# Supplementary material for: Latitude-dependent oxygen fugacity in arc magmas
Source: Nat Commun. 2024 Jul 18;15:6050. doi: 10.1038/s41467-024-50337-6 (PMC11258285; doi:10.1038/s41467-024-50337-6)
Supplement: Supplementary file 19 — Source data [file 41467_2024_50337_MOESM19_ESM.zip]

Archive with 27 entries (26 files):
- Raw data filtering process/
- Raw data filtering process/ALEUTIAN_ARC 6.5.xlsx
- Raw data filtering process/ANDEAN_ARC 6.5.xlsx
- Raw data filtering process/BANDA_ARC 6.5.xlsx
- Raw data filtering process/BETIC-RIF_OROGENIC_BELT_OR_GIBRALTAR_ARC 6.5.xlsx
- Raw data filtering process/BISMARCK_ARC_-_NEW_BRITAIN_ARC 6.5.xlsx
- Raw data filtering process/CASCADES 6.5.xlsx
- Raw data filtering process/CENTRAL_AMERICAN_VOLCANIC_ARC 6.5.xlsx
- Raw data filtering process/GREATER_ANTILLES 6.5.xlsx
- Raw data filtering process/HONSHU_ARC 6.5.xlsx
- Raw data filtering process/IZU-BONIN_ARC 6.5.xlsx
- Raw data filtering process/KAMCHATKA_ARC 6.5.xlsx
- Raw data filtering process/KERMADEC_ARC 6.5.xlsx
- Raw data filtering process/KURILE_ARC 6.5.xlsx
- Raw data filtering process/LESSER_ANTILLES 6.5.xlsx
- Raw data filtering process/LUZON_ARC 6.5.xlsx
- Raw data filtering process/MARIANA_ARC 6.5.xlsx
- Raw data filtering process/MEXICAN_VOLCANIC_BELTS 6.5.xlsx
- Raw data filtering process/NEW_HEBRIDES_ARC_-_VANUATU_ARCHIPELAGO 6.5.xlsx
- Raw data filtering process/NEW_ZEALAND 6.5.xlsx
- Raw data filtering process/README.txt
- Raw data filtering process/RYUKYU_ARC 6.5.xlsx
- Raw data filtering process/SCOTIA_ARC 6.5.xlsx
- Raw data filtering process/SOLOMON_ISLAND_ARC 6.5.xlsx
- Raw data filtering process/SULAWESI_ARC 6.5.xlsx
- Raw data filtering process/SUNDA_ARC 6.5.xlsx
- Raw data filtering process/TONGA_ARC 6.5.xlsx
