# Supplementary material for: Latitude-dependent oxygen fugacity in arc magmas
Source: Nat Commun. 2024 Jul 18;15:6050. doi: 10.1038/s41467-024-50337-6 (PMC11258285; doi:10.1038/s41467-024-50337-6)
Supplement: Supplementary file 19 — Source data [file 41467_2024_50337_MOESM19_ESM.zip › Raw data filtering process/ALEUTIAN_ARC 6.5.xlsx]

## Sheet: Raw Si Mg
CITATIONS	TECTONIC SETTING	LOCATION	LOCATION COMMENT	LATITUDE MIN	LATITUDE MAX	LONGITUDE MIN	LONGITUDE MAX	LAND OR SEA	ELEVATION MIN	ELEVATION MAX	SAMPLE NAME	ROCK NAME	MIN. AGE (YRS.)	MAX. AGE (YRS.)	GEOL.	AGE	ERUPTION DAY	ERUPTION MONTH	ERUPTION YEAR	ROCK TEXTURE	ROCK TYPE	DRILL DEPTH MIN	DRILL DEPTHAX	ALTERATION	MINERAL	MATERIAL	SIO2(WT%)	TIO2(WT%)	B2O3(WT%)	AL2O3(WT%)	CR2O3(WT%)	FE2O3(WT%)	FEO(WT%)	FEOT(WT%)	CAO(WT%)	MGO(WT%)	MNO(WT%)	NIO(WT%)	K2O(WT%)	NA2O(WT%)	P2O5(WT%)	H2O(WT%)	H2OP(WT%)	H2OM(WT%)	H2OT(WT%)	CO2(WT%)	CO1(WT%)	F(WT%)	CL(WT%)
[16383]	CONVERGENT MARGIN	ALEUTIAN ARC / ALEUTIAN BACK ARC / PRIBILOF ISLANDS - ST. GEORGE	COASTLINE, NEAR LANDING BEACH, ST. GEORGE VILLAGE	56.62	56.62	-169.55	-169.55	SAE			s_G-200 [16383]	DIORITE, QUARTZ [16383]				EOCENE [16383]					PLU					WR [16383]	65.6	0.36		18.1				4.8	2.83	1.16	0.14		2.42	4.34	0.25
[20507]	CONVERGENT MARGIN	ALEUTIAN ARC / ALASKA PENINSULA / SPURR VOLCANIC COMPLEX / MOUNT SPURR		61.299	61.299	-152.251	-152.251	SAE			s_42-CORDOVA [20507]	ANDESITE [20507]		10000 [20507]							VOL					GL [20507]																0.57
[20507]	CONVERGENT MARGIN	ALEUTIAN ARC / ALASKA PENINSULA / SPURR VOLCANIC COMPLEX / MOUNT SPURR		61.299	61.299	-152.251	-152.251	SAE			s_57-ASHTON [20507]	ANDESITE [20507]		10000 [20507]							VOL					GL [20507]																0.58
[6565][7092]	CONVERGENT MARGIN	ALEUTIAN ARC / ALASKA PENINSULA / SPURR VOLCANIC COMPLEX / ANCESTRAL MOUNT SPURR		61.299	61.299	-152.251	-152.251	SAE			s_85CNS17 [6565]	NOT GIVEN [6565]							1953		VOL					WR [6565]	54.89	0.86		18.8				7.68	8.02	4.58	0.15		0.95	3.81	0.26
[6565][7092]	CONVERGENT MARGIN	ALEUTIAN ARC / ALASKA PENINSULA / SPURR VOLCANIC COMPLEX / ANCESTRAL MOUNT SPURR		61.299	61.299	-152.251	-152.251	SAE			s_92JBS02 [6565]	NOT GIVEN [6565]							1992		VOL					WR [6565]	56.64	0.68		19.08				7.03	7.59	3.58	0.15		0.87	4.06	0.29
[2504][2502][14905][2505]	CONVERGENT MARGIN	ALEUTIAN ARC / ALASKA PENINSULA / COLD BAY / FROSTY PEAK	VENTED DIKE(?)	55.0867	55.0867	-162.83	-162.83	SAE			s_CB-7 [2504] / s_CB 7 [14905] / s_7 [2505]	ANDESITE [2504]				QUATERNARY [14905]					VOL			F		WR [2504]	59.21	0.62		18.02		3.57	3.22		7.26	2.96	0.16		1.25	3.47	0.23		0.21	0.09		0.05
[2504][14905][2505]	CONVERGENT MARGIN	ALEUTIAN ARC / ALASKA PENINSULA / COLD BAY / MOUNT BALDY (MOUNT SIMEON)	6 KM WEST OF TOWN OF COLD BAY	55.9	55.9	-162.78	-162.78	SAE			s_CB-3 [2504] / s_CB 3 [14905] / s_3 [2505]	ANDESITE [2504] / ANDESITE, BASALTIC [14905]				QUATERNARY [14905]					VOL					WR [2504]	56.5	0.65		17.98		4.02	3.26		8.49	4.05	0.15		1.16	3.23	0.19
[2504][14905][2505]	CONVERGENT MARGIN	ALEUTIAN ARC / ALASKA PENINSULA / COLD BAY / MOUNT BALDY (MOUNT SIMEON)	BASAL UNIT	55.17	55.17	-162.78	-162.78	SAE			s_CB-5 [2504] / s_CB 5 [14905] / s_5 [2505]	ANDESITE [2504]				QUATERNARY [14905]					VOL					WR [2504]	57.87	0.61		18.54		3.95	3		8	3.19	0.16		1.08	3.55	0.2		0.09
[2243]	CONVERGENT MARGIN	ALEUTIAN ARC / ALASKA PENINSULA / UPPER ALASKA PENINSULA / SOUTHWEST TRIDENT	KATMAI NATIONAL PARK	58.2	58.2	-155.1	-155.1	SAE			s_UA200 [2243]	NOT GIVEN [2243]									VOL					GL [2243]
[2565]	CONVERGENT MARGIN	ALEUTIAN ARC / CENTRAL ALEUTIAN ARC / SEGUAM / SEGUAM / TURF POINT FORMATION	WESTERN TURF POINT FORMATION	52.27	52.27	-172.58	-172.58	SAE			s_B87-49 [2565]	ANDESITE [2565]								PORPHYRITIC [2565]	VOL					WR [2565]	58.3	1.14		15.9		1.72	8.81		7.33	3.29	0.17		0.84	3.59	0.18			0.21
[2565]	CONVERGENT MARGIN	ALEUTIAN ARC / CENTRAL ALEUTIAN ARC / SEGUAM / SEGUAM / TURF POINT FORMATION	WESTERN TURF POINT FORMATION	52.27	52.27	-172.58	-172.58	SAE			s_B87-50 [2565]	ANDESITE [2565]								PORPHYRITIC [2565]	VOL					WR [2565]	62.7	0.92		15.8		1.49	4.84		5.49	2.39	0.14		1.42	4.07	0.22			0.15
[2565]	CONVERGENT MARGIN	ALEUTIAN ARC / CENTRAL ALEUTIAN ARC / SEGUAM / SEGUAM / TURF POINT FORMATION	WESTERN TURF POINT FORMATION	52.27	52.27	-172.58	-172.58	SAE			s_B87-52 [2565]	DACITE [2565]									VOL					WR [2565]	66	0.96		15		1.63	4.38		4.13	1.46	0.13		1.79	4.5	0.19			0.09
[2565]	CONVERGENT MARGIN	ALEUTIAN ARC / CENTRAL ALEUTIAN ARC / SEGUAM / SEGUAM / TURF POINT FORMATION	WESTERN TURF POINT FORMATION	52.27	52.27	-172.58	-172.58	SAE			s_B87-56 [2565]	DACITE [2565]									VOL					WR [2565]	71	0.63		15.1		1.73	2.25		2.62	0.73	0.11		2.12	4.87	0.15			0.1
[2565]	CONVERGENT MARGIN	ALEUTIAN ARC / CENTRAL ALEUTIAN ARC / SEGUAM / SEGUAM / TURF POINT FORMATION	WESTERN TURF POINT FORMATION	52.27	52.27	-172.58	-172.58	SAE			s_B87-60 [2565]	BASALT [2565]									VOL					WR [2565]	50.7	0.65		19.5		2.76	4.93		11.5	6.14	0.14		0.16	2.11	0.13			0.65
[2565]	CONVERGENT MARGIN	ALEUTIAN ARC / CENTRAL ALEUTIAN ARC / SEGUAM / SEGUAM / TURF POINT FORMATION	WESTERN TURF POINT FORMATION	52.27	52.27	-172.58	-172.58	SAE			s_B87-63 [2565]	BASALT, ANDESITIC [2565]									VOL					WR [2565]	53.6	0.76		19.3		0.89	7.41		10.8	4.8	0.16		0.32	2.49	0.13			0.08
[2565]	CONVERGENT MARGIN	ALEUTIAN ARC / CENTRAL ALEUTIAN ARC / SEGUAM / SEGUAM / TURF POINT FORMATION	WESTERN TURF POINT FORMATION	52.27	52.27	-172.58	-172.58	SAE			s_B87-67 [2565]	DACITE [2565]									VOL					WR [2565]	67.5	0.91		14.8		1.24	3.72		3.63	1.27	0.14		1.79	4.75	0.27			0.07
[2565]	CONVERGENT MARGIN	ALEUTIAN ARC / CENTRAL ALEUTIAN ARC / SEGUAM / SEGUAM / TURF POINT FORMATION	WESTERN TURF POINT FORMATION	52.27	52.27	-172.58	-172.58	SAE			s_B87-9 [2565]	ANDESITE [2565]								PORPHYRITIC [2565]	VOL					WR [2565]	55.1	0.81		17.6		2.72	5.52		9.66	5.49	0.15		0.61	2.73	0.14			0.08
[2216]	CONVERGENT MARGIN	ALEUTIAN ARC / CENTRAL ALEUTIAN ARC / SEGUAM / SEGUAM / TURF POINT FORMATION	WESTERN TURF POINT FORMATION	52.27	52.27	-172.58	-172.58	SAE			s_J87-64 [2216]	BASALT [2216]			MIDDLE [2216]	PLEISTOCENE [2216]				PORPHYRITIC, INTERGRANULAR GROUNDMASS [2216]	VOL			F		WR [2216]	51.1	0.63		18.8		1.49	6.31		11.6	6.8	0.14		0.29	2.08	0.12			0.11
[2565][2216]	CONVERGENT MARGIN	ALEUTIAN ARC / CENTRAL ALEUTIAN ARC / SEGUAM / SEGUAM / TURF POINT FORMATION	WESTERN TURF POINT FORMATION	52.27	52.27	-172.58	-172.58	SAE			s_J87-79 [2565]	BASALT [2565]			MIDDLE [2216]	PLEISTOCENE [2216]				PORPHYRITIC, INTERGRANULAR GROUNDMASS [2216]	VOL					WR [2565]	50.7	0.72		19.3		2.06	5.97		11.3	6.02	0.15		0.27	2.18	0.13			0.15
[2565]	CONVERGENT MARGIN	ALEUTIAN ARC / CENTRAL ALEUTIAN ARC / SEGUAM / SEGUAM / TURF POINT FORMATION	EASTERN TURF POINT FORMATION	52.29	52.33	-172.31	-172.38	SAE			s_B87-34 [2565]	BASALT [2565]									VOL					WR [2565]	51.9	0.68		19.9		1.84	5.77		11.1	4.05	0.13		0.53	2.42	0.15			0.89
[2565][2216]	CONVERGENT MARGIN	ALEUTIAN ARC / CENTRAL ALEUTIAN ARC / SEGUAM / SEGUAM / TURF POINT FORMATION	EASTERN TURF POINT FORMATION	52.29	52.33	-172.31	-172.38	SAE			s_B87-36 [2565]	BASALT [2565]			MIDDLE [2216]	PLEISTOCENE [2216]				PORPHYRITIC, INTERGRANULAR GROUNDMASS [2216]	VOL					WR [2565]	51.7	0.75		18		2.19	5.57		9.2	7.78	0.15		0.48	2.46	0.15			0.43
[2565]	CONVERGENT MARGIN	ALEUTIAN ARC / CENTRAL ALEUTIAN ARC / SEGUAM / SEGUAM / TURF POINT FORMATION	EASTERN TURF POINT FORMATION	52.29	52.33	-172.31	-172.38	SAE			s_B87-38 [2565]	DACITE [2565]									VOL					WR [2565]	66.7	0.88		15.4		1.39	4.08		3.72	1.19	0.15		1.98	4.89	0.28			0.04
[2565]	CONVERGENT MARGIN	ALEUTIAN ARC / CENTRAL ALEUTIAN ARC / SEGUAM / SEGUAM / TURF POINT FORMATION	EASTERN TURF POINT FORMATION	52.29	52.33	-172.31	-172.38	SAE			s_J87-35 [2565]	ANDESITE [2565]								PORPHYRITIC [2565]	VOL					WR [2565]	58.8	0.91		18		4.74	2.14		7.24	2.69	0.15		0.84	3.64	0.16			0.31
[2565]	CONVERGENT MARGIN	ALEUTIAN ARC / CENTRAL ALEUTIAN ARC / SEGUAM / SEGUAM / TURF POINT FORMATION	EASTERN TURF POINT FORMATION	52.29	52.33	-172.31	-172.38	SAE			s_J87-36 [2565]	BASALT [2565]									VOL					WR [2565]	51.1	0.62		18.2		1.55	5.76		11.5	8.01	0.14		0.34	1.95	0.13			0.37
[19452][24343][21215]	CONVERGENT MARGIN	ALEUTIAN ARC / WESTERN ALEUTIAN ARC / INGENSTREM DEPRESSION	INGENSTREM DEPRESSION	52.4716	52.4716	175.33	175.33	SAQ	-791	-791	s_TN182_13_001 [19452]	ANDESITE, BASALTIC [19452]									VOL					WR [19452]	53.19	0.75		18.16				7.17	8.77	7.4	0.15		0.81	3.43	0.18
[19452][21215]	CONVERGENT MARGIN	ALEUTIAN ARC / WESTERN ALEUTIAN ARC / INGENSTREM DEPRESSION	INGENSTREM DEPRESSION	52.4343	52.4343	175.145	175.145	SAQ	-461	-461	s_TN182_09_001 [19452]	BASALT [19452]									VOL					WR [19452]	50.41	0.86		18.17				7.97	9.36	8.85	0.18		0.77	3.25	0.17
[19452][21215]	CONVERGENT MARGIN	ALEUTIAN ARC / WESTERN ALEUTIAN ARC / INGENSTREM DEPRESSION	INGENSTREM DEPRESSION	52.532	52.532	175.215	175.215	SAQ	-1321	-1321	s_SO201-1B-14-006 [19452]	BASALT [19452] / ANDESITE, BASALTIC [21215]									VOL					WR [19452]	52.26	0.72		16.47				7.38	9.49	9.22	0.15		0.97	3.06	0.26
[19452][24343][21215]	CONVERGENT MARGIN	ALEUTIAN ARC / WESTERN ALEUTIAN ARC / INGENSTREM DEPRESSION	INGENSTREM DEPRESSION	52.532	52.532	175.215	175.215	SAQ	-1321	-1321	s_SO201-1B-14-007 [19452]	BASALT [19452]									VOL					WR [19452]	50.72	0.77		15.99				7.9	9.57	10.76	0.16		0.89	2.98	0.25
[19452][21215]	CONVERGENT MARGIN	ALEUTIAN ARC / WESTERN ALEUTIAN ARC / INGENSTREM DEPRESSION	INGENSTREM DEPRESSION	52.532	52.532	175.215	175.215	SAQ	-1321	-1321	s_SO201-1B-14-008 [19452]	BASALT [19452]									VOL					WR [19452]	51.19	0.86		16.53				8.18	10.52	8.16	0.16		0.96	3.18	0.27
[19452][21215]	CONVERGENT MARGIN	ALEUTIAN ARC / WESTERN ALEUTIAN ARC / INGENSTREM DEPRESSION	INGENSTREM DEPRESSION	52.513	52.513	175.194	175.194	SAQ	-878	-878	s_SO201-1B-15-001 [19452]	BASALT [19452] / ANDESITE, BASALTIC [21215]									VOL					WR [19452]	51.78	0.77		16.4				7.57	10.21	8.92	0.15		0.89	3.04	0.26
[19452][24343]	CONVERGENT MARGIN	ALEUTIAN ARC / WESTERN ALEUTIAN ARC / INGENSTREM DEPRESSION	INGENSTREM DEPRESSION	52.513	52.513	175.194	175.194	SAQ	-878	-878	s_SO201-1B-15-003 [19452]	BASALT [19452]									VOL					WR [19452]	51.72	0.74		15.92				7.66	9.6	10.11	0.15		0.86	2.99	0.25
[19452][21215]	CONVERGENT MARGIN	ALEUTIAN ARC / WESTERN ALEUTIAN ARC / INGENSTREM DEPRESSION	INGENSTREM DEPRESSION	52.5301	52.5301	175.245	175.245	SAQ	-1567	-1567	s_TN182_07_002 [19452]	BASALT [19452] / ANDESITE, BASALTIC [21215]									VOL					WR [19452]	52.01	0.73		17.16				7.49	9.12	9.1	0.16		0.92	3.14	0.16
[19452][24343][21215]	CONVERGENT MARGIN	ALEUTIAN ARC / WESTERN ALEUTIAN ARC / INGENSTREM DEPRESSION	INGENSTREM DEPRESSION	52.5301	52.5301	175.245	175.245	SAQ	-1567	-1567	s_TN182_07_004 [19452]	DACITE [19452] / RHYODACITE [21215]									VOL					WR [19452]	64.74	0.52		16.26				3.46	6.09	3.42	0.07		1.29	3.98	0.17
[19452][21215]	CONVERGENT MARGIN	ALEUTIAN ARC / WESTERN ALEUTIAN ARC / INGENSTREM DEPRESSION	INGENSTREM DEPRESSION	52.5301	52.5301	175.245	175.245	SAQ	-1567	-1567	s_TN182_07_005 [19452]	DACITE [19452] / RHYODACITE [21215]									VOL					WR [19452]	64.85	0.51		16.27				3.59	5.97	3.36	0.08		1.31	3.9	0.17
[19452][21215]	CONVERGENT MARGIN	ALEUTIAN ARC / WESTERN ALEUTIAN ARC / INGENSTREM DEPRESSION	INGENSTREM DEPRESSION	52.5301	52.5301	175.245	175.245	SAQ	-1567	-1567	s_TN182_07_009 [19452]	DACITE [19452] / RHYODACITE [21215]									VOL					WR [19452]	64.32	0.54		16.08				3.71	6.14	3.62	0.08		1.45	3.89	0.17
[19452][24343][21215]	CONVERGENT MARGIN	ALEUTIAN ARC / WESTERN ALEUTIAN ARC / INGENSTREM DEPRESSION	INGENSTREM DEPRESSION	52.4842	52.4842	175.277	175.277	SAQ	-770	-770	s_TN182_08_003 [19452]	BASALT [19452]									VOL					WR [19452]	51.78	0.72		17.77				7.21	8.74	9.72	0.15		0.61	3.15	0.16
[19452][21215]	CONVERGENT MARGIN	ALEUTIAN ARC / WESTERN ALEUTIAN ARC / INGENSTREM DEPRESSION	INGENSTREM DEPRESSION	52.4842	52.4842	175.277	175.277	SAQ	-770	-770	s_TN182_08_006 [19452]	BASALT [19452] / ANDESITE, BASALTIC [21215]									VOL					WR [19452]	52.09	0.73		18.09				7.25	8.88	8.79	0.16		0.61	3.23	0.16
[19452][21215]	CONVERGENT MARGIN	ALEUTIAN ARC / WESTERN ALEUTIAN ARC / INGENSTREM DEPRESSION	INGENSTREM DEPRESSION	52.4842	52.4842	175.277	175.277	SAQ	-770	-770	s_TN182_08_013 [19452]	BASALT [19452]									VOL					WR [19452]	51.93	0.72		17.89				7.14	8.81	9.3	0.16		0.68	3.22	0.16
[19452][21215]	CONVERGENT MARGIN	ALEUTIAN ARC / WESTERN ALEUTIAN ARC / INGENSTREM DEPRESSION	INGENSTREM DEPRESSION	52.4842	52.4842	175.277	175.277	SAQ	-770	-770	s_TN182_08_014 [19452]	BASALT [19452] / ANDESITE, BASALTIC [21215]									VOL					WR [19452]	52.08	0.72		18.15				7.14	8.92	8.78	0.16		0.64	3.25	0.17
[19452][21215]	CONVERGENT MARGIN	ALEUTIAN ARC / WESTERN ALEUTIAN ARC / INGENSTREM DEPRESSION	INGENSTREM DEPRESSION	52.478	52.478	175.297	175.297	SAQ	-795	-795	s_SO201-1B-20-005 [19452]	ANDESITE [19452]									VOL					WR [19452]	62.32	0.79		15.52				4.51	6.97	4.49	0.08		1.39	3.71	0.22
[19452][21215]	CONVERGENT MARGIN	ALEUTIAN ARC / WESTERN ALEUTIAN ARC / INGENSTREM DEPRESSION	INGENSTREM DEPRESSION	52.514	52.514	175.21	175.21	SAQ	-1015	-1015	s_SO201-1B-16-007 [19452]	BASALT [19452] / ANDESITE, BASALTIC [21215]									VOL					WR [19452]	51.88	0.78		16.38				7.65	10.14	8.72	0.16		0.96	3.07	0.26
[19452][21215]	CONVERGENT MARGIN	ALEUTIAN ARC / WESTERN ALEUTIAN ARC / INGENSTREM DEPRESSION	INGENSTREM DEPRESSION	52.565	52.565	174.944	174.944	SAQ	-880	-880	s_SO201-1B-09-001 [19452]	ANDESITE, BASALTIC [19452]									VOL					WR [19452]	53.21	1.03		18.61				7.77	9.81	5.31	0.13		0.73	3.24	0.15
[19452][21215]	CONVERGENT MARGIN	ALEUTIAN ARC / WESTERN ALEUTIAN ARC / INGENSTREM DEPRESSION	INGENSTREM DEPRESSION	52.565	52.565	174.944	174.944	SAQ	-880	-880	s_SO201-1B-09-002 [19452]	BASALT [19452] / ANDESITE, BASALTIC [21215]									VOL					WR [19452]	52.72	1.07		18.49				7.96	9.86	5.49	0.14		0.85	3.24	0.18
[19452][21215]	CONVERGENT MARGIN	ALEUTIAN ARC / WESTERN ALEUTIAN ARC / INGENSTREM DEPRESSION	INGENSTREM DEPRESSION	52.565	52.565	174.944	174.944	SAQ	-880	-880	s_SO201-1B-09-005 [19452]	ANDESITE, BASALTIC [19452]									VOL					WR [19452]	53.79	1		18.45				7.51	9.7	5.02	0.14		0.87	3.33	0.2
[19452][21215]	CONVERGENT MARGIN	ALEUTIAN ARC / WESTERN ALEUTIAN ARC / INGENSTREM DEPRESSION	INGENSTREM DEPRESSION	52.565	52.565	174.944	174.944	SAQ	-880	-880	s_SO201-1B-09-007 [19452]	ANDESITE, BASALTIC [19452]									VOL					WR [19452]	56.04	0.78		18.22				7.17	9.27	4.11	0.15		0.79	3.32	0.17
[19452][21215]	CONVERGENT MARGIN	ALEUTIAN ARC / WESTERN ALEUTIAN ARC / INGENSTREM DEPRESSION	INGENSTREM DEPRESSION	52.565	52.565	174.944	174.944	SAQ	-880	-880	s_SO201-1B-09-008 [19452]	ANDESITE [19452]									VOL					WR [19452]	58.57	1.1		15.02				5.6	7.97	5.29	0.11		2.24	3.51	0.59
[19452][21215]	CONVERGENT MARGIN	ALEUTIAN ARC / WESTERN ALEUTIAN ARC / INGENSTREM DEPRESSION	INGENSTREM DEPRESSION	52.565	52.565	174.944	174.944	SAQ	-880	-880	s_SO201-1B-09-010 [19452]	ANDESITE [19452]									VOL					WR [19452]	61.21	0.49		18.36				4.71	6.64	3.11	0.11		0.88	4.3	0.19
[19452][21215]	CONVERGENT MARGIN	ALEUTIAN ARC / WESTERN ALEUTIAN ARC / INGENSTREM DEPRESSION	INGENSTREM DEPRESSION	52.565	52.565	174.944	174.944	SAQ	-880	-880	s_SO201-1B-09-011 [19452]	ANDESITE [19452]									VOL					WR [19452]	62.16	0.52		18.08				4.65	6.75	2	0.1		1.52	3.99	0.22
[19452][21215]	CONVERGENT MARGIN	ALEUTIAN ARC / WESTERN ALEUTIAN ARC / INGENSTREM DEPRESSION	INGENSTREM DEPRESSION	52.565	52.565	174.944	174.944	SAQ	-880	-880	s_SO201-1B-09-014 [19452]	ANDESITE [19452]									VOL					WR [19452]	62.91	0.6		16.75				4.27	6.54	3.5	0.06		1.11	4.05	0.21
[19452][21215]	CONVERGENT MARGIN	ALEUTIAN ARC / WESTERN ALEUTIAN ARC / INGENSTREM DEPRESSION	INGENSTREM DEPRESSION	52.565	52.565	174.944	174.944	SAQ	-880	-880	s_SO201-1B-10-010 [19452]	ANDESITE [19452]									VOL					WR [19452]	61.67	0.52		17.36				5.34	7.01	3.23	0.11		1.07	3.56	0.12
[19452][21215]	CONVERGENT MARGIN	ALEUTIAN ARC / WESTERN ALEUTIAN ARC / INGENSTREM DEPRESSION	INGENSTREM DEPRESSION	52.565	52.565	174.944	174.944	SAQ	-880	-880	s_SO201-1B-10-011 [19452]	ANDESITE [19452]									VOL					WR [19452]	62	0.48		17.99				4.73	6.38	2.88	0.09		1.26	4.05	0.16
[19452][21215]	CONVERGENT MARGIN	ALEUTIAN ARC / WESTERN ALEUTIAN ARC / INGENSTREM DEPRESSION	INGENSTREM DEPRESSION	52.565	52.565	174.956	174.956	SAQ	-980	-980	s_SO201-1B-10-003 [19452]	ANDESITE, BASALTIC [19452]									VOL					WR [19452]	53.91	0.97		18.44				7.93	9.37	4.82	0.14		0.93	3.28	0.21
[19452][21215]	CONVERGENT MARGIN	ALEUTIAN ARC / WESTERN ALEUTIAN ARC / INGENSTREM DEPRESSION	INGENSTREM DEPRESSION	52.565	52.565	174.956	174.956	SAQ	-980	-980	s_SO201-1B-10-005 [19452]	ANDESITE, BASALTIC [19452]									VOL					WR [19452]	54.12	0.96		18.34				7.56	9.64	4.88	0.14		0.92	3.25	0.19
[19452][24343][21215]	CONVERGENT MARGIN	ALEUTIAN ARC / WESTERN ALEUTIAN ARC / INGENSTREM DEPRESSION	INGENSTREM DEPRESSION	52.5202	52.5202	174.919	174.919	SAQ	-539	-539	s_TN182_05_001 [19452]	ANDESITE, BASALTIC [19452]									VOL					WR [19452]	55.84	0.7		18.4				6.14	8.13	5.79	0.14		0.99	3.68	0.18
[19452][24343][21215]	CONVERGENT MARGIN	ALEUTIAN ARC / WESTERN ALEUTIAN ARC / INGENSTREM DEPRESSION	INGENSTREM DEPRESSION	52.4599	52.4599	175.158	175.158	SAQ	-398	-398	s_TN182_11_001 [19452]	ANDESITE [19452]									VOL					WR [19452]	60.23	0.77		17.07				4.84	7.06	4.17	0.1		1.87	3.61	0.29
[19452][21215]	CONVERGENT MARGIN	ALEUTIAN ARC / WESTERN ALEUTIAN ARC / INGENSTREM DEPRESSION	INGENSTREM DEPRESSION	52.4599	52.4599	175.158	175.158	SAQ	-398	-398	s_TN182_11_003 [19452]	ANDESITE [19452]									VOL					WR [19452]	60.2	0.76		17.08				4.99	7.05	4.05	0.11		1.86	3.6	0.29
[19452][24343][21215]	CONVERGENT MARGIN	ALEUTIAN ARC / WESTERN ALEUTIAN ARC / INGENSTREM DEPRESSION	INGENSTREM DEPRESSION	52.4599	52.4599	175.158	175.158	SAQ	-398	-398	s_TN182_11_004 [19452]	ANDESITE [19452]									VOL					WR [19452]	58.05	0.61		18.52				5.46	7.28	4.72	0.13		0.96	4.09	0.17
[19452][21215]	CONVERGENT MARGIN	ALEUTIAN ARC / WESTERN ALEUTIAN ARC / INGENSTREM DEPRESSION	INGENSTREM DEPRESSION	52.4599	52.4599	175.158	175.158	SAQ	-398	-398	s_TN182_11_005 [19452]	ANDESITE [19452]									VOL					WR [19452]	60.23	0.76		17.02				5.01	7.06	4.09	0.1		1.86	3.58	0.29
[19452][21215]	CONVERGENT MARGIN	ALEUTIAN ARC / WESTERN ALEUTIAN ARC / INGENSTREM DEPRESSION	INGENSTREM DEPRESSION	52.429	52.429	175.203	175.203	SAQ	-581	-581	s_TN182_10_001 [19452]	ANDESITE [19452]									VOL					WR [19452]	58.54	0.8		17.72				6.65	7.78	3.04	0.13		1.8	3.23	0.32
[19452][21215]	CONVERGENT MARGIN	ALEUTIAN ARC / WESTERN ALEUTIAN ARC / INGENSTREM DEPRESSION	INGENSTREM DEPRESSION	52.429	52.429	175.203	175.203	SAQ	-581	-581	s_TN182_10_002 [19452]	ANDESITE [19452]									VOL					WR [19452]	58.42	0.8		17.86				6.45	7.82	3.08	0.14		1.97	3.13	0.33
[19452][21215]	CONVERGENT MARGIN	ALEUTIAN ARC / WESTERN ALEUTIAN ARC / INGENSTREM DEPRESSION	INGENSTREM DEPRESSION	52.429	52.429	175.203	175.203	SAQ	-581	-581	s_TN182_10_003 [19452]	ANDESITE [19452]									VOL					WR [19452]	58.32	0.8		17.77				6.67	7.78	3.1	0.16		1.97	3.1	0.32
[19452][21215]	CONVERGENT MARGIN	ALEUTIAN ARC / WESTERN ALEUTIAN ARC / INGENSTREM DEPRESSION	INGENSTREM DEPRESSION	52.429	52.429	175.203	175.203	SAQ	-581	-581	s_TN182_10_004 [19452]	ANDESITE [19452]									VOL					WR [19452]	61.14	0.9		15.51				4.52	7.39	4.02	0.09		2.3	3.64	0.48
[19452][21215]	CONVERGENT MARGIN	ALEUTIAN ARC / WESTERN ALEUTIAN ARC / INGENSTREM DEPRESSION	INGENSTREM DEPRESSION	52.6056	52.6056	174.947	174.947	SAQ	-734	-734	s_TN182_01_001 [19452]	DACITE [19452] / RHYODACITE [21215]									VOL					WR [19452]	65.94	0.53		15.96				3.36	5.35	2.9	0.07		1.65	4.08	0.16
[19452]	CONVERGENT MARGIN	ALEUTIAN ARC / WESTERN ALEUTIAN ARC / INGENSTREM DEPRESSION	INGENSTREM DEPRESSION	52.6056	52.6056	174.947	174.947	SAQ	-734	-734	s_TN182_01_002 [19452]	DACITE [19452]									VOL					WR [19452]	65.57	0.55		15.82				3.71	5.42	2.98	0.08		1.66	4.06	0.16
[19452][21215]	CONVERGENT MARGIN	ALEUTIAN ARC / WESTERN ALEUTIAN ARC / INGENSTREM DEPRESSION	INGENSTREM DEPRESSION	52.6056	52.6056	174.947	174.947	SAQ	-734	-734	s_TN182_01_003 [19452]	DACITE [19452] / RHYODACITE [21215]									VOL					WR [19452]	65.99	0.54		15.96				3.46	5.32	2.8	0.07		1.67	4.03	0.16
[19452][21215]	CONVERGENT MARGIN	ALEUTIAN ARC / WESTERN ALEUTIAN ARC / INGENSTREM DEPRESSION	INGENSTREM DEPRESSION	52.6056	52.6056	174.947	174.947	SAQ	-734	-734	s_TN182_01_004 [19452]	ANDESITE [19452]									VOL					WR [19452]	62.85	0.55		16.54				4.53	6.02	4	0.1		1.13	4.11	0.17
[19452][21215]	CONVERGENT MARGIN	ALEUTIAN ARC / WESTERN ALEUTIAN ARC / INGENSTREM DEPRESSION	INGENSTREM DEPRESSION	52.6056	52.6056	174.947	174.947	SAQ	-734	-734	s_TN182_01_006 [19452]	DACITE [19452] / RHYODACITE [21215]									VOL					WR [19452]	65.84	0.54		15.95				3.54	5.33	2.79	0.07		1.69	4.1	0.16
[19452][21215]	CONVERGENT MARGIN	ALEUTIAN ARC / WESTERN ALEUTIAN ARC / INGENSTREM DEPRESSION	INGENSTREM DEPRESSION	52.6056	52.6056	174.947	174.947	SAQ	-734	-734	s_TN182_01_007 [19452]	DACITE [19452] / RHYODACITE [21215]									VOL					WR [19452]	66.39	0.41		16.37				2.9	5.28	2.85	0.07		1.41	4.17	0.14
[19452][21215]	CONVERGENT MARGIN	ALEUTIAN ARC / WESTERN ALEUTIAN ARC / INGENSTREM DEPRESSION	INGENSTREM DEPRESSION	52.6342	52.6342	174.857	174.857	SAQ	-730	-730	s_TN182_03_002 [19452]	DACITE [19452] / RHYODACITE [21215]									VOL					WR [19452]	64.01	0.59		16.83				3.9	6.22	3	0.08		1.23	3.95	0.18
[19452][21215]	CONVERGENT MARGIN	ALEUTIAN ARC / WESTERN ALEUTIAN ARC / INGENSTREM DEPRESSION	INGENSTREM DEPRESSION	52.6342	52.6342	174.857	174.857	SAQ	-730	-730	s_TN182_03_004 [19452]	DACITE [19452] / RHYODACITE [21215]									VOL					WR [19452]	63.57	0.53		17.21				4.08	6.23	2.91	0.1		1.2	3.99	0.19
[19452][21215]	CONVERGENT MARGIN	ALEUTIAN ARC / WESTERN ALEUTIAN ARC / INGENSTREM DEPRESSION	INGENSTREM DEPRESSION	52.6342	52.6342	174.857	174.857	SAQ	-730	-730	s_TN182_03_005 [19452]	DACITE [19452] / RHYODACITE [21215]									VOL					WR [19452]	63.74	0.6		16.85				4.14	6.26	2.94	0.08		1.19	4.02	0.18
[19452][21215]	CONVERGENT MARGIN	ALEUTIAN ARC / WESTERN ALEUTIAN ARC / INGENSTREM DEPRESSION	INGENSTREM DEPRESSION	52.6342	52.6342	174.857	174.857	SAQ	-730	-730	s_TN182_03_008 [19452]	DACITE [19452] / RHYODACITE [21215]									VOL					WR [19452]	63.9	0.58		17				3.99	6.18	2.9	0.08		1.22	3.98	0.18
[19452][21215]	CONVERGENT MARGIN	ALEUTIAN ARC / WESTERN ALEUTIAN ARC / INGENSTREM DEPRESSION	INGENSTREM DEPRESSION	52.6342	52.6342	174.857	174.857	SAQ	-730	-730	s_TN182_03_009 [19452]	DACITE [19452] / RHYODACITE [21215]									VOL					WR [19452]	64.15	0.58		16.95				3.8	6.13	2.82	0.08		1.23	4.07	0.18
[19452][21215]	CONVERGENT MARGIN	ALEUTIAN ARC / WESTERN ALEUTIAN ARC / INGENSTREM DEPRESSION	INGENSTREM DEPRESSION	52.6131	52.6131	174.78	174.78	SAQ	-250	-250	s_TN182_04_003 [19452]	DACITE [19452] / RHYODACITE [21215]									VOL					WR [19452]	66.3	0.55		15.65				3.28	5.64	3.05	0.07		1.39	3.93	0.14
[19452][24343][21215]	CONVERGENT MARGIN	ALEUTIAN ARC / WESTERN ALEUTIAN ARC / INGENSTREM DEPRESSION	INGENSTREM DEPRESSION	52.6131	52.6131	174.78	174.78	SAQ	-250	-250	s_TN182_04_004 [19452]	DACITE [19452] / RHYODACITE [21215]									VOL					WR [19452]	65.35	0.58		15.81				3.68	5.92	3.3	0.07		1.32	3.84	0.14
[19452][24343][21215]	CONVERGENT MARGIN	ALEUTIAN ARC / WESTERN ALEUTIAN ARC / WESTERN CONES	WESTERN CONES	53.624	53.624	171.67	171.67	SAQ	-2829	-2829	s_SO201-1B-34-002 [19452]	RHYODACITE [19452]									VOL					WR [19452]	69.05	0.53		15.09				1.94	5.11	2.13	0.03		1.68	4.29	0.14
[19452][21215]	CONVERGENT MARGIN	ALEUTIAN ARC / WESTERN ALEUTIAN ARC / WESTERN CONES	WESTERN CONES	53.48	53.48	171.954	171.954	SAQ	-3974	-3974	s_SO201-1B-36-003 [19452]	RHYODACITE [19452]									VOL					WR [19452]	69.52	0.44		15.72				1.49	4.14	1.96	0.03		1.97	4.65	0.08
[19452][24343][21215]	CONVERGENT MARGIN	ALEUTIAN ARC / WESTERN ALEUTIAN ARC / WESTERN CONES	WESTERN CONES	53.48	53.48	171.954	171.954	SAQ	-3974	-3974	s_SO201-1B-36-007 [19452]	RHYODACITE [19452]									VOL					WR [19452]	69.01	0.44		15.53				1.74	4.45	1.82	0.04		2.26	4.59	0.13
[19452][21215]	CONVERGENT MARGIN	ALEUTIAN ARC / WESTERN ALEUTIAN ARC / WESTERN CONES	WESTERN CONES	53.649	53.649	171.634	171.634	SAQ	-3955	-3955	s_SO201-1B-35-001 [19452]	RHYODACITE [19452]									VOL					WR [19452]	69.82	0.41		14.98				1.79	4.56	2.15	0.03		1.97	4.19	0.1
[19452][24343][21215]	CONVERGENT MARGIN	ALEUTIAN ARC / WESTERN ALEUTIAN ARC / WESTERN CONES	WESTERN CONES	53.649	53.649	171.634	171.634	SAQ	-3955	-3955	s_SO201-1B-35-003 [19452]	RHYODACITE [19452]									VOL					WR [19452]	69.74	0.41		15.01				1.78	4.56	2.14	0.03		2.01	4.22	0.1
[19452][21215]	CONVERGENT MARGIN	ALEUTIAN ARC / WESTERN ALEUTIAN ARC / WESTERN CONES	WESTERN CONES	53.649	53.649	171.634	171.634	SAQ	-3955	-3955	s_SO201-1B-35-004 [19452]	RHYODACITE [19452]									VOL					WR [19452]	70.11	0.43		14.99				1.78	4.71	1.82	0.03		1.8	4.21	0.11
[19452][24343]	CONVERGENT MARGIN	ALEUTIAN ARC / WESTERN ALEUTIAN ARC / WESTERN CONES	WESTERN CONES	53.648	53.648	171.635	171.635	SAQ	-3457	-3457	s_SO201-1B-33-001 [19452]	RHYODACITE [19452]									VOL					WR [19452]	70.12	0.42		14.97				1.77	4.7	1.82	0.03		1.95	4.11	0.11
[23819][14905]	CONVERGENT MARGIN	ALEUTIAN ARC / CENTRAL ALEUTIAN ARC / GREAT SITKIN / GREAT SITKIN		52.08	52.08	-176.17	-176.17	SAE			s_GS721B [23819]	ANDESITE [23819]				QUATERNARY [14905]					VOL					WR [23819]
[23819][14905]	CONVERGENT MARGIN	ALEUTIAN ARC / CENTRAL ALEUTIAN ARC / GREAT SITKIN / GREAT SITKIN		52.08	52.08	-176.17	-176.17	SAE			s_GS723 [23819]	ANDESITE [23819]				QUATERNARY [14905]					VOL					WR [23819]
[15080][23819][14905]	CONVERGENT MARGIN	ALEUTIAN ARC / CENTRAL ALEUTIAN ARC / GREAT SITKIN / GREAT SITKIN		52.08	52.08	-176.17	-176.17	SAE			s_GS727 [15080] / s_GS 727 [14905]	BASALT [15080]				QUATERNARY [14905]					VOL					WR [15080]	49.68	0.85		19.39				9.33	10.97	5.6	0.14		0.82	2.66
[2501][23819][14905]	CONVERGENT MARGIN	ALEUTIAN ARC / CENTRAL ALEUTIAN ARC / GREAT SITKIN / GREAT SITKIN		52.08	52.08	-176.17	-176.17	SAE			s_SITRK4 [2501]	BASALT, CALC-ALKALINE [2501] / TRACHYDACITE [23819]				QUATERNARY [14905]					VOL					WR [2501]	66.9	0.49		16.85				4.44	3.53	1.2	0.15		2.63	4.32	0.17
[4867]	CONVERGENT MARGIN	ALEUTIAN ARC / SECOND ALEUTIAN ARC / UNIMAK / FISHER	EICKELBERG PEAK, CALDERA WALL	54.75	54.75	-164.58	-164.58	SAQ			s_FC-43 [4867]	BASALT [4867]									VOL					WR [4867]	48.92	1.07		19				9.52	12.08	5.13	0.16		0.39	2.59	0.13
[4867]	CONVERGENT MARGIN	ALEUTIAN ARC / SECOND ALEUTIAN ARC / UNIMAK / FISHER	NE OF FISHER CALDERA	54.75	54.75	-164.58	-164.58	SAQ			s_SH-6 [4867]	DACITE [4867]									VOL					WR [4867]	67.89	0.65		15.29				4.8	2.57	0.89	0.19		2.28	5.53	0.17
[4867]	CONVERGENT MARGIN	ALEUTIAN ARC / SECOND ALEUTIAN ARC / UNIMAK / FISHER	NW SLOPE OF SHISHALDIN	54.75	54.75	-164.58	-164.58	SAQ			s_SH-141 [4867]	DACITE [4867]									VOL					WR [4867]	64.14	0.72		15.97				4.87	2.73	0.99	0.22		2.17	5.54	0.19
[4867]	CONVERGENT MARGIN	ALEUTIAN ARC / SECOND ALEUTIAN ARC / UNIMAK / FISHER	NE OF FISHER CALDERA	54.75	54.75	-164.58	-164.58	SAQ			s_SH-117 [4867]	DACITE [4867]									VOL					WR [4867]	65.75	0.99		14.86				4.71	2.42	0.69	0.2		2.33	5.23	0.16
[4867]	CONVERGENT MARGIN	ALEUTIAN ARC / SECOND ALEUTIAN ARC / UNIMAK / FISHER	NE OF FISHER CALDERA	54.75	54.75	-164.58	-164.58	SAQ			s_SH-118 [4867]	ANDESITE [4867]									VOL					WR [4867]	53.71	1.45		15.91				10.65	7.62	3.4	0.22		1.06	3.98	0.27
[4867]	CONVERGENT MARGIN	ALEUTIAN ARC / SECOND ALEUTIAN ARC / UNIMAK / FISHER	NE OF FISHER CALDERA	54.75	54.75	-164.58	-164.58	SAQ			s_SH-119B [4867]	ANDESITE [4867]									VOL					WR [4867]	58.49	1.18		15.72				8.32	5.74	2.51	0.22		1.52	4.45	0.28
[4867]	CONVERGENT MARGIN	ALEUTIAN ARC / SECOND ALEUTIAN ARC / UNIMAK / FISHER	INSIDE FISHER CALDERA	54.75	54.75	-164.58	-164.58	SAQ			s_FC-61 [4867]	DACITE [4867]									VOL					WR [4867]	63.27	0.9		15.43				5.68	3.11	1.06	0.2		2.02	5.21	0.26
[4867]	CONVERGENT MARGIN	ALEUTIAN ARC / ALASKA PENINSULA / COLD BAY / FISHER	ENE OF FISHER CALDERA	55	55	-162	-164	SAQ			s_96JF-16B [4867]	DACITE [4867]									VOL					WR [4867]	60.34	0.71		16.28				5.23	2.33	0.97	0.24		1.98	4.58	0.23
[4867]	CONVERGENT MARGIN	ALEUTIAN ARC / ALASKA PENINSULA / COLD BAY / FISHER	ENE OF FISHER CALDERA	55	55	-162	-164	SAQ			s_96JF-16C [4867]	NOT GIVEN [4867]									VOL					WR [4867]	49.75	1.6		16.64				11.9	7.77	3.61	0.21		0.77	2.93	0.32
[4867]	CONVERGENT MARGIN	ALEUTIAN ARC / SECOND ALEUTIAN ARC / UNIMAK / FISHER	CALDERA	54.75	54.75	-164.58	-164.58	SAQ			s_FC-54 [4867]	BASALT [4867]									VOL					WR [4867]	52.18	1.21		16.61				8.99	8.74	4.58	0.19		0.96	3.48	0.2
[4867]	CONVERGENT MARGIN	ALEUTIAN ARC / SECOND ALEUTIAN ARC / UNIMAK / FISHER	MOUNT FINCH, BOTTOM	54.75	54.75	-164.58	-164.58	SAQ			s_FC-3 [4867]	BASALT [4867]									VOL					WR [4867]	53.27	1.25		16.59				9.06	8.46	3.87	0.19		1.06	3.53	0.21
[4867]	CONVERGENT MARGIN	ALEUTIAN ARC / SECOND ALEUTIAN ARC / UNIMAK / FISHER	MOUNT FINCH, TOP	54.75	54.75	-164.58	-164.58	SAQ			s_FC-30 [4867]	BASALT [4867]									VOL					WR [4867]	51.89	1.23		16.99				9.48	8.89	4.3	0.17		0.93	3.38	0.21
[4867]	CONVERGENT MARGIN	ALEUTIAN ARC / SECOND ALEUTIAN ARC / UNIMAK / FISHER	PYRO HILL	54.75	54.75	-164.58	-164.58	SAQ			s_FC-57 [4867]	NOT GIVEN [4867]								CUMULATE [4867]	VOL					WR [4867]	48.2	0.7		13.49				8.76	11.71	10.77	0.15		0.59	1.48	0.12
[4867]	CONVERGENT MARGIN	ALEUTIAN ARC / ALASKA PENINSULA / COLD BAY / ANIAKCHAK		56.88	56.88	-158.17	-158.17	SAE			s_97AC14 [4867]	NOT GIVEN [4867]									VOL					WR [4867]	68.48	0.73		14.87				3.7	2.3	0.74	0.16		2.98	5.2	0.16
[4867]	CONVERGENT MARGIN	ALEUTIAN ARC / ALASKA PENINSULA / COLD BAY / ANIAKCHAK		56.88	56.88	-158.17	-158.17	SAE			s_97AC19 [4867]	NOT GIVEN [4867]									VOL					WR [4867]	67.21	0.85		15.37				4.07	2.87	1.01	0.17		2.73	5.24	0.22
[4867]	CONVERGENT MARGIN	ALEUTIAN ARC / SECOND ALEUTIAN ARC / UNIMAK / ROUNDTOP VOLCANO	FALSE PASS	54.75	54.75	-164.58	-164.58	SAQ			s_SH-61 [4867]	NOT GIVEN [4867]									VOL					WR [4867]	66.93	0.57		15.63				4.29	3.1	0.73	0.11		2.26	4.91	0.12
[4867]	CONVERGENT MARGIN	ALEUTIAN ARC / SECOND ALEUTIAN ARC / UNIMAK	WHALE BACK	54.75	54.75	-164.58	-164.58	SAE			s_SH-1D [4867]	BASALT [4867]									VOL					WR [4867]	46.65	1.38		21.45				9.43	12.51	3.69	0.14		0.93	2.52	0.24
[4867]	CONVERGENT MARGIN	ALEUTIAN ARC / CENTRAL ALEUTIAN ARC / SEGUAM / SEGUAM	SHIELD VOLCANO	52.33	52.33	-172.4	-172.4	SAE			s_SS-2 [4867]	RHYODACITE [4867]									VOL					WR [4867]	71
[4867]	CONVERGENT MARGIN	ALEUTIAN ARC / SECOND ALEUTIAN ARC / UMNAK / OKMOK		53.5	53.5	-168.17	-168.17	SAE			s_JLOK42B [4867]	DACITE [4867]									VOL					WR [4867]	68.5
[4867]	CONVERGENT MARGIN	ALEUTIAN ARC / SECOND ALEUTIAN ARC / UMNAK / OKMOK		53.5	53.5	-168.17	-168.17	SAE			s_JLOK42C [4867]	ANDESITE [4867]									VOL					WR [4867]	56
[4867]	CONVERGENT MARGIN	ALEUTIAN ARC / SECOND ALEUTIAN ARC / UMNAK / OKMOK		53.5	53.5	-168.17	-168.17	SAE			s_OA-1 [4867]	BASALT [4867]									VOL					WR [4867]	49
[19826]	CONVERGENT MARGIN	ALEUTIAN ARC / CENTRAL ALEUTIAN ARC / ATKA	ATKA	51.21	51.21	-174.4	-174.4	SAE			s_877-7-2 [19826]	GABBRO [19826]									PLU					WR [19826]	47.9188	0.288266		22.3158				4.58635	13.0745	5.64023	0.109522		0.476209	1.90341	0.0946837
[19826]	CONVERGENT MARGIN	ALEUTIAN ARC / CENTRAL ALEUTIAN ARC / ATKA	ATKA	52.08	52.08	-174.67	-174.67	SAE			s_877-12-8 [19826]	MELADIORITE [19826]									PLU					WR [19826]	53.5755	0.789175		18.3607				6.36559	8.43344	5.56973	0.0964388		0.765508	3.79282	0.216816
[19826]	CONVERGENT MARGIN	ALEUTIAN ARC / CENTRAL ALEUTIAN ARC / ATKA	ATKA	52.023	52.023	-175.024	-175.024	SAE			s_877-14-5-II [19826]	DIORITE, QUARTZ [19826]									PLU					WR [19826]	58.9712	0.493088		16.4509				4.74927	6.40266	4.7092	0.12072		2.05354	3.73421	0.152221
[19826]	CONVERGENT MARGIN	ALEUTIAN ARC / CENTRAL ALEUTIAN ARC / ATKA	ATKA	52.019	52.019	-175.298	-175.298	SAE			s_877-15-1^ [19826]	DIORITE [19826]									PLU					WR [19826]	55.0935	0.783128		16.9005				5.82617	12.0643	4.88883	0.079511		0.240885	4.34861	0.156925
[19826]	CONVERGENT MARGIN	ALEUTIAN ARC / CENTRAL ALEUTIAN ARC / ATKA	ATKA	52.056	52.056	-175.298	-175.298	SAE			s_877-15-4 [19826]	DIORITE, QUARTZ [19826]									PLU					WR [19826]	58.7684	0.541411		17.7164				4.96622	6.03609	2.70412	0.0912624		2.05236	3.82744	0.177116
[19826]	CONVERGENT MARGIN	ALEUTIAN ARC / CENTRAL ALEUTIAN ARC / ATKA	ATKA	52.1	52.1	-174.66	-174.66	SAE			s_877-16-6 [19826]	GRANODIORITE [19826]									PLU					WR [19826]	64.2108	0.325096		16.984				2.44364	3.68187	2.16437	0.0300668		2.80234	3.95281	0.128291
[19826]	CONVERGENT MARGIN	ALEUTIAN ARC / EASTERN ALEUTIAN ARC / UMNAK	UMNAK	53.3179	53.3179	-168.38	-168.38	SAE			s_47ABY3 [19826]	DIORITE [19826]									PLU					WR [19826]	60.1493	0.777852		16.6929				4.48775	1.33154	3.08403	0.112166		3.48795	4.1086	0.186354
[19826]	CONVERGENT MARGIN	ALEUTIAN ARC / EASTERN ALEUTIAN ARC / UMNAK	UMNAK	52.9481	52.9481	-168.741	-168.741	SAE			s_47ABY31 [19826]	ANDESITE [19826]									VOL					WR [19826]	60.5228	1.14522		16.9579				8.87262	2.94892	3.36023	0.273048		2.76015	4.83659	0.347829
[19826]	CONVERGENT MARGIN	ALEUTIAN ARC / EASTERN ALEUTIAN ARC / UMNAK	UMNAK	52.8594	52.8594	-168.991	-168.991	SAE			s_47ABY34 [19826]	DIORITE [19826]									PLU					WR [19826]	61.935	0.976608		15.7012				7.55149	2.99226	2.24019	0.172373		2.37112	5.67002	0.383505
[19826]	CONVERGENT MARGIN	ALEUTIAN ARC / EASTERN ALEUTIAN ARC / UMNAK	UMNAK	53.2603	53.2603	-168.576	-168.576	SAE			s_47ABY41 [19826]	DIORITE [19826]									PLU					WR [19826]	55.4063	1.46741		16.0691				8.23793	7.29844	4.80711	0.15009		1.96045	3.37547	0.304912
[4570]	CONVERGENT MARGIN	ALEUTIAN ARC / ALASKA PENINSULA / KRUZOF / MOUNT EDGECUMBE		57.17	57.17	-135.67	-135.67	SAE			s_61ABG734A [4570]	BASALT, OLIVINE-PIGEONITE-AUGITE [4570]				POSTGLACIAL [4570]					VOL					WR [4570]	48	0.79		17.3		2.1	6.5		11	9.6	0.17		0.13	2.5	0.13		1	0.77		0
[4570]	CONVERGENT MARGIN	ALEUTIAN ARC / ALASKA PENINSULA / KRUZOF / MOUNT EDGECUMBE		57.17	57.17	-135.67	-135.67	SAE			s_61ABD720 [4570]	BASALT, AUGITE [4570]				POSTGLACIAL [4570]				PORPHYRITIC [4570]	VOL					WR [4570]	50	1.1		17.4		2.3	6.2		10.8	7.1	0.18		0.2	3.4	0.3		0.26	0.12		0
[4570]	CONVERGENT MARGIN	ALEUTIAN ARC / ALASKA PENINSULA / KRUZOF / MOUNT EDGECUMBE		57.17	57.17	-135.67	-135.67	SAE			s_61ABD725B [4570]	BASALT, OLIVINE [4570]				POSTGLACIAL [4570]				MICROPORPHYRITIC [4570]	VOL					WR [4570]	51.3	1.1		18.1		2	6.1		10.2	6.5	0.16		0.25	3.3	0.34		0.51	0.1		0
[4570]	CONVERGENT MARGIN	ALEUTIAN ARC / ALASKA PENINSULA / KRUZOF / MOUNT EDGECUMBE		57.17	57.17	-135.67	-135.67	SAE			s_61ALY566 [4570]	BASALT, AUGITE-OLIVINE [4570]				POSTGLACIAL [4570]				MICROPORPHYRITIC [4570]	VOL					WR [4570]	52.6	1.1		18.4		2.8	5.5		9	5.6	0.16		0.47	3.4	0.35		0.48	0.12		0
[4570]	CONVERGENT MARGIN	ALEUTIAN ARC / ALASKA PENINSULA / KRUZOF / MOUNT EDGECUMBE		57.17	57.17	-135.67	-135.67	SAE			s_61ALY577A [4570]	ANDESITE, BASALTIC, PIGEONITE [4570]				POSTGLACIAL [4570]				PORPHYRITIC [4570]	VOL					WR [4570]	53.8	0.98		18.1		1.5	6.1		9.1	5.2	0.16		0.4	3.8	0.39		0.26	0.04		0
[4570]	CONVERGENT MARGIN	ALEUTIAN ARC / ALASKA PENINSULA / KRUZOF / MOUNT EDGECUMBE		57.17	57.17	-135.67	-135.67	SAE			s_61ALY571 [4570]	ANDESITE, BASALTIC, HYPERSTHENE [4570]				POSTGLACIAL [4570]				PORPHYRITIC [4570]	VOL					WR [4570]	56.7	1.1		17.7		1	6.2		7	4.2	0.15		1.3	3.5	0.4		0.64	0.08		0
[4570]	CONVERGENT MARGIN	ALEUTIAN ARC / ALASKA PENINSULA / KRUZOF / MOUNT EDGECUMBE		57.17	57.17	-135.67	-135.67	SAE			s_62ABD446 [4570]	DACITE, AUGITE [4570]				POSTGLACIAL [4570]				PORPHYRITIC [4570]	VOL					WR [4570]	59.5	0.74		17.5		1.2	4.7		6.8	3.6	0.27		0.81	4.2	0.32		0.39	0.09		0
[4570]	CONVERGENT MARGIN	ALEUTIAN ARC / ALASKA PENINSULA / KRUZOF / MOUNT EDGECUMBE		57.17	57.17	-135.67	-135.67	SAE			s_61ABD723D [4570]	DACITE, PYROXENE [4570]				POSTGLACIAL [4570]				PORPHYRITIC [4570]	VOL					WR [4570]	60.4	0.96		16.9		1.8	4.9		5.5	2.6	0.13		1.2	4.8	0.37		0.07	0.05		0.06
[4570]	CONVERGENT MARGIN	ALEUTIAN ARC / ALASKA PENINSULA / KRUZOF / MOUNT EDGECUMBE		57.17	57.17	-135.67	-135.67	SAE			s_62ABD444 [4570]	LATITE, QUARTZ [4570]				POSTGLACIAL [4570]				PORPHYRITIC [4570]	VOL					WR [4570]	69.5	0.32		15.2		3.2	0.33		2.3	0.42	0.12		2.1	5	0.1		0.85	0.25		0
[2501][23819][15080][14905]	CONVERGENT MARGIN	ALEUTIAN ARC / CENTRAL ALEUTIAN ARC / BULDIR / BULDIR		52.4	52.4	176	176	SAE			s_BUL4D [2501] / s_BI9-4D [14905]	BASALT, CALC-ALKALINE [2501] / ANDESITE, BASALTIC [23819]				QUATERNARY [14905]					VOL					WR [2501]	55.9	0.74		17.57				6.69	8.31	5.75	0.11		0.96	2.76	0.07
[2501][23819][15080][14905]	CONVERGENT MARGIN	ALEUTIAN ARC / CENTRAL ALEUTIAN ARC / BULDIR / BULDIR		52.4	52.4	176	176	SAE			s_BUL6A [2501] / s_BI9-6A [14905]	BASALT, CALC-ALKALINE [2501] / ANDESITE [23819]				QUATERNARY [14905]					VOL					WR [2501]	61.49	0.49		17.53				4.75	6.46	3.72	0.09		1.5	3.66	0.13
[2501][23819][15080][14905]	CONVERGENT MARGIN	ALEUTIAN ARC / CENTRAL ALEUTIAN ARC / BULDIR / BULDIR		52.4	52.4	176	176	SAE			s_BUL6B [2501] / s_BI9-6B [14905]	BASALT, CALC-ALKALINE [2501] / ANDESITE, BASALTIC [23819]				QUATERNARY [14905]					VOL					WR [2501]	52.66	0.65		18.31				6.78	8.78	7.35	0.12		0.81	3.34	0.14
[2607][2212]	CONVERGENT MARGIN	ALEUTIAN ARC / CENTRAL ALEUTIAN ARC / ADAK	WESTERN END OF ALEUTIAN RIDGE	55.7	55.7	-165.2	-165.2	SAQ	-1600	-1600	s_70-B49 [2607]	ANDESITE, AUGITE [2607] / ANDESITE [2212]	7900000 [2607]								VOL					WR [2607]	58.5	0.94		15.2		2.4	1.5		7.6	5	0.06		2.086	3.7	0.54	2.5				0.01
[5033]	CONVERGENT MARGIN	ALEUTIAN ARC / SECOND ALEUTIAN ARC / BOGOSLOF		53.95	53.95	-168.07	-168.07	SAE			s_B1927 [5033]	BASALT [5033]									VOL					WR [5033]
[5033]	CONVERGENT MARGIN	ALEUTIAN ARC / SECOND ALEUTIAN ARC / BOGOSLOF		53.95	53.95	-168.07	-168.07	SAE			s_B1927 [5033]	BASALT [5033]									VOL					WR [5033]
[5033]	CONVERGENT MARGIN	ALEUTIAN ARC / SECOND ALEUTIAN ARC / BOGOSLOF		53.95	53.95	-168.07	-168.07	SAE			s_B1796 I [5033]	ANDESITE [5033]									VOL					WR [5033]
[5033]	CONVERGENT MARGIN	ALEUTIAN ARC / SECOND ALEUTIAN ARC / BOGOSLOF		53.95	53.95	-168.07	-168.07	SAE			s_B1796 II [5033]	ANDESITE [5033]									VOL					WR [5033]
[5033]	CONVERGENT MARGIN	ALEUTIAN ARC / SECOND ALEUTIAN ARC / UMNAK / OKMOK	CALDERA FLOOR	53.37	53.37	-168.03	-168.03	SAE			s_UM21II [5033]	BASALT [5033]									VOL					WR [5033]
[2570][3611]	CONVERGENT MARGIN	ALEUTIAN ARC / ALASKA PENINSULA / UPPER ALASKA PENINSULA / KATMAI GROUP	NOVARUPTA DOME, VALLEY OF TEN THOUSAND SMOKES	58.3	58.3	-155.16	-155.16	SAE			s_K-16 [2570]	NOT GIVEN [2570]							1912	MICROVESICULAR [2570]	VOL					WR [2570] / GL [3611]	76.9	0.17		12.5		0.55	0.89	1.12	0.95	0.02	0.05		3.22	4.36	0.02	0.26
[2574][14934]	CONVERGENT MARGIN	ALEUTIAN ARC / ALASKA PENINSULA / UPPER ALASKA PENINSULA / NAKNEK FORMATION	WEST MAGEIK LAKE	58.17	58.17	-155.42	-155.42	SAE			s_AM23 [2574]	SILTSTONE [2574] / NOT GIVEN [14934]				JURASSIC [2574]					SED					WR [2574]	66.2	0.52		15.8				5.57	4.48	2.61	0.08		1.62	2.41	0.09
[2242]	CONVERGENT MARGIN	ALEUTIAN ARC / ALEUTIAN BACK ARC / PRIBILOF ISLANDS - ST. GEORGE	SOUTHEAST SIDE OF BOGOSLOF HILL	57.17	57.17	-170.25	-170.25	SAE			s_SG-7 [2242]	BASALT, ALKALINE, OLIVINE [2242]									VOL			F		WR [2242]
[6859][6565]	CONVERGENT MARGIN	ALEUTIAN ARC / ALASKA PENINSULA / COLD BAY / ANIAKCHAK		56.88	56.88	-158.17	-158.17	SAE			s_92CNA22 [6859]	NOT GIVEN [6859]		3500 [6565]							VOL					WR [6859]	52.52	1.17		18.1				9.39	10.1	4.37	0.18		0.94	3.03	0.2
[6859][6565]	CONVERGENT MARGIN	ALEUTIAN ARC / ALASKA PENINSULA / COLD BAY / ANIAKCHAK		56.88	56.88	-158.17	-158.17	SAE			s_NA94-5 [6859]	NOT GIVEN [6859]		3500 [6565]							VOL					WR [6859]	53.59	1.2		18.07				8.69	9.52	3.99	0.18		1.1	3.44	0.22
[4190]	CONVERGENT MARGIN	ALEUTIAN ARC / CENTRAL ALEUTIAN ARC / ADAK / ADAGDAK		51.83	51.83	-176.67	-176.67	SAE			s_ADAG-81DR [4190]	BASALT [4190]									VOL					WR [4190]
[6565][22052]	CONVERGENT MARGIN	ALEUTIAN ARC / ALASKA PENINSULA / UPPER ALASKA PENINSULA / SOUTHWEST TRIDENT	KATMAI NATIONAL PARK	58.2	58.2	-155.1	-155.1	SAE			s_97ND02 [6565]	NOT GIVEN [6565]							1912		VOL					WR [6565]	55.16	0.83		17.31		4.43	4.62	8.61	4.83	9.2	0.15		0.86	2.92	0.14
[5183]	CONVERGENT MARGIN	ALEUTIAN ARC / CENTRAL ALEUTIAN ARC / ATKA / KLIUCHEF		52.33	52.33	-174.17	-174.17	SAE			s_AT-53 [5183]	BASALT [5183]									VOL					WR [5183]	51.2	0.96		18.9		4.05	5.63	9.27	9.87	5.29	0.2		0.74	3	0.19
[5183]	CONVERGENT MARGIN	ALEUTIAN ARC / CENTRAL ALEUTIAN ARC / ATKA / KLIUCHEF		52.33	52.33	-174.17	-174.17	SAE			s_AT-56 [5183]	BASALT [5183]									VOL					WR [5183]	52	0.91		19.5		4.65	5.27	9.45	10.1	4.61	0.25		0.62	3.27	0.24
[5183]	CONVERGENT MARGIN	ALEUTIAN ARC / CENTRAL ALEUTIAN ARC / ATKA / KLIUCHEF		52.33	52.33	-174.17	-174.17	SAE			s_AT-94 [5183]	BASALT [5183]									VOL					WR [5183]	52.6	1.04		18.3		3.06	6.43	9.18	8.82	4.05	0.2		1.1	3.23	0.23
[5183]	CONVERGENT MARGIN	ALEUTIAN ARC / CENTRAL ALEUTIAN ARC / ATKA / KLIUCHEF		52.33	52.33	-174.17	-174.17	SAE			s_AT-89 [5183]	ANDESITE, BASALTIC [5183]									VOL					WR [5183]	52.7	1.02		19.1		4.08	5.6	9.27	8.82	3.94	0.18		0.8	3.54	0.29
[5183]	CONVERGENT MARGIN	ALEUTIAN ARC / CENTRAL ALEUTIAN ARC / ATKA / KLIUCHEF		52.33	52.33	-174.17	-174.17	SAE			s_AT-92 [5183]	ANDESITE, BASALTIC [5183]									VOL					WR [5183]	53.2	1.01		18.6				9.09	8.55	3.83	0.14		1.18	3.79	0.27
[5183]	CONVERGENT MARGIN	ALEUTIAN ARC / CENTRAL ALEUTIAN ARC / ATKA / KLIUCHEF		52.33	52.33	-174.17	-174.17	SAE			s_AT-93 [5183]	ANDESITE, BASALTIC [5183]									VOL					WR [5183]	53.5	1.04		18.6		3.69	6.22	9.54	7.44	3.35	0.21		1.28	3.89	0.28
[5183]	CONVERGENT MARGIN	ALEUTIAN ARC / CENTRAL ALEUTIAN ARC / ATKA / KLIUCHEF		52.33	52.33	-174.17	-174.17	SAE			s_AT-91 [5183]	ANDESITE, BASALTIC [5183]									VOL					WR [5183]	53.6	1.04		18.4		4.3	5.31	9.18	8.88	3.47	0.18		1.2	3.09	0.3
[5183]	CONVERGENT MARGIN	ALEUTIAN ARC / CENTRAL ALEUTIAN ARC / ATKA / KLIUCHEF		52.33	52.33	-174.17	-174.17	SAE			s_AT-57 [5183]	ANDESITE [5183]									VOL					WR [5183]	55.3	1.04		18.7		3.78	4.86	8.26	8.11	3.07	0.16		1.54	3.79	0.49
[5183]	CONVERGENT MARGIN	ALEUTIAN ARC / CENTRAL ALEUTIAN ARC / ATKA / KLIUCHEF		52.33	52.33	-174.17	-174.17	SAE			s_AT-118 [5183]	DACITE [5183]									VOL					WR [5183]	66.03	0.46		16.12				4.16	2.36	0.64	0.13		4.6	4.74	0.15
[5183]	CONVERGENT MARGIN	ALEUTIAN ARC / CENTRAL ALEUTIAN ARC / ATKA / KLIUCHEF		52.33	52.33	-174.17	-174.17	SAE			s_AT-88 [5183]	DACITE [5183]									VOL					WR [5183]	66.7	0.54		16.4		1.56	2.96	4.36	2.76	0.94	0.17		3.68	5.13	0.18
[21215]	CONVERGENT MARGIN	ALEUTIAN ARC / WESTERN ALEUTIAN ARC	WESTERN ALEUTIAN SEAFLOOR LAVAS	55.17	55.17	168	168	SAQ			s_SO249-1-DR37-10 [21215]	DACITE [21215]									VOL					WR [21215]
[21215]	CONVERGENT MARGIN	ALEUTIAN ARC / WESTERN ALEUTIAN ARC	WESTERN ALEUTIAN SEAFLOOR LAVAS	55.17	55.17	168	168	SAQ			s_SO249-1-DR37-8 [21215]	DACITE [21215]									VOL					WR [21215]
[21215]	CONVERGENT MARGIN	ALEUTIAN ARC / WESTERN ALEUTIAN ARC	WESTERN ALEUTIAN SEAFLOOR LAVAS	55.17	55.17	168	168	SAQ			s_SO249-1-DR37-7 [21215]	DACITE [21215]									VOL					WR [21215]
[21215]	CONVERGENT MARGIN	ALEUTIAN ARC / WESTERN ALEUTIAN ARC	WESTERN ALEUTIAN SEAFLOOR LAVAS	55.17	55.17	168	168	SAQ			s_SO249-1-DR37-6 [21215]	DACITE [21215]									VOL					WR [21215]
[21215]	CONVERGENT MARGIN	ALEUTIAN ARC / WESTERN ALEUTIAN ARC	WESTERN ALEUTIAN SEAFLOOR LAVAS	55.17	55.17	168	168	SAQ			s_SO249-1-DR37-01 [21215]	DACITE [21215]									VOL					WR [21215]
[5769]	CONVERGENT MARGIN	ALEUTIAN ARC / SECOND ALEUTIAN ARC / UNIMAK / SHISHALDIN		54.75	54.75	-163.97	-163.97	SAQ			s_97S-CN-28 [5769]	BASALT [5769]							1825		VOL					WR [5769]	51.94	2.05		17.96				10.26	9.09	3.9	0.22		0.74	3.46	0.38
[5769]	CONVERGENT MARGIN	ALEUTIAN ARC / SECOND ALEUTIAN ARC / UNIMAK / SHISHALDIN		54.75	54.75	-163.97	-163.97	SAQ			s_98S-PS31 [5769]	BASALT [5769]							1999		VOL					WR [5769]	49.35	1.95		17.6				12.15	8.89	5.19	0.2		0.72	3.43	0.51
[5769]	CONVERGENT MARGIN	ALEUTIAN ARC / SECOND ALEUTIAN ARC / UNIMAK / SHISHALDIN		54.75	54.75	-163.97	-163.97	SAQ			s_99CNS1-1 [5769]	BASALT [5769]							1999		VOL					WR [5769]	49.03	2.08		17.89				11.71	9.19	5.47	0.22		0.69	3.26	0.48
[5769]	CONVERGENT MARGIN	ALEUTIAN ARC / SECOND ALEUTIAN ARC / UNIMAK / SHISHALDIN		54.668	54.668	-163.977	-163.977	SAQ			s_99SH8 [5769]	BASALT [5769]							1999		VOL					WR [5769]	49.28	2.09		17.96				11.28	9.19	5.47	0.22		0.72	3.3	0.49
[5769]	CONVERGENT MARGIN	ALEUTIAN ARC / SECOND ALEUTIAN ARC / UNIMAK / SHISHALDIN		54.8321	54.8321	-163.779	-163.779	SAQ			s_99SH1 [5769]	BASALT [5769]							1999		VOL					WR [5769]	49.08	2.15		17.96				12.36	8.89	5.53	0.24		0.61	2.66	0.51
[5769]	CONVERGENT MARGIN	ALEUTIAN ARC / SECOND ALEUTIAN ARC / UNIMAK / SHISHALDIN		54.8119	54.8119	-163.996	-163.996	SAQ			s_99SH2-1 [5769]	BASALT [5769]							1999		VOL					WR [5769]	49.73	1.89		18.31				11.37	9.08	5	0.24		0.73	3.23	0.42
[5769]	CONVERGENT MARGIN	ALEUTIAN ARC / SECOND ALEUTIAN ARC / UNIMAK / SHISHALDIN		54.8119	54.8119	-163.996	-163.996	SAQ			s_99SH2-2 [5769]	BASALT [5769]							1999		VOL					WR [5769]	48.95	1.91		18.22				11.54	9.22	5.72	0.22		0.62	3.2	0.4
[5769]	CONVERGENT MARGIN	ALEUTIAN ARC / SECOND ALEUTIAN ARC / UNIMAK / SHISHALDIN		54.9103	54.9103	-164.006	-164.006	SAQ			s_99SH-3 [5769]	BASALT [5769]							1999		VOL					WR [5769]	50.01	1.91		17.65				11.71	8.82	5.13	0.25		0.7	3.32	0.5
[5769]	CONVERGENT MARGIN	ALEUTIAN ARC / SECOND ALEUTIAN ARC / UNIMAK / SHISHALDIN		54.7121	54.7121	-163.996	-163.996	SAQ			s_99SH-6-2 [5769]	BASALT [5769]							1999		VOL					WR [5769]	49.16	2.06		17.85				12.29	8.91	5.26	0.26		0.69	3.04	0.47
[21731]	CONVERGENT MARGIN	ALEUTIAN ARC / SECOND ALEUTIAN ARC / UNIMAK / SHISHALDIN	1999 ERUPTION	54.7189	54.7189	-163.986	-163.986	SAE			s_SH15DJR63 [21731]	BASALT [21731]									VOL					WR [21731]	49.4762	1.95446		17.6839				11.6533	9.31568	5.42046	0.206309		0.678995	3.12463	0.486082
[2612]	CONVERGENT MARGIN	ALEUTIAN ARC / CENTRAL ALEUTIAN ARC / RAT ISLANDS / SEMISOPOCHNOI		52	52	179.67	179.67	SAE			s_ID-20350 [2612]	ANDESITE [2612]									VOL					WR [2612]	59.95	0.99		16.49		3.66	3.68		4.93	2.1	0.18		2.38	4.26	0.55		0.31	0.23		0
[2617]	CONVERGENT MARGIN	ALEUTIAN ARC / CENTRAL ALEUTIAN ARC / RAT ISLANDS / SEGULA		52.04	52.04	-178.12	-178.12	SAE			s_1 [2617]	ANDESITE, 2-PYROXENE [2617]									VOL					WR [2617]	62.64	0.88		16.22		2.29	4.33		4.62	1.72	0.18		1.86	4.86	0.34		0	0.02		0.01		0.04
[2617]	CONVERGENT MARGIN	ALEUTIAN ARC / CENTRAL ALEUTIAN ARC / RAT ISLANDS / SEGULA		52.046	52.046	-178.117	-178.117	SAE			s_2 [2617]	BASALT, OLIVINE [2617]									VOL					WR [2617]	51.21	0.6		18.91		2.7	6.21		11.24	5.81	0.17		0.66	2.57	0.14		0	0		0.01		0.01
[2618]	CONVERGENT MARGIN	ALEUTIAN ARC / CENTRAL ALEUTIAN ARC / GREAT SITKIN / GREAT SITKIN		52.08	52.08	-176.17	-176.17	SAE			s_1 [2618]	BASALT [2618]								PORPHYRITIC, GLASSY [2618]	VOL					WR [2618]	57.42	0.84		17.12		4.36	4.47		7.23	3.03			1.45	4.17	0.24		0.13	0.03
[2619]	CONVERGENT MARGIN	ALEUTIAN ARC / CENTRAL ALEUTIAN ARC / RAT ISLANDS / LITTLE SITKIN	WILLIWAW COVE	51.97	51.97	178.5	178.5	SAE			s_1 [2619]	BASALT [2619]									VOL					WR [2619]	52.74	0.57		11.99		1.9	6.72		12.49	11.02	0.17		0.64	1.78	0.11		0.09	0.01		0
[2619]	CONVERGENT MARGIN	ALEUTIAN ARC / CENTRAL ALEUTIAN ARC / RAT ISLANDS / LITTLE SITKIN	DOUBLE POINT	51.97	51.97	178.5	178.5	SAE			s_2 [2619]	ANDESITE [2619]									VOL					WR [2619]	55.02	0.85		17.91		4.45	4.23		8.58	3.92	0.15		1.09	3.11	0.15		0.41	0.05		0
[2619]	CONVERGENT MARGIN	ALEUTIAN ARC / CENTRAL ALEUTIAN ARC / RAT ISLANDS / LITTLE SITKIN		51.97	51.97	178.5	178.5	SAE			s_3 [2619]	BASALT [2619]									VOL					WR [2619]	55.35	0.89		17.72		3.04	5.45		8.77	4.03	0.17		1	3.28	0.17		0.15	0.07		0
[2619]	CONVERGENT MARGIN	ALEUTIAN ARC / CENTRAL ALEUTIAN ARC / RAT ISLANDS / LITTLE SITKIN	WILLIWAW COVE	51.97	51.97	178.5	178.5	SAE			s_4 [2619]	BASALT [2619]									VOL					WR [2619]	55.37	0.87		18.02		2.91	5.45		8.7	4.24	0.16		0.91	3.03	0.16		0.05	0.06		0.01
[2619]	CONVERGENT MARGIN	ALEUTIAN ARC / CENTRAL ALEUTIAN ARC / RAT ISLANDS / LITTLE SITKIN		51.97	51.97	178.5	178.5	SAE			s_5 [2619]	DACITE [2619]									VOL					WR [2619]	58.47	0.77		16.91		5.71	1.89		7.32	3.37	0.15		1.23	3.4	0.19		0.37	0.17		0.01
[2619]	CONVERGENT MARGIN	ALEUTIAN ARC / CENTRAL ALEUTIAN ARC / RAT ISLANDS / LITTLE SITKIN		51.97	51.97	178.5	178.5	SAE			s_6 [2619]	DACITE [2619]									VOL					WR [2619]	58.63	0.75		17.04		2.5	4.5		7.15	3.19	0.15		1.33	3.37	0.15		0.71	0.23		0.01
[2619]	CONVERGENT MARGIN	ALEUTIAN ARC / CENTRAL ALEUTIAN ARC / RAT ISLANDS / LITTLE SITKIN		51.97	51.97	178.5	178.5	SAE			s_7 [2619]	DACITE [2619]									VOL					WR [2619]	59.21	0.72		16.85		2.98	4.09		7.25	3.25	0.15		1.31	3.49	0.15		0.43	0.05		0.01
[2619]	CONVERGENT MARGIN	ALEUTIAN ARC / CENTRAL ALEUTIAN ARC / RAT ISLANDS / LITTLE SITKIN	WEST COVE	51.97	51.97	178.5	178.5	SAE			s_8 [2619]	DACITE [2619]									VOL					WR [2619]	59.94	0.77		16.79		2.25	4.77		6.89	3.07	0.15		1.46	3.49	0.15		0.17	0.05		0
[2619]	CONVERGENT MARGIN	ALEUTIAN ARC / CENTRAL ALEUTIAN ARC / RAT ISLANDS / LITTLE SITKIN	PATTERSON POINT	51.97	51.97	178.5	178.5	SAE			s_9 [2619]	BASALT [2619]									VOL					WR [2619]	60.36	0.72		16.93		2.53	3.42		6.08	2.7	0.13		1.42	3.72	0.16		1.39	0.17		0.01
[2619]	CONVERGENT MARGIN	ALEUTIAN ARC / CENTRAL ALEUTIAN ARC / RAT ISLANDS / LITTLE SITKIN	DOUBLE POINT	51.97	51.97	178.5	178.5	SAE			s_10 [2619]	BASALT [2619]									VOL					WR [2619]	64.74	0.53		16.25		1.72	3.17		5.07	1.97	0.13		1.71	4.13	0.15		0.31	0.03		0
[2619]	CONVERGENT MARGIN	ALEUTIAN ARC / CENTRAL ALEUTIAN ARC / RAT ISLANDS / LITTLE SITKIN	DOUBLE POINT	51.97	51.97	178.5	178.5	SAE			s_11 [2619]	BASALT [2619]									VOL					WR [2619]	65.04	0.52		16.47		2.38	2.39		6.13	2.05	0.12		1.68	4.06	0.13		0.08	0.05		0
[2619]	CONVERGENT MARGIN	ALEUTIAN ARC / CENTRAL ALEUTIAN ARC / RAT ISLANDS / LITTLE SITKIN	PRATT POINT	51.97	51.97	178.5	178.5	SAE			s_12 [2619]	RHYODACITE [2619]									VOL					WR [2619]	68.79	0.38		15		1.52	2.27		3.44	1.15	0.12		2.05	4.3	0.11		0.64	0.08		0.01
[2619]	CONVERGENT MARGIN	ALEUTIAN ARC / CENTRAL ALEUTIAN ARC / RAT ISLANDS / LITTLE SITKIN	PRATT POINT	51.97	51.97	178.5	178.5	SAE			s_13 [2619]	RHYODACITE [2619]									VOL					WR [2619]	69.43	0.33		15.17		1.34	1.99		3.41	0.94	0.11		2	4.46	0.13		0.52	0		0
[2672]	CONVERGENT MARGIN	ALEUTIAN ARC / WESTERN ALEUTIAN ARC / ATTU	SONOMA BEACH	52.82	52.82	173.18	173.18	SAE	0	0	s_AT48 [2672]	GABBRO [2672]									PLU					WR [2672]	50.99	0.73		18.15				9.93	11.28	5.75	0.16		0.53	1.4	0.08
[2672]	CONVERGENT MARGIN	ALEUTIAN ARC / CENTRAL ALEUTIAN ARC / ADAK	HIDDEN BAY PLUTON	51.92	51.92	-176.75	-176.75	SAE			s_HB10 [2672]	GABBRO [2672]									PLU					WR [2672]	50.76	0.93		17.56				8.35	10.34	6.76	0.13		1.03	3.13	0.2
[2672]	CONVERGENT MARGIN	ALEUTIAN ARC / CENTRAL ALEUTIAN ARC / ADAK	HIDDEN BAY PLUTON	51.92	51.92	-176.75	-176.75	SAE			s_HB55 [2672]	GABBRO [2672]									PLU					WR [2672]	49.72	1.17		17.61				9.01	10.86	8.16	0.14		0.54	2.72	0.21
[2672]	CONVERGENT MARGIN	ALEUTIAN ARC / CENTRAL ALEUTIAN ARC / KAGALASKA / KAGALASKA PLUTON		51.8	51.8	-176.2	-176.2	SAE			s_K50 [2672]	GABBRO [2672]									PLU					WR [2672]	51.74	1.1		20.4				8.18	9.52	3	0.13		1.4	3.93	0.74
[2672]	CONVERGENT MARGIN	ALEUTIAN ARC / CENTRAL ALEUTIAN ARC / ADAK	HIDDEN BAY PLUTON	51.92	51.92	-176.75	-176.75	SAE			s_HB137 [2672]	NOT GIVEN [2672]									PLU					WR [2672]	67.01	0.61		16.33				3.42	4.28	1.64	0.05		2.58	3.89	0.18
[2672]	CONVERGENT MARGIN	ALEUTIAN ARC / CENTRAL ALEUTIAN ARC / KAGALASKA / KAGALASKA PLUTON		51.8	51.8	-176.2	-176.2	SAE			s_K32 [2672]	NOT GIVEN [2672]									PLU					WR [2672]	67.52	0.46		15.71				3.29	4.45	1.99	0.06		2.48	3.84	0.21
[2672]	CONVERGENT MARGIN	ALEUTIAN ARC / CENTRAL ALEUTIAN ARC / ADAK	HIDDEN BAY PLUTON	51.92	51.92	-176.75	-176.75	SAE			s_HB14 [2672]	NOT GIVEN [2672]									PLU					WR [2672]	76.15	0.06		13.11				1.29	0.72	0.17	0.02		4.83	3.49	0.16
[2672]	CONVERGENT MARGIN	ALEUTIAN ARC / CENTRAL ALEUTIAN ARC / ADAK	HIDDEN BAY PLUTON	51.92	51.92	-176.75	-176.75	SAE			s_HB193 [2672]	NOT GIVEN [2672]									PLU					WR [2672]	60.88	0.89		16.43				5.9	6.02	3.14	0.09		2.83	3.68	0.15
[2672]	CONVERGENT MARGIN	ALEUTIAN ARC / CENTRAL ALEUTIAN ARC / ADAK	HIDDEN BAY PLUTON	51.92	51.92	-176.75	-176.75	SAE			s_HB345 [2672]	NOT GIVEN [2672]									PLU					WR [2672]	61.38	0.82		16.95				5.16	5.96	2.89	0.08		2.09	3.94	0.31
[2672]	CONVERGENT MARGIN	ALEUTIAN ARC / CENTRAL ALEUTIAN ARC / KAGALASKA / KAGALASKA PLUTON		51.8	51.8	-176.2	-176.2	SAE			s_K1A [2672]	NOT GIVEN [2672]									PLU					WR [2672]	62.9	0.66		17.75				4.17	5.31	2.39	0.06		2.16	4.43	0.17
[2613]	CONVERGENT MARGIN	ALEUTIAN ARC / CENTRAL ALEUTIAN ARC / RAT ISLANDS / KISKA / VEGA BAY FORMATION		51.9643	51.9643	177.423	177.423	SAE			s_51P65 [2613]	BASALT, OLIVINE [2613]									VOL					WR [2613]	49.29	0.82		15.64		2.37	6.92		9.93	10.7	0.15		0.44	2.61	0.11		0.73	0.46		0		0.02
[2613]	CONVERGENT MARGIN	ALEUTIAN ARC / CENTRAL ALEUTIAN ARC / RAT ISLANDS / KISKA / VEGA BAY FORMATION		51.9472	51.9472	177.37	177.37	SAE			s_51N23 [2613]	GABBRO [2613]									PLU					WR [2613]	48.54	0.78		20.16		4.67	5.16		11.64	4.31	0.16		0.45	2.49	0.06		1.37	0.22		0.05		0.02
[2613]	CONVERGENT MARGIN	ALEUTIAN ARC / CENTRAL ALEUTIAN ARC / RAT ISLANDS / KISKA / KISKA HARBOR FORMATION		51.9938	51.9938	177.527	177.527	SAE			s_51P54 [2613]	BASALT, OLIVINE [2613]									VOL					WR [2613]	51.65	0.89		19.89		3.02	5.38		9.47	4.23	0.16		0.86	3.13	0.16		0.68	0.52		0.01		0.04
[2613]	CONVERGENT MARGIN	ALEUTIAN ARC / CENTRAL ALEUTIAN ARC / RAT ISLANDS / KISKA / KISKA HARBOR FORMATION		51.9708	51.9708	177.638	177.638	SAE			s_51N6 [2613]	ANDESITE [2613]								PORPHYRITIC [2613]	VOL					WR [2613]	57.87	0.65		18.34		3.31	3.97		7.39	3.13	0.15		1.34	3.64	0.17		0.07	0.11		0		0.03
[2613]	CONVERGENT MARGIN	ALEUTIAN ARC / CENTRAL ALEUTIAN ARC / RAT ISLANDS / KISKA		52.0064	52.0064	177.589	177.589	SAE			s_51L10 [2613]	LABRADORITE [2613]									VOL					WR [2613]	57.62	1.03		17.36		2.46	5.12		6.26	2.7	0.19		1.48	4.38	0.27		0.8	0.2		0		0.04
[2613]	CONVERGENT MARGIN	ALEUTIAN ARC / CENTRAL ALEUTIAN ARC / RAT ISLANDS / KISKA		52.0875	52.0875	177.553	177.553	SAE			s_51L22 [2613]	ANDESITE [2613]								PORPHYRITIC [2613]	VOL					WR [2613]	57.9	0.69		17.76		2.55	4.32		7.74	3.58	0.14		1.35	3.44	0.17		0.11	0.09		0		0.03
[2613]	CONVERGENT MARGIN	ALEUTIAN ARC / CENTRAL ALEUTIAN ARC / RAT ISLANDS / KISKA		52.1203	52.1203	177.65	177.65	SAE			s_47AC75 [2613]	ANDESITE [2613]								PORPHYRITIC [2613]	VOL					WR [2613]	56.66	0.78		18.22		2.65	4.82		8.25	3.69	0.15		1.55	3.07	0.14		0.05	0.02		0.01		0.02
[22260][14905]	CONVERGENT MARGIN	ALEUTIAN ARC / CENTRAL ALEUTIAN ARC / ADAK / MOUNT MOFFETT	DOME ON MOUNT MOFFETT	51.9416	51.9416	-176.7	-176.7	SAE			s_MOF81-15 [22260]	BASALT [22260] / NOT GIVEN [14905]				QUATERNARY [14905]					VOL					WR [22260]	49.35	0.86		18.57				9.52	10.8	4.84	0.17		1.11	2.85	0.15
[2613]	CONVERGENT MARGIN	ALEUTIAN ARC / CENTRAL ALEUTIAN ARC / RAT ISLANDS / KISKA		52.1153	52.1153	177.667	177.667	SAE			s_47AC76 [2613]	ANDESITE [2613]								PORPHYRITIC [2613]	VOL					WR [2613]	58.24	0.74		17.87		2.85	4.18		7.62	3.33	0.14		1.5	3.34	0.14		0.02	0.03		0		0.02
[2613]	CONVERGENT MARGIN	ALEUTIAN ARC / CENTRAL ALEUTIAN ARC / RAT ISLANDS / KISKA		52.1372	52.1372	177.605	177.605	SAE			s_47AC74 [2613]	ANDESITE [2613]								PORPHYRITIC [2613]	VOL					WR [2613]	57.12	0.78		17.92		2.81	4.73		7.8	3.69	0.16		1.84	3.02	0.15		0	0.02		0		0.02
[22260][23819][14905]	CONVERGENT MARGIN	ALEUTIAN ARC / CENTRAL ALEUTIAN ARC / ADAK / MOUNT MOFFETT	COMPOSITE CONE ON NE FLANK OF MOUNT MOFFETT	51.944	51.944	-176.703	-176.703	SAE			s_MOF81-17 [22260]	ANDESITE, BASALTIC [22260] / NOT GIVEN [14905]				QUATERNARY [14905]					VOL					WR [22260]	52.96	0.74		18.83				8.68	9.94	4.19	0.13		1.17	3.3	0.22
[2499]	CONVERGENT MARGIN	ALEUTIAN ARC / SECOND ALEUTIAN ARC / UNALASKA / UNALASKA FORMATION	SUMMER BAY	53.67	53.67	-166.67	-166.67	SAE			s_54-B-12 [2499]	BASALT, FELDSPAR [2499]								PORPHYRITIC [2499]	VOL					WR [2499]	46.21	0.96		19.32		1.99	6.53		10.88	4.29	0.16		0.78	2.69	0.19		2.86	0.17		2.93		0.04	0
[2499]	CONVERGENT MARGIN	ALEUTIAN ARC / SECOND ALEUTIAN ARC / UNALASKA	3 MILES NE OF CAPE AIAK	53.67	53.67	-166.67	-166.67	SAE			s_54-D-27 [2499]	GABBRO [2499]									PLU					WR [2499]	47.7	1.1		17.2		4.3	6.9		10.9	4.9	0.14		0.72	3.4	0.23		2.7	0.12		0
[2499]	CONVERGENT MARGIN	ALEUTIAN ARC / SECOND ALEUTIAN ARC / UNALASKA	EIDER POINT, 0.5 MILES NE OF TABLETOP MOUNTAIN	53.67	53.67	-166.67	-166.67	SAE			s_54-D-67 [2499]	BASALT [2499]									VOL					WR [2499]	49.5	0.96		17.8		6.7	3.6		11.2	6.4	0.2		0.76	2.4	0.2		0.48	0.08		0
[2499]	CONVERGENT MARGIN	ALEUTIAN ARC / SECOND ALEUTIAN ARC / UNALASKA	EIDER POINT, 0.5 MILES SW OF WIDE BAY CONE	53.67	53.67	-166.67	-166.67	SAE			s_54-D-65 [2499]	BASALT [2499]									VOL					WR [2499]	49.6	0.88		16.5		3.2	6.2		11.6	7.8	0.18		0.72	2.5	0.18		0.49	0.08		0
[2499]	CONVERGENT MARGIN	ALEUTIAN ARC / SECOND ALEUTIAN ARC / UNALASKA / MAKUSHIN	1 MILE W OF WIDE BAY CONE	53.67	53.67	-166.67	-166.67	SAE			s_54-D-62 [2499]	BASALT, FELDSPAR [2499]								PORPHYRITIC [2499]	VOL					WR [2499]	50.33	0.86		17.96		2.59	6.35		10.44	7.24	0.17		0.86	2.67	0.14		0.14	0.13		0		0.03	0.01
[2499]	CONVERGENT MARGIN	ALEUTIAN ARC / SECOND ALEUTIAN ARC / UNALASKA / MAKUSHIN	2.5 MILES W OF BROAD BAY	53.67	53.67	-166.67	-166.67	SAE			s_54-D-33 [2499]	BASALT, OLIVINE [2499]								PORPHYRITIC [2499]	VOL					WR [2499]	50.8	0.55		16.3		3.2	4.9		10.9	9.8	0.14		0.89	2.1	0.12		0.46	0.14		0
[2499]	CONVERGENT MARGIN	ALEUTIAN ARC / SECOND ALEUTIAN ARC / UNALASKA	EIDER POINT, 1 MILE SW OF PAKUSHIN CONE	53.67	53.67	-166.67	-166.67	SAE			s_54-F-51 [2499]	BASALT, FELDSPAR [2499]								PORPHYRITIC [2499]	VOL					WR [2499]	51.13	0.88		18.32		3.3	6.02		9.46	5.94	0.18		1.01	2.96	0.18		0.29	0.07		0.01		0.03	0.04
[2499]	CONVERGENT MARGIN	ALEUTIAN ARC / SECOND ALEUTIAN ARC / UNALASKA / MAKUSHIN	3 MILES SW OF MCLEES LAKE	53.67	53.67	-166.67	-166.67	SAE			s_54-D-81 [2499]	BASALT, FELDSPAR [2499]								PORPHYRITIC [2499]	VOL					WR [2499]	51.3	0.9		18.09		3.07	6.06		10.15	5.75	0.17		0.73	2.61	0.14		0.43	0.53		0.02		0.03	0
[2499]	CONVERGENT MARGIN	ALEUTIAN ARC / SECOND ALEUTIAN ARC / UNALASKA / UNALASKA FORMATION	1.5 MILES NW OF HUMPBACK BAY	53.67	53.67	-166.67	-166.67	SAE			s_53-B-38 [2499]	BASALT, FELDSPAR [2499]								PORPHYRITIC [2499]	VOL			S		WR [2499]	52.9	0.89		19.88		3.01	3.64		9.14	3.64	0.13		1.43	2.96	0.16		1.52	0.37		0.03		0.03	0.01
[2499]	CONVERGENT MARGIN	ALEUTIAN ARC / SECOND ALEUTIAN ARC / UNALASKA / MAKUSHIN	1 MILE N OF PAKUSHIN CONE	53.67	53.67	-166.67	-166.67	SAE			s_54-F-53 [2499]	BASALT, FELDSPAR [2499]								PORPHYRITIC [2499]	VOL					WR [2499]	53.53	0.92		19.1		3.19	5.03		9.26	3.92	0.17		0.91	3.33	0.18		0.07	0.09		0.01		0.03	0.01
[2499]	CONVERGENT MARGIN	ALEUTIAN ARC / SECOND ALEUTIAN ARC / UNALASKA / MAKUSHIN	2.5 MILES SW OF PAKUSHIN CONE	53.67	53.67	-166.67	-166.67	SAE			s_54-F-57 [2499]	BASALT, OLIVINE [2499]								PORPHYRITIC [2499]	VOL					WR [2499]	53.8	1.2		18.3		3.5	5.3		8.5	3.8	0.18		0.98	3.8	0.35		0.27	0.07		0.05
[2499]	CONVERGENT MARGIN	ALEUTIAN ARC / SECOND ALEUTIAN ARC / UNALASKA	EIDER POINT, NEAR SUGARLOAF CONE	53.67	53.67	-166.67	-166.67	SAE			s_54-D-94 [2499]	ANDESITE [2499]								PORPHYRITIC [2499]	VOL					WR [2499]	55.5	0.94		17.2		2.8	5.9		8.1	4	0.17		1.2	3.5	0.25		0.21	0.07		0
[2499]	CONVERGENT MARGIN	ALEUTIAN ARC / SECOND ALEUTIAN ARC / UNALASKA	HEAD OF N ARM OF SKAN BAY	53.67	53.67	-166.67	-166.67	SAE			s_54-SN-284A [2499]	GRANITE [2499]									PLU					WR [2499]	55.5	1		16.7		3.2	4		7.1	4.3	0.12		1.6	4.6	0.21		1.1	0.1		0		0.1	0.12
[2499]	CONVERGENT MARGIN	ALEUTIAN ARC / SECOND ALEUTIAN ARC / UNALASKA / UNALASKA FORMATION	1.5 MILES W OF HUMPBACK BAY	53.67	53.67	-166.67	-166.67	SAE			s_54-F-32 [2499]	ANDESITE [2499]								PORPHYRITIC [2499]	VOL			M		WR [2499]	56.1	1		17.9		3	4		7.5	3.2	0.16		1.8	3.6	0.28		1.5	0.06		0.05
[2499]	CONVERGENT MARGIN	ALEUTIAN ARC / SECOND ALEUTIAN ARC / UNALASKA / UNALASKA FORMATION	KALEKTA BAY	53.67	53.67	-166.67	-166.67	SAE			s_54-B-11 [2499]	ANDESITE [2499]								PORPHYRITIC [2499]	VOL					WR [2499]	56.2	0.98		18.1		2.6	4.8		7	2.8	0.17		1.2	4.2	0.26		1.5	0.06		0
[2499]	CONVERGENT MARGIN	ALEUTIAN ARC / SECOND ALEUTIAN ARC / UNALASKA / MAKUSHIN	1 MILE S OF MAKUSHIN VOLCANO	53.67	53.67	-166.67	-166.67	SAE			s_54-F-55 [2499]	ANDESITE [2499]								PORPHYRITIC [2499]	VOL					WR [2499]	56.6	0.98		16.7		2.8	5.6		7.6	3.7	0.17		1.4	3.7	0.26		0.53	0.04		0.05
[2499]	CONVERGENT MARGIN	ALEUTIAN ARC / SECOND ALEUTIAN ARC / UNALASKA / UNALASKA FORMATION		53.67	53.67	-166.67	-166.67	SAE			s_54-SN-297 [2499]	NOT GIVEN [2499]									VOL					WR [2499]	59.4	0.95		15.9		3	3.4		5.7	3.2	0.14		1.9	3.8	0.26		1.7	0.06		0.84
[2499]	CONVERGENT MARGIN	ALEUTIAN ARC / SECOND ALEUTIAN ARC / UNALASKA / MAKUSHIN	2.5 MILES SE OF SUGARLOAF CONE	53.67	53.67	-166.67	-166.67	SAE			s_54-D-44 [2499]	ANDESITE [2499]								PORPHYRITIC [2499]	VOL					WR [2499]	60.2	0.82		16.4		3.5	3.6		6.3	3	0.15		2.1	3.7	0.2		0.52	0.12		0
[2499]	CONVERGENT MARGIN	ALEUTIAN ARC / SECOND ALEUTIAN ARC / UNALASKA / UNALASKA FORMATION	1 MILE E OF CHERNOFSKI HARBOR	53.67	53.67	-166.67	-166.67	SAE			s_54-F-5 [2499]	DACITE [2499]								VITROPHYRIC [2499]	VOL					WR [2499]	61.4	0.7		14.9		2	3.2		5.1	1.6	0.14		1.1	4	0.3		5.4	1.2		0.05
[2499]	CONVERGENT MARGIN	ALEUTIAN ARC / SECOND ALEUTIAN ARC / UNALASKA / UNALASKA FORMATION	BUTTRESS POINT	53.67	53.67	-166.67	-166.67	SAE			s_54-SN-55 [2499]	DACITE [2499]								VITROPHYRIC [2499]	VOL					WR [2499]	62.06	0.66		14.39		1.71	1.8		4.08	1.06	0.16		1.09	3.83	0.15		4.51	3.87		0.01		0.04	0.03
[2499]	CONVERGENT MARGIN	ALEUTIAN ARC / SECOND ALEUTIAN ARC / UNALASKA	EIDER POINT, 3 MILES E OF POINT KADIN	53.67	53.67	-166.67	-166.67	SAE			s_54-D-84 [2499]	ANDESITE [2499]								VITROPHYRIC [2499]	VOL					WR [2499]	63	1		15.4		1.7	5.4		4.7	1.9	0.19		2.1	4.9	0.35		0.14	0.04		0
[2499]	CONVERGENT MARGIN	ALEUTIAN ARC / SECOND ALEUTIAN ARC / UNALASKA / UNALASKA FORMATION	1.5 MILES S OF HIVE BAY	53.67	53.67	-166.67	-166.67	SAE			s_53-F-39 [2499]	ANDESITE [2499]								PORPHYRITIC [2499]	VOL					WR [2499]	63.4	0.74		16.7		2.5	2.4		1.8	1.2	0.1		1.9	7.4	0.33		1.1	0.05		0.78
[2499]	CONVERGENT MARGIN	ALEUTIAN ARC / SECOND ALEUTIAN ARC / UNALASKA / UNALASKA FORMATION	HEAD OF HIVE BAY	53.67	53.67	-166.67	-166.67	SAE			s_53-F-42 [2499]	DACITE [2499]								PORPHYRITIC [2499]	VOL					WR [2499]	67.77	0.65		15.21		0.85	2.4		1.37	0.64	0.11		3.99	5.34	0.14		0.73	0.07		0.42		0.08	0.03
[2499]	CONVERGENT MARGIN	ALEUTIAN ARC / SECOND ALEUTIAN ARC / UNALASKA / UNALASKA FORMATION	NEAR BUTTRESS POINT	53.67	53.67	-166.67	-166.67	SAE			s_54-SN-45 [2499]	DACITE [2499]								PORPHYRITIC [2499]	VOL					WR [2499]	71.2	0.68		13.7		2.5	0.79		1.1	0.82	0.17		2.2	6.2	0.28		0.65	0.12		0.05
[2499]	CONVERGENT MARGIN	ALEUTIAN ARC / SECOND ALEUTIAN ARC / UNALASKA	4 MILES E OF CAPE STARICHKOF	53.67	53.67	-166.67	-166.67	SAE			s_54-SN-264 [2499]	GABBRO, QUARTZ [2499]									PLU					WR [2499]	54.6	0.94		18.5		2.6	4.8		7.8	4.5	0.16		1.1	3.6	0.22		0.77	0.08		0		0.01	0.1
[2499]	CONVERGENT MARGIN	ALEUTIAN ARC / SECOND ALEUTIAN ARC / UNALASKA	N ARM OF SKAN BAY	53.67	53.67	-166.67	-166.67	SAE			s_54-SN-198 [2499]	GRANODIORITE [2499]									PLU					WR [2499]	57.09	1.15		18		1.79	4.37		6.49	3.04	0.12		2.62	4.02	0.37		0.69	0.06		0		0.06	0.08
[2499]	CONVERGENT MARGIN	ALEUTIAN ARC / SECOND ALEUTIAN ARC / UNALASKA	MOUTH OF FINAL BAY	53.67	53.67	-166.67	-166.67	SAE			s_53-B-13 [2499]	GABBRO [2499]									PLU					WR [2499]	57.3	0.82		16.1		2.9	5.8		8.1	3.6	0.08		0.92	3.2	0.21		1.1	0.06		0.05
[2499]	CONVERGENT MARGIN	ALEUTIAN ARC / SECOND ALEUTIAN ARC / UNALASKA	NEAR BLUEBERRY BAY	53.67	53.67	-166.67	-166.67	SAE			s_53-F-66 [2499]	GRANODIORITE [2499]									PLU					WR [2499]	59.6	0.75		17		2	3.5		6.4	4	0.1		1.7	3.9	0.2		0.63	0.05		0.05
[2499]	CONVERGENT MARGIN	ALEUTIAN ARC / SECOND ALEUTIAN ARC / UNALASKA	1 MILE N OF RAVEN BAY	53.67	53.67	-166.67	-166.67	SAE			s_53-SN-46 [2499]	GRANODIORITE [2499]									PLU					WR [2499]	60.4	0.96		17		1.5	3.7		5.6	3	0.14		2.4	4.2	0.28		0.52	0.03		0		0.02	0.1
[2499]	CONVERGENT MARGIN	ALEUTIAN ARC / SECOND ALEUTIAN ARC / UNALASKA	1 MILE SW OF HEAD OF CAPTAINS BAY	53.67	53.67	-166.67	-166.67	SAE			s_54-D-100 [2499]	GRANODIORITE [2499]									PLU					WR [2499]	61.1	0.9		15.8		2	3.9		5.4	3.4	0.1		2.6	3.6	0.22		1	0.08		0
[2499]	CONVERGENT MARGIN	ALEUTIAN ARC / SECOND ALEUTIAN ARC / UNALASKA	NEAR KOF POINT	53.67	53.67	-166.67	-166.67	SAE			s_54-SN-81 [2499]	GRANITE [2499]									PLU					WR [2499]	63.4	0.91		16.4		2.2	2.3		3.4	1.6	0.07		4.1	4.5	0.25		0.78	0.05		0		0.06	0.09
[2499]	CONVERGENT MARGIN	ALEUTIAN ARC / SECOND ALEUTIAN ARC / UNALASKA	1 MILE N OF 3600 MOUNTAIN	53.67	53.67	-166.67	-166.67	SAE			s_54-SN-284B [2499]	GRANITE [2499]									PLU					WR [2499]	66.4	0.73		15.9		1.7	1.6		2.1	1.1	0.06		5.4	4.7	0.17		0.61	0.05		0		0.09	0.13
[2499]	CONVERGENT MARGIN	ALEUTIAN ARC / SECOND ALEUTIAN ARC / UNALASKA	HEAD OF N ARM OF SKAN BAY	53.67	53.67	-166.67	-166.67	SAE			s_54-SN-197 [2499]	GRANODIORITE [2499]									PLU					WR [2499]	66.58	0.45		16.11		1.32	2.1		4.01	1.63	0.07		3.1	3.75	0.21		0.56	0.05		0.01		0.05	0.03
[2499]	CONVERGENT MARGIN	ALEUTIAN ARC / SECOND ALEUTIAN ARC / UNALASKA	1 MILE SW OF 3600 MOUNTAIN	53.67	53.67	-166.67	-166.67	SAE			s_54-SN-270 [2499]	MONZONITE, QUARTZ [2499]									PLU					WR [2499]	74.9	0.23		13.1		0.9	0.64		0.56	0.38	0.02		5.7	3.4	0.03		0.51	0.04		0		0.01	0.05
[2499]	CONVERGENT MARGIN	ALEUTIAN ARC / SECOND ALEUTIAN ARC / UNALASKA / UNALASKA FORMATION	CAPTAINS BAY	53.67	53.67	-166.67	-166.67	SAE			s_35 [2499]	GRANODIORITE [2499]									PLU					WR [2499]	58.63	0.74		16.23		1.91	4.2		6.59	4.28	0.11		3.51	2.09	0.2		1.17	0.15		0
[2576]	CONVERGENT MARGIN	ALEUTIAN ARC / ALASKA PENINSULA / UPPER ALASKA PENINSULA / REDOUBT		60.5	60.5	-152.77	-152.77	SAE			s_90CNR05I [2576]	GABBRO [2576]									PLU					WR [2576]	46.62	0.68		21.55				10.88	11.89	5.38	0.208		0.16	2.35	0.278
[22767][23819]	CONVERGENT MARGIN	ALEUTIAN ARC / CENTRAL ALEUTIAN ARC / ADAK / HIDDEN BAY PLUTON		51.7163	51.7163	-176.655	-176.655	SAE			s_HB6-83J [22767]	NOT GIVEN [22767]				PALEOGENE [22767]					PLU					WR [22767]	54.7475	0.731752		16.3675				8.18	8.06655	7.3583	0.185196		0.867644	3.16	0.308303
[22767][23819][2239]	CONVERGENT MARGIN	ALEUTIAN ARC / CENTRAL ALEUTIAN ARC / ADAK / HIDDEN BAY PLUTON		51.7343	51.7343	-176.727	-176.727	SAE			s_HB7-10 [22767]	GABBRO [22767]				PALEOGENE [22767]					PLU					WR [22767]	50.6362	0.915934		17.1642				8.61877	10.9485	7.5897	0.161235		0.889921	2.90022	0.175359
[22767][23819]	CONVERGENT MARGIN	ALEUTIAN ARC / CENTRAL ALEUTIAN ARC / ADAK / HIDDEN BAY PLUTON		51.7181	51.7181	-176.693	-176.693	SAE			s_HB7-16 [22767]	DIORITE [22767]				PALEOGENE [22767]					PLU					WR [22767]	53.7689	0.739889		17.649				7.78545	9.72853	5.96973	0.146505		1.0971	2.95326	0.16167
[22767][23819]	CONVERGENT MARGIN	ALEUTIAN ARC / CENTRAL ALEUTIAN ARC / ADAK / HIDDEN BAY PLUTON		51.7232	51.7232	-176.631	-176.631	SAE			s_HB5-160 [22767]	DIORITE [22767]				PALEOGENE [22767]					PLU					WR [22767]	53.47	1.65		18.7				7.96	8.39	4.34	0.13		1.14	3.65	0.57
[22767][23819]	CONVERGENT MARGIN	ALEUTIAN ARC / CENTRAL ALEUTIAN ARC / ADAK / HIDDEN BAY PLUTON		51.7288	51.7288	-176.81	-176.81	SAE			s_BW7-28 [22767]	PORPHYRY, FELDSPAR [22767]				PALEOGENE [22767]					VEIN					WR [22767]	60.367	1.12886		17.3787				6.23446	4.62047	1.7739	0.141896		3.27899	4.67532	0.405314
[22767]	CONVERGENT MARGIN	ALEUTIAN ARC / CENTRAL ALEUTIAN ARC / ADAK / HIDDEN BAY PLUTON		51.7038	51.7038	-176.652	-176.652	SAE			s_HB7-19 [22767]	GRANODIORITE [22767]				PALEOGENE [22767]					PLU					WR [22767]	58.3956	0.814361		17.7652				6.21666	6.66161	3.30436	0.127227		2.40934	4.0963	0.209303
[22767][23819]	CONVERGENT MARGIN	ALEUTIAN ARC / CENTRAL ALEUTIAN ARC / ADAK / HIDDEN BAY PLUTON		51.7078	51.7078	-176.63	-176.63	SAE			s_HB5-193 [22767]	DIORITE [22767]				PALEOGENE [22767]					PLU					WR [22767]	58.8841	0.930751		17.1813				5.99547	6.30723	3.52568	0.11202		3.05829	3.76763	0.237509
[22767][23819][2239]	CONVERGENT MARGIN	ALEUTIAN ARC / CENTRAL ALEUTIAN ARC / ADAK / HIDDEN BAY PLUTON		51.6955	51.6955	-176.669	-176.669	SAE			s_HB5-137 [22767]	GRANODIORITE [22767]				PALEOGENE [22767]					PLU					WR [22767]	67.01	0.61		16.33				3.42	4.28	1.64	0.05		2.58	3.89	0.18
[22767][23819]	CONVERGENT MARGIN	ALEUTIAN ARC / CENTRAL ALEUTIAN ARC / KAGALASKA / KAGALASKA PLUTON		51.829	51.829	-176.439	-176.439	SAE			s_KAG7-50 [22767]	GABBRO [22767]				MIOCENE [22767]					PLU					WR [22767]	51.5033	0.948956		20.1878				8.51064	9.45959	2.95675	0.159824		1.46838	4.09549	0.70922
[22767][23819]	CONVERGENT MARGIN	ALEUTIAN ARC / CENTRAL ALEUTIAN ARC / KAGALASKA / KAGALASKA PLUTON		51.8327	51.8327	-176.456	-176.456	SAE			s_KAG7-44 [22767]	DIORITE [22767]				MIOCENE [22767]					PLU					WR [22767]	52.7601	0.972994		17.7621				8.33995	9.70016	6.10604	0.228356		1.08221	2.83956	0.208499
[22767][23819]	CONVERGENT MARGIN	ALEUTIAN ARC / CENTRAL ALEUTIAN ARC / KAGALASKA / KAGALASKA PLUTON		51.8367	51.8367	-176.438	-176.438	SAE			s_KAG7-19B [22767]	GRANODIORITE [22767]				MIOCENE [22767]					PLU					WR [22767]	58.4744	1.19317		16.6575				7.15116	6.05998	3.32162	0.237259		2.58019	4.02812	0.296573
[22767][23819]	CONVERGENT MARGIN	ALEUTIAN ARC / CENTRAL ALEUTIAN ARC / KAGALASKA / KAGALASKA PLUTON		51.8184	51.8184	-176.43	-176.43	SAE			s_KAG7-1A [22767]	GRANODIORITE [22767]				MIOCENE [22767]					PLU					WR [22767]	63.1432	0.659407		17.824				3.97642	5.3352	2.39784	0.149865		2.16805	4.17624	0.169847
[22767][23819]	CONVERGENT MARGIN	ALEUTIAN ARC / CENTRAL ALEUTIAN ARC / KAGALASKA / KAGALASKA PLUTON		51.8078	51.8078	-176.437	-176.437	SAE			s_KAG7-32 [22767]	GRANODIORITE [22767]				MIOCENE [22767]					PLU					WR [22767]	66.0518	0.426573		16.3503				3.44399	4.67078	2.07756	0.0640562		2.64455	4.13431	0.136048
[4059][2551]	CONVERGENT MARGIN	ALEUTIAN ARC / ALASKA PENINSULA / KRUZOF / MOUNT EDGECUMBE		57.17	57.17	-135.67	-135.67	SAE			s_567A [4059]	BASALT, ANDESITIC [4059]								PORPHYRITIC [4059]	VOL					WR [4059]	53.8	0.98		18.1		1.5	6.1		9.1	5.2	0.16		0.4	3.8	0.39		0.26	0.04
[4059][2551][2550]	CONVERGENT MARGIN	ALEUTIAN ARC / ALASKA PENINSULA / KRUZOF / MOUNT EDGECUMBE		57.17	57.17	-135.67	-135.67	SAE			s_567B [4059]	BASALT, ANDESITIC [4059] / NOT GIVEN [2550]								PORPHYRITIC [4059]	VOL					WR [4059]	52.76	1.01		18.44				7.77	8.77	4.32	0.15		0.49	3.71	0.35
[4059][2551]	CONVERGENT MARGIN	ALEUTIAN ARC / ALASKA PENINSULA / KRUZOF / MOUNT EDGECUMBE		57.17	57.17	-135.67	-135.67	SAE			s_663 [4059]	BASALT, OLIVINE [4059]									VOL					WR [4059]	47.59	1.07		16.63				10.53	10.53	8.89	0.19		0.15	2.84	0.16
[4059][2551][2550]	CONVERGENT MARGIN	ALEUTIAN ARC / ALASKA PENINSULA / KRUZOF / MOUNT EDGECUMBE		57.17	57.17	-135.67	-135.67	SAE			s_ED-1 [4059]	ANDESITE, OLIVINE [4059] / NOT GIVEN [2550]									VOL					WR [4059]	55.69	1.12		17.38		1.85	6.03		8.38	4.61	0.12		1.05	3.57	0.35
[2551][2550]	CONVERGENT MARGIN	ALEUTIAN ARC / ALASKA PENINSULA / KRUZOF / MOUNT EDGECUMBE		57.17	57.17	-135.67	-135.67	SAE			s_ED-130 [2551]	ANDESITE, OLIVINE [2551] / NOT GIVEN [2550]									VOL					WR [2551]
[4059][2551][2550]	CONVERGENT MARGIN	ALEUTIAN ARC / ALASKA PENINSULA / KRUZOF / MOUNT EDGECUMBE		57.17	57.17	-135.67	-135.67	SAE			s_ED-18 [4059]	ANDESITE, HYPERSTHENE [4059] / NOT GIVEN [2550]									VOL					WR [4059]	58.96	0.74		17.83		2.11	4.16		6.9	3.63	0.08		1	4.3	0.14		0.28	0.12
[4059][2551]	CONVERGENT MARGIN	ALEUTIAN ARC / ALASKA PENINSULA / KRUZOF / MOUNT EDGECUMBE		57.17	57.17	-135.67	-135.67	SAE			s_ED-19 [4059]	ANDESITE, HYPERSTHENE [4059]									VOL					WR [4059]	59.2	0.74		17.4		1.29	4.61		7.22	3.38	0.09		0.84	4.2	0.29
[4059][2551][2550]	CONVERGENT MARGIN	ALEUTIAN ARC / ALASKA PENINSULA / KRUZOF / MOUNT EDGECUMBE		57.17	57.17	-135.67	-135.67	SAE			s_ED-2 [4059]	DACITE [4059] / NOT GIVEN [2550]									VOL					WR [4059]	61.63	1.03		16.74		1.7	4.45		5.25	1.92	0.09		1.26	4.93	0.43
[4059][2551][2550]	CONVERGENT MARGIN	ALEUTIAN ARC / ALASKA PENINSULA / KRUZOF / MOUNT EDGECUMBE		57.17	57.17	-135.67	-135.67	SAE			s_ED-20 [4059]	ANDESITE, HYPERSTHENE [4059] / NOT GIVEN [2550]									VOL					WR [4059]	58.48	0.84		17.46				6.36	6.68	3.48	0.12		0.98	4.26	0.31
[4059][2551]	CONVERGENT MARGIN	ALEUTIAN ARC / ALASKA PENINSULA / KRUZOF / MOUNT EDGECUMBE		57.17	57.17	-135.67	-135.67	SAE			s_ED-21 [4059]	ANDESITE, HYPERSTHENE [4059]									VOL					WR [4059]	59.27	0.74		17.69				5.85	6.72	3.4	0.09		0.92	3.73	0.31
[4059][2551][2550]	CONVERGENT MARGIN	ALEUTIAN ARC / ALASKA PENINSULA / KRUZOF / MOUNT EDGECUMBE		57.17	57.17	-135.67	-135.67	SAE			s_ED-25 [4059]	BASALT, OLIVINE [4059] / NOT GIVEN [2550]									VOL					WR [4059]	48.71	0.99		17.24				9.92	10.19	8.27	0.15		0.21	3.09	0.19
[4059][2551][2550]	CONVERGENT MARGIN	ALEUTIAN ARC / ALASKA PENINSULA / KRUZOF / MOUNT EDGECUMBE		57.17	57.17	-135.67	-135.67	SAE			s_ED-30 [4059]	BASALT, OLIVINE [4059] / NOT GIVEN [2550]									VOL					WR [4059]	47.54	1.12		16.55		1.74	9.24		10.18	10.22	0.17		0.24	2.92	0.06		0.24	0.12
[4059][2551]	CONVERGENT MARGIN	ALEUTIAN ARC / ALASKA PENINSULA / KRUZOF	KRUZOFF ISLAND PLUTON	57.17	57.17	-135.67	-135.67	SAE			s_ED-31 [4059]	NOT GIVEN [4059]									PLU					WR [4059]	65.11	0.37		16.86				3.51	4.48	1.92	0.07		1.52	2.99	0.1
[4059][2551]	CONVERGENT MARGIN	ALEUTIAN ARC / ALASKA PENINSULA / KRUZOF / MOUNT EDGECUMBE		57.17	57.17	-135.67	-135.67	SAE			s_ED-32 [4059]	BASALT, PLAGIOCLASE [4059]									VOL					WR [4059]	49.5	1.29		18.17				8.34	11.37	5.77	0.15		0.19	3.53	0.25
[4059][2551][2550]	CONVERGENT MARGIN	ALEUTIAN ARC / ALASKA PENINSULA / KRUZOF / MOUNT EDGECUMBE		57.17	57.17	-135.67	-135.67	SAE			s_ED-33 [4059]	BASALT, PLAGIOCLASE [4059] / NOT GIVEN [2550]									VOL					WR [4059]	49.77	1.84		15.13		2.45	8.56		11.1	7.15	0.2		0.27	3.56	0.17		0.09	0.04
[4059][2551]	CONVERGENT MARGIN	ALEUTIAN ARC / ALASKA PENINSULA / KRUZOF / MOUNT EDGECUMBE		57.17	57.17	-135.67	-135.67	SAE			s_ED-35 [4059]	BASALT, PLAGIOCLASE [4059]									VOL					WR [4059]	48.91	1.47		16.52				9.39	11.14	6.32	0.17		0.25	3.77	0.28
[4059][2551]	CONVERGENT MARGIN	ALEUTIAN ARC / ALASKA PENINSULA / KRUZOF / MOUNT EDGECUMBE		57.17	57.17	-135.67	-135.67	SAE			s_ED-38 [4059]	BASALT, OLIVINE [4059]									VOL					WR [4059]	48.8	1.16		16.7		2.4	9.14		10.5	8.18	0.12		0.18	2.67	0.16
[4059][2551]	CONVERGENT MARGIN	ALEUTIAN ARC / ALASKA PENINSULA / KRUZOF / MOUNT EDGECUMBE		57.17	57.17	-135.67	-135.67	SAE			s_ED-41 [4059]	BASALT, OLIVINE [4059]									VOL					WR [4059]	48.56	1.23		16.95				10.38	10.69	7.77	0.16		0.19	3.31	0.17
[4059][2551][2550]	CONVERGENT MARGIN	ALEUTIAN ARC / ALASKA PENINSULA / KRUZOF / MOUNT EDGECUMBE		57.17	57.17	-135.67	-135.67	SAE			s_ED-43 [4059]	BASALT, PLAGIOCLASE [4059] / NOT GIVEN [2550]									VOL					WR [4059]	49.6	1.61		15.8		1.69	8.04		11.4	7.34	0.18		0.2	3.3	0.06
[4059][2551][2550]	CONVERGENT MARGIN	ALEUTIAN ARC / ALASKA PENINSULA / KRUZOF / MOUNT EDGECUMBE		57.17	57.17	-135.67	-135.67	SAE			s_ED-44 [4059]	BASALT, PLAGIOCLASE [4059] / NOT GIVEN [2550]									VOL					WR [4059]	48.8	1.53		16.24				9.79	11.07	7.44	0.17		0.23	3.72	0.28
[4059][2551]	CONVERGENT MARGIN	ALEUTIAN ARC / ALASKA PENINSULA / KRUZOF / MOUNT EDGECUMBE		57.17	57.17	-135.67	-135.67	SAE			s_ED-45 [4059]	BASALT, ANDESITIC [4059]								PORPHYRITIC [4059]	VOL					WR [4059]	53.55	0.99		18.62				7.72	8.84	4.4	0.12		0.52	3.78	0.38
[4059][2551][2550]	CONVERGENT MARGIN	ALEUTIAN ARC / ALASKA PENINSULA / KRUZOF / MOUNT EDGECUMBE		57.17	57.17	-135.67	-135.67	SAE			s_ED-47 [4059]	BASALT, ANDESITIC [4059] / NOT GIVEN [2550]								APHYRIC [4059]	VOL					WR [4059]	51.02	1.19		17.42				8.45	10.12	6.21	0.13		0.33	3.47	0.41
[4059][2551][2550]	CONVERGENT MARGIN	ALEUTIAN ARC / ALASKA PENINSULA / KRUZOF / MOUNT EDGECUMBE		57.17	57.17	-135.67	-135.67	SAE			s_ED-48 [4059]	BASALT, PLAGIOCLASE [4059] / NOT GIVEN [2550]									VOL					WR [4059]	49.5	1.63		16.7		1.99	7.75		11.8	6.81	0.13		0.26	3.43	0.29
[4059][2551]	CONVERGENT MARGIN	ALEUTIAN ARC / ALASKA PENINSULA / KRUZOF / MOUNT EDGECUMBE		57.17	57.17	-135.67	-135.67	SAE			s_ED-54 [4059]	BASALT, ANDESITIC [4059]								APHYRIC [4059]	VOL					WR [4059]	52.12	1.23		17.84				8.91	9.64	5.5	0.14		0.43	3.82	0.34
[4059][2551][2550]	CONVERGENT MARGIN	ALEUTIAN ARC / ALASKA PENINSULA / KRUZOF / MOUNT EDGECUMBE		57.17	57.17	-135.67	-135.67	SAE			s_ED-55 [4059]	BASALT, ANDESITIC [4059] / NOT GIVEN [2550]								APHYRIC [4059]	VOL					WR [4059]	52.4	1.32		17.3		1.81	6.58		10.2	6.09	0.18		0.36	3.66	0.3
[4059][2551]	CONVERGENT MARGIN	ALEUTIAN ARC / ALASKA PENINSULA / KRUZOF / MOUNT EDGECUMBE		57.17	57.17	-135.67	-135.67	SAE			s_ED-56 [4059]	BASALT, ANDESITIC [4059]								PORPHYRITIC [4059]	VOL					WR [4059]	55.47	0.97		18.48				7.51	8.27	3.89	0.13		0.62	3.62	0.37
[4059][2551]	CONVERGENT MARGIN	ALEUTIAN ARC / ALASKA PENINSULA / KRUZOF / MOUNT EDGECUMBE		57.17	57.17	-135.67	-135.67	SAE			s_ED-64 [4059]	BASALT, PLAGIOCLASE [4059]									VOL					WR [4059]	49.87	1.19		18.7				7.86	10.94	6.59	0.14		0.23	3.47	0.24
[4059][2551]	CONVERGENT MARGIN	ALEUTIAN ARC / ALASKA PENINSULA / KRUZOF / MOUNT EDGECUMBE		57.17	57.17	-135.67	-135.67	SAE			s_ED-66 [4059]	BASALT, PLAGIOCLASE [4059]									VOL					WR [4059]	49.75	1.32		17.82				8.72	11.25	6.28	0.13		0.19	3.56	0.31
[4059][2551][2550]	CONVERGENT MARGIN	ALEUTIAN ARC / ALASKA PENINSULA / KRUZOF / MOUNT EDGECUMBE		57.17	57.17	-135.67	-135.67	SAE			s_ED-70 [4059]	BASALT, PLAGIOCLASE [4059] / NOT GIVEN [2550]									VOL					WR [4059]	50.2	1.46		17.5		1.42	7.32		10.7	6.41	0.16		0.18	3.27	0.24
[4059][2551][2550]	CONVERGENT MARGIN	ALEUTIAN ARC / ALASKA PENINSULA / KRUZOF / MOUNT EDGECUMBE		57.17	57.17	-135.67	-135.67	SAE			s_ED-80 [4059]	ANDESITE, PYROXENE [4059] / NOT GIVEN [2550]									VOL					WR [4059]	57	1.36		16.8		1.4	7.13		6.47	3.2	0.18		0.93	4.17	0.4
[4059][2551]	CONVERGENT MARGIN	ALEUTIAN ARC / ALASKA PENINSULA / KRUZOF / MOUNT EDGECUMBE		57.17	57.17	-135.67	-135.67	SAE			s_565B [4059]	DACITE [4059]									VOL					WR [4059]	60.7	0.99		16.45				6.23	5.24	2.12	0.11		1.17	4.47	0.39
[4059][2551]	CONVERGENT MARGIN	ALEUTIAN ARC / ALASKA PENINSULA / KRUZOF / MOUNT EDGECUMBE		57.17	57.17	-135.67	-135.67	SAE			s_568 [4059]	DACITE [4059]									VOL					WR [4059]	60.78	0.95		16.47				6.14	5.26	2.07	0.11		1.17	4.68	0.38
[4059][2551][2550]	CONVERGENT MARGIN	ALEUTIAN ARC / ALASKA PENINSULA / KRUZOF / MOUNT EDGECUMBE		57.17	57.17	-135.67	-135.67	SAE			s_723 [4059]	DACITE [4059] / NOT GIVEN [2550]									VOL					WR [4059]	61.36	0.97		16.71				6.42	5.35	2.08	0.1		1.19	4.69	0.39
[4059][2551]	CONVERGENT MARGIN	ALEUTIAN ARC / ALASKA PENINSULA / KRUZOF / MOUNT EDGECUMBE		57.17	57.17	-135.67	-135.67	SAE			s_723A [4059]	DACITE [4059]									VOL					WR [4059]	61.07	0.97		16.54				6.21	5.28	2.15	0.11		1.17	4.57	0.38
[4059][2551]	CONVERGENT MARGIN	ALEUTIAN ARC / ALASKA PENINSULA / KRUZOF / MOUNT EDGECUMBE		57.17	57.17	-135.67	-135.67	SAE			s_724A [4059]	DACITE [4059]									VOL					WR [4059]	60.47	0.97		16.5				6.25	5.29	2.14	0.11		1.13	4.54	0.38
[4059][2551][2550]	CONVERGENT MARGIN	ALEUTIAN ARC / ALASKA PENINSULA / KRUZOF / MOUNT EDGECUMBE		57.17	57.17	-135.67	-135.67	SAE			s_725A [4059]	BASALT, ANDESITIC [4059] / NOT GIVEN [2550]								PORPHYRITIC [4059]	VOL					WR [4059]	54.29	0.97		18.39				7.37	8.26	3.97	0.15		0.6	3.82	0.35
[4059][2551][2550]	CONVERGENT MARGIN	ALEUTIAN ARC / ALASKA PENINSULA / KRUZOF / MOUNT EDGECUMBE	CRATER RIDGE	57.5	57.5	-135	-135	SAE			s_ED-12 [4059]	RHYODACITE [4059] / NOT GIVEN [2550]									VOL					WR [4059]	70.48	0.36		14.65		2.39	1.8		2.11	0.46	0.06		2.34	4.5	0.11
[4059][2551]	CONVERGENT MARGIN	ALEUTIAN ARC / ALASKA PENINSULA / KRUZOF / MOUNT EDGECUMBE	CRATER RIDGE	57.5	57.5	-135	-135	SAE			s_ED-5 [4059]	RHYODACITE [4059]									VOL					WR [4059]	70.68	0.35		14.53				3.07	2.1	0.43	0.05		2.35	4.89	0.09
[4059][2551][2550]	CONVERGENT MARGIN	ALEUTIAN ARC / ALASKA PENINSULA / KRUZOF / MOUNT EDGECUMBE	CRATER RIDGE	57.5	57.5	-135	-135	SAE			s_ED-8 [4059]	RHYODACITE [4059] / NOT GIVEN [2550]									VOL					WR [4059]	70.6	0.38		14.5		3.24	0.52		2.38	0.54	0.06		2.33	5.27	0.16		0.1	0.1
[4059][2551]	CONVERGENT MARGIN	ALEUTIAN ARC / ALASKA PENINSULA / KRUZOF / SHELL MOUNTAIN		57.7	57.7	-134.5	-134.5	SAE			s_ED-72 [4059]	RHYODACITE [4059]									VOL					WR [4059]	69.33	0.36		14.75				3.43	2.13	0.36	0.06		2.2	4.77	0.08
[4059][2551]	CONVERGENT MARGIN	ALEUTIAN ARC / ALASKA PENINSULA / KRUZOF / SHELL MOUNTAIN		57.7	57.7	-134.5	-134.5	SAE			s_ED-73 [4059]	RHYODACITE [4059]									VOL					WR [4059]	71.26	0.35		14.53				3.18	2.02	0.51	0.07		2.36	4.46	0.07
[4059][2551]	CONVERGENT MARGIN	ALEUTIAN ARC / ALASKA PENINSULA / KRUZOF / SHELL MOUNTAIN		57.7	57.7	-134.5	-134.5	SAE			s_ED-76A [4059]	ANDESITE, HYPERSTHENE [4059]									VOL					WR [4059]	58.4	1.08		17.39				6.95	6.41	2.16	0.13		1.18	3.96	0.31
[4059][2551][2550]	CONVERGENT MARGIN	ALEUTIAN ARC / ALASKA PENINSULA / KRUZOF / SHELL MOUNTAIN		57.7	57.7	-134.5	-134.5	SAE			s_ED-77 [4059]	RHYODACITE [4059] / NOT GIVEN [2550]									VOL					WR [4059]	70.54	0.35		14.52				3.2	2.02	0.32	0.07		2.39	4.72	0.07
[4059][2551][2550]	CONVERGENT MARGIN	ALEUTIAN ARC / ALASKA PENINSULA / KRUZOF / SHELL MOUNTAIN		57.7	57.7	-134.5	-134.5	SAE			s_ED-78 [4059]	ANDESITE, HYPERSTHENE [4059] / NOT GIVEN [2550]									VOL					WR [4059]	59.2	1.2		17.7		1.56	5.56		6.84	2.47	0.14		1.08	4.49	0.31
[4059][2551][2550]	CONVERGENT MARGIN	ALEUTIAN ARC / ALASKA PENINSULA / KRUZOF	KRUZOFF ISLAND PLUTON	57.17	57.17	-135.67	-135.67	SAE			s_ED-42 [4059]	NOT GIVEN [4059]									PLU					WR [4059]	66.15	0.44		16.23		0.89	3.16		4.48	2.1	0.06		1.72	4.03	0.06		0.49	0.07
[5580]	CONVERGENT MARGIN	ALEUTIAN ARC / ALEUTIAN ABYSSAL PLAIN / SITE 183	HOLE 183	52.5717	52.5717	-161.206	-161.206	SAQ	-4708	-4708	s_19-183-2-3,50-52 [5580]	CLAY, DIATOMACEOUS [5580]									SED					WR [5580]	57.46	0.911		15.64				6.76	4.16	3.04	0.132		1.73	4.69	0.175
[5580]	CONVERGENT MARGIN	ALEUTIAN ARC / ALEUTIAN ABYSSAL PLAIN / SITE 183	HOLE 183	52.5717	52.5717	-161.206	-161.206	SAQ	-4708	-4708	s_19-183-9-3,80-82 [5580]	CLAY, DIATOMACEOUS [5580]									SED					WR [5580]	61.15	0.851		15.24				6.04	3.09	2.69	0.131		2.17	4.07	0.186
[5580]	CONVERGENT MARGIN	ALEUTIAN ARC / ALEUTIAN ABYSSAL PLAIN / SITE 183	HOLE 183	52.5717	52.5717	-161.206	-161.206	SAQ	-4708	-4708	s_19-183-14-1,143-145 [5580]	OOZE, DIATOMACEOUS [5580]									SED					WR [5580]	73.21	0.411		7.68				3.03	1.48	1.34	0.065		1.37	4.01	0.173
[5580]	CONVERGENT MARGIN	ALEUTIAN ARC / ALEUTIAN ABYSSAL PLAIN / SITE 183	HOLE 183	52.5717	52.5717	-161.206	-161.206	SAQ	-4708	-4708	s_19-183-17-3,70-72 [5580]	OOZE, DIATOMACEOUS [5580]									SED					WR [5580]	80.08	0.207		4.06				1.45	0.78	0.82	0.049		0.71	3.03	0.144
[5580]	CONVERGENT MARGIN	ALEUTIAN ARC / ALEUTIAN ABYSSAL PLAIN / SITE 183	HOLE 183	52.5717	52.5717	-161.206	-161.206	SAQ	-4708	-4708	s_19-183-21-1,127-129 [5580]	CLAY, DIATOMACEOUS [5580]									SED					WR [5580]	65.31	0.638		9.93				4.72	2.18	2.2	0.891		1.14	4.32	0.142
[5580]	CONVERGENT MARGIN	ALEUTIAN ARC / ALEUTIAN ABYSSAL PLAIN / SITE 183	HOLE 183	52.5717	52.5717	-161.206	-161.206	SAQ	-4708	-4708	s_19-183-22-2,73-75 [5580]	CLAY, SILTY [5580]									SED					WR [5580]	58.98	0.884		17.49				7.06	1	3.25	0.086		3.2	2.83	0.181
[5580]	CONVERGENT MARGIN	ALEUTIAN ARC / ALEUTIAN ABYSSAL PLAIN / SITE 183	HOLE 183	52.5717	52.5717	-161.206	-161.206	SAQ	-4708	-4708	s_19-183-24-3,83-85 [5580]	CLAY [5580]									SED					WR [5580]	54.55	0.901		18.05				8.6	0.77	3.87	0.1		3.22	2.56	0.148
[5580]	CONVERGENT MARGIN	ALEUTIAN ARC / ALEUTIAN ABYSSAL PLAIN / SITE 183	HOLE 183	52.5717	52.5717	-161.206	-161.206	SAQ	-4708	-4708	s_19-183-26-3,76-78 [5580]	CLAY, SILTY [5580]									SED					WR [5580]	57.35	0.867		17.64				6.6	0.91	3.54	0.077		3	2.67	0.155
[5580]	CONVERGENT MARGIN	ALEUTIAN ARC / ALEUTIAN ABYSSAL PLAIN / SITE 183	HOLE 183	52.5717	52.5717	-161.206	-161.206	SAQ	-4708	-4708	s_19-183-27-3,10-12 [5580]	CLAY [5580]									SED					WR [5580]	56.57	0.863		18.06				7.01	0.95	3.71	0.095		3.75	2.82	0.166
[5580]	CONVERGENT MARGIN	ALEUTIAN ARC / ALEUTIAN ABYSSAL PLAIN / SITE 183	HOLE 183	52.5717	52.5717	-161.206	-161.206	SAQ	-4708	-4708	s_19-183-27-3,34-36 [5580]	SILT [5580]									SED					WR [5580]	64.33	0.699		15.32				5.44	1.55	2.46	0.07		2.67	3.1	0.155
[5580]	CONVERGENT MARGIN	ALEUTIAN ARC / ALEUTIAN ABYSSAL PLAIN / SITE 183	HOLE 183	52.5717	52.5717	-161.206	-161.206	SAQ	-4708	-4708	s_19-183-27-3,87-89 [5580]	SILT [5580]									SED					WR [5580]	66.42	0.773		14.4				5.06	1.79	2.19	0.068		2.4	3.17	0.199
[5580]	CONVERGENT MARGIN	ALEUTIAN ARC / ALEUTIAN ABYSSAL PLAIN / SITE 183	HOLE 183	52.5717	52.5717	-161.206	-161.206	SAQ	-4708	-4708	s_19-183-27-3,99-101 [5580]	CLAY [5580]									SED					WR [5580]	57.8	0.855		17.84				6.52	1.25	3.52	0.089		3.36	2.72	0.168
[5580]	CONVERGENT MARGIN	ALEUTIAN ARC / ALEUTIAN ABYSSAL PLAIN / SITE 183	HOLE 183	52.5717	52.5717	-161.206	-161.206	SAQ	-4708	-4708	s_19-183-27-3,115-117 [5580]	SILT [5580]									SED					WR [5580]	64.12	0.726		15.84				5.23	1.43	2.57	0.071		2.8	3.2	0.149
[5580]	CONVERGENT MARGIN	ALEUTIAN ARC / ALEUTIAN ABYSSAL PLAIN / SITE 183	HOLE 183	52.5717	52.5717	-161.206	-161.206	SAQ	-4708	-4708	s_19-183-27-3,130-132 [5580]	CLAY [5580]									SED					WR [5580]	58.18	0.85		17.51				6.48	1.19	3.33	0.082		3.27	2.81	0.166
[5580]	CONVERGENT MARGIN	ALEUTIAN ARC / ALEUTIAN ABYSSAL PLAIN / SITE 183	HOLE 183	52.5717	52.5717	-161.206	-161.206	SAQ	-4708	-4708	s_19-183-28-2,133-135 [5580]	CLAY, SILTY [5580]									SED					WR [5580]	62.12	0.803		15.94				5.59	1.55	3.01	0.08		2.67	3.23	0.174
[5580]	CONVERGENT MARGIN	ALEUTIAN ARC / ALEUTIAN ABYSSAL PLAIN / SITE 183	HOLE 183	52.5717	52.5717	-161.206	-161.206	SAQ	-4708	-4708	s_19-183-29-1,124-126 [5580]	SAND, SILTY [5580]									SED					WR [5580]	69.16	0.615		13.7				4.13	2.03	2.04	0.066		2.24	3.32	0.122
[5580]	CONVERGENT MARGIN	ALEUTIAN ARC / ALEUTIAN ABYSSAL PLAIN / SITE 183	HOLE 183	52.5717	52.5717	-161.206	-161.206	SAQ	-4708	-4708	s_19-183-31-1,50-52 [5580]	SAND, SILTY [5580]									SED					WR [5580]	69.56	0.662		13.42				4.04	2.15	2.07	0.072		2.13	3.22	0.134
[5580]	CONVERGENT MARGIN	ALEUTIAN ARC / ALEUTIAN ABYSSAL PLAIN / SITE 183	HOLE 183	52.5717	52.5717	-161.206	-161.206	SAQ	-4708	-4708	s_19-183-32-1,106-108 [5580]	CLAY [5580]									SED					WR [5580]	56.14	0.877		17.38				7	1.09	3.65	0.082		2.71	2.77	0.171
[5580]	CONVERGENT MARGIN	ALEUTIAN ARC / ALEUTIAN ABYSSAL PLAIN / SITE 183	HOLE 183	52.5717	52.5717	-161.206	-161.206	SAQ	-4708	-4708	s_19-183-33-CC [5580]	SILT [5580]									SED					WR [5580]	61.01	0.802		16.57				6.08	1.29	3.07	0.072		2.52	3.11	0.192
[5580]	CONVERGENT MARGIN	ALEUTIAN ARC / ALEUTIAN ABYSSAL PLAIN / SITE 183	HOLE 183	52.5717	52.5717	-161.206	-161.206	SAQ	-4708	-4708	s_19-183-35-1,144-146 [5580]	SAND, CARBONACEOUS [5580]									SED					WR [5580]	36.64	0.382		8.24				3.5	24.68	1.79	0.337		1.17	1.64	0.21
[5580]	CONVERGENT MARGIN	ALEUTIAN ARC / ALEUTIAN ABYSSAL PLAIN / SITE 183	HOLE 183	52.5717	52.5717	-161.206	-161.206	SAQ	-4708	-4708	s_19-183-36-1,86-88 [5580]	CLAY, SILTY [5580]									SED					WR [5580]	61.84	0.775		15.81				6.17	1.79	3.04	0.077		2.41	2.96	0.307
[5580]	CONVERGENT MARGIN	ALEUTIAN ARC / ALEUTIAN ABYSSAL PLAIN / SITE 183	HOLE 183	52.5717	52.5717	-161.206	-161.206	SAQ	-4708	-4708	s_19-183-36-1,135-137 [5580]	CLAY, SILTY [5580]									SED					WR [5580]	57.13	0.875		16.8				7.06	1.23	3.44	0.074		2.3	2.93	0.146
[5580]	CONVERGENT MARGIN	ALEUTIAN ARC / ALEUTIAN ABYSSAL PLAIN / SITE 183	HOLE 183	52.5717	52.5717	-161.206	-161.206	SAQ	-4708	-4708	s_19-183-37-1,118-120 [5580]	CLAY [5580]									SED					WR [5580]	58.04	0.79		15.11				6.41	1.56	3.02	0.072		2.25	3.25	0.152
[5580]	CONVERGENT MARGIN	ALEUTIAN ARC / ALEUTIAN ABYSSAL PLAIN / SITE 183	HOLE 183	52.5717	52.5717	-161.206	-161.206	SAQ	-4708	-4708	s_19-183-38-1,106-108 [5580]	CLAY [5580]									SED					WR [5580]	57.9	0.86		17.7				7.12	0.98	3.71	0.095		2.94	2.59	0.161
[5580]	CONVERGENT MARGIN	ALEUTIAN ARC / ALEUTIAN ABYSSAL PLAIN / SITE 183	HOLE 183	52.5717	52.5717	-161.206	-161.206	SAQ	-4708	-4708	s_19-183-38-2,125-127 [5580]	CLAY [5580]									SED					WR [5580]	57.48	0.874		17.26				7.29	1.01	3.71	0.109		2.77	2.62	0.159
[5580]	CONVERGENT MARGIN	ALEUTIAN ARC / ALEUTIAN ABYSSAL PLAIN / SITE 183	HOLE 183	52.5717	52.5717	-161.206	-161.206	SAQ	-4708	-4708	s_19-183-38-2,66-68 [5580]	CLAY [5580]									SED					WR [5580]	58.53	0.868		17.24				6.79	0.99	3.56	0.098		2.75	2.59	0.173
[5580]	CONVERGENT MARGIN	ALEUTIAN ARC / ALEUTIAN ABYSSAL PLAIN / SITE 183	HOLE 183	52.5717	52.5717	-161.206	-161.206	SAQ	-4708	-4708	s_19-183-38-2,110-113 [5580]	CLAY [5580]									SED					WR [5580]	59.95	0.854		16.84				6.47	1.15	3.21	0.088		2.7	2.68	0.167
[5580]	CONVERGENT MARGIN	ALEUTIAN ARC / ALEUTIAN ABYSSAL PLAIN / SITE 183	HOLE 183	52.5717	52.5717	-161.206	-161.206	SAQ	-4708	-4708	s_19-183-38-3,33-35 [5580]	CLAY [5580]									SED					WR [5580]	61.03	0.838		16.59				6.56	1.03	3.42	0.072		2.72	2.75	0.157
[5580]	CONVERGENT MARGIN	ALEUTIAN ARC / ALEUTIAN ABYSSAL PLAIN / SITE 183	HOLE 183	52.5717	52.5717	-161.206	-161.206	SAQ	-4708	-4708	s_19-183-38-3,80-82 [5580]	CLAY [5580]									SED					WR [5580]	62.35	0.777		15.78				5.95	1.36	2.86	0.102		2.61	2.9	0.144
[5580]	CONVERGENT MARGIN	ALEUTIAN ARC / ALEUTIAN ABYSSAL PLAIN / SITE 183	HOLE 183	52.5717	52.5717	-161.206	-161.206	SAQ	-4708	-4708	s_19-183-38-3,137-139 [5580]	SAND, SILTY [5580]									SED					WR [5580]	60.72	0.746		15.6				6.32	1.43	2.83	0.078		2.48	2.87	0.136
[5580]	CONVERGENT MARGIN	ALEUTIAN ARC / ALEUTIAN ABYSSAL PLAIN / SITE 183	HOLE 183	52.5717	52.5717	-161.206	-161.206	SAQ	-4708	-4708	s_19-183-39-1,3-6 [5580]	CLAY, SILTY [5580]									SED					WR [5580]	55.4	0.898		17.86				7.52	0.82	3.65	0.155		3.07	2.31	0.15
[5580]	CONVERGENT MARGIN	ALEUTIAN ARC / ALEUTIAN ABYSSAL PLAIN / SITE 183	HOLE 183	52.5717	52.5717	-161.206	-161.206	SAQ	-4708	-4708	s_19-183-39-1,95-97 [5580]	LIMESTONE [5580]									SED					WR [5580]	10.4	0.15		3.51				1.06	40.38	2.09	5.445		0.78	0.39	0.133
[5580]	CONVERGENT MARGIN	ALEUTIAN ARC / ALEUTIAN ABYSSAL PLAIN / SITE 183	HOLE 183	52.5717	52.5717	-161.206	-161.206	SAQ	-4708	-4708	s_19-183-39-1,103-110 [5580]	CLAY [5580]									SED					WR [5580]	52.94	0.82		15.37				9.69	2.18	3.58	1.983		3.13	2.58	0.921
[22260]	CONVERGENT MARGIN	ALEUTIAN ARC / CENTRAL ALEUTIAN ARC / ADAK / MOUNT MOFFETT	DOME ON SE FLANK OF MOUNT MOFFETT	51.917	51.917	-176.719	-176.719	SAE			s_MOF80-3 [22260]	ANDESITE, HORNBLENDE [22260]									VOL					WR [22260]	62.88	0.55		17.49				4.92	6.23	2.01	0.08		1.51	4.18	0.16
[22260]	CONVERGENT MARGIN	ALEUTIAN ARC / CENTRAL ALEUTIAN ARC / ADAK / ADAK	NEAR SHAGAK BAY	51.8606	51.8606	-176.724	-176.724	SAE			s_AD-12-01 [22260]	BASALT [22260]									VOL					WR [22260]	51.6202	0.816132		19.262				8.63	9.20238	4.08415	0.274423		1.4329	3.45286	0.22062
[22260]	CONVERGENT MARGIN	ALEUTIAN ARC / CENTRAL ALEUTIAN ARC / ADAK / ADAK	DIKE CUTTING MOUNT REED VOLCANIC UNITS, 500 M S OF NORTHERN PEAK OF MOUNT REED	51.819	51.819	-176.716	-176.716	SAE			s_MR8-7B [22260]	BASALT [22260]									VOL					WR [22260]	51.1367	0.650779		19.8533				8.44	8.44058	3.82189	0.181551		0.756481	3.64232	0.205163
[22260]	CONVERGENT MARGIN	ALEUTIAN ARC / CENTRAL ALEUTIAN ARC / ADAK / ADAK	FINGER BAY VOLCANICS AT CARIBOU POINT, W SIDE OF EXPEDITION HARBOR	51.795	51.795	-176.818	-176.818	SAE			s_CP80-9 [22260]	BASALT [22260]									VOL					WR [22260]	47.7301	0.884938		20.1447				10.3436	10.5726	5.7461	0.235585		1.52573	2.67068	0.145893
[22260]	CONVERGENT MARGIN	ALEUTIAN ARC / CENTRAL ALEUTIAN ARC / ADAK / ADAK	FINGER BAY VOLCANICS NEAR CAMEL COVE	51.6918	51.6918	-176.581	-176.581	SAE			s_CM8-3 [22260]	ANDESITE, BASALTIC [22260]									VOL					WR [22260]	52.5512	1.15197		16.6498				10.9118	9.73216	4.86083	0.188302		0.739406	2.95269	0.261804
[22260]	CONVERGENT MARGIN	ALEUTIAN ARC / CENTRAL ALEUTIAN ARC / KANAGA / KANAGA	KANGA ISLAND XENOLITH LOCALITY	51.7693	51.7693	-177.348	-177.348	SAE			s_KAN80-37 [22260]	BASALT [22260]									VOL					WR [22260]	50.28	0.75		16.1				8.74	9.99	11.19	0.13		0.58	2.57
[22260]	CONVERGENT MARGIN	ALEUTIAN ARC / CENTRAL ALEUTIAN ARC / KANAGA / KANAGA		51.767	51.767	-177.373	-177.373	SAE			s_KAN80-11A [22260]	ANDESITE, BASALTIC [22260]									VOL					WR [22260]	54.4929	0.733195		15.0757				6.44	7.82193	8.69818	0.140684		1.16618	3.26559	0.147473
[22260]	CONVERGENT MARGIN	ALEUTIAN ARC / CENTRAL ALEUTIAN ARC / KANAGA / KANAGA	ALONG SOUTHERN SHORELINE NEAR WESTERN END OF ISLAND	51.6818	51.6818	-177.64	-177.64	SAE			s_SKAN-13-02 [22260]	ANDESITE [22260]									VOL					WR [22260]	58.5404	0.72223		17.4154				5.97	8.21149	4.75418	0.125884		1.37995	3.51933	0.190377
[22260]	CONVERGENT MARGIN	ALEUTIAN ARC / CENTRAL ALEUTIAN ARC / GREAT SITKIN / GREAT SITKIN	N SIDE OF YOKE BAY	52.0186	52.0186	-176.031	-176.031	SAE			s_GS80-R13 [22260]	BASALT [22260]									VOL					WR [22260]	48.2279	0.791646		17.0338				9.73542	8.13775	10.4991	0.172951		1.35197	2.71693	0.0893517
[22595]	CONVERGENT MARGIN	ALEUTIAN ARC / SECOND ALEUTIAN ARC / UMNAK / OKMOK	JULY - AUGUST 2008 ERUPTION	53.4646	53.4646	-168.067	-168.067	SAE			s_08JFLOK016B [22595]	ANDESITE, BASALTIC [22595]							2008	VESICULAR [22595]	VOL			F		WR [22595]	54.95	1.4		16.15				10.25	8.12	3.78	0.2		1.14	3.78	0.22
[22595]	CONVERGENT MARGIN	ALEUTIAN ARC / SECOND ALEUTIAN ARC / UMNAK / OKMOK	JULY - AUGUST 2008 ERUPTION	53.4805	53.4805	-168.041	-168.041	SAE			s_10JFLOK001 [22595]	ANDESITE, BASALTIC [22595]							2008	VESICULAR [22595]	VOL			F		WR [22595]	54.99	1.4		16.01				10.65	7.97	3.74	0.2		1.14	3.68	0.23
[22595]	CONVERGENT MARGIN	ALEUTIAN ARC / SECOND ALEUTIAN ARC / UMNAK / OKMOK	JULY - AUGUST 2008 ERUPTION	53.4831	53.4831	-168.015	-168.015	SAE			s_10JFLOK002A [22595]	ANDESITE, BASALTIC [22595]							2008	VESICULAR [22595]	VOL			F		WR [22595]	54.86	1.4		15.99				10.66	8.02	3.81	0.2		1.13	3.69	0.22
[22595]	CONVERGENT MARGIN	ALEUTIAN ARC / SECOND ALEUTIAN ARC / UMNAK / OKMOK	JULY - AUGUST 2008 ERUPTION	53.4762	53.4762	-168.015	-168.015	SAE			s_10JFLOK004A [22595]	ANDESITE, BASALTIC [22595]							2008	VESICULAR [22595]	VOL			F		WR [22595]	54.88	1.4		15.98				10.66	8.03	3.81	0.2		1.13	3.68	0.22
[22595]	CONVERGENT MARGIN	ALEUTIAN ARC / SECOND ALEUTIAN ARC / UMNAK / OKMOK	JULY - AUGUST 2008 ERUPTION	53.4721	53.4721	-168.023	-168.023	SAE			s_10JFLOK006 [22595]	ANDESITE, BASALTIC [22595]							2008	VESICULAR [22595]	VOL			F		WR [22595]	54.98	1.41		15.93				10.67	7.98	3.75	0.2		1.14	3.71	0.22
[22595]	CONVERGENT MARGIN	ALEUTIAN ARC / SECOND ALEUTIAN ARC / UMNAK / OKMOK	JULY - AUGUST 2008 ERUPTION	53.4657	53.4657	-168.033	-168.033	SAE			s_10JFLOK008A [22595]	ANDESITE, BASALTIC [22595]							2008	VESICULAR [22595]	VOL			F		WR [22595]	54.15	1.35		16.24				10.6	8.6	4.1	0.2		1.03	3.53	0.21
[22595]	CONVERGENT MARGIN	ALEUTIAN ARC / SECOND ALEUTIAN ARC / UMNAK / OKMOK	JULY - AUGUST 2008 ERUPTION	53.495	53.495	-167.999	-167.999	SAE			s_10JFLOK009A [22595]	ANDESITE, BASALTIC [22595]							2008	VESICULAR [22595]	VOL			F		WR [22595]	54.91	1.41		15.87				10.88	7.93	3.71	0.2		1.15	3.72	0.23
[22595]	CONVERGENT MARGIN	ALEUTIAN ARC / SECOND ALEUTIAN ARC / UMNAK / OKMOK	JULY - AUGUST 2008 ERUPTION	53.4916	53.4916	-168.009	-168.009	SAE			s_10JFLOK010A [22595]	ANDESITE, BASALTIC [22595]							2008	VESICULAR [22595]	VOL			F		WR [22595]	55.03	1.41		15.92				10.7	7.94	3.72	0.2		1.15	3.71	0.23
[22595]	CONVERGENT MARGIN	ALEUTIAN ARC / SECOND ALEUTIAN ARC / UMNAK / OKMOK	JULY - AUGUST 2008 ERUPTION	53.4561	53.4561	-168.104	-168.104	SAE			s_10JFLOK011A [22595]	ANDESITE, BASALTIC [22595]							2008	VESICULAR [22595]	VOL			F		WR [22595]	55.03	1.4		16.02				10.45	8.02	3.83	0.2		1.14	3.69	0.22
[22595]	CONVERGENT MARGIN	ALEUTIAN ARC / SECOND ALEUTIAN ARC / UMNAK / OKMOK	JULY - AUGUST 2008 ERUPTION	53.4561	53.4561	-168.104	-168.104	SAE			s_10JFLOK011B [22595]	ANDESITE, BASALTIC [22595]							2008	DENSE [22595]	VOL			F		WR [22595]	55.07	1.39		15.99				10.45	8	3.82	0.2		1.14	3.72	0.22
[22595]	CONVERGENT MARGIN	ALEUTIAN ARC / SECOND ALEUTIAN ARC / UMNAK / OKMOK	JULY - AUGUST 2008 ERUPTION	53.4531	53.4531	-168.102	-168.102	SAE			s_10JFLOK014A [22595]	ANDESITE, BASALTIC [22595]							2008	VESICULAR [22595]	VOL			F		WR [22595]	55.01	1.39		16.01				10.52	8.01	3.81	0.2		1.13	3.69	0.22
[22595]	CONVERGENT MARGIN	ALEUTIAN ARC / SECOND ALEUTIAN ARC / UMNAK / OKMOK	JULY - AUGUST 2008 ERUPTION	53.4531	53.4531	-168.102	-168.102	SAE			s_10JFLOK014B [22595]	ANDESITE, BASALTIC [22595]							2008	VESICULAR [22595]	VOL			F		WR [22595]	54.77	1.39		16.09				10.49	8.16	3.92	0.2		1.12	3.66	0.22
[22595]	CONVERGENT MARGIN	ALEUTIAN ARC / SECOND ALEUTIAN ARC / UMNAK / OKMOK	JULY - AUGUST 2008 ERUPTION	53.4531	53.4531	-168.102	-168.102	SAE			s_10JFLOK014C [22595]	ANDESITE, BASALTIC [22595]							2008	VESICULAR [22595]	VOL			F		WR [22595]	54.85	1.4		16.02				10.5	8.1	3.92	0.2		1.13	3.68	0.22
[22595]	CONVERGENT MARGIN	ALEUTIAN ARC / SECOND ALEUTIAN ARC / UMNAK / OKMOK	JULY - AUGUST 2008 ERUPTION	53.4531	53.4531	-168.102	-168.102	SAE			s_10JFLOK014D [22595]	ANDESITE, BASALTIC [22595]							2008	VESICULAR [22595]	VOL			F		WR [22595]	54.97	1.4		15.95				10.62	7.97	3.82	0.2		1.14	3.71	0.22
[22595]	CONVERGENT MARGIN	ALEUTIAN ARC / SECOND ALEUTIAN ARC / UMNAK / OKMOK	JULY - AUGUST 2008 ERUPTION	53.449	53.449	-168.094	-168.094	SAE			s_10JFLOK017A [22595]	ANDESITE, BASALTIC [22595]							2008	VESICULAR [22595]	VOL			F		WR [22595]	55.02	1.39		16.01				10.56	7.99	3.74	0.2		1.14	3.71	0.22
[22595]	CONVERGENT MARGIN	ALEUTIAN ARC / SECOND ALEUTIAN ARC / UMNAK / OKMOK	JULY - AUGUST 2008 ERUPTION	53.449	53.449	-168.094	-168.094	SAE			s_10JFLOK017B [22595]	ANDESITE, BASALTIC [22595]							2008	DENSE [22595]	VOL			F		WR [22595]	54.95	1.43		15.89				10.66	8.03	3.76	0.2		1.15	3.71	0.23
[22595]	CONVERGENT MARGIN	ALEUTIAN ARC / SECOND ALEUTIAN ARC / UMNAK / OKMOK	JULY - AUGUST 2008 ERUPTION	53.449	53.449	-168.094	-168.094	SAE			s_10JFLOK017C [22595]	ANDESITE, BASALTIC [22595]							2008	VESICULAR [22595]	VOL			F		WR [22595]	55.46	1.42		15.85				10.5	7.78	3.6	0.2		1.18	3.79	0.23
[22595]	CONVERGENT MARGIN	ALEUTIAN ARC / SECOND ALEUTIAN ARC / UMNAK / OKMOK	JULY - AUGUST 2008 ERUPTION	53.449	53.449	-168.094	-168.094	SAE			s_10JFLOK017D [22595]	ANDESITE, BASALTIC [22595]							2008	VESICULAR [22595]	VOL			F		WR [22595]	54.96	1.41		15.95				10.65	8.01	3.74	0.2		1.15	3.71	0.23
[22595]	CONVERGENT MARGIN	ALEUTIAN ARC / SECOND ALEUTIAN ARC / UMNAK / OKMOK	JULY - AUGUST 2008 ERUPTION	53.4606	53.4606	-168.092	-168.092	SAE			s_10JFLOK018A [22595]	ANDESITE, BASALTIC [22595]							2008	VESICULAR [22595]	VOL			F		WR [22595]	55.02	1.4		15.93				10.64	7.94	3.75	0.2		1.15	3.74	0.22
[22595]	CONVERGENT MARGIN	ALEUTIAN ARC / SECOND ALEUTIAN ARC / UMNAK / OKMOK	JULY - AUGUST 2008 ERUPTION	53.4606	53.4606	-168.092	-168.092	SAE			s_10JFLOK018C [22595]	ANDESITE, BASALTIC [22595]							2008	DENSE [22595]	VOL			F		WR [22595]	55.34	1.4		15.93				10.49	7.85	3.6	0.2		1.17	3.79	0.23
[22595]	CONVERGENT MARGIN	ALEUTIAN ARC / SECOND ALEUTIAN ARC / UMNAK / OKMOK	JULY - AUGUST 2008 ERUPTION	53.4447	53.4447	-168.074	-168.074	SAE			s_10JFLOK024A [22595]	ANDESITE, BASALTIC [22595]							2008	VESICULAR [22595]	VOL			F		WR [22595]	55.37	1.39		16.06				10.24	7.92	3.67	0.2		1.16	3.77	0.22
[22595]	CONVERGENT MARGIN	ALEUTIAN ARC / SECOND ALEUTIAN ARC / UMNAK / OKMOK	JULY - AUGUST 2008 ERUPTION	53.4447	53.4447	-168.074	-168.074	SAE			s_10JFLOK024B [22595]	ANDESITE, BASALTIC [22595]							2008	DENSE [22595]	VOL			F		WR [22595]	54.76	1.4		16.02				10.66	8.09	3.88	0.2		1.12	3.64	0.22
[2611]	CONVERGENT MARGIN	ALEUTIAN ARC / CENTRAL ALEUTIAN ARC / BULDIR / BULDIR	MAIN CONE	52.38	52.38	176	176	SAE			s_47AC27 [2611]	BASALT, OLIVINE [2611]								HOLOCRYSTALLINE [2611]	VOL					WR [2611]	52.27	0.88		17.08		3.38	4.38		9.08	7.7	0.12		0.8	3.52	0.2		0.52	0.12				0.02	0.06
[2611]	CONVERGENT MARGIN	ALEUTIAN ARC / CENTRAL ALEUTIAN ARC / BULDIR / BULDIR	FLOW, FORMING THE SMALL HILL SOUTH OF KITTIWAKE POND	52.39	52.39	175.99	175.99	SAE			s_47AC26 [2611]	ANDESITE, OLIVINE [2611]								HOLOCRYSTALLINE [2611]	VOL					WR [2611]	52.28	0.8		17.69		2.35	4.84		9.03	7.32	0.13		0.88	3.51	0.22		0.88	0.28				0.04	0.05
[2611]	CONVERGENT MARGIN	ALEUTIAN ARC / CENTRAL ALEUTIAN ARC / BULDIR / BULDIR	EARLY FLOW FROM THE NORTHERLY CONE OF BULDIR VOLCANO	52.38	52.38	176.02	176.02	SAE			s_47AC31 [2611]	BASALT, OLIVINE [2611]								PORPHYRITIC [2611]	VOL					WR [2611]	55.33	0.76		17.22		2.61	3.98		8.03	6.38	0.14		1.15	3.78	0.27		0.48	0.12				0.01	0.23
[2611]	CONVERGENT MARGIN	ALEUTIAN ARC / CENTRAL ALEUTIAN ARC / BULDIR / BULDIR	EAST CAPE VOLCANO	52.38	52.38	176.04	176.04	SAE			s_47AC28 [2611]	ANDESITE, BASALTIC [2611]									VOL					WR [2611]	60.44	0.6		18.02		2.08	2.52		6.86	2.98	0.11		1.34	4.04	0.19		0.3	0.08				0.02	0.72
[2611]	CONVERGENT MARGIN	ALEUTIAN ARC / CENTRAL ALEUTIAN ARC / BULDIR / BULDIR	DOME ON THE FLANK OF EAST CAPE VOLCANO	52.38	52.38	176.04	176.04	SAE			s_47AC30 [2611]	BASALT, HORNBLENDE [2611]									VOL					WR [2611]	60.73	0.68		16.67		2.96	2.58		6.88	3.49	0.13		1.1	3.69	0.29		0.44	0.1				0.02	0.1
[22767]	CONVERGENT MARGIN	ALEUTIAN ARC / CENTRAL ALEUTIAN ARC / ADAK / HIDDEN BAY PLUTON		51.6798	51.6798	-176.769	-176.769	SAE			s_BB8-27 [22767]	HORNFELS [22767]				PALEOGENE [22767]					MET					WR [22767]	53.8	0.925245		17.5121				8.32321	9.42259	4.5827	0.161611		1.57583	3.49353	0.250671
[22767]	CONVERGENT MARGIN	ALEUTIAN ARC / CENTRAL ALEUTIAN ARC / ADAK / HIDDEN BAY PLUTON		51.6582	51.6582	-176.815	-176.815	SAE			s_CC6-74 [22767]	GABBRO [22767]				PALEOGENE [22767]					PLU					WR [22767]	53.7494	0.925245		17.5121				8.32321	9.42259	4.5827	0.161611		1.57583	3.49353	0.250671
[22767]	CONVERGENT MARGIN	ALEUTIAN ARC / CENTRAL ALEUTIAN ARC / ADAK / HIDDEN BAY PLUTON		51.684	51.684	-176.747	-176.747	SAE			s_BB8-25 [22767]	GABBRO [22767]				PALEOGENE [22767]					PLU					WR [22767]	48.0357	0.933302		23.671				7.55187	12.9238	3.33325	0.130453		0.337127	2.96614	0.117355
[22767]	CONVERGENT MARGIN	ALEUTIAN ARC / CENTRAL ALEUTIAN ARC / ADAK / HIDDEN BAY PLUTON		51.7261	51.7261	-176.701	-176.701	SAE			s_HB6-202 [22767]	DIORITE [22767]				PALEOGENE [22767]					PLU					WR [22767]	47.7551	1.96212		14.5513				11.6126	9.91915	10.2308	0.24026		1.17599	2.45266	0.100108
[22767]	CONVERGENT MARGIN	ALEUTIAN ARC / CENTRAL ALEUTIAN ARC / ADAK / HIDDEN BAY PLUTON		51.7237	51.7237	-176.647	-176.647	SAE			s_HB5-166 [22767]	GRANODIORITE [22767]				PALEOGENE [22767]					PLU					WR [22767]	56.6861	0.942902		18.218				6.92888	7.14896	4.00042	0.130659		1.61692	4.07227	0.254844
[22767]	CONVERGENT MARGIN	ALEUTIAN ARC / CENTRAL ALEUTIAN ARC / ADAK / HIDDEN BAY PLUTON		51.7235	51.7235	-176.632	-176.632	SAE			s_HB5-159 [22767]	DIORITE [22767]				PALEOGENE [22767]					PLU					WR [22767]	54.2813	1.09238		17.6712				8.78598	8.32896	4.77313	0.17424		0.994278	3.58189	0.31673
[22767]	CONVERGENT MARGIN	ALEUTIAN ARC / CENTRAL ALEUTIAN ARC / ADAK / HIDDEN BAY PLUTON		51.6928	51.6928	-176.662	-176.662	SAE			s_HB-NDX [22767]	DIORITE [22767]				PALEOGENE [22767]					PLU					WR [22767]	53.8275	0.86064		18.3501				7.33	8.47664	5.09826	0.221202		1.34003	4.28	0.214382
[22767]	CONVERGENT MARGIN	ALEUTIAN ARC / CENTRAL ALEUTIAN ARC / ADAK / HIDDEN BAY PLUTON		51.6928	51.6928	-176.662	-176.662	SAE			s_HB6-260 [22767]	NOT GIVEN [22767]				PALEOGENE [22767]					PLU					WR [22767]	53.8275	0.86064		18.3501				7.33	8.47664	5.09826	0.221202		1.34003	4.28	0.214382
[22767]	CONVERGENT MARGIN	ALEUTIAN ARC / CENTRAL ALEUTIAN ARC / ADAK / HIDDEN BAY PLUTON		51.7221	51.7221	-176.66	-176.66	SAE			s_HB7-41 [22767]	DIORITE [22767]				PALEOGENE [22767]					PLU					WR [22767]	54	0.98		16.51				7.49	8.86	7.51	0.26		0.99	3.081	0.12
[22767]	CONVERGENT MARGIN	ALEUTIAN ARC / CENTRAL ALEUTIAN ARC / ADAK / HIDDEN BAY PLUTON		51.7361	51.7361	-176.806	-176.806	SAE			s_BW7-31 [22767]	PORPHYRY, FELDSPAR [22767]				PALEOGENE [22767]					VEIN					WR [22767]	59.62	1.31		18.5				6.02	4.79	2	0.13		3.43	3.91	0.37
[22767]	CONVERGENT MARGIN	ALEUTIAN ARC / CENTRAL ALEUTIAN ARC / ADAK / HIDDEN BAY PLUTON		51.7346	51.7346	-176.711	-176.711	SAE			s_HB7-6 [22767]	DIORITE [22767]				PALEOGENE [22767]				PORPHYRITIC [22767]	PLU					WR [22767]	54.1343	0.816891		18.0979				7.62651	9.00284	5.36351	0.125291		1.32513	3.27033	0.237267
[22767]	CONVERGENT MARGIN	ALEUTIAN ARC / CENTRAL ALEUTIAN ARC / ADAK / HIDDEN BAY PLUTON		51.768	51.768	-176.628	-176.628	SAE			s_GL5-110 [22767]	DIORITE [22767]				PALEOGENE [22767]					PLU					WR [22767]	54.1156	0.856993		17.1059				8.93284	8.44722	6.00559	0.154453		1.4179	2.8415	0.122
[22767]	CONVERGENT MARGIN	ALEUTIAN ARC / CENTRAL ALEUTIAN ARC / ADAK / HIDDEN BAY PLUTON		51.6916	51.6916	-176.624	-176.624	SAE			s_I8-1 [22767]	GRANODIORITE [22767]				PALEOGENE [22767]					PLU					WR [22767]	57.5044	0.863358		18.2317				6.79979	7.32919	3.53072	0.137979		1.51369	3.80336	0.285754
[22767]	CONVERGENT MARGIN	ALEUTIAN ARC / CENTRAL ALEUTIAN ARC / ADAK / HIDDEN BAY PLUTON		51.6846	51.6846	-176.692	-176.692	SAE			s_HB6-120D [22767]	DIORITE [22767]				PALEOGENE [22767]					PLU					WR [22767]	56.4347	0.830133		17.2101				7.11064	7.93141	4.89516	0.124782		1.93772	3.34736	0.177998
[22767]	CONVERGENT MARGIN	ALEUTIAN ARC / CENTRAL ALEUTIAN ARC / ADAK / HIDDEN BAY PLUTON		51.6843	51.6843	-176.69	-176.69	SAE			s_HB6-125 [22767]	GRANODIORITE [22767]				PALEOGENE [22767]					PLU					WR [22767]	55.9771	1.11093		16.4445				7.67263	7.86948	4.76418	0.132177		1.9891	3.66867	0.371215
[22767]	CONVERGENT MARGIN	ALEUTIAN ARC / CENTRAL ALEUTIAN ARC / ADAK / HIDDEN BAY PLUTON		51.7154	51.7154	-176.653	-176.653	SAE			s_HB76-10 [22767]	GRANODIORITE [22767]				PALEOGENE [22767]					PLU					WR [22767]	57.9371	0.917197		17.1004				6.96249	6.73813	3.69129	0.134754		2.57284	3.66224	0.283563
[22767]	CONVERGENT MARGIN	ALEUTIAN ARC / CENTRAL ALEUTIAN ARC / ADAK / FINGER BAY PLUTON		51.7165	51.7165	-176.796	-176.796	SAE			s_BW8-1 [22767]	GRANODIORITE [22767]				PALEOGENE [22767]					PLU					WR [22767]	61.5427	0.777391		17.1577				5.43777	5.23668	2.38859	0.117083		2.99653	4.15219	0.193274
[22767]	CONVERGENT MARGIN	ALEUTIAN ARC / CENTRAL ALEUTIAN ARC / ADAK / HIDDEN BAY PLUTON		51.7259	51.7259	-176.663	-176.663	SAE			s_HB5-205 [22767]	GRANODIORITE [22767]				PALEOGENE [22767]					PLU					WR [22767]
[22767]	CONVERGENT MARGIN	ALEUTIAN ARC / CENTRAL ALEUTIAN ARC / ADAK / HIDDEN BAY PLUTON		51.7151	51.7151	-176.648	-176.648	SAE			s_HB-150 [22767]	DIORITE [22767]				PALEOGENE [22767]					PLU					WR [22767]	58.2508	0.932348		16.6631				7.45351	6.2055	3.82227	0.153556		2.15202	4.02717	0.339705
[22767]	CONVERGENT MARGIN	ALEUTIAN ARC / CENTRAL ALEUTIAN ARC / ADAK / HIDDEN BAY PLUTON		51.6891	51.6891	-176.704	-176.704	SAE			s_HB6-157 [22767]	DIORITE [22767]				PALEOGENE [22767]					PLU					WR [22767]	57.27	1.15		17.88				6.19	6.97	4.02	0.22		2.03	3.48	0.34
[22767]	CONVERGENT MARGIN	ALEUTIAN ARC / CENTRAL ALEUTIAN ARC / ADAK / HIDDEN BAY PLUTON		51.6872	51.6872	-176.752	-176.752	SAE			s_BW8-66 [22767]	DIORITE [22767]				PALEOGENE [22767]					PLU					WR [22767]	58.82	0.85		17.62				6.15	6.48	3.18	0.17		2.28	3.54	0.29
[22767]	CONVERGENT MARGIN	ALEUTIAN ARC / CENTRAL ALEUTIAN ARC / ADAK / HIDDEN BAY PLUTON		51.7175	51.7175	-176.686	-176.686	SAE			s_HB6-181 [22767]	GRANODIORITE [22767]				PALEOGENE [22767]					PLU					WR [22767]	61.1932	0.762056		16.7819				5.69371	5.8349	2.88841	0.107491		2.7405	3.8058	0.192044
[22767]	CONVERGENT MARGIN	ALEUTIAN ARC / CENTRAL ALEUTIAN ARC / ADAK / HIDDEN BAY PLUTON		51.7152	51.7152	-176.638	-176.638	SAE			s_HB5-153 [22767]	GRANODIORITE [22767]				PALEOGENE [22767]					PLU					WR [22767]	59.97	0.97		17.81				5.74	5.84	3.18	0.15		2.51	3.8583	0.33
[22767]	CONVERGENT MARGIN	ALEUTIAN ARC / CENTRAL ALEUTIAN ARC / ADAK / HIDDEN BAY PLUTON		51.7271	51.7271	-176.782	-176.782	SAE			s_BW7-24 [22767]	GRANODIORITE [22767]				PALEOGENE [22767]					PLU					WR [22767]	61.91	0.84		16.53				5.55	5.44	2.54	0.083		2.84	4.04	0.23
[22767]	CONVERGENT MARGIN	ALEUTIAN ARC / CENTRAL ALEUTIAN ARC / ADAK / HIDDEN BAY PLUTON		51.7626	51.7626	-176.659	-176.659	SAE			s_HB6-345 [22767]	GRANODIORITE [22767]				PALEOGENE [22767]					PLU					WR [22767]	61.64	0.82		17.02				5.18	5.99	2.9	0.082		2.1	3.96	0.31
[22767]	CONVERGENT MARGIN	ALEUTIAN ARC / CENTRAL ALEUTIAN ARC / ADAK / HIDDEN BAY PLUTON		51.7185	51.7185	-176.703	-176.703	SAE			s_HB7-15 [22767]	GRANODIORITE [22767]				PALEOGENE [22767]					PLU					WR [22767]	64.05	0.69		16.23				4.71	4.69	2.11	0.724		2.62	3.94	0.22
[22767]	CONVERGENT MARGIN	ALEUTIAN ARC / CENTRAL ALEUTIAN ARC / ADAK / HIDDEN BAY PLUTON		51.708	51.708	-176.648	-176.648	SAE			s_HB6-31 DIKE [22767]	GRANODIORITE [22767]				PALEOGENE [22767]					PLU					WR [22767]	58.21	0.93		18.27				6.1203	6.97	3.68	0.25		1.81	3.7	0.17
[22767]	CONVERGENT MARGIN	ALEUTIAN ARC / CENTRAL ALEUTIAN ARC / ADAK / HIDDEN BAY PLUTON		51.7272	51.7272	-176.654	-176.654	SAE			s_HB7-39 [22767]	GRANODIORITE [22767]				PALEOGENE [22767]					PLU					WR [22767]	67.39	0.59		16.2				3.74	4.05	1.88	0.14		2.92	4.2218	0.19
[22767]	CONVERGENT MARGIN	ALEUTIAN ARC / CENTRAL ALEUTIAN ARC / ADAK / HIDDEN BAY PLUTON		51.7325	51.7325	-176.647	-176.647	SAE			s_HB5-207 [22767]	LEUCOGRANODIORITE [22767]				PALEOGENE [22767]					PLU					WR [22767]	67.385	0.452646		15.4719				3.83695	3.96007	1.85096	0.0855476		2.99697	3.85043	0.109539
[22767]	CONVERGENT MARGIN	ALEUTIAN ARC / CENTRAL ALEUTIAN ARC / ADAK / HIDDEN BAY PLUTON		51.7133	51.7133	-176.679	-176.679	SAE			s_HB6-177 [22767]	GRANODIORITE [22767]				PALEOGENE [22767]					PLU					WR [22767]	68.0537	0.3729		15.7209				3.5	3.60722	1.25606	0.0486867		2.5921	4.16467	0.138968
[22767]	CONVERGENT MARGIN	ALEUTIAN ARC / CENTRAL ALEUTIAN ARC / ADAK / HIDDEN BAY PLUTON		51.7102	51.7102	-176.674	-176.674	SAE			s_HB6-174 [22767]	LEUCOGRANODIORITE [22767]				PALEOGENE [22767]					PLU					WR [22767]	68.4363	0.374996		15.8092				3.50544	3.62749	1.26312	0.0489604		2.60667	4.18808	0.139749
[22767]	CONVERGENT MARGIN	ALEUTIAN ARC / CENTRAL ALEUTIAN ARC / ADAK / HIDDEN BAY PLUTON		51.6925	51.6925	-176.678	-176.678	SAE			s_HB5-133A [22767]	GRANODIORITE [22767]				PALEOGENE [22767]					PLU					WR [22767]	68.94	0.53		16.61				3.15	3.67	1.27	0.16		2.65	4.39	0.21
[22767]	CONVERGENT MARGIN	ALEUTIAN ARC / CENTRAL ALEUTIAN ARC / ADAK / HIDDEN BAY PLUTON		51.6984	51.6984	-176.815	-176.815	SAE			s_HB6-31A [22767]	NOT GIVEN [22767]				PALEOGENE [22767]					VEIN					WR [22767]	71.4606	0.447209		14.9204				2.34785	3.70786	1.14444	0.0582613		0.717	5.10531	0.0910879
[22767]	CONVERGENT MARGIN	ALEUTIAN ARC / CENTRAL ALEUTIAN ARC / ADAK / HIDDEN BAY PLUTON		51.7147	51.7147	-176.714	-176.714	SAE			s_HB7-14A [22767]	APLITE [22767]				PALEOGENE [22767]					VEIN					WR [22767]	76.87	0.13		12.36				1.37	0.74	0.14	0.01		4.7	3.65	0.03
[22767]	CONVERGENT MARGIN	ALEUTIAN ARC / CENTRAL ALEUTIAN ARC / ADAK / HIDDEN BAY PLUTON		51.6991	51.6991	-176.635	-176.635	SAE			s_HB6-51 [22767]	NOT GIVEN [22767]				PALEOGENE [22767]					PLU					WR [22767]	52.0176	0.987074		17.7178				9.85	6.64864	5.88598	0.107014		0.944007	5.6	0.231544
[22767]	CONVERGENT MARGIN	ALEUTIAN ARC / CENTRAL ALEUTIAN ARC / KAGALASKA / KAGALASKA PLUTON		51.7976	51.7976	-176.397	-176.397	SAE			s_KAG5-43 [22767]	GABBRO [22767]				MIOCENE [22767]					PLU					WR [22767]	50.7693	0.888204		20.0673				8.86	8.83625	5.08283	0.185469		1.29	3.77	0.253008
[22767]	CONVERGENT MARGIN	ALEUTIAN ARC / CENTRAL ALEUTIAN ARC / KAGALASKA / KAGALASKA PLUTON		51.8408	51.8408	-176.442	-176.442	SAE			s_KAG7-24 [22767]	NOT GIVEN [22767]				MIOCENE [22767]					PLU					WR [22767]	51.94	0.8		18.94				6.08	8.52	7.79	0.29		0.88	3.84	0.06
[22767]	CONVERGENT MARGIN	ALEUTIAN ARC / CENTRAL ALEUTIAN ARC / KAGALASKA / KAGALASKA PLUTON		51.8327	51.8327	-176.456	-176.456	SAE			s_KAG7-44DIKE [22767]	BASALT [22767]				MIOCENE [22767]					VOL					WR [22767]								12.68						2.28
[22767]	CONVERGENT MARGIN	ALEUTIAN ARC / CENTRAL ALEUTIAN ARC / KAGALASKA / KAGALASKA PLUTON		51.8083	51.8083	-176.442	-176.442	SAE			s_KAG7-34B [22767]	DIORITE [22767]				MIOCENE [22767]					PLU					WR [22767]	55.7	0.88		19.58				6.06	6.56	4.95	0.2		1.97	3.87	0.24
[22767]	CONVERGENT MARGIN	ALEUTIAN ARC / CENTRAL ALEUTIAN ARC / KAGALASKA / KAGALASKA PLUTON		51.8245	51.8245	-176.386	-176.386	SAE			s_KAG5-22 [22767]	DIORITE [22767]				MIOCENE [22767]					PLU					WR [22767]	56.9957	0.998757		18.0998				7.30197	6.70692	2.60486	0.153892		2.3491	4.22008	0.568932
[22767]	CONVERGENT MARGIN	ALEUTIAN ARC / CENTRAL ALEUTIAN ARC / KAGALASKA / KAGALASKA PLUTON		51.8388	51.8388	-176.445	-176.445	SAE			s_KAG7-21 [22767]	GRANODIORITE [22767]				MIOCENE [22767]					PLU					WR [22767]	58.296	0.874689		17.5733				6.9996	6.01349	3.08129	0.248491		2.43521	4.16976	0.308129
[22767]	CONVERGENT MARGIN	ALEUTIAN ARC / CENTRAL ALEUTIAN ARC / KAGALASKA / KAGALASKA PLUTON		51.816	51.816	-176.429	-176.429	SAE			s_KAG7-3D [22767]	NOT GIVEN [22767]				MIOCENE [22767]					PLU					WR [22767]	61.51	0.659209		18.1183				4.85417	6.01278	3.22613	0.109868		1.85777	3.4159	0.229724
[22767]	CONVERGENT MARGIN	ALEUTIAN ARC / CENTRAL ALEUTIAN ARC / KAGALASKA / KAGALASKA PLUTON		51.8093	51.8093	-176.411	-176.411	SAE			s_KAG5-35B [22767]	GRANODIORITE [22767]				MIOCENE [22767]					PLU					WR [22767]	62.2105	0.531469		18.2167				4.60289	6.05513	2.69763	0.0854966		1.20799	4.25	0.141556
[22767]	CONVERGENT MARGIN	ALEUTIAN ARC / CENTRAL ALEUTIAN ARC / KAGALASKA / KAGALASKA PLUTON		51.8367	51.8367	-176.438	-176.438	SAE			s_KAG7-19A [22767]	GRANODIORITE [22767]				MIOCENE [22767]					PLU					WR [22767]	63.7276	0.716501		16.6718				4.04609	2.60757	1.76467	0.0845519		6.53259	3.7145	0.134048
[22767]	CONVERGENT MARGIN	ALEUTIAN ARC / CENTRAL ALEUTIAN ARC / KAGALASKA / KAGALASKA PLUTON		51.8102	51.8102	-176.396	-176.396	SAE			s_KAG5-34 [22767]	GRANODIORITE [22767]				MIOCENE [22767]					PLU					WR [22767]	64.0377	0.497672		17.1759				4.21222	4.9815	2.4566	0.0967002		2.38943	3.98576	0.166523
[22767]	CONVERGENT MARGIN	ALEUTIAN ARC / CENTRAL ALEUTIAN ARC / KAGALASKA / KAGALASKA PLUTON		51.8158	51.8158	-176.447	-176.447	SAE			s_KAG7-32A [22767]	GRANODIORITE [22767]				MIOCENE [22767]					PLU					WR [22767]	66.8164	0.4507		16.1006				3.28843	4.347	2.03316	0.0564883		2.95017	3.84039	0.116667
[22767]	CONVERGENT MARGIN	ALEUTIAN ARC / CENTRAL ALEUTIAN ARC / KAGALASKA / KAGALASKA PLUTON		51.834	51.834	-176.436	-176.436	SAE			s_KAG7-17 [22767]	APLITE [22767]				MIOCENE [22767]					VEIN					WR [22767]	75.77	0.1		12.55				1.14	0.49	0.29	0.07		6.05	2.62	0.15
[22767]	CONVERGENT MARGIN	ALEUTIAN ARC / CENTRAL ALEUTIAN ARC / KAGALASKA / KAGALASKA PLUTON		51.6533	51.6533	-176.8	-176.8	SAE			s_CC6-63P [22767]	NOT GIVEN [22767]				MIOCENE [22767]					VOL					WR [22767]	63.2894	0.903521		16.7575				5.10386	3.01422	1.41352	0.129547		4.36327	4.70339	0.321841
[22767]	CONVERGENT MARGIN	ALEUTIAN ARC / CENTRAL ALEUTIAN ARC / KAGALASKA / KAGALASKA PLUTON		51.7089	51.7089	-176.651	-176.651	SAE			s_HB6-13I [22767]	NOT GIVEN [22767]				MIOCENE [22767]					PLU					WR [22767]	56.82	1.1		18.52				7.73	7.34	3.226	0.21		1.88	3.25	0.22
[22767]	CONVERGENT MARGIN	ALEUTIAN ARC / CENTRAL ALEUTIAN ARC / KAGALASKA / KAGALASKA PLUTON		51.7175	51.7175	-176.686	-176.686	SAE			s_HB6-181I [22767]	NOT GIVEN [22767]				MIOCENE [22767]					PLU					WR [22767]	57.41	1.19		18.31				7.33	7.03	3.29	0.17		1.91	3.44	0.24
[6583]	CONVERGENT MARGIN	ALEUTIAN ARC / SECOND ALEUTIAN ARC / UNALASKA / MAKUSHIN	MAKUSHIN VOLCANIC FIELD	53.67	53.67	-166.67	-166.67	SAE			s_U34-S1 [6583]	BASALT, ANDESITIC [6583]									VOL					WR [6583]
[6583]	CONVERGENT MARGIN	ALEUTIAN ARC / SECOND ALEUTIAN ARC / UNALASKA / MAKUSHIN	MAKUSHIN VOLCANIC FIELD	53.67	53.67	-166.67	-166.67	SAE			s_U145-R1 [6583]	BASALT [6583]									VOL					WR [6583]
[6583]	CONVERGENT MARGIN	ALEUTIAN ARC / SECOND ALEUTIAN ARC / UNALASKA / MAKUSHIN	MAKUSHIN VOLCANIC FIELD	53.67	53.67	-166.67	-166.67	SAE			s_U173-R1 [6583]	BASALT [6583]									VOL					WR [6583]
[6583]	CONVERGENT MARGIN	ALEUTIAN ARC / SECOND ALEUTIAN ARC / UNALASKA / MAKUSHIN	MAKUSHIN VOLCANIC FIELD	53.67	53.67	-166.67	-166.67	SAE			s_U194-R4 [6583]	BASALT, ANDESITIC [6583]									VOL					WR [6583]
[6583]	CONVERGENT MARGIN	ALEUTIAN ARC / SECOND ALEUTIAN ARC / UNALASKA / MAKUSHIN	MAKUSHIN VOLCANIC FIELD	53.67	53.67	-166.67	-166.67	SAE			s_U201-R1 [6583]	BASALT [6583]									VOL					WR [6583]
[6583]	CONVERGENT MARGIN	ALEUTIAN ARC / SECOND ALEUTIAN ARC / UNALASKA / MAKUSHIN	MAKUSHIN VOLCANIC FIELD	53.67	53.67	-166.67	-166.67	SAE			s_U203-R7 [6583]	BASALT [6583]									VOL					WR [6583]
[6565]	CONVERGENT MARGIN	ALEUTIAN ARC / CENTRAL ALEUTIAN ARC / KANAGA / KANAGA		52	52	-177	-177	SAE			s_KG21 [6565]	NOT GIVEN [6565]							1850		VOL					WR [6565]	55.5	0.79		17.87				7.15	9.07	5.1	0.15		1.38	3.29	0
[6565]	CONVERGENT MARGIN	ALEUTIAN ARC / SECOND ALEUTIAN ARC / BOGOSLOF	CASTLE ROCK LAVA DOME	53.93	53.93	-168.04	-168.04	SAE			s_BOGOSLOF [6565]	NOT GIVEN [6565]							1796		VOL					WR [6565]	61	0.53		18.6				4.23	6.5	1.1	0.07		2.9	4.08	0.28
[6565]	CONVERGENT MARGIN	ALEUTIAN ARC / SECOND ALEUTIAN ARC / UNALASKA / MAKUSHIN	MAKUSHIN VOLCANIC FIELD	53.67	53.67	-166.67	-166.67	SAE			s_96PN08 [6565]	NOT GIVEN [6565]				HISTORICAL [6565]					VOL					WR [6565]	50.93	0.82		16.81				9.02	11.29	7.06	0.18		0.88	2.87	0.16
[6565]	CONVERGENT MARGIN	ALEUTIAN ARC / ALASKA PENINSULA / COLD BAY / ANIAKCHAK		56.88	56.88	-158.17	-158.17	SAE			s_94AMC2 [6565]	NOT GIVEN [6565]		3500 [6565]							VOL					WR [6565]	65.06	0.94		15.98				4.73	3.79	1.23	0.17		2.48	5.32	0.31
[6565]	CONVERGENT MARGIN	ALEUTIAN ARC / ALASKA PENINSULA / UPPER ALASKA PENINSULA / SOUTHWEST TRIDENT	KATMAI NATIONAL PARK	58.2	58.2	-155.1	-155.1	SAE			s_97NT18 [6565]	NOT GIVEN [6565]							1958		VOL					WR [6565]	56.87	0.81		17.77				6.99	4.33	8.5	0.15		0.95	3.49	0.14
[6565]	CONVERGENT MARGIN	ALEUTIAN ARC / ALASKA PENINSULA / UPPER ALASKA PENINSULA / SOUTHWEST TRIDENT	KATMAI NATIONAL PARK	58.2	58.2	-155.1	-155.1	SAE			s_97NT28 [6565]	NOT GIVEN [6565]							1958		VOL					WR [6565]	65.03	0.65		15.97				4.9	2.17	5.02	0.12		1.64	4.36	0.14
[6565]	CONVERGENT MARGIN	ALEUTIAN ARC / ALASKA PENINSULA / AUGUSTINE ISLAND / AUGUSTINE		59.37	59.37	-153.5	-153.5	SAE			s_89A16B [6565]	NOT GIVEN [6565]		2500 [6565]							VOL					WR [6565]	63.08	0.55		16.6				5.19	6.27	3.19	0.12		0.98	3.88	0.13
[6565]	CONVERGENT MARGIN	ALEUTIAN ARC / ALEUTIAN ABYSSAL PLAIN / SITE 183	HOLE 183	52.5717	52.5717	-161.206	-161.206	SAQ	-4708	-4708	s_19-183-1-2,140-141 [6565]	NOT GIVEN [6565]									SED	2.9	2.9			WR [6565]
[6565]	CONVERGENT MARGIN	ALEUTIAN ARC / ALEUTIAN ABYSSAL PLAIN / SITE 183	HOLE 183	52.5717	52.5717	-161.206	-161.206	SAQ	-4708	-4708	s_19-183-2-3,54-55 [6565]	NOT GIVEN [6565]									SED	6.5	6.5			WR [6565]
[6565]	CONVERGENT MARGIN	ALEUTIAN ARC / ALEUTIAN ABYSSAL PLAIN / SITE 183	HOLE 183	52.5717	52.5717	-161.206	-161.206	SAQ	-4708	-4708	s_19-183-3-1,90-91 [6565]	NOT GIVEN [6565]									SED	12.9	12.9			WR [6565]
[6565]	CONVERGENT MARGIN	ALEUTIAN ARC / ALEUTIAN ABYSSAL PLAIN / SITE 183	HOLE 183	52.5717	52.5717	-161.206	-161.206	SAQ	-4708	-4708	s_19-183-4-2,93-94 [6565]	NOT GIVEN [6565]									SED	23.4	23.4			WR [6565]
[6565]	CONVERGENT MARGIN	ALEUTIAN ARC / ALEUTIAN ABYSSAL PLAIN / SITE 183	HOLE 183	52.5717	52.5717	-161.206	-161.206	SAQ	-4708	-4708	s_19-183-4-4,37-38 [6565]	NOT GIVEN [6565]									SED	25.9	25.9			WR [6565]
[6565]	CONVERGENT MARGIN	ALEUTIAN ARC / ALEUTIAN ABYSSAL PLAIN / SITE 183	HOLE 183	52.5717	52.5717	-161.206	-161.206	SAQ	-4708	-4708	s_19-183-5-3,70-71 [6565]	NOT GIVEN [6565]									SED	33.7	33.7			WR [6565]
[6565]	CONVERGENT MARGIN	ALEUTIAN ARC / ALEUTIAN ABYSSAL PLAIN / SITE 183	HOLE 183	52.5717	52.5717	-161.206	-161.206	SAQ	-4708	-4708	s_19-183-5-4,70-71 [6565]	NOT GIVEN [6565]									SED	35.2	35.2			WR [6565]
[6565]	CONVERGENT MARGIN	ALEUTIAN ARC / ALEUTIAN ABYSSAL PLAIN / SITE 183	HOLE 183	52.5717	52.5717	-161.206	-161.206	SAQ	-4708	-4708	s_19-183-6-1,142-143 [6565]	NOT GIVEN [6565]									SED	41.5	41.5			WR [6565]
[6565]	CONVERGENT MARGIN	ALEUTIAN ARC / ALEUTIAN ABYSSAL PLAIN / SITE 183	HOLE 183	52.5717	52.5717	-161.206	-161.206	SAQ	-4708	-4708	s_19-183-6-4,18-19 [6565]	NOT GIVEN [6565]									SED	46.2	46.2			WR [6565]
[6565]	CONVERGENT MARGIN	ALEUTIAN ARC / ALEUTIAN ABYSSAL PLAIN / SITE 183	HOLE 183	52.5717	52.5717	-161.206	-161.206	SAQ	-4708	-4708	s_19-183-7-2,115-116 [6565]	NOT GIVEN [6565]									SED	51.6	51.6			WR [6565]
[6565]	CONVERGENT MARGIN	ALEUTIAN ARC / ALEUTIAN ABYSSAL PLAIN / SITE 183	HOLE 183	52.5717	52.5717	-161.206	-161.206	SAQ	-4708	-4708	s_19-183-8-1,93-94 [6565]	NOT GIVEN [6565]									SED	59.9	59.9			WR [6565]
[6565]	CONVERGENT MARGIN	ALEUTIAN ARC / ALEUTIAN ABYSSAL PLAIN / SITE 183	HOLE 183	52.5717	52.5717	-161.206	-161.206	SAQ	-4708	-4708	s_19-183-8-3,135-136 [6565]	NOT GIVEN [6565]									SED	63.4	63.4			WR [6565]
[6565]	CONVERGENT MARGIN	ALEUTIAN ARC / ALEUTIAN ABYSSAL PLAIN / SITE 183	HOLE 183	52.5717	52.5717	-161.206	-161.206	SAQ	-4708	-4708	s_19-183-9-5,65-67 [6565]	NOT GIVEN [6565]									SED	73.2	73.2			WR [6565]
[6565]	CONVERGENT MARGIN	ALEUTIAN ARC / ALEUTIAN ABYSSAL PLAIN / SITE 183	HOLE 183	52.5717	52.5717	-161.206	-161.206	SAQ	-4708	-4708	s_19-183-10-2,79-80 [6565]	NOT GIVEN [6565]									SED	80.3	80.3			WR [6565]
[6565]	CONVERGENT MARGIN	ALEUTIAN ARC / ALEUTIAN ABYSSAL PLAIN / SITE 183	HOLE 183	52.5717	52.5717	-161.206	-161.206	SAQ	-4708	-4708	s_19-183-11-2,122-123 [6565]	NOT GIVEN [6565]									SED	101.7	101.7			WR [6565]
[6565]	CONVERGENT MARGIN	ALEUTIAN ARC / ALEUTIAN ABYSSAL PLAIN / SITE 183	HOLE 183	52.5717	52.5717	-161.206	-161.206	SAQ	-4708	-4708	s_19-183-12-3,76-77 [6565]	NOT GIVEN [6565]									SED	121.8	121.8			WR [6565]
[6565]	CONVERGENT MARGIN	ALEUTIAN ARC / ALEUTIAN ABYSSAL PLAIN / SITE 183	HOLE 183	52.5717	52.5717	-161.206	-161.206	SAQ	-4708	-4708	s_19-183-13-4,74-75 [6565]	NOT GIVEN [6565]									SED	132.3	132.3			WR [6565]
[6565]	CONVERGENT MARGIN	ALEUTIAN ARC / ALEUTIAN ABYSSAL PLAIN / SITE 183	HOLE 183	52.5717	52.5717	-161.206	-161.206	SAQ	-4708	-4708	s_19-183-15-5,122-123 [6565]	NOT GIVEN [6565]									SED	153.2	153.2			WR [6565]
[6565]	CONVERGENT MARGIN	ALEUTIAN ARC / ALEUTIAN ABYSSAL PLAIN / SITE 183	HOLE 183	52.5717	52.5717	-161.206	-161.206	SAQ	-4708	-4708	s_19-183-17-3,144-145 [6565]	NOT GIVEN [6565]									SED	168.5	168.5			WR [6565]
[6565]	CONVERGENT MARGIN	ALEUTIAN ARC / ALEUTIAN ABYSSAL PLAIN / SITE 183	HOLE 183	52.5717	52.5717	-161.206	-161.206	SAQ	-4708	-4708	s_19-183-19-1,117-118 [6565]	NOT GIVEN [6565]									SED	184.2	184.2			WR [6565]
[6565]	CONVERGENT MARGIN	ALEUTIAN ARC / ALEUTIAN ABYSSAL PLAIN / SITE 183	HOLE 183	52.5717	52.5717	-161.206	-161.206	SAQ	-4708	-4708	s_19-183-21-2,93-94 [6565]	NOT GIVEN [6565]									SED	203.4	203.4			WR [6565]
[6565]	CONVERGENT MARGIN	ALEUTIAN ARC / ALEUTIAN ABYSSAL PLAIN / SITE 183	HOLE 183	52.5717	52.5717	-161.206	-161.206	SAQ	-4708	-4708	s_19-183-22-1,130-131 [6565]	NOT GIVEN [6565]									SED	211.3	211.3			WR [6565]
[6565]	CONVERGENT MARGIN	ALEUTIAN ARC / ALEUTIAN ABYSSAL PLAIN / SITE 183	HOLE 183	52.5717	52.5717	-161.206	-161.206	SAQ	-4708	-4708	s_19-183-23-1,86-87 [6565]	NOT GIVEN [6565]									SED	220.8	220.8			WR [6565]
[6565]	CONVERGENT MARGIN	ALEUTIAN ARC / ATKA BASIN / SITE 186		51.1302	51.1302	-174.006	-174.006	SAQ			s_2-1,75-76 [6565]	NOT GIVEN [6565]									SED	2.7	2.7			WR [6565]
[6565]	CONVERGENT MARGIN	ALEUTIAN ARC / ATKA BASIN / SITE 186		51.1302	51.1302	-174.006	-174.006	SAQ			s_2-2,57-58 [6565]	NOT GIVEN [6565]									SED	5.6	5.6			WR [6565]
[6565]	CONVERGENT MARGIN	ALEUTIAN ARC / ATKA BASIN / SITE 186		51.1302	51.1302	-174.006	-174.006	SAQ			s_3-2,75-76 [6565]	NOT GIVEN [6565]									SED	14.8	14.8			WR [6565]
[6565]	CONVERGENT MARGIN	ALEUTIAN ARC / ATKA BASIN / SITE 186		51.1302	51.1302	-174.006	-174.006	SAQ			s_3-2,115-116 [6565]	NOT GIVEN [6565]									SED	15.2	15.2			WR [6565]
[6565]	CONVERGENT MARGIN	ALEUTIAN ARC / ATKA BASIN / SITE 186		51.1302	51.1302	-174.006	-174.006	SAQ			s_4-1,75-76 [6565]	NOT GIVEN [6565]									SED	49.8	49.8			WR [6565]
[6565]	CONVERGENT MARGIN	ALEUTIAN ARC / ATKA BASIN / SITE 186		51.1302	51.1302	-174.006	-174.006	SAQ			s_4-3,103-104 [6565]	NOT GIVEN [6565]									SED	53	53			WR [6565]
[6565]	CONVERGENT MARGIN	ALEUTIAN ARC / ATKA BASIN / SITE 186		51.1302	51.1302	-174.006	-174.006	SAQ			s_5-1,121-122 [6565]	NOT GIVEN [6565]									SED	97.2	97.2			WR [6565]
[6565]	CONVERGENT MARGIN	ALEUTIAN ARC / ATKA BASIN / SITE 186		51.1302	51.1302	-174.006	-174.006	SAQ			s_6-3,70-71 [6565]	NOT GIVEN [6565]									SED	108.7	108.7			WR [6565]
[6565]	CONVERGENT MARGIN	ALEUTIAN ARC / ATKA BASIN / SITE 186		51.1302	51.1302	-174.006	-174.006	SAQ			s_7-1,118-119 [6565]	NOT GIVEN [6565]									SED	115.4	115.4			WR [6565]
[6565]	CONVERGENT MARGIN	ALEUTIAN ARC / ATKA BASIN / SITE 186		51.1302	51.1302	-174.006	-174.006	SAQ			s_7-1,143-144 [6565]	NOT GIVEN [6565]									SED	115.4	115.4			WR [6565]
[6565]	CONVERGENT MARGIN	ALEUTIAN ARC / ATKA BASIN / SITE 186		51.1302	51.1302	-174.006	-174.006	SAQ			s_8-5,100-101 [6565]	NOT GIVEN [6565]									SED	140	140			WR [6565]
[6565]	CONVERGENT MARGIN	ALEUTIAN ARC / ATKA BASIN / SITE 186		51.1302	51.1302	-174.006	-174.006	SAQ			s_10-4,76-77 [6565]	NOT GIVEN [6565]									SED	175.2	175.2			WR [6565]
[6565]	CONVERGENT MARGIN	ALEUTIAN ARC / ATKA BASIN / SITE 186		51.1302	51.1302	-174.006	-174.006	SAQ			s_12-1,100-101 [6565]	NOT GIVEN [6565]									SED	246.2	246.2			WR [6565]
[6565]	CONVERGENT MARGIN	ALEUTIAN ARC / ATKA BASIN / SITE 186		51.1302	51.1302	-174.006	-174.006	SAQ			s_13-2,23-24 [6565]	NOT GIVEN [6565]									SED	292.7	292.7			WR [6565]
[6565]	CONVERGENT MARGIN	ALEUTIAN ARC / ATKA BASIN / SITE 186		51.1302	51.1302	-174.006	-174.006	SAQ			s_14-1,120-121 [6565]	NOT GIVEN [6565]									SED	339.9	339.9			WR [6565]
[6565]	CONVERGENT MARGIN	ALEUTIAN ARC / ATKA BASIN / SITE 186		51.1302	51.1302	-174.006	-174.006	SAQ			s_16-1,92-93 [6565]	NOT GIVEN [6565]									SED	394.9	394.9			WR [6565]
[6565]	CONVERGENT MARGIN	ALEUTIAN ARC / ATKA BASIN / SITE 186		51.1302	51.1302	-174.006	-174.006	SAQ			s_18-1,100-101 [6565]	NOT GIVEN [6565]									SED	441	441			WR [6565]
[6565]	CONVERGENT MARGIN	ALEUTIAN ARC / ATKA BASIN / SITE 186		51.1302	51.1302	-174.006	-174.006	SAQ			s_18-1,86-87 [6565]	NOT GIVEN [6565]									SED	440.8	440.8			WR [6565]
[6565]	CONVERGENT MARGIN	ALEUTIAN ARC / ATKA BASIN / SITE 186		51.1302	51.1302	-174.006	-174.006	SAQ			s_21-1,100-101 [6565]	NOT GIVEN [6565]									SED	507	507			WR [6565]
[6565]	CONVERGENT MARGIN	ALEUTIAN ARC / ATKA BASIN / SITE 186		51.1302	51.1302	-174.006	-174.006	SAQ			s_22-3,104-105 [6565]	NOT GIVEN [6565]									SED	566	566			WR [6565]
[6565]	CONVERGENT MARGIN	ALEUTIAN ARC / ATKA BASIN / SITE 186		51.1302	51.1302	-174.006	-174.006	SAQ			s_22-3,124-125 [6565]	NOT GIVEN [6565]									SED	566	566			WR [6565]
[6565]	CONVERGENT MARGIN	ALEUTIAN ARC / ATKA BASIN / SITE 186		51.1302	51.1302	-174.006	-174.006	SAQ			s_22-3,145-146 [6565]	NOT GIVEN [6565]									SED	566	566			WR [6565]
[6565]	CONVERGENT MARGIN	ALEUTIAN ARC / ATKA BASIN / SITE 186		51.1302	51.1302	-174.006	-174.006	SAQ			s_23-3,110-111 [6565]	NOT GIVEN [6565]									SED	622.1	622.1			WR [6565]
[6565]	CONVERGENT MARGIN	ALEUTIAN ARC / ATKA BASIN / SITE 186		51.1302	51.1302	-174.006	-174.006	SAQ			s_24-1,80-81 [6565]	NOT GIVEN [6565]									SED	683.8	683.8			WR [6565]
[6565]	CONVERGENT MARGIN	ALEUTIAN ARC / ATKA BASIN / SITE 186		51.1302	51.1302	-174.006	-174.006	SAQ			s_25-1,80-81 [6565]	NOT GIVEN [6565]									SED	731.8	731.8			WR [6565]
[6565]	CONVERGENT MARGIN	ALEUTIAN ARC / ATKA BASIN / SITE 186		51.1302	51.1302	-174.006	-174.006	SAQ			s_26-1,100-101 [6565]	NOT GIVEN [6565]									SED	806	806			WR [6565]
[6565]	CONVERGENT MARGIN	ALEUTIAN ARC / ATKA BASIN / SITE 186		51.1302	51.1302	-174.006	-174.006	SAQ			s_27-1,85-86 [6565]	NOT GIVEN [6565]									SED	861.8	861.8			WR [6565]
[6565]	CONVERGENT MARGIN	ALEUTIAN ARC / ATKA BASIN / SITE 186		51.1302	51.1302	-174.006	-174.006	SAQ			s_28-1,112-113 [6565]	NOT GIVEN [6565]									SED	918.1	918.1			WR [6565]
[6660]	CONVERGENT MARGIN	ALEUTIAN ARC / ALASKA PENINSULA / UPPER ALASKA PENINSULA / TRIDENT	KATMAI NATIONAL PARK, FALLING MOUNTAIN DOME, N SPUR	58.23	58.27	-155.07	-155.15	SAE			s_65 [6660]	NOT GIVEN [6660]									VOL					WR [6660]	65												1.759
[6660]	CONVERGENT MARGIN	ALEUTIAN ARC / ALASKA PENINSULA / UPPER ALASKA PENINSULA / KATMAI GROUP	KATMAI NATIONAL PARK, NE CONE, BASAL ANDESITE FLOW OF NE SPUR	58.27	58.27	-155	-155	SAE			s_2047 [6660]	ANDESITE [6660]									VOL					WR [6660]	59.8												1.064
[6660]	CONVERGENT MARGIN	ALEUTIAN ARC / ALASKA PENINSULA / UPPER ALASKA PENINSULA / KATMAI GROUP	KATMAI NATIONAL PARK, SW CONE, LOWEST FLOW EXPOSED ON N FACE OF PEAK	58.27	58.27	-155	-155	SAE			s_1451 [6660]	DACITE [6660]									VOL					WR [6660]	66.5												1.97
[6660]	CONVERGENT MARGIN	ALEUTIAN ARC / ALASKA PENINSULA / UPPER ALASKA PENINSULA / KATMAI GROUP	KATMAI NATIONAL PARK, SW CONE, S TOE AT KATMAI RIVER, RESTS ON BASEMENT	58.27	58.27	-155	-155	SAE			s_1042 [6660]	NOT GIVEN [6660]									VOL					WR [6660]	59.2												1.253
[8958]	CONVERGENT MARGIN	ALEUTIAN ARC / ALASKA PENINSULA / UPPER ALASKA PENINSULA / ALAGOGSHAK	KATMAI NATIONAL PARK, S FOOT OF CONE, TOP LAVA OF STACK, HEAD OF E FORK KEJULIK RIVER	58.13	58.13	-155.47	-155.47	SAE			s_2135 [8958]	ANDESITE [8958]									VOL					WR [8958]													1.58
[6660]	CONVERGENT MARGIN	ALEUTIAN ARC / ALASKA PENINSULA / UPPER ALASKA PENINSULA / ALAGOGSHAK	KATMAI NATIONAL PARK, WESTERNMOST OUTLIER, TAKAYOFO CREEK, THICK RIDGECREST FLOW	58.13	58.13	-155.47	-155.47	SAE			s_85AYB223 [6660]	NOT GIVEN [6660]									VOL					WR [6660]	60.8												0.401
[6660]	CONVERGENT MARGIN	ALEUTIAN ARC / ALASKA PENINSULA / UPPER ALASKA PENINSULA / ALAGOGSHAK	KATMAI NATIONAL PARK, KEJULIK RIVER INTRACANYON STACK, S OF EDIFICE, TOP LAVA FLOW	58.13	58.13	-155.47	-155.47	SAE			s_84AYB65 [6660]	NOT GIVEN [6660]									VOL					WR [6660]	65												0.448
[6660]	CONVERGENT MARGIN	ALEUTIAN ARC / ALASKA PENINSULA / UPPER ALASKA PENINSULA / ALAGOGSHAK	KATMAI NATIONAL PARK, KEJULIK RIVER INTRACANYON STACK, S OF EDIFICE, BASAL LAVA FLOW	58.13	58.13	-155.47	-155.47	SAE			s_84ARJ134B [6660]	NOT GIVEN [6660]									VOL					WR [6660]	64.9												0.445
[6660]	CONVERGENT MARGIN	ALEUTIAN ARC / ALASKA PENINSULA / UPPER ALASKA PENINSULA / KATMAI GROUP	KATMAI NATIONAL PARK, SADDLEHORN CLUSTER, SAYRE MESA, SURFACE OF LAVA PLATEAU, CAPS BASEMENT RIDGE	58.39	58.39	-155.23	-155.23	SAE			s_86ARJ62 [6660]	NOT GIVEN [6660]									VOL					WR [6660]	54												0.482
[6660]	CONVERGENT MARGIN	ALEUTIAN ARC / ALASKA PENINSULA / UPPER ALASKA PENINSULA / KATMAI GROUP	KATMAI NATIONAL PARK, SADDLEHORN CLUSTER, WEST MAGEIK LAKE SILL, RHYOLITE SILL IN BASEMENT STRATA NEAR SHORE OF WEST MAGEIK LAKE	58.23	58.23	-155.28	-155.28	SAE			s_2540 [6660]	RHYOLITE [6660]									VOL					WR [6660]	75.9												2.017
[6660]	CONVERGENT MARGIN	ALEUTIAN ARC / ALASKA PENINSULA / UPPER ALASKA PENINSULA / KATMAI GROUP	KATMAI NATIONAL PARK, SADDLEHORN CLUSTER, MT. IKAGLUIK PORPHYRY, SW BASE OF MT. IKAGLUIK, GRANODIORITE PLUTON NE OF LOWER VALLEY OF TEN THOUSAND SMOKES	58.45	58.45	-155.25	-155.25	SAE			s_2308 [6660]	GRANODIORITE [6660]									PLU					WR [6660]	64.1												1.239
[22095]	CONVERGENT MARGIN	ALEUTIAN ARC / SECOND ALEUTIAN ARC / UNALASKA / MAKUSHIN		53.9491	53.9491	-166.854	-166.854	SAE	45	45	s_AL09-03PL [22095]	ANDESITE [22095]									VOL					WR [22095]	63.27	0.95		16.76				6.13	4.07	1.25	0.19		2.06	4.96	0.34
[22095]	CONVERGENT MARGIN	ALEUTIAN ARC / SECOND ALEUTIAN ARC / UNALASKA / MAKUSHIN		53.9491	53.9491	-166.854	-166.854	SAE	45	45	s_AL09-03PM [22095]	ANDESITE [22095]									VOL					WR [22095]	62.67	0.91		16.56				5.95	4.14	1.22	0.18		2.03	4.81	0.32
[22095]	CONVERGENT MARGIN	ALEUTIAN ARC / SECOND ALEUTIAN ARC / UNALASKA / MAKUSHIN		53.9689	53.9689	-166.864	-166.864	SAE	185	185	s_AL09-02PM [22095]	ANDESITE [22095]									VOL					WR [22095]	62.58	0.91		16.65				5.98	4.3	1.3	0.18		2	5.04	0.31
[22095]	CONVERGENT MARGIN	ALEUTIAN ARC / SECOND ALEUTIAN ARC / UNALASKA / MAKUSHIN		53.9595	53.9595	-166.882	-166.882	SAE	410	410	s_AL09-16PM [22095]	ANDESITE [22095]									VOL					WR [22095]	62.49	0.92		16.85				6.06	4.42	1.34	0.18		1.99	4.75	0.32
[22095]	CONVERGENT MARGIN	ALEUTIAN ARC / SECOND ALEUTIAN ARC / UNALASKA / MAKUSHIN		53.9595	53.9595	-166.882	-166.882	SAE	410	410	s_AL09-16PUS [22095]	ANDESITE [22095]									VOL					WR [22095]	62.05	0.93		16.39				6.31	5.06	1.73	0.18		1.88	4.88	0.3
[22095]	CONVERGENT MARGIN	ALEUTIAN ARC / SECOND ALEUTIAN ARC / UNALASKA / MAKUSHIN		53.9717	53.9717	-166.887	-166.887	SAE	432	432	s_AL09-08PUS [22095]	ANDESITE [22095]									VOL					WR [22095]	61.52	0.92		16.18				6.31	4.96	1.65	0.18		1.87	4.78	0.29
[22095]	CONVERGENT MARGIN	ALEUTIAN ARC / SECOND ALEUTIAN ARC / UNALASKA / MAKUSHIN		53.9491	53.9491	-166.854	-166.854	SAE	45	45	s_AL09-03PU [22095]	ANDESITE [22095]									VOL					WR [22095]	61.02	0.96		16.63				6.52	4.94	1.67	0.18		1.73	4.66	0.29
[22095]	CONVERGENT MARGIN	ALEUTIAN ARC / SECOND ALEUTIAN ARC / UNALASKA / MAKUSHIN		53.9595	53.9595	-166.882	-166.882	SAE	410	410	s_AL09-16PU [22095]	ANDESITE [22095]									VOL					WR [22095]	60.8	1		17.22				6.87	4.98	1.69	0.19		1.78	4.73	0.33
[22095]	CONVERGENT MARGIN	ALEUTIAN ARC / SECOND ALEUTIAN ARC / UNALASKA / MAKUSHIN		53.9647	53.9647	-166.871	-166.871	SAE	300	300	s_AL09-15PU [22095]	ANDESITE [22095]									VOL					WR [22095]	61.8619	0.937608		16.1069				6.38	5.07692	1.79127	0.18127		1.87815	4.88761	0.281429
[6578]	CONVERGENT MARGIN	ALEUTIAN ARC / ALASKA PENINSULA / UPPER ALASKA PENINSULA / KATMAI GROUP		58.25	58.25	-154.98	-154.98	SAE			s_K90RHY [6578]	RHYOLITE [6578]							1912		VOL					WR [6578]	75.49	0.15		12.13				0.78	0.77	0.08	0.03		3.09	3.36	0.01
[6578]	CONVERGENT MARGIN	ALEUTIAN ARC / ALASKA PENINSULA / UPPER ALASKA PENINSULA / KATMAI GROUP	NOVARUPTA 1912 EJECTA, VALLEY OF TEN THOUSAND SMOKES	58.3	58.3	-155.16	-155.16	SAE			s_K90NOV [6578]	RHYOLITE [6578]							1912		VOL					WR [6578]	73.77	0.23		14.35				1.55	1.06	0.28	0.05		3.37	4.56	0.04
[6578]	CONVERGENT MARGIN	ALEUTIAN ARC / ALASKA PENINSULA / UPPER ALASKA PENINSULA / KATMAI GROUP		58.25	58.25	-154.98	-154.98	SAE			s_K90DAC [6578]	DACITE [6578]							1912		VOL					WR [6578]	64.52	0.68		15.45				5.42	4.79	2.05	0.12		1.71	4.17	0.14
[6578]	CONVERGENT MARGIN	ALEUTIAN ARC / ALASKA PENINSULA / UPPER ALASKA PENINSULA / KATMAI GROUP		58.25	58.25	-154.98	-154.98	SAE			s_K90AND [6578]	ANDESITE [6578]							1912		VOL					WR [6578]	61.83	0.68		16.37				5.6	5.97	2.6	0.11		1.56	3.71	0.13
[6578]	CONVERGENT MARGIN	ALEUTIAN ARC / ALASKA PENINSULA / UPPER ALASKA PENINSULA / KATMAI GROUP	KATMAI NATIONAL PARK, MOUNT CERBERUS	58.23	58.27	-155.07	-155.15	SAE			s_K90CB [6578]	DACITE [6578]			UPPER [6578]	PLEISTOCENE [6578]					VOL					WR [6578]	64.4	0.63		16.13				5.39	5.51	2.42	0.11		1.51	3.95	0.11
[6578]	CONVERGENT MARGIN	ALEUTIAN ARC / ALASKA PENINSULA / UPPER ALASKA PENINSULA / KATMAI GROUP	KATMAI NATIONAL PARK, FALLING MOUNTAIN	58.23	58.27	-155.07	-155.15	SAE			s_K90FM [6578]	DACITE [6578]			UPPER [6578]	PLEISTOCENE [6578]					VOL					WR [6578]	64.76	0.61		16.18				4.92	5.17	2.07	0.11		1.58	4.09	0.13
[6578]	CONVERGENT MARGIN	ALEUTIAN ARC / ALASKA PENINSULA / UPPER ALASKA PENINSULA / TRIDENT	KATMAI NATIONAL PARK, TRIDENT, 1961 ERUPTION	58.23	58.27	-155.07	-155.15	SAE			s_K90TR [6578]	NOT GIVEN [6578]							1959		VOL					WR [6578]	61.25	0.73		16.63				5.98	6.74	3.14	0.12		1.37	3.89	0.14
[6578]	CONVERGENT MARGIN	ALEUTIAN ARC / ALASKA PENINSULA / UPPER ALASKA PENINSULA / KATMAI GROUP		58.25	58.25	-154.98	-154.98	SAE			s_K90AND [6578]	ANDESITE [6578]							1912		VOL					WR [6578]
[6578]	CONVERGENT MARGIN	ALEUTIAN ARC / ALASKA PENINSULA / UPPER ALASKA PENINSULA / KATMAI GROUP		58.25	58.25	-154.98	-154.98	SAE			s_K90AND [6578]	ANDESITE [6578]							1912		VOL					WR [6578]
[6578]	CONVERGENT MARGIN	ALEUTIAN ARC / ALASKA PENINSULA / UPPER ALASKA PENINSULA / KATMAI GROUP		58.25	58.25	-154.98	-154.98	SAE			s_K90DAC [6578]	DACITE [6578]							1912		VOL					WR [6578]
[6578]	CONVERGENT MARGIN	ALEUTIAN ARC / ALASKA PENINSULA / UPPER ALASKA PENINSULA / KATMAI GROUP		58.25	58.25	-154.98	-154.98	SAE			s_K90DAC [6578]	DACITE [6578]							1912		VOL					WR [6578]
[6578]	CONVERGENT MARGIN	ALEUTIAN ARC / ALASKA PENINSULA / UPPER ALASKA PENINSULA / KATMAI GROUP	NOVARUPTA 1912 EJECTA, VALLEY OF TEN THOUSAND SMOKES	58.3	58.3	-155.16	-155.16	SAE			s_K-851 [6578]	ANDESITE, BASALTIC [6578]									VOL					WR [6578]
[6578]	CONVERGENT MARGIN	ALEUTIAN ARC / ALASKA PENINSULA / UPPER ALASKA PENINSULA / KATMAI GROUP		58.25	58.25	-154.98	-154.98	SAE			s_K90RHY [6578]	RHYOLITE [6578]							1912		VOL					WR [6578]
[6578]	CONVERGENT MARGIN	ALEUTIAN ARC / ALASKA PENINSULA / UPPER ALASKA PENINSULA / KATMAI GROUP	NOVARUPTA 1912 EJECTA, VALLEY OF TEN THOUSAND SMOKES	58.3	58.3	-155.16	-155.16	SAE			s_K90NOV [6578]	RHYOLITE [6578]							1912		VOL					WR [6578]
[6578]	CONVERGENT MARGIN	ALEUTIAN ARC / ALASKA PENINSULA / UPPER ALASKA PENINSULA / KATMAI GROUP	NOVARUPTA 1912 EJECTA, VALLEY OF TEN THOUSAND SMOKES	58.3	58.3	-155.16	-155.16	SAE			s_K-2043 [6578]	RHYOLITE [6578]									VOL					WR [6578]
[6578]	CONVERGENT MARGIN	ALEUTIAN ARC / ALASKA PENINSULA / UPPER ALASKA PENINSULA / TRIDENT	KATMAI NATIONAL PARK, TRIDENT, 1961 ERUPTION	58.23	58.27	-155.07	-155.15	SAE			s_K90TR [6578]	NOT GIVEN [6578]							1959		VOL					WR [6578]
[6578]	CONVERGENT MARGIN	ALEUTIAN ARC / ALASKA PENINSULA / UPPER ALASKA PENINSULA / KATMAI GROUP	KATMAI NATIONAL PARK, MOUNT CERBERUS	58.23	58.27	-155.07	-155.15	SAE			s_K90CB [6578]	DACITE [6578]			UPPER [6578]	PLEISTOCENE [6578]					VOL					WR [6578]
[6578]	CONVERGENT MARGIN	ALEUTIAN ARC / ALASKA PENINSULA / UPPER ALASKA PENINSULA / KATMAI GROUP	KATMAI NATIONAL PARK, FALLING MOUNTAIN	58.23	58.27	-155.07	-155.15	SAE			s_K90FM [6578]	DACITE [6578]			UPPER [6578]	PLEISTOCENE [6578]					VOL					WR [6578]
[6578]	CONVERGENT MARGIN	ALEUTIAN ARC / ALASKA PENINSULA / UPPER ALASKA PENINSULA / KATMAI GROUP	KATMAI NATIONAL PARK, FALLING MOUNTAIN	58.23	58.27	-155.07	-155.15	SAE			s_K90FM [6578]	DACITE [6578]			UPPER [6578]	PLEISTOCENE [6578]					VOL					WR [6578]
[6578]	CONVERGENT MARGIN	ALEUTIAN ARC / ALASKA PENINSULA / UPPER ALASKA PENINSULA / KATMAI GROUP		58.25	58.25	-154.98	-154.98	SAE			s_K90RHY [6578]	RHYOLITE [6578]							1912		VOL					WR [6578]
[6578]	CONVERGENT MARGIN	ALEUTIAN ARC / ALASKA PENINSULA / UPPER ALASKA PENINSULA / KATMAI GROUP		58.25	58.25	-154.98	-154.98	SAE			s_K90DAC [6578]	DACITE [6578]							1912		VOL					WR [6578]
[6859]	CONVERGENT MARGIN	ALEUTIAN ARC / SECOND ALEUTIAN ARC / AKUTAN / AKUTAN		54.17	54.17	-165.92	-165.92	SAE			s_96PSXEN [6859]	BASALT, THOLEIITIC [6859]									VOL					WR [6859]	42.19	0.69		26.09				9.96	14.11	5.64	0.11		0.07	1.12	0.03
[6859]	CONVERGENT MARGIN	ALEUTIAN ARC / SECOND ALEUTIAN ARC / AKUTAN / AKUTAN		54.17	54.17	-165.92	-165.92	SAE			s_96PS09 [6859]	THOLEIITE [6859]									VOL					WR [6859]	52.75	1.19		17.8				11.35	8.48	4	0.22		0.62	3.45	0.14
[6859]	CONVERGENT MARGIN	ALEUTIAN ARC / SECOND ALEUTIAN ARC / AKUTAN / AKUTAN		54.17	54.17	-165.92	-165.92	SAE			s_96PS12 [6859]	THOLEIITE [6859]									VOL					WR [6859]	55.82	0.92		17.7				9.03	7.61	3.8	0.21		0.83	3.91	0.17
[6859]	CONVERGENT MARGIN	ALEUTIAN ARC / SECOND ALEUTIAN ARC / AKUTAN / AKUTAN		54.17	54.17	-165.92	-165.92	SAE			s_96PS01 [6859]	THOLEIITE [6859]									VOL					WR [6859]	57.19	1.04		18.24				7.81	7.27	2.51	0.2		0.94	4.6	0.2
[6859]	CONVERGENT MARGIN	ALEUTIAN ARC / SECOND ALEUTIAN ARC / AKUTAN / AKUTAN		54.17	54.17	-165.92	-165.92	SAE			s_96PS28 [6859]	THOLEIITE [6859]									VOL					WR [6859]	59.65	0.99		16.49				8.1	5.59	2.63	0.21		1.26	4.83	0.24
[6859]	CONVERGENT MARGIN	ALEUTIAN ARC / SECOND ALEUTIAN ARC / AKUTAN / AKUTAN		54.17	54.17	-165.92	-165.92	SAE			s_96PS32 [6859]	THOLEIITE [6859]									VOL					WR [6859]	57.03	1.03		18.09				7.9	7.24	2.85	0.2		0.93	4.52	0.2
[6859]	CONVERGENT MARGIN	ALEUTIAN ARC / SECOND ALEUTIAN ARC / AKUTAN / AKUTAN		54.17	54.17	-165.92	-165.92	SAE			s_96PS30 [6859]	THOLEIITE [6859]									VOL					WR [6859]	57.31	1.03		18.17				7.8	7.14	2.67	0.2		0.93	4.54	0.2
[6859]	CONVERGENT MARGIN	ALEUTIAN ARC / SECOND ALEUTIAN ARC / AKUTAN / AKUTAN		54.17	54.17	-165.92	-165.92	SAE			s_96PS13 [6859]	THOLEIITE [6859]									VOL					WR [6859]	55.61	1.13		17.09				9.36	7.64	3.77	0.21		0.88	4.11	0.21
[6859]	CONVERGENT MARGIN	ALEUTIAN ARC / SECOND ALEUTIAN ARC / AKUTAN / AKUTAN		54.17	54.17	-165.92	-165.92	SAE			s_96PS18 [6859]	THOLEIITE [6859]									VOL					WR [6859]	54.33	1.08		18.03				9.69	7.74	3.59	0.19		0.76	4.27	0.32
[6859]	CONVERGENT MARGIN	ALEUTIAN ARC / SECOND ALEUTIAN ARC / AKUTAN / AKUTAN		54.17	54.17	-165.92	-165.92	SAE			s_96PS17 [6859]	THOLEIITE [6859]									VOL					WR [6859]	55.7	1.13		17.11				9.28	7.67	3.66	0.22		0.86	4.17	0.2
[6859]	CONVERGENT MARGIN	ALEUTIAN ARC / SECOND ALEUTIAN ARC / AKUTAN / AKUTAN		54.17	54.17	-165.92	-165.92	SAE			s_GLASS [6859]	RHYOLITE [6859]									VOL					WR [6859]	72.49	0.23		13.76				2.6	0.9	0.14	0.08		4.92	4.83	0.03
[6859]	CONVERGENT MARGIN	ALEUTIAN ARC / ALASKA PENINSULA / COLD BAY / ANIAKCHAK		56.88	56.88	-158.17	-158.17	SAE			s_98AC2D [6859]	NOT GIVEN [6859]									VOL					WR [6859]	58.4	1.44		16.46				7.39	6.29	2.9	0.21		1.54	4.69	0.68
[6859]	CONVERGENT MARGIN	ALEUTIAN ARC / ALASKA PENINSULA / COLD BAY / ANIAKCHAK		56.88	56.88	-158.17	-158.17	SAE			s_AC38B [6859]	NOT GIVEN [6859]									VOL					WR [6859]	70.4	0.54		14.92				2.63	1.98	0.59	0.14		2.96	5.74	0.1
[6859]	CONVERGENT MARGIN	ALEUTIAN ARC / ALASKA PENINSULA / COLD BAY / ANIAKCHAK		56.88	56.88	-158.17	-158.17	SAE			s_94CNA11 [6859]	NOT GIVEN [6859]									VOL					WR [6859]	53.24	1.19		17.6				9.55	8.53	4.29	0.19		1.71	3.41	0.3
[6859]	CONVERGENT MARGIN	ALEUTIAN ARC / ALASKA PENINSULA / COLD BAY / ANIAKCHAK		56.88	56.88	-158.17	-158.17	SAE			s_NA94-7 [6859]	NOT GIVEN [6859]									VOL					WR [6859]	54.54	1.34		16.97				9.8	8.44	3.75	0.2		1.19	3.53	0.25
[6859]	CONVERGENT MARGIN	ALEUTIAN ARC / ALASKA PENINSULA / COLD BAY / ANIAKCHAK		56.88	56.88	-158.17	-158.17	SAE			s_94AMC2 [6859]	NOT GIVEN [6859]									VOL					WR [6859]	65.05	0.94		15.98				4.73	3.79	1.23	0.17		2.48	5.32	0.31
[6859]	CONVERGENT MARGIN	ALEUTIAN ARC / ALASKA PENINSULA / COLD BAY / ANIAKCHAK		56.88	56.88	-158.17	-158.17	SAE			s_97ANB-44 [6859]	NOT GIVEN [6859]									VOL					WR [6859]	57.78	1.26		16.68				7.79	7.02	3.19	0.2		1.37	4.32	0.38
[6859]	CONVERGENT MARGIN	ALEUTIAN ARC / ALASKA PENINSULA / COLD BAY / ANIAKCHAK		56.88	56.88	-158.17	-158.17	SAE			s_97ANB-27 [6859]	NOT GIVEN [6859]									VOL					WR [6859]	58.18	1.25		16.77				7.49	6.8	3.11	0.21		1.4	4.36	0.43
[6859]	CONVERGENT MARGIN	ALEUTIAN ARC / ALASKA PENINSULA / COLD BAY / ANIAKCHAK		56.88	56.88	-158.17	-158.17	SAE			s_97ANB-33 [6859]	NOT GIVEN [6859]									VOL					WR [6859]	61.67	1.07		16.54				5.87	5.32	2.28	0.2		1.75	4.88	0.42
[6859]	CONVERGENT MARGIN	ALEUTIAN ARC / ALASKA PENINSULA / COLD BAY / ANIAKCHAK		56.88	56.88	-158.17	-158.17	SAE			s_97ANB-26 [6859]	NOT GIVEN [6859]									VOL					WR [6859]	62.55	1.03		16.44				5.57	5	2.1	0.19		1.85	4.89	0.38
[6859]	CONVERGENT MARGIN	ALEUTIAN ARC / ALASKA PENINSULA / COLD BAY / ANIAKCHAK		56.88	56.88	-158.17	-158.17	SAE			s_97ANB-32 [6859]	NOT GIVEN [6859]									VOL					WR [6859]	63.83	0.94		16.26				5.07	4.48	1.84	0.18		2.01	5.05	0.33
[6859]	CONVERGENT MARGIN	ALEUTIAN ARC / ALASKA PENINSULA / COLD BAY / ANIAKCHAK		56.88	56.88	-158.17	-158.17	SAE			s_NA93-94A [6859]	NOT GIVEN [6859]									VOL					WR [6859]	66.4	0.78		15.89				4.05	3.44	1.16	0.16		2.32	5.55	0.24
[6859]	CONVERGENT MARGIN	ALEUTIAN ARC / ALASKA PENINSULA / COLD BAY / ANIAKCHAK		56.88	56.88	-158.17	-158.17	SAE			s_92CNA06 [6859]	NOT GIVEN [6859]									VOL					WR [6859]	67.06	0.78		15.66				3.97	3.18	1.05	0.15		2.55	5.36	0.23
[6859]	CONVERGENT MARGIN	ALEUTIAN ARC / ALASKA PENINSULA / COLD BAY / ANIAKCHAK		56.88	56.88	-158.17	-158.17	SAE			s_92CNA05 [6859]	NOT GIVEN [6859]									VOL					WR [6859]	68	0.7		15.52				3.65	2.92	0.86	0.15		2.63	5.39	0.19
[20231]	CONVERGENT MARGIN	ALEUTIAN ARC / CENTRAL ALEUTIAN ARC / KANAGA / KANAGA		52	52	-177	-177	SAE			s_514 [20231]	NOT GIVEN [20231]									VOL					WR [20231]
[20231]	CONVERGENT MARGIN	ALEUTIAN ARC / CENTRAL ALEUTIAN ARC / KANAGA / KANAGA		52	52	-177	-177	SAE			s_514 [20231]	NOT GIVEN [20231]									VOL					WR [20231]
[20231]	CONVERGENT MARGIN	ALEUTIAN ARC / CENTRAL ALEUTIAN ARC / KANAGA / KANAGA		52	52	-177	-177	SAE			s_58 [20231]	NOT GIVEN [20231]									VOL					WR [20231]
[20231]	CONVERGENT MARGIN	ALEUTIAN ARC / CENTRAL ALEUTIAN ARC / KANAGA / KANAGA		52	52	-177	-177	SAE			s_S489 [20231]	NOT GIVEN [20231]									VOL					WR [20231]
[20231]	CONVERGENT MARGIN	ALEUTIAN ARC / CENTRAL ALEUTIAN ARC / KANAGA / KANAGA		52	52	-177	-177	SAE			s_S489 [20231]	NOT GIVEN [20231]									VOL					WR [20231]
[20231]	CONVERGENT MARGIN	ALEUTIAN ARC / CENTRAL ALEUTIAN ARC / KANAGA / KANAGA		52	52	-177	-177	SAE			s_S508 [20231]	NOT GIVEN [20231]									VOL					WR [20231]
[20231]	CONVERGENT MARGIN	ALEUTIAN ARC / CENTRAL ALEUTIAN ARC / ATKA / KOROVIN		52.08	52.08	-174.67	-174.67	SAE			s_KR01-20 [20231]	NOT GIVEN [20231]									VOL					WR [20231]
[20231]	CONVERGENT MARGIN	ALEUTIAN ARC / CENTRAL ALEUTIAN ARC / ATKA / KOROVIN		52.08	52.08	-174.67	-174.67	SAE			s_KR01-6_11 [20231]	NOT GIVEN [20231]									VOL					WR [20231]
[20231]	CONVERGENT MARGIN	ALEUTIAN ARC / CENTRAL ALEUTIAN ARC / ATKA / KOROVIN		52.08	52.08	-174.67	-174.67	SAE			s_KR01-6_11 [20231]	NOT GIVEN [20231]									VOL					WR [20231]
[20231]	CONVERGENT MARGIN	ALEUTIAN ARC / CENTRAL ALEUTIAN ARC / ATKA / KOROVIN		52.08	52.08	-174.67	-174.67	SAE			s_KR01-37_23 [20231]	NOT GIVEN [20231]									VOL					WR [20231]
[20231]	CONVERGENT MARGIN	ALEUTIAN ARC / CENTRAL ALEUTIAN ARC / ATKA / KOROVIN		52.08	52.08	-174.67	-174.67	SAE			s_KR01-37_23 [20231]	NOT GIVEN [20231]									VOL					WR [20231]
[20231]	CONVERGENT MARGIN	ALEUTIAN ARC / CENTRAL ALEUTIAN ARC / ATKA / KOROVIN		52.08	52.08	-174.67	-174.67	SAE			s_KR02-55_8 [20231]	NOT GIVEN [20231]									VOL					WR [20231]
[20231]	CONVERGENT MARGIN	ALEUTIAN ARC / CENTRAL ALEUTIAN ARC / ATKA / KOROVIN		52.08	52.08	-174.67	-174.67	SAE			s_KR01-33_14 [20231]	NOT GIVEN [20231]									VOL					WR [20231]
[20231]	CONVERGENT MARGIN	ALEUTIAN ARC / CENTRAL ALEUTIAN ARC / ATKA / KOROVIN		52.08	52.08	-174.67	-174.67	SAE			s_KR02-74_17 [20231]	NOT GIVEN [20231]									VOL					WR [20231]
[20231]	CONVERGENT MARGIN	ALEUTIAN ARC / CENTRAL ALEUTIAN ARC / ATKA / KOROVIN		52.08	52.08	-174.67	-174.67	SAE			s_KR01-9_26 [20231]	NOT GIVEN [20231]									VOL					WR [20231]
[20231]	CONVERGENT MARGIN	ALEUTIAN ARC / CENTRAL ALEUTIAN ARC / ATKA / KOROVIN		52.08	52.08	-174.67	-174.67	SAE			s_KR01-24_29 [20231]	NOT GIVEN [20231]									VOL					WR [20231]
[23519]	CONVERGENT MARGIN	ALEUTIAN ARC / SECOND ALEUTIAN ARC / BOGOSLOF		53.9436	53.9436	-168.045	-168.045	SAE			s_94MHB2-2A [23519]	BASALT, AMPHIBOLE [23519]							1992		VOL					WR [23519]	50.7944	1.11593		18.5205				8.81976	10.6601	4.19942	0.194798		1.96756	3.29884	0.428752
[23519]	CONVERGENT MARGIN	ALEUTIAN ARC / SECOND ALEUTIAN ARC / BOGOSLOF		53.9436	53.9436	-168.045	-168.045	SAE			s_94MHB2-2B [23519]	BASALT, AMPHIBOLE [23519]							1992		VOL					WR [23519]	50.5584	1.13163		18.4727				9.02935	10.6755	4.24852	0.19419		1.97147	3.2825	0.435695
[23519]	CONVERGENT MARGIN	ALEUTIAN ARC / SECOND ALEUTIAN ARC / BOGOSLOF		53.9436	53.9436	-168.045	-168.045	SAE			s_94MHB2-3A [23519]	BASALT, AMPHIBOLE [23519]							1992		VOL					WR [23519]	51.2019	1.11666		18.3838				8.7408	10.5351	4.00954	0.199475		2.03484	3.35799	0.42
[23519]	CONVERGENT MARGIN	ALEUTIAN ARC / SECOND ALEUTIAN ARC / BOGOSLOF		53.9436	53.9436	-168.045	-168.045	SAE			s_94MHB2-3B [23519]	BASALT, AMPHIBOLE [23519]							1992		VOL					WR [23519]	50.623	1.13815		18.5172				8.838	10.7679	4.2359	0.19695		1.9695	3.2759	0.437446
[23519]	CONVERGENT MARGIN	ALEUTIAN ARC / SECOND ALEUTIAN ARC / BOGOSLOF		53.9436	53.9436	-168.045	-168.045	SAE			s_94MHB3-1A [23519]	BASALT, AMPHIBOLE [23519]							1992		VOL					WR [23519]	51.4483	1.09055		18.5739				8.4678	10.3528	3.87861	0.198372		2.07254	3.49371	0.42339
[23519]	CONVERGENT MARGIN	ALEUTIAN ARC / SECOND ALEUTIAN ARC / BOGOSLOF		53.9436	53.9436	-168.045	-168.045	SAE			s_94MHB3-1B [23519]	BASALT, AMPHIBOLE [23519]							1992		VOL					WR [23519]	50.7491	1.14148		18.2934				8.98363	10.6934	4.2398	0.19766		1.9766	3.29103	0.433863
[23519]	CONVERGENT MARGIN	ALEUTIAN ARC / SECOND ALEUTIAN ARC / BOGOSLOF		53.9436	53.9436	-168.045	-168.045	SAE			s_94MHB4-1 [23519]	BASALT, AMPHIBOLE [23519]							1992		VOL					WR [23519]	52.0773	1.18197		17.5837				8.65104	10.1901	4.36576	0.209234		2.04205	3.26929	0.429534
[23519]	CONVERGENT MARGIN	ALEUTIAN ARC / SECOND ALEUTIAN ARC / BOGOSLOF		53.9436	53.9436	-168.045	-168.045	SAE			s_94MHB4-2 [23519]	BASALT, AMPHIBOLE [23519]							1992		VOL					WR [23519]	50.7097	1.17046		17.8845				9.25478	10.646	4.42576	0.200621		1.99613	3.27647	0.435519
[23519]	CONVERGENT MARGIN	ALEUTIAN ARC / SECOND ALEUTIAN ARC / BOGOSLOF		53.9287	53.9287	-168.038	-168.038	SAE			s_94MHB5-2 [23519]	BASALT, AMPHIBOLE [23519]							1796		VOL					WR [23519]	61.0558	0.519561		18.4578				4.4406	6.32811	1.19211	0.169875		3.06968	4.53995	0.226501
[23519]	CONVERGENT MARGIN	ALEUTIAN ARC / SECOND ALEUTIAN ARC / BOGOSLOF		53.9337	53.9337	-168.043	-168.043	SAE			s_94MHB6-1 [23519]	BASALT, AMPHIBOLE [23519]							1926		VOL					WR [23519]	48.9208	1.35511		17.5878				9.86183	11.64	5.48788	0.181907		1.78842	2.81037	0.365859
[23519]	CONVERGENT MARGIN	ALEUTIAN ARC / SECOND ALEUTIAN ARC / BOGOSLOF		53.9337	53.9337	-168.043	-168.043	SAE			s_18CW106-1 [23519]	BASALT, AMPHIBOLE [23519]							1926		VOL					WR [23519]	48.5725	1.34312		17.9259				10.0523	11.4729	5.44941	0.184984		1.85601	2.79937	0.343405
[23519]	CONVERGENT MARGIN	ALEUTIAN ARC / SECOND ALEUTIAN ARC / BOGOSLOF		53.9325	53.9325	-168.031	-168.031	SAE			s_18CW100-9 [23519]	BASALT, AMPHIBOLE [23519]							2016		VOL					WR [23519]	48.1048	1.36234		17.2885				11.4102	11.3538	5.53741	0.212128		1.58269	2.75513	0.392977
[23519]	CONVERGENT MARGIN	ALEUTIAN ARC / SECOND ALEUTIAN ARC / BOGOSLOF		53.9325	53.9325	-168.031	-168.031	SAE			s_18CW100-10A [23519]	BASALT, AMPHIBOLE [23519]							2016		VOL					WR [23519]	49.9798	1.21812		17.9488				9.70562	10.7348	4.81804	0.192704		1.9084	3.10759	0.386203
[23519]	CONVERGENT MARGIN	ALEUTIAN ARC / SECOND ALEUTIAN ARC / BOGOSLOF		53.9325	53.9325	-168.031	-168.031	SAE			s_18CW100-10B [23519]	BASALT, AMPHIBOLE [23519]							2016		VOL					WR [23519]	50.5864	1.1888		17.9889				9.53635	10.4313	4.59629	0.192841		1.89292	3.20634	0.379717
[23519]	CONVERGENT MARGIN	ALEUTIAN ARC / SECOND ALEUTIAN ARC / BOGOSLOF		53.9325	53.9325	-168.031	-168.031	SAE			s_18CW100-10B [23519]	BASALT, AMPHIBOLE [23519]							2016		VOL					WR [23519]	50.7312	1.18996		18.006				9.35527	10.4418	4.60356	0.19282		1.89653	3.20314	0.379715
[23519]	CONVERGENT MARGIN	ALEUTIAN ARC / SECOND ALEUTIAN ARC / BOGOSLOF		53.9325	53.9325	-168.031	-168.031	SAE			s_18CW100-10C [23519]	BASALT, AMPHIBOLE [23519]							2016		VOL					WR [23519]	50.5892	1.18294		18.0626				9.49821	10.4317	4.55425	0.192693		1.89297	3.21311	0.382311
[23519]	CONVERGENT MARGIN	ALEUTIAN ARC / SECOND ALEUTIAN ARC / BOGOSLOF		53.9325	53.9325	-168.031	-168.031	SAE			s_18CW100-11 [23519]	BASALT, AMPHIBOLE [23519]							2016		VOL					WR [23519]	49.9668	1.21797		17.9894				9.82348	10.6595	4.78145	0.193795		1.90359	3.07688	0.38719
[23519]	CONVERGENT MARGIN	ALEUTIAN ARC / SECOND ALEUTIAN ARC / BOGOSLOF		53.9325	53.9325	-168.031	-168.031	SAE			s_18CW100-13A [23519]	BASALT, AMPHIBOLE [23519]							2016		VOL					WR [23519]	50.2288	1.20439		17.9638				9.55856	10.5282	4.97884	0.194059		1.8642	3.10968	0.369507
[23519]	CONVERGENT MARGIN	ALEUTIAN ARC / SECOND ALEUTIAN ARC / BOGOSLOF		53.9325	53.9325	-168.031	-168.031	SAE			s_18CW100-14 [23519]	BASALT, AMPHIBOLE [23519]							2016		VOL					WR [23519]	50.7635	1.10721		18.7781				8.87775	10.623	3.95518	0.207304		2.09568	3.17484	0.417424
[23519]	CONVERGENT MARGIN	ALEUTIAN ARC / SECOND ALEUTIAN ARC / BOGOSLOF		53.9325	53.9325	-168.031	-168.031	SAE			s_18CW100-15 [23519]	BASALT, AMPHIBOLE [23519]							2016		VOL					WR [23519]	50.1312	1.21205		18.0982				9.56556	10.6699	4.764	0.193097		1.89805	3.08178	0.386155
[23519]	CONVERGENT MARGIN	ALEUTIAN ARC / SECOND ALEUTIAN ARC / BOGOSLOF		53.9325	53.9325	-168.031	-168.031	SAE			s_18CW100-17 [23519]	BASALT, AMPHIBOLE [23519]							2016		VOL					WR [23519]	49.3313	1.23162		18.535				9.49777	11.5332	4.51417	0.20209		1.92097	2.84385	0.390109
[23519]	CONVERGENT MARGIN	ALEUTIAN ARC / SECOND ALEUTIAN ARC / BOGOSLOF		53.9325	53.9325	-168.031	-168.031	SAE			s_18CW100-18 [23519]	BASALT, AMPHIBOLE [23519]							2016		VOL					WR [23519]	50.1572	1.2128		17.9878				9.63126	10.6858	4.77814	0.191198		1.89392	3.07463	0.387273
[23519]	CONVERGENT MARGIN	ALEUTIAN ARC / SECOND ALEUTIAN ARC / BOGOSLOF		53.9325	53.9325	-168.031	-168.031	SAE			s_18CW100-19 [23519]	BASALT, AMPHIBOLE [23519]							2016		VOL					WR [23519]	48.0345	1.38254		18.0079				10.1014	12.0353	5.80005	0.18401		1.70622	2.41898	0.329052
[23519]	CONVERGENT MARGIN	ALEUTIAN ARC / SECOND ALEUTIAN ARC / BOGOSLOF		53.9325	53.9325	-168.031	-168.031	SAE			s_18CW100-21 [23519]	BASALT, AMPHIBOLE [23519]							2016		VOL					WR [23519]	48.8784	1.28613		18.4402				9.6549	11.6599	4.90534	0.193262		1.91074	2.70354	0.367519
[23519]	CONVERGENT MARGIN	ALEUTIAN ARC / SECOND ALEUTIAN ARC / BOGOSLOF		53.9325	53.9325	-168.031	-168.031	SAE			s_18CW100-24 [23519]	BASALT, AMPHIBOLE [23519]							2016		VOL					WR [23519]	49.9637	1.22284		18.1136				9.64768	10.7233	4.81403	0.191259		1.87835	3.05779	0.387465
[23519]	CONVERGENT MARGIN	ALEUTIAN ARC / SECOND ALEUTIAN ARC / BOGOSLOF		53.9325	53.9325	-168.031	-168.031	SAE			s_18CW100-30 [23519]	BASALT, AMPHIBOLE [23519]							2016		VOL					WR [23519]	50.4545	1.1998		17.9519				9.50224	10.5706	4.74078	0.193504		1.86558	3.1476	0.373569
[23519]	CONVERGENT MARGIN	ALEUTIAN ARC / SECOND ALEUTIAN ARC / BOGOSLOF		53.9301	53.9301	-168.035	-168.035	SAE			s_18CW101-1 [23519]	BASALT, AMPHIBOLE [23519]							2016		VOL					WR [23519]	50.273	1.20872		17.9328				9.57536	10.6247	4.87139	0.194065		1.87074	3.07319	0.376004
[23519]	CONVERGENT MARGIN	ALEUTIAN ARC / SECOND ALEUTIAN ARC / BOGOSLOF		53.9336	53.9336	-168.03	-168.03	SAE			s_18CW103-3 [23519]	BASALT, AMPHIBOLE [23519]							2016		VOL					WR [23519]	45.8857	1.41634		18.0264				11.9444	12.2043	5.99578	0.200487		1.67794	2.33097	0.317698
[23519]	CONVERGENT MARGIN	ALEUTIAN ARC / SECOND ALEUTIAN ARC / BOGOSLOF		53.9336	53.9336	-168.03	-168.03	SAE			s_18CW103-4 [23519]	BASALT, AMPHIBOLE [23519]							2016		VOL					WR [23519]	48.4973	1.35269		17.8748				10.1731	11.7354	5.45015	0.186391		1.80655	2.57562	0.348025
[23519]	CONVERGENT MARGIN	ALEUTIAN ARC / SECOND ALEUTIAN ARC / BOGOSLOF		53.9336	53.9336	-168.03	-168.03	SAE			s_18CW103-4 [23519]	BASALT, AMPHIBOLE [23519]							2016		VOL					WR [23519]	48.5611	1.35154		17.8996				10.026	11.7599	5.47499	0.186623		1.80722	2.5847	0.348414
[23519]	CONVERGENT MARGIN	ALEUTIAN ARC / SECOND ALEUTIAN ARC / BOGOSLOF		53.9316	53.9316	-168.038	-168.038	SAE			s_18CW105-3 [23519]	BASALT, AMPHIBOLE [23519]							2016		VOL					WR [23519]	50.1059	1.22029		18.081				9.54135	10.7512	4.83359	0.191747		1.87487	3.01717	0.382802
[23519]	CONVERGENT MARGIN	ALEUTIAN ARC / SECOND ALEUTIAN ARC / BOGOSLOF		53.9316	53.9316	-168.038	-168.038	SAE			s_18CW105-4 [23519]	BASALT, AMPHIBOLE [23519]							2016		VOL					WR [23519]	48.9119	1.28108		18.4564				9.62583	11.718	4.91903	0.194486		1.87749	2.64977	0.365999
[23519]	CONVERGENT MARGIN	ALEUTIAN ARC / SECOND ALEUTIAN ARC / BOGOSLOF		53.9325	53.9325	-168.031	-168.031	SAE			s_18CW100-12 [23519]	BASALT, AMPHIBOLE [23519]							2016		VOL					WR [23519]	50.1111	1.1413		18.691				9.20764	10.8277	4.17924	0.207381		2.03028	3.18171	0.422594
[23519]	CONVERGENT MARGIN	ALEUTIAN ARC / SECOND ALEUTIAN ARC / BOGOSLOF		53.9325	53.9325	-168.031	-168.031	SAE			s_18CW100-6 [23519]	BASALT, AMPHIBOLE [23519]							2016		VOL					WR [23519]	58.0812	0.707159		18.798				5.71431	7.1306	1.98862	0.151695		2.95973	4.16676	0.30191
[23519]	CONVERGENT MARGIN	ALEUTIAN ARC / SECOND ALEUTIAN ARC / BOGOSLOF		53.9325	53.9325	-168.031	-168.031	SAE			s_18CW100-7 [23519]	BASALT, AMPHIBOLE [23519]							2016		VOL					WR [23519]	57.5561	0.717887		18.9692				5.62626	7.65901	1.936	0.171833		2.94195	4.11755	0.304209
[23519]	CONVERGENT MARGIN	ALEUTIAN ARC / SECOND ALEUTIAN ARC / BOGOSLOF		53.9316	53.9316	-168.038	-168.038	SAE			s_18CW105-1A [23519]	BASALT, AMPHIBOLE [23519]							2016		VOL					WR [23519]	59.1338	0.636837		18.7367				5.15696	6.67196	1.59604	0.162786		3.4089	4.21051	0.28557
[23519]	CONVERGENT MARGIN	ALEUTIAN ARC / SECOND ALEUTIAN ARC / BOGOSLOF		53.9316	53.9316	-168.038	-168.038	SAE			s_18CW105-2 [23519]	BASALT, AMPHIBOLE [23519]							2016		VOL					WR [23519]	55.2476	0.835924		18.8424				6.86295	8.29319	2.56916	0.17498		3.00588	3.77109	0.396859
[23519]	CONVERGENT MARGIN	ALEUTIAN ARC / SECOND ALEUTIAN ARC / BOGOSLOF		53.9325	53.9325	-168.031	-168.031	SAE			s_18CW100-20 [23519]	BASALT, AMPHIBOLE [23519]							2016		VOL					WR [23519]	66.7881	0.389975		17.2884				2.78239	3.33469	0.874019	0.0557637		4.32274	4.06379	0.100216
[23519]	CONVERGENT MARGIN	ALEUTIAN ARC / SECOND ALEUTIAN ARC / BOGOSLOF		53.9325	53.9325	-168.031	-168.031	SAE			s_18CW100-27 [23519]	BASALT, AMPHIBOLE [23519]							2016		VOL					WR [23519]	60.266	0.564597		19.5102				4.74115	6.05641	1.34423	0.0974563		2.8943	4.30751	0.218208
[23519]	CONVERGENT MARGIN	ALEUTIAN ARC / SECOND ALEUTIAN ARC / BOGOSLOF		53.9325	53.9325	-168.031	-168.031	SAE			s_18CW100-28 [23519]	BASALT, AMPHIBOLE [23519]							2016		VOL					WR [23519]	64.4886	0.459378		17.5251				3.83456	4.6074	1.14497	0.107853		3.54995	4.1917	0.0905489
[23519]	CONVERGENT MARGIN	ALEUTIAN ARC / SECOND ALEUTIAN ARC / BOGOSLOF		53.9328	53.9328	-168.032	-168.032	SAE			s_18CW102-4 [23519]	BASALT, AMPHIBOLE [23519]							2016		VOL					WR [23519]	63.1295	0.484399		18.0988				3.89972	5.01955	1.13941	0.149931		3.52753	4.38719	0.163916
[23519]	CONVERGENT MARGIN	ALEUTIAN ARC / SECOND ALEUTIAN ARC / BOGOSLOF		53.9325	53.9325	-168.031	-168.031	SAE			s_18CW100-13B [23519]	BASALT, AMPHIBOLE [23519]							2016		VOL					WR [23519]	48.7033	1.30307		17.9412				10.336	11.4045	5.14049	0.191555		1.74574	2.85054	0.383686
[23519]	CONVERGENT MARGIN	ALEUTIAN ARC / SECOND ALEUTIAN ARC / BOGOSLOF		53.9316	53.9316	-168.038	-168.038	SAE			s_18CW105-1B [23519]	BASALT, AMPHIBOLE [23519]							2016		VOL					WR [23519]	48.7144	1.30847		16.752				9.41919	11.384	7.06877	0.211144		2.57323	2.27692	0.29189
[23519]	CONVERGENT MARGIN	ALEUTIAN ARC / SECOND ALEUTIAN ARC / BOGOSLOF		53.9336	53.9336	-168.03	-168.03	SAE			s_18CW103-2 [23519]	BASALT, AMPHIBOLE [23519]							2016		VOL					WR [23519]	68.6795	0.628241		15.3918				5.46281	1.45767	2.06978	0.0788383		2.81613	3.25871	0.156545
[23519]	CONVERGENT MARGIN	ALEUTIAN ARC / SECOND ALEUTIAN ARC / BOGOSLOF		53.9325	53.9325	-168.031	-168.031	SAE			s_18CW100-22 [23519]	BASALT, AMPHIBOLE [23519]							2016		VOL					WR [23519]	78.8855	0.211851		7.07174				4.01725	6.4526	1.31529	0.173239		0.717755	1.08336	0.0714063
[6992]	CONVERGENT MARGIN	ALEUTIAN ARC / ALASKA PENINSULA / UPPER ALASKA PENINSULA / KATMAI GROUP	KATMAI NATIONAL PARK, SAVONOSKI CLUSTER, DOME 2115, S FACE OF DOME, VERTICALLY JOINTED CLIFF	58.55	58.55	-154.43	-154.43	SAE			s_2592 [6992]	DACITE [6992]									VOL					WR [6992]	64.98	0.5		16.5				4.72	5.05	2.43	0.11		1.39	3.7	0.21
[6992]	CONVERGENT MARGIN	ALEUTIAN ARC / ALASKA PENINSULA / UPPER ALASKA PENINSULA / KATMAI GROUP	KATMAI NATIONAL PARK, SAVONOSKI CLUSTER, KNOB 1000	58.59	58.59	-154.56	-154.56	SAE			s_1000 [6992]	BASALT [6992]									VOL					WR [6992]	51.94	0.73		16.03				9.13	10.75	7.79	0.17		0.7	2.11	0.24
[6992]	CONVERGENT MARGIN	ALEUTIAN ARC / ALASKA PENINSULA / UPPER ALASKA PENINSULA / KATMAI GROUP	KATMAI NATIONAL PARK, SAVONOSKI CLUSTER, IRON TRIG CONE, TERMINAL SCARP OF LAVA FLOW PLATEAU EXTENDING SW FROM CONE	58.64	58.64	-154.47	-154.47	SAE			s_2603A [6992]	NOT GIVEN [6992]									VOL					WR [6992]	53.18	0.74		16.88				8.5	10.51	6.53	0.16		0.54	2.34	0.22
[6992]	CONVERGENT MARGIN	ALEUTIAN ARC / ALASKA PENINSULA / UPPER ALASKA PENINSULA / KATMAI GROUP	KATMAI NATIONAL PARK, SAVONOSKI CLUSTER, IRON TRIG CONE, TERMINAL SCARP OF LAVA FLOW PLATEAU EXTENDING SW FROM CONE	58.64	58.64	-154.47	-154.47	SAE			s_2603B [6992]	NOT GIVEN [6992]									VOL					WR [6992]	53.98	0.77		17.01				8.46	10.33	5.81	0.15		0.55	2.32	0.21
[6992]	CONVERGENT MARGIN	ALEUTIAN ARC / ALASKA PENINSULA / UPPER ALASKA PENINSULA / KATMAI GROUP	KATMAI NATIONAL PARK, SAVONOSKI CLUSTER, RAINBOW RIVER CONE, PLATEAU-FORMING LAVA FLOW EXTENDING SSE FROM BASE OF CONE	58.5	58.5	-154.68	-154.68	SAE			s_2509 [6992]	BASALT [6992]									VOL					WR [6992]	51.89	0.75		18.21				8.34	9.87	6.65	0.15		0.75	2.74	0.26
[6992]	CONVERGENT MARGIN	ALEUTIAN ARC / ALASKA PENINSULA / UPPER ALASKA PENINSULA / KATMAI GROUP	KATMAI NATIONAL PARK, SADDLEHORN CLUSTER, SAYRE MESA, SURFACE OF LAVA PLATEAU, CAPS BASEMENT RIDGE	58.39	58.39	-155.23	-155.23	SAE			s_2449 [6992]	NOT GIVEN [6992]									VOL					WR [6992]	54.15	0.69		16.05				7.12	8.84	8.73	0.14		0.66	3.02	0.2
[6992]	CONVERGENT MARGIN	ALEUTIAN ARC / ALASKA PENINSULA / UPPER ALASKA PENINSULA / KATMAI GROUP	KATMAI NATIONAL PARK, SADDLEHORN CLUSTER, SAYRE MESA, SURFACE OF LAVA PLATEAU, CAPS BASEMENT RIDGE	58.39	58.39	-155.23	-155.23	SAE			s_2674 [6992]	NOT GIVEN [6992]									VOL					WR [6992]	53.98	0.67		15.68				7.21	9.33	9.28	0.13		0.62	2.54	0.15
[6992]	CONVERGENT MARGIN	ALEUTIAN ARC / ALASKA PENINSULA / UPPER ALASKA PENINSULA / KATMAI GROUP	KATMAI NATIONAL PARK, SADDLEHORN CLUSTER, FOLSOMS BLUFF	58.42	58.45	-155.22	-155.22	SAE			s_2517 [6992]	ANDESITE [6992]									VOL					WR [6992]	60.13	0.7		16.98				6.04	6.54	3.57	0.13		1.39	3.89	0.24
[6992]	CONVERGENT MARGIN	ALEUTIAN ARC / ALASKA PENINSULA / UPPER ALASKA PENINSULA / KATMAI GROUP	KATMAI NATIONAL PARK, SADDLEHORN CLUSTER, FOLSOMS BLUFF	58.42	58.45	-155.22	-155.22	SAE			s_2676 [6992]	ANDESITE [6992]									VOL					WR [6992]	54.59	0.84		18.06				7.63	8.68	5.23	0.14		0.89	3.35	0.19
[6992]	CONVERGENT MARGIN	ALEUTIAN ARC / ALASKA PENINSULA / UPPER ALASKA PENINSULA / KATMAI GROUP	KATMAI NATIONAL PARK, SADDLEHORN CLUSTER, GERTRUDE CREEK	58.04	58.04	-156.14	-156.14	SAE			s_2503 [6992]	BASALT [6992]									VOL					WR [6992]	49.78	1.07		17.83				9.64	10.54	6.79	0.17		0.72	2.83	0.26
[6992]	CONVERGENT MARGIN	ALEUTIAN ARC / ALASKA PENINSULA / UPPER ALASKA PENINSULA	UKINREK MAARS, NEAR BECHAROF LAKE, 13 KM NW OF MOUNT PEULIK	57.83	57.83	-156.51	-156.51	SAE			s_2687 [6992]	BASALT [6992]									VOL					WR [6992]	47.68	1.08		17.12				9.97	10.25	9.59	0.18		0.72	2.79	0.24
[6992]	CONVERGENT MARGIN	ALEUTIAN ARC / ALASKA PENINSULA / UPPER ALASKA PENINSULA	UKINREK MAARS, NEAR BECHAROF LAKE, 13 KM NW OF MOUNT PEULIK	57.83	57.83	-156.51	-156.51	SAE			s_2687A [6992]	BASALT [6992]									VOL					WR [6992]	48.16	1.08		17.22				9.87	10.05	9.15	0.18		0.81	2.85	0.24
[6992]	CONVERGENT MARGIN	ALEUTIAN ARC / ALASKA PENINSULA / UPPER ALASKA PENINSULA	UKINREK MAARS, NEAR BECHAROF LAKE, 13 KM NW OF MOUNT PEULIK	57.83	57.83	-156.51	-156.51	SAE			s_2688 [6992]	BASALT [6992]									VOL					WR [6992]	48.25	1.07		17.15				9.89	9.97	9.2	0.18		0.8	2.86	0.25
[6992]	CONVERGENT MARGIN	ALEUTIAN ARC / ALASKA PENINSULA / UPPER ALASKA PENINSULA	UKINREK MAARS, NEAR BECHAROF LAKE, 13 KM NW OF MOUNT PEULIK	57.83	57.83	-156.51	-156.51	SAE			s_2688A [6992]	BASALT [6992]									VOL					WR [6992]	47.91	1.07		17.17				9.9	10.08	9.32	0.18		0.8	2.91	0.25
[6992]	CONVERGENT MARGIN	ALEUTIAN ARC / ALASKA PENINSULA / UPPER ALASKA PENINSULA / KATMAI GROUP	KATMAI NATIONAL PARK, SADDLEHORN CLUSTER, MOUNT GRIGGS	58.36	58.36	-155.09	-155.09	SAE			s_47 [6992]	ANDESITE [6992]									VOL					WR [6992]	55.7	0.9		18.5				7.82	7.53	3.81	0.16		1.1	3.87	0.21
[6992]	CONVERGENT MARGIN	ALEUTIAN ARC / ALASKA PENINSULA / UPPER ALASKA PENINSULA / KATMAI GROUP	KATMAI NATIONAL PARK, SADDLEHORN CLUSTER, MOUNT GRIGGS	58.36	58.36	-155.09	-155.09	SAE			s_52 [6992]	ANDESITE [6992]									VOL					WR [6992]	59.64	0.67		17.42				6.25	6.54	3.44	0.13		1.48	3.85	0.18
[6992]	CONVERGENT MARGIN	ALEUTIAN ARC / ALASKA PENINSULA / UPPER ALASKA PENINSULA / KATMAI GROUP	KATMAI NATIONAL PARK, SADDLEHORN CLUSTER, MOUNT GRIGGS	58.36	58.36	-155.09	-155.09	SAE			s_170 [6992]	ANDESITE [6992]									VOL					WR [6992]	56.99	0.75		17.27				7.21	8.03	4.29	0.14		1.2	3.53	0.19
[6992]	CONVERGENT MARGIN	ALEUTIAN ARC / ALASKA PENINSULA / UPPER ALASKA PENINSULA / KATMAI GROUP	KATMAI NATIONAL PARK, SADDLEHORN CLUSTER, MOUNT GRIGGS	58.36	58.36	-155.09	-155.09	SAE			s_813 [6992]	ANDESITE [6992]									VOL					WR [6992]	57.43	0.66		18.25				6.23	7.96	3.82	0.13		1.33	3.63	0.15
[6992]	CONVERGENT MARGIN	ALEUTIAN ARC / ALASKA PENINSULA / UPPER ALASKA PENINSULA / KATMAI GROUP	KATMAI NATIONAL PARK, SADDLEHORN CLUSTER, MOUNT GRIGGS	58.36	58.36	-155.09	-155.09	SAE			s_813I [6992]	ANDESITE [6992]									VOL					WR [6992]	53.64	0.79		18.38				7.57	9.38	5.54	0.14		0.93	3.09	0.14
[6992]	CONVERGENT MARGIN	ALEUTIAN ARC / ALASKA PENINSULA / UPPER ALASKA PENINSULA / KATMAI GROUP	KATMAI NATIONAL PARK, SADDLEHORN CLUSTER, MOUNT GRIGGS	58.36	58.36	-155.09	-155.09	SAE			s_2187 [6992]	ANDESITE [6992]									VOL					WR [6992]	55.24	0.81		18.11				7.55	8.75	4.5	0.15		1.06	3.27	0.16
[6992]	CONVERGENT MARGIN	ALEUTIAN ARC / ALASKA PENINSULA / UPPER ALASKA PENINSULA / KATMAI GROUP	KATMAI NATIONAL PARK, SADDLEHORN CLUSTER, MOUNT GRIGGS	58.36	58.36	-155.09	-155.09	SAE			s_2283 [6992]	ANDESITE [6992]									VOL					WR [6992]	55.19	0.89		18.96				7.83	7.79	4.3	0.14		1.03	3.25	0.2
[6992]	CONVERGENT MARGIN	ALEUTIAN ARC / ALASKA PENINSULA / UPPER ALASKA PENINSULA / KATMAI GROUP	KATMAI NATIONAL PARK, SADDLEHORN CLUSTER, MOUNT GRIGGS	58.36	58.36	-155.09	-155.09	SAE			s_2424 [6992]	ANDESITE [6992]									VOL					WR [6992]	54.89	0.81		17.63				7.61	8.92	5.12	0.14		1.05	3.22	0.21
[6992]	CONVERGENT MARGIN	ALEUTIAN ARC / ALASKA PENINSULA / UPPER ALASKA PENINSULA / KATMAI GROUP	KATMAI NATIONAL PARK, SADDLEHORN CLUSTER, MOUNT GRIGGS	58.36	58.36	-155.09	-155.09	SAE			s_KNM-15 [6992]	ANDESITE [6992]									VOL					WR [6992]	62.5	0.71		16.86				5.7	5.53	2.32	0.12		1.86	3.84	0.16
[6992]	CONVERGENT MARGIN	ALEUTIAN ARC / ALASKA PENINSULA / UPPER ALASKA PENINSULA / KATMAI GROUP	KATMAI NATIONAL PARK, SADDLEHORN CLUSTER, MOUNT GRIGGS	58.36	58.36	-155.09	-155.09	SAE			s_KNM-33 [6992]	ANDESITE [6992]									VOL					WR [6992]	55.54	0.88		18.15				7.51	8.15	4.18	0.14		1.09	3.78	0.17
[6992]	CONVERGENT MARGIN	ALEUTIAN ARC / ALASKA PENINSULA / UPPER ALASKA PENINSULA / KATMAI GROUP	KATMAI NATIONAL PARK, SADDLEHORN CLUSTER, DEVILS DESK, SW TOE OF SUMMIT CONE	58.48	58.48	-154.3	-154.3	SAE			s_2600 [6992]	ANDESITE [6992]									VOL					WR [6992]	56.36	0.68		18.68				7.41	7.95	4.58	0.14		0.63	2.96	0.19
[6992]	CONVERGENT MARGIN	ALEUTIAN ARC / ALASKA PENINSULA / UPPER ALASKA PENINSULA / KATMAI GROUP	KATMAI NATIONAL PARK, SADDLEHORN CLUSTER, DEVILS DESK, SW TOE OF SUMMIT CONE	58.48	58.48	-154.3	-154.3	SAE			s_2601 [6992]	ANDESITE [6992]									VOL					WR [6992]	56.75	0.71		18.34				7.56	7.81	4.47	0.14		0.81	2.83	0.19
[6992]	CONVERGENT MARGIN	ALEUTIAN ARC / ALASKA PENINSULA / UPPER ALASKA PENINSULA / KATMAI GROUP	KATMAI NATIONAL PARK, SADDLEHORN CLUSTER, DEVILS DESK, SW TOE OF SUMMIT CONE	58.48	58.48	-154.3	-154.3	SAE			s_2711 [6992]	ANDESITE [6992]									VOL					WR [6992]	56.59	0.76		18.2				7.7	7.67	4.13	0.14		0.77	3.5	0.14
[6974]	CONVERGENT MARGIN	ALEUTIAN ARC / ALEUTIAN BACK ARC / PRIBILOF ISLANDS - ST. PAUL	EINAHNUHTO BLUFFS	57.08	57.25	-170.08	-170.42	SAE			s_SP98-22 [6974]	BASALT [6974]									VOL					WR [6974]	45.82	2.38		13.39				11.5	9.97	11.88	0.17		1.21	3.25	0.44
[6974]	CONVERGENT MARGIN	ALEUTIAN ARC / ALEUTIAN BACK ARC / PRIBILOF ISLANDS - ST. PAUL	WESTERN COASTLINE	57.08	57.25	-170.08	-170.42	SAE			s_SP98-25 [6974]	BASALT [6974]									VOL					WR [6974]	45.08	2.24		12.41				11.01	9.38	14.39	0.17		1.31	3.47	0.48
[6974]	CONVERGENT MARGIN	ALEUTIAN ARC / ALEUTIAN BACK ARC / PRIBILOF ISLANDS - ST. PAUL	NORTH HILL	57.08	57.25	-170.08	-170.42	SAE			s_SP98-37 [6974]	BASALT [6974]									VOL					WR [6974]	44.01	2.83		12.95				12.3	9.38	12.36	0.17		1.6	3.6	0.59
[6974]	CONVERGENT MARGIN	ALEUTIAN ARC / ALEUTIAN BACK ARC / PRIBILOF ISLANDS - ST. PAUL	SOUTHWEST POINT	57.08	57.25	-170.08	-170.42	SAE			s_SP98-37 [6974]	BASALT [6974]									VOL					WR [6974]	44.35	2.38		13.22				12.16	9.86	11.95	0.17		1.45	3.63	0.52
[6974]	CONVERGENT MARGIN	ALEUTIAN ARC / ALEUTIAN BACK ARC / PRIBILOF ISLANDS - ST. PAUL	HUTCHINSON HILL	57.08	57.25	-170.08	-170.42	SAE			s_SP98-04 [6974]	BASALT [6974]									VOL					WR [6974]	47.3	2.53		15.4				11.27	10.22	7.54	0.17		1.13	3.62	0.46
[6974]	CONVERGENT MARGIN	ALEUTIAN ARC / ALEUTIAN BACK ARC / PRIBILOF ISLANDS - ST. PAUL	CONE HILL VOLCANIC COMPLEX	57.08	57.25	-170.08	-170.42	SAE			s_SP98-46 [6974]	BASALT [6974]									VOL					WR [6974]	46.28	2.89		15.24				11.25	10.56	7.56	0.17		1.5	3.67	0.54
[6974]	CONVERGENT MARGIN	ALEUTIAN ARC / ALEUTIAN BACK ARC / PRIBILOF ISLANDS - ST. PAUL	CRATER HILL	57.08	57.25	-170.08	-170.42	SAE			s_SP98-47 [6974]	BASALT [6974]									VOL					WR [6974]	46.89	3.04		15.97				10.64	10.62	6.01	0.02		1.63	4.07	0.57
[6974]	CONVERGENT MARGIN	ALEUTIAN ARC / ALEUTIAN BACK ARC / PRIBILOF ISLANDS - ST. PAUL	CONE HILL VOLCANIC COMPLEX	57.08	57.25	-170.08	-170.42	SAE			s_SP98-58 [6974]	BASALT [6974]									VOL					WR [6974]	46.38	2.96		15.77				10.67	10.23	6.8	0.18		1.58	3.99	0.57
[6974]	CONVERGENT MARGIN	ALEUTIAN ARC / ALEUTIAN BACK ARC / PRIBILOF ISLANDS - ST. PAUL	BOGOSLOF HILL	57.08	57.25	-170.08	-170.42	SAE			s_SP98-72 [6974]	BASALT [6974]									VOL					WR [6974]	46.75	3.31		16.49				10.65	10.05	5.29	0.17		1.87	4.44	0.65
[6974]	CONVERGENT MARGIN	ALEUTIAN ARC / ALEUTIAN BACK ARC / PRIBILOF ISLANDS - ST. PAUL	RUSH HILL	57.08	57.25	-170.08	-170.42	SAE			s_SP98-78 [6974]	BASALT [6974]									VOL					WR [6974]	45.8	3.05		15.93				11.12	9.12	7.36	0.18		2.39	3.61	0.78
[6974]	CONVERGENT MARGIN	ALEUTIAN ARC / ALEUTIAN BACK ARC / PRIBILOF ISLANDS - ST. PAUL	HILL 404	57.08	57.25	-170.08	-170.42	SAE			s_SP98-53 [6974]	BASALT [6974]									VOL					WR [6974]	44.65	2.85		14.03				10.8	10.68	10.52	0.18		1.57	3.13	0.55
[6974]	CONVERGENT MARGIN	ALEUTIAN ARC / ALEUTIAN BACK ARC / PRIBILOF ISLANDS - ST. PAUL	ZAPADNI POINT	57.08	57.25	-170.08	-170.42	SAE			s_SP98-71 [6974]	BASALT [6974]									VOL					WR [6974]	46.27	2.56		14.23				11.23	9.91	9.43	0.17		1.2	3.75	0.49
[6974]	CONVERGENT MARGIN	ALEUTIAN ARC / ALEUTIAN BACK ARC / PRIBILOF ISLANDS - ST. PAUL	AIRPORT LAVA FIELD	57.08	57.25	-170.08	-170.42	SAE			s_SP98-75 [6974]	BASALT [6974]									VOL					WR [6974]	45.91	2.94		15.28				11.55	9.74	8.05	0.17		1.63	3.93	0.56
[6974]	CONVERGENT MARGIN	ALEUTIAN ARC / ALEUTIAN BACK ARC / PRIBILOF ISLANDS - ST. PAUL	CONE HILL VOLCANIC COMPLEX	57.08	57.25	-170.08	-170.42	SAE			s_SP98-57 [6974]	BASALT [6974]									VOL					WR [6974]	46.5	3		15.85				10.99	10.18	6.4	0.17		1.64	4.02	0.59
[6974]	CONVERGENT MARGIN	ALEUTIAN ARC / ALEUTIAN BACK ARC / PRIBILOF ISLANDS - ST. PAUL	BOGOSLOF HILL	57.08	57.25	-170.08	-170.42	SAE			s_SP98-27 [6974]	BASALT [6974]									VOL					WR [6974]	46.18	3.88		15.51				12.43	9.69	4.25	0.19		2.22	4.26	0.78
[20239]	CONVERGENT MARGIN	ALEUTIAN ARC / WESTERN ALEUTIAN ARC / AMATIGNAK	AMATIGNAK, DELAROF ISLANDS	51.2998	51.2998	-179.103	-179.103	SAE			s_AT-12-2 [20239]	GABBRO [20239]									PLU					WR [20239]	48.66	1.11		18.8				8.88	10.46	6.93	0.18		0.42	2.87	0.28
[20239]	CONVERGENT MARGIN	ALEUTIAN ARC / WESTERN ALEUTIAN ARC / AMATIGNAK	AMATIGNAK, DELAROF ISLANDS	51.2908	51.2908	-179.084	-179.084	SAE			s_AT-12-3 [20239]	ANDESITE [20239]									VOL					WR [20239]	48.66	1.11		18.8				8.88	10.46	6.93	0.18		0.42	2.87	0.28
[20239]	CONVERGENT MARGIN	ALEUTIAN ARC / WESTERN ALEUTIAN ARC / AMATIGNAK	AMATIGNAK, DELAROF ISLANDS	51.2829	51.2829	-179.077	-179.077	SAE			s_AT-12-4 [20239]	GABBRO [20239]									PLU					WR [20239]	48.66	1.11		18.8				8.88	10.46	6.93	0.18		0.42	2.87	0.28
[20239]	CONVERGENT MARGIN	ALEUTIAN ARC / WESTERN ALEUTIAN ARC / AMATIGNAK	AMATIGNAK, DELAROF ISLANDS	51.2608	51.2608	-179.077	-179.077	SAE			s_AT-12-5 [20239]	ANDESITE, BASALTIC [20239]									VOL					WR [20239]	48.66	1.11		18.8				8.88	10.46	6.93	0.18		0.42	2.87	0.28
[20239]	CONVERGENT MARGIN	ALEUTIAN ARC / WESTERN ALEUTIAN ARC / AMATIGNAK	AMATIGNAK, DELAROF ISLANDS	51.2554	51.2554	-179.063	-179.063	SAE			s_AT-12-6 [20239]	DIORITE, QUARTZ [20239]									PLU					WR [20239]	48.66	1.11		18.8				8.88	10.46	6.93	0.18		0.42	2.87	0.28
[20239]	CONVERGENT MARGIN	ALEUTIAN ARC / WESTERN ALEUTIAN ARC / AMATIGNAK	AMATIGNAK, DELAROF ISLANDS	51.2488	51.2488	-179.06	-179.06	SAE			s_AMT-13-7 [20239]	BASALT [20239]									VOL					WR [20239]	48.66	1.11		18.8				8.88	10.46	6.93	0.18		0.42	2.87	0.28
[20239]	CONVERGENT MARGIN	ALEUTIAN ARC / WESTERN ALEUTIAN ARC / AMATIGNAK	AMATIGNAK, DELAROF ISLANDS	51.2492	51.2492	-179.068	-179.068	SAE			s_AMT-13-8 [20239]	DIORITE [20239]									PLU					WR [20239]	48.66	1.11		18.8				8.88	10.46	6.93	0.18		0.42	2.87	0.28
[20239]	CONVERGENT MARGIN	ALEUTIAN ARC / WESTERN ALEUTIAN ARC / AMATIGNAK	AMATIGNAK, DELAROF ISLANDS	51.242	51.242	-179.088	-179.088	SAE			s_AMT-13-9C [20239]	BASALT [20239]									VOL					WR [20239]	49.7109	0.886608		16.7083				10.8767	7.73278	6.38064	0.196342		0.851796	4.49944	0.170358
[20239]	CONVERGENT MARGIN	ALEUTIAN ARC / WESTERN ALEUTIAN ARC / AMATIGNAK	AMATIGNAK, DELAROF ISLANDS	51.2448	51.2448	-179.143	-179.143	SAE			s_AMT-13-10 [20239]	GABBRO [20239]									PLU					WR [20239]	48.66	1.11		18.8				8.88	10.46	6.93	0.18		0.42	2.87	0.28
[20239]	CONVERGENT MARGIN	ALEUTIAN ARC / WESTERN ALEUTIAN ARC / AMATIGNAK	AMATIGNAK, DELAROF ISLANDS	51.2518	51.2518	-179.138	-179.138	SAE			s_AMT-13-11 [20239]	GABBRO [20239]									PLU					WR [20239]	48.66	1.11		18.8				8.88	10.46	6.93	0.18		0.42	2.87	0.28
[20239]	CONVERGENT MARGIN	ALEUTIAN ARC / WESTERN ALEUTIAN ARC / ULAK	ULAK, DELAROF ISLANDS	51.3369	51.3369	-178.957	-178.957	SAE			s_UL-12-1 [20239]	ANDESITE, BASALTIC [20239]									VOL					WR [20239]	48.66	1.11		18.8				8.88	10.46	6.93	0.18		0.42	2.87	0.28
[20239]	CONVERGENT MARGIN	ALEUTIAN ARC / WESTERN ALEUTIAN ARC / ULAK	ULAK, DELAROF ISLANDS	51.3453	51.3453	-178.96	-178.96	SAE			s_UL-12-2 [20239]	BASALT [20239]									VOL					WR [20239]	48.66	1.11		18.8				8.88	10.46	6.93	0.18		0.42	2.87	0.28
[20239]	CONVERGENT MARGIN	ALEUTIAN ARC / WESTERN ALEUTIAN ARC / ULAK	ULAK, DELAROF ISLANDS	51.349	51.349	-178.953	-178.953	SAE			s_UL-12-3 [20239]	BASALT [20239]									VOL					WR [20239]	48.66	1.11		18.8				8.88	10.46	6.93	0.18		0.42	2.87	0.28
[20239]	CONVERGENT MARGIN	ALEUTIAN ARC / WESTERN ALEUTIAN ARC / ULAK	ULAK, DELAROF ISLANDS	51.3448	51.3448	-178.947	-178.947	SAE			s_UL-12-4 [20239]	ANDESITE, BASALTIC [20239]									VOL					WR [20239]	48.66	1.11		18.8				8.88	10.46	6.93	0.18		0.42	2.87	0.28
[20239]	CONVERGENT MARGIN	ALEUTIAN ARC / WESTERN ALEUTIAN ARC / ULAK	ULAK, DELAROF ISLANDS	51.3812	51.3812	-178.997	-178.997	SAE			s_UL-13-6 [20239]	ANDESITE, BASALTIC [20239]									VOL					WR [20239]	48.66	1.11		18.8				8.88	10.46	6.93	0.18		0.42	2.87	0.28
[20239]	CONVERGENT MARGIN	ALEUTIAN ARC / WESTERN ALEUTIAN ARC / ULAK	ULAK, DELAROF ISLANDS	51.3885	51.3885	-178.988	-178.988	SAE			s_UL-13-7 [20239]	ANDESITE [20239]									VOL					WR [20239]	48.66	1.11		18.8				8.88	10.46	6.93	0.18		0.42	2.87	0.28
[20239]	CONVERGENT MARGIN	ALEUTIAN ARC / WESTERN ALEUTIAN ARC / ULAK	ULAK, DELAROF ISLANDS	51.3999	51.3999	-178.966	-178.966	SAE			s_UL-13-8A [20239]	ANDESITE, BASALTIC [20239]									VOL					WR [20239]	48.66	1.11		18.8				8.88	10.46	6.93	0.18		0.42	2.87	0.28
[20239]	CONVERGENT MARGIN	ALEUTIAN ARC / WESTERN ALEUTIAN ARC / ULAK	ULAK, DELAROF ISLANDS	51.3436	51.3436	-178.936	-178.936	SAE			s_52-BI-6 [20239]	BASALT [20239]									VOL					WR [20239]	48.66	1.11		18.8				8.88	10.46	6.93	0.18		0.42	2.87	0.28
[20239]	CONVERGENT MARGIN	ALEUTIAN ARC / WESTERN ALEUTIAN ARC / ULAK	ULAK, DELAROF ISLANDS	51.37	51.37	-178.94	-178.94	SAE			s_52-BI-12 [20239]	BASALT [20239]									VOL					WR [20239]	48.66	1.11		18.8				8.88	10.46	6.93	0.18		0.42	2.87	0.28
[20239]	CONVERGENT MARGIN	ALEUTIAN ARC / WESTERN ALEUTIAN ARC / KAVALGA	KAVALGA, DELAROF ISLANDS	51.5735	51.5735	-178.859	-178.859	SAE			s_KAV-13-1 [20239]	ANDESITE, BASALTIC [20239]									VOL					WR [20239]	48.66	1.11		18.8				8.88	10.46	6.93	0.18		0.42	2.87	0.28
[20239]	CONVERGENT MARGIN	ALEUTIAN ARC / WESTERN ALEUTIAN ARC / KAVALGA	KAVALGA, DELAROF ISLANDS	51.5715	51.5715	-178.845	-178.845	SAE			s_KAV-13-2 [20239]	BASALT [20239]									VOL					WR [20239]	48.66	1.11		18.8				8.88	10.46	6.93	0.18		0.42	2.87	0.28
[20239]	CONVERGENT MARGIN	ALEUTIAN ARC / WESTERN ALEUTIAN ARC / KAVALGA	KAVALGA, DELAROF ISLANDS	51.5715	51.5715	-178.845	-178.845	SAE			s_KAV-13-2B [20239]	BASALT [20239]									VOL					WR [20239]	52.2187	1.04334		20.2227				9.25836	9.12607	3.14477	0.195413		0.956609	4.04968	0.181155
[20239]	CONVERGENT MARGIN	ALEUTIAN ARC / WESTERN ALEUTIAN ARC / KAVALGA	KAVALGA, DELAROF ISLANDS	51.5431	51.5431	-178.783	-178.783	SAE			s_KAV-13-3 [20239]	ANDESITE, BASALTIC [20239]									VOL					WR [20239]	48.66	1.11		18.8				8.88	10.46	6.93	0.18		0.42	2.87	0.28
[20239]	CONVERGENT MARGIN	ALEUTIAN ARC / WESTERN ALEUTIAN ARC / SKAGUL	SKAGUL, DELAROF ISLANDS	51.5825	51.5825	-178.591	-178.591	SAE			s_SKA-13-1 [20239]	ANDESITE [20239]									VOL					WR [20239]	48.66	1.11		18.8				8.88	10.46	6.93	0.18		0.42	2.87	0.28
[20239]	CONVERGENT MARGIN	ALEUTIAN ARC / WESTERN ALEUTIAN ARC / SKAGUL	SKAGUL, DELAROF ISLANDS	51.5862	51.5862	-178.586	-178.586	SAE			s_SKA-13-2 [20239]	BASALT [20239]									VOL					WR [20239]	48.66	1.11		18.8				8.88	10.46	6.93	0.18		0.42	2.87	0.28
[20239]	CONVERGENT MARGIN	ALEUTIAN ARC / WESTERN ALEUTIAN ARC / SKAGUL	SKAGUL, DELAROF ISLANDS	51.5867	51.5867	-178.577	-178.577	SAE			s_SKA-13-3 [20239]	ANDESITE, BASALTIC [20239]									VOL					WR [20239]	48.66	1.11		18.8				8.88	10.46	6.93	0.18		0.42	2.87	0.28
[20239]	CONVERGENT MARGIN	ALEUTIAN ARC / WESTERN ALEUTIAN ARC / SKAGUL	SKAGUL, DELAROF ISLANDS	51.5938	51.5938	-178.605	-178.605	SAE			s_SKA-13-4 [20239]	ANDESITE, BASALTIC [20239]									VOL					WR [20239]	48.66	1.11		18.8				8.88	10.46	6.93	0.18		0.42	2.87	0.28
[20239]	CONVERGENT MARGIN	ALEUTIAN ARC / WESTERN ALEUTIAN ARC / SKAGUL	SKAGUL, DELAROF ISLANDS	51.5938	51.5938	-178.605	-178.605	SAE			s_SKA-13-4B [20239]	BASALT [20239]									VOL					WR [20239]	49.698	0.926625		19.5562				10.6671	9.48205	6.4494	0.173785		0.577621	3.14494	0.141587
[20239]	CONVERGENT MARGIN	ALEUTIAN ARC / WESTERN ALEUTIAN ARC / OGLIUGA	OGLIUGA, DELAROF ISLANDS	51.5905	51.5905	-178.621	-178.621	SAE			s_OGL-13-1 [20239]	BASALT [20239]									VOL					WR [20239]	48.66	1.11		18.8				8.88	10.46	6.93	0.18		0.42	2.87	0.28
[20239]	CONVERGENT MARGIN	ALEUTIAN ARC / WESTERN ALEUTIAN ARC / OGLIUGA	OGLIUGA, DELAROF ISLANDS	51.5913	51.5913	-178.621	-178.621	SAE			s_OGL-13-2 [20239]	BASALT [20239]									VOL					WR [20239]	48.66	1.11		18.8				8.88	10.46	6.93	0.18		0.42	2.87	0.28
[2234]	CONVERGENT MARGIN	ALEUTIAN ARC / ALASKA PENINSULA / COLD BAY / YANTARNI		57	57	-157.1	-157.1	SAE			s_50 [2234]	PORPHYRY [2234]									VEIN					WR [2234]	60.2	0.64		16		1.98	2.99		4.7	3.35	0.09		1.66	3.54	0.19
[2234]	CONVERGENT MARGIN	ALEUTIAN ARC / ALASKA PENINSULA / COLD BAY / YANTARNI		57	57	-157.1	-157.1	SAE			s_57 [2234]	PORPHYRY [2234]									VEIN					WR [2234]	61.6	0.64		16.3		2.68	2.32		5.17	3.1	0.06		1.52	3.77	0.22
[2234]	CONVERGENT MARGIN	ALEUTIAN ARC / ALASKA PENINSULA / COLD BAY / YANTARNI		57	57	-157.1	-157.1	SAE			s_54 [2234]	PORPHYRY [2234]									VEIN					WR [2234]	63.5	0.71		15.6		3.14	1.82		4.45	2.68	0.07		2.16	3.68	0.12
[2234]	CONVERGENT MARGIN	ALEUTIAN ARC / ALASKA PENINSULA / COLD BAY / YANTARNI		57	57	-157.1	-157.1	SAE			s_26 [2234]	NOT GIVEN [2234]									VOL					WR [2234]	59.4	0.76		17.2		3.27	3.4		7.28	2.9	0.14		1.37	2.81	0.14
[2234]	CONVERGENT MARGIN	ALEUTIAN ARC / ALASKA PENINSULA / COLD BAY / YANTARNI		57	57	-157.1	-157.1	SAE			s_24 [2234]	PORPHYRY [2234]									VEIN					WR [2234]	55.9	0.8		16.4		4.42	3.05		8.04	3.82	0.13		1.47	2.76	0.19
[2234]	CONVERGENT MARGIN	ALEUTIAN ARC / ALASKA PENINSULA / COLD BAY / YANTARNI		57	57	-157.1	-157.1	SAE			s_29 [2234]	NOT GIVEN [2234]									VOL					WR [2234]	55.5	0.88		16.8		3.4	4.14		7.72	4.46	0.14		1.26	2.46	0.18
[2234]	CONVERGENT MARGIN	ALEUTIAN ARC / ALASKA PENINSULA / COLD BAY / YANTARNI		57	57	-157.1	-157.1	SAE			s_1A [2234]	PORPHYRY [2234]									VEIN					WR [2234]	58.6	0.97		16.5		3.04	4.47		7.78	4.08	0.15		1.49	2.71	0.18
[2234]	CONVERGENT MARGIN	ALEUTIAN ARC / ALASKA PENINSULA / COLD BAY / YANTARNI		57	57	-157.1	-157.1	SAE			s_1B [2234]	PORPHYRY [2234]									VEIN					WR [2234]	57.5	0.85		16.4		3.24	4.45		8.18	4.43	0.15		1.64	2.83	0.22
[2234]	CONVERGENT MARGIN	ALEUTIAN ARC / ALASKA PENINSULA / COLD BAY / YANTARNI		57	57	-157.1	-157.1	SAE			s_2 [2234]	PORPHYRY [2234]									VEIN					WR [2234]	56.4	0.83		16.1		5.29	2.22		7.68	3.85	0.14		1.51	2.56	0.17
[2234]	CONVERGENT MARGIN	ALEUTIAN ARC / ALASKA PENINSULA / COLD BAY / YANTARNI		57	57	-157.1	-157.1	SAE			s_25 [2234]	NOT GIVEN [2234]									VOL					WR [2234]	55.9	0.87		16.4		4.12	4.21		8.43	4.18	0.14		1.66	2.73	0.24
[2234]	CONVERGENT MARGIN	ALEUTIAN ARC / ALASKA PENINSULA / COLD BAY / YANTARNI		57	57	-157.1	-157.1	SAE			s_33 [2234]	NOT GIVEN [2234]									VOL					WR [2234]	62.6	0.66		16.7		2.18	3.27		6	2.42	0.12		1.55	3.04	0.16
[2234]	CONVERGENT MARGIN	ALEUTIAN ARC / ALASKA PENINSULA / COLD BAY / YANTARNI		57	57	-157.1	-157.1	SAE			s_16 [2234]	PORPHYRY [2234]									VEIN					WR [2234]	58.6	0.78		17.1		3.38	3.58		7.45	3.27	0.13		1.37	2.76	0.13
[2234]	CONVERGENT MARGIN	ALEUTIAN ARC / ALASKA PENINSULA / COLD BAY / YANTARNI		57	57	-157.1	-157.1	SAE			s_17 [2234]	PORPHYRY [2234]									VEIN					WR [2234]	57.4	0.84		17.6		3.68	3.87		7.8	3.77	0.13		1.26	2.69	0.16
[2234]	CONVERGENT MARGIN	ALEUTIAN ARC / ALASKA PENINSULA / COLD BAY / YANTARNI		57	57	-157.1	-157.1	SAE			s_19 [2234]	PORPHYRY [2234]									VEIN					WR [2234]	56.9	0.85		17.3		3	4.39		8.2	4.1	0.14		1.37	2.78	0.16
[2234]	CONVERGENT MARGIN	ALEUTIAN ARC / ALASKA PENINSULA / COLD BAY / YANTARNI		57	57	-157.1	-157.1	SAE			s_48 [2234]	PORPHYRY [2234]									VEIN					WR [2234]	59.2	0.91		17.2		5.7	1.55		6.77	3.19	0.14		1.36	2.9	0.18
[2234]	CONVERGENT MARGIN	ALEUTIAN ARC / ALASKA PENINSULA / COLD BAY / YANTARNI		57	57	-157.1	-157.1	SAE			s_32 [2234]	NOT GIVEN [2234]									VOL					WR [2234]	62.5	0.68		16.8		3.25	2.4		5.82	2.53	0.12		1.53	3.24	0.16
[2234]	CONVERGENT MARGIN	ALEUTIAN ARC / ALASKA PENINSULA / COLD BAY / YANTARNI		57	57	-157.1	-157.1	SAE			s_35 [2234]	PORPHYRY [2234]									VEIN					WR [2234]	60.6	0.8		17.1		4.07	2.13		6.01	2.69	0.12		1.24	2.91	0.17
[2234]	CONVERGENT MARGIN	ALEUTIAN ARC / ALASKA PENINSULA / COLD BAY / YANTARNI		57	57	-157.1	-157.1	SAE			s_20 [2234]	PORPHYRY [2234]									VEIN					WR [2234]	58	0.83		17.2		2.8	4.31		7.76	3.87	0.14		1.46	2.99	0.17
[2234]	CONVERGENT MARGIN	ALEUTIAN ARC / ALASKA PENINSULA / COLD BAY / YANTARNI		57	57	-157.1	-157.1	SAE			s_46 [2234]	PORPHYRY [2234]									VEIN					WR [2234]	57.5	0.81		17.3		3.58	3.81		8.1	3.48	0.13		1.43	2.89	0.17
[2234]	CONVERGENT MARGIN	ALEUTIAN ARC / ALASKA PENINSULA / COLD BAY / YANTARNI		57	57	-157.1	-157.1	SAE			s_36 [2234]	PORPHYRY [2234]									VEIN					WR [2234]	57.3	0.77		17.4		3.19	4.1		7.83	3.76	0.18		1.25	2.76	0.13
[2234]	CONVERGENT MARGIN	ALEUTIAN ARC / ALASKA PENINSULA / COLD BAY / YANTARNI		57	57	-157.1	-157.1	SAE			s_41 [2234]	PORPHYRY [2234]									VEIN					WR [2234]	62.1	0.75		16.7		2.49	3.46		6.01	2.52	0.13		1.53	2.92	0.16
[2234]	CONVERGENT MARGIN	ALEUTIAN ARC / ALASKA PENINSULA / COLD BAY / YANTARNI		57	57	-157.1	-157.1	SAE			s_34 [2234]	NOT GIVEN [2234]									VOL					WR [2234]	61.3	0.71		17		2.45	2.61		6.3	2.87	0.11		1.48	3.08	0.17
[2234]	CONVERGENT MARGIN	ALEUTIAN ARC / ALASKA PENINSULA / COLD BAY / YANTARNI		57	57	-157.1	-157.1	SAE			s_31 [2234]	PORPHYRY [2234]									VEIN					WR [2234]	60.2	0.78		16.9		4.9	1.1		5.02	2.21	0.04		1.43	2.92	0.16
[2234]	CONVERGENT MARGIN	ALEUTIAN ARC / ALASKA PENINSULA / COLD BAY / YANTARNI		57	57	-157.1	-157.1	SAE			s_44 [2234]	PORPHYRY [2234]									VEIN					WR [2234]	59.4	0.85		17.1		2.83	3.95		6.71	3	0.13		1.22	2.7	0.17
[2234]	CONVERGENT MARGIN	ALEUTIAN ARC / ALASKA PENINSULA / COLD BAY / YANTARNI		57	57	-157.1	-157.1	SAE			s_11B [2234]	NOT GIVEN [2234]								VESICULAR [2234]	VOL					WR [2234]	55	0.93		17.4		3.65	4.54		9.12	4.5	0.14		1.29	2.46	0.15
[2234]	CONVERGENT MARGIN	ALEUTIAN ARC / ALASKA PENINSULA / COLD BAY / YANTARNI		57	57	-157.1	-157.1	SAE			s_11C [2234]	NOT GIVEN [2234]									VOL					WR [2234]	60.1	0.75		16.8		3.78	2.62		7.25	3.21	0.12		1.64	2.73	0.17
[2234]	CONVERGENT MARGIN	ALEUTIAN ARC / ALASKA PENINSULA / COLD BAY / YANTARNI		57	57	-157.1	-157.1	SAE			s_11D [2234]	NOT GIVEN [2234]									VOL					WR [2234]	63.1	0.64		16.4		2.84	2.36		6	2.41	0.31		1.8	2.98	0.15
[2234]	CONVERGENT MARGIN	ALEUTIAN ARC / ALASKA PENINSULA / COLD BAY / YANTARNI		57	57	-157.1	-157.1	SAE			s_11E [2234]	NOT GIVEN [2234]									VOL					WR [2234]	60.6	0.73		16.7		3.58	2.74		6.92	3.08	0.13		1.58	2.81	0.14
[2234]	CONVERGENT MARGIN	ALEUTIAN ARC / ALASKA PENINSULA / COLD BAY / YANTARNI		57	57	-157.1	-157.1	SAE			s_12 [2234]	NOT GIVEN [2234]									VOL					WR [2234]	60.8	0.75		16.6		3.04	3.34		6.85	3.15	0.13		1.64	2.96	0.15
[2234]	CONVERGENT MARGIN	ALEUTIAN ARC / ALASKA PENINSULA / COLD BAY / YANTARNI		57	57	-157.1	-157.1	SAE			s_7 [2234]	NOT GIVEN [2234]									VOL					WR [2234]	60	0.7		16.3		4.84	0.89		4.8	2.71	0.05		1.41	2.72	0.18
[2234]	CONVERGENT MARGIN	ALEUTIAN ARC / ALASKA PENINSULA / COLD BAY / YANTARNI	DOME	57	57	-157.1	-157.1	SAE			s_39 [2234]	PORPHYRY [2234]									VEIN					WR [2234]	61.1	0.72		16.7		2.67	3.42		6.81	2.93	0.12		1.64	2.82	0.15
[2234]	CONVERGENT MARGIN	ALEUTIAN ARC / ALASKA PENINSULA / COLD BAY / YANTARNI	DOME	57	57	-157.1	-157.1	SAE			s_38 [2234]	PORPHYRY [2234]									VEIN					WR [2234]	60.4	0.72		16.8		2.74	3.52		7.21	3.28	0.13		1.58	2.78	0.16
[2234]	CONVERGENT MARGIN	ALEUTIAN ARC / ALASKA PENINSULA / COLD BAY / YANTARNI		57	57	-157.1	-157.1	SAE			s_24 [2234]	PORPHYRY [2234]									VEIN					WR [2234]													1.495
[19206]	CONVERGENT MARGIN	ALEUTIAN ARC / ALASKA PENINSULA / AUGUSTINE ISLAND / AUGUSTINE	MARGIN OF EXPF ON EAST FLANK	59.3592	59.3592	-153.386	-153.386	SAE			s_06AUMRT037D [19206]	ANDESITE, 2-PYROXENE [19206]							2006		VOL					WR [19206]	60.1557	0.483294		18.5505				6.07659	7.24408	2.70802	0.161554		0.55172	3.82778	0.240766
[19206]	CONVERGENT MARGIN	ALEUTIAN ARC / ALASKA PENINSULA / AUGUSTINE ISLAND / AUGUSTINE	NORTHEAST FAN	59.3773	59.3773	-153.407	-153.407	SAE			s_10AUMLC304B [19206]	ANDESITE, 2-PYROXENE [19206]							2006		VOL					WR [19206]	62.3677	0.559387		16.773				5.27675	6.69694	3.22814	0.123682		1.00167	3.83885	0.1339
[19206]	CONVERGENT MARGIN	ALEUTIAN ARC / ALASKA PENINSULA / AUGUSTINE ISLAND / AUGUSTINE	NORTHEAST FAN	59.3773	59.3773	-153.407	-153.407	SAE			s_10AUMLC304C [19206]	ANDESITE, 2-PYROXENE [19206]							2006		VOL					WR [19206]	62.747	0.553075		16.5886				5.22993	6.55057	3.22314	0.125455		1.02068	3.82586	0.1357
[19206]	CONVERGENT MARGIN	ALEUTIAN ARC / ALASKA PENINSULA / AUGUSTINE ISLAND / AUGUSTINE	NORTH FLANK	59.4027	59.4027	-153.448	-153.448	SAE			s_10AUMLC310 [19206]	ANDESITE, 2-PYROXENE [19206]							2006		VOL					WR [19206]	62.7541	0.549858		16.6807				5.21201	6.50231	3.17815	0.12403		1.02179	3.83594	0.141132
[19206]	CONVERGENT MARGIN	ALEUTIAN ARC / ALASKA PENINSULA / AUGUSTINE ISLAND / AUGUSTINE	^CLAMSHELL^ ROCK BELOW NE LAVA FLOW	59.3694	59.3694	-153.411	-153.411	SAE			s_10AUMLC027C [19206]	DIORITE, PLAGIOCLASE [19206]							2006		PLU					WR [19206]	57.2502	0.578303		18.8402				7.2166	8.23528	3.17824	0.183835		0.570321	3.69615	0.250907
[19206]	CONVERGENT MARGIN	ALEUTIAN ARC / ALASKA PENINSULA / AUGUSTINE ISLAND / AUGUSTINE	NORTHEAST FAN	59.3773	59.3773	-153.407	-153.407	SAE			s_10AUMLC304A [19206]	DIORITE, PLAGIOCLASE [19206]							2006		PLU					WR [19206]	58.2013	0.568404		18.4082				7.41229	7.8121	2.96377	0.175887		0.524244	3.69907	0.234797
[19872]	CONVERGENT MARGIN	ALEUTIAN ARC / ALASKA PENINSULA / AUGUSTINE ISLAND / AUGUSTINE	2006 ERUPTION	59.3432	59.3432	-153.4	-153.4	SAE			s_YELLOW [19872]	RHYOLITE [19872]								MODERATELY VESICULAR [19872]	VOL					WR [19872]	67.05	0.2		14.86				1.94	2.78	0.59	0.11		1.2	3.89	0.13							0	0.15
[19872]	CONVERGENT MARGIN	ALEUTIAN ARC / ALASKA PENINSULA / AUGUSTINE ISLAND / AUGUSTINE	2006 ERUPTION	59.3432	59.3432	-153.4	-153.4	SAE			s_FLOW-BANDED [19872]	RHYOLITE [19872]								DENSE, LOW VESICULARITY [19872]	VOL					WR [19872]	66.22	0.29		14.82				2.48	3.53	0.88	0.12		1.08	4.08	0.11							0	0.12
[19872]	CONVERGENT MARGIN	ALEUTIAN ARC / ALASKA PENINSULA / AUGUSTINE ISLAND / AUGUSTINE	2006 ERUPTION	59.3432	59.3432	-153.4	-153.4	SAE			s_WHITE [19872]	RHYOLITE [19872]								MODERATELY VESICULAR [19872]	VOL					WR [19872]	67.77	0.2		14.44				1.66	3.1	0.65	0.1		1.13	4.01	0.11							0	0.14
[23819]	CONVERGENT MARGIN	ALEUTIAN ARC / CENTRAL ALEUTIAN ARC / ADAK / ADAGDAK		51.83	51.83	-176.67	-176.67	SAE			s_ADG2 [23819]	ANDESITE [23819]									VOL					WR [23819]
[23819]	CONVERGENT MARGIN	ALEUTIAN ARC / CENTRAL ALEUTIAN ARC / ADAK / ADAGDAK		51.83	51.83	-176.67	-176.67	SAE			s_ADG7A [23819]	BASALT [23819]									VOL					WR [23819]
[23819]	CONVERGENT MARGIN	ALEUTIAN ARC / CENTRAL ALEUTIAN ARC / ADAK / MOUNT MOFFETT	DOME ON MOUNT MOFFETT	51.9416	51.9416	-176.7	-176.7	SAE			s_MOF81-15 [23819]	BASALT [23819]									VOL					WR [23819]
[23819]	CONVERGENT MARGIN	ALEUTIAN ARC / CENTRAL ALEUTIAN ARC / ADAK / HIDDEN BAY PLUTON		51.6953	51.6953	-176.717	-176.717	SAE			s_BW8-55 [23819]	NOT GIVEN [23819]									PLU					WR [23819]
[23819]	CONVERGENT MARGIN	ALEUTIAN ARC / CENTRAL ALEUTIAN ARC / GREAT SITKIN / GREAT SITKIN	1 KM NE OF ZALIVA POINT, ALONG BEACH AT SAND BAY	52.08	52.08	-176.17	-176.17	SAE			s_GS725B [23819]	GABBRO [23819]									PLU					WR [23819]
[7092]	CONVERGENT MARGIN	ALEUTIAN ARC / ALASKA PENINSULA / UPPER ALASKA PENINSULA / SOUTHWEST TRIDENT	KATMAI NATIONAL PARK	58.2	58.2	-155.1	-155.1	SAE			s_97NT28C [7092]	NOT GIVEN [7092]									VOL					WR [7092]
[7092]	CONVERGENT MARGIN	ALEUTIAN ARC / ALASKA PENINSULA / UPPER ALASKA PENINSULA / SOUTHWEST TRIDENT	KATMAI NATIONAL PARK	58.2	58.2	-155.1	-155.1	SAE			s_97NT18B [7092]	NOT GIVEN [7092]									VOL					WR [7092]
[23853]	CONVERGENT MARGIN	ALEUTIAN ARC / CENTRAL ALEUTIAN ARC / KANAGA / KANAGA		52	52	-177	-177	SAE			s_514 [23853]	NOT GIVEN [23853]									VOL					WR [23853]	56.3817	0.833009		17.6118				7.28	8.11248	3.84102	0.163162		1.60179	3.44686	0.197967
[23853]	CONVERGENT MARGIN	ALEUTIAN ARC / CENTRAL ALEUTIAN ARC / KANAGA / KANAGA		52	52	-177	-177	SAE			s_58 [23853]	NOT GIVEN [23853]									VOL					WR [23853]	47.5506	1.04892		20.9038				9.37	11.0608	4.84219	0.174604		1.04225	2.90435	0.225852
[23853]	CONVERGENT MARGIN	ALEUTIAN ARC / CENTRAL ALEUTIAN ARC / KANAGA / KANAGA		52	52	-177	-177	SAE			s_S508 [23853]	NOT GIVEN [23853]									VOL					WR [23853]	46.9061	1.05465		20.3411				9.77	10.5647	4.83962	0.17151		0.995499	2.96811	0.2222
[23853]	CONVERGENT MARGIN	ALEUTIAN ARC / CENTRAL ALEUTIAN ARC / KANAGA / KANAGA		52	52	-177	-177	SAE			s_S489 [23853]	NOT GIVEN [23853]									VOL					WR [23853]		1.12896						11.83	19.0464	13.4943	0.304512
[23853]	CONVERGENT MARGIN	ALEUTIAN ARC / CENTRAL ALEUTIAN ARC / KANAGA / KANAGA		52	52	-177	-177	SAE			s_514-PX [23853]	NOT GIVEN [23853]									VOL					WR [23853]		1.14823						12.02	19.2096	13.7209	0.301683
[23853]	CONVERGENT MARGIN	ALEUTIAN ARC / CENTRAL ALEUTIAN ARC / KANAGA / KANAGA		52	52	-177	-177	SAE			s_S489-PX [23853]	NOT GIVEN [23853]									VOL					WR [23853]	50.2601	0.784137		20.3423				8.66	9.37515	3.73585	0.169353		1.40344	3.25186	0.215047
[23853]	CONVERGENT MARGIN	ALEUTIAN ARC / CENTRAL ALEUTIAN ARC / ADAK / MOUNT MOFFETT		51.92	51.92	-176.75	-176.75	SAE			s_81-19 [23853]	NOT GIVEN [23853]									VOL					WR [23853]	49.2435	0.794389		21.3101				8.46	10.1793	3.8478	0.147661		1.33545	3.00888	0.21138
[23853]	CONVERGENT MARGIN	ALEUTIAN ARC / CENTRAL ALEUTIAN ARC / ADAK / MOUNT MOFFETT		51.92	51.92	-176.75	-176.75	SAE			s_18-15B [23853]	NOT GIVEN [23853]									VOL					WR [23853]	49.4838	0.819706		20.5029				8.91	10.2328	4.16266	0.155672		1.29959	2.94398	0.211755
[23853]	CONVERGENT MARGIN	ALEUTIAN ARC / CENTRAL ALEUTIAN ARC / ADAK / MOUNT MOFFETT		51.92	51.92	-176.75	-176.75	SAE			s_18-15A [23853]	NOT GIVEN [23853]									VOL					WR [23853]	49.6048	0.825739		18.2079				9.11	10.6133	5.52814	0.172023		1.25215	2.87542	0.22216
[23853]	CONVERGENT MARGIN	ALEUTIAN ARC / CENTRAL ALEUTIAN ARC / ADAK / MOUNT MOFFETT		51.92	51.92	-176.75	-176.75	SAE			s_2A [23853]	NOT GIVEN [23853]									VOL					WR [23853]	53.3003	1.27165		17.6233				9.95	8.19311	4.00991	0.189684		1.06441	3.50682	0.211568
[7082]	CONVERGENT MARGIN	ALEUTIAN ARC / ALASKA PENINSULA / UPPER ALASKA PENINSULA / REDOUBT	12/15/89 ERUPTIVE EVENT	60.5	60.5	-152.77	-152.77	SAE			s_92MHR9-1 [7082]	NOT GIVEN [7082]									VOL					WR [7082]	58.47	0.602		18.86				6.2	7.44	2.67	0.147		1.28	4.11	0.219
[7082]	CONVERGENT MARGIN	ALEUTIAN ARC / ALASKA PENINSULA / UPPER ALASKA PENINSULA / REDOUBT	12/15/89 ERUPTIVE EVENT	60.5	60.5	-152.77	-152.77	SAE			s_92MHR7-1 [7082]	NOT GIVEN [7082]									VOL					WR [7082]	59.06	0.584		18.66				6.09	7.15	2.51	0.145		1.36	4.21	0.225
[7082]	CONVERGENT MARGIN	ALEUTIAN ARC / ALASKA PENINSULA / UPPER ALASKA PENINSULA / REDOUBT	12/15/89 ERUPTIVE EVENT	60.5	60.5	-152.77	-152.77	SAE			s_92MHR10-2 [7082]	NOT GIVEN [7082]									VOL					WR [7082]	58.86	0.584		18.84				6.04	7.27	2.56	0.144		1.33	4.15	0.218
[7082]	CONVERGENT MARGIN	ALEUTIAN ARC / ALASKA PENINSULA / UPPER ALASKA PENINSULA / REDOUBT	12/15/89 ERUPTIVE EVENT	60.5	60.5	-152.77	-152.77	SAE			s_92MHR10-1 [7082]	NOT GIVEN [7082]									VOL					WR [7082]	62.9	0.454		17.9				4.69	5.91	1.82	0.128		1.63	4.39	0.188
[7082]	CONVERGENT MARGIN	ALEUTIAN ARC / ALASKA PENINSULA / UPPER ALASKA PENINSULA / REDOUBT	STRATOVOLCANO, 1/2/90 ERUPTIVE EVENT	60.5	60.5	-152.77	-152.77	SAE			s_92MHR24-1 [7082]	NOT GIVEN [7082]									VOL					WR [7082]	59.47	0.578		18.71				5.74	7.1	2.48	0.143		1.36	4.2	0.218
[7082]	CONVERGENT MARGIN	ALEUTIAN ARC / ALASKA PENINSULA / UPPER ALASKA PENINSULA / REDOUBT	STRATOVOLCANO, 1/2/90 ERUPTIVE EVENT	60.5	60.5	-152.77	-152.77	SAE			s_92MHR20-1 [7082]	NOT GIVEN [7082]									VOL					WR [7082]	63	0.458		17.93				4.57	5.9	1.86	0.129		1.6	4.37	0.185
[7082]	CONVERGENT MARGIN	ALEUTIAN ARC / ALASKA PENINSULA / UPPER ALASKA PENINSULA / REDOUBT	STRATOVOLCANO, 2/15/90 ERUPTIVE EVENT	60.5	60.5	-152.77	-152.77	SAE			s_92MHR12-1 [7082]	NOT GIVEN [7082]									VOL					WR [7082]	61.79	0.492		18.24				4.92	6.27	2.03	0.134		1.53	4.4	0.197
[7082]	CONVERGENT MARGIN	ALEUTIAN ARC / ALASKA PENINSULA / UPPER ALASKA PENINSULA / REDOUBT	STRATOVOLCANO, 2/15/90 ERUPTIVE EVENT	60.5	60.5	-152.77	-152.77	SAE			s_92MHR12-3 [7082]	NOT GIVEN [7082]									VOL					WR [7082]	59.78	0.561		18.52				5.75	6.93	2.45	0.14		1.41	4.24	0.209
[7082]	CONVERGENT MARGIN	ALEUTIAN ARC / ALASKA PENINSULA / UPPER ALASKA PENINSULA / REDOUBT	STRATOVOLCANO, 4/15/90 ERUPTIVE EVENT	60.5	60.5	-152.77	-152.77	SAE			s_92MHR22-3 [7082]	NOT GIVEN [7082]									VOL					WR [7082]	60	0.559		18.45				5.72	6.88	2.47	0.141		1.41	4.16	0.208
[7082]	CONVERGENT MARGIN	ALEUTIAN ARC / ALASKA PENINSULA / UPPER ALASKA PENINSULA / REDOUBT	STRATOVOLCANO, 4/15/90 ERUPTIVE EVENT	60.5	60.5	-152.77	-152.77	SAE			s_92MHR22-5 [7082]	NOT GIVEN [7082]									VOL					WR [7082]	60.25	0.536		18.64				5.39	6.87	2.36	0.138		1.41	4.21	0.205
[7082]	CONVERGENT MARGIN	ALEUTIAN ARC / ALASKA PENINSULA / UPPER ALASKA PENINSULA / REDOUBT	STRATOVOLCANO, FINAL DOME	60.5	60.5	-152.77	-152.77	SAE			s_93KWRD1 [7082]	NOT GIVEN [7082]									VOL					WR [7082]	60.77	0.53		18.26				5.45	6.59	2.35	0.146		1.41	4.29	0.21
[7082]	CONVERGENT MARGIN	ALEUTIAN ARC / ALASKA PENINSULA / UPPER ALASKA PENINSULA / REDOUBT	STRATOVOLCANO, FINAL DOME	60.5	60.5	-152.77	-152.77	SAE			s_93KWRD5 [7082]	NOT GIVEN [7082]									VOL					WR [7082]	60.4	0.545		18.37				5.56	6.68	2.38	0.139		1.45	4.32	0.168
[7082]	CONVERGENT MARGIN	ALEUTIAN ARC / ALASKA PENINSULA / UPPER ALASKA PENINSULA / REDOUBT	STRATOVOLCANO, FINAL DOME	60.5	60.5	-152.77	-152.77	SAE			s_93KWRD11 [7082]	NOT GIVEN [7082]									VOL					WR [7082]	61.94	0.52		17.81				5.42	6.06	2.16	0.135		1.52	4.33	0.116
[22052]	CONVERGENT MARGIN	ALEUTIAN ARC / CENTRAL ALEUTIAN ARC / SEGUAM		52.31	52.31	-172.52	-172.52	SAE			s_SB-87-35 [22052]	NOT GIVEN [22052]									VOL					WR [22052]						1.57	5.15
[22052]	CONVERGENT MARGIN	ALEUTIAN ARC / SECOND ALEUTIAN ARC / UMNAK / RECHESHNOI		53.33	53.33	-168.33	-168.33	SAE			s_CNU-50 [22052]	NOT GIVEN [22052]									VOL					WR [22052]						2.61	6.1
[15716]	CONVERGENT MARGIN	ALEUTIAN ARC / ALASKA PENINSULA / COLD BAY / ANIAKCHAK		56.88	56.88	-158.17	-158.17	SAE			s_RNANI-04C [15716]	ANDESITE, BASALTIC [15716]							1931		VOL					WR [15716]	56.25	1.32		16.64				8.85	7.48	3.45	0.21		1.28	4.15	0.37
[15716]	CONVERGENT MARGIN	ALEUTIAN ARC / ALASKA PENINSULA / COLD BAY / ANIAKCHAK		56.88	56.88	-158.17	-158.17	SAE			s_RNANI-24D [15716]	ANDESITE [15716]							1931		VOL					WR [15716]	58.26	1.21		16.53				7.87	6.86	3.15	0.2		1.52	4.1	0.3
[15716]	CONVERGENT MARGIN	ALEUTIAN ARC / ALASKA PENINSULA / COLD BAY / ANIAKCHAK		56.88	56.88	-158.17	-158.17	SAE			s_RNANI-04H [15716]	ANDESITE [15716]							1931		VOL					WR [15716]	61.69	1.07		16.45				6.06	5.28	2.28	0.2		1.8	4.77	0.41
[15716]	CONVERGENT MARGIN	ALEUTIAN ARC / ALASKA PENINSULA / COLD BAY / ANIAKCHAK		56.88	56.88	-158.17	-158.17	SAE			s_RNANI-06 [15716]	ANDESITE [15716]							1931		VOL					WR [15716]	55.97	1.34		16.66				8.92	7.67	3.56	0.21		1.25	4.07	0.37
[15716]	CONVERGENT MARGIN	ALEUTIAN ARC / ALASKA PENINSULA / COLD BAY / ANIAKCHAK		56.88	56.88	-158.17	-158.17	SAE			s_RNANI-85 [15716]	ANDESITE, BASALTIC [15716]							1931		VOL					WR [15716]	56.37	1.32		16.74				8.59	7.51	3.49	0.21		1.28	4.13	0.37
[15716]	CONVERGENT MARGIN	ALEUTIAN ARC / ALASKA PENINSULA / COLD BAY / ANIAKCHAK		56.88	56.88	-158.17	-158.17	SAE			s_RNANI-83 [15716]	ANDESITE, BASALTIC [15716]							1931		VOL					WR [15716]	56.86	1.3		16.65				8.43	7.34	3.41	0.21		1.31	4.13	0.37
[15716]	CONVERGENT MARGIN	ALEUTIAN ARC / ALASKA PENINSULA / COLD BAY / ANIAKCHAK		56.88	56.88	-158.17	-158.17	SAE			s_RNANI-05 [15716]	ANDESITE [15716]							1931		VOL					WR [15716]	57.44	1.28		16.72				7.91	7.13	3.27	0.21		1.37	4.28	0.39
[15716]	CONVERGENT MARGIN	ALEUTIAN ARC / ALASKA PENINSULA / COLD BAY / ANIAKCHAK		56.88	56.88	-158.17	-158.17	SAE			s_RNANI-80 [15716]	ANDESITE [15716]							1931		VOL					WR [15716]	57.27	1.27		16.69				8.27	6.96	3.22	0.21		1.36	4.3	0.44
[15716]	CONVERGENT MARGIN	ALEUTIAN ARC / ALASKA PENINSULA / COLD BAY / ANIAKCHAK		56.88	56.88	-158.17	-158.17	SAE			s_RNANI-35 [15716]	ANDESITE [15716]							1931		VOL					WR [15716]	57.54	1.29		16.86				7.74	7.07	3.23	0.21		1.35	4.27	0.43
[15716]	CONVERGENT MARGIN	ALEUTIAN ARC / ALASKA PENINSULA / COLD BAY / ANIAKCHAK		56.88	56.88	-158.17	-158.17	SAE			s_RNANI-37B [15716]	ANDESITE [15716]							1931		VOL					WR [15716]	57.7	1.27		16.8				7.79	6.79	3.15	0.22		1.37	4.41	0.51
[15716]	CONVERGENT MARGIN	ALEUTIAN ARC / ALASKA PENINSULA / COLD BAY / ANIAKCHAK		56.88	56.88	-158.17	-158.17	SAE			s_RNANI-37A [15716]	ANDESITE [15716]							1931		VOL					WR [15716]	57.72	1.28		16.89				7.72	6.85	3.13	0.21		1.36	4.35	0.5
[15716]	CONVERGENT MARGIN	ALEUTIAN ARC / ALASKA PENINSULA / COLD BAY / ANIAKCHAK		56.88	56.88	-158.17	-158.17	SAE			s_RNANI-36A [15716]	ANDESITE [15716]							1931		VOL					WR [15716]	57.93	1.26		16.76				7.71	6.83	3.11	0.21		1.41	4.34	0.43
[15716]	CONVERGENT MARGIN	ALEUTIAN ARC / ALASKA PENINSULA / COLD BAY / ANIAKCHAK		56.88	56.88	-158.17	-158.17	SAE			s_RNANI-38N [15716]	ANDESITE [15716]							1931		VOL					WR [15716]	59.68	1.16		16.57				7.08	5.97	2.7	0.21		1.58	4.55	0.49
[15716]	CONVERGENT MARGIN	ALEUTIAN ARC / ALASKA PENINSULA / COLD BAY / ANIAKCHAK		56.88	56.88	-158.17	-158.17	SAE			s_RNANI-68 [15716]	ANDESITE [15716]							1931		VOL					WR [15716]	60.59	1.12		16.61				6.52	5.62	2.52	0.2		1.68	4.69	0.44
[15716]	CONVERGENT MARGIN	ALEUTIAN ARC / ALASKA PENINSULA / COLD BAY / ANIAKCHAK		56.88	56.88	-158.17	-158.17	SAE			s_RNANI-70 [15716]	ANDESITE [15716]							1931		VOL					WR [15716]	60.85	1.11		16.53				6.47	5.56	2.49	0.2		1.71	4.65	0.43
[15716]	CONVERGENT MARGIN	ALEUTIAN ARC / ALASKA PENINSULA / COLD BAY / ANIAKCHAK		56.88	56.88	-158.17	-158.17	SAE			s_RNANI-77 [15716]	ANDESITE [15716]							1931		VOL					WR [15716]	61.19	1.1		16.51				6.23	5.47	2.41	0.2		1.74	4.71	0.44
[15716]	CONVERGENT MARGIN	ALEUTIAN ARC / ALASKA PENINSULA / COLD BAY / ANIAKCHAK		56.88	56.88	-158.17	-158.17	SAE			s_RNANI-38A [15716]	ANDESITE [15716]							1931		VOL					WR [15716]	61.91	1.07		16.57				5.65	5.3	2.33	0.2		1.8	4.75	0.42
[15716]	CONVERGENT MARGIN	ALEUTIAN ARC / ALASKA PENINSULA / COLD BAY / ANIAKCHAK		56.88	56.88	-158.17	-158.17	SAE			s_RNANI-72 [15716]	ANDESITE [15716]							1931		VOL					WR [15716]	62.18	1.03		16.39				5.96	5.02	2.18	0.2		1.86	4.79	0.39
[15716]	CONVERGENT MARGIN	ALEUTIAN ARC / ALASKA PENINSULA / COLD BAY / ANIAKCHAK		56.88	56.88	-158.17	-158.17	SAE			s_RNANI-31M [15716]	ANDESITE [15716]							1931		VOL					WR [15716]	62.22	1.05		16.47				5.73	5.08	2.2	0.2		1.83	4.84	0.4
[15716]	CONVERGENT MARGIN	ALEUTIAN ARC / ALASKA PENINSULA / COLD BAY / ANIAKCHAK		56.88	56.88	-158.17	-158.17	SAE			s_RNANI-69 [15716]	ANDESITE [15716]							1931		VOL					WR [15716]	62.25	1.04		16.45				5.79	5.04	2.17	0.19		1.87	4.82	0.38
[15716]	CONVERGENT MARGIN	ALEUTIAN ARC / ALASKA PENINSULA / COLD BAY / ANIAKCHAK		56.88	56.88	-158.17	-158.17	SAE			s_RNANI-71 [15716]	ANDESITE [15716]							1931		VOL					WR [15716]	62.61	1.02		16.38				5.71	4.89	2.06	0.19		1.92	4.85	0.37
[15716]	CONVERGENT MARGIN	ALEUTIAN ARC / ALASKA PENINSULA / COLD BAY / ANIAKCHAK		56.88	56.88	-158.17	-158.17	SAE			s_RNANI-38L [15716]	ANDESITE [15716]							1931		VOL					WR [15716]	62.95	1.01		16.42				5.44	4.79	1.99	0.19		1.94	4.9	0.37
[15716]	CONVERGENT MARGIN	ALEUTIAN ARC / ALASKA PENINSULA / COLD BAY / ANIAKCHAK		56.88	56.88	-158.17	-158.17	SAE			s_RNANI-20 [15716]	DACITE [15716]							1931		VOL					WR [15716]	65.88	0.91		15.93				4.3	3.6	1.35	0.17		2.53	5.08	0.27
[15716]	CONVERGENT MARGIN	ALEUTIAN ARC / ALASKA PENINSULA / COLD BAY / ANIAKCHAK		56.88	56.88	-158.17	-158.17	SAE			s_RNANI-22A [15716]	DACITE [15716]							1931		VOL					WR [15716]	66.68	0.83		15.81				3.95	3.34	1.25	0.16		2.58	5.16	0.24
[15716]	CONVERGENT MARGIN	ALEUTIAN ARC / ALASKA PENINSULA / COLD BAY / ANIAKCHAK		56.88	56.88	-158.17	-158.17	SAE			s_RNANI-26 [15716]	DACITE [15716]							1931		VOL					WR [15716]	67.78	0.73		15.71				3.49	3.01	1.08	0.15		2.66	5.2	0.2
[15716]	CONVERGENT MARGIN	ALEUTIAN ARC / ALASKA PENINSULA / COLD BAY / ANIAKCHAK		56.88	56.88	-158.17	-158.17	SAE			s_RNANI-28 [15716]	DACITE [15716]							1931		VOL					WR [15716]	68.91	0.6		15.49				3.14	2.56	0.89	0.14		2.78	5.33	0.15
[7278]	CONVERGENT MARGIN	ALEUTIAN ARC / ALASKA PENINSULA / UPPER ALASKA PENINSULA / TRIDENT	KATMAI NATIONAL PARK, W TRIDENT CONE, THICK LAVA FLOW CAPPING N RIDGE	58.28	58.34	-155.12	-155.15	SAE			s_K-840 [7278]	DACITE [7278]									VOL					WR [7278]	63.72	0.57		16.53				5.15	5.74	2.36	0.1		1.4	3.87	0.15
[7278]	CONVERGENT MARGIN	ALEUTIAN ARC / ALASKA PENINSULA / UPPER ALASKA PENINSULA / TRIDENT	KATMAI NATIONAL PARK, W TRIDENT CONE, THICK LAVA FLOW CAPPING N RIDGE	58.28	58.34	-155.12	-155.15	SAE			s_K-840-I [7278]	DACITE [7278]									VOL					WR [7278]	57.69	0.8		17.67				7.55	7.32	3.68	0.17		0.83	3.73	0.17
[7278]	CONVERGENT MARGIN	ALEUTIAN ARC / ALASKA PENINSULA / UPPER ALASKA PENINSULA / TRIDENT	KATMAI NATIONAL PARK, W TRIDENT CONE, THICK LAVA FLOW CAPPING N RIDGE	58.28	58.34	-155.12	-155.15	SAE			s_K-841 [7278]	DACITE [7278]									VOL					WR [7278]	58.88	0.68		17.83				6.48	7.27	3.48	0.13		1.01	3.69	0.16
[7278]	CONVERGENT MARGIN	ALEUTIAN ARC / ALASKA PENINSULA / UPPER ALASKA PENINSULA / TRIDENT	KATMAI NATIONAL PARK, W TRIDENT CONE, THICK LAVA FLOW CAPPING N RIDGE	58.28	58.34	-155.12	-155.15	SAE			s_K-1127 [7278]	DACITE [7278]									VOL					WR [7278]	61.3	0.69		16.7				6.29	6.3	3.05	0.13		1.23	3.74	0.17
[7278]	CONVERGENT MARGIN	ALEUTIAN ARC / ALASKA PENINSULA / UPPER ALASKA PENINSULA / TRIDENT	KATMAI NATIONAL PARK, W TRIDENT CONE, THICK LAVA FLOW CAPPING N RIDGE	58.28	58.34	-155.12	-155.15	SAE			s_K-1131 [7278]	DACITE [7278]									VOL					WR [7278]	61.08	0.66		16.7				6.24	6.54	3.23	0.12		1.21	3.68	0.15
[7278]	CONVERGENT MARGIN	ALEUTIAN ARC / ALASKA PENINSULA / UPPER ALASKA PENINSULA / TRIDENT	KATMAI NATIONAL PARK, W TRIDENT CONE, THICK LAVA FLOW CAPPING N RIDGE	58.28	58.34	-155.12	-155.15	SAE			s_K-1132-I [7278]	ANDESITE [7278]									VOL					WR [7278]	55.64	0.71		17.88				7.7	8.71	4.74	0.14		0.79	3.15	0.14
[7278]	CONVERGENT MARGIN	ALEUTIAN ARC / ALASKA PENINSULA / UPPER ALASKA PENINSULA / TRIDENT	KATMAI NATIONAL PARK, W TRIDENT CONE, THICK LAVA FLOW CAPPING N RIDGE	58.28	58.34	-155.12	-155.15	SAE			s_K-1134-I [7278]	DACITE [7278]									VOL					WR [7278]	57.71	0.73		17.54				6.95	7.85	4.09	0.13		0.96	3.49	0.16
[7278]	CONVERGENT MARGIN	ALEUTIAN ARC / ALASKA PENINSULA / UPPER ALASKA PENINSULA / TRIDENT	KATMAI NATIONAL PARK, W TRIDENT CONE, THICK LAVA FLOW CAPPING N RIDGE	58.28	58.34	-155.12	-155.15	SAE			s_K-1135 [7278]	DACITE [7278]									VOL					WR [7278]	60.5	0.68		17				6.19	6.79	3.34	0.12		1.11	3.71	0.15
[7278]	CONVERGENT MARGIN	ALEUTIAN ARC / ALASKA PENINSULA / UPPER ALASKA PENINSULA / TRIDENT	KATMAI NATIONAL PARK, W TRIDENT CONE, THICK LAVA FLOW CAPPING N RIDGE	58.28	58.34	-155.12	-155.15	SAE			s_K-2165 [7278]	DACITE [7278]									VOL					WR [7278]	61.12	0.68		16.76				6.33	6.3	3.15	0.13		1.25	3.72	0.17
[7278]	CONVERGENT MARGIN	ALEUTIAN ARC / ALASKA PENINSULA / UPPER ALASKA PENINSULA / TRIDENT	KATMAI NATIONAL PARK, W TRIDENT CONE, THICK LAVA FLOW CAPPING N RIDGE	58.28	58.34	-155.12	-155.15	SAE			s_K-2450 [7278]	DACITE [7278]									VOL					WR [7278]	62.96	0.65		16.44				5.54	5.73	2.75	0.12		1.33	3.88	0.21
[7278]	CONVERGENT MARGIN	ALEUTIAN ARC / ALASKA PENINSULA / UPPER ALASKA PENINSULA / TRIDENT	KATMAI NATIONAL PARK, W TRIDENT CONE, THICK LAVA FLOW CAPPING N RIDGE	58.28	58.34	-155.12	-155.15	SAE			s_K-2451 [7278]	DACITE [7278]									VOL					WR [7278]	61.3	0.68		16.55				6.25	6.29	3.18	0.13		1.23	3.76	0.22
[7278]	CONVERGENT MARGIN	ALEUTIAN ARC / ALASKA PENINSULA / UPPER ALASKA PENINSULA / TRIDENT	KATMAI NATIONAL PARK, W TRIDENT CONE, THICK LAVA FLOW CAPPING N RIDGE	58.28	58.34	-155.12	-155.15	SAE			s_K-2452 [7278]	DACITE [7278]									VOL					WR [7278]	62.15	0.67		16.52				6	6.04	2.97	0.13		1.29	3.67	0.17
[7278]	CONVERGENT MARGIN	ALEUTIAN ARC / ALASKA PENINSULA / UPPER ALASKA PENINSULA / TRIDENT	KATMAI NATIONAL PARK, W TRIDENT CONE, THICK LAVA FLOW CAPPING N RIDGE	58.28	58.34	-155.12	-155.15	SAE			s_K-2452-I [7278]	ANDESITE [7278]									VOL					WR [7278]	54.84	0.7		18.24				7.75	9.05	5.04	0.15		0.78	2.91	0.14
[7278]	CONVERGENT MARGIN	ALEUTIAN ARC / ALASKA PENINSULA / UPPER ALASKA PENINSULA / TRIDENT	KATMAI NATIONAL PARK, W TRIDENT CONE, THICK LAVA FLOW CAPPING N RIDGE	58.28	58.34	-155.12	-155.15	SAE			s_K-2537 [7278]	DACITE [7278]									VOL					WR [7278]	59.77	0.74		17.14				6.51	6.69	3.54	0.13		1.07	3.76	0.24
[7278]	CONVERGENT MARGIN	ALEUTIAN ARC / ALASKA PENINSULA / UPPER ALASKA PENINSULA / TRIDENT	KATMAI NATIONAL PARK, MOUNT CERBERUS DOME, E FACE	58.26	58.28	-155.22	-155.24	SAE			s_K-164 [7278]	DACITE [7278]									VOL					WR [7278]	63.98	0.62		16.23				5.27	5.23	2.34	0.1		1.56	4.13	0.14
[7278]	CONVERGENT MARGIN	ALEUTIAN ARC / ALASKA PENINSULA / UPPER ALASKA PENINSULA / TRIDENT	KATMAI NATIONAL PARK, MOUNT CERBERUS DOME, E FACE	58.26	58.28	-155.22	-155.24	SAE			s_K-164S [7278]	DACITE [7278]									VOL					WR [7278]	64.2	0.63		16.29				4.96	5.24	2.35	0.1		1.56	4.13	0.13
[7278]	CONVERGENT MARGIN	ALEUTIAN ARC / ALASKA PENINSULA / UPPER ALASKA PENINSULA / TRIDENT	KATMAI NATIONAL PARK, MOUNT CERBERUS DOME, E FACE	58.26	58.28	-155.22	-155.24	SAE			s_K-445 [7278]	DACITE [7278]									VOL					WR [7278]	64.95	0.6		15.99				5.2	5.01	2.11	0.11		1.49	4.02	0.12
[7278]	CONVERGENT MARGIN	ALEUTIAN ARC / ALASKA PENINSULA / UPPER ALASKA PENINSULA / TRIDENT	KATMAI NATIONAL PARK, MOUNT CERBERUS DOME, E FACE	58.26	58.28	-155.22	-155.24	SAE			s_K-2016 [7278]	DACITE [7278]									VOL					WR [7278]	64.32	0.64		16.01				5.42	5.19	2.4	0.12		1.51	3.82	0.18
[7278]	CONVERGENT MARGIN	ALEUTIAN ARC / ALASKA PENINSULA / UPPER ALASKA PENINSULA / TRIDENT	KATMAI NATIONAL PARK, MOUNT CERBERUS DOME, E FACE	58.26	58.28	-155.22	-155.24	SAE			s_K-2456A-I [7278]	ANDESITE [7278]									VOL					WR [7278]	56.9	0.85		17.52				8.58	7.06	4.08	0.19		0.74	3.6	0.08
[7278]	CONVERGENT MARGIN	ALEUTIAN ARC / ALASKA PENINSULA / UPPER ALASKA PENINSULA / TRIDENT	KATMAI NATIONAL PARK, MOUNT CERBERUS DOME, E FACE	58.26	58.28	-155.22	-155.24	SAE			s_K-2456B-I [7278]	ANDESITE [7278]									VOL					WR [7278]	56.72	0.78		17.84				7.97	7.67	4.14	0.16		1.04	3.14	0.15
[7278]	CONVERGENT MARGIN	ALEUTIAN ARC / ALASKA PENINSULA / UPPER ALASKA PENINSULA / TRIDENT	KATMAI NATIONAL PARK, FALLING MOUNTAIN DOME, N SPUR	58.23	58.27	-155.07	-155.15	SAE			s_K-177 [7278]	DACITE [7278]									VOL					WR [7278]	64.19	0.62		16.22				5.2	5.15	2.2	0.1		1.6	4.19	0.13
[7278]	CONVERGENT MARGIN	ALEUTIAN ARC / ALASKA PENINSULA / UPPER ALASKA PENINSULA / TRIDENT	KATMAI NATIONAL PARK, FALLING MOUNTAIN DOME, N SPUR	58.23	58.27	-155.07	-155.15	SAE			s_K-372 [7278]	DACITE [7278]									VOL					WR [7278]	63.83	0.62		16.28				5.6	5.47	2.31	0.12		1.41	3.82	0.14
[7278]	CONVERGENT MARGIN	ALEUTIAN ARC / ALASKA PENINSULA / UPPER ALASKA PENINSULA / TRIDENT	KATMAI NATIONAL PARK, FALLING MOUNTAIN DOME, N SPUR	58.23	58.27	-155.07	-155.15	SAE			s_K-577 [7278]	DACITE [7278]									VOL					WR [7278]	65.17	0.58		15.81				5.04	4.98	2.13	0.11		1.59	4.05	0.14
[7278]	CONVERGENT MARGIN	ALEUTIAN ARC / ALASKA PENINSULA / UPPER ALASKA PENINSULA / TRIDENT	KATMAI NATIONAL PARK, FALLING MOUNTAIN DOME, N SPUR	58.23	58.27	-155.07	-155.15	SAE			s_K-2021 [7278]	DACITE [7278]									VOL					WR [7278]	63.79	0.65		16.16				5.6	5.35	2.38	0.12		1.48	3.88	0.19
[7278]	CONVERGENT MARGIN	ALEUTIAN ARC / ALASKA PENINSULA / UPPER ALASKA PENINSULA / TRIDENT	KATMAI NATIONAL PARK, FALLING MOUNTAIN DOME, N SPUR	58.23	58.27	-155.07	-155.15	SAE			s_K-2457A-I [7278]	ANDESITE [7278]									VOL					WR [7278]	56.48	0.78		17.79				7.83	7.96	4.45	0.16		0.86	3.13	0.17
[7278]	CONVERGENT MARGIN	ALEUTIAN ARC / ALASKA PENINSULA / UPPER ALASKA PENINSULA / TRIDENT	KATMAI NATIONAL PARK, FALLING MOUNTAIN DOME, N SPUR	58.23	58.27	-155.07	-155.15	SAE			s_K-2457B-I [7278]	ANDESITE [7278]									VOL					WR [7278]	56.85	0.84		17.92				7.78	7.64	4.07	0.18		0.8	3.35	0.18
[7278]	CONVERGENT MARGIN	ALEUTIAN ARC / ALASKA PENINSULA / UPPER ALASKA PENINSULA / TRIDENT	KATMAI NATIONAL PARK, TRIDENT PERIPHERAL DOMES	58.21	58.22	-155.07	-155.13	SAE			s_K-831 [7278]	DACITE [7278]									VOL					WR [7278]	64.93	0.54		16.58				4.61	5.17	1.93	0.1		1.58	4	0.16
[7278]	CONVERGENT MARGIN	ALEUTIAN ARC / ALASKA PENINSULA / UPPER ALASKA PENINSULA / TRIDENT	KATMAI NATIONAL PARK, TRIDENT PERIPHERAL DOMES	58.21	58.22	-155.07	-155.13	SAE			s_K-832 [7278]	DACITE [7278]									VOL					WR [7278]	61.87	0.64		17.32				5.57	6.14	2.66	0.11		1.24	3.88	0.16
[7278]	CONVERGENT MARGIN	ALEUTIAN ARC / ALASKA PENINSULA / UPPER ALASKA PENINSULA / TRIDENT	KATMAI NATIONAL PARK, TRIDENT PERIPHERAL DOMES	58.21	58.22	-155.07	-155.13	SAE			s_K-832-I [7278]	ANDESITE [7278]									VOL					WR [7278]	56.85	0.88		18.25				7.72	7.31	3.79	0.14		0.87	3.61	0.18
[7278]	CONVERGENT MARGIN	ALEUTIAN ARC / ALASKA PENINSULA / UPPER ALASKA PENINSULA / TRIDENT	KATMAI NATIONAL PARK, TRIDENT PERIPHERAL DOMES	58.21	58.22	-155.07	-155.13	SAE			s_K-1180 [7278]	DACITE [7278]									VOL					WR [7278]	63.52	0.64		16.21				5.69	5.4	2.55	0.12		1.43	3.91	0.13
[7278]	CONVERGENT MARGIN	ALEUTIAN ARC / ALASKA PENINSULA / UPPER ALASKA PENINSULA / TRIDENT	KATMAI NATIONAL PARK, TRIDENT PERIPHERAL DOMES	58.21	58.22	-155.07	-155.13	SAE			s_K-1181-I [7278]	ANDESITE [7278]									VOL					WR [7278]	57.12	0.76		17.67				7.74	7.63	4.04	0.16		0.9	3.45	0.13
[7278]	CONVERGENT MARGIN	ALEUTIAN ARC / ALASKA PENINSULA / UPPER ALASKA PENINSULA / TRIDENT	KATMAI NATIONAL PARK, TRIDENT PERIPHERAL DOMES	58.21	58.22	-155.07	-155.13	SAE			s_K-1217 [7278]	DACITE [7278]									VOL					WR [7278]	63.18	0.69		16.29				5.79	5.32	2.69	0.12		1.44	3.89	0.18
[7278]	CONVERGENT MARGIN	ALEUTIAN ARC / ALASKA PENINSULA / UPPER ALASKA PENINSULA / TRIDENT	KATMAI NATIONAL PARK, TRIDENT PERIPHERAL DOMES	58.21	58.22	-155.07	-155.13	SAE			s_K-1230 [7278]	DACITE [7278]									VOL					WR [7278]	62.99	0.65		16.3				5.91	5.51	2.71	0.13		1.41	3.83	0.14
[7278]	CONVERGENT MARGIN	ALEUTIAN ARC / ALASKA PENINSULA / UPPER ALASKA PENINSULA / TRIDENT	KATMAI NATIONAL PARK, TRIDENT PERIPHERAL DOMES	58.21	58.22	-155.07	-155.13	SAE			s_K-1231-I [7278]	ANDESITE [7278]									VOL					WR [7278]	54.46	0.77		18.26				8.2	8.9	5.05	0.15		0.69	3.01	0.12
[7278]	CONVERGENT MARGIN	ALEUTIAN ARC / ALASKA PENINSULA / UPPER ALASKA PENINSULA / TRIDENT	KATMAI NATIONAL PARK, TRIDENT PERIPHERAL DOMES	58.21	58.22	-155.07	-155.13	SAE			s_K-2054 [7278]	DACITE [7278]									VOL					WR [7278]	63.73	0.66		16.36				5.51	5.17	2.47	0.12		1.48	3.94	0.17
[7278]	CONVERGENT MARGIN	ALEUTIAN ARC / ALASKA PENINSULA / UPPER ALASKA PENINSULA / TRIDENT	KATMAI NATIONAL PARK, TRIDENT PERIPHERAL DOMES	58.21	58.22	-155.07	-155.13	SAE			s_K-2054-I [7278]	ANDESITE [7278]									VOL					WR [7278]	57.74	0.8		17.77				7.4	7.05	3.94	0.13		0.98	3.61	0.18
[7278]	CONVERGENT MARGIN	ALEUTIAN ARC / ALASKA PENINSULA / UPPER ALASKA PENINSULA / TRIDENT	KATMAI NATIONAL PARK, TRIDENT PERIPHERAL DOMES	58.21	58.22	-155.07	-155.13	SAE			s_K-2485 [7278]	DACITE [7278]									VOL					WR [7278]	64.4	0.63		16.08				5.29	5.01	2.27	0.12		1.55	4.05	0.21
[7278]	CONVERGENT MARGIN	ALEUTIAN ARC / ALASKA PENINSULA / UPPER ALASKA PENINSULA / TRIDENT	KATMAI NATIONAL PARK, TRIDENT PERIPHERAL DOMES	58.21	58.22	-155.07	-155.13	SAE			s_K-2485A [7278]	DACITE [7278]									VOL					WR [7278]	63.36	0.66		16.45				5.63	5.24	2.53	0.12		1.45	3.93	0.22
[7278]	CONVERGENT MARGIN	ALEUTIAN ARC / ALASKA PENINSULA / UPPER ALASKA PENINSULA / TRIDENT	KATMAI NATIONAL PARK, TRIDENT PERIPHERAL DOMES	58.21	58.22	-155.07	-155.13	SAE			s_K-2486 [7278]	DACITE [7278]									VOL					WR [7278]	63.32	0.67		16.34				5.64	5.21	2.65	0.12		1.47	3.97	0.22
[7278]	CONVERGENT MARGIN	ALEUTIAN ARC / ALASKA PENINSULA / UPPER ALASKA PENINSULA / TRIDENT	KATMAI NATIONAL PARK, TRIDENT PERIPHERAL DOMES	58.21	58.22	-155.07	-155.13	SAE			s_K-2545 [7278]	DACITE [7278]									VOL					WR [7278]	63.42	0.66		16.18				5.66	5.38	2.55	0.13		1.44	3.97	0.22
[7278]	CONVERGENT MARGIN	ALEUTIAN ARC / ALASKA PENINSULA / UPPER ALASKA PENINSULA / TRIDENT	KATMAI NATIONAL PARK, E TRIDENT CONE, THICK DACITE LAVA, DISTAL NE RIDGE	58.23	58.28	-155.02	-155.1	SAE			s_K-1146 [7278]	NOT GIVEN [7278]									VOL					WR [7278]	60.32	0.75		16.82				7.23	6.51	2.96	0.14		1.03	3.72	0.14
[7278]	CONVERGENT MARGIN	ALEUTIAN ARC / ALASKA PENINSULA / UPPER ALASKA PENINSULA / TRIDENT	KATMAI NATIONAL PARK, E TRIDENT CONE, THICK DACITE LAVA, DISTAL NE RIDGE	58.23	58.28	-155.02	-155.1	SAE			s_K-1147 [7278]	NOT GIVEN [7278]									VOL					WR [7278]	63.22	0.76		15.98				6.27	5.47	2.2	0.14		1.36	4.05	0.15
[7278]	CONVERGENT MARGIN	ALEUTIAN ARC / ALASKA PENINSULA / UPPER ALASKA PENINSULA / TRIDENT	KATMAI NATIONAL PARK, E TRIDENT CONE, THICK DACITE LAVA, DISTAL NE RIDGE	58.23	58.28	-155.02	-155.1	SAE			s_K-1155 [7278]	NOT GIVEN [7278]									VOL					WR [7278]	62.45	0.65		16.37				6.08	5.9	2.75	0.12		1.38	3.78	0.13
[7278]	CONVERGENT MARGIN	ALEUTIAN ARC / ALASKA PENINSULA / UPPER ALASKA PENINSULA / TRIDENT	KATMAI NATIONAL PARK, E TRIDENT CONE, THICK DACITE LAVA, DISTAL NE RIDGE	58.23	58.28	-155.02	-155.1	SAE			s_K-1173 [7278]	NOT GIVEN [7278]									VOL					WR [7278]	62.63	0.65		16.39				6.02	5.89	2.62	0.12		1.38	3.75	0.14
[7278]	CONVERGENT MARGIN	ALEUTIAN ARC / ALASKA PENINSULA / UPPER ALASKA PENINSULA / TRIDENT	KATMAI NATIONAL PARK, E TRIDENT CONE, THICK DACITE LAVA, DISTAL NE RIDGE	58.23	58.28	-155.02	-155.1	SAE			s_K-1184 [7278]	NOT GIVEN [7278]									VOL					WR [7278]	62.86	0.71		16.27				6.22	5.6	2.44	0.13		2.14	3.06	0.18
[7278]	CONVERGENT MARGIN	ALEUTIAN ARC / ALASKA PENINSULA / UPPER ALASKA PENINSULA / TRIDENT	KATMAI NATIONAL PARK, E TRIDENT CONE, THICK DACITE LAVA, DISTAL NE RIDGE	58.23	58.28	-155.02	-155.1	SAE			s_K-1185 [7278]	NOT GIVEN [7278]									VOL					WR [7278]	61.35	0.74		16.53				6.99	6.02	2.71	0.1		1.26	3.75	0.14
[7278]	CONVERGENT MARGIN	ALEUTIAN ARC / ALASKA PENINSULA / UPPER ALASKA PENINSULA / TRIDENT	KATMAI NATIONAL PARK, E TRIDENT CONE, THICK DACITE LAVA, DISTAL NE RIDGE	58.23	58.28	-155.02	-155.1	SAE			s_K-1203 [7278]	NOT GIVEN [7278]									VOL					WR [7278]	60.09	0.77		16.82				7.07	6.7	3	0.15		1.09	3.76	0.14
[7278]	CONVERGENT MARGIN	ALEUTIAN ARC / ALASKA PENINSULA / UPPER ALASKA PENINSULA / TRIDENT	KATMAI NATIONAL PARK, E TRIDENT CONE, THICK DACITE LAVA, DISTAL NE RIDGE	58.23	58.28	-155.02	-155.1	SAE			s_K-1207A [7278]	DACITE [7278]									VOL					WR [7278]	63.39	0.65		16.39				5.77	5.47	2.34	0.1		1.34	3.99	0.15
[7278]	CONVERGENT MARGIN	ALEUTIAN ARC / ALASKA PENINSULA / UPPER ALASKA PENINSULA / TRIDENT	KATMAI NATIONAL PARK, E TRIDENT CONE, THICK DACITE LAVA, DISTAL NE RIDGE	58.23	58.28	-155.02	-155.1	SAE			s_K-1207B [7278]	NOT GIVEN [7278]									VOL					WR [7278]	58.25	0.71		17.21				7.36	7.59	3.82	0.14		0.93	3.46	0.13
[7278]	CONVERGENT MARGIN	ALEUTIAN ARC / ALASKA PENINSULA / UPPER ALASKA PENINSULA / TRIDENT	KATMAI NATIONAL PARK, E TRIDENT CONE, THICK DACITE LAVA, DISTAL NE RIDGE	58.23	58.28	-155.02	-155.1	SAE			s_K2028 [7278]	DACITE [7278]									VOL					WR [7278]	63.65	0.81		16.52				5.5	5.04	1.99	0.13		1.32	4.44	0.21
[7278]	CONVERGENT MARGIN	ALEUTIAN ARC / ALASKA PENINSULA / UPPER ALASKA PENINSULA / TRIDENT	KATMAI NATIONAL PARK, E TRIDENT CONE, THICK DACITE LAVA, DISTAL NE RIDGE	58.23	58.28	-155.02	-155.1	SAE			s_K-2226 [7278]	NOT GIVEN [7278]									VOL					WR [7278]	61.67	0.7		16.36				6.42	6.13	2.89	0.13		1.36	3.77	0.18
[7278]	CONVERGENT MARGIN	ALEUTIAN ARC / ALASKA PENINSULA / UPPER ALASKA PENINSULA / TRIDENT	KATMAI NATIONAL PARK, E TRIDENT CONE, THICK DACITE LAVA, DISTAL NE RIDGE	58.23	58.28	-155.02	-155.1	SAE			s_K-2227 [7278]	DACITE [7278]									VOL					WR [7278]	64.68	0.61		15.88				5.2	5.09	2.25	0.12		1.7	3.88	0.19
[7278]	CONVERGENT MARGIN	ALEUTIAN ARC / ALASKA PENINSULA / UPPER ALASKA PENINSULA / TRIDENT	KATMAI NATIONAL PARK, E TRIDENT CONE, THICK DACITE LAVA, DISTAL NE RIDGE	58.23	58.28	-155.02	-155.1	SAE			s_K-2227R [7278]	DACITE [7278]									VOL					WR [7278]	64.68	0.61		15.85				5.27	5.16	2.34	0.12		1.69	3.72	0.16
[7278]	CONVERGENT MARGIN	ALEUTIAN ARC / ALASKA PENINSULA / UPPER ALASKA PENINSULA / TRIDENT	KATMAI NATIONAL PARK, E TRIDENT CONE, THICK DACITE LAVA, DISTAL NE RIDGE	58.23	58.28	-155.02	-155.1	SAE			s_K-2228 [7278]	DACITE [7278]									VOL					WR [7278]	65.17	0.6		15.87				5.1	4.95	2.2	0.12		1.45	4	0.16
[7278]	CONVERGENT MARGIN	ALEUTIAN ARC / ALASKA PENINSULA / UPPER ALASKA PENINSULA / TRIDENT	KATMAI NATIONAL PARK, E TRIDENT CONE, BASAL LAVA FLOW AT NOSE OF NW RIDGE	58.23	58.27	-155.07	-155.15	SAE			s_K-2574 [7278]	NOT GIVEN [7278]									VOL					WR [7278]	62.39	0.69		16.22				6.28	5.78	2.61	0.13		1.31	3.97	0.22
[7278]	CONVERGENT MARGIN	ALEUTIAN ARC / ALASKA PENINSULA / UPPER ALASKA PENINSULA / TRIDENT	KATMAI NATIONAL PARK, TRIDENT I CONE, PENULTIMATE LAVA FLOW ON S SHOULDER OF SUMMIT	58.23	58.27	-155.07	-155.15	SAE			s_K-834 [7278]	ANDESITE [7278]									VOL					WR [7278]	59.57	0.67		16.78				6.46	7.44	3.97	0.12		1.18	3.28	0.13
[7278]	CONVERGENT MARGIN	ALEUTIAN ARC / ALASKA PENINSULA / UPPER ALASKA PENINSULA / TRIDENT	KATMAI NATIONAL PARK, TRIDENT I CONE, PENULTIMATE LAVA FLOW ON S SHOULDER OF SUMMIT	58.23	58.27	-155.07	-155.15	SAE			s_K-834-I [7278]	ANDESITE [7278]									VOL					WR [7278]	54.39	0.78		17.86				7.93	9.24	5.35	0.14		0.82	2.95	0.14
[7278]	CONVERGENT MARGIN	ALEUTIAN ARC / ALASKA PENINSULA / UPPER ALASKA PENINSULA / TRIDENT	KATMAI NATIONAL PARK, TRIDENT I CONE, PENULTIMATE LAVA FLOW ON S SHOULDER OF SUMMIT	58.23	58.27	-155.07	-155.15	SAE			s_K-838 [7278]	ANDESITE [7278]									VOL					WR [7278]	58.18	0.65		16.92				6.64	8.13	4.53	0.13		1.08	3.2	0.13
[7278]	CONVERGENT MARGIN	ALEUTIAN ARC / ALASKA PENINSULA / UPPER ALASKA PENINSULA / TRIDENT	KATMAI NATIONAL PARK, TRIDENT I CONE, PENULTIMATE LAVA FLOW ON S SHOULDER OF SUMMIT	58.23	58.27	-155.07	-155.15	SAE			s_K-839 [7278]	ANDESITE [7278]									VOL					WR [7278]	61.9	0.6		17.38				5.44	6.45	2.41	0.11		1.25	3.92	0.13
[7278]	CONVERGENT MARGIN	ALEUTIAN ARC / ALASKA PENINSULA / UPPER ALASKA PENINSULA / TRIDENT	KATMAI NATIONAL PARK, TRIDENT I CONE, PENULTIMATE LAVA FLOW ON S SHOULDER OF SUMMIT	58.23	58.27	-155.07	-155.15	SAE			s_K-1174 [7278]	ANDESITE [7278]									VOL					WR [7278]	61.93	0.65		16.52				6.06	6.33	2.92	0.11		1.41	3.54	0.12
[7278]	CONVERGENT MARGIN	ALEUTIAN ARC / ALASKA PENINSULA / UPPER ALASKA PENINSULA / TRIDENT	KATMAI NATIONAL PARK, TRIDENT I CONE, PENULTIMATE LAVA FLOW ON S SHOULDER OF SUMMIT	58.23	58.27	-155.07	-155.15	SAE			s_K-1175-I [7278]	ANDESITE [7278]									VOL					WR [7278]	54.99	0.78		18.2				8.05	9.07	4.33	0.15		0.88	3.03	0.12
[7278]	CONVERGENT MARGIN	ALEUTIAN ARC / ALASKA PENINSULA / UPPER ALASKA PENINSULA / TRIDENT	KATMAI NATIONAL PARK, TRIDENT I CONE, PENULTIMATE LAVA FLOW ON S SHOULDER OF SUMMIT	58.23	58.27	-155.07	-155.15	SAE			s_K-1177 [7278]	ANDESITE [7278]									VOL					WR [7278]	58.5	0.87		17.83				6.08	7.71	4.58	0.15		1.02	2.73	0.14
[7278]	CONVERGENT MARGIN	ALEUTIAN ARC / ALASKA PENINSULA / UPPER ALASKA PENINSULA / TRIDENT	KATMAI NATIONAL PARK, TRIDENT I CONE, PENULTIMATE LAVA FLOW ON S SHOULDER OF SUMMIT	58.23	58.27	-155.07	-155.15	SAE			s_K-1178 [7278]	ANDESITE [7278]									VOL					WR [7278]	53.41	0.91		18.69				8.86	9.33	4.57	0.17		0.69	2.78	0.19
[7278]	CONVERGENT MARGIN	ALEUTIAN ARC / ALASKA PENINSULA / UPPER ALASKA PENINSULA / TRIDENT	KATMAI NATIONAL PARK, TRIDENT I CONE, PENULTIMATE LAVA FLOW ON S SHOULDER OF SUMMIT	58.23	58.27	-155.07	-155.15	SAE			s_K-1179 [7278]	ANDESITE [7278]									VOL					WR [7278]	55.2	0.64		16.42				7.58	8.67	7.34	0.14		0.85	2.63	0.14
[7278]	CONVERGENT MARGIN	ALEUTIAN ARC / ALASKA PENINSULA / UPPER ALASKA PENINSULA / TRIDENT	KATMAI NATIONAL PARK, TRIDENT I CONE, PENULTIMATE LAVA FLOW ON S SHOULDER OF SUMMIT	58.23	58.27	-155.07	-155.15	SAE			s_K-1182 [7278]	ANDESITE [7278]									VOL					WR [7278]	61.85	0.64		16.6				5.92	6.38	2.95	0.12		1.4	3.62	0.12
[7278]	CONVERGENT MARGIN	ALEUTIAN ARC / ALASKA PENINSULA / UPPER ALASKA PENINSULA / TRIDENT	KATMAI NATIONAL PARK, TRIDENT I CONE, PENULTIMATE LAVA FLOW ON S SHOULDER OF SUMMIT	58.23	58.27	-155.07	-155.15	SAE			s_K-1183-I [7278]	ANDESITE [7278]									VOL					WR [7278]	54.53	0.79		18.24				8	9.43	4.6	0.14		0.79	2.95	0.13
[7278]	CONVERGENT MARGIN	ALEUTIAN ARC / ALASKA PENINSULA / UPPER ALASKA PENINSULA / TRIDENT	KATMAI NATIONAL PARK, TRIDENT I CONE, PENULTIMATE LAVA FLOW ON S SHOULDER OF SUMMIT	58.23	58.27	-155.07	-155.15	SAE			s_K-1205 [7278]	ANDESITE [7278]									VOL					WR [7278]	61.18	0.64		16.62				6.14	6.71	3.16	0.12		1.29	3.6	0.13
[7278]	CONVERGENT MARGIN	ALEUTIAN ARC / ALASKA PENINSULA / UPPER ALASKA PENINSULA / TRIDENT	KATMAI NATIONAL PARK, TRIDENT I CONE, PENULTIMATE LAVA FLOW ON S SHOULDER OF SUMMIT	58.23	58.27	-155.07	-155.15	SAE			s_K-1206 [7278]	ANDESITE [7278]									VOL					WR [7278]	62.17	0.63		16.44				5.94	6.24	2.9	0.12		1.41	3.63	0.12
[7278]	CONVERGENT MARGIN	ALEUTIAN ARC / ALASKA PENINSULA / UPPER ALASKA PENINSULA / TRIDENT	KATMAI NATIONAL PARK, TRIDENT I CONE, PENULTIMATE LAVA FLOW ON S SHOULDER OF SUMMIT	58.23	58.27	-155.07	-155.15	SAE			s_K-1223 [7278]	ANDESITE [7278]									VOL					WR [7278]	58.57	0.7		16.65				6.78	7.73	4.47	0.13		1.15	3.26	0.17
[7278]	CONVERGENT MARGIN	ALEUTIAN ARC / ALASKA PENINSULA / UPPER ALASKA PENINSULA / TRIDENT	KATMAI NATIONAL PARK, TRIDENT I CONE, PENULTIMATE LAVA FLOW ON S SHOULDER OF SUMMIT	58.23	58.27	-155.07	-155.15	SAE			s_K-1406 [7278]	ANDESITE [7278]									VOL					WR [7278]	63.11	0.65		16.45				5.63	5.61	2.58	0.12		1.39	3.91	0.15
[7278]	CONVERGENT MARGIN	ALEUTIAN ARC / ALASKA PENINSULA / UPPER ALASKA PENINSULA / TRIDENT	KATMAI NATIONAL PARK, TRIDENT I CONE, PENULTIMATE LAVA FLOW ON S SHOULDER OF SUMMIT	58.23	58.27	-155.07	-155.15	SAE			s_K-1407 [7278]	ANDESITE [7278]									VOL					WR [7278]	62.81	0.68		16.32				5.91	5.64	2.68	0.13		1.4	3.88	0.15
[7278]	CONVERGENT MARGIN	ALEUTIAN ARC / ALASKA PENINSULA / UPPER ALASKA PENINSULA / TRIDENT	KATMAI NATIONAL PARK, TRIDENT I CONE, PENULTIMATE LAVA FLOW ON S SHOULDER OF SUMMIT	58.23	58.27	-155.07	-155.15	SAE			s_K-2166 [7278]	ANDESITE [7278]									VOL					WR [7278]	61.61	0.69		16.71				6.15	6.03	3.03	0.13		1.29	3.77	0.18
[7278]	CONVERGENT MARGIN	ALEUTIAN ARC / ALASKA PENINSULA / UPPER ALASKA PENINSULA / TRIDENT	KATMAI NATIONAL PARK, TRIDENT I CONE, PENULTIMATE LAVA FLOW ON S SHOULDER OF SUMMIT	58.23	58.27	-155.07	-155.15	SAE			s_K-2225 [7278]	ANDESITE [7278]									VOL					WR [7278]	63.41	0.62		16.21				5.55	5.58	2.62	0.11		1.54	3.8	0.16
[7278]	CONVERGENT MARGIN	ALEUTIAN ARC / ALASKA PENINSULA / UPPER ALASKA PENINSULA / TRIDENT	KATMAI NATIONAL PARK, TRIDENT I CONE, PENULTIMATE LAVA FLOW ON S SHOULDER OF SUMMIT	58.23	58.27	-155.07	-155.15	SAE			s_K-2240 [7278]	ANDESITE [7278]									VOL					WR [7278]	60.39	0.72		16.87				6.54	6.41	3.39	0.13		1.19	3.75	0.2
[7278]	CONVERGENT MARGIN	ALEUTIAN ARC / ALASKA PENINSULA / UPPER ALASKA PENINSULA / TRIDENT	KATMAI NATIONAL PARK, TRIDENT I CONE, PENULTIMATE LAVA FLOW ON S SHOULDER OF SUMMIT	58.23	58.27	-155.07	-155.15	SAE			s_K-2241 [7278]	ANDESITE [7278]									VOL					WR [7278]	60.52	0.74		16.7				6.39	6.62	3.22	0.13		1.34	3.75	0.19
[7278]	CONVERGENT MARGIN	ALEUTIAN ARC / ALASKA PENINSULA / UPPER ALASKA PENINSULA / TRIDENT	KATMAI NATIONAL PARK, TRIDENT I CONE, PENULTIMATE LAVA FLOW ON S SHOULDER OF SUMMIT	58.23	58.27	-155.07	-155.15	SAE			s_K-2458 [7278]	ANDESITE [7278]									VOL					WR [7278]	58.46	0.69		16.64				6.71	7.78	4.53	0.13		1.15	3.33	0.19
[7278]	CONVERGENT MARGIN	ALEUTIAN ARC / ALASKA PENINSULA / UPPER ALASKA PENINSULA / TRIDENT	KATMAI NATIONAL PARK, TRIDENT I CONE, PENULTIMATE LAVA FLOW ON S SHOULDER OF SUMMIT	58.23	58.27	-155.07	-155.15	SAE			s_K-2546 [7278]	ANDESITE [7278]									VOL					WR [7278]	55.52	0.63		16.35				7.54	8.43	7.18	0.15		0.89	2.74	0.17
[7278]	CONVERGENT MARGIN	ALEUTIAN ARC / ALASKA PENINSULA / UPPER ALASKA PENINSULA / TRIDENT	KATMAI NATIONAL PARK, TRIDENT I CONE, PENULTIMATE LAVA FLOW ON S SHOULDER OF SUMMIT	58.23	58.27	-155.07	-155.15	SAE			s_K-833 [7278]	DACITE [7278]									VOL					WR [7278]	61.41	0.6		16.95				5.72	6.9	2.86	0.11		1.36	3.57	0.13
[7278]	CONVERGENT MARGIN	ALEUTIAN ARC / ALASKA PENINSULA / UPPER ALASKA PENINSULA / MOUNT MAGEIK	KATMAI NATIONAL PARK, PYROCLASTIC FLOWS	58.2	58.2	-155.25	-155.25	SAE			s_K-2489A [7278]	DACITE [7278]									VOL					WR [7278]	70.66	0.52		15.34				2.7	2.53	0.77	0.14		1.86	4.87	0.21
[7278]	CONVERGENT MARGIN	ALEUTIAN ARC / ALASKA PENINSULA / UPPER ALASKA PENINSULA / MOUNT MAGEIK	KATMAI NATIONAL PARK, PYROCLASTIC FLOWS	58.2	58.2	-155.25	-155.25	SAE			s_K-2489B [7278]	DACITE [7278]									VOL					WR [7278]	63.58	0.82		16.46				5.33	5.24	2.02	0.15		1.31	4.37	0.31
[7278]	CONVERGENT MARGIN	ALEUTIAN ARC / ALASKA PENINSULA / UPPER ALASKA PENINSULA / MOUNT MAGEIK	KATMAI NATIONAL PARK, PYROCLASTIC FLOWS	58.2	58.2	-155.25	-155.25	SAE			s_K-2489C [7278]	DACITE [7278]									VOL					WR [7278]	63.89	0.81		16.45				5.36	5	1.99	0.16		1.29	4.34	0.31
[7278]	CONVERGENT MARGIN	ALEUTIAN ARC / ALASKA PENINSULA / UPPER ALASKA PENINSULA / MOUNT MAGEIK	KATMAI NATIONAL PARK, PYROCLASTIC FLOWS	58.2	58.2	-155.25	-155.25	SAE			s_K-1222 [7278]	DACITE [7278]									VOL					WR [7278]	63.47	0.82		16.28				5.73	5.16	2.05	0.16		1.29	4.39	0.25
[7278]	CONVERGENT MARGIN	ALEUTIAN ARC / ALASKA PENINSULA / UPPER ALASKA PENINSULA / MOUNT MAGEIK	KATMAI NATIONAL PARK, PYROCLASTIC FLOWS	58.2	58.2	-155.25	-155.25	SAE			s_K-2204 [7278]	DACITE [7278]									VOL					WR [7278]	63.56	0.82		16.26				5.64	5.09	1.99	0.16		1.31	4.5	0.28
[7278]	CONVERGENT MARGIN	ALEUTIAN ARC / ALASKA PENINSULA / UPPER ALASKA PENINSULA / MOUNT MAGEIK	KATMAI NATIONAL PARK, PYROCLASTIC FLOWS	58.2	58.2	-155.25	-155.25	SAE			s_K-2204A [7278]	DACITE [7278]									VOL					WR [7278]	66.57	0.73		15.88				4.43	4.03	1.32	0.14		1.47	4.76	0.26
[7278]	CONVERGENT MARGIN	ALEUTIAN ARC / ALASKA PENINSULA / UPPER ALASKA PENINSULA / MOUNT MAGEIK	KATMAI NATIONAL PARK, PYROCLASTIC FLOWS	58.2	58.2	-155.25	-155.25	SAE			s_K-2204B [7278]	RHYODACITE [7278]									VOL					WR [7278]	70.92	0.5		15.08				2.67	2.44	0.73	0.14		1.69	5.28	0.14
[7278]	CONVERGENT MARGIN	ALEUTIAN ARC / ALASKA PENINSULA / UPPER ALASKA PENINSULA / MOUNT MAGEIK	KATMAI NATIONAL PARK, PYROCLASTIC FLOWS	58.2	58.2	-155.25	-155.25	SAE			s_K-2491A [7278]	DACITE [7278]									VOL					WR [7278]	67.52	0.76		16.27				3.35	3.55	0.81	0.09		1.43	5.5	0.31
[7278]	CONVERGENT MARGIN	ALEUTIAN ARC / ALASKA PENINSULA / UPPER ALASKA PENINSULA / MOUNT MAGEIK	KATMAI NATIONAL PARK, PYROCLASTIC FLOWS	58.2	58.2	-155.25	-155.25	SAE			s_K-2491B [7278]	DACITE [7278]									VOL					WR [7278]	57.57	0.99		16.75				8.57	7.43	3.38	0.18		0.95	3.59	0.18
[7278]	CONVERGENT MARGIN	ALEUTIAN ARC / ALASKA PENINSULA / UPPER ALASKA PENINSULA / MOUNT MAGEIK	KATMAI NATIONAL PARK, PYROCLASTIC FLOWS	58.2	58.2	-155.25	-155.25	SAE			s_K-2491C [7278]	RHYODACITE [7278]									VOL					WR [7278]	71.83	0.42		15.02				2.36	2.19	0.6	0.14		1.91	5.02	0.13
[7278]	CONVERGENT MARGIN	ALEUTIAN ARC / ALASKA PENINSULA / UPPER ALASKA PENINSULA / MOUNT MAGEIK	KATMAI NATIONAL PARK, PYROCLASTIC FLOWS	58.2	58.2	-155.25	-155.25	SAE			s_K-2662A [7278]	DACITE [7278]									VOL					WR [7278]	70.73	0.52		15.21				2.78	2.76	0.78	0.12		1.62	4.9	0.17
[7278]	CONVERGENT MARGIN	ALEUTIAN ARC / ALASKA PENINSULA / UPPER ALASKA PENINSULA / MOUNT MAGEIK	KATMAI NATIONAL PARK, PYROCLASTIC FLOWS	58.2	58.2	-155.25	-155.25	SAE			s_K-2662B [7278]	DACITE [7278]									VOL					WR [7278]	63.68	0.82		16.41				5.67	5.14	2.02	0.15		1.34	4.11	0.26
[7278]	CONVERGENT MARGIN	ALEUTIAN ARC / ALASKA PENINSULA / UPPER ALASKA PENINSULA / MOUNT MAGEIK	KATMAI NATIONAL PARK, PYROCLASTIC FLOWS	58.2	58.2	-155.25	-155.25	SAE			s_K-2662C [7278]	DACITE [7278]									VOL					WR [7278]	63.87	0.83		16.28				5.67	5.04	2.03	0.16		1.43	4.02	0.26
[7278]	CONVERGENT MARGIN	ALEUTIAN ARC / ALASKA PENINSULA / UPPER ALASKA PENINSULA / MOUNT MAGEIK	KATMAI NATIONAL PARK, PYROCLASTIC FLOWS	58.2	58.2	-155.25	-155.25	SAE			s_K-2663A [7278]	DACITE [7278]									VOL					WR [7278]	63.79	0.81		16.27				5.59	5.12	2.01	0.16		1.23	4.35	0.26
[7278]	CONVERGENT MARGIN	ALEUTIAN ARC / ALASKA PENINSULA / UPPER ALASKA PENINSULA / MOUNT MAGEIK	KATMAI NATIONAL PARK, PYROCLASTIC FLOWS	58.2	58.2	-155.25	-155.25	SAE			s_K-2663B [7278]	DACITE [7278]									VOL					WR [7278]	63.66	0.83		16.67				5.82	4.94	2.03	0.16		1.34	3.93	0.24
[7278]	CONVERGENT MARGIN	ALEUTIAN ARC / ALASKA PENINSULA / UPPER ALASKA PENINSULA / TRIDENT	KATMAI NATIONAL PARK, SW TRIDENT (1953-74)	58.22	58.26	-155.12	-155.17	SAE			s_K-70 [7278]	DACITE [7278]									VOL					WR [7278]	61.64	0.68		16.74				5.81	6.47	2.81	0.11		1.35	3.85	0.14
[7278]	CONVERGENT MARGIN	ALEUTIAN ARC / ALASKA PENINSULA / UPPER ALASKA PENINSULA / TRIDENT	KATMAI NATIONAL PARK, SW TRIDENT (1953-74)	58.22	58.26	-155.12	-155.17	SAE			s_K-179 [7278]	ANDESITE [7278]									VOL					WR [7278]	59.21	0.75		17				6.68	7.27	3.58	0.13		1.2	3.63	0.14
[7278]	CONVERGENT MARGIN	ALEUTIAN ARC / ALASKA PENINSULA / UPPER ALASKA PENINSULA / TRIDENT	KATMAI NATIONAL PARK, SW TRIDENT (1953-74)	58.22	58.26	-155.12	-155.17	SAE			s_K-812 [7278]	DACITE [7278]									VOL					WR [7278]	61.61	0.63		17.22				5.53	6.44	2.61	0.11		1.35	3.95	0.15
[7278]	CONVERGENT MARGIN	ALEUTIAN ARC / ALASKA PENINSULA / UPPER ALASKA PENINSULA / TRIDENT	KATMAI NATIONAL PARK, SW TRIDENT (1953-74)	58.22	58.26	-155.12	-155.17	SAE			s_K-1226 [7278]	DACITE [7278]									VOL					WR [7278]	59.28	0.73		17.15				6.58	7.25	3.51	0.13		1.22	3.59	0.14
[7278]	CONVERGENT MARGIN	ALEUTIAN ARC / ALASKA PENINSULA / UPPER ALASKA PENINSULA / TRIDENT	KATMAI NATIONAL PARK, SW TRIDENT (1953-74)	58.22	58.26	-155.12	-155.17	SAE			s_K-2027 [7278]	DACITE [7278]									VOL					WR [7278]	56.94	0.78		17.31				7.42	8.12	4.31	0.14		1.02	3.39	0.17
[7278]	CONVERGENT MARGIN	ALEUTIAN ARC / ALASKA PENINSULA / UPPER ALASKA PENINSULA / TRIDENT	KATMAI NATIONAL PARK, SW TRIDENT (1953-74)	58.22	58.26	-155.12	-155.17	SAE			s_K-2053 [7278]	DACITE [7278]									VOL					WR [7278]	64.77	0.68		15.75				5.25	4.91	2.12	0.12		1.69	4.15	0.17
[7278]	CONVERGENT MARGIN	ALEUTIAN ARC / ALASKA PENINSULA / UPPER ALASKA PENINSULA / TRIDENT	KATMAI NATIONAL PARK, SW TRIDENT (1953-74)	58.22	58.26	-155.12	-155.17	SAE			s_K-2146 [7278]	DACITE [7278]									VOL					WR [7278]	64.21	0.66		16.01				5.24	5.19	2.24	0.12		1.64	4.13	0.16
[7278]	CONVERGENT MARGIN	ALEUTIAN ARC / ALASKA PENINSULA / UPPER ALASKA PENINSULA / TRIDENT	KATMAI NATIONAL PARK, SW TRIDENT (1953-74)	58.22	58.26	-155.12	-155.17	SAE			s_K-2147 [7278]	DACITE [7278]									VOL					WR [7278]	63.77	0.68		16.01				5.51	5.31	2.39	0.12		1.61	4.03	0.17
[7278]	CONVERGENT MARGIN	ALEUTIAN ARC / ALASKA PENINSULA / UPPER ALASKA PENINSULA / TRIDENT	KATMAI NATIONAL PARK, SW TRIDENT (1953-74)	58.22	58.26	-155.12	-155.17	SAE			s_K-2148 [7278]	DACITE [7278]									VOL					WR [7278]	63.46	0.7		15.96				5.69	5.4	2.53	0.12		1.57	4	0.16
[7278]	CONVERGENT MARGIN	ALEUTIAN ARC / ALASKA PENINSULA / UPPER ALASKA PENINSULA / TRIDENT	KATMAI NATIONAL PARK, SW TRIDENT (1953-74)	58.22	58.26	-155.12	-155.17	SAE			s_K-2149 [7278]	DACITE [7278]									VOL					WR [7278]	62.58	0.72		16.14				5.89	5.78	2.74	0.12		1.51	3.92	0.21
[7278]	CONVERGENT MARGIN	ALEUTIAN ARC / ALASKA PENINSULA / UPPER ALASKA PENINSULA / TRIDENT	KATMAI NATIONAL PARK, SW TRIDENT (1953-74)	58.22	58.26	-155.12	-155.17	SAE			s_K-2159 [7278]	DACITE [7278]									VOL					WR [7278]	61.5	0.72		16.35				6.17	6.2	3.1	0.13		1.42	3.8	0.2
[7278]	CONVERGENT MARGIN	ALEUTIAN ARC / ALASKA PENINSULA / UPPER ALASKA PENINSULA / TRIDENT	KATMAI NATIONAL PARK, SW TRIDENT (1953-74)	58.22	58.26	-155.12	-155.17	SAE			s_K-2172 [7278]	DACITE [7278]									VOL					WR [7278]	61.47	0.73		16.43				6.14	6.28	3	0.13		1.42	3.82	0.19
[7278]	CONVERGENT MARGIN	ALEUTIAN ARC / ALASKA PENINSULA / UPPER ALASKA PENINSULA / TRIDENT	KATMAI NATIONAL PARK, SW TRIDENT (1953-74)	58.22	58.26	-155.12	-155.17	SAE			s_K-2173 [7278]	DACITE [7278]									VOL					WR [7278]	61.4	0.72		16.39				6.19	6.31	3.2	0.13		1.4	3.69	0.17
[7278]	CONVERGENT MARGIN	ALEUTIAN ARC / ALASKA PENINSULA / UPPER ALASKA PENINSULA / TRIDENT	KATMAI NATIONAL PARK, SW TRIDENT (1953-74)	58.22	58.26	-155.12	-155.17	SAE			s_K-2174 [7278]	DACITE [7278]									VOL					WR [7278]	60.26	0.75		16.56				6.53	6.71	3.44	0.13		1.32	3.7	0.2
[7278]	CONVERGENT MARGIN	ALEUTIAN ARC / ALASKA PENINSULA / UPPER ALASKA PENINSULA / TRIDENT	KATMAI NATIONAL PARK, SW TRIDENT (1953-74)	58.22	58.26	-155.12	-155.17	SAE			s_K-2175 [7278]	DACITE [7278]									VOL					WR [7278]	61.12	0.73		16.66				6.19	6.48	3.08	0.13		1.37	3.66	0.17
[7278]	CONVERGENT MARGIN	ALEUTIAN ARC / ALASKA PENINSULA / UPPER ALASKA PENINSULA / TRIDENT	KATMAI NATIONAL PARK, SW TRIDENT (1953-74)	58.22	58.26	-155.12	-155.17	SAE			s_K-2176 [7278]	ANDESITE [7278]									VOL					WR [7278]	58.28	0.77		17.01				7.03	7.55	4.01	0.14		1.14	3.45	0.23
[7278]	CONVERGENT MARGIN	ALEUTIAN ARC / ALASKA PENINSULA / UPPER ALASKA PENINSULA / TRIDENT	KATMAI NATIONAL PARK, SW TRIDENT (1953-74)	58.22	58.26	-155.12	-155.17	SAE			s_K-2177 [7278]	DACITE [7278]									VOL					WR [7278]	65.02	0.66		15.79				5.16	4.87	2.07	0.11		1.7	4.05	0.16
[7278]	CONVERGENT MARGIN	ALEUTIAN ARC / ALASKA PENINSULA / UPPER ALASKA PENINSULA / TRIDENT	KATMAI NATIONAL PARK, SW TRIDENT (1953-74)	58.22	58.26	-155.12	-155.17	SAE			s_K-2178 [7278]	DACITE [7278]									VOL					WR [7278]	61.9	0.72		16.32				6.02	6.07	2.97	0.13		1.46	3.82	0.2
[24343]	CONVERGENT MARGIN	ALEUTIAN ARC / CENTRAL ALEUTIAN ARC / BULDIR / BULDIR		52.346	52.346	176.349	176.349	SAQ	-197	-197	s_TN182_28_001 [24343]	BASALT [24343]									VOL					WR [24343]
[24343]	CONVERGENT MARGIN	ALEUTIAN ARC / WESTERN ALEUTIAN ARC / INGENSTREM DEPRESSION	INGENSTREM DEPRESSION	52.473	52.473	175.288	175.288	SAQ	-785	-785	s_SO201-1B-19-002 [24343]	ANDESITE [24343]									VOL					WR [24343]
[24809]	CONVERGENT MARGIN	ALEUTIAN ARC / CENTRAL ALEUTIAN ARC / ADAK CANYON		50.786	50.786	-176.169	-176.169	SAQ			s_SO249-DR7-3 [24809]	NOT GIVEN [24809]								PORPHYRIC [24809]	VOL					WR [24809]	67.98	0.92		14.21				4.81	2.83	1.04	0.17		2.23	5.58	0.24
[24809]	CONVERGENT MARGIN	ALEUTIAN ARC / CENTRAL ALEUTIAN ARC / ADAK CANYON		51.34	51.34	-177.134	-177.134	SAQ			s_SO249-DR9-4 [24809]	NOT GIVEN [24809]								PORPHYRIC [24809]	VOL					WR [24809]	50.34	1.08		18.54				9.28	11.2	5.41	0.18		0.71	3.07	0.21
[24809]	CONVERGENT MARGIN	ALEUTIAN ARC / CENTRAL ALEUTIAN ARC / ADAK CANYON		51.34	51.34	-177.134	-177.134	SAQ			s_SO249-DR9-6 [24809]	NOT GIVEN [24809]								PORPHYRIC-GLOMEROPORPHYRIC [24809]	VOL					WR [24809]	55.63	0.77		16.66				7.64	9.62	5.53	0.09		0.97	2.98	0.1
[24809]	CONVERGENT MARGIN	ALEUTIAN ARC / CENTRAL ALEUTIAN ARC / ADAK CANYON		51.34	51.34	-177.134	-177.134	SAQ			s_SO249-DR9-11 [24809]	NOT GIVEN [24809]								PORPHYRIC [24809]	VOL					WR [24809]	52.73	1.07		18.59				8.11	9.75	4.93	0.13		1.02	3.45	0.23
[24809]	CONVERGENT MARGIN	ALEUTIAN ARC / CENTRAL ALEUTIAN ARC / ADAK CANYON		51.34	51.34	-177.134	-177.134	SAQ			s_SO249-DR9-16 [24809]	NOT GIVEN [24809]								PORPHYRIC [24809]	VOL					WR [24809]	53.25	1.5		17.94				8.95	9.44	3.47	0.13		1.34	3.58	0.38
[24809]	CONVERGENT MARGIN	ALEUTIAN ARC / CENTRAL ALEUTIAN ARC / ADAK CANYON		51.34	51.34	-177.134	-177.134	SAQ			s_SO249-DR9-21 [24809]	NOT GIVEN [24809]								PORPHYRIC [24809]	VOL					WR [24809]	49.82	0.75		18.87				7.75	12.46	6.71	0.13		0.55	2.89	0.09
[24809]	CONVERGENT MARGIN	ALEUTIAN ARC / CENTRAL ALEUTIAN ARC / ADAK CANYON		51.25	51.25	-177.35	-177.35	SAQ			s_SO249-DR10-1 [24809]	NOT GIVEN [24809]								PORPHYRIC [24809]	VOL					WR [24809]	51.2	1.1		20.06				7.64	11.59	4.77	0.13		0.44	2.78	0.3
[24809]	CONVERGENT MARGIN	ALEUTIAN ARC / CENTRAL ALEUTIAN ARC / ADAK CANYON		50.575	50.575	-178.245	-178.245	SAQ			s_SO249-DR11-1 [24809]	NOT GIVEN [24809]								MICROPORPHYRIC [24809]	VOL					WR [24809]	52.11	0.81		16.38				7.88	10.6	7.97	0.13		0.77	2.95	0.39
[24809]	CONVERGENT MARGIN	ALEUTIAN ARC / CENTRAL ALEUTIAN ARC / AMATIGNAK		50.954	50.954	-179.458	-179.458	SAQ			s_SO249-DR15-2 [24809]	NOT GIVEN [24809]								PORPHYRIC [24809]	VOL					WR [24809]	64.4	1.13		15.11				5.67	2.8	2.1	0.1		3.33	4.99	0.36
[24809]	CONVERGENT MARGIN	ALEUTIAN ARC / CENTRAL ALEUTIAN ARC / AMATIGNAK		50.954	50.954	-179.458	-179.458	SAQ			s_SO249-DR15-3 [24809]	NOT GIVEN [24809]								PORPHYRIC-GLOMEROPORPHYRIC [24809]	VOL					WR [24809]	65.18	1.14		15.31				5.06	3.08	1.54	0.09		3.68	4.54	0.38
[24809]	CONVERGENT MARGIN	ALEUTIAN ARC / CENTRAL ALEUTIAN ARC / AMATIGNAK		50.881	50.881	-179.586	-179.586	SAQ			s_SO249-DR16-1 [24809]	NOT GIVEN [24809]								PORPHYRIC-GLOMEROPORPHYRIC [24809]	VOL					WR [24809]	50.3	1.29		16.07				13.24	8.25	4.73	0.26		2.07	3.47	0.32
[24809]	CONVERGENT MARGIN	ALEUTIAN ARC / CENTRAL ALEUTIAN ARC / AMATIGNAK		50.881	50.881	-179.586	-179.586	SAQ			s_SO249-DR16-2 [24809]	NOT GIVEN [24809]								PORPHYRIC-GLOMEROPORPHYRIC [24809]	VOL					WR [24809]	51.87	1.28		15.71				12.54	7.87	4.55	0.3		1.3	4.23	0.35
[24809]	CONVERGENT MARGIN	ALEUTIAN ARC / CENTRAL ALEUTIAN ARC / AMATIGNAK		50.881	50.881	-179.586	-179.586	SAQ			s_SO249-DR16-4 [24809]	NOT GIVEN [24809]								APHYRIC [24809]	VOL					WR [24809]	52.74	0.8		17.96				8.46	6.14	5.75	0.42		1.49	6.17	0.08
[24809]	CONVERGENT MARGIN	ALEUTIAN ARC / WESTERN ALEUTIAN ARC / MURRAY CANYONS		51.691	51.691	176.757	176.757	SAQ			s_SO249-DR25-10 [24809]	NOT GIVEN [24809]									VOL					WR [24809]	51.32	0.87		18.73				10.07	9.17	4.07	0.17		0.94	4.56	0.11
[24809]	CONVERGENT MARGIN	ALEUTIAN ARC / WESTERN ALEUTIAN ARC / MURRAY CANYONS		51.511	51.511	176.111	176.111	SAQ			s_SO249-DR26-1 [24809]	NOT GIVEN [24809]								PORPHYRIC [24809]	VOL					WR [24809]	65.45	0.9		15.19				5.54	2.9	1.56	0.07		3.61	4.33	0.44
[24809]	CONVERGENT MARGIN	ALEUTIAN ARC / WESTERN ALEUTIAN ARC / MURRAY CANYONS		51.511	51.511	176.111	176.111	SAQ			s_SO249-DR26-8 [24809]	NOT GIVEN [24809]								PORPHYRIC [24809]	VOL					WR [24809]	50.2	0.82		16.94				8.22	12.26	8.22	0.13		0.6	2.48	0.12
[24809]	CONVERGENT MARGIN	ALEUTIAN ARC / WESTERN ALEUTIAN ARC / MURRAY CANYONS		51.628	51.628	176.409	176.409	SAQ			s_SO249-DR27-1 [24809]	NOT GIVEN [24809]								PORPHYRIC [24809]	VOL					WR [24809]	53.41	0.6		19.24				7.53	10.9	4.26	0.11		1.31	2.53	0.11
[24809]	CONVERGENT MARGIN	ALEUTIAN ARC / WESTERN ALEUTIAN ARC / MURRAY CANYONS		51.628	51.628	176.409	176.409	SAQ			s_SO249-DR27-5 [24809]	NOT GIVEN [24809]								PORPHYRIC [24809]	VOL					WR [24809]	54.42	0.65		16.98				7.06	8.31	8.11	0.13		0.95	3.24	0.13
[24809]	CONVERGENT MARGIN	ALEUTIAN ARC / WESTERN ALEUTIAN ARC / MURRAY CANYONS		51.693	51.693	176.781	176.781	SAQ			s_SO249-DR28-1 [24809]	NOT GIVEN [24809]								PORPHYRIC [24809]	VOL					WR [24809]	52.86	0.7		18.33				8.31	9.53	4.77	0.13		2	3.2	0.18
[24809]	CONVERGENT MARGIN	ALEUTIAN ARC / WESTERN ALEUTIAN ARC / MURRAY CANYONS		51.693	51.693	176.781	176.781	SAQ			s_SO249-DR28-3 [24809]	NOT GIVEN [24809]								APHYRIC [24809]	VOL					WR [24809]	54.18	0.76		16.14				8.97	5.08	5.81	0.26		2.19	6.53	0.08
[24809]	CONVERGENT MARGIN	ALEUTIAN ARC / WESTERN ALEUTIAN ARC / MURRAY CANYONS		51.693	51.693	176.781	176.781	SAQ			s_SO249-DR28-4 [24809]	NOT GIVEN [24809]								APHYRIC [24809]	VOL					WR [24809]	52.27	1.39		14.86				13.55	8.58	4.55	0.31		0.58	3.51	0.4
[24809]	CONVERGENT MARGIN	ALEUTIAN ARC / WESTERN ALEUTIAN ARC / MURRAY CANYONS		51.688	51.688	176.788	176.788	SAQ			s_SO249-DR29-16 [24809]	NOT GIVEN [24809]									VOL					WR [24809]	56.03	1.01		17.31				9.74	5.22	3.47	0.2		1.56	5.25	0.22
[24809]	CONVERGENT MARGIN	ALEUTIAN ARC / WESTERN ALEUTIAN ARC / MURRAY CANYONS		51.688	51.688	176.788	176.788	SAQ			s_SO249-DR29-21 [24809]	NOT GIVEN [24809]								PORPHYRIC [24809]	VOL					WR [24809]	56.26	1.15		15.1				11	5.13	3.64	0.22		1.21	6.1	0.21
[24809]	CONVERGENT MARGIN	ALEUTIAN ARC / WESTERN ALEUTIAN ARC / MURRAY CANYONS		51.688	51.688	176.788	176.788	SAQ			s_SO249-DR29-22 [24809]	NOT GIVEN [24809]								PORPHYRIC [24809]	VOL					WR [24809]	54.02	0.7		18.33				7.76	8.85	4.58	0.12		1.93	3.55	0.15
[24809]	CONVERGENT MARGIN	ALEUTIAN ARC / WESTERN ALEUTIAN ARC / MURRAY CANYONS		51.688	51.688	176.788	176.788	SAQ			s_SO249-DR29-24 [24809]	NOT GIVEN [24809]								APHYRIC [24809]	VOL					WR [24809]	58.52	0.64		17.43				7.48	2.86	5.09	0.17		2.69	5.09	0.03
[24809]	CONVERGENT MARGIN	ALEUTIAN ARC / WESTERN ALEUTIAN ARC / MURRAY CANYONS		51.508	51.508	176.058	176.058	SAQ			s_SO249-DR32-1 [24809]	NOT GIVEN [24809]								PORPHYRIC [24809]	VOL					WR [24809]	57.54	0.77		17.41				6.47	8.34	4.59	0.12		1.07	3.52	0.16
[24809]	CONVERGENT MARGIN	ALEUTIAN ARC / WESTERN ALEUTIAN ARC / MURRAY CANYONS		51.508	51.508	176.058	176.058	SAQ			s_SO249-DR32-5 [24809]	NOT GIVEN [24809]								PORPHYRIC-GLOMEROPORPHYRIC [24809]	VOL					WR [24809]	53.23	1.54		19.5				7.21	8.89	4.71	0.17		0.66	3.88	0.22
[24809]	CONVERGENT MARGIN	ALEUTIAN ARC / WESTERN ALEUTIAN ARC / KRESTA RIDGE		53.271	53.271	171.595	171.595	SAQ			s_SO249-DR39-8 [24809]	NOT GIVEN [24809]									PLU					WR [24809]	60.62	0.93		16.14				7.01	4.74	3.14	0.12		1.27	5.85	0.18
[24809]	CONVERGENT MARGIN	ALEUTIAN ARC / WESTERN ALEUTIAN ARC / KRESTA RIDGE		53.271	53.271	171.595	171.595	SAQ			s_SO249-DR39-10 [24809]	NOT GIVEN [24809]								APHYRIC [24809]	VOL					WR [24809]	53.46	1.19		15.41				12.57	8.51	5.49	0.19		0.22	2.8	0.17
[24809]	CONVERGENT MARGIN	ALEUTIAN ARC / WESTERN ALEUTIAN ARC / KRESTA RIDGE		53.405	53.405	171.172	171.172	SAQ			s_SO249-DR41-1 [24809]	NOT GIVEN [24809]									VOL					WR [24809]	57.75	1.19		17.03				8.91	2.78	3.32	0.21		0.15	8.38	0.3
[24809]	CONVERGENT MARGIN	ALEUTIAN ARC / WESTERN ALEUTIAN ARC / KRESTA RIDGE		52.605	52.605	171.4	171.4	SAQ			s_SO249-DR48-1 [24809]	NOT GIVEN [24809]								PORPHYRIC [24809]	VOL					WR [24809]	51.13	1.49		17.42				7.52	9.52	7.47	0.16		0.92	4.03	0.35
[24809]	CONVERGENT MARGIN	ALEUTIAN ARC / WESTERN ALEUTIAN ARC / KRESTA RIDGE		52.282	52.282	172.276	172.276	SAQ			s_SO249-DR49-1 [24809]	NOT GIVEN [24809]								PORPHYRIC [24809]	VOL					WR [24809]	52.47	0.81		17.86				7.57	9.54	7.01	0.14		1.08	3.3	0.23
[24809]	CONVERGENT MARGIN	ALEUTIAN ARC / WESTERN ALEUTIAN ARC / KRESTA RIDGE		52.26	52.26	172.97	172.97	SAQ			s_SO249-DR51-4 [24809]	NOT GIVEN [24809]								APHYRIC [24809]	VOL					WR [24809]	52.31	1.12		15.08				8.04	10.62	7.98	0.15		0.17	4.42	0.1
[24809]	CONVERGENT MARGIN	ALEUTIAN ARC / WESTERN ALEUTIAN ARC / KRESTA RIDGE		52.26	52.26	172.97	172.97	SAQ			s_SO249-DR51-8 [24809]	NOT GIVEN [24809]								PORPHYRIC [24809]	VOL					WR [24809]	57.03	0.71		18.01				6.46	6.65	5.7	0.16		1.31	3.84	0.13
[24809]	CONVERGENT MARGIN	ALEUTIAN ARC / WESTERN ALEUTIAN ARC / KRESTA RIDGE		52.26	52.26	172.97	172.97	SAQ			s_SO249-DR51-16 [24809]	NOT GIVEN [24809]								APHYRIC [24809]	VOL					WR [24809]	55.59	0.97		14.32				12.33	4.01	5.51	0.16		2.36	4.66	0.09
[24809]	CONVERGENT MARGIN	ALEUTIAN ARC / WESTERN ALEUTIAN ARC / KOMANDORSKY BLOCK		54.348	54.348	168.685	168.685	SAQ			s_SO249-DR134-1 [24809]	NOT GIVEN [24809]								PORPHYRIC [24809]	VOL					WR [24809]	58.99	0.98		18.63				5.52	6.74	2.96	0.08		1.1	4.76	0.24
[24809]	CONVERGENT MARGIN	ALEUTIAN ARC / WESTERN ALEUTIAN ARC / KOMANDORSKY BLOCK		54.348	54.348	168.685	168.685	SAQ			s_SO249-DR134-2 [24809]	NOT GIVEN [24809]								PORPHYRIC [24809]	VOL					WR [24809]	60.48	0.76		18.93				4.7	6.62	2.74	0.07		1.16	4.39	0.14
[24809]	CONVERGENT MARGIN	ALEUTIAN ARC / WESTERN ALEUTIAN ARC / KOMANDORSKY BLOCK		55.269	55.269	167.065	167.065	SAQ			s_SO249-DR148-1 [24809]	NOT GIVEN [24809]									PLU					WR [24809]	47.43	0.54		16.58				11.59	10.55	11.52	0.25		0.14	1.36	0.04
[24809]	CONVERGENT MARGIN	ALEUTIAN ARC / WESTERN ALEUTIAN ARC / KOMANDORSKY BLOCK		55.639	55.639	165.012	165.012	SAQ			s_SO249-DR153-9 [24809]	NOT GIVEN [24809]								APHYRIC [24809]	VOL					WR [24809]	58.87	1.25		17.35				7.27	5.67	2.01	0.15		2.57	4.46	0.42
[24809]	CONVERGENT MARGIN	ALEUTIAN ARC / WESTERN ALEUTIAN ARC / KOMANDORSKY BLOCK		55.519	55.519	164.888	164.888	SAQ			s_SO249-DR155-1 [24809]	NOT GIVEN [24809]								PORPHYRIC [24809]	VOL					WR [24809]	48.81	0.92		19.23				9.66	11.53	5.67	0.18		0.57	3.28	0.15
[24962]	CONVERGENT MARGIN	ALEUTIAN ARC / WESTERN ALEUTIAN ARC / BULDIR / BULDIR		52.3643	52.3643	175.919	175.919	SAE			s_15BLEC001-1 [24962]	NOT GIVEN [24962]				HOLOCENE [24962]					VOL					WR [24962]	51.8689	0.755963		18.6				7.60053	9.21256	7.91953	0.150132		0.738516	3.00845	0.145393
[24962]	CONVERGENT MARGIN	ALEUTIAN ARC / WESTERN ALEUTIAN ARC / BULDIR / BULDIR		52.3575	52.3675	175.898	175.919	SAE			s_15BLEC002-1 [24962]	NOT GIVEN [24962]				HOLOCENE [24962]					VOL					WR [24962]	53.2246	0.722175		18.2594				7.10868	8.72745	7.48224	0.140772		0.841009	3.36084	0.132829
[24962]	CONVERGENT MARGIN	ALEUTIAN ARC / WESTERN ALEUTIAN ARC / BULDIR / BULDIR		52.3613	52.3613	175.916	175.916	SAE			s_15BLEC003-1 [24962]	NOT GIVEN [24962]				HOLOCENE [24962]					VOL					WR [24962]	52.5563	0.732189		19.065				7.42376	8.96575	6.96172	0.14922		0.774813	3.21693	0.154288
[24962]	CONVERGENT MARGIN	ALEUTIAN ARC / WESTERN ALEUTIAN ARC / BULDIR / BULDIR		52.3629	52.3629	175.912	175.912	SAE			s_15BLEC004-1 [24962]	NOT GIVEN [24962]				HOLOCENE [24962]					VOL					WR [24962]	54.7954	0.746551		18.7705				7.01637	8.12136	5.71457	0.145975		0.967106	3.55748	0.164693
[24962]	CONVERGENT MARGIN	ALEUTIAN ARC / WESTERN ALEUTIAN ARC / BULDIR / BULDIR		52.3575	52.3575	175.898	175.898	SAE			s_15BLEC005-4 [24962]	NOT GIVEN [24962]				HOLOCENE [24962]					VOL					WR [24962]	52.888	0.728305		19.0725				7.25483	8.98798	6.65792	0.145834		0.808865	3.29674	0.159054
[24962]	CONVERGENT MARGIN	ALEUTIAN ARC / WESTERN ALEUTIAN ARC / BULDIR / BULDIR		52.3575	52.3575	175.898	175.898	SAE			s_15BLEC005-5 [24962]	NOT GIVEN [24962]				HOLOCENE [24962]					VOL					WR [24962]	52.6615	0.736557		18.9179				7.4321	8.9501	6.94978	0.146609		0.790852	3.2633	0.151269
[24962]	CONVERGENT MARGIN	ALEUTIAN ARC / WESTERN ALEUTIAN ARC / BULDIR / BULDIR		52.3675	52.3675	175.918	175.918	SAE			s_15BLMC001-2 [24962]	NOT GIVEN [24962]				HOLOCENE [24962]					VOL					WR [24962]	52.2361	0.744654		18.2577				7.59991	9.20143	7.85133	0.146709		0.772927	3.04703	0.142171
[24962]	CONVERGENT MARGIN	ALEUTIAN ARC / WESTERN ALEUTIAN ARC / BULDIR / BULDIR		52.3575	52.3675	175.898	175.919	SAE			s_15BLMC002 [24962]	NOT GIVEN [24962]				HOLOCENE [24962]					VOL					WR [24962]	51.403	0.768795		18.1996				7.53303	9.37849	8.55393	0.146634		0.688728	3.19935	0.128444
[7547]	CONVERGENT MARGIN	ALEUTIAN ARC / ALASKA PENINSULA / UPPER ALASKA PENINSULA / MOUNT GRIGGS	STRATOVOLCANO, KATMAI NATIONAL PARK, INNER CONE	58.35	58.35	-155.1	-155.1	SAE			s_2184 [7547]	ANDESITE [7547]									VOL					WR [7547]	57.5	0.86		17.59				7.13	7.38	3.8	0.14		1.26	3.7	0.23
[7547]	CONVERGENT MARGIN	ALEUTIAN ARC / ALASKA PENINSULA / UPPER ALASKA PENINSULA / MOUNT GRIGGS	STRATOVOLCANO, KATMAI NATIONAL PARK, INNER CONE	58.35	58.35	-155.1	-155.1	SAE			s_2188 [7547]	ANDESITE [7547]									VOL					WR [7547]	57.4	0.88		17.71				7.16	7.16	3.66	0.14		1.31	3.87	0.28
[7547]	CONVERGENT MARGIN	ALEUTIAN ARC / ALASKA PENINSULA / UPPER ALASKA PENINSULA / MOUNT GRIGGS	STRATOVOLCANO, KATMAI NATIONAL PARK, INNER CONE	58.35	58.35	-155.1	-155.1	SAE			s_2190 [7547]	ANDESITE [7547]									VOL					WR [7547]	57.3	0.88		17.64				7.28	7.42	3.76	0.14		1.27	3.65	0.24
[7547]	CONVERGENT MARGIN	ALEUTIAN ARC / ALASKA PENINSULA / UPPER ALASKA PENINSULA / MOUNT GRIGGS	STRATOVOLCANO, KATMAI NATIONAL PARK, INNER CONE	58.35	58.35	-155.1	-155.1	SAE			s_2192 [7547]	ANDESITE [7547]									VOL					WR [7547]	59.1	0.81		17.45				6.79	6.53	3.15	0.14		1.54	3.84	0.23
[7547]	CONVERGENT MARGIN	ALEUTIAN ARC / ALASKA PENINSULA / UPPER ALASKA PENINSULA / MOUNT GRIGGS	STRATOVOLCANO, KATMAI NATIONAL PARK, INNER CONE	58.35	58.35	-155.1	-155.1	SAE			s_2275 [7547]	ANDESITE [7547]									VOL					WR [7547]	58.7	0.81		17.61				6.76	6.66	3.2	0.14		1.52	3.9	0.26
[7547]	CONVERGENT MARGIN	ALEUTIAN ARC / ALASKA PENINSULA / UPPER ALASKA PENINSULA / MOUNT GRIGGS	STRATOVOLCANO, KATMAI NATIONAL PARK, INNER CONE	58.35	58.35	-155.1	-155.1	SAE			s_2276 [7547]	ANDESITE [7547]									VOL					WR [7547]	57.4	0.86		17.64				7.21	7.36	3.73	0.14		1.29	3.69	0.25
[7547]	CONVERGENT MARGIN	ALEUTIAN ARC / ALASKA PENINSULA / UPPER ALASKA PENINSULA / MOUNT GRIGGS	STRATOVOLCANO, KATMAI NATIONAL PARK, INNER CONE	58.35	58.35	-155.1	-155.1	SAE			s_2277 [7547]	ANDESITE [7547]									VOL					WR [7547]	57.2	0.87		17.65				7.33	7.45	3.83	0.14		1.26	3.61	0.23
[7547]	CONVERGENT MARGIN	ALEUTIAN ARC / ALASKA PENINSULA / UPPER ALASKA PENINSULA / MOUNT GRIGGS	STRATOVOLCANO, KATMAI NATIONAL PARK, INNER CONE	58.35	58.35	-155.1	-155.1	SAE			s_2278 [7547]	ANDESITE [7547]									VOL					WR [7547]	60.2	0.81		17.19				6.36	6.2	2.88	0.13		1.64	3.93	0.22
[7547]	CONVERGENT MARGIN	ALEUTIAN ARC / ALASKA PENINSULA / UPPER ALASKA PENINSULA / MOUNT GRIGGS	STRATOVOLCANO, KATMAI NATIONAL PARK, INNER CONE	58.35	58.35	-155.1	-155.1	SAE			s_2279 [7547]	ANDESITE [7547]									VOL					WR [7547]	55.1	0.89		18.48				7.55	8.32	4.32	0.15		1.03	3.5	0.23
[7547]	CONVERGENT MARGIN	ALEUTIAN ARC / ALASKA PENINSULA / UPPER ALASKA PENINSULA / MOUNT GRIGGS	STRATOVOLCANO, KATMAI NATIONAL PARK, INNER CONE	58.35	58.35	-155.1	-155.1	SAE			s_2280 [7547]	ANDESITE [7547]									VOL					WR [7547]	59.3	0.83		17.56				6.73	6.38	3.07	0.13		1.48	3.84	0.24
[7547]	CONVERGENT MARGIN	ALEUTIAN ARC / ALASKA PENINSULA / UPPER ALASKA PENINSULA / MOUNT GRIGGS	STRATOVOLCANO, KATMAI NATIONAL PARK, INNER CONE	58.35	58.35	-155.1	-155.1	SAE			s_2281 [7547]	ANDESITE [7547]									VOL					WR [7547]	60.4	0.78		17.22				6.27	6.13	2.84	0.13		1.65	3.91	0.22
[7547]	CONVERGENT MARGIN	ALEUTIAN ARC / ALASKA PENINSULA / UPPER ALASKA PENINSULA / MOUNT GRIGGS	STRATOVOLCANO, KATMAI NATIONAL PARK, INNER CONE	58.35	58.35	-155.1	-155.1	SAE			s_2373 [7547]	ANDESITE [7547]									VOL					WR [7547]	61	0.75		17.05				6.22	5.89	2.7	0.13		1.74	3.93	0.23
[7547]	CONVERGENT MARGIN	ALEUTIAN ARC / ALASKA PENINSULA / UPPER ALASKA PENINSULA / MOUNT GRIGGS	STRATOVOLCANO, KATMAI NATIONAL PARK, INNER CONE	58.35	58.35	-155.1	-155.1	SAE			s_2374 [7547]	ANDESITE [7547]									VOL					WR [7547]	59.6	0.79		17.41				6.56	6.38	2.95	0.14		1.59	3.92	0.23
[7547]	CONVERGENT MARGIN	ALEUTIAN ARC / ALASKA PENINSULA / UPPER ALASKA PENINSULA / MOUNT GRIGGS	STRATOVOLCANO, KATMAI NATIONAL PARK, INNER CONE	58.35	58.35	-155.1	-155.1	SAE			s_2395 [7547]	ANDESITE [7547]									VOL					WR [7547]	56.9	0.86		17.9				7.22	7.47	3.82	0.14		1.27	3.79	0.27
[7547]	CONVERGENT MARGIN	ALEUTIAN ARC / ALASKA PENINSULA / UPPER ALASKA PENINSULA / MOUNT GRIGGS	STRATOVOLCANO, KATMAI NATIONAL PARK, INNER CONE	58.35	58.35	-155.1	-155.1	SAE			s_2396 [7547]	ANDESITE [7547]									VOL					WR [7547]	58.7	0.84		17.6				6.82	6.69	3.19	0.14		1.49	3.86	0.22
[7547]	CONVERGENT MARGIN	ALEUTIAN ARC / ALASKA PENINSULA / UPPER ALASKA PENINSULA / MOUNT GRIGGS	STRATOVOLCANO, KATMAI NATIONAL PARK, INNER CONE	58.35	58.35	-155.1	-155.1	SAE			s_2397 [7547]	ANDESITE [7547]									VOL					WR [7547]	55.9	0.87		18.17				7.38	7.93	4.11	0.14		1.14	3.68	0.23
[7547]	CONVERGENT MARGIN	ALEUTIAN ARC / ALASKA PENINSULA / UPPER ALASKA PENINSULA / MOUNT GRIGGS	STRATOVOLCANO, KATMAI NATIONAL PARK, INNER CONE	58.35	58.35	-155.1	-155.1	SAE			s_2398 [7547]	ANDESITE [7547]									VOL					WR [7547]	60.7	0.76		17.12				6.3	5.98	2.75	0.13		1.72	3.9	0.22
[7547]	CONVERGENT MARGIN	ALEUTIAN ARC / ALASKA PENINSULA / UPPER ALASKA PENINSULA / MOUNT GRIGGS	STRATOVOLCANO, KATMAI NATIONAL PARK, INNER CONE	58.35	58.35	-155.1	-155.1	SAE			s_2399 [7547]	ANDESITE [7547]									VOL					WR [7547]	61.9	0.74		16.72				6.04	5.49	2.5	0.13		1.9	3.91	0.22
[7547]	CONVERGENT MARGIN	ALEUTIAN ARC / ALASKA PENINSULA / UPPER ALASKA PENINSULA / MOUNT GRIGGS	STRATOVOLCANO, KATMAI NATIONAL PARK, OUTER CONE	58.35	58.35	-155.1	-155.1	SAE			s_47 [7547]	ANDESITE [7547]									VOL					WR [7547]	55.7	0.9		18.5				7.82	7.53	3.81	0.16		1.1	3.87	0.21
[7547]	CONVERGENT MARGIN	ALEUTIAN ARC / ALASKA PENINSULA / UPPER ALASKA PENINSULA / MOUNT GRIGGS	STRATOVOLCANO, KATMAI NATIONAL PARK, OUTER CONE	58.35	58.35	-155.1	-155.1	SAE			s_2191 [7547]	ANDESITE [7547]									VOL					WR [7547]	63	0.69		16.53				5.52	5.19	2.3	0.12		2.04	3.97	0.23
[7547]	CONVERGENT MARGIN	ALEUTIAN ARC / ALASKA PENINSULA / UPPER ALASKA PENINSULA / MOUNT GRIGGS	STRATOVOLCANO, KATMAI NATIONAL PARK, OUTER CONE	58.35	58.35	-155.1	-155.1	SAE			s_2247 [7547]	ANDESITE [7547]									VOL					WR [7547]	59.2	0.75		17.51				6.36	6.76	3.39	0.13		1.55	3.74	0.23
[7547]	CONVERGENT MARGIN	ALEUTIAN ARC / ALASKA PENINSULA / UPPER ALASKA PENINSULA / MOUNT GRIGGS	STRATOVOLCANO, KATMAI NATIONAL PARK, OUTER CONE	58.35	58.35	-155.1	-155.1	SAE			s_2248 [7547]	ANDESITE [7547]									VOL					WR [7547]	59.3	0.81		17.55				7.04	6.1	2.85	0.15		1.45	4.1	0.25
[7547]	CONVERGENT MARGIN	ALEUTIAN ARC / ALASKA PENINSULA / UPPER ALASKA PENINSULA / MOUNT GRIGGS	STRATOVOLCANO, KATMAI NATIONAL PARK, OUTER CONE	58.35	58.35	-155.1	-155.1	SAE			s_2251 [7547]	ANDESITE [7547]									VOL					WR [7547]	60.1	0.82		17.44				6.5	5.81	2.68	0.14		1.61	4.22	0.26
[7547]	CONVERGENT MARGIN	ALEUTIAN ARC / ALASKA PENINSULA / UPPER ALASKA PENINSULA / MOUNT GRIGGS	STRATOVOLCANO, KATMAI NATIONAL PARK, OUTER CONE	58.35	58.35	-155.1	-155.1	SAE			s_2274 [7547]	ANDESITE [7547]									VOL					WR [7547]	57.6	0.75		18.07				6.71	7.38	3.78	0.14		1.33	3.59	0.24
[7547]	CONVERGENT MARGIN	ALEUTIAN ARC / ALASKA PENINSULA / UPPER ALASKA PENINSULA / MOUNT GRIGGS	STRATOVOLCANO, KATMAI NATIONAL PARK, OUTER CONE	58.35	58.35	-155.1	-155.1	SAE			s_2282 [7547]	ANDESITE [7547]									VOL					WR [7547]	55.1	0.85		17.86				7.93	8.15	5	0.15		1.15	3.2	0.21
[7547]	CONVERGENT MARGIN	ALEUTIAN ARC / ALASKA PENINSULA / UPPER ALASKA PENINSULA / MOUNT GRIGGS	STRATOVOLCANO, KATMAI NATIONAL PARK, OUTER CONE	58.35	58.35	-155.1	-155.1	SAE			s_2283 [7547]	ANDESITE [7547]									VOL					WR [7547]	55.2	0.89		18.96				7.83	7.79	4.3	0.14		1.03	3.25	0.2
[7547]	CONVERGENT MARGIN	ALEUTIAN ARC / ALASKA PENINSULA / UPPER ALASKA PENINSULA / MOUNT GRIGGS	STRATOVOLCANO, KATMAI NATIONAL PARK, OUTER CONE	58.35	58.35	-155.1	-155.1	SAE			s_2284 [7547]	ANDESITE [7547]									VOL					WR [7547]	58	0.85		18.01				7.29	6.57	3.26	0.15		1.28	3.93	0.26
[7547]	CONVERGENT MARGIN	ALEUTIAN ARC / ALASKA PENINSULA / UPPER ALASKA PENINSULA / MOUNT GRIGGS	STRATOVOLCANO, KATMAI NATIONAL PARK, OUTER CONE	58.35	58.35	-155.1	-155.1	SAE			s_2285 [7547]	ANDESITE [7547]									VOL					WR [7547]	55.5	0.86		18.18				7.64	8.44	4.1	0.14		1.12	3.34	0.22
[7547]	CONVERGENT MARGIN	ALEUTIAN ARC / ALASKA PENINSULA / UPPER ALASKA PENINSULA / MOUNT GRIGGS	STRATOVOLCANO, KATMAI NATIONAL PARK, OUTER CONE	58.35	58.35	-155.1	-155.1	SAE			s_2286 [7547]	ANDESITE [7547]									VOL					WR [7547]	59.8	0.8		17.41				6.78	5.92	2.89	0.14		1.55	4.06	0.27
[7547]	CONVERGENT MARGIN	ALEUTIAN ARC / ALASKA PENINSULA / UPPER ALASKA PENINSULA / MOUNT GRIGGS	STRATOVOLCANO, KATMAI NATIONAL PARK, OUTER CONE	58.35	58.35	-155.1	-155.1	SAE			s_2287 [7547]	ANDESITE [7547]									VOL					WR [7547]	60.3	0.77		18.1				5.67	5.9	2.5	0.13		1.58	4.39	0.26
[7547]	CONVERGENT MARGIN	ALEUTIAN ARC / ALASKA PENINSULA / UPPER ALASKA PENINSULA / MOUNT GRIGGS	STRATOVOLCANO, KATMAI NATIONAL PARK, OUTER CONE	58.35	58.35	-155.1	-155.1	SAE			s_2290 [7547]	ANDESITE [7547]									VOL					WR [7547]	59	0.79		18.04				6.14	6.46	3.18	0.13		1.42	4.16	0.27
[7547]	CONVERGENT MARGIN	ALEUTIAN ARC / ALASKA PENINSULA / UPPER ALASKA PENINSULA / MOUNT GRIGGS	STRATOVOLCANO, KATMAI NATIONAL PARK, OUTER CONE	58.35	58.35	-155.1	-155.1	SAE			s_2291 [7547]	ANDESITE [7547]									VOL					WR [7547]	59.1	0.82		17.54				7.05	6.16	3.12	0.14		1.46	4	0.24
[7547]	CONVERGENT MARGIN	ALEUTIAN ARC / ALASKA PENINSULA / UPPER ALASKA PENINSULA / MOUNT GRIGGS	STRATOVOLCANO, KATMAI NATIONAL PARK, OUTER CONE	58.35	58.35	-155.1	-155.1	SAE			s_2292 [7547]	ANDESITE [7547]									VOL					WR [7547]	57.1	0.76		17.44				7.22	7.7	4.2	0.15		1.23	3.57	0.24
[7547]	CONVERGENT MARGIN	ALEUTIAN ARC / ALASKA PENINSULA / UPPER ALASKA PENINSULA / MOUNT GRIGGS	STRATOVOLCANO, KATMAI NATIONAL PARK, OUTER CONE	58.35	58.35	-155.1	-155.1	SAE			s_2293 [7547]	ANDESITE [7547]									VOL					WR [7547]	60.2	0.72		17.43				6.15	6.06	3.18	0.14		1.68	3.82	0.23
[7547]	CONVERGENT MARGIN	ALEUTIAN ARC / ALASKA PENINSULA / UPPER ALASKA PENINSULA / MOUNT GRIGGS	STRATOVOLCANO, KATMAI NATIONAL PARK, OUTER CONE	58.35	58.35	-155.1	-155.1	SAE			s_2310 [7547]	ANDESITE [7547]									VOL					WR [7547]	58.6	0.78		17.64				7.17	6.57	3.29	0.15		1.32	3.88	0.24
[7547]	CONVERGENT MARGIN	ALEUTIAN ARC / ALASKA PENINSULA / UPPER ALASKA PENINSULA / MOUNT GRIGGS	STRATOVOLCANO, KATMAI NATIONAL PARK, OUTER CONE	58.35	58.35	-155.1	-155.1	SAE			s_2311 [7547]	ANDESITE [7547]									VOL					WR [7547]	57.2	0.76		17.29				7.23	7.6	4.36	0.15		1.24	3.55	0.25
[7547]	CONVERGENT MARGIN	ALEUTIAN ARC / ALASKA PENINSULA / UPPER ALASKA PENINSULA / MOUNT GRIGGS	STRATOVOLCANO, KATMAI NATIONAL PARK, OUTER CONE	58.35	58.35	-155.1	-155.1	SAE			s_2313 [7547]	ANDESITE [7547]									VOL					WR [7547]	57.1	0.75		17.27				7.26	7.61	4.41	0.15		1.24	3.52	0.24
[7547]	CONVERGENT MARGIN	ALEUTIAN ARC / ALASKA PENINSULA / UPPER ALASKA PENINSULA / MOUNT GRIGGS	STRATOVOLCANO, KATMAI NATIONAL PARK, OUTER CONE	58.35	58.35	-155.1	-155.1	SAE			s_2315 [7547]	ANDESITE [7547]									VOL					WR [7547]	59.1	0.81		17.51				7.12	6.07	2.94	0.15		1.46	4.15	0.29
[7547]	CONVERGENT MARGIN	ALEUTIAN ARC / ALASKA PENINSULA / UPPER ALASKA PENINSULA / MOUNT GRIGGS	STRATOVOLCANO, KATMAI NATIONAL PARK, OUTER CONE	58.35	58.35	-155.1	-155.1	SAE			s_2316 [7547]	ANDESITE [7547]									VOL					WR [7547]	59.3	0.81		17.54				7.02	6.1	2.86	0.15		1.45	4.07	0.25
[7547]	CONVERGENT MARGIN	ALEUTIAN ARC / ALASKA PENINSULA / UPPER ALASKA PENINSULA / MOUNT GRIGGS	STRATOVOLCANO, KATMAI NATIONAL PARK, OUTER CONE	58.35	58.35	-155.1	-155.1	SAE			s_2328 [7547]	ANDESITE [7547]									VOL					WR [7547]	59.8	0.73		17.46				6.24	6.42	3.21	0.14		1.62	3.8	0.24
[7547]	CONVERGENT MARGIN	ALEUTIAN ARC / ALASKA PENINSULA / UPPER ALASKA PENINSULA / MOUNT GRIGGS	STRATOVOLCANO, KATMAI NATIONAL PARK, OUTER CONE	58.35	58.35	-155.1	-155.1	SAE			s_2387 [7547]	ANDESITE [7547]									VOL					WR [7547]	57.8	0.86		18.03				7.26	6.67	3.31	0.15		1.33	3.94	0.26
[7547]	CONVERGENT MARGIN	ALEUTIAN ARC / ALASKA PENINSULA / UPPER ALASKA PENINSULA / MOUNT GRIGGS	STRATOVOLCANO, KATMAI NATIONAL PARK, OUTER CONE	58.35	58.35	-155.1	-155.1	SAE			s_2389 [7547]	ANDESITE [7547]									VOL					WR [7547]	56.9	0.81		17.76				7.39	7.77	3.78	0.14		1.27	3.52	0.22
[7547]	CONVERGENT MARGIN	ALEUTIAN ARC / ALASKA PENINSULA / UPPER ALASKA PENINSULA / MOUNT GRIGGS	STRATOVOLCANO, KATMAI NATIONAL PARK, OUTER CONE	58.35	58.35	-155.1	-155.1	SAE			s_2424 [7547]	ANDESITE [7547]									VOL					WR [7547]	54.9	0.81		17.63				7.61	8.92	5.12	0.14		1.05	3.22	0.21
[7547]	CONVERGENT MARGIN	ALEUTIAN ARC / ALASKA PENINSULA / UPPER ALASKA PENINSULA / MOUNT GRIGGS	STRATOVOLCANO, KATMAI NATIONAL PARK, OUTER CONE	58.35	58.35	-155.1	-155.1	SAE			s_2495 [7547]	ANDESITE [7547]									VOL					WR [7547]	57.2	0.87		18.29				7.45	6.81	3.48	0.15		1.25	3.86	0.24
[7547]	CONVERGENT MARGIN	ALEUTIAN ARC / ALASKA PENINSULA / UPPER ALASKA PENINSULA / MOUNT GRIGGS	STRATOVOLCANO, KATMAI NATIONAL PARK, OUTER CONE	58.35	58.35	-155.1	-155.1	SAE			s_KNM-15 [7547]	ANDESITE [7547]									VOL					WR [7547]	62.5	0.71		16.86				5.7	5.53	2.32	0.12		1.86	3.84	0.16
[7547]	CONVERGENT MARGIN	ALEUTIAN ARC / ALASKA PENINSULA / UPPER ALASKA PENINSULA / MOUNT GRIGGS	STRATOVOLCANO, KATMAI NATIONAL PARK, OUTER CONE	58.35	58.35	-155.1	-155.1	SAE			s_KNM-33 [7547]	ANDESITE [7547]									VOL					WR [7547]	55.5	0.88		18.15				7.51	8.15	4.18	0.14		1.09	3.78	0.17
[7547]	CONVERGENT MARGIN	ALEUTIAN ARC / ALASKA PENINSULA / UPPER ALASKA PENINSULA / MOUNT GRIGGS	STRATOVOLCANO, KATMAI NATIONAL PARK, OLD WINDOWS	58.35	58.35	-155.1	-155.1	SAE			s_2185 [7547]	ANDESITE [7547]									VOL					WR [7547]	61.9	0.63		17.14				5.72	5.51	2.45	0.14		1.71	4.12	0.25
[7547]	CONVERGENT MARGIN	ALEUTIAN ARC / ALASKA PENINSULA / UPPER ALASKA PENINSULA / MOUNT GRIGGS	STRATOVOLCANO, KATMAI NATIONAL PARK, OLD WINDOWS	58.35	58.35	-155.1	-155.1	SAE			s_2187 [7547]	ANDESITE [7547]									VOL					WR [7547]	55.2	0.81		18.11				7.55	8.75	4.5	0.15		1.06	3.27	0.16
[7547]	CONVERGENT MARGIN	ALEUTIAN ARC / ALASKA PENINSULA / UPPER ALASKA PENINSULA / MOUNT GRIGGS	STRATOVOLCANO, KATMAI NATIONAL PARK, OLD WINDOWS	58.35	58.35	-155.1	-155.1	SAE			s_2294 [7547]	ANDESITE [7547]									VOL					WR [7547]	60.1	0.68		17.44				6.15	6.33	3.11	0.14		1.55	3.92	0.23
[7547]	CONVERGENT MARGIN	ALEUTIAN ARC / ALASKA PENINSULA / UPPER ALASKA PENINSULA / MOUNT GRIGGS	STRATOVOLCANO, KATMAI NATIONAL PARK, OLD WINDOWS	58.35	58.35	-155.1	-155.1	SAE			s_2323 [7547]	ANDESITE [7547]									VOL					WR [7547]	57	0.77		18.09				6.85	7.63	4.02	0.14		1.3	3.56	0.25
[7547]	CONVERGENT MARGIN	ALEUTIAN ARC / ALASKA PENINSULA / UPPER ALASKA PENINSULA / MOUNT GRIGGS	STRATOVOLCANO, KATMAI NATIONAL PARK, OLD WINDOWS	58.35	58.35	-155.1	-155.1	SAE			s_2327 [7547]	ANDESITE [7547]									VOL					WR [7547]	57.8	0.75		17.66				6.98	7.29	3.96	0.14		1.13	3.63	0.24
[7547]	CONVERGENT MARGIN	ALEUTIAN ARC / ALASKA PENINSULA / UPPER ALASKA PENINSULA / MOUNT GRIGGS	STRATOVOLCANO, KATMAI NATIONAL PARK, OLD WINDOWS	58.35	58.35	-155.1	-155.1	SAE			s_2391 [7547]	ANDESITE [7547]									VOL					WR [7547]	56.2	0.88		18.23				7.86	7.21	3.83	0.16		1.08	3.85	0.28
[7547]	CONVERGENT MARGIN	ALEUTIAN ARC / ALASKA PENINSULA / UPPER ALASKA PENINSULA / MOUNT GRIGGS	STRATOVOLCANO, KATMAI NATIONAL PARK, OLD WINDOWS	58.35	58.35	-155.1	-155.1	SAE			s_2393 [7547]	ANDESITE [7547]									VOL					WR [7547]	58.2	0.74		17.8				6.73	7.25	3.49	0.14		1.3	3.7	0.27
[7547]	CONVERGENT MARGIN	ALEUTIAN ARC / ALASKA PENINSULA / UPPER ALASKA PENINSULA / MOUNT GRIGGS	STRATOVOLCANO, KATMAI NATIONAL PARK, OLD WINDOWS	58.35	58.35	-155.1	-155.1	SAE			s_2394 [7547]	ANDESITE [7547]									VOL					WR [7547]	58.1	0.74		17.96				6.74	7.26	3.44	0.14		1.27	3.69	0.21
[7547]	CONVERGENT MARGIN	ALEUTIAN ARC / ALASKA PENINSULA / UPPER ALASKA PENINSULA / MOUNT GRIGGS	STRATOVOLCANO, KATMAI NATIONAL PARK, OLD WINDOWS	58.35	58.35	-155.1	-155.1	SAE			s_2447 [7547]	ANDESITE [7547]									VOL					WR [7547]	59.2	0.77		17.19				6.94	6.47	3.59	0.15		1.3	3.82	0.2
[7547]	CONVERGENT MARGIN	ALEUTIAN ARC / ALASKA PENINSULA / UPPER ALASKA PENINSULA / MOUNT GRIGGS	STRATOVOLCANO, KATMAI NATIONAL PARK, OLD WINDOWS	58.35	58.35	-155.1	-155.1	SAE			s_2447A [7547]	ANDESITE [7547]									VOL					WR [7547]	50.9	0.9		19.27				8.48	1.04	6.31	0.15		0.67	2.7	0.14
[7547]	CONVERGENT MARGIN	ALEUTIAN ARC / ALASKA PENINSULA / UPPER ALASKA PENINSULA / MOUNT GRIGGS	STRATOVOLCANO, KATMAI NATIONAL PARK, AVALANCHE BLOCKS	58.35	58.35	-155.1	-155.1	SAE			s_52 [7547]	ANDESITE [7547]									VOL					WR [7547]	59.6	0.67		17.42				6.25	6.54	3.44	0.13		1.48	3.85	0.18
[7547]	CONVERGENT MARGIN	ALEUTIAN ARC / ALASKA PENINSULA / UPPER ALASKA PENINSULA / MOUNT GRIGGS	STRATOVOLCANO, KATMAI NATIONAL PARK, AVALANCHE BLOCKS	58.35	58.35	-155.1	-155.1	SAE			s_170 [7547]	ANDESITE [7547]									VOL					WR [7547]	57	0.75		17.27				7.21	8.03	4.29	0.14		1.2	3.53	0.19
[7547]	CONVERGENT MARGIN	ALEUTIAN ARC / ALASKA PENINSULA / UPPER ALASKA PENINSULA / MOUNT GRIGGS	STRATOVOLCANO, KATMAI NATIONAL PARK, AVALANCHE BLOCKS	58.35	58.35	-155.1	-155.1	SAE			s_813 [7547]	ANDESITE [7547]									VOL					WR [7547]	57.4	0.66		18.25				6.23	7.96	3.82	0.13		1.33	3.63	0.15
[7547]	CONVERGENT MARGIN	ALEUTIAN ARC / ALASKA PENINSULA / UPPER ALASKA PENINSULA / MOUNT GRIGGS	STRATOVOLCANO, KATMAI NATIONAL PARK, AVALANCHE BLOCKS	58.35	58.35	-155.1	-155.1	SAE			s_813I [7547]	ANDESITE [7547]									VOL					WR [7547]	53.6	0.79		18.38				7.57	9.38	5.54	0.14		0.93	3.09	0.14
[7547]	CONVERGENT MARGIN	ALEUTIAN ARC / ALASKA PENINSULA / UPPER ALASKA PENINSULA / MOUNT GRIGGS	STRATOVOLCANO, KATMAI NATIONAL PARK, AVALANCHE BLOCKS	58.35	58.35	-155.1	-155.1	SAE			s_2300 [7547]	ANDESITE [7547]									VOL					WR [7547]	60.2	0.76		17.35				6.6	6.04	3	0.14		1.49	3.84	0.22
[7547]	CONVERGENT MARGIN	ALEUTIAN ARC / ALASKA PENINSULA / UPPER ALASKA PENINSULA / MOUNT GRIGGS	STRATOVOLCANO, KATMAI NATIONAL PARK, AVALANCHE BLOCKS	58.35	58.35	-155.1	-155.1	SAE			s_2324-A [7547]	ANDESITE [7547]									VOL					WR [7547]	55.5	0.84		17.76				7.65	8.12	4.85	0.15		1.19	3.32	0.2
[7547]	CONVERGENT MARGIN	ALEUTIAN ARC / ALASKA PENINSULA / UPPER ALASKA PENINSULA / MOUNT GRIGGS	STRATOVOLCANO, KATMAI NATIONAL PARK, AVALANCHE BLOCKS	58.35	58.35	-155.1	-155.1	SAE			s_2350-A [7547]	ANDESITE [7547]									VOL					WR [7547]	59.1	0.71		17.28				6.63	6.64	3.48	0.15		1.44	3.95	0.27
[7547]	CONVERGENT MARGIN	ALEUTIAN ARC / ALASKA PENINSULA / UPPER ALASKA PENINSULA / MOUNT GRIGGS	STRATOVOLCANO, KATMAI NATIONAL PARK, AVALANCHE BLOCKS	58.35	58.35	-155.1	-155.1	SAE			s_2350-B [7547]	ANDESITE [7547]									VOL					WR [7547]	57.5	0.74		17.28				7	7.14	4.51	0.15		1.29	3.74	0.24
[7547]	CONVERGENT MARGIN	ALEUTIAN ARC / ALASKA PENINSULA / UPPER ALASKA PENINSULA / MOUNT GRIGGS	STRATOVOLCANO, KATMAI NATIONAL PARK, AVALANCHE BLOCKS	58.35	58.35	-155.1	-155.1	SAE			s_2352 [7547]	ANDESITE [7547]									VOL					WR [7547]	56.5	0.76		17.07				7.31	7.95	4.86	0.15		1.19	3.53	0.25
[7547]	CONVERGENT MARGIN	ALEUTIAN ARC / ALASKA PENINSULA / UPPER ALASKA PENINSULA / MOUNT GRIGGS	STRATOVOLCANO, KATMAI NATIONAL PARK, AVALANCHE BLOCKS	58.35	58.35	-155.1	-155.1	SAE			s_2400A [7547]	ANDESITE [7547]									VOL					WR [7547]	55.9	0.86		18.32				7.83	8.24	3.96	0.14		1	3.11	0.19
[7547]	CONVERGENT MARGIN	ALEUTIAN ARC / ALASKA PENINSULA / UPPER ALASKA PENINSULA / MOUNT GRIGGS	STRATOVOLCANO, KATMAI NATIONAL PARK, AVALANCHE BLOCKS	58.35	58.35	-155.1	-155.1	SAE			s_2400B [7547]	ANDESITE [7547]									VOL					WR [7547]	58.5	0.75		17.32				6.92	7.01	3.76	0.15		1.35	3.67	0.18
[7547]	CONVERGENT MARGIN	ALEUTIAN ARC / ALASKA PENINSULA / UPPER ALASKA PENINSULA / MOUNT GRIGGS	STRATOVOLCANO, KATMAI NATIONAL PARK, AVALANCHE BLOCKS	58.35	58.35	-155.1	-155.1	SAE			s_2521A [7547]	ANDESITE [7547]									VOL					WR [7547]	59.2	0.67		16.88				6.37	6.68	4.41	0.15		1.43	3.62	0.2
[7547]	CONVERGENT MARGIN	ALEUTIAN ARC / ALASKA PENINSULA / UPPER ALASKA PENINSULA / MOUNT GRIGGS	STRATOVOLCANO, KATMAI NATIONAL PARK, AVALANCHE BLOCKS	58.35	58.35	-155.1	-155.1	SAE			s_2521I [7547]	ANDESITE [7547]									VOL					WR [7547]	53.9	0.81		17.5				7.77	8.53	6.93	0.16		0.84	3.04	0.11
[25147]	CONVERGENT MARGIN	ALEUTIAN ARC / ALASKA PENINSULA / CHICHAGOF / CORNER BAY PLUTON		57.7119	57.7119	-135.093	-135.093	SAE			s_48AH [25147]	GABBRO [25147]			UPPER [25147]	DEVONIAN [25147]					PLU					WR [25147]	47.95	0.91		19.57				8.8	9.11	4.15	0.17		3.47	2.54	0.4
[25147]	CONVERGENT MARGIN	ALEUTIAN ARC / ALASKA PENINSULA / CHICHAGOF / CORNER BAY PLUTON		57.7108	57.7108	-135.088	-135.088	SAE			s_47H [25147]	GABBRO [25147]			UPPER [25147]	DEVONIAN [25147]					PLU					WR [25147]	51.64	0.87		17.45				8.1	8.3	4.44	0.19		2.74	3.75	0.36
[25147]	CONVERGENT MARGIN	ALEUTIAN ARC / ALASKA PENINSULA / CHICHAGOF / CORNER BAY PLUTON		57.7119	57.7119	-135.093	-135.093	SAE			s_48EH [25147]	GABBRO [25147]			UPPER [25147]	DEVONIAN [25147]					PLU					WR [25147]	47.68	0.93		18.74				9.03	10.39	4.51	0.17		2.78	2.63	0.39
[25147]	CONVERGENT MARGIN	ALEUTIAN ARC / ALASKA PENINSULA / CHICHAGOF / CORNER BAY PLUTON		57.7108	57.7108	-135.088	-135.088	SAE			s_47 [25147]	GABBRO [25147]			UPPER [25147]	DEVONIAN [25147]					PLU					WR [25147]	49.4	0.91		18.1				8.64	7.99	4.97	0.2		3.04	3.63	0.43
[25147]	CONVERGENT MARGIN	ALEUTIAN ARC / ALASKA PENINSULA / CHICHAGOF / CORNER BAY PLUTON		57.7119	57.7119	-135.093	-135.093	SAE			s_48E [25147]	GABBRO [25147]			UPPER [25147]	DEVONIAN [25147]					PLU					WR [25147]	46.5	0.96		19.2				9.45	10.4	4.68	0.18		2.96	2.74	0.46
[25147]	CONVERGENT MARGIN	ALEUTIAN ARC / ALASKA PENINSULA / CHICHAGOF / CORNER BAY PLUTON		57.7098	57.7098	-135.086	-135.086	SAE			s_SK124 [25147]	GABBRO [25147]			UPPER [25147]	DEVONIAN [25147]					PLU					WR [25147]	47.58	0.9		19.62				8.85	9.95	4.24	0.17		2.76	3.15	0.41
[25147]	CONVERGENT MARGIN	ALEUTIAN ARC / ALASKA PENINSULA / CHICHAGOF / CORNER BAY PLUTON		57.7047	57.7047	-135.157	-135.157	SAE			s_SK167 [25147]	SYENITE [25147]			UPPER [25147]	DEVONIAN [25147]					PLU					WR [25147]	59.8	0.34		19.17				4.64	2.92	1.56	0.19		5.19	6.12	0.16
[25147]	CONVERGENT MARGIN	ALEUTIAN ARC / ALASKA PENINSULA / CHICHAGOF / CORNER BAY PLUTON		57.6976	57.6976	-135.154	-135.154	SAE			s_SK168 [25147]	SYENITE [25147]			UPPER [25147]	DEVONIAN [25147]					PLU					WR [25147]	58.31	0.3		18.92				4.6	2.49	1.02	0.2		5.63	6.05	0.14
[25147]	CONVERGENT MARGIN	ALEUTIAN ARC / ALASKA PENINSULA / CHICHAGOF / CORNER BAY PLUTON		57.7175	57.7175	-135.197	-135.197	SAE			s_SK171 [25147]	SYENITE [25147]			UPPER [25147]	DEVONIAN [25147]					PLU					WR [25147]	61.6	0.16		18.73				3.31	1.51	0.32	0.16		6.14	6.23	0.06
[25147]	CONVERGENT MARGIN	ALEUTIAN ARC / ALASKA PENINSULA / CHICHAGOF / CORNER BAY PLUTON		57.7038	57.7038	-135.157	-135.157	SAE			s_167H [25147]	SYENITE [25147]			UPPER [25147]	DEVONIAN [25147]					PLU					WR [25147]	58.92	0.41		18.25				5.39	2.91	1.44	0.21		4.81	5.64	0.16
[25147]	CONVERGENT MARGIN	ALEUTIAN ARC / ALASKA PENINSULA / CHICHAGOF / CORNER BAY PLUTON		57.6976	57.6976	-135.154	-135.154	SAE			s_168H [25147]	SYENITE [25147]			UPPER [25147]	DEVONIAN [25147]					PLU					WR [25147]	58.38	0.33		18.24				4.79	2.53	1.03	0.21		5.56	5.6	0.13
[25147]	CONVERGENT MARGIN	ALEUTIAN ARC / ALASKA PENINSULA / CHICHAGOF / CORNER BAY PLUTON		57.7209	57.7209	-135.196	-135.196	SAE			s_36H [25147]	SYENITE [25147]			UPPER [25147]	DEVONIAN [25147]					PLU					WR [25147]	62.12	0.21		17.96				3.82	1.66	0.38	0.11		6.15	5.9	0.07
[25147]	CONVERGENT MARGIN	ALEUTIAN ARC / ALASKA PENINSULA / CHICHAGOF / CORNER BAY PLUTON		57.7189	57.7189	-135.195	-135.195	SAE			s_36 [25147]	SYENITE [25147]			UPPER [25147]	DEVONIAN [25147]					PLU					WR [25147]	61	0.14		18.8				2.99	1.67	0.37	0.1		6.48	5.66	0.07
[25147]	CONVERGENT MARGIN	ALEUTIAN ARC / ALASKA PENINSULA / CHICHAGOF / CORNER BAY PLUTON		57.6767	57.6767	-135.094	-135.094	SAE			s_43H [25147]	SYENITE [25147]			UPPER [25147]	DEVONIAN [25147]					PLU					WR [25147]	61.57	0.17		18.51				3.73	1.93	0.29	0.12		7.45	4.73	0.06
[25147]	CONVERGENT MARGIN	ALEUTIAN ARC / ALASKA PENINSULA / CHICHAGOF / CORNER BAY PLUTON		57.7119	57.7119	-135.093	-135.093	SAE			s_48BH [25147]	SYENITE [25147]			UPPER [25147]	DEVONIAN [25147]					PLU					WR [25147]	58.32	0.17		16.92				4.74	5.33	0.67	0.08		7.13	3.55	0.1
[25147]	CONVERGENT MARGIN	ALEUTIAN ARC / ALASKA PENINSULA / CHICHAGOF / CORNER BAY PLUTON		57.7069	57.7069	-135.094	-135.094	SAE			s_49AH [25147]	SYENITE [25147]			UPPER [25147]	DEVONIAN [25147]					PLU					WR [25147]	59.48	0.64		17.67				5.11	2.57	0.75	0.14		8.1	3.74	0.2
[25147]	CONVERGENT MARGIN	ALEUTIAN ARC / ALASKA PENINSULA / CHICHAGOF / CORNER BAY PLUTON		57.6767	57.6767	-135.094	-135.094	SAE			s_43 [25147]	SYENITE [25147]			UPPER [25147]	DEVONIAN [25147]					PLU					WR [25147]	60	0.19		18.8				4.2	1.97	0.41	0.14		7.58	4.81	0.08
[25147]	CONVERGENT MARGIN	ALEUTIAN ARC / ALASKA PENINSULA / CHICHAGOF / CORNER BAY PLUTON		57.7138	57.7138	-135.093	-135.093	SAE			s_48B [25147]	SYENITE [25147]			UPPER [25147]	DEVONIAN [25147]					PLU					WR [25147]	57.9	0.3		18.1				3.79	4.12	0.3	0.02		8.04	3.71	0.08
[25147]	CONVERGENT MARGIN	ALEUTIAN ARC / ALASKA PENINSULA / CHICHAGOF / CORNER BAY PLUTON		57.7069	57.7069	-135.094	-135.094	SAE			s_49 [25147]	SYENITE [25147]			UPPER [25147]	DEVONIAN [25147]					PLU					WR [25147]	57.3	0.72		18.1				6.05	2.83	0.92	0.18		8.18	3.88	0.29
[25147]	CONVERGENT MARGIN	ALEUTIAN ARC / ALASKA PENINSULA / CHICHAGOF / CORNER BAY PLUTON		57.6965	57.6965	-135.086	-135.086	SAE			s_125 [25147]	SYENITE [25147]			UPPER [25147]	DEVONIAN [25147]					PLU					WR [25147]	59.9	0.23		19.37				3.67	2.57	0.53	0.11		7.54	4.75	0.1
[25147]	CONVERGENT MARGIN	ALEUTIAN ARC / ALASKA PENINSULA / CHICHAGOF / CORNER BAY PLUTON		57.7048	57.7048	-135.095	-135.095	SAE			s_127 [25147]	SYENITE [25147]			UPPER [25147]	DEVONIAN [25147]					PLU					WR [25147]	57.85	0.53		18.49				4.66	2.63	0.49	0.13		8.18	4.05	0.15
[25147]	CONVERGENT MARGIN	ALEUTIAN ARC / ALASKA PENINSULA / CHICHAGOF / CORNER BAY PLUTON		57.6855	57.6855	-135.065	-135.065	SAE			s_128 [25147]	SYENITE [25147]			UPPER [25147]	DEVONIAN [25147]					PLU					WR [25147]	61.38	0.56		18.05				3.24	2.49	0.93	0.1		5.8	6.07	0.19
[25147]	CONVERGENT MARGIN	ALEUTIAN ARC / ALASKA PENINSULA / CHICHAGOF / CORNER BAY PLUTON		57.6806	57.6806	-135.076	-135.076	SAE			s_129 [25147]	SYENITE [25147]			UPPER [25147]	DEVONIAN [25147]					PLU					WR [25147]	58.91	0.23		18.19				5.87	2.27	0.42	0.23		7.09	5.01	0.11
[25147]	CONVERGENT MARGIN	ALEUTIAN ARC / ALASKA PENINSULA / CHICHAGOF / CORNER BAY PLUTON		57.6837	57.6837	-135.1	-135.1	SAE			s_131 [25147]	SYENITE [25147]			UPPER [25147]	DEVONIAN [25147]					PLU					WR [25147]	59.47	0.07		22.59				3.56	0.69	0.7	0.07		6.21	6.15	0.06
[2943]	CONVERGENT MARGIN	ALEUTIAN ARC / ALASKA PENINSULA / UPPER ALASKA PENINSULA / KATMAI GROUP	NOVARUPTA DOME, VALLEY OF TEN THOUSAND SMOKES	58.3	58.3	-155.16	-155.16	SAE			s_46 [2943]	RHYOLITE [2943]									VOL			E		WR [2943]																						0.017
[2943]	CONVERGENT MARGIN	ALEUTIAN ARC / ALASKA PENINSULA / UPPER ALASKA PENINSULA / KATMAI GROUP	KATMAI NATIONAL PARK	58.27	58.27	-155	-155	SAE			s_A-415 [2943]	NOT GIVEN [2943]									VOL			E		WR [2943]																						0.015
[2943]	CONVERGENT MARGIN	ALEUTIAN ARC / ALASKA PENINSULA / UPPER ALASKA PENINSULA / KATMAI GROUP	KATMAI NATIONAL PARK	58.27	58.27	-155	-155	SAE			s_A-380 [2943]	NOT GIVEN [2943]									VOL			E		WR [2943]																						0.061
[2943]	CONVERGENT MARGIN	ALEUTIAN ARC / ALASKA PENINSULA / UPPER ALASKA PENINSULA / TRIDENT	KATMAI NATIONAL PARK, FALLING MOUNTAIN DOME, N SPUR	58.23	58.27	-155.07	-155.15	SAE			s_49 [2943]	NOT GIVEN [2943]									VOL					WR [2943]																						0.007
[2943]	CONVERGENT MARGIN	ALEUTIAN ARC / ALASKA PENINSULA / UPPER ALASKA PENINSULA / KATMAI GROUP	NOVARUPTA DOME, VALLEY OF TEN THOUSAND SMOKES	58.3	58.3	-155.16	-155.16	SAE			s_A-383 [2943]	NOT GIVEN [2943]									VOL			E		WR [2943]																						0.01
[1885]	CONVERGENT MARGIN	ALEUTIAN ARC / ALASKA PENINSULA / UPPER ALASKA PENINSULA / KATMAI GROUP		58.25	58.25	-154.98	-154.98	SAE			s_I.3(4).1(2).^4 [1885]	NOT GIVEN [1885]									VOL					WR [1885]	76.91	0.18		12.18		0.48	0.92		0.92	0			3.15	4.17	0		0.66	0.24
[7172]	CONVERGENT MARGIN	ALEUTIAN ARC / ALASKA PENINSULA / UPPER ALASKA PENINSULA / REDOUBT	STRATOVOLCANO, ERUPTION DATE DEC 15, 1989, PUMICE BLOCK FROM TOP OF PTARMIGAN RIDGE (3500 FT LEVEL OF RIDGE IMMEDIATELY N OF DRIFT GLACIER)	60.5	60.5	-152.77	-152.77	SAE			s_JK90RED1-2 [7172]	ANDESITE [7172]									VOL					WR [7172]	57.13	0.61		18.44				6.34	7.37	2.56	0.15		1.29	3.98	0.22
[7172]	CONVERGENT MARGIN	ALEUTIAN ARC / ALASKA PENINSULA / UPPER ALASKA PENINSULA / REDOUBT	STRATOVOLCANO, ERUPTION DATE DEC 15, 1989, PUMICE BLOCK FROM 3200 FT LEVEL OF CRESENT GLACIER	60.5	60.5	-152.77	-152.77	SAE			s_RDSS-2D [7172]	ANDESITE [7172]									VOL					WR [7172]	58.37	0.6		18.64				6.2	7.29	2.52	0.15		1.32	3.95	0.23
[7172]	CONVERGENT MARGIN	ALEUTIAN ARC / ALASKA PENINSULA / UPPER ALASKA PENINSULA / REDOUBT	STRATOVOLCANO, ERUPTION DATE DEC 15, 1989	60.5	60.5	-152.77	-152.77	SAE			s_RDSS2-A [7172]	ANDESITE [7172]									VOL					WR [7172]	61.92	0.47		17.97				4.95	6.11	1.91	0.13		1.56	4.19	0.2
[7172]	CONVERGENT MARGIN	ALEUTIAN ARC / ALASKA PENINSULA / UPPER ALASKA PENINSULA / REDOUBT	STRATOVOLCANO, ERUPTION DATE APRIL 15, 1990, BLOCK FROM DRAINAGE ON W SIDE OF DRIFT GLACIER	60.5	60.5	-152.77	-152.77	SAE			s_JK90RED3B [7172]	ANDESITE [7172]									VOL					WR [7172]	58.92	0.56		18.2				5.89	6.89	2.37	0.14		1.44	4.03	0.21
[6565][7092]	CONVERGENT MARGIN	ALEUTIAN ARC / ALASKA PENINSULA / COLD BAY / EMMONS LAKE VOLCANIC CENTER - PAVLOF		55.43	55.43	-161.92	-161.92	SAQ			s_PAV-86 [6565]	NOT GIVEN [6565]							1996		VOL					WR [6565]	53.15	1.05		19.88				8.02	9.2	3.87	0.18		0.63	3.76	0.27
[6565][7092]	CONVERGENT MARGIN	ALEUTIAN ARC / SECOND ALEUTIAN ARC / UNIMAK / WESTDAHL		54.63	54.63	-164.73	-164.73	SAE			s_NW951 [6565]	NOT GIVEN [6565]									VOL					WR [6565]	54.09	1.72		15.72				10.79	7.41	3.43	0.21		1.22	4.19	0.34
[7235]	CONVERGENT MARGIN	ALEUTIAN ARC / ALASKA PENINSULA / UPPER ALASKA PENINSULA / SNOWY MOUNTAIN	KATMAI NATIONAL PARK, NE CONE	58.33	58.33	-154.68	-154.68	SAE			s_K-2553 [7235]	NOT GIVEN [7235]									VOL					WR [7235]	63.6	0.69		15.74				5.67	5.36	2.69	0.11		1.92	3.62	0.21
[7235]	CONVERGENT MARGIN	ALEUTIAN ARC / ALASKA PENINSULA / UPPER ALASKA PENINSULA / SNOWY MOUNTAIN	KATMAI NATIONAL PARK, SW CONE	58.33	58.33	-154.68	-154.68	SAE			s_K-2556 [7235]	ANDESITE [7235]									VOL					WR [7235]	59.9	0.7		16.67				6.54	6.77	3.83	0.12		1.46	3.41	0.19
[7235]	CONVERGENT MARGIN	ALEUTIAN ARC / ALASKA PENINSULA / UPPER ALASKA PENINSULA / SNOWY MOUNTAIN	KATMAI NATIONAL PARK, SW CONE	58.33	58.33	-154.68	-154.68	SAE			s_K-2558 [7235]	ANDESITE [7235]									VOL					WR [7235]	62.2	0.66		16.11				5.89	6.01	3.17	0.12		1.72	3.5	0.18
[7235]	CONVERGENT MARGIN	ALEUTIAN ARC / ALASKA PENINSULA / UPPER ALASKA PENINSULA / SNOWY MOUNTAIN	KATMAI NATIONAL PARK, SW CONE	58.33	58.33	-154.68	-154.68	SAE			s_K-2558I [7235]	ANDESITE [7235]									VOL					WR [7235]	55.5	0.75		17.41				8.08	8.71	5.18	0.14		1.03	2.73	0.12
[7235]	CONVERGENT MARGIN	ALEUTIAN ARC / ALASKA PENINSULA / UPPER ALASKA PENINSULA / SNOWY MOUNTAIN	KATMAI NATIONAL PARK, NE CONE	58.33	58.33	-154.68	-154.68	SAE			s_K-2559 [7235]	NOT GIVEN [7235]									VOL					WR [7235]	63.1	0.62		16.51				5.54	5.42	2.84	0.1		1.76	3.55	0.18
[7235]	CONVERGENT MARGIN	ALEUTIAN ARC / ALASKA PENINSULA / UPPER ALASKA PENINSULA / SNOWY MOUNTAIN	KATMAI NATIONAL PARK, SW CONE	58.33	58.33	-154.68	-154.68	SAE			s_K-2561 [7235]	ANDESITE [7235]									VOL					WR [7235]	57.7	0.74		16.88				7.15	7.46	4.89	0.13		1.21	3.27	0.18
[7235]	CONVERGENT MARGIN	ALEUTIAN ARC / ALASKA PENINSULA / UPPER ALASKA PENINSULA / SNOWY MOUNTAIN	KATMAI NATIONAL PARK, NE CONE	58.33	58.33	-154.68	-154.68	SAE			s_K-2562 [7235]	ANDESITE [7235]									VOL					WR [7235]	61.8	0.61		16.56				5.72	6.11	3.26	0.12		1.55	3.66	0.2
[7235]	CONVERGENT MARGIN	ALEUTIAN ARC / ALASKA PENINSULA / UPPER ALASKA PENINSULA / SNOWY MOUNTAIN	KATMAI NATIONAL PARK, NE CONE	58.33	58.33	-154.68	-154.68	SAE			s_K-2563 [7235]	ANDESITE [7235]									VOL					WR [7235]	61.8	0.6		16.75				5.69	6.01	3.21	0.11		1.51	3.7	0.2
[7235]	CONVERGENT MARGIN	ALEUTIAN ARC / ALASKA PENINSULA / UPPER ALASKA PENINSULA / SNOWY MOUNTAIN	KATMAI NATIONAL PARK, NE CONE	58.33	58.33	-154.68	-154.68	SAE			s_K-2564 [7235]	ANDESITE [7235]									VOL					WR [7235]	61.7	0.61		16.58				5.77	6.09	3.32	0.12		1.52	3.65	0.2
[7235]	CONVERGENT MARGIN	ALEUTIAN ARC / ALASKA PENINSULA / UPPER ALASKA PENINSULA / SNOWY MOUNTAIN	KATMAI NATIONAL PARK, NE CONE	58.33	58.33	-154.68	-154.68	SAE			s_K-2566 [7235]	ANDESITE [7235]									VOL					WR [7235]	62.8	0.57		16.49				5.21	5.88	3.02	0.11		1.53	3.79	0.19
[7235]	CONVERGENT MARGIN	ALEUTIAN ARC / ALASKA PENINSULA / UPPER ALASKA PENINSULA / SNOWY MOUNTAIN	KATMAI NATIONAL PARK, SW CONE	58.33	58.33	-154.68	-154.68	SAE			s_K-2567 [7235]	ANDESITE [7235]									VOL					WR [7235]	55.6	0.7		16.21				7.16	8.5	7.16	0.13		0.85	3.08	0.2
[7235]	CONVERGENT MARGIN	ALEUTIAN ARC / ALASKA PENINSULA / UPPER ALASKA PENINSULA / SNOWY MOUNTAIN	KATMAI NATIONAL PARK, SW CONE	58.33	58.33	-154.68	-154.68	SAE			s_K-2568 [7235]	ANDESITE [7235]									VOL					WR [7235]	55.7	0.69		16.18				7.14	8.47	7.14	0.13		0.87	3.04	0.2
[7235]	CONVERGENT MARGIN	ALEUTIAN ARC / ALASKA PENINSULA / UPPER ALASKA PENINSULA / SNOWY MOUNTAIN	KATMAI NATIONAL PARK, NE CONE	58.33	58.33	-154.68	-154.68	SAE			s_K-2569 [7235]	NOT GIVEN [7235]									VOL					WR [7235]	63.7	0.61		16.08				5.22	5.47	2.75	0.11		1.72	3.78	0.2
[7235]	CONVERGENT MARGIN	ALEUTIAN ARC / ALASKA PENINSULA / UPPER ALASKA PENINSULA / SNOWY MOUNTAIN	KATMAI NATIONAL PARK, SW CONE	58.33	58.33	-154.68	-154.68	SAE			s_K-2570I [7235]	ANDESITE [7235]									VOL					WR [7235]	58.3	0.74		16.44				6.56	7.82	5.1	0.12		1.29	3.16	0.13
[7235]	CONVERGENT MARGIN	ALEUTIAN ARC / ALASKA PENINSULA / UPPER ALASKA PENINSULA / SNOWY MOUNTAIN	KATMAI NATIONAL PARK, SW CONE	58.33	58.33	-154.68	-154.68	SAE			s_K-2597 [7235]	ANDESITE [7235]									VOL					WR [7235]	60.9	0.71		16.91				6.1	6.43	3.13	0.12		1.54	3.59	0.2
[7235]	CONVERGENT MARGIN	ALEUTIAN ARC / ALASKA PENINSULA / UPPER ALASKA PENINSULA / SNOWY MOUNTAIN	KATMAI NATIONAL PARK, PRE-SNOWY MOUNTAIN VOLCANIC ROCKS	58.33	58.33	-154.68	-154.68	SAE			s_K-2560 [7235]	NOT GIVEN [7235]									VOL					WR [7235]	65	0.52		16.11				4.41	5.54	2.49	0.09		1.38	3.79	0.22
[7235]	CONVERGENT MARGIN	ALEUTIAN ARC / ALASKA PENINSULA / UPPER ALASKA PENINSULA / SNOWY MOUNTAIN	KATMAI NATIONAL PARK, PRE-SNOWY MOUNTAIN VOLCANIC ROCKS	58.33	58.33	-154.68	-154.68	SAE			s_K-2598 [7235]	NOT GIVEN [7235]									VOL					WR [7235]	63.1	0.68		15.89				5.16	5.53	3.74	0.1		1.56	3.61	0.19
[7235]	CONVERGENT MARGIN	ALEUTIAN ARC / ALASKA PENINSULA / UPPER ALASKA PENINSULA / SNOWY MOUNTAIN	KATMAI NATIONAL PARK, PRE-SNOWY MOUNTAIN VOLCANIC ROCKS	58.33	58.33	-154.68	-154.68	SAE			s_K-2606 [7235]	NOT GIVEN [7235]									VOL					WR [7235]	62.8	0.65		16.37				4.91	5.89	3.3	0.09		1.47	3.89	0.18
[7236]	CONVERGENT MARGIN	ALEUTIAN ARC / ALASKA PENINSULA / UPPER ALASKA PENINSULA / MOUNT MAGEIK	STRATOVOLCANO, KATMAI NATIONAL PARK, CENTRAL SUMMIT	58.2	58.2	-155.25	-155.25	SAE		2165	s_K-193 [7236]	ANDESITE [7236]									VOL					WR [7236]	60.8	0.74		16.5				6.6	6.52	3.28	0.13		1.34	3.61	0.07
[7236]	CONVERGENT MARGIN	ALEUTIAN ARC / ALASKA PENINSULA / UPPER ALASKA PENINSULA / MOUNT MAGEIK	STRATOVOLCANO, KATMAI NATIONAL PARK, CENTRAL SUMMIT	58.2	58.2	-155.25	-155.25	SAE		2165	s_K-2118 [7236]	NOT GIVEN [7236]									VOL					WR [7236]	63.1	0.66		15.9				5.87	5.69	2.81	0.11		1.77	3.5	0.14
[7236]	CONVERGENT MARGIN	ALEUTIAN ARC / ALASKA PENINSULA / UPPER ALASKA PENINSULA / MOUNT MAGEIK	STRATOVOLCANO, KATMAI NATIONAL PARK, CENTRAL SUMMIT	58.2	58.2	-155.25	-155.25	SAE		2165	s_K-2143 [7236]	DACITE [7236]									VOL					WR [7236]	64.9	0.64		15.6				5.38	4.97	2.36	0.11		1.98	3.56	0.14
[7236]	CONVERGENT MARGIN	ALEUTIAN ARC / ALASKA PENINSULA / UPPER ALASKA PENINSULA / MOUNT MAGEIK	STRATOVOLCANO, KATMAI NATIONAL PARK, CENTRAL SUMMIT	58.2	58.2	-155.25	-155.25	SAE		2165	s_K-2268 [7236]	ANDESITE [7236]									VOL					WR [7236]	60.1	0.73		16.7				6.82	6.61	3.48	0.14		1.32	3.55	0.15
[7236]	CONVERGENT MARGIN	ALEUTIAN ARC / ALASKA PENINSULA / UPPER ALASKA PENINSULA / MOUNT MAGEIK	STRATOVOLCANO, KATMAI NATIONAL PARK, CENTRAL SUMMIT	58.2	58.2	-155.25	-155.25	SAE		2165	s_K-2271 [7236]	DACITE [7236]									VOL					WR [7236]	64.1	0.69		16				5.36	5.34	2.45	0.11		1.6	3.74	0.16
[7236]	CONVERGENT MARGIN	ALEUTIAN ARC / ALASKA PENINSULA / UPPER ALASKA PENINSULA / MOUNT MAGEIK	STRATOVOLCANO, KATMAI NATIONAL PARK, CENTRAL SUMMIT	58.2	58.2	-155.25	-155.25	SAE		2165	s_K-2427 [7236]	NOT GIVEN [7236]									VOL					WR [7236]	62.9	0.66		16.2				5.97	5.84	2.76	0.12		1.68	3.41	0.15
[7236]	CONVERGENT MARGIN	ALEUTIAN ARC / ALASKA PENINSULA / UPPER ALASKA PENINSULA / MOUNT MAGEIK	STRATOVOLCANO, KATMAI NATIONAL PARK, CENTRAL SUMMIT	58.2	58.2	-155.25	-155.25	SAE		2165	s_K-2429 [7236]	DACITE [7236]									VOL					WR [7236]	66	0.62		15.1				5.09	4.68	2.24	0.1		2.14	3.44	0.14
[7236]	CONVERGENT MARGIN	ALEUTIAN ARC / ALASKA PENINSULA / UPPER ALASKA PENINSULA / MOUNT MAGEIK	STRATOVOLCANO, KATMAI NATIONAL PARK, EAST SUMMIT	58.2	58.2	-155.25	-155.25	SAE		2012	s_K-167 [7236]	NOT GIVEN [7236]									VOL					WR [7236]	63.8	0.66		15.9				5.49	5.46	2.45	0.11		1.74	3.75	0.17
[7236]	CONVERGENT MARGIN	ALEUTIAN ARC / ALASKA PENINSULA / UPPER ALASKA PENINSULA / MOUNT MAGEIK	STRATOVOLCANO, KATMAI NATIONAL PARK, EAST SUMMIT	58.2	58.2	-155.25	-155.25	SAE		2012	s_K-178 [7236]	NOT GIVEN [7236]									VOL					WR [7236]	63.4	0.71		15.8				6.08	5.55	2.54	0.12		1.65	3.71	0.09
[7236]	CONVERGENT MARGIN	ALEUTIAN ARC / ALASKA PENINSULA / UPPER ALASKA PENINSULA / MOUNT MAGEIK	STRATOVOLCANO, KATMAI NATIONAL PARK, EAST SUMMIT	58.2	58.2	-155.25	-155.25	SAE		2012	s_K-196 [7236]	NOT GIVEN [7236]									VOL					WR [7236]	62.3	0.69		16.8				5.87	5.52	2.65	0.13		1.6	3.92	0.07
[7236]	CONVERGENT MARGIN	ALEUTIAN ARC / ALASKA PENINSULA / UPPER ALASKA PENINSULA / MOUNT MAGEIK	STRATOVOLCANO, KATMAI NATIONAL PARK, EAST SUMMIT	58.2	58.2	-155.25	-155.25	SAE		2012	s_K-197A [7236]	NOT GIVEN [7236]									VOL					WR [7236]	63.1	0.69		15.9				5.9	5.45	2.82	0.12		1.68	3.87	0.08
[7236]	CONVERGENT MARGIN	ALEUTIAN ARC / ALASKA PENINSULA / UPPER ALASKA PENINSULA / MOUNT MAGEIK	STRATOVOLCANO, KATMAI NATIONAL PARK, EAST SUMMIT	58.2	58.2	-155.25	-155.25	SAE		2012	s_K-197B [7236]	NOT GIVEN [7236]									VOL					WR [7236]	63.9	0.67		15.9				5.59	5.33	2.52	0.12		1.73	3.73	0.16
[7236]	CONVERGENT MARGIN	ALEUTIAN ARC / ALASKA PENINSULA / UPPER ALASKA PENINSULA / MOUNT MAGEIK	STRATOVOLCANO, KATMAI NATIONAL PARK, EAST SUMMIT	58.2	58.2	-155.25	-155.25	SAE		2012	s_K-218 [7236]	NOT GIVEN [7236]									VOL					WR [7236]	60.1	0.67		16.5				6.74	7.1	3.71	0.13		1.26	3.39	0.06
[7236]	CONVERGENT MARGIN	ALEUTIAN ARC / ALASKA PENINSULA / UPPER ALASKA PENINSULA / MOUNT MAGEIK	STRATOVOLCANO, KATMAI NATIONAL PARK, EAST SUMMIT	58.2	58.2	-155.25	-155.25	SAE		2012	s_K-2151 [7236]	NOT GIVEN [7236]									VOL					WR [7236]	61.5	0.71		16.3				6.4	6.13	3.27	0.13		1.45	3.57	0.16
[7236]	CONVERGENT MARGIN	ALEUTIAN ARC / ALASKA PENINSULA / UPPER ALASKA PENINSULA / MOUNT MAGEIK	STRATOVOLCANO, KATMAI NATIONAL PARK, EAST SUMMIT	58.2	58.2	-155.25	-155.25	SAE		2012	s_K-2152 [7236]	NOT GIVEN [7236]									VOL					WR [7236]	63	0.7		16.2				5.64	5.53	2.7	0.12		1.59	3.92	0.18
[7236]	CONVERGENT MARGIN	ALEUTIAN ARC / ALASKA PENINSULA / UPPER ALASKA PENINSULA / MOUNT MAGEIK	STRATOVOLCANO, KATMAI NATIONAL PARK, EAST SUMMIT	58.2	58.2	-155.25	-155.25	SAE		2012	s_K-2160 [7236]	NOT GIVEN [7236]									VOL					WR [7236]	61.6	0.71		16.3				6.4	6.16	3.17	0.13		1.45	3.58	0.16
[7236]	CONVERGENT MARGIN	ALEUTIAN ARC / ALASKA PENINSULA / UPPER ALASKA PENINSULA / MOUNT MAGEIK	STRATOVOLCANO, KATMAI NATIONAL PARK, EAST SUMMIT	58.2	58.2	-155.25	-155.25	SAE		2012	s_K-2272 [7236]	NOT GIVEN [7236]									VOL					WR [7236]	62.7	0.68		16				6.03	5.84	3.37	0.08		1.48	3.31	0.16
[7236]	CONVERGENT MARGIN	ALEUTIAN ARC / ALASKA PENINSULA / UPPER ALASKA PENINSULA / MOUNT MAGEIK	STRATOVOLCANO, KATMAI NATIONAL PARK, EAST SUMMIT	58.2	58.2	-155.25	-155.25	SAE		2012	s_K-2273 [7236]	NOT GIVEN [7236]									VOL					WR [7236]	64.1	0.75		15.1				6.04	5.13	2.9	0.12		1.55	3.71	0.15
[7236]	CONVERGENT MARGIN	ALEUTIAN ARC / ALASKA PENINSULA / UPPER ALASKA PENINSULA / MOUNT MAGEIK	STRATOVOLCANO, KATMAI NATIONAL PARK, EAST SUMMIT	58.2	58.2	-155.25	-155.25	SAE		2012	s_K-2493A [7236]	NOT GIVEN [7236]									VOL					WR [7236]	62	0.69		16.2				6.11	6.13	3.05	0.12		1.59	3.49	0.22
[7236]	CONVERGENT MARGIN	ALEUTIAN ARC / ALASKA PENINSULA / UPPER ALASKA PENINSULA / MOUNT MAGEIK	STRATOVOLCANO, KATMAI NATIONAL PARK, EAST SUMMIT	58.2	58.2	-155.25	-155.25	SAE		2012	s_K-2548 [7236]	NOT GIVEN [7236]									VOL					WR [7236]	60	0.74		17				6.83	6.61	3.03	0.13		1.49	3.52	0.23
[7236]	CONVERGENT MARGIN	ALEUTIAN ARC / ALASKA PENINSULA / UPPER ALASKA PENINSULA / MOUNT MAGEIK	STRATOVOLCANO, KATMAI NATIONAL PARK, EAST SUMMIT	58.2	58.2	-155.25	-155.25	SAE		2012	s_K-2425 [7236]	NOT GIVEN [7236]									VOL					WR [7236]	63	0.69		16				5.67	5.5	2.58	0.12		1.68	3.67	0.17
[7236]	CONVERGENT MARGIN	ALEUTIAN ARC / ALASKA PENINSULA / UPPER ALASKA PENINSULA / MOUNT MAGEIK	STRATOVOLCANO, KATMAI NATIONAL PARK, EAST SUMMIT	58.2	58.2	-155.25	-155.25	SAE		2012	s_K-2426 [7236]	NOT GIVEN [7236]									VOL					WR [7236]	63.5	0.68		15.8				5.96	5.46	2.76	0.12		1.7	3.52	0.15
[7236]	CONVERGENT MARGIN	ALEUTIAN ARC / ALASKA PENINSULA / UPPER ALASKA PENINSULA / MOUNT MAGEIK	STRATOVOLCANO, KATMAI NATIONAL PARK, EAST SUMMIT	58.2	58.2	-155.25	-155.25	SAE		2012	s_K-2430 [7236]	NOT GIVEN [7236]									VOL					WR [7236]	62.4	0.69		16.2				6.09	5.91	2.93	0.12		1.57	3.54	0.16
[7236]	CONVERGENT MARGIN	ALEUTIAN ARC / ALASKA PENINSULA / UPPER ALASKA PENINSULA / MOUNT MAGEIK	STRATOVOLCANO, KATMAI NATIONAL PARK, EAST SUMMIT	58.2	58.2	-155.25	-155.25	SAE		2012	s_K-2431 [7236]	NOT GIVEN [7236]									VOL					WR [7236]	60.6	0.73		16.5				6.75	6.51	3.41	0.14		1.35	3.44	0.15
[7236]	CONVERGENT MARGIN	ALEUTIAN ARC / ALASKA PENINSULA / UPPER ALASKA PENINSULA / MOUNT MAGEIK	STRATOVOLCANO, KATMAI NATIONAL PARK, EAST SUMMIT	58.2	58.2	-155.25	-155.25	SAE		2012	s_K-2432 [7236]	NOT GIVEN [7236]									VOL					WR [7236]	62	0.73		16.2				6.04	5.96	3.1	0.13		1.48	3.74	0.17
[7236]	CONVERGENT MARGIN	ALEUTIAN ARC / ALASKA PENINSULA / UPPER ALASKA PENINSULA / MOUNT MAGEIK	STRATOVOLCANO, KATMAI NATIONAL PARK, EAST SUMMIT	58.2	58.2	-155.25	-155.25	SAE		2012	s_K-2434 [7236]	NOT GIVEN [7236]									VOL					WR [7236]	63	0.71		15.9				6	5.62	2.84	0.12		1.63	3.56	0.16
[7236]	CONVERGENT MARGIN	ALEUTIAN ARC / ALASKA PENINSULA / UPPER ALASKA PENINSULA / MOUNT MAGEIK	STRATOVOLCANO, KATMAI NATIONAL PARK, EAST SUMMIT	58.2	58.2	-155.25	-155.25	SAE		2012	s_K-2435 [7236]	NOT GIVEN [7236]									VOL					WR [7236]	62.6	0.7		16.2				6.01	5.78	2.79	0.12		1.59	3.61	0.17
[7236]	CONVERGENT MARGIN	ALEUTIAN ARC / ALASKA PENINSULA / UPPER ALASKA PENINSULA / MOUNT MAGEIK	STRATOVOLCANO, KATMAI NATIONAL PARK, EAST SUMMIT	58.2	58.2	-155.25	-155.25	SAE		2012	s_K-2436 [7236]	NOT GIVEN [7236]									VOL					WR [7236]	63.5	0.7		15.9				5.82	5.45	2.66	0.12		1.68	3.62	0.16
[7236]	CONVERGENT MARGIN	ALEUTIAN ARC / ALASKA PENINSULA / UPPER ALASKA PENINSULA / MOUNT MAGEIK	STRATOVOLCANO, KATMAI NATIONAL PARK, EAST SUMMIT	58.2	58.2	-155.25	-155.25	SAE		2012	s_K-2438 [7236]	NOT GIVEN [7236]									VOL					WR [7236]	63.9	0.68		15.8				5.68	5.38	2.6	0.12		1.74	3.61	0.15
[7236]	CONVERGENT MARGIN	ALEUTIAN ARC / ALASKA PENINSULA / UPPER ALASKA PENINSULA / MOUNT MAGEIK	STRATOVOLCANO, KATMAI NATIONAL PARK, NORTH SUMMIT	58.2	58.2	-155.25	-155.25	SAE		2012	s_K-176 [7236]	NOT GIVEN [7236]									VOL					WR [7236]	63	0.7		15.8				6.2	5.91	2.78	0.12		1.57	3.46	0.06
[7236]	CONVERGENT MARGIN	ALEUTIAN ARC / ALASKA PENINSULA / UPPER ALASKA PENINSULA / MOUNT MAGEIK	STRATOVOLCANO, KATMAI NATIONAL PARK, NORTH SUMMIT	58.2	58.2	-155.25	-155.25	SAE		2012	s_K-207 [7236]	NOT GIVEN [7236]									VOL					WR [7236]	63.6	0.68		15.8				5.71	5.45	2.59	0.12		1.73	3.74	0.16
[7236]	CONVERGENT MARGIN	ALEUTIAN ARC / ALASKA PENINSULA / UPPER ALASKA PENINSULA / MOUNT MAGEIK	STRATOVOLCANO, KATMAI NATIONAL PARK, NORTH SUMMIT	58.2	58.2	-155.25	-155.25	SAE		2012	s_K-209 [7236]	NOT GIVEN [7236]									VOL					WR [7236]	60.5	0.65		16.6				6.55	7.07	3.47	0.13		1.06	3.57	0.05
[7236]	CONVERGENT MARGIN	ALEUTIAN ARC / ALASKA PENINSULA / UPPER ALASKA PENINSULA / MOUNT MAGEIK	STRATOVOLCANO, KATMAI NATIONAL PARK, NORTH SUMMIT	58.2	58.2	-155.25	-155.25	SAE		2012	s_K-210 [7236]	NOT GIVEN [7236]									VOL					WR [7236]	63	0.68		16.1				6.04	5.91	2.7	0.12		1.48	3.41	0.12
[7236]	CONVERGENT MARGIN	ALEUTIAN ARC / ALASKA PENINSULA / UPPER ALASKA PENINSULA / MOUNT MAGEIK	STRATOVOLCANO, KATMAI NATIONAL PARK, NORTH SUMMIT	58.2	58.2	-155.25	-155.25	SAE		2012	s_K-211 [7236]	NOT GIVEN [7236]									VOL					WR [7236]	62.8	0.68		15.8				6.25	6.1	2.56	0.12		1.48	3.75	0.06
[7236]	CONVERGENT MARGIN	ALEUTIAN ARC / ALASKA PENINSULA / UPPER ALASKA PENINSULA / MOUNT MAGEIK	STRATOVOLCANO, KATMAI NATIONAL PARK, NORTH SUMMIT	58.2	58.2	-155.25	-155.25	SAE		2012	s_K-212 [7236]	NOT GIVEN [7236]									VOL					WR [7236]	62.3	0.65		16.7				5.85	6.45	2.53	0.11		1.42	3.54	0.12
[7236]	CONVERGENT MARGIN	ALEUTIAN ARC / ALASKA PENINSULA / UPPER ALASKA PENINSULA / MOUNT MAGEIK	STRATOVOLCANO, KATMAI NATIONAL PARK, NORTH SUMMIT	58.2	58.2	-155.25	-155.25	SAE		2012	s_K-213 [7236]	NOT GIVEN [7236]									VOL					WR [7236]	63.4	0.65		16.2				5.66	6.03	2.42	0.1		1.55	3.43	0.12
[7236]	CONVERGENT MARGIN	ALEUTIAN ARC / ALASKA PENINSULA / UPPER ALASKA PENINSULA / MOUNT MAGEIK	STRATOVOLCANO, KATMAI NATIONAL PARK, NORTH SUMMIT	58.2	58.2	-155.25	-155.25	SAE		2012	s_K-215 [7236]	NOT GIVEN [7236]									VOL					WR [7236]	61.7	0.69		16.2				6.39	6.39	3.14	0.13		1.45	3.47	0.07
[7236]	CONVERGENT MARGIN	ALEUTIAN ARC / ALASKA PENINSULA / UPPER ALASKA PENINSULA / MOUNT MAGEIK	STRATOVOLCANO, KATMAI NATIONAL PARK, NORTH SUMMIT	58.2	58.2	-155.25	-155.25	SAE		2012	s_K-222 [7236]	NOT GIVEN [7236]									VOL					WR [7236]	60.6	0.73		16.6				6.81	6.62	3.33	0.13		1.17	3.53	0.12
[7236]	CONVERGENT MARGIN	ALEUTIAN ARC / ALASKA PENINSULA / UPPER ALASKA PENINSULA / MOUNT MAGEIK	STRATOVOLCANO, KATMAI NATIONAL PARK, NORTH SUMMIT	58.2	58.2	-155.25	-155.25	SAE		2012	s_K-223 [7236]	NOT GIVEN [7236]									VOL					WR [7236]	60.6	0.75		16.2				6.96	6.62	3.49	0.14		1.23	3.57	0.08
[7236]	CONVERGENT MARGIN	ALEUTIAN ARC / ALASKA PENINSULA / UPPER ALASKA PENINSULA / MOUNT MAGEIK	STRATOVOLCANO, KATMAI NATIONAL PARK, NORTH SUMMIT	58.2	58.2	-155.25	-155.25	SAE		2012	s_K-223-A [7236]	NOT GIVEN [7236]									VOL					WR [7236]	60.6	0.74		16.6				6.67	6.55	3.33	0.13		1.24	3.53	0.17
[7236]	CONVERGENT MARGIN	ALEUTIAN ARC / ALASKA PENINSULA / UPPER ALASKA PENINSULA / MOUNT MAGEIK	STRATOVOLCANO, KATMAI NATIONAL PARK, NORTH SUMMIT	58.2	58.2	-155.25	-155.25	SAE		2012	s_K-2092 [7236]	NOT GIVEN [7236]									VOL					WR [7236]	62.7	0.65		16				5.91	5.95	3.03	0.12		1.64	3.47	0.16
[7236]	CONVERGENT MARGIN	ALEUTIAN ARC / ALASKA PENINSULA / UPPER ALASKA PENINSULA / MOUNT MAGEIK	STRATOVOLCANO, KATMAI NATIONAL PARK, NORTH SUMMIT	58.2	58.2	-155.25	-155.25	SAE		2012	s_K-2265 [7236]	NOT GIVEN [7236]									VOL					WR [7236]	62.8	0.67		15.9				5.96	5.86	3	0.12		1.67	3.47	0.15
[7236]	CONVERGENT MARGIN	ALEUTIAN ARC / ALASKA PENINSULA / UPPER ALASKA PENINSULA / MOUNT MAGEIK	STRATOVOLCANO, KATMAI NATIONAL PARK, NORTH SUMMIT	58.2	58.2	-155.25	-155.25	SAE		2012	s_K-2269 [7236]	NOT GIVEN [7236]									VOL					WR [7236]	63.5	0.68		16.8				5.65	5.27	2.54	0.09		1.66	3.31	0.14
[7236]	CONVERGENT MARGIN	ALEUTIAN ARC / ALASKA PENINSULA / UPPER ALASKA PENINSULA / MOUNT MAGEIK	STRATOVOLCANO, KATMAI NATIONAL PARK, NORTH SUMMIT	58.2	58.2	-155.25	-155.25	SAE		2012	s_K-2437 [7236]	NOT GIVEN [7236]									VOL					WR [7236]	61.5	0.71		16.5				6.49	6.13	2.99	0.13		1.42	3.59	0.17
[7236]	CONVERGENT MARGIN	ALEUTIAN ARC / ALASKA PENINSULA / UPPER ALASKA PENINSULA / MOUNT MAGEIK	STRATOVOLCANO, KATMAI NATIONAL PARK, NORTH SUMMIT	58.2	58.2	-155.25	-155.25	SAE		2012	s_K-2475 [7236]	NOT GIVEN [7236]									VOL					WR [7236]	62	0.7		16.3				6.26	6.1	3.02	0.12		1.49	3.43	0.15
[7236]	CONVERGENT MARGIN	ALEUTIAN ARC / ALASKA PENINSULA / UPPER ALASKA PENINSULA / MOUNT MAGEIK	STRATOVOLCANO, KATMAI NATIONAL PARK, NORTH SUMMIT	58.2	58.2	-155.25	-155.25	SAE		2012	s_K-2481 [7236]	NOT GIVEN [7236]									VOL					WR [7236]	64.2	0.68		15.6				5.62	5.32	2.59	0.12		1.83	3.53	0.15
[7236]	CONVERGENT MARGIN	ALEUTIAN ARC / ALASKA PENINSULA / UPPER ALASKA PENINSULA / MOUNT MAGEIK	STRATOVOLCANO, KATMAI NATIONAL PARK, SOUTHWEST SUMMIT	58.2	58.2	-155.25	-155.25	SAE		2105	s_K-2052 [7236]	NOT GIVEN [7236]									VOL					WR [7236]	65.1	0.61		16.1				5.01	4.49	2.12	0.13		1.65	4.26	0.19
[7236]	CONVERGENT MARGIN	ALEUTIAN ARC / ALASKA PENINSULA / UPPER ALASKA PENINSULA / MOUNT MAGEIK	STRATOVOLCANO, KATMAI NATIONAL PARK, SOUTHWEST SUMMIT	58.2	58.2	-155.25	-155.25	SAE		2105	s_K-2056 [7236]	ANDESITE [7236]									VOL					WR [7236]	57.7	0.8		16.5				7.55	7.74	4.35	0.14		1.43	3.18	0.19
[7236]	CONVERGENT MARGIN	ALEUTIAN ARC / ALASKA PENINSULA / UPPER ALASKA PENINSULA / MOUNT MAGEIK	STRATOVOLCANO, KATMAI NATIONAL PARK, SOUTHWEST SUMMIT	58.2	58.2	-155.25	-155.25	SAE		2105	s_K-2091 [7236]	NOT GIVEN [7236]									VOL					WR [7236]	62	0.7		16.2				6.4	5.67	3.03	0.12		1.84	3.41	0.17
[7236]	CONVERGENT MARGIN	ALEUTIAN ARC / ALASKA PENINSULA / UPPER ALASKA PENINSULA / MOUNT MAGEIK	STRATOVOLCANO, KATMAI NATIONAL PARK, SOUTHWEST SUMMIT	58.2	58.2	-155.25	-155.25	SAE		2105	s_K-2113 [7236]	NOT GIVEN [7236]									VOL					WR [7236]	63.4	0.68		16.1				5.9	5.07	2.48	0.12		2.13	3.54	0.19
[7236]	CONVERGENT MARGIN	ALEUTIAN ARC / ALASKA PENINSULA / UPPER ALASKA PENINSULA / MOUNT MAGEIK	STRATOVOLCANO, KATMAI NATIONAL PARK, SOUTHWEST SUMMIT	58.2	58.2	-155.25	-155.25	SAE		2105	s_K-2114 [7236]	NOT GIVEN [7236]									VOL					WR [7236]	61.4	0.78		16.4				6.74	5.76	2.99	0.13		1.78	3.47	0.18
[7236]	CONVERGENT MARGIN	ALEUTIAN ARC / ALASKA PENINSULA / UPPER ALASKA PENINSULA / MOUNT MAGEIK	STRATOVOLCANO, KATMAI NATIONAL PARK, SOUTHWEST SUMMIT	58.2	58.2	-155.25	-155.25	SAE		2105	s_K-2116 [7236]	ANDESITE [7236]									VOL					WR [7236]	59.2	0.73		16.3				7.05	7.19	4.03	0.13		1.57	3.2	0.19
[7236]	CONVERGENT MARGIN	ALEUTIAN ARC / ALASKA PENINSULA / UPPER ALASKA PENINSULA / MOUNT MAGEIK	STRATOVOLCANO, KATMAI NATIONAL PARK, SOUTHWEST SUMMIT	58.2	58.2	-155.25	-155.25	SAE		2105	s_K-2117 [7236]	ANDESITE [7236]									VOL					WR [7236]	58.9	0.73		16.2				7.13	7.37	4.11	0.14		1.55	3.23	0.19
[7236]	CONVERGENT MARGIN	ALEUTIAN ARC / ALASKA PENINSULA / UPPER ALASKA PENINSULA / MOUNT MAGEIK	STRATOVOLCANO, KATMAI NATIONAL PARK, SOUTHWEST SUMMIT	58.2	58.2	-155.25	-155.25	SAE		2105	s_K-2126 [7236]	NOT GIVEN [7236]									VOL					WR [7236]	65.1	0.57		15.9				5.19	4.73	2.26	0.12		1.9	3.69	0.16
[7236]	CONVERGENT MARGIN	ALEUTIAN ARC / ALASKA PENINSULA / UPPER ALASKA PENINSULA / MOUNT MAGEIK	STRATOVOLCANO, KATMAI NATIONAL PARK, SOUTHWEST SUMMIT	58.2	58.2	-155.25	-155.25	SAE		2105	s_K-2127 [7236]	NOT GIVEN [7236]									VOL					WR [7236]	65.1	0.57		15.8				5.26	4.7	2.33	0.12		1.91	3.72	0.16
[7236]	CONVERGENT MARGIN	ALEUTIAN ARC / ALASKA PENINSULA / UPPER ALASKA PENINSULA / MOUNT MAGEIK	STRATOVOLCANO, KATMAI NATIONAL PARK, SOUTHWEST SUMMIT	58.2	58.2	-155.25	-155.25	SAE		2105	s_K-2128 [7236]	NOT GIVEN [7236]									VOL					WR [7236]	63.9	0.67		16				5.71	4.89	2.42	0.12		2.23	3.52	0.18
[7236]	CONVERGENT MARGIN	ALEUTIAN ARC / ALASKA PENINSULA / UPPER ALASKA PENINSULA / MOUNT MAGEIK	STRATOVOLCANO, KATMAI NATIONAL PARK, SOUTHWEST SUMMIT	58.2	58.2	-155.25	-155.25	SAE		2105	s_K-2129 [7236]	NOT GIVEN [7236]									VOL					WR [7236]	61.4	0.86		16.1				6.92	5.57	2.92	0.12		2.08	3.36	0.2
[7236]	CONVERGENT MARGIN	ALEUTIAN ARC / ALASKA PENINSULA / UPPER ALASKA PENINSULA / MOUNT MAGEIK	STRATOVOLCANO, KATMAI NATIONAL PARK, SOUTHWEST SUMMIT	58.2	58.2	-155.25	-155.25	SAE		2105	s_K-2131 [7236]	NOT GIVEN [7236]									VOL					WR [7236]	63.4	0.7		16				5.86	5.25	2.53	0.12		2.03	3.57	0.17
[7236]	CONVERGENT MARGIN	ALEUTIAN ARC / ALASKA PENINSULA / UPPER ALASKA PENINSULA / MOUNT MAGEIK	STRATOVOLCANO, KATMAI NATIONAL PARK, SOUTHWEST SUMMIT	58.2	58.2	-155.25	-155.25	SAE		2105	s_K-2131-A [7236]	ANDESITE [7236]									VOL					WR [7236]	56.3	0.92		17.7				8.46	7.3	4.03	0.15		1.28	3.25	0.19
[7236]	CONVERGENT MARGIN	ALEUTIAN ARC / ALASKA PENINSULA / UPPER ALASKA PENINSULA / MOUNT MAGEIK	STRATOVOLCANO, KATMAI NATIONAL PARK, SOUTHWEST SUMMIT	58.2	58.2	-155.25	-155.25	SAE		2105	s_K-2132 [7236]	NOT GIVEN [7236]									VOL					WR [7236]	67.9	0.51		15.8				3.98	3.74	1.53	0.08		2.17	3.82	0.15
[7236]	CONVERGENT MARGIN	ALEUTIAN ARC / ALASKA PENINSULA / UPPER ALASKA PENINSULA / MOUNT MAGEIK	STRATOVOLCANO, KATMAI NATIONAL PARK, SOUTHWEST SUMMIT	58.2	58.2	-155.25	-155.25	SAE		2105	s_K-2133 [7236]	NOT GIVEN [7236]									VOL					WR [7236]	65.5	0.58		15.8				4.81	4.63	2.11	0.13		1.77	4.07	0.17
[7236]	CONVERGENT MARGIN	ALEUTIAN ARC / ALASKA PENINSULA / UPPER ALASKA PENINSULA / MOUNT MAGEIK	STRATOVOLCANO, KATMAI NATIONAL PARK, SOUTHWEST SUMMIT	58.2	58.2	-155.25	-155.25	SAE		2105	s_K-2171 [7236]	NOT GIVEN [7236]									VOL					WR [7236]	65.5	0.63		15.4				5.21	4.79	2.2	0.1		2.11	3.59	0.14
[7236]	CONVERGENT MARGIN	ALEUTIAN ARC / ALASKA PENINSULA / UPPER ALASKA PENINSULA / MOUNT MAGEIK	STRATOVOLCANO, KATMAI NATIONAL PARK, SOUTHWEST SUMMIT	58.2	58.2	-155.25	-155.25	SAE		2105	s_K-2171-A [7236]	NOT GIVEN [7236]									VOL					WR [7236]	62.6	0.66		16.1				6.13	5.92	2.86	0.12		1.64	3.46	0.16
[7236]	CONVERGENT MARGIN	ALEUTIAN ARC / ALASKA PENINSULA / UPPER ALASKA PENINSULA / MOUNT MAGEIK	STRATOVOLCANO, KATMAI NATIONAL PARK, SOUTHWEST SUMMIT	58.2	58.2	-155.25	-155.25	SAE		2105	s_K-2264 [7236]	NOT GIVEN [7236]									VOL					WR [7236]	62.4	0.73		16				6.28	5.7	2.78	0.12		1.85	3.55	0.15
[7236]	CONVERGENT MARGIN	ALEUTIAN ARC / ALASKA PENINSULA / UPPER ALASKA PENINSULA / MOUNT MAGEIK	STRATOVOLCANO, KATMAI NATIONAL PARK, SOUTHWEST SUMMIT	58.2	58.2	-155.25	-155.25	SAE		2105	s_K-2270 [7236]	ANDESITE [7236]									VOL					WR [7236]	57.4	0.71		17.4				7.29	8.27	4.29	0.14		0.93	3	0.16
[8487]	CONVERGENT MARGIN	ALEUTIAN ARC / ALASKA PENINSULA / COLD BAY / ANIAKCHAK	CALDERA STAGE	56.88	56.88	-158.17	-158.17	SAE			s_97AC37B [8487]	RHYODACITE [8487]	3400 [8487]	3400 [8487]							VOL					WR [8487]	69.1	0.55		15.2				2.72	0.71	2.09	0.15		5.61	2.88	0.12
[8487]	CONVERGENT MARGIN	ALEUTIAN ARC / ALASKA PENINSULA / COLD BAY / ANIAKCHAK	CALDERA STAGE	56.88	56.88	-158.17	-158.17	SAE			s_ACAF1A2 [8487]	RHYODACITE [8487]	3400 [8487]	3400 [8487]							VOL					WR [8487]	69.9	0.52		15.1				2.6	0.63	1.96	0.15		5.55	2.95	0.11
[8487]	CONVERGENT MARGIN	ALEUTIAN ARC / ALASKA PENINSULA / COLD BAY / ANIAKCHAK	CALDERA STAGE	56.88	56.88	-158.17	-158.17	SAE			s_ACAF1B1 [8487]	RHYODACITE [8487]	3400 [8487]	3400 [8487]							VOL					WR [8487]	69.5	0.52		15				2.7	0.52	1.94	0.15		5.41	2.98	0.11
[8487]	CONVERGENT MARGIN	ALEUTIAN ARC / ALASKA PENINSULA / COLD BAY / ANIAKCHAK	CALDERA STAGE	56.88	56.88	-158.17	-158.17	SAE			s_ACAF1A4 [8487]	ANDESITE [8487]	3400 [8487]	3400 [8487]							VOL					WR [8487]	59	1.3		16.3				6.92	2.67	5.95	0.2		4.52	1.63	0.55
[8487]	CONVERGENT MARGIN	ALEUTIAN ARC / ALASKA PENINSULA / COLD BAY / ANIAKCHAK	CALDERA STAGE	56.88	56.88	-158.17	-158.17	SAE			s_99AC35 [8487]	ANDESITE [8487]	3400 [8487]	3400 [8487]							VOL					WR [8487]	56.8	1.4		16.3				8.29	3.16	6.78	0.21		4.17	1.42	0.57
[8487]	CONVERGENT MARGIN	ALEUTIAN ARC / ALASKA PENINSULA / COLD BAY / ANIAKCHAK	CALDERA STAGE	56.88	56.88	-158.17	-158.17	SAE			s_92CNA22 [8487]	BASALT [8487]	3400 [8487]	3400 [8487]							VOL					WR [8487]	52.5	1.17		18.1				9.39	4.37	10.1	0.18		3.03	0.94	0.2
[8487]	CONVERGENT MARGIN	ALEUTIAN ARC / ALASKA PENINSULA / COLD BAY / ANIAKCHAK	CALDERA STAGE	56.88	56.88	-158.17	-158.17	SAE			s_NA94-7 [8487]	BASALT [8487]	3400 [8487]	3400 [8487]							VOL					WR [8487]	54.5	1.34		17				9.8	3.75	8.4	0.2		3.53	1.19	0.25
[8487]	CONVERGENT MARGIN	ALEUTIAN ARC / ALASKA PENINSULA / COLD BAY / ANIAKCHAK	PRE-CALDERA STAGE	56.88	56.88	-158.17	-158.17	SAE			s_AC-14 [8487]	RHYODACITE [8487]	3400 [8487]	3400 [8487]							VOL					WR [8487]	68.5	0.73		14.9				3.7	0.74	2.3	0.16		5.2	2.98	0.16
[8487]	CONVERGENT MARGIN	ALEUTIAN ARC / ALASKA PENINSULA / COLD BAY / ANIAKCHAK	PRE-CALDERA STAGE	56.88	56.88	-158.17	-158.17	SAE			s_AC-19 [8487]	RHYODACITE [8487]	3400 [8487]	3400 [8487]							VOL					WR [8487]	67.2	0.85		15.4				4.07	1.01	2.87	0.17		5.24	2.73	0.22
[8487]	CONVERGENT MARGIN	ALEUTIAN ARC / ALASKA PENINSULA / COLD BAY / ANIAKCHAK	PRE-CALDERA STAGE	56.88	56.88	-158.17	-158.17	SAE			s_AC-21 [8487]	RHYODACITE [8487]	3400 [8487]	3400 [8487]							VOL					WR [8487]	67.3	0.85		15.2				3.92	1.07	2.84	0.17		5.22	2.75	0.22
[8487]	CONVERGENT MARGIN	ALEUTIAN ARC / ALASKA PENINSULA / COLD BAY / ANIAKCHAK	PRE-CALDERA STAGE	56.88	56.88	-158.17	-158.17	SAE			s_AC-22 [8487]	RHYODACITE [8487]	3400 [8487]	3400 [8487]							VOL					WR [8487]	67.6	0.83		15.5				3.75	1.1	2.85	0.15		5.1	2.98	0.21
[8487]	CONVERGENT MARGIN	ALEUTIAN ARC / ALASKA PENINSULA / COLD BAY / ANIAKCHAK	PRE-CALDERA STAGE	56.88	56.88	-158.17	-158.17	SAE			s_97ANB45 [8487]	RHYODACITE [8487]	3400 [8487]	3400 [8487]							VOL					WR [8487]	67.9	0.71		15.4				3.57	0.85	3.01	0.15		4.92	2.63	0.18
[8487]	CONVERGENT MARGIN	ALEUTIAN ARC / ALASKA PENINSULA / COLD BAY / ANIAKCHAK	PRE-CALDERA STAGE	56.88	56.88	-158.17	-158.17	SAE			s_99AC26 [8487]	RHYODACITE [8487]	3400 [8487]	3400 [8487]							VOL					WR [8487]	68.8	0.69		14.8				3.63	0.69	2.25	0.16		5.21	3.09	0.14
[8496]	CONVERGENT MARGIN	ALEUTIAN ARC / ALASKA PENINSULA / UPPER ALASKA PENINSULA / KATMAI GROUP	KATMAI NATIONAL PARK, AMERICAN CREEK	58.5	58.5	-154.7	-154.7	SAE			s_GS01-048 [8496]	PERIDOTITE, SPINEL, XENOLITH [8496]									PER					WR [8496]
[8496]	CONVERGENT MARGIN	ALEUTIAN ARC / ALASKA PENINSULA / UPPER ALASKA PENINSULA / KATMAI GROUP	KATMAI NATIONAL PARK, AMERICAN CREEK	58.5	58.5	-154.7	-154.7	SAE			s_GS01-050 [8496]	PERIDOTITE, SPINEL, XENOLITH [8496]									PER					WR [8496]
[8496]	CONVERGENT MARGIN	ALEUTIAN ARC / ALASKA PENINSULA / UPPER ALASKA PENINSULA / KATMAI GROUP	KATMAI NATIONAL PARK, AMERICAN CREEK	58.5	58.5	-154.7	-154.7	SAE			s_GS01-058 [8496]	PERIDOTITE, SPINEL, XENOLITH [8496]									PER					WR [8496]
[8496]	CONVERGENT MARGIN	ALEUTIAN ARC / ALASKA PENINSULA / UPPER ALASKA PENINSULA / KATMAI GROUP	KATMAI NATIONAL PARK, AMERICAN CREEK	58.5	58.5	-154.7	-154.7	SAE			s_GS01-066 [8496]	PERIDOTITE, SPINEL, XENOLITH [8496]									PER					WR [8496]
[8496]	CONVERGENT MARGIN	ALEUTIAN ARC / ALASKA PENINSULA / UPPER ALASKA PENINSULA / KATMAI GROUP	KATMAI NATIONAL PARK, AMERICAN CREEK	58.5	58.5	-154.7	-154.7	SAE			s_GS01-067 [8496]	PERIDOTITE, SPINEL, XENOLITH [8496]									PER					WR [8496]
[8496]	CONVERGENT MARGIN	ALEUTIAN ARC / ALASKA PENINSULA / UPPER ALASKA PENINSULA / KATMAI GROUP	KATMAI NATIONAL PARK, AMERICAN CREEK	58.5	58.5	-154.7	-154.7	SAE			s_GS01-068 [8496]	PERIDOTITE, SPINEL, XENOLITH [8496]									PER					WR [8496]
[8496]	CONVERGENT MARGIN	ALEUTIAN ARC / ALASKA PENINSULA / UPPER ALASKA PENINSULA / KATMAI GROUP	KATMAI NATIONAL PARK, AMERICAN CREEK	58.5	58.5	-154.7	-154.7	SAE			s_GS01-071 [8496]	PERIDOTITE, SPINEL, XENOLITH [8496]									PER					WR [8496]
[2667]	CONVERGENT MARGIN	ALEUTIAN ARC / WESTERN ALEUTIAN ARC / ATTU		52.92	52.92	173.18	173.18	SAE			s_49W26 [2667]	DIABASE [2667]									PLU					WR [2667]	47	1.8		17.2		2.9	6.8		9.5	6.6	0.2		0.48	3.6	0.24
[2667]	CONVERGENT MARGIN	ALEUTIAN ARC / WESTERN ALEUTIAN ARC / ATTU		52.92	52.92	173.18	173.18	SAE			s_49W21A [2667]	DIABASE [2667]									PLU					WR [2667]	48.1	2		15.3		3.9	6.6		10.1	6.2	0.2		0.64	3.6	0.17
[2667]	CONVERGENT MARGIN	ALEUTIAN ARC / WESTERN ALEUTIAN ARC / ATTU		52.92	52.92	173.18	173.18	SAE			s_50P86 [2667]	NOT GIVEN [2667]									VOL					WR [2667]	48.4	0.99		16.6		7.4	5.2		9.7	5	0.27		0.71	3.6	0.14
[2667]	CONVERGENT MARGIN	ALEUTIAN ARC / WESTERN ALEUTIAN ARC / ATTU		52.92	52.92	173.18	173.18	SAE			s_50P85 [2667]	NOT GIVEN [2667]									VOL					WR [2667]	52	0.86		16.6		4	5.8		8.8	4	0.2		0.13	5.4	0.12
[2667]	CONVERGENT MARGIN	ALEUTIAN ARC / WESTERN ALEUTIAN ARC / ATTU		52.92	52.92	173.18	173.18	SAE			s_50P302 [2667]	GRANITE, ALBITE [2667]									PLU					WR [2667]	71.23	0.44		15.22		1.4	0.84		0.59	0.46	0.17		2.08	7.32	0.1		0.19	0.05		0.02
[2667]	CONVERGENT MARGIN	ALEUTIAN ARC / WESTERN ALEUTIAN ARC / ATTU		52.92	52.92	173.18	173.18	SAE			s_50P312 [2667]	KERATOPHYRE, QUARTZ [2667]									VOL					WR [2667]	74.59	0.26		13.23		0.87	0.75		1.14	0.31	0.07		2.88	4.58	0.06		0.56	0.03		0.7
[2667]	CONVERGENT MARGIN	ALEUTIAN ARC / WESTERN ALEUTIAN ARC / ATTU		52.92	52.92	173.18	173.18	SAE			s_50P280 [2667]	KERATOPHYRE, QUARTZ [2667]									VOL					WR [2667]	79.56	0.33		11.38		1.19	0.28		0.41	0.14	0.03		0.03	6.42	0.06		0.21	0.03		0.02
[2667]	CONVERGENT MARGIN	ALEUTIAN ARC / WESTERN ALEUTIAN ARC / AGATTU (NEAR ISLANDS)		52.42	52.42	173.5	173.5	SAE			s_50P245 [2667]	BASALT [2667]									VOL					WR [2667]	48	1.2		15		7.5	4.3		4.7	5.1	0.26		1.1	5.4	0.15
[2667]	CONVERGENT MARGIN	ALEUTIAN ARC / WESTERN ALEUTIAN ARC / AGATTU (NEAR ISLANDS)		52.42	52.42	173.5	173.5	SAE			s_50W13 [2667]	BASALT [2667]									VOL					WR [2667]	48.14	1.22		14.54		7.38	5.02		3.5	4.78	0.23		0.54	6.58	0.18		5.55	2.47		0.01
[2667]	CONVERGENT MARGIN	ALEUTIAN ARC / WESTERN ALEUTIAN ARC / AGATTU (NEAR ISLANDS)		52.42	52.42	173.5	173.5	SAE			s_50P269 [2667]	DIABASE, QUARTZ [2667]									PLU					WR [2667]	52.5	0.93		15.81		3.02	8.51		7.06	4.22	0.19		0.77	3.59	0.12		2.38	0.22		0.87
[2667]	CONVERGENT MARGIN	ALEUTIAN ARC / WESTERN ALEUTIAN ARC / AGATTU (NEAR ISLANDS)		52.42	52.42	173.5	173.5	SAE			s_50P244 [2667]	DIABASE [2667]									PLU					WR [2667]	53	1.3		15.2		3.9	9.1		6.6	3.7	0.28		1.2	3.9	0.18
[2667]	CONVERGENT MARGIN	ALEUTIAN ARC / WESTERN ALEUTIAN ARC / AGATTU (NEAR ISLANDS)		52.42	52.42	173.5	173.5	SAE			s_50P250 [2667]	BASALT [2667]									VOL					WR [2667]	54.8	1		14.8		5.7	5.3		4.5	5.4	0.26		0.14	6.8	0.13
[2667]	CONVERGENT MARGIN	ALEUTIAN ARC / WESTERN ALEUTIAN ARC / AGATTU (NEAR ISLANDS)		52.42	52.42	173.5	173.5	SAE			s_50W2 [2667]	KERATOPHYRE [2667]									VOL					WR [2667]	68.54	0.79		13.42		4.83	0.86		0.9	0.95	0.11		3.17	4.69	0.2		1.27	0.42		0.01
[2667]	CONVERGENT MARGIN	ALEUTIAN ARC / WESTERN ALEUTIAN ARC / SHEMYA	NEAR ISLANDS	52.75	52.75	174.08	174.08	SAE			s_49BY50 [2667]	DACITE, HORNBLENDE [2667]									VOL					WR [2667]	64.06	0.49		16.76		2.28	1.14		6.32	2.5	0.06		1.35	4.02	0.18		0.4	0.2		0
[8317]	CONVERGENT MARGIN	ALEUTIAN ARC / ALASKA PENINSULA / UPPER ALASKA PENINSULA	EASTERN UKINREK MAAR, NEAR BECHAROF LAKE, 13 KM NW OF MOUNT PEULIK	57.83	57.83	-156.51	-156.51	SAE			s_JRC10B [8317]	BASALT [8317]									VOL					WR [8317]	48.07	1.05		17.2		1.87	7.91		9.95	9.13	0.16		0.82	3.04	0.23		0.07	0.07
[8317]	CONVERGENT MARGIN	ALEUTIAN ARC / ALASKA PENINSULA / UPPER ALASKA PENINSULA	EASTERN UKINREK MAAR, NEAR BECHAROF LAKE, 13 KM NW OF MOUNT PEULIK	57.83	57.83	-156.51	-156.51	SAE			s_JRC09 [8317]	BASALT [8317]									VOL					WR [8317]	47.67	1.29		16.57		1.96	7.39		9.77	8.76	0.19		0.8	3.07
[8317]	CONVERGENT MARGIN	ALEUTIAN ARC / ALASKA PENINSULA / UPPER ALASKA PENINSULA	EASTERN UKINREK MAAR, NEAR BECHAROF LAKE, 13 KM NW OF MOUNT PEULIK	57.83	57.83	-156.51	-156.51	SAE			s_JRC07 [8317]	BASALT [8317]									VOL					WR [8317]	49.5	1.7		13				16.9	3.9	5.2			2.6	6
[7197]	CONVERGENT MARGIN	ALEUTIAN ARC / SECOND ALEUTIAN ARC / UNIMAK / SHISHALDIN		54.75	54.75	-163.97	-163.97	SAQ			s_SH 131 [7197]	BASALT [7197]									VOL					WR [7197]	52.32	1.94		16.46				11.97	7.69	3.87	0.23		1.12	3.78	0.5
[7197]	CONVERGENT MARGIN	ALEUTIAN ARC / SECOND ALEUTIAN ARC / UNIMAK / SHISHALDIN		54.75	54.75	-163.97	-163.97	SAQ			s_SH 7 [7197]	BASALT [7197]									VOL					WR [7197]	50.69	2.36		16.22				13.12	7.92	4.2	0.24		1.16	3.59	0.63
[7197]	CONVERGENT MARGIN	ALEUTIAN ARC / SECOND ALEUTIAN ARC / UNIMAK / SHISHALDIN		54.75	54.75	-163.97	-163.97	SAQ			s_SH 130 [7197]	BASALT [7197]									VOL					WR [7197]	50.04	1.49		17.44				11.34	9.66	5.52	0.2		0.67	3.09	0.3
[7197]	CONVERGENT MARGIN	ALEUTIAN ARC / SECOND ALEUTIAN ARC / UNIMAK / SHISHALDIN		54.75	54.75	-163.97	-163.97	SAQ			s_SH 129 [7197]	BASALT [7197]									VOL					WR [7197]	50.53	1.49		17.51				11.33	9.66	5.43	0.2		0.69	3.14	0.32
[7197]	CONVERGENT MARGIN	ALEUTIAN ARC / SECOND ALEUTIAN ARC / UNIMAK / SHISHALDIN		54.75	54.75	-163.97	-163.97	SAQ			s_SH 128 [7197]	BASALT [7197]									VOL					WR [7197]	51.12	1.26		19.38				9.05	9.66	3.89	0.15		1.22	3.42	0.22
[7197]	CONVERGENT MARGIN	ALEUTIAN ARC / CENTRAL ALEUTIAN ARC / KANAGA / KANAGA		52	52	-177	-177	SAE			s_KG 33 [7197]	ANDESITE, CALC-ALKALINE [7197]									VOL					WR [7197]	58.66	0.68		17.21				7.23	6.54	2.9	0.17		2.16	3.64	0.23
[7197]	CONVERGENT MARGIN	ALEUTIAN ARC / CENTRAL ALEUTIAN ARC / SEGUAM / SEGUAM	SHIELD VOLCANO	52.33	52.33	-172.4	-172.4	SAE			s_SB87-10 [7197]	NOT GIVEN [7197]									VOL					WR [7197]	69.55	0.61		14.51				4.39	2.89	0.88	0.12		2.03	5.01	0.16
[7197]	CONVERGENT MARGIN	ALEUTIAN ARC / CENTRAL ALEUTIAN ARC / SEGUAM / SEGUAM	SHIELD VOLCANO	52.33	52.33	-172.4	-172.4	SAE			s_SB87-22 [7197]	NOT GIVEN [7197]									VOL					WR [7197]	51.17	0.67		18.2				8.84	10.29	7.27	0.15		0.55	2.44	0.08
[7197]	CONVERGENT MARGIN	ALEUTIAN ARC / CENTRAL ALEUTIAN ARC / SEGUAM / SEGUAM	SHIELD VOLCANO	52.33	52.33	-172.4	-172.4	SAE			s_SB87-9 [7197]	NOT GIVEN [7197]									VOL					WR [7197]	53.52	0.81		17.3				8.61	9.55	5.39	0.15		0.66	2.99	0.1
[7197]	CONVERGENT MARGIN	ALEUTIAN ARC / CENTRAL ALEUTIAN ARC / SEGUAM / SEGUAM	SHIELD VOLCANO	52.33	52.33	-172.4	-172.4	SAE			s_SB87-49 [7197]	NOT GIVEN [7197]									VOL					WR [7197]	56.77	1.13		15.94				9.73	7.32	3.35	0.17		0.92	3.73	0.15
[7197]	CONVERGENT MARGIN	ALEUTIAN ARC / CENTRAL ALEUTIAN ARC / SEGUAM / SEGUAM	SHIELD VOLCANO	52.33	52.33	-172.4	-172.4	SAE			s_SJ87-79 [7197]	NOT GIVEN [7197]									VOL					WR [7197]	50.65	0.76		19.78				8.88	11.18	6.04	0.15		0.34	2.34	0.07
[7197]	CONVERGENT MARGIN	ALEUTIAN ARC / CENTRAL ALEUTIAN ARC / SEGUAM / SEGUAM	SHIELD VOLCANO	52.33	52.33	-172.4	-172.4	SAE			s_SB88-21 [7197]	NOT GIVEN [7197]									VOL					WR [7197]	55.35	0.9		17.8				9.04	8.79	4.43	0.16		0.7	3.25	0.11
[7197]	CONVERGENT MARGIN	ALEUTIAN ARC / CENTRAL ALEUTIAN ARC / SEGUAM / SEGUAM	SHIELD VOLCANO	52.33	52.33	-172.4	-172.4	SAE			s_SJ88-11 [7197]	NOT GIVEN [7197]									VOL					WR [7197]	56.32	1.15		17.17				9.75	7.44	3.63	0.17		1.1	3.59	0.16
[7197]	CONVERGENT MARGIN	ALEUTIAN ARC / CENTRAL ALEUTIAN ARC / SEGUAM / SEGUAM	SHIELD VOLCANO	52.33	52.33	-172.4	-172.4	SAE			s_SJ88-6 [7197]	NOT GIVEN [7197]									VOL					WR [7197]	51.75	0.68		18.62				8.35	10.8	7.07	0.14		0.4	2.36	0.08
[8861]	CONVERGENT MARGIN	ALEUTIAN ARC / CENTRAL ALEUTIAN ARC / KANAGA / ROUNDHEAD		51.87	51.87	-177.07	-177.07	SAE			s_KG-2 [8861]	BASALT [8861]								HIGHLY PORPHYRITIC [8861]	VOL					WR [8861]	49.77	0.9		16.93				10.67	11.16	6.76	0.16		1.03	2.75
[8861]	CONVERGENT MARGIN	ALEUTIAN ARC / CENTRAL ALEUTIAN ARC / KANAGA / ROUNDHEAD		51.87	51.87	-177.07	-177.07	SAE			s_KG-6 [8861]	BASALT [8861]								HIGHLY PORPHYRITIC [8861]	VOL					WR [8861]	48.05	1.05		18.75				11.05	11.32	4.9	0.19		0.95	2.84
[8861]	CONVERGENT MARGIN	ALEUTIAN ARC / CENTRAL ALEUTIAN ARC / KANAGA / ROUNDHEAD		51.87	51.87	-177.07	-177.07	SAE			s_KG-7 [8861]	BASALT [8861]								HIGHLY PORPHYRITIC [8861]	VOL					WR [8861]	47.79	1.05		19.14				11.07	11.01	5.28	0.19		1.01	3.03
[8861]	CONVERGENT MARGIN	ALEUTIAN ARC / CENTRAL ALEUTIAN ARC / KANAGA / ROUNDHEAD		51.87	51.87	-177.07	-177.07	SAE			s_KG-9 [8861]	BASALT [8861]								HIGHLY PORPHYRITIC [8861]	VOL					WR [8861]	47.43	1.06		18.9				10.65	11.27	5.57	0.18		0.94	2.87
[8861]	CONVERGENT MARGIN	ALEUTIAN ARC / CENTRAL ALEUTIAN ARC / KANAGA / ROUNDHEAD		51.87	51.87	-177.07	-177.07	SAE			s_KG-10 [8861]	BASALT [8861]								HIGHLY PORPHYRITIC [8861]	VOL					WR [8861]	49.13	1.12		18.18				10.21	12.05	6.09	0.22		0.99	2.48
[8861]	CONVERGENT MARGIN	ALEUTIAN ARC / CENTRAL ALEUTIAN ARC / KANAGA / ROUNDHEAD		51.87	51.87	-177.07	-177.07	SAE			s_KG-11 [8861]	BASALT [8861]								HIGHLY PORPHYRITIC [8861]	VOL					WR [8861]	47.55	1.07		18.05				10.79	11.95	6.25	0.18		0.96	2.79
[8861]	CONVERGENT MARGIN	ALEUTIAN ARC / ALASKA PENINSULA / COLD BAY / MORZHOVOI		55	55	-162.7	-162.7	SAE			s_CB-48 [8861]	BASALT [8861]								HIGHLY PORPHYRITIC [8861]	VOL					WR [8861]	47.88	0.83		18.18				8.28	9.64	5.26	0.2		0.87	1.46
[8962]	CONVERGENT MARGIN	ALEUTIAN ARC / CENTRAL ALEUTIAN ARC / RAT ISLANDS / RAT FORMATION	N COAST OF RAT ISLAND	51.8208	51.8208	178.311	178.311	SAE			s_1 [8962]	ANDESITE, HORNBLENDE [8962]								PORPHYRITIC [8962]	VOL					WR [8962]	57.81	0.52		18.34		3.8	1.8		6.49	3.81	0.12		1.02	3.61	0.15		1.21	1.17		0.01		0.02
[2245][5183][2233]	CONVERGENT MARGIN	ALEUTIAN ARC / CENTRAL ALEUTIAN ARC / ATKA / KLIUCHEF		52.33	52.33	-174.17	-174.17	SAE			s_AT-90 [2245]	ANDESITE, BASALTIC [2245]								PORPHYRITIC [2245]	VOL			F		WR [2245]	53.1	1.08		17.6				9.45	8.71	3.81	0.2		1.12	3.89	0.27
[8913]	CONVERGENT MARGIN	ALEUTIAN ARC / ALASKA PENINSULA / COLD BAY / EMMONS LAKE VOLCANIC CENTER	SEACLIFF ALONG BERING SEA COAST, ABOUT 26 KM NE OF CALDERA	55.565	55.565	-162.423	-162.423	SAE			s_99S1M1 [8913]	NOT GIVEN [8913]			UPPER [8913]	QUATERNARY [8913]					VOL					GL [8913]	74.17	0.3		13.65				2.1	1.23	0.24	0.09		3.67	4.52	0.03
[8913]	CONVERGENT MARGIN	ALEUTIAN ARC / ALASKA PENINSULA / COLD BAY / EMMONS LAKE VOLCANIC CENTER	UNNAMED TRIBUTARY TO CATHEDRAL RIVER VALLEY, ABOUT 10 KM NE OF CALDERA	55.488	55.488	-162.026	-162.026	SAE			s_00S16M8 [8913]	NOT GIVEN [8913]			UPPER [8913]	QUATERNARY [8913]					VOL					GL [8913]	74.27	0.26		13.52				1.93	1.13	0.22	0.09		3.9	4.64	0.03
[8913]	CONVERGENT MARGIN	ALEUTIAN ARC / ALASKA PENINSULA / COLD BAY / EMMONS LAKE VOLCANIC CENTER	UNNAMED TRIBUTARY TO CATHEDRAL RIVER VALLEY, ABOUT 10 KM NE OF CALDERA	55.488	55.488	-162.026	-162.026	SAE			s_00S16M1 [8913]	NOT GIVEN [8913]			UPPER [8913]	QUATERNARY [8913]					VOL					GL [8913]	74.21	0.31		13.64				2.47	1.17	0.26	0.06		3.52	4.33	0.03
[8913]	CONVERGENT MARGIN	ALEUTIAN ARC / ALASKA PENINSULA / COLD BAY / EMMONS LAKE VOLCANIC CENTER	SEACLIFF ALONG BERING SEA COAST, ABOUT 26 KM NE OF CALDERA	55.5	55.5	-162.2	-162.2	SAE			s_C2 [8913]	NOT GIVEN [8913]			UPPER [8913]	QUATERNARY [8913]					VOL					WR [8913]	71.6	0.34		14.58				2.79	1.96	0.64	0.08		3.47	4.47	0.07
[8958]	CONVERGENT MARGIN	ALEUTIAN ARC / ALASKA PENINSULA / UPPER ALASKA PENINSULA / ALAGOGSHAK	KATMAI NATIONAL PARK, SE OF CONE, BASAL-DISTAL FLOW HEADING CANYON OF ALAGOGSHAK CREEK	58.13	58.13	-155.47	-155.47	SAE		701	s_K-2049I [8958]	NOT GIVEN [8958]				PLEISTOCENE [8958]					VOL					WR [8958]	56.9	0.72		16.7				7.83	8.24	4.9	0.15		1.08	2.94	0.15
[8958]	CONVERGENT MARGIN	ALEUTIAN ARC / ALASKA PENINSULA / UPPER ALASKA PENINSULA / ALAGOGSHAK	STRATOVOLCANO, KATMAI NATIONAL PARK, 15 KM SW OF KATMAI PASS	58.13	58.13	-155.47	-155.47	SAE			s_K-2075 [8958]	NOT GIVEN [8958]				PLEISTOCENE [8958]					VOL					WR [8958]	62.2	0.67		16.5				6.31	5.7	2.66	0.12		1.55	3.71	0.17
[8958]	CONVERGENT MARGIN	ALEUTIAN ARC / ALASKA PENINSULA / UPPER ALASKA PENINSULA / ALAGOGSHAK	STRATOVOLCANO, KATMAI NATIONAL PARK, 15 KM SW OF KATMAI PASS	58.13	58.13	-155.47	-155.47	SAE			s_K-2076 [8958]	NOT GIVEN [8958]				PLEISTOCENE [8958]					VOL					WR [8958]	62.7	0.7		16.4				6.44	5.15	2.57	0.13		1.76	3.58	0.15
[8958]	CONVERGENT MARGIN	ALEUTIAN ARC / ALASKA PENINSULA / UPPER ALASKA PENINSULA / ALAGOGSHAK	STRATOVOLCANO, KATMAI NATIONAL PARK, 15 KM SW OF KATMAI PASS	58.13	58.13	-155.47	-155.47	SAE			s_K-2077 [8958]	NOT GIVEN [8958]				PLEISTOCENE [8958]					VOL					WR [8958]	60.2	0.66		16.4				6.93	6.65	3.67	0.14		1.46	3.31	0.15
[8958]	CONVERGENT MARGIN	ALEUTIAN ARC / ALASKA PENINSULA / UPPER ALASKA PENINSULA / ALAGOGSHAK	STRATOVOLCANO, KATMAI NATIONAL PARK, 15 KM SW OF KATMAI PASS	58.13	58.13	-155.47	-155.47	SAE			s_K-2078 [8958]	NOT GIVEN [8958]				PLEISTOCENE [8958]					VOL					WR [8958]	60.6	0.64		14.7				6.46	6.34	5.65	0.13		1.88	3	0.17
[8958]	CONVERGENT MARGIN	ALEUTIAN ARC / ALASKA PENINSULA / UPPER ALASKA PENINSULA / ALAGOGSHAK	STRATOVOLCANO, KATMAI NATIONAL PARK, 15 KM SW OF KATMAI PASS	58.13	58.13	-155.47	-155.47	SAE			s_K-2079 [8958]	NOT GIVEN [8958]				PLEISTOCENE [8958]					VOL					WR [8958]	61.3	0.68		16.6				6.59	6.14	2.97	0.13		1.44	3.6	0.17
[8958]	CONVERGENT MARGIN	ALEUTIAN ARC / ALASKA PENINSULA / UPPER ALASKA PENINSULA / ALAGOGSHAK	STRATOVOLCANO, KATMAI NATIONAL PARK, 15 KM SW OF KATMAI PASS	58.13	58.13	-155.47	-155.47	SAE			s_K-2080 [8958]	NOT GIVEN [8958]				PLEISTOCENE [8958]					VOL					WR [8958]	61.8	0.67		16.3				6.6	5.78	3	0.13		1.64	3.55	0.17
[8958]	CONVERGENT MARGIN	ALEUTIAN ARC / ALASKA PENINSULA / UPPER ALASKA PENINSULA / ALAGOGSHAK	STRATOVOLCANO, KATMAI NATIONAL PARK, 15 KM SW OF KATMAI PASS	58.13	58.13	-155.47	-155.47	SAE			s_K-2081 [8958]	NOT GIVEN [8958]				PLEISTOCENE [8958]					VOL					WR [8958]	64.5	0.69		15.4				5.67	5.04	2.48	0.11		1.99	3.59	0.15
[8958]	CONVERGENT MARGIN	ALEUTIAN ARC / ALASKA PENINSULA / UPPER ALASKA PENINSULA / ALAGOGSHAK	STRATOVOLCANO, KATMAI NATIONAL PARK, 15 KM SW OF KATMAI PASS	58.13	58.13	-155.47	-155.47	SAE			s_K-2082 [8958]	NOT GIVEN [8958]				PLEISTOCENE [8958]					VOL					WR [8958]	63.7	0.69		15.6				5.86	5.36	2.62	0.12		1.92	3.55	0.16
[8958]	CONVERGENT MARGIN	ALEUTIAN ARC / ALASKA PENINSULA / UPPER ALASKA PENINSULA / ALAGOGSHAK	STRATOVOLCANO, KATMAI NATIONAL PARK, 15 KM SW OF KATMAI PASS	58.13	58.13	-155.47	-155.47	SAE			s_K-2083 [8958]	NOT GIVEN [8958]				PLEISTOCENE [8958]					VOL					WR [8958]	63.8	0.69		15.6				5.75	5.44	2.54	0.11		1.9	3.56	0.15
[8958]	CONVERGENT MARGIN	ALEUTIAN ARC / ALASKA PENINSULA / UPPER ALASKA PENINSULA / ALAGOGSHAK	STRATOVOLCANO, KATMAI NATIONAL PARK, 15 KM SW OF KATMAI PASS	58.13	58.13	-155.47	-155.47	SAE			s_K-2087 [8958]	NOT GIVEN [8958]				PLEISTOCENE [8958]					VOL					WR [8958]	62.1	0.76		16				6.27	5.65	2.92	0.12		2.16	3.43	0.19
[8958]	CONVERGENT MARGIN	ALEUTIAN ARC / ALASKA PENINSULA / UPPER ALASKA PENINSULA / ALAGOGSHAK	STRATOVOLCANO, KATMAI NATIONAL PARK, 15 KM SW OF KATMAI PASS	58.13	58.13	-155.47	-155.47	SAE			s_K-2088 [8958]	NOT GIVEN [8958]				PLEISTOCENE [8958]					VOL					WR [8958]	58.6	0.73		16.4				7.4	7.31	3.96	0.14		1.68	3.2	0.18
[8958]	CONVERGENT MARGIN	ALEUTIAN ARC / ALASKA PENINSULA / UPPER ALASKA PENINSULA / ALAGOGSHAK	STRATOVOLCANO, KATMAI NATIONAL PARK, 15 KM SW OF KATMAI PASS	58.13	58.13	-155.47	-155.47	SAE			s_K-2089 [8958]	NOT GIVEN [8958]				PLEISTOCENE [8958]					VOL					WR [8958]	63.7	0.69		15.6				5.83	5.43	2.56	0.11		1.9	3.57	0.16
[8958]	CONVERGENT MARGIN	ALEUTIAN ARC / ALASKA PENINSULA / UPPER ALASKA PENINSULA / ALAGOGSHAK	STRATOVOLCANO, KATMAI NATIONAL PARK, 15 KM SW OF KATMAI PASS	58.13	58.13	-155.47	-155.47	SAE			s_K-2089-A [8958]	NOT GIVEN [8958]				PLEISTOCENE [8958]					VOL					WR [8958]	63.3	0.71		15.7				6.07	5.52	2.6	0.12		1.87	3.51	0.16
[8958]	CONVERGENT MARGIN	ALEUTIAN ARC / ALASKA PENINSULA / UPPER ALASKA PENINSULA / ALAGOGSHAK	STRATOVOLCANO, KATMAI NATIONAL PARK, 15 KM SW OF KATMAI PASS	58.13	58.13	-155.47	-155.47	SAE			s_K-2099 [8958]	NOT GIVEN [8958]				PLEISTOCENE [8958]					VOL					WR [8958]	59	0.77		16.7				7.25	6.8	3.91	0.14		1.63	3.29	0.18
[8958]	CONVERGENT MARGIN	ALEUTIAN ARC / ALASKA PENINSULA / UPPER ALASKA PENINSULA / ALAGOGSHAK	STRATOVOLCANO, KATMAI NATIONAL PARK, 15 KM SW OF KATMAI PASS	58.13	58.13	-155.47	-155.47	SAE			s_K-2100 [8958]	NOT GIVEN [8958]				PLEISTOCENE [8958]					VOL					WR [8958]	59.8	0.74		16.2				6.86	7.01	3.88	0.14		1.8	3.01	0.18
[8958]	CONVERGENT MARGIN	ALEUTIAN ARC / ALASKA PENINSULA / UPPER ALASKA PENINSULA / ALAGOGSHAK	STRATOVOLCANO, KATMAI NATIONAL PARK, 15 KM SW OF KATMAI PASS	58.13	58.13	-155.47	-155.47	SAE			s_K-2102 [8958]	NOT GIVEN [8958]				PLEISTOCENE [8958]					VOL					WR [8958]	58.5	0.81		17.1				7.34	6.92	3.7	0.14		1.6	3.35	0.19
[8958]	CONVERGENT MARGIN	ALEUTIAN ARC / ALASKA PENINSULA / UPPER ALASKA PENINSULA / ALAGOGSHAK	STRATOVOLCANO, KATMAI NATIONAL PARK, 15 KM SW OF KATMAI PASS	58.13	58.13	-155.47	-155.47	SAE			s_K-2103 [8958]	NOT GIVEN [8958]				PLEISTOCENE [8958]					VOL					WR [8958]	57.3	0.8		17.2				7.79	7.39	4.13	0.14		1.41	3.25	0.18
[8958]	CONVERGENT MARGIN	ALEUTIAN ARC / ALASKA PENINSULA / UPPER ALASKA PENINSULA / ALAGOGSHAK	STRATOVOLCANO, KATMAI NATIONAL PARK, 15 KM SW OF KATMAI PASS	58.13	58.13	-155.47	-155.47	SAE			s_K-2104 [8958]	NOT GIVEN [8958]				PLEISTOCENE [8958]					VOL					WR [8958]	57.4	0.8		17.4				7.61	7.39	3.94	0.14		1.43	3.26	0.19
[8958]	CONVERGENT MARGIN	ALEUTIAN ARC / ALASKA PENINSULA / UPPER ALASKA PENINSULA / ALAGOGSHAK	STRATOVOLCANO, KATMAI NATIONAL PARK, 15 KM SW OF KATMAI PASS	58.13	58.13	-155.47	-155.47	SAE			s_K-2105 [8958]	NOT GIVEN [8958]				PLEISTOCENE [8958]					VOL					WR [8958]	57.8	0.79		17.1				7.66	7.26	3.95	0.14		1.5	3.24	0.18
[8958]	CONVERGENT MARGIN	ALEUTIAN ARC / ALASKA PENINSULA / UPPER ALASKA PENINSULA / ALAGOGSHAK	STRATOVOLCANO, KATMAI NATIONAL PARK, 15 KM SW OF KATMAI PASS	58.13	58.13	-155.47	-155.47	SAE			s_K-2106 [8958]	NOT GIVEN [8958]				PLEISTOCENE [8958]					VOL					WR [8958]	61.2	0.77		16.1				6.72	5.99	3.11	0.13		2.04	3.38	0.19
[8958]	CONVERGENT MARGIN	ALEUTIAN ARC / ALASKA PENINSULA / UPPER ALASKA PENINSULA / ALAGOGSHAK	STRATOVOLCANO, KATMAI NATIONAL PARK, 15 KM SW OF KATMAI PASS	58.13	58.13	-155.47	-155.47	SAE			s_K-2107 [8958]	NOT GIVEN [8958]				PLEISTOCENE [8958]					VOL					WR [8958]	58.9	0.82		16.9				7.28	6.83	3.55	0.13		1.63	3.37	0.19
[8958]	CONVERGENT MARGIN	ALEUTIAN ARC / ALASKA PENINSULA / UPPER ALASKA PENINSULA / ALAGOGSHAK	STRATOVOLCANO, KATMAI NATIONAL PARK, 15 KM SW OF KATMAI PASS	58.13	58.13	-155.47	-155.47	SAE			s_K-2108 [8958]	NOT GIVEN [8958]				PLEISTOCENE [8958]					VOL					WR [8958]	57.4	0.8		17.3				7.68	7.31	4.11	0.14		1.42	3.27	0.19
[8958]	CONVERGENT MARGIN	ALEUTIAN ARC / ALASKA PENINSULA / UPPER ALASKA PENINSULA / ALAGOGSHAK	STRATOVOLCANO, KATMAI NATIONAL PARK, 15 KM SW OF KATMAI PASS	58.13	58.13	-155.47	-155.47	SAE			s_K-2109 [8958]	NOT GIVEN [8958]				PLEISTOCENE [8958]					VOL					WR [8958]	63.2	0.69		16.3				5.84	5.2	2.62	0.11		2.02	3.45	0.18
[8958]	CONVERGENT MARGIN	ALEUTIAN ARC / ALASKA PENINSULA / UPPER ALASKA PENINSULA / ALAGOGSHAK	STRATOVOLCANO, KATMAI NATIONAL PARK, 15 KM SW OF KATMAI PASS	58.13	58.13	-155.47	-155.47	SAE			s_K-2110 [8958]	NOT GIVEN [8958]				PLEISTOCENE [8958]					VOL					WR [8958]	57.5	0.81		17.3				7.72	7.26	4.02	0.14		1.44	3.23	0.18
[8958]	CONVERGENT MARGIN	ALEUTIAN ARC / ALASKA PENINSULA / UPPER ALASKA PENINSULA / ALAGOGSHAK	STRATOVOLCANO, KATMAI NATIONAL PARK, 15 KM SW OF KATMAI PASS	58.13	58.13	-155.47	-155.47	SAE			s_K-2111 [8958]	NOT GIVEN [8958]				PLEISTOCENE [8958]					VOL					WR [8958]	58	0.8		17.1				7.57	7.23	3.89	0.14		1.51	3.2	0.18
[8958]	CONVERGENT MARGIN	ALEUTIAN ARC / ALASKA PENINSULA / UPPER ALASKA PENINSULA / ALAGOGSHAK	STRATOVOLCANO, KATMAI NATIONAL PARK, 15 KM SW OF KATMAI PASS	58.13	58.13	-155.47	-155.47	SAE			s_K-2112 [8958]	NOT GIVEN [8958]				PLEISTOCENE [8958]					VOL					WR [8958]	58.5	0.8		17				7.43	6.9	3.71	0.14		1.62	3.31	0.19
[8958]	CONVERGENT MARGIN	ALEUTIAN ARC / ALASKA PENINSULA / UPPER ALASKA PENINSULA / ALAGOGSHAK	STRATOVOLCANO, KATMAI NATIONAL PARK, 15 KM SW OF KATMAI PASS	58.13	58.13	-155.47	-155.47	SAE			s_K-2120 [8958]	NOT GIVEN [8958]				PLEISTOCENE [8958]					VOL					WR [8958]	64.7	0.63		15.7				5.33	4.81	2.27	0.12		1.95	3.91	0.18
[8958]	CONVERGENT MARGIN	ALEUTIAN ARC / ALASKA PENINSULA / UPPER ALASKA PENINSULA / ALAGOGSHAK	STRATOVOLCANO, KATMAI NATIONAL PARK, 15 KM SW OF KATMAI PASS	58.13	58.13	-155.47	-155.47	SAE			s_K-2121 [8958]	NOT GIVEN [8958]				PLEISTOCENE [8958]					VOL					WR [8958]	65.6	0.61		15.5				5.08	4.42	2.05	0.12		2.01	3.97	0.17
[8958]	CONVERGENT MARGIN	ALEUTIAN ARC / ALASKA PENINSULA / UPPER ALASKA PENINSULA / ALAGOGSHAK	STRATOVOLCANO, KATMAI NATIONAL PARK, 15 KM SW OF KATMAI PASS	58.13	58.13	-155.47	-155.47	SAE			s_K-2122 [8958]	NOT GIVEN [8958]				PLEISTOCENE [8958]					VOL					WR [8958]	59.5	0.7		17.1				7.04	6.87	3.29	0.14		1.3	3.49	0.19
[8958]	CONVERGENT MARGIN	ALEUTIAN ARC / ALASKA PENINSULA / UPPER ALASKA PENINSULA / ALAGOGSHAK	STRATOVOLCANO, KATMAI NATIONAL PARK, 15 KM SW OF KATMAI PASS	58.13	58.13	-155.47	-155.47	SAE			s_K-2123 [8958]	NOT GIVEN [8958]				PLEISTOCENE [8958]					VOL					WR [8958]	58.4	0.75		16.2				7.23	6.96	4.9	0.14		1.6	3.25	0.17
[8958]	CONVERGENT MARGIN	ALEUTIAN ARC / ALASKA PENINSULA / UPPER ALASKA PENINSULA / ALAGOGSHAK	STRATOVOLCANO, KATMAI NATIONAL PARK, 15 KM SW OF KATMAI PASS	58.13	58.13	-155.47	-155.47	SAE			s_K-2124 [8958]	NOT GIVEN [8958]				PLEISTOCENE [8958]					VOL					WR [8958]	65.8	0.6		15.6				4.99	4.38	2.04	0.12		2	3.98	0.17
[8958]	CONVERGENT MARGIN	ALEUTIAN ARC / ALASKA PENINSULA / UPPER ALASKA PENINSULA / ALAGOGSHAK	STRATOVOLCANO, KATMAI NATIONAL PARK, 15 KM SW OF KATMAI PASS	58.13	58.13	-155.47	-155.47	SAE			s_K-2125 [8958]	NOT GIVEN [8958]				PLEISTOCENE [8958]					VOL					WR [8958]	65.7	0.6		15.7				4.94	4.42	1.97	0.12		2	3.99	0.18
[8958]	CONVERGENT MARGIN	ALEUTIAN ARC / ALASKA PENINSULA / UPPER ALASKA PENINSULA / ALAGOGSHAK	KATMAI NATIONAL PARK, S FOOT OF CONE, TOP LAVA OF STACK, HEAD OF E FORK KEJULIK RIVER	58.13	58.13	-155.47	-155.47	SAE			s_K-2135 [8958]	NOT GIVEN [8958]				PLEISTOCENE [8958]					VOL					WR [8958]	57.7	0.73		16.3				7.66	7.72	4.58	0.14		1.45	3.15	0.18
[8958]	CONVERGENT MARGIN	ALEUTIAN ARC / ALASKA PENINSULA / UPPER ALASKA PENINSULA / ALAGOGSHAK	STRATOVOLCANO, KATMAI NATIONAL PARK, 15 KM SW OF KATMAI PASS	58.13	58.13	-155.47	-155.47	SAE			s_K-2140 [8958]	NOT GIVEN [8958]				PLEISTOCENE [8958]					VOL					WR [8958]	64.9	0.62		15.8				5.26	4.72	2.16	0.12		1.96	3.9	0.18
[8958]	CONVERGENT MARGIN	ALEUTIAN ARC / ALASKA PENINSULA / UPPER ALASKA PENINSULA / ALAGOGSHAK	STRATOVOLCANO, KATMAI NATIONAL PARK, 15 KM SW OF KATMAI PASS	58.13	58.13	-155.47	-155.47	SAE			s_K-2141 [8958]	NOT GIVEN [8958]				PLEISTOCENE [8958]					VOL					WR [8958]	60.9	0.69		16.4				6.53	6.53	3.39	0.13		1.53	3.36	0.15
[8958]	CONVERGENT MARGIN	ALEUTIAN ARC / ALASKA PENINSULA / UPPER ALASKA PENINSULA / ALAGOGSHAK	STRATOVOLCANO, KATMAI NATIONAL PARK, 15 KM SW OF KATMAI PASS	58.13	58.13	-155.47	-155.47	SAE			s_K-2142 [8958]	NOT GIVEN [8958]				PLEISTOCENE [8958]					VOL					WR [8958]	61.3	0.7		16.1				6.49	6.44	3.36	0.12		1.59	3.38	0.15
[8958]	CONVERGENT MARGIN	ALEUTIAN ARC / ALASKA PENINSULA / UPPER ALASKA PENINSULA / ALAGOGSHAK	STRATOVOLCANO, KATMAI NATIONAL PARK, 15 KM SW OF KATMAI PASS	58.13	58.13	-155.47	-155.47	SAE			s_K-2259 [8958]	NOT GIVEN [8958]				PLEISTOCENE [8958]					VOL					WR [8958]	60.6	0.75		16.6				6.7	6.31	3.24	0.14		1.75	3.31	0.21
[8958]	CONVERGENT MARGIN	ALEUTIAN ARC / ALASKA PENINSULA / UPPER ALASKA PENINSULA / ALAGOGSHAK	STRATOVOLCANO, KATMAI NATIONAL PARK, 15 KM SW OF KATMAI PASS	58.13	58.13	-155.47	-155.47	SAE			s_K-2260 [8958]	NOT GIVEN [8958]				PLEISTOCENE [8958]					VOL					WR [8958]	59.9	0.75		16.7				6.9	6.63	3.44	0.14		1.77	3.2	0.23
[8958]	CONVERGENT MARGIN	ALEUTIAN ARC / ALASKA PENINSULA / UPPER ALASKA PENINSULA / ALAGOGSHAK	STRATOVOLCANO, KATMAI NATIONAL PARK, 15 KM SW OF KATMAI PASS	58.13	58.13	-155.47	-155.47	SAE			s_K-2261 [8958]	NOT GIVEN [8958]				PLEISTOCENE [8958]					VOL					WR [8958]	59.6	0.75		16.6				7.13	6.82	3.46	0.14		1.7	3.18	0.2
[8958]	CONVERGENT MARGIN	ALEUTIAN ARC / ALASKA PENINSULA / UPPER ALASKA PENINSULA / ALAGOGSHAK	STRATOVOLCANO, KATMAI NATIONAL PARK, 15 KM SW OF KATMAI PASS	58.13	58.13	-155.47	-155.47	SAE			s_K-2262 [8958]	NOT GIVEN [8958]				PLEISTOCENE [8958]					VOL					WR [8958]	57.7	0.76		16.7				7.53	7.56	4.32	0.14		1.51	3.16	0.22
[8958]	CONVERGENT MARGIN	ALEUTIAN ARC / ALASKA PENINSULA / UPPER ALASKA PENINSULA / ALAGOGSHAK	STRATOVOLCANO, KATMAI NATIONAL PARK, 15 KM SW OF KATMAI PASS	58.13	58.13	-155.47	-155.47	SAE			s_K-2263 [8958]	NOT GIVEN [8958]				PLEISTOCENE [8958]					VOL					WR [8958]	60.3	0.7		16.9				6.56	6.84	3.21	0.13		1.46	3.33	0.17
[8958]	CONVERGENT MARGIN	ALEUTIAN ARC / ALASKA PENINSULA / UPPER ALASKA PENINSULA / ALAGOGSHAK	STRATOVOLCANO, KATMAI NATIONAL PARK, 15 KM SW OF KATMAI PASS, WESTERN OUTLIERS, NORTH	58.13	58.13	-155.47	-155.47	SAE			s_K-2085 [8958]	NOT GIVEN [8958]				PLEISTOCENE [8958]					VOL					WR [8958]	61	0.69		16.7				6.71	5.99	3.06	0.14		1.5	3.6	0.17
[8958]	CONVERGENT MARGIN	ALEUTIAN ARC / ALASKA PENINSULA / UPPER ALASKA PENINSULA / ALAGOGSHAK	STRATOVOLCANO, KATMAI NATIONAL PARK, 15 KM SW OF KATMAI PASS, WESTERN OUTLIERS, NORTH	58.13	58.13	-155.47	-155.47	SAE			s_K-2085-I [8958]	NOT GIVEN [8958]				PLEISTOCENE [8958]					VOL					WR [8958]	54.2	0.63		19.9				7.48	8.95	4.65	0.15		0.74	2.75	0.14
[8958]	CONVERGENT MARGIN	ALEUTIAN ARC / ALASKA PENINSULA / UPPER ALASKA PENINSULA / ALAGOGSHAK	STRATOVOLCANO, KATMAI NATIONAL PARK, 15 KM SW OF KATMAI PASS, WESTERN OUTLIERS, NORTH	58.13	58.13	-155.47	-155.47	SAE			s_K-2086 [8958]	NOT GIVEN [8958]				PLEISTOCENE [8958]					VOL					WR [8958]	57.7	0.74		17.1				7.55	7.81	3.99	0.16		1.1	3.24	0.18
[8958]	CONVERGENT MARGIN	ALEUTIAN ARC / ALASKA PENINSULA / UPPER ALASKA PENINSULA / ALAGOGSHAK	STRATOVOLCANO, KATMAI NATIONAL PARK, 15 KM SW OF KATMAI PASS, WESTERN OUTLIERS, NORTH	58.13	58.13	-155.47	-155.47	SAE			s_K-2253 [8958]	NOT GIVEN [8958]				PLEISTOCENE [8958]					VOL					WR [8958]	58.9	0.64		17.2				6.98	7.63	3.67	0.14		1.03	3.16	0.17
[8958]	CONVERGENT MARGIN	ALEUTIAN ARC / ALASKA PENINSULA / UPPER ALASKA PENINSULA / ALAGOGSHAK	STRATOVOLCANO, KATMAI NATIONAL PARK, 15 KM SW OF KATMAI PASS, WESTERN OUTLIERS, MIDDLE	58.13	58.13	-155.47	-155.47	SAE			s_K-2168 [8958]	NOT GIVEN [8958]				PLEISTOCENE [8958]					VOL					WR [8958]	58.2	0.72		17.2				7.47	7.58	3.72	0.15		1.11	3.27	0.18
[8958]	CONVERGENT MARGIN	ALEUTIAN ARC / ALASKA PENINSULA / UPPER ALASKA PENINSULA / ALAGOGSHAK	STRATOVOLCANO, KATMAI NATIONAL PARK, 15 KM SW OF KATMAI PASS, WESTERN OUTLIERS, MIDDLE	58.13	58.13	-155.47	-155.47	SAE			s_K-2254 [8958]	NOT GIVEN [8958]				PLEISTOCENE [8958]					VOL					WR [8958]	53.2	0.9		18				10.2	8.76	4.74	0.18		0.46	2.96	0.19
[8958]	CONVERGENT MARGIN	ALEUTIAN ARC / ALASKA PENINSULA / UPPER ALASKA PENINSULA / ALAGOGSHAK	STRATOVOLCANO, KATMAI NATIONAL PARK, 15 KM SW OF KATMAI PASS, WESTERN OUTLIERS, MIDDLE	58.13	58.13	-155.47	-155.47	SAE			s_K-2255 [8958]	NOT GIVEN [8958]				PLEISTOCENE [8958]					VOL					WR [8958]	51.8	0.92		18.3				10.66	9.36	4.91	0.2		0.4	2.85	0.16
[8958]	CONVERGENT MARGIN	ALEUTIAN ARC / ALASKA PENINSULA / UPPER ALASKA PENINSULA / ALAGOGSHAK	STRATOVOLCANO, KATMAI NATIONAL PARK, 15 KM SW OF KATMAI PASS, WESTERN OUTLIERS, SOUTH	58.13	58.13	-155.47	-155.47	SAE			s_K-2257 [8958]	NOT GIVEN [8958]				PLEISTOCENE [8958]					VOL					WR [8958]	62.2	0.73		16.5				6.76	5.25	2.58	0.14		1.36	3.86	0.22
[8958]	CONVERGENT MARGIN	ALEUTIAN ARC / ALASKA PENINSULA / UPPER ALASKA PENINSULA / ALAGOGSHAK	STRATOVOLCANO, KATMAI NATIONAL PARK, 15 KM SW OF KATMAI PASS, WESTERN OUTLIERS, SOUTH	58.13	58.13	-155.47	-155.47	SAE			s_K-2258 [8958]	NOT GIVEN [8958]				PLEISTOCENE [8958]					VOL					WR [8958]	62.5	0.71		16.3				6.65	5.65	2.49	0.14		1.3	3.59	0.21
[8958]	CONVERGENT MARGIN	ALEUTIAN ARC / ALASKA PENINSULA / UPPER ALASKA PENINSULA / ALAGOGSHAK	STRATOVOLCANO, KATMAI NATIONAL PARK, 15 KM SW OF KATMAI PASS, WESTERN OUTLIERS, WESTERNMOST	58.13	58.13	-155.47	-155.47	SAE			s_K-2169 [8958]	NOT GIVEN [8958]				PLEISTOCENE [8958]					VOL					WR [8958]	62.4	0.7		17.2				5.6	5.84	2.35	0.13		1.27	3.97	0.21
[8958]	CONVERGENT MARGIN	ALEUTIAN ARC / ALASKA PENINSULA / UPPER ALASKA PENINSULA / ALAGOGSHAK	STRATOVOLCANO, KATMAI NATIONAL PARK, 15 KM SW OF KATMAI PASS, WESTERN OUTLIERS, WESTERNMOST	58.13	58.13	-155.47	-155.47	SAE			s_K-2256 [8958]	NOT GIVEN [8958]				PLEISTOCENE [8958]					VOL					WR [8958]	60.8	0.74		17				7.07	6.04	2.61	0.16		1.12	3.89	0.21
[8958]	CONVERGENT MARGIN	ALEUTIAN ARC / ALASKA PENINSULA / UPPER ALASKA PENINSULA / MOUNT MARTIN	KATMAI NATIONAL PARK, SW OF KATMAI PASS, NEAR ALAGOGSHAK	58.17	58.17	-156.1	-156.1	SAE			s_K-2066 [8958]	NOT GIVEN [8958]				HOLOCENE [8958]					VOL					WR [8958]	63.1	0.67		15.8				5.88	5.79	2.82	0.12		1.67	3.58	0.15
[8958]	CONVERGENT MARGIN	ALEUTIAN ARC / ALASKA PENINSULA / UPPER ALASKA PENINSULA / MOUNT MARTIN	KATMAI NATIONAL PARK, SW OF KATMAI PASS, NEAR ALAGOGSHAK	58.17	58.17	-156.1	-156.1	SAE			s_K-2067 [8958]	NOT GIVEN [8958]				HOLOCENE [8958]					VOL					WR [8958]	62.4	0.66		16				6.04	6.03	3.05	0.12		1.61	3.48	0.15
[8958]	CONVERGENT MARGIN	ALEUTIAN ARC / ALASKA PENINSULA / UPPER ALASKA PENINSULA / MOUNT MARTIN	KATMAI NATIONAL PARK, SW OF KATMAI PASS, NEAR ALAGOGSHAK	58.17	58.17	-156.1	-156.1	SAE			s_K-2068 [8958]	NOT GIVEN [8958]				HOLOCENE [8958]					VOL					WR [8958]	62.7	0.66		16				5.88	5.94	2.94	0.12		1.63	3.53	0.15
[8958]	CONVERGENT MARGIN	ALEUTIAN ARC / ALASKA PENINSULA / UPPER ALASKA PENINSULA / MOUNT MARTIN	KATMAI NATIONAL PARK, SW OF KATMAI PASS, NEAR ALAGOGSHAK	58.17	58.17	-156.1	-156.1	SAE			s_K-2090 [8958]	NOT GIVEN [8958]				HOLOCENE [8958]					VOL					WR [8958]	64.2	0.69		15.7				5.63	5.13	2.47	0.12		1.75	3.8	0.15
[8958]	CONVERGENT MARGIN	ALEUTIAN ARC / ALASKA PENINSULA / UPPER ALASKA PENINSULA / MOUNT MARTIN	KATMAI NATIONAL PARK, SW OF KATMAI PASS, NEAR ALAGOGSHAK	58.17	58.17	-156.1	-156.1	SAE			s_K-2093 [8958]	NOT GIVEN [8958]				HOLOCENE [8958]					VOL					WR [8958]	63.2	0.65		15.7				5.83	5.79	2.87	0.12		1.7	3.53	0.15
[8958]	CONVERGENT MARGIN	ALEUTIAN ARC / ALASKA PENINSULA / UPPER ALASKA PENINSULA / MOUNT MARTIN	KATMAI NATIONAL PARK, SW OF KATMAI PASS, NEAR ALAGOGSHAK	58.17	58.17	-156.1	-156.1	SAE			s_K-2094 [8958]	NOT GIVEN [8958]				HOLOCENE [8958]					VOL					WR [8958]	62.9	0.68		15.7				5.97	5.85	3.01	0.12		1.67	3.52	0.15
[8958]	CONVERGENT MARGIN	ALEUTIAN ARC / ALASKA PENINSULA / UPPER ALASKA PENINSULA / MOUNT MARTIN	KATMAI NATIONAL PARK, SW OF KATMAI PASS, NEAR ALAGOGSHAK	58.17	58.17	-156.1	-156.1	SAE			s_K-2095 [8958]	NOT GIVEN [8958]				HOLOCENE [8958]					VOL					WR [8958]	63	0.66		16.1				5.9	5.63	2.9	0.12		1.69	3.51	0.14
[8958]	CONVERGENT MARGIN	ALEUTIAN ARC / ALASKA PENINSULA / UPPER ALASKA PENINSULA / MOUNT MARTIN	KATMAI NATIONAL PARK, SW OF KATMAI PASS, NEAR ALAGOGSHAK	58.17	58.17	-156.1	-156.1	SAE			s_K-2096 [8958]	NOT GIVEN [8958]				HOLOCENE [8958]					VOL					WR [8958]	62.7	0.65		16.1				5.86	5.94	2.93	0.12		1.62	3.56	0.15
[8958]	CONVERGENT MARGIN	ALEUTIAN ARC / ALASKA PENINSULA / UPPER ALASKA PENINSULA / MOUNT MARTIN	KATMAI NATIONAL PARK, SW OF KATMAI PASS, NEAR ALAGOGSHAK	58.17	58.17	-156.1	-156.1	SAE			s_K-2097 [8958]	NOT GIVEN [8958]				HOLOCENE [8958]					VOL					WR [8958]	62.7	0.69		16.1				5.98	5.76	2.89	0.12		1.61	3.7	0.15
[8958]	CONVERGENT MARGIN	ALEUTIAN ARC / ALASKA PENINSULA / UPPER ALASKA PENINSULA / MOUNT MARTIN	KATMAI NATIONAL PARK, SW OF KATMAI PASS, NEAR ALAGOGSHAK	58.17	58.17	-156.1	-156.1	SAE			s_K-2098 [8958]	NOT GIVEN [8958]				HOLOCENE [8958]					VOL					WR [8958]	60.4	0.73		16.5				6.73	6.42	3.52	0.13		1.39	3.59	0.17
[8958]	CONVERGENT MARGIN	ALEUTIAN ARC / ALASKA PENINSULA / UPPER ALASKA PENINSULA / MOUNT MARTIN	KATMAI NATIONAL PARK, SW OF KATMAI PASS, NEAR ALAGOGSHAK	58.17	58.17	-156.1	-156.1	SAE			s_K-2115 [8958]	NOT GIVEN [8958]				HOLOCENE [8958]					VOL					WR [8958]	61.2	0.72		16.2				6.46	6.29	3.42	0.13		1.47	3.56	0.17
[8958]	CONVERGENT MARGIN	ALEUTIAN ARC / ALASKA PENINSULA / UPPER ALASKA PENINSULA / MOUNT MARTIN	KATMAI NATIONAL PARK, SW OF KATMAI PASS, NEAR ALAGOGSHAK	58.17	58.17	-156.1	-156.1	SAE			s_K-2170 [8958]	NOT GIVEN [8958]				HOLOCENE [8958]					VOL					WR [8958]	64.1	0.67		15.8				5.59	5.17	2.47	0.12		1.76	3.8	0.15
[8958]	CONVERGENT MARGIN	ALEUTIAN ARC / ALASKA PENINSULA / UPPER ALASKA PENINSULA / MOUNT MARTIN	KATMAI NATIONAL PARK, SW OF KATMAI PASS, NEAR ALAGOGSHAK	58.17	58.17	-156.1	-156.1	SAE			s_K-2333 [8958]	NOT GIVEN [8958]				HOLOCENE [8958]					VOL					WR [8958]	58.9	0.73		16.7				6.99	7.2	4.12	0.14		1.25	3.41	0.16
[6565][7092]	CONVERGENT MARGIN	ALEUTIAN ARC / SECOND ALEUTIAN ARC / UNIMAK / SHISHALDIN		54.668	54.668	-163.977	-163.977	SAQ			s_99SH 08 [6565]	NOT GIVEN [6565]							1999		VOL					WR [6565]	49.28	2.09		17.96				11.28	9.19	5.47	0.17		0.72	3.3	0.49
[8654]	CONVERGENT MARGIN	ALEUTIAN ARC / CENTRAL ALEUTIAN ARC / SEGUAM / SEGUAM	SHIELD VOLCANO, 1993 ERUPTION	52.31	52.31	-172.51	-172.51	SAE			s_SEG 03 19 [8654]	BASALT [8654]									VOL					WR [8654]	53.5
[8654]	CONVERGENT MARGIN	ALEUTIAN ARC / CENTRAL ALEUTIAN ARC / SEGUAM / SEGUAM	SHIELD VOLCANO	52.33	52.33	-172.4	-172.4	SAE			s_SEG 03 31 [8654]	RHYOLITE [8654]									VOL					WR [8654]	71.4
[8654]	CONVERGENT MARGIN	ALEUTIAN ARC / CENTRAL ALEUTIAN ARC / SEGUAM / SEGUAM	SHIELD VOLCANO	52.33	52.33	-172.4	-172.4	SAE			s_SEG 03 32 [8654]	RHYOLITE [8654]									VOL					WR [8654]	70.8
[8654]	CONVERGENT MARGIN	ALEUTIAN ARC / CENTRAL ALEUTIAN ARC / SEGUAM / SEGUAM	SHIELD VOLCANO	52.33	52.33	-172.4	-172.4	SAE			s_SEG 03 44 [8654]	DACITE [8654]									VOL					WR [8654]	64.5
[8654]	CONVERGENT MARGIN	ALEUTIAN ARC / CENTRAL ALEUTIAN ARC / SEGUAM / SEGUAM	SHIELD VOLCANO	52.33	52.33	-172.4	-172.4	SAE			s_SEG 03 66 [8654]	ANDESITE [8654]									VOL					WR [8654]	62.8
[8654]	CONVERGENT MARGIN	ALEUTIAN ARC / CENTRAL ALEUTIAN ARC / SEGUAM / SEGUAM	SHIELD VOLCANO	52.33	52.33	-172.4	-172.4	SAE			s_SEG 03 03 [8654]	DACITE [8654]									VOL					WR [8654]	67.9
[8654]	CONVERGENT MARGIN	ALEUTIAN ARC / CENTRAL ALEUTIAN ARC / SEGUAM / SEGUAM	SHIELD VOLCANO	52.33	52.33	-172.4	-172.4	SAE			s_SEG 03 45 [8654]	ANDESITE [8654]									VOL					WR [8654]	62.4
[8654]	CONVERGENT MARGIN	ALEUTIAN ARC / CENTRAL ALEUTIAN ARC / SEGUAM / SEGUAM	SHIELD VOLCANO	52.33	52.33	-172.4	-172.4	SAE			s_SEG 03 48 [8654]	BASALT [8654]									VOL					WR [8654]	52.2
[8654]	CONVERGENT MARGIN	ALEUTIAN ARC / CENTRAL ALEUTIAN ARC / SEGUAM / SEGUAM	SHIELD VOLCANO	52.33	52.33	-172.4	-172.4	SAE			s_SEG 03 01 [8654]	RHYOLITE [8654]									VOL					WR [8654]	70.4
[8654]	CONVERGENT MARGIN	ALEUTIAN ARC / CENTRAL ALEUTIAN ARC / SEGUAM / SEGUAM	SHIELD VOLCANO	52.33	52.33	-172.4	-172.4	SAE			s_SEG 03 49 [8654]	BASALT [8654]									VOL					WR [8654]	52.4
[8654]	CONVERGENT MARGIN	ALEUTIAN ARC / CENTRAL ALEUTIAN ARC / SEGUAM / SEGUAM	SHIELD VOLCANO	52.33	52.33	-172.4	-172.4	SAE			s_SEG 03 50 [8654]	BASALT [8654]									VOL					WR [8654]	52.5
[8654]	CONVERGENT MARGIN	ALEUTIAN ARC / CENTRAL ALEUTIAN ARC / SEGUAM / SEGUAM	SHIELD VOLCANO	52.33	52.33	-172.4	-172.4	SAE			s_SEG 03 35 [8654]	ANDESITE, BASALTIC [8654]									VOL					WR [8654]	54.7
[8654]	CONVERGENT MARGIN	ALEUTIAN ARC / CENTRAL ALEUTIAN ARC / SEGUAM / SEGUAM	SHIELD VOLCANO	52.33	52.33	-172.4	-172.4	SAE			s_SEG 03 43 [8654]	RHYODACITE [8654]									VOL					WR [8654]	68.7
[2546]	CONVERGENT MARGIN	ALEUTIAN ARC / CENTRAL ALEUTIAN ARC / ADAK / ADAGDAK	NE CORNER OF CLAM LAGOON	51.83	51.83	-176.67	-176.67	SAE			s_46AC36 [2546]	BASALT, OLIVINE [2546]								DENSE PORPHYRITIC [2546]	VOL					WR [2546]	48.03	0.92		17.9		4.48	6.3		11.83	6.13	0.17		1	2.98	0.3		0.04	0.1
[2546]	CONVERGENT MARGIN	ALEUTIAN ARC / CENTRAL ALEUTIAN ARC / ADAK / ADAGDAK	PART OF PARASITIC CONE OF MT. MOFFETT, E OF SUMMIT	51.83	51.83	-176.67	-176.67	SAE			s_46AC158 [2546]	BASALT, OLIVINE [2546]								VESICULAR [2546]	VOL					WR [2546]	50.16	0.68		19.98		3.89	5.7		9.84	4.21	0.18		1.46	3.68	0.43		0.15	0.08
[2546]	CONVERGENT MARGIN	ALEUTIAN ARC / CENTRAL ALEUTIAN ARC / ADAK / MOUNT MOFFETT	PART OF COMPOSITE CONE OF MT. MOFFETT, FLOW EXPOSED ON SEA CLIFF, NW CORNER OF ANDREW LAGOON	51.83	51.83	-176.67	-176.67	SAE			s_46AC48 [2546]	BASALT, OLIVINE [2546]								SERIATE [2546]	VOL					WR [2546]	50.59	0.92		18.69		4.03	4.76		10.62	4.19	0.18		1.32	3.57	0.24		0	0.02
[2546]	CONVERGENT MARGIN	ALEUTIAN ARC / CENTRAL ALEUTIAN ARC / KANAGA / KANATON	NE OF SUMMIT OF THE ISLAND IN THE SOMMA LAKE, PART OF SERIES FORMING MT. KANATON	51.83	51.83	-176.67	-176.67	SAE			s_46AC135 [2546]	BASALT, OLIVINE [2546]								PORPHYRITIC, INTERGRANULAR [2546]	VOL					WR [2546]	51.49	0.72		18.58		3.86	5.6		9.11	4.59	0.18		1.84	3.65	0.32		0.26	0.39
[2546]	CONVERGENT MARGIN	ALEUTIAN ARC / CENTRAL ALEUTIAN ARC / ADAK / ADAGDAK	FROM DOME SE OF SUMMIT OF MT. ADAGDAK	51.83	51.83	-176.67	-176.67	SAE			s_46AC21 [2546]	BASALT [2546]								SERIATE WITH VESICLES [2546]	VOL					WR [2546]	52.95	0.56		19.03		8.18	0.87		10.01	3.66	0.18		0.92	3.35	0.31		0.1	0.1
[2546]	CONVERGENT MARGIN	ALEUTIAN ARC / CENTRAL ALEUTIAN ARC / KANAGA / KANATON	PART OF SERIES FORMING MT. KANATON, SUMMIT OF THE ISLAND IN THE SOMMA LAKE	51.83	51.83	-176.67	-176.67	SAE			s_46AC127 [2546]	BASALT, OLIVINE-HYPERSTHENE [2546]									VOL					WR [2546]	53.65	0.68		17.68		3.96	4.57		8.39	5.51	0.18		1.71	3.38	0.42		0.24	0.22
[2546]	CONVERGENT MARGIN	ALEUTIAN ARC / CENTRAL ALEUTIAN ARC / ADAK / MOUNT MOFFETT	SE OF SUMMIT OF ONE OF THE LATE DOMES OF MT. MOFFETT	51.83	51.83	-176.67	-176.67	SAE			s_46AC174 [2546]	BASALT, HYPERSTHENE [2546]									VOL					WR [2546]	54.62	0.84		17.04		3.47	4.76		9.53	3.9	0.15		1.35	3.55	0.26		0.13	0.11
[2546]	CONVERGENT MARGIN	ALEUTIAN ARC / CENTRAL ALEUTIAN ARC / KANAGA / KANAGA	NE OF CENTER OF THE CRATER OF KANAGA VOLCANO	51.83	51.83	-176.67	-176.67	SAE			s_46AC97 [2546]	BASALT, HYPERSTHENE [2546]								SERIATE, VESICULAR [2546]	VOL					WR [2546]	55.04	1		17.92		3.07	5.34		9.2	3.94	0.17		1.5	2.6	0.27		0.22	0.03
[2546]	CONVERGENT MARGIN	ALEUTIAN ARC / CENTRAL ALEUTIAN ARC / KANAGA / MOUNT MOFFETT	SW OF CENTER OF THE CRATER OF KANAGA VOLCANO	51.83	51.83	-176.67	-176.67	SAE			s_46AC116 [2546]	BASALT, HYPERSTHENE [2546]								PORPHYRITIC, VESICULAR [2546]	VOL					WR [2546]	55.53	0.84		16.85		4.07	4.95		8.64	3.78	0.17		1.64	3.5	0.28		0.21	0.04
[2546]	CONVERGENT MARGIN	ALEUTIAN ARC / CENTRAL ALEUTIAN ARC / ADAK / MOUNT MOFFETT	NW OF SUMMIT OF MT. MOFFETT FROM COMPOSITE CONE	51.75	51.75	-177.33	-177.33	SAE			s_46AC275 [2546]	BASALT, OLIVINE-HYPERSTHENE [2546]								SERIATE, PILOTAXITIC [2546]	VOL					WR [2546]	55.57	0.68		17.77		3.86	4.76		7.64	3.81	0.18		1.67	3.61	0.34		0.25	0.3
[2546]	CONVERGENT MARGIN	ALEUTIAN ARC / CENTRAL ALEUTIAN ARC / KANAGA / KANAGA	SE OF CENTER OF THE CRATER OF KANAGA VOLCANO	51.75	51.75	-177.33	-177.33	SAE			s_46AC112 [2546]	ANDESITE, HYPERSTHENE [2546]								PORPHYRITIC, VESICULAR [2546]	VOL					WR [2546]	56.97	0.64		18.1		4.15	3.73		7.83	3.05	0.18		1.64	3.63	0.46		0.2	0.08
[2546]	CONVERGENT MARGIN	ALEUTIAN ARC / CENTRAL ALEUTIAN ARC / ADAK	SAND HILL QUARRY, 0.5 MILES N OF BREAKWATER AT THE ENTRANCE TO SWEEPER COVE	51.75	51.75	-177.33	-177.33	SAE			s_46AC260 [2546]	ANDESITE, HORNBLENDE [2546]								PORPHYRITIC [2546]	VOL					WR [2546]	58.86	0.4		16.78		3.93	2.57		7.33	2.53	0.16		1.17	3.52	0.36		0.88	1.39
[2546]	CONVERGENT MARGIN	ALEUTIAN ARC / CENTRAL ALEUTIAN ARC / ADAK / ADAGDAK	SE OF SUMMIT OF MT. ADAGDAK, PART OF OLDER COMPOSITE CONE FROM SUMMIT RIDGE	51.75	51.75	-177.33	-177.33	SAE			s_46AC13 [2546]	ANDESITE, HORNBLENDE [2546]								SERIATE [2546]	VOL					WR [2546]	59.61	0.48		16.89		6.29	0.84		7.73	2.96	0.14		1.15	3.61	0.23		0.07	0.19
[2546]	CONVERGENT MARGIN	ALEUTIAN ARC / CENTRAL ALEUTIAN ARC / KANAGA / KANAGA	SE OF CENTER OF THE CRATER OF KANAGA VOLCANO	51.75	51.75	-177.33	-177.33	SAE			s_46AC107 [2546]	ANDESITE, HYPERSTHENE [2546]								SERIATE, SLIGHTLY VESICULAR [2546]	VOL					WR [2546]	59.94	0.72		16.54		2.96	3.96		7.22	2.57	0.16		2.05	3.59	0.25		0.09	0.05
[2546]	CONVERGENT MARGIN	ALEUTIAN ARC / CENTRAL ALEUTIAN ARC / KANAGA / KANATON	SE OF CENTER OF THE CRATER OF KANAGA VOLCANO, PART OF SERIES FORMING MT. KANATON	51.75	51.75	-177.33	-177.33	SAE			s_46AC124 [2546]	ANDESITE, HYPERSTHENE [2546]								PORPHYRITIC, VESICULAR [2546]	VOL					WR [2546]	60.19	0.48		16.76		4.15	2.77		6.28	3.1	0.16		2.04	3.6	0.38		0.19	0.17
[2546]	CONVERGENT MARGIN	ALEUTIAN ARC / CENTRAL ALEUTIAN ARC / ADAK / ADAGDAK	NE SUMMIT DOME OF MT. ADAGDAK	51.75	51.75	-177.33	-177.33	SAE			s_46AC175 [2546]	ANDESITE, HORNBLENDE [2546]								SERIATE [2546]	VOL					WR [2546]	61.46	0.38		17.35		3.72	2.64		6.73	2.16	0.16		1.53	3.88	0.32		0.19	0.04
[2546]	CONVERGENT MARGIN	ALEUTIAN ARC / CENTRAL ALEUTIAN ARC / KANAGA / KANATON	SE OF SUMMIT OF THE ISLAND IN THE SOMMA LAKE	51.75	51.75	-177.33	-177.33	SAE			s_46AC130 [2546]	ANDESITE [2546]									VOL					WR [2546]	62.61	0.68		16.5		2.9	2.31		4.82	2.46	0.17		1.66	3.82	0.31		1.68	0.31
[9411]	CONVERGENT MARGIN	ALEUTIAN ARC / CENTRAL ALEUTIAN ARC / SEGUAM / SEGUAM		52.3042	52.3042	-172.375	-172.375	SAE			s_SEG 03 74 [9411]	BASALT [9411]									VOL					WR [9411]	50.54	0.63		20.19				7.87	11.71	6.48	0.13		0.3	2.29	0.08
[9411]	CONVERGENT MARGIN	ALEUTIAN ARC / CENTRAL ALEUTIAN ARC / SEGUAM / SEGUAM		52.2526	52.2526	-172.607	-172.607	SAE			s_SEG 04 42 [9411]	ANDESITE, BASALTIC [9411]									VOL					WR [9411]	53.6	0.86		18.3				9.28	9.32	4.74	0.16		0.54	3.18	0.13
[9411]	CONVERGENT MARGIN	ALEUTIAN ARC / CENTRAL ALEUTIAN ARC / SEGUAM / SEGUAM	NORTH SHORE LAVA	52.3598	52.3598	-172.538	-172.538	SAE			s_SEG 04 35 [9411]	ANDESITE, BASALTIC [9411]									VOL					WR [9411]	52.9	0.77		18.4				9.39	9.97	5.68	0.16		0.53	2.71	0.1
[9411]	CONVERGENT MARGIN	ALEUTIAN ARC / CENTRAL ALEUTIAN ARC / SEGUAM / SEGUAM	SOUTH SHORE LAVA	52.2785	52.2785	-172.471	-172.471	SAE			s_SEG 03 64 [9411]	ANDESITE [9411]									VOL					WR [9411]	58.81	1.12		15.51				9.5	6.89	3.16	0.15		1.15	3.51	0.15
[9411]	CONVERGENT MARGIN	ALEUTIAN ARC / CENTRAL ALEUTIAN ARC / SEGUAM / SEGUAM	NORTH SHORE LAVA	52.3543	52.3543	-172.559	-172.559	SAE			s_SEG 04 38 [9411]	ANDESITE [9411]									VOL					WR [9411]	62.8	1.04		15.4				8.39	4.71	1.75	0.16		1.33	4.69	0.21
[9411]	CONVERGENT MARGIN	ALEUTIAN ARC / CENTRAL ALEUTIAN ARC / SEGUAM / WILCOX	WILCOX VOLCANO LAVA	52.31	52.31	-172.33	-172.33	SAE			s_SEG 03 50 [9411]	ANDESITE, BASALTIC [9411]									VOL					WR [9411]	52.5	0.69		20.89				7.12	10.48	3.62	0.13		0.65	2.79	0.12
[9411]	CONVERGENT MARGIN	ALEUTIAN ARC / CENTRAL ALEUTIAN ARC / SEGUAM / WILCOX	WILCOX VOLCANO LAVA	52.31	52.31	-172.33	-172.33	SAE			s_SEG 03 47 [9411]	ANDESITE [9411]									VOL					WR [9411]	57.21	1.11		15.69				9.79	7.53	3.3	0.16		0.87	3.5	0.14
[9411]	CONVERGENT MARGIN	ALEUTIAN ARC / CENTRAL ALEUTIAN ARC / SEGUAM / WILCOX	WILCOX VOLCANO LAVA	52.31	52.31	-172.33	-172.33	SAE			s_SEG 03 45 [9411]	ANDESITE [9411]									VOL					WR [9411]	62.36	0.9		15.16				6.66	4.73	2.08	0.14		1.53	4.33	0.19
[9411]	CONVERGENT MARGIN	ALEUTIAN ARC / CENTRAL ALEUTIAN ARC / SEGUAM / SEGUAM	STRATOCONE	52.35	52.38	-172.4	-172.5	SAE			s_SEG 03 44 [9411]	DACITE [9411]									VOL					WR [9411]	64.51	0.75		15.54				5.53	3.94	1.4	0.12		1.8	4.59	0.17
[9411]	CONVERGENT MARGIN	ALEUTIAN ARC / CENTRAL ALEUTIAN ARC / SEGUAM / SEGUAM	POSTCOLLAPSE EVOLVED LAVA	52.35	52.35	-172.42	-172.42	SAE			s_SEG 03 30 [9411]	DACITE [9411]									VOL					WR [9411]	69.83	0.53		14.77				3.9	2.52	0.66	0.11		2.13	5.17	0.12
[9411]	CONVERGENT MARGIN	ALEUTIAN ARC / CENTRAL ALEUTIAN ARC / SEGUAM / SEGUAM	POSTCOLLAPSE EVOLVED LAVA	52.35	52.35	-172.42	-172.42	SAE			s_SEG 03 31 [9411]	DACITE [9411]									VOL					WR [9411]	71.39	0.48		13.73				3.48	2.12	0.52	0.1		2.13	4.97	0.1
[9411]	CONVERGENT MARGIN	ALEUTIAN ARC / CENTRAL ALEUTIAN ARC / SEGUAM / SEGUAM	PYRE PEAK LAVA	52.32	52.32	-172.51	-172.51	SAE			s_SEG 03 29 [9411]	BASALT [9411]									VOL					WR [9411]	51.51	0.65		18.66				8.84	10.42	7.04	0.15		0.43	2.42	0.08
[9411]	CONVERGENT MARGIN	ALEUTIAN ARC / CENTRAL ALEUTIAN ARC / SEGUAM / SEGUAM	PYRE PEAK LAVA	52.32	52.32	-172.51	-172.51	SAE			s_SEG 03 19 [9411]	ANDESITE, BASALTIC [9411]									VOL					WR [9411]	53.54	0.79		19.52				8.44	10.51	4.06	0.14		0.62	2.92	0.09
[9411]	CONVERGENT MARGIN	ALEUTIAN ARC / CENTRAL ALEUTIAN ARC / SEGUAM / SEGUAM	PYRE PEAK LAVA	52.32	52.32	-172.51	-172.51	SAE			s_SEG 04 32 [9411]	ANDESITE [9411]									VOL					WR [9411]	59.8	0.82		16.6				7.07	6.07	3.06	0.14		1.37	4.14	0.18
[9411]	CONVERGENT MARGIN	ALEUTIAN ARC / CENTRAL ALEUTIAN ARC / SEGUAM / MOUNDHILL	MOUNDHILL	52.35	52.35	-172.33	-172.33	SAE			s_SEG 04 02 [9411]	BASALT [9411]									VOL					WR [9411]	51.8	0.75		20.4				8.68	10.42	5.26	0.14		0.47	2.64	0.09
[9411]	CONVERGENT MARGIN	ALEUTIAN ARC / CENTRAL ALEUTIAN ARC / SEGUAM / MOUNDHILL	MOUNDHILL	52.35	52.35	-172.33	-172.33	SAE			s_SEG 04 09 [9411]	BASALT [9411]									VOL					WR [9411]	51.6	0.73		20.4				8.55	10.35	5.33	0.14		0.47	2.6	0.1
[9628]	CONVERGENT MARGIN	ALEUTIAN ARC / ALASKA PENINSULA / COLD BAY / ANIAKCHAK		56.88	56.88	-158.17	-158.17	SAE			s_RD [9628]	RHYODACITE [9628]	3430 [9628]	3430 [9628]							VOL					WR [9628]	70.57	0.53		15.31				2.69	2	0.61	0.16		2.97	5.38	0.11
[9628]	CONVERGENT MARGIN	ALEUTIAN ARC / ALASKA PENINSULA / COLD BAY / ANIAKCHAK		56.88	56.88	-158.17	-158.17	SAE			s_AND [9628]	ANDESITE [9628]	3430 [9628]	3430 [9628]							VOL					WR [9628]	58.7	1.34		16.3				7.43	6.13	2.82	0.2		1.57	4.42	0.56
[9628]	CONVERGENT MARGIN	ALEUTIAN ARC / ALASKA PENINSULA / COLD BAY / ANIAKCHAK		56.88	56.88	-158.17	-158.17	SAE			s_98ACJL1B [9628]	RHYODACITE [9628]	3430 [9628]	3430 [9628]							VOL					GL [9628]	71.82	0.43		14.52				2.51	1.95	0.49			2.78	5.31
[9628]	CONVERGENT MARGIN	ALEUTIAN ARC / ALASKA PENINSULA / COLD BAY / ANIAKCHAK		56.88	56.88	-158.17	-158.17	SAE			s_98ACJL1B [9628]	RHYODACITE [9628]	3430 [9628]	3430 [9628]							VOL					GL [9628]	71.82	0.62		14.58				2.2	1.96	0.48			2.59	5.5
[9628]	CONVERGENT MARGIN	ALEUTIAN ARC / ALASKA PENINSULA / COLD BAY / ANIAKCHAK		56.88	56.88	-158.17	-158.17	SAE			s_98ACJL1B [9628]	RHYODACITE [9628]	3430 [9628]	3430 [9628]							VOL					GL [9628]	71.89	0.59		14.05				2.92	1.9	0.49			2.87	5.04
[9628]	CONVERGENT MARGIN	ALEUTIAN ARC / ALASKA PENINSULA / COLD BAY / ANIAKCHAK		56.88	56.88	-158.17	-158.17	SAE			s_98ACJL1B [9628]	RHYODACITE [9628]	3430 [9628]	3430 [9628]							VOL					GL [9628]	71.66	0.53		14.35				2.52	1.91	0.54			2.9	5.31
[9628]	CONVERGENT MARGIN	ALEUTIAN ARC / ALASKA PENINSULA / COLD BAY / ANIAKCHAK		56.88	56.88	-158.17	-158.17	SAE			s_98ACJL1B [9628]	RHYODACITE [9628]	3430 [9628]	3430 [9628]							VOL					GL [9628]	74.33	0.43		14.31				2.77	2.2	0.5			2.39	2.82
[9628]	CONVERGENT MARGIN	ALEUTIAN ARC / ALASKA PENINSULA / COLD BAY / ANIAKCHAK		56.88	56.88	-158.17	-158.17	SAE			s_98ACJL1B [9628]	RHYODACITE [9628]	3430 [9628]	3430 [9628]							VOL					GL [9628]	74.64	0.59		14.32				2.68	2.1	0.48			2.23	2.72
[9628]	CONVERGENT MARGIN	ALEUTIAN ARC / ALASKA PENINSULA / COLD BAY / ANIAKCHAK		56.88	56.88	-158.17	-158.17	SAE			s_AC37C [9628]	RHYODACITE [9628]									VOL					GL [9628]	71.28	0.65		14.76				2.31	1.78	0.53			2.81	5.59
[9628]	CONVERGENT MARGIN	ALEUTIAN ARC / ALASKA PENINSULA / COLD BAY / ANIAKCHAK		56.88	56.88	-158.17	-158.17	SAE			s_AC37C [9628]	RHYODACITE [9628]									VOL					GL [9628]	70.76	0.68		14.7				2.53	2.04	0.48			2.92	5.71
[9628]	CONVERGENT MARGIN	ALEUTIAN ARC / ALASKA PENINSULA / COLD BAY / ANIAKCHAK		56.88	56.88	-158.17	-158.17	SAE			s_ACAF1A8 [9628]	RHYODACITE [9628]									VOL					GL [9628]	70.7	0.74		14.98				3.02	1.78	0.55			3.04	5.01
[9628]	CONVERGENT MARGIN	ALEUTIAN ARC / ALASKA PENINSULA / COLD BAY / ANIAKCHAK		56.88	56.88	-158.17	-158.17	SAE			s_ACAF1A8 [9628]	RHYODACITE [9628]									VOL					GL [9628]	71.28	0.57		14.94				3.01	1.93	0.52			2.87	4.72
[9628]	CONVERGENT MARGIN	ALEUTIAN ARC / ALASKA PENINSULA / COLD BAY / ANIAKCHAK		56.88	56.88	-158.17	-158.17	SAE			s_ACAF1A8 [9628]	RHYODACITE [9628]									VOL					GL [9628]	71.39	0.51		14.81				3.01	1.77	0.52			2.91	4.87
[9628]	CONVERGENT MARGIN	ALEUTIAN ARC / ALASKA PENINSULA / COLD BAY / ANIAKCHAK		56.88	56.88	-158.17	-158.17	SAE			s_ACAF1A1 [9628]	RHYODACITE [9628]									VOL					GL [9628]	70.51	0.32		14.93				2.48	1.89	0.37			2.97	4.38
[9628]	CONVERGENT MARGIN	ALEUTIAN ARC / ALASKA PENINSULA / COLD BAY / ANIAKCHAK		56.88	56.88	-158.17	-158.17	SAE			s_ACAF1A1 [9628]	RHYODACITE [9628]									VOL					GL [9628]	71.19	0.62		14.73				2.78	1.83	0.39			3.06	4.52
[9628]	CONVERGENT MARGIN	ALEUTIAN ARC / ALASKA PENINSULA / COLD BAY / ANIAKCHAK		56.88	56.88	-158.17	-158.17	SAE			s_ACAF1A1 [9628]	RHYODACITE [9628]									VOL					GL [9628]	71.72	0.52		14.38				2.72	1.93	0.43			3.33	4.66	0.12
[9628]	CONVERGENT MARGIN	ALEUTIAN ARC / ALASKA PENINSULA / COLD BAY / ANIAKCHAK		56.88	56.88	-158.17	-158.17	SAE			s_AC36B [9628]	RHYODACITE [9628]									VOL					GL [9628]	71.46	0.4		14.64				2.65	1.93	0.51			3.04	5.12	0.03
[9628]	CONVERGENT MARGIN	ALEUTIAN ARC / ALASKA PENINSULA / COLD BAY / ANIAKCHAK		56.88	56.88	-158.17	-158.17	SAE			s_AC36B [9628]	RHYODACITE [9628]									VOL					GL [9628]	71.14	0.57		14.75				2.59	1.78	0.54			3.27	5.04	0.08
[9628]	CONVERGENT MARGIN	ALEUTIAN ARC / ALASKA PENINSULA / COLD BAY / ANIAKCHAK		56.88	56.88	-158.17	-158.17	SAE			s_AC36B [9628]	RHYODACITE [9628]									VOL					GL [9628]	57.14	1.37		16.65				8.89	6.56	3.21			1.73	3.84	0.56
[9628]	CONVERGENT MARGIN	ALEUTIAN ARC / ALASKA PENINSULA / COLD BAY / ANIAKCHAK		56.88	56.88	-158.17	-158.17	SAE			s_AC36B [9628]	RHYODACITE [9628]									VOL					GL [9628]	69.94	0.68		14.7				3.18	2.36	0.81			3.02	4.96	0.18
[9628]	CONVERGENT MARGIN	ALEUTIAN ARC / ALASKA PENINSULA / COLD BAY / ANIAKCHAK		56.88	56.88	-158.17	-158.17	SAE			s_AC37C [9628]	RHYODACITE [9628]									VOL					GL [9628]	70.55	0.33		15.64				2.14	1.6	0.61			3.22	5.7
[9628]	CONVERGENT MARGIN	ALEUTIAN ARC / ALASKA PENINSULA / COLD BAY / ANIAKCHAK		56.88	56.88	-158.17	-158.17	SAE			s_ACAF1E4 [9628]	ANDESITE [9628]									VOL					GL [9628]	58.43	1.35		16.22				7.9	6.26	2.66			1.47	5.05	0.55
[9628]	CONVERGENT MARGIN	ALEUTIAN ARC / ALASKA PENINSULA / COLD BAY / ANIAKCHAK		56.88	56.88	-158.17	-158.17	SAE			s_ACAF1E4 [9628]	ANDESITE [9628]									VOL					GL [9628]	57.68	1.38		15.86				8.64	6.71	3.23			1.27	4.48	0.66
[9628]	CONVERGENT MARGIN	ALEUTIAN ARC / ALASKA PENINSULA / COLD BAY / ANIAKCHAK		56.88	56.88	-158.17	-158.17	SAE			s_ACAF1E4 [9628]	ANDESITE [9628]									VOL					GL [9628]	58.44	1.34		16.11				8.26	6.07	2.97			1.7	4.59	0.49
[9628]	CONVERGENT MARGIN	ALEUTIAN ARC / ALASKA PENINSULA / COLD BAY / ANIAKCHAK		56.88	56.88	-158.17	-158.17	SAE			s_ACAF1E5 [9628]	ANDESITE [9628]									VOL					GL [9628]	71.2	0.44		14.83				2.62	1.63	0.48			3.26	5.27	0.1
[9628]	CONVERGENT MARGIN	ALEUTIAN ARC / ALASKA PENINSULA / COLD BAY / ANIAKCHAK		56.88	56.88	-158.17	-158.17	SAE			s_ACAF1E5 [9628]	ANDESITE [9628]									VOL					GL [9628]	71.29	0.35		14.84				2.54	1.7	0.49			3.27	5.24	0.1
[9628]	CONVERGENT MARGIN	ALEUTIAN ARC / ALASKA PENINSULA / COLD BAY / ANIAKCHAK		56.88	56.88	-158.17	-158.17	SAE			s_ACAF1E5 [9628]	ANDESITE [9628]									VOL					GL [9628]	71.29	0.34		14.99				2.56	1.67	0.49			3.29	5.16	0.05
[9628]	CONVERGENT MARGIN	ALEUTIAN ARC / ALASKA PENINSULA / COLD BAY / ANIAKCHAK		56.88	56.88	-158.17	-158.17	SAE			s_ACAF1E5 [9628]	ANDESITE [9628]									VOL					GL [9628]	71.34	0.43		14.86				2.61	1.73	0.4			3.23	5.15	0.08
[9628]	CONVERGENT MARGIN	ALEUTIAN ARC / ALASKA PENINSULA / COLD BAY / ANIAKCHAK		56.88	56.88	-158.17	-158.17	SAE			s_ACAF1E5 [9628]	ANDESITE [9628]									VOL					GL [9628]	71.02	0.34		14.87				2.6	1.77	0.47			3.4	5.21	0.12
[9628]	CONVERGENT MARGIN	ALEUTIAN ARC / ALASKA PENINSULA / COLD BAY / ANIAKCHAK		56.88	56.88	-158.17	-158.17	SAE			s_ACAF1E5 [9628]	ANDESITE [9628]									VOL					GL [9628]	60.07	1.61		15.51				7.72	5.38	2.88			1.82	4.27	0.54
[9628]	CONVERGENT MARGIN	ALEUTIAN ARC / ALASKA PENINSULA / COLD BAY / ANIAKCHAK		56.88	56.88	-158.17	-158.17	SAE			s_ACAF1E5 [9628]	ANDESITE [9628]									VOL					GL [9628]	58.88	1.58		15.21				8.16	6.17	3.31			1.68	4.29	0.68
[9628]	CONVERGENT MARGIN	ALEUTIAN ARC / ALASKA PENINSULA / COLD BAY / ANIAKCHAK		56.88	56.88	-158.17	-158.17	SAE			s_ACAF1E5 [9628]	ANDESITE [9628]									VOL					GL [9628]	59.44	1.39		15.75				8.31	5.64	2.83			1.77	4.39	0.41
[9628]	CONVERGENT MARGIN	ALEUTIAN ARC / ALASKA PENINSULA / COLD BAY / ANIAKCHAK		56.88	56.88	-158.17	-158.17	SAE			s_ACAF1E5 [9628]	ANDESITE [9628]									VOL					GL [9628]	57.38	1.51		15.23				10.19	5.68	3.17			1.59	4.53	0.63
[9628]	CONVERGENT MARGIN	ALEUTIAN ARC / ALASKA PENINSULA / COLD BAY / ANIAKCHAK		56.88	56.88	-158.17	-158.17	SAE			s_ACAF1E5 [9628]	ANDESITE [9628]									VOL					GL [9628]	57.14	1.57		16.71				8.83	6.3	2.69			1.62	4.39	0.7
[9628]	CONVERGENT MARGIN	ALEUTIAN ARC / ALASKA PENINSULA / COLD BAY / ANIAKCHAK		56.88	56.88	-158.17	-158.17	SAE			s_ACAF1E5 [9628]	ANDESITE [9628]									VOL					GL [9628]	58.87	1.55		15.99				8.1	5.84	2.87			1.44	4.58	0.65
[9628]	CONVERGENT MARGIN	ALEUTIAN ARC / ALASKA PENINSULA / COLD BAY / ANIAKCHAK		56.88	56.88	-158.17	-158.17	SAE			s_ACAF1E5 [9628]	ANDESITE [9628]									VOL					GL [9628]	58.37	1.39		16.1				8.48	6.07	2.69			1.5	4.77	0.56
[9628]	CONVERGENT MARGIN	ALEUTIAN ARC / ALASKA PENINSULA / COLD BAY / ANIAKCHAK		56.88	56.88	-158.17	-158.17	SAE			s_ACAF1E5 [9628]	ANDESITE [9628]									VOL					GL [9628]	59.11	1.29		16.15				8	5.8	2.58			1.4	4.81	0.77
[9628]	CONVERGENT MARGIN	ALEUTIAN ARC / ALASKA PENINSULA / COLD BAY / ANIAKCHAK		56.88	56.88	-158.17	-158.17	SAE			s_ACAF1E5 [9628]	ANDESITE [9628]									VOL					GL [9628]	59.16	1.33		16.12				8.2	5.63	2.21			1.57	4.92	0.74
[9628]	CONVERGENT MARGIN	ALEUTIAN ARC / ALASKA PENINSULA / COLD BAY / ANIAKCHAK		56.88	56.88	-158.17	-158.17	SAE			s_ACAF1E5 [9628]	ANDESITE [9628]									VOL					GL [9628]	59.78	1.72		16.02				7.28	5.53	2.5			1.41	5.04	0.67
[9628]	CONVERGENT MARGIN	ALEUTIAN ARC / ALASKA PENINSULA / COLD BAY / ANIAKCHAK		56.88	56.88	-158.17	-158.17	SAE			s_ACAF1E5 [9628]	ANDESITE [9628]									VOL					GL [9628]	58.48	1.42		16.67				7.86	6.41	2.31			1.65	4.61	0.52
[9628]	CONVERGENT MARGIN	ALEUTIAN ARC / ALASKA PENINSULA / COLD BAY / ANIAKCHAK		56.88	56.88	-158.17	-158.17	SAE			s_ACAF1E5 [9628]	ANDESITE [9628]									VOL					GL [9628]	58.35	1.38		15.94				8.19	6.11	3.24			1.44	4.59	0.63
[9628]	CONVERGENT MARGIN	ALEUTIAN ARC / ALASKA PENINSULA / COLD BAY / ANIAKCHAK		56.88	56.88	-158.17	-158.17	SAE			s_ACAF1E5 [9628]	ANDESITE [9628]									VOL					GL [9628]	59.01	1.5		16.4				7.82	5.92	2.5			1.5	4.52	0.75
[9628]	CONVERGENT MARGIN	ALEUTIAN ARC / ALASKA PENINSULA / COLD BAY / ANIAKCHAK		56.88	56.88	-158.17	-158.17	SAE			s_ACAF1E5 [9628]	ANDESITE [9628]									VOL					GL [9628]	57.65	1.41		16.95				6.8	7.76	3.4			1.19	4.23	0.53
[9628]	CONVERGENT MARGIN	ALEUTIAN ARC / ALASKA PENINSULA / COLD BAY / ANIAKCHAK		56.88	56.88	-158.17	-158.17	SAE			s_ACAF1D2 [9628]	ANDESITE [9628]									VOL					GL [9628]	59.94	1.31		15.95				8.02	5.46	2.46			1.99	4.13	0.67
[9628]	CONVERGENT MARGIN	ALEUTIAN ARC / ALASKA PENINSULA / COLD BAY / ANIAKCHAK		56.88	56.88	-158.17	-158.17	SAE			s_ACAF1D2 [9628]	ANDESITE [9628]									VOL					GL [9628]	59.35	1.4		15.88				8.18	5.6	2.62			1.94	4.19	0.65
[9628]	CONVERGENT MARGIN	ALEUTIAN ARC / ALASKA PENINSULA / COLD BAY / ANIAKCHAK		56.88	56.88	-158.17	-158.17	SAE			s_ACAF1D2 [9628]	ANDESITE [9628]									VOL					GL [9628]	61.37	1.35		16.33				6.71	4.9	2.13			2.32	4.24	0.58
[9628]	CONVERGENT MARGIN	ALEUTIAN ARC / ALASKA PENINSULA / COLD BAY / ANIAKCHAK		56.88	56.88	-158.17	-158.17	SAE			s_ACAF1D2 [9628]	ANDESITE [9628]									VOL					GL [9628]	59.57	1.41		15.31				7.76	6.13	3.33			1.58	4.38	0.4
[9628]	CONVERGENT MARGIN	ALEUTIAN ARC / ALASKA PENINSULA / COLD BAY / ANIAKCHAK		56.88	56.88	-158.17	-158.17	SAE			s_AC37D [9628]	ANDESITE [9628]									VOL					GL [9628]	57.91	1.55		16.41				8.16	6.49	2.93			1.65	4.12	0.71
[9628]	CONVERGENT MARGIN	ALEUTIAN ARC / ALASKA PENINSULA / COLD BAY / ANIAKCHAK		56.88	56.88	-158.17	-158.17	SAE			s_AC37D [9628]	ANDESITE [9628]									VOL					GL [9628]	58.07	1.53		16.15				8.03	6.63	3.03			1.66	4.21	0.57
[9628]	CONVERGENT MARGIN	ALEUTIAN ARC / ALASKA PENINSULA / COLD BAY / ANIAKCHAK		56.88	56.88	-158.17	-158.17	SAE			s_AC37D [9628]	ANDESITE [9628]									VOL					GL [9628]	57.34	1.36		16.17				8.84	6.42	3.27			1.69	4.18	0.61
[9628]	CONVERGENT MARGIN	ALEUTIAN ARC / ALASKA PENINSULA / COLD BAY / ANIAKCHAK		56.88	56.88	-158.17	-158.17	SAE			s_AC37D [9628]	ANDESITE [9628]									VOL					GL [9628]	57.93	1.55		16.18				8.28	6.37	2.91			2	4.05	0.62
[9628]	CONVERGENT MARGIN	ALEUTIAN ARC / ALASKA PENINSULA / COLD BAY / ANIAKCHAK		56.88	56.88	-158.17	-158.17	SAE			s_AC37D [9628]	ANDESITE [9628]									VOL					GL [9628]	58.38	1.26		16.18				7.98	6.08	2.95			2.11	4.29	0.68
[9628]	CONVERGENT MARGIN	ALEUTIAN ARC / ALASKA PENINSULA / COLD BAY / ANIAKCHAK		56.88	56.88	-158.17	-158.17	SAE			s_AC37D [9628]	ANDESITE [9628]									VOL					GL [9628]	57.83	1.68		16.17				8.22	6.12	3.04			1.04	5.11	0.64
[9628]	CONVERGENT MARGIN	ALEUTIAN ARC / ALASKA PENINSULA / COLD BAY / ANIAKCHAK		56.88	56.88	-158.17	-158.17	SAE			s_AC37D [9628]	ANDESITE [9628]									VOL					GL [9628]	57.56	1.51		16.33				8.6	6.29	3.01			1.7	4.19	0.68
[9628]	CONVERGENT MARGIN	ALEUTIAN ARC / ALASKA PENINSULA / COLD BAY / ANIAKCHAK		56.88	56.88	-158.17	-158.17	SAE			s_AC37D [9628]	ANDESITE [9628]									VOL					GL [9628]	58.31	1.46		16.22				8.22	6.26	2.97			1.9	3.99	0.6
[9628]	CONVERGENT MARGIN	ALEUTIAN ARC / ALASKA PENINSULA / COLD BAY / ANIAKCHAK		56.88	56.88	-158.17	-158.17	SAE			s_AC37D [9628]	ANDESITE [9628]									VOL					GL [9628]	57.46	1.54		16.39				8.64	6.29	3.06			1.84	4.05	0.63
[9628]	CONVERGENT MARGIN	ALEUTIAN ARC / ALASKA PENINSULA / COLD BAY / ANIAKCHAK		56.88	56.88	-158.17	-158.17	SAE			s_AC37D [9628]	ANDESITE [9628]									VOL					GL [9628]	57.75	1.51		16.34				8.51	6.27	2.83			1.77	4.27	0.62
[9628]	CONVERGENT MARGIN	ALEUTIAN ARC / ALASKA PENINSULA / COLD BAY / ANIAKCHAK		56.88	56.88	-158.17	-158.17	SAE			s_AC37D [9628]	ANDESITE [9628]									VOL					GL [9628]	71.3	0.4		15.09				2.61	2.58	0.53			2.83	4.49
[9628]	CONVERGENT MARGIN	ALEUTIAN ARC / ALASKA PENINSULA / COLD BAY / ANIAKCHAK		56.88	56.88	-158.17	-158.17	SAE			s_AC37D [9628]	ANDESITE [9628]									VOL					GL [9628]	59.87	1.48		15.89				7.92	5.91	2.73			1.72	4.29
[9628]	CONVERGENT MARGIN	ALEUTIAN ARC / ALASKA PENINSULA / COLD BAY / ANIAKCHAK		56.88	56.88	-158.17	-158.17	SAE			s_AC37D [9628]	ANDESITE [9628]									VOL					GL [9628]	60.69	1.43		16.34				7.1	5.62	2.43			1.92	4.25
[9628]	CONVERGENT MARGIN	ALEUTIAN ARC / ALASKA PENINSULA / COLD BAY / ANIAKCHAK		56.88	56.88	-158.17	-158.17	SAE			s_AC37D [9628]	ANDESITE [9628]									VOL					GL [9628]	59.22	1.56		15.98				8.22	6.11	2.86			1.76	4.07
[9628]	CONVERGENT MARGIN	ALEUTIAN ARC / ALASKA PENINSULA / COLD BAY / ANIAKCHAK		56.88	56.88	-158.17	-158.17	SAE			s_AC37D [9628]	ANDESITE [9628]									VOL					GL [9628]	60.31	1.57		16.35				7.29	5.68	2.51			1.71	4.41
[9628]	CONVERGENT MARGIN	ALEUTIAN ARC / ALASKA PENINSULA / COLD BAY / ANIAKCHAK		56.88	56.88	-158.17	-158.17	SAE			s_AC37D [9628]	ANDESITE [9628]									VOL					GL [9628]	61.76	1.27		16.5				6.78	5.09	2.06			1.98	4.39
[9628]	CONVERGENT MARGIN	ALEUTIAN ARC / ALASKA PENINSULA / COLD BAY / ANIAKCHAK		56.88	56.88	-158.17	-158.17	SAE			s_AC37D [9628]	ANDESITE [9628]									VOL					GL [9628]	60.97	1.51		16.08				7.04	5.17	2.5			1.93	4.61
[9628]	CONVERGENT MARGIN	ALEUTIAN ARC / ALASKA PENINSULA / COLD BAY / ANIAKCHAK		56.88	56.88	-158.17	-158.17	SAE			s_AC37D [9628]	ANDESITE [9628]									VOL					GL [9628]	61.3	1.49		16.38				6.72	5.35	2.35			1.96	4.34
[9628]	CONVERGENT MARGIN	ALEUTIAN ARC / ALASKA PENINSULA / COLD BAY / ANIAKCHAK		56.88	56.88	-158.17	-158.17	SAE			s_AC37D [9628]	ANDESITE [9628]									VOL					GL [9628]	62.52	0.97		16.71				6.08	4.8	2.15			2.05	4.61
[9628]	CONVERGENT MARGIN	ALEUTIAN ARC / ALASKA PENINSULA / COLD BAY / ANIAKCHAK		56.88	56.88	-158.17	-158.17	SAE			s_ACAF1E2 [9628]	ANDESITE [9628]									VOL					GL [9628]	58.95	1.64		15.88				7.82	6.04	2.95			1.86	4.45	0.32
[9628]	CONVERGENT MARGIN	ALEUTIAN ARC / ALASKA PENINSULA / COLD BAY / ANIAKCHAK		56.88	56.88	-158.17	-158.17	SAE			s_ACAF1E2 [9628]	ANDESITE [9628]									VOL					GL [9628]	58.76	1.22		16.43				7.77	6.16	2.78			1.89	4.29	0.61
[9628]	CONVERGENT MARGIN	ALEUTIAN ARC / ALASKA PENINSULA / COLD BAY / ANIAKCHAK		56.88	56.88	-158.17	-158.17	SAE			s_ACAF1E2 [9628]	ANDESITE [9628]									VOL					GL [9628]	59.29	1.8		15.71				7.61	5.61	2.49			1.87	4.65	0.82
[9628]	CONVERGENT MARGIN	ALEUTIAN ARC / ALASKA PENINSULA / COLD BAY / ANIAKCHAK		56.88	56.88	-158.17	-158.17	SAE			s_ACAF1E2 [9628]	ANDESITE [9628]									VOL					GL [9628]	59.75	1.49		15.61				8.3	5.24	2.44			1.5	4.89	0.63
[9628]	CONVERGENT MARGIN	ALEUTIAN ARC / ALASKA PENINSULA / COLD BAY / ANIAKCHAK		56.88	56.88	-158.17	-158.17	SAE			s_ACAF1E2 [9628]	ANDESITE [9628]									VOL					GL [9628]	59.58	1.31		15.97				7.4	5.91	2.88			1.78	4.41	0.66
[9628]	CONVERGENT MARGIN	ALEUTIAN ARC / ALASKA PENINSULA / COLD BAY / ANIAKCHAK		56.88	56.88	-158.17	-158.17	SAE			s_ACAF1E2 [9628]	ANDESITE [9628]									VOL					GL [9628]	59.64	1.5		16.58				7.24	5.74	1.93			1.89	4.8	0.63
[9628]	CONVERGENT MARGIN	ALEUTIAN ARC / ALASKA PENINSULA / COLD BAY / ANIAKCHAK		56.88	56.88	-158.17	-158.17	SAE			s_ACAF1E2 [9628]	ANDESITE [9628]									VOL					GL [9628]	67.04	0.71		14.65				5.11	2.46	1.29			4.36	4.04	0.23
[9628]	CONVERGENT MARGIN	ALEUTIAN ARC / ALASKA PENINSULA / COLD BAY / ANIAKCHAK		56.88	56.88	-158.17	-158.17	SAE			s_ACAF1E2 [9628]	ANDESITE [9628]									VOL					GL [9628]	61.06	1.36		15.36				7.48	5.28	2.07			1.75	4.92	0.65
[9628]	CONVERGENT MARGIN	ALEUTIAN ARC / ALASKA PENINSULA / COLD BAY / ANIAKCHAK		56.88	56.88	-158.17	-158.17	SAE			s_ACAF1E2 [9628]	ANDESITE [9628]									VOL					GL [9628]	58.4	1.4		16.38				7.7	7.05	2.85			1.52	4.46
[9628]	CONVERGENT MARGIN	ALEUTIAN ARC / ALASKA PENINSULA / COLD BAY / ANIAKCHAK		56.88	56.88	-158.17	-158.17	SAE			s_98ACJL2D [9628]	ANDESITE [9628]									VOL					GL [9628]	58.38	1.65		16.11				8.18	6.71	2.79			1.41	4.48
[9628]	CONVERGENT MARGIN	ALEUTIAN ARC / ALASKA PENINSULA / COLD BAY / ANIAKCHAK		56.88	56.88	-158.17	-158.17	SAE			s_98ACJL2D [9628]	ANDESITE [9628]									VOL					GL [9628]	57.67	1.58		16.3				8.21	6.83	3.12			0.84	5.27
[9628]	CONVERGENT MARGIN	ALEUTIAN ARC / ALASKA PENINSULA / COLD BAY / ANIAKCHAK		56.88	56.88	-158.17	-158.17	SAE			s_98ACJL2D [9628]	ANDESITE [9628]									VOL					GL [9628]	58.04	1.67		16.47				8.38	6.27	2.6			0.82	5.46
[9628]	CONVERGENT MARGIN	ALEUTIAN ARC / ALASKA PENINSULA / COLD BAY / ANIAKCHAK		56.88	56.88	-158.17	-158.17	SAE			s_98ACJL2D [9628]	ANDESITE [9628]									VOL					GL [9628]	59.2	1.31		16.52				7.97	5.75	2.9			1.62	4.47
[9667]	CONVERGENT MARGIN	ALEUTIAN ARC / ALASKA PENINSULA / AUGUSTINE ISLAND / AUGUSTINE	1883 DOME	59.37	59.37	-153.5	-153.5	SAE			s_1883AUGUSTINE [9667]	RHYOLITE [9667]							1883		VOL					GL [9667]	74.88	0.33		13.47				1.73	1.77	0.41			2.85	4.17									0.2
[9667]	CONVERGENT MARGIN	ALEUTIAN ARC / ALASKA PENINSULA / KENAI PENINSULA	SKILAK LAKE ON THE KENAI PENINSULA	60	60.5	-150.7	-151.2	SAE			s_SK-10-2-7 [9667]	RHYOLITE [9667]							1883		VOL					GL [9667]	74.54	0.33		13.69				1.71	1.81	0.42			2.99	4.18									0.14
[9667]	CONVERGENT MARGIN	ALEUTIAN ARC / ALASKA PENINSULA / KENAI PENINSULA	SKILAK LAKE ON THE KENAI PENINSULA	60	60.5	-150.7	-151.2	SAE			s_SK-11-3-5 [9667]	RHYOLITE [9667]							1883		VOL					GL [9667]	74.79	0.32		13.72				1.65	1.7	0.4			3.03	4.03									0.18
[9667]	CONVERGENT MARGIN	ALEUTIAN ARC / ALASKA PENINSULA / KENAI PENINSULA	SKILAK LAKE ON THE KENAI PENINSULA	60	60.5	-150.7	-151.2	SAE			s_SK-11-2-5 [9667]	RHYOLITE [9667]							1883		VOL					GL [9667]	74.85	0.32		13.56				1.65	1.75	0.39			2.95	4.17									0.19
[9667]	CONVERGENT MARGIN	ALEUTIAN ARC / ALASKA PENINSULA / AUGUSTINE ISLAND / AUGUSTINE	AUGUSTINE ISLAND, LAYER B	59.37	59.37	-153.5	-153.5	SAE			s_A88-7-1 [9667]	RHYOLITE [9667]	500 [9667]	500 [9667]							VOL					GL [9667]	75.38	0.39		12.98				2.07	2.28	0.49			2	3.95									0.24
[9667]	CONVERGENT MARGIN	ALEUTIAN ARC / ALASKA PENINSULA / AUGUSTINE ISLAND / AUGUSTINE	AUGUSTINE ISLAND, LAYER B	59.37	59.37	-153.5	-153.5	SAE			s_A90-12A [9667]	RHYOLITE [9667]	500 [9667]	500 [9667]							VOL					GL [9667]	75.3	0.4		13.02				2.04	2.37	0.53			1.88	3.95									0.28
[9667]	CONVERGENT MARGIN	ALEUTIAN ARC / ALASKA PENINSULA / AUGUSTINE ISLAND / AUGUSTINE	AUGUSTINE ISLAND, LAYER B	59.37	59.37	-153.5	-153.5	SAE			s_86A-14A [9667]	RHYOLITE [9667]	500 [9667]	500 [9667]							VOL					GL [9667]	75.53	0.34		12.89				2.03	2.14	0.43			1.94	4.11									0.35
[9667]	CONVERGENT MARGIN	ALEUTIAN ARC / ALASKA PENINSULA / AUGUSTINE ISLAND / AUGUSTINE	AUGUSTINE ISLAND, LAYER B	59.37	59.37	-153.5	-153.5	SAE			s_86A2-2B [9667]	RHYOLITE [9667]	500 [9667]	500 [9667]							VOL					GL [9667]	75.31	0.38		13.04				2.09	2.29	0.47			1.87	4.06									0.24
[9667]	CONVERGENT MARGIN	ALEUTIAN ARC / ALASKA PENINSULA / KENAI PENINSULA	SKILAK LAKE ON THE KENAI PENINSULA	60	60.5	-150.7	-151.2	SAE			s_SK-7-4-11 [9667]	RHYOLITE [9667]	500 [9667]	500 [9667]							VOL					GL [9667]	75.1	0.41		13.01				2.11	2.36	0.5			1.95	3.94									0.41
[9667]	CONVERGENT MARGIN	ALEUTIAN ARC / ALASKA PENINSULA / KENAI PENINSULA	SKILAK LAKE ON THE KENAI PENINSULA	60	60.5	-150.7	-151.2	SAE			s_SK-7-3-12 [9667]	RHYOLITE [9667]	500 [9667]	500 [9667]							VOL					GL [9667]	75.22	0.38		13.13				2.09	2.26	0.49			1.96	3.95									0.3
[9667]	CONVERGENT MARGIN	ALEUTIAN ARC / ALASKA PENINSULA / KENAI PENINSULA	SKILAK LAKE ON THE KENAI PENINSULA	60	60.5	-150.7	-151.2	SAE			s_SK-11-2-18 [9667]	RHYOLITE [9667]	500 [9667]	500 [9667]							VOL					GL [9667]	74.99	0.41		13.14				2.15	2.47	0.53			1.86	3.9									0.31
[9667]	CONVERGENT MARGIN	ALEUTIAN ARC / ALASKA PENINSULA / KENAI PENINSULA	SKILAK LAKE ON THE KENAI PENINSULA	60	60.5	-150.7	-151.2	SAE			s_SK-11-3-18 [9667]	RHYOLITE [9667]	500 [9667]	500 [9667]							VOL					GL [9667]	75.05	0.41		13.13				2.13	2.37	0.52			1.89	3.96									0.32
[9667]	CONVERGENT MARGIN	ALEUTIAN ARC / ALASKA PENINSULA / KENAI PENINSULA	SKILAK LAKE ON THE KENAI PENINSULA	60	60.5	-150.7	-151.2	SAE			s_SK-10-2-32 [9667]	RHYOLITE [9667]	500 [9667]	500 [9667]							VOL					GL [9667]	75.12	0.44		13.07				2.1	2.31	0.52			1.9	4.02									0.29
[9667]	CONVERGENT MARGIN	ALEUTIAN ARC / ALASKA PENINSULA / UPPER ALASKA PENINSULA / KATMAI GROUP	NOVARUPTA 1912 EJECTA, VALLEY OF TEN THOUSAND SMOKES	58.3	58.3	-155.16	-155.16	SAE			s_ACT 743P1 [9667]	RHYOLITE [9667]							1912		VOL					GL [9667]	78.13	0.14		11.88				1.17	0.75	0.11			3.09	4.39									0.2
[9667]	CONVERGENT MARGIN	ALEUTIAN ARC / ALASKA PENINSULA / UPPER ALASKA PENINSULA / KATMAI GROUP	NOVARUPTA 1912 EJECTA, VALLEY OF TEN THOUSAND SMOKES	58.3	58.3	-155.16	-155.16	SAE			s_ACT 743P2 [9667]	RHYOLITE [9667]							1912		VOL					GL [9667]	76.88	0.35		12.22				1.66	1.26	0.26			2.79	4.22									0.18
[9667]	CONVERGENT MARGIN	ALEUTIAN ARC / ALASKA PENINSULA / UPPER ALASKA PENINSULA / KATMAI GROUP	NOVARUPTA 1912 EJECTA, VALLEY OF TEN THOUSAND SMOKES	58.3	58.3	-155.16	-155.16	SAE			s_ACT 744P1 [9667]	RHYOLITE [9667]							1912		VOL					GL [9667]	78.12	0.15		11.93				1.19	0.78	0.12			3.04	4.32									0.22
[9667]	CONVERGENT MARGIN	ALEUTIAN ARC / ALASKA PENINSULA / UPPER ALASKA PENINSULA / KATMAI GROUP	NOVARUPTA 1912 EJECTA, VALLEY OF TEN THOUSAND SMOKES	58.3	58.3	-155.16	-155.16	SAE			s_ACT 744P2 [9667]	RHYOLITE [9667]							1912		VOL					GL [9667]	76.89	0.35		12.22				1.67	1.21	0.26			2.86	4.18									0.18
[9667]	CONVERGENT MARGIN	ALEUTIAN ARC / ALASKA PENINSULA / UPPER ALASKA PENINSULA / KATMAI GROUP	NOVARUPTA 1912 EJECTA, VALLEY OF TEN THOUSAND SMOKES	58.3	58.3	-155.16	-155.16	SAE			s_ACT 745P1 [9667]	RHYOLITE [9667]							1912		VOL					GL [9667]	78.13	0.13		11.88				1.23	0.84	0.13			3.09	4.24									0.18
[9667]	CONVERGENT MARGIN	ALEUTIAN ARC / ALASKA PENINSULA / UPPER ALASKA PENINSULA / KATMAI GROUP	NOVARUPTA 1912 EJECTA, VALLEY OF TEN THOUSAND SMOKES	58.3	58.3	-155.16	-155.16	SAE			s_ACT 745P2 [9667]	RHYOLITE [9667]							1912		VOL					GL [9667]	76.72	0.33		12.26				1.7	1.3	0.28			2.86	4.16									0.2
[9667]	CONVERGENT MARGIN	ALEUTIAN ARC / ALASKA PENINSULA / KENAI PENINSULA	SKILAK LAKE ON THE KENAI PENINSULA	60	60.5	-150.7	-151.2	SAE			s_SK-7-4-3P1 [9667]	RHYOLITE [9667]							1912		VOL					GL [9667]	78.14	0.19		12.06				1.16	0.91	0.15			3.13	3.97									0.18
[9667]	CONVERGENT MARGIN	ALEUTIAN ARC / ALASKA PENINSULA / KENAI PENINSULA	SKILAK LAKE ON THE KENAI PENINSULA	60	60.5	-150.7	-151.2	SAE			s_SK-7-4-3P2 [9667]	RHYOLITE [9667]							1912		VOL					GL [9667]	76.92	0.33		12.41				1.58	1.23	0.25			2.97	3.97									0.16
[9667]	CONVERGENT MARGIN	ALEUTIAN ARC / ALASKA PENINSULA / AUGUSTINE ISLAND / AUGUSTINE	1883 DOME	59.37	59.37	-153.5	-153.5	SAE			s_1 [9667]	ANDESITE [9667]									VOL					WR [9667]	60.36	0.54		16.91		2.66	3.45		6.33	3.27	0.12		3.33	0.85	0.12		1.62	0.17
[9667]	CONVERGENT MARGIN	ALEUTIAN ARC / ALASKA PENINSULA / AUGUSTINE ISLAND / AUGUSTINE	1883 DOME	59.37	59.37	-153.5	-153.5	SAE			s_2 [9667]	ANDESITE [9667]									VOL					WR [9667]	58.67	0.65		17.36		2.32	4.19		7.74	4	0.14		3.31	0.8	0.13		0.35	0.03
[9667]	CONVERGENT MARGIN	ALEUTIAN ARC / ALASKA PENINSULA / AUGUSTINE ISLAND / AUGUSTINE	1883 DOME	59.37	59.37	-153.5	-153.5	SAE			s_3 [9667]	ANDESITE [9667]							1883		VOL					WR [9667]	58.36	0.6		17.51		2.4	3.89		8.02	4.54	0.13		3.32	0.72	0.13		0.09	0.03
[5503]	CONVERGENT MARGIN	ALEUTIAN ARC / CENTRAL ALEUTIAN ARC / ATKA / ATKA		52.08	52.08	-174.67	-174.67	SAE			s_AT-41 [5503]	BASALT [5503]									VOL					GL [5503]	54.7	0.79		18.7				7.9	7.96	3.29	0.31		0.99	4.1	0.25
[5503]	CONVERGENT MARGIN	ALEUTIAN ARC / CENTRAL ALEUTIAN ARC / ATKA / ATKA		52.08	52.08	-174.67	-174.67	SAE			s_AT-29 [5503]	ANDESITE [5503]									VOL					GL [5503]	56.8	1.01		16.9				8.03	7.05	3.09	0.17		2.05	3.99	0.28
[5503]	CONVERGENT MARGIN	ALEUTIAN ARC / CENTRAL ALEUTIAN ARC / ATKA / ATKA		52.08	52.08	-174.67	-174.67	SAE			s_AT-25 [5503]	ANDESITE [5503]									VOL					GL [5503]	57.2	0.92		17.1				6.98	7.07	3.32	0.21		2.47	3.9	0.16
[2218][6582][2251]	CONVERGENT MARGIN	ALEUTIAN ARC / SECOND ALEUTIAN ARC / UMNAK / OKMOK		53.4903	53.4903	-168.164	-168.164	SAE			s_87-17-02 [2218]	DACITE [2218]	8250 [2218]	8250 [2218]							VOL			F		WR [2218]	70.85	0.2		13.93				2.4	0.77	0	0.08		4.11	4.71	0.02
[2218][6582][2251]	CONVERGENT MARGIN	ALEUTIAN ARC / SECOND ALEUTIAN ARC / UMNAK / OKMOK		53.4658	53.4658	-168.086	-168.086	SAE			s_87-06-01 [2218]	BASALT [2218]	8250 [2218]	8250 [2218]							VOL			F		WR [2218]	55.55	1.45		16.19				9.7	7.29	3.3	0.19		1.37	3.58	0.29
[2218][6582][2251]	CONVERGENT MARGIN	ALEUTIAN ARC / SECOND ALEUTIAN ARC / UMNAK / OKMOK		53.4658	53.4658	-168.088	-168.088	SAE			s_87-08-02 [2218]	BASALT [2218]	8250 [2218]	8250 [2218]							VOL			F		WR [2218]	56.99	1.39		15.99				9.23	6.57	2.9	0.19		1.58	3.81	0.3
[2218][6582][2251]	CONVERGENT MARGIN	ALEUTIAN ARC / SECOND ALEUTIAN ARC / UMNAK / OKMOK		53.4694	53.4694	-168.088	-168.088	SAE			s_87-08-09 [2218]	BASALT [2218]	8250 [2218]	8250 [2218]							VOL			F		WR [2218]	57.52	1.36		15.77				8.97	6.34	2.78	0.2		1.65	3.9	0.31
[2218][6582][2251]	CONVERGENT MARGIN	ALEUTIAN ARC / SECOND ALEUTIAN ARC / UMNAK / OKMOK		53.4028	53.4028	-168.15	-168.15	SAE			s_QAF70 [2218]	BASALT [2218]	8250 [2218]	8250 [2218]							VOL			F		WR [2218]	51.35	1.03		17.71				9.45	10.71	5.13	0.18		0.66	2.86	0.16
[2218][6582][2251]	CONVERGENT MARGIN	ALEUTIAN ARC / SECOND ALEUTIAN ARC / UMNAK / OKMOK		53.4042	53.4042	-168.113	-168.113	SAE			s_QCF3 [2218]	BASALT [2218]	8250 [2218]	8250 [2218]							VOL			F		WR [2218]	50.05	1.01		18.36				8.82	11.47	5.06	0.17		0.56	2.6	0.15
[2218][6582][2251]	CONVERGENT MARGIN	ALEUTIAN ARC / SECOND ALEUTIAN ARC / UMNAK / OKMOK		53.4736	53.4736	-168.088	-168.088	SAE			s_QCB7 [2218]	BASALT [2218]	8250 [2218]	8250 [2218]							VOL			F		WR [2218]	52.55	1.3		17.68				9.53	9.48	4.09	0.18		0.98	2.98	0.24
[2218][6582][2251]	CONVERGENT MARGIN	ALEUTIAN ARC / SECOND ALEUTIAN ARC / UMNAK / OKMOK		53.4744	53.4744	-168.089	-168.089	SAE			s_QCB12 [2218]	BASALT [2218]	8250 [2218]	8250 [2218]							VOL			F		WR [2218]	54.5	1.93		14.25				11.51	6.96	3.22	0.22		1.97	3.29	0.57
[2218][6582][2251]	CONVERGENT MARGIN	ALEUTIAN ARC / SECOND ALEUTIAN ARC / UMNAK / OKMOK		53.4675	53.4675	-168.09	-168.09	SAE			s_QCB16 [2218]	BASALT [2218]	8250 [2218]	8250 [2218]							VOL			F		WR [2218]	53.19	1.77		14.97				11.62	8.12	4.08	0.22		1.2	3.29	0.32
[2218][6582][2251]	CONVERGENT MARGIN	ALEUTIAN ARC / SECOND ALEUTIAN ARC / UMNAK / RECHESHNOI		53.2361	53.2361	-168.527	-168.527	SAE			s_LUM16 [2218]	ANDESITE [2218]									VOL			F		WR [2218]	61.12	0.72		16.99				5.43	6.23	3.16	0.11		1.78	3.7	0.15
[2218][6582][2251]	CONVERGENT MARGIN	ALEUTIAN ARC / SECOND ALEUTIAN ARC / UMNAK / RECHESHNOI		53.2356	53.2356	-168.528	-168.528	SAE			s_LUM17 [2218]	ANDESITE [2218]									VOL			F		WR [2218]	57.82	0.85		17.74				6.47	7.45	3.98	0.12		1.33	3.31	0.15
[2251][6582]	CONVERGENT MARGIN	ALEUTIAN ARC / SECOND ALEUTIAN ARC / UMNAK / RECHESHNOI		53.2556	53.2556	-168.546	-168.546	SAE			s_LUM19 [2251]	ANDESITE [2251]									VOL			F		WR [2251]	59.25									3.82
[2218][6582][2251]	CONVERGENT MARGIN	ALEUTIAN ARC / SECOND ALEUTIAN ARC / UMNAK / RECHESHNOI		53.2542	53.2542	-168.542	-168.542	SAE			s_LUM20 [2218]	ANDESITE [2218]									VOL			F		WR [2218]	63.66	1.02		15.41				5.43	4.01	1.51	1.07		2.46	4.45	0.36
[6583]	CONVERGENT MARGIN	ALEUTIAN ARC / SECOND ALEUTIAN ARC / UMNAK / RECHESHNOI		53.2542	53.2542	-168.542	-168.542	SAE			s_LUM20 [6583]	ANDESITE [6583]									VOL					WR [6583]
[2218][6582][2251]	CONVERGENT MARGIN	ALEUTIAN ARC / SECOND ALEUTIAN ARC / UMNAK / RECHESHNOI		53.2556	53.2556	-168.546	-168.546	SAE			s_LUM21 [2218]	ANDESITE [2218]									VOL			F		WR [2218]	50.07	0.72		15.92				8.15	10.12	10.1	0.15		0.86	2.35	0.13
[2218][6582][2251]	CONVERGENT MARGIN	ALEUTIAN ARC / SECOND ALEUTIAN ARC / UMNAK / RECHESHNOI		53.2528	53.2528	-168.55	-168.55	SAE			s_LUM22 [2218]	ANDESITE [2218]									VOL			F		WR [2218]	63.07	0.71		17.12				5.24	5.42	1.85	0.12		1.54	4.19	0.18
[2218][6582][2251]	CONVERGENT MARGIN	ALEUTIAN ARC / SECOND ALEUTIAN ARC / UMNAK / RECHESHNOI		53.2458	53.2458	-168.541	-168.541	SAE			s_LUM33 [2218]	ANDESITE [2218]									VOL			F		WR [2218]	59.16	0.95		16.66				6.33	7	3.82	0.12		1.64	3.46	0.17
[2218][6582][2251]	CONVERGENT MARGIN	ALEUTIAN ARC / SECOND ALEUTIAN ARC / UMNAK / RECHESHNOI		53.25	53.25	-168.533	-168.533	SAE			s_LUM42 [2218]	ANDESITE [2218]									VOL			F		WR [2218]	60.66	0.86		16.84				6.1	6.2	3.23	0.11		1.61	3.57	0.14
[9296]	CONVERGENT MARGIN	ALEUTIAN ARC / NAVARIN BASIN / DREDGE 44		58.65	58.65	-177.215	-177.215	SAQ	120	122	s_44-3 [9296]	BASANITE [9296]				QUATERNARY [9296]				HIGHLY VESICULAR [9296]	VOL					WR [9296]	41.5	3.27		10.6		4.84	7.34		11	10.6	0.16		1.91	3.09	1.24		0.93	1.02		0.21
[9296]	CONVERGENT MARGIN	ALEUTIAN ARC / NAVARIN BASIN / DREDGE 44		58.65	58.65	-177.215	-177.215	SAQ	120	122	s_44-6 [9296]	BASANITE [9296]				QUATERNARY [9296]				HIGHLY VESICULAR [9296]	VOL					WR [9296]	43.2	3.41		11.2		3.64	8.87		10.9	10.5	0.16		2.3	3.54	0.86		0.29	0.19		0.21
[9296]	CONVERGENT MARGIN	ALEUTIAN ARC / NAVARIN BASIN / DREDGE 44		58.65	58.65	-177.215	-177.215	SAQ	120	122	s_44-7 [9296]	BASANITE [9296]				QUATERNARY [9296]				HIGHLY VESICULAR [9296]	VOL					WR [9296]	44.8	3.27		11.4		3.63	8.97		10.5	9.24	0.15		2.23	3.45	0.84		0.56	0.56		0.12
[9296]	CONVERGENT MARGIN	ALEUTIAN ARC / NAVARIN BASIN / DREDGE 44		58.65	58.65	-177.215	-177.215	SAQ	120	122	s_44-8 [9296]	BASANITE [9296]				QUATERNARY [9296]					VOL					WR [9296]	38.6	2.7		9.61		7.68	4.34		5.03	10.2	0.13		1.59	2.59	0.78		4.58	11.27		0.31
[9296]	CONVERGENT MARGIN	ALEUTIAN ARC / NAVARIN BASIN / DREDGE 44		58.65	58.65	-177.215	-177.215	SAQ	120	122	s_44-8 [9296]	BASANITE [9296]				QUATERNARY [9296]					VOL					GL [9296]	46.3	3.73		13				11.5	10.6	5.13	0.16		2.47	4.22	0.79
[9296]	CONVERGENT MARGIN	ALEUTIAN ARC / NAVARIN BASIN / DREDGE 44		58.65	58.65	-177.215	-177.215	SAQ	120	122	s_44-9 [9296]	BASANITE [9296]				QUATERNARY [9296]					VOL					WR [9296]	42.4	2.66		9.59		8.17	5.16		5.67	8.96	0.11		1.84	2.94	0.8		3.91	7.78		0.19
[9296]	CONVERGENT MARGIN	ALEUTIAN ARC / NAVARIN BASIN / DREDGE 44		58.65	58.65	-177.215	-177.215	SAQ	120	122	s_44-9 [9296]	BASANITE [9296]				QUATERNARY [9296]					VOL					GL [9296]	46.4	3.66		13.3				11.6	10.4	5.03	0.16		2.44	4.33	0.87
[9296]	CONVERGENT MARGIN	ALEUTIAN ARC / NAVARIN BASIN / DREDGE 44		58.65	58.65	-177.215	-177.215	SAQ	120	122	s_44-10 [9296]	BASANITE [9296]				QUATERNARY [9296]				HIGHLY VESICULAR [9296]	VOL					WR [9296]	45.3	3.21		11.6		3.01	9.08		10.4	9.58	0.15		2.06	3.42	0.9		0.57	0.34		0.08
[9296]	CONVERGENT MARGIN	ALEUTIAN ARC / NAVARIN BASIN / DREDGE 44		58.65	58.65	-177.215	-177.215	SAQ	120	122	s_44-11 [9296]	BASANITE [9296]				QUATERNARY [9296]				HIGHLY VESICULAR [9296]	VOL					WR [9296]	44.6	3.24		11.3		3.59	9.1		10.3	9.4	0.15		2.2	3.51	0.82		0.57	0.6		0.08
[9296]	CONVERGENT MARGIN	ALEUTIAN ARC / NAVARIN BASIN / DREDGE 44		58.65	58.65	-177.215	-177.215	SAQ	120	122	s_44-12 [9296]	BASANITE [9296]				QUATERNARY [9296]				HIGHLY VESICULAR [9296]	VOL					WR [9296]	43.9	3.24		11.5		4.46	8.04		10.3	9.47	0.15		2.17	3.52	0.88		0.55	0.59		0.12
[9296]	CONVERGENT MARGIN	ALEUTIAN ARC / NAVARIN BASIN / DREDGE 44		58.65	58.65	-177.215	-177.215	SAQ	120	122	s_44-13 [9296]	BASANITE [9296]				QUATERNARY [9296]				HIGHLY VESICULAR [9296]	VOL					WR [9296]	45.4	3.16		11.6		3.69	8.74		10.1	8.91	0.15		2.16	3.41	0.92		0.73	0.56		0.1
[9296]	CONVERGENT MARGIN	ALEUTIAN ARC / NAVARIN BASIN / DREDGE 43		58.65	58.65	-177.215	-177.215	SAQ	120	122	s_43-2 [9296]	BASANITE [9296]				QUATERNARY [9296]					VOL					WR [9296]													1.918
[9296]	CONVERGENT MARGIN	ALEUTIAN ARC / NAVARIN BASIN / DREDGE 43		58.65	58.65	-177.215	-177.215	SAQ	120	122	s_43-2 [9296]	BASANITE [9296]				QUATERNARY [9296]					VOL					WR [9296]													1.915
[9296]	CONVERGENT MARGIN	ALEUTIAN ARC / NAVARIN BASIN / DREDGE 44		58.65	58.65	-177.215	-177.215	SAQ	120	122	s_44-3 [9296]	BASANITE [9296]				QUATERNARY [9296]				HIGHLY VESICULAR [9296]	VOL					WR [9296]													1.106
[9296]	CONVERGENT MARGIN	ALEUTIAN ARC / NAVARIN BASIN / DREDGE 44		58.65	58.65	-177.215	-177.215	SAQ	120	122	s_44-3 [9296]	BASANITE [9296]				QUATERNARY [9296]				HIGHLY VESICULAR [9296]	VOL					WR [9296]													1.106
[9296]	CONVERGENT MARGIN	ALEUTIAN ARC / NAVARIN BASIN / DREDGE 44		58.65	58.65	-177.215	-177.215	SAQ	120	122	s_44-7 [9296]	BASANITE [9296]				QUATERNARY [9296]				HIGHLY VESICULAR [9296]	VOL					WR [9296]													1.542
[9296]	CONVERGENT MARGIN	ALEUTIAN ARC / NAVARIN BASIN / DREDGE 44		58.65	58.65	-177.215	-177.215	SAQ	120	122	s_44-7 [9296]	BASANITE [9296]				QUATERNARY [9296]				HIGHLY VESICULAR [9296]	VOL					WR [9296]													1.544
[9296]	CONVERGENT MARGIN	ALEUTIAN ARC / NAVARIN BASIN / DREDGE 44		58.65	58.65	-177.215	-177.215	SAQ	120	122	s_44-12 [9296]	BASANITE [9296]				QUATERNARY [9296]				HIGHLY VESICULAR [9296]	VOL					WR [9296]													0.757
[9296]	CONVERGENT MARGIN	ALEUTIAN ARC / NAVARIN BASIN / DREDGE 44		58.65	58.65	-177.215	-177.215	SAQ	120	122	s_44-12 [9296]	BASANITE [9296]				QUATERNARY [9296]				HIGHLY VESICULAR [9296]	VOL					WR [9296]													0.758
[7547]	CONVERGENT MARGIN	ALEUTIAN ARC / ALASKA PENINSULA / UPPER ALASKA PENINSULA / MOUNT GRIGGS	KATMAI NATIONAL PARK, NNE DISTAL WINDOW, BASAL LAVA RESTS ON BASEMENT	58.35	58.35	-155.1	-155.1	SAE			s_2309 [7547]	ANDESITE [7547]									VOL					WR [7547]	60.1	0.72		17.5				6.52	6.03	2.86	0.15		1.46	4.02	0.22
[7547]	CONVERGENT MARGIN	ALEUTIAN ARC / ALASKA PENINSULA / UPPER ALASKA PENINSULA / MOUNT GRIGGS	KATMAI NATIONAL PARK, TOP FLOW OF CRAGGY WNW WINDOW ENVELOPED BY MAIN CONE	58.35	58.35	-155.1	-155.1	SAE			s_2186 [7547]	ANDESITE [7547]									VOL					WR [7547]	59	0.72		17.59				6.44	6.84	3.43	0.14		1.44	3.78	0.23
[7547]	CONVERGENT MARGIN	ALEUTIAN ARC / ALASKA PENINSULA / UPPER ALASKA PENINSULA / MOUNT GRIGGS	KATMAI NATIONAL PARK, MIDDLE FLOW OF S WINDOW ENVELOPED BY MAIN CONE	58.35	58.35	-155.1	-155.1	SAE			s_2390 [7547]	ANDESITE [7547]									VOL					WR [7547]	57.8	0.75		17.91				6.87	7.47	3.62	0.15		1.24	3.6	0.22
[7547]	CONVERGENT MARGIN	ALEUTIAN ARC / ALASKA PENINSULA / UPPER ALASKA PENINSULA / MOUNT GRIGGS	KATMAI NATIONAL PARK, E BASE OF MAIN CONE, INTRACANYON FLOW 150 M THICK	58.35	58.35	-155.1	-155.1	SAE			s_2288 [7547]	ANDESITE [7547]									VOL					WR [7547]	62.7	0.69		17.98				4.54	5.1	1.59	0.12		1.88	4.7	0.26
[7547]	CONVERGENT MARGIN	ALEUTIAN ARC / ALASKA PENINSULA / UPPER ALASKA PENINSULA / MOUNT GRIGGS	KATMAI NATIONAL PARK, NE TOE OF MAIN CONE, DISTAL LAVA RESTS ON BASEMENT	58.35	58.35	-155.1	-155.1	SAE			s_2321 [7547]	ANDESITE [7547]									VOL					WR [7547]	57.3	0.81		17.67				7.12	7.41	3.91	0.14		1.35	3.62	0.22
[7547]	CONVERGENT MARGIN	ALEUTIAN ARC / ALASKA PENINSULA / UPPER ALASKA PENINSULA / MOUNT GRIGGS	KATMAI NATIONAL PARK, N RIM OF SW GORGE, TOP FLOW BENEATH DEBRIS AVALANCHE	58.35	58.35	-155.1	-155.1	SAE			s_2189 [7547]	ANDESITE [7547]									VOL					WR [7547]	56.3	0.89		18.38				7.69	7.28	3.7	0.15		1.15	3.82	0.24
[7547]	CONVERGENT MARGIN	ALEUTIAN ARC / ALASKA PENINSULA / UPPER ALASKA PENINSULA / MOUNT GRIGGS	KATMAI NATIONAL PARK, NNW TOE OF MAIN CONE, TOP FLOW, BANKS ON BASEMENT RIDGE	58.35	58.35	-155.1	-155.1	SAE			s_2249 [7547]	ANDESITE [7547]									VOL					WR [7547]	57.9	0.76		17.84				6.68	7.21	3.81	0.14		1.32	3.69	0.21
[7547]	CONVERGENT MARGIN	ALEUTIAN ARC / ALASKA PENINSULA / UPPER ALASKA PENINSULA / MOUNT GRIGGS	KATMAI NATIONAL PARK, CONVOLUTE DACITE UNDER DEBRIS AVALANCHE, MOST EVOLVED UNIT	58.35	58.35	-155.1	-155.1	SAE			s_2274-A [7547]	ANDESITE [7547]									VOL					WR [7547]	63.4	0.67		16.52				5.39	5.01	2.16	0.12		2.09	3.97	0.22
[7236]	CONVERGENT MARGIN	ALEUTIAN ARC / ALASKA PENINSULA / UPPER ALASKA PENINSULA / MOUNT MAGEIK	KATMAI NATIONAL PARK, MARTIN CREEK, W FORK, NE WALL; S TOE OF SW SUMMIT, 150M BASAL LAVA RESTS ON BASEMENT	58.2	58.2	-155.25	-155.25	SAE			s_K-2130 [7236]	NOT GIVEN [7236]									VOL					WR [7236]	61.9	0.75		16.3				6.47	5.68	2.85	0.13		1.88	3.52	0.18
[7236]	CONVERGENT MARGIN	ALEUTIAN ARC / ALASKA PENINSULA / UPPER ALASKA PENINSULA / MOUNT MAGEIK	KATMAI NATIONAL PARK, ALAGOGSHAK CREEK, SW TOE OF SW SUMMIT, BASAL FLOW OF STACK, RESTS ON BASEMENT	58.2	58.2	-155.25	-155.25	SAE			s_K-2136 [7236]	NOT GIVEN [7236]									VOL					WR [7236]	60.4	0.8		16.6				7.09	6.01	3.23	0.14		1.67	3.47	0.2
[7236]	CONVERGENT MARGIN	ALEUTIAN ARC / ALASKA PENINSULA / UPPER ALASKA PENINSULA / MOUNT MAGEIK	KATMAI NATIONAL PARK, UPPER BOWL OF N FORK, MARTIN CREEK, SE TOE OF CENTRAL SUMMIT, LOWEST FLOW EXPOSED	58.2	58.2	-155.25	-155.25	SAE			s_K-2144 [7236]	ANDESITE [7236]									VOL					WR [7236]	57.8	0.8		17.2				8.03	7.2	3.85	0.15		1.15	3.29	0.16
[7236]	CONVERGENT MARGIN	ALEUTIAN ARC / ALASKA PENINSULA / UPPER ALASKA PENINSULA / MOUNT MAGEIK	KATMAI NATIONAL PARK, NW BASE MOUNT MAGEIK, 300 M S OF W MAGEIK LAKE, NW TOE OF N SUMMIT, BASAL FLOW RESTS ON BASEMENT	58.2	58.2	-155.25	-155.25	SAE			s_K-2267A [7236]	NOT GIVEN [7236]									VOL					WR [7236]	60.6	0.74		16.6				6.73	6.54	3.31	0.13		1.24	3.56	0.17
[7278]	CONVERGENT MARGIN	ALEUTIAN ARC / ALASKA PENINSULA / UPPER ALASKA PENINSULA / TRIDENT	KATMAI NATIONAL PARK, E TRIDENT CONE, BASAL LAVA FLOW AT NOSE OF NW RIDGE	58.23	58.27	-155.07	-155.15	SAE			s_K-2573 [7278]	NOT GIVEN [7278]									VOL					WR [7278]	60	0.78		16.65				7.25	6.52	3.12	0.14		1.06	3.87	0.21
[7278]	CONVERGENT MARGIN	ALEUTIAN ARC / ALASKA PENINSULA / UPPER ALASKA PENINSULA / TRIDENT	KATMAI NATIONAL PARK, E TRIDENT CONE, THICK DACITE LAVA, DISTAL NE RIDGE	58.23	58.28	-155.02	-155.1	SAE			s_K-2029 [7278]	DACITE [7278]									VOL					WR [7278]	65.06	0.66		15.86				5.21	4.8	1.98	0.12		1.55	4.2	0.16
[7278]	CONVERGENT MARGIN	ALEUTIAN ARC / ALASKA PENINSULA / UPPER ALASKA PENINSULA / TRIDENT	KATMAI NATIONAL PARK, TRIDENT I CONE, PENULTIMATE LAVA FLOW ON S SHOULDER OF SUMMIT	58.23	58.27	-155.07	-155.15	SAE			s_K-2224 [7278]	ANDESITE [7278]									VOL					WR [7278]	61.72	0.68		16.65				6.16	6.21	3.09	0.13		1.3	3.47	0.18
[7278]	CONVERGENT MARGIN	ALEUTIAN ARC / ALASKA PENINSULA / UPPER ALASKA PENINSULA / TRIDENT	KATMAI NATIONAL PARK, W TRIDENT CONE, THICK LAVA FLOW CAPPING N RIDGE	58.28	58.34	-155.12	-155.15	SAE			s_K-2536 [7278]	DACITE [7278]									VOL					WR [7278]	62.09	0.66		16.34				6.1	5.97	3	0.13		1.33	3.77	0.21
[7278]	CONVERGENT MARGIN	ALEUTIAN ARC / ALASKA PENINSULA / UPPER ALASKA PENINSULA / TRIDENT	KATMAI NATIONAL PARK, MOUNT CERBERUS DOME, E FACE	58.26	58.28	-155.22	-155.24	SAE			s_K-69 [7278]	DACITE [7278]									VOL					WR [7278]	63.02	0.65		16.14				5.82	5.78	2.73	0.12		1.43	3.74	0.17
[7235]	CONVERGENT MARGIN	ALEUTIAN ARC / ALASKA PENINSULA / UPPER ALASKA PENINSULA / SNOWY MOUNTAIN	KATMAI NATIONAL PARK, NE CONE, SECOND FLOW OF N DISTAL STACK RESTING ON BASEMENT, 4.9 KM NNW OF PEAK 7090	58.33	58.33	-154.68	-154.68	SAE			s_K-2554 [7235]	NOT GIVEN [7235]									VOL					WR [7235]	63.6	0.67		15.84				5.51	5.45	2.71	0.11		1.91	3.62	0.2
[7235]	CONVERGENT MARGIN	ALEUTIAN ARC / ALASKA PENINSULA / UPPER ALASKA PENINSULA / SNOWY MOUNTAIN	KATMAI NATIONAL PARK, SW CONE, BASAL LAVA FLOW OF NW STACK, RESTS ON BASEMENT, 3.3 KM NNW OF PEAK 7090	58.33	58.33	-154.68	-154.68	SAE			s_K-2557 [7235]	ANDESITE [7235]									VOL					WR [7235]	58.7	0.7		16.69				6.86	7.41	4.32	0.13		1.34	3.25	0.18
[7235]	CONVERGENT MARGIN	ALEUTIAN ARC / ALASKA PENINSULA / UPPER ALASKA PENINSULA / SNOWY MOUNTAIN	KATMAI NATIONAL PARK, SW CONE, TOP LAVA FLOW ON SW SUMMIT, PEAK 6770	58.33	58.33	-154.68	-154.68	SAE			s_K-2596 [7235]	ANDESITE [7235]									VOL					WR [7235]	61.4	0.67		16.17				6.14	6.37	3.46	0.12		1.63	3.49	0.18
[7235]	CONVERGENT MARGIN	ALEUTIAN ARC / ALASKA PENINSULA / UPPER ALASKA PENINSULA / SNOWY MOUNTAIN	KATMAI NATIONAL PARK, SW CONE, (BASAL) LAVA LEDGE THROUGH GLACIER, 5.2 KM SE OF SUMMIT, PEAK 6770	58.33	58.33	-154.68	-154.68	SAE			s_K-2570 [7235]	ANDESITE [7235]									VOL					WR [7235]	57.9	0.72		16.81				6.59	7.82	4.88	0.13		1.13	3.37	0.21
[8958]	CONVERGENT MARGIN	ALEUTIAN ARC / ALASKA PENINSULA / UPPER ALASKA PENINSULA / ALAGOGSHAK	KATMAI NATIONAL PARK, NW RIDGE, BASAL LAVA FLOW ON BASEMENT, SE FORK ANGLE CREEK	58.13	58.13	-155.47	-155.47	SAE			s_K-2074 [8958]	NOT GIVEN [8958]				PLEISTOCENE [8958]					VOL					WR [8958]	60	0.73		17.1				6.63	6.68	3.36	0.14		1.31	3.52	0.17
[8958]	CONVERGENT MARGIN	ALEUTIAN ARC / ALASKA PENINSULA / UPPER ALASKA PENINSULA / ALAGOGSHAK	KATMAI NATIONAL PARK, SE OF CONE, BASAL-DISTAL FLOW HEADING CANYON OF ALAGOGSHAK CREEK	58.13	58.13	-155.47	-155.47	SAE		701	s_K-2049 [8958]	NOT GIVEN [8958]				PLEISTOCENE [8958]					VOL					WR [8958]	61.1	0.7		16.1				6.55	6.6	3.5	0.13		1.53	3.33	0.15
[6992]	CONVERGENT MARGIN	ALEUTIAN ARC / ALASKA PENINSULA / UPPER ALASKA PENINSULA / KATMAI GROUP	KATMAI NATIONAL PARK, SAVONOSKI CLUSTER, DOME 2115, S FACE OF DOME, VERTICALLY JOINTED CLIFF	58.55	58.55	-154.43	-154.43	SAE			s_2672 [6992]	DACITE [6992]									VOL					WR [6992]	65.02	0.53		16.41				4.91	5.15	2.54	0.09		1.4	3.39	0.17
[truncated: 2,448 more rows]
[truncated: 121 more columns]

## Sheet: Raw Mg# RI
CITATIONS	TECTONIC SETTING	LOCATION	LOCATION COMMENT	LATITUDE MIN	LATITUDE MAX	LONGITUDE MIN	LONGITUDE MAX	LAND OR SEA	ELEVATION MIN	ELEVATION MAX	SAMPLE NAME	ROCK NAME	MIN. AGE (YRS.)	MAX. AGE (YRS.)	GEOL.	AGE	ERUPTION DAY	ERUPTION MONTH	ERUPTION YEAR	ROCK TEXTURE	ROCK TYPE	DRILL DEPTH MIN	DRILL DEPTHAX	ALTERATION	MINERAL	MATERIAL	SIO2(WT%)	TIO2(WT%)	B2O3(WT%)	AL2O3(WT%)	CR2O3(WT%)	FE2O3(WT%)	FEO(WT%)	FEOT(WT%)	CAO(WT%)	MGO(WT%)	MNO(WT%)	NIO(WT%)	K2O(WT%)	NA2O(WT%)	P2O5(WT%)	Mg#	RI	H2O(WT%)	H2OP(WT%)	H2OM(WT%)	H2OT(WT%)	CO2(WT%)	CO1(WT%)
[truncated: 322 more rows]
[truncated: 123 more columns]

[truncated: 1 more sheets: Final]
