# Supplementary material for: Latitude-dependent oxygen fugacity in arc magmas
Source: Nat Commun. 2024 Jul 18;15:6050. doi: 10.1038/s41467-024-50337-6 (PMC11258285; doi:10.1038/s41467-024-50337-6)
Supplement: Supplementary file 19 — Source data [file 41467_2024_50337_MOESM19_ESM.zip › Raw data filtering process/ANDEAN_ARC 6.5.xlsx]

## Sheet: Raw Si Mg
CITATIONS	TECTONIC SETTING	LOCATION	LOCATION COMMENT	LATITUDE MIN	LATITUDE MAX	LONGITUDE MIN	LONGITUDE MAX	LAND OR SEA	ELEVATION MIN	ELEVATION MAX	SAMPLE NAME	ROCK NAME	MIN. AGE (YRS.)	MAX. AGE (YRS.)	GEOL.	AGE	ERUPTION DAY	ERUPTION MONTH	ERUPTION YEAR	ROCK TEXTURE	ROCK TYPE	DRILL DEPTH MIN	DRILL DEPTHAX	ALTERATION	MINERAL	MATERIAL	SIO2(WT%)	TIO2(WT%)	B2O3(WT%)	AL2O3(WT%)	CR2O3(WT%)	FE2O3(WT%)	FEO(WT%)	FEOT(WT%)	CAO(WT%)	MGO(WT%)	MNO(WT%)	NIO(WT%)	K2O(WT%)	NA2O(WT%)	P2O5(WT%)	H2O(WT%)	H2OP(WT%)	H2OM(WT%)	H2OT(WT%)	CO2(WT%)	CO1(WT%)	F(WT%)	CL(WT%)
[19951]	CONVERGENT MARGIN	ANDEAN ARC / SOUTHERN ANDEAN VOLCANIC ZONE / CHILE / QUIZAPU	LAVA FROM SURFACE FLOW	-35.653	-35.653	-70.761	-70.761	SAE			s_MH-12-29C EN [19951]	ANDESITE [19951]				ARCHEAN [19951]					VOL			F		WR [19951]	57.22	0.78		17.37				6.73	7.47	3.7	0.12		1.46	4.07	0.17
[19951]	CONVERGENT MARGIN	ANDEAN ARC / SOUTHERN ANDEAN VOLCANIC ZONE / CHILE / QUIZAPU	LAVA FROM SURFACE FLOW	-35.653	-35.653	-70.761	-70.761	SAE			s_MH-12-02 ENC [19951]	ANDESITE [19951]				ARCHEAN [19951]					VOL			F		WR [19951]	57.34	0.76		17.22				6.37	7.36	3.63	0.12		1.61	3.9	0.17
[19951]	CONVERGENT MARGIN	ANDEAN ARC / SOUTHERN ANDEAN VOLCANIC ZONE / CHILE / QUIZAPU	LAVA FROM SURFACE FLOW	-35.653	-35.653	-70.761	-70.761	SAE			s_MH-12-29B EN [19951]	ANDESITE [19951]				ARCHEAN [19951]					VOL			F		WR [19951]	57.39	0.75		17.32				6.24	7.16	3.58	0.12		1.62	4.05	0.17
[19951]	CONVERGENT MARGIN	ANDEAN ARC / SOUTHERN ANDEAN VOLCANIC ZONE / CHILE / QUIZAPU	LAVA FROM SURFACE FLOW	-35.653	-35.653	-70.761	-70.761	SAE			s_MH-12-05 [19951]	ANDESITE [19951]				ARCHEAN [19951]					VOL			F		WR [19951]	58.9	0.75		17.56				6.1	6.79	3.35	0.12		1.78	4.2	0.19
[19951]	CONVERGENT MARGIN	ANDEAN ARC / SOUTHERN ANDEAN VOLCANIC ZONE / CHILE / QUIZAPU	LAVA FROM SURFACE FLOW	-35.653	-35.653	-70.761	-70.761	SAE			s_MH-12-06 [19951]	ANDESITE [19951]				ARCHEAN [19951]					VOL			F		WR [19951]	59.24	0.73		17.4				5.88	6.47	3.17	0.12		1.9	4.25	0.19
[19951]	CONVERGENT MARGIN	ANDEAN ARC / SOUTHERN ANDEAN VOLCANIC ZONE / CHILE / QUIZAPU	LAVA FROM SURFACE FLOW	-35.653	-35.653	-70.761	-70.761	SAE			s_MH-12-08 [19951]	ANDESITE [19951]				ARCHEAN [19951]					VOL			F		WR [19951]	59.34	0.74		16.95				5.75	6.4	3.09	0.12		1.88	4.22	0.18
[19951]	CONVERGENT MARGIN	ANDEAN ARC / SOUTHERN ANDEAN VOLCANIC ZONE / CHILE / QUIZAPU	LAVA FROM SURFACE FLOW	-35.653	-35.653	-70.761	-70.761	SAE			s_MH-12-09 [19951]	ANDESITE [19951]				ARCHEAN [19951]					VOL			F		WR [19951]	60.83	0.72		17.12				5.53	6.06	3	0.12		2.05	4.37	0.18
[19951]	CONVERGENT MARGIN	ANDEAN ARC / SOUTHERN ANDEAN VOLCANIC ZONE / CHILE / QUIZAPU	LAVA FROM SURFACE FLOW	-35.653	-35.653	-70.761	-70.761	SAE			s_MH-12-03 [19951]	ANDESITE [19951]				ARCHEAN [19951]					VOL			F		WR [19951]	61.85	0.67		16.69				5.04	5.14	2.48	0.11		2.35	4.6	0.18
[19951]	CONVERGENT MARGIN	ANDEAN ARC / SOUTHERN ANDEAN VOLCANIC ZONE / CHILE / QUIZAPU	LAVA FROM SURFACE FLOW	-35.653	-35.653	-70.761	-70.761	SAE			s_MH-12-04 [19951]	ANDESITE [19951]				ARCHEAN [19951]					VOL			F		WR [19951]	61.91	0.67		16.73				5.1	5.31	2.48	0.11		2.28	4.68	0.17
[19951]	CONVERGENT MARGIN	ANDEAN ARC / SOUTHERN ANDEAN VOLCANIC ZONE / CHILE / QUIZAPU	LAVA FROM SURFACE FLOW	-35.653	-35.653	-70.761	-70.761	SAE			s_MH-12-07 [19951]	ANDESITE [19951]				ARCHEAN [19951]					VOL			F		WR [19951]	62.3	0.66		16.62				4.91	5.05	2.4	0.11		2.37	4.62	0.17
[19951]	CONVERGENT MARGIN	ANDEAN ARC / SOUTHERN ANDEAN VOLCANIC ZONE / CHILE / QUIZAPU	LAVA FROM SURFACE FLOW	-35.653	-35.653	-70.761	-70.761	SAE			s_MH-12-22 [19951]	ANDESITE [19951]				ARCHEAN [19951]					VOL			F		WR [19951]	63.04	0.68		16.52				4.68	4.52	2.26	0.1		2.57	4.85	0.17
[19951]	CONVERGENT MARGIN	ANDEAN ARC / SOUTHERN ANDEAN VOLCANIC ZONE / CHILE / QUIZAPU	LAVA FROM SURFACE FLOW	-35.653	-35.653	-70.761	-70.761	SAE			s_MH-12-21 [19951]	DACITE [19951]				ARCHEAN [19951]					VOL			F		WR [19951]	64.32	0.6		16.21				4	3.65	1.65	0.1		2.79	5	0.16
[19951]	CONVERGENT MARGIN	ANDEAN ARC / SOUTHERN ANDEAN VOLCANIC ZONE / CHILE / QUIZAPU	LAVA FROM SURFACE FLOW	-35.653	-35.653	-70.761	-70.761	SAE			s_MH-12-12 [19951]	DACITE [19951]				ARCHEAN [19951]					VOL			F		WR [19951]	64.9	0.58		16.06				3.98	3.76	1.57	0.1		2.81	4.89	0.16
[19951]	CONVERGENT MARGIN	ANDEAN ARC / SOUTHERN ANDEAN VOLCANIC ZONE / CHILE / QUIZAPU	LAVA FROM SURFACE FLOW	-35.653	-35.653	-70.761	-70.761	SAE			s_MH-12-29C [19951]	DACITE [19951]				ARCHEAN [19951]					VOL			F		WR [19951]	64.96	0.59		16.11				3.92	3.77	1.62	0.1		2.82	4.95	0.16
[19951]	CONVERGENT MARGIN	ANDEAN ARC / SOUTHERN ANDEAN VOLCANIC ZONE / CHILE / QUIZAPU	LAVA FROM SURFACE FLOW	-35.653	-35.653	-70.761	-70.761	SAE			s_MH-12-29A [19951]	DACITE [19951]				ARCHEAN [19951]					VOL			F		WR [19951]	64.98	0.59		16.36				4.02	3.71	1.63	0.1		2.86	5.02	0.16
[19951]	CONVERGENT MARGIN	ANDEAN ARC / SOUTHERN ANDEAN VOLCANIC ZONE / CHILE / QUIZAPU	LAVA FROM SURFACE FLOW	-35.653	-35.653	-70.761	-70.761	SAE			s_MH-12-10 [19951]	DACITE [19951]				ARCHEAN [19951]					VOL			F		WR [19951]	65.01	0.59		15.98				4.14	3.62	1.53	0.1		2.87	4.96	0.16
[19951]	CONVERGENT MARGIN	ANDEAN ARC / SOUTHERN ANDEAN VOLCANIC ZONE / CHILE / QUIZAPU	LAVA FROM SURFACE FLOW	-35.653	-35.653	-70.761	-70.761	SAE			s_MH-12-02 [19951]	DACITE [19951]				ARCHEAN [19951]					VOL			F		WR [19951]	65.1	0.59		16.07				3.92	3.83	1.57	0.1		2.82	4.89	0.16
[19951]	CONVERGENT MARGIN	ANDEAN ARC / SOUTHERN ANDEAN VOLCANIC ZONE / CHILE / QUIZAPU	LAVA FROM SURFACE FLOW	-35.653	-35.653	-70.761	-70.761	SAE			s_MH-12-27 [19951]	DACITE [19951]				ARCHEAN [19951]					VOL			F		WR [19951]	65.37	0.57		16.31				3.79	3.41	1.5	0.1		2.93	5.04	0.16
[19951]	CONVERGENT MARGIN	ANDEAN ARC / SOUTHERN ANDEAN VOLCANIC ZONE / CHILE / QUIZAPU	LAVA FROM SURFACE FLOW	-35.653	-35.653	-70.761	-70.761	SAE			s_MH-12-28 [19951]	DACITE [19951]				ARCHEAN [19951]					VOL			F		WR [19951]	66.07	0.56		16.1				3.59	3.19	1.28	0.1		3.07	5.16	0.15
[19951]	CONVERGENT MARGIN	ANDEAN ARC / SOUTHERN ANDEAN VOLCANIC ZONE / CHILE / QUIZAPU	LAVA FROM SURFACE FLOW	-35.653	-35.653	-70.761	-70.761	SAE			s_MH-12-13 [19951]	DACITE [19951]				ARCHEAN [19951]					VOL			F		WR [19951]	66.21	0.56		15.9				3.71	3.17	1.29	0.09		3.04	5.06	0.15
[19951]	CONVERGENT MARGIN	ANDEAN ARC / SOUTHERN ANDEAN VOLCANIC ZONE / CHILE / QUIZAPU	LAVA FROM SURFACE FLOW	-35.653	-35.653	-70.761	-70.761	SAE			s_MH-12-24 [19951]	DACITE [19951]				ARCHEAN [19951]					VOL			F		WR [19951]	66.58	0.55		16.04				3.69	2.92	1.05	0.1		3.05	5.2	0.18
[19951]	CONVERGENT MARGIN	ANDEAN ARC / SOUTHERN ANDEAN VOLCANIC ZONE / CHILE / QUIZAPU	LAVA FROM SURFACE FLOW	-35.653	-35.653	-70.761	-70.761	SAE			s_MH-12-16 [19951]	DACITE [19951]				ARCHEAN [19951]					VOL			F		WR [19951]	67.25	0.5		15.96				2.96	2.47	0.89	0.09		3.31	5.3	0.14
[19951]	CONVERGENT MARGIN	ANDEAN ARC / SOUTHERN ANDEAN VOLCANIC ZONE / CHILE / QUIZAPU	LAVA FROM SURFACE FLOW	-35.653	-35.653	-70.761	-70.761	SAE			s_MH-12-14 [19951]	DACITE [19951]				ARCHEAN [19951]					VOL			F		WR [19951]	67.56	0.52		15.96				3.06	2.5	0.9	0.09		3.32	5.38	0.15
[19951]	CONVERGENT MARGIN	ANDEAN ARC / SOUTHERN ANDEAN VOLCANIC ZONE / CHILE / QUIZAPU	LAVA FROM SURFACE FLOW	-35.653	-35.653	-70.761	-70.761	SAE			s_MH-12-11 [19951]	DACITE [19951]				ARCHEAN [19951]					VOL			F		WR [19951]	67.7	0.52		15.64				2.92	2.43	0.82	0.09		3.47	5.24	0.14
[19951]	CONVERGENT MARGIN	ANDEAN ARC / SOUTHERN ANDEAN VOLCANIC ZONE / CHILE / QUIZAPU	LAVA FROM SURFACE FLOW	-35.653	-35.653	-70.761	-70.761	SAE			s_MH-12-18 [19951]	DACITE [19951]				ARCHEAN [19951]					VOL			F		WR [19951]	67.87	0.5		15.83				2.93	2.34	0.84	0.09		3.35	5.36	0.13
[4743]	CONVERGENT MARGIN	ANDEAN ARC / SOUTHERN ANDEAN VOLCANIC ZONE / CHILE / SAN PEDRO-PELLADO/TATARA		-36	-36	-70.5	-70.5	SAE			s_HX14B [4743]	GABBRO [4743]									PLU					WR [4743]	46.4	0.54		11.72				11.92	5.26	19.6	0.2		0.56	2.16	0.13
[4743]	CONVERGENT MARGIN	ANDEAN ARC / SOUTHERN ANDEAN VOLCANIC ZONE / CHILE / SAN PEDRO-PELLADO/TATARA		-36	-36	-70.5	-70.5	SAE			s_HX14K [4743]	GABBRO [4743]									PLU					WR [4743]	45.8	0.64		10.63				11.79	5.07	21.4	0.19		0.52	2.06	0.13
[4743]	CONVERGENT MARGIN	ANDEAN ARC / SOUTHERN ANDEAN VOLCANIC ZONE / CHILE / SAN PEDRO-PELLADO/TATARA		-36	-36	-70.5	-70.5	SAE			s_HX14N [4743]	GABBRO [4743]									PLU					WR [4743]	47.3	0.58		10.94				10.55	5.44	20.8	0.18		0.71	1.67	0.11
[4743]	CONVERGENT MARGIN	ANDEAN ARC / SOUTHERN ANDEAN VOLCANIC ZONE / CHILE / SAN PEDRO-PELLADO/TATARA		-36	-36	-70.5	-70.5	SAE			s_HX12A [4743]	GABBRO [4743]									PLU					WR [4743]	52	1.3		18.17				8.75	8.77	5.47	0.16		0.72	3.63	0.35
[4743]	CONVERGENT MARGIN	ANDEAN ARC / SOUTHERN ANDEAN VOLCANIC ZONE / CHILE / SAN PEDRO-PELLADO/TATARA		-36	-36	-70.5	-70.5	SAE			s_HX12B [4743]	GABBRO [4743]									PLU					WR [4743]	51.7	0.81		18.02				8.04	9.1	7.26	0.15		0.49	3.57	0.12
[4743]	CONVERGENT MARGIN	ANDEAN ARC / SOUTHERN ANDEAN VOLCANIC ZONE / CHILE / SAN PEDRO-PELLADO/TATARA		-36	-36	-70.5	-70.5	SAE			s_HX14A [4743]	GABBRO [4743]									PLU					WR [4743]	50.9	1		17.75				8.8	9.2	7.09	0.16		0.29	3.25	0.19
[4743]	CONVERGENT MARGIN	ANDEAN ARC / SOUTHERN ANDEAN VOLCANIC ZONE / CHILE / SAN PEDRO-PELLADO/TATARA		-36	-36	-70.5	-70.5	SAE			s_HX14C [4743]	GABBRO [4743]									PLU					WR [4743]	52.2	0.47		18.9				6.95	8.17	7.95	0.13		0.78	3.11	0.12
[4743]	CONVERGENT MARGIN	ANDEAN ARC / SOUTHERN ANDEAN VOLCANIC ZONE / CHILE / SAN PEDRO-PELLADO/TATARA		-36	-36	-70.5	-70.5	SAE			s_HX14D [4743]	GABBRO [4743]									PLU					WR [4743]	52.3	0.91		18.96				7.96	9.26	5.21	0.16		0.37	3.72	0.24
[4743]	CONVERGENT MARGIN	ANDEAN ARC / SOUTHERN ANDEAN VOLCANIC ZONE / CHILE / SAN PEDRO-PELLADO/TATARA		-36	-36	-70.5	-70.5	SAE			s_HX14E [4743]	GABBRO [4743]									PLU					WR [4743]	46.2	0.26		23.41				5.88	11.59	9.74	0.1		0.34	1.57	0.08
[4743]	CONVERGENT MARGIN	ANDEAN ARC / SOUTHERN ANDEAN VOLCANIC ZONE / CHILE / SAN PEDRO-PELLADO/TATARA		-36	-36	-70.5	-70.5	SAE			s_HX14H [4743]	GABBRO [4743]									PLU					WR [4743]	46.9	0.7		21.59				8.02	10.24	7.64	0.11		0.57	2.25	0.09
[4743]	CONVERGENT MARGIN	ANDEAN ARC / SOUTHERN ANDEAN VOLCANIC ZONE / CHILE / SAN PEDRO-PELLADO/TATARA		-36	-36	-70.5	-70.5	SAE			s_HX14I [4743]	GABBRO [4743]									PLU					WR [4743]	51.1	1.06		18.86				8.05	10.16	5.91	0.15		0.35	3.16	0.09
[4743]	CONVERGENT MARGIN	ANDEAN ARC / SOUTHERN ANDEAN VOLCANIC ZONE / CHILE / SAN PEDRO-PELLADO/TATARA		-36	-36	-70.5	-70.5	SAE			s_HX14J [4743]	GABBRO [4743]									PLU					WR [4743]	50.4	0.92		17.3				8.95	10.4	8.17	0.2		0.23	2.62	0.04
[4743]	CONVERGENT MARGIN	ANDEAN ARC / SOUTHERN ANDEAN VOLCANIC ZONE / CHILE / SAN PEDRO-PELLADO/TATARA		-36	-36	-70.5	-70.5	SAE			s_HX14L [4743]	GABBRO [4743]									PLU					WR [4743]	49.6	1.32		18.29				9.61	9.76	6.07	0.16		0.69	3.45	0.22
[4743]	CONVERGENT MARGIN	ANDEAN ARC / SOUTHERN ANDEAN VOLCANIC ZONE / CHILE / SAN PEDRO-PELLADO/TATARA		-36	-36	-70.5	-70.5	SAE			s_HX14M [4743]	GABBRO [4743]									PLU					WR [4743]	48.9	1.2		19.04				9.81	10.57	5.7	0.15		0.41	3.38	0.15
[4743]	CONVERGENT MARGIN	ANDEAN ARC / SOUTHERN ANDEAN VOLCANIC ZONE / CHILE / SAN PEDRO-PELLADO/TATARA		-36	-36	-70.5	-70.5	SAE			s_HX14Q [4743]	GABBRO [4743]									PLU					WR [4743]	49.4	0.78		18.16				8.82	10.09	8.24	0.16		0.8	2.88	0.02
[4743]	CONVERGENT MARGIN	ANDEAN ARC / SOUTHERN ANDEAN VOLCANIC ZONE / CHILE / SAN PEDRO-PELLADO/TATARA		-36	-36	-70.5	-70.5	SAE			s_HX14S [4743]	GABBRO [4743]									PLU					WR [4743]	49.2	0.87		18.19				8.64	9.9	7.98	0.18		0.57	3	0.12
[4743]	CONVERGENT MARGIN	ANDEAN ARC / SOUTHERN ANDEAN VOLCANIC ZONE / CHILE / SAN PEDRO-PELLADO/TATARA		-36	-36	-70.5	-70.5	SAE			s_HX14U [4743]	GABBRO [4743]									PLU					WR [4743]	51.7	0.94		17.66				8.64	8.94	7.59	0.16		0.37	3.4	0.13
[4743]	CONVERGENT MARGIN	ANDEAN ARC / SOUTHERN ANDEAN VOLCANIC ZONE / CHILE / SAN PEDRO-PELLADO/TATARA		-36	-36	-70.5	-70.5	SAE			s_HX14W [4743]	GABBRO [4743]									PLU					WR [4743]	49.4	1.31		18.31				9.66	9.79	6.11	0.16		0.68	3.53	0.22
[4743]	CONVERGENT MARGIN	ANDEAN ARC / SOUTHERN ANDEAN VOLCANIC ZONE / CHILE / SAN PEDRO-PELLADO/TATARA		-36	-36	-70.5	-70.5	SAE			s_HX14Y [4743]	GABBRO [4743]									PLU					WR [4743]	46.1	0.12		21.76				6.18	10.57	10.75	0.11		2.48	1.33	0.06
[4743]	CONVERGENT MARGIN	ANDEAN ARC / SOUTHERN ANDEAN VOLCANIC ZONE / CHILE / SAN PEDRO-PELLADO/TATARA		-36	-36	-70.5	-70.5	SAE			s_HX14X [4743]	GABBRO [4743]									PLU					WR [4743]	49.1	1.41		18.98				9.03	9.69	5.19	0.18		0.52	4.1	0.31
[4743]	CONVERGENT MARGIN	ANDEAN ARC / SOUTHERN ANDEAN VOLCANIC ZONE / CHILE / SAN PEDRO-PELLADO/TATARA		-36	-36	-70.5	-70.5	SAE			s_HX14V [4743]	GABBRO [4743]									PLU					WR [4743]	44.9	0.28		17.43				8.8	8.99	16.45	0.14		0.26	1.37	0.07
[4743]	CONVERGENT MARGIN	ANDEAN ARC / SOUTHERN ANDEAN VOLCANIC ZONE / CHILE / SAN PEDRO-PELLADO/TATARA		-36	-36	-70.5	-70.5	SAE			s_HX14Z [4743]	GABBRO [4743]									PLU					WR [4743]	45.8	0.34		19.5				8.55	9.24	13.31	0.14		0.47	1.72	0.04
[4687]	CONVERGENT MARGIN	ANDEAN ARC / NORTHERN ANDEAN VOLCANIC ZONE / ECUADOR / QUIMSACOCHA		-3.033	-3.034	-79.23	-79.24	SAE			s_QC-249 [4687]	ADAKITE [4687]									VOL					WR [4687]	58.85	0.89		18.2		6.07			6.65	2.78	0.08		1	4.3	0.21
[4687]	CONVERGENT MARGIN	ANDEAN ARC / NORTHERN ANDEAN VOLCANIC ZONE / ECUADOR / QUIMSACOCHA		-3.033	-3.034	-79.23	-79.24	SAE			s_QC-150 [4687]	ADAKITE [4687]									VOL					WR [4687]	60.1	0.83		18		5.35			6	2	0.06		1.3	4.88	0.24
[4687]	CONVERGENT MARGIN	ANDEAN ARC / NORTHERN ANDEAN VOLCANIC ZONE / ECUADOR / QUIMSACOCHA		-3.033	-3.034	-79.23	-79.24	SAE			s_QC-154 [4687]	ADAKITE [4687]									VOL					WR [4687]	60.7	0.83		17.8		5.25			6.2	2	0.06		1.32	4.9	0.24
[4687]	CONVERGENT MARGIN	ANDEAN ARC / NORTHERN ANDEAN VOLCANIC ZONE / ECUADOR / QUIMSACOCHA		-3.033	-3.034	-79.23	-79.24	SAE			s_QC-212 [4687]	ADAKITE [4687]									VOL					WR [4687]	61.4	0.8		17.65		5.35			5.9	1.83	0.06		1.22	4.65	0.22
[4687]	CONVERGENT MARGIN	ANDEAN ARC / NORTHERN ANDEAN VOLCANIC ZONE / ECUADOR / QUIMSACOCHA		-3.033	-3.034	-79.23	-79.24	SAE			s_QC-205 [4687]	ADAKITE [4687]									VOL					WR [4687]	62	0.76		17.75		5.2			5.6	1.92	0.05		1.16	4.6	0.19
[4687]	CONVERGENT MARGIN	ANDEAN ARC / NORTHERN ANDEAN VOLCANIC ZONE / ECUADOR / QUIMSACOCHA		-3.033	-3.034	-79.23	-79.24	SAE			s_QC-153 [4687]	ADAKITE [4687]									VOL					WR [4687]	62.4	0.74		17.45		4.68			5.45	1.62	0.05		1.47	4.78	0.21
[4687]	CONVERGENT MARGIN	ANDEAN ARC / NORTHERN ANDEAN VOLCANIC ZONE / ECUADOR / QUIMSACOCHA		-3.033	-3.034	-79.23	-79.24	SAE			s_QC-246 [4687]	ADAKITE [4687]									VOL					WR [4687]	62	0.76		17.8		5.18			5	1.28	0.06		1.28	4.33	0.2
[4687]	CONVERGENT MARGIN	ANDEAN ARC / NORTHERN ANDEAN VOLCANIC ZONE / ECUADOR / QUIMSACOCHA		-3.033	-3.034	-79.23	-79.24	SAE			s_QC-141 [4687]	ADAKITE [4687]									VOL					WR [4687]	63	0.67		17.55		4.33			5.2	1.66	0.05		1.4	4.8	0.2
[4687]	CONVERGENT MARGIN	ANDEAN ARC / NORTHERN ANDEAN VOLCANIC ZONE / ECUADOR / QUIMSACOCHA		-3.033	-3.034	-79.23	-79.24	SAE			s_QC-142 [4687]	ADAKITE [4687]									VOL					WR [4687]	63.25	0.67		17.7		4.37			4.8	1.49	0.05		1.38	4.55	0.19
[4687]	CONVERGENT MARGIN	ANDEAN ARC / NORTHERN ANDEAN VOLCANIC ZONE / ECUADOR / QUIMSACOCHA		-3.033	-3.034	-79.23	-79.24	SAE			s_QC-143 [4687]	ADAKITE [4687]									VOL					WR [4687]	58.8	0.95		18.35		5.9			6.8	2.73	0.07		1.06	4.62	0.23
[4687]	CONVERGENT MARGIN	ANDEAN ARC / NORTHERN ANDEAN VOLCANIC ZONE / ECUADOR / QUIMSACOCHA		-3.033	-3.034	-79.23	-79.24	SAE			s_QC-146 [4687]	ADAKITE [4687]									VOL					WR [4687]	60.3	0.84		17.9		5.6			6.3	2.54	0.07		1.24	4.7	0.22
[4687]	CONVERGENT MARGIN	ANDEAN ARC / NORTHERN ANDEAN VOLCANIC ZONE / ECUADOR / QUIMSACOCHA		-3.033	-3.034	-79.23	-79.24	SAE			s_QC-145 [4687]	ADAKITE [4687]									VOL					WR [4687]	60.5	0.83		17.75		5.6			6.1	2.49	0.07		1.3	4.62	0.22
[4687]	CONVERGENT MARGIN	ANDEAN ARC / NORTHERN ANDEAN VOLCANIC ZONE / ECUADOR / QUIMSACOCHA		-3.033	-3.034	-79.23	-79.24	SAE			s_QC-140 [4687]	ADAKITE [4687]									VOL					WR [4687]	71	0.25		15.55		1.93			3.04	0.45	0.03		2.03	4.8	0.09
[4687]	CONVERGENT MARGIN	ANDEAN ARC / NORTHERN ANDEAN VOLCANIC ZONE / ECUADOR / QUIMSACOCHA		-3.033	-3.034	-79.23	-79.24	SAE			s_QC-100 [4687]	ADAKITE [4687]									VOL					WR [4687]	71	0.27		15.85		1.9			2.84	0.18	0.02		1.95	4.83	0.09
[4687]	CONVERGENT MARGIN	ANDEAN ARC / NORTHERN ANDEAN VOLCANIC ZONE / ECUADOR / QUIMSACOCHA		-3.033	-3.034	-79.23	-79.24	SAE			s_QC-109 [4687]	ADAKITE [4687]									VOL					WR [4687]	71.7	0.26		15.6		1.83			3.06	0.33	0.02		1.98	4.87	0.09
[4739]	CONVERGENT MARGIN	ANDEAN ARC / NORTHERN ANDEAN VOLCANIC ZONE / ECUADOR / ANTISANA		-0.484	-0.484	-78.142	-78.142	SAE			s_ANT8 [4739]	NOT GIVEN [4739]									VOL					WR [4739]	61.7	0.78		16		5.85			5.47	3.02	0.09		2.33	4.31	0.24
[4739]	CONVERGENT MARGIN	ANDEAN ARC / NORTHERN ANDEAN VOLCANIC ZONE / ECUADOR / ANTISANA		-0.484	-0.484	-78.142	-78.142	SAE			s_ANT10 [4739]	NOT GIVEN [4739]									VOL					WR [4739]	64.6	0.67		15.32		4.94			4.3	2.46	0.07		3.26	4	0.21
[4739]	CONVERGENT MARGIN	ANDEAN ARC / NORTHERN ANDEAN VOLCANIC ZONE / ECUADOR / ANTISANA		-0.484	-0.484	-78.142	-78.142	SAE			s_ANT14C [4739]	NOT GIVEN [4739]									VOL					WR [4739]	65	0.64		15.22		4.69			3.95	2.23	0.07		3.45	3.98	0.18
[4739]	CONVERGENT MARGIN	ANDEAN ARC / NORTHERN ANDEAN VOLCANIC ZONE / ECUADOR / ANTISANA		-0.484	-0.484	-78.142	-78.142	SAE			s_ANT28 [4739]	NOT GIVEN [4739]									VOL					WR [4739]	62.6	0.7		16.05		5.67			4.8	2.84	0.08		2.63	3.7	0.21
[4739]	CONVERGENT MARGIN	ANDEAN ARC / NORTHERN ANDEAN VOLCANIC ZONE / ECUADOR / ANTISANA		-0.484	-0.484	-78.142	-78.142	SAE			s_ANT36 [4739]	NOT GIVEN [4739]									VOL					WR [4739]	59	0.92		16.35		7.2			6.14	4.01	0.1		2.2	3.94	0.28
[4739]	CONVERGENT MARGIN	ANDEAN ARC / NORTHERN ANDEAN VOLCANIC ZONE / ECUADOR / ANTISANA		-0.484	-0.484	-78.142	-78.142	SAE			s_ANT37 [4739]	ANDESITE [4739]									VOL					WR [4739]	59	0.94		16.25		6.75			5.94	3.3	0.09		2.21	4.21	0.3
[4739]	CONVERGENT MARGIN	ANDEAN ARC / NORTHERN ANDEAN VOLCANIC ZONE / ECUADOR / ANTISANA		-0.484	-0.484	-78.142	-78.142	SAE			s_ANT46 [4739]	NOT GIVEN [4739]									VOL					WR [4739]	58	0.91		16.95		7.4			6.27	3.73	0.09		1.71	4.05	0.26
[4739]	CONVERGENT MARGIN	ANDEAN ARC / NORTHERN ANDEAN VOLCANIC ZONE / ECUADOR / ANTISANA		-0.484	-0.484	-78.142	-78.142	SAE			s_ANT47 [4739]	NOT GIVEN [4739]									VOL					WR [4739]	55.9	0.95		17.05		7.91			6.33	4.88	0.1		1.58	3.94	0.27
[4739]	CONVERGENT MARGIN	ANDEAN ARC / NORTHERN ANDEAN VOLCANIC ZONE / ECUADOR / ANTISANA		-0.484	-0.484	-78.142	-78.142	SAE			s_ANT60 [4739]	ANDESITE [4739]									VOL					WR [4739]	57.9	1.08		17.9		7.4			5.81	2.45	0.11		2.39	4.42	0.34
[4739]	CONVERGENT MARGIN	ANDEAN ARC / NORTHERN ANDEAN VOLCANIC ZONE / ECUADOR / ANTISANA		-0.484	-0.484	-78.142	-78.142	SAE			s_ANT61 [4739]	ANDESITE [4739]									VOL					WR [4739]	62.3	0.68		16.2		5.42			5.14	2.89	0.08		2.37	4.09	0.22
[4739]	CONVERGENT MARGIN	ANDEAN ARC / NORTHERN ANDEAN VOLCANIC ZONE / ECUADOR / ANTISANA		-0.484	-0.484	-78.142	-78.142	SAE			s_ANT62 [4739]	ANDESITE [4739]									VOL					WR [4739]	62.95	0.74		16.15		5.46			4.97	2.52	0.08		2.42	4.25	0.24
[19945]	CONVERGENT MARGIN	ANDEAN ARC / SOUTHERN ANDEAN VOLCANIC ZONE / CHILE / CARRAN-LOS VENADOS VOLCANIC FIELD	RININAHUE MAAR	-40.3686	-40.3686	-72.0817	-72.0817	SAE			s_FB170812-1 [19945]	ANDESITE, BASALTIC [19945]									VOL					WR [19945]	52.58	1.1		18.26				10.56	7.76	4.1	0.19		0.55	3.83	0.11
[19945]	CONVERGENT MARGIN	ANDEAN ARC / SOUTHERN ANDEAN VOLCANIC ZONE / CHILE / CARRAN-LOS VENADOS VOLCANIC FIELD	POCURA MAAR	-40.3524	-40.3524	-72.0966	-72.0966	SAE			s_FB101012-1 [19945]	ANDESITE, BASALTIC [19945]									VOL					WR [19945]	53.27	1.05		18.04				10.14	7.45	3.8	0.19		0.64	3.77	0.24
[19945]	CONVERGENT MARGIN	ANDEAN ARC / SOUTHERN ANDEAN VOLCANIC ZONE / CHILE / CARRAN-LOS VENADOS VOLCANIC FIELD	QUIRRASCO	-40.3649	-40.3649	-72.1188	-72.1188	SAE			s_FB091012-1 [19945]	BASALT [19945]									VOL					WR [19945]	51.39	1.15		18.49				10.55	8.01	4.62	0.17		0.47	3.57	0.13
[19945]	CONVERGENT MARGIN	ANDEAN ARC / SOUTHERN ANDEAN VOLCANIC ZONE / CHILE / CARRAN-LOS VENADOS VOLCANIC FIELD		-40.3584	-40.3584	-72.1124	-72.1124	SAE			s_FB091012-2 [19945]	ANDESITE, BASALTIC [19945]									VOL					WR [19945]	56.21	0.74		18.48				8.69	6.58	2.88	0.19		0.76	4.31	0.22
[19945]	CONVERGENT MARGIN	ANDEAN ARC / SOUTHERN ANDEAN VOLCANIC ZONE / CHILE / CARRAN-LOS VENADOS VOLCANIC FIELD		-40.3584	-40.3584	-72.1124	-72.1124	SAE			s_FB091012-3 [19945]	ANDESITE, BASALTIC [19945]									VOL					WR [19945]	54.93	0.77		18.61				9.5	6.61	3	0.19		0.72	4.22	0.24
[19945]	CONVERGENT MARGIN	ANDEAN ARC / SOUTHERN ANDEAN VOLCANIC ZONE / CHILE / CARRAN-LOS VENADOS VOLCANIC FIELD		-40.3668	-40.3668	-72.0971	-72.0971	SAE			s_FB091012-5 [19945]	ANDESITE, BASALTIC [19945]									VOL					WR [19945]	55.67	0.78		18.07				9	6.78	3.08	0.19		0.74	4.17	0.2
[19945]	CONVERGENT MARGIN	ANDEAN ARC / SOUTHERN ANDEAN VOLCANIC ZONE / CHILE / CARRAN-LOS VENADOS VOLCANIC FIELD	JARAMILLO	-40.3983	-40.3983	-72.0892	-72.0892	SAE			s_FB091012-6 [19945]	BASALT [19945]									VOL					WR [19945]	51.52	1.08		18.54				10.88	7.98	4.44	0.18		0.47	3.68	0.1
[19945]	CONVERGENT MARGIN	ANDEAN ARC / SOUTHERN ANDEAN VOLCANIC ZONE / CHILE / CARRAN-LOS VENADOS VOLCANIC FIELD		-40.3115	-40.3115	-72.224	-72.224	SAE			s_FB091012-7 [19945]	BASALT [19945]									VOL					WR [19945]	51.13	2.4		14.37				12.06	7.89	4.42	0.25		0.85	3.6	1.17
[19945]	CONVERGENT MARGIN	ANDEAN ARC / SOUTHERN ANDEAN VOLCANIC ZONE / CHILE / CARRAN-LOS VENADOS VOLCANIC FIELD	LOS VENADOS GROUP	-40.3748	-40.3748	-72.1983	-72.1983	SAE			s_LL141112-4 [19945]	BASALT [19945]									VOL					WR [19945]	51.82	1.1		18.85				10.2	7.4	4.44	0.18		0.54	3.59	0.17
[19945]	CONVERGENT MARGIN	ANDEAN ARC / SOUTHERN ANDEAN VOLCANIC ZONE / CHILE / CARRAN-LOS VENADOS VOLCANIC FIELD	LOS VENADOS GROUP	-40.3748	-40.3748	-72.1983	-72.1983	SAE			s_LL141112-3 [19945]	BASALT [19945]									VOL					WR [19945]	50.91	1.12		19.25				10.36	7.23	4.44	0.19		0.51	3.48	0.18
[19945]	CONVERGENT MARGIN	ANDEAN ARC / SOUTHERN ANDEAN VOLCANIC ZONE / CHILE / CARRAN-LOS VENADOS VOLCANIC FIELD	LOS VENADOS GROUP	-40.3748	-40.3748	-72.1983	-72.1983	SAE			s_LL141112-1 [19945]	BASALT [19945]									VOL					WR [19945]	51.5	1.09		18.61				10.04	8.48	4.82	0.18		0.54	3.5	0.16
[19945]	CONVERGENT MARGIN	ANDEAN ARC / SOUTHERN ANDEAN VOLCANIC ZONE / CHILE / CARRAN-LOS VENADOS VOLCANIC FIELD	MEDIALUNA	-40.3682	-40.3682	-71.9938	-71.9938	SAE			s_FB151112-1 [19945]	BASALT [19945]									VOL					WR [19945]	51.4	1.05		17.31				8.95	8.66	6.83	0.17		0.88	3.17	0.34
[19945]	CONVERGENT MARGIN	ANDEAN ARC / SOUTHERN ANDEAN VOLCANIC ZONE / CHILE / CARRAN-LOS VENADOS VOLCANIC FIELD	CARRAN GROUP	-40.3694	-40.3694	-72.0111	-72.0111	SAE			s_FB151112-3 [19945]	BASALT [19945]									VOL					WR [19945]	51.88	1.06		18.82				10.42	7.93	4.25	0.18		0.52	3.66	0.19
[19945]	CONVERGENT MARGIN	ANDEAN ARC / SOUTHERN ANDEAN VOLCANIC ZONE / CHILE / CARRAN-LOS VENADOS VOLCANIC FIELD	CARRAN GROUP	-40.3672	-40.3672	-72.0273	-72.0273	SAE			s_FB141112-5 [19945]	BASALT [19945]									VOL					WR [19945]	51.23	1.15		18.71				10.37	8.13	4.51	0.18		0.5	3.63	0.18
[19945]	CONVERGENT MARGIN	ANDEAN ARC / SOUTHERN ANDEAN VOLCANIC ZONE / CHILE / CARRAN-LOS VENADOS VOLCANIC FIELD	CARRAN GROUP	-40.3676	-40.3676	-72.0276	-72.0276	SAE			s_FB141112-8 [19945]	BASALT [19945]									VOL					WR [19945]	51.43	1.08		18.74				10.06	8.38	4.84	0.18		0.48	3.28	0.15
[19945]	CONVERGENT MARGIN	ANDEAN ARC / SOUTHERN ANDEAN VOLCANIC ZONE / CHILE / CARRAN-LOS VENADOS VOLCANIC FIELD	CARRAN GROUP	-40.3683	-40.3683	-72.0261	-72.0261	SAE			s_FB141112-10 [19945]	BASALT [19945]									VOL					WR [19945]	50.42	0.97		18.87				9.71	9.04	5.75	0.18		0.44	2.85	0.16
[19945]	CONVERGENT MARGIN	ANDEAN ARC / SOUTHERN ANDEAN VOLCANIC ZONE / CHILE / CARRAN-LOS VENADOS VOLCANIC FIELD	LOS GUINDOS	-40.283	-40.283	-72.0602	-72.0602	SAE			s_FB210314-2 [19945]	BASALT [19945]									VOL					WR [19945]	49.75	1.15		16.68				9.11	8.93	7.57	0.16		1.1	2.93	0.28
[19945]	CONVERGENT MARGIN	ANDEAN ARC / SOUTHERN ANDEAN VOLCANIC ZONE / CHILE / CARRAN-LOS VENADOS VOLCANIC FIELD	LOS GUINDOS	-40.3038	-40.3038	-72.0254	-72.0254	SAE			s_FB210314-5 [19945]	BASALT [19945]									VOL					WR [19945]	50.26	1		17.46				9.24	8.87	6.63	0.17		0.75	3.03	0.22
[19945]	CONVERGENT MARGIN	ANDEAN ARC / SOUTHERN ANDEAN VOLCANIC ZONE / CHILE / CARRAN-LOS VENADOS VOLCANIC FIELD	MEDIALUNA	-40.4044	-40.4044	-71.989	-71.989	SAE			s_FB220114-6 [19945]	BASALT [19945]									VOL					WR [19945]	51.79	1.04		17.26				8.72	8.36	6.22	0.16		1.04	3.19	0.34
[19945]	CONVERGENT MARGIN	ANDEAN ARC / SOUTHERN ANDEAN VOLCANIC ZONE / CHILE / CARRAN-LOS VENADOS VOLCANIC FIELD		-40.3803	-40.3803	-72.1106	-72.1106	SAE			s_FB220114-12 [19945]	ANDESITE, BASALTIC [19945]									VOL					WR [19945]	53.08	0.99		18				10.03	7.68	3.94	0.2		0.52	3.77	0.16
[19945]	CONVERGENT MARGIN	ANDEAN ARC / SOUTHERN ANDEAN VOLCANIC ZONE / CHILE / CARRAN-LOS VENADOS VOLCANIC FIELD	COLORADO	-40.3695	-40.3695	-72.0906	-72.0906	SAE			s_FB220114-10 [19945]	BASALT [19945]									VOL					WR [19945]	50.64	1.2		18.42				10.13	8.02	4.6	0.18		0.48	3.75	0.18
[19945]	CONVERGENT MARGIN	ANDEAN ARC / SOUTHERN ANDEAN VOLCANIC ZONE / CHILE / CARRAN-LOS VENADOS VOLCANIC FIELD	SANTO DOMINGO MAAR	-40.3792	-40.3792	-72.1807	-72.1807	SAE			s_FB230114-1 [19945]	BASALT [19945]									VOL					WR [19945]	50.73	1.17		18.51				10.37	8.08	4.44	0.18		0.47	3.41	0.15
[19945]	CONVERGENT MARGIN	ANDEAN ARC / SOUTHERN ANDEAN VOLCANIC ZONE / CHILE / CARRAN-LOS VENADOS VOLCANIC FIELD	SALTO DEL DIABLO	-40.3806	-40.3806	-72.1854	-72.1854	SAE			s_FB230114-2 [19945]	BASALT [19945]									VOL					WR [19945]	51.35	1.17		18.14				10.32	8.12	4.51	0.18		0.49	3.62	0.15
[19945]	CONVERGENT MARGIN	ANDEAN ARC / SOUTHERN ANDEAN VOLCANIC ZONE / CHILE / CARRAN-LOS VENADOS VOLCANIC FIELD	LOS VENADOS GROUP	-40.411	-40.411	-72.1645	-72.1645	SAE			s_FB220314-5 [19945]	BASALT [19945]									VOL					WR [19945]	51.21	1.1		18.42				9.79	7.98	4.53	0.18		0.45	3.64	0.15
[19945]	CONVERGENT MARGIN	ANDEAN ARC / SOUTHERN ANDEAN VOLCANIC ZONE / CHILE / CARRAN-LOS VENADOS VOLCANIC FIELD	LOS VENADOS GROUP	-40.3939	-40.3939	-72.1736	-72.1736	SAE			s_FB220314-7 [19945]	BASALT [19945]									VOL					WR [19945]	51.5	1.01		18.58				10.04	7.31	4.05	0.18		0.53	3.88	0.21
[19945]	CONVERGENT MARGIN	ANDEAN ARC / SOUTHERN ANDEAN VOLCANIC ZONE / CHILE / CARRAN-LOS VENADOS VOLCANIC FIELD	LOS VENADOS GROUP	-40.401	-40.401	-72.1563	-72.1563	SAE			s_FB220314-9 [19945]	ANDESITE, BASALTIC [19945]									VOL					WR [19945]	52.03	1.04		18.02				10.16	7.67	3.98	0.19		0.52	3.74	0.16
[19945]	CONVERGENT MARGIN	ANDEAN ARC / SOUTHERN ANDEAN VOLCANIC ZONE / CHILE / CARRAN-LOS VENADOS VOLCANIC FIELD	LOS VENADOS GROUP	-40.4041	-40.4041	-72.1627	-72.1627	SAE			s_FB240314-2 [19945]	ANDESITE, BASALTIC [19945]									VOL					WR [19945]	52.25	1.03		18.11				9.93	7.82	4.02	0.19		0.52	3.7	0.16
[19945]	CONVERGENT MARGIN	ANDEAN ARC / SOUTHERN ANDEAN VOLCANIC ZONE / CHILE / CARRAN-LOS VENADOS VOLCANIC FIELD	LOS VENADOS GROUP	-40.4021	-40.4021	-72.1591	-72.1591	SAE			s_FB240314-4 [19945]	ANDESITE, BASALTIC [19945]									VOL					WR [19945]	52.74	1.02		18.12				9.61	7.72	3.99	0.19		0.54	3.74	0.16
[19945]	CONVERGENT MARGIN	ANDEAN ARC / SOUTHERN ANDEAN VOLCANIC ZONE / CHILE / CARRAN-LOS VENADOS VOLCANIC FIELD	LOS VENADOS GROUP	-40.4032	-40.4032	-72.146	-72.146	SAE			s_FB240314-5 [19945]	ANDESITE, BASALTIC [19945]									VOL					WR [19945]	52.32	1.01		18.14				9.92	7.79	4.04	0.19		0.52	3.71	0.16
[19945]	CONVERGENT MARGIN	ANDEAN ARC / SOUTHERN ANDEAN VOLCANIC ZONE / CHILE / CARRAN-LOS VENADOS VOLCANIC FIELD	LOS VENADOS GROUP	-40.3945	-40.3945	-72.1475	-72.1475	SAE			s_FB240314-6 [19945]	ANDESITE, BASALTIC [19945]									VOL					WR [19945]	53.76	0.88		17.78				9.74	7.1	3.57	0.19		0.9	3.87	0.2
[19914]	CONVERGENT MARGIN	ANDEAN ARC / SOUTHERN ANDEAN VOLCANIC ZONE / CHILE / SAN JORGE		-39.34	-39.34	-71.66	-71.66	SAE			s_SANJ-1 [19914]	BASALT [19914]									VOL					WR [19914]	50.29	0.804		15.63		6.3	3.57		9.88	9.83	0.157		0.41	2.5	0.13
[19914]	CONVERGENT MARGIN	ANDEAN ARC / SOUTHERN ANDEAN VOLCANIC ZONE / CHILE / SAN JORGE		-39.34	-39.34	-71.66	-71.66	SAE			s_SANJ-3 [19914]	BASALT [19914]									VOL					WR [19914]	49.37	0.763		15.51		7.7	2.23		9.57	10.8	0.155		0.41	2.46	0.1
[19914]	CONVERGENT MARGIN	ANDEAN ARC / SOUTHERN ANDEAN VOLCANIC ZONE / CHILE / HUELEMOLLE		-39.28	-39.35	-71.78	-71.84	SAE			s_HUEL-1 [19914]	BASALT [19914]									VOL					WR [19914]	49.96	1.106		17.73		7.7	2.18		9.4	5.66	0.156		0.82	3.17	0.41
[19914]	CONVERGENT MARGIN	ANDEAN ARC / SOUTHERN ANDEAN VOLCANIC ZONE / CHILE / HUELEMOLLE		-39.28	-39.35	-71.78	-71.84	SAE			s_HUEL-3 [19914]	BASALT [19914]									VOL					WR [19914]	50.95	1.129		18.22		6.6	3.53		9.55	5.67	0.161		0.83	3.23	0.4
[19914]	CONVERGENT MARGIN	ANDEAN ARC / SOUTHERN ANDEAN VOLCANIC ZONE / CHILE / HUELEMOLLE		-39.28	-39.35	-71.78	-71.84	SAE			s_HUEL-4 [19914]	BASALT [19914]									VOL					WR [19914]	51.77	1.194		17.76		7.3	2.88		8.91	4.6	0.159		0.93	3.56	0.43
[19914]	CONVERGENT MARGIN	ANDEAN ARC / SOUTHERN ANDEAN VOLCANIC ZONE / CHILE / HUELEMOLLE		-39.28	-39.35	-71.78	-71.84	SAE			s_HUEL-6 [19914]	BASALT [19914]									VOL					WR [19914]	50.12	1.139		18.19		6	3.74		9	4.74	0.153		0.83	3.33	0.43
[19914]	CONVERGENT MARGIN	ANDEAN ARC / SOUTHERN ANDEAN VOLCANIC ZONE / CHILE / LA BARDA		-39.22	-39.22	-71.79	-71.79	SAE			s_BARDA1-2 [19914]	BASALT [19914]									VOL					WR [19914]	50.45	1.077		16.82		6.9	3.09		9.07	7.59	0.154		0.74	3.13	0.33
[19914]	CONVERGENT MARGIN	ANDEAN ARC / SOUTHERN ANDEAN VOLCANIC ZONE / CHILE / RELICURA		-39.26	-39.27	-71.65	-71.65	SAE			s_REL1-2 [19914]	BASALT [19914]									VOL					WR [19914]	51.22	1.167		17.55		8.4	2.61		8.46	5.79	0.163		1.11	3.29	0.41
[19914]	CONVERGENT MARGIN	ANDEAN ARC / SOUTHERN ANDEAN VOLCANIC ZONE / CHILE / CANI		-39.28	-39.28	-71.73	-71.73	SAE			s_CANI-5 [19914]	BASALT [19914]									VOL					WR [19914]	50.49	1.023		17.32		7.3	2.61		8.45	6.65	0.148		0.85	3.17	0.32
[19914]	CONVERGENT MARGIN	ANDEAN ARC / SOUTHERN ANDEAN VOLCANIC ZONE / CHILE / REDONDO		-39.27	-39.28	-71.72	-71.72	SAE			s_RED-5 [19914]	BASALT [19914]									VOL					WR [19914]	50.87	0.994		17.24		7.9	2.01		9.07	7.35	0.153		0.79	3.08	0.29
[19914]	CONVERGENT MARGIN	ANDEAN ARC / SOUTHERN ANDEAN VOLCANIC ZONE / CHILE / CANI		-39.25	-39.25	-71.68	-71.68	SAE			s_CORD2-2 [19914]	BASALT [19914]									VOL					WR [19914]	49.85	1.165		17.28		4.8	4.72		8.19	6.42	0.152		1.23	3.28	0.44
[19914]	CONVERGENT MARGIN	ANDEAN ARC / SOUTHERN ANDEAN VOLCANIC ZONE / CHILE / VILLARRICA / 1971 VILLARRICA LAVA FLOW	1971 VILLARRICA LAVA	-39.43	-39.47	-71.95	-72.05	SAE			s_1971 N6 [19914]	ANDESITE, BASALTIC [19914]									VOL					WR [19914]	52.85	1.105		16.76		7.2	3.05		9.76	6.39	0.157		0.64	3.06	0.21
[19914]	CONVERGENT MARGIN	ANDEAN ARC / SOUTHERN ANDEAN VOLCANIC ZONE / CHILE / VILLARRICA / 1971 VILLARRICA LAVA FLOW	1971 VILLARRICA LAVA	-39.43	-39.47	-71.95	-72.05	SAE			s_1971 10 M1 [19914]	ANDESITE, BASALTIC [19914]									VOL					WR [19914]	51.92	1.117		16.68		6.6	3.17		9.57	5.95	0.154		0.64	3.01	0.23
[19914]	CONVERGENT MARGIN	ANDEAN ARC / SOUTHERN ANDEAN VOLCANIC ZONE / CHILE / VILLARRICA / 1971 VILLARRICA LAVA FLOW	1971 VILLARRICA LAVA	-39.43	-39.47	-71.95	-72.05	SAE			s_1971 09 [19914]	ANDESITE, BASALTIC [19914]									VOL					WR [19914]	52.47	1.113		16.71		6.7	3.31		9.61	6.1	0.154		0.65	3.06	0.23
[19914]	CONVERGENT MARGIN	ANDEAN ARC / SOUTHERN ANDEAN VOLCANIC ZONE / CHILE / VILLARRICA / 1971 VILLARRICA LAVA FLOW	1971 VILLARRICA LAVA	-39.43	-39.47	-71.95	-72.05	SAE			s_1971 30 [19914]	ANDESITE, BASALTIC [19914]									VOL					WR [19914]	52.93	1.132		16.77		7.1	2.83		9.63	6.02	0.154		0.65	3.08	0.18
[19914]	CONVERGENT MARGIN	ANDEAN ARC / SOUTHERN ANDEAN VOLCANIC ZONE / CHILE / VILLARRICA / 1971 VILLARRICA LAVA FLOW	1971 VILLARRICA LAVA	-39.43	-39.47	-71.95	-72.05	SAE			s_R1971 DV [19914]	ANDESITE, BASALTIC [19914]									VOL					WR [19914]	51.76	1.13		16.59		5.5	4.55		9.55	6.1	0.154		0.63	2.98	0.2
[17669][24044]	CONVERGENT MARGIN	ANDEAN ARC / CENTRAL ANDEAN VOLCANIC ZONE / ARGENTINA	SOUTHERN PUNA PLATEAU, BACK-ARC MAFIC SUITE	-26.152	-26.152	-67.427	-67.427	SAE			s_RAN4 [17669]	ANDESITE, BASALTIC [17669] / NOT GIVEN [24044]									VOL					WR [17669]	52.1	1.98		15.8		1.24	6.87		6.93	6.93	0.13		2.39	3.51	0.47		0.79			0.1
[17669][24044]	CONVERGENT MARGIN	ANDEAN ARC / CENTRAL ANDEAN VOLCANIC ZONE / ARGENTINA	SOUTHERN PUNA PLATEAU, BACK-ARC MAFIC SUITE	-26.293	-26.293	-67.409	-67.409	SAE			s_RAN5A [17669]	BASALT [17669] / NOT GIVEN [24044]									VOL					WR [17669]	51.7	1.38		14.9		1.93	5.83		7.9	9.02	0.14		2.04	3.27	0.42		0.56			0.08
[17669][24044]	CONVERGENT MARGIN	ANDEAN ARC / CENTRAL ANDEAN VOLCANIC ZONE / ARGENTINA	SOUTHERN PUNA PLATEAU, BACK-ARC MAFIC SUITE	-26.334	-26.334	-67.385	-67.385	SAE			s_RAN6 [17669]	BASALT [17669] / NOT GIVEN [24044]									VOL					WR [17669]	51.5	1.32		15.2		2.34	5.55		8.17	9	0.13		1.79	3.12	0.34		0.73			0.06
[17669][24044]	CONVERGENT MARGIN	ANDEAN ARC / CENTRAL ANDEAN VOLCANIC ZONE / ARGENTINA	SOUTHERN PUNA PLATEAU, BACK-ARC MAFIC SUITE	-26.363	-26.363	-67.372	-67.372	SAE			s_RAN7 [17669]	BASALT [17669] / NOT GIVEN [24044]									VOL					WR [17669]	51.5	1.41		15.2		2.07	6.01		7.69	8.83	0.13		1.77	3.19	0.32		0.8			0.07
[17669][24044]	CONVERGENT MARGIN	ANDEAN ARC / CENTRAL ANDEAN VOLCANIC ZONE / ARGENTINA	SOUTHERN PUNA PLATEAU, BACK-ARC MAFIC SUITE	-26.707	-26.707	-67.246	-67.246	SAE			s_RAN9 [17669]	BASALT [17669] / NOT GIVEN [24044]									VOL					WR [17669]	50.2	1.22		14.7		4.75	3.72		8.87	9.27	0.15		1.76	3.4	0.48		0.6			0.11
[17669][24044]	CONVERGENT MARGIN	ANDEAN ARC / CENTRAL ANDEAN VOLCANIC ZONE / ARGENTINA	SOUTHERN PUNA PLATEAU, BACK-ARC MAFIC SUITE	-26.032	-26.032	-67.445	-67.445	SAE			s_RAN10 [17669]	ANDESITE, BASALTIC [17669] / NOT GIVEN [24044]									VOL					WR [17669]	53.2	1.25		14.9		3.31	3.94		8.49	6.79	0.11		1.97	3.42	0.49		1.05			0.29
[17669][24044]	CONVERGENT MARGIN	ANDEAN ARC / CENTRAL ANDEAN VOLCANIC ZONE / ARGENTINA	SOUTHERN PUNA PLATEAU, BACK-ARC MAFIC SUITE	-26.13	-26.13	-67.429	-67.429	SAE			s_SAF65 [17669]	ANDESITE, BASALTIC [17669] / NOT GIVEN [24044]									VOL					WR [17669]	53.3	1.84		15.9			8		7.5	7.2	0.1		1.73	3.5	0.27		0.48
[17669]	CONVERGENT MARGIN	ANDEAN ARC / CENTRAL ANDEAN VOLCANIC ZONE / ARGENTINA	SOUTHERN PUNA PLATEAU, BACK-ARC MAFIC SUITE	-26.473	-26.473	-67.416	-67.416	SAE			s_SAF71 [17669]	ANDESITE, BASALTIC [17669]									VOL					WR [17669]	52	1.9		15.3			8.41		7.7	8.75	0.12		1.44	3.66	0.32		0.11
[17669][24044]	CONVERGENT MARGIN	ANDEAN ARC / CENTRAL ANDEAN VOLCANIC ZONE / ARGENTINA	SOUTHERN PUNA PLATEAU, BACK-ARC MAFIC SUITE	-26.65	-26.65	-67.87	-67.87	SAE			s_SAF76 [17669]	ANDESITE, BASALTIC [17669] / NOT GIVEN [24044]									VOL					WR [17669]	54.5	1.31		15.4		1.62	5.63		6.92	6.82	0.12		2.37	3.31	0.32		0.54			0.14
[17669][24044]	CONVERGENT MARGIN	ANDEAN ARC / CENTRAL ANDEAN VOLCANIC ZONE / ARGENTINA	SOUTHERN PUNA PLATEAU, BACK-ARC MAFIC SUITE	-25.872	-25.872	-67.393	-67.393	SAE			s_SAF200 [17669]	ANDESITE, BASALTIC [17669] / NOT GIVEN [24044]									VOL					WR [17669]	56.8	1.16		15.6		1.64	4.95		6.26	5.93	0.1		2.31	3.09	0.25		0.85			0.02
[17669][24044]	CONVERGENT MARGIN	ANDEAN ARC / CENTRAL ANDEAN VOLCANIC ZONE / ARGENTINA	SOUTHERN PUNA PLATEAU, BACK-ARC MAFIC SUITE	-25.87	-25.87	-67.436	-67.436	SAE			s_SAF202 [17669]	ANDESITE, BASALTIC [17669] / NOT GIVEN [24044]									VOL					WR [17669]	53.5	1.28		15.8		1.43	6.51		7.52	7.22	0.13		1.91	2.74	0.21		0.82			0.04
[17669][24044]	CONVERGENT MARGIN	ANDEAN ARC / CENTRAL ANDEAN VOLCANIC ZONE / ARGENTINA	SOUTHERN PUNA PLATEAU, BACK-ARC MAFIC SUITE	-25.853	-25.853	-67.31	-67.31	SAE			s_SAF207 [17669]	ANDESITE, BASALTIC [17669] / NOT GIVEN [24044]									VOL					WR [17669]	55.7	1.13		14.6		1.79	4.9		6.18	7.86	0.11		2.54	2.59	0.28		1.14			0.13
[17669][24044]	CONVERGENT MARGIN	ANDEAN ARC / CENTRAL ANDEAN VOLCANIC ZONE / ARGENTINA	SOUTHERN PUNA PLATEAU, BACK-ARC MAFIC SUITE	-25.83	-25.83	-67.287	-67.287	SAE			s_SAF208 [17669]	ANDESITE, BASALTIC [17669] / NOT GIVEN [24044]									VOL					WR [17669]	54.3	1.29		15.5		2.08	5.34		7.19	7.13	0.12		1.97	3.07	0.29		0.48			0.05
[17669][24044]	CONVERGENT MARGIN	ANDEAN ARC / CENTRAL ANDEAN VOLCANIC ZONE / ARGENTINA	SOUTHERN PUNA PLATEAU, BACK-ARC MAFIC SUITE	-25.508	-25.508	-67.219	-67.219	SAE			s_SAF212 [17669]	ANDESITE [17669] / NOT GIVEN [24044]									VOL					WR [17669]	60.5	0.98		15.4		0.26	4.88		4.89	4.52	0.08		2.9	3.44	0.32		0.49			0.04
[17669][24044]	CONVERGENT MARGIN	ANDEAN ARC / CENTRAL ANDEAN VOLCANIC ZONE / ARGENTINA	SOUTHERN PUNA PLATEAU, BACK-ARC MAFIC SUITE	-25.216	-25.216	-67.029	-67.029	SAE			s_SAF214 [17669]	ANDESITE, BASALTIC [17669] / NOT GIVEN [24044]									VOL					WR [17669]	54.7	1.2		15.7		1.74	5.39		6.97	6.6	0.11		1.76	3.01	0.25		1.08			0.12
[17669][24044]	CONVERGENT MARGIN	ANDEAN ARC / CENTRAL ANDEAN VOLCANIC ZONE / ARGENTINA	SOUTHERN PUNA PLATEAU, BACK-ARC MAFIC SUITE	-25.265	-25.265	-67.052	-67.052	SAE			s_SAF215 [17669]	ANDESITE, BASALTIC [17669] / NOT GIVEN [24044]									VOL					WR [17669]	52.9	1.18		15.6		1.7	5.93		7.58	7.97	0.12		1.62	2.93	0.22		0.99			0.2
[17669][24044]	CONVERGENT MARGIN	ANDEAN ARC / CENTRAL ANDEAN VOLCANIC ZONE / ARGENTINA	SOUTHERN PUNA PLATEAU, BACK-ARC MAFIC SUITE	-26.306	-26.306	-67.39	-67.39	SAE			s_SAF218 [17669]	BASALT [17669] / NOT GIVEN [24044]									VOL					WR [17669]	51.4	1.42		15.1		3.32	4.81		8.4	7.82	0.13		1.83	2.94	0.37		0.85			0.09
[17669][24044]	CONVERGENT MARGIN	ANDEAN ARC / CENTRAL ANDEAN VOLCANIC ZONE / ARGENTINA	SOUTHERN PUNA PLATEAU, BACK-ARC MAFIC SUITE	-26.357	-26.357	-67.375	-67.375	SAE			s_SAF220 [17669]	BASALT [17669] / NOT GIVEN [24044]									VOL					WR [17669]	51.3	1.42		15.3		2.14	5.98		7.81	8.48	0.13		1.82	3.06	0.3		0.75			0.11
[4433]	CONVERGENT MARGIN	ANDEAN ARC / CENTRAL ANDEAN VOLCANIC ZONE / PERU	QUILCA	-17	-17	-73	-73	SAE			s_626 [4433]	GNEISS, PYROXENE [4433]									MET					WR [4433]
[4433]	CONVERGENT MARGIN	ANDEAN ARC / CENTRAL ANDEAN VOLCANIC ZONE / PERU	QUILCA	-17	-17	-73	-73	SAE			s_627 [4433]	GNEISS, PYROXENE [4433]									MET					WR [4433]
[4433]	CONVERGENT MARGIN	ANDEAN ARC / CENTRAL ANDEAN VOLCANIC ZONE / PERU	ROADSIDE QUARRY BETWEEN MOLLENDO AND LA JOYA	-16	-18	-72	-73	SAE			s_628 [4433]	GNEISS [4433]									MET					WR [4433]
[4433]	CONVERGENT MARGIN	ANDEAN ARC / CENTRAL ANDEAN VOLCANIC ZONE / PERU	ROADSIDE QUARRY BETWEEN MOLLENDO AND LA JOYA	-16	-18	-72	-73	SAE			s_629 [4433]	GNEISS [4433]									MET					WR [4433]
[4433]	CONVERGENT MARGIN	ANDEAN ARC / CENTRAL ANDEAN VOLCANIC ZONE / PERU	5 KM SOUTH OF MOLLENDO	-17	-17	-72	-72	SAE			s_630 [4433]	GNEISS, BIOTITE [4433]									MET					WR [4433]
[4433]	CONVERGENT MARGIN	ANDEAN ARC / CENTRAL ANDEAN VOLCANIC ZONE / PERU	7 KM WEST OF CAMANA	-16.5	-17	-72	-73	SAE			s_631 [4433]	GNEISS [4433]									MET					WR [4433]
[4433]	CONVERGENT MARGIN	ANDEAN ARC / CENTRAL ANDEAN VOLCANIC ZONE / PERU	NORTH OF RIO OCONA	-16	-16	-74	-74	SAE			s_632 [4433]	SCHIST [4433]									MET					WR [4433]
[4433]	CONVERGENT MARGIN	ANDEAN ARC / CENTRAL ANDEAN VOLCANIC ZONE / PERU		-16.333	-16.333	-74	-74	SAE			s_634 [4433]	GNEISS [4433]									MET					WR [4433]
[4433]	CONVERGENT MARGIN	ANDEAN ARC / CENTRAL ANDEAN VOLCANIC ZONE / PERU	15 KM NORTH OF ATICO	-16	-16	-74	-74	SAE			s_635 [4433]	GRANITE [4433]									PLU					WR [4433]
[4433]	CONVERGENT MARGIN	ANDEAN ARC / CENTRAL ANDEAN VOLCANIC ZONE / PERU	MARCONA	-15.5	-15.5	-75.5	-75.5	SAE			s_637 [4433]	GNEISS [4433]									MET					WR [4433]
[19324]	CONVERGENT MARGIN	ANDEAN ARC / NORTHERN ANDEAN VOLCANIC ZONE / ECUADOR / YANAURCU	CERRO NEGRO GROUP	0.494706	0.494706	-78.3455	-78.3455	SAE	3910	3910	s_PB12001 [19324]	ANDESITE [19324]									VOL					WR [19324]	61.1072	0.520573		17.3591	0			6.17	6.22685	2.80308	0.110121	0	1.55171	3.34368	0.140154
[19324]	CONVERGENT MARGIN	ANDEAN ARC / NORTHERN ANDEAN VOLCANIC ZONE / ECUADOR / YANAURCU	CERRO NEGRO GROUP	0.49513	0.49513	-78.3452	-78.3452	SAE	3903	3903	s_PB12002 [19324]	ANDESITE [19324]									VOL					WR [19324]	61.1755	0.520728		17.4043	0			6.21	6.18865	2.81393	0.110154	0	1.55217	3.32465	0.15021
[19324]	CONVERGENT MARGIN	ANDEAN ARC / NORTHERN ANDEAN VOLCANIC ZONE / ECUADOR / YANAURCU	CERRO NEGRO GROUP	0.491232	0.491232	-78.3391	-78.3391	SAE	4028	4028	s_PB12008 [19324]	ANDESITE [19324]									VOL					WR [19324]	59.8911	0.566981		17.2681	0			6.69	6.29647	3.16316	0.119364	0	1.5219	3.12337	0.149206
[19324]	CONVERGENT MARGIN	ANDEAN ARC / NORTHERN ANDEAN VOLCANIC ZONE / ECUADOR / YANAURCU	CERRO NEGRO GROUP	0.487481	0.487481	-78.3369	-78.3369	SAE	4210	4210	s_PB12009 [19324]	ANDESITE [19324]									VOL					WR [19324]	61.7886	0.4991		17.3287	0			5.92	5.80952	2.61528	0.109802	0	1.58714	3.35395	0.139748
[19324]	CONVERGENT MARGIN	ANDEAN ARC / NORTHERN ANDEAN VOLCANIC ZONE / ECUADOR / YANAURCU	CERRO NEGRO GROUP	0.488776	0.488776	-78.3415	-78.3415	SAE	4087	4087	s_PB12010 [19324]	ANDESITE [19324]									VOL					WR [19324]	61.0088	0.510409		17.2938	0			6.22	6.25501	2.83227	0.120096	0	1.55124	3.27262	0.160128
[19324]	CONVERGENT MARGIN	ANDEAN ARC / NORTHERN ANDEAN VOLCANIC ZONE / ECUADOR / YANAURCU	CERRO NEGRO GROUP	0.477185	0.477185	-78.3305	-78.3305	SAE	4150	4150	s_PB12019 [19324]	ANDESITE [19324]									VOL					WR [19324]	61.19	0.54		17.2	0			6.15	6.17	2.8	0.11	0	1.58	3.37	0.14
[19324]	CONVERGENT MARGIN	ANDEAN ARC / NORTHERN ANDEAN VOLCANIC ZONE / ECUADOR / YANAURCU	CERRO NEGRO GROUP	0.478208	0.478208	-78.3345	-78.3345	SAE	4127	4127	s_PB12020 [19324]	ANDESITE [19324]									VOL					WR [19324]	60.7443	0.528298		17.3142	0			6.16	5.94086	2.78104	0.109647	0	1.59486	3.32928	0.149518
[19324]	CONVERGENT MARGIN	ANDEAN ARC / NORTHERN ANDEAN VOLCANIC ZONE / ECUADOR / YANAURCU	CERRO NEGRO GROUP	0.477795	0.477795	-78.3423	-78.3423	SAE	3997	3997	s_PB12022 [19324]	ANDESITE [19324]									VOL					WR [19324]	61.9364	0.488238		16.9588	0			6	6.03821	2.68033	0.109604	0	1.51453	3.19846	0.149461
[19324]	CONVERGENT MARGIN	ANDEAN ARC / NORTHERN ANDEAN VOLCANIC ZONE / ECUADOR / YANAURCU	CERRO NEGRO GROUP	0.482731	0.482731	-78.3229	-78.3229	SAE	4055	4055	s_PB12034 [19324]	ANDESITE [19324]									VOL					WR [19324]	60.5853	0.57137		17.3115	0			6.39	6.43543	2.98716	0.110264	0	1.55373	3.26784	0.150361
[19324]	CONVERGENT MARGIN	ANDEAN ARC / NORTHERN ANDEAN VOLCANIC ZONE / ECUADOR / YANAURCU	CERRO NEGRO GROUP	0.490657	0.490657	-78.3223	-78.3223	SAE	3939	3939	s_PB12037 [19324]	ANDESITE [19324]									VOL					WR [19324]	60.4019	0.549835		17.2748	0			6.48	6.40808	3.0091	0.109967	0	1.57953	3.23903	0.149955
[19324]	CONVERGENT MARGIN	ANDEAN ARC / NORTHERN ANDEAN VOLCANIC ZONE / ECUADOR / YANAURCU	CERRO NEGRO GROUP	0.490356	0.490356	-78.3392	-78.3392	SAE	4095	4095	s_PB12039 [19324]	ANDESITE [19324]									VOL					WR [19324]	60.5502	0.54747		17.3001	0			6.34	6.09185	2.94639	0.109494	0	1.53292	3.27487	0.14931
[19324]	CONVERGENT MARGIN	ANDEAN ARC / NORTHERN ANDEAN VOLCANIC ZONE / ECUADOR / YANAURCU	NAGNARO DOME	0.50597	0.50597	-78.3313	-78.3313	SAE	3938	3938	s_PB12005 [19324]	ANDESITE [19324]									VOL					WR [19324]	59.1729	0.649154		17.8068	0.00998699			6.42	6.58143	3.48546	0.119844	0	1.44811	3.24577	0.159792
[19324]	CONVERGENT MARGIN	ANDEAN ARC / NORTHERN ANDEAN VOLCANIC ZONE / ECUADOR / YANAURCU	NAGNARO DOME	0.512115	0.512115	-78.3317	-78.3317	SAE	3925	3925	s_PB12013 [19324]	ANDESITE [19324]									VOL					WR [19324]	59.6902	0.649675		17.6412	0.009995			6.32	6.55672	3.42829	0.11994	0	1.46927	3.27836	0.15992
[19324]	CONVERGENT MARGIN	ANDEAN ARC / NORTHERN ANDEAN VOLCANIC ZONE / ECUADOR / YANAURCU	NAGNARO DOME	0.512115	0.512115	-78.3317	-78.3317	SAE	3925	3925	s_PB12014 [19324]	ANDESITE [19324]									VOL					WR [19324]	59.3922	0.639808		17.7447	0			6.36	6.67799	3.46896	0.119964	0	1.42957	3.22903	0.149955
[19324]	CONVERGENT MARGIN	ANDEAN ARC / NORTHERN ANDEAN VOLCANIC ZONE / ECUADOR / YANAURCU	NAGNARO DOME	0.512115	0.512115	-78.3317	-78.3317	SAE	3925	3925	s_PB12014B [19324]	ANDESITE, BASALTIC [19324]									VOL					WR [19324]	56.0981	0.740371		16.1881	0.04002			7.39	7.88395	6.31316	0.130065	0.010005	1.03052	3.06153	0.130065
[19324]	CONVERGENT MARGIN	ANDEAN ARC / NORTHERN ANDEAN VOLCANIC ZONE / ECUADOR / YANAURCU	NAGNARO DOME	0.512115	0.512115	-78.3317	-78.3317	SAE	3925	3925	s_PB12015 [19324]	ANDESITE [19324]									VOL					WR [19324]	59.8018	0.670805		17.5811	0			6.2	6.63797	3.37405	0.120144	0	1.45174	3.26392	0.15018
[19324]	CONVERGENT MARGIN	ANDEAN ARC / NORTHERN ANDEAN VOLCANIC ZONE / ECUADOR / YANAURCU	NAGNARO DOME	0.514049	0.514049	-78.3299	-78.3299	SAE	3948	3948	s_PB12016 [19324]	ANDESITE [19324]									VOL					WR [19324]	58.9066	0.635647		18.0265	0.00993198			6.42	6.25715	3.46626	0.119184	0	1.43021	3.14844	0.158912
[19324]	CONVERGENT MARGIN	ANDEAN ARC / NORTHERN ANDEAN VOLCANIC ZONE / ECUADOR / YANAURCU	NAGNARO DOME	0.513731	0.513731	-78.3265	-78.3265	SAE	4016	4016	s_PB12017 [19324]	ANDESITE [19324]									VOL					WR [19324]	59.6684	0.671097		16.5801	0.00986908			6.72	5.84249	3.71077	0.128298	0	1.5001	3.01994	0.148036
[19324]	CONVERGENT MARGIN	ANDEAN ARC / NORTHERN ANDEAN VOLCANIC ZONE / ECUADOR / YANAURCU	NAGNARO DOME	0.513731	0.513731	-78.3265	-78.3265	SAE	4016	4016	s_PB12017B [19324]	ANDESITE, BASALTIC [19324]									VOL					WR [19324]	53.2913	0.579362		17.3309	0.039956			8.73	8.69043	5.95344	0.159824	0.009989	0.679252	3.34632	0.109879
[19324]	CONVERGENT MARGIN	ANDEAN ARC / NORTHERN ANDEAN VOLCANIC ZONE / ECUADOR / YANAURCU	NAGNARO DOME	0.509953	0.509953	-78.3251	-78.3251	SAE	3997	3997	s_PB12028 [19324]	ANDESITE [19324]									VOL					WR [19324]	59.6564	0.659076		17.6053	0			6.3	6.57079	3.4252	0.119832	0	1.43798	3.22548	0.14979
[19324]	CONVERGENT MARGIN	ANDEAN ARC / NORTHERN ANDEAN VOLCANIC ZONE / ECUADOR / YANAURCU	ANDESITIC OLD YANAURCU	0.498951	0.498951	-78.3385	-78.3385	SAE	3918	3918	s_PB12003 [19324]	ANDESITE [19324]									VOL					WR [19324]	60.3007	0.745803		16.9944	0.0298321			5.91	5.77749	3.71907	0.0795524	0.00994404	1.37228	3.72902	0.188937
[19324]	CONVERGENT MARGIN	ANDEAN ARC / NORTHERN ANDEAN VOLCANIC ZONE / ECUADOR / YANAURCU	ANDESITIC OLD YANAURCU	0.499239	0.499239	-78.3356	-78.3356	SAE	3937	3937	s_PB12004 [19324]	ANDESITE [19324]									VOL					WR [19324]	58.5815	0.817788		16.7547	0.0398921			6.43	6.46252	4.85686	0.0897572	0.00997302	1.23666	3.62021	0.19946
[19324]	CONVERGENT MARGIN	ANDEAN ARC / NORTHERN ANDEAN VOLCANIC ZONE / ECUADOR / YANAURCU	ANDESITIC OLD YANAURCU	0.503793	0.503793	-78.3354	-78.3354	SAE	3820	3820	s_PB12011 [19324]	ANDESITE [19324]									VOL					WR [19324]	57.9064	0.79528		16.7108	0.029823			6.17	6.78971	5.26873	0.0994101	0.00994101	1.24263	3.50918	0.19882
[19324]	CONVERGENT MARGIN	ANDEAN ARC / NORTHERN ANDEAN VOLCANIC ZONE / ECUADOR / YANAURCU	ANDESITIC OLD YANAURCU	0.501206	0.501206	-78.3283	-78.3283	SAE	3946	3946	s_PB12025 [19324]	ANDESITE [19324]									VOL					WR [19324]	59.686	0.783906		16.5613	0.0396914			5.91	5.44765	4.80266	0.0893058	0.00992286	1.32966	3.55238	0.178612
[19324]	CONVERGENT MARGIN	ANDEAN ARC / NORTHERN ANDEAN VOLCANIC ZONE / ECUADOR / YANAURCU	ANDESITIC OLD YANAURCU	0.504656	0.504656	-78.3237	-78.3237	SAE	3981	3981	s_PB12026 [19324]	ANDESITE [19324]									VOL					WR [19324]	61.4792	0.709644		16.9115	0.00999499			5.29	5.61719	3.35832	0.0799599	0.00999499	1.48925	4.04797	0.189905
[19324]	CONVERGENT MARGIN	ANDEAN ARC / NORTHERN ANDEAN VOLCANIC ZONE / ECUADOR / YANAURCU	ANDESITIC OLD YANAURCU	0.509165	0.509165	-78.3214	-78.3214	SAE	4038	4038	s_PB12027 [19324]	ANDESITE [19324]									VOL					WR [19324]	61.9451	0.712013		17.2663	0.0197781			5.83	4.7962	2.08659	0.0494453	0.00988907	1.51303	3.90618	0.168114
[19324]	CONVERGENT MARGIN	ANDEAN ARC / NORTHERN ANDEAN VOLCANIC ZONE / ECUADOR / YANAURCU	ANDESITIC OLD YANAURCU	0.510096	0.510096	-78.3218	-78.3218	SAE	3955	3955	s_PB12029 [19324]	ANDESITE [19324]									VOL					WR [19324]	58.6704	0.820496		17.2403	0.0296565			6.24	5.70393	3.85534	0.079084	0.0098855	1.30489	3.57855	0.187824
[19324]	CONVERGENT MARGIN	ANDEAN ARC / NORTHERN ANDEAN VOLCANIC ZONE / ECUADOR / YANAURCU	ANDESITIC OLD YANAURCU	0.510738	0.510738	-78.3235	-78.3235	SAE	3982	3982	s_PB12030 [19324]	ANDESITE [19324]									VOL					WR [19324]	58.6005	0.82494		16.6678	0.0397561			6.27	5.95348	5.23787	0.109329	0.0198781	1.2722	3.56811	0.178903
[19324]	CONVERGENT MARGIN	ANDEAN ARC / NORTHERN ANDEAN VOLCANIC ZONE / ECUADOR / YANAURCU	ANDESITIC OLD YANAURCU	0.499799	0.499799	-78.3359	-78.3359	SAE	3918	3918	s_PB12040 [19324]	ANDESITE [19324]									VOL					WR [19324]	58.5478	0.813854		17.0413	0.0397002			6.53	6.21308	4.26777	0.0893254	0.00992504	1.26048	3.58294	0.188576
[19324]	CONVERGENT MARGIN	ANDEAN ARC / NORTHERN ANDEAN VOLCANIC ZONE / ECUADOR / YANAURCU	ANDESITIC OLD YANAURCU	0.510096	0.510096	-78.3218	-78.3218	SAE	3955	3955	s_PB12029B [19324]	BASALT [19324]									VOL					WR [19324]	48.4848	1.1886		15.1348	0.0396199			11.81	10.7667	8.04284	0.178289	0.0198099	0.15848	1.81261	0.0693348
[19324]	CONVERGENT MARGIN	ANDEAN ARC / NORTHERN ANDEAN VOLCANIC ZONE / ECUADOR / YANAURCU	TATACHO-CORCOMACO GROUP	0.474763	0.474763	-78.3291	-78.3291	SAE	4180	4180	s_PB12018 [19324]	ANDESITE [19324]									VOL					WR [19324]	58.8214	0.683164		17.1088	0.00990092			6.72	5.92075	4.04948	0.118811	0	1.27722	3.34651	0.128712
[19324]	CONVERGENT MARGIN	ANDEAN ARC / NORTHERN ANDEAN VOLCANIC ZONE / ECUADOR / YANAURCU	TATACHO-CORCOMACO GROUP	0.493338	0.493338	-78.3144	-78.3144	SAE	3946	3946	s_PB12035 [19324]	ANDESITE [19324]									VOL					WR [19324]	61.4701	0.664166		17.4269	0			5.74	5.1349	2.61701	0.0991293	0	1.57616	3.53892	0.148694
[19324]	CONVERGENT MARGIN	ANDEAN ARC / NORTHERN ANDEAN VOLCANIC ZONE / ECUADOR / YANAURCU	TATACHO-CORCOMACO GROUP	0.493528	0.493528	-78.3146	-78.3146	SAE	3969	3969	s_PB12036 [19324]	ANDESITE [19324]									VOL					WR [19324]	60.2765	0.640505		17.205	0			5.55	6.42476	2.49304	0.0985393	0	1.5175	3.51785	0.147809
[19324]	CONVERGENT MARGIN	ANDEAN ARC / NORTHERN ANDEAN VOLCANIC ZONE / ECUADOR / YANAURCU	DACITIC OLD YANAURCU	0.521916	0.521916	-78.3414	-78.3414	SAE	3938	3938	s_PB12006 [19324]	DACITE [19324]									VOL					WR [19324]	63.9953	0.571827		16.1097	0.00985908			3.97	4.76194	2.82956	0.0591545	0.00985908	2.1197	3.58871	0.177464
[19324]	CONVERGENT MARGIN	ANDEAN ARC / NORTHERN ANDEAN VOLCANIC ZONE / ECUADOR / YANAURCU	DACITIC OLD YANAURCU	0.521484	0.521484	-78.3452	-78.3452	SAE	3853	3853	s_PB12007 [19324]	DACITE [19324]									VOL					WR [19324]	61.5315	0.570191		15.9162	0.0294926			4.56	4.62051	4.14863	0.0786471	0.00983088	1.5926	4.50254	0.176956
[19324]	CONVERGENT MARGIN	ANDEAN ARC / NORTHERN ANDEAN VOLCANIC ZONE / ECUADOR / YANAURCU	DACITIC OLD YANAURCU	0.51763	0.51763	-78.3361	-78.3361	SAE	3886	3886	s_PB12012 [19324]	DACITE [19324]									VOL					WR [19324]	64.0973	0.511049		16.5305	0.00982786			3.94	3.97046	2.55524	0.0589672	0.00982786	1.82798	4.08839	0.167074
[19324]	CONVERGENT MARGIN	ANDEAN ARC / NORTHERN ANDEAN VOLCANIC ZONE / ECUADOR / YANAURCU	DACITIC OLD YANAURCU	0.473673	0.473673	-78.3387	-78.3387	SAE	4090	4090	s_PB12021 [19324]	DACITE [19324]									VOL					WR [19324]	64.0786	0.534648		16.0196	0.0198018			4	4.96035	3.08908	0.0693062	0.00990089	1.50494	4.00986	0.158414
[19324]	CONVERGENT MARGIN	ANDEAN ARC / NORTHERN ANDEAN VOLCANIC ZONE / ECUADOR / YANAURCU	DACITIC OLD YANAURCU	0.477146	0.477146	-78.3463	-78.3463	SAE	4004	4004	s_PB12023 [19324]	DACITE [19324]									VOL					WR [19324]	68.2698	0.503363		15.1502	0.00986986			3.84	3.05966	1.11529	0.0493493	0	2.38851	3.63211	0.148048
[19324]	CONVERGENT MARGIN	ANDEAN ARC / NORTHERN ANDEAN VOLCANIC ZONE / ECUADOR / YANAURCU	DACITIC OLD YANAURCU	0.477598	0.477598	-78.3465	-78.3465	SAE	3982	3982	s_PB12024 [19324]	DACITE [19324]									VOL					WR [19324]	63.2279	0.621913		16.535	0.00987164			4.31	4.29416	2.67521	0.0691015	0.00987164	2.06317	3.9684	0.17769
[19324]	CONVERGENT MARGIN	ANDEAN ARC / NORTHERN ANDEAN VOLCANIC ZONE / ECUADOR / YANAURCU	DACITIC OLD YANAURCU	0.513747	0.513747	-78.3208	-78.3208	SAE	3886	3886	s_PB12031 [19324]	DACITE [19324]									VOL					WR [19324]	66.0327	0.504293		17.3536	0			3.48	4.34087	0.949257	0.0296643	0	1.48321	4.22221	0.177986
[19324]	CONVERGENT MARGIN	ANDEAN ARC / NORTHERN ANDEAN VOLCANIC ZONE / ECUADOR / YANAURCU	DACITIC OLD YANAURCU	0.519585	0.519585	-78.3213	-78.3213	SAE	3987	3987	s_PB12032 [19324]	DACITE [19324]									VOL					WR [19324]	77.0804	0.486902		15.403	0.00936351			0.55	0.102999	0	0	0	0.0561811	0	0.177907
[19324]	CONVERGENT MARGIN	ANDEAN ARC / NORTHERN ANDEAN VOLCANIC ZONE / ECUADOR / YANAURCU	DACITIC OLD YANAURCU	0.521091	0.521091	-78.3343	-78.3343	SAE	3947	3947	s_PB12033 [19324]	DACITE [19324]									VOL					WR [19324]	62.8371	0.547004		16.5371	0.00976793			4.26	3.80949	2.89131	0.0781434	0.00976793	1.3089	4.67884	0.205127
[19324]	CONVERGENT MARGIN	ANDEAN ARC / NORTHERN ANDEAN VOLCANIC ZONE / ECUADOR / YANAURCU	DACITIC OLD YANAURCU	0.492755	0.492755	-78.3265	-78.3265	SAE	4008	4008	s_PB12038 [19324]	DACITE [19324]									VOL					WR [19324]	64.2642	0.532331		17.1135	0.00985799			3.94	5.01771	1.9716	0.0591479	0	1.21253	3.8249	0.187302
[19429]	CONVERGENT MARGIN	ANDEAN ARC / SOUTHERN ANDEAN VOLCANIC ZONE / CHILE / PUYEHUE	CORDON CAULLE, 2011 ERUPTION	-40.5078	-40.5078	-72.161	-72.161	SAE	1497	1497	s_PUY12-BLOCK [19429]	RHYOLITE [19429]									VOL					WR [19429]	74.8	0.63		11.2				2.66	0.47	0.08	0.07		4.9	3.32	0.11							0.09	0.31
[20055]	CONVERGENT MARGIN	ANDEAN ARC / SOUTHERN ANDEAN VOLCANIC ZONE / ARGENTINA	LAKE FUTALAUFQUEN, NORTHERN PATAGONIA	-42.82	-42.82	-71.72	-71.72	SAE			s_FU1A [20055]	NOT GIVEN [20055]							2008		VOL		0.01			WR [20055]		0.16		13.94				1.39	1.41	0.32	0.06		3.43	4.21
[20055]	CONVERGENT MARGIN	ANDEAN ARC / SOUTHERN ANDEAN VOLCANIC ZONE / ARGENTINA	LAKE FUTALAUFQUEN, NORTHERN PATAGONIA	-42.82	-42.82	-71.72	-71.72	SAE			s_FU7A [20055]	NOT GIVEN [20055]	1890 [20055]	1940 [20055]							VOL	0.065	0.07			WR [20055]		0.56		18.59				5.03	6.5	1.86	0.13		1.01	4.27
[20055]	CONVERGENT MARGIN	ANDEAN ARC / SOUTHERN ANDEAN VOLCANIC ZONE / ARGENTINA	LAKE FUTALAUFQUEN, NORTHERN PATAGONIA	-42.82	-42.82	-71.72	-71.72	SAE			s_FU7B2 [20055]	NOT GIVEN [20055]	1890 [20055]	1940 [20055]							VOL	0.065	0.07			WR [20055]		1.86		17.29				7.94	6.22	3.74	0.2		1.21	4.28
[20055]	CONVERGENT MARGIN	ANDEAN ARC / SOUTHERN ANDEAN VOLCANIC ZONE / ARGENTINA	LAKE FUTALAUFQUEN, NORTHERN PATAGONIA	-42.82	-42.82	-71.72	-71.72	SAE			s_FU7B3 [20055]	NOT GIVEN [20055]	1890 [20055]	1940 [20055]							VOL	0.065	0.07			WR [20055]		2.07		18.46				9.79	8.8	3.51	0.22		1.69	4.55
[20055]	CONVERGENT MARGIN	ANDEAN ARC / SOUTHERN ANDEAN VOLCANIC ZONE / ARGENTINA	LAKE FUTALAUFQUEN, NORTHERN PATAGONIA	-42.82	-42.82	-71.72	-71.72	SAE			s_FU7C2 [20055]	NOT GIVEN [20055]	1890 [20055]	1940 [20055]							VOL	0.065	0.07			WR [20055]		2.18		17.44				10.42	8.45	3.42	0.22		2.13	4.86
[20055]	CONVERGENT MARGIN	ANDEAN ARC / SOUTHERN ANDEAN VOLCANIC ZONE / ARGENTINA	LAKE FUTALAUFQUEN, NORTHERN PATAGONIA	-42.82	-42.82	-71.72	-71.72	SAE			s_FU7C3 [20055]	NOT GIVEN [20055]	1890 [20055]	1940 [20055]							VOL	0.065	0.07			WR [20055]		2.05		17.76				10.45	7.43	3.93	0.22		1.79	4.59
[20055]	CONVERGENT MARGIN	ANDEAN ARC / SOUTHERN ANDEAN VOLCANIC ZONE / ARGENTINA	LAKE FUTALAUFQUEN, NORTHERN PATAGONIA	-42.82	-42.82	-71.72	-71.72	SAE			s_FU13A [20055]	NOT GIVEN [20055]	1735 [20055]	1815 [20055]							VOL	0.127	0.13			WR [20055]		0.26		15.55				1.69	1.81	0.43	0.09		2.89	4.27
[20055]	CONVERGENT MARGIN	ANDEAN ARC / SOUTHERN ANDEAN VOLCANIC ZONE / ARGENTINA	LAKE FUTALAUFQUEN, NORTHERN PATAGONIA	-42.82	-42.82	-71.72	-71.72	SAE			s_FU13A2 [20055]	NOT GIVEN [20055]	1740 [20055]	1820 [20055]							VOL	0.127	0.13			WR [20055]		0.21		15.87				1.89	2.23	0.62	0.09		2.78	4.31
[20055]	CONVERGENT MARGIN	ANDEAN ARC / SOUTHERN ANDEAN VOLCANIC ZONE / ARGENTINA	LAKE FUTALAUFQUEN, NORTHERN PATAGONIA	-42.82	-42.82	-71.72	-71.72	SAE			s_FU13B2 [20055]	NOT GIVEN [20055]	1740 [20055]	1820 [20055]							VOL	0.127	0.13			WR [20055]		1.78		16.46				9.73	6.68	3.62	0.21		1.67	4.15
[20055]	CONVERGENT MARGIN	ANDEAN ARC / SOUTHERN ANDEAN VOLCANIC ZONE / ARGENTINA	LAKE FUTALAUFQUEN, NORTHERN PATAGONIA	-42.82	-42.82	-71.72	-71.72	SAE			s_FU13C2 [20055]	NOT GIVEN [20055]	1740 [20055]	1820 [20055]							VOL	0.127	0.13			WR [20055]		1.78		16.08				10.98	7.01	3.8	0.26		1.43	3.91
[20055]	CONVERGENT MARGIN	ANDEAN ARC / SOUTHERN ANDEAN VOLCANIC ZONE / ARGENTINA	LAKE FUTALAUFQUEN, NORTHERN PATAGONIA	-42.82	-42.82	-71.72	-71.72	SAE			s_FU18A [20055]	NOT GIVEN [20055]	1645 [20055]	1745 [20055]							VOL	0.165	0.18			WR [20055]		0.44		16.33				5.42	5.12	2.4	0.15		1.18	4.08
[20055]	CONVERGENT MARGIN	ANDEAN ARC / SOUTHERN ANDEAN VOLCANIC ZONE / ARGENTINA	LAKE FUTALAUFQUEN, NORTHERN PATAGONIA	-42.82	-42.82	-71.72	-71.72	SAE			s_FU18A2 [20055]	NOT GIVEN [20055]	1650 [20055]	1750 [20055]							VOL	0.165	0.18			WR [20055]		0.56		16.91				5.27	5.6	2.13	0.14		1.12	4.45
[20055]	CONVERGENT MARGIN	ANDEAN ARC / SOUTHERN ANDEAN VOLCANIC ZONE / ARGENTINA	LAKE FUTALAUFQUEN, NORTHERN PATAGONIA	-42.82	-42.82	-71.72	-71.72	SAE			s_FU25B2 [20055]	NOT GIVEN [20055]	1475 [20055]	1585 [20055]							VOL	0.24	0.25			WR [20055]		1.77		16.34				10.55	7.79	3.31	0.2		1.46	4.14
[20055]	CONVERGENT MARGIN	ANDEAN ARC / SOUTHERN ANDEAN VOLCANIC ZONE / ARGENTINA	LAKE FUTALAUFQUEN, NORTHERN PATAGONIA	-42.82	-42.82	-71.72	-71.72	SAE			s_FU27B [20055]	NOT GIVEN [20055]	1480 [20055]	1590 [20055]							VOL	0.26	0.27			WR [20055]		2.09		18.06				10.55	7.88	3.59	0.22		1.87	4.49
[20055]	CONVERGENT MARGIN	ANDEAN ARC / SOUTHERN ANDEAN VOLCANIC ZONE / ARGENTINA	LAKE FUTALAUFQUEN, NORTHERN PATAGONIA	-42.82	-42.82	-71.72	-71.72	SAE			s_FU27B2 [20055]	NOT GIVEN [20055]	1480 [20055]	1590 [20055]							VOL	0.26	0.27			WR [20055]		1.83		16.85				10.01	6.05	3.42	0.21		1.45	4.33
[20055]	CONVERGENT MARGIN	ANDEAN ARC / SOUTHERN ANDEAN VOLCANIC ZONE / ARGENTINA	LAKE FUTALAUFQUEN, NORTHERN PATAGONIA	-42.82	-42.82	-71.72	-71.72	SAE			s_FU27C [20055]	NOT GIVEN [20055]	1480 [20055]	1590 [20055]							VOL	0.26	0.27			WR [20055]		2.03		17.59				10.3	8.85	3.33	0.21		1.78	4.57
[20055]	CONVERGENT MARGIN	ANDEAN ARC / SOUTHERN ANDEAN VOLCANIC ZONE / ARGENTINA	LAKE FUTALAUFQUEN, NORTHERN PATAGONIA	-42.82	-42.82	-71.72	-71.72	SAE			s_FU27C2 [20055]	NOT GIVEN [20055]	1480 [20055]	1590 [20055]							VOL	0.26	0.27			WR [20055]		1.98		15.93				10.03	7.68	3.56	0.2		1.49	4.14
[20055]	CONVERGENT MARGIN	ANDEAN ARC / SOUTHERN ANDEAN VOLCANIC ZONE / ARGENTINA	LAKE FUTALAUFQUEN, NORTHERN PATAGONIA	-42.82	-42.82	-71.72	-71.72	SAE			s_FU29B [20055]	NOT GIVEN [20055]	1480 [20055]	1590 [20055]							VOL	0.28	0.29			WR [20055]		1.94		16.65				10.53	6.89	3.47	0.22		1.19	4.29
[20055]	CONVERGENT MARGIN	ANDEAN ARC / SOUTHERN ANDEAN VOLCANIC ZONE / ARGENTINA	LAKE FUTALAUFQUEN, NORTHERN PATAGONIA	-42.82	-42.82	-71.72	-71.72	SAE			s_FU29B2 [20055]	NOT GIVEN [20055]	1480 [20055]	1590 [20055]							VOL	0.28	0.29			WR [20055]		1.91		16.21				10.02	8.23	3.43	0.21		1.34	4.3
[20055]	CONVERGENT MARGIN	ANDEAN ARC / SOUTHERN ANDEAN VOLCANIC ZONE / ARGENTINA	LAKE FUTALAUFQUEN, NORTHERN PATAGONIA	-42.82	-42.82	-71.72	-71.72	SAE			s_FU29C [20055]	NOT GIVEN [20055]	1480 [20055]	1590 [20055]							VOL	0.28	0.29			WR [20055]		2		15.82				10.46	8.26	3.62	0.21		1.51	4.22
[20055]	CONVERGENT MARGIN	ANDEAN ARC / SOUTHERN ANDEAN VOLCANIC ZONE / ARGENTINA	LAKE FUTALAUFQUEN, NORTHERN PATAGONIA	-42.82	-42.82	-71.72	-71.72	SAE			s_FU29C2 [20055]	NOT GIVEN [20055]	1480 [20055]	1590 [20055]							VOL	0.28	0.29			WR [20055]		2.01		17.18				9.62	7.59	3.86	0.22		1.66	4.47
[20186]	CONVERGENT MARGIN	ANDEAN ARC / SOUTHERN ANDEAN VOLCANIC ZONE / ARGENTINA	MENDOZA	-32.6928	-32.6928	-68.9967	-68.9967	SAE			s_LP 12A [20186]	CLINOPYROXENITE [20186]									PLU					WR [20186]	37.33	2.19		5.84				19.41	19.81	9.22	0.27		0.69	0.4	1.96
[20186]	CONVERGENT MARGIN	ANDEAN ARC / SOUTHERN ANDEAN VOLCANIC ZONE / ARGENTINA	MENDOZA	-32.6928	-32.6928	-68.9967	-68.9967	SAE			s_LP 12C [20186]	CLINOPYROXENITE [20186]									PLU					WR [20186]	36.01	2.45		6.05				21.95	19.64	8.73	0.33		0.63	0.29	1.76
[20186]	CONVERGENT MARGIN	ANDEAN ARC / SOUTHERN ANDEAN VOLCANIC ZONE / ARGENTINA	MENDOZA	-32.6928	-32.6928	-68.9967	-68.9967	SAE			s_LP 12D [20186]	CLINOPYROXENITE [20186]									PLU					WR [20186]	38.2	2.15		6.07				18.48	21.07	9.3	0.26		0.54	0.36	2.11
[20186]	CONVERGENT MARGIN	ANDEAN ARC / SOUTHERN ANDEAN VOLCANIC ZONE / ARGENTINA	MENDOZA	-32.6928	-32.6928	-68.9967	-68.9967	SAE			s_LP 6 [20186]	MALIGNITE [20186]									PLU					WR [20186]	45.98	1.5		14.75				10.49	10.88	3.32	0.24		5.48	2.82	0.83
[20186]	CONVERGENT MARGIN	ANDEAN ARC / SOUTHERN ANDEAN VOLCANIC ZONE / ARGENTINA	MENDOZA	-32.6928	-32.6928	-68.9967	-68.9967	SAE			s_LP D32 [20186]	TEPHRITE [20186]									VOL					WR [20186]	43.03	1.63		12.95				12.27	12.15	4.45	0.24		3.96	2.05	1.34
[20186]	CONVERGENT MARGIN	ANDEAN ARC / SOUTHERN ANDEAN VOLCANIC ZONE / ARGENTINA	MENDOZA	-32.6928	-32.6928	-68.9967	-68.9967	SAE			s_LP 62 [20186]	SYENITE [20186]									PLU					WR [20186]	52.48	0.46		21.34				3.41	5.69	0.51	0.15		7.65	3.92	0.11
[20186]	CONVERGENT MARGIN	ANDEAN ARC / SOUTHERN ANDEAN VOLCANIC ZONE / ARGENTINA	MENDOZA	-32.6928	-32.6928	-68.9967	-68.9967	SAE			s_LP 71 [20186]	SYENITE [20186]									PLU					WR [20186]	56.92	0.86		18.44				5.39	5.56	1.29	0.18		4.53	5.08	0.26
[20186]	CONVERGENT MARGIN	ANDEAN ARC / SOUTHERN ANDEAN VOLCANIC ZONE / ARGENTINA	MENDOZA	-32.6928	-32.6928	-68.9967	-68.9967	SAE			s_LP D17 [20186]	SYENITE [20186]									PLU					WR [20186]	58.84	0.57		19.37				3.41	4.64	0.55	0.17		4.97	5.12	0.1
[20186]	CONVERGENT MARGIN	ANDEAN ARC / SOUTHERN ANDEAN VOLCANIC ZONE / ARGENTINA	MENDOZA	-32.6928	-32.6928	-68.9967	-68.9967	SAE			s_LP D1 [20186]	TRACHYTE [20186]									VOL					WR [20186]	57.44	0.6		17.97				4.66	4.01	0.77	0.11		5.04	5.23	0.19
[20186]	CONVERGENT MARGIN	ANDEAN ARC / SOUTHERN ANDEAN VOLCANIC ZONE / ARGENTINA	MENDOZA	-32.6928	-32.6928	-68.9967	-68.9967	SAE			s_LP 97 [20186]	TRACHYTE [20186]									VOL					WR [20186]	54.9	0.61		17.71				4.75	5.68	0.9	0.17		6.12	4.71	0.17
[20186]	CONVERGENT MARGIN	ANDEAN ARC / SOUTHERN ANDEAN VOLCANIC ZONE / ARGENTINA	MENDOZA	-32.6928	-32.6928	-68.9967	-68.9967	SAE			s_LP D25 [20186]	PHONOLITE [20186]									VOL					WR [20186]	50.41	0.64		20.38				4.32	6.54	0.83	0.24		6.48	5.65	0.12
[20236]	CONVERGENT MARGIN	ANDEAN ARC / SOUTHERN ANDEAN VOLCANIC ZONE / ARGENTINA	MENDOZA	-32.6928	-32.6928	-68.9967	-68.9967	SAE			s_LP MT [20236]	NOT GIVEN [20236]									PLU					WR [20236]	6	5.89		3.6				69.11	2.44	4.8	0.38		0	0.19	0.19
[20236]	CONVERGENT MARGIN	ANDEAN ARC / SOUTHERN ANDEAN VOLCANIC ZONE / ARGENTINA	MENDOZA	-32.6928	-32.6928	-68.9967	-68.9967	SAE			s_LP PX [20236]	PYROXENITE [20236]									PLU					WR [20236]	35.95	2.23		4.94				20.81	21.11	9.53	0.28		0.07	0.26	2.25
[20236]	CONVERGENT MARGIN	ANDEAN ARC / SOUTHERN ANDEAN VOLCANIC ZONE / ARGENTINA	MENDOZA	-32.6928	-32.6928	-68.9967	-68.9967	SAE			s_US 2 [20236]	PYROXENITE [20236]									PLU					WR [20236]	38.5	2.27		4.95				22.68	15.5	10.1	0.22		0.7	0.13	2.58
[20236]	CONVERGENT MARGIN	ANDEAN ARC / SOUTHERN ANDEAN VOLCANIC ZONE / ARGENTINA	MENDOZA	-32.6928	-32.6928	-68.9967	-68.9967	SAE			s_LP MG [20236]	MALIGNITE [20236]									PLU					WR [20236]	43.28	1.68		16.11				10.74	10.86	2.73	0.35		5.63	3.53	0.77
[20236]	CONVERGENT MARGIN	ANDEAN ARC / SOUTHERN ANDEAN VOLCANIC ZONE / ARGENTINA	MENDOZA	-32.6928	-32.6928	-68.9967	-68.9967	SAE			s_LP 17B [20236]	MALIGNITE [20236]									PLU					WR [20236]	48.78	1.05		18.98				6.53	7.69	1.23	0.29		7.08	2.99	0.32
[20236]	CONVERGENT MARGIN	ANDEAN ARC / SOUTHERN ANDEAN VOLCANIC ZONE / ARGENTINA	MENDOZA	-32.6928	-32.6928	-68.9967	-68.9967	SAE			s_LP 27 [20236]	MALIGNITE [20236]									PLU					WR [20236]	46.46	1.51		11.05				12.56	11.68	6.78	0.17		4.34	1.45	0.88
[20236]	CONVERGENT MARGIN	ANDEAN ARC / SOUTHERN ANDEAN VOLCANIC ZONE / ARGENTINA	MENDOZA	-32.6928	-32.6928	-68.9967	-68.9967	SAE			s_US 6D [20236]	MALIGNITE [20236]									PLU					WR [20236]	46.5	1.35		19.3				9.72	9.61	2.18	0.3		5.2	4.42	0.4
[20236]	CONVERGENT MARGIN	ANDEAN ARC / SOUTHERN ANDEAN VOLCANIC ZONE / ARGENTINA	MENDOZA	-32.6928	-32.6928	-68.9967	-68.9967	SAE			s_LP 01 [20236]	LAMPROPHYRE [20236]									PLU					WR [20236]	40.76	1.07		7.97				8.65	13.71	7.75	0.16		2.05	1.82	0.76					9.21
[20236]	CONVERGENT MARGIN	ANDEAN ARC / SOUTHERN ANDEAN VOLCANIC ZONE / ARGENTINA	MENDOZA	-32.6928	-32.6928	-68.9967	-68.9967	SAE			s_CP 01 [20236]	LAMPROPHYRE [20236]									PLU					WR [20236]	41.26	1.16		8.96				9.03	11.82	9.48	0.17		4.5	1.31	0.76					6.45
[20236]	CONVERGENT MARGIN	ANDEAN ARC / SOUTHERN ANDEAN VOLCANIC ZONE / ARGENTINA	MENDOZA	-32.6928	-32.6928	-68.9967	-68.9967	SAE			s_CP 02 [20236]	LAMPROPHYRE [20236]									PLU					WR [20236]	38	1.1		9.89				9.77	12.69	8.45	0.27		5.41	1.27	0.71					8.9
[20236]	CONVERGENT MARGIN	ANDEAN ARC / SOUTHERN ANDEAN VOLCANIC ZONE / ARGENTINA	MENDOZA	-32.6928	-32.6928	-68.9967	-68.9967	SAE			s_CP 03 [20236]	LAMPROPHYRE [20236]									PLU					WR [20236]	39.13	1.1		9.26				8.85	13.47	11.44	0.17		5.41	1.58	0.78					3.81
[20236]	CONVERGENT MARGIN	ANDEAN ARC / SOUTHERN ANDEAN VOLCANIC ZONE / ARGENTINA	MENDOZA	-32.6928	-32.6928	-68.9967	-68.9967	SAE			s_CP 04 [20236]	LAMPROPHYRE [20236]									PLU					WR [20236]	38.37	1.16		9.94				9.08	12.59	11.36	0.17		5.88	1.72	0.79					3.77
[20236]	CONVERGENT MARGIN	ANDEAN ARC / SOUTHERN ANDEAN VOLCANIC ZONE / ARGENTINA	MENDOZA	-32.6928	-32.6928	-68.9967	-68.9967	SAE			s_LP 2 [20236]	NOT GIVEN [20236]									VOL					WR [20236]	42.42	1.74		11.17				14.66	13.87	5.49	0.25		4.12	0.97	1.65
[20236]	CONVERGENT MARGIN	ANDEAN ARC / SOUTHERN ANDEAN VOLCANIC ZONE / ARGENTINA	MENDOZA	-32.6928	-32.6928	-68.9967	-68.9967	SAE			s_LP 17C [20236]	NOT GIVEN [20236]									VOL					WR [20236]	46.64	0.91		19.07				6.08	8.15	1.47	0.27		5.53	3.81	0.27
[20236]	CONVERGENT MARGIN	ANDEAN ARC / SOUTHERN ANDEAN VOLCANIC ZONE / ARGENTINA	MENDOZA	-32.6928	-32.6928	-68.9967	-68.9967	SAE			s_LP 29 [20236]	NOT GIVEN [20236]									VOL					WR [20236]	46.78	1.41		14.07				11.63	11.4	4.95	0.19		4.44	1.7	0.95
[20236]	CONVERGENT MARGIN	ANDEAN ARC / SOUTHERN ANDEAN VOLCANIC ZONE / ARGENTINA	MENDOZA	-32.6928	-32.6928	-68.9967	-68.9967	SAE			s_LP 19 [20236]	NOT GIVEN [20236]									VOL					WR [20236]	48.65	1.35		13.98				9.77	8.71	4.18	0.21		3.37	4.28	0.93
[20236]	CONVERGENT MARGIN	ANDEAN ARC / SOUTHERN ANDEAN VOLCANIC ZONE / ARGENTINA	MENDOZA	-32.6928	-32.6928	-68.9967	-68.9967	SAE			s_LP 32 [20236]	NOT GIVEN [20236]									VOL					WR [20236]	53.38	1.05		17.89				6.9	7.47	1.98	0.24		2.83	4.99	0.5
[20236]	CONVERGENT MARGIN	ANDEAN ARC / SOUTHERN ANDEAN VOLCANIC ZONE / ARGENTINA	MENDOZA	-32.6928	-32.6928	-68.9967	-68.9967	SAE			s_US 8A [20236]	NOT GIVEN [20236]									VOL					WR [20236]	54.7	0.95		17.3				7.16	5.38	1.55	0.13		3.28	6.53	0.29
[20236]	CONVERGENT MARGIN	ANDEAN ARC / SOUTHERN ANDEAN VOLCANIC ZONE / ARGENTINA	MENDOZA	-32.6928	-32.6928	-68.9967	-68.9967	SAE			s_LP 15 [20236]	NOT GIVEN [20236]									VOL					WR [20236]	55.09	0.79		18.02				5.91	3.51	1.5	0.23		4.54	5.07	0.3
[20236]	CONVERGENT MARGIN	ANDEAN ARC / SOUTHERN ANDEAN VOLCANIC ZONE / ARGENTINA	MENDOZA	-32.6928	-32.6928	-68.9967	-68.9967	SAE			s_LP 8A [20236]	NOT GIVEN [20236]									VOL					WR [20236]	56.52	0.57		18.86				3.46	2.65	0.76	0.05		5.84	5.87	0.14
[20236]	CONVERGENT MARGIN	ANDEAN ARC / SOUTHERN ANDEAN VOLCANIC ZONE / ARGENTINA	MENDOZA	-32.6928	-32.6928	-68.9967	-68.9967	SAE			s_LP 31 [20236]	NOT GIVEN [20236]									VOL					WR [20236]	57.86	0.56		18.8				3.28	4.3	0.39	0.13		5.32	5.32	0.12
[20236]	CONVERGENT MARGIN	ANDEAN ARC / SOUTHERN ANDEAN VOLCANIC ZONE / ARGENTINA	MENDOZA	-32.6928	-32.6928	-68.9967	-68.9967	SAE			s_US 7A [20236]	NOT GIVEN [20236]									VOL					WR [20236]	58.4	0.39		18.8				3.37	3.53	0.67	0.19		4.04	6.29	0.05
[20236]	CONVERGENT MARGIN	ANDEAN ARC / SOUTHERN ANDEAN VOLCANIC ZONE / ARGENTINA	MENDOZA	-32.6928	-32.6928	-68.9967	-68.9967	SAE			s_LP 10 [20236]	NOT GIVEN [20236]									VOL					WR [20236]	59.1	0.64		19.18				3.52	0.9	0.6	0.09		8.46	3.72	0.18
[20236]	CONVERGENT MARGIN	ANDEAN ARC / SOUTHERN ANDEAN VOLCANIC ZONE / ARGENTINA	MENDOZA	-32.6928	-32.6928	-68.9967	-68.9967	SAE			s_LP 20 [20236]	NOT GIVEN [20236]									VOL					WR [20236]	57.83	0.51		18.44				3.39	3.1	0.68	0.13		5.5	5.66	0.14
[20236]	CONVERGENT MARGIN	ANDEAN ARC / SOUTHERN ANDEAN VOLCANIC ZONE / ARGENTINA	MENDOZA	-32.6928	-32.6928	-68.9967	-68.9967	SAE			s_LP 23 [20236]	NOT GIVEN [20236]									VOL					WR [20236]	61.01	0.14		19.34				1.66	1.35	0.15	0.28		6.04	7.16	0.02
[20236]	CONVERGENT MARGIN	ANDEAN ARC / SOUTHERN ANDEAN VOLCANIC ZONE / ARGENTINA	MENDOZA	-32.6928	-32.6928	-68.9967	-68.9967	SAE			s_LP 24 [20236]	NOT GIVEN [20236]									VOL					WR [20236]	63.79	0.15		19.82				2.73	0.27	0.06	0.08		3.03	8.79	0.03
[20236]	CONVERGENT MARGIN	ANDEAN ARC / SOUTHERN ANDEAN VOLCANIC ZONE / ARGENTINA	MENDOZA	-32.6928	-32.6928	-68.9967	-68.9967	SAE			s_LP 25 [20236]	NOT GIVEN [20236]									VOL					WR [20236]	59.56	0.15		19.1				1.66	1.34	0.19	0.29		5.93	7.34	0.03
[13717][18438]	CONVERGENT MARGIN	ANDEAN ARC / NORTHERN ANDEAN VOLCANIC ZONE / ECUADOR / SUMACO		-0.5383	-0.5383	-77.6272	-77.6272	SAE			s_E05051 [13717]	ABSAROKITE [13717] / BASALT [18438]				QUATERNARY [18438]					VOL					WR [13717]	50.41	0.91		19.96				6.19	7.16	2.19	0.2		2.99	6.83	0.49								0.17
[13717][18438]	CONVERGENT MARGIN	ANDEAN ARC / NORTHERN ANDEAN VOLCANIC ZONE / ECUADOR / SUMACO		-0.5292	-0.5292	-77.5794	-77.5794	SAE			s_E05059 [13717]	ABSAROKITE [13717] / BASALT [18438]				QUATERNARY [18438]					VOL					WR [13717]	44.5	1.64		16.84				9.94	11.55	5.38	0.2		3.28	3.92	0.43								0.05
[13717][18438]	CONVERGENT MARGIN	ANDEAN ARC / NORTHERN ANDEAN VOLCANIC ZONE / ECUADOR / SUMACO		-0.5414	-0.5414	-77.6292	-77.6292	SAE			s_E05063 [13717]	SHOSHONITE [13717] / ANDESITE, BASALTIC [18438]				QUATERNARY [18438]					VOL					WR [13717]	54.11	0.78		19.64				5.74	6.12	1.85	0.22		4.23	5.94	0.52								0.2
[13717][18438]	CONVERGENT MARGIN	ANDEAN ARC / NORTHERN ANDEAN VOLCANIC ZONE / ECUADOR / RUCU PICHINCHA		0.2358	0.2358	-78.6036	-78.6036	SAE			s_E05016 [13717]	ANDESITE [13717]				QUATERNARY [13717]					VOL					WR [13717]	62.55	0.47		16.97				5.11	5.66	2.92	0.09		1.78	4.03	0.34								0.03
[13717][18438]	CONVERGENT MARGIN	ANDEAN ARC / NORTHERN ANDEAN VOLCANIC ZONE / ECUADOR / RUCU PICHINCHA		0.2358	0.2358	-78.6036	-78.6036	SAE			s_E05017 [13717]	ANDESITE [13717]				QUATERNARY [13717]					VOL					WR [13717]	62.97	0.49		16.82				5.44	5.7	3.2	0.09		1.78	3.98	0.34								0.02
[18321][18438]	CONVERGENT MARGIN	ANDEAN ARC / NORTHERN ANDEAN VOLCANIC ZONE / ECUADOR / YOUNG CHACANA / YUYOS FLOW		-0.2961	-0.2961	-78.2403	-78.2403	SAE			s_E05023 [18321]	ANDESITE, BASALTIC [18321]				QUATERNARY [18321]					VOL					WR [18321]	56.27	0.71		15.32				6.41	7.58	5.87	0.12		2.84	3.41	0.41								0.05
[13717][18438]	CONVERGENT MARGIN	ANDEAN ARC / NORTHERN ANDEAN VOLCANIC ZONE / ECUADOR / YOUNG CHACANA / PAPALLACTA FLOW		-0.3842	-0.3842	-78.1597	-78.1597	SAE			s_E05032 [13717]	ANDESITE [13717]				QUATERNARY [18438]					VOL					WR [13717]	62.17	0.76		16.6				4.97	5.17	2.63	0.08		2.4	4.32	0.4								0.05
[13717][18438]	CONVERGENT MARGIN	ANDEAN ARC / NORTHERN ANDEAN VOLCANIC ZONE / ECUADOR / YOUNG CHACANA / PAPALLACTA FLOW		-0.3861	-0.3861	-78.1514	-78.1514	SAE			s_E05035 [13717]	ANDESITE [13717]				QUATERNARY [18438]					VOL					WR [13717]	61.69	0.69		16.88				4.96	5.39	2.67	0.08		2.21	4.19	0.38								0.05
[13717][18438]	CONVERGENT MARGIN	ANDEAN ARC / NORTHERN ANDEAN VOLCANIC ZONE / ECUADOR / YOUNG CHACANA		-0.2689	-0.2689	-78.0961	-78.0961	SAE			s_E05144 [13717]	ANDESITE [13717]				QUATERNARY [18438]					VOL					WR [13717]	58.93	0.82		16.62				6.31	6.61	4.38	0.1		1.47	4.05	0.33								0.03
[15515][18438]	CONVERGENT MARGIN	ANDEAN ARC / NORTHERN ANDEAN VOLCANIC ZONE / ECUADOR / PILAVO	EARLY STAGE	0.52	0.52	-78.3675	-78.3675	SAE			s_E05065 [15515]	ANDESITE [15515] / ANDESITE, BASALTIC [18438]				QUATERNARY [15515]				PORPHYRITIC [15515]	VOL					WR [15515]	56.07	0.71		17.85				8.22	7.97	3.73	0.16		1.13	3.01	0.23								0
[15515][18438]	CONVERGENT MARGIN	ANDEAN ARC / NORTHERN ANDEAN VOLCANIC ZONE / ECUADOR / PILAVO	LATE STAGE	0.4906	0.4906	-78.3725	-78.3725	SAE			s_E05156 [15515]	ANDESITE [15515]				QUATERNARY [15515]				PORPHYRITIC [15515]	VOL					WR [15515]	57.47	0.77		16.6				7.06	7.11	3.2	0.13		2.37	3.14	0.33								0.04
[13717][18438]	CONVERGENT MARGIN	ANDEAN ARC / NORTHERN ANDEAN VOLCANIC ZONE / ECUADOR / PULULAHUA	SINCHOLAGUA DOME PRECALDERA	0.0692	0.0692	-78.4606	-78.4606	SAE			s_E05001 [13717]	DACITE [13717]				QUATERNARY [13717]					VOL					WR [13717]	65.37	0.43		17.68				3.86	5.33	1.68	0.06		1.11	4.61	0.32								0
[13717][18438]	CONVERGENT MARGIN	ANDEAN ARC / NORTHERN ANDEAN VOLCANIC ZONE / ECUADOR / PULULAHUA	CHIVO DOME POST-CALDERA	0.0369	0.0369	-78.4936	-78.4936	SAE			s_E05003 [13717]	DACITE [13717]				QUATERNARY [13717]					VOL					WR [13717]	63.45	0.51		17.31				4.82	5.56	2.34	0.08		0.99	4.56	0.32								0
[13717][18438]	CONVERGENT MARGIN	ANDEAN ARC / NORTHERN ANDEAN VOLCANIC ZONE / ECUADOR / RUCU PICHINCHA		-0.1931	-0.1931	-78.5878	-78.5878	SAE			s_E05015 [13717]	ANDESITE [13717]				QUATERNARY [13717]					VOL					WR [13717]	62.28	0.51		16.52				5.29	5.88	3.76	0.09		1.35	4.18	0.33								0.01
[20204]	CONVERGENT MARGIN	ANDEAN ARC / NORTHERN ANDEAN VOLCANIC ZONE / ECUADOR / QUILOTOA	1280 AD ERUPTION AT ZUMBAGUA, ABOUT 5 KM S OF QUILOTOA CALDERA	-0.85	-0.85	-78.9	-78.9	SAE			s_ZUMBAGUA [20204]	DACITE [20204]									VOL					WR [20204]	64.7	0.5		17.3				3.94	4.34	1.91	0.07		1.63	4.42	0.15
[20204]	CONVERGENT MARGIN	ANDEAN ARC / NORTHERN ANDEAN VOLCANIC ZONE / ECUADOR / QUILOTOA	1280 AD ERUPTION AT CHUGCHILAN, ABOUT 5 KM N OF QUILOTOA CALDERA	-0.85	-0.85	-78.9	-78.9	SAE			s_CHUGCHILAN [20204]	DACITE [20204]									VOL					WR [20204]	64.3	0.52		16.1				4.12	4.35	2.08	0.08		1.67	4.39	0.15
[18602]	CONVERGENT MARGIN	ANDEAN ARC / SOUTHERN ANDEAN VOLCANIC ZONE / ARGENTINA / LLANCANELO VOLCANIC FIELD-MALACARA	PAYENIA VOLCANIC PROVINCE, SOUTHERN MENDOZA, MALACARA	-35.7094	-35.7094	-69.4631	-69.4631	SAE			s_123903 [18602]	BASALT, ALKALINE [18602]				PLEISTOCENE-HOLOCENE [18602]					VOL					WR [18602]	46.977	1.535		15.075				9.93	10.019	10.037	0.157		1.002	3.27	0.417
[18602][19131]	CONVERGENT MARGIN	ANDEAN ARC / SOUTHERN ANDEAN VOLCANIC ZONE / ARGENTINA / LLANCANELO VOLCANIC FIELD	PAYENIA VOLCANIC PROVINCE, SOUTHERN MENDOZA, MALACAR	-35.7219	-35.7219	-69.4538	-69.4538	SAE			s_123905 [18602]	BASALT, ALKALINE [18602]				PLEISTOCENE-HOLOCENE [18602]					VOL					WR [18602]	46.775	1.527		15.015				10.02	9.966	10.004	0.159		0.99	3.26	0.42
[18602][19131]	CONVERGENT MARGIN	ANDEAN ARC / SOUTHERN ANDEAN VOLCANIC ZONE / ARGENTINA / LLANCANELO VOLCANIC FIELD	PAYENIA VOLCANIC PROVINCE, SOUTHERN MENDOZA, PATAHULILOSO	-35.7885	-35.7885	-69.2697	-69.2697	SAE			s_123909 [18602]	BASALT, ALKALINE [18602]				PLEISTOCENE-HOLOCENE [18602]					VOL					WR [18602]	47.63	1.39		16.621				9.57	10.544	7.879	0.163		0.985	3.72	0.378
[18602][19131]	CONVERGENT MARGIN	ANDEAN ARC / SOUTHERN ANDEAN VOLCANIC ZONE / ARGENTINA / LLANCANELO VOLCANIC FIELD	PAYENIA VOLCANIC PROVINCE, SOUTHERN MENDOZA, W OF CERRO CARAPACHO	-35.8292	-35.8292	-69.1751	-69.1751	SAE			s_123937 [18602]	BASALT, ALKALINE [18602]				PLEISTOCENE-HOLOCENE [18602]					VOL					WR [18602]	49.27	1.585		16.406				10.3	9.732	6.682	0.156		0.791	3.52	0.29
[18602][19131]	CONVERGENT MARGIN	ANDEAN ARC / SOUTHERN ANDEAN VOLCANIC ZONE / ARGENTINA / LLANCANELO VOLCANIC FIELD	PAYENIA VOLCANIC PROVINCE, SOUTHERN MENDOZA, VOLCAN JARILLOSO	-35.6686	-35.6686	-69.4976	-69.4976	SAE			s_126192 [18602]	BASALT, ALKALINE [18602]				PLEISTOCENE-HOLOCENE [18602]					VOL					WR [18602]	46.11	1.84		16.11				9.91	10.54	8.07	0.16		1.14	3.47	0.5
[18602][19131]	CONVERGENT MARGIN	ANDEAN ARC / SOUTHERN ANDEAN VOLCANIC ZONE / ARGENTINA / LLANCANELO VOLCANIC FIELD	PAYENIA VOLCANIC PROVINCE, SOUTHERN MENDOZA, LOMA DEL RANQUIL	-35.8037	-35.8037	-69.1773	-69.1773	SAE			s_126204 [18602]	BASALT, ALKALINE [18602]				PLEISTOCENE-HOLOCENE [18602]					VOL					WR [18602]	48.98	1.57		16.76				9.79	9.87	6.98	0.16		0.88	3.43	0.33
[18602][19131]	CONVERGENT MARGIN	ANDEAN ARC / SOUTHERN ANDEAN VOLCANIC ZONE / ARGENTINA / LLANCANELO VOLCANIC FIELD	PAYENIA VOLCANIC PROVINCE, SOUTHERN MENDOZA, W OF CERRO FIERO	-36.0046	-36.0046	-69.0883	-69.0883	SAE			s_126222 [18602]	BASALT, ALKALINE [18602]				PLEISTOCENE-HOLOCENE [18602]					VOL					WR [18602]	45.03	1.79		15.95				10.18	11.5	6.69	0.16		0.92	3.05	0.53
[18602][19131]	CONVERGENT MARGIN	ANDEAN ARC / SOUTHERN ANDEAN VOLCANIC ZONE / ARGENTINA / LLANCANELO VOLCANIC FIELD	PAYENIA VOLCANIC PROVINCE, SOUTHERN MENDOZA, CERRO DEL ENOJO	-36.0742	-36.0742	-69.2269	-69.2269	SAE			s_126259 [18602]	BASALT, ALKALINE [18602]				PLEISTOCENE-HOLOCENE [18602]					VOL					WR [18602]	47.33	1.78		16.22				10.21	10.13	6.95	0.15		0.79	3.44	0.34
[4223]	CONVERGENT MARGIN	ANDEAN ARC / CENTRAL ANDEAN VOLCANIC ZONE / ARGENTINA / CERRO TUZGLE / CALAMA OLACAPATO TORO VOLCANIC BELT	YOUNG FLOW	-24	-24	-66.5	-66.5	SAE			s_P24-5C [4223]	ANDESITE [4223]				QUATERNARY [4223]				HYALOPILITIC TO PILOTAXITIC GROUNDMASS [4223]	VOL					WR [4223]	58.96	1.29		15.63				5.76	5.64	4.22	0.09		3.49	3.62
[4223]	CONVERGENT MARGIN	ANDEAN ARC / CENTRAL ANDEAN VOLCANIC ZONE / ARGENTINA / CERRO TUZGLE / CALAMA OLACAPATO TORO VOLCANIC BELT	POST-PLATFORM	-24	-24	-66.5	-66.5	SAE			s_T158 [4223]	DACITE [4223]				QUATERNARY [4223]				HYALOPILITIC TO PILOTAXITIC GROUNDMASS [4223]	VOL					WR [4223]	60.06	1.46		16.91				5.63	5.43	3.09	0.08		3.18	2.94	0.42
[4223]	CONVERGENT MARGIN	ANDEAN ARC / CENTRAL ANDEAN VOLCANIC ZONE / ARGENTINA / CERRO TUZGLE / CALAMA OLACAPATO TORO VOLCANIC BELT	POST-PLATFORM	-24	-24	-66.5	-66.5	SAE			s_II25 [4223]	DACITE [4223]				QUATERNARY [4223]				HYALOPILITIC TO PILOTAXITIC GROUNDMASS [4223]	VOL					WR [4223]	62.13	1.34		16.98				4.97	4.93	2.36	0.08		3.71	3.08	0.41
[18602][19131][18019]	CONVERGENT MARGIN	ANDEAN ARC / SOUTHERN ANDEAN VOLCANIC ZONE / ARGENTINA / PAYUN MATRU VOLCANIC FIELD	PAYENIA VOLCANIC PROVINCE, SOUTHERN MENDOZA, LOS VOLCANES, LA PASARELA	-36.3106	-36.3106	-69.667	-69.667	SAE			s_123917 [18602]	BASALT, ALKALINE [18602] / BASALT [18019]				PLEISTOCENE-HOLOCENE [18602]					VOL					WR [18602]	47.346	1.789		16.355				9.82	10.868	7.49	0.153		0.745	3.18	0.325
[4223]	CONVERGENT MARGIN	ANDEAN ARC / CENTRAL ANDEAN VOLCANIC ZONE / ARGENTINA / CERRO TUZGLE / CALAMA OLACAPATO TORO VOLCANIC BELT	POST-PLATFORM	-24	-24	-66.5	-66.5	SAE			s_T1 [4223]	DACITE [4223]				QUATERNARY [4223]				HYALOPILITIC TO PILOTAXITIC GROUNDMASS [4223]	VOL					WR [4223]	62.16	1.24		16.76				5.23	5.39	2.57	0.18		3.5	2.98
[4223]	CONVERGENT MARGIN	ANDEAN ARC / CENTRAL ANDEAN VOLCANIC ZONE / ARGENTINA / CERRO TUZGLE / CALAMA OLACAPATO TORO VOLCANIC BELT	POST-PLATFORM	-24	-24	-66.5	-66.5	SAE			s_II21 [4223]	DACITE [4223]				QUATERNARY [4223]				HYALOPILITIC TO PILOTAXITIC GROUNDMASS [4223]	VOL					WR [4223]	62.55	1.2		17.04				5.04	5.06	2.36	0.18		3.67	2.9
[4223]	CONVERGENT MARGIN	ANDEAN ARC / CENTRAL ANDEAN VOLCANIC ZONE / ARGENTINA / CERRO TUZGLE / CALAMA OLACAPATO TORO VOLCANIC BELT	POST-PLATFORM	-24	-24	-66.5	-66.5	SAE			s_T4 [4223]	DACITE [4223]				QUATERNARY [4223]				HYALOPILITIC TO PILOTAXITIC GROUNDMASS [4223]	VOL					WR [4223]	63.81	1.03		16.38				4.59	4.58	2.51	0.08		3.57	3.09	0.36
[4223]	CONVERGENT MARGIN	ANDEAN ARC / CENTRAL ANDEAN VOLCANIC ZONE / ARGENTINA / CERRO TUZGLE / CALAMA OLACAPATO TORO VOLCANIC BELT	PLATFORM	-24	-24	-66.5	-66.5	SAE			s_T157 [4223]	ANDESITE [4223]				QUATERNARY [4223]				HYALOPILITIC TO PILOTAXITIC GROUNDMASS [4223]	VOL					WR [4223]	56.41	1.44		15.55				6.94	6.83	6.68	0.13		2.92	3.1
[18602][18019]	CONVERGENT MARGIN	ANDEAN ARC / SOUTHERN ANDEAN VOLCANIC ZONE / ARGENTINA / PAYUN MATRU VOLCANIC FIELD	PAYENIA VOLCANIC PROVINCE, SOUTHERN MENDOZA, LOS VOLCANES	-36.5348	-36.5348	-69.6302	-69.6302	SAE			s_126280 [18602]	BASALT, ALKALINE [18602] / BASALT [18019]				PLEISTOCENE-HOLOCENE [18602]					VOL					WR [18602]	47.31	2.1		16.15				10.45	9.88	6.47	0.16		0.98	3.54	0.43
[4223]	CONVERGENT MARGIN	ANDEAN ARC / CENTRAL ANDEAN VOLCANIC ZONE / ARGENTINA / CERRO TUZGLE / CALAMA OLACAPATO TORO VOLCANIC BELT	PRE-PLATFORM	-24	-24	-66.5	-66.5	SAE			s_II23 [4223]	DACITE [4223]				QUATERNARY [4223]				HYALOPILITIC TO PILOTAXITIC GROUNDMASS [4223]	VOL					WR [4223]	61.05	1.23		17.46				5.23	5.07	2.66	0.11		3.88	2.89	0.42
[4223]	CONVERGENT MARGIN	ANDEAN ARC / CENTRAL ANDEAN VOLCANIC ZONE / ARGENTINA / CERRO TUZGLE / CALAMA OLACAPATO TORO VOLCANIC BELT	PRE-PLATFORM	-24	-24	-66.5	-66.5	SAE			s_II29 [4223]	DACITE [4223]				QUATERNARY [4223]				HYALOPILITIC TO PILOTAXITIC GROUNDMASS [4223]	VOL					WR [4223]	62.73	1.22		16.58				4.96	4.66	2.43	0.1		3.78	3.09	0.41
[4223]	CONVERGENT MARGIN	ANDEAN ARC / CENTRAL ANDEAN VOLCANIC ZONE / ARGENTINA / CERRO TUZGLE / CALAMA OLACAPATO TORO VOLCANIC BELT	PRE-PLATFORM	-24	-24	-66.5	-66.5	SAE			s_Y85 [4223]	DACITE [4223]				QUATERNARY [4223]				HYALOPILITIC TO PILOTAXITIC GROUNDMASS [4223]	VOL					WR [4223]	62.33	1.18		16.71				5.09	5.02	2.6	0.1		3.42	3.23	0.33
[4223]	CONVERGENT MARGIN	ANDEAN ARC / CENTRAL ANDEAN VOLCANIC ZONE / ARGENTINA / CERRO TUZGLE / CALAMA OLACAPATO TORO VOLCANIC BELT	OLD COMPLEX	-24	-24	-66.5	-66.5	SAE			s_II22 [4223]	DACITE [4223]				QUATERNARY [4223]				HYALOPILITIC TO PILOTAXITIC GROUNDMASS [4223]	VOL					WR [4223]	66.45	0.88		16.23				3.38	3.7	1.58	0.1		4.13	3.18	0.33
[4223]	CONVERGENT MARGIN	ANDEAN ARC / CENTRAL ANDEAN VOLCANIC ZONE / ARGENTINA / CERRO TUZGLE / CALAMA OLACAPATO TORO VOLCANIC BELT	OLD COMPLEX	-24	-24	-66.5	-66.5	SAE			s_T154 [4223]	DACITE [4223]				QUATERNARY [4223]				HYALOPILITIC TO PILOTAXITIC GROUNDMASS [4223]	VOL					WR [4223]	65.72	0.91		15.97				3.94	3.87	2.04	0.06		4.06	3.07	0.35
[4223]	CONVERGENT MARGIN	ANDEAN ARC / CENTRAL ANDEAN VOLCANIC ZONE / ARGENTINA / CERRO TUZGLE / CALAMA OLACAPATO TORO VOLCANIC BELT	OLD COMPLEX	-24	-24	-66.5	-66.5	SAE			s_T5 [4223]	DACITE [4223]				QUATERNARY [4223]				HYALOPILITIC TO PILOTAXITIC GROUNDMASS [4223]	VOL					WR [4223]	66.76	0.72		15.75				3.67	3.88	1.67	0.06		4.22	3.22
[4223]	CONVERGENT MARGIN	ANDEAN ARC / CENTRAL ANDEAN VOLCANIC ZONE / ARGENTINA / CERRO TUZGLE / CALAMA OLACAPATO TORO VOLCANIC BELT	IGNIMBRITE COMPLEX	-24	-24	-66.5	-66.5	SAE			s_T74 [4223]	RHYODACITE [4223]				QUATERNARY [4223]					VOL					WR [4223]	69.52	0.61		15.43				2.77	3	1.09	0.1		4.44	3.03
[18602][19131][18019]	CONVERGENT MARGIN	ANDEAN ARC / SOUTHERN ANDEAN VOLCANIC ZONE / ARGENTINA / PAYUN MATRU VOLCANIC FIELD	PAYENIA VOLCANIC PROVINCE, SOUTHERN MENDOZA, PAMPAS NEGRAS, CERRO LOS CABALLOS	-36.4042	-36.4042	-69.3327	-69.3327	SAE			s_123926 [18602]	BASALT, ALKALINE [18602] / BASALT [18019]				PLEISTOCENE-HOLOCENE [18602]					VOL					WR [18602]	47.184	1.806		16.927				9.81	10.646	5.945	0.159		1.142	3.59	0.471
[4223]	CONVERGENT MARGIN	ANDEAN ARC / CENTRAL ANDEAN VOLCANIC ZONE / ARGENTINA / CERRO TUZGLE / CALAMA OLACAPATO TORO VOLCANIC BELT	IGNIMBRITE COMPLEX	-24	-24	-66.5	-66.5	SAE			s_T95 [4223]	RHYODACITE [4223]				QUATERNARY [4223]					VOL					WR [4223]	69.11	0.6		15.85				2.45	3.06	1.05	0.12		4.49	3.21
[4223]	CONVERGENT MARGIN	ANDEAN ARC / CENTRAL ANDEAN VOLCANIC ZONE / ARGENTINA / CERRO TUZGLE / CALAMA OLACAPATO TORO VOLCANIC BELT	IGNIMBRITE COMPLEX	-24	-24	-66.5	-66.5	SAE			s_T91 [4223]	RHYODACITE [4223]				QUATERNARY [4223]					VOL					WR [4223]	70.68	0.56		14.92				2.44	2.67	1.07	0.08		4.31	3.03	0.24
[4223]	CONVERGENT MARGIN	ANDEAN ARC / CENTRAL ANDEAN VOLCANIC ZONE / ARGENTINA / CERRO TUZGLE / CALAMA OLACAPATO TORO VOLCANIC BELT	TOCOMAR	-24.18	-24.18	-66.55	-66.55	SAE			s_T63 [4223]	DACITE [4223]				QUATERNARY [4223]					VOL					WR [4223]	70.72	0.51		15.26				2.05	2.43	0.9	0.05		4.53	3.3	0.25
[4223]	CONVERGENT MARGIN	ANDEAN ARC / CENTRAL ANDEAN VOLCANIC ZONE / ARGENTINA / CERRO TUZGLE / CALAMA OLACAPATO TORO VOLCANIC BELT		-24	-24	-66.5	-66.5	SAE			s_T39 [4223]	ANDESITE [4223]				CENOZOIC [4223]				HYALOPILITIC TO PILOTAXITIC GROUNDMASS [4223]	VOL					WR [4223]	60.87	0.99		15.64				5.96	5.73	4.56	0.1		2.85	3.15
[4223]	CONVERGENT MARGIN	ANDEAN ARC / CENTRAL ANDEAN VOLCANIC ZONE / ARGENTINA / CERRO TUZGLE / CALAMA OLACAPATO TORO VOLCANIC BELT		-24	-24	-66.5	-66.5	SAE			s_T129 [4223]	ANDESITE [4223]				CENOZOIC [4223]				HYALOPILITIC TO PILOTAXITIC GROUNDMASS [4223]	VOL					WR [4223]	63.77	0.8		15.92				4.99	4.62	3.08	0.09		3.24	3.1	0.38
[4223]	CONVERGENT MARGIN	ANDEAN ARC / CENTRAL ANDEAN VOLCANIC ZONE / ARGENTINA / CERRO TUZGLE / CALAMA OLACAPATO TORO VOLCANIC BELT		-24	-24	-66.5	-66.5	SAE			s_T124 [4223]	ANDESITE [4223]				CENOZOIC [4223]				HYALOPILITIC TO PILOTAXITIC GROUNDMASS [4223]	VOL					WR [4223]	66.71	0.79		16.31				3.04	3.58	1.71	0.09		4.16	3.34	0.26
[18602][19131]	CONVERGENT MARGIN	ANDEAN ARC / SOUTHERN ANDEAN VOLCANIC ZONE / ARGENTINA / PAYUN MATRU VOLCANIC FIELD	PAYENIA VOLCANIC PROVINCE, SOUTHERN MENDOZA, CARA CURA, BASAL FLOW BELOW EL JINETE	-36.5567	-36.5567	-69.6144	-69.6144	SAE			s_126239 [18602]	BASALT, ALKALINE [18602]				PLEISTOCENE-HOLOCENE [18602]					VOL					WR [18602]	47.82	1.35		17.26				10.05	10.61	7.63	0.17		0.41	3.22	0.18
[18602][19131][18019]	CONVERGENT MARGIN	ANDEAN ARC / SOUTHERN ANDEAN VOLCANIC ZONE / ARGENTINA / PAYUN MATRU VOLCANIC FIELD	PAYENIA VOLCANIC PROVINCE, SOUTHERN MENDOZA, EAST PAMPAS, RANQUIL DEL PAYEN	-36.6059	-36.6059	-68.623	-68.623	SAE			s_123944 [18602]	BASALT, ALKALINE [18602] / TRACHYBASALT [18019]				PLEISTOCENE-HOLOCENE [18602]					VOL					WR [18602]	47.981	2.308		14.768				10.99	8.354	8.074	0.147		1.482	3.87	0.565
[18602][19131][18019]	CONVERGENT MARGIN	ANDEAN ARC / SOUTHERN ANDEAN VOLCANIC ZONE / ARGENTINA / PAYUN MATRU VOLCANIC FIELD	PAYENIA VOLCANIC PROVINCE, SOUTHERN MENDOZA, EAST PAMPAS, LONCO VACA	-36.6952	-36.6952	-68.7529	-68.7529	SAE			s_123946 [18602]	BASALT, ALKALINE [18602] / BASALT [18019]				PLEISTOCENE-HOLOCENE [18602]					VOL					WR [18602]	48.866	1.464		16.505				10.25	8.952	8.244	0.152		0.869	3.35	0.277
[18602][18019]	CONVERGENT MARGIN	ANDEAN ARC / SOUTHERN ANDEAN VOLCANIC ZONE / ARGENTINA / PAYUN MATRU VOLCANIC FIELD	PAYENIA VOLCANIC PROVINCE, SOUTHERN MENDOZA, CALDERA FLOOR	-36.3803	-36.3803	-69.2198	-69.2198	SAE			s_126268 [18602]	ANDESITE, BASALTIC [18602] / TRACHYANDESITE, BASALTIC [18019]				PLEISTOCENE-HOLOCENE [18602]					VOL					WR [18602]	53.14	1.69		18.01				7.74	6.87	3.58	0.15		2.54	4.62	0.55
[18602][18019]	CONVERGENT MARGIN	ANDEAN ARC / SOUTHERN ANDEAN VOLCANIC ZONE / ARGENTINA / PAYUN MATRU VOLCANIC FIELD	PAYENIA VOLCANIC PROVINCE, SOUTHERN MENDOZA, PAYUN LISO, FLOW ON W FLANK OF VOLCANO	-36.5107	-36.5107	-69.3419	-69.3419	SAE			s_126276 [18602]	ANDESITE, BASALTIC [18602] / TRACHYANDESITE, BASALTIC [18019]				PLEISTOCENE-HOLOCENE [18602]					VOL					WR [18602]	53.1	2.08		17.01				8.21	5.8	2.88	0.17		3.19	5.12	0.99
[18602][18019]	CONVERGENT MARGIN	ANDEAN ARC / SOUTHERN ANDEAN VOLCANIC ZONE / ARGENTINA / RIO COLORADO VOLCANIC FIELD	PAYENIA VOLCANIC PROVINCE, SOUTHERN MENDOZA, CERRO MORADO	-37.3025	-37.3025	-69.0159	-69.0159	SAE			s_126173 [18602]	BASALT, ALKALINE [18602] / TRACHYANDESITE, BASALTIC [18019]				PLEISTOCENE-HOLOCENE [18602]					VOL					WR [18602]	49.47	1.77		16.99				8.84	7.87	4	0.15		2.41	4.74	0.59
[18602][18019]	CONVERGENT MARGIN	ANDEAN ARC / SOUTHERN ANDEAN VOLCANIC ZONE / ARGENTINA / RIO COLORADO VOLCANIC FIELD	PAYENIA VOLCANIC PROVINCE, SOUTHERN MENDOZA, CERRO MORADO	-37.3042	-37.3042	-69.0184	-69.0184	SAE			s_126175 [18602]	BASALT, ALKALINE [18602] / TRACHYBASALT [18019]				PLEISTOCENE-HOLOCENE [18602]					VOL					WR [18602]	46.49	1.63		13.72				10.08	7.2	13	0.15		1.78	3.63	0.46
[18602][19131][18019]	CONVERGENT MARGIN	ANDEAN ARC / SOUTHERN ANDEAN VOLCANIC ZONE / ARGENTINA / RIO COLORADO VOLCANIC FIELD	PAYENIA VOLCANIC PROVINCE, SOUTHERN MENDOZA, CERRO LA CARNE	-37.3108	-37.3108	-68.9757	-68.9757	SAE			s_126176 [18602]	BASALT, ALKALINE [18602] / TEPHRITE [18019]				PLEISTOCENE-HOLOCENE [18602]					VOL					WR [18602]	45.7	2.52		15.44				10.23	9.87	6.41	0.15		1.61	3.9	0.67
[18602][19131][18019]	CONVERGENT MARGIN	ANDEAN ARC / SOUTHERN ANDEAN VOLCANIC ZONE / ARGENTINA / RIO COLORADO VOLCANIC FIELD	PAYENIA VOLCANIC PROVINCE, SOUTHERN MENDOZA, CERRO LA CARNE	-37.3041	-37.3041	-68.9761	-68.9761	SAE			s_126177 [18602]	BASALT, ALKALINE [18602] / TEPHRITE [18019]				PLEISTOCENE-HOLOCENE [18602]					VOL					WR [18602]	46.27	2.74		16.75				10.82	9.15	5.2	0.16		1.73	4.25	0.6
[18602][18019]	CONVERGENT MARGIN	ANDEAN ARC / SOUTHERN ANDEAN VOLCANIC ZONE / ARGENTINA / RIO COLORADO VOLCANIC FIELD	PAYENIA VOLCANIC PROVINCE, SOUTHERN MENDOZA, CERRO LA CARNE	-37.3297	-37.3297	-68.9907	-68.9907	SAE			s_126178 [18602]	BASALT, ALKALINE [18602] / TRACHYBASALT [18019]				PLEISTOCENE-HOLOCENE [18602]					VOL					WR [18602]	47.24	2.42		15.98				10.55	9.12	5.98	0.16		1.59	3.89	0.65
[18602][18019]	CONVERGENT MARGIN	ANDEAN ARC / SOUTHERN ANDEAN VOLCANIC ZONE / ARGENTINA / RIO COLORADO VOLCANIC FIELD	PAYENIA VOLCANIC PROVINCE, SOUTHERN MENDOZA, CERRO CHICO	-37.3183	-37.3183	-69.0234	-69.0234	SAE			s_126179 [18602]	BASALT, ALKALINE [18602] / TRACHYBASALT [18019]				PLEISTOCENE-HOLOCENE [18602]					VOL					WR [18602]	47.07	2.09		15.39				10.94	9	6.93	0.16		1.29	3.86	0.48
[18602][18019]	CONVERGENT MARGIN	ANDEAN ARC / SOUTHERN ANDEAN VOLCANIC ZONE / ARGENTINA / RIO COLORADO VOLCANIC FIELD	PAYENIA VOLCANIC PROVINCE, SOUTHERN MENDOZA, CERRO CHICO	-37.316	-37.316	-69.0313	-69.0313	SAE			s_126180 [18602]	BASALT, ALKALINE [18602] / BASALT [18019]				PLEISTOCENE-HOLOCENE [18602]					VOL					WR [18602]	45.99	2.34		15.6				11.14	9.96	6.23	0.16		1.01	3.8	0.46
[18602][19131][18019]	CONVERGENT MARGIN	ANDEAN ARC / SOUTHERN ANDEAN VOLCANIC ZONE / ARGENTINA / RIO COLORADO VOLCANIC FIELD	PAYENIA VOLCANIC PROVINCE, SOUTHERN MENDOZA, CERRO MENDEZ	-37.3288	-37.3288	-68.9585	-68.9585	SAE			s_126230 [18602]	BASALT, ALKALINE [18602] / TRACHYBASALT [18019]				PLEISTOCENE-HOLOCENE [18602]					VOL					WR [18602]	49.33	1.71		15.89				8.47	7.44	7.71	0.14		2.5	4.38	0.59
[18602][18019]	CONVERGENT MARGIN	ANDEAN ARC / SOUTHERN ANDEAN VOLCANIC ZONE / ARGENTINA / RIO COLORADO VOLCANIC FIELD	PAYENIA VOLCANIC PROVINCE, SOUTHERN MENDOZA, RIO COLORADO FOOT BRIDGE	-37.3654	-37.3654	-69.0162	-69.0162	SAE			s_126171 [18602]	BASALT, ALKALINE [18602] / BASALT [18019]				PLEISTOCENE-HOLOCENE [18602]					VOL					WR [18602]	48.11	2.22		15.71				11.1	9.05	6.22	0.16		1.11	3.61	0.5
[18602][18019]	CONVERGENT MARGIN	ANDEAN ARC / SOUTHERN ANDEAN VOLCANIC ZONE / ARGENTINA / RIO COLORADO VOLCANIC FIELD	PAYENIA VOLCANIC PROVINCE, SOUTHERN MENDOZA, S OF PATA MORA BRIDGE	-37.2394	-37.2394	-69.0899	-69.0899	SAE			s_123972 [18602]	BASALT, ALKALINE [18602] / BASALT [18019]				PLEISTOCENE-HOLOCENE [18602]					VOL					WR [18602]	46.454	1.921		13.776				10.31	9.413	9.4	0.147		1.359	3.45	0.458
[18602][18019]	CONVERGENT MARGIN	ANDEAN ARC / SOUTHERN ANDEAN VOLCANIC ZONE / ARGENTINA / RIO COLORADO VOLCANIC FIELD	PAYENIA VOLCANIC PROVINCE, SOUTHERN MENDOZA, W OF CHACHAHUEN	-37.0521	-37.0521	-69.183	-69.183	SAE			s_126229 [18602]	BASALT, ALKALINE [18602] / BASALT [18019]				PLEISTOCENE-HOLOCENE [18602]					VOL					WR [18602]	47.78	2.05		16.05				9.62	9.12	6.31	0.15		1.77	3.92	0.45
[18602][19131][18019]	CONVERGENT MARGIN	ANDEAN ARC / SOUTHERN ANDEAN VOLCANIC ZONE / ARGENTINA / RIO COLORADO VOLCANIC FIELD	PAYENIA VOLCANIC PROVINCE, SOUTHERN MENDOZA, EL AGUILA	-37.3948	-37.3948	-68.6658	-68.6658	SAE			s_126232 [18602]	BASALT, ALKALINE [18602] / TRACHYBASALT [18019]				PLEISTOCENE-HOLOCENE [18602]					VOL					WR [18602]	46.22	1.81		15.22				9.22	10.36	6.95	0.15		1.59	3.69	0.59
[18602][19131]	CONVERGENT MARGIN	ANDEAN ARC / SOUTHERN ANDEAN VOLCANIC ZONE / ARGENTINA / TROMEN	PAYENIA VOLCANIC PROVINCE, SOUTHERN MENDOZA, COCHIQUITO	-36.753	-36.753	-69.8612	-69.8612	SAE			s_123966 [18602]	BASALT, ALKALINE [18602]				PLEISTOCENE-HOLOCENE [18602]					VOL					WR [18602]	48.832	1.44		16.89				8.91	9.305	7.8	0.149		1.495	3.65	0.521
[18602][19131]	CONVERGENT MARGIN	ANDEAN ARC / SOUTHERN ANDEAN VOLCANIC ZONE / ARGENTINA / TROMEN	PAYENIA VOLCANIC PROVINCE, SOUTHERN MENDOZA, N OF BUTA RANQUIL	-37.016	-37.016	-69.8414	-69.8414	SAE			s_123967 [18602]	BASALT, ALKALINE [18602]				PLEISTOCENE-HOLOCENE [18602]					VOL					WR [18602]	48.221	1.353		15.785				9.01	10.538	6.808	0.144		0.893	3.19	0.235
[18602][19131]	CONVERGENT MARGIN	ANDEAN ARC / SOUTHERN ANDEAN VOLCANIC ZONE / ARGENTINA/CHILE / CERRO DIAMANTE	PAYENIA VOLCANIC PROVINCE, SOUTHERN MENDOZA, NORTHERN SEGMENT, CRATER AREA	-34.6378	-34.6378	-69.0848	-69.0848	SAE			s_123964 [18602]	BASALT, ALKALINE [18602]				PLEISTOCENE-HOLOCENE [18602]					VOL					WR [18602]	48.767	1.425		15.976				8.83	11.671	7.32	0.159		1.271	3.04	0.43
[18602][19131]	CONVERGENT MARGIN	ANDEAN ARC / SOUTHERN ANDEAN VOLCANIC ZONE / ARGENTINA/CHILE / CERRO DIAMANTE	PAYENIA VOLCANIC PROVINCE, SOUTHERN MENDOZA, NORTHERN SEGMENT, PLATEAU LAVA	-34.5923	-34.5923	-69.031	-69.031	SAE			s_123965 [18602]	BASALT, ALKALINE [18602]				PLEISTOCENE-HOLOCENE [18602]					VOL					WR [18602]	47.922	1.553		14.83				10.4	9.272	9.745	0.159		1.061	3.15	0.337
[18602][19131]	CONVERGENT MARGIN	ANDEAN ARC / SOUTHERN ANDEAN VOLCANIC ZONE / ARGENTINA / NEVADO VOLCANIC FIELD	PAYENIA VOLCANIC PROVINCE, SOUTHERN MENDOZA, CERRO GUADOLOSO CHICO	-36.1496	-36.1496	-68.6931	-68.6931	SAE			s_126215 [18602]	BASALT, ALKALINE [18602]				PLEISTOCENE-HOLOCENE [18602]					VOL					WR [18602]	44.9	1.63		14.39				10.01	10.01	10	0.18		1.49	2.97	0.74
[18602][19131]	CONVERGENT MARGIN	ANDEAN ARC / SOUTHERN ANDEAN VOLCANIC ZONE / ARGENTINA / NEVADO VOLCANIC FIELD	PAYENIA VOLCANIC PROVINCE, SOUTHERN MENDOZA, CERRO FIERO	-35.9883	-35.9883	-69.0643	-69.0643	SAE			s_126221 [18602]	BASALT, ALKALINE [18602]				PLEISTOCENE-HOLOCENE [18602]					VOL					WR [18602]	46.06	1.46		14.65				9.1	10.54	10.17	0.16		1.42	3.24	0.62
[18602][19131]	CONVERGENT MARGIN	ANDEAN ARC / SOUTHERN ANDEAN VOLCANIC ZONE / ARGENTINA / NEVADO VOLCANIC FIELD	PAYENIA VOLCANIC PROVINCE, SOUTHERN MENDOZA, AGUA DE TORRES	-36.1962	-36.1962	-68.1447	-68.1447	SAE			s_123940 [18602]	BASALT, ALKALINE [18602]				PLEISTOCENE-HOLOCENE [18602]					VOL					WR [18602]	46.505	1.581		15.184				9.42	9.828	9.778	0.163		1.5	3.37	0.67
[18602]	CONVERGENT MARGIN	ANDEAN ARC / SOUTHERN ANDEAN VOLCANIC ZONE / ARGENTINA / NEVADO VOLCANIC FIELD	PAYENIA VOLCANIC PROVINCE, SOUTHERN MENDOZA, CERRO LAS VACAS	-35.5141	-35.5141	-68.7614	-68.7614	SAE			s_123955 [18602]	BASALT, ALKALINE [18602]				PLEISTOCENE-HOLOCENE [18602]					VOL					WR [18602]	47.319	1.439		15.04				10.15	9.456	10.01	0.165		1.269	3.32	0.44
[18602][19131]	CONVERGENT MARGIN	ANDEAN ARC / SOUTHERN ANDEAN VOLCANIC ZONE / ARGENTINA / NEVADO VOLCANIC FIELD	PAYENIA VOLCANIC PROVINCE, SOUTHERN MENDOZA, CERRO COLORADO	-35.3977	-35.3977	-68.8977	-68.8977	SAE			s_123956 [18602]	BASALT, ALKALINE [18602]				PLEISTOCENE-HOLOCENE [18602]					VOL					WR [18602]	45.792	1.515		15.623				9.43	11.463	7.795	0.165		1.424	3.09	0.579
[18602]	CONVERGENT MARGIN	ANDEAN ARC / SOUTHERN ANDEAN VOLCANIC ZONE / ARGENTINA / NEVADO VOLCANIC FIELD	PAYENIA VOLCANIC PROVINCE, SOUTHERN MENDOZA, CERRO LAS VEGAS	-35.4659	-35.4659	-68.7778	-68.7778	SAE			s_123957 [18602]	BASALT, ALKALINE [18602]				PLEISTOCENE-HOLOCENE [18602]					VOL					WR [18602]	46.454	1.373		15.143				9.83	10.375	9.988	0.163		1.015	3.15	0.456
[18602][19131]	CONVERGENT MARGIN	ANDEAN ARC / SOUTHERN ANDEAN VOLCANIC ZONE / ARGENTINA / NEVADO VOLCANIC FIELD	PAYENIA VOLCANIC PROVINCE, SOUTHERN MENDOZA, CERRITOS MORADOS	-35.294	-35.294	-69.0119	-69.0119	SAE			s_126182 [18602]	BASALT, ALKALINE [18602]				PLEISTOCENE-HOLOCENE [18602]					VOL					WR [18602]	48.01	1.49		14.87				9.09	9.52	8.81	0.15		1.29	3.59	0.54
[18602][19131]	CONVERGENT MARGIN	ANDEAN ARC / SOUTHERN ANDEAN VOLCANIC ZONE / ARGENTINA / NEVADO VOLCANIC FIELD	PAYENIA VOLCANIC PROVINCE, SOUTHERN MENDOZA, PERRO ATADO	-35.5995	-35.5995	-68.6397	-68.6397	SAE			s_123954 [18602]	BASALT, ALKALINE [18602]				PLEISTOCENE-HOLOCENE [18602]					VOL					WR [18602]	48.164	1.442		16.602				10.2	9.701	7.868	0.164		1.007	3.52	0.348
[18602][19131]	CONVERGENT MARGIN	ANDEAN ARC / SOUTHERN ANDEAN VOLCANIC ZONE / ARGENTINA / NEVADO VOLCANIC FIELD	PAYENIA VOLCANIC PROVINCE, SOUTHERN MENDOZA, PUNTO AGUA CAPATAZ	-35.356	-35.356	-68.187	-68.187	SAE			s_126208 [18602]	BASALT, ALKALINE [18602]				PLEISTOCENE-HOLOCENE [18602]					VOL					WR [18602]	43.81	1.48		15.02				9.37	11.92	9.62	0.17		1.4	3.02	0.68
[18602][19131]	CONVERGENT MARGIN	ANDEAN ARC / SOUTHERN ANDEAN VOLCANIC ZONE / ARGENTINA / NEVADO VOLCANIC FIELD	PAYENIA VOLCANIC PROVINCE, SOUTHERN MENDOZA, N OF PONON TREHUE	-35.0801	-35.0801	-68.2515	-68.2515	SAE			s_126162 [18602]	BASALT, ALKALINE [18602]				PLEISTOCENE-HOLOCENE [18602]					VOL					WR [18602]	46.63	1.55		15.69				9.67	10.88	7.06	0.16		0.9	3.42	0.54
[18602][19131]	CONVERGENT MARGIN	ANDEAN ARC / SOUTHERN ANDEAN VOLCANIC ZONE / ARGENTINA / NEVADO VOLCANIC FIELD	PAYENIA VOLCANIC PROVINCE, SOUTHERN MENDOZA, CERRO NEGRO	-34.7778	-34.7778	-68.3154	-68.3154	SAE			s_123963 [18602]	BASALT, ALKALINE [18602]				PLEISTOCENE-HOLOCENE [18602]					VOL					WR [18602]	47.651	1.684		16.278				10.16	10.453	6.434	0.158		1.016	3.47	0.419
[18602][19131]	CONVERGENT MARGIN	ANDEAN ARC / SOUTHERN ANDEAN VOLCANIC ZONE / ARGENTINA / NEVADO VOLCANIC FIELD	PAYENIA VOLCANIC PROVINCE, SOUTHERN MENDOZA, CERRO NIHUIL	-35.0208	-35.0208	-68.6638	-68.6638	SAE			s_126189 [18602]	BASALT, ALKALINE [18602]				PLEISTOCENE-HOLOCENE [18602]					VOL					WR [18602]	47.95	1.6		15.67				10.4	9.44	7.98	0.18		0.96	3.2	0.43
[18602][19131]	CONVERGENT MARGIN	ANDEAN ARC / SOUTHERN ANDEAN VOLCANIC ZONE / ARGENTINA / NEVADO VOLCANIC FIELD	PAYENIA VOLCANIC PROVINCE, SOUTHERN MENDOZA, CERRO REDONDO	-35.3285	-35.3285	-68.3743	-68.3743	SAE			s_126187 [18602]	BASALT, ALKALINE [18602]				PLEISTOCENE-HOLOCENE [18602]					VOL					WR [18602]	46.35	1.52		15.34				10.14	9.92	9.34	0.16		0.97	3.26	0.38
[18602][19131]	CONVERGENT MARGIN	ANDEAN ARC / SOUTHERN ANDEAN VOLCANIC ZONE / ARGENTINA	PAYENIA VOLCANIC PROVINCE, SOUTHERN MENDOZA, RETROARC, INFERNILLO, S OF LAGUNA BLANCA	-35.1404	-35.1404	-69.6872	-69.6872	SAE			s_126008 [18602]	BASALT, ALKALINE [18602]				PLEISTOCENE-HOLOCENE [18602]					VOL					WR [18602]	45.5	1.44		15.74				9.42	10.47	9.46	0.17		1.48	3.55	0.58
[18602][19131]	CONVERGENT MARGIN	ANDEAN ARC / SOUTHERN ANDEAN VOLCANIC ZONE / ARGENTINA	PAYENIA VOLCANIC PROVINCE, SOUTHERN MENDOZA, RETROARC, CERRO ALTO, TOP FLOW	-35.4649	-35.4649	-69.8562	-69.8562	SAE			s_126201 [18602]	BASALT, ALKALINE [18602]				PLEISTOCENE-HOLOCENE [18602]					VOL					WR [18602]	48.48	1.28		16.62				8.7	9.45	8.78	0.16		1.16	3.38	0.28
[18602][19131]	CONVERGENT MARGIN	ANDEAN ARC / SOUTHERN ANDEAN VOLCANIC ZONE / ARGENTINA	PAYENIA VOLCANIC PROVINCE, SOUTHERN MENDOZA, RETROARC, RIO GRANDE	-36.0425	-36.0425	-69.7268	-69.7268	SAE			s_123915 [18602]	ANDESITE, BASALTIC [18602]				PLEISTOCENE-HOLOCENE [18602]					VOL					WR [18602]	52.257	1.115		17.163				8.14	8.356	6.598	0.135		1.063	3.68	0.348
[20161]	CONVERGENT MARGIN	ANDEAN ARC / CENTRAL ANDEAN VOLCANIC ZONE / BOLIVIA / ALTIPLANO-PUNA VOLCANIC COMPLEX	GUACHA CALDERA, TARA FALL DEPOSIT	-22.8833	-22.8833	-67.3	-67.3	SAE			s_09008 [20161]	RHYOLITE [20161]									VOL					WR [20161]	73.91	0.3		13.64				2.61	1.9	0.39	0.07		4.65	2.42	0.11
[20161]	CONVERGENT MARGIN	ANDEAN ARC / CENTRAL ANDEAN VOLCANIC ZONE / BOLIVIA / ALTIPLANO-PUNA VOLCANIC COMPLEX	GUACHA CALDERA, TARA IGNIMBRITE	-23.0592	-23.0592	-67.4564	-67.4564	SAE			s_LA1 [20161]	RHYOLITE [20161]									VOL					WR [20161]	70.69	0.5		15.2				2.76	2.58	0.94	0.06		4.33	2.84	0.11
[20161]	CONVERGENT MARGIN	ANDEAN ARC / CENTRAL ANDEAN VOLCANIC ZONE / CHILE / SAN PEDRO	LA PORUNA, PARASITIC CONE	-21.89	-21.89	-68.5	-68.5	SAE			s_09001 [20161]	ANDESITE [20161]									VOL					WR [20161]	59.01	0.79		16.61				6.1	6.4	5.08	0.1		1.85	3.85	0.2
[20161]	CONVERGENT MARGIN	ANDEAN ARC / CENTRAL ANDEAN VOLCANIC ZONE / CHILE / CERRO PURICO VOLCANIC COMPLEX	PURICO CALDERA, PURICO FALL, NW CHILE	-22.9167	-22.9167	-67.9	-67.9	SAE			s_09006 [20161]	RHYOLITE [20161]									VOL					WR [20161]	69.43	0.47		15.99				2.9	3.2	0.88	0.08		3.37	3.47	0.19
[20161]	CONVERGENT MARGIN	ANDEAN ARC / CENTRAL ANDEAN VOLCANIC ZONE / ARGENTINA / CERRO GALAN	NORTH DOME, NW ARGENTINA	-25.8917	-25.8917	-66.9618	-66.9618	SAE			s_CG11ND [20161]	RHYODACITE [20161]									VOL			M		WR [20161]	68.54	0.66		15.38				3.23	2.78	1.27	0.05		4.39	3.45	0.25
[20161]	CONVERGENT MARGIN	ANDEAN ARC / CENTRAL ANDEAN VOLCANIC ZONE / ARGENTINA / CERRO GALAN	EAGLE ROCK, NW ARGENTINA	-25.8396	-25.8396	-66.9215	-66.9215	SAE			s_CG11ER [20161]	RHYODACITE [20161]									VOL			M		WR [20161]	69.24	0.56		15.66				2.83	2.5	1.06	0.05		4.65	3.25	0.21
[20161]	CONVERGENT MARGIN	ANDEAN ARC / CENTRAL ANDEAN VOLCANIC ZONE / ARGENTINA / CERRO GALAN	FAN, NW ARGENTINA	-25.8574	-25.8574	-66.9222	-66.9222	SAE			s_CG11FAN [20161]	RHYODACITE [20161]									VOL			M		WR [20161]	69.6	0.56		15.2				2.8	2.6	1.17	0.04		4.6	3.2	0.18
[20161]	CONVERGENT MARGIN	ANDEAN ARC / CENTRAL ANDEAN VOLCANIC ZONE / ARGENTINA / CERRO GALAN	DOME 2, NW ARGENTINA	-25.818	-25.818	-66.835	-66.835	SAE			s_CG11D2 [20161]	RHYODACITE [20161]									VOL			F		WR [20161]	70.54	0.56		15.21				2.38	2.39	0.6	0.03		4.68	3.41	0.2
[20161]	CONVERGENT MARGIN	ANDEAN ARC / CENTRAL ANDEAN VOLCANIC ZONE / CHILE / LASCAR	APRIL1993 ERUPTION TEPHRA	-23.3939	-23.3939	-67.7217	-67.7217	SAE			s_LA09009 [20161]	ANDESITE [20161]									VOL					WR [20161]	60.56	0.72		16.77				5.86	6.47	3.86	0.11		1.94	3.51	0.19
[20161]	CONVERGENT MARGIN	ANDEAN ARC / CENTRAL ANDEAN VOLCANIC ZONE / CHILE / LASCAR	APRIL1993 ERUPTION TEPHRA	-23.3939	-23.3939	-67.7217	-67.7217	SAE			s_LA09010 [20161]	ANDESITE [20161]									VOL					WR [20161]	58.63	0.78		16.52				6.44	7.39	4.92	0.12		1.59	3.42	0.19
[4659]	CONVERGENT MARGIN	ANDEAN ARC / CENTRAL ANDEAN VOLCANIC ZONE / ARGENTINA / LA POMA		-24.4	-24.4	-66.1	-66.1	SAE			s_36 [4659]	ANDESITE, BASALTIC [4659]									VOL					WR [4659]	54.26	1.25		13.86				7.32	6.24	8.86	0.1		4.34	2.77	0.78
[4659]	CONVERGENT MARGIN	ANDEAN ARC / CENTRAL ANDEAN VOLCANIC ZONE / ARGENTINA / LA POMA		-24.4	-24.4	-66.1	-66.1	SAE			s_199 [4659]	ANDESITE, BASALTIC [4659]									VOL					WR [4659]	52.15	1.39		14.16				8.31	6.81	8.82	0.11		4.06	3.08	0.27
[4659]	CONVERGENT MARGIN	ANDEAN ARC / CENTRAL ANDEAN VOLCANIC ZONE / ARGENTINA / PASTO VENTURA		-26.3	-26.3	-67.3	-67.3	SAE			s_R9/10-3 [4659]	ANDESITE, BASALTIC [4659]									VOL					WR [4659]	50.61	1.16		15.43				7.61	10.64	7.65	0.11		1.52	3.3
[4659]	CONVERGENT MARGIN	ANDEAN ARC / CENTRAL ANDEAN VOLCANIC ZONE / ARGENTINA	HUAITIQUINA DIKES, PUNA	-23.78	-23.78	-67.08	-67.08	SAE			s_J-72 [4659]	BASALT [4659]									VOL					WR [4659]	45.79	3.7		12.19		10.18	13.19		10.33	10.49	0.21		1.43	2.66	0.28
[4813]	CONVERGENT MARGIN	ANDEAN ARC / CENTRAL ANDEAN VOLCANIC ZONE / ARGENTINA / ALTIPLANO-PUNA VOLCANIC COMPLEX	LOC 3	-22.8	-23.1	-67.7	-68	SAE			s_CHAS973 [4813]	NOT GIVEN [4813]									VOL					WR [4813]	55.5												1.76
[4813]	CONVERGENT MARGIN	ANDEAN ARC / CENTRAL ANDEAN VOLCANIC ZONE / ARGENTINA / ALTIPLANO-PUNA VOLCANIC COMPLEX	LOC 3	-22.8	-23.1	-67.7	-68	SAE			s_CHAS974 [4813]	NOT GIVEN [4813]									VOL					WR [4813]	61.2												2.54
[4813]	CONVERGENT MARGIN	ANDEAN ARC / CENTRAL ANDEAN VOLCANIC ZONE / ARGENTINA / ALTIPLANO-PUNA VOLCANIC COMPLEX	LOC1, BARROS ARANAS	-22.6	-23	-68.9	-69.1	SAE			s_BARA971 [4813]	NOT GIVEN [4813]								DEVITRIFIED REHOMOGENIZED BY HEATING [4813]	VOL					WR [4813]	70.8												4.18
[4813]	CONVERGENT MARGIN	ANDEAN ARC / CENTRAL ANDEAN VOLCANIC ZONE / ARGENTINA / CERRO GALAN	REAL GRANDE	-26.041	-26.041	-67.256	-67.256	SAE			s_SIA153B [4813]	NOT GIVEN [4813]									VOL					WR [4813]	64.2												4.86
[18519][19131]	CONVERGENT MARGIN	ANDEAN ARC / SOUTHERN ANDEAN VOLCANIC ZONE / CHILE / MAIPO		-34.1808	-34.1808	-69.715	-69.715	SAE	3339	3339	s_127317 [18519]	ANDESITE [18519]				QUATERNARY [18519]					VOL					WR [18519]	58.72	0.88		17.46				6.12	6.45	3.68	0.11		2.3	3.85	0.23
[19131][18519]	CONVERGENT MARGIN	ANDEAN ARC / SOUTHERN ANDEAN VOLCANIC ZONE / CHILE / MAIPO		-34.2094	-34.2094	-69.7112	-69.7112	SAE	3311	3311	s_127314 [19131]	NOT GIVEN [19131]				QUATERNARY [18519]					VOL					WR [19131]
[18985][4400][3629][3460]	CONVERGENT MARGIN	ANDEAN ARC / CENTRAL ANDEAN VOLCANIC ZONE / CHILE / SAN PEDRO-SAN PABLO	CENTRAL CRATER, SMALL VENT, SAN PABLO	-21.88	-21.88	-68.43	-68.43	SAE			s_280 [18985]	ANDESITE, PYROXENE [18985] / ANDESITE [4400]			UPPER [3460]	CENOZOIC [3460]					VOL					WR [18985]	56.03	0.91		16.8		1.2	5.87		6.94	5.65	0.12		1.65	3.56	0.2		0.74	0.32
[18985][4400][3629][3460]	CONVERGENT MARGIN	ANDEAN ARC / CENTRAL ANDEAN VOLCANIC ZONE / CHILE / SAN PEDRO-SAN PABLO	W SAN PEDRO, LOWER FLANKS	-21.88	-21.88	-68.43	-68.43	SAE			s_186 [18985]	ANDESITE, PYROXENE [18985] / ANDESITE [4400]			UPPER [3460]	CENOZOIC [3460]					VOL					WR [18985]	56.2	0.85		16.5		1.65	5.05		6.98	5.75	0.11		1.63	3.57	0.19		0.78	0.33
[18985][4400][3629][1596][3460]	CONVERGENT MARGIN	ANDEAN ARC / CENTRAL ANDEAN VOLCANIC ZONE / CHILE / SAN PEDRO-SAN PABLO	W SAN PEDRO, NEAR ROADSIDE	-21.88	-21.88	-68.43	-68.43	SAE			s_176 [18985]	ANDESITE, PYROXENE [18985] / ANDESITE [4400]			UPPER [3460]	CENOZOIC [1596]					VOL					WR [18985]	57.6	0.76		15.9		2.04	4.42		6.33	5.65	0.11		1.86	3.64	0.18		0.96	0.21
[18985][4400][3629][1596][4253][3460]	CONVERGENT MARGIN	ANDEAN ARC / CENTRAL ANDEAN VOLCANIC ZONE / CHILE / SAN PEDRO-SAN PABLO	N SIDE CENTRAL CRATER, SAN PABLO, MIDDLE GROUP	-21.88	-21.88	-68.43	-68.43	SAE			s_283 [18985]	ANDESITE, PYROXENE [18985] / ANDESITE [4400] / NOT GIVEN [4253]			UPPER [3460]	CENOZOIC [1596]					VOL					WR [18985]	57.8	0.95		16.9		1.75	4.56		6.48	3.91	0.09		2.03	3.72	0.25		0.72	0.3
[18985][4400][3629][3460]	CONVERGENT MARGIN	ANDEAN ARC / CENTRAL ANDEAN VOLCANIC ZONE / CHILE / SAN PEDRO-SAN PABLO	LA PORUNA FLOW	-21.88	-21.88	-68.43	-68.43	SAE			s_64 [18985]	ANDESITE, PYROXENE [18985] / ANDESITE [4400]			UPPER [3460]	CENOZOIC [3460]					VOL					WR [18985]	58.1	0.76		16.5		2.33	4.01		6.38	4.95	0.1		3.27	3.72	0.12		0.49	0.12
[18985][4400][3629][3460]	CONVERGENT MARGIN	ANDEAN ARC / CENTRAL ANDEAN VOLCANIC ZONE / CHILE / SAN PEDRO-SAN PABLO	COL BETWEEN SAN PEDRO AND SAN PABLO	-21.88	-21.88	-68.43	-68.43	SAE			s_287 [18985]	ANDESITE, PYROXENE [18985] / ANDESITE [4400]			UPPER [3460]	CENOZOIC [3460]					VOL					WR [18985]	58.5	0.86		17.3		2.26	3.95		6.23	3.58	0.09		2.15	3.76	0.24		0.51	0.26
[18985][4400][3629][3460]	CONVERGENT MARGIN	ANDEAN ARC / CENTRAL ANDEAN VOLCANIC ZONE / CHILE / SAN PEDRO-SAN PABLO	ROADSIDE W SAN PEDRO	-21.88	-21.88	-68.43	-68.43	SAE			s_166 [18985]	ANDESITE, HORNBLENDE [18985] / ANDESITE [4400]			UPPER [3460]	CENOZOIC [3460]					VOL					WR [18985]	63.9	0.65		15.9		1.88	2.5		4.15	2.37	0.07		3.02	4.01	0.22		0.55	0.16
[18985][4400][3629][1596][3460]	CONVERGENT MARGIN	ANDEAN ARC / CENTRAL ANDEAN VOLCANIC ZONE / CHILE / SAN PEDRO-SAN PABLO	W SAN PEDRO	-21.88	-21.88	-68.43	-68.43	SAE			s_170 [18985]	ANDESITE, PYROXENE [18985] / ANDESITE [4400]			UPPER [3460]	CENOZOIC [1596]					VOL					WR [18985]	59.3	0.86		18		1.94	3.61		6.1	2.71	0.08		2.35	4.38	0.23		0.48	0.12
[18985][4400]	CONVERGENT MARGIN	ANDEAN ARC / CENTRAL ANDEAN VOLCANIC ZONE / CHILE / SAN PEDRO-SAN PABLO	E CONE SAN PABLO	-21.77	-21.77	-68.43	-68.43	SAE			s_487 [18985]	ANDESITE, HORNBLENDE [18985] / ANDESITE [4400]									VOL					WR [18985]	60.2	0.66		17.5		1.59	3.55		5.1	2.15	0.09		2.33	4.27	0.21		1.15	0.63
[18985][4400]	CONVERGENT MARGIN	ANDEAN ARC / CENTRAL ANDEAN VOLCANIC ZONE / CHILE / SAN PEDRO-SAN PABLO	RIO SAN PEDRO GORGE, IGNIMBRITE	-21.88	-21.88	-68.43	-68.43	SAE			s_54 [18985]	ANDESITE, HORNBLENDE [18985] / ANDESITE [4400]									VOL					WR [18985]	63.3	0.51		16.7		1.72	1.46		3.83	1.62	0.05		2.78	4.43	0.22		3.4	0.33
[18985][4400]	CONVERGENT MARGIN	ANDEAN ARC / CENTRAL ANDEAN VOLCANIC ZONE / CHILE / SAN PEDRO-SAN PABLO	RIO SAN PEDRO GORGE, IGNIMBRITE	-21.88	-21.88	-68.43	-68.43	SAE			s_56 [18985]	ANDESITE, HORNBLENDE [18985] / ANDESITE [4400]									VOL					WR [18985]	61.9	0.75		16.6		2.25	2.95		5.36	2.7	0.08		2.92	3.18	0.17		0.37	0.18
[18985][4400][3629][3460]	CONVERGENT MARGIN	ANDEAN ARC / CENTRAL ANDEAN VOLCANIC ZONE / CHILE / SAN PEDRO-SAN PABLO	W FLANKS SAN PEDRO	-21.88	-21.88	-68.43	-68.43	SAE			s_184 [18985]	ANDESITE, HORNBLENDE [18985] / ANDESITE [4400]			UPPER [3460]	CENOZOIC [3460]					VOL					WR [18985]	62.5	0.63		15.9		1.29	3.31		4.57	3.53	0.07		2.81	4.19	0.17		1.26	0.53
[18985][4400][3629][3460]	CONVERGENT MARGIN	ANDEAN ARC / CENTRAL ANDEAN VOLCANIC ZONE / CHILE / SAN PEDRO-SAN PABLO	W SAN PEDRO, HOT BLOCK FROM HOT AVALANCHE DEPOSIT	-21.88	-21.88	-68.43	-68.43	SAE			s_168 [18985]	ANDESITE, HORNBLENDE [18985] / ANDESITE [4400]			UPPER [3460]	CENOZOIC [3460]					VOL					WR [18985]	66	0.46		16		1.36	1.68		3.29	1.06	0.05		3.17	4.45	0.16		0.99	0.46
[18985][4400][3629][1596][3460]	CONVERGENT MARGIN	ANDEAN ARC / CENTRAL ANDEAN VOLCANIC ZONE / CHILE / SAN PEDRO-SAN PABLO	W SAN PEDRO, HOT BLOCK FROM HOT AVALANCHE DEPOSIT	-21.88	-21.88	-68.43	-68.43	SAE			s_172 [18985]	ANDESITE, HORNBLENDE [18985] / ANDESITE [4400]			UPPER [3460]	CENOZOIC [1596]					VOL					WR [18985]	63.4	0.63		16.4		2.11	2.32		4.47	2.35	0.07		2.91	4.18	0.18		0.44	0.14
[18985][4400][3629][3460]	CONVERGENT MARGIN	ANDEAN ARC / CENTRAL ANDEAN VOLCANIC ZONE / CHILE / SAN PEDRO-SAN PABLO	SW SAN PEDRO, MASSIVE FLOW	-21.88	-21.88	-68.43	-68.43	SAE			s_61 [18985]	ANDESITE, PYROXENE [18985] / ANDESITE [4400]			UPPER [3460]	CENOZOIC [3460]					VOL					WR [18985]	63	0.77		15		1.8	2.88		4.16	2.41	0.07		2.44	5.01	0.25		1.06	0.31
[18985][4400][3629][3460]	CONVERGENT MARGIN	ANDEAN ARC / CENTRAL ANDEAN VOLCANIC ZONE / CHILE / SAN PEDRO-SAN PABLO	E CONE SAN PEDRO, SUMMIT GROUP	-21.88	-21.88	-68.43	-68.43	SAE			s_284 [18985]	ANDESITE, HORNBLENDE [18985] / ANDESITE [4400]			UPPER [3460]	CENOZOIC [3460]					VOL					WR [18985]	63.1	0.65		16.4		2.06	2.46		4.47	2.19	0.07		2.93	4.22	0.17		0.23	0.74
[19904]	CONVERGENT MARGIN	ANDEAN ARC / SOUTHERN ANDEAN VOLCANIC ZONE / CHILE / VILLARRICA	CHAIMILLA ERUPTION	-39.42	-39.42	-71.93	-71.93	SAE			s_VL05A [19904]	ANDESITE, BASALTIC [19904]									VOL					WR [19904]	53.05	1		19.39				7.96	10.02	3.9	0.15		0.6	2.86	0.17
[19904]	CONVERGENT MARGIN	ANDEAN ARC / SOUTHERN ANDEAN VOLCANIC ZONE / CHILE / VILLARRICA	CHAIMILLA ERUPTION	-39.42	-39.42	-71.93	-71.93	SAE			s_VL05B [19904]	BASALT [19904]									VOL					WR [19904]	51.16	0.95		18.66				8.41	9.76	6.43	0.15		0.58	2.79	0.16
[19904]	CONVERGENT MARGIN	ANDEAN ARC / SOUTHERN ANDEAN VOLCANIC ZONE / CHILE / VILLARRICA	CHAIMILLA ERUPTION	-39.42	-39.42	-71.93	-71.93	SAE			s_VL09A [19904]	ANDESITE, BASALTIC [19904]									VOL					WR [19904]	53.08	1.01		19.38				7.95	10.01	3.89	0.14		0.63	2.84	0.18
[19904]	CONVERGENT MARGIN	ANDEAN ARC / SOUTHERN ANDEAN VOLCANIC ZONE / CHILE / VILLARRICA	CHAIMILLA ERUPTION	-39.42	-39.42	-71.93	-71.93	SAE			s_VL09B [19904]	ANDESITE, BASALTIC [19904]									VOL					WR [19904]	52.9	1.02		19.75				8.06	9.94	3.76	0.15		0.62	2.72	0.17
[19904]	CONVERGENT MARGIN	ANDEAN ARC / SOUTHERN ANDEAN VOLCANIC ZONE / CHILE / VILLARRICA	CHAIMILLA ERUPTION	-39.42	-39.42	-71.93	-71.93	SAE			s_VL11A [19904]	BASALT [19904]									VOL					WR [19904]	51.64	0.92		19.34				8.21	10.57	5.09	0.15		0.48	2.52	0.16
[19904]	CONVERGENT MARGIN	ANDEAN ARC / SOUTHERN ANDEAN VOLCANIC ZONE / CHILE / VILLARRICA	CHAIMILLA ERUPTION	-39.42	-39.42	-71.93	-71.93	SAE			s_VL11B [19904]	ANDESITE, BASALTIC [19904]									VOL					WR [19904]	52.5	0.92		18.49				8.17	10.37	5.07	0.15		0.55	2.7	0.16
[19904]	CONVERGENT MARGIN	ANDEAN ARC / SOUTHERN ANDEAN VOLCANIC ZONE / CHILE / VILLARRICA	CHAIMILLA ERUPTION	-39.42	-39.42	-71.93	-71.93	SAE			s_VL09C [19904]	ANDESITE, BASALTIC [19904]									VOL					WR [19904]
[19904]	CONVERGENT MARGIN	ANDEAN ARC / SOUTHERN ANDEAN VOLCANIC ZONE / CHILE / VILLARRICA	CHAIMILLA ERUPTION	-39.42	-39.42	-71.93	-71.93	SAE			s_VL12 [19904]	NOT GIVEN [19904]									VOL					WR [19904]
[19904]	CONVERGENT MARGIN	ANDEAN ARC / SOUTHERN ANDEAN VOLCANIC ZONE / CHILE / VILLARRICA	CHAIMILLA ERUPTION	-39.42	-39.42	-71.93	-71.93	SAE			s_VL14 [19904]	NOT GIVEN [19904]									VOL					WR [19904]
[19914][21041]	CONVERGENT MARGIN	ANDEAN ARC / SOUTHERN ANDEAN VOLCANIC ZONE / CHILE / CABURGUA(CABURGA)	CINDER CONE	-39.2	-39.2	-71.82	-71.82	SAE			s_CAB1-1 [19914]	BASALT [19914]									VOL					WR [19914]	50.26	1.116		17.48		6.6	2.97	8.61	8.68	6.8	0.149		0.75	3.3	0.29
[19914][21041]	CONVERGENT MARGIN	ANDEAN ARC / SOUTHERN ANDEAN VOLCANIC ZONE / CHILE / CABURGUA(CABURGA)	CINDER CONE	-39.2	-39.2	-71.82	-71.82	SAE			s_CAB1-2 [19914]	BASALT [19914]									VOL					WR [19914]	49.88	1.108		17.5		5.7	3.72	8.48	8.92	6.71	0.149		0.68	3.22	0.31
[19914][21041]	CONVERGENT MARGIN	ANDEAN ARC / SOUTHERN ANDEAN VOLCANIC ZONE / CHILE / CABURGUA(CABURGA)	CINDER CONE	-39.2	-39.2	-71.82	-71.82	SAE			s_CAB2-1 [19914]	BASALT [19914]									VOL					WR [19914]	50.24	1.144		17.5		7.2	2.45	8.68	8.79	6.33	0.15		0.82	3.34	0.34
[19914][21041]	CONVERGENT MARGIN	ANDEAN ARC / SOUTHERN ANDEAN VOLCANIC ZONE / CHILE / CABURGUA(CABURGA)	CINDER CONE	-39.2	-39.2	-71.82	-71.82	SAE			s_CAB2-2 [19914]	BASALT [19914]									VOL					WR [19914]	51.31	1.13		17.45		5.8	4.33	9.12	8.84	7.45	0.156		0.75	3.33	0.33
[19914][21041]	CONVERGENT MARGIN	ANDEAN ARC / SOUTHERN ANDEAN VOLCANIC ZONE / CHILE / CABURGUA(CABURGA)	CINDER CONE	-39.2	-39.2	-71.82	-71.82	SAE			s_CAB3-1 [19914]	BASALT [19914]									VOL					WR [19914]	50.78	1.14		17.56		7.4	2.38	8.8	8.72	7.06	0.154		0.8	3.37	0.34
[4772]	CONVERGENT MARGIN	ANDEAN ARC / SOUTHERN ANDEAN VOLCANIC ZONE / CHILE / SAN PEDRO-PELLADO/TATARA		-36	-36	-70.5	-70.5	SAE			s_BT-1R [4772]	DACITE [4772]									VOL					WR [4772]	36.97	4.23		13.87	0			17.38	0	14.44	0.18		8.81	0.96								0	0
[4772]	CONVERGENT MARGIN	ANDEAN ARC / SOUTHERN ANDEAN VOLCANIC ZONE / CHILE / SAN PEDRO-PELLADO/TATARA		-36	-36	-70.5	-70.5	SAE			s_BT-2C [4772]	DACITE [4772]									VOL					WR [4772]	34.7	4.54		13.54	0			19.83	0	11.8	0.3		8.97	0.66								0	0
[20346]	CONVERGENT MARGIN	ANDEAN ARC / SOUTHERN ANDEAN VOLCANIC ZONE / CHILE / HUELEMOLLE		-39.27	-39.27	-71.82	-71.82	SAE			s_110194-1 [20346]	ANDESITE, BASALTIC [20346]									VOL					WR [20346]	52.28	1.28		18.26				8.55	8.9	4.6	0.16		1.12	3.4	0.55
[20346]	CONVERGENT MARGIN	ANDEAN ARC / SOUTHERN ANDEAN VOLCANIC ZONE / CHILE / HUELEMOLLE		-39.27	-39.27	-71.82	-71.82	SAE			s_110194-2 [20346]	ANDESITE, BASALTIC [20346]									VOL					WR [20346]	52.1	1.17		18.19				8.85	9.35	4.26	0.16		0.82	2.79	0.42
[20346]	CONVERGENT MARGIN	ANDEAN ARC / SOUTHERN ANDEAN VOLCANIC ZONE / CHILE / HUELEMOLLE		-39.27	-39.27	-71.82	-71.82	SAE			s_120194-1 [20346]	BASALT [20346]									VOL					WR [20346]	50.48	1.07		18.53				8.6	9.57	5.67	0.16		0.82	3.37	0.38
[20346]	CONVERGENT MARGIN	ANDEAN ARC / SOUTHERN ANDEAN VOLCANIC ZONE / CHILE / HUELEMOLLE		-39.27	-39.27	-71.82	-71.82	SAE			s_120194-2 [20346]	BASALT [20346]									VOL					WR [20346]	50.69	1.1		18.65				8.78	9.44	5.99	0.16		0.84	3.26	0.41
[20346]	CONVERGENT MARGIN	ANDEAN ARC / SOUTHERN ANDEAN VOLCANIC ZONE / CHILE / HUELEMOLLE		-39.27	-39.27	-71.82	-71.82	SAE			s_150194-7 [20346]	ANDESITE, BASALTIC [20346]									VOL					WR [20346]	52.24	1.15		18.72				8.4	9.22	4.67	0.16		0.96	3.65	0.42
[20346]	CONVERGENT MARGIN	ANDEAN ARC / SOUTHERN ANDEAN VOLCANIC ZONE / CHILE / CABURGUA(CABURGA)		-39.17	-39.17	-71.53	-71.53	SAE			s_150104-4 [20346]	BASALT [20346]									VOL					WR [20346]	51.53	1.12		18.03				8.67	9.29	5.84	0.16		0.74	2.63	0.33
[20346]	CONVERGENT MARGIN	ANDEAN ARC / SOUTHERN ANDEAN VOLCANIC ZONE / CHILE / CABURGUA(CABURGA)		-39.17	-39.17	-71.53	-71.53	SAE			s_120194-4A [20346]	BASALT [20346]									VOL					WR [20346]	51.51	1.13		18.25				8.45	9.16	6.15	0.15		0.83	3.57	0.31
[20346]	CONVERGENT MARGIN	ANDEAN ARC / SOUTHERN ANDEAN VOLCANIC ZONE / CHILE / CABURGUA(CABURGA)		-39.17	-39.17	-71.53	-71.53	SAE			s_120194-4B [20346]	BASALT [20346]									VOL					WR [20346]	51.54	1.13		18.25				8.47	9.16	5.99	0.15		0.8	3.54	0.32
[20346]	CONVERGENT MARGIN	ANDEAN ARC / SOUTHERN ANDEAN VOLCANIC ZONE / CHILE / CABURGUA(CABURGA)		-39.17	-39.17	-71.53	-71.53	SAE			s_120194-4C [20346]	BASALT [20346]									VOL					WR [20346]	51.59	1.1		17.93				8.6	9.16	6.68	0.15		0.8	3.55	0.31
[20346]	CONVERGENT MARGIN	ANDEAN ARC / SOUTHERN ANDEAN VOLCANIC ZONE / CHILE / CABURGUA(CABURGA)		-39.17	-39.17	-71.53	-71.53	SAE			s_120194-5 [20346]	BASALT [20346]									VOL					WR [20346]	51.38	1.1		18.1				8.4	9.19	6.54	0.15		0.77	3.42	0.3
[20346]	CONVERGENT MARGIN	ANDEAN ARC / SOUTHERN ANDEAN VOLCANIC ZONE / CHILE / CABURGUA(CABURGA)		-39.17	-39.17	-71.53	-71.53	SAE			s_150104-1 [20346]	BASALT [20346]									VOL					WR [20346]	50.91	1.1		18.15				8.37	9.18	6.45	0.15		0.71	3.48	0.31
[20346]	CONVERGENT MARGIN	ANDEAN ARC / SOUTHERN ANDEAN VOLCANIC ZONE / CHILE / CABURGUA(CABURGA)		-39.17	-39.17	-71.53	-71.53	SAE			s_150194-2 [20346]	BASALT [20346]									VOL					WR [20346]	51.42	1.1		18.97				8.6	9.8	4.9	0.16		0.69	2.79	0.31
[20346]	CONVERGENT MARGIN	ANDEAN ARC / SOUTHERN ANDEAN VOLCANIC ZONE / CHILE / CABURGUA(CABURGA)		-39.17	-39.17	-71.53	-71.53	SAE			s_150194-3 [20346]	BASALT [20346]									VOL					WR [20346]	51.28	1.1		17.92				8.65	9.36	6.32	0.16		0.71	2.69	0.3
[20346]	CONVERGENT MARGIN	ANDEAN ARC / SOUTHERN ANDEAN VOLCANIC ZONE / CHILE / CABURGUA(CABURGA)		-39.17	-39.17	-71.53	-71.53	SAE			s_CB SC 1208A [20346]	BASALT [20346]									VOL					WR [20346]	51.56	1.22		17.81				8.28	8.49	7.04	0.17		0.77	3.38	0.35
[20346]	CONVERGENT MARGIN	ANDEAN ARC / SOUTHERN ANDEAN VOLCANIC ZONE / CHILE / CABURGUA(CABURGA)		-39.17	-39.17	-71.53	-71.53	SAE			s_CB SC 1208B [20346]	ANDESITE, BASALTIC [20346]									VOL					WR [20346]	52.34	1.15		17.41				8.12	8.61	7.07	0.16		0.73	3.21	0.31
[20346]	CONVERGENT MARGIN	ANDEAN ARC / SOUTHERN ANDEAN VOLCANIC ZONE / CHILE / CABURGUA(CABURGA)		-39.17	-39.17	-71.53	-71.53	SAE			s_CB LA 1208C [20346]	BASALT [20346]									VOL					WR [20346]	51.62	1.16		18.03				8.56	8.93	6.81	0.16		0.72	3.63	0.34
[20346]	CONVERGENT MARGIN	ANDEAN ARC / SOUTHERN ANDEAN VOLCANIC ZONE / CHILE / REDONDO		-39.27	-39.28	-71.72	-71.72	SAE			s_140194-10 [20346]	BASALT [20346]									VOL					WR [20346]	51.56	1		17.93				8.58	9.13	6.1	0.15		0.77	2.48	0.3
[20346]	CONVERGENT MARGIN	ANDEAN ARC / SOUTHERN ANDEAN VOLCANIC ZONE / CHILE / REDONDO		-39.27	-39.28	-71.72	-71.72	SAE			s_140194-11 [20346]	BASALT [20346]									VOL					WR [20346]	50.97	1.11		19.33				8.68	9.56	4.57	0.16		0.84	2.76	0.28
[20346]	CONVERGENT MARGIN	ANDEAN ARC / SOUTHERN ANDEAN VOLCANIC ZONE / CHILE / LA BARDA		-39.2	-39.2	-71.8	-71.8	SAE			s_150194-5B [20346]	BASALT [20346]									VOL					WR [20346]	50.77	1.05		17.34				8.6	9.26	7.33	0.16		0.75	3.23	0.3
[20346]	CONVERGENT MARGIN	ANDEAN ARC / SOUTHERN ANDEAN VOLCANIC ZONE / CHILE / LA BARDA		-39.2	-39.2	-71.8	-71.8	SAE			s_150194-5A [20346]	BASALT [20346]									VOL					WR [20346]	50.65	1.06		17.37				8.73	9.32	7.32	0.16		0.73	3.25	0.29
[20346]	CONVERGENT MARGIN	ANDEAN ARC / SOUTHERN ANDEAN VOLCANIC ZONE / CHILE / SAN JORGE		-39.27	-39.27	-71.67	-71.67	SAE			s_140194-2 [20346]	BASALT [20346]									VOL					WR [20346]	50.77	0.77		16.02				8.61	9.64	10.3	0.16		0.41	2.55	0.11
[20346]	CONVERGENT MARGIN	ANDEAN ARC / SOUTHERN ANDEAN VOLCANIC ZONE / CHILE / SAN JORGE		-39.27	-39.27	-71.67	-71.67	SAE			s_140194-3 [20346]	BASALT [20346]									VOL					WR [20346]	50.68	0.78		15.99				8.53	9.71	9.89	0.16		0.4	2.55	0.11
[20346]	CONVERGENT MARGIN	ANDEAN ARC / SOUTHERN ANDEAN VOLCANIC ZONE / CHILE / SAN JORGE		-39.27	-39.27	-71.67	-71.67	SAE			s_140194-4 [20346]	BASALT [20346]									VOL					WR [20346]	50.39	0.8		16.23				8.5	9.72	9.25	0.16		0.42	2.63	0.13
[20346]	CONVERGENT MARGIN	ANDEAN ARC / SOUTHERN ANDEAN VOLCANIC ZONE / CHILE / SAN JORGE		-39.27	-39.27	-71.67	-71.67	SAE			s_140194-5A [20346]	BASALT [20346]									VOL					WR [20346]	50.63	0.77		16.16				8.69	10.02	9.19	0.16		0.42	1.95	0.1
[20346]	CONVERGENT MARGIN	ANDEAN ARC / SOUTHERN ANDEAN VOLCANIC ZONE / CHILE / SAN JORGE		-39.27	-39.27	-71.67	-71.67	SAE			s_140194-5B [20346]	BASALT [20346]									VOL					WR [20346]	50.7	0.77		16.19				8.71	10.02	9.17	0.16		0.41	1.91	0.11
[20346]	CONVERGENT MARGIN	ANDEAN ARC / SOUTHERN ANDEAN VOLCANIC ZONE / CHILE / SAN JORGE		-39.27	-39.27	-71.67	-71.67	SAE			s_140194-7A [20346]	BASALT [20346]									VOL					WR [20346]	50.74	0.78		16.2				8.55	9.73	9.83	0.16		0.4	2.53	0.12
[20346]	CONVERGENT MARGIN	ANDEAN ARC / SOUTHERN ANDEAN VOLCANIC ZONE / CHILE / SAN JORGE		-39.27	-39.27	-71.67	-71.67	SAE			s_140194-7B [20346]	BASALT [20346]									VOL					WR [20346]	50.95	0.77		16.07				8.72	10.06	9.28	0.16		0.45	1.93	0.1
[20346]	CONVERGENT MARGIN	ANDEAN ARC / SOUTHERN ANDEAN VOLCANIC ZONE / CHILE / SAN JORGE		-39.27	-39.27	-71.67	-71.67	SAE			s_120194-3 [20346]	BASALT [20346]									VOL					WR [20346]	50.77	0.77		15.93				8.57	9.65	10.36	0.16		0.42	2.49	0.12
[20346]	CONVERGENT MARGIN	ANDEAN ARC / SOUTHERN ANDEAN VOLCANIC ZONE / CHILE / SAN JORGE		-39.27	-39.27	-71.67	-71.67	SAE			s_SJ SC 1104 A [20346]	BASALT [20346]									VOL					WR [20346]	49.37	0.76		14.58				8.91	8.63	13.91	0.18		0.29	2.15	0.23
[20346]	CONVERGENT MARGIN	ANDEAN ARC / SOUTHERN ANDEAN VOLCANIC ZONE / CHILE / SAN JORGE		-39.27	-39.27	-71.67	-71.67	SAE			s_SJ SC 1104 B [20346]	BASALT [20346]									VOL					WR [20346]	48.84	0.77		14.73				9.2	8.46	14.2	0.19		0.28	2.1	0.22
[20346]	CONVERGENT MARGIN	ANDEAN ARC / SOUTHERN ANDEAN VOLCANIC ZONE / CHILE / SAN JORGE		-39.27	-39.27	-71.67	-71.67	SAE			s_SJ SC 1104 C [20346]	BASALT [20346]									VOL					WR [20346]	51.26	0.82		15.65				8.65	9.37	10.09	0.17		0.35	2.47	0.2
[20346]	CONVERGENT MARGIN	ANDEAN ARC / SOUTHERN ANDEAN VOLCANIC ZONE / CHILE / SAN JORGE		-39.27	-39.27	-71.67	-71.67	SAE			s_SJ SC 1104 E [20346]	BASALT [20346]									VOL					WR [20346]	49.57	0.72		13.71				8.95	8.26	14.98	0.18		0.29	2.12	0.21
[20346]	CONVERGENT MARGIN	ANDEAN ARC / SOUTHERN ANDEAN VOLCANIC ZONE / CHILE / SAN JORGE		-39.27	-39.27	-71.67	-71.67	SAE			s_SJ SC 1104 H [20346]	BASALT [20346]									VOL					WR [20346]	50.92	0.81		15.35				8.4	9.41	10.95	0.17		0.37	2.49	0.2
[20346]	CONVERGENT MARGIN	ANDEAN ARC / SOUTHERN ANDEAN VOLCANIC ZONE / CHILE / VILLARRICA		-39.42	-39.42	-71.93	-71.93	SAE			s_210281-1 [20346]	ANDESITE, BASALTIC [20346]									VOL					WR [20346]
[20346]	CONVERGENT MARGIN	ANDEAN ARC / SOUTHERN ANDEAN VOLCANIC ZONE / CHILE / VILLARRICA		-39.42	-39.42	-71.93	-71.93	SAE			s_151282-2 [20346]	ANDESITE, BASALTIC [20346]									VOL					WR [20346]
[20346]	CONVERGENT MARGIN	ANDEAN ARC / SOUTHERN ANDEAN VOLCANIC ZONE / CHILE / VILLARRICA		-39.42	-39.42	-71.93	-71.93	SAE			s_151282-3 [20346]	ANDESITE, BASALTIC [20346]									VOL					WR [20346]
[20346]	CONVERGENT MARGIN	ANDEAN ARC / SOUTHERN ANDEAN VOLCANIC ZONE / CHILE / CABURGUA(CABURGA)		-39.17	-39.17	-71.53	-71.53	SAE			s_150194-2 [20346]	BASALT [20346]									VOL					WR [20346]
[20346]	CONVERGENT MARGIN	ANDEAN ARC / SOUTHERN ANDEAN VOLCANIC ZONE / CHILE / SAN JORGE		-39.27	-39.27	-71.67	-71.67	SAE			s_140194-7 [20346]	BASALT [20346]									VOL					WR [20346]
[18961]	CONVERGENT MARGIN	ANDEAN ARC / SOUTHERN ANDEAN VOLCANIC ZONE / ARGENTINA / PAYUN MATRU VOLCANIC FIELD	PAYENIA VOLCANIC PROVINCE, SOUTHERN MENDOZA, PAMPAS ONDULADAS	-36.4085	-36.4085	-68.58	-68.58	SAE			s_VRE20 [18961]	BASALT [18961]				QUATERNARY [18961]					VOL					WR [18961]	49.71	2.017		17.99				11.84	9.058	7.151	0.1531		1.037	3.611	0.5071
[18961]	CONVERGENT MARGIN	ANDEAN ARC / SOUTHERN ANDEAN VOLCANIC ZONE / ARGENTINA / PAYUN MATRU VOLCANIC FIELD	PAYENIA VOLCANIC PROVINCE, SOUTHERN MENDOZA, PAMPAS ONDULADAS	-36.9712	-36.9712	-67.4923	-67.4923	SAE			s_VRE46 (A) [18961]	BASALT [18961]				QUATERNARY [18961]					VOL					WR [18961]	50.05	1.822		17.59				11.79	8.932	7.161	0.1535		0.9068	3.309	0.39
[20337]	CONVERGENT MARGIN	ANDEAN ARC / SOUTHERN ANDEAN VOLCANIC ZONE / CHILE / MARMOLEJO		-33.72	-33.72	-69.87	-69.87	SAE			s_LT7 [20337]	ANDESITE [20337]									VOL					WR [20337]	60.1	0.83		17.77				5.45	5.82	2.75	0.09		2.17	4.12	0.24	0.14
[20337]	CONVERGENT MARGIN	ANDEAN ARC / SOUTHERN ANDEAN VOLCANIC ZONE / CHILE / MARMOLEJO		-33.72	-33.72	-69.87	-69.87	SAE			s_LT8A [20337]	ANDESITE [20337]									VOL					WR [20337]	61.03	0.72		17.59				5.16	5.37	2.41	0.11		2.43	3.99	0.21	0.36
[20337]	CONVERGENT MARGIN	ANDEAN ARC / SOUTHERN ANDEAN VOLCANIC ZONE / CHILE / MARMOLEJO		-33.72	-33.72	-69.87	-69.87	SAE			s_LT8B [20337]	ANDESITE [20337]									VOL					WR [20337]	60.9	0.75		17.34				5.26	5.34	2.46	0.12		2.42	4.07	0.19	0.25
[20337]	CONVERGENT MARGIN	ANDEAN ARC / SOUTHERN ANDEAN VOLCANIC ZONE / CHILE / SAN JOSE		-33.782	-33.782	-69.897	-69.897	SAE			s_281282-1 [20337]	ANDESITE [20337]									VOL					WR [20337]	62.22	0.79		17.01				4.78	4.87	2.67	0.1		2.6	3.87	0.14	0.51
[20337]	CONVERGENT MARGIN	ANDEAN ARC / SOUTHERN ANDEAN VOLCANIC ZONE / CHILE / SAN JOSE		-33.782	-33.782	-69.897	-69.897	SAE			s_281282-2 [20337]	ANDESITE [20337]									VOL					WR [20337]	62.65	0.72		16.76				4.84	4.81	2.25	0.11		2.68	3.95	0.22	0.24
[20337]	CONVERGENT MARGIN	ANDEAN ARC / SOUTHERN ANDEAN VOLCANIC ZONE / CHILE / SAN JOSE		-33.782	-33.782	-69.897	-69.897	SAE			s_281282-4 [20337]	ANDESITE [20337]									VOL					WR [20337]	61.93	0.75		16.89				5.06	4.99	2.33	0.11		2.61	4.07	0.22	0.04
[20337]	CONVERGENT MARGIN	ANDEAN ARC / SOUTHERN ANDEAN VOLCANIC ZONE / CHILE / SAN JOSE		-33.782	-33.782	-69.897	-69.897	SAE			s_281282-5 [20337]	ANDESITE [20337]									VOL					WR [20337]	62.72	0.81		17.21				5.01	4.9	2.06	0.07		2.37	4.06	0.22	0.23
[20337]	CONVERGENT MARGIN	ANDEAN ARC / SOUTHERN ANDEAN VOLCANIC ZONE / CHILE / SAN JOSE		-33.782	-33.782	-69.897	-69.897	SAE			s_281282-7 [20337]	ANDESITE [20337]									VOL					WR [20337]	56.34	0.96		17.27				6.72	7.38	4.55	0.14		1.62	3.65	0.23	0.07
[20337]	CONVERGENT MARGIN	ANDEAN ARC / SOUTHERN ANDEAN VOLCANIC ZONE / CHILE / MAIPO		-34.17	-34.17	-69.87	-69.87	SAE			s_C699 [20337]	ANDESITE [20337]									VOL					WR [20337]	58.19	1.05		18.65				5.77	6.58	2.2	0.08		2.15	4.39	0.28	0.09
[20337]	CONVERGENT MARGIN	ANDEAN ARC / SOUTHERN ANDEAN VOLCANIC ZONE / CHILE / MAIPO		-34.17	-34.17	-69.87	-69.87	SAE			s_C702 [20337]	ANDESITE [20337]									VOL					WR [20337]	60.92	0.77		17.38				5.06	5.87	2.5	0.1		2.42	4.09	0.21	0.19
[20337]	CONVERGENT MARGIN	ANDEAN ARC / SOUTHERN ANDEAN VOLCANIC ZONE / CHILE / PALOMO		-34.5	-34.5	-70.35	-70.35	SAE			s_C723 [20337]	ANDESITE [20337]									VOL					WR [20337]	60.14	0.7		16.8				5.56	6.01	3.74	0.13		1.97	3.76	0.19	0.26
[20337]	CONVERGENT MARGIN	ANDEAN ARC / SOUTHERN ANDEAN VOLCANIC ZONE / CHILE / PALOMO		-34.5	-34.5	-70.35	-70.35	SAE			s_C725 [20337]	ANDESITE [20337]									VOL					WR [20337]	58.14	0.82		17.1				6.22	6.25	4.02	0.14		1.68	3.82	0.23	0.24
[20337]	CONVERGENT MARGIN	ANDEAN ARC / SOUTHERN ANDEAN VOLCANIC ZONE / CHILE / DESCABEZADO GRANDE		-35.58	-35.58	-70.75	-70.75	SAE			s_040283-1 [20337]	DACITE [20337]									VOL					WR [20337]	71.57	0.37		14.71				2.01	1.35	0.34	0.06		4.02	5.37	0.09	0.04
[20337]	CONVERGENT MARGIN	ANDEAN ARC / SOUTHERN ANDEAN VOLCANIC ZONE / CHILE / DESCABEZADO GRANDE		-35.58	-35.58	-70.75	-70.75	SAE			s_050283-2 [20337]	DACITE [20337]									VOL					WR [20337]	70.62	0.34		15.51				2.12	1.48	0.38	0.1		3.19	5.82	0.13	0.09
[20337]	CONVERGENT MARGIN	ANDEAN ARC / SOUTHERN ANDEAN VOLCANIC ZONE / CHILE / DESCABEZADO GRANDE		-35.58	-35.58	-70.75	-70.75	SAE			s_050283-3 [20337]	DACITE [20337]									VOL					WR [20337]	70.56	0.33		15.66				2.21	1.56	0.45	0.1		3.13	5.91	0.14	0.13
[20337]	CONVERGENT MARGIN	ANDEAN ARC / SOUTHERN ANDEAN VOLCANIC ZONE / CHILE / DESCABEZADO GRANDE		-35.58	-35.58	-70.75	-70.75	SAE			s_050283-4 [20337]	ANDESITE, BASALTIC [20337]									VOL					WR [20337]	54.5	1.04		18.01				8.3	7.79	3.68	0.14		1.07	4.37	0.23	0.09
[20337]	CONVERGENT MARGIN	ANDEAN ARC / SOUTHERN ANDEAN VOLCANIC ZONE / CHILE / DESCABEZADO GRANDE		-35.58	-35.58	-70.75	-70.75	SAE			s_050283-5 [20337]	ANDESITE, BASALTIC [20337]									VOL					WR [20337]	54.37	1.04		18.05				8.31	7.83	3.66	0.13		1.05	4.47	0.21	0.11
[20337]	CONVERGENT MARGIN	ANDEAN ARC / SOUTHERN ANDEAN VOLCANIC ZONE / CHILE / DESCABEZADO GRANDE		-35.58	-35.58	-70.75	-70.75	SAE			s_050283-6 [20337]	ANDESITE, BASALTIC [20337]									VOL					WR [20337]	54.77	1.04		18.06				8.26	7.93	3.7	0.16		1.11	4.06	0.22	0.4
[20337]	CONVERGENT MARGIN	ANDEAN ARC / SOUTHERN ANDEAN VOLCANIC ZONE / CHILE / DESCABEZADO GRANDE		-35.58	-35.58	-70.75	-70.75	SAE			s_070283-1 [20337]	DACITE [20337]									VOL					WR [20337]	65.49	0.85		15.92				4	2.93	1.08	0.11		2.85	5.22	0.23	0.19
[20337]	CONVERGENT MARGIN	ANDEAN ARC / SOUTHERN ANDEAN VOLCANIC ZONE / CHILE / DESCABEZADO GRANDE		-35.58	-35.58	-70.75	-70.75	SAE			s_070283-3 [20337]	ANDESITE, BASALTIC [20337]									VOL					WR [20337]	54.64	1.03		17.79				8.1	7.75	3.63	0.14		1.12	4.59	0.23	0.16
[20337]	CONVERGENT MARGIN	ANDEAN ARC / SOUTHERN ANDEAN VOLCANIC ZONE / CHILE / DESCABEZADO GRANDE		-35.58	-35.58	-70.75	-70.75	SAE			s_070283-4 [20337]	ANDESITE, BASALTIC [20337]									VOL					WR [20337]	54.47	1.04		17.99				8.43	7.89	3.7	0.14		1.05	4.41	0.21	0.12
[20337]	CONVERGENT MARGIN	ANDEAN ARC / SOUTHERN ANDEAN VOLCANIC ZONE / CHILE / MANANTIAL PELADO		-35.5	-35.5	-70.82	-70.82	SAE			s_040283-2 [20337]	ANDESITE [20337]									VOL					WR [20337]	58.82	1.24		15.86				8.17	5.57	2.51	0.14		1.89	4.82	0.31	0.19
[20337]	CONVERGENT MARGIN	ANDEAN ARC / SOUTHERN ANDEAN VOLCANIC ZONE / CHILE / MANANTIAL PELADO		-35.5	-35.5	-70.82	-70.82	SAE			s_040283-3 [20337]	ANDESITE [20337]									VOL					WR [20337]	62.18	1.23		16				5.77	3.69	1.51	0.14		2.55	5.64	0.44	0.21
[20337]	CONVERGENT MARGIN	ANDEAN ARC / SOUTHERN ANDEAN VOLCANIC ZONE / CHILE / MANANTIAL PELADO		-35.5	-35.5	-70.82	-70.82	SAE			s_040283-4 [20337]	ANDESITE, BASALTIC [20337]									VOL					WR [20337]	55.15	1.05		17.62				8.21	7.67	3.66	0.14		1.21	4.32	0.21	0.11
[20337]	CONVERGENT MARGIN	ANDEAN ARC / SOUTHERN ANDEAN VOLCANIC ZONE / CHILE / MANANTIAL PELADO		-35.5	-35.5	-70.82	-70.82	SAE			s_070283-5 [20337]	DACITE [20337]									VOL					WR [20337]	67.64	0.71		15.5				3.42	2.2	0.76	0.12		3.19	5.42	0.19	0.16
[20337]	CONVERGENT MARGIN	ANDEAN ARC / SOUTHERN ANDEAN VOLCANIC ZONE / CHILE / MANANTIAL PELADO		-35.5	-35.5	-70.82	-70.82	SAE			s_070283-6 [20337]	ANDESITE [20337]									VOL					WR [20337]	59.45	1.36		16.06				7.05	4.76	2.21	0.15		2.27	5.18	0.64	0.31
[20337]	CONVERGENT MARGIN	ANDEAN ARC / SOUTHERN ANDEAN VOLCANIC ZONE / CHILE / QUIZAPU		-35.58	-35.58	-70.85	-70.85	SAE			s_060283-1 [20337]	ANDESITE, BASALTIC [20337]									VOL					WR [20337]	54.5	0.99		18.19				7.23	8.35	4.6	0.13		1.25	3.65	0.24	0.13
[20337]	CONVERGENT MARGIN	ANDEAN ARC / SOUTHERN ANDEAN VOLCANIC ZONE / CHILE / QUIZAPU		-35.58	-35.58	-70.85	-70.85	SAE			s_060283-2 [20337]	ANDESITE, BASALTIC [20337]									VOL					WR [20337]	53.06	1.06		18.2				7.71	8.77	5.12	0.15		1.03	3.52	0.23	0.12
[20337]	CONVERGENT MARGIN	ANDEAN ARC / SOUTHERN ANDEAN VOLCANIC ZONE / CHILE / QUIZAPU		-35.58	-35.58	-70.85	-70.85	SAE			s_060283-3 [20337]	DACITE [20337]									VOL					WR [20337]	68.02	0.55		15.73				3.09	2.41	0.81	0.08		3.26	5.51	0.17	0.27
[20337]	CONVERGENT MARGIN	ANDEAN ARC / SOUTHERN ANDEAN VOLCANIC ZONE / CHILE / QUIZAPU		-35.58	-35.58	-70.85	-70.85	SAE			s_060283-4 [20337]	DACITE [20337]									VOL					WR [20337]	67.9	0.55		15.95				3.08	2.48	0.86	0.1		3.24	5.48	0.17	0.06
[20337]	CONVERGENT MARGIN	ANDEAN ARC / SOUTHERN ANDEAN VOLCANIC ZONE / CHILE / QUIZAPU		-35.58	-35.58	-70.85	-70.85	SAE			s_060283-5 [20337]	DACITE [20337]									VOL					WR [20337]	67.68	0.47		15.84				3.23	2.54	0.88	0.08		3.21	4.99	0.18	0.19
[20337]	CONVERGENT MARGIN	ANDEAN ARC / SOUTHERN ANDEAN VOLCANIC ZONE / CHILE / QUIZAPU		-35.58	-35.58	-70.85	-70.85	SAE			s_060283-6 [20337]	DACITE [20337]									VOL					WR [20337]	63.52	0.71		16.63				4.59	4.28	1.98	0.1		2.58	5.11	0.18	0.19
[20337]	CONVERGENT MARGIN	ANDEAN ARC / SOUTHERN ANDEAN VOLCANIC ZONE / CHILE / QUIZAPU		-35.58	-35.58	-70.85	-70.85	SAE			s_060283-7 [20337]	DACITE [20337]									VOL					WR [20337]	63.26	0.8		16.63				4.53	4.27	2.12	0.12		2.56	5.19	0.2	0.24
[20337]	CONVERGENT MARGIN	ANDEAN ARC / SOUTHERN ANDEAN VOLCANIC ZONE / CHILE / QUIZAPU		-35.58	-35.58	-70.85	-70.85	SAE			s_060283-8 [20337]	DACITE [20337]									VOL					WR [20337]	63.48	0.71		16.65				4.57	4.34	2.1	0.1		2.56	4.94	0.16	0.19
[20337]	CONVERGENT MARGIN	ANDEAN ARC / SOUTHERN ANDEAN VOLCANIC ZONE / CHILE / QUIZAPU		-35.58	-35.58	-70.85	-70.85	SAE			s_080283-1 [20337]	DACITE [20337]									VOL					WR [20337]	65.72	0.63		16.15				3.92	3.49	1.42	0.1		2.9	5.03	0.17	0.15
[20337]	CONVERGENT MARGIN	ANDEAN ARC / SOUTHERN ANDEAN VOLCANIC ZONE / CHILE / QUIZAPU		-35.58	-35.58	-70.85	-70.85	SAE			s_090283-1 [20337]	ANDESITE [20337]									VOL					WR [20337]	62.11	0.71		16.81				4.97	5.22	2.4	0.11		2.3	4.79	0.19	0.2
[20337]	CONVERGENT MARGIN	ANDEAN ARC / SOUTHERN ANDEAN VOLCANIC ZONE / CHILE / QUIZAPU		-35.58	-35.58	-70.85	-70.85	SAE			s_090283-2 [20337]	DACITE [20337]									VOL					WR [20337]	63.43	0.68		16.46				4.64	4.54	2.05	0.1		2.54	4.9	0.18	0.19
[20337]	CONVERGENT MARGIN	ANDEAN ARC / SOUTHERN ANDEAN VOLCANIC ZONE / CHILE / QUIZAPU		-35.58	-35.58	-70.85	-70.85	SAE			s_090283-3 [20337]	DACITE [20337]									VOL					WR [20337]	71.91	0.37		14.32				2.94	2.6	0.73	0.09		2.56	4.07	0.11	0.48
[20337]	CONVERGENT MARGIN	ANDEAN ARC / SOUTHERN ANDEAN VOLCANIC ZONE / CHILE / CERRO AZUL		-35.8	-35.8	-75.8	-75.8	SAE			s_AZL-01L [20337]	ANDESITE, BASALTIC [20337]									VOL					WR [20337]	53.74	0.94		18				7.53	8.17	5.53	0.13		1.2	3.9	0.24	0
[20337]	CONVERGENT MARGIN	ANDEAN ARC / SOUTHERN ANDEAN VOLCANIC ZONE / CHILE / CERRO AZUL		-35.8	-35.8	-75.8	-75.8	SAE			s_AZL-03L [20337]	BASALT [20337]									VOL					WR [20337]	50.54	1.12		18.77				8.63	9.63	5.93	0.15		0.65	3.66	0.24	0
[20337]	CONVERGENT MARGIN	ANDEAN ARC / SOUTHERN ANDEAN VOLCANIC ZONE / CHILE / CERRO AZUL		-35.8	-35.8	-75.8	-75.8	SAE			s_AZL-04L [20337]	DACITE [20337]									VOL					WR [20337]	68.14	0.53		15.89				2.79	2.31	0.79	0.09		3.37	5.26	0.14	0
[20337]	CONVERGENT MARGIN	ANDEAN ARC / SOUTHERN ANDEAN VOLCANIC ZONE / CHILE / CERRO AZUL		-35.8	-35.8	-75.8	-75.8	SAE			s_AZL-05L [20337]	BASALT [20337]									VOL					WR [20337]	51.85	1.04		18				8.1	8.56	6.66	0.14		0.88	3.71	0.23	0
[20337]	CONVERGENT MARGIN	ANDEAN ARC / SOUTHERN ANDEAN VOLCANIC ZONE / CHILE / CERRO AZUL	LOS HORNITOS (SMALL CONE NEAR CERRO AZUL)	-35.727	-35.727	-70.786	-70.786	SAE			s_070380-2 [20337]	ANDESITE, BASALTIC [20337]									VOL					WR [20337]	53.37	0.78		17.01				8.02	9.36	6.15	0.14		0.95	3.39	0.16	0.2
[20337]	CONVERGENT MARGIN	ANDEAN ARC / SOUTHERN ANDEAN VOLCANIC ZONE / CHILE / CERRO AZUL	LOS HORNITOS (SMALL CONE NEAR CERRO AZUL)	-35.727	-35.727	-70.786	-70.786	SAE			s_070380-3 [20337]	ANDESITE, BASALTIC [20337]									VOL					WR [20337]	53.29	0.8		17.43				7.89	9.5	5.5	0.16		0.94	3.43	0.19	0.23
[20337]	CONVERGENT MARGIN	ANDEAN ARC / SOUTHERN ANDEAN VOLCANIC ZONE / CHILE / CERRO AZUL	LOS HORNITOS (SMALL CONE NEAR CERRO AZUL)	-35.727	-35.727	-70.786	-70.786	SAE			s_070380-4 [20337]	ANDESITE, BASALTIC [20337]									VOL					WR [20337]	53.09	0.8		17.24				8.1	9.36	5.37	0.16		0.96	3.68	0.22	0.2
[20337]	CONVERGENT MARGIN	ANDEAN ARC / SOUTHERN ANDEAN VOLCANIC ZONE / CHILE / CERRO AZUL	LOS HORNITOS (SMALL CONE NEAR CERRO AZUL)	-35.727	-35.727	-70.786	-70.786	SAE			s_180582-2 [20337]	ANDESITE, BASALTIC [20337]									VOL					WR [20337]	53.38	0.86		17.34				8.01	9.3	5.29	0.15		1.02	3.3	0.22	0.24
[20337]	CONVERGENT MARGIN	ANDEAN ARC / SOUTHERN ANDEAN VOLCANIC ZONE / CHILE / CERRO AZUL	LOS HORNITOS (SMALL CONE NEAR CERRO AZUL)	-35.727	-35.727	-70.786	-70.786	SAE			s_HNT4LD [20337]	ANDESITE, BASALTIC [20337]									VOL					WR [20337]	54.05	0.84		17.59				7.44	9.38	5.66	0.13		0.99	3.42	0.18	0
[20337]	CONVERGENT MARGIN	ANDEAN ARC / SOUTHERN ANDEAN VOLCANIC ZONE / CHILE / CERRO AZUL	LOS HORNITOS (SMALL CONE NEAR CERRO AZUL)	-35.727	-35.727	-70.786	-70.786	SAE			s_HNT11L [20337]	ANDESITE, BASALTIC [20337]									VOL					WR [20337]	53.75	0.81		17.59				7.43	9.51	5.5	0.14		0.97	3.39	0.17	0
[20337]	CONVERGENT MARGIN	ANDEAN ARC / SOUTHERN ANDEAN VOLCANIC ZONE / CHILE / CERRO AZUL	LOS HORNITOS (SMALL CONE NEAR CERRO AZUL)	-35.727	-35.727	-70.786	-70.786	SAE			s_HNT10L [20337]	ANDESITE, BASALTIC [20337]									VOL					WR [20337]	53.84	0.84		17.58				7.46	9.51	5.69	0.14		0.97	3.44	0.17	0
[20337]	CONVERGENT MARGIN	ANDEAN ARC / SOUTHERN ANDEAN VOLCANIC ZONE / CHILE / CERRO AZUL	LOS HORNITOS (SMALL CONE NEAR CERRO AZUL)	-35.727	-35.727	-70.786	-70.786	SAE			s_HNT2L [20337]	ANDESITE, BASALTIC [20337]									VOL					WR [20337]	54.03	0.84		17.6				7.41	9.37	5.55	0.14		1	3.36	0.2	0
[20337]	CONVERGENT MARGIN	ANDEAN ARC / SOUTHERN ANDEAN VOLCANIC ZONE / CHILE / CERRO AZUL	LOS HORNITOS (SMALL CONE NEAR CERRO AZUL)	-35.727	-35.727	-70.786	-70.786	SAE			s_HNT3L [20337]	ANDESITE, BASALTIC [20337]									VOL					WR [20337]	53.8	0.83		17.49				7.54	9.37	5.65	0.14		0.98	3.34	0.18	0
[20337]	CONVERGENT MARGIN	ANDEAN ARC / SOUTHERN ANDEAN VOLCANIC ZONE / CHILE / CERRO AZUL	LOS HORNITOS (SMALL CONE NEAR CERRO AZUL)	-35.727	-35.727	-70.786	-70.786	SAE			s_HNT4L [20337]	ANDESITE, BASALTIC [20337]									VOL					WR [20337]	53.85	0.82		17.51				7.44	9.38	5.67	0.14		1	3.47	0.175	0
[20337]	CONVERGENT MARGIN	ANDEAN ARC / SOUTHERN ANDEAN VOLCANIC ZONE / CHILE / CERRO AZUL	LOS HORNITOS (SMALL CONE NEAR CERRO AZUL)	-35.727	-35.727	-70.786	-70.786	SAE			s_HNT6L [20337]	ANDESITE, BASALTIC [20337]									VOL					WR [20337]	53.76	0.83		17.62				7.56	9.48	5.53	0.14		0.99	3.36	0.18	0
[20337]	CONVERGENT MARGIN	ANDEAN ARC / SOUTHERN ANDEAN VOLCANIC ZONE / CHILE / CERRO AZUL	LOS HORNITOS (SMALL CONE NEAR CERRO AZUL)	-35.727	-35.727	-70.786	-70.786	SAE			s_HNT7L [20337]	ANDESITE, BASALTIC [20337]									VOL					WR [20337]	53.41	0.9		17.47				7.32	8.89	6.24	0.14		1.01	3.56	0.2	0
[20337]	CONVERGENT MARGIN	ANDEAN ARC / SOUTHERN ANDEAN VOLCANIC ZONE / CHILE / CERRO AZUL	LOS HORNITOS (SMALL CONE NEAR CERRO AZUL)	-35.727	-35.727	-70.786	-70.786	SAE			s_HNT8L [20337]	ANDESITE, BASALTIC [20337]									VOL					WR [20337]	53.41	0.9		17.47				7.32	8.89	6.24	0.14		1.01	3.56	0.2	0
[20337]	CONVERGENT MARGIN	ANDEAN ARC / SOUTHERN ANDEAN VOLCANIC ZONE / CHILE / NEVADO DE LONGAVI		-36.2	-36.2	-71.27	-71.27	SAE			s_MG 7 [20337]	ANDESITE [20337]									VOL					WR [20337]	57.51	0.65		18.18		2.57	4		7.39	3.63	0.11		1.13	4.24	0.25
[20337]	CONVERGENT MARGIN	ANDEAN ARC / SOUTHERN ANDEAN VOLCANIC ZONE / CHILE / NEVADO DE LONGAVI		-36.2	-36.2	-71.27	-71.27	SAE			s_MG 42 [20337]	ANDESITE [20337]									VOL					WR [20337]	58.67	0.46		18.15		1.82	4.62		6.9	2.83	0.11		0.96	4.44	0.26	0.58
[20337]	CONVERGENT MARGIN	ANDEAN ARC / SOUTHERN ANDEAN VOLCANIC ZONE / CHILE / NEVADO DE LONGAVI		-36.2	-36.2	-71.27	-71.27	SAE			s_MG 179 [20337]	ANDESITE, BASALTIC [20337]									VOL					WR [20337]	55.56	0.63		18.32		3.13	3.01		6.13	2.52	0.1		0.81	3.96	0.55	3.96
[20337]	CONVERGENT MARGIN	ANDEAN ARC / SOUTHERN ANDEAN VOLCANIC ZONE / CHILE / NEVADO DE LONGAVI		-36.2	-36.2	-71.27	-71.27	SAE			s_MG 155 [20337]	ANDESITE, BASALTIC [20337]									VOL					WR [20337]	52.42	1.16		18.44		8.96	0		9.28	4.96	0.16		0.86	3.83	0.28	0.75
[20337]	CONVERGENT MARGIN	ANDEAN ARC / SOUTHERN ANDEAN VOLCANIC ZONE / CHILE / NEVADO DE LONGAVI		-36.2	-36.2	-71.27	-71.27	SAE			s_MG 156 [20337]	ANDESITE, BASALTIC [20337]									VOL					WR [20337]	55.7	1.03		19.57		7.13	0		8.24	2.73	0.12		1.04	4.51	0.03	0.44
[20337]	CONVERGENT MARGIN	ANDEAN ARC / SOUTHERN ANDEAN VOLCANIC ZONE / CHILE / LOMA BLANCA		-36	-36	-71	-71	SAE			s_MG 159 [20337]	BASALT [20337]									VOL					WR [20337]	51.98	1.14		17.15		1.53	7.42		9.37	4.8	0.14		1.09	3.31	0.85	0.61
[20337]	CONVERGENT MARGIN	ANDEAN ARC / SOUTHERN ANDEAN VOLCANIC ZONE / CHILE / LOMA BLANCA		-36	-36	-71	-71	SAE			s_MG 161 [20337]	BASALT [20337]									VOL					WR [20337]	51.48	1.12		17.87		1.83	7.14		9.75	4.97	0.14		0.99	3.27	0.8	0.43
[20337]	CONVERGENT MARGIN	ANDEAN ARC / SOUTHERN ANDEAN VOLCANIC ZONE / CHILE / LOMA BLANCA		-36	-36	-71	-71	SAE			s_MG 162 [20337]	ANDESITE [20337]									VOL					WR [20337]	57.65	0.64		19.12		3.11	3.25		5.91	2.53	0.12		1.44	3.62	0.44	1.33
[20337]	CONVERGENT MARGIN	ANDEAN ARC / SOUTHERN ANDEAN VOLCANIC ZONE / CHILE / NEVADOS DE CHILLAN	CERRO BLANCO SUBCOMPLEX, CERRO BLANCO VOLCANO	-36.86	-36.86	-71.38	-71.38	SAE			s_16D [20337]	ANDESITE, BASALTIC [20337]									VOL					WR [20337]	55.52	1.11		17.76				7.39	7.46	4.28	0.12		1.1	3.64	0.25	0.71
[20337]	CONVERGENT MARGIN	ANDEAN ARC / SOUTHERN ANDEAN VOLCANIC ZONE / CHILE / NEVADOS DE CHILLAN	CERRO BLANCO SUBCOMPLEX, CERRO BLANCO VOLCANO	-36.86	-36.86	-71.38	-71.38	SAE			s_16C [20337]	ANDESITE, BASALTIC [20337]									VOL					WR [20337]	56.03	1.07		17.12				7.5	7.24	4.83	0.12		1.22	3.59	0.27	1.2
[20337]	CONVERGENT MARGIN	ANDEAN ARC / SOUTHERN ANDEAN VOLCANIC ZONE / CHILE / NEVADOS DE CHILLAN	CERRO BLANCO SUBCOMPLEX, SANTA GERTRUDIS	-36.86	-36.86	-71.38	-71.38	SAE			s_16F [20337]	ANDESITE, BASALTIC [20337]									VOL					WR [20337]	56.19	1.2		17.08				7.35	7.21	4.04	0.14		1.11	3.88	0.29	0.11
[20337]	CONVERGENT MARGIN	ANDEAN ARC / SOUTHERN ANDEAN VOLCANIC ZONE / CHILE / NEVADOS DE CHILLAN	CERRO BLANCO SUBCOMPLEX, SANTA GERTRUDIS	-36.86	-36.86	-71.38	-71.38	SAE			s_11E [20337]	DACITE [20337]									VOL					WR [20337]	64.94	0.8		15.29				4.8	4.18	2.14	0.08		2.54	4.23	0.2	0.22
[20337]	CONVERGENT MARGIN	ANDEAN ARC / SOUTHERN ANDEAN VOLCANIC ZONE / CHILE / NEVADOS DE CHILLAN	LAS TERMAS SUBCOMPLEX, DEMOCRATICO VOLCANO	-36.86	-36.86	-71.38	-71.38	SAE			s_7376-5 [20337]	ANDESITE, BASALTIC [20337]									VOL					WR [20337]	56.66	1.05		16.9				7.28	7.22	4.33	0.13		1.26	4.07	0.25	0.16
[20337]	CONVERGENT MARGIN	ANDEAN ARC / SOUTHERN ANDEAN VOLCANIC ZONE / CHILE / NEVADOS DE CHILLAN	LAS TERMAS SUBCOMPLEX, DEMOCRATICO VOLCANO	-36.86	-36.86	-71.38	-71.38	SAE			s_7376-6 [20337]	ANDESITE [20337]									VOL					WR [20337]	57.72	1.06		17.31				6.87	6.78	3.7	0.11		1.31	4.35	0.26	0.47
[20337]	CONVERGENT MARGIN	ANDEAN ARC / SOUTHERN ANDEAN VOLCANIC ZONE / CHILE / NEVADOS DE CHILLAN	LAS TERMAS SUBCOMPLEX, DEMOCRATICO VOLCANO	-36.86	-36.86	-71.38	-71.38	SAE			s_7376-3 [20337]	ANDESITE [20337]									VOL					WR [20337]	57.74	1		17.16				6.74	6.65	3.93	0.11		1.5	4.19	0.24	0.26
[20337]	CONVERGENT MARGIN	ANDEAN ARC / SOUTHERN ANDEAN VOLCANIC ZONE / CHILE / NEVADOS DE CHILLAN	LAS TERMAS SUBCOMPLEX, DEMOCRATICO VOLCANO	-36.86	-36.86	-71.38	-71.38	SAE			s_7376-1 [20337]	DACITE [20337]									VOL					WR [20337]	66	0.92		15.18				4.71	3.31	1.26	0.09		2.55	5.29	0.26	0.2
[20337]	CONVERGENT MARGIN	ANDEAN ARC / SOUTHERN ANDEAN VOLCANIC ZONE / CHILE / NEVADOS DE CHILLAN	LAS TERMAS SUBCOMPLEX, VIEJO VOLCANO	-36.86	-36.86	-71.38	-71.38	SAE			s_15X [20337]	DACITE [20337]									VOL					WR [20337]	67.31	0.77		14.93				4.18	2.88	1.02	0.11		2.71	5.12	0.21	0.27
[20337]	CONVERGENT MARGIN	ANDEAN ARC / SOUTHERN ANDEAN VOLCANIC ZONE / CHILE / NEVADOS DE CHILLAN	LAS TERMAS SUBCOMPLEX, VIEJO VOLCANO	-36.86	-36.86	-71.38	-71.38	SAE			s_15S [20337]	DACITE [20337]									VOL					WR [20337]	68.66	0.71		14.55				3.98	2.28	0.72	0.1		3	4.76	0.19	0.09
[20337]	CONVERGENT MARGIN	ANDEAN ARC / SOUTHERN ANDEAN VOLCANIC ZONE / CHILE / NEVADOS DE CHILLAN	LAS TERMAS SUBCOMPLEX, VIEJO VOLCANO	-36.86	-36.86	-71.38	-71.38	SAE			s_11R [20337]	ANDESITE [20337]									VOL					WR [20337]	59.58	0.72		16.47				5.61	5.75	4	0.13		1.99	3.95	0.17	0.91
[20337]	CONVERGENT MARGIN	ANDEAN ARC / SOUTHERN ANDEAN VOLCANIC ZONE / CHILE / NEVADOS DE CHILLAN	LAS TERMAS SUBCOMPLEX, VIEJO VOLCANO	-36.86	-36.86	-71.38	-71.38	SAE			s_11P [20337]	ANDESITE [20337]									VOL					WR [20337]	60.08	0.9		16.24				5.67	5.51	3.31	0.11		1.74	4.43	0.24	0.29
[20337]	CONVERGENT MARGIN	ANDEAN ARC / SOUTHERN ANDEAN VOLCANIC ZONE / CHILE / NEVADOS DE CHILLAN	LAS TERMAS SUBCOMPLEX, VIEJO VOLCANO	-36.86	-36.86	-71.38	-71.38	SAE			s_11M [20337]	ANDESITE [20337]									VOL					WR [20337]	60.83	0.92		16.31				5.61	5.75	4	0.13		1.99	3.95	0.23	0.26
[20337]	CONVERGENT MARGIN	ANDEAN ARC / SOUTHERN ANDEAN VOLCANIC ZONE / CHILE / NEVADOS DE CHILLAN	LAS TERMAS SUBCOMPLEX, CHILLAN VOLCANO	-36.86	-36.86	-71.38	-71.38	SAE			s_15K [20337]	DACITE [20337]									VOL					WR [20337]	63.25	0.83		15.53				4.79	4.45	2.46	0.11		2.26	4.63	0.22	0.06
[20337]	CONVERGENT MARGIN	ANDEAN ARC / SOUTHERN ANDEAN VOLCANIC ZONE / CHILE / NEVADOS DE CHILLAN	LAS TERMAS SUBCOMPLEX, CHILLAN VOLCANO	-36.86	-36.86	-71.38	-71.38	SAE			s_7376-4 [20337]	DACITE [20337]									VOL					WR [20337]	68.8	0.62		14.76				3.71	2.43	0.77	0.08		2.99	5.43	0.14	0.26
[20337]	CONVERGENT MARGIN	ANDEAN ARC / SOUTHERN ANDEAN VOLCANIC ZONE / CHILE / NEVADOS DE CHILLAN	LAS TERMAS SUBCOMPLEX, CHILLAN VOLCANO	-36.86	-36.86	-71.38	-71.38	SAE			s_7376-5 [20337]	DACITE [20337]									VOL					WR [20337]	68.95	0.64		14.64				3.79	2.45	0.81	0.08		2.98	5.26	0.15	0.21
[20337]	CONVERGENT MARGIN	ANDEAN ARC / SOUTHERN ANDEAN VOLCANIC ZONE / CHILE / NEVADOS DE CHILLAN	LAS TERMAS SUBCOMPLEX, CHILLAN VOLCANO	-36.86	-36.86	-71.38	-71.38	SAE			s_7376-7 [20337]	DACITE [20337]									VOL					WR [20337]	69.24	0.69		14.79				3.08	2.24	0.73	0.07		2.99	5.43	0.15	0.26
[20337]	CONVERGENT MARGIN	ANDEAN ARC / SOUTHERN ANDEAN VOLCANIC ZONE / CHILE / NEVADOS DE CHILLAN	LAS TERMAS SUBCOMPLEX, CHILLAN VOLCANO	-36.86	-36.86	-71.38	-71.38	SAE			s_11J [20337]	DACITE [20337]									VOL					WR [20337]	69.43	0.71		15.14				3.07	2.19	0.72	0.07		3	5.17	0.18	0.48
[20337]	CONVERGENT MARGIN	ANDEAN ARC / SOUTHERN ANDEAN VOLCANIC ZONE / CHILE / NEVADOS DE CHILLAN	LAS TERMAS SUBCOMPLEX, SHANGRI-LA VOLCANO	-36.86	-36.86	-71.38	-71.38	SAE			s_11V [20337]	DACITE [20337]									VOL					WR [20337]	64.82	0.79		15.71				4.63	4.04	1.93	0.08		2.5	4.2	0.21	0.62
[20337]	CONVERGENT MARGIN	ANDEAN ARC / SOUTHERN ANDEAN VOLCANIC ZONE / CHILE / NEVADOS DE CHILLAN	LAS TERMAS SUBCOMPLEX, NUEVO VOLCANO	-36.86	-36.86	-71.38	-71.38	SAE			s_15Z [20337]	DACITE [20337]									VOL					WR [20337]	65.96	0.93		14.98				4.45	3.08	1.15	0.11		2.65	5.09	0.26	0
[20337]	CONVERGENT MARGIN	ANDEAN ARC / SOUTHERN ANDEAN VOLCANIC ZONE / CHILE / NEVADOS DE CHILLAN	LAS TERMAS SUBCOMPLEX, NUEVO VOLCANO	-36.86	-36.86	-71.38	-71.38	SAE			s_10Y [20337]	DACITE [20337]									VOL					WR [20337]	67.12	0.85		14.99				4.33	2.88	1	0.1		2.79	4.74	0.23	0.19
[20337]	CONVERGENT MARGIN	ANDEAN ARC / SOUTHERN ANDEAN VOLCANIC ZONE / CHILE / NEVADOS DE CHILLAN	LAS TERMAS SUBCOMPLEX, ARRAU VOLCANO	-36.86	-36.86	-71.38	-71.38	SAE			s_7376-8 [20337]	DACITE [20337]									VOL					WR [20337]	64.69	0.95		15.46				4.89	3.71	1.41	0.1		2.4	5.12	0.31	0.2
[20337]	CONVERGENT MARGIN	ANDEAN ARC / SOUTHERN ANDEAN VOLCANIC ZONE / CHILE / SIERRA VELLUDA		-37.45	-37.45	-71.45	-71.45	SAE			s_M-4 [20337]	ANDESITE [20337]									VOL					WR [20337]	59.68	0.96		17.42				6.69	5.79	2.61	0.14		1.58	4.36	0.26	0
[20337]	CONVERGENT MARGIN	ANDEAN ARC / SOUTHERN ANDEAN VOLCANIC ZONE / CHILE / SIERRA VELLUDA		-37.45	-37.45	-71.45	-71.45	SAE			s_M-7 [20337]	ANDESITE [20337]									VOL					WR [20337]	57.18	1.46		16.63				8.88	6	2.72	0.18		1.3	4.56	0.38	0
[20337]	CONVERGENT MARGIN	ANDEAN ARC / SOUTHERN ANDEAN VOLCANIC ZONE / CHILE / SIERRA VELLUDA		-37.45	-37.45	-71.45	-71.45	SAE			s_M-11 [20337]	ANDESITE, BASALTIC [20337]									VOL					WR [20337]	54.96	0.97		18.19				7.7	7.78	4.59	0.14		1.01	3.64	0.21	0
[20337]	CONVERGENT MARGIN	ANDEAN ARC / SOUTHERN ANDEAN VOLCANIC ZONE / CHILE / SIERRA VELLUDA		-37.45	-37.45	-71.45	-71.45	SAE			s_M-15 [20337]	ANDESITE, BASALTIC [20337]									VOL					WR [20337]	56.4	0.98		17				7.49	7.29	3.67	0.14		1.41	3.68	0.24	0
[20337]	CONVERGENT MARGIN	ANDEAN ARC / SOUTHERN ANDEAN VOLCANIC ZONE / CHILE / LONQUIMAY	FLOW AT MALAL	-38.38	-38.38	-70.59	-70.59	SAE			s_4381-2 [20337]	ANDESITE, BASALTIC [20337]									VOL					WR [20337]	55.17	1.57		16.29				10.38	6.37	2.71	0.244		0.89	4.52	0.36	0.27
[20337]	CONVERGENT MARGIN	ANDEAN ARC / SOUTHERN ANDEAN VOLCANIC ZONE / CHILE / LONQUIMAY	E FLANK	-38.38	-38.38	-70.59	-70.59	SAE			s_4381-2 [20337]	ANDESITE, BASALTIC [20337]									VOL					WR [20337]	55.43	1.37		16.69				9.94	6.65	2.97	0.23		0.77	4.61	0.29	0.18
[20337]	CONVERGENT MARGIN	ANDEAN ARC / SOUTHERN ANDEAN VOLCANIC ZONE / CHILE / LONQUIMAY	E FLANK	-38.38	-38.38	-70.59	-70.59	SAE			s_4381-5 [20337]	ANDESITE [20337]									VOL					WR [20337]	59.49	1.02		15.42				9.08	4.64	1.54	0.24		1.26	5.23	0.45	0.14
[20337]	CONVERGENT MARGIN	ANDEAN ARC / SOUTHERN ANDEAN VOLCANIC ZONE / CHILE / LONQUIMAY	FLOW TO N	-38.38	-38.38	-70.59	-70.59	SAE			s_4381-8 [20337]	ANDESITE [20337]									VOL					WR [20337]	62.96	0.73		15.81				6.98	3.8	1.06	0.21		1.39	5.68	0.29	0.17
[20337]	CONVERGENT MARGIN	ANDEAN ARC / SOUTHERN ANDEAN VOLCANIC ZONE / CHILE / LONQUIMAY	E FLANK	-38.38	-38.38	-70.59	-70.59	SAE			s_4381-4 [20337]	ANDESITE [20337]									VOL					WR [20337]	62.94	0.66		15.61				7.45	3.8	0.78	0.25		1.35	5.7	0.22	0.13
[20337]	CONVERGENT MARGIN	ANDEAN ARC / SOUTHERN ANDEAN VOLCANIC ZONE / CHILE / LONQUIMAY	LONQUIMAY SMALL ERUPTIVE CENTERS	-38.38	-38.38	-70.59	-70.59	SAE			s_4381-6 [20337]	ANDESITE [20337]									VOL					WR [20337]	62.87	0.63		15.81				7.58	3.94	0.82	0.23		1.35	5.68	0.24	0.12
[20337]	CONVERGENT MARGIN	ANDEAN ARC / SOUTHERN ANDEAN VOLCANIC ZONE / CHILE / LONQUIMAY	LONQUIMAY SMALL ERUPTIVE CENTERS	-38.38	-38.38	-70.59	-70.59	SAE			s_4381-7 [20337]	ANDESITE [20337]									VOL					WR [20337]	60.6	0.79		15.78				8.57	4.39	1.13	0.25		1.22	5.43	0.33	0.1
[20337]	CONVERGENT MARGIN	ANDEAN ARC / SOUTHERN ANDEAN VOLCANIC ZONE / CHILE / LONQUIMAY	LONQUIMAY SMALL ERUPTIVE CENTERS	-38.38	-38.38	-70.59	-70.59	SAE			s_4381-9 [20337]	ANDESITE [20337]									VOL					WR [20337]	57.19	1.25		16.37				9.03	5.69	2.17	0.25		0.94	4.98	0.47	0.18
[20337]	CONVERGENT MARGIN	ANDEAN ARC / SOUTHERN ANDEAN VOLCANIC ZONE / CHILE / LLAIMA		-38.4	-38.4	-71.6	-71.6	SAE			s_121276-5 [20337]	ANDESITE, BASALTIC [20337]									VOL					WR [20337]	54.46	1.52		16.16				10.4	7.51	3.38	0.2		0.76	3.98	0.28	0.27
[20337]	CONVERGENT MARGIN	ANDEAN ARC / SOUTHERN ANDEAN VOLCANIC ZONE / CHILE / LLAIMA		-38.4	-38.4	-71.6	-71.6	SAE			s_121276-6 [20337]	ANDESITE, BASALTIC [20337]									VOL					WR [20337]	53.14	0.94		20.15				7.32	9.57	3.51	0.15		0.5	3.47	0.21	0.21
[20337]	CONVERGENT MARGIN	ANDEAN ARC / SOUTHERN ANDEAN VOLCANIC ZONE / CHILE / LLAIMA		-38.4	-38.4	-71.6	-71.6	SAE			s_281079-1 [20337]	ANDESITE, BASALTIC [20337]									VOL					WR [20337]	52.61	1.11		18.2				8.84	9.61	4.28	0.16		0.6	3.33	0.21	0.2
[20337]	CONVERGENT MARGIN	ANDEAN ARC / SOUTHERN ANDEAN VOLCANIC ZONE / CHILE / LLAIMA		-38.4	-38.4	-71.6	-71.6	SAE			s_281079-2 [20337]	ANDESITE, BASALTIC [20337]									VOL					WR [20337]	53.95	1.28		17.1				9.3	8.49	4.14	0.18		0.79	3.53	0.25	0.39
[20337]	CONVERGENT MARGIN	ANDEAN ARC / SOUTHERN ANDEAN VOLCANIC ZONE / CHILE / LLAIMA		-38.4	-38.4	-71.6	-71.6	SAE			s_281079-3 [20337]	ANDESITE, BASALTIC [20337]									VOL					WR [20337]	56.91	1.25		16.01				8.78	6.79	2.96	0.19		1.11	4.12	0.29	0.06
[20337]	CONVERGENT MARGIN	ANDEAN ARC / SOUTHERN ANDEAN VOLCANIC ZONE / CHILE / LLAIMA		-38.4	-38.4	-71.6	-71.6	SAE			s_281079-4 [20337]	ANDESITE, BASALTIC [20337]									VOL					WR [20337]	54.56	1.23		16.02				9.93	7.71	3.69	0.2		0.69	4.02	0.21	0.08
[20337]	CONVERGENT MARGIN	ANDEAN ARC / SOUTHERN ANDEAN VOLCANIC ZONE / CHILE / LLAIMA		-38.4	-38.4	-71.6	-71.6	SAE			s_281079-5 [20337]	ANDESITE, BASALTIC [20337]									VOL					WR [20337]	54.53	1.33		15.34				10.67	7.26	3.57	0.21		0.77	4.1	0.25	0.16
[20337]	CONVERGENT MARGIN	ANDEAN ARC / SOUTHERN ANDEAN VOLCANIC ZONE / CHILE / LLAIMA		-38.4	-38.4	-71.6	-71.6	SAE			s_281079-6 [20337]	ANDESITE, BASALTIC [20337]									VOL					WR [20337]	52.28	1.59		15.12				11.64	8.65	4.23	0.78		0.78	3.46	0.32	0.28
[20337]	CONVERGENT MARGIN	ANDEAN ARC / SOUTHERN ANDEAN VOLCANIC ZONE / CHILE / LLAIMA		-38.4	-38.4	-71.6	-71.6	SAE			s_3381-1 [20337]	ANDESITE, BASALTIC [20337]									VOL					WR [20337]	52.23	1.17		17.62				9.09	9.2	5.06	0.17		0.72	3.26	0.25	0.14
[20337]	CONVERGENT MARGIN	ANDEAN ARC / SOUTHERN ANDEAN VOLCANIC ZONE / CHILE / LLAIMA		-38.4	-38.4	-71.6	-71.6	SAE			s_3381-2 [20337]	BASALT [20337]									VOL					WR [20337]	51.93	1.03		17.79				8.89	9.72	5.96	0.15		0.57	3.05	0.15	0.15
[20337]	CONVERGENT MARGIN	ANDEAN ARC / SOUTHERN ANDEAN VOLCANIC ZONE / CHILE / LLAIMA		-38.4	-38.4	-71.6	-71.6	SAE			s_3381-3 [20337]	BASALT [20337]									VOL					WR [20337]	51.89	1.02		17.86				8.84	9.7	5.93	0.16		0.58	3.04	0.21	0.03
[20337]	CONVERGENT MARGIN	ANDEAN ARC / SOUTHERN ANDEAN VOLCANIC ZONE / CHILE / LLAIMA		-38.4	-38.4	-71.6	-71.6	SAE			s_3381-4 [20337]	BASALT [20337]									VOL					WR [20337]	51.95	1.1		17.7				8.72	9.5	5.49	0.17		0.64	3.15	0.22	0.13
[20337]	CONVERGENT MARGIN	ANDEAN ARC / SOUTHERN ANDEAN VOLCANIC ZONE / CHILE / LLAIMA		-38.4	-38.4	-71.6	-71.6	SAE			s_4381-1 [20337]	ANDESITE, BASALTIC [20337]									VOL					WR [20337]	54.38	1.07		16.93				9.42	7.99	4.41	0.16		0.95	3.53	0.24	0.13
[20337]	CONVERGENT MARGIN	ANDEAN ARC / SOUTHERN ANDEAN VOLCANIC ZONE / CHILE / LLAIMA		-38.4	-38.4	-71.6	-71.6	SAE			s_5381-1 [20337]	BASALT [20337]									VOL					WR [20337]	51.22	0.99		18.35				8.51	10.05	5.69	0.16		0.54	3.1	0.2	0.14
[20337]	CONVERGENT MARGIN	ANDEAN ARC / SOUTHERN ANDEAN VOLCANIC ZONE / CHILE / LLAIMA		-38.4	-38.4	-71.6	-71.6	SAE			s_5381-2 [20337]	ANDESITE, BASALTIC [20337]									VOL					WR [20337]	52.58	1.11		17.37				8.86	9.14	5.35	0.17		0.73	3.26	0.22	0.13
[20337]	CONVERGENT MARGIN	ANDEAN ARC / SOUTHERN ANDEAN VOLCANIC ZONE / CHILE / LLAIMA		-38.4	-38.4	-71.6	-71.6	SAE			s_5381-3 [20337]	ANDESITE, BASALTIC [20337]									VOL					WR [20337]	52.01	1.02		17.82				8.76	9.62	6.09	0.15		0.61	3.11	0.17	0.12
[20337]	CONVERGENT MARGIN	ANDEAN ARC / SOUTHERN ANDEAN VOLCANIC ZONE / CHILE / LLAIMA		-38.4	-38.4	-71.6	-71.6	SAE			s_5381-4 [20337]	ANDESITE, BASALTIC [20337]									VOL					WR [20337]	55.42	1.37		16.05				9.71	7.47	3.6	0.17		0.85	4.26	0.3	0.27
[20337]	CONVERGENT MARGIN	ANDEAN ARC / SOUTHERN ANDEAN VOLCANIC ZONE / CHILE / LLAIMA		-38.4	-38.4	-71.6	-71.6	SAE			s_260483-1 [20337]	ANDESITE, BASALTIC [20337]									VOL					WR [20337]	52.11	1.02		17.67				8.95	9.55	6.01	0.16		0.59	3.14	0.17	0.17
[20337]	CONVERGENT MARGIN	ANDEAN ARC / SOUTHERN ANDEAN VOLCANIC ZONE / CHILE / LLAIMA		-38.4	-38.4	-71.6	-71.6	SAE			s_260483-2 [20337]	BASALT [20337]									VOL					WR [20337]	51.87	1.07		17.77				8.85	9.55	5.72	0.17		0.6	3.15	0.22	0.14
[20337]	CONVERGENT MARGIN	ANDEAN ARC / SOUTHERN ANDEAN VOLCANIC ZONE / CHILE / LLAIMA		-38.4	-38.4	-71.6	-71.6	SAE			s_260483-4 [20337]	ANDESITE, BASALTIC [20337]									VOL					WR [20337]	52.08	0.96		18.14				8.76	9.56	5.53	0.18		0.56	3.25	0.18	0.07
[20337]	CONVERGENT MARGIN	ANDEAN ARC / SOUTHERN ANDEAN VOLCANIC ZONE / CHILE / LLAIMA		-38.4	-38.4	-71.6	-71.6	SAE			s_260483-5 [20337]	ANDESITE [20337]									VOL					WR [20337]	58.66	1.54		15.1				9.67	5.4	2.2	0.2		1.14	5.04	0.39	0.6
[20337]	CONVERGENT MARGIN	ANDEAN ARC / SOUTHERN ANDEAN VOLCANIC ZONE / CHILE / LLAIMA		-38.4	-38.4	-71.6	-71.6	SAE			s_260483-6 [20337]	ANDESITE, BASALTIC [20337]									VOL					WR [20337]	54.16	1.54		15.69				10.87	7.61	3.73	0.2		0.77	3.97	0.3	0.54
[20337]	CONVERGENT MARGIN	ANDEAN ARC / SOUTHERN ANDEAN VOLCANIC ZONE / CHILE / LLAIMA		-38.4	-38.4	-71.6	-71.6	SAE			s_260483-7 [20337]	ANDESITE, BASALTIC [20337]									VOL					WR [20337]	53.25	1.34		17.52				9.57	8.75	3.38	0.18		0.68	4	0.25	0.26
[20337]	CONVERGENT MARGIN	ANDEAN ARC / SOUTHERN ANDEAN VOLCANIC ZONE / CHILE / LLAIMA		-38.4	-38.4	-71.6	-71.6	SAE			s_260483-8 [20337]	ANDESITE, BASALTIC [20337]									VOL					WR [20337]	53.58	1.33		17.38				9.75	8.58	3.42	0.19		0.68	3.87	0.25	0.1
[20337]	CONVERGENT MARGIN	ANDEAN ARC / SOUTHERN ANDEAN VOLCANIC ZONE / CHILE / LLAIMA		-38.4	-38.4	-71.6	-71.6	SAE			s_270483-1 [20337]	ANDESITE, BASALTIC [20337]									VOL					WR [20337]	52.54	1.24		17.28				9.63	8.81	4.7	0.18		0.66	3.7	0.21	0.25
[20337]	CONVERGENT MARGIN	ANDEAN ARC / SOUTHERN ANDEAN VOLCANIC ZONE / CHILE / LLAIMA		-38.4	-38.4	-71.6	-71.6	SAE			s_270483-2 [20337]	ANDESITE, BASALTIC [20337]									VOL					WR [20337]	52.87	1.06		18.64				8.49	9.61	4.57	0.14		0.53	3.33	0.2	0.54
[20337]	CONVERGENT MARGIN	ANDEAN ARC / SOUTHERN ANDEAN VOLCANIC ZONE / CHILE / LLAIMA		-38.4	-38.4	-71.6	-71.6	SAE			s_270483-4 [20337]	ANDESITE, BASALTIC [20337]									VOL					WR [20337]	53.82	1.16		17.5				9.05	8.34	4.64	0.16		0.84	3.62	0.24	0.28
[20337]	CONVERGENT MARGIN	ANDEAN ARC / SOUTHERN ANDEAN VOLCANIC ZONE / CHILE / LLAIMA		-38.4	-38.4	-71.6	-71.6	SAE			s_270483-7 [20337]	ANDESITE, BASALTIC [20337]									VOL					WR [20337]	53.11	1.31		16.89				9.61	8.44	4.61	0.19		0.74	3.68	0.27	0.22
[20337]	CONVERGENT MARGIN	ANDEAN ARC / SOUTHERN ANDEAN VOLCANIC ZONE / CHILE / OSORNO	OSORNO YOUNG PARASITIC CONES	-41.1	-41.1	-72.493	-72.493	SAE			s_1973-9 [20337]	BASALT [20337]									VOL					WR [20337]	48.94	0.65		20.04				9.09	12	4.26	0.14		0.44	2.86	0.14
[20337]	CONVERGENT MARGIN	ANDEAN ARC / SOUTHERN ANDEAN VOLCANIC ZONE / CHILE / OSORNO	OSORNO YOUNG PARASITIC CONES	-41.1	-41.1	-72.493	-72.493	SAE			s_CONO CENTRAL [20337]	BASALT [20337]									VOL					WR [20337]	51.07	0.81		18.72				9.77	10.44	3.46	0.16		0.65	3.04	0.19
[20337]	CONVERGENT MARGIN	ANDEAN ARC / SOUTHERN ANDEAN VOLCANIC ZONE / CHILE / OSORNO	OSORNO YOUNG PARASITIC CONES	-41.1	-41.1	-72.493	-72.493	SAE			s_151282-9 [20337]	ANDESITE, BASALTIC [20337]									VOL					WR [20337]	52.16	0.88		19.96				7.63	10.47	4.29	0.14		0.49	3.14	0.16
[20337]	CONVERGENT MARGIN	ANDEAN ARC / SOUTHERN ANDEAN VOLCANIC ZONE / CHILE / OSORNO	OSORNO YOUNG PARASITIC CONES	-41.1	-41.1	-72.493	-72.493	SAE			s_151282-10 [20337]	ANDESITE, BASALTIC [20337]									VOL					WR [20337]	53.46	1.18		18.97				8.52	8.81	3.49	0.17		0.61	3.79	0.21
[20337]	CONVERGENT MARGIN	ANDEAN ARC / SOUTHERN ANDEAN VOLCANIC ZONE / CHILE / OSORNO	OSORNO YOUNG PARASITIC CONES	-41.1	-41.1	-72.493	-72.493	SAE			s_080385-4 [20337]	DACITE [20337]									VOL					WR [20337]	68.48	0.56		14.45				4.22	3.51	1.1	0.08		2.12	4.36	0.16
[20438]	CONVERGENT MARGIN	ANDEAN ARC / PATAGONIAN PLATEAU LAVAS / ARGENTINA	EASTERN PART OF N PATAGONIAN MASSIF, CLOSE TO SIERRA GRANDE	-41.5	-41.5	-65.5	-65.5	SAE			s_SG 34 [20438]	TRACHYANDESITE [20438]									VOL					WR [20438]	63.79	0.603		16.82	0.002			2.96	2.75	0.91	0.041		3.81	4.86	0.3
[20438]	CONVERGENT MARGIN	ANDEAN ARC / PATAGONIAN PLATEAU LAVAS / ARGENTINA	EASTERN PART OF N PATAGONIAN MASSIF, CLOSE TO SIERRA GRANDE	-41.5	-41.5	-65.5	-65.5	SAE			s_LL18 [20438]	TRACHYANDESITE [20438]									VOL					WR [20438]	59.07	0.77		15.63	0.021			5.74	4.47	4.14	0.1		3.35	3.45	0.22
[20438]	CONVERGENT MARGIN	ANDEAN ARC / PATAGONIAN PLATEAU LAVAS / ARGENTINA	EASTERN PART OF N PATAGONIAN MASSIF, CLOSE TO SIERRA GRANDE	-41.5	-41.5	-65.5	-65.5	SAE			s_GNZ008 [20438]	TRACHYANDESITE [20438]									VOL					WR [20438]	58.33	0.71		15.93	0.023			5.02	4.58	4.54	0.08		3.27	4.1	0.23
[20438]	CONVERGENT MARGIN	ANDEAN ARC / PATAGONIAN PLATEAU LAVAS / ARGENTINA	EASTERN PART OF N PATAGONIAN MASSIF, CLOSE TO SIERRA GRANDE	-41.5	-41.5	-65.5	-65.5	SAE			s_GNZ 53A [20438]	TRACHYANDESITE [20438]									VOL					WR [20438]	64.8	0.46		14.91	0.011			2.52	1.99	2.19	0.04		4.56	4.31	0.33
[20438]	CONVERGENT MARGIN	ANDEAN ARC / PATAGONIAN PLATEAU LAVAS / ARGENTINA	EASTERN PART OF N PATAGONIAN MASSIF, CLOSE TO SIERRA GRANDE	-41.5	-41.5	-65.5	-65.5	SAE			s_GNZ 53B [20438]	TRACHYANDESITE [20438]									VOL					WR [20438]	60.24	0.76		14.63	0.026			4.91	3.85	4.2	0.09		3.93	3.97	0.34
[20438]	CONVERGENT MARGIN	ANDEAN ARC / PATAGONIAN PLATEAU LAVAS / ARGENTINA	EASTERN PART OF N PATAGONIAN MASSIF, CLOSE TO SIERRA GRANDE	-41.5	-41.5	-65.5	-65.5	SAE			s_GNZ 01 [20438]	TRACHYANDESITE [20438]									VOL					WR [20438]	52.17	1.05		15.24	0.017			5.98	5.35	4.5	0.1		4.04	3.08	0.43
[20438]	CONVERGENT MARGIN	ANDEAN ARC / PATAGONIAN PLATEAU LAVAS / ARGENTINA	EASTERN PART OF N PATAGONIAN MASSIF, CLOSE TO SIERRA GRANDE	-41.5	-41.5	-65.5	-65.5	SAE			s_GNZ 02 [20438]	TRACHYANDESITE [20438]									VOL					WR [20438]	60.01	0.74		16.06	0.005			4.07	3.53	1.77	0.06		4.29	3.94	0.36
[20438]	CONVERGENT MARGIN	ANDEAN ARC / PATAGONIAN PLATEAU LAVAS / ARGENTINA	EASTERN PART OF N PATAGONIAN MASSIF, CLOSE TO SIERRA GRANDE	-41.5	-41.5	-65.5	-65.5	SAE			s_GNZ 07 [20438]	TRACHYANDESITE [20438]									VOL					WR [20438]	52.6	1.08		15.57	0.007			6.29	4.97	3.96	0.11		3.29	4.24	0.41
[20438]	CONVERGENT MARGIN	ANDEAN ARC / PATAGONIAN PLATEAU LAVAS / ARGENTINA	EASTERN PART OF N PATAGONIAN MASSIF, CLOSE TO SIERRA GRANDE	-41.5	-41.5	-65.5	-65.5	SAE			s_GNZ201208 [20438]	TRACHYANDESITE [20438]									VOL					WR [20438]	57.33	0.78		15.76	0.022			5.36	4.63	4.76	0.09		3.52	3.97	0.27
[20438]	CONVERGENT MARGIN	ANDEAN ARC / PATAGONIAN PLATEAU LAVAS / ARGENTINA	EASTERN PART OF N PATAGONIAN MASSIF, CLOSE TO SIERRA GRANDE	-41.5	-41.5	-65.5	-65.5	SAE			s_GNZ 10 [20438]	TRACHYANDESITE [20438]									VOL					WR [20438]	48.67	1.2		13.79	0.067			7.39	7.73	7.88	0.13		1.55	3.48	0.58
[20438]	CONVERGENT MARGIN	ANDEAN ARC / PATAGONIAN PLATEAU LAVAS / ARGENTINA	EASTERN PART OF N PATAGONIAN MASSIF, CLOSE TO SIERRA GRANDE	-41.5	-41.5	-65.5	-65.5	SAE			s_GNZ 14 [20438]	TRACHYANDESITE [20438]									VOL					WR [20438]	63.6	0.58		16.92	0.011			2.9	2.43	0.96	0.04		3.89	5.32	0.29
[20438]	CONVERGENT MARGIN	ANDEAN ARC / PATAGONIAN PLATEAU LAVAS / ARGENTINA	EASTERN PART OF N PATAGONIAN MASSIF, CLOSE TO SIERRA GRANDE	-41.5	-41.5	-65.5	-65.5	SAE			s_GNZ 17 [20438]	TRACHYANDESITE [20438]									VOL					WR [20438]	64.63	0.6		17.12	0.001			2.88	1.44	1.04	0.05		3.84	5.52	0.28
[20438]	CONVERGENT MARGIN	ANDEAN ARC / PATAGONIAN PLATEAU LAVAS / ARGENTINA	EASTERN PART OF N PATAGONIAN MASSIF, CLOSE TO SIERRA GRANDE	-41.5	-41.5	-65.5	-65.5	SAE			s_GNZ 18 [20438]	TRACHYANDESITE [20438]									VOL					WR [20438]	64.35	0.49		15.17	0.013			2.83	2.64	2.38	0.04		3.95	4.58	0.18
[20438]	CONVERGENT MARGIN	ANDEAN ARC / PATAGONIAN PLATEAU LAVAS / ARGENTINA	EASTERN PART OF N PATAGONIAN MASSIF, CLOSE TO SIERRA GRANDE	-41.5	-41.5	-65.5	-65.5	SAE			s_GNZ 19 [20438]	TRACHYANDESITE [20438]									VOL					WR [20438]	55.34	0.66		13.7	0.046			5.28	5.27	6.2	0.1		3.48	3.47	0.32
[20438]	CONVERGENT MARGIN	ANDEAN ARC / PATAGONIAN PLATEAU LAVAS / ARGENTINA	EASTERN PART OF N PATAGONIAN MASSIF, CLOSE TO SIERRA GRANDE	-41.5	-41.5	-65.5	-65.5	SAE			s_GNZ 21 [20438]	TRACHYANDESITE [20438]									VOL					WR [20438]	57.71	1.1		15.68	0.007			5.95	4.66	3.03	0.1		3.61	3.37	0.55
[20438]	CONVERGENT MARGIN	ANDEAN ARC / PATAGONIAN PLATEAU LAVAS / ARGENTINA	EASTERN PART OF N PATAGONIAN MASSIF, CLOSE TO SIERRA GRANDE	-41.5	-41.5	-65.5	-65.5	SAE			s_CVM 218 [20438]	TRACHYANDESITE [20438]									VOL					WR [20438]	64.69	0.59		16.9	0.005			3.68	2.71	0.96	0.11		3.66	4.89	0.35
[20438]	CONVERGENT MARGIN	ANDEAN ARC / PATAGONIAN PLATEAU LAVAS / ARGENTINA	EASTERN PART OF N PATAGONIAN MASSIF, CLOSE TO SIERRA GRANDE	-41.5	-41.5	-65.5	-65.5	SAE			s_GNZ 03 [20438]	RHYOLITE [20438]									VOL					WR [20438]	69.11	0.38		13.73	0.007			1.99	2.61	0.56	0.11		4.78	2.93	0.18
[20438]	CONVERGENT MARGIN	ANDEAN ARC / PATAGONIAN PLATEAU LAVAS / ARGENTINA	EASTERN PART OF N PATAGONIAN MASSIF, CLOSE TO SIERRA GRANDE	-41.5	-41.5	-65.5	-65.5	SAE			s_ZCJ 17 [20438]	RHYOLITE [20438]									VOL					WR [20438]	81.89	0.06		8.88	0.001			0.26	0.24	0.04	0.001		7.23	0.14	0.001
[20438]	CONVERGENT MARGIN	ANDEAN ARC / PATAGONIAN PLATEAU LAVAS / ARGENTINA	EASTERN PART OF N PATAGONIAN MASSIF, CLOSE TO SIERRA GRANDE	-41.5	-41.5	-65.5	-65.5	SAE			s_GNZ 122 [20438]	RHYOLITE [20438]									VOL					WR [20438]	76.88	0.13		12.06	0.003			0.74	0.12	0.29	0.03		7.44	0.09	0.04
[20438]	CONVERGENT MARGIN	ANDEAN ARC / PATAGONIAN PLATEAU LAVAS / ARGENTINA	EASTERN PART OF N PATAGONIAN MASSIF, CLOSE TO SIERRA GRANDE	-41.5	-41.5	-65.5	-65.5	SAE			s_GNZ 25 [20438]	RHYOLITE [20438]									VOL					WR [20438]	71.86	0.33		13.47				1.57	0.29	0.4	0.02		9.49	0.22	0.07
[19667]	CONVERGENT MARGIN	ANDEAN ARC / CENTRAL ANDEAN VOLCANIC ZONE / ARGENTINA/CHILE / TILITO FORMATION	PRINCIPAL AND FRONTAL CORDILLERA OF CHILE AND ARGENTINA	-29.8527	-29.8527	-69.8629	-69.8629	SAE			s_MQ153 [19667]	ANDESITE [19667]									VOL					WR [19667]
[20547][19032][19667]	CONVERGENT MARGIN	ANDEAN ARC / CENTRAL ANDEAN VOLCANIC ZONE / ARGENTINA/CHILE / TILITO FORMATION	PRINCIPAL AND FRONTAL CORDILLERA OF CHILE AND ARGENTINA	-29.5762	-29.5762	-69.923	-69.923	SAE			s_ZN122 [20547]	ANDESITE [20547]				OLIGOCENE [19032]					VOL					WR [20547]	60.69	0.69		15.67				5.79	5.86	3.09	0.13		1.98	2.41	0.24
[4771]	CONVERGENT MARGIN	ANDEAN ARC / CENTRAL ANDEAN VOLCANIC ZONE / ARGENTINA	SIERRA DE FIAMBALA	-27	-27.7	-67.6	-68	SAE			s_SF-88 [4771]	PYROXENITE [4771]									PLU					WR [4771]	52.6	0.44		5.06				4.86	21.51	14.2	0.12		0.52	0.63	0.02
[4771]	CONVERGENT MARGIN	ANDEAN ARC / CENTRAL ANDEAN VOLCANIC ZONE / ARGENTINA	SIERRA DE FIAMBALA	-27	-27.7	-67.6	-68	SAE			s_SF-39 [4771]	PYROXENITE [4771]									PLU					WR [4771]	49.7	0.39		15.54				8.12	12.47	11.7	0.2		0.37	1.45	0.05
[4771]	CONVERGENT MARGIN	ANDEAN ARC / CENTRAL ANDEAN VOLCANIC ZONE / ARGENTINA	SIERRA DE FIAMBALA	-27	-27.7	-67.6	-68	SAE			s_SF-87 [4771]	GABBRO [4771]									PLU					WR [4771]	50.5	0.2		15.66				5.79	13.67	12.31	0.13		0.42	1.25	0.02
[4771]	CONVERGENT MARGIN	ANDEAN ARC / CENTRAL ANDEAN VOLCANIC ZONE / ARGENTINA	SIERRA DE FIAMBALA	-27	-27.7	-67.6	-68	SAE			s_SF-104 [4771]	PYROXENITE [4771]									PLU					WR [4771]	50.1	0.15		18.16				4.69	13.53	12.07	0.1		0.17	1	0.02
[4771]	CONVERGENT MARGIN	ANDEAN ARC / CENTRAL ANDEAN VOLCANIC ZONE / ARGENTINA	SIERRA DE FIAMBALA	-27	-27.7	-67.6	-68	SAE			s_SF-103 [4771]	PYROXENITE [4771]									PLU					WR [4771]	50	0.25		18.87				5.83	14.06	9.31	0.12		0.18	1.4	0.02
[4771]	CONVERGENT MARGIN	ANDEAN ARC / CENTRAL ANDEAN VOLCANIC ZONE / ARGENTINA	SIERRA DE FIAMBALA	-27	-27.7	-67.6	-68	SAE			s_SF-102 [4771]	GABBRO [4771]									PLU					WR [4771]	49.7	0.46		18.72				8.75	11.76	8.55	0.16		0.19	1.66	0.03
[4771]	CONVERGENT MARGIN	ANDEAN ARC / CENTRAL ANDEAN VOLCANIC ZONE / ARGENTINA	SIERRA DE FIAMBALA	-27	-27.7	-67.6	-68	SAE			s_SF-100 [4771]	GABBRO [4771]									PLU					WR [4771]	50	0.37		17.52				9.93	12.29	7.71	0.22		0.22	1.67	0.05
[4771]	CONVERGENT MARGIN	ANDEAN ARC / CENTRAL ANDEAN VOLCANIC ZONE / ARGENTINA	SIERRA DE FIAMBALA	-27	-27.7	-67.6	-68	SAE			s_SF-99 [4771]	GABBRO [4771]									PLU					WR [4771]	49.5	0.48		19.47				8	12.53	7.7	0.16		0.34	1.76	0.04
[4771]	CONVERGENT MARGIN	ANDEAN ARC / CENTRAL ANDEAN VOLCANIC ZONE / ARGENTINA	SIERRA DE FIAMBALA	-27	-27.7	-67.6	-68	SAE			s_SF-97 [4771]	GABBRO [4771]									PLU					WR [4771]	50.1	0.7		17.46				8.34	12.46	8.66	0.17		0.33	1.63	0.11
[4771]	CONVERGENT MARGIN	ANDEAN ARC / CENTRAL ANDEAN VOLCANIC ZONE / ARGENTINA	SIERRA DE FIAMBALA	-27	-27.7	-67.6	-68	SAE			s_SF-96 [4771]	GABBRO [4771]									PLU					WR [4771]	49	1.3		18.53				9.99	10.67	8.05	0.17		0.46	1.69	0.1
[4771]	CONVERGENT MARGIN	ANDEAN ARC / CENTRAL ANDEAN VOLCANIC ZONE / ARGENTINA	SIERRA DE FIAMBALA	-27	-27.7	-67.6	-68	SAE			s_SF-95 [4771]	GABBRO [4771]									PLU					WR [4771]	49.9	0.39		21.92				6.72	11.39	7.08	0.12		0.26	2.15	0.11
[4771]	CONVERGENT MARGIN	ANDEAN ARC / CENTRAL ANDEAN VOLCANIC ZONE / ARGENTINA	SIERRA DE FIAMBALA	-27	-27.7	-67.6	-68	SAE			s_SF-94B [4771]	GABBRO [4771]									PLU					WR [4771]	45.2	4.02		16.67				15.39	10.39	5.36	0.2		0.33	2.07	0.39
[4771]	CONVERGENT MARGIN	ANDEAN ARC / CENTRAL ANDEAN VOLCANIC ZONE / ARGENTINA	SIERRA DE FIAMBALA	-27	-27.7	-67.6	-68	SAE			s_SF-93 [4771]	GABBRO [4771]									PLU					WR [4771]	51	0.94		18.09				8.46	11.28	6.93	0.15		0.69	2.29	0.13
[4771]	CONVERGENT MARGIN	ANDEAN ARC / CENTRAL ANDEAN VOLCANIC ZONE / ARGENTINA	SIERRA DE FIAMBALA	-27	-27.7	-67.6	-68	SAE			s_AR-20 [4771]	PYROXENITE [4771]									PLU					WR [4771]	55	0.21		3.84				9.49	3.15	27.74	0.18		0.18	0.22	0.01
[4771]	CONVERGENT MARGIN	ANDEAN ARC / CENTRAL ANDEAN VOLCANIC ZONE / ARGENTINA	SIERRA DE FIAMBALA	-27	-27.7	-67.6	-68	SAE			s_SF-83 [4771]	GABBRO [4771]									PLU					WR [4771]	49.7	0.2		18.75				5.78	13.97	10.12	0.11		0.22	1.16	0.02
[4771]	CONVERGENT MARGIN	ANDEAN ARC / CENTRAL ANDEAN VOLCANIC ZONE / ARGENTINA	SIERRA DE FIAMBALA	-27	-27.7	-67.6	-68	SAE			s_SF-172 [4771]	GABBRO [4771]									PLU					WR [4771]	50.1	0.18		17.55				5.54	14.04	11.21	0.11		0.13	1.1	0.02
[4771]	CONVERGENT MARGIN	ANDEAN ARC / CENTRAL ANDEAN VOLCANIC ZONE / ARGENTINA	SIERRA DE FIAMBALA	-27	-27.7	-67.6	-68	SAE			s_SF-169 [4771]	GABBRO [4771]									PLU					WR [4771]	50.2	0.13		18.57				4.23	14.4	10.65	0.09		0.44	1.23	0.02
[4771]	CONVERGENT MARGIN	ANDEAN ARC / CENTRAL ANDEAN VOLCANIC ZONE / ARGENTINA	SIERRA DE FIAMBALA	-27	-27.7	-67.6	-68	SAE			s_SF-167 [4771]	GABBRO [4771]									PLU					WR [4771]	45.5	2.77		18.76				12.17	11.62	6.22	0.18		0.28	1.83	0.67
[4771]	CONVERGENT MARGIN	ANDEAN ARC / CENTRAL ANDEAN VOLCANIC ZONE / ARGENTINA	SIERRA DE FIAMBALA	-27	-27.7	-67.6	-68	SAE			s_SF-173B [4771]	GABBRO [4771]									PLU					WR [4771]	50.1	0.16		17.33				4.5	14.71	11.52	0.1		0.42	1.15	0.02
[4771]	CONVERGENT MARGIN	ANDEAN ARC / CENTRAL ANDEAN VOLCANIC ZONE / ARGENTINA	SIERRA DE FIAMBALA	-27	-27.7	-67.6	-68	SAE			s_SF-130 [4771]	GABBRO [4771]									PLU					WR [4771]	49.3	0.68		21.28				9.03	11.17	5.73	0.17		0.24	2.3	0.06
[4771]	CONVERGENT MARGIN	ANDEAN ARC / CENTRAL ANDEAN VOLCANIC ZONE / ARGENTINA	SIERRA DE FIAMBALA	-27	-27.7	-67.6	-68	SAE			s_SF-131 [4771]	GABBRO [4771]									PLU					WR [4771]	49.8	0.83		17.66				10.46	10.87	8.1	0.19		0.22	1.79	0.07
[4771]	CONVERGENT MARGIN	ANDEAN ARC / CENTRAL ANDEAN VOLCANIC ZONE / ARGENTINA	SIERRA DE FIAMBALA	-27	-27.7	-67.6	-68	SAE			s_SF-137 [4771]	GABBRO [4771]									PLU					WR [4771]	49.3	0.63		21.26				6.98	12.13	7.2	0.14		0.43	1.85	0.06
[4771]	CONVERGENT MARGIN	ANDEAN ARC / CENTRAL ANDEAN VOLCANIC ZONE / ARGENTINA	SIERRA DE FIAMBALA	-27	-27.7	-67.6	-68	SAE			s_SF-138 [4771]	GABBRO [4771]									PLU					WR [4771]	48.5	1.66		18.45				10.92	11.03	6.39	0.16		0.35	1.94	0.6
[4771]	CONVERGENT MARGIN	ANDEAN ARC / CENTRAL ANDEAN VOLCANIC ZONE / ARGENTINA	SIERRA DE FIAMBALA	-27	-27.7	-67.6	-68	SAE			s_SF-249A [4771]	GABBRO [4771]									PLU					WR [4771]	51.2	2		18.04				10.64	9.06	4.76	0.18		1.07	2.65	0.41
[4771]	CONVERGENT MARGIN	ANDEAN ARC / CENTRAL ANDEAN VOLCANIC ZONE / ARGENTINA	SIERRA DE FIAMBALA	-27	-27.7	-67.6	-68	SAE			s_SF-279 [4771]	GABBRO [4771]									PLU					WR [4771]	49.8	0.66		18.47				7.37	12.99	8.76	0.14		0.34	1.31	0.14
[4771]	CONVERGENT MARGIN	ANDEAN ARC / CENTRAL ANDEAN VOLCANIC ZONE / ARGENTINA	SIERRA DE FIAMBALA	-27	-27.7	-67.6	-68	SAE			s_SF-62B [4771]	NOT GIVEN [4771]									SED					WR [4771]	48.2	0.02		32.26				0.34	15.96	0.37	0.01		0.09	2.74	0.01
[4771]	CONVERGENT MARGIN	ANDEAN ARC / CENTRAL ANDEAN VOLCANIC ZONE / ARGENTINA	SIERRA DE FIAMBALA	-27	-27.7	-67.6	-68	SAE			s_SF-66 [4771]	METAGREYWACKE [4771]									MET					WR [4771]	72	0.74		13.16				3.87	1.75	1.36	0.05		4.64	2.17	0.21
[4956]	CONVERGENT MARGIN	ANDEAN ARC / CENTRAL ANDEAN VOLCANIC ZONE / PERU / CERRO MOROMORONI	NEAR ANTAUTA	-14.28	-14.28	-70.31	-70.31	SAE			s_22 [4956]	ABSAROKITE [4956]									VOL					WR [4956]	54.3	0.93		16.28		1.7	6.32		6.45	6.43	0.13		2.24	2.69	0.23
[4956]	CONVERGENT MARGIN	ANDEAN ARC / CENTRAL ANDEAN VOLCANIC ZONE / PERU / CERRO MOROMORONI	NEAR ANTAUTA	-14.28	-14.28	-70.31	-70.31	SAE			s_35 [4956]	ABSAROKITE [4956]									VOL					WR [4956]	53.91	0.95		16.21		3.47	5		6.33	6.5	0.12		2.23	2.57	0.21
[4956]	CONVERGENT MARGIN	ANDEAN ARC / CENTRAL ANDEAN VOLCANIC ZONE / PERU / CERRO MOROMORONI	NEAR ANTAUTA	-14.28	-14.28	-70.31	-70.31	SAE			s_32 [4956]	SHOSHONITE [4956]									VOL					WR [4956]	59.58	0.62		16.78		1.74	2.62		4.81	4.79	0.07		3.79	2.58	0.25
[4956]	CONVERGENT MARGIN	ANDEAN ARC / CENTRAL ANDEAN VOLCANIC ZONE / PERU / CERRO MOROMORONI	NEAR ANTAUTA	-14.28	-14.28	-70.31	-70.31	SAE			s_33 [4956]	SHOSHONITE [4956]									VOL					WR [4956]	59.25	0.64		16.6		3.72	1.45		4.4	5.23	0.07		3.78	2.87	0.23
[4956]	CONVERGENT MARGIN	ANDEAN ARC / CENTRAL ANDEAN VOLCANIC ZONE / PERU / CERRO MOROMORONI	NEAR ANTAUTA	-14.28	-14.28	-70.31	-70.31	SAE			s_34 [4956]	SHOSHONITE [4956]									VOL					WR [4956]	59.59	0.64		16.5		3.96	1.24		4.3	4.47	0.06		3.85	2.58	0.25
[4956]	CONVERGENT MARGIN	ANDEAN ARC / CENTRAL ANDEAN VOLCANIC ZONE / PERU / CERRO MOROMORONI	NEAR ANTAUTA	-14.28	-14.28	-70.31	-70.31	SAE			s_38 [4956]	SHOSHONITE [4956]									VOL					WR [4956]	59.47	0.64		16.54		2.31	2.64		4.68	4.78	0.07		3.65	2.95	0.25
[4956]	CONVERGENT MARGIN	ANDEAN ARC / CENTRAL ANDEAN VOLCANIC ZONE / PERU / CERRO MOROMORONI	NEAR ANTAUTA	-14.28	-14.28	-70.31	-70.31	SAE			s_39A [4956]	SHOSHONITE [4956]									VOL					WR [4956]	58.58	0.63		16.49		1.23	3.97		5.04	5.69	0.09		3.41	2.72	0.33
[4956]	CONVERGENT MARGIN	ANDEAN ARC / CENTRAL ANDEAN VOLCANIC ZONE / PERU / CERRO MOROMORONI	NEAR ANTAUTA	-14.28	-14.28	-70.31	-70.31	SAE			s_40 [4956]	SHOSHONITE [4956]									VOL					WR [4956]	59.43	0.75		16.08		2.65	2.48		4.23	4.74	0.07		3.55	3.35	0.28
[4956]	CONVERGENT MARGIN	ANDEAN ARC / CENTRAL ANDEAN VOLCANIC ZONE / PERU / CERRO MOROMORONI	NEAR ANTAUTA	-14.28	-14.28	-70.31	-70.31	SAE			s_41 [4956]	SHOSHONITE [4956]									VOL					WR [4956]	58.64	0.75		16.24		4.18	2.31		4.4	5.2	0.09		3.07	3.42	0.21
[4956]	CONVERGENT MARGIN	ANDEAN ARC / CENTRAL ANDEAN VOLCANIC ZONE / PERU / CERRO MOROMORONI	NEAR ANTAUTA	-14.28	-14.28	-70.31	-70.31	SAE			s_17 [4956]	GRANITE [4956]									PLU					WR [4956]	68.96	0.3		15.35		0.65	1.03		1.65	1.2	0.04		4.25	3.67	0.21
[4956]	CONVERGENT MARGIN	ANDEAN ARC / CENTRAL ANDEAN VOLCANIC ZONE / PERU / CERRO MOROMORONI	NEAR ANTAUTA	-14.28	-14.28	-70.31	-70.31	SAE			s_COCA-22I [4956]	SHOSHONITE [4956]									VOL					WR [4956]
[4956]	CONVERGENT MARGIN	ANDEAN ARC / CENTRAL ANDEAN VOLCANIC ZONE / PERU / CERRO MOROMORONI	NEAR ANTAUTA	-14.28	-14.28	-70.31	-70.31	SAE			s_COCA-22II [4956]	SHOSHONITE [4956]									VOL					WR [4956]
[4956]	CONVERGENT MARGIN	ANDEAN ARC / CENTRAL ANDEAN VOLCANIC ZONE / PERU / CERRO MOROMORONI	NEAR ANTAUTA	-14.28	-14.28	-70.31	-70.31	SAE			s_COCA-33 [4956]	SHOSHONITE [4956]									VOL					WR [4956]
[4956]	CONVERGENT MARGIN	ANDEAN ARC / CENTRAL ANDEAN VOLCANIC ZONE / PERU / CERRO MOROMORONI	NEAR ANTAUTA	-14.28	-14.28	-70.31	-70.31	SAE			s_COCA-39 [4956]	SHOSHONITE [4956]									VOL					WR [4956]
[20547]	CONVERGENT MARGIN	ANDEAN ARC / SOUTHERN ANDEAN VOLCANIC ZONE / ARGENTINA/CHILE	PASTOS BLANCO GROUP	-30.1263	-30.1263	-70.0667	-70.0667	SAE			s_AM0856 [20547]	RHYOLITE [20547]									VOL					WR [20547]	73.62	0.25		13.79				1.48	1	0.32	0.11		3.86	4.1	0.06
[20547]	CONVERGENT MARGIN	ANDEAN ARC / SOUTHERN ANDEAN VOLCANIC ZONE / ARGENTINA/CHILE	COGOTI SUPERGROUP	-30.2658	-30.2658	-70.6586	-70.6586	SAE			s_AM0819 [20547]	DIORITE [20547]									PLU					WR [20547]	59.39	1.03		16.08				6.84	5.59	2.99	0.14		2.6	3.54	0.23
[20547]	CONVERGENT MARGIN	ANDEAN ARC / SOUTHERN ANDEAN VOLCANIC ZONE / ARGENTINA/CHILE	COGOTI SUPERGROUP	-30.7717	-30.7717	-70.8269	-70.8269	SAE			s_AMO814 [20547]	DIORITE [20547]									PLU					WR [20547]	56.58	0.79		17.68				7.06	7.02	3.21	0.16		1.66	3.24	0.15
[20547]	CONVERGENT MARGIN	ANDEAN ARC / SOUTHERN ANDEAN VOLCANIC ZONE / ARGENTINA/CHILE	COGOTI SUPERGROUP	-30.0357	-30.0357	-70.7543	-70.7543	SAE			s_RJ1109 [20547]	DIORITE [20547]									PLU					WR [20547]	55.33	1.22		15.43				9.35	5.94	3.68	0.19		1.32	4.32	0.38
[20547]	CONVERGENT MARGIN	ANDEAN ARC / SOUTHERN ANDEAN VOLCANIC ZONE / ARGENTINA/CHILE	RIO FRIO BASALTS	-29.8261	-29.8261	-69.8298	-69.8298	SAE			s_RF17 [20547]	TRACHYANDESITE, BASALTIC [20547]									VOL					WR [20547]	52	1.97		16.11				10.54	6.54	0.64	0.09		2.66	4.12	1.3
[20547]	CONVERGENT MARGIN	ANDEAN ARC / SOUTHERN ANDEAN VOLCANIC ZONE / ARGENTINA/CHILE	TIERRAS BLANCAS CALDERA	-29.6053	-29.6053	-70.695	-70.695	SAE			s_RJ1106 [20547]	DIORITE [20547]									PLU					WR [20547]	54.01	0.68		19.33				7.01	8.02	4.11	0.21		0.55	3.39	0.14
[20547]	CONVERGENT MARGIN	ANDEAN ARC / SOUTHERN ANDEAN VOLCANIC ZONE / ARGENTINA/CHILE	TIERRAS BLANCAS CALDERA	-29.6414	-29.6414	-70.736	-70.736	SAE			s_RJ1107 [20547]	BASALT [20547]									VOL					WR [20547]	49.73	1		19.87				8.67	8.44	4.07	0.16		0.25	3.95	0.11
[20547]	CONVERGENT MARGIN	ANDEAN ARC / SOUTHERN ANDEAN VOLCANIC ZONE / ARGENTINA/CHILE	BOCATOMA UNIT	-30.1567	-30.1567	-69.8797	-69.8797	SAE			s_AM0870 [20547]	TRACHYANDESITE [20547]									VOL					WR [20547]	55.9	0.68		17.44				5.04	5.9	2.25	0.13		2.85	3.5	0.21
[20547]	CONVERGENT MARGIN	ANDEAN ARC / SOUTHERN ANDEAN VOLCANIC ZONE / ARGENTINA/CHILE / TILITO FORMATION	TILITO FORMATION, LOWER DONA ANA GROUP	-30.0428	-30.0428	-70.0542	-70.0542	SAE			s_AM0847 [20547]	RHYOLITE [20547]									VOL					WR [20547]	74.68	0.23		13.38				1.35	0.91	0.17	0.08		3.79	3.85	0.06
[20547]	CONVERGENT MARGIN	ANDEAN ARC / SOUTHERN ANDEAN VOLCANIC ZONE / ARGENTINA/CHILE	LAS MAQUINAS BASALTS	-29.9558	-29.9558	-69.7752	-69.7752	SAE			s_MQ8 [20547]	BASALT [20547]									VOL					WR [20547]	49.26	1.51		17.71				9.65	10.07	5.44	0.17		1.05	2.81	0.28
[20547]	CONVERGENT MARGIN	ANDEAN ARC / SOUTHERN ANDEAN VOLCANIC ZONE / ARGENTINA/CHILE	LAS MAQUINAS BASALTS	-29.9611	-29.9611	-69.7571	-69.7571	SAE			s_MQ145 [20547]	BASALT [20547]									VOL					WR [20547]	49.48	1.56		17.5				9.89	10.08	5.49	0.18		1.08	2.89	0.28
[20547]	CONVERGENT MARGIN	ANDEAN ARC / SOUTHERN ANDEAN VOLCANIC ZONE / ARGENTINA/CHILE / ESCABROSO FORMATION	ESCABROSO FORMATION, UPPER DONA ANA GROUP	-29.9197	-29.9197	-69.9947	-69.9947	SAE			s_AM0887 [20547]	ANDESITE [20547]									VOL					WR [20547]	61.67	0.8		16.15				5.07	4.99	2.66	0.11		2.48	3.63	0.16
[20547]	CONVERGENT MARGIN	ANDEAN ARC / SOUTHERN ANDEAN VOLCANIC ZONE / ARGENTINA/CHILE / ESCABROSO FORMATION	ESCABROSO FORMATION, UPPER DONA ANA GROUP	-29.9167	-29.9167	-69.9944	-69.9944	SAE			s_AMO886 [20547]	ANDESITE [20547]									VOL					WR [20547]	55.86	0.96		17.34				6.21	6.49	3.61	0.11		2.17	3.1	0.2
[20547]	CONVERGENT MARGIN	ANDEAN ARC / SOUTHERN ANDEAN VOLCANIC ZONE / ARGENTINA/CHILE / ESCABROSO FORMATION	ESCABROSO FORMATION, UPPER DONA ANA GROUP	-29.5658	-29.5658	-69.8564	-69.8564	SAE			s_MQ158 [20547]	ANDESITE, BASALTIC [20547]									VOL					WR [20547]	52.34	1.05		18.24				8.56	8.6	4.1	0.15		1.18	2.78	0.2
[20547]	CONVERGENT MARGIN	ANDEAN ARC / SOUTHERN ANDEAN VOLCANIC ZONE / ARGENTINA/CHILE / ESCABROSO FORMATION	ESCABROSO FORMATION, UPPER DONA ANA GROUP	-30.2419	-30.2419	-70.03	-70.03	SAE			s_AMO871 [20547]	ANDESITE, BASALTIC [20547]									VOL					WR [20547]	54.76	0.98		17.99				7.75	7.33	3.9	0.15		1.74	3.07	0.21
[20547]	CONVERGENT MARGIN	ANDEAN ARC / SOUTHERN ANDEAN VOLCANIC ZONE / ARGENTINA/CHILE / ESCABROSO FORMATION	ESCABROSO FORMATION, UPPER DONA ANA GROUP	-30.2419	-30.2419	-70.03	-70.03	SAE			s_AMO872 [20547]	DACITE [20547]									VOL					WR [20547]	64.18	0.67		15.64				4.9	3.89	1.91	0.1		3.46	3.16	0.17
[20547]	CONVERGENT MARGIN	ANDEAN ARC / SOUTHERN ANDEAN VOLCANIC ZONE / ARGENTINA/CHILE / CERRO DE LAS TORTOLAS FORMATION	CERRO DE LAS TORTOLAS FORMATION	-29.794	-29.794	-69.7822	-69.7822	SAE			s_RF65 [20547]	ANDESITE [20547]									VOL					WR [20547]	58.17	0.87		17.18				5.8	6.41	2.77	0.1		2.59	3.5	0.22
[20547]	CONVERGENT MARGIN	ANDEAN ARC / SOUTHERN ANDEAN VOLCANIC ZONE / ARGENTINA/CHILE / UPPER CERRO DE LAS TORTOLAS FORMATION	UPPER CERRO DE LAS TORTOLAS FORMATION	-29.9433	-29.9433	-69.8561	-69.8561	SAE			s_MQ28 [20547]	TRACHYANDESITE [20547]									VOL					WR [20547]	61.2	0.87		17.48				4.67	4.98	2.06	0.08		2.5	4.3	0.26
[20547]	CONVERGENT MARGIN	ANDEAN ARC / SOUTHERN ANDEAN VOLCANIC ZONE / ARGENTINA/CHILE / UPPER CERRO DE LAS TORTOLAS FORMATION	UPPER CERRO DE LAS TORTOLAS FORMATION	-29.9358	-29.9358	-69.85	-69.85	SAE			s_MQ30 [20547]	TRACHYANDESITE [20547]									VOL					WR [20547]	61.66	0.9		17.14				4.39	4.89	2.32	0.06		2.72	4.27	0.25
[20547]	CONVERGENT MARGIN	ANDEAN ARC / SOUTHERN ANDEAN VOLCANIC ZONE / ARGENTINA/CHILE	TERTIARY INTRUSIVES	-30.6822	-30.6822	-69.4362	-69.4362	SAE			s_RJ11A7 [20547]	TRACHYANDESITE [20547]									VOL					WR [20547]	62.61	0.62		16.67				3.9	4.6	2.32	0.07		2.38	5.09	0.22
[20547]	CONVERGENT MARGIN	ANDEAN ARC / SOUTHERN ANDEAN VOLCANIC ZONE / ARGENTINA/CHILE	VACAS HELADAS IGNIMBRITES	-29.9889	-29.9889	-69.8183	-69.8183	SAE			s_DI095 [20547]	RHYOLITE [20547]									VOL					WR [20547]	70.84	0.17		15.67				1.31	2.48	0.46	0		3.84	5.04	0.03
[20547]	CONVERGENT MARGIN	ANDEAN ARC / SOUTHERN ANDEAN VOLCANIC ZONE / ARGENTINA/CHILE	VACAS HELADAS IGNIMBRITES	-29.9485	-29.9485	-69.8311	-69.8311	SAE			s_MQ32 [20547]	RHYOLITE [20547]									VOL					WR [20547]	71.59	0.24		15.16				1.6	1.82	0.36	0.04		3.43	4.15	0.06
[20547]	CONVERGENT MARGIN	ANDEAN ARC / SOUTHERN ANDEAN VOLCANIC ZONE / ARGENTINA/CHILE	VACAS HELADAS IGNIMBRITES	-29.92	-29.92	-70.0381	-70.0381	SAE			s_AM0889 [20547]	RHYOLITE [20547]									VOL					WR [20547]	69.82	0.24		16.19				1.48	2.21	0.46	0.04		3.53	4.33	0.06
[19112]	CONVERGENT MARGIN	ANDEAN ARC / CENTRAL ANDEAN VOLCANIC ZONE / ARGENTINA	LA PAVA-RAMADAS CALDERA	-24.1	-24.1	-66.3	-66.3	SAE			s_1 [19112]	GRANITE [19112]									PLU					WR [19112]	73.8	0.06		14.73				0.82	0.44	0.17	0.03		4.47	4.25	0.34
[19112]	CONVERGENT MARGIN	ANDEAN ARC / CENTRAL ANDEAN VOLCANIC ZONE / ARGENTINA	LA PAVA-RAMADAS CALDERA	-24.1	-24.1	-66.3	-66.3	SAE			s_2 [19112]	RHYOLITE [19112]									VOL					WR [19112]	74	0		13.86				1.01	0.6	0.03	0.1		4.16	3.87	0.05
[19112]	CONVERGENT MARGIN	ANDEAN ARC / CENTRAL ANDEAN VOLCANIC ZONE / ARGENTINA	LA PAVA-RAMADAS CALDERA	-24.1	-24.1	-66.3	-66.3	SAE			s_3 [19112]	NOT GIVEN [19112]									VOL					WR [19112]	75.12	0		13.96				1	0.56	0	0.11		4.76	3.83	0.05
[19112]	CONVERGENT MARGIN	ANDEAN ARC / CENTRAL ANDEAN VOLCANIC ZONE / ARGENTINA	LA PAVA-RAMADAS CALDERA	-24.1	-24.1	-66.3	-66.3	SAE			s_4 [19112]	NOT GIVEN [19112]									VOL					WR [19112]	70.31	0		13.13				1.01	0.56	0.05	0.11		4.39	3.59	0.05
[20550]	CONVERGENT MARGIN	ANDEAN ARC / SOUTHERN ANDEAN VOLCANIC ZONE / ARGENTINA / NORTHERN SEGMENT VOLCANIC FIELD	HUAIQUERIA GROUP, GUADAL, MENDOZA	-33.9871	-33.9871	-68.9274	-68.9274	SAE			s_127312 [20550]	BASALT, ALKALINE [20550]				QUATERNARY [20550]					VOL					WR [20550]	49.74	1.4		15.95				8.44	11.44	6.72	0.17		1.64	3.5	0.46
[20550]	CONVERGENT MARGIN	ANDEAN ARC / SOUTHERN ANDEAN VOLCANIC ZONE / ARGENTINA / NORTHERN SEGMENT VOLCANIC FIELD	HUAIQUERIA GROUP, MENDOZA	-34.0697	-34.0697	-68.7543	-68.7543	SAE			s_127318 [20550]	BASALT, ALKALINE [20550]				QUATERNARY [20550]					VOL			F		WR [20550]	45.67	1.46		15.38				9.57	11.13	10.49	0.19		1.42	3.11	0.82
[20550]	CONVERGENT MARGIN	ANDEAN ARC / SOUTHERN ANDEAN VOLCANIC ZONE / ARGENTINA / NORTHERN SEGMENT VOLCANIC FIELD	HUAIQUERIA GROUP, MENDOZA	-34.0772	-34.0772	-68.7434	-68.7434	SAE			s_127323 [20550]	BASALT, ALKALINE [20550]				QUATERNARY [20550]					VOL			F		WR [20550]	45.53	1.41		14.88				9.79	11.88	10.06	0.19		1.41	3.24	0.85
[20550]	CONVERGENT MARGIN	ANDEAN ARC / SOUTHERN ANDEAN VOLCANIC ZONE / ARGENTINA / NORTHERN SEGMENT VOLCANIC FIELD	PAPAGAYOS GROUP, CERRO LOS LEONES, MENDOZA	-34.2503	-34.2503	-69.0282	-69.0282	SAE			s_126051 [20550]	BASALT, ALKALINE [20550]				QUATERNARY [20550]					VOL			F		WR [20550]	45.97	1.51		15.28				9.76	10.56	11.2	0.18		0.72	3.41	0.54
[20550]	CONVERGENT MARGIN	ANDEAN ARC / SOUTHERN ANDEAN VOLCANIC ZONE / ARGENTINA / NORTHERN SEGMENT VOLCANIC FIELD	PAPAGAYOS GROUP, CERRO DEL MEDIO, MENDOZA	-34.2785	-34.2785	-69.0944	-69.0944	SAE			s_127311 [20550]	BASALT, ALKALINE [20550]				QUATERNARY [20550]					VOL			F		WR [20550]	45.27	1.38		15.29				10.05	11.54	10.87	0.18		1.07	2.98	0.49
[20550]	CONVERGENT MARGIN	ANDEAN ARC / SOUTHERN ANDEAN VOLCANIC ZONE / ARGENTINA / NORTHERN SEGMENT VOLCANIC FIELD	PAPAGAYOS GROUP, CERRO LOS LEONES, MENDOZA	-34.2505	-34.2505	-69.0251	-69.0251	SAE			s_127424 [20550]	BASALT, ALKALINE [20550]				QUATERNARY [20550]					VOL			F		WR [20550]	45.93	1.56		15.81				10.17	11.21	11.01	0.18		1.42	3.15	0.57
[20550]	CONVERGENT MARGIN	ANDEAN ARC / SOUTHERN ANDEAN VOLCANIC ZONE / ARGENTINA / NORTHERN SEGMENT VOLCANIC FIELD	PAPAGAYOS GROUP, CERRO GUADALOSO, MENDOZA	-34.311	-34.311	-69.0652	-69.0652	SAE			s_127310 [20550]	BASALT, ALKALINE [20550]				QUATERNARY [20550]					VOL			F		WR [20550]	44.99	1.18		13.73				10.21	10.9	14.48	0.17		0.97	2.14	0.36
[20550]	CONVERGENT MARGIN	ANDEAN ARC / SOUTHERN ANDEAN VOLCANIC ZONE / ARGENTINA / NORTHERN SEGMENT VOLCANIC FIELD	RODEO GROUP, CERRO RODEO, MENDOZA	-34.4692	-34.4692	-68.8693	-68.8693	SAE			s_126078 [20550]	BASALT, ALKALINE [20550]				QUATERNARY [20550]					VOL			F		WR [20550]	47.48	1.58		14.87				10.07	12.12	6.67	0.17		1.34	3.04	0.56
[20550]	CONVERGENT MARGIN	ANDEAN ARC / SOUTHERN ANDEAN VOLCANIC ZONE / ARGENTINA / NORTHERN SEGMENT VOLCANIC FIELD	RODEO GROUP, CERRO 1784, MENDOZA	-34.4785	-34.4785	-68.8604	-68.8604	SAE			s_126077 [20550]	BASALT, ALKALINE [20550]				QUATERNARY [20550]					VOL			F		WR [20550]	45.39	1.34		15.24				10.63	11.05	11.28	0.2		0.98	2.31	0.56
[20550]	CONVERGENT MARGIN	ANDEAN ARC / SOUTHERN ANDEAN VOLCANIC ZONE / ARGENTINA / NORTHERN SEGMENT VOLCANIC FIELD	RODEO GROUP, CERRO LA CHILENA, MENDOZA	-34.4934	-34.4934	-68.8265	-68.8265	SAE			s_127327 [20550]	BASALT, ALKALINE [20550]				QUATERNARY [20550]					VOL			F		WR [20550]	47.4	1.44		15.72				9.78	11.1	8.77	0.18		1.24	3.04	0.47
[20550]	CONVERGENT MARGIN	ANDEAN ARC / SOUTHERN ANDEAN VOLCANIC ZONE / ARGENTINA / NORTHERN SEGMENT VOLCANIC FIELD	DIAMANTE GROUP, CERRO DIAMANTE, MENDOZA	-34.6378	-34.6378	-69.0848	-69.0848	SAE			s_123964 [20550]	BASALT, ALKALINE [20550]				QUATERNARY [20550]					VOL			F		WR [20550]	48.4	1.71		16.53				10.32	10.62	6.54	0.16		1.03	3.52	0.43
[20550]	CONVERGENT MARGIN	ANDEAN ARC / SOUTHERN ANDEAN VOLCANIC ZONE / ARGENTINA / NORTHERN SEGMENT VOLCANIC FIELD	DIAMANTE GROUP, LAS BOLAS NW CONE, MENDOZA	-34.5872	-34.5872	-69.1416	-69.1416	SAE			s_127437 [20550]	BASALT, ALKALINE [20550]				QUATERNARY [20550]					VOL			F		WR [20550]	47.8	1.44		16.02				10.01	11.15	9.5	0.18		1.17	2.99	0.38
[20550]	CONVERGENT MARGIN	ANDEAN ARC / SOUTHERN ANDEAN VOLCANIC ZONE / ARGENTINA / NORTHERN SEGMENT VOLCANIC FIELD	DIAMANTE GROUP, CERRO NEGRA DE SALINAS, MENDOZA	-34.818	-34.818	-68.815	-68.815	SAE			s_127001 [20550]	BASALT, ALKALINE [20550]				QUATERNARY [20550]					VOL			F		WR [20550]	45.51	1.43		15.77				9.81	12.27	9.38	0.17		1.13	3.28	0.47
[20550]	CONVERGENT MARGIN	ANDEAN ARC / SOUTHERN ANDEAN VOLCANIC ZONE / ARGENTINA / NORTHERN SEGMENT VOLCANIC FIELD	LOMA DEL MEDIO, MENDOZA	-34.5403	-34.5403	-69.2658	-69.2658	SAE			s_126083 [20550]	BASALT, ALKALINE [20550]				QUATERNARY [20550]					VOL			F		WR [20550]	48.88	1.32		15.43				9.12	10.2	9.46	0.17		1.36	2.9	0.46
[20550]	CONVERGENT MARGIN	ANDEAN ARC / SOUTHERN ANDEAN VOLCANIC ZONE / ARGENTINA / NORTHERN SEGMENT VOLCANIC FIELD	CERRO LA LENA, MENDOZA	-34.7642	-34.7642	-69.421	-69.421	SAE			s_126085 [20550]	BASALT, ALKALINE [20550]				QUATERNARY [20550]					VOL			F		WR [20550]	47.48	1.81		17.19				9.87	10.7	6.79	0.18		1.62	3.14	0.57
[20550]	CONVERGENT MARGIN	ANDEAN ARC / SOUTHERN ANDEAN VOLCANIC ZONE / ARGENTINA / NORTHERN SEGMENT VOLCANIC FIELD	LOS REYUNOS GROUP, AGUA DEL TORO, MENDOZA	-34.5923	-34.5923	-69.031	-69.031	SAE			s_123965 [20550]	BASALT, ALKALINE [20550]				QUATERNARY [20550]					VOL			F		WR [20550]	48.38	1.57		14.97				10.5	9.36	9.84	0.16		1.07	3.18	0.34
[20550]	CONVERGENT MARGIN	ANDEAN ARC / SOUTHERN ANDEAN VOLCANIC ZONE / ARGENTINA / NORTHERN SEGMENT VOLCANIC FIELD	LOS REYUNOS GROUP, GALILEO VITALE, MENDOZA	-34.5935	-34.5935	-68.5571	-68.5571	SAE			s_127307 [20550]	BASALT, ALKALINE [20550]				QUATERNARY [20550]					VOL			F		WR [20550]	48.21	1.43		15.02				10.15	10.05	10.03	0.16		1.01	3.01	0.34
[20550]	CONVERGENT MARGIN	ANDEAN ARC / SOUTHERN ANDEAN VOLCANIC ZONE / ARGENTINA / NORTHERN SEGMENT VOLCANIC FIELD	HUAIQUERIA GROUP, MENDOZA	-34.0697	-34.0697	-68.7543	-68.7543	SAE			s_127318 [20550]	BASALT, ALKALINE [20550]				QUATERNARY [20550]					VOL			F		WR [20550]
[20550]	CONVERGENT MARGIN	ANDEAN ARC / SOUTHERN ANDEAN VOLCANIC ZONE / ARGENTINA / NORTHERN SEGMENT VOLCANIC FIELD	HUAIQUERIA GROUP, MENDOZA	-34.0772	-34.0772	-68.7434	-68.7434	SAE			s_127320 [20550]	BASALT, ALKALINE [20550]									VOL			F		WR [20550]
[20550]	CONVERGENT MARGIN	ANDEAN ARC / SOUTHERN ANDEAN VOLCANIC ZONE / ARGENTINA / NORTHERN SEGMENT VOLCANIC FIELD	PAPAGAYOS GROUP, CERRO DEL MEDIO, MENDOZA	-34.2785	-34.2785	-69.0944	-69.0944	SAE			s_127311 [20550]	BASALT, ALKALINE [20550]				QUATERNARY [20550]					VOL			F		WR [20550]
[20550]	CONVERGENT MARGIN	ANDEAN ARC / SOUTHERN ANDEAN VOLCANIC ZONE / ARGENTINA / NORTHERN SEGMENT VOLCANIC FIELD	RODEO GROUP, CERRO LA CHILENA, MENDOZA	-34.4934	-34.4934	-68.8265	-68.8265	SAE			s_127327 [20550]	BASALT, ALKALINE [20550]				QUATERNARY [20550]					VOL			F		WR [20550]
[20531]	CONVERGENT MARGIN	ANDEAN ARC / PATAGONIAN PLATEAU LAVAS / ARGENTINA / AUCA MAHUIDA VOLCANIC FIELD	PAYENIA VOLCANIC PROVINCE, PUESTO RETAMAL	-37.7485	-37.7485	-68.8931	-68.8931	SAE			s_88AE [20531]	TRACHYANDESITE [20531]									VOL					WR [20531]	58	0.82		18.15				5.71	3.04	0.95	0.15		3.94	6.85	0.34
[20531]	CONVERGENT MARGIN	ANDEAN ARC / PATAGONIAN PLATEAU LAVAS / ARGENTINA / AUCA MAHUIDA VOLCANIC FIELD	PAYENIA VOLCANIC PROVINCE, RINCON DEL INFIERNILLO	-37.767	-37.767	-68.8862	-68.8862	SAE			s_88AG [20531]	TRACHYBASALT [20531]									VOL					WR [20531]	49.47	2.17		17.39				9.25	7.87	3.85	0.16		2.13	4.72	0.75
[20531]	CONVERGENT MARGIN	ANDEAN ARC / PATAGONIAN PLATEAU LAVAS / ARGENTINA / AUCA MAHUIDA VOLCANIC FIELD	PAYENIA VOLCANIC PROVINCE, AGUADA LASTRA VOLCANICS	-37.7649	-37.7649	-68.8868	-68.8868	SAE			s_88AF [20531]	TRACHYBASALT [20531]									VOL					WR [20531]	48.04	2.36		17.25				10.54	7.75	4.5	0.17		1.83	4.79	0.72
[20531]	CONVERGENT MARGIN	ANDEAN ARC / PATAGONIAN PLATEAU LAVAS / ARGENTINA / AUCA MAHUIDA VOLCANIC FIELD	PAYENIA VOLCANIC PROVINCE, RINCON DEL INFIERNILLO	-37.7731	-37.7731	-68.8814	-68.8814	SAE			s_88AK [20531]	TRACHYBASALT [20531]									VOL					WR [20531]	47.15	2.11		14.98				10.47	8.53	9.03	0.16		1.59	3.8	0.57
[20531]	CONVERGENT MARGIN	ANDEAN ARC / PATAGONIAN PLATEAU LAVAS / ARGENTINA / AUCA MAHUIDA VOLCANIC FIELD	PAYENIA VOLCANIC PROVINCE, RINCON DEL INFIERNILLO	-37.7704	-37.7704	-68.8855	-68.8855	SAE			s_88AH [20531]	TRACHYBASALT [20531]									VOL					WR [20531]	46.94	2.05		14.77				10.52	8.89	9.2	0.16		1.36	3.64	0.51
[20531]	CONVERGENT MARGIN	ANDEAN ARC / PATAGONIAN PLATEAU LAVAS / ARGENTINA / AUCA MAHUIDA VOLCANIC FIELD	PAYENIA VOLCANIC PROVINCE, RINCON DEL INFIERNILLO	-37.7806	-37.7806	-68.2553	-68.2553	SAE			s_88AJ [20531]	TRACHYBASALT [20531]									VOL					WR [20531]	46.89	2.06		14.38				10.82	8.73	9.7	0.16		1.4	3.58	0.56
[20531]	CONVERGENT MARGIN	ANDEAN ARC / PATAGONIAN PLATEAU LAVAS / ARGENTINA / AUCA MAHUIDA VOLCANIC FIELD	PAYENIA VOLCANIC PROVINCE, RINCON DEL INFIERNILLO	-37.7788	-37.7788	-68.8856	-68.8856	SAE			s_88AI [20531]	TRACHYBASALT [20531]									VOL					WR [20531]	46.84	2.02		14.78				10.28	8.93	8.73	0.16		1.5	3.75	0.52
[20531]	CONVERGENT MARGIN	ANDEAN ARC / PATAGONIAN PLATEAU LAVAS / ARGENTINA / AUCA MAHUIDA VOLCANIC FIELD	PAYENIA VOLCANIC PROVINCE	-37.7354	-37.7354	-68.9208	-68.9208	SAE			s_AM8 [20531]	TRACHYTE [20531]									VOL					WR [20531]	61.89	0.52		18.15				4.01	2.1	0.62	0.15		5.01	6.65	0.29
[20531]	CONVERGENT MARGIN	ANDEAN ARC / PATAGONIAN PLATEAU LAVAS / ARGENTINA / AUCA MAHUIDA VOLCANIC FIELD	PAYENIA VOLCANIC PROVINCE, PUESTO RETAMAL	-37.773	-37.773	-68.8935	-68.8935	SAE			s_AM31 [20531]	TRACHYANDESITE [20531]									VOL					WR [20531]	58.21	0.47		17.01				4.3	2.21	0.6	0.11		4.27	4.27	0.26
[20531]	CONVERGENT MARGIN	ANDEAN ARC / PATAGONIAN PLATEAU LAVAS / ARGENTINA / AUCA MAHUIDA VOLCANIC FIELD	PAYENIA VOLCANIC PROVINCE, PUESTO RETAMAL	-37.7639	-37.7639	-68.9086	-68.9086	SAE			s_AM45 [20531]	TRACHYANDESITE [20531]									VOL					WR [20531]	58.15	0.8		18.6				5.57	3.52	1.06	0.14		3.81	6.58	0.36
[20531]	CONVERGENT MARGIN	ANDEAN ARC / PATAGONIAN PLATEAU LAVAS / ARGENTINA / AUCA MAHUIDA VOLCANIC FIELD	PAYENIA VOLCANIC PROVINCE, PUESTO RETAMAL	-37.7717	-37.7717	-68.894	-68.894	SAE			s_AM70 [20531]	TRACHYANDESITE [20531]									VOL					WR [20531]	54.69	1.38		17.69				7.22	4.91	2.52	0.13		3.12	5.19	0.54
[20531]	CONVERGENT MARGIN	ANDEAN ARC / PATAGONIAN PLATEAU LAVAS / ARGENTINA / AUCA MAHUIDA VOLCANIC FIELD	PAYENIA VOLCANIC PROVINCE	-37.7373	-37.7373	-68.9198	-68.9198	SAE			s_AM7 [20531]	TRACHYANDESITE [20531]									VOL					WR [20531]	53.72	1.44		18.15				7.64	4.64	2.31	0.15		3.21	5.91	0.72
[20531]	CONVERGENT MARGIN	ANDEAN ARC / PATAGONIAN PLATEAU LAVAS / ARGENTINA / AUCA MAHUIDA VOLCANIC FIELD	PAYENIA VOLCANIC PROVINCE, RINCON DEL INFIERNILLO	-37.773	-37.773	-68.8935	-68.8935	SAE			s_AM33 [20531]	TRACHYANDESITE, BASALTIC [20531]									VOL					WR [20531]	52.88	1.51		17.91				7.68	6.91	3.9	0.13		2.64	5.01	0.56
[20531]	CONVERGENT MARGIN	ANDEAN ARC / PATAGONIAN PLATEAU LAVAS / ARGENTINA / AUCA MAHUIDA VOLCANIC FIELD	PAYENIA VOLCANIC PROVINCE	-37.7455	-37.7455	-68.9179	-68.9179	SAE			s_AM50 [20531]	TRACHYANDESITE, BASALTIC [20531]									VOL					WR [20531]	52.37	1.95		17.11				8.83	7.33	3.53	0.14		2.29	4.91	0.65
[20531]	CONVERGENT MARGIN	ANDEAN ARC / PATAGONIAN PLATEAU LAVAS / ARGENTINA / AUCA MAHUIDA VOLCANIC FIELD	PAYENIA VOLCANIC PROVINCE, LA FAJA, N OF MAIN CALDERA	-37.703	-37.703	-68.9416	-68.9416	SAE			s_AM71 [20531]	TRACHYANDESITE, BASALTIC [20531]									VOL					WR [20531]	52.37	1.64		19.67				6.97	7.6	2.97	0.12		2.12	5.1	0.71
[20531]	CONVERGENT MARGIN	ANDEAN ARC / PATAGONIAN PLATEAU LAVAS / ARGENTINA / AUCA MAHUIDA VOLCANIC FIELD	PAYENIA VOLCANIC PROVINCE, PAMPA DEL LEON	-37.8032	-37.8032	-68.8661	-68.8661	SAE			s_AM28 [20531]	TRACHYANDESITE, BASALTIC [20531]									VOL					WR [20531]	51.79	1.69		19.23				7.61	7.89	3.06	0.12		2.04	4.79	0.74
[20531]	CONVERGENT MARGIN	ANDEAN ARC / PATAGONIAN PLATEAU LAVAS / ARGENTINA / AUCA MAHUIDA VOLCANIC FIELD	PAYENIA VOLCANIC PROVINCE	-37.7531	-37.7531	-68.9378	-68.9378	SAE			s_AM66 [20531]	TRACHYANDESITE, BASALTIC [20531]									VOL					WR [20531]	51.78	1.96		17.31				9.56	6.05	3.21	0.16		2.32	5.46	0.8
[20531]	CONVERGENT MARGIN	ANDEAN ARC / PATAGONIAN PLATEAU LAVAS / ARGENTINA / AUCA MAHUIDA VOLCANIC FIELD	PAYENIA VOLCANIC PROVINCE, LA FAJA	-37.7372	-37.7372	-68.912	-68.912	SAE			s_AM26 [20531]	TRACHYBASALT [20531]									VOL					WR [20531]	48.77	1.84		17.67				9.12	9.17	5.19	0.13		1.51	4.46	0.66
[20531]	CONVERGENT MARGIN	ANDEAN ARC / PATAGONIAN PLATEAU LAVAS / ARGENTINA / AUCA MAHUIDA VOLCANIC FIELD	PAYENIA VOLCANIC PROVINCE, LA FAJA	-37.8035	-37.8035	-68.8819	-68.8819	SAE			s_AM52 [20531]	TRACHYBASALT [20531]									VOL					WR [20531]	47.81	1.86		13.82				10.82	8.45	10.8	0.15		1.36	3.69	0.58
[20531]	CONVERGENT MARGIN	ANDEAN ARC / PATAGONIAN PLATEAU LAVAS / ARGENTINA / AUCA MAHUIDA VOLCANIC FIELD	PAYENIA VOLCANIC PROVINCE, PAMPA DE ALS YEGUAS	-37.8581	-37.8581	-68.5893	-68.5893	SAE			s_AM37 [20531]	BASALT, ALKALINE [20531]									VOL					WR [20531]	47.31	2.11		15.12				9.92	9.62	7.87	0.14		1.18	3.66	0.54
[20531]	CONVERGENT MARGIN	ANDEAN ARC / PATAGONIAN PLATEAU LAVAS / ARGENTINA / AUCA MAHUIDA VOLCANIC FIELD	PAYENIA VOLCANIC PROVINCE, PAMPA DEL LEON	-37.801	-37.801	-68.5874	-68.5874	SAE			s_AM79 [20531]	BASALT, ALKALINE [20531]									VOL					WR [20531]	47.22	2		15.11				11.27	9.31	8.4	0.16		0.95	3.48	0.59
[20530]	CONVERGENT MARGIN	ANDEAN ARC / CENTRAL ANDEAN VOLCANIC ZONE / PERU / AMPATO	BASAL AMPATO	-15.8183	-15.8183	-71.8973	-71.8973	SAE	5392	5392	s_SA-11-64 [20530]	ANDESITE [20530]									VOL					WR [20530]	60.28	0.86		15.76				4.91	4.57	2.2	0.07		3.74	3.61	0.28
[20530]	CONVERGENT MARGIN	ANDEAN ARC / CENTRAL ANDEAN VOLCANIC ZONE / PERU / AMPATO	BASAL AMPATO, SE FLANK	-15.8585	-15.8585	-71.8411	-71.8411	SAE	4542	4542	s_SA-11-03 [20530]	ANDESITE [20530]									VOL					WR [20530]	57.37	1.17		16.52				6.44	6.08	3.59	0.09		2.53	4.32	0.44
[20530]	CONVERGENT MARGIN	ANDEAN ARC / CENTRAL ANDEAN VOLCANIC ZONE / PERU / AMPATO	BASAL AMPATO, MOLDEPAMPA, S FLANK	-15.8686	-15.8686	-71.872	-71.872	SAE	4589	4589	s_SA-11-15 [20530]	DACITE [20530]									VOL					WR [20530]	64.22	0.8		15.51				4.09	3.72	1.83	0.05		3.57	4.12	0.28
[20530]	CONVERGENT MARGIN	ANDEAN ARC / CENTRAL ANDEAN VOLCANIC ZONE / PERU / AMPATO	BASAL AMPATO, MOLDEPAMPA, SW FLANK	-15.8352	-15.8352	-71.9083	-71.9083	SAE	4854	4854	s_SA-11-38 [20530]	ANDESITE [20530]									VOL					WR [20530]	62.78	0.88		15.49				4.45	3.91	1.99	0.06		3.44	4.19	0.32
[20530]	CONVERGENT MARGIN	ANDEAN ARC / CENTRAL ANDEAN VOLCANIC ZONE / PERU / AMPATO	BASAL AMPATO, MOLDEPAMPA, SW FLANK	-15.8422	-15.8422	-71.9168	-71.9168	SAE	4710	4710	s_SA-11-37 [20530]	ANDESITE [20530]									VOL					WR [20530]	61.9	0.85		16.04				4.35	3.84	2	0.06		3.45	4.01	0.3
[20530]	CONVERGENT MARGIN	ANDEAN ARC / CENTRAL ANDEAN VOLCANIC ZONE / PERU / AMPATO	BASAL AMPATO	-15.9497	-15.9497	-71.9001	-71.9001	SAE			s_SA-11-84A [20530]	RHYOLITE [20530]									VOL					WR [20530]	70.62	0.16		12.47				0.88	0.89	0.21	0.08		5.18	2.84	0.03
[20530]	CONVERGENT MARGIN	ANDEAN ARC / CENTRAL ANDEAN VOLCANIC ZONE / PERU / AMPATO	UPPER AMPATO, SW FLANK, YANAJAJA	-15.8599	-15.8599	-71.9033	-71.9033	SAE	4682	4682	s_SA-11-28 [20530]	ANDESITE [20530]									VOL					WR [20530]	61.06	0.93		16.11				4.88	4.81	2.66	0.07		2.93	4.18	0.32
[20530]	CONVERGENT MARGIN	ANDEAN ARC / CENTRAL ANDEAN VOLCANIC ZONE / PERU / AMPATO	UPPER AMPATO, N CONE	-15.7982	-15.7982	-71.8644	-71.8644	SAE			s_SA-11-75A [20530]	ANDESITE [20530]									VOL					WR [20530]	60.27	0.97		16.24				5.05	5.08	2.6	0.07		2.84	4.26	0.33
[20530]	CONVERGENT MARGIN	ANDEAN ARC / CENTRAL ANDEAN VOLCANIC ZONE / PERU / AMPATO	UPPER AMPATO, S CONE, S FLANK	-15.836	-15.836	-71.8642	-71.8642	SAE	5155	5155	s_SA-09-30 [20530]	ANDESITE [20530]									VOL					WR [20530]	61.79	0.83		15.56				4.48	4.41	2.21	0.07		3.11	4.07	0.26
[20530]	CONVERGENT MARGIN	ANDEAN ARC / CENTRAL ANDEAN VOLCANIC ZONE / PERU / AMPATO	UPPER AMPATO, S CONE, SE FLANK	-15.8229	-15.8229	-71.8675	-71.8675	SAE	5680	5680	s_SA-11-71A [20530]	ANDESITE [20530]									VOL					WR [20530]	62.82	0.86		15.96				4.73	4.61	2.25	0.07		3.23	4.35	0.33
[20530]	CONVERGENT MARGIN	ANDEAN ARC / CENTRAL ANDEAN VOLCANIC ZONE / PERU / AMPATO	UPPER AMPATO, S CONE	-15.9261	-15.9261	-71.8881	-71.8881	SAE			s_SA-10-33C [20530]	ANDESITE [20530]									VOL					WR [20530]	56.71	1.23		17.59				6.69	5.87	2.83	0.1		2.17	4.12	0.34
[20530]	CONVERGENT MARGIN	ANDEAN ARC / CENTRAL ANDEAN VOLCANIC ZONE / PERU / AMPATO	UPPER AMPATO, S CONE	-15.8781	-15.8781	-71.9538	-71.9538	SAE			s_SA-11-27A [20530]	DACITE [20530]									VOL					WR [20530]	63.23	0.69		15.86				3.45	2.51	1.01	0.05		4.37	3.18	0.17
[20530]	CONVERGENT MARGIN	ANDEAN ARC / CENTRAL ANDEAN VOLCANIC ZONE / PERU / AMPATO	UPPER AMPATO, S CONE	-15.8709	-15.8709	-71.9504	-71.9504	SAE			s_SA-11-12A [20530]	DACITE [20530]									VOL					WR [20530]	65.82	0.6		15.01				2.92	2.3	0.82	0.04		4.75	3.64	0.16
[20530]	CONVERGENT MARGIN	ANDEAN ARC / CENTRAL ANDEAN VOLCANIC ZONE / PERU / AMPATO	UPPER AMPATO, CENTRAL CONE, E FLANK	-15.8146	-15.8146	-71.8594	-71.8594	SAE	5760	5760	s_SA-11-54 [20530]	ANDESITE [20530]									VOL					WR [20530]	60.79	0.95		16.96				4.7	5.14	2.49	0.07		2.74	4.51	0.33
[20530]	CONVERGENT MARGIN	ANDEAN ARC / CENTRAL ANDEAN VOLCANIC ZONE / PERU / SABANCAYA	BASAL SABANCAYA	-15.7939	-15.7939	-71.9198	-71.9198	SAE			s_SA-09-26 [20530]	ANDESITE [20530]									VOL					WR [20530]	61.78	0.9		16.2				4.7	4.67	2.31	0.07		3.05	4.35	0.3
[20530]	CONVERGENT MARGIN	ANDEAN ARC / CENTRAL ANDEAN VOLCANIC ZONE / PERU / SABANCAYA	BASAL SABANCAYA, NE FLANK	-15.7574	-15.7574	-71.8285	-71.8285	SAE	5010	5010	s_SA-09-17 [20530]	ANDESITE [20530]									VOL					WR [20530]	60.5	0.99		16.1				5.44	5.17	3.01	0.07		2.68	4.31	0.31
[20530]	CONVERGENT MARGIN	ANDEAN ARC / CENTRAL ANDEAN VOLCANIC ZONE / PERU / SABANCAYA	TERMINAL CONE	-15.8006	-15.8006	-71.8496	-71.8496	SAE			s_SA-09-14 [20530]	DACITE [20530]									VOL					WR [20530]	64.57	0.71		15.5				3.56	3.64	2.02	0.05		3.54	4.1	0.24
[20530]	CONVERGENT MARGIN	ANDEAN ARC / CENTRAL ANDEAN VOLCANIC ZONE / PERU / SABANCAYA	SATELLITE VENT	-15.8349	-15.8349	-71.8043	-71.8043	SAE			s_SA-09-10 [20530]	ANDESITE [20530]									VOL					WR [20530]	60.66	1		16.57				5.19	5.48	2.91	0.07		2.65	4.27	0.31
[18493]	CONVERGENT MARGIN	ANDEAN ARC / SOUTHERN ANDEAN VOLCANIC ZONE / CHILE / LLAIMA		-38.7694	-38.7694	-71.6261	-71.6261	SAE			s_C177 [18493]	ANDESITE, BASALTIC [18493]									VOL					WR [18493]	52.44	1.44		16.14				11.25	8.55	4.39	0.18		0.61	3.76	0.19		0.25
[18493]	CONVERGENT MARGIN	ANDEAN ARC / SOUTHERN ANDEAN VOLCANIC ZONE / CHILE / LLAIMA		-38.7694	-38.7694	-71.6261	-71.6261	SAE			s_C178 [18493]	ANDESITE [18493]									VOL					WR [18493]	62	0.97		15.44				6.83	3.92	1.44	0.18		1.33	5.26	0.34		1.76
[18493]	CONVERGENT MARGIN	ANDEAN ARC / SOUTHERN ANDEAN VOLCANIC ZONE / CHILE / LLAIMA		-38.7713	-38.7713	-71.6111	-71.6111	SAE			s_C181 [18493]	ANDESITE [18493]									VOL					WR [18493]	58.32	1.17		16.58				7.58	5.87	2.67	0.17		0.97	4.71	0.28		0.29
[18493]	CONVERGENT MARGIN	ANDEAN ARC / SOUTHERN ANDEAN VOLCANIC ZONE / CHILE / LLAIMA		-38.7076	-38.7076	-71.4989	-71.4989	SAE			s_C185 [18493]	BASALT [18493]									VOL					WR [18493]	51.62	1.03		17.84				9.1	9.55	5.81	0.15		0.61	3.13	0.2		0.24
[18493]	CONVERGENT MARGIN	ANDEAN ARC / SOUTHERN ANDEAN VOLCANIC ZONE / CHILE / LLAIMA		-38.7694	-38.7694	-71.6261	-71.6261	SAE			s_LLA01 [18493]	DACITE [18493]									VOL					WR [18493]	63.09	0.77		15.9				5.91	4.04	1.48	0.16		1.37	5.18	0.2		1.27
[18493]	CONVERGENT MARGIN	ANDEAN ARC / SOUTHERN ANDEAN VOLCANIC ZONE / CHILE / LLAIMA		-38.7694	-38.7694	-71.6261	-71.6261	SAE			s_LLA02 [18493]	DACITE [18493]									VOL					WR [18493]	66.82	0.42		14.72				4.1	2.19	0.39	0.15		1.7	5.53	0.1		3.09
[18493]	CONVERGENT MARGIN	ANDEAN ARC / SOUTHERN ANDEAN VOLCANIC ZONE / CHILE / LLAIMA		-38.7694	-38.7694	-71.6261	-71.6261	SAE			s_LLA03 [18493]	DACITE [18493]									VOL					WR [18493]	66.04	0.45		14.98				4.28	2.35	0.57	0.16		1.62	5.6	0.11		2.56
[18493]	CONVERGENT MARGIN	ANDEAN ARC / SOUTHERN ANDEAN VOLCANIC ZONE / CHILE / LLAIMA		-38.7694	-38.7694	-71.6261	-71.6261	SAE			s_LLA04 [18493]	DACITE [18493]									VOL					WR [18493]	66.45	0.46		14.91				4.28	2.34	0.48	0.16		1.65	5.57	0.12		2.54
[18493]	CONVERGENT MARGIN	ANDEAN ARC / SOUTHERN ANDEAN VOLCANIC ZONE / CHILE / LLAIMA		-38.7694	-38.7694	-71.6261	-71.6261	SAE			s_LLA05 [18493]	DACITE [18493]									VOL					WR [18493]	66.53	0.48		15.14				4.45	2.51	0.59	0.15		1.61	5.63	0.11		1.73
[18493]	CONVERGENT MARGIN	ANDEAN ARC / SOUTHERN ANDEAN VOLCANIC ZONE / CHILE / LLAIMA		-38.7694	-38.7694	-71.6261	-71.6261	SAE			s_LLA06 [18493]	ANDESITE, BASALTIC [18493]									VOL					WR [18493]	59.36	1.16		16.74				7.45	5.49	2.42	0.17		1	4.87	0.31		0.48
[18493]	CONVERGENT MARGIN	ANDEAN ARC / SOUTHERN ANDEAN VOLCANIC ZONE / CHILE / LLAIMA		-38.7714	-38.7714	-71.6278	-71.6278	SAE			s_JK 193 [18493]	ANDESITE [18493]									VOL					WR [18493]	53.4	1.5		16.08				11.31	8.6	4.26	0.18		0.63	3.65	0.18		-0.67	0.12
[18493]	CONVERGENT MARGIN	ANDEAN ARC / SOUTHERN ANDEAN VOLCANIC ZONE / CHILE / LLAIMA		-38.7714	-38.7714	-71.6278	-71.6278	SAE			s_JK 194 [18493]	ANDESITE [18493]									VOL					WR [18493]	62.86	0.93		15.61				6.08	3.87	1.28	0.17		1.32	5.24	0.31		1.05	0.34
[18493]	CONVERGENT MARGIN	ANDEAN ARC / SOUTHERN ANDEAN VOLCANIC ZONE / CHILE / LLAIMA		-38.7714	-38.7714	-71.6278	-71.6278	SAE			s_JK 195A [18493]	ANDESITE [18493]									VOL					WR [18493]	62.34	1.01		15.46				6.7	3.97	1.33	0.17		1.33	4.99	0.34		1.42	0.37
[18493]	CONVERGENT MARGIN	ANDEAN ARC / SOUTHERN ANDEAN VOLCANIC ZONE / CHILE / LLAIMA		-38.7714	-38.7714	-71.6278	-71.6278	SAE			s_JK 195B [18493]	DACITE [18493]									VOL					WR [18493]	63.17	0.99		15.36				6.59	3.96	1.31	0.17		1.36	5.17	0.34		0.58	0.26
[18493]	CONVERGENT MARGIN	ANDEAN ARC / SOUTHERN ANDEAN VOLCANIC ZONE / CHILE / LLAIMA		-38.7714	-38.7714	-71.6278	-71.6278	SAE			s_JK 196 [18493]	ANDESITE [18493]									VOL					WR [18493]	58.13	1.21		16.32				7.59	5.42	2.24	0.17		0.98	4.62	0.31		0.8	0.79
[18493]	CONVERGENT MARGIN	ANDEAN ARC / SOUTHERN ANDEAN VOLCANIC ZONE / CHILE / LLAIMA		-38.7714	-38.7714	-71.6278	-71.6278	SAE			s_JK 197 [18493]	ANDESITE, BASALTIC [18493]									VOL					WR [18493]	56.77	1.19		16.59				7.5	5.74	2.52	0.18		0.92	4.55	0.27		0.64	0.41
[18493]	CONVERGENT MARGIN	ANDEAN ARC / SOUTHERN ANDEAN VOLCANIC ZONE / CHILE / LLAIMA		-38.7714	-38.7714	-71.6278	-71.6278	SAE			s_JK 198A [18493]	ANDESITE, BASALTIC [18493]									VOL					WR [18493]	53.32	1.04		18.1				8.25	8.45	4.78	0.15		0.58	3.05	0.2		1.09	0.8
[18493]	CONVERGENT MARGIN	ANDEAN ARC / SOUTHERN ANDEAN VOLCANIC ZONE / CHILE / LLAIMA		-38.7714	-38.7714	-71.6278	-71.6278	SAE			s_JK 198B [18493]	ANDESITE, BASALTIC [18493]									VOL					WR [18493]	52.84	1.16		17.52				9.44	8.85	4.64	0.16		0.54	3.11	0.18		0.86	0.6
[18493]	CONVERGENT MARGIN	ANDEAN ARC / SOUTHERN ANDEAN VOLCANIC ZONE / CHILE / LLAIMA		-38.7714	-38.7714	-71.6278	-71.6278	SAE			s_JK 199 [18493]	BASALT [18493]									VOL					WR [18493]	51.88	1.38		16.07				10.43	7.41	3.43	0.18		0.58	3.44	0.19		1.24	0.83
[18493]	CONVERGENT MARGIN	ANDEAN ARC / SOUTHERN ANDEAN VOLCANIC ZONE / CHILE / LLAIMA		-38.7714	-38.7714	-71.6278	-71.6278	SAE			s_JK 200 [18493]	ANDESITE, BASALTIC [18493]									VOL					WR [18493]	56.97	1.27		16.08				8.57	6.24	2.74	0.17		0.91	4.26	0.24		0.4	0.3
[18493]	CONVERGENT MARGIN	ANDEAN ARC / SOUTHERN ANDEAN VOLCANIC ZONE / CHILE / LLAIMA		-38.774	-38.774	-71.6137	-71.6137	SAE			s_JK 201 [18493]	ANDESITE [18493]									VOL					WR [18493]	60.14	1.18		16.52				7.11	5.56	2.44	0.18		1.01	4.96	0.33		0.08	0.11
[18493]	CONVERGENT MARGIN	ANDEAN ARC / SOUTHERN ANDEAN VOLCANIC ZONE / CHILE / LLAIMA		-38.774	-38.774	-71.6137	-71.6137	SAE			s_JK 203 [18493]	ANDESITE [18493]									VOL					WR [18493]	61.34	1.02		16.06				6.6	5.13	2.12	0.17		1.15	5.06	0.25		0.07	0.18
[18493]	CONVERGENT MARGIN	ANDEAN ARC / SOUTHERN ANDEAN VOLCANIC ZONE / CHILE / LLAIMA		-38.774	-38.774	-71.6137	-71.6137	SAE			s_JK 206 [18493]	ANDESITE [18493]									VOL					WR [18493]	58.88	1.16		16.28				7.45	5.95	2.58	0.17		0.96	4.58	0.27		-0.1	0.04
[18493]	CONVERGENT MARGIN	ANDEAN ARC / SOUTHERN ANDEAN VOLCANIC ZONE / CHILE / LLAIMA		-38.8261	-38.8261	-71.6483	-71.6483	SAE			s_JK 207A [18493]	DACITE [18493]									VOL					WR [18493]	63.97	0.5		15.28				4.5	2.51	0.6	0.16		1.45	5.14	0.12		3.49	0.69
[18493]	CONVERGENT MARGIN	ANDEAN ARC / SOUTHERN ANDEAN VOLCANIC ZONE / CHILE / LLAIMA		-38.8261	-38.8261	-71.6483	-71.6483	SAE			s_JK 207B [18493]	DACITE [18493]									VOL					WR [18493]	66.61	0.51		15.31				4.42	2.62	0.62	0.16		1.51	5.52	0.12		2.44	0.42
[18493]	CONVERGENT MARGIN	ANDEAN ARC / SOUTHERN ANDEAN VOLCANIC ZONE / CHILE / LLAIMA		-38.8261	-38.8261	-71.6483	-71.6483	SAE			s_JK 208A [18493]	ANDESITE [18493]									VOL					WR [18493]	57.51	1.18		17.8				7.32	4.98	2.06	0.18		0.81	4.17	0.22		2.51	0.95
[18493]	CONVERGENT MARGIN	ANDEAN ARC / SOUTHERN ANDEAN VOLCANIC ZONE / CHILE / LLAIMA		-38.8261	-38.8261	-71.6483	-71.6483	SAE			s_JK 208B [18493]	ANDESITE [18493]									VOL					WR [18493]	59.33	1.13		16.73				6.85	5.08	2.08	0.18		0.99	4.56	0.27		1.34	0.4
[18493]	CONVERGENT MARGIN	ANDEAN ARC / SOUTHERN ANDEAN VOLCANIC ZONE / CHILE / LLAIMA		-38.7719	-38.7719	-71.6117	-71.6117	SAE			s_JK 212 [18493]	ANDESITE, BASALTIC [18493]									VOL					WR [18493]	56.78	1.26		16.3				8.41	6.04	2.68	0.18		0.9	4.2	0.24		0.77	0.39
[18493]	CONVERGENT MARGIN	ANDEAN ARC / SOUTHERN ANDEAN VOLCANIC ZONE / CHILE / LLAIMA		-38.7719	-38.7719	-71.6117	-71.6117	SAE			s_JK 213 [18493]	ANDESITE, BASALTIC [18493]									VOL					WR [18493]	52.72	1.09		16.74				9.03	8.71	4.27	0.16		0.54	3.16	0.15		0.79	0.52
[18493]	CONVERGENT MARGIN	ANDEAN ARC / SOUTHERN ANDEAN VOLCANIC ZONE / CHILE / LLAIMA		-38.7719	-38.7719	-71.6117	-71.6117	SAE			s_JK 214C [18493]	ANDESITE [18493]									VOL					WR [18493]	60.46	1.03		15.93				6.87	3.68	1.23	0.18		1.14	4.1	0.3		3.52	1.51
[18493]	CONVERGENT MARGIN	ANDEAN ARC / SOUTHERN ANDEAN VOLCANIC ZONE / CHILE / LLAIMA		-38.7719	-38.7719	-71.6117	-71.6117	SAE			s_JK 214D [18493]	ANDESITE [18493]									VOL					WR [18493]	59.58	1		15.48				6.85	3.8	1.28	0.18		1.19	4.38	0.3		2.88	1.1
[18493]	CONVERGENT MARGIN	ANDEAN ARC / SOUTHERN ANDEAN VOLCANIC ZONE / CHILE / LLAIMA		-38.7719	-38.7719	-71.6117	-71.6117	SAE			s_JK 215A [18493]	DACITE [18493]									VOL					WR [18493]	63.8	0.93		15.69				6.1	3.89	1.29	0.17		1.34	5.34	0.3		0.65	0.33
[18493]	CONVERGENT MARGIN	ANDEAN ARC / SOUTHERN ANDEAN VOLCANIC ZONE / CHILE / LLAIMA		-38.7719	-38.7719	-71.6117	-71.6117	SAE			s_JK 215B [18493]	ANDESITE [18493]									VOL					WR [18493]	62.5	0.91		15.42				6.09	3.77	1.25	0.17		1.31	5.23	0.29		1.34	0.39
[18493]	CONVERGENT MARGIN	ANDEAN ARC / SOUTHERN ANDEAN VOLCANIC ZONE / CHILE / LLAIMA		-38.7719	-38.7719	-71.6117	-71.6117	SAE			s_JK 216 [18493]	ANDESITE, BASALTIC [18493]									VOL					WR [18493]	54.28	1.24		16.99				9.34	7.89	3.45	0.17		0.68	3.51	0.21		1.02	0.47
[18493]	CONVERGENT MARGIN	ANDEAN ARC / SOUTHERN ANDEAN VOLCANIC ZONE / CHILE / LLAIMA		-38.7719	-38.7719	-71.6117	-71.6117	SAE			s_JK 217 [18493]	ANDESITE [18493]									VOL					WR [18493]	57.78	1.28		16.23				9.15	5.63	2.42	0.19		0.87	4.1	0.25		1.15	0.94
[18493]	CONVERGENT MARGIN	ANDEAN ARC / SOUTHERN ANDEAN VOLCANIC ZONE / CHILE / LLAIMA		-38.7719	-38.7719	-71.6117	-71.6117	SAE			s_JK 218 [18493]	ANDESITE [18493]									VOL					WR [18493]	59.46	1.18		16.12				8.28	5.22	2.09	0.18		0.99	4.55	0.29		0.82	0.55
[18493]	CONVERGENT MARGIN	ANDEAN ARC / SOUTHERN ANDEAN VOLCANIC ZONE / CHILE / LLAIMA		-38.7719	-38.7719	-71.6117	-71.6117	SAE			s_JK 219 [18493]	ANDESITE [18493]									VOL					WR [18493]	59.97	1.08		15.5				7.72	5.12	2.03	0.18		1.04	4.82	0.27		0.24	0.18
[18493]	CONVERGENT MARGIN	ANDEAN ARC / SOUTHERN ANDEAN VOLCANIC ZONE / CHILE / LLAIMA		-38.7719	-38.7719	-71.6117	-71.6117	SAE			s_JK 220 [18493]	ANDESITE, BASALTIC [18493]									VOL					WR [18493]	55.84	1.34		16.07				9.56	6.17	2.76	0.18		0.8	3.86	0.23		1.44	0.66
[18493]	CONVERGENT MARGIN	ANDEAN ARC / SOUTHERN ANDEAN VOLCANIC ZONE / CHILE / LLAIMA		-38.7719	-38.7719	-71.6117	-71.6117	SAE			s_JK 221 [18493]	ANDESITE, BASALTIC [18493]									VOL					WR [18493]	54	1.33		15.75				9.83	7.94	3.98	0.17		0.71	3.35	0.22		0.63	0.39
[18493]	CONVERGENT MARGIN	ANDEAN ARC / SOUTHERN ANDEAN VOLCANIC ZONE / CHILE / LLAIMA		-38.7719	-38.7719	-71.6117	-71.6117	SAE			s_JK 222 [18493]	ANDESITE, BASALTIC [18493]									VOL					WR [18493]	55.88	1.33		15.94				9.43	7	3.33	0.17		0.85	3.6	0.24		0.58	0.35
[18493]	CONVERGENT MARGIN	ANDEAN ARC / SOUTHERN ANDEAN VOLCANIC ZONE / CHILE / LLAIMA		-38.7719	-38.7719	-71.6117	-71.6117	SAE			s_JK 223 [18493]	ANDESITE, BASALTIC [18493]									VOL					WR [18493]	56.12	1.45		16.34				10.1	6.92	3.26	0.19		0.81	3.61	0.25		0.21	0.69
[18493]	CONVERGENT MARGIN	ANDEAN ARC / SOUTHERN ANDEAN VOLCANIC ZONE / CHILE / LLAIMA		-38.7719	-38.7719	-71.6117	-71.6117	SAE			s_JK 224 [18493]	ANDESITE, BASALTIC [18493]									VOL					WR [18493]	52.3	0.94		19.75				7.68	10.56	3.75	0.14		0.48	3.11	0.15		-0.1	0.15
[18493]	CONVERGENT MARGIN	ANDEAN ARC / SOUTHERN ANDEAN VOLCANIC ZONE / CHILE / LLAIMA		-38.7719	-38.7719	-71.6117	-71.6117	SAE			s_JK 225 [18493]	ANDESITE, BASALTIC [18493]									VOL					WR [18493]	55.97	1.34		16.67				9.43	7.39	3.29	0.17		0.83	3.63	0.23		0.38	0.22
[18493]	CONVERGENT MARGIN	ANDEAN ARC / SOUTHERN ANDEAN VOLCANIC ZONE / CHILE / LLAIMA		-38.7719	-38.7719	-71.6117	-71.6117	SAE			s_JK 226 [18493]	ANDESITE [18493]									VOL					WR [18493]	59.53	1.37		15.79				8.56	5.67	2.29	0.17		1.34	4.25	0.32		0.33	0.32
[18493]	CONVERGENT MARGIN	ANDEAN ARC / SOUTHERN ANDEAN VOLCANIC ZONE / CHILE / LLAIMA		-38.7719	-38.7719	-71.6117	-71.6117	SAE			s_JK 227 [18493]	ANDESITE, BASALTIC [18493]									VOL					WR [18493]	55.26	1.51		15.9				10.27	7.58	3.66	0.18		0.97	3.59	0.28		0.19	0.22
[18493]	CONVERGENT MARGIN	ANDEAN ARC / SOUTHERN ANDEAN VOLCANIC ZONE / CHILE / LLAIMA		-38.7719	-38.7719	-71.6117	-71.6117	SAE			s_JK 228 [18493]	ANDESITE, BASALTIC [18493]									VOL					WR [18493]	52.8	1.09		17.96				8.89	8.86	4.71	0.16		0.71	3.15	0.19		0.56	0.27
[18493]	CONVERGENT MARGIN	ANDEAN ARC / SOUTHERN ANDEAN VOLCANIC ZONE / CHILE / LLAIMA		-38.7673	-38.7673	-71.6055	-71.6055	SAE			s_JK 230 [18493]	ANDESITE, BASALTIC [18493]									VOL					WR [18493]	54.64	1.29		16.2				9.44	7.06	3.28	0.18		0.72	3.59	0.24		1.43	0.85
[18493]	CONVERGENT MARGIN	ANDEAN ARC / SOUTHERN ANDEAN VOLCANIC ZONE / CHILE / LLAIMA		-38.7673	-38.7673	-71.6055	-71.6055	SAE			s_JK 231 [18493]	ANDESITE, BASALTIC [18493]									VOL					WR [18493]	55.13	1.26		16.86				9.33	7.86	3.39	0.17		0.72	3.81	0.23		0.28	0.15
[18493]	CONVERGENT MARGIN	ANDEAN ARC / SOUTHERN ANDEAN VOLCANIC ZONE / CHILE / LLAIMA		-38.7673	-38.7673	-71.6055	-71.6055	SAE			s_JK 232 [18493]	ANDESITE, BASALTIC [18493]									VOL					WR [18493]	56.14	1.21		15.99				9.02	6.9	3.4	0.18		0.78	3.91	0.23		-0.04	0.27
[18493]	CONVERGENT MARGIN	ANDEAN ARC / SOUTHERN ANDEAN VOLCANIC ZONE / CHILE / LLAIMA		-38.7673	-38.7673	-71.6055	-71.6055	SAE			s_JK 233 [18493]	ANDESITE, BASALTIC [18493]									VOL					WR [18493]	54.76	1.35		16.29				9.83	7.36	3.44	0.18		0.69	3.39	0.22		0.81	0.53
[18493]	CONVERGENT MARGIN	ANDEAN ARC / SOUTHERN ANDEAN VOLCANIC ZONE / CHILE / LLAIMA		-38.7673	-38.7673	-71.6055	-71.6055	SAE			s_JK 234 [18493]	BASALT [18493]									VOL					WR [18493]	51.64	1.05		17.71				8.63	9.15	4.79	0.15		0.56	2.9	0.17		0.59	0.32
[18493]	CONVERGENT MARGIN	ANDEAN ARC / SOUTHERN ANDEAN VOLCANIC ZONE / CHILE / LLAIMA		-38.7673	-38.7673	-71.6055	-71.6055	SAE			s_JK 235 [18493]	ANDESITE [18493]									VOL					WR [18493]	57.52	1.34		15.74				8.42	5.89	2.59	0.17		1.01	4.2	0.29		0.33	0.21
[18493]	CONVERGENT MARGIN	ANDEAN ARC / SOUTHERN ANDEAN VOLCANIC ZONE / CHILE / LLAIMA		-38.7719	-38.7719	-71.6117	-71.6117	SAE			s_JK 236 [18493]	ANDESITE [18493]									VOL					WR [18493]	58.89	1.18		16.39				7.35	5.86	2.58	0.17		0.95	4.67	0.28		-0.15	0.1
[18493]	CONVERGENT MARGIN	ANDEAN ARC / SOUTHERN ANDEAN VOLCANIC ZONE / CHILE / LLAIMA		-38.8222	-38.8222	-71.6468	-71.6468	SAE			s_JK 237A [18493]	DACITE [18493]									VOL					WR [18493]	67.23	0.48		15.23				4.11	2.43	0.56	0.15		1.58	5.35	0.11		3.06	0.45
[18493]	CONVERGENT MARGIN	ANDEAN ARC / SOUTHERN ANDEAN VOLCANIC ZONE / CHILE / LLAIMA		-38.7673	-38.7673	-71.6055	-71.6055	SAE			s_JK 239 [18493]	DACITE [18493]									VOL					WR [18493]	65.88	0.48		14.9				4.27	2.39	0.56	0.16		1.57	5.05	0.11		3.16	1.53
[18493]	CONVERGENT MARGIN	ANDEAN ARC / SOUTHERN ANDEAN VOLCANIC ZONE / CHILE / LLAIMA		-38.7673	-38.7673	-71.6055	-71.6055	SAE			s_JK 240A [18493]	ANDESITE [18493]									VOL					WR [18493]	60.02	1.21		16.81				7.11	5.57	2.38	0.18		0.96	4.68	0.3		0.69	0.24
[18493]	CONVERGENT MARGIN	ANDEAN ARC / SOUTHERN ANDEAN VOLCANIC ZONE / CHILE / LLAIMA		-38.7673	-38.7673	-71.6055	-71.6055	SAE			s_JK 240B [18493]	ANDESITE [18493]									VOL					WR [18493]	57.75	1.1		17.49				7.2	4.92	2.04	0.18		0.89	4	0.19		2.92	1.11
[18493]	CONVERGENT MARGIN	ANDEAN ARC / SOUTHERN ANDEAN VOLCANIC ZONE / CHILE / LLAIMA		-38.7547	-38.7547	-71.6256	-71.6256	SAE			s_JK 257 [18493]	ANDESITE, BASALTIC [18493]									VOL					WR [18493]	52.5	1.1		17.18				9.19	8.62	4.5	0.17		0.49	2.76	0.15		1.44	0.57
[18493]	CONVERGENT MARGIN	ANDEAN ARC / SOUTHERN ANDEAN VOLCANIC ZONE / CHILE / LLAIMA		-38.7547	-38.7547	-71.6256	-71.6256	SAE			s_JK 258 [18493]	ANDESITE [18493]									VOL					WR [18493]	58.85	1.21		16.95				7.45	5.72	2.5	0.18		0.98	4.61	0.28		0.61	0.18
[18493]	CONVERGENT MARGIN	ANDEAN ARC / SOUTHERN ANDEAN VOLCANIC ZONE / CHILE / LLAIMA		-38.7547	-38.7547	-71.6256	-71.6256	SAE			s_JK 259A [18493]	ANDESITE [18493]									VOL					WR [18493]	60.98	1.08		16.33				6.6	4.4	1.61	0.18		1.12	5	0.34		1.33	0.42
[18493]	CONVERGENT MARGIN	ANDEAN ARC / SOUTHERN ANDEAN VOLCANIC ZONE / CHILE / LLAIMA		-38.7547	-38.7547	-71.6256	-71.6256	SAE			s_JK 259B [18493]	ANDESITE [18493]									VOL					WR [18493]	59.42	1.13		16.89				7.02	4.29	1.6	0.18		1.04	4.64	0.33		2.25	0.83
[18493]	CONVERGENT MARGIN	ANDEAN ARC / SOUTHERN ANDEAN VOLCANIC ZONE / CHILE / LLAIMA		-38.7547	-38.7547	-71.6256	-71.6256	SAE			s_JK 260 [18493]	BASALT [18493]									VOL					WR [18493]	51.62	1.15		17.71				9.37	8.81	4.75	0.16		0.57	3.09	0.19		0.38	0.3
[18493]	CONVERGENT MARGIN	ANDEAN ARC / SOUTHERN ANDEAN VOLCANIC ZONE / CHILE / LLAIMA		-38.7699	-38.7699	-71.6186	-71.6186	SAE			s_JK 261B [18493]	ANDESITE [18493]									VOL					WR [18493]	62.76	0.5		15.77				4.72	2.39	0.56	0.17		1.43	4.96	0.12		4.59	1.53
[18493]	CONVERGENT MARGIN	ANDEAN ARC / SOUTHERN ANDEAN VOLCANIC ZONE / CHILE / LLAIMA		-38.774	-38.774	-71.6137	-71.6137	SAE			s_JK 263B [18493]	ANDESITE [18493]									VOL					WR [18493]	62.59	0.49		15.73				4.48	2.25	0.53	0.17		1.42	4.89	0.18		4.59	1.76
[18493]	CONVERGENT MARGIN	ANDEAN ARC / SOUTHERN ANDEAN VOLCANIC ZONE / CHILE / LLAIMA		-38.7467	-38.7467	-71.6255	-71.6255	SAE			s_JK 264 [18493]	ANDESITE, BASALTIC [18493]									VOL					WR [18493]	54.16	1.49		15.5				10.17	7.43	3.58	0.18		0.92	3.59	0.27		0.05	0.1
[18493]	CONVERGENT MARGIN	ANDEAN ARC / SOUTHERN ANDEAN VOLCANIC ZONE / CHILE / LLAIMA		-38.7467	-38.7467	-71.6255	-71.6255	SAE			s_JK 265 [18493]	ANDESITE, BASALTIC [18493]									VOL					WR [18493]	53.1	0.99		18.4				8.07	8.97	4.21	0.15		0.78	3.08	0.18		0.39	0.41
[18493]	CONVERGENT MARGIN	ANDEAN ARC / SOUTHERN ANDEAN VOLCANIC ZONE / CHILE / LLAIMA		-38.7742	-38.7742	-71.6274	-71.6274	SAE			s_JK 266 [18493]	ANDESITE, BASALTIC [18493]									VOL					WR [18493]	55.7	1.27		16.45				9.43	7	3.13	0.18		0.77	3.92	0.2		0.04	0.17
[18493]	CONVERGENT MARGIN	ANDEAN ARC / SOUTHERN ANDEAN VOLCANIC ZONE / CHILE / LLAIMA		-38.7742	-38.7742	-71.6274	-71.6274	SAE			s_JK 267 [18493]	ANDESITE, BASALTIC [18493]									VOL					WR [18493]	54.96	1.26		16.1				9.32	7.43	3.37	0.18		0.73	3.77	0.21		0.03	0.07
[18493]	CONVERGENT MARGIN	ANDEAN ARC / SOUTHERN ANDEAN VOLCANIC ZONE / CHILE / LLAIMA		-38.7742	-38.7742	-71.6274	-71.6274	SAE			s_JK 268 [18493]	ANDESITE, BASALTIC [18493]									VOL					WR [18493]	52.33	1.09		17.72				9.29	9.79	6.24	0.17		0.59	3.01	0.18		-0.02	0.08
[18493]	CONVERGENT MARGIN	ANDEAN ARC / SOUTHERN ANDEAN VOLCANIC ZONE / CHILE / LLAIMA		-38.7143	-38.7143	-71.6246	-71.6246	SAE			s_JK 284 [18493]	ANDESITE [18493]									VOL					WR [18493]	59.38	1.33		16.09				8.29	5.94	2.54	0.17		1.08	4.27	0.32		-0.54	0.06
[18493]	CONVERGENT MARGIN	ANDEAN ARC / SOUTHERN ANDEAN VOLCANIC ZONE / CHILE / LLAIMA		-38.7467	-38.7467	-71.6255	-71.6255	SAE			s_JK 285 [18493]	ANDESITE, BASALTIC [18493]									VOL					WR [18493]	52.69	1.08		17.51				9.08	9.32	5.77	0.17		0.67	3.1	0.19		-0.5	0.04
[18493]	CONVERGENT MARGIN	ANDEAN ARC / SOUTHERN ANDEAN VOLCANIC ZONE / CHILE / LLAIMA		-38.7787	-38.7787	-71.6374	-71.6374	SAE			s_JK 286 [18493]	ANDESITE, BASALTIC [18493]									VOL					WR [18493]	52.12	1.06		17.27				9.06	9.46	5.75	0.16		0.66	3.09	0.19		-0.66	0.16
[4955]	CONVERGENT MARGIN	ANDEAN ARC / CENTRAL ANDEAN VOLCANIC ZONE / CHILE / SAN PEDRO	LA PORUNA, PARASITIC CONE	-21.89	-21.89	-68.5	-68.5	SAE			s_1 [4955]	ANDESITE [4955]									VOL				HE3_HE4(R/R(A)) from OLIVINE [4955]	MIN [4955]
[4955]	CONVERGENT MARGIN	ANDEAN ARC / CENTRAL ANDEAN VOLCANIC ZONE / CHILE / LICANCABUR		-22.82	-22.82	-67.93	-67.93	SAE			s_1 [4955]	ANDESITE [4955]									VOL				HE3_HE4(R/R(A)) from CLINOPYROXENE [4955]	MIN [4955]
[4955]	CONVERGENT MARGIN	ANDEAN ARC / CENTRAL ANDEAN VOLCANIC ZONE / CHILE / TOCO		-22.97	-22.97	-67.78	-67.78	SAE			s_1 [4955]	ANDESITE [4955]									VOL				HE3_HE4(R/R(A)) from CLINOPYROXENE [4955]	MIN [4955]
[4955]	CONVERGENT MARGIN	ANDEAN ARC / CENTRAL ANDEAN VOLCANIC ZONE / CHILE / LASCAR	ALTIPLANO, NORTH CHILE	-23.3667	-23.3667	-67.7333	-67.7333	SAE			s_1 [4955]	ANDESITE [4955]									VOL				HE3_HE4(R/R(A)) from CLINOPYROXENE [4955]	MIN [4955]
[4955]	CONVERGENT MARGIN	ANDEAN ARC / CENTRAL ANDEAN VOLCANIC ZONE / CHILE / TUMISA		-23.43	-23.43	-67.93	-67.93	SAE			s_1 [4955]	ANDESITE [4955]									VOL				HE3_HE4(R/R(A)) from CLINOPYROXENE [4955]	MIN [4955]
[4955]	CONVERGENT MARGIN	ANDEAN ARC / CENTRAL ANDEAN VOLCANIC ZONE / CHILE / OVERO		-23.52	-23.52	-67.65	-67.65	SAE			s_1 [4955]	ANDESITE [4955]									VOL				HE3_HE4(R/R(A)) from CLINOPYROXENE [4955]	MIN [4955]
[4955]	CONVERGENT MARGIN	ANDEAN ARC / CENTRAL ANDEAN VOLCANIC ZONE / ARGENTINA / CERRO CHORRILLOS		-24.22	-24.22	-66.5	-66.5	SAE			s_1 [4955]	ANDESITE [4955]									VOL				HE3_HE4(R/R(A)) from OLIVINE [4955]	MIN [4955]
[4955]	CONVERGENT MARGIN	ANDEAN ARC / SOUTHERN ANDEAN VOLCANIC ZONE / CHILE / NEVADOS DE CHILLAN		-36.863	-36.863	-71.377	-71.377	SAE			s_1 [4955]	ANDESITE [4955]									VOL				HE3_HE4(R/R(A)) from CLINOPYROXENE [4955]	MIN [4955]
[4955]	CONVERGENT MARGIN	ANDEAN ARC / SOUTHERN ANDEAN VOLCANIC ZONE / CHILE / LLAIMA		-38.37	-38.37	-71.57	-71.57	SAE			s_1 [4955]	ANDESITE, BASALTIC [4955]									VOL				HE3_HE4(R/R(A)) from CLINOPYROXENE [4955]	MIN [4955]
[4955]	CONVERGENT MARGIN	ANDEAN ARC / SOUTHERN ANDEAN VOLCANIC ZONE / CHILE / LLAIMA		-38.68	-38.68	-71.75	-71.75	SAE			s_1 [4955]	ANDESITE, BASALTIC [4955]									VOL				HE3_HE4(R/R(A)) from OLIVINE [4955]	MIN [4955]
[4955]	CONVERGENT MARGIN	ANDEAN ARC / SOUTHERN ANDEAN VOLCANIC ZONE / CHILE / VILLARRICA		-39.35	-39.35	-71.95	-71.95	SAE			s_1 [4955]	ANDESITE, BASALTIC [4955]									VOL				HE3_HE4(R/R(A)) from OLIVINE [4955]	MIN [4955]
[4955]	CONVERGENT MARGIN	ANDEAN ARC / SOUTHERN ANDEAN VOLCANIC ZONE / CHILE / OSORNO	STRATOVOLCANO	-41.15	-41.15	-72.493	-72.493	SAE			s_1 [4955]	ANDESITE, BASALTIC [4955]									VOL				HE3_HE4(R/R(A)) from OLIVINE [4955]	MIN [4955]
[4955]	CONVERGENT MARGIN	ANDEAN ARC / SOUTHERN ANDEAN VOLCANIC ZONE / CHILE / OSORNO	STRATOVOLCANO	-41.17	-41.17	-72.493	-72.493	SAE			s_1 [4955]	ANDESITE, BASALTIC [4955]									VOL				HE3_HE4(R/R(A)) from OLIVINE [4955]	MIN [4955]
[4955]	CONVERGENT MARGIN	ANDEAN ARC / CENTRAL ANDEAN VOLCANIC ZONE / ARGENTINA / CERRO CHORRILLOS		-24.22	-24.22	-66.5	-66.5	SAE			s_1 [4955]	ANDESITE [4955]									VOL				HE3_HE4(R/R(A)) from OLIVINE [4955]	MIN [4955]
[4955]	CONVERGENT MARGIN	ANDEAN ARC / SOUTHERN ANDEAN VOLCANIC ZONE / CHILE / LLAIMA		-38.68	-38.68	-71.75	-71.75	SAE			s_1 [4955]	ANDESITE, BASALTIC [4955]									VOL				HE3_HE4(R/R(A)) from OLIVINE [4955]	MIN [4955]
[4955]	CONVERGENT MARGIN	ANDEAN ARC / CENTRAL ANDEAN VOLCANIC ZONE / CHILE / SAN PEDRO	LA PORUNA, PARASITIC CONE	-21.89	-21.89	-68.5	-68.5	SAE			s_1 [4955]	ANDESITE [4955]									VOL					WR [4955]	58.95
[4955]	CONVERGENT MARGIN	ANDEAN ARC / CENTRAL ANDEAN VOLCANIC ZONE / CHILE / LICANCABUR		-22.82	-22.82	-67.93	-67.93	SAE			s_1 [4955]	ANDESITE [4955]									VOL					WR [4955]	60
[4955]	CONVERGENT MARGIN	ANDEAN ARC / CENTRAL ANDEAN VOLCANIC ZONE / CHILE / TOCO		-22.97	-22.97	-67.78	-67.78	SAE			s_1 [4955]	ANDESITE [4955]									VOL					WR [4955]	62.75
[4955]	CONVERGENT MARGIN	ANDEAN ARC / CENTRAL ANDEAN VOLCANIC ZONE / CHILE / LASCAR	ALTIPLANO, NORTH CHILE	-23.3667	-23.3667	-67.7333	-67.7333	SAE			s_1 [4955]	ANDESITE [4955]									VOL					WR [4955]	58.04
[4955]	CONVERGENT MARGIN	ANDEAN ARC / CENTRAL ANDEAN VOLCANIC ZONE / CHILE / TUMISA		-23.43	-23.43	-67.93	-67.93	SAE			s_1 [4955]	ANDESITE [4955]									VOL					WR [4955]	58.12
[4955]	CONVERGENT MARGIN	ANDEAN ARC / CENTRAL ANDEAN VOLCANIC ZONE / CHILE / OVERO		-23.52	-23.52	-67.65	-67.65	SAE			s_1 [4955]	ANDESITE [4955]									VOL					WR [4955]	62.75
[4955]	CONVERGENT MARGIN	ANDEAN ARC / CENTRAL ANDEAN VOLCANIC ZONE / ARGENTINA / CERRO CHORRILLOS		-24.22	-24.22	-66.5	-66.5	SAE			s_1 [4955]	ANDESITE [4955]									VOL					WR [4955]	57.4
[4955]	CONVERGENT MARGIN	ANDEAN ARC / SOUTHERN ANDEAN VOLCANIC ZONE / CHILE / NEVADOS DE CHILLAN		-36.863	-36.863	-71.377	-71.377	SAE			s_1 [4955]	ANDESITE [4955]									VOL					WR [4955]	59.87
[4955]	CONVERGENT MARGIN	ANDEAN ARC / SOUTHERN ANDEAN VOLCANIC ZONE / CHILE / LLAIMA		-38.37	-38.37	-71.57	-71.57	SAE			s_1 [4955]	ANDESITE, BASALTIC [4955]									VOL					WR [4955]	56.36
[4955]	CONVERGENT MARGIN	ANDEAN ARC / SOUTHERN ANDEAN VOLCANIC ZONE / CHILE / LLAIMA		-38.68	-38.68	-71.75	-71.75	SAE			s_1 [4955]	ANDESITE, BASALTIC [4955]									VOL					WR [4955]	53.27
[4955]	CONVERGENT MARGIN	ANDEAN ARC / SOUTHERN ANDEAN VOLCANIC ZONE / CHILE / VILLARRICA		-39.35	-39.35	-71.95	-71.95	SAE			s_1 [4955]	ANDESITE, BASALTIC [4955]									VOL					WR [4955]	53.96
[4955]	CONVERGENT MARGIN	ANDEAN ARC / SOUTHERN ANDEAN VOLCANIC ZONE / CHILE / OSORNO	STRATOVOLCANO	-41.15	-41.15	-72.493	-72.493	SAE			s_1 [4955]	ANDESITE, BASALTIC [4955]									VOL					WR [4955]	54.44
[4955]	CONVERGENT MARGIN	ANDEAN ARC / SOUTHERN ANDEAN VOLCANIC ZONE / CHILE / OSORNO	STRATOVOLCANO	-41.17	-41.17	-72.493	-72.493	SAE			s_1 [4955]	ANDESITE, BASALTIC [4955]									VOL					WR [4955]	53.79
[1596]	CONVERGENT MARGIN	ANDEAN ARC / PATAGONIAN PLATEAU LAVAS / ARGENTINA	SOUTH OF RIO NEGRO	-45	-47	-70	-72	SAE			s_P90 [1596]	BASANITE, LEUCITE [1596]				CENOZOIC [1596]					VOL					WR [1596]
[1596]	CONVERGENT MARGIN	ANDEAN ARC / PATAGONIAN PLATEAU LAVAS / ARGENTINA	SOUTH OF RIO NEGRO	-45	-47	-70	-72	SAE			s_P88 [1596]	BASANITE, LEUCITE [1596]				CENOZOIC [1596]					VOL					WR [1596]
[1596]	CONVERGENT MARGIN	ANDEAN ARC / PATAGONIAN PLATEAU LAVAS / ARGENTINA	SOUTH OF RIO NEGRO	-45	-47	-70	-72	SAE			s_P40 [1596]	BASALT, ALKALINE [1596]				CENOZOIC [1596]					VOL					WR [1596]
[1596]	CONVERGENT MARGIN	ANDEAN ARC / PATAGONIAN PLATEAU LAVAS / ARGENTINA	SOUTH OF RIO NEGRO	-45	-47	-70	-72	SAE			s_P95 [1596]	BASANITE [1596]				CENOZOIC [1596]					VOL					WR [1596]
[1596]	CONVERGENT MARGIN	ANDEAN ARC / PATAGONIAN PLATEAU LAVAS / ARGENTINA	SOUTH OF RIO NEGRO	-45	-47	-70	-72	SAE			s_P89 [1596]	BASANITE [1596]				CENOZOIC [1596]					VOL					WR [1596]
[1596]	CONVERGENT MARGIN	ANDEAN ARC / PATAGONIAN PLATEAU LAVAS / ARGENTINA	SOUTH OF RIO NEGRO	-45	-47	-70	-72	SAE			s_P108 [1596]	BASANITE [1596]				CENOZOIC [1596]					VOL					WR [1596]
[1596]	CONVERGENT MARGIN	ANDEAN ARC / PATAGONIAN PLATEAU LAVAS / ARGENTINA	SOUTH OF RIO NEGRO	-45	-47	-70	-72	SAE			s_P140 [1596]	BASANITE [1596]				CENOZOIC [1596]					VOL					WR [1596]
[1596]	CONVERGENT MARGIN	ANDEAN ARC / PATAGONIAN PLATEAU LAVAS / ARGENTINA	SOUTH OF RIO NEGRO	-45	-47	-70	-72	SAE			s_P110 [1596]	BASANITE [1596]				CENOZOIC [1596]					VOL					WR [1596]
[1596]	CONVERGENT MARGIN	ANDEAN ARC / PATAGONIAN PLATEAU LAVAS / ARGENTINA	SOUTH OF RIO NEGRO	-45	-47	-70	-72	SAE			s_P111 [1596]	BASALT, ALKALINE [1596]				CENOZOIC [1596]					VOL					WR [1596]
[1596]	CONVERGENT MARGIN	ANDEAN ARC / PATAGONIAN PLATEAU LAVAS / ARGENTINA	SOUTH OF RIO NEGRO	-45	-47	-70	-72	SAE			s_P113 [1596]	BASALT, ALKALINE [1596]				CENOZOIC [1596]					VOL					WR [1596]
[1596]	CONVERGENT MARGIN	ANDEAN ARC / PATAGONIAN PLATEAU LAVAS / ARGENTINA	SOUTH OF RIO NEGRO	-45	-47	-70	-72	SAE			s_P144 [1596]	BASALT, ALKALINE [1596]				CENOZOIC [1596]					VOL					WR [1596]
[1596]	CONVERGENT MARGIN	ANDEAN ARC / PATAGONIAN PLATEAU LAVAS / ARGENTINA	SOUTH OF RIO NEGRO	-45	-47	-70	-72	SAE			s_P69 [1596]	BASALT, OLIVINE [1596]				CENOZOIC [1596]					VOL					WR [1596]
[1596]	CONVERGENT MARGIN	ANDEAN ARC / PATAGONIAN PLATEAU LAVAS / ARGENTINA	SOUTH OF RIO NEGRO	-45	-47	-70	-72	SAE			s_P71 [1596]	THOLEIITE, OLIVINE [1596]				CENOZOIC [1596]					VOL					WR [1596]
[1596]	CONVERGENT MARGIN	ANDEAN ARC / PATAGONIAN PLATEAU LAVAS / ARGENTINA	SOUTH OF RIO NEGRO	-45	-47	-70	-72	SAE			s_P124 [1596]	THOLEIITE, QUARTZ [1596]				CENOZOIC [1596]					VOL					WR [1596]
[1596]	CONVERGENT MARGIN	ANDEAN ARC / PATAGONIAN PLATEAU LAVAS / ARGENTINA	SOUTH OF RIO NEGRO	-45	-47	-70	-72	SAE			s_P117 [1596]	THOLEIITE, QUARTZ [1596]				CENOZOIC [1596]					VOL					WR [1596]
[4889]	CONVERGENT MARGIN	ANDEAN ARC / CENTRAL ANDEAN VOLCANIC ZONE / ARGENTINA / CERRO NEGRO DE CHORRILLOS		-24.28	-24.33	-66.4	-66.43	SAE			s_1 [4889]	SHOSHONITE [4889]				QUATERNARY [4889]					VOL					WR [4889]	53.89	1.75		15.03		2.15	5		6.35	7.55	0.14		4.31	2.82	0.89
[4889]	CONVERGENT MARGIN	ANDEAN ARC / CENTRAL ANDEAN VOLCANIC ZONE / ARGENTINA / CERRO SAN JERONIMO (GERONIMO)		-24.23	-24.23	-66.5	-66.5	SAE			s_2 [4889]	SHOSHONITE [4889]				QUATERNARY [4889]					VOL					WR [4889]	59.27	1.01		16		4.24	0.96		5.91	3.9	0.1		3.84	2.89	0.51
[4889]	CONVERGENT MARGIN	ANDEAN ARC / CENTRAL ANDEAN VOLCANIC ZONE / ARGENTINA / CERRO SAN JERONIMO (GERONIMO)		-24.23	-24.23	-66.5	-66.5	SAE			s_3 [4889]	SHOSHONITE [4889]				QUATERNARY [4889]					VOL					WR [4889]	59.13	1.04		16.06		4.4	0.89		5.46	4.08	0.1		3.91	2.96	0.53
[4889]	CONVERGENT MARGIN	ANDEAN ARC / CENTRAL ANDEAN VOLCANIC ZONE / ARGENTINA / CERRO SAN JERONIMO (GERONIMO)		-24.23	-24.23	-66.5	-66.5	SAE			s_4 [4889]	SHOSHONITE [4889]				QUATERNARY [4889]					VOL					WR [4889]	61.24	1.05		14.05		1.28	4.1		5.9	4	0.1		3.73	3.33	0.53
[4889]	CONVERGENT MARGIN	ANDEAN ARC / CENTRAL ANDEAN VOLCANIC ZONE / ARGENTINA / CERRO SAN JERONIMO (GERONIMO)		-24.23	-24.23	-66.5	-66.5	SAE			s_5 [4889]	SHOSHONITE [4889]				QUATERNARY [4889]					VOL					WR [4889]	55.46	1.21		15.01		1.73	4.75		6.58	7.08	0.12		3.88	2.86	0.57
[4889]	CONVERGENT MARGIN	ANDEAN ARC / CENTRAL ANDEAN VOLCANIC ZONE / ARGENTINA / CERRO SAN JERONIMO (GERONIMO)		-24.23	-24.23	-66.5	-66.5	SAE			s_6 [4889]	SHOSHONITE [4889]				QUATERNARY [4889]					VOL					WR [4889]	56.32	1.19		15.72		5.27	0.66		8.3	4.42	0.11		3.42	2.95	0.58
[4889]	CONVERGENT MARGIN	ANDEAN ARC / CENTRAL ANDEAN VOLCANIC ZONE / ARGENTINA / CERRO SAN JERONIMO (GERONIMO)		-24.23	-24.23	-66.5	-66.5	SAE			s_7 [4889]	SHOSHONITE [4889]				QUATERNARY [4889]					VOL					WR [4889]	53.41	1.87		16.71		5.32	2.46		7.3	5.38	0.14		3.15	2.78	0.55
[4889]	CONVERGENT MARGIN	ANDEAN ARC / CENTRAL ANDEAN VOLCANIC ZONE / ARGENTINA / CERRO NEGRO DE CHORRILLOS		-24.28	-24.33	-66.4	-66.43	SAE			s_8 [4889]	SHOSHONITE [4889]				CENOZOIC [4889]					VOL					WR [4889]	61.11	0.84		16		2.53	2.82		5.06	3.75	0.1		3.24	2.9	0.29
[4889]	CONVERGENT MARGIN	ANDEAN ARC / CENTRAL ANDEAN VOLCANIC ZONE / ARGENTINA / CERRO NEGRO DE CHORRILLOS		-24.28	-24.33	-66.4	-66.43	SAE			s_9 [4889]	SHOSHONITE [4889]				CENOZOIC [4889]					VOL					WR [4889]	61.68	0.89		16.54		4.24	1.28		5.06	3.08	0.1		3.26	2.87	0.34
[4889]	CONVERGENT MARGIN	ANDEAN ARC / CENTRAL ANDEAN VOLCANIC ZONE / ARGENTINA / CERRO NEGRO DE CHORRILLOS		-24.28	-24.33	-66.4	-66.43	SAE			s_10 [4889]	SHOSHONITE [4889]				CENOZOIC [4889]					VOL					WR [4889]	57.76	1.09		16.55		3.62	2.84		6.55	5.14	0.12		2.49	3.1	0.5
[764]	CONVERGENT MARGIN	ANDEAN ARC / SOUTHERN ANDEAN VOLCANIC ZONE / CHILE / NEVADOS DE CHILLAN		-36.863	-36.863	-71.377	-71.377	SAE			s_KF-19 [764]	BASALT, ALKALINE [764]									VOL					WR [764]	46.57	3.12		13.96				11.51	10.8	8.05	0.34		0.76	3.44	0.42
[20525]	CONVERGENT MARGIN	ANDEAN ARC / CENTRAL ANDEAN VOLCANIC ZONE / CHILE / OXAYA FORMATION	CARDONES, HOLE 1	-18.1865	-18.1865	-69.7629	-69.7629	SAE			s_130002P [20525]	RHYOLITE [20525]									VOL	43	43			WR [20525]	70.6218	0.315926		13.4232				2.66	2.7661	0.715201	0.0821028		2.93612	3.64527	0.0908811
[20525]	CONVERGENT MARGIN	ANDEAN ARC / CENTRAL ANDEAN VOLCANIC ZONE / CHILE / OXAYA FORMATION	CARDONES, HOLE 1	-18.1865	-18.1865	-69.7629	-69.7629	SAE			s_130003P [20525]	RHYOLITE [20525]									VOL	71	71			WR [20525]	76.0297	0.148287		12.8653				1.11	1.30377	0.240704	0.0713148		4.77545	3.3789	0.0273035
[20525]	CONVERGENT MARGIN	ANDEAN ARC / CENTRAL ANDEAN VOLCANIC ZONE / CHILE / OXAYA FORMATION	CARDONES, HOLE 1	-18.1865	-18.1865	-69.7629	-69.7629	SAE			s_130004P [20525]	RHYOLITE [20525]									VOL	105	105			WR [20525]	74.8818	0.173047		13.2078				1.42	1.51379	0.24667	0.0767155		4.76903	3.84368	0.0363814
[20525]	CONVERGENT MARGIN	ANDEAN ARC / CENTRAL ANDEAN VOLCANIC ZONE / CHILE / OXAYA FORMATION	CARDONES, HOLE 1	-18.1865	-18.1865	-69.7629	-69.7629	SAE			s_130007P [20525]	RHYOLITE [20525]									VOL	173	173			WR [20525]	74.8291	0.143328		11.8112				1.17	1.19005	0.500932	0.0628581		4.43121	2.93761	0.0279755
[20525]	CONVERGENT MARGIN	ANDEAN ARC / CENTRAL ANDEAN VOLCANIC ZONE / CHILE / OXAYA FORMATION	CARDONES, HOLE 1	-18.1865	-18.1865	-69.7629	-69.7629	SAE			s_130008P [20525]	RHYOLITE [20525]									VOL	197	197			WR [20525]	73.3513	0.159074		11.6526				1.23	1.06749	0.770662	0.0690393		4.50484	2.46208	0.0261035
[20525]	CONVERGENT MARGIN	ANDEAN ARC / CENTRAL ANDEAN VOLCANIC ZONE / CHILE / OXAYA FORMATION	CARDONES, HOLE 1	-18.1865	-18.1865	-69.7629	-69.7629	SAE			s_130009P [20525]	RHYOLITE [20525]									VOL	212	212			WR [20525]	69.8526	0.22903		13.4827				1.86	1.86511	0.963465	0.0642225		3.73703	2.91592	0.0597138
[20525]	CONVERGENT MARGIN	ANDEAN ARC / CENTRAL ANDEAN VOLCANIC ZONE / CHILE / OXAYA FORMATION	CARDONES, HOLE 1	-18.1865	-18.1865	-69.7629	-69.7629	SAE			s_130016P [20525]	RHYOLITE [20525]									VOL	391	391			WR [20525]	73.3764	0.186261		12.4989				1.04	1.15549	0.405726	0.052234		4.252	2.76136	0.0283921
[20525]	CONVERGENT MARGIN	ANDEAN ARC / CENTRAL ANDEAN VOLCANIC ZONE / CHILE / OXAYA FORMATION	CARDONES, HOLE 1	-18.1865	-18.1865	-69.7629	-69.7629	SAE			s_130018P [20525]	RHYOLITE [20525]									VOL	438	438			WR [20525]	73.2826	0.159358		12.2715				1.13	1.24846	0.523238	0.0620448		4.76464	2.65633	0.0320288
[20525]	CONVERGENT MARGIN	ANDEAN ARC / CENTRAL ANDEAN VOLCANIC ZONE / CHILE / OXAYA FORMATION	CARDONES, HOLE 1	-18.1865	-18.1865	-69.7629	-69.7629	SAE			s_130021P [20525]	RHYOLITE [20525]									VOL	491	491			WR [20525]	72.3158	0.135926		12.4369				0.99	2.29212	0.515913	0.0604038		4.80982	2.97802	0.0248369
[20525]	CONVERGENT MARGIN	ANDEAN ARC / CENTRAL ANDEAN VOLCANIC ZONE / CHILE / OXAYA FORMATION	CARDONES, HOLE 1	-18.1865	-18.1865	-69.7629	-69.7629	SAE			s_130024P [20525]	RHYOLITE [20525]									VOL	507	507			WR [20525]	72.2698	0.15646		12.8025				1.2	1.4167	0.594227	0.0695354		4.89002	2.84044	0.0269678
[20525]	CONVERGENT MARGIN	ANDEAN ARC / CENTRAL ANDEAN VOLCANIC ZONE / CHILE / OXAYA FORMATION	CARDONES, HOLE 1	-18.1865	-18.1865	-69.7629	-69.7629	SAE			s_130025P [20525]	RHYOLITE [20525]									VOL	523	523			WR [20525]	71.5102	0.153463		13.7267				1.09	3.03533	0.609092	0.0616956		5.45311	2.85267	0.0257393
[20525]	CONVERGENT MARGIN	ANDEAN ARC / CENTRAL ANDEAN VOLCANIC ZONE / CHILE / OXAYA FORMATION	CARDONES, HOLE 1	-18.1865	-18.1865	-69.7629	-69.7629	SAE			s_130035P [20525]	RHYOLITE [20525]									VOL	615	615			WR [20525]	66.0152	0.244093		14.9082				1.87	4.00888	0.711018	0.0713577		3.151	3.6153	0.0659114
[20525]	CONVERGENT MARGIN	ANDEAN ARC / CENTRAL ANDEAN VOLCANIC ZONE / CHILE / OXAYA FORMATION	CARDONES, HOLE 1	-18.1865	-18.1865	-69.7629	-69.7629	SAE			s_130038P [20525]	RHYOLITE [20525]									VOL	671	671			WR [20525]	70.1323	0.267203		13.3187				2.15	2.15064	0.698807	0.0678636		3.85136	3.17229	0.0821221
[20525]	CONVERGENT MARGIN	ANDEAN ARC / CENTRAL ANDEAN VOLCANIC ZONE / CHILE / OXAYA FORMATION	CARDONES, HOLE 1	-18.1865	-18.1865	-69.7629	-69.7629	SAE			s_130040P [20525]	RHYOLITE [20525]									VOL	696	696			WR [20525]	71.3308	0.141869		12.2982				1.07	2.10461	0.695762	0.0637281		4.61199	2.56051	0.0238476
[20525]	CONVERGENT MARGIN	ANDEAN ARC / CENTRAL ANDEAN VOLCANIC ZONE / CHILE / OXAYA FORMATION	CARDONES, HOLE 1	-18.1865	-18.1865	-69.7629	-69.7629	SAE			s_130046P [20525]	RHYOLITE [20525]									VOL	732	732			WR [20525]	74.1338	0.189421		11.8582				1.31	1.37519	0.807408	0.0577936		4.3438	2.45091	0.0326195
[20525]	CONVERGENT MARGIN	ANDEAN ARC / CENTRAL ANDEAN VOLCANIC ZONE / CHILE / OXAYA FORMATION	CARDONES, HOLE 6	-18.25	-18.36	-69.95	-70.05	SAE			s_603P [20525]	RHYOLITE [20525]									VOL	87	87			WR [20525]	71.789	0.249627		12.8312				1.85	2.01183	0.637174	0.0558914		3.74849	2.44425	0.0744784
[20525]	CONVERGENT MARGIN	ANDEAN ARC / CENTRAL ANDEAN VOLCANIC ZONE / CHILE / OXAYA FORMATION	CARDONES, HOLE 7	-18.25	-18.36	-69.95	-70.05	SAE			s_708P [20525]	RHYOLITE [20525]									VOL	208	208			WR [20525]	69.3454	0.333342		12.9714				2.65	2.04852	0.899403	0.0750625		3.70441	3.33092	0.0920518
[20525]	CONVERGENT MARGIN	ANDEAN ARC / CENTRAL ANDEAN VOLCANIC ZONE / CHILE / OXAYA FORMATION	CARDONES, HOLE 7	-18.25	-18.36	-69.95	-70.05	SAE			s_711P [20525]	RHYOLITE [20525]									VOL	283	283			WR [20525]	75.8155	0.166912		12.6637				1.12	1.21683	0.321039	0.0599465		4.14624	3.46967	0.0274035
[20525]	CONVERGENT MARGIN	ANDEAN ARC / CENTRAL ANDEAN VOLCANIC ZONE / CHILE / OXAYA FORMATION	CARDONES, HOLE 9	-18.083	-18.083	-69.6756	-69.6756	SAE			s_922P [20525]	RHYOLITE [20525]									VOL	592	592			WR [20525]	72.4108	0.24363		11.4494				1.45	1.82376	0.859911	0.0403145		3.07265	1.84991	0.0630208
[20525]	CONVERGENT MARGIN	ANDEAN ARC / CENTRAL ANDEAN VOLCANIC ZONE / CHILE / OXAYA FORMATION	CARDONES, HOLE 9	-18.083	-18.083	-69.6756	-69.6756	SAE			s_929P [20525]	RHYOLITE [20525]									VOL	871	871			WR [20525]	74.6834	0.148219		12.2995				1.12	0.955231	0.407471	0.06167		4.33219	2.61641	0.0308428
[20525]	CONVERGENT MARGIN	ANDEAN ARC / CENTRAL ANDEAN VOLCANIC ZONE / CHILE / OXAYA FORMATION	CARDONES, HOLE 1	-18.1865	-18.1865	-69.7629	-69.7629	SAE			s_130005P [20525]	RHYOLITE [20525]									VOL	117	117			WR [20525]	75.4015	0.162043		12.5754				1.32	1.42512	0.172013	0.0709192		4.93745	3.62527	0.0383607
[20525]	CONVERGENT MARGIN	ANDEAN ARC / CENTRAL ANDEAN VOLCANIC ZONE / CHILE / OXAYA FORMATION	CARDONES, HOLE 1	-18.1865	-18.1865	-69.7629	-69.7629	SAE			s_130013RF [20525]	RHYOLITE [20525]									VOL	392	392			WR [20525]	73.8527	0.152148		12.5132				1.2	1.38817	0.390025	0.0673329		4.30673	3.1548	0.0277366
[20525]	CONVERGENT MARGIN	ANDEAN ARC / CENTRAL ANDEAN VOLCANIC ZONE / CHILE / OXAYA FORMATION	CARDONES, HOLE 1	-18.1865	-18.1865	-69.7629	-69.7629	SAE			s_130020RF [20525]	RHYOLITE [20525]									VOL	485	485			WR [20525]	70.309	0.176655		12.4702				1.24	1.44132	0.392059	0.0541889		4.93236	3.13754	0.0329764
[20525]	CONVERGENT MARGIN	ANDEAN ARC / CENTRAL ANDEAN VOLCANIC ZONE / CHILE / OXAYA FORMATION	CARDONES, HOLE 5	-18.25	-18.36	-69.95	-70.05	SAE			s_504RF [20525]	RHYOLITE [20525]									VOL	182	182			WR [20525]	70.8851	0.28578		13.8537				2.07	2.27054	0.435428	0.0564314		3.29676	3.46373	0.0762822
[20525]	CONVERGENT MARGIN	ANDEAN ARC / CENTRAL ANDEAN VOLCANIC ZONE / CHILE / OXAYA FORMATION	CARDONES, HOLE 5	-18.25	-18.36	-69.95	-70.05	SAE			s_505RF [20525]	RHYOLITE [20525]									VOL	205	205			WR [20525]	70.5978	0.344599		14.1369				2.62	2.65886	0.50572	0.0553718		3.27946	3.27793	0.0819504
[20525]	CONVERGENT MARGIN	ANDEAN ARC / CENTRAL ANDEAN VOLCANIC ZONE / CHILE / OXAYA FORMATION	CARDONES, HOLE 1	-18.1865	-18.1865	-69.7629	-69.7629	SAE			s_130015MD [20525]	DIORITE [20525]									PLU	392	392			WR [20525]	60.3064	0.611875		16.5444				5.69	4.12494	0.809837	0.0709587		2.55271	4.21347	0.194849
[20525]	CONVERGENT MARGIN	ANDEAN ARC / CENTRAL ANDEAN VOLCANIC ZONE / CHILE / OXAYA FORMATION	CARDONES, HOLE 3	-18.25	-18.36	-69.95	-70.05	SAE			s_3MD137 [20525]	DIORITE [20525]									PLU	137	137			WR [20525]	56.0428	0.885368		16.0882				7.28	2.80403	1.22741	0.0983692		2.7635	3.09612	0.224781
[20525]	CONVERGENT MARGIN	ANDEAN ARC / CENTRAL ANDEAN VOLCANIC ZONE / CHILE / OXAYA FORMATION	CARDONES, HOLE 3	-18.25	-18.36	-69.95	-70.05	SAE			s_3MD143 [20525]	DIORITE [20525]									PLU	143	143			WR [20525]	56.2023	0.68834		16.5123				6.67	3.06842	1.21177	0.0685714		2.07382	3.50922	0.217596
[20525]	CONVERGENT MARGIN	ANDEAN ARC / CENTRAL ANDEAN VOLCANIC ZONE / CHILE / OXAYA FORMATION	CARDONES, HOLE 5	-18.25	-18.36	-69.95	-70.05	SAE			s_503MD [20525]	DIORITE [20525]									PLU	174	174			WR [20525]	59.2475	0.630069		16.7103				5.87	2.81358	1.12572	0.0742235		2.7421	3.24278	0.135643
[20525]	CONVERGENT MARGIN	ANDEAN ARC / CENTRAL ANDEAN VOLCANIC ZONE / CHILE / OXAYA FORMATION	CARDONES, HOLE 9	-18.083	-18.083	-69.6756	-69.6756	SAE			s_924MD [20525]	DIORITE [20525]									PLU	685	685			WR [20525]	56.168	0.833942		17.9917				5.67	6.22625	0.721548	0.163564		1.85901	3.87405	0.294659
[20525]	CONVERGENT MARGIN	ANDEAN ARC / CENTRAL ANDEAN VOLCANIC ZONE / CHILE / OXAYA FORMATION	CARDONES, HOLE 1	-18.1865	-18.1865	-69.7629	-69.7629	SAE			s_130003 [20525]	RHYOLITE [20525]									VOL	71	71			WR [20525]	74.1153	0.188221		12.068				1.46	1.68469	0.437375	0.065329		4.18694	3.29715	0.0464034
[20525]	CONVERGENT MARGIN	ANDEAN ARC / CENTRAL ANDEAN VOLCANIC ZONE / CHILE / OXAYA FORMATION	CARDONES, HOLE 1	-18.1865	-18.1865	-69.7629	-69.7629	SAE			s_130007 [20525]	RHYOLITE [20525]									VOL	173	173			WR [20525]	74.5832	0.165623		12.3487				1.29	1.383	0.439999	0.0681774		4.55951	3.32321	0.0289222
[20525]	CONVERGENT MARGIN	ANDEAN ARC / CENTRAL ANDEAN VOLCANIC ZONE / CHILE / OXAYA FORMATION	CARDONES, HOLE 1	-18.1865	-18.1865	-69.7629	-69.7629	SAE			s_130011 [20525]	RHYOLITE [20525]									VOL	306	306			WR [20525]	75.8488	0.171192		12.2993				1.35	1.59022	0.645469	0.0738913		3.74571	2.87005	0.03561
[20525]	CONVERGENT MARGIN	ANDEAN ARC / CENTRAL ANDEAN VOLCANIC ZONE / CHILE / OXAYA FORMATION	CARDONES, HOLE 1	-18.1865	-18.1865	-69.7629	-69.7629	SAE			s_130013 [20525]	RHYOLITE [20525]									VOL	368	368			WR [20525]	75.1873	0.158629		12.067				1.28	1.54524	0.404624	0.0696565		3.62332	3.01448	0.031873
[20525]	CONVERGENT MARGIN	ANDEAN ARC / CENTRAL ANDEAN VOLCANIC ZONE / CHILE / OXAYA FORMATION	CARDONES, HOLE 1	-18.1865	-18.1865	-69.7629	-69.7629	SAE			s_130018 [20525]	RHYOLITE [20525]									VOL	438	438			WR [20525]	75.5284	0.155963		11.8809				1.27	1.47612	0.429683	0.0687897		3.63092	2.79175	0.0318243
[20525]	CONVERGENT MARGIN	ANDEAN ARC / CENTRAL ANDEAN VOLCANIC ZONE / CHILE / OXAYA FORMATION	CARDONES, HOLE 1	-18.1865	-18.1865	-69.7629	-69.7629	SAE			s_130025 [20525]	RHYOLITE [20525]									VOL	523	523			WR [20525]	73.5226	0.160247		12.3024				1.28	1.53001	0.353599	0.0681075		4.34233	3.47246	0.0294644
[20525]	CONVERGENT MARGIN	ANDEAN ARC / CENTRAL ANDEAN VOLCANIC ZONE / CHILE / OXAYA FORMATION	CARDONES, HOLE 1	-18.1865	-18.1865	-69.7629	-69.7629	SAE			s_130038 [20525]	RHYOLITE [20525]									VOL	671	671			WR [20525]	74.3092	0.175094		12.4626				1.41	1.55059	0.442195	0.0697346		4.08774	3.21141	0.0345487
[20525]	CONVERGENT MARGIN	ANDEAN ARC / CENTRAL ANDEAN VOLCANIC ZONE / CHILE / OXAYA FORMATION	CARDONES, HOLE 1	-18.1865	-18.1865	-69.7629	-69.7629	SAE			s_130046 [20525]	RHYOLITE [20525]									VOL	732	732			WR [20525]	72.4598	0.18243		11.7527				1.44	2.11996	0.636518	0.0670465		4.25486	3.29728	0.0538586
[20525]	CONVERGENT MARGIN	ANDEAN ARC / CENTRAL ANDEAN VOLCANIC ZONE / CHILE / OXAYA FORMATION	CARDONES, HOLE 1	-18.1865	-18.1865	-69.7629	-69.7629	SAE			s_130052 [20525]	RHYOLITE [20525]									VOL	847	847			WR [20525]	72.1063	0.221535		13.2541				1.71	1.88977	0.486528	0.0545265		4.21788	3.5192	0.0457132
[20525]	CONVERGENT MARGIN	ANDEAN ARC / CENTRAL ANDEAN VOLCANIC ZONE / CHILE / OXAYA FORMATION	CARDONES, HOLE 1	-18.1865	-18.1865	-69.7629	-69.7629	SAE			s_130055 [20525]	RHYOLITE [20525]									VOL	900	900			WR [20525]	71.9442	0.189799		12.8826				1.47	1.53562	0.637218	0.0703562		4.69872	3.20377	0.0381542
[20525]	CONVERGENT MARGIN	ANDEAN ARC / CENTRAL ANDEAN VOLCANIC ZONE / CHILE / OXAYA FORMATION	CARDONES, HOLE 1	-18.1865	-18.1865	-69.7629	-69.7629	SAE			s_130056 [20525]	RHYOLITE [20525]									VOL	923	923			WR [20525]	67.7456	0.218022		13.6203				1.89	1.82551	1.1569	0.0497438		4.54389	2.77605	0.0473465
[20525]	CONVERGENT MARGIN	ANDEAN ARC / CENTRAL ANDEAN VOLCANIC ZONE / CHILE / OXAYA FORMATION	CARDONES, HOLE 1	-18.1865	-18.1865	-69.7629	-69.7629	SAE			s_130061 [20525]	RHYOLITE [20525]									VOL	944	944			WR [20525]	58.3211	0.212856		14.019				2.08	3.29367	2.35713	0.0691828		1.82749	2.12093	0.0582783
[20525]	CONVERGENT MARGIN	ANDEAN ARC / CENTRAL ANDEAN VOLCANIC ZONE / CHILE / OXAYA FORMATION	CARDONES, HOLE 7	-18.25	-18.36	-69.95	-70.05	SAE			s_709 [20525]	RHYOLITE [20525]									VOL	241	241			WR [20525]	74.2987	0.237922		12.8407				1.84	2.05614	0.626285	0.0600806		3.60782	3.13352	0.0550837
[20525]	CONVERGENT MARGIN	ANDEAN ARC / CENTRAL ANDEAN VOLCANIC ZONE / CHILE / OXAYA FORMATION	MOLINOS, HOLE 7	-18.25	-18.36	-69.95	-70.05	SAE			s_706P [20525]	RHYOLITE [20525]									VOL	135	135			WR [20525]	73.6011	0.231702		11.6077				1.9	1.33043	0.539624	0.0719539		3.29034	2.97058	0.0587477
[20525]	CONVERGENT MARGIN	ANDEAN ARC / CENTRAL ANDEAN VOLCANIC ZONE / CHILE / OXAYA FORMATION	MOLINOS, HOLE 7	-18.25	-18.36	-69.95	-70.05	SAE			s_707P [20525]	RHYOLITE [20525]									VOL	153	153			WR [20525]	74.2631	0.162438		12.1762				0.8	0.926783	0.26116	0.056399		3.85983	3.24385	0.0326585
[20525]	CONVERGENT MARGIN	ANDEAN ARC / CENTRAL ANDEAN VOLCANIC ZONE / CHILE / OXAYA FORMATION	MOLINOS	-18.3668	-18.3668	-69.9461	-69.9461	SAE			s_MC1308 [20525]	RHYOLITE [20525]									VOL					WR [20525]	67.8119	0.146345		11.3833				0.89	1.62368	0.597615	0.0571133		4.11289	3.53668	0.021382
[20525]	CONVERGENT MARGIN	ANDEAN ARC / CENTRAL ANDEAN VOLCANIC ZONE / CHILE / OXAYA FORMATION	MOLINOS, HOLE 7	-18.25	-18.36	-69.95	-70.05	SAE			s_705 [20525]	RHYOLITE [20525]									VOL	115	115			WR [20525]	74.1119	0.171102		12.3688				1.07	1.33979	0.288668	0.0620163		3.59474	3.39527	0.0354414
[20525]	CONVERGENT MARGIN	ANDEAN ARC / CENTRAL ANDEAN VOLCANIC ZONE / CHILE / OXAYA FORMATION	MOLINOS, HOLE 7	-18.25	-18.36	-69.95	-70.05	SAE			s_706 [20525]	RHYOLITE [20525]									VOL	135	135			WR [20525]	73.7467	0.190311		12.6429				1.12	1.5136	0.368944	0.0537305		3.56594	3.50735	0.0409708
[20525]	CONVERGENT MARGIN	ANDEAN ARC / CENTRAL ANDEAN VOLCANIC ZONE / CHILE / OXAYA FORMATION	MOLINOS, HOLE 7	-18.25	-18.36	-69.95	-70.05	SAE			s_707 [20525]	RHYOLITE [20525]									VOL	153	153			WR [20525]	74.6838	0.146493		12.4788				0.98	1.15475	0.348649	0.0553213		3.91309	3.55611	0.0193878
[20525]	CONVERGENT MARGIN	ANDEAN ARC / CENTRAL ANDEAN VOLCANIC ZONE / CHILE / OXAYA FORMATION	OXAYA, HOLE 7	-18.25	-18.36	-69.95	-70.05	SAE			s_704P [20525]	RHYOLITE [20525]									VOL	92	92			WR [20525]	74.283	0.106717		12.9577				0.42	0.582191	0.0894399	0.0249594		4.49465	2.90823	0.013532
[20525]	CONVERGENT MARGIN	ANDEAN ARC / CENTRAL ANDEAN VOLCANIC ZONE / CHILE / OXAYA FORMATION	OXAYA	-18.3657	-18.3657	-69.945	-69.945	SAE			s_MC1307 [20525]	RHYOLITE [20525]									VOL					WR [20525]	68.6016	0.13685		10.8558				0.91	0.842297	0.574188	0.0674719		3.20132	4.70639	0.0231923
[20525]	CONVERGENT MARGIN	ANDEAN ARC / CENTRAL ANDEAN VOLCANIC ZONE / CHILE / OXAYA FORMATION	OXAYA, HOLE 4	-18.25	-18.36	-69.95	-70.05	SAE			s_133032 [20525]	RHYOLITE [20525]									VOL	28	28			WR [20525]	74.5683	0.123667		11.483				0.65	0.58223	0.228753	0.0719434		5.50223	2.52277	0
[20525]	CONVERGENT MARGIN	ANDEAN ARC / CENTRAL ANDEAN VOLCANIC ZONE / CHILE / OXAYA FORMATION	OXAYA, HOLE 7	-18.25	-18.36	-69.95	-70.05	SAE			s_703 [20525]	RHYOLITE [20525]									VOL	71	71			WR [20525]	74.6853	0.117146		11.9132				0.74	0.68768	0.422504	0.0741672		3.93484	2.8145	0.0101987
[20525]	CONVERGENT MARGIN	ANDEAN ARC / CENTRAL ANDEAN VOLCANIC ZONE / CHILE / OXAYA FORMATION	OXAYA	-18.3703	-18.3703	-69.9511	-69.9511	SAE			s_F19 [20525]	RHYOLITE [20525]									VOL					WR [20525]	74.8148	0.157805		12.8175				0.68	0.642358	0.212992	0.0956573		4.81652	3.79378	0.00854983
[20525]	CONVERGENT MARGIN	ANDEAN ARC / CENTRAL ANDEAN VOLCANIC ZONE / CHILE / OXAYA FORMATION	OXAYA, HOLE 7	-18.25	-18.36	-69.95	-70.05	SAE			s_702 [20525]	RHYOLITE [20525]									VOL	61	61			WR [20525]	78.3924	0.131253		12.2733				0.74	0.518949	0.155581	0.0825823		4.41191	3.44783	0.0112753
[20525]	CONVERGENT MARGIN	ANDEAN ARC / CENTRAL ANDEAN VOLCANIC ZONE / CHILE / OXAYA FORMATION	OXAYA	-18.3668	-18.3668	-69.9539	-69.9539	SAE			s_133014 [20525]	RHYOLITE [20525]									VOL					WR [20525]	74.9364	0.17894		11.9337				0.92	0.940666	0.247425	0.0522168		4.47465	3.98729	0.0221362
[20525]	CONVERGENT MARGIN	ANDEAN ARC / CENTRAL ANDEAN VOLCANIC ZONE / CHILE / OXAYA FORMATION	OXAYA, HOLE 7	-18.25	-18.36	-69.95	-70.05	SAE			s_701 [20525]	RHYOLITE [20525]									VOL	25	25			WR [20525]	74.8796	0.218451		13.0746				1.13	1.03278	0.199338	0.0600635		4.74975	3.55634	0.0370984
[764]	CONVERGENT MARGIN	ANDEAN ARC / SOUTHERN ANDEAN VOLCANIC ZONE / CHILE / NEVADOS DE CHILLAN		-36.863	-36.863	-71.377	-71.377	SAE			s_KF-19 [764]	BASALT, ALKALINE [764]									VOL				HE3_HE4(R/R(A)) from OLIVINE [764]	MIN [764]
[4889]	CONVERGENT MARGIN	ANDEAN ARC / CENTRAL ANDEAN VOLCANIC ZONE / ARGENTINA		-24.22	-24.33	-66.4	-66.48	SAE			s_2 [4889]	NOT GIVEN [4889]									VOL					GL [4889]	78.89	0.76		9.45	0.03			3.91	0.43	0.28	0.04		4.09	0.67
[4889]	CONVERGENT MARGIN	ANDEAN ARC / CENTRAL ANDEAN VOLCANIC ZONE / ARGENTINA		-24.22	-24.33	-66.4	-66.48	SAE			s_3 [4889]	NOT GIVEN [4889]									VOL					GL [4889]	77.68	0.92		10.56	0.03			3.51	0.59	0.4	0.04		3.65	0.95
[4889]	CONVERGENT MARGIN	ANDEAN ARC / CENTRAL ANDEAN VOLCANIC ZONE / ARGENTINA		-24.22	-24.33	-66.4	-66.48	SAE			s_4 [4889]	NOT GIVEN [4889]									VOL					GL [4889]	72.69	0.77		9.76	0.01			3.32	0.56	0.39			6.2	2.48
[4545]	CONVERGENT MARGIN	ANDEAN ARC / PATAGONIAN PLATEAU LAVAS / ARGENTINA / CRATONIC BASALTS	MESETA BUENOS AIRES NEAR CHILE CHICO, AYSEN PROVINCE, COMODORO RIVADAVIA AREA	-46.58	-46.6	-71.77	-72.03	SAE			s_1 [4545]	PERIDOTITE [4545]				CENOZOIC [4545]					PLU					WR [4545]	43.35	0.08		2.85	0.5	0.48	8.77		2.06	39.1	0.11	0.32	0.03	0.25	0.07		1.28	0.35		0.22
[4545]	CONVERGENT MARGIN	ANDEAN ARC / PATAGONIAN PLATEAU LAVAS / ARGENTINA / CRATONIC BASALTS	MESETA BUENOS AIRES NEAR CHILE CHICO, AYSEN PROVINCE, COMODORO RIVADAVIA AREA	-46.58	-46.6	-71.77	-72.03	SAE			s_2 [4545]	PERIDOTITE [4545]				CENOZOIC [4545]					PLU					WR [4545]	44.9	0.13		3.26	0.41	0.57	8.91		2.42	37.14	0.11	0.3	0.03	0.29	0.09		1	0.2		0.1
[4545]	CONVERGENT MARGIN	ANDEAN ARC / PATAGONIAN PLATEAU LAVAS / ARGENTINA / CRATONIC BASALTS	MESETA BUENOS AIRES NEAR CHILE CHICO, AYSEN PROVINCE, COMODORO RIVADAVIA AREA	-46.58	-46.6	-71.77	-72.03	SAE			s_3 [4545]	PERIDOTITE [4545]				CENOZOIC [4545]					PLU					WR [4545]	44.62	0		1.87		0.81	6.84		2.4		0.11		0	0.19	0.05			1.26		0
[19863]	CONVERGENT MARGIN	ANDEAN ARC / CENTRAL ANDEAN VOLCANIC ZONE / ARGENTINA / LAS PAPAS IGNIMBRITE	CORDILLERA DE SAN BUENAVENTURA, NORTHERN SIERRAS PAMPEANAS, LAS PAPAS VALLEY	-27.0812	-27.0812	-67.7893	-67.7893	SAE			s_LP-7 [19863]	RHYOLITE [19863]									VOL					WR [19863]	74.58	0.1		12.79				0.82	0.76	0.43	0.04		4.45	3.52	0.04
[19884]	CONVERGENT MARGIN	ANDEAN ARC / CENTRAL ANDEAN VOLCANIC ZONE / ARGENTINA / LA HOYADA VOLCANIC COMPLEX	CORDILLERA DE SAN BUENAVENTURA, NORTHERN SIERRAS PAMPEANAS, LA HOYADA	-26.8697	-26.8697	-67.7322	-67.7322	SAE			s_SB-06 [19884]	ANDESITE [19884]									VOL					WR [19884]	57.87	0.77		16.85				4.2	5.1	3.06	0.09		2.54	3.34	0.29
[19884]	CONVERGENT MARGIN	ANDEAN ARC / CENTRAL ANDEAN VOLCANIC ZONE / ARGENTINA / LA HOYADA VOLCANIC COMPLEX	CORDILLERA DE SAN BUENAVENTURA, NORTHERN SIERRAS PAMPEANAS, LA HOYADA	-26.8219	-26.8219	-67.7303	-67.7303	SAE			s_LH-32 [19884]	ANDESITE [19884]									VOL					WR [19884]	61.58	0.75		16.48				4.46	5.04	1.71	0.07		3.58	3.78	0.22
[19884]	CONVERGENT MARGIN	ANDEAN ARC / CENTRAL ANDEAN VOLCANIC ZONE / ARGENTINA / LA HOYADA VOLCANIC COMPLEX	CORDILLERA DE SAN BUENAVENTURA, NORTHERN SIERRAS PAMPEANAS, LA HOYADA	-26.8481	-26.8481	-67.6858	-67.6858	SAE			s_C5-9 [19884]	DACITE [19884]									VOL					WR [19884]	65.51	0.57		15.22				3.55	3.57	1.74	0.08		3.98	3.48	0.21
[19884]	CONVERGENT MARGIN	ANDEAN ARC / CENTRAL ANDEAN VOLCANIC ZONE / ARGENTINA / LA HOYADA VOLCANIC COMPLEX	CORDILLERA DE SAN BUENAVENTURA, NORTHERN SIERRAS PAMPEANAS, LA HOYADA	-26.8481	-26.8481	-67.7922	-67.7922	SAE			s_LH-12 [19884]	ANDESITE [19884]									VOL					WR [19884]	58.43	0.96		16.24				5.88	5.17	3.45	0.1		3.05	4.2	0.31
[19884]	CONVERGENT MARGIN	ANDEAN ARC / CENTRAL ANDEAN VOLCANIC ZONE / ARGENTINA / LA HOYADA VOLCANIC COMPLEX	CORDILLERA DE SAN BUENAVENTURA, NORTHERN SIERRAS PAMPEANAS, LA HOYADA	-26.8017	-26.8017	-67.7939	-67.7939	SAE			s_LH-22 [19884]	DACITE [19884]									VOL					WR [19884]	68.55	0.44		15.37				2.56	2.68	1.08	0.05		4.01	4	0.18
[20737]	CONVERGENT MARGIN	ANDEAN ARC / CENTRAL ANDEAN VOLCANIC ZONE / PERU / EL MISTI	MISTI 1, NW FLANK, RIO CHILI	-16.29	-16.29	-71.41	-71.41	SAE			s_JMI-105 [20737]	RHYODACITE [20737]									VOL					WR [20737]	63.9	0.61		17.1				4.14	3.65	1.25	0.09		3.08	4.93	0.31
[20737]	CONVERGENT MARGIN	ANDEAN ARC / CENTRAL ANDEAN VOLCANIC ZONE / PERU / EL MISTI	MISTI 1, NW FLANK, RIO CHILI	-16.29	-16.29	-71.41	-71.41	SAE			s_JMI-31 [20737]	RHYODACITE [20737]									VOL					WR [20737]	58.5	0.8		17.65				6.17	6.33	3.17	0.1		1.9	4.23	0.28
[20737]	CONVERGENT MARGIN	ANDEAN ARC / CENTRAL ANDEAN VOLCANIC ZONE / PERU / EL MISTI	MISTI 1, NW FLANK, RIO CHILI	-16.29	-16.29	-71.41	-71.41	SAE			s_JMI-106 [20737]	RHYODACITE [20737]									VOL					WR [20737]	60.9	0.75		17				5.04	4.66	1.63	0.08		2.62	4.61	0.44
[20737]	CONVERGENT MARGIN	ANDEAN ARC / CENTRAL ANDEAN VOLCANIC ZONE / PERU / EL MISTI	MISTI 1, NW FLANK, RIO CHILI	-16.29	-16.29	-71.41	-71.41	SAE			s_JMI-109 [20737]	RHYODACITE [20737]									VOL					WR [20737]	60.3	0.75		17				5.33	5.25	2.78	0.09		2.36	4.37	0.27
[20737]	CONVERGENT MARGIN	ANDEAN ARC / CENTRAL ANDEAN VOLCANIC ZONE / PERU / EL MISTI	MISTI 1, NW FLANK, RIO CHILI	-16.29	-16.29	-71.41	-71.41	SAE			s_JMI-120 [20737]	RHYODACITE [20737]									VOL					WR [20737]	58.1	0.96		17.6				6.42	6.1	3.46	0.1		2.15	4.4	0.31
[20737]	CONVERGENT MARGIN	ANDEAN ARC / CENTRAL ANDEAN VOLCANIC ZONE / PERU / EL MISTI	MISTI 1, NW FLANK, RIO CHILI	-16.29	-16.29	-71.41	-71.41	SAE			s_JMI-122 [20737]	RHYODACITE [20737]									VOL					WR [20737]	58.15	0.85		17.73				6.19	6	3.33	0.1		2.09	4.37	0.28
[20737]	CONVERGENT MARGIN	ANDEAN ARC / CENTRAL ANDEAN VOLCANIC ZONE / PERU / EL MISTI	MISTI 1, Q. GUARANGAL	-16.29	-16.29	-71.41	-71.41	SAE			s_JMI-212 [20737]	RHYODACITE [20737]									VOL					WR [20737]	64	0.54		16.4				4.14	4.1	2.08	0.09		2.49	4.25	0.21
[20737]	CONVERGENT MARGIN	ANDEAN ARC / CENTRAL ANDEAN VOLCANIC ZONE / PERU / EL MISTI	MISTI 1, Q. ANDAMAYO	-16.29	-16.29	-71.41	-71.41	SAE			s_JMI-239 [20737]	RHYODACITE [20737]									VOL					WR [20737]	61.4	0.65		16.5				5.13	5	2.64	0.09		2.42	4.14	0.2
[20737]	CONVERGENT MARGIN	ANDEAN ARC / CENTRAL ANDEAN VOLCANIC ZONE / PERU / EL MISTI	MISTI 1, NW FLANK, RIO CHILI	-16.29	-16.29	-71.41	-71.41	SAE			s_MIS-10-01 [20737]	RHYODACITE [20737]									VOL					WR [20737]	59.69	0.792991		17.4464				5.37	5.2762	2.63117	0.0924349		2.4573	4.23639	0.299497
[20737]	CONVERGENT MARGIN	ANDEAN ARC / CENTRAL ANDEAN VOLCANIC ZONE / PERU / EL MISTI	MISTI 2, SW FLANK	-16.29	-16.29	-71.41	-71.41	SAE			s_MIS-2 [20737]	ANDESITE [20737]									VOL					WR [20737]	60.7	0.77		16.8				5.24	5.12	2.62	0.09		2.54	4.2	0.3
[20737]	CONVERGENT MARGIN	ANDEAN ARC / CENTRAL ANDEAN VOLCANIC ZONE / PERU / EL MISTI	MISTI 2, SW FLANK	-16.29	-16.29	-71.41	-71.41	SAE			s_MIS-6 [20737]	ANDESITE [20737]									VOL					WR [20737]	60.7	0.69		16.95				5.08	5.2	2.3	0.09		2.36	4.15	0.28
[20737]	CONVERGENT MARGIN	ANDEAN ARC / CENTRAL ANDEAN VOLCANIC ZONE / PERU / EL MISTI	MISTI 2, SSW FLANK	-16.29	-16.29	-71.41	-71.41	SAE			s_MIS-7 [20737]	ANDESITE [20737]									VOL					WR [20737]	61.3	0.69		17.05				5.23	5.25	2.63	0.09		2.3	4.22	0.25
[20737]	CONVERGENT MARGIN	ANDEAN ARC / CENTRAL ANDEAN VOLCANIC ZONE / PERU / EL MISTI	MISTI 2, NNE FLANK	-16.29	-16.29	-71.41	-71.41	SAE			s_MIS-18 [20737]	ANDESITE [20737]									VOL					WR [20737]	60	0.75		16.82				5.33	5.45	2.45	0.1		2.5	4.2	0.33
[20737]	CONVERGENT MARGIN	ANDEAN ARC / CENTRAL ANDEAN VOLCANIC ZONE / PERU / EL MISTI	MISTI 2, NNE FLANK	-16.29	-16.29	-71.41	-71.41	SAE			s_MIS-19 [20737]	ANDESITE [20737]									VOL					WR [20737]	60.8	0.78		17.15				5.4	5.45	2.73	0.09		2.35	4.05	0.25
[20737]	CONVERGENT MARGIN	ANDEAN ARC / CENTRAL ANDEAN VOLCANIC ZONE / PERU / EL MISTI	MISTI 2, NNE FLANK	-16.29	-16.29	-71.41	-71.41	SAE			s_MIS-22 [20737]	ANDESITE [20737]									VOL					WR [20737]	59	0.88		17.25				5.85	6.1	3.26	0.09		2.18	4.1	0.29
[20737]	CONVERGENT MARGIN	ANDEAN ARC / CENTRAL ANDEAN VOLCANIC ZONE / PERU / EL MISTI	MISTI 2, NNW FLANK	-16.29	-16.29	-71.41	-71.41	SAE			s_MIS-21 [20737]	ANDESITE [20737]									VOL					WR [20737]	61	0.75		17.05				5.49	5.52	2.7	0.1		2.22	4.01	0.27
[20737]	CONVERGENT MARGIN	ANDEAN ARC / CENTRAL ANDEAN VOLCANIC ZONE / PERU / EL MISTI	MISTI 2, Q. GUARANGAL	-16.29	-16.29	-71.41	-71.41	SAE			s_MIS-45 [20737]	ANDESITE [20737]									VOL					WR [20737]	62.15	0.72		16.1				4.73	4.95	2.39	0.09		2.7	4.02	0.25
[20737]	CONVERGENT MARGIN	ANDEAN ARC / CENTRAL ANDEAN VOLCANIC ZONE / PERU / EL MISTI	MISTI 2, Q. GUARANGAL	-16.29	-16.29	-71.41	-71.41	SAE			s_MIS-49 [20737]	ANDESITE [20737]									VOL					WR [20737]	59.85	0.77		16.8				5.34	5.48	2.75	0.1		2.57	4.27	0.34
[20737]	CONVERGENT MARGIN	ANDEAN ARC / CENTRAL ANDEAN VOLCANIC ZONE / PERU / EL MISTI	MISTI 2, Q. AGUA SALADA	-16.29	-16.29	-71.41	-71.41	SAE			s_MIS-53 [20737]	ANDESITE [20737]									VOL					WR [20737]	60.2	0.74		17				5.1	5.48	2.68	0.09		2.52	4.28	0.31
[20737]	CONVERGENT MARGIN	ANDEAN ARC / CENTRAL ANDEAN VOLCANIC ZONE / PERU / EL MISTI	MISTI 2, WNW FLANK	-16.29	-16.29	-71.41	-71.41	SAE			s_MIS-63 [20737]	ANDESITE [20737]									VOL					WR [20737]	59.5	0.75		17.65				5.8	5.86	3.15	0.1		1.92	4.03	0.26
[20737]	CONVERGENT MARGIN	ANDEAN ARC / CENTRAL ANDEAN VOLCANIC ZONE / PERU / EL MISTI	MISTI 2, WNW FLANK	-16.29	-16.29	-71.41	-71.41	SAE			s_JMI-48 [20737]	ANDESITE [20737]									VOL					WR [20737]	60.6	0.79		17				5.44	5.15	2.67	0.09		2.55	4.28	0.29
[20737]	CONVERGENT MARGIN	ANDEAN ARC / CENTRAL ANDEAN VOLCANIC ZONE / PERU / EL MISTI	MISTI 2, WNW FLANK	-16.29	-16.29	-71.41	-71.41	SAE			s_JMI-49 [20737]	ANDESITE [20737]									VOL					WR [20737]	59.2	0.8		16.9				5.58	5.53	3	0.09		2.27	4.16	0.25
[20737]	CONVERGENT MARGIN	ANDEAN ARC / CENTRAL ANDEAN VOLCANIC ZONE / PERU / EL MISTI	MISTI 2, NW FLANK	-16.29	-16.29	-71.41	-71.41	SAE			s_JMI-50 [20737]	ANDESITE [20737]									VOL					WR [20737]	58.8	0.86		17.5				5.89	5.98	3.11	0.09		2.02	4.33	0.27
[20737]	CONVERGENT MARGIN	ANDEAN ARC / CENTRAL ANDEAN VOLCANIC ZONE / PERU / EL MISTI	MISTI 2, NW FLANK	-16.29	-16.29	-71.41	-71.41	SAE			s_JMI-52 [20737]	ANDESITE [20737]									VOL					WR [20737]	60.25	0.79		16.84				5.51	5.12	2.65	0.09		2.54	4.23	0.29
[20737]	CONVERGENT MARGIN	ANDEAN ARC / CENTRAL ANDEAN VOLCANIC ZONE / PERU / EL MISTI	MISTI 2, Q. GUARANGAL	-16.29	-16.29	-71.41	-71.41	SAE			s_MIS-35 [20737]	ANDESITE [20737]									VOL					WR [20737]	60.7	0.76		17.35				5.22	5.5	2.65	0.08		2.29	4.16	0.24
[20737]	CONVERGENT MARGIN	ANDEAN ARC / CENTRAL ANDEAN VOLCANIC ZONE / PERU / EL MISTI	MISTI 2, NW FLANK	-16.29	-16.29	-71.41	-71.41	SAE			s_JMI-51 [20737]	ANDESITE [20737]									VOL					WR [20737]	61.8	0.64		17.55				4.98	5.03	2.12	0.09		2.33	4.3	0.23
[20737]	CONVERGENT MARGIN	ANDEAN ARC / CENTRAL ANDEAN VOLCANIC ZONE / PERU / EL MISTI	MISTI 2, PACHECO SECTOR	-16.29	-16.29	-71.41	-71.41	SAE			s_JMI-118 [20737]	ANDESITE [20737]									VOL					WR [20737]	58	0.9		16.95				5.92	5.8	3.16	0.1		2.47	4.34	0.35
[20737]	CONVERGENT MARGIN	ANDEAN ARC / CENTRAL ANDEAN VOLCANIC ZONE / PERU / EL MISTI	MISTI 2, SSW FLANK	-16.29	-16.29	-71.41	-71.41	SAE			s_JMI-124 [20737]	ANDESITE [20737]									VOL					WR [20737]	58.3	0.9		17.6				6.25	5.75	3.18	0.08		2.26	4.6	0.33
[20737]	CONVERGENT MARGIN	ANDEAN ARC / CENTRAL ANDEAN VOLCANIC ZONE / PERU / EL MISTI	MISTI 2, WNW FLANK	-16.29	-16.29	-71.41	-71.41	SAE			s_JMI-143 [20737]	ANDESITE [20737]									VOL					WR [20737]	63	0.54		17.35				4.43	4.46	1.58	0.1		2.48	4.62	0.26
[20737]	CONVERGENT MARGIN	ANDEAN ARC / CENTRAL ANDEAN VOLCANIC ZONE / PERU / EL MISTI	MISTI 2, WNW FLANK	-16.29	-16.29	-71.41	-71.41	SAE			s_JMI-144 [20737]	ANDESITE [20737]									VOL					WR [20737]	58.5	0.85		17.45				5.96	5.54	3.03	0.1		2.19	4.41	0.29
[20737]	CONVERGENT MARGIN	ANDEAN ARC / CENTRAL ANDEAN VOLCANIC ZONE / PERU / EL MISTI	MISTI 2, Q. SAN LAZARO	-16.29	-16.29	-71.41	-71.41	SAE			s_JMI-208 [20737]	ANDESITE [20737]									VOL					WR [20737]	61	0.62		17.14				5.04	4.93	2.35	0.1		2.22	4.43	0.24
[20737]	CONVERGENT MARGIN	ANDEAN ARC / CENTRAL ANDEAN VOLCANIC ZONE / PERU / EL MISTI	MISTI 3, Q. PASTORES	-16.29	-16.29	-71.41	-71.41	SAE			s_JMI-54 [20737]	ANDESITE [20737]									VOL					WR [20737]	62.7	0.58		16.15				4.29	4.07	2.04	0.09		2.53	3.8	0.22
[20737]	CONVERGENT MARGIN	ANDEAN ARC / CENTRAL ANDEAN VOLCANIC ZONE / PERU / EL MISTI	MISTI 3, SUMMIT	-16.29	-16.29	-71.41	-71.41	SAE			s_JMI-62 [20737]	ANDESITE [20737]									VOL					WR [20737]	58.8	0.82		17.8				5.7	5.5	2.89	0.09		2.03	4.24	0.27
[20737]	CONVERGENT MARGIN	ANDEAN ARC / CENTRAL ANDEAN VOLCANIC ZONE / PERU / EL MISTI	MISTI 3, Q. CANGALLO	-16.29	-16.29	-71.41	-71.41	SAE			s_JMI-71 [20737]	ANDESITE [20737]									VOL					WR [20737]	60.6	0.75		17.2				5.15	5.03	2.49	0.08		2.4	4.23	0.22
[20737]	CONVERGENT MARGIN	ANDEAN ARC / CENTRAL ANDEAN VOLCANIC ZONE / PERU / EL MISTI	MISTI 3, PACHECO SECTOR	-16.29	-16.29	-71.41	-71.41	SAE			s_JMI-117A [20737]	ANDESITE [20737]									VOL					WR [20737]	61.7	0.65		17.4				5.08	4.95	2.18	0.09		2.25	4.4	0.26
[20737]	CONVERGENT MARGIN	ANDEAN ARC / CENTRAL ANDEAN VOLCANIC ZONE / PERU / EL MISTI	MISTI 3, NNE FLANK	-16.29	-16.29	-71.41	-71.41	SAE			s_MIS-20 [20737]	ANDESITE [20737]									VOL					WR [20737]	59.5	0.83		17.25				5.62	5.8	2.81	0.09		2.09	4.2	0.3
[20737]	CONVERGENT MARGIN	ANDEAN ARC / CENTRAL ANDEAN VOLCANIC ZONE / PERU / EL MISTI	MISTI 3, Q. SAN LAZARO	-16.29	-16.29	-71.41	-71.41	SAE			s_MIS-24 [20737]	ANDESITE [20737]									VOL					WR [20737]	58	0.92		16.8				6.07	6.45	3.63	0.1		2.05	3.98	0.34
[20737]	CONVERGENT MARGIN	ANDEAN ARC / CENTRAL ANDEAN VOLCANIC ZONE / PERU / EL MISTI	MISTI 3, Q. GUARANGAL	-16.29	-16.29	-71.41	-71.41	SAE			s_JMI-196 [20737]	ANDESITE [20737]									VOL					WR [20737]	60.2	0.75		16.9				5.15	4.93	2.56	0.08		2.28	4.2	0.23
[20737]	CONVERGENT MARGIN	ANDEAN ARC / CENTRAL ANDEAN VOLCANIC ZONE / PERU / EL MISTI	MISTI 3, NW FLANK	-16.29	-16.29	-71.41	-71.41	SAE			s_JMI-51 [20737]	ANDESITE [20737]									VOL					WR [20737]	61.8	0.64		17.55				4.98	5.03	2.12	0.09		2.33	4.3	0.23
[20737]	CONVERGENT MARGIN	ANDEAN ARC / CENTRAL ANDEAN VOLCANIC ZONE / PERU / EL MISTI	MISTI 3, WNW FLANK	-16.29	-16.29	-71.41	-71.41	SAE			s_JMI-143 [20737]	ANDESITE [20737]									VOL					WR [20737]	63	0.54		17.35				4.43	4.46	1.58	0.1		2.48	4.62	0.26
[20737]	CONVERGENT MARGIN	ANDEAN ARC / CENTRAL ANDEAN VOLCANIC ZONE / PERU / EL MISTI	MISTI 3, Q. SAN LAZARO	-16.29	-16.29	-71.41	-71.41	SAE			s_MIS-26 [20737]	ANDESITE [20737]									VOL					WR [20737]	60.3	0.65		17.05				5.1	5.2	2.51	0.1		2.15	3.65	0.25
[20737]	CONVERGENT MARGIN	ANDEAN ARC / CENTRAL ANDEAN VOLCANIC ZONE / PERU / EL MISTI	MISTI 3, Q. SAN LAZARO	-16.29	-16.29	-71.41	-71.41	SAE			s_MIS-27 [20737]	ANDESITE [20737]									VOL					WR [20737]	62	0.63		17.25				5.07	5.4	2.44	0.1		2.16	4.11	0.25
[20737]	CONVERGENT MARGIN	ANDEAN ARC / CENTRAL ANDEAN VOLCANIC ZONE / PERU / EL MISTI	MISTI 3, Q. SAN LAZARO	-16.29	-16.29	-71.41	-71.41	SAE			s_MIS-30 [20737]	ANDESITE [20737]									VOL					WR [20737]	58.3	0.84		17.16				5.85	6	3.2	0.1		2.06	4.12	0.3
[20737]	CONVERGENT MARGIN	ANDEAN ARC / CENTRAL ANDEAN VOLCANIC ZONE / PERU / EL MISTI	MISTI 3, Q. GUARANGAL	-16.29	-16.29	-71.41	-71.41	SAE			s_MIS-31C [20737]	ANDESITE [20737]									VOL					WR [20737]	60	0.62		17.45				5.21	5.45	2.55	0.1		2.14	4.15	0.23
[20737]	CONVERGENT MARGIN	ANDEAN ARC / CENTRAL ANDEAN VOLCANIC ZONE / PERU / EL MISTI	MISTI 3, Q. GUARANGAL	-16.29	-16.29	-71.41	-71.41	SAE			s_MIS-31S [20737]	ANDESITE [20737]									VOL					WR [20737]	59	0.77		17.35				5.76	5.9	3.07	0.1		2.02	4.12	0.26
[20737]	CONVERGENT MARGIN	ANDEAN ARC / CENTRAL ANDEAN VOLCANIC ZONE / PERU / EL MISTI	MISTI 3, Q. GUARANGAL	-16.29	-16.29	-71.41	-71.41	SAE			s_MIS-40 [20737]	ANDESITE [20737]									VOL					WR [20737]	59	0.82		17.45				5.91	6.28	3.23	0.1		2.1	4.02	0.29
[20737]	CONVERGENT MARGIN	ANDEAN ARC / CENTRAL ANDEAN VOLCANIC ZONE / PERU / EL MISTI	MISTI 3, Q. GUARANGAL	-16.29	-16.29	-71.41	-71.41	SAE			s_MIS-56 [20737]	ANDESITE [20737]									VOL					WR [20737]	58	0.95		17.1				6.21	6.28	3.66	0.1		2.09	4.19	0.32
[20737]	CONVERGENT MARGIN	ANDEAN ARC / CENTRAL ANDEAN VOLCANIC ZONE / PERU / EL MISTI	MISTI 3, Q. GUARANGAL	-16.29	-16.29	-71.41	-71.41	SAE			s_MIS-57 [20737]	ANDESITE [20737]									VOL					WR [20737]	58.8	0.76		17.75				5.94	6.14	2.99	0.11		2.07	4.07	0.25
[4432]	CONVERGENT MARGIN	ANDEAN ARC / CENTRAL ANDEAN VOLCANIC ZONE / PERU / CERRO JAYAPAYUNI		-16	-18	-69	-72	SAE			s_P250 [4432]	RHYOLITE, BIOTITE [4432]				NEOGENE [4432]					VOL					WR [4432]	72.2
[20737]	CONVERGENT MARGIN	ANDEAN ARC / CENTRAL ANDEAN VOLCANIC ZONE / PERU / EL MISTI	MISTI 3, AGUADA BLANCA	-16.29	-16.29	-71.41	-71.41	SAE			s_MIS-67 [20737]	ANDESITE [20737]									VOL					WR [20737]	58.2	0.77		17.3				6.1	6.05	3.02	0.12		2	3.9	0.27
[20737]	CONVERGENT MARGIN	ANDEAN ARC / CENTRAL ANDEAN VOLCANIC ZONE / PERU / EL MISTI	MISTI 3, Q. AGUA SALADA	-16.29	-16.29	-71.41	-71.41	SAE			s_JMI-6 [20737]	ANDESITE [20737]									VOL					WR [20737]	62.1	0.92		16.15				5.11	4.64	2.41	0.07		2.96	4.29	0.27
[20737]	CONVERGENT MARGIN	ANDEAN ARC / CENTRAL ANDEAN VOLCANIC ZONE / PERU / EL MISTI	MISTI 3, Q. SAN LAZARO	-16.29	-16.29	-71.41	-71.41	SAE			s_JMI-43 [20737]	ANDESITE [20737]									VOL					WR [20737]	60.2	0.69		17.31				5.37	5.07	2.54	0.11		2.23	4.24	0.25
[20737]	CONVERGENT MARGIN	ANDEAN ARC / CENTRAL ANDEAN VOLCANIC ZONE / PERU / EL MISTI	MISTI 3, PACHECO SECTOR	-16.29	-16.29	-71.41	-71.41	SAE			s_JMI-113 [20737]	ANDESITE [20737]									VOL					WR [20737]	60.1	0.73		17.55				5.74	5.55	2.82	0.1		2.11	4.25	0.25
[20737]	CONVERGENT MARGIN	ANDEAN ARC / CENTRAL ANDEAN VOLCANIC ZONE / PERU / EL MISTI	MISTI 3, Q. SAN LAZARO	-16.29	-16.29	-71.41	-71.41	SAE			s_JMI-125 [20737]	ANDESITE [20737]									VOL					WR [20737]	61	0.68		17.15				5.22	5.24	2.56	0.09		2.26	4.4	0.26
[20737]	CONVERGENT MARGIN	ANDEAN ARC / CENTRAL ANDEAN VOLCANIC ZONE / PERU / EL MISTI	MISTI 3, Q. PASTORES	-16.29	-16.29	-71.41	-71.41	SAE			s_JMI-134 [20737]	NOT GIVEN [20737]									VOL					WR [20737]	69.1	0.23		14.65				1.73	1.71	0.54	0.09		3.13	4	0.14
[20737]	CONVERGENT MARGIN	ANDEAN ARC / CENTRAL ANDEAN VOLCANIC ZONE / PERU / EL MISTI	MISTI 3, NE FLANK	-16.29	-16.29	-71.41	-71.41	SAE			s_JMI-56 [20737]	ANDESITE [20737]									VOL					WR [20737]	59	0.81		17.55				5.99	5.95	3.26	0.1		2.02	4.24	0.22
[20737]	CONVERGENT MARGIN	ANDEAN ARC / CENTRAL ANDEAN VOLCANIC ZONE / PERU / EL MISTI	MISTI 3, NE FLANK	-16.29	-16.29	-71.41	-71.41	SAE			s_JMI-57 [20737]	ANDESITE [20737]									VOL					WR [20737]	59	0.92		16.72				5.67	5.67	2.95	0.09		2.37	4.24	0.3
[20737]	CONVERGENT MARGIN	ANDEAN ARC / CENTRAL ANDEAN VOLCANIC ZONE / PERU / EL MISTI	MISTI 3, Q. SAN LAZARO	-16.29	-16.29	-71.41	-71.41	SAE			s_JMI-41A [20737]	ANDESITE [20737]									VOL					WR [20737]	57.86	0.77		17.53				5.97	5.86	2.95	0.11		2.1	4.18	0.24
[20737]	CONVERGENT MARGIN	ANDEAN ARC / CENTRAL ANDEAN VOLCANIC ZONE / PERU / EL MISTI	MISTI 3, TOP, NORTHERN LAVA FLOW	-16.29	-16.29	-71.41	-71.41	SAE			s_JMI-67 [20737]	ANDESITE [20737]									VOL					WR [20737]	59.15	0.87		17.6				5.74	5.85	2.97	0.09		2.05	4.43	0.28
[4432]	CONVERGENT MARGIN	ANDEAN ARC / CENTRAL ANDEAN VOLCANIC ZONE / PERU / EL MISTI		-16.294	-16.294	-71.409	-71.409	SAE			s_P254 [4432]	DACITE, CLINOPYROXENE-ORTHOPYROXENE [4432]				NEOGENE [4432]					VOL					WR [4432]	62.53
[20737]	CONVERGENT MARGIN	ANDEAN ARC / CENTRAL ANDEAN VOLCANIC ZONE / PERU / EL MISTI	MISTI 3, Q. AGUA SALADA	-16.29	-16.29	-71.41	-71.41	SAE			s_JMI-204 [20737]	ANDESITE [20737]									VOL					WR [20737]	58.3	0.86		17.54				6.26	6.1	3.35	0.1		2.04	4.34	0.28
[20737]	CONVERGENT MARGIN	ANDEAN ARC / CENTRAL ANDEAN VOLCANIC ZONE / PERU / EL MISTI	MISTI 3, CACAYACU SUBURB	-16.29	-16.29	-71.41	-71.41	SAE			s_JMI-219 [20737]	ANDESITE [20737]									VOL					WR [20737]	63.5	0.51		15.9				3.73	3.64	1.63	0.07		3	3.2	0.17
[20737]	CONVERGENT MARGIN	ANDEAN ARC / CENTRAL ANDEAN VOLCANIC ZONE / PERU / EL MISTI	MISTI 3, Q. CARABAYA	-16.29	-16.29	-71.41	-71.41	SAE			s_JMI-231 [20737]	ANDESITE [20737]									VOL					WR [20737]	57.3	0.94		17.1				6.12	5.94	3.43	0.1		2.08	4.2	0.34
[20737]	CONVERGENT MARGIN	ANDEAN ARC / CENTRAL ANDEAN VOLCANIC ZONE / PERU / EL MISTI	MISTI 3, Q. CARABAYA	-16.29	-16.29	-71.41	-71.41	SAE			s_JMI-232 [20737]	ANDESITE [20737]									VOL					WR [20737]	60.8	0.55		17.3				4.64	4.56	1.66	0.1		2.49	4.53	0.32
[20737]	CONVERGENT MARGIN	ANDEAN ARC / CENTRAL ANDEAN VOLCANIC ZONE / PERU / EL MISTI	MISTI 3, Q. CARABAYA	-16.29	-16.29	-71.41	-71.41	SAE			s_JMI-233 [20737]	ANDESITE [20737]									VOL					WR [20737]	58.85	0.88		16.9				5.72	5.6	3.23	0.09		2.27	4.3	0.29
[20737]	CONVERGENT MARGIN	ANDEAN ARC / CENTRAL ANDEAN VOLCANIC ZONE / PERU / EL MISTI	MISTI 3, Q. CARABAYA	-16.29	-16.29	-71.41	-71.41	SAE			s_JMI-237 [20737]	ANDESITE [20737]									VOL					WR [20737]	60	0.85		16.9				5.71	5.6	3	0.09		2.35	4.24	0.26
[20737]	CONVERGENT MARGIN	ANDEAN ARC / CENTRAL ANDEAN VOLCANIC ZONE / PERU / EL MISTI	MISTI 3, TOP OF VOLCANO	-16.29	-16.29	-71.41	-71.41	SAE			s_JMI-59 [20737]	ANDESITE [20737]									VOL					WR [20737]	57.9	0.95		16.8				5.76	5.78	2.97	0.09		2.4	4.04	0.3
[20737]	CONVERGENT MARGIN	ANDEAN ARC / CENTRAL ANDEAN VOLCANIC ZONE / PERU / EL MISTI	MISTI 3, WNW FLANK	-16.29	-16.29	-71.41	-71.41	SAE			s_MIS-62 [20737]	ANDESITE [20737]									VOL					WR [20737]	58.5	0.85		17.6				6.18	6.2	3.29	0.1		2.08	4.2	0.27
[20737]	CONVERGENT MARGIN	ANDEAN ARC / CENTRAL ANDEAN VOLCANIC ZONE / PERU / EL MISTI	MISTI 3, TOP OF VOLCANO	-16.29	-16.29	-71.41	-71.41	SAE			s_JMI-67 [20737]	ANDESITE [20737]									VOL					WR [20737]	59.15	0.87		17.6				5.74	5.85	2.97	0.09		2.05	4.43	0.28
[20737]	CONVERGENT MARGIN	ANDEAN ARC / CENTRAL ANDEAN VOLCANIC ZONE / PERU / EL MISTI	MISTI 3, SUMMIT	-16.29	-16.29	-71.41	-71.41	SAE			s_JMI-155 [20737]	ANDESITE [20737]									VOL					WR [20737]	59.85	0.81		17				5.62	5.25	2.97	0.09		2.57	4.4	0.3
[4432]	CONVERGENT MARGIN	ANDEAN ARC / CENTRAL ANDEAN VOLCANIC ZONE / PERU / EL MISTI		-16.294	-16.294	-71.409	-71.409	SAE			s_P255 [4432]	RHYOLITE, CLINOPYROXENE-ORTHOPYROXENE [4432]				NEOGENE [4432]					VOL					WR [4432]	68.54
[20737]	CONVERGENT MARGIN	ANDEAN ARC / CENTRAL ANDEAN VOLCANIC ZONE / PERU / EL MISTI	MISTI 3, SUMMIT	-16.29	-16.29	-71.41	-71.41	SAE			s_JMI-159 [20737]	ANDESITE [20737]									VOL					WR [20737]	56	0.89		16.9				6.33	6.33	3.55	0.1		2.48	3.98	0.35
[20737]	CONVERGENT MARGIN	ANDEAN ARC / CENTRAL ANDEAN VOLCANIC ZONE / PERU / EL MISTI	MISTI 3, TOP OF VOLCANO	-16.29	-16.29	-71.41	-71.41	SAE			s_JMI-169 [20737]	ANDESITE [20737]									VOL					WR [20737]	59.2	0.85		17.4				5.87	5.9	3.12	0.09		2	4.5	0.27
[20737]	CONVERGENT MARGIN	ANDEAN ARC / CENTRAL ANDEAN VOLCANIC ZONE / PERU / EL MISTI	MISTI 3, HISTORIC CRATER	-16.29	-16.29	-71.41	-71.41	SAE			s_JMI-171 [20737]	ANDESITE [20737]									VOL					WR [20737]	60.2	0.87		16.8				6.07	5.47	3.6	0.09		2.11	4	0.23
[20737]	CONVERGENT MARGIN	ANDEAN ARC / CENTRAL ANDEAN VOLCANIC ZONE / PERU / EL MISTI	MISTI 3, Q. AGUA SALADA	-16.29	-16.29	-71.41	-71.41	SAE			s_MIS-51 [20737]	ANDESITE [20737]									VOL					WR [20737]	60.2	0.73		16.7				5.08	5.32	2.63	0.09		2.55	4.3	0.31
[20737]	CONVERGENT MARGIN	ANDEAN ARC / CENTRAL ANDEAN VOLCANIC ZONE / PERU / EL MISTI	MISTI 3, Q. AGUA SALADA	-16.29	-16.29	-71.41	-71.41	SAE			s_MIS-46 [20737]	ANDESITE [20737]									VOL					WR [20737]	63	0.68		16				4.54	4.8	2.24	0.09		2.78	4.1	0.25
[20737]	CONVERGENT MARGIN	ANDEAN ARC / CENTRAL ANDEAN VOLCANIC ZONE / PERU / EL MISTI	MISTI 4, Q. PASTORES	-16.29	-16.29	-71.41	-71.41	SAE			s_JMI-137 [20737]	ANDESITE [20737]									VOL					WR [20737]	58.5	0.85		17.1				5.91	5.65	3.12	0.1		2.06	4.25	0.29
[20737]	CONVERGENT MARGIN	ANDEAN ARC / CENTRAL ANDEAN VOLCANIC ZONE / PERU / EL MISTI	MISTI 4, TOP OF VOLCANO	-16.29	-16.29	-71.41	-71.41	SAE			s_JMI-160 [20737]	ANDESITE [20737]									VOL					WR [20737]	57.3	0.83		17.6				6.48	6.4	3.7	0.1		1.87	4.14	0.23
[20737]	CONVERGENT MARGIN	ANDEAN ARC / CENTRAL ANDEAN VOLCANIC ZONE / PERU / EL MISTI	MISTI 4, NW FLANK	-16.29	-16.29	-71.41	-71.41	SAE			s_MI-0908 [20737]	ANDESITE [20737]									VOL					WR [20737]	56.3	0.91		17.79				6.3	6.67	3.7	0.1		2.04	4.05	0.28
[20737]	CONVERGENT MARGIN	ANDEAN ARC / CENTRAL ANDEAN VOLCANIC ZONE / PERU / EL MISTI	MISTI 4, SUMMIT, WNW	-16.29	-16.29	-71.41	-71.41	SAE			s_JMI-64 [20737]	ANDESITE [20737]									VOL					WR [20737]	61.15	0.75		17.25				5.35	4.68	2.38	0.09		2.52	4.12	0.25
[20737]	CONVERGENT MARGIN	ANDEAN ARC / CENTRAL ANDEAN VOLCANIC ZONE / PERU / EL MISTI	MISTI 4, Q. SAN LAZARO	-16.29	-16.29	-71.41	-71.41	SAE			s_JMI-43 [20737]	ANDESITE [20737]									VOL					WR [20737]	60.2	0.69		17.31				5.37	5.07	2.54	0.11		2.23	4.24	0.25
[4432]	CONVERGENT MARGIN	ANDEAN ARC / CENTRAL ANDEAN VOLCANIC ZONE / PERU / CERRO ANCO NAZA		-16	-18	-69	-72	SAE			s_P289 [4432]	ANDESITE, ORTHOPYROXENE-CLINOPYROXENE-HORNBLENDE [4432]				NEOGENE [4432]					VOL					WR [4432]	59.5
[20737]	CONVERGENT MARGIN	ANDEAN ARC / CENTRAL ANDEAN VOLCANIC ZONE / PERU / EL MISTI	MISTI 4, SUMMIT, WNW	-16.29	-16.29	-71.41	-71.41	SAE			s_JMI-61 [20737]	ANDESITE [20737]									VOL					WR [20737]	59.5	0.87		17				6	5.43	3.4	0.09		2.24	4.09	0.22
[20737]	CONVERGENT MARGIN	ANDEAN ARC / CENTRAL ANDEAN VOLCANIC ZONE / PERU / EL MISTI	MISTI 4, Q. CARABAYA	-16.29	-16.29	-71.41	-71.41	SAE			s_JMI-230 [20737]	ANDESITE [20737]									VOL					WR [20737]	60	0.79		16.9				5.4	5.1	2.63	0.08		2.34	4.15	0.25
[4432]	CONVERGENT MARGIN	ANDEAN ARC / CENTRAL ANDEAN VOLCANIC ZONE / PERU / CERRO CHIARPUJO		-16	-18	-69	-72	SAE			s_P290 [4432]	ANDESITE, OLIVINE-CLINOPYROXENE-ORTHOPYROXENE [4432]				NEOGENE [4432]					VOL					WR [4432]	60.24
[4432]	CONVERGENT MARGIN	ANDEAN ARC / CENTRAL ANDEAN VOLCANIC ZONE / PERU / CERRO QUESLLAMPO		-16	-18	-69	-72	SAE			s_P292 [4432]	RHYOLITE, BIOTITE [4432]				NEOGENE [4432]					VOL					WR [4432]	76.5
[4432]	CONVERGENT MARGIN	ANDEAN ARC / CENTRAL ANDEAN VOLCANIC ZONE / PERU / CERRO QUESLLAMPO		-16	-18	-69	-72	SAE			s_P293 [4432]	RHYOLITE, BIOTITE [4432]				NEOGENE [4432]					VOL					WR [4432]	75.14
[4595]	CONVERGENT MARGIN	ANDEAN ARC / AUSTRAL VOLCANIC ZONE / CHILE	LAS VIZACHAS PLATEAU, MAGALLAN REGION	-50.7	-50.7	-72.33	-72.33	SAE			s_2611-A [4595]	BASALT [4595]				QUATERNARY [4595]				PORPHYRITIC [4595]	VOL					WR [4595]	49.84	1.78		14.64	0.04			11.04	8.77	8.45	0.18	0.06	1.34	3.18	0.03
[4595]	CONVERGENT MARGIN	ANDEAN ARC / AUSTRAL VOLCANIC ZONE / CHILE	LAS VIZACHAS PLATEAU, MAGALLAN REGION	-50.7	-50.7	-72.33	-72.33	SAE			s_2611-B [4595]	BASALT [4595]				QUATERNARY [4595]				PORPHYRITIC [4595]	VOL					WR [4595]	48.92	1.44		14.17		3.46	6.78		8.42	8.93	0.18		1.4	2.75	0.37	2.51
[4595]	CONVERGENT MARGIN	ANDEAN ARC / AUSTRAL VOLCANIC ZONE / CHILE	LAS VIZACHAS PLATEAU, MAGALLAN REGION	-50.7	-50.7	-72.33	-72.33	SAE			s_2913 [4595]	BASALT [4595]				QUATERNARY [4595]				PORPHYRITIC [4595]	VOL					WR [4595]	47.59	1.55		14.07		3.25	6.96		7.9	10	0.15		1.13	2.76	0.33	3.73
[4595]	CONVERGENT MARGIN	ANDEAN ARC / AUSTRAL VOLCANIC ZONE / CHILE	LAS VIZACHAS PLATEAU, MAGALLAN REGION	-50.7	-50.7	-72.33	-72.33	SAE			s_2915 [4595]	BASALT [4595]				QUATERNARY [4595]				PORPHYRITIC [4595]	VOL					WR [4595]	50.03	1.38		14.63		3.85	6.39		8.13	8.07	0.15		1.41	2.89	0.29	2.53
[4595]	CONVERGENT MARGIN	ANDEAN ARC / AUSTRAL VOLCANIC ZONE / CHILE	LAS VIZACHAS PLATEAU, MAGALLAN REGION	-50.7	-50.7	-72.33	-72.33	SAE			s_27112 [4595]	BASALT [4595]				QUATERNARY [4595]				PORPHYRITIC [4595]	VOL					WR [4595]	49.28	1.76		14.02	0.07			10.83	9.41	9.2	0.15	0.04	1.61	3.58	0.01
[4595]	CONVERGENT MARGIN	ANDEAN ARC / AUSTRAL VOLCANIC ZONE / CHILE	LAS VIZACHAS PLATEAU, MAGALLAN REGION	-50.7	-50.7	-72.33	-72.33	SAE			s_NV-1 [4595]	HARZBURGITE, SPINEL, XENOLITH [4595]				QUATERNARY [4595]					PER					WR [4595]	41.24	0.1		0.68		2.77	5.41		0.08	43.88	0.14		0.01	0.03	0.04	5.26
[4595]	CONVERGENT MARGIN	ANDEAN ARC / AUSTRAL VOLCANIC ZONE / CHILE	LAS VIZACHAS PLATEAU, MAGALLAN REGION	-50.7	-50.7	-72.33	-72.33	SAE			s_NV-1^ [4595]	HARZBURGITE, SPINEL, XENOLITH [4595]				QUATERNARY [4595]					PER					WR [4595]	45.1	0		0.21	0.55			8.53	0.74	42.2	0.09	0.04	0	0	0
[4595]	CONVERGENT MARGIN	ANDEAN ARC / AUSTRAL VOLCANIC ZONE / CHILE	LAS VIZACHAS PLATEAU, MAGALLAN REGION	-50.7	-50.7	-72.33	-72.33	SAE			s_NV-2 [4595]	LHERZOLITE, XENOLITH [4595]				QUATERNARY [4595]					PER					WR [4595]	45.47	0.16		0.96		0.89	8.13		2.41	41.1	0.13		0.01	0.12	0.06	0.38
[4595]	CONVERGENT MARGIN	ANDEAN ARC / AUSTRAL VOLCANIC ZONE / CHILE	LAS VIZACHAS PLATEAU, MAGALLAN REGION	-50.7	-50.7	-72.33	-72.33	SAE			s_NR-1 [4595]	LHERZOLITE, XENOLITH [4595]				QUATERNARY [4595]					PER					WR [4595]	45.68	0.13		1.36		4.68	5.75		2.43	34.87	0.18		0.02	0.09	0.06	4.11
[20737]	CONVERGENT MARGIN	ANDEAN ARC / CENTRAL ANDEAN VOLCANIC ZONE / PERU / EL MISTI	MISTI 1, NW FLANK, RIO CHILI	-16.29	-16.29	-71.41	-71.41	SAE			s_JMI-30 [20737]	ANDESITE [20737]									VOL					WR [20737]	58.2	0.8		17.58				6.05	5.97	3.14	0.1		2.06	4.24	0.25
[20737]	CONVERGENT MARGIN	ANDEAN ARC / CENTRAL ANDEAN VOLCANIC ZONE / PERU / EL MISTI	MISTI 1, NW FLANK, RIO CHILI	-16.29	-16.29	-71.41	-71.41	SAE			s_JMI-68 [20737]	ANDESITE [20737]									VOL					WR [20737]	60.15	0.78		17.5				5.54	5.34	2.67	0.1		2.3	4.39	0.26
[20737]	CONVERGENT MARGIN	ANDEAN ARC / CENTRAL ANDEAN VOLCANIC ZONE / PERU / EL MISTI	MISTI 1, Q. CANGALLO	-16.29	-16.29	-71.41	-71.41	SAE			s_JMI-69 [20737]	ANDESITE [20737]									VOL					WR [20737]	60.3	0.75		17.5				5.38	5.26	2.53	0.1		2.27	4.48	0.26
[20737]	CONVERGENT MARGIN	ANDEAN ARC / CENTRAL ANDEAN VOLCANIC ZONE / PERU / EL MISTI	MISTI 1, NW FLANK, RIO CHILI	-16.29	-16.29	-71.41	-71.41	SAE			s_JMI-107 [20737]	ANDESITE [20737]									VOL					WR [20737]	59	0.89		17				5.9	5.6	3.22	0.09		2.25	4.38	0.3
[20737]	CONVERGENT MARGIN	ANDEAN ARC / CENTRAL ANDEAN VOLCANIC ZONE / PERU / EL MISTI	MISTI 2, Q. GUARANGAL	-16.29	-16.29	-71.41	-71.41	SAE			s_MIS-36 [20737]	ANDESITE [20737]									VOL					WR [20737]	61.8	0.62		17.25				4.9	5.16	2.38	0.1		2.25	4.14	0.24
[20737]	CONVERGENT MARGIN	ANDEAN ARC / CENTRAL ANDEAN VOLCANIC ZONE / PERU / EL MISTI	MISTI 2, NW FLANK	-16.29	-16.29	-71.41	-71.41	SAE			s_JMI-146 [20737]	ANDESITE [20737]									VOL					WR [20737]	59.7	0.7		17.6				5.89	5.75	2.64	0.11		2.03	4.15	0.29
[20737]	CONVERGENT MARGIN	ANDEAN ARC / CENTRAL ANDEAN VOLCANIC ZONE / PERU / EL MISTI	MISTI 2, NE FLANK	-16.29	-16.29	-71.41	-71.41	SAE			s_JMI-55 [20737]	ANDESITE [20737]									VOL					WR [20737]	60.4	0.79		17.5				5.47	5.48	2.73	0.09		2.32	4.28	0.24
[20737]	CONVERGENT MARGIN	ANDEAN ARC / CENTRAL ANDEAN VOLCANIC ZONE / PERU / EL MISTI	MISTI 2, NE FLANK	-16.29	-16.29	-71.41	-71.41	SAE			s_JMI-55A [20737]	ANDESITE [20737]									VOL					WR [20737]	58.8	0.86		17.5				5.84	6.04	3.14	0.09		2	4.4	0.26
[20737]	CONVERGENT MARGIN	ANDEAN ARC / CENTRAL ANDEAN VOLCANIC ZONE / PERU / EL MISTI	MISTI 2, NW FLANK	-16.29	-16.29	-71.41	-71.41	SAE			s_JMI-153 [20737]	ANDESITE [20737]									VOL					WR [20737]	57.5	0.87		17.3				6.22	6.3	3.63	0.1		2.4	4.55	0.33
[20737]	CONVERGENT MARGIN	ANDEAN ARC / CENTRAL ANDEAN VOLCANIC ZONE / PERU / EL MISTI	MISTI 2, NW FLANK, RIO CHILI	-16.29	-16.29	-71.41	-71.41	SAE			s_MI-1208 [20737]	ANDESITE [20737]									VOL					WR [20737]	58.43	0.79		17.5				5.93	5.83	2.96	0.1		2.2	4.17	0.3
[20737]	CONVERGENT MARGIN	ANDEAN ARC / CENTRAL ANDEAN VOLCANIC ZONE / PERU / EL MISTI	MISTI 3, Q. PASTORES	-16.29	-16.29	-71.41	-71.41	SAE			s_MIS-0204 [20737]	ANDESITE [20737]									VOL					WR [20737]	57.7	0.89		17				5.96	5.95	3.33	0.1		2.08	4.07	0.3
[20737]	CONVERGENT MARGIN	ANDEAN ARC / CENTRAL ANDEAN VOLCANIC ZONE / PERU / EL MISTI	MISTI 3, Q. PASTORES	-16.29	-16.29	-71.41	-71.41	SAE			s_MI-0508 [20737]	RHYODACITE [20737]									VOL					WR [20737]	69.61	0.16		14.35				1.3	1.27	0.38	0.09		3.49	3.96	0.13
[20737]	CONVERGENT MARGIN	ANDEAN ARC / CENTRAL ANDEAN VOLCANIC ZONE / PERU / EL MISTI	MISTI 3, CHIGUATA	-16.29	-16.29	-71.41	-71.41	SAE			s_MI-0208A [20737]	RHYODACITE [20737]									VOL					WR [20737]	70.67	0.16		14.66				1.21	1.4	0.42	0.09		3.89	3.8	0.11
[20737]	CONVERGENT MARGIN	ANDEAN ARC / CENTRAL ANDEAN VOLCANIC ZONE / PERU / EL MISTI	MISTI 3, CAYMA	-16.29	-16.29	-71.41	-71.41	SAE			s_MI-0408 [20737]	RHYODACITE [20737]									VOL					WR [20737]	69.35	0.16		14.53				1.31	1.52	0.45	0.09		3.63	3.86	0.15
[20737]	CONVERGENT MARGIN	ANDEAN ARC / CENTRAL ANDEAN VOLCANIC ZONE / PERU / EL MISTI	MISTI 3, Q. PASTORES	-16.29	-16.29	-71.41	-71.41	SAE			s_MI-0708 [20737]	ANDESITE [20737]									VOL					WR [20737]	62.86	0.62		14.91				4.85	3.61	2.26	0.1		2.87	3.6	0.24
[20737]	CONVERGENT MARGIN	ANDEAN ARC / CENTRAL ANDEAN VOLCANIC ZONE / PERU / EL MISTI	MISTI 3, SUMMIT, NORTHERN FLANK	-16.29	-16.29	-71.41	-71.41	SAE			s_JMI-66 [20737]	ANDESITE [20737]									VOL					WR [20737]	61	0.79		17.2				5.4	5.17	2.64	0.09		2.57	4.39	0.29
[20737]	CONVERGENT MARGIN	ANDEAN ARC / CENTRAL ANDEAN VOLCANIC ZONE / PERU / EL MISTI	MISTI 3, Q. HUARANGAL	-16.29	-16.29	-71.41	-71.41	SAE			s_JMI-200B [20737]	ANDESITE [20737]									VOL					WR [20737]	62.6	0.61		16.2				4.55	4.55	2.32	0.09		2.58	3.85	0.21
[20737]	CONVERGENT MARGIN	ANDEAN ARC / CENTRAL ANDEAN VOLCANIC ZONE / PERU / EL MISTI	MISTI 4, TOP OF THE VOLCANO	-16.29	-16.29	-71.41	-71.41	SAE			s_JMI-64B [20737]	ANDESITE [20737]									VOL					WR [20737]	59.6	0.87		17.05				5.8	5.41	3.12	0.09		2.55	4.24	0.3
[20737]	CONVERGENT MARGIN	ANDEAN ARC / CENTRAL ANDEAN VOLCANIC ZONE / PERU / EL MISTI	MISTI 4, AGUADA BLANCA	-16.29	-16.29	-71.41	-71.41	SAE			s_MIS0020 [20737]	ANDESITE [20737]									VOL					WR [20737]	58	0.79		17.6				5.88	6.12	3.09	0.1		2.06	4.22	0.25
[20737]	CONVERGENT MARGIN	ANDEAN ARC / CENTRAL ANDEAN VOLCANIC ZONE / PERU / EL MISTI	MISTI 4, ROAD TO CHACHANI	-16.29	-16.29	-71.41	-71.41	SAE			s_JMI-45 [20737]	ANDESITE [20737]									VOL					WR [20737]	59.7	0.66		17.25				4.91	4.89	2.14	0.1		2.33	4.09	0.25
[20737]	CONVERGENT MARGIN	ANDEAN ARC / CENTRAL ANDEAN VOLCANIC ZONE / PERU / EL MISTI	MISTI 4, SUMMIT, WNW	-16.29	-16.29	-71.41	-71.41	SAE			s_JMI-161 [20737]	ANDESITE [20737]									VOL					WR [20737]	59.5	0.82		17				5.8	5.9	3	0.09		1.99	4.21	0.31
[20737]	CONVERGENT MARGIN	ANDEAN ARC / CENTRAL ANDEAN VOLCANIC ZONE / PERU / EL MISTI	MISTI 4, TOP OF THE VOLCANO	-16.29	-16.29	-71.41	-71.41	SAE			s_JMI-168B [20737]	ANDESITE [20737]									VOL					WR [20737]	59.8	0.87		17.05				5.79	5.12	3.05	0.09		2.54	4.38	0.3
[20754]	CONVERGENT MARGIN	ANDEAN ARC / SOUTHERN ANDEAN VOLCANIC ZONE / CHILE / LLAIMA	1 JANUARY 2008 ERUPTION	-38.6958	-38.6958	-71.7317	-71.7317	SAE			s_SCORIA A [20754]	BASALT [20754]									VOL					WR [20754]	51.59	1.05		18.46				8.85	9.88	5.53	0.16		0.59	3.1	0.19
[20754]	CONVERGENT MARGIN	ANDEAN ARC / SOUTHERN ANDEAN VOLCANIC ZONE / CHILE / LLAIMA	1 JANUARY 2008 ERUPTION	-38.6958	-38.6958	-71.7317	-71.7317	SAE			s_SCORIA B [20754]	BASALT [20754]									VOL					WR [20754]	51.2	1.02		18.41				8.76	10	5.7	0.16		0.58	3.12	0.19
[20754]	CONVERGENT MARGIN	ANDEAN ARC / SOUTHERN ANDEAN VOLCANIC ZONE / CHILE / LLAIMA	1 JANUARY 2008 ERUPTION	-38.6958	-38.6958	-71.7317	-71.7317	SAE			s_SCORIA C [20754]	BASALT [20754]									VOL					WR [20754]	51.45	1.04		18.22				8.95	9.92	5.52	0.16		0.59	3.13	0.19
[20754]	CONVERGENT MARGIN	ANDEAN ARC / SOUTHERN ANDEAN VOLCANIC ZONE / CHILE / LLAIMA	1 JANUARY 2008 ERUPTION	-38.6958	-38.6958	-71.7317	-71.7317	SAE			s_SCORIA [20754]	BASALT [20754]									VOL					WR [20754]	51.2	1.01		18.2				9	9.89	5.83	0.16		0.56	3.06	0.18
[20754]	CONVERGENT MARGIN	ANDEAN ARC / SOUTHERN ANDEAN VOLCANIC ZONE / CHILE / LLAIMA	1 JANUARY 2008 ERUPTION	-38.6958	-38.6958	-71.7317	-71.7317	SAE			s_PLATES [20754]	BASALT [20754]									VOL					WR [20754]	51.26	0.99		18.16				9.04	9.86	6.13	0.16		0.54	3.05	0.18
[3469]	CONVERGENT MARGIN	ANDEAN ARC / CENTRAL ANDEAN VOLCANIC ZONE / CHILE		-26.82	-26.82	-69.25	-69.25	SAE			s_Z-813 [3469]	DACITE [3469]									VOL					WR [3469]
[3469]	CONVERGENT MARGIN	ANDEAN ARC / CENTRAL ANDEAN VOLCANIC ZONE / CHILE		-26.82	-26.82	-69.25	-69.25	SAE			s_Z-815 [3469]	DACITE [3469]									VOL					WR [3469]
[3469]	CONVERGENT MARGIN	ANDEAN ARC / CENTRAL ANDEAN VOLCANIC ZONE / CHILE		-27.65	-27.65	-69.67	-69.67	SAE			s_SH-128 [3469]	GRANODIORITE [3469]									PLU					WR [3469]
[3469]	CONVERGENT MARGIN	ANDEAN ARC / CENTRAL ANDEAN VOLCANIC ZONE / CHILE		-26.55	-26.55	-70.4	-70.4	SAE			s_SH-523 [3469]	DIORITE, QUARTZ [3469]									PLU					WR [3469]
[3469]	CONVERGENT MARGIN	ANDEAN ARC / CENTRAL ANDEAN VOLCANIC ZONE / CHILE		-26.55	-26.55	-70.38	-70.38	SAE			s_SH-511 [3469]	GRANODIORITE [3469]									PLU					WR [3469]
[3469]	CONVERGENT MARGIN	ANDEAN ARC / CENTRAL ANDEAN VOLCANIC ZONE / CHILE		-26.58	-26.58	-70.57	-70.57	SAE			s_SH-526 [3469]	DIORITE, QUARTZ [3469]									PLU					WR [3469]
[3469]	CONVERGENT MARGIN	ANDEAN ARC / CENTRAL ANDEAN VOLCANIC ZONE / CHILE		-27.35	-27.35	-70.93	-70.93	SAE			s_SH-111 [3469]	TRONDHJEMITE [3469]									PLU					WR [3469]
[3469]	CONVERGENT MARGIN	ANDEAN ARC / CENTRAL ANDEAN VOLCANIC ZONE / CHILE		-26.88	-26.88	-68.32	-68.32	SAE			s_Q-5 [3469]	ANDESITE [3469]									VOL					WR [3469]
[3469]	CONVERGENT MARGIN	ANDEAN ARC / CENTRAL ANDEAN VOLCANIC ZONE / CHILE		-26.9	-26.9	-68.33	-68.33	SAE			s_Q-9 [3469]	ANDESITE [3469]									VOL					WR [3469]
[3469]	CONVERGENT MARGIN	ANDEAN ARC / CENTRAL ANDEAN VOLCANIC ZONE / ARGENTINA		-27.3	-27.3	-66.66	-66.66	SAE			s_JC-33 [3469]	DACITE [3469]									VOL					WR [3469]
[3469]	CONVERGENT MARGIN	ANDEAN ARC / CENTRAL ANDEAN VOLCANIC ZONE / ARGENTINA		-27.33	-27.33	-66.68	-66.68	SAE			s_JC-77A [3469]	ANDESITE [3469]									VOL					WR [3469]
[3469]	CONVERGENT MARGIN	ANDEAN ARC / SOUTHERN ANDEAN VOLCANIC ZONE / ARGENTINA		-28.68	-28.68	-67.7	-67.7	SAE			s_JC-27 [3469]	ANDESITE [3469]									VOL					WR [3469]
[3469]	CONVERGENT MARGIN	ANDEAN ARC / CENTRAL ANDEAN VOLCANIC ZONE / CHILE		-26.77	-26.77	-69.47	-69.47	SAE			s_Z-260C [3469]	RHYOLITE [3469]									VOL					WR [3469]
[3469]	CONVERGENT MARGIN	ANDEAN ARC / CENTRAL ANDEAN VOLCANIC ZONE / CHILE		-27.77	-27.77	-70.02	-70.02	SAE			s_Z-273 [3469]	RHYOLITE [3469]									VOL					WR [3469]
[3469]	CONVERGENT MARGIN	ANDEAN ARC / CENTRAL ANDEAN VOLCANIC ZONE / CHILE		-27.8	-27.8	-70.08	-70.08	SAE			s_Z-545B [3469]	BASALT [3469]									VOL					WR [3469]
[3469]	CONVERGENT MARGIN	ANDEAN ARC / CENTRAL ANDEAN VOLCANIC ZONE / CHILE		-27.27	-27.27	-69.98	-69.98	SAE			s_Z-565 [3469]	ANDESITE [3469]									VOL					WR [3469]
[3469]	CONVERGENT MARGIN	ANDEAN ARC / CENTRAL ANDEAN VOLCANIC ZONE / CHILE		-28.12	-28.12	-69.98	-69.98	SAE			s_Z-144 [3469]	ANDESITE [3469]									VOL					WR [3469]
[3469]	CONVERGENT MARGIN	ANDEAN ARC / CENTRAL ANDEAN VOLCANIC ZONE / CHILE		-27.15	-27.15	-69.88	-69.88	SAE			s_Z-560 [3469]	BASALT [3469]									VOL					WR [3469]
[3469]	CONVERGENT MARGIN	ANDEAN ARC / CENTRAL ANDEAN VOLCANIC ZONE / CHILE		-26.82	-26.82	-69.37	-69.37	SAE			s_Z-684 [3469]	BASALT [3469]									VOL					WR [3469]
[3469]	CONVERGENT MARGIN	ANDEAN ARC / CENTRAL ANDEAN VOLCANIC ZONE / ARGENTINA		-27.43	-27.43	-66.53	-66.53	SAE			s_JC-51 [3469]	AUGENGNEISS [3469]									MET					WR [3469]
[3469]	CONVERGENT MARGIN	ANDEAN ARC / CENTRAL ANDEAN VOLCANIC ZONE / CHILE		-26.55	-26.55	-70.38	-70.38	SAE			s_SH-511 [3469]	GRANODIORITE [3469]									PLU					WR [3469]
[3469]	CONVERGENT MARGIN	ANDEAN ARC / CENTRAL ANDEAN VOLCANIC ZONE / CHILE		-26.58	-26.58	-70.57	-70.57	SAE			s_SH-526 [3469]	DIORITE, QUARTZ [3469]									PLU					WR [3469]
[3469]	CONVERGENT MARGIN	ANDEAN ARC / CENTRAL ANDEAN VOLCANIC ZONE / CHILE		-27.35	-27.35	-70.93	-70.93	SAE			s_SH-111 [3469]	TRONDHJEMITE [3469]									PLU					WR [3469]
[3469]	CONVERGENT MARGIN	ANDEAN ARC / CENTRAL ANDEAN VOLCANIC ZONE / CHILE		-27.35	-27.35	-70.93	-70.93	SAE			s_SH-111 [3469]	TRONDHJEMITE [3469]									PLU					WR [3469]
[4043]	CONVERGENT MARGIN	ANDEAN ARC / CENTRAL ANDEAN VOLCANIC ZONE / ARGENTINA / MAURI FORMATION	E. KUSIMA	-17.2411	-17.2411	-69.2414	-69.2414	SAE	4060	4060	s_BO3 [4043]	BASALT, OLIVINE-CLINOPYROXENE [4043]									VOL					WR [4043]													4.28
[4043]	CONVERGENT MARGIN	ANDEAN ARC / CENTRAL ANDEAN VOLCANIC ZONE / ARGENTINA / ABAROA FORMATION	CO. CANASITA	-17.7414	-17.7414	-69.1592	-69.1592	SAE	4580	4580	s_PH43 [4043]	DACITE, CLINOPYROXENE [4043]									VOL					WR [4043]													3.84
[4043]	CONVERGENT MARGIN	ANDEAN ARC / CENTRAL ANDEAN VOLCANIC ZONE / ARGENTINA / ABAROA FORMATION	E. KOLKHE UMA	-17.5469	-17.5469	-69.2186	-69.2186	SAE	4310	4310	s_LA80-6 [4043]	ANDESITE, CLINOPYROXENE-ORTHOPYROXENE [4043]								PORPHYRITIC [4043]	VOL					WR [4043]													3.55
[4043]	CONVERGENT MARGIN	ANDEAN ARC / CENTRAL ANDEAN VOLCANIC ZONE / ARGENTINA / ABAROA FORMATION	C. LUPIJCALA	-17.565	-17.565	-69.2253	-69.2253	SAE	4060	4060	s_LA80-4 [4043]	DACITE, AMPHIBOLE [4043]									VOL					WR [4043]													2.68
[4043]	CONVERGENT MARGIN	ANDEAN ARC / CENTRAL ANDEAN VOLCANIC ZONE / BOLIVIA / MOROCOCALA VOLCANIC FIELD	TANKHA TANKHA CALDERA	-18.1097	-18.1097	-66.7214	-66.7214	SAE	4825	4825	s_PHM1 [4043]	DACITE, QUARTZ-BIOTITE [4043]									VOL					WR [4043]													4.72
[4043]	CONVERGENT MARGIN	ANDEAN ARC / CENTRAL ANDEAN VOLCANIC ZONE / BOLIVIA / MOROCOCALA VOLCANIC FIELD	TANKHA TANKHA CALDERA	-18.1097	-18.1097	-66.7214	-66.7214	SAE	4825	4825	s_PHM2 [4043]	DACITE, QUARTZ-BIOTITE [4043]									VOL					WR [4043]													4.36
[3212][3227]	CONVERGENT MARGIN	ANDEAN ARC / CENTRAL ANDEAN VOLCANIC ZONE / CHILE / PARINACOTA	NEVADOS DE PAYACHATA COMPLEX, LAGO CHUNGARA	-18.2153	-18.2153	-69.1367	-69.1367	SAE			s_PAR118 [3212]	ANDESITE [3212]									VOL					WR [3212]	59.1	1.13		15.96		6.19		5.57	5.14	2.93	0.08		3.13	4.04	0.42
[3212][3227]	CONVERGENT MARGIN	ANDEAN ARC / CENTRAL ANDEAN VOLCANIC ZONE / CHILE / CAQUENA	NEVADOS DE PAYACHATA	-18.0625	-18.0625	-69.2181	-69.2181	SAE			s_CAQ001 [3212]	ANDESITE [3212]									VOL					WR [3212]	61	0.91		15.91		4.97		4.47	4.49	2.17	0.07		3.23	4.38	0.39		1.21
[3212][3227][11543]	CONVERGENT MARGIN	ANDEAN ARC / CENTRAL ANDEAN VOLCANIC ZONE / CHILE / AJOYA-CHOQUELIMPIE	NEVADOS DE PAYACHATA	-18.2458	-18.2458	-69.2194	-69.2194	SAE			s_AJO177 [3212] / s_AJO 177 [11543]	ANDESITE [3212] / NOT GIVEN [11543]				NEOGENE [11543]					VOL					WR [3212]	60.1	0.67		16.9		6.1		5.49	5.47	2.39	0.11		2.34	3.59	0.22		0.52
[3212][3227]	CONVERGENT MARGIN	ANDEAN ARC / CENTRAL ANDEAN VOLCANIC ZONE / CHILE / AJOYA-CHOQUELIMPIE	NEVADOS DE PAYACHATA	-18.2458	-18.2458	-69.2194	-69.2194	SAE			s_RIG187 [3212]	RHYOLITE [3212] / NOT GIVEN [3227]									VOL					WR [3212]	73.6	0.2		12.96		1.3		1.17	0.87	0.18	0.05		4.56	3.78	0.05		0.59
[3212][3227]	CONVERGENT MARGIN	ANDEAN ARC / CENTRAL ANDEAN VOLCANIC ZONE / CHILE / LAUCA	NEVADOS DE PAYACHATA	-18.3667	-18.3667	-69.3667	-69.3667	SAE			s_LAU106 [3212]	RHYOLITE [3212]									VOL					WR [3212]	73.2	0.15		13.46		1.07		0.96	0.63	0.16	0.07		4.32	3.74	0.04		1.32
[10229][11543]	CONVERGENT MARGIN	ANDEAN ARC / CENTRAL ANDEAN VOLCANIC ZONE / CHILE / LAUCA	NEVADOS DE PAYACHATA	-18.3667	-18.3667	-69.3667	-69.3667	SAE			s_LAU-189 [10229]	RHYOLITE [10229] / NOT GIVEN [11543]				NEOGENE [11543]					VOL					WR [10229]	74.37	0.17		13.01				1.12	0.82	0.65	0.08		5.76	2.92	0.06
[3212]	CONVERGENT MARGIN	ANDEAN ARC / CENTRAL ANDEAN VOLCANIC ZONE / CHILE / CHUCULLO (CHUCUYO)	NEVADOS DE PAYACHATA, VILACOLLO	-18.2167	-18.2167	-69.3333	-69.3333	SAE			s_CHU171 [3212]	ANDESITE [3212]									VOL			F		WR [3212]	58.1	1.31		15.93				5.94	5.38	3.2	0.08		2.87	4.13	0.5
[21041][23433]	CONVERGENT MARGIN	ANDEAN ARC / SOUTHERN ANDEAN VOLCANIC ZONE / CHILE / SAN JORGE		-39.34	-39.34	-71.66	-71.66	SAE			s_SJ-B-2A [21041]	BASALT [21041]									VOL					WR [21041]	50.26	0.518		13.63				9.25	8.98	11.76	0.158		0.36	2.31	0.1
[21041]	CONVERGENT MARGIN	ANDEAN ARC / SOUTHERN ANDEAN VOLCANIC ZONE / CHILE / SAN JORGE		-39.34	-39.34	-71.66	-71.66	SAE			s_SJ-L-1 [21041]	BASALT [21041]									VOL					WR [21041]	50.8	0.575		14.24				9.5	8.97	11.45	0.161		0.41	2.48	0.13
[21041][23433]	CONVERGENT MARGIN	ANDEAN ARC / SOUTHERN ANDEAN VOLCANIC ZONE / CHILE / SAN JORGE		-39.34	-39.34	-71.66	-71.66	SAE			s_SJ-L-3 [21041]	BASALT [21041]									VOL					WR [21041]	51.61	0.572		14.45				9.22	9.26	10.55	0.156		0.42	2.6	0.14
[21041]	CONVERGENT MARGIN	ANDEAN ARC / SOUTHERN ANDEAN VOLCANIC ZONE / CHILE / SAN JORGE		-39.34	-39.34	-71.66	-71.66	SAE			s_SJ-L-5 [21041]	BASALT [21041]									VOL					WR [21041]	51.4	0.554		14.08				9.12	9.2	10.83	0.156		0.41	2.56	0.13
[21041]	CONVERGENT MARGIN	ANDEAN ARC / SOUTHERN ANDEAN VOLCANIC ZONE / CHILE / SAN JORGE		-39.34	-39.34	-71.66	-71.66	SAE			s_SJ-L-6 [21041]	BASALT [21041]									VOL					WR [21041]	51.54	0.573		14.45				9.04	9.36	9.94	0.156		0.42	2.64	0.16
[21041]	CONVERGENT MARGIN	ANDEAN ARC / SOUTHERN ANDEAN VOLCANIC ZONE / CHILE / SAN JORGE		-39.34	-39.34	-71.66	-71.66	SAE			s_SJ-T-1 [21041]	BASALT [21041]									VOL					WR [21041]	51.56	0.734		14.82				8.71	9.92	11.28	0.165		0.37	2.4	0.14
[21041][23433]	CONVERGENT MARGIN	ANDEAN ARC / SOUTHERN ANDEAN VOLCANIC ZONE / CHILE / SAN JORGE		-39.34	-39.34	-71.66	-71.66	SAE			s_SJ-T-3 [21041]	BASALT [21041]									VOL					WR [21041]	51.65	0.722		14.81				8.69	10.1	11.09	0.165		0.36	2.38	0.13
[21041]	CONVERGENT MARGIN	ANDEAN ARC / SOUTHERN ANDEAN VOLCANIC ZONE / CHILE / SAN JORGE		-39.34	-39.34	-71.66	-71.66	SAE			s_SJ-T-6 [21041]	BASALT [21041]									VOL					WR [21041]	50.63	0.741		15.28				8.52	9.76	10.82	0.166		0.39	2.42	0.13
[21041]	CONVERGENT MARGIN	ANDEAN ARC / SOUTHERN ANDEAN VOLCANIC ZONE / CHILE / SAN JORGE		-39.34	-39.34	-71.66	-71.66	SAE			s_SJ-T-8 [21041]	BASALT [21041]									VOL					WR [21041]	51.45	0.79		16.06				8.66	9.81	10.19	0.159		0.42	2.55	0.14
[20346]	CONVERGENT MARGIN	ANDEAN ARC / SOUTHERN ANDEAN VOLCANIC ZONE / CHILE / REDONDO		-39.27	-39.28	-71.72	-71.72	SAE			s_140194-9 [20346]	BASALT [20346]									VOL					WR [20346]	51.55	1.01		17.96				8.43	8.83	6.49	0.15		0.84	3.32	0.31
[20828]	CONVERGENT MARGIN	ANDEAN ARC / SOUTHERN ANDEAN VOLCANIC ZONE / CHILE / PUYEHUE	LAGO TRAFUL	-40.59	-40.59	-72.12	-72.12	SAE			s_120299-9 [20828]	DACITE [20828]				HOLOCENE [20828]					VOL					WR [20828]	66.25	0.33		14.53				4.25	1.86	0.47	0.12		2.57	4.75	0.1
[20828]	CONVERGENT MARGIN	ANDEAN ARC / SOUTHERN ANDEAN VOLCANIC ZONE / CHILE / PUYEHUE	MIL HOJAS, PAJARITOS QUARRY	-40.59	-40.59	-72.12	-72.12	SAE			s_PU-05-04 [20828]	DACITE [20828]				HOLOCENE [20828]					VOL					WR [20828]	65.44	0.78		14.51				5.35	2.56	0.83	0.12		2.44	4.88	0.17
[20828]	CONVERGENT MARGIN	ANDEAN ARC / SOUTHERN ANDEAN VOLCANIC ZONE / CHILE / PUYEHUE	MIL HOJAS, RIO MINERO	-40.59	-40.59	-72.12	-72.12	SAE			s_110299-7D [20828]	DACITE [20828]				HOLOCENE [20828]					VOL					WR [20828]	67.36	0.76		14.31				4.3	2.59	0.85	0.12		2.6	4.85	0.27
[20828]	CONVERGENT MARGIN	ANDEAN ARC / SOUTHERN ANDEAN VOLCANIC ZONE / CHILE / ANTILLANCA VOLCANIC GROUP	PLAYA NEGRA, PASO CARDENAL SAMORE	-40.771	-40.771	-72.153	-72.153	SAE			s_090303-1B [20828]	ANDESITE, BASALTIC [20828]				HOLOCENE [20828]					VOL					WR [20828]	52.5	0.94		19.01				8.96	9.11	4.79	0.15		0.72	3.29	0.21
[20828]	CONVERGENT MARGIN	ANDEAN ARC / SOUTHERN ANDEAN VOLCANIC ZONE / CHILE / ANTILLANCA VOLCANIC GROUP	PLAYA NEGRA, PASO CARDENAL SAMORE	-40.771	-40.771	-72.153	-72.153	SAE			s_090303-1A [20828]	DACITE [20828]				HOLOCENE [20828]					VOL					WR [20828]	66.49	0.39		14.83				2.67	2.48	0.7	0.08		2.07	4.3	0.14
[20828]	CONVERGENT MARGIN	ANDEAN ARC / SOUTHERN ANDEAN VOLCANIC ZONE / CHILE / ANTILLANCA VOLCANIC GROUP	PLAYA NEGRA, BORDER	-40.771	-40.771	-72.153	-72.153	SAE			s_PU-04-05D [20828]	ANDESITE, BASALTIC [20828]				HOLOCENE [20828]					VOL					WR [20828]	53.05	0.95		18.26				8.91	8.84	4.55	0.15		0.71	3.42	0.21
[20828]	CONVERGENT MARGIN	ANDEAN ARC / SOUTHERN ANDEAN VOLCANIC ZONE / CHILE / ANTILLANCA VOLCANIC GROUP	PLAYA NEGRA, NW OF LAGO TRAFUL	-40.771	-40.771	-72.153	-72.153	SAE			s_240198-4 M [20828]	DACITE [20828]				HOLOCENE [20828]					VOL					WR [20828]	66.65	0.38		15.72				2.42	2.43	0.78	0.09		2.74	4.28	0.14
[20828]	CONVERGENT MARGIN	ANDEAN ARC / SOUTHERN ANDEAN VOLCANIC ZONE / CHILE / ANTILLANCA VOLCANIC GROUP	RIO MINERO	-40.771	-40.771	-72.153	-72.153	SAE			s_110299-7B [20828]	ANDESITE [20828]				HOLOCENE [20828]					VOL					WR [20828]	60.64	1		17.24				6.11	5.29	2.09	0.15		1.49	4.68	0.17
[20828]	CONVERGENT MARGIN	ANDEAN ARC / SOUTHERN ANDEAN VOLCANIC ZONE / CHILE / PUYEHUE-CORDON CAULLE	CORDON CAULLE, PASO CARDENAL, 1922 PUMICE	-40.51	-40.51	-72.24	-72.24	SAE			s_161297-2E [20828]	DACITE [20828]				HOLOCENE [20828]					VOL					WR [20828]	67.6	0.8		13.87				4.71	2.74	0.84	0.13		2.61	5.46	0.21
[20828]	CONVERGENT MARGIN	ANDEAN ARC / SOUTHERN ANDEAN VOLCANIC ZONE / CHILE / PUYEHUE-CORDON CAULLE	CORDON CAULLE, 2011-2012 ERUPTION	-40.51	-40.51	-72.24	-72.24	SAE			s_DB171112 [20828]	DACITE [20828]				HOLOCENE [20828]					VOL					WR [20828]	69.12	0.7		14.38				4.55	2.23	0.69	0.12		2.71	5.25	0.15
[20828]	CONVERGENT MARGIN	ANDEAN ARC / SOUTHERN ANDEAN VOLCANIC ZONE / CHILE / PUYEHUE-CORDON CAULLE	CORDON CAULLE, 2011-2012 ERUPTION, NILAHUE	-40.51	-40.51	-72.24	-72.24	SAE			s_LV-1 [20828]	DACITE [20828]				HOLOCENE [20828]					VOL					WR [20828]	69.17	0.92		14.1				5.02	1.95	0.61	0.1		2.77	5.14	0.08
[20828]	CONVERGENT MARGIN	ANDEAN ARC / SOUTHERN ANDEAN VOLCANIC ZONE / CHILE / PUYEHUE-CORDON CAULLE	CORDON CAULLE, 2011-2012 ERUPTION, NILAHUE	-40.51	-40.51	-72.24	-72.24	SAE			s_CF-1 [20828]	DACITE [20828]				HOLOCENE [20828]					VOL					WR [20828]	68.72	0.71		13.73				5.29	2.15	0.69	0.1		2.73	5.14	0.09
[3831]	CONVERGENT MARGIN	ANDEAN ARC / SOUTHERN ANDEAN VOLCANIC ZONE / CHILE / VILLARRICA / VILLARRICA I		-39.42	-39.42	-71.95	-71.95	SAE			s_V1-1 [3831]	ANDESITE [3831]									VOL					WR [3831]	56.69	1.29		15.79		10.03			7.2	3.56	0.18		1.03	3.51	0.27		0.53
[3831]	CONVERGENT MARGIN	ANDEAN ARC / SOUTHERN ANDEAN VOLCANIC ZONE / CHILE / VILLARRICA / VILLARRICA I		-39.42	-39.42	-71.95	-71.95	SAE			s_V1-2 [3831]	ANDESITE [3831]									VOL					WR [3831]	55.56	1.02		16.88		8.42			8.32	4.53	0.17		0.9	3.98	0.22		0.17
[3831]	CONVERGENT MARGIN	ANDEAN ARC / SOUTHERN ANDEAN VOLCANIC ZONE / CHILE / VILLARRICA / VILLARRICA I		-39.42	-39.42	-71.95	-71.95	SAE			s_V1-3 [3831]	ANDESITE, BASALTIC [3831]									VOL					WR [3831]	52.49	1.23		16.55		10.25			9	6.4	0.16		0.71	3.08	0.24
[3831]	CONVERGENT MARGIN	ANDEAN ARC / SOUTHERN ANDEAN VOLCANIC ZONE / CHILE / VILLARRICA / VILLARRICA II		-39.42	-39.42	-71.95	-71.95	SAE			s_V2-1 [3831]	ANDESITE, BASALTIC [3831]									VOL					WR [3831]	52.87	1.11		17.37		9.28			9.86	5.08	0.15		0.64	2.88	0.2		0.23
[3831]	CONVERGENT MARGIN	ANDEAN ARC / SOUTHERN ANDEAN VOLCANIC ZONE / CHILE / VILLARRICA / VILLARRICA II		-39.42	-39.42	-71.95	-71.95	SAE			s_V2-3 [3831]	ANDESITE [3831]									VOL					WR [3831]	55	1.37		16.11		10.06			8.1	4.2	0.16		0.86	3.83	0.29		0.35
[3831]	CONVERGENT MARGIN	ANDEAN ARC / SOUTHERN ANDEAN VOLCANIC ZONE / CHILE / VILLARRICA / VILLARRICA II		-39.42	-39.42	-71.95	-71.95	SAE			s_V2-5 [3831]	ANDESITE [3831]									VOL					WR [3831]	55.38	1.32		16.04		10.68			7.65	3.67	0.17		0.91	3.75	0.26
[3831]	CONVERGENT MARGIN	ANDEAN ARC / SOUTHERN ANDEAN VOLCANIC ZONE / CHILE / VILLARRICA / VILLARRICA II		-39.42	-39.42	-71.95	-71.95	SAE			s_V2-6 [3831]	ANDESITE, BASALTIC [3831]									VOL					WR [3831]	52.4	1.11		17.97		9.3			10.31	5.01	0.15		0.66	3	0.23
[3831]	CONVERGENT MARGIN	ANDEAN ARC / SOUTHERN ANDEAN VOLCANIC ZONE / CHILE / VILLARRICA / VILLARRICA II		-39.42	-39.42	-71.95	-71.95	SAE			s_V2-7 [3831]	ANDESITE, BASALTIC [3831]									VOL					WR [3831]	52.68	1.05		18.74		8.92			10.25	4.47	0.15		0.61	3.06	0.19
[3831]	CONVERGENT MARGIN	ANDEAN ARC / SOUTHERN ANDEAN VOLCANIC ZONE / CHILE / VILLARRICA / VILLARRICA II		-39.42	-39.42	-71.95	-71.95	SAE			s_V2-8 [3831]	BASALT [3831]									VOL					WR [3831]	51.47	0.86		17.58		9.12			10.84	7.04	0.15		0.43	2.67	0.13
[3831]	CONVERGENT MARGIN	ANDEAN ARC / SOUTHERN ANDEAN VOLCANIC ZONE / CHILE / VILLARRICA / VILLARRICA II		-39.42	-39.42	-71.95	-71.95	SAE			s_V2-9 [3831]	ANDESITE, BASALTIC [3831]									VOL					WR [3831]	52.74	1.03		18.2		9.13			10.22	5.07	0.15		0.58	3.08	0.19
[3831]	CONVERGENT MARGIN	ANDEAN ARC / SOUTHERN ANDEAN VOLCANIC ZONE / CHILE / VILLARRICA / VILLARRICA III		-39.42	-39.42	-71.95	-71.95	SAE			s_V3-1 [3831]	ANDESITE, BASALTIC [3831]									VOL					WR [3831]	52.71	1.23		18.25		8.81			9.91	4.48	0.17		0.69	3.38	0.29		0.2
[3831]	CONVERGENT MARGIN	ANDEAN ARC / SOUTHERN ANDEAN VOLCANIC ZONE / CHILE / VILLARRICA / VILLARRICA III		-39.42	-39.42	-71.95	-71.95	SAE			s_V3-2 [3831]	ANDESITE, BASALTIC [3831]									VOL					WR [3831]	52.04	1.14		17.59		9.71			9.74	5.74	0.15		0.64	3.2	0.22
[3831]	CONVERGENT MARGIN	ANDEAN ARC / SOUTHERN ANDEAN VOLCANIC ZONE / CHILE / VILLARRICA / VILLARRICA III		-39.42	-39.42	-71.95	-71.95	SAE			s_V3-3 [3831]	ANDESITE, BASALTIC [3831]									VOL					WR [3831]	52.21	1.32		16.62		10.46			9.59	5.33	0.17		0.78	3.13	0.28
[3831]	CONVERGENT MARGIN	ANDEAN ARC / SOUTHERN ANDEAN VOLCANIC ZONE / CHILE / VILLARRICA / VILLARRICA III		-39.42	-39.42	-71.95	-71.95	SAE			s_V3-4 [3831]	ANDESITE, BASALTIC [3831]									VOL					WR [3831]	52.43	1.17		18.13		9.36			9.95	4.9	0.15		0.68	3.23	0.24
[3831]	CONVERGENT MARGIN	ANDEAN ARC / SOUTHERN ANDEAN VOLCANIC ZONE / CHILE / VILLARRICA / VILLARRICA III		-39.42	-39.42	-71.95	-71.95	SAE			s_V3-5 [3831]	ANDESITE, BASALTIC [3831]							1971		VOL					WR [3831]	52.19	1.14		16.82		9.73			9.61	6.12	0.16		0.63	3.18	0.24		0.13
[3831]	CONVERGENT MARGIN	ANDEAN ARC / SOUTHERN ANDEAN VOLCANIC ZONE / CHILE / VILLARRICA / VILLARRICA III		-39.42	-39.42	-71.95	-71.95	SAE			s_V3-6 [3831]	ANDESITE, BASALTIC [3831]							1971		VOL					WR [3831]	52.37	1.15		16.85		9.76			9.58	6.11	0.16		0.65	3.21	0.22
[3831]	CONVERGENT MARGIN	ANDEAN ARC / SOUTHERN ANDEAN VOLCANIC ZONE / CHILE / VILLARRICA / VILLARRICA III		-39.42	-39.42	-71.95	-71.95	SAE			s_V3-7 [3831]	ANDESITE, BASALTIC [3831]							1971		VOL					WR [3831]	52.6	1.15		16.79		9.76			9.62	6.05	0.16		0.65	3.12	0.22
[5039]	CONVERGENT MARGIN	ANDEAN ARC / CENTRAL ANDEAN VOLCANIC ZONE / ARGENTINA / PIRURAYO VOLCANIC COMPLEX	NORTHERN PUNA	-22.35	-22.35	-65.87	-65.87	SAE			s_CE-2 [5039]	NOT GIVEN [5039]									VOL					WR [5039]	60.14	0.85		17.82				6.17	6	2.85	0.13		1.96	2.78	0.24
[5039]	CONVERGENT MARGIN	ANDEAN ARC / CENTRAL ANDEAN VOLCANIC ZONE / ARGENTINA / PIRURAYO VOLCANIC COMPLEX	NORTHERN PUNA	-22.35	-22.35	-65.87	-65.87	SAE			s_CE-5 [5039]	NOT GIVEN [5039]									VOL					WR [5039]	69.79	0.62		14.53				4.64	3.24	0.74	0.1		3.2	2.08	0.23
[5039]	CONVERGENT MARGIN	ANDEAN ARC / CENTRAL ANDEAN VOLCANIC ZONE / ARGENTINA / EL MORRO	NORTHERN PUNA, NEAR JAMA	-23.18	-23.18	-66.9	-66.9	SAE			s_AGUI-19 [5039]	NOT GIVEN [5039]									PLU					WR [5039]	60.96	0.67		16.88				6.29	5.13	2.81	0.09		2.54	3.54	0.33
[5039]	CONVERGENT MARGIN	ANDEAN ARC / CENTRAL ANDEAN VOLCANIC ZONE / ARGENTINA / EL MORRO	NORTHERN PUNA, NEAR JAMA	-23.18	-23.18	-66.9	-66.9	SAE			s_AGUI-21 [5039]	NOT GIVEN [5039]									PLU					WR [5039]	62.08	0.73		16.43				5.85	5.79	2.48	0.08		2.28	3.36	0.28
[5039]	CONVERGENT MARGIN	ANDEAN ARC / CENTRAL ANDEAN VOLCANIC ZONE / ARGENTINA / CABRERIA FORMATION	NORTHERN PUNA	-22.23	-22.23	-66.33	-66.33	SAE			s_CCL-32 [5039]	NOT GIVEN [5039]									VOL					WR [5039]	60.42	0.68		15.53				5.29	4.12	2.2	0.06		3.14	2.11	0.26
[5039]	CONVERGENT MARGIN	ANDEAN ARC / CENTRAL ANDEAN VOLCANIC ZONE / ARGENTINA / CABRERIA FORMATION	NORTHERN PUNA	-22.23	-22.23	-66.33	-66.33	SAE			s_CCL-38 [5039]	NOT GIVEN [5039]									VOL					WR [5039]	63.74	0.69		15.86				4.99	4.18	2.3	0.06		3.19	2.16	0.22
[5039]	CONVERGENT MARGIN	ANDEAN ARC / CENTRAL ANDEAN VOLCANIC ZONE / ARGENTINA / CABRERIA FORMATION	NORTHERN PUNA	-22.23	-22.23	-66.33	-66.33	SAE			s_CCL-37 [5039]	NOT GIVEN [5039]									VOL					WR [5039]	60.41	0.74		16.37				5.22	4.99	2.14	0.08		2.79	2.68	0.23
[5039]	CONVERGENT MARGIN	ANDEAN ARC / CENTRAL ANDEAN VOLCANIC ZONE / ARGENTINA / CABRERIA FORMATION	NORTHERN PUNA	-22.23	-22.23	-66.33	-66.33	SAE			s_PO-R [5039]	NOT GIVEN [5039]									VOL					WR [5039]	61.96	0.56		14.99				3.53	3.86	1.49	0.08		3.41	2.24	0.22
[5039]	CONVERGENT MARGIN	ANDEAN ARC / CENTRAL ANDEAN VOLCANIC ZONE / ARGENTINA / CASA COLORADA	NORTHERN PUNA, DACITE DOME COMPLEX	-22.32	-22.32	-66.33	-66.33	SAE			s_CCL-1 [5039]	NOT GIVEN [5039]									VOL					WR [5039]	64.88	0.63		14.68				3.63	3.12	1.72	0.04		4.57	1.84	0.2
[5039]	CONVERGENT MARGIN	ANDEAN ARC / CENTRAL ANDEAN VOLCANIC ZONE / ARGENTINA / CASA COLORADA	NORTHERN PUNA, DACITE DOME COMPLEX	-22.32	-22.32	-66.33	-66.33	SAE			s_P-1 [5039]	NOT GIVEN [5039]									VOL					WR [5039]	67.49	0.5		14.48				3.57	3.63	0.88	0.05		3.42	2.49	0.23
[5039]	CONVERGENT MARGIN	ANDEAN ARC / CENTRAL ANDEAN VOLCANIC ZONE / ARGENTINA / CASA COLORADA	NORTHERN PUNA, DACITE DOME COMPLEX	-22.32	-22.32	-66.33	-66.33	SAE			s_CCL-14 [5039]	NOT GIVEN [5039]									VOL					WR [5039]	66.45	0.51		15.49				4.49	2.57	1.36	0.12		4.98	1.67	0.21
[5039]	CONVERGENT MARGIN	ANDEAN ARC / CENTRAL ANDEAN VOLCANIC ZONE / ARGENTINA / MINUYOC	NORTHERN PUNA, DACITE DOME COMPLEX	-22.53	-22.53	-66.23	-66.23	SAE			s_MIN-9 [5039]	NOT GIVEN [5039]									VOL					WR [5039]	64.75	0.7		16.4				3.94	4.09	1.83	0.08		3.55	2.65	0.25
[5039]	CONVERGENT MARGIN	ANDEAN ARC / CENTRAL ANDEAN VOLCANIC ZONE / ARGENTINA / MINUYOC	NORTHERN PUNA, DACITE DOME COMPLEX	-22.53	-22.53	-66.23	-66.23	SAE			s_MIN-6 [5039]	NOT GIVEN [5039]									VOL					WR [5039]	64.36	0.6		15.83				4.26	2.65	2.03	0.06		3.57	2.62	0.24
[5039]	CONVERGENT MARGIN	ANDEAN ARC / CENTRAL ANDEAN VOLCANIC ZONE / ARGENTINA / MINUYOC	NORTHERN PUNA, DACITE DOME COMPLEX	-22.53	-22.53	-66.23	-66.23	SAE			s_MIN-5 [5039]	NOT GIVEN [5039]									VOL					WR [5039]	64.79	0.59		15.94				4.31	2.17	1.46	0.13		3.53	2.95	0.24
[5039]	CONVERGENT MARGIN	ANDEAN ARC / CENTRAL ANDEAN VOLCANIC ZONE / ARGENTINA	NORTHERN PUNA, LAGUNA DE POZUELOS	-22.5	-22.66	-66.13	-66.25	SAE			s_PV-1 [5039]	NOT GIVEN [5039]									VOL					WR [5039]	63.29	0.55		15.71				4.03	4.3	1.88	0.08		3.11	2.45	0.24
[5039]	CONVERGENT MARGIN	ANDEAN ARC / CENTRAL ANDEAN VOLCANIC ZONE / ARGENTINA	NORTHERN PUNA, LAGUNA DE POZUELOS	-22.5	-22.66	-66.13	-66.25	SAE			s_UQUI-1 [5039]	DACITE [5039]									VOL					WR [5039]	64.54	0.7		15.36				5.55	5.96	1.29	0.07		3.51	2.18	0.22
[5039]	CONVERGENT MARGIN	ANDEAN ARC / CENTRAL ANDEAN VOLCANIC ZONE / ARGENTINA	NORTHERN PUNA, LAGUNA DE POZUELOS	-22.5	-22.66	-66.13	-66.25	SAE			s_UQUI-6 [5039]	DACITE [5039]									VOL					WR [5039]	67.13	0.65		15.93				4.28	4.61	2.22	0.07		2.47	1.99	0.19
[5039]	CONVERGENT MARGIN	ANDEAN ARC / CENTRAL ANDEAN VOLCANIC ZONE / ARGENTINA	NORTHERN PUNA, LAGUNA DE POZUELOS	-22.5	-22.66	-66.13	-66.25	SAE			s_PUCA-4 [5039]	NOT GIVEN [5039]									VOL					WR [5039]	65.75	0.82		15.99				4.42	4.77	2.09	0.06		3.71	1.64	0.25
[5039]	CONVERGENT MARGIN	ANDEAN ARC / CENTRAL ANDEAN VOLCANIC ZONE / ARGENTINA	NORTHERN PUNA, LAGUNA DE POZUELOS	-22.5	-22.66	-66.13	-66.25	SAE			s_PUCA-5 [5039]	NOT GIVEN [5039]									VOL					WR [5039]	69.51	0.66		12.73				5.54	2.78	1.6	1.41		4.05	0.85	0.25
[5039]	CONVERGENT MARGIN	ANDEAN ARC / CENTRAL ANDEAN VOLCANIC ZONE / ARGENTINA	NORTHERN PUNA, LAGUNA DE POZUELOS	-22.5	-22.66	-66.13	-66.25	SAE			s_PBI-3 [5039]	NOT GIVEN [5039]									VOL					WR [5039]	66.25	0.91		15.71				5.13	3.67	2.2	0.04		3.58	1.74	0.22
[5039]	CONVERGENT MARGIN	ANDEAN ARC / CENTRAL ANDEAN VOLCANIC ZONE / ARGENTINA / AGUILIRI	NORTHERN PUNA, LAVA DOME COMPLEX	-23.18	-23.28	-66.85	-66.95	SAE			s_AGUI-10 [5039]	NOT GIVEN [5039]									PLU					WR [5039]	68.83	0.64		16.84				2.54	2.91	1.41	0.04		3.53	3.35	0.18
[5039]	CONVERGENT MARGIN	ANDEAN ARC / CENTRAL ANDEAN VOLCANIC ZONE / ARGENTINA / AGUILIRI	NORTHERN PUNA, LAVA DOME COMPLEX	-23.18	-23.28	-66.85	-66.95	SAE			s_AGUI-13 [5039]	NOT GIVEN [5039]									PLU					WR [5039]	67.43	0.62		16.58				3.64	2.98	1.48	0.05		3.4	3.38	0.22
[5039]	CONVERGENT MARGIN	ANDEAN ARC / CENTRAL ANDEAN VOLCANIC ZONE / ARGENTINA / AGUILIRI	NORTHERN PUNA, LAVA DOME COMPLEX	-23.18	-23.28	-66.85	-66.95	SAE			s_AGUI-14 [5039]	NOT GIVEN [5039]									PLU					WR [5039]	67.14	0.67		16.04				3.46	3.48	1.34	0.04		3.63	3.58	0.24
[5039]	CONVERGENT MARGIN	ANDEAN ARC / CENTRAL ANDEAN VOLCANIC ZONE / ARGENTINA / AGUILIRI	NORTHERN PUNA, LAVA DOME COMPLEX	-23.18	-23.28	-66.85	-66.95	SAE			s_AGUI-28 [5039]	NOT GIVEN [5039]									VOL					WR [5039]	66.46	0.67		16.55				3.96	3.48	1.14	0.03		3.38	3.2	0.31
[5039]	CONVERGENT MARGIN	ANDEAN ARC / CENTRAL ANDEAN VOLCANIC ZONE / ARGENTINA / AGUILIRI	NORTHERN PUNA, LAVA DOME COMPLEX	-23.18	-23.28	-66.85	-66.95	SAE			s_AGUI-32 [5039]	NOT GIVEN [5039]									VOL					WR [5039]	66.51	0.73		16.68				4.36	3.38	0.79	0.05		3.55	3.47	0.31
[5039]	CONVERGENT MARGIN	ANDEAN ARC / CENTRAL ANDEAN VOLCANIC ZONE / ARGENTINA / AGUILIRI	NORTHERN PUNA, LAVA DOME COMPLEX	-23.18	-23.28	-66.85	-66.95	SAE			s_AGUI-36 [5039]	NOT GIVEN [5039]									VOL					WR [5039]	65.75	0.69		16.75				4.19	3.75	1.62	0.06		3.11	3.5	0.32
[5039]	CONVERGENT MARGIN	ANDEAN ARC / CENTRAL ANDEAN VOLCANIC ZONE / ARGENTINA / AGUILIRI	NORTHERN PUNA, LAVA DOME COMPLEX	-23.18	-23.28	-66.85	-66.95	SAE			s_AGUI-38 [5039]	DIORITE [5039]								CUMULATE [5039]	PLU					WR [5039]	60.52	1.18		17.29				6.66	5.06	2.35	0.05		2.65	3.09	0.41
[5039]	CONVERGENT MARGIN	ANDEAN ARC / CENTRAL ANDEAN VOLCANIC ZONE / ARGENTINA / CHINCHILLAS	NORTHERN PUNA, DOME COMPLEX	-22.5	-22.5	-66.25	-66.25	SAE			s_MCH-12 [5039]	NOT GIVEN [5039]									VOL					WR [5039]	68.18	0.68		15.08				2.79	1.19	1.26	0.03		5.77	1.63	0.29
[5039]	CONVERGENT MARGIN	ANDEAN ARC / CENTRAL ANDEAN VOLCANIC ZONE / ARGENTINA / CHINCHILLAS	NORTHERN PUNA, DOME COMPLEX	-22.5	-22.5	-66.25	-66.25	SAE			s_MCH-53-C [5039]	NOT GIVEN [5039]									VOL					WR [5039]	70.02	0.54		15.07				2.58	1.29	1.17	0.04		5.64	1.44	0.23
[5039]	CONVERGENT MARGIN	ANDEAN ARC / CENTRAL ANDEAN VOLCANIC ZONE / ARGENTINA / CHINCHILLAS	NORTHERN PUNA, DOME COMPLEX	-22.5	-22.5	-66.25	-66.25	SAE			s_MCH-55 [5039]	NOT GIVEN [5039]									VOL					WR [5039]	67.69	0.57		15.27				2.86	1.79	1.33	0.04		5.76	2.07	0.24
[5039]	CONVERGENT MARGIN	ANDEAN ARC / CENTRAL ANDEAN VOLCANIC ZONE / ARGENTINA / CHINCHILLAS	NORTHERN PUNA, DOME COMPLEX	-22.5	-22.5	-66.25	-66.25	SAE			s_MCH-3A [5039]	DIORITE [5039]								CUMULATE [5039]	PLU					WR [5039]	58.03	1.36		16.79				7.86	0.13	3.85	0.08		5.49	0.22	0.46
[5039]	CONVERGENT MARGIN	ANDEAN ARC / CENTRAL ANDEAN VOLCANIC ZONE / ARGENTINA / CHINCHILLAS	NORTHERN PUNA, DOME COMPLEX	-22.5	-22.5	-66.25	-66.25	SAE			s_MCH-3B [5039]	TONALITE [5039]								CUMULATE [5039]	PLU					WR [5039]	68.01	0.69		15.59				2.47	0.15	1	0.03		8.28	0.63	0.27
[5039]	CONVERGENT MARGIN	ANDEAN ARC / CENTRAL ANDEAN VOLCANIC ZONE / CHILE / PAN DE AZUCAR	NORTHERN PUNA	-22.53	-22.63	-66.02	-66.12	SAE			s_PA-16 [5039]	NOT GIVEN [5039]									VOL					WR [5039]	66.28	0.73		16.1				3.94	2.78	1.62	0.06		3.52	2.56	0.24
[5039]	CONVERGENT MARGIN	ANDEAN ARC / CENTRAL ANDEAN VOLCANIC ZONE / CHILE / PAN DE AZUCAR	NORTHERN PUNA	-22.53	-22.63	-66.02	-66.12	SAE			s_PA-6 [5039]	NOT GIVEN [5039]									VOL					WR [5039]	66.33	0.69		16.44				3.55	2.84	1.39	0.06		3.82	3	0.27
[5039]	CONVERGENT MARGIN	ANDEAN ARC / CENTRAL ANDEAN VOLCANIC ZONE / CHILE / PAN DE AZUCAR	NORTHERN PUNA	-22.53	-22.63	-66.02	-66.12	SAE			s_PA-52 [5039]	NOT GIVEN [5039]									VOL					WR [5039]	67.72	0.67		14.8				3.02	2.37	0.78	0.02		4.06	2.65	0.31
[5039]	CONVERGENT MARGIN	ANDEAN ARC / CENTRAL ANDEAN VOLCANIC ZONE / CHILE / PAN DE AZUCAR	NORTHERN PUNA	-22.53	-22.63	-66.02	-66.12	SAE			s_PA-38 [5039]	NOT GIVEN [5039]									VOL					WR [5039]	62.61	0.76		16.47				4.45	3.08	1.55	0.08		4.01	2.5	0.26
[5039]	CONVERGENT MARGIN	ANDEAN ARC / CENTRAL ANDEAN VOLCANIC ZONE / CHILE / PAN DE AZUCAR	NORTHERN PUNA	-22.53	-22.63	-66.02	-66.12	SAE			s_PA-46 [5039]	NOT GIVEN [5039]									VOL					WR [5039]	67.88	0.72		14.4				3.39	3.23	1.57	0.05		3.85	1.68	0.28
[5039]	CONVERGENT MARGIN	ANDEAN ARC / CENTRAL ANDEAN VOLCANIC ZONE / CHILE / PAN DE AZUCAR	NORTHERN PUNA	-22.53	-22.63	-66.02	-66.12	SAE			s_ISO-2 [5039]	NOT GIVEN [5039]									VOL					WR [5039]	64.23	0.8		14.55				4.19	3.54	1.69	0.06		3.92	3.18	0.31
[5039]	CONVERGENT MARGIN	ANDEAN ARC / CENTRAL ANDEAN VOLCANIC ZONE / CHILE / PAN DE AZUCAR	NORTHERN PUNA	-22.53	-22.63	-66.02	-66.12	SAE			s_AH-51 [5039]	DIORITE [5039]								CUMULATE [5039]	PLU					WR [5039]	58.09	1.54		15.86				8.45	5.29	3.47	0.09		3.2	2.22	0.38
[5039]	CONVERGENT MARGIN	ANDEAN ARC / CENTRAL ANDEAN VOLCANIC ZONE / CHILE / PAN DE AZUCAR	NORTHERN PUNA	-22.53	-22.63	-66.02	-66.12	SAE			s_ISO-3 [5039]	TONALITE [5039]								CUMULATE [5039]	PLU					WR [5039]	62.63	1.04		14.81				5.86	4.39	3.36	0.08		2.78	2.6	0.32
[5039]	CONVERGENT MARGIN	ANDEAN ARC / CENTRAL ANDEAN VOLCANIC ZONE / CHILE / PAN DE AZUCAR	NORTHERN PUNA	-22.53	-22.63	-66.02	-66.12	SAE			s_PA6GL-20 [5039]	NOT GIVEN [5039]									VOL					WR [5039]	75.81	0.03		12.34				1.12	0.48	0.11	0.08		2.23	1.08
[5039]	CONVERGENT MARGIN	ANDEAN ARC / CENTRAL ANDEAN VOLCANIC ZONE / CHILE / PAN DE AZUCAR	NORTHERN PUNA	-22.53	-22.63	-66.02	-66.12	SAE			s_ISO2GL-36 [5039]	NOT GIVEN [5039]									VOL					WR [5039]	75.19	0.2		11.39				0.3	0.43	0.06	0.04		5.47	1.18
[5039]	CONVERGENT MARGIN	ANDEAN ARC / CENTRAL ANDEAN VOLCANIC ZONE / ARGENTINA / PIRURAYO VOLCANIC COMPLEX	NORTHERN PUNA	-22.35	-22.35	-65.87	-65.87	SAE			s_CE-2 [5039]	NOT GIVEN [5039]									VOL					WR [5039]
[5039]	CONVERGENT MARGIN	ANDEAN ARC / CENTRAL ANDEAN VOLCANIC ZONE / ARGENTINA / PIRURAYO VOLCANIC COMPLEX	NORTHERN PUNA	-22.35	-22.35	-65.87	-65.87	SAE			s_CE-5 [5039]	NOT GIVEN [5039]									VOL					WR [5039]
[5039]	CONVERGENT MARGIN	ANDEAN ARC / CENTRAL ANDEAN VOLCANIC ZONE / ARGENTINA	NORTHERN PUNA, LAGUNA DE POZUELOS	-22.5	-22.66	-66.13	-66.25	SAE			s_PV-1 [5039]	NOT GIVEN [5039]									VOL					WR [5039]
[5039]	CONVERGENT MARGIN	ANDEAN ARC / CENTRAL ANDEAN VOLCANIC ZONE / ARGENTINA / CASA COLORADA	NORTHERN PUNA, DACITE DOME COMPLEX	-22.32	-22.32	-66.33	-66.33	SAE			s_CCL-1 [5039]	NOT GIVEN [5039]									VOL					WR [5039]
[5039]	CONVERGENT MARGIN	ANDEAN ARC / CENTRAL ANDEAN VOLCANIC ZONE / ARGENTINA / MINUYOC	NORTHERN PUNA, DACITE DOME COMPLEX	-22.53	-22.53	-66.23	-66.23	SAE			s_MIN-9 [5039]	NOT GIVEN [5039]									VOL					WR [5039]
[5039]	CONVERGENT MARGIN	ANDEAN ARC / CENTRAL ANDEAN VOLCANIC ZONE / CHILE / PAN DE AZUCAR	NORTHERN PUNA	-22.53	-22.63	-66.02	-66.12	SAE			s_PA-6 [5039]	NOT GIVEN [5039]									VOL					WR [5039]
[5039]	CONVERGENT MARGIN	ANDEAN ARC / CENTRAL ANDEAN VOLCANIC ZONE / CHILE / PAN DE AZUCAR	NORTHERN PUNA	-22.53	-22.63	-66.02	-66.12	SAE			s_PA-16 [5039]	NOT GIVEN [5039]									VOL					WR [5039]
[5039]	CONVERGENT MARGIN	ANDEAN ARC / CENTRAL ANDEAN VOLCANIC ZONE / CHILE / PAN DE AZUCAR	NORTHERN PUNA	-22.53	-22.63	-66.02	-66.12	SAE			s_PA-38 [5039]	NOT GIVEN [5039]									VOL					WR [5039]
[5039]	CONVERGENT MARGIN	ANDEAN ARC / CENTRAL ANDEAN VOLCANIC ZONE / CHILE / PAN DE AZUCAR	NORTHERN PUNA	-22.53	-22.63	-66.02	-66.12	SAE			s_ISO-2 [5039]	NOT GIVEN [5039]									VOL					WR [5039]
[5039]	CONVERGENT MARGIN	ANDEAN ARC / CENTRAL ANDEAN VOLCANIC ZONE / ARGENTINA / CHINCHILLAS	NORTHERN PUNA, DOME COMPLEX	-22.5	-22.5	-66.25	-66.25	SAE			s_MCH-55 [5039]	NOT GIVEN [5039]									VOL					WR [5039]
[3831]	CONVERGENT MARGIN	ANDEAN ARC / SOUTHERN ANDEAN VOLCANIC ZONE / CHILE / VILLARRICA / VILLARRICA III		-39.42	-39.42	-71.95	-71.95	SAE			s_V3-8 [3831]	ANDESITE, BASALTIC [3831]							1984		VOL					WR [3831]	52.23	1.16		16.86		9.98			9.44	5.85	0.16		0.66	3.17	0.24		0.28
[3831]	CONVERGENT MARGIN	ANDEAN ARC / SOUTHERN ANDEAN VOLCANIC ZONE / CHILE / VILLARRICA		-39.25	-39.25	-71.57	-71.57	SAE			s_V-1 [3831]	ANDESITE, BASALTIC [3831]									VOL					WR [3831]	52.16	1.13		17.44		9.54			10.06	5.46	0.16		0.68	3.06	0.24
[3831]	CONVERGENT MARGIN	ANDEAN ARC / SOUTHERN ANDEAN VOLCANIC ZONE / CHILE / VILLARRICA		-39.25	-39.25	-71.57	-71.57	SAE			s_V-2 [3831]	ANDESITE [3831]									VOL					WR [3831]	55.84	1.13		16.28		10.24			7.74	3.58	0.17		0.91	3.86	0.25
[3831]	CONVERGENT MARGIN	ANDEAN ARC / SOUTHERN ANDEAN VOLCANIC ZONE / CHILE / VILLARRICA		-39.25	-39.25	-71.57	-71.57	SAE			s_V-3 [3831]	ANDESITE [3831]									VOL					WR [3831]	53.15	1.08		18.68		8.74			10.26	4.32	0.15		0.66	3.2	0.21
[3831]	CONVERGENT MARGIN	ANDEAN ARC / SOUTHERN ANDEAN VOLCANIC ZONE / CHILE / VILLARRICA		-39.25	-39.25	-71.57	-71.57	SAE			s_V-4 [3831]	RHYOLITE [3831]									VOL					WR [3831]	70.47	0.38		14.02		4.22			1.92	0.45	0.1		2.85	5.11	0.09
[3831]	CONVERGENT MARGIN	ANDEAN ARC / AUSTRAL VOLCANIC ZONE / ARGENTINA / CERRO REDONDO		-49.12	-49.12	-70.13	-70.13	SAE			s_CR-1 [3831]	BASALT [3831]									VOL					WR [3831]	51.79	1.03		18.05		9.24			9.13	6.21	0.15		0.93	3.38	0.39		0.21
[3831]	CONVERGENT MARGIN	ANDEAN ARC / AUSTRAL VOLCANIC ZONE / ARGENTINA / CERRO REDONDO		-49.12	-49.12	-70.13	-70.13	SAE			s_CR-2 [3831]	BASALT [3831]									VOL					WR [3831]	50.91	1.16		19.5		9.44			9.15	4.98	0.15		0.94	3.48	0.3		0.25
[3831]	CONVERGENT MARGIN	ANDEAN ARC / SOUTHERN ANDEAN VOLCANIC ZONE / CHILE / CABURGUA(CABURGA)	CABURGA (CABURGUA) BASALTIC CONES	-39.18	-39.18	-71.83	-71.83	SAE			s_CA-1 [3831]	BASALT [3831]									VOL					WR [3831]	50.72	1.1		17.66		9.38			9.61	7.1	0.14		0.66	3.26	0.27		0.26
[3831]	CONVERGENT MARGIN	ANDEAN ARC / SOUTHERN ANDEAN VOLCANIC ZONE / CHILE / CABURGUA(CABURGA)	CABURGA (CABURGUA) BASALTIC CONES	-39.18	-39.18	-71.83	-71.83	SAE			s_CA-2 [3831]	BASALT [3831]									VOL					WR [3831]	50.95	1.13		17.92		9.28			9.05	6.72	0.14		0.73	3.54	0.32		0.26
[3831]	CONVERGENT MARGIN	ANDEAN ARC / SOUTHERN ANDEAN VOLCANIC ZONE / CHILE / PICHARES		-39	-39.5	-71.5	-72	SAE			s_PI-1 [3831]	BASALT [3831]									VOL					WR [3831]	50.87	1.23		18.08		9.4			8.4	6.41	0.15		1.21	3.3	0.43		0.3
[3831]	CONVERGENT MARGIN	ANDEAN ARC / SOUTHERN ANDEAN VOLCANIC ZONE / CHILE / HUELEMOLLE		-39.27	-39.27	-71.82	-71.82	SAE			s_HM-1 [3831]	BASALT [3831]									VOL					WR [3831]	51.84	1.25		18.48		9.7			8.95	4.73	0.17		0.86	3.63	0.45		0.6
[3831]	CONVERGENT MARGIN	ANDEAN ARC / SOUTHERN ANDEAN VOLCANIC ZONE / CHILE / HUILILCO		-39.43	-39.43	-71.62	-71.62	SAE			s_HL-1 [3831]	BASALT [3831]									VOL					WR [3831]	51.48	1.16		17.75		9			9.18	6.24	0.16		1.13	3.27	0.38		0.19
[3831]	CONVERGENT MARGIN	ANDEAN ARC / SOUTHERN ANDEAN VOLCANIC ZONE / CHILE / HUILILCO		-39.43	-39.43	-71.62	-71.62	SAE			s_HL-2 [3831]	BASALT [3831]									VOL					WR [3831]	51.93	1.08		17.57		9.03			9.21	6.56	0.16		1.08	3.03	0.34		0.24
[3831]	CONVERGENT MARGIN	ANDEAN ARC / SOUTHERN ANDEAN VOLCANIC ZONE / CHILE / QUETRUPILLAN		-39.3	-39.3	-71.45	-71.45	SAE			s_Q1-1 [3831]	ANDESITE [3831]									VOL					WR [3831]	56.41	1.41		16.07		10.36			6.61	3.07	0.17		1.52	4	0.41		0.53
[3831]	CONVERGENT MARGIN	ANDEAN ARC / SOUTHERN ANDEAN VOLCANIC ZONE / CHILE / QUETRUPILLAN		-39.3	-39.3	-71.45	-71.45	SAE			s_Q1-2 [3831]	ANDESITE [3831]									VOL					WR [3831]	56.44	1.45		16.7		9.4			6.77	3.17	0.16		1.47	4.33	0.4
[3831]	CONVERGENT MARGIN	ANDEAN ARC / SOUTHERN ANDEAN VOLCANIC ZONE / CHILE / QUETRUPILLAN		-39.3	-39.3	-71.45	-71.45	SAE			s_Q1-3 [3831]	ANDESITE [3831]									VOL					WR [3831]	56.69	1.4		16.62		9.38			7	3.08	0.15		1.37	4.12	0.4
[3831]	CONVERGENT MARGIN	ANDEAN ARC / SOUTHERN ANDEAN VOLCANIC ZONE / CHILE / QUETRUPILLAN / QIISA FORMATION		-39.3	-39.3	-71.45	-71.45	SAE			s_Q2-1 [3831]	ANDESITE [3831]									VOL					WR [3831]	62.22	1.3		15.16		6.78			4	1.65	0.14		2.89	5.02	0.46		0.17
[3831]	CONVERGENT MARGIN	ANDEAN ARC / SOUTHERN ANDEAN VOLCANIC ZONE / CHILE / QUETRUPILLAN / QIISA FORMATION		-39.3	-39.3	-71.45	-71.45	SAE			s_Q2-2 [3831]	DACITE [3831]									VOL					WR [3831]	64.57	1.08		15.6		5.43			3.31	1.22	0.12		2.99	5.2	0.33		0.13
[3831]	CONVERGENT MARGIN	ANDEAN ARC / SOUTHERN ANDEAN VOLCANIC ZONE / CHILE / QUETRUPILLAN / QIIID FORMATION		-39.3	-39.3	-71.45	-71.45	SAE			s_Q3-1 [3831]	DACITE [3831]									VOL					WR [3831]	64.33	1.09		15.38		5.56			3.27	1.25	0.14		2.96	5.46	0.36		0.2
[3831]	CONVERGENT MARGIN	ANDEAN ARC / SOUTHERN ANDEAN VOLCANIC ZONE / CHILE / QUETRUPILLAN / QIIID FORMATION		-39.3	-39.3	-71.45	-71.45	SAE			s_Q3-2 [3831]	DACITE [3831]									VOL					WR [3831]	64.32	1.12		15.41		5.49			3.3	1.23	0.14		2.96	5.41	0.35		0.23
[3831]	CONVERGENT MARGIN	ANDEAN ARC / SOUTHERN ANDEAN VOLCANIC ZONE / CHILE / LANIN / LANIN II		-39.37	-39.37	-71.3	-71.3	SAE			s_L2-1 [3831]	BASALT [3831]									VOL					WR [3831]	51.23	1.3		18.11		10.87			8.63	4.94	0.19		1.17	3.19	0.36		0.17
[3831]	CONVERGENT MARGIN	ANDEAN ARC / SOUTHERN ANDEAN VOLCANIC ZONE / CHILE / LANIN / LANIN II		-39.37	-39.37	-71.3	-71.3	SAE			s_L2-2 [3831]	BASALT [3831]									VOL					WR [3831]	51.39	1.31		18.02		11			8.63	4.69	0.18		1.25	3.44	0.4		0.19
[3831]	CONVERGENT MARGIN	ANDEAN ARC / SOUTHERN ANDEAN VOLCANIC ZONE / CHILE / LANIN / LANIN III	THE SAMPLES ARE FROM A SMALL AREA NEAR THE NORTHWEST BASE OF THE VOLCANO	-39.37	-39.37	-71.3	-71.3	SAE			s_L3-1 [3831]	ANDESITE [3831]									VOL					WR [3831]	60.56	1.27		15.3		8.73			3.96	1.68	0.23		2.41	5.2	0.57		0.37
[3831]	CONVERGENT MARGIN	ANDEAN ARC / SOUTHERN ANDEAN VOLCANIC ZONE / CHILE / LANIN / LANIN III	THE SAMPLES ARE FROM A SMALL AREA NEAR THE NORTHWEST BASE OF THE VOLCANO	-39.37	-39.37	-71.3	-71.3	SAE			s_L3-2 [3831]	ANDESITE [3831]									VOL					WR [3831]	62.74	1.14		15.2		7.76			3.2	1.2	0.22		2.73	5.2	0.43		0.07
[3831]	CONVERGENT MARGIN	ANDEAN ARC / SOUTHERN ANDEAN VOLCANIC ZONE / CHILE / LANIN / LANIN III	THE SAMPLES ARE FROM A SMALL AREA NEAR THE NORTHWEST BASE OF THE VOLCANO	-39.37	-39.37	-71.3	-71.3	SAE			s_L3-3 [3831]	ANDESITE [3831]									VOL					WR [3831]	61.9	0.92		15.84		7.42			3.57	1.33	0.21		2.68	4.99	0.37		0.18
[3831]	CONVERGENT MARGIN	ANDEAN ARC / SOUTHERN ANDEAN VOLCANIC ZONE / CHILE / LANIN / LANIN III	THE SAMPLES ARE FROM A SMALL AREA NEAR THE NORTHWEST BASE OF THE VOLCANO	-39.37	-39.37	-71.3	-71.3	SAE			s_L3-4 [3831]	ANDESITE [3831]									VOL					WR [3831]	62.93	0.92		16.01		6.25			3.5	1.25	0.18		2.77	5.63	0.39		0.14
[5033]	CONVERGENT MARGIN	ANDEAN ARC / NORTHERN ANDEAN VOLCANIC ZONE / COLOMBIA / GALERAS		1.22	1.22	-77.3	-77.3	SAE		4276	s_KH950727 [5033]	ANDESITE [5033]									VOL					WR [5033]
[5033]	CONVERGENT MARGIN	ANDEAN ARC / CENTRAL ANDEAN VOLCANIC ZONE / PERU / SHILA	AREQUIPA	-13.5	-13.5	-71.95	-71.95	SAE			s_SHILAI [5033]	ANDESITE [5033]									VOL					WR [5033]
[5033]	CONVERGENT MARGIN	ANDEAN ARC / CENTRAL ANDEAN VOLCANIC ZONE / BOLIVIA	SIERRA DE LIPEZ	-21.87	-21.87	-68	-68	SAE			s_16A [5033]	ANDESITE [5033]									VOL					WR [5033]
[5033]	CONVERGENT MARGIN	ANDEAN ARC / CENTRAL ANDEAN VOLCANIC ZONE / CHILE / MISCANTI		-23.75	-23.75	-67.58	-67.58	SAE			s_6B [5033]	ANDESITE [5033]									VOL					WR [5033]
[5033]	CONVERGENT MARGIN	ANDEAN ARC / SOUTHERN ANDEAN VOLCANIC ZONE / CHILE / VILLARRICA		-39.42	-39.42	-71.93	-71.93	SAE			s_18N [5033]	ANDESITE [5033]									VOL					WR [5033]
[5033]	CONVERGENT MARGIN	ANDEAN ARC / SOUTHERN ANDEAN VOLCANIC ZONE / ARGENTINA / EL PEDRERO		-44.7667	-44.7667	-70.8333	-70.8333	SAE			s_19M [5033]	BASALT [5033]									VOL					WR [5033]
[20645]	CONVERGENT MARGIN	ANDEAN ARC / SOUTHERN ANDEAN VOLCANIC ZONE / ARGENTINA / PAYUN MATRU VOLCANIC FIELD	SOUTHERN MENDOZA, SANTA MARIA VOLCANO, CINDER CONE	-36.2669	-36.2669	-69.3005	-69.3005	SAE	1634	1634	s_SM3 [20645]	BASALT [20645]				QUATERNARY [20645]				PORPHYRITIC [20645]	VOL					WR [20645]	48.71	1.91		17.5				9.14	9.4	5.92	0.14		1.48	4.01	0.49
[20645]	CONVERGENT MARGIN	ANDEAN ARC / SOUTHERN ANDEAN VOLCANIC ZONE / ARGENTINA / PAYUN MATRU VOLCANIC FIELD	SOUTHERN MENDOZA, SANTA MARIA VOLCANO, CINDER CONE	-36.2674	-36.2674	-69.308	-69.308	SAE	1635	1635	s_SM4 [20645]	BASALT [20645]				QUATERNARY [20645]				PORPHYRITIC [20645]	VOL					WR [20645]	49.03	1.81		16.95				9.4	9.01	6.53	0.15		1.48	3.89	0.44
[20645]	CONVERGENT MARGIN	ANDEAN ARC / SOUTHERN ANDEAN VOLCANIC ZONE / ARGENTINA / PAYUN MATRU VOLCANIC FIELD	SOUTHERN MENDOZA, SANTA MARIA VOLCANO, CINDER CONE	-36.2732	-36.2732	-69.3114	-69.3114	SAE	1664	1664	s_SM6 [20645]	BASALT [20645]				QUATERNARY [20645]				PORPHYRITIC [20645]	VOL					WR [20645]	48.91	1.8		16.98				9.47	8.91	6.48	0.15		1.52	3.95	0.49
[20645]	CONVERGENT MARGIN	ANDEAN ARC / SOUTHERN ANDEAN VOLCANIC ZONE / ARGENTINA / PAYUN MATRU VOLCANIC FIELD	SOUTHERN MENDOZA, SANTA MARIA VOLCANO, CINDER CONE	-36.2802	-36.2802	-69.3049	-69.3049	SAE	1660	1660	s_SM7 [20645]	BASALT [20645]				QUATERNARY [20645]				PORPHYRITIC [20645]	VOL					WR [20645]	48.17	1.87		17.05				9.7	9.29	6.65	0.15		1.42	3.87	0.49
[20645]	CONVERGENT MARGIN	ANDEAN ARC / SOUTHERN ANDEAN VOLCANIC ZONE / ARGENTINA / PAYUN MATRU VOLCANIC FIELD	SOUTHERN MENDOZA, SANTA MARIA VOLCANO, CINDER CONE	-36.2966	-36.2966	-69.332	-69.332	SAE	1793	1793	s_SM9 [20645]	BASALT [20645]				QUATERNARY [20645]				PORPHYRITIC [20645]	VOL					WR [20645]	48.39	1.83		17.45				9.39	9.91	6.63	0.14		1.19	3.33	0.42
[20645]	CONVERGENT MARGIN	ANDEAN ARC / SOUTHERN ANDEAN VOLCANIC ZONE / ARGENTINA / PAYUN MATRU VOLCANIC FIELD	SOUTHERN MENDOZA, SANTA MARIA VOLCANO, CINDER CONE	-36.2814	-36.2814	-69.3296	-69.3296	SAE	1723	1723	s_SM10 [20645]	BASALT [20645]				QUATERNARY [20645]				PORPHYRITIC [20645]	VOL					WR [20645]	49.05	1.8		16.84				9.47	8.92	6.67	0.15		1.47	3.87	0.46
[20645]	CONVERGENT MARGIN	ANDEAN ARC / SOUTHERN ANDEAN VOLCANIC ZONE / ARGENTINA / PAYUN MATRU VOLCANIC FIELD	SOUTHERN MENDOZA, SANTA MARIA VOLCANO, CINDER CONE	-36.3032	-36.3032	-69.3165	-69.3165	SAE	1848	1848	s_SM12 [20645]	BASALT [20645]				QUATERNARY [20645]				PORPHYRITIC [20645]	VOL					WR [20645]	49.41	1.91		17.44				9.69	8.48	6.23	0.15		1.43	3.36	0.44
[20645]	CONVERGENT MARGIN	ANDEAN ARC / SOUTHERN ANDEAN VOLCANIC ZONE / ARGENTINA / PAYUN MATRU VOLCANIC FIELD	SOUTHERN MENDOZA, SANTA MARIA VOLCANO, CINDER CONE	-36.2948	-36.2948	-69.3186	-69.3186	SAE	1774	1774	s_SM13 [20645]	BASALT [20645]				QUATERNARY [20645]				PORPHYRITIC [20645]	VOL					WR [20645]	48.54	1.91		17.13				9.69	9.22	6.52	0.15		1.45	3.61	0.43
[20645]	CONVERGENT MARGIN	ANDEAN ARC / SOUTHERN ANDEAN VOLCANIC ZONE / ARGENTINA / PAYUN MATRU VOLCANIC FIELD	SOUTHERN MENDOZA, SANTA MARIA VOLCANO, CINDER CONE	-36.2002	-36.2002	-69.2145	-69.2145	SAE	1534	1534	s_SMT3 [20645]	BASALT [20645]				QUATERNARY [20645]				PORPHYRITIC [20645]	VOL					WR [20645]	48.36	1.81		16.36				9.82	8.89	6.43	0.16		1.51	3.82	0.47
[20645]	CONVERGENT MARGIN	ANDEAN ARC / SOUTHERN ANDEAN VOLCANIC ZONE / ARGENTINA / PAYUN MATRU VOLCANIC FIELD	SOUTHERN MENDOZA, SANTA MARIA VOLCANO, CINDER CONE	-36.1981	-36.1981	-69.2186	-69.2186	SAE	1517	1517	s_SMT4 [20645]	BASALT [20645]				QUATERNARY [20645]				PORPHYRITIC [20645]	VOL					WR [20645]	48.74	1.85		17.03				9.8	9.12	6.53	0.16		1.56	4.04	0.49
[20645]	CONVERGENT MARGIN	ANDEAN ARC / SOUTHERN ANDEAN VOLCANIC ZONE / ARGENTINA / PAYUN MATRU VOLCANIC FIELD	SOUTHERN MENDOZA, SANTA MARIA VOLCANO, CINDER CONE	-36.306	-36.306	-69.3185	-69.3185	SAE	1811	1811	s_VRE51 [20645]	BASALT [20645]				QUATERNARY [20645]				PORPHYRITIC [20645]	VOL					WR [20645]	48.03	1.81		16.93				9.38	8.97	6.17	0.15		1.49	3.58	0.52
[20645]	CONVERGENT MARGIN	ANDEAN ARC / SOUTHERN ANDEAN VOLCANIC ZONE / ARGENTINA / PAYUN MATRU VOLCANIC FIELD	SOUTHERN MENDOZA, SANTA MARIA VOLCANO, CINDER CONE	-36.306	-36.306	-69.3185	-69.3185	SAE	1811	1811	s_VRE52 [20645]	BASALT [20645]				QUATERNARY [20645]				PORPHYRITIC [20645]	VOL					WR [20645]	48.14	1.77		16.84				9.38	8.97	6.17	0.16		1.46	3.65	0.47
[20954]	CONVERGENT MARGIN	ANDEAN ARC / SOUTHERN ANDEAN VOLCANIC ZONE / CHILE / LAGUNA DEL MAULE VOLCANIC FIELD	DOMO DEL MAULE	-35.9923	-35.9923	-70.5322	-70.5322	SAE			s_ALDM-13-01 [20954]	ANDESITE [20954]									VOL					WR [20954]	57.1221	1.09373		17.3863				7.50607	7.42577	3.71213	0.135747		1.47318	3.86713	0.277811
[20954]	CONVERGENT MARGIN	ANDEAN ARC / SOUTHERN ANDEAN VOLCANIC ZONE / CHILE / LAGUNA DEL MAULE VOLCANIC FIELD	DOMO DEL MAULE	-36.0395	-36.0395	-70.5721	-70.5721	SAE	2263	2263	s_ALDM-13-05 [20954]	RHYOLITE [20954]									VOL					WR [20954]	74.4247	0.237751		13.825				1.29963	1.11386	0.329403	0.0664323		4.36502	4.28983	0.0483614
[20954]	CONVERGENT MARGIN	ANDEAN ARC / SOUTHERN ANDEAN VOLCANIC ZONE / CHILE / LAGUNA DEL MAULE VOLCANIC FIELD	DOMO DEL MAULE	-36.0395	-36.0395	-70.5721	-70.5721	SAE	2263	2263	s_ALDM-13-06 [20954]	RHYOLITE [20954]									VOL					WR [20954]	71.4365	0.372251		15.0009				2.07381	1.88976	0.618336	0.0704696		3.95697	4.47176	0.10921
[20954]	CONVERGENT MARGIN	ANDEAN ARC / SOUTHERN ANDEAN VOLCANIC ZONE / CHILE / LAGUNA DEL MAULE VOLCANIC FIELD	DOMO DEL MAULE	-36.0406	-36.0406	-70.5724	-70.5724	SAE	2268	2268	s_ALDM-13-07 [20954]	ANDESITE [20954]									VOL					WR [20954]	62.4781	1.06566		16.7001				5.27325	4.62566	1.99988	0.11131		2.64117	4.71006	0.394783
[20954]	CONVERGENT MARGIN	ANDEAN ARC / SOUTHERN ANDEAN VOLCANIC ZONE / CHILE / LAGUNA DEL MAULE VOLCANIC FIELD	DOMO DEL MAULE	-36.0356	-36.0356	-70.5948	-70.5948	SAE	2520	2520	s_ALDM-13-08 [20954]	RHYOLITE [20954]									VOL					WR [20954]	71.1453	0.414232		15.085				2.1705	1.86868	0.639852	0.088808		3.56378	4.93747	0.0863885
[20954]	CONVERGENT MARGIN	ANDEAN ARC / SOUTHERN ANDEAN VOLCANIC ZONE / CHILE / LAGUNA DEL MAULE VOLCANIC FIELD	DOMO DEL MAULE	-36.036	-36.036	-70.5949	-70.5949	SAE	2525	2525	s_ALDM-13-09 [20954]	ANDESITE [20954]									VOL					WR [20954]	59.3568	1.24402		16.3086				7.70656	5.91989	2.80567	0.144514		1.89036	4.38936	0.234311
[20954]	CONVERGENT MARGIN	ANDEAN ARC / SOUTHERN ANDEAN VOLCANIC ZONE / CHILE / LAGUNA DEL MAULE VOLCANIC FIELD	DOMO DEL MAULE	-36.0329	-36.0329	-70.5807	-70.5807	SAE	2343	2343	s_ALDM-13-10 [20954]	RHYOLITE [20954]									VOL					WR [20954]	71.9538	0.406076		14.7666				1.91848	1.73324	0.588458	0.0761785		3.81945	4.63442	0.103343
[20954]	CONVERGENT MARGIN	ANDEAN ARC / SOUTHERN ANDEAN VOLCANIC ZONE / CHILE / LAGUNA DEL MAULE VOLCANIC FIELD	DOMO DEL MAULE	-36.1628	-36.1628	-70.469	-70.469	SAE	2637	2637	s_ALDM-13-13 [20954]	RHYOLITE [20954]									VOL					WR [20954]	74.414	0.233916		14.1382				1.07396	0.806286	0.218812	0.0754316		4.10162	4.8946	0.0431861
[20954]	CONVERGENT MARGIN	ANDEAN ARC / SOUTHERN ANDEAN VOLCANIC ZONE / CHILE / LAGUNA DEL MAULE VOLCANIC FIELD	DOMO DEL MAULE	-36.144	-36.144	-70.469	-70.469	SAE	2365	2365	s_ALDM-13-14 [20954]	RHYOLITE [20954]									VOL					WR [20954]	74.6341	0.214833		14.069				1.00242	0.728734	0.189564	0.0763851		4.15001	4.8963	0.0387019
[20954]	CONVERGENT MARGIN	ANDEAN ARC / SOUTHERN ANDEAN VOLCANIC ZONE / CHILE / LAGUNA DEL MAULE VOLCANIC FIELD	DOMO DEL MAULE	-36.0407	-36.0407	-70.4262	-70.4262	SAE	3040	3040	s_ALDM-13-16A [20954]	RHYOLITE [20954]									VOL					WR [20954]	74.2909	0.246793		14.3				1.12745	0.865066	0.238899	0.0768842		4.08171	4.72509	0.0472893
[20954]	CONVERGENT MARGIN	ANDEAN ARC / SOUTHERN ANDEAN VOLCANIC ZONE / CHILE / LAGUNA DEL MAULE VOLCANIC FIELD	DOMO DEL MAULE	-36.0407	-36.0407	-70.4262	-70.4262	SAE	3040	3040	s_ALDM-13-16B [20954]	RHYOLITE [20954]									VOL					WR [20954]	74.2025	0.246103		14.3269				1.12065	0.8657	0.244308	0.0777247		4.07319	4.79571	0.0472128
[20954]	CONVERGENT MARGIN	ANDEAN ARC / SOUTHERN ANDEAN VOLCANIC ZONE / CHILE / LAGUNA DEL MAULE VOLCANIC FIELD	DOMO DEL MAULE	-36.0535	-36.0535	-70.4203	-70.4203	SAE	2690	2690	s_ALDM-13-17 [20954]	RHYOLITE [20954]									VOL					WR [20954]	74.9801	0.19583		13.9359				0.902909	0.630985	0.153389	0.0765443		4.22751	4.86324	0.0336523
[20954]	CONVERGENT MARGIN	ANDEAN ARC / SOUTHERN ANDEAN VOLCANIC ZONE / CHILE / LAGUNA DEL MAULE VOLCANIC FIELD	DOMO DEL MAULE	-36.1012	-36.1012	-70.5948	-70.5948	SAE	2505	2505	s_ALDM-13-21 [20954]	DACITE [20954]									VOL					WR [20954]	69.2972	0.5594		15.8136				2.65553	2.37254	0.857573	0.0861639		3.55058	4.64912	0.158331
[20954]	CONVERGENT MARGIN	ANDEAN ARC / SOUTHERN ANDEAN VOLCANIC ZONE / CHILE / LAGUNA DEL MAULE VOLCANIC FIELD	DOMO DEL MAULE	-36.1047	-36.1047	-70.5898	-70.5898	SAE	2466	2466	s_ALDM-13-22 [20954]	DACITE [20954]									VOL					WR [20954]	65.4861	0.817166		16.7583				3.76698	3.58982	1.36433	0.107709		2.8684	4.96534	0.275802
[20954]	CONVERGENT MARGIN	ANDEAN ARC / SOUTHERN ANDEAN VOLCANIC ZONE / CHILE / LAGUNA DEL MAULE VOLCANIC FIELD	DOMO DEL MAULE	-36.1069	-36.1069	-70.5958	-70.5958	SAE	2577	2577	s_ALDM-13-23 [20954]	ANDESITE, BASALTIC [20954]									VOL					WR [20954]	53.8322	1.08446		18.5695				7.91584	8.40485	4.9564	0.140758		1.13937	3.61819	0.338418
[20954]	CONVERGENT MARGIN	ANDEAN ARC / SOUTHERN ANDEAN VOLCANIC ZONE / CHILE / LAGUNA DEL MAULE VOLCANIC FIELD	DOMO DEL MAULE	-36.0109	-36.0109	-70.564	-70.564	SAE			s_LDM-12-01 [20954]	RHYOLITE [20954]									VOL					WR [20954]	71.5639	0.423336		14.7159				1.98085	1.73366	0.584606	0.0806353		3.83018	4.56598	0.120953
[20954]	CONVERGENT MARGIN	ANDEAN ARC / SOUTHERN ANDEAN VOLCANIC ZONE / CHILE / LAGUNA DEL MAULE VOLCANIC FIELD	DOMO DEL MAULE	-35.9924	-35.9924	-70.5323	-70.5323	SAE	2267	2267	s_LDM-12-03 [20954]	DACITE [20954]									VOL					WR [20954]	68.7142	0.540896		15.4798				2.94697	2.68101	1.12261	0.0887886		3.36274	4.49556	0.167372
[20954]	CONVERGENT MARGIN	ANDEAN ARC / SOUTHERN ANDEAN VOLCANIC ZONE / CHILE / LAGUNA DEL MAULE VOLCANIC FIELD	DOMO DEL MAULE	-36.0223	-36.0223	-70.5531	-70.5531	SAE	2240	2240	s_LDM-12-04 [20954]	RHYOLITE [20954]									VOL					WR [20954]	75.5808	0.15096		13.2845				0.792994	0.623969	0.241536	0.0503201		4.4181	4.40653	0.0503201
[20954]	CONVERGENT MARGIN	ANDEAN ARC / SOUTHERN ANDEAN VOLCANIC ZONE / CHILE / LAGUNA DEL MAULE VOLCANIC FIELD	DOMO DEL MAULE	-36.096	-36.096	-70.4399	-70.4399	SAE	2830	2830	s_LDM-12-05 [20954]	ANDESITE, BASALTIC [20954]									VOL					WR [20954]	54.6486	1.04207		16.9337				8.11812	8.48687	5.09012	0.160319		1.28255	3.66729	0.170339
[20954]	CONVERGENT MARGIN	ANDEAN ARC / SOUTHERN ANDEAN VOLCANIC ZONE / CHILE / LAGUNA DEL MAULE VOLCANIC FIELD	DOMO DEL MAULE	-36.0866	-36.0866	-70.4151	-70.4151	SAE	3082	3082	s_LDM-12-06 [20954]	RHYOLITE [20954]									VOL					WR [20954]	73.9753	0.236262		13.9605				1.26406	0.748813	0.229522	0.0772156		4.14564	4.91441	0.048322
[20954]	CONVERGENT MARGIN	ANDEAN ARC / SOUTHERN ANDEAN VOLCANIC ZONE / CHILE / LAGUNA DEL MAULE VOLCANIC FIELD	DOMO DEL MAULE	-36.0737	-36.0737	-70.4171	-70.4171	SAE	2968	2968	s_LDM-12-07 [20954]	RHYOLITE [20954]									VOL					WR [20954]	74.07	0.251765		13.9981				1.12959	0.725084	0.251765	0.0805649		4.1793	4.79361	0.0704943
[20954]	CONVERGENT MARGIN	ANDEAN ARC / SOUTHERN ANDEAN VOLCANIC ZONE / CHILE / LAGUNA DEL MAULE VOLCANIC FIELD	DOMO DEL MAULE	-36.0664	-36.0664	-70.4437	-70.4437	SAE			s_LDM-12-08 [20954]	RHYOLITE [20954]									VOL					WR [20954]	74.07	0.251765		13.9981				1.12959	0.725084	0.251765	0.0805649		4.1793	4.79361	0.0704943
[20954]	CONVERGENT MARGIN	ANDEAN ARC / SOUTHERN ANDEAN VOLCANIC ZONE / CHILE / LAGUNA DEL MAULE VOLCANIC FIELD	DOMO DEL MAULE	-36.1314	-36.1314	-70.4595	-70.4595	SAE	2307	2307	s_LDM-12-09 [20954]	RHYOLITE [20954]									VOL					WR [20954]	74.0126	0.240691		14.1406				1.09701	0.772219	0.190547	0.0802305		4.13187	4.874	0.0601729
[20954]	CONVERGENT MARGIN	ANDEAN ARC / SOUTHERN ANDEAN VOLCANIC ZONE / CHILE / LAGUNA DEL MAULE VOLCANIC FIELD	DOMO DEL MAULE	-36.1061	-36.1061	-70.4652	-70.4652	SAE	2210	2210	s_LDM-12-11 [20954]	RHYOLITE [20954]									VOL					WR [20954]	71.6325	0.411335		14.7479				1.95304	1.49485	0.541759	0.0802605		3.96286	4.67518	0.100326
[20954]	CONVERGENT MARGIN	ANDEAN ARC / SOUTHERN ANDEAN VOLCANIC ZONE / CHILE / LAGUNA DEL MAULE VOLCANIC FIELD	DOMO DEL MAULE	-36.0835	-36.0835	-70.4741	-70.4741	SAE	2185	2185	s_LDM-12-12 [20954]	ANDESITE [20954]									VOL					WR [20954]	59.4867	1.13726		16.8987				6.45813	5.89851	2.76005	0.114126		2.09732	4.31577	0.433479
[20954]	CONVERGENT MARGIN	ANDEAN ARC / SOUTHERN ANDEAN VOLCANIC ZONE / CHILE / LAGUNA DEL MAULE VOLCANIC FIELD	DOMO DEL MAULE	-36.1703	-36.1703	-70.4523	-70.4523	SAE	2956	2956	s_LDM-12-13A [20954]	RHYOLITE [20954]									VOL					WR [20954]	74.0126	0.240691		14.1406				1.09701	0.772219	0.190547	0.0802305		4.13187	4.874	0.0601729
[20954]	CONVERGENT MARGIN	ANDEAN ARC / SOUTHERN ANDEAN VOLCANIC ZONE / CHILE / LAGUNA DEL MAULE VOLCANIC FIELD	DOMO DEL MAULE	-36.1703	-36.1703	-70.4523	-70.4523	SAE	2956	2956	s_LDM-12-13B [20954]	RHYOLITE [20954]									VOL					WR [20954]	74.0126	0.240691		14.1406				1.09701	0.772219	0.190547	0.0802305		4.13187	4.874	0.0601729
[20954]	CONVERGENT MARGIN	ANDEAN ARC / SOUTHERN ANDEAN VOLCANIC ZONE / CHILE / LAGUNA DEL MAULE VOLCANIC FIELD	DOMO DEL MAULE	-36.1703	-36.1703	-70.4523	-70.4523	SAE	2956	2956	s_LDM-12-13C [20954]	RHYOLITE [20954]									VOL					WR [20954]	74.0126	0.240691		14.1406				1.09701	0.772219	0.190547	0.0802305		4.13187	4.874	0.0601729
[20954]	CONVERGENT MARGIN	ANDEAN ARC / SOUTHERN ANDEAN VOLCANIC ZONE / CHILE / LAGUNA DEL MAULE VOLCANIC FIELD	DOMO DEL MAULE	-36.1125	-36.1125	-70.4629	-70.4629	SAE	2317	2317	s_LDM-12-14 [20954]	RHYOLITE [20954]									VOL					WR [20954]	73.5807	0.311612		13.97				1.47	1.09567	0.35182	0.07		4.18164	4.49325	0.0703641
[20954]	CONVERGENT MARGIN	ANDEAN ARC / SOUTHERN ANDEAN VOLCANIC ZONE / CHILE / LAGUNA DEL MAULE VOLCANIC FIELD	DOMO DEL MAULE	-36.0772	-36.0772	-70.5877	-70.5877	SAE	2407	2407	s_LDM-12-15 [20954]	ANDESITE [20954]									VOL					WR [20954]	57.934	1.04512		17.2043				6.99606	6.35113	3.48709	0.13064		1.82897	4.34128	0.281379
[20954]	CONVERGENT MARGIN	ANDEAN ARC / SOUTHERN ANDEAN VOLCANIC ZONE / CHILE / LAGUNA DEL MAULE VOLCANIC FIELD	DOMO DEL MAULE	-36.0768	-36.0768	-70.5942	-70.5942	SAE	2469	2469	s_LDM-12-16 [20954]	DACITE [20954]									VOL					WR [20954]	69.0062	0.495793		15.6832				2.6169	2.36766	0.839812	0.101182		3.33901	4.97816	0.17201
[20954]	CONVERGENT MARGIN	ANDEAN ARC / SOUTHERN ANDEAN VOLCANIC ZONE / CHILE / LAGUNA DEL MAULE VOLCANIC FIELD	DOMO DEL MAULE	-36.0759	-36.0759	-70.5751	-70.5751	SAE	2278	2278	s_LDM-12-17 [20954]	DACITE [20954]									VOL					WR [20954]	70.5535	0.410894		15.1329				2.24823	1.97429	0.651417	0.0801744		3.78824	4.64009	0.120262
[20954]	CONVERGENT MARGIN	ANDEAN ARC / SOUTHERN ANDEAN VOLCANIC ZONE / CHILE / LAGUNA DEL MAULE VOLCANIC FIELD	DOMO DEL MAULE	-36.0759	-36.0759	-70.5751	-70.5751	SAE	2278	2278	s_LDM-12-17I [20954]	ANDESITE, BASALTIC [20954]									VOL					WR [20954]	53.3989	1.29427		18.0318				9.16902	7.74008	4.26003	0.140349		1.21265	4.03084	0.322024
[20954]	CONVERGENT MARGIN	ANDEAN ARC / SOUTHERN ANDEAN VOLCANIC ZONE / CHILE / LAGUNA DEL MAULE VOLCANIC FIELD	DOMO DEL MAULE	-36.0691	-36.0691	-70.5418	-70.5418	SAE			s_LDM-12-19 [20954]	ANDESITE [20954]									VOL					WR [20954]	58.819	0.970211		18.0904				5.75232	6.44786	2.79946	0.121276		1.92021	4.32552	0.353723
[20954]	CONVERGENT MARGIN	ANDEAN ARC / SOUTHERN ANDEAN VOLCANIC ZONE / CHILE / LAGUNA DEL MAULE VOLCANIC FIELD	DOMO DEL MAULE	-36.1235	-36.1235	-70.532	-70.532	SAE	2459	2459	s_LDM-12-20A [20954]	RHYOLITE [20954]									VOL					WR [20954]	73.0207	0.275911		14.6199				1.42821	0.929577	0.296071	0.0790931		3.97375	4.91838	0.0584053
[20954]	CONVERGENT MARGIN	ANDEAN ARC / SOUTHERN ANDEAN VOLCANIC ZONE / CHILE / LAGUNA DEL MAULE VOLCANIC FIELD	DOMO DEL MAULE	-36.1235	-36.1235	-70.532	-70.532	SAE	2459	2459	s_LDM-12-20B [20954]	RHYOLITE [20954]									VOL					WR [20954]	73.0354	0.273163		14.4767				1.55423	0.925728	0.334887	0.0840776		4.00192	4.8441	0.0697749
[20954]	CONVERGENT MARGIN	ANDEAN ARC / SOUTHERN ANDEAN VOLCANIC ZONE / CHILE / LAGUNA DEL MAULE VOLCANIC FIELD	DOMO DEL MAULE	-36.1134	-36.1134	-70.5417	-70.5417	SAE	2367	2367	s_LDM-12-21 [20954]	RHYOLITE [20954]									VOL					WR [20954]	73.4173	0.260061		14.6034				1.18684	0.800188	0.220052	0.0800188		4.09096	4.89115	0.0500118
[20954]	CONVERGENT MARGIN	ANDEAN ARC / SOUTHERN ANDEAN VOLCANIC ZONE / CHILE / LAGUNA DEL MAULE VOLCANIC FIELD	DOMO DEL MAULE	-36.1341	-36.1341	-70.5485	-70.5485	SAE	2720	2720	s_LDM-12-23 [20954]	RHYOLITE [20954]									VOL					WR [20954]	75.6945	0.182396		13.2744				0.882981	0.658654	0.111465	0.0607988		4.42818	4.25592	0.0506657
[20954]	CONVERGENT MARGIN	ANDEAN ARC / SOUTHERN ANDEAN VOLCANIC ZONE / CHILE / LAGUNA DEL MAULE VOLCANIC FIELD	DOMO DEL MAULE	-36.0185	-36.0185	-70.5485	-70.5485	SAE	2720	2720	s_LDM-12-23PA [20954]	RHYOLITE [20954]									VOL					WR [20954]	75.5266	0.165265		13.2993				0.970289	0.652763	0.129947	0.0643454		4.41014	4.35877	0.0226429
[20954]	CONVERGENT MARGIN	ANDEAN ARC / SOUTHERN ANDEAN VOLCANIC ZONE / CHILE / LAGUNA DEL MAULE VOLCANIC FIELD	DOMO DEL MAULE	-36.0185	-36.0185	-70.5485	-70.5485	SAE	2720	2720	s_LDM-12-23PB [20954]	RHYOLITE [20954]									VOL					WR [20954]	75.5905	0.161755		13.3187				0.967954	0.652168	0.134765	0.0630149		4.3873	4.30158	0.0223285
[20954]	CONVERGENT MARGIN	ANDEAN ARC / SOUTHERN ANDEAN VOLCANIC ZONE / CHILE / LAGUNA DEL MAULE VOLCANIC FIELD	DOMO DEL MAULE	-36.0185	-36.0185	-70.5485	-70.5485	SAE	2720	2720	s_LDM-12-23PC [20954]	RHYOLITE [20954]									VOL					WR [20954]	75.471	0.165973		13.6053				1.06704	0.663532	0.126152	0.0650389		4.32593	4.08743	0.0226285
[20954]	CONVERGENT MARGIN	ANDEAN ARC / SOUTHERN ANDEAN VOLCANIC ZONE / CHILE / LAGUNA DEL MAULE VOLCANIC FIELD	DOMO DEL MAULE	-36.0382	-36.0382	-70.5633	-70.5633	SAE	2227	2227	s_LDM-12-25 [20954]	ANDESITE [20954]									VOL					WR [20954]	58.8064	1.16767		16.901				6.83052	6.12021	2.84872	0.13086		2.05349	4.34857	0.392579
[20954]	CONVERGENT MARGIN	ANDEAN ARC / SOUTHERN ANDEAN VOLCANIC ZONE / CHILE / LAGUNA DEL MAULE VOLCANIC FIELD	DOMO DEL MAULE	-36.0239	-36.0239	-70.5751	-70.5751	SAE	2296	2296	s_LDM-12-27 [20954]	DACITE [20954]									VOL					WR [20954]	68.1809	0.59157		15.842				2.98359	2.59689	0.962555	0.100266		3.17844	4.95315	0.210559
[20954]	CONVERGENT MARGIN	ANDEAN ARC / SOUTHERN ANDEAN VOLCANIC ZONE / CHILE / LAGUNA DEL MAULE VOLCANIC FIELD	DOMO DEL MAULE	-36.0522	-36.0522	-70.5499	-70.5499	SAE	2205	2205	s_LDM-12-28 [20954]	ANDESITE [20954]									VOL					WR [20954]	58.5171	1.15167		17.7666				6.41622	6.29892	2.83964	0.127843		1.86914	4.57845	0.434359
[20954]	CONVERGENT MARGIN	ANDEAN ARC / SOUTHERN ANDEAN VOLCANIC ZONE / CHILE / LAGUNA DEL MAULE VOLCANIC FIELD	DOMO DEL MAULE	-36.0286	-36.0286	-70.5215	-70.5215	SAE	2329	2329	s_LDM-12-30A [20954]	RHYOLITE [20954]									VOL					WR [20954]	75.4938	0.163571		13.3631				0.962104	0.641406	0.128576	0.0640097		4.44898	4.30255	0.0319017
[20954]	CONVERGENT MARGIN	ANDEAN ARC / SOUTHERN ANDEAN VOLCANIC ZONE / CHILE / LAGUNA DEL MAULE VOLCANIC FIELD	DOMO DEL MAULE	-36.0286	-36.0286	-70.5215	-70.5215	SAE	2329	2329	s_LDM-12-30B [20954]	RHYOLITE [20954]									VOL					WR [20954]	75.5377	0.16191		13.305				0.949506	0.651423	0.124459	0.0632826		4.46338	4.31389	0.0294887
[20954]	CONVERGENT MARGIN	ANDEAN ARC / SOUTHERN ANDEAN VOLCANIC ZONE / CHILE / LAGUNA DEL MAULE VOLCANIC FIELD	DOMO DEL MAULE	-36.0286	-36.0286	-70.5215	-70.5215	SAE	2329	2329	s_LDM-12-30C [20954]	RHYOLITE [20954]									VOL					WR [20954]	75.5065	0.16216		13.3276				0.965888	0.652664	0.131972	0.0625275		4.45336	4.31181	0.025505
[20954]	CONVERGENT MARGIN	ANDEAN ARC / SOUTHERN ANDEAN VOLCANIC ZONE / CHILE / LAGUNA DEL MAULE VOLCANIC FIELD	DOMO DEL MAULE	-36.0315	-36.0315	-70.548	-70.548	SAE	2254	2254	s_LDM-12-31 [20954]	RHYOLITE [20954]									VOL					WR [20954]	57.1893	1.21615		17.4885				6.94126	7.04564	3.43739	0.12061		1.80915	3.93993	0.412085
[20954]	CONVERGENT MARGIN	ANDEAN ARC / SOUTHERN ANDEAN VOLCANIC ZONE / CHILE / LAGUNA DEL MAULE VOLCANIC FIELD	DOMO DEL MAULE	-36.0154	-36.0154	-70.5554	-70.5554	SAE	2191	2191	s_LDM-12-32 [20954]	RHYOLITE [20954]									VOL					WR [20954]	73.5428	0.314026		14.0805				1.50246	1.27636	0.384935	0.070909		4.04181	4.30519	0.0810389
[20954]	CONVERGENT MARGIN	ANDEAN ARC / SOUTHERN ANDEAN VOLCANIC ZONE / CHILE / LAGUNA DEL MAULE VOLCANIC FIELD	DOMO DEL MAULE	-35.9999	-35.9999	-70.5538	-70.5538	SAE	2247	2247	s_LDM-12-33 [20954]	DACITE [20954]									VOL					WR [20954]	69.1154	0.534027		15.3019				2.81794	2.55717	1.00643	0.0924277		3.37875	4.61111	0.184855
[20954]	CONVERGENT MARGIN	ANDEAN ARC / SOUTHERN ANDEAN VOLCANIC ZONE / CHILE / LAGUNA DEL MAULE VOLCANIC FIELD	DOMO DEL MAULE	-35.9999	-35.9999	-70.5538	-70.5538	SAE	2247	2247	s_LDM-12-33I [20954]	ANDESITE, BASALTIC [20954]									VOL					WR [20954]	56.1618	1.15118		17.5087				8.0824	6.91083	3.48398	0.133421		1.62738	4.20874	0.331548
[20954]	CONVERGENT MARGIN	ANDEAN ARC / SOUTHERN ANDEAN VOLCANIC ZONE / CHILE / LAGUNA DEL MAULE VOLCANIC FIELD	DOMO DEL MAULE	-36.0047	-36.0047	-70.5584	-70.5584	SAE	2210	2210	s_LDM-12-34 [20954]	ANDESITE, BASALTIC [20954]									VOL					WR [20954]	51.3818	1.05757		18.3578				9.147	9.07912	5.71685	0.139679		0.897935	3.58276	0.239449
[20954]	CONVERGENT MARGIN	ANDEAN ARC / SOUTHERN ANDEAN VOLCANIC ZONE / CHILE / LAGUNA DEL MAULE VOLCANIC FIELD	DOMO DEL MAULE	-35.9866	-35.9866	-70.4942	-70.4942	SAE	2351	2351	s_LDM-294 [20954]	ANDESITE, BASALTIC [20954]									VOL					WR [20954]	52.0304	1.20534		18.6827				8.706	8.54785	5.05237	0.140623		1.07476	3.82845	0.331468
[20954]	CONVERGENT MARGIN	ANDEAN ARC / SOUTHERN ANDEAN VOLCANIC ZONE / CHILE / LAGUNA DEL MAULE VOLCANIC FIELD	DOMO DEL MAULE	-36.1749	-36.1749	-70.3953	-70.3953	SAE			s_LDM-500 [20954]	RHYOLITE [20954]									VOL					WR [20954]	73.9345	0.250377		14.1764				1.10851	0.827247	0.20531	0.0751132		4.08215	4.88336	0.0570861
[20576][20337]	CONVERGENT MARGIN	ANDEAN ARC / SOUTHERN ANDEAN VOLCANIC ZONE / CHILE / CALLAQUEN		-37.9	-37.9	-71.43	-71.43	SAE			s_280483-1 [20576]	ANDESITE, BASALTIC [20576]									VOL					WR [20576]	52.1301	1.13		19.7645				7.68	9.52809	3.63165	0.159633		1.01766	3.86112	0.249426	0.32
[20337][20576]	CONVERGENT MARGIN	ANDEAN ARC / SOUTHERN ANDEAN VOLCANIC ZONE / CHILE / CALLAQUEN		-37.9	-37.9	-71.43	-71.43	SAE			s_280483-2 [20337]	ANDESITE, BASALTIC [20337]									VOL					WR [20337]	55.71	1.1		18.74				7.18	6.93	3.2	0.14		1.44	4.46	0.28	0.56
[20576][20337]	CONVERGENT MARGIN	ANDEAN ARC / SOUTHERN ANDEAN VOLCANIC ZONE / CHILE / CALLAQUEN		-37.9	-37.9	-71.43	-71.43	SAE			s_280483-3 [20576]	ANDESITE [20576]									VOL					WR [20576]	58.1978	1.10767		18.1718				6.67	5.78785	2.08562	0.129728		1.86608	4.91967	0.319329	0.27
[20337][20576]	CONVERGENT MARGIN	ANDEAN ARC / SOUTHERN ANDEAN VOLCANIC ZONE / CHILE / CALLAQUEN		-37.9	-37.9	-71.43	-71.43	SAE			s_280483-4 [20337]	ANDESITE, BASALTIC [20337]									VOL					WR [20337]	54.94	0.84		18.93				6.71	8.13	4.47	0.14		0.88	4.18	0.19	0.24
[20337][20576]	CONVERGENT MARGIN	ANDEAN ARC / SOUTHERN ANDEAN VOLCANIC ZONE / CHILE / CALLAQUEN		-37.9	-37.9	-71.43	-71.43	SAE			s_290483-1 [20337]	ANDESITE, BASALTIC [20337]									VOL					WR [20337]	52.17	1.22		19.86				8.33	8.91	3.35	0.15		0.93	4.06	0.26	0.18
[20576][20337]	CONVERGENT MARGIN	ANDEAN ARC / SOUTHERN ANDEAN VOLCANIC ZONE / CHILE / CALLAQUEN		-37.9	-37.9	-71.43	-71.43	SAE			s_290483-10 [20576]	ANDESITE [20576]									VOL					WR [20576]	58.2584	1.12		18.3942				6.4	5.90174	1.82744	0.129818		1.8574	5.06291	0.339525	0.73
[20576][20337]	CONVERGENT MARGIN	ANDEAN ARC / SOUTHERN ANDEAN VOLCANIC ZONE / CHILE / CALLAQUEN		-37.9	-37.9	-71.43	-71.43	SAE			s_290483-2 [20576]	ANDESITE, BASALTIC [20576]									VOL					WR [20576]	55.9816	1.26		17.9748				7.66	6.96026	2.56641	0.159776		1.70761	4.55362	0.329539	0.21
[20337][20576]	CONVERGENT MARGIN	ANDEAN ARC / SOUTHERN ANDEAN VOLCANIC ZONE / CHILE / CALLAQUEN		-37.9	-37.9	-71.43	-71.43	SAE			s_290483-3 [20337]	ANDESITE, BASALTIC [20337]									VOL					WR [20337]	54.6	1.19		18.53				7.62	7.96	3.19	0.15		1.43	4.27	0.27	0.15
[20576][20337]	CONVERGENT MARGIN	ANDEAN ARC / SOUTHERN ANDEAN VOLCANIC ZONE / CHILE / CALLAQUEN		-37.9	-37.9	-71.43	-71.43	SAE			s_290483-4 [20576]	ANDESITE, BASALTIC [20576]									VOL					WR [20576]	54.1933	1.07		18.4505				7.63	8.26677	4.03355	0.129792		1.35783	3.77396	0.249601	0.21
[20576][20337]	CONVERGENT MARGIN	ANDEAN ARC / SOUTHERN ANDEAN VOLCANIC ZONE / CHILE / CALLAQUEN		-37.9	-37.9	-71.43	-71.43	SAE			s_290483-6 [20576]	ANDESITE [20576]									VOL					WR [20576]	57.0814	1.09		18.1463				7.12	6.56591	2.27204	0.150135		1.75158	4.70423	0.320288	0.42
[20337][20576]	CONVERGENT MARGIN	ANDEAN ARC / SOUTHERN ANDEAN VOLCANIC ZONE / CHILE / CALLAQUEN		-37.9	-37.9	-71.43	-71.43	SAE			s_290483-7 [20337]	ANDESITE [20337]									VOL					WR [20337]	60.05	1.17		16.76				6.57	4.79	1.98	0.15		2.06	5.56	0.33	0.1
[20576][20337]	CONVERGENT MARGIN	ANDEAN ARC / SOUTHERN ANDEAN VOLCANIC ZONE / CHILE / CALLAQUEN		-37.9	-37.9	-71.43	-71.43	SAE			s_290483-9 [20576]	ANDESITE [20576]									VOL					WR [20576]	60.7859	1.14		16.5254				6.3	4.38815	1.79515	0.149596		2.21402	5.66471	0.339084	0.19
[20337][20576]	CONVERGENT MARGIN	ANDEAN ARC / SOUTHERN ANDEAN VOLCANIC ZONE / CHILE / ANTILLANCA VOLCANIC GROUP	ANTILLANCA VOLCANO	-40.771	-40.771	-72.153	-72.153	SAE			s_120183-3 [20337]	BASALT [20337]									VOL					WR [20337]	49.94	0.86		17.51				8.63	9.61	7.71	0.18		0.62	2.95	0.24	0.32
[20576][20337]	CONVERGENT MARGIN	ANDEAN ARC / SOUTHERN ANDEAN VOLCANIC ZONE / CHILE / ANTILLANCA VOLCANIC GROUP	ANTILLANCA VOLCANO	-40.771	-40.771	-72.153	-72.153	SAE			s_250483-2 [20576]	BASALT [20576]									VOL					WR [20576]	49.8503	0.75		21.7365				7.03	11.5469	4.77046	0.11976		0.429142	2.84431	0.139721	0.2
[20576][20337]	CONVERGENT MARGIN	ANDEAN ARC / SOUTHERN ANDEAN VOLCANIC ZONE / CHILE / ANTILLANCA VOLCANIC GROUP	CASABLANCA VOLCANO	-40.771	-40.771	-72.153	-72.153	SAE			s_280281-3 [20576]	BASALT [20576]									VOL					WR [20576]	50.7581	0.86		18.285				8.8	10.0211	6.63721	0.160659		0.5121	2.84165	0.140576	0.18
[20337][3631][20576]	CONVERGENT MARGIN	ANDEAN ARC / SOUTHERN ANDEAN VOLCANIC ZONE / CHILE / ANTILLANCA VOLCANIC GROUP	CRATER RAYHUEN	-40.771	-40.771	-72.153	-72.153	SAE			s_120183-1 [20337]	BASALT [20337]									VOL					WR [20337]	50.64	0.88		18.36		9.26		8.33	10.03	6.43833	0.15		0.53	3.16392	0.15	0.21
[20576][20337]	CONVERGENT MARGIN	ANDEAN ARC / SOUTHERN ANDEAN VOLCANIC ZONE / CHILE / ANTILLANCA VOLCANIC GROUP	CRATER RAYHUEN	-40.771	-40.771	-72.153	-72.153	SAE			s_280281-4 [20576]	BASALT [20576]									VOL					WR [20576]	50.8837	0.86		18.3671				8.7	10.0623	6.36674	0.170717		0.532235	2.94236	0.14059	0.18
[20576][20337]	CONVERGENT MARGIN	ANDEAN ARC / SOUTHERN ANDEAN VOLCANIC ZONE / CHILE / ANTILLANCA VOLCANIC GROUP	CRATER CERRO COLORADO	-40.771	-40.771	-72.153	-72.153	SAE			s_120183-2 [20576]	ANDESITE, BASALTIC [20576]									VOL					WR [20576]	53.7905	1.1		17.1403				9.22	8.66553	4.2675	0.180741		0.823376	3.59474	0.190782	0.26
[20337][20576]	CONVERGENT MARGIN	ANDEAN ARC / SOUTHERN ANDEAN VOLCANIC ZONE / CHILE / ANTILLANCA VOLCANIC GROUP	CRATER CERRO COLORADO	-40.771	-40.771	-72.153	-72.153	SAE			s_250483-1 [20337]	ANDESITE, BASALTIC [20337]									VOL					WR [20337]	52.36	1.05		18.5				8.13	9.74	4.15	0.17		0.66	3.33	0.22	0.29
[20576][20337]	CONVERGENT MARGIN	ANDEAN ARC / SOUTHERN ANDEAN VOLCANIC ZONE / CHILE / ANTILLANCA VOLCANIC GROUP	CRATER CERRO COLORADO	-40.771	-40.771	-72.153	-72.153	SAE			s_280281-1 [20576]	ANDESITE, BASALTIC [20576]									VOL					WR [20576]	52.4551	1.03424		19.1786				8.36	9.79014	3.93614	0.150618		0.682799	3.28346	0.200823	0.25
[20337][20576]	CONVERGENT MARGIN	ANDEAN ARC / SOUTHERN ANDEAN VOLCANIC ZONE / CHILE / ANTILLANCA VOLCANIC GROUP	CRATER CERRO COLORADO	-40.771	-40.771	-72.153	-72.153	SAE			s_280281-5 [20337]	ANDESITE, BASALTIC [20337]									VOL					WR [20337]	54.25	0.46		18.14				8.58	7.7	4.21	0.14		0.93	3.98	0.22	0.21
[5152]	CONVERGENT MARGIN	ANDEAN ARC / CENTRAL ANDEAN VOLCANIC ZONE / CHILE / PARINACOTA	OLD STRATOCONE	-18.15	-18.16	-69.15	-69.16	SAE			s_PAR-130 [5152]	DACITE [5152]	18000 [5152]	53000 [5152]							VOL					WR [5152]	66.83	0.65		16.05				3.6	3.33	1.26	0.06		3.89	4.07	0.26
[20986]	CONVERGENT MARGIN	ANDEAN ARC / PATAGONIAN PLATEAU LAVAS / CHILE	COYHAIQUE	-45.78	-45.78	-71.9	-71.9	SAE			s_PM25-8 [20986]	LHERZOLITE, XENOLITH [20986]								PROTOGRANULAR [20986]	PER					WR [20986]	44.43	0.06		2.21				7.75	1.8	41.85	0.12		0.01	0.12	0.02
[20986]	CONVERGENT MARGIN	ANDEAN ARC / PATAGONIAN PLATEAU LAVAS / CHILE	COYHAIQUE	-45.78	-45.78	-71.9	-71.9	SAE			s_PM25-10 [20986]	LHERZOLITE, XENOLITH [20986]								PORPHYROCLASTIC [20986]	PER					WR [20986]	44.44	0.05		1.79				7.57	1.06	43.45	0.12		0.02	0.09	0.01
[20986]	CONVERGENT MARGIN	ANDEAN ARC / PATAGONIAN PLATEAU LAVAS / CHILE	CHILE CHICO	-46.58	-46.58	-71.85	-71.85	SAE			s_PM26-4 [20986]	LHERZOLITE, XENOLITH [20986]								PROTOGRANULAR [20986]	PER					WR [20986]	43.57	0.1		2.26				7.67	2.27	42.45	0.12		0	0.15	0.01
[20986]	CONVERGENT MARGIN	ANDEAN ARC / PATAGONIAN PLATEAU LAVAS / CHILE	CHILE CHICO	-46.58	-46.58	-71.85	-71.85	SAE			s_PM26-5 [20986]	LHERZOLITE, XENOLITH [20986]								PROTOGRANULAR-PORPHYROCLASTIC [20986]	PER					WR [20986]	44.41	0.04		1.37				9.11	1.28	42.23	0.13		0.02	0.06	0
[20986]	CONVERGENT MARGIN	ANDEAN ARC / PATAGONIAN PLATEAU LAVAS / ARGENTINA / CERRO CLARK		-46.72	-46.72	-69.5	-69.5	SAE			s_PM24-21 [20986]	LHERZOLITE, XENOLITH [20986]								PORPHYROCLASTIC [20986]	PER					WR [20986]	44.04	0.08		2.7				8.26	2.66	40.85	0.13		0.02	0.15	0
[20986]	CONVERGENT MARGIN	ANDEAN ARC / PATAGONIAN PLATEAU LAVAS / ARGENTINA / CERRO CLARK		-46.72	-46.72	-69.5	-69.5	SAE			s_PM24-41 [20986]	LHERZOLITE, XENOLITH [20986]								PROTOGRANULAR [20986]	PER					WR [20986]	44.01	0.05		1.66				7.54	1.37	43	0.13		0.35	0.11	0.04
[20986]	CONVERGENT MARGIN	ANDEAN ARC / PATAGONIAN PLATEAU LAVAS / ARGENTINA / AUVERNIA VOLCANO		-48.42	-48.42	-68.17	-68.17	SAE			s_PM27A-9 [20986]	LHERZOLITE, XENOLITH [20986]								PROTOGRANULAR [20986]	PER					WR [20986]	42.26	0.07		0.73				7.42	1.26	46.65	0.11		0.01	0.02	0.09
[20986]	CONVERGENT MARGIN	ANDEAN ARC / PATAGONIAN PLATEAU LAVAS / ARGENTINA / AUVERNIA VOLCANO		-48.42	-48.42	-68.17	-68.17	SAE			s_PM27B-1B [20986]	HARZBURGITE, XENOLITH [20986]								PROTOGRANULAR [20986]	PER					WR [20986]	42.32	0.06		0.72				7.97	0.71	46.95	0.12		0.01	0.04	0.02
[20986]	CONVERGENT MARGIN	ANDEAN ARC / PATAGONIAN PLATEAU LAVAS / ARGENTINA / AUVERNIA VOLCANO		-48.42	-48.42	-68.17	-68.17	SAE			s_PM27B-2 [20986]	HARZBURGITE, XENOLITH [20986]								PROTOGRANULAR-PORPHYROCLASTIC [20986]	PER					WR [20986]	44.54	0.06		0.59				7.8	0.66	44.95	0.12		0.02	0.03	0.04
[20986]	CONVERGENT MARGIN	ANDEAN ARC / PATAGONIAN PLATEAU LAVAS / ARGENTINA / AUVERNIA VOLCANO		-48.42	-48.42	-68.17	-68.17	SAE			s_PM27B-12B [20986]	HARZBURGITE, XENOLITH [20986]								PROTOGRANULAR [20986]	PER					WR [20986]	42.81	0.07		1.52				7.94	0.81	45.68	0.12		0	0.03	0
[20986]	CONVERGENT MARGIN	ANDEAN ARC / PATAGONIAN PLATEAU LAVAS / ARGENTINA	GOBERNADOR GREGORES	-48.57	-48.57	-70.17	-70.17	SAE			s_PM23-3 [20986]	LHERZOLITE, XENOLITH [20986]								PORPHYROCLASTIC-EQUIGRANULAR [20986]	PER					WR [20986]	42.83	0.15		1.29				11.14	1.22	41.11	0.16		0.01	0.27	0.06
[20986]	CONVERGENT MARGIN	ANDEAN ARC / PATAGONIAN PLATEAU LAVAS / ARGENTINA	GOBERNADOR GREGORES	-48.57	-48.57	-70.17	-70.17	SAE			s_PM23-21 [20986]	LHERZOLITE, XENOLITH [20986]								PROTOGRANULAR-PORPHYROCLASTIC [20986]	PER					WR [20986]	43.07	0.03		0.9				10.07	2.21	41.78	0.15		0	0.2	0.02
[20986]	CONVERGENT MARGIN	ANDEAN ARC / PATAGONIAN PLATEAU LAVAS / ARGENTINA	TRES LAGOS	-49.22	-49.22	-71.3	-71.3	SAE			s_PM21-1A [20986]	LHERZOLITE, XENOLITH [20986]								PORPHYROCLASTIC [20986]	PER					WR [20986]	43.6	0.08		2.97				7.68	2.61	42.65	0.13		0.01	0.29	0.01
[20986]	CONVERGENT MARGIN	ANDEAN ARC / PATAGONIAN PLATEAU LAVAS / ARGENTINA	TRES LAGOS	-49.22	-49.22	-71.3	-71.3	SAE			s_PM21-6A [20986]	HARZBURGITE, XENOLITH [20986]								PROTOGRANULAR-PORPHYROCLASTIC [20986]	PER					WR [20986]	42.27	0.05		1.33				7.86	0.73	47.51	0.12		0	0.11	0.02
[20986]	CONVERGENT MARGIN	ANDEAN ARC / PATAGONIAN PLATEAU LAVAS / ARGENTINA	TRES LAGOS	-49.22	-49.22	-71.3	-71.3	SAE			s_PM21-9 [20986]	HARZBURGITE, XENOLITH [20986]								PROTOGRANULAR-PORPHYROCLASTIC [20986]	PER					WR [20986]	42.27	0.03		1.52				7.97	0.67	47.17	0.12		0	0.1	0
[20986]	CONVERGENT MARGIN	ANDEAN ARC / PATAGONIAN PLATEAU LAVAS / CHILE / CERRO DEL FRAILE		-52.53	-52.53	-72.68	-72.68	SAE			s_PM20-8 [20986]	LHERZOLITE, XENOLITH [20986]								PROTOGRANULAR-PORPHYROCLASTIC [20986]	PER					WR [20986]	42.92	0.03		1.35				8.38	1.41	44.41	0.13		0.27	0.03	0.02
[20986]	CONVERGENT MARGIN	ANDEAN ARC / PATAGONIAN PLATEAU LAVAS / CHILE / CERRO DEL FRAILE		-52.53	-52.53	-72.68	-72.68	SAE			s_PM20-20 [20986]	LHERZOLITE, XENOLITH [20986]								PROTOGRANULAR [20986]	PER					WR [20986]	44.14	0.03		1.67				9.76	1.07	41.32	0.15		0.28	0.04	0
[20986]	CONVERGENT MARGIN	ANDEAN ARC / PATAGONIAN PLATEAU LAVAS / CHILE / CERRO DEL FRAILE		-52.53	-52.53	-72.68	-72.68	SAE			s_PM20-22 [20986]	LHERZOLITE, XENOLITH [20986]								PROTOGRANULAR [20986]	PER					WR [20986]	41.87	0.09		0.98				11.68	0.74	42.42	0.18		0.31	0.06	0.01
[20986]	CONVERGENT MARGIN	ANDEAN ARC / PATAGONIAN PLATEAU LAVAS / CHILE / CERRO DEL FRAILE		-52.53	-52.53	-72.68	-72.68	SAE			s_PM20-20 [20986]	LHERZOLITE, XENOLITH [20986]								PROTOGRANULAR [20986]	PER					WR [20986]	44.96	0.04		1.78				9.84	1.12	41.7	0.15		0.01	0.08	0
[20986]	CONVERGENT MARGIN	ANDEAN ARC / PATAGONIAN PLATEAU LAVAS / ARGENTINA	GOBERNADOR GREGORES	-48.57	-48.57	-70.17	-70.17	SAE			s_PM23-21 [20986]	LHERZOLITE, XENOLITH [20986]								PROTOGRANULAR-PORPHYROCLASTIC [20986]	PER					WR [20986]	44.38	0.02		1.44				7.57	1.72	44.39	0.13		0.01	0.05	0
[20986]	CONVERGENT MARGIN	ANDEAN ARC / PATAGONIAN PLATEAU LAVAS / ARGENTINA / CERRO CLARK		-46.72	-46.72	-69.5	-69.5	SAE			s_PM24-41 [20986]	LHERZOLITE, XENOLITH [20986]								PROTOGRANULAR [20986]	PER					WR [20986]	42.64	0.08		2.28				10.01	2.54	40.07	0.13		0.28	0.09	0
[20986]	CONVERGENT MARGIN	ANDEAN ARC / PATAGONIAN PLATEAU LAVAS / CHILE	COYHAIQUE	-45.78	-45.78	-71.9	-71.9	SAE			s_PM25-10 [20986]	LHERZOLITE, XENOLITH [20986]								PORPHYROCLASTIC [20986]	PER					WR [20986]	43.39	0.03		1.19				7.81	0.93	45.14	0.12		0.01	0.04	0.02
[20986]	CONVERGENT MARGIN	ANDEAN ARC / PATAGONIAN PLATEAU LAVAS / ARGENTINA / AUVERNIA VOLCANO		-48.42	-48.42	-68.17	-68.17	SAE			s_PM27B-2 [20986]	HARZBURGITE, XENOLITH [20986]								PROTOGRANULAR-PORPHYROCLASTIC [20986]	PER					WR [20986]	43.08	0.05		0.86				7.94	0.65	46.71	0.12		0.04	0.11	0.05
[21032]	CONVERGENT MARGIN	ANDEAN ARC / CENTRAL ANDEAN VOLCANIC ZONE / BOLIVIA / ALTIPLANO-PUNA VOLCANIC COMPLEX / GUACHA IGNIMBRITE	CERRO GUACHA II CALDERA, TARA SUPERERUPTION	-22.8783	-22.8783	-67.3071	-67.3071	SAE			s_09008?[21032]	DACITE [21032]									VOL					WR [21032]	67.9408	0.275328		12.5397				2.39713	1.75008	0.360385	0.0618169		4.27221	2.22263	0.101994								0.0624
[21032]	CONVERGENT MARGIN	ANDEAN ARC / CENTRAL ANDEAN VOLCANIC ZONE / BOLIVIA / ALTIPLANO-PUNA VOLCANIC COMPLEX / GUACHA IGNIMBRITE	CERRO GUACHA II CALDERA, TARA SUPERERUPTION	-22.9571	-22.9571	-67.3362	-67.3362	SAE			s_TARA-96H-6A?[21032]	DACITE [21032]									VOL					WR [21032]	71.6	0.14		13				1.29	0.97	0.19	0.06		4.92	2.21	0.04
[21032]	CONVERGENT MARGIN	ANDEAN ARC / CENTRAL ANDEAN VOLCANIC ZONE / BOLIVIA / ALTIPLANO-PUNA VOLCANIC COMPLEX / GUACHA IGNIMBRITE	CERRO GUACHA II CALDERA, TARA SUPERERUPTION	-22.9571	-22.9571	-67.3362	-67.3362	SAE			s_TARA-96H-6B?[21032]	DACITE [21032]									VOL					WR [21032]	71.5	0.21		13.8				1.1	1.24	0.29	0.05		5.03	2.43	0.04
[21032]	CONVERGENT MARGIN	ANDEAN ARC / CENTRAL ANDEAN VOLCANIC ZONE / BOLIVIA / ALTIPLANO-PUNA VOLCANIC COMPLEX / GUACHA IGNIMBRITE	CERRO GUACHA II CALDERA, TARA SUPERERUPTION	-22.8785	-22.8785	-67.3072	-67.3072	SAE			s_DIEZ-97H-5?[21032]	DACITE [21032]									VOL					WR [21032]	70.6	0.29		13.2				1.69	1.51	0.35	0.05		4.52	2.54	0.08	4.21				0.13
[21032]	CONVERGENT MARGIN	ANDEAN ARC / CENTRAL ANDEAN VOLCANIC ZONE / BOLIVIA / ALTIPLANO-PUNA VOLCANIC COMPLEX / GUACHA IGNIMBRITE	CERRO GUACHA II CALDERA, TARA SUPERERUPTION	-22.8738	-22.8738	-67.3353	-67.3353	SAE			s_DIEZ-97H-9?[21032]	DACITE [21032]									VOL					WR [21032]	69.3	0.24		14.5				1.42	1.69	0.96	0.06		3.97	2.43	0.04	4.97				0.2
[21032]	CONVERGENT MARGIN	ANDEAN ARC / CENTRAL ANDEAN VOLCANIC ZONE / BOLIVIA / ALTIPLANO-PUNA VOLCANIC COMPLEX / GUACHA IGNIMBRITE	CERRO GUACHA II CALDERA, TARA SUPERERUPTION	-22.9973	-22.9973	-67.3648	-67.3648	SAE			s_HUA-97H-1A?[21032]	DACITE [21032]									VOL					WR [21032]	70.3	0.22		13.6				1.25	1.32	0.53	0.05		4.39	3.08	0.03
[21032]	CONVERGENT MARGIN	ANDEAN ARC / CENTRAL ANDEAN VOLCANIC ZONE / BOLIVIA / ALTIPLANO-PUNA VOLCANIC COMPLEX / GUACHA IGNIMBRITE	CERRO GUACHA II CALDERA, TARA SUPERERUPTION	-22.9973	-22.9973	-67.3648	-67.3648	SAE			s_HUA-97H-1B?[21032]	DACITE [21032]									VOL					WR [21032]	70.8	0.22		13.8				1.28	1.4	0.5	0.05		4.38	3	0.03
[21032]	CONVERGENT MARGIN	ANDEAN ARC / CENTRAL ANDEAN VOLCANIC ZONE / BOLIVIA / ALTIPLANO-PUNA VOLCANIC COMPLEX / GUACHA IGNIMBRITE	CERRO GUACHA II CALDERA, TARA SUPERERUPTION	-22.4478	-22.4478	-67.2805	-67.2805	SAE			s_B06-013?[21032]	DACITE [21032]									VOL					WR [21032]	70.31	0.3606		14.0911				2.01944	2.23658	0.53782	0.04926		4.22248	2.99728	0.07711								0.05876
[21032]	CONVERGENT MARGIN	ANDEAN ARC / CENTRAL ANDEAN VOLCANIC ZONE / BOLIVIA / ALTIPLANO-PUNA VOLCANIC COMPLEX / GUACHA IGNIMBRITE	CERRO GUACHA II CALDERA, TARA SUPERERUPTION	-22.5018	-22.5018	-67.4758	-67.4758	SAE			s_B06-027?[21032]	DACITE [21032]									VOL					WR [21032]	63.5593	0.72607		15.1419				3.58842	4.05273	1.20477	0.06311		3.51828	3.36039	0.17271								0.20359
[21032]	CONVERGENT MARGIN	ANDEAN ARC / CENTRAL ANDEAN VOLCANIC ZONE / BOLIVIA / ALTIPLANO-PUNA VOLCANIC COMPLEX / GUACHA IGNIMBRITE	CERRO GUACHA II CALDERA, TARA SUPERERUPTION	-22.3813	-22.3813	-67.1242	-67.1242	SAE			s_B06-093?[21032]	DACITE [21032]									VOL					WR [21032]	65.775	0.48597		15.2615				3.15385	3.44986	1.36883	0.05786		3.78162	2.6511	0.12247								0.02843
[21032]	CONVERGENT MARGIN	ANDEAN ARC / CENTRAL ANDEAN VOLCANIC ZONE / BOLIVIA / ALTIPLANO-PUNA VOLCANIC COMPLEX / GUACHA IGNIMBRITE	CERRO GUACHA II CALDERA, TARA SUPERERUPTION	-22.4328	-22.4328	-67.37	-67.37	SAE			s_07BOL10B?[21032]	DACITE [21032]									VOL					WR [21032]	73.2408	0.11097		12.5765				0.853757	0.910047	0.350445	0.0477418		5.22344	2.18743	0.0190947								0.05716
[21032]	CONVERGENT MARGIN	ANDEAN ARC / CENTRAL ANDEAN VOLCANIC ZONE / BOLIVIA / ALTIPLANO-PUNA VOLCANIC COMPLEX / GUACHA IGNIMBRITE	CERRO GUACHA II CALDERA, TARA SUPERERUPTION	-22.7671	-22.7671	-67.1231	-67.1231	SAE			s_07BOL15?[21032]	DACITE [21032]									VOL					WR [21032]	63.9635	0.691516		16.2345				4.15269	3.01713	1.89957	0.0548688		4.23208	2.29853	0.200152								0.02626
[21032]	CONVERGENT MARGIN	ANDEAN ARC / CENTRAL ANDEAN VOLCANIC ZONE / BOLIVIA / ALTIPLANO-PUNA VOLCANIC COMPLEX / GUACHA IGNIMBRITE	CERRO GUACHA II CALDERA, TARA SUPERERUPTION	-22.8007	-22.8007	-67.0983	-67.0983	SAE			s_07BOL19?[21032]	DACITE [21032]									VOL					WR [21032]	65.7326	0.538112		15.6205				2.72757	2.81266	1.2936	0.0531989		4.17128	2.46982	0.181147								0.03915
[21032]	CONVERGENT MARGIN	ANDEAN ARC / CENTRAL ANDEAN VOLCANIC ZONE / BOLIVIA / ALTIPLANO-PUNA VOLCANIC COMPLEX / GUACHA IGNIMBRITE	CERRO GUACHA II CALDERA, TARA SUPERERUPTION	-22.8965	-22.8965	-67.3113	-67.3113	SAE			s_CH89024?[21032]	DACITE [21032]									VOL					WR [21032]	68.9378	0.196355		13.4901				1.57741	1.19724	0.383923	0.0570457		4.49096	2.06808	0.0376229								0.0686
[21032]	CONVERGENT MARGIN	ANDEAN ARC / CENTRAL ANDEAN VOLCANIC ZONE / BOLIVIA / ALTIPLANO-PUNA VOLCANIC COMPLEX / GUACHA IGNIMBRITE	CERRO GUACHA II CALDERA, TARA SUPERERUPTION	-22.8965	-22.8965	-67.3113	-67.3113	SAE			s_CH89026?[21032]	DACITE [21032]									VOL					WR [21032]	73.7344	0.150521		11.5791				1.10136	1.08867	0.258877	0.0475132		4.40677	2.28144	0.0295616								0.06268
[21032]	CONVERGENT MARGIN	ANDEAN ARC / CENTRAL ANDEAN VOLCANIC ZONE / BOLIVIA / ALTIPLANO-PUNA VOLCANIC COMPLEX / GUACHA IGNIMBRITE	CERRO GUACHA II CALDERA, TARA SUPERERUPTION	-22.9746	-22.9746	-67.293	-67.293	SAE			s_CH88031?[21032]	DACITE [21032]									VOL					WR [21032]	64.979	0.693285		16.4278				2.13305	2.78071	0.879044	0.0635762		3.50704	2.44005	0.137679								0.0617
[21032]	CONVERGENT MARGIN	ANDEAN ARC / CENTRAL ANDEAN VOLCANIC ZONE / BOLIVIA / ALTIPLANO-PUNA VOLCANIC COMPLEX / GUACHA IGNIMBRITE	CERRO GUACHA II CALDERA, TARA SUPERERUPTION	-22.9746	-22.9746	-67.293	-67.293	SAE			s_CH88032?[21032]	DACITE [21032]									VOL					WR [21032]	68.2092	0.485639		14.4583				1.8513	2.48856	0.723304	0.0562604		4.19337	2.65067	0.106656								0.06874
[21032]	CONVERGENT MARGIN	ANDEAN ARC / CENTRAL ANDEAN VOLCANIC ZONE / BOLIVIA / ALTIPLANO-PUNA VOLCANIC COMPLEX / GUACHA IGNIMBRITE	CERRO GUACHA II CALDERA, TARA SUPERERUPTION	-22.8773	-22.8773	-67.2173	-67.2173	SAE			s_CH88037?[21032]	DACITE [21032]									VOL					WR [21032]	71.653	0.263201		13.4894				1.16443	1.70211	0.375513	0.0324839		5.0765	2.42479	0.0701068								0.05602
[21032]	CONVERGENT MARGIN	ANDEAN ARC / CENTRAL ANDEAN VOLCANIC ZONE / BOLIVIA / ALTIPLANO-PUNA VOLCANIC COMPLEX / GUACHA IGNIMBRITE	CERRO GUACHA II CALDERA, TARA SUPERERUPTION	-22.8738	-22.8738	-67.3345	-67.3345	SAE			s_CH88047?[21032]	DACITE [21032]									VOL					WR [21032]	72.0116	0.221493		12.6286				1.74358	1.43488	0.367641	0.0670851		4.54863	2.46813	0.0542326								0.0592
[21032]	CONVERGENT MARGIN	ANDEAN ARC / CENTRAL ANDEAN VOLCANIC ZONE / BOLIVIA / ALTIPLANO-PUNA VOLCANIC COMPLEX / GUACHA IGNIMBRITE	CERRO GUACHA II CALDERA, TARA SUPERERUPTION	-22.5187	-22.5187	-67.642	-67.642	SAE			s_89002BOL?[21032]	DACITE [21032]									VOL					WR [21032]	66.6831	0.588617		14.674				3.22243	3.04134	0.944131	0.0607036		4.36218	3.11985	0.148861								0.23423
[21032]	CONVERGENT MARGIN	ANDEAN ARC / CENTRAL ANDEAN VOLCANIC ZONE / BOLIVIA / ALTIPLANO-PUNA VOLCANIC COMPLEX / GUACHA IGNIMBRITE	CERRO GUACHA II CALDERA, TARA SUPERERUPTION	-22.8402	-22.8402	-67.2794	-67.2794	SAE			s_CHIC-96H-3A?[21032]	DACITE [21032]									VOL					WR [21032]	68.2	0.4		15				1.92	2.87	1.03	0.05		4.45	2.26	0.12	2.62				0.07
[21032]	CONVERGENT MARGIN	ANDEAN ARC / CENTRAL ANDEAN VOLCANIC ZONE / BOLIVIA / ALTIPLANO-PUNA VOLCANIC COMPLEX / GUACHA IGNIMBRITE	CERRO GUACHA II CALDERA, TARA SUPERERUPTION	-22.8402	-22.8402	-67.2794	-67.2794	SAE			s_CHIC-96H-3B?[21032]	DACITE [21032]									VOL					WR [21032]	68.7	0.41		15				2.06	2.84	1.11	0.05		4.28	2.54	0.11	2.45				0.08
[21032]	CONVERGENT MARGIN	ANDEAN ARC / CENTRAL ANDEAN VOLCANIC ZONE / BOLIVIA / ALTIPLANO-PUNA VOLCANIC COMPLEX / GUACHA IGNIMBRITE	CERRO GUACHA II CALDERA, TARA SUPERERUPTION	-22.8402	-22.8402	-67.2794	-67.2794	SAE			s_CHIC-96H-4?[21032]	DACITE [21032]									VOL					WR [21032]	67.8	0.52		15.5				3.05	3.46	1.14	0.03		3.57	2.98	0.13	1.19				0.07
[21032]	CONVERGENT MARGIN	ANDEAN ARC / CENTRAL ANDEAN VOLCANIC ZONE / BOLIVIA / ALTIPLANO-PUNA VOLCANIC COMPLEX / GUACHA IGNIMBRITE	CERRO GUACHA II CALDERA, TARA SUPERERUPTION	-22.8402	-22.8402	-67.2794	-67.2794	SAE			s_CHIC-96H-6?[21032]	DACITE [21032]									VOL					WR [21032]	67.8	0.51		15.9				2.5	3	0.88	0.03		3.82	3.44	0.12	1.47				0.08
[21032]	CONVERGENT MARGIN	ANDEAN ARC / CENTRAL ANDEAN VOLCANIC ZONE / BOLIVIA / ALTIPLANO-PUNA VOLCANIC COMPLEX / GUACHA IGNIMBRITE	CERRO GUACHA II CALDERA, TARA SUPERERUPTION	-22.8429	-22.8429	-67.2987	-67.2987	SAE			s_CHIC-96H-7?[21032]	DACITE [21032]									VOL					WR [21032]	68.2	0.52		15				2.27	2.59	0.7	0.05		3.95	2.26	0.1	3.75				0.11
[21032]	CONVERGENT MARGIN	ANDEAN ARC / CENTRAL ANDEAN VOLCANIC ZONE / BOLIVIA / ALTIPLANO-PUNA VOLCANIC COMPLEX / GUACHA IGNIMBRITE	CERRO GUACHA II CALDERA, TARA SUPERERUPTION	-22.8429	-22.8429	-67.2987	-67.2987	SAE			s_CHIC-96H-8?[21032]	DACITE [21032]									VOL					WR [21032]	62.2	0.97		16.8				4	4.15	1.45	0.07		2.51	2.16	0.14	4.9				0.2
[21032]	CONVERGENT MARGIN	ANDEAN ARC / CENTRAL ANDEAN VOLCANIC ZONE / BOLIVIA / ALTIPLANO-PUNA VOLCANIC COMPLEX / GUACHA IGNIMBRITE	CERRO GUACHA II CALDERA, TARA SUPERERUPTION	-22.8429	-22.8429	-67.2987	-67.2987	SAE			s_CHIC-96H-9?[21032]	DACITE [21032]									VOL					WR [21032]	68.1	0.38		14.1				3.3	2.47	0.84	0.04		3.55	2.57	0.08	3.92				0.06
[21032]	CONVERGENT MARGIN	ANDEAN ARC / CENTRAL ANDEAN VOLCANIC ZONE / BOLIVIA / ALTIPLANO-PUNA VOLCANIC COMPLEX / GUACHA IGNIMBRITE	CERRO GUACHA II CALDERA, TARA SUPERERUPTION	-22.8429	-22.8429	-67.2987	-67.2987	SAE			s_CHIC-96H-10?[21032]	DACITE [21032]									VOL					WR [21032]	69.0307	0.438921		14.3961				2.67	2.32548	0.798122	0.0450885		4.02842	2.4125	0.104477	3.265				0.115
[21032]	CONVERGENT MARGIN	ANDEAN ARC / CENTRAL ANDEAN VOLCANIC ZONE / BOLIVIA / ALTIPLANO-PUNA VOLCANIC COMPLEX / GUACHA IGNIMBRITE	CERRO GUACHA II CALDERA, TARA SUPERERUPTION	-22.8982	-22.8982	-67.3068	-67.3068	SAE			s_TARA-96H-13?[21032]	DACITE [21032]									VOL					WR [21032]	68.8532	0.442793		14.5703				2.25	2.55181	0.694681	0.056439		4.26161	2.64184	0.0924855	2.385				0.065
[21032]	CONVERGENT MARGIN	ANDEAN ARC / CENTRAL ANDEAN VOLCANIC ZONE / BOLIVIA / ALTIPLANO-PUNA VOLCANIC COMPLEX / GUACHA IGNIMBRITE	CERRO GUACHA II CALDERA, TARA SUPERERUPTION	-22.9646	-22.9646	-67.3265	-67.3265	SAE			s_TARA-96H-18?[21032]	DACITE [21032]									VOL					WR [21032]	71.7639	0.268075		13.4423				1.37	1.5933	0.386534	0.0432815		4.927	2.42005	0.0689552	2.625				0.175
[21032]	CONVERGENT MARGIN	ANDEAN ARC / CENTRAL ANDEAN VOLCANIC ZONE / BOLIVIA / ALTIPLANO-PUNA VOLCANIC COMPLEX / GUACHA IGNIMBRITE	CERRO GUACHA II CALDERA, TARA SUPERERUPTION	-22.9646	-22.9646	-67.3265	-67.3265	SAE			s_TARA-96H-19?[21032]	RHYOLITE [21032]									VOL					WR [21032]	73.5026	0.211114		13.0832				0.99	1.26924	0.266275	0.050946		4.9461	2.67876	0.0507612	2.015				0.045
[21032]	CONVERGENT MARGIN	ANDEAN ARC / CENTRAL ANDEAN VOLCANIC ZONE / BOLIVIA / ALTIPLANO-PUNA VOLCANIC COMPLEX / GUACHA IGNIMBRITE	CERRO GUACHA II CALDERA, TARA SUPERERUPTION	-22.9646	-22.9646	-67.3265	-67.3265	SAE			s_TARA-96H-20?[21032]	DACITE [21032]									VOL					WR [21032]	65.2015	1.15506		16.7149				1.75	3.79241	0.677756	0.0523965		3.58521	3.17232	0.37738	2.51				0.075
[21032]	CONVERGENT MARGIN	ANDEAN ARC / CENTRAL ANDEAN VOLCANIC ZONE / BOLIVIA / ALTIPLANO-PUNA VOLCANIC COMPLEX / GUACHA IGNIMBRITE	CERRO GUACHA II CALDERA, TARA SUPERERUPTION	-22.9577	-22.9577	-67.3563	-67.3563	SAE			s_TARA-96H-23?[21032]	DACITE [21032]									VOL					WR [21032]	71.724	0.253269		13.495				1.49	1.73118	0.413095	0.0481022		5.06126	2.43747	0.0734078	2.115				0.105
[21032]	CONVERGENT MARGIN	ANDEAN ARC / CENTRAL ANDEAN VOLCANIC ZONE / BOLIVIA / ALTIPLANO-PUNA VOLCANIC COMPLEX / GUACHA IGNIMBRITE	CERRO GUACHA II CALDERA, TARA SUPERERUPTION	-22.9577	-22.9577	-67.3563	-67.3563	SAE			s_TARA-96H-24?[21032]	DACITE [21032]									VOL					WR [21032]	71.9644	0.279113		13.3753				1.68	1.59331	0.418627	0.0509233		4.83994	2.64653	0.0704304	2.235				0.13
[21032]	CONVERGENT MARGIN	ANDEAN ARC / CENTRAL ANDEAN VOLCANIC ZONE / BOLIVIA / ALTIPLANO-PUNA VOLCANIC COMPLEX / GUACHA IGNIMBRITE	CERRO GUACHA II CALDERA, TARA SUPERERUPTION	-22.9577	-22.9577	-67.3563	-67.3563	SAE			s_TARA-96H-27?[21032]	DACITE [21032]									VOL					WR [21032]	70.918	0.3243		14.0394				1.84	1.83242	0.518485	0.0526181		4.76109	2.65697	0.0822926	2.14				0.12
[21032]	CONVERGENT MARGIN	ANDEAN ARC / CENTRAL ANDEAN VOLCANIC ZONE / BOLIVIA / ALTIPLANO-PUNA VOLCANIC COMPLEX / GUACHA IGNIMBRITE	CERRO GUACHA II CALDERA, TARA SUPERERUPTION	-22.9577	-22.9577	-67.3563	-67.3563	SAE			s_TARA-96H-28?[21032]	DACITE [21032]									VOL					WR [21032]	72.6769	0.223186		13.4019				1.34	1.37943	0.339095	0.0498611		5.00203	2.71655	0.0514993	2.075				0.035
[21032]	CONVERGENT MARGIN	ANDEAN ARC / CENTRAL ANDEAN VOLCANIC ZONE / BOLIVIA / ALTIPLANO-PUNA VOLCANIC COMPLEX / GUACHA IGNIMBRITE	CERRO GUACHA II CALDERA, TARA SUPERERUPTION	-22.9577	-22.9577	-67.3563	-67.3563	SAE			s_TARA-96H-29B?[21032]	DACITE [21032]									VOL					WR [21032]	67.6303	0.555503		14.4928				2.9	2.83075	0.895862	0.0684107		4.20316	2.94274	0.166991	2.085				0.09
[21032]	CONVERGENT MARGIN	ANDEAN ARC / CENTRAL ANDEAN VOLCANIC ZONE / BOLIVIA / ALTIPLANO-PUNA VOLCANIC COMPLEX / GUACHA IGNIMBRITE	CERRO GUACHA II CALDERA, TARA SUPERERUPTION	-23.0698	-23.0698	-67.45	-67.45	SAE			s_TARA-96H-32A?[21032]	DACITE [21032]									VOL					WR [21032]	71.1	0.32		14.5				1.83	1.71	0.37	0.08		3.59	4.39	0.07	1.56				0.03
[21032]	CONVERGENT MARGIN	ANDEAN ARC / CENTRAL ANDEAN VOLCANIC ZONE / BOLIVIA / ALTIPLANO-PUNA VOLCANIC COMPLEX / GUACHA IGNIMBRITE	CERRO GUACHA II CALDERA, TARA SUPERERUPTION	-23.0698	-23.0698	-67.45	-67.45	SAE			s_LA1(TARA-96H-33) [21032]	DACITE [21032]									VOL					WR [21032]	68.7513	0.493746		14.779				2.41	2.51333	0.910655	0.0631588		4.2138	2.76417	0.113634	2.435				0.055
[21032]	CONVERGENT MARGIN	ANDEAN ARC / CENTRAL ANDEAN VOLCANIC ZONE / BOLIVIA / ALTIPLANO-PUNA VOLCANIC COMPLEX / GUACHA IGNIMBRITE	CERRO GUACHA II CALDERA, TARA SUPERERUPTION	-23.0698	-23.0698	-67.45	-67.45	SAE			s_TARA-96H-34?[21032]	DACITE [21032]									VOL					WR [21032]	70.0378	0.321491		14.4411				1.72	1.71243	0.439193	0.0736495		4.2908	3.62058	0.0801439	2.655				0.075
[21032]	CONVERGENT MARGIN	ANDEAN ARC / CENTRAL ANDEAN VOLCANIC ZONE / BOLIVIA / ALTIPLANO-PUNA VOLCANIC COMPLEX / GUACHA IGNIMBRITE	CERRO GUACHA II CALDERA, TARA SUPERERUPTION	-22.8785	-22.8785	-67.3072	-67.3072	SAE			s_DIEZ-97H-1?[21032]	DACITE [21032]									VOL					WR [21032]	69.4	0.51		14.6				1.78	2.34	0.73	0.04		4.44	2.87	0.1	2.43				0.21
[21032]	CONVERGENT MARGIN	ANDEAN ARC / CENTRAL ANDEAN VOLCANIC ZONE / BOLIVIA / ALTIPLANO-PUNA VOLCANIC COMPLEX / GUACHA IGNIMBRITE	CERRO GUACHA II CALDERA, TARA SUPERERUPTION	-22.8785	-22.8785	-67.3072	-67.3072	SAE			s_DIEZ-97H-2?[21032]	DACITE [21032]									VOL					WR [21032]	68.4	0.55		15.1				1.83	2.49	0.82	0.04		4.37	2.99	0.08	2.54				0.17
[21032]	CONVERGENT MARGIN	ANDEAN ARC / CENTRAL ANDEAN VOLCANIC ZONE / BOLIVIA / ALTIPLANO-PUNA VOLCANIC COMPLEX / GUACHA IGNIMBRITE	CERRO GUACHA II CALDERA, TARA SUPERERUPTION	-22.8785	-22.8785	-67.3072	-67.3072	SAE			s_DIEZ-97H-3?[21032]	DACITE [21032]									VOL					WR [21032]	66.8	0.53		15.9				2.05	2.3	0.81	0.04		4.38	2.85	0.19	3.04				0.22
[21032]	CONVERGENT MARGIN	ANDEAN ARC / CENTRAL ANDEAN VOLCANIC ZONE / BOLIVIA / ALTIPLANO-PUNA VOLCANIC COMPLEX / GUACHA IGNIMBRITE	CERRO GUACHA II CALDERA, TARA SUPERERUPTION	-22.8785	-22.8785	-67.3072	-67.3072	SAE			s_DIEZ-97H-6?[21032]	DACITE [21032]									VOL					WR [21032]	68.6	0.42		14.4				2.05	2.53	0.64	0.05		4.24	2.77	0.1	2.9				0.39
[21032]	CONVERGENT MARGIN	ANDEAN ARC / CENTRAL ANDEAN VOLCANIC ZONE / BOLIVIA / ALTIPLANO-PUNA VOLCANIC COMPLEX / GUACHA IGNIMBRITE	CERRO GUACHA II CALDERA, TARA SUPERERUPTION	-22.9575	-22.9575	-67.5347	-67.5347	SAE			s_DIEZ-97H-10?[21032]	DACITE [21032]									VOL					WR [21032]	71.5	0.3		13.4				1.71	1.7	0.44	0.04		4.81	3.07	0.08	1.93				0.05
[21032]	CONVERGENT MARGIN	ANDEAN ARC / CENTRAL ANDEAN VOLCANIC ZONE / BOLIVIA / ALTIPLANO-PUNA VOLCANIC COMPLEX / GUACHA IGNIMBRITE	CERRO GUACHA II CALDERA, TARA SUPERERUPTION	-22.9973	-22.9973	-67.3648	-67.3648	SAE			s_HUA-97H-2?[21032]	DACITE [21032]									VOL					WR [21032]	72.1	0.21		13.2				1.31	1.3	0.31	0.05		4.87	3.1	0.05	2.4				0.08
[21032]	CONVERGENT MARGIN	ANDEAN ARC / CENTRAL ANDEAN VOLCANIC ZONE / BOLIVIA / ALTIPLANO-PUNA VOLCANIC COMPLEX / GUACHA IGNIMBRITE	CERRO GUACHA II CALDERA, TARA SUPERERUPTION	-23.0555	-23.0555	-67.4538	-67.4538	SAE			s_LOMO-97H-1?[21032]	DACITE [21032]									VOL					WR [21032]	70.7	0.32		13.5				1.84	2.09	0.53	0.06		4.6	2.94	0.08	2.46				0.09
[21032]	CONVERGENT MARGIN	ANDEAN ARC / CENTRAL ANDEAN VOLCANIC ZONE / BOLIVIA / ALTIPLANO-PUNA VOLCANIC COMPLEX / GUACHA IGNIMBRITE	CERRO GUACHA II CALDERA, TARA SUPERERUPTION	-23.0555	-23.0555	-67.4538	-67.4538	SAE			s_LOMO-97H-2A?[21032]	DACITE [21032]									VOL					WR [21032]	73.6	0.13		13.1				1.06	1.07	0.15	0.05		4.99	3.15	0.03	1.6				0.08
[21032]	CONVERGENT MARGIN	ANDEAN ARC / CENTRAL ANDEAN VOLCANIC ZONE / BOLIVIA / ALTIPLANO-PUNA VOLCANIC COMPLEX / GUACHA IGNIMBRITE	CERRO GUACHA II CALDERA, TARA SUPERERUPTION	-23.0555	-23.0555	-67.4538	-67.4538	SAE			s_LOMO-97H-2B?[21032]	DACITE [21032]									VOL					WR [21032]	70.4	0.29		14.2				1.71	1.92	0.62	0.05		4.39	3.05	0.07	2.27				0.07
[21032]	CONVERGENT MARGIN	ANDEAN ARC / CENTRAL ANDEAN VOLCANIC ZONE / BOLIVIA / ALTIPLANO-PUNA VOLCANIC COMPLEX / GUACHA IGNIMBRITE	CERRO GUACHA II CALDERA, TARA SUPERERUPTION	-22.9758	-22.9758	-67.2938	-67.2938	SAE			s_TARA-97H-2B?[21032]	DACITE [21032]									VOL					WR [21032]	71.3	0.27		13.7				1.57	1.74	0.39	0.05		5.27	2.85	0.08	1.94				0.1
[21032]	CONVERGENT MARGIN	ANDEAN ARC / CENTRAL ANDEAN VOLCANIC ZONE / BOLIVIA / ALTIPLANO-PUNA VOLCANIC COMPLEX / GUACHA IGNIMBRITE	CERRO GUACHA II CALDERA, TARA SUPERERUPTION	-22.9758	-22.9758	-67.2938	-67.2938	SAE			s_TARA-97H-3?[21032]	DACITE [21032]									VOL					WR [21032]	67.6	0.59		15.2				1.74	2.39	0.79	0.05		3.67	2.63	0.12	3.91				0.21
[21032]	CONVERGENT MARGIN	ANDEAN ARC / CENTRAL ANDEAN VOLCANIC ZONE / BOLIVIA / ALTIPLANO-PUNA VOLCANIC COMPLEX / GUACHA IGNIMBRITE	CERRO GUACHA II CALDERA, TARA SUPERERUPTION	-22.9758	-22.9758	-67.2938	-67.2938	SAE			s_TARA-97H-5?[21032]	DACITE [21032]									VOL					WR [21032]	66.9	0.65		15.6				1.84	2.6	0.85	0.05		3.52	2.58	0.12	4.07				0.15
[21032]	CONVERGENT MARGIN	ANDEAN ARC / CENTRAL ANDEAN VOLCANIC ZONE / BOLIVIA / ALTIPLANO-PUNA VOLCANIC COMPLEX / GUACHA IGNIMBRITE	CERRO GUACHA II CALDERA, TARA SUPERERUPTION	-22.9758	-22.9758	-67.2938	-67.2938	SAE			s_TARA-97H-7B?[21032]	DACITE [21032]									VOL					WR [21032]	71.2	0.27		14.2				1.03	1.59	0.42	0.04		4.85	2.61	0.06	2.83				0.2
[21032]	CONVERGENT MARGIN	ANDEAN ARC / CENTRAL ANDEAN VOLCANIC ZONE / BOLIVIA / ALTIPLANO-PUNA VOLCANIC COMPLEX / GUACHA IGNIMBRITE	CERRO GUACHA II CALDERA, TARA SUPERERUPTION	-22.9758	-22.9758	-67.2938	-67.2938	SAE			s_TARA-97H-8A?[21032]	DACITE [21032]									VOL					WR [21032]	69.2	0.46		14.8				1.48	2.41	0.68	0.06		4.26	2.97	0.08	2.51				0.31
[21032]	CONVERGENT MARGIN	ANDEAN ARC / CENTRAL ANDEAN VOLCANIC ZONE / BOLIVIA / ALTIPLANO-PUNA VOLCANIC COMPLEX / GUACHA IGNIMBRITE	CERRO GUACHA II CALDERA, TARA SUPERERUPTION	-22.9758	-22.9758	-67.2938	-67.2938	SAE			s_TARA-97H-8B?[21032]	DACITE [21032]									VOL					WR [21032]	67.9	0.57		15.1				1.57	2.53	0.77	0.06		4.11	2.89	0.11	3.09				0.2
[21032]	CONVERGENT MARGIN	ANDEAN ARC / CENTRAL ANDEAN VOLCANIC ZONE / BOLIVIA / ALTIPLANO-PUNA VOLCANIC COMPLEX / GUACHA IGNIMBRITE	CERRO GUACHA II CALDERA, TARA SUPERERUPTION	-22.9758	-22.9758	-67.2938	-67.2938	SAE			s_TARA-97H-9?[21032]	DACITE [21032]									VOL					WR [21032]	70	0.39		14.3				1.7	2.21	0.58	0.05		4.63	2.84	0.08	2.39				0.09
[21032]	CONVERGENT MARGIN	ANDEAN ARC / CENTRAL ANDEAN VOLCANIC ZONE / BOLIVIA / ALTIPLANO-PUNA VOLCANIC COMPLEX / GUACHA IGNIMBRITE	CERRO GUACHA II CALDERA, TARA SUPERERUPTION	-22.9758	-22.9758	-67.2938	-67.2938	SAE			s_TARA-97H-10?[21032]	DACITE [21032]									VOL					WR [21032]	71.6	0.27		14.1				1.03	1.62	0.41	0.04		4.71	2.51	0.06	2.99				0.17
[21032]	CONVERGENT MARGIN	ANDEAN ARC / CENTRAL ANDEAN VOLCANIC ZONE / BOLIVIA / ALTIPLANO-PUNA VOLCANIC COMPLEX / GUACHA IGNIMBRITE	CERRO GUACHA II CALDERA, TARA SUPERERUPTION	-22.9758	-22.9758	-67.2938	-67.2938	SAE			s_TARA-97H-12?[21032]	DACITE [21032]									VOL					WR [21032]	69	0.47		14.3				2.38	2.36	0.69	0.04		4.82	2.6	0.13	1.88				0.1
[21032]	CONVERGENT MARGIN	ANDEAN ARC / CENTRAL ANDEAN VOLCANIC ZONE / BOLIVIA / ALTIPLANO-PUNA VOLCANIC COMPLEX / GUACHA IGNIMBRITE	CERRO GUACHA II CALDERA, TARA SUPERERUPTION	-22.9758	-22.9758	-67.2938	-67.2938	SAE			s_TARA-97H-13?[21032]	DACITE [21032]									VOL					WR [21032]	67.5	0.58		14.8				2.83	2.79	0.86	0.05		4.71	2.69	0.14	1.86				0.06
[21032]	CONVERGENT MARGIN	ANDEAN ARC / CENTRAL ANDEAN VOLCANIC ZONE / BOLIVIA / ALTIPLANO-PUNA VOLCANIC COMPLEX / GUACHA IGNIMBRITE	CERRO GUACHA II CALDERA, TARA SUPERERUPTION	-22.9642	-22.9642	-67.5018	-67.5018	SAE			s_TARA-97H-14?[21032]	DACITE [21032]									VOL					WR [21032]	71	0.27		13.6				1.46	1.85	0.42	0.05		4.6	2.91	0.07	2.82				0.07
[21032]	CONVERGENT MARGIN	ANDEAN ARC / CENTRAL ANDEAN VOLCANIC ZONE / BOLIVIA / ALTIPLANO-PUNA VOLCANIC COMPLEX / GUACHA IGNIMBRITE	CERRO GUACHA II CALDERA, TARA SUPERERUPTION	-22.9642	-22.9642	-67.5018	-67.5018	SAE			s_TARA-97H-15A?[21032]	DACITE [21032]									VOL					WR [21032]	68.6	0.54		14.9				1.73	2.73	0.74	0.04		4.38	3.16	0.14	1.9				0.06
[21032]	CONVERGENT MARGIN	ANDEAN ARC / CENTRAL ANDEAN VOLCANIC ZONE / BOLIVIA / ALTIPLANO-PUNA VOLCANIC COMPLEX / GUACHA IGNIMBRITE	CERRO GUACHA II CALDERA, TARA SUPERERUPTION	-22.9642	-22.9642	-67.5018	-67.5018	SAE			s_TARA-97H-15B?[21032]	DACITE [21032]									VOL					WR [21032]	70.3	0.45		14.3				1.48	2.29	0.63	0.03		4.46	3.41	0.12	1.4				0.09
[21032]	CONVERGENT MARGIN	ANDEAN ARC / CENTRAL ANDEAN VOLCANIC ZONE / BOLIVIA / ALTIPLANO-PUNA VOLCANIC COMPLEX / GUACHA IGNIMBRITE	CERRO GUACHA II CALDERA, TARA SUPERERUPTION	-22.8738	-22.8738	-67.3345	-67.3345	SAE			s_88048?[21032]	ANDESITE [21032]									VOL					WR [21032]	60.9285	1.09858		15.9659				5.05249	4.67271	1.69443	0.0918555		2.72755	2.98012	0.369977								0.06577
[21032]	CONVERGENT MARGIN	ANDEAN ARC / CENTRAL ANDEAN VOLCANIC ZONE / BOLIVIA / ALTIPLANO-PUNA VOLCANIC COMPLEX / GUACHA IGNIMBRITE	CERRO GUACHA II CALDERA, TARA SUPERERUPTION	-22.8429	-22.8429	-67.2987	-67.2987	SAE			s_CHIC-96H-11?[21032]	ANDESITE [21032]									VOL					WR [21032]	60.8	0.95		16.9				4.81	3.9	1.41	0.07		2.27	2.26	0.1	5.18				0.16
[21032]	CONVERGENT MARGIN	ANDEAN ARC / CENTRAL ANDEAN VOLCANIC ZONE / BOLIVIA / ALTIPLANO-PUNA VOLCANIC COMPLEX / GUACHA IGNIMBRITE	CERRO GUACHA II CALDERA, TARA SUPERERUPTION	-22.8489	-22.8489	-67.2873	-67.2873	SAE			s_CHIC-96H-12?[21032]	ANDESITE [21032]									VOL					WR [21032]	60.2	1.09		17				5.17	4.42	1.86	0.08		2.3	2.11	0.15	4.57				0.1
[21032]	CONVERGENT MARGIN	ANDEAN ARC / CENTRAL ANDEAN VOLCANIC ZONE / BOLIVIA / ALTIPLANO-PUNA VOLCANIC COMPLEX / GUACHA IGNIMBRITE	CERRO GUACHA II CALDERA, TARA SUPERERUPTION	-22.8489	-22.8489	-67.2873	-67.2873	SAE			s_CHIC-96H-13?[21032]	ANDESITE [21032]									VOL					WR [21032]	61.1	0.95		16.4				4.35	4.37	1.57	0.07		2.64	2.11	0.14	5.17				0.16
[21032]	CONVERGENT MARGIN	ANDEAN ARC / CENTRAL ANDEAN VOLCANIC ZONE / BOLIVIA / ALTIPLANO-PUNA VOLCANIC COMPLEX / GUACHA IGNIMBRITE	CERRO GUACHA II CALDERA, TARA SUPERERUPTION	-22.9577	-22.9577	-67.3563	-67.3563	SAE			s_TARA-96H-29A?[21032]	ANDESITE [21032]									VOL					WR [21032]	61.2705	1.08167		15.9367				5.24	4.60061	1.74833	0.103423		3.07605	3.28562	0.382336	1.76				0.085
[21032]	CONVERGENT MARGIN	ANDEAN ARC / CENTRAL ANDEAN VOLCANIC ZONE / BOLIVIA / ALTIPLANO-PUNA VOLCANIC COMPLEX / GUACHA IGNIMBRITE	CERRO GUACHA II CALDERA, TARA SUPERERUPTION	-22.8785	-22.8785	-67.3072	-67.3072	SAE			s_DIEZ-97H-4?[21032]	DACITE [21032]									VOL					WR [21032]	63.1	0.83		15.8				3.82	3.66	1.34	0.1		3.01	3.98	0.24	2.96				0.07
[21032]	CONVERGENT MARGIN	ANDEAN ARC / CENTRAL ANDEAN VOLCANIC ZONE / BOLIVIA / ALTIPLANO-PUNA VOLCANIC COMPLEX / GUACHA IGNIMBRITE	CERRO GUACHA II CALDERA, TARA SUPERERUPTION	-22.65	-22.65	-67.41	-67.41	SAE			s_BOL10013?[21032]	ANDESITE [21032]									VOL					WR [21032]	60	1.09		17.34				5.3	6.62	2.6	0.09		2.18	2.9	0.212								0.02
[21032]	CONVERGENT MARGIN	ANDEAN ARC / CENTRAL ANDEAN VOLCANIC ZONE / BOLIVIA / ALTIPLANO-PUNA VOLCANIC COMPLEX / GUACHA IGNIMBRITE	CERRO GUACHA II CALDERA, TARA SUPERERUPTION	-22.8785	-22.8785	-67.3072	-67.3072	SAE			s_DIEZ-97H-8?[21032]	ANDESITE [21032]									VOL					WR [21032]	59.4	1.12		16.6				5.84	5.57	2.33	0.1		2.33	2.68	0.18	2.71				0.07
[21032]	CONVERGENT MARGIN	ANDEAN ARC / CENTRAL ANDEAN VOLCANIC ZONE / BOLIVIA / ALTIPLANO-PUNA VOLCANIC COMPLEX / GUACHA IGNIMBRITE	CERRO GUACHA II CALDERA, TARA SUPERERUPTION	-22.6213	-22.6213	-67.4668	-67.4668	SAE			s_B06024?[21032]	RHYOLITE [21032]									VOL					WR [21032]	74.2064	0.07774		12.302				0.68149	0.67483	0.06782	0.06509		4.88249	3.23184	0.01125								0
[21032]	CONVERGENT MARGIN	ANDEAN ARC / CENTRAL ANDEAN VOLCANIC ZONE / BOLIVIA / ALTIPLANO-PUNA VOLCANIC COMPLEX / GUACHA IGNIMBRITE	CERRO GUACHA II CALDERA, TARA SUPERERUPTION	-22.6107	-22.6107	-67.4387	-67.4387	SAE			s_B06023?[21032]	DACITE [21032]									VOL					WR [21032]	63.5828	0.83238		15.9693				4.23353	4.39334	1.60981	0.06271		2.67024	3.26143	0.19274								0.02407
[21032]	CONVERGENT MARGIN	ANDEAN ARC / CENTRAL ANDEAN VOLCANIC ZONE / BOLIVIA / ALTIPLANO-PUNA VOLCANIC COMPLEX / GUACHA IGNIMBRITE	CERRO GUACHA II CALDERA, TARA SUPERERUPTION	-22.6294	-22.6294	-67.4136	-67.4136	SAE			s_B06021?[21032]	DACITE [21032]									VOL					WR [21032]	62.82	0.892		16.56				4.67	4.68	1.6	0.074		2.57	3.43	0.212
[10691][3345]	CONVERGENT MARGIN	ANDEAN ARC / CENTRAL ANDEAN VOLCANIC ZONE / CHILE / LEON MUERTO IGNIMBRITE	SALAR DE LA ISLA REGION	-25.8683	-25.8683	-68.4717	-68.4717	SAE			s_T2/13 [10691] / s_LEON-T2/13 [3345]	NOT GIVEN [10691]	5000000 [3345]	5000000 [3345]							VOL					WR [10691]	66.5	0.44		15.13				2.8	2.94	1.24	0.109		3.66	2.99	0.13	3.55				0.16
[10691][3878]	CONVERGENT MARGIN	ANDEAN ARC / CENTRAL ANDEAN VOLCANIC ZONE / ARGENTINA / CERRO BLANCO	SALAR DE ANTOFALLA REGION, EAST OF SIERRA DE CALALASTE	-26.48	-26.48	-67.7	-67.7	SAE			s_SIA97B1 [10691] / s_SIA-97B1 [3878]	NOT GIVEN [10691]									VOL					WR [10691]	71.5	0.24		13.62				1.3	1.32	0.37	0.057		4.84	3.75	0.08	2.03				0.12
[10691][3345]	CONVERGENT MARGIN	ANDEAN ARC / CENTRAL ANDEAN VOLCANIC ZONE / ARGENTINA / CAJEROS IGNIMBRITE	SALAR DE ANTOFALLA REGION, EASTERN FLANK OF SIERRA DE LA QUEBRADA HONDA	-25.7419	-25.7419	-68.1856	-68.1856	SAE			s_SIA46B2 [10691]	NOT GIVEN [10691]	8700000 [3345]	8700000 [3345]		PLIOCENE [10691]					VOL					WR [10691]	73.3	0.11		12.56				0.64	1.12	0.16	0.075		5.25	3.13	0.03	2.56				0.09
[10691]	CONVERGENT MARGIN	ANDEAN ARC / CENTRAL ANDEAN VOLCANIC ZONE / ARGENTINA / TAMBERIA IGNIMBRITE	SALAR DE ANTOFALLA REGION, NW AND NE OF CAMPO NEGRO	-25.76	-25.76	-68.31	-68.31	SAE			s_SIA171B1 [10691]	NOT GIVEN [10691]				PLIOCENE [10691]					VOL					WR [10691]	73.4	0.11		12.49				0.68	1.03	0.11	0.079		4.75	3.48	0.02	3.05				0.12
[20547][19667]	CONVERGENT MARGIN	ANDEAN ARC / SOUTHERN ANDEAN VOLCANIC ZONE / ARGENTINA/CHILE / TOCOTA PLUTON	COLANG躀L BATHOLITH; PERMIAN TRIASSIC BASEMENT	-30.5502	-30.5502	-69.4648	-69.4648	SAE			s_RJ11A18 [20547]	GRANODIORITE [20547]									PLU					WR [20547]	67.41	0.58		14.79				3.46	2.86	1.52	0.08		3.09	3.45	0.17
[20547][19667]	CONVERGENT MARGIN	ANDEAN ARC / SOUTHERN ANDEAN VOLCANIC ZONE / ARGENTINA/CHILE	CHOIYOI GROUP	-29.9869	-29.9869	-69.8169	-69.8169	SAE			s_MQ39 [20547]	RHYOLITE [20547]									VOL					WR [20547]	72.98	0.31		13.78				1.5	0.52	0.25	0.05		5.65	3.4	0.04
[20547][19667]	CONVERGENT MARGIN	ANDEAN ARC / SOUTHERN ANDEAN VOLCANIC ZONE / ARGENTINA/CHILE	CHOIYOI GROUP	-30.2029	-30.2029	-69.8298	-69.8298	SAE			s_RJ11A20 [20547]	RHYOLITE [20547]									VOL					WR [20547]	73.89	0.24		13.71				1.21	0.42	0.18	0.03		5.45	3.45	0.02
[20547][19667]	CONVERGENT MARGIN	ANDEAN ARC / SOUTHERN ANDEAN VOLCANIC ZONE / ARGENTINA/CHILE	CHOIYOI GROUP	-30.1614	-30.1614	-69.865	-69.865	SAE			s_AM0862 [20547]	RHYOLITE [20547]									VOL					WR [20547]	73	0.32		14.2				1.43	0.14	0.22	0.05		5.33	3.44	0.03
[20547][19667]	CONVERGENT MARGIN	ANDEAN ARC / SOUTHERN ANDEAN VOLCANIC ZONE / ARGENTINA/CHILE	EL LEON UNIT, INGAGUAS SUPERGROUP	-30.2387	-30.2387	-70.3429	-70.3429	SAE			s_RJ1104 [20547]	GRANITE [20547]									PLU					WR [20547]	76.33	0.14		12.92				1.01	0.66	0.24	0.04		3.96	3.75	0.02
[20547][19667]	CONVERGENT MARGIN	ANDEAN ARC / SOUTHERN ANDEAN VOLCANIC ZONE / ARGENTINA/CHILE	COGOTI SUPERGROUP	-30.74	-30.74	-70.8608	-70.8608	SAE			s_AM0812 [20547]	DIORITE [20547]									PLU					WR [20547]	60.49	0.72		16.54				5.8	5.7	2.74	0.13		2.17	3.45	0.15
[20547][19667]	CONVERGENT MARGIN	ANDEAN ARC / SOUTHERN ANDEAN VOLCANIC ZONE / ARGENTINA/CHILE	COGOTI SUPERGROUP	-30.9864	-30.9864	-70.7408	-70.7408	SAE			s_AM0823 [20547]	GRANODIORITE [20547]									PLU					WR [20547]	64.69	0.55		16.76				1.58	4.47	1.95	0.04		0.5	7.9	0.14
[20547][19667]	CONVERGENT MARGIN	ANDEAN ARC / SOUTHERN ANDEAN VOLCANIC ZONE / ARGENTINA/CHILE	COGOTI SUPERGROUP	-30.9864	-30.9864	-70.7408	-70.7408	SAE			s_AM0824 [20547]	SYENODIORITE [20547]									PLU					WR [20547]	59.56	0.81		17.29				5.88	5.17	2.35	0.15		2.35	4.34	0.18
[20547][19667]	CONVERGENT MARGIN	ANDEAN ARC / SOUTHERN ANDEAN VOLCANIC ZONE / ARGENTINA/CHILE	COGOTI SUPERGROUP	-30.9864	-30.9864	-70.7408	-70.7408	SAE			s_AM0826 [20547]	GRANITE [20547]									PLU					WR [20547]	66.54	0.55		15.58				3.59	2.72	1.28	0.03		4.14	4.19	0.1
[20547][19667]	CONVERGENT MARGIN	ANDEAN ARC / SOUTHERN ANDEAN VOLCANIC ZONE / ARGENTINA/CHILE	COGOTI SUPERGROUP	-30.735	-30.735	-70.7586	-70.7586	SAE			s_AM0806 [20547]	GRANITE [20547]									PLU					WR [20547]	68.26	0.46		15.09				3.01	2.25	0.87	0.07		4.72	3.83	0.08
[20547][19667]	CONVERGENT MARGIN	ANDEAN ARC / SOUTHERN ANDEAN VOLCANIC ZONE / ARGENTINA/CHILE	COGOTI SUPERGROUP	-31.0011	-31.0011	-70.7218	-70.7218	SAE			s_RJ1103 [20547]	SYENODIORITE [20547]									PLU					WR [20547]	61.45	0.74		16.96				5.33	4.67	2.04	0.11		2.41	4.54	0.18
[20547][19667]	CONVERGENT MARGIN	ANDEAN ARC / SOUTHERN ANDEAN VOLCANIC ZONE / ARGENTINA/CHILE	COGOTI SUPERGROUP	-30.2525	-30.2525	-70.6503	-70.6503	SAE			s_AM0822 [20547]	GRANODIORITE [20547]									PLU					WR [20547]	66.36	0.42		16.78				3.55	3.33	1.05	0.16		2.19	5.2	0.19
[20547][19667]	CONVERGENT MARGIN	ANDEAN ARC / SOUTHERN ANDEAN VOLCANIC ZONE / ARGENTINA/CHILE	COGOTI SUPERGROUP	-30.8411	-30.8411	-70.7717	-70.7717	SAE			s_AM0815 [20547]	GRANODIORITE [20547]									PLU					WR [20547]	66.7	0.43		15.7				3.51	3.72	1.62	0.08		2.59	3.9	0.11
[20547][19667]	CONVERGENT MARGIN	ANDEAN ARC / SOUTHERN ANDEAN VOLCANIC ZONE / ARGENTINA/CHILE	COGOTI SUPERGROUP	-30.8411	-30.8411	-70.7717	-70.7717	SAE			s_AM0816 [20547]	GRANODIORITE [20547]									PLU					WR [20547]	66.53	0.39		15.73				3.29	3.69	1.49	0.07		2.6	3.9	0.1
[20547][19667]	CONVERGENT MARGIN	ANDEAN ARC / SOUTHERN ANDEAN VOLCANIC ZONE / ARGENTINA/CHILE	COGOTI SUPERGROUP	-31.1688	-31.1688	-70.8192	-70.8192	SAE			s_RJ1101 [20547]	GRANITE [20547]									PLU					WR [20547]	71	0.24		15.09				2.27	2.97	0.97	0.06		2.59	3.78	0.09
[20547][19667]	CONVERGENT MARGIN	ANDEAN ARC / SOUTHERN ANDEAN VOLCANIC ZONE / ARGENTINA/CHILE / LOS ELQUINOS FORMATION	LOS ELQUINOS FORMATION	-29.9444	-29.9444	-70.0711	-70.0711	SAE			s_AM0890 [20547]	ANDESITE, BASALTIC [20547]									VOL					WR [20547]	53.76	1.09		17.9				7.44	6.63	3.63	0.14		1.86	2.93	0.43
[20547][19032]	CONVERGENT MARGIN	ANDEAN ARC / SOUTHERN ANDEAN VOLCANIC ZONE / ARGENTINA/CHILE / LOS ELQUINOS FORMATION	LOS ELQUINOS FORMATION	-30.1429	-30.1429	-70.6917	-70.6917	SAE			s_RJ1111 [20547]	ANDESITE, BASALTIC [20547]				PALEOCENE [19032]					VOL					WR [20547]	54.16	0.9		16.96				6.93	6.52	5.08	0.16		2.06	3.49	0.13
[10691]	CONVERGENT MARGIN	ANDEAN ARC / CENTRAL ANDEAN VOLCANIC ZONE / ARGENTINA / PEINADO / LAGUNA AMARGA II IGNIMBRITE	SALAR DE ANTOFALLA REGION	-26.6	-26.6	-68.15	-68.15	SAE			s_SIA80 [10691]	NOT GIVEN [10691]				PLIOCENE [10691]					VOL					WR [10691]	68.84	0.31		12.94				1.56	2.09	0.51	0.046		5.04	2.92	0.07	2.4				0.07
[20547][19667]	CONVERGENT MARGIN	ANDEAN ARC / SOUTHERN ANDEAN VOLCANIC ZONE / ARGENTINA/CHILE	TIERRAS BLANCAS CALDERA	-29.5942	-29.5942	-70.6906	-70.6906	SAE			s_RJ1105 [20547]	DIORITE [20547]									PLU					WR [20547]	57.16	0.59		17.86				5.85	6.48	3.93	0.17		1.11	3.85	0.16
[20547][19667]	CONVERGENT MARGIN	ANDEAN ARC / SOUTHERN ANDEAN VOLCANIC ZONE / ARGENTINA/CHILE	BOCATOMA UNIT	-30.1567	-30.1567	-69.8797	-69.8797	SAE			s_AM0867 [20547]	ANDESITE [20547]									VOL					WR [20547]	54.94	0.7		17.92				5.25	6.54	2.35	0.13		1.66	3.63	0.21
[20547][19667]	CONVERGENT MARGIN	ANDEAN ARC / SOUTHERN ANDEAN VOLCANIC ZONE / ARGENTINA/CHILE / TILITO FORMATION	TILITO FORMATION, LOWER DONA ANA GROUP	-30.0428	-30.0428	-70.0542	-70.0542	SAE			s_AM0846 [20547]	RHYOLITE [20547]									VOL					WR [20547]	71.36	0.32		14.59				2.12	1.32	0.5	0.09		3.59	4.1	0.09
[20547][19667]	CONVERGENT MARGIN	ANDEAN ARC / SOUTHERN ANDEAN VOLCANIC ZONE / ARGENTINA/CHILE / TILITO FORMATION	TILITO FORMATION, LOWER DONA ANA GROUP	-30.0425	-30.0425	-70.0519	-70.0519	SAE			s_AM0844 [20547]	RHYOLITE [20547]									VOL					WR [20547]	73.85	0.23		13.42				1.38	0.74	0.2	0.06		3.83	4.45	0.06
[20547][19667]	CONVERGENT MARGIN	ANDEAN ARC / SOUTHERN ANDEAN VOLCANIC ZONE / ARGENTINA/CHILE / TILITO FORMATION	TILITO FORMATION, LOWER DONA ANA GROUP	-29.4488	-29.4488	-69.4907	-69.4907	SAE			s_PC14 [20547]	RHYOLITE [20547]									VOL					WR [20547]	70.06	0.13		12.79				1.75	4.48	0.31	0.2		4.35	0.18	0.05
[20547][19667]	CONVERGENT MARGIN	ANDEAN ARC / SOUTHERN ANDEAN VOLCANIC ZONE / ARGENTINA/CHILE / TILITO FORMATION	TILITO FORMATION, LOWER DONA ANA GROUP	-29.6139	-29.6139	-69.7761	-69.7761	SAE			s_Z27 [20547]	DACITE [20547] / RHYOLITE [19667]									VOL					WR [20547]	66.91	0.73		15.81				4.18	2.99	0.24	0.03		3.9	3.62	0.16
[20547][19667]	CONVERGENT MARGIN	ANDEAN ARC / SOUTHERN ANDEAN VOLCANIC ZONE / ARGENTINA/CHILE	MIOCENE INTRUSIVES	-29.7641	-29.7641	-69.2813	-69.2813	SAE			s_RJ11A10 [20547]	GRANITE [20547]									PLU					WR [20547]	70.6	0.23		14.81				2.36	1.87	0.43	0.06		4.11	3.78	0.1
[20547][19667]	CONVERGENT MARGIN	ANDEAN ARC / SOUTHERN ANDEAN VOLCANIC ZONE / ARGENTINA/CHILE	MIOCENE INTRUSIVES	-29.7129	-29.7129	-69.2551	-69.2551	SAE			s_RJ11A11 [20547]	GRANITE [20547]									PLU					WR [20547]	68.53	0.49		14.73				3.36	2.08	0.95	0.07		5.29	2.86	0.16
[20547][19667]	CONVERGENT MARGIN	ANDEAN ARC / SOUTHERN ANDEAN VOLCANIC ZONE / ARGENTINA/CHILE	MIOCENE INTRUSIVES	-29.7716	-29.7716	-69.2232	-69.2232	SAE			s_RJ11A14 [20547]	GRANODIORITE [20547]									PLU					WR [20547]	64.64	0.61		16.06				4.2	3.95	2.07	0.08		3.74	3.33	0.22
[20547][19667]	CONVERGENT MARGIN	ANDEAN ARC / SOUTHERN ANDEAN VOLCANIC ZONE / ARGENTINA/CHILE / ESCABROSO FORMATION	ESCABROSO FORMATION, UPPER DONA ANA GROUP	-29.6906	-29.6906	-69.695	-69.695	SAE			s_1026 [20547]	ANDESITE [20547]									VOL					WR [20547]	61.41	0.79		16.51				5.34	5.22	2.26	0.09		2.97	3.74	0.18
[20547][19667]	CONVERGENT MARGIN	ANDEAN ARC / SOUTHERN ANDEAN VOLCANIC ZONE / ARGENTINA/CHILE / ESCABROSO FORMATION	ESCABROSO FORMATION, UPPER DONA ANA GROUP	-29.7239	-29.7239	-69.6996	-69.6996	SAE			s_SP80 [20547]	ANDESITE [20547]									VOL					WR [20547]	60.25	0.83		16.5				5.69	5.85	2.6	0.11		2.79	3.42	0.18
[20547][19032][19667]	CONVERGENT MARGIN	ANDEAN ARC / SOUTHERN ANDEAN VOLCANIC ZONE / ARGENTINA/CHILE / CERRO DE LAS TORTOLAS FORMATION	CERRO DE LAS TORTOLAS FORMATION	-29.794	-29.794	-69.7822	-69.7822	SAE			s_RF62 [20547]	TRACHYANDESITE [20547]				MIOCENE [19032]					VOL					WR [20547]	59.47	0.88		17.69				5.46	5.49	1.27	0.06		2.94	3.76	0.22
[20547][19667]	CONVERGENT MARGIN	ANDEAN ARC / SOUTHERN ANDEAN VOLCANIC ZONE / ARGENTINA/CHILE	TERTIARY INTRUSIVES	-30.5566	-30.5566	-69.4696	-69.4696	SAE			s_RJ11A17 [20547]	DACITE [20547]									VOL					WR [20547]	61.96	0.58		16.58				3.43	4.61	1.41	0.07		1.96	4.65	0.24
[20547][19667]	CONVERGENT MARGIN	ANDEAN ARC / SOUTHERN ANDEAN VOLCANIC ZONE / ARGENTINA/CHILE	TERTIARY INTRUSIVES	-30.5514	-30.5514	-69.4679	-69.4679	SAE			s_RJ11A15 [20547]	TRACHYDACITE [20547]									VOL					WR [20547]	63	0.63		16.95				3.69	4.46	1.6	0.07		2.13	5.06	0.26
[20547][19667]	CONVERGENT MARGIN	ANDEAN ARC / SOUTHERN ANDEAN VOLCANIC ZONE / ARGENTINA/CHILE	VACAS HELADAS IGNIMBRITES	-29.9531	-29.9531	-69.8345	-69.8345	SAE			s_MQ33 [20547]	RHYOLITE [20547]									VOL					WR [20547]	71.06	0.24		15.62				1.39	1.87	0.31	0.04		3.61	4.59	0.06
[3230]	CONVERGENT MARGIN	ANDEAN ARC / CENTRAL ANDEAN VOLCANIC ZONE / PERU / SENCCA FORMATION	SENCCA IGNIMBRITES	-17.45	-18.34	-69.85	-71	SAE			s_PE14 [3230]	RHYOLITE [3230]			UPPER [3230]	CENOZOIC [3230]					VOL			F		WR [3230]	70.6
[3230]	CONVERGENT MARGIN	ANDEAN ARC / CENTRAL ANDEAN VOLCANIC ZONE / PERU / SENCCA FORMATION	SENCCA IGNIMBRITES	-17.45	-18.34	-69.85	-71	SAE			s_PE44 [3230]	RHYOLITE [3230]			UPPER [3230]	CENOZOIC [3230]					VOL			F		WR [3230]	73.4
[4863]	CONVERGENT MARGIN	ANDEAN ARC / SOUTHERN ANDEAN VOLCANIC ZONE / CHILE / DONA ANA FORMATION	W OF PASO DEL AGUA NEGRA, TILITO MEMBER	-30.11	-30.11	-70.08	-70.08	SAE			s_HC179 [4863]	RHYOLITE [4863]									VOL					WR [4863]	70.51	0.49		15.33				2.93	2.06	0.61	0.05		3.98	3.97	0.07
[4863]	CONVERGENT MARGIN	ANDEAN ARC / SOUTHERN ANDEAN VOLCANIC ZONE / CHILE / DONA ANA FORMATION	W OF PASO VAQUITAS HELADAS, TILITO MEMBER	-29.85	-29.85	-69.96	-69.96	SAE			s_I127 [4863]	RHYOLITE [4863]									VOL					WR [4863]	72.28	0.32		14.93				1.86	1.09	0.41	0.03		5.02	4.06	0
[truncated: 18,803 more rows]
[truncated: 121 more columns]

## Sheet: Raw Mg# RI
CITATIONS	TECTONIC SETTING	LOCATION	LOCATION COMMENT	LATITUDE MIN	LATITUDE MAX	LONGITUDE MIN	LONGITUDE MAX	LAND OR SEA	ELEVATION MIN	ELEVATION MAX	SAMPLE NAME	ROCK NAME	MIN. AGE (YRS.)	MAX. AGE (YRS.)	GEOL.	AGE	ERUPTION DAY	ERUPTION MONTH	ERUPTION YEAR	ROCK TEXTURE	ROCK TYPE	DRILL DEPTH MIN	DRILL DEPTHAX	ALTERATION	MINERAL	MATERIAL	SIO2(WT%)	TIO2(WT%)	B2O3(WT%)	AL2O3(WT%)	CR2O3(WT%)	FE2O3(WT%)	FEO(WT%)	FEOT(WT%)	CAO(WT%)	MGO(WT%)	MNO(WT%)	NIO(WT%)	K2O(WT%)	NA2O(WT%)	P2O5(WT%)	Mg#	RI	H2O(WT%)	H2OP(WT%)	H2OM(WT%)	H2OT(WT%)	CO2(WT%)	CO1(WT%)
[truncated: 1,244 more rows]
[truncated: 123 more columns]

[truncated: 3 more sheets: Final Southern Segment 1, Final Southern Segment 2, Final Northern Segment]
