# Supplementary material for: Latitude-dependent oxygen fugacity in arc magmas
Source: Nat Commun. 2024 Jul 18;15:6050. doi: 10.1038/s41467-024-50337-6 (PMC11258285; doi:10.1038/s41467-024-50337-6)
Supplement: Supplementary file 19 — Source data [file 41467_2024_50337_MOESM19_ESM.zip › Raw data filtering process/BANDA_ARC 6.5.xlsx]

## Sheet: Raw Si Mg
CITATIONS	TECTONIC SETTING	LOCATION	LOCATION COMMENT	LATITUDE MIN	LATITUDE MAX	LONGITUDE MIN	LONGITUDE MAX	LAND OR SEA	ELEVATION MIN	ELEVATION MAX	SAMPLE NAME	ROCK NAME	MIN. AGE (YRS.)	MAX. AGE (YRS.)	GEOL.	AGE	ERUPTION DAY	ERUPTION MONTH	ERUPTION YEAR	ROCK TEXTURE	ROCK TYPE	DRILL DEPTH MIN	DRILL DEPTHAX	ALTERATION	MINERAL	MATERIAL	SIO2(WT%)	TIO2(WT%)	B2O3(WT%)	AL2O3(WT%)	CR2O3(WT%)	FE2O3(WT%)	FEO(WT%)	FEOT(WT%)	CAO(WT%)	MGO(WT%)	MNO(WT%)	NIO(WT%)	K2O(WT%)	NA2O(WT%)	P2O5(WT%)	H2O(WT%)	H2OP(WT%)	H2OM(WT%)	H2OT(WT%)	CO2(WT%)	CO1(WT%)	F(WT%)	CL(WT%)
[3085]	CONVERGENT MARGIN	BANDA ARC / BANDA ARC / KISU / KISU		-8.38	-8.38	124.41	124.41	SAE			s_BUA [3085]	NOT GIVEN [3085]									VOL				HE(CCMSTP/G) from OLIVINE/CLINOPYROXENE [3085], HE3_HE4(R/R(A)) from OLIVINE/CLINOPYROXENE [3085]	MIN [3085]
[3085]	CONVERGENT MARGIN	BANDA ARC / BANDA ARC / ROMANG		-7.55	-7.55	127.42	127.42	SAE			s_RO7B [3085]	NOT GIVEN [3085]									VOL				HE(CCMSTP/G) from OLIVINE/CLINOPYROXENE [3085], HE3_HE4(R/R(A)) from OLIVINE/CLINOPYROXENE [3085]	MIN [3085]
[3085]	CONVERGENT MARGIN	BANDA ARC / BANDA ARC / BANDA		-4.52	-4.52	129.87	129.87	SAE			s_BA113A [3085]	NOT GIVEN [3085]									VOL				HE(CCMSTP/G) from OLIVINE [3085], HE3_HE4(R/R(A)) from OLIVINE [3085]	MIN [3085]
[3910]	CONVERGENT MARGIN	BANDA ARC / BANDA ARC / TERNATE / TERNATE		0.8	0.8	127.33	127.33	SAE			s_T7 [3910]	NOT GIVEN [3910]									VOL					WR [3910]	53.72	0.98		18.66				9.01	8.78	4.54			1.11	2.92	0.09
[5178]	CONVERGENT MARGIN	BANDA ARC / BANDA ARC / TREWEG		-8	-8	124	124	SAE			s_TR1.2.1 [5178]	ANDESITE, BASALTIC [5178]									VOL			F		WR [5178]	55.66	0.82		17.99				7.94	8.28	3.37	0.2		1.15	3.43	0.28
[5178]	CONVERGENT MARGIN	BANDA ARC / BANDA ARC / TREWEG		-8	-8	124	124	SAE			s_TR1.2.2 [5178]	ANDESITE, BASALTIC [5178]									VOL			F		WR [5178]	56.24	0.86		17.68				7.72	8.19	3.5	0.18		1.29	3.27	0.22
[5178]	CONVERGENT MARGIN	BANDA ARC / BANDA ARC / TREWEG		-8	-8	124	124	SAE			s_TR5.1.3 [5178]	ANDESITE [5178]									VOL			F		WR [5178]	57.62	0.81		17.39				7.34	7.54	3.35	0.18		1.41	3.3	0.22
[5178]	CONVERGENT MARGIN	BANDA ARC / BANDA ARC / BESAR / BESAR		-8	-8	124	124	SAE			s_PB2.2 [5178]	ANDESITE, BASALTIC [5178]									VOL			F		WR [5178]	55.63	0.78		17.21				8.15	8.01	3.69	0.19		1.96	3.18	0.28
[5178]	CONVERGENT MARGIN	BANDA ARC / BANDA ARC / PURA BESAR		-8	-8	124	124	SAE			s_ME99AL19 [5178]	ANDESITE, BASALTIC [5178]									VOL			F		WR [5178]	55.81	0.87		17.31				8.21	7.54	3.79	0.19		1.82	3.3	0.24
[5178]	CONVERGENT MARGIN	BANDA ARC / BANDA ARC / PURA BESAR		-8	-8	124	124	SAE			s_ME99AL23 [5178]	ANDESITE [5178]									VOL			F		WR [5178]	60.09	0.64		17.12				6.03	6.29	2.73	0.16		2.67	3.32	0.27
[5178]	CONVERGENT MARGIN	BANDA ARC / BANDA ARC / TERNATE / TERNATE		0.8	0.8	127.33	127.33	SAE			s_PK.2.1 [5178]	ANDESITE [5178]									VOL			F		WR [5178]	59.63	0.55		17.01				6.05	6.43	2.56	0.16		3.09	3.58	0.26
[5178]	CONVERGENT MARGIN	BANDA ARC / BANDA ARC / TERNATE / TERNATE		0.8	0.8	127.33	127.33	SAE			s_ME99AL6 [5178]	ANDESITE [5178]									VOL			F		WR [5178]	60.61	0.56		17.38				5.52	6.11	2.27	0.13		3.04	3.53	0.23
[5178]	CONVERGENT MARGIN	BANDA ARC / BANDA ARC / TERNATE / TERNATE		0.8	0.8	127.33	127.33	SAE			s_ME99AL7 [5178]	ANDESITE [5178]									VOL			F		WR [5178]	57.25	0.68		17.61				6.98	7.33	3.01	0.15		2.67	3.32	0.22
[5178]	CONVERGENT MARGIN	BANDA ARC / BANDA ARC / KISU / KISU		-8.38	-8.38	124.41	124.41	SAE			s_BUA1.2.3 [5178]	ANDESITE [5178]									VOL			F		WR [5178]	58.03	0.61		17.81				5.98	6.41	2.06	0.18		4.28	3.68	0.28
[5178]	CONVERGENT MARGIN	BANDA ARC / BANDA ARC / KISU / KISU		-8.38	-8.38	124.41	124.41	SAE			s_BU1.2.1 [5178]	ANDESITE [5178]									VOL			F		WR [5178]	58.25	0.61		17.92				5.72	6.32	2.1	0.15		4.33	3.62	0.34
[5178]	CONVERGENT MARGIN	BANDA ARC / BANDA ARC / KISU / KISU		-8.38	-8.38	124.41	124.41	SAE			s_BU1.2.3.2 [5178]	ANDESITE [5178]									VOL			F		WR [5178]	58.2	0.62		17.88				5.78	6.34	2.11	0.16		4.32	3.61	0.34
[3083]	CONVERGENT MARGIN	BANDA ARC / BANDA ARC / DAMAR		-7.11	-7.11	128.55	128.55	SAE			s_8728 [3083]	ANDESITE [3083]									VOL					WR [3083]
[3083]	CONVERGENT MARGIN	BANDA ARC / BANDA ARC / DAMAR		-7.11	-7.11	128.55	128.55	SAE			s_8729 [3083]	ANDESITE [3083]									VOL					WR [3083]
[3083]	CONVERGENT MARGIN	BANDA ARC / BANDA ARC / DAMAR		-7.11	-7.11	128.55	128.55	SAE			s_8730 [3083]	ANDESITE [3083]									VOL					WR [3083]
[3083]	CONVERGENT MARGIN	BANDA ARC / BANDA ARC / DAMAR		-7.11	-7.11	128.55	128.55	SAE			s_8731 [3083]	ANDESITE [3083]									VOL					WR [3083]
[3083]	CONVERGENT MARGIN	BANDA ARC / BANDA ARC / DAMAR		-7.11	-7.11	128.55	128.55	SAE			s_8732 [3083]	ANDESITE [3083]									VOL					WR [3083]
[3083]	CONVERGENT MARGIN	BANDA ARC / BANDA ARC / DAMAR		-7.11	-7.11	128.55	128.55	SAE			s_8811 [3083]	ANDESITE [3083]									VOL					WR [3083]
[3083]	CONVERGENT MARGIN	BANDA ARC / BANDA ARC / DAMAR		-7.11	-7.11	128.55	128.55	SAE			s_8813 [3083]	ANDESITE [3083]									VOL					WR [3083]
[3083]	CONVERGENT MARGIN	BANDA ARC / BANDA ARC / DAMAR		-7.11	-7.11	128.55	128.55	SAE			s_8814 [3083]	ANDESITE [3083]									VOL					WR [3083]
[3083]	CONVERGENT MARGIN	BANDA ARC / BANDA ARC / DAMAR		-7.11	-7.11	128.55	128.55	SAE			s_8815 [3083]	ANDESITE [3083]									VOL					WR [3083]
[3083]	CONVERGENT MARGIN	BANDA ARC / BANDA ARC / DAMAR		-7.11	-7.11	128.55	128.55	SAE			s_8816 [3083]	ANDESITE [3083]									VOL					WR [3083]
[3083]	CONVERGENT MARGIN	BANDA ARC / BANDA ARC / DAMAR		-7.11	-7.11	128.55	128.55	SAE			s_8817 [3083]	ANDESITE [3083]									VOL					WR [3083]
[3083]	CONVERGENT MARGIN	BANDA ARC / BANDA ARC / TEUN (TEON)		-6.94	-6.94	129.11	129.11	SAE			s_8820 [3083]	ANDESITE [3083]									VOL					WR [3083]
[3083]	CONVERGENT MARGIN	BANDA ARC / BANDA ARC / TEUN (TEON)		-6.94	-6.94	129.11	129.11	SAE			s_8821 [3083]	ANDESITE [3083]									VOL					WR [3083]
[3083]	CONVERGENT MARGIN	BANDA ARC / BANDA ARC / NILA		-6.66	-6.66	129.49	129.49	SAE			s_8823 [3083]	ANDESITE [3083]									VOL					WR [3083]
[3083]	CONVERGENT MARGIN	BANDA ARC / BANDA ARC / NILA		-6.66	-6.66	129.49	129.49	SAE			s_8826 [3083]	ANDESITE [3083]									VOL					WR [3083]
[3083]	CONVERGENT MARGIN	BANDA ARC / BANDA ARC / NILA		-6.66	-6.66	129.49	129.49	SAE			s_8827 [3083]	ANDESITE [3083]									VOL					WR [3083]
[3083]	CONVERGENT MARGIN	BANDA ARC / BANDA ARC / NILA		-6.66	-6.66	129.49	129.49	SAE			s_8829 [3083]	ANDESITE [3083]									VOL					WR [3083]
[3083]	CONVERGENT MARGIN	BANDA ARC / BANDA ARC / ROMANG		-7.4	-7.4	127.6	127.6	SAE			s_8734 [3083]	ANDESITE [3083]									VOL					WR [3083]
[3083]	CONVERGENT MARGIN	BANDA ARC / BANDA ARC / ROMANG		-7.4	-7.4	127.6	127.6	SAE			s_8802 [3083]	ANDESITE [3083]									VOL					WR [3083]
[3083]	CONVERGENT MARGIN	BANDA ARC / BANDA ARC / ROMANG		-7.4	-7.4	127.6	127.6	SAE			s_8803 [3083]	ANDESITE [3083]									VOL					WR [3083]
[3083]	CONVERGENT MARGIN	BANDA ARC / BANDA ARC / ROMANG		-7.4	-7.4	127.6	127.6	SAE			s_8804 [3083]	ANDESITE [3083]									VOL					WR [3083]
[3083]	CONVERGENT MARGIN	BANDA ARC / BANDA ARC / ROMANG		-7.4	-7.4	127.6	127.6	SAE			s_8805 [3083]	ANDESITE [3083]									VOL					WR [3083]
[3083]	CONVERGENT MARGIN	BANDA ARC / BANDA ARC / ROMANG		-7.4	-7.4	127.6	127.6	SAE			s_8806 [3083]	NOT GIVEN [3083]									VOL					WR [3083]
[3083]	CONVERGENT MARGIN	BANDA ARC / BANDA ARC / ROMANG		-7.4	-7.4	127.6	127.6	SAE			s_8809 [3083]	ANDESITE [3083]									VOL					WR [3083]
[3083]	CONVERGENT MARGIN	BANDA ARC / BANDA ARC / WETAR		-7.8	-7.8	126.3	126.3	SAE			s_8736 [3083]	BASALT [3083]									VOL					WR [3083]
[3083]	CONVERGENT MARGIN	BANDA ARC / BANDA ARC / WETAR		-7.8	-7.8	126.3	126.3	SAE			s_8737 [3083]	BASALT [3083]									VOL					WR [3083]
[3083]	CONVERGENT MARGIN	BANDA ARC / BANDA ARC / WETAR		-7.8	-7.8	126.3	126.3	SAE			s_8738 [3083]	RHYOLITE [3083]									VOL					WR [3083]
[3083]	CONVERGENT MARGIN	BANDA ARC / BANDA ARC / WETAR		-7.8	-7.8	126.3	126.3	SAE			s_8794 [3083]	BASALT [3083]									VOL					WR [3083]
[3083]	CONVERGENT MARGIN	BANDA ARC / BANDA ARC / WETAR		-7.8	-7.8	126.3	126.3	SAE			s_8796 [3083]	BASALT [3083]									VOL					WR [3083]
[3083]	CONVERGENT MARGIN	BANDA ARC / BANDA ARC / WETAR		-7.8	-7.8	126.3	126.3	SAE			s_8797 [3083]	BASALT [3083]									VOL					WR [3083]
[3083]	CONVERGENT MARGIN	BANDA ARC / BANDA ARC / WETAR		-7.8	-7.8	126.3	126.3	SAE			s_8798 [3083]	ANDESITE [3083]									VOL					WR [3083]
[3083]	CONVERGENT MARGIN	BANDA ARC / BANDA ARC / WETAR		-7.8	-7.8	126.3	126.3	SAE			s_8799 [3083]	GRANITE [3083]									PLU					WR [3083]
[3083]	CONVERGENT MARGIN	BANDA ARC / BANDA ARC / WETAR		-7.8	-7.8	126.3	126.3	SAE			s_8800 [3083]	BASALT [3083]									VOL					WR [3083]
[3083]	CONVERGENT MARGIN	BANDA ARC / BANDA ARC / WETAR		-7.8	-7.8	126.3	126.3	SAE			s_8801 [3083]	GABBRO [3083]									PLU					WR [3083]
[3733]	CONVERGENT MARGIN	BANDA ARC / BANDA ARC / TIMOR / AILEU FORMATION	DILI REGION	-8.55	-8.55	125.57	125.57	SAE			s_1 [3733]	AMPHIBOLITE [3733]									MET					WR [3733]	48.07	1.72		14.47		2.19	8.24		9.39	11.56	0.18		0.23	3.45	0.32
[3733]	CONVERGENT MARGIN	BANDA ARC / BANDA ARC / TIMOR / AILEU FORMATION	DILI REGION	-8.55	-8.55	125.57	125.57	SAE			s_2 [3733]	AMPHIBOLITE [3733]									MET					WR [3733]	46.3	1.63		16.65		2.26	8.69		11.94	9.42	0.18		0.42	1.96	0.2
[3733]	CONVERGENT MARGIN	BANDA ARC / BANDA ARC / TIMOR / AILEU FORMATION	DILI REGION	-8.55	-8.55	125.57	125.57	SAE			s_3 [3733]	AMPHIBOLITE [3733]									MET					WR [3733]	48.2	1.41		17.16		3.53	7.16		10.47	7.34	0.14		0.27	3.46	0.21
[3733]	CONVERGENT MARGIN	BANDA ARC / BANDA ARC / TIMOR / AILEU FORMATION	DILI REGION	-8.55	-8.55	125.57	125.57	SAE			s_4 [3733]	AMPHIBOLITE [3733]									MET					WR [3733]	49.45	2.34		13.83		2.28	11.82		8.75	8.01	0.23		0.15	2.82	0.27
[3733]	CONVERGENT MARGIN	BANDA ARC / BANDA ARC / TIMOR / AILEU FORMATION	DILI REGION	-8.55	-8.55	125.57	125.57	SAE			s_5 [3733]	DOLERITE [3733]									VOL					WR [3733]	46.95	1.51		15.98		2.82	10.41		9.1	10.42	0.21		0.22	2.18	0.16
[3733]	CONVERGENT MARGIN	BANDA ARC / BANDA ARC / TIMOR / AILEU FORMATION	DILI REGION	-8.55	-8.55	125.57	125.57	SAE			s_6 [3733]	DOLERITE [3733]									VOL					WR [3733]	46.81	4.74		11.06		8.68	12.09		7.22	5.06	0.39		0.89	2.76	0.41
[3733]	CONVERGENT MARGIN	BANDA ARC / BANDA ARC / TIMOR / AILEU FORMATION	DILI REGION	-8.55	-8.55	125.57	125.57	SAE			s_7 [3733]	DOLERITE [3733]									VOL					WR [3733]	46.43	2.55		14.04		4.59	11.73		10.44	6.86	0.25		0.11	2.67	0.28
[3733]	CONVERGENT MARGIN	BANDA ARC / BANDA ARC / TIMOR / AILEU FORMATION	DILI REGION	-8.55	-8.55	125.57	125.57	SAE			s_8 [3733]	DOLERITE [3733]									VOL					WR [3733]	50.02	4.39		12.04		9.31	8.54		7.39	3.52	0.34		0.38	3.62	0.42
[3733]	CONVERGENT MARGIN	BANDA ARC / BANDA ARC / TIMOR / AILEU FORMATION	DILI REGION	-8.55	-8.55	125.57	125.57	SAE			s_9 [3733]	DOLERITE [3733]									VOL					WR [3733]	48.67	1.88		15.06		2.36	11.92		6.72	7.42	0.25		0.13	4.37	0.59
[3733]	CONVERGENT MARGIN	BANDA ARC / BANDA ARC / TIMOR / AILEU FORMATION	ATSABE REGION	-8.92	-8.92	125.4	125.4	SAE			s_10 [3733]	HAWAIITE [3733]									VOL					WR [3733]	49.82	2.97		14.09		4.57	7.42		9.88	3.35	0.27		1.64	4.16	1.37
[3733]	CONVERGENT MARGIN	BANDA ARC / BANDA ARC / TIMOR / AILEU FORMATION	ATSABE REGION	-8.92	-8.92	125.4	125.4	SAE			s_11 [3733]	BASALT, ALKALINE [3733]									VOL					WR [3733]	47.24	4.42		13.85		5	9.49		8.01	6.38	0.25		0.58	4.13	0.53
[3733]	CONVERGENT MARGIN	BANDA ARC / BANDA ARC / TIMOR / AILEU FORMATION	ATSABE REGION	-8.92	-8.92	125.4	125.4	SAE			s_12 [3733]	BASALT, ALKALINE [3733]									VOL					WR [3733]	53.63	2.01		18.45		2.21	6.54		4.41	2.59	0.19		1.47	6.59	1.37
[3733]	CONVERGENT MARGIN	BANDA ARC / BANDA ARC / TIMOR / AILEU FORMATION	ATSABE REGION	-8.92	-8.92	125.4	125.4	SAE			s_13 [3733]	HAWAIITE [3733]									VOL					WR [3733]	49.83	3.15		17.15		1.46	8.17		6.32	4.58	0.3		0.54	5.36	1.08
[3733]	CONVERGENT MARGIN	BANDA ARC / BANDA ARC / TIMOR / AILEU FORMATION	ATSABE REGION	-8.92	-8.92	125.4	125.4	SAE			s_14 [3733]	BASALT, ALKALINE [3733]									VOL					WR [3733]	46.13	5.86		13.92		4.23	10.7		6.88	6.52	0.22		0.06	3.94	0.79
[3733]	CONVERGENT MARGIN	BANDA ARC / BANDA ARC / TIMOR / AILEU FORMATION	CRIBAS REGION	-8.67	-8.67	125.97	125.97	SAE			s_15 [3733]	BASALT [3733]									VOL			E		WR [3733]	51.06	1.24		15.68		2.03	7.27		10.95	8.34	0.22		0.13	2.93	0.13
[3733]	CONVERGENT MARGIN	BANDA ARC / BANDA ARC / TIMOR / AILEU FORMATION	CRIBAS REGION	-8.67	-8.67	125.97	125.97	SAE			s_16 [3733]	BASALT [3733]									VOL			E		WR [3733]	51.02	1.03		15.74		4.59	4.04		12.46	6.86	0.15		0.69	3.37	0.11
[3733]	CONVERGENT MARGIN	BANDA ARC / BANDA ARC / TIMOR / AILEU FORMATION	CRIBAS REGION	-8.67	-8.67	125.97	125.97	SAE			s_17 [3733]	BASALT [3733]									VOL			E		WR [3733]	45.5	3.62		16.96		7.33	5.42		8.2	5.46	0.16		1.7	4.62	0.73
[3733]	CONVERGENT MARGIN	BANDA ARC / BANDA ARC / TIMOR / AILEU FORMATION	CRIBAS REGION	-8.67	-8.67	125.97	125.97	SAE			s_18 [3733]	BASALT [3733]								MEDIUM-GRAINED OPHITIC [3733]	VOL			E		WR [3733]	47.13	2.46		17.38		3.79	6.8		8.73	8.68	0.16		0.65	3.44	0.28
[3733]	CONVERGENT MARGIN	BANDA ARC / BANDA ARC / TIMOR / AILEU FORMATION	CRIBAS REGION	-8.67	-8.67	125.97	125.97	SAE			s_19 [3733]	BASALT [3733]									VOL			E		WR [3733]	45.78	3.97		13.92		10.23	2.67		9.62	5.75	0.28		2.24	4.24	0.65
[3733]	CONVERGENT MARGIN	BANDA ARC / BANDA ARC / TIMOR / AILEU FORMATION	MAUBISSE REGION, ALONG ROAD TO HATO BUILICO	-8.83	-8.83	125.6	125.6	SAE			s_20 [3733]	BASALT [3733]									VOL					WR [3733]	47.59	1.78		17		4.02	7.32		11.23	7.05	0.17		0.23	2.91	0.27
[3122][21977][15235]	CONVERGENT MARGIN	BANDA ARC / BANDA ARC / BANDA API / BANDA API		-4.53	-4.53	129.87	129.87	SAE			s_BA11A2 [3122]	NOT GIVEN [3122] / ANDESITE [21977]									VOL					WR [3122]	59.1	1		15.65				8.11	6.68	3.52	0.25		0.64	3.92	0.19
[3122][21977]	CONVERGENT MARGIN	BANDA ARC / BANDA ARC / BANDA API / BANDA API		-4.53	-4.53	129.87	129.87	SAE			s_BA27A [3122]	NOT GIVEN [3122] / DACITE [21977]									VOL					WR [3122]	66.2	1.01		14.22				5.84	4.24	1.34	0.24		0.95	5.02	0.24
[3122][21977][15235]	CONVERGENT MARGIN	BANDA ARC / BANDA ARC / BANDA NAIRA(PULAU NAIRA)		4.52583	4.52583	129.898	129.898	SAE			s_BN3A2 [3122]	NOT GIVEN [3122] / BASALT [21977]									VOL					WR [3122]	51	1.02		18.21				9.53	10.5	5.14	0.23		0.38	2.8	0.14
[3122]	CONVERGENT MARGIN	BANDA ARC / BANDA ARC / BANDA NAIRA(PULAU NAIRA)		4.52583	4.52583	129.898	129.898	SAE			s_BN7A [3122]	NOT GIVEN [3122]									VOL					WR [3122]	62.3
[3122][3144][21977]	CONVERGENT MARGIN	BANDA ARC / BANDA ARC / BANDA NAIRA(PULAU NAIRA)		4.52583	4.52583	129.898	129.898	SAE			s_BN9A [3122]	NOT GIVEN [3122] / BASALT [3144] / ANDESITE, BASALTIC [21977]									VOL					WR [3122]	55.3	1.23		16.65				9.39	8.34	3.5	0.24		0.65	3.52	0.17
[3122][21977]	CONVERGENT MARGIN	BANDA ARC / BANDA ARC / BANDA NAIRA(PULAU NAIRA)		4.52583	4.52583	129.898	129.898	SAE			s_BN1A2 [3122]	NOT GIVEN [3122] / DACITE [21977]									VOL					WR [3122]	64.2	1.06		14.69				6.59	4.81	1.63	0.26		0.9	4.88	0.24
[3122][21977]	CONVERGENT MARGIN	BANDA ARC / BANDA ARC / TEUN (TEON) / TEUN (TEON)		-6.92	-6.92	129.13	129.13	SAE			s_TE11 [3122]	ANDESITE [3122]									VOL					WR [3122]	60.7	0.5		17.86				5.67	6.52	2.39	0.16		2.14	3.32	0.15
[3122]	CONVERGENT MARGIN	BANDA ARC / BANDA ARC / TEUN (TEON) / TEUN (TEON)		-6.92	-6.92	129.13	129.13	SAE			s_TE12 [3122]	ANDESITE [3122]									VOL					WR [3122]	59.5
[3122][21977]	CONVERGENT MARGIN	BANDA ARC / BANDA ARC / TEUN (TEON) / TEUN (TEON)		-6.92	-6.92	129.13	129.13	SAE			s_TE14B [3122]	ANDESITE [3122]									VOL					WR [3122]	57.5	0.64		18.88				6.21	7.34	3.24	0.17		1.97	3.23	0.13
[3122][21977][15235]	CONVERGENT MARGIN	BANDA ARC / BANDA ARC / TEUN (TEON) / TEUN (TEON)		-6.92	-6.92	129.13	129.13	SAE			s_TE15 [3122]	ANDESITE [3122] / NOT GIVEN [15235]									VOL					WR [3122]	58.4	0.54		18.59				6.11	7.36	2.85	0.17		1.93	3.18	0.15
[3122][21977][15235]	CONVERGENT MARGIN	BANDA ARC / BANDA ARC / TEUN (TEON) / TEUN (TEON)		-6.92	-6.92	129.13	129.13	SAE			s_TE1C [3122]	ANDESITE [3122] / NOT GIVEN [15235]									VOL					WR [3122]	59.9	0.54		17.98				5.8	6.6	2.63	0.18		2.12	3.43	0.14
[3122][21977][15235]	CONVERGENT MARGIN	BANDA ARC / BANDA ARC / ROMANG		-7.4	-7.4	127.6	127.6	SAE			s_RO2 [3122]	ANDESITE [3122] / NOT GIVEN [15235]									VOL					WR [3122]	58.9	0.58		16.34				6.2	7.74	4.63	0.15		2.04	2.64	0.06
[3122]	CONVERGENT MARGIN	BANDA ARC / BANDA ARC / ROMANG		-7.4	-7.4	127.6	127.6	SAE			s_RO7C2 [3122]	ANDESITE [3122]									VOL					WR [3122]	57.5
[3122][21977][15235]	CONVERGENT MARGIN	BANDA ARC / BANDA ARC / ROMANG		-7.4	-7.4	127.6	127.6	SAE			s_RO8C6 [3122]	ANDESITE [3122] / RHYOLITE [21977] / NOT GIVEN [15235]									VOL					WR [3122]	71.6	0.44		15.2				2.05	2.15	0.31	0.03		3.85	4.07	0.06
[3122]	CONVERGENT MARGIN	BANDA ARC / BANDA ARC / ROMANG		-7.4	-7.4	127.6	127.6	SAE			s_RO8E [3122]	ANDESITE [3122]									VOL					WR [3122]	72.2
[21977]	CONVERGENT MARGIN	BANDA ARC / BANDA ARC / NILA		-6.66	-6.66	129.49	129.49	SAE			s_NI18A2 [21977]	ANDESITE [21977]									VOL					WR [21977]	56.87	0.57		17.35				7.24	8.56	3.79	0.19		1.92	2.58	0.12
[7176]	CONVERGENT MARGIN	BANDA ARC / BANDA ARC / WETAR		-7.71	-7.71	126.8	126.8	SAE			s_H260_LEACHED [7176]	NOT GIVEN [7176]									VOL					WR [7176]
[7176]	CONVERGENT MARGIN	BANDA ARC / BANDA ARC / ALOR	S COAST	-8.45	-8.45	124.42	124.42	SAE			s_ME00AL151_LEACHED [7176]	NOT GIVEN [7176]									VOL					WR [7176]
[7176]	CONVERGENT MARGIN	BANDA ARC / BANDA ARC / ALOR		-8.17	-8.17	124.88	124.88	SAE			s_ME00AL42 [7176]	NOT GIVEN [7176]									VOL					WR [7176]
[7176]	CONVERGENT MARGIN	BANDA ARC / BANDA ARC / ROMANG		-7.55	-7.55	127.35	127.35	SAE			s_RO8C5 [7176]	NOT GIVEN [7176]									VOL					WR [7176]
[7176]	CONVERGENT MARGIN	BANDA ARC / BANDA ARC / ALOR		-8.37	-8.37	124.37	124.37	SAE			s_ME99AL9 [7176]	NOT GIVEN [7176]									VOL					WR [7176]
[7176]	CONVERGENT MARGIN	BANDA ARC / BANDA ARC / ALONA BAY		-8.31	-8.31	124.73	124.73	SAE			s_ME99AL13 [7176]	NOT GIVEN [7176]									VOL					WR [7176]	56.49	0.89		18.19				7.27	7.46	3.11	0.14		2.82	2.62	0.2
[7176]	CONVERGENT MARGIN	BANDA ARC / BANDA ARC / ALOR		-8.27	-8.27	124.71	124.71	SAE			s_ME99AL16_LEACHED [7176]	NOT GIVEN [7176]									VOL					WR [7176]
[7176]	CONVERGENT MARGIN	BANDA ARC / BANDA ARC / ALOR		-8.27	-8.27	124.71	124.71	SAE			s_ME99AL16_LEACHATE [7176]	NOT GIVEN [7176]									VOL					WR [7176]
[7176]	CONVERGENT MARGIN	BANDA ARC / BANDA ARC / ALOR		-8.27	-8.27	124.71	124.71	SAE			s_ME99AL17 [7176]	NOT GIVEN [7176]									VOL					WR [7176]
[7176]	CONVERGENT MARGIN	BANDA ARC / BANDA ARC / ALOR		-8.22	-8.22	124.8	124.8	SAE			s_ME99AL25_LEACHED [7176]	NOT GIVEN [7176]									VOL					WR [7176]	61.03	0.57		16.75				5.55	5.24	3.92	0.15		2.67	3.4	0.12
[7176]	CONVERGENT MARGIN	BANDA ARC / BANDA ARC / ALOR		-8.17	-8.17	124.79	124.79	SAE			s_ME99AL29 [7176]	NOT GIVEN [7176]									VOL					WR [7176]	63.89	0.6		16.6				5.07	5.1	1.84	0.07		2.47	3.64	0.15
[7176]	CONVERGENT MARGIN	BANDA ARC / BANDA ARC / ALOR		-8.26	-8.26	124.41	124.41	SAE			s_ME99AL33 [7176]	NOT GIVEN [7176]									VOL					WR [7176]
[7176]	CONVERGENT MARGIN	BANDA ARC / BANDA ARC / ALOR		-8.28	-8.28	124.41	124.41	SAE			s_ME99AL35 [7176]	NOT GIVEN [7176]									VOL					WR [7176]	47.53	1.04		18.49				11	11.02	5.97	0.19		1.02	2.31	0.2
[7176]	CONVERGENT MARGIN	BANDA ARC / BANDA ARC / ALOR		-8.26	-8.26	124.49	124.49	SAE			s_ME99AL40 [7176]	NOT GIVEN [7176]									VOL					WR [7176]	53.63	0.72		18.78				8.03	8.9	4.4	0.16		1.4	2.96	0.13
[7176]	CONVERGENT MARGIN	BANDA ARC / BANDA ARC / ALOR		-8.17	-8.17	124.88	124.88	SAE			s_ME00AL42 [7176]	NOT GIVEN [7176]									VOL					WR [7176]	61.92	0.59		16.77				5.14	5.48	2.5	0.08		2.73	3.27	0.14
[7176]	CONVERGENT MARGIN	BANDA ARC / BANDA ARC / ALOR		-8.15	-8.15	125.05	125.05	SAE			s_ME00AL72 [7176]	NOT GIVEN [7176]									VOL					WR [7176]	78.27	0.12		12.32				0.6	1.47	0.23	0.01		3.77	3.11	0.02
[7176]	CONVERGENT MARGIN	BANDA ARC / BANDA ARC / ALOR		-8.26	-8.26	124.46	124.46	SAE			s_ME00AL82 [7176]	NOT GIVEN [7176]									VOL					WR [7176]	52.81	0.73		18.37				8.34	9.35	5.11	0.15		1.31	2.77	0.13
[7176]	CONVERGENT MARGIN	BANDA ARC / BANDA ARC / ALOR		-8.19	-8.19	124.88	124.88	SAE			s_ME00AL88_LEACHED [7176]	NOT GIVEN [7176]									VOL					WR [7176]	65.9	0.48		16				4.06	3.3	2.55	0.04		0.99	4.32	0.13
[7176]	CONVERGENT MARGIN	BANDA ARC / BANDA ARC / ALOR		-8.19	-8.19	124.88	124.88	SAE			s_ME00AL88_LEACHED [7176]	NOT GIVEN [7176]									VOL					WR [7176]
[7176]	CONVERGENT MARGIN	BANDA ARC / BANDA ARC / ALOR		-8.19	-8.19	124.88	124.88	SAE			s_ME00AL88_LEACHATE [7176]	NOT GIVEN [7176]									VOL					WR [7176]
[7176]	CONVERGENT MARGIN	BANDA ARC / BANDA ARC / ALOR		-8.25	-8.25	124.83	124.83	SAE			s_ME00AL94 [7176]	NOT GIVEN [7176]									VOL					WR [7176]	67.29	0.49		15.26				4.05	4.23	1.93	0.07		3.17	2.96	0.1
[7176]	CONVERGENT MARGIN	BANDA ARC / BANDA ARC / ALOR		-8.21	-8.21	124.74	124.74	SAE			s_ME00AL116 [7176]	NOT GIVEN [7176]									VOL					WR [7176]
[7176]	CONVERGENT MARGIN	BANDA ARC / BANDA ARC / ALOR		-8.42	-8.42	124.53	124.53	SAE			s_ME00AL127 [7176]	NOT GIVEN [7176]									VOL					WR [7176]	59.5	1.05		16.47				7.81	6.55	2.26	0.14		1.81	3.42	0.12
[7176]	CONVERGENT MARGIN	BANDA ARC / BANDA ARC / ALOR		-8.39	-8.39	124.83	124.83	SAE			s_ME00AL128_LEACHED [7176]	NOT GIVEN [7176]									VOL					WR [7176]
[7176]	CONVERGENT MARGIN	BANDA ARC / BANDA ARC / ALOR		-8.39	-8.39	124.83	124.83	SAE			s_ME00AL128_LEACHATE [7176]	NOT GIVEN [7176]									VOL					WR [7176]
[7176]	CONVERGENT MARGIN	BANDA ARC / BANDA ARC / ALONA BAY		-8.4	-8.4	124.8	124.8	SAE			s_ME00AL138 [7176]	NOT GIVEN [7176]									VOL					WR [7176]
[7176]	CONVERGENT MARGIN	BANDA ARC / BANDA ARC / ALOR		-8.4	-8.4	124.76	124.76	SAE			s_ME00AL143 [7176]	NOT GIVEN [7176]									VOL					WR [7176]
[7176]	CONVERGENT MARGIN	BANDA ARC / BANDA ARC / ALOR		-8.45	-8.45	124.45	124.45	SAE			s_ME00AL147 [7176]	NOT GIVEN [7176]									VOL					WR [7176]	61.31	0.53		17.17				6.13	6.66	3.02	0.12		1.19	3.14	0.06
[7176]	CONVERGENT MARGIN	BANDA ARC / BANDA ARC / ALOR	S COAST	-8.45	-8.45	124.42	124.42	SAE			s_ME00AL151_LEACHED [7176]	NOT GIVEN [7176]									VOL					WR [7176]
[7176]	CONVERGENT MARGIN	BANDA ARC / BANDA ARC / ALOR	S COAST	-8.45	-8.45	124.42	124.42	SAE			s_ME00AL151_LEACHATE [7176]	NOT GIVEN [7176]									VOL					WR [7176]
[7176]	CONVERGENT MARGIN	BANDA ARC / BANDA ARC / ALOR		-8.43	-8.43	124.35	124.35	SAE			s_ME00AL152 [7176]	NOT GIVEN [7176]									VOL					WR [7176]
[7176]	CONVERGENT MARGIN	BANDA ARC / BANDA ARC / LIRANG		-8.02	-8.02	125.74	125.74	SAE			s_J82X_LEACHED [7176]	NOT GIVEN [7176]									VOL					WR [7176]
[7176]	CONVERGENT MARGIN	BANDA ARC / BANDA ARC / LIRANG		-8.02	-8.02	125.74	125.74	SAE			s_J82X_LEACHATE [7176]	NOT GIVEN [7176]									VOL					WR [7176]
[7176]	CONVERGENT MARGIN	BANDA ARC / BANDA ARC / LIRANG		-8.02	-8.02	125.74	125.74	SAE			s_J82X [7176]	NOT GIVEN [7176]									VOL					WR [7176]	52.77	1.15		16.93				8.76	6.8	7.47	0.1		0.25	4.61	0.2
[7176]	CONVERGENT MARGIN	BANDA ARC / BANDA ARC / LIRANG		-8.03	-8.03	125.75	125.75	SAE			s_J78 [7176]	NOT GIVEN [7176]									VOL					WR [7176]
[7176]	CONVERGENT MARGIN	BANDA ARC / BANDA ARC / LIRANG		-8.03	-8.03	125.75	125.75	SAE			s_J87 [7176]	NOT GIVEN [7176]									VOL					WR [7176]
[7176]	CONVERGENT MARGIN	BANDA ARC / BANDA ARC / LIRANG		-7.97	-7.97	125.77	125.77	SAE			s_J103X [7176]	NOT GIVEN [7176]									VOL					WR [7176]
[7176]	CONVERGENT MARGIN	BANDA ARC / BANDA ARC / WETAR	SOUTH COAST	-7.94	-7.94	126.44	126.44	SAE			s_WEIA1 [7176]	NOT GIVEN [7176]									VOL					WR [7176]
[7176]	CONVERGENT MARGIN	BANDA ARC / BANDA ARC / WETAR		-7.81	-7.81	126.18	126.18	SAE			s_J15X [7176]	NOT GIVEN [7176]									VOL					WR [7176]	65.23	0.74		16.11				4.76	4.32	1.51	0.11		3.29	3.18	0.21
[7176]	CONVERGENT MARGIN	BANDA ARC / BANDA ARC / WETAR		-7.77	-7.77	125.89	125.89	SAE			s_J101 [7176]	NOT GIVEN [7176]									VOL					WR [7176]	55.21	0.76		18.38				7.03	8.93	4.6	0.13		1.5	2.49	0.19
[7176]	CONVERGENT MARGIN	BANDA ARC / BANDA ARC / WETAR		-7.77	-7.77	125.89	125.89	SAE			s_J101 [7176]	NOT GIVEN [7176]									VOL					WR [7176]
[7176]	CONVERGENT MARGIN	BANDA ARC / BANDA ARC / WETAR		-7.85	-7.85	126.16	126.16	SAE			s_J27 [7176]	NOT GIVEN [7176]									VOL					WR [7176]	73.36	0.26		14.4				2.01	3.33	0.54	0.05		2.65	3.13	0.05
[7176]	CONVERGENT MARGIN	BANDA ARC / BANDA ARC / WETAR		-7.85	-7.85	126.16	126.16	SAE			s_J27 [7176]	NOT GIVEN [7176]									VOL					WR [7176]
[7176]	CONVERGENT MARGIN	BANDA ARC / BANDA ARC / WETAR		-7.71	-7.71	126.8	126.8	SAE			s_H260_LEACHED [7176]	NOT GIVEN [7176]									VOL					WR [7176]
[7176]	CONVERGENT MARGIN	BANDA ARC / BANDA ARC / WETAR	SOUTH COAST	-7.94	-7.94	126.44	126.44	SAE			s_WEIA2_LEACHED [7176]	NOT GIVEN [7176]									VOL					WR [7176]
[7176]	CONVERGENT MARGIN	BANDA ARC / BANDA ARC / WETAR	SOUTH COAST	-7.94	-7.94	126.44	126.44	SAE			s_WEIA2_LEACHATE [7176]	NOT GIVEN [7176]									VOL					WR [7176]
[7176]	CONVERGENT MARGIN	BANDA ARC / BANDA ARC / WETAR	SOUTH COAST	-7.94	-7.94	126.44	126.44	SAE			s_WEIK2_LEACHED [7176]	NOT GIVEN [7176]									VOL					WR [7176]
[7176]	CONVERGENT MARGIN	BANDA ARC / BANDA ARC / WETAR		-7.88	-7.88	126.4	126.4	SAE			s_H110X_LAECHED [7176]	NOT GIVEN [7176]									VOL					WR [7176]
[7176]	CONVERGENT MARGIN	BANDA ARC / BANDA ARC / WETAR		-7.88	-7.88	126.4	126.4	SAE			s_H110X_LAECHATE [7176]	NOT GIVEN [7176]									VOL					WR [7176]
[7176]	CONVERGENT MARGIN	BANDA ARC / BANDA ARC / WETAR		-7.9	-7.9	126.4	126.4	SAE			s_H107_LEACHED [7176]	NOT GIVEN [7176]									VOL					WR [7176]
[7176]	CONVERGENT MARGIN	BANDA ARC / BANDA ARC / WETAR		-7.94	-7.94	125.88	125.88	SAE			s_J119X [7176]	NOT GIVEN [7176]									VOL					WR [7176]
[7176]	CONVERGENT MARGIN	BANDA ARC / BANDA ARC / ROMANG		-7.51	-7.51	127.35	127.35	SAE			s_RO6 [7176]	NOT GIVEN [7176]									VOL					WR [7176]
[7176]	CONVERGENT MARGIN	BANDA ARC / BANDA ARC / ROMANG		-7.55	-7.55	127.35	127.35	SAE			s_RO8B2 [7176]	NOT GIVEN [7176]									VOL					WR [7176]	60.86	0.67		17.24				5.14	7.1	3.24	0.1		2.17	2.8	0.1
[7176]	CONVERGENT MARGIN	BANDA ARC / BANDA ARC / ROMANG		-7.55	-7.55	127.35	127.35	SAE			s_RO8C5 [7176]	NOT GIVEN [7176]									VOL					WR [7176]	72.09	0.41		14.85				2.01	2.1	0.4	0.03		3.87	3.94	0.07
[7176]	CONVERGENT MARGIN	BANDA ARC / BANDA ARC / ALOR		-8.27	-8.27	124.71	124.71	SAE			s_ME99AL16 [7176]	NOT GIVEN [7176]									VOL					WR [7176]	51.17	0.95		20.85				8.05	10.46	3.05	0.14		1.25	2.95	0.23
[7176]	CONVERGENT MARGIN	BANDA ARC / BANDA ARC / ALOR	S COAST	-8.45	-8.45	124.42	124.42	SAE			s_ME00AL151 [7176]	NOT GIVEN [7176]									VOL					WR [7176]	63.09	0.41		18.08				3.93	5.86	2.02	0.06		2.54	3.49	0.1
[7176]	CONVERGENT MARGIN	BANDA ARC / BANDA ARC / WETAR	SOUTH COAST	-7.94	-7.94	126.44	126.44	SAE			s_WEIA2 [7176]	NOT GIVEN [7176]									VOL					WR [7176]	69.07	0.29		14.98				2.31	2.02	1.31	0.05		6.61	2.89	0.2
[7176]	CONVERGENT MARGIN	BANDA ARC / BANDA ARC / WETAR		-7.9	-7.9	126.4	126.4	SAE			s_H107 [7176]	NOT GIVEN [7176]									VOL					WR [7176]	76.21	0.14		13.27				1.39	2.14	0.15	0.02		3.08	3.41	0.02
[7176]	CONVERGENT MARGIN	BANDA ARC / BANDA ARC / WETAR		-7.88	-7.88	126.4	126.4	SAE			s_H110X [7176]	NOT GIVEN [7176]									VOL					WR [7176]	50.55	1.05		17.14				9.61	9.28	7.01	0.15		0.84	3.24	0.06
[3070]	CONVERGENT MARGIN	BANDA ARC / BANDA ARC / AMBON	LAITIMOR	-3.68	-3.68	128.17	128.17	SAE			s_ABN9 [3070]	BASALT [3070]									VOL					WR [3070]	49.3	0.98		16.75				6.69	10.84	6.49	0.11		0.28	2.82	0.15
[3070]	CONVERGENT MARGIN	BANDA ARC / BANDA ARC / AMBON	HITU	-3.68	-3.68	128.17	128.17	SAE			s_AMB1 [3070]	DACITE [3070]									VOL					WR [3070]	65.2	0.57		15.5				4.36	4.08	2.5	0.09		2.42	2.03	0.11
[3070]	CONVERGENT MARGIN	BANDA ARC / BANDA ARC / AMBON	LAITIMOR	-3.68	-3.68	128.17	128.17	SAE			s_AMB3/92 [3070]	DACITE [3070]									VOL					WR [3070]	66.7	0.47		15.22				3.85	3.05	2.05	0.07		2.59	2.49	0.1
[3070]	CONVERGENT MARGIN	BANDA ARC / BANDA ARC / AMBON	LAITIMOR	-3.68	-3.68	128.17	128.17	SAE			s_AMB4/92 [3070]	DACITE [3070]									VOL					WR [3070]	65.5	0.67		16				4.77	2.6	1.85	0.1		2.96	1.48	0.11
[3070]	CONVERGENT MARGIN	BANDA ARC / BANDA ARC / AMBON	HITU	-3.68	-3.68	128.17	128.17	SAE			s_AMB7A [3070]	DACITE [3070]									VOL					WR [3070]	66.9	0.51		14.95				4.18	3.22	2.63	0.08		2.81	2.01	0.1
[3070]	CONVERGENT MARGIN	BANDA ARC / BANDA ARC / AMBON	LAITIMOR	-3.68	-3.68	128.17	128.17	SAE			s_AMB8A [3070]	DACITE [3070]									VOL					WR [3070]	68	0.47		14.5				3.73	2.8	1.97	0.07		2.87	2.05	0.09
[3070]	CONVERGENT MARGIN	BANDA ARC / BANDA ARC / AMBON	LAITIMOR	-3.68	-3.68	128.17	128.17	SAE			s_AMB31 [3070]	DACITE [3070]									VOL					WR [3070]	68.4	0.47		14.8				3.35	2.47	1.54	0.06		3.59	2.34	0.1
[3070]	CONVERGENT MARGIN	BANDA ARC / BANDA ARC / AMBON	HITU	-3.68	-3.68	128.17	128.17	SAE			s_AMB39A [3070]	DACITE [3070]									VOL					WR [3070]	70.3	0.42		14.1				3.27	2.3	0.86	0.06		3.48	2.34	0.09
[3070]	CONVERGENT MARGIN	BANDA ARC / BANDA ARC / AMBON	HITU	-3.68	-3.68	128.17	128.17	SAE			s_AMB5B [3070]	RHYOLITE [3070]									VOL					WR [3070]	76.8	0.06		12.95				1.12	0.77	0.13	0.02		4.02	3.34	0.07
[3070]	CONVERGENT MARGIN	BANDA ARC / BANDA ARC / AMBON	LAITIMOR	-3.68	-3.68	128.17	128.17	SAE			s_AMB32 [3070]	GRANITE [3070]									PLU					WR [3070]	72.5	0.46		13.36				3.4	2.48	0.12	0.04		2.86	2.51	0.06
[3070]	CONVERGENT MARGIN	BANDA ARC / BANDA ARC / AMBON	LAITIMOR	-3.68	-3.68	128.17	128.17	SAE			s_AMB37 [3070]	GRANITE [3070]									PLU					WR [3070]	75.5	0.12		13.25				1.13	0.9	0.24	0.03		4.19	3.06	0.09
[3070]	CONVERGENT MARGIN	BANDA ARC / BANDA ARC / AMBON	LAITIMOR	-3.68	-3.68	128.17	128.17	SAE			s_ABN5H [3070]	GRANITE [3070]									PLU					WR [3070]	74	0.22		13.65				1.96	1.46	0.52	0.05		3.71	3.11	0.09
[3070]	CONVERGENT MARGIN	BANDA ARC / BANDA ARC / AMBON	LAITIMOR	-3.68	-3.68	128.17	128.17	SAE			s_ABN5I [3070]	GRANITE [3070]									PLU					WR [3070]	73.8	0.33		13.5				2.65	1.64	0.7	0.04		3.48	2.92	0.08
[3070]	CONVERGENT MARGIN	BANDA ARC / BANDA ARC / AMBON	LAITIMOR	-3.68	-3.68	128.17	128.17	SAE			s_ABN5JG [3070]	GRANITE [3070]									PLU					WR [3070]	73.7	0.3		13.5				2.36	1.76	0.67	0.04		3.47	2.81	0.08
[3070]	CONVERGENT MARGIN	BANDA ARC / BANDA ARC / AMBON	LAITIMOR	-3.68	-3.68	128.17	128.17	SAE			s_SERIA [3070]	GRANITE [3070]									PLU					WR [3070]	76	0.3		13				2.34	2.91	0.8	0.04		1.45	2.6	0.07
[3070]	CONVERGENT MARGIN	BANDA ARC / BANDA ARC / AMBON	LAITIMOR	-3.68	-3.68	128.17	128.17	SAE			s_SOYA [3070]	GRANITE [3070]									PLU					WR [3070]	71.5	0.43		14				3.45	2.15	1.15	0.06		3.06	2.44	0.09
[3070]	CONVERGENT MARGIN	BANDA ARC / BANDA ARC / HARUKU		-3.57	-3.57	128.47	128.47	SAE			s_HAR30A [3070]	DACITE [3070]									VOL					WR [3070]	68.4	0.46		14.95				3.4	4.15	1.73	0.06		2.74	2.91	0.09
[3070]	CONVERGENT MARGIN	BANDA ARC / BANDA ARC / SAPARUA		-3.58	-3.58	128.62	128.62	SAE			s_SAP11B [3070]	DACITE [3070]									VOL					WR [3070]	67.3	0.64		16.5				3.04	3.9	0.56	0.04		2.9	4.2	0.14
[3070]	CONVERGENT MARGIN	BANDA ARC / BANDA ARC / SAPARUA		-3.58	-3.58	128.62	128.62	SAE			s_SAP15 [3070]	NOT GIVEN [3070]									VOL					WR [3070]	72	0.09		13.1				1.39	1	0.08	0.04		3.9	2.9	0.01
[3070]	CONVERGENT MARGIN	BANDA ARC / BANDA ARC / SAPARUA		-3.58	-3.58	128.62	128.62	SAE			s_SAP09 [3070]	RHYOLITE [3070]									VOL					WR [3070]	76.5	0.1		12.8				1.36	1.18	0.1	0.03		3.74	3.75	0.02
[3070]	CONVERGENT MARGIN	BANDA ARC / BANDA ARC / SERAM	SW PART OF THE ISLAND	-3.6	-3.6	127.8	127.8	SAE			s_SER28C [3070]	BASALT [3070]									VOL					WR [3070]	51.5	0.54		17.1				6.48	10.6	6	0.11		0.35	2	0.05
[3070]	CONVERGENT MARGIN	BANDA ARC / BANDA ARC / SERAM	SW PART OF THE ISLAND	-3.6	-3.6	127.8	127.8	SAE			s_SER29 [3070]	ANDESITE, BASALTIC [3070]									VOL					WR [3070]	56	0.78		16.4				7.29	8.45	4.06	0.14		0.78	2.67	0.08
[3070]	CONVERGENT MARGIN	BANDA ARC / BANDA ARC / KELANG		-3.17	-3.17	127.72	127.72	SAE			s_KEL19 [3070]	ANDESITE, BASALTIC [3070]									VOL					WR [3070]	57.7	0.72		16.4				6.39	7.4	4.23	0.12		1.11	2.3	0.08
[3070]	CONVERGENT MARGIN	BANDA ARC / BANDA ARC / KELANG		-3.17	-3.17	127.72	127.72	SAE			s_KEL20 [3070]	ANDESITE [3070]									VOL					WR [3070]	58.4	0.7		16.8				6.12	7.6	4	0.12		0.53	3.12	0.08
[3070]	CONVERGENT MARGIN	BANDA ARC / BANDA ARC / AMBELAU		-3.83	-3.83	127.83	127.83	SAE			s_ABU23 [3070]	ANDESITE [3070]									VOL					WR [3070]	61.3	0.72		16.25				4.99	5.4	3.57	0.1		2.93	3.06	0.16
[3070]	CONVERGENT MARGIN	BANDA ARC / BANDA ARC / AMBELAU		-3.83	-3.83	127.83	127.83	SAE			s_ABU8 [3070]	ANDESITE [3070]									VOL					WR [3070]	61.5	0.68		16.35				4.8	5.71	3.27	0.09		2.8	2.73	0.15
[3070]	CONVERGENT MARGIN	BANDA ARC / BANDA ARC / AMBELAU		-3.83	-3.83	127.83	127.83	SAE			s_314A [3070]	ANDESITE [3070]									VOL					WR [3070]	61.5	0.66		16.5				4.61	5.68	3.17	0.09		2.79	2.99	0.15
[3070]	CONVERGENT MARGIN	BANDA ARC / BANDA ARC / BANDA		-4.55	-4.55	129.92	129.92	SAE			s_BDI-3B [3070]	ANDESITE, BASALTIC [3070]									VOL					WR [3070]	57.25	1		16.58				8.57	8.1	3.88	0.2		0.51	3.46	0.18
[3070]	CONVERGENT MARGIN	BANDA ARC / BANDA ARC / BANDA		-4.55	-4.55	129.92	129.92	SAE			s_BDI-2C [3070]	DACITE [3070]									VOL					WR [3070]	65.25	1.02		14.43				6.52	4.8	1.54	0.19		0.81	4.5	0.26
[3070]	CONVERGENT MARGIN	BANDA ARC / BANDA ARC / BANDA		-4.55	-4.55	129.92	129.92	SAE			s_308E [3070]	RHYOLITE [3070]									VOL					WR [3070]	71.6	0.32		14.15				3.06	3.96	0.71	0.08		0.85	3.72	0.06
[3070]	CONVERGENT MARGIN	BANDA ARC / BANDA ARC / AMBON	HITU	-3.68	-3.68	128.17	128.17	SAE			s_AMB1 [3070]	DACITE [3070]									VOL					WR [3070]													2.59
[3070]	CONVERGENT MARGIN	BANDA ARC / BANDA ARC / AMBON	LAITIMOR	-3.68	-3.68	128.17	128.17	SAE			s_AMB3/92 [3070]	DACITE [3070]									VOL					WR [3070]													3.32
[3070]	CONVERGENT MARGIN	BANDA ARC / BANDA ARC / AMBON	LAITIMOR	-3.68	-3.68	128.17	128.17	SAE			s_AMB4/92 [3070]	DACITE [3070]									VOL					WR [3070]													3.11
[3070]	CONVERGENT MARGIN	BANDA ARC / BANDA ARC / AMBON	HITU	-3.68	-3.68	128.17	128.17	SAE			s_AMB5B [3070]	RHYOLITE [3070]									VOL					WR [3070]													4.26
[3070]	CONVERGENT MARGIN	BANDA ARC / BANDA ARC / AMBON	HITU	-3.68	-3.68	128.17	128.17	SAE			s_AMB7A [3070]	DACITE [3070]									VOL					WR [3070]													3.1
[3070]	CONVERGENT MARGIN	BANDA ARC / BANDA ARC / AMBON	LAITIMOR	-3.68	-3.68	128.17	128.17	SAE			s_AMB8A [3070]	DACITE [3070]									VOL					WR [3070]													3.16
[3070]	CONVERGENT MARGIN	BANDA ARC / BANDA ARC / AMBON	LAITIMOR	-3.68	-3.68	128.17	128.17	SAE			s_AMB31 [3070]	DACITE [3070]									VOL					WR [3070]													3.64
[3070]	CONVERGENT MARGIN	BANDA ARC / BANDA ARC / AMBON	HITU	-3.68	-3.68	128.17	128.17	SAE			s_AMB39A [3070]	DACITE [3070]									VOL					WR [3070]													3.56
[3070]	CONVERGENT MARGIN	BANDA ARC / BANDA ARC / AMBON	LAITIMOR	-3.68	-3.68	128.17	128.17	SAE			s_ABN9 [3070]	BASALT [3070]									VOL					WR [3070]													0.25
[3070]	CONVERGENT MARGIN	BANDA ARC / BANDA ARC / AMBON	LAITIMOR	-3.68	-3.68	128.17	128.17	SAE			s_ABN9 [3070]	BASALT [3070]									VOL					WR [3070]													0.25
[3070]	CONVERGENT MARGIN	BANDA ARC / BANDA ARC / AMBON	LAITIMOR	-3.68	-3.68	128.17	128.17	SAE			s_AMB32 [3070]	GRANITE [3070]									PLU					WR [3070]													1.73
[3070]	CONVERGENT MARGIN	BANDA ARC / BANDA ARC / AMBON	LAITIMOR	-3.68	-3.68	128.17	128.17	SAE			s_AMB37 [3070]	GRANITE [3070]									PLU					WR [3070]													5.11
[3070]	CONVERGENT MARGIN	BANDA ARC / BANDA ARC / AMBON	LAITIMOR	-3.68	-3.68	128.17	128.17	SAE			s_SERIA [3070]	GRANITE [3070]									PLU					WR [3070]													1.03
[3070]	CONVERGENT MARGIN	BANDA ARC / BANDA ARC / AMBON	LAITIMOR	-3.68	-3.68	128.17	128.17	SAE			s_ABN5H [3070]	GRANITE [3070]									PLU					WR [3070]													4.09
[3070]	CONVERGENT MARGIN	BANDA ARC / BANDA ARC / AMBON	LAITIMOR	-3.68	-3.68	128.17	128.17	SAE			s_ABN5JG [3070]	GRANITE [3070]									PLU					WR [3070]													3.68
[3070]	CONVERGENT MARGIN	BANDA ARC / BANDA ARC / AMBON	LAITIMOR	-3.68	-3.68	128.17	128.17	SAE			s_SOYA [3070]	GRANITE [3070]									PLU					WR [3070]													3.27
[3070]	CONVERGENT MARGIN	BANDA ARC / BANDA ARC / AMBON	LAITIMOR	-3.68	-3.68	128.17	128.17	SAE			s_ABN5I [3070]	GRANITE [3070]									PLU					WR [3070]													3.94
[3070]	CONVERGENT MARGIN	BANDA ARC / BANDA ARC / HARUKU		-3.57	-3.57	128.47	128.47	SAE			s_HAR30A [3070]	DACITE [3070]									VOL					WR [3070]													2.99
[3070]	CONVERGENT MARGIN	BANDA ARC / BANDA ARC / SAPARUA		-3.58	-3.58	128.62	128.62	SAE			s_SAP09 [3070]	RHYOLITE [3070]									VOL					WR [3070]													4.08
[3070]	CONVERGENT MARGIN	BANDA ARC / BANDA ARC / SAPARUA		-3.58	-3.58	128.62	128.62	SAE			s_SAP11B [3070]	DACITE [3070]									VOL					WR [3070]													3.15
[3070]	CONVERGENT MARGIN	BANDA ARC / BANDA ARC / SAPARUA		-3.58	-3.58	128.62	128.62	SAE			s_SAP15 [3070]	NOT GIVEN [3070]									VOL					WR [3070]													5.22
[3070]	CONVERGENT MARGIN	BANDA ARC / BANDA ARC / KELANG		-3.17	-3.17	127.72	127.72	SAE			s_KEL19 [3070]	ANDESITE, BASALTIC [3070]									VOL					WR [3070]													1.25
[3070]	CONVERGENT MARGIN	BANDA ARC / BANDA ARC / KELANG		-3.17	-3.17	127.72	127.72	SAE			s_KEL20 [3070]	ANDESITE [3070]									VOL					WR [3070]													0.81
[3070]	CONVERGENT MARGIN	BANDA ARC / BANDA ARC / SERAM	SW PART OF THE ISLAND	-3.6	-3.6	127.8	127.8	SAE			s_SER29 [3070]	ANDESITE, BASALTIC [3070]									VOL					WR [3070]													0.84
[3070]	CONVERGENT MARGIN	BANDA ARC / BANDA ARC / SERAM	SW PART OF THE ISLAND	-3.6	-3.6	127.8	127.8	SAE			s_SER28C [3070]	BASALT [3070]									VOL					WR [3070]													0.64
[3070]	CONVERGENT MARGIN	BANDA ARC / BANDA ARC / AMBELAU		-3.83	-3.83	127.83	127.83	SAE			s_ABU8 [3070]	ANDESITE [3070]									VOL					WR [3070]													3.12
[3070]	CONVERGENT MARGIN	BANDA ARC / BANDA ARC / AMBELAU		-3.83	-3.83	127.83	127.83	SAE			s_ABU23 [3070]	ANDESITE [3070]									VOL					WR [3070]													2.92
[3070]	CONVERGENT MARGIN	BANDA ARC / BANDA ARC / AMBELAU		-3.83	-3.83	127.83	127.83	SAE			s_314A [3070]	ANDESITE [3070]									VOL					WR [3070]													2.98
[3070]	CONVERGENT MARGIN	BANDA ARC / BANDA ARC / BANDA		-4.55	-4.55	129.92	129.92	SAE			s_308E [3070]	RHYOLITE [3070]									VOL					WR [3070]													0.96
[2609]	CONVERGENT MARGIN	BANDA ARC / BANDA ARC / PURA BESAR		-8	-8	124	124	SAE			s_5227 [2609]	ANDESITE [2609]				QUATERNARY [2609]					VOL					WR [2609]	57.4	0.72		17.8				7.21	7.34	3.86	0.15		1.84	3.46	0.31
[2609]	CONVERGENT MARGIN	BANDA ARC / BANDA ARC / PURA BESAR		-8	-8	124	124	SAE			s_85874 [2609]	ANDESITE [2609]				QUATERNARY [2609]					VOL					WR [2609]	58.2	0.65		18.12				6.6	7.23	3.73	0.13		1.85	3.5
[2609]	CONVERGENT MARGIN	BANDA ARC / BANDA ARC / PURA BESAR		-8	-8	124	124	SAE			s_85881 [2609]	ANDESITE [2609]				QUATERNARY [2609]					VOL					WR [2609]	60.7	0.64		17.5				5.86	6.32	2.94	0.12		2.49	3.46
[2609]	CONVERGENT MARGIN	BANDA ARC / BANDA ARC / ALOR		-8.15	-8.15	124.5	124.5	SAE			s_5251 [2609]	ANDESITE, BASALTIC [2609]			UPPER [2609]	CENOZOIC [2609]					VOL					WR [2609]	55	0.64		21				6.63	9.68	2.71	0		1.61	2.71	0.11
[2609]	CONVERGENT MARGIN	BANDA ARC / BANDA ARC / ATAURO		-8	-8	125.675	125.675	SAE			s_74-588 [2609]	ANDESITE, BASALTIC [2609]			UPPER [2609]	CENOZOIC [2609]					VOL					WR [2609]	54.9	0.4		14.5				7.8	11.48	8.29	0		0.73	1.82	0.05
[2609]	CONVERGENT MARGIN	BANDA ARC / BANDA ARC / ATAURO		-8	-8	125.675	125.675	SAE			s_74-589 [2609]	ANDESITE, BASALTIC [2609]			UPPER [2609]	CENOZOIC [2609]					VOL					WR [2609]	56	0.5		17.68				7.3	10.21	4.9	0		0.94	2.39	0.06
[2609]	CONVERGENT MARGIN	BANDA ARC / BANDA ARC / ATAURO		-8	-8	125.675	125.675	SAE			s_74-587 [2609]	DACITE [2609]			UPPER [2609]	CENOZOIC [2609]					VOL					WR [2609]	64.5	0.69		16.3				5	4.89	1.95	0		2.84	3.71	0.14
[2609]	CONVERGENT MARGIN	BANDA ARC / BANDA ARC / ATAURO		-8	-8	125.675	125.675	SAE			s_74-586 [2609]	DACITE [2609]			UPPER [2609]	CENOZOIC [2609]					VOL					WR [2609]	68.4	0.58		15.33				3.84	3.16	1.21	0		3.24	4.16	0.17
[2609]	CONVERGENT MARGIN	BANDA ARC / BANDA ARC / MAUPURA		-7.5	-7.5	127.5	127.5	SAE			s_5291 [2609]	DACITE [2609]			UPPER [2609]	CENOZOIC [2609]					VOL					WR [2609]	64.4	0.59		17				4.85	5.71	1.83	0		2.18	3.35	0.1
[2609]	CONVERGENT MARGIN	BANDA ARC / BANDA ARC / DAMAR		-7.11	-7.11	128.55	128.55	SAE			s_998 [2609]	ANDESITE, BASALTIC [2609]				QUATERNARY [2609]					VOL					WR [2609]	56	0.66		18.2				7.7	8.23	4.42	0		2.03	2.6	0.14
[2609]	CONVERGENT MARGIN	BANDA ARC / BANDA ARC / SERUA / SERUA		-6.33	-6.33	130.03	130.03	SAE			s_5305 [2609]	ANDESITE [2609]				QUATERNARY [2609]					VOL					WR [2609]	59.9	0.58		17.4				6.14	7.8	4.19	0		1.34	2.6	0.09
[3139]	CONVERGENT MARGIN	BANDA ARC / BANDA ARC / ATAURO	S.E. VOLCANIC CENTER	-8.3	-8.3	125.7	125.7	SAE			s_MAT-3 [3139]	ANDESITE, HORNBLENDE [3139]								PORPHYRITIC [3139]	VOL					WR [3139]
[3139]	CONVERGENT MARGIN	BANDA ARC / BANDA ARC / ATAURO	S.E. VOLCANIC CENTER	-8.3	-8.3	125.7	125.7	SAE			s_MAT-4 [3139]	DACITE [3139]								PORPHYRITIC [3139]	VOL					WR [3139]
[3139]	CONVERGENT MARGIN	BANDA ARC / BANDA ARC / ATAURO	S.E. VOLCANIC CENTER	-8.3	-8.3	125.7	125.7	SAE			s_MAT-5 [3139]	DACITE [3139]								PORPHYRITIC [3139]	VOL					WR [3139]
[3139]	CONVERGENT MARGIN	BANDA ARC / BANDA ARC / ATAURO	S.E. VOLCANIC CENTER	-8.3	-8.3	125.7	125.7	SAE			s_MAT-32 [3139]	DACITE [3139]								PORPHYRITIC [3139]	VOL					WR [3139]
[3139]	CONVERGENT MARGIN	BANDA ARC / BANDA ARC / ATAURO	S.E. VOLCANIC CENTER	-8.3	-8.3	125.7	125.7	SAE			s_MAT-33 [3139]	DACITE [3139]								PORPHYRITIC [3139]	VOL					WR [3139]
[3139]	CONVERGENT MARGIN	BANDA ARC / BANDA ARC / ATAURO	S.W. VOLCANIC CENTER	-8.3	-8.3	125.7	125.7	SAE			s_MAT-9 [3139]	ANDESITE, BASALTIC [3139]								PORPHYRITIC [3139]	VOL					WR [3139]
[3139]	CONVERGENT MARGIN	BANDA ARC / BANDA ARC / ATAURO	S.W. VOLCANIC CENTER	-8.3	-8.3	125.7	125.7	SAE			s_MAT-12 [3139]	ANDESITE, BASALTIC [3139]								PORPHYRITIC [3139]	VOL					WR [3139]
[3139]	CONVERGENT MARGIN	BANDA ARC / BANDA ARC / ATAURO	S.W. VOLCANIC CENTER	-8.3	-8.3	125.7	125.7	SAE			s_MAT-14 [3139]	ANDESITE, BASALTIC [3139]								PORPHYRITIC [3139]	VOL					WR [3139]
[3139]	CONVERGENT MARGIN	BANDA ARC / BANDA ARC / ATAURO	S.W. VOLCANIC CENTER	-8.3	-8.3	125.7	125.7	SAE			s_MAT-16 [3139]	ANDESITE, BASALTIC [3139]								PORPHYRITIC [3139]	VOL					WR [3139]
[3139]	CONVERGENT MARGIN	BANDA ARC / BANDA ARC / ATAURO	S.W. VOLCANIC CENTER	-8.3	-8.3	125.7	125.7	SAE			s_MAT-34 [3139]	ANDESITE, BASALTIC [3139]								PORPHYRITIC [3139]	VOL					WR [3139]
[3139]	CONVERGENT MARGIN	BANDA ARC / BANDA ARC / ATAURO	N. VOLCANIC CENTER	-8.2	-8.3	125.7	125.7	SAE			s_MAT-38 [3139]	DACITE [3139]								PORPHYRITIC [3139]	VOL					WR [3139]
[3139]	CONVERGENT MARGIN	BANDA ARC / BANDA ARC / ATAURO	N. VOLCANIC CENTER	-8.2	-8.3	125.7	125.7	SAE			s_MAT-38 [3139]	DACITE [3139]								PORPHYRITIC [3139]	VOL					WR [3139]
[3139]	CONVERGENT MARGIN	BANDA ARC / BANDA ARC / ATAURO	N. VOLCANIC CENTER	-8.2	-8.3	125.7	125.7	SAE			s_MAT-40 [3139]	DACITE [3139]								PORPHYRITIC [3139]	VOL					WR [3139]
[3139]	CONVERGENT MARGIN	BANDA ARC / BANDA ARC / ATAURO	N. VOLCANIC CENTER	-8.2	-8.3	125.7	125.7	SAE			s_MAT-41 [3139]	DACITE [3139]								PORPHYRITIC [3139]	VOL					WR [3139]
[3139]	CONVERGENT MARGIN	BANDA ARC / BANDA ARC / WETAR	SOUTH COAST	-7.94	-7.94	126.44	126.44	SAE			s_WET-8 [3139]	KERATOPHYRE [3139]								PORPHYRITIC [3139]	VOL					WR [3139]
[3139]	CONVERGENT MARGIN	BANDA ARC / BANDA ARC / WETAR	SOUTH COAST	-7.94	-7.94	126.44	126.44	SAE			s_WET-14 [3139]	DACITE [3139]								PORPHYRITIC [3139]	VOL					WR [3139]
[3139]	CONVERGENT MARGIN	BANDA ARC / BANDA ARC / WETAR	SOUTH COAST	-7.94	-7.94	126.44	126.44	SAE			s_WET-16 [3139]	ANDESITE [3139]								PORPHYRITIC [3139]	VOL					WR [3139]
[3139]	CONVERGENT MARGIN	BANDA ARC / BANDA ARC / WETAR	SOUTH COAST	-7.94	-7.94	126.44	126.44	SAE			s_WET-17 [3139]	DACITE [3139]								PORPHYRITIC [3139]	VOL					WR [3139]
[3139]	CONVERGENT MARGIN	BANDA ARC / BANDA ARC / WETAR	SOUTH COAST	-7.94	-7.94	126.44	126.44	SAE			s_WET-18 [3139]	ANDESITE, BASALTIC [3139]								PORPHYRITIC [3139]	VOL					WR [3139]
[3139]	CONVERGENT MARGIN	BANDA ARC / BANDA ARC / WETAR	SOUTH COAST	-7.94	-7.94	126.44	126.44	SAE			s_WET-23 [3139]	BASALT [3139]								PORPHYRITIC [3139]	VOL					WR [3139]
[3139]	CONVERGENT MARGIN	BANDA ARC / BANDA ARC / TIMOR / OECUSSE		-9.1	-9.3	124.3	124.5	SAE			s_MOC8 [3139]	BASALT [3139]								SLIGHTLY PORPHYRITIC [3139]	VOL					WR [3139]
[3139]	CONVERGENT MARGIN	BANDA ARC / BANDA ARC / TIMOR / OECUSSE		-9.1	-9.3	124.3	124.5	SAE			s_OC13 [3139]	BASALT [3139]								SLIGHTLY PORPHYRITIC [3139]	VOL					WR [3139]
[3139]	CONVERGENT MARGIN	BANDA ARC / BANDA ARC / TIMOR / OECUSSE		-9.1	-9.3	124.3	124.5	SAE			s_OC5 [3139]	BASALT [3139]								SLIGHTLY PORPHYRITIC [3139]	VOL					WR [3139]
[3139]	CONVERGENT MARGIN	BANDA ARC / BANDA ARC / TIMOR / OECUSSE		-9.1	-9.3	124.3	124.5	SAE			s_OC21 [3139]	BASALT [3139]								SLIGHTLY PORPHYRITIC [3139]	VOL					WR [3139]
[3139]	CONVERGENT MARGIN	BANDA ARC / BANDA ARC / TIMOR / OECUSSE		-9.1	-9.3	124.3	124.5	SAE			s_OC11 [3139]	BASALT [3139]								SLIGHTLY PORPHYRITIC [3139]	VOL					WR [3139]
[3139]	CONVERGENT MARGIN	BANDA ARC / BANDA ARC / TIMOR / OECUSSE		-9.1	-9.3	124.3	124.5	SAE			s_OC14 [3139]	BASALT [3139]								SLIGHTLY PORPHYRITIC [3139]	VOL					WR [3139]
[3139]	CONVERGENT MARGIN	BANDA ARC / BANDA ARC / TIMOR / OECUSSE		-9.1	-9.3	124.3	124.5	SAE			s_OC3 [3139]	BASALT [3139]								SLIGHTLY PORPHYRITIC [3139]	VOL					WR [3139]
[3139]	CONVERGENT MARGIN	BANDA ARC / BANDA ARC / TIMOR / OECUSSE		-9.1	-9.3	124.3	124.5	SAE			s_OC12 [3139]	BASALT [3139]								SLIGHTLY PORPHYRITIC [3139]	VOL					WR [3139]
[3139]	CONVERGENT MARGIN	BANDA ARC / BANDA ARC / TIMOR / OECUSSE		-9.1	-9.3	124.3	124.5	SAE			s_OC7 [3139]	BASALT [3139]								SLIGHTLY PORPHYRITIC [3139]	VOL					WR [3139]
[3139]	CONVERGENT MARGIN	BANDA ARC / BANDA ARC / TIMOR / OECUSSE		-9.1	-9.3	124.3	124.5	SAE			s_OC2 [3139]	BASALT [3139]								SLIGHTLY PORPHYRITIC [3139]	VOL					WR [3139]
[3139]	CONVERGENT MARGIN	BANDA ARC / BANDA ARC / TIMOR / OECUSSE		-9.1	-9.3	124.3	124.5	SAE			s_OC1 [3139]	BASALT [3139]								SLIGHTLY PORPHYRITIC [3139]	VOL					WR [3139]
[3139]	CONVERGENT MARGIN	BANDA ARC / BANDA ARC / TIMOR / OECUSSE		-9.1	-9.3	124.3	124.5	SAE			s_OC9 [3139]	BASALT [3139]								SLIGHTLY PORPHYRITIC [3139]	VOL					WR [3139]
[3139]	CONVERGENT MARGIN	BANDA ARC / BANDA ARC / TIMOR / OECUSSE		-9.1	-9.3	124.3	124.5	SAE			s_OC19 [3139]	BASALT [3139]								SLIGHTLY PORPHYRITIC [3139]	VOL					WR [3139]
[3139]	CONVERGENT MARGIN	BANDA ARC / BANDA ARC / TIMOR / OECUSSE		-9.1	-9.3	124.3	124.5	SAE			s_MOC17 [3139]	DOLERITE [3139]									VOL					WR [3139]
[3139]	CONVERGENT MARGIN	BANDA ARC / BANDA ARC / TIMOR / OECUSSE		-9.1	-9.3	124.3	124.5	SAE			s_MOC9 [3139]	BASALT [3139]								SLIGHTLY PORPHYRITIC [3139]	VOL					WR [3139]
[3139]	CONVERGENT MARGIN	BANDA ARC / BANDA ARC / TIMOR / OECUSSE		-9.1	-9.3	124.3	124.5	SAE			s_OC17 [3139]	BASALT [3139]								SLIGHTLY PORPHYRITIC [3139]	VOL					WR [3139]
[3139]	CONVERGENT MARGIN	BANDA ARC / BANDA ARC / TIMOR / OECUSSE		-9.1	-9.3	124.3	124.5	SAE			s_OC8 [3139]	BASALT [3139]								SLIGHTLY PORPHYRITIC [3139]	VOL					WR [3139]
[3139]	CONVERGENT MARGIN	BANDA ARC / BANDA ARC / AMBON		-3.61	-3.61	128.11	128.11	SAE			s_1-3-47 [3139]	DACITE [3139]								PORPHYRITIC [3139]	VOL					WR [3139]
[3139]	CONVERGENT MARGIN	BANDA ARC / BANDA ARC / AMBON		-3.61	-3.61	128.11	128.11	SAE			s_1-3-49 [3139]	DACITE [3139]								PORPHYRITIC [3139]	VOL					WR [3139]
[3139]	CONVERGENT MARGIN	BANDA ARC / BANDA ARC / AMBON		-3.61	-3.61	128.11	128.11	SAE			s_1-3-50 [3139]	DACITE [3139]									VOL					WR [3139]
[3139]	CONVERGENT MARGIN	BANDA ARC / BANDA ARC / AMBON		-3.61	-3.61	128.11	128.11	SAE			s_AMB1 [3139]	DACITE [3139]								PORPHYRITIC [3139]	VOL					WR [3139]
[3139]	CONVERGENT MARGIN	BANDA ARC / BANDA ARC / AMBON		-3.61	-3.61	128.11	128.11	SAE			s_AMB1 [3139]	DACITE [3139]								PORPHYRITIC [3139]	VOL					WR [3139]
[3139]	CONVERGENT MARGIN	BANDA ARC / BANDA ARC / KELANG		-3.17	-3.17	127.72	127.72	SAE			s_1-3-54 [3139]	BASALT [3139]								VESICULAR [3139]	VOL					WR [3139]
[3139]	CONVERGENT MARGIN	BANDA ARC / BANDA ARC / KELANG		-3.17	-3.17	127.72	127.72	SAE			s_1-3-56 [3139]	BASALT [3139]								VESICULAR [3139]	VOL					WR [3139]
[3139]	CONVERGENT MARGIN	BANDA ARC / BANDA ARC / KELANG		-3.17	-3.17	127.72	127.72	SAE			s_1-3-57 [3139]	BASALT [3139]								VESICULAR [3139]	VOL					WR [3139]
[3139]	CONVERGENT MARGIN	BANDA ARC / BANDA ARC / KELANG		-3.17	-3.17	127.72	127.72	SAE			s_1-3-57 [3139]	BASALT [3139]								VESICULAR [3139]	VOL					WR [3139]
[8599]	CONVERGENT MARGIN	BANDA ARC / BANDA ARC / BANDA API / BANDA API		-4.53	-4.53	129.87	129.87	SAE			s_SS86 [8599]	THOLEIITE [8599]									VOL					WR [8599]	62.1	0.83		15.89		2.46	6.07		4.72	3.09	0.21		0.54	3.6	0.1		0.25
[8599]	CONVERGENT MARGIN	BANDA ARC / BANDA ARC / BANDA API / BANDA API		-4.53	-4.53	129.87	129.87	SAE			s_SS88 [8599]	THOLEIITE [8599]									VOL					WR [8599]	64.44	0.77		15.45		2.15	6.07		4.23	1.64	0.22		0.54	4.08	0.16		0.1
[8599]	CONVERGENT MARGIN	BANDA ARC / BANDA ARC / BANDA API / BANDA API		-4.53	-4.53	129.87	129.87	SAE			s_MI98 [8599]	THOLEIITE [8599]									VOL					WR [8599]	63.6	1.2		15.22		5.8	1.9		4.9	1.7	0.14		0.51	4	0.1		0.4
[8599]	CONVERGENT MARGIN	BANDA ARC / BANDA ARC / BANDA API / BANDA API		-4.53	-4.53	129.87	129.87	SAE			s_MI103 [8599]	THOLEIITE [8599]									VOL					WR [8599]	66.7	1		14.6		2.4	3.9		4.1	1.76	0.16		0.65	4.15	0.16		0.45
[8599]	CONVERGENT MARGIN	BANDA ARC / BANDA ARC / BANDA API / BANDA API		-4.53	-4.53	129.87	129.87	SAE			s_FX12 [8599]	THOLEIITE [8599]									VOL					WR [8599]	66.1	1.04		13.28		1.02	5.1		3.72	1.55	0.12		0.65	4	0.1		1.04
[8599]	CONVERGENT MARGIN	BANDA ARC / BANDA ARC / BANDA API / BANDA API		-4.53	-4.53	129.87	129.87	SAE			s_GV1 [8599]	THOLEIITE [8599]									VOL					WR [8599]	64.62	1.11		14.76		0	7.07		5.01	1.85	0		0.77	4.32	0.29		0
[8599]	CONVERGENT MARGIN	BANDA ARC / BANDA ARC / BANDA API / BANDA API		-4.53	-4.53	129.87	129.87	SAE			s_G2 [8599]	THOLEIITE [8599]									VOL					WR [8599]	64.55	0.99		14.65				7.42	4.93	1.85			0.8	4.78	0.22
[8599]	CONVERGENT MARGIN	BANDA ARC / BANDA ARC / BANDA API / BANDA API		-4.53	-4.53	129.87	129.87	SAE			s_G3 [8599]	THOLEIITE [8599]									VOL					WR [8599]	65.12	0.94		15.03				6.28	4.89	1.62			0.84	4.36	0.27
[8599]	CONVERGENT MARGIN	BANDA ARC / BANDA ARC / BANDA API / BANDA API		-4.53	-4.53	129.87	129.87	SAE			s_G5 [8599]	THOLEIITE [8599]									VOL					WR [8599]	67.43	0.95		14.29				5.76	4.12	1.32			0.89	4.46	0.25
[8599]	CONVERGENT MARGIN	BANDA ARC / BANDA ARC / BANDA API / BANDA API		-4.53	-4.53	129.87	129.87	SAE			s_G6 [8599]	THOLEIITE [8599]									VOL					WR [8599]	67.81	0.92		14.53				5.63	4.05	1.26			0.8	4.23	0.23
[8599]	CONVERGENT MARGIN	BANDA ARC / BANDA ARC / BANDA API / BANDA API		-4.53	-4.53	129.87	129.87	SAE			s_G7 [8599]	THOLEIITE [8599]									VOL					WR [8599]	66.31	0.95		14.64				6.24	4.1	1.28			0.89	4.9	0.24
[8599]	CONVERGENT MARGIN	BANDA ARC / BANDA ARC / BANDA API / BANDA API		-4.53	-4.53	129.87	129.87	SAE			s_G10 [8599]	THOLEIITE [8599]									VOL					WR [8599]	63.84	0.96		14.7				2.25	4.94	1.68			0.83	5.05	0.26
[8599]	CONVERGENT MARGIN	BANDA ARC / BANDA ARC / MANUK		-5.5	-5.5	130.22	130.22	SAE			s_SS53 [8599]	NOT GIVEN [8599]									VOL					WR [8599]	53.92	0.72		21.85		5.77	2.24		6.99	2.83	0.12		0.52	3.03	0		0.43
[8599]	CONVERGENT MARGIN	BANDA ARC / BANDA ARC / MANUK		-5.5	-5.5	130.22	130.22	SAE			s_SS54 [8599]	NOT GIVEN [8599]									VOL					WR [8599]	55.88	0.8		18.38		5.37	3.45		9.41	1.94	0.12		0.58	2.8	0		0.2
[8599]	CONVERGENT MARGIN	BANDA ARC / BANDA ARC / MANUK		-5.5	-5.5	130.22	130.22	SAE			s_HS32 [8599]	NOT GIVEN [8599]									VOL					WR [8599]	55.46	0.83		17.96		2.6	4.31		8.69	4.59	0.12		0.62	3.1	0.05		0.3
[8599]	CONVERGENT MARGIN	BANDA ARC / BANDA ARC / MANUK		-5.5	-5.5	130.22	130.22	SAE			s_HS33 [8599]	NOT GIVEN [8599]									VOL					WR [8599]	59.16	0.95		16.23		3.97	3.53		6.43	3.59	0.14		0.59	2.96	0.11		0.88
[8599]	CONVERGENT MARGIN	BANDA ARC / BANDA ARC / SERUA / SERUA		-6.33	-6.33	130.03	130.03	SAE			s_SS77 [8599]	NOT GIVEN [8599]									VOL					WR [8599]	56.48	0.6		17.76		5.8	1.38		8.33	3.18	0.19		0.36	1.2			2.74
[8599]	CONVERGENT MARGIN	BANDA ARC / BANDA ARC / SERUA / SERUA		-6.33	-6.33	130.03	130.03	SAE			s_SS78 [8599]	NOT GIVEN [8599]									VOL					WR [8599]	55.41	0.56		21.08		3.22	4.83		8.94	1.95	0.12		0.55	1.46			0.07
[8599]	CONVERGENT MARGIN	BANDA ARC / BANDA ARC / SERUA / SERUA		-6.33	-6.33	130.03	130.03	SAE			s_SS79 [8599]	NOT GIVEN [8599]									VOL					WR [8599]	55.6	0.68		20.47		4.52	3.79		9.28	2.3	0.12		0.43	1.28			0.17
[8599]	CONVERGENT MARGIN	BANDA ARC / BANDA ARC / SERUA / SERUA		-6.33	-6.33	130.03	130.03	SAE			s_SS81 [8599]	NOT GIVEN [8599]									VOL					WR [8599]	57.45	0.6		18.8		4.75	3.1		7.66	1.9	0.1		0.4	1.5			2.64
[8599]	CONVERGENT MARGIN	BANDA ARC / BANDA ARC / SERUA / SERUA		-6.33	-6.33	130.03	130.03	SAE			s_SS82 [8599]	NOT GIVEN [8599]									VOL					WR [8599]	55.57	0.68		19.84		4.54	4.48		9.55	1.8	1.15		0.55	1.5			0.14
[8599]	CONVERGENT MARGIN	BANDA ARC / BANDA ARC / SERUA / SERUA		-6.33	-6.33	130.03	130.03	SAE			s_SS83 [8599]	NOT GIVEN [8599]									VOL					WR [8599]	58.61	0.64		19.42		2.6	4.83		8.33	1.8	0.16		0.64	1.86			0.2
[8599]	CONVERGENT MARGIN	BANDA ARC / BANDA ARC / SERUA / SERUA		-6.33	-6.33	130.03	130.03	SAE			s_SS84 [8599]	NOT GIVEN [8599]									VOL					WR [8599]	55.95	0.62		19.4		2.06	6.15		8.19	4.68	0.17		0.4	1.86	0.12		0.2
[8599]	CONVERGENT MARGIN	BANDA ARC / BANDA ARC / SERUA / SERUA		-6.33	-6.33	130.03	130.03	SAE			s_MI84 [8599]	NOT GIVEN [8599]									VOL					WR [8599]	58.74	0.77		16.6		3.14	3.92		7.6	4.04	0.1		0.8	2.52	0.05		0.71
[8599]	CONVERGENT MARGIN	BANDA ARC / BANDA ARC / SERUA / SERUA		-6.33	-6.33	130.03	130.03	SAE			s_FX11 [8599]	NOT GIVEN [8599]									VOL					WR [8599]	59.04	0.72		17.4		4.17	2.7		7.18	3.5	0.12		0.95	2.7	0.02		0.61
[8599]	CONVERGENT MARGIN	BANDA ARC / BANDA ARC / SERUA / SERUA		-6.33	-6.33	130.03	130.03	SAE			s_RH33 [8599]	NOT GIVEN [8599]									VOL					WR [8599]	55.71	0.66		20.71		1.96	3.5		9.45	3.19	0.11		0.59	2.03	0.08		0.91
[8599]	CONVERGENT MARGIN	BANDA ARC / BANDA ARC / NILA		-6.66	-6.66	129.49	129.49	SAE			s_SS48 [8599]	NOT GIVEN [8599]									VOL					WR [8599]	55.29	0.68		18.4		3.75	4.14		8.2	3.18	0.14		1.86	3.1			0.6
[8599]	CONVERGENT MARGIN	BANDA ARC / BANDA ARC / NILA		-6.66	-6.66	129.49	129.49	SAE			s_SS59 [8599]	NOT GIVEN [8599]									VOL					WR [8599]	52.78	0.68		21.44		6.89	2.93		7.66	2.48	0.2		0.94	2.4			0.48
[8599]	CONVERGENT MARGIN	BANDA ARC / BANDA ARC / NILA		-6.66	-6.66	129.49	129.49	SAE			s_SS50 [8599]	NOT GIVEN [8599]									VOL					WR [8599]	56.9	0.6		19.12		4.1	4.21		8.33	1.94	0.15		0.85	2.46			0.57
[8599]	CONVERGENT MARGIN	BANDA ARC / BANDA ARC / NILA		-6.66	-6.66	129.49	129.49	SAE			s_SS51 [8599]	NOT GIVEN [8599]									VOL					WR [8599]	56.59	0.6		19.64		3.65	4.65		7.8	1.5	0.13		0.94	2.53	0.05		0.69
[8599]	CONVERGENT MARGIN	BANDA ARC / BANDA ARC / NILA		-6.66	-6.66	129.49	129.49	SAE			s_SS52 [8599]	NOT GIVEN [8599]									VOL					WR [8599]	63.76	0.4		15.74		4.13	1.2		4.84	1.94	0.11		1.86	3.28			0.56
[8599]	CONVERGENT MARGIN	BANDA ARC / BANDA ARC / NILA		-6.66	-6.66	129.49	129.49	SAE			s_MI64 [8599]	NOT GIVEN [8599]									VOL					WR [8599]	58.7	0.62		17.46		4.18	2.35		6.17	2.42	0.08		1.08	2.83	0.03		2.79
[8599]	CONVERGENT MARGIN	BANDA ARC / BANDA ARC / TEUN (TEON)		-6.94	-6.94	129.11	129.11	SAE			s_47A [8599]	NOT GIVEN [8599]									VOL					WR [8599]	56.9	0.56		19.2		6.88	0.69		7.66	3	0.56		1.13	3.1			0.28
[8599]	CONVERGENT MARGIN	BANDA ARC / BANDA ARC / TEUN (TEON)		-6.94	-6.94	129.11	129.11	SAE			s_48B [8599]	NOT GIVEN [8599]									VOL					WR [8599]	56.9	0.56		19.34		3.81	2.7		7.12	2.7	0.56		1.31	3.1			0.41
[8599]	CONVERGENT MARGIN	BANDA ARC / BANDA ARC / TEUN (TEON)		-6.94	-6.94	129.11	129.11	SAE			s_MI58 [8599]	NOT GIVEN [8599]									VOL					WR [8599]	56.25	0.78		17.88		5.22	2.75		7.49	3.64	0.12		0.88	2.4	0.07		1.1
[8599]	CONVERGENT MARGIN	BANDA ARC / BANDA ARC / DAMAR		-7.11	-7.11	128.55	128.55	SAE			s_SS34 [8599]	NOT GIVEN [8599]									VOL					WR [8599]	56.64	0.76		19.76		5.83	2.76		6.52	1.86	0.15		1.48	3.1			0.54
[8599]	CONVERGENT MARGIN	BANDA ARC / BANDA ARC / DAMAR		-7.11	-7.11	128.55	128.55	SAE			s_SS46 [8599]	NOT GIVEN [8599]									VOL					WR [8599]	53.07	0.76		21.82		3.73	4.65		8.74	1.59	0.12		0.94	2.86			0.41
[8599]	CONVERGENT MARGIN	BANDA ARC / BANDA ARC / DAMAR		-7.11	-7.11	128.55	128.55	SAE			s_MI50 [8599]	NOT GIVEN [8599]									VOL					WR [8599]	57.42	0.77		18.1		2.8	5.1		7.66	3.7	0.12		1.34	2.03	0.07		0.24
[8599]	CONVERGENT MARGIN	BANDA ARC / BANDA ARC / DAMAR		-7.11	-7.11	128.55	128.55	SAE			s_SS107 [8599]	NOT GIVEN [8599]									VOL					WR [8599]	54.74	0.62		21.1		2.75	4.8		6.59	3.73	0.21		1.35	2.7	0.61		0.6
[8599]	CONVERGENT MARGIN	BANDA ARC / BANDA ARC / WETAR		-7.8	-7.8	126.3	126.3	SAE			s_SS108 [8599]	NOT GIVEN [8599]									VOL					WR [8599]	56.4	0.5		21.81		2.99	3.75		5.69	2.9	0.13		1.6	2.4	0.37		0.55
[8599]	CONVERGENT MARGIN	BANDA ARC / BANDA ARC / WETAR		-7.8	-7.8	126.3	126.3	SAE			s_SS109 [8599]	NOT GIVEN [8599]									VOL					WR [8599]	56.69	0.54		20.88		8.38	3		5.55	3.59	0.12		1.6	2.4	0.43		0.9
[8599]	CONVERGENT MARGIN	BANDA ARC / BANDA ARC / WETAR		-7.8	-7.8	126.3	126.3	SAE			s_SS100 [8599]	NOT GIVEN [8599]									VOL					WR [8599]	57.81	0.6		18.95		3.36	3.6		6.31	3.68	0.14		1.86	2.7	0.41		0.4
[12598][7176]	CONVERGENT MARGIN	BANDA ARC / BANDA ARC / ALOR	NE COAST	-8.17	-8.17	125.11	125.11	SAE			s_AL63 [12598] / s_ME00AL63LD_LEACHED [7176]	DACITE [12598] / NOT GIVEN [7176]									VOL					WR [12598]	61.42	0.46		16.91				4.47	6.24	3.68	0.1		2.45	3.66	0.12
[12598][7176]	CONVERGENT MARGIN	BANDA ARC / BANDA ARC / ALOR	NE COAST	-8.17	-8.17	125.11	125.11	SAE			s_AL64 [12598] / s_ME00AL64 [7176]	ANDESITE, BASALTIC [12598] / NOT GIVEN [7176]								FINE-GRAINED [12598]	VOL					WR [12598]	52.17	0.69		17.65				6.54	9.67	6.91	0.12		1.39	2.88	0.13
[12598][7176]	CONVERGENT MARGIN	BANDA ARC / BANDA ARC / ALOR	S COAST	-8.36	-8.36	124.94	124.94	SAE			s_AL135 [12598] / s_ME00AL135 [7176]	NOT GIVEN [12598]									VOL					WR [12598]	51.77	0.81		16.92				8.88	10.37	6.5	0.15		1.19	2.26	0.15
[2708]	CONVERGENT MARGIN	BANDA ARC / BANDA ARC / MANUK		-5.5	-5.5	130.22	130.22	SAE			s_PAJ-3 [2708]	BASALT [2708]									VOL					WR [2708]	56.84	0.78		17.51				6.77	8.67	4.72			0.89	3.08	0.19
[2708]	CONVERGENT MARGIN	BANDA ARC / BANDA ARC / NILA		-6.66	-6.66	129.49	129.49	SAE			s_CH-40 [2708]	BASALT [2708]									VOL					WR [2708]	56.56	0.64		18.4				6.98	8.98	4.1			1.97	2.6	0.11
[2708]	CONVERGENT MARGIN	BANDA ARC / BANDA ARC / TEUN (TEON)		-6.94	-6.94	129.11	129.11	SAE			s_CH-31 [2708]	BASALT [2708]									VOL					WR [2708]	59.31	0.68		18.29				5.9	7.22	3.1			1.94	3.16	0.15
[2708]	CONVERGENT MARGIN	BANDA ARC / BANDA ARC / SERUA / SERUA		-6.33	-6.33	130.03	130.03	SAE			s_T-7_LEACHED [2708]	BASALT [2708]									VOL					WR [2708]
[2708]	CONVERGENT MARGIN	BANDA ARC / BANDA ARC / SERUA / SERUA		-6.33	-6.33	130.03	130.03	SAE			s_T-3_LEACHED [2708]	BASALT [2708]									VOL					WR [2708]
[15235]	CONVERGENT MARGIN	BANDA ARC / BANDA ARC / BANDA NAIRA(PULAU NAIRA)		4.52583	4.52583	129.898	129.898	SAE			s_BN4A1 [15235]	NOT GIVEN [15235]									VOL					WR [15235]	53.7									3.27
[15235]	CONVERGENT MARGIN	BANDA ARC / BANDA ARC / MANUK		-5.5	-5.5	130.22	130.22	SAE			s_MA2D [15235]	NOT GIVEN [15235]									VOL					WR [15235]	56.63									4.42
[15235]	CONVERGENT MARGIN	BANDA ARC / BANDA ARC / MANUK		-5.5	-5.5	130.22	130.22	SAE			s_MA6A1 [15235]	NOT GIVEN [15235]									VOL					WR [15235]	56.35									4.97
[15235]	CONVERGENT MARGIN	BANDA ARC / BANDA ARC / SERUA / SERUA		-6.33	-6.33	130.03	130.03	SAE			s_SE21A [15235]	NOT GIVEN [15235]									VOL					WR [15235]	59.81									4.02
[15235]	CONVERGENT MARGIN	BANDA ARC / BANDA ARC / NILA		-6.66	-6.66	129.49	129.49	SAE			s_NI9A [15235]	NOT GIVEN [15235]									VOL					WR [15235]	57.68									3.45
[15235]	CONVERGENT MARGIN	BANDA ARC / BANDA ARC / NILA		-6.66	-6.66	129.49	129.49	SAE			s_NI17A [15235]	NOT GIVEN [15235]									VOL					WR [15235]	57.8									3.01
[15235]	CONVERGENT MARGIN	BANDA ARC / BANDA ARC / TEUN (TEON) / TEUN (TEON)		-6.92	-6.92	129.13	129.13	SAE			s_TE2B2 [15235]	NOT GIVEN [15235]									VOL					WR [15235]	54.79									5.14
[15235]	CONVERGENT MARGIN	BANDA ARC / BANDA ARC / TEUN (TEON) / TEUN (TEON)		-6.92	-6.92	129.13	129.13	SAE			s_TE4B [15235]	NOT GIVEN [15235]									VOL					WR [15235]	57.86									3.23
[15235]	CONVERGENT MARGIN	BANDA ARC / BANDA ARC / DAMAR		-7.11	-7.11	128.55	128.55	SAE			s_DA9B [15235]	NOT GIVEN [15235]									VOL					WR [15235]	56.63									3.75
[15265]	CONVERGENT MARGIN	BANDA ARC / BANDA ARC / WETAR	NORTH COAST	-7.8	-7.8	126.3	126.3	SAE			s_96920 [15265]	ANDESITE [15265]				NEOGENE [15265]					VOL					WR [15265]	59.89	0.82		15.14				9.25	7.55	3.27	0.16		1.38	2.66	0.07
[15265]	CONVERGENT MARGIN	BANDA ARC / BANDA ARC / WETAR	KALI KUNING MINE ROAD	-7.8	-7.8	126.3	126.3	SAE			s_96926 [15265]	ANDESITE, BASALTIC [15265]				NEOGENE [15265]					VOL					WR [15265]	54.11	0.62		15.33				6.47	7.16	3.38	0.16		2.19	2.8	0.11
[15265]	CONVERGENT MARGIN	BANDA ARC / BANDA ARC / WETAR	LEROKIS ZONE 4 MINE ROAD	-7.8	-7.8	126.3	126.3	SAE			s_111994 [15265]	ANDESITE [15265]				NEOGENE [15265]					VOL					WR [15265]	62.84	0.69		15.82				5.46	5	1.79	0.17		2.43	3.5	0.17
[15265]	CONVERGENT MARGIN	BANDA ARC / BANDA ARC / WETAR	KALI LURANG	-7.8	-7.8	126.3	126.3	SAE			s_111999 [15265]	GRANITE, SYENO [15265]				NEOGENE [15265]					PLU					WR [15265]	76.15	0.23		13.18				2.15	2.42	0.45	0.04		1.16	4.74	0.04
[15265]	CONVERGENT MARGIN	BANDA ARC / BANDA ARC / WETAR	MERON	-7.8	-7.8	126.3	126.3	SAE			s_97167 [15265]	DACITE [15265]				NEOGENE [15265]					VOL					WR [15265]	68.43	0.4		15.16				3.52	3.63	1.39	0.08		3.72	3.03	0.1
[15265]	CONVERGENT MARGIN	BANDA ARC / BANDA ARC / WETAR	ILWAKI, SOUTH COAST	-7.8	-7.8	126.3	126.3	SAE			s_97168 [15265]	DACITE [15265]				NEOGENE [15265]					VOL					WR [15265]	69.34	0.45		15.93				3.14	2.99	1.57	0.05		3.4	2.94	0.1
[15265]	CONVERGENT MARGIN	BANDA ARC / BANDA ARC / WETAR	LAHAR, KALI KUNING	-7.8	-7.8	126.3	126.3	SAE			s_392 [15265]	ANDESITE [15265]				NEOGENE [15265]					VOL					WR [15265]	55.5	0.52		14.7			4.41	6.68	2.37	5.14	0.12		2.57	4.78	0.06
[15265]	CONVERGENT MARGIN	BANDA ARC / BANDA ARC / WETAR	NORTH COAST	-7.8	-7.8	126.3	126.3	SAE			s_396A [15265]	DACITE [15265]				NEOGENE [15265]					VOL					WR [15265]	65	0.79		14.8			2.27	4.2	4.73	2.05	0.09		2.59	2.96	0.08
[15465]	CONVERGENT MARGIN	BANDA ARC / BANDA ARC / ATAURO		-8.26242	-8.26242	125.502	125.502	SAE			s_A05-001 [15465]	ANDESITE, BASALTIC [15465]				PLIOCENE [15465]					VOL					WR [15465]	53.48	0.41		11.41		7.06			14.52	9.63	0.13		0.61	1.68	0.02		0.78	0.28		0.02
[15465]	CONVERGENT MARGIN	BANDA ARC / BANDA ARC / ATAURO		-8.27583	-8.27583	125.507	125.507	SAE			s_A05-002 [15465]	ANDESITE, BASALTIC [15465]				PLIOCENE [15465]					VOL					WR [15465]	53.39	0.46		13.55		7.67			12.87	8.34	0.14		0.67	1.84	0.04		0.9	0.33		0.03
[15465]	CONVERGENT MARGIN	BANDA ARC / BANDA ARC / ATAURO		-8.20155	-8.20155	125.616	125.616	SAE			s_A05-007 [15465]	DACITE [15465]				PLIOCENE [15465]					VOL					WR [15465]	65.16	0.6		14.85		4.79			3.74	1.35	0.1		3.06	3.78	0.08		1.75	0.44		0.06
[15465]	CONVERGENT MARGIN	BANDA ARC / BANDA ARC / ATAURO		-8.28393	-8.28393	125.541	125.541	SAE			s_A05-022 [15465]	ANDESITE, BASALTIC [15465]				PLIOCENE [15465]					VOL					WR [15465]	53.2	0.44		13.37		7.62			13.17	8.35	0.13		0.52	1.7	0.02		1.05	0.61		0.19
[15465]	CONVERGENT MARGIN	BANDA ARC / BANDA ARC / ATAURO		-8.29523	-8.29523	125.586	125.586	SAE			s_A05-052 [15465]	DACITE [15465]				PLIOCENE [15465]					VOL					WR [15465]	68.62	0.58		15.89		2.39			3.16	0.34	0.02		3.19	4.45	0.12		0.64	0.35		0.08
[15465]	CONVERGENT MARGIN	BANDA ARC / BANDA ARC / ATAURO		-8.29733	-8.29733	125.589	125.589	SAE			s_A05-053 [15465]	RHYOLITE [15465]				PLIOCENE [15465]					VOL					WR [15465]	71.37	0.49		14.38		0.69			1.77	0.27	0.01		2.52	4.67	0.02		2.51	0.72		0.08
[15465]	CONVERGENT MARGIN	BANDA ARC / BANDA ARC / ATAURO		-8.30549	-8.30549	125.562	125.562	SAE			s_A05-054 [15465]	DACITE [15465]				PLIOCENE [15465]					VOL					WR [15465]	66.29	0.46		14.07		3.22			2.84	0.92	0.08		3.08	4.48	0.08		2.38	0.27		0.08
[15465]	CONVERGENT MARGIN	BANDA ARC / BANDA ARC / ATAURO		-8.30621	-8.30621	125.579	125.579	SAE			s_A05-055 [15465]	DACITE [15465]				PLIOCENE [15465]					VOL					WR [15465]	65.25	0.63		14.73		4.08			3.26	1.06	0.09		3.11	4.21	0.14		2.08	0.32		0.04
[15465]	CONVERGENT MARGIN	BANDA ARC / BANDA ARC / ATAURO		-8.20508	-8.20508	125.621	125.621	SAE			s_A05-080 [15465]	RHYOLITE [15465]				PLIOCENE [15465]					VOL					WR [15465]	70.61	0.4		14.12		2.78			2.35	0.65	0.03		3.82	3.94	0.04		0.54	0.38		0.05
[15465]	CONVERGENT MARGIN	BANDA ARC / BANDA ARC / ATAURO		-8.2072	-8.2072	125.561	125.561	SAE			s_A05-091 [15465]	DACITE [15465]				PLIOCENE [15465]					VOL					WR [15465]	66.01	0.43		13.98		3.85			3.46	1.21	0.08		3.18	3.73	0.05		2.32	0.35		0.05
[15465]	CONVERGENT MARGIN	BANDA ARC / BANDA ARC / ATAURO		-8.1758	-8.1758	125.624	125.624	SAE			s_A05-107 [15465]	DACITE [15465]				PLIOCENE [15465]					VOL					WR [15465]	69.5	0.38		14.38		3.37			3.04	1.22	0.06		3.59	3.67	0.07		0.41	0.18		0.06
[15465]	CONVERGENT MARGIN	BANDA ARC / BANDA ARC / ATAURO		-8.17535	-8.17535	125.623	125.623	SAE			s_A05-123 [15465]	DACITE [15465]				PLIOCENE [15465]					VOL					WR [15465]	67.51	0.27		11.72		1.85			1.3	0.41	0.06		3.64	3.25	0.02		5.5	3.31		0.04
[15465]	CONVERGENT MARGIN	BANDA ARC / BANDA ARC / ATAURO		-8.20027	-8.20027	125.609	125.609	SAE			s_A05-125 [15465]	DACITE [15465]				PLIOCENE [15465]					VOL					WR [15465]	65.97	0.57		14.79		3.88			3.16	0.99	0.09		3.16	4.17	0.11		2.38	0.19		0.03
[3147]	CONVERGENT MARGIN	BANDA ARC / BANDA ARC / AMBON		-3.61	-3.61	128.11	128.11	SAE			s_AM3A [3147]	GRANITE [3147]	3400000 [3147]	4500000 [3147]							PLU					WR [3147]
[3147]	CONVERGENT MARGIN	BANDA ARC / BANDA ARC / AMBON		-3.61	-3.61	128.11	128.11	SAE			s_AM7 [3147]	GRANITE [3147]	3400000 [3147]	4500000 [3147]							PLU					WR [3147]
[3147]	CONVERGENT MARGIN	BANDA ARC / BANDA ARC / AMBON		-3.61	-3.61	128.11	128.11	SAE			s_AM7 [3147]	GRANITE [3147]	3400000 [3147]	4500000 [3147]							PLU					WR [3147]
[3147]	CONVERGENT MARGIN	BANDA ARC / BANDA ARC / AMBON		-3.61	-3.61	128.11	128.11	SAE			s_AM26B [3147]	ANDESITE [3147]									VOL					WR [3147]
[3147]	CONVERGENT MARGIN	BANDA ARC / BANDA ARC / AMBON		-3.61	-3.61	128.11	128.11	SAE			s_AM26B [3147]	ANDESITE [3147]									VOL					WR [3147]
[3147]	CONVERGENT MARGIN	BANDA ARC / BANDA ARC / AMBON		-3.61	-3.61	128.11	128.11	SAE			s_AM32I [3147]	RHYOLITE [3147]									VOL					WR [3147]
[3147]	CONVERGENT MARGIN	BANDA ARC / BANDA ARC / AMBON		-3.61	-3.61	128.11	128.11	SAE			s_AM48I [3147]	DACITE [3147]									VOL					WR [3147]
[3147]	CONVERGENT MARGIN	BANDA ARC / BANDA ARC / AMBON		-3.61	-3.61	128.11	128.11	SAE			s_AM48I [3147]	DACITE [3147]									VOL					WR [3147]
[3147]	CONVERGENT MARGIN	BANDA ARC / BANDA ARC / AMBON		-3.61	-3.61	128.11	128.11	SAE			s_AM93A1-I [3147]	ANDESITE [3147]									VOL					WR [3147]
[2479]	CONVERGENT MARGIN	BANDA ARC / BANDA ARC / MANUK		-5.5	-5.5	130.22	130.22	SAE			s_MA3A [2479]	ANDESITE, BASALTIC, CALC-ALKALINE [2479]									VOL			F		WR [2479]	56
[3144]	CONVERGENT MARGIN	BANDA ARC / BANDA ARC / BANDA API / BANDA API		-4.53	-4.53	129.87	129.87	SAE			s_BA20 [3144]	ANDESITE [3144]									VOL					WR [3144]	64.44	0.98		14.56				6.54	4.91	1.76	0.24		0.89	4.7	0.25
[3144]	CONVERGENT MARGIN	BANDA ARC / BANDA ARC / BANDA BESAR		-5	-7	129	132	SAE			s_BB22A [3144]	BASALT [3144]									VOL					WR [3144]	55.1	1.31		16.35				10.48	8.04	3.19	0.27		0.55	3.36	0.18
[3144]	CONVERGENT MARGIN	BANDA ARC / BANDA ARC / MANUK		-5.5	-5.5	130.22	130.22	SAE			s_MA2E [3144]	BASALT [3144]									VOL					WR [3144]	57.49	0.76		17.5				6.65	8.01	4.01	0.17		1.07	3.47	0.13
[3144]	CONVERGENT MARGIN	BANDA ARC / BANDA ARC / NILA		-6.66	-6.66	129.49	129.49	SAE			s_NI13 [3144]	BASALT [3144]									VOL					WR [3144]	57.08	0.59		17.29				7.12	8.5	3.8	0.19		2.01	2.53	0.1
[3144]	CONVERGENT MARGIN	BANDA ARC / BANDA ARC / TEUN (TEON) / SERAWERNA		-5	-7	129	132	SAE			s_TE2A [3144]	BASALT [3144]									VOL					WR [3144]	57.59	0.64		18.38				6.33	7.5	3.23	0.17		2.1	3.19	0.17
[3910]	CONVERGENT MARGIN	BANDA ARC / BANDA ARC / TERNATE / TERNATE		0.8	0.8	127.33	127.33	SAE			s_T10 [3910]	NOT GIVEN [3910]									VOL					WR [3910]	56.73	1.02		17.57				8.53	7.43	3.27			1.55	3.45	0.17
[3910]	CONVERGENT MARGIN	BANDA ARC / BANDA ARC / TERNATE / TERNATE		0.8	0.8	127.33	127.33	SAE			s_T2 [3910]	NOT GIVEN [3910]									VOL					WR [3910]	57.23	0.86		17.72				7.84	7.62	3.62			1.6	3.26	0.13
[3910]	CONVERGENT MARGIN	BANDA ARC / BANDA ARC / TERNATE / TERNATE		0.8	0.8	127.33	127.33	SAE			s_T1 [3910]	NOT GIVEN [3910]									VOL					WR [3910]	61.65	0.93		16.69				6.88	5.13	2.04			2.22	4.08	0.22
[3131]	CONVERGENT MARGIN	BANDA ARC / BANDA ARC / TIMOR / HILI MANU	EAST TIMOR	-8.495	-8.495	125.936	125.936	SAE			s_1 [3131]	LHERZOLITE, XENOLITH [3131]									PER					WR [3131]	45.01	0.02		0.86	0.48	0.24	7.13		0.51	45.7	0.11	0.32	0.005	0.035				0.04
[3131]	CONVERGENT MARGIN	BANDA ARC / BANDA ARC / TIMOR / HILI MANU	EAST TIMOR	-8.495	-8.495	125.936	125.936	SAE			s_2 [3131]	LHERZOLITE, XENOLITH [3131]									PER					WR [3131]	45.36	0.02		0.89	0.51	0.74	7.33		0.7	43.84	0.14	0.31	0.008	0.049				0.09
[3131]	CONVERGENT MARGIN	BANDA ARC / BANDA ARC / TIMOR / HILI MANU	EAST TIMOR	-8.495	-8.495	125.936	125.936	SAE			s_4 [3131]	LHERZOLITE, XENOLITH [3131]									PER					WR [3131]	44.15	0.05		2.34	0.53	0.74	7.56		2.21	41.24	0.14	0.28	0.005	0.058				0.12
[3131]	CONVERGENT MARGIN	BANDA ARC / BANDA ARC / TIMOR / HILI MANU	EAST TIMOR	-8.495	-8.495	125.936	125.936	SAE			s_6 [3131]	LHERZOLITE, XENOLITH [3131]									PER					WR [3131]	43.84	0.08		2.6	0.49	0.79	7.43		2.34	41.91	0.13	0.29	0.005	0.181				0.06
[3131]	CONVERGENT MARGIN	BANDA ARC / BANDA ARC / TIMOR / HILI MANU	EAST TIMOR	-8.495	-8.495	125.936	125.936	SAE			s_7 [3131]	LHERZOLITE, XENOLITH [3131]								MYLONITIC [3131]	PER					WR [3131]	44.49	0.09		3.05	0.47	0.7	7.98		2.55	39.94	0.15	0.25	0.007	0.179				0.07
[3131]	CONVERGENT MARGIN	BANDA ARC / BANDA ARC / TIMOR / HILI MANU	EAST TIMOR	-8.495	-8.495	125.936	125.936	SAE			s_8 [3131]	LHERZOLITE, XENOLITH [3131]								MYLONITIC [3131]	PER					WR [3131]	44.74	0.1		3.07	0.48	0.67	7.49		2.75	40	0.14	0.27	0.004	0.183				0.06
[3131]	CONVERGENT MARGIN	BANDA ARC / BANDA ARC / TIMOR / HILI MANU	EAST TIMOR	-8.495	-8.495	125.936	125.936	SAE			s_9 [3131]	LHERZOLITE, XENOLITH [3131]									PER					WR [3131]	43.74	0.09		3.11	0.47	0.99	7.31		3.08	39.23	0.14	0.26	0.006	0.155				0.16
[3131]	CONVERGENT MARGIN	BANDA ARC / BANDA ARC / TIMOR / HILI MANU	EAST TIMOR	-8.495	-8.495	125.936	125.936	SAE			s_10 [3131]	LHERZOLITE, XENOLITH [3131]									PER					WR [3131]	44.32	0.1		3.17	0.47	0.69	7.63		3.03	39.27	0.13	0.27	0.02	0.21				0.07
[3131]	CONVERGENT MARGIN	BANDA ARC / BANDA ARC / TIMOR / HILI MANU	EAST TIMOR	-8.495	-8.495	125.936	125.936	SAE			s_12 [3131]	LHERZOLITE, XENOLITH [3131]									PER					WR [3131]	45.63	0.15		4.47	0.51	0.77	7.05		4.18	36.93	0.14	0.25	0.003	0.346				0.05
[3122]	CONVERGENT MARGIN	BANDA ARC / BANDA ARC / BANDA API / BANDA API		-4.53	-4.53	129.87	129.87	SAE			s_BA3A [3122]	NOT GIVEN [3122]									VOL					WR [3122]	64.4
[3122]	CONVERGENT MARGIN	BANDA ARC / BANDA ARC / BANDA API / BANDA API		-4.53	-4.53	129.87	129.87	SAE			s_BA4 [3122]	NOT GIVEN [3122]									VOL					WR [3122]	58.8
[3122]	CONVERGENT MARGIN	BANDA ARC / BANDA ARC / BANDA API / BANDA API		-4.53	-4.53	129.87	129.87	SAE			s_BA4 [3122]	NOT GIVEN [3122]									VOL					WR [3122]
[3122]	CONVERGENT MARGIN	BANDA ARC / BANDA ARC / BANDA API / BANDA API		-4.53	-4.53	129.87	129.87	SAE			s_BA6A [3122]	NOT GIVEN [3122]									VOL					WR [3122]	63.7
[3122]	CONVERGENT MARGIN	BANDA ARC / BANDA ARC / BANDA API / BANDA API		-4.53	-4.53	129.87	129.87	SAE			s_BA16 [3122]	NOT GIVEN [3122]									VOL					WR [3122]	66.4
[3122]	CONVERGENT MARGIN	BANDA ARC / BANDA ARC / BANDA API / BANDA API		-4.53	-4.53	129.87	129.87	SAE			s_BA20A [3122]	NOT GIVEN [3122]									VOL					WR [3122]	64.4
[3122]	CONVERGENT MARGIN	BANDA ARC / BANDA ARC / BESAR / BESAR		-8	-8	124	124	SAE			s_BB21A3 [3122]	NOT GIVEN [3122]									VOL					WR [3122]	52.2
[3122]	CONVERGENT MARGIN	BANDA ARC / BANDA ARC / BESAR / BESAR		-8	-8	124	124	SAE			s_BB21A3 [3122]	NOT GIVEN [3122]									VOL					WR [3122]
[3122]	CONVERGENT MARGIN	BANDA ARC / BANDA ARC / BESAR / BESAR		-8	-8	124	124	SAE			s_BB28 [3122]	NOT GIVEN [3122]									VOL					WR [3122]	54.2
[3122]	CONVERGENT MARGIN	BANDA ARC / BANDA ARC / SERUA / SERUA		-6.33	-6.33	130.03	130.03	SAE			s_SE14A1 [3122]	NOT GIVEN [3122]									VOL					WR [3122]	58.6
[3122]	CONVERGENT MARGIN	BANDA ARC / BANDA ARC / NILA		-6.66	-6.66	129.49	129.49	SAE			s_NI10AII [3122]	NOT GIVEN [3122]								CUMULATE [3122]	VOL					WR [3122]
[3122]	CONVERGENT MARGIN	BANDA ARC / BANDA ARC / NILA		-6.66	-6.66	129.49	129.49	SAE			s_NI10AIIRESIDUE [3122]	NOT GIVEN [3122]									VOL					WR [3122]
[3122]	CONVERGENT MARGIN	BANDA ARC / BANDA ARC / NILA		-6.66	-6.66	129.49	129.49	SAE			s_NI10AII_LEACHED [3122]	NOT GIVEN [3122]									VOL					WR [3122]
[3122]	CONVERGENT MARGIN	BANDA ARC / BANDA ARC / NILA		-6.66	-6.66	129.49	129.49	SAE			s_NI10AIIIINCL [3122]	NOT GIVEN [3122]									VOL					WR [3122]
[3122]	CONVERGENT MARGIN	BANDA ARC / BANDA ARC / NILA		-6.66	-6.66	129.49	129.49	SAE			s_NI10AIIIRESIDUE [3122]	NOT GIVEN [3122]									VOL					WR [3122]
[3122]	CONVERGENT MARGIN	BANDA ARC / BANDA ARC / NILA		-6.66	-6.66	129.49	129.49	SAE			s_NI10AIII_LEACHED [3122]	NOT GIVEN [3122]									VOL					WR [3122]
[3122]	CONVERGENT MARGIN	BANDA ARC / BANDA ARC / TEUN (TEON) / TEUN (TEON)		-6.92	-6.92	129.13	129.13	SAE			s_TE1B2 [3122]	ANDESITE [3122]									VOL					WR [3122]	54.1
[3122]	CONVERGENT MARGIN	BANDA ARC / BANDA ARC / TEUN (TEON) / TEUN (TEON)		-6.92	-6.92	129.13	129.13	SAE			s_TE2B1 [3122]	ANDESITE [3122]									VOL					WR [3122]	53.3
[3122]	CONVERGENT MARGIN	BANDA ARC / BANDA ARC / TEUN (TEON) / TEUN (TEON)		-6.92	-6.92	129.13	129.13	SAE			s_TE2B1 [3122]	ANDESITE [3122]									VOL					WR [3122]
[3122]	CONVERGENT MARGIN	BANDA ARC / BANDA ARC / TEUN (TEON) / TEUN (TEON)		-6.92	-6.92	129.13	129.13	SAE			s_TE5 [3122]	ANDESITE [3122]									VOL					WR [3122]	60.2
[3122]	CONVERGENT MARGIN	BANDA ARC / BANDA ARC / DAMAR		-7.11	-7.11	128.55	128.55	SAE			s_DA4 [3122]	ANDESITE [3122]									VOL					WR [3122]	52.9
[3122]	CONVERGENT MARGIN	BANDA ARC / BANDA ARC / ROMANG		-7.4	-7.4	127.6	127.6	SAE			s_RO8B [3122]	ANDESITE [3122]									VOL					WR [3122]	60
[3119]	CONVERGENT MARGIN	BANDA ARC / BANDA ARC / SERAM	KAIBOBO PENINSULA	-3.08	-3.08	128.17	128.17	SAE			s_BK6C [3119]	GRANITE [3119]				PLIOCENE [3119]				GRANOPHYRIC [3119]	PLU					WR [3119]	75.75	0.05		12.83				0.47	0.34	0.65	0.01		5.55	3.38	0.12
[3119]	CONVERGENT MARGIN	BANDA ARC / BANDA ARC / SERAM	KAIBOBO PENINSULA	-3.08	-3.08	128.17	128.17	SAE			s_BK18C [3119]	GRANITE [3119]				PLIOCENE [3119]					PLU					WR [3119]	74.02	0.51		12.63				3.29	1.6	1.08	0.05		2.82	1.98	0.09
[3119]	CONVERGENT MARGIN	BANDA ARC / BANDA ARC / SERAM	KAIBOBO PENINSULA	-3.08	-3.08	128.17	128.17	SAE			s_BK19 [3119]	GRANITE [3119]				PLIOCENE [3119]					PLU					WR [3119]	74.22	0.14		13.17				0.98	0.88	0.32	0.01		4.06	3.56	0.04
[3119]	CONVERGENT MARGIN	BANDA ARC / BANDA ARC / AMBON	LEITIMOR PENINSULA, WSW OF AMBON CITY	-3.61	-3.61	128.11	128.11	SAE			s_AM17 [3119]	GRANITE [3119]				PLIOCENE [3119]					PLU					WR [3119]	69.02	0.46		15.56				3.37	2.93	1.43	0.06		1	3.49	0.1
[3119]	CONVERGENT MARGIN	BANDA ARC / BANDA ARC / SERAM		-2.5	-3.5	131	131	SAE			s_BM42 [3119]	GNEISS [3119]				PLIOCENE [3119]					MET					WR [3119]	61.56	0.84		19.32				5.78	0.2	1.72	0.1		5.13	0.89	0.08
[3119]	CONVERGENT MARGIN	BANDA ARC / BANDA ARC / SERAM	KAIBOBO PENINSULA	-3.08	-3.08	128.17	128.17	SAE			s_BK4E [3119]	LHERZOLITE, SPINEL, XENOLITH [3119]				PLIOCENE [3119]					PER					WR [3119]	41.9	0.14		3.54				7.61	3.08	35.28	0.13		0.02	0.2	0.01
[3119]	CONVERGENT MARGIN	BANDA ARC / BANDA ARC / AMBON	LEITIMOR PENINSULA, WSW OF AMBON CITY	-3.61	-3.61	128.11	128.11	SAE			s_AM33 [3119]	PERIDOTITE [3119]				PLIOCENE [3119]					PLU					WR [3119]	43.21	0.17		3.78				7.64	3.26	36.55	0.13		0.03	0.25	0.01
[3128]	CONVERGENT MARGIN	BANDA ARC / BANDA ARC / BURU / WAHLUA COMPLEX	E INDONESIA	-3	-3	126.5	127.5	SAE			s_86SNE1 [3128]	SCHIST [3128]									MET					WR [3128]
[3128]	CONVERGENT MARGIN	BANDA ARC / BANDA ARC / BURU / WAHLUA COMPLEX	E INDONESIA	-3	-3	126.5	127.5	SAE			s_86SNE2 [3128]	SCHIST [3128]									MET					WR [3128]
[3128]	CONVERGENT MARGIN	BANDA ARC / BANDA ARC / SERAM / TEHORU COMPLEX	E INDONESIA	-3	-3.5	128	128.5	SAE			s_86SNE3 [3128]	SCHIST [3128]									MET					WR [3128]
[3128]	CONVERGENT MARGIN	BANDA ARC / BANDA ARC / SERAM / TEHORU COMPLEX	E INDONESIA	-3	-3.5	128	128.5	SAE			s_86SNE9 [3128]	SCHIST [3128]									MET					WR [3128]
[3122]	CONVERGENT MARGIN	BANDA ARC / BANDA ARC / SERUA / SERUA		-6.33	-6.33	130.03	130.03	SAE			s_SE11SC [3122]	ANDESITE [3122]									VOL					WR [3122]	55.9
[3122]	CONVERGENT MARGIN	BANDA ARC / BANDA ARC / SERUA / SERUA		-6.33	-6.33	130.03	130.03	SAE			s_SE17 [3122]	ANDESITE [3122]									VOL					WR [3122]	56.7
[3122][21977]	CONVERGENT MARGIN	BANDA ARC / BANDA ARC / SERUA / SERUA		-6.33	-6.33	130.03	130.03	SAE			s_SE21A3 [3122]	ANDESITE [3122]									VOL					WR [3122]	59.8	0.65		16.89				6.06	7.69	4.02	0.16		1.45	2.52	0.08
[3122]	CONVERGENT MARGIN	BANDA ARC / BANDA ARC / SERUA / SERUA		-6.33	-6.33	130.03	130.03	SAE			s_SE23A [3122]	ANDESITE [3122]									VOL					WR [3122]	59.9
[3122][21977][15235]	CONVERGENT MARGIN	BANDA ARC / BANDA ARC / SERUA / SERUA		-6.33	-6.33	130.03	130.03	SAE			s_SE25A [3122]	ANDESITE [3122] / NOT GIVEN [15235]									VOL					WR [3122]	59.3	0.69		16.71				6.46	8.25	4.24	0.19		1.19	2.27	0.08
[3122][3144]	CONVERGENT MARGIN	BANDA ARC / BANDA ARC / SERUA / SERUA		-6.33	-6.33	130.03	130.03	SAE			s_SE26A [3122]	BASALT [3122]									VOL					WR [3122]	56.5	0.69		17.89				6.94	8.76	4.58	0.18		1.14	2.5	0.1
[3122][21977]	CONVERGENT MARGIN	BANDA ARC / BANDA ARC / SERUA / SERUA		-6.33	-6.33	130.03	130.03	SAE			s_SE27A [3122]	ANDESITE [3122] / ANDESITE, BASALTIC [21977]									VOL					WR [3122]	55.7	0.7		18.09				7.42	11.07	4.74	0.17		1.1	2.07	0.1
[3122]	CONVERGENT MARGIN	BANDA ARC / BANDA ARC / SERUA / SERUA		-6.33	-6.33	130.03	130.03	SAE			s_SE28A [3122]	ANDESITE [3122]									VOL					WR [3122]	58.5
[3122]	CONVERGENT MARGIN	BANDA ARC / BANDA ARC / SERUA / SERUA		-6.33	-6.33	130.03	130.03	SAE			s_SE2B [3122]	ANDESITE [3122]									VOL					WR [3122]	55.7
[3122][21977][15235]	CONVERGENT MARGIN	BANDA ARC / BANDA ARC / SERUA / SERUA		-6.33	-6.33	130.03	130.03	SAE			s_SE9A3 [3122]	ANDESITE [3122] / NOT GIVEN [15235]									VOL					WR [3122]	56	0.7		17.18				7.1	9.1	5.54	0.2		0.99	2.33	0.08
[3140][2708]	CONVERGENT MARGIN	BANDA ARC / BANDA ARC / SERUA / SERUA		-6.33	-6.33	130.03	130.03	SAE			s_T-1 [3140]	ANDESITE, BASALTIC [3140] / BASALT [2708]									VOL					WR [3140]	56.8	0.68		17.66				7.24	8.84	4.81			1.17	2.38	0.14
[2708]	CONVERGENT MARGIN	BANDA ARC / BANDA ARC / SERUA / SERUA		-6.33	-6.33	130.03	130.03	SAE			s_T-2 [2708]	BASALT [2708]									VOL					WR [2708]	59.01	0.72		16.81				6.58	8.16	4.7			1.21	2.3	0.13
[3140][2708]	CONVERGENT MARGIN	BANDA ARC / BANDA ARC / SERUA / SERUA		-6.33	-6.33	130.03	130.03	SAE			s_T-3 [3140]	ANDESITE [3140] / BASALT [2708]									VOL					WR [3140]	59.58	0.68		16.89				6.01	7.95	4.39			1.4	2.46	0.15
[3140][2708]	CONVERGENT MARGIN	BANDA ARC / BANDA ARC / SERUA / SERUA		-6.33	-6.33	130.03	130.03	SAE			s_T-5 [3140]	ANDESITE, BASALTIC [3140] / BASALT [2708]									VOL					WR [3140]	57.46	0.69		17				6.82	9.1	4.89			1.04	2.45	0.15
[3140][2545][2713]	CONVERGENT MARGIN	BANDA ARC / BANDA ARC / SERUA / SERUA		-6.33	-6.33	130.03	130.03	SAE			s_T-7 [3140]	ANDESITE, BASALTIC [3140] / ANDESITE [2545]									VOL					WR [3140]	55.86	0.75		16.53				7.33	9.79	6.46			0.96	2.18	0.12
[3140][2545][2713]	CONVERGENT MARGIN	BANDA ARC / BANDA ARC / SERUA / SERUA		-6.33	-6.33	130.03	130.03	SAE			s_T-8 [3140]	ANDESITE [3140]									VOL					WR [3140]	59.38	0.67		16.6				6.39	8.32	5			1.17	2.13	0.18
[3140][2708]	CONVERGENT MARGIN	BANDA ARC / BANDA ARC / BANDA ISLANDS		-4.55	-4.55	129.78	129.78	SAE			s_G-1 [3140]	DACITE [3140] / BASALT [2708]									VOL					WR [3140]	64.62	1.11		14.76				7.07	5.01	1.85			0.81	4.32	0.29
[3140][2708]	CONVERGENT MARGIN	BANDA ARC / BANDA ARC / BANDA ISLANDS		-4.55	-4.55	129.78	129.78	SAE			s_G-10 [3140]	DACITE [3140] / BASALT [2708]									VOL					WR [3140]	63.84	0.96		14.7				7.25	4.94	1.68			0.83	5.05	0.26
[3140][2708]	CONVERGENT MARGIN	BANDA ARC / BANDA ARC / BANDA ISLANDS		-4.55	-4.55	129.78	129.78	SAE			s_G-2 [3140]	DACITE [3140] / BASALT [2708]									VOL					WR [3140]	64.55	0.99		14.65				7.42	4.93	1.85			0.77	4.78	0.22
[2708]	CONVERGENT MARGIN	BANDA ARC / BANDA ARC / BANDA ISLANDS		-4.55	-4.55	129.78	129.78	SAE			s_G-3 [2708]	BASALT [2708]									VOL					WR [2708]	65.12	0.94		15.03				6.28	4.89	1.62			0.84	4.36	0.27
[3140][2708]	CONVERGENT MARGIN	BANDA ARC / BANDA ARC / BANDA ISLANDS		-4.55	-4.55	129.78	129.78	SAE			s_G-5 [3140]	DACITE [3140] / BASALT [2708]									VOL					WR [3140]	67.43	0.95		14.29				5.76	4.12	1.32			0.89	4.46	0.25
[3140][2708]	CONVERGENT MARGIN	BANDA ARC / BANDA ARC / BANDA ISLANDS		-4.55	-4.55	129.78	129.78	SAE			s_G-6 [3140]	DACITE [3140] / BASALT [2708]									VOL					WR [3140]	67.81	0.92		14.53				5.63	4.05	1.26			0.91	4.23	0.23
[3140][2708]	CONVERGENT MARGIN	BANDA ARC / BANDA ARC / BANDA ISLANDS		-4.55	-4.55	129.78	129.78	SAE			s_G-7 [3140]	DACITE [3140] / BASALT [2708]									VOL					WR [3140]	66.12	0.95		14.64				6.24	4.1	1.28			0.96	4.9	0.24
[2708]	CONVERGENT MARGIN	BANDA ARC / BANDA ARC / BANDA ISLANDS		-4.55	-4.55	129.78	129.78	SAE			s_N-1 [2708]	BASALT [2708]									VOL					WR [2708]	52.21	1.01		18.22				9.07	10.82	4.85			0.31	2.69	0.18
[3122][21977]	CONVERGENT MARGIN	BANDA ARC / BANDA ARC / MANUK		-5.5	-5.5	130.22	130.22	SAE			s_MA1A [3122]	ANDESITE [3122]									VOL					WR [3122]	57.8	1		17.47				7	7.16	3.36	0.2		1.28	3.82	0.17
[3122]	CONVERGENT MARGIN	BANDA ARC / BANDA ARC / MANUK		-5.5	-5.5	130.22	130.22	SAE			s_MA2A [3122]	ANDESITE [3122]									VOL					WR [3122]	54.7
[3122]	CONVERGENT MARGIN	BANDA ARC / BANDA ARC / MANUK		-5.5	-5.5	130.22	130.22	SAE			s_MA2B [3122]	ANDESITE [3122]									VOL					WR [3122]	58.2
[3122][21977]	CONVERGENT MARGIN	BANDA ARC / BANDA ARC / MANUK		-5.5	-5.5	130.22	130.22	SAE			s_MA3C2 [3122]	ANDESITE [3122] / ANDESITE, BASALTIC [21977]									VOL					WR [3122]	55.5	0.83		17.86				7.01	8.77	4.65	0.18		0.93	3.18	0.14
[3122]	CONVERGENT MARGIN	BANDA ARC / BANDA ARC / MANUK		-5.5	-5.5	130.22	130.22	SAE			s_MA4B [3122]	ANDESITE [3122]									VOL					WR [3122]	56.7
[3122][21977][15235]	CONVERGENT MARGIN	BANDA ARC / BANDA ARC / MANUK		-5.5	-5.5	130.22	130.22	SAE			s_MA5A [3122]	ANDESITE [3122] / ANDESITE, BASALTIC [21977] / NOT GIVEN [15235]									VOL					WR [3122]	55.3	0.82		17.9				7.17	8.75	4.78	0.19		0.95	3.21	0.14
[3140][2708]	CONVERGENT MARGIN	BANDA ARC / BANDA ARC / MANUK		-5.5	-5.5	130.22	130.22	SAE			s_PAJ-1 [3140]	ANDESITE, BASALTIC [3140] / BASALT [2708]									VOL					WR [3140]	56.81	0.82		17.71				6.74	8.71	4.63			0.94	3.08	0.2
[3140][2708]	CONVERGENT MARGIN	BANDA ARC / BANDA ARC / MANUK		-5.5	-5.5	130.22	130.22	SAE			s_PAJ-2 [3140]	ANDESITE, BASALTIC [3140] / BASALT [2708]									VOL					WR [3140]	57.32	0.78		17.29				6.93	8.26	4.9			0.91	3.16	0.2
[3140][2708]	CONVERGENT MARGIN	BANDA ARC / BANDA ARC / MANUK		-5.5	-5.5	130.22	130.22	SAE			s_PAJ-4 [3140]	ANDESITE, BASALTIC [3140] / BASALT [2708]									VOL					WR [3140]	57.42	0.8		17.63				6.72	8.49	4.26			1.01	3.19	0.18
[3140][2708]	CONVERGENT MARGIN	BANDA ARC / BANDA ARC / MANUK		-5.5	-5.5	130.22	130.22	SAE			s_PAJ-5 [3140]	ANDESITE, BASALTIC [3140] / BASALT [2708]									VOL					WR [3140]	57.2	0.79		17.46				6.91	8.45	4.69			1.03	3.17	0.16
[3140][2708]	CONVERGENT MARGIN	BANDA ARC / BANDA ARC / NILA		-6.66	-6.66	129.49	129.49	SAE			s_CH-36 [3140]	ANDESITE [3140] / BASALT [2708]									VOL					WR [3140]	57.04	0.71		18.08				7.12	7.74	3.6			2.34	2.84	0.12
[3140][2708]	CONVERGENT MARGIN	BANDA ARC / BANDA ARC / NILA		-6.66	-6.66	129.49	129.49	SAE			s_CH-38 [3140]	ANDESITE [3140] / BASALT [2708]									VOL					WR [3140]	57	0.66		18.16				6.74	7.93	3.52			2.42	2.83	0.13
[3140][2708]	CONVERGENT MARGIN	BANDA ARC / BANDA ARC / NILA		-6.66	-6.66	129.49	129.49	SAE			s_CH-39 [3140]	ANDESITE, BASALTIC [3140] / BASALT [2708]									VOL					WR [3140]	56.41	0.64		18.47				6.77	8.82	3.9			2.24	2.56	0.11
[3140][2708]	CONVERGENT MARGIN	BANDA ARC / BANDA ARC / NILA		-6.66	-6.66	129.49	129.49	SAE			s_CH-43 [3140]	ANDESITE [3140] / BASALT [2708]									VOL					WR [3140]	57.56	0.71		17.98				7.03	8.1	3.68			2.37	2.78	0.11
[3122]	CONVERGENT MARGIN	BANDA ARC / BANDA ARC / NILA		-6.66	-6.66	129.49	129.49	SAE			s_NI10AI [3122]	ANDESITE [3122]									VOL					WR [3122]	57.5
[3122]	CONVERGENT MARGIN	BANDA ARC / BANDA ARC / NILA		-6.66	-6.66	129.49	129.49	SAE			s_NI12 [3122]	ANDESITE [3122]									VOL					WR [3122]	58.7
[3122][21977]	CONVERGENT MARGIN	BANDA ARC / BANDA ARC / NILA		-6.66	-6.66	129.49	129.49	SAE			s_NI15I [3122]	ANDESITE [3122]									VOL					WR [3122]	57.4	0.63		17.61				7.28	7.98	3.49	0.19		1.86	2.6	0.08
[3122]	CONVERGENT MARGIN	BANDA ARC / BANDA ARC / NILA		-6.66	-6.66	129.49	129.49	SAE			s_NI15II [3122]	ANDESITE [3122]									VOL					WR [3122]	54.3
[3122]	CONVERGENT MARGIN	BANDA ARC / BANDA ARC / NILA		-6.66	-6.66	129.49	129.49	SAE			s_NI16 [3122]	ANDESITE [3122]									VOL					WR [3122]	59.6
[21977][15235]	CONVERGENT MARGIN	BANDA ARC / BANDA ARC / NILA		-6.66	-6.66	129.49	129.49	SAE			s_NI18A1 [21977]	BASALT [21977] / NOT GIVEN [15235]									VOL					WR [21977]	51.93	0.6		18.09				8.43	11.07	5.39	0.2		1.15	2.07	0.13
[3122]	CONVERGENT MARGIN	BANDA ARC / BANDA ARC / NILA		-6.66	-6.66	129.49	129.49	SAE			s_NI18AI/II [3122]	ANDESITE [3122]									VOL					WR [3122]	51.9
[3122]	CONVERGENT MARGIN	BANDA ARC / BANDA ARC / NILA		-6.66	-6.66	129.49	129.49	SAE			s_NI18AII/I [3122]	ANDESITE [3122]									VOL					WR [3122]	56.9
[3122][21977][15235]	CONVERGENT MARGIN	BANDA ARC / BANDA ARC / NILA		-6.66	-6.66	129.49	129.49	SAE			s_NI1A1 [3122]	ANDESITE [3122] / NOT GIVEN [15235]									VOL					WR [3122]	57.9	0.62		18.45				6.42	7.61	3.08	0.16		2.17	2.76	0.09
[3122]	CONVERGENT MARGIN	BANDA ARC / BANDA ARC / NILA		-6.66	-6.66	129.49	129.49	SAE			s_NI5A [3122]	ANDESITE [3122]									VOL					WR [3122]	62.5
[3122][21977]	CONVERGENT MARGIN	BANDA ARC / BANDA ARC / NILA		-6.66	-6.66	129.49	129.49	SAE			s_NI5B [3122]	ANDESITE [3122] / ANDESITE, BASALTIC [21977]									VOL					WR [3122]	53.4	0.75		18.49				8.41	9.15	4.44	0.22		1.65	2.41	0.12
[3122]	CONVERGENT MARGIN	BANDA ARC / BANDA ARC / NILA		-6.66	-6.66	129.49	129.49	SAE			s_NI6 [3122]	ANDESITE [3122]									VOL					WR [3122]	53.1
[3140][2708][2713]	CONVERGENT MARGIN	BANDA ARC / BANDA ARC / TEUN (TEON)		-6.94	-6.94	129.11	129.11	SAE			s_CH-29 [3140]	ANDESITE [3140] / BASALT [2708] / NOT GIVEN [2713]									VOL					WR [3140]	58.43	0.58		18.35				6.28	7.4	3.39			2.07	3.13	0.13
[3140][2708]	CONVERGENT MARGIN	BANDA ARC / BANDA ARC / TEUN (TEON)		-6.94	-6.94	129.11	129.11	SAE			s_CH-30 [3140]	ANDESITE [3140] / BASALT [2708]									VOL					WR [3140]	59.21	0.64		18.4				5.69	7.16	3.1			2.24	3.33	0.15
[3140][2708]	CONVERGENT MARGIN	BANDA ARC / BANDA ARC / TEUN (TEON)		-6.94	-6.94	129.11	129.11	SAE			s_CH-32 [3140]	ANDESITE [3140] / BASALT [2708]									VOL					WR [3140]	58.6	0.67		18.37				6.02	7.15	3.3			2.14	3.32	0.15
[3140][2708]	CONVERGENT MARGIN	BANDA ARC / BANDA ARC / DAMAR		-7.11	-7.11	128.55	128.55	SAE			s_CH-21 [3140]	ANDESITE [3140] / BASALT [2708]									VOL					WR [3140]	57.69	0.58		17.86				6.86	8.36	3.86			2.6	2.67	0.11
[3140][2708]	CONVERGENT MARGIN	BANDA ARC / BANDA ARC / DAMAR		-7.11	-7.11	128.55	128.55	SAE			s_CH-22 [3140]	ANDESITE [3140] / BASALT [2708]									VOL					WR [3140]	57.77	0.56		17.95				6.37	7.97	3.62			2.64	2.68	0.13
[3140][2708][2713]	CONVERGENT MARGIN	BANDA ARC / BANDA ARC / DAMAR		-7.11	-7.11	128.55	128.55	SAE			s_CH-23 [3140]	ANDESITE [3140] / BASALT [2708]									VOL					WR [3140]	57.05	0.64		17.84				6.93	7.97	3.85			2.52	2.74	0.12
[2708]	CONVERGENT MARGIN	BANDA ARC / BANDA ARC / DAMAR		-7.11	-7.11	128.55	128.55	SAE			s_CH-25 [2708]	BASALT [2708]									VOL					WR [2708]	57.39	0.66		17.76				7.33	7.93	3.8			2.32	2.72	0.13
[3140][2708]	CONVERGENT MARGIN	BANDA ARC / BANDA ARC / DAMAR		-7.11	-7.11	128.55	128.55	SAE			s_CH-27 [3140]	ANDESITE [3140] / BASALT [2708]									VOL					WR [3140]	58.76	0.7		17.4				6.81	7.42	3.29			2.55	2.73	0.12
[3122][21977][15235]	CONVERGENT MARGIN	BANDA ARC / BANDA ARC / DAMAR		-7.11	-7.11	128.55	128.55	SAE			s_DA1 [3122]	ANDESITE [3122] / NOT GIVEN [15235]									VOL					WR [3122]	56.7	0.69		17.58				7.3	7.76	3.5	0.19		2.7	2.64	0.14
[3122]	CONVERGENT MARGIN	BANDA ARC / BANDA ARC / DAMAR		-7.11	-7.11	128.55	128.55	SAE			s_DA2 [3122]	ANDESITE [3122]									VOL					WR [3122]	57.2
[3122]	CONVERGENT MARGIN	BANDA ARC / BANDA ARC / DAMAR		-7.11	-7.11	128.55	128.55	SAE			s_DA3 [3122]	ANDESITE [3122]									VOL					WR [3122]	56.6
[3122][3144]	CONVERGENT MARGIN	BANDA ARC / BANDA ARC / DAMAR		-7.11	-7.11	128.55	128.55	SAE			s_DA6 [3122]	BASALT [3122]									VOL					WR [3122]	56.2	0.66		17.78				7.25	8.11	3.82	0.18		2.37	2.7	0.15
[3122][21977]	CONVERGENT MARGIN	BANDA ARC / BANDA ARC / DAMAR		-7.11	-7.11	128.55	128.55	SAE			s_DA8 [3122]	ANDESITE [3122]									VOL					WR [3122]	57.5	0.69		17.67				7.4	7.25	3.73	0.2		2.08	2.62	0.09
[2708]	CONVERGENT MARGIN	BANDA ARC / BANDA ARC / AMBON		-3.61	-3.61	128.11	128.11	SAE			s_A-4 [2708]	BASALT [2708]									VOL					WR [2708]
[2708]	CONVERGENT MARGIN	BANDA ARC / BANDA ARC / AMBON		-3.61	-3.61	128.11	128.11	SAE			s_A-5 [2708]	BASALT [2708]									VOL					WR [2708]
[3147]	CONVERGENT MARGIN	BANDA ARC / BANDA ARC / AMBON		-3.61	-3.61	128.11	128.11	SAE			s_AM104A1 [3147]	ANDESITE [3147]									VOL					WR [3147]
[3140][2708]	CONVERGENT MARGIN	BANDA ARC / BANDA ARC / AMBON		-3.61	-3.61	128.11	128.11	SAE			s_AS-2 [3140]	ANDESITE, BASALTIC [3140] / BASALT [2708]									VOL					WR [3140]	51.75	0.96		17.53				7.85	11.22	7.04			0.43	2.76	0.19
[2708]	CONVERGENT MARGIN	BANDA ARC / BANDA ARC / AMBON		-3.61	-3.61	128.11	128.11	SAE			s_AS-9 [2708]	BASALT [2708]									VOL					WR [2708]	50.37	0.63		17.96				7.42	14.75	6.41			0.29	1.65	0.14
[19040]	CONVERGENT MARGIN	BANDA ARC / BANDA ARC / TIMOR	LOLOTOI COMPLEX, FOHOREM AREA	-8.9	-9	125	125.2	SAE			s_FV1 [19040]	BASALT [19040]									VOL					WR [19040]	46.76	1.78		14.66				10.12	10.47	7.41	0.16		0.62	2.91	0.19
[19040]	CONVERGENT MARGIN	BANDA ARC / BANDA ARC / TIMOR	LOLOTOI COMPLEX, FOHOREM AREA	-8.9	-9	125	125.2	SAE			s_FV2 [19040]	BASALT [19040]									VOL					WR [19040]	47.4	1.73		14.65				9.27	9.72	7.63	0.15		0.73	3.05	0.19
[19040]	CONVERGENT MARGIN	BANDA ARC / BANDA ARC / TIMOR	LOLOTOI COMPLEX, FOHOREM AREA	-8.9	-9	125	125.2	SAE			s_FV3 [19040]	BASALT [19040]									VOL					WR [19040]	49.3	1.59		14.13				8.32	11.44	6.78	0.15		0.28	3.72	0.18
[19040]	CONVERGENT MARGIN	BANDA ARC / BANDA ARC / TIMOR	LOLOTOI COMPLEX, FOHOREM AREA	-8.9	-9	125	125.2	SAE			s_FV4 [19040]	BASALT [19040]									VOL					WR [19040]	48.22	1.84		14.72				10.28	9.38	7.61	0.18		0.86	3.33	0.18
[19040]	CONVERGENT MARGIN	BANDA ARC / BANDA ARC / TIMOR	LOLOTOI COMPLEX, FOHOREM AREA	-8.9	-9	125	125.2	SAE			s_FV5 [19040]	BASALT [19040]									VOL					WR [19040]	52.47	1.16		12.73				9.1	7.48	8.33	0.18		0.38	4.07	0.12
[19040]	CONVERGENT MARGIN	BANDA ARC / BANDA ARC / TIMOR	LOLOTOI COMPLEX, FOHOREM AREA	-8.9	-9	125	125.2	SAE			s_FV6 [19040]	BASALT [19040]									VOL					WR [19040]	50.72	1.86		13.43				10.19	9.78	6.91	0.18		0.46	3.51	0.2
[19040]	CONVERGENT MARGIN	BANDA ARC / BANDA ARC / TIMOR	LOLOTOI COMPLEX, FOHOREM AREA	-8.9	-9	125	125.2	SAE			s_FV7 [19040]	BASALT [19040]									VOL					WR [19040]	50.97	1.5		11.7				10.73	8.33	7.7	0.23		0.26	3.37	0.15
[19040]	CONVERGENT MARGIN	BANDA ARC / BANDA ARC / TIMOR	LOLOTOI COMPLEX, FOHOREM AREA	-8.9	-9	125	125.2	SAE			s_FV8 [19040]	BASALT [19040]									VOL					WR [19040]	51.04	1.55		13.04				9.79	9.5	6.72	0.18		0.09	3.8	0.15
[19040]	CONVERGENT MARGIN	BANDA ARC / BANDA ARC / TIMOR	LOLOTOI COMPLEX, FOHOREM AREA	-8.9	-9	125	125.2	SAE			s_FV9 [19040]	BASALT [19040]									VOL					WR [19040]	52.22	1.2		13.26				6.99	7.91	9.53	0.24		0.06	4.49	0.11
[19040]	CONVERGENT MARGIN	BANDA ARC / BANDA ARC / TIMOR	LOLOTOI COMPLEX, FOHOREM AREA	-8.9	-9	125	125.2	SAE			s_FV10 [19040]	BASALT [19040]									VOL					WR [19040]	51.68	1.25		12.48				8.58	8.15	10.14	0.23		0.09	3.99	0.1
[19040]	CONVERGENT MARGIN	BANDA ARC / BANDA ARC / TIMOR	LOLOTOI COMPLEX, FOHOREM AREA	-8.9	-9	125	125.2	SAE			s_FV11 [19040]	BASALT [19040]									VOL					WR [19040]	49.8	1.27		12.94				7.12	8.96	10.38	0.27		0.05	3.72	0.11
[19040]	CONVERGENT MARGIN	BANDA ARC / BANDA ARC / TIMOR	LOLOTOI COMPLEX, FOHOREM AREA	-8.9	-9	125	125.2	SAE			s_FV12 [19040]	BASALT [19040]									VOL					WR [19040]	50.95	1.12		13.32				8.22	7.94	8.27	0.2		0.08	4.77	0.1
[19040]	CONVERGENT MARGIN	BANDA ARC / BANDA ARC / TIMOR	LOLOTOI COMPLEX, FOHOREM AREA	-8.9	-9	125	125.2	SAE			s_FV13 [19040]	BASALT [19040]									VOL					WR [19040]	48.39	2.11		13.37				11.63	3.98	9.51	0.3		0.01	3	0.26
[19040]	CONVERGENT MARGIN	BANDA ARC / BANDA ARC / TIMOR	LOLOTOI COMPLEX, FOHOREM AREA	-8.9	-9	125	125.2	SAE			s_FV14 [19040]	BASALT [19040]									VOL					WR [19040]	48.38	2.06		14.03				12.22	2.86	10.05	0.29		0.02	2.87	0.26
[19040]	CONVERGENT MARGIN	BANDA ARC / BANDA ARC / TIMOR	LOLOTOI COMPLEX, FOHOREM AREA	-8.9	-9	125	125.2	SAE			s_FV15 [19040]	BASALT [19040]									VOL					WR [19040]	49.46	2.18		13.74				12.18	2.31	9.79	0.27		0.01	2.85	0.29
[19040]	CONVERGENT MARGIN	BANDA ARC / BANDA ARC / TIMOR	LOLOTOI COMPLEX, FOHOREM AREA	-8.9	-9	125	125.2	SAE			s_FV16 [19040]	BASALT [19040]									VOL					WR [19040]	46.17	1.33		13.5				8.4	9.55	11.09	0.27		0.06	2.89	0.11
[19040]	CONVERGENT MARGIN	BANDA ARC / BANDA ARC / TIMOR	LOLOTOI COMPLEX, FOHOREM AREA	-8.9	-9	125	125.2	SAE			s_FV18 [19040]	BASALT [19040]									VOL					WR [19040]	47.32	2.01		13.89				12.38	6.05	6.95	0.25		0.15	3.18	0.14
[19040]	CONVERGENT MARGIN	BANDA ARC / BANDA ARC / TIMOR	LOLOTOI COMPLEX, FOHOREM AREA	-8.9	-9	125	125.2	SAE			s_FV19 [19040]	BASALT [19040]									VOL					WR [19040]	42.73	1.27		19.17				8.04	12.75	4.32	0.13		0.6	3.21	0.18
[19040]	CONVERGENT MARGIN	BANDA ARC / BANDA ARC / TIMOR	LOLOTOI COMPLEX, FOHOREM AREA	-8.9	-9	125	125.2	SAE			s_FV20 [19040]	BASALT [19040]									VOL					WR [19040]	50.34	0.77		16.48				5.22	10.99	4.36	0.12		0.02	5.66	0.15
[19040]	CONVERGENT MARGIN	BANDA ARC / BANDA ARC / TIMOR	LOLOTOI COMPLEX, FOHOREM AREA	-8.9	-9	125	125.2	SAE			s_FV21 [19040]	BASALT [19040]									VOL					WR [19040]	48.05	2.01		13.75				10.22	6.05	8.69	0.18		0.03	2.16	0.17
[19040]	CONVERGENT MARGIN	BANDA ARC / BANDA ARC / TIMOR	LOLOTOI COMPLEX, FOHOREM AREA	-8.9	-9	125	125.2	SAE			s_FV22 [19040]	BASALT [19040]									VOL					WR [19040]	47.36	1		14.73				9.12	11.63	8.77	0.17		0.29	1.95	0.08
[19040]	CONVERGENT MARGIN	BANDA ARC / BANDA ARC / TIMOR	LOLOTOI COMPLEX, FOHOREM AREA	-8.9	-9	125	125.2	SAE			s_FV23 [19040]	BASALT [19040]									VOL					WR [19040]	46.27	2.13		13.87				10.56	7.79	5.64	0.16		0.03	2.92	0.2
[19040]	CONVERGENT MARGIN	BANDA ARC / BANDA ARC / TIMOR	LOLOTOI COMPLEX, FOHOREM AREA	-8.9	-9	125	125.2	SAE			s_FV24 [19040]	BASALT [19040]									VOL					WR [19040]	50.46	1.38		13.63				6.63	9.51	6.67	0.11		0.06	4.25	0.18
[19040]	CONVERGENT MARGIN	BANDA ARC / BANDA ARC / TIMOR	LOLOTOI COMPLEX, FOHOREM AREA	-8.9	-9	125	125.2	SAE			s_FV25 [19040]	BASALT [19040]									VOL					WR [19040]	48.93	1.17		15.64				8.55	9.18	7.68	0.17		0.07	3.95	0.1
[19040]	CONVERGENT MARGIN	BANDA ARC / BANDA ARC / TIMOR	LOLOTOI COMPLEX, FOHOREM AREA	-8.9	-9	125	125.2	SAE			s_FV17 [19040]	ANDESITE, BASALTIC [19040]									VOL					WR [19040]	52.62	0.81		14.61				6.97	7.29	2.73	0.19		0.34	4.89	0.29
[19040]	CONVERGENT MARGIN	BANDA ARC / BANDA ARC / TIMOR	LOLOTOI COMPLEX, FOHOREM AREA	-8.9	-9	125	125.2	SAE			s_FV27 [19040]	ANDESITE [19040]									VOL					WR [19040]	60.79	0.72		16.34				5.46	2.5	2.27	0.09		1.87	3.37	0.16
[19040]	CONVERGENT MARGIN	BANDA ARC / BANDA ARC / TIMOR	LOLOTOI COMPLEX, FOHOREM AREA	-8.9	-9	125	125.2	SAE			s_FV28 [19040]	ANDESITE [19040]									VOL					WR [19040]	63.55	0.33		9.44				3.13	9.99	1.11	0.09		0.34	3.49	0.21
[19040]	CONVERGENT MARGIN	BANDA ARC / BANDA ARC / TIMOR	LOLOTOI COMPLEX, FOHOREM AREA	-8.9	-9	125	125.2	SAE			s_FV29 [19040]	ANDESITE [19040]									VOL					WR [19040]	68.72	0.35		9.2				5.35	3.41	3.11	0.08		0.03	2.23	0.1
Abbreviations: MET: METAMORPHIC ROCK; PEG: PEGMATITE; PER: MANTLE XENOLITH; PLU: PLUTONIC ROCK; SED: SEDIMENTARY ROCK; VOL: VOLCANIC ROCK; VEIN: VEIN; ORE: ORE; WR: WHOLE ROCK; GL: VOLCANIC GLASS; MIN: MINERAL / COMPONENT (INCL. GROUNDMASS); INC: INCLUSION; LEACH: LEACH; SAE: SUBAERIAL; SAQ: SUBAQUATIC; F: FRESH; E: EXTENSIVELY ALTERED; M: MODERATELY ALTERED; S: SLIGHTLY ALTERED; T: ALMOST TOTALL…
References:
[2479] GILL J. B., WILLIAMS ROSS W.: TH ISOTOPE AND U-SERIES STUDIES OF SUBDUCTION RELATED VOLCANIC ROCKS GEOCHIM. COSMOCHIM. ACTA 54 [1990] 1427-1442 doi: 10.1016/0016-7037(90)90166-I
[2545] WHITE W. M., PATCHETT P. J.: HF-ND-SR ISOTOPES AND INCOMPATIBLE ELEMENT ABUNDANCES IN ISLAND ARCS: IMPLICATIONS FOR MAGMA GENESIS AND CRUST-MANTLE EVOLUTION EARTH PLANET. SCI. LETT. 67 [1984] 167-185 doi: 10.1016/0012-821X(84)90112-2
[2609] WHITFORD D. J., COMPSTON W., NICHOLLS I. A., ABBOTT M. J.: GEOCHEMISTRY OF LATE CENOZOIC LAVAS FROM EASTERN INDONESIA - ROLE OF SUBDUCTED SEDIMENTS IN PETROGENESIS GEOLOGY 5 [1977] 571-575 doi: 10.1130/0091-7613(1977)5<571:GOLCLF>2.0.CO;2
[2708] WHITFORD D. J., JEZEK P. A.: ORIGIN OF LATE-CENOZOIC LAVAS FROM THE BANDA ARC, INDONESIA: TRACE ELEMENT AND SR ISOTOPE EVIDENCE CONTRIB. MINERAL. PETROL. 68 [1979] 141-150 doi: 10.1007/BF00371896
[2713] WHITFORD D. J., WHITE W. M., JEZEK P. A.: NEODYMIUM ISOTOPIC COMPOSITION OF QUATERNARY ISLAND ARC LAVAS FROM INDONESIA GEOCHIM. COSMOCHIM. ACTA 45 [1981] 989-995 doi: 10.1016/0016-7037(81)90123-X
[3070] HONTHAAS C., MAURY R. C., PRIADI B., BELLON H., COTTEN J.: THE PLIO-QUATERNARY AMBON ARC, EASTERN INDONESIA. TECTONOPHYSICS 301 [1999] 261-281 doi: 10.1016/S0040-1951(98)00227-3
[3083] HUTCHISON C. S.: BANDA SEA VOLCANIC ARC; SOME COMMENTS ON THE RB, SR AND CORDIERITE CONTENTS WARTA GEOLOGI = NEWSLETTER OF THE GEOLOGICAL SOCIETY OF MALAYSIA 3 [1977] 27-35
[3085] HILTON D. R., HOOGEWERFF J., VAN BERGEN M. J., HAMMERSCHMIDT K.: MAPPING MAGMA SOURCES IN THE EAST SUNDA-BANDA ARCS, INDONESIA; CONSTRAINTS FROM HELIUM ISOTOPES GEOCHIM. COSMOCHIM. ACTA 56 [1992] 851-859 doi: 10.1016/0016-7037(92)90105-R
[3119] LINTHOUT K., HELMERS H.: PLIOCENE OBDUCTED, ROTATED AND MIGRATED ULTRAMAFIC ROCKS AND OBDUCTION-INDUCED ANATECTIC GRANITE, SW SERAM AND AMBON, EASTERN INDONESIA J. SOUTHEAST ASIAN EARTH SCIENCES 9 [1994] 95-109 doi: 10.1016/0743-9547(94)90068-X
[3122] VROON P. Z., VAN BERGEN M. J., WHITE W. M., VAREKAMP J. C.: SR-ND-PB ISOTOPE SYSTEMATICS OF THE BANDA ARC, INDONESIA; COMBINED SUBDUCTION AND ASSIMILATION OF CONTINENTAL MATERIAL J. GEOPHYS. RES. B98 [1993] 22349-22366 doi: 10.1029/93JB01716
[3128] LINTHOUT K., HELMERS H., ANDRIESSEN P. A. M.: DEXTRAL STRIKE-SLIP IN CENTRAL SERAM AND 3-4.5 MA RB/ SR AGES IN PRE-TRIASSIC METAMORPHICS RELATED TO EARLY PLIOCENE COUNTERCLOCKWISE ROTATION OF THE BURU-SERAM MICROPLATE (E. INDONESIA) J. SOUTHEAST ASIAN EARTH SCIENCES 6 [1991] 335-342 doi: 10.1016/0743-9547(91)90079-D
[3131] BERRY R. F.: PETROLOGY OF THE HILI MANU LHERZOLITE, EAST TIMOR J. GEOL. SOC. AUSTRALIA 28 [1981] 453-469 doi: 10.1080/00167618108729181
[3139] ABBOTT M. J., CHAMALAUN F. H.: GEOCHRONOLOGY OF SOME BANDA ARC VOLCANICS BARBER, A. J.; WIRYOSUJONO, S. | THE GEOLOGY AND TECTONICS OF EASTERN INDONESIA; PROCEEDINGS OF THE CCOP-IOC SEATAR WORKING GROUP MEETING | GEOLOGICAL RESEARCH AND DEVELOPMENT CENTRE, REPUBLIC OF INDONESIA; SPECIAL PUBLICATION 2 [1981] 253-271
[3140] WHITFORD D. J., JEZEK P. A.: GEOCHEMISTRY OF CENOZOIC AND RECENT LAVAS FROM THE BANDA ARC, INDONESIA YEAR BOOK CARNEGIE INST. WASHINGTON 76 [1977] 845-855
[3144] VAN BERGEN M. J., ERFAN R. D., SRIWANA T., SUHARYONO K., POORTER R. P. E., VAREKAMP J. C., VROON P. Z., WIRAKUSUMAH A. D.: SPATIAL GEOCHEMICAL VARIATIONS OF ARC VOLCANISM AROUND THE BANDA SEA NETHERLANDS JOURNAL SEA RESEARCH 24 [1989] 313-322 doi: 10.1016/0077-7579(89)90157-9
[3147] VROON P. Z., VAN BERGEN M. J., FORDE E. J.: PB AND ND ISOTOPE CONSTRAINTS ON THE PROVENANCE OF TECTONICALLY DISPERSED CONTINENTAL FRAGMENTS IN EAST INDONESIA SPEC. PUBL. GEOL. SOC. LONDON 106 [1996] 445-453 doi: 10.1144/GSL.SP.1996.106.01.27
[3733] BERRY R. F., JENNER G. A.: BASALT GEOCHEMISTRY AS A TEST OF THE TECTONIC MODELS OF TIMOR J. GEOL. SOC. LONDON 139 [1982] 593-604 doi: 10.1144/gsjgs.139.5.0593
[3910] MORRIS J. D., JEZEK P. A., HART S. R., GILL J. B.: THE HALMAHERA ISLAND ARC, MOLUCCA SEA COLLISION ZONE, INDONESIA: A GEOCHEMICAL SURVEY HAYES, D. E. | THE TECTONIC AND GEOLOGIC EVOLUTION OF SOUTHEAST ASIAN SEAS AND ISLANDS, PART 2 | AGU, WASHINGTON DC [1983] 373-387 doi: 10.1029/GM027p0373
[5178] ELBURG M. A., VAN BERGEN M. J., HOOGEWERFF J., FODEN J. D., VROON P. Z., ZULKARNAIN I., NASUTION A.: GEOCHEMICAL TRENDS ACROSS AN ARC-CONTINENT COLLISION ZONE: MAGMA SOURCES AND SLAB-WEDGE TRANSFER PROCESSES BELOW THE PANTAR STRAIT VOLCANOES, INDONESIA GEOCHIM. COSMOCHIM. ACTA 66 [2002] 2771-2789 GeoReM-id: 245 doi: 10.1016/S0016-7037(02)00868-2
[7176] ELBURG M. A., FODEN J. D., VAN BERGEN M. J., ZULKARNAIN I.: AUSTRALIA AND INDONESIA IN COLLISION: GEOCHEMICAL SOURCES OF MAGMATISM J. VOLCANOL. GEOTHERM. RES. 140 [2005] 25-47 doi: 10.1016/j.jvolgeores.2004.07.014
[8599] ANONYMOUS ...: PETROCHEMICAL DATA ON VOLCANIC ROCKS OF THE BANDA ISLAND ARC [1977] 381-395
[12598] ELBURG M. A., KAMENETSKY V. S.: LIMITED INFLUENCE OF SUBDUCTED CONTINENTAL MATERIAL ON MINERALOGY AND ELEMENTAL GEOCHEMISTRY OF PRIMITIVE MAGMAS FROM INDONESIA-AUSTRALIA COLLISION ZONE LITHOS 105 [2008] 73-84 doi: 10.1016/j.lithos.2008.02.010
[15235] NEBEL O., VROON P. Z., VAN WESTRENEN W., IIZUKA T., DAVIES G. R.: THE EFFECT OF SEDIMENT RECYCLING IN SUBDUCTION ZONES ON THE HF ISOTOPE CHARACTER OF NEW ARC CRUST, BANDA ARC, INDONESIA EARTH PLANET. SCI. LETT. 303 [2011] 240-250 GeoReM-id: 5973 doi: 10.1016/j.epsl.2010.12.053
[15265] HERRINGTON R. J., SCOTNEY P. M., ROBERTS S., BOYCE A. J., HARRISON D.: TEMPORAL ASSOCIATION OF ARC-CONTINENT COLLISION, PROGRESSIVE MAGMA CONTAMINATION IN ARC VOLCANISM AND FORMATION OF GOLD-RICH MASSIVE SULPHIDE DEPOSITS ON WETAR ISLAND (BANDA ARC) GONDWANA RES. 19 [2011] 583-593 doi: 10.1016/j.gr.2010.10.011
[15465] ELY K. S., SANDIFORD M., HAWKE M. L., PHILLIPS D., QUIGLEY M., DOS REIS J. E.: EVOLUTION OF ATA赗O ISLAND: TEMPORAL CONSTRAINTS ON SUBDUCTION PROCESSES BENEATH THE WETAR ZONE, BANDA ARC J. ASIAN EARTH SCI. 41 [2011] 477-493 doi: 10.1016/j.jseaes.2011.01.019
[19040] PARK SEUNG-IK, KWON SANGHOON, KIM SUNG WON: EVIDENCE OF THE JURASSIC ARC VOLCANISM OF THE LOLOTOI COMPLEX, TIMOR: TECTONIC IMPLICATIONS J. ASIAN EARTH SCI. 95 [2014] 254-265 doi: 10.1016/j.jseaes.2014.05.007
[21977] WILLE M., TUMYR O., PETTKE T., VROON P. Z., K諲IG S., SCHOENBERG R.: MOLYBDENUM ISOTOPE VARIATIONS IN CALC-ALKALINE LAVAS FROM THE BANDA ARC, INDONESIA: ASSESSING THE EFFECT OF CRYSTAL FRACTIONATION IN CREATING ISOTOPICALLY HEAVY CONTINENTAL CRUST CHEM. GEOL. 485 [2018] 1-13 GeoReM-id: 11488 doi: 10.1016/j.chemgeo.2018.02.037
[truncated: 121 more columns]

## Sheet: Raw Mg# RI
CITATIONS	TECTONIC SETTING	LOCATION	LOCATION COMMENT	LATITUDE MIN	LATITUDE MAX	LONGITUDE MIN	LONGITUDE MAX	LAND OR SEA	ELEVATION MIN	ELEVATION MAX	SAMPLE NAME	ROCK NAME	MIN. AGE (YRS.)	MAX. AGE (YRS.)	GEOL.	AGE	ERUPTION DAY	ERUPTION MONTH	ERUPTION YEAR	ROCK TEXTURE	ROCK TYPE	DRILL DEPTH MIN	DRILL DEPTHAX	ALTERATION	MINERAL	MATERIAL	SIO2(WT%)	TIO2(WT%)	B2O3(WT%)	AL2O3(WT%)	CR2O3(WT%)	FE2O3(WT%)	FEO(WT%)	FEOT(WT%)	CAO(WT%)	MGO(WT%)	MNO(WT%)	NIO(WT%)	K2O(WT%)	NA2O(WT%)	P2O5(WT%)	Mg#	RI	H2O(WT%)	H2OP(WT%)	H2OM(WT%)	H2OT(WT%)	CO2(WT%)	CO1(WT%)
[3733]	CONVERGENT MARGIN	BANDA ARC / BANDA ARC / TIMOR / AILEU FORMATION	DILI REGION	-8.55	-8.55	125.57	125.57	SAE			s_5 [3733]	DOLERITE [3733]									VOL					WR [3733]	46.95	1.51		15.98		2.82	10.41	12.9474	9.1	10.42	0.21		0.22	2.18	0.16	59.1608	1.45823
[3733]	CONVERGENT MARGIN	BANDA ARC / BANDA ARC / TIMOR / AILEU FORMATION	DILI REGION	-8.55	-8.55	125.57	125.57	SAE			s_7 [3733]	DOLERITE [3733]									VOL					WR [3733]	46.43	2.55		14.04		4.59	11.73	15.8601	10.44	6.86	0.25		0.11	2.67	0.28	43.7747	2.25318
[3733]	CONVERGENT MARGIN	BANDA ARC / BANDA ARC / TIMOR / AILEU FORMATION	DILI REGION	-8.55	-8.55	125.57	125.57	SAE			s_9 [3733]	DOLERITE [3733]									VOL					WR [3733]	48.67	1.88		15.06		2.36	11.92	14.0435	6.72	7.42	0.25		0.13	4.37	0.59	48.7454	3.57143
[3733]	CONVERGENT MARGIN	BANDA ARC / BANDA ARC / TIMOR / AILEU FORMATION	ATSABE REGION	-8.92	-8.92	125.4	125.4	SAE			s_14 [3733]	BASALT, ALKALINE [3733]									VOL					WR [3733]	46.13	5.86		13.92		4.23	10.7	14.5062	6.88	6.52	0.22		0.06	3.94	0.79	44.7219	5.11182
[3733]	CONVERGENT MARGIN	BANDA ARC / BANDA ARC / TIMOR / AILEU FORMATION	CRIBAS REGION	-8.67	-8.67	125.97	125.97	SAE			s_15 [3733]	BASALT [3733]									VOL			E		WR [3733]	51.06	1.24		15.68		2.03	7.27	9.09659	10.95	8.34	0.22		0.13	2.93	0.13	62.2683	1.16174
[3733]	CONVERGENT MARGIN	BANDA ARC / BANDA ARC / TIMOR / AILEU FORMATION	CRIBAS REGION	-8.67	-8.67	125.97	125.97	SAE			s_16 [3733]	BASALT [3733]									VOL			E		WR [3733]	51.02	1.03		15.74		4.59	4.04	8.17008	12.46	6.86	0.15		0.69	3.37	0.11	60.1811	2.05531
[3733]	CONVERGENT MARGIN	BANDA ARC / BANDA ARC / TIMOR / AILEU FORMATION	CRIBAS REGION	-8.67	-8.67	125.97	125.97	SAE			s_18 [3733]	BASALT [3733]								MEDIUM-GRAINED OPHITIC [3733]	VOL			E		WR [3733]	47.13	2.46		17.38		3.79	6.8	10.2102	8.73	8.68	0.16		0.65	3.44	0.28	60.4779	4.05039
[3733]	CONVERGENT MARGIN	BANDA ARC / BANDA ARC / TIMOR / AILEU FORMATION	MAUBISSE REGION, ALONG ROAD TO HATO BUILICO	-8.83	-8.83	125.6	125.6	SAE			s_20 [3733]	BASALT [3733]									VOL					WR [3733]	47.59	1.78		17		4.02	7.32	10.9372	11.23	7.05	0.17		0.23	2.91	0.27	53.7093	2.14806
[7176]	CONVERGENT MARGIN	BANDA ARC / BANDA ARC / LIRANG		-8.02	-8.02	125.74	125.74	SAE			s_J82X [7176]	NOT GIVEN [7176]									VOL					WR [7176]	52.77	1.15		16.93				8.76	6.8	7.47	0.1		0.25	4.61	0.2	60.5512	2.41756
[7176]	CONVERGENT MARGIN	BANDA ARC / BANDA ARC / WETAR		-7.88	-7.88	126.4	126.4	SAE			s_H110X [7176]	NOT GIVEN [7176]									VOL					WR [7176]	50.55	1.05		17.14				9.61	9.28	7.01	0.15		0.84	3.24	0.06	56.7662	2.20482
[12598][7176]	CONVERGENT MARGIN	BANDA ARC / BANDA ARC / ALOR	NE COAST	-8.17	-8.17	125.11	125.11	SAE			s_AL64 [12598] / s_ME00AL64 [7176]	ANDESITE, BASALTIC [12598] / NOT GIVEN [7176]								FINE-GRAINED [12598]	VOL					WR [12598]	52.17	0.69		17.65				6.54	9.67	6.91	0.12		1.39	2.88	0.13	65.539	1.98832
[12598][7176]	CONVERGENT MARGIN	BANDA ARC / BANDA ARC / ALOR	S COAST	-8.36	-8.36	124.94	124.94	SAE			s_AL135 [12598] / s_ME00AL135 [7176]	NOT GIVEN [12598]									VOL					WR [12598]	51.77	0.81		16.92				8.88	10.37	6.5	0.15		1.19	2.26	0.15	56.8513	1.35718
[3140][2708]	CONVERGENT MARGIN	BANDA ARC / BANDA ARC / AMBON		-3.61	-3.61	128.11	128.11	SAE			s_AS-2 [3140]	ANDESITE, BASALTIC [3140] / BASALT [2708]									VOL					WR [3140]	51.75	0.96		17.53				7.85	11.22	7.04			0.43	2.76	0.19	61.7484	1.16298
[19040]	CONVERGENT MARGIN	BANDA ARC / BANDA ARC / TIMOR	LOLOTOI COMPLEX, FOHOREM AREA	-8.9	-9	125	125.2	SAE			s_FV1 [19040]	BASALT [19040]									VOL					WR [19040]	46.76	1.78		14.66				10.12	10.47	7.41	0.16		0.62	2.91	0.19	56.8591	3.31407
[19040]	CONVERGENT MARGIN	BANDA ARC / BANDA ARC / TIMOR	LOLOTOI COMPLEX, FOHOREM AREA	-8.9	-9	125	125.2	SAE			s_FV2 [19040]	BASALT [19040]									VOL					WR [19040]	47.4	1.73		14.65				9.27	9.72	7.63	0.15		0.73	3.05	0.19	59.7027	3.24736
[19040]	CONVERGENT MARGIN	BANDA ARC / BANDA ARC / TIMOR	LOLOTOI COMPLEX, FOHOREM AREA	-8.9	-9	125	125.2	SAE			s_FV3 [19040]	BASALT [19040]									VOL					WR [19040]	49.3	1.59		14.13				8.32	11.44	6.78	0.15		0.28	3.72	0.18	59.4621	2.53968
[19040]	CONVERGENT MARGIN	BANDA ARC / BANDA ARC / TIMOR	LOLOTOI COMPLEX, FOHOREM AREA	-8.9	-9	125	125.2	SAE			s_FV4 [19040]	BASALT [19040]									VOL					WR [19040]	48.22	1.84		14.72				10.28	9.38	7.61	0.18		0.86	3.33	0.18	57.1274	3.36324
[19040]	CONVERGENT MARGIN	BANDA ARC / BANDA ARC / TIMOR	LOLOTOI COMPLEX, FOHOREM AREA	-8.9	-9	125	125.2	SAE			s_FV5 [19040]	BASALT [19040]									VOL					WR [19040]	52.47	1.16		12.73				9.1	7.48	8.33	0.18		0.38	4.07	0.12	62.2313	2.09108
[19040]	CONVERGENT MARGIN	BANDA ARC / BANDA ARC / TIMOR	LOLOTOI COMPLEX, FOHOREM AREA	-8.9	-9	125	125.2	SAE			s_FV6 [19040]	BASALT [19040]									VOL					WR [19040]	50.72	1.86		13.43				10.19	9.78	6.91	0.18		0.46	3.51	0.2	54.9673	2.04157
[19040]	CONVERGENT MARGIN	BANDA ARC / BANDA ARC / TIMOR	LOLOTOI COMPLEX, FOHOREM AREA	-8.9	-9	125	125.2	SAE			s_FV7 [19040]	BASALT [19040]									VOL					WR [19040]	50.97	1.5		11.7				10.73	8.33	7.7	0.23		0.26	3.37	0.15	56.3644	1.65331
[19040]	CONVERGENT MARGIN	BANDA ARC / BANDA ARC / TIMOR	LOLOTOI COMPLEX, FOHOREM AREA	-8.9	-9	125	125.2	SAE			s_FV8 [19040]	BASALT [19040]									VOL					WR [19040]	51.04	1.55		13.04				9.79	9.5	6.72	0.18		0.09	3.8	0.15	55.2682	1.8821
[19040]	CONVERGENT MARGIN	BANDA ARC / BANDA ARC / TIMOR	LOLOTOI COMPLEX, FOHOREM AREA	-8.9	-9	125	125.2	SAE			s_FV9 [19040]	BASALT [19040]									VOL					WR [19040]	52.22	1.2		13.26				6.99	7.91	9.53	0.24		0.06	4.49	0.11	71.0487	2.24539
[19040]	CONVERGENT MARGIN	BANDA ARC / BANDA ARC / TIMOR	LOLOTOI COMPLEX, FOHOREM AREA	-8.9	-9	125	125.2	SAE			s_FV10 [19040]	BASALT [19040]									VOL					WR [19040]	51.68	1.25		12.48				8.58	8.15	10.14	0.23		0.09	3.99	0.1	68.0233	1.91779
[19040]	CONVERGENT MARGIN	BANDA ARC / BANDA ARC / TIMOR	LOLOTOI COMPLEX, FOHOREM AREA	-8.9	-9	125	125.2	SAE			s_FV11 [19040]	BASALT [19040]									VOL					WR [19040]	49.8	1.27		12.94				7.12	8.96	10.38	0.27		0.05	3.72	0.11	72.4074	2.09013
[19040]	CONVERGENT MARGIN	BANDA ARC / BANDA ARC / TIMOR	LOLOTOI COMPLEX, FOHOREM AREA	-8.9	-9	125	125.2	SAE			s_FV12 [19040]	BASALT [19040]									VOL					WR [19040]	50.95	1.12		13.32				8.22	7.94	8.27	0.2		0.08	4.77	0.1	64.4248	2.95881
[19040]	CONVERGENT MARGIN	BANDA ARC / BANDA ARC / TIMOR	LOLOTOI COMPLEX, FOHOREM AREA	-8.9	-9	125	125.2	SAE			s_FV13 [19040]	BASALT [19040]									VOL					WR [19040]	48.39	2.11		13.37				11.63	3.98	9.51	0.3		0.01	3	0.26	59.545	1.68091
[19040]	CONVERGENT MARGIN	BANDA ARC / BANDA ARC / TIMOR	LOLOTOI COMPLEX, FOHOREM AREA	-8.9	-9	125	125.2	SAE			s_FV14 [19040]	BASALT [19040]									VOL					WR [19040]	48.38	2.06		14.03				12.22	2.86	10.05	0.29		0.02	2.87	0.26	59.6833	1.55243
[19040]	CONVERGENT MARGIN	BANDA ARC / BANDA ARC / TIMOR	LOLOTOI COMPLEX, FOHOREM AREA	-8.9	-9	125	125.2	SAE			s_FV15 [19040]	BASALT [19040]									VOL					WR [19040]	49.46	2.18		13.74				12.18	2.31	9.79	0.27		0.01	2.85	0.29	59.1303	1.26619
[19040]	CONVERGENT MARGIN	BANDA ARC / BANDA ARC / TIMOR	LOLOTOI COMPLEX, FOHOREM AREA	-8.9	-9	125	125.2	SAE			s_FV16 [19040]	BASALT [19040]									VOL					WR [19040]	46.17	1.33		13.5				8.4	9.55	11.09	0.27		0.06	2.89	0.11	70.3829	2.74527
[19040]	CONVERGENT MARGIN	BANDA ARC / BANDA ARC / TIMOR	LOLOTOI COMPLEX, FOHOREM AREA	-8.9	-9	125	125.2	SAE			s_FV18 [19040]	BASALT [19040]									VOL					WR [19040]	47.32	2.01		13.89				12.38	6.05	6.95	0.25		0.15	3.18	0.14	50.2611	2.56688
[19040]	CONVERGENT MARGIN	BANDA ARC / BANDA ARC / TIMOR	LOLOTOI COMPLEX, FOHOREM AREA	-8.9	-9	125	125.2	SAE			s_FV21 [19040]	BASALT [19040]									VOL					WR [19040]	48.05	2.01		13.75				10.22	6.05	8.69	0.18		0.03	2.16	0.17	60.4826	0.949723
[19040]	CONVERGENT MARGIN	BANDA ARC / BANDA ARC / TIMOR	LOLOTOI COMPLEX, FOHOREM AREA	-8.9	-9	125	125.2	SAE			s_FV22 [19040]	BASALT [19040]									VOL					WR [19040]	47.36	1		14.73				9.12	11.63	8.77	0.17		0.29	1.95	0.08	63.3823	1.15083
[19040]	CONVERGENT MARGIN	BANDA ARC / BANDA ARC / TIMOR	LOLOTOI COMPLEX, FOHOREM AREA	-8.9	-9	125	125.2	SAE			s_FV24 [19040]	BASALT [19040]									VOL					WR [19040]	50.46	1.38		13.63				6.63	9.51	6.67	0.11		0.06	4.25	0.18	64.4237	2.49009
[19040]	CONVERGENT MARGIN	BANDA ARC / BANDA ARC / TIMOR	LOLOTOI COMPLEX, FOHOREM AREA	-8.9	-9	125	125.2	SAE			s_FV25 [19040]	BASALT [19040]									VOL					WR [19040]	48.93	1.17		15.64				8.55	9.18	7.68	0.17		0.07	3.95	0.1	61.786	2.72519
[truncated: 123 more columns]

## Sheet: Final
CITATIONS	TECTONIC SETTING	LOCATION	LOCATION COMMENT	LATITUDE MIN	LATITUDE MAX	LONGITUDE MIN	LONGITUDE MAX	LAND OR SEA	ELEVATION MIN	ELEVATION MAX	SAMPLE NAME	ROCK NAME	MIN. AGE (YRS.)	MAX. AGE (YRS.)	GEOL.	AGE	ERUPTION DAY	ERUPTION MONTH	ERUPTION YEAR	ROCK TEXTURE	ROCK TYPE	DRILL DEPTH MIN	DRILL DEPTHAX	ALTERATION	MINERAL	MATERIAL	SIO2(WT%)	TIO2(WT%)	B2O3(WT%)	AL2O3(WT%)	CR2O3(WT%)	FE2O3(WT%)	FEO(WT%)	FEOT(WT%)	CAO(WT%)	MGO(WT%)	MNO(WT%)	NIO(WT%)	K2O(WT%)	NA2O(WT%)	P2O5(WT%)	Mg#	RI	H2O(WT%)	H2OP(WT%)	H2OM(WT%)	H2OT(WT%)	CO2(WT%)	CO1(WT%)
[3733]	CONVERGENT MARGIN	BANDA ARC / BANDA ARC / TIMOR / AILEU FORMATION	CRIBAS REGION	-8.67	-8.67	125.97	125.97	SAE			s_15 [3733]	BASALT [3733]									VOL			E		WR [3733]	51.06	1.24		15.68		2.03	7.27	9.09659	10.95	8.34	0.22		0.13	2.93	0.13	62.2683	1.16174
[3733]	CONVERGENT MARGIN	BANDA ARC / BANDA ARC / TIMOR / AILEU FORMATION	CRIBAS REGION	-8.67	-8.67	125.97	125.97	SAE			s_16 [3733]	BASALT [3733]									VOL			E		WR [3733]	51.02	1.03		15.74		4.59	4.04	8.17008	12.46	6.86	0.15		0.69	3.37	0.11	60.1811	2.05531
[7176]	CONVERGENT MARGIN	BANDA ARC / BANDA ARC / LIRANG		-8.02	-8.02	125.74	125.74	SAE			s_J82X [7176]	NOT GIVEN [7176]									VOL					WR [7176]	52.77	1.15		16.93				8.76	6.8	7.47	0.1		0.25	4.61	0.2	60.5512	2.41756
[12598][7176]	CONVERGENT MARGIN	BANDA ARC / BANDA ARC / ALOR	NE COAST	-8.17	-8.17	125.11	125.11	SAE			s_AL64 [12598] / s_ME00AL64 [7176]	ANDESITE, BASALTIC [12598] / NOT GIVEN [7176]								FINE-GRAINED [12598]	VOL					WR [12598]	52.17	0.69		17.65				6.54	9.67	6.91	0.12		1.39	2.88	0.13	65.539	1.98832
[3140][2708]	CONVERGENT MARGIN	BANDA ARC / BANDA ARC / AMBON		-3.61	-3.61	128.11	128.11	SAE			s_AS-2 [3140]	ANDESITE, BASALTIC [3140] / BASALT [2708]									VOL					WR [3140]	51.75	0.96		17.53				7.85	11.22	7.04			0.43	2.76	0.19	61.7484	1.16298
Discarded arc segment due to (1) limited data and (2) contamination by continental materials (Elburg and Kamenetsky, 2018, https://doi.org/10.1016/j.lithos.2008.02.010).
[truncated: 127 more columns]
