# Supplementary material for: Latitude-dependent oxygen fugacity in arc magmas
Source: Nat Commun. 2024 Jul 18;15:6050. doi: 10.1038/s41467-024-50337-6 (PMC11258285; doi:10.1038/s41467-024-50337-6)
Supplement: Supplementary file 19 — Source data [file 41467_2024_50337_MOESM19_ESM.zip › Raw data filtering process/BETIC-RIF_OROGENIC_BELT_OR_GIBRALTAR_ARC 6.5.xlsx]

## Sheet: Raw Si Mg
CITATIONS	TECTONIC SETTING	LOCATION	LOCATION COMMENT	LATITUDE MIN	LATITUDE MAX	LONGITUDE MIN	LONGITUDE MAX	LAND OR SEA	ELEVATION MIN	ELEVATION MAX	SAMPLE NAME	ROCK NAME	MIN. AGE (YRS.)	MAX. AGE (YRS.)	GEOL.	AGE	ERUPTION DAY	ERUPTION MONTH	ERUPTION YEAR	ROCK TEXTURE	ROCK TYPE	DRILL DEPTH MIN	DRILL DEPTHAX	ALTERATION	MINERAL	MATERIAL	SIO2(WT%)	TIO2(WT%)	B2O3(WT%)	AL2O3(WT%)	CR2O3(WT%)	FE2O3(WT%)	FEO(WT%)	FEOT(WT%)	CAO(WT%)	MGO(WT%)	MNO(WT%)	NIO(WT%)	K2O(WT%)	NA2O(WT%)	P2O5(WT%)	H2O(WT%)	H2OP(WT%)	H2OM(WT%)	H2OT(WT%)	CO2(WT%)	CO1(WT%)	F(WT%)	CL(WT%)
[18511]	CONVERGENT MARGIN	BETIC-RIF OROGENIC BELT (GIBRALTAR ARC) / BETIC CORDILLERA / NEOGENE ALBORAN VOLCANIC PROVINCE	NIJAR, CABO DE GATA	37.4	37.4	-1.6	-1.6	SAE			s_CG 10 (75-137) [18511]	GRANITE [18511]				MIOCENE [18511]					PLU					WR [18511]	71.1	0.28		14.2				3.33	2.93	0.48	0.03		2.29	3.72	0.09
[18617]	CONVERGENT MARGIN	BETIC-RIF OROGENIC BELT (GIBRALTAR ARC) / ALBORAN RIDGE / ALBORAN ISLAND	ISLA DE LA NUBE	35.93	35.93	-3.03	-3.03	SAE			s_I [18617]	ANDESITE, HYPERSTHENE [18617]									VOL					WR [18617]	53.13			15.61		2.33	8.23		11.75	5.8			1.78	1.86		0.73
[18617]	CONVERGENT MARGIN	BETIC-RIF OROGENIC BELT (GIBRALTAR ARC) / ALBORAN RIDGE / ALBORAN ISLAND		35.93	35.93	-3.03	-3.03	SAE			s_II [18617]	ANDESITE, HYPERSTHENE [18617]									VOL					WR [18617]	54.26			15.93		6.8	5.53		11.32	3.35	0.27		1.1	1.94		0.99
[18617]	CONVERGENT MARGIN	BETIC-RIF OROGENIC BELT (GIBRALTAR ARC) / ALBORAN RIDGE / ALBORAN ISLAND		35.93	35.93	-3.03	-3.03	SAE			s_III [18617]	ANDESITE, HYPERSTHENE [18617]									VOL					WR [18617]	55.01			15.69		4.78	5.79		11.21	6.2			1.55	1.19		0.65
[20869]	CONVERGENT MARGIN	BETIC-RIF OROGENIC BELT (GIBRALTAR ARC) / BETIC CORDILLERA / NEOGENE ALBORAN VOLCANIC PROVINCE / TALLANTE		37.65	37.65	-1.15	-1.15	SAE			s_TAL-047 [20869]	HARZBURGITE, XENOLITH [20869]								PORPHYROCLASTIC [20869]	PER					WR [20869]	44.12	0.16		1.64				7.54	1.37	43.44	0.131		0	0	0.01
[20869]	CONVERGENT MARGIN	BETIC-RIF OROGENIC BELT (GIBRALTAR ARC) / BETIC CORDILLERA / NEOGENE ALBORAN VOLCANIC PROVINCE / TALLANTE		37.65	37.65	-1.15	-1.15	SAE			s_TAL-077 [20869]	HARZBURGITE, XENOLITH [20869]								TRANSITIONAL [20869]	PER					WR [20869]	44.09	0.18		1.33				7.36	1	44.23	0.13		0	0	0.014
[20869]	CONVERGENT MARGIN	BETIC-RIF OROGENIC BELT (GIBRALTAR ARC) / BETIC CORDILLERA / NEOGENE ALBORAN VOLCANIC PROVINCE / TALLANTE		37.65	37.65	-1.15	-1.15	SAE			s_TAL-102 [20869]	HARZBURGITE, XENOLITH [20869]								PORPHYROCLASTIC [20869]	PER					WR [20869]	44.8	0.16		1.35				7.32	0.97	43.53	0.13		0	0	0.013
[20869]	CONVERGENT MARGIN	BETIC-RIF OROGENIC BELT (GIBRALTAR ARC) / BETIC CORDILLERA / NEOGENE ALBORAN VOLCANIC PROVINCE / TALLANTE		37.65	37.65	-1.15	-1.15	SAE			s_TAL-084 [20869]	LHERZOLITE, XENOLITH [20869]								TRANSITIONAL [20869]	PER					WR [20869]	43.59	0.1		1.8				7.59	1.32	43.7	0.132		0	0	0.012
[20869]	CONVERGENT MARGIN	BETIC-RIF OROGENIC BELT (GIBRALTAR ARC) / BETIC CORDILLERA / NEOGENE ALBORAN VOLCANIC PROVINCE / TALLANTE		37.65	37.65	-1.15	-1.15	SAE			s_TAL-094 [20869]	LHERZOLITE, XENOLITH [20869]								GRANULAR [20869]	PER					WR [20869]	43.61	0.16		1.69				7.76	1.3	43.88	0.133		0	0	0.012
[20869]	CONVERGENT MARGIN	BETIC-RIF OROGENIC BELT (GIBRALTAR ARC) / BETIC CORDILLERA / NEOGENE ALBORAN VOLCANIC PROVINCE / TALLANTE		37.65	37.65	-1.15	-1.15	SAE			s_TAL-110 [20869]	LHERZOLITE, XENOLITH [20869]								GRANULAR [20869]	PER					WR [20869]	43.74	0.11		1.5				7.45	1.48	43.87	0.13		0	0	0.011
[20869]	CONVERGENT MARGIN	BETIC-RIF OROGENIC BELT (GIBRALTAR ARC) / BETIC CORDILLERA / NEOGENE ALBORAN VOLCANIC PROVINCE / TALLANTE		37.65	37.65	-1.15	-1.15	SAE			s_TAL-143 [20869]	LHERZOLITE, XENOLITH [20869]								TRANSITIONAL [20869]	PER					WR [20869]	43.3	0.06		1.4				7.49	1.36	44.43	0.131		0	0	0.014
[20869]	CONVERGENT MARGIN	BETIC-RIF OROGENIC BELT (GIBRALTAR ARC) / BETIC CORDILLERA / NEOGENE ALBORAN VOLCANIC PROVINCE / TALLANTE		37.65	37.65	-1.15	-1.15	SAE			s_TAL-149 [20869]	LHERZOLITE, XENOLITH [20869]								PORPHYROCLASTIC [20869]	PER					WR [20869]	44.23	0.2		1.68				7.23	1.53	43.59	0.128		0	0	0.018
[20869]	CONVERGENT MARGIN	BETIC-RIF OROGENIC BELT (GIBRALTAR ARC) / BETIC CORDILLERA / NEOGENE ALBORAN VOLCANIC PROVINCE / TALLANTE		37.65	37.65	-1.15	-1.15	SAE			s_TAL-052 [20869]	LHERZOLITE, XENOLITH [20869]								PORPHYROCLASTIC [20869]	PER					WR [20869]	44.14	0.11		1.99				7.95	1.53	42.47	0.141		0	0	0.016
[20869]	CONVERGENT MARGIN	BETIC-RIF OROGENIC BELT (GIBRALTAR ARC) / BETIC CORDILLERA / NEOGENE ALBORAN VOLCANIC PROVINCE / TALLANTE		37.65	37.65	-1.15	-1.15	SAE			s_TAL-056 [20869]	LHERZOLITE, XENOLITH [20869]								PORPHYROCLASTIC [20869]	PER					WR [20869]	43.58	0.11		2.25				7.87	1.73	42.61	0.138		0	0	0.014
[20869]	CONVERGENT MARGIN	BETIC-RIF OROGENIC BELT (GIBRALTAR ARC) / BETIC CORDILLERA / NEOGENE ALBORAN VOLCANIC PROVINCE / TALLANTE		37.65	37.65	-1.15	-1.15	SAE			s_TAL-099 [20869]	LHERZOLITE, XENOLITH [20869]								PORPHYROCLASTIC [20869]	PER					WR [20869]	43.78	0.13		2.05				7.62	1.82	42.68	0.133		0	0	0.015
[20869]	CONVERGENT MARGIN	BETIC-RIF OROGENIC BELT (GIBRALTAR ARC) / BETIC CORDILLERA / NEOGENE ALBORAN VOLCANIC PROVINCE / TALLANTE		37.65	37.65	-1.15	-1.15	SAE			s_TAL-125 [20869]	LHERZOLITE, XENOLITH [20869]								TRANSITIONAL [20869]	PER					WR [20869]	43.45	0.17		2.15				8.04	1.57	42.82	0.14		0	0	0.015
[20869]	CONVERGENT MARGIN	BETIC-RIF OROGENIC BELT (GIBRALTAR ARC) / BETIC CORDILLERA / NEOGENE ALBORAN VOLCANIC PROVINCE / TALLANTE		37.65	37.65	-1.15	-1.15	SAE			s_TAL-131 [20869]	LHERZOLITE, XENOLITH [20869]								PORPHYROCLASTIC [20869]	PER					WR [20869]	43.76	0.07		2.26				8.24	1.74	42.49	0.143		0	0	0.014
[20869]	CONVERGENT MARGIN	BETIC-RIF OROGENIC BELT (GIBRALTAR ARC) / BETIC CORDILLERA / NEOGENE ALBORAN VOLCANIC PROVINCE / LOS PEREZ	LOS PEREZ, CARTAGENA AND TALLANTE AREA	38	38	-1	-1	SAE			s_LP08-03 [20869]	LHERZOLITE, XENOLITH [20869]								EQUIGRANULAR [20869]	PER					WR [20869]	44.68	0.2		2.49				7.95	2.46	40.68	0.136		0	0	0.012
[20869]	CONVERGENT MARGIN	BETIC-RIF OROGENIC BELT (GIBRALTAR ARC) / BETIC CORDILLERA / NEOGENE ALBORAN VOLCANIC PROVINCE / LOS PEREZ	LOS PEREZ, CARTAGENA AND TALLANTE AREA	38	38	-1	-1	SAE			s_LPE-029 [20869]	LHERZOLITE, XENOLITH [20869]								EQUIGRANULAR [20869]	PER					WR [20869]	44.11	0.18		2.69				8.63	2.23	40.07	0.141		0	0	0.015
[20869]	CONVERGENT MARGIN	BETIC-RIF OROGENIC BELT (GIBRALTAR ARC) / BETIC CORDILLERA / NEOGENE ALBORAN VOLCANIC PROVINCE / LOS PEREZ	LOS PEREZ, CARTAGENA AND TALLANTE AREA	38	38	-1	-1	SAE			s_LPE-042 [20869]	LHERZOLITE, XENOLITH [20869]								GRANULAR [20869]	PER					WR [20869]	44.59	0.22		3.04				7.9	2.67	39.7	0.139		0	0	0.012
[20869]	CONVERGENT MARGIN	BETIC-RIF OROGENIC BELT (GIBRALTAR ARC) / BETIC CORDILLERA / NEOGENE ALBORAN VOLCANIC PROVINCE / LOS PEREZ	LOS PEREZ, CARTAGENA AND TALLANTE AREA	38	38	-1	-1	SAE			s_LPE-046 [20869]	LHERZOLITE, XENOLITH [20869]								PORPHYROCLASTIC [20869]	PER					WR [20869]	44.63	0.19		2.75				8.04	2.5	40.23	0.144		0	0	0.016
[20869]	CONVERGENT MARGIN	BETIC-RIF OROGENIC BELT (GIBRALTAR ARC) / BETIC CORDILLERA / NEOGENE ALBORAN VOLCANIC PROVINCE / LOS PEREZ	LOS PEREZ, CARTAGENA AND TALLANTE AREA	38	38	-1	-1	SAE			s_LPE-048 [20869]	LHERZOLITE, XENOLITH [20869]								PORPHYROCLASTIC [20869]	PER					WR [20869]	43.74	0.13		2.48				8.31	2.5	40.83	0.141		0.02	0	0.017
[20869]	CONVERGENT MARGIN	BETIC-RIF OROGENIC BELT (GIBRALTAR ARC) / BETIC CORDILLERA / NEOGENE ALBORAN VOLCANIC PROVINCE / LOS PEREZ	LOS PEREZ, CARTAGENA AND TALLANTE AREA	38	38	-1	-1	SAE			s_LPE-061 [20869]	LHERZOLITE, XENOLITH [20869]								EQUIGRANULAR [20869]	PER					WR [20869]	44.23	0.19		3.14				8.37	2.55	39.62	0.141		0.01	0	0.015
[20869]	CONVERGENT MARGIN	BETIC-RIF OROGENIC BELT (GIBRALTAR ARC) / BETIC CORDILLERA / NEOGENE ALBORAN VOLCANIC PROVINCE / TALLANTE		37.65	37.65	-1.15	-1.15	SAE			s_TAL-001 [20869]	LHERZOLITE, XENOLITH [20869]								TRANSITIONAL [20869]	PER					WR [20869]	44.29	0.09		2.78				7.88	2.36	40.92	0.143		0	0	0.019
[20869]	CONVERGENT MARGIN	BETIC-RIF OROGENIC BELT (GIBRALTAR ARC) / BETIC CORDILLERA / NEOGENE ALBORAN VOLCANIC PROVINCE / TALLANTE		37.65	37.65	-1.15	-1.15	SAE			s_TAL-106 [20869]	LHERZOLITE, XENOLITH [20869]								TRANSITIONAL [20869]	PER					WR [20869]	44.12	0.14		2.19				7.72	2.17	41.89	0.135		0	0	0.011
[20869]	CONVERGENT MARGIN	BETIC-RIF OROGENIC BELT (GIBRALTAR ARC) / BETIC CORDILLERA / NEOGENE ALBORAN VOLCANIC PROVINCE / TALLANTE		37.65	37.65	-1.15	-1.15	SAE			s_TAL-112 [20869]	LHERZOLITE, XENOLITH [20869]								EQUIGRANULAR [20869]	PER					WR [20869]	44.19	0.16		2.8				7.92	2.4	40.68	0.138		0	0	0.014
[20869]	CONVERGENT MARGIN	BETIC-RIF OROGENIC BELT (GIBRALTAR ARC) / BETIC CORDILLERA / NEOGENE ALBORAN VOLCANIC PROVINCE / TALLANTE		37.65	37.65	-1.15	-1.15	SAE			s_TAL-127 [20869]	LHERZOLITE, XENOLITH [20869]								PORPHYROCLASTIC [20869]	PER					WR [20869]	43.98	0.19		2.41				7.68	2.42	41.52	0.135		0	0	0.013
[20869]	CONVERGENT MARGIN	BETIC-RIF OROGENIC BELT (GIBRALTAR ARC) / BETIC CORDILLERA / NEOGENE ALBORAN VOLCANIC PROVINCE / TALLANTE		37.65	37.65	-1.15	-1.15	SAE			s_TAL-134 [20869]	LHERZOLITE, XENOLITH [20869]								EQUIGRANULAR [20869]	PER					WR [20869]	44.68	0.09		2.4				8.13	2.26	41.26	0.141		0	0	0.014
[20869]	CONVERGENT MARGIN	BETIC-RIF OROGENIC BELT (GIBRALTAR ARC) / BETIC CORDILLERA / NEOGENE ALBORAN VOLCANIC PROVINCE / LOS PEREZ	LOS PEREZ, CARTAGENA AND TALLANTE AREA	38	38	-1	-1	SAE			s_LP08-02 [20869]	LHERZOLITE, XENOLITH [20869]								EQUIGRANULAR [20869]	PER					WR [20869]	45.57	0.5		4.52				7.95	3.35	35.83	0.138		0.22	0.18	0.102
[20869]	CONVERGENT MARGIN	BETIC-RIF OROGENIC BELT (GIBRALTAR ARC) / BETIC CORDILLERA / NEOGENE ALBORAN VOLCANIC PROVINCE / LOS PEREZ	LOS PEREZ, CARTAGENA AND TALLANTE AREA	38	38	-1	-1	SAE			s_LPE-062 [20869]	LHERZOLITE, XENOLITH [20869]								PORPHYROCLASTIC [20869]	PER					WR [20869]	44.52	0.27		3.59				9.85	3.24	36.43	0.177		0	0	0.023
[20869]	CONVERGENT MARGIN	BETIC-RIF OROGENIC BELT (GIBRALTAR ARC) / BETIC CORDILLERA / NEOGENE ALBORAN VOLCANIC PROVINCE / LOS PEREZ	LOS PEREZ, CARTAGENA AND TALLANTE AREA	38	38	-1	-1	SAE			s_LPE-028 [20869]	WEHRLITE, XENOLITH [20869]								EQUIGRANULAR [20869]	PER					WR [20869]	41.76	0.19		1.13				10.5	3.39	40.82	0.196		0.01	0	0.019
[21763]	CONVERGENT MARGIN	BETIC-RIF OROGENIC BELT (GIBRALTAR ARC) / RIF / BENI BOUSERA MASSIF		35.6	35.6	-5.4	-5.4	SAE			s_GP-188 [21763]	PYROXENITE [21763]									PLU					WR [21763]	53.01	0.045		5.71				6.30767	2.13	31	0.117		0.003	0.128	0.002
[21763]	CONVERGENT MARGIN	BETIC-RIF OROGENIC BELT (GIBRALTAR ARC) / RIF / BENI BOUSERA MASSIF		35.6	35.6	-5.4	-5.4	SAE			s_GP-220 [21763]	HARZBURGITE, SPINEL [21763]									PLU					WR [21763]	43.81	0.01		1.5				8.10729	1.31	43.26	0.135		0.005	0.057	0.006
[22034]	CONVERGENT MARGIN	BETIC-RIF OROGENIC BELT (GIBRALTAR ARC) / BETIC CORDILLERA / NEOGENE ALBORAN VOLCANIC PROVINCE	CABO DE GATA, BETWEEN ENSENADA DEL MONSUL AND ENSENADA DE LA MEDIA LUNA	36.7	36.7	-2.2	-2.2	SAE			s_411B [22034]	ANDESITE [22034]				MIOCENE [22034]					VOL					WR [22034]
[22034]	CONVERGENT MARGIN	BETIC-RIF OROGENIC BELT (GIBRALTAR ARC) / BETIC CORDILLERA / NEOGENE ALBORAN VOLCANIC PROVINCE	CABO DE GATA, BETWEEN ENSENADA DEL MONSUL AND ENSENADA DE LA MEDIA LUNA	36.7	36.7	-2.2	-2.2	SAE			s_101A [22034]	ANDESITE [22034]				MIOCENE [22034]					VOL					WR [22034]
[22034]	CONVERGENT MARGIN	BETIC-RIF OROGENIC BELT (GIBRALTAR ARC) / BETIC CORDILLERA / NEOGENE ALBORAN VOLCANIC PROVINCE	CABO DE GATA, BETWEEN ENSENADA DEL MONSUL AND ENSENADA DE LA MEDIA LUNA	36.7	36.7	-2.2	-2.2	SAE			s_305 [22034]	ANDESITE [22034]				MIOCENE [22034]					VOL					WR [22034]
[22034]	CONVERGENT MARGIN	BETIC-RIF OROGENIC BELT (GIBRALTAR ARC) / BETIC CORDILLERA / NEOGENE ALBORAN VOLCANIC PROVINCE	CABO DE GATA, BETWEEN ENSENADA DEL MONSUL AND ENSENADA DE LA MEDIA LUNA	36.7	36.7	-2.2	-2.2	SAE			s_43103 [22034]	ANDESITE [22034]				MIOCENE [22034]					VOL					WR [22034]
[22034]	CONVERGENT MARGIN	BETIC-RIF OROGENIC BELT (GIBRALTAR ARC) / BETIC CORDILLERA / NEOGENE ALBORAN VOLCANIC PROVINCE	CABO DE GATA, BETWEEN ENSENADA DEL MONSUL AND ENSENADA DE LA MEDIA LUNA	36.7	36.7	-2.2	-2.2	SAE			s_43194 [22034]	ANDESITE [22034]				MIOCENE [22034]					VOL					WR [22034]
[22034]	CONVERGENT MARGIN	BETIC-RIF OROGENIC BELT (GIBRALTAR ARC) / BETIC CORDILLERA / NEOGENE ALBORAN VOLCANIC PROVINCE	CABO DE GATA, BETWEEN ENSENADA DEL MONSUL AND ENSENADA DE LA MEDIA LUNA	36.7	36.7	-2.2	-2.2	SAE			s_43192 [22034]	ANDESITE [22034]				MIOCENE [22034]					VOL					WR [22034]
[23156]	CONVERGENT MARGIN	BETIC-RIF OROGENIC BELT (GIBRALTAR ARC) / RIF / ALBORAN DOMAIN (INTERNAL RIF)	CEUTA PENINSULA	36	36	-5	-5	SAE			s_SEB12-04 [23156]	MICRODIORITE [23156]				MIOCENE [23156]					PLU					WR [23156]	59.2	1		19.2				7.29	1.3	2.5	0.1		3.3	1.3	0
[23156]	CONVERGENT MARGIN	BETIC-RIF OROGENIC BELT (GIBRALTAR ARC) / RIF / ALBORAN DOMAIN (INTERNAL RIF)	CEUTA PENINSULA	36	36	-5	-5	SAE			s_CEU14-05 [23156]	MICRODIORITE [23156]				MIOCENE [23156]					PLU					WR [23156]	61.1	0.9		17.9				6.3	1.7	2.3	0.1		3.6	1	0.2
[23156]	CONVERGENT MARGIN	BETIC-RIF OROGENIC BELT (GIBRALTAR ARC) / RIF / ALBORAN DOMAIN (INTERNAL RIF)	CEUTA PENINSULA	36	36	-5	-5	SAE			s_CEU17-23E [23156]	NOT GIVEN [23156]				MIOCENE [23156]					PLU					WR [23156]	54	0.6		15.9				7.2	7.3	5.9	0.1		2.1	3.1	0.7
[23614]	CONVERGENT MARGIN	BETIC-RIF OROGENIC BELT (GIBRALTAR ARC) / BETIC CORDILLERA / NEOGENE ALBORAN VOLCANIC PROVINCE / TALLANTE	CABEZO NEGRO DE TALLANTE	37.6583	37.6583	-1.15	-1.15	SAE			s_TL112-6 [23614]	NOT GIVEN [23614]									PER					WR [23614]
[23614]	CONVERGENT MARGIN	BETIC-RIF OROGENIC BELT (GIBRALTAR ARC) / BETIC CORDILLERA / NEOGENE ALBORAN VOLCANIC PROVINCE / TALLANTE	CABEZO NEGRO DE TALLANTE	37.6583	37.6583	-1.15	-1.15	SAE			s_TL112-6 [23614]	NOT GIVEN [23614]									PER					WR [23614]
[23614]	CONVERGENT MARGIN	BETIC-RIF OROGENIC BELT (GIBRALTAR ARC) / BETIC CORDILLERA / NEOGENE ALBORAN VOLCANIC PROVINCE / TALLANTE	CABEZO NEGRO DE TALLANTE	37.6583	37.6583	-1.15	-1.15	SAE			s_MD3-TL 112 [23614]	NOT GIVEN [23614]									PER					WR [23614]
[23614]	CONVERGENT MARGIN	BETIC-RIF OROGENIC BELT (GIBRALTAR ARC) / BETIC CORDILLERA / NEOGENE ALBORAN VOLCANIC PROVINCE / TALLANTE	CABEZO NEGRO DE TALLANTE	37.6583	37.6583	-1.15	-1.15	SAE			s_TL189-15 [23614]	NOT GIVEN [23614]									PER					WR [23614]
[23632]	CONVERGENT MARGIN	BETIC-RIF OROGENIC BELT (GIBRALTAR ARC) / BETIC CORDILLERA / NEOGENE ALBORAN VOLCANIC PROVINCE / CABEZO NEGRO DE TALLANTE		37.6578	37.6578	-1.1508	-1.1508	SAE			s_T20 [23632]	NOT GIVEN [23632]				NEOGENE [23632]					VOL					WR [23632]	5.56	0.14		1.42				0.61	47.99	1.46	0.02		0.18	0.18	0.11					36.87
[23632]	CONVERGENT MARGIN	BETIC-RIF OROGENIC BELT (GIBRALTAR ARC) / BETIC CORDILLERA / NEOGENE ALBORAN VOLCANIC PROVINCE / CABEZO NEGRO DE TALLANTE		37.6578	37.6578	-1.1508	-1.1508	SAE			s_T21 [23632]	NOT GIVEN [23632]				NEOGENE [23632]					VOL					WR [23632]	4.61	0.11		1.23				0.25	49.94	1.25	0.01		0.15	0.12	0.05
[23632]	CONVERGENT MARGIN	BETIC-RIF OROGENIC BELT (GIBRALTAR ARC) / BETIC CORDILLERA / NEOGENE ALBORAN VOLCANIC PROVINCE / CABEZO NEGRO DE TALLANTE		37.6578	37.6578	-1.1508	-1.1508	SAE			s_T30 [23632]	NOT GIVEN [23632]				NEOGENE [23632]					VOL					WR [23632]	13.81	0.44		3.83				1.9	37.56	4.3	0.03		0.25	0.5	0.32					30.77
[23632]	CONVERGENT MARGIN	BETIC-RIF OROGENIC BELT (GIBRALTAR ARC) / BETIC CORDILLERA / NEOGENE ALBORAN VOLCANIC PROVINCE / CABEZO NEGRO DE TALLANTE		37.6578	37.6578	-1.1508	-1.1508	SAE			s_T31 [23632]	NOT GIVEN [23632]				NEOGENE [23632]					VOL					WR [23632]	15.65	0.51		3.94				2.02	36.44	3.5	0.03		0.3	0.75	0.28
[23632]	CONVERGENT MARGIN	BETIC-RIF OROGENIC BELT (GIBRALTAR ARC) / BETIC CORDILLERA / NEOGENE ALBORAN VOLCANIC PROVINCE / CABEZO NEGRO DE TALLANTE		37.6578	37.6578	-1.1508	-1.1508	SAE			s_T32 [23632]	NOT GIVEN [23632]				NEOGENE [23632]					VOL					WR [23632]	14.97	0.43		3.79				1.83	37.67	4.26	0.03		0.25	0.66	0.3
[23632]	CONVERGENT MARGIN	BETIC-RIF OROGENIC BELT (GIBRALTAR ARC) / BETIC CORDILLERA / NEOGENE ALBORAN VOLCANIC PROVINCE / CABEZO NEGRO DE TALLANTE		37.6578	37.6578	-1.1508	-1.1508	SAE			s_101 A [23632]	NOT GIVEN [23632]				NEOGENE [23632]					VOL					WR [23632]	16.97	0.49		4.79				2	36.62	2.94	0.03		0.35	0.76	0.33					24.84
[24473]	CONVERGENT MARGIN	BETIC-RIF OROGENIC BELT (GIBRALTAR ARC) / BETIC CORDILLERA / NEOGENE ALBORAN VOLCANIC PROVINCE / EL HOYAZO		37	37	-2.4	-2.4	SAE			s_HY7AW [24473]	DACITE [24473]				NEOGENE [24473]					VOL					WR [24473]	61.45	0.681		16.97				5.14	3.15	2.8	0.055		2.99	1.96	0.179
[24473]	CONVERGENT MARGIN	BETIC-RIF OROGENIC BELT (GIBRALTAR ARC) / BETIC CORDILLERA / NEOGENE ALBORAN VOLCANIC PROVINCE / EL HOYAZO		37	37	-2.4	-2.4	SAE			s_HY7AD [24473]	DACITE [24473]				NEOGENE [24473]					VOL					WR [24473]	63.25	0.645		16.38				4.76	2.69	2.19	0.049		3.25	2.06	0.175
[24473]	CONVERGENT MARGIN	BETIC-RIF OROGENIC BELT (GIBRALTAR ARC) / BETIC CORDILLERA / NEOGENE ALBORAN VOLCANIC PROVINCE / EL HOYAZO		37	37	-2.4	-2.4	SAE			s_HY1AW [24473]	DACITE [24473]				NEOGENE [24473]					VOL					WR [24473]	61.86	0.675		16.81				5.12	3.29	2.69	0.076		3.1	1.96	0.191
[24473]	CONVERGENT MARGIN	BETIC-RIF OROGENIC BELT (GIBRALTAR ARC) / BETIC CORDILLERA / NEOGENE ALBORAN VOLCANIC PROVINCE / EL HOYAZO		37	37	-2.4	-2.4	SAE			s_HY1AD [24473]	DACITE [24473]				NEOGENE [24473]					VOL					WR [24473]	61.88	0.676		17.84				4.88	2.58	2.07	0.056		3.48	2.06	0.186
[24473]	CONVERGENT MARGIN	BETIC-RIF OROGENIC BELT (GIBRALTAR ARC) / BETIC CORDILLERA / NEOGENE ALBORAN VOLCANIC PROVINCE / EL HOYAZO		37	37	-2.4	-2.4	SAE			s_HY7B [24473]	DACITE [24473]				NEOGENE [24473]					VOL					WR [24473]	62.91	0.62		16.57				4.79	2.67	2.38	0.07		3.4	1.84	0.167
[24473]	CONVERGENT MARGIN	BETIC-RIF OROGENIC BELT (GIBRALTAR ARC) / BETIC CORDILLERA / NEOGENE ALBORAN VOLCANIC PROVINCE / EL HOYAZO		37	37	-2.4	-2.4	SAE			s_HY2 [24473]	DACITE [24473]				NEOGENE [24473]					VOL					WR [24473]	64.59	0.629		16.63				4.46	2.47	1.8	0.054		3.97	2.41	0.172
[24473]	CONVERGENT MARGIN	BETIC-RIF OROGENIC BELT (GIBRALTAR ARC) / BETIC CORDILLERA / NEOGENE ALBORAN VOLCANIC PROVINCE / EL HOYAZO		37	37	-2.4	-2.4	SAE			s_HY8A [24473]	DACITE [24473]				NEOGENE [24473]					VOL					WR [24473]	63.87	0.572		16.55				4.32	2.75	2.2	0.06		3.64	2.02	0.142
[24473]	CONVERGENT MARGIN	BETIC-RIF OROGENIC BELT (GIBRALTAR ARC) / BETIC CORDILLERA / NEOGENE ALBORAN VOLCANIC PROVINCE / EL HOYAZO		37	37	-2.4	-2.4	SAE			s_HY9B [24473]	DACITE [24473]				NEOGENE [24473]					VOL					WR [24473]	63.98	0.653		16.48				4.8	2.66	2.18	0.05		3.82	2.24	0.151
[24473]	CONVERGENT MARGIN	BETIC-RIF OROGENIC BELT (GIBRALTAR ARC) / BETIC CORDILLERA / NEOGENE ALBORAN VOLCANIC PROVINCE / EL HOYAZO		37	37	-2.4	-2.4	SAE			s_HY10 [24473]	DACITE [24473]				NEOGENE [24473]					VOL					WR [24473]	63.45	0.584		17.49				4.09	3.57	2.67	0.06		3.07	2.18	0.098
[24473]	CONVERGENT MARGIN	BETIC-RIF OROGENIC BELT (GIBRALTAR ARC) / BETIC CORDILLERA / NEOGENE ALBORAN VOLCANIC PROVINCE / EL HOYAZO		37	37	-2.4	-2.4	SAE			s_HY6 [24473]	DACITE [24473]				NEOGENE [24473]					VOL					WR [24473]																1.3
[24808]	CONVERGENT MARGIN	BETIC-RIF OROGENIC BELT (GIBRALTAR ARC) / BETIC CORDILLERA / NEOGENE ALBORAN VOLCANIC PROVINCE / CABEZO NEGRO DE TALLANTE		-1.1502	-1.1502	37.6564	37.6564	SAE	256	256	s_TAF5 S [24808]	NOT GIVEN [24808]				NEOGENE [24808]					VOL					WR [24808]	47.13	2.62		16.26				8.44	7.93	6.22	0.14		2.71	3.48	0.77
[24808]	CONVERGENT MARGIN	BETIC-RIF OROGENIC BELT (GIBRALTAR ARC) / BETIC CORDILLERA / NEOGENE ALBORAN VOLCANIC PROVINCE / CABEZO NEGRO DE TALLANTE		-1.1502	-1.1502	37.6564	37.6564	SAE	256	256	s_TAF8 [24808]	NOT GIVEN [24808]				NEOGENE [24808]					MET					WR [24808]	47.55	2.57		16.23				8.76	8.09	6.62	0.16		3.02	3.88	0.88
[24808]	CONVERGENT MARGIN	BETIC-RIF OROGENIC BELT (GIBRALTAR ARC) / BETIC CORDILLERA / NEOGENE ALBORAN VOLCANIC PROVINCE / CABEZO NEGRO DE TALLANTE		-1.1525	-1.1525	37.6564	37.6564	SAE	231	231	s_TAF12 S [24808]	NOT GIVEN [24808]				NEOGENE [24808]					VOL					WR [24808]	48.17	2.31		15.58				8.31	7.36	6.9	0.15		2.7	3.85	0.77
[24808]	CONVERGENT MARGIN	BETIC-RIF OROGENIC BELT (GIBRALTAR ARC) / BETIC CORDILLERA / NEOGENE ALBORAN VOLCANIC PROVINCE / CABEZO NEGRO DE TALLANTE		-1.1532	-1.1532	37.6568	37.6568	SAE	232	232	s_TAF17 [24808]	NOT GIVEN [24808]				NEOGENE [24808]					VOL					WR [24808]	45.45	3.01		16.5				9.43	8.36	5.56	0.16		3.08	3.26	0.89
[24808]	CONVERGENT MARGIN	BETIC-RIF OROGENIC BELT (GIBRALTAR ARC) / BETIC CORDILLERA / NEOGENE ALBORAN VOLCANIC PROVINCE / CABEZO NEGRO DE TALLANTE		-1.1505	-1.1505	37.6577	37.6577	SAE	286	286	s_TAF23 [24808]	NOT GIVEN [24808]				NEOGENE [24808]					VOL					WR [24808]	47.81	2.491		15.09				8.83	8.59	6.61	0.15		1.07	4.3	0.84					0.08
[24808]	CONVERGENT MARGIN	BETIC-RIF OROGENIC BELT (GIBRALTAR ARC) / BETIC CORDILLERA / NEOGENE ALBORAN VOLCANIC PROVINCE / CABEZO NEGRO DE TALLANTE		-1.1501	-1.1501	37.6574	37.6574	SAE	272	272	s_TAF25 S [24808]	NOT GIVEN [24808]				NEOGENE [24808]					VOL					WR [24808]	48.64	2.246		13.6				8.3	7.21	8.55	0.138		2.15	3.1	0.55
[24808]	CONVERGENT MARGIN	BETIC-RIF OROGENIC BELT (GIBRALTAR ARC) / BETIC CORDILLERA / NEOGENE ALBORAN VOLCANIC PROVINCE / CABEZO NEGRO DE TALLANTE		-1.1576	-1.1576	37.6515	37.6515	SAE	207	207	s_TAF29 [24808]	NOT GIVEN [24808]				NEOGENE [24808]					VOL					WR [24808]	46.69	2.722		15.32				9.28	9.99	6.51	0.167		1.46	4.87	0.9
[24808]	CONVERGENT MARGIN	BETIC-RIF OROGENIC BELT (GIBRALTAR ARC) / BETIC CORDILLERA / NEOGENE ALBORAN VOLCANIC PROVINCE / CABEZO NEGRO DE TALLANTE		-1.0941	-1.0941	37.6156	37.6156	SAE	170	170	s_TAF30 [24808]	NOT GIVEN [24808]				NEOGENE [24808]					VOL					WR [24808]	47.47	2.512		15.22				8.62	9.08	5.64	0.154		1.1	4.26	0.81
[24808]	CONVERGENT MARGIN	BETIC-RIF OROGENIC BELT (GIBRALTAR ARC) / BETIC CORDILLERA / NEOGENE ALBORAN VOLCANIC PROVINCE / CABEZO NEGRO DE TALLANTE		-1.097	-1.097	37.6123	37.6123	SAE	192	192	s_TAF31 [24808]	NOT GIVEN [24808]				NEOGENE [24808]					VOL					WR [24808]	48.52	2.475		14.87				8.24	8.55	6.04	0.148		2.34	3.46	0.71
[24808]	CONVERGENT MARGIN	BETIC-RIF OROGENIC BELT (GIBRALTAR ARC) / BETIC CORDILLERA / NEOGENE ALBORAN VOLCANIC PROVINCE / CABEZO NEGRO DE TALLANTE		-1.097	-1.097	37.6123	37.6123	SAE	192	192	s_TAF32 S [24808]	NOT GIVEN [24808]				NEOGENE [24808]					VOL					WR [24808]	47.58	2.519		15.04				8.13	8.69	5.91	0.145		2.41	3.24	0.63
[24808]	CONVERGENT MARGIN	BETIC-RIF OROGENIC BELT (GIBRALTAR ARC) / BETIC CORDILLERA / NEOGENE ALBORAN VOLCANIC PROVINCE / CABEZO NEGRO DE TALLANTE		-1.1206	-1.1206	37.6452	37.6452	SAE	163	163	s_TAF34 [24808]	NOT GIVEN [24808]				NEOGENE [24808]					VOL					WR [24808]	50.4	2.122		15.35				8.24	8	5.75	0.147		2.31	3.69	0.82
[24808]	CONVERGENT MARGIN	BETIC-RIF OROGENIC BELT (GIBRALTAR ARC) / BETIC CORDILLERA / NEOGENE ALBORAN VOLCANIC PROVINCE / CABEZO NEGRO DE TALLANTE		-1.1716	-1.1716	37.661	37.661	SAE	215	215	s_TAF36 [24808]	NOT GIVEN [24808]				NEOGENE [24808]					VOL					WR [24808]	46.85	2.669		14.32				9.11	9.73	7.45	0.156		1.01	4.09	0.85
[24808]	CONVERGENT MARGIN	BETIC-RIF OROGENIC BELT (GIBRALTAR ARC) / BETIC CORDILLERA / NEOGENE ALBORAN VOLCANIC PROVINCE / CABEZO NEGRO DE TALLANTE		-1.1502	-1.1502	37.6564	37.6564	SAE	256	256	s_TAF5 [24808]	NOT GIVEN [24808]				NEOGENE [24808]					VOL					WR [24808]	36.51	1.862		11.86				6.66	18	5.46	0.118		1.56	2.32	0.68					9.33
[24808]	CONVERGENT MARGIN	BETIC-RIF OROGENIC BELT (GIBRALTAR ARC) / BETIC CORDILLERA / NEOGENE ALBORAN VOLCANIC PROVINCE / CABEZO NEGRO DE TALLANTE		-1.1502	-1.1502	37.6564	37.6564	SAE	256	256	s_TAF5 [24808]	NOT GIVEN [24808]				NEOGENE [24808]					VOL					WR [24808]	26.4	1.252		8.22				4.55	26.33	4.86	0.076		1.1	1.43	0.53					17.3
[24808]	CONVERGENT MARGIN	BETIC-RIF OROGENIC BELT (GIBRALTAR ARC) / BETIC CORDILLERA / NEOGENE ALBORAN VOLCANIC PROVINCE / CABEZO NEGRO DE TALLANTE		-1.1525	-1.1525	37.6564	37.6564	SAE	231	231	s_TAF12 [24808]	NOT GIVEN [24808]				NEOGENE [24808]					VOL					WR [24808]	37.47	1.636		11.32				6.65	17.08	7.26	0.121		1.74	2.71	0.67					8.36
[24808]	CONVERGENT MARGIN	BETIC-RIF OROGENIC BELT (GIBRALTAR ARC) / BETIC CORDILLERA / NEOGENE ALBORAN VOLCANIC PROVINCE / CABEZO NEGRO DE TALLANTE		-1.1501	-1.1501	37.6574	37.6574	SAE	272	272	s_TAF25 [24808]	NOT GIVEN [24808]				NEOGENE [24808]					VOL					WR [24808]	40.95	1.943		13.3				7.04	15.04	5.36	0.124		1.9	3.26	0.75					6.29
[24808]	CONVERGENT MARGIN	BETIC-RIF OROGENIC BELT (GIBRALTAR ARC) / BETIC CORDILLERA / NEOGENE ALBORAN VOLCANIC PROVINCE / CABEZO NEGRO DE TALLANTE		-1.1576	-1.1576	37.6515	37.6515	SAE	207	207	s_TAF27 [24808]	NOT GIVEN [24808]				NEOGENE [24808]					VOL					WR [24808]	28.02	1.443		8.45				4.99	27.5	3.89	0.089		1.05	1.17	0.66					16.7
[24808]	CONVERGENT MARGIN	BETIC-RIF OROGENIC BELT (GIBRALTAR ARC) / BETIC CORDILLERA / NEOGENE ALBORAN VOLCANIC PROVINCE / CABEZO NEGRO DE TALLANTE		-1.097	-1.097	37.6123	37.6123	SAE	192	192	s_TAF32 [24808]	NOT GIVEN [24808]				NEOGENE [24808]					VOL					WR [24808]	27	1.353		8.71				4.63	27.48	3.83	0.084		1.38	1.96	0.43					18.1
[24808]	CONVERGENT MARGIN	BETIC-RIF OROGENIC BELT (GIBRALTAR ARC) / BETIC CORDILLERA / NEOGENE ALBORAN VOLCANIC PROVINCE / CABEZO NEGRO DE TALLANTE		-1.1716	-1.1716	37.661	37.661	SAE	215	215	s_TAF37 [24808]	NOT GIVEN [24808]				NEOGENE [24808]					VOL					WR [24808]	36.88	2.016		10.94				6.97	19.26	5.59	0.118		0.63	2.15	0.95					8.26
[24808]	CONVERGENT MARGIN	BETIC-RIF OROGENIC BELT (GIBRALTAR ARC) / BETIC CORDILLERA / NEOGENE ALBORAN VOLCANIC PROVINCE / CABEZO NEGRO DE TALLANTE		-1.15	-1.15	37.6566	37.6566	SAE	262	262	s_TAF1 [24808]	NOT GIVEN [24808]				NEOGENE [24808]					SED					WR [24808]	5.21	0.155		1.36				0.63	46.61	2.12	0.017		0.19	0.25	0.13					35
[24808]	CONVERGENT MARGIN	BETIC-RIF OROGENIC BELT (GIBRALTAR ARC) / BETIC CORDILLERA / NEOGENE ALBORAN VOLCANIC PROVINCE / CABEZO NEGRO DE TALLANTE		-1.1576	-1.1576	37.6515	37.6515	SAE	207	207	s_TAF28 [24808]	NOT GIVEN [24808]				NEOGENE [24808]					SED					WR [24808]	9.17	0.371		2.81				1.39	45.41	1.19	0.034		0.3	0.26	0.14					33.5
[24808]	CONVERGENT MARGIN	BETIC-RIF OROGENIC BELT (GIBRALTAR ARC) / BETIC CORDILLERA / NEOGENE ALBORAN VOLCANIC PROVINCE / CABEZO NEGRO DE TALLANTE		-1.097	-1.097	37.6123	37.6123	SAE	192	192	s_TAF32 C [24808]	NOT GIVEN [24808]				NEOGENE [24808]					VOL					WR [24808]	2.69	0.075		0.72				0.29	50.1	1.14	0.008		0.05	0.23	0.03					39.7
[24808]	CONVERGENT MARGIN	BETIC-RIF OROGENIC BELT (GIBRALTAR ARC) / BETIC CORDILLERA / NEOGENE ALBORAN VOLCANIC PROVINCE / CABEZO NEGRO DE TALLANTE		-1.1716	-1.1716	37.661	37.661	SAE	215	215	s_TAF38 [24808]	NOT GIVEN [24808]				NEOGENE [24808]					SED					WR [24808]	6.38	0.227		1.73				0.88	47.54	1.08	0.02		0.16	0.18	0.16					35.1
[24808]	CONVERGENT MARGIN	BETIC-RIF OROGENIC BELT (GIBRALTAR ARC) / BETIC CORDILLERA / NEOGENE ALBORAN VOLCANIC PROVINCE / CABEZO NEGRO DE TALLANTE		-1.1502	-1.1502	37.6564	37.6564	SAE	256	256	s_TAF4 [24808]	NOT GIVEN [24808]				NEOGENE [24808]					VOL					WR [24808]	46.66	1.62		7.24				8.72	16.3	16.86	0.15		0.33	1.13	0.15
[24808]	CONVERGENT MARGIN	BETIC-RIF OROGENIC BELT (GIBRALTAR ARC) / BETIC CORDILLERA / NEOGENE ALBORAN VOLCANIC PROVINCE / CABEZO NEGRO DE TALLANTE		-1.1514	-1.1514	37.657	37.657	SAE	238	238	s_TAF11 [24808]	NOT GIVEN [24808]				NEOGENE [24808]					VOL					WR [24808]	45.8	2.63		9.62				8.07	17.23	13.57	0.13		0.46	1.33	0.1
[24808]	CONVERGENT MARGIN	BETIC-RIF OROGENIC BELT (GIBRALTAR ARC) / BETIC CORDILLERA / NEOGENE ALBORAN VOLCANIC PROVINCE / CABEZO NEGRO DE TALLANTE		-1.1489	-1.1489	37.6569	37.6569	SAE	230	230	s_TAF26 [24808]	SCHIST [24808]				NEOGENE [24808]					MET					WR [24808]	71.76	0.855		12.94				4.14	0.58	1.74	0.035		2.03	1.95	0.12
[25151]	CONVERGENT MARGIN	BETIC-RIF OROGENIC BELT (GIBRALTAR ARC) / BETIC CORDILLERA / CENTRAL ATLANTIC MAGMATIC PROVINCE / ZAMORANOS FORMATION	ALFARNATE	36.99	36.99	-4.26	-4.26	SAE			s_17? [25151]	NOT GIVEN [25151]			UPPER [25151]	TRIASSIC [25151]					VOL					WR [25151]	43.51	1.61		13.35				6.67	6.1	8.48	0.04		7.48	0.9	0.4
[25151]	CONVERGENT MARGIN	BETIC-RIF OROGENIC BELT (GIBRALTAR ARC) / BETIC CORDILLERA / CENTRAL ATLANTIC MAGMATIC PROVINCE / ZAMORANOS FORMATION	ALFARNATE	36.99	36.99	-4.26	-4.26	SAE			s_17? [25151]	NOT GIVEN [25151]			UPPER [25151]	TRIASSIC [25151]					VOL					WR [25151]	45.87	2.04		13.17				8.84	2.94	12.11	0.06		6.48	0.26	0.52
[25151]	CONVERGENT MARGIN	BETIC-RIF OROGENIC BELT (GIBRALTAR ARC) / BETIC CORDILLERA / CENTRAL ATLANTIC MAGMATIC PROVINCE / ZAMORANOS FORMATION	ALFARNATE	36.99	36.99	-4.26	-4.26	SAE			s_17?0 [25151]	NOT GIVEN [25151]			UPPER [25151]	TRIASSIC [25151]					VOL					WR [25151]	49.05	2.33		15.31				7.18	2.25	8.65	0.03		8.3	0.43	0.61
[25151]	CONVERGENT MARGIN	BETIC-RIF OROGENIC BELT (GIBRALTAR ARC) / BETIC CORDILLERA / CENTRAL ATLANTIC MAGMATIC PROVINCE / ZAMORANOS FORMATION	CERRO PRIETO	37.03	37.03	-4.32	-4.32	SAE			s_13?0 [25151]	NOT GIVEN [25151]			UPPER [25151]	TRIASSIC [25151]					VOL					WR [25151]	46.98	2.13		14.28				10.1	9.05	7.66	0.14		2.61	2.65	0.45
[25151]	CONVERGENT MARGIN	BETIC-RIF OROGENIC BELT (GIBRALTAR ARC) / BETIC CORDILLERA / CENTRAL ATLANTIC MAGMATIC PROVINCE / ZAMORANOS FORMATION	CERRO PRIETO	37.03	37.03	-4.32	-4.32	SAE			s_13?1 [25151]	NOT GIVEN [25151]			UPPER [25151]	TRIASSIC [25151]					VOL					WR [25151]	48.09	2.15		14.44				9.96	8.38	7.3	0.13		2.53	3.38	0.47
[25151]	CONVERGENT MARGIN	BETIC-RIF OROGENIC BELT (GIBRALTAR ARC) / BETIC CORDILLERA / CENTRAL ATLANTIC MAGMATIC PROVINCE / ZAMORANOS FORMATION	CERRO PRIETO	37.03	37.03	-4.32	-4.32	SAE			s_13?2 [25151]	NOT GIVEN [25151]			UPPER [25151]	TRIASSIC [25151]					VOL					WR [25151]	47.11	2.24		14.82				10.15	9.04	6.94	0.16		2.47	2.74	0.47
[25151]	CONVERGENT MARGIN	BETIC-RIF OROGENIC BELT (GIBRALTAR ARC) / BETIC CORDILLERA / CENTRAL ATLANTIC MAGMATIC PROVINCE / ZAMORANOS FORMATION	BENAL贏 1	37.35	37.35	-3.16	-3.16	SAE			s_04?3-CF2 [25151]	NOT GIVEN [25151]			UPPER [25151]	TRIASSIC [25151]					VOL					WR [25151]	47.43	1.18		14.07				13.5	1.29	10.79	0.006		2.3		0.191
[25151]	CONVERGENT MARGIN	BETIC-RIF OROGENIC BELT (GIBRALTAR ARC) / BETIC CORDILLERA / CENTRAL ATLANTIC MAGMATIC PROVINCE / ZAMORANOS FORMATION	BENAL贏 1	37.35	37.35	-3.16	-3.16	SAE			s_04?2-CF2 [25151]	NOT GIVEN [25151]			UPPER [25151]	TRIASSIC [25151]					VOL					WR [25151]	48.17	0.92		13.8				16.65	1.11	5.91	0.023		5.7		0.275
[25151]	CONVERGENT MARGIN	BETIC-RIF OROGENIC BELT (GIBRALTAR ARC) / BETIC CORDILLERA / CENTRAL ATLANTIC MAGMATIC PROVINCE / ZAMORANOS FORMATION	BENAL贏 1	37.35	37.35	-3.16	-3.16	SAE			s_04?1-CF2 [25151]	NOT GIVEN [25151]			UPPER [25151]	TRIASSIC [25151]					VOL					WR [25151]	57.98	0.94		13.72				9.34	1.03	4.53	0.008		7.46		0.203
[25151]	CONVERGENT MARGIN	BETIC-RIF OROGENIC BELT (GIBRALTAR ARC) / BETIC CORDILLERA / CENTRAL ATLANTIC MAGMATIC PROVINCE / ZAMORANOS FORMATION	CORCOYA	37.27	37.27	-4.69	-4.69	SAE			s_10?7 [25151]	NOT GIVEN [25151]			UPPER [25151]	TRIASSIC [25151]					VOL					WR [25151]	46.79	1.94		14.88				12.11	1.49	9.16	0.02		5.33	0.28	0.39
[25151]	CONVERGENT MARGIN	BETIC-RIF OROGENIC BELT (GIBRALTAR ARC) / BETIC CORDILLERA / CENTRAL ATLANTIC MAGMATIC PROVINCE / ZAMORANOS FORMATION	CALASPARRA	38.23	38.23	-1.7	-1.7	SAE			s_10?0 [25151]	NOT GIVEN [25151]			UPPER [25151]	TRIASSIC [25151]					VOL					WR [25151]	52.84	1.09		14.42				6.28	0.78	11.56			6.38	0.05	0.12
[25151]	CONVERGENT MARGIN	BETIC-RIF OROGENIC BELT (GIBRALTAR ARC) / BETIC CORDILLERA / CENTRAL ATLANTIC MAGMATIC PROVINCE / ZAMORANOS FORMATION	CALASPARRA	38.23	38.23	-1.7	-1.7	SAE			s_10F-57 [25151]	NOT GIVEN [25151]			UPPER [25151]	TRIASSIC [25151]					VOL					WR [25151]	49.01	1.33		16.42				9.77	0.52	8.74	0.01		8.24	0.17	0.17
[25151]	CONVERGENT MARGIN	BETIC-RIF OROGENIC BELT (GIBRALTAR ARC) / BETIC CORDILLERA / CENTRAL ATLANTIC MAGMATIC PROVINCE / ZAMORANOS FORMATION	JUMILLA	38.48	38.48	-1.32	-1.32	SAE			s_15? [25151]	NOT GIVEN [25151]			UPPER [25151]	TRIASSIC [25151]					VOL					WR [25151]	51.92	1.06		14.86				0.55	6.78	3.05	0.01		11.49	0.21	0.13
[25151]	CONVERGENT MARGIN	BETIC-RIF OROGENIC BELT (GIBRALTAR ARC) / BETIC CORDILLERA / CENTRAL ATLANTIC MAGMATIC PROVINCE / ZAMORANOS FORMATION	BENAL贏 2	37.35	37.35	-3.16	-3.16	SAE			s_16?25 [25151]	NOT GIVEN [25151]			UPPER [25151]	TRIASSIC [25151]					VOL					WR [25151]	50.65	1.16		13.31				12.92	1.51	9.57	0.01		2.24		0.16
[25151]	CONVERGENT MARGIN	BETIC-RIF OROGENIC BELT (GIBRALTAR ARC) / BETIC CORDILLERA / CENTRAL ATLANTIC MAGMATIC PROVINCE / ZAMORANOS FORMATION	BENAL贏 1	37.35	37.35	-3.16	-3.16	SAE			s_16-127B [25151]	NOT GIVEN [25151]			UPPER [25151]	TRIASSIC [25151]					VOL					WR [25151]	47.66	1.17		14.99				6.6	3.72	10.48	0.01		7.25		0.22
[25151]	CONVERGENT MARGIN	BETIC-RIF OROGENIC BELT (GIBRALTAR ARC) / BETIC CORDILLERA / CENTRAL ATLANTIC MAGMATIC PROVINCE / ZAMORANOS FORMATION	CAMBIL	37.68	37.68	-3.56	-3.56	SAE			s_16?30 [25151]	NOT GIVEN [25151]			UPPER [25151]	TRIASSIC [25151]					VOL					WR [25151]	55.52	1.09		12.89				10.55	0.9	7.19	0.01		4.76	0.26	0.15
[25151]	CONVERGENT MARGIN	BETIC-RIF OROGENIC BELT (GIBRALTAR ARC) / BETIC CORDILLERA / CENTRAL ATLANTIC MAGMATIC PROVINCE / ZAMORANOS FORMATION	HUESA	37.76	37.76	-3.08	-3.08	SAE			s_16-140A [25151]	NOT GIVEN [25151]			UPPER [25151]	TRIASSIC [25151]					VOL					WR [25151]	45.02	2.41		16.7				9.13	0.73	11.02	0.01		8.1	0.12	0.37
[25151]	CONVERGENT MARGIN	BETIC-RIF OROGENIC BELT (GIBRALTAR ARC) / BETIC CORDILLERA / CENTRAL ATLANTIC MAGMATIC PROVINCE / ZAMORANOS FORMATION	HUESA	37.76	37.76	-3.08	-3.08	SAE			s_16-140B [25151]	NOT GIVEN [25151]			UPPER [25151]	TRIASSIC [25151]					VOL					WR [25151]	48.29	2.2		16.87				7.11	0.92	8.71	0.01		9.85	0.26	0.48
[25151]	CONVERGENT MARGIN	BETIC-RIF OROGENIC BELT (GIBRALTAR ARC) / BETIC CORDILLERA / CENTRAL ATLANTIC MAGMATIC PROVINCE / ZAMORANOS FORMATION	GARC虴Z	37.87	37.87	-3.46	-3.46	SAE			s_17?5 [25151]	NOT GIVEN [25151]			UPPER [25151]	TRIASSIC [25151]					VOL					WR [25151]	53.16	1.58		13.07				11.58	1.88	4.98	0.01		8.03	0.08	0.21
[25151]	CONVERGENT MARGIN	BETIC-RIF OROGENIC BELT (GIBRALTAR ARC) / BETIC CORDILLERA / CENTRAL ATLANTIC MAGMATIC PROVINCE / ZAMORANOS FORMATION	LAS LAGUNILLAS	37.36	37.36	-4.25	-4.25	SAE			s_04-5B [25151]	NOT GIVEN [25151]			UPPER [25151]	TRIASSIC [25151]					VOL					WR [25151]	52.9	1.89		19.54				3.73	3.58	0.48	0.012		11.58		0.231
[25151]	CONVERGENT MARGIN	BETIC-RIF OROGENIC BELT (GIBRALTAR ARC) / BETIC CORDILLERA / CENTRAL ATLANTIC MAGMATIC PROVINCE / ZAMORANOS FORMATION	ALFARNATE	36.99	36.99	-4.26	-4.26	SAE			s_17? [25151]	NOT GIVEN [25151]			UPPER [25151]	TRIASSIC [25151]					VOL					WR [25151]	48.55	1.7		15.42				8.6	1.4	9.76	0.01		7.77	0.32	0.22
[25151]	CONVERGENT MARGIN	BETIC-RIF OROGENIC BELT (GIBRALTAR ARC) / BETIC CORDILLERA / CENTRAL ATLANTIC MAGMATIC PROVINCE / ZAMORANOS FORMATION	ALFARNATE	36.99	36.99	-4.26	-4.26	SAE			s_17?2 [25151]	NOT GIVEN [25151]			UPPER [25151]	TRIASSIC [25151]					VOL					WR [25151]	49.26	1.89		17.37				9.72	2.52	7.23	0.02		3.67	1.52	0.18
[25151]	CONVERGENT MARGIN	BETIC-RIF OROGENIC BELT (GIBRALTAR ARC) / BETIC CORDILLERA / CENTRAL ATLANTIC MAGMATIC PROVINCE / ZAMORANOS FORMATION	CALASPARRA	38.23	38.23	-1.7	-1.7	SAE			s_09F-03-CLZ [25151]	NOT GIVEN [25151]			UPPER [25151]	TRIASSIC [25151]					VOL					WR [25151]	45.98	1.23		15.93				9.23	2.22	10.18	0.01		8.65		0.175
[25151]	CONVERGENT MARGIN	BETIC-RIF OROGENIC BELT (GIBRALTAR ARC) / BETIC CORDILLERA / CENTRAL ATLANTIC MAGMATIC PROVINCE / ZAMORANOS FORMATION	BOBADILLA	37.04	37.04	-4.7	-4.7	SAE			s_03?4 [25151]	NOT GIVEN [25151]			UPPER [25151]	TRIASSIC [25151]					VOL					WR [25151]	48.92	1.11		14.76				4.83	8.49	6.81	0.026		4.12		0.118
[25151]	CONVERGENT MARGIN	BETIC-RIF OROGENIC BELT (GIBRALTAR ARC) / BETIC CORDILLERA / CENTRAL ATLANTIC MAGMATIC PROVINCE / ZAMORANOS FORMATION	CALASPARRA	38.23	38.23	-1.7	-1.7	SAE			s_09F-02-CLZ [25151]	NOT GIVEN [25151]			UPPER [25151]	TRIASSIC [25151]					VOL					WR [25151]	48.34	1.31		16.02				8.24	1.47	8.41	0.01		9.62	0.05	0.15
[25151]	CONVERGENT MARGIN	BETIC-RIF OROGENIC BELT (GIBRALTAR ARC) / BETIC CORDILLERA / CENTRAL ATLANTIC MAGMATIC PROVINCE / ZAMORANOS FORMATION	BOBADILLA	37.04	37.04	-4.7	-4.7	SAE			s_10?3 [25151]	NOT GIVEN [25151]			UPPER [25151]	TRIASSIC [25151]					VOL					WR [25151]	49.48	1.09		14.09				5.62	6.72	8.62	0.02		3.42	0.01	0.12
[25151]	CONVERGENT MARGIN	BETIC-RIF OROGENIC BELT (GIBRALTAR ARC) / BETIC CORDILLERA / CENTRAL ATLANTIC MAGMATIC PROVINCE / ZAMORANOS FORMATION	BOBADILLA	37.04	37.04	-4.7	-4.7	SAE			s_10?5 [25151]	NOT GIVEN [25151]			UPPER [25151]	TRIASSIC [25151]					VOL					WR [25151]	54.42	1.26		14.85				6.86	0.47	11.27	0.04		3.41	0.03	0.13
[25151]	CONVERGENT MARGIN	BETIC-RIF OROGENIC BELT (GIBRALTAR ARC) / BETIC CORDILLERA / CENTRAL ATLANTIC MAGMATIC PROVINCE / ZAMORANOS FORMATION	ABDALAJ蚐	36.95	36.95	-4.72	-4.72	SAE			s_10?1 [25151]	NOT GIVEN [25151]			UPPER [25151]	TRIASSIC [25151]					VOL					WR [25151]	49.89	1.29		10.71				11.74	5.59	7.76	0.07		1.23	1.45	0.21
[25151]	CONVERGENT MARGIN	BETIC-RIF OROGENIC BELT (GIBRALTAR ARC) / BETIC CORDILLERA / CENTRAL ATLANTIC MAGMATIC PROVINCE / ZAMORANOS FORMATION	ABDALAJ蚐	36.95	36.95	-4.72	-4.72	SAE			s_10?2 [25151]	NOT GIVEN [25151]			UPPER [25151]	TRIASSIC [25151]					VOL					WR [25151]	50.44	1.08		15.3				7.9	3.57	10.31	0.08		1.28	1.98	0.12
[25151]	CONVERGENT MARGIN	BETIC-RIF OROGENIC BELT (GIBRALTAR ARC) / BETIC CORDILLERA / CENTRAL ATLANTIC MAGMATIC PROVINCE / ZAMORANOS FORMATION	ABDALAJ蚐	36.95	36.95	-4.72	-4.72	SAE			s_10?3 [25151]	NOT GIVEN [25151]			UPPER [25151]	TRIASSIC [25151]					VOL					WR [25151]	50.79	1.23		14.99				8.46	0.57	13.42	0.03		1.27	0.05	0.12
[25151]	CONVERGENT MARGIN	BETIC-RIF OROGENIC BELT (GIBRALTAR ARC) / BETIC CORDILLERA / CENTRAL ATLANTIC MAGMATIC PROVINCE / ZAMORANOS FORMATION	ABDALAJ蚐	36.95	36.95	-4.72	-4.72	SAE			s_10?4 [25151]	NOT GIVEN [25151]			UPPER [25151]	TRIASSIC [25151]					VOL					WR [25151]	49.36	1.23		14.71				9.53	1.59	12.92	0.02		0.24	0.08	0.12
[25151]	CONVERGENT MARGIN	BETIC-RIF OROGENIC BELT (GIBRALTAR ARC) / BETIC CORDILLERA / CENTRAL ATLANTIC MAGMATIC PROVINCE / ZAMORANOS FORMATION	BOBADILLA	37.04	37.04	-4.7	-4.7	SAE			s_13?0-Z [25151]	NOT GIVEN [25151]			UPPER [25151]	TRIASSIC [25151]					VOL					WR [25151]	50.43	1.08		14.07				5.71	5.6	9.41	0.02		3.25		0.11
[25151]	CONVERGENT MARGIN	BETIC-RIF OROGENIC BELT (GIBRALTAR ARC) / BETIC CORDILLERA / CENTRAL ATLANTIC MAGMATIC PROVINCE / ZAMORANOS FORMATION	CEHEG蚇	38.09	38.09	-1.8	-1.8	SAE			s_13?0 [25151]	NOT GIVEN [25151]			UPPER [25151]	TRIASSIC [25151]					VOL					WR [25151]	51.91	1.17		14.8				9.65	9.52	5.95	0.16		0.76	3.6	0.15
[25151]	CONVERGENT MARGIN	BETIC-RIF OROGENIC BELT (GIBRALTAR ARC) / BETIC CORDILLERA / CENTRAL ATLANTIC MAGMATIC PROVINCE / ZAMORANOS FORMATION	CAMPILLOS	37.05	37.05	-4.87	-4.87	SAE			s_16?21 [25151]	NOT GIVEN [25151]			UPPER [25151]	TRIASSIC [25151]					VOL					WR [25151]	46.17	1.27		14.69				11.15	0.47	16.87	0.02		0.07	0.03	0.14
[25151]	CONVERGENT MARGIN	BETIC-RIF OROGENIC BELT (GIBRALTAR ARC) / BETIC CORDILLERA / CENTRAL ATLANTIC MAGMATIC PROVINCE / ZAMORANOS FORMATION	CAMPILLOS	37.05	37.05	-4.87	-4.87	SAE			s_16?22 [25151]	NOT GIVEN [25151]			UPPER [25151]	TRIASSIC [25151]					VOL					WR [25151]	50.83	1.15		14.53				8.96	7.45	7.65	0.16		1.22	3.51	0.13
[25151]	CONVERGENT MARGIN	BETIC-RIF OROGENIC BELT (GIBRALTAR ARC) / BETIC CORDILLERA / CENTRAL ATLANTIC MAGMATIC PROVINCE / ZAMORANOS FORMATION	BENAL贏 1	37.35	37.35	-3.16	-3.16	SAE			s_16-127A [25151]	NOT GIVEN [25151]			UPPER [25151]	TRIASSIC [25151]					VOL					WR [25151]	46.68	1.45		16.41				7.49	1.04	12.24			7.49		0.18
[25151]	CONVERGENT MARGIN	BETIC-RIF OROGENIC BELT (GIBRALTAR ARC) / BETIC CORDILLERA / CENTRAL ATLANTIC MAGMATIC PROVINCE / ZAMORANOS FORMATION	GARC虴Z	37.87	37.87	-3.46	-3.46	SAE			s_17?4 [25151]	NOT GIVEN [25151]			UPPER [25151]	TRIASSIC [25151]					VOL					WR [25151]	53.65	1.97		14.53				7.16	0.81	8.55	0.02		7.98	0.14	0.25
[25151]	CONVERGENT MARGIN	BETIC-RIF OROGENIC BELT (GIBRALTAR ARC) / BETIC CORDILLERA / CENTRAL ATLANTIC MAGMATIC PROVINCE / ZAMORANOS FORMATION	GARC虴Z	37.87	37.87	-3.46	-3.46	SAE			s_17-16C [25151]	NOT GIVEN [25151]			UPPER [25151]	TRIASSIC [25151]					VOL					WR [25151]	42.12	2.08		14.65				12.56	0.49	17.14	0.03		0.34	0.06	0.14
[25151]	CONVERGENT MARGIN	BETIC-RIF OROGENIC BELT (GIBRALTAR ARC) / BETIC CORDILLERA / CENTRAL ATLANTIC MAGMATIC PROVINCE / ZAMORANOS FORMATION	ABDALAJ蚐	36.95	36.95	-4.72	-4.72	SAE			s_13?1-Z [25151]	NOT GIVEN [25151]			UPPER [25151]	TRIASSIC [25151]					VOL					WR [25151]	49.19	1.22		15.2				8.24	0.61	15.58	0.02		0.12		0.12
[25151]	CONVERGENT MARGIN	BETIC-RIF OROGENIC BELT (GIBRALTAR ARC) / BETIC CORDILLERA / CENTRAL ATLANTIC MAGMATIC PROVINCE / ROCHA DA PENA-AMOROSA ZONE	ROCHA	37.25	37.25	-8.1	-8.1	SAE			s_14?5 [25151]	NOT GIVEN [25151]			UPPER [25151]	TRIASSIC [25151]					VOL					WR [25151]	50.78	1.09		15.98				6.97	9.24	9.93	0.12		0.27	1.95	0.12
[25151]	CONVERGENT MARGIN	BETIC-RIF OROGENIC BELT (GIBRALTAR ARC) / BETIC CORDILLERA / CENTRAL ATLANTIC MAGMATIC PROVINCE / ROCHA DA PENA-AMOROSA ZONE	ROCHA	37.25	37.25	-8.1	-8.1	SAE			s_14?7 [25151]	NOT GIVEN [25151]			UPPER [25151]	TRIASSIC [25151]					VOL					WR [25151]	51.84	1.34		16.08				7.53	7.61	9.04	0.11		0.83	2.03	0.15
[25151]	CONVERGENT MARGIN	BETIC-RIF OROGENIC BELT (GIBRALTAR ARC) / BETIC CORDILLERA / CENTRAL ATLANTIC MAGMATIC PROVINCE / ROCHA DA PENA-AMOROSA ZONE	BENAFIM	37.24	37.24	-8.13	-8.13	SAE			s_14?9 [25151]	NOT GIVEN [25151]			UPPER [25151]	TRIASSIC [25151]					VOL					WR [25151]	42.53	0.87		11.89				9.06	4.95	12.96	0.15		4.04		0.1
[25151]	CONVERGENT MARGIN	BETIC-RIF OROGENIC BELT (GIBRALTAR ARC) / BETIC CORDILLERA / CENTRAL ATLANTIC MAGMATIC PROVINCE / ROCHA DA PENA-AMOROSA ZONE	AMOROSA	37.25	37.25	-8.32	-8.32	SAE			s_14?0 [25151]	NOT GIVEN [25151]			UPPER [25151]	TRIASSIC [25151]					VOL					WR [25151]	49.46	1.14		17.74				6.21	6.45	10.21	0.05		0.55	1.55	0.12
[25151]	CONVERGENT MARGIN	BETIC-RIF OROGENIC BELT (GIBRALTAR ARC) / BETIC CORDILLERA / CENTRAL ATLANTIC MAGMATIC PROVINCE / ROCHA DA PENA-AMOROSA ZONE	AMOROSA	37.25	37.25	-8.32	-8.32	SAE			s_14?1 [25151]	NOT GIVEN [25151]			UPPER [25151]	TRIASSIC [25151]					VOL					WR [25151]	54.15	1.2		14.09				9.98	8.72	7.04	0.12		0.94	2.11	0.14
[25151]	CONVERGENT MARGIN	BETIC-RIF OROGENIC BELT (GIBRALTAR ARC) / BETIC CORDILLERA / CENTRAL ATLANTIC MAGMATIC PROVINCE / ROCHA DA PENA-AMOROSA ZONE	AMOROSA	37.25	37.25	-8.32	-8.32	SAE			s_14?4 [25151]	NOT GIVEN [25151]			UPPER [25151]	TRIASSIC [25151]					VOL					WR [25151]	50.44	0.84		12.94				8.5	11.56	10.85	0.11		0.46	1.51	0.08
[25151]	CONVERGENT MARGIN	BETIC-RIF OROGENIC BELT (GIBRALTAR ARC) / BETIC CORDILLERA / CENTRAL ATLANTIC MAGMATIC PROVINCE / ROCHA DA PENA-AMOROSA ZONE	FONTE V ALAMO	37.2	37.2	-8.35	-8.35	SAE			s_14?6 [25151]	NOT GIVEN [25151]			UPPER [25151]	TRIASSIC [25151]					VOL					WR [25151]	50.7	1.09		15.74				8.27	9.99	8.83	0.14		0.59	1.7	0.11
[9858]	CONVERGENT MARGIN	BETIC-RIF OROGENIC BELT (GIBRALTAR ARC) / BETIC CORDILLERA / NEOGENE ALBORAN VOLCANIC PROVINCE / CALDEAR VOLCANIC GROUP / HERNANDEZ FORMATION	LAS NEGRAS AREA	36.88	36.88	-2	-2	SAE			s_96Z51 [9858]	ANDESITE, PYROXENE [9858]	5000000 [9858]	17000000 [9858]		NEOGENE [9858]					VOL					WR [9858]	56.17	0.63		16.7		2.24	5.27		8.9	5.35	0.14		0.96	2.26	0.11
[9858]	CONVERGENT MARGIN	BETIC-RIF OROGENIC BELT (GIBRALTAR ARC) / BETIC CORDILLERA / NEOGENE ALBORAN VOLCANIC PROVINCE / CALDEAR VOLCANIC GROUP / HERNANDEZ FORMATION	LAS NEGRAS AREA	36.88	36.88	-2	-2	SAE			s_96Z52 [9858]	ANDESITE, PYROXENE [9858]	5000000 [9858]	17000000 [9858]		NEOGENE [9858]					VOL					WR [9858]	56.11	0.62		16.81		2.86	4.48		8.54	4.73	0.13		1.08	2.42	0.1
[9858]	CONVERGENT MARGIN	BETIC-RIF OROGENIC BELT (GIBRALTAR ARC) / BETIC CORDILLERA / NEOGENE ALBORAN VOLCANIC PROVINCE / CALDEAR VOLCANIC GROUP / HERNANDEZ FORMATION	LAS NEGRAS AREA	36.88	36.88	-2	-2	SAE			s_96Z53 [9858]	ANDESITE, PYROXENE [9858]	5000000 [9858]	17000000 [9858]		NEOGENE [9858]					VOL					WR [9858]	57.49	0.6		15.25		1.08	6.15		8.73	6.02	0.13		1.01	1.91	0.09
[9858]	CONVERGENT MARGIN	BETIC-RIF OROGENIC BELT (GIBRALTAR ARC) / BETIC CORDILLERA / NEOGENE ALBORAN VOLCANIC PROVINCE / CALDEAR VOLCANIC GROUP / HERNANDEZ FORMATION	LAS NEGRAS AREA	36.88	36.88	-2	-2	SAE			s_96Z54 [9858]	ANDESITE, PYROXENE [9858]	5000000 [9858]	17000000 [9858]		NEOGENE [9858]					VOL					WR [9858]	59.12	0.67		18		1.47	4.78		8.35	3.02	0.11		1.21	2.32	0.12
[9858]	CONVERGENT MARGIN	BETIC-RIF OROGENIC BELT (GIBRALTAR ARC) / BETIC CORDILLERA / NEOGENE ALBORAN VOLCANIC PROVINCE / CALDEAR VOLCANIC GROUP / HERNANDEZ FORMATION	LAS NEGRAS AREA	36.88	36.88	-2	-2	SAE			s_96Z56 [9858]	ANDESITE, PYROXENE [9858]	5000000 [9858]	17000000 [9858]		NEOGENE [9858]					VOL					WR [9858]	58.91	0.67		17.82		1.39	4.77		8.21	3.03	0.12		1.15	2.36	0.1
[9858]	CONVERGENT MARGIN	BETIC-RIF OROGENIC BELT (GIBRALTAR ARC) / BETIC CORDILLERA / NEOGENE ALBORAN VOLCANIC PROVINCE / CALDEAR VOLCANIC GROUP / HERNANDEZ FORMATION	LAS NEGRAS AREA	36.88	36.88	-2	-2	SAE			s_96Z58 [9858]	ANDESITE, PYROXENE [9858]	5000000 [9858]	17000000 [9858]		NEOGENE [9858]					VOL					WR [9858]	57.25	0.68		16.06		2.33	4.68		8.72	5.43	0.13		1.09	2.39	0.13
[9858]	CONVERGENT MARGIN	BETIC-RIF OROGENIC BELT (GIBRALTAR ARC) / BETIC CORDILLERA / NEOGENE ALBORAN VOLCANIC PROVINCE / CALDEAR VOLCANIC GROUP / HERNANDEZ FORMATION	LAS NEGRAS AREA	36.88	36.88	-2	-2	SAE			s_96Z59 [9858]	ANDESITE, PYROXENE [9858]	5000000 [9858]	17000000 [9858]		NEOGENE [9858]					VOL					WR [9858]	58.11	0.64		15.45		2	5.3		8.53	5.59	0.14		1.05	1.98	0.11
[7658]	CONVERGENT MARGIN	BETIC-RIF OROGENIC BELT (GIBRALTAR ARC) / BETIC CORDILLERA / NEOGENE ALBORAN VOLCANIC PROVINCE / CALDEAR VOLCANIC GROUP / HERNANDEZ FORMATION	LAS NEGRAS AREA	36.88	36.88	-2	-2	SAE			s_96Z61 [7658]	ANDESITE, PYROXENE [7658]	5000000 [7658]	17000000 [7658]		NEOGENE [7658]					VOL					WR [7658]	57.91	0.6		15.45		1.07	6.34		8.55	5.52	0.13		1.09	1.88	0.1
[7658]	CONVERGENT MARGIN	BETIC-RIF OROGENIC BELT (GIBRALTAR ARC) / BETIC CORDILLERA / NEOGENE ALBORAN VOLCANIC PROVINCE / CALDEAR VOLCANIC GROUP / HERNANDEZ FORMATION	LAS NEGRAS AREA	36.88	36.88	-2	-2	SAE			s_96Z62 [7658]	ANDESITE, PYROXENE [7658]	5000000 [7658]	17000000 [7658]		NEOGENE [7658]					VOL					WR [7658]	57.41	0.65		16.64		2.57	4.56		8.24	4.69	0.12		1.24	2.53	0.12
[7658]	CONVERGENT MARGIN	BETIC-RIF OROGENIC BELT (GIBRALTAR ARC) / BETIC CORDILLERA / NEOGENE ALBORAN VOLCANIC PROVINCE / CALDEAR VOLCANIC GROUP / HERNANDEZ FORMATION	LAS NEGRAS AREA	36.88	36.88	-2	-2	SAE			s_96Z63 [7658]	ANDESITE, PYROXENE [7658]	5000000 [7658]	17000000 [7658]		NEOGENE [7658]					VOL					WR [7658]	58.52	0.68		17.74		0.4	5.61		8.16	2.82	0.11		1.43	2.19	0.14
[7658]	CONVERGENT MARGIN	BETIC-RIF OROGENIC BELT (GIBRALTAR ARC) / BETIC CORDILLERA / NEOGENE ALBORAN VOLCANIC PROVINCE / CALDEAR VOLCANIC GROUP / BUJO FORMATION	LAS NEGRAS AREA	36.88	36.88	-2	-2	SAE			s_96Z64 [7658]	ANDESITE, PYROXENE [7658]	5000000 [7658]	17000000 [7658]		NEOGENE [7658]					VOL					WR [7658]	61.93	0.56		15.55		2.2	3.98		6.76	3.94	0.1		1.85	2.4	0.11
[7658]	CONVERGENT MARGIN	BETIC-RIF OROGENIC BELT (GIBRALTAR ARC) / BETIC CORDILLERA / NEOGENE ALBORAN VOLCANIC PROVINCE / CALDEAR VOLCANIC GROUP / BUJO FORMATION	LAS NEGRAS AREA	36.88	36.88	-2	-2	SAE			s_96Z65 [7658]	ANDESITE, PYROXENE [7658]	5000000 [7658]	17000000 [7658]		NEOGENE [7658]					VOL					WR [7658]	62.58	0.54		15.35		1.52	4.28		6.61	3.7	0.11		1.75	2.55	0.11
[7658]	CONVERGENT MARGIN	BETIC-RIF OROGENIC BELT (GIBRALTAR ARC) / BETIC CORDILLERA / NEOGENE ALBORAN VOLCANIC PROVINCE / CALDEAR VOLCANIC GROUP / BUJO FORMATION	LAS NEGRAS AREA	36.88	36.88	-2	-2	SAE			s_96Z66 [7658]	ANDESITE, PYROXENE [7658]	5000000 [7658]	17000000 [7658]		NEOGENE [7658]					VOL					WR [7658]	59.33	0.62		15.75		1.62	5.41		7.83	4.55	0.13		1.28	2.29	0.12
[7658]	CONVERGENT MARGIN	BETIC-RIF OROGENIC BELT (GIBRALTAR ARC) / BETIC CORDILLERA / NEOGENE ALBORAN VOLCANIC PROVINCE / CALDEAR VOLCANIC GROUP / BUJO FORMATION	LAS NEGRAS AREA	36.88	36.88	-2	-2	SAE			s_96Z67 [7658]	ANDESITE, PYROXENE [7658]	5000000 [7658]	17000000 [7658]		NEOGENE [7658]					VOL					WR [7658]	60.42	0.61		15.48		1.71	5.11		7.32	4.19	0.13		1.48	2.41	0.12
[7658]	CONVERGENT MARGIN	BETIC-RIF OROGENIC BELT (GIBRALTAR ARC) / BETIC CORDILLERA / NEOGENE ALBORAN VOLCANIC PROVINCE / CALDEAR VOLCANIC GROUP / BUJO FORMATION	LAS NEGRAS AREA	36.88	36.88	-2	-2	SAE			s_96Z68 [7658]	ANDESITE, PYROXENE [7658]	5000000 [7658]	17000000 [7658]		NEOGENE [7658]					VOL					WR [7658]	62.43	0.53		15.45		1.63	4.34		6.53	3.72	0.11		1.75	2.51	0.1
[7658]	CONVERGENT MARGIN	BETIC-RIF OROGENIC BELT (GIBRALTAR ARC) / BETIC CORDILLERA / NEOGENE ALBORAN VOLCANIC PROVINCE / CALDEAR VOLCANIC GROUP / BUJO FORMATION	LAS NEGRAS AREA	36.88	36.88	-2	-2	SAE			s_96Z69 [7658]	ANDESITE, PYROXENE [7658]	5000000 [7658]	17000000 [7658]		NEOGENE [7658]					VOL					WR [7658]	62.25	0.53		15.29		1.54	4.37	5.75	6.45	3.62	0.12		1.81	2.53	0.1
[7658]	CONVERGENT MARGIN	BETIC-RIF OROGENIC BELT (GIBRALTAR ARC) / BETIC CORDILLERA / NEOGENE ALBORAN VOLCANIC PROVINCE / CALDEAR VOLCANIC GROUP / BUJO FORMATION	LAS NEGRAS AREA	36.88	36.88	-2	-2	SAE			s_96Z70 [7658]	ANDESITE, PYROXENE [7658]	5000000 [7658]	17000000 [7658]		NEOGENE [7658]					VOL					WR [7658]	58.5	0.66		15.51		1.62	5.41	6.87	8.04	4.92	0.13		1.15	2.27	0.14
[7658]	CONVERGENT MARGIN	BETIC-RIF OROGENIC BELT (GIBRALTAR ARC) / BETIC CORDILLERA / NEOGENE ALBORAN VOLCANIC PROVINCE / CALDEAR VOLCANIC GROUP / BUJO FORMATION	LAS NEGRAS AREA	36.88	36.88	-2	-2	SAE			s_96Z71 [7658]	ANDESITE, PYROXENE [7658]	5000000 [7658]	17000000 [7658]		NEOGENE [7658]					VOL					WR [7658]	59.82	0.64		15.54		1.68	5.01	6.52	7.45	4.39	0.12		1.37	2.4	0.14
[7658]	CONVERGENT MARGIN	BETIC-RIF OROGENIC BELT (GIBRALTAR ARC) / BETIC CORDILLERA / NEOGENE ALBORAN VOLCANIC PROVINCE / CALDEAR VOLCANIC GROUP / BUJO FORMATION	LAS NEGRAS AREA	36.88	36.88	-2	-2	SAE			s_96Z72 [7658]	ANDESITE, PYROXENE [7658]	5000000 [7658]	17000000 [7658]		NEOGENE [7658]					VOL					WR [7658]	61.54	0.56		15.25		1.14	4.67	5.7	6.66	3.84	0.11		1.61	2.54	0.13
[7658]	CONVERGENT MARGIN	BETIC-RIF OROGENIC BELT (GIBRALTAR ARC) / BETIC CORDILLERA / NEOGENE ALBORAN VOLCANIC PROVINCE / CALDEAR VOLCANIC GROUP / BUJO FORMATION	LAS NEGRAS AREA	36.88	36.88	-2	-2	SAE			s_96Z73 [7658]	ANDESITE, PYROXENE [7658]	5000000 [7658]	17000000 [7658]		NEOGENE [7658]					VOL					WR [7658]	58.95	0.66		15.56		0.78	5.82	6.53	7.82	4.71	0.13		1.39	2.22	0.13
[7658]	CONVERGENT MARGIN	BETIC-RIF OROGENIC BELT (GIBRALTAR ARC) / BETIC CORDILLERA / NEOGENE ALBORAN VOLCANIC PROVINCE / CALDEAR VOLCANIC GROUP / BUJO FORMATION	LAS NEGRAS AREA	36.88	36.88	-2	-2	SAE			s_96Z74 [7658]	ANDESITE, PYROXENE [7658]	5000000 [7658]	17000000 [7658]		NEOGENE [7658]					VOL					WR [7658]	58.97	0.65		15.56		1.1	5.78	6.77	7.84	4.71	0.13		1.15	2.43	0.14
[7658]	CONVERGENT MARGIN	BETIC-RIF OROGENIC BELT (GIBRALTAR ARC) / BETIC CORDILLERA / NEOGENE ALBORAN VOLCANIC PROVINCE / CALDEAR VOLCANIC GROUP / VIUDA FORMATION	LAS NEGRAS AREA	36.88	36.88	-2	-2	SAE			s_96Z75 [7658]	DACITE, PYROXENE [7658]	5000000 [7658]	17000000 [7658]		NEOGENE [7658]					VOL					WR [7658]	64.34	0.39		14.9		1.79	2.96	4.57	5.63	3.16	0.09		1.88	2.61	0.07
[7658]	CONVERGENT MARGIN	BETIC-RIF OROGENIC BELT (GIBRALTAR ARC) / BETIC CORDILLERA / NEOGENE ALBORAN VOLCANIC PROVINCE / CALDEAR VOLCANIC GROUP / VIUDA FORMATION	LAS NEGRAS AREA	36.88	36.88	-2	-2	SAE			s_96Z76 [7658]	DACITE, PYROXENE [7658]	5000000 [7658]	17000000 [7658]		NEOGENE [7658]					VOL					WR [7658]	62.99	0.4		14.73		2.56	2.49	4.79	5.73	3.35	0.09		1.68	2.48	0.08
[7658]	CONVERGENT MARGIN	BETIC-RIF OROGENIC BELT (GIBRALTAR ARC) / BETIC CORDILLERA / NEOGENE ALBORAN VOLCANIC PROVINCE / CALDEAR VOLCANIC GROUP / VIUDA FORMATION	LAS NEGRAS AREA	36.88	36.88	-2	-2	SAE			s_96Z77 [7658]	DACITE, PYROXENE [7658]	5000000 [7658]	17000000 [7658]		NEOGENE [7658]					VOL					WR [7658]	65.19	0.45		14.99		2.38	2.28	4.42	5.32	2.33	0.09		2.24	2.72	0.08
[7658]	CONVERGENT MARGIN	BETIC-RIF OROGENIC BELT (GIBRALTAR ARC) / BETIC CORDILLERA / NEOGENE ALBORAN VOLCANIC PROVINCE / CALDEAR VOLCANIC GROUP / VIUDA FORMATION	LAS NEGRAS AREA	36.88	36.88	-2	-2	SAE			s_96Z78 [7658]	DACITE, PYROXENE [7658]	5000000 [7658]	17000000 [7658]		NEOGENE [7658]					VOL					WR [7658]	64.7	0.4		14.85		1.65	3.15	4.64	5.63	3.1	0.1		1.87	2.65	0.1
[7658]	CONVERGENT MARGIN	BETIC-RIF OROGENIC BELT (GIBRALTAR ARC) / BETIC CORDILLERA / NEOGENE ALBORAN VOLCANIC PROVINCE / CALDEAR VOLCANIC GROUP / VIUDA FORMATION	LAS NEGRAS AREA	36.88	36.88	-2	-2	SAE			s_96Z79 [7658]	DACITE, PYROXENE [7658]	5000000 [7658]	17000000 [7658]		NEOGENE [7658]					VOL					WR [7658]	67.95	0.5		15.04		2.5	0.64	2.89	5.68	0.89	0.03		2.35	2.66	0.12
[7658]	CONVERGENT MARGIN	BETIC-RIF OROGENIC BELT (GIBRALTAR ARC) / BETIC CORDILLERA / NEOGENE ALBORAN VOLCANIC PROVINCE / CALDEAR VOLCANIC GROUP / VIUDA FORMATION	LAS NEGRAS AREA	36.88	36.88	-2	-2	SAE			s_96Z80 [7658]	RHYOLITE, PYROXENE [7658]	5000000 [7658]	17000000 [7658]		NEOGENE [7658]					VOL					WR [7658]	72.4	0.38		13.04		2.98	0.67	3.35	4.18	0.91	0.05		2.23	2.49	0.1
[7658]	CONVERGENT MARGIN	BETIC-RIF OROGENIC BELT (GIBRALTAR ARC) / BETIC CORDILLERA / NEOGENE ALBORAN VOLCANIC PROVINCE / CALDEAR VOLCANIC GROUP / VIUDA FORMATION	LAS NEGRAS AREA	36.88	36.88	-2	-2	SAE			s_96Z81 [7658]	DACITE, PYROXENE [7658]	5000000 [7658]	17000000 [7658]		NEOGENE [7658]					VOL					WR [7658]	65.44	0.46		15		1.72	2.74	4.29	5.34	2.58	0.09		2.14	2.97	0.1
[7658]	CONVERGENT MARGIN	BETIC-RIF OROGENIC BELT (GIBRALTAR ARC) / BETIC CORDILLERA / NEOGENE ALBORAN VOLCANIC PROVINCE / CALDEAR VOLCANIC GROUP / VIUDA FORMATION	LAS NEGRAS AREA	36.88	36.88	-2	-2	SAE			s_96Z82 [7658]	DACITE, PYROXENE [7658]	5000000 [7658]	17000000 [7658]		NEOGENE [7658]					VOL					WR [7658]	65.74	0.46		15.28		1.83	2.6	4.24	5.51	2.66	0.1		2.21	2.8	0.1
[7658]	CONVERGENT MARGIN	BETIC-RIF OROGENIC BELT (GIBRALTAR ARC) / BETIC CORDILLERA / NEOGENE ALBORAN VOLCANIC PROVINCE / CALDEAR VOLCANIC GROUP / VIUDA FORMATION	LAS NEGRAS AREA	36.88	36.88	-2	-2	SAE			s_96Z83 [7658]	DACITE, PYROXENE [7658]	5000000 [7658]	17000000 [7658]		NEOGENE [7658]					VOL					WR [7658]	65.32	0.47		15.08		4.12	0.6	4.3	5.27	2.51	0.04		2.41	2.5	0.09
[7658]	CONVERGENT MARGIN	BETIC-RIF OROGENIC BELT (GIBRALTAR ARC) / BETIC CORDILLERA / NEOGENE ALBORAN VOLCANIC PROVINCE / CALDEAR VOLCANIC GROUP / VIUDA FORMATION	LAS NEGRAS AREA	36.88	36.88	-2	-2	SAE			s_96Z84 [7658]	RHYOLITE, PYROXENE [7658]	5000000 [7658]	17000000 [7658]		NEOGENE [7658]					VOL					WR [7658]	70.81	0.38		14.11		1.44	0.68	1.98	5.03	1.02	0.02		2.48	2.53	0.08
[7658]	CONVERGENT MARGIN	BETIC-RIF OROGENIC BELT (GIBRALTAR ARC) / BETIC CORDILLERA / NEOGENE ALBORAN VOLCANIC PROVINCE / CALDEAR VOLCANIC GROUP / VIUDA FORMATION	LAS NEGRAS AREA	36.88	36.88	-2	-2	SAE			s_96Z85 [7658]	DACITE, PYROXENE [7658]	5000000 [7658]	17000000 [7658]		NEOGENE [7658]					VOL					WR [7658]	64.73	0.46		15.06		1.37	3.12	4.35	5.69	2.71	0.09		1.92	2.68	0.09
[7716]	CONVERGENT MARGIN	BETIC-RIF OROGENIC BELT (GIBRALTAR ARC) / BETIC CORDILLERA / NEOGENE ALBORAN VOLCANIC PROVINCE / VIUDA FORMATION	CABO DE GATA	36.72	36.72	-2.2	-2.2	SAE			s_GAT-7 [7716]	ANDESITE, BASALTIC [7716]	5000000 [7716]	17000000 [7716]		NEOGENE [7716]					VOL					WR [7716]	54.47	0.6		17.93		3.25	3.88		8.91	5.55	0.13		1.28	1.16	0.13
[7716]	CONVERGENT MARGIN	BETIC-RIF OROGENIC BELT (GIBRALTAR ARC) / BETIC CORDILLERA / NEOGENE ALBORAN VOLCANIC PROVINCE / VIUDA FORMATION	CABO DE GATA	36.72	36.72	-2.2	-2.2	SAE			s_GAT-8 [7716]	ANDESITE [7716]	5000000 [7716]	17000000 [7716]		NEOGENE [7716]					VOL					WR [7716]	56.87	0.64		16.72		1.96	5.29		8.96	3.93	0.13		1.17	2.55	0.14
[7716]	CONVERGENT MARGIN	BETIC-RIF OROGENIC BELT (GIBRALTAR ARC) / BETIC CORDILLERA / NEOGENE ALBORAN VOLCANIC PROVINCE / VIUDA FORMATION	CABO DE GATA	36.72	36.72	-2.2	-2.2	SAE			s_GAT-18 [7716]	ANDESITE [7716]	5000000 [7716]	17000000 [7716]		NEOGENE [7716]					VOL					WR [7716]	60.07	0.4		16.05		1.53	4.63		8.35	4.35	0.11		1.15	1.43	0.11
[7716]	CONVERGENT MARGIN	BETIC-RIF OROGENIC BELT (GIBRALTAR ARC) / BETIC CORDILLERA / NEOGENE ALBORAN VOLCANIC PROVINCE / VIUDA FORMATION	CABO DE GATA	36.72	36.72	-2.2	-2.2	SAE			s_GAT-19 [7716]	ANDESITE [7716]	5000000 [7716]	17000000 [7716]		NEOGENE [7716]					VOL					WR [7716]	60.71	0.46		16.14		2.12	3.04		6.73	2.4	0.11		2.28	2.12	0.12
[7716]	CONVERGENT MARGIN	BETIC-RIF OROGENIC BELT (GIBRALTAR ARC) / BETIC CORDILLERA / NEOGENE ALBORAN VOLCANIC PROVINCE / VIUDA FORMATION	CABO DE GATA	36.72	36.72	-2.2	-2.2	SAE			s_GAT-10 [7716]	ANDESITE [7716]	5000000 [7716]	17000000 [7716]		NEOGENE [7716]					VOL					WR [7716]	60.81	0.56		16.12		1.75	4.02		7.55	2.98	0.11		1.51	2.4	0.1
[7716]	CONVERGENT MARGIN	BETIC-RIF OROGENIC BELT (GIBRALTAR ARC) / BETIC CORDILLERA / NEOGENE ALBORAN VOLCANIC PROVINCE / VIUDA FORMATION	CABO DE GATA	36.72	36.72	-2.2	-2.2	SAE			s_GAT-11 [7716]	DACITE [7716]	5000000 [7716]	17000000 [7716]		NEOGENE [7716]					VOL					WR [7716]	63.78	0.51		15.76		1.58	3.42		5.9	2.21	0.09		1.85	2.52	0.09
[7716]	CONVERGENT MARGIN	BETIC-RIF OROGENIC BELT (GIBRALTAR ARC) / BETIC CORDILLERA / NEOGENE ALBORAN VOLCANIC PROVINCE / VIUDA FORMATION	MAR MENOR	37.72	37.72	-0.8	-0.8	SAE			s_CAR-1 [7716]	ANDESITE [7716]	5000000 [7716]	17000000 [7716]		NEOGENE [7716]					VOL					WR [7716]	61.89	0.59		16.7		1.34	3.37		6.18	2.51	0.07		2.17	1.76	0.16
[7716]	CONVERGENT MARGIN	BETIC-RIF OROGENIC BELT (GIBRALTAR ARC) / BETIC CORDILLERA / NEOGENE ALBORAN VOLCANIC PROVINCE / VIUDA FORMATION	MAR MENOR	37.72	37.72	-0.8	-0.8	SAE			s_CIE-1 [7716]	ANDESITE [7716]	5000000 [7716]	17000000 [7716]		NEOGENE [7716]					VOL					WR [7716]	62.47	0.65		14.96		0.89	4.16		5.2	2.96	0.09		2.22	1.8	0.18
[7716]	CONVERGENT MARGIN	BETIC-RIF OROGENIC BELT (GIBRALTAR ARC) / BETIC CORDILLERA / NEOGENE ALBORAN VOLCANIC PROVINCE / EL HOYAZO		37	37	-2.4	-2.4	SAE			s_GAT-14 [7716]	ANDESITE [7716]	5000000 [7716]	17000000 [7716]		NEOGENE [7716]					VOL					WR [7716]	61.44	0.77		17.32		1.29	3.7		3.04	1.95	0.06		2.78	1.99	0.14
[7716]	CONVERGENT MARGIN	BETIC-RIF OROGENIC BELT (GIBRALTAR ARC) / BETIC CORDILLERA / NEOGENE ALBORAN VOLCANIC PROVINCE / MAZARRON		37.6	37.6	-1.32	-1.32	SAE			s_MAZ-10 [7716]	DACITE [7716]	5000000 [7716]	17000000 [7716]		NEOGENE [7716]					VOL					WR [7716]	64	0.58		16.02		0.65	4.09		4.83	2.1	0.08		2.61	2.48	0.21
[7716]	CONVERGENT MARGIN	BETIC-RIF OROGENIC BELT (GIBRALTAR ARC) / BETIC CORDILLERA / NEOGENE ALBORAN VOLCANIC PROVINCE / VIUDA FORMATION	CARTAGENA	37.6	37.6	-0.98	-0.98	SAE			s_ATA-1 [7716]	TRACHYBASALT [7716]	5000000 [7716]	17000000 [7716]		NEOGENE [7716]					VOL					WR [7716]	58.24	0.73		16.25		1.73	2.91		5.5	2.94	0.08		4.67	2.12	0.57
[7716]	CONVERGENT MARGIN	BETIC-RIF OROGENIC BELT (GIBRALTAR ARC) / BETIC CORDILLERA / NEOGENE ALBORAN VOLCANIC PROVINCE / VIUDA FORMATION	CARTAGENA	37.6	37.6	-0.98	-0.98	SAE			s_BEA-1 [7716]	TRACHYBASALT [7716]	5000000 [7716]	17000000 [7716]		NEOGENE [7716]					VOL					WR [7716]	59.16	0.89		15.05		1.22	3.45		5.19	3.19	0.07		5.15	2.03	0.79
[7716]	CONVERGENT MARGIN	BETIC-RIF OROGENIC BELT (GIBRALTAR ARC) / BETIC CORDILLERA / NEOGENE ALBORAN VOLCANIC PROVINCE / MAZARRON		37.6	37.6	-1.32	-1.32	SAE			s_MAZ-5 [7716]	TRACHYBASALT [7716]	5000000 [7716]	17000000 [7716]		NEOGENE [7716]					VOL					WR [7716]	62.88	0.47		14.53		1.03	3.11		2.91	2.31	0.07		3.94	1.87	0.36
[7716]	CONVERGENT MARGIN	BETIC-RIF OROGENIC BELT (GIBRALTAR ARC) / BETIC CORDILLERA / NEOGENE ALBORAN VOLCANIC PROVINCE / MAZARRON		37.6	37.6	-1.32	-1.32	SAE			s_MAZ-7 [7716]	LATITE [7716]	5000000 [7716]	17000000 [7716]		NEOGENE [7716]					VOL					WR [7716]	63.68	0.71		15.53		0.49	3.54		2.71	1.56	0.07		4.55	1.74	0.32
[7716]	CONVERGENT MARGIN	BETIC-RIF OROGENIC BELT (GIBRALTAR ARC) / BETIC CORDILLERA / NEOGENE ALBORAN VOLCANIC PROVINCE / MAZARRON		37.6	37.6	-1.32	-1.32	SAE			s_MAZ-8 [7716]	LATITE [7716]	5000000 [7716]	17000000 [7716]		NEOGENE [7716]					VOL					WR [7716]	64.19	0.63		16.22		0.81	3.26		2.57	1.58	0.05		4.43	2.25	0.42
[7716]	CONVERGENT MARGIN	BETIC-RIF OROGENIC BELT (GIBRALTAR ARC) / BETIC CORDILLERA / NEOGENE ALBORAN VOLCANIC PROVINCE / VERA / VIUDA FORMATION		37.25	37.25	-1.67	-1.67	SAE			s_GAR-1 [7716]	LATITE [7716]	5000000 [7716]	17000000 [7716]		NEOGENE [7716]					VOL					WR [7716]	66.62	0.65		15.1		1.87	1.34		2.83	1.77	0.03		4.51	1.46	0.65
[7716]	CONVERGENT MARGIN	BETIC-RIF OROGENIC BELT (GIBRALTAR ARC) / BETIC CORDILLERA / NEOGENE ALBORAN VOLCANIC PROVINCE / VERA / VIUDA FORMATION		37.25	37.25	-1.67	-1.67	SAE			s_ALI-1 [7716]	LATITE [7716]	5000000 [7716]	17000000 [7716]		NEOGENE [7716]					VOL					WR [7716]	66.82	0.64		16.09		0.71	1.55		2.39	0.98	0.02		3.37	2.33	0.25
[7716]	CONVERGENT MARGIN	BETIC-RIF OROGENIC BELT (GIBRALTAR ARC) / BETIC CORDILLERA / NEOGENE ALBORAN VOLCANIC PROVINCE / JUMILLA / VIUDA FORMATION		38.48	38.48	-1.28	-1.28	SAE			s_JUM-5 [7716]	LAMPROITE [7716]	5000000 [7716]	17000000 [7716]		NEOGENE [7716]					VOL					WR [7716]	48.99	1.54		8.45		3.94	1.98		7.65	16.68	0.09		6.86	1.13	1.25
[7716]	CONVERGENT MARGIN	BETIC-RIF OROGENIC BELT (GIBRALTAR ARC) / BETIC CORDILLERA / NEOGENE ALBORAN VOLCANIC PROVINCE / ALJORRA / VIUDA FORMATION		37.7	37.7	-1.08	-1.08	SAE			s_JUM-5 [7716]	LAMPROITE [7716]	5000000 [7716]	17000000 [7716]		NEOGENE [7716]					VOL					WR [7716]	54.05	0.91		13.35		5.31	1.09		7.28	8.37	0.11		5.77	1.39	0.65
[7716]	CONVERGENT MARGIN	BETIC-RIF OROGENIC BELT (GIBRALTAR ARC) / BETIC CORDILLERA / NEOGENE ALBORAN VOLCANIC PROVINCE / VERA / VIUDA FORMATION		37.25	37.25	-1.67	-1.67	SAE			s_VER-4 [7716]	LAMPROITE [7716]	5000000 [7716]	17000000 [7716]		NEOGENE [7716]					VOL					WR [7716]	55.33	1.4		10.7		0.99	3.96		2.92	11.91	0.08		3.48	2.93	0.63
[7716]	CONVERGENT MARGIN	BETIC-RIF OROGENIC BELT (GIBRALTAR ARC) / BETIC CORDILLERA / NEOGENE ALBORAN VOLCANIC PROVINCE / CANCARIX / VIUDA FORMATION		38.42	38.42	-1.58	-1.58	SAE			s_CAN-1 [7716]	LAMPROITE [7716]	5000000 [7716]	17000000 [7716]		NEOGENE [7716]					VOL					WR [7716]	55.33	1.59		9.29		1.89	3.23		3.27	12.97	0.07		7.99	0.52	1.09
[7716]	CONVERGENT MARGIN	BETIC-RIF OROGENIC BELT (GIBRALTAR ARC) / BETIC CORDILLERA / NEOGENE ALBORAN VOLCANIC PROVINCE / BARQUEROS / VIUDA FORMATION		37.93	37.93	-1.37	-1.37	SAE			s_BAR-1 [7716]	LAMPROITE [7716]	5000000 [7716]	17000000 [7716]		NEOGENE [7716]					VOL					WR [7716]	55.32	1.63		11.24		2.25	3.4		3.59	9.48	0.07		6.88	1.25	0.72
[7716]	CONVERGENT MARGIN	BETIC-RIF OROGENIC BELT (GIBRALTAR ARC) / BETIC CORDILLERA / NEOGENE ALBORAN VOLCANIC PROVINCE / FORTUNA / VIUDA FORMATION		38.18	38.18	-1.12	-1.12	SAE			s_FOR-1 [7716]	FORTUNITE [7716]	5000000 [7716]	17000000 [7716]		NEOGENE [7716]					VOL					WR [7716]	55.82	1.48		11.49		2.56	2.98		2.44	19.77	0.08		7.93	0.97	0.85
[7716]	CONVERGENT MARGIN	BETIC-RIF OROGENIC BELT (GIBRALTAR ARC) / BETIC CORDILLERA / NEOGENE ALBORAN VOLCANIC PROVINCE / VIUDA FORMATION	SALMERON	38.33	38.33	-1.7	-1.7	SAE			s_CMO-1 [7716]	FORTUNITE [7716]	5000000 [7716]	17000000 [7716]		NEOGENE [7716]					VOL					WR [7716]	56.88	1.52		9.04		2.29	2.79		3.03	11.56	0.08		8.45	1.64	1.08
[7716]	CONVERGENT MARGIN	BETIC-RIF OROGENIC BELT (GIBRALTAR ARC) / BETIC CORDILLERA / NEOGENE ALBORAN VOLCANIC PROVINCE / MAZARRON		37.6	37.6	-1.32	-1.32	SAE			s_MAZ-16 [7716]	GNEISS [7716]	5000000 [7716]	17000000 [7716]		NEOGENE [7716]					MET					WR [7716]	48.12	1.36		26.11				10.01	1.86	3.18	0.3		4.27	1.23	0.09
[7716]	CONVERGENT MARGIN	BETIC-RIF OROGENIC BELT (GIBRALTAR ARC) / BETIC CORDILLERA / NEOGENE ALBORAN VOLCANIC PROVINCE / MAZARRON		37.6	37.6	-1.32	-1.32	SAE			s_MAZ-15 [7716]	GNEISS [7716]	5000000 [7716]	17000000 [7716]		NEOGENE [7716]					MET					WR [7716]	49.36	1.3		27.69				6.87	1.38	1.75	0.08		4.25	1.95	0.15
[7716]	CONVERGENT MARGIN	BETIC-RIF OROGENIC BELT (GIBRALTAR ARC) / BETIC CORDILLERA / NEOGENE ALBORAN VOLCANIC PROVINCE / MAZARRON		37.6	37.6	-1.32	-1.32	SAE			s_MAZ-14 [7716]	GNEISS [7716]	5000000 [7716]	17000000 [7716]		NEOGENE [7716]					MET					WR [7716]	50.33	1.4		26.63				7.54	1.73	1.73	0.13		3.69	3.38	0.24
[7716]	CONVERGENT MARGIN	BETIC-RIF OROGENIC BELT (GIBRALTAR ARC) / BETIC CORDILLERA / NEOGENE ALBORAN VOLCANIC PROVINCE / MAZARRON		37.6	37.6	-1.32	-1.32	SAE			s_MAZ-24 [7716]	GNEISS [7716]	5000000 [7716]	17000000 [7716]		NEOGENE [7716]					MET					WR [7716]	42.05	1.48		33.9				10.01	2.73	2.62	0.22		1.58	1.4	0.26
[7716]	CONVERGENT MARGIN	BETIC-RIF OROGENIC BELT (GIBRALTAR ARC) / BETIC CORDILLERA / NEOGENE ALBORAN VOLCANIC PROVINCE / MAZARRON		37.6	37.6	-1.32	-1.32	SAE			s_MAZ-57A [7716]	GNEISS [7716]	5000000 [7716]	17000000 [7716]		NEOGENE [7716]					MET					WR [7716]	47.03	1.51		29.73				7.76	3.24	2.09	0.11		3.3	1.77	0.13
[7716]	CONVERGENT MARGIN	BETIC-RIF OROGENIC BELT (GIBRALTAR ARC) / BETIC CORDILLERA / NEOGENE ALBORAN VOLCANIC PROVINCE / MAZARRON		37.6	37.6	-1.32	-1.32	SAE			s_MAZ-20 [7716]	GNEISS [7716]	5000000 [7716]	17000000 [7716]		NEOGENE [7716]					MET					WR [7716]	45.29	1.64		32.45				9.33	3.21	3.67	0.08		0.79	0.9	0.25
[7716]	CONVERGENT MARGIN	BETIC-RIF OROGENIC BELT (GIBRALTAR ARC) / BETIC CORDILLERA / NEOGENE ALBORAN VOLCANIC PROVINCE / MAZARRON		37.6	37.6	-1.32	-1.32	SAE			s_MAZ-17A [7716]	GNEISS [7716]	5000000 [7716]	17000000 [7716]		NEOGENE [7716]					MET					WR [7716]	46.41	1.41		31.89				8.3	3.29	2.86	0.2		1.66	1.8	0.16
[7716]	CONVERGENT MARGIN	BETIC-RIF OROGENIC BELT (GIBRALTAR ARC) / BETIC CORDILLERA / NEOGENE ALBORAN VOLCANIC PROVINCE / MAZARRON		37.6	37.6	-1.32	-1.32	SAE			s_MAZ-22 [7716]	GNEISS [7716]	5000000 [7716]	17000000 [7716]		NEOGENE [7716]					MET					WR [7716]	47.49	1.42		29.49				8.79	2.34	2.91	0.28		3.06	1.61	0.1
[7716]	CONVERGENT MARGIN	BETIC-RIF OROGENIC BELT (GIBRALTAR ARC) / BETIC CORDILLERA / NEOGENE ALBORAN VOLCANIC PROVINCE / VIUDA FORMATION	MAR MENOR	37.72	37.72	-0.8	-0.8	SAE			s_MAN-7 [7716]	GNEISS [7716]	5000000 [7716]	17000000 [7716]		NEOGENE [7716]					MET					WR [7716]	43.43	1.8		34.82				10.66	1.44	2.58	0.17		0.31	1.19	0.15
[7716]	CONVERGENT MARGIN	BETIC-RIF OROGENIC BELT (GIBRALTAR ARC) / BETIC CORDILLERA / NEOGENE ALBORAN VOLCANIC PROVINCE / VIUDA FORMATION	MAR MENOR	37.72	37.72	-0.8	-0.8	SAE			s_MAN-5 [7716]	GNEISS [7716]	5000000 [7716]	17000000 [7716]		NEOGENE [7716]					MET					WR [7716]	44.56	1.79		33.73				9.23	3.45	2.24	0.14		0.25	1.76	0.21
[7716]	CONVERGENT MARGIN	BETIC-RIF OROGENIC BELT (GIBRALTAR ARC) / BETIC CORDILLERA / NEOGENE ALBORAN VOLCANIC PROVINCE / VIUDA FORMATION	MAR MENOR	37.72	37.72	-0.8	-0.8	SAE			s_MAN-6 [7716]	GNEISS [7716]	5000000 [7716]	17000000 [7716]		NEOGENE [7716]					MET					WR [7716]	46.37	1.38		34.24				9.85	0.96	2.7	0.14		1.39	1.02	0.21
[7716]	CONVERGENT MARGIN	BETIC-RIF OROGENIC BELT (GIBRALTAR ARC) / BETIC CORDILLERA / NEOGENE ALBORAN VOLCANIC PROVINCE / VIUDA FORMATION	MAR MENOR	37.72	37.72	-0.8	-0.8	SAE			s_CIE-6 [7716]	GNEISS [7716]	5000000 [7716]	17000000 [7716]		NEOGENE [7716]					MET					WR [7716]	47.44	1.74		30.7				9.04	3.1	1.47	0.17		0.52	2.61	0.22
[7716]	CONVERGENT MARGIN	BETIC-RIF OROGENIC BELT (GIBRALTAR ARC) / BETIC CORDILLERA / NEOGENE ALBORAN VOLCANIC PROVINCE / VIUDA FORMATION	CARTAGENA	37.6	37.6	-0.98	-0.98	SAE			s_ATA-4A [7716]	GNEISS [7716]	5000000 [7716]	17000000 [7716]		NEOGENE [7716]					MET					WR [7716]	47.23	1.58		27.06				7.6	6.02	1.77	0.16		4.54	2.28	0.25
[7716]	CONVERGENT MARGIN	BETIC-RIF OROGENIC BELT (GIBRALTAR ARC) / BETIC CORDILLERA / NEOGENE ALBORAN VOLCANIC PROVINCE / EL HOYAZO		37	37	-2.4	-2.4	SAE			s_GAT-46 [7716]	GNEISS [7716]	5000000 [7716]	17000000 [7716]		NEOGENE [7716]					MET					WR [7716]	42.05	1.55		29.6				12.12	0.55	4.99	0.09		2.16	0.15	0.13
[7716]	CONVERGENT MARGIN	BETIC-RIF OROGENIC BELT (GIBRALTAR ARC) / BETIC CORDILLERA / NEOGENE ALBORAN VOLCANIC PROVINCE / EL HOYAZO		37	37	-2.4	-2.4	SAE			s_GAT-33A [7716]	GNEISS [7716]	5000000 [7716]	17000000 [7716]		NEOGENE [7716]					MET					WR [7716]	64.43	0.64		18.37				7.6	0.43	3.01	0.08		1.27	0.68	0.17
[9872]	CONVERGENT MARGIN	BETIC-RIF OROGENIC BELT (GIBRALTAR ARC) / BETIC CORDILLERA / NEOGENE ALBORAN VOLCANIC PROVINCE / MALAGA DIKES	DIKE SWARM NORTH OF MALAGA	36.78	36.78	-4.43	-4.43	SAE			s_M11 [9872]	DIORITE, PLAGIOCLASE-HORNBLENDE [9872]	5000000 [9872]	17000000 [9872]		NEOGENE [9872]				FINE-GRAINED, PORPHYRITIC TO SUBOPHITIC [9872]	PLU					WR [9872]	51.57	0.78		16.38				7.51	11.01	7.42	0.13		0.41	2.53	0.08
[9872]	CONVERGENT MARGIN	BETIC-RIF OROGENIC BELT (GIBRALTAR ARC) / BETIC CORDILLERA / NEOGENE ALBORAN VOLCANIC PROVINCE / MALAGA DIKES	DIKE SWARM NORTH OF MALAGA	36.77	36.77	-4.43	-4.43	SAE			s_M9 [9872]	DIORITE, PLAGIOCLASE-HORNBLENDE [9872]	5000000 [9872]	17000000 [9872]		NEOGENE [9872]				FINE-GRAINED, PORPHYRITIC TO SUBOPHITIC [9872]	PLU					WR [9872]	52.72	0.66		15.14				7.04	8.66	4.92	0.11		0.87	2.68	0.07
[9872]	CONVERGENT MARGIN	BETIC-RIF OROGENIC BELT (GIBRALTAR ARC) / BETIC CORDILLERA / NEOGENE ALBORAN VOLCANIC PROVINCE / MALAGA DIKES	DIKE SWARM NORTH OF MALAGA	36.82	36.82	-4.43	-4.43	SAE			s_M2 [9872]	DIORITE, PLAGIOCLASE-HORNBLENDE [9872]	5000000 [9872]	17000000 [9872]		NEOGENE [9872]				FINE-GRAINED, PORPHYRITIC TO SUBOPHITIC [9872]	PLU					WR [9872]	53.24	0.83		15.74				8.66	9.45	5.13	0.18		0.3	2.43	0.08
[9872]	CONVERGENT MARGIN	BETIC-RIF OROGENIC BELT (GIBRALTAR ARC) / BETIC CORDILLERA / NEOGENE ALBORAN VOLCANIC PROVINCE / MALAGA DIKES	DIKE SWARM NORTH OF MALAGA	36.85	36.85	-4.45	-4.45	SAE			s_B322 [9872]	DIORITE, PLAGIOCLASE-HORNBLENDE [9872]	5000000 [9872]	17000000 [9872]		NEOGENE [9872]				FINE-GRAINED, PORPHYRITIC TO SUBOPHITIC [9872]	PLU					WR [9872]	53.81	0.75		17.29				6.98	9.19	6.32	0.13		0.6	2.95	0.08
[9872]	CONVERGENT MARGIN	BETIC-RIF OROGENIC BELT (GIBRALTAR ARC) / BETIC CORDILLERA / NEOGENE ALBORAN VOLCANIC PROVINCE / MALAGA DIKES	DIKE SWARM NORTH OF MALAGA	36.83	36.83	-4.45	-4.45	SAE			s_M5 [9872]	DIORITE, PLAGIOCLASE-HORNBLENDE [9872]	5000000 [9872]	17000000 [9872]		NEOGENE [9872]				FINE-GRAINED, PORPHYRITIC TO SUBOPHITIC [9872]	PLU					WR [9872]	54.6	0.81		16.36				8.16	9.25	5.66	0.15		0.21	2.83	0.08
[9872]	CONVERGENT MARGIN	BETIC-RIF OROGENIC BELT (GIBRALTAR ARC) / BETIC CORDILLERA / NEOGENE ALBORAN VOLCANIC PROVINCE / MAZARRON		37.6	37.6	-1.35	-1.35	SAE			s_B302 [9872]	ANDESITE, BASALTIC [9872]	5000000 [9872]	17000000 [9872]		NEOGENE [9872]					VOL					WR [9872]	52.02	1.75		12.8				13.05	8.38	4.56	0.14		0.78	3.72	0.24
[9872]	CONVERGENT MARGIN	BETIC-RIF OROGENIC BELT (GIBRALTAR ARC) / BETIC CORDILLERA / NEOGENE ALBORAN VOLCANIC PROVINCE	CABO DE GATA	36.78	36.78	-2.1	-2.1	SAE			s_B319 [9872]	ANDESITE [9872]	5000000 [9872]	17000000 [9872]		NEOGENE [9872]					VOL					WR [9872]	56.37	0.64		17.88				7.56	8.61	4	0.14		0.94	2.36	0.15
[9872]	CONVERGENT MARGIN	BETIC-RIF OROGENIC BELT (GIBRALTAR ARC) / BETIC CORDILLERA / NEOGENE ALBORAN VOLCANIC PROVINCE	CABO DE GATA	36.92	36.92	-2.05	-2.05	SAE			s_B312A [9872]	ANDESITE [9872]	5000000 [9872]	17000000 [9872]		NEOGENE [9872]					VOL					WR [9872]	57.78	0.67		16.6				6.44	8.18	4.33	0.12		1.39	2.49	0.15
[9872]	CONVERGENT MARGIN	BETIC-RIF OROGENIC BELT (GIBRALTAR ARC) / BETIC CORDILLERA / NEOGENE ALBORAN VOLCANIC PROVINCE	CABO DE GATA	36.8	36.8	-2.08	-2.08	SAE			s_B318 [9872]	ANDESITE [9872]	5000000 [9872]	17000000 [9872]		NEOGENE [9872]					VOL					WR [9872]	59.03	0.63		16.97				5.86	6.97	3.53	0.1		1.55	2.85	0.16
[9872]	CONVERGENT MARGIN	BETIC-RIF OROGENIC BELT (GIBRALTAR ARC) / BETIC CORDILLERA / NEOGENE ALBORAN VOLCANIC PROVINCE	CABO DE GATA	36.97	36.97	-2.17	-2.17	SAE			s_B321 [9872]	ANDESITE [9872]	5000000 [9872]	17000000 [9872]		NEOGENE [9872]					VOL					WR [9872]	62.66	0.7		17.38				4.7	2.5	1.82	0.07		3.44	2.11	0.19
[9872]	CONVERGENT MARGIN	BETIC-RIF OROGENIC BELT (GIBRALTAR ARC) / BETIC CORDILLERA / NEOGENE ALBORAN VOLCANIC PROVINCE	CABO DE GATA	37.23	37.23	-1.83	-1.83	SAE			s_B309 [9872]	DACITE [9872]	5000000 [9872]	17000000 [9872]		NEOGENE [9872]					VOL					WR [9872]	66.97	0.59		15.55				3.19	2.92	1.56	0.03		4.64	2.19	0.33
[9872]	CONVERGENT MARGIN	BETIC-RIF OROGENIC BELT (GIBRALTAR ARC) / BETIC CORDILLERA / NEOGENE ALBORAN VOLCANIC PROVINCE	CABO DE GATA	37.05	37.05	-1.88	-1.88	SAE			s_B310 [9872]	DACITE [9872]	5000000 [9872]	17000000 [9872]		NEOGENE [9872]					VOL					WR [9872]	69.81	0.4		12.99				2.43	7.1	1.59	0.08		1.13	2.13	0.08
[9872]	CONVERGENT MARGIN	BETIC-RIF OROGENIC BELT (GIBRALTAR ARC) / BETIC CORDILLERA / NEOGENE ALBORAN VOLCANIC PROVINCE	CABEZO NEGRO TALLANTE	37.67	37.67	-1.15	-1.15	SAE			s_B304HB [9872]	BASALT [9872]	5000000 [9872]	17000000 [9872]		NEOGENE [9872]					VOL					WR [9872]	46.04	1.59		6.8				9.72	15.41	16.79	0.15		0.28	1.01	0.22
[9872]	CONVERGENT MARGIN	BETIC-RIF OROGENIC BELT (GIBRALTAR ARC) / BETIC CORDILLERA / NEOGENE ALBORAN VOLCANIC PROVINCE	CABEZO NEGRO TALLANTE	37.67	37.67	-1.15	-1.15	SAE			s_B304 [9872]	BASALT [9872]	5000000 [9872]	17000000 [9872]		NEOGENE [9872]					VOL					WR [9872]	49.75	2.16		17.69				8.49	7.49	3.96	0.17		1.56	5.26	0.88
[9872]	CONVERGENT MARGIN	BETIC-RIF OROGENIC BELT (GIBRALTAR ARC) / BETIC CORDILLERA / NEOGENE ALBORAN VOLCANIC PROVINCE	CABEZO NEGRO TALLANTE	37.67	37.67	-1.15	-1.15	SAE			s_S4 [9872]	LHERZOLITE, SPINEL, XENOLITH [9872]	5000000 [9872]	17000000 [9872]		NEOGENE [9872]					PER					WR [9872]	43.93	0.06		2.05				8.11	1.95	43.26	0.13		0.01	0.08	0.02
[9872]	CONVERGENT MARGIN	BETIC-RIF OROGENIC BELT (GIBRALTAR ARC) / BETIC CORDILLERA / NEOGENE ALBORAN VOLCANIC PROVINCE / MALAGA DIKES	DIKE SWARM NORTH OF MALAGA	36.87	36.87	-4.43	-4.43	SAE			s_M6 [9872]	DIORITE, PLAGIOCLASE-HORNBLENDE [9872]	5000000 [9872]	17000000 [9872]		NEOGENE [9872]				FINE-GRAINED, PORPHYRITIC TO SUBOPHITIC [9872]	PLU					WR [9872]	51.87	0.78		16.62				7.69	10.86	7.36	0.15		0.36	2.59	0.07
[9872]	CONVERGENT MARGIN	BETIC-RIF OROGENIC BELT (GIBRALTAR ARC) / BETIC CORDILLERA / NEOGENE ALBORAN VOLCANIC PROVINCE / MALAGA DIKES	DIKE SWARM NORTH OF MALAGA	36.83	36.83	-4.45	-4.45	SAE			s_M8 [9872]	DIORITE, PLAGIOCLASE-HORNBLENDE [9872]	5000000 [9872]	17000000 [9872]		NEOGENE [9872]				FINE-GRAINED, PORPHYRITIC TO SUBOPHITIC [9872]	PLU					WR [9872]	52.75	0.73		15.88				7.59	9.33	5.25	0.15		0.54	2.79	0.08
[9872]	CONVERGENT MARGIN	BETIC-RIF OROGENIC BELT (GIBRALTAR ARC) / BETIC CORDILLERA / NEOGENE ALBORAN VOLCANIC PROVINCE / MALAGA DIKES	DIKE SWARM NORTH OF MALAGA	36.82	36.82	-4.43	-4.43	SAE			s_M4 [9872]	DIORITE, PLAGIOCLASE-HORNBLENDE [9872]	5000000 [9872]	17000000 [9872]		NEOGENE [9872]				FINE-GRAINED, PORPHYRITIC TO SUBOPHITIC [9872]	PLU					WR [9872]	53.19	0.8		16.42				7.76	10.07	6.16	0.15		0.24	2.76	0.08
[9872]	CONVERGENT MARGIN	BETIC-RIF OROGENIC BELT (GIBRALTAR ARC) / BETIC CORDILLERA / NEOGENE ALBORAN VOLCANIC PROVINCE / MALAGA DIKES	DIKE SWARM NORTH OF MALAGA	36.85	36.85	-4.45	-4.45	SAE			s_B323 [9872]	DIORITE, PLAGIOCLASE-HORNBLENDE [9872]	5000000 [9872]	17000000 [9872]		NEOGENE [9872]				FINE-GRAINED, PORPHYRITIC TO SUBOPHITIC [9872]	PLU					WR [9872]	53.48	0.86		16.34				8.25	9.35	5.48	0.19		0.56	2.46	0.09
[9872]	CONVERGENT MARGIN	BETIC-RIF OROGENIC BELT (GIBRALTAR ARC) / BETIC CORDILLERA / NEOGENE ALBORAN VOLCANIC PROVINCE / MALAGA DIKES	DIKE SWARM NORTH OF MALAGA	36.77	36.77	-4.43	-4.43	SAE			s_M10 [9872]	DIORITE, PLAGIOCLASE-HORNBLENDE [9872]	5000000 [9872]	17000000 [9872]		NEOGENE [9872]				FINE-GRAINED, PORPHYRITIC TO SUBOPHITIC [9872]	PLU					WR [9872]	53.49	0.84		16.15				7.98	9.33	5.07	0.15		0.46	2.99	0.08
[9872]	CONVERGENT MARGIN	BETIC-RIF OROGENIC BELT (GIBRALTAR ARC) / BETIC CORDILLERA / NEOGENE ALBORAN VOLCANIC PROVINCE / MALAGA DIKES	DIKE SWARM NORTH OF MALAGA	36.87	36.87	-4.43	-4.43	SAE			s_M7 [9872]	DIORITE, PLAGIOCLASE-HORNBLENDE [9872]	5000000 [9872]	17000000 [9872]		NEOGENE [9872]				FINE-GRAINED, PORPHYRITIC TO SUBOPHITIC [9872]	PLU					WR [9872]	56.73	1		15.78				8.48	6.67	4.05	0.14		0.86	3.6	0.11
[9872]	CONVERGENT MARGIN	BETIC-RIF OROGENIC BELT (GIBRALTAR ARC) / BETIC CORDILLERA / NEOGENE ALBORAN VOLCANIC PROVINCE / MAZARRON		37.6	37.6	-1.28	-1.28	SAE			s_B301 [9872]	ANDESITE [9872]	5000000 [9872]	17000000 [9872]		NEOGENE [9872]					VOL					WR [9872]	63.82	0.56		15.52				4.18	2.83	2.3	0.07		3.89	2.25	0.35
[9872]	CONVERGENT MARGIN	BETIC-RIF OROGENIC BELT (GIBRALTAR ARC) / BETIC CORDILLERA / NEOGENE ALBORAN VOLCANIC PROVINCE / MAZARRON		37.6	37.6	-1.28	-1.28	SAE			s_B301A [9872]	DACITE [9872]	5000000 [9872]	17000000 [9872]		NEOGENE [9872]					VOL					WR [9872]	67.19	0.56		15.75				2.68	2.7	1.77	0.03		4.49	2.31	0.36
[9872]	CONVERGENT MARGIN	BETIC-RIF OROGENIC BELT (GIBRALTAR ARC) / BETIC CORDILLERA / NEOGENE ALBORAN VOLCANIC PROVINCE / MAZARRON		37.6	37.6	-1.35	-1.35	SAE			s_B303 [9872]	RHYOLITE [9872]	5000000 [9872]	17000000 [9872]		NEOGENE [9872]					VOL					WR [9872]	70.92	0.61		11.8				2.47	2.04	1.28	0.03		5.36	1.39	0.34
[9872]	CONVERGENT MARGIN	BETIC-RIF OROGENIC BELT (GIBRALTAR ARC) / BETIC CORDILLERA / NEOGENE ALBORAN VOLCANIC PROVINCE	CABO DE GATA	36.78	36.78	-2.12	-2.12	SAE			s_B315 [9872]	ANDESITE [9872]	5000000 [9872]	17000000 [9872]		NEOGENE [9872]					VOL					WR [9872]	58.18	0.67		16.81				5.84	7.61	3.84	0.11		0.85	2.54	0.15
[9872]	CONVERGENT MARGIN	BETIC-RIF OROGENIC BELT (GIBRALTAR ARC) / BETIC CORDILLERA / NEOGENE ALBORAN VOLCANIC PROVINCE	CABO DE GATA	36.85	36.85	-2.05	-2.05	SAE			s_B314 [9872]	ANDESITE [9872]	5000000 [9872]	17000000 [9872]		NEOGENE [9872]					VOL					WR [9872]	59.76	0.63		15.39				5.79	5.39	2.23	0.28		5.53	1.12	0.11
[9872]	CONVERGENT MARGIN	BETIC-RIF OROGENIC BELT (GIBRALTAR ARC) / BETIC CORDILLERA / NEOGENE ALBORAN VOLCANIC PROVINCE	CABO DE GATA	37.02	37.02	-1.88	-1.88	SAE			s_B311 [9872]	ANDESITE [9872]	5000000 [9872]	17000000 [9872]		NEOGENE [9872]					VOL					WR [9872]	59.84	0.45		15.73				4.74	5.72	3.42	0.06		2.79	2.26	0.1
[9872]	CONVERGENT MARGIN	BETIC-RIF OROGENIC BELT (GIBRALTAR ARC) / BETIC CORDILLERA / NEOGENE ALBORAN VOLCANIC PROVINCE	CABO DE GATA	36.78	36.78	-2.12	-2.12	SAE			s_B317 [9872]	ANDESITE [9872]	5000000 [9872]	17000000 [9872]		NEOGENE [9872]					VOL					WR [9872]	60.73	0.61		15.92				5.22	3.8	4.81	0.11		2.85	2.23	0.15
[9872]	CONVERGENT MARGIN	BETIC-RIF OROGENIC BELT (GIBRALTAR ARC) / BETIC CORDILLERA / NEOGENE ALBORAN VOLCANIC PROVINCE	CABO DE GATA	36.87	36.87	-2.17	-2.17	SAE			s_B320 [9872]	DACITE [9872]	5000000 [9872]	17000000 [9872]		NEOGENE [9872]					VOL					WR [9872]	62.48	0.52		16				4.86	4.75	3.09	0.08		2.83	2.35	0.13
[9872]	CONVERGENT MARGIN	BETIC-RIF OROGENIC BELT (GIBRALTAR ARC) / BETIC CORDILLERA / NEOGENE ALBORAN VOLCANIC PROVINCE	CABO DE GATA	36.92	36.92	-2.05	-2.05	SAE			s_B312 [9872]	DACITE [9872]	5000000 [9872]	17000000 [9872]		NEOGENE [9872]					VOL					WR [9872]	62.83	0.38		15.2				3.33	4.85	2.08	0.05		4.49	2.47	0.09
[9872]	CONVERGENT MARGIN	BETIC-RIF OROGENIC BELT (GIBRALTAR ARC) / BETIC CORDILLERA / NEOGENE ALBORAN VOLCANIC PROVINCE	CABO DE GATA	37.23	37.23	-1.83	-1.83	SAE			s_B309A [9872]	NOT GIVEN [9872]	5000000 [9872]	17000000 [9872]		NEOGENE [9872]					ORE					WR [9872]	29.63	1.71		6.73				32.66	5.06	2.09	1.97		0.92	1	0.15
[9872]	CONVERGENT MARGIN	BETIC-RIF OROGENIC BELT (GIBRALTAR ARC) / BETIC CORDILLERA / NEOGENE ALBORAN VOLCANIC PROVINCE	CABO DE GATA	36.78	36.78	-2.12	-2.12	SAE			s_B315A [9872]	DACITE [9872]	5000000 [9872]	17000000 [9872]		NEOGENE [9872]					VOL					WR [9872]	67.21	0.56		14.07				3.5	0.53	0.43	0.05		11.43	0.26	0.14
[9872]	CONVERGENT MARGIN	BETIC-RIF OROGENIC BELT (GIBRALTAR ARC) / BETIC CORDILLERA / NEOGENE ALBORAN VOLCANIC PROVINCE / JUMILLA		36.45	36.45	-1.27	-1.27	SAE			s_B305 [9872]	BASALT [9872]	5000000 [9872]	17000000 [9872]		NEOGENE [9872]					VOL					WR [9872]	50.62	1.32		8.94				5.77	4.62	15.18	0.09		6.74	0.85	1.6
[9872]	CONVERGENT MARGIN	BETIC-RIF OROGENIC BELT (GIBRALTAR ARC) / BETIC CORDILLERA / NEOGENE ALBORAN VOLCANIC PROVINCE	CABEZO NEGRO TALLANTE	37.67	37.67	-1.15	-1.15	SAE			s_B304_1 [9872]	BASALT [9872]	5000000 [9872]	17000000 [9872]		NEOGENE [9872]					VOL					WR [9872]	46.16	2.43		17.66				9.11	8.7	5.16	0.17		0.92	4.34	1.13
[9888]	CONVERGENT MARGIN	BETIC-RIF OROGENIC BELT (GIBRALTAR ARC) / BETIC CORDILLERA / NEOGENE ALBORAN VOLCANIC PROVINCE	CABEZO NEGRO DE ZENETA	38.01	38.01	-0.98	-0.98	SAE			s_SP747 [9888]	LAMPROITE [9888]				NEOGENE [9888]					VOL					WR [9888]	59.29	0.81		14.45				4.24	3.1	5.45	0.06		4.81	2.41	0.88							0.19	0.14
[9888]	CONVERGENT MARGIN	BETIC-RIF OROGENIC BELT (GIBRALTAR ARC) / BETIC CORDILLERA / NEOGENE ALBORAN VOLCANIC PROVINCE	CABEZO NEGRO DE ZENETA	38.01	38.01	-0.98	-0.98	SAE			s_SP761 [9888]	LAMPROITE [9888]				NEOGENE [9888]					VOL					WR [9888]	60.51	0.88		13.5				3.96	2.5	6.09	0.05		5.61	2.27	0.94							0.21	0.13
[9886]	CONVERGENT MARGIN	BETIC-RIF OROGENIC BELT (GIBRALTAR ARC) / BETIC CORDILLERA / NEOGENE ALBORAN VOLCANIC PROVINCE	LOS FRAILES, SIERRA DE GATA	36.7853	36.7853	1.6161	1.6161	SAE			s_SP317 [9886]	ANDESITE, BASALTIC [9886]				NEOGENE [9886]				PORPHYRITIC [9886]	VOL					WR [9886]	54.2	0.73		18.6				8.4	9.08	5.09	0.14		0.79	2.13	0.14
[9886]	CONVERGENT MARGIN	BETIC-RIF OROGENIC BELT (GIBRALTAR ARC) / BETIC CORDILLERA / NEOGENE ALBORAN VOLCANIC PROVINCE	EL MONSUL-BORRONAR-MORRON DE LOS GENOVESES, SIERRA DE GATA	36.7364	36.7364	1.5561	1.5561	SAE			s_SP551 [9886]	ANDESITE [9886]				NEOGENE [9886]				PORPHYRITIC [9886]	VOL					WR [9886]	60.7	0.6		16.9				4.95	5.82	3.37	0.08		1.64	3.02	0.14
[9886]	CONVERGENT MARGIN	BETIC-RIF OROGENIC BELT (GIBRALTAR ARC) / BETIC CORDILLERA / NEOGENE ALBORAN VOLCANIC PROVINCE	MORRON DE LOS GENOVESES, SIERRA DE GATA	36.7375	36.7375	1.5717	1.5717	SAE			s_SP279 [9886]	ANDESITE [9886]				NEOGENE [9886]				PORPHYRITIC [9886]	VOL					WR [9886]	60.8	0.6		17.3				4.54	5.94	3.15	0.07		2.03	3.2	0.16
[9886]	CONVERGENT MARGIN	BETIC-RIF OROGENIC BELT (GIBRALTAR ARC) / BETIC CORDILLERA / NEOGENE ALBORAN VOLCANIC PROVINCE	LOS LOBOS, SIERRA DE GATA	36.845	36.845	1.7801	1.7801	SAE			s_SP223 [9886]	ANDESITE [9886]				NEOGENE [9886]				PORPHYRITIC [9886]	VOL					WR [9886]	59.9	0.73		17.9				5.8	7.01	3.9	0.11		1.15	2.03	0.12
[9886]	CONVERGENT MARGIN	BETIC-RIF OROGENIC BELT (GIBRALTAR ARC) / BETIC CORDILLERA / NEOGENE ALBORAN VOLCANIC PROVINCE / CERRO-NEGRO TYPE	CERRO EL CALAR, SIERRA DE GATA	36.8861	36.8861	1.655	1.655	SAE			s_SP360 [9886]	ANDESITE [9886]				NEOGENE [9886]				PORPHYRITIC [9886]	VOL					WR [9886]	58.1	0.62		16.4				6.92	8.41	5.5	0.13		0.84	2.01	0.11
[9886]	CONVERGENT MARGIN	BETIC-RIF OROGENIC BELT (GIBRALTAR ARC) / BETIC CORDILLERA / NEOGENE ALBORAN VOLCANIC PROVINCE	EL PLOMO, SIERRA DE GATA	36.85	36.85	2.1	2.1	SAE			s_SP369 [9886]	ANDESITE [9886]				NEOGENE [9886]				PORPHYRITIC [9886]	VOL					WR [9886]	60.2	0.56		18.1				5.8	7.19	3.22	0.12		1.13	2.5	0.1
[9886]	CONVERGENT MARGIN	BETIC-RIF OROGENIC BELT (GIBRALTAR ARC) / BETIC CORDILLERA / NEOGENE ALBORAN VOLCANIC PROVINCE	MESA DE ROLDAN, SIERRA DE GATA	36.9392	36.9392	1.7808	1.7808	SAE			s_SP161 [9886]	ANDESITE [9886]				NEOGENE [9886]				PORPHYRITIC [9886]	VOL					WR [9886]	60.1	0.56		17				5.89	8	4.97	0.11		1.02	1.96	0.1
[7839]	CONVERGENT MARGIN	BETIC-RIF OROGENIC BELT (GIBRALTAR ARC) / BETIC CORDILLERA / NEVADO-FILABRIDE COMPLEX	COBDAR AREA	37.27	37.27	-2.22	-2.22	SAE			s_CHE-1 [7839]	DOLERITE [7839]				JURASSIC [7839]					VOL					WR [7839]	47.1	1.22		17.3				10.55	10.49	8.37	0.18		0.52	2.97	0.12
[7839]	CONVERGENT MARGIN	BETIC-RIF OROGENIC BELT (GIBRALTAR ARC) / BETIC CORDILLERA / NEVADO-FILABRIDE COMPLEX	COBDAR AREA	37.27	37.27	-2.22	-2.22	SAE			s_CH-11 [7839]	DOLERITE [7839]				JURASSIC [7839]					VOL					WR [7839]	48.22	1.72		15.95				10.44	9.23	9.14	0.15		0.36	3.44	0.18
[7839]	CONVERGENT MARGIN	BETIC-RIF OROGENIC BELT (GIBRALTAR ARC) / BETIC CORDILLERA / NEVADO-FILABRIDE COMPLEX	COBDAR AREA	37.27	37.27	-2.22	-2.22	SAE			s_CH-34 [7839]	DOLERITE [7839]				JURASSIC [7839]					VOL					WR [7839]	47.59	1.37		17.4				10.87	10.3	7.53	0.14		0.32	3.14	0.13
[7839]	CONVERGENT MARGIN	BETIC-RIF OROGENIC BELT (GIBRALTAR ARC) / BETIC CORDILLERA / NEVADO-FILABRIDE COMPLEX	COBDAR AREA	37.27	37.27	-2.22	-2.22	SAE			s_CH-43 [7839]	DOLERITE [7839]				JURASSIC [7839]					VOL					WR [7839]	49.34	1.11		15.06				10.4	10.54	7.81	0.1		0.29	4.08	0.1
[7839]	CONVERGENT MARGIN	BETIC-RIF OROGENIC BELT (GIBRALTAR ARC) / BETIC CORDILLERA / NEVADO-FILABRIDE COMPLEX	COBDAR AREA	37.27	37.27	-2.22	-2.22	SAE			s_CH-47 [7839]	DOLERITE [7839]				JURASSIC [7839]					VOL					WR [7839]	48.23	1.21		17.03				10.64	10.19	7.4	0.16		0.39	3.42	0.14
[7839]	CONVERGENT MARGIN	BETIC-RIF OROGENIC BELT (GIBRALTAR ARC) / BETIC CORDILLERA / NEVADO-FILABRIDE COMPLEX	COBDAR AREA	37.27	37.27	-2.22	-2.22	SAE			s_CH-54 [7839]	DOLERITE [7839]				JURASSIC [7839]					VOL					WR [7839]	48.19	1.35		17.63				9.46	10.65	7.48	0.13		0.39	3.53	0.15
[7839]	CONVERGENT MARGIN	BETIC-RIF OROGENIC BELT (GIBRALTAR ARC) / BETIC CORDILLERA / NEVADO-FILABRIDE COMPLEX	COBDAR AREA	37.27	37.27	-2.22	-2.22	SAE			s_BM-4 [7839]	DOLERITE [7839]				JURASSIC [7839]					VOL					WR [7839]	46.58	2.87		17.3				9.8	11.47	6.85	0.22		0.53	3.14	0.15
[7839]	CONVERGENT MARGIN	BETIC-RIF OROGENIC BELT (GIBRALTAR ARC) / BETIC CORDILLERA / NEVADO-FILABRIDE COMPLEX	COBDAR AREA	37.27	37.27	-2.22	-2.22	SAE			s_CC-14 [7839]	DOLERITE [7839]				JURASSIC [7839]					VOL					WR [7839]	48.18	1.79		17.33				8.43	10.13	7.63	0.06		0.37	4.87	0.16
[7839]	CONVERGENT MARGIN	BETIC-RIF OROGENIC BELT (GIBRALTAR ARC) / BETIC CORDILLERA / NEVADO-FILABRIDE COMPLEX	COBDAR AREA	37.27	37.27	-2.22	-2.22	SAE			s_CB-6/1 [7839]	DOLERITE [7839]				JURASSIC [7839]					VOL					WR [7839]	47.38	1.45		15.5				10.6	7.57	11.76	0.2		0.57	3.54	0.25
[7839]	CONVERGENT MARGIN	BETIC-RIF OROGENIC BELT (GIBRALTAR ARC) / BETIC CORDILLERA / NEVADO-FILABRIDE COMPLEX	COBDAR AREA	37.27	37.27	-2.22	-2.22	SAE			s_CB-6/6 [7839]	DOLERITE [7839]				JURASSIC [7839]					VOL					WR [7839]	47.22	1.38		16.69				9.63	8.8	11.1	0.16		0.46	3.27	0.21
[7839]	CONVERGENT MARGIN	BETIC-RIF OROGENIC BELT (GIBRALTAR ARC) / BETIC CORDILLERA / NEVADO-FILABRIDE COMPLEX	COBDAR AREA	37.27	37.27	-2.22	-2.22	SAE			s_BM-1 [7839]	GABBRO [7839]				JURASSIC [7839]					PLU					WR [7839]	48.54	1.24		16.66				10.56	9.91	8.05	0.16		0.43	3.12	0.15
[7839]	CONVERGENT MARGIN	BETIC-RIF OROGENIC BELT (GIBRALTAR ARC) / BETIC CORDILLERA / NEVADO-FILABRIDE COMPLEX	COBDAR AREA	37.27	37.27	-2.22	-2.22	SAE			s_CC-3 [7839]	GABBRO [7839]				JURASSIC [7839]					PLU					WR [7839]	48.32	1.54		16.55				9.6	9.37	8.84	0.15		0.67	3.54	0.17
[7839]	CONVERGENT MARGIN	BETIC-RIF OROGENIC BELT (GIBRALTAR ARC) / BETIC CORDILLERA / NEVADO-FILABRIDE COMPLEX	COBDAR AREA	37.27	37.27	-2.22	-2.22	SAE			s_CC-4 [7839]	GABBRO [7839]				JURASSIC [7839]					PLU					WR [7839]	48.69	1.55		16.94				8.84	9.95	8.36	0.14		0.53	3.65	0.18
[7839]	CONVERGENT MARGIN	BETIC-RIF OROGENIC BELT (GIBRALTAR ARC) / BETIC CORDILLERA / NEVADO-FILABRIDE COMPLEX	COBDAR AREA	37.27	37.27	-2.22	-2.22	SAE			s_CC-8 [7839]	GABBRO [7839]				JURASSIC [7839]					PLU					WR [7839]	47.59	1.47		15.73				9.91	9.3	10.53	0.18		0.53	3.16	0.19
[7839]	CONVERGENT MARGIN	BETIC-RIF OROGENIC BELT (GIBRALTAR ARC) / BETIC CORDILLERA / NEVADO-FILABRIDE COMPLEX	COBDAR AREA	37.27	37.27	-2.22	-2.22	SAE			s_CC-9 [7839]	GABBRO [7839]				JURASSIC [7839]					PLU					WR [7839]	48.17	1.56		16.46				9.53	9.55	8.74	0.15		0.61	3.73	0.18
[7839]	CONVERGENT MARGIN	BETIC-RIF OROGENIC BELT (GIBRALTAR ARC) / BETIC CORDILLERA / NEVADO-FILABRIDE COMPLEX	COBDAR AREA	37.27	37.27	-2.22	-2.22	SAE			s_CC-11 [7839]	GABBRO [7839]				JURASSIC [7839]					PLU					WR [7839]	49.21	1.72		16.82				9.3	9.9	7.35	0.13		0.46	3.74	0.19
[7839]	CONVERGENT MARGIN	BETIC-RIF OROGENIC BELT (GIBRALTAR ARC) / BETIC CORDILLERA / NEVADO-FILABRIDE COMPLEX	COBDAR AREA	37.27	37.27	-2.22	-2.22	SAE			s_CEC-3 [7839]	GABBRO [7839]				JURASSIC [7839]					PLU					WR [7839]	47.72	1.59		16.85				9.25	9.38	9.31	0.14		0.72	3.77	0.24
[7839]	CONVERGENT MARGIN	BETIC-RIF OROGENIC BELT (GIBRALTAR ARC) / BETIC CORDILLERA / NEVADO-FILABRIDE COMPLEX	COBDAR AREA	37.27	37.27	-2.22	-2.22	SAE			s_CEC-5 [7839]	GABBRO [7839]				JURASSIC [7839]					PLU					WR [7839]	47.86	1.53		17.12				9.29	9.27	9.36	0.16		0.61	3.55	0.2
[7839]	CONVERGENT MARGIN	BETIC-RIF OROGENIC BELT (GIBRALTAR ARC) / BETIC CORDILLERA / NEVADO-FILABRIDE COMPLEX	COBDAR AREA	37.27	37.27	-2.22	-2.22	SAE			s_CEC-5 [7839]	GABBRO [7839]				JURASSIC [7839]					PLU					WR [7839]	48.87	1.81		15.52				9.36	9.18	9.1	0.08		0.54	4.27	0.22
[7839]	CONVERGENT MARGIN	BETIC-RIF OROGENIC BELT (GIBRALTAR ARC) / BETIC CORDILLERA / NEVADO-FILABRIDE COMPLEX	COBDAR AREA	37.27	37.27	-2.22	-2.22	SAE			s_BM-2 [7839]	NOT GIVEN [7839]				JURASSIC [7839]				VERY FINE-GRAINED PORPHYRITIC [7839]	PLU					WR [7839]	49.19	1.73		16.84				9.31	9.89	7.35	0.13		0.47	3.72	0.2
[7839]	CONVERGENT MARGIN	BETIC-RIF OROGENIC BELT (GIBRALTAR ARC) / BETIC CORDILLERA / NEVADO-FILABRIDE COMPLEX	COBDAR AREA	37.27	37.27	-2.22	-2.22	SAE			s_CC-13 [7839]	DOLERITE [7839]				JURASSIC [7839]					VOL					WR [7839]	48.92	2.01		17.3				7.68	8.86	7.96	0.07		0.58	5.44	0.32
[7839]	CONVERGENT MARGIN	BETIC-RIF OROGENIC BELT (GIBRALTAR ARC) / BETIC CORDILLERA / NEVADO-FILABRIDE COMPLEX	COBDAR AREA	37.27	37.27	-2.22	-2.22	SAE			s_CC-15 [7839]	DOLERITE [7839]				JURASSIC [7839]					VOL					WR [7839]	49.15	2.09		16.31				8.36	8.97	8.21	0.15		1.46	3.94	0.43
[7839]	CONVERGENT MARGIN	BETIC-RIF OROGENIC BELT (GIBRALTAR ARC) / BETIC CORDILLERA / NEVADO-FILABRIDE COMPLEX	COBDAR AREA	37.27	37.27	-2.22	-2.22	SAE			s_CC-18 [7839]	DOLERITE [7839]				JURASSIC [7839]					VOL					WR [7839]	47.99	2.01		16.83				9.05	10.33	7.54	0.1		0.56	4.22	0.37
[7839]	CONVERGENT MARGIN	BETIC-RIF OROGENIC BELT (GIBRALTAR ARC) / BETIC CORDILLERA / NEVADO-FILABRIDE COMPLEX	COBDAR AREA	37.27	37.27	-2.22	-2.22	SAE			s_CC-19 [7839]	DOLERITE [7839]				JURASSIC [7839]					VOL					WR [7839]	49.1	2.43		16.67				8.58	7.25	8.85	0.1		0.54	4.91	0.41
[7839]	CONVERGENT MARGIN	BETIC-RIF OROGENIC BELT (GIBRALTAR ARC) / BETIC CORDILLERA / NEVADO-FILABRIDE COMPLEX	COBDAR AREA	37.27	37.27	-2.22	-2.22	SAE			s_CEC-1 [7839]	DOLERITE [7839]				JURASSIC [7839]					VOL					WR [7839]	48.26	2.06		16.45				8.95	9.13	8.66	0.14		0.94	4.01	0.4
[7839]	CONVERGENT MARGIN	BETIC-RIF OROGENIC BELT (GIBRALTAR ARC) / BETIC CORDILLERA / NEVADO-FILABRIDE COMPLEX	COBDAR AREA	37.27	37.27	-2.22	-2.22	SAE			s_CC-15 [7839]	DOLERITE [7839]				JURASSIC [7839]					VOL					WR [7839]	48.99	2.12		18.16				8.57	9.2	5.53	0.15		1.34	4.49	0.49
[7839]	CONVERGENT MARGIN	BETIC-RIF OROGENIC BELT (GIBRALTAR ARC) / BETIC CORDILLERA / NEVADO-FILABRIDE COMPLEX	COBDAR AREA	37.27	37.27	-2.22	-2.22	SAE			s_CC-41 [7839]	DOLERITE [7839]				JURASSIC [7839]					VOL					WR [7839]	48.55	1.65		16.96				7.69	11.1	8.14	0.12		0.7	3.95	0.28
[7839]	CONVERGENT MARGIN	BETIC-RIF OROGENIC BELT (GIBRALTAR ARC) / BETIC CORDILLERA / NEVADO-FILABRIDE COMPLEX	COBDAR AREA	37.27	37.27	-2.22	-2.22	SAE			s_CH-57 [7839]	GABBRO [7839]				JURASSIC [7839]					PLU					WR [7839]	48.69	1.99		15.08				9.1	10.55	8.22	0.17		1.24	3.46	0.49
[7839]	CONVERGENT MARGIN	BETIC-RIF OROGENIC BELT (GIBRALTAR ARC) / BETIC CORDILLERA / NEVADO-FILABRIDE COMPLEX	COBDAR AREA	37.27	37.27	-2.22	-2.22	SAE			s_CB-56 [7839]	DOLERITE [7839]				JURASSIC [7839]					VOL					WR [7839]	48.87	2.04		18.35				8.37	10.3	5.69	0.12		0.9	4.05	0.38
[7839]	CONVERGENT MARGIN	BETIC-RIF OROGENIC BELT (GIBRALTAR ARC) / BETIC CORDILLERA / NEVADO-FILABRIDE COMPLEX	COBDAR AREA	37.27	37.27	-2.22	-2.22	SAE			s_CC-7 [7839]	GABBRO [7839]				JURASSIC [7839]					PLU					WR [7839]	45.79	2.62		15.77				11.06	10.85	8.32	0.19		0.55	3.03	0.32
[7839]	CONVERGENT MARGIN	BETIC-RIF OROGENIC BELT (GIBRALTAR ARC) / BETIC CORDILLERA / NEVADO-FILABRIDE COMPLEX	COBDAR AREA	37.27	37.27	-2.22	-2.22	SAE			s_CH-39 [7839]	GABBRO [7839]				JURASSIC [7839]					PLU					WR [7839]	46.06	1.43		15.96				10.1	9.73	11	0.19		0.87	3.18	0.36
[7839]	CONVERGENT MARGIN	BETIC-RIF OROGENIC BELT (GIBRALTAR ARC) / BETIC CORDILLERA / NEVADO-FILABRIDE COMPLEX	COBDAR AREA	37.27	37.27	-2.22	-2.22	SAE			s_BM-3 [7839]	NOT GIVEN [7839]				JURASSIC [7839]				VERY FINE-GRAINED PORPHYRITIC [7839]	PLU					WR [7839]	47.99	1.87		16.59				8.56	10.69	8.57	0.1		0.59	3.63	0.32
[7839]	CONVERGENT MARGIN	BETIC-RIF OROGENIC BELT (GIBRALTAR ARC) / BETIC CORDILLERA / NEVADO-FILABRIDE COMPLEX	COBDAR AREA	37.27	37.27	-2.22	-2.22	SAE			s_CH-31A [7839]	NOT GIVEN [7839]				JURASSIC [7839]				VERY FINE-GRAINED PORPHYRITIC [7839]	PLU					WR [7839]	47.39	1.65		16.35				8.99	9.3	10	0.08		0.69	4.28	0.28
[7839]	CONVERGENT MARGIN	BETIC-RIF OROGENIC BELT (GIBRALTAR ARC) / BETIC CORDILLERA / NEVADO-FILABRIDE COMPLEX	COBDAR AREA	37.27	37.27	-2.22	-2.22	SAE			s_CH-40 [7839]	NOT GIVEN [7839]				JURASSIC [7839]				VERY FINE-GRAINED PORPHYRITIC [7839]	PLU					WR [7839]	47.25	2.84		17.96				9.17	10.34	5.75	0.1		0.49	4.44	0.66
[7839]	CONVERGENT MARGIN	BETIC-RIF OROGENIC BELT (GIBRALTAR ARC) / BETIC CORDILLERA / NEVADO-FILABRIDE COMPLEX	COBDAR AREA	37.27	37.27	-2.22	-2.22	SAE			s_CH-17 [7839]	NOT GIVEN [7839]				JURASSIC [7839]				VERY FINE-GRAINED PORPHYRITIC [7839]	PLU					WR [7839]	49.46	2.21		19.25				7.58	9.41	5.24	0.08		0.5	5.07	0.36
[7839]	CONVERGENT MARGIN	BETIC-RIF OROGENIC BELT (GIBRALTAR ARC) / BETIC CORDILLERA / NEVADO-FILABRIDE COMPLEX	COBDAR AREA	37.27	37.27	-2.22	-2.22	SAE			s_CC-1 [7839]	NOT GIVEN [7839]				JURASSIC [7839]				VERY FINE-GRAINED PORPHYRITIC [7839]	PLU					WR [7839]	48.57	1.99		17.19				8.13	10.11	7.31	0.09		0.45	4.68	0.37
[7839]	CONVERGENT MARGIN	BETIC-RIF OROGENIC BELT (GIBRALTAR ARC) / BETIC CORDILLERA / NEVADO-FILABRIDE COMPLEX	COBDAR AREA	37.27	37.27	-2.22	-2.22	SAE			s_CC-10 [7839]	NOT GIVEN [7839]				JURASSIC [7839]				VERY FINE-GRAINED PORPHYRITIC [7839]	PLU					WR [7839]	48.79	2.26		17.22				8.22	10.04	6.9	0.08		0.37	4.7	0.39
[7839]	CONVERGENT MARGIN	BETIC-RIF OROGENIC BELT (GIBRALTAR ARC) / BETIC CORDILLERA / NEVADO-FILABRIDE COMPLEX	COBDAR AREA	37.27	37.27	-2.22	-2.22	SAE			s_CB-9/9 [7839]	DOLERITE [7839]				JURASSIC [7839]					VOL					WR [7839]	46.96	1.62		14.89				10.3	8.59	12.29	0.18		0.61	3.15	0.26
[7839]	CONVERGENT MARGIN	BETIC-RIF OROGENIC BELT (GIBRALTAR ARC) / BETIC CORDILLERA / NEVADO-FILABRIDE COMPLEX	COBDAR AREA	37.27	37.27	-2.22	-2.22	SAE			s_CB-41 [7839]	DOLERITE [7839]				JURASSIC [7839]					VOL					WR [7839]	46.07	1.23		14.71				10.07	8.65	14.78	0.15		0.32	2.71	0.18
[7839]	CONVERGENT MARGIN	BETIC-RIF OROGENIC BELT (GIBRALTAR ARC) / BETIC CORDILLERA / NEVADO-FILABRIDE COMPLEX	COBDAR AREA	37.27	37.27	-2.22	-2.22	SAE			s_CEC-4 [7839]	DOLERITE [7839]				JURASSIC [7839]					VOL					WR [7839]	46.95	1.42		15.05				10.46	8.34	12.6	0.17		0.58	3.07	0.2
[7839]	CONVERGENT MARGIN	BETIC-RIF OROGENIC BELT (GIBRALTAR ARC) / BETIC CORDILLERA / NEVADO-FILABRIDE COMPLEX	COBDAR AREA	37.27	37.27	-2.22	-2.22	SAE			s_CC-2 [7839]	DOLERITE [7839]				JURASSIC [7839]					VOL					WR [7839]	45.63	1.2		13.19				10.63	7.21	17.79	0.15		0.43	2.42	0.17
[7839]	CONVERGENT MARGIN	BETIC-RIF OROGENIC BELT (GIBRALTAR ARC) / BETIC CORDILLERA / NEVADO-FILABRIDE COMPLEX	COBDAR AREA	37.27	37.27	-2.22	-2.22	SAE			s_CC-5 [7839]	DOLERITE [7839]				JURASSIC [7839]					VOL					WR [7839]	46.71	1.37		15.1				10.09	8.35	13.49	0.15		0.46	2.99	0.17
[7839]	CONVERGENT MARGIN	BETIC-RIF OROGENIC BELT (GIBRALTAR ARC) / BETIC CORDILLERA / NEVADO-FILABRIDE COMPLEX	COBDAR AREA	37.27	37.27	-2.22	-2.22	SAE			s_CC-6 [7839]	DOLERITE [7839]				JURASSIC [7839]					VOL					WR [7839]	46.59	1.34		14.43				10.46	8.29	14.09	0.17		0.53	2.73	0.2
[7839]	CONVERGENT MARGIN	BETIC-RIF OROGENIC BELT (GIBRALTAR ARC) / BETIC CORDILLERA / NEVADO-FILABRIDE COMPLEX	COBDAR AREA	37.27	37.27	-2.22	-2.22	SAE			s_CC-12 [7839]	DOLERITE [7839]				JURASSIC [7839]					VOL					WR [7839]	46.06	1.16		14.69				10.22	7.88	15.7	0.16		0.37	2.45	0.17
[7839]	CONVERGENT MARGIN	BETIC-RIF OROGENIC BELT (GIBRALTAR ARC) / BETIC CORDILLERA / NEVADO-FILABRIDE COMPLEX	COBDAR AREA	37.27	37.27	-2.22	-2.22	SAE			s_AL-16 [7839]	DOLERITE [7839]				JURASSIC [7839]					VOL					WR [7839]	45.45	1.01		14.18				10.5	7.57	17	0.16		0.36	2.43	0.16
[7839]	CONVERGENT MARGIN	BETIC-RIF OROGENIC BELT (GIBRALTAR ARC) / BETIC CORDILLERA / NEVADO-FILABRIDE COMPLEX	COBDAR AREA	37.27	37.27	-2.22	-2.22	SAE			s_CH-37 [7839]	GABBRO [7839]				JURASSIC [7839]					PLU					WR [7839]	44.74	1.72		12.39				10.94	7.54	18.05	0.21		0.69	2.12	0.38
[7839]	CONVERGENT MARGIN	BETIC-RIF OROGENIC BELT (GIBRALTAR ARC) / BETIC CORDILLERA / NEVADO-FILABRIDE COMPLEX	COBDAR AREA	37.27	37.27	-2.22	-2.22	SAE			s_CH-38 [7839]	GABBRO [7839]				JURASSIC [7839]					PLU					WR [7839]	44.38	1.47		10.42				11.43	6.36	21.65	0.2		0.43	2.17	0.22
[7839]	CONVERGENT MARGIN	BETIC-RIF OROGENIC BELT (GIBRALTAR ARC) / BETIC CORDILLERA / NEVADO-FILABRIDE COMPLEX	COBDAR AREA	37.27	37.27	-2.22	-2.22	SAE			s_CH-49 [7839]	GABBRO [7839]				JURASSIC [7839]					PLU					WR [7839]	45.78	0.84		15.75				9.92	8.41	15.12	0.17		0.2	2.6	0.1
[7839]	CONVERGENT MARGIN	BETIC-RIF OROGENIC BELT (GIBRALTAR ARC) / BETIC CORDILLERA / NEVADO-FILABRIDE COMPLEX	COBDAR AREA	37.27	37.27	-2.22	-2.22	SAE			s_LUB-1 [7839]	DOLERITE [7839]				JURASSIC [7839]					VOL					WR [7839]	44.33	0.81		11.37				11.62	6.64	21.57	0.17		0.21	1.89	0.1
[7839]	CONVERGENT MARGIN	BETIC-RIF OROGENIC BELT (GIBRALTAR ARC) / BETIC CORDILLERA / NEVADO-FILABRIDE COMPLEX	COBDAR AREA	37.27	37.27	-2.22	-2.22	SAE			s_CC-16 [7839]	GABBRO [7839]				JURASSIC [7839]					PLU					WR [7839]	44.37	1.14		10.49				11.54	5.84	22.26	0.18		0.39	2.34	0.17
[7839]	CONVERGENT MARGIN	BETIC-RIF OROGENIC BELT (GIBRALTAR ARC) / BETIC CORDILLERA / NEVADO-FILABRIDE COMPLEX	COBDAR AREA	37.27	37.27	-2.22	-2.22	SAE			s_CC-17 [7839]	GABBRO [7839]				JURASSIC [7839]					PLU					WR [7839]	44.32	1.1		10.55				11.57	5.86	22.6	0.16		0.38	2.01	0.16
[7839]	CONVERGENT MARGIN	BETIC-RIF OROGENIC BELT (GIBRALTAR ARC) / BETIC CORDILLERA / NEVADO-FILABRIDE COMPLEX	COBDAR AREA	37.27	37.27	-2.22	-2.22	SAE			s_CB-388 [7839]	NOT GIVEN [7839]				JURASSIC [7839]				VERY FINE-GRAINED PORPHYRITIC [7839]	PLU					WR [7839]	45.73	1.3		14.54				9.84	9.86	14.1	0.16		0.26	2.95	0.17
[10106]	CONVERGENT MARGIN	BETIC-RIF OROGENIC BELT (GIBRALTAR ARC) / BETIC CORDILLERA / NEOGENE ALBORAN VOLCANIC PROVINCE	HOYAZO HILL, 2 KM SOUTH OF NIJAR, CABO DE GATA	36.72	36.72	-2.2	-2.2	SAE			s_CABO DE GATA [10106]	ANDESITE [10106]									VOL					WR [10106]	63.75			17.62		3	3.26		2.5	3.41			2.4	1.75		2.77
[10118]	CONVERGENT MARGIN	BETIC-RIF OROGENIC BELT (GIBRALTAR ARC) / BETIC CORDILLERA / NEOGENE ALBORAN VOLCANIC PROVINCE / VERA / VIUDA FORMATION		37.25	37.25	-1.67	-1.67	SAE			s_03V10B [10118]	LAMPROITE [10118]									VOL					GL [10118]
[10118]	CONVERGENT MARGIN	BETIC-RIF OROGENIC BELT (GIBRALTAR ARC) / BETIC CORDILLERA / NEOGENE ALBORAN VOLCANIC PROVINCE / VERA / VIUDA FORMATION		37.25	37.25	-1.67	-1.67	SAE			s_03V10B [10118]	LAMPROITE [10118]									VOL					GL [10118]
[10118]	CONVERGENT MARGIN	BETIC-RIF OROGENIC BELT (GIBRALTAR ARC) / BETIC CORDILLERA / NEOGENE ALBORAN VOLCANIC PROVINCE / VERA / VIUDA FORMATION		37.25	37.25	-1.67	-1.67	SAE			s_03V10B [10118]	LAMPROITE [10118]									VOL					GL [10118]
[13623]	CONVERGENT MARGIN	BETIC-RIF OROGENIC BELT (GIBRALTAR ARC) / BETIC CORDILLERA / NEOGENE ALBORAN VOLCANIC PROVINCE	CERRO PALARAN	37.65	37.65	-1.15	-1.15	SAE			s_C-1 [13623]	BASALT, ALKALINE, OLIVINE [13623]				PLIOCENE [13623]					VOL					WR [13623]	46.08	2.67		15.71				9.59	9.69	6.27	0.17		1.51	4.87	0.87
[13623]	CONVERGENT MARGIN	BETIC-RIF OROGENIC BELT (GIBRALTAR ARC) / BETIC CORDILLERA / NEOGENE ALBORAN VOLCANIC PROVINCE / MAZARRON		37.6	37.6	-1.32	-1.32	SAE			s_C-2 [13623]	BASALT, ALKALINE, OLIVINE [13623]				PLIOCENE [13623]					VOL					WR [13623]	47.22	2.59		15.59				9.05	9.17	6.93	0.15		0.99	4.7	0.84
[13623]	CONVERGENT MARGIN	BETIC-RIF OROGENIC BELT (GIBRALTAR ARC) / BETIC CORDILLERA / NEOGENE ALBORAN VOLCANIC PROVINCE	LA ASOMADA	37.63	37.63	-0.95	-0.95	SAE			s_C-5 [13623]	BASALT, ALKALINE, OLIVINE [13623]				PLIOCENE [13623]					VOL					WR [13623]	48.09	2.64		16.19				9.07	8.88	6.07	0.17		0.89	5.23	0.89
[13623]	CONVERGENT MARGIN	BETIC-RIF OROGENIC BELT (GIBRALTAR ARC) / BETIC CORDILLERA / NEOGENE ALBORAN VOLCANIC PROVINCE / MAZARRON		37.6	37.6	-1.32	-1.32	SAE			s_C-7 [13623]	BASALT, ALKALINE, OLIVINE [13623]				PLIOCENE [13623]					VOL					WR [13623]	46.32	2.67		14.79				9.37	9.4	8.34	0.15		2.14	3.1	0.8
[13623]	CONVERGENT MARGIN	BETIC-RIF OROGENIC BELT (GIBRALTAR ARC) / BETIC CORDILLERA / NEOGENE ALBORAN VOLCANIC PROVINCE / MAZARRON		37.6	37.6	-1.32	-1.32	SAE			s_C-13 [13623]	BASALT, ALKALINE, OLIVINE [13623]				PLIOCENE [13623]					VOL					WR [13623]	46.51	2.68		14.64				9.43	9.23	8.6	0.15		2.1	3.12	0.77
[7519]	CONVERGENT MARGIN	BETIC-RIF OROGENIC BELT (GIBRALTAR ARC) / BETIC CORDILLERA / NEOGENE ALBORAN VOLCANIC PROVINCE / CALASPARRA		38.2437	38.2437	-1.7167	-1.7167	SAE			s_CAL090599-1 [7519]	LAMPROITE [7519]				NEOGENE [7519]					VOL					WR [7519]	55.1	1.66		9.37				4.69	2.64	12.4	0.07		9.86	0.42	1.09	1.14				0.03
[7519]	CONVERGENT MARGIN	BETIC-RIF OROGENIC BELT (GIBRALTAR ARC) / BETIC CORDILLERA / NEOGENE ALBORAN VOLCANIC PROVINCE / CANCARIX		38.42	38.42	-1.58	-1.58	SAE			s_CX110599-3 [7519]	LAMPROITE [7519]				NEOGENE [7519]					VOL					WR [7519]	55.69	1.54		9.23				4.80499	3.42	12.07	0.08		9.11	0.78	1.14	0.25				0.01
[7519]	CONVERGENT MARGIN	BETIC-RIF OROGENIC BELT (GIBRALTAR ARC) / BETIC CORDILLERA / NEOGENE ALBORAN VOLCANIC PROVINCE	LA CELIA, MURCIA AREA	38.4667	38.4667	-1.4695	-1.4695	SAE			s_LC100599-4 [7519]	LAMPROITE [7519]				NEOGENE [7519]					VOL					WR [7519]	49.88	1.48		9.77				5.42586	6.16	11.93	0.1		5.33	0.92	1.6	3.96				0.85
[7519]	CONVERGENT MARGIN	BETIC-RIF OROGENIC BELT (GIBRALTAR ARC) / BETIC CORDILLERA / NEOGENE ALBORAN VOLCANIC PROVINCE	LAS MINAS, MURCIA AREA	38.3315	38.3315	-1.7	-1.7	SAE			s_LM160300-1 [7519]	LAMPROITE [7519]				NEOGENE [7519]					VOL					WR [7519]	56.54	1.64		9.63				4.62503	2.75	10.06	0.08		9.14	1.50878	1.07	0.58				0.03
[7519]	CONVERGENT MARGIN	BETIC-RIF OROGENIC BELT (GIBRALTAR ARC) / BETIC CORDILLERA / NEOGENE ALBORAN VOLCANIC PROVINCE	LAS MINAS, MURCIA AREA	38.3315	38.3315	-1.7	-1.7	SAE			s_LM160300-1 DPL. [7519]	LAMPROITE [7519]				NEOGENE [7519]					VOL					WR [7519]	56.46	1.63		9.6				4.71501	2.74	10.05	0.07		9.13	1.47598	1.08	0.58				0.03
[7519]	CONVERGENT MARGIN	BETIC-RIF OROGENIC BELT (GIBRALTAR ARC) / BETIC CORDILLERA / NEOGENE ALBORAN VOLCANIC PROVINCE	W OF RIO ANTAS NEAR HIGHWAY, VERA BASIN	37.2013	37.2013	-1.9	-1.9	SAE			s_VE290699-2 [7519]	LAMPROITE [7519]				NEOGENE [7519]					VOL					WR [7519]	54.86	1.41		11.1				4.66102	2.87	10.06	0.07		3.69	2.8	0.73	4.21				1.88
[7519]	CONVERGENT MARGIN	BETIC-RIF OROGENIC BELT (GIBRALTAR ARC) / BETIC CORDILLERA / NEOGENE ALBORAN VOLCANIC PROVINCE / BARQUEROS		37.9585	37.9585	-1.366	-1.366	SAE			s_BQ170599-9 [7519]	LAMPROITE [7519]				NEOGENE [7519]					VOL					WR [7519]	57.56	1.46		11.06				5.27	3.24	9.54	0.08		7.75	1.01	0.89	1.19				0.11
[7519]	CONVERGENT MARGIN	BETIC-RIF OROGENIC BELT (GIBRALTAR ARC) / BETIC CORDILLERA / NEOGENE ALBORAN VOLCANIC PROVINCE / FORTUNA		38.1585	38.1585	-1.0935	-1.0935	SAE			s_FT120599-5 [7519]	LAMPROITE [7519]				NEOGENE [7519]					VOL					WR [7519]	55.69	1.41		11.6				4.93996	2.94	9.13	0.06		7.88	0.93	0.9	2.29				0.09
[7519]	CONVERGENT MARGIN	BETIC-RIF OROGENIC BELT (GIBRALTAR ARC) / BETIC CORDILLERA / NEOGENE ALBORAN VOLCANIC PROVINCE	QUARRY DUE NORTH OF RIO ANTAS, VERA BASIN	37.2185	37.2185	-1.8475	-1.8475	SAE			s_VE290699-6 [7519]	LAMPROITE [7519]				NEOGENE [7519]					VOL					WR [7519]	54.29	1.46		11				4.39108	3.1	8.97	0.07		3.22	2.79	0.77	4.25				3.26
[7519]	CONVERGENT MARGIN	BETIC-RIF OROGENIC BELT (GIBRALTAR ARC) / BETIC CORDILLERA / NEOGENE ALBORAN VOLCANIC PROVINCE / ALJORRA		37.6932	37.6932	-1.0978	-1.0978	SAE			s_AL260300-1 [7519]	LAMPROITE [7519]				NEOGENE [7519]					VOL					WR [7519]	55.55	1.02		12.2				5.13792	6.32	8.3	0.09		6.48	1.15366	0.85	0.63				0.82
[7519]	CONVERGENT MARGIN	BETIC-RIF OROGENIC BELT (GIBRALTAR ARC) / BETIC CORDILLERA / NEOGENE ALBORAN VOLCANIC PROVINCE / FORTUNA		38.1802	38.1802	-1.0847	-1.0847	SAE			s_FT120599-16A [7519]	LAMPROITE [7519]				NEOGENE [7519]					VOL					WR [7519]	57.04	1.53		12.6				4.53505	3.34	5.43	0.07		6.01	2.26	1.07	3.82				0.25
[7519]	CONVERGENT MARGIN	BETIC-RIF OROGENIC BELT (GIBRALTAR ARC) / BETIC CORDILLERA / NEOGENE ALBORAN VOLCANIC PROVINCE	CARTAGENA, MURCIA AREA	37.6265	37.6265	-1.9528	-1.9528	SAE			s_CT270300-2C [7519]	LAMPROITE [7519]				NEOGENE [7519]					VOL					WR [7519]	57.76	0.77		15.19				4.2651	5.62	3.61	0.08		5.46	2.0117	0.73	1.26				1.64
[7519]	CONVERGENT MARGIN	BETIC-RIF OROGENIC BELT (GIBRALTAR ARC) / BETIC CORDILLERA / NEOGENE ALBORAN VOLCANIC PROVINCE / MAZARRON		37.6168	37.6168	-1.3402	-1.3402	SAE			s_MA180599-1 [7519]	NOT GIVEN [7519]				NEOGENE [7519]					VOL					WR [7519]	60.93	0.82		15.31				4.18412	2.61	2.9	0.06		5.59	1.86957	0.84	2.98				0.01
[7519]	CONVERGENT MARGIN	BETIC-RIF OROGENIC BELT (GIBRALTAR ARC) / BETIC CORDILLERA / NEOGENE ALBORAN VOLCANIC PROVINCE / MAZARRON		37.6168	37.6168	-1.3402	-1.3402	SAE			s_MA180599-1 DUPL. [7519]	NOT GIVEN [7519]				NEOGENE [7519]					VOL					WR [7519]	61.11	0.83		15.25				4.31909	2.61	2.88	0.06		5.6	1.92424	0.85	2.98				0.01
[7519]	CONVERGENT MARGIN	BETIC-RIF OROGENIC BELT (GIBRALTAR ARC) / BETIC CORDILLERA / NEOGENE ALBORAN VOLCANIC PROVINCE / ZENETA		37.995	37.995	-0.9637	-0.9637	SAE			s_ZN130599-1 [7519]	NOT GIVEN [7519]				NEOGENE [7519]					VOL					WR [7519]	62.69	0.81		13.7				3.13134	3.01	2.51	0.04		7.25	1.74	0.86	0.87				1.28
[7519]	CONVERGENT MARGIN	BETIC-RIF OROGENIC BELT (GIBRALTAR ARC) / BETIC CORDILLERA / NEOGENE ALBORAN VOLCANIC PROVINCE / MAZARRON	MAZARRON RAMBLA, MURCIA AREA	37.5915	37.5915	-1.2925	-1.2925	SAE			s_MZ210400-2 [7519]	NOT GIVEN [7519]				NEOGENE [7519]					VOL					WR [7519]	63.47	0.57		15.49				4.2921	2.61	2.19	0.07		4.22	2.26638	0.38	2.95				0.04
[7519]	CONVERGENT MARGIN	BETIC-RIF OROGENIC BELT (GIBRALTAR ARC) / BETIC CORDILLERA / NEOGENE ALBORAN VOLCANIC PROVINCE	ROAD CUTTING HILL AT CORTIJO DUARTE, VERA BASIN	37.3042	37.3042	-1.7967	-1.7967	SAE			s_VE290699-10A [7519]	NOT GIVEN [7519]				NEOGENE [7519]					VOL					WR [7519]	63.7	0.75		13.6				5.03894	2.99	1.47	0.09		5.77	1.61	0.76	1.01				0.02
[7519]	CONVERGENT MARGIN	BETIC-RIF OROGENIC BELT (GIBRALTAR ARC) / BETIC CORDILLERA / NEOGENE ALBORAN VOLCANIC PROVINCE	CABEZO NEGRO, CARTAGENA AND TALLANTE AREA	37.659	37.659	-1.15	-1.15	SAE			s_TA260300-6A [7519]	TRACHYBASALT [7519]				NEOGENE [7519]					VOL					WR [7519]	46.49	2.67		15.01				9.39403	9.06	8.22	0.15		2.25	3.24533	0.8	1.4				0.26
[7519]	CONVERGENT MARGIN	BETIC-RIF OROGENIC BELT (GIBRALTAR ARC) / BETIC CORDILLERA / NEOGENE ALBORAN VOLCANIC PROVINCE	PICO CEBOLLA, CARTAGENA AND TALLANTE AREA	37.6622	37.6622	-1.1688	-1.1688	SAE			s_TA260300-7 [7519]	HAWAIITE [7519]				NEOGENE [7519]					VOL					WR [7519]	45.33	2.82		14.81				9.529	10.22	7.5	0.15		1.33	4.14023	0.88	2.36				0.2
[7519]	CONVERGENT MARGIN	BETIC-RIF OROGENIC BELT (GIBRALTAR ARC) / BETIC CORDILLERA / NEOGENE ALBORAN VOLCANIC PROVINCE / LOS PEREZ	CARTAGENA AND TALLANTE AREA	37.6598	37.6598	-1.1257	-1.1257	SAE			s_LP170300-1 [7519]	HAWAIITE [7519]				NEOGENE [7519]					VOL					WR [7519]	44.54	2.65		15.14				9.84393	10.27	7.32	0.17		1.04	4.27377	0.78	2.53				0.14
[7519]	CONVERGENT MARGIN	BETIC-RIF OROGENIC BELT (GIBRALTAR ARC) / BETIC CORDILLERA / NEOGENE ALBORAN VOLCANIC PROVINCE	L. ALBADALEJOS, CARTAGENA AND TALLANTE AREA	37.6293	37.6293	-1.0772	-1.0772	SAE			s_LAB180300-2 [7519]	HAWAIITE [7519]				NEOGENE [7519]					VOL					WR [7519]	46.06	2.57		15.59				8.72817	9.77	6.84	0.15		1.01	4.84721	0.8	1.89				0.43
[7519]	CONVERGENT MARGIN	BETIC-RIF OROGENIC BELT (GIBRALTAR ARC) / BETIC CORDILLERA / NEOGENE ALBORAN VOLCANIC PROVINCE	CALA AGUILAR, CARTAGENA AND TALLANTE AREA	37.568	37.568	-1.1128	-1.1128	SAE			s_CA180300-1 [7519]	TRACHYBASALT [7519]				NEOGENE [7519]					VOL					WR [7519]	46.41	2.53		16.26				8.82715	8.47	6.09	0.16		2.96	3.83016	0.82	2.13				0.11
[7519]	CONVERGENT MARGIN	BETIC-RIF OROGENIC BELT (GIBRALTAR ARC) / BETIC CORDILLERA / NEOGENE ALBORAN VOLCANIC PROVINCE	CABEZO NEGRO, CARTAGENA AND TALLANTE AREA	37.5973	37.5973	-1.1205	-1.1205	SAE			s_TA200400-2A [7519]	BASANITE [7519]				NEOGENE [7519]					VOL					WR [7519]	46.81	2.54		16.23				8.87214	8.54	6.01	0.16		2.96	3.94615	0.84	1.85				0.03
[7519]	CONVERGENT MARGIN	BETIC-RIF OROGENIC BELT (GIBRALTAR ARC) / BETIC CORDILLERA / NEOGENE ALBORAN VOLCANIC PROVINCE	L. ALBADALEJOS, CARTAGENA AND TALLANTE AREA	37.6293	37.6293	-1.0772	-1.0772	SAE			s_LAB180300-3 [7519]	TRACHYBASALT [7519]				NEOGENE [7519]					VOL					WR [7519]	46.99	2.33		16.11				8.42223	9.29	5.79	0.15		2.46	3.51488	0.81	2.04				0.94
[7519]	CONVERGENT MARGIN	BETIC-RIF OROGENIC BELT (GIBRALTAR ARC) / BETIC CORDILLERA / NEOGENE ALBORAN VOLCANIC PROVINCE	L. ALBADALEJOS, CARTAGENA AND TALLANTE AREA	37.6293	37.6293	-1.0772	-1.0772	SAE			s_LAB180300-1 [7519]	TRACHYBASALT [7519]				NEOGENE [7519]					VOL					WR [7519]	47.5	2.45		16.53				8.79115	8.43	5.74	0.15		2.57	4.0971	0.86	1.88				0.05
[7519]	CONVERGENT MARGIN	BETIC-RIF OROGENIC BELT (GIBRALTAR ARC) / BETIC CORDILLERA / NEOGENE ALBORAN VOLCANIC PROVINCE	CARTAGENA, CARTAGENA AND TALLANTE AREA	37.6127	37.6127	-0.9567	-0.9567	SAE			s_CT270300-1C [7519]	HAWAIITE [7519]				NEOGENE [7519]					VOL					WR [7519]	45.52	2.42		16.2				9.08	10.2	5.6	0.16		1.19	4.64	0.82	2.66				0.96
[7519]	CONVERGENT MARGIN	BETIC-RIF OROGENIC BELT (GIBRALTAR ARC) / BETIC CORDILLERA / NEOGENE ALBORAN VOLCANIC PROVINCE	CARTAGENA, CARTAGENA AND TALLANTE AREA	37.6127	37.6127	-0.9567	-0.9567	SAE			s_CT270300-1B [7519]	TRACHYBASALT [7519]				NEOGENE [7519]					VOL					WR [7519]	46.07	2.45		16.5				9.20507	9.43	5.5	0.16		1.66	3.49332	0.86	3.66				0.04
[7519]	CONVERGENT MARGIN	BETIC-RIF OROGENIC BELT (GIBRALTAR ARC) / BETIC CORDILLERA / NEOGENE ALBORAN VOLCANIC PROVINCE	CABEZO BLANCO, CARTAGENA AND TALLANTE AREA	37.6597	37.6597	-1.1227	-1.1227	SAE			s_TA260300-2 [7519]	TRACHYBASALT [7519]				NEOGENE [7519]					VOL					WR [7519]	46.64	2.48		16.79				8.87214	8.88	5.45	0.16		3.03	3.42863	1.17	2.07				0.08
[7519]	CONVERGENT MARGIN	BETIC-RIF OROGENIC BELT (GIBRALTAR ARC) / BETIC CORDILLERA / NEOGENE ALBORAN VOLCANIC PROVINCE	LOS PUERTOS, CARTAGENA AND TALLANTE AREA	37.6525	37.6525	-1.1268	-1.1268	SAE			s_LP140599-5-1 [7519]	TRACHYBASALT [7519]				NEOGENE [7519]					VOL					WR [7519]	48.64	2.12		17.46				8.02631	8.01	5.37	0.14		2.94	3.4623	0.82	1.43				0.12
[7519]	CONVERGENT MARGIN	BETIC-RIF OROGENIC BELT (GIBRALTAR ARC) / BETIC CORDILLERA / NEOGENE ALBORAN VOLCANIC PROVINCE	LOS PUERTOS, CARTAGENA AND TALLANTE AREA	37.6525	37.6525	-1.1268	-1.1268	SAE			s_LP140599-5-2 [7519]	TRACHYBASALT [7519]				NEOGENE [7519]					VOL					WR [7519]	48.54	2.11		17.51				7.91834	8	5.35	0.14		2.94	3.49475	0.85	1.43				0.12
[7519]	CONVERGENT MARGIN	BETIC-RIF OROGENIC BELT (GIBRALTAR ARC) / BETIC CORDILLERA / NEOGENE ALBORAN VOLCANIC PROVINCE	CARTAGENA, CARTAGENA AND TALLANTE AREA	37.6127	37.6127	-0.9567	-0.9567	SAE			s_CT270300-1A [7519]	TRACHYBASALT [7519]				NEOGENE [7519]					VOL					WR [7519]	46.97	2.41		16.7				8.96212	8.8	5.25	0.16		2.84	3.8599	0.84	2.16				0.12
[7519]	CONVERGENT MARGIN	BETIC-RIF OROGENIC BELT (GIBRALTAR ARC) / BETIC CORDILLERA / NEOGENE ALBORAN VOLCANIC PROVINCE	ROAD C. NEGRO, CARTAGENA AND TALLANTE AREA	37.6045	37.6045	-1.13	-1.13	SAE			s_TA200400-1 [7519]	HAWAIITE [7519]				NEOGENE [7519]					VOL					WR [7519]	47.27	2.34		17.22				8.53021	8.6	4.78	0.15		1.93	5.23997	0.88	1.92				0.02
[7519]	CONVERGENT MARGIN	BETIC-RIF OROGENIC BELT (GIBRALTAR ARC) / BETIC CORDILLERA / NEOGENE ALBORAN VOLCANIC PROVINCE	CABEZO BLANCO, CARTAGENA AND TALLANTE AREA	37.6597	37.6597	-1.1227	-1.1227	SAE			s_TA260300-1 [7519]	TRACHYBASALT [7519]				NEOGENE [7519]					VOL					WR [7519]	47.33	2.34		17.56				8.44923	8.52	4.28	0.15		2.64	3.67661	1.21	2.86				0.04
[7519]	CONVERGENT MARGIN	BETIC-RIF OROGENIC BELT (GIBRALTAR ARC) / BETIC CORDILLERA / NEOGENE ALBORAN VOLCANIC PROVINCE / LOS PEREZ	CARTAGENA AND TALLANTE AREA	37.6718	37.6718	-1.137	-1.137	SAE			s_TA260300-4 [7519]	PHONOTEPHRITE [7519]				NEOGENE [7519]					VOL					WR [7519]	48.55	2.06		17.75				7.99032	7.56	4.17	0.16		1.65	6.45832	0.96	1.59				0.03
[7519]	CONVERGENT MARGIN	BETIC-RIF OROGENIC BELT (GIBRALTAR ARC) / BETIC CORDILLERA / NEOGENE ALBORAN VOLCANIC PROVINCE	CABEZO NEGRO, CARTAGENA AND TALLANTE AREA	37.6008	37.6008	-1.1188	-1.1188	SAE			s_TA210400-1 [7519]	PHONOTEPHRITE [7519]				NEOGENE [7519]					VOL					WR [7519]	48.36	2.02		18.06				8.16129	7.13	4.11	0.16		3.22	4.81948	0.88	2.01				0.03
[7519]	CONVERGENT MARGIN	BETIC-RIF OROGENIC BELT (GIBRALTAR ARC) / BETIC CORDILLERA / NEOGENE ALBORAN VOLCANIC PROVINCE	SAN ISIDRO, CARTAGENA AND TALLANTE AREA	37.6553	37.6553	-1.08	-1.08	SAE			s_SI 210400-1 [7519]	BASANITE [7519]				NEOGENE [7519]					VOL					WR [7519]	47.02	2.29		17.49				8.71917	8.57	4.01	0.16		2.9	4.66854	0.99	1.91				0.02
[7519]	CONVERGENT MARGIN	BETIC-RIF OROGENIC BELT (GIBRALTAR ARC) / BETIC CORDILLERA / NEOGENE ALBORAN VOLCANIC PROVINCE	L. ALBADALEJOS, CARTAGENA AND TALLANTE AREA	37.6293	37.6293	-1.0772	-1.0772	SAE			s_LAB190300-1A [7519]	TRACHYANDESITE, BASALTIC [7519]				NEOGENE [7519]					VOL					WR [7519]	48.52	2.01		17.92				8.1163	7.58	3.91	0.16		3.03	4.07902	0.93	2.41				0.22
[7519]	CONVERGENT MARGIN	BETIC-RIF OROGENIC BELT (GIBRALTAR ARC) / BETIC CORDILLERA / NEOGENE ALBORAN VOLCANIC PROVINCE / LOS PEREZ	LOS PEREZ, CARTAGENA AND TALLANTE AREA	37.6598	37.6598	-1.1257	-1.1257	SAE			s_TA260300-5 [7519]	PHONOTEPHRITE [7519]				NEOGENE [7519]					VOL					WR [7519]	48.59	2.05		18.06				8.18828	7.75	3.5	0.16		3.5	4.46368	0.93	1.7				0.02
[7519]	CONVERGENT MARGIN	BETIC-RIF OROGENIC BELT (GIBRALTAR ARC) / BETIC CORDILLERA / NEOGENE ALBORAN VOLCANIC PROVINCE / ALJORRA		37.6932	37.6932	-1.0978	-1.0978	SAE			s_AL140-599-1 [7519]	LAMPROITE [7519]				NEOGENE [7519]					VOL					WR [7519]
[7519]	CONVERGENT MARGIN	BETIC-RIF OROGENIC BELT (GIBRALTAR ARC) / BETIC CORDILLERA / NEOGENE ALBORAN VOLCANIC PROVINCE	LOS PUERTOS, CARTAGENA AND TALLANTE AREA	37.6525	37.6525	-1.1268	-1.1268	SAE			s_LP140599-5-1 [7519]	TRACHYBASALT [7519]				NEOGENE [7519]					VOL					WR [7519]
[7692]	CONVERGENT MARGIN	BETIC-RIF OROGENIC BELT (GIBRALTAR ARC) / ALBORAN RIDGE / ALBORAN ISLAND		35.93	35.93	-3.03	-3.03	SAE			s_2002 [7692]	ANDESITE, BASALTIC [7692]				NEOGENE [7692]					VOL					WR [7692]	55.45	0.54		16.84				7.97	9.61	5.66	0.16		0.22	1.91	0.16
[7692]	CONVERGENT MARGIN	BETIC-RIF OROGENIC BELT (GIBRALTAR ARC) / ALBORAN RIDGE / ALBORAN ISLAND		35.93	35.93	-3.03	-3.03	SAE			s_2007 [7692]	ANDESITE, BASALTIC [7692]				NEOGENE [7692]					VOL					WR [7692]	54.25	0.55		16.27				8.22	10.95	6.38	0.18		0.21	1.91	0.13
[7692]	CONVERGENT MARGIN	BETIC-RIF OROGENIC BELT (GIBRALTAR ARC) / ALBORAN RIDGE / ALBORAN ISLAND		35.93	35.93	-3.03	-3.03	SAE			s_2008 [7692]	ANDESITE, BASALTIC [7692]				NEOGENE [7692]					VOL					WR [7692]	53.59	0.58		16.61				8.3	10.91	6.17	0.16		0.22	2.41	0.19
[7692]	CONVERGENT MARGIN	BETIC-RIF OROGENIC BELT (GIBRALTAR ARC) / YUSUF RIDGE / DREDGE LSGM-9		35.9	36	-2	-3	SAQ			s_CYA3-12 [7692]	DACITE [7692]				NEOGENE [7692]					VOL					WR [7692]	65.02	0.25		14.95				2.21	1.82	1.74	0.05		4.09	3.95	0.07
[7692]	CONVERGENT MARGIN	BETIC-RIF OROGENIC BELT (GIBRALTAR ARC) / YUSUF RIDGE / DREDGE LSGM-9		35.9	36	-2	-3	SAQ			s_CYA4-3 [7692]	BASALT [7692]				NEOGENE [7692]					VOL					WR [7692]	49.62	0.65		18.89				8.53	11.66	6.46	0.19		0.33	2.01	0.11
[7692]	CONVERGENT MARGIN	BETIC-RIF OROGENIC BELT (GIBRALTAR ARC) / ALBORAN RIDGE / DREDGE LSGM-6		35.4	35.4	-3.95	-3.95	SAQ			s_LSGM6 [7692]	DACITE [7692]				NEOGENE [7692]					VOL					WR [7692]	64.55	0.57		16.07				3.47	3.03	2.93	0.05		3.83	3.13	0.15
[7692]	CONVERGENT MARGIN	BETIC-RIF OROGENIC BELT (GIBRALTAR ARC) / ALBORAN RIDGE / DREDGE LSGM-9		35.5	35.5	-3.8	-3.8	SAQ			s_LSGM9 [7692]	BASALT [7692]				NEOGENE [7692]					VOL					WR [7692]	50.33	0.63		17.02				8.64	9.78	7.24	0.08		0.37	2.61	0.08
[13905]	CONVERGENT MARGIN	BETIC-RIF OROGENIC BELT (GIBRALTAR ARC) / ALBORAN SEA BASIN / SITE 978	HOLE 978A	36.2311	36.2311	-2.0571	-2.0571	SAQ	-1941	-1941	s_161-978A-46R-1, 4-9, 7519 [13905]	ANDESITE, BASALTIC [13905]				MIOCENE [13905]					VOL			S		WR [13905]	52.51	0.76		21.9				6.23	9.43	2	0.04		0.41	3.43	0.156	2.02				0.09
[13905]	CONVERGENT MARGIN	BETIC-RIF OROGENIC BELT (GIBRALTAR ARC) / ALBORAN SEA BASIN / SITE 978	HOLE 978A	36.2311	36.2311	-2.0571	-2.0571	SAQ	-1941	-1941	s_161-978A-46R-1, 4-9, 7519II [13905]	ANDESITE [13905]				MIOCENE [13905]					VOL					WR [13905]	59.46	0.53		17.06				6.35	6.72	1.72	0.04		2.57	2.84	0.264	1.25				0.11
[13905]	CONVERGENT MARGIN	BETIC-RIF OROGENIC BELT (GIBRALTAR ARC) / ALBORAN SEA BASIN / SITE 978	HOLE 978A	36.2311	36.2311	-2.0571	-2.0571	SAQ	-1941	-1941	s_161-978A-46R-1, 4-9, 7525 [13905]	DACITE [13905]				MIOCENE [13905]					VOL			M		WR [13905]	67.52	0.4		14.94				3.89	3.64	1.38	0.05		3.15	3.33	0.174	0.94				0.18
[13905]	CONVERGENT MARGIN	BETIC-RIF OROGENIC BELT (GIBRALTAR ARC) / ALBORAN SEA BASIN / SITE 978	HOLE 978A	36.2311	36.2311	-2.0571	-2.0571	SAQ	-1941	-1941	s_161-978A-47R-1, 0-6, 7647-B [13905]	ANDESITE, BASALTIC [13905]				MIOCENE [13905]					VOL					WR [13905]	53.68	0.88		16.49				8.11	9.51	5.46	0.16		0.34	2.65	0.086	1.84				0.13
[13905]	CONVERGENT MARGIN	BETIC-RIF OROGENIC BELT (GIBRALTAR ARC) / ALBORAN SEA BASIN / SITE 978	HOLE 978A	36.2311	36.2311	-2.0571	-2.0571	SAQ	-1941	-1941	s_161-978A-47R-1, 0-6, 7647-C [13905]	DACITE [13905]				MIOCENE [13905]					VOL			M		WR [13905]	66.15	0.5		15.78				3.8	4.13	2.68	0.06		2.76	2.58	0.087	2.14				0.14
[13905]	CONVERGENT MARGIN	BETIC-RIF OROGENIC BELT (GIBRALTAR ARC) / ALBORAN SEA BASIN / SITE 978	HOLE 978A	36.2311	36.2311	-2.0571	-2.0571	SAQ	-1941	-1941	s_161-978A-47R-1, 0-6, 7647-E [13905]	DACITE [13905]				MIOCENE [13905]					VOL			M		WR [13905]	63.5	0.49		15.64				5.14	4.47	3.43	0.11		1.68	2.32	0.072	2.59				0.74
[13905]	CONVERGENT MARGIN	BETIC-RIF OROGENIC BELT (GIBRALTAR ARC) / ALBORAN SEA BASIN / SITE 978	HOLE 978A	36.2311	36.2311	-2.0571	-2.0571	SAQ	-1941	-1941	s_161-978A-47R-1, 0-6, 7647-H [13905]	BASALT [13905]				MIOCENE [13905]					VOL					WR [13905]	52.56	0.23		7.76				9.99	11.42	13.04	0.21		0.37	1.2	0.023	2.13				0.12
[13905]	CONVERGENT MARGIN	BETIC-RIF OROGENIC BELT (GIBRALTAR ARC) / ALBORAN SEA BASIN / SITE 978	HOLE 978A	36.2311	36.2311	-2.0571	-2.0571	SAQ	-1941	-1941	s_161-978A-47R-1, 0-6, 7647-I [13905]	RHYOLITE [13905]				MIOCENE [13905]					VOL					WR [13905]	68.13	0.37		4.52				1.19	11.73	1.86	0.14		0.22	2.26	0.079	0.43				9.88
[13905]	CONVERGENT MARGIN	BETIC-RIF OROGENIC BELT (GIBRALTAR ARC) / ALBORAN SEA BASIN / SITE 978	HOLE 978A	36.2311	36.2311	-2.0571	-2.0571	SAQ	-1941	-1941	s_161-978A-47R-1, 0-6, 7647-K [13905]	ANDESITE [13905]				MIOCENE [13905]					VOL			E		WR [13905]	56.85	0.52		17.28				5.27	3.35	6.48	0.1		1.8	3.14	0.065	4.5				1.2
[13905]	CONVERGENT MARGIN	BETIC-RIF OROGENIC BELT (GIBRALTAR ARC) / ALBORAN SEA BASIN / SITE 978	HOLE 978A	36.2311	36.2311	-2.0571	-2.0571	SAQ	-1941	-1941	s_161-978A-47R-1, 0-6, 7647-M [13905]	DACITE [13905]				MIOCENE [13905]					VOL			M		WR [13905]	64.78	0.47		16.51				3.16	4.48	1.32	0.05		3.88	2.79	0.103	1.1				0.75
[13905]	CONVERGENT MARGIN	BETIC-RIF OROGENIC BELT (GIBRALTAR ARC) / ALBORAN SEA BASIN / SITE 978	HOLE 978A	36.2311	36.2311	-2.0571	-2.0571	SAQ	-1941	-1941	s_161-978A-47R-1, 0-6, 7647-O [13905]	ANDESITE, BASALTIC [13905]				MIOCENE [13905]					VOL					WR [13905]	53.8	0.61		14.93				7.88	5.01	4.52	0.11		3.58	2.9	0.097
[13905]	CONVERGENT MARGIN	BETIC-RIF OROGENIC BELT (GIBRALTAR ARC) / ALBORAN SEA BASIN / SITE 978	HOLE 978A	36.2311	36.2311	-2.0571	-2.0571	SAQ	-1941	-1941	s_161-978A-47R-1, 0-6, 7647-Q [13905]	BASALT [13905]				MIOCENE [13905]					VOL			S		WR [13905]	41.37	0.59		17.01				7.86	7.43	3.49	0.05		0.55	2.73	0.329	3.21				0.4
[13905]	CONVERGENT MARGIN	BETIC-RIF OROGENIC BELT (GIBRALTAR ARC) / ALBORAN SEA BASIN / SITE 978	HOLE 978A	36.2311	36.2311	-2.0571	-2.0571	SAQ	-1941	-1941	s_161-978A-47R-1, 0-6, 7647-U [13905]	DACITE [13905]				MIOCENE [13905]					VOL					WR [13905]	66.25	0.75		13.9				5.11	5.39	2.01	0.08		2.26	0.86	0.138	1.53				1.15
[13905]	CONVERGENT MARGIN	BETIC-RIF OROGENIC BELT (GIBRALTAR ARC) / ALBORAN SEA BASIN / SITE 978	HOLE 978A	36.2311	36.2311	-2.0571	-2.0571	SAQ	-1941	-1941	s_161-978A-47R-1, 0-6, 7647-V [13905]	DACITE [13905]				MIOCENE [13905]					VOL			M		WR [13905]	66.61	0.35		15.39				4.7	4.24	1.22	0.05		1.22	3.84	0.096
[13905]	CONVERGENT MARGIN	BETIC-RIF OROGENIC BELT (GIBRALTAR ARC) / ALBORAN SEA BASIN / SITE 978	HOLE 978A	36.2311	36.2311	-2.0571	-2.0571	SAQ	-1941	-1941	s_161-978A-47R-1, 0-6, 7647-X [13905]	DACITE [13905]				MIOCENE [13905]					VOL			M		WR [13905]	64.63	0.46		15.57				4.72	5.01	2.33	0.04		1.99	2.9	0.077	1.75				0.26
[13905]	CONVERGENT MARGIN	BETIC-RIF OROGENIC BELT (GIBRALTAR ARC) / ALBORAN SEA BASIN / SITE 978	HOLE 978A	36.2311	36.2311	-2.0571	-2.0571	SAQ	-1941	-1941	s_161-978A-47R-1, 0-6, 7518 [13905]	BASALT [13905]				MIOCENE [13905]					VOL			E		WR [13905]	47.74	0.73		18.37				8.22	4.61	8.29	0.13		1.97	2.07	0.076	6.21				1.46
[13905]	CONVERGENT MARGIN	BETIC-RIF OROGENIC BELT (GIBRALTAR ARC) / ALBORAN SEA BASIN / SITE 977	HOLE 977A	36.0318	36.0318	-1.9553	-1.9553	SAQ	-1995.5	-1995.5	s_161-977A-60X-1, 0-7 [13905]	RHYOLITE [13905]				MIOCENE [13905]					VOL			S		WR [13905]	72.93	0.23		14.17				1.76	1.7	0.48	0.01		4.62	3.57	0.067	0.53				0.03
[13905]	CONVERGENT MARGIN	BETIC-RIF OROGENIC BELT (GIBRALTAR ARC) / ALBORAN SEA BASIN / SITE 977	HOLE 977A	36.0318	36.0318	-1.9553	-1.9553	SAQ	-1995.5	-1995.5	s_161-977A-60X-1, 27-31, 7520 [13905]	ANDESITE, BASALTIC [13905]				MIOCENE [13905]					VOL			E		WR [13905]	52.68	0.57		16.17				8.13	0.98	10.93	0.12		0.07	3.58	0.055	6.06				0.13
[13905]	CONVERGENT MARGIN	BETIC-RIF OROGENIC BELT (GIBRALTAR ARC) / ALBORAN SEA BASIN / SITE 977	HOLE 977A	36.0318	36.0318	-1.9553	-1.9553	SAQ	-1995.5	-1995.5	s_161-977A-61X-1, 0-7 [13905]	RHYOLITE [13905]				MIOCENE [13905]					VOL			S		WR [13905]	72.11	0.22		14.4				1.94	1.72	0.48	0.02		4.6	3.61	0.066	0.32				0.02
[13905]	CONVERGENT MARGIN	BETIC-RIF OROGENIC BELT (GIBRALTAR ARC) / ALBORAN SEA BASIN / SITE 977	HOLE 977A	36.0318	36.0318	-1.9553	-1.9553	SAQ	-1995.5	-1995.5	s_161-977A-62X-1, 4-9, 7649 [13905]	ANDESITE, BASALTIC [13905]				MIOCENE [13905]					VOL			E		WR [13905]	53.29	0.64		16.65				7.14	0.74	8.99	0.05		4.39	0.83	0.049	6.22				0.23
[13905]	CONVERGENT MARGIN	BETIC-RIF OROGENIC BELT (GIBRALTAR ARC) / ALBORAN SEA BASIN / SITE 977	HOLE 977A	36.0318	36.0318	-1.9553	-1.9553	SAQ	-1995.5	-1995.5	s_161-977A-62X-1, 9-13 [13905]	GRANITE [13905]				MIOCENE [13905]					PLU					WR [13905]	70.46	0.24		15.13				2.25	2.77	1.44	0.04		3.86	2.48	0.081	0.95				0.06
[13905]	CONVERGENT MARGIN	BETIC-RIF OROGENIC BELT (GIBRALTAR ARC) / ALBORAN SEA BASIN / SITE 977	HOLE 977A	36.0318	36.0318	-1.9553	-1.9553	SAQ	-1995.5	-1995.5	s_161-977A-62X-1, 13-19, 7523 [13905]	BASALT [13905]				MIOCENE [13905]					VOL			S		WR [13905]	49.41	0.77		18.29				7.85	10.56	6.48	0.07		0.28	2.7	0.147	2.06				0.18
[13905]	CONVERGENT MARGIN	BETIC-RIF OROGENIC BELT (GIBRALTAR ARC) / ALBORAN SEA BASIN / SITE 977	HOLE 977A	36.0318	36.0318	-1.9553	-1.9553	SAQ	-1995.5	-1995.5	s_161-977A-63X-1, 0-5 [13905]	DACITE [13905]				MIOCENE [13905]					VOL			M		WR [13905]	67.83	0.4		14.37				4.11	2.92	2.63	0.07		1.65	2.76	0.051	2.48				0.08
[13905]	CONVERGENT MARGIN	BETIC-RIF OROGENIC BELT (GIBRALTAR ARC) / ALBORAN SEA BASIN / SITE 977	HOLE 977A	36.0318	36.0318	-1.9553	-1.9553	SAQ	-1995.5	-1995.5	s_161-977A-63X-1, 5-11, 7648 [13905]	RHYOLITE [13905]				MIOCENE [13905]					VOL			M		WR [13905]	68.8	0.3		15.17				2.81	2.82	1.68	0.05		3.89	2.59	0.089	1.19				0.13
[14412]	CONVERGENT MARGIN	BETIC-RIF OROGENIC BELT (GIBRALTAR ARC) / BETIC CORDILLERA / NEOGENE ALBORAN VOLCANIC PROVINCE / EL HOYAZO		37	37	-2.4	-2.4	SAE			s_HO-54 [14412]	DACITE [14412]	6330000 [14412]	6330000 [14412]		MIOCENE [14412]				SERIATE, GLASS-RICH GROUNDMASS [14412]	VOL					WR [14412]
[7847]	CONVERGENT MARGIN	BETIC-RIF OROGENIC BELT (GIBRALTAR ARC) / YUSUF RIDGE / DREDGE LSGM-9		35.9	36	-2	-3	SAQ			s_CYA5-6 [7847]	ANDESITE [7847]				NEOGENE [7847]					VOL					WR [7847]	60.2	0.65		15.3				8.06	8.31	3.76	0.15		0.32	2.33	0.07	0.74				0.02
[7847]	CONVERGENT MARGIN	BETIC-RIF OROGENIC BELT (GIBRALTAR ARC) / YUSUF RIDGE / DREDGE LSGM-9		35.9	36	-2	-3	SAQ			s_CYA3-6 [7847]	RHYOLITE [7847]				NEOGENE [7847]					VOL					WR [7847]	67.1	0.27		15.7				2.2	1.93	1.04	0.11		4.74	3.95	0.07	2.33				0.04
[7847]	CONVERGENT MARGIN	BETIC-RIF OROGENIC BELT (GIBRALTAR ARC) / YUSUF RIDGE / DREDGE LSGM-9		35.9	36	-2	-3	SAQ			s_CYA3-13 [7847]	RHYOLITE [7847]				NEOGENE [7847]					VOL					WR [7847]	67.9	0.23		14				1.95	1.54	0.89	0.04		4.27	3.71	0.07	4.22				0.03
[7847]	CONVERGENT MARGIN	BETIC-RIF OROGENIC BELT (GIBRALTAR ARC) / YUSUF RIDGE / DREDGE LSGM-9		35.9	36	-2	-3	SAQ			s_CYA3-14 [7847]	RHYOLITE [7847]				NEOGENE [7847]					VOL					WR [7847]	69.1	0.23		13.9				1.89	1.73	0.52	0.05		4.26	3.78	0.07	3.29				0.04
[7847]	CONVERGENT MARGIN	BETIC-RIF OROGENIC BELT (GIBRALTAR ARC) / YUSUF RIDGE / DREDGE LSGM-9		35.9	36	-2	-3	SAQ			s_CYA3-5 [7847]	RHYOLITE [7847]				NEOGENE [7847]					VOL					WR [7847]	69.1	0.24		14.3				1.93	1.7	0.64	0.1		4.32	3.68	0.06	2.53				0.03
[7847]	CONVERGENT MARGIN	BETIC-RIF OROGENIC BELT (GIBRALTAR ARC) / BETIC CORDILLERA / NEOGENE ALBORAN VOLCANIC PROVINCE	CABO DA GATA, LAS NEGRAS BARRANCA	36.878	36.878	-2.0055	-2.0055	SAE			s_CG200599-15G [7847]	ANDESITE, BASALTIC [7847]				NEOGENE [7847]					VOL					WR [7847]	55.3	0.64		16.9				7.57	8.99	5.18	0.14		1.01	2.27	0.1	1.55				0.01
[7847]	CONVERGENT MARGIN	BETIC-RIF OROGENIC BELT (GIBRALTAR ARC) / BETIC CORDILLERA / NEOGENE ALBORAN VOLCANIC PROVINCE	CABO DA GATA, LAS NEGRAS BARRANCA	36.878	36.878	-2.0055	-2.0055	SAE			s_CG200599-3 [7847]	ANDESITE, BASALTIC [7847]				NEOGENE [7847]					VOL					WR [7847]	55.6	0.63		18				7.61	8.86	4.3	0.14		0.8	1.96	0.19	0.78				0.03
[7847]	CONVERGENT MARGIN	BETIC-RIF OROGENIC BELT (GIBRALTAR ARC) / BETIC CORDILLERA / NEOGENE ALBORAN VOLCANIC PROVINCE	CABO DA GATA, BARRONAL	37.7423	37.7423	-2.1345	-2.1345	SAE			s_CG200599-7 [7847]	ANDESITE, BASALTIC [7847]				NEOGENE [7847]					VOL					WR [7847]	56.4	0.64		18.1				7.63	8.78	4.15	0.14		0.79	2.35	0.16	0.71				0
[7847]	CONVERGENT MARGIN	BETIC-RIF OROGENIC BELT (GIBRALTAR ARC) / BETIC CORDILLERA / NEOGENE ALBORAN VOLCANIC PROVINCE	CABO DA GATA, ROAD W OF AGUA AMARGA	36.9603	36.9603	-1.9835	-1.9835	SAE			s_CG200599-14 [7847]	ANDESITE [7847]				NEOGENE [7847]					VOL					WR [7847]	56.9	0.52		17.4				4.89	5.21	5.51	0.09		0.77	1.41	0.1	6.45				0.05
[7847]	CONVERGENT MARGIN	BETIC-RIF OROGENIC BELT (GIBRALTAR ARC) / BETIC CORDILLERA / NEOGENE ALBORAN VOLCANIC PROVINCE	CABO DA GATA, AGUA AMARGA BASIN	36.9428	36.9428	-1.9408	-1.9408	SAE			s_CG220300-3B [7847]	ANDESITE [7847]				NEOGENE [7847]					VOL					WR [7847]	57	0.6		15.8				7.41	8.86	5.26	0.14		0.97	1.75	0.11	0.72				0
[7847]	CONVERGENT MARGIN	BETIC-RIF OROGENIC BELT (GIBRALTAR ARC) / BETIC CORDILLERA / NEOGENE ALBORAN VOLCANIC PROVINCE	CABO DA GATA, ROAD S OF LA ISLETA	36.7968	36.7968	-2.061	-2.061	SAE			s_CG220300-2 [7847]	ANDESITE [7847]				NEOGENE [7847]					VOL					WR [7847]	57	0.77		17.5				7.71	7.72	2.95	0.16		1.23	2.41	0.2	0.71				0.01
[7847]	CONVERGENT MARGIN	BETIC-RIF OROGENIC BELT (GIBRALTAR ARC) / BETIC CORDILLERA / NEOGENE ALBORAN VOLCANIC PROVINCE	CABO DA GATA, ROAD W OF AGUA AMARGA	36.9603	36.9603	-1.9835	-1.9835	SAE			s_CG200599-19 [7847]	ANDESITE [7847]				NEOGENE [7847]					VOL					WR [7847]	57.2	0.63		15.8				7.47	9.21	5.77	0.15		0.94	1.87	0.11	0.83				0
[7847]	CONVERGENT MARGIN	BETIC-RIF OROGENIC BELT (GIBRALTAR ARC) / BETIC CORDILLERA / NEOGENE ALBORAN VOLCANIC PROVINCE	CABO DA GATA, HORTICHUELAS	36.8717	36.8717	-2.04	-2.04	SAE			s_CG250699-1 [7847]	ANDESITE [7847]				NEOGENE [7847]					VOL					WR [7847]	57.5	0.68		16.6				6.36	8.8	5.32	0.12		1.29	2.22	0.1	1.13				0
[7847]	CONVERGENT MARGIN	BETIC-RIF OROGENIC BELT (GIBRALTAR ARC) / BETIC CORDILLERA / NEOGENE ALBORAN VOLCANIC PROVINCE	CABO DA GATA, MESA ROLDAN	36.9482	36.9482	-1.9033	-1.9033	SAE			s_CG220300-1 [7847]	ANDESITE [7847]				NEOGENE [7847]					VOL					WR [7847]	57.5	0.5		18.1				5.78	6.19	3.9	0.11		1.29	1.94	0.1	3.44				0.33
[7847]	CONVERGENT MARGIN	BETIC-RIF OROGENIC BELT (GIBRALTAR ARC) / BETIC CORDILLERA / NEOGENE ALBORAN VOLCANIC PROVINCE	CABO DA GATA, LAS NEGRAS BEACH	36.878	36.878	-2.0038	-2.0038	SAE			s_CG200599-16A [7847]	ANDESITE [7847]				NEOGENE [7847]					VOL					WR [7847]	57.6	0.61		15.2				7.54	9.09	5.96	0.15		0.94	1.92	0.1	0.85				0.01
[7847]	CONVERGENT MARGIN	BETIC-RIF OROGENIC BELT (GIBRALTAR ARC) / BETIC CORDILLERA / NEOGENE ALBORAN VOLCANIC PROVINCE	CABO DA GATA, ROAD W OF AGUA AMARGA	36.9603	36.9603	-1.9835	-1.9835	SAE			s_CG200599-6 [7847]	ANDESITE [7847]				NEOGENE [7847]					VOL					WR [7847]	57.7	0.59		15.1				7.59	9.25	6.09	0.15		0.88	1.91	0.1	0.78				0
[7847]	CONVERGENT MARGIN	BETIC-RIF OROGENIC BELT (GIBRALTAR ARC) / BETIC CORDILLERA / NEOGENE ALBORAN VOLCANIC PROVINCE	CABO DA GATA, ROAD W OF AGUA AMARGA	36.9603	36.9603	-1.9835	-1.9835	SAE			s_CG200599-8 [7847]	ANDESITE [7847]				NEOGENE [7847]					VOL					WR [7847]	57.8	0.59		15.2				7.44	9.3	6.04	0.15		0.88	1.9	0.1	0.72				0.01
[7847]	CONVERGENT MARGIN	BETIC-RIF OROGENIC BELT (GIBRALTAR ARC) / BETIC CORDILLERA / NEOGENE ALBORAN VOLCANIC PROVINCE	CABO DA GATA, LAS NEGRAS BEACH	36.878	36.878	-2.0038	-2.0038	SAE			s_CG200599-16F [7847]	ANDESITE [7847]				NEOGENE [7847]					VOL					WR [7847]	57.8	0.68		16.7				6.63	8.36	4.59	0.13		1.32	2.5	0.14	1.37				0.02
[7847]	CONVERGENT MARGIN	BETIC-RIF OROGENIC BELT (GIBRALTAR ARC) / BETIC CORDILLERA / NEOGENE ALBORAN VOLCANIC PROVINCE	CABO DA GATA, ROAD W OF AGUA AMARGA	36.9603	36.9603	-1.9835	-1.9835	SAE			s_CG200599-5 [7847]	ANDESITE [7847]				NEOGENE [7847]					VOL					WR [7847]	57.9	0.59		15.2				7.52	9.29	6.04	0.15		0.98	1.88	0.1	0.79				0.01
[7847]	CONVERGENT MARGIN	BETIC-RIF OROGENIC BELT (GIBRALTAR ARC) / BETIC CORDILLERA / NEOGENE ALBORAN VOLCANIC PROVINCE	CABO DA GATA, LAS NEGRAS BEACH	36.878	36.878	-2.0038	-2.0038	SAE			s_CG200599-16C [7847]	ANDESITE [7847]				NEOGENE [7847]					VOL					WR [7847]	57.8	0.61		15.2				7.56	9.17	6.17	0.15		0.86	1.91	0.11	0.8				0
[7847]	CONVERGENT MARGIN	BETIC-RIF OROGENIC BELT (GIBRALTAR ARC) / BETIC CORDILLERA / NEOGENE ALBORAN VOLCANIC PROVINCE	CABO DA GATA, LAS NEGRAS BEACH	36.878	36.878	-2.0038	-2.0038	SAE			s_CG200599-16D [7847]	ANDESITE [7847]				NEOGENE [7847]					VOL					WR [7847]	58.2	0.62		16				7.03	8.66	5.14	0.14		1.14	2.11	0.12	0.76				0.03
[7847]	CONVERGENT MARGIN	BETIC-RIF OROGENIC BELT (GIBRALTAR ARC) / BETIC CORDILLERA / NEOGENE ALBORAN VOLCANIC PROVINCE	CABO DA GATA, AGUA AMARGA BASIN	36.9428	36.9428	-1.9408	-1.9408	SAE			s_CG220300-3A [7847]	ANDESITE [7847]				NEOGENE [7847]					VOL					WR [7847]	58.3	0.44		13.2				6.36	9.02	7.03	0.13		1.32	1.52	0.12	1.54				0.02
[7847]	CONVERGENT MARGIN	BETIC-RIF OROGENIC BELT (GIBRALTAR ARC) / BETIC CORDILLERA / NEOGENE ALBORAN VOLCANIC PROVINCE	CABO DA GATA, ROAD W OF AGUA AMARGA	36.9603	36.9603	-1.9835	-1.9835	SAE			s_CG200599-13 [7847]	ANDESITE [7847]				NEOGENE [7847]					VOL					WR [7847]	58.3	0.5		17.2				4.83	5.19	5.39	0.09		0.85	1.49	0.1	5.57				0.01
[7847]	CONVERGENT MARGIN	BETIC-RIF OROGENIC BELT (GIBRALTAR ARC) / BETIC CORDILLERA / NEOGENE ALBORAN VOLCANIC PROVINCE	CABO DA GATA, AGUA AMARGA BARRANCO	36.9387	36.9387	-1.9455	-1.9455	SAE			s_CG260699-2B [7847]	ANDESITE [7847]				NEOGENE [7847]					VOL					WR [7847]	58.5	0.65		16.1				7.14	8.8	5.15	0.13		1.11	1.93	0.11	0.82				0
[7847]	CONVERGENT MARGIN	BETIC-RIF OROGENIC BELT (GIBRALTAR ARC) / BETIC CORDILLERA / NEOGENE ALBORAN VOLCANIC PROVINCE	CABO DA GATA, HORTICHUELAS	36.8717	36.8717	-2.04	-2.04	SAE			s_CG200599-5 [7847]	ANDESITE [7847]				NEOGENE [7847]					VOL					WR [7847]	58.5	0.58		16.5				5.99	8.03	4.7	0.11		1.42	2.24	0.09	1.4				0.01
[7847]	CONVERGENT MARGIN	BETIC-RIF OROGENIC BELT (GIBRALTAR ARC) / BETIC CORDILLERA / NEOGENE ALBORAN VOLCANIC PROVINCE	CABO DA GATA, ROAD W OF AGUA AMARGA	36.9603	36.9603	-1.9835	-1.9835	SAE			s_CG200599-4 [7847]	ANDESITE [7847]				NEOGENE [7847]					VOL					WR [7847]	58.6	0.64		17.5				6.74	7.9	3.59	0.12		1.11	2.27	0.11	1.21				0
[7847]	CONVERGENT MARGIN	BETIC-RIF OROGENIC BELT (GIBRALTAR ARC) / BETIC CORDILLERA / NEOGENE ALBORAN VOLCANIC PROVINCE	CABO DA GATA, CERRO DEL CUERVO BEACH	36.8345	36.8345	-2.0082	-2.0082	SAE			s_CG210300-2A [7847]	ANDESITE [7847]				NEOGENE [7847]					VOL					WR [7847]	58.6	0.65		17.4				6.03	7.97	4.3	0.12		1.2	1.72	0.11	1.07				0.01
[7847]	CONVERGENT MARGIN	BETIC-RIF OROGENIC BELT (GIBRALTAR ARC) / BETIC CORDILLERA / NEOGENE ALBORAN VOLCANIC PROVINCE	CABO DA GATA, LAS NEGRAS BEACH	36.878	36.878	-2.0038	-2.0038	SAE			s_CG200599-16H [7847]	ANDESITE [7847]				NEOGENE [7847]					VOL					WR [7847]	59.3	0.7		17.8				6.24	8.34	2.95	0.11		1.27	2.3	0.13	1.05				0
[7847]	CONVERGENT MARGIN	BETIC-RIF OROGENIC BELT (GIBRALTAR ARC) / BETIC CORDILLERA / NEOGENE ALBORAN VOLCANIC PROVINCE	CABO DA GATA, CERRO DEL CUERVO BEACH	36.8345	36.8345	-2.0082	-2.0082	SAE			s_CG210300-2D [7847]	ANDESITE [7847]				NEOGENE [7847]					VOL					WR [7847]	59.4	0.67		17.4				6.02	7.52	3.78	0.12		1.22	1.81	0.11	1.06				0.01
[7847]	CONVERGENT MARGIN	BETIC-RIF OROGENIC BELT (GIBRALTAR ARC) / BETIC CORDILLERA / NEOGENE ALBORAN VOLCANIC PROVINCE	CABO DA GATA, LAS NEGRAS BARRANCA	36.878	36.878	-2.0055	-2.0055	SAE			s_CG200599-15C [7847]	ANDESITE [7847]				NEOGENE [7847]					VOL					WR [7847]	59.5	0.68		17				6.22	7.35	3.12	0.12		1.6	2.48	0.15	1.79				0.03
[7847]	CONVERGENT MARGIN	BETIC-RIF OROGENIC BELT (GIBRALTAR ARC) / BETIC CORDILLERA / NEOGENE ALBORAN VOLCANIC PROVINCE	CABO DA GATA, BARRONAL	37.7423	37.7423	-2.1345	-2.1345	SAE			s_CG190599-6 [7847]	ANDESITE [7847]				NEOGENE [7847]					VOL					WR [7847]	60.7	0.6		17.4				4.74	4.85	3.14	0.05		2.85	2.99	0.16	1.79				0.1
[7847]	CONVERGENT MARGIN	BETIC-RIF OROGENIC BELT (GIBRALTAR ARC) / BETIC CORDILLERA / NEOGENE ALBORAN VOLCANIC PROVINCE	CABO DA GATA, LA ISLETA BEACH	36.8212	36.8212	-2.0443	-2.0443	SAE			s_CG200599-18B [7847]	ANDESITE [7847]				NEOGENE [7847]					VOL					WR [7847]	60	0.72		16.6				5.7	7.77	4.41	0.09		1.52	2.31	0.09	0.63				0.04
[7847]	CONVERGENT MARGIN	BETIC-RIF OROGENIC BELT (GIBRALTAR ARC) / BETIC CORDILLERA / NEOGENE ALBORAN VOLCANIC PROVINCE	CABO DA GATA, PLAYA DE MONSUL	36.7333	36.7333	-2.14	-2.14	SAE			s_CG190599-2 [7847]	ANDESITE [7847]				NEOGENE [7847]					VOL					WR [7847]	60.5	0.61		16.4				5.26	5.96	3.02	0.09		1.83	2.97	0.13	2.45				0.01
[7847]	CONVERGENT MARGIN	BETIC-RIF OROGENIC BELT (GIBRALTAR ARC) / BETIC CORDILLERA / NEOGENE ALBORAN VOLCANIC PROVINCE	CABO DA GATA, MESA ROLDAN OLD ROAD	36.9477	36.9477	-1.9088	-1.9088	SAE			s_CG200599-3 [7847]	ANDESITE [7847]				NEOGENE [7847]					VOL					WR [7847]	60.5	0.5		18.2				5.68	6.21	3.31	0.11		1.47	2.35	0.11	2.36				0.03
[7847]	CONVERGENT MARGIN	BETIC-RIF OROGENIC BELT (GIBRALTAR ARC) / BETIC CORDILLERA / NEOGENE ALBORAN VOLCANIC PROVINCE	CABO DA GATA, LA ISLETA PENINSULA	36.8167	36.8167	-2.0483	-2.0483	SAE			s_CG230300-1 [7847]	DACITE [7847]				NEOGENE [7847]					VOL					WR [7847]	61.3	0.55		16.1				3.36	6.83	1.58	0.03		2.95	2.58	0.15	1.37				1.9
[7847]	CONVERGENT MARGIN	BETIC-RIF OROGENIC BELT (GIBRALTAR ARC) / BETIC CORDILLERA / NEOGENE ALBORAN VOLCANIC PROVINCE	CABO DA GATA, BARRONAL	37.7423	37.7423	-2.1345	-2.1345	SAE			s_CG190599-8 [7847]	DACITE [7847]				NEOGENE [7847]					VOL					WR [7847]	61.6	0.58		16.2				4.46	3.77	3.63	0.04		3.22	2.54	0.16	2.58				0.13
[7847]	CONVERGENT MARGIN	BETIC-RIF OROGENIC BELT (GIBRALTAR ARC) / BETIC CORDILLERA / NEOGENE ALBORAN VOLCANIC PROVINCE	CABO DA GATA, LA ISLETA BEACH	36.8212	36.8212	-2.0443	-2.0443	SAE			s_CG200599-18C [7847]	ANDESITE [7847]				NEOGENE [7847]					VOL					WR [7847]	62.6	0.63		16.1				5.08	6.78	3.39	0.13		1.81	2.7	0.11	0.88				0.3
[7847]	CONVERGENT MARGIN	BETIC-RIF OROGENIC BELT (GIBRALTAR ARC) / BETIC CORDILLERA / NEOGENE ALBORAN VOLCANIC PROVINCE	CABO DA GATA, PUNTA DE LOS FRAILES	36.7748	36.7748	-2.0812	-2.0812	SAE			s_CG230300-5A [7847]	RHYODACITE [7847]				NEOGENE [7847]					VOL					WR [7847]	70.7	0.41		12.9				3.08	3.89	1.52	0.03		3.02	2.26	0.15	1.24				0.02
[7847]	CONVERGENT MARGIN	BETIC-RIF OROGENIC BELT (GIBRALTAR ARC) / BETIC CORDILLERA / NEOGENE ALBORAN VOLCANIC PROVINCE	CABO DA GATA, CALA HIGUERA	36.7748	36.7748	-2.0812	-2.0812	SAE			s_CG180400-1 [7847]	RHYODACITE [7847]				NEOGENE [7847]					VOL					WR [7847]	71.2	0.41		13.4				2.82	4.31	1.47	0.04		2.21	2.12	0.11	1.45				0.01
[7847]	CONVERGENT MARGIN	BETIC-RIF OROGENIC BELT (GIBRALTAR ARC) / BETIC CORDILLERA / NEOGENE ALBORAN VOLCANIC PROVINCE	AGUILAS	37.3703	37.3703	-1.6235	-1.6235	SAE			s_AG220400-1A [7847]	ANDESITE [7847]				NEOGENE [7847]					VOL					WR [7847]	59.8	0.53		15.1				5.06	6.21	5.34	0.09		2.27	2.44	0.12	1.92				0.01
[7847]	CONVERGENT MARGIN	BETIC-RIF OROGENIC BELT (GIBRALTAR ARC) / BETIC CORDILLERA / NEOGENE ALBORAN VOLCANIC PROVINCE / EL HOYAZO	NIJAR	37.9572	37.9572	-2.1667	-2.1667	SAE			s_CH210300-1B_1 [7847]	DACITE [7847]				NEOGENE [7847]					VOL					WR [7847]	60.4	0.8		17.8				5.67	2.83	2.36	0.09		3.29	1.6	0.21	2.46				0
[7847]	CONVERGENT MARGIN	BETIC-RIF OROGENIC BELT (GIBRALTAR ARC) / BETIC CORDILLERA / NEOGENE ALBORAN VOLCANIC PROVINCE / EL HOYAZO	NIJAR	37.9572	37.9572	-2.1667	-2.1667	SAE			s_CH210300-1B_2 [7847]	DACITE [7847]				NEOGENE [7847]					VOL					WR [7847]	60.9	0.8		17.9				5.71	2.85	2.4	0.09		3.3	1.66	0.2	2.46				0
[7847]	CONVERGENT MARGIN	BETIC-RIF OROGENIC BELT (GIBRALTAR ARC) / BETIC CORDILLERA / NEOGENE ALBORAN VOLCANIC PROVINCE	MAR MENOR, ISLA PERDIGUERA	37.6987	37.6987	-0.7962	-0.7962	SAE			s_MM240400-1 [7847]	ANDESITE [7847]				NEOGENE [7847]					VOL					WR [7847]	59.5	0.76		17				5.5	6.87	4.39	0.08		1.54	1.61	0.12	1.6				0
[7847]	CONVERGENT MARGIN	BETIC-RIF OROGENIC BELT (GIBRALTAR ARC) / BETIC CORDILLERA / NEOGENE ALBORAN VOLCANIC PROVINCE	MAR MENOR, C. DE CAINEGRE	37.6667	37.6667	-0.7322	-0.7322	SAE			s_MM270300-4B [7847]	ANDESITE [7847]				NEOGENE [7847]					VOL					WR [7847]	60.7	0.66		16				5.95	5.04	5.03	0.09		1.91	1.8	0.14	2.04				0.01
[7847]	CONVERGENT MARGIN	BETIC-RIF OROGENIC BELT (GIBRALTAR ARC) / BETIC CORDILLERA / NEOGENE ALBORAN VOLCANIC PROVINCE	MAR MENOR, C. DE CAINEGRE	37.6667	37.6667	-0.7322	-0.7322	SAE			s_MM270300-4C [7847]	DACITE [7847]				NEOGENE [7847]					VOL					WR [7847]	60.9	0.64		15.7				5.42	4.96	4.75	0.08		2.24	1.61	0.15	2.24				0.01
[7847]	CONVERGENT MARGIN	BETIC-RIF OROGENIC BELT (GIBRALTAR ARC) / BETIC CORDILLERA / NEOGENE ALBORAN VOLCANIC PROVINCE	MAR MENOR, C. DE CAINEGRE	37.6673	37.6673	-0.7267	-0.7267	SAE			s_MM270300-4A [7847]	ANDESITE [7847]				NEOGENE [7847]					VOL					WR [7847]	60.9	0.63		15.8				5.47	5.04	5.04	0.09		2.27	1.6	0.14	2.22				0.02
[7847]	CONVERGENT MARGIN	BETIC-RIF OROGENIC BELT (GIBRALTAR ARC) / BETIC CORDILLERA / NEOGENE ALBORAN VOLCANIC PROVINCE	MAR MENOR, CARMOLI	37.6883	37.6883	-0.8422	-0.8422	SAE			s_MM230400-1A [7847]	DACITE [7847]				NEOGENE [7847]					VOL					WR [7847]	61.7	0.64		16.4				5.09	5.95	2.93	0.09		2.28	1.79	0.16	1.92				0.01
[7847]	CONVERGENT MARGIN	BETIC-RIF OROGENIC BELT (GIBRALTAR ARC) / BETIC CORDILLERA / NEOGENE ALBORAN VOLCANIC PROVINCE	MAR MENOR, ISLA RONDELLA	37.6667	37.6667	-0.7467	-0.7467	SAE			s_MM240400-2 [7847]	DACITE [7847]				NEOGENE [7847]					VOL					WR [7847]	61.9	0.66		16.1				5.43	4.91	4.46	0.09		2.41	1.86	0.16	1.08				0.03
[7847]	CONVERGENT MARGIN	BETIC-RIF OROGENIC BELT (GIBRALTAR ARC) / BETIC CORDILLERA / NEOGENE ALBORAN VOLCANIC PROVINCE / MAZARRON	ROAD DUE S LA PINILLA	37.6667	37.6667	-1.2833	-1.2833	SAE			s_P1180599-4 [7847]	GABBRO [7847]				NEOGENE [7847]					PLU					WR [7847]	45.8	0.79		17.9				10.3	8.93	8.66	0.18		0.31	2.69	0.08	2.58				0.61
[7847]	CONVERGENT MARGIN	BETIC-RIF OROGENIC BELT (GIBRALTAR ARC) / BETIC CORDILLERA / NEOGENE ALBORAN VOLCANIC PROVINCE / MAZARRON	ROAD DUE S LA PINILLA	37.6667	37.6667	-1.2833	-1.2833	SAE			s_P1190300-1B [7847]	GABBRO [7847]				NEOGENE [7847]					PLU					WR [7847]	46.1	0.7		17.2				9.39	9.88	12.3	0.15		0.11	2.16	0.06	0.76				0.21
[7847]	CONVERGENT MARGIN	BETIC-RIF OROGENIC BELT (GIBRALTAR ARC) / BETIC CORDILLERA / NEOGENE ALBORAN VOLCANIC PROVINCE / MAZARRON	ROAD DUE S LA PINILLA	37.6667	37.6667	-1.2833	-1.2833	SAE			s_P1180599-5 [7847]	GABBRO [7847]				NEOGENE [7847]					PLU					WR [7847]	46.2	0.58		18.2				8.85	10.4	11.9	0.15		0.09	1.95	0.05	0.8				0.26
[7847]	CONVERGENT MARGIN	BETIC-RIF OROGENIC BELT (GIBRALTAR ARC) / BETIC CORDILLERA / NEOGENE ALBORAN VOLCANIC PROVINCE / MAZARRON	ROAD DUE S LA PINILLA	37.6667	37.6667	-1.2833	-1.2833	SAE			s_P1180599-3 [7847]	GABBRO [7847]				NEOGENE [7847]					PLU					WR [7847]	46.3	0.81		18.2				9.2	10.3	7.46	0.14		0.25	2.95	0.07	2.26				0.84
[7847]	CONVERGENT MARGIN	BETIC-RIF OROGENIC BELT (GIBRALTAR ARC) / BETIC CORDILLERA / NEOGENE ALBORAN VOLCANIC PROVINCE / MAZARRON	ROAD DUE S LA PINILLA	37.6667	37.6667	-1.2833	-1.2833	SAE			s_P1190300-1A [7847]	GABBRO [7847]				NEOGENE [7847]					PLU					WR [7847]	47.3	0.71		19.3				9.21	11.3	7.94	0.16		0.12	2.46	0.06	0.55				0.12
[7847]	CONVERGENT MARGIN	BETIC-RIF OROGENIC BELT (GIBRALTAR ARC) / BETIC CORDILLERA / NEOGENE ALBORAN VOLCANIC PROVINCE / MAZARRON	ROAD DUE S LA PINILLA	37.6667	37.6667	-1.2833	-1.2833	SAE			s_P1180599-1 [7847]	GABBRO [7847]				NEOGENE [7847]					PLU					WR [7847]	47.7	0.89		17.4				10.6	10.9	8.09	0.19		0.16	2.57	0.07	0.62				0.13
[7847]	CONVERGENT MARGIN	BETIC-RIF OROGENIC BELT (GIBRALTAR ARC) / BETIC CORDILLERA / NEOGENE ALBORAN VOLCANIC PROVINCE	MALAGA, ROAD SW OF CASABERMAJA	36.8797	36.8797	-4.45	-4.45	SAE			s_CB230699-3 [7847]	ANDESITE, BASALTIC [7847]				NEOGENE [7847]					VOL					WR [7847]	50.5	0.7		16.3				8.3	10.1	6.93	0.17		1.14	1.86	0.07	2.22				1.35
[7847]	CONVERGENT MARGIN	BETIC-RIF OROGENIC BELT (GIBRALTAR ARC) / BETIC CORDILLERA / NEOGENE ALBORAN VOLCANIC PROVINCE	MALAGA, RIO REAL DUE N	36.5417	36.5417	-4.8083	-4.8083	SAE			s_RR220699-5 [7847]	ANDESITE, BASALTIC [7847]				NEOGENE [7847]					VOL					WR [7847]	50.6	0.75		15.8				8.14	9.58	5.71	0.16		0.38	2.27	0.07	2.36				3.67
[7847]	CONVERGENT MARGIN	BETIC-RIF OROGENIC BELT (GIBRALTAR ARC) / BETIC CORDILLERA / NEOGENE ALBORAN VOLCANIC PROVINCE	MALAGA, ROAD SW OF CASABERMAJA	36.8797	36.8797	-4.45	-4.45	SAE			s_CB230699-5 [7847]	ANDESITE, BASALTIC [7847]				NEOGENE [7847]					VOL					WR [7847]	52.8	0.68		16.7				7.6	9.84	6.52	0.17		0.65	2.41	0.07	2.01				0.38
[7847]	CONVERGENT MARGIN	BETIC-RIF OROGENIC BELT (GIBRALTAR ARC) / BETIC CORDILLERA / NEOGENE ALBORAN VOLCANIC PROVINCE	MALAGA, RIO REAL DUE N	36.5417	36.5417	-4.8083	-4.8083	SAE			s_RR220699-4 [7847]	ANDESITE, BASALTIC [7847]				NEOGENE [7847]					VOL					WR [7847]	52.9	0.66		16.9				7.56	11.2	6.76	0.15		0.19	2.04	0.07	1.25				0.17
[7847]	CONVERGENT MARGIN	BETIC-RIF OROGENIC BELT (GIBRALTAR ARC) / BETIC CORDILLERA / NEOGENE ALBORAN VOLCANIC PROVINCE	MALAGA, ROAD SW OF CASABERMAJA	36.8797	36.8797	-4.45	-4.45	SAE			s_CB230699-2 [7847]	ANDESITE [7847]				NEOGENE [7847]					VOL					WR [7847]	53.1	0.97		15.5				8.79	7.26	3.81	0.14		0.97	2.67	0.09	3.19				2.71
[7847]	CONVERGENT MARGIN	BETIC-RIF OROGENIC BELT (GIBRALTAR ARC) / BETIC CORDILLERA / NEOGENE ALBORAN VOLCANIC PROVINCE	MALAGA, FUENGIROLA	36.5248	36.5248	-4.6545	-4.6545	SAE			s_FG220599-2 [7847]	ANDESITE, BASALTIC [7847]				NEOGENE [7847]					VOL					WR [7847]	53.1	0.47		16.5				5.54	10.3	9.09	0.1		0.94	1.76	0.07	1.52				0.16
[7847]	CONVERGENT MARGIN	BETIC-RIF OROGENIC BELT (GIBRALTAR ARC) / BETIC CORDILLERA / NEOGENE ALBORAN VOLCANIC PROVINCE	MALAGA, ROAD SW OF CASABERMAJA	36.8797	36.8797	-4.45	-4.45	SAE			s_CB230699-1 [7847]	ANDESITE, BASALTIC [7847]				NEOGENE [7847]					VOL					WR [7847]	53.2	1.03		15.9				9.01	8.58	4.64	0.17		0.54	2.69	0.09	2.36				1.6
[7847]	CONVERGENT MARGIN	BETIC-RIF OROGENIC BELT (GIBRALTAR ARC) / BETIC CORDILLERA / NEOGENE ALBORAN VOLCANIC PROVINCE	MALAGA, RIO REAL DUE N	36.5325	36.5325	-4.8247	-4.8247	SAE			s_RR220699-1B [7847]	ANDESITE, BASALTIC [7847]				NEOGENE [7847]					VOL					WR [7847]	53.4	0.83		16.6				7.98	9.75	5.36	0.15		0.41	2.58	0.09	1.41				1.08
[7847]	CONVERGENT MARGIN	BETIC-RIF OROGENIC BELT (GIBRALTAR ARC) / BETIC CORDILLERA / NEOGENE ALBORAN VOLCANIC PROVINCE	MALAGA, ROAD SW OF CASABERMAJA	36.8797	36.8797	-4.45	-4.45	SAE			s_CB230699-6 [7847]	ANDESITE [7847]				NEOGENE [7847]					VOL					WR [7847]	53.4	0.91		15.9				8.57	8.61	4.63	0.17		0.55	2.51	0.1	2.41				1.99
[7847]	CONVERGENT MARGIN	BETIC-RIF OROGENIC BELT (GIBRALTAR ARC) / BETIC CORDILLERA / NEOGENE ALBORAN VOLCANIC PROVINCE	MALAGA, ROAD SW OF CASABERMAJA	36.8797	36.8797	-4.45	-4.45	SAE			s_CB230699-7 [7847]	ANDESITE [7847]				NEOGENE [7847]					VOL					WR [7847]	53.5	0.89		15.9				7.93	8.22	4.75	0.14		0.76	2.81	0.09	2.56				2.21
[7847]	CONVERGENT MARGIN	BETIC-RIF OROGENIC BELT (GIBRALTAR ARC) / BETIC CORDILLERA / NEOGENE ALBORAN VOLCANIC PROVINCE	MALAGA, RIO REAL DUE N	36.5325	36.5325	-4.8247	-4.8247	SAE			s_RR220699-2A [7847]	ANDESITE, BASALTIC [7847]				NEOGENE [7847]					VOL					WR [7847]	53.8	0.72		16.6				8.33	10.2	6.14	0.16		0.23	2.21	0.06	1.26				0.13
[7847]	CONVERGENT MARGIN	BETIC-RIF OROGENIC BELT (GIBRALTAR ARC) / BETIC CORDILLERA / NEOGENE ALBORAN VOLCANIC PROVINCE	MALAGA, RIO REAL DUE N	36.5417	36.5417	-4.8083	-4.8083	SAE			s_RR220699-3 [7847]	ANDESITE [7847]				NEOGENE [7847]					VOL					WR [7847]	53.8	1.06		15.2				8.57	7.23	3.85	0.14		0.89	2.84	0.11	3.1				2.8
[7847]	CONVERGENT MARGIN	BETIC-RIF OROGENIC BELT (GIBRALTAR ARC) / BETIC CORDILLERA / NEOGENE ALBORAN VOLCANIC PROVINCE	MALAGA, ROAD SW OF CASABERMAJA	36.8797	36.8797	-4.45	-4.45	SAE			s_CB230699-4 [7847]	ANDESITE [7847]				NEOGENE [7847]					VOL					WR [7847]	54	0.99		16				8.82	6.59	3.53	0.18		0.71	2.95	0.09	3.16				2.43
[7847]	CONVERGENT MARGIN	BETIC-RIF OROGENIC BELT (GIBRALTAR ARC) / BETIC CORDILLERA / NEOGENE ALBORAN VOLCANIC PROVINCE	MALAGA, RIO REAL DUE N	36.5325	36.5325	-4.8247	-4.8247	SAE			s_RR220699-2C [7847]	ANDESITE, BASALTIC [7847]				NEOGENE [7847]					VOL					WR [7847]	54.5	0.96		16.2				8.95	9.3	5.09	0.16		0.3	2.61	0.09	1.24				0.1
[7847]	CONVERGENT MARGIN	BETIC-RIF OROGENIC BELT (GIBRALTAR ARC) / BETIC CORDILLERA / NEOGENE ALBORAN VOLCANIC PROVINCE	MALAGA, ARROYA DE LA MIEL	36.5792	36.5792	-4.5333	-4.5333	SAE			s_AM240699-1 [7847]	ANDESITE, BASALTIC [7847]				NEOGENE [7847]					VOL					WR [7847]	54.9	0.47		16.6				5.88	8.83	6.26	0.1		0.65	2.97	0.06	2.33				0.51
[7847]	CONVERGENT MARGIN	BETIC-RIF OROGENIC BELT (GIBRALTAR ARC) / BETIC CORDILLERA / NEOGENE ALBORAN VOLCANIC PROVINCE	MALAGA, FUENGIROLA, NORTH OF RACE COURSE	36.5268	36.5268	-4.6622	-4.6622	SAE			s_FG220599-10 [7847]	ANDESITE [7847]				NEOGENE [7847]					VOL					WR [7847]	58.1	0.96		16.5				6.69	6.98	3.74	0.11		1.26	2.6	0.14	2.34				0.27
[7847]	CONVERGENT MARGIN	BETIC-RIF OROGENIC BELT (GIBRALTAR ARC) / BETIC CORDILLERA / NEOGENE ALBORAN VOLCANIC PROVINCE	MALAGA, FUENGIROLA, NEW RACE COURSE	36.5248	36.5248	-4.6545	-4.6545	SAE			s_FG220599-4D [7847]	ANDESITE [7847]				NEOGENE [7847]					VOL					WR [7847]	58.5	1.39		16				8.17	5.59	2.32	0.12		1.05	3.78	0.27	2.31				0.32
[7847]	CONVERGENT MARGIN	BETIC-RIF OROGENIC BELT (GIBRALTAR ARC) / BETIC CORDILLERA / NEOGENE ALBORAN VOLCANIC PROVINCE	MALAGA, FUENGIROLA, NEW RACE COURSE	36.5248	36.5248	-4.6545	-4.6545	SAE			s_FG220599-5 [7847]	ANDESITE [7847]				NEOGENE [7847]					VOL					WR [7847]	59.5	1.25		15.8				7.77	4.83	2.12	0.11		1.19	3.88	0.25	2.32				0.4
[7847]	CONVERGENT MARGIN	BETIC-RIF OROGENIC BELT (GIBRALTAR ARC) / BETIC CORDILLERA / NEOGENE ALBORAN VOLCANIC PROVINCE	MALAGA, FUENGIROLA, NEW RACE COURSE	36.5248	36.5248	-4.6545	-4.6545	SAE			s_FG220599-3 [7847]	ANDESITE [7847]				NEOGENE [7847]					VOL					WR [7847]	60.3	1.15		15.5				7.48	5.33	2.02	0.14		1.42	3.52	0.2	1.97				0.33
[7847]	CONVERGENT MARGIN	BETIC-RIF OROGENIC BELT (GIBRALTAR ARC) / BETIC CORDILLERA / NEOGENE ALBORAN VOLCANIC PROVINCE	MALAGA, FUENGIROLA, NEW RACE COURSE	36.5248	36.5248	-4.6545	-4.6545	SAE			s_FG220599-8 [7847]	ANDESITE [7847]				NEOGENE [7847]					VOL					WR [7847]	61.3	1.48		15.5				7.18	5.62	1.75	0.16		1.31	3.07	0.29	1.88				0.26
[7847]	CONVERGENT MARGIN	BETIC-RIF OROGENIC BELT (GIBRALTAR ARC) / BETIC CORDILLERA / NEOGENE ALBORAN VOLCANIC PROVINCE	MALAGA, FUENGIROLA, NEW RACE COURSE	36.5248	36.5248	-4.6545	-4.6545	SAE			s_FG220599-1 [7847]	GRANITE [7847]				NEOGENE [7847]					PLU					WR [7847]	71.9	0.24		13.9				3.69	1.61	0.03	0.03		3.03	3.95	0.03	0.91				0.03
[7847]	CONVERGENT MARGIN	BETIC-RIF OROGENIC BELT (GIBRALTAR ARC) / BETIC CORDILLERA / NEOGENE ALBORAN VOLCANIC PROVINCE	MALAGA, ROAD DUE S OF MIJAS	36.5883	36.5883	-4.64	-4.64	SAE			s_MI220699-1 [7847]	GRANITE [7847]				NEOGENE [7847]					PLU					WR [7847]	74	0.11		14.4				1.09	0.66	0	0.04		5.2	2.67	0.18	0.47				0.02
[7847]	CONVERGENT MARGIN	BETIC-RIF OROGENIC BELT (GIBRALTAR ARC) / ALBORAN SEA BASIN / SITE 977	HOLE 977A	36.0318	36.0318	-1.9553	-1.9553	SAQ	-1995.5	-1995.5	s_7524 [7847]	DACITE [7847]				NEOGENE [7847]					VOL					WR [7847]
[7847]	CONVERGENT MARGIN	BETIC-RIF OROGENIC BELT (GIBRALTAR ARC) / ALBORAN SEA BASIN / SITE 978	HOLE 978A	36.2311	36.2311	-2.0571	-2.0571	SAQ	-1941	-1941	s_7518 [7847]	BASALT [7847]				NEOGENE [7847]					VOL					WR [7847]
[7847]	CONVERGENT MARGIN	BETIC-RIF OROGENIC BELT (GIBRALTAR ARC) / ALBORAN SEA BASIN / SITE 978	HOLE 978A	36.2311	36.2311	-2.0571	-2.0571	SAQ	-1941	-1941	s_7647-K [7847]	ANDESITE [7847]				NEOGENE [7847]					VOL					WR [7847]
[7847]	CONVERGENT MARGIN	BETIC-RIF OROGENIC BELT (GIBRALTAR ARC) / ALBORAN SEA BASIN / SITE 978	HOLE 978A	36.2311	36.2311	-2.0571	-2.0571	SAQ	-1941	-1941	s_7525 [7847]	DACITE [7847]				NEOGENE [7847]					VOL					WR [7847]
[7847]	CONVERGENT MARGIN	BETIC-RIF OROGENIC BELT (GIBRALTAR ARC) / ALBORAN SEA BASIN / SITE 978	HOLE 978A	36.2311	36.2311	-2.0571	-2.0571	SAQ	-1941	-1941	s_7648 [7847]	DACITE [7847]				NEOGENE [7847]					VOL					WR [7847]
[7847]	CONVERGENT MARGIN	BETIC-RIF OROGENIC BELT (GIBRALTAR ARC) / ALBORAN SEA BASIN / SITE 978	HOLE 978A	36.2311	36.2311	-2.0571	-2.0571	SAQ	-1941	-1941	s_7648 [7847]	DACITE [7847]				NEOGENE [7847]					VOL					WR [7847]
[7847]	CONVERGENT MARGIN	BETIC-RIF OROGENIC BELT (GIBRALTAR ARC) / ALBORAN SEA BASIN / SITE 977	HOLE 977A	36.0318	36.0318	-1.9553	-1.9553	SAQ	-1995.5	-1995.5	s_7521 [7847]	RHYOLITE [7847]				NEOGENE [7847]					VOL					WR [7847]
[7847]	CONVERGENT MARGIN	BETIC-RIF OROGENIC BELT (GIBRALTAR ARC) / ALBORAN SEA BASIN / SITE 977	HOLE 977A	36.0318	36.0318	-1.9553	-1.9553	SAQ	-1995.5	-1995.5	s_7521 [7847]	RHYOLITE [7847]				NEOGENE [7847]					VOL					WR [7847]
[7847]	CONVERGENT MARGIN	BETIC-RIF OROGENIC BELT (GIBRALTAR ARC) / ALBORAN SEA BASIN / SITE 977	HOLE 977A	36.0318	36.0318	-1.9553	-1.9553	SAQ	-1995.5	-1995.5	s_7522 [7847]	RHYOLITE [7847]				NEOGENE [7847]					VOL					WR [7847]
[7847]	CONVERGENT MARGIN	BETIC-RIF OROGENIC BELT (GIBRALTAR ARC) / ALBORAN SEA BASIN / SITE 977	HOLE 977A	36.0318	36.0318	-1.9553	-1.9553	SAQ	-1995.5	-1995.5	s_7522 [7847]	RHYOLITE [7847]				NEOGENE [7847]					VOL					WR [7847]
[7847]	CONVERGENT MARGIN	BETIC-RIF OROGENIC BELT (GIBRALTAR ARC) / BETIC CORDILLERA / NEOGENE ALBORAN VOLCANIC PROVINCE	MALAGA, ARROYA DE LA MIEL	36.5792	36.5792	-4.5333	-4.5333	SAE			s_AM240699-1_LEACHED [7847]	ANDESITE, BASALTIC [7847]				NEOGENE [7847]					VOL					WR [7847]
[7847]	CONVERGENT MARGIN	BETIC-RIF OROGENIC BELT (GIBRALTAR ARC) / BETIC CORDILLERA / NEOGENE ALBORAN VOLCANIC PROVINCE	MALAGA, ROAD SW OF CASABERMAJA	36.8797	36.8797	-4.45	-4.45	SAE			s_CB230699-3_LEACHED [7847]	ANDESITE, BASALTIC [7847]				NEOGENE [7847]					VOL					WR [7847]
[7847]	CONVERGENT MARGIN	BETIC-RIF OROGENIC BELT (GIBRALTAR ARC) / BETIC CORDILLERA / NEOGENE ALBORAN VOLCANIC PROVINCE	MALAGA, ROAD SW OF CASABERMAJA	36.8797	36.8797	-4.45	-4.45	SAE			s_CB230699-5_LEACHED [7847]	ANDESITE, BASALTIC [7847]				NEOGENE [7847]					VOL					WR [7847]
[7847]	CONVERGENT MARGIN	BETIC-RIF OROGENIC BELT (GIBRALTAR ARC) / BETIC CORDILLERA / NEOGENE ALBORAN VOLCANIC PROVINCE	MALAGA, FUENGIROLA	36.5248	36.5248	-4.6545	-4.6545	SAE			s_FG220599-2_LEACHED [7847]	ANDESITE, BASALTIC [7847]				NEOGENE [7847]					VOL					WR [7847]
[7847]	CONVERGENT MARGIN	BETIC-RIF OROGENIC BELT (GIBRALTAR ARC) / BETIC CORDILLERA / NEOGENE ALBORAN VOLCANIC PROVINCE	MALAGA, RIO REAL DUE N	36.5325	36.5325	-4.8247	-4.8247	SAE			s_RR220699-2C_LEACHED [7847]	ANDESITE, BASALTIC [7847]				NEOGENE [7847]					VOL					WR [7847]
[7847]	CONVERGENT MARGIN	BETIC-RIF OROGENIC BELT (GIBRALTAR ARC) / BETIC CORDILLERA / NEOGENE ALBORAN VOLCANIC PROVINCE	MAR MENOR, ISLA RONDELLA	37.6667	37.6667	-0.7467	-0.7467	SAE			s_MM240400-2_LEACHED [7847]	DACITE [7847]				NEOGENE [7847]					VOL					WR [7847]
[7847]	CONVERGENT MARGIN	BETIC-RIF OROGENIC BELT (GIBRALTAR ARC) / YUSUF RIDGE / DREDGE LSGM-9		35.9	36	-2	-3	SAQ			s_CYA5-4_LEACHED [7847]	ANDESITE, BASALTIC [7847]				NEOGENE [7847]					VOL					WR [7847]
[7847]	CONVERGENT MARGIN	BETIC-RIF OROGENIC BELT (GIBRALTAR ARC) / YUSUF RIDGE / DREDGE LSGM-9		35.9	36	-2	-3	SAQ			s_CYA5-1_LEACHED [7847]	ANDESITE [7847]				NEOGENE [7847]					VOL					WR [7847]
[7847]	CONVERGENT MARGIN	BETIC-RIF OROGENIC BELT (GIBRALTAR ARC) / YUSUF RIDGE / DREDGE LSGM-9		35.9	36	-2	-3	SAQ			s_CYA5-6_LEACHED [7847]	ANDESITE [7847]				NEOGENE [7847]					VOL					WR [7847]
[7847]	CONVERGENT MARGIN	BETIC-RIF OROGENIC BELT (GIBRALTAR ARC) / ALBORAN RIDGE / ALBORAN ISLAND		35.93	35.93	-3.03	-3.03	SAE			s_ALB-1_LEACHED [7847]	DACITE [7847]				NEOGENE [7847]					VOL					WR [7847]
[7847]	CONVERGENT MARGIN	BETIC-RIF OROGENIC BELT (GIBRALTAR ARC) / ALBORAN SEA BASIN / SITE 977	HOLE 977A	36.0318	36.0318	-1.9553	-1.9553	SAQ	-1995.5	-1995.5	s_7524_LEACHED [7847]	DACITE [7847]				NEOGENE [7847]					VOL					WR [7847]
[7847]	CONVERGENT MARGIN	BETIC-RIF OROGENIC BELT (GIBRALTAR ARC) / YUSUF RIDGE / DREDGE LSGM-9		35.9	36	-2	-3	SAQ			s_CYA3-5_LEACHED [7847]	RHYOLITE [7847]				NEOGENE [7847]					VOL					WR [7847]
[7847]	CONVERGENT MARGIN	BETIC-RIF OROGENIC BELT (GIBRALTAR ARC) / YUSUF RIDGE / DREDGE LSGM-9		35.9	36	-2	-3	SAQ			s_CYA3-6_LEACHED [7847]	RHYOLITE [7847]				NEOGENE [7847]					VOL					WR [7847]
[7847]	CONVERGENT MARGIN	BETIC-RIF OROGENIC BELT (GIBRALTAR ARC) / YUSUF RIDGE / DREDGE LSGM-9		35.9	36	-2	-3	SAQ			s_CYA3-11_LEACHED [7847]	RHYOLITE [7847]				NEOGENE [7847]					VOL					WR [7847]
[7847]	CONVERGENT MARGIN	BETIC-RIF OROGENIC BELT (GIBRALTAR ARC) / YUSUF RIDGE / DREDGE LSGM-9		35.9	36	-2	-3	SAQ			s_CYA3-13_LEACHED [7847]	RHYOLITE [7847]				NEOGENE [7847]					VOL					WR [7847]
[7847]	CONVERGENT MARGIN	BETIC-RIF OROGENIC BELT (GIBRALTAR ARC) / YUSUF RIDGE / DREDGE LSGM-9		35.9	36	-2	-3	SAQ			s_CYA3-14_LEACHED [7847]	RHYOLITE [7847]				NEOGENE [7847]					VOL					WR [7847]
[7847]	CONVERGENT MARGIN	BETIC-RIF OROGENIC BELT (GIBRALTAR ARC) / ALBORAN SEA BASIN / SITE 978	HOLE 978A	36.2311	36.2311	-2.0571	-2.0571	SAQ	-1941	-1941	s_7518_LEACHED [7847]	BASALT [7847]				NEOGENE [7847]					VOL					WR [7847]
[7847]	CONVERGENT MARGIN	BETIC-RIF OROGENIC BELT (GIBRALTAR ARC) / ALBORAN SEA BASIN / SITE 978	HOLE 978A	36.2311	36.2311	-2.0571	-2.0571	SAQ	-1941	-1941	s_7518_LEACHED [7847]	BASALT [7847]				NEOGENE [7847]					VOL					WR [7847]
[7847]	CONVERGENT MARGIN	BETIC-RIF OROGENIC BELT (GIBRALTAR ARC) / ALBORAN SEA BASIN / SITE 977	HOLE 977A	36.0318	36.0318	-1.9553	-1.9553	SAQ	-1995.5	-1995.5	s_7523_LEACHED [7847]	BASALT [7847]				NEOGENE [7847]					VOL					WR [7847]
[7847]	CONVERGENT MARGIN	BETIC-RIF OROGENIC BELT (GIBRALTAR ARC) / ALBORAN SEA BASIN / SITE 978	HOLE 978A	36.2311	36.2311	-2.0571	-2.0571	SAQ	-1941	-1941	s_7647-Q_LEACHED [7847]	ANDESITE [7847]				NEOGENE [7847]					VOL					WR [7847]
[7847]	CONVERGENT MARGIN	BETIC-RIF OROGENIC BELT (GIBRALTAR ARC) / ALBORAN SEA BASIN / SITE 978	HOLE 978A	36.2311	36.2311	-2.0571	-2.0571	SAQ	-1941	-1941	s_7519_LEACHED [7847]	ANDESITE, BASALTIC [7847]				NEOGENE [7847]					VOL					WR [7847]
[7847]	CONVERGENT MARGIN	BETIC-RIF OROGENIC BELT (GIBRALTAR ARC) / ALBORAN SEA BASIN / SITE 978	HOLE 978A	36.2311	36.2311	-2.0571	-2.0571	SAQ	-1941	-1941	s_7519-II_LEACHED [7847]	ANDESITE, BASALTIC [7847]				NEOGENE [7847]					VOL					WR [7847]
[7847]	CONVERGENT MARGIN	BETIC-RIF OROGENIC BELT (GIBRALTAR ARC) / ALBORAN SEA BASIN / SITE 978	HOLE 978A	36.2311	36.2311	-2.0571	-2.0571	SAQ	-1941	-1941	s_7647-K_LEACHED [7847]	ANDESITE [7847]				NEOGENE [7847]					VOL					WR [7847]
[7847]	CONVERGENT MARGIN	BETIC-RIF OROGENIC BELT (GIBRALTAR ARC) / ALBORAN SEA BASIN / SITE 978	HOLE 978A	36.2311	36.2311	-2.0571	-2.0571	SAQ	-1941	-1941	s_7525_LEACHED [7847]	DACITE [7847]				NEOGENE [7847]					VOL					WR [7847]
[7847]	CONVERGENT MARGIN	BETIC-RIF OROGENIC BELT (GIBRALTAR ARC) / ALBORAN SEA BASIN / SITE 978	HOLE 978A	36.2311	36.2311	-2.0571	-2.0571	SAQ	-1941	-1941	s_7947_E_LEACHED [7847]	DACITE [7847]				NEOGENE [7847]					VOL					WR [7847]
[7847]	CONVERGENT MARGIN	BETIC-RIF OROGENIC BELT (GIBRALTAR ARC) / ALBORAN SEA BASIN / SITE 978	HOLE 978A	36.2311	36.2311	-2.0571	-2.0571	SAQ	-1941	-1941	s_7648_LEACHED [7847]	DACITE [7847]				NEOGENE [7847]					VOL					WR [7847]
[7847]	CONVERGENT MARGIN	BETIC-RIF OROGENIC BELT (GIBRALTAR ARC) / ALBORAN SEA BASIN / SITE 977	HOLE 977A	36.0318	36.0318	-1.9553	-1.9553	SAQ	-1995.5	-1995.5	s_7521_LEACHED [7847]	RHYOLITE [7847]				NEOGENE [7847]					VOL					WR [7847]
[7847]	CONVERGENT MARGIN	BETIC-RIF OROGENIC BELT (GIBRALTAR ARC) / ALBORAN SEA BASIN / SITE 977	HOLE 977A	36.0318	36.0318	-1.9553	-1.9553	SAQ	-1995.5	-1995.5	s_7522_LEACHED [7847]	RHYOLITE [7847]				NEOGENE [7847]					VOL					WR [7847]
[7847]	CONVERGENT MARGIN	BETIC-RIF OROGENIC BELT (GIBRALTAR ARC) / BETIC CORDILLERA / NEOGENE ALBORAN VOLCANIC PROVINCE	CABO DA GATA, LAS NEGRAS BARRANCA	36.878	36.878	-2.0055	-2.0055	SAE			s_CG200599-15G_LEACHED [7847]	ANDESITE, BASALTIC [7847]				NEOGENE [7847]					VOL					WR [7847]
[7847]	CONVERGENT MARGIN	BETIC-RIF OROGENIC BELT (GIBRALTAR ARC) / BETIC CORDILLERA / NEOGENE ALBORAN VOLCANIC PROVINCE	CABO DA GATA, PLAYA DE MONSUL	36.7333	36.7333	-2.14	-2.14	SAE			s_CG190599-2_LEACHED [7847]	ANDESITE [7847]				NEOGENE [7847]					VOL					WR [7847]
[7847]	CONVERGENT MARGIN	BETIC-RIF OROGENIC BELT (GIBRALTAR ARC) / BETIC CORDILLERA / NEOGENE ALBORAN VOLCANIC PROVINCE	CABO DA GATA, PLAYA DE MONSUL	36.7333	36.7333	-2.14	-2.14	SAE			s_CG190599-2_LEACHED [7847]	ANDESITE [7847]				NEOGENE [7847]					VOL					WR [7847]
[7847]	CONVERGENT MARGIN	BETIC-RIF OROGENIC BELT (GIBRALTAR ARC) / BETIC CORDILLERA / NEOGENE ALBORAN VOLCANIC PROVINCE	CABO DA GATA, AGUA AMARGA BASIN	36.9428	36.9428	-1.9408	-1.9408	SAE			s_CG220300-3A_LEACHED [7847]	ANDESITE [7847]				NEOGENE [7847]					VOL					WR [7847]
[7847]	CONVERGENT MARGIN	BETIC-RIF OROGENIC BELT (GIBRALTAR ARC) / BETIC CORDILLERA / NEOGENE ALBORAN VOLCANIC PROVINCE	CABO DA GATA, LA ISLETA PENINSULA	36.8167	36.8167	-2.0483	-2.0483	SAE			s_CG230300-1_LEACHED [7847]	DACITE [7847]				NEOGENE [7847]					VOL					WR [7847]
[7847]	CONVERGENT MARGIN	BETIC-RIF OROGENIC BELT (GIBRALTAR ARC) / BETIC CORDILLERA / NEOGENE ALBORAN VOLCANIC PROVINCE	CABO DA GATA, PUNTA DE LOS FRAILES	36.7748	36.7748	-2.0812	-2.0812	SAE			s_CG230300-5A_LEACHED [7847]	RHYODACITE [7847]				NEOGENE [7847]					VOL					WR [7847]
[7847]	CONVERGENT MARGIN	BETIC-RIF OROGENIC BELT (GIBRALTAR ARC) / BETIC CORDILLERA / NEOGENE ALBORAN VOLCANIC PROVINCE	CABO DA GATA, CALA HIGUERA	36.7748	36.7748	-2.0812	-2.0812	SAE			s_CG180400-1_LEACHED [7847]	RHYODACITE [7847]				NEOGENE [7847]					VOL					WR [7847]
[7847]	CONVERGENT MARGIN	BETIC-RIF OROGENIC BELT (GIBRALTAR ARC) / BETIC CORDILLERA / NEOGENE ALBORAN VOLCANIC PROVINCE	AGUILAS	37.3703	37.3703	-1.6235	-1.6235	SAE			s_AG220400-1A_LEACHED [7847]	ANDESITE [7847]				NEOGENE [7847]					VOL					WR [7847]
[7847]	CONVERGENT MARGIN	BETIC-RIF OROGENIC BELT (GIBRALTAR ARC) / BETIC CORDILLERA / NEOGENE ALBORAN VOLCANIC PROVINCE / EL HOYAZO	NIJAR	37.9572	37.9572	-2.1667	-2.1667	SAE			s_CH210300-1B_LEACHED [7847]	DACITE [7847]				NEOGENE [7847]					VOL					WR [7847]
[7847]	CONVERGENT MARGIN	BETIC-RIF OROGENIC BELT (GIBRALTAR ARC) / YUSUF RIDGE / DREDGE LSGM-9		35.9	36	-2	-3	SAQ			s_CYA5-4_LEACHATE [7847]	ANDESITE, BASALTIC [7847]				NEOGENE [7847]					VOL					WR [7847]
[7847]	CONVERGENT MARGIN	BETIC-RIF OROGENIC BELT (GIBRALTAR ARC) / ALBORAN SEA BASIN / SITE 978	HOLE 978A	36.2311	36.2311	-2.0571	-2.0571	SAQ	-1941	-1941	s_7518_LEACHATE [7847]	BASALT [7847]				NEOGENE [7847]					VOL					WR [7847]
[7847]	CONVERGENT MARGIN	BETIC-RIF OROGENIC BELT (GIBRALTAR ARC) / ALBORAN SEA BASIN / SITE 978	HOLE 978A	36.2311	36.2311	-2.0571	-2.0571	SAQ	-1941	-1941	s_7518_LEACHATE [7847]	BASALT [7847]				NEOGENE [7847]					VOL					WR [7847]
[7847]	CONVERGENT MARGIN	BETIC-RIF OROGENIC BELT (GIBRALTAR ARC) / ALBORAN SEA BASIN / SITE 978	HOLE 978A	36.2311	36.2311	-2.0571	-2.0571	SAQ	-1941	-1941	s_7518 [7847]	BASALT [7847]				NEOGENE [7847]					VOL					WR [7847]
[7847]	CONVERGENT MARGIN	BETIC-RIF OROGENIC BELT (GIBRALTAR ARC) / ALBORAN SEA BASIN / SITE 978	HOLE 978A	36.2311	36.2311	-2.0571	-2.0571	SAQ	-1941	-1941	s_7947_E [7847]	DACITE [7847]									VOL					WR [7847]
[13328]	CONVERGENT MARGIN	BETIC-RIF OROGENIC BELT (GIBRALTAR ARC) / BETIC CORDILLERA / NEOGENE ALBORAN VOLCANIC PROVINCE / TALLANTE		37.65	37.65	-1.15	-1.15	SAE			s_TL 39 [13328]	HARZBURGITE, XENOLITH [13328]									PER					WR [13328]	44.48	0.03		0.76				7.75	0.87	45.78	0.12		0	0	0
[13328]	CONVERGENT MARGIN	BETIC-RIF OROGENIC BELT (GIBRALTAR ARC) / BETIC CORDILLERA / NEOGENE ALBORAN VOLCANIC PROVINCE / TALLANTE		37.65	37.65	-1.15	-1.15	SAE			s_TL 23 [13328]	HARZBURGITE, XENOLITH [13328]									PER					WR [13328]	46.42	0.15		2.13				7.1	1.43	42.61	0.1		0.01	0.05	0
[13328]	CONVERGENT MARGIN	BETIC-RIF OROGENIC BELT (GIBRALTAR ARC) / BETIC CORDILLERA / NEOGENE ALBORAN VOLCANIC PROVINCE / TALLANTE		37.65	37.65	-1.15	-1.15	SAE			s_TL 54 [13328]	GABBRONORITE [13328]									PLU					WR [13328]	46.51	1.1		8.93				9.92	4.25	27.01	0.16		0.65	1.01	0.47
[13328]	CONVERGENT MARGIN	BETIC-RIF OROGENIC BELT (GIBRALTAR ARC) / BETIC CORDILLERA / NEOGENE ALBORAN VOLCANIC PROVINCE / TALLANTE		37.65	37.65	-1.15	-1.15	SAE			s_TL 8 M [13328]	BASALT, ALKALINE [13328]									VOL					WR [13328]
[13328]	CONVERGENT MARGIN	BETIC-RIF OROGENIC BELT (GIBRALTAR ARC) / BETIC CORDILLERA / NEOGENE ALBORAN VOLCANIC PROVINCE / TALLANTE		37.65	37.65	-1.15	-1.15	SAE			s_TL 51 M [13328]	BASALT, ALKALINE [13328]									VOL					WR [13328]
[12906]	CONVERGENT MARGIN	BETIC-RIF OROGENIC BELT (GIBRALTAR ARC) / BETIC CORDILLERA / NEOGENE ALBORAN VOLCANIC PROVINCE	MAR MENOR	37.72	37.72	-0.8	-0.8	SAE			s_MAR MENOR 1 [12906]	ANDESITE [12906]				NEOGENE [12906]					VOL					WR [12906]	60.43	0.66		15.63				5.5	5.01	4.31	0.09		2.17	1.67	0.14
[12906]	CONVERGENT MARGIN	BETIC-RIF OROGENIC BELT (GIBRALTAR ARC) / BETIC CORDILLERA / NEOGENE ALBORAN VOLCANIC PROVINCE	MAR MENOR	37.72	37.72	-0.8	-0.8	SAE			s_MAR MENOR 2 [12906]	ANDESITE [12906]				NEOGENE [12906]					VOL					WR [12906]	60.23	0.64		15.5				5.51	5	4.29	0.09		2.2	1.9	0.15
[12906]	CONVERGENT MARGIN	BETIC-RIF OROGENIC BELT (GIBRALTAR ARC) / BETIC CORDILLERA / NEOGENE ALBORAN VOLCANIC PROVINCE / MAZARRON		37.6	37.6	-1.32	-1.32	SAE			s_MAZARRON [12906]	DACITE [12906]				NEOGENE [12906]					VOL					WR [12906]	62.88	0.6		15.48				4.16	2.54	2.15	0.07		4.02	2.21	0.32
[12588]	CONVERGENT MARGIN	BETIC-RIF OROGENIC BELT (GIBRALTAR ARC) / BETIC CORDILLERA / NEOGENE ALBORAN VOLCANIC PROVINCE	LOS FRAILES, SIERRA DE GATA	36.7853	36.7853	1.6161	1.6161	SAE			s_SP317 [12588]	ANDESITE, PYROXENE [12588]	7000000 [12588]	12000000 [12588]		MIOCENE [12588]					VOL					WR [12588]	54.73	0.73		18.25		4.49	4.2		8.9	4.85	0.16		0.79	2.14	0.15
[12588]	CONVERGENT MARGIN	BETIC-RIF OROGENIC BELT (GIBRALTAR ARC) / BETIC CORDILLERA / NEOGENE ALBORAN VOLCANIC PROVINCE / ANDESITAS VERDOSAS	LAS NEGRAS, SIERRA DE GATA	36.8853	36.8853	1.6872	1.6872	SAE			s_SP271 [12588]	ANDESITE, PYROXENE [12588]	7000000 [12588]	12000000 [12588]		MIOCENE [12588]					VOL					WR [12588]	59.14	0.64		15.82		4.14	3.28		7.88	4.36	0.11		1.26	2.26	0.11
[12588]	CONVERGENT MARGIN	BETIC-RIF OROGENIC BELT (GIBRALTAR ARC) / BETIC CORDILLERA / NEOGENE ALBORAN VOLCANIC PROVINCE	CERRO RICARDILLO, SIERRA DE GATA	36.9042	36.9042	1.6883	1.6883	SAE			s_SP362 [12588]	ANDESITE, PYROXENE [12588]	7000000 [12588]	12000000 [12588]		MIOCENE [12588]					VOL					WR [12588]	61.55	0.55		15.28		1.73	4.09		6.32	3.38	0.11		1.83	2.42	0.12
[12588]	CONVERGENT MARGIN	BETIC-RIF OROGENIC BELT (GIBRALTAR ARC) / BETIC CORDILLERA / NEOGENE ALBORAN VOLCANIC PROVINCE	LOS LOBOS, SIERRA DE GATA	36.8411	36.8411	1.6736	1.6736	SAE			s_SP322 [12588]	ANDESITE, PYROXENE [12588]	7000000 [12588]	12000000 [12588]		MIOCENE [12588]					VOL					WR [12588]	62.28	0.69		16.23		2.89	1.82		7.16	2.51	0.06		1.89	2.07	0.12
[12588]	CONVERGENT MARGIN	BETIC-RIF OROGENIC BELT (GIBRALTAR ARC) / BETIC CORDILLERA / NEOGENE ALBORAN VOLCANIC PROVINCE	EL BORRONAR, SIERRA DE GATA	36.73	36.73	1.5514	1.5514	SAE			s_SP261 [12588]	ANDESITE, PYROXENE [12588]	7000000 [12588]	12000000 [12588]		MIOCENE [12588]					VOL					WR [12588]	61.67	0.64		16.5		2	3.17		5.65	2.69	0.09		2.43	2.96	0.17
[12588]	CONVERGENT MARGIN	BETIC-RIF OROGENIC BELT (GIBRALTAR ARC) / BETIC CORDILLERA / NEOGENE ALBORAN VOLCANIC PROVINCE	MORRON DE LOS GENOVESES, SIERRA DE GATA	36.7375	36.7375	1.5717	1.5717	SAE			s_SP279 [12588]	ANDESITE, PYROXENE [12588]	7000000 [12588]	12000000 [12588]		MIOCENE [12588]					VOL					WR [12588]	61.52	0.61		16.37		2.02	3.13		5.64	2.77	0.07		2.02	3.25	0.15
[12588]	CONVERGENT MARGIN	BETIC-RIF OROGENIC BELT (GIBRALTAR ARC) / BETIC CORDILLERA / NEOGENE ALBORAN VOLCANIC PROVINCE	LA PALMA, SIERRA DE GATA	36.7767	36.7767	1.5911	1.5911	SAE			s_SP310 [12588]	NOT GIVEN [12588]	7000000 [12588]	12000000 [12588]		MIOCENE [12588]					VOL					WR [12588]	67.52	0.47		14.45		4.83	0.3		5.12	1.08	0.04		2.33	2.58	0.12
[12588]	CONVERGENT MARGIN	BETIC-RIF OROGENIC BELT (GIBRALTAR ARC) / BETIC CORDILLERA / NEOGENE ALBORAN VOLCANIC PROVINCE	S. JOSE HARBOR, SIERRA DE GATA	36.7625	36.7625	1.5839	1.5839	SAE			s_SP333 [12588]	NOT GIVEN [12588]	7000000 [12588]	12000000 [12588]		MIOCENE [12588]					VOL					WR [12588]	62.07	0.63		17.76		2.51	0.8		3.54	1.43	0.06		5.38	3.76	0.17
[12588]	CONVERGENT MARGIN	BETIC-RIF OROGENIC BELT (GIBRALTAR ARC) / BETIC CORDILLERA / NEOGENE ALBORAN VOLCANIC PROVINCE	LIGHTHOUSE CABO DE GATA, SIERRA DE GATA	36.7217	36.7217	1.495	1.495	SAE			s_SP379 [12588]	NOT GIVEN [12588]	7000000 [12588]	12000000 [12588]		MIOCENE [12588]					VOL					WR [12588]	62.19	0.59		16.62		3.55	1.08		1.78	2.12	0.04		7.79	2.49	0.13
[12588]	CONVERGENT MARGIN	BETIC-RIF OROGENIC BELT (GIBRALTAR ARC) / BETIC CORDILLERA / NEOGENE ALBORAN VOLCANIC PROVINCE	CUEVAS DEL SACRISTAN, SIERRA DE GATA	36.7933	36.7933	1.5939	1.5939	SAE			s_SP308 [12588]	NOT GIVEN [12588]	7000000 [12588]	12000000 [12588]		MIOCENE [12588]					VOL					WR [12588]	70.4	0.42		14.31		2.19	1.03		2.49	0.99	0.03		4.53	2.46	0.17
[12588]	CONVERGENT MARGIN	BETIC-RIF OROGENIC BELT (GIBRALTAR ARC) / BETIC CORDILLERA / NEOGENE ALBORAN VOLCANIC PROVINCE	MORRON DE MATEO, SIERRA DE GATA	36.8122	36.8122	1.6092	1.6092	SAE			s_SP315 [12588]	DACITE [12588]	7000000 [12588]	12000000 [12588]		MIOCENE [12588]					VOL					WR [12588]	64.72	0.48		14.12		2.56	0.35		1.99	1.8	0.22		8.91	1.47	0.1
[12588]	CONVERGENT MARGIN	BETIC-RIF OROGENIC BELT (GIBRALTAR ARC) / BETIC CORDILLERA / NEOGENE ALBORAN VOLCANIC PROVINCE	LA CRUCETA, SIERRA DE GATA	36.7286	36.7286	1.4931	1.4931	SAE			s_SP253 [12588]	DACITE [12588]	7000000 [12588]	12000000 [12588]		MIOCENE [12588]					VOL					WR [12588]	65.42	0.55		15.86		2.22	1.31		1.03	1.54	0.23		8.07	1.78	0.13
[12588]	CONVERGENT MARGIN	BETIC-RIF OROGENIC BELT (GIBRALTAR ARC) / BETIC CORDILLERA / NEOGENE ALBORAN VOLCANIC PROVINCE	CERRO DE GARBANZAL, SIERRA DE GATA	36.8142	36.8142	1.5753	1.5753	SAE			s_SP419 [12588]	DACITE [12588]	7000000 [12588]	12000000 [12588]		MIOCENE [12588]					VOL					WR [12588]	65.99	0.31		14.73		2.3	0.2		2.54	0.45	0.19		10.26	0.8	0.02
[12588]	CONVERGENT MARGIN	BETIC-RIF OROGENIC BELT (GIBRALTAR ARC) / BETIC CORDILLERA / NEOGENE ALBORAN VOLCANIC PROVINCE	CERRO COLORADO, SIERRA DE GATA	36.8325	36.8325	1.6331	1.6331	SAE			s_SP339 [12588]	DACITE [12588]	7000000 [12588]	12000000 [12588]		MIOCENE [12588]					VOL					WR [12588]	65.85	0.47		14.99		4.01	0.2		0.67	0.55	0.19		11.53	0.56	0.11
[12611]	CONVERGENT MARGIN	BETIC-RIF OROGENIC BELT (GIBRALTAR ARC) / ALBORAN RIDGE / ALBORAN ISLAND	NORTHERN TIP OF ISLAND	35.9415	35.9415	-3.0312	-3.0312	SAE			s_ALB01-1 [12611]	NOT GIVEN [12611]				MIOCENE [12611]					VOL					WR [12611]	44.4	0.44		15.6				6.15	3.07	1.36	0.04		1.84	2.31	13.5	6.77				0.29
[12611]	CONVERGENT MARGIN	BETIC-RIF OROGENIC BELT (GIBRALTAR ARC) / ALBORAN RIDGE / ALBORAN ISLAND	NORTHERN TIP OF ISLAND	35.9415	35.9415	-3.0312	-3.0312	SAE			s_ALB01-4 [12611]	ANDESITE, BASALTIC [12611]				MIOCENE [12611]					VOL					WR [12611]	52.5	0.58		16				8.69	10.6	6.12	0.17		0.3	2.02	0.07	0.87				0.01
[12611]	CONVERGENT MARGIN	BETIC-RIF OROGENIC BELT (GIBRALTAR ARC) / ALBORAN RIDGE / ALBORAN ISLAND	NORTHERN TIP OF ISLAND	35.9415	35.9415	-3.0312	-3.0312	SAE			s_ALB01-5 [12611]	ANDESITE, BASALTIC [12611]				MIOCENE [12611]					VOL					WR [12611]	53.8	0.56		16.3				8.67	10.8	6.33	0.18		0.21	1.94	0.08	0.47				0
[12611]	CONVERGENT MARGIN	BETIC-RIF OROGENIC BELT (GIBRALTAR ARC) / ALBORAN RIDGE / ALBORAN ISLAND	PLATFORM NEAR THE SEPULCHRE	35.9412	35.9412	-3.0322	-3.0322	SAE			s_ALB01-6 [12611]	ANDESITE, BASALTIC [12611]				MIOCENE [12611]					VOL					WR [12611]	54	0.56		16.1				8.72	10.7	6.39	0.18		0.26	1.93	0.13	0.54				0.01
[12611]	CONVERGENT MARGIN	BETIC-RIF OROGENIC BELT (GIBRALTAR ARC) / ALBORAN RIDGE / ALBORAN ISLAND	PLATFORM NEAR THE SEPULCHRE	35.9412	35.9412	-3.0322	-3.0322	SAE			s_ALB01-8 [12611]	ANDESITE [12611]				MIOCENE [12611]					VOL					WR [12611]	59.7	0.52		20				3.5	9.94	0.84	0.07		0.33	2.32	0.09	0.74				0.06
[12611]	CONVERGENT MARGIN	BETIC-RIF OROGENIC BELT (GIBRALTAR ARC) / ALBORAN RIDGE / ALBORAN ISLAND	PLATFORM NEAR THE SEPULCHRE	35.9412	35.9412	-3.0322	-3.0322	SAE			s_ALB01-11 [12611]	ANDESITE [12611]				MIOCENE [12611]					VOL					WR [12611]	56.9	0.49		15.8				6.51	9.21	3.37	0.12		0.29	1.93	0.09	1.42				0.22
[12611]	CONVERGENT MARGIN	BETIC-RIF OROGENIC BELT (GIBRALTAR ARC) / ALBORAN RIDGE / ALBORAN ISLAND	PLATFORM NEAR THE SEPULCHRE	35.9412	35.9412	-3.0322	-3.0322	SAE			s_ALB01-13 [12611]	ANDESITE, BASALTIC [12611]				MIOCENE [12611]					VOL					WR [12611]	53.4	0.54		18.8				8.16	10.5	4.44	0.15		0.19	2.12	0.09	0.55				0.01
[12611]	CONVERGENT MARGIN	BETIC-RIF OROGENIC BELT (GIBRALTAR ARC) / ALBORAN RIDGE / ALBORAN ISLAND	PLATFORM NEAR THE SEPULCHRE	35.9412	35.9412	-3.0322	-3.0322	SAE			s_ALB01-14 [12611]	ANDESITE, BASALTIC [12611]				MIOCENE [12611]					VOL					WR [12611]	52.3	0.46		14.9				8.88	11.2	8.14	0.16		0.28	1.53	0.09	1.43				0.02
[12611]	CONVERGENT MARGIN	BETIC-RIF OROGENIC BELT (GIBRALTAR ARC) / ALBORAN RIDGE / ALBORAN ISLAND	SW TIP NEAR LIGHTHOUSE	35.9383	35.9383	-3.0365	-3.0365	SAE			s_ALB01-15 [12611]	ANDESITE, BASALTIC [12611]				MIOCENE [12611]					VOL					WR [12611]	53.8	0.56		16.3				8.59	10.7	6.32	0.16		0.23	2.01	0.07	0.54				0.01
[12611]	CONVERGENT MARGIN	BETIC-RIF OROGENIC BELT (GIBRALTAR ARC) / ALBORAN RIDGE / ALBORAN ISLAND	SOUTHERN TIP NEAR LIGHTHOUSE	35.9378	35.9378	-3.0355	-3.0355	SAE			s_ALB P1 [12611]	ANDESITE [12611]				MIOCENE [12611]					VOL					WR [12611]	56.2	0.61		17.4				8.2	9.54	3.63	0.14		0.17	2.3	0.19	0.82				0.02
[12611]	CONVERGENT MARGIN	BETIC-RIF OROGENIC BELT (GIBRALTAR ARC) / ALBORAN RIDGE / ALBORAN ISLAND	SOUTHERN TIP NEAR LIGHTHOUSE	35.938	35.938	-3.0358	-3.0358	SAE			s_ALB P2 [12611]	ANDESITE, BASALTIC [12611]				MIOCENE [12611]					VOL					WR [12611]	53.3	0.52		14.6				8.76	11.6	7.5	0.19		0.24	1.75	0.13	0.5				0.01
[12611]	CONVERGENT MARGIN	BETIC-RIF OROGENIC BELT (GIBRALTAR ARC) / ALBORAN RIDGE / ALBORAN ISLAND	SOUTHERN TIP NEAR LIGHTHOUSE	35.938	35.938	-3.0358	-3.0358	SAE			s_ALB P3 [12611]	ANDESITE, BASALTIC [12611]				MIOCENE [12611]					VOL					WR [12611]	55	0.56		16.3				8.39	10.4	5.78	0.17		0.21	1.99	0.09	0.68				0.02
[12611]	CONVERGENT MARGIN	BETIC-RIF OROGENIC BELT (GIBRALTAR ARC) / ALBORAN RIDGE / ALBORAN ISLAND	SOUTHERN TIP NEAR LIGHTHOUSE	35.9385	35.9385	-3.0367	-3.0367	SAE			s_ALB P7 [12611]	ANDESITE [12611]				MIOCENE [12611]					VOL					WR [12611]	61.3	0.53		19.8				3.71	9.5	0.85	0.06		0.5	2.25	0.08	0.67				0.01
[12611]	CONVERGENT MARGIN	BETIC-RIF OROGENIC BELT (GIBRALTAR ARC) / ALBORAN RIDGE / ALBORAN ISLAND	WESTERN TIP OF THE ISLAND	35.9397	35.9397	-3.0365	-3.0365	SAE			s_ALB P8 [12611]	ANDESITE, BASALTIC [12611]				MIOCENE [12611]					VOL					WR [12611]	53.9	0.56		16.1				8.61	10.8	6.53	0.17		0.25	1.92	0.1	0.55				0.01
[12611]	CONVERGENT MARGIN	BETIC-RIF OROGENIC BELT (GIBRALTAR ARC) / ALBORAN SEA BASIN / DJIBOUTI BANK	EASTERN DJIBOUTI BANK	36.083	36.083	-3.5408	-3.5408	SAQ			s_465-DR1 [12611]	TRACHYANDESITE [12611]				MIOCENE [12611]					VOL					WR [12611]	44	0.55		13.8				5.31	14.6	4.17	1.2		4.17	2.98	0.75	2.7				5.94
[12611]	CONVERGENT MARGIN	BETIC-RIF OROGENIC BELT (GIBRALTAR ARC) / ALBORAN SEA BASIN / DJIBOUTI BANK	EASTERN DJIBOUTI BANK	36.0967	36.0967	-3.5707	-3.5707	SAQ			s_466-DR1 [12611]	TRACHYANDESITE [12611]				MIOCENE [12611]					VOL					WR [12611]	50	0.57		13.6				6.38	9.6	5	0.17		5.55	2.4	0.67	1.45				3.08
[12611]	CONVERGENT MARGIN	BETIC-RIF OROGENIC BELT (GIBRALTAR ARC) / ALBORAN SEA BASIN / DJIBOUTI BANK	EASTERN DJIBOUTI BANK	35.9908	35.9908	-3.4548	-3.4548	SAQ			s_468-DR1 [12611]	ANDESITE [12611]				MIOCENE [12611]					VOL					WR [12611]	44.3	0.6		14.6				5.3	11.8	4.07	1.5		4.6	2.91	0.42	2.82				5.97
[12611]	CONVERGENT MARGIN	BETIC-RIF OROGENIC BELT (GIBRALTAR ARC) / ALBORAN SEA BASIN / DJIBOUTI BANK	EASTERN DJIBOUTI BANK	35.9908	35.9908	-3.4548	-3.4548	SAQ			s_468-DR5 [12611]	ANDESITE [12611]				MIOCENE [12611]					VOL					WR [12611]	34.9	0.41		12.5				4.26	19.4	6.78	0.08		1.42	2.55	0.24	3.53				12.85
[12611]	CONVERGENT MARGIN	BETIC-RIF OROGENIC BELT (GIBRALTAR ARC) / ALBORAN SEA BASIN / CABLIERS BANK	NORTHWEST CABLIERS BANK	35.9055	35.9055	-2.5888	-2.5888	SAQ			s_473-DR1/1 [12611]	NOT GIVEN [12611]				MIOCENE [12611]					VOL					WR [12611]	41.4	0.76		15.5				10.53	13.8	6.19	0.25		1.04	2.1	0.56	2.88				3.73
[12611]	CONVERGENT MARGIN	BETIC-RIF OROGENIC BELT (GIBRALTAR ARC) / ALBORAN SEA BASIN / CABLIERS BANK	NORTHEAST CABLIERS BANK	35.8365	35.8365	-2.1595	-2.1595	SAQ			s_476-DR1 [12611]	BASALT [12611]				MIOCENE [12611]					VOL					WR [12611]	37.9	0.85		17.8				7.43	9.93	8.96	0.13		1.13	3.2	0.29	6.29				2.77
[12611]	CONVERGENT MARGIN	BETIC-RIF OROGENIC BELT (GIBRALTAR ARC) / ALBORAN SEA BASIN / CABLIERS BANK	NORTHEAST CABLIERS BANK	35.8365	35.8365	-2.1595	-2.1595	SAQ			s_476-DR2 [12611]	BASALT [12611]				MIOCENE [12611]					VOL					WR [12611]	36	0.81		17.6				7.11	10.6	9.91	0.11		0.88	2.89	0.3	7.03				3.58
[12611]	CONVERGENT MARGIN	BETIC-RIF OROGENIC BELT (GIBRALTAR ARC) / YUSUF RIDGE	SOUTH FLANK	35.9075	35.9075	-1.9047	-1.9047	SAQ			s_478-DR2 [12611]	NOT GIVEN [12611]				MIOCENE [12611]					VOL					WR [12611]	48.3	0.69		17.7				7.54	9.49	8.45	0.17		0.84	2.14	0.15	3.79				0.27
[12611]	CONVERGENT MARGIN	BETIC-RIF OROGENIC BELT (GIBRALTAR ARC) / YUSUF RIDGE	SOUTH FLANK	35.9075	35.9075	-1.9047	-1.9047	SAQ			s_478-DR3 [12611]	BASALT [12611]				MIOCENE [12611]					VOL					WR [12611]	24.6	0.56		13.6				6.96	13.1	14.6	0.1		0.95	2.11	0.09	10.18				7.67
[12611]	CONVERGENT MARGIN	BETIC-RIF OROGENIC BELT (GIBRALTAR ARC) / YUSUF RIDGE	SOUTH FLANK	35.9075	35.9075	-1.9047	-1.9047	SAQ			s_478-DR7 [12611]	BASALT [12611]				MIOCENE [12611]					VOL					WR [12611]	38.7	0.87		16.1				6.35	16.5	4.73	0.08		1.14	2.84	0.62	3.37				7.75
[12611]	CONVERGENT MARGIN	BETIC-RIF OROGENIC BELT (GIBRALTAR ARC) / YUSUF RIDGE	SOUTH FLANK	35.9075	35.9075	-1.9047	-1.9047	SAQ			s_478-DR11 [12611]	BASALT [12611]				MIOCENE [12611]					VOL					WR [12611]	49.5	0.78		18.2				9	10.9	5.09	0.1		0.59	2.79	0.1	1.84				0.03
[12611]	CONVERGENT MARGIN	BETIC-RIF OROGENIC BELT (GIBRALTAR ARC) / YUSUF RIDGE	SOUTH FLANK	35.9092	35.9092	-1.898	-1.898	SAQ			s_479-DR7 [12611]	BASALT [12611]				MIOCENE [12611]					VOL					WR [12611]	50.2	0.82		18.4				9.9	10.2	4.26	0.1		0.79	2.98	0.11	1.84				0.03
[12611]	CONVERGENT MARGIN	BETIC-RIF OROGENIC BELT (GIBRALTAR ARC) / ALBORAN RIDGE / ALBORAN ISLAND	SOUTHERN TIP NEAR LIGHTHOUSE	35.938	35.938	-3.0358	-3.0358	SAE			s_ALB P2 [12611]	ANDESITE, BASALTIC [12611]				MIOCENE [12611]					VOL					WR [12611]
[12611]	CONVERGENT MARGIN	BETIC-RIF OROGENIC BELT (GIBRALTAR ARC) / ALBORAN SEA BASIN / DJIBOUTI BANK	EASTERN DJIBOUTI BANK	36.0967	36.0967	-3.5707	-3.5707	SAQ			s_466-DR1 [12611]	TRACHYANDESITE [12611]				MIOCENE [12611]					VOL					WR [12611]
[9878]	CONVERGENT MARGIN	BETIC-RIF OROGENIC BELT (GIBRALTAR ARC) / BETIC CORDILLERA / NEOGENE ALBORAN VOLCANIC PROVINCE	VELEZ-MALAGA-ESTEPONA REGION	36.5	37	-4.5	-5	SAE			s_IB18 [9878]	NOT GIVEN [9878]			LOWER [9878]	MIOCENE [9878]					PLU					WR [9878]	50.93	0.48		15.33		2.07	6.13		11.92	7.28	0.16		0.36	2.41	0.06
[9878]	CONVERGENT MARGIN	BETIC-RIF OROGENIC BELT (GIBRALTAR ARC) / BETIC CORDILLERA / NEOGENE ALBORAN VOLCANIC PROVINCE	VELEZ-MALAGA-ESTEPONA REGION	36.5	37	-4.5	-5	SAE			s_IB17 [9878]	NOT GIVEN [9878]			LOWER [9878]	MIOCENE [9878]					PLU					WR [9878]	51.3	0.52		15.5		1.65	6.2		12.62	7.67	0.16		0.3	1.82	0.05
[9878]	CONVERGENT MARGIN	BETIC-RIF OROGENIC BELT (GIBRALTAR ARC) / BETIC CORDILLERA / NEOGENE ALBORAN VOLCANIC PROVINCE	VELEZ-MALAGA-ESTEPONA REGION	36.5	37	-4.5	-5	SAE			s_IB47 [9878]	NOT GIVEN [9878]			LOWER [9878]	MIOCENE [9878]					PLU					WR [9878]	52.08	0.59		15.88		1.79	6.67		11.57	6.99	0.22		0.16	2.15	0.03
[9878]	CONVERGENT MARGIN	BETIC-RIF OROGENIC BELT (GIBRALTAR ARC) / BETIC CORDILLERA / NEOGENE ALBORAN VOLCANIC PROVINCE	VELEZ-MALAGA-ESTEPONA REGION	36.5	37	-4.5	-5	SAE			s_IB50 [9878]	NOT GIVEN [9878]			LOWER [9878]	MIOCENE [9878]					PLU					WR [9878]	52.46	0.68		15.75		1.94	6.29		11.13	6.1	0.16		0.53	2.54	0.07
[9878]	CONVERGENT MARGIN	BETIC-RIF OROGENIC BELT (GIBRALTAR ARC) / BETIC CORDILLERA / NEOGENE ALBORAN VOLCANIC PROVINCE	VELEZ-MALAGA-ESTEPONA REGION	36.5	37	-4.5	-5	SAE			s_IB31 [9878]	NOT GIVEN [9878]			LOWER [9878]	MIOCENE [9878]					PLU					WR [9878]	52.99	0.76		15.3		2.04	6.17		10.73	6.72	0.18		0.41	2.54	0.07
[9878]	CONVERGENT MARGIN	BETIC-RIF OROGENIC BELT (GIBRALTAR ARC) / BETIC CORDILLERA / NEOGENE ALBORAN VOLCANIC PROVINCE	VELEZ-MALAGA-ESTEPONA REGION	36.5	37	-4.5	-5	SAE			s_IB33 [9878]	NOT GIVEN [9878]			LOWER [9878]	MIOCENE [9878]					PLU					WR [9878]	54.3	0.84		15.5		1.96	7.02		9.36	5.29	0.17		0.38	2.57	0.09
[9878]	CONVERGENT MARGIN	BETIC-RIF OROGENIC BELT (GIBRALTAR ARC) / BETIC CORDILLERA / NEOGENE ALBORAN VOLCANIC PROVINCE	VELEZ-MALAGA-ESTEPONA REGION	36.5	37	-4.5	-5	SAE			s_IB39 [9878]	NOT GIVEN [9878]			LOWER [9878]	MIOCENE [9878]					PLU					WR [9878]	55	0.77		15.7		1.86	6.6		8.59	4.59	0.16		0.58	2.97	0.15
[9878]	CONVERGENT MARGIN	BETIC-RIF OROGENIC BELT (GIBRALTAR ARC) / BETIC CORDILLERA / NEOGENE ALBORAN VOLCANIC PROVINCE	VELEZ-MALAGA-ESTEPONA REGION	36.5	37	-4.5	-5	SAE			s_IB44 [9878]	NOT GIVEN [9878]			LOWER [9878]	MIOCENE [9878]					PLU					WR [9878]	55.81	0.76		15.62		1.43	6.99		8.76	4.96	0.16		0.76	2.78	0.08
[9879]	CONVERGENT MARGIN	BETIC-RIF OROGENIC BELT (GIBRALTAR ARC) / BETIC CORDILLERA / NEOGENE ALBORAN VOLCANIC PROVINCE / EL HOYAZO		37	37	-2.4	-2.4	SAE			s_GNEISS [9879]	GNEISS, ALMANDINE-BIOTITE-SILLIMANITE [9879]									MET					WR [9879]	43.54	1.8		31.64		2.47	8.32		1.34	2.74	0.11		3.67	1.41	0.3	2.04				0.8
[9879]	CONVERGENT MARGIN	BETIC-RIF OROGENIC BELT (GIBRALTAR ARC) / BETIC CORDILLERA / NEOGENE ALBORAN VOLCANIC PROVINCE / EL HOYAZO		37	37	-2.4	-2.4	SAE			s_GNEISS [9879]	GNEISS, QUARTZ-CORDIERITE [9879]									MET					WR [9879]	61.06	0.99		20.93		1.97	7.51			3.74	0.06		1.59	0.37	0.11	1.62				0.01
[9879]	CONVERGENT MARGIN	BETIC-RIF OROGENIC BELT (GIBRALTAR ARC) / BETIC CORDILLERA / NEOGENE ALBORAN VOLCANIC PROVINCE / EL HOYAZO		37	37	-2.4	-2.4	SAE			s_GNEISS [9879]	NOT GIVEN [9879]									MET					WR [9879]	40.75	1.88		36.49		5.16	6.68			2.63	0.14		2.09	0.62	0.31	2.24				0.02
[9879]	CONVERGENT MARGIN	BETIC-RIF OROGENIC BELT (GIBRALTAR ARC) / BETIC CORDILLERA / NEOGENE ALBORAN VOLCANIC PROVINCE / EL HOYAZO		37	37	-2.4	-2.4	SAE			s_Z 73 HO [9879]	DACITE, BIOTITE-CORDIERITE-LABRADORITE [9879]				NEOGENE [9879]					VOL					WR [9879]	63.67	0.68		17.12		0.67	4.18		2.47	1.84	0.09		3.56	2.21	0.21	2.27				0
[9879]	CONVERGENT MARGIN	BETIC-RIF OROGENIC BELT (GIBRALTAR ARC) / BETIC CORDILLERA / NEOGENE ALBORAN VOLCANIC PROVINCE / EL HOYAZO		37	37	-2.4	-2.4	SAE			s_Z 60 HO-A [9879]	DIORITE, QUARTZ [9879]									PLU					WR [9879]	68.41	0.65		16.6		1.13	2.34		3.23	2.74	0.03		1.55	2.2	0.37
[9879]	CONVERGENT MARGIN	BETIC-RIF OROGENIC BELT (GIBRALTAR ARC) / BETIC CORDILLERA / NEOGENE ALBORAN VOLCANIC PROVINCE / EL HOYAZO		37	37	-2.4	-2.4	SAE			s_Z 60 HO-B [9879]	DIORITE, QUARTZ [9879]									PLU					WR [9879]	64.45	0.72		14.68		3.09	1.3		3.98	4.81	0.03		2.83	2.35	0.15
[9879]	CONVERGENT MARGIN	BETIC-RIF OROGENIC BELT (GIBRALTAR ARC) / BETIC CORDILLERA / NEOGENE ALBORAN VOLCANIC PROVINCE / EL HOYAZO		37	37	-2.4	-2.4	SAE			s_Z 91 H (A) [9879]	DIORITE, QUARTZ [9879]									PLU					WR [9879]	69.99	0.64		15.1		1.02	2.74		2.53	3.18	0.03		1.44	1.9	0.09
[9879]	CONVERGENT MARGIN	BETIC-RIF OROGENIC BELT (GIBRALTAR ARC) / BETIC CORDILLERA / NEOGENE ALBORAN VOLCANIC PROVINCE / EL HOYAZO		37	37	-2.4	-2.4	SAE			s_Z 91 H (B) [9879]	DIORITE, QUARTZ [9879]									PLU					WR [9879]	56.12	1.32		21.21		1.87	3.85		3.8	4.33	0.04		2.54	2.82	0.13
[9879]	CONVERGENT MARGIN	BETIC-RIF OROGENIC BELT (GIBRALTAR ARC) / BETIC CORDILLERA / NEOGENE ALBORAN VOLCANIC PROVINCE / EL HOYAZO		37	37	-2.4	-2.4	SAE			s_Z 53 HO [9879]	GABBRO, BIOTITE-HORNBLENDE [9879]									PLU					WR [9879]	55.73	0.83		15.02		2.55	3.75		9.45	7.69	0.12		1.21	1.92	0.41
[9879]	CONVERGENT MARGIN	BETIC-RIF OROGENIC BELT (GIBRALTAR ARC) / BETIC CORDILLERA / NEOGENE ALBORAN VOLCANIC PROVINCE / EL HOYAZO		37	37	-2.4	-2.4	SAE			s_Z 67 HO [9879]	GABBRO, BIOTITE-HORNBLENDE [9879]									PLU					WR [9879]	59.46	0.76		15.93		2.65	3.59		7.22	4.83	0.11		1.84	1.28	0.43
[9879]	CONVERGENT MARGIN	BETIC-RIF OROGENIC BELT (GIBRALTAR ARC) / BETIC CORDILLERA / NEOGENE ALBORAN VOLCANIC PROVINCE / EL HOYAZO		37	37	-2.4	-2.4	SAE			s_Z 68 HO [9879]	GABBRO, BIOTITE-ORTHOPYROXENE [9879]									PLU					WR [9879]	59.59	0.84		16.25		1.42	5.04		7.27	5.06	0.13		1.29	1.2	0.37	1.39				0
[9879]	CONVERGENT MARGIN	BETIC-RIF OROGENIC BELT (GIBRALTAR ARC) / BETIC CORDILLERA / NEOGENE ALBORAN VOLCANIC PROVINCE / EL HOYAZO		37	37	-2.4	-2.4	SAE			s_66 Z 86 [9879]	GABBRO, ORTHOPYROXENE-BIOTITE [9879]									PLU					WR [9879]	57.09	1.2		18.03		2.49	4.36		4.85	6.3	0.12		2.29	1.45	0.49	1.69				0.03
[9879]	CONVERGENT MARGIN	BETIC-RIF OROGENIC BELT (GIBRALTAR ARC) / BETIC CORDILLERA / NEOGENE ALBORAN VOLCANIC PROVINCE / EL HOYAZO		37	37	-2.4	-2.4	SAE			s_66 Z 84 [9879]	HORNBLENDITE [9879]									PLU					WR [9879]	52.89	1.36		10.59		1.96	8.02		5.98	13.68	0.15		1.53	0.84	0.18	2.92				0
[9879]	CONVERGENT MARGIN	BETIC-RIF OROGENIC BELT (GIBRALTAR ARC) / BETIC CORDILLERA / NEOGENE ALBORAN VOLCANIC PROVINCE / EL HOYAZO		37	37	-2.4	-2.4	SAE			s_Z 204 [9879]	NOT GIVEN [9879]				NEOGENE [9879]				PORPHYRITIC [9879]	VOL					WR [9879]	51.41	1.2		14.24		3.16	3.88		8.22	10.45	0.15		2.61	2.18	0.51	1.2				0.13
[9879]	CONVERGENT MARGIN	BETIC-RIF OROGENIC BELT (GIBRALTAR ARC) / BETIC CORDILLERA / NEOGENE ALBORAN VOLCANIC PROVINCE / EL HOYAZO		37	37	-2.4	-2.4	SAE			s_66 Z 57 [9879]	BASALT, HORNBLENDE-ORTHOPYROXENE [9879]				NEOGENE [9879]					VOL					WR [9879]	54.28	1.49		18.23		3.44	3.93		7.69	4.68	0.09		2.07	2.02	0.26	2.37				0
[9879]	CONVERGENT MARGIN	BETIC-RIF OROGENIC BELT (GIBRALTAR ARC) / BETIC CORDILLERA / NEOGENE ALBORAN VOLCANIC PROVINCE / EL HOYAZO		37	37	-2.4	-2.4	SAE			s_66 Z 58A [9879]	BASALT, BIOTITE-HORNBLENDE [9879]				NEOGENE [9879]					VOL					WR [9879]	53.45	1.46		17.49		2.95	4.41		8.56	5.95	0.11		1.64	2.03	0.43	2.2				0.06
[9875]	CONVERGENT MARGIN	BETIC-RIF OROGENIC BELT (GIBRALTAR ARC) / BETIC CORDILLERA / NEOGENE ALBORAN VOLCANIC PROVINCE / EL HOYAZO		37	37	-2.4	-2.4	SAE			s_56201A [9875]	DACITE [9875]				NEOGENE [9875]					VOL					WR [9875]	64.13	0.64		16.98		1.29	3.66		2.21	1.56	0.07		3.59	2.15	0.2
[9875]	CONVERGENT MARGIN	BETIC-RIF OROGENIC BELT (GIBRALTAR ARC) / BETIC CORDILLERA / NEOGENE ALBORAN VOLCANIC PROVINCE / EL HOYAZO		37	37	-2.4	-2.4	SAE			s_74Z24A [9875]	DACITE [9875]				NEOGENE [9875]					VOL					WR [9875]	64.22	0.66		17.17		1.05	3.85		2.09	1.53	0.07		3.63	2.15	0.19
[9875]	CONVERGENT MARGIN	BETIC-RIF OROGENIC BELT (GIBRALTAR ARC) / BETIC CORDILLERA / NEOGENE ALBORAN VOLCANIC PROVINCE / EL HOYAZO		37	37	-2.4	-2.4	SAE			s_56250 [9875]	DACITE [9875]				NEOGENE [9875]					VOL					WR [9875]	63.2	0.61		16.66		2.23	2.58		2.62	1.87	0.07		3.32	2.09	0.19
[9875]	CONVERGENT MARGIN	BETIC-RIF OROGENIC BELT (GIBRALTAR ARC) / BETIC CORDILLERA / NEOGENE ALBORAN VOLCANIC PROVINCE / EL HOYAZO		37	37	-2.4	-2.4	SAE			s_Z10767 [9875]	DACITE [9875]				NEOGENE [9875]					VOL					WR [9875]	64.17	0.64		16.97		1.36	3.62		2.14	1.55	0.07		3.68	1.79	0.2
[9875]	CONVERGENT MARGIN	BETIC-RIF OROGENIC BELT (GIBRALTAR ARC) / BETIC CORDILLERA / NEOGENE ALBORAN VOLCANIC PROVINCE / EL HOYAZO		37	37	-2.4	-2.4	SAE			s_Z10768 [9875]	DACITE [9875]				NEOGENE [9875]					VOL					WR [9875]	64.37	0.63		16.71		0.92	3.6		2.09	1.47	0.06		3.73	2.21	0.2
[9875]	CONVERGENT MARGIN	BETIC-RIF OROGENIC BELT (GIBRALTAR ARC) / BETIC CORDILLERA / NEOGENE ALBORAN VOLCANIC PROVINCE / EL HOYAZO		37	37	-2.4	-2.4	SAE			s_75Z144 [9875]	DACITE [9875]				NEOGENE [9875]					VOL					WR [9875]	63.8	0.67		17.01		0.68	3.71		2.63	1.9	0.05		3.47	2.2	0.17
[9875]	CONVERGENT MARGIN	BETIC-RIF OROGENIC BELT (GIBRALTAR ARC) / BETIC CORDILLERA / NEOGENE ALBORAN VOLCANIC PROVINCE / EL HOYAZO		37	37	-2.4	-2.4	SAE			s_Z3HO [9875]	GNEISS, ALMANDINE-BIOTITE-SILLIMANITE [9875]				NEOGENE [9875]					MET					WR [9875]	40.62												3.5
[9875]	CONVERGENT MARGIN	BETIC-RIF OROGENIC BELT (GIBRALTAR ARC) / BETIC CORDILLERA / NEOGENE ALBORAN VOLCANIC PROVINCE / EL HOYAZO		37	37	-2.4	-2.4	SAE			s_Z4HO [9875]	GNEISS, ALMANDINE-BIOTITE-SILLIMANITE [9875]				NEOGENE [9875]					MET					WR [9875]	42.76												3.68
[9875]	CONVERGENT MARGIN	BETIC-RIF OROGENIC BELT (GIBRALTAR ARC) / BETIC CORDILLERA / NEOGENE ALBORAN VOLCANIC PROVINCE / EL HOYAZO		37	37	-2.4	-2.4	SAE			s_Z11HO [9875]	GNEISS, ALMANDINE-BIOTITE-SILLIMANITE [9875]				NEOGENE [9875]					MET					WR [9875]	38.9												3.23
[9875]	CONVERGENT MARGIN	BETIC-RIF OROGENIC BELT (GIBRALTAR ARC) / BETIC CORDILLERA / NEOGENE ALBORAN VOLCANIC PROVINCE / EL HOYAZO		37	37	-2.4	-2.4	SAE			s_Z87HO [9875]	GNEISS, ALMANDINE-BIOTITE-SILLIMANITE [9875]				NEOGENE [9875]					MET					WR [9875]	48.7												2.46
[9875]	CONVERGENT MARGIN	BETIC-RIF OROGENIC BELT (GIBRALTAR ARC) / BETIC CORDILLERA / NEOGENE ALBORAN VOLCANIC PROVINCE / EL HOYAZO		37	37	-2.4	-2.4	SAE			s_Z59HO [9875]	HORNFELS, SPINEL-CORDIERITE [9875]				NEOGENE [9875]					MET					WR [9875]	42.06												0.6
[9875]	CONVERGENT MARGIN	BETIC-RIF OROGENIC BELT (GIBRALTAR ARC) / BETIC CORDILLERA / NEOGENE ALBORAN VOLCANIC PROVINCE / EL HOYAZO		37	37	-2.4	-2.4	SAE			s_Z65HO [9875]	HORNFELS, SPINEL-CORDIERITE [9875]				NEOGENE [9875]					MET					WR [9875]	36.29												3.24
[9875]	CONVERGENT MARGIN	BETIC-RIF OROGENIC BELT (GIBRALTAR ARC) / BETIC CORDILLERA / NEOGENE ALBORAN VOLCANIC PROVINCE / EL HOYAZO		37	37	-2.4	-2.4	SAE			s_Z100HO [9875]	HORNFELS, SPINEL-CORDIERITE [9875]				NEOGENE [9875]					MET					WR [9875]	37.76												2.68
[9875]	CONVERGENT MARGIN	BETIC-RIF OROGENIC BELT (GIBRALTAR ARC) / BETIC CORDILLERA / NEOGENE ALBORAN VOLCANIC PROVINCE / EL HOYAZO		37	37	-2.4	-2.4	SAE			s_66Z62 [9875]	NOT GIVEN [9875]				NEOGENE [9875]					MET					WR [9875]	65.32												1.1
[9875]	CONVERGENT MARGIN	BETIC-RIF OROGENIC BELT (GIBRALTAR ARC) / BETIC CORDILLERA / NEOGENE ALBORAN VOLCANIC PROVINCE / EL HOYAZO		37	37	-2.4	-2.4	SAE			s_66Z99 [9875]	NOT GIVEN [9875]				NEOGENE [9875]					MET					WR [9875]	62.4												1
[9875]	CONVERGENT MARGIN	BETIC-RIF OROGENIC BELT (GIBRALTAR ARC) / BETIC CORDILLERA / NEOGENE ALBORAN VOLCANIC PROVINCE / EL HOYAZO		37	37	-2.4	-2.4	SAE			s_Z107HO [9875]	NOT GIVEN [9875]				NEOGENE [9875]					MET					WR [9875]	52.77												1.79
[9875]	CONVERGENT MARGIN	BETIC-RIF OROGENIC BELT (GIBRALTAR ARC) / BETIC CORDILLERA / NEOGENE ALBORAN VOLCANIC PROVINCE / EL HOYAZO		37	37	-2.4	-2.4	SAE			s_Z58HO [9875]	GABBRO [9875]				NEOGENE [9875]					PLU					WR [9875]	56.59												0.81
[9875]	CONVERGENT MARGIN	BETIC-RIF OROGENIC BELT (GIBRALTAR ARC) / BETIC CORDILLERA / NEOGENE ALBORAN VOLCANIC PROVINCE / EL HOYAZO		37	37	-2.4	-2.4	SAE			s_Z67HO [9875]	GABBRO [9875]				NEOGENE [9875]					PLU					WR [9875]	55.04												1.21
[9875]	CONVERGENT MARGIN	BETIC-RIF OROGENIC BELT (GIBRALTAR ARC) / BETIC CORDILLERA / NEOGENE ALBORAN VOLCANIC PROVINCE / EL HOYAZO		37	37	-2.4	-2.4	SAE			s_Z68HO [9875]	GABBRO [9875]				NEOGENE [9875]					PLU					WR [9875]	59.44												1.26
[9875]	CONVERGENT MARGIN	BETIC-RIF OROGENIC BELT (GIBRALTAR ARC) / BETIC CORDILLERA / NEOGENE ALBORAN VOLCANIC PROVINCE / EL HOYAZO		37	37	-2.4	-2.4	SAE			s_66Z56 [9875]	NOT GIVEN [9875]				NEOGENE [9875]					VOL					WR [9875]	52.69												1.59
[9875]	CONVERGENT MARGIN	BETIC-RIF OROGENIC BELT (GIBRALTAR ARC) / BETIC CORDILLERA / NEOGENE ALBORAN VOLCANIC PROVINCE / EL HOYAZO		37	37	-2.4	-2.4	SAE			s_66Z58A [9875]	NOT GIVEN [9875]				NEOGENE [9875]					VOL					WR [9875]	52.67												1.54
[9875]	CONVERGENT MARGIN	BETIC-RIF OROGENIC BELT (GIBRALTAR ARC) / BETIC CORDILLERA / NEOGENE ALBORAN VOLCANIC PROVINCE / EL HOYAZO		37	37	-2.4	-2.4	SAE			s_Z204 [9875]	NOT GIVEN [9875]				NEOGENE [9875]					VOL					WR [9875]	51.03												2.69
[9875]	CONVERGENT MARGIN	BETIC-RIF OROGENIC BELT (GIBRALTAR ARC) / BETIC CORDILLERA / NEOGENE ALBORAN VOLCANIC PROVINCE / EL HOYAZO		37	37	-2.4	-2.4	SAE			s_66Z69 [9875]	DIORITE, QUARTZ-CORDIERITE [9875]				NEOGENE [9875]					PLU					WR [9875]	68.69												0.99
[9875]	CONVERGENT MARGIN	BETIC-RIF OROGENIC BELT (GIBRALTAR ARC) / BETIC CORDILLERA / NEOGENE ALBORAN VOLCANIC PROVINCE / EL HOYAZO		37	37	-2.4	-2.4	SAE			s_66Z73 [9875]	DIORITE, QUARTZ-CORDIERITE [9875]				NEOGENE [9875]					PLU					WR [9875]	63.43												1.87
[9875]	CONVERGENT MARGIN	BETIC-RIF OROGENIC BELT (GIBRALTAR ARC) / BETIC CORDILLERA / NEOGENE ALBORAN VOLCANIC PROVINCE / EL HOYAZO		37	37	-2.4	-2.4	SAE			s_Z91HO [9875]	DIORITE, QUARTZ-CORDIERITE [9875]				NEOGENE [9875]					PLU					WR [9875]	57.9												2.39
[9875]	CONVERGENT MARGIN	BETIC-RIF OROGENIC BELT (GIBRALTAR ARC) / BETIC CORDILLERA / NEOGENE ALBORAN VOLCANIC PROVINCE / VERA		37.22	37.22	-1.93	-1.93	SAE			s_56203 [9875]	DACITE [9875]				NEOGENE [9875]					VOL					WR [9875]	65.02	0.56		15.42		1.34	2.71		2.8	1.95	0.05		3.79	2.55	0.33
[9875]	CONVERGENT MARGIN	BETIC-RIF OROGENIC BELT (GIBRALTAR ARC) / BETIC CORDILLERA / NEOGENE ALBORAN VOLCANIC PROVINCE / VERA		37.22	37.22	-1.93	-1.93	SAE			s_56204 [9875]	DACITE [9875]				NEOGENE [9875]					VOL					WR [9875]	60.91												4.3
[9875]	CONVERGENT MARGIN	BETIC-RIF OROGENIC BELT (GIBRALTAR ARC) / BETIC CORDILLERA / NEOGENE ALBORAN VOLCANIC PROVINCE / VERA		37.22	37.22	-1.93	-1.93	SAE			s_56205 [9875]	DACITE [9875]				NEOGENE [9875]					VOL					WR [9875]	66.66												5.98
[9875]	CONVERGENT MARGIN	BETIC-RIF OROGENIC BELT (GIBRALTAR ARC) / BETIC CORDILLERA / NEOGENE ALBORAN VOLCANIC PROVINCE / VERA		37.22	37.22	-1.93	-1.93	SAE			s_Z10704 [9875]	DACITE [9875]				NEOGENE [9875]					VOL					WR [9875]	66.59												3.06
[9875]	CONVERGENT MARGIN	BETIC-RIF OROGENIC BELT (GIBRALTAR ARC) / BETIC CORDILLERA / NEOGENE ALBORAN VOLCANIC PROVINCE / MAZARRON		37.6	37.6	-1.32	-1.32	SAE			s_56206 [9875]	DACITE [9875]				NEOGENE [9875]					VOL					WR [9875]	63.68												4.14
[9875]	CONVERGENT MARGIN	BETIC-RIF OROGENIC BELT (GIBRALTAR ARC) / BETIC CORDILLERA / NEOGENE ALBORAN VOLCANIC PROVINCE / MAZARRON		37.6	37.6	-1.32	-1.32	SAE			s_56207 [9875]	DACITE [9875]				NEOGENE [9875]					VOL					WR [9875]	63.74	0.58		15.87		1.01	3.4		2.36	2.01	0.07		4.29	2.21	0.34
[9875]	CONVERGENT MARGIN	BETIC-RIF OROGENIC BELT (GIBRALTAR ARC) / BETIC CORDILLERA / NEOGENE ALBORAN VOLCANIC PROVINCE / MAZARRON		37.6	37.6	-1.32	-1.32	SAE			s_56208 [9875]	DACITE [9875]				NEOGENE [9875]					VOL					WR [9875]	66.41												4.72
[9875]	CONVERGENT MARGIN	BETIC-RIF OROGENIC BELT (GIBRALTAR ARC) / BETIC CORDILLERA / NEOGENE ALBORAN VOLCANIC PROVINCE / MAZARRON		37.6	37.6	-1.32	-1.32	SAE			s_56209 [9875]	DACITE [9875]				NEOGENE [9875]					VOL					WR [9875]	63.36												4.19
[9875]	CONVERGENT MARGIN	BETIC-RIF OROGENIC BELT (GIBRALTAR ARC) / BETIC CORDILLERA / NEOGENE ALBORAN VOLCANIC PROVINCE / MAZARRON		37.6	37.6	-1.32	-1.32	SAE			s_56210 [9875]	DACITE [9875]				NEOGENE [9875]					VOL					WR [9875]	63.12												4.46
[9875]	CONVERGENT MARGIN	BETIC-RIF OROGENIC BELT (GIBRALTAR ARC) / BETIC CORDILLERA / NEOGENE ALBORAN VOLCANIC PROVINCE / MAZARRON		37.6	37.6	-1.32	-1.32	SAE			s_56213 [9875]	DACITE [9875]				NEOGENE [9875]					VOL					WR [9875]	64.08												4.26
[9875]	CONVERGENT MARGIN	BETIC-RIF OROGENIC BELT (GIBRALTAR ARC) / BETIC CORDILLERA / NEOGENE ALBORAN VOLCANIC PROVINCE / MAZARRON		37.6	37.6	-1.32	-1.32	SAE			s_56217 [9875]	DACITE [9875]				NEOGENE [9875]					VOL					WR [9875]	66.85												5.78
[9875]	CONVERGENT MARGIN	BETIC-RIF OROGENIC BELT (GIBRALTAR ARC) / BETIC CORDILLERA / NEOGENE ALBORAN VOLCANIC PROVINCE / MAZARRON		37.6	37.6	-1.32	-1.32	SAE			s_56219 [9875]	DACITE [9875]				NEOGENE [9875]					VOL					WR [9875]	64.86												3.36
[9875]	CONVERGENT MARGIN	BETIC-RIF OROGENIC BELT (GIBRALTAR ARC) / BETIC CORDILLERA / NEOGENE ALBORAN VOLCANIC PROVINCE / MAZARRON		37.6	37.6	-1.32	-1.32	SAE			s_56214 [9875]	GNEISS, ALMANDINE-BIOTITE-SILLIMANITE [9875]				NEOGENE [9875]					MET					WR [9875]	42.03												4.23
[9875]	CONVERGENT MARGIN	BETIC-RIF OROGENIC BELT (GIBRALTAR ARC) / BETIC CORDILLERA / NEOGENE ALBORAN VOLCANIC PROVINCE	MAR MENOR	37.72	37.72	-0.8	-0.8	SAE			s_56227 [9875]	DACITE [9875]				NEOGENE [9875]					VOL					WR [9875]	61.97												2.21
[9875]	CONVERGENT MARGIN	BETIC-RIF OROGENIC BELT (GIBRALTAR ARC) / BETIC CORDILLERA / NEOGENE ALBORAN VOLCANIC PROVINCE	MAR MENOR	37.72	37.72	-0.8	-0.8	SAE			s_56228 [9875]	DACITE [9875]				NEOGENE [9875]					VOL					WR [9875]	61.29	0.65		16.11		1.72	4.41		5.1	4.64	0.09		1.89	1.91	0.14
[9875]	CONVERGENT MARGIN	BETIC-RIF OROGENIC BELT (GIBRALTAR ARC) / BETIC CORDILLERA / NEOGENE ALBORAN VOLCANIC PROVINCE	MAR MENOR	37.72	37.72	-0.8	-0.8	SAE			s_56231 [9875]	DACITE [9875]				NEOGENE [9875]					VOL					WR [9875]	61.87												2.33
[9875]	CONVERGENT MARGIN	BETIC-RIF OROGENIC BELT (GIBRALTAR ARC) / BETIC CORDILLERA / NEOGENE ALBORAN VOLCANIC PROVINCE	MAR MENOR	37.72	37.72	-0.8	-0.8	SAE			s_Z10739 [9875]	DACITE [9875]				NEOGENE [9875]					VOL					WR [9875]	61.83												2.09
[9875]	CONVERGENT MARGIN	BETIC-RIF OROGENIC BELT (GIBRALTAR ARC) / BETIC CORDILLERA / NEOGENE ALBORAN VOLCANIC PROVINCE	MAR MENOR	37.72	37.72	-0.8	-0.8	SAE			s_J8932 [9875]	DACITE [9875]				NEOGENE [9875]					VOL					WR [9875]	60.24												1.46
[9875]	CONVERGENT MARGIN	BETIC-RIF OROGENIC BELT (GIBRALTAR ARC) / BETIC CORDILLERA / NEOGENE ALBORAN VOLCANIC PROVINCE	MAR MENOR	37.72	37.72	-0.8	-0.8	SAE			s_56229 [9875]	HORNFELS, CORDIERITE [9875]				NEOGENE [9875]					MET					WR [9875]	43.46												0.81
[10100]	CONVERGENT MARGIN	BETIC-RIF OROGENIC BELT (GIBRALTAR ARC) / BETIC CORDILLERA / NEOGENE ALBORAN VOLCANIC PROVINCE / EL HOYAZO		37	37	-2.4	-2.4	SAE			s_1 [10100]	ANDESITE [10100]									VOL					WR [10100]	61.08	0.79		17.25		3.16	3.1		3.14	2.82	0.06		3.33	1.75	0.12		2.63	0.05		0
[10100]	CONVERGENT MARGIN	BETIC-RIF OROGENIC BELT (GIBRALTAR ARC) / BETIC CORDILLERA / NEOGENE ALBORAN VOLCANIC PROVINCE / EL HOYAZO		37	37	-2.4	-2.4	SAE			s_3 [10100]	DIORITE, HORNBLENDE [10100]									PLU					WR [10100]	51.94	1.08		18.88		2.97	3.17		8.21	4.63	0.04		1.22	1.84	0.1		1.88	3.25
[10108]	CONVERGENT MARGIN	BETIC-RIF OROGENIC BELT (GIBRALTAR ARC) / BETIC CORDILLERA / NEOGENE ALBORAN VOLCANIC PROVINCE	LA VIUDA, CABO DE GATA	37.8	37.8	-1.5	-1.5	SAE			s_74-60 [10108]	BASALT [10108]				NEOGENE [10108]					VOL					WR [10108]													1.36
[10108]	CONVERGENT MARGIN	BETIC-RIF OROGENIC BELT (GIBRALTAR ARC) / BETIC CORDILLERA / NEOGENE ALBORAN VOLCANIC PROVINCE	VENTA LIRIO	37.8	37.8	-1.5	-1.5	SAE			s_73-525 [10108]	BASALT [10108]				NEOGENE [10108]					VOL					WR [10108]													1.64
[10108]	CONVERGENT MARGIN	BETIC-RIF OROGENIC BELT (GIBRALTAR ARC) / BETIC CORDILLERA / NEOGENE ALBORAN VOLCANIC PROVINCE	CERRO DE MONAGRILLO	38.3	38.3	-1.7	-1.7	SAE			s_C130 [10108]	LAMPROITE [10108]				NEOGENE [10108]					VOL					WR [10108]													7.65
[10108]	CONVERGENT MARGIN	BETIC-RIF OROGENIC BELT (GIBRALTAR ARC) / BETIC CORDILLERA / NEOGENE ALBORAN VOLCANIC PROVINCE / FORTUNA		38.18	38.18	-1.12	-1.12	SAE			s_73-750 [10108]	LAMPROITE [10108]				NEOGENE [10108]					VOL					WR [10108]													7.4
[10108]	CONVERGENT MARGIN	BETIC-RIF OROGENIC BELT (GIBRALTAR ARC) / BETIC CORDILLERA / NEOGENE ALBORAN VOLCANIC PROVINCE	C. CRUZ UNION, MAZZARON GROUP	37.8	37.8	-1.5	-1.5	SAE			s_73-542 [10108]	NOT GIVEN [10108]				NEOGENE [10108]					VOL					WR [10108]													6.08
[10108]	CONVERGENT MARGIN	BETIC-RIF OROGENIC BELT (GIBRALTAR ARC) / BETIC CORDILLERA / NEOGENE ALBORAN VOLCANIC PROVINCE	LOS PELAOS, MAZZARON GROUP	37.8	37.8	-1.5	-1.5	SAE			s_73-331 [10108]	NOT GIVEN [10108]				NEOGENE [10108]					VOL					WR [10108]													3.47
[10108]	CONVERGENT MARGIN	BETIC-RIF OROGENIC BELT (GIBRALTAR ARC) / BETIC CORDILLERA / NEOGENE ALBORAN VOLCANIC PROVINCE	SAN JOSE, CABO DE GATA	36.77	36.77	-2.12	-2.12	SAE			s_78-10B [10108]	NOT GIVEN [10108]				NEOGENE [10108]					PLU					WR [10108]													0.75
[10108]	CONVERGENT MARGIN	BETIC-RIF OROGENIC BELT (GIBRALTAR ARC) / BETIC CORDILLERA / NEOGENE ALBORAN VOLCANIC PROVINCE	SERRATA, CABO DE GATA	37.4	37.4	-1.6	-1.6	SAE			s_77-19 [10108]	NOT GIVEN [10108]				NEOGENE [10108]					PLU					WR [10108]													2.56
[10108]	CONVERGENT MARGIN	BETIC-RIF OROGENIC BELT (GIBRALTAR ARC) / BETIC CORDILLERA / NEOGENE ALBORAN VOLCANIC PROVINCE	CARBONERAS-EL SACRISTAN, CABO DE GATA	36.98	36.98	-1.9	-1.9	SAE			s_80-20 [10108]	NOT GIVEN [10108]				NEOGENE [10108]					PLU					WR [10108]													3.6
[10108]	CONVERGENT MARGIN	BETIC-RIF OROGENIC BELT (GIBRALTAR ARC) / BETIC CORDILLERA / NEOGENE ALBORAN VOLCANIC PROVINCE	CARBONERAS-EL SACRISTAN, CABO DE GATA	36.98	36.98	-1.9	-1.9	SAE			s_80-18 [10108]	NOT GIVEN [10108]				NEOGENE [10108]					PLU					WR [10108]													3.25
[10108]	CONVERGENT MARGIN	BETIC-RIF OROGENIC BELT (GIBRALTAR ARC) / BETIC CORDILLERA / NEOGENE ALBORAN VOLCANIC PROVINCE	CARBONERAS-EL SACRISTAN, CABO DE GATA	36.98	36.98	-1.9	-1.9	SAE			s_80-14 [10108]	NOT GIVEN [10108]				NEOGENE [10108]					PLU					WR [10108]													4.06
[10108]	CONVERGENT MARGIN	BETIC-RIF OROGENIC BELT (GIBRALTAR ARC) / BETIC CORDILLERA / NEOGENE ALBORAN VOLCANIC PROVINCE	CARBONERAS-EL SACRISTAN, CABO DE GATA	36.98	36.98	-1.9	-1.9	SAE			s_79-223 [10108]	NOT GIVEN [10108]				NEOGENE [10108]					PLU					WR [10108]													3.2
[10108]	CONVERGENT MARGIN	BETIC-RIF OROGENIC BELT (GIBRALTAR ARC) / BETIC CORDILLERA / NEOGENE ALBORAN VOLCANIC PROVINCE	CARBONERAS-EL SACRISTAN, CABO DE GATA	36.98	36.98	-1.9	-1.9	SAE			s_80-21 [10108]	NOT GIVEN [10108]				NEOGENE [10108]					PLU					WR [10108]													0.51
[10108]	CONVERGENT MARGIN	BETIC-RIF OROGENIC BELT (GIBRALTAR ARC) / BETIC CORDILLERA / NEOGENE ALBORAN VOLCANIC PROVINCE	SAN JOSE, CABO DE GATA	36.77	36.77	-2.12	-2.12	SAE			s_78-3 [10108]	NOT GIVEN [10108]				NEOGENE [10108]					VOL					WR [10108]													0.64
[10108]	CONVERGENT MARGIN	BETIC-RIF OROGENIC BELT (GIBRALTAR ARC) / BETIC CORDILLERA / NEOGENE ALBORAN VOLCANIC PROVINCE	LOS LOBOS, CABO DE GATA	37.3	37.3	-1.77	-1.77	SAE			s_LO1 [10108]	NOT GIVEN [10108]				NEOGENE [10108]					VOL					WR [10108]													1.21
[10108]	CONVERGENT MARGIN	BETIC-RIF OROGENIC BELT (GIBRALTAR ARC) / BETIC CORDILLERA / NEOGENE ALBORAN VOLCANIC PROVINCE	EL PLOMO, CABO DE GATA	37.3	37.3	-1.7	-1.7	SAE			s_76-37 [10108]	NOT GIVEN [10108]				NEOGENE [10108]					VOL					WR [10108]													1.57
[10108]	CONVERGENT MARGIN	BETIC-RIF OROGENIC BELT (GIBRALTAR ARC) / BETIC CORDILLERA / NEOGENE ALBORAN VOLCANIC PROVINCE	MORTICHUELA, CABO DE GATA	36.8	36.8	-2.1	-2.1	SAE			s_NE-79 [10108]	NOT GIVEN [10108]				NEOGENE [10108]					VOL					WR [10108]													2.95
[10108]	CONVERGENT MARGIN	BETIC-RIF OROGENIC BELT (GIBRALTAR ARC) / BETIC CORDILLERA / NEOGENE ALBORAN VOLCANIC PROVINCE	C. GAZA, CABO DE GATA	37.6	37.6	-2.5	-2.5	SAE			s_74-50 [10108]	NOT GIVEN [10108]				NEOGENE [10108]					VOL					WR [10108]													5.64
[10108]	CONVERGENT MARGIN	BETIC-RIF OROGENIC BELT (GIBRALTAR ARC) / BETIC CORDILLERA / NEOGENE ALBORAN VOLCANIC PROVINCE	SERRATA, CABO DE GATA	37.4	37.4	-1.6	-1.6	SAE			s_80-5 [10108]	NOT GIVEN [10108]				NEOGENE [10108]					VOL					WR [10108]													2.45
[10108]	CONVERGENT MARGIN	BETIC-RIF OROGENIC BELT (GIBRALTAR ARC) / BETIC CORDILLERA / NEOGENE ALBORAN VOLCANIC PROVINCE	EL PLOMO, CABO DE GATA	37.3	37.3	-1.7	-1.7	SAE			s_E1-P11 [10108]	NOT GIVEN [10108]				NEOGENE [10108]					VOL					WR [10108]													1.57
[10108]	CONVERGENT MARGIN	BETIC-RIF OROGENIC BELT (GIBRALTAR ARC) / BETIC CORDILLERA / NEOGENE ALBORAN VOLCANIC PROVINCE	EL PLOMO, CABO DE GATA	37.3	37.3	-1.7	-1.7	SAE			s_E1-P12 [10108]	NOT GIVEN [10108]				NEOGENE [10108]					VOL					WR [10108]													1.76
[10108]	CONVERGENT MARGIN	BETIC-RIF OROGENIC BELT (GIBRALTAR ARC) / BETIC CORDILLERA / NEOGENE ALBORAN VOLCANIC PROVINCE	CARBONERAS-EL SACRISTAN, CABO DE GATA	36.98	36.98	-1.9	-1.9	SAE			s_78-14 [10108]	NOT GIVEN [10108]				NEOGENE [10108]					VOL					WR [10108]													1.16
[10108]	CONVERGENT MARGIN	BETIC-RIF OROGENIC BELT (GIBRALTAR ARC) / BETIC CORDILLERA / NEOGENE ALBORAN VOLCANIC PROVINCE	TORRE DEL PENON, CABO DE GATA	37.6	37.6	-2.5	-2.5	SAE			s_74-241 [10108]	NOT GIVEN [10108]				NEOGENE [10108]					VOL					WR [10108]													0.74
[10108]	CONVERGENT MARGIN	BETIC-RIF OROGENIC BELT (GIBRALTAR ARC) / BETIC CORDILLERA / NEOGENE ALBORAN VOLCANIC PROVINCE	GALLINAZA, CABO DE GATA	37.6	37.6	-2.5	-2.5	SAE			s_74-59 [10108]	NOT GIVEN [10108]				NEOGENE [10108]					VOL					WR [10108]													1.52
[10108]	CONVERGENT MARGIN	BETIC-RIF OROGENIC BELT (GIBRALTAR ARC) / BETIC CORDILLERA / NEOGENE ALBORAN VOLCANIC PROVINCE	SAN JOSE, CABO DE GATA	36.77	36.77	-2.12	-2.12	SAE			s_SJ-30 [10108]	NOT GIVEN [10108]				NEOGENE [10108]					VOL					WR [10108]													0.62
[10108]	CONVERGENT MARGIN	BETIC-RIF OROGENIC BELT (GIBRALTAR ARC) / BETIC CORDILLERA / NEOGENE ALBORAN VOLCANIC PROVINCE	EL FRAILE, CABO DE GATA	37.42	37.42	-1.55	-1.55	SAE			s_FR-20 [10108]	NOT GIVEN [10108]				NEOGENE [10108]					VOL					WR [10108]													0.62
[9974]	CONVERGENT MARGIN	BETIC-RIF OROGENIC BELT (GIBRALTAR ARC) / BETIC CORDILLERA / NEOGENE ALBORAN VOLCANIC PROVINCE / CABEZO MARIA		37.25	37.25	-1.67	-1.67	SAE			s_SP015 [9974]	NOT GIVEN [9974]				NEOGENE [9974]					VOL					WR [9974]	53	1.63		10.1				5.19	9.98	2.26	0.06		6.81	1.53	0.63
[9974]	CONVERGENT MARGIN	BETIC-RIF OROGENIC BELT (GIBRALTAR ARC) / BETIC CORDILLERA / NEOGENE ALBORAN VOLCANIC PROVINCE / VERA	RIO NUNOS	37.25	37.25	-1.67	-1.67	SAE			s_SP020 [9974]	NOT GIVEN [9974]				NEOGENE [9974]					VOL					WR [9974]	55.4	1.58		11				4.62	4.1	6.31	0.06		3.82	3.28	0.51
[9974]	CONVERGENT MARGIN	BETIC-RIF OROGENIC BELT (GIBRALTAR ARC) / BETIC CORDILLERA / NEOGENE ALBORAN VOLCANIC PROVINCE / ALJORRA	CERRO DE LA CABEZUELA	37.7	37.7	-1.08	-1.08	SAE			s_SP028 [9974]	NOT GIVEN [9974]				NEOGENE [9974]					VOL					WR [9974]	58.9	1.24		12.3				5.22	4.5	5.29	0.07		7.88	1.48	0.94
[9974]	CONVERGENT MARGIN	BETIC-RIF OROGENIC BELT (GIBRALTAR ARC) / BETIC CORDILLERA / NEOGENE ALBORAN VOLCANIC PROVINCE / JUMILLA	ROAD TO HELLIN, NEAR KM 14	38.48	38.48	-1.28	-1.28	SAE			s_SP056 [9974]	NOT GIVEN [9974]				NEOGENE [9974]					VOL					WR [9974]	46	1.43		8.66				6.22	7.36	16.6	0.1		3.77	2.78	2.1
[9974]	CONVERGENT MARGIN	BETIC-RIF OROGENIC BELT (GIBRALTAR ARC) / BETIC CORDILLERA / NEOGENE ALBORAN VOLCANIC PROVINCE / JUMILLA	ROAD TO HELLIN, NEAR KM 14	38.48	38.48	-1.28	-1.28	SAE			s_SP058 [9974]	NOT GIVEN [9974]				NEOGENE [9974]					VOL					WR [9974]	48.9	1.48		9.35				6.04	5.71	15.7	0.08		5.1	1.83	1.53
[9974]	CONVERGENT MARGIN	BETIC-RIF OROGENIC BELT (GIBRALTAR ARC) / BETIC CORDILLERA / NEOGENE ALBORAN VOLCANIC PROVINCE / CANCARIX	SIERRA DE CABRAS, DIKE	38.42	38.42	-1.58	-1.58	SAE			s_SP061 [9974]	NOT GIVEN [9974]				NEOGENE [9974]					VOL					WR [9974]	57.2	1.78		8.98				5.3	3.66	7.99	0.06		8.72	1.22	0.83
[9974]	CONVERGENT MARGIN	BETIC-RIF OROGENIC BELT (GIBRALTAR ARC) / BETIC CORDILLERA / NEOGENE ALBORAN VOLCANIC PROVINCE	CERRO DE MONAGRILLO, LAS MINAS DE HELLIN	38.3	38.3	-1.7	-1.7	SAE			s_SP069 [9974]	NOT GIVEN [9974]				NEOGENE [9974]					VOL					WR [9974]	56.9	1.88		9.27				5.12	2.72	11.2	0.06		8.75	1.75	0.88
[9974]	CONVERGENT MARGIN	BETIC-RIF OROGENIC BELT (GIBRALTAR ARC) / BETIC CORDILLERA / NEOGENE ALBORAN VOLCANIC PROVINCE	CERRO DE MONAGRILLO, LAS MINAS DE HELLIN	38.3	38.3	-1.7	-1.7	SAE			s_SP074 [9974]	NOT GIVEN [9974]				NEOGENE [9974]					VOL					WR [9974]	57.3	1.94		9.6				4.98	3.65	7.45	0.05		8.49	1.57	0.91
[9974]	CONVERGENT MARGIN	BETIC-RIF OROGENIC BELT (GIBRALTAR ARC) / BETIC CORDILLERA / NEOGENE ALBORAN VOLCANIC PROVINCE / BARQUEROS	CABEZO DEL MORRON	37.93	37.93	-1.37	-1.37	SAE			s_SP088 [9974]	NOT GIVEN [9974]				NEOGENE [9974]					VOL					WR [9974]	56.8	1.52		11.8				5.3	3.34	8.99	0.07		7.18	1.4	0.66
[9974]	CONVERGENT MARGIN	BETIC-RIF OROGENIC BELT (GIBRALTAR ARC) / BETIC CORDILLERA / NEOGENE ALBORAN VOLCANIC PROVINCE / BARQUEROS	CABEZO DEL MORRON	37.93	37.93	-1.37	-1.37	SAE			s_SP092 [9974]	NOT GIVEN [9974]				NEOGENE [9974]					VOL					WR [9974]	59.5	1.47		11.9				4.99	2.26	8.59	0.07		8.28	1.23	0.56
[9858]	CONVERGENT MARGIN	BETIC-RIF OROGENIC BELT (GIBRALTAR ARC) / BETIC CORDILLERA / NEOGENE ALBORAN VOLCANIC PROVINCE / CALDEAR VOLCANIC GROUP / HERNANDEZ FORMATION	LAS NEGRAS AREA	36.88	36.88	-2	-2	SAE			s_96Z55 [9858]	ANDESITE, PYROXENE [9858]	5000000 [9858]	17000000 [9858]		NEOGENE [9858]					VOL					WR [9858]	59.13	0.68		17.92		1.45	4.56		8.2	2.97	0.12		1.23	2.29	0.11
[9858]	CONVERGENT MARGIN	BETIC-RIF OROGENIC BELT (GIBRALTAR ARC) / BETIC CORDILLERA / NEOGENE ALBORAN VOLCANIC PROVINCE / CALDEAR VOLCANIC GROUP / HERNANDEZ FORMATION	LAS NEGRAS AREA	36.88	36.88	-2	-2	SAE			s_96Z57 [9858]	ANDESITE, PYROXENE [9858]	5000000 [9858]	17000000 [9858]		NEOGENE [9858]					VOL					WR [9858]	56.6	0.63		16.62		1.91	5.47		8.73	5.18	0.13		0.96	2.53	0.13
[14754]	CONVERGENT MARGIN	BETIC-RIF OROGENIC BELT (GIBRALTAR ARC) / BETIC CORDILLERA / NEOGENE ALBORAN VOLCANIC PROVINCE / VERA / VIUDA FORMATION		37.25	37.25	-1.67	-1.67	SAE			s_03V02GS [14754]	LAMPROITE [14754]	6440000 [14754]	6440000 [14754]		MIOCENE [14754]					VOL					WR [14754]
[10118][14754]	CONVERGENT MARGIN	BETIC-RIF OROGENIC BELT (GIBRALTAR ARC) / BETIC CORDILLERA / NEOGENE ALBORAN VOLCANIC PROVINCE / VERA / VIUDA FORMATION		37.25	37.25	-1.67	-1.67	SAE			s_03V10 [10118]	LAMPROITE [10118]	6440000 [14754]	6440000 [14754]		MIOCENE [14754]					VOL					GL [10118] / WR [14754]	64.23	0.948		13.41	0.011			2.55	0.816	1.161	0.014	0.016	3.65	2.8
[14754]	CONVERGENT MARGIN	BETIC-RIF OROGENIC BELT (GIBRALTAR ARC) / BETIC CORDILLERA / NEOGENE ALBORAN VOLCANIC PROVINCE / VERA / VIUDA FORMATION		37.25	37.25	-1.67	-1.67	SAE			s_03V16 [14754]	LAMPROITE [14754]	6440000 [14754]	6440000 [14754]		MIOCENE [14754]					VOL					WR [14754]
[14754]	CONVERGENT MARGIN	BETIC-RIF OROGENIC BELT (GIBRALTAR ARC) / BETIC CORDILLERA / NEOGENE ALBORAN VOLCANIC PROVINCE / JUMILLA / VIUDA FORMATION		38.48	38.48	-1.28	-1.28	SAE			s_03J04 [14754]	LAMPROITE [14754]	6770000 [14754]	6770000 [14754]		MIOCENE [14754]					VOL					WR [14754]
[14754]	CONVERGENT MARGIN	BETIC-RIF OROGENIC BELT (GIBRALTAR ARC) / BETIC CORDILLERA / NEOGENE ALBORAN VOLCANIC PROVINCE / JUMILLA / VIUDA FORMATION		38.48	38.48	-1.28	-1.28	SAE			s_03J09 [14754]	LAMPROITE [14754]	6770000 [14754]	6770000 [14754]		MIOCENE [14754]					VOL					WR [14754]
[14754]	CONVERGENT MARGIN	BETIC-RIF OROGENIC BELT (GIBRALTAR ARC) / BETIC CORDILLERA / NEOGENE ALBORAN VOLCANIC PROVINCE / JUMILLA / VIUDA FORMATION		38.48	38.48	-1.28	-1.28	SAE			s_03J10 [14754]	LAMPROITE [14754]	6770000 [14754]	6770000 [14754]		MIOCENE [14754]					VOL					WR [14754]
[14754]	CONVERGENT MARGIN	BETIC-RIF OROGENIC BELT (GIBRALTAR ARC) / BETIC CORDILLERA / NEOGENE ALBORAN VOLCANIC PROVINCE / ALJORRA / VIUDA FORMATION		37.7	37.7	-1.08	-1.08	SAE			s_03A02 [14754]	LAMPROITE [14754]	8020000 [14754]	8020000 [14754]		MIOCENE [14754]					VOL					WR [14754]
[14754]	CONVERGENT MARGIN	BETIC-RIF OROGENIC BELT (GIBRALTAR ARC) / BETIC CORDILLERA / NEOGENE ALBORAN VOLCANIC PROVINCE / CANCARIX / VIUDA FORMATION		38.42	38.42	-1.58	-1.58	SAE			s_03CX02 [14754]	LAMPROITE [14754]	7040000 [14754]	7040000 [14754]		MIOCENE [14754]					VOL					WR [14754]
[14754]	CONVERGENT MARGIN	BETIC-RIF OROGENIC BELT (GIBRALTAR ARC) / BETIC CORDILLERA / NEOGENE ALBORAN VOLCANIC PROVINCE / CANCARIX / VIUDA FORMATION		38.42	38.42	-1.58	-1.58	SAE			s_03CX05 [14754]	LAMPROITE [14754]	7040000 [14754]	7040000 [14754]		MIOCENE [14754]					VOL					WR [14754]
[9872][10151]	CONVERGENT MARGIN	BETIC-RIF OROGENIC BELT (GIBRALTAR ARC) / BETIC CORDILLERA / NEOGENE ALBORAN VOLCANIC PROVINCE / CANCARIX / VIUDA FORMATION		38.42	38.42	-1.58	-1.58	SAE			s_B306 [9872]	ANDESITE, BASALTIC [9872] / LAMPROITE [10151]	5000000 [9872]	17000000 [9872]		NEOGENE [9872] / MIOCENE [10151]					VOL					WR [9872]	56.33	1.58		9.24				4.74	3.44	10.79	0.08		8.68	1	1.15
[14754]	CONVERGENT MARGIN	BETIC-RIF OROGENIC BELT (GIBRALTAR ARC) / BETIC CORDILLERA / NEOGENE ALBORAN VOLCANIC PROVINCE / BARQUEROS / VIUDA FORMATION		37.93	37.93	-1.37	-1.37	SAE			s_03B02 [14754]	LAMPROITE [14754]	6940000 [14754]	6940000 [14754]		MIOCENE [14754]					VOL					WR [14754]
[14754]	CONVERGENT MARGIN	BETIC-RIF OROGENIC BELT (GIBRALTAR ARC) / BETIC CORDILLERA / NEOGENE ALBORAN VOLCANIC PROVINCE / FORTUNA / VIUDA FORMATION		38.18	38.18	-1.12	-1.12	SAE			s_03FC01 [14754]	LAMPROITE [14754]	7130000 [14754]	7130000 [14754]		MIOCENE [14754]					VOL					WR [14754]
[14754]	CONVERGENT MARGIN	BETIC-RIF OROGENIC BELT (GIBRALTAR ARC) / BETIC CORDILLERA / NEOGENE ALBORAN VOLCANIC PROVINCE / FORTUNA / VIUDA FORMATION		38.18	38.18	-1.12	-1.12	SAE			s_03FC02 [14754]	LAMPROITE [14754]	7130000 [14754]	7130000 [14754]		MIOCENE [14754]					VOL					WR [14754]
[14754]	CONVERGENT MARGIN	BETIC-RIF OROGENIC BELT (GIBRALTAR ARC) / BETIC CORDILLERA / NEOGENE ALBORAN VOLCANIC PROVINCE / FORTUNA / VIUDA FORMATION		38.18	38.18	-1.12	-1.12	SAE			s_03FD01 [14754]	LAMPROITE [14754]	7130000 [14754]	7130000 [14754]		MIOCENE [14754]					VOL					WR [14754]
[14754]	CONVERGENT MARGIN	BETIC-RIF OROGENIC BELT (GIBRALTAR ARC) / BETIC CORDILLERA / NEOGENE ALBORAN VOLCANIC PROVINCE / FORTUNA / VIUDA FORMATION		38.18	38.18	-1.12	-1.12	SAE			s_03FT01 [14754]	LAMPROITE [14754]	7130000 [14754]	7130000 [14754]		MIOCENE [14754]					VOL					WR [14754]
[14754]	CONVERGENT MARGIN	BETIC-RIF OROGENIC BELT (GIBRALTAR ARC) / BETIC CORDILLERA / NEOGENE ALBORAN VOLCANIC PROVINCE / VIUDA FORMATION	SALMERON	38.33	38.33	-1.7	-1.7	SAE			s_03S02 [14754]	LAMPROITE [14754]	6940000 [14754]	6940000 [14754]		MIOCENE [14754]					VOL					WR [14754]
[9872][10151]	CONVERGENT MARGIN	BETIC-RIF OROGENIC BELT (GIBRALTAR ARC) / BETIC CORDILLERA / NEOGENE ALBORAN VOLCANIC PROVINCE	CABEZO NEGRO TALLANTE	37.67	37.67	-1.15	-1.15	SAE			s_S1 [9872]	LHERZOLITE, SPINEL, XENOLITH [9872]	5000000 [9872]	17000000 [9872]		NEOGENE [9872] / MIOCENE [10151]					PER					WR [9872]	44.27	0.06		2.2				8.02	2.02	42.58	0.13		0.01	0.09	0.02
[10151]	CONVERGENT MARGIN	BETIC-RIF OROGENIC BELT (GIBRALTAR ARC) / BETIC CORDILLERA / NEOGENE ALBORAN VOLCANIC PROVINCE	CABEZO NEGRO TALLANTE	37.67	37.67	-1.15	-1.15	SAE			s_S2 [10151]	LHERZOLITE, SPINEL, XENOLITH [10151]				MIOCENE [10151]					PER					WR [10151]
[9872][10151]	CONVERGENT MARGIN	BETIC-RIF OROGENIC BELT (GIBRALTAR ARC) / BETIC CORDILLERA / NEOGENE ALBORAN VOLCANIC PROVINCE	CABEZO NEGRO TALLANTE	37.67	37.67	-1.15	-1.15	SAE			s_S3 [9872]	LHERZOLITE, SPINEL, XENOLITH [9872]	5000000 [9872]	17000000 [9872]		NEOGENE [9872] / MIOCENE [10151]					PER					WR [9872]	44.39	0.08		2.41				8.49	1.91	42.2	0.14		0.01	0.07	0.02
[9872][10151]	CONVERGENT MARGIN	BETIC-RIF OROGENIC BELT (GIBRALTAR ARC) / BETIC CORDILLERA / NEOGENE ALBORAN VOLCANIC PROVINCE / JUMILLA		36.45	36.45	-1.27	-1.27	SAE			s_B305A [9872]	BASALT [9872] / LAMPROITE [10151]	5000000 [9872]	17000000 [9872]		NEOGENE [9872] / MIOCENE [10151]					VOL					WR [9872]	50.54	1.34		8.9				5.79	4.68	15.37	0.09		6.8	0.81	1.63
[9872][10151]	CONVERGENT MARGIN	BETIC-RIF OROGENIC BELT (GIBRALTAR ARC) / BETIC CORDILLERA / NEOGENE ALBORAN VOLCANIC PROVINCE / VERA		37.22	37.22	-1.93	-1.93	SAE			s_B307 [9872]	ANDESITE, BASALTIC [9872] / LAMPROITE [10151]	5000000 [9872]	17000000 [9872]		NEOGENE [9872] / MIOCENE [10151]					VOL					WR [9872]	52.22	1.27		10.45				4.35	7.06	6.99	0.07		2.88	3.35	0.69
[9886][12588]	CONVERGENT MARGIN	BETIC-RIF OROGENIC BELT (GIBRALTAR ARC) / BETIC CORDILLERA / NEOGENE ALBORAN VOLCANIC PROVINCE	LOS FRAILES, SIERRA DE GATA	36.7825	36.7825	1.5942	1.5942	SAE			s_SP299 [9886]	ANDESITE, BASALTIC [9886] / ANDESITE, PYROXENE [12588]	7000000 [12588]	12000000 [12588]		NEOGENE [9886] / MIOCENE [12588]				PORPHYRITIC [9886]	VOL					WR [9886]	54.2	0.73		18.9		4.69	4.25	8.48	9.34	4.77	0.14		0.81	2.2	0.14
[9886][12588]	CONVERGENT MARGIN	BETIC-RIF OROGENIC BELT (GIBRALTAR ARC) / BETIC CORDILLERA / NEOGENE ALBORAN VOLCANIC PROVINCE	EL MONSUL-BORRONAR-MORRON DE LOS GENOVESES, SIERRA DE GATA	36.7364	36.7364	1.5561	1.5561	SAE			s_SP266 [9886]	ANDESITE [9886] / ANDESITE, PYROXENE [12588]	7000000 [12588]	12000000 [12588]		NEOGENE [9886] / MIOCENE [12588]				PORPHYRITIC [9886]	VOL					WR [9886]	60.7	0.59		17.2		2.33	3.24	4.95	5.66	3.3	0.08		2.1	3.14	0.15
[9886][12588]	CONVERGENT MARGIN	BETIC-RIF OROGENIC BELT (GIBRALTAR ARC) / BETIC CORDILLERA / NEOGENE ALBORAN VOLCANIC PROVINCE	LOS LOBOS, SIERRA DE GATA	36.845	36.845	1.7801	1.7801	SAE			s_SP321 [9886]	ANDESITE [9886] / ANDESITE, PYROXENE [12588]	7000000 [12588]	12000000 [12588]		NEOGENE [9886] / MIOCENE [12588]				PORPHYRITIC [9886]	VOL					WR [9886]	60.7	0.71		18		3.12	2.59	5.33	6.97	3.36	0.08		1.66	2.16	0.15
[9886][12588]	CONVERGENT MARGIN	BETIC-RIF OROGENIC BELT (GIBRALTAR ARC) / BETIC CORDILLERA / NEOGENE ALBORAN VOLCANIC PROVINCE / ANDESITAS VERDOSAS	LAS NEGRAS, SIERRA DE GATA	36.8853	36.8853	1.6872	1.6872	SAE			s_SP269 [9886]	ANDESITE [9886] / ANDESITE, PYROXENE [12588]	7000000 [12588]	12000000 [12588]		NEOGENE [9886] / MIOCENE [12588]				PORPHYRITIC [9886]	VOL					WR [9886]	60	0.6		16.6		4.06	3.2	6.42	7.7	4.38	0.1		1.46	2.15	0.11
[9886][12588]	CONVERGENT MARGIN	BETIC-RIF OROGENIC BELT (GIBRALTAR ARC) / BETIC CORDILLERA / NEOGENE ALBORAN VOLCANIC PROVINCE / CERRO-NEGRO TYPE	CERRO EL CALAR, SIERRA DE GATA	36.8861	36.8861	1.655	1.655	SAE			s_SP350 [9886]	ANDESITE [9886] / ANDESITE, PYROXENE [12588]	7000000 [12588]	12000000 [12588]		NEOGENE [9886] / MIOCENE [12588]				PORPHYRITIC [9886]	VOL					WR [9886]	57.4	0.67		16.6		2.51	4.85	6.67	8.35	5.39	0.12		1.11	2.35	0.13
[9886][12588]	CONVERGENT MARGIN	BETIC-RIF OROGENIC BELT (GIBRALTAR ARC) / BETIC CORDILLERA / NEOGENE ALBORAN VOLCANIC PROVINCE	MESA DE ROLDAN, SIERRA DE GATA	36.9392	36.9392	1.7808	1.7808	SAE			s_SP160 [9886]	ANDESITE [9886] / ANDESITE, PYROXENE [12588]	7000000 [12588]	12000000 [12588]		NEOGENE [9886] / MIOCENE [12588]				PORPHYRITIC [9886]	VOL					WR [9886]	61.5	0.54		16.8		1.73	3.71	5.31	6.94	4.1	0.1		1.4	2.04	0.11
[12849]	CONVERGENT MARGIN	BETIC-RIF OROGENIC BELT (GIBRALTAR ARC) / BETIC CORDILLERA / NEOGENE ALBORAN VOLCANIC PROVINCE / JUMILLA	ROAD TO HELLIN, NEAR KM 14	38.48	38.48	-1.28	-1.28	SAE			s_SP 452 [12849]	NOT GIVEN [12849]	6000000 [12849]	9000000 [12849]		MIOCENE [12849]					VOL					WR [12849]
[12849]	CONVERGENT MARGIN	BETIC-RIF OROGENIC BELT (GIBRALTAR ARC) / BETIC CORDILLERA / NEOGENE ALBORAN VOLCANIC PROVINCE / CANCARIX	SIERRA DE CABRAS, MURCIA-ALMERIA	38.42	38.42	-1.58	-1.58	SAE			s_SP 725 [12849]	LAMPROITE [12849]	6000000 [12849]	9000000 [12849]		MIOCENE [12849]					VOL					WR [12849]
[12849]	CONVERGENT MARGIN	BETIC-RIF OROGENIC BELT (GIBRALTAR ARC) / BETIC CORDILLERA / NEOGENE ALBORAN VOLCANIC PROVINCE / CANCARIX	SIERRA DE CABRAS, MURCIA-ALMERIA	38.42	38.42	-1.58	-1.58	SAE			s_SP 723 [12849]	LAMPROITE [12849]	6000000 [12849]	9000000 [12849]		MIOCENE [12849]					VOL					WR [12849]
[12849]	CONVERGENT MARGIN	BETIC-RIF OROGENIC BELT (GIBRALTAR ARC) / BETIC CORDILLERA / NEOGENE ALBORAN VOLCANIC PROVINCE / VERA / VIUDA FORMATION		37.25	37.25	-1.67	-1.67	SAE			s_ALM 02 [12849]	LAMPROITE [12849]	6000000 [12849]	9000000 [12849]		MIOCENE [12849]					VOL					WR [12849]
[12849]	CONVERGENT MARGIN	BETIC-RIF OROGENIC BELT (GIBRALTAR ARC) / BETIC CORDILLERA / NEOGENE ALBORAN VOLCANIC PROVINCE / VERA / VIUDA FORMATION		37.25	37.25	-1.67	-1.67	SAE			s_ALM 01 [12849]	LAMPROITE [12849]	6000000 [12849]	9000000 [12849]		MIOCENE [12849]					VOL					WR [12849]
[12849]	CONVERGENT MARGIN	BETIC-RIF OROGENIC BELT (GIBRALTAR ARC) / BETIC CORDILLERA / NEOGENE ALBORAN VOLCANIC PROVINCE	CABO DA GATA, MESA ROLDAN	36.9482	36.9482	-1.9033	-1.9033	SAE			s_ALM 27 [12849]	LATITE, OLIVINE [12849]	6000000 [12849]	9000000 [12849]		MIOCENE [12849]					VOL					WR [12849]
[12849]	CONVERGENT MARGIN	BETIC-RIF OROGENIC BELT (GIBRALTAR ARC) / BETIC CORDILLERA / NEOGENE ALBORAN VOLCANIC PROVINCE	CABO DE GATA, CERRO VELA BLANCA, MURCIA-ALMERIA	36.9	36.9	-1.9	-1.9	SAE			s_ALM 39 [12849]	TRACHYTE [12849]	6000000 [12849]	9000000 [12849]		MIOCENE [12849]					VOL					WR [12849]
[12849]	CONVERGENT MARGIN	BETIC-RIF OROGENIC BELT (GIBRALTAR ARC) / BETIC CORDILLERA / NEOGENE ALBORAN VOLCANIC PROVINCE	CABO DE GATA, CORTIJO SOTIJLIO, MURCIA-ALMERIA	36.9	36.9	-1.9	-1.9	SAE			s_ALM 21 [12849]	LATITE, OLIVINE [12849]	6000000 [12849]	9000000 [12849]		MIOCENE [12849]					VOL					WR [12849]
[12849]	CONVERGENT MARGIN	BETIC-RIF OROGENIC BELT (GIBRALTAR ARC) / BETIC CORDILLERA / NEOGENE ALBORAN VOLCANIC PROVINCE	GALLINAZA, CABO DE GATA	37.6	37.6	-2.5	-2.5	SAE			s_ALM 28 [12849]	TRACHYDACITE [12849]	6000000 [12849]	9000000 [12849]		MIOCENE [12849]					VOL					WR [12849]
[12849]	CONVERGENT MARGIN	BETIC-RIF OROGENIC BELT (GIBRALTAR ARC) / BETIC CORDILLERA / NEOGENE ALBORAN VOLCANIC PROVINCE	CABO DE GATA, MURCIA-ALMERIA	36.9	36.9	-1.9	-1.9	SAE			s_ALM 40 [12849]	NOT GIVEN [12849]	6000000 [12849]	9000000 [12849]		MIOCENE [12849]					VOL					WR [12849]
[12849]	CONVERGENT MARGIN	BETIC-RIF OROGENIC BELT (GIBRALTAR ARC) / BETIC CORDILLERA / NEOGENE ALBORAN VOLCANIC PROVINCE	CABO DA GATA, BARRONAL	37.7423	37.7423	-2.1345	-2.1345	SAE			s_ALM 17 [12849]	ANDESITE [12849]	6000000 [12849]	9000000 [12849]		MIOCENE [12849]					VOL					WR [12849]
[12849]	CONVERGENT MARGIN	BETIC-RIF OROGENIC BELT (GIBRALTAR ARC) / BETIC CORDILLERA / NEOGENE ALBORAN VOLCANIC PROVINCE	CABO DE GATA, FERNAN PEREZ	36.92	36.92	-2.07	-2.07	SAE			s_ALM 34 [12849]	DACITE [12849]	6000000 [12849]	9000000 [12849]		MIOCENE [12849]					VOL					WR [12849]
[12849]	CONVERGENT MARGIN	BETIC-RIF OROGENIC BELT (GIBRALTAR ARC) / BETIC CORDILLERA / NEOGENE ALBORAN VOLCANIC PROVINCE	CABO DA GATA, CALAS BARRONAL	37.74	37.74	-2.13	-2.13	SAE			s_ALM 14 [12849]	ANDESITE [12849]	6000000 [12849]	9000000 [12849]		MIOCENE [12849]					VOL					WR [12849]
[12849]	CONVERGENT MARGIN	BETIC-RIF OROGENIC BELT (GIBRALTAR ARC) / BETIC CORDILLERA / NEOGENE ALBORAN VOLCANIC PROVINCE	CABO DA GATA, MONSUL P. PENEITA	37	37.5	-2	-2	SAE			s_ALM 31 [12849]	DACITE [12849]	6000000 [12849]	9000000 [12849]		MIOCENE [12849]					VOL					WR [12849]
[12849]	CONVERGENT MARGIN	BETIC-RIF OROGENIC BELT (GIBRALTAR ARC) / BETIC CORDILLERA / NEOGENE ALBORAN VOLCANIC PROVINCE / CALASPARRA	CERRO NEGRO QUARRY	38.23	38.23	-1.7	-1.7	SAE			s_ALM 25 [12849]	ANDESITE [12849]	6000000 [12849]	9000000 [12849]		MIOCENE [12849]					VOL					WR [12849]
[12849]	CONVERGENT MARGIN	BETIC-RIF OROGENIC BELT (GIBRALTAR ARC) / BETIC CORDILLERA / NEOGENE ALBORAN VOLCANIC PROVINCE	CABO DA GATA, CALAS BARRONAL	37.74	37.74	-2.13	-2.13	SAE			s_ALM 13 [12849]	ANDESITE [12849]	6000000 [12849]	9000000 [12849]		MIOCENE [12849]					VOL					WR [12849]
[12849]	CONVERGENT MARGIN	BETIC-RIF OROGENIC BELT (GIBRALTAR ARC) / BETIC CORDILLERA / NEOGENE ALBORAN VOLCANIC PROVINCE	CABO DA GATA, ISLETA DEL MORO	37	37.5	-2	-2	SAE			s_ALM 29 [12849]	ANDESITE [12849]	6000000 [12849]	9000000 [12849]		MIOCENE [12849]					VOL					WR [12849]
[12849]	CONVERGENT MARGIN	BETIC-RIF OROGENIC BELT (GIBRALTAR ARC) / BETIC CORDILLERA / NEOGENE ALBORAN VOLCANIC PROVINCE	CABO DA GATA, EL POZO DEL CAPITAN	36.9	36.9	-2.12	-2.12	SAE			s_ALM 32 [12849]	ANDESITE [12849]	6000000 [12849]	9000000 [12849]		MIOCENE [12849]					VOL					WR [12849]
[12849]	CONVERGENT MARGIN	BETIC-RIF OROGENIC BELT (GIBRALTAR ARC) / BETIC CORDILLERA / NEOGENE ALBORAN VOLCANIC PROVINCE	MURCIA-ALMERIA	38.5	38.5	-1.75	-1.75	SAE			s_ALM10B [12849]	LIMESTONE [12849]									SED					WR [12849]
[12849]	CONVERGENT MARGIN	BETIC-RIF OROGENIC BELT (GIBRALTAR ARC) / BETIC CORDILLERA / NEOGENE ALBORAN VOLCANIC PROVINCE	GARRUCHA	37.18	37.18	-1.82	-1.82	SAE			s_ALM 07 [12849]	MARLSTONE [12849]									MET					WR [12849]
[15032]	CONVERGENT MARGIN	BETIC-RIF OROGENIC BELT (GIBRALTAR ARC) / BETIC CORDILLERA / NEOGENE ALBORAN VOLCANIC PROVINCE / TALLANTE		37.65	37.65	-1.15	-1.15	SAE			s_TL 3 [15032]	HARZBURGITE, XENOLITH [15032]									PER				HE3_HE4(R/R(A)) from OLIVINE [15032]	MIN [15032]
[15032]	CONVERGENT MARGIN	BETIC-RIF OROGENIC BELT (GIBRALTAR ARC) / BETIC CORDILLERA / NEOGENE ALBORAN VOLCANIC PROVINCE / TALLANTE		37.65	37.65	-1.15	-1.15	SAE			s_TL 189 [15032]	LHERZOLITE, XENOLITH [15032]									PER				HE3_HE4(R/R(A)) from ORTHOPYROXENE [15032]	MIN [15032]
[15032]	CONVERGENT MARGIN	BETIC-RIF OROGENIC BELT (GIBRALTAR ARC) / BETIC CORDILLERA / NEOGENE ALBORAN VOLCANIC PROVINCE / TALLANTE		37.65	37.65	-1.15	-1.15	SAE			s_TL 189 [15032]	LHERZOLITE, XENOLITH [15032]									PER				HE3_HE4(R/R(A)) from ORTHOPYROXENE [15032]	MIN [15032]
[15322]	CONVERGENT MARGIN	BETIC-RIF OROGENIC BELT (GIBRALTAR ARC) / RIF / BENI BOUSERA MASSIF		35.6	35.6	-5.4	-5.4	SAE			s_GP13 [15322]	LHERZOLITE, SPINEL [15322]									PLU					WR [15322]	44.91	0.14		3.45				8.19	3.01	39.79	0.15			0.3
[15322]	CONVERGENT MARGIN	BETIC-RIF OROGENIC BELT (GIBRALTAR ARC) / RIF / BENI BOUSERA MASSIF		35.6	35.6	-5.4	-5.4	SAE			s_GP91 [15322]	NOT GIVEN [15322]									PLU					WR [15322]	43.91	0.02		0.72				8.27	0.56	46.35	0.14			0
[15322]	CONVERGENT MARGIN	BETIC-RIF OROGENIC BELT (GIBRALTAR ARC) / RIF / BENI BOUSERA MASSIF		35.6	35.6	-5.4	-5.4	SAE			s_GP132(3) [15322]	LHERZOLITE, SPINEL [15322]									PLU					WR [15322]	42.99	0.03		1.28				8.13	0.82	46.11	0.14			0.47
[15322]	CONVERGENT MARGIN	BETIC-RIF OROGENIC BELT (GIBRALTAR ARC) / RIF / BENI BOUSERA MASSIF		35.6	35.6	-5.4	-5.4	SAE			s_GP189 [15322]	LHERZOLITE, SPINEL [15322]									PLU					WR [15322]	44.29	0.04		2.04				7.86	1.88	43.63	0.14			0.1
[15322]	CONVERGENT MARGIN	BETIC-RIF OROGENIC BELT (GIBRALTAR ARC) / RIF / BENI BOUSERA MASSIF		35.6	35.6	-5.4	-5.4	SAE			s_GP191 [15322]	LHERZOLITE, SPINEL [15322]									PLU					WR [15322]	44.13	0.11		3.09				8.29	2.8	41.11	0.15			0.31
[15322]	CONVERGENT MARGIN	BETIC-RIF OROGENIC BELT (GIBRALTAR ARC) / RIF / BENI BOUSERA MASSIF		35.6	35.6	-5.4	-5.4	SAE			s_GP220 [15322]	LHERZOLITE, SPINEL [15322]									PLU					WR [15322]	43.91	0.02		1.61				7.6	1.44	44.68	0.14			0.58
[15322]	CONVERGENT MARGIN	BETIC-RIF OROGENIC BELT (GIBRALTAR ARC) / RIF / BENI BOUSERA MASSIF		35.6	35.6	-5.4	-5.4	SAE			s_GP178 [15322]	NOT GIVEN [15322]									PLU					WR [15322]	42.78	0.05		0.91				8.13	0.83	46.99	0.13			0.15
[15322]	CONVERGENT MARGIN	BETIC-RIF OROGENIC BELT (GIBRALTAR ARC) / RIF / BENI BOUSERA MASSIF		35.6	35.6	-5.4	-5.4	SAE			s_GP222 [15322]	LHERZOLITE, SPINEL [15322]									PLU					WR [15322]	44.89	0.12		2.89				8.05	2.43	41.17	0.15			0.31
[15322]	CONVERGENT MARGIN	BETIC-RIF OROGENIC BELT (GIBRALTAR ARC) / RIF / BENI BOUSERA MASSIF		35.6	35.6	-5.4	-5.4	SAE			s_GP240 [15322]	LHERZOLITE, SPINEL [15322]									PLU					WR [15322]	44.73	0.11		3.13				8.01	2.61	40.73	0.14			0.51
[15608]	CONVERGENT MARGIN	BETIC-RIF OROGENIC BELT (GIBRALTAR ARC) / RIF / BENI BOUSERA MASSIF		35.2857	35.2857	-4.8944	-4.8944	SAE			s_6X [15608]	WEBSTERITE, DIOPSIDE, XENOLITH [15608]									PER					WR [15608]	45.276	0.136		6.1	2.29479			7.032	5.114	32.828	0.112	0.195242	0.001	0.371	0.007
[15608]	CONVERGENT MARGIN	BETIC-RIF OROGENIC BELT (GIBRALTAR ARC) / RIF / BENI BOUSERA MASSIF		35.2858	35.2858	-4.8944	-4.8944	SAE			s_9X [15608]	WEBSTERITE, DIOPSIDE, XENOLITH [15608]									PER					WR [15608]	48.564	0.147		6.796	1.91249			6.394	5.039	30.292	0.113	0.217218	0.008	0.391	0.008
[15608]	CONVERGENT MARGIN	BETIC-RIF OROGENIC BELT (GIBRALTAR ARC) / RIF / BENI BOUSERA MASSIF		35.2859	35.2859	-4.8946	-4.8946	SAE			s_CP2X [15608]	WEBSTERITE, DIOPSIDE, XENOLITH [15608]									PER					WR [15608]	44.978	0.172		5.651	1.20466			6.853	5.962	33.357	0.111	0.266808	0.001	0.351	0.007
[15608]	CONVERGENT MARGIN	BETIC-RIF OROGENIC BELT (GIBRALTAR ARC) / RIF / BENI BOUSERA MASSIF		35.2859	35.2859	-4.8946	-4.8946	SAE			s_CP2XX [15608]	WEBSTERITE, DIOPSIDE, XENOLITH [15608]									PER					WR [15608]	46.609	0.162		4.097	1.28344			6.603	7.373	32.776	0.109	0.222194	0.002	0.541	0.008
[15608]	CONVERGENT MARGIN	BETIC-RIF OROGENIC BELT (GIBRALTAR ARC) / RIF / BENI BOUSERA MASSIF	SECTION A, OUED MEJAHEDID RIVER	35.284	35.284	-4.8949	-4.8949	SAE			s_LU1* [15608]	WEBSTERITE, SPINEL, XENOLITH [15608]									PER					WR [15608]	43.152	0.075		1.479	0.26536			9.605	1.126	43.791	0.134	0.301943	0	0.017	0.013
[15608]	CONVERGENT MARGIN	BETIC-RIF OROGENIC BELT (GIBRALTAR ARC) / RIF / BENI BOUSERA MASSIF	SECTION A, OUED MEJAHEDID RIVER	35.284	35.284	-4.8949	-4.8949	SAE			s_B15-3 [15608]	WEBSTERITE, SPINEL, XENOLITH [15608]									PER					WR [15608]	45.23	0.467		7.534	0.308111			10.636	6.625	27.591	0.144	0.16675	0	0.771	0.025
[15608]	CONVERGENT MARGIN	BETIC-RIF OROGENIC BELT (GIBRALTAR ARC) / RIF / BENI BOUSERA MASSIF	SECTION A, OUED MEJAHEDID RIVER	35.284	35.284	-4.8949	-4.8949	SAE			s_LU1 [15608]	WEBSTERITE, SPINEL, XENOLITH [15608]									PER					WR [15608]	44.136	0.106		2.485	0.253858			9.644	1.674	41.177	0.141	0.280641	0	0.084	0.013
[15608]	CONVERGENT MARGIN	BETIC-RIF OROGENIC BELT (GIBRALTAR ARC) / RIF / BENI BOUSERA MASSIF		35.2807	35.2807	-4.9112	-4.9112	SAE			s_F2 [15608]	CLINOPYROXENITE, GARNET, XENOLITH [15608]									PER					WR [15608]	46.726	0.379		14.265	0.161531			9.468	13.213	14.269	0.169	0.0473758	0.042	1.206	0.025
[15608]	CONVERGENT MARGIN	BETIC-RIF OROGENIC BELT (GIBRALTAR ARC) / RIF / BENI BOUSERA MASSIF		35.2793	35.2793	-4.9117	-4.9117	SAE			s_F6 [15608]	CLINOPYROXENITE, GARNET, XENOLITH [15608]									PER					WR [15608]	48.121	0.657		12.251	0.199502			9.519	9.12	18.96	0.205	0.0854494	0.002	0.945	0.015
[15608]	CONVERGENT MARGIN	BETIC-RIF OROGENIC BELT (GIBRALTAR ARC) / RIF / BENI BOUSERA MASSIF		35.2704	35.2704	-4.9105	-4.9105	SAE			s_G7 [15608]	CLINOPYROXENITE, GARNET, XENOLITH [15608]									PER					WR [15608]	47.58	0.549		12.622	0.0568692			11.77	10.982	15.047	0.191	0.070281	0	1.413	0.021
[15608]	CONVERGENT MARGIN	BETIC-RIF OROGENIC BELT (GIBRALTAR ARC) / RIF / BENI BOUSERA MASSIF		35.2649	35.2649	-4.9076	-4.9076	SAE			s_P16 [15608]	CLINOPYROXENITE, GARNET, XENOLITH [15608]									PER					WR [15608]	42.676	0.308		17.585	0.0586815			15.54	10.135	12.206	0.402	0.0156392	0.019	0.553	0.013
[15608]	CONVERGENT MARGIN	BETIC-RIF OROGENIC BELT (GIBRALTAR ARC) / RIF / BENI BOUSERA MASSIF		35.2776	35.2776	-4.9064	-4.9064	SAE			s_P21 [15608]	CLINOPYROXENITE, GARNET, XENOLITH [15608]									PER					WR [15608]	46.267	0.664		12.485	0.139111			10.154	13.084	15.875	0.203	0.0542601	0.001	1.112	0.012
[15608]	CONVERGENT MARGIN	BETIC-RIF OROGENIC BELT (GIBRALTAR ARC) / RIF / BENI BOUSERA MASSIF	SECTION B, UPPERMOST PART OF THE SIDI YAHIA AARAB VALLEY	35.2515	35.2515	-4.9642	-4.9642	SAE			s_B44 [15608]	CLINOPYROXENITE, GARNET, XENOLITH [15608]									PER					WR [15608]	44.008	0.435		16.685	0.0660624			11.99	12.909	12.468	0.237	0.034167	0.002	0.916	0.025
[15608]	CONVERGENT MARGIN	BETIC-RIF OROGENIC BELT (GIBRALTAR ARC) / RIF / BENI BOUSERA MASSIF		35.2833	35.2833	-4.909	-4.909	SAE			s_BB91 [15608]	NOT GIVEN [15608]									PER					WR [15608]	47.111	0.626		12.212	0.118357			14.19	8.959	15.271	0.387	0.014863	0.004	1.27	0.017
[15608]	CONVERGENT MARGIN	BETIC-RIF OROGENIC BELT (GIBRALTAR ARC) / RIF / BENI BOUSERA MASSIF		35.2821	35.2821	-4.9091	-4.9091	SAE			s_P33 [15608]	WEBSTERITE, GARNET-KELYPHITE, XENOLITH [15608]									PER					WR [15608]	45.225	0.43		16.943	0.150058			8.369	9.159	18.63	0.193	0.044958	0.007	0.682	0.039
[15608]	CONVERGENT MARGIN	BETIC-RIF OROGENIC BELT (GIBRALTAR ARC) / RIF / BENI BOUSERA MASSIF	SECTION A, OUED MEJAHEDID RIVER	35.284	35.284	-4.8949	-4.8949	SAE			s_B7 [15608]	WEBSTERITE, GARNET-KELYPHITE, XENOLITH [15608]									PER					WR [15608]	45.364	0.409		16.45	0.123195			8.458	12.244	15.109	0.157	0.0471849	0.011	1.358	0.019
[15608]	CONVERGENT MARGIN	BETIC-RIF OROGENIC BELT (GIBRALTAR ARC) / RIF / BENI BOUSERA MASSIF	SECTION A, OUED MEJAHEDID RIVER	35.284	35.284	-4.8949	-4.8949	SAE			s_B9 [15608]	WEBSTERITE, GARNET-KELYPHITE, XENOLITH [15608]									PER					WR [15608]	45.706	0.574		16.085	0.150847			7.774	10.867	18.275	0.2	0.0562706	0.009	0.664	0.031
[15608]	CONVERGENT MARGIN	BETIC-RIF OROGENIC BELT (GIBRALTAR ARC) / RIF / BENI BOUSERA MASSIF	SECTION A, OUED MEJAHEDID RIVER	35.284	35.284	-4.8949	-4.8949	SAE			s_B1 [15608]	WEBSTERITE, GARNET-KELYPHITE, XENOLITH [15608]									PER					WR [15608]	47	0.523		14.483	0.183937			8.368	9.641	18.981	0.178	0.0736023	0.009	1.026	0.022
[15608]	CONVERGENT MARGIN	BETIC-RIF OROGENIC BELT (GIBRALTAR ARC) / RIF / BENI BOUSERA MASSIF	SECTION A, OUED MEJAHEDID RIVER	35.284	35.284	-4.8949	-4.8949	SAE			s_B3 [15608]	WEBSTERITE, GARNET-KELYPHITE, XENOLITH [15608]									PER					WR [15608]	47.854	0.504		13.12	0.17755			7.432	10.171	19.411	0.171	0.0917484	0.004	1.09	0.018
[15608]	CONVERGENT MARGIN	BETIC-RIF OROGENIC BELT (GIBRALTAR ARC) / RIF / BENI BOUSERA MASSIF	SECTION A, OUED MEJAHEDID RIVER	35.284	35.284	-4.8949	-4.8949	SAE			s_B6 [15608]	WEBSTERITE, GARNET-KELYPHITE, XENOLITH [15608]									PER					WR [15608]	46.66	0.495		12	0.239169			7.733	12.987	18.509	0.165	0.105504	0.005	0.847	0.019
[15608]	CONVERGENT MARGIN	BETIC-RIF OROGENIC BELT (GIBRALTAR ARC) / RIF / BENI BOUSERA MASSIF	SECTION A, OUED MEJAHEDID RIVER	35.284	35.284	-4.8949	-4.8949	SAE			s_B6-2 [15608]	WEBSTERITE, GARNET-KELYPHITE, XENOLITH [15608]									PER					WR [15608]	47.708	0.498		10.108	0.27866			7.619	13.471	19.274	0.153	0.0992308	0.002	0.905	0.017
[15608]	CONVERGENT MARGIN	BETIC-RIF OROGENIC BELT (GIBRALTAR ARC) / RIF / BENI BOUSERA MASSIF	SECTION A, OUED MEJAHEDID RIVER	35.284	35.284	-4.8949	-4.8949	SAE			s_B11 [15608]	WEBSTERITE, GARNET-KELYPHITE, XENOLITH [15608]									PER					WR [15608]	47.21	0.423		13.398	0.22508			8.597	9.892	18.999	0.165	0.0759056	0.01	1.258	0.03
[15608]	CONVERGENT MARGIN	BETIC-RIF OROGENIC BELT (GIBRALTAR ARC) / RIF / BENI BOUSERA MASSIF	SECTION A, OUED MEJAHEDID RIVER	35.284	35.284	-4.8949	-4.8949	SAE			s_B15 [15608]	WEBSTERITE, GARNET-KELYPHITE, XENOLITH [15608]									PER					WR [15608]	50.611	0.453		9.239	0.205656			7.636	8.636	22.078	0.145	0.10105	0.002	0.996	0.011
[15608]	CONVERGENT MARGIN	BETIC-RIF OROGENIC BELT (GIBRALTAR ARC) / RIF / BENI BOUSERA MASSIF	SECTION B, UPPERMOST PART OF THE SIDI YAHIA AARAB VALLEY	35.2515	35.2515	-4.9642	-4.9642	SAE			s_B45 [15608]	METAGABBRO, GARNET, XENOLITH [15608]									PLU					WR [15608]	46.97	0.242		15.765	0.161707			6.541	13.061	14.913	0.11	0.0647965	0.009	1.646	0.012
[15608]	CONVERGENT MARGIN	BETIC-RIF OROGENIC BELT (GIBRALTAR ARC) / RIF / BENI BOUSERA MASSIF	SECTION B, UPPERMOST PART OF THE SIDI YAHIA AARAB VALLEY	35.2515	35.2515	-4.9642	-4.9642	SAE			s_B46-3 [15608]	METAGABBRO, GARNET, XENOLITH [15608]									PLU					WR [15608]	45.816	0.204		16.381	0.266866			6.101	13.014	16.038	0.107	0.0686268	0.002	1.689	0.01
[15608]	CONVERGENT MARGIN	BETIC-RIF OROGENIC BELT (GIBRALTAR ARC) / RIF / BENI BOUSERA MASSIF		35.2864	35.2864	-4.8947	-4.8947	SAE			s_LZP [15608]	LHERZOLITE, SPINEL, XENOLITH [15608]									PER					WR [15608]	44.677	0.155		3.721	0.377725			8.994	3.447	38.24	0.133	0.269595	0	0.257	0.014
[15608]	CONVERGENT MARGIN	BETIC-RIF OROGENIC BELT (GIBRALTAR ARC) / RIF / BENI BOUSERA MASSIF		35.2864	35.2864	-4.8947	-4.8947	SAE			s_LZP* [15608]	LHERZOLITE, SPINEL, XENOLITH [15608]									PER					WR [15608]	44.294	0.146		3.56	0.369116			9.091	3.34	38.864	0.133	0.267152	0	0.257	0.016
[15608]	CONVERGENT MARGIN	BETIC-RIF OROGENIC BELT (GIBRALTAR ARC) / RIF / BENI BOUSERA MASSIF		35.2867	35.2867	-4.8927	-4.8927	SAE			s_LZP3 [15608]	LHERZOLITE, SPINEL, XENOLITH [15608]									PER					WR [15608]	43.828	0.078		2.249	0.33569			8.994	1.844	42.228	0.127	0.283733	0	0.085	0.012
[15608]	CONVERGENT MARGIN	BETIC-RIF OROGENIC BELT (GIBRALTAR ARC) / RIF / BENI BOUSERA MASSIF		35.2867	35.2867	-4.8926	-4.8926	SAE			s_LZP4 [15608]	LHERZOLITE, SPINEL, XENOLITH [15608]									PER					WR [15608]	44.221	0.102		3.026	0.354968			8.781	2.757	40.039	0.13	0.27536	0	0.149	0.011
[15608]	CONVERGENT MARGIN	BETIC-RIF OROGENIC BELT (GIBRALTAR ARC) / RIF / BENI BOUSERA MASSIF		35.2863	35.2863	-4.8927	-4.8927	SAE			s_STO1 [15608]	LHERZOLITE, SPINEL, XENOLITH [15608]									PER					WR [15608]	44.251	0.14		3.734	0.374129			9.095	3.042	38.943	0.136	0.262596	0	0.202	0.014
[15608]	CONVERGENT MARGIN	BETIC-RIF OROGENIC BELT (GIBRALTAR ARC) / RIF / BENI BOUSERA MASSIF		35.2716	35.2716	-4.9099	-4.9099	SAE			s_G5 [15608]	LHERZOLITE, SPINEL, XENOLITH [15608]									PER					WR [15608]	44.629	0.111		3.4	0.367772			8.967	3.063	38.58	0.133	0.260675	0	0.19	0.011
[15608]	CONVERGENT MARGIN	BETIC-RIF OROGENIC BELT (GIBRALTAR ARC) / RIF / BENI BOUSERA MASSIF	SECTION B, UPPERMOST PART OF THE SIDI YAHIA AARAB VALLEY	35.2515	35.2515	-4.9642	-4.9642	SAE			s_B51 [15608]	LHERZOLITE, SPINEL, XENOLITH [15608]									PER					WR [15608]	44.312	0.109		2.953	0.372595			8.924	2.47	40.328	0.131	0.279686	0.003	0.194	0.013
[15608]	CONVERGENT MARGIN	BETIC-RIF OROGENIC BELT (GIBRALTAR ARC) / RIF / BENI BOUSERA MASSIF		35.2772	35.2772	-4.9052	-4.9052	SAE			s_P22 [15608]	LHERZOLITE, SPINEL, XENOLITH [15608]									PER					WR [15608]	44.836	0.111		3.662	0.376555			8.848	3.191	38.291	0.133	0.255547	0	0.209	0.012
[15608]	CONVERGENT MARGIN	BETIC-RIF OROGENIC BELT (GIBRALTAR ARC) / RIF / BENI BOUSERA MASSIF		35.306	35.306	-4.9086	-4.9086	SAE			s_LZP2 [15608]	LHERZOLITE, SPINEL, XENOLITH [15608]									PER					WR [15608]	43.849	0.064		2.558	0.43265			8.74	2.115	42.351	0.127	0.290324	0	0.115	0.01
[15608]	CONVERGENT MARGIN	BETIC-RIF OROGENIC BELT (GIBRALTAR ARC) / RIF / BENI BOUSERA MASSIF		35.2643	35.2643	-4.9088	-4.9088	SAE			s_P8 [15608]	LHERZOLITE, SPINEL, XENOLITH [15608]									PER					WR [15608]	44.142	0.056		2.722	0.395			8.614	2.322	41.023	0.127	0.277294	0	0.11	0.009
[15608]	CONVERGENT MARGIN	BETIC-RIF OROGENIC BELT (GIBRALTAR ARC) / RIF / BENI BOUSERA MASSIF	SECTION A, OUED MEJAHEDID RIVER	35.284	35.284	-4.8949	-4.8949	SAE			s_B17-2 [15608]	LHERZOLITE, SPINEL, XENOLITH [15608]									PER					WR [15608]	43.996	0.086		1.675	0.410347			8.678	1.651	43.163	0.123	0.304017	0	0.107	0.013
[15608]	CONVERGENT MARGIN	BETIC-RIF OROGENIC BELT (GIBRALTAR ARC) / RIF / BENI BOUSERA MASSIF	SECTION A, OUED MEJAHEDID RIVER	35.284	35.284	-4.8949	-4.8949	SAE			s_B17* [15608]	LHERZOLITE, SPINEL, XENOLITH [15608]									PER					WR [15608]	44.045	0.092		1.735	0.42752			8.621	1.862	42.8	0.124	0.302235	0	0.106	0.013
[15608]	CONVERGENT MARGIN	BETIC-RIF OROGENIC BELT (GIBRALTAR ARC) / RIF / BENI BOUSERA MASSIF	SECTION A, OUED MEJAHEDID RIVER	35.284	35.284	-4.8949	-4.8949	SAE			s_B5 [15608]	LHERZOLITE, SPINEL, XENOLITH [15608]									PER					WR [15608]	46.897	0.27		4.718	0.742412			8.311	3.881	34.428	0.124	0.218389	0	0.397	0.015
[15608]	CONVERGENT MARGIN	BETIC-RIF OROGENIC BELT (GIBRALTAR ARC) / RIF / BENI BOUSERA MASSIF	SECTION B, UPPERMOST PART OF THE SIDI YAHIA AARAB VALLEY	35.2515	35.2515	-4.9642	-4.9642	SAE			s_B43 [15608]	LHERZOLITE, SPINEL, XENOLITH [15608]									PER					WR [15608]	43.761	0.06		2.148	0.391317			8.686	1.831	42.395	0.125	0.290286	0	0.106	0.01
[15608]	CONVERGENT MARGIN	BETIC-RIF OROGENIC BELT (GIBRALTAR ARC) / RIF / BENI BOUSERA MASSIF	SECTION B, UPPERMOST PART OF THE SIDI YAHIA AARAB VALLEY	35.2515	35.2515	-4.9642	-4.9642	SAE			s_B43* [15608]	LHERZOLITE, SPINEL, XENOLITH [15608]									PER					WR [15608]	44.027	0.063		2.219	0.398479			8.69	1.861	42.443	0.125	0.289688	0	0.065	0.01
[15608]	CONVERGENT MARGIN	BETIC-RIF OROGENIC BELT (GIBRALTAR ARC) / RIF / BENI BOUSERA MASSIF		35.2747	35.2747	-4.864	-4.864	SAE			s_J10 [15608]	LHERZOLITE, SPINEL, XENOLITH [15608]									PER					WR [15608]	44.471	0.053		2.546	0.445672			8.55	2.406	41.421	0.126	0.28288	0	0.122	0.009
[15608]	CONVERGENT MARGIN	BETIC-RIF OROGENIC BELT (GIBRALTAR ARC) / RIF / BENI BOUSERA MASSIF		35.274	35.274	-4.8639	-4.8639	SAE			s_J11 [15608]	LHERZOLITE, SPINEL, XENOLITH [15608]									PER					WR [15608]	44.19	0.058		2.737	0.434608			8.465	2.411	41.326	0.127	0.278605	0	0.106	0.009
[15608]	CONVERGENT MARGIN	BETIC-RIF OROGENIC BELT (GIBRALTAR ARC) / RIF / BENI BOUSERA MASSIF	SECTION A, OUED MEJAHEDID RIVER	35.284	35.284	-4.8949	-4.8949	SAE			s_B18 [15608]	LHERZOLITE, SPINEL, XENOLITH [15608]									PER					WR [15608]	44.474	0.053		2.571	0.386173			8.644	2.364	41.403	0.127	0.283606	0	0.116	0.008
[15608]	CONVERGENT MARGIN	BETIC-RIF OROGENIC BELT (GIBRALTAR ARC) / RIF / BENI BOUSERA MASSIF	SECTION B, UPPERMOST PART OF THE SIDI YAHIA AARAB VALLEY	35.2515	35.2515	-4.9642	-4.9642	SAE			s_B52 [15608]	LHERZOLITE, SPINEL, XENOLITH [15608]									PER					WR [15608]	44.378	0.059		2.496	0.378105			8.71	2.27	41.374	0.127	0.282893	0	0.112	0.008
[15608]	CONVERGENT MARGIN	BETIC-RIF OROGENIC BELT (GIBRALTAR ARC) / RIF / BENI BOUSERA MASSIF	SECTION B, UPPERMOST PART OF THE SIDI YAHIA AARAB VALLEY	35.2515	35.2515	-4.9642	-4.9642	SAE			s_B52* [15608]	LHERZOLITE, SPINEL, XENOLITH [15608]									PER					WR [15608]	44.327	0.057		2.479	0.389139			8.613	2.16	41.66	0.128	0.285031	0	0.077	0.008
[15608]	CONVERGENT MARGIN	BETIC-RIF OROGENIC BELT (GIBRALTAR ARC) / RIF / BENI BOUSERA MASSIF	SECTION A, OUED MEJAHEDID RIVER	35.284	35.284	-4.8949	-4.8949	SAE			s_B2 [15608]	HARZBURGITE, XENOLITH [15608]									PER					WR [15608]	44.378	0.156		2.379	0.247807			12.212	1.633	38.861	0.131	0.273642	0	0.158	0.019
[15608]	CONVERGENT MARGIN	BETIC-RIF OROGENIC BELT (GIBRALTAR ARC) / RIF / BENI BOUSERA MASSIF	SECTION A, OUED MEJAHEDID RIVER	35.284	35.284	-4.8949	-4.8949	SAE			s_B4 [15608]	HARZBURGITE, XENOLITH [15608]									PER					WR [15608]	46.096	0.298		5.317	0.429756			9.37	4.575	33.436	0.134	0.230809	0	0.476	0.017
[15608]	CONVERGENT MARGIN	BETIC-RIF OROGENIC BELT (GIBRALTAR ARC) / RIF / BENI BOUSERA MASSIF	SECTION A, OUED MEJAHEDID RIVER	35.284	35.284	-4.8949	-4.8949	SAE			s_B18-3 [15608]	HARZBURGITE, XENOLITH [15608]									PER					WR [15608]	43.679	0.011		0.747	0.318196			8.501	0.612	45.872	0.12	0.313624	0	0	0.009
[15608]	CONVERGENT MARGIN	BETIC-RIF OROGENIC BELT (GIBRALTAR ARC) / RIF / BENI BOUSERA MASSIF	SECTION B, UPPERMOST PART OF THE SIDI YAHIA AARAB VALLEY	35.2515	35.2515	-4.9642	-4.9642	SAE			s_B42 [15608]	HARZBURGITE, XENOLITH [15608]									PER					WR [15608]	44.205	0.12		3.231	0.375942			8.786	2.761	39.796	0.13	0.272267	0	0.185	0.014
[15608]	CONVERGENT MARGIN	BETIC-RIF OROGENIC BELT (GIBRALTAR ARC) / RIF / BENI BOUSERA MASSIF	SECTION B, UPPERMOST PART OF THE SIDI YAHIA AARAB VALLEY	35.2515	35.2515	-4.9642	-4.9642	SAE			s_B42* [15608]	HARZBURGITE, XENOLITH [15608]									PER					WR [15608]	42.633	0.012		0.752	0.365988			8.705	0.637	46.145	0.122	0.328424	0	0	0.007
[15608]	CONVERGENT MARGIN	BETIC-RIF OROGENIC BELT (GIBRALTAR ARC) / RIF / BENI BOUSERA MASSIF		35.2858	35.2858	-4.8944	-4.8944	SAE			s_B50 [15608]	HARZBURGITE, XENOLITH [15608]									PER					WR [15608]	44.105	0.014		0.918	0.400043			8.742	0.877	45.266	0.125	0.311092	0	0	0.007
[15608]	CONVERGENT MARGIN	BETIC-RIF OROGENIC BELT (GIBRALTAR ARC) / RIF / BENI BOUSERA MASSIF	SECTION B, UPPERMOST PART OF THE SIDI YAHIA AARAB VALLEY	35.2515	35.2515	-4.9642	-4.9642	SAE			s_B49 [15608]	HARZBURGITE, XENOLITH [15608]									PER					WR [15608]	42.737	0.017		0.709	0.3355			8.87	0.654	46.477	0.13	0.329454	0	0	0.007
[15608]	CONVERGENT MARGIN	BETIC-RIF OROGENIC BELT (GIBRALTAR ARC) / RIF / BENI BOUSERA MASSIF	SECTION A, OUED MEJAHEDID RIVER	35.284	35.284	-4.8949	-4.8949	SAE			s_B21 [15608]	DUNITE, XENOLITH [15608]									PER					WR [15608]	43.019	0.045		0.772	0.291215			9.233	0.533	46.25	0.124	0.339456	0	0	0.013
[15608]	CONVERGENT MARGIN	BETIC-RIF OROGENIC BELT (GIBRALTAR ARC) / RIF / BENI BOUSERA MASSIF	SECTION A, OUED MEJAHEDID RIVER	35.284	35.284	-4.8949	-4.8949	SAE			s_BB06-2 [15608]	DUNITE, XENOLITH [15608]									PER					WR [15608]	39.919	0.023		0.476	0.402133			10.542	0.124	48.281	0.126	0.402611	0	0	0.023
[15608]	CONVERGENT MARGIN	BETIC-RIF OROGENIC BELT (GIBRALTAR ARC) / RIF / BENI BOUSERA MASSIF	SECTION A, OUED MEJAHEDID RIVER	35.284	35.284	-4.8949	-4.8949	SAE			s_B16 [15608]	DUNITE, XENOLITH [15608]									PER					WR [15608]	42.606	0.008		0.457	0.369584			8.827	0.428	47.052	0.123	0.324631	0	0	0.007
[15608]	CONVERGENT MARGIN	BETIC-RIF OROGENIC BELT (GIBRALTAR ARC) / RIF / BENI BOUSERA MASSIF	SECTION A, OUED MEJAHEDID RIVER	35.284	35.284	-4.8949	-4.8949	SAE			s_B20 [15608]	DUNITE, XENOLITH [15608]									PER					WR [15608]	42.563	0.038		0.707	0.270417			9.233	0.534	46.262	0.126	0.345679	0	0	0.016
[15608]	CONVERGENT MARGIN	BETIC-RIF OROGENIC BELT (GIBRALTAR ARC) / RIF / BENI BOUSERA MASSIF	SECTION A, OUED MEJAHEDID RIVER	35.284	35.284	-4.8949	-4.8949	SAE			s_9 H [15608]	DUNITE, XENOLITH [15608]									PER					WR [15608]	43.306	0.032		0.67	0.380502			8.757	0.494	45.622	0.122	0.314731	0	0	0.009
[13746]	CONVERGENT MARGIN	BETIC-RIF OROGENIC BELT (GIBRALTAR ARC) / BETIC CORDILLERA / NEOGENE ALBORAN VOLCANIC PROVINCE	CABEZO NEGRO TALLANTE	37.67	37.67	-1.15	-1.15	SAE			s_22237 [13746]	NOT GIVEN [13746]									PER					WR [13746]	40.7	4.57		13.63		9.83	1.32		13.03	12.42	0.11	0	1.16	2.35	0.17	0.42
[13746]	CONVERGENT MARGIN	BETIC-RIF OROGENIC BELT (GIBRALTAR ARC) / BETIC CORDILLERA / NEOGENE ALBORAN VOLCANIC PROVINCE	CABEZO NEGRO TALLANTE	37.67	37.67	-1.15	-1.15	SAE			s_22232 [13746]	NOT GIVEN [13746]									PER					WR [13746]	44.45	2.63		9.07	0.16	4.5	4.82		15.3	15.48	0.14	0	0.72	1.48	0.22	0.89
[13753]	CONVERGENT MARGIN	BETIC-RIF OROGENIC BELT (GIBRALTAR ARC) / BETIC CORDILLERA / NEOGENE ALBORAN VOLCANIC PROVINCE	CABEZO NEGRO TALLANTE	37.67	37.67	-1.15	-1.15	SAE			s_6348 [13753]	BASALT, ALKALINE [13753]				NEOGENE [13753]					VOL					WR [13753]	47.06	2.27		15.42				8.26	8.77	6.82	0.16		2.63	3.2	0.72		3.13	0.71
[13753]	CONVERGENT MARGIN	BETIC-RIF OROGENIC BELT (GIBRALTAR ARC) / BETIC CORDILLERA / NEOGENE ALBORAN VOLCANIC PROVINCE	CABEZO NEGRO TALLANTE	37.67	37.67	-1.15	-1.15	SAE			s_6349 [13753]	BASALT, ALKALINE [13753]				NEOGENE [13753]					VOL					WR [13753]	47.27	2.65		14.52				9.39	9	8.13	0.16		2.17	3.16	0.77		1.5	0.43
[13753]	CONVERGENT MARGIN	BETIC-RIF OROGENIC BELT (GIBRALTAR ARC) / BETIC CORDILLERA / NEOGENE ALBORAN VOLCANIC PROVINCE	CABEZO NEGRO TALLANTE	37.67	37.67	-1.15	-1.15	SAE			s_6350 [13753]	BASALT, ALKALINE [13753]				NEOGENE [13753]					VOL					WR [13753]	47.29	2.55		14.68				9.45	9.15	7.51	0.16		1.13	4.05	0.78		1.71	0.48
[13753]	CONVERGENT MARGIN	BETIC-RIF OROGENIC BELT (GIBRALTAR ARC) / BETIC CORDILLERA / NEOGENE ALBORAN VOLCANIC PROVINCE	CABEZO NEGRO TALLANTE	37.67	37.67	-1.15	-1.15	SAE			s_6351 [13753]	LHERZOLITE, SPINEL, XENOLITH [13753]									PER					WR [13753]	44.7	0.1		2				7.87	1.51	43.49	0.12		0.01	0.07	0.04
[13753]	CONVERGENT MARGIN	BETIC-RIF OROGENIC BELT (GIBRALTAR ARC) / BETIC CORDILLERA / NEOGENE ALBORAN VOLCANIC PROVINCE	CABEZO NEGRO TALLANTE	37.67	37.67	-1.15	-1.15	SAE			s_6353 [13753]	LHERZOLITE, SPINEL, XENOLITH [13753]									PER					WR [13753]	43.9	2		6.7				11.63	11.97	21.3	0.16		0.41	1.24	0.23
[13753]	CONVERGENT MARGIN	BETIC-RIF OROGENIC BELT (GIBRALTAR ARC) / BETIC CORDILLERA / NEOGENE ALBORAN VOLCANIC PROVINCE	CABEZO NEGRO TALLANTE	37.67	37.67	-1.15	-1.15	SAE			s_6355 [13753]	LHERZOLITE, SPINEL, XENOLITH [13753]									PER					WR [13753]	44.5	0.1		2				8.4	1.96	42.52	0.13		0.01	0.08	0.04
[13753]	CONVERGENT MARGIN	BETIC-RIF OROGENIC BELT (GIBRALTAR ARC) / BETIC CORDILLERA / NEOGENE ALBORAN VOLCANIC PROVINCE	CABEZO NEGRO TALLANTE	37.67	37.67	-1.15	-1.15	SAE			s_6354 [13753]	LHERZOLITE, SPINEL, XENOLITH [13753]									PER					WR [13753]	43.52	0.15		1.66				10.12	2.5	40.3	0.15		0.01	0.14	0.04
[13753]	CONVERGENT MARGIN	BETIC-RIF OROGENIC BELT (GIBRALTAR ARC) / BETIC CORDILLERA / NEOGENE ALBORAN VOLCANIC PROVINCE	CABEZO NEGRO TALLANTE	37.67	37.67	-1.15	-1.15	SAE			s_6356 [13753]	LHERZOLITE, SPINEL, XENOLITH [13753]									PER					WR [13753]	46.3	1.57		6.3				9	15.43	19.55	0.13		0.18	0.8	0.12
[13753]	CONVERGENT MARGIN	BETIC-RIF OROGENIC BELT (GIBRALTAR ARC) / BETIC CORDILLERA / NEOGENE ALBORAN VOLCANIC PROVINCE	CABEZO NEGRO TALLANTE	37.67	37.67	-1.15	-1.15	SAE			s_6358 [13753]	LHERZOLITE, SPINEL, XENOLITH [13753]									PER					WR [13753]	45.3	1.87		6.53				8.94	14.72	20	0.13		0.23	0.85	0.09
[13753]	CONVERGENT MARGIN	BETIC-RIF OROGENIC BELT (GIBRALTAR ARC) / BETIC CORDILLERA / NEOGENE ALBORAN VOLCANIC PROVINCE	CABEZO NEGRO TALLANTE	37.67	37.67	-1.15	-1.15	SAE			s_6359 [13753]	LHERZOLITE, SPINEL, XENOLITH [13753]									PER					WR [13753]	43.72	0.2		2.15				8.57	1.83	41.95	0.13		0.01	0.09	0.05
[13753]	CONVERGENT MARGIN	BETIC-RIF OROGENIC BELT (GIBRALTAR ARC) / BETIC CORDILLERA / NEOGENE ALBORAN VOLCANIC PROVINCE	CABEZO NEGRO TALLANTE	37.67	37.67	-1.15	-1.15	SAE			s_6357 [13753]	LHERZOLITE, SPINEL, XENOLITH [13753]									PER					WR [13753]	42.13	0.25		1.45				10.82	2.67	40	0.16		0.06	0.2	0.04
[13753]	CONVERGENT MARGIN	BETIC-RIF OROGENIC BELT (GIBRALTAR ARC) / BETIC CORDILLERA / NEOGENE ALBORAN VOLCANIC PROVINCE	CABEZO NEGRO TALLANTE	37.67	37.67	-1.15	-1.15	SAE			s_6360 [13753]	LHERZOLITE, SPINEL, XENOLITH [13753]									PER					WR [13753]	44.5	3.94		10.9				8.31	15.93	12.9	0.11		0.73	1.76	0.12
[13753]	CONVERGENT MARGIN	BETIC-RIF OROGENIC BELT (GIBRALTAR ARC) / BETIC CORDILLERA / NEOGENE ALBORAN VOLCANIC PROVINCE	CABEZO NEGRO TALLANTE	37.67	37.67	-1.15	-1.15	SAE			s_6361 [13753]	LHERZOLITE, SPINEL, XENOLITH [13753]									PER					WR [13753]	43.11	3.97		11.94				8.77	14.98	13.46	0.11		0.88	1.94	0.13
[13753]	CONVERGENT MARGIN	BETIC-RIF OROGENIC BELT (GIBRALTAR ARC) / BETIC CORDILLERA / NEOGENE ALBORAN VOLCANIC PROVINCE	CABEZO NEGRO TALLANTE	37.67	37.67	-1.15	-1.15	SAE			s_6363 [13753]	LHERZOLITE, SPINEL, XENOLITH [13753]									PER					WR [13753]	44.11	0.17		3.25				8.33	3.14	38.56	0.14		0.03	0.36	0.05
[13753]	CONVERGENT MARGIN	BETIC-RIF OROGENIC BELT (GIBRALTAR ARC) / BETIC CORDILLERA / NEOGENE ALBORAN VOLCANIC PROVINCE	CABEZO NEGRO TALLANTE	37.67	37.67	-1.15	-1.15	SAE			s_6362 [13753]	LHERZOLITE, SPINEL, XENOLITH [13753]									PER					WR [13753]	42.13	0.28		2.45				11.7	3.77	37.72	0.18		0.12	0.28	0.04
[13753]	CONVERGENT MARGIN	BETIC-RIF OROGENIC BELT (GIBRALTAR ARC) / BETIC CORDILLERA / NEOGENE ALBORAN VOLCANIC PROVINCE	CABEZO NEGRO TALLANTE	37.67	37.67	-1.15	-1.15	SAE			s_6365 [13753]	LHERZOLITE, SPINEL, XENOLITH [13753]									PER					WR [13753]	51.43	0.2		5.63				6.81	3.34	30.43	0.12		0.04	0.22	0.27
[13753]	CONVERGENT MARGIN	BETIC-RIF OROGENIC BELT (GIBRALTAR ARC) / BETIC CORDILLERA / NEOGENE ALBORAN VOLCANIC PROVINCE	CABEZO NEGRO TALLANTE	37.67	37.67	-1.15	-1.15	SAE			s_6364 [13753]	LHERZOLITE, SPINEL, XENOLITH [13753]									PER					WR [13753]	50.84	0.32		5.2				13.52	0.94	27.17	0.28		0.11	0.24	0.17
[13753]	CONVERGENT MARGIN	BETIC-RIF OROGENIC BELT (GIBRALTAR ARC) / BETIC CORDILLERA / NEOGENE ALBORAN VOLCANIC PROVINCE	CABEZO NEGRO TALLANTE	37.67	37.67	-1.15	-1.15	SAE			s_6367 [13753]	LHERZOLITE, SPINEL, XENOLITH [13753]									PER					WR [13753]	44.31	0.11		1.76				9.05	2.29	40.4	0.13		0.01	0.1	0.04
[13753]	CONVERGENT MARGIN	BETIC-RIF OROGENIC BELT (GIBRALTAR ARC) / BETIC CORDILLERA / NEOGENE ALBORAN VOLCANIC PROVINCE	CABEZO NEGRO TALLANTE	37.67	37.67	-1.15	-1.15	SAE			s_6366 [13753]	LHERZOLITE, SPINEL, XENOLITH [13753]									PER					WR [13753]	43.31	0.15		2.3				11.63	3.05	38.25	0.16		0.01	0.08	0.03
[13497]	CONVERGENT MARGIN	BETIC-RIF OROGENIC BELT (GIBRALTAR ARC) / BETIC CORDILLERA / NEOGENE ALBORAN VOLCANIC PROVINCE	COFRENTES	39.23	39.23	-1.07	-1.07	SAE			s_1 [13497]	BASALT, ALKALINE [13497]				NEOGENE [13497]				PORPHYRITIC [13497]	VOL					WR [13497]	41.53	2.97		12.64		4.42	8.41		10.79	10.49	0.21		1.91	5.01	1.21	0.3
[13497]	CONVERGENT MARGIN	BETIC-RIF OROGENIC BELT (GIBRALTAR ARC) / BETIC CORDILLERA / NEOGENE ALBORAN VOLCANIC PROVINCE	COFRENTES	39.23	39.23	-1.07	-1.07	SAE			s_2 [13497]	BASALT, ALKALINE [13497]				NEOGENE [13497]				PORPHYRITIC [13497]	VOL					WR [13497]	41.16	2.9		13.07		3.36	9.31		10.82	10.31	0.21		2.03	5.28	1.27	0.41
[13497]	CONVERGENT MARGIN	BETIC-RIF OROGENIC BELT (GIBRALTAR ARC) / BETIC CORDILLERA / NEOGENE ALBORAN VOLCANIC PROVINCE	PICASENT	39.37	39.37	-0.45	-0.45	SAE			s_3 [13497]	BASALT, ALKALINE [13497]				NEOGENE [13497]					VOL					WR [13497]	49.47	2.7		14.78		4.93	5.88		6.98	5.3	0.15		1.24	4.3	0.74	3.95
[13497]	CONVERGENT MARGIN	BETIC-RIF OROGENIC BELT (GIBRALTAR ARC) / BETIC CORDILLERA / NEOGENE ALBORAN VOLCANIC PROVINCE	PICASENT	39.37	39.37	-0.45	-0.45	SAE			s_4 [13497]	BASALT, ALKALINE [13497]				NEOGENE [13497]					VOL					WR [13497]	48.54	2.87		14.65		5.48	5.27		6.56	5.68	0.17		1.33	4.16	0.71	3.6
[13405]	CONVERGENT MARGIN	BETIC-RIF OROGENIC BELT (GIBRALTAR ARC) / BETIC CORDILLERA / NEOGENE ALBORAN VOLCANIC PROVINCE	COFRENTES	39.23	39.23	-1.07	-1.07	SAE			s_C1 [13405]	BASALT, ALKALINE [13405]	8000000 [13405]			MIOCENE [13405]					VOL					WR [13405]	41.53	2.97		12.64				12.38	10.79	10.49	0.21		1.91	5.01	1.21
[13405]	CONVERGENT MARGIN	BETIC-RIF OROGENIC BELT (GIBRALTAR ARC) / BETIC CORDILLERA / NEOGENE ALBORAN VOLCANIC PROVINCE	COFRENTES	39.23	39.23	-1.07	-1.07	SAE			s_C2 [13405]	BASALT, ALKALINE [13405]	8000000 [13405]			MIOCENE [13405]					VOL					WR [13405]	41.16	2.9		13.07				12.33	10.82	10.31	0.21		2.3	5.28	1.27
[13405]	CONVERGENT MARGIN	BETIC-RIF OROGENIC BELT (GIBRALTAR ARC) / BETIC CORDILLERA / NEOGENE ALBORAN VOLCANIC PROVINCE	COFRENTES	39.23	39.23	-1.07	-1.07	SAE			s_COF-1 [13405]	BASALT, ALKALINE [13405]	8000000 [13405]			MIOCENE [13405]					VOL					WR [13405]	38.7	3.19		12.16				11.5	11.87	7.97			1.5	3.81	1.11
[13405]	CONVERGENT MARGIN	BETIC-RIF OROGENIC BELT (GIBRALTAR ARC) / BETIC CORDILLERA / NEOGENE ALBORAN VOLCANIC PROVINCE	COFRENTES	39.23	39.23	-1.07	-1.07	SAE			s_COF-5 [13405]	BASALT, ALKALINE [13405]	8000000 [13405]			MIOCENE [13405]					VOL					WR [13405]	40.02	2.94		12.54				11.94	11.68	9.91			1	5.25	1.4
[13405]	CONVERGENT MARGIN	BETIC-RIF OROGENIC BELT (GIBRALTAR ARC) / BETIC CORDILLERA / NEOGENE ALBORAN VOLCANIC PROVINCE	COFRENTES	39.23	39.23	-1.07	-1.07	SAE			s_COF-6 [13405]	BASALT, ALKALINE [13405]	8000000 [13405]			MIOCENE [13405]					VOL					WR [13405]	39.72	3.21		12.71				12.01	10.48	10.08			1.91	4.37	1.43
[13405]	CONVERGENT MARGIN	BETIC-RIF OROGENIC BELT (GIBRALTAR ARC) / BETIC CORDILLERA / NEOGENE ALBORAN VOLCANIC PROVINCE	COFRENTES	39.23	39.23	-1.07	-1.07	SAE			s_COF-9 [13405]	BASALT, ALKALINE [13405]	8000000 [13405]			MIOCENE [13405]					VOL					WR [13405]	39.83	2.94		12.16				11.61	11.63	9.74			1.82	4.14	1.03
[13405]	CONVERGENT MARGIN	BETIC-RIF OROGENIC BELT (GIBRALTAR ARC) / BETIC CORDILLERA / NEOGENE ALBORAN VOLCANIC PROVINCE	COFRENTES	39.23	39.23	-1.07	-1.07	SAE			s_COF-10 [13405]	BASALT, ALKALINE [13405]	8000000 [13405]			MIOCENE [13405]					VOL					WR [13405]	40.71	2.84		12.53				11.75	11.25	9.82			1.06	4.81	1.39
[13405]	CONVERGENT MARGIN	BETIC-RIF OROGENIC BELT (GIBRALTAR ARC) / BETIC CORDILLERA / NEOGENE ALBORAN VOLCANIC PROVINCE	COFRENTES	39.23	39.23	-1.07	-1.07	SAE			s_COF-3 [13405]	BASALT, ALKALINE [13405]	8000000 [13405]			MIOCENE [13405]					VOL					WR [13405]	40.1	2.37		12.55				10.78	12.58	11.73	0.21		1.77	4.6	1.31
[13405]	CONVERGENT MARGIN	BETIC-RIF OROGENIC BELT (GIBRALTAR ARC) / BETIC CORDILLERA / NEOGENE ALBORAN VOLCANIC PROVINCE	COFRENTES	39.23	39.23	-1.07	-1.07	SAE			s_CF-1 [13405]	BASALT, ALKALINE [13405]	8000000 [13405]			MIOCENE [13405]					VOL					WR [13405]	39.72	2.8		12.25				11.51	11.31	9.98	0.2		1.83	4.4	1.21
[13405]	CONVERGENT MARGIN	BETIC-RIF OROGENIC BELT (GIBRALTAR ARC) / BETIC CORDILLERA / NEOGENE ALBORAN VOLCANIC PROVINCE	PICASENT	39.37	39.37	-0.45	-0.45	SAE			s_P3 [13405]	BASALT, ALKALINE [13405]	1000000 [13405]	2000000 [13405]		NEOGENE [13405]					VOL					WR [13405]	49.47	2.7		14.78				10.31	6.98	5.3	0.15		1.24	4.3	0.74
[13405]	CONVERGENT MARGIN	BETIC-RIF OROGENIC BELT (GIBRALTAR ARC) / BETIC CORDILLERA / NEOGENE ALBORAN VOLCANIC PROVINCE	PICASENT	39.37	39.37	-0.45	-0.45	SAE			s_P4 [13405]	BASALT, ALKALINE [13405]	1000000 [13405]	2000000 [13405]		NEOGENE [13405]					VOL					WR [13405]	48.54	2.87		14.65				7.22	6.56	5.68	0.17		1.33	4.16	0.71
[13405]	CONVERGENT MARGIN	BETIC-RIF OROGENIC BELT (GIBRALTAR ARC) / BETIC CORDILLERA / NEOGENE ALBORAN VOLCANIC PROVINCE	PICASENT	39.37	39.37	-0.45	-0.45	SAE			s_PIC-1 [13405]	BASALT, ALKALINE [13405]	1000000 [13405]	2000000 [13405]		NEOGENE [13405]					VOL					WR [13405]	46.25	2.79		15.56				10.41	7.54	5.93	0.16		1.75	3.67	0.6
[13405]	CONVERGENT MARGIN	BETIC-RIF OROGENIC BELT (GIBRALTAR ARC) / BETIC CORDILLERA / NEOGENE ALBORAN VOLCANIC PROVINCE	PICASENT	39.37	39.37	-0.45	-0.45	SAE			s_PIC-2 [13405]	BASALT, ALKALINE [13405]	1000000 [13405]	2000000 [13405]		NEOGENE [13405]					VOL					WR [13405]	45.49	2.63		15.86				10.95	7.59	6.79	0.16		1.44	3.83	0.75
[13405]	CONVERGENT MARGIN	BETIC-RIF OROGENIC BELT (GIBRALTAR ARC) / BETIC CORDILLERA / NEOGENE ALBORAN VOLCANIC PROVINCE	PICASENT	39.37	39.37	-0.45	-0.45	SAE			s_PI-1 [13405]	BASALT, ALKALINE [13405]	1000000 [13405]	2000000 [13405]		NEOGENE [13405]					VOL					WR [13405]	46.58	2.73		15.41				10.4	7.34	6	0.17		2.3	3.9	0.86
[13405]	CONVERGENT MARGIN	BETIC-RIF OROGENIC BELT (GIBRALTAR ARC) / BETIC CORDILLERA / NEOGENE ALBORAN VOLCANIC PROVINCE	PICASENT	39.37	39.37	-0.45	-0.45	SAE			s_PI-2 [13405]	BASALT, ALKALINE [13405]	1000000 [13405]	2000000 [13405]		NEOGENE [13405]					VOL					WR [13405]	45.55	2.69		15.1				10.34	8.22	5.57	0.16		1.5	4.3	0.85
[13405]	CONVERGENT MARGIN	BETIC-RIF OROGENIC BELT (GIBRALTAR ARC) / BETIC CORDILLERA / NEOGENE ALBORAN VOLCANIC PROVINCE	PICASENT	39.37	39.37	-0.45	-0.45	SAE			s_PI-3 [13405]	BASALT, ALKALINE [13405]	1000000 [13405]	2000000 [13405]		NEOGENE [13405]					VOL					WR [13405]	46.79	2.78		15.59				10.52	7.51	5.46	0.17		2.18	3.99	0.83
[13981]	CONVERGENT MARGIN	BETIC-RIF OROGENIC BELT (GIBRALTAR ARC) / ALBORAN RIDGE / ALBORAN ISLAND	PUNTA DEL ISLOTE	35.93	35.93	-3.03	-3.03	SAE			s_1B [13981]	BASALT [13981]				MIOCENE [13981]					VOL					WR [13981]	50.9	0.45		14.37		2.58	6.03		11.51	7.52	0.12		0.52	1.5	1.02		3.44
[13981]	CONVERGENT MARGIN	BETIC-RIF OROGENIC BELT (GIBRALTAR ARC) / ALBORAN RIDGE / ALBORAN ISLAND	FARO	35.93	35.93	-3.03	-3.03	SAE			s_2B [13981]	BASALT, ANDESITIC [13981]				MIOCENE [13981]					VOL					WR [13981]	52.7	0.54		16.62		2.61	6.52		10.8	6.68	0.15		0.28	1.72	0.05		0.92
[13981]	CONVERGENT MARGIN	BETIC-RIF OROGENIC BELT (GIBRALTAR ARC) / ALBORAN RIDGE / ALBORAN ISLAND	ACANTILADO DE LA CUEVA VIEJA	35.93	35.93	-3.03	-3.03	SAE			s_3B [13981]	BASALT, ANDESITIC [13981]				MIOCENE [13981]					VOL					WR [13981]	53.3	0.54		16.75		2.38	6.35		10.88	6.02	0.14		0.44	1.78	0.15		1.59
[13981]	CONVERGENT MARGIN	BETIC-RIF OROGENIC BELT (GIBRALTAR ARC) / ALBORAN RIDGE / ALBORAN ISLAND	ACANTILADOS DE LA COSTA	35.93	35.93	-3.03	-3.03	SAE			s_4B [13981]	BASALT, ANDESITIC [13981]				MIOCENE [13981]					VOL					WR [13981]	53.8	0.58		17.42		3.22	5.02		9.85	4.75	0.12		0.28	1.96	0.38		3.06
[13981]	CONVERGENT MARGIN	BETIC-RIF OROGENIC BELT (GIBRALTAR ARC) / ALBORAN RIDGE / ALBORAN ISLAND	MUELLE DE PONIENTE	35.93	35.93	-3.03	-3.03	SAE			s_5B [13981]	BASALT, ANDESITIC [13981]				MIOCENE [13981]					VOL					WR [13981]	53.3	0.51		20.7		2.61	3.76		10.82	3.7	0.05		0.42	2.15	0.25		1.74
[13981]	CONVERGENT MARGIN	BETIC-RIF OROGENIC BELT (GIBRALTAR ARC) / ALBORAN RIDGE / ALBORAN ISLAND	PUNTA DE LEVANTE	35.93	35.93	-3.03	-3.03	SAE			s_6B [13981]	BASALT, ANDESITIC [13981]				MIOCENE [13981]					VOL					WR [13981]	53.6	0.67		19.59		2.59	5.61		10.27	3.55	0.14		0.28	1.86	0.07		1.37
[13981]	CONVERGENT MARGIN	BETIC-RIF OROGENIC BELT (GIBRALTAR ARC) / ALBORAN RIDGE / ALBORAN ISLAND	PLAYA DE LEVANTE	35.93	35.93	-3.03	-3.03	SAE			s_7B [13981]	ANDESITE [13981]				MIOCENE [13981]					VOL					WR [13981]	53.4	0.54		21.7		2.46	4.46		11.3	3.07	0.11		0.22	1.94	0.15		1.02
[13981]	CONVERGENT MARGIN	BETIC-RIF OROGENIC BELT (GIBRALTAR ARC) / ALBORAN RIDGE / ALBORAN ISLAND	PUNTA DE LEVANTE	35.93	35.93	-3.03	-3.03	SAE			s_8B [13981]	ANDESITE [13981]				MIOCENE [13981]					VOL					WR [13981]	60.7	0.54		19.27		1.99	1.89		10.11	1.95	0.05		0.68	2.04	0.08		1.19
[13981]	CONVERGENT MARGIN	BETIC-RIF OROGENIC BELT (GIBRALTAR ARC) / ALBORAN RIDGE / ALBORAN ISLAND	PLAYA DE LEVANTE	35.93	35.93	-3.03	-3.03	SAE			s_9B [13981]	ANDESITE [13981]				MIOCENE [13981]					VOL					WR [13981]	62	0.47		16.23		4.03	1.79		8.51	2.25	0.08		0.35	1.88	0.03		1.9
[13981]	CONVERGENT MARGIN	BETIC-RIF OROGENIC BELT (GIBRALTAR ARC) / ALBORAN RIDGE / ALBORAN ISLAND	PUNTA DE LOS MORROS	35.93	35.93	-3.03	-3.03	SAE			s_10B [13981]	ANDESITE [13981]				MIOCENE [13981]					VOL					WR [13981]	59.4	0.55		19.16		2.71	2.05		10.11	2.02	0.1		0.48	2.32	0.14		0.61
[13981]	CONVERGENT MARGIN	BETIC-RIF OROGENIC BELT (GIBRALTAR ARC) / ALBORAN RIDGE / ALBORAN ISLAND	PUNTA DEL PEGOTE	35.93	35.93	-3.03	-3.03	SAE			s_11B [13981]	ANDESITE [13981]				MIOCENE [13981]					VOL					WR [13981]	58.6	0.65		19.42		3.28	2.5		9.55	2.02	0.03		0.52	2.3	0.1		1.22
[13981]	CONVERGENT MARGIN	BETIC-RIF OROGENIC BELT (GIBRALTAR ARC) / ALBORAN RIDGE / ALBORAN ISLAND	MUELLE DE PONIENTE	35.93	35.93	-3.03	-3.03	SAE			s_12B [13981]	BASALT, ANDESITIC [13981]				MIOCENE [13981]					VOL					WR [13981]	48.5	0.46		16.36		5.57	2.12		9.21	6.72	0.05		0.4	2.04	0.06		8.52
[13923]	CONVERGENT MARGIN	BETIC-RIF OROGENIC BELT (GIBRALTAR ARC) / BETIC CORDILLERA / NEOGENE ALBORAN VOLCANIC PROVINCE / TALLANTE	CABEZO NEGRO DE TALLANTE	37.6583	37.6583	-1.15	-1.15	SAE			s_1 [13923]	MEGACRYST, KAERSUTITE, XENOLITH [13923]									PER					WR [13923]	37.3	4.75		15.9				15.8	10.5	9.7	0.23		1.34	2.65
[13923]	CONVERGENT MARGIN	BETIC-RIF OROGENIC BELT (GIBRALTAR ARC) / BETIC CORDILLERA / NEOGENE ALBORAN VOLCANIC PROVINCE / TALLANTE	CABEZO NEGRO DE TALLANTE	37.6583	37.6583	-1.15	-1.15	SAE			s_8 [13923]	MEGACRYST, KAERSUTITE, XENOLITH [13923]									PER					WR [13923]	38	4.84		15.4				15.5	11.1	9.31	0.23		1.46	2.66
[16230]	CONVERGENT MARGIN	BETIC-RIF OROGENIC BELT (GIBRALTAR ARC) / BETIC CORDILLERA / NEOGENE ALBORAN VOLCANIC PROVINCE / LOS FRAILES FORMATION	PUNTA DE LOS FRAILES	36.7706	36.7706	-2.0733	-2.0733	SAE			s_ALM 71 [16230]	DACITE [16230]				MIOCENE [16230]					VOL					WR [16230]	62.6432	0.535995		15.0566		5.30148			5.51588	3.18673	0.0877083		1.83213	2.71	0.175417
[16230]	CONVERGENT MARGIN	BETIC-RIF OROGENIC BELT (GIBRALTAR ARC) / BETIC CORDILLERA / NEOGENE ALBORAN VOLCANIC PROVINCE / LOS FRAILES FORMATION	CERRO LA PALMA	36.7744	36.7744	-2.09	-2.09	SAE			s_ALM 49 [16230]	DACITE [16230]				MIOCENE [16230]					VOL					WR [16230]	63.7429	0.482304		14.4101		1.76878	2.63		5.35456	3.05	0.0590577		1.70283	3.02	0.108272
[16230]	CONVERGENT MARGIN	BETIC-RIF OROGENIC BELT (GIBRALTAR ARC) / BETIC CORDILLERA / NEOGENE ALBORAN VOLCANIC PROVINCE / LOS FRAILES FORMATION	CERRO DE LA PALMA	36.7698	36.7698	-2.0967	-2.0967	SAE			s_CG 309 [16230]	DACITE [16230]				MIOCENE [16230]					VOL					WR [16230]	63.1852	0.492848		14.6949		2.71062	2.18228		5.72308	3.29672	0.0603488		1.31762	2.60544	0.100581
[16230]	CONVERGENT MARGIN	BETIC-RIF OROGENIC BELT (GIBRALTAR ARC) / BETIC CORDILLERA / NEOGENE ALBORAN VOLCANIC PROVINCE / LOS FRAILES FORMATION	CERRO DE LA PALMA	36.7717	36.7717	-2.0917	-2.0917	SAE			s_ALM-48 [16230]	DACITE [16230]				MIOCENE [16230]					VOL					WR [16230]	66.2121	0.441349		13.77		0.771106	2.85		4.59984	1.96	0.0686543		2.19	3.09	0.127501
[16230]	CONVERGENT MARGIN	BETIC-RIF OROGENIC BELT (GIBRALTAR ARC) / BETIC CORDILLERA / NEOGENE ALBORAN VOLCANIC PROVINCE / LOS FRAILES FORMATION	CERRO DE LA PALMA	36.7736	36.7736	-2.0907	-2.0907	SAE			s_CG 308 [16230]	DACITE [16230]				MIOCENE [16230]					VOL					WR [16230]	64.4026	0.44894		13.7641		2.54832	2.32616		5.68318	3.3496	0.0816255		1.91	2.97729	0.0918287
[16230]	CONVERGENT MARGIN	BETIC-RIF OROGENIC BELT (GIBRALTAR ARC) / BETIC CORDILLERA / NEOGENE ALBORAN VOLCANIC PROVINCE	CASA DEL TOMATE	36.7747	36.7747	-2.0733	-2.0733	SAE			s_ALM 70 [16230]	DACITE [16230]				MIOCENE [16230]					VOL					WR [16230]	63.4022	0.578702		14.8991		5.29659			6.89538	2.62868	0.235404		1.52032	2.305	0.205979
[16230]	CONVERGENT MARGIN	BETIC-RIF OROGENIC BELT (GIBRALTAR ARC) / BETIC CORDILLERA / NEOGENE ALBORAN VOLCANIC PROVINCE	CASA DEL TOMATE	36.7742	36.7742	-2.075	-2.075	SAE			s_ALM 72 [16230]	DACITE [16230]				MIOCENE [16230]					VOL					WR [16230]	62.84	0.805722		15.181		5.91			7.01567	2.38769	0.147388		1.24	2.72177	0.186692
[16230]	CONVERGENT MARGIN	BETIC-RIF OROGENIC BELT (GIBRALTAR ARC) / BETIC CORDILLERA / NEOGENE ALBORAN VOLCANIC PROVINCE / CASA DEL TOMATE FORMATION	COLLADO LAS GRAJOS	36.7779	36.7779	-2.07	-2.07	SAE			s_CG 352 [16230]	DACITE [16230]				MIOCENE [16230]					VOL					WR [16230]	71.2	0.128558		12.18		1.18512	0.598007		1.768	1.66161	0.0593342		1.59	2.65	0.0197781
[16230]	CONVERGENT MARGIN	BETIC-RIF OROGENIC BELT (GIBRALTAR ARC) / BETIC CORDILLERA / NEOGENE ALBORAN VOLCANIC PROVINCE / CASA DEL TOMATE FORMATION	COLLADO LAS GRAJOS	36.7786	36.7786	-2.0703	-2.0703	SAE			s_ALM 69 [16230]	DACITE [16230]				MIOCENE [16230]					VOL					WR [16230]	71.6347	0.102695		12.6689		1.73649			1.77383	1.51242	0.0280078		1.45641	2.38067	0.0280078
[16230]	CONVERGENT MARGIN	BETIC-RIF OROGENIC BELT (GIBRALTAR ARC) / BETIC CORDILLERA / NEOGENE ALBORAN VOLCANIC PROVINCE / CERRO LA PALMA FORMATION	CERRO DE LA PALMA	36.7744	36.7744	-2.09	-2.09	SAE			s_ALM-44 [16230]	ANDESITE, BASALTIC [16230]				MIOCENE [16230]					VOL					WR [16230]	55.8949	0.687998		16.8265		3.42539	4.89		8.87518	4.79	0.1376		0.874741	2.46	0.117943
[16230]	CONVERGENT MARGIN	BETIC-RIF OROGENIC BELT (GIBRALTAR ARC) / BETIC CORDILLERA / NEOGENE ALBORAN VOLCANIC PROVINCE / CERRO LA PALMA FORMATION	CERRO DE LA PALMA	36.7733	36.7733	-2.0903	-2.0903	SAE			s_ALM-45 [16230]	ANDESITE, BASALTIC [16230]				MIOCENE [16230]					VOL					WR [16230]	54.4067	0.699669		17.3833		2.42344	6.21		9.36177	5.28	0.147817		0.709524	2.36	0.108399
[16230]	CONVERGENT MARGIN	BETIC-RIF OROGENIC BELT (GIBRALTAR ARC) / BETIC CORDILLERA / NEOGENE ALBORAN VOLCANIC PROVINCE / CERRO LA PALMA FORMATION	CERRO DE LA PALMA	36.7739	36.7739	-2.0911	-2.0911	SAE			s_ALM-46 [16230]	ANDESITE, BASALTIC [16230]				MIOCENE [16230]					VOL					WR [16230]	55.3516	0.694284		17.2162		3.75407	5.01		9.50868	4.77	0.150931		0.925712	2.29	0.130807
[16230]	CONVERGENT MARGIN	BETIC-RIF OROGENIC BELT (GIBRALTAR ARC) / BETIC CORDILLERA / NEOGENE ALBORAN VOLCANIC PROVINCE / CERRO LA PALMA FORMATION	CERRO DE LA PALMA	36.7746	36.7746	-0.0901	-0.0901	SAE			s_CG 307 [16230]	ANDESITE, BASALTIC [16230]				MIOCENE [16230]					VOL					WR [16230]	56.6627	0.720671		16.3352		4.35395	3.87165		8.56798	4.91814	0.130121		1.05098	2.44459	0.130121
[7692][13411][18511]	CONVERGENT MARGIN	BETIC-RIF OROGENIC BELT (GIBRALTAR ARC) / ALBORAN RIDGE / ALBORAN ISLAND		35.93	35.93	-3.03	-3.03	SAE			s_2004 [7692]	ANDESITE, BASALTIC [7692] / BASALT [18511]				NEOGENE [7692] / MIOCENE [13411]					VOL					WR [7692]	54.41	0.59		19.67		3.32	4.84	7.64	10.33	3.02	0.15		0.25	2.13	0.13		1.8
[7692][13411][18511]	CONVERGENT MARGIN	BETIC-RIF OROGENIC BELT (GIBRALTAR ARC) / ALBORAN RIDGE / ALBORAN ISLAND		35.93	35.93	-3.03	-3.03	SAE			s_2005 [7692]	ANDESITE, BASALTIC [7692] / BASALT [18511]				NEOGENE [7692] / MIOCENE [13411]					VOL					WR [7692]	54.21	0.55		16.59		2.77	6.41	8.21	10.76	6.14	0.18		0.22	1.86	0.1		0.39
[7847][18511]	CONVERGENT MARGIN	BETIC-RIF OROGENIC BELT (GIBRALTAR ARC) / ALBORAN RIDGE / ALBORAN ISLAND		35.93	35.93	-3.03	-3.03	SAE			s_ALB-1 [7847]	DACITE [7847] / BASALT, HYPERSTHENE [18511]				NEOGENE [7847] / MIOCENE [18511]					VOL					WR [7847]	61.9	0.47		17.4		2.69	3.23	4.97	8.79	1.46	0.07		0.39	2.15	0.09	1.67				0.11
[7692][7847]	CONVERGENT MARGIN	BETIC-RIF OROGENIC BELT (GIBRALTAR ARC) / YUSUF RIDGE / DREDGE LSGM-9		35.9	36	-2	-3	SAQ			s_CYA3-11 [7692]	RHYOLITE [7692]				NEOGENE [7692]					VOL					WR [7692]	68.44	0.23		14.73				1.88	2.36	0.42	0.04		4.11	3.66	0.05	3.67				0.04
[7847][7692]	CONVERGENT MARGIN	BETIC-RIF OROGENIC BELT (GIBRALTAR ARC) / YUSUF RIDGE / DREDGE LSGM-9		35.9	36	-2	-3	SAQ			s_CYA5-1 [7847]	ANDESITE [7847]				NEOGENE [7847]					VOL					WR [7847]	58.7	0.47		15.2				7.43	8.03	5.47	0.12		0.3	2.28	0.04	1.42				0.02
[7692][7847]	CONVERGENT MARGIN	BETIC-RIF OROGENIC BELT (GIBRALTAR ARC) / YUSUF RIDGE / DREDGE LSGM-9		35.9	36	-2	-3	SAQ			s_CYA5-4 [7692]	ANDESITE, BASALTIC [7692]				NEOGENE [7692]					VOL					WR [7692]	52.02	0.78		19.31				7.23	10.51	4.2	0.08		0.46	2.42	0.27	2.18				0.04
[17537]	CONVERGENT MARGIN	BETIC-RIF OROGENIC BELT (GIBRALTAR ARC) / BETIC CORDILLERA / NEOGENE ALBORAN VOLCANIC PROVINCE / TALLANTE		37.65	37.65	-1.15	-1.15	SAE			s_TL 29 [17537]	METAPELITE [17537]									MET					WR [17537]	66.88	0.48		19.71				8.4	0.31	1.5	0.07		0.13	0.13	0.01
[17537]	CONVERGENT MARGIN	BETIC-RIF OROGENIC BELT (GIBRALTAR ARC) / BETIC CORDILLERA / NEOGENE ALBORAN VOLCANIC PROVINCE / TALLANTE		37.65	37.65	-1.15	-1.15	SAE			s_TL 203 [17537]	METAPELITE [17537]									MET					WR [17537]	75.65	0.04		14.91				4.1	1.48	1	0.07		0.14	1.57	0.01
[17537]	CONVERGENT MARGIN	BETIC-RIF OROGENIC BELT (GIBRALTAR ARC) / BETIC CORDILLERA / NEOGENE ALBORAN VOLCANIC PROVINCE / TALLANTE		37.65	37.65	-1.15	-1.15	SAE			s_TL 380 [17537]	METAPELITE [17537]									MET					WR [17537]	74.21	0.09		14.19				5.89	1.78	1.23	0.08		0.12	1.25	0.04
[17537]	CONVERGENT MARGIN	BETIC-RIF OROGENIC BELT (GIBRALTAR ARC) / BETIC CORDILLERA / NEOGENE ALBORAN VOLCANIC PROVINCE / TALLANTE		37.65	37.65	-1.15	-1.15	SAE			s_TL 10 [17537]	METAGABBRO [17537]									MET					WR [17537]	57.03	1.37		19.38				5.5	5.42	2.97	0.14		0.78	6.45	0.06
[17537]	CONVERGENT MARGIN	BETIC-RIF OROGENIC BELT (GIBRALTAR ARC) / BETIC CORDILLERA / NEOGENE ALBORAN VOLCANIC PROVINCE / TALLANTE		37.65	37.65	-1.15	-1.15	SAE			s_TL 381 [17537]	METAGABBRO [17537]									MET					WR [17537]	52.92	0.16		22.99				4.09	9.74	4.67	0.08		0.22	4.5	0.01
[13328][15032]	CONVERGENT MARGIN	BETIC-RIF OROGENIC BELT (GIBRALTAR ARC) / BETIC CORDILLERA / NEOGENE ALBORAN VOLCANIC PROVINCE / TALLANTE		37.65	37.65	-1.15	-1.15	SAE			s_TL 1 [13328]	HARZBURGITE, XENOLITH [13328]									PER				HE3_HE4(R/R(A)) from ORTHOPYROXENE [15032]	WR [13328] / MIN [15032]	44.15	0.06		1.35				7.83	1.32	44.81	0.11		0.03	0	0
[13328]	CONVERGENT MARGIN	BETIC-RIF OROGENIC BELT (GIBRALTAR ARC) / BETIC CORDILLERA / NEOGENE ALBORAN VOLCANIC PROVINCE / TALLANTE		37.65	37.65	-1.15	-1.15	SAE			s_TL 14 [13328]	LHERZOLITE, XENOLITH [13328]									PER					WR [13328]	45.55	0.1		2.89				7.9	2.83	40.49	0.12		0.01	0.11	0
[13328][15032]	CONVERGENT MARGIN	BETIC-RIF OROGENIC BELT (GIBRALTAR ARC) / BETIC CORDILLERA / NEOGENE ALBORAN VOLCANIC PROVINCE / TALLANTE		37.65	37.65	-1.15	-1.15	SAE			s_TL 15 [13328]	HARZBURGITE, XENOLITH [13328]									PER				HE3_HE4(R/R(A)) from OLIVINE [15032]	WR [13328] / MIN [15032]	44.34	0.03		0.77				7.45	1.07	45.91	0.11		0	0	0
[13328][15032]	CONVERGENT MARGIN	BETIC-RIF OROGENIC BELT (GIBRALTAR ARC) / BETIC CORDILLERA / NEOGENE ALBORAN VOLCANIC PROVINCE / TALLANTE		37.65	37.65	-1.15	-1.15	SAE			s_TL 16 [13328]	LHERZOLITE, XENOLITH [13328] / HARZBURGITE, XENOLITH [15032]									PER				HE3_HE4(R/R(A)) from OLIVINE [15032]	WR [13328] / MIN [15032]	44.51	0.02		1.31				7.61	1.64	44.6	0.12		0.01	0	0
[13328]	CONVERGENT MARGIN	BETIC-RIF OROGENIC BELT (GIBRALTAR ARC) / BETIC CORDILLERA / NEOGENE ALBORAN VOLCANIC PROVINCE / TALLANTE		37.65	37.65	-1.15	-1.15	SAE			s_TL 20 [13328]	LHERZOLITE, XENOLITH [13328]									PER					WR [13328]	45.16	0.11		3.03				8.53	2.96	39.92	0.13		0.01	0.14	0
[13328][15032]	CONVERGENT MARGIN	BETIC-RIF OROGENIC BELT (GIBRALTAR ARC) / BETIC CORDILLERA / NEOGENE ALBORAN VOLCANIC PROVINCE / TALLANTE		37.65	37.65	-1.15	-1.15	SAE			s_TL 22 [13328]	LHERZOLITE, XENOLITH [13328] / HARZBURGITE, XENOLITH [15032]									PER				HE3_HE4(R/R(A)) from OLIVINE [15032]	WR [13328] / MIN [15032]	45.02	0.04		1.26				8.19	1.48	43.88	0.12		0.01	0	0
[15032]	CONVERGENT MARGIN	BETIC-RIF OROGENIC BELT (GIBRALTAR ARC) / BETIC CORDILLERA / NEOGENE ALBORAN VOLCANIC PROVINCE / TALLANTE		37.65	37.65	-1.15	-1.15	SAE			s_TL 23 [15032]	HARZBURGITE, XENOLITH [15032]									PER				HE3_HE4(R/R(A)) from OLIVINE [15032]	MIN [15032]
[13328][15032]	CONVERGENT MARGIN	BETIC-RIF OROGENIC BELT (GIBRALTAR ARC) / BETIC CORDILLERA / NEOGENE ALBORAN VOLCANIC PROVINCE / TALLANTE		37.65	37.65	-1.15	-1.15	SAE			s_TL 24 [13328]	HARZBURGITE, XENOLITH [13328]									PER				HE3_HE4(R/R(A)) from ORTHOPYROXENE [15032]	WR [13328] / MIN [15032]	43.82	0.08		1.3				7.79	1.09	45.54	0.11		0.02	0	0
[13328][15032]	CONVERGENT MARGIN	BETIC-RIF OROGENIC BELT (GIBRALTAR ARC) / BETIC CORDILLERA / NEOGENE ALBORAN VOLCANIC PROVINCE / TALLANTE		37.65	37.65	-1.15	-1.15	SAE			s_TL 26 [13328]	LHERZOLITE, XENOLITH [13328]									PER				HE3_HE4(R/R(A)) from OLIVINE [15032]	WR [13328] / MIN [15032]	44.42	0.1		2.82				7.95	2.57	41.68	0.12		0.01	0.08	0
[13328][15032]	CONVERGENT MARGIN	BETIC-RIF OROGENIC BELT (GIBRALTAR ARC) / BETIC CORDILLERA / NEOGENE ALBORAN VOLCANIC PROVINCE / TALLANTE		37.65	37.65	-1.15	-1.15	SAE			s_TL 32 [13328]	LHERZOLITE, XENOLITH [13328]									PER				HE3_HE4(R/R(A)) from OLIVINE [15032]	WR [13328] / MIN [15032]	44.82	0.1		2.58				8.63	2.37	41.21	0.12		0.01	0	0
[13328]	CONVERGENT MARGIN	BETIC-RIF OROGENIC BELT (GIBRALTAR ARC) / BETIC CORDILLERA / NEOGENE ALBORAN VOLCANIC PROVINCE / TALLANTE		37.65	37.65	-1.15	-1.15	SAE			s_TL 45 [13328]	LHERZOLITE, XENOLITH [13328]									PER					WR [13328]	45.66	0.13		3.85				7.78	3.23	38.91	0.12		0.01	0.29	0
[13328][15032]	CONVERGENT MARGIN	BETIC-RIF OROGENIC BELT (GIBRALTAR ARC) / BETIC CORDILLERA / NEOGENE ALBORAN VOLCANIC PROVINCE / TALLANTE		37.65	37.65	-1.15	-1.15	SAE			s_TL 52 [13328]	HARZBURGITE, XENOLITH [13328]									PER				HE3_HE4(R/R(A)) from OLIVINE [15032]	WR [13328] / MIN [15032]	43.66	0.01		0.61				7.11	0.43	47.81	0.11		0.01	0	0
[13328][15032]	CONVERGENT MARGIN	BETIC-RIF OROGENIC BELT (GIBRALTAR ARC) / BETIC CORDILLERA / NEOGENE ALBORAN VOLCANIC PROVINCE / TALLANTE		37.65	37.65	-1.15	-1.15	SAE			s_TL 53 [13328]	LHERZOLITE, XENOLITH [13328]									PER				HE3_HE4(R/R(A)) from OLIVINE [15032]	WR [13328] / MIN [15032]	44.58	0.05		1.51				7.6	2.68	43.32	0.12		0	0	0
[13328]	CONVERGENT MARGIN	BETIC-RIF OROGENIC BELT (GIBRALTAR ARC) / BETIC CORDILLERA / NEOGENE ALBORAN VOLCANIC PROVINCE / TALLANTE		37.65	37.65	-1.15	-1.15	SAE			s_TL 8 [13328]	ORTHOPYROXENITE, OLIVINE, XENOLITH [13328]									PER					WR [13328]	49.15	0.41		6.59				8.73	2.25	32.55	0.13		0.01	0	0
[19292]	CONVERGENT MARGIN	BETIC-RIF OROGENIC BELT (GIBRALTAR ARC) / BETIC CORDILLERA / NEOGENE ALBORAN VOLCANIC PROVINCE / TALLANTE		37.65	37.65	-1.15	-1.15	SAE			s_TL29 [19292]	NOT GIVEN [19292]									SED					WR [19292]
[18511]	CONVERGENT MARGIN	BETIC-RIF OROGENIC BELT (GIBRALTAR ARC) / BETIC CORDILLERA / NEOGENE ALBORAN VOLCANIC PROVINCE	LA VIUDA, CABO DE GATA	37.8	37.8	-1.5	-1.5	SAE			s_78-11 (CG 4) [18511]	ANDESITE, BASALTIC [18511]				MIOCENE [18511]					VOL					WR [18511]	56.4	0.68		16.2				7.02	8.49	4.81	0.13		1.34	2.29	0.13
[18511]	CONVERGENT MARGIN	BETIC-RIF OROGENIC BELT (GIBRALTAR ARC) / BETIC CORDILLERA / NEOGENE ALBORAN VOLCANIC PROVINCE	SAN JOSE, CABO DE GATA	36.77	36.77	-2.12	-2.12	SAE			s_CG 1 (78-10A) [18511]	NOT GIVEN [18511]				MIOCENE [18511]					PLU					WR [18511]	71.7	0.18		14				1.8	2.94	0.6	0.03		2.71	3.27	0.05
[18511]	CONVERGENT MARGIN	BETIC-RIF OROGENIC BELT (GIBRALTAR ARC) / BETIC CORDILLERA / NEOGENE ALBORAN VOLCANIC PROVINCE	SERRATA, CABO DE GATA	37.4	37.4	-1.6	-1.6	SAE			s_7CG 9 (9-213) [18511]	BASALT [18511]				MIOCENE [18511]					VOL					WR [18511]	47.6	0.63		16.7				7.29	6.88	7.98	0.11		2.45	1.78	0.1
[18511]	CONVERGENT MARGIN	BETIC-RIF OROGENIC BELT (GIBRALTAR ARC) / BETIC CORDILLERA / NEOGENE ALBORAN VOLCANIC PROVINCE	MESA ROLDAN, CABO DE GATA	36.95	36.95	-1.92	-1.92	SAE			s_CG 2 (78-13) [18511]	ANDESITE, BASALTIC [18511]				MIOCENE [18511]					VOL					WR [18511]	55.8	0.45		15.9				5.49	5.19	3.62	0.11		1.18	1.97	0.1
[18511]	CONVERGENT MARGIN	BETIC-RIF OROGENIC BELT (GIBRALTAR ARC) / BETIC CORDILLERA / NEOGENE ALBORAN VOLCANIC PROVINCE	MORO DE MATEO, CABO DE GATA	36.8	36.8	-2.1	-2.1	SAE			s_CG 3 (78-6) [18511]	TRACHYANDESITE [18511]				MIOCENE [18511]					VOL					WR [18511]	63.5	0.52		15.2				2.97	4.08	1.01	0.06		5.39	1.9	0.11
[18511]	CONVERGENT MARGIN	BETIC-RIF OROGENIC BELT (GIBRALTAR ARC) / BETIC CORDILLERA / NEOGENE ALBORAN VOLCANIC PROVINCE	TORRECILLA, CABO DE GATA	37.6	37.6	-2.5	-2.5	SAE			s_CG 6 (79-227) [18511]	TRACHYDACITE [18511]				MIOCENE [18511]					VOL					WR [18511]	62.3	0.45		15				4.5	0.32	1.22	0.46		9.44	0.16	0.11
[18511]	CONVERGENT MARGIN	BETIC-RIF OROGENIC BELT (GIBRALTAR ARC) / BETIC CORDILLERA / NEOGENE ALBORAN VOLCANIC PROVINCE	CANADILLAS, CABO DE GATA	37.4	37.4	-1.6	-1.6	SAE			s_CG 7 (79-229) [18511]	DACITE [18511]				MIOCENE [18511]					VOL					WR [18511]	68.5	0.37		13.6				2.25	0.76	1.05	0.03		5.25	2.12	0.07
[18511]	CONVERGENT MARGIN	BETIC-RIF OROGENIC BELT (GIBRALTAR ARC) / BETIC CORDILLERA / NEOGENE ALBORAN VOLCANIC PROVINCE	Q. CALAS, CABO DE GATA	37.4	37.4	-1.6	-1.6	SAE			s_CG 8 (74-255) [18511]	ANDESITE [18511]				MIOCENE [18511]					VOL					WR [18511]	59.5	0.56		15.3				5.04	5.9	4.71	0.09		2.18	2.71	0.15
[9974][12849]	CONVERGENT MARGIN	BETIC-RIF OROGENIC BELT (GIBRALTAR ARC) / BETIC CORDILLERA / NEOGENE ALBORAN VOLCANIC PROVINCE / VERA	RIO ANTAS	37.25	37.25	-1.67	-1.67	SAE			s_SP011 [9974]	NOT GIVEN [9974] / LAMPROITE [12849]	6000000 [12849]	9000000 [12849]		NEOGENE [9974] / MIOCENE [12849]					VOL					WR [9974]	66.5	1.45		9.82				3.23	2.25	2.68	0.03		7.34	1.11	0.54
[10165]	CONVERGENT MARGIN	BETIC-RIF OROGENIC BELT (GIBRALTAR ARC) / BETIC CORDILLERA / NEOGENE ALBORAN VOLCANIC PROVINCE / ALJORRA	CERRO DE LA CABEZUELA	37.7	37.7	-1.08	-1.08	SAE			s_SP-034 [10165]	LAMPROITE [10165]				CENOZOIC [10165]					VOL					WR [10165]
[9974][12849]	CONVERGENT MARGIN	BETIC-RIF OROGENIC BELT (GIBRALTAR ARC) / BETIC CORDILLERA / NEOGENE ALBORAN VOLCANIC PROVINCE / ZENETA	CABEZO NEGRO	38	38	-0.97	-0.97	SAE			s_SP035 [9974] / s_SP 035 [12849]	NOT GIVEN [9974] / LAMPROITE [12849]	6000000 [12849]	9000000 [12849]		NEOGENE [9974] / MIOCENE [12849]					VOL					WR [9974]	64.7	1.06		12.5				2.47	3.69	2.38	0.04		7.18	1.98	0.89
[9974][10165]	CONVERGENT MARGIN	BETIC-RIF OROGENIC BELT (GIBRALTAR ARC) / BETIC CORDILLERA / NEOGENE ALBORAN VOLCANIC PROVINCE / ZENETA	CABEZO NEGRO, DIKE	38	38	-0.97	-0.97	SAE			s_SP039 [9974] / s_SP-039 [10165]	NOT GIVEN [9974] / LAMPROITE [10165]				NEOGENE [9974] / CENOZOIC [10165]					VOL					WR [9974]	68	1.03		12.6				1.73	2.42	2.01	0.01		7.06	1.99	0.89
[9974][12849]	CONVERGENT MARGIN	BETIC-RIF OROGENIC BELT (GIBRALTAR ARC) / BETIC CORDILLERA / NEOGENE ALBORAN VOLCANIC PROVINCE / ZENETA	CABEZO NEGRO, DIKE	38	38	-0.97	-0.97	SAE			s_SP040 [9974] / s_SP 040 [12849]	NOT GIVEN [9974] / LAMPROITE [12849]	6000000 [12849]	9000000 [12849]		NEOGENE [9974] / MIOCENE [12849]					VOL					WR [9974]	68.5	1.01		12.3				1.92	2.32	1.73	0.03		7.28	2.01	0.91
[12849][10165]	CONVERGENT MARGIN	BETIC-RIF OROGENIC BELT (GIBRALTAR ARC) / BETIC CORDILLERA / NEOGENE ALBORAN VOLCANIC PROVINCE / FORTUNA	CABECITOS NEGROS	38.18	38.18	-1.12	-1.12	SAE			s_SP 044 [12849] / s_SP-044 [10165]	LAMPROITE [12849]	6000000 [12849]	9000000 [12849]		MIOCENE [12849] / CENOZOIC [10165]					VOL					WR [12849]
[9974][12849][10165]	CONVERGENT MARGIN	BETIC-RIF OROGENIC BELT (GIBRALTAR ARC) / BETIC CORDILLERA / NEOGENE ALBORAN VOLCANIC PROVINCE / FORTUNA	CABECITOS NEGROS	38.18	38.18	-1.12	-1.12	SAE			s_SP049 [9974] / s_SP 049 [12849] / s_SP-049 [10165]	NOT GIVEN [9974] / LAMPROITE [12849]	6000000 [12849]	9000000 [12849]		NEOGENE [9974] / MIOCENE [12849] / CENOZOIC [10165]					VOL					WR [9974]	57.4	1.46		12				5.26	2.87	9.27	0.07		6.84	1.36	0.75
[9974][12849]	CONVERGENT MARGIN	BETIC-RIF OROGENIC BELT (GIBRALTAR ARC) / BETIC CORDILLERA / NEOGENE ALBORAN VOLCANIC PROVINCE / FORTUNA	CABECITOS NEGROS	38.18	38.18	-1.12	-1.12	SAE			s_SP050 [9974] / s_SP 050 [12849]	NOT GIVEN [9974] / LAMPROITE [12849]	6000000 [12849]	9000000 [12849]		NEOGENE [9974] / MIOCENE [12849]					VOL					WR [9974]	57.5	1.45		11.8				5.3	2.93	9.15	0.07		6.84	1.14	0.79
[9974][12849][10165]	CONVERGENT MARGIN	BETIC-RIF OROGENIC BELT (GIBRALTAR ARC) / BETIC CORDILLERA / NEOGENE ALBORAN VOLCANIC PROVINCE / JUMILLA	ROAD TO HELLIN, NEAR KM 14	38.48	38.48	-1.28	-1.28	SAE			s_SP055 [9974] / s_SP-055 [12849]	NOT GIVEN [9974] / LAMPROITE [12849]	6000000 [12849]	9000000 [12849]		NEOGENE [9974] / MIOCENE [12849] / CENOZOIC [10165]					VOL					WR [9974]	53.4	1.44		9.88				5.41	4.86	12.8	0.07		6.54	1.9	0.98
[9974][10165]	CONVERGENT MARGIN	BETIC-RIF OROGENIC BELT (GIBRALTAR ARC) / BETIC CORDILLERA / NEOGENE ALBORAN VOLCANIC PROVINCE / CANCARIX	SIERRA DE CABRAS, DIKE	38.42	38.42	-1.58	-1.58	SAE			s_SP067 [9974] / s_SP-067 [10165]	NOT GIVEN [9974] / LAMPROITE [10165]				NEOGENE [9974] / CENOZOIC [10165]					VOL					WR [9974]	55.8	1.52		10				4.83	3.41	12.3	0.07		8.78	1.18	0.98
[9974][12849][10165]	CONVERGENT MARGIN	BETIC-RIF OROGENIC BELT (GIBRALTAR ARC) / BETIC CORDILLERA / NEOGENE ALBORAN VOLCANIC PROVINCE / CALASPARRA	CERRO NEGRO QUARRY	38.23	38.23	-1.7	-1.7	SAE			s_SP077 [9974] / s_SP-077 [12849]	NOT GIVEN [9974] / LAMPROITE [12849]	6000000 [12849]	9000000 [12849]		NEOGENE [9974] / MIOCENE [12849] / CENOZOIC [10165]					VOL					WR [9974]	54.6	1.75		9.52				5.09	2.87	13.3	0.07		8.86	0.69	0.95
[9974][12849]	CONVERGENT MARGIN	BETIC-RIF OROGENIC BELT (GIBRALTAR ARC) / BETIC CORDILLERA / NEOGENE ALBORAN VOLCANIC PROVINCE / CALASPARRA	CERRO NEGRO QUARRY	38.23	38.23	-1.7	-1.7	SAE			s_SP078 [9974] / s_SP 078 [12849]	NOT GIVEN [9974] / LAMPROITE [12849]	6000000 [12849]	9000000 [12849]		NEOGENE [9974] / MIOCENE [12849]					VOL					WR [9974]	53.6	1.71		9.41				5.16	2.9	14.6	0.07		8.58	0.64	1.13
[9974][10165]	CONVERGENT MARGIN	BETIC-RIF OROGENIC BELT (GIBRALTAR ARC) / BETIC CORDILLERA / NEOGENE ALBORAN VOLCANIC PROVINCE	PUEBLA DE MULA, DIKE	38.03	38.03	-1.45	-1.45	SAE			s_SP081 [9974] / s_SP-081 [10165]	NOT GIVEN [9974] / LAMPROITE [10165]				NEOGENE [9974] / CENOZOIC [10165]					VOL					WR [9974]	57.8	1.52		12.1				5.72	3.54	3.24	0.06		8.34	1.66	1.34
[18044]	CONVERGENT MARGIN	BETIC-RIF OROGENIC BELT (GIBRALTAR ARC) / BETIC CORDILLERA / NEOGENE ALBORAN VOLCANIC PROVINCE	SOCOVOS FAULT	38.26	38.26	-1.8	-1.8	SAE			s_09LA-12 [18044]	LAMPROITE [18044]				MIOCENE [18044]					VOL					WR [18044]	57	1.78		9.9				4.32	2.84	10.7	0.05		8.9	0.31	1.18
[18044]	CONVERGENT MARGIN	BETIC-RIF OROGENIC BELT (GIBRALTAR ARC) / BETIC CORDILLERA / NEOGENE ALBORAN VOLCANIC PROVINCE	SOCOVOS FAULT	38.2467	38.2467	-1.75	-1.75	SAE			s_09LA-7 [18044]	LAMPROITE [18044]				MIOCENE [18044]					VOL					WR [18044]	55.4	1.71		10.6				4.95	3.56	8.8	0.06		10.2	0.47	1.43
[18044]	CONVERGENT MARGIN	BETIC-RIF OROGENIC BELT (GIBRALTAR ARC) / BETIC CORDILLERA / NEOGENE ALBORAN VOLCANIC PROVINCE	SOCOVOS FAULT	38.2417	38.2417	-1.7183	-1.7183	SAE			s_09LA-11 [18044]	LAMPROITE [18044]				MIOCENE [18044]					VOL					WR [18044]	56.2	1.64		9.5				4.77	2.69	12	0.07		9.9	0.22	1.12
[18044]	CONVERGENT MARGIN	BETIC-RIF OROGENIC BELT (GIBRALTAR ARC) / BETIC CORDILLERA / NEOGENE ALBORAN VOLCANIC PROVINCE	SOCOVOS FAULT	38.235	38.235	-1.71	-1.71	SAE			s_09LA-10 [18044]	LAMPROITE [18044]				MIOCENE [18044]					VOL					WR [18044]	56.6	1.73		9.9				4.59	3.49	9.2	0.05		9.3	0.65	1.08
[18044]	CONVERGENT MARGIN	BETIC-RIF OROGENIC BELT (GIBRALTAR ARC) / BETIC CORDILLERA / NEOGENE ALBORAN VOLCANIC PROVINCE	SOCOVOS FAULT	38.2317	38.2317	-1.6967	-1.6967	SAE			s_DC-06 [18044]	LAMPROITE [18044]				MIOCENE [18044]					VOL					WR [18044]	57	1.68		9.8				4.5	2.91	10.6	0.06		10	0.66	0.96
[18044]	CONVERGENT MARGIN	BETIC-RIF OROGENIC BELT (GIBRALTAR ARC) / BETIC CORDILLERA / NEOGENE ALBORAN VOLCANIC PROVINCE	SOCOVOS FAULT	38.2267	38.2267	-1.6733	-1.6733	SAE			s_09LA-8 [18044]	LAMPROITE [18044]				MIOCENE [18044]					VOL					WR [18044]	59.8	1.64		9.7				3.78	5.4	4.8	0.06		9.7	0.6	0.93
[18044]	CONVERGENT MARGIN	BETIC-RIF OROGENIC BELT (GIBRALTAR ARC) / BETIC CORDILLERA / NEOGENE ALBORAN VOLCANIC PROVINCE	SOCOVOS FAULT	38.2267	38.2267	-1.67	-1.67	SAE			s_09-LA-9 [18044]	LAMPROITE [18044]				MIOCENE [18044]					VOL					WR [18044]	55	1.67		10.4				5.13	5.7	6.8	0.07		9.8	0.39	1.57
[18044]	CONVERGENT MARGIN	BETIC-RIF OROGENIC BELT (GIBRALTAR ARC) / BETIC CORDILLERA / NEOGENE ALBORAN VOLCANIC PROVINCE	SOCOVOS FAULT	38.215	38.215	-1.6267	-1.6267	SAE			s_08LA-9 [18044]	LAMPROITE [18044]				MIOCENE [18044]					VOL					WR [18044]	54.6	1.55		8.4				4.5	3.62	12.1	0.07		9	0.95	1.52
[18044]	CONVERGENT MARGIN	BETIC-RIF OROGENIC BELT (GIBRALTAR ARC) / BETIC CORDILLERA / NEOGENE ALBORAN VOLCANIC PROVINCE	SOCOVOS FAULT	38.2217	38.2217	-1.6167	-1.6167	SAE			s_08LA-14D [18044]	LAMPROITE [18044]				MIOCENE [18044]					VOL					WR [18044]	57.1	1.67		9.8				4.68	3.06	11	0.06		6.7	1.96	1.03
[18044]	CONVERGENT MARGIN	BETIC-RIF OROGENIC BELT (GIBRALTAR ARC) / BETIC CORDILLERA / NEOGENE ALBORAN VOLCANIC PROVINCE	SOCOVOS FAULT	38.22	38.22	-1.595	-1.595	SAE			s_DC-22 [18044]	LAMPROITE [18044]				MIOCENE [18044]					VOL					WR [18044]	56	1.62		9.6				4.77	2.06	11.3	0.05		9.6	0.61	1.15
[18044]	CONVERGENT MARGIN	BETIC-RIF OROGENIC BELT (GIBRALTAR ARC) / BETIC CORDILLERA / NEOGENE ALBORAN VOLCANIC PROVINCE	SOCOVOS FAULT	38.2133	38.2133	-1.5783	-1.5783	SAE			s_DC-24 [18044]	LAMPROITE [18044]				MIOCENE [18044]					VOL					WR [18044]	54.6	1.41		8.6				4.41	3.61	12.5	0.07		8.8	1.6	1.34
[18044]	CONVERGENT MARGIN	BETIC-RIF OROGENIC BELT (GIBRALTAR ARC) / BETIC CORDILLERA / NEOGENE ALBORAN VOLCANIC PROVINCE	MORATELLA-CEHEGIN	38.1417	38.1417	-1.8	-1.8	SAE			s_PU-1 [18044]	LAMPROITE [18044]				MIOCENE [18044]					VOL					WR [18044]	55.5	1.68		8.3				5.04	3.5	13.3	0.04		8	0.78	1.13
[18044]	CONVERGENT MARGIN	BETIC-RIF OROGENIC BELT (GIBRALTAR ARC) / BETIC CORDILLERA / NEOGENE ALBORAN VOLCANIC PROVINCE	MORATELLA-CEHEGIN	38.1517	38.1517	-1.8217	-1.8217	SAE			s_TA-6 [18044]	LAMPROITE [18044]				MIOCENE [18044]					VOL					WR [18044]	55.5	1.96		9.8				4.95	4.66	9.9	0.04		9.3	0.47	0.97
[14754]	CONVERGENT MARGIN	BETIC-RIF OROGENIC BELT (GIBRALTAR ARC) / BETIC CORDILLERA / NEOGENE ALBORAN VOLCANIC PROVINCE / VIUDA FORMATION	CALASPARA	38.23	38.23	-1.7	-1.7	SAE			s_03CS01 [14754]	LAMPROITE [14754]	8000000 [14754]	8000000 [14754]		MIOCENE [14754]					VOL					WR [14754]
[14754]	CONVERGENT MARGIN	BETIC-RIF OROGENIC BELT (GIBRALTAR ARC) / BETIC CORDILLERA / NEOGENE ALBORAN VOLCANIC PROVINCE / VIUDA FORMATION	MAZARON	37.6	37.6	-1.32	-1.32	SAE			s_03MZ01 [14754]	LAMPROITE [14754]	8190000 [14754]	8190000 [14754]		MIOCENE [14754]					VOL					WR [14754]
[14754]	CONVERGENT MARGIN	BETIC-RIF OROGENIC BELT (GIBRALTAR ARC) / BETIC CORDILLERA / NEOGENE ALBORAN VOLCANIC PROVINCE / VIUDA FORMATION	MAZARON	37.6	37.6	-1.32	-1.32	SAE			s_03MZ02 [14754]	LAMPROITE [14754]	8190000 [14754]	8190000 [14754]		MIOCENE [14754]					VOL					WR [14754]
[14754]	CONVERGENT MARGIN	BETIC-RIF OROGENIC BELT (GIBRALTAR ARC) / BETIC CORDILLERA / NEOGENE ALBORAN VOLCANIC PROVINCE / VIUDA FORMATION	MAZARON	37.6	37.6	-1.32	-1.32	SAE			s_MAZ-1 [14754]	LAMPROITE [14754]	8190000 [14754]	8190000 [14754]		MIOCENE [14754]					VOL					WR [14754]
[14754]	CONVERGENT MARGIN	BETIC-RIF OROGENIC BELT (GIBRALTAR ARC) / BETIC CORDILLERA / NEOGENE ALBORAN VOLCANIC PROVINCE / MULA / VIUDA FORMATION		38.05	38.05	-1.5	-1.5	SAE			s_03M02 [14754]	LAMPROITE [14754]	6940000 [14754]	6940000 [14754]		MIOCENE [14754]					VOL					WR [14754]
[19559][19560][19515]	CONVERGENT MARGIN	BETIC-RIF OROGENIC BELT (GIBRALTAR ARC) / RIF / BENI BOUSERA MASSIF		35.6	35.6	-5.4	-5.4	SAE			s_BB2C [19559]	PERIDOTITE [19559] / LHERZOLITE [19515]									PLU					WR [19559]	41.3	0.15		3.65				7.65	2.99	36.2	0.13		0.01	0.44	0.02
[19559][19560][19515]	CONVERGENT MARGIN	BETIC-RIF OROGENIC BELT (GIBRALTAR ARC) / RIF / BENI BOUSERA MASSIF		35.6	35.6	-5.4	-5.4	SAE			s_BB2G [19559]	PERIDOTITE [19559] / LHERZOLITE [19515]									PLU					WR [19559]	44.7	0.11		3.37				7.43	2.95	38.5	0.13		0.01	0.33	0.01
[19559][19560][19515]	CONVERGENT MARGIN	BETIC-RIF OROGENIC BELT (GIBRALTAR ARC) / RIF / BENI BOUSERA MASSIF		35.6	35.6	-5.4	-5.4	SAE			s_BB3A [19559]	PERIDOTITE [19559] / LHERZOLITE [19515]									PLU					WR [19559]	43.8	0.1		2.95				8.08	2.74	39.4	0.13		0.01	0.42	0.01
[18511]	CONVERGENT MARGIN	BETIC-RIF OROGENIC BELT (GIBRALTAR ARC) / BETIC CORDILLERA / NEOGENE ALBORAN VOLCANIC PROVINCE	EL PLOMO, CABO DE GATA	37.3	37.3	-1.7	-1.7	SAE			s_CG 5 [18511]	ANDESITE [18511]				MIOCENE [18511]					VOL					WR [18511]	58.8	0.66		15.4				6.21	7.24	4.08	0.12		1.55	2.5	0.12
[9232]	CONVERGENT MARGIN	BETIC-RIF OROGENIC BELT (GIBRALTAR ARC) / BETIC CORDILLERA / NEOGENE ALBORAN VOLCANIC PROVINCE	MURCIA-ALMERIA	38.5	38.5	-1.75	-1.75	SAE			s_S.1 [9232]	JUMILLITE [9232]									VOL					WR [9232]	47.02	1.31		7.55	0.09	3.32	2.93		7.37	16.43	0.11		5.1	1.02	1		2.69	1.52		0.56
[16049]	CONVERGENT MARGIN	BETIC-RIF OROGENIC BELT (GIBRALTAR ARC) / ALBORAN RIDGE / ALBORAN ISLAND		35.93	35.93	-3.03	-3.03	SAE			s_507G [16049]	BASALT, HYPERSTHENE [16049]									VOL					WR [16049]	52.28	0.17		15.33		3.03	5.77		11.44	6.26	0.06		1.22	1.71	0.28		1.36	0.78
[16049]	CONVERGENT MARGIN	BETIC-RIF OROGENIC BELT (GIBRALTAR ARC) / ALBORAN RIDGE / ALBORAN ISLAND		35.93	35.93	-3.03	-3.03	SAE			s_169 [16049]	BASALT, HYPERSTHENE [16049]									VOL					WR [16049]	53.52	0.68		17.53		3.45	5.27		10.88	4.42	0.07		1.05	1.66	0.14		0.8	0.68
[16049]	CONVERGENT MARGIN	BETIC-RIF OROGENIC BELT (GIBRALTAR ARC) / ALBORAN RIDGE / ALBORAN ISLAND		35.93	35.93	-3.03	-3.03	SAE			s_143 [16049]	BASALT, HYPERSTHENE [16049]									VOL					WR [16049]	54.79	0.56		20.49		2.69	3.23		10.85	2.33	0.08		0.39	2.29	0.39		0.76	1.11
[16049]	CONVERGENT MARGIN	BETIC-RIF OROGENIC BELT (GIBRALTAR ARC) / ALBORAN RIDGE / ALBORAN ISLAND		35.93	35.93	-3.03	-3.03	SAE			s_168 [16049]	BASALT, HYPERSTHENE [16049]									VOL					WR [16049]	59.78	0.66		19.11		3.01	1.74		10.02	0.1	0.07		1.26	2.84	0.16		0.84	0.68
[16049]	CONVERGENT MARGIN	BETIC-RIF OROGENIC BELT (GIBRALTAR ARC) / ALBORAN RIDGE / ALBORAN ISLAND		35.93	35.93	-3.03	-3.03	SAE			s_507G [16049]	BASALT, HYPERSTHENE [16049]									VOL					WR [16049]	55	1.4		9.8		5.4	7.4		8.4	5.4			2.1	2.1	0.5		2.5
[14871]	CONVERGENT MARGIN	BETIC-RIF OROGENIC BELT (GIBRALTAR ARC) / BETIC CORDILLERA / NEOGENE ALBORAN VOLCANIC PROVINCE / CANCARIX / VIUDA FORMATION		38.42	38.42	-1.58	-1.58	SAE			s_678E [14871]	LAMPROITE [14871]				NEOGENE [14871]					VOL					WR [14871]	56.82	1.54		9.69			4.55		3.4	11.22	0.07		8.54	0.9	1.11
[14871]	CONVERGENT MARGIN	BETIC-RIF OROGENIC BELT (GIBRALTAR ARC) / BETIC CORDILLERA / NEOGENE ALBORAN VOLCANIC PROVINCE / CANCARIX / VIUDA FORMATION		38.42	38.42	-1.58	-1.58	SAE			s_681E [14871]	LAMPROITE [14871]				NEOGENE [14871]					VOL					WR [14871]	57.84	1.56		9.82			4.64		3.15	9.85	0.06		8.96	0.8	1.07
[14871]	CONVERGENT MARGIN	BETIC-RIF OROGENIC BELT (GIBRALTAR ARC) / BETIC CORDILLERA / NEOGENE ALBORAN VOLCANIC PROVINCE / CANCARIX / VIUDA FORMATION		38.42	38.42	-1.58	-1.58	SAE			s_691E [14871]	LAMPROITE [14871]				NEOGENE [14871]					VOL					WR [14871]	56.54	1.54		9.55			4.54		2.97	11.5	0.07		6.49	1.5	1.04
[14871]	CONVERGENT MARGIN	BETIC-RIF OROGENIC BELT (GIBRALTAR ARC) / BETIC CORDILLERA / NEOGENE ALBORAN VOLCANIC PROVINCE / CANCARIX / VIUDA FORMATION		38.42	38.42	-1.58	-1.58	SAE			s_693E [14871]	LAMPROITE [14871]				NEOGENE [14871]					VOL					WR [14871]	58.51	1.6		10.03			4.67		3.08	7.71	0.06		9.45	1	1.08
[14871]	CONVERGENT MARGIN	BETIC-RIF OROGENIC BELT (GIBRALTAR ARC) / BETIC CORDILLERA / NEOGENE ALBORAN VOLCANIC PROVINCE / CANCARIX / VIUDA FORMATION		38.42	38.42	-1.58	-1.58	SAE			s_709E [14871]	LAMPROITE [14871]				NEOGENE [14871]					VOL					WR [14871]	56.61	1.55		9.69			4.55		3.29	11.28	0.07		6.13	2.07	1.03
[14871]	CONVERGENT MARGIN	BETIC-RIF OROGENIC BELT (GIBRALTAR ARC) / BETIC CORDILLERA / NEOGENE ALBORAN VOLCANIC PROVINCE / CANCARIX / VIUDA FORMATION		38.42	38.42	-1.58	-1.58	SAE			s_712E [14871]	LAMPROITE [14871]				NEOGENE [14871]					VOL					WR [14871]	56.29	1.56		9.81			4.62		3.56	11.41	0.07		5	2.93	1.06
[14871]	CONVERGENT MARGIN	BETIC-RIF OROGENIC BELT (GIBRALTAR ARC) / BETIC CORDILLERA / NEOGENE ALBORAN VOLCANIC PROVINCE / CANCARIX / VIUDA FORMATION		38.42	38.42	-1.58	-1.58	SAE			s_716E [14871]	LAMPROITE [14871]				NEOGENE [14871]					VOL					WR [14871]	56.65	1.53		9.69			4.58		3.37	10.33	0.07		8	1.31	1.09
[14871]	CONVERGENT MARGIN	BETIC-RIF OROGENIC BELT (GIBRALTAR ARC) / BETIC CORDILLERA / NEOGENE ALBORAN VOLCANIC PROVINCE / CANCARIX / VIUDA FORMATION		38.42	38.42	-1.58	-1.58	SAE			s_717E [14871]	LAMPROITE [14871]				NEOGENE [14871]					VOL					WR [14871]	56.94	1.54		9.4			4.55		2.98	11.34	0.07		7.01	1.77	1.05
[14871]	CONVERGENT MARGIN	BETIC-RIF OROGENIC BELT (GIBRALTAR ARC) / BETIC CORDILLERA / NEOGENE ALBORAN VOLCANIC PROVINCE / CANCARIX / VIUDA FORMATION		38.42	38.42	-1.58	-1.58	SAE			s_718E [14871]	LAMPROITE [14871]				NEOGENE [14871]					VOL					WR [14871]	57.86	1.57		9.81			4.65		3.23	10.2	0.07		9.09	0.91	1.11
[14871]	CONVERGENT MARGIN	BETIC-RIF OROGENIC BELT (GIBRALTAR ARC) / BETIC CORDILLERA / NEOGENE ALBORAN VOLCANIC PROVINCE / CANCARIX / VIUDA FORMATION		38.42	38.42	-1.58	-1.58	SAE			s_664BZ [14871]	LAMPROITE [14871]				NEOGENE [14871]					VOL					WR [14871]	56.9	1.54		9.51			4.58		3.48	11.49	0.07		8.73	0.6	1.08
[14871]	CONVERGENT MARGIN	BETIC-RIF OROGENIC BELT (GIBRALTAR ARC) / BETIC CORDILLERA / NEOGENE ALBORAN VOLCANIC PROVINCE / CANCARIX / VIUDA FORMATION		38.42	38.42	-1.58	-1.58	SAE			s_688BZ [14871]	LAMPROITE [14871]				NEOGENE [14871]					VOL					WR [14871]	57.21	1.55		9.61			4.63		3.34	11.36	0.07		8.79	0.67	1.08
[14871]	CONVERGENT MARGIN	BETIC-RIF OROGENIC BELT (GIBRALTAR ARC) / BETIC CORDILLERA / NEOGENE ALBORAN VOLCANIC PROVINCE / CANCARIX / VIUDA FORMATION		38.42	38.42	-1.58	-1.58	SAE			s_719B [14871]	LAMPROITE [14871]				NEOGENE [14871]					VOL					WR [14871]	57.49	1.57		9.72			4.69		3.12	10.97	0.07		9.27	0.91	1.11
[14871]	CONVERGENT MARGIN	BETIC-RIF OROGENIC BELT (GIBRALTAR ARC) / BETIC CORDILLERA / NEOGENE ALBORAN VOLCANIC PROVINCE / CANCARIX / VIUDA FORMATION		38.42	38.42	-1.58	-1.58	SAE			s_720B [14871]	LAMPROITE [14871]				NEOGENE [14871]					VOL					WR [14871]	57.17	1.55		9.67			4.66		3.09	11.71	0.07		9.16	1.01	1.13
[14871]	CONVERGENT MARGIN	BETIC-RIF OROGENIC BELT (GIBRALTAR ARC) / BETIC CORDILLERA / NEOGENE ALBORAN VOLCANIC PROVINCE / CANCARIX / VIUDA FORMATION		38.42	38.42	-1.58	-1.58	SAE			s_721B [14871]	LAMPROITE [14871]				NEOGENE [14871]					VOL					WR [14871]	56.89	1.56		9.76			4.71		3.2	11.59	0.07		9.15	0.99	1.12
[14871]	CONVERGENT MARGIN	BETIC-RIF OROGENIC BELT (GIBRALTAR ARC) / BETIC CORDILLERA / NEOGENE ALBORAN VOLCANIC PROVINCE / CANCARIX / VIUDA FORMATION		38.42	38.42	-1.58	-1.58	SAE			s_722B [14871]	LAMPROITE [14871]				NEOGENE [14871]					VOL					WR [14871]	56.5	1.51		9.5			4.72		3.46	12.23	0.08		9.1	0.96	1.23
[14871]	CONVERGENT MARGIN	BETIC-RIF OROGENIC BELT (GIBRALTAR ARC) / BETIC CORDILLERA / NEOGENE ALBORAN VOLCANIC PROVINCE / CANCARIX / VIUDA FORMATION		38.42	38.42	-1.58	-1.58	SAE			s_723B [14871]	LAMPROITE [14871]				NEOGENE [14871]					VOL					WR [14871]	57.81	1.58		9.84			4.75		3.19	10.23	0.07		9.2	1.02	1.18
[14871]	CONVERGENT MARGIN	BETIC-RIF OROGENIC BELT (GIBRALTAR ARC) / BETIC CORDILLERA / NEOGENE ALBORAN VOLCANIC PROVINCE / CANCARIX / VIUDA FORMATION		38.42	38.42	-1.58	-1.58	SAE			s_724B [14871]	LAMPROITE [14871]				NEOGENE [14871]					VOL					WR [14871]	56.71	1.51		9.44			4.73		3.62	11.26	0.07		9.12	1.08	1.3
[14871]	CONVERGENT MARGIN	BETIC-RIF OROGENIC BELT (GIBRALTAR ARC) / BETIC CORDILLERA / NEOGENE ALBORAN VOLCANIC PROVINCE / CANCARIX / VIUDA FORMATION		38.42	38.42	-1.58	-1.58	SAE			s_725B [14871]	LAMPROITE [14871]				NEOGENE [14871]					VOL					WR [14871]	55.92	1.49		9.3			4.67		4.12	11.79	0.08		8.93	1.08	1.24
[14836]	CONVERGENT MARGIN	BETIC-RIF OROGENIC BELT (GIBRALTAR ARC) / BETIC CORDILLERA / NEOGENE ALBORAN VOLCANIC PROVINCE	LA CELIA OUTCROPS, JUMILLA	36.45	36.45	-1.27	-1.27	SAE			s_054Z [14836]	LAMPROITE [14836]				MIOCENE [14836]					VOL					WR [14836]	47.92	1.31		7.84				6.02	7.87	16.37			3.98	2.16	1.79
[14836]	CONVERGENT MARGIN	BETIC-RIF OROGENIC BELT (GIBRALTAR ARC) / BETIC CORDILLERA / NEOGENE ALBORAN VOLCANIC PROVINCE	LA CELIA OUTCROPS, JUMILLA	36.45	36.45	-1.27	-1.27	SAE			s_637 [14836]	LAMPROITE [14836]				MIOCENE [14836]					VOL					WR [14836]	50.66	1.34		9.14				5.58	4.86	15.06			2.27	3.74	1.54
[14836]	CONVERGENT MARGIN	BETIC-RIF OROGENIC BELT (GIBRALTAR ARC) / BETIC CORDILLERA / NEOGENE ALBORAN VOLCANIC PROVINCE	LA CELIA OUTCROPS, JUMILLA	36.45	36.45	-1.27	-1.27	SAE			s_055Z [14836]	LAMPROITE [14836]				MIOCENE [14836]					VOL					WR [14836]	52.7	1.34		9.53				5.36	4.87	13.07			6.97	1.75	1.15
[14836]	CONVERGENT MARGIN	BETIC-RIF OROGENIC BELT (GIBRALTAR ARC) / BETIC CORDILLERA / NEOGENE ALBORAN VOLCANIC PROVINCE	LA CELIA OUTCROPS, JUMILLA	36.45	36.45	-1.27	-1.27	SAE			s_618 [14836]	LAMPROITE [14836]				MIOCENE [14836]					VOL					WR [14836]	51.03	1.33		9.36				5.81	6.35	13.03			7.02	1.31	1.26
[14836]	CONVERGENT MARGIN	BETIC-RIF OROGENIC BELT (GIBRALTAR ARC) / BETIC CORDILLERA / NEOGENE ALBORAN VOLCANIC PROVINCE	LA CELIA OUTCROPS, JUMILLA	36.45	36.45	-1.27	-1.27	SAE			s_056Z [14836]	LAMPROITE [14836]				MIOCENE [14836]					VOL					WR [14836]	46.87	1.27		7.1				5.87	8.28	16.18			3.83	2.24	2.26
[14836]	CONVERGENT MARGIN	BETIC-RIF OROGENIC BELT (GIBRALTAR ARC) / BETIC CORDILLERA / NEOGENE ALBORAN VOLCANIC PROVINCE	LA CELIA OUTCROPS, JUMILLA	36.45	36.45	-1.27	-1.27	SAE			s_058Z [14836]	LAMPROITE [14836]				MIOCENE [14836]					VOL					WR [14836]	48.68	1.29		8.47				5.93	6.16	15.86			5.49	1.69	1.65
[14836]	CONVERGENT MARGIN	BETIC-RIF OROGENIC BELT (GIBRALTAR ARC) / BETIC CORDILLERA / NEOGENE ALBORAN VOLCANIC PROVINCE	LA CELIA OUTCROPS, JUMILLA	36.45	36.45	-1.27	-1.27	SAE			s_059Z [14836]	LAMPROITE [14836]				MIOCENE [14836]					VOL					WR [14836]	46.08	1.24		7.62				5.98	7.72	16.98			2.51	3.04	1.99
[14836]	CONVERGENT MARGIN	BETIC-RIF OROGENIC BELT (GIBRALTAR ARC) / BETIC CORDILLERA / NEOGENE ALBORAN VOLCANIC PROVINCE	LA CELIA OUTCROPS, JUMILLA	36.45	36.45	-1.27	-1.27	SAE			s_450 [14836]	LAMPROITE [14836]				MIOCENE [14836]					VOL					WR [14836]	51.2	1.31		9.13				5.85	5.41	14.19			6.8	0.97	1.55
[14836]	CONVERGENT MARGIN	BETIC-RIF OROGENIC BELT (GIBRALTAR ARC) / BETIC CORDILLERA / NEOGENE ALBORAN VOLCANIC PROVINCE	LA CELIA OUTCROPS, JUMILLA	36.45	36.45	-1.27	-1.27	SAE			s_452 [14836]	LAMPROITE [14836]				MIOCENE [14836]					VOL					WR [14836]	50.28	1.35		8.8				6.12	5.94	14.45			7.04	1.09	1.62
[14836]	CONVERGENT MARGIN	BETIC-RIF OROGENIC BELT (GIBRALTAR ARC) / BETIC CORDILLERA / NEOGENE ALBORAN VOLCANIC PROVINCE	LA CELIA OUTCROPS, JUMILLA	36.45	36.45	-1.27	-1.27	SAE			s_463 [14836]	LAMPROITE [14836]				MIOCENE [14836]					VOL					WR [14836]	51.32	1.29		9.16				5.25	6.87	12.33			6.51	1.31	1.15
[14836]	CONVERGENT MARGIN	BETIC-RIF OROGENIC BELT (GIBRALTAR ARC) / BETIC CORDILLERA / NEOGENE ALBORAN VOLCANIC PROVINCE	LA CELIA OUTCROPS, JUMILLA	36.45	36.45	-1.27	-1.27	SAE			s_465 [14836]	LAMPROITE [14836]				MIOCENE [14836]					VOL					WR [14836]	48.15	1.29		8.18				5.93	7.41	16.28			3.91	2.18	1.69
[14836]	CONVERGENT MARGIN	BETIC-RIF OROGENIC BELT (GIBRALTAR ARC) / BETIC CORDILLERA / NEOGENE ALBORAN VOLCANIC PROVINCE	LA CELIA OUTCROPS, JUMILLA	36.45	36.45	-1.27	-1.27	SAE			s_466 [14836]	LAMPROITE [14836]				MIOCENE [14836]					VOL					WR [14836]	47.92	1.28		8.15				5.81	7.51	16.21			1.14	3.87	2.06
[14836]	CONVERGENT MARGIN	BETIC-RIF OROGENIC BELT (GIBRALTAR ARC) / BETIC CORDILLERA / NEOGENE ALBORAN VOLCANIC PROVINCE	LA CELIA OUTCROPS, JUMILLA	36.45	36.45	-1.27	-1.27	SAE			s_469 [14836]	LAMPROITE [14836]				MIOCENE [14836]					VOL					WR [14836]	48.19	1.29		8.09				6.11	7	16.69			1.21	3.92	2.13
[14836]	CONVERGENT MARGIN	BETIC-RIF OROGENIC BELT (GIBRALTAR ARC) / BETIC CORDILLERA / NEOGENE ALBORAN VOLCANIC PROVINCE	LA CELIA OUTCROPS, JUMILLA	36.45	36.45	-1.27	-1.27	SAE			s_470 [14836]	LAMPROITE [14836]				MIOCENE [14836]					VOL					WR [14836]	49.42	1.33		8.45				5.9	6.95	14.92			4.14	2.53	1.91
[14836]	CONVERGENT MARGIN	BETIC-RIF OROGENIC BELT (GIBRALTAR ARC) / BETIC CORDILLERA / NEOGENE ALBORAN VOLCANIC PROVINCE	LA CELIA OUTCROPS, JUMILLA	36.45	36.45	-1.27	-1.27	SAE			s_633A [14836]	LAMPROITE [14836]				MIOCENE [14836]					VOL					WR [14836]	42.24	1.14		8.35				4.65	13.88	7.99			7	0.73	1.9
[14836]	CONVERGENT MARGIN	BETIC-RIF OROGENIC BELT (GIBRALTAR ARC) / BETIC CORDILLERA / NEOGENE ALBORAN VOLCANIC PROVINCE	LA CELIA OUTCROPS, JUMILLA	36.45	36.45	-1.27	-1.27	SAE			s_634A [14836]	LAMPROITE [14836]				MIOCENE [14836]					VOL					WR [14836]	50.03	1.25		9.15				4	8.28	10.52			7.48	0.61	1.3
[14836]	CONVERGENT MARGIN	BETIC-RIF OROGENIC BELT (GIBRALTAR ARC) / BETIC CORDILLERA / NEOGENE ALBORAN VOLCANIC PROVINCE	LA CELIA OUTCROPS, JUMILLA	36.45	36.45	-1.27	-1.27	SAE			s_454 [14836]	LAMPROITE [14836]				MIOCENE [14836]					VOL					WR [14836]	33.26	0.94		7.21				3.94	24.69	3.27			6.21	0.36	1.59
[14836]	CONVERGENT MARGIN	BETIC-RIF OROGENIC BELT (GIBRALTAR ARC) / BETIC CORDILLERA / NEOGENE ALBORAN VOLCANIC PROVINCE	LA CELIA OUTCROPS, JUMILLA	36.45	36.45	-1.27	-1.27	SAE			s_473 [14836]	LAMPROITE [14836]				MIOCENE [14836]					VOL					WR [14836]	18.84	0.48		4.3				5.44	34.49	2.79			3.51	0.42	9.67
[14836]	CONVERGENT MARGIN	BETIC-RIF OROGENIC BELT (GIBRALTAR ARC) / BETIC CORDILLERA / NEOGENE ALBORAN VOLCANIC PROVINCE	LA CELIA OUTCROPS, JUMILLA	36.45	36.45	-1.27	-1.27	SAE			s_456 [14836]	VEIN, CARBONATE [14836]				MIOCENE [14836]					VEIN					WR [14836]	4.28	0.15		0.8				3.77	49.47	1.69			0.7	0.2	11.47
[14836]	CONVERGENT MARGIN	BETIC-RIF OROGENIC BELT (GIBRALTAR ARC) / BETIC CORDILLERA / NEOGENE ALBORAN VOLCANIC PROVINCE	LA CELIA OUTCROPS, JUMILLA	36.45	36.45	-1.27	-1.27	SAE			s_454_LEACHED [14836]	LAMPROITE [14836]				MIOCENE [14836]					VOL					WR [14836]
[19292]	CONVERGENT MARGIN	BETIC-RIF OROGENIC BELT (GIBRALTAR ARC) / BETIC CORDILLERA / NEOGENE ALBORAN VOLCANIC PROVINCE / TALLANTE		37.65	37.65	-1.15	-1.15	SAE			s_TL8M [19292]	BASALT, ALKALINE [19292]									VOL					WR [19292]	47.53	2.61		17.48				8.56	8.37	6.12	0.14		1.01	5.81	0.75
[19292]	CONVERGENT MARGIN	BETIC-RIF OROGENIC BELT (GIBRALTAR ARC) / BETIC CORDILLERA / NEOGENE ALBORAN VOLCANIC PROVINCE / TALLANTE		37.65	37.65	-1.15	-1.15	SAE			s_TL51M [19292]	BASALT, ALKALINE [19292]									VOL					WR [19292]	47.04	2.68		17.36				9.17	8.42	6.5	0.15		2.24	3.14	0.7
[19292]	CONVERGENT MARGIN	BETIC-RIF OROGENIC BELT (GIBRALTAR ARC) / BETIC CORDILLERA / NEOGENE ALBORAN VOLCANIC PROVINCE / TALLANTE		37.65	37.65	-1.15	-1.15	SAE			s_TL17 [19292]	CLINOPYROXENITE, AMPHIBOLE, XENOLITH [19292]									PER					WR [19292]	46.62	1.56		5.7				8.73	15.29	19.81	0.13		0.21	0.7	0.17
[19292]	CONVERGENT MARGIN	BETIC-RIF OROGENIC BELT (GIBRALTAR ARC) / BETIC CORDILLERA / NEOGENE ALBORAN VOLCANIC PROVINCE / TALLANTE		37.65	37.65	-1.15	-1.15	SAE			s_TL31 [19292]	CLINOPYROXENITE, AMPHIBOLE, XENOLITH [19292]									PER					WR [19292]	46.94	1.73		6.58				8.67	15.7	17.33	0.14		0.24	0.84	0.33
[19292]	CONVERGENT MARGIN	BETIC-RIF OROGENIC BELT (GIBRALTAR ARC) / BETIC CORDILLERA / NEOGENE ALBORAN VOLCANIC PROVINCE / TALLANTE		37.65	37.65	-1.15	-1.15	SAE			s_TL42 [19292]	NOT GIVEN [19292]									PER					WR [19292]	47.93	2.56		16.36				8.83	8.14	6.78	0.14		2.4	3.22	0.84
[19292]	CONVERGENT MARGIN	BETIC-RIF OROGENIC BELT (GIBRALTAR ARC) / BETIC CORDILLERA / NEOGENE ALBORAN VOLCANIC PROVINCE / TALLANTE		37.65	37.65	-1.15	-1.15	SAE			s_TL42 [19292]	NOT GIVEN [19292]									PER					WR [19292]	43.41	0.23		2.98				8.9	3.17	39.5	0.13		0.05	0.19	0.01
[19292]	CONVERGENT MARGIN	BETIC-RIF OROGENIC BELT (GIBRALTAR ARC) / BETIC CORDILLERA / NEOGENE ALBORAN VOLCANIC PROVINCE / TALLANTE		37.65	37.65	-1.15	-1.15	SAE			s_TL203 [19292]	NOT GIVEN [19292]									SED					WR [19292]
[19292]	CONVERGENT MARGIN	BETIC-RIF OROGENIC BELT (GIBRALTAR ARC) / BETIC CORDILLERA / NEOGENE ALBORAN VOLCANIC PROVINCE / TALLANTE		37.65	37.65	-1.15	-1.15	SAE			s_TL380 [19292]	NOT GIVEN [19292]									SED					WR [19292]
[19292]	CONVERGENT MARGIN	BETIC-RIF OROGENIC BELT (GIBRALTAR ARC) / BETIC CORDILLERA / NEOGENE ALBORAN VOLCANIC PROVINCE / TALLANTE		37.65	37.65	-1.15	-1.15	SAE			s_TL381 [19292]	NORITE, XENOLITH [19292]									PER					WR [19292]
[19292]	CONVERGENT MARGIN	BETIC-RIF OROGENIC BELT (GIBRALTAR ARC) / BETIC CORDILLERA / NEOGENE ALBORAN VOLCANIC PROVINCE / TALLANTE		37.65	37.65	-1.15	-1.15	SAE			s_TL10 [19292]	NORITE, XENOLITH [19292]									PER					WR [19292]
[19310]	CONVERGENT MARGIN	BETIC-RIF OROGENIC BELT (GIBRALTAR ARC) / RIF / BENI BOUSERA MASSIF		35.6	35.6	-5.4	-5.4	SAE			s_GP37 [19310]	PYROXENITE, GARNET [19310]									PLU				HE3_HE4(R/R(A)) from GARNET [19310]	MIN [19310]
[19310]	CONVERGENT MARGIN	BETIC-RIF OROGENIC BELT (GIBRALTAR ARC) / RIF / BENI BOUSERA MASSIF		35.6	35.6	-5.4	-5.4	SAE			s_GP139 [19310]	PYROXENITE, GARNET [19310]									PLU				HE3_HE4(R/R(A)) from CLINOPYROXENE [19310]	MIN [19310]
[19310]	CONVERGENT MARGIN	BETIC-RIF OROGENIC BELT (GIBRALTAR ARC) / RIF / BENI BOUSERA MASSIF		35.6	35.6	-5.4	-5.4	SAE			s_GP194B [19310]	PYROXENITE, GARNET [19310]									PLU				HE3_HE4(R/R(A)) from CLINOPYROXENE [19310]	MIN [19310]
[19310]	CONVERGENT MARGIN	BETIC-RIF OROGENIC BELT (GIBRALTAR ARC) / RIF / BENI BOUSERA MASSIF		35.6	35.6	-5.4	-5.4	SAE			s_GP87 [19310]	PYROXENITE, GARNET [19310]									PLU				HE3_HE4(R/R(A)) from CLINOPYROXENE [19310]	MIN [19310]
[19570]	CONVERGENT MARGIN	BETIC-RIF OROGENIC BELT (GIBRALTAR ARC) / BETIC CORDILLERA / NEOGENE ALBORAN VOLCANIC PROVINCE / CABEZO MARIA		37.212	37.212	-1.9325	-1.9325	SAE			s_CM1 [19570]	LAMPROITE [19570]				NEOGENE [19570]					VOL					WR [19570]	58.95	1.45		11.96				4.27	3.51	3.94	0.07		4.09	3.09	0.82
[19570]	CONVERGENT MARGIN	BETIC-RIF OROGENIC BELT (GIBRALTAR ARC) / BETIC CORDILLERA / NEOGENE ALBORAN VOLCANIC PROVINCE / CABEZO MARIA		37.212	37.212	-1.9325	-1.9325	SAE			s_CM3 [19570]	LAMPROITE [19570]				NEOGENE [19570]					VOL					WR [19570]	59.3	1.47		12.05				3.55	4.19	2.53	0.05		4.5	2.74	0.81
[19570]	CONVERGENT MARGIN	BETIC-RIF OROGENIC BELT (GIBRALTAR ARC) / BETIC CORDILLERA / NEOGENE ALBORAN VOLCANIC PROVINCE / CABEZO MARIA		37.212	37.212	-1.9325	-1.9325	SAE			s_CM4 [19570]	LAMPROITE [19570]				NEOGENE [19570]					VOL					WR [19570]	57.36	1.4		11.54				4.37	4.76	4.72	0.07		3.61	3.16	0.78
[19570]	CONVERGENT MARGIN	BETIC-RIF OROGENIC BELT (GIBRALTAR ARC) / BETIC CORDILLERA / NEOGENE ALBORAN VOLCANIC PROVINCE / CABEZO MARIA		37.212	37.212	-1.9325	-1.9325	SAE			s_CM5A [19570]	LAMPROITE [19570]				NEOGENE [19570]					VOL					WR [19570]	57.75	1.47		11.8				4.42	4.65	3.07	0.08		3.58	3.31	0.84
[19570]	CONVERGENT MARGIN	BETIC-RIF OROGENIC BELT (GIBRALTAR ARC) / BETIC CORDILLERA / NEOGENE ALBORAN VOLCANIC PROVINCE / CABEZO MARIA		37.212	37.212	-1.9325	-1.9325	SAE			s_CM5B [19570]	LAMPROITE [19570]				NEOGENE [19570]					VOL					WR [19570]	58.85	1.45		11.66				4.8	2.74	5.41	0.07		4.53	2.94	0.82
[19570]	CONVERGENT MARGIN	BETIC-RIF OROGENIC BELT (GIBRALTAR ARC) / BETIC CORDILLERA / NEOGENE ALBORAN VOLCANIC PROVINCE / CABEZO MARIA		37.212	37.212	-1.9325	-1.9325	SAE			s_CM5C [19570]	LAMPROITE [19570]				NEOGENE [19570]					VOL					WR [19570]	55.81	1.4		11.37				5.39	4.29	3.48	0.09		5.12	2.34	0.79
[19570]	CONVERGENT MARGIN	BETIC-RIF OROGENIC BELT (GIBRALTAR ARC) / BETIC CORDILLERA / NEOGENE ALBORAN VOLCANIC PROVINCE / CABEZO MARIA		37.212	37.212	-1.9325	-1.9325	SAE			s_CM2 [19570]	LAMPROITE [19570]				NEOGENE [19570]					VOL					WR [19570]	33.73	0.84		6.66				3.42	25.48	1.77	0.13		1.45	1.04	0.46
Abbreviations: MET: METAMORPHIC ROCK; PEG: PEGMATITE; PER: MANTLE XENOLITH; PLU: PLUTONIC ROCK; SED: SEDIMENTARY ROCK; VOL: VOLCANIC ROCK; VEIN: VEIN; ORE: ORE; WR: WHOLE ROCK; GL: VOLCANIC GLASS; MIN: MINERAL / COMPONENT (INCL. GROUNDMASS); INC: INCLUSION; LEACH: LEACH; SAE: SUBAERIAL; SAQ: SUBAQUATIC; F: FRESH; E: EXTENSIVELY ALTERED; M: MODERATELY ALTERED; S: SLIGHTLY ALTERED; T: ALMOST TOTALL…
References:
[7519] DUGGEN S., HOERNLE K. A., VAN DEN BOGAARD P., GARBE-SCH諲BERG D.: POST-COLLISIONAL TRANSITION FROM SUBDUCTION- TO INTRAPLATE-TYPE MAGMATISM IN THE WESTERNMOST MEDITERRANEAN: EVIDENCE FOR CONTINENTAL-EDGE DELAMINATION OF SUBCONTINENTAL LITHOSPHERE J. PETROL. 46 [2005] 1155-1201 doi: 10.1093/petrology/egi013
[7658] ZECK H. P., KRISTENSEN A. B., WILLIAMS I. S.: POST-COLLISIONAL VOLCANISM IN A SINKING SLAB SETTING - CRUSTAL ANATECTIC ORIGIN OF PYROXENE-ANDESITE MAGMA, CALDEAR VOLCANIC GROUP, NEOGENE ALBOR罭 VOLCANIC PROVINCE, SOUTHEASTERN SPAIN LITHOS 45 [1998] 499-522 doi: 10.1016/S0024-4937(98)00047-4
[7692] GILL R. C. O., APARICIO A. Y., EL AZZOUZI M., HERNANDEZ J., THIRLWALL M. F., BOURGOIS J., MARRINER G. F.: DEPLETED ARC VOLCANISM IN THE ALBORAN SEA AND SHOSHONITIC VOLCANISM IN MOROCCO: GEOCHEMICAL AND ISOTOPIC CONSTRAINTS ON NEOGENE TECTONIC PROCESSES LITHOS 78 [2004] 363-388 doi: 10.1016/j.lithos.2004.07.002
[7716] BENITO GARCIA R., LOPEZ RUIZ J., CEBRIA J.-M., HERTOGEN J., DOBLAS M., OYARZUN R., DEMAIFFE D.: SR AND O ISOTOPE CONSTRAINTS ON SOURCE AND CRUSTAL CONTAMINATION IN THE HIGH-K CALC-ALKALINE AND SHOSHONITIC NEOGENE VOLCANIC ROCKS OF SE SPAIN LITHOS 46 [1999] 773-802 doi: 10.1016/S0024-4937(99)00003-1
[7839] GOMEZ-PUGNAIRE M. T., ULMER P., LOPEZ-SANCHEZ-VIZCAINO V.: PETROGENESIS OF THE MAFIC IGNEOUS ROCKS OF THE BETIC CORDILLERAS: A FIELD, PETROLOGICAL AND GEOCHEMICAL STUDY CONTRIB. MINERAL. PETROL. 139 [2000] 436-457 doi: 10.1007/s004100000148
[7847] DUGGEN S., HOERNLE K. A., VAN DEN BOGAARD P., HARRIS C.: MAGMATIC EVOLUTION OF THE ALBORAN REGION: THE ROLE OF SUBDUCTION IN FORMING THE WESTERN MEDITERRANEAN AND CAUSING THE MESSINIAN SALINITY CRISIS EARTH PLANET. SCI. LETT. 218 [2004] 91-108 doi: 10.1016/S0012-821X(03)00632-0
[9232] CARMICHAEL I. S. E.: THE MINERALOGY AND PETROLOGY OF THE VOLCANIC ROCKS FROM THE LEUCITE HILLS, WYOMING CONTRIB. MINERAL. PETROL. 15 [1967] 24-66 doi: 10.1007/BF01167214
[9858] ZECK H. P., KRISTENSEN A. B., NAKAMURA E.: INHERITED PALAEOZOIC AND MESOZOIC RB-SR ISOTOPIC SIGNATURE IN NEOGENE CALC-ALKALINE VOLCANICS, ALBOR罭 VOLCANIC PROVINCE, SPAIN J. PETROL. 40 [1999] 511-524 doi: 10.1093/petroj/40.4.511
[9872] TURNER SIMON P., PLATT R. G., GEORGE R. M. M., KELLEY S. P., PEARSON D. G., NOWELL G. M.: MAGMATISM ASSOCIATED WITH OROGENIC COLLAPSE OF THE BETIC-ALBORAN DOMAIN, SE SPAIN J. PETROL. 40 [1999] 1011-1036 doi: 10.1093/petroj/40.6.1011
[9875] MUNKSGAARD N. C.: HIGH D18O AND POSSIBLE PRE-ERUPTIONAL RB-SR ISOCHRONS IN CORDIERITE-BEARING NEOGENE VOLCANICS FROM SE SPAIN CONTRIB. MINERAL. PETROL. 87 [1984] 351-358 doi: 10.1007/BF00381291
[9878] TORRES-ROLDAN R. L., POLI G., PECCERILLO A.: AN EARLY MIOCENE ARC-THOLEIITIC MAGMATIC DIKE EVENT FROM THE ALBORAN SEA - EVIDENCE FOR PRECOLLISIONAL SUBDUCTION AND BACK-ARC CRUSTAL EXTENSION IN THE WESTERNMOST MEDITERRANEAN GEOL. RUNDSCHAU 75 [1986] 219-234 doi: 10.1007/BF01770190
[9879] ZECK H. P.: AN ERUPTED MIGMATITE FROM CERRO DEL HOYAZO, SE SPAIN CONTRIB. MINERAL. PETROL. 26 [1970] 225-246 doi: 10.1007/BF00373202
[9886] TOSCANI L., VENTURELLI G., BARBIERI MARIO, CAPEDRI S., SOLER J. M. F., ODDONE M.: GEOCHEMISTRY AND PETROGENESIS OF TWO-PYROXENE ANDESITES FROM SIERRA DE GATA (SE SPAIN) MINERAL. PETROL. 41 [1990] 199-213 doi: 10.1007/BF01168495
[9888] TOSCANI L., CONTINI S., FERRARINI M.: LAMPROITIC ROCKS FROM CABEZO NEGRO DE ZENETA: BROWN MICAS AS A RECORD OF MAGMA MIXING MINERAL. PETROL. 55 [1995] 281-292 doi: 10.1007/BF01165122
[9974] VENTURELLI G., CAPEDRI S., DI BATTISTINI G., CRAWFORD A. J., KOGARKO L. N., CELESTINI S.: THE ULTRAPOTASSIC ROCKS FROM SOUTHEASTERN SPAIN LITHOS 17 [1984] 37-54 doi: 10.1016/0024-4937(84)90005-7
[10100] BURRI C.: NEW CONTRIBUTIONS TO THE KNOWLEDGE OF THE GARNET-BEARING CORDIERITE ANDESITE FROM HOYAZO NEAR NIJAR (ALMERIA PROVINCE, SPAIN) SCHWEIZ. MINERAL. PETROGR. MITT. 16 [1936] 226-262 doi: 10.5169/seals-16103
[10106] OSANN A.: ON THE CORDIERITE-BEARING ANDESITE FROM HOYAZO (CABO DE GATA) ZEITSCHRIFT DT. GEOL. GES. 40 [1888] 694-708
[10108] BELLON H., BORDET P., MONTENAT C.: CHRONOLOGY OF THE NEOGENE MAGMATISM OF THE BETIC CORDILLERA (SOUTHERN SPAIN) BULL. SOC. GEOL. FRANCE 25 [1983] 205-217
[10118] PRELEVIC D., FOLEY S. F.: ACCRETION OF ARC-OCEANIC LITHOSPHERIC MANTLE IN THE MEDITERRANEAN: EVIDENCE FROM EXTREMELY HIGH-MG OLIVINES AND CR-RICH SPINEL INCLUSIONS IN LAMPROITES EARTH PLANET. SCI. LETT. 256 [2007] 120-135 GeoReM-id: 2946 doi: 10.1016/j.epsl.2007.01.018
[10151] SCHAEFER B. F, TURNER SIMON P., ROGERS N. W., HAWKESWORTH C. J., WILLIAMS H. M., PEARSON D. G., NOWELL G. M.: RE-OS ISOTOPE CHARACTERISTICS OF POSTOROGENIC LAVAS: IMPLICATIONS FOR THE NATURE OF YOUNG LITHOSPHERIC MANTLE AND ITS CONTRIBUTION TO BASALTIC MAGMAS GEOLOGY 28 [2000] 563-566 doi: 10.1130/0091-7613(2000)28<563:RICOPL>2.0.CO;2
[10165] NELSON D. R., MCCULLOCH M. T., SUN SHEN-SU: THE ORIGINS OF ULTRAPOTASSIC ROCKS AS INFERRED FROM SR, ND AND PB ISOTOPES GEOCHIM. COSMOCHIM. ACTA 50 [1986] 231-245 doi: 10.1016/0016-7037(86)90172-9
[12588] DI BATTISTINI G., TOSCANI L., IACCARINO S., VILLA I. M.: K/AR AND THE GEOLOGICAL SETTING OF CALC-ALKALINE VOLCANIC ROCKS FROM SIERRA DE GATA, SE SPAIN [1987] 369-383
[12611] DUGGEN S., HOERNLE K. A., KL蹽EL A., GELDMACHER J., THIRLWALL M. F., HAUFF F., LOWRY D., OATES N.: GEOCHEMICAL ZONATION OF THE MIOCENE ALBORAN BASIN VOLCANISM (WESTERNMOST MEDITERRANEAN): GEODYNAMIC IMPLICATIONS CONTRIB. MINERAL. PETROL. 156 [2008] 577-593 GeoReM-id: 4334 doi: 10.1007/s00410-008-0302-4
[12849] CONTICELLI S., GUARNIERI L., FARINELLI A., MATTEI M., AVANZINELLI R., BIANCHINI G., BOARI E., TOMMASINI S., TIEPOLO M., PRELEVIC D., VENTURELLI G.: TRACE ELEMENTS AND SR-ND-PB ISOTOPES OF K-RICH, SHOSHONITIC, AND CALC-ALKALINE MAGMATISM OF THE WESTERN MEDITERRANEAN REGION: GENESIS OF ULTRAPOTASSIC TO CALC-ALKALINE MAGMATIC ASSOCIATIONS IN A POST-COLLISIONAL GEODYNAMIC SETTING LITHOS 107 […
[12906] CESARE B., RUBATTO D., GOMEZ-PUGNAIRE M. T.: DO EXTRUSION AGES REFLECT MAGMA GENERATION PROCESSES AT DEPTH? AN EXAMPLE FROM THE NEOGENE VOLCANIC PROVINCE OF SE SPAIN CONTRIB. MINERAL. PETROL. 157 [2009] 267-279 doi: 10.1007/s00410-008-0333-x
[13328] BECCALUVA L., BIANCHINI G., BONADIMAN C., SIENA F., VACCARO C.: COEXISTING ANOROGENIC AND SUBDUCTION-RELATED METASOMATISM IN MANTLE XENOLITHS FROM THE BETIC CORDILLERA (SOUTHERN SPAIN) LITHOS 75 [2004] 67-87 doi: 10.1016/j.lithos.2003.12.015
[13405] ANCOCHEA E., HUERTAS M. J.: NEW GEOCHRONOLOGICAL AND GEOCHEMICAL DATA ON THE VOLCANIC ROCKS OF PICASENT AND COFRENTES (VALENCIA) GEOGACETA 32 [2002] 31-34
[13411] APARICIO A. Y., MITJAVILA I. J., ARANA V., VILLA I. M.: THE AGE OF VOLCANISM OF THE ISLANDS OF COLUMBRETE AND ALBORAN (WESTERN MEDITERRANEAN SEA) BOL. GEOL. MINERO 102 [1991] 562-570
[13497] ANCOCHEA E., MUNOZ MARCIA, SAGREDO J.: THE VOLCANIC ROCKS FROM COFRENTES AND PICASENT (PROVINCE VALENCIA) CONGR. ESPANOL GEOL. 2 [1984] 1-13
[13623] CEBRIA J.-M., LOPEZ RUIZ J., CARMONA J., DOBLAS M.: QUANTITATIVE PETROGENETIC CONSTRAINTS ON THE PLIOCENE ALKALI BASALTIC VOLCANISM OF THE SE SPAIN VOLCANIC PROVINCE J. VOLCANOL. GEOTHERM. RES. 185 [2009] 172-180 doi: 10.1016/j.jvolgeores.2009.05.008
[13746] SAGREDO J.: STUDY OF THE INCLUSIONS OF ULTRAMAFIC AMPHIBOLE-BEARING ROCKS IN BASALTS NW OF CARTAGENA (MURCIA PROVINCE) ESTUDIOS GEOL. (MADRID) 29 [1973] 53-62
[13753] DUPUY C., DOSTAL J., BOIVIN P.: GEOCHEMISTRY OF ULTRAMAFIC XENOLITHS AND THEIR HOST ALKALI BASALTS FROM TALLANTE, SOUTHERN SPAIN MINERAL. MAG. 50 [1986] 231-239 doi: 10.1180/minmag.1986.050.356.06
[13905] HOERNLE K. A., VAN DEN BOGAARD P., DUGGEN S., MOCEK B., GARBE-SCH諲BERG D.: EVIDENCE FOR MIOCENE SUBDUCTION BENEATH THE ALBORAN SEA: 40AR/39AR DATING AND GEOCHEMISTRY OF VOLCANIC ROCKS FROM HOLES 977A AND 978A PROC. OCEAN DRILL. PROGRAM, SCIENT. RESULTS 161 [1999] 357-373 doi: 10.2973/odp.proc.sr.161.264.1999
[13923] CAPEDRI S., VENTURELLI G., SALVIOLI-MARIANI E., CRAWFORD A. J., BARBIERI MARIO: UPPER-MANTLE XENOLITHS AND MEGACRYSTS IN AN ALKALI BASALT FROM TALLANTE, SOUTH-EASTERN SPAIN EUR. J. MINERAL. 1 [1989] 685-699
[13981] HERNANDEZ-PACHECO A., IBARROLA MUNOZ E.: NEW DATA ON THE PETROLOGY AND GEOCHEMISTRY OF THE VOLCANIC ROCKS OF ALBORAN ISLAND (WESTERN MEDITERRANEAN SEA, ALMERIA) ESTUDIOS GEOL. (MADRID) 26 [1970] 93-103
[14412] ACOSTA-VIGIL A., BUICK I. S., HERMANN J., CESARE B., RUBATTO D., LONDON D., MORGAN G. B.; VI: MECHANISMS OF CRUSTAL ANATEXIS: A GEOCHEMICAL STUDY OF PARTIALLY MELTED METAPELITIC ENCLAVES AND HOST DACITE, SE SPAIN J. PETROL. 51 [2010] 785-821 GeoReM-id: 5447 doi: 10.1093/petrology/egp095
[14754] PRELEVIC D., STRACKE A., FOLEY S. F., ROMER R. L., CONTICELLI S.: HF ISOTOPE COMPOSITIONS OF MEDITERRANEAN LAMPROITES: MIXING OF MELTS FROM ASTHENOSPHERE AND CRUSTALLY CONTAMINATED MANTLE LITHOSPHERE LITHOS 119 [2010] 297-312 GeoReM-id: 5325 doi: 10.1016/j.lithos.2010.07.007
[14836] VENTURELLI G., CAPEDRI S., BARBIERI MARIO, TOSCANI L., MARIANI E. S., ZERBI M.: THE JUMILLA LAMPROITE REVISITED: A PETROLOGICAL ODDITY EUR. J. MINERAL. 3 [1991] 123-145
[14871] CONTINI S., VENTURELLI G., TOSCANI L., CAPEDRI S., BARBIERI MARIO: CR-ZR-ARMALCOLITE-BEARING LAMPROITE OF CANCARIX, SE SPAIN MINERAL. MAG. 57 [1993] 203-216 doi: 10.1180/minmag.1993.057.387.02
[15032] MARTELLI M., BIANCHINI G., BECCALUVA L., RIZZO A. L.: HELIUM AND ARGON ISOTOPIC COMPOSITIONS OF MANTLE XENOLITHS FROM TALLENTE AND CALATRAVA, SPAIN J. VOLCANOL. GEOTHERM. RES. 200 [2011] 18-26 doi: 10.1016/j.jvolgeores.2010.11.015
[15322] PEARSON D. G., IRVINE G. J., IONOV D. A., BOYD F. R., DREIBUS G. E.: RE-OS ISOTOPE SYSTEMATICS AND PLATINUM GROUP ELEMENT FRACTIONATION DURING MANTLE MELT EXTRACTION: A STUDY OF MASSIF AND XENOLITH PERIDOTITE SUITES CHEM. GEOL. 208 [2004] 29-59 doi: 10.1016/j.chemgeo.2004.04.005
[15608] GYSI A. P., JAGOUTZ O., SCHMIDT M. W., TARGUISTI K.: PETROGENESIS OF PYROXENITES AND MELT INFILTRATIONS IN THE ULTRAMAFIC COMPLEX OF BENI BOUSERA, NORTHERN MOROCCO J. PETROL. 52 [2011] 1679-1735 doi: 10.1093/petrology/egr026
[16049] BURRI C., PARGA-PONDAL I.: THE ERUPTIVE ROCKS OF ALBORAN ISLAND (ALMERIA PROVINCE, SPAIN) SCHWEIZ. MINERAL. PETROGR. MITT. 17 [1937] 230-268 doi: 10.5169/seals-16674
[16230] SORIANO C., RIGGS N. R., GIORDANO G., PORRECA M., CONTICELLI S.: CYCLIC GROWTH AND MASS WASTING OF SUBMARINE LOS FRAILES LAVA FLOW AND DOME COMPLEX IN CABO DE GATA, SE SPAIN J. VOLCANOL. GEOTHERM. RES. 231-232 [2012] 72-86 doi: 10.1016/j.jvolgeores.2012.04.015
[17537] BIANCHINI G., BRAGA R., LANGONE A.: CRUSTAL XENOLITHS FROM TALLANTE (BETIC CORDILLERA, SPAIN): INSIGHTS INTO THE CRUST-MANTLE BOUNDARY GEOL. MAG. 150 [2013] 952-958 doi: 10.1017/S001675681300040X
[18044] PEREZ-VALERA L. A., ROSENBAUM G., SANCHEZ-GOMEZ M., AZOR A., FERNANDEZ-SOLER J., PEREZ-VALERA F., VASCONCELOS P. M. P.: AGE DISTRIBUTION OF LAMPROITES ALONG THE SOCOVOS FAULT (SOUTHERN SPAIN) AND LITHOSPHERIC SCALE TEARING LITHOS 180-181 [2013] 252-263 doi: 10.1016/j.lithos.2013.08.016
[18511] EL AZZOUZI M., BELLON H., COUTELLE A., REHAULT J. P.: MIOCENE MAGMATISM AND TECTONICS WITHIN THE PERI-ALBORAN OROGEN (WESTERN MEDITERRANEAN) J. GEODYNAMICS 77 [2014] 171-185 doi: 10.1016/j.jog.2014.02.006
[18617] BECKE F.: XXIV. DER HYPERSTHEN-ANDESIT DER INSEL ALBORAN TSCHERMAKS MINERAL. PETROGR. MITT. 18 [1899] 525-555
[19292] BIANCHINI G., BRAGA R., LANGONE A., NATALI C., TIEPOLO M.: METASEDIMENTARY AND IGNEOUS XENOLITHS FROM TALLANTE (BETIC CORDILLERA, SPAIN): INFERENCES ON CRUST-MANTLE INTERACTIONS AND CLUES FOR POST-COLLISIONAL VOLCANISM MAGMA SOURCES LITHOS 220-223 [2015] 191-199 doi: 10.1016/j.lithos.2015.02.011
[19310] DAY J. M. D., BARRY P. H., HILTON D. R., BURGESS R., PEARSON D. G., TAYLOR L. A.: THE HELIUM FLUX FROM THE CONTINENTS AND UBIQUITY OF LOW-3HE/4HE RECYCLED CRUST AND LITHOSPHERE GEOCHIM. COSMOCHIM. ACTA 153 [2015] 116-133 GeoReM-id: 9115 doi: 10.1016/j.gca.2015.01.008
[19515] WANG ZAICONG, BECKER H.: ABUNDANCES OF AG AND CU IN MANTLE PERIDOTITES AND THE IMPLICATIONS FOR THE BEHAVIOR OF CHALCOPHILE ELEMENTS IN THE MANTLE GEOCHIM. COSMOCHIM. ACTA 160 [2015] 209-226 doi: 10.1016/j.gca.2015.04.006
[19559] FISCHER-G諨DE M., BECKER H., WOMBACHER F.: RHODIUM, GOLD AND OTHER HIGHLY SIDEROPHILE ELEMENTS IN OROGENIC PERIDOTITES AND PERIDOTITE XENOLITHS CHEM. GEOL. 280 [2011] 365-383 GeoReM-id: 5916 doi: 10.1016/j.chemgeo.2010.11.024
[19560] WANG ZAICONG, BECKER H.: RATIOS OF S, SE AND TE IN THE SILICATE EARTH REQUIRE A VOLATILE-RICH LATE VENEER NATURE 499 [2013] doi: 10.1038/nature12285
[19570] GERNON T. M., SPENCE S., TRUEMAN C. N., TAYLOR R. N., ROHLING E., HATTER S. J., HARDING I. C.: EMPLACEMENT OF THE CABEZO MARIA LAMPROITE VOLCANO (MIOCENE, SE SPAIN) BULL. VOLCANOL. 77 (52) [2015] doi: 10.1007/s00445-015-0934-Y
[20869] MARCHESI C., KONC Z., GARRIDO C. J., BOSCH D., HIDAS K., VARAS-REUS M. I., ACOSTA-VIGIL A.: MULTI-STAGE EVOLUTION OF THE LITHOSPHERIC MANTLE BENEATH THE WESTERNMOST MEDITERRANEAN: GEOCHEMICAL CONSTRAINTS FROM PERIDOTITE XENOLITHS IN THE EASTERN BETIC CORDILLERA (SE SPAIN) LITHOS 276 [2017] 75-89 GeoReM-id: 10634 doi: 10.1016/j.lithos.2016.12.011
[21763] LIU JINGAO, PEARSON D. G., CHACKO T. C., LUO YAN: A RECONNAISSANCE VIEW OF TUNGSTEN RESERVOIRS IN SOME CRUSTAL AND MANTLE ROCKS: IMPLICATIONS FOR INTERPRETING W ISOTOPIC COMPOSITIONS AND CRUST-MANTLE W CYCLING GEOCHIM. COSMOCHIM. ACTA 223 [2018] 300-318 doi: 10.1016/J.GCA.2017.12.015
[22034] WAIGHT T. E., TORNQVIST J. B.: SR ISOTOPE ZONING IN PLAGIOCLASE FROM ANDESITES AT CABO DE GATA, SPAIN: EVIDENCE FOR SHALLOW AND DEEP CONTAMINATION LITHOS 308-309 [2018] 159-167 doi: 10.1016/j.lithos.2018.03.007
[23156] HOMONNAY E., LARDEAUX J.-M., CORSINI M., EL BAKILI A., BOSCH D., BRUGUIER O., OUAZZANI-TOUHAMI M.: ARC-RELATED HIGH-K MAGMATISM IN THE CEUTA PENINSULA (INTERNAL RIF, SPAIN): DISCOVERY AND CONSEQUENCES GEOL. MAG. 156 [2019] 1385-1399 doi: 10.1017/S0016756818000717
[23614] AVANZINELLI R., BIANCHINI G., TIEPOLO M., JASIM A., NATALI C., BRASCHI E., DALLAI L., BECCALUVA L., CONTICELLI S.: SUBDUCTION-RELATED HYBRIDIZATION OF THE LITHOSPHERIC MANTLE REVEALED BY TRACE ELEMENT AND SR-ND-PB ISOTOPIC DATA IN COMPOSITE XENOLITHS FROM TALLANTE (BETIC CORDILLERA, SPAIN) LITHOS 352-353 (105316) [2020] GeoReM-id: 12020 doi: 10.1016/j.lithos.2019.105316
[23632] TOSCANI L., SALVIOLI-MARIANI E., MATTIOLI M., TELLINI C., BOSCHETTI T., IACUMIN P., SELMO E.: THE PYROCLASTIC BRECCIA OF THE CABEZO NEGRO DE TALLANTE (SE SPAIN): THE FIRST FINDING OF CARBONATITE VOLCANISM IN THE INTERNAL DOMAIN OF THE BETIC CORDILLERA LITHOS 354-355 (105288) [2020] doi: 10.1016/j.lithos.2019.105288
[24473] HIWATASHI H., BAN M., ALVAREZ-VALERO A. M., KRIEGSMAN L. M., SATO M.: DISEQUILIBRIUM PHENOCRYSTIC ASSEMBLAGE WITHIN DACITES REVEALS MAGMA MIXING AND STRATIFIED CHAMBER AFTER CRUSTAL ASSIMILATION AT EL HOYAZO VOLCANO, SE SPAIN LITHOS 380-381 (105849) [2021] doi: 10.1016/j.lithos.2020.105849
[24808] INNOCENZI F., RONCA S., AGOSTINI S., BRANDANO M., CARACAUSI A., LUSTRINO M.: THE PYROCLASTIC BRECCIAS FROM CABEZO NEGRO DE TALLANTE (SE SPAIN): IS THERE ANY RELATION WITH CARBONATITIC MAGMATISM? LITHOS 392-393 (106140) [2021] doi: 10.1016/j.lithos.2021.106140
[25151] PEREZ-LOPEZ A., CAMBESES A., PEREZ-VALERA F., G諸Z A. E.: RHAETIAN TECTONO-MAGMATIC EVOLUTION OF THE CENTRAL ATLANTIC MAGMATIC PROVINCE VOLCANISM IN THE BETIC CORDILLERA, SOUTH IBERIA LITHOS 396-397 (106230) [2021] doi: 10.1016/j.lithos.2021.106230
[truncated: 121 more columns]

## Sheet: Raw Mg# RI
CITATIONS	TECTONIC SETTING	LOCATION	LOCATION COMMENT	LATITUDE MIN	LATITUDE MAX	LONGITUDE MIN	LONGITUDE MAX	LAND OR SEA	ELEVATION MIN	ELEVATION MAX	SAMPLE NAME	ROCK NAME	MIN. AGE (YRS.)	MAX. AGE (YRS.)	GEOL.	AGE	ERUPTION DAY	ERUPTION MONTH	ERUPTION YEAR	ROCK TEXTURE	ROCK TYPE	DRILL DEPTH MIN	DRILL DEPTHAX	ALTERATION	MINERAL	MATERIAL	SIO2(WT%)	TIO2(WT%)	B2O3(WT%)	AL2O3(WT%)	CR2O3(WT%)	FE2O3(WT%)	FEO(WT%)	FEOT(WT%)	CAO(WT%)	MGO(WT%)	MNO(WT%)	NIO(WT%)	K2O(WT%)	NA2O(WT%)	P2O5(WT%)	Mg#	RI	H2O(WT%)	H2OP(WT%)	H2OM(WT%)	H2OT(WT%)	CO2(WT%)	CO1(WT%)
[24808]	CONVERGENT MARGIN	BETIC-RIF OROGENIC BELT (GIBRALTAR ARC) / BETIC CORDILLERA / NEOGENE ALBORAN VOLCANIC PROVINCE / CABEZO NEGRO DE TALLANTE		-1.1525	-1.1525	37.6564	37.6564	SAE	231	231	s_TAF12 S [24808]	NOT GIVEN [24808]				NEOGENE [24808]					VOL					WR [24808]	48.17	2.31		15.58				8.31	7.36	6.9	0.15		2.7	3.85	0.77	59.9132	8.29836
[24808]	CONVERGENT MARGIN	BETIC-RIF OROGENIC BELT (GIBRALTAR ARC) / BETIC CORDILLERA / NEOGENE ALBORAN VOLCANIC PROVINCE / CABEZO NEGRO DE TALLANTE		-1.1505	-1.1505	37.6577	37.6577	SAE	286	286	s_TAF23 [24808]	NOT GIVEN [24808]				NEOGENE [24808]					VOL					WR [24808]	47.81	2.491		15.09				8.83	8.59	6.61	0.15		1.07	4.3	0.84	57.4006	5.9952					0.08
[24808]	CONVERGENT MARGIN	BETIC-RIF OROGENIC BELT (GIBRALTAR ARC) / BETIC CORDILLERA / NEOGENE ALBORAN VOLCANIC PROVINCE / CABEZO NEGRO DE TALLANTE		-1.1576	-1.1576	37.6515	37.6515	SAE	207	207	s_TAF29 [24808]	NOT GIVEN [24808]				NEOGENE [24808]					VOL					WR [24808]	46.69	2.722		15.32				9.28	9.99	6.51	0.167		1.46	4.87	0.9	55.8053	10.8588
[24808]	CONVERGENT MARGIN	BETIC-RIF OROGENIC BELT (GIBRALTAR ARC) / BETIC CORDILLERA / NEOGENE ALBORAN VOLCANIC PROVINCE / CABEZO NEGRO DE TALLANTE		-1.1716	-1.1716	37.661	37.661	SAE	215	215	s_TAF36 [24808]	NOT GIVEN [24808]				NEOGENE [24808]					VOL					WR [24808]	46.85	2.669		14.32				9.11	9.73	7.45	0.156		1.01	4.09	0.85	59.5471	6.75584
[13623]	CONVERGENT MARGIN	BETIC-RIF OROGENIC BELT (GIBRALTAR ARC) / BETIC CORDILLERA / NEOGENE ALBORAN VOLCANIC PROVINCE / MAZARRON		37.6	37.6	-1.32	-1.32	SAE			s_C-2 [13623]	BASALT, ALKALINE, OLIVINE [13623]				PLIOCENE [13623]					VOL					WR [13623]	47.22	2.59		15.59				9.05	9.17	6.93	0.15		0.99	4.7	0.84	57.9539	7.67206
[7519]	CONVERGENT MARGIN	BETIC-RIF OROGENIC BELT (GIBRALTAR ARC) / BETIC CORDILLERA / NEOGENE ALBORAN VOLCANIC PROVINCE	PICO CEBOLLA, CARTAGENA AND TALLANTE AREA	37.6622	37.6622	-1.1688	-1.1688	SAE			s_TA260300-7 [7519]	HAWAIITE [7519]				NEOGENE [7519]					VOL					WR [7519]	45.33	2.82		14.81				9.529	10.22	7.5	0.15		1.33	4.14023	0.88	58.6217	12.8427	2.36				0.2
[7519]	CONVERGENT MARGIN	BETIC-RIF OROGENIC BELT (GIBRALTAR ARC) / BETIC CORDILLERA / NEOGENE ALBORAN VOLCANIC PROVINCE	L. ALBADALEJOS, CARTAGENA AND TALLANTE AREA	37.6293	37.6293	-1.0772	-1.0772	SAE			s_LAB180300-2 [7519]	HAWAIITE [7519]				NEOGENE [7519]					VOL					WR [7519]	46.06	2.57		15.59				8.72817	9.77	6.84	0.15		1.01	4.84721	0.8	58.5166	11.2114	1.89				0.43
[7692]	CONVERGENT MARGIN	BETIC-RIF OROGENIC BELT (GIBRALTAR ARC) / ALBORAN RIDGE / DREDGE LSGM-9		35.5	35.5	-3.8	-3.8	SAQ			s_LSGM9 [7692]	BASALT [7692]				NEOGENE [7692]					VOL					WR [7692]	50.33	0.63		17.02				8.64	9.78	7.24	0.08		0.37	2.61	0.08	60.1329	1.21151
[7847]	CONVERGENT MARGIN	BETIC-RIF OROGENIC BELT (GIBRALTAR ARC) / BETIC CORDILLERA / NEOGENE ALBORAN VOLCANIC PROVINCE	MALAGA, ROAD SW OF CASABERMAJA	36.8797	36.8797	-4.45	-4.45	SAE			s_CB230699-3 [7847]	ANDESITE, BASALTIC [7847]				NEOGENE [7847]					VOL					WR [7847]	50.5	0.7		16.3				8.3	10.1	6.93	0.17		1.14	1.86	0.07	60.0462	1.2	2.22				1.35
[7847]	CONVERGENT MARGIN	BETIC-RIF OROGENIC BELT (GIBRALTAR ARC) / BETIC CORDILLERA / NEOGENE ALBORAN VOLCANIC PROVINCE	MALAGA, ROAD SW OF CASABERMAJA	36.8797	36.8797	-4.45	-4.45	SAE			s_CB230699-5 [7847]	ANDESITE, BASALTIC [7847]				NEOGENE [7847]					VOL					WR [7847]	52.8	0.68		16.7				7.6	9.84	6.52	0.17		0.65	2.41	0.07	60.6951	0.955469	2.01				0.38
[7847]	CONVERGENT MARGIN	BETIC-RIF OROGENIC BELT (GIBRALTAR ARC) / BETIC CORDILLERA / NEOGENE ALBORAN VOLCANIC PROVINCE	MALAGA, RIO REAL DUE N	36.5417	36.5417	-4.8083	-4.8083	SAE			s_RR220699-4 [7847]	ANDESITE, BASALTIC [7847]				NEOGENE [7847]					VOL					WR [7847]	52.9	0.66		16.9				7.56	11.2	6.76	0.15		0.19	2.04	0.07	61.6788	0.502313	1.25				0.17
[9872][10151]	CONVERGENT MARGIN	BETIC-RIF OROGENIC BELT (GIBRALTAR ARC) / BETIC CORDILLERA / NEOGENE ALBORAN VOLCANIC PROVINCE / VERA		37.22	37.22	-1.93	-1.93	SAE			s_B307 [9872]	ANDESITE, BASALTIC [9872] / LAMPROITE [10151]	5000000 [9872]	17000000 [9872]		NEOGENE [9872] / MIOCENE [10151]					VOL					WR [9872]	52.22	1.27		10.45				4.35	7.06	6.99	0.07		2.88	3.35	0.69	74.309	4.20964
[13753]	CONVERGENT MARGIN	BETIC-RIF OROGENIC BELT (GIBRALTAR ARC) / BETIC CORDILLERA / NEOGENE ALBORAN VOLCANIC PROVINCE	CABEZO NEGRO TALLANTE	37.67	37.67	-1.15	-1.15	SAE			s_6348 [13753]	BASALT, ALKALINE [13753]				NEOGENE [13753]					VOL					WR [13753]	47.06	2.27		15.42				8.26	8.77	6.82	0.16		2.63	3.2	0.72	59.778	8.37165		3.13	0.71
[13753]	CONVERGENT MARGIN	BETIC-RIF OROGENIC BELT (GIBRALTAR ARC) / BETIC CORDILLERA / NEOGENE ALBORAN VOLCANIC PROVINCE	CABEZO NEGRO TALLANTE	37.67	37.67	-1.15	-1.15	SAE			s_6350 [13753]	BASALT, ALKALINE [13753]				NEOGENE [13753]					VOL					WR [13753]	47.29	2.55		14.68				9.45	9.15	7.51	0.16		1.13	4.05	0.78	58.8558	6.25464		1.71	0.48
[13405]	CONVERGENT MARGIN	BETIC-RIF OROGENIC BELT (GIBRALTAR ARC) / BETIC CORDILLERA / NEOGENE ALBORAN VOLCANIC PROVINCE	PICASENT	39.37	39.37	-0.45	-0.45	SAE			s_PIC-2 [13405]	BASALT, ALKALINE [13405]	1000000 [13405]	2000000 [13405]		NEOGENE [13405]					VOL					WR [13405]	45.49	2.63		15.86				10.95	7.59	6.79	0.16		1.44	3.83	0.75	52.7447	11.1538
[13981]	CONVERGENT MARGIN	BETIC-RIF OROGENIC BELT (GIBRALTAR ARC) / ALBORAN RIDGE / ALBORAN ISLAND	PUNTA DEL ISLOTE	35.93	35.93	-3.03	-3.03	SAE			s_1B [13981]	BASALT [13981]				MIOCENE [13981]					VOL					WR [13981]	50.9	0.45		14.37		2.58	6.03	8.35148	11.51	7.52	0.12		0.52	1.5	1.02	61.8436	0.516506		3.44
[13981]	CONVERGENT MARGIN	BETIC-RIF OROGENIC BELT (GIBRALTAR ARC) / ALBORAN RIDGE / ALBORAN ISLAND	FARO	35.93	35.93	-3.03	-3.03	SAE			s_2B [13981]	BASALT, ANDESITIC [13981]				MIOCENE [13981]					VOL					WR [13981]	52.7	0.54		16.62		2.61	6.52	8.86848	10.8	6.68	0.15		0.28	1.72	0.05	57.5518	0.412371		0.92
[13981]	CONVERGENT MARGIN	BETIC-RIF OROGENIC BELT (GIBRALTAR ARC) / ALBORAN RIDGE / ALBORAN ISLAND	MUELLE DE PONIENTE	35.93	35.93	-3.03	-3.03	SAE			s_12B [13981]	BASALT, ANDESITIC [13981]				MIOCENE [13981]					VOL					WR [13981]	48.5	0.46		16.36		5.57	2.12	7.13189	9.21	6.72	0.05		0.4	2.04	0.06	62.9086	1.08247		8.52
[18511]	CONVERGENT MARGIN	BETIC-RIF OROGENIC BELT (GIBRALTAR ARC) / BETIC CORDILLERA / NEOGENE ALBORAN VOLCANIC PROVINCE	SERRATA, CABO DE GATA	37.4	37.4	-1.6	-1.6	SAE			s_7CG 9 (9-213) [18511]	BASALT [18511]				MIOCENE [18511]					VOL					WR [18511]	47.6	0.63		16.7				7.29	6.88	7.98	0.11		2.45	1.78	0.1	66.3342	3.88976
[19292]	CONVERGENT MARGIN	BETIC-RIF OROGENIC BELT (GIBRALTAR ARC) / BETIC CORDILLERA / NEOGENE ALBORAN VOLCANIC PROVINCE / TALLANTE		37.65	37.65	-1.15	-1.15	SAE			s_TL51M [19292]	BASALT, ALKALINE [19292]									VOL					WR [19292]	47.04	2.68		17.36				9.17	8.42	6.5	0.15		2.24	3.14	0.7	56.0613	7.16446
[truncated: 123 more columns]

## Sheet: Final
CITATIONS	TECTONIC SETTING	LOCATION	LOCATION COMMENT	LATITUDE MIN	LATITUDE MAX	LONGITUDE MIN	LONGITUDE MAX	LAND OR SEA	ELEVATION MIN	ELEVATION MAX	SAMPLE NAME	ROCK NAME	MIN. AGE (YRS.)	MAX. AGE (YRS.)	GEOL.	AGE	ERUPTION DAY	ERUPTION MONTH	ERUPTION YEAR	ROCK TEXTURE	ROCK TYPE	DRILL DEPTH MIN	DRILL DEPTHAX	ALTERATION	MINERAL	MATERIAL	SIO2(WT%)	TIO2(WT%)	B2O3(WT%)	AL2O3(WT%)	CR2O3(WT%)	FE2O3(WT%)	FEO(WT%)	FEOT(WT%)	CAO(WT%)	MGO(WT%)	MNO(WT%)	NIO(WT%)	K2O(WT%)	NA2O(WT%)	P2O5(WT%)	Mg#	RI	H2O(WT%)	H2OP(WT%)	H2OM(WT%)	H2OT(WT%)	CO2(WT%)	CO1(WT%)
[7692]	CONVERGENT MARGIN	BETIC-RIF OROGENIC BELT (GIBRALTAR ARC) / ALBORAN RIDGE / DREDGE LSGM-9		35.5	35.5	-3.8	-3.8	SAQ			s_LSGM9 [7692]	BASALT [7692]				NEOGENE [7692]					VOL					WR [7692]	50.33	0.63		17.02				8.64	9.78	7.24	0.08		0.37	2.61	0.08	60.1329	1.21151
[7847]	CONVERGENT MARGIN	BETIC-RIF OROGENIC BELT (GIBRALTAR ARC) / BETIC CORDILLERA / NEOGENE ALBORAN VOLCANIC PROVINCE	MALAGA, ROAD SW OF CASABERMAJA	36.8797	36.8797	-4.45	-4.45	SAE			s_CB230699-3 [7847]	ANDESITE, BASALTIC [7847]				NEOGENE [7847]					VOL					WR [7847]	50.5	0.7		16.3				8.3	10.1	6.93	0.17		1.14	1.86	0.07	60.0462	1.2	2.22				1.35
[7847]	CONVERGENT MARGIN	BETIC-RIF OROGENIC BELT (GIBRALTAR ARC) / BETIC CORDILLERA / NEOGENE ALBORAN VOLCANIC PROVINCE	MALAGA, ROAD SW OF CASABERMAJA	36.8797	36.8797	-4.45	-4.45	SAE			s_CB230699-5 [7847]	ANDESITE, BASALTIC [7847]				NEOGENE [7847]					VOL					WR [7847]	52.8	0.68		16.7				7.6	9.84	6.52	0.17		0.65	2.41	0.07	60.6951	0.955469	2.01				0.38
[7847]	CONVERGENT MARGIN	BETIC-RIF OROGENIC BELT (GIBRALTAR ARC) / BETIC CORDILLERA / NEOGENE ALBORAN VOLCANIC PROVINCE	MALAGA, RIO REAL DUE N	36.5417	36.5417	-4.8083	-4.8083	SAE			s_RR220699-4 [7847]	ANDESITE, BASALTIC [7847]				NEOGENE [7847]					VOL					WR [7847]	52.9	0.66		16.9				7.56	11.2	6.76	0.15		0.19	2.04	0.07	61.6788	0.502313	1.25				0.17
[13981]	CONVERGENT MARGIN	BETIC-RIF OROGENIC BELT (GIBRALTAR ARC) / ALBORAN RIDGE / ALBORAN ISLAND	PUNTA DEL ISLOTE	35.93	35.93	-3.03	-3.03	SAE			s_1B [13981]	BASALT [13981]				MIOCENE [13981]					VOL					WR [13981]	50.9	0.45		14.37		2.58	6.03	8.35148	11.51	7.52	0.12		0.52	1.5	1.02	61.8436	0.516506		3.44
[13981]	CONVERGENT MARGIN	BETIC-RIF OROGENIC BELT (GIBRALTAR ARC) / ALBORAN RIDGE / ALBORAN ISLAND	MUELLE DE PONIENTE	35.93	35.93	-3.03	-3.03	SAE			s_12B [13981]	BASALT, ANDESITIC [13981]				MIOCENE [13981]					VOL					WR [13981]	48.5	0.46		16.36		5.57	2.12	7.13189	9.21	6.72	0.05		0.4	2.04	0.06	62.9086	1.08247		8.52
Discarded arc segment due to limited data.
[truncated: 126 more columns]
