# Supplementary material for: Latitude-dependent oxygen fugacity in arc magmas
Source: Nat Commun. 2024 Jul 18;15:6050. doi: 10.1038/s41467-024-50337-6 (PMC11258285; doi:10.1038/s41467-024-50337-6)
Supplement: Supplementary file 19 — Source data [file 41467_2024_50337_MOESM19_ESM.zip › Raw data filtering process/BISMARCK_ARC_-_NEW_BRITAIN_ARC 6.5.xlsx]

## Sheet: Raw Si Mg
CITATIONS	TECTONIC SETTING	LOCATION	LOCATION COMMENT	LATITUDE MIN	LATITUDE MAX	LONGITUDE MIN	LONGITUDE MAX	LAND OR SEA	ELEVATION MIN	ELEVATION MAX	SAMPLE NAME	ROCK NAME	MIN. AGE (YRS.)	MAX. AGE (YRS.)	GEOL.	AGE	ERUPTION DAY	ERUPTION MONTH	ERUPTION YEAR	ROCK TEXTURE	ROCK TYPE	DRILL DEPTH MIN	DRILL DEPTHAX	ALTERATION	MINERAL	MATERIAL	SIO2(WT%)	TIO2(WT%)	B2O3(WT%)	AL2O3(WT%)	CR2O3(WT%)	FE2O3(WT%)	FEO(WT%)	FEOT(WT%)	CAO(WT%)	MGO(WT%)	MNO(WT%)	NIO(WT%)	K2O(WT%)	NA2O(WT%)	P2O5(WT%)	H2O(WT%)	H2OP(WT%)	H2OM(WT%)	H2OT(WT%)	CO2(WT%)	CO1(WT%)	F(WT%)	CL(WT%)
[19990]	CONVERGENT MARGIN	BISMARCK ARC - NEW BRITAIN ARC / BISMARCK ARC - NEW BRITAIN ARC / NEW GUINEA / LAMINGTON MOUNTAIN		-8.95	-8.95	148.15	148.15	SAE			s_LAM-2 [19990]	ANDESITE [19990]							1951		VOL					WR [19990]	61	0.63		17.29				5.15	5.71	2.86	0.1		2.18	4.5	0.23
[19990]	CONVERGENT MARGIN	BISMARCK ARC - NEW BRITAIN ARC / BISMARCK ARC - NEW BRITAIN ARC / NEW GUINEA / LAMINGTON MOUNTAIN		-8.95	-8.95	148.15	148.15	SAE			s_LAM-4 [19990]	ANDESITE [19990]							1951		VOL					WR [19990]	60.54	0.65		16.97				5.53	5.84	3.3	0.11		2.15	4.44	0.23
[19990]	CONVERGENT MARGIN	BISMARCK ARC - NEW BRITAIN ARC / BISMARCK ARC - NEW BRITAIN ARC / NEW GUINEA / LAMINGTON MOUNTAIN		-8.95	-8.95	148.15	148.15	SAE			s_LAM-5 [19990]	ANDESITE [19990]							1951		VOL					WR [19990]	61.15	0.64		17.3				5.28	5.71	2.94	0.11		2.16	4.53	0.22
[19990]	CONVERGENT MARGIN	BISMARCK ARC - NEW BRITAIN ARC / BISMARCK ARC - NEW BRITAIN ARC / NEW GUINEA / LAMINGTON MOUNTAIN		-8.95	-8.95	148.15	148.15	SAE			s_LAM-8H [19990]	ANDESITE [19990]							1951		VOL					WR [19990]	61.1	0.63		17.19				5.23	5.56	3.09	0.1		2.14	4.45	0.17
[19990]	CONVERGENT MARGIN	BISMARCK ARC - NEW BRITAIN ARC / BISMARCK ARC - NEW BRITAIN ARC / NEW GUINEA / LAMINGTON MOUNTAIN		-8.95	-8.95	148.15	148.15	SAE			s_LAM-9H [19990]	ANDESITE [19990]							1951		VOL					WR [19990]	60.66	0.63		17.03				5.35	5.8	3.13	0.1		2.17	4.47	0.26
[19990]	CONVERGENT MARGIN	BISMARCK ARC - NEW BRITAIN ARC / BISMARCK ARC - NEW BRITAIN ARC / NEW GUINEA / LAMINGTON MOUNTAIN		-8.95	-8.95	148.15	148.15	SAE			s_LAM-10H [19990]	ANDESITE [19990]							1951		VOL					WR [19990]	60.86	0.63		17.16				5.37	5.7	3.05	0.1		2.18	4.45	0.24
[19990]	CONVERGENT MARGIN	BISMARCK ARC - NEW BRITAIN ARC / BISMARCK ARC - NEW BRITAIN ARC / NEW GUINEA / LAMINGTON MOUNTAIN		-8.95	-8.95	148.15	148.15	SAE			s_LAM-17 [19990]	ANDESITE [19990]							1951		VOL					WR [19990]	60.95	0.63		17.27				5.35	5.7	3.03	0.1		2.19	4.47	0.26
[19990]	CONVERGENT MARGIN	BISMARCK ARC - NEW BRITAIN ARC / BISMARCK ARC - NEW BRITAIN ARC / NEW GUINEA / LAMINGTON MOUNTAIN		-8.95	-8.95	148.15	148.15	SAE			s_LAM-19H [19990]	ANDESITE [19990]							1951		VOL					WR [19990]	60.54	0.65		17.03				5.49	5.79	3.27	0.11		2.16	4.41	0.28
[19990]	CONVERGENT MARGIN	BISMARCK ARC - NEW BRITAIN ARC / BISMARCK ARC - NEW BRITAIN ARC / NEW GUINEA / LAMINGTON MOUNTAIN		-8.95	-8.95	148.15	148.15	SAE			s_LAM-20H [19990]	ANDESITE [19990]							1951		VOL					WR [19990]	60.57	0.65		17.14				5.43	5.86	3.23	0.11		2.14	4.45	0.24
[19990]	CONVERGENT MARGIN	BISMARCK ARC - NEW BRITAIN ARC / BISMARCK ARC - NEW BRITAIN ARC / NEW GUINEA / LAMINGTON MOUNTAIN		-8.95	-8.95	148.15	148.15	SAE			s_LAM-21H [19990]	ANDESITE [19990]							1951		VOL					WR [19990]	59.85	0.65		16.98				5.52	5.92	3.44	0.11		2.11	4.38	0.25
[19990]	CONVERGENT MARGIN	BISMARCK ARC - NEW BRITAIN ARC / BISMARCK ARC - NEW BRITAIN ARC / NEW GUINEA / LAMINGTON MOUNTAIN		-8.95	-8.95	148.15	148.15	SAE			s_LAM-22H [19990]	ANDESITE [19990]							1951		VOL					WR [19990]											0.1
[19990]	CONVERGENT MARGIN	BISMARCK ARC - NEW BRITAIN ARC / BISMARCK ARC - NEW BRITAIN ARC / NEW GUINEA / LAMINGTON MOUNTAIN		-8.95	-8.95	148.15	148.15	SAE			s_LAM-23 [19990]	ANDESITE [19990]							1951		VOL					WR [19990]	59.86	0.63		17.19				5.36	5.98	3.32	0.11		2.12	4.45	0.22
[19990]	CONVERGENT MARGIN	BISMARCK ARC - NEW BRITAIN ARC / BISMARCK ARC - NEW BRITAIN ARC / NEW GUINEA / LAMINGTON MOUNTAIN		-8.95	-8.95	148.15	148.15	SAE			s_LAM-24 [19990]	ANDESITE [19990]							1951		VOL					WR [19990]	60.52	0.65		17.24				5.4	5.83	3.26	0.1		2.15	4.44	0.23
[19990]	CONVERGENT MARGIN	BISMARCK ARC - NEW BRITAIN ARC / BISMARCK ARC - NEW BRITAIN ARC / NEW GUINEA / LAMINGTON MOUNTAIN		-8.95	-8.95	148.15	148.15	SAE			s_LAM-25 [19990]	ANDESITE [19990]							1951		VOL					WR [19990]	60.6	0.65		17.22				5.53	5.89	3.27	0.11		2.14	4.43	0.24
[19990]	CONVERGENT MARGIN	BISMARCK ARC - NEW BRITAIN ARC / BISMARCK ARC - NEW BRITAIN ARC / NEW GUINEA / LAMINGTON MOUNTAIN		-8.95	-8.95	148.15	148.15	SAE			s_LAM-6I [19990]	ANDESITE, BASALTIC [19990]									VOL					WR [19990]	52.57	0.9		14.46				9.81	8.87	8.27	0.24		1.34	3.41	0.3
[19990]	CONVERGENT MARGIN	BISMARCK ARC - NEW BRITAIN ARC / BISMARCK ARC - NEW BRITAIN ARC / NEW GUINEA / LAMINGTON MOUNTAIN		-8.95	-8.95	148.15	148.15	SAE			s_LAM-7 [19990]	ANDESITE, BASALTIC [19990]									VOL					WR [19990]	52.77	0.93		16.01				8.78	8.85	6.62	0.18		1.52	3.33	0.23
[19990]	CONVERGENT MARGIN	BISMARCK ARC - NEW BRITAIN ARC / BISMARCK ARC - NEW BRITAIN ARC / NEW GUINEA / LAMINGTON MOUNTAIN		-8.95	-8.95	148.15	148.15	SAE			s_LAM-8I [19990]	ANDESITE, BASALTIC [19990]									VOL					WR [19990]	53.97	0.95		15.5				8.15	8.48	7.35	0.14		1.48	3.34	0.3
[19990]	CONVERGENT MARGIN	BISMARCK ARC - NEW BRITAIN ARC / BISMARCK ARC - NEW BRITAIN ARC / NEW GUINEA / LAMINGTON MOUNTAIN		-8.95	-8.95	148.15	148.15	SAE			s_LAM-9I [19990]	ANDESITE, BASALTIC [19990]									VOL					WR [19990]											0.16
[19990]	CONVERGENT MARGIN	BISMARCK ARC - NEW BRITAIN ARC / BISMARCK ARC - NEW BRITAIN ARC / NEW GUINEA / LAMINGTON MOUNTAIN		-8.95	-8.95	148.15	148.15	SAE			s_LAM-10I [19990]	BASALT [19990]									VOL					WR [19990]	49.01	1.07		14.06				11.38	9.72	9.74	0.24		1.07	2.83	0.16
[19990]	CONVERGENT MARGIN	BISMARCK ARC - NEW BRITAIN ARC / BISMARCK ARC - NEW BRITAIN ARC / NEW GUINEA / LAMINGTON MOUNTAIN		-8.95	-8.95	148.15	148.15	SAE			s_LAM-18 [19990]	ANDESITE, BASALTIC [19990]									VOL					WR [19990]	52.45	0.88		15.65				8.42	9.16	8.15	0.14		1.4	3.32	0.27
[19990]	CONVERGENT MARGIN	BISMARCK ARC - NEW BRITAIN ARC / BISMARCK ARC - NEW BRITAIN ARC / NEW GUINEA / LAMINGTON MOUNTAIN		-8.95	-8.95	148.15	148.15	SAE			s_LAM-19I [19990]	ANDESITE, BASALTIC [19990]									VOL					WR [19990]											0.28
[19990]	CONVERGENT MARGIN	BISMARCK ARC - NEW BRITAIN ARC / BISMARCK ARC - NEW BRITAIN ARC / NEW GUINEA / LAMINGTON MOUNTAIN		-8.95	-8.95	148.15	148.15	SAE			s_LAM-20I [19990]	ANDESITE, BASALTIC [19990]									VOL					WR [19990]											0.25
[19990]	CONVERGENT MARGIN	BISMARCK ARC - NEW BRITAIN ARC / BISMARCK ARC - NEW BRITAIN ARC / NEW GUINEA / LAMINGTON MOUNTAIN		-8.95	-8.95	148.15	148.15	SAE			s_LAM-21I [19990]	ANDESITE, BASALTIC [19990]									VOL					WR [19990]											0.17
[19990]	CONVERGENT MARGIN	BISMARCK ARC - NEW BRITAIN ARC / BISMARCK ARC - NEW BRITAIN ARC / NEW GUINEA / LAMINGTON MOUNTAIN		-8.95	-8.95	148.15	148.15	SAE			s_LAM-22I [19990]	ANDESITE, BASALTIC [19990]									VOL					WR [19990]	54.2	0.86		15.3				8.48	8.7	6.84	0.2		1.69	3.44	0.25
[19990]	CONVERGENT MARGIN	BISMARCK ARC - NEW BRITAIN ARC / BISMARCK ARC - NEW BRITAIN ARC / NEW GUINEA / LAMINGTON MOUNTAIN		-8.95	-8.95	148.15	148.15	SAE			s_LAM-1 [19990]	SHOSHONITE [19990]									VOL					WR [19990]	55.06	1.11		15.99				6.31	7.41	5.89	0.12		3.17	3.44	0.64
[19990]	CONVERGENT MARGIN	BISMARCK ARC - NEW BRITAIN ARC / BISMARCK ARC - NEW BRITAIN ARC / NEW GUINEA / LAMINGTON MOUNTAIN		-8.95	-8.95	148.15	148.15	SAE			s_LAM-27D [19990]	SHOSHONITE [19990]									VOL					WR [19990]	54.95	1.12		16.43				6.08	6.83	5.24	0.12		3.33	3.47	0.63
[20210]	CONVERGENT MARGIN	BISMARCK ARC - NEW BRITAIN ARC / BISMARCK ARC - NEW BRITAIN ARC / NEW GUINEA	SOUTHEASTERN PAPUA, KUTU VOLCANICS	-10.15	-10.15	149.96	149.96	SAE			s_563 [20210]	BASALT [20210]									VOL					WR [20210]	48
[20210]	CONVERGENT MARGIN	BISMARCK ARC - NEW BRITAIN ARC / BISMARCK ARC - NEW BRITAIN ARC / NEW GUINEA	SOUTHEASTERN PAPUA, KUTU VOLCANICS	-10.15	-10.15	149.96	149.96	SAE			s_564 [20210]	BASALT [20210]									VOL					WR [20210]	48
[20210]	CONVERGENT MARGIN	BISMARCK ARC - NEW BRITAIN ARC / BISMARCK ARC - NEW BRITAIN ARC / NEW GUINEA	SOUTHEASTERN PAPUA, FIFE BAY VOLCANICS	-10.6	-10.6	150.02	150.02	SAE			s_592 [20210]	TRACHYBASALT [20210]									VOL					WR [20210]	48.5
[20210]	CONVERGENT MARGIN	BISMARCK ARC - NEW BRITAIN ARC / BISMARCK ARC - NEW BRITAIN ARC / NEW GUINEA	SOUTHEASTERN PAPUA, FIFE BAY VOLCANICS	-10.6	-10.6	150.02	150.02	SAE			s_597 [20210]	TRACHYBASALT [20210]									VOL					WR [20210]	46.83
[20210]	CONVERGENT MARGIN	BISMARCK ARC - NEW BRITAIN ARC / BISMARCK ARC - NEW BRITAIN ARC / D^ENTRECASTEAUX ISLANDS	SOUTHEASTERN PAPUA, NORMANBY (DUAU) ISLAND	-10	-10	151	151	SAE			s_626 [20210]	DACITE [20210]									VOL					WR [20210]	66.1
[20210]	CONVERGENT MARGIN	BISMARCK ARC - NEW BRITAIN ARC / BISMARCK ARC - NEW BRITAIN ARC / D^ENTRECASTEAUX ISLANDS	SOUTHEASTERN PAPUA, AMPHLETT ISLANDS	-9.25	-9.25	150.83	150.83	SAE			s_628 [20210]	ANDESITE, BASALTIC [20210]									VOL					WR [20210]	52.39
[20210]	CONVERGENT MARGIN	BISMARCK ARC - NEW BRITAIN ARC / BISMARCK ARC - NEW BRITAIN ARC / D^ENTRECASTEAUX ISLANDS	SOUTHEASTERN PAPUA, AMPHLETT ISLANDS	-9.25	-9.25	150.83	150.83	SAE			s_641 [20210]	DACITE [20210]									VOL					WR [20210]	63.23
[20210]	CONVERGENT MARGIN	BISMARCK ARC - NEW BRITAIN ARC / BISMARCK ARC - NEW BRITAIN ARC / D^ENTRECASTEAUX ISLANDS	SOUTHEASTERN PAPUA, MORESBY STRAIT	-9.55	-9.55	150.42	150.42	SAE			s_646 [20210]	BASALT [20210]									VOL					WR [20210]	47.9
[20210]	CONVERGENT MARGIN	BISMARCK ARC - NEW BRITAIN ARC / BISMARCK ARC - NEW BRITAIN ARC / D^ENTRECASTEAUX ISLANDS	SOUTHEASTERN PAPUA, MORESBY STRAIT	-9.55	-9.55	150.42	150.42	SAE			s_655 [20210]	ANDESITE, BASALTIC [20210]									VOL					WR [20210]	53.88
[20210]	CONVERGENT MARGIN	BISMARCK ARC - NEW BRITAIN ARC / BISMARCK ARC - NEW BRITAIN ARC / D^ENTRECASTEAUX ISLANDS	SOUTHEASTERN PAPUA, MORESBY STRAIT	-9.55	-9.55	150.42	150.42	SAE			s_674 [20210]	DACITE [20210]									VOL					WR [20210]	65.99
[20210]	CONVERGENT MARGIN	BISMARCK ARC - NEW BRITAIN ARC / BISMARCK ARC - NEW BRITAIN ARC / D^ENTRECASTEAUX ISLANDS	SOUTHEASTERN PAPUA, MORESBY STRAIT	-9.55	-9.55	150.42	150.42	SAE			s_678 [20210]	RHYOLITE [20210]									VOL					WR [20210]	69.82
[20210]	CONVERGENT MARGIN	BISMARCK ARC - NEW BRITAIN ARC / BISMARCK ARC - NEW BRITAIN ARC / D^ENTRECASTEAUX ISLANDS	SOUTHEASTERN PAPUA, MORESBY STRAIT	-9.55	-9.55	150.42	150.42	SAE			s_679 [20210]	RHYOLITE [20210]									VOL					WR [20210]	70.16
[20210]	CONVERGENT MARGIN	BISMARCK ARC - NEW BRITAIN ARC / BISMARCK ARC - NEW BRITAIN ARC / D^ENTRECASTEAUX ISLANDS	SOUTHEASTERN PAPUA, LUSANCAY ISLANDS	-8.5	-8.5	150.5	150.5	SAE			s_694 [20210]	TRACHYTE [20210]									VOL					WR [20210]	66.07
[20210]	CONVERGENT MARGIN	BISMARCK ARC - NEW BRITAIN ARC / BISMARCK ARC - NEW BRITAIN ARC / D^ENTRECASTEAUX ISLANDS	SOUTHEASTERN PAPUA, LUSANCAY ISLANDS	-8.5	-8.5	150.5	150.5	SAE			s_695 [20210]	TRACHYTE [20210]									VOL					WR [20210]	63.12
[20210]	CONVERGENT MARGIN	BISMARCK ARC - NEW BRITAIN ARC / BISMARCK ARC - NEW BRITAIN ARC / D^ENTRECASTEAUX ISLANDS	SOUTHEASTERN PAPUA, LUSANCAY ISLANDS	-8.5	-8.5	150.5	150.5	SAE			s_744 [20210]	BASALT [20210]									VOL					WR [20210]	49.32
[20210]	CONVERGENT MARGIN	BISMARCK ARC - NEW BRITAIN ARC / BISMARCK ARC - NEW BRITAIN ARC / D^ENTRECASTEAUX ISLANDS	DAWSON STRAIT, NUMANUMA BAY	-9.69	-9.69	150.89	150.89	SAE			s_710 [20210]	TRACHYTE [20210]									VOL					WR [20210]	63.7
[20210]	CONVERGENT MARGIN	BISMARCK ARC - NEW BRITAIN ARC / BISMARCK ARC - NEW BRITAIN ARC / D^ENTRECASTEAUX ISLANDS	DAWSON STRAIT, DOBU ISLAND	-9.77	-9.77	150.88	150.88	SAE			s_718 [20210]	COMENDITE [20210]									VOL					WR [20210]	70.29
[20210]	CONVERGENT MARGIN	BISMARCK ARC - NEW BRITAIN ARC / BISMARCK ARC - NEW BRITAIN ARC / D^ENTRECASTEAUX ISLANDS	DAWSON STRAIT, DOBU ISLAND	-9.77	-9.77	150.88	150.88	SAE			s_725 [20210]	COMENDITE [20210]									VOL					WR [20210]	69.93
[20210]	CONVERGENT MARGIN	BISMARCK ARC - NEW BRITAIN ARC / BISMARCK ARC - NEW BRITAIN ARC / D^ENTRECASTEAUX ISLANDS	DAWSON STRAIT, DOBU ISLAND	-9.77	-9.77	150.88	150.88	SAE			s_728 [20210]	COMENDITE [20210]									VOL					WR [20210]	70.43
[4812]	CONVERGENT MARGIN	BISMARCK ARC - NEW BRITAIN ARC / BISMARCK ARC - NEW BRITAIN ARC / NEW GUINEA / DABI	CAPE VOGEL PENINSULA	-9.8	-9.8	149.9	149.9	SAE			s_44264 [4812]	BONINITE [4812]									VOL					GL [4812]	55.71	0.2		11.73				10.04	7.93	9.98			0.17	1.04	0.02	1.15
[4812]	CONVERGENT MARGIN	BISMARCK ARC - NEW BRITAIN ARC / BISMARCK ARC - NEW BRITAIN ARC / NEW GUINEA / DABI	CAPE VOGEL PENINSULA	-9.8	-9.8	149.9	149.9	SAE			s_3 [4812]	BONINITE [4812]									VOL					GL [4812]	59.95	0.46		16.38				7.95	7.72	1.96			0.28	1.21	0.12	1.58
[4774]	CONVERGENT MARGIN	BISMARCK ARC - NEW BRITAIN ARC / BISMARCK ARC - NEW BRITAIN ARC / NEW BRITAIN	UASILAU-YAU YAU	-5.6	-5.6	150.2	150.2	SAE			s_40905 [4774]	GRANITE [4774]									PLU					WR [4774]	46.07	0.31		12.69		2.86	9.84		7.5	16.96	0.24		0.19	1.09	0.05		1.99	0.12		0
[4774]	CONVERGENT MARGIN	BISMARCK ARC - NEW BRITAIN ARC / BISMARCK ARC - NEW BRITAIN ARC / NEW BRITAIN	UASILAU-YAU YAU	-5.6	-5.6	150.2	150.2	SAE			s_40906 [4774]	GRANITE [4774]									PLU					WR [4774]	45.75	0.6		22.8		3.26	4.78		14.93	5.15	0.15		0.08	1.15	0.03		1.18	0.04		0.02
[4774]	CONVERGENT MARGIN	BISMARCK ARC - NEW BRITAIN ARC / BISMARCK ARC - NEW BRITAIN ARC / NEW BRITAIN	UASILAU-YAU YAU	-5.6	-5.6	150.2	150.2	SAE			s_40909 [4774]	GRANITE [4774]									PLU					WR [4774]	50.26	0.82		22.19		4.35	3.78		11.52	2.85	0.15		0.37	2.65	0.06		0.52	0.09		0
[4774]	CONVERGENT MARGIN	BISMARCK ARC - NEW BRITAIN ARC / BISMARCK ARC - NEW BRITAIN ARC / NEW BRITAIN	UASILAU-YAU YAU	-5.6	-5.6	150.2	150.2	SAE			s_40912 [4774]	GRANITE [4774]									PLU					WR [4774]	49.67	0.62		18.03		3.39	5.05		11.16	6.9	0.21		0.65	2.28	0.08		1.6	0.11		0.25
[4774]	CONVERGENT MARGIN	BISMARCK ARC - NEW BRITAIN ARC / BISMARCK ARC - NEW BRITAIN ARC / NEW BRITAIN	UASILAU-YAU YAU	-5.6	-5.6	150.2	150.2	SAE			s_40914 [4774]	GRANITE [4774]									PLU					WR [4774]	51.5	0.72		19.32		4.74	4.42		9.99	4.73	0.21		0.63	2.3	0.21		1.02	0.12		0
[4774]	CONVERGENT MARGIN	BISMARCK ARC - NEW BRITAIN ARC / BISMARCK ARC - NEW BRITAIN ARC / NEW BRITAIN	UASILAU-YAU YAU	-5.6	-5.6	150.2	150.2	SAE			s_40916 [4774]	GRANITE [4774]									PLU					WR [4774]	54.97	0.91		17.23		2.65	5.9		8.53	3.68	0.19		0.64	2.72	0.12		1.25	0.17		0.53
[4774]	CONVERGENT MARGIN	BISMARCK ARC - NEW BRITAIN ARC / BISMARCK ARC - NEW BRITAIN ARC / NEW BRITAIN	UASILAU-YAU YAU	-5.6	-5.6	150.2	150.2	SAE			s_40918 [4774]	GRANITE [4774]									PLU					WR [4774]	57.02	0.81		17.33		4.24	3.87		7.87	3.4	0.16		0.66	2.84	0.11		1.26	0.18		0
[4774]	CONVERGENT MARGIN	BISMARCK ARC - NEW BRITAIN ARC / BISMARCK ARC - NEW BRITAIN ARC / NEW BRITAIN	UASILAU-YAU YAU	-5.6	-5.6	150.2	150.2	SAE			s_40920 [4774]	GRANITE [4774]									PLU					WR [4774]	61.04	0.68		16.03		2.83	3.61		6.4	2.69	0.14		1.42	3.17	0.12		0.86	0.09		0.48
[4774]	CONVERGENT MARGIN	BISMARCK ARC - NEW BRITAIN ARC / BISMARCK ARC - NEW BRITAIN ARC / NEW BRITAIN	UASILAU-YAU YAU	-5.6	-5.6	150.2	150.2	SAE			s_40922 [4774]	GRANITE [4774]									PLU					WR [4774]	64.52	0.66		15.35		2.24	3.51		5.43	2.09	0.13		1.46	3.51	0.11		0.54	0.1		0.27
[4774]	CONVERGENT MARGIN	BISMARCK ARC - NEW BRITAIN ARC / BISMARCK ARC - NEW BRITAIN ARC / NEW BRITAIN	UASILAU-YAU YAU	-5.6	-5.6	150.2	150.2	SAE			s_40924 [4774]	GRANITE [4774]									PLU					WR [4774]	64.35	0.65		15.16		2.14	3.62		5.3	2.17	0.13		1.09	3.74	0.11		1.12	0.14		0
[4774]	CONVERGENT MARGIN	BISMARCK ARC - NEW BRITAIN ARC / BISMARCK ARC - NEW BRITAIN ARC / NEW BRITAIN	UASILAU-YAU YAU	-5.6	-5.6	150.2	150.2	SAE			s_40926 [4774]	NOT GIVEN [4774]									PLU					WR [4774]	49.69	0.73		17.05		3.72	5.34		10.92	7.57	0.25		0.47	2.44	0.08		1.4	0.08		0
[4774]	CONVERGENT MARGIN	BISMARCK ARC - NEW BRITAIN ARC / BISMARCK ARC - NEW BRITAIN ARC / NEW BRITAIN	UASILAU-YAU YAU	-5.6	-5.6	150.2	150.2	SAE			s_40929 [4774]	NOT GIVEN [4774]									PLU					WR [4774]	55.36	0.8		16.65		3.46	5.81		8.12	3.96	0.25		0.78	3.81	0.1		0.53	0.12		0.01
[4774]	CONVERGENT MARGIN	BISMARCK ARC - NEW BRITAIN ARC / BISMARCK ARC - NEW BRITAIN ARC / NEW BRITAIN	UASILAU-YAU YAU	-5.6	-5.6	150.2	150.2	SAE			s_40930 [4774]	GRANITE [4774]									PLU					WR [4774]	68.82	0.49		14.42		1.83	2.21		3.73	1.2	0.11		1.24	4.33	0.09		0.89	0.08		0.09
[4774]	CONVERGENT MARGIN	BISMARCK ARC - NEW BRITAIN ARC / BISMARCK ARC - NEW BRITAIN ARC / NEW BRITAIN	UASILAU-YAU YAU	-5.6	-5.6	150.2	150.2	SAE			s_40932 [4774]	GRANITE [4774]									PLU					WR [4774]	69.56	0.44		14.98		1.52	1.75		3.99	0.7	0.07		2.04	3.61	0.07		0.78	0.07		0
[4774]	CONVERGENT MARGIN	BISMARCK ARC - NEW BRITAIN ARC / BISMARCK ARC - NEW BRITAIN ARC / NEW BRITAIN	UASILAU-YAU YAU	-5.6	-5.6	150.2	150.2	SAE			s_40933 [4774]	GRANITE [4774]									PLU					WR [4774]	68.72	0.48		14.32		1.55	2.78		4.35	1.5	0.1		1.81	3.37	0.06		0.67	0.19		0
[4774]	CONVERGENT MARGIN	BISMARCK ARC - NEW BRITAIN ARC / BISMARCK ARC - NEW BRITAIN ARC / NEW BRITAIN	UASILAU-YAU YAU	-5.6	-5.6	150.2	150.2	SAE			s_40935 [4774]	NOT GIVEN [4774]									PLU					WR [4774]	53.6	0.85		17.67		4.22	5.04		8.24	3.99	0.3		0.53	4.17	0.12		1.09	0.07		0.14
[4774]	CONVERGENT MARGIN	BISMARCK ARC - NEW BRITAIN ARC / BISMARCK ARC - NEW BRITAIN ARC / NEW BRITAIN	UASILAU-YAU YAU	-5.6	-5.6	150.2	150.2	SAE			s_40937 [4774]	GRANITE [4774]									PLU					WR [4774]	68.81	0.36		15.81		1.58	1.22		4.15	0.79	0.08		1.15	4.76	0.11		0.48	0.05		0.09
[4774]	CONVERGENT MARGIN	BISMARCK ARC - NEW BRITAIN ARC / BISMARCK ARC - NEW BRITAIN ARC / NEW BRITAIN	UASILAU-YAU YAU	-5.6	-5.6	150.2	150.2	SAE			s_40938 [4774]	GRANITE [4774]									PLU					WR [4774]	66.58	0.46		16.51		2	1.8		5.32	1.32	0.08		0.68	4.23	0.12		0.24	0.1		0.38
[4774]	CONVERGENT MARGIN	BISMARCK ARC - NEW BRITAIN ARC / BISMARCK ARC - NEW BRITAIN ARC / NEW BRITAIN	UASILAU-YAU YAU	-5.6	-5.6	150.2	150.2	SAE			s_40943 [4774]	GRANITE [4774]									PLU					WR [4774]	73.43	0.31		13.36		1.32	1.31		2.64	0.58	0.11		1.53	4.3	0.05		0.65	0.13		0
[4774]	CONVERGENT MARGIN	BISMARCK ARC - NEW BRITAIN ARC / BISMARCK ARC - NEW BRITAIN ARC / NEW BRITAIN	UASILAU-YAU YAU	-5.6	-5.6	150.2	150.2	SAE			s_40946 [4774]	NOT GIVEN [4774]									PLU					WR [4774]	55.4	0.84		16.48		3.24	5.72		7.45	4.26	0.2		1.34	3.37	0.11		1.16	0.07		0.33
[4590]	CONVERGENT MARGIN	BISMARCK ARC - NEW BRITAIN ARC / SOLOMON SEA / SITE 29		-7.35	-7.35	152.18	152.18	SAQ			s_33-36 [4590]	NOT GIVEN [4590]									SED					WR [4590]
[2716]	CONVERGENT MARGIN	BISMARCK ARC - NEW BRITAIN ARC / BISMARCK ARC - NEW BRITAIN ARC / NEW BRITAIN / RABAUL	COAST NORTHWEST OF NORTH DAUGHTER	-4.22	-4.22	152.18	152.18	SAE			s_8047 [2716]	DACITE [2716]									VOL					WR [2716]	64.66	0.86		15.41		1.83	3.15		3.7	1.51	0.16		2.79	4.7	0.32		0.9	0.05
[2716]	CONVERGENT MARGIN	BISMARCK ARC - NEW BRITAIN ARC / BISMARCK ARC - NEW BRITAIN ARC / NEW BRITAIN / RABAUL	VULCAN 1937 ERUPTION	-4.22	-4.22	152.18	152.18	SAE			s_8058 [2716]	DACITE [2716]									VOL					WR [2716]	64.95	0.84		15.25		2.04	3		3.64	1.42	0.24		2.89	4.88	0.3		0.55	0.04
[2758]	CONVERGENT MARGIN	BISMARCK ARC - NEW BRITAIN ARC / BISMARCK ARC - NEW BRITAIN ARC / NEW GUINEA / DABI	CAPE VOGEL PENINSULA	-9.8	-9.8	149.9	149.9	SAE			s_51 [2758]	BONINITE [2758]									VOL					WR [2758]																3
[2758]	CONVERGENT MARGIN	BISMARCK ARC - NEW BRITAIN ARC / BISMARCK ARC - NEW BRITAIN ARC / NEW GUINEA / DABI	CAPE VOGEL PENINSULA	-9.8	-9.8	149.9	149.9	SAE			s_182 [2758]	BONINITE [2758]									VOL					WR [2758]																1.95
[2263]	CONVERGENT MARGIN	BISMARCK ARC - NEW BRITAIN ARC / BISMARCK ARC - NEW BRITAIN ARC / NEW GUINEA / DABI	CAPE VOGEL PENINSULA	-9.8	-9.8	149.9	149.9	SAE			s_B6 [2263]	BONINITE [2263]									VOL					WR [2263]	53.71	0.21		7.77		2.33	7.03		4.64	18.49	0.17		0.19	0.83	0.03		2.98	1.34		0
[2263]	CONVERGENT MARGIN	BISMARCK ARC - NEW BRITAIN ARC / BISMARCK ARC - NEW BRITAIN ARC / NEW GUINEA / DABI	CAPE VOGEL PENINSULA	-9.8	-9.8	149.9	149.9	SAE			s_52.1A [2263]	BONINITE [2263]									VOL					WR [2263]	54.41	0.21		10.93		1.47	6.98		7.98	10.65	0.17		0.41	1.01	0.03		3.39	2.05		0
[2263]	CONVERGENT MARGIN	BISMARCK ARC - NEW BRITAIN ARC / BISMARCK ARC - NEW BRITAIN ARC / NEW GUINEA / DABI	CAPE VOGEL PENINSULA	-9.8	-9.8	149.9	149.9	SAE			s_11 [2263]	ANDESITE, THOLEIITIC [2263]									VOL					WR [2263]
[9340]	CONVERGENT MARGIN	BISMARCK ARC - NEW BRITAIN ARC / BISMARCK ARC - NEW BRITAIN ARC / NEW GUINEA	SOUTHEASTERN PAPUA, FIFE BAY VOLCANICS	-10.6	-10.6	150.02	150.02	SAE			s_590 [9340]	BASALT [9340]									VOL					WR [9340]	49.3	0.61		14.6		3	5.45		11.2	8.65	0.14		2.6	2.05	0.4		0.65	1.27		0
[9340]	CONVERGENT MARGIN	BISMARCK ARC - NEW BRITAIN ARC / BISMARCK ARC - NEW BRITAIN ARC / NEW GUINEA	SOUTHEASTERN PAPUA, CLOUDY BAY VOLCANICS	-10.17	-10.17	148.7	148.7	SAE			s_602 [9340]	ANDESITE, BASALTIC [9340]									VOL					WR [9340]	57	0.76		19.5		3.85	1.85		5.15	1.6	0.11		3.4	4.15	0.46		0.35	0.89		0
[9340]	CONVERGENT MARGIN	BISMARCK ARC - NEW BRITAIN ARC / BISMARCK ARC - NEW BRITAIN ARC / NEW GUINEA	SOUTHEASTERN PAPUA, EGUM ATOLL	-9.4	-9.4	151.94	151.94	SAE			s_608 [9340]	ANDESITE [9340]									VOL					WR [9340]	57.92	0.61		15.84		3.28	1.83		6.47	5.42	0.1		2.43	4.2	0.29		0.4	0.63		0.12
[9340]	CONVERGENT MARGIN	BISMARCK ARC - NEW BRITAIN ARC / BISMARCK ARC - NEW BRITAIN ARC / D^ENTRECASTEAUX ISLANDS	SOUTHEASTERN PAPUA, NORMANBY (DUAU) ISLAND	-10	-10	151	151	SAE			s_614 [9340]	BASALT [9340]									VOL					WR [9340]	51.91	1.93		15.53		2.51	6.71		8.33	5.88	0.15		1.57	3.59	0.62		0.35	0.39		0.07
[9340]	CONVERGENT MARGIN	BISMARCK ARC - NEW BRITAIN ARC / BISMARCK ARC - NEW BRITAIN ARC / D^ENTRECASTEAUX ISLANDS	SOUTHEASTERN PAPUA, AMPHLETT ISLANDS	-9.25	-9.25	150.83	150.83	SAE			s_638 [9340]	ANDESITE [9340]									VOL					WR [9340]	59.55	0.75		14.58		2.65	2.93		4.92	6.64	0.08		2.05	4.2	0.2		0.47	0.85		0
[9340]	CONVERGENT MARGIN	BISMARCK ARC - NEW BRITAIN ARC / BISMARCK ARC - NEW BRITAIN ARC / D^ENTRECASTEAUX ISLANDS	SOUTHEASTERN PAPUA, MORESBY STRAIT	-9.55	-9.55	150.42	150.42	SAE			s_658 [9340]	ANDESITE, BASALTIC [9340]									VOL					WR [9340]	55.22	1.46		17.66		3.45	3.83		6.92	3.08	0.13		2.29	4.36	0.56		0.31	0.17		0.1
[9340]	CONVERGENT MARGIN	BISMARCK ARC - NEW BRITAIN ARC / BISMARCK ARC - NEW BRITAIN ARC / D^ENTRECASTEAUX ISLANDS	SOUTHEASTERN PAPUA, MORESBY STRAIT	-9.55	-9.55	150.42	150.42	SAE			s_676 [9340]	DACITE [9340]									VOL					WR [9340]	68.14	0.58		16.25		2.21	0.35		1.86	0.14	0.02		3.76	4.39	0.12		1.21	0.49		0.14
[9340]	CONVERGENT MARGIN	BISMARCK ARC - NEW BRITAIN ARC / BISMARCK ARC - NEW BRITAIN ARC / D^ENTRECASTEAUX ISLANDS	DAWSON STRAIT, DOBU ISLAND	-9.77	-9.77	150.88	150.88	SAE			s_706 [9340]	BASALT [9340]									VOL					WR [9340]	50.16	2.58		16.09		4.96	5.45		9.4	5.01	0.13		0.79	4.5	0.45		0.01	0.11		0.18
[9340]	CONVERGENT MARGIN	BISMARCK ARC - NEW BRITAIN ARC / BISMARCK ARC - NEW BRITAIN ARC / D^ENTRECASTEAUX ISLANDS	DAWSON STRAIT, DOBU ISLAND	-9.77	-9.77	150.88	150.88	SAE			s_708 [9340]	ANDESITE, BASALTIC [9340]									VOL					WR [9340]	54.22	1.62		15.65		3.96	3.85		7.89	5.04	0.14		1.14	4.31	0.27		0.38	0.71		0.17
[5033]	CONVERGENT MARGIN	BISMARCK ARC - NEW BRITAIN ARC / TABAR-LIHIR-TANGA-FENI ISLAND CHAIN / FENI		-4	-4.1	153.5	153.6	SAQ			s_94-AMB-29 [5033]	BASALT, ANDESITIC [5033]									VOL					WR [5033]
[4995]	CONVERGENT MARGIN	BISMARCK ARC - NEW BRITAIN ARC / BISMARCK ARC - NEW BRITAIN ARC / NEW GUINEA / MOUNT CRATER		-6.6	-6.6	145.1	145.1	SAE			s_1 [4995]	ABSAROKITE [4995]									VOL					WR [4995]	47.83	1.55		15.14		6.09	3.8		10.22	8.73	0.17		1.69	2.8	0.74		0.55	0.65		0.08
[4995]	CONVERGENT MARGIN	BISMARCK ARC - NEW BRITAIN ARC / BISMARCK ARC - NEW BRITAIN ARC / NEW GUINEA / MOUNT SUARU		-6.25	-6.25	144.6	144.6	SAE			s_2 [4995]	ABSAROKITE [4995]									VOL					WR [4995]	49.3	1.21		17.4		4.62	4.68		9.68	5.11	0.21		2.11	3.27	0.55		0.92	0.7		0.25
[4995]	CONVERGENT MARGIN	BISMARCK ARC - NEW BRITAIN ARC / BISMARCK ARC - NEW BRITAIN ARC / NEW GUINEA / MOUNT KARIMUI		-6.6	-6.6	144.7	144.7	SAE			s_3 [4995]	SHOSHONITE [4995]									VOL					WR [4995]	51.09	1.14		15.83		3.69	5.16		9.07	5.93	0.15		2.85	3.06	0.66		0.73	0.68		0.24
[4995]	CONVERGENT MARGIN	BISMARCK ARC - NEW BRITAIN ARC / BISMARCK ARC - NEW BRITAIN ARC / NEW GUINEA / MOUNT GILUWE		-6	-6	143.9	143.9	SAE			s_4 [4995]	SHOSHONITE [4995]									VOL					WR [4995]	51.94	0.92		16.18		3.77	4.32		8.8	6.97	0.16		2.38	2.95	0.59		0.52	0.41		0.16
[4995]	CONVERGENT MARGIN	BISMARCK ARC - NEW BRITAIN ARC / BISMARCK ARC - NEW BRITAIN ARC / NEW GUINEA / MOUNT HAGEN		-5.75	-5.75	144	144	SAE			s_5 [4995]	SHOSHONITE [4995]									VOL					WR [4995]	52.41	1.06		16.01		5.1	2.96		7.62	7.12	0.15		2.21	3.13	0.51		0.86	0.68		0.08
[4995]	CONVERGENT MARGIN	BISMARCK ARC - NEW BRITAIN ARC / BISMARCK ARC - NEW BRITAIN ARC / NEW GUINEA / MOUNT IALIBU		-6.2	-6.2	144.05	144.05	SAE			s_6 [4995]	SHOSHONITE [4995]									VOL					WR [4995]	52.74	1.03		17.1		1.99	6.04		8.48	5.54	0.14		2.7	3.05	0.64		0.34	0.24		0.06
[4995]	CONVERGENT MARGIN	BISMARCK ARC - NEW BRITAIN ARC / BISMARCK ARC - NEW BRITAIN ARC / NEW GUINEA / MOUNT BOSAVI		-6.6	-6.6	142.8	142.8	SAE			s_7 [4995]	ANDESITE [4995]									VOL					WR [4995]	53.72	1.25		18.36		3.55	5.51		8.49	3.45	0.16		1.4	3.12	0.5		0.92	0.14		0.12
[4995]	CONVERGENT MARGIN	BISMARCK ARC - NEW BRITAIN ARC / BISMARCK ARC - NEW BRITAIN ARC / NEW GUINEA / MOUNT KEREWA		-6	-6	143.1	143.1	SAE			s_8 [4995]	ANDESITE [4995]									VOL					WR [4995]	54.62	1		17.84		3.83	3.87		8.51	3.21	0.15		2.35	3.22	0.4		1.02	0.31		0.15
[4995]	CONVERGENT MARGIN	BISMARCK ARC - NEW BRITAIN ARC / BISMARCK ARC - NEW BRITAIN ARC / NEW GUINEA / MOUNT MURRAY		-6.7	-6.7	143.95	143.95	SAE			s_9 [4995]	ANDESITE [4995]									VOL					WR [4995]	56.05	0.99		18.19		2.93	4.5		6.83	2.69	0.16		2.06	3.48	0.69		0.58	0.47		0.09
[4995]	CONVERGENT MARGIN	BISMARCK ARC - NEW BRITAIN ARC / BISMARCK ARC - NEW BRITAIN ARC / NEW GUINEA / MOUNT CRATER		-6.6	-6.6	145.1	145.1	SAE			s_10 [4995]	DACITE [4995]									VOL					WR [4995]	63.4	0.53		16.24		2.35	1.91		5.18	2.05	0.13		2.56	4.17	0.23		0.9	0.31		0.49
[4076]	CONVERGENT MARGIN	BISMARCK ARC - NEW BRITAIN ARC / BISMARCK ARC - NEW BRITAIN ARC / NEW BRITAIN / RABAUL	NONGA, 5 MILES N OF CALDERA	-4.22	-4.22	152.18	152.18	SAE			s_8049 [4076]	ANDESITE [4076]									VOL					WR [4076]	56.94	1.13		15.57		3.03	4.99		6.31	2.89	0.2		2.04	3.25	0.35		2.11	0.63					0.1
[4076]	CONVERGENT MARGIN	BISMARCK ARC - NEW BRITAIN ARC / BISMARCK ARC - NEW BRITAIN ARC / NEW BRITAIN / RABAUL	KABAKADA	-4.22	-4.22	152.18	152.18	SAE			s_6827 [4076]	DACITE [4076]									VOL					WR [4076]	60.73	0.94		15.33		2.8	2.56		3.39	1.56	0.18		2.36	3.94	0.26		4.33	1.14					0.12
[4076]	CONVERGENT MARGIN	BISMARCK ARC - NEW BRITAIN ARC / BISMARCK ARC - NEW BRITAIN ARC / NEW BRITAIN / RABAUL	RAPITOK, 9 MILES SW OF CALDERA	-4.22	-4.22	152.18	152.18	SAE			s_8000 [4076]	DACITE [4076]									VOL					WR [4076]	60.78	0.96		14.84		2.43	3.35		3.69	1.55	0.14		2.8	3.24	0.21		4.25	1.01					0.09
[4076]	CONVERGENT MARGIN	BISMARCK ARC - NEW BRITAIN ARC / BISMARCK ARC - NEW BRITAIN ARC / NEW BRITAIN / RABAUL	MOUNT MOTHER, 1 MILE E OF CALDERA	-4.22	-4.22	152.18	152.18	SAE			s_8620 [4076]	DACITE [4076]									VOL					WR [4076]	60.84	1.01		15.57		2.68	3.49		4.73	2.22	0.14		2.22	4.18	0.25		1.73	0.63					0.12
[4076]	CONVERGENT MARGIN	BISMARCK ARC - NEW BRITAIN ARC / BISMARCK ARC - NEW BRITAIN ARC / NEW BRITAIN / RABAUL	NONGA	-4.22	-4.22	152.18	152.18	SAE			s_8051 [4076]	DACITE [4076]									VOL					WR [4076]	62.12	0.86		14.98		2.62	2.27		2.93	1.24	0.2		2.25	3.39	0.2		5.41	1.03					0.12
[4076]	CONVERGENT MARGIN	BISMARCK ARC - NEW BRITAIN ARC / BISMARCK ARC - NEW BRITAIN ARC / NEW BRITAIN / RABAUL	KABAKADA, 6 MILES W OF CALDERA	-4.22	-4.22	152.18	152.18	SAE			s_8048 [4076]	DACITE [4076]									VOL					WR [4076]	62.35	0.91		14.92		1.32	3.48		3.71	1.57	0.18		2.5	4.4	0.32		3.17	0.39					0.13
[4076]	CONVERGENT MARGIN	BISMARCK ARC - NEW BRITAIN ARC / BISMARCK ARC - NEW BRITAIN ARC / NEW BRITAIN / RABAUL	PRAED POINT NEAR E CALDERA RIM	-4.22	-4.22	152.18	152.18	SAE			s_8043 [4076]	DACITE [4076]									VOL					WR [4076]	64.47	0.82		14.61		1.51	3.23		3.3	1.31	0.16		2.82	4.54	0.25		1.98	0.49					0.18
[20789]	CONVERGENT MARGIN	BISMARCK ARC - NEW BRITAIN ARC / BISMARCK ARC - NEW BRITAIN ARC / RITTER ISLAND / RITTER	NW OF RITTER ISLAND	-5.519	-5.519	148.115	148.115	SAE			s_63-01 (1) [20789]	HARZBURGITE, SPINEL, XENOLITH [20789]									PER					WR [20789]	43.43	0.004		0.49	0.39			7.59	0.37	46.99	0.12	0.32	0.01	0.009	0
[20789]	CONVERGENT MARGIN	BISMARCK ARC - NEW BRITAIN ARC / BISMARCK ARC - NEW BRITAIN ARC / RITTER ISLAND / RITTER	NW OF RITTER ISLAND	-5.519	-5.519	148.115	148.115	SAE			s_66-01A [20789]	PICRITE, THOLEIITIC [20789]									VOL					WR [20789]	49.4711	0.43988		12.0916				9.60985	11.6005	14.1887	0.194365		0.613786	1.65722	0.132987
[20789]	CONVERGENT MARGIN	BISMARCK ARC - NEW BRITAIN ARC / BISMARCK ARC - NEW BRITAIN ARC / RITTER ISLAND / RITTER	NW OF RITTER ISLAND	-5.519	-5.519	148.115	148.115	SAE			s_66-01B [20789]	PICRITE, THOLEIITIC [20789]									VOL					WR [20789]	49.1453	0.460868		12.1083				9.6699	11.7836	14.2345	0.199011		0.607508	1.66541	0.125691
[20789]	CONVERGENT MARGIN	BISMARCK ARC - NEW BRITAIN ARC / BISMARCK ARC - NEW BRITAIN ARC / RITTER ISLAND / RITTER	NW OF RITTER ISLAND	-5.519	-5.519	148.115	148.115	SAE			s_66-01C [20789]	PICRITE, THOLEIITIC [20789]									VOL					WR [20789]	49.4433	0.438453		12.1034				9.59704	11.6751	14.1733	0.193735		0.601599	1.64165	0.132556
[20789]	CONVERGENT MARGIN	BISMARCK ARC - NEW BRITAIN ARC / BISMARCK ARC - NEW BRITAIN ARC / RITTER ISLAND / RITTER	NW OF RITTER ISLAND	-5.519	-5.519	148.115	148.115	SAE			s_66-01D [20789]	PICRITE, THOLEIITIC [20789]									VOL					WR [20789]	49.6871	0.431974		12.1355				9.53658	11.5729	14.0643	0.190872		0.602755	1.64753	0.130597
[20789]	CONVERGENT MARGIN	BISMARCK ARC - NEW BRITAIN ARC / BISMARCK ARC - NEW BRITAIN ARC / RITTER ISLAND / RITTER	NW OF RITTER ISLAND	-5.519	-5.519	148.115	148.115	SAE			s_66-01E [20789]	PICRITE, THOLEIITIC [20789]									VOL					WR [20789]	49.5977	0.449865		12.1361				9.57704	11.5738	14.1401	0.19426		0.623677	1.58475	0.122691
[20789]	CONVERGENT MARGIN	BISMARCK ARC - NEW BRITAIN ARC / BISMARCK ARC - NEW BRITAIN ARC / RITTER ISLAND / RITTER	NW OF RITTER ISLAND	-5.519	-5.519	148.115	148.115	SAE			s_66-01G [20789]	PICRITE, THOLEIITIC [20789]									VOL					WR [20789]	49.5013	0.444139		12.2441				9.44606	11.5779	14.2326	0.191787		0.59555	1.63524	0.131223
[20789]	CONVERGENT MARGIN	BISMARCK ARC - NEW BRITAIN ARC / BISMARCK ARC - NEW BRITAIN ARC / RITTER ISLAND / RITTER	NW OF RITTER ISLAND	-5.519	-5.519	148.115	148.115	SAE			s_67-02C [20789]	PICRITE, THOLEIITIC [20789]									VOL					WR [20789]	49.4955	0.447338		12.1278				9.50841	11.5115	14.3645	0.188876		0.596451	1.6303	0.129231
[20789]	CONVERGENT MARGIN	BISMARCK ARC - NEW BRITAIN ARC / BISMARCK ARC - NEW BRITAIN ARC / RITTER ISLAND / RITTER	NW OF RITTER ISLAND	-5.519	-5.519	148.115	148.115	SAE			s_64-01 [20789]	PICRITE, THOLEIITIC [20789]									VOL					WR [20789]	50.0706	0.444264		11.359				8.79457	11.1975	15.6098	0.181744		0.615912	1.60541	0.121163
[20789]	CONVERGENT MARGIN	BISMARCK ARC - NEW BRITAIN ARC / BISMARCK ARC - NEW BRITAIN ARC / RITTER ISLAND / RITTER	NW OF RITTER ISLAND	-5.519	-5.519	148.115	148.115	SAE			s_62-01 [20789]	PICRITE, THOLEIITIC [20789]									VOL					WR [20789]	51.5227	0.27202		9.30915				8.43992	11.3846	16.8753	0.161197		0.594415	1.3601	0.0805987
[20789]	CONVERGENT MARGIN	BISMARCK ARC - NEW BRITAIN ARC / BISMARCK ARC - NEW BRITAIN ARC / RITTER ISLAND / RITTER	NW OF RITTER ISLAND	-5.519	-5.519	148.115	148.115	SAE			s_65-01A [20789]	PICRITE, THOLEIITIC [20789]									VOL					WR [20789]	51.5582	0.268584		9.26117				8.42281	11.4098	16.8114	0.169108		0.596853	1.4225	0.0795804
[20789]	CONVERGENT MARGIN	BISMARCK ARC - NEW BRITAIN ARC / BISMARCK ARC - NEW BRITAIN ARC / RITTER ISLAND / RITTER	NW OF RITTER ISLAND	-5.519	-5.519	148.115	148.115	SAE			s_65-01B [20789]	PICRITE, THOLEIITIC [20789]									VOL					WR [20789]	51.8467	0.283426		9.34293				8.4433	11.4686	16.4893	0.17208		0.597219	1.27542	0.0809788
[20789]	CONVERGENT MARGIN	BISMARCK ARC - NEW BRITAIN ARC / BISMARCK ARC - NEW BRITAIN ARC / RITTER ISLAND / RITTER	NW OF RITTER ISLAND	-5.519	-5.519	148.115	148.115	SAE			s_65-01C [20789]	PICRITE, THOLEIITIC [20789]									VOL					WR [20789]	51.6477	0.265122		9.20787				8.53307	11.4512	16.7842	0.183546		0.601622	1.24403	0.0815759
[20789]	CONVERGENT MARGIN	BISMARCK ARC - NEW BRITAIN ARC / BISMARCK ARC - NEW BRITAIN ARC / RITTER ISLAND / RITTER	NW OF RITTER ISLAND	-5.519	-5.519	148.115	148.115	SAE			s_65-01D [20789]	PICRITE, THOLEIITIC [20789]									VOL					WR [20789]	51.0048	0.279302		9.41032				8.78648	12.01	16.1565	0.18262		0.644543	1.45022	0.0751966
[20789]	CONVERGENT MARGIN	BISMARCK ARC - NEW BRITAIN ARC / BISMARCK ARC - NEW BRITAIN ARC / RITTER ISLAND / RITTER	NW OF RITTER ISLAND	-5.519	-5.519	148.115	148.115	SAE			s_65-01E [20789]	PICRITE, THOLEIITIC [20789]									VOL					WR [20789]	51.7616	0.262033		9.21146				8.46993	11.4488	16.6592	0.171329		0.594613	1.3404	0.0806255
[20789]	CONVERGENT MARGIN	BISMARCK ARC - NEW BRITAIN ARC / BISMARCK ARC - NEW BRITAIN ARC / RITTER ISLAND / RITTER	NW OF RITTER ISLAND	-5.519	-5.519	148.115	148.115	SAE			s_62-01 (1) [20789]	DUNITE, XENOLITH [20789]									PER					WR [20789]	40.43	0.004		0.2	0.56			8.57	0.14	49.37	0.15	0.25	0.01	0.012	0.001
[20789]	CONVERGENT MARGIN	BISMARCK ARC - NEW BRITAIN ARC / BISMARCK ARC - NEW BRITAIN ARC / RITTER ISLAND / RITTER	NW OF RITTER ISLAND	-5.519	-5.519	148.115	148.115	SAE			s_62-01 (2) [20789]	DUNITE, XENOLITH [20789]									PER					WR [20789]	40.66	0.005		0.17	0.64			7.18	0.23	50.28	0.12	0.24	0.01	0.018	0.001
[20789]	CONVERGENT MARGIN	BISMARCK ARC - NEW BRITAIN ARC / BISMARCK ARC - NEW BRITAIN ARC / RITTER ISLAND / RITTER	NW OF RITTER ISLAND	-5.519	-5.519	148.115	148.115	SAE			s_62-02 (4) [20789]	DUNITE, XENOLITH [20789]									PER					WR [20789]	40.41	0.003		0.11	0.61			8.33	0.11	49.67	0.15	0.2	0	0.005	0
[20789]	CONVERGENT MARGIN	BISMARCK ARC - NEW BRITAIN ARC / BISMARCK ARC - NEW BRITAIN ARC / RITTER ISLAND / RITTER	NW OF RITTER ISLAND	-5.519	-5.519	148.115	148.115	SAE			s_63-01 (4) [20789]	HARZBURGITE, SPINEL, XENOLITH [20789]									PER					WR [20789]	44.72	0.008		0.55	0.36			7.42	0.37	46.01	0.12	0.31	0.01	0.029	0.001
[20789]	CONVERGENT MARGIN	BISMARCK ARC - NEW BRITAIN ARC / BISMARCK ARC - NEW BRITAIN ARC / RITTER ISLAND / RITTER	NW OF RITTER ISLAND	-5.519	-5.519	148.115	148.115	SAE			s_67-02A (2) [20789]	HARZBURGITE, SPINEL, XENOLITH [20789]									PER					WR [20789]	43.31	0.001		0.41	0.38			7.68	0.39	47.39	0.12	0.34	0	0.007	0
[20789]	CONVERGENT MARGIN	BISMARCK ARC - NEW BRITAIN ARC / BISMARCK ARC - NEW BRITAIN ARC / RITTER ISLAND / RITTER	NW OF RITTER ISLAND	-5.519	-5.519	148.115	148.115	SAE			s_67-02B (1) [20789]	HARZBURGITE, SPINEL, XENOLITH [20789]									PER					WR [20789]	44.98	0.001		0.58	0.46			7.35	0.5	45.62	0.12	0.31	0	0.002	0
[20789]	CONVERGENT MARGIN	BISMARCK ARC - NEW BRITAIN ARC / BISMARCK ARC - NEW BRITAIN ARC / RITTER ISLAND / RITTER	NW OF RITTER ISLAND	-5.519	-5.519	148.115	148.115	SAE			s_67-02B (3) [20789]	HARZBURGITE, SPINEL, XENOLITH [20789]									PER					WR [20789]	43.49	0.001		0.36	0.26			7.58	0.34	47.47	0.12	0.33	0.01	0.009	0.001
[20789]	CONVERGENT MARGIN	BISMARCK ARC - NEW BRITAIN ARC / BISMARCK ARC - NEW BRITAIN ARC / RITTER ISLAND / RITTER	NW OF RITTER ISLAND	-5.519	-5.519	148.115	148.115	SAE			s_67-02B (7) [20789]	HARZBURGITE, SPINEL, XENOLITH [20789]									PER					WR [20789]	45.05	0.003		0.68	0.48			7.34	0.44	45.82	0.12	0.3	0.01	0.004	0
[20789]	CONVERGENT MARGIN	BISMARCK ARC - NEW BRITAIN ARC / BISMARCK ARC - NEW BRITAIN ARC / RITTER ISLAND / RITTER	NW OF RITTER ISLAND	-5.519	-5.519	148.115	148.115	SAE			s_67-02D (1) [20789]	HARZBURGITE, SPINEL, XENOLITH [20789]									PER					WR [20789]	43.41	0.001		0.29	0.29			8.32	0.32	46.9	0.13	0.31	0	0	0
[20789]	CONVERGENT MARGIN	BISMARCK ARC - NEW BRITAIN ARC / BISMARCK ARC - NEW BRITAIN ARC / RITTER ISLAND / RITTER	NW OF RITTER ISLAND	-5.519	-5.519	148.115	148.115	SAE			s_67-02D (7) [20789]	HARZBURGITE, SPINEL, XENOLITH [20789]									PER					WR [20789]	42.54	0.012		0.52	0.4			7.84	0.32	47.54	0.12	0.34	0.01	0.026	0.002
[20789]	CONVERGENT MARGIN	BISMARCK ARC - NEW BRITAIN ARC / BISMARCK ARC - NEW BRITAIN ARC / RITTER ISLAND / RITTER	NW OF RITTER ISLAND	-5.519	-5.519	148.115	148.115	SAE			s_67-02E (1) [20789]	HARZBURGITE, SPINEL, XENOLITH [20789]									PER					WR [20789]	43.17	0.004		0.37	0.26			8.26	0.35	47.51	0.13	0.34	0	0	0
[20789]	CONVERGENT MARGIN	BISMARCK ARC - NEW BRITAIN ARC / BISMARCK ARC - NEW BRITAIN ARC / RITTER ISLAND / RITTER	NW OF RITTER ISLAND	-5.519	-5.519	148.115	148.115	SAE			s_67-02E (2) [20789]	HARZBURGITE, SPINEL, XENOLITH [20789]									PER					WR [20789]	45.32	0.001		0.56	0.32			7.24	0.52	45.27	0.12	0.3	0.01	0.002	0
[20789]	CONVERGENT MARGIN	BISMARCK ARC - NEW BRITAIN ARC / BISMARCK ARC - NEW BRITAIN ARC / RITTER ISLAND / RITTER	NW OF RITTER ISLAND	-5.519	-5.519	148.115	148.115	SAE			s_67-02E (5) [20789]	HARZBURGITE, SPINEL, XENOLITH [20789]									PER					WR [20789]	45.05	0.002		0.72	0.54			7.57	0.49	45.35	0.12	0.3	0.01	0	0.002
[20789]	CONVERGENT MARGIN	BISMARCK ARC - NEW BRITAIN ARC / BISMARCK ARC - NEW BRITAIN ARC / RITTER ISLAND / RITTER	NW OF RITTER ISLAND	-5.519	-5.519	148.115	148.115	SAE			s_67-02E (6) [20789]	HARZBURGITE, SPINEL, XENOLITH [20789]									PER					WR [20789]	44.56	0.005		0.47	0.74			7.27	0.32	46.24	0.12	0.31	0.01	0.013	0
[4991]	CONVERGENT MARGIN	BISMARCK ARC - NEW BRITAIN ARC / BISMARCK ARC - NEW BRITAIN ARC / NEW BRITAIN	SULU RANGE	-3.5	-3.5	151	151	SAE			s_E2/10 [4991]	RHYOLITE [4991]									VOL					WR [4991]
[4991]	CONVERGENT MARGIN	BISMARCK ARC - NEW BRITAIN ARC / BISMARCK ARC - NEW BRITAIN ARC / NEW BRITAIN	CAPE REILNITZ	-3.5	-3.5	150.8	150.8	SAE			s_F6/3 [4991]	RHYOLITE [4991]									VOL					WR [4991]
[4991]	CONVERGENT MARGIN	BISMARCK ARC - NEW BRITAIN ARC / BISMARCK ARC - NEW BRITAIN ARC / NEW BRITAIN	LOLOBAU ISLAND	-2.92	-2.92	151.2	151.2	SAE			s_F7/14 [4991]	RHYOLITE [4991]									VOL					WR [4991]
[4991]	CONVERGENT MARGIN	BISMARCK ARC - NEW BRITAIN ARC / BISMARCK ARC - NEW BRITAIN ARC / NEW BRITAIN / MOUNT WELCKER	WILLAUMEZ PENINSULA	-5.45	-5.45	150.03	150.03	SAE			s_GS1/7 [4991]	RHYOLITE [4991]									VOL					WR [4991]
[4991]	CONVERGENT MARGIN	BISMARCK ARC - NEW BRITAIN ARC / BISMARCK ARC - NEW BRITAIN ARC / NEW BRITAIN / MOUNT GARBUNA		-3.5	-3.5	150.1	150.1	SAE			s_GS1/8 [4991]	RHYOLITE [4991]									VOL					WR [4991]
[4991]	CONVERGENT MARGIN	BISMARCK ARC - NEW BRITAIN ARC / BISMARCK ARC - NEW BRITAIN ARC / NEW BRITAIN / GARUA	GARUA HARBOUR, WILLAUMEZ PENINSULA	-5	-5.5	150	150	SAE			s_GS3/4 [4991]	RHYOLITE [4991]									VOL					WR [4991]
[4991]	CONVERGENT MARGIN	BISMARCK ARC - NEW BRITAIN ARC / BISMARCK ARC - NEW BRITAIN ARC / WITU ISLANDS / GAROVE		-4.9	-4.9	149.16	149.16	SAE			s_H2/12 [4991]	RHYOLITE [4991]									VOL					WR [4991]
[4991]	CONVERGENT MARGIN	BISMARCK ARC - NEW BRITAIN ARC / MANUS BACK-ARC BASIN / TULUMAN	ST ANDREW STRAIT ISLANDS	-2.55	-2.55	147.366	147.366	SAE			s_17A [4991]	RHYOLITE [4991]									VOL					WR [4991]
[4991]	CONVERGENT MARGIN	BISMARCK ARC - NEW BRITAIN ARC / MANUS BACK-ARC BASIN / PAM LIN	ST ANDREW STRAIT ISLANDS	-2.5	-2.5	147.4	147.4	SAE			s_59 [4991]	RHYOLITE [4991]									VOL					WR [4991]
[4991]	CONVERGENT MARGIN	BISMARCK ARC - NEW BRITAIN ARC / BISMARCK ARC - NEW BRITAIN ARC / D^ENTRECASTEAUX ISLANDS	MORESBY STRAIT AREA	-9	-10.5	150	151	SAE			s_675 [4991]	RHYOLITE [4991]									VOL					WR [4991]	67.89	0.62		15.47		1.08	2.13		2.63	1.01	0.06		3.41	4.77	0.17		0.27	0.11		0.03
[4991]	CONVERGENT MARGIN	BISMARCK ARC - NEW BRITAIN ARC / BISMARCK ARC - NEW BRITAIN ARC / D^ENTRECASTEAUX ISLANDS	MORESBY STRAIT AREA	-9	-10.5	150	151	SAE			s_676 [4991]	RHYOLITE [4991]									VOL					WR [4991]	68.14	0.58		16.25		2.21	0.35		1.86	0.14	0.02		3.76	4.39	0.12		1.21	0.49		0.14
[4991]	CONVERGENT MARGIN	BISMARCK ARC - NEW BRITAIN ARC / BISMARCK ARC - NEW BRITAIN ARC / D^ENTRECASTEAUX ISLANDS	MORESBY STRAIT AREA	-9	-10.5	150	151	SAE			s_677 [4991]	RHYOLITE [4991]									VOL					WR [4991]	69.75	0.4		14.4		1.59	0.86		1.99	0.4	0.03		4.34	3.58	0.09		1.87	0.73		0.02
[4991]	CONVERGENT MARGIN	BISMARCK ARC - NEW BRITAIN ARC / BISMARCK ARC - NEW BRITAIN ARC / D^ENTRECASTEAUX ISLANDS	MORESBY STRAIT AREA	-9	-10.5	150	151	SAE			s_678 [4991]	RHYOLITE [4991]									VOL					WR [4991]	69.82	0.48		15.64		1.02	1.1		1.91	0.71	0.04		3.89	4.69	0.18		0.4	0.28		0.02
[4991]	CONVERGENT MARGIN	BISMARCK ARC - NEW BRITAIN ARC / BISMARCK ARC - NEW BRITAIN ARC / D^ENTRECASTEAUX ISLANDS	MORESBY STRAIT AREA	-9	-10.5	150	151	SAE			s_679 [4991]	RHYOLITE [4991]									VOL					WR [4991]	70.16	0.34		14.7		1.5	0.53		1.52	0.44	0.06		3.66	4.9	0.09		0.57	0.41		0.13
[4991]	CONVERGENT MARGIN	BISMARCK ARC - NEW BRITAIN ARC / BISMARCK ARC - NEW BRITAIN ARC / D^ENTRECASTEAUX ISLANDS	MORESBY STRAIT AREA	-9	-10.5	150	151	SAE			s_680 [4991]	RHYOLITE [4991]									VOL					WR [4991]	72.3	0.26		14.2		0.38	0.95		0.72	0.22	0.06		4.45	5.19	0.04		0.52	0.16		0.06
[4991]	CONVERGENT MARGIN	BISMARCK ARC - NEW BRITAIN ARC / BISMARCK ARC - NEW BRITAIN ARC / D^ENTRECASTEAUX ISLANDS	MORESBY STRAIT AREA	-9	-10.5	150	151	SAE			s_681 [4991]	RHYOLITE [4991]									VOL					WR [4991]	72.56	0.25		14.68		1.03	0.16		0.8	0.15	0.05		3.99	4.65	0.03		1.14	0.45		0.05
[4991]	CONVERGENT MARGIN	BISMARCK ARC - NEW BRITAIN ARC / BISMARCK ARC - NEW BRITAIN ARC / D^ENTRECASTEAUX ISLANDS	MORESBY STRAIT AREA	-9	-10.5	150	151	SAE			s_682 [4991]	RHYOLITE [4991]									VOL					WR [4991]	72.77	0.26		14.19		0.42	0.94		0.71	0.22	0.05		4.44	5.05	0.04		0.41	0.11		0.03
[4991]	CONVERGENT MARGIN	BISMARCK ARC - NEW BRITAIN ARC / BISMARCK ARC - NEW BRITAIN ARC / D^ENTRECASTEAUX ISLANDS	MORESBY STRAIT AREA	-9	-10.5	150	151	SAE			s_683 [4991]	RHYOLITE [4991]									VOL					WR [4991]	73.66	0.24		14.05		0.39	0.9		0.63	0.18	0.04		4.51	5.01	0.03		0.38	0.09		0.03
[4991]	CONVERGENT MARGIN	BISMARCK ARC - NEW BRITAIN ARC / BISMARCK ARC - NEW BRITAIN ARC / D^ENTRECASTEAUX ISLANDS	MORESBY STRAIT AREA	-9	-10.5	150	151	SAE			s_684 [4991]	RHYOLITE [4991]									VOL					WR [4991]	74.43	0.23		13.86		0.56	0.56		0.79	0.06	0.04		4.07	4.86	0.04		0.5	0.12		0.07
[4991]	CONVERGENT MARGIN	BISMARCK ARC - NEW BRITAIN ARC / BISMARCK ARC - NEW BRITAIN ARC / D^ENTRECASTEAUX ISLANDS	MORESBY STRAIT AREA	-9	-10.5	150	151	SAE			s_685 [4991]	RHYOLITE [4991]									VOL					WR [4991]	75.56	0.16		12.93		0.23	0.64		0.63	0.08	0.03		4.57	4.17	0.08		0.27	0.15		0
[4991]	CONVERGENT MARGIN	BISMARCK ARC - NEW BRITAIN ARC / BISMARCK ARC - NEW BRITAIN ARC / D^ENTRECASTEAUX ISLANDS	MORESBY STRAIT AREA	-9	-10.5	150	151	SAE			s_686 [4991]	RHYOLITE [4991]									VOL					WR [4991]	75.71	0.16		13.1		0.16	0.18		0.63	0.11	0.04		4.65	4.13	0.01		0.34	0.12		0.07
[4991]	CONVERGENT MARGIN	BISMARCK ARC - NEW BRITAIN ARC / BISMARCK ARC - NEW BRITAIN ARC / D^ENTRECASTEAUX ISLANDS	MORESBY STRAIT AREA	-9	-10.5	150	151	SAE			s_687 [4991]	RHYOLITE [4991]									VOL					WR [4991]	75.84	0.17		13.25		0.66	0.26		0.56	0.05	0.02		4.69	4.06	0.08		0.25	0.21		0.09
[4991]	CONVERGENT MARGIN	BISMARCK ARC - NEW BRITAIN ARC / BISMARCK ARC - NEW BRITAIN ARC / D^ENTRECASTEAUX ISLANDS	MORESBY STRAIT AREA	-9	-10.5	150	151	SAE			s_688 [4991]	RHYOLITE [4991]									VOL					WR [4991]	76.12	0.17		13.12		0.32	0.6		0.66	0.1	0.04		4.67	4.08	0.1		0.33	0.13		0.02
[4991]	CONVERGENT MARGIN	BISMARCK ARC - NEW BRITAIN ARC / BISMARCK ARC - NEW BRITAIN ARC / D^ENTRECASTEAUX ISLANDS	MORESBY STRAIT AREA	-9	-10.5	150	151	SAE			s_718 [4991]	RHYOLITE [4991]									VOL					WR [4991]
[4991]	CONVERGENT MARGIN	BISMARCK ARC - NEW BRITAIN ARC / BISMARCK ARC - NEW BRITAIN ARC / D^ENTRECASTEAUX ISLANDS	MORESBY STRAIT AREA	-9	-10.5	150	151	SAE			s_722 [4991]	RHYOLITE [4991]									VOL					WR [4991]
[4991]	CONVERGENT MARGIN	BISMARCK ARC - NEW BRITAIN ARC / BISMARCK ARC - NEW BRITAIN ARC / D^ENTRECASTEAUX ISLANDS	MORESBY STRAIT AREA	-9	-10.5	150	151	SAE			s_737 [4991]	RHYOLITE [4991]									VOL					WR [4991]
[4991]	CONVERGENT MARGIN	BISMARCK ARC - NEW BRITAIN ARC / BISMARCK ARC - NEW BRITAIN ARC / D^ENTRECASTEAUX ISLANDS	MORESBY STRAIT AREA	-9	-10.5	150	151	SAE			s_743 [4991]	RHYOLITE [4991]									VOL					WR [4991]
[4049]	CONVERGENT MARGIN	BISMARCK ARC - NEW BRITAIN ARC / BISMARCK ARC - NEW BRITAIN ARC / NEW BRITAIN / BAMUS		-5.23	-5.23	151.25	151.25	SAE			s_E4/1 [4049]	ANDESITE, BASALTIC [4049]									VOL					WR [4049]
[4049]	CONVERGENT MARGIN	BISMARCK ARC - NEW BRITAIN ARC / BISMARCK ARC - NEW BRITAIN ARC / NEW BRITAIN / BAMUS		-5.23	-5.23	151.25	151.25	SAE			s_E4/9 [4049]	ANDESITE, BASALTIC [4049]									VOL					WR [4049]
[5431]	CONVERGENT MARGIN	BISMARCK ARC - NEW BRITAIN ARC / BISMARCK ARC - NEW BRITAIN ARC / D^ENTRECASTEAUX ISLANDS	FERGUSSON ISLAND, SE OF MOUNT LAMONAI	-9	-10.5	150	151	SAE			s_33714 [5431]	COMENDITE [5431]									VOL					WR [5431]	69.03	0.33		14.64		2.42	0.97		0.41	0.32	0.1		4.84	6.46	0.04		0.05	0.09		0.15
[5431]	CONVERGENT MARGIN	BISMARCK ARC - NEW BRITAIN ARC / BISMARCK ARC - NEW BRITAIN ARC / D^ENTRECASTEAUX ISLANDS	FERGUSSON ISLAND, SUMMIT CRATER, MOUNT OIAU	-9	-10.5	150	151	SAE			s_33720 [5431]	COMENDITE [5431]									VOL					WR [5431]	69.65	0.42		14.03		1.2	2.09		0.41	0.07	0.21		4.8	6.41	0.03		0.5	0.12		0.04
[5431]	CONVERGENT MARGIN	BISMARCK ARC - NEW BRITAIN ARC / BISMARCK ARC - NEW BRITAIN ARC / D^ENTRECASTEAUX ISLANDS	FERGUSSON ISLAND, NE FLANK OF MOUNT LAMONAI	-9	-10.5	150	151	SAE			s_33729 [5431]	COMENDITE [5431]									VOL					WR [5431]	70.68	0.28		14.09		0.99	1.86		0.33	0.15	0.09		4.94	6.16	0.02		0.36	0.14		0.11
[5431]	CONVERGENT MARGIN	BISMARCK ARC - NEW BRITAIN ARC / BISMARCK ARC - NEW BRITAIN ARC / D^ENTRECASTEAUX ISLANDS	FERGUSSON ISLAND, NUMANUMA BAY	-9	-10.5	150	151	SAE			s_33733 [5431]	COMENDITE [5431]									VOL					WR [5431]	70.18	0.29		12.52		3.19	1.55		0.42	0.13	0.15		4.59	5.46	0.03		0.39	0.56		0.08
[5431]	CONVERGENT MARGIN	BISMARCK ARC - NEW BRITAIN ARC / BISMARCK ARC - NEW BRITAIN ARC / D^ENTRECASTEAUX ISLANDS	FERGUSSON ISLAND, NORTH OF NUMANUMA BAY	-9	-10.5	150	151	SAE			s_33741 [5431]	COMENDITE [5431]									VOL					WR [5431]	72.43	0.25		10.5		2	2.58		0.17	0.04	0.11		4.35	5.91	0.01		0.31	0.09		0.07
[5431]	CONVERGENT MARGIN	BISMARCK ARC - NEW BRITAIN ARC / BISMARCK ARC - NEW BRITAIN ARC / D^ENTRECASTEAUX ISLANDS	EASTERN DOBU ISLAND	-9	-10.5	150	151	SAE			s_33703 [5431]	BASALT [5431]									VOL					WR [5431]	47.63	1.12		20.61		2.98	3.24		12.15	6.57	0.11		0.33	2.91	0.2		0.7	0.95		0.22
[5431]	CONVERGENT MARGIN	BISMARCK ARC - NEW BRITAIN ARC / BISMARCK ARC - NEW BRITAIN ARC / D^ENTRECASTEAUX ISLANDS	EASTERN DOBU ISLAND	-9	-10.5	150	151	SAE			s_33704 [5431]	BASALT [5431]									VOL					WR [5431]	48.91	1.17		20.77		3.94	2.3		11.08	5.21	0.12		0.74	3.24	0.24		0.88	0.68		0.24
[5431]	CONVERGENT MARGIN	BISMARCK ARC - NEW BRITAIN ARC / BISMARCK ARC - NEW BRITAIN ARC / D^ENTRECASTEAUX ISLANDS	SANAROA ISLAND	-9	-10.5	150	151	SAE			s_33705 [5431]	BASALT [5431]									VOL					WR [5431]	50.02	2.01		17.07		3.67	6.16		8.69	4.85	0.17		1.03	3.97	0.41		0.84	0.4		0.16
[5431]	CONVERGENT MARGIN	BISMARCK ARC - NEW BRITAIN ARC / BISMARCK ARC - NEW BRITAIN ARC / D^ENTRECASTEAUX ISLANDS	EASTERN DOBU ISLAND	-9	-10.5	150	151	SAE			s_33706 [5431]	BASALT [5431]									VOL					WR [5431]	50.16	2.58		16.09		4.96	5.45		9.4	5.01	0.18		0.79	4.5	0.45		0.01	0.11		0.18
[5431]	CONVERGENT MARGIN	BISMARCK ARC - NEW BRITAIN ARC / BISMARCK ARC - NEW BRITAIN ARC / D^ENTRECASTEAUX ISLANDS	EASTERN DOBU ISLAND	-9	-10.5	150	151	SAE			s_33707 [5431]	BASALT [5431]									VOL					WR [5431]	52	1.98		16.65		3.4	5.37		8.66	4.57	0.16		1.19	4.63	0.38		0.25	0.16		0.12
[5431]	CONVERGENT MARGIN	BISMARCK ARC - NEW BRITAIN ARC / BISMARCK ARC - NEW BRITAIN ARC / D^ENTRECASTEAUX ISLANDS	EASTERN DOBU ISLAND	-9	-10.5	150	151	SAE			s_33708 [5431]	BENMOREITE [5431]									VOL					WR [5431]	54.22	1.62		15.65		3.96	3.85		7.89	5.04	0.14		1.14	4.31	0.27		0.38	0.71		0.17
[5431]	CONVERGENT MARGIN	BISMARCK ARC - NEW BRITAIN ARC / BISMARCK ARC - NEW BRITAIN ARC / D^ENTRECASTEAUX ISLANDS	SANAROA ISLAND	-9	-10.5	150	151	SAE			s_33709 [5431]	BENMOREITE [5431]									VOL					WR [5431]	54.93	2.3		15.3		2.38	6.15		6	3.01	0.16		1.49	5.21	0.72		0.62	0.61		0.89
[5431]	CONVERGENT MARGIN	BISMARCK ARC - NEW BRITAIN ARC / BISMARCK ARC - NEW BRITAIN ARC / D^ENTRECASTEAUX ISLANDS	FERGUSSON ISLAND, SE OF MOUNT LAMONAI	-9	-10.5	150	151	SAE			s_33710 [5431]	TRACHYTE [5431]									VOL					WR [5431]	63.7	0.89		16.33		3.13	1.44		2.45	0.87	0.09		2.79	7.79	0.25		0.29	0.26		0.03
[5431]	CONVERGENT MARGIN	BISMARCK ARC - NEW BRITAIN ARC / BISMARCK ARC - NEW BRITAIN ARC / D^ENTRECASTEAUX ISLANDS	FERGUSSON ISLAND, SE OF MOUNT LAMONAI	-9	-10.5	150	151	SAE			s_33711 [5431]	TRACHYTE [5431]									VOL					WR [5431]	64.25	0.81		16.49		1.98	2.54		2.09	0.77	0.12		2.49	7.21	0.3		0.24	0.24		0.2
[5430]	CONVERGENT MARGIN	BISMARCK ARC - NEW BRITAIN ARC / TABAR-LIHIR-TANGA-FENI ISLAND CHAIN / FENI	1.K KM WEST OF NANUM RIVER OUTLET, SW COAST OF AMBITLE ISLAND	-4.008	-4.008	153.783	153.783	SAE			s_73680007 [5430]	NEPHELINITE, OLIVINE [5430]								HYPOCRYSTALLINE [5430]	VOL					WR [5430]	45.8	0.67		10.2		5.6	4.9		14.7	9.05	0.2		2.15	2.85	0.58		1.54	1.7		0.05			0.06
[5430]	CONVERGENT MARGIN	BISMARCK ARC - NEW BRITAIN ARC / TABAR-LIHIR-TANGA-FENI ISLAND CHAIN / SIMBERI	2 KM SE OF NAPEKUR VILLAGE	-2.67	-2.67	151.92	151.92	SAE			s_73680045 [5430]	BASANITE [5430]								HYPOCRYSTALLINE [5430]	VOL					WR [5430]	46.6	0.75		12.9		3.95	5.1		12.3	11	0.18		1.6	2.7	0.38		1.79	0.35		0.25			0.01
[5430]	CONVERGENT MARGIN	BISMARCK ARC - NEW BRITAIN ARC / TABAR-LIHIR-TANGA-FENI ISLAND CHAIN / TABAR	STREAM 1.5 KM SOUTH OF DATAWA VILLAGE, TABAR ISLAND	-2.96	-2.96	152	152	SAE			s_73680034 [5430]	BASALT, TRANSITIONAL [5430]								HOLOCRYSTALLINE [5430]	VOL					WR [5430]	49	1.18		13.8		4.5	6.15		11.8	7.5	0.2		1.7	2.1	0.29		1.08	0.8		0.1			0.01
[5430]	CONVERGENT MARGIN	BISMARCK ARC - NEW BRITAIN ARC / TABAR-LIHIR-TANGA-FENI ISLAND CHAIN / FENI	WARAMUNG BAY, WEST COAST OF AMBITLE ISLAND	-4.008	-4.008	153.783	153.783	SAE			s_74400047 [5430]	NEPHELINITE, OLIVINE [5430]								HOLOCRYSTALLINE [5430]	VOL					WR [5430]	45.9	0.8		12.1		5.8	5		14.4	8.3	0.2		2.15	3.65	0.53		1.29	0.03		0.05
[5430]	CONVERGENT MARGIN	BISMARCK ARC - NEW BRITAIN ARC / TABAR-LIHIR-TANGA-FENI ISLAND CHAIN / LIHIR		-3	-3.25	152.43	152.67	SAQ			s_74400042 [5430]	TEPHRITE [5430]								HOLOCRYSTALLINE [5430]	VOL					WR [5430]	46.6	0.95		15.4		6.3	5.4		11.8	5.8	0.22		1.75	3.6	0.6		1.3	0.36		0.05
[5430]	CONVERGENT MARGIN	BISMARCK ARC - NEW BRITAIN ARC / TABAR-LIHIR-TANGA-FENI ISLAND CHAIN / FENI	1.5 KM UP NIFFIN RIVER, SW SIDE OF AMBITLE ISLAND	-4.008	-4.008	153.783	153.783	SAE			s_73680010 [5430]	TEPHRITE, PHONOLITIC [5430]								HOLOCRYSTALLINE [5430]	VOL					WR [5430]	46	0.7		17.4		5.65	4.15		11.1	4.4	0.24		3.35	3.5	0.64		2.25	0.59		0.15			0.03
[5430]	CONVERGENT MARGIN	BISMARCK ARC - NEW BRITAIN ARC / TABAR-LIHIR-TANGA-FENI ISLAND CHAIN / FENI	SOUTH OF BALUM PLANTATION, BABASE ISLAND	-4	-4	153.8	153.8	SAE			s_73680005 [5430]	TEPHRITE, PHONOLITIC [5430]								HOLOCRYSTALLINE [5430]	VOL					WR [5430]	50.3	0.75		18.7		4.95	3.2		9.55	2.85	0.26		2.75	4.6	0.48		0.67	0.67		0.2			0.18
[5430]	CONVERGENT MARGIN	BISMARCK ARC - NEW BRITAIN ARC / TABAR-LIHIR-TANGA-FENI ISLAND CHAIN / FENI	0.8 KM SOUTH OF NANUM RIVER OUTLET, SOUTH COAST OF AMBITLE ISLAND	-4.008	-4.008	153.783	153.783	SAE			s_74400048 [5430]	PHONOLITE, TEPHRI [5430]								HOLOCRYSTALLINE [5430]	VOL					WR [5430]	54.5	0.8		17.9		4.35	2.5		5.75	3.05	0.13		3.4	6.55	0.43		0.25	0.09		0.05
[5430]	CONVERGENT MARGIN	BISMARCK ARC - NEW BRITAIN ARC / TABAR-LIHIR-TANGA-FENI ISLAND CHAIN / FENI	1.2 KM SOUTH OF NANUM RIVER OUTLET, SOUTH COAST OF AMBITLE ISLAND	-4.008	-4.008	153.783	153.783	SAE			s_73680011 [5430]	TRACHYANDESITE [5430]								HOLOCRYSTALLINE [5430]	VOL					WR [5430]	55.8	0.68		17.7		3.9	2.2		5.3	2.7	0.12		3.35	6.85	0.4		0.15	0.13		0.05			0.36
[5430]	CONVERGENT MARGIN	BISMARCK ARC - NEW BRITAIN ARC / TABAR-LIHIR-TANGA-FENI ISLAND CHAIN / TANGA	SUMMIT OF PEAK ABOVE PUT PLANTATION, SW COAST OF MALENDOK ISLAND	-4	-4.1	153.5	153.6	SAQ			s_73680013 [5430]	TRACHYTE [5430]								HOLOCRYSTALLINE [5430]	VOL					WR [5430]	54.9	0.39		21.1		2.4	1.71		3.15	1.01	0.18		6.65	4.85	0.19		1.5	1.44		0.05			0.21
[5430]	CONVERGENT MARGIN	BISMARCK ARC - NEW BRITAIN ARC / TABAR-LIHIR-TANGA-FENI ISLAND CHAIN / TABAR	NEAR HEAD OF STREAM 1 KM SE OF TIRIPATS PLANTATION, TABAR ISLAND	-2.96	-2.96	152	152	SAQ			s_73680037 [5430]	TRACHYTE [5430]								HOLOCRYSTALLINE [5430]	VOL					WR [5430]	68.5	0.3		16.3		1.46	0.46		0.55	0.42	0.04		4.85	5.95	0.01		0.29	0.33		0.1			0.01
[5429]	CONVERGENT MARGIN	BISMARCK ARC - NEW BRITAIN ARC / BISMARCK ARC - NEW BRITAIN ARC / BOUGAINVILLE / MOUNT BAGANA	NW FLANK OF VOLCANO	-6.166	-6.166	155.183	155.183	SAE			s_74400057 [5429]	ANDESITE, BASALTIC [5429]									VOL					WR [5429]	53.7	0.96		17.8		4.1	5.1		8.3	3.85	0.18		1.6	3.6	0.35		0.02	0.08		0
[5429]	CONVERGENT MARGIN	BISMARCK ARC - NEW BRITAIN ARC / BISMARCK ARC - NEW BRITAIN ARC / BOUGAINVILLE / MOUNT BAGANA	N FLANK OF VOLCANO	-6.166	-6.166	155.183	155.183	SAE			s_74400064 [5429]	ANDESITE, BASALTIC [5429]							1950		VOL					WR [5429]	53.7	0.88		17.1		4.15	4.95		8.55	4.25	0.17		1.61	3.6	0.36		0.17	0.07		0.05
[5429]	CONVERGENT MARGIN	BISMARCK ARC - NEW BRITAIN ARC / BISMARCK ARC - NEW BRITAIN ARC / BOUGAINVILLE / MOUNT BAGANA	S FLANK OF VOLCANO	-6.166	-6.166	155.183	155.183	SAE			s_74400069 [5429]	ANDESITE, BASALTIC [5429]									VOL					WR [5429]	54.3	0.85		17.6		3.9	4.8		8.5	3.85	0.17		1.61	3.75	0.36		0.02	0.06		0.05
[5429]	CONVERGENT MARGIN	BISMARCK ARC - NEW BRITAIN ARC / BISMARCK ARC - NEW BRITAIN ARC / BOUGAINVILLE / MOUNT BAGANA	S FLANK OF VOLCANO	-6.166	-6.166	155.183	155.183	SAE			s_74400072 [5429]	ANDESITE, BASALTIC [5429]									VOL					WR [5429]	54.8	0.83		17.8		4.35	4.1		8.05	3.65	0.17		1.65	3.8	0.35		0	0.06		0.05
[5429]	CONVERGENT MARGIN	BISMARCK ARC - NEW BRITAIN ARC / BISMARCK ARC - NEW BRITAIN ARC / BOUGAINVILLE / MOUNT BAGANA	N FLANK OF VOLCANO	-6.166	-6.166	155.183	155.183	SAE			s_74400078 [5429]	ANDESITE, BASALTIC [5429]									VOL					WR [5429]	55	0.85		17.8		4.25	4.25		8.2	3.45	0.17		1.5	3.7	0.34		0.06	0.06		0.05
[5429]	CONVERGENT MARGIN	BISMARCK ARC - NEW BRITAIN ARC / BISMARCK ARC - NEW BRITAIN ARC / BOUGAINVILLE / MOUNT BAGANA	S FLANK OF VOLCANO	-6.166	-6.166	155.183	155.183	SAE			s_74400066 [5429]	ANDESITE, BASALTIC [5429]							1966		VOL					WR [5429]	55.2	0.81		17.9		3.45	4.85		8.1	3.35	0.18		1.57	3.75	0.36		0.04	0.08		0.05
[5429]	CONVERGENT MARGIN	BISMARCK ARC - NEW BRITAIN ARC / BISMARCK ARC - NEW BRITAIN ARC / BOUGAINVILLE / MOUNT BAGANA	S FLANK OF VOLCANO	-6.166	-6.166	155.183	155.183	SAE			s_74400061 [5429]	ANDESITE, BASALTIC [5429]							1960		VOL					WR [5429]	55.3	0.82		18.2		4.45	3.7		7.95	3.4	0.18		1.61	3.75	0.35		0	0.05		0
[5429]	CONVERGENT MARGIN	BISMARCK ARC - NEW BRITAIN ARC / BISMARCK ARC - NEW BRITAIN ARC / BOUGAINVILLE / MOUNT BAGANA		-6.166	-6.166	155.183	155.183	SAE			s_74400071 [5429]	ANDESITE, BASALTIC [5429]							1971		VOL					WR [5429]	55.4	0.85		17.9		4.15	4.3		8.1	3.35	0.17		1.51	3.75	0.35		0.01	0.05		0.05
[5429]	CONVERGENT MARGIN	BISMARCK ARC - NEW BRITAIN ARC / BISMARCK ARC - NEW BRITAIN ARC / BOUGAINVILLE / MOUNT BAGANA	S FLANK OF VOLCANO	-6.166	-6.166	155.183	155.183	SAE			s_74400063 [5429]	ANDESITE, BASALTIC [5429]							1964		VOL					WR [5429]	55.5	0.8		18		3.95	4.3		7.9	3.25	0.17		1.61	3.7	0.37		0.07	0.03		0.05
[5429]	CONVERGENT MARGIN	BISMARCK ARC - NEW BRITAIN ARC / BISMARCK ARC - NEW BRITAIN ARC / BOUGAINVILLE / MOUNT BAGANA		-6.166	-6.166	155.183	155.183	SAE			s_74400073 [5429]	ANDESITE, BASALTIC [5429]							1972		VOL					WR [5429]	55.5	0.81		17.9		3.95	4.25		8.1	3.3	0.17		1.51	3.75	0.35		0.04	0.06		0
[5429]	CONVERGENT MARGIN	BISMARCK ARC - NEW BRITAIN ARC / BISMARCK ARC - NEW BRITAIN ARC / BOUGAINVILLE / MOUNT BAGANA	NEAR HEAD OF SAUA RIVER	-6.166	-6.166	155.183	155.183	SAE			s_74400068 [5429]	ANDESITE [5429]									VOL					WR [5429]	56.2	0.73		17.3		5.05	2.8		8.1	3.8	0.16		1.4	3.6	0.31		0.04	0.06		0.05
[5429]	CONVERGENT MARGIN	BISMARCK ARC - NEW BRITAIN ARC / BISMARCK ARC - NEW BRITAIN ARC / BOUGAINVILLE / MOUNT BAGANA	NW FLANK OF VOLCANO	-6.166	-6.166	155.183	155.183	SAE			s_74400058 [5429]	ANDESITE [5429]									VOL					WR [5429]	56.7	0.74		18		4.35	3.15		7.4	2.7	0.16		1.66	3.85	0.35		0.5	0.1		0
[5429]	CONVERGENT MARGIN	BISMARCK ARC - NEW BRITAIN ARC / BISMARCK ARC - NEW BRITAIN ARC / BOUGAINVILLE / MOUNT BAGANA	SE FLANK OF VOLCANO	-6.166	-6.166	155.183	155.183	SAE			s_74400070 [5429]	ANDESITE [5429]									VOL					WR [5429]	56.9	0.73		18.1		3.65	3.5		7.45	2.7	0.16		1.66	4	0.32		0.19	0.13		0.05
[5429]	CONVERGENT MARGIN	BISMARCK ARC - NEW BRITAIN ARC / BISMARCK ARC - NEW BRITAIN ARC / BOUGAINVILLE / MOUNT BAGANA	NW FLANK OF VOLCANO	-6.166	-6.166	155.183	155.183	SAE			s_74400077 [5429]	ANDESITE [5429]									VOL					WR [5429]	56.9	0.67		17.9		5.65	1.9		7.55	2.75	0.16		1.61	3.95	0.35		0.09	0.17		0.05
[5429]	CONVERGENT MARGIN	BISMARCK ARC - NEW BRITAIN ARC / BISMARCK ARC - NEW BRITAIN ARC / BOUGAINVILLE / MOUNT BAGANA	SE FLANK OF VOLCANO	-6.166	-6.166	155.183	155.183	SAE			s_74400065 [5429]	ANDESITE [5429]									VOL					WR [5429]	57.2	0.67		18.1		3.3	3.8		7.3	2.65	0.16		1.7	4.05	0.34		0.15	0.15		0.05
[5429]	CONVERGENT MARGIN	BISMARCK ARC - NEW BRITAIN ARC / BISMARCK ARC - NEW BRITAIN ARC / BOUGAINVILLE / MOUNT BAGANA	N FLANK OF VOLCANO	-6.166	-6.166	155.183	155.183	SAE			s_74400060 [5429]	ANDESITE [5429]									VOL					WR [5429]	57.6	0.68		18.1		3.95	2.9		7.3	2.55	0.16		1.7	3.95	0.34		0.21	0.11		0.05
[5432]	CONVERGENT MARGIN	BISMARCK ARC - NEW BRITAIN ARC / BISMARCK ARC - NEW BRITAIN ARC / NEW GUINEA / MOUNT HAGEN	SE SUMMIT AREA	-5.75	-5.75	144	144	SAE			s_1 [5432]	SHOSHONITE [5432]	210000 [5432]	210000 [5432]							VOL					WR [5432]	50.5	0.92		13.5		1.53	6.65		7.85	12.4	0.14		2.35	2.65	0.58		0.64			0.03
[5432]	CONVERGENT MARGIN	BISMARCK ARC - NEW BRITAIN ARC / BISMARCK ARC - NEW BRITAIN ARC / NEW GUINEA / MOUNT HAGEN	TURUK RIVER, 20 KM SE OF HAGEN	-5.75	-5.75	144	144	SAE			s_2 [5432]	SHOSHONITE [5432]	210000 [5432]	210000 [5432]							VOL					WR [5432]	52.2	1.01		15.1		1.45	6.65		8.8	8.2	0.15		2.35	2.85	0.59		0.81			0.07
[5432]	CONVERGENT MARGIN	BISMARCK ARC - NEW BRITAIN ARC / BISMARCK ARC - NEW BRITAIN ARC / NEW GUINEA / MOUNT HAGEN	SE SUMMIT AREA	-5.75	-5.75	144	144	SAE			s_3 [5432]	ANDESITE, OLIVINE-HORNBLENDE-AUGITE-HYPERSTHENE [5432]	210000 [5432]	210000 [5432]							VOL					WR [5432]	54.4	1		15.3		2.65	5.05		7.65	6.6	0.14		2.32	3.3	0.45		0.74
[5432]	CONVERGENT MARGIN	BISMARCK ARC - NEW BRITAIN ARC / BISMARCK ARC - NEW BRITAIN ARC / NEW GUINEA / MOUNT HAGEN	SE SUMMIT AREA	-5.75	-5.75	144	144	SAE			s_4 [5432]	ANDESITE, OLIVINE-HORNBLENDE-AUGITE-HYPERSTHENE [5432]	210000 [5432]	210000 [5432]							VOL					WR [5432]	56.8	0.81		17.2		2.65	3.95		5.6	5.15	0.12		1.85	3.85	0.23		1.6			0.05
[5432]	CONVERGENT MARGIN	BISMARCK ARC - NEW BRITAIN ARC / BISMARCK ARC - NEW BRITAIN ARC / NEW GUINEA / MOUNT HAGEN	CENTRAL SUMMIT AREA	-5.75	-5.75	144	144	SAE			s_5 [5432]	ANDESITE, HORNBLENDE-2 PYROXENE [5432]	210000 [5432]	210000 [5432]							VOL					WR [5432]	58.4	0.72		18		2.5	3.65		5.75	3.45	0.12		1.7	3.85	0.29		1.4			0.05
[5432]	CONVERGENT MARGIN	BISMARCK ARC - NEW BRITAIN ARC / BISMARCK ARC - NEW BRITAIN ARC / NEW GUINEA / MOUNT HAGEN	CENTRAL SUMMIT AREA	-5.75	-5.75	144	144	SAE			s_6 [5432]	ANDESITE, TRIDYMITE-2 PYROXENE-HORNBLENDE [5432]	210000 [5432]	210000 [5432]							VOL					WR [5432]	60.8	0.5		18.2		2.25	2.65		5.45	2.1	0.11		2.3	4.05	0.31		0.95
[5432]	CONVERGENT MARGIN	BISMARCK ARC - NEW BRITAIN ARC / BISMARCK ARC - NEW BRITAIN ARC / NEW GUINEA / MOUNT GILUWE	N SUMMIT AREA	-6	-6	143.9	143.9	SAE			s_7 [5432]	SHOSHONITE [5432]									VOL					WR [5432]	51.2	0.99		17.3		2.8	5.25		8.75	6.5	0.14		2.35	3.15	0.58		0.92			0.07
[5432]	CONVERGENT MARGIN	BISMARCK ARC - NEW BRITAIN ARC / BISMARCK ARC - NEW BRITAIN ARC / NEW GUINEA / MOUNT GILUWE	UPPER NE SLOPES	-6	-6	143.9	143.9	SAE			s_8 [5432]	ANDESITE, OLIVINE-2 PYROXENE [5432]									VOL					WR [5432]	54.9	0.85		16.7		2.15	4.85		7.5	5.55	0.12		2.3	3.5	0.55		0.64
[5432]	CONVERGENT MARGIN	BISMARCK ARC - NEW BRITAIN ARC / BISMARCK ARC - NEW BRITAIN ARC / NEW GUINEA / MOUNT GILUWE	UPPER SW SLOPES	-6	-6	143.9	143.9	SAE			s_9 [5432]	ANDESITE, 2-PYROXENE [5432]									VOL					WR [5432]	56.1	0.78		15.8		2.2	4.15		6.35	6.45	0.12		2.9	3.4	0.47		0.8			0.08
[5432]	CONVERGENT MARGIN	BISMARCK ARC - NEW BRITAIN ARC / BISMARCK ARC - NEW BRITAIN ARC / NEW GUINEA / MOUNT GILUWE	N SUMMIT AREA	-6	-6	143.9	143.9	SAE			s_10 [5432]	ANDESITE, HORNBLENDE-2 PYROXENE [5432]									VOL					WR [5432]	56.8	0.62		18.8		4.78	1.37		6.4	2.85	0.13		2.4	4.15	0.79		0.59			0.03
[5432]	CONVERGENT MARGIN	BISMARCK ARC - NEW BRITAIN ARC / BISMARCK ARC - NEW BRITAIN ARC / NEW GUINEA / MOUNT MURRAY		-6.7	-6.7	143.95	143.95	SAE			s_11 [5432]	BASALT, OLIVINE [5432]									VOL					WR [5432]	49.9	1.34		14.7		1.85	7.85		9.6	8.55	0.17		1.75	2.7	0.69		0.75
[5432]	CONVERGENT MARGIN	BISMARCK ARC - NEW BRITAIN ARC / BISMARCK ARC - NEW BRITAIN ARC / NEW GUINEA / MOUNT MURRAY		-6.7	-6.7	143.95	143.95	SAE			s_12 [5432]	BASALT, OLIVINE [5432]									VOL					WR [5432]	52.3	1.48		16.8		2.45	6.55		7.95	5.2	0.16		2.05	3.25	0.7		0.94
[5432]	CONVERGENT MARGIN	BISMARCK ARC - NEW BRITAIN ARC / BISMARCK ARC - NEW BRITAIN ARC / NEW GUINEA / MOUNT MURRAY		-6.7	-6.7	143.95	143.95	SAE			s_13 [5432]	ANDESITE, HORNBLENDE-2 PYROXENE [5432]									VOL					WR [5432]	58.5	1.01		17.1		3.55	2.9		6.4	2.25	0.16		2.7	3.65	0.5		0.9			0.03
[5432]	CONVERGENT MARGIN	BISMARCK ARC - NEW BRITAIN ARC / BISMARCK ARC - NEW BRITAIN ARC / NEW GUINEA / MOUNT DUAU	SE SLOPES	-9.1833	-9.1833	148.067	148.067	SAE			s_14 [5432]	BASALT, OLIVINE [5432]									VOL					WR [5432]	50.3	1.2		15.3		2.85	6.05		9.3	8.75	0.17		1.75	2.5	0.7		0.92
[5432]	CONVERGENT MARGIN	BISMARCK ARC - NEW BRITAIN ARC / BISMARCK ARC - NEW BRITAIN ARC / NEW GUINEA / MOUNT DUAU	S SLOPES	-9.1833	-9.1833	148.067	148.067	SAE			s_15 [5432]	ANDESITE, HORNBLENDE-2 PYROXENE [5432]									VOL					WR [5432]	59.7	0.72		17.4		3.25	2.45		6.3	2.6	0.14		2.05	3.65	0.47		1.05			0.1
[5432]	CONVERGENT MARGIN	BISMARCK ARC - NEW BRITAIN ARC / BISMARCK ARC - NEW BRITAIN ARC / NEW GUINEA / MOUNT FAVENC	S SLOPES	-6.9333	-6.9333	144.717	144.717	SAE			s_16 [5432]	BASALT, OLIVINE [5432]									VOL					WR [5432]	52.2	1.25		17.4		3.1	5.95		8.6	4.95	0.18		1.65	3.2	0.65		0.62			0.05
[5432]	CONVERGENT MARGIN	BISMARCK ARC - NEW BRITAIN ARC / BISMARCK ARC - NEW BRITAIN ARC / NEW GUINEA / MOUNT FAVENC	SE SLOPES	-6.9333	-6.9333	144.717	144.717	SAE			s_17 [5432]	ANDESITE, HORNBLENDE-2 PYROXENE [5432]									VOL					WR [5432]	62.7	0.53		17.6		2	2.45		5.15	1.9	0.12		2.2	3.9	0.36		0.93			0.01
[5432]	CONVERGENT MARGIN	BISMARCK ARC - NEW BRITAIN ARC / BISMARCK ARC - NEW BRITAIN ARC / NEW GUINEA / MOUNT BOSAVI		-6.6	-6.6	142.8	142.8	SAE			s_18 [5432]	BASALT, ALKALINE, OLIVINE [5432]									VOL					WR [5432]	47.1	1.28		14.1		3.45	6.55		9.9	11.7	0.18		0.95	2.9	0.42		0.97			0.02
[5432]	CONVERGENT MARGIN	BISMARCK ARC - NEW BRITAIN ARC / BISMARCK ARC - NEW BRITAIN ARC / NEW GUINEA / MOUNT BOSAVI	W SLOPES	-6.6	-6.6	142.8	142.8	SAE			s_19 [5432]	BASALT, OLIVINE [5432]									VOL					WR [5432]	52.5	1.01		16.2		2.95	5.4		8.2	6.75	0.18		1.8	3.55	0.5		0.66
[5432]	CONVERGENT MARGIN	BISMARCK ARC - NEW BRITAIN ARC / BISMARCK ARC - NEW BRITAIN ARC / NEW GUINEA / MOUNT BOSAVI	TURAMA RIVER	-6.6	-6.6	142.8	142.8	SAE			s_20 [5432]	ANDESITE, HORNBLENDE-2 PYROXENE [5432]									VOL					WR [5432]	60.2	0.68		17.3		2.95	2.7		6	2.1	0.12		2.5	4.05	0.34		0.72			0.02
[21404]	CONVERGENT MARGIN	BISMARCK ARC - NEW BRITAIN ARC / BISMARCK ARC - NEW BRITAIN ARC / NEW BRITAIN / RABAUL	19-SEP-94 ERUPTION	-4.22	-4.22	152.18	152.18	SAE			s_TAVT820 [21404]	ANDESITE [21404]									VOL					WR [21404]	61.57	0.89		15.91				6	5.52	2.48	0.164		2.36	4.32	0.33
[21404]	CONVERGENT MARGIN	BISMARCK ARC - NEW BRITAIN ARC / BISMARCK ARC - NEW BRITAIN ARC / NEW BRITAIN / RABAUL	19-SEP-94 ERUPTION	-4.22	-4.22	152.18	152.18	SAE			s_TAVW-823 [21404]	ANDESITE [21404]									VOL					WR [21404]	62.58	0.904		15.81				5.82	5.06	2.18	0.16		2.48	4.43	0.329
[21404]	CONVERGENT MARGIN	BISMARCK ARC - NEW BRITAIN ARC / BISMARCK ARC - NEW BRITAIN ARC / NEW BRITAIN / RABAUL	19-SEP-94 ERUPTION	-4.22	-4.22	152.18	152.18	SAE			s_VULA-801 [21404]	DACITE [21404]									VOL					WR [21404]	63.21	0.912		15.79				5.76	4.68	1.92	0.16		2.55	4.68	0.363
[21404]	CONVERGENT MARGIN	BISMARCK ARC - NEW BRITAIN ARC / BISMARCK ARC - NEW BRITAIN ARC / NEW BRITAIN / RABAUL	19-SEP-94 ERUPTION	-4.22	-4.22	152.18	152.18	SAE			s_VULM-813 [21404]	DACITE [21404]									VOL					WR [21404]	63.37	0.912		15.82				5.81	4.76	1.97	0.16		2.53	4.64	0.363
[21404]	CONVERGENT MARGIN	BISMARCK ARC - NEW BRITAIN ARC / BISMARCK ARC - NEW BRITAIN ARC / NEW BRITAIN / RABAUL	19-SEP-94 ERUPTION	-4.22	-4.22	152.18	152.18	SAE			s_VULP-816 [21404]	ANDESITE [21404]									VOL					WR [21404]	61.66	0.895		15.64				5.61	4.55	1.84	0.16		2.57	4.66	0.352
[21404]	CONVERGENT MARGIN	BISMARCK ARC - NEW BRITAIN ARC / BISMARCK ARC - NEW BRITAIN ARC / NEW BRITAIN / RABAUL	19-SEP-94 ERUPTION	-4.22	-4.22	152.18	152.18	SAE			s_VULG-807 [21404]	DACITE [21404]									VOL					WR [21404]	63.4	0.904		15.79				5.57	4.44	1.8	0.16		2.63	4.61	0.352
[21404]	CONVERGENT MARGIN	BISMARCK ARC - NEW BRITAIN ARC / BISMARCK ARC - NEW BRITAIN ARC / NEW BRITAIN / RABAUL	19-FEB-98 ERUPTION	-4.22	-4.22	152.18	152.18	SAE			s_VULH-808B [21404]	DACITE [21404]									VOL					WR [21404]	63.19	0.91		15.75				5.58	4.45	1.79	0.162		2.62	4.6	0.36
[21404]	CONVERGENT MARGIN	BISMARCK ARC - NEW BRITAIN ARC / BISMARCK ARC - NEW BRITAIN ARC / NEW BRITAIN / RABAUL	19-SEP-94 ERUPTION	-4.22	-4.22	152.18	152.18	SAE			s_VULK811 [21404]	ANDESITE [21404]									VOL					WR [21404]	62.77	0.907		15.88				5.7	4.64	1.89	0.161		2.54	4.61	0.36
[21404]	CONVERGENT MARGIN	BISMARCK ARC - NEW BRITAIN ARC / BISMARCK ARC - NEW BRITAIN ARC / NEW BRITAIN / RABAUL	30-SEP-94 ERUPTION	-4.22	-4.22	152.18	152.18	SAE			s_SER40 [21404]	ANDESITE [21404]									VOL					WR [21404]	62.22	0.91		15.8				5.88	5.25	2.26	0.165		2.48	4.44	0.33
[21404]	CONVERGENT MARGIN	BISMARCK ARC - NEW BRITAIN ARC / BISMARCK ARC - NEW BRITAIN ARC / NEW BRITAIN / RABAUL	1-APR-95 ERUPTION	-4.22	-4.22	152.18	152.18	SAE			s_RP98020 [21404]	ANDESITE [21404]									VOL					WR [21404]	61.43	0.88		15.72				5.97	5.37	2.81	0.162		2.32	4.2	0.32
[21404]	CONVERGENT MARGIN	BISMARCK ARC - NEW BRITAIN ARC / BISMARCK ARC - NEW BRITAIN ARC / NEW BRITAIN / RABAUL	21-MAR-96 ERUPTION	-4.22	-4.22	152.18	152.18	SAE			s_RP96-030 [21404]	DACITE [21404]									VOL					WR [21404]	63	0.91		15.74				5.67	4.66	1.83	0.164		2.6	4.65	0.35
[21404]	CONVERGENT MARGIN	BISMARCK ARC - NEW BRITAIN ARC / BISMARCK ARC - NEW BRITAIN ARC / NEW BRITAIN / RABAUL	11-MAY-96 ERUPTION	-4.22	-4.22	152.18	152.18	SAE			s_RP96-049 [21404]	ANDESITE [21404]									VOL					WR [21404]	60.44	0.89		15.65				6.32	6.21	3.25	0.169		2.24	4.07	0.31
[21404]	CONVERGENT MARGIN	BISMARCK ARC - NEW BRITAIN ARC / BISMARCK ARC - NEW BRITAIN ARC / NEW BRITAIN / RABAUL	4-OCT-96 ERUPTION	-4.22	-4.22	152.18	152.18	SAE			s_RP96080 [21404]	ANDESITE [21404]									VOL					WR [21404]	61.51	0.907		15.43				5.73	4.72	1.9	0.162		2.54	4.72	0.358
[21404]	CONVERGENT MARGIN	BISMARCK ARC - NEW BRITAIN ARC / BISMARCK ARC - NEW BRITAIN ARC / NEW BRITAIN / RABAUL	4-OCT-96 ERUPTION	-4.22	-4.22	152.18	152.18	SAE			s_RP96100 [21404]	ANDESITE [21404]									VOL					WR [21404]	59.9	0.88		15.58				6.56	6.45	3.7	0.166		2.11	3.99	0.29
[21404]	CONVERGENT MARGIN	BISMARCK ARC - NEW BRITAIN ARC / BISMARCK ARC - NEW BRITAIN ARC / NEW BRITAIN / RABAUL	9-JAN-97 ERUPTION	-4.22	-4.22	152.18	152.18	SAE			s_RP97001 [21404]	ANDESITE [21404]									VOL					WR [21404]	60.17	0.873		15.53				6.45	6.27	3.55	0.166		2.16	4.11	0.312
[21404]	CONVERGENT MARGIN	BISMARCK ARC - NEW BRITAIN ARC / BISMARCK ARC - NEW BRITAIN ARC / NEW BRITAIN / RABAUL	7-FEB-97 ERUPTION	-4.22	-4.22	152.18	152.18	SAE			s_RP97030 [21404]	DACITE [21404]									VOL					WR [21404]	63.17	0.91		15.8				5.79	4.72	1.92	0.166		2.54	4.56	0.357
[21404]	CONVERGENT MARGIN	BISMARCK ARC - NEW BRITAIN ARC / BISMARCK ARC - NEW BRITAIN ARC / NEW BRITAIN / RABAUL	5-APR-97 ERUPTION	-4.22	-4.22	152.18	152.18	SAE			s_RP97212 [21404]	ANDESITE [21404]									VOL					WR [21404]	58.03	0.825		15.84				6.74	7.59	4.48	0.167		1.85	3.63	0.274
[21404]	CONVERGENT MARGIN	BISMARCK ARC - NEW BRITAIN ARC / BISMARCK ARC - NEW BRITAIN ARC / NEW BRITAIN / RABAUL	10-APR-97 ERUPTION	-4.22	-4.22	152.18	152.18	SAE			s_RP97222 [21404]	DACITE [21404]									VOL					WR [21404]	63.14	0.914		15.8				5.77	4.73	1.9	0.165		2.53	4.59	0.358
[21404]	CONVERGENT MARGIN	BISMARCK ARC - NEW BRITAIN ARC / BISMARCK ARC - NEW BRITAIN ARC / NEW BRITAIN / RABAUL	13-APR-97 ERUPTION	-4.22	-4.22	152.18	152.18	SAE			s_RP97215M3 [21404]	ANDESITE [21404]									VOL					WR [21404]	58.29	0.857		15.74				6.94	7.53	4.34	0.171		1.9	3.62	0.269
[21404]	CONVERGENT MARGIN	BISMARCK ARC - NEW BRITAIN ARC / BISMARCK ARC - NEW BRITAIN ARC / NEW BRITAIN / RABAUL	20-AUG-98 ERUPTION	-4.22	-4.22	152.18	152.18	SAE			s_RP98048 [21404]	ANDESITE [21404]									VOL					WR [21404]	61.47	0.906		15.86				6.11	5.48	2.61	0.165		2.35	4.35	0.334
[21404]	CONVERGENT MARGIN	BISMARCK ARC - NEW BRITAIN ARC / BISMARCK ARC - NEW BRITAIN ARC / NEW BRITAIN / RABAUL	20-AUG-98 ERUPTION	-4.22	-4.22	152.18	152.18	SAE			s_RP98051 [21404]	ANDESITE [21404]									VOL					WR [21404]	62.19	0.907		15.76				5.83	4.94	2.13	0.163		2.47	4.52	0.347
[21404]	CONVERGENT MARGIN	BISMARCK ARC - NEW BRITAIN ARC / BISMARCK ARC - NEW BRITAIN ARC / NEW BRITAIN / RABAUL	21-APR-99 ERUPTION	-4.22	-4.22	152.18	152.18	SAE			s_RP99007 [21404]	ANDESITE [21404]									VOL					WR [21404]	62.46	0.921		15.74				5.82	4.83	1.99	0.164		2.54	4.54	0.357
[21404]	CONVERGENT MARGIN	BISMARCK ARC - NEW BRITAIN ARC / BISMARCK ARC - NEW BRITAIN ARC / NEW BRITAIN / RABAUL	15-JUL-99 ERUPTION	-4.22	-4.22	152.18	152.18	SAE			s_RP99011 [21404]	ANDESITE [21404]									VOL					WR [21404]	59.9	0.877		15.72				6.14	5.8	2.5	0.158		2.19	4.14	0.321
[21404]	CONVERGENT MARGIN	BISMARCK ARC - NEW BRITAIN ARC / BISMARCK ARC - NEW BRITAIN ARC / NEW BRITAIN / RABAUL	11-NOV-00 ERUPTION	-4.22	-4.22	152.18	152.18	SAE			s_RP0015P17 [21404]	ANDESITE [21404]									VOL					WR [21404]	62.85	0.928		15.79				5.9	4.76	1.95	0.168		2.54	4.64	0.356
[5622]	CONVERGENT MARGIN	BISMARCK ARC - NEW BRITAIN ARC / MANUS BACK-ARC BASIN / TULUMAN	ST ANDREW STRAIT ISLANDS, CONE 3	-2.55	-2.55	147.366	147.366	SAE			s_10A [5622]	RHYOLITE [5622]								VESICULAR [5622]	VOL					WR [5622]	69.55	0.45		14.18		0.82	2.66		1.88	0.46	0.1		3.22	5.39	0.07		0.25	0.1		0.34
[5622]	CONVERGENT MARGIN	BISMARCK ARC - NEW BRITAIN ARC / MANUS BACK-ARC BASIN / TULUMAN	ST ANDREW STRAIT ISLANDS, SW COAST OF TULUMAN ISLAND	-2.55	-2.55	147.366	147.366	SAE			s_11 [5622]	RHYOLITE [5622]									VOL					WR [5622]	69.47	0.45		13.9		0.9	2.62		1.89	0.49	0.1		3.21	5.38	0.13		0.06	0.1		0.24
[5622]	CONVERGENT MARGIN	BISMARCK ARC - NEW BRITAIN ARC / MANUS BACK-ARC BASIN / TULUMAN	ST ANDREW STRAIT ISLANDS, NW COAST OF TULUMAN ISLAND	-2.55	-2.55	147.366	147.366	SAE			s_16 [5622]	RHYOLITE [5622]									VOL					WR [5622]	69.41	0.44		13.74		0.95	2.76		1.93	0.76	0.1		3.19	5.32	0.06		0.27	0.12		0.32
[5622]	CONVERGENT MARGIN	BISMARCK ARC - NEW BRITAIN ARC / MANUS BACK-ARC BASIN / LOU	ST ANDREW STRAIT ISLANDS, 1.5 KM S OF EXTREME NE TIP OF LOU ISLAND	-2.42	-2.42	147.38	147.38	SAE			s_31 [5622]	RHYOLITE [5622]									VOL					WR [5622]	70.4	0.36		14.2		0.76	2.2		1.48	0.45	0.07		4	5.2	0.05		0.01	0.27		0.19
[5622]	CONVERGENT MARGIN	BISMARCK ARC - NEW BRITAIN ARC / MANUS BACK-ARC BASIN / LOU	ST ANDREW STRAIT ISLANDS, 100 M W OF EXTREME NE TIP OF LOU ISLAND	-2.42	-2.42	147.38	147.38	SAE			s_33 [5622]	RHYOLITE [5622]									VOL					WR [5622]	70.57	0.36		14.35		1.15	1.88		1.48	0.5	0.09		3.66	5.24	0.05		0.06	0.1		0.17
[5622]	CONVERGENT MARGIN	BISMARCK ARC - NEW BRITAIN ARC / MANUS BACK-ARC BASIN / LOU	ST ANDREW STRAIT ISLANDS, 700 M NE OF SOLANG VILLAGE, NW COAST OF LOU ISLAND	-2.42	-2.42	147.38	147.38	SAE			s_02 [5622]	RHYOLITE [5622]									VOL					WR [5622]	71.39	0.31		13.95		0.58	1.88		1.29	0.55	0.07		3.93	5.06	0.04		0.15	0.21		0.27
[5622]	CONVERGENT MARGIN	BISMARCK ARC - NEW BRITAIN ARC / MANUS BACK-ARC BASIN / LOU	ST ANDREW STRAIT ISLANDS, 3.3 KM E OF BAUN VILLAGE, SE COAST OF LOU ISLAND	-2.42	-2.42	147.38	147.38	SAE			s_24 [5622]	RHYOLITE [5622]									VOL					WR [5622]	73.28	0.26		13.54		0.54	1.4		0.98	0.35	0.07		4.07	4.85	0.03		0.2	0.09		0.27
[5622]	CONVERGENT MARGIN	BISMARCK ARC - NEW BRITAIN ARC / MANUS BACK-ARC BASIN / LOU	ST ANDREW STRAIT ISLANDS, 1.7 KM E OF BAUN VILLAGE, SE COAST OF LOU ISLAND	-2.42	-2.42	147.38	147.38	SAE			s_25 [5622]	RHYOLITE [5622]									VOL					WR [5622]	73.55	0.26		13.58		0.48	1.44		1.01	0.38	0.07		4.11	4.84	0.03		0.21	0.12		0.11
[5622]	CONVERGENT MARGIN	BISMARCK ARC - NEW BRITAIN ARC / MANUS BACK-ARC BASIN / LOU	ST ANDREW STRAIT ISLANDS, SW COAST OF LOU ISLAND	-2.42	-2.42	147.38	147.38	SAE			s_05 [5622]	RHYOLITE [5622]									VOL					WR [5622]	71.8	0.29		13.9		0.27	1.81		1.26	0.45	0.06		4.45	4.95	0.04		0.04	0.18		0.16
[5622]	CONVERGENT MARGIN	BISMARCK ARC - NEW BRITAIN ARC / MANUS BACK-ARC BASIN / LOU	ST ANDREW STRAIT ISLANDS, 2 KM NW OF SOUTHERN TIP OF LOU ISLAND	-2.42	-2.42	147.38	147.38	SAE			s_06 [5622]	NOT GIVEN [5622]									VOL					GL [5622]	71.71	0.3		14.01		0.43	1.86		1.21	0.39	0.07		3.99	5.04	0.04		0.21	0.1		0.17
[5622]	CONVERGENT MARGIN	BISMARCK ARC - NEW BRITAIN ARC / MANUS BACK-ARC BASIN / LOU	ST ANDREW STRAIT ISLANDS, MONKOL POINT, SE COAST OF LOU ISLAND	-2.42	-2.42	147.38	147.38	SAE			s_23 [5622]	RHYOLITE [5622]									VOL					WR [5622]	70.96	0.3		13.82		0.68	2.43		1.27	0.37	0.1		3.57	5.43	0.04		0.27	0.07		0.33
[5622]	CONVERGENT MARGIN	BISMARCK ARC - NEW BRITAIN ARC / MANUS BACK-ARC BASIN / LOU	ST ANDREW STRAIT ISLANDS, SOUTHERN TIP OF LOU ISLAND	-2.42	-2.42	147.38	147.38	SAE			s_19 [5622]	RHYOLITE [5622]									VOL					WR [5622]	70.6	0.44		13.99		0.83	2.57		1.55	0.38	0.1		3.29	5.36	0.07		0.2	0.11		0.26
[5622]	CONVERGENT MARGIN	BISMARCK ARC - NEW BRITAIN ARC / MANUS BACK-ARC BASIN / PAM MANDIAN	ST ANDREW STRAIT ISLANDS, NW COAST OF PAM MANDIAN	-2.5	-2.5	147.4	147.4	SAE			s_56 [5622]	RHYOLITE [5622]									VOL					WR [5622]	73.7	0.3		13.4		0.52	1.47		0.85	0.23	0.06		4.4	4.65	0.02		0.31	0.13		0
[5622]	CONVERGENT MARGIN	BISMARCK ARC - NEW BRITAIN ARC / MANUS BACK-ARC BASIN / PAM LIN	ST ANDREW STRAIT ISLANDS, SE COAST OF PAM LIN	-2.5	-2.5	147.4	147.4	SAE			s_57A [5622]	RHYOLITE [5622]									VOL					WR [5622]	73.49	0.22		13.16		0.47	1.43		0.87	0.1	0.06		4.22	4.77	0.01		0.23	0.08		0.11
[5622]	CONVERGENT MARGIN	BISMARCK ARC - NEW BRITAIN ARC / MANUS BACK-ARC BASIN / PAM LIN	ST ANDREW STRAIT ISLANDS, WESTERN COAST OF PAM LIN	-2.5	-2.5	147.4	147.4	SAE			s_59 [5622]	RHYOLITE [5622]									VOL					WR [5622]	73.63	0.22		13.32		0.52	1.39		0.85	0.29	0.06		4.22	4.74	0.02		0.28	0.08		0.19
[5622]	CONVERGENT MARGIN	BISMARCK ARC - NEW BRITAIN ARC / MANUS BACK-ARC BASIN / BALUAN	ST ANDREW STRAIT ISLANDS, SMALL ISLET OFF SONE VILLAGE, NW COAST OF BALUAN ISLAND	-2.55	-2.55	147.37	147.37	SAE			s_39 [5622]	BASALT [5622]									VOL					WR [5622]	49.18	1.26		20.66		2.08	6.55		12.27	3.97	0.16		0.53	3.03	0.16		0.17	0.11		0.09
[5622]	CONVERGENT MARGIN	BISMARCK ARC - NEW BRITAIN ARC / MANUS BACK-ARC BASIN / BALUAN	ST ANDREW STRAIT ISLANDS, HEADLAND, 300 M N OF TWIN SCORIA PEAKS, W COAST OF BALUAN ISLAND	-2.55	-2.55	147.37	147.37	SAE			s_42 [5622]	BASALT [5622]									VOL					WR [5622]	50.3	1.63		15.22		2.07	9.62		10.54	5.79	0.21		0.79	3.18	0.2		0.14	0.14		0.06
[5622]	CONVERGENT MARGIN	BISMARCK ARC - NEW BRITAIN ARC / MANUS BACK-ARC BASIN / BALUAN	ST ANDREW STRAIT ISLANDS, HEADLAND IMMEDIATELY S OF TWIN SCORIA PEAKS, W COAST OF BALUAN ISLAND	-2.55	-2.55	147.37	147.37	SAE			s_43 [5622]	BASALT [5622]									VOL					WR [5622]	48.76	1.25		18.13		2.24	6.93		12.61	5.89	0.17		0.48	2.65	0.16		0.22	0.2		0.02
[5622]	CONVERGENT MARGIN	BISMARCK ARC - NEW BRITAIN ARC / MANUS BACK-ARC BASIN / BALUAN	ST ANDREW STRAIT ISLANDS, 1.5 KM ENE OF BUBANIN VILLAGE, SE COAST	-2.55	-2.55	147.37	147.37	SAE			s_45 [5622]	BASALT [5622]									VOL					WR [5622]	48.54	1.1		20.28		1.83	6.21		12.92	4.63	0.15		0.54	2.73	0.13		0.15	0.1		0.02
[5622]	CONVERGENT MARGIN	BISMARCK ARC - NEW BRITAIN ARC / MANUS BACK-ARC BASIN / FEDARB ISLANDS	ST ANDREW STRAIT ISLANDS, SW COAST OF SIVISA	-2.42	-2.42	147.42	147.42	SAE			s_68D [5622]	BASALT [5622]									VOL					WR [5622]	50.97	0.73		18.36		2.53	5.17		12.28	6.61	0.15		0.3	2.35	0.11		0.14	0.08		0
[5622]	CONVERGENT MARGIN	BISMARCK ARC - NEW BRITAIN ARC / MANUS BACK-ARC BASIN / FEDARB ISLANDS	ST ANDREW STRAIT ISLANDS, SMALL SIVISA	-2.42	-2.42	147.42	147.42	SAE			s_67 [5622]	DACITE [5622]									VOL					WR [5622]	67.9	0.81		14.94		1.6	2.15		3	1.23	0.15		1.45	5.92	0.22		0.17	0.11		0.02
[2764]	CONVERGENT MARGIN	BISMARCK ARC - NEW BRITAIN ARC / BISMARCK ARC - NEW BRITAIN ARC / NEW GUINEA	NEAR BOBONI, ABOUT 3 MILES SW OF THE MOUTH OF DABI CREEK BETWEEN TAPIO BAY AND MAGABARA, CAPE VOGEL PENINSULA	-9.6667	-9.6667	149.833	149.833	SAE			s_LB107 [2764]	NOT GIVEN [2764]								PORPHYRITIC [2764]	VOL					WR [2764]	53.97	0.23		7.08		3.46	6.95		4.79	16.03	0.21		0.35	0.6	0.06		4.34	1.73
[2764]	CONVERGENT MARGIN	BISMARCK ARC - NEW BRITAIN ARC / BISMARCK ARC - NEW BRITAIN ARC / NEW GUINEA	NEAR BOBONI, ABOUT 3 MILES SW OF THE MOUTH OF DABI CREEK BETWEEN TAPIO BAY AND MAGABARA, CAPE VOGEL PENINSULA	-9.6667	-9.6667	149.833	149.833	SAE			s_LB105 [2764]	NOT GIVEN [2764]								PORPHYRITIC [2764]	VOL					WR [2764]	54.09	0.3		8.39		3.65	6.54		5.46	13.03	0.15		0.41	0.75	0.07		4.66	2.7
[3055]	CONVERGENT MARGIN	BISMARCK ARC - NEW BRITAIN ARC / BISMARCK ARC - NEW BRITAIN ARC / NEW BRITAIN / WITORI	NORTHEAST FLANK OF WITORI, ON COAST	-5.5	-5.5	150.5	150.5	SAE	1	1	s_138 [3055]	DACITE [3055]									VOL					WR [3055]	66.26	0.38		14.6		2.49	2.19		4.46	1.38	0.13		1.13	3.71	0.13
[2626]	CONVERGENT MARGIN	BISMARCK ARC - NEW BRITAIN ARC / BISMARCK ARC - NEW BRITAIN ARC / BOUGAINVILLE / MOUNT BAGANA		-6.166	-6.166	155.183	155.183	SAE			s_151 [2626]	ANDESITE [2626]									VOL					WR [2626]	54	0.27		16.5		4.35	4.6		8.4	4.55			1.61	5.2		0.03
[2626]	CONVERGENT MARGIN	BISMARCK ARC - NEW BRITAIN ARC / BISMARCK ARC - NEW BRITAIN ARC / BOUGAINVILLE / MOUNT BAGANA		-6.166	-6.166	155.183	155.183	SAE			s_122 [2626]	ANDESITE [2626]									VOL					WR [2626]	55.2	0.9		17.4		4.55	3.85		7.7	3.8			1.63	4.3
[2626]	CONVERGENT MARGIN	BISMARCK ARC - NEW BRITAIN ARC / BISMARCK ARC - NEW BRITAIN ARC / BOUGAINVILLE / MOUNT BAGANA		-6.166	-6.166	155.183	155.183	SAE			s_149 [2626]	ANDESITE [2626]									VOL					WR [2626]	56.3	0.71		17.2		6.45	1.36		8.45	2.95			1.54	3.9		0.24
[2626]	CONVERGENT MARGIN	BISMARCK ARC - NEW BRITAIN ARC / BISMARCK ARC - NEW BRITAIN ARC / BOUGAINVILLE / MOUNT BAGANA		-6.166	-6.166	155.183	155.183	SAE			s_148 [2626]	ANDESITE [2626]									VOL					WR [2626]	56.5	0.4		17.7		2.95	4.6		7.85	3.3			1.67	4.1		0.15
[2626]	CONVERGENT MARGIN	BISMARCK ARC - NEW BRITAIN ARC / BISMARCK ARC - NEW BRITAIN ARC / BOUGAINVILLE	BUIN AREA	-6.866	-6.866	155.7	155.7	SAE			s_162 [2626]	ANDESITE [2626]									VOL					WR [2626]	62.2	0.59		16.4		5.2	0.53		5.9	2.35			1.92	4.1		0.31
[2626]	CONVERGENT MARGIN	BISMARCK ARC - NEW BRITAIN ARC / BISMARCK ARC - NEW BRITAIN ARC / BOUGAINVILLE	BUIN AREA	-6.866	-6.866	155.7	155.7	SAE			s_1022 [2626]	ANDESITE [2626]									VOL					WR [2626]	62.7	0.63		16.6		3.95	0.64		6.3	2.2			1.95	4.1		0.41
[5946]	CONVERGENT MARGIN	BISMARCK ARC - NEW BRITAIN ARC / MANUS BACK-ARC BASIN / STATION RD 14	EAST MANUS RIFTS	-3.528	-3.528	152.173	152.173	SAQ	-1755	-1950	s_14A [5946]	ANDESITE, BASALTIC [5946]								VESICULAR, APHYRIC [5946]	VOL					GL [5946]	53.3	0.67		15.6				10.2	9.3	4.9	0.14		0.43	2.86	0.14	1.175						0.007	0.171
[5946]	CONVERGENT MARGIN	BISMARCK ARC - NEW BRITAIN ARC / MANUS BACK-ARC BASIN / STATION RD 14	EAST MANUS RIFTS	-3.528	-3.528	152.173	152.173	SAQ	-1755	-1950	s_14B [5946]	ANDESITE, BASALTIC [5946]								VESICULAR, APHYRIC [5946]	VOL					GL [5946]	62.3	0.83		14.5				7.23	5.06	1.79	0.15		1.02	4.12	0.24	1.813						0.008	0.289
[5946]	CONVERGENT MARGIN	BISMARCK ARC - NEW BRITAIN ARC / MANUS BACK-ARC BASIN / STATION RD 15	EAST MANUS RIFTS	-3.7783	-3.7783	151.983	151.983	SAQ	-1700	-2025	s_15 [5946]	BASALT [5946]								PHYRIC [5946]	VOL					GL [5946]	53.3	0.46		15.3				9.98	9.66	5.03	0.18		1.34	2.07	0.25
[5946]	CONVERGENT MARGIN	BISMARCK ARC - NEW BRITAIN ARC / MANUS BACK-ARC BASIN / STATION RD 16	EAST MANUS RIFTS	-3.7017	-3.7017	151.873	151.873	SAQ	-1980	-2065	s_16 [5946]	ANDESITE, BASALTIC [5946]								VESICULAR, GLASSY [5946]	VOL					GL [5946]	54.8	0.59		15.8				7.8	9.8	5.5	0.14		0.78	2.73	0.16	1.617						0.007	0.297
[5946]	CONVERGENT MARGIN	BISMARCK ARC - NEW BRITAIN ARC / MANUS BACK-ARC BASIN / STATION RD 17	EAST MANUS RIFTS	-3.74	-3.74	151.647	151.647	SAQ	-1685	-1860	s_17A [5946]	ANDESITE [5946]								VESICULAR, APHYRIC [5946]	VOL					GL [5946]	63.5	0.89		14.8				5.97	4.53	1.68	0.15		1.37	4.5	0.23	1.59						0.007	0.35
[5946]	CONVERGENT MARGIN	BISMARCK ARC - NEW BRITAIN ARC / MANUS BACK-ARC BASIN / STATION RD 17	EAST MANUS RIFTS	-3.74	-3.74	151.647	151.647	SAQ	-1685	-1860	s_17B [5946]	DACITE [5946]								VESICULAR, APHYRIC [5946]	VOL					GL [5946]	67.6	0.77		13.5				4.91	3.23	0.82	0.13		1.69	4.65	0.12	1.504						0.006	0.303
[5946]	CONVERGENT MARGIN	BISMARCK ARC - NEW BRITAIN ARC / MANUS BACK-ARC BASIN / STATION 2244	EAST MANUS RIFTS	-3.7083	-3.7083	151.695	151.695	SAQ	-1926	-1926	s_2244 [5946]	NOT GIVEN [5946]									VOL					GL [5946]	59.5	1		15.4				8.32	6.12	2.48	0.17		1.02	3.73	0.45
[5946]	CONVERGENT MARGIN	BISMARCK ARC - NEW BRITAIN ARC / MANUS BACK-ARC BASIN / STATION RD 18	EAST MANUS RIFTS	-3.705	-3.705	151.463	151.463	SAQ	-2580	-2730	s_18A [5946]	BASALT [5946]								VESICULAR, PLAGIOCLASE-PHYRIC [5946]	VOL					GL [5946]	51.6	0.49		16.7				8.06	12.5	6.54	0.08		0.31	1.83	0.14
[5946]	CONVERGENT MARGIN	BISMARCK ARC - NEW BRITAIN ARC / MANUS BACK-ARC BASIN / STATION RD 18	EAST MANUS RIFTS	-3.705	-3.705	151.463	151.463	SAQ	-2580	-2730	s_18B [5946]	BASALT [5946]								VESICULAR, PLAGIOCLASE-PHYRIC [5946]	VOL					GL [5946]	53.9	0.63		15.5				8.99	10.7	5.7	0.13		0.35	2.3	0.18
[5946]	CONVERGENT MARGIN	BISMARCK ARC - NEW BRITAIN ARC / MANUS BACK-ARC BASIN / STATION 2249	EAST MANUS RIFTS	-3.6583	-3.6583	151.657	151.657	SAQ	-2266	-2266	s_2249 [5946]	NOT GIVEN [5946]									VOL					GL [5946]	52	0.43		15.9				7.97	12.5	7.1	0.16		0.25	1.78	0.08
[5946]	CONVERGENT MARGIN	BISMARCK ARC - NEW BRITAIN ARC / MANUS BACK-ARC BASIN / STATION RD 19	SOUTHERN RIFTS	-3.7517	-3.7517	151.158	151.158	SAQ	-2625	-2635	s_19 [5946]	BASALT [5946]								PHYRIC [5946]	VOL					GL [5946]	53.6	1.01		14.6				10.6	9.49	4.8	0.18		0.21	2.65	0.16	1.502						0.003	0.059
[5946]	CONVERGENT MARGIN	BISMARCK ARC - NEW BRITAIN ARC / MANUS BACK-ARC BASIN / STATION RD 20	SOUTHERN RIFTS	-3.8133	-3.8133	150.693	150.693	SAQ	-2045	-2080	s_20 [5946]	BASALT [5946]								GLASSY, PLOVINE-PLAGIOCLASE PHYRIC [5946]	VOL					GL [5946]	51.8	0.68		15.8				8.11	12.7	7.33	0.14		0.23	2	0.16
[5946]	CONVERGENT MARGIN	BISMARCK ARC - NEW BRITAIN ARC / MANUS BACK-ARC BASIN / STATION RD 21	SOUTHERN RIFTS	-3.84	-3.84	150.502	150.502	SAQ	-2400	-2465	s_21 [5946]	BASALT [5946]								VESICULAR, PHYRIC [5946]	VOL					GL [5946]	51.6	0.71		15				10	11.5	6.39	0.17		0.32	2.18	0.13	1.196						0.012	0.147
[5946]	CONVERGENT MARGIN	BISMARCK ARC - NEW BRITAIN ARC / MANUS BACK-ARC BASIN / STATION RD 22	SOUTHERN RIFTS	-3.8583	-3.8583	150.43	150.43	SAQ	-2530	-2580	s_22A [5946]	BASALT [5946]									VOL					GL [5946]	50.6	0.53		16.9				7.67	12.7	7.8	0.14		0.22	1.87	0.14	1.502						0.006	0.117
[5946]	CONVERGENT MARGIN	BISMARCK ARC - NEW BRITAIN ARC / MANUS BACK-ARC BASIN / STATION RD 22	SOUTHERN RIFTS	-3.8583	-3.8583	150.43	150.43	SAQ	-2530	-2580	s_22B [5946]	BASALT [5946]									VOL					GL [5946]	51.4	1.12		14.9				9.93	11.6	6.87	0.15		0.12	2.31	0.15
[5946]	CONVERGENT MARGIN	BISMARCK ARC - NEW BRITAIN ARC / MANUS BACK-ARC BASIN / STATION RD 24	MANUS SPREADING CENTER	-3.545	-3.545	149.857	149.857	SAQ	-2155	-2185	s_24A [5946]	BASALT [5946]								NONVESICULAR, OLIVINE-PLAGIOCLASE PHYRIC [5946]	VOL					GL [5946]	51.3	1.39		13.9				12.6	11.6	6.77	0.19		0.06	2.36	0.11
[5946]	CONVERGENT MARGIN	BISMARCK ARC - NEW BRITAIN ARC / MANUS BACK-ARC BASIN / STATION RD 24	MANUS SPREADING CENTER	-3.545	-3.545	149.857	149.857	SAQ	-2155	-2185	s_24B [5946]	ANDESITE [5946]								VESICULAR, PLAGIOCLASE-PHYRIC [5946]	VOL					GL [5946]	58	1		15				7.9	7.4	3.63	0.12		0.56	3.69	0.18	1.828						0.012	0.19
[5946]	CONVERGENT MARGIN	BISMARCK ARC - NEW BRITAIN ARC / MANUS BACK-ARC BASIN / STATION RD 25	MANUS SPREADING CENTER	-3.6083	-3.6083	149.797	149.797	SAQ	-2215	-2255	s_25A [5946]	BASALT [5946]								APHYRIC [5946]	VOL					GL [5946]	50.1	1.03		14.9				9.91	12.6	7.94	0.15		0.03	2.12	0.15
[5946]	CONVERGENT MARGIN	BISMARCK ARC - NEW BRITAIN ARC / MANUS BACK-ARC BASIN / STATION RD 25	MANUS SPREADING CENTER	-3.6083	-3.6083	149.797	149.797	SAQ	-2215	-2255	s_25B [5946]	BASALT [5946]								APHYRIC [5946]	VOL					GL [5946]	51.1	1.47		13.5				13	10.8	6.43	0.21		0.06	2.43	0.15
[5946]	CONVERGENT MARGIN	BISMARCK ARC - NEW BRITAIN ARC / MANUS BACK-ARC BASIN / STATION RD 26	EXTENSIONAL TRANSFORM ZONE	-3.5467	-3.5467	149.678	149.678	SAQ	-2475	-2570	s_26 [5946]	BASALT [5946]								APHYRIC [5946]	VOL					GL [5946]	51.1	1.04		14.2				10.9	12.2	7.38	0.2		0.05	2.1	0.16
[5946]	CONVERGENT MARGIN	BISMARCK ARC - NEW BRITAIN ARC / MANUS BACK-ARC BASIN / STATION RD 27	EXTENSIONAL TRANSFORM ZONE	-3.505	-3.505	149.695	149.695	SAQ	-2520	-2535	s_27 [5946]	BASALT [5946]								VERY GLASSY [5946]	VOL					GL [5946]	50.5	1.16		14.1				11.3	12	7.3	0.2		0.04	2.11	0.16
[5946]	CONVERGENT MARGIN	BISMARCK ARC - NEW BRITAIN ARC / MANUS BACK-ARC BASIN / STATION RD 28	MANUS SPREADING CENTER	-3.6567	-3.6567	149.673	149.673	SAQ	-2370	-2440	s_28A [5946]	BASALT [5946]								GLASSY [5946]	VOL					GL [5946]	51	1.12		14.7				11.1	11.7	6.8	0.17		0.12	2.2	0.18
[5946]	CONVERGENT MARGIN	BISMARCK ARC - NEW BRITAIN ARC / MANUS BACK-ARC BASIN / STATION RD 28	MANUS SPREADING CENTER	-3.6567	-3.6567	149.673	149.673	SAQ	-2370	-2440	s_28B [5946]	ANDESITE, BASALTIC [5946]									VOL					GL [5946]	55.5	0.96		16.4				7.81	9.09	4.42	0.14		0.17	3.22	0.17
[5946]	CONVERGENT MARGIN	BISMARCK ARC - NEW BRITAIN ARC / MANUS BACK-ARC BASIN / STATION RD 29	EXTENSIONAL TRANSFORM ZONE	-3.5233	-3.5233	149.57	149.57	SAQ	-2220	-2415	s_29A [5946]	BASALT [5946]								GLASSY PHYRIC [5946]	VOL					GL [5946]	50.8	1.02		15				10.6	12.7	8.16	0.21		0.04	2.17	0.15	0.187						0.005	0.046
[5946]	CONVERGENT MARGIN	BISMARCK ARC - NEW BRITAIN ARC / MANUS BACK-ARC BASIN / STATION RD 29	EXTENSIONAL TRANSFORM ZONE	-3.5233	-3.5233	149.57	149.57	SAQ	-2220	-2415	s_29B [5946]	BASALT [5946]								GLASSY PHYRIC [5946]	VOL					GL [5946]	52	0.77		16				7.82	12	6.87	0.13		0.13	2.27	0.13
[5946]	CONVERGENT MARGIN	BISMARCK ARC - NEW BRITAIN ARC / MANUS BACK-ARC BASIN / STATION RD 30	EXTENSIONAL TRANSFORM ZONE	-3.5383	-3.5383	149.538	149.538	SAQ	-1885	-1975	s_30A [5946]	BASALT [5946]								VESICULAR [5946]	VOL					GL [5946]	53	1.12		14.9				10.8	9.45	5.17	0.2		0.17	2.95	0.16
[5946]	CONVERGENT MARGIN	BISMARCK ARC - NEW BRITAIN ARC / MANUS BACK-ARC BASIN / STATION RD 30	EXTENSIONAL TRANSFORM ZONE	-3.5383	-3.5383	149.538	149.538	SAQ	-1885	-1975	s_30B [5946]	BASALT [5946]								VESICULAR [5946]	VOL					GL [5946]	52.7	1.4		14				12.9	8.77	4.45	0.19		0.16	3.05	0.15
[5946]	CONVERGENT MARGIN	BISMARCK ARC - NEW BRITAIN ARC / MANUS BACK-ARC BASIN / STATION RD 30	EXTENSIONAL TRANSFORM ZONE	-3.5383	-3.5383	149.538	149.538	SAQ	-1885	-1975	s_30C [5946]	ANDESITE, BASALTIC [5946]								VESICULAR [5946]	VOL					GL [5946]	54.1	1.5		13.6				13	8.04	3.89	0.23		0.22	3.25	0.17
[5946]	CONVERGENT MARGIN	BISMARCK ARC - NEW BRITAIN ARC / MANUS BACK-ARC BASIN / STATION RD 31	EXTENSIONAL TRANSFORM ZONE	-3.5017	-3.5017	149.258	149.258	SAQ	-2075	-2245	s_31A [5946]	BASALT [5946]									VOL					GL [5946]	50	1.64		14				11.9	11.5	6.67	0.23		0.12	2.67	0.19	0.614						0.008	0.067
[5946]	CONVERGENT MARGIN	BISMARCK ARC - NEW BRITAIN ARC / MANUS BACK-ARC BASIN / STATION RD 31	EXTENSIONAL TRANSFORM ZONE	-3.5017	-3.5017	149.258	149.258	SAQ	-2075	-2245	s_31B [5946]	BASALT [5946]									VOL					GL [5946]	50.9	1.33		14.1				12.4	11.6	7.2	0.19		0.05	2.38	0.16
[5946]	CONVERGENT MARGIN	BISMARCK ARC - NEW BRITAIN ARC / MANUS BACK-ARC BASIN / STATION RD 31	EXTENSIONAL TRANSFORM ZONE	-3.5017	-3.5017	149.258	149.258	SAQ	-2075	-2245	s_31C [5946]	BASALT [5946]									VOL					GL [5946]	50.3	0.4		15.7				7.07	13.7	8.25	0.09		0.08	1.48	0.13	1.152						0.003	0.049
[5946]	CONVERGENT MARGIN	BISMARCK ARC - NEW BRITAIN ARC / MANUS BACK-ARC BASIN / STATION RD 32	EXTENSIONAL TRANSFORM ZONE	-3.42	-3.42	149.015	149.015	SAQ	-2300	-2420	s_32 [5946]	BASALT [5946]								PHYRIC [5946]	VOL					GL [5946]	50.3	1.04		14.7				10.6	12.5	7.89	0.16		0.05	2.23	0.16
[5946]	CONVERGENT MARGIN	BISMARCK ARC - NEW BRITAIN ARC / MANUS BACK-ARC BASIN / STATION RD 33	EXTENSIONAL TRANSFORM ZONE	-3.5283	-3.5283	149.478	149.478	SAQ	-2090	-2115	s_33A [5946]	BASALT [5946]								VESICULAR [5946]	VOL					GL [5946]	51.4	1.09		14.2				11.4	12.6	7.35	0.18		0.02	2.3	0.15
[5946]	CONVERGENT MARGIN	BISMARCK ARC - NEW BRITAIN ARC / MANUS BACK-ARC BASIN / STATION RD 33	EXTENSIONAL TRANSFORM ZONE	-3.5283	-3.5283	149.478	149.478	SAQ	-2090	-2115	s_33B [5946]	BASALT [5946]								VESICULAR [5946]	VOL					GL [5946]	53.3	1.38		14.8				12.5	8.86	4.15	0.2		0.22	3.2	0.2	1.243						0.003	0.13
[5946]	CONVERGENT MARGIN	BISMARCK ARC - NEW BRITAIN ARC / MANUS BACK-ARC BASIN / STATION RD 34	EXTENSIONAL TRANSFORM ZONE	-3.6067	-3.6067	149.732	149.732	SAQ	-2445	-2510	s_34 [5946]	BASALT [5946]									VOL					GL [5946]	51.2	0.94		14.7				10.6	12.3	7.19	0.16		0.07	2.14	0.13
[5946]	CONVERGENT MARGIN	BISMARCK ARC - NEW BRITAIN ARC / MANUS BACK-ARC BASIN / STATION RD 35	MANUS SPREADING CENTER	-3.5033	-3.5033	149.897	149.897	SAQ	-2090	-2125	s_35A [5946]	ANDESITE, BASALTIC [5946]								HIGHLY VESICULAR [5946]	VOL					GL [5946]	55.8	0.83		16.1				7.16	9.14	4.73	0.12		0.68	3.27	0.28	1.578						0.007	0.124
[5946]	CONVERGENT MARGIN	BISMARCK ARC - NEW BRITAIN ARC / MANUS BACK-ARC BASIN / STATION RD 35	MANUS SPREADING CENTER	-3.5033	-3.5033	149.897	149.897	SAQ	-2090	-2125	s_35B [5946]	ANDESITE [5946]								HIGHLY VESICULAR [5946]	VOL					GL [5946]	58	1.05		14.5				8.56	7.79	4.3	0.11		0.63	3.53	0.17
[5946]	CONVERGENT MARGIN	BISMARCK ARC - NEW BRITAIN ARC / MANUS BACK-ARC BASIN / STATION RD 35	MANUS SPREADING CENTER	-3.5033	-3.5033	149.897	149.897	SAQ	-2090	-2125	s_35C [5946]	ANDESITE [5946]								HIGHLY VESICULAR [5946]	VOL					GL [5946]	61.6	0.9		15.5				5.96	5.13	2.1	0.12		1.29	4.51	0.4
[5946]	CONVERGENT MARGIN	BISMARCK ARC - NEW BRITAIN ARC / MANUS BACK-ARC BASIN / STATION RD 36	MANUS SPREADING CENTER	-3.4467	-3.4467	149.963	149.963	SAQ	-2155	-2165	s_36A [5946]	BASALT [5946]								PHYRIC [5946]	VOL					GL [5946]	51	1		14.9				10.1	12.6	8.45	0.17		0.05	2.15	0.16	0.303						0.005	0.084
[5946]	CONVERGENT MARGIN	BISMARCK ARC - NEW BRITAIN ARC / MANUS BACK-ARC BASIN / STATION RD 36	MANUS SPREADING CENTER	-3.4467	-3.4467	149.963	149.963	SAQ	-2155	-2165	s_36B [5946]	BASALT [5946]								PHYRIC [5946]	VOL					GL [5946]	50.7	1.29		13.8				12.2	11.6	6.79	0.19		0.05	2.14	0.16
[5946]	CONVERGENT MARGIN	BISMARCK ARC - NEW BRITAIN ARC / MANUS BACK-ARC BASIN / STATION RD 36	MANUS SPREADING CENTER	-3.4467	-3.4467	149.963	149.963	SAQ	-2155	-2165	s_36C [5946]	BASALT [5946]								PHYRIC [5946]	VOL					GL [5946]	51.7	2.03		13.4				14.1	9.98	5.52	0.18		0.1	2.86	0.22	0.601						0.014	0.146
[5946]	CONVERGENT MARGIN	BISMARCK ARC - NEW BRITAIN ARC / MANUS BACK-ARC BASIN / STATION RD 36	MANUS SPREADING CENTER	-3.4467	-3.4467	149.963	149.963	SAQ	-2155	-2165	s_36D [5946]	ANDESITE [5946]								APHYRIC VESICULAR [5946]	VOL					GL [5946]	56.1	0.88		16.1				7.45	8.79	5.05	0.13		0.64	3.34	0.24	1.704						0.012	0.155
[5946]	CONVERGENT MARGIN	BISMARCK ARC - NEW BRITAIN ARC / MANUS BACK-ARC BASIN / STATION RD 37	MANUS SPREADING CENTER	-3.3783	-3.3783	150.027	150.027	SAQ	-2175	-2185	s_37 [5946]	BASALT [5946]								GLASSY [5946]	VOL					GL [5946]	50.8	1.21		14.1				11.7	11.4	7.37	0.17		0.05	2.26	0.17
[5946]	CONVERGENT MARGIN	BISMARCK ARC - NEW BRITAIN ARC / MANUS BACK-ARC BASIN / STATION RD 38	MANUS SPREADING CENTER	-3.3817	-3.3817	150.082	150.082	SAQ	-2200	-2225	s_38A [5946]	BASALT [5946]								GLASSY [5946]	VOL					GL [5946]	51.5	1.5		12.8				13.6	11.3	6.66	0.23		0.04	2.46	0.17
[5946]	CONVERGENT MARGIN	BISMARCK ARC - NEW BRITAIN ARC / MANUS BACK-ARC BASIN / STATION RD 38	MANUS SPREADING CENTER	-3.3817	-3.3817	150.082	150.082	SAQ	-2200	-2225	s_38B [5946]	BASALT [5946]								GLASSY [5946]	VOL					GL [5946]	52.5	1.19		14.5				12	10.2	5.84	0.18		0.18	2.6	0.2
[5946]	CONVERGENT MARGIN	BISMARCK ARC - NEW BRITAIN ARC / MANUS BACK-ARC BASIN / STATION RD 38	MANUS SPREADING CENTER	-3.3817	-3.3817	150.082	150.082	SAQ	-2200	-2225	s_38C [5946]	BASALT [5946]								GLASSY [5946]	VOL					GL [5946]	52.6	1.4		13.2				13.2	9.89	5.52	0.2		0.19	2.74	0.18	1.243						0.005	0.148
[5946]	CONVERGENT MARGIN	BISMARCK ARC - NEW BRITAIN ARC / MANUS BACK-ARC BASIN / STATION RD 39	MANUS SPREADING CENTER	-3.29	-3.29	150.128	150.128	SAQ	-2285	-2370	s_39A [5946]	BASALT [5946]								GLASSY [5946]	VOL					GL [5946]	51.1	1.29		13.5				12.6	11.3	6.99	0.18		0.05	2.31	0.14
[5946]	CONVERGENT MARGIN	BISMARCK ARC - NEW BRITAIN ARC / MANUS BACK-ARC BASIN / STATION RD 39	MANUS SPREADING CENTER	-3.29	-3.29	150.128	150.128	SAQ	-2285	-2370	s_39B [5946]	BASALT [5946]								GLASSY [5946]	VOL					GL [5946]	51.2	1.57		12.7				13.9	11.3	6.5	0.24		0.08	2.46	0.17
[5946]	CONVERGENT MARGIN	BISMARCK ARC - NEW BRITAIN ARC / MANUS BACK-ARC BASIN / STATION RD 40	MANUS SPREADING CENTER	-3.2483	-3.2483	150.128	150.128	SAQ	-2300	-2310	s_40 [5946]	BASALT [5946]								GLASSY [5946]	VOL					GL [5946]	52.1	1.1		15				11	10.7	5.92	0.16		0.18	2.6	0.16	1.366						0.004	0.155
[5946]	CONVERGENT MARGIN	BISMARCK ARC - NEW BRITAIN ARC / MANUS BACK-ARC BASIN / STATION RD 41	MANUS SPREADING CENTER	-3.2	-3.2	150.208	150.208	SAQ	-2375	-2400	s_41A [5946]	BASALT [5946]								VESICULAR, PHYRIC [5946]	VOL					GL [5946]	52	0.96		15.1				9.71	11.1	6.25	0.21		0.1	2.56	0.09	1.333						0.022	0.212
[5946]	CONVERGENT MARGIN	BISMARCK ARC - NEW BRITAIN ARC / MANUS BACK-ARC BASIN / STATION RD 41	MANUS SPREADING CENTER	-3.2	-3.2	150.208	150.208	SAQ	-2375	-2400	s_41B [5946]	DACITE [5946]								APHYRIC [5946]	VOL					GL [5946]	67.6	0.79		11.7				9.38	4.45	0.57	0.19		0.32	4.32	0.18	1.468						0.006	0.333
[5946]	CONVERGENT MARGIN	BISMARCK ARC - NEW BRITAIN ARC / MANUS BACK-ARC BASIN / STATION RD 42	MANUS SPREADING CENTER	-3.16	-3.16	150.285	150.285	SAQ	-2480	-2490	s_42A [5946]	BASALT [5946]								GLASSY [5946]	VOL					GL [5946]	50.9	1.25		13.8				12.3	11.1	6.55	0.2		0.06	2.39	0.08	0.807						0.012	0.147
[5946]	CONVERGENT MARGIN	BISMARCK ARC - NEW BRITAIN ARC / MANUS BACK-ARC BASIN / STATION RD 42	MANUS SPREADING CENTER	-3.16	-3.16	150.285	150.285	SAQ	-2480	-2490	s_42B [5946]	BASALT [5946]								GLASSY [5946]	VOL					GL [5946]	51.9	1.4		13.9				13.1	10.2	5.78	0.24		0.06	2.79	0.14
[5946]	CONVERGENT MARGIN	BISMARCK ARC - NEW BRITAIN ARC / MANUS BACK-ARC BASIN / STATION RD 43	MANUS SPREADING CENTER	-3.1333	-3.1333	150.322	150.322	SAQ	-2510	-2545	s_43A [5946]	BASALT [5946]								GLASSY [5946]	VOL					GL [5946]	51.6	1.22		14.2				11.7	11.6	6.77	0.14		0.08	2.44	0.17
[5946]	CONVERGENT MARGIN	BISMARCK ARC - NEW BRITAIN ARC / MANUS BACK-ARC BASIN / STATION RD 43	MANUS SPREADING CENTER	-3.1333	-3.1333	150.322	150.322	SAQ	-2510	-2545	s_43B [5946]	BASALT [5946]								GLASSY [5946]	VOL					GL [5946]	52.2	1.72		13				14.8	9.16	4.7	0.24		0.1	3.04	0.18	1.07						0.009	0.217
[5946]	CONVERGENT MARGIN	BISMARCK ARC - NEW BRITAIN ARC / MANUS BACK-ARC BASIN / STATION RD 44	MANUS SPREADING CENTER	-3.0867	-3.0867	150.395	150.395	SAQ	-2600	-2630	s_44 [5946]	BASALT [5946]									VOL					GL [5946]	51.3	1.22		14				12.4	11.3	6.89	0.21		0.05	2.33	0.17
[5946]	CONVERGENT MARGIN	BISMARCK ARC - NEW BRITAIN ARC / MANUS BACK-ARC BASIN / STATION RD 45	MANUS SPREADING CENTER	-3.065	-3.065	150.455	150.455	SAQ	-2570	-2670	s_45A [5946]	BASALT [5946]								NONVESICULAR [5946]	VOL					GL [5946]	51.3	1.75		13.3				15.1	9.34	4.65	0.25		0.13	2.69	0.23
[5946]	CONVERGENT MARGIN	BISMARCK ARC - NEW BRITAIN ARC / MANUS BACK-ARC BASIN / STATION RD 45	MANUS SPREADING CENTER	-3.065	-3.065	150.455	150.455	SAQ	-2570	-2670	s_45B [5946]	BASALT [5946]								NONVESICULAR [5946]	VOL					GL [5946]	51.6	1.46		13.6				13.3	11.1	6.38	0.18		0.04	2.38	0.16
[5946]	CONVERGENT MARGIN	BISMARCK ARC - NEW BRITAIN ARC / MANUS BACK-ARC BASIN / STATION RD 45	MANUS SPREADING CENTER	-3.065	-3.065	150.455	150.455	SAQ	-2570	-2670	s_45C [5946]	DACITE [5946]								VESICULAR, PHYRIC [5946]	VOL					GL [5946]	65.7	0.77		11.4				10.5	4.73	3.9	0.22		0.32	4.02	0.24	1.738						0.006	0.271
[5946]	CONVERGENT MARGIN	BISMARCK ARC - NEW BRITAIN ARC / MANUS BACK-ARC BASIN / STATION RD 46	MANUS SPREADING CENTER	-3.0333	-3.0333	150.507	150.507	SAQ	-2510	-2560	s_46 [5946]	BASALT [5946]									VOL					GL [5946]	53	2.36		11.8				17.9	7.91	2.77	0.29		0.13	3.03	0.3	1.065						0.015	0.265
[5946]	CONVERGENT MARGIN	BISMARCK ARC - NEW BRITAIN ARC / MANUS BACK-ARC BASIN / STATION RD 47	MANUS SPREADING CENTER	-3.0767	-3.0767	150.563	150.563	SAQ	-2525	-2580	s_47 [5946]	BASALT [5946]									VOL					GL [5946]	51.1	1.83		13				15.4	9.85	5.47	0.21		0.1	2.81	0.31	0.507						0.021	0.179
[5946]	CONVERGENT MARGIN	BISMARCK ARC - NEW BRITAIN ARC / MANUS BACK-ARC BASIN / STATION BC15	MANUS SPREADING CENTER	-3.3133	-3.3133	150.098	150.098	SAQ	-2225	-2265	s_BC-15 [5946]	BASALT [5946]								GLASSY [5946]	VOL					GL [5946]	51.4	1.4		13.7				13	10.8	6.33	0.22		0.05	2.38	0.13
[5946]	CONVERGENT MARGIN	BISMARCK ARC - NEW BRITAIN ARC / MANUS BACK-ARC BASIN / STATION BC19	MANUS SPREADING CENTER	-3.1133	-3.1133	150.358	150.358	SAQ	-2580	-2600	s_BC-19 [5946]	BASALT [5946]								GLASSY [5946]	VOL					GL [5946]	51.7	1.56		13.6				13.9	9.72	5.27	0.25		0.07	2.49	0.17
[5946]	CONVERGENT MARGIN	BISMARCK ARC - NEW BRITAIN ARC / MANUS BACK-ARC BASIN / STATION 2257	MANUS SPREADING CENTER	-3.5233	-3.5233	149.875	149.875	SAQ	-2131	-2131	s_2257 [5946]	NOT GIVEN [5946]									VOL					GL [5946]	56.9	0.88		15.6				7.55	7.95	4.28	0.16		0.75	3.34	0.38
[5946]	CONVERGENT MARGIN	BISMARCK ARC - NEW BRITAIN ARC / MANUS BACK-ARC BASIN / STATION 2261	MANUS SPREADING CENTER	-3.575	-3.575	149.883	149.883	SAQ	-2468	-2468	s_2261 [5946]	NOT GIVEN [5946]									VOL					GL [5946]	52.3	1.53		13.7				13.2	9.23	4.72	0.21		0.14	2.99	0.17
[5946]	CONVERGENT MARGIN	BISMARCK ARC - NEW BRITAIN ARC / MANUS BACK-ARC BASIN / STATION RD 38	MANUS SPREADING CENTER	-3.3817	-3.3817	150.082	150.082	SAQ	-2200	-2225	s_38-4 [5946]	BASALT [5946]								GLASSY [5946]	VOL					GL [5946]
[5946]	CONVERGENT MARGIN	BISMARCK ARC - NEW BRITAIN ARC / MANUS BACK-ARC BASIN / STATION RD 15	EAST MANUS RIFTS	-3.7783	-3.7783	151.983	151.983	SAQ	-1700	-2025	s_15-2 [5946]	BASALT [5946]								PHYRIC [5946]	VOL					WR [5946]	52.95	0.38		13.67		3.06	6.31		11.3	7.29	0.15		0.9	1.9	0.19		1.05	0.87		0.39
[5946]	CONVERGENT MARGIN	BISMARCK ARC - NEW BRITAIN ARC / MANUS BACK-ARC BASIN / STATION RD 15	EAST MANUS RIFTS	-3.7783	-3.7783	151.983	151.983	SAQ	-1700	-2025	s_15-6 [5946]	BASALT [5946]								PHYRIC [5946]	VOL					WR [5946]	53.13	0.36		12.5		2.66	6.4		11.6	8.42	0.15		0.8	1.74	0.17		1.06	0.57		0.43
[5946]	CONVERGENT MARGIN	BISMARCK ARC - NEW BRITAIN ARC / MANUS BACK-ARC BASIN / STATION RD 16	EAST MANUS RIFTS	-3.7017	-3.7017	151.873	151.873	SAQ	-1980	-2065	s_16-9 [5946]	ANDESITE, BASALTIC [5946]								VESICULAR, GLASSY [5946]	VOL					WR [5946]	53.73	0.57		15.78		2.11	5.51		9.98	5.76	0.13		0.78	2.96	0.17		1.27	0.65		0.49
[5946]	CONVERGENT MARGIN	BISMARCK ARC - NEW BRITAIN ARC / MANUS BACK-ARC BASIN / STATION RD 17	EAST MANUS RIFTS	-3.74	-3.74	151.647	151.647	SAQ	-1685	-1860	s_17-3 [5946]	NOT GIVEN [5946]								VESICULAR, APHYRIC [5946]	VOL					WR [5946]	63.31	0.82		14.31		1.08	4.64		4.54	1.84	0.13		1.31	4.67	0.29		1.73	0.79		0.51
[5946]	CONVERGENT MARGIN	BISMARCK ARC - NEW BRITAIN ARC / MANUS BACK-ARC BASIN / STATION RD 17	EAST MANUS RIFTS	-3.74	-3.74	151.647	151.647	SAQ	-1685	-1860	s_17-4 [5946]	NOT GIVEN [5946]								VESICULAR, APHYRIC [5946]	VOL					WR [5946]	66.45	0.72		13.95		0.89	3.95		3.38	1.18	0.13		1.66	4.75	0.17		1.63	0.34		0.36
[5946]	CONVERGENT MARGIN	BISMARCK ARC - NEW BRITAIN ARC / MANUS BACK-ARC BASIN / STATION RD 17	EAST MANUS RIFTS	-3.74	-3.74	151.647	151.647	SAQ	-1685	-1860	s_17-10 [5946]	NOT GIVEN [5946]								VESICULAR, APHYRIC [5946]	VOL					WR [5946]	61.85	0.82		14.41		1.39	4.43		4.54	1.84	0.14		1.58	4.32	0.3		2.5	1.22		0.27
[5946]	CONVERGENT MARGIN	BISMARCK ARC - NEW BRITAIN ARC / MANUS BACK-ARC BASIN / STATION RD 18	EAST MANUS RIFTS	-3.705	-3.705	151.463	151.463	SAQ	-2580	-2730	s_18-1 [5946]	BASALT [5946]								VESICULAR, PLAGIOCLASE-PHYRIC [5946]	VOL					WR [5946]	52.29	0.52		16.46		1.74	6.22		11.61	6.8	0.14		0.32	2.26	0.08		1	0.32		0.33
[5946]	CONVERGENT MARGIN	BISMARCK ARC - NEW BRITAIN ARC / MANUS BACK-ARC BASIN / STATION RD 18	EAST MANUS RIFTS	-3.705	-3.705	151.463	151.463	SAQ	-2580	-2730	s_18-3 [5946]	BASALT [5946]								VESICULAR, PLAGIOCLASE-PHYRIC [5946]	VOL					WR [5946]	51.36	0.44		16.5		1.89	5.83		12.73	7.72	0.14		0.27	1.94	0.06		0.62	0.35		0.32
[5946]	CONVERGENT MARGIN	BISMARCK ARC - NEW BRITAIN ARC / MANUS BACK-ARC BASIN / STATION RD 19	SOUTHERN RIFTS	-3.7517	-3.7517	151.158	151.158	SAQ	-2625	-2635	s_19-11 [5946]	BASALT [5946]								PHYRIC [5946]	VOL					WR [5946]	52.81	0.88		15.34		2.03	7.98		10.46	5.97	0.17		0.25	2.61	0.09		0.7	0.27		0.36
[5946]	CONVERGENT MARGIN	BISMARCK ARC - NEW BRITAIN ARC / MANUS BACK-ARC BASIN / STATION RD 20	SOUTHERN RIFTS	-3.8133	-3.8133	150.693	150.693	SAQ	-2045	-2080	s_20-2 [5946]	BASALT [5946]								GLASSY, PLOVINE-PLAGIOCLASE PHYRIC [5946]	VOL					WR [5946]	50.84	0.6		16.06		1.22	6.34		12.68	7.7	0.14		0.23	2.11	0.08		1.16	0.26		0.38
[5946]	CONVERGENT MARGIN	BISMARCK ARC - NEW BRITAIN ARC / MANUS BACK-ARC BASIN / STATION RD 21	SOUTHERN RIFTS	-3.84	-3.84	150.502	150.502	SAQ	-2400	-2465	s_21-1 [5946]	BASALT [5946]								VESICULAR, PHYRIC [5946]	VOL					WR [5946]	51.45	0.76		15.41		1.97	7.66		11.71	6.98	0.17		0.24	2.26	0.09		0.79	0.31		0.3
[5946]	CONVERGENT MARGIN	BISMARCK ARC - NEW BRITAIN ARC / MANUS BACK-ARC BASIN / STATION RD 21	SOUTHERN RIFTS	-3.84	-3.84	150.502	150.502	SAQ	-2400	-2465	s_21-3 [5946]	BASALT [5946]								VESICULAR, PHYRIC [5946]	VOL					WR [5946]	50.07	0.69		15.96		2.41	6.13		12.44	7.88	0.14		0.25	2.15	0.09		0.77	0.38		0.47
[5946]	CONVERGENT MARGIN	BISMARCK ARC - NEW BRITAIN ARC / MANUS BACK-ARC BASIN / STATION RD 22	SOUTHERN RIFTS	-3.8583	-3.8583	150.43	150.43	SAQ	-2530	-2580	s_22-5 [5946]	BASALT [5946]									VOL					WR [5946]	50.75	1.04		15.28		1.7	7.93		11.92	7.56	0.16		0.12	2.45	0.09		0.66	0.21		0.32
[5946]	CONVERGENT MARGIN	BISMARCK ARC - NEW BRITAIN ARC / MANUS BACK-ARC BASIN / STATION RD 22	SOUTHERN RIFTS	-3.8583	-3.8583	150.43	150.43	SAQ	-2530	-2580	s_22-7 [5946]	BASALT [5946]									VOL					WR [5946]	50.63	1.03		15.2		1.87	7.78		11.93	7.39	0.17		0.13	2.47	0.09		0.76	0.24		0.3
[5946]	CONVERGENT MARGIN	BISMARCK ARC - NEW BRITAIN ARC / MANUS BACK-ARC BASIN / STATION RD 25	MANUS SPREADING CENTER	-3.6083	-3.6083	149.797	149.797	SAQ	-2215	-2255	s_25-1 [5946]	BASALT [5946]								APHYRIC [5946]	VOL					WR [5946]	50.5	1.43		13.44		2.27	10.87		10.9	6.46	0.21		0.06	2.52	0.12		0.56	0.19		0.31
[5946]	CONVERGENT MARGIN	BISMARCK ARC - NEW BRITAIN ARC / MANUS BACK-ARC BASIN / STATION RD 26	EXTENSIONAL TRANSFORM ZONE	-3.5467	-3.5467	149.678	149.678	SAQ	-2475	-2570	s_26-5 [5946]	BASALT [5946]								APHYRIC [5946]	VOL					WR [5946]	50.64	1.03		14.32		1.88	8.84		11.94	7.46	0.18		0.09	2.41	0.08		0.54	0.22		0.25
[5946]	CONVERGENT MARGIN	BISMARCK ARC - NEW BRITAIN ARC / MANUS BACK-ARC BASIN / STATION RD 26	EXTENSIONAL TRANSFORM ZONE	-3.5467	-3.5467	149.678	149.678	SAQ	-2475	-2570	s_26-14 [5946]	BASALT [5946]								APHYRIC [5946]	VOL					WR [5946]	50.74	1.06		14.45		1.93	8.83		11.98	7.36	0.19		0.13	2.41	0.08		0.45	0.22		0.27
[5946]	CONVERGENT MARGIN	BISMARCK ARC - NEW BRITAIN ARC / MANUS BACK-ARC BASIN / STATION RD 27	EXTENSIONAL TRANSFORM ZONE	-3.505	-3.505	149.695	149.695	SAQ	-2520	-2535	s_27-5 [5946]	BASALT [5946]								VERY GLASSY [5946]	VOL					WR [5946]	50.17	1.07		14.64		1.62	9.37		12.11	7.71	0.18		0.05	2.24	0.08		0.26	0.07		0.16
[5946]	CONVERGENT MARGIN	BISMARCK ARC - NEW BRITAIN ARC / MANUS BACK-ARC BASIN / STATION RD 29	EXTENSIONAL TRANSFORM ZONE	-3.5233	-3.5233	149.57	149.57	SAQ	-2220	-2415	s_29-3 [5946]	BASALT [5946]								GLASSY PHYRIC [5946]	VOL					WR [5946]	49.58	0.96		14.92		1.62	8.63		12.58	8.38	0.17		0.04	2.23	0.08		0.38	0.12		0.27
[5946]	CONVERGENT MARGIN	BISMARCK ARC - NEW BRITAIN ARC / MANUS BACK-ARC BASIN / STATION RD 29	EXTENSIONAL TRANSFORM ZONE	-3.5233	-3.5233	149.57	149.57	SAQ	-2220	-2415	s_29-4 [5946]	BASALT [5946]								GLASSY PHYRIC [5946]	VOL					WR [5946]	51.21	0.7		15.89		1.41	6.48		12.06	8.86	0.14		0.14	2.3	0.08		0.65	0.2		0.25
[5946]	CONVERGENT MARGIN	BISMARCK ARC - NEW BRITAIN ARC / MANUS BACK-ARC BASIN / STATION RD 30	EXTENSIONAL TRANSFORM ZONE	-3.5383	-3.5383	149.538	149.538	SAQ	-1885	-1975	s_30-1 [5946]	NOT GIVEN [5946]									VOL					WR [5946]	53.58	1.29		14.71		2.95	9.05		8.47	4.21	0.2		0.31	3.39	0.15
[5946]	CONVERGENT MARGIN	BISMARCK ARC - NEW BRITAIN ARC / MANUS BACK-ARC BASIN / STATION RD 30	EXTENSIONAL TRANSFORM ZONE	-3.5383	-3.5383	149.538	149.538	SAQ	-1885	-1975	s_30-3 [5946]	NOT GIVEN [5946]									VOL					WR [5946]	58.64	1.14		12.61		2.37	8.46		7.92	4.26	0.17		0.17	2.68	0.12		0.9	0.22		0.29
[5946]	CONVERGENT MARGIN	BISMARCK ARC - NEW BRITAIN ARC / MANUS BACK-ARC BASIN / STATION RD 32	EXTENSIONAL TRANSFORM ZONE	-3.42	-3.42	149.015	149.015	SAQ	-2300	-2420	s_32-3 [5946]	BASALT [5946]								PHYRIC [5946]	VOL					WR [5946]	49.81	0.99		15.46		1.6	8.23		12.98	7.97	0.16		0.07	2.23	0.07		0.27	0.1		0.23
[5946]	CONVERGENT MARGIN	BISMARCK ARC - NEW BRITAIN ARC / MANUS BACK-ARC BASIN / STATION RD 33	EXTENSIONAL TRANSFORM ZONE	-3.5283	-3.5283	149.478	149.478	SAQ	-2090	-2115	s_33-5 [5946]	BASALT [5946]								VESICULAR [5946]	VOL					WR [5946]	49.63	0.97		14.44		1.68	8.85		12.54	7.9	0.18		0.07	2.32	0.07		0.42	0.16		0.28
[5946]	CONVERGENT MARGIN	BISMARCK ARC - NEW BRITAIN ARC / MANUS BACK-ARC BASIN / STATION RD 33	EXTENSIONAL TRANSFORM ZONE	-3.5283	-3.5283	149.478	149.478	SAQ	-2090	-2115	s_33-9 [5946]	BASALT [5946]								VESICULAR [5946]	VOL					WR [5946]	52.28	1.24		14.58		3.24	8.73		9.01	5.13	0.19		0.46	2.98	0.22
[5946]	CONVERGENT MARGIN	BISMARCK ARC - NEW BRITAIN ARC / MANUS BACK-ARC BASIN / STATION RD 35	MANUS SPREADING CENTER	-3.5033	-3.5033	149.897	149.897	SAQ	-2090	-2125	s_35-1 [5946]	ANDESITE, BASALTIC [5946]								HIGHLY VESICULAR [5946]	VOL					WR [5946]	55.79	0.77		15.83		2.55	4.57		8.6	4.68	0.12		0.73	3.7	0.32
[5946]	CONVERGENT MARGIN	BISMARCK ARC - NEW BRITAIN ARC / MANUS BACK-ARC BASIN / STATION RD 35	MANUS SPREADING CENTER	-3.5033	-3.5033	149.897	149.897	SAQ	-2090	-2125	s_35-2 [5946]	ANDESITE, BASALTIC [5946]								HIGHLY VESICULAR [5946]	VOL					WR [5946]	55.6	0.77		15.92		2.07	4.76		8.32	4.55	0.11		0.7	3.74	0.32
[5946]	CONVERGENT MARGIN	BISMARCK ARC - NEW BRITAIN ARC / MANUS BACK-ARC BASIN / STATION RD 35	MANUS SPREADING CENTER	-3.5033	-3.5033	149.897	149.897	SAQ	-2090	-2125	s_35-3 [5946]	ANDESITE [5946]								HIGHLY VESICULAR [5946]	VOL					WR [5946]	56.59	0.78		16.2		1.98	4.93		8.47	4.59	0.12		0.7	3.66	0.33
[5946]	CONVERGENT MARGIN	BISMARCK ARC - NEW BRITAIN ARC / MANUS BACK-ARC BASIN / STATION RD 35	MANUS SPREADING CENTER	-3.5033	-3.5033	149.897	149.897	SAQ	-2090	-2125	s_35-3C [5946]	ANDESITE, BASALTIC [5946]								HIGHLY VESICULAR [5946]	VOL					WR [5946]	53.13	0.63		17.33		3.9	3.5		10.57	6.18	0.11		0.5	2.84	0.22
[5946]	CONVERGENT MARGIN	BISMARCK ARC - NEW BRITAIN ARC / MANUS BACK-ARC BASIN / STATION RD 35	MANUS SPREADING CENTER	-3.5033	-3.5033	149.897	149.897	SAQ	-2090	-2125	s_35-5 [5946]	ANDESITE, BASALTIC [5946]								HIGHLY VESICULAR [5946]	VOL					WR [5946]	55.71	0.81		16.35		2.59	4.55		8.59	4.55	0.12		0.73	3.57	0.33		1.31	0.47		0.52
[5946]	CONVERGENT MARGIN	BISMARCK ARC - NEW BRITAIN ARC / MANUS BACK-ARC BASIN / STATION RD 36	MANUS SPREADING CENTER	-3.4467	-3.4467	149.963	149.963	SAQ	-2155	-2165	s_36-1 [5946]	BASALT [5946]									VOL					WR [5946]	51.62	1.23		13.56		1.62	10.23		11.25	6.86	0.2		0.06	2.36	0.09
[5946]	CONVERGENT MARGIN	BISMARCK ARC - NEW BRITAIN ARC / MANUS BACK-ARC BASIN / STATION RD 36	MANUS SPREADING CENTER	-3.4467	-3.4467	149.963	149.963	SAQ	-2155	-2165	s_36-6 [5946]	ANDESITE [5946]									VOL					WR [5946]	56.12	0.82		16.08		1.84	5.36		8.8	4.85	0.12		0.67	3.49	0.24
[5946]	CONVERGENT MARGIN	BISMARCK ARC - NEW BRITAIN ARC / MANUS BACK-ARC BASIN / STATION RD 36	MANUS SPREADING CENTER	-3.4467	-3.4467	149.963	149.963	SAQ	-2155	-2165	s_36-8 [5946]	BASALT [5946]									VOL					WR [5946]	51.11	1.98		13.18		2.44	12.02		9.82	5.05	0.22		0.1	2.83	0.2		0.79	0.07		0.32
[5946]	CONVERGENT MARGIN	BISMARCK ARC - NEW BRITAIN ARC / MANUS BACK-ARC BASIN / STATION RD 37	MANUS SPREADING CENTER	-3.3783	-3.3783	150.027	150.027	SAQ	-2175	-2185	s_37-1 [5946]	BASALT [5946]								GLASSY [5946]	VOL					WR [5946]	50.73	1.22		13.94		1.55	10.29		11.66	7.33	0.2		0.05	2.36	0.1		0.42	0.07		0.19
[5946]	CONVERGENT MARGIN	BISMARCK ARC - NEW BRITAIN ARC / MANUS BACK-ARC BASIN / STATION RD 37	MANUS SPREADING CENTER	-3.3783	-3.3783	150.027	150.027	SAQ	-2175	-2185	s_37-2 [5946]	BASALT [5946]								GLASSY [5946]	VOL					WR [5946]	50.35	1.24		13.98		2.17	9.87		11.56	7.53	0.2		0.05	2.42	0.1		0.22	0.16		0.43
[5946]	CONVERGENT MARGIN	BISMARCK ARC - NEW BRITAIN ARC / MANUS BACK-ARC BASIN / STATION RD 38	MANUS SPREADING CENTER	-3.3817	-3.3817	150.082	150.082	SAQ	-2200	-2225	s_38-4 [5946]	BASALT [5946]								GLASSY [5946]	VOL					WR [5946]	50.91	1.38		13.41		2.39	10.68		10.98	6.51	0.21		0.06	2.53	0.11		0.44	0.19		0.33
[5946]	CONVERGENT MARGIN	BISMARCK ARC - NEW BRITAIN ARC / MANUS BACK-ARC BASIN / STATION RD 38	MANUS SPREADING CENTER	-3.3817	-3.3817	150.082	150.082	SAQ	-2200	-2225	s_38-8 [5946]	BASALT [5946]								GLASSY [5946]	VOL					WR [5946]	51.31	1.17		14.28		2.66	9.29		10.26	5.83	0.19		0.22	2.73	0.12		0.99	0.41		0.49
[5946]	CONVERGENT MARGIN	BISMARCK ARC - NEW BRITAIN ARC / MANUS BACK-ARC BASIN / STATION RD 38	MANUS SPREADING CENTER	-3.3817	-3.3817	150.082	150.082	SAQ	-2200	-2225	s_38-9 [5946]	BASALT [5946]								GLASSY [5946]	VOL					WR [5946]	52.86	1.22		14.01		2.55	9.43		9.94	5.57	0.19		0.26	2.77	0.12
[5946]	CONVERGENT MARGIN	BISMARCK ARC - NEW BRITAIN ARC / MANUS BACK-ARC BASIN / STATION RD 39	MANUS SPREADING CENTER	-3.29	-3.29	150.128	150.128	SAQ	-2285	-2370	s_39-2 [5946]	BASALT [5946]								GLASSY [5946]	VOL					WR [5946]	51.09	1.39		13.45		2.22	10.84		10.98	6.51	0.21		0.06	2.51	0.11		0.22	0.12		0.23
[5946]	CONVERGENT MARGIN	BISMARCK ARC - NEW BRITAIN ARC / MANUS BACK-ARC BASIN / STATION RD 41	MANUS SPREADING CENTER	-3.2	-3.2	150.208	150.208	SAQ	-2375	-2400	s_41-4 [5946]	BASALT [5946]								VESICULAR, PHYRIC [5946]	VOL					WR [5946]	51.48	0.91		15.02		2.19	7.3		11.27	6.73	0.16		0.17	2.63	0.09		0.89	0.4		0.43
[5946]	CONVERGENT MARGIN	BISMARCK ARC - NEW BRITAIN ARC / MANUS BACK-ARC BASIN / STATION RD 41	MANUS SPREADING CENTER	-3.2	-3.2	150.208	150.208	SAQ	-2375	-2400	s_41-7 [5946]	DACITE [5946]								VESICULAR, PHYRIC [5946]	VOL					WR [5946]	65.94	0.81		11.34		0.86	8.55		4.59	0.62	0.18		0.29	4.26	0.19		1.29	0.06		0.28
[5946]	CONVERGENT MARGIN	BISMARCK ARC - NEW BRITAIN ARC / MANUS BACK-ARC BASIN / STATION RD 42	MANUS SPREADING CENTER	-3.16	-3.16	150.285	150.285	SAQ	-2480	-2490	s_42-3 [5946]	BASALT [5946]								GLASSY [5946]	VOL					WR [5946]	52.06	1.24		13.66		2.32	9.56		11.2	6.65	0.19		0.07	2.44	0.1
[5946]	CONVERGENT MARGIN	BISMARCK ARC - NEW BRITAIN ARC / MANUS BACK-ARC BASIN / STATION RD 45	MANUS SPREADING CENTER	-3.065	-3.065	150.455	150.455	SAQ	-2570	-2670	s_45-2 [5946]	BASALT [5946]								NONVESICULAR [5946]	VOL					WR [5946]	50.85	1.81		12.83		3.36	11.75		9.38	4.75	0.23		0.2	2.79	0.19		0.83	0.51		0.38
[5946]	CONVERGENT MARGIN	BISMARCK ARC - NEW BRITAIN ARC / MANUS BACK-ARC BASIN / STATION RD 45	MANUS SPREADING CENTER	-3.065	-3.065	150.455	150.455	SAQ	-2570	-2670	s_45-4 [5946]	DACITE [5946]								VESICULAR, PHYRIC [5946]	VOL					WR [5946]	63.38	1.05		10.91		1.13	10.2		5.04	0.58	0.22		0.46	4	0.32		1.9	0.38		0.4
[5946]	CONVERGENT MARGIN	BISMARCK ARC - NEW BRITAIN ARC / MANUS BACK-ARC BASIN / STATION RD 45	MANUS SPREADING CENTER	-3.065	-3.065	150.455	150.455	SAQ	-2570	-2670	s_45-6 [5946]	DACITE [5946]								VESICULAR, PHYRIC [5946]	VOL					WR [5946]	64.18	0.89		10.39		0.71	9.77		4.49	0.51	0.2		0.31	3.88	0.26
[5946]	CONVERGENT MARGIN	BISMARCK ARC - NEW BRITAIN ARC / MANUS BACK-ARC BASIN / STATION BC15	MANUS SPREADING CENTER	-3.3133	-3.3133	150.098	150.098	SAQ	-2225	-2265	s_BC-15-1 [5946]	BASALT [5946]								GLASSY [5946]	VOL					WR [5946]	50.46	1.42		13.27		2.15	10.9		10.81	6.44	0.21		0.06	2.41	0.11
[5946]	CONVERGENT MARGIN	BISMARCK ARC - NEW BRITAIN ARC / MANUS BACK-ARC BASIN / STATION BC19	MANUS SPREADING CENTER	-3.1133	-3.1133	150.358	150.358	SAQ	-2580	-2600	s_BC-19-1 [5946]	BASALT [5946]								GLASSY [5946]	VOL					WR [5946]	51.2	1.44		13.04		2.45	11.11		9.82	5.47	0.22		0.1	2.59	0.13
[5981]	CONVERGENT MARGIN	BISMARCK ARC - NEW BRITAIN ARC / MANUS BACK-ARC BASIN / STATION RD 24	MANUS SPREADING CENTER	-3.545	-3.545	149.857	149.857	SAQ	-2155	-2185	s_PPT-6-10-3 [5981]	BASALT [5981]									VOL				HE(CCMSTP/G) from OLIVINE [5981], HE3_HE4(R/R(A)) from OLIVINE [5981]	MIN [5981]
[5981]	CONVERGENT MARGIN	BISMARCK ARC - NEW BRITAIN ARC / MANUS BACK-ARC BASIN / STATION RD 24	MANUS SPREADING CENTER	-3.545	-3.545	149.857	149.857	SAQ	-2155	-2185	s_PPT-6-10-28 [5981]	BASALT [5981]									VOL					GL [5981]
[2717]	CONVERGENT MARGIN	BISMARCK ARC - NEW BRITAIN ARC / BISMARCK ARC - NEW BRITAIN ARC / NEW BRITAIN / RABAUL		-4.22	-4.22	152.18	152.18	SAE			s_6982 [2717]	ANDESITE, BASALTIC [2717]									VOL					WR [2717]
[4675]	CONVERGENT MARGIN	BISMARCK ARC - NEW BRITAIN ARC / BISMARCK ARC - NEW BRITAIN ARC / NEW BRITAIN / RABAUL		-4.22	-4.22	152.18	152.18	SAE			s_7084 [4675]	BASALT [4675]				QUATERNARY [4675]					VOL					WR [4675]
[2480]	CONVERGENT MARGIN	BISMARCK ARC - NEW BRITAIN ARC / BISMARCK ARC - NEW BRITAIN ARC / NEW BRITAIN / ULAWUN		-5.1	-5.1	152.33	152.33	SAE			s_112516-11 [2480]	BASALT [2480]							1970		VOL					WR [2480]
[2496][2703]	CONVERGENT MARGIN	BISMARCK ARC - NEW BRITAIN ARC / BISMARCK ARC - NEW BRITAIN ARC / NEW BRITAIN / ULAWUN		-5.1	-5.1	152.33	152.33	SAE			s_E5/11 [2496]	NOT GIVEN [2496] / ANDESITE [2703]				QUATERNARY [2703]					VOL					WR [2496]	52.32	0.76		18.66		3.22	6.05		10.6	4.69	0.17		0.32	2.48	0.08		0.33	0.07		0.05
[2480]	CONVERGENT MARGIN	BISMARCK ARC - NEW BRITAIN ARC / BISMARCK ARC - NEW BRITAIN ARC / NEW BRITAIN / ULAWUN		-5.1	-5.1	152.33	152.33	SAE			s_NGV305 [2480]	BASALT [2480]							1973		VOL					WR [2480]
[2480]	CONVERGENT MARGIN	BISMARCK ARC - NEW BRITAIN ARC / BISMARCK ARC - NEW BRITAIN ARC / NEW BRITAIN / ULAWUN		-5.1	-5.1	152.33	152.33	SAE			s_NGV365 [2480]	BASALT [2480]							1973		VOL					WR [2480]
[2480]	CONVERGENT MARGIN	BISMARCK ARC - NEW BRITAIN ARC / BISMARCK ARC - NEW BRITAIN ARC / NEW BRITAIN / BAMUS		-5.23	-5.23	151.25	151.25	SAE			s_NGV361 [2480]	ANDESITE [2480]							1878		VOL					WR [2480]
[2480]	CONVERGENT MARGIN	BISMARCK ARC - NEW BRITAIN ARC / BISMARCK ARC - NEW BRITAIN ARC / NEW BRITAIN / PAGO		-5.67	-5.67	150.5	150.5	SAE			s_NGV362 [2480]	DACITE [2480]							1911		VOL					WR [2480]
[2496][2703][6900][4590]	CONVERGENT MARGIN	BISMARCK ARC - NEW BRITAIN ARC / BISMARCK ARC - NEW BRITAIN ARC / LOLOBAU / LOLOBAU		-4.92	-4.92	151.16	151.16	SAE			s_F7/2 [2496]	NOT GIVEN [2496] / ANDESITE [2703]				QUATERNARY [2703]					VOL					WR [2496]	53.5	0.59		17.1		2.7	6.65		10.6	5.75	0.17		0.37	2.05	0.06		0.35	0.14		0.05
[2480]	CONVERGENT MARGIN	BISMARCK ARC - NEW BRITAIN ARC / BISMARCK ARC - NEW BRITAIN ARC / NEW BRITAIN / MAKALIA	WILLAUMEZ PENINSULA	-5.08	-5.08	150.08	150.08	SAE			s_NGV126 [2480]	ANDESITE [2480]									VOL					WR [2480]
[2511][2506]	CONVERGENT MARGIN	BISMARCK ARC - NEW BRITAIN ARC / BISMARCK ARC - NEW BRITAIN ARC / GAROVE / WITU		-5.08	-5.08	150.08	150.08	SAE			s_BMR-5 [2511]	DACITE [2511]								PORPHYRITIC, UNIFORMLY CRYSTALLINE GROUNDMASS [2511]	VOL					WR [2511]	63.4
[2480]	CONVERGENT MARGIN	BISMARCK ARC - NEW BRITAIN ARC / BISMARCK ARC - NEW BRITAIN ARC / GAROVE / WITU		-5.08	-5.08	150.08	150.08	SAE			s_NGV141 [2480]	BASALT [2480]				HOLOCENE [2480]					VOL					WR [2480]
[2480]	CONVERGENT MARGIN	BISMARCK ARC - NEW BRITAIN ARC / BISMARCK ARC - NEW BRITAIN ARC / NEW BRITAIN / LANGILA		-5.57	-5.57	148.4	148.4	SAE			s_NGV300 [2480]	ANDESITE [2480]							1975		VOL					WR [2480]
[2480]	CONVERGENT MARGIN	BISMARCK ARC - NEW BRITAIN ARC / BISMARCK ARC - NEW BRITAIN ARC / NEW BRITAIN / LANGILA		-5.57	-5.57	148.4	148.4	SAE			s_NGV302 [2480]	ANDESITE [2480]							1973		VOL					WR [2480]
[16728][14125]	CONVERGENT MARGIN	BISMARCK ARC - NEW BRITAIN ARC / BISMARCK ARC - NEW BRITAIN ARC / LONG / LONG		-5.33	-5.33	147.08	147.08	SAE			s_32NG-0754 [16728]	BASALT [16728]									VOL					WR [16728]	48.6	0.66		18.08		4.75	6.65	11.03	11.62	6.92	0.2		0.73	2.01	0.15		0.4
[2480]	CONVERGENT MARGIN	BISMARCK ARC - NEW BRITAIN ARC / BISMARCK ARC - NEW BRITAIN ARC / LONG / LONG		-5.33	-5.33	147.08	147.08	SAE			s_NGV310 [2480]	BASALT [2480]							1973		VOL					WR [2480]
[2480]	CONVERGENT MARGIN	BISMARCK ARC - NEW BRITAIN ARC / BISMARCK ARC - NEW BRITAIN ARC / KARKAR / KARKAR		-4.67	-4.67	146	146	SAE			s_74400050 [2480]	ANDESITE [2480]							1974		VOL					WR [2480]	54.7	0.63		15.3			8.15	2.98	8.66	4.15	0.22		1.04	2.95	0.2
[2480]	CONVERGENT MARGIN	BISMARCK ARC - NEW BRITAIN ARC / BISMARCK ARC - NEW BRITAIN ARC / MANAM / MANAM		-4.13	-4.13	145.08	145.08	SAE			s_NGV454 [2480]	BASALT [2480]							1964		VOL					WR [2480]
[2480]	CONVERGENT MARGIN	BISMARCK ARC - NEW BRITAIN ARC / BISMARCK ARC - NEW BRITAIN ARC / MANAM / MANAM		-4.13	-4.13	145.08	145.08	SAE			s_PNG34 [2480]	BASALT [2480]							1958		VOL					WR [2480]	51.92	0.35		15.3				8.67	10.56	9.02	0.17		0.61	2.55	0.13
[16728][2480]	CONVERGENT MARGIN	BISMARCK ARC - NEW BRITAIN ARC / BISMARCK ARC - NEW BRITAIN ARC / SCHOUTEN ISLANDS / KADOVAR		-4.13	-4.13	145.08	145.08	SAE			s_NGV254 [16728]	ANDESITE [16728]									VOL					WR [16728]	58.75	0.28		13.65				8.65	8.9	6.02	0.16		1.36	1.97	0.25
[4050][19990]	CONVERGENT MARGIN	BISMARCK ARC - NEW BRITAIN ARC / BISMARCK ARC - NEW BRITAIN ARC / NEW GUINEA / LAMINGTON MOUNTAIN		-8.95	-8.95	148.15	148.15	SAE			s_L11 [4050] / s_LAM-11 [19990]	NOT GIVEN [4050] / ANDESITE [19990]								PORPHYRITIC [4050]	VOL					WR [4050]	60.49	0.6		17.35		2.99	1.86		5.66	3.31	0.11		2.14	4.49	0.25		0.43	0.09		0.24
[4050][19990]	CONVERGENT MARGIN	BISMARCK ARC - NEW BRITAIN ARC / BISMARCK ARC - NEW BRITAIN ARC / NEW GUINEA / LAMINGTON MOUNTAIN		-8.95	-8.95	148.15	148.15	SAE			s_L13 [4050] / s_LAM-13 [19990]	NOT GIVEN [4050] / ANDESITE [19990]								PORPHYRITIC [4050]	VOL					WR [4050]	60.66	0.61		17.47		2.92	2.06		5.81	3.16	0.11		2.13	4.42	0.25		0.38	0.11		0.22
[4050][19990]	CONVERGENT MARGIN	BISMARCK ARC - NEW BRITAIN ARC / BISMARCK ARC - NEW BRITAIN ARC / NEW GUINEA / LAMINGTON MOUNTAIN		-8.95	-8.95	148.15	148.15	SAE			s_L14 [4050] / s_LAM-14 [19990]	NOT GIVEN [4050] / ANDESITE [19990]								PORPHYRITIC [4050]	VOL					WR [4050]	58.7	0.66		16.98		2.48	2.93		6.37	4.07	0.12		2.12	4.24	0.24		0.72	0.12		0.17
[4050][19990]	CONVERGENT MARGIN	BISMARCK ARC - NEW BRITAIN ARC / BISMARCK ARC - NEW BRITAIN ARC / NEW GUINEA / LAMINGTON MOUNTAIN		-8.95	-8.95	148.15	148.15	SAE			s_L26 [4050] / s_LAM-26 [19990]	NOT GIVEN [4050] / ANDESITE [19990]								PORPHYRITIC [4050]	VOL					WR [4050]	60.01	0.61		17.06		2.78	2.29		5.9	3.42	0.11		2.1	4.4	0.24		0.5	0.09		0.53
[4050][19990]	CONVERGENT MARGIN	BISMARCK ARC - NEW BRITAIN ARC / BISMARCK ARC - NEW BRITAIN ARC / NEW GUINEA / LAMINGTON MOUNTAIN		-8.95	-8.95	148.15	148.15	SAE			s_L27A [4050] / s_LAM-27A [19990]	NOT GIVEN [4050] / ANDESITE [19990]								PORPHYRITIC [4050]	VOL					WR [4050]	59.17	0.67		17.37		3.15	2.21		5.95	3.51	0.11		2.17	4.34	0.27		0.91	0.22		0.01
[4050][19990]	CONVERGENT MARGIN	BISMARCK ARC - NEW BRITAIN ARC / BISMARCK ARC - NEW BRITAIN ARC / NEW GUINEA / LAMINGTON MOUNTAIN		-8.95	-8.95	148.15	148.15	SAE			s_L27C [4050] / s_LAM-27C [19990]	NOT GIVEN [4050] / ANDESITE [19990]								PORPHYRITIC [4050]	VOL					WR [4050]	60.14	0.61		17.24		2.91	1.96		5.82	3.05	0.11		2.14	4.46	0.23		0.57	0.47		0.26
[4050][19990]	CONVERGENT MARGIN	BISMARCK ARC - NEW BRITAIN ARC / BISMARCK ARC - NEW BRITAIN ARC / NEW GUINEA / LAMINGTON MOUNTAIN		-8.95	-8.95	148.15	148.15	SAE			s_L3 [4050] / s_LAM-3 [19990]	NOT GIVEN [4050] / ANDESITE [19990]								PORPHYRITIC [4050]	VOL					WR [4050]	60.65	0.61		17.31		3.01	1.96		5.76	3.24	0.11		2.14	4.43	0.24		0.41	0.08		0.07
[4050][19990]	CONVERGENT MARGIN	BISMARCK ARC - NEW BRITAIN ARC / BISMARCK ARC - NEW BRITAIN ARC / NEW GUINEA / LAMINGTON MOUNTAIN		-8.95	-8.95	148.15	148.15	SAE			s_L6A [4050] / s_LAM-6H [19990]	NOT GIVEN [4050] / ANDESITE [19990]								PORPHYRITIC [4050]	VOL					WR [4050]	60.02	0.61		17.22		2.96	2.08		5.9	3.38	0.11		2.1	4.46	0.23		0.63	0.1		0.18
[2703][6900][4590]	CONVERGENT MARGIN	BISMARCK ARC - NEW BRITAIN ARC / BISMARCK ARC - NEW BRITAIN ARC / NEW BRITAIN / SULU		-5.45	-5.45	150.98	150.98	SAE			s_E0217B [2703]	ANDESITE [2703] / NOT GIVEN [6900]				QUATERNARY [2703]					VOL					WR [2703]	53.2	0.33		15.7		1.95	6.6		10.7	8.35	0.17		0.2	1.79	0.04		0.49	0.24		0.1
[2703][4590]	CONVERGENT MARGIN	BISMARCK ARC - NEW BRITAIN ARC / BISMARCK ARC - NEW BRITAIN ARC / NEW BRITAIN / SULU		-5.45	-5.45	150.98	150.98	SAE			s_2649 [2703]	ANDESITE [2703]				QUATERNARY [2703]					VOL					WR [2703]	54.8	0.61		18.9		2.25	6.9		9.7	3	0.16		0.28	2.65	0.05		0.38	0.07		0.28
[2703][4590]	CONVERGENT MARGIN	BISMARCK ARC - NEW BRITAIN ARC / BISMARCK ARC - NEW BRITAIN ARC / NEW BRITAIN / SULU		-5.45	-5.45	150.98	150.98	SAE			s_E2654A [2703] / s_2654A [4590]	ANDESITE [2703]				QUATERNARY [2703]					VOL					WR [2703]	53.76	0.42		18.67		8.13			9.34	5.7	0.15		0.3	2.37	0.06
[2511][2506]	CONVERGENT MARGIN	BISMARCK ARC - NEW BRITAIN ARC / BISMARCK ARC - NEW BRITAIN ARC / NEW BRITAIN / SULU		-5.45	-5.45	150.98	150.98	SAE			s_BMR-1 [2511]	ANDESITE [2511] / BASALT, ANDESITIC [2506]								PORPHYRITIC [2511]	VOL					WR [2511]	53.1
[2496][2703]	CONVERGENT MARGIN	BISMARCK ARC - NEW BRITAIN ARC / BISMARCK ARC - NEW BRITAIN ARC / NEW BRITAIN / SULU		-5.45	-5.45	150.98	150.98	SAE			s_E2/1 [2496]	NOT GIVEN [2496] / ANDESITE [2703]				QUATERNARY [2703]					VOL					WR [2496]	53.1	0.3		14.7		1.91	6.9		10.9	9.2	0.16		0.28	1.58	0.03		0.3	0.22		0.04
[2496][2703][6900][4590]	CONVERGENT MARGIN	BISMARCK ARC - NEW BRITAIN ARC / BISMARCK ARC - NEW BRITAIN ARC / NEW BRITAIN / WULAI	WILLAUMEZ PENINSULA	-5	-5.5	150	152	SAE			s_F5/2 [2496]	NOT GIVEN [2496] / ANDESITE [2703]				QUATERNARY [2703]					VOL					WR [2496]	52.5	0.49		17.9		4.05	5.45		10.2	5.6	0.16		0.48	2.15	0.08		0.41	0.16		0.05
[2496][2703][4590]	CONVERGENT MARGIN	BISMARCK ARC - NEW BRITAIN ARC / BISMARCK ARC - NEW BRITAIN ARC / NEW BRITAIN / BANGUM		-5	-5.5	150	150	SAE			s_GS2/1 [2496]	NOT GIVEN [2496] / ANDESITE [2703]				QUATERNARY [2703]					VOL					WR [2496]	50.9	0.52		15.6		5.2	4.85		11.7	6.9	0.18		0.62	1.69	0.11		0.82	0.48		0.05
[2496][2703][6900][4590]	CONVERGENT MARGIN	BISMARCK ARC - NEW BRITAIN ARC / BISMARCK ARC - NEW BRITAIN ARC / NEW BRITAIN / GARUA	GARUA HARBOUR, WILLAUMEZ PENINSULA	-5	-5.5	150	150	SAE			s_GS3/1 [2496]	NOT GIVEN [2496] / ANDESITE [2703]				QUATERNARY [2703]					VOL					WR [2496]	57.1	0.5		13.2		3.5	3.85		9.05	7.35	0.14		1.26	2.35	0.11		0.45	0.79		0.1
[2496][2703]	CONVERGENT MARGIN	BISMARCK ARC - NEW BRITAIN ARC / BISMARCK ARC - NEW BRITAIN ARC / NEW BRITAIN / DAKATAUA	LAKE DAKATAUA, WILLAUMEZ PENINSULA	-5	-5.5	150	150	SAE			s_GN1/4 [2496]	NOT GIVEN [2496] / ANDESITE [2703]				QUATERNARY [2703]					VOL					WR [2496]	53.5	0.71		15.8		3.55	5.8		10.8	6.05	0.18		0.51	2.4	0.14		0.34	0.17		0.16
[2496][2703][6900][4590]	CONVERGENT MARGIN	BISMARCK ARC - NEW BRITAIN ARC / BISMARCK ARC - NEW BRITAIN ARC / NEW BRITAIN / KIMBE	WILLAUMEZ PENINSULA	-5	-5.5	150	150	SAE			s_GN2/1 [2496]	NOT GIVEN [2496] / BASALT [2703]				QUATERNARY [2703]					VOL					WR [2496]	49.2	0.52		15.3		2.55	6.7		13	10.1	0.18		0.19	1.51	0.06		0.6	0.23		0.05
[2703][4590]	CONVERGENT MARGIN	BISMARCK ARC - NEW BRITAIN ARC / BISMARCK ARC - NEW BRITAIN ARC / WITU ISLANDS / UNEA		-4.9	-4.9	149.16	149.16	SAE			s_H1/1 [2703]	BASALT [2703]				QUATERNARY [2703]					VOL					WR [2703]	50.4	0.8		19.5		2.7	6.6		11.2	4.45	0.16		0.59	2.65	0.15		0.54	0.18		0.05
[2703][6900]	CONVERGENT MARGIN	BISMARCK ARC - NEW BRITAIN ARC / BISMARCK ARC - NEW BRITAIN ARC / WITU ISLANDS / UNEA		-4.9	-4.9	149.16	149.16	SAE			s_H1/3 [2703]	ANDESITE [2703]				QUATERNARY [2703]					VOL					WR [2703]	53.7	0.58		15.3		2.35	6		10.2	6.95	0.15		1.12	2.75	0.17		0.3	0.02		0.05
[2703][4590]	CONVERGENT MARGIN	BISMARCK ARC - NEW BRITAIN ARC / BISMARCK ARC - NEW BRITAIN ARC / GAROVE / WITU		-5.08	-5.08	150.08	150.08	SAE			s_H2/3 [2703]	ANDESITE [2703]				QUATERNARY [2703]					VOL					WR [2703]	52.6	1.43		16.3		1.8	8.45		9.8	5.3	0.2		0.41	3	0.16		0.04	0.2		0.05
[2703][6900][4590]	CONVERGENT MARGIN	BISMARCK ARC - NEW BRITAIN ARC / BISMARCK ARC - NEW BRITAIN ARC / WITU ISLANDS / UNDAKA		-4.57	-4.57	149.1	149.1	SAE			s_H3/3 [2703]	BASALT [2703]				QUATERNARY [2703]					VOL					WR [2703]	49.2	1.15		14.4		1.4	8.1		11.4	10.8	0.18		0.19	2.15	0.11		0.28	0.2		0.05
[2511][2506]	CONVERGENT MARGIN	BISMARCK ARC - NEW BRITAIN ARC / BISMARCK ARC - NEW BRITAIN ARC / NEW BRITAIN / MOUNT WELCKER	WILLAUMEZ PENINSULA	-5.45	-5.45	150.03	150.03	SAE			s_BMR-3 [2511]	DACITE [2511]								PORPHYRITIC, FINE-GRAINED GROUNDMASS [2511]	VOL					WR [2511]	68.5
[3473][4273]	CONVERGENT MARGIN	BISMARCK ARC - NEW BRITAIN ARC / TABAR-LIHIR-TANGA-FENI ISLAND CHAIN / LIHIR		-3	-3.25	152.43	152.67	SAE			s_78LH1 [3473]	BASALT, ALKALINE [3473]								PORPHYRITIC [3473]	VOL					WR [3473] / GL [4273]	48.14	0.89		13.5		2.06	8.63	10.71	12.76	7.28	0.24		4.66	2.83	0.37	1.3				0.3
[5033][6262]	CONVERGENT MARGIN	BISMARCK ARC - NEW BRITAIN ARC / TABAR-LIHIR-TANGA-FENI ISLAND CHAIN / LIHIR		-3	-3.25	152.43	152.67	SAE			s_94-LIH-11 [5033]	BASALT, ANDESITIC [5033] / NOT GIVEN [6262]									VOL				HE3_HE4 from CLINOPYROXENE [6262], HE3_HE4(R/R(A)) from OLIVINE [6262]	WR [5033] / MIN [6262]
[22218]	CONVERGENT MARGIN	BISMARCK ARC - NEW BRITAIN ARC / BISMARCK ARC - NEW BRITAIN ARC / NEW GUINEA / ANGGI FORMATION		-1.44321	-1.44321	134.044	134.044	SAE			s_BJ135 [22218]	GRANITE [22218]									PLU					WR [22218]	67.4953	1.00699		15.046				4.68	5.22152	1.93617	0.0672659		1.08039	2.25273	0.149194
[22218]	CONVERGENT MARGIN	BISMARCK ARC - NEW BRITAIN ARC / BISMARCK ARC - NEW BRITAIN ARC / NEW GUINEA / ANGGI FORMATION		-1.43918	-1.43918	134.057	134.057	SAE			s_BJ138 [22218]	GRANITE, GARNET-BIOTITE [22218]									PLU					WR [22218]	73.8412	0.249333		14.152				1.35	1.18466	0.0728401	0.0280367		6.75663	1.75042	0.0554447
[22218]	CONVERGENT MARGIN	BISMARCK ARC - NEW BRITAIN ARC / BISMARCK ARC - NEW BRITAIN ARC / NEW GUINEA / ANGGI FORMATION		-1.43331	-1.43331	134.056	134.056	SAE			s_BJ124 [22218]	NOT GIVEN [22218]									PLU					WR [22218]	55.7343	0.286411		25.6822				2.08	8.06551	0.157427	0.0768815		1.32129	5.11825	0.120523
[22218]	CONVERGENT MARGIN	BISMARCK ARC - NEW BRITAIN ARC / BISMARCK ARC - NEW BRITAIN ARC / NEW GUINEA / ANGGI FORMATION		-1.4474	-1.4474	134.036	134.036	SAE			s_BJ134 [22218]	DIORITE [22218]									PLU					WR [22218]	62.403	0.397255		20.2415				2.7	0.451141	2.82398	0.0467502		0.236618	9.40153	0.065252
[22218]	CONVERGENT MARGIN	BISMARCK ARC - NEW BRITAIN ARC / BISMARCK ARC - NEW BRITAIN ARC / NEW GUINEA / ANGGI FORMATION		-1.43327	-1.43327	134.056	134.056	SAE			s_LW13-6D [22218]	GRANITE, GARNET [22218]									PLU					WR [22218]	54.6495	0.226914		23.7487				5.65	7.73235	0.274417	0.250142		0.717874	4.14851	0.143209
[22218]	CONVERGENT MARGIN	BISMARCK ARC - NEW BRITAIN ARC / BISMARCK ARC - NEW BRITAIN ARC / NEW GUINEA / KWATISORE FORMATION		-3.22303	-3.22303	134.95	134.95	SAE			s_12JD339A [22218]	GRANODIORITE [22218]									PLU					WR [22218]	60.0362	0.751711		18.2112				5.59	4.48009	1.35643	0.0880678		4.08727	3.33678	0.259424
[22218]	CONVERGENT MARGIN	BISMARCK ARC - NEW BRITAIN ARC / BISMARCK ARC - NEW BRITAIN ARC / NEW GUINEA / KWATISORE FORMATION		-3.24102	-3.24102	134.924	134.924	SAE			s_12JD338A [22218]	GRANITE [22218]									PLU					WR [22218]	68.4705	0.522349		15.0282				3.37	2.25177	0.909247	0.0848382		4.59304	3.2733	0.154013
[22218]	CONVERGENT MARGIN	BISMARCK ARC - NEW BRITAIN ARC / BISMARCK ARC - NEW BRITAIN ARC / NEW GUINEA / KWOK FORMATION		-1.21844	-1.21844	133.975	133.975	SAE			s_BJ67 [22218]	LEUCOGRANITE [22218]									PLU					WR [22218]	73.2418	0.0771493		15.3011				0.39	1.14035	0.102545	0.0141844		5.37597	2.93365	0.14843
[22218]	CONVERGENT MARGIN	BISMARCK ARC - NEW BRITAIN ARC / BISMARCK ARC - NEW BRITAIN ARC / NEW GUINEA / MARANSBADI FORMATION		-2.02483	-2.02483	134.724	134.724	SAE			s_12JD332A [22218]	GRANITE [22218]									PLU					WR [22218]	68.0555	0.47335		16.0677				3.31	3.27385	1.00959	0.0645042		3.66005	3.43201	0.1181
[22218]	CONVERGENT MARGIN	BISMARCK ARC - NEW BRITAIN ARC / BISMARCK ARC - NEW BRITAIN ARC / NEW GUINEA / MARANSBADI FORMATION		-2.02611	-2.02611	134.725	134.725	SAE			s_12JD331B [22218]	GRANITE [22218]									PLU					WR [22218]	68.2618	0.521836		15.5728				3.62	3.06842	1.13883	0.0704523		2.91202	3.42114	0.141268
[22218]	CONVERGENT MARGIN	BISMARCK ARC - NEW BRITAIN ARC / BISMARCK ARC - NEW BRITAIN ARC / NEW GUINEA / MARANSBADI FORMATION		-2.02611	-2.02611	134.725	134.725	SAE			s_12JD331A [22218]	GRANODIORITE [22218]									PLU					WR [22218]	69.4456	0.535623		14.4656				3.8	2.17436	1.16903	0.0652922		2.39207	4.03429	0.138739
[22218]	CONVERGENT MARGIN	BISMARCK ARC - NEW BRITAIN ARC / BISMARCK ARC - NEW BRITAIN ARC / NEW GUINEA / MARIAM FORMATION		-0.87622	-0.87622	133.721	133.721	SAE			s_BJ07 [22218]	PEGMATITE [22218]									PEG					WR [22218]	69.6751	0.339304		15.6449				2.9	2.27086	1.0321	0.0606594		3.07161	3.69451	0.0912209
[22218]	CONVERGENT MARGIN	BISMARCK ARC - NEW BRITAIN ARC / BISMARCK ARC - NEW BRITAIN ARC / NEW GUINEA / MARIAM FORMATION		-1.42497	-1.42497	134.052	134.052	SAE			s_BJ121 [22218]	GRANODIORITE [22218]									PLU					WR [22218]	68.5305	0.293279		15.7793				3.04	3.16124	0.699081	0.0594666		3.26937	3.02095	0.110288
[22218]	CONVERGENT MARGIN	BISMARCK ARC - NEW BRITAIN ARC / BISMARCK ARC - NEW BRITAIN ARC / NEW GUINEA / MARIAM FORMATION		-0.882853	-0.882853	133.716	133.716	SAE			s_BJ04 [22218]	GRANODIORITE [22218]									PLU					WR [22218]	64.8363	0.559364		17.3277				4.1	5.50745	1.63968	0.0552461		2.42304	2.64009	0.147292
[22218]	CONVERGENT MARGIN	BISMARCK ARC - NEW BRITAIN ARC / BISMARCK ARC - NEW BRITAIN ARC / NEW GUINEA / MELAIURNA FORMATION		-0.819493	-0.819493	131.953	131.953	SAE			s_BJ20 [22218]	RHYOLITE [22218]									VOL					WR [22218]	75.06	0.425542		12.7908				2.75	0.244099	0.423202	0.0122234		7.27957	0.110517	0.161262
[22218]	CONVERGENT MARGIN	BISMARCK ARC - NEW BRITAIN ARC / BISMARCK ARC - NEW BRITAIN ARC / NEW GUINEA / MELAIURNA FORMATION		-0.823202	-0.823202	131.951	131.951	SAE			s_BJ21A [22218]	RHYOLITE [22218]									VOL					WR [22218]	73.9774	0.422964		13.5542				2.86	0.267569	0.505848	0.0149628		6.86102	0.110509	0.163966
[22218]	CONVERGENT MARGIN	BISMARCK ARC - NEW BRITAIN ARC / BISMARCK ARC - NEW BRITAIN ARC / NEW GUINEA / MELAIURNA FORMATION		-0.823202	-0.823202	131.951	131.951	SAE			s_BJ21B [22218]	RHYOLITE [22218]									VOL					WR [22218]	73.25	0.346109		13.2338				3.24	0.197907	0.464969	0.0156246		7.60597	0.108613	0.117151
[22218]	CONVERGENT MARGIN	BISMARCK ARC - NEW BRITAIN ARC / BISMARCK ARC - NEW BRITAIN ARC / NEW GUINEA / MELAIURNA FORMATION		-0.82193	-0.82193	131.951	131.951	SAE			s_BJ22 [22218]	RHYOLITE [22218]									VOL					WR [22218]	76.5919	0.408548		11.9776				1.86	0.820964	0.61195	0.0264104		5.81622	0.859858	0.171638
[22218]	CONVERGENT MARGIN	BISMARCK ARC - NEW BRITAIN ARC / BISMARCK ARC - NEW BRITAIN ARC / NEW GUINEA / MOMI FORMATION		-1.44237	-1.44237	134.046	134.046	SAE			s_BJ137 [22218]	DOLERITE [22218]									PLU					WR [22218]	46.2164	1.24128		16.8467				10.22	12.4015	9.14007	0.174908		0.668561	1.46468	0.0675723
[22218]	CONVERGENT MARGIN	BISMARCK ARC - NEW BRITAIN ARC / BISMARCK ARC - NEW BRITAIN ARC / NEW GUINEA / MOMI FORMATION		-1.42458	-1.42458	134.043	134.043	SAE			s_LW13-5B [22218]	DIORITE [22218]									PLU					WR [22218]	49.3746	0.924771		17.7169				9.4	10.1397	5.44349	0.187832		1.99166	1.85925	0.24825
[22218]	CONVERGENT MARGIN	BISMARCK ARC - NEW BRITAIN ARC / BISMARCK ARC - NEW BRITAIN ARC / NEW GUINEA / NGEMONA FORMATION		-1.22166	-1.22166	133.885	133.885	SAE			s_BJ47 [22218]	LEUCOGRANITE [22218]									PLU					WR [22218]	75.1766	0.0182733		14.5297				0.21	0.475218	0.0176049	0.0151461		6.4639	2.49771	0.0211291
[22218]	CONVERGENT MARGIN	BISMARCK ARC - NEW BRITAIN ARC / BISMARCK ARC - NEW BRITAIN ARC / NEW GUINEA / NGEMONA FORMATION		-1.31396	-1.31396	133.931	133.931	SAE			s_BJ55 [22218]	GRANITE, GARNET [22218]									PLU					WR [22218]	75.3571	0.0413466		14.612				0.66	1.20615	0.0678537	0.0304356		2.78425	4.25071	0.102767
[22218]	CONVERGENT MARGIN	BISMARCK ARC - NEW BRITAIN ARC / BISMARCK ARC - NEW BRITAIN ARC / NEW GUINEA / NGEMONA FORMATION		-1.18289	-1.18289	133.836	133.836	SAE			s_BJ80 [22218]	PEGMATITE [22218]									PEG					WR [22218]	71.9317	0.0180024		16.0387				0.36	0.217026	0.0268678	0.0101039		7.23984	2.93054	0.0403018
[22218]	CONVERGENT MARGIN	BISMARCK ARC - NEW BRITAIN ARC / BISMARCK ARC - NEW BRITAIN ARC / NEW GUINEA / NGEMONA FORMATION		-1.16211	-1.16211	133.845	133.845	SAE			s_BJ81 [22218]	GRANITE [22218]									PLU					WR [22218]	75.383	0.0209289		14.161				0.43	1.36204	0.0378213	0.0376585		4.66497	3.39864	0.0189101
[22218]	CONVERGENT MARGIN	BISMARCK ARC - NEW BRITAIN ARC / BISMARCK ARC - NEW BRITAIN ARC / NEW GUINEA / NGEMONA FORMATION		-1.22302	-1.22302	133.886	133.886	SAE			s_BJ08 [22218]	LEUCOGRANITE [22218]									PLU					WR [22218]	75.8965	0.0291939		14.1507				0.27	0.636164	0.0607199	0.0188952		4.85501	3.64074	0.0301693
[22218]	CONVERGENT MARGIN	BISMARCK ARC - NEW BRITAIN ARC / BISMARCK ARC - NEW BRITAIN ARC / NEW GUINEA / NGEMONA FORMATION		-1.22302	-1.22302	133.886	133.886	SAE			s_BJ09 [22218]	PEGMATITE [22218]									PEG					WR [22218]	74.3247	0.0391413		14.4296				0.68	1.10469	0.125559	0.0131133		3.82021	3.67022	0.0415823
[22218]	CONVERGENT MARGIN	BISMARCK ARC - NEW BRITAIN ARC / BISMARCK ARC - NEW BRITAIN ARC / NEW GUINEA		-1.10705	-1.10705	133.919	133.919	SAE			s_BJ83 [22218]	PEGMATITE [22218]									PEG					WR [22218]	73.2231	0.195758		13.6574				1.4	1.0365	0.32972	0.0180278		7.00965	1.69109	0.178636
[22218]	CONVERGENT MARGIN	BISMARCK ARC - NEW BRITAIN ARC / BISMARCK ARC - NEW BRITAIN ARC / NEW GUINEA		-1.22302	-1.22302	133.886	133.886	SAE			s_BJ10 [22218]	DIORITE [22218]									PLU					WR [22218]	55.894	0.62469		22.5638				5.18	3.31341	1.68879	0.167776		2.67481	6.35385	0.0649124
[22218]	CONVERGENT MARGIN	BISMARCK ARC - NEW BRITAIN ARC / BISMARCK ARC - NEW BRITAIN ARC / NEW GUINEA		-0.876433	-0.876433	131.304	131.304	SAE			s_MW15-022 [22218]	RHYOLITE [22218]									VOL					WR [22218]	78.6017	0.109654		11.8298				0.55	0.0353259	-0.00119986	0.00639671		4.72087	3.24303	0.0120732
[22218]	CONVERGENT MARGIN	BISMARCK ARC - NEW BRITAIN ARC / BISMARCK ARC - NEW BRITAIN ARC / NEW GUINEA / SORONG FORMATION		-0.871566	-0.871566	131.296	131.296	SAE			s_MW15-021 [22218]	GRANITE [22218]									PLU					WR [22218]	80.1243	0.0599949		11.4178				0.19	0.101225	0.0543238	0.0086476		5.13873	2.5992	0.013263
[22218]	CONVERGENT MARGIN	BISMARCK ARC - NEW BRITAIN ARC / BISMARCK ARC - NEW BRITAIN ARC / NEW GUINEA / SORONG FORMATION		-0.874922	-0.874922	131.303	131.303	SAE			s_MW15-004 [22218]	GRANITE [22218]									PLU					WR [22218]	78.2557	0.0946417		12.225				0.25	0.109664	0.0854945	0.00640605		5.46436	2.40687	0.00875725
[22218]	CONVERGENT MARGIN	BISMARCK ARC - NEW BRITAIN ARC / BISMARCK ARC - NEW BRITAIN ARC / NEW GUINEA / SORONG FORMATION		-0.867168	-0.867168	131.31	131.31	SAE			s_MW15-024 [22218]	GRANODIORITE [22218]									PLU					WR [22218]	68.4551	0.317131		16.2849				2.73	0.369996	0.251179	0.0825416		6.36105	4.24666	0.126199
[22218]	CONVERGENT MARGIN	BISMARCK ARC - NEW BRITAIN ARC / BISMARCK ARC - NEW BRITAIN ARC / NEW GUINEA / SORONG FORMATION		-0.874922	-0.874922	131.303	131.303	SAE			s_MW15-005 [22218]	GRANITE [22218]									PLU					WR [22218]	76.8073	0.105876		12.5813				0.87	0.14388	0.0929844	0.0239271		5.47887	2.87983	0.0138727
[22218]	CONVERGENT MARGIN	BISMARCK ARC - NEW BRITAIN ARC / BISMARCK ARC - NEW BRITAIN ARC / NEW GUINEA / WARIKI FORMATION		-0.881746	-0.881746	133.717	133.717	SAE			s_BJ01 [22218]	PEGMATITE [22218]									PEG					WR [22218]	77.7088	0.054831		13.3721				0.22	0.534382	0.0896268	0.00967934		1.90038	5.29083	0.0787054
[22218]	CONVERGENT MARGIN	BISMARCK ARC - NEW BRITAIN ARC / BISMARCK ARC - NEW BRITAIN ARC / NEW GUINEA / WARIKI FORMATION		-0.882853	-0.882853	133.716	133.716	SAE			s_BJ02 [22218]	GRANODIORITE [22218]									PLU					WR [22218]	66.1137	0.340438		16.7841				5.23	2.34076	2.1134	0.048975		2.74944	3.013	0.245837
[22218]	CONVERGENT MARGIN	BISMARCK ARC - NEW BRITAIN ARC / BISMARCK ARC - NEW BRITAIN ARC / NEW GUINEA / WASIANI FORMATION		-0.956165	-0.956165	133.681	133.681	SAE			s_BJ104A [22218]	PEGMATITE [22218]									PEG					WR [22218]	75.2927	0.0237207		15.9049				0.42	0.158339	0.0143284	0.446399		1.21875	4.21213	0.506752
[22218]	CONVERGENT MARGIN	BISMARCK ARC - NEW BRITAIN ARC / BISMARCK ARC - NEW BRITAIN ARC / NEW GUINEA / WASIANI FORMATION		-1.0008	-1.0008	133.71	133.71	SAE			s_BJ98 [22218]	PEGMATITE [22218]									PEG					WR [22218]	75.4666	0.0192368		16.5774				0.37	0.67841	0.112621	0.0229648		3.89687	1.54569	0.504351
[22218]	CONVERGENT MARGIN	BISMARCK ARC - NEW BRITAIN ARC / BISMARCK ARC - NEW BRITAIN ARC / NEW GUINEA / WASIANI FORMATION		-1.00954	-1.00954	133.69	133.69	SAE			s_BJ92 [22218]	NOT GIVEN [22218]									N/A					WR [22218]	73.6304	0.275384		14.5798				1.84	1.00615	0.591072	0.0386377		5.37309	3.03985	0.141287
[22218]	CONVERGENT MARGIN	BISMARCK ARC - NEW BRITAIN ARC / BISMARCK ARC - NEW BRITAIN ARC / NEW GUINEA / WASIANI FORMATION		-1.00954	-1.00954	133.69	133.69	SAE			s_BJ93 [22218]	NOT GIVEN [22218]									N/A					WR [22218]	51.3497	0.95991		19.403				7.29	6.22816	3.28761	0.163491		4.8304	3.54378	0.901472
[22218]	CONVERGENT MARGIN	BISMARCK ARC - NEW BRITAIN ARC / BISMARCK ARC - NEW BRITAIN ARC / NEW GUINEA / KEMUM FORMATION		-1	-1	134	134	SAE			s_BJ40 [22218]	NOT GIVEN [22218]									N/A					WR [22218]	95.4793	0.391759		2.22206				0.35	0.0118495	0.053408	0.0134318		0.3984	0.0344022	0.0146015
[22218]	CONVERGENT MARGIN	BISMARCK ARC - NEW BRITAIN ARC / BISMARCK ARC - NEW BRITAIN ARC / NEW GUINEA / KEMUM FORMATION		-1	-1	134	134	SAE			s_BJ42 [22218]	NOT GIVEN [22218]									N/A					WR [22218]	68.7826	0.632384		13.775				4.07	4.92651	2.06145	0.0707714		4.17404	0.226769	0.155089
[22218]	CONVERGENT MARGIN	BISMARCK ARC - NEW BRITAIN ARC / BISMARCK ARC - NEW BRITAIN ARC / NEW GUINEA / KEMUM FORMATION		-1	-1	134	134	SAE			s_BJ73A [22218]	NOT GIVEN [22218]									N/A					WR [22218]	64.8673	0.840519		18.5967				5.92	0.36677	2.93091	0.0496647		3.15835	1.2292	0.186855
[22218]	CONVERGENT MARGIN	BISMARCK ARC - NEW BRITAIN ARC / BISMARCK ARC - NEW BRITAIN ARC / NEW GUINEA / KEMUM FORMATION		-1	-1	134	134	SAE			s_BJ73B [22218]	NOT GIVEN [22218]									N/A					WR [22218]	68.2536	0.830769		14.9878				6.3	0.212193	3.01083	0.0607289		3.94872	0.305379	0.127527
[22218]	CONVERGENT MARGIN	BISMARCK ARC - NEW BRITAIN ARC / BISMARCK ARC - NEW BRITAIN ARC / NEW GUINEA / KEMUM FORMATION		-1	-1	134	134	SAE			s_BJ73C [22218]	NOT GIVEN [22218]									N/A					WR [22218]	76.3319	0.664688		11.7616				3.92	0.764102	1.5883	0.0340771		2.54464	0.608225	0.140007
[22218]	CONVERGENT MARGIN	BISMARCK ARC - NEW BRITAIN ARC / BISMARCK ARC - NEW BRITAIN ARC / NEW GUINEA / KEMUM FORMATION		-1	-1	134	134	SAE			s_BJ97 [22218]	NOT GIVEN [22218]									N/A					WR [22218]	75.3593	0.594408		11.1228				5.08	0.846388	1.90498	0.04908		1.15299	2.11701	0.122121
[22218]	CONVERGENT MARGIN	BISMARCK ARC - NEW BRITAIN ARC / BISMARCK ARC - NEW BRITAIN ARC / NEW GUINEA / KEMUM FORMATION		-1	-1	134	134	SAE			s_BJ151S [22218]	NOT GIVEN [22218]									N/A					WR [22218]	77.966	0.612715		9.24753				3.94	2.1389	1.63699	0.131378		2.1079	0.31251	0.0653272
[22218]	CONVERGENT MARGIN	BISMARCK ARC - NEW BRITAIN ARC / BISMARCK ARC - NEW BRITAIN ARC / NEW GUINEA / KEMUM FORMATION		-1	-1	134	134	SAE			s_BJ151C [22218]	NOT GIVEN [22218]									N/A					WR [22218]	65.3129	0.626984		9.98362				2.77	15.491	1.04676	0.336419		1.63713	0.120404	0.135853
[22218]	CONVERGENT MARGIN	BISMARCK ARC - NEW BRITAIN ARC / BISMARCK ARC - NEW BRITAIN ARC / NEW GUINEA / KEMUM FORMATION		-1.21748	-1.21748	133.973	133.973	SAE			s_BJ63 [22218]	MIGMATITE [22218]									MET					WR [22218]	76.1568	0.712026		10.2216				4.64	1.4722	2.63607	0.0875566		2.13143	0.272334	0.127456
[22218]	CONVERGENT MARGIN	BISMARCK ARC - NEW BRITAIN ARC / BISMARCK ARC - NEW BRITAIN ARC / NEW GUINEA / KEMUM FORMATION		-1	-1	134	134	SAE			s_BJ12 [22218]	NOT GIVEN [22218]									N/A					WR [22218]	64.7083	0.857926		18.7868				6.4	0.19532	2.94578	0.0578707		4.04223	0.678678	0.0814624
[22487]	CONVERGENT MARGIN	BISMARCK ARC - NEW BRITAIN ARC / BISMARCK ARC - NEW BRITAIN ARC / NEW BRITAIN / RABAUL / TALILI PYROCLASTIC SUBGROUP	NAMANULA SECTION	-4.22	-4.22	152.18	152.18	SAE			s_RP99002 [22487]	BASALT [22487]	3380 [22487]	4100 [22487]							VOL					WR [22487]	48.288	0.687		20.374				8.31	13.583	5.668	0.165		0.389	1.688	0.098
[22487]	CONVERGENT MARGIN	BISMARCK ARC - NEW BRITAIN ARC / BISMARCK ARC - NEW BRITAIN ARC / NEW BRITAIN / RABAUL / TALILI PYROCLASTIC SUBGROUP	MELBOURNE STREET GULLY	-4.22	-4.22	152.18	152.18	SAE			s_RP97249 [22487]	BASALT [22487]	3380 [22487]	4100 [22487]							VOL					WR [22487]	48.672	0.8		18.31				9.64	13.009	6.41	0.179		0.448	1.849	0.119
[22487]	CONVERGENT MARGIN	BISMARCK ARC - NEW BRITAIN ARC / BISMARCK ARC - NEW BRITAIN ARC / NEW BRITAIN / RABAUL / TALILI PYROCLASTIC SUBGROUP	NE CALDERA WALL	-4.22	-4.22	152.18	152.18	SAE			s_PAL 5 [22487]	BASALT [22487]	3380 [22487]	4100 [22487]							VOL					WR [22487]	48.77	0.81		18.24				9.83	12.98	6.35	0.18		0.46	1.83	0.12
[22487]	CONVERGENT MARGIN	BISMARCK ARC - NEW BRITAIN ARC / BISMARCK ARC - NEW BRITAIN ARC / NEW BRITAIN / RABAUL / TALILI PYROCLASTIC SUBGROUP	NAMANULA SECTION	-4.22	-4.22	152.18	152.18	SAE			s_RP98404 [22487]	BASALT [22487]	3380 [22487]	4100 [22487]							VOL					WR [22487]	48.691	0.857		17.124				10.21	12.542	6.644	0.195		0.497	1.95	0.12
[22487]	CONVERGENT MARGIN	BISMARCK ARC - NEW BRITAIN ARC / BISMARCK ARC - NEW BRITAIN ARC / NEW BRITAIN / RABAUL / TALILI PYROCLASTIC SUBGROUP	ADELAIDE STREET GULLY	-4.22	-4.22	152.18	152.18	SAE			s_RP99009 [22487]	BASALT [22487]	3380 [22487]	4100 [22487]							VOL					WR [22487]	49.037	0.768		17.95				9.02	12.664	7.268	0.169		0.599	1.885	0.101
[22487]	CONVERGENT MARGIN	BISMARCK ARC - NEW BRITAIN ARC / BISMARCK ARC - NEW BRITAIN ARC / NEW BRITAIN / RABAUL / TALILI PYROCLASTIC SUBGROUP	NAMANULA SECTION	-4.22	-4.22	152.18	152.18	SAE			s_RP99003 [22487]	BASALT [22487]	3380 [22487]	4100 [22487]							VOL					WR [22487]	49.101	0.857		17.163				10.22	12.629	6.657	0.19		0.511	1.963	0.125
[22487]	CONVERGENT MARGIN	BISMARCK ARC - NEW BRITAIN ARC / BISMARCK ARC - NEW BRITAIN ARC / NEW BRITAIN / RABAUL / TALILI PYROCLASTIC SUBGROUP	NAMANULA SECTION	-4.22	-4.22	152.18	152.18	SAE			s_RAB50A [22487]	BASALT [22487]	3380 [22487]	4100 [22487]							VOL					WR [22487]	49.3	0.86		17.32				10.33	12.46	6.52	0.19		0.54	2.08	0.14
[22487]	CONVERGENT MARGIN	BISMARCK ARC - NEW BRITAIN ARC / BISMARCK ARC - NEW BRITAIN ARC / NEW BRITAIN / RABAUL / TALILI PYROCLASTIC SUBGROUP	NAMANULA SECTION	-4.22	-4.22	152.18	152.18	SAE			s_RP05003 [22487]	BASALT [22487]	3380 [22487]	4100 [22487]							VOL					WR [22487]	46.986	1.04		18.746				10.6	8.873	4.359	0.164		0.541	2.128	0.325
[22487]	CONVERGENT MARGIN	BISMARCK ARC - NEW BRITAIN ARC / BISMARCK ARC - NEW BRITAIN ARC / NEW BRITAIN / RABAUL / TALILI PYROCLASTIC SUBGROUP	NE CALDERA WALL	-4.22	-4.22	152.18	152.18	SAE			s_PAL 3 [22487]	BASALT [22487]	3380 [22487]	4100 [22487]							VOL					WR [22487]	52.7	1.05		16.84				10.52	9.3	4.19	0.21		1.01	2.78	0.19
[22487]	CONVERGENT MARGIN	BISMARCK ARC - NEW BRITAIN ARC / BISMARCK ARC - NEW BRITAIN ARC / NEW BRITAIN / RABAUL / TALILI PYROCLASTIC SUBGROUP	NAMANULA SECTION	-4.22	-4.22	152.18	152.18	SAE			s_RP99001 [22487]	BASALT [22487]	3380 [22487]	4100 [22487]							VOL					WR [22487]	52.431	1.053		16.783				10.4	9.138	4.14	0.197		0.983	2.745	0.18
[22487]	CONVERGENT MARGIN	BISMARCK ARC - NEW BRITAIN ARC / BISMARCK ARC - NEW BRITAIN ARC / NEW BRITAIN / RABAUL / TALILI PYROCLASTIC SUBGROUP	NAMANULA SECTION	-4.22	-4.22	152.18	152.18	SAE			s_RP99421 [22487]	ANDESITE [22487]	4100 [22487]	4150 [22487]							VOL					WR [22487]	57.239	1.117		16.079				8.79	6.544	2.822	0.203		1.472	3.692	0.266
[22487]	CONVERGENT MARGIN	BISMARCK ARC - NEW BRITAIN ARC / BISMARCK ARC - NEW BRITAIN ARC / NEW BRITAIN / RABAUL / TALILI PYROCLASTIC SUBGROUP	NAMANULA SECTION	-4.22	-4.22	152.18	152.18	SAE			s_RP98401 [22487]	ANDESITE [22487]	4100 [22487]	4150 [22487]							VOL					WR [22487]	57.863	1.059		15.731				7.83	5.663	2.423	0.196		1.63	3.572	0.251
[22487]	CONVERGENT MARGIN	BISMARCK ARC - NEW BRITAIN ARC / BISMARCK ARC - NEW BRITAIN ARC / NEW BRITAIN / RABAUL / TALILI PYROCLASTIC SUBGROUP	NAMANULA SECTION	-4.22	-4.22	152.18	152.18	SAE			s_RP08001 [22487]	DACITE [22487]	2180 [22487]	2450 [22487]							VOL					WR [22487]	63.261	0.863		15.611				5.53	4.276	1.879	0.178		2.598	4.68	0.273
[22487]	CONVERGENT MARGIN	BISMARCK ARC - NEW BRITAIN ARC / BISMARCK ARC - NEW BRITAIN ARC / NEW BRITAIN / RABAUL / TALILI PYROCLASTIC SUBGROUP	NAMANULA SECTION	-4.22	-4.22	152.18	152.18	SAE			s_RP08002 [22487]	DACITE [22487]	1810 [22487]	2180 [22487]							VOL					WR [22487]	63.668	0.868		15.517				5.5	4.169	1.792	0.168		2.684	4.922	0.243
[22487]	CONVERGENT MARGIN	BISMARCK ARC - NEW BRITAIN ARC / BISMARCK ARC - NEW BRITAIN ARC / NEW BRITAIN / RABAUL / TALILI PYROCLASTIC SUBGROUP	NAMANULA SECTION	-4.22	-4.22	152.18	152.18	SAE			s_RP05002 [22487]	DACITE [22487]	2450 [22487]	3380 [22487]							VOL					WR [22487]	63.085	0.866		15.79				5.04	3.661	1.631	0.179		2.618	4.511	0.231
[22487]	CONVERGENT MARGIN	BISMARCK ARC - NEW BRITAIN ARC / BISMARCK ARC - NEW BRITAIN ARC / NEW BRITAIN / RABAUL / TALILI PYROCLASTIC SUBGROUP	NAMANULA SECTION	-4.22	-4.22	152.18	152.18	SAE			s_RP98406 [22487]	DACITE [22487]	3380 [22487]	4100 [22487]							VOL					WR [22487]	62.506	0.831		15.078				4.83	3.26	1.616	0.154		2.519	4.172	0.242
[22487]	CONVERGENT MARGIN	BISMARCK ARC - NEW BRITAIN ARC / BISMARCK ARC - NEW BRITAIN ARC / NEW BRITAIN / RABAUL / TALILI PYROCLASTIC SUBGROUP	TAVUI SECTION	-4.22	-4.22	152.18	152.18	SAE			s_RAB277Y [22487]	DACITE [22487]	4100 [22487]	4150 [22487]							VOL					WR [22487]	64.97	0.82		15.03				4.79	3.52	1.43	0.15		2.99	4.5	0.27
[22487]	CONVERGENT MARGIN	BISMARCK ARC - NEW BRITAIN ARC / BISMARCK ARC - NEW BRITAIN ARC / NEW BRITAIN / RABAUL / TALILI PYROCLASTIC SUBGROUP	NAMANULA SECTION	-4.22	-4.22	152.18	152.18	SAE			s_RP99422 [22487]	DACITE [22487]	4100 [22487]	4150 [22487]							VOL					WR [22487]	63.324	0.825		14.815				4.38	3.123	1.23	0.163		2.895	4.434	0.279
[22487]	CONVERGENT MARGIN	BISMARCK ARC - NEW BRITAIN ARC / BISMARCK ARC - NEW BRITAIN ARC / NEW BRITAIN / RABAUL / TALILI PYROCLASTIC SUBGROUP	VUNABUGBUG SECTION	-4.22	-4.22	152.18	152.18	SAE			s_RAB103G [22487]	DACITE [22487]	4150 [22487]	4200 [22487]							VOL					WR [22487]	65.52	0.82		15.22				4.42	3.2	1.29	0.17		2.89	4.49	0.24
[22487]	CONVERGENT MARGIN	BISMARCK ARC - NEW BRITAIN ARC / BISMARCK ARC - NEW BRITAIN ARC / NEW BRITAIN / RABAUL / TALILI PYROCLASTIC SUBGROUP	BURMA ROAD SECTION	-4.22	-4.22	152.18	152.18	SAE			s_RP17001 [22487]	DACITE [22487]	1400 [22487]	1810 [22487]							VOL					WR [22487]	64.92	0.81		14.87				4.37	3.09	1.12	0.16		2.84	4.32	0.22
[22487]	CONVERGENT MARGIN	BISMARCK ARC - NEW BRITAIN ARC / BISMARCK ARC - NEW BRITAIN ARC / NEW BRITAIN / RABAUL / TALILI PYROCLASTIC SUBGROUP	BURMA ROAD SECTION	-4.22	-4.22	152.18	152.18	SAE			s_RP17002 [22487]	DACITE [22487]	1400 [22487]	1810 [22487]							VOL					WR [22487]	65.08	0.8		14.8				4.22	2.97	1.09	0.16		2.99	4.38	0.24
[22487]	CONVERGENT MARGIN	BISMARCK ARC - NEW BRITAIN ARC / BISMARCK ARC - NEW BRITAIN ARC / NEW BRITAIN / RABAUL / PALANGIANGIA LAVA	NW FOOT OF PALANGIANGIA	-4.22	-4.22	152.18	152.18	SAE			s_RAB53 [22487]	BASALT [22487]									VOL					WR [22487]	48.85	0.72		20.27				8.36	13.25	5.44	0.14		0.45	2.22	0.12
[22487]	CONVERGENT MARGIN	BISMARCK ARC - NEW BRITAIN ARC / BISMARCK ARC - NEW BRITAIN ARC / NEW BRITAIN / RABAUL / TURAGUNAN LAVA	FLOW BESIDE RIAD NEAR TALWAT	-4.22	-4.22	152.18	152.18	SAE			s_18B [22487]	BASALT [22487]									VOL					WR [22487]	47.48	0.78		19.25				9.61	11.78	5.35	0.18		0.38	2.16	0.17
[22487]	CONVERGENT MARGIN	BISMARCK ARC - NEW BRITAIN ARC / BISMARCK ARC - NEW BRITAIN ARC / NEW BRITAIN / RABAUL / TURAGUNAN LAVA	WESTERN SLOPES OF TURAGUNAN	-4.22	-4.22	152.18	152.18	SAE			s_14 [22487]	BASALT [22487]									VOL					WR [22487]	48.19	0.81		18.99				8.79	12.81	5.64	0.16		0.5	2.2	0.13
[22487]	CONVERGENT MARGIN	BISMARCK ARC - NEW BRITAIN ARC / BISMARCK ARC - NEW BRITAIN ARC / NEW BRITAIN / RABAUL / TURAGUNAN LAVA	LAVA ABOVE SCORIA IN QUARRY, TALWAT ROAD	-4.22	-4.22	152.18	152.18	SAE			s_20B [22487]	BASALT [22487]									VOL					WR [22487]	49.13	1.01		17.93				10.62	10.68	5.18	0.2		0.52	2.64	0.19
[22487]	CONVERGENT MARGIN	BISMARCK ARC - NEW BRITAIN ARC / BISMARCK ARC - NEW BRITAIN ARC / NEW BRITAIN / RABAUL / RALUAN PYROCLASTIC SCORIA	CUTTING BURMA ROAD	-4.22	-4.22	152.18	152.18	SAE			s_RAB97B [22487]	BASALT [22487]	6900 [22487]	6900 [22487]							VOL					WR [22487]	50.05	0.82		17.7				9.12	11.55	6.08	0.15		0.81	2.22	0.13
[22487]	CONVERGENT MARGIN	BISMARCK ARC - NEW BRITAIN ARC / BISMARCK ARC - NEW BRITAIN ARC / NEW BRITAIN / RABAUL / RALUAN PYROCLASTIC SCORIA	NEAR ADELAIDE STREET	-4.22	-4.22	152.18	152.18	SAE			s_RP99008 [22487]	BASALT [22487]	6900 [22487]	6900 [22487]							VOL					WR [22487]	50.628	0.811		18.361				8.79	11.67	5.263	0.174		0.735	2.225	0.116
[22487]	CONVERGENT MARGIN	BISMARCK ARC - NEW BRITAIN ARC / BISMARCK ARC - NEW BRITAIN ARC / NEW BRITAIN / RABAUL / KABIU LAVA	EAST CALDERA WALL	-4.22	-4.22	152.18	152.18	SAE			s_7007 [22487]	BASALT [22487]									VOL					WR [22487]	52.44	0.99		17.45				9.57	9.58	4.42	0.19		0.97	3.03	0.19
[22487]	CONVERGENT MARGIN	BISMARCK ARC - NEW BRITAIN ARC / BISMARCK ARC - NEW BRITAIN ARC / NEW BRITAIN / RABAUL / KABIU LAVA	SCORIA QUARRY ON COAST EAST OF KABIU	-4.22	-4.22	152.18	152.18	SAE			s_RAB400 [22487]	ANDESITE, BASALTIC [22487]									VOL					WR [22487]	53.37	0.97		16.63				9.84	9.61	4.77	0.17		1.09	2.81	0.18
[22487]	CONVERGENT MARGIN	BISMARCK ARC - NEW BRITAIN ARC / BISMARCK ARC - NEW BRITAIN ARC / NEW BRITAIN / RABAUL / KABIU LAVA	EAST CALDERA WALL	-4.22	-4.22	152.18	152.18	SAE			s_6985 [22487]	ANDESITE, BASALTIC [22487]									VOL					WR [22487]	54.71	1.07		16.7				9.46	8.2	3.79	0.35		1.21	3.37	0.2
[4151][2535]	CONVERGENT MARGIN	BISMARCK ARC - NEW BRITAIN ARC / BISMARCK ARC - NEW BRITAIN ARC / NEW GUINEA / MOUNT TRAFALGAR	CAPE NELSON, NORTHERN SLOPE	-9.2	-9.2	149.17	149.17	SAE			s_3544 [4151]	BASALT [4151]								PORPHYRITIC [4151]	VOL					WR [4151]	50.59	1.05		16.29		3.66	5.08		9.5	8.96	0.17		1.07	2.89	0.21
[4151][2535]	CONVERGENT MARGIN	BISMARCK ARC - NEW BRITAIN ARC / BISMARCK ARC - NEW BRITAIN ARC / NEW GUINEA / MOUNT VICTORY	CAPE NELSON, NORTHWEST CRATER WALL	-9.4	-9.4	149.03	149.03	SAE			s_3514 [4151]	ANDESITE [4151]								PORPHYRITIC [4151]	VOL					WR [4151]	61.75	0.72		16		2.34	2.64		5.5	4.72	0.09		2.31	3.98	0.3
[6262]	CONVERGENT MARGIN	BISMARCK ARC - NEW BRITAIN ARC / TABAR-LIHIR-TANGA-FENI ISLAND CHAIN / TANGA		-4	-4.1	153.5	153.6	SAQ			s_10-DR-2 [6262]	NOT GIVEN [6262]									VOL					WR [6262]
[6262]	CONVERGENT MARGIN	BISMARCK ARC - NEW BRITAIN ARC / TABAR-LIHIR-TANGA-FENI ISLAND CHAIN / TABAR		-2.96	-2.96	152	152	SAE			s_94-TAB-1 [6262]	NOT GIVEN [6262]									VOL				HE3_HE4 from CLINOPYROXENE [6262], HE3_HE4(R/R(A)) from CLINOPYROXENE [6262]	MIN [6262]
[6262]	CONVERGENT MARGIN	BISMARCK ARC - NEW BRITAIN ARC / TABAR-LIHIR-TANGA-FENI ISLAND CHAIN / TABAR		-2.96	-2.96	152	152	SAE			s_94-TAB-1 [6262]	NOT GIVEN [6262]									VOL				HE3_HE4 from CLINOPYROXENE [6262], HE3_HE4(R/R(A)) from CLINOPYROXENE [6262]	MIN [6262]
[6262]	CONVERGENT MARGIN	BISMARCK ARC - NEW BRITAIN ARC / TABAR-LIHIR-TANGA-FENI ISLAND CHAIN / TABAR		-2.96	-2.96	152	152	SAE			s_94-TAB-4 [6262]	NOT GIVEN [6262]									VOL				HE3_HE4 from CLINOPYROXENE [6262], HE3_HE4(R/R(A)) from CLINOPYROXENE [6262]	MIN [6262]
[6262]	CONVERGENT MARGIN	BISMARCK ARC - NEW BRITAIN ARC / TABAR-LIHIR-TANGA-FENI ISLAND CHAIN / TABAR		-2.96	-2.96	152	152	SAE			s_SIM-310 [6262]	NOT GIVEN [6262]									VOL				HE3_HE4 from OLIVINE [6262], HE3_HE4(R/R(A)) from OLIVINE [6262]	MIN [6262]
[6262]	CONVERGENT MARGIN	BISMARCK ARC - NEW BRITAIN ARC / TABAR-LIHIR-TANGA-FENI ISLAND CHAIN / TABAR		-2.96	-2.96	152	152	SAE			s_SIM-310 [6262]	NOT GIVEN [6262]									VOL				HE3_HE4 from CLINOPYROXENE [6262], HE3_HE4(R/R(A)) from CLINOPYROXENE [6262]	MIN [6262]
[6262]	CONVERGENT MARGIN	BISMARCK ARC - NEW BRITAIN ARC / TABAR-LIHIR-TANGA-FENI ISLAND CHAIN / TABAR		-2.96	-2.96	152	152	SAE			s_94-SIM-1 [6262]	NOT GIVEN [6262]									VOL				HE3_HE4 from OLIVINE [6262], HE3_HE4(R/R(A)) from OLIVINE [6262]	MIN [6262]
[6262]	CONVERGENT MARGIN	BISMARCK ARC - NEW BRITAIN ARC / TABAR-LIHIR-TANGA-FENI ISLAND CHAIN / TABAR		-2.96	-2.96	152	152	SAE			s_94-SIM-1 [6262]	NOT GIVEN [6262]									VOL				HE3_HE4 from CLINOPYROXENE [6262], HE3_HE4(R/R(A)) from CLINOPYROXENE [6262]	MIN [6262]
[6262]	CONVERGENT MARGIN	BISMARCK ARC - NEW BRITAIN ARC / TABAR-LIHIR-TANGA-FENI ISLAND CHAIN / TABAR		-2.96	-2.96	152	152	SAE			s_94-TAT-2B [6262]	NOT GIVEN [6262]									PLU				HE3_HE4 from AMPHIBOLE [6262], HE3_HE4(R/R(A)) from AMPHIBOLE [6262]	MIN [6262]
[6262]	CONVERGENT MARGIN	BISMARCK ARC - NEW BRITAIN ARC / TABAR-LIHIR-TANGA-FENI ISLAND CHAIN / LIHIR		-3	-3.25	152.43	152.67	SAE			s_94-LIH-1 [6262]	NOT GIVEN [6262]									VOL				HE3_HE4 from OLIVINE [6262], HE3_HE4(R/R(A)) from OLIVINE [6262]	MIN [6262]
[6262]	CONVERGENT MARGIN	BISMARCK ARC - NEW BRITAIN ARC / TABAR-LIHIR-TANGA-FENI ISLAND CHAIN / LIHIR		-3	-3.25	152.43	152.67	SAE			s_94-LIH-2 [6262]	NOT GIVEN [6262]									VOL				HE3_HE4 from CLINOPYROXENE [6262], HE3_HE4(R/R(A)) from CLINOPYROXENE [6262]	MIN [6262]
[6262]	CONVERGENT MARGIN	BISMARCK ARC - NEW BRITAIN ARC / TABAR-LIHIR-TANGA-FENI ISLAND CHAIN / LIHIR		-3	-3.25	152.43	152.67	SAE			s_94-LIH-2 [6262]	NOT GIVEN [6262]									VOL				HE3_HE4 from CLINOPYROXENE [6262], HE3_HE4(R/R(A)) from CLINOPYROXENE [6262]	MIN [6262]
[6262]	CONVERGENT MARGIN	BISMARCK ARC - NEW BRITAIN ARC / TABAR-LIHIR-TANGA-FENI ISLAND CHAIN / LIHIR		-3	-3.25	152.43	152.67	SAE			s_94-LIH-6 [6262]	NOT GIVEN [6262]									VOL				HE3_HE4 from OLIVINE [6262], HE3_HE4(R/R(A)) from OLIVINE [6262]	MIN [6262]
[6262]	CONVERGENT MARGIN	BISMARCK ARC - NEW BRITAIN ARC / TABAR-LIHIR-TANGA-FENI ISLAND CHAIN / LIHIR		-3	-3.25	152.43	152.67	SAE			s_94-LIH-6 [6262]	NOT GIVEN [6262]									VOL				HE3_HE4 from CLINOPYROXENE [6262], HE3_HE4(R/R(A)) from CLINOPYROXENE [6262]	MIN [6262]
[6262]	CONVERGENT MARGIN	BISMARCK ARC - NEW BRITAIN ARC / TABAR-LIHIR-TANGA-FENI ISLAND CHAIN / LIHIR		-3	-3.25	152.43	152.67	SAE			s_94-LIH-6 [6262]	NOT GIVEN [6262]									VOL				HE3_HE4 from CLINOPYROXENE [6262], HE3_HE4(R/R(A)) from CLINOPYROXENE [6262]	MIN [6262]
[6262]	CONVERGENT MARGIN	BISMARCK ARC - NEW BRITAIN ARC / TABAR-LIHIR-TANGA-FENI ISLAND CHAIN / LIHIR		-3	-3.25	152.43	152.67	SAE			s_94-LIH-15 [6262]	NOT GIVEN [6262]									VOL				HE3_HE4 from CLINOPYROXENE [6262], HE3_HE4(R/R(A)) from CLINOPYROXENE [6262]	MIN [6262]
[6262]	CONVERGENT MARGIN	BISMARCK ARC - NEW BRITAIN ARC / TABAR-LIHIR-TANGA-FENI ISLAND CHAIN / LIHIR		-3	-3.25	152.43	152.67	SAE			s_94-LIH-15 [6262]	NOT GIVEN [6262]									VOL				HE3_HE4 from CLINOPYROXENE [6262], HE3_HE4(R/R(A)) from CLINOPYROXENE [6262]	MIN [6262]
[6262]	CONVERGENT MARGIN	BISMARCK ARC - NEW BRITAIN ARC / TABAR-LIHIR-TANGA-FENI ISLAND CHAIN / LIHIR		-3	-3.25	152.43	152.67	SAE			s_94-LIH-21 [6262]	NOT GIVEN [6262]									VOL				HE3_HE4 from OLIVINE [6262], HE3_HE4(R/R(A)) from OLIVINE [6262]	MIN [6262]
[6262]	CONVERGENT MARGIN	BISMARCK ARC - NEW BRITAIN ARC / TABAR-LIHIR-TANGA-FENI ISLAND CHAIN / LIHIR		-3	-3.25	152.43	152.67	SAE			s_94-LIH-21 [6262]	NOT GIVEN [6262]									VOL				HE3_HE4 from CLINOPYROXENE [6262], HE3_HE4(R/R(A)) from CLINOPYROXENE [6262]	MIN [6262]
[6262]	CONVERGENT MARGIN	BISMARCK ARC - NEW BRITAIN ARC / TABAR-LIHIR-TANGA-FENI ISLAND CHAIN / LIHIR		-3	-3.25	152.43	152.67	SAE			s_94-LIH-25 [6262]	NOT GIVEN [6262]									VOL				HE3_HE4 from OLIVINE [6262], HE3_HE4(R/R(A)) from OLIVINE [6262]	MIN [6262]
[6262]	CONVERGENT MARGIN	BISMARCK ARC - NEW BRITAIN ARC / TABAR-LIHIR-TANGA-FENI ISLAND CHAIN / LIHIR		-3	-3.25	152.43	152.67	SAE			s_94-LIH-25 [6262]	NOT GIVEN [6262]									VOL				HE3_HE4 from CLINOPYROXENE [6262], HE3_HE4(R/R(A)) from CLINOPYROXENE [6262]	MIN [6262]
[6262]	CONVERGENT MARGIN	BISMARCK ARC - NEW BRITAIN ARC / TABAR-LIHIR-TANGA-FENI ISLAND CHAIN / FENI	AMBITLE ISLAND	-4.008	-4.008	153.783	153.783	SAE			s_94-AMB-8 [6262]	NOT GIVEN [6262]									VOL				HE3_HE4 from CLINOPYROXENE [6262], HE3_HE4(R/R(A)) from CLINOPYROXENE [6262]	MIN [6262]
[6262]	CONVERGENT MARGIN	BISMARCK ARC - NEW BRITAIN ARC / TABAR-LIHIR-TANGA-FENI ISLAND CHAIN / FENI	AMBITLE ISLAND	-4.008	-4.008	153.783	153.783	SAE			s_94-AMB-6B [6262]	NOT GIVEN [6262]									PLU				HE3_HE4 from CLINOPYROXENE [6262], HE3_HE4(R/R(A)) from CLINOPYROXENE [6262]	MIN [6262]
[6262]	CONVERGENT MARGIN	BISMARCK ARC - NEW BRITAIN ARC / TABAR-LIHIR-TANGA-FENI ISLAND CHAIN / FENI	AMBITLE ISLAND	-4.008	-4.008	153.783	153.783	SAE			s_94-AMB-6C [6262]	NOT GIVEN [6262]									PLU				HE3_HE4 from CLINOPYROXENE [6262], HE3_HE4(R/R(A)) from CLINOPYROXENE [6262]	MIN [6262]
[6262]	CONVERGENT MARGIN	BISMARCK ARC - NEW BRITAIN ARC / TABAR-LIHIR-TANGA-FENI ISLAND CHAIN / FENI	AMBITLE ISLAND	-4.008	-4.008	153.783	153.783	SAE			s_94-AMB-15B [6262]	NOT GIVEN [6262]									PLU				HE3_HE4 from CLINOPYROXENE [6262], HE3_HE4(R/R(A)) from CLINOPYROXENE [6262]	MIN [6262]
[6262]	CONVERGENT MARGIN	BISMARCK ARC - NEW BRITAIN ARC / TABAR-LIHIR-TANGA-FENI ISLAND CHAIN / FENI	AMBITLE ISLAND	-4.008	-4.008	153.783	153.783	SAE			s_94-AMB-20 [6262]	NOT GIVEN [6262]									PLU				HE3_HE4 from CLINOPYROXENE [6262], HE3_HE4(R/R(A)) from CLINOPYROXENE [6262]	MIN [6262]
[6262]	CONVERGENT MARGIN	BISMARCK ARC - NEW BRITAIN ARC / TABAR-LIHIR-TANGA-FENI ISLAND CHAIN / FENI	AMBITLE ISLAND	-4.008	-4.008	153.783	153.783	SAE			s_94-AMB-35 [6262]	NOT GIVEN [6262]									PLU				HE3_HE4 from CLINOPYROXENE [6262], HE3_HE4(R/R(A)) from CLINOPYROXENE [6262]	MIN [6262]
[6262]	CONVERGENT MARGIN	BISMARCK ARC - NEW BRITAIN ARC / TABAR-LIHIR-TANGA-FENI ISLAND CHAIN / FENI	AMBITLE ISLAND	-4.008	-4.008	153.783	153.783	SAE			s_94-AMB-9 [6262]	NOT GIVEN [6262]									PLU				HE3_HE4 from CLINOPYROXENE [6262], HE3_HE4(R/R(A)) from CLINOPYROXENE [6262]	MIN [6262]
[6436]	CONVERGENT MARGIN	BISMARCK ARC - NEW BRITAIN ARC / BISMARCK ARC - NEW BRITAIN ARC / D^ENTRECASTEAUX ISLANDS		-9	-10	150	151.5	SAE			s_33719 [6436]	COMENDITE [6436]				HOLOCENE [6436]				PORPHYRITIC [6436]	VOL					WR [6436]	69.6	0.3		14.01		1.17	2.11		0.35	0.08	0.1		4.74	6.41	0.03		0.39	0.12		0.04
[6436]	CONVERGENT MARGIN	BISMARCK ARC - NEW BRITAIN ARC / BISMARCK ARC - NEW BRITAIN ARC / D^ENTRECASTEAUX ISLANDS		-9	-10	150	151.5	SAE			s_33738 [6436]	COMENDITE [6436]				HOLOCENE [6436]				PORPHYRITIC [6436]	VOL					WR [6436]	71.65	0.29		12.04		1.52	2.54		0.26	0.14	0.12		4.76	6.07	0.02		0.36	0.2		0
[6436]	CONVERGENT MARGIN	BISMARCK ARC - NEW BRITAIN ARC / BISMARCK ARC - NEW BRITAIN ARC / D^ENTRECASTEAUX ISLANDS		-9	-10	150	151.5	SAE			s_33743 [6436]	COMENDITE [6436]				HOLOCENE [6436]				PORPHYRITIC [6436]	VOL					WR [6436]	73.57	0.25		10.67		1.99	2.62		0.17	0.05	0.11		4.47	5.98	0.01		0.08	0.11		0.04
[6436]	CONVERGENT MARGIN	BISMARCK ARC - NEW BRITAIN ARC / BISMARCK ARC - NEW BRITAIN ARC / D^ENTRECASTEAUX ISLANDS	PUNGAERE AREA	-35.18	-35.18	173.83	173.83	SAE			s_33756 [6436]	NOT GIVEN [6436]				HOLOCENE [6436]					VOL					GL [6436]	73.42	0.14		9.86		1.9	2.35		0.13	0	0.07		4.11	5.84	0		0.45	0.09		0.01
[6436]	CONVERGENT MARGIN	BISMARCK ARC - NEW BRITAIN ARC / BISMARCK ARC - NEW BRITAIN ARC / D^ENTRECASTEAUX ISLANDS	PUNGAERE AREA	-35.18	-35.18	173.83	173.83	SAE			s_33758 [6436]	NOT GIVEN [6436]				HOLOCENE [6436]					VOL					GL [6436]	73.78	0.14		9.97		1.98	2.3		0.12	0	0.07		4.13	5.86	0.01		0.26	0.05		0.07
[6436]	CONVERGENT MARGIN	BISMARCK ARC - NEW BRITAIN ARC / BISMARCK ARC - NEW BRITAIN ARC / D^ENTRECASTEAUX ISLANDS	WAIREWAU CREEK	-35.18	-35.18	173.83	173.83	SAE			s_33757 [6436]	NOT GIVEN [6436]				HOLOCENE [6436]					VOL					GL [6436]	73.62	0.14		9.95		2	2.27		0.14	0	0.07		4.11	5.87	0.01		0.45	0.12		0.03
[6436]	CONVERGENT MARGIN	BISMARCK ARC - NEW BRITAIN ARC / BISMARCK ARC - NEW BRITAIN ARC / D^ENTRECASTEAUX ISLANDS	WAIREWAU CREEK	-35.18	-35.18	173.83	173.83	SAE			s_33759 [6436]	NOT GIVEN [6436]				HOLOCENE [6436]					VOL					GL [6436]	73.87	0.14		9.93		2.01	2.26		0.13	0	0.07		4.1	5.85	0		0.35	0.05		0.07
[4046]	CONVERGENT MARGIN	BISMARCK ARC - NEW BRITAIN ARC / BISMARCK ARC - NEW BRITAIN ARC / WITU ISLANDS / NARAGE		-4.57	-4.57	149.1	149.1	SAE			s_1 [4046]	BASALT [4046]									VOL					WR [4046]	47.5	0.95		18.4		6.2	3.8		12.6	5.8	0.19		0.72	2.3	0.37		0.37	0.39		0.05
[4046]	CONVERGENT MARGIN	BISMARCK ARC - NEW BRITAIN ARC / BISMARCK ARC - NEW BRITAIN ARC / WITU ISLANDS / UNDAKA		-4.57	-4.57	149.1	149.1	SAE			s_2 [4046]	THOLEIITE, OLIVINE [4046]									VOL					WR [4046]	49.2	1.15		14.4		1.4	8.1		11.4	10.8	0.18		0.19	2.15	0.11		0.28	0.2		0.05
[4046]	CONVERGENT MARGIN	BISMARCK ARC - NEW BRITAIN ARC / BISMARCK ARC - NEW BRITAIN ARC / WITU ISLANDS / WAMBU		-4.6333	-4.6333	149.3	149.3	SAE			s_3 [4046]	BASALT [4046]									VOL					WR [4046]	48.6	1.91		15.9		2.4	8.85		11	7.35	0.19		0.16	2.65	0.21		0.52	0.25		0.3
[4046]	CONVERGENT MARGIN	BISMARCK ARC - NEW BRITAIN ARC / BISMARCK ARC - NEW BRITAIN ARC / WITU ISLANDS / WAMBU		-4.6333	-4.6333	149.3	149.3	SAE			s_4 [4046]	BASALT [4046]									VOL					WR [4046]	49.6	1.11		15.9		2.3	6.85		10.8	10.3	0.18		0.24	2.35	0.12		0.18	0.12		0
[4046]	CONVERGENT MARGIN	BISMARCK ARC - NEW BRITAIN ARC / BISMARCK ARC - NEW BRITAIN ARC / WITU ISLANDS / MUNDUA		-4.63	-4.63	149.38	149.38	SAE			s_5 [4046]	BASALT [4046]									VOL					WR [4046]	49.2	1.14		15		3.45	6.05		10.8	11.3	0.18		0.25	2.2	0.11		0	0.27		0.05
[4046]	CONVERGENT MARGIN	BISMARCK ARC - NEW BRITAIN ARC / BISMARCK ARC - NEW BRITAIN ARC / WITU ISLANDS / MUNDUA		-4.63	-4.63	149.38	149.38	SAE			s_6 [4046]	THOLEIITE, OLIVINE [4046]									VOL					WR [4046]	49.9	1.01		16.6		2.3	6.3		11.1	9.15	0.17		0.21	2.4	0.1		0.17	0.33		0
[4046]	CONVERGENT MARGIN	BISMARCK ARC - NEW BRITAIN ARC / BISMARCK ARC - NEW BRITAIN ARC / WITU ISLANDS / MUNDUA		-4.63	-4.63	149.38	149.38	SAE			s_7 [4046]	THOLEIITE, QUARTZ [4046]									VOL					WR [4046]	51.7	0.99		16.9		2.95	5.75		10.9	6.45	0.18		0.75	2.5	0.18		0.35	0.15		0.05
[4046]	CONVERGENT MARGIN	BISMARCK ARC - NEW BRITAIN ARC / BISMARCK ARC - NEW BRITAIN ARC / WITU ISLANDS / WINGORU		-4.6167	-4.6167	149.333	149.333	SAE			s_8 [4046]	BASALT [4046]									VOL					WR [4046]	51.8	1.03		17.2		2.95	5.85		10.6	5.95	0.18		0.83	2.55	0.19		0.36	0.16		0
[4046]	CONVERGENT MARGIN	BISMARCK ARC - NEW BRITAIN ARC / BISMARCK ARC - NEW BRITAIN ARC / WITU ISLANDS / GAROVE		-4.9	-4.9	149.16	149.16	SAE			s_9 [4046]	BASALT [4046]									VOL					WR [4046]	49.7	0.85		16.5		1.55	7.65		12.9	7.95	0.18		0.2	2	0.08		0.01	0.33		0.05
[4046]	CONVERGENT MARGIN	BISMARCK ARC - NEW BRITAIN ARC / BISMARCK ARC - NEW BRITAIN ARC / WITU ISLANDS / GAROVE		-4.9	-4.9	149.16	149.16	SAE			s_10 [4046]	BASALT [4046]									VOL					WR [4046]	52.6	1.42		15.7		2.1	8.1		10.5	5.5	0.2		0.41	3.05	0.16		0.07	0.19		0
[4046]	CONVERGENT MARGIN	BISMARCK ARC - NEW BRITAIN ARC / BISMARCK ARC - NEW BRITAIN ARC / WITU ISLANDS / GAROVE		-4.9	-4.9	149.16	149.16	SAE			s_11 [4046]	BASALT [4046]									VOL					WR [4046]	52.6	1.43		16.3		1.8	8.45		9.8	5.3	0.2		0.41	3	0.16		0.04	0.2		0.05
[4046]	CONVERGENT MARGIN	BISMARCK ARC - NEW BRITAIN ARC / BISMARCK ARC - NEW BRITAIN ARC / WITU ISLANDS / GAROVE		-4.9	-4.9	149.16	149.16	SAE			s_12 [4046]	ANDESITE, BASALTIC [4046]									VOL					WR [4046]	53.7	1.54		15.1		3.95	7.95		7.9	4.15	0.24		0.45	3.6	0.19		0.43	0.55		0
[4046]	CONVERGENT MARGIN	BISMARCK ARC - NEW BRITAIN ARC / BISMARCK ARC - NEW BRITAIN ARC / WITU ISLANDS / GAROVE		-4.9	-4.9	149.16	149.16	SAE			s_13 [4046]	ANDESITE, BASALTIC [4046]									VOL					WR [4046]	54.9	1.75		15		4.9	6.7		7.35	3.8	0.23		0.51	3.8	0.25		0.03	0.31		0.05
[4046]	CONVERGENT MARGIN	BISMARCK ARC - NEW BRITAIN ARC / BISMARCK ARC - NEW BRITAIN ARC / WITU ISLANDS / GAROVE		-4.9	-4.9	149.16	149.16	SAE			s_14 [4046]	ANDESITE, BASALTIC [4046]									VOL					WR [4046]	55.2	1.55		15.6		2.95	8.1		7.3	3.45	0.21		0.88	4.1	0.22		0.2	0.2		0.03
[4046]	CONVERGENT MARGIN	BISMARCK ARC - NEW BRITAIN ARC / BISMARCK ARC - NEW BRITAIN ARC / WITU ISLANDS / GAROVE		-4.9	-4.9	149.16	149.16	SAE			s_15 [4046]	ANDESITE, BASALTIC [4046]									VOL					WR [4046]	55.4	1.38		16.4		3	6.1		8.1	4.35	0.2		0.53	3.8	0.17		0	0.16		0.1
[4046]	CONVERGENT MARGIN	BISMARCK ARC - NEW BRITAIN ARC / BISMARCK ARC - NEW BRITAIN ARC / WITU ISLANDS / GAROVE		-4.9	-4.9	149.16	149.16	SAE			s_16 [4046]	DACITE [4046]									VOL					WR [4046]	63.4	1.29		15		1.8	5.3		4.4	1.79	0.17		1.29	4.95	0.39		0.13	0.21		0.02
[4046]	CONVERGENT MARGIN	BISMARCK ARC - NEW BRITAIN ARC / BISMARCK ARC - NEW BRITAIN ARC / WITU ISLANDS / GAROVE		-4.9	-4.9	149.16	149.16	SAE			s_17 [4046]	DACITE [4046]									VOL					WR [4046]	63.9	1.28		14.3		1.25	5.6		4.5	1.69	0.19		1.21	5.15	0.39		0	0.19		0
[4046]	CONVERGENT MARGIN	BISMARCK ARC - NEW BRITAIN ARC / BISMARCK ARC - NEW BRITAIN ARC / WITU ISLANDS / GAROVE		-4.9	-4.9	149.16	149.16	SAE			s_18 [4046]	DACITE [4046]									VOL					WR [4046]	64.6	1.2		14.6		1.6	4.8		4.1	1.85	0.19		1.25	5.1	0.27		0	0.3		0
[4046]	CONVERGENT MARGIN	BISMARCK ARC - NEW BRITAIN ARC / BISMARCK ARC - NEW BRITAIN ARC / WITU ISLANDS / GAROVE		-4.9	-4.9	149.16	149.16	SAE			s_19 [4046]	DACITE [4046]									VOL					WR [4046]	64.9	1.25		14.3		1.4	4.75		4.05	1.51	0.2		1.21	5.5	0.34		0	0.19		0
[4046]	CONVERGENT MARGIN	BISMARCK ARC - NEW BRITAIN ARC / BISMARCK ARC - NEW BRITAIN ARC / WITU ISLANDS / GAROVE		-4.9	-4.9	149.16	149.16	SAE			s_20 [4046]	RHYOLITE [4046]									VOL					WR [4046]	70.3	0.66		13.4		0.9	3		2.6	0.73	0.15		1.68	5.7	0.14		0.11	0.25		0
[4046]	CONVERGENT MARGIN	BISMARCK ARC - NEW BRITAIN ARC / BISMARCK ARC - NEW BRITAIN ARC / WITU ISLANDS / UNEA		-4.9	-4.9	149.16	149.16	SAE			s_21 [4046]	BASALT [4046]									VOL					WR [4046]	50.4	0.8		19.5		2.7	6.6		11.2	4.45	0.16		0.59	2.65	0.15		0.54	0.18		0.05
[4046]	CONVERGENT MARGIN	BISMARCK ARC - NEW BRITAIN ARC / BISMARCK ARC - NEW BRITAIN ARC / WITU ISLANDS / UNEA		-4.9	-4.9	149.16	149.16	SAE			s_22 [4046]	BASALT [4046]									VOL					WR [4046]	50.5	0.68		15.4		3.6	5.6		12	8.55	0.17		0.41	2.05	0.09		0.37	0.17		0
[4046]	CONVERGENT MARGIN	BISMARCK ARC - NEW BRITAIN ARC / BISMARCK ARC - NEW BRITAIN ARC / WITU ISLANDS / UNEA		-4.9	-4.9	149.16	149.16	SAE			s_23 [4046]	BASALT [4046]									VOL					WR [4046]	53.7	1.07		16.1		5.3	5		9.2	4.8	0.18		0.93	3.05	0.23		0.15	0.31		0.07
[4046]	CONVERGENT MARGIN	BISMARCK ARC - NEW BRITAIN ARC / BISMARCK ARC - NEW BRITAIN ARC / WITU ISLANDS / UNEA		-4.9	-4.9	149.16	149.16	SAE			s_24 [4046]	BASALT [4046]									VOL					WR [4046]	53.7	0.58		15.3		2.35	6		10.2	6.95	0.15		1.12	2.75	0.17		0.3	0.02		0
[4046]	CONVERGENT MARGIN	BISMARCK ARC - NEW BRITAIN ARC / BISMARCK ARC - NEW BRITAIN ARC / WITU ISLANDS / UNEA		-4.9	-4.9	149.16	149.16	SAE			s_25 [4046]	BASALT [4046]									VOL					WR [4046]	56.1	0.9		16.6		4.15	4.6		7.35	3.4	0.16		1.64	3.85	0.28		0.32	0.28		0.05
[4046]	CONVERGENT MARGIN	BISMARCK ARC - NEW BRITAIN ARC / BISMARCK ARC - NEW BRITAIN ARC / WITU ISLANDS / UNEA		-4.9	-4.9	149.16	149.16	SAE			s_26 [4046]	BASALT [4046]									VOL					WR [4046]	57.5	1.14		15.6		5.15	4.25		5.75	2.4	0.13		1.78	3.75	0.4		0.77	1.04		0.03
[4046]	CONVERGENT MARGIN	BISMARCK ARC - NEW BRITAIN ARC / BISMARCK ARC - NEW BRITAIN ARC / WITU ISLANDS / UNEA		-4.9	-4.9	149.16	149.16	SAE			s_27 [4046]	BASALT [4046]									VOL					WR [4046]	58	0.53		16.6		3.05	4.1		7.35	4	0.18		1.72	3.65	0.23		0.03	0.15		0
[4046]	CONVERGENT MARGIN	BISMARCK ARC - NEW BRITAIN ARC / BISMARCK ARC - NEW BRITAIN ARC / WITU ISLANDS / UNEA		-4.9	-4.9	149.16	149.16	SAE			s_28 [4046]	BASALT [4046]									VOL					WR [4046]	59.5	0.8		15.4		3.7	4.05		5.65	2.8	0.17		2.3	4	0.28		0.5	0.52		0.05
[4046]	CONVERGENT MARGIN	BISMARCK ARC - NEW BRITAIN ARC / BISMARCK ARC - NEW BRITAIN ARC / WITU ISLANDS / UNEA		-4.9	-4.9	149.16	149.16	SAE			s_29 [4046]	BASALT [4046]									VOL					WR [4046]	60.1	0.36		16.4		3.15	3.3		6.25	3.15	0.14		1.91	4	0.25		0.27	0.27		0.05
[4046]	CONVERGENT MARGIN	BISMARCK ARC - NEW BRITAIN ARC / BISMARCK ARC - NEW BRITAIN ARC / WITU ISLANDS / UNDAKA		-4.57	-4.57	149.1	149.1	SAE			s_2 [4046]	THOLEIITE, OLIVINE [4046]									VOL					WR [4046]
[4046]	CONVERGENT MARGIN	BISMARCK ARC - NEW BRITAIN ARC / BISMARCK ARC - NEW BRITAIN ARC / WITU ISLANDS / UNDAKA		-4.57	-4.57	149.1	149.1	SAE			s_2 [4046]	THOLEIITE, OLIVINE [4046]									VOL					WR [4046]
[4046]	CONVERGENT MARGIN	BISMARCK ARC - NEW BRITAIN ARC / BISMARCK ARC - NEW BRITAIN ARC / WITU ISLANDS / GAROVE		-4.9	-4.9	149.16	149.16	SAE			s_16 [4046]	DACITE [4046]									VOL					WR [4046]
[4046]	CONVERGENT MARGIN	BISMARCK ARC - NEW BRITAIN ARC / BISMARCK ARC - NEW BRITAIN ARC / WITU ISLANDS / GAROVE		-4.9	-4.9	149.16	149.16	SAE			s_16 [4046]	DACITE [4046]									VOL					WR [4046]
[2626][2535]	CONVERGENT MARGIN	BISMARCK ARC - NEW BRITAIN ARC / BISMARCK ARC - NEW BRITAIN ARC / BOUGAINVILLE / MOUNT BALBI		-5.983	-5.983	154.966	154.966	SAE			s_599 [2626]	ANDESITE [2626]									VOL					WR [2626]	60.8	0.77		16.8		2.2	3.15		5.6	2.15			3.25	4.1		0.31
[2626][2535]	CONVERGENT MARGIN	BISMARCK ARC - NEW BRITAIN ARC / BISMARCK ARC - NEW BRITAIN ARC / BOUGAINVILLE / TAKUAN		-6.483	-6.483	155.61	155.61	SAE			s_160 [2626]	DACITE [2626]									VOL					WR [2626]	65.1	0.51		16.5		3.2	0.98		4.75	1.48			2.05	4.6		0.4
[2626][2535]	CONVERGENT MARGIN	BISMARCK ARC - NEW BRITAIN ARC / BISMARCK ARC - NEW BRITAIN ARC / BOUGAINVILLE	BUIN AREA	-6.866	-6.866	155.7	155.7	SAE			s_44 [2626]	ANDESITE [2626]									VOL					WR [2626]	58.8	0.81		16.6		3.95	2.95		6.35	3.25			2.75	3.6		0.42
[6262]	CONVERGENT MARGIN	BISMARCK ARC - NEW BRITAIN ARC / TABAR-LIHIR-TANGA-FENI ISLAND CHAIN / FENI	AMBITLE ISLAND	-4.008	-4.008	153.783	153.783	SAE			s_94-AMB-11 [6262]	NOT GIVEN [6262]									VOL				HE3_HE4 from CLINOPYROXENE [6262], HE3_HE4(R/R(A)) from CLINOPYROXENE [6262]	MIN [6262]
[2626][2535]	CONVERGENT MARGIN	BISMARCK ARC - NEW BRITAIN ARC / BISMARCK ARC - NEW BRITAIN ARC / BOUGAINVILLE / MOUNT BAGANA		-6.166	-6.166	155.183	155.183	SAE			s_121 [2626]	ANDESITE [2626]									VOL					WR [2626]	54.8	0.92		17.2		4.05	4.5		8.05	3.75			1.69	4.1		0.14
[22897]	CONVERGENT MARGIN	BISMARCK ARC - NEW BRITAIN ARC / BISMARCK ARC - NEW BRITAIN ARC / NEW BRITAIN / TAVUVUR		-4.2	-4.2	152	152	SAE			s_SHR5 [22897]	TRACHYANDESITE [22897]									VOL					WR [22897]	62.6	0.904		15.9				5.8	4.68	1.93	0.171		2.48	4.53	0.331
[22897]	CONVERGENT MARGIN	BISMARCK ARC - NEW BRITAIN ARC / BISMARCK ARC - NEW BRITAIN ARC / NEW BRITAIN	SULPHIR CREEK	-5	-5.5	150	150	SAE			s_SHR13 [22897]	TRACHYANDESITE [22897]									VOL					WR [22897]	61.1	0.904		16				6.46	5.36	2.3	0.161		2.35	4.44	0.311
[22897]	CONVERGENT MARGIN	BISMARCK ARC - NEW BRITAIN ARC / BISMARCK ARC - NEW BRITAIN ARC / NEW BRITAIN / TAVUVUR		-4.2	-4.2	152	152	SAE			s_SHR 32 [22897]	NOT GIVEN [22897]									VOL					WR [22897]	65.7	0.803		15.1				4.64	3.35	1.24	0.151		2.8	4.73	0.241
[22897]	CONVERGENT MARGIN	BISMARCK ARC - NEW BRITAIN ARC / BISMARCK ARC - NEW BRITAIN ARC / NEW BRITAIN	RABALANAKAIA	-5	-5.5	150	150	SAE			s_SHR24 [22897]	ANDESITE, BASALTIC [22897]									VOL					WR [22897]	53.1	0.673		17.4				7.46	10.24	5.65	0.141		1.06	2.77	0.141
[22897]	CONVERGENT MARGIN	BISMARCK ARC - NEW BRITAIN ARC / BISMARCK ARC - NEW BRITAIN ARC / NEW BRITAIN	PALANGIAGAIA	-5	-5.5	150	150	SAE			s_SHR26 [22897]	ANDESITE [22897]									VOL					WR [22897]	58.3	0.883		16.5				7.26	6.78	2.91	0.171		1.61	3.58	0.201
[22897]	CONVERGENT MARGIN	BISMARCK ARC - NEW BRITAIN ARC / BISMARCK ARC - NEW BRITAIN ARC / NEW BRITAIN	KOMBIU	-5	-5.5	150	150	SAE			s_SHR16 [22897]	BASALT [22897]									VOL					WR [22897]	50.2	0.994		16.5				10.17	11.17	5.64	0.191		0.63	2.57	0.141
[22897]	CONVERGENT MARGIN	BISMARCK ARC - NEW BRITAIN ARC / BISMARCK ARC - NEW BRITAIN ARC / NEW BRITAIN	WATCOM ISLAND	-5	-5.5	150	150	SAE			s_SHR22 [22897]	ANDESITE [22897]									VOL					WR [22897]	61.7	0.853		16				6.01	4.97	2.02	0.161		2.34	4.4	0.271
[6341]	CONVERGENT MARGIN	BISMARCK ARC - NEW BRITAIN ARC / BISMARCK ARC - NEW BRITAIN ARC / NEW GUINEA	CHIRIMA RIVER	-8.58	-8.58	147.57	147.57	SAE			s_75522-720 [6341]	HARZBURGITE [6341]									PER					WR [6341]	43.11	0		0.03		1.65	5.14		0.04	48.29	0.11		0	0.007	0		0.83	0.11		0.22
[6341]	CONVERGENT MARGIN	BISMARCK ARC - NEW BRITAIN ARC / BISMARCK ARC - NEW BRITAIN ARC / NEW GUINEA	CHIRIMA RIVER	-8.58	-8.58	147.57	147.57	SAE			s_75522-715 [6341]	HARZBURGITE [6341]									PER					WR [6341]	43.41	0		0.06		1.76	5.07		0.03	48.24	0.11		0	0.006	0		0.91	0.11		0.29
[6341]	CONVERGENT MARGIN	BISMARCK ARC - NEW BRITAIN ARC / BISMARCK ARC - NEW BRITAIN ARC / NEW GUINEA	CHIRIMA RIVER	-8.58	-8.58	147.57	147.57	SAE			s_75522-716 [6341]	HARZBURGITE [6341]									PER					WR [6341]	43.24	0		0.04		1.63	5.23		0.03	48.36	0.12		0	0.006	0		0.78	0.12		0.05
[6341]	CONVERGENT MARGIN	BISMARCK ARC - NEW BRITAIN ARC / BISMARCK ARC - NEW BRITAIN ARC / NEW GUINEA	CHIRIMA RIVER	-8.58	-8.58	147.57	147.57	SAE			s_75522-714 [6341]	HARZBURGITE [6341]									PER					WR [6341]	42.95	0		0.05		1.8	5.53		0.04	47.48	0.12		0	0.006	0		1.26	0.15		0.04
[6341]	CONVERGENT MARGIN	BISMARCK ARC - NEW BRITAIN ARC / BISMARCK ARC - NEW BRITAIN ARC / NEW GUINEA	CHIRIMA RIVER	-8.58	-8.58	147.57	147.57	SAE			s_75522-718 [6341]	ORTHOPYROXENITE, XENOLITH [6341]									PER					WR [6341]	55.75	0.01		0.17		2.02	5.95		0.24	34.84	0.18		0	0.008	0.001		0.33	0.07		0.24
[6341]	CONVERGENT MARGIN	BISMARCK ARC - NEW BRITAIN ARC / BISMARCK ARC - NEW BRITAIN ARC / NEW GUINEA	CHIRIMA RIVER	-8.58	-8.58	147.57	147.57	SAE			s_75522-722 [6341]	ORTHOPYROXENITE, XENOLITH [6341]									PER					WR [6341]	55.92	0.01		0.2		1.49	6.32		0.66	33.82	0.2		0	0.007	0		0.37	0.06		0.19
[6341]	CONVERGENT MARGIN	BISMARCK ARC - NEW BRITAIN ARC / BISMARCK ARC - NEW BRITAIN ARC / NEW GUINEA	OPI RIVER	-8.63	-8.63	147.9	147.9	SAE			s_75522-736 [6341]	LHERZOLITE, XENOLITH [6341]									PER					WR [6341]	54.53	0.02		3.58		2.45	5.9		5	28	0.2		0	0.08	0.006		0.18	0.14		0.08
[6341]	CONVERGENT MARGIN	BISMARCK ARC - NEW BRITAIN ARC / BISMARCK ARC - NEW BRITAIN ARC / NEW GUINEA	OPI RIVER	-8.63	-8.63	147.9	147.9	SAE			s_75522-733 [6341]	LHERZOLITE, PLAGIOCLASE, XENOLITH [6341]									PER					WR [6341]	44.25	0.06		7.88		2.44	8.24		8.14	25.11	0.21		0.01	0.35	0.006		2.99	0.23		0.25
[6341]	CONVERGENT MARGIN	BISMARCK ARC - NEW BRITAIN ARC / BISMARCK ARC - NEW BRITAIN ARC / NEW GUINEA	OPI RIVER	-8.63	-8.63	147.9	147.9	SAE			s_75522-732 [6341]	GABBRO [6341]									PLU					WR [6341]	43.64	0.04		20.1		1.62	3.84		11.57	15.11	0.09		0.02	0.83	0.01		2.87	0.21		0.26
[6341]	CONVERGENT MARGIN	BISMARCK ARC - NEW BRITAIN ARC / BISMARCK ARC - NEW BRITAIN ARC / NEW GUINEA	OPI RIVER	-8.63	-8.63	147.9	147.9	SAE			s_75522-729 [6341]	GABBRO, OLIVINE [6341]									PLU					WR [6341]	48.63	0.09		17.22		1.03	3.19		17.4	10.82	0.09		0.02	0.68	0.02		0.64	0.04		0.28
[6341]	CONVERGENT MARGIN	BISMARCK ARC - NEW BRITAIN ARC / BISMARCK ARC - NEW BRITAIN ARC / NEW GUINEA	OPI RIVER	-8.63	-8.63	147.9	147.9	SAE			s_75522-730 [6341]	GABBRO [6341]									PLU					WR [6341]	50.03	0.08		15.17		1.2	4.18		14.55	13.65	0.14		0.005	0.5	0.01		0.48	0.06		0.1
[6341]	CONVERGENT MARGIN	BISMARCK ARC - NEW BRITAIN ARC / BISMARCK ARC - NEW BRITAIN ARC / NEW GUINEA	OPI RIVER	-8.63	-8.63	147.9	147.9	SAE			s_75522-731 [6341]	GABBRO [6341]									PLU					WR [6341]	49.73	0.08		17.88		1.52	3.83		15.09	11.3	0.13		0.005	0.64	0.01		0.28	0.05		0.01
[6341]	CONVERGENT MARGIN	BISMARCK ARC - NEW BRITAIN ARC / BISMARCK ARC - NEW BRITAIN ARC / NEW GUINEA	OPI RIVER	-8.63	-8.63	147.9	147.9	SAE			s_75522-728 [6341]	GABBRO [6341]									PLU					WR [6341]	50.55	0.13		15.19		1.4	4.54		15.32	11.7	0.14		0.008	0.9	0.01		0.36	0.06		0.11
[6341]	CONVERGENT MARGIN	BISMARCK ARC - NEW BRITAIN ARC / BISMARCK ARC - NEW BRITAIN ARC / NEW GUINEA	OPI RIVER	-8.63	-8.63	147.9	147.9	SAE			s_75522-727 [6341]	GABBRO [6341]									PLU					WR [6341]	55.83	0.57		15.98		3.1	5.87		9.55	4.76	0.13		0.13	3.01	0.08		0.81	0.06		0.33
[6341]	CONVERGENT MARGIN	BISMARCK ARC - NEW BRITAIN ARC / BISMARCK ARC - NEW BRITAIN ARC / NEW GUINEA	MAMBARE RIVER	-8.07	-8.07	147.65	147.65	SAE			s_75522-723 [6341]	GRANULITE [6341]									MET					WR [6341]	44.89	2.29		11.19		3.71	9.23		12	13.97	0.2		0.06	1.26	0.12		1.07	0.1		0.15
[6341]	CONVERGENT MARGIN	BISMARCK ARC - NEW BRITAIN ARC / BISMARCK ARC - NEW BRITAIN ARC / NEW GUINEA	WARIA RIVER	-8.02	-8.02	147.48	147.48	SAE			s_75522-708 [6341]	BASALT [6341]									VOL			E		WR [6341]	49.69	1.3		12.75		3.27	11.09		9.98	7.01	0.21		0.04	1.58	0.12		2.75	0.16		0.01
[6341]	CONVERGENT MARGIN	BISMARCK ARC - NEW BRITAIN ARC / BISMARCK ARC - NEW BRITAIN ARC / NEW GUINEA	WARIA RIVER	-8.02	-8.02	147.48	147.48	SAE			s_75522-707 [6341]	BASALT [6341]									VOL					WR [6341]	50	1.3		12.79		3.55	10.64		9.84	6.8	0.21		0.04	2.03	0.13		2.64	0.16		0.27
[6341]	CONVERGENT MARGIN	BISMARCK ARC - NEW BRITAIN ARC / BISMARCK ARC - NEW BRITAIN ARC / NEW GUINEA	WARIA RIVER	-8.02	-8.02	147.48	147.48	SAE			s_75522-712 [6341]	BASALT [6341]									VOL					WR [6341]	49.1	1.92		12.75		4.01	10.65		9.37	6.66	0.23		0.11	1.84	0.17		2.72	0.19		0.02
[6341]	CONVERGENT MARGIN	BISMARCK ARC - NEW BRITAIN ARC / BISMARCK ARC - NEW BRITAIN ARC / NEW GUINEA	WARIA RIVER	-8.02	-8.02	147.48	147.48	SAE			s_75522-709 [6341]	BASALT [6341]									VOL					WR [6341]	48.72	1.32		12.89		4.64	10.54		10.46	6.63	0.23		0.03	1.85	0.12		2.37	0.17		0.03
[6341]	CONVERGENT MARGIN	BISMARCK ARC - NEW BRITAIN ARC / BISMARCK ARC - NEW BRITAIN ARC / NEW GUINEA	WARIA RIVER	-8.02	-8.02	147.48	147.48	SAE			s_75522-706 [6341]	NOT GIVEN [6341]									VOL					WR [6341]	49.67	1.29		12.68		4.47	10.42		10.3	6.48	0.21		0.04	1.73	0.11		2.24	0.14		0.33
[6341]	CONVERGENT MARGIN	BISMARCK ARC - NEW BRITAIN ARC / BISMARCK ARC - NEW BRITAIN ARC / NEW GUINEA	WARIA RIVER	-8.02	-8.02	147.48	147.48	SAE			s_75522-710B [6341]	BASALT [6341]									VOL					WR [6341]	46.96	1.35		13.39		4.75	10.78		10.96	6.58	0.24		0.04	2.56	0.12		2.43	0.14		0.11
[6341]	CONVERGENT MARGIN	BISMARCK ARC - NEW BRITAIN ARC / BISMARCK ARC - NEW BRITAIN ARC / NEW GUINEA	WARIA RIVER	-8.02	-8.02	147.48	147.48	SAE			s_75522-710A [6341]	BASALT [6341]									VOL					WR [6341]	46.99	1.31		13.11		4.72	10.87		11.21	6.54	0.24		0.06	2.64	0.12		2.21	0.13		0.1
[6341]	CONVERGENT MARGIN	BISMARCK ARC - NEW BRITAIN ARC / BISMARCK ARC - NEW BRITAIN ARC / NEW GUINEA	WARIA RIVER, RIVER BOULDER	-8	-8	147.38	147.38	SAE			s_75522-704 [6341]	TONALITE [6341]									PLU					WR [6341]	60.69	0.27		16.12		1.4	3.62		8.91	4.74	0.1		0.22	2.96	0.05		1.04	0.11		0.11
[6341]	CONVERGENT MARGIN	BISMARCK ARC - NEW BRITAIN ARC / BISMARCK ARC - NEW BRITAIN ARC / NEW GUINEA	WARIA RIVER, RIVER BOULDER	-8	-8	147.38	147.38	SAE			s_75522-705 [6341]	TONALITE [6341]									PLU					WR [6341]	62.08	0.33		15.05		1.71	3.38		8.24	4.23	0.09		0.2	2.96	0.07		1.14	0.1		0.17
[6341]	CONVERGENT MARGIN	BISMARCK ARC - NEW BRITAIN ARC / BISMARCK ARC - NEW BRITAIN ARC / NEW GUINEA	WARIA RIVER, RIVER BOULDER	-8	-8	147.38	147.38	SAE			s_75522-703 [6341]	TONALITE [6341]									PLU					WR [6341]	63.18	0.26		14.47		1.92	3.89		7.12	4.62	0.11		0.55	3.01	0.07		1.39	0.1		0.16
[6638]	CONVERGENT MARGIN	BISMARCK ARC - NEW BRITAIN ARC / TABAR-LIHIR-TANGA-FENI ISLAND CHAIN / LIHIR	10 KM SW OF LIHIR ISLAND	-3.16	-3.16	152.6	152.6	SAQ			s_67-1A [6638]	HARZBURGITE, XENOLITH [6638]									PER					WR [6638]
[6638]	CONVERGENT MARGIN	BISMARCK ARC - NEW BRITAIN ARC / TABAR-LIHIR-TANGA-FENI ISLAND CHAIN / LIHIR	10 KM SW OF LIHIR ISLAND	-3.16	-3.16	152.6	152.6	SAQ			s_67-1F [6638]	HARZBURGITE, XENOLITH [6638]									PER					WR [6638]
[6638]	CONVERGENT MARGIN	BISMARCK ARC - NEW BRITAIN ARC / TABAR-LIHIR-TANGA-FENI ISLAND CHAIN / LIHIR	10 KM SW OF LIHIR ISLAND	-3.16	-3.16	152.6	152.6	SAQ			s_61-1B [6638]	HARZBURGITE, XENOLITH [6638]									PER					WR [6638]
[6638]	CONVERGENT MARGIN	BISMARCK ARC - NEW BRITAIN ARC / TABAR-LIHIR-TANGA-FENI ISLAND CHAIN / LIHIR	10 KM SW OF LIHIR ISLAND	-3.16	-3.16	152.6	152.6	SAQ			s_67-1B [6638]	HARZBURGITE, XENOLITH [6638]									PER					WR [6638]
[6900]	CONVERGENT MARGIN	BISMARCK ARC - NEW BRITAIN ARC / BISMARCK ARC - NEW BRITAIN ARC / NEW BRITAIN / SULU		-5.45	-5.45	150.98	150.98	SAE			s_E2/1 [6900]	NOT GIVEN [6900]									VOL					WR [6900]
[6900]	CONVERGENT MARGIN	BISMARCK ARC - NEW BRITAIN ARC / BISMARCK ARC - NEW BRITAIN ARC / NEW BRITAIN / SULU		-5.45	-5.45	150.98	150.98	SAE			s_E2651A [6900]	NOT GIVEN [6900]									VOL					WR [6900]
[6816]	CONVERGENT MARGIN	BISMARCK ARC - NEW BRITAIN ARC / TABAR-LIHIR-TANGA-FENI ISLAND CHAIN / NEW IRELAND BASIN		-2.1192	-2.1192	151.567	151.567	SAQ	-1716	-1716	s_17674/1 [6816]	NOT GIVEN [6816]									SED	0.444	0.444	F		GL [6816]	55.73	0.51		20.9				5.3	3.34	1.37	0.2		6.95	5.26	0.45
[6816]	CONVERGENT MARGIN	BISMARCK ARC - NEW BRITAIN ARC / TABAR-LIHIR-TANGA-FENI ISLAND CHAIN / NEW IRELAND BASIN		-2.1192	-2.1192	151.567	151.567	SAQ	-1716	-1716	s_17674/2 [6816]	NOT GIVEN [6816]									SED	0.444	0.444	F		GL [6816]	69.75	0.88		15.27				3.67	2.54	0.88	0.14		3.71	2.94	0.21
[6816]	CONVERGENT MARGIN	BISMARCK ARC - NEW BRITAIN ARC / TABAR-LIHIR-TANGA-FENI ISLAND CHAIN / NEW IRELAND BASIN		-2.4995	-2.4995	151.554	151.554	SAQ	-1897	-1897	s_17675/1 [6816]	NOT GIVEN [6816]	1900 [6816]	1900 [6816]							SED	0.121	0.121	F		GL [6816]	69.4	0.78		14.98				4.16	2.74	0.95	0.15		3.17	3.42	0.24
[6816]	CONVERGENT MARGIN	BISMARCK ARC - NEW BRITAIN ARC / TABAR-LIHIR-TANGA-FENI ISLAND CHAIN / NEW IRELAND BASIN		-2.4995	-2.4995	151.554	151.554	SAQ	-1897	-1897	s_17675/2 [6816]	NOT GIVEN [6816]	2900 [6816]	2900 [6816]							SED	0.183	0.183	F		GL [6816]	80.71	0.25		12.1				1.38	1.31	0.24	0.05		1.84	2.09	0.05
[6816]	CONVERGENT MARGIN	BISMARCK ARC - NEW BRITAIN ARC / TABAR-LIHIR-TANGA-FENI ISLAND CHAIN / NEW IRELAND BASIN		-2.4995	-2.4995	151.554	151.554	SAQ	-1897	-1897	s_17675/3 [6816]	NOT GIVEN [6816]	3500 [6816]	3500 [6816]							SED	0.215	0.215	F		GL [6816]	80.81	0.25		12.18				1.34	1.37	0.23	0.06		1.83	1.9	0.03
[6816]	CONVERGENT MARGIN	BISMARCK ARC - NEW BRITAIN ARC / TABAR-LIHIR-TANGA-FENI ISLAND CHAIN / NEW IRELAND BASIN		-2.4995	-2.4995	151.554	151.554	SAQ	-1897	-1897	s_17675/4 [6816]	NOT GIVEN [6816]	21400 [6816]	21400 [6816]							SED	1.384	1.384	F		GL [6816]	71.95	0.65		14.71				3.05	2.24	0.63	0.08		3.85	2.71	0.14
[6816]	CONVERGENT MARGIN	BISMARCK ARC - NEW BRITAIN ARC / TABAR-LIHIR-TANGA-FENI ISLAND CHAIN / NEW IRELAND BASIN		-3.0333	-3.0333	152.35	152.35	SAQ	-1861	-1861	s_17676/1 [6816]	NOT GIVEN [6816]	1800 [6816]	1800 [6816]							SED	0.103	0.103	F		GL [6816]	56.05	0.54		21.92				4.52	3.38	1.2	0.16		6.55	5.29	0.39
[6816]	CONVERGENT MARGIN	BISMARCK ARC - NEW BRITAIN ARC / TABAR-LIHIR-TANGA-FENI ISLAND CHAIN / NEW IRELAND BASIN		-3.0333	-3.0333	152.35	152.35	SAQ	-1861	-1861	s_17676/2 [6816]	NOT GIVEN [6816]	3500 [6816]	3500 [6816]							SED	0.203	0.203	F		GL [6816]	53.21	0.51		19.99				6.63	4.53	1.93	0.2		6.24	6.07	0.7
[6816]	CONVERGENT MARGIN	BISMARCK ARC - NEW BRITAIN ARC / TABAR-LIHIR-TANGA-FENI ISLAND CHAIN / NEW IRELAND BASIN		-3.0333	-3.0333	152.35	152.35	SAQ	-1861	-1861	s_17676/3 [6816]	NOT GIVEN [6816]	4000 [6816]	4000 [6816]							SED	0.222	0.222	F		GL [6816]	74.38	0.4		13.83				1.97	0.88	0.24	0.1		4.67	3.45	0.07
[6816]	CONVERGENT MARGIN	BISMARCK ARC - NEW BRITAIN ARC / TABAR-LIHIR-TANGA-FENI ISLAND CHAIN / NEW IRELAND BASIN		-3.0333	-3.0333	152.35	152.35	SAQ	-1861	-1861	s_17676/4 [6816]	NOT GIVEN [6816]	19500 [6816]	19500 [6816]							SED	1.475	1.475	F		GL [6816]	60.66	0.68		15.12				10.08	7.29	2.49	0.14		0.81	2.51	0.2
[6816]	CONVERGENT MARGIN	BISMARCK ARC - NEW BRITAIN ARC / TABAR-LIHIR-TANGA-FENI ISLAND CHAIN / NEW IRELAND BASIN		-3.6213	-3.6213	152.953	152.953	SAQ	-2516	-2516	s_17677/1 [6816]	NOT GIVEN [6816]	1100 [6816]	1100 [6816]							SED	0.068	0.068	F		GL [6816]	69.86	0.79		14.92				4.08	2.71	0.93	0.14		3.13	3.2	0.25
[6816]	CONVERGENT MARGIN	BISMARCK ARC - NEW BRITAIN ARC / TABAR-LIHIR-TANGA-FENI ISLAND CHAIN / NEW IRELAND BASIN		-3.6213	-3.6213	152.953	152.953	SAQ	-2516	-2516	s_17677/2 [6816]	NOT GIVEN [6816]	8100 [6816]	8100 [6816]							SED	0.515	0.515	F		GL [6816]	62.95	0.45		19.3				2.54	1.57	0.42	0.13		6.48	6.05	0.1
[6816]	CONVERGENT MARGIN	BISMARCK ARC - NEW BRITAIN ARC / TABAR-LIHIR-TANGA-FENI ISLAND CHAIN / NEW IRELAND BASIN		-3.6213	-3.6213	152.953	152.953	SAQ	-2516	-2516	s_17677/3 [6816]	NOT GIVEN [6816]	8800 [6816]	8800 [6816]							SED	0.568	0.568	F		GL [6816]	63.62	0.46		19.54				2.55	1.55	0.43	0.12		6.23	5.39	0.11
[6816]	CONVERGENT MARGIN	BISMARCK ARC - NEW BRITAIN ARC / TABAR-LIHIR-TANGA-FENI ISLAND CHAIN / NEW IRELAND BASIN		-3.6213	-3.6213	152.953	152.953	SAQ	-2516	-2516	s_17677/4 [6816]	NOT GIVEN [6816]	15300 [6816]	15300 [6816]							SED	0.75	0.75	F		GL [6816]	54.02	0.52		20.89				5.64	4.19	1.56	0.2		7.04	5.42	0.52
[6816]	CONVERGENT MARGIN	BISMARCK ARC - NEW BRITAIN ARC / TABAR-LIHIR-TANGA-FENI ISLAND CHAIN / NEW IRELAND BASIN		-3.6213	-3.6213	152.953	152.953	SAQ	-2516	-2516	s_17677/5 [6816]	NOT GIVEN [6816]		18000 [6816]							SED	1.166	1.166	F		GL [6816]	72.35	0.44		13.92				3.58	3.19	0.72	0.15		1.13	4.34	0.18
[6816]	CONVERGENT MARGIN	BISMARCK ARC - NEW BRITAIN ARC / TABAR-LIHIR-TANGA-FENI ISLAND CHAIN / NEW IRELAND BASIN		-3.6213	-3.6213	152.953	152.953	SAQ	-2516	-2516	s_17677/6 [6816]	NOT GIVEN [6816]		18000 [6816]							SED	1.543	1.543	F		GL [6816]	69.62	0.74		14.97				3.48	2.21	0.76	0.14		3.62	4.27	0.18
[6816]	CONVERGENT MARGIN	BISMARCK ARC - NEW BRITAIN ARC / TABAR-LIHIR-TANGA-FENI ISLAND CHAIN / NEW IRELAND BASIN		-3.6213	-3.6213	152.953	152.953	SAQ	-2516	-2516	s_17677/7 [6816]	NOT GIVEN [6816]		18000 [6816]							SED	1.576	1.576	F		GL [6816]	58.27	0.41		20.48				3.75	2.55	0.95	0.17		6.92	6.24	0.26
[6816]	CONVERGENT MARGIN	BISMARCK ARC - NEW BRITAIN ARC / TABAR-LIHIR-TANGA-FENI ISLAND CHAIN / NEW IRELAND BASIN		-3.6213	-3.6213	152.953	152.953	SAQ	-2516	-2516	s_17677/8 [6816]	NOT GIVEN [6816]		18000 [6816]							SED	1.602	1.602	F		GL [6816]	62.75	0.38		19.94				2.68	1.55	0.45	0.09		5.49	6.55	0.11
[6816]	CONVERGENT MARGIN	BISMARCK ARC - NEW BRITAIN ARC / TABAR-LIHIR-TANGA-FENI ISLAND CHAIN / NEW IRELAND BASIN		-3.6213	-3.6213	152.953	152.953	SAQ	-2516	-2516	s_17677/9 [6816]	NOT GIVEN [6816]		18000 [6816]							SED	1.833	1.833	F		GL [6816]	56.27	0.49		20.99				4.77	3.31	1.25	0.15		6.5	5.85	0.41
[6816]	CONVERGENT MARGIN	BISMARCK ARC - NEW BRITAIN ARC / TABAR-LIHIR-TANGA-FENI ISLAND CHAIN / NEW IRELAND BASIN		-3.6213	-3.6213	152.953	152.953	SAQ	-2516	-2516	s_17677/10 [6816]	NOT GIVEN [6816]		18000 [6816]							SED	2.289	2.289	F		GL [6816]	67.53	0.8		15.4				3.95	2.62	0.96	0.19		3.5	4.79	0.26
[6816]	CONVERGENT MARGIN	BISMARCK ARC - NEW BRITAIN ARC / TABAR-LIHIR-TANGA-FENI ISLAND CHAIN / NEW IRELAND BASIN		-3.6213	-3.6213	152.953	152.953	SAQ	-2516	-2516	s_17677/11 [6816]	NOT GIVEN [6816]		18000 [6816]							SED	2.311	2.311	F		GL [6816]	51.88	0.56		18.62				8.28	6.57	2.59	0.22		5.61	5.02	0.66
[6816]	CONVERGENT MARGIN	BISMARCK ARC - NEW BRITAIN ARC / TABAR-LIHIR-TANGA-FENI ISLAND CHAIN / NEW IRELAND BASIN		-3.6213	-3.6213	152.953	152.953	SAQ	-2516	-2516	s_17677/12 [6816]	NOT GIVEN [6816]		18000 [6816]							SED	2.648	2.648	F		GL [6816]	54.59	0.5		21.87				6.2	4.06	1.82	0.2		6.74	3.51	0.49
[6816]	CONVERGENT MARGIN	BISMARCK ARC - NEW BRITAIN ARC / TABAR-LIHIR-TANGA-FENI ISLAND CHAIN / NEW IRELAND BASIN		-3.6213	-3.6213	152.953	152.953	SAQ	-2516	-2516	s_17677/13 [6816]	NOT GIVEN [6816]		18000 [6816]							SED	2.7	2.7	F		GL [6816]	53.6	0.54		20.47				5.99	4.13	1.84	0.16		6.41	6.28	0.6
[6816]	CONVERGENT MARGIN	BISMARCK ARC - NEW BRITAIN ARC / TABAR-LIHIR-TANGA-FENI ISLAND CHAIN / NEW IRELAND BASIN		-3.6213	-3.6213	152.953	152.953	SAQ	-2516	-2516	s_17677/14 [6816]	NOT GIVEN [6816]		18000 [6816]							SED	2.724	2.724	F		GL [6816]	54	0.54		20.77				5.94	4.01	1.68	0.2		6.44	5.89	0.53
[6816]	CONVERGENT MARGIN	BISMARCK ARC - NEW BRITAIN ARC / TABAR-LIHIR-TANGA-FENI ISLAND CHAIN / NEW IRELAND BASIN		-3.6213	-3.6213	152.953	152.953	SAQ	-2516	-2516	s_17677/15 [6816]	NOT GIVEN [6816]		18000 [6816]							SED	3.455	3.455	F		GL [6816]	53.87	0.52		19.73				6.61	4.43	1.77	0.19		6.44	5.84	0.62
[6816]	CONVERGENT MARGIN	BISMARCK ARC - NEW BRITAIN ARC / TABAR-LIHIR-TANGA-FENI ISLAND CHAIN / NEW IRELAND BASIN		-2.3992	-2.3992	152.847	152.847	SAQ	-1830	-1830	s_17681/1 [6816]	NOT GIVEN [6816]	163900 [6816]	164000 [6816]							SED	3.446	3.446	F		GL [6816]	77.92	0.31		12.05				1.73	1.73	0.31	0.09		1.7	4.08	0.08
[6816]	CONVERGENT MARGIN	BISMARCK ARC - NEW BRITAIN ARC / TABAR-LIHIR-TANGA-FENI ISLAND CHAIN / NEW IRELAND BASIN		-2.3992	-2.3992	152.847	152.847	SAQ	-1830	-1830	s_17681/2 [6816]	NOT GIVEN [6816]									SED	3.446	3.446	F		GL [6816]	69.76	0.65		15.17				2.82	1.91	0.67	0.16		4.01	4.68	0.17
[6816]	CONVERGENT MARGIN	BISMARCK ARC - NEW BRITAIN ARC / TABAR-LIHIR-TANGA-FENI ISLAND CHAIN / NEW IRELAND BASIN		-2.3992	-2.3992	152.847	152.847	SAQ	-1830	-1830	s_17681/3 [6816]	NOT GIVEN [6816]	213800 [6816]	214000 [6816]							SED	4.44	4.44	F		GL [6816]	78.19	0.31		11.97				1.68	1.7	0.3	0.08		1.64	4.04	0.07
[6816]	CONVERGENT MARGIN	BISMARCK ARC - NEW BRITAIN ARC / TABAR-LIHIR-TANGA-FENI ISLAND CHAIN / NEW IRELAND BASIN		-2.6497	-2.6497	153.032	153.032	SAQ	-2045	-2045	s_17682/1 [6816]	NOT GIVEN [6816]	2400 [6816]	2400 [6816]							SED	0.092	0.092	F		GL [6816]	69.89	0.71		14.7				3.99	2.51	0.87	0.11		3.24	3.76	0.21
[6816]	CONVERGENT MARGIN	BISMARCK ARC - NEW BRITAIN ARC / TABAR-LIHIR-TANGA-FENI ISLAND CHAIN / NEW IRELAND BASIN		-2.6497	-2.6497	153.032	153.032	SAQ	-2045	-2045	s_17682/2 [6816]	NOT GIVEN [6816]	9200 [6816]	9200 [6816]							SED	0.386	0.386	F		GL [6816]	69.78	0.8		15.32				3.68	2.77	0.96	0.11		3.34	3.02	0.23
[6816]	CONVERGENT MARGIN	BISMARCK ARC - NEW BRITAIN ARC / TABAR-LIHIR-TANGA-FENI ISLAND CHAIN / NEW IRELAND BASIN		-2.6497	-2.6497	153.032	153.032	SAQ	-2045	-2045	s_17682/3 [6816]	NOT GIVEN [6816]	70400 [6816]	70400 [6816]							SED	3.112	3.112	F		GL [6816]	78.21	0.26		12.07				1.64	1.97	0.34	0.08		1.41	3.93	0.09
[6816]	CONVERGENT MARGIN	BISMARCK ARC - NEW BRITAIN ARC / TABAR-LIHIR-TANGA-FENI ISLAND CHAIN / NEW IRELAND BASIN		-2.6497	-2.6497	153.032	153.032	SAQ	-2045	-2045	s_17682/4 [6816]	NOT GIVEN [6816]	73200 [6816]	73200 [6816]							SED	3.278	3.278	F		GL [6816]	72.88	0.44		13.57				3.65	3.25	0.75	0.15		1.11	4.01	0.19
[6816]	CONVERGENT MARGIN	BISMARCK ARC - NEW BRITAIN ARC / TABAR-LIHIR-TANGA-FENI ISLAND CHAIN / NEW IRELAND BASIN		-2.6497	-2.6497	153.032	153.032	SAQ	-2045	-2045	s_17682/5 [6816]	NOT GIVEN [6816]	159300 [6816]	159000 [6816]							SED	7.126	7.126	F		GL [6816]	71.16	0.69		15.29				2.92	2.11	0.66	0.13		4.14	2.75	0.15
[6816]	CONVERGENT MARGIN	BISMARCK ARC - NEW BRITAIN ARC / TABAR-LIHIR-TANGA-FENI ISLAND CHAIN / NEW IRELAND BASIN		-3.1067	-3.1067	152.998	152.998	SAQ	-2387	-2387	s_17684/1 [6816]	NOT GIVEN [6816]	19700 [6816]	19700 [6816]							SED	0.299	0.299	F		GL [6816]	69.66	0.82		15.17				4.25	2.82	0.99	0.15		3.34	2.57	0.24
[6816]	CONVERGENT MARGIN	BISMARCK ARC - NEW BRITAIN ARC / TABAR-LIHIR-TANGA-FENI ISLAND CHAIN / NEW IRELAND BASIN		-3.1067	-3.1067	152.998	152.998	SAQ	-2387	-2387	s_17684/2 [6816]	NOT GIVEN [6816]	52900 [6816]	52900 [6816]							SED	1.296	1.296	F		GL [6816]	53.69	0.79		19.88				7.18	4.84	1.78	0.2		5.48	5.48	0.67
[6816]	CONVERGENT MARGIN	BISMARCK ARC - NEW BRITAIN ARC / TABAR-LIHIR-TANGA-FENI ISLAND CHAIN / NEW IRELAND BASIN		-3.1067	-3.1067	152.998	152.998	SAQ	-2387	-2387	s_17684/3 [6816]	NOT GIVEN [6816]	94000 [6816]	94000 [6816]							SED	2.392	2.392	F		GL [6816]	52.08	0.5		19.77				7.59	5.04	2.06	0.21		5.99	5.98	0.77
[6816]	CONVERGENT MARGIN	BISMARCK ARC - NEW BRITAIN ARC / TABAR-LIHIR-TANGA-FENI ISLAND CHAIN / NEW IRELAND BASIN		-3.1067	-3.1067	152.998	152.998	SAQ	-2387	-2387	s_17684/4 [6816]	NOT GIVEN [6816]	97100 [6816]	97100 [6816]							SED	2.484	2.484	F		GL [6816]	54.17	0.54		20.03				6.33	4.06	1.67	0.17		6.61	5.8	0.61
[6816]	CONVERGENT MARGIN	BISMARCK ARC - NEW BRITAIN ARC / TABAR-LIHIR-TANGA-FENI ISLAND CHAIN / NEW IRELAND BASIN		-3.1067	-3.1067	152.998	152.998	SAQ	-2387	-2387	s_17684/5 [6816]	NOT GIVEN [6816]	113600 [6816]	114000 [6816]							SED	2.907	2.907	F		GL [6816]	53.17	0.49		19.56				7	4.89	1.97	0.19		6.05	5.92	0.76
[6816]	CONVERGENT MARGIN	BISMARCK ARC - NEW BRITAIN ARC / TABAR-LIHIR-TANGA-FENI ISLAND CHAIN / NEW IRELAND BASIN		-2.1192	-2.1192	151.567	151.567	SAQ	-1716	-1716	s_17674/3 [6816]	NOT GIVEN [6816]									SED	0.272	0.272	F		GL [6816]	69.27	0.89		15.15				4.35	2.8	0.98	0.16		3.3	2.85	0.26
[6816]	CONVERGENT MARGIN	BISMARCK ARC - NEW BRITAIN ARC / TABAR-LIHIR-TANGA-FENI ISLAND CHAIN / NEW IRELAND BASIN		-2.6497	-2.6497	153.032	153.032	SAQ	-2045	-2045	s_17682/6 [6816]	NOT GIVEN [6816]									SED	0.232	0.232	F		GL [6816]	80.48	0.25		11.9				1.32	1.34	0.23	0.06		1.81	2.57	0.04
[23525]	CONVERGENT MARGIN	BISMARCK ARC - NEW BRITAIN ARC / MANUS BACK-ARC BASIN / STATION RD 24	MANUS SPREADING CENTER	-3.545	-3.545	149.857	149.857	SAQ	-2155	-2185	s_24-9 (MSC) DUPLICATE [23525]	NOT GIVEN [23525]									VOL					GL [23525]
[20225]	CONVERGENT MARGIN	BISMARCK ARC - NEW BRITAIN ARC / BISMARCK ARC - NEW BRITAIN ARC / NEW BRITAIN / RABAUL	S BASE TURAGUNAN	-4.271	-4.271	152.203	152.203	SAE			s_18B [20225]	BASALT [20225]									VOL					WR [20225]	47.48	0.78		19.25				9.61	11.78	5.35	0.18		0.38	2.16	0.17
[20225]	CONVERGENT MARGIN	BISMARCK ARC - NEW BRITAIN ARC / BISMARCK ARC - NEW BRITAIN ARC / NEW BRITAIN / RABAUL	NW BASE PALANGIANGIA	-4.271	-4.271	152.203	152.203	SAE			s_RAB 53 [20225]	BASALT [20225]									VOL					WR [20225]	48.85	0.72		20.27				8.36	13.25	5.44	0.14		0.45	2.22	0.12
[20225]	CONVERGENT MARGIN	BISMARCK ARC - NEW BRITAIN ARC / BISMARCK ARC - NEW BRITAIN ARC / NEW BRITAIN / RABAUL	NE WALL RABAUL CALDERA, SEISMOGRAPH LAVAS	-4.271	-4.271	152.203	152.203	SAE			s_RP98017 [20225]	BASALT [20225]									VOL					WR [20225]	50.26	0.98		18.5				9.37	11.6	5.29	0.2		0.74	2.54	0.17
[20225]	CONVERGENT MARGIN	BISMARCK ARC - NEW BRITAIN ARC / BISMARCK ARC - NEW BRITAIN ARC / NEW BRITAIN / RABAUL	N FLANK VARZIN	-4.271	-4.271	152.203	152.203	SAE			s_RP98021 [20225]	BASALT [20225]									VOL					WR [20225]	50.7	1.01		18.1				9.65	10.68	5.08	0.21		0.83	2.68	0.19
[20225]	CONVERGENT MARGIN	BISMARCK ARC - NEW BRITAIN ARC / BISMARCK ARC - NEW BRITAIN ARC / NEW BRITAIN / RABAUL	S FLANK TOVANUMBATIR	-4.271	-4.271	152.203	152.203	SAE			s_8082 [20225]	BASALT [20225]									VOL					WR [20225]	50.88	0.99		18.01				9.52	10.09	4.83	0.25		0.95	3.11	0.26
[20225]	CONVERGENT MARGIN	BISMARCK ARC - NEW BRITAIN ARC / BISMARCK ARC - NEW BRITAIN ARC / NEW BRITAIN / RABAUL	QUARRY E BASE KABIU	-4.271	-4.271	152.203	152.203	SAE			s_RAB 400 [20225]	ANDESITE, BASALTIC [20225]									VOL					WR [20225]	53.37	0.97		16.63				9.84	9.61	4.77	0.17		1.09	2.81	0.18
[20225]	CONVERGENT MARGIN	BISMARCK ARC - NEW BRITAIN ARC / BISMARCK ARC - NEW BRITAIN ARC / NEW BRITAIN / RABAUL	WATOM LAVAS, POST-CALDERA DOME	-4.271	-4.271	152.203	152.203	SAE			s_RP98025 [20225]	ANDESITE, BASALTIC [20225]									VOL					WR [20225]	53.35	0.78		17.62				7.47	9.89	5.38	0.15		1.22	2.95	0.18
[20225]	CONVERGENT MARGIN	BISMARCK ARC - NEW BRITAIN ARC / BISMARCK ARC - NEW BRITAIN ARC / NEW BRITAIN / RABAUL	TAVUI FAULT SCARP	-4.271	-4.271	152.203	152.203	SAE			s_RP98010 [20225]	ANDESITE [20225]									VOL					WR [20225]	56.32	1.14		15.98				8.85	7.4	3.39	0.21		1.76	3.7	0.39
[20225]	CONVERGENT MARGIN	BISMARCK ARC - NEW BRITAIN ARC / BISMARCK ARC - NEW BRITAIN ARC / NEW BRITAIN / RABAUL	VUNAIROTO LAPILLI, KABAKADA ROAD CUT	-4.271	-4.271	152.203	152.203	SAE			s_RAB 11A [20225]	ANDESITE [20225]									VOL					WR [20225]	58.55	1.11		15.34				7.39	4.65	2.07	0.18		2.83	3.81	0.39
[20225]	CONVERGENT MARGIN	BISMARCK ARC - NEW BRITAIN ARC / BISMARCK ARC - NEW BRITAIN ARC / NEW BRITAIN / RABAUL	NE FLANK TOVANUMBATIR, KORERE SCORIA	-4.271	-4.271	152.203	152.203	SAE			s_RP98012 [20225]	ANDESITE [20225]									VOL					WR [20225]	60.71	0.93		15.63				6.15	4.8	2.14	0.18		2.71	4.02	0.25
[20225]	CONVERGENT MARGIN	BISMARCK ARC - NEW BRITAIN ARC / BISMARCK ARC - NEW BRITAIN ARC / NEW BRITAIN / RABAUL	MALAGUNA ROAD CUT	-4.271	-4.271	152.203	152.203	SAE			s_RAB 179C [20225]	ANDESITE [20225]									VOL					WR [20225]	60.74	0.91		15.56				5.96	4.8	2.18	0.19		2.75	3.83	0.29
[20225]	CONVERGENT MARGIN	BISMARCK ARC - NEW BRITAIN ARC / BISMARCK ARC - NEW BRITAIN ARC / NEW BRITAIN / RABAUL	NE FLANK TOVANUMBATIR, TOKALAT TUFF	-4.271	-4.271	152.203	152.203	SAE			s_RP98011 [20225]	ANDESITE [20225]									VOL					WR [20225]	62.35	0.94		15.86				5.52	4.96	2.21	0.18		2.83	4.16	0.28
[20225]	CONVERGENT MARGIN	BISMARCK ARC - NEW BRITAIN ARC / BISMARCK ARC - NEW BRITAIN ARC / NEW BRITAIN / RABAUL	S WALL RABAUL CALDERA, LATLAT PYROCLASTICS	-4.271	-4.271	152.203	152.203	SAE			s_RAB 184D [20225]	ANDESITE [20225]									VOL					WR [20225]	61.94	0.87		15.45				5.91	4.68	1.98	0.16		2.59	4.62	0.34
[20225]	CONVERGENT MARGIN	BISMARCK ARC - NEW BRITAIN ARC / BISMARCK ARC - NEW BRITAIN ARC / NEW BRITAIN / RABAUL	NE WALL RABAUL CALDERA, RABAUL QUARRY LAVAS	-4.271	-4.271	152.203	152.203	SAE			s_RAB 70 [20225]	DACITE [20225]									VOL					WR [20225]	64.71	0.81		15.93				4.76	3.83	1.44	0.13		3.14	4.6	0.31
[20225]	CONVERGENT MARGIN	BISMARCK ARC - NEW BRITAIN ARC / BISMARCK ARC - NEW BRITAIN ARC / NEW BRITAIN / RABAUL	E WALL RABAUL CALDERA	-4.271	-4.271	152.203	152.203	SAE			s_RAB 403 [20225]	DACITE [20225]									VOL					WR [20225]	64.89	0.84		15.78				4.48	3.27	1.24	0.17		2.85	4.6	0.25
[20225]	CONVERGENT MARGIN	BISMARCK ARC - NEW BRITAIN ARC / BISMARCK ARC - NEW BRITAIN ARC / NEW BRITAIN / RABAUL	W WALL RABAUL CALDERA, KARAVIA WELDED TUFF	-4.271	-4.271	152.203	152.203	SAE			s_RAB 198C [20225]	DACITE [20225]									VOL					WR [20225]	64.43	0.79		15.05				4.21	2.97	1.29	0.15		3.34	4.69	0.27
[20225]	CONVERGENT MARGIN	BISMARCK ARC - NEW BRITAIN ARC / BISMARCK ARC - NEW BRITAIN ARC / NEW BRITAIN / RABAUL	NW WALL RABAUL CALDERA, BRENNAN IGNIMBRITE	-4.271	-4.271	152.203	152.203	SAE			s_RP98028 [20225]	DACITE [20225]									VOL					WR [20225]	63.37	0.83		15.31				4.12	2.84	1.14	0.17		3.6	3.91	0.22
[20225]	CONVERGENT MARGIN	BISMARCK ARC - NEW BRITAIN ARC / BISMARCK ARC - NEW BRITAIN ARC / NEW BRITAIN / RABAUL	RAMALE ROAD CUT, RABAUL PYROCLASTICS	-4.271	-4.271	152.203	152.203	SAE			s_RAB 125 [20225]	DACITE [20225]									VOL					WR [20225]	64.73	0.8		15.03				4.54	3.34	1.26	0.16		2.83	4.38	0.27
[20225]	CONVERGENT MARGIN	BISMARCK ARC - NEW BRITAIN ARC / BISMARCK ARC - NEW BRITAIN ARC / NEW BRITAIN / RABAUL	NW WALL RABAUL CALDERA, CLIFF IGNIMBRITE	-4.271	-4.271	152.203	152.203	SAE			s_RP98030 [20225]	DACITE [20225]									VOL					WR [20225]	62.29	0.74		14.44				3.77	2.8	1.29	0.15		3.6	3.77	0.19
[20225]	CONVERGENT MARGIN	BISMARCK ARC - NEW BRITAIN ARC / BISMARCK ARC - NEW BRITAIN ARC / NEW BRITAIN / RABAUL	NW WALL RABAUL CALDERA, BOROI IGNIMBRITE	-4.271	-4.271	152.203	152.203	SAE			s_RAB 167 [20225]	DACITE [20225]									VOL					WR [20225]	64.82	0.77		14.78				3.7	2.69	0.99	0.15		3.77	4.2	0.22
[20225]	CONVERGENT MARGIN	BISMARCK ARC - NEW BRITAIN ARC / BISMARCK ARC - NEW BRITAIN ARC / NEW BRITAIN / RABAUL	W WALL RABAUL CALDERA, BARGE TUNNEL IGNIMBRITE	-4.271	-4.271	152.203	152.203	SAE			s_RAB 95 [20225]	DACITE [20225]									VOL					WR [20225]	65.28	0.71		14.39				3.56	2.5	1.04	0.12		3.29	4.35	0.18
[20225]	CONVERGENT MARGIN	BISMARCK ARC - NEW BRITAIN ARC / BISMARCK ARC - NEW BRITAIN ARC / NEW BRITAIN / RABAUL	N WALL RABAUL CALDERA, MALAGUNA PYROCLASTICS	-4.271	-4.271	152.203	152.203	SAE			s_RAB 168A [20225]	DACITE [20225]									VOL					WR [20225]	66.15	0.68		15.04				2.63	2.04	0.87	0.13		3.81	3.7	0.15
[20225]	CONVERGENT MARGIN	BISMARCK ARC - NEW BRITAIN ARC / BISMARCK ARC - NEW BRITAIN ARC / NEW BRITAIN / RABAUL	TAVUI FAULT SCARP, TOKUDUKUDU IGNIMBRITE	-4.271	-4.271	152.203	152.203	SAE			s_RAB 182G [20225]	RHYOLITE [20225]									VOL					WR [20225]	70.13	0.32		13.22				2.1	2.53	0.72	0.08		2.19	3.39	0.04
[20225]	CONVERGENT MARGIN	BISMARCK ARC - NEW BRITAIN ARC / BISMARCK ARC - NEW BRITAIN ARC / NEW BRITAIN / RABAUL	TAVUI FAULT SCARP, RALUAN IGNIMBRITE	-4.271	-4.271	152.203	152.203	SAE			s_RAB 182A [20225]	RHYOLITE [20225]									VOL					WR [20225]	73.28	0.31		13.03				1.85	1.96	0.47	0.08		1.66	4.44	0.05
[4764]	CONVERGENT MARGIN	BISMARCK ARC - NEW BRITAIN ARC / TABAR-LIHIR-TANGA-FENI ISLAND CHAIN / LIHIR / LUISE	LUISE CALDERA	-3	-3.25	152.43	152.67	SAQ			s_LC1 [4764]	BASALT [4764]									VOL					WR [4764]
[4764]	CONVERGENT MARGIN	BISMARCK ARC - NEW BRITAIN ARC / TABAR-LIHIR-TANGA-FENI ISLAND CHAIN / LIHIR / LUISE	LUISE CALDERA W WALL	-3	-3.25	152.43	152.67	SAQ			s_LC2 [4764]	BASALT [4764]									VOL					WR [4764]
[4764]	CONVERGENT MARGIN	BISMARCK ARC - NEW BRITAIN ARC / TABAR-LIHIR-TANGA-FENI ISLAND CHAIN / LIHIR / LUISE	LUISE CALDERA W WALL	-3	-3.25	152.43	152.67	SAQ			s_LC4 [4764]	BASALT [4764]									VOL					WR [4764]
[4764]	CONVERGENT MARGIN	BISMARCK ARC - NEW BRITAIN ARC / TABAR-LIHIR-TANGA-FENI ISLAND CHAIN / LIHIR / LUISE	LUISE CALDERA W WALL	-3	-3.25	152.43	152.67	SAQ			s_LC5 [4764]	BASALT [4764]									VOL					WR [4764]
[4764]	CONVERGENT MARGIN	BISMARCK ARC - NEW BRITAIN ARC / TABAR-LIHIR-TANGA-FENI ISLAND CHAIN / LIHIR	KAPIT CREEK	-3	-3.25	152.43	152.67	SAQ			s_LC6 [4764]	BASALT [4764]									VOL					WR [4764]
[4764]	CONVERGENT MARGIN	BISMARCK ARC - NEW BRITAIN ARC / TABAR-LIHIR-TANGA-FENI ISLAND CHAIN / LIHIR / LUISE	LUISE CALDERA E WALL	-3	-3.25	152.43	152.67	SAQ			s_LC7 [4764]	BASALT [4764]									VOL					WR [4764]
[4764]	CONVERGENT MARGIN	BISMARCK ARC - NEW BRITAIN ARC / TABAR-LIHIR-TANGA-FENI ISLAND CHAIN / LIHIR / LUISE	LUISE CALDERA W WALL	-3	-3.25	152.43	152.67	SAQ			s_LC8 [4764]	BASALT [4764]									VOL					WR [4764]
[4764]	CONVERGENT MARGIN	BISMARCK ARC - NEW BRITAIN ARC / TABAR-LIHIR-TANGA-FENI ISLAND CHAIN / LIHIR / LUISE	LUISE CALDERA W WALL	-3	-3.25	152.43	152.67	SAQ			s_LC12 [4764]	BASALT [4764]									VOL					WR [4764]
[4764]	CONVERGENT MARGIN	BISMARCK ARC - NEW BRITAIN ARC / TABAR-LIHIR-TANGA-FENI ISLAND CHAIN / LIHIR	LIEMETZ ORE ZONE	-3	-3.25	152.43	152.67	SAQ			s_L16 [4764]	ORE, OXIDE [4764]									ORE					WR [4764]
[4764]	CONVERGENT MARGIN	BISMARCK ARC - NEW BRITAIN ARC / TABAR-LIHIR-TANGA-FENI ISLAND CHAIN / LIHIR	LIEMETZ ORE ZONE	-3	-3.25	152.43	152.67	SAQ			s_L54-194.5 [4764]	ORE, SULFIDE [4764]									ORE					WR [4764]
[4764]	CONVERGENT MARGIN	BISMARCK ARC - NEW BRITAIN ARC / TABAR-LIHIR-TANGA-FENI ISLAND CHAIN / LIHIR	LIEMETZ ZONE	-3	-3.25	152.43	152.67	SAQ			s_L63-424.8 [4764]	NOT GIVEN [4764]									ORE					WR [4764]
[4764]	CONVERGENT MARGIN	BISMARCK ARC - NEW BRITAIN ARC / TABAR-LIHIR-TANGA-FENI ISLAND CHAIN / LIHIR	LIEMETZ ZONE	-3	-3.25	152.43	152.67	SAQ			s_L63-568.2 [4764]	MONZONITE [4764]									PLU					WR [4764]
[4764]	CONVERGENT MARGIN	BISMARCK ARC - NEW BRITAIN ARC / TABAR-LIHIR-TANGA-FENI ISLAND CHAIN / LIHIR	LIEMETZ ORE ZONE	-3	-3.25	152.43	152.67	SAQ			s_L71-177 [4764]	ORE, SULFIDE [4764]									ORE					WR [4764]
[4764]	CONVERGENT MARGIN	BISMARCK ARC - NEW BRITAIN ARC / TABAR-LIHIR-TANGA-FENI ISLAND CHAIN / LIHIR	LIEMETZ ORE ZONE	-3	-3.25	152.43	152.67	SAQ			s_L87-411 [4764]	MONZONITE [4764]									VOL					WR [4764]
[4764]	CONVERGENT MARGIN	BISMARCK ARC - NEW BRITAIN ARC / TABAR-LIHIR-TANGA-FENI ISLAND CHAIN / TATAU	MAKAPENA	-2.83	-2.83	151.85	151.85	SAE			s_M1 [4764]	NOT GIVEN [4764]									VOL					WR [4764]
[4764]	CONVERGENT MARGIN	BISMARCK ARC - NEW BRITAIN ARC / TABAR-LIHIR-TANGA-FENI ISLAND CHAIN / TATAU	MAKAPENA	-2.83	-2.83	151.85	151.85	SAE			s_M2 [4764]	TRACHYTE [4764]									VOL					WR [4764]
[4764]	CONVERGENT MARGIN	BISMARCK ARC - NEW BRITAIN ARC / TABAR-LIHIR-TANGA-FENI ISLAND CHAIN / TATAU	MAKAPENA	-2.83	-2.83	151.85	151.85	SAE			s_M3 [4764]	VEIN, QUARTZ-PYRITE [4764]									VEIN					WR [4764]
[4764]	CONVERGENT MARGIN	BISMARCK ARC - NEW BRITAIN ARC / TABAR-LIHIR-TANGA-FENI ISLAND CHAIN / SIMBERI	PIGIPUT	-2.67	-2.67	151.92	151.92	SAE			s_P1 [4764]	NOT GIVEN [4764]									VOL					WR [4764]
[4764]	CONVERGENT MARGIN	BISMARCK ARC - NEW BRITAIN ARC / TABAR-LIHIR-TANGA-FENI ISLAND CHAIN / SIMBERI	PIGIPUT	-2.67	-2.67	151.92	151.92	SAE			s_P2 [4764]	NOT GIVEN [4764]									VOL					WR [4764]
[4764]	CONVERGENT MARGIN	BISMARCK ARC - NEW BRITAIN ARC / TABAR-LIHIR-TANGA-FENI ISLAND CHAIN / SIMBERI	PIGIPUT	-2.67	-2.67	151.92	151.92	SAE			s_P3 [4764]	NOT GIVEN [4764]									VEIN					WR [4764]
[4764]	CONVERGENT MARGIN	BISMARCK ARC - NEW BRITAIN ARC / TABAR-LIHIR-TANGA-FENI ISLAND CHAIN / SIMBERI	PIGIPUT	-2.67	-2.67	151.92	151.92	SAE			s_P4 [4764]	PORPHYRY [4764]									VEIN					WR [4764]
[4764]	CONVERGENT MARGIN	BISMARCK ARC - NEW BRITAIN ARC / TABAR-LIHIR-TANGA-FENI ISLAND CHAIN / SIMBERI	PIGIPUT	-2.67	-2.67	151.92	151.92	SAE			s_P5 [4764]	PORPHYRY [4764]									VEIN					WR [4764]
[4764]	CONVERGENT MARGIN	BISMARCK ARC - NEW BRITAIN ARC / TABAR-LIHIR-TANGA-FENI ISLAND CHAIN / SIMBERI	SAMAT	-2.67	-2.67	151.92	151.92	SAE			s_S1A [4764]	ARGILLITE [4764]									SED					WR [4764]
[4764]	CONVERGENT MARGIN	BISMARCK ARC - NEW BRITAIN ARC / TABAR-LIHIR-TANGA-FENI ISLAND CHAIN / SIMBERI	SAMAT	-2.67	-2.67	151.92	151.92	SAE			s_S3 [4764]	ORE, OXIDE [4764]									ORE					WR [4764]
[4764]	CONVERGENT MARGIN	BISMARCK ARC - NEW BRITAIN ARC / TABAR-LIHIR-TANGA-FENI ISLAND CHAIN / SIMBERI	SAMAT	-2.67	-2.67	151.92	151.92	SAE			s_S4 [4764]	ORE, OXIDE [4764]									ORE					WR [4764]
[4764]	CONVERGENT MARGIN	BISMARCK ARC - NEW BRITAIN ARC / TABAR-LIHIR-TANGA-FENI ISLAND CHAIN / SIMBERI	SAMAT	-2.67	-2.67	151.92	151.92	SAE			s_S5 [4764]	ORE [4764]									ORE					WR [4764]
[4764]	CONVERGENT MARGIN	BISMARCK ARC - NEW BRITAIN ARC / TABAR-LIHIR-TANGA-FENI ISLAND CHAIN / TABAR	BIG TABAR	-2.96	-2.96	152	152	SAE			s_TB1 [4764]	PORPHYRY [4764]									VEIN					WR [4764]
[4764]	CONVERGENT MARGIN	BISMARCK ARC - NEW BRITAIN ARC / TABAR-LIHIR-TANGA-FENI ISLAND CHAIN / TABAR	BIG TABAR	-2.96	-2.96	152	152	SAE			s_TB2 [4764]	NOT GIVEN [4764]									VEIN					WR [4764]
[4764]	CONVERGENT MARGIN	BISMARCK ARC - NEW BRITAIN ARC / TABAR-LIHIR-TANGA-FENI ISLAND CHAIN / SIMBERI	SOROWAR	-2.67	-2.67	151.92	151.92	SAE			s_8528 [4764]	VEIN, ALUNITE [4764]									VEIN					WR [4764]													0.88
[4764]	CONVERGENT MARGIN	BISMARCK ARC - NEW BRITAIN ARC / TABAR-LIHIR-TANGA-FENI ISLAND CHAIN / SIMBERI	MT. MANAMBU	-2.67	-2.67	151.92	151.92	SAE			s_8531 [4764]	TRACHYTE [4764]									VOL					WR [4764]													1.31
[4764]	CONVERGENT MARGIN	BISMARCK ARC - NEW BRITAIN ARC / TABAR-LIHIR-TANGA-FENI ISLAND CHAIN / SIMBERI	MT. MANAMBU	-2.67	-2.67	151.92	151.92	SAE			s_8532 [4764]	TRACHYTE [4764]									VOL					WR [4764]													1.14
[4764]	CONVERGENT MARGIN	BISMARCK ARC - NEW BRITAIN ARC / TABAR-LIHIR-TANGA-FENI ISLAND CHAIN / SIMBERI	ASLLAWA, NE COAST	-2.67	-2.67	151.92	151.92	SAE			s_8533 [4764]	BASALT [4764]									VOL					WR [4764]													0.65
[4764]	CONVERGENT MARGIN	BISMARCK ARC - NEW BRITAIN ARC / TABAR-LIHIR-TANGA-FENI ISLAND CHAIN / SIMBERI	ASLLAWA, NE COAST	-2.67	-2.67	151.92	151.92	SAE			s_8534 [4764]	BASALT [4764]									VOL					WR [4764]													0.44
[4764]	CONVERGENT MARGIN	BISMARCK ARC - NEW BRITAIN ARC / TABAR-LIHIR-TANGA-FENI ISLAND CHAIN / TATAU	MAKAPENA	-2.83	-2.83	151.85	151.85	SAE			s_8535 [4764]	NOT GIVEN [4764]									VOL					WR [4764]
[4764]	CONVERGENT MARGIN	BISMARCK ARC - NEW BRITAIN ARC / TABAR-LIHIR-TANGA-FENI ISLAND CHAIN / TATAU	MAKAPENA	-2.83	-2.83	151.85	151.85	SAE			s_8537 [4764]	PORPHYRY [4764]									VEIN					WR [4764]													1.11
[4764]	CONVERGENT MARGIN	BISMARCK ARC - NEW BRITAIN ARC / TABAR-LIHIR-TANGA-FENI ISLAND CHAIN / TATAU	MT. TIRO PROSPECT	-2.83	-2.83	151.85	151.85	SAE			s_8538 [4764]	NOT GIVEN [4764]									VOL			M		WR [4764]
[4764]	CONVERGENT MARGIN	BISMARCK ARC - NEW BRITAIN ARC / TABAR-LIHIR-TANGA-FENI ISLAND CHAIN / TATAU	MT. TIRO PROSPECT	-2.83	-2.83	151.85	151.85	SAE			s_8539 [4764]	TRACHYBASALT [4764]									VOL					WR [4764]													3.97
[4764]	CONVERGENT MARGIN	BISMARCK ARC - NEW BRITAIN ARC / TABAR-LIHIR-TANGA-FENI ISLAND CHAIN / SIMBERI	SOROWAR	-2.67	-2.67	151.92	151.92	SAE			s_8527 [4764]	VEIN, ALUNITE [4764]									VEIN					WR [4764]													0.28
[23842]	CONVERGENT MARGIN	BISMARCK ARC - NEW BRITAIN ARC / BISMARCK ARC - NEW BRITAIN ARC / ISLAND/REGION/SITE / MANDI VOLCANICS		-0.369356	-0.369356	132.72	132.72	SAE			s_MW16-011 [23842]	BASALT [23842]				CENOZOIC [23842]				EQUIGRANULAR, MEDIUM/FINE [23842]	VOL					WR [23842]	52.42	0.79		18.96				9.74	5.85	3.68	0.18		2.19	4.72	0.18
[23842]	CONVERGENT MARGIN	BISMARCK ARC - NEW BRITAIN ARC / BISMARCK ARC - NEW BRITAIN ARC / ISLAND/REGION/SITE / MANDI VOLCANICS		-0.368003	-0.368003	132.72	132.72	SAE			s_MW16-013 [23842]	BASALT [23842]				CENOZOIC [23842]				PORPHYRITIC/GLOMEROCRYSTIC, MEDIUM/FINE [23842]	VOL					WR [23842]	47.19	0.68		21.06				9.53	11.99	5.2	0.16		0.32	2.45	0.18
[23842]	CONVERGENT MARGIN	BISMARCK ARC - NEW BRITAIN ARC / BISMARCK ARC - NEW BRITAIN ARC / ISLAND/REGION/SITE / MANDI VOLCANICS		-0.389953	-0.389953	132.763	132.763	SAE			s_MW16-015 [23842]	BASALT [23842]				CENOZOIC [23842]				EQUIGRANULAR, FINE [23842]	VOL					WR [23842]	52.2432	0.880785		17.116				9.77	4.70901	6.06555	0.159901		0.99274	5.04889	0.174432
[23842]	CONVERGENT MARGIN	BISMARCK ARC - NEW BRITAIN ARC / BISMARCK ARC - NEW BRITAIN ARC / ISLAND/REGION/SITE / MANDI VOLCANICS		-0.364989	-0.364989	132.371	132.371	SAE			s_MW16-083 [23842]	MONZODIORITE, QUARTZ [23842]				CENOZOIC [23842]				EQUIGRANULAR, MEDIUM [23842]	PLU					WR [23842]	61.3054	0.659672		16.9712				5.14	3.01966	1.62322	0.0832929		5.13004	4.39343	0.289885
[23842]	CONVERGENT MARGIN	BISMARCK ARC - NEW BRITAIN ARC / BISMARCK ARC - NEW BRITAIN ARC / ISLAND/REGION/SITE / MANDI VOLCANICS		-0.364989	-0.364989	132.371	132.371	SAE			s_MW16-084 [23842]	BASALT [23842]				CENOZOIC [23842]				PORPHYRITIC, MEDIUM/FINE [23842]	VOL					WR [23842]	48.66	0.92		17.36				12.03	8.6	5.17	0.25		2.01	3.12	0.19
[23842]	CONVERGENT MARGIN	BISMARCK ARC - NEW BRITAIN ARC / BISMARCK ARC - NEW BRITAIN ARC / ISLAND/REGION/SITE / ARFAK VOLCANICS		-1.1034	-1.1034	133.945	133.945	SAE			s_MW15-043 [23842]	BASALT [23842]				CENOZOIC [23842]				PORPHYRITIC/GLOMEROCRYSTIC, MEDIUM/FINE [23842]	VOL					WR [23842]	49.705	0.826		16.0644				9.98	11.6596	6.71157	0.189223		0.544979	2.20732	0.0689841
[23842]	CONVERGENT MARGIN	BISMARCK ARC - NEW BRITAIN ARC / BISMARCK ARC - NEW BRITAIN ARC / ISLAND/REGION/SITE / ARFAK VOLCANICS		-0.976317	-0.976317	133.885	133.885	SAE			s_MW15-053 [23842]	BASALT [23842]				CENOZOIC [23842]				EQUIGRANULAR, FINE [23842]	VOL					WR [23842]	44.764	0.775658		16.8885				7.18	19.6148	4.6053	0.141864		0.520574	2.5651	0.0955497
[23842]	CONVERGENT MARGIN	BISMARCK ARC - NEW BRITAIN ARC / BISMARCK ARC - NEW BRITAIN ARC / ISLAND/REGION/SITE / ARFAK VOLCANICS		-1.39425	-1.39425	134.082	134.082	SAE			s_MW15-058 [23842]	DIORITE, QUARTZ [23842]				CENOZOIC [23842]				EQUIGRANULAR, FINE [23842]	PLU					WR [23842]	52.098	0.916625		17.0574				9.61	9.2929	4.83771	0.200662		0.850491	2.60958	0.206689
[23842]	CONVERGENT MARGIN	BISMARCK ARC - NEW BRITAIN ARC / BISMARCK ARC - NEW BRITAIN ARC / ISLAND/REGION/SITE / ARFAK VOLCANICS		-1.41615	-1.41615	134.206	134.206	SAE			s_MW15-060 [23842]	TRACHYTE [23842]				CENOZOIC [23842]				PORPHYRITIC, FINE/FINE [23842]	VOL					WR [23842]	50.9497	0.9073		17.8909				9.56	10.5059	4.08772	0.165911		0.616006	2.70943	0.132175
[23842]	CONVERGENT MARGIN	BISMARCK ARC - NEW BRITAIN ARC / BISMARCK ARC - NEW BRITAIN ARC / ISLAND/REGION/SITE / DORE VOLCANICS		-0.809061	-0.809061	131.28	131.28	SAE			s_MW15-008 [23842]	BASALT [23842]				CENOZOIC [23842]				PORPHYRITIC, MEDIUM/FINE [23842]	VOL					WR [23842]	51.1402	0.684543		14.9488				7.88	10.5343	8.86081	0.199606		0.179399	1.89876	0.0988862
[23842]	CONVERGENT MARGIN	BISMARCK ARC - NEW BRITAIN ARC / BISMARCK ARC - NEW BRITAIN ARC / ISLAND/REGION/SITE / DORE VOLCANICS		-0.8135	-0.8135	131.262	131.262	SAE			s_MW15-010 [23842]	BASALT [23842]				CENOZOIC [23842]				PORPHYIRITC, MEDIUM/FINE [23842]	VOL					WR [23842]	53.0701	1.13083		15.9452				10.56	8.30425	6.79064	0.16158		0.328318	1.44504	0.0794102
[23842]	CONVERGENT MARGIN	BISMARCK ARC - NEW BRITAIN ARC / BISMARCK ARC - NEW BRITAIN ARC / ISLAND/REGION/SITE / DORE VOLCANICS		-0.822519	-0.822519	131.247	131.247	SAE			s_MW15-012 [23842]	BASALT [23842]				CENOZOIC [23842]				EQUIGRANULAR, COARSE [23842]	VOL					WR [23842]	56.5757	0.910732		19.9948				5.99	8.49641	1.98347	0.0733906		1.39345	2.92842	0.470027
[23842]	CONVERGENT MARGIN	BISMARCK ARC - NEW BRITAIN ARC / BISMARCK ARC - NEW BRITAIN ARC / ISLAND/REGION/SITE / DORE VOLCANICS		-0.742833	-0.742833	131.542	131.542	SAE			s_MW15-094 [23842]	BASALT [23842]				CENOZOIC [23842]				PORPHYIRITC, MEDIUM/FINE [23842]	VOL					WR [23842]	63.6817	0.703318		16.5895				4.59	0.763756	2.35165	0.0659903		3.41508	5.56537	0.192142
[23842]	CONVERGENT MARGIN	BISMARCK ARC - NEW BRITAIN ARC / BISMARCK ARC - NEW BRITAIN ARC / ISLAND/REGION/SITE / LEMBAL DIORITE		-0.99365	-0.99365	133.886	133.886	SAE			s_MW15-050 [23842]	MONZODIORITE, QUARTZ [23842]				CENOZOIC [23842]				EQUIGRANULAR, MEDIUM [23842]	PLU					WR [23842]	50.2823	0.845245		18.4778				9.04	9.72187	4.97773	0.189842		0.292093	3.11593	0.197305
[23842]	CONVERGENT MARGIN	BISMARCK ARC - NEW BRITAIN ARC / BISMARCK ARC - NEW BRITAIN ARC / ISLAND/REGION/SITE / LEMBAL DIORITE		-0.99365	-0.99365	133.886	133.886	SAE			s_MW15-051 [23842]	MONZODIORITE, QUARTZ [23842]				CENOZOIC [23842]				EQUIGRANULAR, MEDIUM [23842]	PLU					WR [23842]	52.8408	0.207883		26.9402				1.97	11.7992	0.720559	0.032926		0.402852	4.09735	0.0882887
[23842]	CONVERGENT MARGIN	BISMARCK ARC - NEW BRITAIN ARC / BISMARCK ARC - NEW BRITAIN ARC / ISLAND/REGION/SITE / MOON VOLCANICS		-0.582319	-0.582319	132.111	132.111	SAE			s_MW15-027 [23842]	GRANITE [23842]				CENOZOIC [23842]				EQUIGRANULAR, MEDIUM [23842]	PLU					WR [23842]	79.5586	0.202392		12.0526				1.26	1.37496	0.305536	0.0279877		0.221175	4.27182	0.0285802
[23842]	CONVERGENT MARGIN	BISMARCK ARC - NEW BRITAIN ARC / BISMARCK ARC - NEW BRITAIN ARC / ISLAND/REGION/SITE / MOON VOLCANICS		-0.587719	-0.587719	132.121	132.121	SAE			s_MW15-028A [23842]	SYENOGRANITE [23842]				CENOZOIC [23842]				EQUIGRANULAR, FINE [23842]	PLU					WR [23842]	78.8741	0.0833268		12.3896				0.71	1.04642	0.14	0.0210835		0.882734	4.64981	0.0230672
[23842]	CONVERGENT MARGIN	BISMARCK ARC - NEW BRITAIN ARC / BISMARCK ARC - NEW BRITAIN ARC / ISLAND/REGION/SITE / MOON VOLCANICS		-0.585425	-0.585425	132.118	132.118	SAE			s_MW15-031 [23842]	GRANITE [23842]				CENOZOIC [23842]				EQUIGRANULAR, MEDIUM [23842]	PLU					WR [23842]	70.2066	0.442456		14.9469				3.62	3.40575	1.36517	0.0620249		0.884065	4.0304	0.105089
[23842]	CONVERGENT MARGIN	BISMARCK ARC - NEW BRITAIN ARC / BISMARCK ARC - NEW BRITAIN ARC / ISLAND/REGION/SITE / MOON VOLCANICS		-0.498169	-0.498169	132.989	132.989	SAE			s_MW15-065 [23842]	ANDESITE, BASALTIC [23842]				CENOZOIC [23842]				PORPHYRITIC, MEDIUM/FINE [23842]	VOL					WR [23842]	50.1896	0.816221		16.9929				9.55	11.3072	5.03364	0.165679		0.648605	1.99758	0.263854
[23842]	CONVERGENT MARGIN	BISMARCK ARC - NEW BRITAIN ARC / BISMARCK ARC - NEW BRITAIN ARC / ISLAND/REGION/SITE / MOON VOLCANICS		-0.548919	-0.548919	133.087	133.087	SAE			s_MW15-073 [23842]	ANDESITE [23842]				CENOZOIC [23842]				PORPHYRITIC, MEDIUM/FINE [23842]	VOL					WR [23842]	51.7858	0.881827		18.9959				9.27	8.61407	4.24367	0.208331		0.311741	3.44476	0.248355
[23842]	CONVERGENT MARGIN	BISMARCK ARC - NEW BRITAIN ARC / BISMARCK ARC - NEW BRITAIN ARC / ISLAND/REGION/SITE / MOON VOLCANICS		-0.549269	-0.549269	133.094	133.094	SAE			s_MW15-074 [23842]	DIORITE [23842]				CENOZOIC [23842]				PORPHYRITIC, MEDIUM/FINE [23842]	PLU					WR [23842]	54.2371	0.390929		10.9816				3.97	25.8912	1.54928	0.821913		0.003	0.04	0.109825
[23842]	CONVERGENT MARGIN	BISMARCK ARC - NEW BRITAIN ARC / BISMARCK ARC - NEW BRITAIN ARC / ISLAND/REGION/SITE / MOON VOLCANICS		-0.661181	-0.661181	133.255	133.255	SAE			s_MW15-078 [23842]	TONALITE [23842]				CENOZOIC [23842]				EQUIGRANULAR, FINE [23842]	PLU					WR [23842]	69.4164	0.52419		15.6359				4.21	1.96878	1.79879	0.117023		1.30117	4.01419	0.149979
[23842]	CONVERGENT MARGIN	BISMARCK ARC - NEW BRITAIN ARC / BISMARCK ARC - NEW BRITAIN ARC / ISLAND/REGION/SITE / MOON VOLCANICS		-0.462	-0.462	132.898	132.898	SAE			s_MW16-018 [23842]	ANDESITE [23842]				CENOZOIC [23842]				PORPHYRITIC, MEDIUM/VERY FINE [23842]	VOL					WR [23842]	68.8231	0.480523		15.0059				2.2	1.98302	0.963511	0.0397665		4.18018	3.83856	0.132514
[23842]	CONVERGENT MARGIN	BISMARCK ARC - NEW BRITAIN ARC / BISMARCK ARC - NEW BRITAIN ARC / ISLAND/REGION/SITE / MOON VOLCANICS		-0.469006	-0.469006	132.903	132.903	SAE			s_MW16-019 [23842]	BASALT [23842]				CENOZOIC [23842]				PORPHYRITIC/GLOMEROCRYSTIC, FINE/VERY FINE [23842]	VOL					WR [23842]	55.97	0.82		18.03				7.1	8.46	3.92	0.15		0.89	3.33	0.28
[23842]	CONVERGENT MARGIN	BISMARCK ARC - NEW BRITAIN ARC / BISMARCK ARC - NEW BRITAIN ARC / ISLAND/REGION/SITE / MOON VOLCANICS		-0.476167	-0.476167	132.905	132.905	SAE			s_MW16-021 [23842]	ANDESITE [23842]				CENOZOIC [23842]				PORPHYRITIC, FINE/VERY FINE [23842]	VOL					WR [23842]	55.8515	0.56473		21.7144				4.95	7.15261	3.04753	0.0653485		0.794479	4.35552	0.311801
[23842]	CONVERGENT MARGIN	BISMARCK ARC - NEW BRITAIN ARC / BISMARCK ARC - NEW BRITAIN ARC / ISLAND/REGION/SITE / MOON VOLCANICS		-0.476167	-0.476167	132.905	132.905	SAE			s_MW16-022 [23842]	ANDESITE [23842]				CENOZOIC [23842]				PORPHYRITIC, MEDIUM/FINE [23842]	VOL					WR [23842]	61.4298	0.584535		17.9909				4.95	4.87549	2.46565	0.0963661		2.1431	3.67258	0.278937
[23842]	CONVERGENT MARGIN	BISMARCK ARC - NEW BRITAIN ARC / BISMARCK ARC - NEW BRITAIN ARC / ISLAND/REGION/SITE / MOON VOLCANICS		-0.476167	-0.476167	132.905	132.905	SAE			s_MW16-023 [23842]	ANDESITE [23842]				CENOZOIC [23842]				PORPHYRITIC, MEDIUM/VERY FINE [23842]	VOL					WR [23842]	71.16	0.45		15.27				2.65	3.13	0.72	0.06		2.83	3.2	0.11
[23842]	CONVERGENT MARGIN	BISMARCK ARC - NEW BRITAIN ARC / BISMARCK ARC - NEW BRITAIN ARC / ISLAND/REGION/SITE / MOON VOLCANICS		-0.486117	-0.486117	132.911	132.911	SAE			s_MW16-026 [23842]	ANDESITE [23842]				CENOZOIC [23842]				PORPHYRITIC, MEDIUM/FINE [23842]	VOL					WR [23842]	68.7	0.43		16.07				2.71	1.8	0.51	0.04		6.65	2.58	0.09
[23842]	CONVERGENT MARGIN	BISMARCK ARC - NEW BRITAIN ARC / BISMARCK ARC - NEW BRITAIN ARC / ISLAND/REGION/SITE / MOON VOLCANICS		-0.493003	-0.493003	132.928	132.928	SAE			s_MW16-028 [23842]	BASALT [23842]				CENOZOIC [23842]				PORPHYRITIC, MEDIUM/FINE [23842]	VOL					WR [23842]	49.91	0.84		19.76				9.83	9.47	4.59	0.35		0.99	2.7	0.27
[23842]	CONVERGENT MARGIN	BISMARCK ARC - NEW BRITAIN ARC / BISMARCK ARC - NEW BRITAIN ARC / ISLAND/REGION/SITE / MOON VOLCANICS		-0.493003	-0.493003	132.928	132.928	SAE			s_MW16-029 [23842]	BASALT [23842]				CENOZOIC [23842]				PORPHYRITIC, MEDIUM/FINE [23842]	VOL					WR [23842]	47.745	0.93082		20.759				10	6.20876	4.31163	0.264214		5.17445	2.28336	0.286015
[23842]	CONVERGENT MARGIN	BISMARCK ARC - NEW BRITAIN ARC / BISMARCK ARC - NEW BRITAIN ARC / ISLAND/REGION/SITE / MOON VOLCANICS		-0.493003	-0.493003	132.928	132.928	SAE			s_MW16-031 [23842]	BASALT [23842]				CENOZOIC [23842]				EQUIGRANULAR, FINE [23842]	VOL					WR [23842]	49.53	0.84		18.96				10.16	5.69	3.68	0.21		7.14	2.29	0.18
[23842]	CONVERGENT MARGIN	BISMARCK ARC - NEW BRITAIN ARC / BISMARCK ARC - NEW BRITAIN ARC / ISLAND/REGION/SITE / BERANGAN ANDESITE		-0.773317	-0.773317	133.556	133.556	SAE			s_MW15-054 [23842]	ANDESITE, BASALTIC [23842]				PALEOGENE [23842]				PORPHYRITIC, FINE/FINE [23842]	VOL					WR [23842]	69.4164	0.52419		15.6359				4.21	1.96878	1.79879	0.117023		1.30117	4.01419	0.149979
[23842]	CONVERGENT MARGIN	BISMARCK ARC - NEW BRITAIN ARC / BISMARCK ARC - NEW BRITAIN ARC / NEW GUINEA / WANDAMEN BASEMENT		-0.8	-0.8	133	133	SAE			s_IELT000H [23842]	GNEISS, GRANITE [23842]									MET					WR [23842]	75.73	0.2		13.63				1.5	1.88	0.32	0.02		2.37	4.07	0.03
[23842]	CONVERGENT MARGIN	BISMARCK ARC - NEW BRITAIN ARC / BISMARCK ARC - NEW BRITAIN ARC / NEW GUINEA / WANDAMEN BASEMENT		-0.8	-0.8	133	133	SAE			s_LW13-96A [23842]	SCHIST [23842]				PALEOGENE [23842]					MET					WR [23842]	76.5066	0.516047		9.97692				3.45	3.07605	2.53976	0.07083		2.25644	0.516047	0.14166
[23842]	CONVERGENT MARGIN	BISMARCK ARC - NEW BRITAIN ARC / BISMARCK ARC - NEW BRITAIN ARC / NEW GUINEA / WANDAMEN BASEMENT		-0.8	-0.8	133	133	SAE			s_LW13-98 [23842]	GNEISS [23842]				PALEOGENE [23842]					MET					WR [23842]	70.0681	0.513651		15.5002				3.64	4.60272	1.25895	0.0402864		1.73231	1.99418	0
[23842]	CONVERGENT MARGIN	BISMARCK ARC - NEW BRITAIN ARC / BISMARCK ARC - NEW BRITAIN ARC / NEW GUINEA / WANDAMEN BASEMENT		-0.8	-0.8	133	133	SAE			s_LW13-111B [23842]	SCHIST [23842]				PALEOGENE [23842]					MET					WR [23842]	70.7848	0.376407		15.7887				2.5	2.32965	0.996969	0.0508658		1.52597	5.0764	0.142424
[23842]	CONVERGENT MARGIN	BISMARCK ARC - NEW BRITAIN ARC / BISMARCK ARC - NEW BRITAIN ARC / NEW GUINEA / WANDAMEN BASEMENT		-0.8	-0.8	133	133	SAE			s_BH14-LW11 [23842]	SCHIST [23842]				PALEOGENE [23842]					MET					WR [23842]	66.5506	0.668443		16.5997				3.98	4.39552	1.54957	0.0708955		2.74467	2.53198	0.212687
[23842]	CONVERGENT MARGIN	BISMARCK ARC - NEW BRITAIN ARC / BISMARCK ARC - NEW BRITAIN ARC / NEW GUINEA / WANDAMEN BASEMENT		-0.8	-0.8	133	133	SAE			s_BH14-LW15b [23842]	GNEISS [23842]				PALEOGENE [23842]					MET					WR [23842]	73.02	0.313391		14.6283				2.02	2.4768	0.49536	0.0404375		4.01342	2.40603	0.131422
[23842]	CONVERGENT MARGIN	BISMARCK ARC - NEW BRITAIN ARC / BISMARCK ARC - NEW BRITAIN ARC / NEW GUINEA / WANDAMEN BASEMENT		-0.8	-0.8	133	133	SAE			s_BH14-LW15c [23842]	GNEISS [23842]				PALEOGENE [23842]					MET					WR [23842]	72.9831	0.36295		14.2256				2.15	1.88532	0.494015	0.0403277		5.23252	1.94581	0.0907374
[23842]	CONVERGENT MARGIN	BISMARCK ARC - NEW BRITAIN ARC / BISMARCK ARC - NEW BRITAIN ARC / NEW GUINEA / WANDAMEN BASEMENT		-0.8	-0.8	133	133	SAE			s_BH14-LW17 [23842]	GNEISS [23842]				PALEOGENE [23842]					MET					WR [23842]	75.3293	0.0602473		15.102				0.6	2.56051	0.0602473	0.0200824		1.46602	4.59888	0.0100412
[7052]	CONVERGENT MARGIN	BISMARCK ARC - NEW BRITAIN ARC / BISMARCK ARC - NEW BRITAIN ARC / NEW BRITAIN		-5.5	-5.5	150.5	150.5	SAE			s_IA-5 [7052]	BASALT [7052]									VOL					WR [7052]	49.2
[7052]	CONVERGENT MARGIN	BISMARCK ARC - NEW BRITAIN ARC / BISMARCK ARC - NEW BRITAIN ARC / NEW BRITAIN		-5.5	-5.5	150.5	150.5	SAE			s_IA-9 [7052]	BASALT [7052]									VOL					WR [7052]	49.9
[2263][2758][3745]	CONVERGENT MARGIN	BISMARCK ARC - NEW BRITAIN ARC / BISMARCK ARC - NEW BRITAIN ARC / NEW GUINEA / DABI	CAPE VOGEL PENINSULA	-9.8	-9.8	149.9	149.9	SAE			s_38.2B [2263]	BONINITE [2263]								VESICULAR [3745]	VOL					WR [2263]	56.78	0.26		8.75		1.54	7.26		4.84	13.92	0.18		0.35	1.01	0.05	2.64	3.88	0.88		0
[2763][2758]	CONVERGENT MARGIN	BISMARCK ARC - NEW BRITAIN ARC / BISMARCK ARC - NEW BRITAIN ARC / NEW GUINEA / DABI	CAPE VOGEL PENINSULA	-9.8	-9.8	149.9	149.9	SAE			s_46.2 [2763]	BONINITE [2763]									VOL					WR [2763]	55.62	0.48		9.95		2.17	6.74		5.38	11.78	0.18		0.46	1.28	0.09	3.35	3.73	1.66
[7266]	CONVERGENT MARGIN	BISMARCK ARC - NEW BRITAIN ARC / TABAR-LIHIR-TANGA-FENI ISLAND CHAIN / LIHIR / LONDOLOVIT	STRATOVOLCANO	-3	-3.25	152.43	152.67	SAQ			s_1 [7266]	NOT GIVEN [7266]									VOL					WR [7266]	48.33	0.72		9.29				9.52	15.45	11.13	0.2		0.86	1.72	0.36
[7266]	CONVERGENT MARGIN	BISMARCK ARC - NEW BRITAIN ARC / TABAR-LIHIR-TANGA-FENI ISLAND CHAIN / LIHIR / HUNIHO	STRATOVOLCANO	-3	-3.25	152.43	152.67	SAQ			s_2 [7266]	NOT GIVEN [7266]									VOL					WR [7266]	48.59	0.59		7.84				7.76	17.67	12.76	0.17		0.29	1.28	0.26
[7266]	CONVERGENT MARGIN	BISMARCK ARC - NEW BRITAIN ARC / TABAR-LIHIR-TANGA-FENI ISLAND CHAIN / LIHIR / LONDOLOVIT	STRATOVOLCANO	-3	-3.25	152.43	152.67	SAQ			s_3 [7266]	TRACHYBASALT [7266]									VOL					WR [7266]	48.73	1.08		16.43				10.49	10.17	5.2	0.22		1.97	2.7	0.32
[7266]	CONVERGENT MARGIN	BISMARCK ARC - NEW BRITAIN ARC / TABAR-LIHIR-TANGA-FENI ISLAND CHAIN / LIHIR / LONDOLOVIT	STRATOVOLCANO	-3	-3.25	152.43	152.67	SAQ			s_4 [7266]	MONZODIORITE [7266]									PLU					WR [7266]	51.12	1.01		17.08				9.46	8.93	4.55	0.2		2.75	3.02	0.36
[7266]	CONVERGENT MARGIN	BISMARCK ARC - NEW BRITAIN ARC / TABAR-LIHIR-TANGA-FENI ISLAND CHAIN / LIHIR / HUNIHO	STRATOVOLCANO	-3	-3.25	152.43	152.67	SAQ			s_5 [7266]	MONZODIORITE [7266]									PLU					WR [7266]	49.08	1.1		17.67				9.29	9.05	3.94	0.21		1.47	3.37	0.43
[7266]	CONVERGENT MARGIN	BISMARCK ARC - NEW BRITAIN ARC / TABAR-LIHIR-TANGA-FENI ISLAND CHAIN / LIHIR / HUNIHO	STRATOVOLCANO	-3	-3.25	152.43	152.67	SAQ			s_6 [7266]	NOT GIVEN [7266]									VOL					WR [7266]	45.77	0.62		6.72				8.51	16.22	15.3	0.19		0.45	0.71	0.22
[7266]	CONVERGENT MARGIN	BISMARCK ARC - NEW BRITAIN ARC / TABAR-LIHIR-TANGA-FENI ISLAND CHAIN / LIHIR / HUNIHO	STRATOVOLCANO	-3	-3.25	152.43	152.67	SAQ			s_7 [7266]	MONZODIORITE [7266]									PLU					WR [7266]	49.57	1.07		16.48				8.91	9.73	4.23	0.18		1.88	3.76	0.35
[7266]	CONVERGENT MARGIN	BISMARCK ARC - NEW BRITAIN ARC / TABAR-LIHIR-TANGA-FENI ISLAND CHAIN / LIHIR / HUNIHO	STRATOVOLCANO	-3	-3.25	152.43	152.67	SAQ			s_8 [7266]	LATITE [7266]									VOL					WR [7266]	51.3	0.97		17.12				8.28	8.05	3.9	0.22		2.1	3.96	0.42
[7266]	CONVERGENT MARGIN	BISMARCK ARC - NEW BRITAIN ARC / TABAR-LIHIR-TANGA-FENI ISLAND CHAIN / LIHIR / HUNIHO	STRATOVOLCANO	-3	-3.25	152.43	152.67	SAQ			s_9 [7266]	TRACHYANDESITE [7266]									VOL					WR [7266]	52.01	0.94		18.43				8.21	7.27	3.17	0.22		3.5	3.84	0.42
[7266]	CONVERGENT MARGIN	BISMARCK ARC - NEW BRITAIN ARC / TABAR-LIHIR-TANGA-FENI ISLAND CHAIN / LIHIR / HUNIHO	STRATOVOLCANO	-3	-3.25	152.43	152.67	SAQ			s_10 [7266]	TRACHYBASALT [7266]									VOL					WR [7266]	48.76	1.11		15.91				9.35	8.91	4.45	0.16		3.2	2.56	0.43
[7266]	CONVERGENT MARGIN	BISMARCK ARC - NEW BRITAIN ARC / TABAR-LIHIR-TANGA-FENI ISLAND CHAIN / LIHIR / HUNIHO	STRATOVOLCANO	-3	-3.25	152.43	152.67	SAQ			s_11 [7266]	LATITE [7266]									VOL					WR [7266]	54.97	0.75		19.27				5.95	5.97	2.36	0.12		3.83	4.49	0.28
[7266]	CONVERGENT MARGIN	BISMARCK ARC - NEW BRITAIN ARC / TABAR-LIHIR-TANGA-FENI ISLAND CHAIN / LIHIR / HUNIHO	STRATOVOLCANO	-3	-3.25	152.43	152.67	SAQ			s_12 [7266]	TRACHYANDESITE [7266]									VOL					WR [7266]	51.24	0.87		16.79				8.22	6.53	3.13	0.21		4.68	3.16	0.46
[7266]	CONVERGENT MARGIN	BISMARCK ARC - NEW BRITAIN ARC / TABAR-LIHIR-TANGA-FENI ISLAND CHAIN / LIHIR / HUNIHO	STRATOVOLCANO	-3	-3.25	152.43	152.67	SAQ			s_13 [7266]	TRACHYANDESITE [7266]									VOL					WR [7266]	51.51	0.9		17.41				8.46	8.81	3.06	0.22		2.56	3.78	0.4
[7266]	CONVERGENT MARGIN	BISMARCK ARC - NEW BRITAIN ARC / TABAR-LIHIR-TANGA-FENI ISLAND CHAIN / LIHIR / HUNIHO	STRATOVOLCANO	-3	-3.25	152.43	152.67	SAQ			s_14 [7266]	TRACHYBASALT [7266]									VOL					WR [7266]	48.51	1.08		15.56				10.19	11.14	5.65	0.21		1.87	2.66	0.39
[7266]	CONVERGENT MARGIN	BISMARCK ARC - NEW BRITAIN ARC / TABAR-LIHIR-TANGA-FENI ISLAND CHAIN / LIHIR / LUISE	STRATOVOLCANO	-3	-3.25	152.43	152.67	SAQ			s_15 [7266]	MONZODIORITE [7266]									PLU					WR [7266]	51.78	0.89		17.01				8.22	8.36	3.58	0.2		3.26	3.6	0.37
[7266]	CONVERGENT MARGIN	BISMARCK ARC - NEW BRITAIN ARC / TABAR-LIHIR-TANGA-FENI ISLAND CHAIN / LIHIR / LUISE	STRATOVOLCANO	-3	-3.25	152.43	152.67	SAQ			s_16 [7266]	TRACHYANDESITE [7266]									VOL					WR [7266]	49.7	0.94		20.77				6.28	3.07	1.4	0.13		3.77	3.65	0.49
[7266]	CONVERGENT MARGIN	BISMARCK ARC - NEW BRITAIN ARC / TABAR-LIHIR-TANGA-FENI ISLAND CHAIN / LIHIR / LUISE	STRATOVOLCANO	-3	-3.25	152.43	152.67	SAQ			s_17 [7266]	MONZODIORITE [7266]									PLU					WR [7266]	51.5	0.92		17.05				8.77	7.4	3.78	0.21		3.09	3.22	0.39
[7266]	CONVERGENT MARGIN	BISMARCK ARC - NEW BRITAIN ARC / TABAR-LIHIR-TANGA-FENI ISLAND CHAIN / LIHIR / LUISE	STRATOVOLCANO	-3	-3.25	152.43	152.67	SAQ			s_18 [7266]	MONZODIORITE [7266]									PLU					WR [7266]	52.86	0.87		16.97				8.1	8.05	3.84	0.2		3.28	3.69	0.34
[7266]	CONVERGENT MARGIN	BISMARCK ARC - NEW BRITAIN ARC / TABAR-LIHIR-TANGA-FENI ISLAND CHAIN / LIHIR / LUISE	STRATOVOLCANO	-3	-3.25	152.43	152.67	SAQ			s_19 [7266]	NOT GIVEN [7266]									VOL					WR [7266]	49.71	0.89		12.88				10.36	11.83	7.33	0.22		1.63	2.63	0.47
[7266]	CONVERGENT MARGIN	BISMARCK ARC - NEW BRITAIN ARC / TABAR-LIHIR-TANGA-FENI ISLAND CHAIN / LIHIR / LUISE	STRATOVOLCANO	-3	-3.25	152.43	152.67	SAQ			s_20 [7266]	TRACHYANDESITE [7266]									VOL					WR [7266]	52.39	0.92		18.7				7.86	7.01	2.42	0.21		3.68	3.64	0.38
[7266]	CONVERGENT MARGIN	BISMARCK ARC - NEW BRITAIN ARC / TABAR-LIHIR-TANGA-FENI ISLAND CHAIN / LIHIR / LUISE	STRATOVOLCANO	-3	-3.25	152.43	152.67	SAQ			s_21 [7266]	TRACHYBASALT [7266]									VOL					WR [7266]	46.8	0.99		13.92				11.16	12.23	6.07	0.21		1.43	2.43	0.53
[7266]	CONVERGENT MARGIN	BISMARCK ARC - NEW BRITAIN ARC / TABAR-LIHIR-TANGA-FENI ISLAND CHAIN / LIHIR / LUISE	STRATOVOLCANO	-3	-3.25	152.43	152.67	SAQ			s_22 [7266]	PHONOLITE [7266]									VOL					WR [7266]	52.11	0.68		18.6				5.95	7.02	2.5	0.19		4.47	4.58	0.33
[7266]	CONVERGENT MARGIN	BISMARCK ARC - NEW BRITAIN ARC / TABAR-LIHIR-TANGA-FENI ISLAND CHAIN / LIHIR / WURTOL	STRATOVOLCANO	-3	-3.25	152.43	152.67	SAQ			s_23 [7266]	MONZODIORITE [7266]									PLU					WR [7266]	53.21	0.86		18.4				6.53	0.98	3.29	0.08		4.33	5.97	0.34
[7266]	CONVERGENT MARGIN	BISMARCK ARC - NEW BRITAIN ARC / TABAR-LIHIR-TANGA-FENI ISLAND CHAIN / LIHIR / WURTOL	STRATOVOLCANO	-3	-3.25	152.43	152.67	SAQ			s_24 [7266]	TRACHYBASALT [7266]									VOL					WR [7266]	49.91	0.95		16.63				9.52	9.57	4.88	0.29		2.52	3.01	0.35
[7266]	CONVERGENT MARGIN	BISMARCK ARC - NEW BRITAIN ARC / TABAR-LIHIR-TANGA-FENI ISLAND CHAIN / LIHIR / WURTOL	STRATOVOLCANO	-3	-3.25	152.43	152.67	SAQ			s_25 [7266]	TRACHYANDESITE [7266]									VOL					WR [7266]	50.16	0.87		16.73				8.13	5.87	3.87	0.2		5.11	3.14	0.44
[5512]	CONVERGENT MARGIN	BISMARCK ARC - NEW BRITAIN ARC / BISMARCK ARC - NEW BRITAIN ARC / NEW GUINEA	SOUTHEASTERN PAPUA, BASADIDI RIVER	-10.53	-10.53	150.3	150.3	SAE			s_2109 [5512]	PYROXENITE [5512]									PLU					WR [5512]	42.4	1.39		6.25		6.95	6.7		16.7	15	0.23		1.76	0.42	1.28		0.32	0.16		0.1
[5512]	CONVERGENT MARGIN	BISMARCK ARC - NEW BRITAIN ARC / BISMARCK ARC - NEW BRITAIN ARC / NEW GUINEA	SOUTHEASTERN PAPUA, WAMIRA RIVER	-10.2	-10.2	150.02	150.02	SAE			s_3096 [5512]	PYROXENITE [5512]									PLU					WR [5512]	44.5	1.27		8.1		3.8	6.25		15.6	13.6	0.2		3.4	0.54	1.56		0.46	0.16		0.1
[5512]	CONVERGENT MARGIN	BISMARCK ARC - NEW BRITAIN ARC / BISMARCK ARC - NEW BRITAIN ARC / NEW GUINEA	SOUTHEASTERN PAPUA, BASADIDI RIVER	-10.53	-10.53	150.3	150.3	SAE			s_2107 [5512]	PYROXENITE [5512]									PLU					WR [5512]	44.7	0.77		3.4		7.75	6.9		18.6	15.4	0.24		0.35	0.39	0.09		0.34	0.28		0.2
[5512]	CONVERGENT MARGIN	BISMARCK ARC - NEW BRITAIN ARC / BISMARCK ARC - NEW BRITAIN ARC / NEW GUINEA	SOUTHEASTERN PAPUA, MIDDLE REACHES WATUTI RIVER	-10.52	-10.52	150.27	150.27	SAE			s_5012 [5512]	GABBRO [5512]									PLU					WR [5512]	40.9	1.03		16.2		8.75	5.75		16.5	7.75	0.15		0.81	0.87	0.3		1.2	0.2		0.3
[5512]	CONVERGENT MARGIN	BISMARCK ARC - NEW BRITAIN ARC / BISMARCK ARC - NEW BRITAIN ARC / NEW GUINEA	SOUTHEASTERN PAPUA, BASADIDI RIVER	-10.53	-10.53	150.3	150.3	SAE			s_2104 [5512]	BASALT [5512]									VOL					WR [5512]	43.6	1.11		12.1		9.75	6.55		13.9	8.1	0.19		0.9	1.62	0.54		1.11	0.11		0.2
[5512]	CONVERGENT MARGIN	BISMARCK ARC - NEW BRITAIN ARC / BISMARCK ARC - NEW BRITAIN ARC / NEW GUINEA	SOUTHEASTERN PAPUA, ULO ULO MINE	-10.45	-10.45	150.33	150.33	SAE			s_5002 [5512]	GABBRO [5512]									PLU					WR [5512]	45.3	1.02		9.7		6.65	6.6		15.8	11.5	0.21		1.39	1.14	0.32		0.44	0.16		0.1
[5512]	CONVERGENT MARGIN	BISMARCK ARC - NEW BRITAIN ARC / BISMARCK ARC - NEW BRITAIN ARC / NEW GUINEA	SOUTHEASTERN PAPUA, LOWER REACHES GABAHUSUHUSU RIVER	-10.43	-10.43	150.42	150.42	SAE			s_2222 [5512]	GABBRO [5512]									PLU					WR [5512]	46.2	0.81		14.9		4.15	6.3		13	8.8	0.12		1.88	2.8	0.94		0.62	0.12		0.07
[5512]	CONVERGENT MARGIN	BISMARCK ARC - NEW BRITAIN ARC / BISMARCK ARC - NEW BRITAIN ARC / NEW GUINEA	SOUTHEASTERN PAPUA, WATUTI RIVER	-10.52	-10.52	150.27	150.27	SAE			s_4282B [5512]	GABBRO [5512]									PLU					WR [5512]	50.5	0.8		17.5		4.75	4.25		3.95	8.4	0.15		3.3	3.85	0.6		1.38	0.2		0.2
[5512]	CONVERGENT MARGIN	BISMARCK ARC - NEW BRITAIN ARC / BISMARCK ARC - NEW BRITAIN ARC / NEW GUINEA	SOUTHEASTERN PAPUA, WAMIRA RIVER	-10.2	-10.2	150.02	150.02	SAE			s_3094 [5512]	GABBRO [5512]									PLU					WR [5512]	52.6	0.58		17.9		4.4	3.5		8.15	2.85	0.15		4.05	3.3	0.3		1.79	0.17		0.2
[5512]	CONVERGENT MARGIN	BISMARCK ARC - NEW BRITAIN ARC / BISMARCK ARC - NEW BRITAIN ARC / NEW GUINEA	SOUTHEASTERN PAPUA, WESTERN TRIBUTARY WATUTI RIVER	-10.52	-10.52	150.2	150.2	SAE			s_4307 [5512]	MONZONITE [5512]									PLU					WR [5512]	53.7	0.57		18.2		3.05	3.6		2.7	7.3	0.15		4.6	3.9	0.41		0.9	0.38		0.2
[5512]	CONVERGENT MARGIN	BISMARCK ARC - NEW BRITAIN ARC / BISMARCK ARC - NEW BRITAIN ARC / NEW GUINEA	SOUTHEASTERN PAPUA, MIDDLE REACHES IMUDAT RIVER	-10.23	-10.23	149.47	149.47	SAE			s_3292A [5512]	MONZONITE [5512]									PLU					WR [5512]	54.9	0.73		14.8		4.05	3.95		5.35	7.2	0.14		3.5	3.25	0.52		1.05	0.27		0.03
[5512]	CONVERGENT MARGIN	BISMARCK ARC - NEW BRITAIN ARC / BISMARCK ARC - NEW BRITAIN ARC / NEW GUINEA	SOUTHEASTERN PAPUA, IMUDAT RIVER	-10.22	-10.22	149.47	149.47	SAE			s_2310 [5512]	MONZONITE [5512]									PLU					WR [5512]	55	0.81		15.3		4.5	3.95		7.2	3.95	0.14		4.31	3.15	0.34		1.15	0.21		0.03
[5512]	CONVERGENT MARGIN	BISMARCK ARC - NEW BRITAIN ARC / BISMARCK ARC - NEW BRITAIN ARC / NEW GUINEA	SOUTHEASTERN PAPUA, IMUDAT RIVER	-10.22	-10.22	149.47	149.47	SAE			s_3133 [5512]	MONZONITE [5512]									PLU					WR [5512]	55.9	0.67		15.7		4.95	2.85		3.3	6.6	0.15		4.9	3.8	0.51		0.29	0.19		0.3
[5512]	CONVERGENT MARGIN	BISMARCK ARC - NEW BRITAIN ARC / BISMARCK ARC - NEW BRITAIN ARC / NEW GUINEA	SOUTHEASTERN PAPUA, MIDDLE REACHES IMUDAT RIVER	-10.23	-10.23	149.47	149.47	SAE			s_2292 [5512]	LATITE [5512]									VOL					WR [5512]	57.8	0.51		15.5		3.75	1.95		5.15	2.5	0.11		3.65	3.1	0.02		4.4	1.68		0.1
[5512]	CONVERGENT MARGIN	BISMARCK ARC - NEW BRITAIN ARC / BISMARCK ARC - NEW BRITAIN ARC / NEW GUINEA	SOUTHEASTERN PAPUA, GABAHUSUHUSU RIVER	-10.45	-10.45	150.42	150.42	SAE			s_2225 [5512]	MONZONITE [5512]									PLU					WR [5512]	58.1	0.58		17.8		3.2	2.1		5.3	2.9	0.2		3.5	4.8	0.8		0.1	0.12		0.05
[5512]	CONVERGENT MARGIN	BISMARCK ARC - NEW BRITAIN ARC / BISMARCK ARC - NEW BRITAIN ARC / NEW GUINEA	SOUTHEASTERN PAPUA, LOWER REACHES GABAHUSUHUSU RIVER	-10.43	-10.43	150.42	150.42	SAE			s_2218 [5512]	MONZONITE [5512]									PLU					WR [5512]	59.5	0.45		17.2		1.95	2.55		4.8	2.8	0.08		4.8	5	0.4		0.25	0.09		0.07
[5512]	CONVERGENT MARGIN	BISMARCK ARC - NEW BRITAIN ARC / BISMARCK ARC - NEW BRITAIN ARC / NEW GUINEA	SOUTHEASTERN PAPUA, GABAHUSUHUSU RIVER	-10.45	-10.45	150.42	150.42	SAE			s_2221 [5512]	SYENITE [5512]									PLU					WR [5512]	60.41	0.52		15.22				4.39	4.93	3.38	0.09		5.76	4.25	0.61
[5512]	CONVERGENT MARGIN	BISMARCK ARC - NEW BRITAIN ARC / BISMARCK ARC - NEW BRITAIN ARC / NEW GUINEA	SOUTHEASTERN PAPUA, GABAHUSUHUSU RIVER	-10.45	-10.45	150.42	150.42	SAE			s_2226 [5512]	SYENITE [5512]									PLU					WR [5512]	64.2	0.25		17.3		0.85	1.5		1.4	0.95	0.03		5.55	7.25	0.1		0.2	1.14		0.03
[5512]	CONVERGENT MARGIN	BISMARCK ARC - NEW BRITAIN ARC / BISMARCK ARC - NEW BRITAIN ARC / NEW GUINEA	SOUTHEASTERN PAPUA, MIDDLE REACHES WATUTI RIVER	-10.52	-10.52	150.27	150.27	SAE			s_4322 [5512]	GABBRO [5512]									PLU					WR [5512]	45.2	1.02		14.6		6.85	6.3		9.35	6.2	0.22		4.55	2.35	0.14		2.38	0.24		0.3
[5512]	CONVERGENT MARGIN	BISMARCK ARC - NEW BRITAIN ARC / BISMARCK ARC - NEW BRITAIN ARC / NEW GUINEA	SOUTHEASTERN PAPUA, MIDDLE REACHES WATUTI RIVER	-10.53	-10.53	150.27	150.27	SAE			s_5024 [5512]	GABBRO [5512]									PLU					WR [5512]	46.3	1.08		18.2		4.25	5.35		8.55	4.75	0.14		2.9	3.25	0.08		4.05	0.35		0.8
[5512]	CONVERGENT MARGIN	BISMARCK ARC - NEW BRITAIN ARC / BISMARCK ARC - NEW BRITAIN ARC / NEW GUINEA	SOUTHEASTERN PAPUA, MIDDLE REACHES MASE RIVER	-10.15	-10.15	149.88	149.88	SAE			s_5089 [5512]	TRACHYBASALT [5512]									VOL					WR [5512]	49.2	0.67		15.5		2.9	4.55		7.5	3.95	0.15		7.2	3.35	0.1		1.69	0.15		2.8
[5512]	CONVERGENT MARGIN	BISMARCK ARC - NEW BRITAIN ARC / BISMARCK ARC - NEW BRITAIN ARC / NEW GUINEA	SOUTHEASTERN PAPUA, WAMIRA RIVER	-10.2	-10.2	150.02	150.02	SAE			s_3092 [5512]	PORPHYRY, SANIDINE [5512]									VEIN					WR [5512]	51.4	0.41		20		1.82	1.7		5.6	0.48	0.17		8.35	3.9	0.05		3.25	0.24		2.6
[5512]	CONVERGENT MARGIN	BISMARCK ARC - NEW BRITAIN ARC / BISMARCK ARC - NEW BRITAIN ARC / NEW GUINEA	SOUTHEASTERN PAPUA, UPPER REACHES WEGULANI RIVER	-10.33	-10.33	150.02	150.02	SAE			s_2234 [5512]	PORPHYRY, SANIDINE [5512]									VEIN					WR [5512]	53.3	0.42		18.8		2.95	1.81		6	0.86	0.19		7.35	3.4	0.09		4.2	0.15		0.5
[5512]	CONVERGENT MARGIN	BISMARCK ARC - NEW BRITAIN ARC / BISMARCK ARC - NEW BRITAIN ARC / NEW GUINEA	SOUTHEASTERN PAPUA, MIDDLE REACHES MASE RIVER	-10.15	-10.15	149.88	149.88	SAE			s_5085 [5512]	MONZONITE [5512]								PORPHYRITIC [5512]	PLU					WR [5512]	53.5	0.58		17.88				5.84	6.73	2.33	0.81		9.32	2.25	0.49
[5512]	CONVERGENT MARGIN	BISMARCK ARC - NEW BRITAIN ARC / BISMARCK ARC - NEW BRITAIN ARC / NEW GUINEA	SOUTHEASTERN PAPUA, MIDDLE REACHES MASE RIVER	-10.12	-10.12	149.88	149.88	SAE			s_5097 [5512]	MONZONITE [5512]								PORPHYRITIC [5512]	PLU					WR [5512]	53.9	0.33		19.1		2.35	1.36		4.15	0.85	0.14		10.5	2.2	0.09		2.65	0.51		1.3
[5512]	CONVERGENT MARGIN	BISMARCK ARC - NEW BRITAIN ARC / BISMARCK ARC - NEW BRITAIN ARC / NEW GUINEA	SOUTHEASTERN PAPUA, WEGULANI RIVER	-10.28	-10.28	150.03	150.03	SAE			s_5045A [5512]	PORPHYRY, SANIDINE [5512]									VEIN					WR [5512]	57.56	0.27		20.91				2.72	5.1	0.68	0.15		7.92	4.92	0.07
[5512]	CONVERGENT MARGIN	BISMARCK ARC - NEW BRITAIN ARC / BISMARCK ARC - NEW BRITAIN ARC / NEW GUINEA	SOUTHEASTERN PAPUA, SOUTH SIDE GOODENOUGH BAY	-10.07	-10.07	149.9	149.9	SAE			s_3291A [5512]	SYENITE [5512]									PLU					WR [5512]	59.7	0.28		19.7		1.24	0.78		2.2	0.29	0.06		10.9	2.5	0.04		1.37	0.13		0.05
[24314]	CONVERGENT MARGIN	BISMARCK ARC - NEW BRITAIN ARC / BISMARCK ARC - NEW BRITAIN ARC / NEW BRITAIN / TAVUVUR		-4.2	-4.2	152	152	SAE			s_RBL14-3 [24314]	ANDESITE [24314]							2014		VOL					WR [24314]	56.68	0.887		16.27				7.29	8.02	4.02	0.168		2.01	3.52	0.27
[24314]	CONVERGENT MARGIN	BISMARCK ARC - NEW BRITAIN ARC / BISMARCK ARC - NEW BRITAIN ARC / NEW BRITAIN / VULCAN		-4.27	-4.27	152.17	152.17	SAE			s_RBL12- 8B [24314]	ANDESITE [24314]							1937		VOL					WR [24314]	63.94	0.883		15.48				5.84	4.48	1.69	0.16		2.61	4.49	0.36
[24314]	CONVERGENT MARGIN	BISMARCK ARC - NEW BRITAIN ARC / BISMARCK ARC - NEW BRITAIN ARC / NEW BRITAIN / VULCAN		-4.27	-4.27	152.17	152.17	SAE			s_RBL12- 10 [24314]	ANDESITE [24314]							1878		VOL					WR [24314]	62.95	0.895		15.35				6.06	4.77	1.88	0.166		2.46	4.58	0.38
[24314]	CONVERGENT MARGIN	BISMARCK ARC - NEW BRITAIN ARC / BISMARCK ARC - NEW BRITAIN ARC / NEW BRITAIN / VULCAN		-4.27	-4.27	152.17	152.17	SAE			s_RBL12- 12 [24314]	ANDESITE [24314]									VOL					WR [24314]	62.37	0.4		15.67		6.65	1.86		4.59	4.66	99.793		0.906	2.52	0.167
[24314]	CONVERGENT MARGIN	BISMARCK ARC - NEW BRITAIN ARC / BISMARCK ARC - NEW BRITAIN ARC / NEW BRITAIN / TAVUVUR		-4.2	-4.2	152	152	SAE			s_RBL 13-0626 [24314]	ANDESITE [24314]							2013		VOL					WR [24314]	63.05	0.888		15.65				6.21	5.1	2.18	0.168		2.34	4.28	0.33
[24314]	CONVERGENT MARGIN	BISMARCK ARC - NEW BRITAIN ARC / BISMARCK ARC - NEW BRITAIN ARC / NEW BRITAIN / TAVUVUR		-4.2	-4.2	152	152	SAE			s_RBL 13-0704 [24314]	ANDESITE [24314]							2013		VOL					WR [24314]	62.43	0.911		16.16				6.3	5.2	2.23	0.165		2.36	4.31	0.35
[24314]	CONVERGENT MARGIN	BISMARCK ARC - NEW BRITAIN ARC / BISMARCK ARC - NEW BRITAIN ARC / NEW BRITAIN / TAVUVUR		-4.2	-4.2	152	152	SAE			s_RBL14-1 [24314]	ANDESITE [24314]							2014		VOL					WR [24314]	60.94	0.939		15.89				6.19	5.1	2.02	0.167		2.37	4.36	0.33
[24314]	CONVERGENT MARGIN	BISMARCK ARC - NEW BRITAIN ARC / BISMARCK ARC - NEW BRITAIN ARC / NEW BRITAIN / TAVUVUR		-4.2	-4.2	152	152	SAE			s_RBL14-2 [24314]	ANDESITE [24314]							2014		VOL					WR [24314]	63.95	0.865		15.66				5.7	4.64	1.78	0.158		2.63	4.57	0.32
[24314]	CONVERGENT MARGIN	BISMARCK ARC - NEW BRITAIN ARC / BISMARCK ARC - NEW BRITAIN ARC / NEW BRITAIN / TAVUVUR		-4.2	-4.2	152	152	SAE			s_RBL14-4A [24314]	ANDESITE [24314]							2014		VOL					WR [24314]	62.93	0.852		15.6				5.73	4.78	1.79	0.158		2.52	4.48	0.32
[24314]	CONVERGENT MARGIN	BISMARCK ARC - NEW BRITAIN ARC / BISMARCK ARC - NEW BRITAIN ARC / NEW BRITAIN / TAVUVUR		-4.2	-4.2	152	152	SAE			s_RBL14-4B [24314]	ANDESITE [24314]							2014		VOL					WR [24314]	62.34	0.873		15.14				5.86	4.72	1.77	0.156		2.44	4.22	0.32
[24314]	CONVERGENT MARGIN	BISMARCK ARC - NEW BRITAIN ARC / BISMARCK ARC - NEW BRITAIN ARC / NEW BRITAIN / TAVUVUR		-4.2	-4.2	152	152	SAE			s_RBL14-4C-BI [24314]	ANDESITE [24314]							2014		VOL					WR [24314]	60.14	0.832		15.63				6.81	6.87	3.5	0.159		2.03	3.97	0.27
[24314]	CONVERGENT MARGIN	BISMARCK ARC - NEW BRITAIN ARC / BISMARCK ARC - NEW BRITAIN ARC / NEW BRITAIN / TAVUVUR		-4.2	-4.2	152	152	SAE			s_RBL14-4C-WH [24314]	ANDESITE [24314]							2014		VOL					WR [24314]	62.52	0.873		15.11				6.33	4.78	1.82	0.162		2.44	4.22	0.32
[24314]	CONVERGENT MARGIN	BISMARCK ARC - NEW BRITAIN ARC / BISMARCK ARC - NEW BRITAIN ARC / NEW BRITAIN / TAVUVUR		-4.2	-4.2	152	152	SAE			s_RBL14-5 [24314]	ANDESITE [24314]							2014		VOL					WR [24314]	57.57	0.869		16				7.32	7.39	3.28	0.165		1.83	3.67	0.28
[24314]	CONVERGENT MARGIN	BISMARCK ARC - NEW BRITAIN ARC / BISMARCK ARC - NEW BRITAIN ARC / NEW BRITAIN / TAVUVUR		-4.2	-4.2	152	152	SAE			s_RBL14-6 [24314]	ANDESITE [24314]							2014		VOL					WR [24314]	55.52	0.844		14.79				6.59	6.11	2.51	0.147		1.92	3.6	0.29
[24314]	CONVERGENT MARGIN	BISMARCK ARC - NEW BRITAIN ARC / BISMARCK ARC - NEW BRITAIN ARC / NEW BRITAIN / TAVUVUR		-4.2	-4.2	152	152	SAE			s_RBL14-7 [24314]	ANDESITE [24314]							2014		VOL					WR [24314]	58.29	0.874		16.4				7.25	7.65	3.84	0.164		1.76	3.67	0.26
[24314]	CONVERGENT MARGIN	BISMARCK ARC - NEW BRITAIN ARC / BISMARCK ARC - NEW BRITAIN ARC / NEW BRITAIN / TAVUVUR		-4.2	-4.2	152	152	SAE			s_RBL14-8 [24314]	ANDESITE [24314]							2014		VOL					WR [24314]	57.28	0.881		15.69				7.42	8.04	3.81	0.168		1.75	3.69	0.27
[24314]	CONVERGENT MARGIN	BISMARCK ARC - NEW BRITAIN ARC / BISMARCK ARC - NEW BRITAIN ARC / NEW BRITAIN / TAVUVUR		-4.2	-4.2	152	152	SAE			s_RBL14-9 [24314]	ANDESITE [24314]							2014		VOL					WR [24314]	63.14	0.942		18.68				6.69	0.8	2.92	0.112		3.57	2.25	0.37
[24314]	CONVERGENT MARGIN	BISMARCK ARC - NEW BRITAIN ARC / BISMARCK ARC - NEW BRITAIN ARC / NEW BRITAIN / TAVUVUR		-4.2	-4.2	152	152	SAE			s_RBL14-S05A [24314]	ANDESITE [24314]							2013		VOL					WR [24314]	62.56	0.909		16.03				6.24	5.23	2.09	0.167		2.42	4.44	0.37
[24314]	CONVERGENT MARGIN	BISMARCK ARC - NEW BRITAIN ARC / BISMARCK ARC - NEW BRITAIN ARC / NEW BRITAIN / TAVUVUR		-4.2	-4.2	152	152	SAE			s_RBL14-S05B [24314]	ANDESITE [24314]							2013		VOL					WR [24314]	61.4	0.892		15.96				6.1	5.33	2.11	0.163		2.43	4.45	0.35
[24314]	CONVERGENT MARGIN	BISMARCK ARC - NEW BRITAIN ARC / BISMARCK ARC - NEW BRITAIN ARC / NEW BRITAIN / TAVUVUR		-4.2	-4.2	152	152	SAE			s_RBL-P21 [24314]	ANDESITE [24314]							2011		VOL					WR [24314]	62.95	0.91		15.98				6.22	4.78	1.89	0.17		2.53	4.47	0.35
[24314]	CONVERGENT MARGIN	BISMARCK ARC - NEW BRITAIN ARC / BISMARCK ARC - NEW BRITAIN ARC / NEW BRITAIN / TAVUVUR		-4.2	-4.2	152	152	SAE			s_RBL-P22 [24314]	ANDESITE [24314]							2010		VOL					WR [24314]	62.29	0.93		16.05				6.23	4.94	1.94	0.17		2.51	4.43	0.35
[24314]	CONVERGENT MARGIN	BISMARCK ARC - NEW BRITAIN ARC / BISMARCK ARC - NEW BRITAIN ARC / NEW BRITAIN / TAVUVUR		-4.2	-4.2	152	152	SAE			s_RP03001 [24314]	ANDESITE [24314]							2003		VOL					WR [24314]	62.388	0.913		15.813				5.86	4.803	1.937	0.166		2.515	4.59	0.365
[24314]	CONVERGENT MARGIN	BISMARCK ARC - NEW BRITAIN ARC / BISMARCK ARC - NEW BRITAIN ARC / NEW BRITAIN / TAVUVUR		-4.2	-4.2	152	152	SAE			s_RP03002 [24314]	ANDESITE [24314]							2003		VOL					WR [24314]	62.329	0.913		15.801				5.9	4.785	2.003	0.169		2.508	4.578	0.359
[24314]	CONVERGENT MARGIN	BISMARCK ARC - NEW BRITAIN ARC / BISMARCK ARC - NEW BRITAIN ARC / NEW BRITAIN / TAVUVUR		-4.2	-4.2	152	152	SAE			s_RP04002 [24314]	ANDESITE [24314]							2004		VOL					WR [24314]	62.493	0.96		15.842				5.79	4.75	1.958	0.163		2.517	4.529	0.352
[24314]	CONVERGENT MARGIN	BISMARCK ARC - NEW BRITAIN ARC / BISMARCK ARC - NEW BRITAIN ARC / NEW BRITAIN / TAVUVUR		-4.2	-4.2	152	152	SAE			s_RP05001 [24314]	ANDESITE [24314]							2005		VOL					WR [24314]	62.47	0.968		15.832				5.78	4.747	1.985	0.162		2.509	4.559	0.343
[24314]	CONVERGENT MARGIN	BISMARCK ARC - NEW BRITAIN ARC / BISMARCK ARC - NEW BRITAIN ARC / NEW BRITAIN / TAVUVUR		-4.2	-4.2	152	152	SAE			s_RP05003 [24314]	ANDESITE [24314]							2005		VOL					WR [24314]	62.568	0.957		15.874				5.75	4.802	1.93	0.163		2.457	4.5	0.359
[24314]	CONVERGENT MARGIN	BISMARCK ARC - NEW BRITAIN ARC / BISMARCK ARC - NEW BRITAIN ARC / NEW BRITAIN / TAVUVUR		-4.2	-4.2	152	152	SAE			s_RP05005 [24314]	ANDESITE [24314]							2005		VOL					WR [24314]	62.547	0.972		15.743				5.8	4.79	2	0.165		2.45	4.537	0.356
[24314]	CONVERGENT MARGIN	BISMARCK ARC - NEW BRITAIN ARC / BISMARCK ARC - NEW BRITAIN ARC / NEW BRITAIN / TAVUVUR		-4.2	-4.2	152	152	SAE			s_RP05007 [24314]	ANDESITE [24314]							2005		VOL					WR [24314]	62.514	0.945		15.745				5.81	4.783	1.982	0.165		2.515	4.534	0.363
[24314]	CONVERGENT MARGIN	BISMARCK ARC - NEW BRITAIN ARC / BISMARCK ARC - NEW BRITAIN ARC / NEW BRITAIN / TAVUVUR		-4.2	-4.2	152	152	SAE			s_RP05008 [24314]	ANDESITE [24314]							2005		VOL					WR [24314]	62.504	0.966		15.855				5.77	4.817	1.967	0.162		2.429	4.53	0.362
[24314]	CONVERGENT MARGIN	BISMARCK ARC - NEW BRITAIN ARC / BISMARCK ARC - NEW BRITAIN ARC / NEW BRITAIN / TAVUVUR		-4.2	-4.2	152	152	SAE			s_RP05010 [24314]	ANDESITE [24314]							2005		VOL					WR [24314]	62.4	0.951		15.819				5.77	4.804	1.99	0.163		2.474	4.625	0.361
[24314]	CONVERGENT MARGIN	BISMARCK ARC - NEW BRITAIN ARC / BISMARCK ARC - NEW BRITAIN ARC / NEW BRITAIN / TAVUVUR		-4.2	-4.2	152	152	SAE			s_RP05012 [24314]	ANDESITE [24314]							2005		VOL					WR [24314]	61.692	0.968		15.647				5.72	4.82	2	0.162		2.579	5.408	0.355
[24314]	CONVERGENT MARGIN	BISMARCK ARC - NEW BRITAIN ARC / BISMARCK ARC - NEW BRITAIN ARC / NEW BRITAIN / TAVUVUR		-4.2	-4.2	152	152	SAE			s_RP05014 [24314]	ANDESITE [24314]							2005		VOL					WR [24314]	62.518	0.952		15.797				5.77	4.789	1.944	0.164		2.506	4.565	0.355
[24314]	CONVERGENT MARGIN	BISMARCK ARC - NEW BRITAIN ARC / BISMARCK ARC - NEW BRITAIN ARC / NEW BRITAIN / TAVUVUR		-4.2	-4.2	152	152	SAE			s_RP07002 [24314]	ANDESITE [24314]							2007		VOL					WR [24314]	62.451	0.975		15.923				5.87	4.873	1.991	0.162		2.327	4.424	0.348
[24314]	CONVERGENT MARGIN	BISMARCK ARC - NEW BRITAIN ARC / BISMARCK ARC - NEW BRITAIN ARC / NEW BRITAIN / TAVUVUR		-4.2	-4.2	152	152	SAE			s_RP08004 [24314]	ANDESITE [24314]							2008		VOL					WR [24314]	62.074	0.912		15.885				5.88	4.842	1.971	0.165		2.471	4.799	0.352
[24314]	CONVERGENT MARGIN	BISMARCK ARC - NEW BRITAIN ARC / BISMARCK ARC - NEW BRITAIN ARC / NEW BRITAIN / TAVUVUR		-4.2	-4.2	152	152	SAE			s_RP08005 [24314]	ANDESITE [24314]							2008		VOL					WR [24314]	62.243	0.945		15.747				5.91	4.841	1.989	0.165		2.431	4.708	0.359
[24314]	CONVERGENT MARGIN	BISMARCK ARC - NEW BRITAIN ARC / BISMARCK ARC - NEW BRITAIN ARC / NEW BRITAIN / TAVUVUR		-4.2	-4.2	152	152	SAE			s_RP08006 [24314]	ANDESITE [24314]							2008		VOL					WR [24314]	62.055	0.941		15.783				5.86	4.866	1.953	0.165		2.497	4.87	0.352
[24314]	CONVERGENT MARGIN	BISMARCK ARC - NEW BRITAIN ARC / BISMARCK ARC - NEW BRITAIN ARC / NEW BRITAIN / TAVUVUR		-4.2	-4.2	152	152	SAE			s_RP08007 [24314]	ANDESITE [24314]							2008		VOL					WR [24314]	62.416	0.962		15.9				5.76	4.826	1.966	0.163		2.477	4.53	0.358
[24314]	CONVERGENT MARGIN	BISMARCK ARC - NEW BRITAIN ARC / BISMARCK ARC - NEW BRITAIN ARC / NEW BRITAIN / TAVUVUR		-4.2	-4.2	152	152	SAE			s_RP08008 [24314]	ANDESITE [24314]							2008		VOL					WR [24314]	62.395	0.915		15.826				5.92	4.761	1.929	0.166		2.537	4.536	0.359
[24314]	CONVERGENT MARGIN	BISMARCK ARC - NEW BRITAIN ARC / BISMARCK ARC - NEW BRITAIN ARC / NEW BRITAIN / TAVUVUR		-4.2	-4.2	152	152	SAE			s_RP08009 [24314]	ANDESITE [24314]							2008		VOL					WR [24314]	62.54	0.928		15.671				5.78	4.782	1.926	0.163		2.457	4.755	0.351
[24314]	CONVERGENT MARGIN	BISMARCK ARC - NEW BRITAIN ARC / BISMARCK ARC - NEW BRITAIN ARC / NEW BRITAIN / TAVUVUR		-4.2	-4.2	152	152	SAE			s_RP08010 [24314]	ANDESITE [24314]							2008		VOL					WR [24314]	62.563	0.947		15.905				5.74	4.803	1.938	0.162		2.425	4.522	0.352
[24314]	CONVERGENT MARGIN	BISMARCK ARC - NEW BRITAIN ARC / BISMARCK ARC - NEW BRITAIN ARC / NEW BRITAIN / TAVUVUR		-4.2	-4.2	152	152	SAE			s_RP08012 [24314]	ANDESITE [24314]							2008		VOL					WR [24314]	61.511	0.99		15.632				6.05	5.049	2.081	0.17		2.672	4.798	0.369
[24314]	CONVERGENT MARGIN	BISMARCK ARC - NEW BRITAIN ARC / BISMARCK ARC - NEW BRITAIN ARC / NEW BRITAIN / TAVUVUR		-4.2	-4.2	152	152	SAE			s_RP08014B [24314]	ANDESITE [24314]							2008		VOL					WR [24314]	62.46	0.966		15.866				5.89	4.876	1.999	0.164		2.301	4.461	0.358
[24314]	CONVERGENT MARGIN	BISMARCK ARC - NEW BRITAIN ARC / BISMARCK ARC - NEW BRITAIN ARC / NEW BRITAIN / TAVUVUR		-4.2	-4.2	152	152	SAE			s_RP08018 [24314]	ANDESITE [24314]							2008		VOL					WR [24314]	62.143	0.945		15.679				5.95	4.785	2.033	0.165		2.531	4.749	0.36
[24314]	CONVERGENT MARGIN	BISMARCK ARC - NEW BRITAIN ARC / BISMARCK ARC - NEW BRITAIN ARC / NEW BRITAIN / TAVUVUR		-4.2	-4.2	152	152	SAE			s_RP09001 [24314]	ANDESITE [24314]							2009		VOL					WR [24314]	61.092	0.956		15.559				5.85	4.901	2.044	0.162		2.612	5.787	0.353
[24314]	CONVERGENT MARGIN	BISMARCK ARC - NEW BRITAIN ARC / BISMARCK ARC - NEW BRITAIN ARC / NEW BRITAIN / TAVUVUR		-4.2	-4.2	152	152	SAE			s_RP09002 [24314]	ANDESITE [24314]							2009		VOL					WR [24314]	62.174	0.958		15.885				5.85	4.928	2.03	0.163		2.457	4.547	0.351
[24314]	CONVERGENT MARGIN	BISMARCK ARC - NEW BRITAIN ARC / BISMARCK ARC - NEW BRITAIN ARC / NEW BRITAIN / TAVUVUR		-4.2	-4.2	152	152	SAE			s_RP09003 [24314]	ANDESITE [24314]							2009		VOL					WR [24314]	62.285	0.969		15.817				5.85	4.92	2.037	0.164		2.442	4.499	0.365
[24314]	CONVERGENT MARGIN	BISMARCK ARC - NEW BRITAIN ARC / BISMARCK ARC - NEW BRITAIN ARC / NEW BRITAIN / TAVUVUR		-4.2	-4.2	152	152	SAE			s_RP09004 [24314]	ANDESITE [24314]							2009		VOL					WR [24314]	62.235	0.971		15.885				5.85	4.911	2.031	0.164		2.443	4.503	0.354
[24314]	CONVERGENT MARGIN	BISMARCK ARC - NEW BRITAIN ARC / BISMARCK ARC - NEW BRITAIN ARC / NEW BRITAIN / TAVUVUR		-4.2	-4.2	152	152	SAE			s_TAV-I_M1-G1 [24314]	TRACHYDACITE [24314]							1994		VOL					GL [24314]	68.528	0.773		13.404				4.523	1.917	0.551	0.192		4.095	4.529	0.262							0.053	0.201
[24314]	CONVERGENT MARGIN	BISMARCK ARC - NEW BRITAIN ARC / BISMARCK ARC - NEW BRITAIN ARC / NEW BRITAIN / TAVUVUR		-4.2	-4.2	152	152	SAE			s_TAV-I_M1-G2 [24314]	TRACHYDACITE [24314]							1994		VOL					GL [24314]	68.831	0.872		13.205				4.622	1.818	0.455	0.121		4.063	4.685	0.303							0.076	0.228
[24314]	CONVERGENT MARGIN	BISMARCK ARC - NEW BRITAIN ARC / BISMARCK ARC - NEW BRITAIN ARC / NEW BRITAIN / TAVUVUR		-4.2	-4.2	152	152	SAE			s_TAV-I_M1-G3 [24314]	TRACHYDACITE [24314]							1994		VOL					GL [24314]	68.343	0.886		13.35				4.828	1.97	0.563	0.087		4.123	4.437	0.251							0.07	0.264
[24314]	CONVERGENT MARGIN	BISMARCK ARC - NEW BRITAIN ARC / BISMARCK ARC - NEW BRITAIN ARC / NEW BRITAIN / TAVUVUR		-4.2	-4.2	152	152	SAE			s_TAV-I_M1-G4 [24314]	TRACHYDACITE [24314]							1994		VOL					GL [24314]	68.522	0.68		13.302				4.636	1.928	0.514	0.151		4.108	4.418	0.268							0.083	0.254
[24314]	CONVERGENT MARGIN	BISMARCK ARC - NEW BRITAIN ARC / BISMARCK ARC - NEW BRITAIN ARC / NEW BRITAIN / TAVUVUR		-4.2	-4.2	152	152	SAE			s_TAV-I_M1-G5 [24314]	TRACHYDACITE [24314]							1994		VOL					GL [24314]	68.878	0.945		12.956				4.713	1.955	0.521	0.121		4.042	4.495	0.288							0.051	0.24
[24314]	CONVERGENT MARGIN	BISMARCK ARC - NEW BRITAIN ARC / BISMARCK ARC - NEW BRITAIN ARC / NEW BRITAIN / TAVUVUR		-4.2	-4.2	152	152	SAE			s_TAV-W_MX1-1 [24314]	TRACHYDACITE [24314]							1994		VOL					GL [24314]	68.138	0.838		13.512				4.062	1.69	0.514	0.139		3.467	4.964	0.141
[24314]	CONVERGENT MARGIN	BISMARCK ARC - NEW BRITAIN ARC / BISMARCK ARC - NEW BRITAIN ARC / NEW BRITAIN / TAVUVUR		-4.2	-4.2	152	152	SAE			s_TAV-W_MX1-2 [24314]	TRACHYDACITE [24314]							1994		VOL					GL [24314]	68.207	0.878		13.33				3.82	1.434	0.327	0.136		4.444	4.889	0.247
[24314]	CONVERGENT MARGIN	BISMARCK ARC - NEW BRITAIN ARC / BISMARCK ARC - NEW BRITAIN ARC / NEW BRITAIN / TAVUVUR		-4.2	-4.2	152	152	SAE			s_TAV-W_MX1-3 [24314]	TRACHYDACITE [24314]							1994		VOL					GL [24314]	68.418	0.92		13.524				4.23	2.01	0.552	0.079		3.264	4.975	0.276
[24314]	CONVERGENT MARGIN	BISMARCK ARC - NEW BRITAIN ARC / BISMARCK ARC - NEW BRITAIN ARC / NEW BRITAIN / TAVUVUR		-4.2	-4.2	152	152	SAE			s_TAV-W_MX1-4 [24314]	TRACHYDACITE [24314]							1994		VOL					GL [24314]	68.448	0.875		13.612				3.967	1.767	0.436	0.081		3.39	5.326	0.206
[24314]	CONVERGENT MARGIN	BISMARCK ARC - NEW BRITAIN ARC / BISMARCK ARC - NEW BRITAIN ARC / NEW BRITAIN / TAVUVUR		-4.2	-4.2	152	152	SAE			s_TAV-W_MX1-5 [24314]	TRACHYDACITE [24314]							1994		VOL					GL [24314]	68.613	0.926		13.287				3.777	1.523	0.346	0.105		4.162	5.11	0.229
[24314]	CONVERGENT MARGIN	BISMARCK ARC - NEW BRITAIN ARC / BISMARCK ARC - NEW BRITAIN ARC / NEW BRITAIN / TAVUVUR		-4.2	-4.2	152	152	SAE			s_TAV-W_MX1-6 [24314]	TRACHYDACITE [24314]							1994		VOL					GL [24314]	68.229	0.913		13.305				3.983	1.83	0.454	0.097		3.318	5.045	0.2
[24314]	CONVERGENT MARGIN	BISMARCK ARC - NEW BRITAIN ARC / BISMARCK ARC - NEW BRITAIN ARC / NEW BRITAIN / TAVUVUR		-4.2	-4.2	152	152	SAE			s_TAV-W_MX1-7 [24314]	TRACHYDACITE [24314]							1994		VOL					GL [24314]	69.412	0.81		13.342				3.819	1.685	0.36	0.14		3.547	5.064	0.265
[24314]	CONVERGENT MARGIN	BISMARCK ARC - NEW BRITAIN ARC / BISMARCK ARC - NEW BRITAIN ARC / NEW BRITAIN / TAVUVUR		-4.2	-4.2	152	152	SAE			s_TAV-W_MX1-8 [24314]	TRACHYDACITE [24314]							1994		VOL					GL [24314]	69.505	0.869		13.398				3.649	1.751	0.327	0.118		3.266	5.429	0.218
[24314]	CONVERGENT MARGIN	BISMARCK ARC - NEW BRITAIN ARC / BISMARCK ARC - NEW BRITAIN ARC / NEW BRITAIN / TAVUVUR		-4.2	-4.2	152	152	SAE			s_TAV-W_MX1-9 [24314]	TRACHYDACITE [24314]							1994		VOL					GL [24314]	68.476	0.92		12.698				4.27	1.7	0.493	0.123		3.897	4.558	0.2
[24314]	CONVERGENT MARGIN	BISMARCK ARC - NEW BRITAIN ARC / BISMARCK ARC - NEW BRITAIN ARC / NEW BRITAIN / TAVUVUR		-4.2	-4.2	152	152	SAE			s_TAV-W_MX1-10 [24314]	TRACHYDACITE [24314]							1994		VOL					GL [24314]	68.966	0.839		13.267				3.99	1.54	0.442	0.067		4.001	4.568	0.188
[24314]	CONVERGENT MARGIN	BISMARCK ARC - NEW BRITAIN ARC / BISMARCK ARC - NEW BRITAIN ARC / NEW BRITAIN / VULCAN		-4.27	-4.27	152.17	152.17	SAE			s_VUL-F_M1-G2 [24314]	TRACHYDACITE [24314]							1994		VOL					GL [24314]	66.115	0.636		14.914				4.643	3.366	1.172	0.126		3.053	4.996	0.401							0.109	0.279
[24314]	CONVERGENT MARGIN	BISMARCK ARC - NEW BRITAIN ARC / BISMARCK ARC - NEW BRITAIN ARC / NEW BRITAIN / VULCAN		-4.27	-4.27	152.17	152.17	SAE			s_VUL-F_M1-G3 [24314]	TRACHYDACITE [24314]							1994		VOL					GL [24314]	66.675	0.724		15.021				4.34	2.982	1.059	0.098		3.232	4.931	0.294							0.078	0.277
[24314]	CONVERGENT MARGIN	BISMARCK ARC - NEW BRITAIN ARC / BISMARCK ARC - NEW BRITAIN ARC / NEW BRITAIN / VULCAN		-4.27	-4.27	152.17	152.17	SAE			s_VUL-F_M1-G4 [24314]	TRACHYDACITE [24314]							1994		VOL					GL [24314]	66.014	0.849		14.569				4.605	3.063	1.213	0.1		3.11	5.118	0.341							0.019	0.289
[24314]	CONVERGENT MARGIN	BISMARCK ARC - NEW BRITAIN ARC / BISMARCK ARC - NEW BRITAIN ARC / NEW BRITAIN / VULCAN		-4.27	-4.27	152.17	152.17	SAE			s_VUL-F_M1-G5 [24314]	TRACHYDACITE [24314]							1994		VOL					GL [24314]	66.29	0.658		14.959				4.134	2.697	0.922	0.105		3.702	4.882	0.334							0.085	0.334
[24314]	CONVERGENT MARGIN	BISMARCK ARC - NEW BRITAIN ARC / BISMARCK ARC - NEW BRITAIN ARC / NEW BRITAIN / VULCAN		-4.27	-4.27	152.17	152.17	SAE			s_VUL-F_MX2-1 [24314]	TRACHYDACITE [24314]							1994		VOL					GL [24314]	66.917	0.762		14.432				3.234	2.487	0.725	0.116		3.562	5.016	0.299
[24314]	CONVERGENT MARGIN	BISMARCK ARC - NEW BRITAIN ARC / BISMARCK ARC - NEW BRITAIN ARC / NEW BRITAIN / VULCAN		-4.27	-4.27	152.17	152.17	SAE			s_VUL-F_MX2-2 [24314]	TRACHYDACITE [24314]							1994		VOL					GL [24314]	66.308	0.804		15.269				3.906	2.35	1.06	0.127		3.436	5.122	0.287
[24314]	CONVERGENT MARGIN	BISMARCK ARC - NEW BRITAIN ARC / BISMARCK ARC - NEW BRITAIN ARC / NEW BRITAIN / VULCAN		-4.27	-4.27	152.17	152.17	SAE			s_VUL-F_MX2-5 [24314]	TRACHYDACITE [24314]							1994		VOL					GL [24314]	65.08	0.736		15.3				4.261	2.862	1.091	0.134		3.021	5.158	0.205
[2715][4954][2605]	CONVERGENT MARGIN	BISMARCK ARC - NEW BRITAIN ARC / BISMARCK ARC - NEW BRITAIN ARC / NEW BRITAIN	TALASEA PENINSULA, FROM NORTHERN SLOPES OF MT. LULIGI	-5.33	-5.33	150.02	150.02	SAE			s_263 [2715]	BASALT [2715]									VOL					WR [2715]	51.4	0.75		16.87		6.35	3.74		10.88	6.42	0.14		0.7	2.25	0.24		0.54	0.07
[2715][4954][2605]	CONVERGENT MARGIN	BISMARCK ARC - NEW BRITAIN ARC / BISMARCK ARC - NEW BRITAIN ARC / NEW BRITAIN	TALASEA PENINSULA, FROM SOUTH SLOPE OF WEDGE OF ANCESTRAL MOUNTAIN NEAR WESTERN ARM OF LAKE DAKATAUA	-5.33	-5.33	150.02	150.02	SAE			s_311 [2715]	BASALT [2715]									VOL					WR [2715]	51.57	0.8		15.91		2.74	7.04		11.74	6.73	0.17		0.44	2.41	0.11		0.35	0.1
[2715][4954][2605]	CONVERGENT MARGIN	BISMARCK ARC - NEW BRITAIN ARC / BISMARCK ARC - NEW BRITAIN ARC / NEW BRITAIN	TALASEA PENINSULA, FROM WESTERN SCARP OF BENDA, 50 M ABOVE AND TO THE EAST OF SHORELINE OF LAKE DAKATAUA	-5.33	-5.33	150.02	150.02	SAE			s_296B [2715]	BASALT [2715]									VOL					WR [2715]	52.42	0.73		14.91		2.3	7.16		10.84	7.42	0.18		0.8	2.36	0.17		0.73	0.14
[2715][4954][2605]	CONVERGENT MARGIN	BISMARCK ARC - NEW BRITAIN ARC / BISMARCK ARC - NEW BRITAIN ARC / NEW BRITAIN	TALASEA PENINSULA, FROM COASTAL OUTCROP FORMING SMALL PENINSULA, 3 KM WEST OF CAPE HOLLMAN	-5.33	-5.33	150.02	150.02	SAE			s_339 [2715]	ANDESITE, BASALTIC [2715]									VOL					WR [2715]	53.83	1.01		15.42		5	6.74		8.83	4.36	0.2		0.92	2.99	0.21		0.44	0.1
[2715][4954][2605]	CONVERGENT MARGIN	BISMARCK ARC - NEW BRITAIN ARC / BISMARCK ARC - NEW BRITAIN ARC / NEW BRITAIN / MAKALIA	TALASEA PENINSULA, FROM FRONT OF SOUTHEAST LOBE OF 1890碨 FLOW	-5.33	-5.33	150.02	150.02	SAE			s_114 [2715]	ANDESITE, PYROXENE [2715] / ANDESITE [4954]									VOL					WR [2715]	58.6	0.89		15.38		2.22	6.71		7.02	3.22	0.18		1.46	3.84	0.25		0.3	0.07
[4022][2715][2605]	CONVERGENT MARGIN	BISMARCK ARC - NEW BRITAIN ARC / BISMARCK ARC - NEW BRITAIN ARC / NEW BRITAIN / MAKALIA	TALASEA PENINSULA, FROM FRONT OF SOUTHEAST LOBE OF 1890碨 FLOW	-5.33	-5.33	150.02	150.02	SAE			s_114G [4022]	NOT GIVEN [4022] / ANDESITE, PYROXENE [2715]				QUATERNARY [4022]					VOL					GL [4022]	61.23	1.06		13.92		2.46	6.76		5.6	2.24	0.19		1.77	4.12	0.32		0.38
[2715][4954][2605]	CONVERGENT MARGIN	BISMARCK ARC - NEW BRITAIN ARC / BISMARCK ARC - NEW BRITAIN ARC / NEW BRITAIN	TALASEA PENINSULA, FROM COASTAL OUTCROP FORMING WESTERNMOST EXTENSION OF LATEST FLOW OF MT. WANGORE	-5.33	-5.33	150.02	150.02	SAE			s_341 [2715]	ANDESITE, PYROXENE [2715] / ANDESITE [4954]									VOL					WR [2715]	58.93	0.62		16.87		2.71	4.51		6.87	2.92	0.16		1.63	3.68	0.2		0.86	0.15
[2715][2605]	CONVERGENT MARGIN	BISMARCK ARC - NEW BRITAIN ARC / BISMARCK ARC - NEW BRITAIN ARC / NEW BRITAIN	TALASEA PENINSULA, FROM NORTHWEST CORNER OF DOKO AT LAKE LEVEL	-5.33	-5.33	150.02	150.02	SAE			s_308 [2715]	DACITE [2715]									VOL					WR [2715]	63.39	0.74		15.15		2.12	4.48		5.33	2.22	0.14		1.89	4.07	0.21		0.32	0.06
[2715][2605]	CONVERGENT MARGIN	BISMARCK ARC - NEW BRITAIN ARC / BISMARCK ARC - NEW BRITAIN ARC / NEW BRITAIN	TALASEA PENINSULA, FROM SOUTHEAST CORNER OF DOKO AT LAKE LEVEL	-5.33	-5.33	150.02	150.02	SAE			s_306 [2715]	DACITE [2715]									VOL					WR [2715]	66.34	0.71		14.63		1.63	3.77		4.04	1.48	0.14		2.14	4.5	0.21		0.35	0.12
[4022][2715][4954][2605]	CONVERGENT MARGIN	BISMARCK ARC - NEW BRITAIN ARC / BISMARCK ARC - NEW BRITAIN ARC / NEW BRITAIN	TALASEA PENINSULA, FROM NORTH SIDE OF EXPLOSION CRATER COMPLEX IN SOUTHEAST PART OF CALDERA, AT WATER LEVEL	-5.33	-5.33	150.02	150.02	SAE			s_319 [4022]	NOT GIVEN [4022] / DACITE [2715]				QUATERNARY [4022]					VOL					GL [4022] / WR [2715]	75.2	1		11.4		1.04	4.04	3.8	1.1	0.2	0.14		4.1	3.5	0.11		0.58	0.06
[2715][2545]	CONVERGENT MARGIN	BISMARCK ARC - NEW BRITAIN ARC / BISMARCK ARC - NEW BRITAIN ARC / NEW BRITAIN	TALASEA PENINSULA, FROM DOME FORMING SMALL ISLAND SOUTHEAST OF MT. LOTOMGAN	-5.33	-5.33	150.02	150.02	SAE			s_279B [2715]	RHYODACITE [2715] / DACITE [2545]									VOL					WR [2715]	72.19	0.33		12.62		3.14	1.12		2.07	0.58	0.05		3.7	3.45	0.02		0.56	0.24
[2715][2545][4954]	CONVERGENT MARGIN	BISMARCK ARC - NEW BRITAIN ARC / BISMARCK ARC - NEW BRITAIN ARC / NEW BRITAIN	TALASEA PENINSULA, FROM OUTCROP ON VOLUPAI ROAD, 3 KM WEST OF TALASEA	-5.33	-5.33	150.02	150.02	SAE			s_343 [2715]	RHYOLITE [2715] / DACITE [2545]									VOL					GL [2715] / WR [2545]	75.33	0.27		12.58		1.58	0.88		1.25	0.24	0.07		3.82	4.02	0.02		0.31	0.09
[24379]	CONVERGENT MARGIN	BISMARCK ARC - NEW BRITAIN ARC / BISMARCK ARC - NEW BRITAIN ARC / NEW BRITAIN	SULU RANGE	-3.5	-3.5	151	151	SAE			s_116852-1 [24379]	NOT GIVEN [24379]									VOL					WR [24379]
[24379]	CONVERGENT MARGIN	BISMARCK ARC - NEW BRITAIN ARC / BISMARCK ARC - NEW BRITAIN ARC / NEW BRITAIN / ULAWUN		-5.1	-5.1	152.33	152.33	SAE			s_116852-2 [24379]	NOT GIVEN [24379]									VOL					WR [24379]
[24379]	CONVERGENT MARGIN	BISMARCK ARC - NEW BRITAIN ARC / BISMARCK ARC - NEW BRITAIN ARC / NEW BRITAIN / WULAI	WILLAUMEZ PENINSULA	-5	-5.5	150	152	SAE			s_116852-3 [24379]	NOT GIVEN [24379]									VOL					WR [24379]
[24379]	CONVERGENT MARGIN	BISMARCK ARC - NEW BRITAIN ARC / BISMARCK ARC - NEW BRITAIN ARC / NEW BRITAIN	BAGUM	-5.35	-5.35	149.9	149.9	SAE			s_116852-4 [24379]	NOT GIVEN [24379]									VOL					WR [24379]
[24379]	CONVERGENT MARGIN	BISMARCK ARC - NEW BRITAIN ARC / BISMARCK ARC - NEW BRITAIN ARC / NEW BRITAIN / KIMBE	WILLAUMEZ PENINSULA	-5	-5.5	150	150	SAE			s_116852-5 [24379]	NOT GIVEN [24379]									VOL					WR [24379]
[24379]	CONVERGENT MARGIN	BISMARCK ARC - NEW BRITAIN ARC / BISMARCK ARC - NEW BRITAIN ARC / WITU ISLANDS / UNEA		-4.9	-4.9	149.16	149.16	SAE			s_116852-6 [24379]	NOT GIVEN [24379]									VOL					WR [24379]
[24379]	CONVERGENT MARGIN	BISMARCK ARC - NEW BRITAIN ARC / BISMARCK ARC - NEW BRITAIN ARC / WITU ISLANDS / GAROVE		-4.9	-4.9	149.16	149.16	SAE			s_116852-7 [24379]	NOT GIVEN [24379]									VOL					WR [24379]
[24379]	CONVERGENT MARGIN	BISMARCK ARC - NEW BRITAIN ARC / BISMARCK ARC - NEW BRITAIN ARC / WITU ISLANDS / GAROVE		-4.9	-4.9	149.16	149.16	SAE			s_116852-8 [24379]	NOT GIVEN [24379]									VOL					WR [24379]
[24379]	CONVERGENT MARGIN	BISMARCK ARC - NEW BRITAIN ARC / BISMARCK ARC - NEW BRITAIN ARC / GAROVE		-5	-5	149	149	SAE			s_116852-9 [24379]	NOT GIVEN [24379]									VOL					WR [24379]
[24379]	CONVERGENT MARGIN	BISMARCK ARC - NEW BRITAIN ARC / BISMARCK ARC - NEW BRITAIN ARC / GAROVE		-5	-5	149	149	SAE			s_116852-10 [24379]	NOT GIVEN [24379]									VOL					WR [24379]
[24379]	CONVERGENT MARGIN	BISMARCK ARC - NEW BRITAIN ARC / BISMARCK ARC - NEW BRITAIN ARC / WITU ISLANDS / UNDAKA		-4.57	-4.57	149.1	149.1	SAE			s_116852-11 [24379]	NOT GIVEN [24379]									VOL					WR [24379]
[24379]	CONVERGENT MARGIN	BISMARCK ARC - NEW BRITAIN ARC / BISMARCK ARC - NEW BRITAIN ARC / WITU ISLANDS / NARAGE		-4.57	-4.57	149.1	149.1	SAE			s_116852-12 [24379]	NOT GIVEN [24379]									VOL					WR [24379]
[7644]	CONVERGENT MARGIN	BISMARCK ARC - NEW BRITAIN ARC / MANUS BACK-ARC BASIN / DREDGE MD-53	PACMANUS HYDROTHERMAL FIELD, EASTERN MANUS BASIN	-3.71	-3.71	151.688	151.688	SAQ	-1680	-1680	s_MD-53A [7644]	NOT GIVEN [7644]									VOL					GL [7644]	64.49						5.94
[7644]	CONVERGENT MARGIN	BISMARCK ARC - NEW BRITAIN ARC / MANUS BACK-ARC BASIN / DREDGE MD-53	PACMANUS HYDROTHERMAL FIELD, EASTERN MANUS BASIN	-3.71	-3.71	151.688	151.688	SAQ	-1680	-1680	s_MD-53A [7644]	NOT GIVEN [7644]									VOL					GL [7644]	64.49						5.94
[7644]	CONVERGENT MARGIN	BISMARCK ARC - NEW BRITAIN ARC / MANUS BACK-ARC BASIN / DREDGE MD-53	PACMANUS HYDROTHERMAL FIELD, EASTERN MANUS BASIN	-3.71	-3.71	151.688	151.688	SAQ	-1680	-1680	s_MD-53A [7644]	NOT GIVEN [7644]									VOL					GL [7644]	64.49						5.94
[7644]	CONVERGENT MARGIN	BISMARCK ARC - NEW BRITAIN ARC / MANUS BACK-ARC BASIN / DREDGE 100-DR	PACMANUS HYDROTHERMAL FIELD, EASTERN MANUS BASIN	-3	-4	151.5	152.5	SAE			s_100DR [7644]	NOT GIVEN [7644]									VOL					GL [7644]	55.31						7.59
[24893]	CONVERGENT MARGIN	BISMARCK ARC - NEW BRITAIN ARC / MANUS BACK-ARC BASIN		-3.5	-4	151.5	152.5	SAQ			s_299-1 [24893]	ANDESITE, BASALTIC [24893]									VOL					GL [24893]	54.86	0.93		15.32				10.1	8.04	4.18	0.18		0.76	3.47	0.24
[24893]	CONVERGENT MARGIN	BISMARCK ARC - NEW BRITAIN ARC / MANUS BACK-ARC BASIN		-3.5	-4	151.5	152.5	SAQ			s_MD142 [24893]	ANDESITE [24893]									VOL					GL [24893]	59.94	1.01		15.33				7.48	5.71	2.33	0.18		1.1	4.42	0.55
[24893]	CONVERGENT MARGIN	BISMARCK ARC - NEW BRITAIN ARC / MANUS BACK-ARC BASIN		-3.5	-4	151.5	152.5	SAQ			s_MD94 [24893]	DACITE [24893]									VOL					GL [24893]	63.68	0.69		14.82				6.58	5.11	1.88	0.16		1.11	4.42	0.24
[24893]	CONVERGENT MARGIN	BISMARCK ARC - NEW BRITAIN ARC / MANUS BACK-ARC BASIN		-3.5	-4	151.5	152.5	SAQ			s_MD110 [24893]	DACITE [24893]									VOL					GL [24893]	66.33	0.65		14.23				4.94	3.69	1.67	0.15		1.57	4.8	0.15
[24893]	CONVERGENT MARGIN	BISMARCK ARC - NEW BRITAIN ARC / MANUS BACK-ARC BASIN		-3.5	-4	151.5	152.5	SAQ			s_MD103 [24893]	DACITE [24893]									VOL					GL [24893]	66.38	0.67		14.14				4.91	3.71	1.67	0.15		1.58	4.82	0.16
[24893]	CONVERGENT MARGIN	BISMARCK ARC - NEW BRITAIN ARC / MANUS BACK-ARC BASIN		-3.5	-4	151.5	152.5	SAQ			s_MD57 [24893]	DACITE [24893]									VOL					GL [24893]	66.85	0.67		14.27				4.9	3.6	1.49	0.15		1.6	4.91	0.16
[24893]	CONVERGENT MARGIN	BISMARCK ARC - NEW BRITAIN ARC / MANUS BACK-ARC BASIN		-3.5	-4	151.5	152.5	SAQ			s_MD136 [24893]	DACITE [24893]									VOL					GL [24893]	67.12	0.68		14.1				4.8	3.31	1.18	0.15		1.64	4.93	0.15
[24893]	CONVERGENT MARGIN	BISMARCK ARC - NEW BRITAIN ARC / MANUS BACK-ARC BASIN		-3.5	-4	151.5	152.5	SAQ			s_MD111 [24893]	DACITE [24893]									VOL					GL [24893]	68.48	0.62		14.17				4.25	2.98	0.87	0.13		1.74	5.08	0.13
[24893]	CONVERGENT MARGIN	BISMARCK ARC - NEW BRITAIN ARC / MANUS BACK-ARC BASIN		-3.5	-4	151.5	152.5	SAQ			s_HDG-7 [24893]	DACITE [24893]									VOL					GL [24893]	69.01	0.57		14.05				4.2	2.62	0.64	0.13		2.03	5.16	0.11
[24893]	CONVERGENT MARGIN	BISMARCK ARC - NEW BRITAIN ARC / MANUS BACK-ARC BASIN		-3.5	-4	151.5	152.5	SAQ			s_MD141 [24893]	RHYOLITE [24893]									VOL					GL [24893]	71.3	0.34		13.15				3.28	1.78	0.33	0.11		2.3	5.06	0.04
[2716][4675][2717][4954]	CONVERGENT MARGIN	BISMARCK ARC - NEW BRITAIN ARC / BISMARCK ARC - NEW BRITAIN ARC / NEW BRITAIN / RABAUL	WESTERN SLOPE OF SOUTH DAUGHTER	-4.22	-4.22	152.18	152.18	SAE			s_8014 [2716]	BASALT [2716]				QUATERNARY [4675]				PORPHYRITIC [2716]	VOL					WR [2716]	48.19	0.81		18.99		8.31	1.31		12.81	5.64	0.16		0.5	2.2	0.13		0.63	0.1
[2716][4954][2717]	CONVERGENT MARGIN	BISMARCK ARC - NEW BRITAIN ARC / BISMARCK ARC - NEW BRITAIN ARC / NEW BRITAIN / RABAUL	SOUTHERN SLOPE OF MOUNT VARZIN	-4.22	-4.22	152.18	152.18	SAE			s_7084 [2716]	BASALT [2716]								PORPHYRITIC [2716]	VOL					WR [2716]	50.11	0.95		18.89		3.67	5.8		10.86	4.64	0.18		0.94	2.76	0.19		0.79	0.2
[2716][2717]	CONVERGENT MARGIN	BISMARCK ARC - NEW BRITAIN ARC / BISMARCK ARC - NEW BRITAIN ARC / NEW BRITAIN / RABAUL	SOUTHERN FLANKS OF NORTH DAUGHTER	-4.22	-4.22	152.18	152.18	SAE			s_8082 [2716]	BASALT [2716]								PORPHYRITIC [2716]	VOL					WR [2716]	50.88	0.99		18.01		4.66	5.33		10.09	4.83	0.25		0.95	3.11	0.26		0.98	0.23
[7509]	CONVERGENT MARGIN	BISMARCK ARC - NEW BRITAIN ARC / TABAR-LIHIR-TANGA-FENI ISLAND CHAIN / LIHIR	LADOLAM GOLD DEPOSIT	-3	-3.25	152.43	152.67	SAQ			s_LH98-3 [7509]	NOT GIVEN [7509]									VOL					WR [7509]
[2716][2717]	CONVERGENT MARGIN	BISMARCK ARC - NEW BRITAIN ARC / BISMARCK ARC - NEW BRITAIN ARC / NEW BRITAIN / RABAUL	SOUTH SLOPE OF NORTH DAUGHTER	-4.22	-4.22	152.18	152.18	SAE			s_8080 [2716]	BASALT [2716]								PORPHYRITIC [2716]	VOL					WR [2716]	51	0.96		18.5		4.1	4.79		10.06	4.4	0.28		1.39	3.01	0.26		0.98	0.54
[7509]	CONVERGENT MARGIN	BISMARCK ARC - NEW BRITAIN ARC / TABAR-LIHIR-TANGA-FENI ISLAND CHAIN / LIHIR	LADOLAM GOLD DEPOSIT	-3	-3.25	152.43	152.67	SAQ			s_LH98-6 [7509]	NOT GIVEN [7509]									VOL					WR [7509]
[7509]	CONVERGENT MARGIN	BISMARCK ARC - NEW BRITAIN ARC / TABAR-LIHIR-TANGA-FENI ISLAND CHAIN / LIHIR	LADOLAM GOLD DEPOSIT	-3	-3.25	152.43	152.67	SAQ			s_LH98-7 [7509]	NOT GIVEN [7509]									VOL					WR [7509]
[7509]	CONVERGENT MARGIN	BISMARCK ARC - NEW BRITAIN ARC / TABAR-LIHIR-TANGA-FENI ISLAND CHAIN / LIHIR	LADOLAM GOLD DEPOSIT	-3	-3.25	152.43	152.67	SAQ			s_LH98-7 [7509]	NOT GIVEN [7509]									VOL					WR [7509]
[7509]	CONVERGENT MARGIN	BISMARCK ARC - NEW BRITAIN ARC / TABAR-LIHIR-TANGA-FENI ISLAND CHAIN / LIHIR	LADOLAM GOLD DEPOSIT	-3	-3.25	152.43	152.67	SAQ			s_LH98-8 [7509]	NOT GIVEN [7509]									VOL					WR [7509]
[7509]	CONVERGENT MARGIN	BISMARCK ARC - NEW BRITAIN ARC / TABAR-LIHIR-TANGA-FENI ISLAND CHAIN / LIHIR	LADOLAM GOLD DEPOSIT	-3	-3.25	152.43	152.67	SAQ			s_LH98-9 [7509]	NOT GIVEN [7509]									VOL					WR [7509]
[7509]	CONVERGENT MARGIN	BISMARCK ARC - NEW BRITAIN ARC / TABAR-LIHIR-TANGA-FENI ISLAND CHAIN / LIHIR / LONDOLOVIT	STRATOVOLCANO	-3	-3.25	152.43	152.67	SAQ			s_LIH98-10 [7509]	NOT GIVEN [7509]									VOL			F		WR [7509]
[7509]	CONVERGENT MARGIN	BISMARCK ARC - NEW BRITAIN ARC / TABAR-LIHIR-TANGA-FENI ISLAND CHAIN / LIHIR / LONDOLOVIT	STRATOVOLCANO	-3	-3.25	152.43	152.67	SAQ			s_LIH98-11 [7509]	NOT GIVEN [7509]									VOL			F		WR [7509]
[7509]	CONVERGENT MARGIN	BISMARCK ARC - NEW BRITAIN ARC / TABAR-LIHIR-TANGA-FENI ISLAND CHAIN / LIHIR / LUISE	STRATOVOLCANO	-3	-3.25	152.43	152.67	SAQ			s_LIH-18 [7509]	NOT GIVEN [7509]									VOL			F		WR [7509]
[7509]	CONVERGENT MARGIN	BISMARCK ARC - NEW BRITAIN ARC / TABAR-LIHIR-TANGA-FENI ISLAND CHAIN / LIHIR / LUISE	STRATOVOLCANO	-3	-3.25	152.43	152.67	SAQ			s_LIH-21 [7509]	NOT GIVEN [7509]									VOL			F		WR [7509]
[7509]	CONVERGENT MARGIN	BISMARCK ARC - NEW BRITAIN ARC / TABAR-LIHIR-TANGA-FENI ISLAND CHAIN / LIHIR / LUISE	STRATOVOLCANO	-3	-3.25	152.43	152.67	SAQ			s_LIH-23 [7509]	NOT GIVEN [7509]									VOL			F		WR [7509]
[7509]	CONVERGENT MARGIN	BISMARCK ARC - NEW BRITAIN ARC / TABAR-LIHIR-TANGA-FENI ISLAND CHAIN / LIHIR / LUISE	STRATOVOLCANO	-3	-3.25	152.43	152.67	SAQ			s_LIH-25 [7509]	NOT GIVEN [7509]									VOL			F		WR [7509]
[7509]	CONVERGENT MARGIN	BISMARCK ARC - NEW BRITAIN ARC / TABAR-LIHIR-TANGA-FENI ISLAND CHAIN / LIHIR / LUISE	STRATOVOLCANO	-3	-3.25	152.43	152.67	SAQ			s_LIH98-1 [7509]	NOT GIVEN [7509]									VOL			F		WR [7509]
[7509]	CONVERGENT MARGIN	BISMARCK ARC - NEW BRITAIN ARC / TABAR-LIHIR-TANGA-FENI ISLAND CHAIN / LIHIR / LUISE	STRATOVOLCANO	-3	-3.25	152.43	152.67	SAQ			s_LIH98-2 [7509]	NOT GIVEN [7509]									VOL			F		WR [7509]
[7509]	CONVERGENT MARGIN	BISMARCK ARC - NEW BRITAIN ARC / TABAR-LIHIR-TANGA-FENI ISLAND CHAIN / LIHIR / LUISE	STRATOVOLCANO	-3	-3.25	152.43	152.67	SAQ			s_471-265 [7509]	MONZONITE [7509]									PLU					WR [7509]
[7509]	CONVERGENT MARGIN	BISMARCK ARC - NEW BRITAIN ARC / TABAR-LIHIR-TANGA-FENI ISLAND CHAIN / LIHIR / LUISE	STRATOVOLCANO	-3	-3.25	152.43	152.67	SAQ			s_471-339 [7509]	MONZONITE [7509]									PLU					WR [7509]
[7509]	CONVERGENT MARGIN	BISMARCK ARC - NEW BRITAIN ARC / TABAR-LIHIR-TANGA-FENI ISLAND CHAIN / LIHIR / LUISE	STRATOVOLCANO	-3	-3.25	152.43	152.67	SAQ			s_471-339 [7509]	MONZONITE [7509]									PLU					WR [7509]
[2716][2717]	CONVERGENT MARGIN	BISMARCK ARC - NEW BRITAIN ARC / BISMARCK ARC - NEW BRITAIN ARC / NEW BRITAIN / RABAUL	EASTERN CALDERA WALL	-4.22	-4.22	152.18	152.18	SAE			s_6985 [2716]	ANDESITE, BASALTIC [2716]									VOL					WR [2716]	54.71	1.07		16.7		2.99	6.77		8.2	3.79	0.35		1.21	3.37	0.2		1.07	0.05
[2716][4675][2717][4954]	CONVERGENT MARGIN	BISMARCK ARC - NEW BRITAIN ARC / BISMARCK ARC - NEW BRITAIN ARC / NEW BRITAIN / RABAUL	EASTERN CALDERA WALL	-4.22	-4.22	152.18	152.18	SAE			s_7007 [2716]	BASALT [2716] / ANDESITE, BASALTIC [4675]				QUATERNARY [4675]					VOL					WR [2716]	52.44	0.99		17.45		3.08	6.8		9.58	4.42	0.19		0.97	3.03	0.19		0.54	0.21
[2716][4675][2717][4954]	CONVERGENT MARGIN	BISMARCK ARC - NEW BRITAIN ARC / BISMARCK ARC - NEW BRITAIN ARC / NEW BRITAIN / RABAUL	EAST COAST OF WATOM ISLAND	-4.22	-4.22	152.18	152.18	SAE			s_7066 [2716]	ANDESITE, BASALTIC [2716]				QUATERNARY [4675]					VOL					WR [2716]	55.27	0.86		17.4		3.8	4.17		8.22	3.8	0.15		1.53	3.42	0.23		0.79	0.23
[2716][2545][2717]	CONVERGENT MARGIN	BISMARCK ARC - NEW BRITAIN ARC / BISMARCK ARC - NEW BRITAIN ARC / NEW BRITAIN / RABAUL	PROMINENT LAVA FLOW ON SOUTHWEST SLOPES OF RABALANAKAIA	-4.22	-4.22	152.18	152.18	SAE			s_8015 [2716]	ANDESITE [2716]									VOL					WR [2716]	60.27	0.9		16.1		2.15	4.36		5.45	2.3	0.28		2.22	4.37	0.28		0.49	0.09
[2716][2717]	CONVERGENT MARGIN	BISMARCK ARC - NEW BRITAIN ARC / BISMARCK ARC - NEW BRITAIN ARC / NEW BRITAIN / RABAUL	SULPHUR CREEK EXPLOSION CRATER	-4.22	-4.22	152.18	152.18	SAE			s_8087 [2716]	ANDESITE [2716]								PORPHYRITIC [2716]	VOL					WR [2716]	61.56	0.96		15.4		1.7	4.8		5.26	2.42	0.16		2.44	4.39	0.37		0.47	0.09
[2716][4675][4954]	CONVERGENT MARGIN	BISMARCK ARC - NEW BRITAIN ARC / BISMARCK ARC - NEW BRITAIN ARC / NEW BRITAIN / RABAUL	TAVURUR	-4.22	-4.22	152.18	152.18	SAE			s_8016 [2716]	ANDESITE [2716]				QUATERNARY [4675]					VOL					WR [2716]	62.26	0.88		15.43		1.76	4.26		4.89	2.04	0.16		2.57	4.59	0.34		0.61	0.31
[2716][2545][2717]	CONVERGENT MARGIN	BISMARCK ARC - NEW BRITAIN ARC / BISMARCK ARC - NEW BRITAIN ARC / NEW BRITAIN / RABAUL	IN CHAOTIC PUMICEOUS ASH LYING ON SOUTHERN SLOPES OF SOUTH DAUGHTER	-4.22	-4.22	152.18	152.18	SAE			s_8042 [2716]	DACITE [2716]									VOL					WR [2716]	64.54	0.91		15.52		1.93	3.27		3.71	1.51	0.18		2.81	4.89	0.27		0.14	0.01
[4859][66]	CONVERGENT MARGIN	BISMARCK ARC - NEW BRITAIN ARC / MANUS BACK-ARC BASIN		-3.6923	-3.6923	151.867	151.867	SAQ	-1961	-1961	s_AQ39C-108 [4859]	ANDESITE, BASALTIC [4859] / NOT GIVEN [66]									VOL			F		WR [4859]	54.64									5.45			0.77			1.55
[4859][66]	CONVERGENT MARGIN	BISMARCK ARC - NEW BRITAIN ARC / MANUS BACK-ARC BASIN		-3.6703	-3.6703	151.935	151.935	SAQ	-2165	-2165	s_AQ43-12 [4859]	ANDESITE, BASALTIC [4859] / NOT GIVEN [66]									VOL			F		WR [4859]	54.38									5.54			0.83			1.5
[4859][66]	CONVERGENT MARGIN	BISMARCK ARC - NEW BRITAIN ARC / MANUS BACK-ARC BASIN		-3.6853	-3.6853	151.867	151.867	SAQ	-1859	-1859	s_AQ48B-301 [4859]	ANDESITE, BASALTIC [4859] / NOT GIVEN [66]									VOL			F		WR [4859]	54.76									5.37			0.77			1.56
[4859][66]	CONVERGENT MARGIN	BISMARCK ARC - NEW BRITAIN ARC / MANUS BACK-ARC BASIN		-3.6853	-3.6853	151.867	151.867	SAQ	-1859	-1859	s_AQ48B-31 [4859]	ANDESITE, BASALTIC [4859] / NOT GIVEN [66]									VOL			F		WR [4859]	54.81									4.96			0.77			1.55
[4859][66]	CONVERGENT MARGIN	BISMARCK ARC - NEW BRITAIN ARC / MANUS BACK-ARC BASIN		-3.6765	-3.6765	151.818	151.818	SAQ	-2021	-2021	s_AQ42-86 [4859]	DACITE [4859] / NOT GIVEN [66]									VOL			F		WR [4859]	68.19									0.62			1.82			1.27
[25061]	CONVERGENT MARGIN	BISMARCK ARC - NEW BRITAIN ARC / BISMARCK ARC - NEW BRITAIN ARC / NEW GUINEA	WAMUM, MARAMUNI ARC	-6	-6	145	145	SAE			s_BWDD4 482 [25061]	TONALITE [25061]				MIOCENE [25061]				PORPHYRITIC, MEDIUM-GRAINED MATRIX [25061]	PLU	482.5	485			WR [25061]	58.98	0.54		18.06				5.69	5.15	2.46	0.15		1.25	3.64	0.22
[25061]	CONVERGENT MARGIN	BISMARCK ARC - NEW BRITAIN ARC / BISMARCK ARC - NEW BRITAIN ARC / NEW GUINEA	WAMUM, MARAMUNI ARC	-6	-6	145	145	SAE			s_BWDD4 585 [25061]	TONALITE [25061]				MIOCENE [25061]				PORPHYRITIC, MEDIUM-GRAINED MATRIX [25061]	PLU	585	588			WR [25061]	60.69	0.54		17.87				4.72	4.44	2.21	0.04		2.09	4.13	0.16
[25061]	CONVERGENT MARGIN	BISMARCK ARC - NEW BRITAIN ARC / BISMARCK ARC - NEW BRITAIN ARC / NEW GUINEA	KOKOFIMPA, KAINANTU, MARAMUNI ARC	-6	-6	145	145	SAE			s_BKDD22 468 [25061]	TONALITE [25061]				MIOCENE [25061]				PORPHYRITIC, MEDIUM-GRAINED MATRIX [25061]	PLU	468.2	469.5			WR [25061]	62.29	0.64		16.02				5	2.7	2.48	0.05		3.09	1.89	0.18
[25061]	CONVERGENT MARGIN	BISMARCK ARC - NEW BRITAIN ARC / BISMARCK ARC - NEW BRITAIN ARC / NEW GUINEA	KOKOFIMPA, KAINANTU, MARAMUNI ARC	-6	-6	145	145	SAE			s_BKDD22 472 [25061]	TONALITE [25061]				MIOCENE [25061]				PORPHYRITIC, MEDIUM-GRAINED MATRIX [25061]	PLU	472.7	473.9			WR [25061]	62.38	0.63		15.93				5.34	3.66	2.48	0.09		1.17	3.32	0.17
[25061]	CONVERGENT MARGIN	BISMARCK ARC - NEW BRITAIN ARC / BISMARCK ARC - NEW BRITAIN ARC / NEW GUINEA	KOKOFIMPA, KAINANTU, MARAMUNI ARC	-6	-6	145	145	SAE			s_BKDD22 475 [25061]	TONALITE [25061]				MIOCENE [25061]				PORPHYRITIC, MEDIUM-GRAINED MATRIX [25061]	PLU	475.6	476.4			WR [25061]	62.06	0.64		16.06				5.07	2.35	3.51	0.12		2.18	1.79	0.17
[25061]	CONVERGENT MARGIN	BISMARCK ARC - NEW BRITAIN ARC / BISMARCK ARC - NEW BRITAIN ARC / NEW GUINEA	KOKOFIMPA, KAINANTU, MARAMUNI ARC	-6	-6	145	145	SAE			s_BKDD22 511 [25061]	TONALITE [25061]				MIOCENE [25061]				PORPHYRITIC, MEDIUM-GRAINED MATRIX [25061]	PLU	511	512			WR [25061]	64.34	0.64		16.08				2.93	2.31	2.46	0.05		3.1	1.62	0.13
[25061]	CONVERGENT MARGIN	BISMARCK ARC - NEW BRITAIN ARC / BISMARCK ARC - NEW BRITAIN ARC / NEW GUINEA	KOKOFIMPA, KAINANTU, MARAMUNI ARC	-6	-6	145	145	SAE			s_BKDD22 560 [25061]	TONALITE [25061]				MIOCENE [25061]				PORPHYRITIC, MEDIUM-GRAINED MATRIX [25061]	PLU	560.5	562.5			WR [25061]	63.17	0.69		16.7				4.81	1.64	2.8	0.07		2.8	2.03	0.18
[25061]	CONVERGENT MARGIN	BISMARCK ARC - NEW BRITAIN ARC / BISMARCK ARC - NEW BRITAIN ARC / NEW GUINEA	KOKOFIMPA, KAINANTU, MARAMUNI ARC	-6	-6	145	145	SAE			s_BKDD22 658 [25061]	TONALITE [25061]				MIOCENE [25061]				PORPHYRITIC, MEDIUM-GRAINED MATRIX [25061]	PLU	658	659.5			WR [25061]	64.61	0.63		15.42				4.49	3.38	2.32	0.03		2.31	3.15	0.17
[25061]	CONVERGENT MARGIN	BISMARCK ARC - NEW BRITAIN ARC / BISMARCK ARC - NEW BRITAIN ARC / NEW GUINEA	KOKOFIMPA, KAINANTU, MARAMUNI ARC	-6	-6	145	145	SAE			s_BKDD22 546 [25061]	DACITE [25061]				MIOCENE [25061]				PORPHYRITIC, FINE-GRAINED MATRIX [25061]	VOL	546.5	548.8			WR [25061]	63.72	0.53		16.79				3.22	1.89	2.76	0.07		3.3	1.79	0.2
[25061]	CONVERGENT MARGIN	BISMARCK ARC - NEW BRITAIN ARC / BISMARCK ARC - NEW BRITAIN ARC / NEW GUINEA	KOKOFIMPA, KAINANTU, MARAMUNI ARC	-6	-6	145	145	SAE			s_BKDD22 582 [25061]	DACITE [25061]				MIOCENE [25061]				PORPHYRITIC, FINE-GRAINED MATRIX [25061]	VOL	582	584			WR [25061]	66.37	0.33		15.65				1.68	3.43	1.04	0.06		2.83	2.94	0.11
[25061]	CONVERGENT MARGIN	BISMARCK ARC - NEW BRITAIN ARC / BISMARCK ARC - NEW BRITAIN ARC / NEW GUINEA	KOKOFIMPA, KAINANTU, MARAMUNI ARC	-6	-6	145	145	SAE			s_KKS01 [25061]	DACITE [25061]				MIOCENE [25061]				PORPHYRITIC, FINE-GRAINED MATRIX [25061]	VOL					WR [25061]	69.35	0.38		16.57				2	0.37	1.17	0.04		4.77	1.97	0.15
[25114]	CONVERGENT MARGIN	BISMARCK ARC - NEW BRITAIN ARC / BISMARCK ARC - NEW BRITAIN ARC / NEW GUINEA / NETONI INTRUSIVE COMPLEX		-0.8177	-0.8177	133.108	133.108	SAE			s_MW14-02 [25114]	SYENOGRANITE [25114]				TRIASSIC [25114]				PORPHYRITIC, MEDIUM-GRAINED MATRIX [25114]	PLU					WR [25114]	74.65	0.23		13.22				1.71	0.61	0	0.07		4.96	3.86	0.04
[25114]	CONVERGENT MARGIN	BISMARCK ARC - NEW BRITAIN ARC / BISMARCK ARC - NEW BRITAIN ARC / NEW GUINEA / NETONI INTRUSIVE COMPLEX		-0.7771	-0.7771	133.041	133.041	SAE			s_MW14-03 [25114]	SYENOGRANITE [25114]				TRIASSIC [25114]				EQUIGRANULAR, MEDIUM-GRAINED [25114]	PLU					WR [25114]	72.49	0.33		13.62				2.38	1.52	0.5	0.05		4.39	3.48	0.08
[25114]	CONVERGENT MARGIN	BISMARCK ARC - NEW BRITAIN ARC / BISMARCK ARC - NEW BRITAIN ARC / NEW GUINEA / NETONI INTRUSIVE COMPLEX		-0.7775	-0.7775	133.041	133.041	SAE			s_MW14-07 [25114]	SYENOGRANITE [25114]				TRIASSIC [25114]				EQUIGRANULAR, MEDIUM-GRAINED [25114]	PLU					WR [25114]	75.87	0.05		13.6				0.62	0.65	0	0.01		5.52	3.08	0.02
[25114]	CONVERGENT MARGIN	BISMARCK ARC - NEW BRITAIN ARC / BISMARCK ARC - NEW BRITAIN ARC / NEW GUINEA / NETONI INTRUSIVE COMPLEX		-0.7775	-0.7775	133.041	133.041	SAE			s_MW14-08 [25114]	MONZOGRANITE [25114]				TRIASSIC [25114]				EQUIGRANULAR, MEDIUM-GRAINED [25114]	PLU					WR [25114]	78.2	0.03		13.02				0	0.46	0	0		4.96	2.76	0.03
[25114]	CONVERGENT MARGIN	BISMARCK ARC - NEW BRITAIN ARC / BISMARCK ARC - NEW BRITAIN ARC / NEW GUINEA / NETONI INTRUSIVE COMPLEX		-0.78	-0.78	133.041	133.041	SAE			s_MW14-11 [25114]	SYENOGRANITE [25114]				TRIASSIC [25114]				EQUIGRANULAR, MEDIUM-GRAINED [25114]	PLU					WR [25114]	72.64	0.09		15.32				0.74	1.59	0.2	0.02		6.14	3.03	0.05
[25114]	CONVERGENT MARGIN	BISMARCK ARC - NEW BRITAIN ARC / BISMARCK ARC - NEW BRITAIN ARC / NEW GUINEA / NETONI INTRUSIVE COMPLEX		-0.7988	-0.7988	133.3	133.3	SAE			s_MW14-13 [25114]	MONZOGRANITE [25114]				TRIASSIC [25114]				EQUIGRANULAR, MEDIUM-GRAINED [25114]	PLU					WR [25114]	75.73	0.05		13.84				0	0.59	0	0.01		6.47	2.95	0.03
[25114]	CONVERGENT MARGIN	BISMARCK ARC - NEW BRITAIN ARC / BISMARCK ARC - NEW BRITAIN ARC / NEW GUINEA / NETONI INTRUSIVE COMPLEX		-0.7928	-0.7928	133.348	133.348	SAE			s_MW14-17 [25114]	SYENOGRANITE [25114]				TRIASSIC [25114]				EQUIGRANULAR, MEDIUM-GRAINED [25114]	PLU					WR [25114]	77.02	0.1		12.52				1.25	0.58	0	0.03		5.98	2.39	0.03
[7670]	CONVERGENT MARGIN	BISMARCK ARC - NEW BRITAIN ARC / BISMARCK ARC - NEW BRITAIN ARC / IRIAN JAYA (WEST PAPUA)	GUNUNG BIJIH MINING DISTRICT, ERTSBERG PLUTON	-4.098	-4.098	137.122	137.122	SAE			s_TH-DOZ-94 [7670]	NOT GIVEN [7670]									VOL					WR [7670]	59.6
[7670]	CONVERGENT MARGIN	BISMARCK ARC - NEW BRITAIN ARC / BISMARCK ARC - NEW BRITAIN ARC / IRIAN JAYA (WEST PAPUA)	GUNUNG BIJIH MINING DISTRICT, GRASBERG INTRUSIVE COMPLEX	-4.057	-4.057	137.109	137.109	SAE			s_TH94-3 [7670]	NOT GIVEN [7670]									VOL					WR [7670]	55.6
[7670]	CONVERGENT MARGIN	BISMARCK ARC - NEW BRITAIN ARC / BISMARCK ARC - NEW BRITAIN ARC / IRIAN JAYA (WEST PAPUA) / MINJAUH VOLCANIC FIELD	UGIMBA	-3.844	-3.844	137.04	137.04	SAE			s_UG-9 [7670]	LAMPROPHYRE [7670]									PLU					WR [7670]	56.6
[7670]	CONVERGENT MARGIN	BISMARCK ARC - NEW BRITAIN ARC / BISMARCK ARC - NEW BRITAIN ARC / IRIAN JAYA (WEST PAPUA) / MINJAUH VOLCANIC FIELD	UGIMBA	-3.844	-3.844	137.04	137.04	SAE			s_UG-6 [7670]	LAMPROPHYRE [7670]									PLU					WR [7670]	53.8
[7670]	CONVERGENT MARGIN	BISMARCK ARC - NEW BRITAIN ARC / BISMARCK ARC - NEW BRITAIN ARC / IRIAN JAYA (WEST PAPUA) / MINJAUH VOLCANIC FIELD	UGIMBA	-3.847	-3.847	137.039	137.039	SAE			s_UG-5 [7670]	LAMPROPHYRE [7670]									PLU					WR [7670]	54
[7670]	CONVERGENT MARGIN	BISMARCK ARC - NEW BRITAIN ARC / BISMARCK ARC - NEW BRITAIN ARC / IRIAN JAYA (WEST PAPUA) / MINJAUH VOLCANIC FIELD	MINJAUH EAST	-3.795	-3.795	137.053	137.053	SAE			s_MJE-6 [7670]	LAMPROPHYRE [7670]									PLU					WR [7670]	53.9
[7670]	CONVERGENT MARGIN	BISMARCK ARC - NEW BRITAIN ARC / BISMARCK ARC - NEW BRITAIN ARC / IRIAN JAYA (WEST PAPUA) / MINJAUH VOLCANIC FIELD	KEMABU	-3.841	-3.841	136.99	136.99	SAE			s_KW-8 [7670]	LAMPROPHYRE [7670]									PLU					WR [7670]	53.5
[7670]	CONVERGENT MARGIN	BISMARCK ARC - NEW BRITAIN ARC / BISMARCK ARC - NEW BRITAIN ARC / IRIAN JAYA (WEST PAPUA) / MINJAUH VOLCANIC FIELD	KEMABU	-3.84	-3.84	136.989	136.989	SAE			s_KW-6 [7670]	SYENITE [7670]									PLU					WR [7670]	51.8
[7670]	CONVERGENT MARGIN	BISMARCK ARC - NEW BRITAIN ARC / BISMARCK ARC - NEW BRITAIN ARC / IRIAN JAYA (WEST PAPUA) / MINJAUH VOLCANIC FIELD	KEMABU	-3.83	-3.83	137.004	137.004	SAE			s_KB-1 [7670]	SYENITE [7670]									PLU					WR [7670]	60.9
[7670]	CONVERGENT MARGIN	BISMARCK ARC - NEW BRITAIN ARC / BISMARCK ARC - NEW BRITAIN ARC / IRIAN JAYA (WEST PAPUA) / MINJAUH VOLCANIC FIELD	WABU	-3.739	-3.739	137.021	137.021	SAE			s_WB-6 [7670]	SYENITE [7670]									PLU					WR [7670]	56
[7670]	CONVERGENT MARGIN	BISMARCK ARC - NEW BRITAIN ARC / BISMARCK ARC - NEW BRITAIN ARC / IRIAN JAYA (WEST PAPUA) / MINJAUH VOLCANIC FIELD	KEMABU	-3.837	-3.837	137.008	137.008	SAE			s_KB-4 [7670]	SHOSHONITE [7670]									VOL					WR [7670]	57
[7670]	CONVERGENT MARGIN	BISMARCK ARC - NEW BRITAIN ARC / BISMARCK ARC - NEW BRITAIN ARC / IRIAN JAYA (WEST PAPUA) / MINJAUH VOLCANIC FIELD	MANDOGO	-3.855	-3.855	136.962	137.962	SAE			s_MD-1 [7670]	SHOSHONITE [7670]									VOL					WR [7670]	59.4
[7670]	CONVERGENT MARGIN	BISMARCK ARC - NEW BRITAIN ARC / BISMARCK ARC - NEW BRITAIN ARC / IRIAN JAYA (WEST PAPUA) / MINJAUH VOLCANIC FIELD	MANDOGO	-3.853	-3.853	136.962	136.962	SAE			s_MD-3 [7670]	SHOSHONITE [7670]									VOL					WR [7670]	58.1
[7670]	CONVERGENT MARGIN	BISMARCK ARC - NEW BRITAIN ARC / BISMARCK ARC - NEW BRITAIN ARC / IRIAN JAYA (WEST PAPUA) / MINJAUH VOLCANIC FIELD	MANDOGO	-3.854	-3.854	136.956	136.956	SAE			s_MD-4 [7670]	SHOSHONITE [7670]									VOL					WR [7670]	57.5
[7670]	CONVERGENT MARGIN	BISMARCK ARC - NEW BRITAIN ARC / BISMARCK ARC - NEW BRITAIN ARC / IRIAN JAYA (WEST PAPUA) / MINJAUH VOLCANIC FIELD	DU	-3.798	-3.798	137.13	137.13	SAE			s_DU-2 [7670]	NOT GIVEN [7670]									VOL					WR [7670]	58.2
[7670]	CONVERGENT MARGIN	BISMARCK ARC - NEW BRITAIN ARC / BISMARCK ARC - NEW BRITAIN ARC / IRIAN JAYA (WEST PAPUA) / MINJAUH VOLCANIC FIELD	MINJAUH	-3.778	-3.778	136.984	136.984	SAE			s_MJ-23 [7670]	NOT GIVEN [7670]									VOL					WR [7670]	55.1
[7670]	CONVERGENT MARGIN	BISMARCK ARC - NEW BRITAIN ARC / BISMARCK ARC - NEW BRITAIN ARC / IRIAN JAYA (WEST PAPUA) / MINJAUH VOLCANIC FIELD	MINJAUH	-3.78	-3.78	136.988	136.988	SAE			s_MJ-3 [7670]	NOT GIVEN [7670]									VOL					WR [7670]	60.3
[7670]	CONVERGENT MARGIN	BISMARCK ARC - NEW BRITAIN ARC / BISMARCK ARC - NEW BRITAIN ARC / IRIAN JAYA (WEST PAPUA) / MINJAUH VOLCANIC FIELD	MINJAUH	-3.776	-3.776	136.984	136.984	SAE			s_MJ-20 [7670]	NOT GIVEN [7670]									VOL					WR [7670]	54.6
[7670]	CONVERGENT MARGIN	BISMARCK ARC - NEW BRITAIN ARC / BISMARCK ARC - NEW BRITAIN ARC / IRIAN JAYA (WEST PAPUA) / MINJAUH VOLCANIC FIELD	WABU	-3.742	-3.742	137.019	137.019	SAE			s_WB-4 [7670]	NOT GIVEN [7670]									VOL					WR [7670]	55.5
[7670]	CONVERGENT MARGIN	BISMARCK ARC - NEW BRITAIN ARC / BISMARCK ARC - NEW BRITAIN ARC / IRIAN JAYA (WEST PAPUA) / MINJAUH VOLCANIC FIELD	YABU	-3.784	-3.784	137.116	137.116	SAE			s_YB-5 [7670]	NOT GIVEN [7670]									VOL					WR [7670]	59.4
[7670]	CONVERGENT MARGIN	BISMARCK ARC - NEW BRITAIN ARC / BISMARCK ARC - NEW BRITAIN ARC / IRIAN JAYA (WEST PAPUA) / JAMUR		-3.698	-3.698	134.899	134.899	SAE			s_SP75631 [7670]	NOT GIVEN [7670]									VOL					WR [7670]	65.9
[7670]	CONVERGENT MARGIN	BISMARCK ARC - NEW BRITAIN ARC / BISMARCK ARC - NEW BRITAIN ARC / IRIAN JAYA (WEST PAPUA)	ENARATOLI	-3.841	-3.841	136.275	136.275	SAE			s_OBT-2 [7670]	NOT GIVEN [7670]									VOL					WR [7670]	52.6
[7670]	CONVERGENT MARGIN	BISMARCK ARC - NEW BRITAIN ARC / BISMARCK ARC - NEW BRITAIN ARC / IRIAN JAYA (WEST PAPUA)	ENARATOLI	-3.886	-3.886	136.263	136.263	SAE			s_TG-1 [7670]	NOT GIVEN [7670]									VOL					WR [7670]	62.1
[7670]	CONVERGENT MARGIN	BISMARCK ARC - NEW BRITAIN ARC / BISMARCK ARC - NEW BRITAIN ARC / IRIAN JAYA (WEST PAPUA)	NABIRE	-3.176	-3.176	135.619	135.619	SAE			s_NB-1 [7670]	NOT GIVEN [7670]									VOL			M		WR [7670]	43.1
[8377]	CONVERGENT MARGIN	BISMARCK ARC - NEW BRITAIN ARC / BISMARCK ARC - NEW BRITAIN ARC / IRIAN JAYA (WEST PAPUA)	ERTSBERG MINING DISTRICT, GRASBERG IGNEOUS COMPLEX, DALAM VOLCANIC ROCKS	-4.09	-4.09	137.12	137.12	SAE			s_1 [8377]	NOT GIVEN [8377]									PLU					WR [8377]	59.39			17.62				6.84	1.2	1.94			4.57	1.47
[8377]	CONVERGENT MARGIN	BISMARCK ARC - NEW BRITAIN ARC / BISMARCK ARC - NEW BRITAIN ARC / IRIAN JAYA (WEST PAPUA)	ERTSBERG MINING DISTRICT, GRASBERG IGNEOUS COMPLEX, DALAM DIATREME	-4.09	-4.09	137.12	137.12	SAE			s_2 [8377]	NOT GIVEN [8377]									PLU					WR [8377]	56.17			14.06				7.12	3.87	1.56			6.25	1.71
[8377]	CONVERGENT MARGIN	BISMARCK ARC - NEW BRITAIN ARC / BISMARCK ARC - NEW BRITAIN ARC / IRIAN JAYA (WEST PAPUA)	ERTSBERG MINING DISTRICT, GRASBERG IGNEOUS COMPLEX, MAIN GRASBERG	-4.09	-4.09	137.12	137.12	SAE			s_3 [8377]	MONZONITE [8377]									PLU					WR [8377]	61.41			10.27				10.06	1.97	1.3			5.17	1.51
[8377]	CONVERGENT MARGIN	BISMARCK ARC - NEW BRITAIN ARC / BISMARCK ARC - NEW BRITAIN ARC / IRIAN JAYA (WEST PAPUA)	ERTSBERG MINING DISTRICT, GRASBERG IGNEOUS COMPLEX, SOUTH KALI	-4.09	-4.09	137.12	137.12	SAE			s_4 [8377]	NOT GIVEN [8377]									PLU					WR [8377]	58.61			13.46				7.23	4.91	1.62			4.48	2.91
[8377]	CONVERGENT MARGIN	BISMARCK ARC - NEW BRITAIN ARC / BISMARCK ARC - NEW BRITAIN ARC / IRIAN JAYA (WEST PAPUA)	ERTSBERG MINING DISTRICT, GRASBERG IGNEOUS COMPLEX, DALAM STAGE	-4.09	-4.09	137.12	137.12	SAE			s_5 [8377]	DIORITE [8377]									PLU					WR [8377]	54.16			12.18				6.62	5.27	1.36			6.38	1.03
[8377]	CONVERGENT MARGIN	BISMARCK ARC - NEW BRITAIN ARC / BISMARCK ARC - NEW BRITAIN ARC / IRIAN JAYA (WEST PAPUA)	ERTSBERG MINING DISTRICT, GRASBERG IGNEOUS COMPLEX, DALAM STAGE	-4.09	-4.09	137.12	137.12	SAE			s_6 [8377]	ANDESITE [8377]									VOL					WR [8377]	57.41			15.15				7.41	3.02	1.69			6.18	2.13
[8377]	CONVERGENT MARGIN	BISMARCK ARC - NEW BRITAIN ARC / BISMARCK ARC - NEW BRITAIN ARC / IRIAN JAYA (WEST PAPUA)	ERTSBERG MINING DISTRICT, GRASBERG IGNEOUS COMPLEX, MAIN GRASBERG STAGE	-4.09	-4.09	137.12	137.12	SAE			s_7 [8377]	MONZONITE [8377]									PLU					WR [8377]	60.41			13.16				8.89	0.97	2.14			6.23	2.27
[8377]	CONVERGENT MARGIN	BISMARCK ARC - NEW BRITAIN ARC / BISMARCK ARC - NEW BRITAIN ARC / IRIAN JAYA (WEST PAPUA)	ERTSBERG MINING DISTRICT, GRASBERG IGNEOUS COMPLEX, MAIN GRASBERG STAGE	-4.09	-4.09	137.12	137.12	SAE			s_8 [8377]	MONZONITE [8377]									PLU					WR [8377]	60.79			9.36				10.18	2.33	1.07			4.88	1.24
[8377]	CONVERGENT MARGIN	BISMARCK ARC - NEW BRITAIN ARC / BISMARCK ARC - NEW BRITAIN ARC / IRIAN JAYA (WEST PAPUA)	ERTSBERG MINING DISTRICT, GRASBERG IGNEOUS COMPLEX, MAIN GRASBERG STAGE	-4.09	-4.09	137.12	137.12	SAE			s_9 [8377]	MONZONITE [8377]									PLU					WR [8377]	61.39			9.76				11.07	1.96	1.07			4.86	1.49
[8377]	CONVERGENT MARGIN	BISMARCK ARC - NEW BRITAIN ARC / BISMARCK ARC - NEW BRITAIN ARC / IRIAN JAYA (WEST PAPUA)	ERTSBERG MINING DISTRICT, GRASBERG IGNEOUS COMPLEX, SOUTH KALI DIKE STAGE	-4.09	-4.09	137.12	137.12	SAE			s_10 [8377]	MONZONITE [8377]									PLU					WR [8377]	61.27			13.48				8.29	2.23	1.51			5.08	2.7
[8377]	CONVERGENT MARGIN	BISMARCK ARC - NEW BRITAIN ARC / BISMARCK ARC - NEW BRITAIN ARC / IRIAN JAYA (WEST PAPUA)	ERTSBERG MINING DISTRICT, GRASBERG IGNEOUS COMPLEX, SOUTH KALI DIKE STAGE	-4.09	-4.09	137.12	137.12	SAE			s_11 [8377]	MONZONITE [8377]									PLU					WR [8377]	56.68			13.44				6.48	6.85	1.7			4.04	3.06
[4076][4675][4954]	CONVERGENT MARGIN	BISMARCK ARC - NEW BRITAIN ARC / BISMARCK ARC - NEW BRITAIN ARC / NEW BRITAIN / RABAUL	BURMA ROAD NEAR W CALDERA RIM	-4.22	-4.22	152.18	152.18	SAE			s_6830 [4076]	RHYOLITE [4076]				QUATERNARY [4675]					VOL					WR [4076]	72.26	0.32		12.04		0.96	0.83		1.58	0.41	0.08		1.94	3.95	0.04		3.64	1.25					0.14
[5431][6436]	CONVERGENT MARGIN	BISMARCK ARC - NEW BRITAIN ARC / BISMARCK ARC - NEW BRITAIN ARC / D^ENTRECASTEAUX ISLANDS	WEST COAST, SANAROA ISLAND	-9	-10.5	150	151	SAE			s_33731 [5431]	COMENDITE [5431]				HOLOCENE [6436]					VOL					WR [5431]	70.73	0.26		12.97		1.24	2.3		0.37	0.19	0.13		4.95	5.87	0.02		0.33	0.12		0.05
[8964]	CONVERGENT MARGIN	BISMARCK ARC - NEW BRITAIN ARC / BISMARCK ARC - NEW BRITAIN ARC / IRIAN JAYA (WEST PAPUA)	GUNUNG BIJIH MINING DISTRICT, ERTSBERG PLUTON, ACROSS DOM ROAD FROM BLOCK CAVE OVERLOOK	-4.0956	-4.0956	137.129	137.129	SAE			s_1005 [8964]	NOT GIVEN [8964]									VOL					WR [8964]	62.7	0.46		17.4		2.3	2.36		3.12	2.22	0.02		3.81	3.94	0.3			0.1		1.56
[8964]	CONVERGENT MARGIN	BISMARCK ARC - NEW BRITAIN ARC / BISMARCK ARC - NEW BRITAIN ARC / IRIAN JAYA (WEST PAPUA)	GUNUNG BIJIH MINING DISTRICT, N OF WANAGON AREA	-4.0828	-4.0828	137.089	137.089	SAE			s_5003 [8964]	NOT GIVEN [8964]									VOL					WR [8964]	61.8	0.35		16.3		1.15	1.19		5.04	0.66	0.2		4.14	4.39	0.25		0.97	0.16		2.96
[8964]	CONVERGENT MARGIN	BISMARCK ARC - NEW BRITAIN ARC / BISMARCK ARC - NEW BRITAIN ARC / IRIAN JAYA (WEST PAPUA)	GUNUNG BIJIH MINING DISTRICT, SMALL INTRUSION NEAR TOP OF SCHAPPERT FALLS	-4.1266	-4.1266	137.095	137.095	SAE			s_7001 [8964]	NOT GIVEN [8964]									VOL					WR [8964]	62.9	0.38		16.7		2.24	1.92		4.32	1.48	0.12		2.51	3.89	0.26		1.02	0.28		0.48
[8964]	CONVERGENT MARGIN	BISMARCK ARC - NEW BRITAIN ARC / BISMARCK ARC - NEW BRITAIN ARC / IRIAN JAYA (WEST PAPUA)	GUNUNG BIJIH MINING DISTRICT, SMALL INTRUSION NEAR TOP OF SCHAPPERT FALLS	-4.1266	-4.1266	137.095	137.095	SAE			s_7003 [8964]	NOT GIVEN [8964]									VOL					WR [8964]	62.3	0.46		18.1		2.17	2.7		3.84	1.48	0.11		2.43	3.68	0.27		1.15	0.12		0.15
[6026][5622]	CONVERGENT MARGIN	BISMARCK ARC - NEW BRITAIN ARC / MANUS BACK-ARC BASIN / TULUMAN	ST ANDREW STRAIT ISLANDS, SE COAST OF TULUMAN ISLAND	-2.55	-2.55	147.366	147.366	SAE			s_13 [6026]	RHYOLITE [6026]									VOL					WR [6026]	70.31	0.44		14.01		1.08	2.41		1.78	0.54	0.09		3.21	5.26	0.06		0.19	0.1		0.14
[6026][5622]	CONVERGENT MARGIN	BISMARCK ARC - NEW BRITAIN ARC / MANUS BACK-ARC BASIN / TULUMAN	ST ANDREW STRAIT ISLANDS, NE COAST OF TULUMAN ISLAND	-2.55	-2.55	147.366	147.366	SAE			s_17A [6026]	RHYOLITE [6026]									VOL					WR [6026]	69.57	0.45		13.91		0.89	2.73		1.95	0.84	0.1		3.21	5.29	0.07		0.23	0.1		0.14
[6026][5622]	CONVERGENT MARGIN	BISMARCK ARC - NEW BRITAIN ARC / MANUS BACK-ARC BASIN / LOU	ST ANDREW STRAIT ISLANDS, 1.3 KM SW OF SOLANG VILLAGE, NW COAST OF LOU ISLAND	-2.42	-2.42	147.38	147.38	SAE			s_03 [6026]	RHYOLITE [6026]									VOL					WR [6026]	72.85	0.28		13.74		0.58	1.44		1.11	0.34	0.07		4.01	4.94	0.04		0.19	0.09		0.22
[6026][5622]	CONVERGENT MARGIN	BISMARCK ARC - NEW BRITAIN ARC / MANUS BACK-ARC BASIN / PAM MANDIAN	ST ANDREW STRAIT ISLANDS, SE COAST OF PAM MANDIAN	-2.5	-2.5	147.4	147.4	SAE			s_55 [6026]	RHYOLITE [6026]									VOL					WR [6026]	73.4	0.26		13.32		0.48	1.53		0.96	0.13	0.06		4.2	4.77	0.02		0.28	0.13		0.14
[6026][5622]	CONVERGENT MARGIN	BISMARCK ARC - NEW BRITAIN ARC / MANUS BACK-ARC BASIN / BALUAN	ST ANDREW STRAIT ISLANDS, SABOBARUBAY VILLAGE, NW COAST OF BALUAN ISLAND	-2.55	-2.55	147.37	147.37	SAE			s_38 [6026]	BASALT [6026]									VOL					WR [6026]	49.51	1.4		15.87		1.91	8.51		11.99	6.86	0.2		0.45	2.67	0.15		0.34	0.21		0.05
[6026][5622]	CONVERGENT MARGIN	BISMARCK ARC - NEW BRITAIN ARC / MANUS BACK-ARC BASIN / FEDARB ISLANDS	ST ANDREW STRAIT ISLANDS, SW COAST OF SIVISA	-2.42	-2.42	147.42	147.42	SAE			s_68C [6026]	BASALT [6026]									VOL					WR [6026]	51.74	0.79		17.62		2.36	5.78		11.31	6.59	0.15		0.32	2.52	0.12		0.17	0.11		0.05
[6026][5622]	CONVERGENT MARGIN	BISMARCK ARC - NEW BRITAIN ARC / MANUS BACK-ARC BASIN / FEDARB ISLANDS	ST ANDREW STRAIT ISLANDS, CHOKUA	-2.42	-2.42	147.42	147.42	SAE			s_61 [6026]	DACITE [6026]									VOL					WR [6026]	68.16	0.83		15.28		1.63	2.2		3.01	1.08	0.14		1.45	5.84	0.24		0.08	0.08		0.04
[5946][14502][5979]	CONVERGENT MARGIN	BISMARCK ARC - NEW BRITAIN ARC / MANUS BACK-ARC BASIN / STATION RD 14	EAST MANUS RIFTS	-3.528	-3.528	152.173	152.173	SAQ	-1755	-1950	s_14-5 [5946]	ANDESITE, BASALTIC [5946] / ANDESITE [14502]								VESICULAR, APHYRIC [5946]	VOL					WR [5946] / GL [14502]	61.53	0.79		14.44		1.91	5.5		5.35	1.98	0.15		1.11	4.23	0.24	1.64	1.76	0.32		0.3
[5946][14496]	CONVERGENT MARGIN	BISMARCK ARC - NEW BRITAIN ARC / MANUS BACK-ARC BASIN / STATION RD 14	EAST MANUS RIFTS	-3.528	-3.528	152.173	152.173	SAQ	-1755	-1950	s_14-6 [5946]	ANDESITE, BASALTIC [5946]								VESICULAR, APHYRIC [5946]	VOL					WR [5946] / GL [14496]	52.01	0.56		16.59		3.06	5.88		11.03	6.02	0.15		0.43	2.67	0.1		1.76	0.32		0.3
[5946][14502][5981][23525][18435]	CONVERGENT MARGIN	BISMARCK ARC - NEW BRITAIN ARC / MANUS BACK-ARC BASIN / STATION RD 14	EAST MANUS RIFTS	-3.528	-3.528	152.173	152.173	SAQ	-1755	-1950	s_14-9 [5946] / s_14-9 (ER) [23525]	ANDESITE, BASALTIC [5946] / NOT GIVEN [23525]								VESICULAR, APHYRIC [5946]	VOL					WR [5946] / GL [14502]	52.92	0.6		16.13		10.64			10.04	5.47	0.16		0.46	3.02	0.1	1.2
[5946][14496]	CONVERGENT MARGIN	BISMARCK ARC - NEW BRITAIN ARC / MANUS BACK-ARC BASIN / STATION RD 15	EAST MANUS RIFTS	-3.7783	-3.7783	151.983	151.983	SAQ	-1700	-2025	s_15-4 [5946]	BASALT [5946] / ANDESITE, BASALTIC [14496]								PHYRIC [5946]	VOL					WR [5946] / GL [14496]	52.73	0.38		13.71		3.07	6.3		11.33	7.18	0.16		0.98	1.97	0.19		1.39	0.55		0.49
[5946][14496][14502][23525][18435]	CONVERGENT MARGIN	BISMARCK ARC - NEW BRITAIN ARC / MANUS BACK-ARC BASIN / STATION RD 16	EAST MANUS RIFTS	-3.7017	-3.7017	151.873	151.873	SAQ	-1980	-2065	s_16-14 [5946] / s_16-14 (ER) [23525]	ANDESITE, BASALTIC [5946] / NOT GIVEN [23525]								VESICULAR, GLASSY [5946]	VOL					WR [5946] / GL [14496]	54.13	0.56		15.71		1.86	5.73		9.99	5.63	0.13		0.76	2.9	0.17		1.35	0.3		0.49
[5946][14502][5979]	CONVERGENT MARGIN	BISMARCK ARC - NEW BRITAIN ARC / MANUS BACK-ARC BASIN / STATION RD 17	EAST MANUS RIFTS	-3.74	-3.74	151.647	151.647	SAQ	-1685	-1860	s_17-1 [5946]	DACITE [5946] / NOT GIVEN [5979]								VESICULAR, APHYRIC [5946]	VOL					WR [5946] / GL [14502]	64.11	0.84		14.87		1.38	4.57		4.66	1.85	0.14		1.44	4.46	0.31	1.55	1.86	0.46		0.28
[5946][14496][23525][18435]	CONVERGENT MARGIN	BISMARCK ARC - NEW BRITAIN ARC / MANUS BACK-ARC BASIN / STATION RD 18	EAST MANUS RIFTS	-3.705	-3.705	151.463	151.463	SAQ	-2580	-2730	s_18-4 [5946] / s_18-4 (ER) [23525]	BASALT [5946] / ANDESITE, BASALTIC [14496] / NOT GIVEN [23525]								VESICULAR, PLAGIOCLASE-PHYRIC [5946]	VOL					WR [5946] / GL [14496]	52.5	0.51		16.49		1.78	6.2		11.73	6.96	0.14		0.32	2.19	0.07		0.9	0.32		0.58
[5946][14502][5981][14496][23525][18435]	CONVERGENT MARGIN	BISMARCK ARC - NEW BRITAIN ARC / MANUS BACK-ARC BASIN / STATION RD 19	SOUTHERN RIFTS	-3.7517	-3.7517	151.158	151.158	SAQ	-2625	-2635	s_19-12 [5946] / s_19-12 (SR) [23525]	BASALT [5946] / ANDESITE, BASALTIC [14502] / NOT GIVEN [23525]								PHYRIC [5946]	VOL					WR [5946] / GL [14502]	52.75	0.87		15.28		1.98	8		10.34	5.84	0.16		0.24	2.65	0.09	1.18	1.15	0.36		0.33
[5946][14496]	CONVERGENT MARGIN	BISMARCK ARC - NEW BRITAIN ARC / MANUS BACK-ARC BASIN / STATION RD 20	SOUTHERN RIFTS	-3.8133	-3.8133	150.693	150.693	SAQ	-2045	-2080	s_20-3 [5946]	BASALT [5946]								GLASSY, PLOVINE-PLAGIOCLASE PHYRIC [5946]	VOL					WR [5946] / GL [14496]	51.31	0.59		16.05		1.11	6.49		12.79	7.79	0.14		0.23	2.16	0.08		1.13	0.2		0.28
[5946][14502][5981]	CONVERGENT MARGIN	BISMARCK ARC - NEW BRITAIN ARC / MANUS BACK-ARC BASIN / STATION RD 21	SOUTHERN RIFTS	-3.84	-3.84	150.502	150.502	SAQ	-2400	-2465	s_21-2 [5946]	BASALT [5946]								VESICULAR, PHYRIC [5946]	VOL					WR [5946] / GL [14502]	50.21	0.68		15.9		1.94	6.6		12.35	8.35	0.15		0.22	2.23	0.08	1.43	0.73	0.32		0.37
[5946][14496]	CONVERGENT MARGIN	BISMARCK ARC - NEW BRITAIN ARC / MANUS BACK-ARC BASIN / STATION RD 22	SOUTHERN RIFTS	-3.8583	-3.8583	150.43	150.43	SAQ	-2530	-2580	s_22-2 [5946]	BASALT [5946]									VOL					WR [5946] / GL [14496]	49.88	0.55		16.44		2.02	5.82		12.57	8.63	0.14		0.23	2.21	0.08		0.74	0.34		0.45
[5946][14496][23525][2703][6900][4590]	CONVERGENT MARGIN	BISMARCK ARC - NEW BRITAIN ARC / MANUS BACK-ARC BASIN / STATION RD 24	MANUS SPREADING CENTER	-3.545	-3.545	149.857	149.857	SAQ	-2155	-2185	s_24-1 [5946] / s_24-1 (MSC) [23525]	BASALT [5946] / NOT GIVEN [23525]				QUATERNARY [2703]					VOL					WR [5946] / GL [14496]	50.29	1.38		13.61		1.91	10.68		11.45	6.73	0.2		0.06	2.46	0.12		0.47	0.12		0.29
[5946][14502][14496][23525][18435][5979]	CONVERGENT MARGIN	BISMARCK ARC - NEW BRITAIN ARC / MANUS BACK-ARC BASIN / STATION RD 24	MANUS SPREADING CENTER	-3.545	-3.545	149.857	149.857	SAQ	-2155	-2185	s_24-9 [5946] / s_24-9 (MSC) [23525]	ANDESITE [5946] / NOT GIVEN [23525]									VOL					WR [5946] / GL [14502]	57.72	0.98		15.28		1.67	6.19		7.33	3.59	0.13		0.64	3.89	0.2	1.94	1.76	0.38		7.8
[5946][14496]	CONVERGENT MARGIN	BISMARCK ARC - NEW BRITAIN ARC / MANUS BACK-ARC BASIN / STATION RD 25	MANUS SPREADING CENTER	-3.6083	-3.6083	149.797	149.797	SAQ	-2215	-2255	s_25-2 [5946]	BASALT [5946]								APHYRIC [5946]	VOL					WR [5946] / GL [14496]	50.18	0.95		14.98		1.78	8.34		12.58	8.23	0.17		0.08	2.3	0.08		0.29	0.16		0.24
[5946][14502][5981][14496][23525][18435]	CONVERGENT MARGIN	BISMARCK ARC - NEW BRITAIN ARC / MANUS BACK-ARC BASIN / STATION RD 28	MANUS SPREADING CENTER	-3.6567	-3.6567	149.673	149.673	SAQ	-2370	-2440	s_28-1 [5946] / s_28-1 (MSC) [23525]	BASALT [5946] / NOT GIVEN [23525]									VOL					WR [5946] / GL [14502]	50.38	1.05		14.35		2.18	8.66		11.56	7.48	0.18		0.15	2.25	0.11	0.83	0.56	0.35		0.33
[5946][14496]	CONVERGENT MARGIN	BISMARCK ARC - NEW BRITAIN ARC / MANUS BACK-ARC BASIN / STATION RD 30	EXTENSIONAL TRANSFORM ZONE	-3.5383	-3.5383	149.538	149.538	SAQ	-1885	-1975	s_30-2 [5946]	NOT GIVEN [5946] / ANDESITE, BASALTIC [14496]									VOL					WR [5946] / GL [14496]	53.01	1.05		15.41		2.27	8.12		9.9	5.48	0.17		0.27	2.91	0.12		0.8	0.36		0.33
[5946][14502][5981][14496]	CONVERGENT MARGIN	BISMARCK ARC - NEW BRITAIN ARC / MANUS BACK-ARC BASIN / STATION RD 31	EXTENSIONAL TRANSFORM ZONE	-3.5017	-3.5017	149.258	149.258	SAQ	-2075	-2245	s_31-1 [5946]	BASALT [5946]									VOL					WR [5946] / GL [14502]	50.24	1.46		14.3		2.46	8.94		11.85	6.94	0.19		0.22	2.65	0.14	0.5	0.41	0.24		0.25
[5946][14496]	CONVERGENT MARGIN	BISMARCK ARC - NEW BRITAIN ARC / MANUS BACK-ARC BASIN / STATION RD 31	EXTENSIONAL TRANSFORM ZONE	-3.5017	-3.5017	149.258	149.258	SAQ	-2075	-2245	s_31-3 [5946]	BASALT [5946]									VOL					WR [5946] / GL [14496]	50.4	1.19		13.8		2.15	10.29		11.61	7	0.2		0.05	2.49	0.09		0.32	0.2		0.4
[5946][14502][5981]	CONVERGENT MARGIN	BISMARCK ARC - NEW BRITAIN ARC / MANUS BACK-ARC BASIN / STATION RD 31	EXTENSIONAL TRANSFORM ZONE	-3.5017	-3.5017	149.258	149.258	SAQ	-2075	-2245	s_31-8 [5946]	BASALT [5946]									VOL					WR [5946] / GL [14502]	51.44	0.35		15.23		1.51	5.57		13.57	9.3	0.13		0.08	1.44	0.04	1.12
[5946][14502][5981][14496][2703][6900][4590]	CONVERGENT MARGIN	BISMARCK ARC - NEW BRITAIN ARC / MANUS BACK-ARC BASIN / STATION RD 32	EXTENSIONAL TRANSFORM ZONE	-3.42	-3.42	149.015	149.015	SAQ	-2300	-2420	s_32-5 [5946]	BASALT [5946]				QUATERNARY [2703]				PHYRIC [5946]	VOL					WR [5946] / GL [14502]	49.63	0.98		14.84		1.54	8.56		12.36	8.14	0.17		0.05	2.33	0.07	0.24	0.41	0.14		0.31
[5946][5981]	CONVERGENT MARGIN	BISMARCK ARC - NEW BRITAIN ARC / MANUS BACK-ARC BASIN / STATION RD 33	EXTENSIONAL TRANSFORM ZONE	-3.5283	-3.5283	149.478	149.478	SAQ	-2090	-2115	s_33-1 [5946]	BASALT [5946] / ANDESITE, BASALTIC [5981]								VESICULAR [5946]	VOL					WR [5946] / GL [5981]	52.44	1.27		14.68		3.71	8.69		9.14	4.62	0.2		0.29	3.21	0.2		0.7	0.25		0.33
[5946][5981]	CONVERGENT MARGIN	BISMARCK ARC - NEW BRITAIN ARC / MANUS BACK-ARC BASIN / STATION RD 33	EXTENSIONAL TRANSFORM ZONE	-3.5283	-3.5283	149.478	149.478	SAQ	-2090	-2115	s_33-2 [5946]	BASALT [5946] / ANDESITE, BASALTIC [5981]								VESICULAR [5946]	VOL					WR [5946] / GL [5981]	52.3	1.27		14.64		4.61	7.88		9.03	4.38	0.2		0.39	3.24	0.21		0.85	0.46		0.47
[5946][14502][5981][14496][23525]	CONVERGENT MARGIN	BISMARCK ARC - NEW BRITAIN ARC / MANUS BACK-ARC BASIN / STATION RD 33	EXTENSIONAL TRANSFORM ZONE	-3.5283	-3.5283	149.478	149.478	SAQ	-2090	-2115	s_33-3 [5946] / s_33-3 (ETZ) [23525]	BASALT [5946] / NOT GIVEN [23525]								VESICULAR [5946]	VOL					WR [5946] / GL [14502]	50.69	0.97		14.38		1.48	9.16		12.41	7.6	0.19		0.04	2.27	0.07	0.21	0.27	0.07		0.19
[5946][14502][5981][14496]	CONVERGENT MARGIN	BISMARCK ARC - NEW BRITAIN ARC / MANUS BACK-ARC BASIN / STATION RD 34	EXTENSIONAL TRANSFORM ZONE	-3.6067	-3.6067	149.732	149.732	SAQ	-2445	-2510	s_34-1 [5946]	BASALT [5946]									VOL					WR [5946] / GL [14502]	50.02	0.88		14.73		1.74	8.57		12.11	7.75	0.18		0.08	2.27	0.07	0.6	0.63	0.19		0.24
[5946][14496]	CONVERGENT MARGIN	BISMARCK ARC - NEW BRITAIN ARC / MANUS BACK-ARC BASIN / STATION RD 35	MANUS SPREADING CENTER	-3.5033	-3.5033	149.897	149.897	SAQ	-2090	-2125	s_35-4 [5946]	ANDESITE, BASALTIC [5946]								HIGHLY VESICULAR [5946]	VOL					WR [5946] / GL [14496]	54.41	0.88		15.89		2.51	5.78		9.47	5.31	0.14		0.58	3.39	0.27		1.07	0.37		0.47
[5946][14496]	CONVERGENT MARGIN	BISMARCK ARC - NEW BRITAIN ARC / MANUS BACK-ARC BASIN / STATION RD 35	MANUS SPREADING CENTER	-3.5033	-3.5033	149.897	149.897	SAQ	-2090	-2125	s_35-7 [5946]	ANDESITE [5946] / ANDESITE, BASALTIC [14496]								HIGHLY VESICULAR [5946]	VOL					WR [5946] / GL [14496]	56.72	0.91		15.67		1.78	5.81		7.94	4.09	0.12		0.66	3.72	0.2		1.43	0.65		0.4
[5946][14502][5981]	CONVERGENT MARGIN	BISMARCK ARC - NEW BRITAIN ARC / MANUS BACK-ARC BASIN / STATION RD 36	MANUS SPREADING CENTER	-3.4467	-3.4467	149.963	149.963	SAQ	-2155	-2165	s_36-2 [5946]	BASALT [5946]									VOL					WR [5946] / GL [14502]	49.94	0.95		14.72		1.62	8.35		12.51	8.36	0.17		0.05	2.18	0.07	0.28	0.51	0.22		0.25
[5946][14502][23525][18435][5979]	CONVERGENT MARGIN	BISMARCK ARC - NEW BRITAIN ARC / MANUS BACK-ARC BASIN / STATION RD 36	MANUS SPREADING CENTER	-3.4467	-3.4467	149.963	149.963	SAQ	-2155	-2165	s_36-4 [5946] / s_36-4 (MSC) [23525]	ANDESITE, BASALTIC [5946] / NOT GIVEN [23525]									VOL					WR [5946] / GL [5946]	54.71	0.81		16.26		1.8	5.48		8.73	4.75	0.12		0.65	3.35	0.24		1.67	0.41		0.4
[5946][14502][5981]	CONVERGENT MARGIN	BISMARCK ARC - NEW BRITAIN ARC / MANUS BACK-ARC BASIN / STATION RD 38	MANUS SPREADING CENTER	-3.3817	-3.3817	150.082	150.082	SAQ	-2200	-2225	s_38-3 [5946]	BASALT [5946]								GLASSY [5946]	VOL					WR [5946] / GL [14502]	50.68	1.37		13.38		1.89	11.05		10.91	6.42	0.21		0.06	2.53	0.1	0.35	0.42	0.08		0.3
[5946][14502][5981][14496][23525][2703][4590]	CONVERGENT MARGIN	BISMARCK ARC - NEW BRITAIN ARC / MANUS BACK-ARC BASIN / STATION RD 39	MANUS SPREADING CENTER	-3.29	-3.29	150.128	150.128	SAQ	-2285	-2370	s_39-1 [5946] / s_39-1 (MSC) [23525]	BASALT [5946] / NOT GIVEN [23525]				QUATERNARY [2703]				GLASSY [5946]	VOL					WR [5946] / GL [14502]	50.46	1.23		13.7		2	10.18		11.46	6.99	0.2		0.05	2.42	0.09	0.31	0.47	0.16		0.3
[5946][14496]	CONVERGENT MARGIN	BISMARCK ARC - NEW BRITAIN ARC / MANUS BACK-ARC BASIN / STATION RD 40	MANUS SPREADING CENTER	-3.2483	-3.2483	150.128	150.128	SAQ	-2300	-2310	s_40-1 [5946]	BASALT [5946]								GLASSY [5946]	VOL					WR [5946] / GL [14496]	51.51	1.07		14.72		2.57	8.34		10.79	6.09	0.18		0.23	2.63	0.11		1.07	0.33		0.44
[5946][14502][5981]	CONVERGENT MARGIN	BISMARCK ARC - NEW BRITAIN ARC / MANUS BACK-ARC BASIN / STATION RD 40	MANUS SPREADING CENTER	-3.2483	-3.2483	150.128	150.128	SAQ	-2300	-2310	s_40-6 [5946]	BASALT [5946]								GLASSY [5946]	VOL					WR [5946] / GL [14502]	51.76	1.08		14.85		2.95	7.81		11.05	5.95	0.18		0.26	2.61	0.12	1.42	0.85	0.42		0.3
[5946][14502][5979]	CONVERGENT MARGIN	BISMARCK ARC - NEW BRITAIN ARC / MANUS BACK-ARC BASIN / STATION RD 41	MANUS SPREADING CENTER	-3.2	-3.2	150.208	150.208	SAQ	-2375	-2400	s_41-1 [5946]	DACITE [5946] / NOT GIVEN [5979]									VOL					WR [5946] / GL [14502]	66.75	0.79		11.25		1.31	8.02		4.45	0.61	0.17		0.31	4.27	0.2	1.42	1.5	0.04		0.32
[5946][14502][5981]	CONVERGENT MARGIN	BISMARCK ARC - NEW BRITAIN ARC / MANUS BACK-ARC BASIN / STATION RD 41	MANUS SPREADING CENTER	-3.2	-3.2	150.208	150.208	SAQ	-2375	-2400	s_41-3 [5946]	BASALT [5946] / BASALT, ANDESITIC [14502]								VESICULAR, PHYRIC [5946]	VOL					WR [5946] / GL [14502]	52.19	0.93		15.17		2.5	7.09		11.36	6.51	0.16		0.18	2.69	0.09	1.36	0.76	0.4		0.43
[5946][14502][5981][14496]	CONVERGENT MARGIN	BISMARCK ARC - NEW BRITAIN ARC / MANUS BACK-ARC BASIN / STATION RD 42	MANUS SPREADING CENTER	-3.16	-3.16	150.285	150.285	SAQ	-2480	-2490	s_42-1 [5946]	BASALT [5946]								GLASSY [5946]	VOL					WR [5946] / GL [14502]	51.38	1.27		13.91		2.73	9.56		10.87	6.27	0.2		0.1	2.61	0.11	0.74	0.66	0.28		0.34
[5946][5981][14502]	CONVERGENT MARGIN	BISMARCK ARC - NEW BRITAIN ARC / MANUS BACK-ARC BASIN / STATION RD 43	MANUS SPREADING CENTER	-3.1333	-3.1333	150.322	150.322	SAQ	-2510	-2545	s_43-1 [5946]	BASALT [5946] / ANDESITE, BASALTIC [5981] / BASALT, ANDESITIC [14502]								GLASSY [5946]	VOL					WR [5946] / GL [5981]	52.28	1.65		12.91		2.85	11.54		9.36	4.9	0.23		0.14	3	0.15		0.78	0.3		0.43
[5946][14502][5981]	CONVERGENT MARGIN	BISMARCK ARC - NEW BRITAIN ARC / MANUS BACK-ARC BASIN / STATION RD 44	MANUS SPREADING CENTER	-3.0867	-3.0867	150.395	150.395	SAQ	-2600	-2630	s_44-1 [5946]	BASALT [5946]									VOL					WR [5946] / GL [14502]	54.49	1.08		12.82		1.67	9.27		10.69	6.73	0.18		0.04	2.14	0.08	0.37
[5946][5981][14496][14502]	CONVERGENT MARGIN	BISMARCK ARC - NEW BRITAIN ARC / MANUS BACK-ARC BASIN / STATION RD 45	MANUS SPREADING CENTER	-3.065	-3.065	150.455	150.455	SAQ	-2570	-2670	s_45-1 [5946]	BASALT [5946]								NONVESICULAR [5946]	VOL					WR [5946] / GL [5981]	50.6	1.18		13.71		1.84	10.03		11.63	7.16	0.2		0.05	2.28	0.09
[5946][14502][5979]	CONVERGENT MARGIN	BISMARCK ARC - NEW BRITAIN ARC / MANUS BACK-ARC BASIN / STATION RD 45	MANUS SPREADING CENTER	-3.065	-3.065	150.455	150.455	SAQ	-2570	-2670	s_45-3 [5946]	DACITE [5946] / NOT GIVEN [14502]								VESICULAR, PHYRIC [5946]	VOL					WR [5946] / GL [14502]	61.36	1.07		10.58			11.64		5.93	1.59	0.21		0.24	3.48	0.29	0.92
[5946][5981][14502]	CONVERGENT MARGIN	BISMARCK ARC - NEW BRITAIN ARC / MANUS BACK-ARC BASIN / STATION RD 46	MANUS SPREADING CENTER	-3.0333	-3.0333	150.507	150.507	SAQ	-2510	-2560	s_46-2 [5946]	BASALT [5946] / ANDESITE, BASALTIC [5981] / BASALT, ANDESITIC [14502]									VOL					WR [5946] / GL [5981]	51.57	2.41		11.28		3.18	14.65		8.02	2.85	0.27		0.27	3.11	0.31		0.86	0.43		0.53
[5946][5981][14496][14502]	CONVERGENT MARGIN	BISMARCK ARC - NEW BRITAIN ARC / MANUS BACK-ARC BASIN / STATION RD 47	MANUS SPREADING CENTER	-3.0767	-3.0767	150.563	150.563	SAQ	-2525	-2580	s_47-1 [5946]	BASALT [5946]									VOL					WR [5946] / GL [5981]	50.67	1.72		13.01		2.94	11.79		10.2	5.43	0.37		0.1	2.72	0.17		0.79	0.1		0.26
[9407]	CONVERGENT MARGIN	BISMARCK ARC - NEW BRITAIN ARC / BISMARCK ARC - NEW BRITAIN ARC / NEW GUINEA	AIRD HILLS	-7	-7	144	145	SAE			s_040 [9407]	DACITE [9407]									VOL					WR [9407]	63.4	0.44		18.4		2.35	1.09		4.45	1.35	0.08		1.9	5.34	0.4		0.77			0.07
[9407]	CONVERGENT MARGIN	BISMARCK ARC - NEW BRITAIN ARC / BISMARCK ARC - NEW BRITAIN ARC / LUSANCAY ISLANDS	SIMSIM ISLAND	-8	-8.5	150	151	SAE			s_690 [9407]	DACITE [9407]									VOL					WR [9407]	64.71	0.93		14.73		2.79	0.22		4.93	1.56	0.03		5.6	2.9	0.42		0.48	0.19		0.22
[9407]	CONVERGENT MARGIN	BISMARCK ARC - NEW BRITAIN ARC / BISMARCK ARC - NEW BRITAIN ARC / LUSANCAY ISLANDS	SIMSIM ISLAND	-8	-8.5	150	151	SAE			s_691 [9407]	DACITE [9407]									VOL					WR [9407]	65.37	0.88		14.64		2	0.72		5.06	1.54	0.03		5.48	3.06	0.38		0.19	0.19		0.11
[9407]	CONVERGENT MARGIN	BISMARCK ARC - NEW BRITAIN ARC / BISMARCK ARC - NEW BRITAIN ARC / LUSANCAY ISLANDS	SIMSIM ISLAND	-8	-8.5	150	151	SAE			s_692 [9407]	DACITE [9407]									VOL					WR [9407]	65.45	0.87		14.83		2.5	0.46		4.21	1.21	0.03		5.29	3.11	0.39		0.44	0.62		0.12
[9407]	CONVERGENT MARGIN	BISMARCK ARC - NEW BRITAIN ARC / BISMARCK ARC - NEW BRITAIN ARC / LUSANCAY ISLANDS	SIMSIM ISLAND	-8	-8.5	150	151	SAE			s_693 [9407]	DACITE [9407]									VOL					WR [9407]	65.71	0.9		15.03		2.48	0.53		4.2	1.1	0.03		5.48	2.89	0.39		0.58	0.37		0.1
[9407]	CONVERGENT MARGIN	BISMARCK ARC - NEW BRITAIN ARC / BISMARCK ARC - NEW BRITAIN ARC / LUSANCAY ISLANDS	SIMSIM ISLAND	-8	-8.5	150	151	SAE			s_694 [9407]	DACITE [9407]									VOL					WR [9407]	66.07	0.77		14.39		2.09	0.74		3.97	1.65	0.03		5.99	3.07	0.31		0.42	0.14		0.08
[9407]	CONVERGENT MARGIN	BISMARCK ARC - NEW BRITAIN ARC / BISMARCK ARC - NEW BRITAIN ARC / LUSANCAY ISLANDS	WAGALASA ISLAND	-8	-8.5	150	151	SAE			s_695 [9407]	DACITE [9407]									VOL					WR [9407]	63.12	1.01		13.97		2.23	1.53		4.12	2.28	0.04		6.85	2.42	0.45		0.94	0.35		0.26
[9407]	CONVERGENT MARGIN	BISMARCK ARC - NEW BRITAIN ARC / BISMARCK ARC - NEW BRITAIN ARC / LUSANCAY ISLANDS	WAGALASA ISLAND	-8	-8.5	150	151	SAE			s_696 [9407]	DACITE [9407]									VOL					WR [9407]	63.21	1.04		13.81		2.23	1.35		4.25	2.32	0.04		7.08	2.25	0.44		1.01	0.24		0.16
[9407]	CONVERGENT MARGIN	BISMARCK ARC - NEW BRITAIN ARC / BISMARCK ARC - NEW BRITAIN ARC / LUSANCAY ISLANDS	WAGALASA ISLAND	-8	-8.5	150	151	SAE			s_698 [9407]	DACITE [9407]									VOL					WR [9407]	64.75	1.01		13.97		2.49	0.99		3.51	2.09	0.04		7.33	2.5	0.42		0.26	0.32		0.02
[9359]	CONVERGENT MARGIN	BISMARCK ARC - NEW BRITAIN ARC / BISMARCK ARC - NEW BRITAIN ARC / NEW GUINEA	PORGERA GOLD DEPOSIT	-5.47	-5.47	143.08	143.08	SAE			s_RJR-70 [9359]	MUGEARITE [9359]									VOL			M		WR [9359]	42.91	0.75		15.32		1.39	3.58		9.74	3.51	0.28		4.35	0.11	0.31		2.42	0.56		13.49
[9359]	CONVERGENT MARGIN	BISMARCK ARC - NEW BRITAIN ARC / BISMARCK ARC - NEW BRITAIN ARC / NEW GUINEA	PORGERA GOLD DEPOSIT	-5.47	-5.47	143.08	143.08	SAE			s_RJR-47 [9359]	BASALT, ALKALINE [9359]									VOL					WR [9359]	46.23	1.21		17.36		4.52	4.31		9.62	4.69	0.19		1.61	4.52	0.7		2.17	0.23		2.17
[9359]	CONVERGENT MARGIN	BISMARCK ARC - NEW BRITAIN ARC / BISMARCK ARC - NEW BRITAIN ARC / NEW GUINEA	PORGERA GOLD DEPOSIT	-5.47	-5.47	143.08	143.08	SAE			s_RJR-81 [9359]	HAWAIITE [9359]									VOL			M		WR [9359]	41.47	1.22		16.88		3.29	2.6		8.17	3.07	0.28		4.98	0.11	0.74		2.74	1.05		12.05
[9359]	CONVERGENT MARGIN	BISMARCK ARC - NEW BRITAIN ARC / BISMARCK ARC - NEW BRITAIN ARC / NEW GUINEA	PORGERA GOLD DEPOSIT	-5.47	-5.47	143.08	143.08	SAE			s_RJR-79 [9359]	BASALT, ALKALINE [9359]									VOL					WR [9359]	47.39	0.74		17.59		1.97	3.05		6.57	2.66	0.26		3.69	4.44	0.48		1.54	0.22		9.26
[9359]	CONVERGENT MARGIN	BISMARCK ARC - NEW BRITAIN ARC / BISMARCK ARC - NEW BRITAIN ARC / NEW GUINEA	PORGERA GOLD DEPOSIT	-5.47	-5.47	143.08	143.08	SAE			s_RJR-14 [9359]	HAWAIITE [9359]									VOL			M		WR [9359]
[9359]	CONVERGENT MARGIN	BISMARCK ARC - NEW BRITAIN ARC / BISMARCK ARC - NEW BRITAIN ARC / NEW GUINEA	PORGERA GOLD DEPOSIT	-5.47	-5.47	143.08	143.08	SAE			s_RJR-23 [9359]	BASALT, ALKALINE [9359]									VOL			M		WR [9359]
[9359]	CONVERGENT MARGIN	BISMARCK ARC - NEW BRITAIN ARC / BISMARCK ARC - NEW BRITAIN ARC / NEW GUINEA	PORGERA GOLD DEPOSIT	-5.47	-5.47	143.08	143.08	SAE			s_RJR-78 [9359]	HAWAIITE [9359]									VOL			M		WR [9359]
[9359]	CONVERGENT MARGIN	BISMARCK ARC - NEW BRITAIN ARC / BISMARCK ARC - NEW BRITAIN ARC / NEW GUINEA	PORGERA GOLD DEPOSIT	-5.47	-5.47	143.08	143.08	SAE			s_RJR-80 [9359]	MUGEARITE [9359]									VOL			M		WR [9359]
[9359]	CONVERGENT MARGIN	BISMARCK ARC - NEW BRITAIN ARC / BISMARCK ARC - NEW BRITAIN ARC / NEW GUINEA	PORGERA GOLD DEPOSIT	-5.47	-5.47	143.08	143.08	SAE			s_RJR-85 [9359]	MUGEARITE [9359]									VOL			M		WR [9359]
[9359]	CONVERGENT MARGIN	BISMARCK ARC - NEW BRITAIN ARC / BISMARCK ARC - NEW BRITAIN ARC / NEW GUINEA	PORGERA GOLD DEPOSIT	-5.47	-5.47	143.08	143.08	SAE			s_P44 [9359]	SILTSTONE [9359]									SED					WR [9359]
[9359]	CONVERGENT MARGIN	BISMARCK ARC - NEW BRITAIN ARC / BISMARCK ARC - NEW BRITAIN ARC / NEW GUINEA	PORGERA GOLD DEPOSIT	-5.47	-5.47	143.08	143.08	SAE			s_P139 [9359]	SILTSTONE [9359]									SED					WR [9359]
[9359]	CONVERGENT MARGIN	BISMARCK ARC - NEW BRITAIN ARC / BISMARCK ARC - NEW BRITAIN ARC / NEW GUINEA	PORGERA GOLD DEPOSIT	-5.47	-5.47	143.08	143.08	SAE			s_P141 [9359]	SILTSTONE [9359]									SED					WR [9359]
[9359]	CONVERGENT MARGIN	BISMARCK ARC - NEW BRITAIN ARC / BISMARCK ARC - NEW BRITAIN ARC / NEW GUINEA	PORGERA GOLD DEPOSIT	-5.47	-5.47	143.08	143.08	SAE			s_P142 [9359]	SILTSTONE [9359]									SED					WR [9359]
[9359]	CONVERGENT MARGIN	BISMARCK ARC - NEW BRITAIN ARC / BISMARCK ARC - NEW BRITAIN ARC / NEW GUINEA	PORGERA GOLD DEPOSIT	-5.47	-5.47	143.08	143.08	SAE			s_P143 [9359]	SILTSTONE [9359]									SED					WR [9359]
[9359]	CONVERGENT MARGIN	BISMARCK ARC - NEW BRITAIN ARC / BISMARCK ARC - NEW BRITAIN ARC / NEW GUINEA	PORGERA GOLD DEPOSIT	-5.47	-5.47	143.08	143.08	SAE			s_P144(2) [9359]	SILTSTONE [9359]									SED					WR [9359]
[9359]	CONVERGENT MARGIN	BISMARCK ARC - NEW BRITAIN ARC / BISMARCK ARC - NEW BRITAIN ARC / NEW GUINEA	PORGERA GOLD DEPOSIT	-5.47	-5.47	143.08	143.08	SAE			s_RJR-71 [9359]	SILTSTONE [9359]									SED					WR [9359]
[9359]	CONVERGENT MARGIN	BISMARCK ARC - NEW BRITAIN ARC / BISMARCK ARC - NEW BRITAIN ARC / NEW GUINEA	PORGERA GOLD DEPOSIT	-5.47	-5.47	143.08	143.08	SAE			s_RJR-76 [9359]	SILTSTONE [9359]									SED					WR [9359]
[9359]	CONVERGENT MARGIN	BISMARCK ARC - NEW BRITAIN ARC / BISMARCK ARC - NEW BRITAIN ARC / NEW GUINEA	PORGERA GOLD DEPOSIT	-5.47	-5.47	143.08	143.08	SAE			s_RJR-78 [9359]	HAWAIITE [9359]									VOL			M		WR [9359]
[9359]	CONVERGENT MARGIN	BISMARCK ARC - NEW BRITAIN ARC / BISMARCK ARC - NEW BRITAIN ARC / NEW GUINEA	PORGERA GOLD DEPOSIT	-5.47	-5.47	143.08	143.08	SAE			s_RJR-81 [9359]	HAWAIITE [9359]									VOL			M		WR [9359]
[9359]	CONVERGENT MARGIN	BISMARCK ARC - NEW BRITAIN ARC / BISMARCK ARC - NEW BRITAIN ARC / NEW GUINEA	PORGERA GOLD DEPOSIT	-5.47	-5.47	143.08	143.08	SAE			s_RJR-68 [9359]	SILTSTONE [9359]									SED					WR [9359]
[9359]	CONVERGENT MARGIN	BISMARCK ARC - NEW BRITAIN ARC / BISMARCK ARC - NEW BRITAIN ARC / NEW GUINEA	PORGERA GOLD DEPOSIT	-5.47	-5.47	143.08	143.08	SAE			s_RJR-69 [9359]	SILTSTONE [9359]									SED					WR [9359]
[9359]	CONVERGENT MARGIN	BISMARCK ARC - NEW BRITAIN ARC / BISMARCK ARC - NEW BRITAIN ARC / NEW GUINEA	PORGERA GOLD DEPOSIT	-5.47	-5.47	143.08	143.08	SAE			s_RJR-73 [9359]	SILTSTONE [9359]									SED					WR [9359]
[9359]	CONVERGENT MARGIN	BISMARCK ARC - NEW BRITAIN ARC / BISMARCK ARC - NEW BRITAIN ARC / NEW GUINEA	PORGERA GOLD DEPOSIT	-5.47	-5.47	143.08	143.08	SAE			s_RJR-75 [9359]	SILTSTONE [9359]									SED					WR [9359]
[9359]	CONVERGENT MARGIN	BISMARCK ARC - NEW BRITAIN ARC / BISMARCK ARC - NEW BRITAIN ARC / NEW GUINEA	PORGERA GOLD DEPOSIT	-5.47	-5.47	143.08	143.08	SAE			s_P139 [9359]	SILTSTONE [9359]									SED					WR [9359]
[9359]	CONVERGENT MARGIN	BISMARCK ARC - NEW BRITAIN ARC / BISMARCK ARC - NEW BRITAIN ARC / NEW GUINEA	PORGERA GOLD DEPOSIT	-5.47	-5.47	143.08	143.08	SAE			s_P144(1) [9359]	SILTSTONE [9359]									SED					WR [9359]
[9359]	CONVERGENT MARGIN	BISMARCK ARC - NEW BRITAIN ARC / BISMARCK ARC - NEW BRITAIN ARC / NEW GUINEA	PORGERA GOLD DEPOSIT	-5.47	-5.47	143.08	143.08	SAE			s_P144(2) [9359]	SILTSTONE [9359]									SED					WR [9359]
[9359]	CONVERGENT MARGIN	BISMARCK ARC - NEW BRITAIN ARC / BISMARCK ARC - NEW BRITAIN ARC / NEW GUINEA	PORGERA GOLD DEPOSIT	-5.47	-5.47	143.08	143.08	SAE			s_P144(3) [9359]	SILTSTONE [9359]									SED					WR [9359]
[9359]	CONVERGENT MARGIN	BISMARCK ARC - NEW BRITAIN ARC / BISMARCK ARC - NEW BRITAIN ARC / NEW GUINEA	PORGERA GOLD DEPOSIT	-5.47	-5.47	143.08	143.08	SAE			s_RJR-29 [9359]	MUGEARITE [9359]									VOL			F		WR [9359]
[9359]	CONVERGENT MARGIN	BISMARCK ARC - NEW BRITAIN ARC / BISMARCK ARC - NEW BRITAIN ARC / NEW GUINEA	PORGERA GOLD DEPOSIT	-5.47	-5.47	143.08	143.08	SAE			s_RJR-52 [9359]	MUGEARITE [9359]									VOL			F		WR [9359]
[9359]	CONVERGENT MARGIN	BISMARCK ARC - NEW BRITAIN ARC / BISMARCK ARC - NEW BRITAIN ARC / NEW GUINEA	PORGERA GOLD DEPOSIT	-5.47	-5.47	143.08	143.08	SAE			s_RJR-78 [9359]	HAWAIITE [9359]									VOL			M		WR [9359]
[9359]	CONVERGENT MARGIN	BISMARCK ARC - NEW BRITAIN ARC / BISMARCK ARC - NEW BRITAIN ARC / NEW GUINEA	PORGERA GOLD DEPOSIT	-5.47	-5.47	143.08	143.08	SAE			s_RJR-82 [9359]	MUGEARITE [9359]									VOL			M		WR [9359]
[9359]	CONVERGENT MARGIN	BISMARCK ARC - NEW BRITAIN ARC / BISMARCK ARC - NEW BRITAIN ARC / NEW GUINEA	PORGERA GOLD DEPOSIT	-5.47	-5.47	143.08	143.08	SAE			s_RJR-40 [9359]	BASALT, ALKALINE [9359]									VOL			M		WR [9359]
[9359]	CONVERGENT MARGIN	BISMARCK ARC - NEW BRITAIN ARC / BISMARCK ARC - NEW BRITAIN ARC / NEW GUINEA	PORGERA GOLD DEPOSIT	-5.47	-5.47	143.08	143.08	SAE			s_PS94 [9359]	GABBRO [9359]									PLU			M		WR [9359]
[9359]	CONVERGENT MARGIN	BISMARCK ARC - NEW BRITAIN ARC / BISMARCK ARC - NEW BRITAIN ARC / NEW GUINEA	PORGERA GOLD DEPOSIT	-5.47	-5.47	143.08	143.08	SAE			s_PS128 [9359]	GABBRO [9359]									PLU			M		WR [9359]
[9359]	CONVERGENT MARGIN	BISMARCK ARC - NEW BRITAIN ARC / BISMARCK ARC - NEW BRITAIN ARC / NEW GUINEA	PORGERA GOLD DEPOSIT	-5.47	-5.47	143.08	143.08	SAE			s_RJR-2 [9359]	BASALT, ALKALINE [9359]									VOL			M		WR [9359]
[9359]	CONVERGENT MARGIN	BISMARCK ARC - NEW BRITAIN ARC / BISMARCK ARC - NEW BRITAIN ARC / NEW GUINEA	PORGERA GOLD DEPOSIT	-5.47	-5.47	143.08	143.08	SAE			s_PS147 [9359]	HAWAIITE [9359]									VOL			M		WR [9359]
[9359]	CONVERGENT MARGIN	BISMARCK ARC - NEW BRITAIN ARC / BISMARCK ARC - NEW BRITAIN ARC / NEW GUINEA	PORGERA GOLD DEPOSIT	-5.47	-5.47	143.08	143.08	SAE			s_RJR-68 [9359]	SILTSTONE [9359]									SED					WR [9359]
[9359]	CONVERGENT MARGIN	BISMARCK ARC - NEW BRITAIN ARC / BISMARCK ARC - NEW BRITAIN ARC / NEW GUINEA	PORGERA GOLD DEPOSIT	-5.47	-5.47	143.08	143.08	SAE			s_RJR-69 [9359]	SILTSTONE [9359]									SED					WR [9359]
[9359]	CONVERGENT MARGIN	BISMARCK ARC - NEW BRITAIN ARC / BISMARCK ARC - NEW BRITAIN ARC / NEW GUINEA	PORGERA GOLD DEPOSIT	-5.47	-5.47	143.08	143.08	SAE			s_RJR-75 [9359]	SILTSTONE [9359]									SED					WR [9359]
[9359]	CONVERGENT MARGIN	BISMARCK ARC - NEW BRITAIN ARC / BISMARCK ARC - NEW BRITAIN ARC / NEW GUINEA	PORGERA GOLD DEPOSIT	-5.47	-5.47	143.08	143.08	SAE			s_P139 [9359]	SILTSTONE [9359]									SED					WR [9359]
[9359]	CONVERGENT MARGIN	BISMARCK ARC - NEW BRITAIN ARC / BISMARCK ARC - NEW BRITAIN ARC / NEW GUINEA	PORGERA GOLD DEPOSIT	-5.47	-5.47	143.08	143.08	SAE			s_P144(2) [9359]	SILTSTONE [9359]									SED					WR [9359]
[9340]	CONVERGENT MARGIN	BISMARCK ARC - NEW BRITAIN ARC / BISMARCK ARC - NEW BRITAIN ARC / NEW GUINEA	SOUTHERN VOLCANIC BELT, SOUTHERN COAST OF EASTERN PAPUA PENINSULA	-10.4	-10.8	149	151	SAE			s_598 [9340]	BASALT [9340]									VOL					WR [9340]	50.9	0.97		19.9		3.9	2.3		6.2	2.55	0.13		4	4.2	0.55		1.07	2.5		0
[9340]	CONVERGENT MARGIN	BISMARCK ARC - NEW BRITAIN ARC / BISMARCK ARC - NEW BRITAIN ARC / D^ENTRECASTEAUX ISLANDS	NORTHERN VOLCANIC BELT	-9	-10	150	151	SAE			s_629 [9340]	ANDESITE, BASALTIC [9340]									VOL					WR [9340]	53.42	1.23		14.53		2.83	4.97		7.46	8.6	0.13		1.79	3.31	0.37		0.46	0.48		0.09
[9340]	CONVERGENT MARGIN	BISMARCK ARC - NEW BRITAIN ARC / BISMARCK ARC - NEW BRITAIN ARC / D^ENTRECASTEAUX ISLANDS	NORTHERN VOLCANIC BELT	-9	-10	150	151	SAE			s_640 [9340]	ANDESITE [9340]									VOL					WR [9340]	60.84	0.79		14.8		1.71	3.46		5.11	5.71	0.09		2.57	3.89	0.29		0.4	0.29		0.05
[9340]	CONVERGENT MARGIN	BISMARCK ARC - NEW BRITAIN ARC / BISMARCK ARC - NEW BRITAIN ARC / D^ENTRECASTEAUX ISLANDS	NORTHERN VOLCANIC BELT	-9	-10	150	151	SAE			s_643 [9340]	DACITE [9340]									VOL					WR [9340]	64.45	0.6		16.08		1.91	1.92		4.13	3.05	0.09		2.49	4.54	0.22		0.31	0.34		0.03
[9340]	CONVERGENT MARGIN	BISMARCK ARC - NEW BRITAIN ARC / BISMARCK ARC - NEW BRITAIN ARC / D^ENTRECASTEAUX ISLANDS	NORTHERN VOLCANIC BELT	-9	-10	150	151	SAE			s_645 [9340]	BASALT [9340]									VOL					WR [9340]	47.51	1.64		15		2.39	6.41		9.37	11.77	0.15		0.52	3.4	0.37		0.48	0.46		0.23
[9340]	CONVERGENT MARGIN	BISMARCK ARC - NEW BRITAIN ARC / BISMARCK ARC - NEW BRITAIN ARC / D^ENTRECASTEAUX ISLANDS	NORTHERN VOLCANIC BELT	-9	-10	150	151	SAE			s_648 [9340]	BASALT [9340]									VOL					WR [9340]	50.28	1.11		15.62		3.77	3.94		9.22	10.06	0.14		1.24	3.44	0.52		0.22	0.14		0.06
[9340]	CONVERGENT MARGIN	BISMARCK ARC - NEW BRITAIN ARC / BISMARCK ARC - NEW BRITAIN ARC / D^ENTRECASTEAUX ISLANDS	NORTHERN VOLCANIC BELT	-9	-10	150	151	SAE			s_652 [9340]	ANDESITE, BASALTIC [9340]									VOL					WR [9340]	53.53	1.43		14.17		2.32	3.91		9.61	6.87	0.11		2.33	2.87	0.62		0.53	0.33		0.69
[9340]	CONVERGENT MARGIN	BISMARCK ARC - NEW BRITAIN ARC / BISMARCK ARC - NEW BRITAIN ARC / D^ENTRECASTEAUX ISLANDS	NORTHERN VOLCANIC BELT	-9	-10	150	151	SAE			s_657 [9340]	ANDESITE, BASALTIC [9340]									VOL					WR [9340]	54.22	1.02		17.62		1.79	5.87		9.02	4.51	0.14		1.33	3.05	0.3		0.44	0.17		0
[9340]	CONVERGENT MARGIN	BISMARCK ARC - NEW BRITAIN ARC / BISMARCK ARC - NEW BRITAIN ARC / D^ENTRECASTEAUX ISLANDS	NORTHERN VOLCANIC BELT	-9	-10	150	151	SAE			s_675 [9340]	DACITE [9340]									VOL					WR [9340]	67.89	0.62		15.47		1.08	2.13		2.63	1.01	0.06		3.41	4.77	0.17		0.27	0.11		0.03
[9340]	CONVERGENT MARGIN	BISMARCK ARC - NEW BRITAIN ARC / BISMARCK ARC - NEW BRITAIN ARC / D^ENTRECASTEAUX ISLANDS	NORTHERN VOLCANIC BELT	-9	-10	150	151	SAE			s_688 [9340]	RHYOLITE [9340]									VOL					WR [9340]	76.12	0.17		13.12		0.32	0.6		0.66	0.1	0.04		4.67	4.08	0.1		0.33	0.13		0.02
[9340]	CONVERGENT MARGIN	BISMARCK ARC - NEW BRITAIN ARC / BISMARCK ARC - NEW BRITAIN ARC / D^ENTRECASTEAUX ISLANDS	DAWSON STRAIT	-9.5	-9.5	150.8	150.8	SAE			s_703 [9340]	BASALT [9340]									VOL					WR [9340]	47.63	1.12		20.61		2.98	3.24		12.15	6.57	0.11		0.33	2.91	0.2		0.7	0.95		0.22
[9340]	CONVERGENT MARGIN	BISMARCK ARC - NEW BRITAIN ARC / BISMARCK ARC - NEW BRITAIN ARC / D^ENTRECASTEAUX ISLANDS	DAWSON STRAIT	-9.5	-9.5	150.8	150.8	SAE			s_705 [9340]	BASALT [9340]									VOL					WR [9340]	50.02	2.01		17.07		3.67	6.16		8.69	4.85	0.17		1.03	3.97	0.41		0.84	0.4		0.16
[9340]	CONVERGENT MARGIN	BISMARCK ARC - NEW BRITAIN ARC / BISMARCK ARC - NEW BRITAIN ARC / D^ENTRECASTEAUX ISLANDS	DAWSON STRAIT	-9.5	-9.5	150.8	150.8	SAE			s_715 [9340]	DACITE [9340]									VOL					WR [9340]	69.13	0.3		14.32		1.74	1.69		0.62	0.16	0.1		4.79	6.28	0.05		0.24	0.11		0.06
[9340]	CONVERGENT MARGIN	BISMARCK ARC - NEW BRITAIN ARC / BISMARCK ARC - NEW BRITAIN ARC / D^ENTRECASTEAUX ISLANDS	DAWSON STRAIT	-9.5	-9.5	150.8	150.8	SAE			s_719 [9340]	DACITE [9340]									VOL					WR [9340]	69.6	0.3		14.01		1.17	2.11		0.35	0.08	0.1		4.74	6.41	0.03		0.39	0.12		0.04
[9340]	CONVERGENT MARGIN	BISMARCK ARC - NEW BRITAIN ARC / BISMARCK ARC - NEW BRITAIN ARC / D^ENTRECASTEAUX ISLANDS	DAWSON STRAIT	-9.5	-9.5	150.8	150.8	SAE			s_736 [9340]	DACITE [9340]									VOL					WR [9340]	71.55	0.3		12.28		2.3	1.67		0.21	0.14	0.08		4.83	5.6	0.01		0.24	0.3		0.17
[9340]	CONVERGENT MARGIN	BISMARCK ARC - NEW BRITAIN ARC / BISMARCK ARC - NEW BRITAIN ARC / D^ENTRECASTEAUX ISLANDS	DAWSON STRAIT	-9.5	-9.5	150.8	150.8	SAE			s_742 [9340]	RHYOLITE [9340]									VOL					WR [9340]	72.62	0.25		10.67		1.91	2.61		0.2	0.18	0.11		4.45	5.93	0.02		0.56	0.08		0.06
[9340]	CONVERGENT MARGIN	BISMARCK ARC - NEW BRITAIN ARC / BISMARCK ARC - NEW BRITAIN ARC / D^ENTRECASTEAUX ISLANDS	NORTHERN VOLCANIC BELT	-9	-10	150	151	SAE			s_629 [9340]	ANDESITE, BASALTIC [9340]									VOL					WR [9340]
[9340]	CONVERGENT MARGIN	BISMARCK ARC - NEW BRITAIN ARC / BISMARCK ARC - NEW BRITAIN ARC / D^ENTRECASTEAUX ISLANDS	NORTHERN VOLCANIC BELT	-9	-10	150	151	SAE			s_657 [9340]	ANDESITE, BASALTIC [9340]									VOL					WR [9340]
[9340]	CONVERGENT MARGIN	BISMARCK ARC - NEW BRITAIN ARC / BISMARCK ARC - NEW BRITAIN ARC / D^ENTRECASTEAUX ISLANDS	DAWSON STRAIT	-9.5	-9.5	150.8	150.8	SAE			s_703_LEACHED [9340]	BASALT [9340]									VOL					WR [9340]
[9340]	CONVERGENT MARGIN	BISMARCK ARC - NEW BRITAIN ARC / BISMARCK ARC - NEW BRITAIN ARC / D^ENTRECASTEAUX ISLANDS	DAWSON STRAIT	-9.5	-9.5	150.8	150.8	SAE			s_705_LEACHED [9340]	BASALT [9340]									VOL					WR [9340]
[9340]	CONVERGENT MARGIN	BISMARCK ARC - NEW BRITAIN ARC / BISMARCK ARC - NEW BRITAIN ARC / D^ENTRECASTEAUX ISLANDS	DAWSON STRAIT	-9.5	-9.5	150.8	150.8	SAE			s_706_LEACHED [9340]	BASALT [9340]									VOL					WR [9340]
[9340]	CONVERGENT MARGIN	BISMARCK ARC - NEW BRITAIN ARC / BISMARCK ARC - NEW BRITAIN ARC / D^ENTRECASTEAUX ISLANDS	DAWSON STRAIT	-9.5	-9.5	150.8	150.8	SAE			s_708_LEACHED [9340]	ANDESITE, BASALTIC [9340]									VOL					WR [9340]
[9347]	CONVERGENT MARGIN	BISMARCK ARC - NEW BRITAIN ARC / BISMARCK ARC - NEW BRITAIN ARC / NEW GUINEA / MOUNT HAGEN	FLY-HIGHLANDS PROVINCE	-5.7	-6.9	144	146	SAE			s_1741 [9347]	TRACHYBASALT, HYPERSTHENE [9347]									VOL			F		WR [9347]
[9347]	CONVERGENT MARGIN	BISMARCK ARC - NEW BRITAIN ARC / BISMARCK ARC - NEW BRITAIN ARC / NEW GUINEA / MOUNT HAGEN	FLY-HIGHLANDS PROVINCE	-5.7	-6.9	144	146	SAE			s_0600A [9347]	BASALT, OLIVINE, THOLEIITIC [9347]									VOL			F		WR [9347]
[9347]	CONVERGENT MARGIN	BISMARCK ARC - NEW BRITAIN ARC / BISMARCK ARC - NEW BRITAIN ARC / NEW GUINEA / MOUNT HAGEN	FLY-HIGHLANDS PROVINCE	-5.7	-6.9	144	146	SAE			s_1607 [9347]	ANDESITE [9347]									VOL			F		WR [9347]
[9347]	CONVERGENT MARGIN	BISMARCK ARC - NEW BRITAIN ARC / BISMARCK ARC - NEW BRITAIN ARC / NEW GUINEA / MOUNT HAGEN	FLY-HIGHLANDS PROVINCE	-5.7	-6.9	144	146	SAE			s_1786 [9347]	ANDESITE [9347]									VOL			F		WR [9347]
[9347]	CONVERGENT MARGIN	BISMARCK ARC - NEW BRITAIN ARC / BISMARCK ARC - NEW BRITAIN ARC / NEW GUINEA / MOUNT GILUWE	FLY-HIGHLANDS PROVINCE	-5.7	-6.9	144	146	SAE			s_32 [9347]	TRACHYBASALT, HYPERSTHENE [9347]									VOL			F		WR [9347]
[9347]	CONVERGENT MARGIN	BISMARCK ARC - NEW BRITAIN ARC / BISMARCK ARC - NEW BRITAIN ARC / NEW GUINEA / MOUNT GILUWE	FLY-HIGHLANDS PROVINCE	-5.7	-6.9	144	146	SAE			s_56 [9347]	ANDESITE [9347]									VOL			F		WR [9347]
[9347]	CONVERGENT MARGIN	BISMARCK ARC - NEW BRITAIN ARC / BISMARCK ARC - NEW BRITAIN ARC / NEW GUINEA / MOUNT GILUWE	FLY-HIGHLANDS PROVINCE	-5.7	-6.9	144	146	SAE			s_79 [9347]	ANDESITE [9347]									VOL			F		WR [9347]
[9347]	CONVERGENT MARGIN	BISMARCK ARC - NEW BRITAIN ARC / BISMARCK ARC - NEW BRITAIN ARC / NEW GUINEA / MOUNT GILUWE	FLY-HIGHLANDS PROVINCE	-5.7	-6.9	144	146	SAE			s_35 [9347]	ANDESITE [9347]									VOL			F		WR [9347]
[9347]	CONVERGENT MARGIN	BISMARCK ARC - NEW BRITAIN ARC / BISMARCK ARC - NEW BRITAIN ARC / NEW GUINEA / DOMA PEAKS	FLY-HIGHLANDS PROVINCE	-5.7	-6.9	144	146	SAE			s_0012 [9347]	ANDESITE [9347]									VOL			F		WR [9347]
[9347]	CONVERGENT MARGIN	BISMARCK ARC - NEW BRITAIN ARC / BISMARCK ARC - NEW BRITAIN ARC / NEW GUINEA / DOMA PEAKS	FLY-HIGHLANDS PROVINCE	-5.7	-6.9	144	146	SAE			s_0212 [9347]	ANDESITE [9347]									VOL			F		WR [9347]
[9347]	CONVERGENT MARGIN	BISMARCK ARC - NEW BRITAIN ARC / BISMARCK ARC - NEW BRITAIN ARC / NEW GUINEA / MOUNT BOSAVI	FLY-HIGHLANDS PROVINCE	-5.7	-6.9	144	146	SAE			s_0002D [9347]	BASALT, ALKALINE [9347]									VOL			F		WR [9347]
[9347]	CONVERGENT MARGIN	BISMARCK ARC - NEW BRITAIN ARC / BISMARCK ARC - NEW BRITAIN ARC / NEW GUINEA / MOUNT BOSAVI	FLY-HIGHLANDS PROVINCE	-5.7	-6.9	144	146	SAE			s_0004 [9347]	BASALT, OLIVINE, THOLEIITIC [9347]									VOL			F		WR [9347]
[9347]	CONVERGENT MARGIN	BISMARCK ARC - NEW BRITAIN ARC / BISMARCK ARC - NEW BRITAIN ARC / NEW GUINEA / MOUNT MURRAY	FLY-HIGHLANDS PROVINCE	-5.7	-6.9	144	146	SAE			s_5030E [9347]	BASALT, OLIVINE, THOLEIITIC [9347]									VOL			F		WR [9347]
[9347]	CONVERGENT MARGIN	BISMARCK ARC - NEW BRITAIN ARC / BISMARCK ARC - NEW BRITAIN ARC / NEW GUINEA / MOUNT MURRAY	FLY-HIGHLANDS PROVINCE	-5.7	-6.9	144	146	SAE			s_5030G [9347]	ANDESITE [9347]									VOL			F		WR [9347]
[9347]	CONVERGENT MARGIN	BISMARCK ARC - NEW BRITAIN ARC / BISMARCK ARC - NEW BRITAIN ARC / NEW GUINEA / MOUNT SUARU	FLY-HIGHLANDS PROVINCE	-5.7	-6.9	144	146	SAE			s_2108 [9347]	BASANITE [9347]									VOL			F		WR [9347]
[9785]	CONVERGENT MARGIN	BISMARCK ARC - NEW BRITAIN ARC / BISMARCK ARC - NEW BRITAIN ARC / NEW GUINEA	NEW GUINEA HIGHLANDS, YANDERRA COPPER PROSPECT, NW OF GOROKA	-5.5	-5.9	145.5	145.8	SAE			s_5489 [9785]	NOT GIVEN [9785]									VOL					WR [9785]
[9785]	CONVERGENT MARGIN	BISMARCK ARC - NEW BRITAIN ARC / BISMARCK ARC - NEW BRITAIN ARC / NEW GUINEA	NEW GUINEA HIGHLANDS, YANDERRA COPPER PROSPECT, NW OF GOROKA	-5.5	-5.9	145.5	145.8	SAE			s_5492 [9785]	NOT GIVEN [9785]									VOL					WR [9785]
[9785]	CONVERGENT MARGIN	BISMARCK ARC - NEW BRITAIN ARC / BISMARCK ARC - NEW BRITAIN ARC / NEW GUINEA	NEW GUINEA HIGHLANDS, YANDERRA COPPER PROSPECT, NW OF GOROKA	-5.5	-5.9	145.5	145.8	SAE			s_5495 [9785]	NOT GIVEN [9785]									VOL					WR [9785]
[9785]	CONVERGENT MARGIN	BISMARCK ARC - NEW BRITAIN ARC / BISMARCK ARC - NEW BRITAIN ARC / NEW GUINEA	NEW GUINEA HIGHLANDS, YANDERRA COPPER PROSPECT, NW OF GOROKA	-5.5	-5.9	145.5	145.8	SAE			s_5496 [9785]	NOT GIVEN [9785]									VOL					WR [9785]
[9785]	CONVERGENT MARGIN	BISMARCK ARC - NEW BRITAIN ARC / BISMARCK ARC - NEW BRITAIN ARC / NEW GUINEA	NEW GUINEA HIGHLANDS, YANDERRA COPPER PROSPECT, NW OF GOROKA	-5.5	-5.9	145.5	145.8	SAE			s_5672 [9785]	NOT GIVEN [9785]									VOL					WR [9785]
[9785]	CONVERGENT MARGIN	BISMARCK ARC - NEW BRITAIN ARC / BISMARCK ARC - NEW BRITAIN ARC / NEW GUINEA	NEW GUINEA HIGHLANDS, YANDERRA COPPER PROSPECT, NW OF GOROKA	-5.5	-5.9	145.5	145.8	SAE			s_5883A [9785]	NOT GIVEN [9785]									VOL					WR [9785]
[9785]	CONVERGENT MARGIN	BISMARCK ARC - NEW BRITAIN ARC / BISMARCK ARC - NEW BRITAIN ARC / NEW GUINEA	NEW GUINEA HIGHLANDS, YANDERRA COPPER PROSPECT, NW OF GOROKA	-5.5	-5.9	145.5	145.8	SAE			s_5883B [9785]	NOT GIVEN [9785]									VOL					WR [9785]
[9785]	CONVERGENT MARGIN	BISMARCK ARC - NEW BRITAIN ARC / BISMARCK ARC - NEW BRITAIN ARC / NEW GUINEA	NEW GUINEA HIGHLANDS, YANDERRA COPPER PROSPECT, NW OF GOROKA	-5.5	-5.9	145.5	145.8	SAE			s_5883C [9785]	NOT GIVEN [9785]									VOL					WR [9785]
[6612][7644]	CONVERGENT MARGIN	BISMARCK ARC - NEW BRITAIN ARC / MANUS BACK-ARC BASIN / PACMANUS HYDROTHERMAL FIELD	FAULT SCARP NORTH OF PUAL RIDGE, EASTERN MANUS BASIN	-3.58	-3.58	151.7	151.7	SAQ			s_MD39 [6612]	BASALT [6612] / NOT GIVEN [7644]									VOL					WR [6612] / GL [7644]	50.45	0.41		15.51			3.46	7.79	13.43	9.75	0.15		0.22	1.92	0.04	1.21
[6612][18435]	CONVERGENT MARGIN	BISMARCK ARC - NEW BRITAIN ARC / MANUS BACK-ARC BASIN / PACMANUS HYDROTHERMAL FIELD	UMBO KNOLLS, EASTERN MANUS BASIN	-3.69	-3.69	151.96	151.96	SAQ			s_MD43 [6612]	BASALT [6612] / NOT GIVEN [18435]									VOL					WR [6612] / GL [6612]	52.77	0.41		14.11				8.38	9.84	10.25	0.16		0.79	2.29	0.13	0.99
[6612][7644]	CONVERGENT MARGIN	BISMARCK ARC - NEW BRITAIN ARC / MANUS BACK-ARC BASIN / PACMANUS HYDROTHERMAL FIELD	SMALL CONE NEAR THE EASTERN FOOT OF PUAL RIDGE, EASTERN MANUS BASIN	-3.69	-3.69	151.96	151.96	SAQ			s_MD36 [6612]	ANDESITE [6612] / NOT GIVEN [7644]									VOL					WR [6612] / GL [7644]	59.23	0.93		15.02			6.29	7.18	5.43	2.4	0.17		1.24	4.42	0.42	1.61
[6612][7644][18435]	CONVERGENT MARGIN	BISMARCK ARC - NEW BRITAIN ARC / MANUS BACK-ARC BASIN / PACMANUS HYDROTHERMAL FIELD	ADJACENT TO SATANIC MILLS HYDROTHERMAL SITE, EASTERN MANUS BASIN	-3.72	-3.72	151.72	151.72	SAQ			s_MD28 [6612]	DACITE [6612] / NOT GIVEN [7644]									VOL					WR [6612] / GL [7644]	68.6	0.5		13.63			4.91	3.92	2.53	0.73	0.14		1.97	5.06	0.11	1.34
[6612][18435]	CONVERGENT MARGIN	BISMARCK ARC - NEW BRITAIN ARC / MANUS BACK-ARC BASIN / PACMANUS HYDROTHERMAL FIELD	ADJACENT TO SATANIC MILLS HYDROTHERMAL SITE, EASTERN MANUS BASIN	-3.72	-3.72	151.72	151.72	SAQ			s_MD41 [6612]	DACITE [6612] / NOT GIVEN [18435]									VOL					WR [6612]	67.4	0.59		14.04				4.13	2.9	0.9	0.12		1.71	5.02	0.14
[11195]	CONVERGENT MARGIN	BISMARCK ARC - NEW BRITAIN ARC / BISMARCK ARC - NEW BRITAIN ARC / NEW GUINEA	PORGERA GOLD DEPOSIT	-5.47	-5.47	143.08	143.08	SAE			s_RJR19 [11195]	MUGEARITE [11195]	6000000 [11195]			MIOCENE [11195]					VOL					WR [11195]
[9255]	CONVERGENT MARGIN	BISMARCK ARC - NEW BRITAIN ARC / BISMARCK ARC - NEW BRITAIN ARC / NEW GUINEA	NEW GUINEA HIGHLANDS, FRIEDA RIVER PROSPECT AREA	-4.59	-4.7	141.7	141.85	SAE			s_40955 [9255]	ANDESITE [9255]									VOL					WR [9255]	57.56	0.7		17.63		4.34	1.91		6.05	3.49	0.26		2.26	5.26	0.29		1.51	0.38		2.07
[9255]	CONVERGENT MARGIN	BISMARCK ARC - NEW BRITAIN ARC / BISMARCK ARC - NEW BRITAIN ARC / NEW GUINEA	NEW GUINEA HIGHLANDS, FRIEDA RIVER PROSPECT AREA	-4.59	-4.7	141.7	141.85	SAE			s_40956 [9255]	ANDESITE [9255]									VOL					WR [9255]	58.29	0.84		16.64		5.08	1.25		7.67	2.75	0.13		3.53	3.29	0.27		1.98	0.24		4.27
[9255]	CONVERGENT MARGIN	BISMARCK ARC - NEW BRITAIN ARC / BISMARCK ARC - NEW BRITAIN ARC / NEW GUINEA	NEW GUINEA HIGHLANDS, FRIEDA RIVER PROSPECT AREA	-4.59	-4.7	141.7	141.85	SAE			s_40958 [9255]	ANDESITE [9255]									VOL					WR [9255]	58.71	0.68		17.09		3.29	2.26		7.78	2.03	0.3		3.17	4.19	0.25		0.88	0.36		2.58
[9255]	CONVERGENT MARGIN	BISMARCK ARC - NEW BRITAIN ARC / BISMARCK ARC - NEW BRITAIN ARC / NEW GUINEA	NEW GUINEA HIGHLANDS, FRIEDA RIVER PROSPECT AREA	-4.59	-4.7	141.7	141.85	SAE			s_40959 [9255]	DIORITE [9255]								PORPHYRITIC [9255]	PLU					WR [9255]	61.71	0.56		17.51		2.14	2.88		4.51	2.73	0.15		2.04	5.25	0.26		1.68	0.19		1.77
[9255]	CONVERGENT MARGIN	BISMARCK ARC - NEW BRITAIN ARC / BISMARCK ARC - NEW BRITAIN ARC / NEW GUINEA	NEW GUINEA HIGHLANDS, FRIEDA RIVER PROSPECT AREA	-4.59	-4.7	141.7	141.85	SAE			s_40960 [9255]	DIORITE [9255]								PORPHYRITIC [9255]	PLU					WR [9255]	61.1	0.64		17.45		0.99	2.65		5.65	2.34	0.1		2.76	5.84	0.24		1.18	0.15		1.73
[9255]	CONVERGENT MARGIN	BISMARCK ARC - NEW BRITAIN ARC / BISMARCK ARC - NEW BRITAIN ARC / NEW GUINEA	NEW GUINEA HIGHLANDS, FRIEDA RIVER PROSPECT AREA	-4.59	-4.7	141.7	141.85	SAE			s_40961 [9255]	DIORITE [9255]								PORPHYRITIC [9255]	PLU					WR [9255]	58.56	0.66		17.74		3.43	2.52		6.51	3.08	0.11		1.72	5.1	0.31		0.71	0.09		0.7
[9255]	CONVERGENT MARGIN	BISMARCK ARC - NEW BRITAIN ARC / BISMARCK ARC - NEW BRITAIN ARC / NEW GUINEA	NEW GUINEA HIGHLANDS, FRIEDA RIVER PROSPECT AREA	-4.59	-4.7	141.7	141.85	SAE			s_40962 [9255]	DIORITE [9255]								PORPHYRITIC [9255]	PLU					WR [9255]	61.19	0.57		17.52		2.93	2.31		5.62	2.51	0.13		1.81	4.9	0.27		1.14	0.23		0.72
[9255]	CONVERGENT MARGIN	BISMARCK ARC - NEW BRITAIN ARC / BISMARCK ARC - NEW BRITAIN ARC / NEW GUINEA	NEW GUINEA HIGHLANDS, FRIEDA RIVER PROSPECT AREA	-4.59	-4.7	141.7	141.85	SAE			s_40954 [9255]	ANDESITE [9255]									VOL					WR [9255]	59.45	0.72		17.49		3.93	2.26		6.87	3.06	0.15		1.28	4.28	0.28		1.64	0.56		0.41
[9255]	CONVERGENT MARGIN	BISMARCK ARC - NEW BRITAIN ARC / BISMARCK ARC - NEW BRITAIN ARC / NEW GUINEA	NEW GUINEA HIGHLANDS, FRIEDA RIVER PROSPECT AREA	-4.59	-4.7	141.7	141.85	SAE			s_40968 [9255]	DIORITE [9255]									PLU					WR [9255]	57.64	0.73		17.46		4.32	1.84		6.76	4.05	0.28		1.6	4.76	0.31		2.15	0.95		1.94
[9255]	CONVERGENT MARGIN	BISMARCK ARC - NEW BRITAIN ARC / BISMARCK ARC - NEW BRITAIN ARC / NEW GUINEA	NEW GUINEA HIGHLANDS, FRIEDA RIVER PROSPECT AREA	-4.59	-4.7	141.7	141.85	SAE			s_40969 [9255]	DIORITE [9255]									PLU					WR [9255]	55.45	0.99		17.34		4.55	2.94		7.17	3.81	0.14		2.09	4.88	0.34		1.25	0.45		0.74
[9255]	CONVERGENT MARGIN	BISMARCK ARC - NEW BRITAIN ARC / BISMARCK ARC - NEW BRITAIN ARC / NEW GUINEA	NEW GUINEA HIGHLANDS, FRIEDA RIVER PROSPECT AREA	-4.59	-4.7	141.7	141.85	SAE			s_40970 [9255]	DIORITE [9255]									PLU					WR [9255]	56.29	0.81		19.15		3.76	3.14		8.49	2.36	0.18		1.37	3.9	0.35		0.73	0.06		0
[9255]	CONVERGENT MARGIN	BISMARCK ARC - NEW BRITAIN ARC / BISMARCK ARC - NEW BRITAIN ARC / NEW GUINEA	NEW GUINEA HIGHLANDS, FRIEDA RIVER PROSPECT AREA	-4.59	-4.7	141.7	141.85	SAE			s_40971 [9255]	DIORITE [9255]									PLU					WR [9255]	58.81	0.71		18.11		3.92	1.83		5.96	2.46	0.15		2.57	4.88	0.33		2.27	0.55		0.87
[9255]	CONVERGENT MARGIN	BISMARCK ARC - NEW BRITAIN ARC / BISMARCK ARC - NEW BRITAIN ARC / NEW GUINEA	NEW GUINEA HIGHLANDS, FRIEDA RIVER PROSPECT AREA	-4.59	-4.7	141.7	141.85	SAE			s_40972 [9255]	DIORITE [9255]									PLU					WR [9255]	62.21	0.64		17.02		2.75	2.51		4.72	3.19	0.15		2.71	3.67	0.25		2.65	1.18		1.36
[9255]	CONVERGENT MARGIN	BISMARCK ARC - NEW BRITAIN ARC / BISMARCK ARC - NEW BRITAIN ARC / NEW GUINEA	NEW GUINEA HIGHLANDS, FRIEDA RIVER PROSPECT AREA	-4.59	-4.7	141.7	141.85	SAE			s_40973 [9255]	DIORITE [9255]									PLU					WR [9255]	62.96	0.54		16.81		1.91	2.32		3.01	2.43	0.11		2.54	6.99	0.18		0.64	0.14		0.65
[9255]	CONVERGENT MARGIN	BISMARCK ARC - NEW BRITAIN ARC / BISMARCK ARC - NEW BRITAIN ARC / NEW GUINEA	NEW GUINEA HIGHLANDS, FRIEDA RIVER PROSPECT AREA	-4.59	-4.7	141.7	141.85	SAE			s_40963 [9255]	DIORITE [9255]									PLU					WR [9255]	62.92	0.53		17.02		2.58	2.75		4.12	2.93	0.05		1.78	4.9	0.18		1.66	0.09		0.09
[9255]	CONVERGENT MARGIN	BISMARCK ARC - NEW BRITAIN ARC / BISMARCK ARC - NEW BRITAIN ARC / NEW GUINEA	NEW GUINEA HIGHLANDS, FRIEDA RIVER PROSPECT AREA	-4.59	-4.7	141.7	141.85	SAE			s_40964 [9255]	DIORITE [9255]									PLU					WR [9255]	63.97	0.49		16.87		2.92	3.06		3	2.29	0.07		2.49	4.42	0.18		1.47	0.09		0.07
[9255]	CONVERGENT MARGIN	BISMARCK ARC - NEW BRITAIN ARC / BISMARCK ARC - NEW BRITAIN ARC / NEW GUINEA	NEW GUINEA HIGHLANDS, FRIEDA RIVER PROSPECT AREA	-4.59	-4.7	141.7	141.85	SAE			s_40965 [9255]	TRACHYANDESITE [9255]									VOL					WR [9255]	63.01	0.52		16.86		1.92	2.53		5.22	2.44	0.15		2.49	4.42	0.2		1.3	0.09		0.28
[9255]	CONVERGENT MARGIN	BISMARCK ARC - NEW BRITAIN ARC / BISMARCK ARC - NEW BRITAIN ARC / NEW GUINEA	NEW GUINEA HIGHLANDS, FRIEDA RIVER PROSPECT AREA	-4.59	-4.7	141.7	141.85	SAE			s_40966 [9255]	TRACHYANDESITE [9255]									VOL					WR [9255]	63.82	0.51		16.95		2.07	2.11		3.41	2.45	0.1		2.25	5.92	0.2		0.73	0.11		0.24
[9255]	CONVERGENT MARGIN	BISMARCK ARC - NEW BRITAIN ARC / BISMARCK ARC - NEW BRITAIN ARC / NEW GUINEA	NEW GUINEA HIGHLANDS, FRIEDA RIVER PROSPECT AREA	-4.59	-4.7	141.7	141.85	SAE			s_40967 [9255]	TRACHYANDESITE [9255]									VOL					WR [9255]	59.78	0.63		17.45		3.48	2.42		6.89	2.65	0.13		1.68	4.37	0.28		1.17	0.04		0.69
[9255]	CONVERGENT MARGIN	BISMARCK ARC - NEW BRITAIN ARC / BISMARCK ARC - NEW BRITAIN ARC / NEW GUINEA	NEW GUINEA HIGHLANDS, FRIEDA RIVER PROSPECT AREA	-4.59	-4.7	141.7	141.85	SAE			s_40949 [9255]	DIORITE [9255]									PLU					WR [9255]	59.62	0.78		17.7		3.14	2.7		6.91	2.11	0.15		2.05	4.43	0.22		0.67	0.13		0.2
[9255]	CONVERGENT MARGIN	BISMARCK ARC - NEW BRITAIN ARC / BISMARCK ARC - NEW BRITAIN ARC / NEW GUINEA	NEW GUINEA HIGHLANDS, FRIEDA RIVER PROSPECT AREA	-4.59	-4.7	141.7	141.85	SAE			s_40950 [9255]	DIORITE [9255]									PLU					WR [9255]	60.3	0.69		17.83		2.93	2.54		6.54	1.95	0.37		2.12	4.26	0.21		0.78	0.1		0
[9255]	CONVERGENT MARGIN	BISMARCK ARC - NEW BRITAIN ARC / BISMARCK ARC - NEW BRITAIN ARC / NEW GUINEA	NEW GUINEA HIGHLANDS, MIANMIN AREA	-4.59	-4.7	141.7	141.85	SAE			s_40976 [9255]	DIORITE [9255]									PLU					WR [9255]	61.8	0.61		17.79		3.02	2.19		4.57	2.05	0.16		2.07	5.25	0.25		0.93	0.22		0.58
[9255]	CONVERGENT MARGIN	BISMARCK ARC - NEW BRITAIN ARC / BISMARCK ARC - NEW BRITAIN ARC / NEW GUINEA	NEW GUINEA HIGHLANDS, MIANMIN AREA	-4.59	-4.7	141.7	141.85	SAE			s_40977 [9255]	DIORITE [9255]									PLU					WR [9255]	61.44	0.64		17.8		2.94	2.18		4.94	1.94	0.14		1.91	5.56	0.26		0.72	0.14		0.36
[9255]	CONVERGENT MARGIN	BISMARCK ARC - NEW BRITAIN ARC / BISMARCK ARC - NEW BRITAIN ARC / NEW GUINEA	NEW GUINEA HIGHLANDS, MIANMIN AREA	-4.59	-4.7	141.7	141.85	SAE			s_40978 [9255]	DIORITE [9255]									PLU					WR [9255]	62.48	0.55		17.6		2.23	1.76		4.6	1.31	0.14		3.39	5.27	0.2		1.05	0.2		2.47
[12118]	CONVERGENT MARGIN	BISMARCK ARC - NEW BRITAIN ARC / BISMARCK ARC - NEW BRITAIN ARC / IRIAN JAYA (WEST PAPUA)	N COAST, CYCLOPS MASSIF	-2.3	-2.57	140.55	140.8	SAE			s_CY6 [12118]	HARZBURGITE, XENOLITH [12118]									PER					WR [12118]	40.6	0.01		0.39				7.51	0.44	40.5	0.12		0.07	0.42	0.02
[12118]	CONVERGENT MARGIN	BISMARCK ARC - NEW BRITAIN ARC / BISMARCK ARC - NEW BRITAIN ARC / IRIAN JAYA (WEST PAPUA)	N COAST, CYCLOPS MASSIF	-2.3	-2.57	140.55	140.8	SAE			s_CY2 [12118]	HARZBURGITE, XENOLITH [12118]									PER					WR [12118]	40.2	0.01		0.26				7.33	0.27	43.25	0.11		0.04	0.35	0.01
[12118]	CONVERGENT MARGIN	BISMARCK ARC - NEW BRITAIN ARC / BISMARCK ARC - NEW BRITAIN ARC / IRIAN JAYA (WEST PAPUA)	N COAST, CYCLOPS MASSIF	-2.3	-2.57	140.55	140.8	SAE			s_CY261 [12118]	DUNITE, XENOLITH [12118]									PER					WR [12118]	40	0.01		0.25				7.47	0.4	41	0.12		0	0.05	0.01
[12118]	CONVERGENT MARGIN	BISMARCK ARC - NEW BRITAIN ARC / BISMARCK ARC - NEW BRITAIN ARC / IRIAN JAYA (WEST PAPUA)	N COAST, CYCLOPS MASSIF	-2.3	-2.57	140.55	140.8	SAE			s_CY36 [12118]	DUNITE, XENOLITH [12118]									PER					WR [12118]	40	0.01		0.98				8.01	0.53	35	0.16		0.09	0.57	0.02
[12118]	CONVERGENT MARGIN	BISMARCK ARC - NEW BRITAIN ARC / BISMARCK ARC - NEW BRITAIN ARC / IRIAN JAYA (WEST PAPUA)	N COAST, CYCLOPS MASSIF	-2.3	-2.57	140.55	140.8	SAE			s_CY5A [12118]	DUNITE, XENOLITH [12118]									PER					WR [12118]	39.8	0.01		0.34				7.2	0.33	41.2	0.1		0.08	0.42	0.01
[12118]	CONVERGENT MARGIN	BISMARCK ARC - NEW BRITAIN ARC / BISMARCK ARC - NEW BRITAIN ARC / IRIAN JAYA (WEST PAPUA)	N COAST, CYCLOPS MASSIF	-2.3	-2.57	140.55	140.8	SAE			s_CY243 [12118]	DUNITE, XENOLITH [12118]									PER					WR [12118]	39	0.01		0.2				8.32	0.05	43.3	0.14		0	0.02	0.02
[12118]	CONVERGENT MARGIN	BISMARCK ARC - NEW BRITAIN ARC / BISMARCK ARC - NEW BRITAIN ARC / IRIAN JAYA (WEST PAPUA)	N COAST, CYCLOPS MASSIF	-2.3	-2.57	140.55	140.8	SAE			s_CY5B [12118]	WEBSTERITE, XENOLITH [12118]									PER					WR [12118]	38.3	0.08		6.2				7.87	3.9	31.4	0.14		0	0.06	0.02
[12118]	CONVERGENT MARGIN	BISMARCK ARC - NEW BRITAIN ARC / BISMARCK ARC - NEW BRITAIN ARC / IRIAN JAYA (WEST PAPUA)	N COAST, CYCLOPS MASSIF	-2.3	-2.57	140.55	140.8	SAE			s_CY27 [12118]	WEHRLITE, XENOLITH [12118]									PER					WR [12118]	41.7	0.2		3.98				9.18	7.5	27.9	0.17		0	0.15	0.03
[12118]	CONVERGENT MARGIN	BISMARCK ARC - NEW BRITAIN ARC / BISMARCK ARC - NEW BRITAIN ARC / IRIAN JAYA (WEST PAPUA)	N COAST, SENTANI	-2.51	-2.51	140.71	140.71	SAE			s_CY24A [12118]	GABBRO [12118]									PLU					WR [12118]	49.5	0.17		16.3				2.97	18.3	10.8	0.07		0.01	0.96	0.02
[12118]	CONVERGENT MARGIN	BISMARCK ARC - NEW BRITAIN ARC / BISMARCK ARC - NEW BRITAIN ARC / IRIAN JAYA (WEST PAPUA)	N COAST, SENTANI	-2.51	-2.51	140.71	140.71	SAE			s_CY31 [12118]	GABBRO [12118]									PLU					WR [12118]	47	0.26		19.4				4.63	13.9	9.6	0.09		0.01	1.39	0.02
[12118]	CONVERGENT MARGIN	BISMARCK ARC - NEW BRITAIN ARC / BISMARCK ARC - NEW BRITAIN ARC / IRIAN JAYA (WEST PAPUA)	N COAST, SENTANI	-2.51	-2.51	140.71	140.71	SAE			s_CY33 [12118]	GABBRO [12118]									PLU					WR [12118]	48.5	0.15		15.15				3.81	16.2	13.7	0.03		0	0.83	0.02
[12118]	CONVERGENT MARGIN	BISMARCK ARC - NEW BRITAIN ARC / BISMARCK ARC - NEW BRITAIN ARC / IRIAN JAYA (WEST PAPUA)	N COAST, SENTANI	-2.51	-2.51	140.71	140.71	SAE			s_CY34 [12118]	GABBRO [12118]									PLU					WR [12118]	47.2	0.18		19				5.22	14.5	9.4	0.1		0.01	1.41	0.03
[12118]	CONVERGENT MARGIN	BISMARCK ARC - NEW BRITAIN ARC / BISMARCK ARC - NEW BRITAIN ARC / IRIAN JAYA (WEST PAPUA)	N COAST, SENTANI	-2.51	-2.51	140.71	140.71	SAE			s_CY37 [12118]	GABBRO [12118]									PLU					WR [12118]	49	0.19		16.5				5	15.8	10.9	0.11		0	1.22	0.03
[12118]	CONVERGENT MARGIN	BISMARCK ARC - NEW BRITAIN ARC / BISMARCK ARC - NEW BRITAIN ARC / IRIAN JAYA (WEST PAPUA)	N COAST, SENTANI	-2.51	-2.51	140.71	140.71	SAE			s_CY258 [12118]	GABBRO [12118]									PLU					WR [12118]	46.6	0.14		22.2				3.24	17.65	8.45	0.06		0.02	0.74	0.02
[12118]	CONVERGENT MARGIN	BISMARCK ARC - NEW BRITAIN ARC / BISMARCK ARC - NEW BRITAIN ARC / IRIAN JAYA (WEST PAPUA)	N COAST, SENTANI	-2.51	-2.51	140.71	140.71	SAE			s_CY35 [12118]	GABBRO [12118]									PLU					WR [12118]	45	0.32		14.2				8.03	12.36	13.93	0.15		0.01	1.05	0.03
[12118]	CONVERGENT MARGIN	BISMARCK ARC - NEW BRITAIN ARC / BISMARCK ARC - NEW BRITAIN ARC / IRIAN JAYA (WEST PAPUA)	N COAST, SENTANI	-2.51	-2.51	140.71	140.71	SAE			s_CY26 [12118]	BASALT [12118]									VOL					WR [12118]	50	0.74		15.65				8.91	11.6	8.74	0.17		0.06	2.42	0.09
[12118]	CONVERGENT MARGIN	BISMARCK ARC - NEW BRITAIN ARC / BISMARCK ARC - NEW BRITAIN ARC / IRIAN JAYA (WEST PAPUA)	N COAST, SENTANI	-2.51	-2.51	140.71	140.71	SAE			s_CY235 [12118]	BASALT [12118]									VOL					WR [12118]	49.9	0.74		14.85				8.59	11.68	8.55	0.18		0.05	2.08	0.08
[12118]	CONVERGENT MARGIN	BISMARCK ARC - NEW BRITAIN ARC / BISMARCK ARC - NEW BRITAIN ARC / IRIAN JAYA (WEST PAPUA)	N COAST, SENTANI	-2.51	-2.51	140.71	140.71	SAE			s_CY219 [12118]	BASALT [12118]									VOL					WR [12118]	50.3	2.05		13				13.68	8.5	4.75	0.24		0.32	2.21	0.22
[12118]	CONVERGENT MARGIN	BISMARCK ARC - NEW BRITAIN ARC / BISMARCK ARC - NEW BRITAIN ARC / IRIAN JAYA (WEST PAPUA)	N COAST, SENTANI	-2.51	-2.51	140.71	140.71	SAE			s_CY220 [12118]	BASALT [12118]									VOL					WR [12118]	49.5	2.04		12.8				13.68	8.7	4.85	0.23		0.41	2.15	0.2
[12118]	CONVERGENT MARGIN	BISMARCK ARC - NEW BRITAIN ARC / BISMARCK ARC - NEW BRITAIN ARC / IRIAN JAYA (WEST PAPUA)	N COAST, SENTANI	-2.51	-2.51	140.71	140.71	SAE			s_CY232B [12118]	BONINITE [12118]									VOL					WR [12118]	53.25	0.23		11.98				7	7.3	12.1	0.13		0.48	1.96	0.05
[12118]	CONVERGENT MARGIN	BISMARCK ARC - NEW BRITAIN ARC / BISMARCK ARC - NEW BRITAIN ARC / IRIAN JAYA (WEST PAPUA)	N COAST, SENTANI	-2.51	-2.51	140.71	140.71	SAE			s_CY231 [12118]	BONINITE [12118]									VOL					WR [12118]	52.8	0.23		11.6				7.09	7.5	12.8	0.13		0.48	1.92	0.05
[12118]	CONVERGENT MARGIN	BISMARCK ARC - NEW BRITAIN ARC / BISMARCK ARC - NEW BRITAIN ARC / IRIAN JAYA (WEST PAPUA)	N COAST, MAC ARTHUR TOWER	-2.51	-2.51	140.71	140.71	SAE			s_CY22 [12118]	AMPHIBOLITE [12118]									MET					WR [12118]	49.6	0.16		11.3				10.01	8.11	9.87	0.23		0.68	3.88	0.09
[12118]	CONVERGENT MARGIN	BISMARCK ARC - NEW BRITAIN ARC / BISMARCK ARC - NEW BRITAIN ARC / IRIAN JAYA (WEST PAPUA)	N COAST, MAC ARTHUR TOWER	-2.51	-2.51	140.71	140.71	SAE			s_CY19 [12118]	ANDESITE [12118]									VOL					WR [12118]	60.3	0.82		14.75				7.32	7.07	2.65	0.12		0.54	2.56	0.15
[12118]	CONVERGENT MARGIN	BISMARCK ARC - NEW BRITAIN ARC / BISMARCK ARC - NEW BRITAIN ARC / IRIAN JAYA (WEST PAPUA)	N COAST, MAC ARTHUR TOWER	-2.51	-2.51	140.71	140.71	SAE			s_CY20 [12118]	DACITE [12118]									VOL					WR [12118]	66.8	0.48		12.85				3.37	8.75	0.9	0.05		0.41	2.47	0.11
[9921]	CONVERGENT MARGIN	BISMARCK ARC - NEW BRITAIN ARC / BISMARCK ARC - NEW BRITAIN ARC / NEW GUINEA	PORGERA GOLD DEPOSIT	-5.47	-5.47	143.08	143.08	SAE			s_RJR-21 [9921]	GABBRO [9921]									PLU					WR [9921]	45.1	1.18		13.09		3.26	6.18		11.9	14.85	0.17		0.85	2.83	0.59		3.53	0.45		2.58
[9921]	CONVERGENT MARGIN	BISMARCK ARC - NEW BRITAIN ARC / BISMARCK ARC - NEW BRITAIN ARC / NEW GUINEA	PORGERA GOLD DEPOSIT	-5.47	-5.47	143.08	143.08	SAE			s_RJR-46 [9921]	HAWAIITE [9921]									VOL					WR [9921]	47.08	1.33		16.49		3.76	5.25		10.96	8.41	0.18		1.74	4.13	0.67		2.53	0.25		4.23
[9921]	CONVERGENT MARGIN	BISMARCK ARC - NEW BRITAIN ARC / BISMARCK ARC - NEW BRITAIN ARC / NEW GUINEA	PORGERA GOLD DEPOSIT	-5.47	-5.47	143.08	143.08	SAE			s_RJR-3 [9921]	BASALT, ALKALINE [9921]									VOL					WR [9921]	47.16	1.27		16.87		4.93	4.8		12.76	6.65	0.19		0.86	3.9	0.62		2.23	0.12		1.81
[9921]	CONVERGENT MARGIN	BISMARCK ARC - NEW BRITAIN ARC / BISMARCK ARC - NEW BRITAIN ARC / NEW GUINEA	PORGERA GOLD DEPOSIT	-5.47	-5.47	143.08	143.08	SAE			s_RJR-12 [9921]	HAWAIITE [9921]									VOL					WR [9921]	47.69	1.2		18.01		4.2	4.82		12.09	5.91	0.19		0.97	4.29	0.62		2.2	0.22		3.46
[9921]	CONVERGENT MARGIN	BISMARCK ARC - NEW BRITAIN ARC / BISMARCK ARC - NEW BRITAIN ARC / NEW GUINEA	PORGERA GOLD DEPOSIT	-5.47	-5.47	143.08	143.08	SAE			s_RJR-22 [9921]	HAWAIITE [9921]									VOL					WR [9921]	50.15	1.12		18.55		4.15	4.45		9.97	4.93	0.17		1.22	4.75	0.54		2.35	0.25		4.08
[9921]	CONVERGENT MARGIN	BISMARCK ARC - NEW BRITAIN ARC / BISMARCK ARC - NEW BRITAIN ARC / NEW GUINEA	PORGERA GOLD DEPOSIT	-5.47	-5.47	143.08	143.08	SAE			s_RJR-34 [9921]	HAWAIITE [9921]									VOL					WR [9921]	50.23	1.12		18.53		3.55	4.59		10.89	4.89	0.14		1.15	4.35	0.54		2.27	0.19		4.19
[9921]	CONVERGENT MARGIN	BISMARCK ARC - NEW BRITAIN ARC / BISMARCK ARC - NEW BRITAIN ARC / NEW GUINEA	PORGERA GOLD DEPOSIT	-5.47	-5.47	143.08	143.08	SAE			s_RJR-16 [9921]	MUGEARITE [9921]									VOL					WR [9921]	51.85	1		18.98		4.28	3.49		9.34	3.61	0.2		1.6	5.19	0.47		1.96	0.21		1.26
[9921]	CONVERGENT MARGIN	BISMARCK ARC - NEW BRITAIN ARC / BISMARCK ARC - NEW BRITAIN ARC / NEW GUINEA	PORGERA GOLD DEPOSIT	-5.47	-5.47	143.08	143.08	SAE			s_RJR-60 [9921]	MUGEARITE [9921]									VOL					WR [9921]	51.87	0.95		16.73		3.29	4.37		10.38	6.23	0.17		2.04	3.6	0.38		2.51	0.2		4.55
[9921]	CONVERGENT MARGIN	BISMARCK ARC - NEW BRITAIN ARC / BISMARCK ARC - NEW BRITAIN ARC / NEW GUINEA	PORGERA GOLD DEPOSIT	-5.47	-5.47	143.08	143.08	SAE			s_RJR-17 [9921]	MUGEARITE [9921]									VOL					WR [9921]	51.89	0.96		19.1		4.24	3.65		9.22	3.53	0.18		1.66	5.08	0.49		1.77	0.18		1.39
[9921]	CONVERGENT MARGIN	BISMARCK ARC - NEW BRITAIN ARC / BISMARCK ARC - NEW BRITAIN ARC / NEW GUINEA	PORGERA GOLD DEPOSIT	-5.47	-5.47	143.08	143.08	SAE			s_RJR-20 [9921]	MUGEARITE [9921]									VOL					WR [9921]	52	1.01		18.61		3.93	3.76		9.09	3.99	0.16		2.27	4.7	0.48		1.82	0.25		3.15
[9921]	CONVERGENT MARGIN	BISMARCK ARC - NEW BRITAIN ARC / BISMARCK ARC - NEW BRITAIN ARC / NEW GUINEA	PORGERA GOLD DEPOSIT	-5.47	-5.47	143.08	143.08	SAE			s_RJR-13 [9921]	MUGEARITE [9921]									VOL					WR [9921]	53.6	0.86		19.06		4.01	3.1		8.36	3.03	0.18		1.7	5.68	0.42		1.93	0.27		1.02
[8964][7670]	CONVERGENT MARGIN	BISMARCK ARC - NEW BRITAIN ARC / BISMARCK ARC - NEW BRITAIN ARC / IRIAN JAYA (WEST PAPUA)	GUNUNG BIJIH MINING DISTRICT, ERTSBERG PLUTON, FROM NE SIDE OF ERTSBERG PIT	-4.0875	-4.0875	137.119	137.119	SAE			s_1001 [8964]	NOT GIVEN [8964]									PLU					WR [8964]	59.6	0.58		16.3		4.08	2.25		6.06	2.09	0.09		3.45	3.59	0.33		0.4	0.13		0.37
[8964][7670]	CONVERGENT MARGIN	BISMARCK ARC - NEW BRITAIN ARC / BISMARCK ARC - NEW BRITAIN ARC / IRIAN JAYA (WEST PAPUA)	GUNUNG BIJIH MINING DISTRICT, ERTSBERG PLUTON, WESTERN EXTENSION ON GOSSAN RIDGE	-4.09	-4.09	137.128	137.128	SAE			s_1003 [8964]	NOT GIVEN [8964]									VOL					WR [8964]	60.2	0.55		16.8		2.99	2.41		5.22	1.71	0.13		3.85	3.78	0.33		0.25	0.08		0
[8964][7670]	CONVERGENT MARGIN	BISMARCK ARC - NEW BRITAIN ARC / BISMARCK ARC - NEW BRITAIN ARC / IRIAN JAYA (WEST PAPUA)	GUNUNG BIJIH MINING DISTRICT, ERTSBERG PLUTON, FROM GRASBERG 34 CONVEYOR DRIFT	-4.095	-4.095	137.123	137.123	SAE	2890	2890	s_1004 [8964]	NOT GIVEN [8964]									PLU					WR [8964]	58.8	0.53		16.4		2.43	2.95		6.31	2.37	0.1		3.44	3.64	0.36			0.06		0.21
[8964][7670]	CONVERGENT MARGIN	BISMARCK ARC - NEW BRITAIN ARC / BISMARCK ARC - NEW BRITAIN ARC / IRIAN JAYA (WEST PAPUA)	GUNUNG BIJIH MINING DISTRICT, GRASBERG INTRUSIVE COMPLEX, OUTSIDE LIMITS OF STOCKWORK ZONE	-4.0653	-4.0653	137.109	137.109	SAE			s_2001 [8964]	NOT GIVEN [8964]									VOL					WR [8964]	59.7	0.55		16.7		4.66	3.18		2.23	2.45	0.06		3.29	4.05	0.4		1.14	0.26		0.1
[8964]	CONVERGENT MARGIN	BISMARCK ARC - NEW BRITAIN ARC / BISMARCK ARC - NEW BRITAIN ARC / IRIAN JAYA (WEST PAPUA)	GUNUNG BIJIH MINING DISTRICT, GRASBERG INTRUSIVE COMPLEX, OUTSIDE LIMITS OF STOCKWORK ZONE	-4.0653	-4.0653	137.109	137.109	SAE			s_2003 [8964]	NOT GIVEN [8964]									VOL					WR [8964]	61.3	0.28		16.6		1.2	1.83		3.96	1.5	0.04		3.52	3.34	0.23		1.04	0.56		0.25
[8964][7670]	CONVERGENT MARGIN	BISMARCK ARC - NEW BRITAIN ARC / BISMARCK ARC - NEW BRITAIN ARC / IRIAN JAYA (WEST PAPUA)	GUNUNG BIJIH MINING DISTRICT, GRASBERG INTRUSIVE COMPLEX	-4.07	-4.07	137.112	137.112	SAE			s_2006 [8964]	NOT GIVEN [8964]									VOL					WR [8964]	57.7	0.37		15.4		0.89	2.33		5.03	1.42	0.04		5.92	3.55	0.22		0.41	0.32		0.17
[8964][7670]	CONVERGENT MARGIN	BISMARCK ARC - NEW BRITAIN ARC / BISMARCK ARC - NEW BRITAIN ARC / IRIAN JAYA (WEST PAPUA)	GUNUNG BIJIH MINING DISTRICT, GRASBERG INTRUSIVE COMPLEX, ROAD CUT	-4.0717	-4.0717	137.114	137.114	SAE	3700	3700	s_2004 [8964]	NOT GIVEN [8964]									VOL					WR [8964]	60.5	0.55		16.8		3.57	2.32		5.03	1.81	0.22		3.52	4.09	0.32		0.66	0.1		0
[8964][7670]	CONVERGENT MARGIN	BISMARCK ARC - NEW BRITAIN ARC / BISMARCK ARC - NEW BRITAIN ARC / IRIAN JAYA (WEST PAPUA)	GUNUNG BIJIH MINING DISTRICT, GRASBERG INTRUSIVE COMPLEX, S KALI PHASE	-4.0694	-4.0694	137.11	137.11	SAE			s_2005 [8964]	NOT GIVEN [8964]									VOL					WR [8964]	61	0.43		15.7		3.56	2.91		3.82	1.51	0.12		4.7	3.35	0.22			0.1		0.47
[8964][7670]	CONVERGENT MARGIN	BISMARCK ARC - NEW BRITAIN ARC / BISMARCK ARC - NEW BRITAIN ARC / IRIAN JAYA (WEST PAPUA)	GUNUNG BIJIH MINING DISTRICT, NORTH GRASBERG PLUTON, NW OF GRASBERG	-4.0483	-4.0483	137.103	137.103	SAE			s_3001 [8964]	NOT GIVEN [8964]									VOL					WR [8964]	54.7	0.68		16.6		5.01	2.75		7.77	2.89	0.17		3.41	4.01	0.54		0.37	0.25		0.19
[8964][7670]	CONVERGENT MARGIN	BISMARCK ARC - NEW BRITAIN ARC / BISMARCK ARC - NEW BRITAIN ARC / IRIAN JAYA (WEST PAPUA)	GUNUNG BIJIH MINING DISTRICT, N OF WANAGON AREA	-4.0828	-4.0828	137.089	137.089	SAE			s_4001 [8964]	NOT GIVEN [8964]									VOL					WR [8964]	62.4	0.43		16.9		3.07	1.78		2.8	1.54	0.1		3.76	4.86	0.28		0.57	0.38		0.04
[8964][7670]	CONVERGENT MARGIN	BISMARCK ARC - NEW BRITAIN ARC / BISMARCK ARC - NEW BRITAIN ARC / IRIAN JAYA (WEST PAPUA)	GUNUNG BIJIH MINING DISTRICT, WANAGON AREA, SMALL DIKE	-4.0858	-4.0858	137.083	137.083	SAE			s_4002 [8964]	NOT GIVEN [8964]									VOL					WR [8964]	57.8	0.61		17.3		3.93	2.69		6.25	2.24	0.14		2.3	3.35	0.3		1.88	0.35		0
[8964][7670]	CONVERGENT MARGIN	BISMARCK ARC - NEW BRITAIN ARC / BISMARCK ARC - NEW BRITAIN ARC / IRIAN JAYA (WEST PAPUA)	GUNUNG BIJIH MINING DISTRICT, SMALL INTRUSION NEAR TOP OF SCHAPPERT FALLS	-4.1266	-4.1266	137.095	137.095	SAE			s_7002 [8964]	NOT GIVEN [8964]									VOL					WR [8964]	63.3	0.57		16.7		2.31	2.38		4.82	1.58	0.08		2.9	3.54	0.28			0.11		0
[9340][9407]	CONVERGENT MARGIN	BISMARCK ARC - NEW BRITAIN ARC / BISMARCK ARC - NEW BRITAIN ARC / LUSANCAY ISLANDS		-8	-8.5	150	151	SAE			s_689 [9340]	TRACHYTE [9340] / DACITE [9407]									VOL					WR [9340]	62.89	0.96		15.11		2.13	0.84		5.4	1.76	0.03		5.28	2.97	0.43		0.37	0.55		0.24
[9340][9407]	CONVERGENT MARGIN	BISMARCK ARC - NEW BRITAIN ARC / BISMARCK ARC - NEW BRITAIN ARC / LUSANCAY ISLANDS		-8	-8.5	150	151	SAE			s_697 [9340]	TRACHYTE [9340] / DACITE [9407]									VOL					WR [9340]	63.8	1.02		13.72		2.06	1.39		4	2.39	0.04		7.42	2.23	0.42		0.43	0.55		0.03
[9340][9407]	CONVERGENT MARGIN	BISMARCK ARC - NEW BRITAIN ARC / BISMARCK ARC - NEW BRITAIN ARC / LUSANCAY ISLANDS		-8	-8.5	150	151	SAE			s_699 [9340]	TRACHYTE [9340] / DACITE [9407]									VOL					WR [9340]	65.51	0.99		14.92		3.07	0.22		2.08	0.87	0.03		7.98	2.63	0.45		0.56	0.47		0.04
[9921][9359]	CONVERGENT MARGIN	BISMARCK ARC - NEW BRITAIN ARC / BISMARCK ARC - NEW BRITAIN ARC / NEW GUINEA	PORGERA GOLD DEPOSIT	-5.47	-5.47	143.08	143.08	SAE			s_RJR-19 [9921]	MUGEARITE [9921]									VOL					WR [9921]	52.48	0.88		19.09		3.94	3.62		9.32	3.25	0.18		1.56	5.24	0.46		2.14	0.3		2.52
[11195][9921][9359]	CONVERGENT MARGIN	BISMARCK ARC - NEW BRITAIN ARC / BISMARCK ARC - NEW BRITAIN ARC / NEW GUINEA	PORGERA GOLD DEPOSIT	-5.47	-5.47	143.08	143.08	SAE			s_RJR27 [11195] / s_RJR-27 [9921]	GABBRO, ALKALINE [11195] / GABBRO [9921]	6000000 [11195]			MIOCENE [11195]					PLU					WR [11195]	42.1	1.14		12.27		3.63	5.97		11.02	13.69	0.17		1.1	1.96	0.64		3.51	0.37		1.94
[9921]	CONVERGENT MARGIN	BISMARCK ARC - NEW BRITAIN ARC / BISMARCK ARC - NEW BRITAIN ARC / NEW GUINEA	PORGERA GOLD DEPOSIT	-5.47	-5.47	143.08	143.08	SAE			s_RJR-28 [9921]	HAWAIITE [9921]									VOL					WR [9921]	48.4	1.4		16.79		1.81	7.08		10.74	7.22	0.18		1.45	4.28	0.65		2.66	0.21		3.76
[9921][9359]	CONVERGENT MARGIN	BISMARCK ARC - NEW BRITAIN ARC / BISMARCK ARC - NEW BRITAIN ARC / NEW GUINEA	PORGERA GOLD DEPOSIT	-5.47	-5.47	143.08	143.08	SAE			s_RJR-35 [9921]	HAWAIITE [9921]									VOL					WR [9921]	46.69	1.38		16.11		3.98	5.67		10.77	9.09	0.21		1.22	4.18	0.68		2.39	0.51		3.29
[9921][11195][9359]	CONVERGENT MARGIN	BISMARCK ARC - NEW BRITAIN ARC / BISMARCK ARC - NEW BRITAIN ARC / NEW GUINEA	PORGERA GOLD DEPOSIT	-5.47	-5.47	143.08	143.08	SAE			s_RJR-38 [9921] / s_RJR38 [11195]	MUGEARITE [9921]	6000000 [11195]			MIOCENE [11195]					VOL					WR [9921]	50.7	1.05		18.27		4.48	3.74		10.84	4.01	0.18		1.78	4.47	0.49		1.63	0.24		2.97
[9921]	CONVERGENT MARGIN	BISMARCK ARC - NEW BRITAIN ARC / BISMARCK ARC - NEW BRITAIN ARC / NEW GUINEA	PORGERA GOLD DEPOSIT	-5.47	-5.47	143.08	143.08	SAE			s_RJR-39 [9921]	MUGEARITE [9921]									VOL					WR [9921]	52.4	1.07		17.57		3.83	3.93		8.7	5.54	0.17		1.68	4.48	0.63		1.78	0.32		1.84
[9921][9359]	CONVERGENT MARGIN	BISMARCK ARC - NEW BRITAIN ARC / BISMARCK ARC - NEW BRITAIN ARC / NEW GUINEA	PORGERA GOLD DEPOSIT	-5.47	-5.47	143.08	143.08	SAE			s_RJR-43 [9921]	MUGEARITE [9921]									VOL					WR [9921]	52.36	0.96		18.87		3.89	3.54		9.4	3.53	0.18		1.39	5.38	0.5		1.78	0.38		1.89
[9921][9359]	CONVERGENT MARGIN	BISMARCK ARC - NEW BRITAIN ARC / BISMARCK ARC - NEW BRITAIN ARC / NEW GUINEA	PORGERA GOLD DEPOSIT	-5.47	-5.47	143.08	143.08	SAE			s_RJR-44 [9921]	GABBRO [9921]									PLU					WR [9921]	45.08	1.19		13.03		3.73	5.74		11.41	15.23	0.17		1.63	2.14	0.64		3.1	0.39		1.46
[9921][9359]	CONVERGENT MARGIN	BISMARCK ARC - NEW BRITAIN ARC / BISMARCK ARC - NEW BRITAIN ARC / NEW GUINEA	PORGERA GOLD DEPOSIT	-5.47	-5.47	143.08	143.08	SAE			s_RJR-48 [9921]	MUGEARITE [9921]									VOL					WR [9921]	52.81	0.92		19.02		4.07	3.47		9.11	3.27	0.18		1.66	5.04	0.46		1.85	0.26		3.54
[11195][9921][9359]	CONVERGENT MARGIN	BISMARCK ARC - NEW BRITAIN ARC / BISMARCK ARC - NEW BRITAIN ARC / NEW GUINEA	PORGERA GOLD DEPOSIT	-5.47	-5.47	143.08	143.08	SAE			s_RJR53 [11195] / s_RJR-53 [9921]	HAWAIITE [11195]	6000000 [11195]			MIOCENE [11195]					VOL					WR [11195]	44.42	1.17		15.32		3.49	5		9.89	6.89	0.15		1.38	3.39	0.61		3.01	0.31		4.96
[9359][9921]	CONVERGENT MARGIN	BISMARCK ARC - NEW BRITAIN ARC / BISMARCK ARC - NEW BRITAIN ARC / NEW GUINEA	PORGERA GOLD DEPOSIT	-5.47	-5.47	143.08	143.08	SAE			s_RJR-56 [9359]	MUGEARITE [9359]									VOL					WR [9359]	50.41	0.84		16.41		3.17	3.6		8.42	4.75	0.17		1.69	4.28	0.35		2.11	0.24		2.91
[9921][9359]	CONVERGENT MARGIN	BISMARCK ARC - NEW BRITAIN ARC / BISMARCK ARC - NEW BRITAIN ARC / NEW GUINEA	PORGERA GOLD DEPOSIT	-5.47	-5.47	143.08	143.08	SAE			s_RJR-57 [9921]	HAWAIITE [9921]									VOL					WR [9921]	47.58	1.29		16.38		2.87	6.29		11.32	8.24	0.18		1.7	3.48	0.68		3.11	0.27		5.68
[9359]	CONVERGENT MARGIN	BISMARCK ARC - NEW BRITAIN ARC / BISMARCK ARC - NEW BRITAIN ARC / NEW GUINEA	PORGERA GOLD DEPOSIT	-5.47	-5.47	143.08	143.08	SAE			s_RJR-6 [9359]	BASALT, ALKALINE [9359]									VOL					WR [9359]	46.42	1.07		17.37		4.08	4.31		10.37	4.84	0.18		1.42	4.13	0.59		1.9	0.16		2.84
[9921][9359]	CONVERGENT MARGIN	BISMARCK ARC - NEW BRITAIN ARC / BISMARCK ARC - NEW BRITAIN ARC / NEW GUINEA	PORGERA GOLD DEPOSIT	-5.47	-5.47	143.08	143.08	SAE			s_RJR-65 [9921]	HAWAIITE [9921]									VOL					WR [9921]	47.8	1.18		17.91		3.06	5.98		11.21	6.09	0.19		0.96	5.01	0.59		2.64	0.19		3.93
[9921][9359]	CONVERGENT MARGIN	BISMARCK ARC - NEW BRITAIN ARC / BISMARCK ARC - NEW BRITAIN ARC / NEW GUINEA	PORGERA GOLD DEPOSIT	-5.47	-5.47	143.08	143.08	SAE			s_RJR-67 [9921]	MUGEARITE [9921]									VOL					WR [9921]	55.02	0.79		18.78		3.65	3.09		8.19	3.38	0.17		1.43	5.16	0.35		2.13	0.29		0.37
[11195][9359]	CONVERGENT MARGIN	BISMARCK ARC - NEW BRITAIN ARC / BISMARCK ARC - NEW BRITAIN ARC / NEW GUINEA	PORGERA GOLD DEPOSIT	-5.47	-5.47	143.08	143.08	SAE			s_RJR7 [11195] / s_RJR-7 [9359]	HAWAIITE [11195]	6000000 [11195]			MIOCENE [11195]					VOL					WR [11195]	45.06	1.17		16.7		4.63	4.46		11.65	5.84	0.18		0.93	3.89	0.59		2.42	0.2		1.74
[9921]	CONVERGENT MARGIN	BISMARCK ARC - NEW BRITAIN ARC / BISMARCK ARC - NEW BRITAIN ARC / NEW GUINEA	PORGERA GOLD DEPOSIT	-5.47	-5.47	143.08	143.08	SAE			s_RJR-8 [9921]	HAWAIITE [9921]									VOL					WR [9921]	47.59	1.2		18.18		4.19	4.85		12.06	6.06	0.18		0.98	4.09	0.62		2.34	0.24		3.34
[9921][11195][9359]	CONVERGENT MARGIN	BISMARCK ARC - NEW BRITAIN ARC / BISMARCK ARC - NEW BRITAIN ARC / NEW GUINEA	PORGERA GOLD DEPOSIT	-5.47	-5.47	143.08	143.08	SAE			s_RJR-9 [9921] / s_RJR9 [11195]	MUGEARITE [9921]	6000000 [11195]			MIOCENE [11195]					VOL					WR [9921]	52.68	0.92		18.92		4.1	3.18		8.67	3.49	0.18		1.85	5.54	0.46		1.78	0.36		1.5
[8964]	CONVERGENT MARGIN	BISMARCK ARC - NEW BRITAIN ARC / BISMARCK ARC - NEW BRITAIN ARC / IRIAN JAYA (WEST PAPUA)	GUNUNG BIJIH MINING DISTRICT, KARUME INTRUSION	-4.0775	-4.0775	137.116	137.116	SAE			s_5001 [8964]	NOT GIVEN [8964]									VOL					WR [8964]	62.5	0.45		16.4		2.54	2.46		4.09	1.64	0.15		4	3.3	0.27			0.04		0.82
[8964][7670]	CONVERGENT MARGIN	BISMARCK ARC - NEW BRITAIN ARC / BISMARCK ARC - NEW BRITAIN ARC / IRIAN JAYA (WEST PAPUA)	GUNUNG BIJIH MINING DISTRICT, KARUME INTRUSION	-4.0775	-4.0775	137.116	137.116	SAE			s_6001 [8964]	NOT GIVEN [8964]									VOL					WR [8964]	60.5	0.46		16.1		2.69	1.92		4.71	1.39	0.09		2.74	3.2	0.27		2.17	0.49		1.69
[13233]	CONVERGENT MARGIN	BISMARCK ARC - NEW BRITAIN ARC / BISMARCK ARC - NEW BRITAIN ARC / NEW BRITAIN / RABAUL	SOUTHERN OUTER CALDERA WALL, NANGANANGA VILLAGE, 640 AD ERUPTION	-4.22	-4.22	152.18	152.18	SAE			s_CALDERA 1 [13233]	DACITE [13233]									VOL					WR [13233]
[13233]	CONVERGENT MARGIN	BISMARCK ARC - NEW BRITAIN ARC / BISMARCK ARC - NEW BRITAIN ARC / NEW BRITAIN / RABAUL	SOUTHERN OUTER CALDERA WALL, NANGANANGA VILLAGE, 640 AD ERUPTION	-4.22	-4.22	152.18	152.18	SAE			s_CALDERA 2 [13233]	DACITE [13233]									VOL					WR [13233]
[13233]	CONVERGENT MARGIN	BISMARCK ARC - NEW BRITAIN ARC / BISMARCK ARC - NEW BRITAIN ARC / NEW BRITAIN / RABAUL	BIG DAWAPIA ROCK, WESTERN CLIFF FACE, CA. 1250 AD ERUPTION	-4.22	-4.22	152.18	152.18	SAE			s_DAWAPIA [13233]	DACITE [13233]									VOL					WR [13233]
[13233]	CONVERGENT MARGIN	BISMARCK ARC - NEW BRITAIN ARC / BISMARCK ARC - NEW BRITAIN ARC / NEW BRITAIN / RABAUL	RABALANAKAIA, SOUTHERN FLANK, CA. 1250 AD ERUPTION	-4.22	-4.22	152.18	152.18	SAE			s_RABALANAKAIA [13233]	ANDESITE [13233]									VOL					WR [13233]
[13233]	CONVERGENT MARGIN	BISMARCK ARC - NEW BRITAIN ARC / BISMARCK ARC - NEW BRITAIN ARC / NEW BRITAIN / RABAUL	SULPHUR CREEK, EASTERN END OF FISSURE, CLIFF FACE, 1850 AD ERUPTION	-4.22	-4.22	152.18	152.18	SAE			s_SULPHUR CREEK [13233]	ANDESITE [13233]									VOL					WR [13233]
[13233]	CONVERGENT MARGIN	BISMARCK ARC - NEW BRITAIN ARC / BISMARCK ARC - NEW BRITAIN ARC / NEW BRITAIN / RABAUL	VULCAN, GULLY, EASTERN FLANK, 1878 AD ERUPTION	-4.22	-4.22	152.18	152.18	SAE			s_HPP 070 [13233]	DACITE [13233]									VOL					WR [13233]	63.29	0.9		15.78				5.51	4.56	1.67	0.15		2.63	4.43	0.38
[13233]	CONVERGENT MARGIN	BISMARCK ARC - NEW BRITAIN ARC / BISMARCK ARC - NEW BRITAIN ARC / NEW BRITAIN / RABAUL	TAVURVUR, BASE OF WESTERN FLANK, 4-10-96 ERUPTION	-4.22	-4.22	152.18	152.18	SAE			s_SER 215 [13233]	DACITE [13233]									VOL					WR [13233]	62.37	0.92		15.64				5.81	4.79	1.92	0.16		2.57	4.78	0.36
[13233]	CONVERGENT MARGIN	BISMARCK ARC - NEW BRITAIN ARC / BISMARCK ARC - NEW BRITAIN ARC / NEW BRITAIN / RABAUL	TAVURVUR, BASE OF SW FLANK, 13-9-00 ERUPTION	-4.22	-4.22	152.18	152.18	SAE			s_SER 021A [13233]	DACITE [13233]									VOL					WR [13233]	62.18	0.91		15.81				5.88	4.93	1.95	0.16		2.49	4.65	0.35
[13233]	CONVERGENT MARGIN	BISMARCK ARC - NEW BRITAIN ARC / BISMARCK ARC - NEW BRITAIN ARC / NEW BRITAIN / RABAUL	SOUTHERN OUTER CALDERA WALL, NANGANANGA VILLAGE, 640 AD ERUPTION	-4.22	-4.22	152.18	152.18	SAE			s_FD1-25-2 [13233]	NOT GIVEN [13233]									VOL					WR [13233]
[13233]	CONVERGENT MARGIN	BISMARCK ARC - NEW BRITAIN ARC / BISMARCK ARC - NEW BRITAIN ARC / NEW BRITAIN / RABAUL	BIG DAWAPIA ROCK, WESTERN CLIFF FACE, CA. 1250 AD ERUPTION	-4.22	-4.22	152.18	152.18	SAE			s_DAWAPIA10A [13233]	NOT GIVEN [13233]									VOL					WR [13233]
[14078]	CONVERGENT MARGIN	BISMARCK ARC - NEW BRITAIN ARC / MANUS BACK-ARC BASIN / PACMANUS HYDROTHERMAL FIELD	PUAL RIDGE, EASTERN MANUS BASIN	-3.65	-3.8	151.5	151.7	SAQ			s_MD01-1 [14078]	DACITE [14078]									VOL					GL [14078]	69.89	0.61		13.9				4.34	3.07	0.91	0.13		1.72	4.91	0.12
[14078]	CONVERGENT MARGIN	BISMARCK ARC - NEW BRITAIN ARC / MANUS BACK-ARC BASIN / PACMANUS HYDROTHERMAL FIELD	PUAL RIDGE, EASTERN MANUS BASIN	-3.65	-3.8	151.5	151.7	SAQ			s_MD01-2 [14078]	DACITE [14078]									VOL					GL [14078]	69.78	0.6		13.86				5.06	3.56	1.04	0.15		1.72	4.88	0.12
[14078]	CONVERGENT MARGIN	BISMARCK ARC - NEW BRITAIN ARC / MANUS BACK-ARC BASIN / PACMANUS HYDROTHERMAL FIELD	PUAL RIDGE, EASTERN MANUS BASIN	-3.65	-3.8	151.5	151.7	SAQ			s_MD01-3 [14078]	DACITE [14078]									VOL					GL [14078]	64.84	0.79		14.69				5.73	4.57	1.9	0.16		1.45	4.45	0.25
[14078]	CONVERGENT MARGIN	BISMARCK ARC - NEW BRITAIN ARC / MANUS BACK-ARC BASIN / PACMANUS HYDROTHERMAL FIELD	PUAL RIDGE, EASTERN MANUS BASIN	-3.65	-3.8	151.5	151.7	SAQ			s_MD01-4 [14078]	DACITE [14078]									VOL					GL [14078]	65.63	0.8		14.77				5.57	4.49	1.79	0.15		1.29	4.42	0.26
[14078]	CONVERGENT MARGIN	BISMARCK ARC - NEW BRITAIN ARC / MANUS BACK-ARC BASIN / PACMANUS HYDROTHERMAL FIELD	PUAL RIDGE, EASTERN MANUS BASIN	-3.65	-3.8	151.5	151.7	SAQ			s_MD01-5 [14078]	DACITE [14078]									VOL					GL [14078]	65.26	0.81		14.63				5.83	4.63	1.92	0.15		1.34	4.49	0.25
[14078]	CONVERGENT MARGIN	BISMARCK ARC - NEW BRITAIN ARC / MANUS BACK-ARC BASIN / PACMANUS HYDROTHERMAL FIELD	PUAL RIDGE, EASTERN MANUS BASIN	-3.65	-3.8	151.5	151.7	SAQ			s_MD02-1 [14078]	DACITE [14078]									VOL					GL [14078]	69.31	0.63		14.12				4.43	3.12	0.93	0.13		1.75	4.84	0.13
[14078]	CONVERGENT MARGIN	BISMARCK ARC - NEW BRITAIN ARC / MANUS BACK-ARC BASIN / PACMANUS HYDROTHERMAL FIELD	PUAL RIDGE, EASTERN MANUS BASIN	-3.65	-3.8	151.5	151.7	SAQ			s_MD02-2 [14078]	DACITE [14078]									VOL					GL [14078]	68.29	0.62		13.76				4.41	3.12	0.93	0.13		1.76	4.97	0.13
[14078]	CONVERGENT MARGIN	BISMARCK ARC - NEW BRITAIN ARC / MANUS BACK-ARC BASIN / PACMANUS HYDROTHERMAL FIELD	PUAL RIDGE, EASTERN MANUS BASIN	-3.65	-3.8	151.5	151.7	SAQ			s_MD03-1 [14078]	DACITE [14078]									VOL					GL [14078]	69.1	0.61		13.63				4.27	3.01	0.88	0.13		1.75	4.88	0.12
[14078]	CONVERGENT MARGIN	BISMARCK ARC - NEW BRITAIN ARC / MANUS BACK-ARC BASIN / PACMANUS HYDROTHERMAL FIELD	PUAL RIDGE, EASTERN MANUS BASIN	-3.65	-3.8	151.5	151.7	SAQ			s_MD03-2 [14078]	DACITE [14078]									VOL					GL [14078]	68.75	0.61		13.73				4.24	2.97	0.84	0.12		1.76	4.89	0.13
[14078]	CONVERGENT MARGIN	BISMARCK ARC - NEW BRITAIN ARC / MANUS BACK-ARC BASIN / PACMANUS HYDROTHERMAL FIELD	PUAL RIDGE, EASTERN MANUS BASIN	-3.65	-3.8	151.5	151.7	SAQ			s_MD03-3 [14078]	DACITE [14078]									VOL					GL [14078]	69.16	0.59		13.73				4.13	2.92	0.84	0.12		1.82	4.75	0.13
[14078]	CONVERGENT MARGIN	BISMARCK ARC - NEW BRITAIN ARC / MANUS BACK-ARC BASIN / PACMANUS HYDROTHERMAL FIELD	PUAL RIDGE, EASTERN MANUS BASIN	-3.65	-3.8	151.5	151.7	SAQ			s_MD04-1 [14078]	DACITE [14078]									VOL					GL [14078]	70.45	0.61		13.83				4.27	3.04	0.87	0.12		1.83	4.77	0.12
[14078]	CONVERGENT MARGIN	BISMARCK ARC - NEW BRITAIN ARC / MANUS BACK-ARC BASIN / PACMANUS HYDROTHERMAL FIELD	PUAL RIDGE, EASTERN MANUS BASIN	-3.65	-3.8	151.5	151.7	SAQ			s_MD04-2 [14078]	DACITE [14078]									VOL					GL [14078]	69.86	0.6		13.88				4.24	3.01	0.88	0.13		1.83	4.93	0.12
[14078]	CONVERGENT MARGIN	BISMARCK ARC - NEW BRITAIN ARC / MANUS BACK-ARC BASIN / PACMANUS HYDROTHERMAL FIELD	PUAL RIDGE, EASTERN MANUS BASIN	-3.65	-3.8	151.5	151.7	SAQ			s_MD05-1 [14078]	DACITE [14078]									VOL					GL [14078]	67.57	0.64		13.84				4.96	3.78	1.76	0.15		1.64	4.65	0.15
[14078]	CONVERGENT MARGIN	BISMARCK ARC - NEW BRITAIN ARC / MANUS BACK-ARC BASIN / PACMANUS HYDROTHERMAL FIELD	PUAL RIDGE, EASTERN MANUS BASIN	-3.65	-3.8	151.5	151.7	SAQ			s_MD05-2 [14078]	DACITE [14078]									VOL					GL [14078]	65.96	0.65		13.85				4.89	3.8	1.73	0.14		1.63	4.52	0.15
[14078]	CONVERGENT MARGIN	BISMARCK ARC - NEW BRITAIN ARC / MANUS BACK-ARC BASIN / PACMANUS HYDROTHERMAL FIELD	PUAL RIDGE, EASTERN MANUS BASIN	-3.65	-3.8	151.5	151.7	SAQ			s_MD05-3 [14078]	DACITE [14078]									VOL					GL [14078]	70.04	0.6		13.86				4.27	3.05	0.89	0.12		1.87	4.78	0.12
[14078]	CONVERGENT MARGIN	BISMARCK ARC - NEW BRITAIN ARC / MANUS BACK-ARC BASIN / PACMANUS HYDROTHERMAL FIELD	PUAL RIDGE, EASTERN MANUS BASIN	-3.65	-3.8	151.5	151.7	SAQ			s_MD05-4 [14078]	DACITE [14078]									VOL					GL [14078]	67.98	0.74		14.4				4.86	3.69	1.24	0.14		1.65	4.66	0.19
[14078]	CONVERGENT MARGIN	BISMARCK ARC - NEW BRITAIN ARC / MANUS BACK-ARC BASIN / PACMANUS HYDROTHERMAL FIELD	PUAL RIDGE, EASTERN MANUS BASIN	-3.65	-3.8	151.5	151.7	SAQ			s_MD05-5 [14078]	DACITE [14078]									VOL					GL [14078]	69.04	0.59		13.97				4.18	2.96	0.86	0.12		1.78	4.81	0.12
[14078]	CONVERGENT MARGIN	BISMARCK ARC - NEW BRITAIN ARC / MANUS BACK-ARC BASIN / PACMANUS HYDROTHERMAL FIELD	PUAL RIDGE, EASTERN MANUS BASIN	-3.65	-3.8	151.5	151.7	SAQ			s_MD06-1 [14078]	ANDESITE, BASALTIC [14078]									VOL					GL [14078]	56.45	0.94		15.23				10.01	7.85	4.18	0.17		0.91	3.33	0.24
[14078]	CONVERGENT MARGIN	BISMARCK ARC - NEW BRITAIN ARC / MANUS BACK-ARC BASIN / PACMANUS HYDROTHERMAL FIELD	PUAL RIDGE, EASTERN MANUS BASIN	-3.65	-3.8	151.5	151.7	SAQ			s_MD06-2 [14078]	ANDESITE, BASALTIC [14078]									VOL					GL [14078]	56.25	0.95		15.18				10.12	7.89	4.24	0.17		0.94	3.35	0.24
[14078]	CONVERGENT MARGIN	BISMARCK ARC - NEW BRITAIN ARC / MANUS BACK-ARC BASIN / PACMANUS HYDROTHERMAL FIELD	PUAL RIDGE, EASTERN MANUS BASIN	-3.65	-3.8	151.5	151.7	SAQ			s_MD06-3 [14078]	ANDESITE [14078]									VOL					GL [14078]	62.24	0.93		14.93				7.02	5.4	2.43	0.16		1.55	4.09	0.39
[14078]	CONVERGENT MARGIN	BISMARCK ARC - NEW BRITAIN ARC / MANUS BACK-ARC BASIN / PACMANUS HYDROTHERMAL FIELD	PUAL RIDGE, EASTERN MANUS BASIN	-3.65	-3.8	151.5	151.7	SAQ			s_MP07-1 [14078]	DACITE [14078]									VOL					GL [14078]	69.32	0.61		13.53				4.3	2.69	0.71	0.18		1.85	4.7	0.12
[14078]	CONVERGENT MARGIN	BISMARCK ARC - NEW BRITAIN ARC / MANUS BACK-ARC BASIN / PACMANUS HYDROTHERMAL FIELD	PUAL RIDGE, EASTERN MANUS BASIN	-3.65	-3.8	151.5	151.7	SAQ			s_MP08-1 [14078]	ANDESITE [14078]									VOL					GL [14078]	60.02	1.02		15.03				7.79	5.89	2.66	0.17		1.24	3.95	0.44
[14078]	CONVERGENT MARGIN	BISMARCK ARC - NEW BRITAIN ARC / MANUS BACK-ARC BASIN / PACMANUS HYDROTHERMAL FIELD	PUAL RIDGE, EASTERN MANUS BASIN	-3.65	-3.8	151.5	151.7	SAQ			s_MD09-1 [14078]	DACITE [14078]									VOL					GL [14078]	69.88	0.55		13.74				3.97	2.47	0.61	0.12		2.14	4.66	0.1
[14078]	CONVERGENT MARGIN	BISMARCK ARC - NEW BRITAIN ARC / MANUS BACK-ARC BASIN / PACMANUS HYDROTHERMAL FIELD	PUAL RIDGE, EASTERN MANUS BASIN	-3.65	-3.8	151.5	151.7	SAQ			s_MD09-2 [14078]	DACITE [14078]									VOL					WR [14078]	68.31	0.6		13.51				4.3	2.68	0.72	0.12		2.08	4.87	0.12
[14078]	CONVERGENT MARGIN	BISMARCK ARC - NEW BRITAIN ARC / MANUS BACK-ARC BASIN / PACMANUS HYDROTHERMAL FIELD	DESMOS, EASTERN MANUS BASIN	-3.65	-3.8	151.8	152	SAQ			s_MP10-1 [14078]	ANDESITE, BASALTIC [14078]								APHYRIC MICROCRYSTALLINE [14078]	VOL					WR [14078]	56.36	0.55		15.76				7.56	9.82	6.09	0.14		0.85	2.88	0.15
[14078]	CONVERGENT MARGIN	BISMARCK ARC - NEW BRITAIN ARC / MANUS BACK-ARC BASIN / PACMANUS HYDROTHERMAL FIELD	DESMOS, EASTERN MANUS BASIN	-3.65	-3.8	151.8	152	SAQ			s_MD11-1 [14078]	ANDESITE, BASALTIC [14078]								APHYRIC MICROCRYSTALLINE [14078]	VOL					WR [14078]	56.05	0.55		15.71				7.42	9.62	5.58	0.14		0.85	2.64	0.14
[14078]	CONVERGENT MARGIN	BISMARCK ARC - NEW BRITAIN ARC / MANUS BACK-ARC BASIN / PACMANUS HYDROTHERMAL FIELD	DESMOS, EASTERN MANUS BASIN	-3.65	-3.8	151.8	152	SAQ			s_MD11-2 [14078]	ANDESITE, BASALTIC [14078]								APHYRIC MICROCRYSTALLINE [14078]	VOL					WR [14078]	56.54	0.57		15.74				7.58	9.79	6.01	0.14		0.81	2.66	0.14
[14078]	CONVERGENT MARGIN	BISMARCK ARC - NEW BRITAIN ARC / MANUS BACK-ARC BASIN / PACMANUS HYDROTHERMAL FIELD	DESMOS, EASTERN MANUS BASIN	-3.65	-3.8	151.8	152	SAQ			s_MD11-3 [14078]	ANDESITE, BASALTIC [14078]								APHYRIC MICROCRYSTALLINE [14078]	VOL					WR [14078]	56.31	0.56		15.74				7.51	9.87	5.99	0.14		0.8	2.62	0.14
[14078]	CONVERGENT MARGIN	BISMARCK ARC - NEW BRITAIN ARC / MANUS BACK-ARC BASIN / PACMANUS HYDROTHERMAL FIELD	DESMOS, EASTERN MANUS BASIN	-3.65	-3.8	151.8	152	SAQ			s_MD11-4 [14078]	ANDESITE, BASALTIC [14078]								APHYRIC MICROCRYSTALLINE [14078]	VOL					WR [14078]	56.03	0.57		15.62				7.52	9.7	5.87	0.14		0.83	2.65	0.15
[14078]	CONVERGENT MARGIN	BISMARCK ARC - NEW BRITAIN ARC / MANUS BACK-ARC BASIN / PACMANUS HYDROTHERMAL FIELD	DESMOS, EASTERN MANUS BASIN	-3.65	-3.8	151.8	152	SAQ			s_MD11-5 [14078]	ANDESITE, BASALTIC [14078]								APHYRIC MICROCRYSTALLINE [14078]	VOL					WR [14078]	56.37	0.55		15.62				7.45	9.55	5.85	0.14		0.83	2.61	0.15
[14078]	CONVERGENT MARGIN	BISMARCK ARC - NEW BRITAIN ARC / MANUS BACK-ARC BASIN / PACMANUS HYDROTHERMAL FIELD	DESMOS, EASTERN MANUS BASIN	-3.65	-3.8	151.8	152	SAQ			s_MD11-6 [14078]	ANDESITE, BASALTIC [14078]								APHYRIC MICROCRYSTALLINE [14078]	VOL					WR [14078]	56.33	0.55		15.76				7.46	9.5	5.89	0.14		0.82	2.65	0.14
[14078]	CONVERGENT MARGIN	BISMARCK ARC - NEW BRITAIN ARC / MANUS BACK-ARC BASIN / PACMANUS HYDROTHERMAL FIELD	SUSU KNOLL, EASTERN MANUS BASIN	-3.65	-3.8	152	152.2	SAQ			s_M12-1 [14078]	DACITE [14078]									VOL					GL [14078]	64.9	0.75		14.37				6.43	4.8	1.8	0.15		1.14	4.25	0.22
[14078]	CONVERGENT MARGIN	BISMARCK ARC - NEW BRITAIN ARC / MANUS BACK-ARC BASIN / PACMANUS HYDROTHERMAL FIELD	SUSU KNOLL, EASTERN MANUS BASIN	-3.65	-3.8	152	152.2	SAQ			s_M12-2 [14078]	DACITE [14078]									VOL					GL [14078]	65.06	0.77		14.33				6.32	4.78	1.76	0.15		1.15	4.28	0.22
[14078]	CONVERGENT MARGIN	BISMARCK ARC - NEW BRITAIN ARC / MANUS BACK-ARC BASIN / PACMANUS HYDROTHERMAL FIELD	SUSU KNOLL, EASTERN MANUS BASIN	-3.65	-3.8	152	152.2	SAQ			s_M12-3 [14078]	DACITE [14078]									VOL					GL [14078]	65.18	0.76		14.33				6.36	4.89	1.78	0.16		1.1	4.25	0.22
[14125]	CONVERGENT MARGIN	BISMARCK ARC - NEW BRITAIN ARC / BISMARCK ARC - NEW BRITAIN ARC / SCHOUTEN ISLANDS / VOKEO		-3.23	-3.23	144.03	144.03	SAE			s_18NG-1043 [14125]	ANDESITE [14125]									VOL					WR [14125]	57.6			16		2.75	6.15		8.54	3.85	0.17		0.48	2.2	0.1		1.21
[14125]	CONVERGENT MARGIN	BISMARCK ARC - NEW BRITAIN ARC / BISMARCK ARC - NEW BRITAIN ARC / SCHOUTEN ISLANDS / VOKEO		-3.23	-3.23	144.03	144.03	SAE			s_18NG-1039C [14125]	ANDESITE [14125]									VOL					WR [14125]	61.5			16.2		1.98	3.05		7.6	4.6	0.09		0.73	2.75	0.16		0.65
[14125]	CONVERGENT MARGIN	BISMARCK ARC - NEW BRITAIN ARC / BISMARCK ARC - NEW BRITAIN ARC / SCHOUTEN ISLANDS / BLUP BLUP		-3.51	-3.51	144.61	144.61	SAE			s_18NG-973 [14125]	ANDESITE, BASALTIC [14125]									VOL					WR [14125]	55.6			13.7		4.85	4.9		9.65	6.4	0.17		0.94	1.88	0.16		0.59
[14125]	CONVERGENT MARGIN	BISMARCK ARC - NEW BRITAIN ARC / BISMARCK ARC - NEW BRITAIN ARC / SCHOUTEN ISLANDS / VIAI		-3.37	-3.37	144.38	144.38	SAE			s_18NG-1031 [14125]	ANDESITE [14125]									VOL					WR [14125]	58.4			13.8		4.3	4.6		8.6	5.1	0.14		0.93	1.98	0.13		0.83
[14125]	CONVERGENT MARGIN	BISMARCK ARC - NEW BRITAIN ARC / BISMARCK ARC - NEW BRITAIN ARC / SCHOUTEN ISLANDS / VIAI		-3.37	-3.37	144.38	144.38	SAE			s_18NG-1034 [14125]	ANDESITE [14125]									VOL					WR [14125]	60.2			14		3.9	4.35		7.85	4.95	0.13		1.07	2.1	0.11		0.47
[14125]	CONVERGENT MARGIN	BISMARCK ARC - NEW BRITAIN ARC / BISMARCK ARC - NEW BRITAIN ARC / BAM / BAM		-3.63	-3.63	144.63	144.63	SAE			s_18NG-1010 [14125]	ANDESITE, BASALTIC [14125]									VOL					WR [14125]	54.9			16.5		4.8	4.25		9.4	5.41	0.16		1.36	2.25	0.19		0.36
[14125]	CONVERGENT MARGIN	BISMARCK ARC - NEW BRITAIN ARC / BISMARCK ARC - NEW BRITAIN ARC / BAM / BAM		-3.63	-3.63	144.63	144.63	SAE			s_18NG-1023 [14125]	ANDESITE [14125]									VOL					WR [14125]	58.8			17.1		3.25	4.1		8	3.4	0.14		1.27	2.8	0.23		0.08
[14125]	CONVERGENT MARGIN	BISMARCK ARC - NEW BRITAIN ARC / BISMARCK ARC - NEW BRITAIN ARC / BOISA (ARIS) / BOISA (ARIS)	20 KM OFF N COAST OF NEW GUINEA	-3.99	-3.99	144.96	144.96	SAE			s_19NG-0953 [14125]	ANDESITE, BASALTIC [14125]									VOL					WR [14125]	53			14.5		3.95	5.1		11	8.2	0.17		0.55	2	0.14		0.79
[14125]	CONVERGENT MARGIN	BISMARCK ARC - NEW BRITAIN ARC / BISMARCK ARC - NEW BRITAIN ARC / MANAM / MANAM		-4.13	-4.13	145.08	145.08	SAE			s_74710030 [14125]	ANDESITE, BASALTIC [14125]									VOL					WR [14125]	53.5			16.6		4.4	3.95		9.7	6.4	0.16		1.03	2.75	0.2
[14125]	CONVERGENT MARGIN	BISMARCK ARC - NEW BRITAIN ARC / BISMARCK ARC - NEW BRITAIN ARC / MANAM / MANAM		-4.13	-4.13	145.08	145.08	SAE			s_MP87012M1 [14125]	BASALT [14125]									VOL					WR [14125]	52.04			16.07		9.58			11.32	7.29	0.17		0.65	2.53	0.09
[14125]	CONVERGENT MARGIN	BISMARCK ARC - NEW BRITAIN ARC / BISMARCK ARC - NEW BRITAIN ARC / MANAM / MANAM		-4.13	-4.13	145.08	145.08	SAE			s_MP92011M2 [14125]	ANDESITE, BASALTIC [14125]									VOL					WR [14125]	53.39			14.69		4.17	4.5		11.03	8.16	0.14		0.75	2.3	0.13
[14125]	CONVERGENT MARGIN	BISMARCK ARC - NEW BRITAIN ARC / BISMARCK ARC - NEW BRITAIN ARC / KARKAR / KARKAR		-4.67	-4.67	146	146	SAE			s_7471-0001 [14125]	ANDESITE, BASALTIC [14125]									VOL					WR [14125]	53.8			19.6		2.45	6.3		10.3	3.15	0.16		0.88	2.5	0.16		0.01
[14125]	CONVERGENT MARGIN	BISMARCK ARC - NEW BRITAIN ARC / BISMARCK ARC - NEW BRITAIN ARC / KARKAR / KARKAR		-4.67	-4.67	146	146	SAE			s_75710015 [14125]	ANDESITE, BASALTIC [14125]									VOL					WR [14125]	54.69			15.3		3.31	8.15		8.66	4.15	0.22		1.04	2.97	0.2
[14125]	CONVERGENT MARGIN	BISMARCK ARC - NEW BRITAIN ARC / BISMARCK ARC - NEW BRITAIN ARC / BAGABAG / BAGABAG		-4.8	-4.8	146.23	146.23	SAE			s_26NG-0788 [14125]	BASALT [14125]									VOL					WR [14125]	51.2			16.4		3.25	7		11.2	6.5	0.18		0.57	2	0.18		0.48
[14125]	CONVERGENT MARGIN	BISMARCK ARC - NEW BRITAIN ARC / BISMARCK ARC - NEW BRITAIN ARC / BAGABAG / BAGABAG		-4.8	-4.8	146.23	146.23	SAE			s_26NG-0787 [14125]	BASALT [14125]									VOL					WR [14125]	52.1			17.2		3.95	6.3		9.85	5.5	0.18		0.7	2.35	0.19		0.27
[14125]	CONVERGENT MARGIN	BISMARCK ARC - NEW BRITAIN ARC / BISMARCK ARC - NEW BRITAIN ARC / CROWN / CROWN		-5.12	-5.12	146.97	146.97	SAE			s_26NG-0763 [14125]	ANDESITE, BASALTIC [14125]									VOL					WR [14125]	53.9			19.9		2.5	5		9.2	3.9	0.16		0.77	3	0.22		0.37
[14125]	CONVERGENT MARGIN	BISMARCK ARC - NEW BRITAIN ARC / BISMARCK ARC - NEW BRITAIN ARC / LONG / LONG		-5.33	-5.33	147.08	147.08	SAE			s_32NG0124 [14125]	ANDESITE, BASALTIC [14125]									VOL					WR [14125]	56.7			15.1		2.8	8.2		6.95	3.1	0.25		2.25	3.25	0.39		0.07
[14125]	CONVERGENT MARGIN	BISMARCK ARC - NEW BRITAIN ARC / BISMARCK ARC - NEW BRITAIN ARC / TOLOKIWA / TOLOKIWA		-5.32	-5.32	147.62	147.62	SAE			s_32NG-0726 [14125]	BASALT [14125]									VOL					WR [14125]	48.9			16.7		3.95	6.65		11.9	7.5	0.19		0.88	2.15	0.22		0.16
[14125]	CONVERGENT MARGIN	BISMARCK ARC - NEW BRITAIN ARC / BISMARCK ARC - NEW BRITAIN ARC / TOLOKIWA / TOLOKIWA		-5.32	-5.32	147.62	147.62	SAE			s_32NG-0728 [14125]	BASALT [14125]									VOL					WR [14125]	50.7			17.7		4.05	5.7		10.9	6	0.18		1.16	2.5	0.33		0.17
[14125]	CONVERGENT MARGIN	BISMARCK ARC - NEW BRITAIN ARC / BISMARCK ARC - NEW BRITAIN ARC / UMBOI / UMBOI		-6.25	-6.34	147.95	148.05	SAE			s_32NG-0679 [14125]	BASALT [14125]									VOL					WR [14125]	49.5			18.7		4.8	6.35		10.8	5.55	0.2		0.66	2.2	0.16		0.24
[14125]	CONVERGENT MARGIN	BISMARCK ARC - NEW BRITAIN ARC / BISMARCK ARC - NEW BRITAIN ARC / UMBOI / UMBOI		-6.25	-6.34	147.95	148.05	SAE			s_32NG-0111 [14125]	BASALT [14125]									VOL					WR [14125]	49.9			12		3.65	6.05		10.5	14.9	0.18		0.56	1.62	0.11		0.25
[14125]	CONVERGENT MARGIN	BISMARCK ARC - NEW BRITAIN ARC / BISMARCK ARC - NEW BRITAIN ARC / UMBOI / UMBOI		-6.25	-6.34	147.95	148.05	SAE			s_32NG-0682 [14125]	BASALT [14125]									VOL					WR [14125]	50			15.8		4.75	7.25		11	7.05	0.21		0.53	1.84	0.14		0.3
[14125]	CONVERGENT MARGIN	BISMARCK ARC - NEW BRITAIN ARC / BISMARCK ARC - NEW BRITAIN ARC / NEW BRITAIN / MOUNT TALAWE		-5.53	-5.53	148.42	148.42	SAE			s_32NG-0002C [14125]	BASALT [14125]									VOL					WR [14125]	50.5			17		4.5	6.5		9.8	5.6	0.2		1	2.5	0.18		0.88
[14125]	CONVERGENT MARGIN	BISMARCK ARC - NEW BRITAIN ARC / BISMARCK ARC - NEW BRITAIN ARC / NEW BRITAIN / AIMAGA		-5.58	-5.58	148.38	148.38	SAE			s_32NG-0026D [14125]	BASALT [14125]									VOL					WR [14125]	47.9			13.2		4.15	6.5		13.3	10.9	0.19		0.41	1.68	0.14		0.69
[14125]	CONVERGENT MARGIN	BISMARCK ARC - NEW BRITAIN ARC / BISMARCK ARC - NEW BRITAIN ARC / NEW BRITAIN / TANGI		-5.6	-5.6	148.4	148.4	SAE			s_32NG-0031A [14125]	BASALT [14125]									VOL					WR [14125]	49.7			13.8		4.2	6.8		12	9.35	0.2		0.84	1.9	0.17		0.32
[2703]	CONVERGENT MARGIN	BISMARCK ARC - NEW BRITAIN ARC / BISMARCK ARC - NEW BRITAIN ARC / NEW BRITAIN / SULU		-5.45	-5.45	150.98	150.98	SAE			s_217E [2703]	ANDESITE [2703]				QUATERNARY [2703]					VOL					WR [2703]	53	0.29		14.83		9.36			11.51	9.75	0.15		0.22	1.74	0.04
[2703]	CONVERGENT MARGIN	BISMARCK ARC - NEW BRITAIN ARC / BISMARCK ARC - NEW BRITAIN ARC / NEW BRITAIN / SULU		-5.45	-5.45	150.98	150.98	SAE			s_2651A [2703]	ANDESITE [2703]				QUATERNARY [2703]					VOL					WR [2703]	53.06	0.37		16.64		8.06			11.1	7.72	0.14		0.35	2.18	0.06
[2703]	CONVERGENT MARGIN	BISMARCK ARC - NEW BRITAIN ARC / BISMARCK ARC - NEW BRITAIN ARC / NEW BRITAIN / SULU		-5.45	-5.45	150.98	150.98	SAE			s_3039B [2703]	ANDESITE [2703]				QUATERNARY [2703]					VOL					WR [2703]	55	0.38		15.7		1.94	6.45		10	7.05	0.16		0.36	2.1	0.06		0.38	0.19		0.1
[2703]	CONVERGENT MARGIN	BISMARCK ARC - NEW BRITAIN ARC / BISMARCK ARC - NEW BRITAIN ARC / NEW BRITAIN / SULU		-5.45	-5.45	150.98	150.98	SAE			s_3038G [2703]	ANDESITE [2703]				QUATERNARY [2703]					VOL					WR [2703]	55.1	0.43		17.2		2.2	6.5		9.85	5.15	0.16		0.46	2.3	0.05		0.58	0.14		0.07
[2703]	CONVERGENT MARGIN	BISMARCK ARC - NEW BRITAIN ARC / BISMARCK ARC - NEW BRITAIN ARC / NEW BRITAIN / SULU		-5.45	-5.45	150.98	150.98	SAE			s_3028 [2703]	ANDESITE [2703]				QUATERNARY [2703]					VOL					WR [2703]	55.8	0.64		18.6		2.4	6.8		9.4	2.8	0.17		0.35	2.5	0.06		0.13	0.08		0.1
[2703]	CONVERGENT MARGIN	BISMARCK ARC - NEW BRITAIN ARC / BISMARCK ARC - NEW BRITAIN ARC / NEW BRITAIN / SULU		-5.45	-5.45	150.98	150.98	SAE			s_3035 [2703]	ANDESITE [2703]				QUATERNARY [2703]					VOL					WR [2703]	56.8	0.45		16.5		4.4	3.8		8.95	4.95	0.15		0.59	2.45	0.05		0.35	0.24		0.06
[2703]	CONVERGENT MARGIN	BISMARCK ARC - NEW BRITAIN ARC / BISMARCK ARC - NEW BRITAIN ARC / NEW BRITAIN / SULU		-5.45	-5.45	150.98	150.98	SAE			s_3038B [2703]	RHYOLITE [2703]				QUATERNARY [2703]					VOL					WR [2703]	68.6	0.22		12.5		0.64	1.29		3.4	0.73	0.07		1.06	3.15	0.04		5.45	2.75		0.15
[2703]	CONVERGENT MARGIN	BISMARCK ARC - NEW BRITAIN ARC / BISMARCK ARC - NEW BRITAIN ARC / NEW BRITAIN / SULU		-5.45	-5.45	150.98	150.98	SAE			s_3032A [2703]	RHYOLITE [2703]				QUATERNARY [2703]					VOL					WR [2703]	72.4	0.31		13.4		0.88	1.48		2.75	0.81	0.07		1.64	4.05	0.03		1.98	0.11		0.04
[2703]	CONVERGENT MARGIN	BISMARCK ARC - NEW BRITAIN ARC / BISMARCK ARC - NEW BRITAIN ARC / GAROVE / WITU		-5.08	-5.08	150.08	150.08	SAE			s_H2/7 [2703]	ANDESITE [2703]				QUATERNARY [2703]					VOL					WR [2703]	55.4	1.38		16.4		3	6.1		8.1	4.35	0.2		0.53	3.8	0.17		0.01	0.16		0.1
[2703]	CONVERGENT MARGIN	BISMARCK ARC - NEW BRITAIN ARC / BISMARCK ARC - NEW BRITAIN ARC / WITU ISLANDS / MUNDUA		-4.63	-4.63	149.38	149.38	SAE			s_H3/7 [2703]	ANDESITE [2703]				QUATERNARY [2703]					VOL					WR [2703]	51.7	0.99		16.9		2.95	5.75		10.9	6.45	0.18		0.75	2.5	0.18		0.35	0.15		0.05
[2703]	CONVERGENT MARGIN	BISMARCK ARC - NEW BRITAIN ARC / BISMARCK ARC - NEW BRITAIN ARC / WITU ISLANDS / NARAGE		-4.57	-4.57	149.1	149.1	SAE			s_H-69089 [2703]	ANDESITE [2703]				QUATERNARY [2703]					VOL					WR [2703]	54.2	1.31		16.5			9		7.66	3.64	0.21		1.37	4.46	0.77
[2703]	CONVERGENT MARGIN	BISMARCK ARC - NEW BRITAIN ARC / BISMARCK ARC - NEW BRITAIN ARC / WITU ISLANDS / NARAGE		-4.57	-4.57	149.1	149.1	SAE			s_69092 [2703]	BASALT [2703]				QUATERNARY [2703]					VOL					WR [2703]	48.3	0.99		18.3			9.45		10.94	5.2	0.19		0.83	3.16	0.46
[2703]	CONVERGENT MARGIN	BISMARCK ARC - NEW BRITAIN ARC / SOLOMON SEA / SITE 29		-7.35	-7.35	152.18	152.18	SAQ			s_84-74 [2703]	BASALT [2703]				QUATERNARY [2703]					VOL					WR [2703]	50.93	2.01		14.62		11.76			10.69	5.73	0.21		0.31	2.98	0.28
[2703]	CONVERGENT MARGIN	BISMARCK ARC - NEW BRITAIN ARC / SOLOMON SEA / SITE 29		-7.35	-7.35	152.18	152.18	SAQ			s_29-16 [2703]	BASALT [2703]				QUATERNARY [2703]					VOL					WR [2703]	50.29	1.86		13.34		5.53	8.06		9.54	5.93	0.24		0.44	2.3	0.23		1.46	1.19
[2703]	CONVERGENT MARGIN	BISMARCK ARC - NEW BRITAIN ARC / SOLOMON SEA / SITE 29		-7.35	-7.35	152.18	152.18	SAQ			s_29-19 [2703]	BASALT [2703]				QUATERNARY [2703]					VOL					WR [2703]	52.02	2		13.86		4.79	6.12		10.37	6.22	0.27		0.37	2.71	0.25		0.75	0.55		0.06
[14899]	CONVERGENT MARGIN	BISMARCK ARC - NEW BRITAIN ARC / MANUS BACK-ARC BASIN / DREDGE MD-76	PACMANUS HYDROTHERMAL FIELD, EASTERN MANUS BASIN	-3.6	-3.8	151.6	151.8	SAQ			s_MD76 [14899]	NOT GIVEN [14899]									VOL					GL [14899]	59.81	1.23		14.93				9.18	6.79	3.07	0.21		0.92	3.77	0.81
[14911]	CONVERGENT MARGIN	BISMARCK ARC - NEW BRITAIN ARC / MANUS BACK-ARC BASIN / DREDGE MD-39	PACMANUS HYDROTHERMAL FIELD, EASTERN MANUS BASIN	-3.675	-3.675	151.747	151.747	SAQ	-1785	-1785	s_MD39 [14911]	NOT GIVEN [14911]									VOL					GL [14911]		0.39
[14911]	CONVERGENT MARGIN	BISMARCK ARC - NEW BRITAIN ARC / MANUS BACK-ARC BASIN / DREDGE 87-DR	PACMANUS HYDROTHERMAL FIELD, EASTERN MANUS BASIN	-3.61	-3.61	151.788	151.788	SAQ	-1900	-1900	s_87DR-I [14911]	NOT GIVEN [14911]									VOL					GL [14911]		0.43
[14911]	CONVERGENT MARGIN	BISMARCK ARC - NEW BRITAIN ARC / MANUS BACK-ARC BASIN / DREDGE 87-DR	PACMANUS HYDROTHERMAL FIELD, EASTERN MANUS BASIN	-3.61	-3.61	151.788	151.788	SAQ	-1900	-1900	s_87DR-II [14911]	NOT GIVEN [14911]									VOL					GL [14911]		0.43
[14911]	CONVERGENT MARGIN	BISMARCK ARC - NEW BRITAIN ARC / MANUS BACK-ARC BASIN / DREDGE 87-DR	PACMANUS HYDROTHERMAL FIELD, EASTERN MANUS BASIN	-3.61	-3.61	151.788	151.788	SAQ	-1900	-1900	s_87DR-III [14911]	NOT GIVEN [14911]									VOL					GL [14911]		0.43
[14911]	CONVERGENT MARGIN	BISMARCK ARC - NEW BRITAIN ARC / MANUS BACK-ARC BASIN / DREDGE MD-28	PACMANUS HYDROTHERMAL FIELD, EASTERN MANUS BASIN	-3.7267	-3.7267	151.672	151.672	SAQ	-1680	-1680	s_MD28B [14911]	NOT GIVEN [14911]									VOL					GL [14911]		0.82
[14911]	CONVERGENT MARGIN	BISMARCK ARC - NEW BRITAIN ARC / MANUS BACK-ARC BASIN / DREDGE MD-53	PACMANUS HYDROTHERMAL FIELD, EASTERN MANUS BASIN	-3.71	-3.71	151.688	151.688	SAQ	-1680	-1680	s_MD53A-I [14911]	NOT GIVEN [14911]									VOL					GL [14911]		0.83
[14911]	CONVERGENT MARGIN	BISMARCK ARC - NEW BRITAIN ARC / MANUS BACK-ARC BASIN / DREDGE MD-53	PACMANUS HYDROTHERMAL FIELD, EASTERN MANUS BASIN	-3.71	-3.71	151.688	151.688	SAQ	-1680	-1680	s_MD53A-II [14911]	NOT GIVEN [14911]									VOL					GL [14911]		0.83
[14911]	CONVERGENT MARGIN	BISMARCK ARC - NEW BRITAIN ARC / MANUS BACK-ARC BASIN / DREDGE MD-53	PACMANUS HYDROTHERMAL FIELD, EASTERN MANUS BASIN	-3.71	-3.71	151.688	151.688	SAQ	-1680	-1680	s_MD53A-III [14911]	NOT GIVEN [14911]									VOL					GL [14911]		0.83
[14911]	CONVERGENT MARGIN	BISMARCK ARC - NEW BRITAIN ARC / MANUS BACK-ARC BASIN / DREDGE MD-36	PACMANUS HYDROTHERMAL FIELD, EASTERN MANUS BASIN	-3.7133	-3.7133	151.712	151.712	SAQ	-1850	-1850	s_MD36B [14911]	NOT GIVEN [14911]									VOL					GL [14911]		0.97
[14911]	CONVERGENT MARGIN	BISMARCK ARC - NEW BRITAIN ARC / MANUS BACK-ARC BASIN / DREDGE MD-3	PACMANUS HYDROTHERMAL FIELD, EASTERN MANUS BASIN	-3.7133	-3.7133	151.613	151.613	SAQ	-1950	-1950	s_MD3-I [14911]	NOT GIVEN [14911]									VOL					GL [14911]		0.41
[14911]	CONVERGENT MARGIN	BISMARCK ARC - NEW BRITAIN ARC / MANUS BACK-ARC BASIN / DREDGE MD-3	PACMANUS HYDROTHERMAL FIELD, EASTERN MANUS BASIN	-3.7133	-3.7133	151.613	151.613	SAQ	-1950	-1950	s_MD3-II [14911]	NOT GIVEN [14911]									VOL					GL [14911]		0.41
[14911]	CONVERGENT MARGIN	BISMARCK ARC - NEW BRITAIN ARC / MANUS BACK-ARC BASIN / DREDGE MD-3	PACMANUS HYDROTHERMAL FIELD, EASTERN MANUS BASIN	-3.7133	-3.7133	151.613	151.613	SAQ	-1950	-1950	s_MD3-III [14911]	NOT GIVEN [14911]									VOL					GL [14911]		0.41
[15014]	CONVERGENT MARGIN	BISMARCK ARC - NEW BRITAIN ARC / BISMARCK ARC - NEW BRITAIN ARC / NEW BRITAIN / WITORI	W.K. 3.5 ERUPTION, ARCHAEOLOGICAL SITE FABE	-5.5307	-5.5307	150.009	150.009	SAE			s_WP01001 [15014]	BASALT [15014]	1300 [15014]	6000 [15014]							VOL					WR [15014]	49.382	0.88		18.739				8.77	4.695	2.595	0.175		0.974	2.252	0.253
[15014]	CONVERGENT MARGIN	BISMARCK ARC - NEW BRITAIN ARC / BISMARCK ARC - NEW BRITAIN ARC / NEW BRITAIN / WITORI	W.K. 3.5 ERUPTION, NUMUNDO PLANTATION	-5.4961	-5.4961	150.084	150.084	SAE			s_W00013 [15014]	BASALT [15014]	1300 [15014]	6000 [15014]							VOL					WR [15014]	48.718	0.82		17.893				8.06	4.349	2.263	0.174		0.935	2.128	0.202
[15014]	CONVERGENT MARGIN	BISMARCK ARC - NEW BRITAIN ARC / BISMARCK ARC - NEW BRITAIN ARC / NEW BRITAIN / WITORI	W.K. 3.5 ERUPTION, NUMUNDO PLANTATION	-5.4961	-5.4961	150.09	150.09	SAE			s_WP01003 [15014]	ANDESITE [15014]	1300 [15014]	6000 [15014]							VOL					WR [15014]	58.886	0.825		16.348				6.74	4.506	1.956	0.142		1.573	3.328	0.258
[15014]	CONVERGENT MARGIN	BISMARCK ARC - NEW BRITAIN ARC / BISMARCK ARC - NEW BRITAIN ARC / NEW BRITAIN / WITORI	W.K. 3.5 ERUPTION, ARCHAEOLOGICAL SITE FABE	-5.5307	-5.5307	150.009	150.009	SAE			s_WP01002 [15014]	ANDESITE [15014]	1300 [15014]	6000 [15014]							VOL					WR [15014]	58.919	0.825		15.987				6.59	4.214	1.793	0.144		1.629	3.454	0.279
[15014]	CONVERGENT MARGIN	BISMARCK ARC - NEW BRITAIN ARC / BISMARCK ARC - NEW BRITAIN ARC / NEW BRITAIN / GARBUNA	NEAR SUMMIT THERMAL AREA	-5.4492	-5.4492	150.028	150.028	SAE			s_G02002 [15014]	ANDESITE [15014]	1300 [15014]	6000 [15014]							VOL					WR [15014]	61.445	0.346		14.798				6.19	4.887	3.423	0.105		1.914	2.439	0.077
[15014]	CONVERGENT MARGIN	BISMARCK ARC - NEW BRITAIN ARC / BISMARCK ARC - NEW BRITAIN ARC / NEW BRITAIN / GARBUNA	NEAR SUMMIT THERMAL AREA	-5.4492	-5.4492	150.028	150.028	SAE			s_G02003 [15014]	DACITE [15014]	1300 [15014]	6000 [15014]							VOL					WR [15014]	63.812	0.305		14.213				5.17	5.317	3.349	0.101		1.997	2.745	0.072
[15014]	CONVERGENT MARGIN	BISMARCK ARC - NEW BRITAIN ARC / BISMARCK ARC - NEW BRITAIN ARC / NEW BRITAIN / DAKATAUA	RAKABOKU	-5.0741	-5.0741	150.064	150.064	SAE			s_WP01010 [15014]	ANDESITE, BASALTIC [15014]	1300 [15014]	6000 [15014]							VOL					WR [15014]	54.581	0.764		16.317				9.11	8.459	4.037	0.176		1.017	2.806	0.215
[15014]	CONVERGENT MARGIN	BISMARCK ARC - NEW BRITAIN ARC / BISMARCK ARC - NEW BRITAIN ARC / NEW BRITAIN / DAKATAUA	TUBUTOGE	-5.2501	-5.2501	150.717	150.717	SAE			s_WP01007 [15014]	ANDESITE, BASALTIC [15014]	1300 [15014]	6000 [15014]							VOL					WR [15014]	55.382	0.719		15.482				8.55	7.573	3.464	0.153		1.075	2.801	0.218
[truncated: 560 more rows]
[truncated: 121 more columns]

## Sheet: Raw Mg# RI
CITATIONS	TECTONIC SETTING	LOCATION	LOCATION COMMENT	LATITUDE MIN	LATITUDE MAX	LONGITUDE MIN	LONGITUDE MAX	LAND OR SEA	ELEVATION MIN	ELEVATION MAX	SAMPLE NAME	ROCK NAME	MIN. AGE (YRS.)	MAX. AGE (YRS.)	GEOL.	AGE	ERUPTION DAY	ERUPTION MONTH	ERUPTION YEAR	ROCK TEXTURE	ROCK TYPE	DRILL DEPTH MIN	DRILL DEPTHAX	ALTERATION	MINERAL	MATERIAL	SIO2(WT%)	TIO2(WT%)	B2O3(WT%)	AL2O3(WT%)	CR2O3(WT%)	FE2O3(WT%)	FEO(WT%)	FEOT(WT%)	CAO(WT%)	MGO(WT%)	MNO(WT%)	NIO(WT%)	K2O(WT%)	NA2O(WT%)	P2O5(WT%)	Mg#	RI	H2O(WT%)	H2OP(WT%)	H2OM(WT%)	H2OT(WT%)	CO2(WT%)	CO1(WT%)
[truncated: 203 more rows]
[truncated: 123 more columns]

[truncated: 1 more sheets: Final]
