# Supplementary material for: Latitude-dependent oxygen fugacity in arc magmas
Source: Nat Commun. 2024 Jul 18;15:6050. doi: 10.1038/s41467-024-50337-6 (PMC11258285; doi:10.1038/s41467-024-50337-6)
Supplement: Supplementary file 19 — Source data [file 41467_2024_50337_MOESM19_ESM.zip › Raw data filtering process/CASCADES 6.5.xlsx]

## Sheet: Raw Si Mg
CITATIONS	TECTONIC SETTING	LOCATION	LOCATION COMMENT	LATITUDE MIN	LATITUDE MAX	LONGITUDE MIN	LONGITUDE MAX	LAND OR SEA	ELEVATION MIN	ELEVATION MAX	SAMPLE NAME	ROCK NAME	MIN. AGE (YRS.)	MAX. AGE (YRS.)	GEOL.	AGE	ERUPTION DAY	ERUPTION MONTH	ERUPTION YEAR	ROCK TEXTURE	ROCK TYPE	DRILL DEPTH MIN	DRILL DEPTHAX	ALTERATION	MINERAL	MATERIAL	SIO2(WT%)	TIO2(WT%)	B2O3(WT%)	AL2O3(WT%)	CR2O3(WT%)	FE2O3(WT%)	FEO(WT%)	FEOT(WT%)	CAO(WT%)	MGO(WT%)	MNO(WT%)	NIO(WT%)	K2O(WT%)	NA2O(WT%)	P2O5(WT%)	H2O(WT%)	H2OP(WT%)	H2OM(WT%)	H2OT(WT%)	CO2(WT%)	CO1(WT%)	F(WT%)	CL(WT%)
[4684]	CONVERGENT MARGIN	CASCADES / HIGH CASCADES / CALIFORNIA / MOUNT SHASTA	STRATOCONE LAVA, SARGENTS RIDGE	41.4216	41.4216	-122.346	-122.346	SAE			s_97-3 [4684]	ANDESITE [4684]									VOL					WR [4684]	59.27	0.79		15.9		4.85			6.7	4.84	0.08		1.79	3.69	0.41
[4684]	CONVERGENT MARGIN	CASCADES / HIGH CASCADES / CALIFORNIA / MOUNT SHASTA	HOTLUM	41.4065	41.4065	-122.137	-122.137	SAE			s_83-44 [4684]	ANDESITE [4684]									VOL					WR [4684]	62.26	0.61		16.93		1.92	2.64		5.99	3.49	0.08		1.23	4.6	0.16
[4684]	CONVERGENT MARGIN	CASCADES / HIGH CASCADES / CALIFORNIA / MOUNT SHASTA	HOTLUM	41.419	41.419	-122.162	-122.162	SAE			s_83-46 [4684]	ANDESITE [4684]									VOL					WR [4684]	62.88	0.63		17.25		1.56	2.98		5.61	2.84	0.09		1.26	4.77	0.16
[4684]	CONVERGENT MARGIN	CASCADES / HIGH CASCADES / CALIFORNIA / MOUNT SHASTA	HOTLUM	41.4105	41.4105	-122.192	-122.192	SAE			s_83-54 [4684]	DACITE [4684]									VOL					WR [4684]	63.8	0.59		16.14		2.68	1.69		5.31	3.11	0.08		1.57	4.59	0.13
[4684]	CONVERGENT MARGIN	CASCADES / HIGH CASCADES / CALIFORNIA / MOUNT SHASTA	HOTLUM	41.4106	41.4106	-122.194	-122.194	SAE			s_83-55 [4684]	ANDESITE [4684]									VOL					WR [4684]	62.44	0.63		16.36		2.11	2.58		5.89	3.52	0.08		1.41	4.32	0.14
[4684]	CONVERGENT MARGIN	CASCADES / HIGH CASCADES / CALIFORNIA / MOUNT SHASTA	HOTLUM	41.4238	41.4238	-122.174	-122.174	SAE			s_97-5 [4684]	ANDESITE [4684]									VOL					WR [4684]	61.85	0.64		16.94		4.58			6.02	3.46	0.07		1.24	4.14	0.23
[18091][17710]	CONVERGENT MARGIN	CASCADES / HIGH CASCADES / WASHINGTON / MOUNT BAKER	CATHEDRAL CRAG, SOUTHERN FLANK OF MOUNT BAKER, ABOUT 6 KM FROM THE SUMMIT	48.724	48.724	-121.846	-121.846	SAE			s_02-MB-1 [18091]	ANDESITE, BASALTIC [18091]									VOL					WR [18091]	53.3	1.142		20.23				6.52	9.4	3.96	0.112		0.97	3.88	0.331
[19246][18091][17710]	CONVERGENT MARGIN	CASCADES / HIGH CASCADES / WASHINGTON / MOUNT BAKER	TARN PLATEAU, ABOUT 7 KM S OF MOUNT BAKER SUMMIT	48.7154	48.7154	-121.847	-121.847	SAE			s_02-MB-5 [19246]	BASALT, CALC-ALKALINE [19246] / ANDESITE, BASALTIC [18091]									VOL					WR [19246]	53.37	0.92		16.47	0.03			7.09	9.51	7.61	0.131		0.87	2.91	0.19
[19246][18091][17710]	CONVERGENT MARGIN	CASCADES / HIGH CASCADES / WASHINGTON / MOUNT BAKER	PARK BUTTE, 7 KM SSW OF MOUNT BAKER SUMMIT	48.7151	48.7151	-121.852	-121.852	SAE			s_06-MB-82 [19246]	THOLEIITE, OLIVINE [19246] / BASALT [18091]									VOL					WR [19246]	50.05	1.04		17.57	0.04			9.31	9.25	8.13	0.158		0.42	3.23	0.15
[19246][18091]	CONVERGENT MARGIN	CASCADES / HIGH CASCADES / WASHINGTON / MOUNT BAKER	HOGBACK CAMP, ABOUT 5 KM NNW OF MOUNT BAKER SUMMIT	48.7795	48.7795	-121.883	-121.883	SAE			s_06-MB-97 [19246]	BASALT, CALC-ALKALINE [19246] / ANDESITE, BASALTIC [18091]									VOL					WR [19246]	54.4488	1.59693		17.8803				8.15	8.15886	3.73762	0.15412		0.93657	4.23589	0.36878
[19246][18091][17710]	CONVERGENT MARGIN	CASCADES / HIGH CASCADES / WASHINGTON / MOUNT BAKER	SULPHUR CREEK, 8 KM S OF SUMMIT OF MOUNT BAKER, SCHREIBERS MEADOW CINDER CONE	48.6604	48.6604	-121.703	-121.703	SAE			s_07-MB-112 [19246]	BASALT, CALC-ALKALINE [19246] / ANDESITE, BASALTIC [18091]									VOL					WR [19246]	52.14	1.63		17.73	0.01			8.64	8.25	5.49	0.161		0.89	4.46	0.44
[19246][18091][17710]	CONVERGENT MARGIN	CASCADES / HIGH CASCADES / WASHINGTON / MOUNT BAKER	LAKE SHANNON	48.6385	48.6385	-121.735	-121.735	SAE			s_08-MB-114 [19246]	BASALT, CALC-ALKALINE [19246] / BASALT [18091]									VOL					WR [19246]	51.02	1.32		17.72	0.03			8.22	8.53	6.71	0.143		0.61	4.05	0.26
[19246][18091]	CONVERGENT MARGIN	CASCADES / HIGH CASCADES / WASHINGTON / MOUNT BAKER	LAKE SHANNON	48.6366	48.6366	-121.73	-121.73	SAE			s_08-MB-122 [19246]	BASALT, CALC-ALKALINE [19246] / ANDESITE, BASALTIC [18091]									VOL					WR [19246]	52.6234	1.27957		17.6355				7.88	8.32306	7.56974	0.14732		0.70389	3.78048	0.22788
[4703]	CONVERGENT MARGIN	CASCADES / HIGH CASCADES / CALIFORNIA / MEDICINE LAKE VOLCANO	BASE OF SHIELD VOLCANO	41.883	41.883	-121.883	-121.883	SAE		2412	s_79.37I [4703]	ANDESITE, OLIVINE [4703]									VOL					WR [4703]	54.93	1.1		17.17				7.81	8.11	4.53	0.14		0.9	3.81	0.22
[4703]	CONVERGENT MARGIN	CASCADES / HIGH CASCADES / CALIFORNIA / MEDICINE LAKE VOLCANO		41.58	41.58	-121.6	-121.6	SAE			s_79.26 [4703]	DACITE [4703]								SUBOPHITIC [4703]	VOL					WR [4703]	66.13	0.65		15.25				4	3.77	2.03	0.07		3.33	3.8	0.15
[4703]	CONVERGENT MARGIN	CASCADES / HIGH CASCADES / CALIFORNIA / MEDICINE LAKE VOLCANO	BASE OF SHIELD VOLCANO	41.883	41.883	-121.883	-121.883	SAE		2412	s_79.8A [4703]	ANDESITE [4703]									VOL					WR [4703]	64.4	1.02		15.55				5.03	3.78	1.38	0.12		2.33	5.01	0.3
[4703]	CONVERGENT MARGIN	CASCADES / HIGH CASCADES / CALIFORNIA / MEDICINE LAKE VOLCANO	BASE OF SHIELD VOLCANO	41.883	41.883	-121.883	-121.883	SAE		2412	s_79.9G [4703]	ANDESITE, OLIVINE [4703]								SUBOPHITIC [4703]	VOL					WR [4703]	57.66	1.44		16.45				7.64	6.1	2.75	0.14		1.34	4.8	0.34
[4703]	CONVERGENT MARGIN	CASCADES / HIGH CASCADES / CALIFORNIA / MEDICINE LAKE VOLCANO		41.58	41.58	-121.6	-121.6	SAE			s_79.3 [4703]	BASALT [4703]								SUBOPHITIC [4703]	VOL					WR [4703]	50.11	1.1		20.86				8.19	10.54	4.06	0.13		0.47	3.27	0.18
[4703]	CONVERGENT MARGIN	CASCADES / HIGH CASCADES / CALIFORNIA / MEDICINE LAKE VOLCANO / MODOC FLOWS	LATEST FLOW IN MODOC LAVA BEDS	41.883	41.883	-121.883	-121.883	SAE		2412	s_80.26 [4703]	ANDESITE, BASALTIC [4703]								SUBOPHITIC [4703]	VOL					WR [4703]	51.76	0.96		16.81				8.28	9.56	6.97	0.14		0.91	2.61	0.14
[4703]	CONVERGENT MARGIN	CASCADES / HIGH CASCADES / CALIFORNIA / MEDICINE LAKE VOLCANO / MODOC FLOWS	LATEST FLOW IN MODOC LAVA BEDS	41.883	41.883	-121.883	-121.883	SAE		2412	s_79.24C [4703]	ANDESITE, BASALTIC [4703]								SUBOPHITIC [4703]	VOL					WR [4703]	52.94	0.8		18.54				7.14	9.29	6.55	0.13		0.71	3.14	0.16
[4703]	CONVERGENT MARGIN	CASCADES / HIGH CASCADES / CALIFORNIA / MEDICINE LAKE VOLCANO / MODOC FLOWS	LATEST FLOW IN MODOC LAVA BEDS	41.883	41.883	-121.883	-121.883	SAE		2412	s_79.38K [4703]	ANDESITE, BASALTIC [4703]								SUBOPHITIC [4703]	VOL					WR [4703]	54.2	0.93		17.48				7.58	8.67	5.65	0.12		0.99	3.32	0.17
[4703]	CONVERGENT MARGIN	CASCADES / HIGH CASCADES / CALIFORNIA / MEDICINE LAKE VOLCANO / MODOC FLOWS	LATEST FLOW IN MODOC LAVA BEDS	41.883	41.883	-121.883	-121.883	SAE		2412	s_79.40G [4703]	ANDESITE, BASALTIC [4703]								SUBOPHITIC [4703]	VOL					WR [4703]	51.59	0.97		16.78				8.41	9.94	7.16	0.15		0.84	2.76	0.16
[4703]	CONVERGENT MARGIN	CASCADES / HIGH CASCADES / CALIFORNIA / MEDICINE LAKE VOLCANO / MODOC FLOWS	LATEST FLOW IN MODOC LAVA BEDS	41.883	41.883	-121.883	-121.883	SAE		2412	s_79.4D [4703]	ANDESITE, BASALTIC [4703]								SUBOPHITIC [4703]	VOL					WR [4703]	56.31	0.66		16.68				6.37	8.43	6.26	0.12		1.46	2.73	0.09
[4703]	CONVERGENT MARGIN	CASCADES / HIGH CASCADES / CALIFORNIA / MEDICINE LAKE VOLCANO / MODOC FLOWS	LATEST FLOW IN MODOC LAVA BEDS	41.883	41.883	-121.883	-121.883	SAE		2412	s_79.39B [4703]	ANDESITE, BASALTIC [4703]								SUBOPHITIC [4703]	VOL					WR [4703]	57.15	1.17		16.03				6.78	7.27	4.29	0.11		1.82	3.33	0.52
[4703]	CONVERGENT MARGIN	CASCADES / HIGH CASCADES / CALIFORNIA / MEDICINE LAKE VOLCANO / MODOC FLOWS	LATEST FLOW IN MODOC LAVA BEDS	41.883	41.883	-121.883	-121.883	SAE		2412	s_79.35D [4703]	BASALT [4703]								SUBOPHITIC [4703]	VOL					WR [4703]	47.68	0.71		17.74				8.75	11.74	9.35	0.16		0.09	2.3	0.06
[4703]	CONVERGENT MARGIN	CASCADES / HIGH CASCADES / CALIFORNIA / MEDICINE LAKE VOLCANO	GLASS MOUNTAIN DOME	41.58	41.58	-121.6	-121.6	SAE			s_79.23A [4703]	RHYOLITE [4703]								SUBOPHITIC [4703]	VOL					WR [4703]	74.18	0.27		13.65				1.68	1.24	0.05	0.02		4.42	4.07	0.04
[4446]	CONVERGENT MARGIN	CASCADES / HIGH CASCADES / CALIFORNIA / LASSEN VOLCANIC CENTER	HAT CREEK, AT BASE OF 12 M HIGH CLIFF IN COLLAPSE CRATER	40.5	40.5	-121.085	-121.085	SAE			s_HC4-0 [4446]	BASALT [4446]								COARSELY CRYSTALLINE [4446]	VOL					WR [4446]	49.4	1		17.4		1.4	7.8		10.6	8.7	0.21		0.4	2.6	0.17		0.35	0.02
[4446]	CONVERGENT MARGIN	CASCADES / HIGH CASCADES / CALIFORNIA / LASSEN VOLCANIC CENTER	HAT CREEK, AT BASE OF 12 M HIGH CLIFF IN COLLAPSE CRATER	40.5	40.5	-121.085	-121.085	SAE			s_HC4-0G [4446]	BASALT [4446]									VOL					GL [4446]	72	0.7		11.8				2	0.4	0.2			4.7	3.8	0.1
[4446]	CONVERGENT MARGIN	CASCADES / HIGH CASCADES / CALIFORNIA / LASSEN VOLCANIC CENTER	HAT CREEK, 3M ABOVE THE BASE OF 12 M HIGH CLIFF IN COLLAPSE CRATER	40.5	40.5	-121.085	-121.085	SAE			s_HC4-6 [4446]	BASALT [4446]									VOL					WR [4446]	54	2.7		13.7		10.6	2		6.4	3.6	0.24		1.3	3.6	0.53		1.5	0
[4446]	CONVERGENT MARGIN	CASCADES / HIGH CASCADES / CALIFORNIA / LASSEN VOLCANIC CENTER	HAT CREEK, ON TOP OF PAHOEHOE SURFACE 100M NORTH OF ROAD IN SOUTHWEST	40.5	40.5	-121.085	-121.085	SAE			s_HC7-2G [4446]	BASALT [4446]									VOL					GL [4446]	48.8	1.2		16.5				10.5	10.7	8			0.26	2.9	0.12
[4446]	CONVERGENT MARGIN	CASCADES / HIGH CASCADES / CALIFORNIA / LASSEN VOLCANIC CENTER	HAT CREEK, BASAL SEGREGATION PLASTER IN SOUTHEAST WALL OF CRACK IN PRESSURE RIDGE	40.5	40.5	-121.085	-121.085	SAE			s_HC7-1 [4446]	BASALT [4446]									VOL					WR [4446]	50.8	1.6		13.8		4.5	7.4		11.2	6	0.26		0.45	3.1	0.25		0.54	0.09
[4446]	CONVERGENT MARGIN	CASCADES / HIGH CASCADES / CALIFORNIA / LASSEN VOLCANIC CENTER	HAT CREEK, 1 M ABOVE BASAL SEGREGATION PLASTER IN SOUTHEAST WALL OF CRACK IN PRESSURE RIDGE	40.5	40.5	-121.085	-121.085	SAE			s_HC7-6G [4446]	BASALT [4446]									VOL					GL [4446]	67.3	2.9		12.6				5.4	3.7	0.8			3	2.8	1.2
[4768]	CONVERGENT MARGIN	CASCADES / HIGH CASCADES / WASHINGTON / MOUNT ST. HELENS / CASTLE CREEK FLOWS		46.2	46.2	-122.18	-122.18	SAE			s_32281-4C [4768]	GABBRO [4768]				QUATERNARY [4768]					PLU					WR [4768]	50.5	1.48		18.1		11.8			8.88	5.26	0.14		0.22	3.52	0.09
[4768]	CONVERGENT MARGIN	CASCADES / HIGH CASCADES / WASHINGTON / MOUNT ST. HELENS / CASTLE CREEK FLOWS		46.2	46.2	-122.18	-122.18	SAE			s_70381-1C [4768]	GABBRO [4768]				QUATERNARY [4768]					PLU					WR [4768]	52.5	1.37		18.7		9.66			8.59	4.68	0.13		0.51	3.75	0.13
[4768]	CONVERGENT MARGIN	CASCADES / HIGH CASCADES / WASHINGTON / MOUNT ST. HELENS / CASTLE CREEK FLOWS		46.2	46.2	-122.18	-122.18	SAE			s_32181-1K [4768]	GABBRO [4768]				QUATERNARY [4768]					PLU					WR [4768]	50.1	1.52		17.7		12.2			9.2	5.49	0.15		0.21	3.33	0.07
[4768]	CONVERGENT MARGIN	CASCADES / HIGH CASCADES / WASHINGTON / MOUNT ST. HELENS / CASTLE CREEK FLOWS		46.2	46.2	-122.18	-122.18	SAE			s_41881-77C [4768]	GABBRO [4768]				QUATERNARY [4768]					PLU					WR [4768]	49.6	1.91		18.4		9.95			11	5.33	0.14		0.22	3.1	0.37
[4768]	CONVERGENT MARGIN	CASCADES / HIGH CASCADES / WASHINGTON / MOUNT ST. HELENS / CASTLE CREEK FLOWS		46.2	46.2	-122.18	-122.18	SAE			s_41881-80R [4768]	GABBRO [4768]				QUATERNARY [4768]					PLU					WR [4768]	50.1	0.91		19.8		8.37			11.5	6.23	0.13		0.21	2.71	0.05
[4768]	CONVERGENT MARGIN	CASCADES / HIGH CASCADES / WASHINGTON / MOUNT ST. HELENS / CASTLE CREEK FLOWS		46.2	46.2	-122.18	-122.18	SAE			s_70381-2M [4768]	GABBRO [4768]				QUATERNARY [4768]					PLU					WR [4768]	51.1	1.45		19.8		9.03			9.81	4.99	0.15		0.18	3.3	0.18
[4768]	CONVERGENT MARGIN	CASCADES / HIGH CASCADES / WASHINGTON / MOUNT ST. HELENS / CASTLE CREEK FLOWS		46.2	46.2	-122.18	-122.18	SAE			s_81881-69D [4768]	GABBRO [4768]				QUATERNARY [4768]					PLU					WR [4768]	52.8	1.39		18.7		9.4			8.82	4.74	0.13		0.38	3.47	0.22
[4768]	CONVERGENT MARGIN	CASCADES / HIGH CASCADES / WASHINGTON / MOUNT ST. HELENS / CASTLE CREEK FLOWS		46.2	46.2	-122.18	-122.18	SAE			s_1X [4768]	GABBRO [4768]				QUATERNARY [4768]					PLU					WR [4768]	50.1	0.92		18.6		9.68			10.99	6.75	0.15		0.22	2.63
[4768]	CONVERGENT MARGIN	CASCADES / HIGH CASCADES / WASHINGTON / MOUNT ST. HELENS / CASTLE CREEK FLOWS		46.2	46.2	-122.18	-122.18	SAE			s_62A [4768]	GABBRO [4768]				QUATERNARY [4768]					PLU					WR [4768]	53.2	1.18		19.5		8.92			8.28	5.02	0.15		0.27	3.52
[4768]	CONVERGENT MARGIN	CASCADES / HIGH CASCADES / WASHINGTON / MOUNT ST. HELENS / CASTLE CREEK FLOWS		46.2	46.2	-122.18	-122.18	SAE			s_61881-84 [4768]	GABBRO [4768]				QUATERNARY [4768]					PLU					WR [4768]	51.2	0.63		22.7		6.21			10.8	4.9	0.12		0.15	3.16	0.05
[4768]	CONVERGENT MARGIN	CASCADES / HIGH CASCADES / WASHINGTON / MOUNT ST. HELENS / CASTLE CREEK FLOWS		46.2	46.2	-122.18	-122.18	SAE			s_72881-30G [4768]	GABBRO [4768]				QUATERNARY [4768]					PLU					WR [4768]	49.3	0.68		24.4		5.43			13	3.22	0.07		0.08	2.74	0.05
[4768]	CONVERGENT MARGIN	CASCADES / HIGH CASCADES / WASHINGTON / MOUNT ST. HELENS / CASTLE CREEK FLOWS		46.2	46.2	-122.18	-122.18	SAE			s_90881-1 [4768]	GABBRO [4768]				QUATERNARY [4768]					PLU					WR [4768]	49.2	0.51		26.6		4.21			13.9	2.73	0.04		0.1	2.64	0.05
[4768]	CONVERGENT MARGIN	CASCADES / HIGH CASCADES / WASHINGTON / MOUNT ST. HELENS / CASTLE CREEK FLOWS		46.2	46.2	-122.18	-122.18	SAE			s_111880 [4768]	GABBRO [4768]				QUATERNARY [4768]					PLU					WR [4768]	52.3	0.26		24.2		3.54			13.6	3.18	0.07		0.13	2.66
[4768]	CONVERGENT MARGIN	CASCADES / HIGH CASCADES / WASHINGTON / MOUNT ST. HELENS / CASTLE CREEK FLOWS		46.2	46.2	-122.18	-122.18	SAE			s_70381-3S [4768]	GABBRO, OLIVINE [4768]				QUATERNARY [4768]					PLU					WR [4768]	48.5	0.92		16.7		11.1			10.7	8.85	0.16		0.12	2.77	0.06
[4768]	CONVERGENT MARGIN	CASCADES / HIGH CASCADES / WASHINGTON / MOUNT ST. HELENS / CASTLE CREEK FLOWS		46.2	46.2	-122.18	-122.18	SAE			s_81481-1 [4768]	GABBRO, OLIVINE [4768]				QUATERNARY [4768]					PLU					WR [4768]	48.5	1		17.2		9.28			9.8	11.6	0.28		0.23	2	0.08
[4768]	CONVERGENT MARGIN	CASCADES / HIGH CASCADES / WASHINGTON / MOUNT ST. HELENS / CASTLE CREEK FLOWS		46.2	46.2	-122.18	-122.18	SAE			s_72881-1 [4768]	GABBRO, OLIVINE [4768]				QUATERNARY [4768]					PLU					WR [4768]	48.9	0.45		18.7		8.21			12.2	8.91	0.12		0.07	2.43	0.05
[4768]	CONVERGENT MARGIN	CASCADES / HIGH CASCADES / WASHINGTON / MOUNT ST. HELENS / CASTLE CREEK FLOWS		46.2	46.2	-122.18	-122.18	SAE			s_41881-80A [4768]	GABBRO, OLIVINE [4768]				QUATERNARY [4768]					PLU					WR [4768]	47.4	1.27		16.6		11.3			9.65	10.7	0.16		0.22	2.56	0.14
[4768]	CONVERGENT MARGIN	CASCADES / HIGH CASCADES / WASHINGTON / MOUNT ST. HELENS / CASTLE CREEK FLOWS		46.2	46.2	-122.18	-122.18	SAE			s_41381-76G [4768]	NORITE, OLIVINE-HORNBLENDE [4768]				QUATERNARY [4768]					PLU					WR [4768]	46.9	0.85		11.4		11.7			8.67	18.2	0.16		0.32	1.78	0.14
[4768]	CONVERGENT MARGIN	CASCADES / HIGH CASCADES / WASHINGTON / MOUNT ST. HELENS / CASTLE CREEK FLOWS		46.2	46.2	-122.18	-122.18	SAE			s_60581-83S [4768]	NORITE, OLIVINE-HORNBLENDE [4768]				QUATERNARY [4768]					PLU					WR [4768]	47.5	0.72		9.95		12.1			8.28	19.6	0.18		0.23	1.41	0.06
[4768]	CONVERGENT MARGIN	CASCADES / HIGH CASCADES / WASHINGTON / MOUNT ST. HELENS / CASTLE CREEK FLOWS		46.2	46.2	-122.18	-122.18	SAE			s_82281-68H [4768]	NORITE, OLIVINE-HORNBLENDE [4768]				QUATERNARY [4768]					PLU					WR [4768]	47.9	1.07		11.5		11.6			8.51	16.9	0.16		0.36	1.95	0.13
[4768]	CONVERGENT MARGIN	CASCADES / HIGH CASCADES / WASHINGTON / MOUNT ST. HELENS / CASTLE CREEK FLOWS		46.2	46.2	-122.18	-122.18	SAE			s_41881-77P [4768]	GABBRO [4768]				QUATERNARY [4768]					PLU					WR [4768]	50	2.07		16.7		12.5			9.75	5.28	0.17		0.19	3.34	0.05
[4768]	CONVERGENT MARGIN	CASCADES / HIGH CASCADES / WASHINGTON / MOUNT ST. HELENS / CASTLE CREEK FLOWS		46.2	46.2	-122.18	-122.18	SAE			s_30981-74G [4768]	TROCTOLITE [4768]				QUATERNARY [4768]				PORPHYRITIC [4768]	PLU					WR [4768]	43.6	0.21		24.7		8.92			12.7	8.55	0.1		0.08	1.14	0.12
[4768]	CONVERGENT MARGIN	CASCADES / HIGH CASCADES / WASHINGTON / MOUNT ST. HELENS / CASTLE CREEK FLOWS		46.2	46.2	-122.18	-122.18	SAE			s_12581-1A [4768]	NORITE, HORNBLENDE [4768]				QUATERNARY [4768]					PLU					WR [4768]	48	1.51		19.9		10			11.1	5.82	0.09		0.33	3.12	0.14
[4768]	CONVERGENT MARGIN	CASCADES / HIGH CASCADES / WASHINGTON / MOUNT ST. HELENS / CASTLE CREEK FLOWS		46.2	46.2	-122.18	-122.18	SAE			s_41881-77R [4768]	BASALT [4768]				QUATERNARY [4768]					VOL					WR [4768]	48.8	1.5		18.4		10.9			11.6	6.05	0.21		0.29	2.23	0.14
[4768]	CONVERGENT MARGIN	CASCADES / HIGH CASCADES / WASHINGTON / MOUNT ST. HELENS / CASTLE CREEK FLOWS		46.2	46.2	-122.18	-122.18	SAE			s_72481-2 [4768]	BASALT [4768]									VOL					WR [4768]	48.9	1.33		18.2		9.55			12.9	6.17	0.16		0.26	2.5	0.13
[4768]	CONVERGENT MARGIN	CASCADES / HIGH CASCADES / WASHINGTON / MOUNT ST. HELENS / CASTLE CREEK FLOWS		46.2	46.2	-122.18	-122.18	SAE			s_80581-2 [4768]	BASALT [4768]				QUATERNARY [4768]					VOL					WR [4768]	49.1	1.19		17.2		11.5			10.1	6.91	0.2		0.33	3.25	0.15
[4768]	CONVERGENT MARGIN	CASCADES / HIGH CASCADES / WASHINGTON / MOUNT ST. HELENS / CASTLE CREEK FLOWS		46.2	46.2	-122.18	-122.18	SAE			s_80381-SOE [4768]	BASALT [4768]				QUATERNARY [4768]					VOL					WR [4768]	48.1	1.5		17.4		10.9			11.5	7.43	0.19		0.3	2.6	0.14
[4768]	CONVERGENT MARGIN	CASCADES / HIGH CASCADES / WASHINGTON / MOUNT ST. HELENS / CASTLE CREEK FLOWS		46.2	46.2	-122.18	-122.18	SAE			s_91780-2X [4768]	BASALT [4768]				QUATERNARY [4768]					VOL					WR [4768]	47.2	1.57		17.6		10.8			12.1	7.3	0.14		0.29	3.06
[4768]	CONVERGENT MARGIN	CASCADES / HIGH CASCADES / WASHINGTON / MOUNT ST. HELENS / CASTLE CREEK FLOWS		46.2	46.2	-122.18	-122.18	SAE			s_70381-4 [4768]	BASALT [4768]				QUATERNARY [4768]					VOL					WR [4768]	48.8	1.59		15.9		11.5			12	7.78	0.17		0.27	1.78	0.16
[4768]	CONVERGENT MARGIN	CASCADES / HIGH CASCADES / WASHINGTON / MOUNT ST. HELENS / CASTLE CREEK FLOWS		46.2	46.2	-122.18	-122.18	SAE			s_70181-1S [4768]	BASALT [4768]				QUATERNARY [4768]					VOL					WR [4768]	48.4	1.93		16.4		10.9			13	6.47	0.19		0.15	2.33	0.19
[4768]	CONVERGENT MARGIN	CASCADES / HIGH CASCADES / WASHINGTON / MOUNT ST. HELENS / CASTLE CREEK FLOWS		46.2	46.2	-122.18	-122.18	SAE			s_82881-73X [4768]	BASALT [4768]				QUATERNARY [4768]					VOL					WR [4768]	48.5	1.3		17.7		10.4			12.2	7.43	0.16		0.18	2.04	0.13
[4768]	CONVERGENT MARGIN	CASCADES / HIGH CASCADES / WASHINGTON / MOUNT ST. HELENS / CASTLE CREEK FLOWS		46.2	46.2	-122.18	-122.18	SAE			s_82282-74T [4768]	DACITE [4768]				QUATERNARY [4768]					VOL					WR [4768]	65.7	0.49		17.5		3.92			4.61	1.47	0.05		1.45	4.65	0.15
[4768]	CONVERGENT MARGIN	CASCADES / HIGH CASCADES / WASHINGTON / MOUNT ST. HELENS / CASTLE CREEK FLOWS		46.2	46.2	-122.18	-122.18	SAE			s_11281-62B [4768]	DACITE [4768]				QUATERNARY [4768]					VOL					WR [4768]	68.8	0.41		16.7		3.83			3.91	0.78	0		1.27	4.27
[4459]	CONVERGENT MARGIN	CASCADES / HIGH CASCADES / OREGON		44	45	-121.4	-122.1	SAE			s_MB-133 [4459]	BASALT [4459]									VOL					WR [4459]	49.1	1.5		17.1				10.7	8.5	8.7			0.55	2.9
[4459]	CONVERGENT MARGIN	CASCADES / HIGH CASCADES / OREGON		44	45	-121.4	-122.1	SAE			s_EM-90 [4459]	BASALT [4459]									VOL					WR [4459]	49.3	1.4		17.3				10.6	8.9	8.4			0.5	3.1
[4459]	CONVERGENT MARGIN	CASCADES / HIGH CASCADES / OREGON		44	45	-121.4	-122.1	SAE			s_TS-620 [4459]	BASALT [4459]									VOL					WR [4459]	50	1.5		17.7				9.7	9	7.6			0.55	3
[4459]	CONVERGENT MARGIN	CASCADES / HIGH CASCADES / OREGON		44	45	-121.4	-122.1	SAE			s_TS-621 [4459]	BASALT [4459]									VOL					WR [4459]	50.2	1.35		17.1				9.4	9	9.1			0.55	3.3
[4459]	CONVERGENT MARGIN	CASCADES / HIGH CASCADES / OREGON		44	45	-121.4	-122.1	SAE			s_TS-630 [4459]	BASALT [4459]									VOL					WR [4459]	51.5	1.35		17.7				9.2	8	7.4			0.85	3.5
[4459]	CONVERGENT MARGIN	CASCADES / HIGH CASCADES / OREGON		44	45	-121.4	-122.1	SAE			s_TFJ-435 [4459]	BASALT [4459]									VOL					WR [4459]	49.5	1.55		17.5				9.3	9.4	7.7			0.65	3.3
[4459]	CONVERGENT MARGIN	CASCADES / HIGH CASCADES / OREGON		44	45	-121.4	-122.1	SAE			s_TFJ-438 [4459]	BASALT [4459]									VOL					WR [4459]	49.5	1.5		16.4				9.7	8.5	9.4			0.7	3.3
[4459]	CONVERGENT MARGIN	CASCADES / HIGH CASCADES / OREGON		44	45	-121.4	-122.1	SAE			s_S-91 [4459]	BASALT [4459]									VOL					WR [4459]	50.6	1.45		17.6				9.3	9	7.6			0.7	3.1
[4459]	CONVERGENT MARGIN	CASCADES / HIGH CASCADES / OREGON		44	45	-121.4	-122.1	SAE			s_S-92 [4459]	BASALT [4459]									VOL					WR [4459]	49	1.65		18				9.5	8.7	7.9			0.8	3.5
[4459]	CONVERGENT MARGIN	CASCADES / HIGH CASCADES / OREGON		44	45	-121.4	-122.1	SAE			s_BT-393 [4459]	BASALT [4459]									VOL					WR [4459]	49.1	1.5		17.1				10	8.8	8.6			0.45	3.6
[4459]	CONVERGENT MARGIN	CASCADES / HIGH CASCADES / OREGON / MOUNT WASHINGTON		44	45	-121.4	-122.1	SAE			s_EM-92 [4459]	ANDESITE, BASALTIC [4459]									VOL					WR [4459]	53.1	1.35		18.1				8.7	8.3	5.6			0.9	3.9
[4459]	CONVERGENT MARGIN	CASCADES / HIGH CASCADES / OREGON / MOUNT WASHINGTON		44	45	-121.4	-122.1	SAE			s_TJF-436 [4459]	ANDESITE, BASALTIC [4459]									VOL					WR [4459]	54.3	1.25		17.6				7.7	8.3	5.6			0.95	3.7
[4459]	CONVERGENT MARGIN	CASCADES / HIGH CASCADES / OREGON / MOUNT WASHINGTON		44	45	-121.4	-122.1	SAE			s_TFJ-491 [4459]	ANDESITE, BASALTIC [4459]									VOL					WR [4459]	55.4	1.12		17.7				7.7	8.1	4.7			1.19	4.2
[4459]	CONVERGENT MARGIN	CASCADES / HIGH CASCADES / OREGON / MOUNT WASHINGTON		44	45	-121.4	-122.1	SAE			s_BT-392 [4459]	ANDESITE, BASALTIC [4459]									VOL					WR [4459]	55.9	1.2		17.4				8	7.1	4.1			1.15	4.5
[4459]	CONVERGENT MARGIN	CASCADES / HIGH CASCADES / OREGON / MOUNT WASHINGTON		44	45	-121.4	-122.1	SAE			s_BT-396 [4459]	ANDESITE, BASALTIC [4459]									VOL					WR [4459]	53.9	1		18.9				7.2	8.1	6			1.05	4
[4459]	CONVERGENT MARGIN	CASCADES / HIGH CASCADES / OREGON / MOUNT WASHINGTON		44	45	-121.4	-122.1	SAE			s_B-143 [4459]	ANDESITE, BASALTIC [4459]									VOL					WR [4459]	56	1.1		17.8				7.1	7.4	3.5			1.4	4.2
[4459]	CONVERGENT MARGIN	CASCADES / HIGH CASCADES / OREGON / THREE SISTERS	NORTH SISTER	44	45	-121.4	-122.1	SAE			s_TFJ-434 [4459]	ANDESITE, BASALTIC [4459]									VOL					WR [4459]	55.5	0.85		19.2				6.3	7.6	5.2			0.75	3.8
[4459]	CONVERGENT MARGIN	CASCADES / HIGH CASCADES / OREGON / THREE SISTERS	NORTH SISTER	44	45	-121.4	-122.1	SAE			s_TFJ-437 [4459]	ANDESITE, BASALTIC [4459]									VOL					WR [4459]	56.4	0.8		18.8				6.1	7.6	5			1.1	3.9
[4459]	CONVERGENT MARGIN	CASCADES / HIGH CASCADES / OREGON / THREE SISTERS	NORTH SISTER	44	45	-121.4	-122.1	SAE			s_TS-628 [4459]	ANDESITE, BASALTIC [4459]									VOL					WR [4459]	54.6	0.75		18.3				6.8	6.9	8.1			0.75	3.7
[4459]	CONVERGENT MARGIN	CASCADES / HIGH CASCADES / OREGON / THREE SISTERS	NORTH SISTER	44	45	-121.4	-122.1	SAE			s_TS-629 [4459]	ANDESITE, BASALTIC [4459]									VOL					WR [4459]	57.9	1		17.4				6.9	6.5	3.9			1.2	4.4
[4459]	CONVERGENT MARGIN	CASCADES / HIGH CASCADES / OREGON / THREE SISTERS	NORTH SISTER	44	45	-121.4	-122.1	SAE			s_TS-691 [4459]	ANDESITE, BASALTIC [4459]									VOL					WR [4459]	57.4	1.1		17.8				7.4	6.6	4.1			1.05	4.5
[4459]	CONVERGENT MARGIN	CASCADES / HIGH CASCADES / OREGON / THREE SISTERS	NORTH SISTER	44	45	-121.4	-122.1	SAE			s_TS-692 [4459]	ANDESITE, BASALTIC [4459]									VOL					WR [4459]	53.2	1.11		18.3				7.9	9.1	5.6			0.8	4.1
[4459]	CONVERGENT MARGIN	CASCADES / HIGH CASCADES / OREGON / THREE SISTERS	NORTH SISTER	44	45	-121.4	-122.1	SAE			s_BT-384 [4459]	ANDESITE, BASALTIC [4459]									VOL					WR [4459]	54.2	1.05		18.4				7.6	8.2	5.7			0.8	3.8
[4459]	CONVERGENT MARGIN	CASCADES / HIGH CASCADES / OREGON / THREE SISTERS	NORTH SISTER	44	45	-121.4	-122.1	SAE			s_TS-686 [4459]	ANDESITE, BASALTIC [4459]									VOL					WR [4459]	60	0.8		17.5				5.8	6	4			1.5	4.3
[4459]	CONVERGENT MARGIN	CASCADES / HIGH CASCADES / OREGON / THREE SISTERS	NORTH SISTER	44	45	-121.4	-122.1	SAE			s_TS-627 [4459]	ANDESITE, BASALTIC [4459]									VOL					WR [4459]	61.7	0.75		16.2				5.4	5.4	4.2			1.8	4.1
[4459]	CONVERGENT MARGIN	CASCADES / HIGH CASCADES / OREGON / MOUNT WASHINGTON		44	45	-121.4	-122.1	SAE			s_MB-134 [4459]	BASALT [4459]									VOL					WR [4459]	48.5	2.15		15.9				12.1	9.2	8			0.5	3.2
[4459]	CONVERGENT MARGIN	CASCADES / HIGH CASCADES / OREGON / MOUNT WASHINGTON		44	45	-121.4	-122.1	SAE			s_WR-225 [4459]	BASALT [4459]									VOL					WR [4459]	49.1	1.1		16.8				10.5	10.6	8.3			0.5	2.7
[4459]	CONVERGENT MARGIN	CASCADES / HIGH CASCADES / OREGON / MOUNT WASHINGTON		44	45	-121.4	-122.1	SAE			s_TFJ-440 [4459]	BASALT [4459]									VOL					WR [4459]	49.9	1.2		16.3				8.7	9.4	10.2			1.5	2.9
[4459]	CONVERGENT MARGIN	CASCADES / HIGH CASCADES / OREGON / MOUNT WASHINGTON		44	45	-121.4	-122.1	SAE			s_TS-688 [4459]	BASALT [4459]									VOL					WR [4459]	52	1.2		19				8.3	8.5	6.6			0.65	3.7
[4459]	CONVERGENT MARGIN	CASCADES / HIGH CASCADES / OREGON / MOUNT WASHINGTON		44	45	-121.4	-122.1	SAE			s_BT-382 [4459]	BASALT [4459]									VOL					WR [4459]	52.1	1.25		19.4				7.5	10	5.5			0.75	3.5
[4452]	CONVERGENT MARGIN	CASCADES / COAST RANGES / OREGON		45.6015	45.6015	-121.995	-121.995	SAE			s_RMC-92-8 [4452]	THOLEIITE [4452]									VOL					WR [4452]	48.25	1.16		16.65				11.63	9.49	9.7	0.18		0.09	2.75	0.1
[4452]	CONVERGENT MARGIN	CASCADES / COAST RANGES / OREGON		45.095	45.095	-121.997	-121.997	SAE			s_RCBD-21 [4452]	THOLEIITE [4452]									VOL					WR [4452]	47.88	0.94		18.25				9.12	11.43	9.63	0.16		0.09	2.39	0.09
[4452]	CONVERGENT MARGIN	CASCADES / COAST RANGES / OREGON		45.0945	45.0945	-122	-122	SAE			s_RCBD-41 [4452]	THOLEIITE [4452]									VOL					WR [4452]	48.49	1.05		17.59				8.98	11.35	9.57	0.16		0.14	2.57	0.1
[4452]	CONVERGENT MARGIN	CASCADES / HIGH CASCADES / OREGON		44.8333	44.8333	-121.68	-121.68	SAE			s_RCFB-139 [4452]	BASALT [4452]									VOL					WR [4452]	50.22	1.63		16.54				8.7	9.36	8.82	0.15		0.77	3.48	0.35
[4452]	CONVERGENT MARGIN	CASCADES / HIGH CASCADES / WASHINGTON		46.265	46.265	-121.854	-121.854	SAE			s_WDS87-82 [4452]	BASALT [4452]									VOL					WR [4452]	48.8	1.71		15.89				10.05	8.9	9.94	0.16		0.82	3.35	0.38
[4452]	CONVERGENT MARGIN	CASCADES / HIGH CASCADES / OREGON		44.8505	44.8505	-121.831	-121.831	SAE			s_CTGH-2576 [4452]	BASALT, CALC-ALKALINE [4452]									VOL					WR [4452]	43.71	3.59		11.34				11.71	13.07	11.44	0.18		0.69	3.04	1.24
[4452]	CONVERGENT MARGIN	CASCADES / HIGH CASCADES / OREGON		44.5175	44.5175	-121.631	-121.631	SAE			s_RCGR-773 [4452]	BASALT, CALC-ALKALINE [4452]									VOL					WR [4452]	49.62	1.59		15.6				10.24	9.31	9.64	0.18		0.47	2.95	0.4
[4452]	CONVERGENT MARGIN	CASCADES / HIGH CASCADES / OREGON		44.4381	44.4381	-121.838	-121.838	SAE			s_RCW-85 [4452]	BASALT, CALC-ALKALINE [4452]									VOL					WR [4452]	52.3	1.16		16.48				7.63	8.8	8.84	0.14		0.86	3.52	0.26
[4842]	CONVERGENT MARGIN	CASCADES / HIGH CASCADES / OREGON / THREE SISTERS	SOUTH SISTER, MAIN CONE	44.1	44.1	-121.75	-121.75	SAE			s_SS-9 [4842]	ANDESITE [4842]									VOL					WR [4842]	63.66	1.03		16.58				6.28	4.26	1.85	0.11		1.91	5
[4842]	CONVERGENT MARGIN	CASCADES / HIGH CASCADES / OREGON / THREE SISTERS	SOUTH SISTER, MAIN CONE	44.1	44.1	-121.75	-121.75	SAE			s_SS-13 [4842]	ANDESITE [4842]									VOL					WR [4842]	62.57	1.05		16.47				6.41	4.47	1.99	0.12		1.84	4.97
[4842]	CONVERGENT MARGIN	CASCADES / HIGH CASCADES / OREGON / THREE SISTERS	SOUTH SISTER, MAIN CONE	44.1	44.1	-121.75	-121.75	SAE			s_SS-17 [4842]	ANDESITE [4842]									VOL					WR [4842]	63.15	1.07		16.2				6.1	4.09	1.66	0.11		2.03	4.94
[4842]	CONVERGENT MARGIN	CASCADES / HIGH CASCADES / OREGON / THREE SISTERS	SOUTH SISTER, MAIN CONE	44.1	44.1	-121.75	-121.75	SAE			s_SS-31 [4842]	ANDESITE [4842]									VOL					WR [4842]	65.4	0.92		16				5.16	3.62	1.35	0.1		2.22	4.79
[4842]	CONVERGENT MARGIN	CASCADES / HIGH CASCADES / OREGON / THREE SISTERS	SOUTH SISTER, MAIN CONE	44.1	44.1	-121.75	-121.75	SAE			s_SS-40 [4842]	ANDESITE [4842]									VOL					WR [4842]	64	0.97		16.1				5.5	3.77	1.57	0.11		2.07	4.89
[4842]	CONVERGENT MARGIN	CASCADES / HIGH CASCADES / OREGON / THREE SISTERS	SOUTH SISTER, SUMMIT CONE	44.1	44.1	-121.75	-121.75	SAE			s_SS-18 [4842]	BASALT [4842]									VOL					WR [4842]	50.7	1.37		18.95				9.75	8.16	4.39	0.15		0.44	4.01
[4842]	CONVERGENT MARGIN	CASCADES / HIGH CASCADES / OREGON / THREE SISTERS	SOUTH SISTER, SUMMIT CONE	44.1	44.1	-121.75	-121.75	SAE			s_SS-19 [4842]	ANDESITE [4842]									VOL					WR [4842]	63.5	0.83		15.6				5.32	3.86	1.77	0.09		2.2	4.49
[4842]	CONVERGENT MARGIN	CASCADES / HIGH CASCADES / OREGON / THREE SISTERS	SOUTH SISTER, SUMMIT CONE	44.1	44.1	-121.75	-121.75	SAE			s_SS-20 [4842]	ANDESITE [4842]									VOL					WR [4842]	55.6	1.17		17.83				8.26	7.19	4.14	0.13		1.16	3.99
[4842]	CONVERGENT MARGIN	CASCADES / HIGH CASCADES / OREGON / THREE SISTERS	SOUTH SISTER, SUMMIT CONE	44.1	44.1	-121.75	-121.75	SAE			s_SS-21 [4842]	ANDESITE [4842]									VOL					WR [4842]	55.95	1.19		17.85				8.33	7.19	4.12	0.13		1.03	4.14
[4842]	CONVERGENT MARGIN	CASCADES / HIGH CASCADES / OREGON / THREE SISTERS	SOUTH SISTER, SUMMIT CONE	44.1	44.1	-121.75	-121.75	SAE			s_SS-47 [4842]	ANDESITE [4842]									VOL					WR [4842]	55	1.17		17.8				8.23	7.22	4.14	0.13		0.98	4.07
[4842]	CONVERGENT MARGIN	CASCADES / HIGH CASCADES / OREGON / THREE SISTERS	SOUTH SISTER, SUMMIT CONE	44.1	44.1	-121.75	-121.75	SAE			s_SS-48 [4842]	ANDESITE [4842]									VOL					WR [4842]	62.5	0.99		16				5.93	4.24	1.8	0.11		1.95	4.53
[4842]	CONVERGENT MARGIN	CASCADES / HIGH CASCADES / OREGON / SOUTH SISTER		44.1	44.1	-121.75	-121.75	SAE			s_SS-1 [4842]	RHYOLITE [4842]				HOLOCENE [4842]					VOL					WR [4842]	72.07	0.32		14.37				2.33	1.93	0.58	0.05		3.06	4.45
[4842]	CONVERGENT MARGIN	CASCADES / HIGH CASCADES / OREGON / SOUTH SISTER		44.1	44.1	-121.75	-121.75	SAE			s_RM-2 [4842]	RHYOLITE [4842]				HOLOCENE [4842]					VOL					WR [4842]	73.73	0.28		13.95				2.06	1.75	0.5	0.05		3.24	4.22
[4842]	CONVERGENT MARGIN	CASCADES / HIGH CASCADES / OREGON / SOUTH SISTER		44.1	44.1	-121.75	-121.75	SAE			s_RM-4 [4842]	RHYOLITE [4842]				HOLOCENE [4842]					VOL					WR [4842]	72.38	0.27		14.05				2	1.71	0.5	0.05		3.27	4.24
[4842]	CONVERGENT MARGIN	CASCADES / HIGH CASCADES / OREGON / THREE SISTERS	SOUTH SISTER, SUMMIT CONE	44.1	44.1	-121.75	-121.75	SAE			s_SS-14 [4842]	NOT GIVEN [4842]									VOL					WR [4842]
[4842]	CONVERGENT MARGIN	CASCADES / HIGH CASCADES / OREGON / THREE SISTERS	SOUTH SISTER, SUMMIT CONE	44.1	44.1	-121.75	-121.75	SAE			s_SS-45 [4842]	NOT GIVEN [4842]									VOL					WR [4842]
[4842]	CONVERGENT MARGIN	CASCADES / HIGH CASCADES / OREGON / THREE SISTERS	SOUTH SISTER, SUMMIT CONE	44.1	44.1	-121.75	-121.75	SAE			s_SS-49 [4842]	NOT GIVEN [4842]									VOL					WR [4842]
[4842]	CONVERGENT MARGIN	CASCADES / HIGH CASCADES / OREGON / THREE SISTERS	SOUTH SISTER, MAIN CONE	44.1	44.1	-121.75	-121.75	SAE			s_SS-6 [4842]	ANDESITE [4842]									VOL					WR [4842]
[4842]	CONVERGENT MARGIN	CASCADES / HIGH CASCADES / OREGON / THREE SISTERS	SOUTH SISTER, MAIN CONE	44.1	44.1	-121.75	-121.75	SAE			s_SS-7 [4842]	ANDESITE [4842]									VOL					WR [4842]
[4842]	CONVERGENT MARGIN	CASCADES / HIGH CASCADES / OREGON / THREE SISTERS	SOUTH SISTER, MAIN CONE	44.1	44.1	-121.75	-121.75	SAE			s_SS-8 [4842]	ANDESITE [4842]									VOL					WR [4842]
[4842]	CONVERGENT MARGIN	CASCADES / HIGH CASCADES / OREGON / THREE SISTERS	SOUTH SISTER, MAIN CONE	44.1	44.1	-121.75	-121.75	SAE			s_SS-10 [4842]	ANDESITE [4842]									VOL					WR [4842]
[4842]	CONVERGENT MARGIN	CASCADES / HIGH CASCADES / OREGON / THREE SISTERS	SOUTH SISTER, MAIN CONE	44.1	44.1	-121.75	-121.75	SAE			s_SS-16 [4842]	ANDESITE [4842]									VOL					WR [4842]
[4842]	CONVERGENT MARGIN	CASCADES / HIGH CASCADES / OREGON / THREE SISTERS	SOUTH SISTER, MAIN CONE	44.1	44.1	-121.75	-121.75	SAE			s_SS-30 [4842]	ANDESITE [4842]									VOL					WR [4842]
[4842]	CONVERGENT MARGIN	CASCADES / HIGH CASCADES / OREGON / THREE SISTERS	SOUTH SISTER, MAIN CONE	44.1	44.1	-121.75	-121.75	SAE			s_SS-33 [4842]	ANDESITE [4842]									VOL					WR [4842]
[4842]	CONVERGENT MARGIN	CASCADES / HIGH CASCADES / OREGON / THREE SISTERS	SOUTH SISTER, MAIN CONE	44.1	44.1	-121.75	-121.75	SAE			s_SS-68 [4842]	ANDESITE [4842]									VOL					WR [4842]
[4842]	CONVERGENT MARGIN	CASCADES / HIGH CASCADES / OREGON / THREE SISTERS	SOUTH SISTER, MAIN CONE	44.1	44.1	-121.75	-121.75	SAE			s_SS-69 [4842]	ANDESITE [4842]									VOL					WR [4842]
[4842]	CONVERGENT MARGIN	CASCADES / HIGH CASCADES / OREGON / THREE SISTERS	SOUTH SISTER, MAIN CONE	44.1	44.1	-121.75	-121.75	SAE			s_SS-70 [4842]	ANDESITE [4842]									VOL					WR [4842]
[4842]	CONVERGENT MARGIN	CASCADES / HIGH CASCADES / OREGON / THREE SISTERS	SOUTH SISTER, MAIN CONE	44.1	44.1	-121.75	-121.75	SAE			s_SS-73 [4842]	ANDESITE [4842]									VOL					WR [4842]
[4842]	CONVERGENT MARGIN	CASCADES / HIGH CASCADES / OREGON / SOUTH SISTER		44.1	44.1	-121.75	-121.75	SAE			s_SS-26 [4842]	RHYODACITE [4842]									VOL					WR [4842]
[4842]	CONVERGENT MARGIN	CASCADES / HIGH CASCADES / OREGON / SOUTH SISTER		44.1	44.1	-121.75	-121.75	SAE			s_SS-34 [4842]	RHYODACITE [4842]									VOL					WR [4842]
[4842]	CONVERGENT MARGIN	CASCADES / HIGH CASCADES / OREGON / SOUTH SISTER		44.1	44.1	-121.75	-121.75	SAE			s_SS-52 [4842]	RHYODACITE [4842]									VOL					WR [4842]
[4842]	CONVERGENT MARGIN	CASCADES / HIGH CASCADES / OREGON / SOUTH SISTER		44.1	44.1	-121.75	-121.75	SAE			s_SS-66 [4842]	RHYODACITE [4842]									VOL					WR [4842]
[4842]	CONVERGENT MARGIN	CASCADES / HIGH CASCADES / OREGON / SOUTH SISTER		44.1	44.1	-121.75	-121.75	SAE			s_SS-75 [4842]	RHYODACITE [4842]									VOL					WR [4842]
[4842]	CONVERGENT MARGIN	CASCADES / HIGH CASCADES / OREGON / SOUTH SISTER		44.1	44.1	-121.75	-121.75	SAE			s_SS-4 [4842]	RHYOLITE [4842]				HOLOCENE [4842]					VOL					WR [4842]
[4842]	CONVERGENT MARGIN	CASCADES / HIGH CASCADES / OREGON / SOUTH SISTER		44.1	44.1	-121.75	-121.75	SAE			s_SS-38 [4842]	RHYOLITE [4842]				HOLOCENE [4842]					VOL					WR [4842]
[4842]	CONVERGENT MARGIN	CASCADES / HIGH CASCADES / OREGON / SOUTH SISTER		44.1	44.1	-121.75	-121.75	SAE			s_SS-60 [4842]	RHYOLITE [4842]				HOLOCENE [4842]					VOL					WR [4842]
[4842]	CONVERGENT MARGIN	CASCADES / HIGH CASCADES / OREGON / SOUTH SISTER		44.1	44.1	-121.75	-121.75	SAE			s_SS-62 [4842]	RHYOLITE [4842]				HOLOCENE [4842]					VOL					WR [4842]
[4842]	CONVERGENT MARGIN	CASCADES / HIGH CASCADES / OREGON / SOUTH SISTER		44.1	44.1	-121.75	-121.75	SAE			s_SS-64 [4842]	RHYOLITE [4842]				HOLOCENE [4842]					VOL					WR [4842]
[4842]	CONVERGENT MARGIN	CASCADES / HIGH CASCADES / OREGON / SOUTH SISTER		44.1	44.1	-121.75	-121.75	SAE			s_RM-3 [4842]	RHYOLITE [4842]				HOLOCENE [4842]					VOL					WR [4842]
[4705]	CONVERGENT MARGIN	CASCADES / HIGH CASCADES / CALIFORNIA / MEDICINE LAKE VOLCANO		41.58	41.58	-121.58	-121.58	SAE			s_ML-28 [4705]	NOT GIVEN [4705]								PLAGIOCLASE-OLIVINE CUMULATE, GLOMEROPORPHYRITIC, INTERSERTAL GROUNDMASS [4705]	VOL					WR [4705]	50.11	0.87		19.33		7.56	1.13		8.82	6.95	0.15		0.42	3.09	0.14
[4705]	CONVERGENT MARGIN	CASCADES / HIGH CASCADES / CALIFORNIA / MEDICINE LAKE VOLCANO		41.58	41.58	-121.58	-121.58	SAE			s_ML-74-33A [4705]	NOT GIVEN [4705]								CUMULATE, GLOMEROPORPHYRITIC, INTERSERTAL GROUNDMASS [4705]	VOL					WR [4705]	52.53	1.69		16.47		4.34	6.45		7.86	3.87	0.16		0.94	4.55	0.38
[4705]	CONVERGENT MARGIN	CASCADES / HIGH CASCADES / CALIFORNIA / MEDICINE LAKE VOLCANO		41.58	41.58	-121.58	-121.58	SAE			s_36-6E [4705]	ANDESITE [4705]									VOL					WR [4705]	53.25	1.37		17.24		2.32	6.31		8.17	4.01	0.15		0.85	4.01	0.19
[4705]	CONVERGENT MARGIN	CASCADES / HIGH CASCADES / CALIFORNIA / MEDICINE LAKE VOLCANO		41.58	41.58	-121.58	-121.58	SAE			s_319-D-1 [4705]	ANDESITE [4705]									VOL					WR [4705]	53.7	1.08		18.25		2.98	5.1		8.42	5.15	0.15		0.88	3.82	0.16
[4705]	CONVERGENT MARGIN	CASCADES / HIGH CASCADES / CALIFORNIA / MEDICINE LAKE VOLCANO		41.58	41.58	-121.58	-121.58	SAE			s_SM-75-44 [4705]	ANDESITE [4705]									VOL					WR [4705]	55.42	1.26		16.33		3.41	5.05		7.49	4.38	0.15		1.13	3.94	0.18
[4705]	CONVERGENT MARGIN	CASCADES / HIGH CASCADES / CALIFORNIA / MEDICINE LAKE VOLCANO		41.58	41.58	-121.58	-121.58	SAE			s_205-C-1 [4705]	ANDESITE [4705]									VOL					WR [4705]	55.57	1.53		17.94		3.66	5.32		6.79	3.41	0.16		1.14	4.36	0.21
[4705]	CONVERGENT MARGIN	CASCADES / HIGH CASCADES / CALIFORNIA / MEDICINE LAKE VOLCANO		41.58	41.58	-121.58	-121.58	SAE			s_ML-74-34A [4705]	ANDESITE [4705]									VOL					WR [4705]	55.92	1.61		17.63		2.98	5.3		6.08	2.64	0.15		1.22	4.7	0.31
[4705]	CONVERGENT MARGIN	CASCADES / HIGH CASCADES / CALIFORNIA / MEDICINE LAKE VOLCANO		41.58	41.58	-121.58	-121.58	SAE			s_SM-75-211 [4705]	ANDESITE [4705]									VOL					WR [4705]	57.05	1.19		17.32		2	6.26		6.41	2.98	0.15		1.47	4.2	0.23
[4705]	CONVERGENT MARGIN	CASCADES / HIGH CASCADES / CALIFORNIA / MEDICINE LAKE VOLCANO		41.58	41.58	-121.58	-121.58	SAE			s_SM-75-54 [4705]	ANDESITE [4705]									VOL					WR [4705]	53.85	1.01		18.39		3.32	4.92		8.23	4.67	0.16		0.77	4.01	0.16
[4705]	CONVERGENT MARGIN	CASCADES / HIGH CASCADES / CALIFORNIA / MEDICINE LAKE VOLCANO		41.58	41.58	-121.58	-121.58	SAE			s_ML-74-35 [4705]	ANDESITE [4705]									VOL					WR [4705]	54.32	1.31		17.45		5.69	2.87		7.35	3.85	0.16		0.93	4.4	0.2
[4705]	CONVERGENT MARGIN	CASCADES / HIGH CASCADES / CALIFORNIA / MEDICINE LAKE VOLCANO		41.58	41.58	-121.58	-121.58	SAE			s_SM-75-209 [4705]	ANDESITE [4705]									VOL					WR [4705]	54.78	1.25		17.8		2.75	5.4		7.12	3.47	0.16		1.07	4.35	0.18
[4705]	CONVERGENT MARGIN	CASCADES / HIGH CASCADES / CALIFORNIA / MEDICINE LAKE VOLCANO		41.58	41.58	-121.58	-121.58	SAE			s_SM-75-52 [4705]	ANDESITE [4705]									VOL					WR [4705]	54.91	1.11		17.98		2.09	5.97		7.99	4.45	0.15		0.87	4.1	0.18
[4705]	CONVERGENT MARGIN	CASCADES / HIGH CASCADES / CALIFORNIA / MEDICINE LAKE VOLCANO		41.58	41.58	-121.58	-121.58	SAE			s_88-B-1 [4705]	ANDESITE [4705]									VOL					WR [4705]	55	1.43		18.1		4.62	4.02		6.98	3.62	0.15		1.15	4.83	0.24
[4705]	CONVERGENT MARGIN	CASCADES / HIGH CASCADES / CALIFORNIA / MEDICINE LAKE VOLCANO		41.58	41.58	-121.58	-121.58	SAE			s_ML-74-34C [4705]	ANDESITE [4705]									VOL					WR [4705]	55.24	1.23		17.58		2.67	5.59		7.51	3.87	0.16		0.97	4.97	0.21
[4705]	CONVERGENT MARGIN	CASCADES / HIGH CASCADES / CALIFORNIA / MEDICINE LAKE VOLCANO		41.58	41.58	-121.58	-121.58	SAE			s_ML-43 [4705]	ANDESITE [4705]									VOL					WR [4705]	57.06	1.38		16.87		2.21	6		6.41	3.56	0.15		1.29	4.76	0.21
[4705]	CONVERGENT MARGIN	CASCADES / HIGH CASCADES / CALIFORNIA / MEDICINE LAKE VOLCANO		41.58	41.58	-121.58	-121.58	SAE			s_26-16M [4705]	ANDESITE [4705]									VOL					WR [4705]	57.43	1.4		16.79		2.2	5.99		7.08	2.74	0.15		1.33	4.3	0.22
[4705]	CONVERGENT MARGIN	CASCADES / HIGH CASCADES / CALIFORNIA / MEDICINE LAKE VOLCANO		41.58	41.58	-121.58	-121.58	SAE			s_SM-75-248 [4705]	ANDESITE [4705]									VOL					WR [4705]	58.52	1.66		17.9		2	5.13		4.79	1.99	0.16		1.59	5.22	0.35
[4705]	CONVERGENT MARGIN	CASCADES / HIGH CASCADES / CALIFORNIA / MEDICINE LAKE VOLCANO		41.58	41.58	-121.58	-121.58	SAE			s_22-2B [4705]	ANDESITE [4705]									VOL					WR [4705]	58.86	1.54		15.76		2.06	5.63		5.02	1.93	0.17		1.75	4.73	0.35
[4705]	CONVERGENT MARGIN	CASCADES / HIGH CASCADES / CALIFORNIA / MEDICINE LAKE VOLCANO		41.58	41.58	-121.58	-121.58	SAE			s_15-15-A2 [4705]	ANDESITE [4705]									VOL					WR [4705]	59.26	1.43		16.67		1.93	5.25		4.94	1.57	0.16		1.7	5.11	0.41
[4705]	CONVERGENT MARGIN	CASCADES / HIGH CASCADES / CALIFORNIA / MEDICINE LAKE VOLCANO		41.58	41.58	-121.58	-121.58	SAE			s_15-4-3 [4705]	ANDESITE [4705]									VOL					WR [4705]	59.6	1.61		16.43		4.01	3.53		5.13	2.27	0.15		1.54	5.51	0.48
[4705]	CONVERGENT MARGIN	CASCADES / HIGH CASCADES / CALIFORNIA / MEDICINE LAKE VOLCANO		41.58	41.58	-121.58	-121.58	SAE			s_SM-75-31 [4705]	ANDESITE [4705]									VOL					WR [4705]	59.91	1.55		17.75		2.85	4.28		4.69	2.08	0.17		1.58	4.96	0.36
[4705]	CONVERGENT MARGIN	CASCADES / HIGH CASCADES / CALIFORNIA / MEDICINE LAKE VOLCANO		41.58	41.58	-121.58	-121.58	SAE			s_22-7E [4705]	ANDESITE [4705]									VOL					WR [4705]	59.93	1.53		16.39		1.95	5.32		4.87	1.92	0.16		1.57	4.93	0.36
[4705]	CONVERGENT MARGIN	CASCADES / HIGH CASCADES / CALIFORNIA / MEDICINE LAKE VOLCANO		41.58	41.58	-121.58	-121.58	SAE			s_ML-15 [4705]	ANDESITE [4705]									VOL					WR [4705]	60.19	1.5		16.38		0.61	6.31		4.77	2.34	0.15		1.63	5.3	0.29
[4705]	CONVERGENT MARGIN	CASCADES / HIGH CASCADES / CALIFORNIA / MEDICINE LAKE VOLCANO		41.58	41.58	-121.58	-121.58	SAE			s_22-7D [4705]	ANDESITE [4705]									VOL					WR [4705]	60.53	1.53		16.63		1.93	5.26		4.87	2.09	0.16		1.58	5.49	0.32
[4705]	CONVERGENT MARGIN	CASCADES / HIGH CASCADES / CALIFORNIA / MEDICINE LAKE VOLCANO		41.58	41.58	-121.58	-121.58	SAE			s_8-9-B-1 [4705]	ANDESITE [4705]									VOL					WR [4705]	60.78	1.46		16.61		1.89	5.61		4.5	2.07	0.16		1.75	5.67	0.39
[4705]	CONVERGENT MARGIN	CASCADES / HIGH CASCADES / CALIFORNIA / MEDICINE LAKE VOLCANO		41.58	41.58	-121.58	-121.58	SAE			s_22-12F [4705]	ANDESITE [4705]									VOL					WR [4705]	60.88	1.53		16.61		1.95	5.32		4.93	2.17	0.16		1.63	5.38	0.35
[4705]	CONVERGENT MARGIN	CASCADES / HIGH CASCADES / CALIFORNIA / MEDICINE LAKE VOLCANO		41.58	41.58	-121.58	-121.58	SAE			s_22-7C [4705]	ANDESITE [4705]									VOL					WR [4705]	60.9	1.5		16.33		1.92	5.21		4.8	2	0.16		1.68	4.72	0.42
[4705]	CONVERGENT MARGIN	CASCADES / HIGH CASCADES / CALIFORNIA / MEDICINE LAKE VOLCANO		41.58	41.58	-121.58	-121.58	SAE			s_143-C-1 [4705]	ANDESITE [4705]									VOL					WR [4705]	62.21	1.15		17.07		1.43	4.25		3.65	1.38	0.15		1.81	5.7	0.24
[4705]	CONVERGENT MARGIN	CASCADES / HIGH CASCADES / CALIFORNIA / MEDICINE LAKE VOLCANO	DOME QUADRANGLE	41.58	41.58	-121.58	-121.58	SAE			s_SM-75-69B [4705]	NOT GIVEN [4705]									VOL					WR [4705]													0.11
[4452]	CONVERGENT MARGIN	CASCADES / HIGH CASCADES / OREGON		44.3908	44.3908	-121.54	-121.54	SAE			s_RCDS-197 [4452]	BASALT, CALC-ALKALINE [4452]									VOL					WR [4452]	51.38	1.42		16.79				7.45	9.51	8.19	0.13		1.13	3.57	0.44
[4452]	CONVERGENT MARGIN	CASCADES / HIGH CASCADES / OREGON		45.5095	45.5095	-121.737	-121.737	SAE			s_92TB16 [4452]	BASALT, CALC-ALKALINE [4452]									VOL					WR [4452]	52.07	1.32		16.49				8.15	8.76	7.89	0.13		1.2	3.63	0.36
[4452]	CONVERGENT MARGIN	CASCADES / HIGH CASCADES / OREGON		46.396	46.396	-121.715	-121.715	SAE			s_DS91-65 [4452]	BASALT, CALC-ALKALINE [4452]									VOL					WR [4452]	50.4	1.3		16.49				8.4	9.74	8.52	0.14		1.26	3.31	0.42
[4452]	CONVERGENT MARGIN	CASCADES / HIGH CASCADES / OREGON		45.5158	45.5158	-121.712	-121.712	SAE			s_RC-MTBRP [4452]	BASALT, CALC-ALKALINE [4452]									VOL					WR [4452]	53.44	1.2		16.59				7.32	8.34	7.25	0.12		1.44	3.86	0.44
[4452]	CONVERGENT MARGIN	CASCADES / HIGH CASCADES / OREGON		44.3616	44.3616	-121.761	-121.761	SAE			s_RCT-TFJ1 [4452]	BASALT, CALC-ALKALINE [4452]									VOL					WR [4452]	50.25	1.15		16.28				8.11	9.72	9.41	0.14		1.43	3.13	0.37
[4452]	CONVERGENT MARGIN	CASCADES / HIGH CASCADES / OREGON		44.588	44.588	-121.346	-121.346	SAE			s_RC93-50 [4452]	ABSAROKITE [4452]									VOL					WR [4452]	50.18	1.55		14.17				6.79	10.32	9.77	0.11		3.1	2.83	1.18
[4452]	CONVERGENT MARGIN	CASCADES / HIGH CASCADES / OREGON		45.228	45.228	-122.182	-122.182	SAE			s_RMC92-1 [4452]	ABSAROKITE [4452]									VOL					WR [4452]	49.79	1.37		15.32				8.33	10.21	8.47	0.13		1.76	3.9	0.73
[4452]	CONVERGENT MARGIN	CASCADES / HIGH CASCADES / OREGON		46.228	46.228	-121.825	-121.825	SAE			s_DS90-47 [4452]	ABSAROKITE [4452]									VOL					WR [4452]	50.28	1.29		15.27				7.22	10.44	7.84	0.11		2.28	4.36	0.89
[4452]	CONVERGENT MARGIN	CASCADES / HIGH CASCADES / OREGON		43.3365	43.3365	-122.211	-122.211	SAE			s_RC94-78 [4452]	ANDESITE, BASALTIC [4452]									VOL					WR [4452]	53.5	0.59		13.1				7.4	7.95	14.52	0.14		0.42	2.27	0.1
[4452]	CONVERGENT MARGIN	CASCADES / HIGH CASCADES / OREGON		44.512	44.512	-121.814	-121.814	SAE			s_RMCNSR-1 [4452]	BASALT [4452]									VOL					WR [4452]	51.51	0.81		15.26				8.28	10.87	10.42	0.15		0.39	2.2	0.13
[7175][19246]	CONVERGENT MARGIN	CASCADES / HIGH CASCADES / BRITISH COLUMBIA / MOUNT GARIBALDI VOLCANIC FIELD	BRIDGE RIVER CONES	50.92	50.92	-123.45	-123.45	SAE			s_BRC05-1 [7175]	BASALT [7175] / HAWAIITE [19246]									VOL			F		WR [7175]	46.66	3.08		16.37				12.41	8.68	5.53	0.2		1.24	3.94	0.5		0.28
[7175][19246][17710]	CONVERGENT MARGIN	CASCADES / HIGH CASCADES / BRITISH COLUMBIA / MOUNT GARIBALDI VOLCANIC FIELD	BRIDGE RIVER CONES	50.92	50.92	-123.45	-123.45	SAE			s_BRC07-2 [7175]	BASALT [7175] / HAWAIITE [19246]									VOL			F		WR [7175]	47.24	3.03		16.43				12.19	8.47	5.3	0.2		1.27	3.98	0.52		0.3
[7175][19246]	CONVERGENT MARGIN	CASCADES / HIGH CASCADES / BRITISH COLUMBIA / MOUNT GARIBALDI VOLCANIC FIELD	BRIDGE RIVER CONES, TUBER HILL	50.92	50.92	-123.41	-123.41	SAE			s_BRC09-3 [7175]	BASALT [7175] / BASALT, TRANSITIONAL [19246]									VOL			F		WR [7175]	48.02	2		15.92				11.21	9.34	7.9	0.18		0.57	3.31	0.32		0.33
[7175][19246]	CONVERGENT MARGIN	CASCADES / HIGH CASCADES / BRITISH COLUMBIA / MOUNT GARIBALDI VOLCANIC FIELD	BRIDGE RIVER CONES, NICHOLS VALLEY	50.92	50.92	-123.38	-123.38	SAE			s_BRC10 [7175]	BASALT [7175] / BASALT, ALKALINE [19246]									VOL			F		WR [7175]	45.1	1.92		13.81				12.88	9.85	9.69	0.2		0.74	4.11	0.28		0.39	0.48
[7175][19246]	CONVERGENT MARGIN	CASCADES / HIGH CASCADES / BRITISH COLUMBIA / MOUNT GARIBALDI VOLCANIC FIELD	SALAL GLACIER, NW VOLCANIC REMNANT	50.81	50.81	-123.45	-123.45	SAE			s_SG01-2 [7175]	BASALT [7175] / BASALT, ALKALINE [19246]									VOL			F		WR [7175]	46.64	1.94		15.08				11.08	8.66	9.84	0.18		1.2	3.65	0.5		0.69
[7175][19246]	CONVERGENT MARGIN	CASCADES / HIGH CASCADES / BRITISH COLUMBIA / MOUNT GARIBALDI VOLCANIC FIELD	SALAL GLACIER, NW VOLCANIC REMNANT	50.81	50.81	-123.45	-123.45	SAE			s_SG01-3 [7175]	BASALT [7175] / BASALT, ALKALINE [19246]									VOL			F		WR [7175]	45.29	2.33		16.23				12.8	8.87	8.5	0.24		1.05	2.87	0.4
[7175][19246]	CONVERGENT MARGIN	CASCADES / HIGH CASCADES / BRITISH COLUMBIA / MOUNT GARIBALDI VOLCANIC FIELD	MOUNT MEAGER	50.69	50.69	-123.57	-123.57	SAE			s_MM02 [7175]	BASALT [7175] / BASALT, TRANSITIONAL [19246]									VOL			F		WR [7175]	48.64	1.65		16.01				10.37	9.14	8.43	0.18		0.76	3.34	0.31		0.95	1.17
[7175][19246]	CONVERGENT MARGIN	CASCADES / HIGH CASCADES / BRITISH COLUMBIA / MOUNT GARIBALDI VOLCANIC FIELD	MOUNT MEAGER	50.69	50.69	-123.57	-123.57	SAE			s_MM04 [7175]	BASALT [7175] / BASALT, TRANSITIONAL [19246]									VOL			F		WR [7175]	48.94	1.73		15.46				10.82	9.03	8.01	0.17		0.9	3.42	0.33		0.49	1.39
[7175][19246]	CONVERGENT MARGIN	CASCADES / HIGH CASCADES / BRITISH COLUMBIA / MOUNT GARIBALDI VOLCANIC FIELD	MOUNT MEAGER	50.55	50.55	-123.53	-123.53	SAE			s_MM08 [7175]	BASALT [7175] / BASALT, TRANSITIONAL [19246]									VOL			F		WR [7175]	49.68	1.59		15.18				10.83	9	7.95	0.16		0.76	3.39	0.25		0.88
[4767]	CONVERGENT MARGIN	CASCADES / HIGH CASCADES / CALIFORNIA / MEDICINE LAKE VOLCANO		41.58	41.58	-121.58	-121.58	SAE			s_ML-74-19 [4767]	ANDESITE [4767]									VOL					WR [4767]
[4767]	CONVERGENT MARGIN	CASCADES / HIGH CASCADES / CALIFORNIA / MEDICINE LAKE VOLCANO / MAMMOTH-MODOC LAVAS		41.58	41.58	-121.58	-121.58	SAE			s_SM-75-111 [4767]	BASALT, ANDESITIC [4767]									VOL					WR [4767]
[4767]	CONVERGENT MARGIN	CASCADES / HIGH CASCADES / CALIFORNIA / MEDICINE LAKE VOLCANO / MAMMOTH-MODOC LAVAS		41.58	41.58	-121.58	-121.58	SAE			s_HV-75-1 [4767]	BASALT, ANDESITIC [4767]									VOL					WR [4767]
[4767]	CONVERGENT MARGIN	CASCADES / HIGH CASCADES / CALIFORNIA / MEDICINE LAKE VOLCANO / MAMMOTH-MODOC LAVAS		41.58	41.58	-121.58	-121.58	SAE			s_SM-75-114 [4767]	ANDESITE [4767]									VOL					WR [4767]
[4767]	CONVERGENT MARGIN	CASCADES / HIGH CASCADES / CALIFORNIA / MEDICINE LAKE VOLCANO / MAMMOTH-MODOC LAVAS		41.58	41.58	-121.58	-121.58	SAE			s_SM-75-220 [4767]	ANDESITE [4767]									VOL					WR [4767]
[4767]	CONVERGENT MARGIN	CASCADES / HIGH CASCADES / CALIFORNIA / MEDICINE LAKE VOLCANO / MAMMOTH-MODOC LAVAS		41.58	41.58	-121.58	-121.58	SAE			s_SM-75-136 [4767]	ANDESITE [4767]									VOL					WR [4767]
[4767]	CONVERGENT MARGIN	CASCADES / HIGH CASCADES / CALIFORNIA / MEDICINE LAKE VOLCANO / MAMMOTH-MODOC LAVAS		41.58	41.58	-121.58	-121.58	SAE			s_SM-75-140 [4767]	ANDESITE [4767]									VOL					WR [4767]
[4790]	CONVERGENT MARGIN	CASCADES / HIGH CASCADES / CALIFORNIA / DALLES LAKES		41.53	41.53	-121.53	-121.53	SAE			s_96PRDR2 [4790]	BASALT [4790]	22000000 [4790]	22000000 [4790]							VOL					WR [4790]	47.6	1.87		16.05				9.54	8.19	8.06	0.16		1.23	3.22	0.44
[4790]	CONVERGENT MARGIN	CASCADES / HIGH CASCADES / CALIFORNIA / DALLES LAKES		41.53	41.53	-121.53	-121.53	SAE			s_PHA92262 [4790]	BASALT [4790]	22000000 [4790]	22000000 [4790]							VOL					WR [4790]	48.9	1.41		16.25				10.37	8.88	8.01	0.16		0.7	3.49	0.31
[4790]	CONVERGENT MARGIN	CASCADES / HIGH CASCADES / CALIFORNIA / DALLES LAKES		41.53	41.53	-121.53	-121.53	SAE			s_PHA92264 [4790]	BASALT [4790]	22000000 [4790]	22000000 [4790]							VOL					WR [4790]	49.17	1.53		15.67				9.61	8.69	8.37	0.16		0.91	3.56	0.32
[4790]	CONVERGENT MARGIN	CASCADES / HIGH CASCADES / CALIFORNIA / DALLES LAKES		41.53	41.53	-121.53	-121.53	SAE			s_PHA92265 [4790]	BASALT [4790]	22000000 [4790]	22000000 [4790]							VOL					WR [4790]	50.14	1.49		16.2				10.2	8.85	8.07	0.16		0.83	3.76	0.29
[4790]	CONVERGENT MARGIN	CASCADES / HIGH CASCADES / CALIFORNIA / DALLES LAKES		41.53	41.53	-121.53	-121.53	SAE			s_PHA92266 [4790]	BASALT [4790]	22000000 [4790]	22000000 [4790]							VOL					WR [4790]	49.52	1.51		16.06				10.2	8.74	8.13	0.16		0.82	3.47	0.29
[4790]	CONVERGENT MARGIN	CASCADES / HIGH CASCADES / CALIFORNIA / DALLES LAKES		41.53	41.53	-121.53	-121.53	SAE			s_PHA92267 [4790]	BASALT [4790]	22000000 [4790]	22000000 [4790]							VOL					WR [4790]	47.98	1.22		16.7				10.99	9.06	9.03	0.18		0.35	3.12	0.17
[4790]	CONVERGENT MARGIN	CASCADES / HIGH CASCADES / CALIFORNIA / DALLES LAKES		41.53	41.53	-121.53	-121.53	SAE			s_PHA92268 [4790]	BASALT [4790]	22000000 [4790]	22000000 [4790]							VOL					WR [4790]	48.53	1.79		15.27				9.15	8.38	8.3	0.15		1.23	3.59	0.44
[4790]	CONVERGENT MARGIN	CASCADES / HIGH CASCADES / OREGON / THREE SISTERS		44.17	44.17	-121.5	-121.5	SAE			s_96PRTS1 [4790]	BASALT [4790]	370000 [4790]	400000 [4790]							VOL					WR [4790]	50.98	1.15		15.67				8.86	8.7	8.83	0.14		1.2	2.9	0.29
[4790]	CONVERGENT MARGIN	CASCADES / HIGH CASCADES / OREGON / THREE SISTERS		44.17	44.17	-121.5	-121.5	SAE			s_96PRTS6 [4790]	BASALT [4790]	370000 [4790]	400000 [4790]							VOL					WR [4790]	50.56	1.09		15.55				8.42	8.33	9.57	0.14		1.02	2.82	0.28
[4790]	CONVERGENT MARGIN	CASCADES / HIGH CASCADES / OREGON / THREE SISTERS		44.17	44.17	-121.5	-121.5	SAE			s_96PRTS11 [4790]	BASALT [4790]	370000 [4790]	400000 [4790]							VOL					WR [4790]	52.51	1.25		15.34				8.01	7.65	9.07	0.13		1.43	3.21	0.36
[4790]	CONVERGENT MARGIN	CASCADES / HIGH CASCADES / OREGON / THREE SISTERS		44.17	44.17	-121.5	-121.5	SAE			s_PHA97057 [4790]	BASALT [4790]	370000 [4790]	400000 [4790]							VOL					WR [4790]	52.6	1.15		16.35				8.36	8.7	8.22	0.14		1.16	3.2	0.3
[4790]	CONVERGENT MARGIN	CASCADES / HIGH CASCADES / OREGON / THREE SISTERS		44.17	44.17	-121.5	-121.5	SAE			s_PHA97058 [4790]	BASALT [4790]	370000 [4790]	400000 [4790]							VOL					WR [4790]	52.38	1.12		15.8				8.25	8.9	8.19	0.14		1.19	3.19	0.29
[4790]	CONVERGENT MARGIN	CASCADES / HIGH CASCADES / OREGON / THREE SISTERS		44.17	44.17	-121.5	-121.5	SAE			s_PHA97059 [4790]	BASALT [4790]	370000 [4790]	400000 [4790]							VOL					WR [4790]	51.93	1.18		16.36				8.52	8.41	8.36	0.15		1.26	3.07	0.3
[4790]	CONVERGENT MARGIN	CASCADES / HIGH CASCADES / OREGON / THREE SISTERS		44.17	44.17	-121.5	-121.5	SAE			s_PHA97060 [4790]	BASALT [4790]	370000 [4790]	400000 [4790]							VOL					WR [4790]	50.12	1.19		16.58				9.14	8.23	9.94	0.16		0.71	2.73	0.25
[4790]	CONVERGENT MARGIN	CASCADES / HIGH CASCADES / OREGON / THREE SISTERS		44.17	44.17	-121.5	-121.5	SAE			s_PHA97061 [4790]	BASALT [4790]	370000 [4790]	400000 [4790]							VOL					WR [4790]	50.78	1.17		16.63				8.8	8.81	9.23	0.15		0.91	3.01	0.3
[4790]	CONVERGENT MARGIN	CASCADES / HIGH CASCADES / OREGON / THREE SISTERS		44.17	44.17	-121.5	-121.5	SAE			s_PHA97062 [4790]	BASALT [4790]	370000 [4790]	400000 [4790]							VOL					WR [4790]	53.32	1.16		15.61				7.69	7.67	9.05	0.13		1.35	3.43	0.33
[4790]	CONVERGENT MARGIN	CASCADES / HIGH CASCADES / OREGON / THREE SISTERS		44.17	44.17	-121.5	-121.5	SAE			s_PHA97064 [4790]	BASALT [4790]	370000 [4790]	400000 [4790]							VOL					WR [4790]	53.53	1.18		15.83				7.49	7.75	8.64	0.13		1.37	3.49	0.35
[4790]	CONVERGENT MARGIN	CASCADES / HIGH CASCADES / OREGON / THREE SISTERS		44.17	44.17	-121.5	-121.5	SAE			s_PHA97065 [4790]	BASALT [4790]	370000 [4790]	400000 [4790]							VOL					WR [4790]	54.42	1.26		15.56				7.19	7.61	8.54	0.12		1.45	3.65	0.36
[4450]	CONVERGENT MARGIN	CASCADES / HIGH CASCADES / CALIFORNIA / MEDICINE LAKE VOLCANO		41.5	41.5	-121.632	-121.632	SAE			s_880M [4450]	THOLEIITE, OLIVINE [4450]									VOL					WR [4450]	47.9	0.63		18.3		1.24	7.31		12.1	10.3	0.15		0.073	2.33	0.05		0.26	0.13		0.03
[4330]	CONVERGENT MARGIN	CASCADES / HIGH CASCADES / CALIFORNIA / BROKEOFF	LASSEN VOLCANIC NATIONAL PARK, FROM CONE OF VOLCANO	40.49	40.49	-121.51	-121.51	SAE		3187	s_A [4330]	ANDESITE [4330]									VOL					WR [4330]	61.8	0.75		16.36		1.77	3.18		6.12	3.67	0.08		1.75	4.06	0.14	0.13
[4330]	CONVERGENT MARGIN	CASCADES / HIGH CASCADES / CALIFORNIA / BROKEOFF	LASSEN VOLCANIC NATIONAL PARK, FROM CONE OF VOLCANO	40.49	40.49	-121.51	-121.51	SAE		3187	s_B [4330]	ANDESITE [4330]									VOL					WR [4330]	60.3	0.8		16.41		1.86	3.35		6.26	3.56	0.09		1.83	3.95	0.18	1.24
[4330]	CONVERGENT MARGIN	CASCADES / HIGH CASCADES / CALIFORNIA / BROKEOFF	LASSEN VOLCANIC NATIONAL PARK, FROM CONE OF VOLCANO	40.49	40.49	-121.51	-121.51	SAE		3187	s_C [4330]	ANDESITE [4330]									VOL					WR [4330]	62.1	0.37		16.13		1.89	3.01		5.78	3.72	0.08		1.89	3.94	0.15	0.7
[4330]	CONVERGENT MARGIN	CASCADES / HIGH CASCADES / CALIFORNIA / BROKEOFF	LASSEN VOLCANIC NATIONAL PARK, FROM CONE OF VOLCANO	40.49	40.49	-121.51	-121.51	SAE		3187	s_D [4330]	ANDESITE [4330]									VOL					WR [4330]	59.21	0.79		17.48		1.66	3.21		6.03	5	0.08		1.79	3.5	0.15	1.04
[4330]	CONVERGENT MARGIN	CASCADES / HIGH CASCADES / CALIFORNIA / BROKEOFF	LASSEN VOLCANIC NATIONAL PARK, FROM CONE OF VOLCANO	40.49	40.49	-121.51	-121.51	SAE		3187	s_E [4330]	BASALT, OLIVINE [4330]									VOL					WR [4330]	53.1	1		16.41		2.63	4.97		8.74	7.82	0.15		0.87	2.85	0.18	1.19
[4330]	CONVERGENT MARGIN	CASCADES / HIGH CASCADES / CALIFORNIA / BROKEOFF	LASSEN VOLCANIC NATIONAL PARK, FROM CONE OF VOLCANO	40.49	40.49	-121.51	-121.51	SAE		3187	s_F [4330]	DACITE, HORNBLENDE [4330]									VOL					WR [4330]	65.2	0.79		15.92		1.9	1.91		4.1	1.74	0.08		2.62	4.12	0.16	1.34
[4330]	CONVERGENT MARGIN	CASCADES / HIGH CASCADES / CALIFORNIA / BROKEOFF	LASSEN VOLCANIC NATIONAL PARK, FROM CONE OF VOLCANO	40.49	40.49	-121.51	-121.51	SAE		3187	s_G [4330]	RHYODACITE [4330]									VOL					WR [4330]	68	0.74		15.09		2.36	1.22		3.12	1.31	0.07		3.05	4.03	0.16	1.02
[4330]	CONVERGENT MARGIN	CASCADES / HIGH CASCADES / CALIFORNIA / BROKEOFF	LASSEN VOLCANIC NATIONAL PARK, FROM FLANKS OF VOLCANO	40.49	40.49	-121.51	-121.51	SAE		3187	s_A [4330]	RHYODACITE [4330]									VOL					WR [4330]	67.05	0.61		15.41		2.05	1.18		4.31	2.29	0.09		2.45	4.15	0.14	0.45
[4330]	CONVERGENT MARGIN	CASCADES / HIGH CASCADES / CALIFORNIA / BROKEOFF	LASSEN VOLCANIC NATIONAL PARK, FROM FLANKS OF VOLCANO	40.49	40.49	-121.51	-121.51	SAE		3187	s_B [4330]	RHYODACITE [4330]									VOL					WR [4330]	70	0.42		14.12		1.29	1.37		2.95	1.29	0.08		2.75	4.11	0.09	1.3
[4330]	CONVERGENT MARGIN	CASCADES / HIGH CASCADES / CALIFORNIA / BROKEOFF	LASSEN VOLCANIC NATIONAL PARK, FROM FLANKS OF VOLCANO	40.49	40.49	-121.51	-121.51	SAE		3187	s_C [4330]	RHYODACITE [4330]									VOL					WR [4330]	69.3	0.46		14.44		3.02	0.16		3.33	1.55	0.07		2.82	3.98	0.09	1.07
[4330]	CONVERGENT MARGIN	CASCADES / HIGH CASCADES / CALIFORNIA / BROKEOFF	LASSEN VOLCANIC NATIONAL PARK, FROM FLANKS OF VOLCANO	40.49	40.49	-121.51	-121.51	SAE		3187	s_D [4330]	RHYODACITE [4330]									VOL					WR [4330]	70.3	0.46		14.34		3.08	0		3.3	1.47	0.08		2.88	3.8	0.1	0.17
[4330]	CONVERGENT MARGIN	CASCADES / HIGH CASCADES / CALIFORNIA / BROKEOFF	LASSEN VOLCANIC NATIONAL PARK, FROM FLANKS OF VOLCANO	40.49	40.49	-121.51	-121.51	SAE		3187	s_E [4330]	ANDESITE [4330]									VOL					WR [4330]	61.4	0.72		15.11		5.4	0.18		6.43	3.61	0.11		1.82	3.7	0.04	1.37
[4330]	CONVERGENT MARGIN	CASCADES / HIGH CASCADES / CALIFORNIA / BROKEOFF	LASSEN VOLCANIC NATIONAL PARK, FROM FLANKS OF VOLCANO	40.49	40.49	-121.51	-121.51	SAE		3187	s_F [4330]	RHYODACITE [4330]									VOL					WR [4330]	69.2	0.46		15.18		1.46	1.23		2.96	0.98	0.09		2.9	3.95	1.07	0.15
[4330]	CONVERGENT MARGIN	CASCADES / HIGH CASCADES / CALIFORNIA / BROKEOFF	LASSEN VOLCANIC NATIONAL PARK, FROM FLANKS OF VOLCANO	40.49	40.49	-121.51	-121.51	SAE		3187	s_G [4330]	RHYODACITE [4330]									VOL					WR [4330]	68.4	0.5		14.91		1.6	1.52		3.45	1.36	0.09		2.6	4.28	0.11	1.02
[2898]	CONVERGENT MARGIN	CASCADES / HIGH CASCADES / OREGON	COFFIN BUTTE, ALBANY QUADRANGLE, OREGON	44.63	44.63	-127.12	-127.12	SAE			s_SAB59-1A [2898]	THOLEIITE [2898]									VOL					WR [2898]
[2898]	CONVERGENT MARGIN	CASCADES / HIGH CASCADES / OREGON	WIDOW CREEK, HEBO QUADRANGLE, OREGON	44.63	45.25	-123.85	-127.12	SAE			s_SR61-116 [2898]	BASALT, ALKALINE [2898]									VOL					WR [2898]
[2898]	CONVERGENT MARGIN	CASCADES / HIGH CASCADES / OREGON	WIDOW CREEK, HEBO QUADRANGLE, OREGON	44.63	45.25	-123.85	-127.12	SAE			s_SR65-111 [2898]	BASALT, ALKALINE [2898]									VOL					WR [2898]
[2898]	CONVERGENT MARGIN	CASCADES / CASCADIA FOREARC / OREGON	SILETZ RIVER, EUCHRE MOUNTAIN QUADRANGLE, OREGON	44.63	44.835	-123.87	-127.12	SAE			s_SR63-190 [2898]	BASALT, AUGITE [2898]									VOL					WR [2898]
[2898]	CONVERGENT MARGIN	CASCADES / CASCADIA FOREARC / OREGON	SILETZ RIVER, EUCHRE MOUNTAIN QUADRANGLE, OREGON	44.63	44.835	-123.87	-127.12	SAE			s_SR63-194 [2898]	GABBRO [2898]									PLU					WR [2898]
[2898]	CONVERGENT MARGIN	CASCADES / HIGH CASCADES / OREGON	ELK CREEK, EUCHRE MOUNTAIN QUADRANGLE, OREGON	44.63	44.835	-123.87	-127.12	SAE			s_SE64-4 [2898]	PICRITE [2898]									VOL					WR [2898]
[2898]	CONVERGENT MARGIN	CASCADES / HIGH CASCADES / OREGON	BALL MOUNTAIN, EUCHRE MOUNTAIN, OREGON	44.63	44.835	-123.87	-127.12	SAE			s_SR59-82 [2898]	BASALT [2898]									VOL					WR [2898]
[2898]	CONVERGENT MARGIN	CASCADES / HIGH CASCADES / OREGON	CAPE MOUNTAIN, HECETA HEAD QUADRANGLE, OREGON	44.17	44.63	-124.13	-127.12	SAE			s_SR63-45 [2898]	BASALT [2898]			UPPER [2898]	EOCENE [2898]				PORPHYRITIC [2898]	VOL					WR [2898]
[2898]	CONVERGENT MARGIN	CASCADES / HIGH CASCADES / OREGON	DEVILS CHURN, WALDPORT WUADRANGLE, OREGON	44.42	44.63	-124.08	-127.12	SAE			s_SW62-1 [2898]	DACITE [2898]			UPPER [2898]	EOCENE [2898]					VOL					WR [2898]
[2898]	CONVERGENT MARGIN	CASCADES / HIGH CASCADES / OREGON	TABLE MOUNTAIN, TIDEWATER QUADRANGLE, OREGON	44.43	44.63	-123.9	-127.12	SAE			s_SR59-46 [2898]	SYENITE, NEPHELINE [2898]									PLU					WR [2898]
[2898]	CONVERGENT MARGIN	CASCADES / CASCADIA FOREARC / OREGON	SILETZ RIVER, EUCHRE MOUNTAIN QUADRANGLE, OREGON	44.63	44.835	-123.87	-127.12	SAE			s_SR59-9 [2898]	CAMPTONITE [2898]									PLU					WR [2898]
[2898]	CONVERGENT MARGIN	CASCADES / HIGH CASCADES / OREGON	LAMBERT POINT, EUCHRE MOUNTAIN QUADRANGLE, OREGON	44.63	44.835	-123.87	-127.12	SAE			s_SE57-3(4) [2898]	GABBRO [2898]								GRANOPHYRIC [2898]	PLU					WR [2898]
[2898]	CONVERGENT MARGIN	CASCADES / HIGH CASCADES / OREGON	MARYS PEAK, MARYS PEAK QUADRANGLE, OREGON	44.57	44.63	-123.27	-127.12	SAE			s_SR65-55 [2898]	BASALT [2898]									VOL					WR [2898]
[2898]	CONVERGENT MARGIN	CASCADES / HIGH CASCADES / OREGON	MARYS PEAK, MARYS PEAK QUADRANGLE, OREGON	44.57	44.63	-123.27	-127.12	SAE			s_SR65-116 [2898]	DIORITE [2898]								GRANOPHYRIC [2898]	PLU					WR [2898]
[2898]	CONVERGENT MARGIN	CASCADES / HIGH CASCADES / OREGON	MARYS PEAK, MARYS PEAK QUADRANGLE, OREGON	44.57	44.63	-123.27	-127.12	SAE			s_SR65-115 [2898]	PEGMATITE [2898]									PEG					WR [2898]
[2898]	CONVERGENT MARGIN	CASCADES / HIGH CASCADES / OREGON	MARYS PEAK, MARYS PEAK QUADRANGLE, OREGON	44.57	44.63	-123.27	-127.12	SAE			s_SR65-54 [2898]	APLITE [2898]									VEIN					WR [2898]
[2898]	CONVERGENT MARGIN	CASCADES / HIGH CASCADES / OREGON	NEAHKAHNIE MOUNTAIN, NEHALEM QUADRANGLE, OREGON	44.63	45.73	-123.9	-127.12	SAE			s_SR59-17-C [2898]	DIORITE [2898]			MIDDLE [2898]	MIOCENE [2898]					PLU					WR [2898]
[2898]	CONVERGENT MARGIN	CASCADES / HIGH CASCADES / OREGON	DEPOE BAY, CAPE FOULWEATHER QUADRANGLE, OREGON	44.57	44.63	-123.27	-127.12	SAE			s_WCF59-1 [2898]	THOLEIITE [2898]				MIOCENE [2898]					VOL					WR [2898]
[2898]	CONVERGENT MARGIN	CASCADES / HIGH CASCADES / OREGON	OTTER CREST, CAPE FOULWEATHER QUADRANGLE, OREGON	44.57	44.63	-123.27	-127.12	SAE			s_SR62-17 [2898]	THOLEIITE [2898]				MIOCENE [2898]					VOL					WR [2898]
[2898]	CONVERGENT MARGIN	CASCADES / HIGH CASCADES / OREGON	ALDER BLUFF, CLATSKANIE QUADRANGLE	44.63	45.5	-122.67	-127.12	SAE			s_SR64-209 [2898]	THOLEIITE [2898]				MIOCENE [2898]					VOL					WR [2898]
[2898]	CONVERGENT MARGIN	CASCADES / HIGH CASCADES / WASHINGTON	PACK SACK LOOKOUT, RAYMOND QUADRANGLE	44.63	46.7	-123.73	-127.12	SAE			s_SR65-130 [2898]	THOLEIITE [2898]				MIOCENE [2898]					VOL					WR [2898]
[2898]	CONVERGENT MARGIN	CASCADES / HIGH CASCADES / OREGON	DRIFT CREEK, EUCHRE MOUNTAIN QUADRANGLE, OREGON	44.63	44.835	-123.87	-127.12	SAE			s_D1016 [2898]	SANDSTONE [2898]									SED					WR [2898]
[2898]	CONVERGENT MARGIN	CASCADES / HIGH CASCADES / OREGON	ALSEA RIVER AND FALL CREEK, ALSEA QUADRANGLE, OREGON	44.4	44.63	-123.58	-127.12	SAE			s_D1001 [2898]	WACKE [2898]									SED					WR [2898]
[2898]	CONVERGENT MARGIN	CASCADES / HIGH CASCADES / OREGON	YAQUINA, YAQUINA QUADRANGLE, OREGON	44.6	44.63	-124	-127.12	SAE			s_D1012 [2898]	SANDSTONE [2898]									SED					WR [2898]
[2898]	CONVERGENT MARGIN	CASCADES / HIGH CASCADES / OREGON	BALL MOUNTAIN, EUCHRE MOUNTAIN, OREGON	44.63	44.835	-123.87	-127.12	SAE			s_OPS-14 [2898]	BASALT [2898]									VOL					WR [2898]
[2898]	CONVERGENT MARGIN	CASCADES / HIGH CASCADES / OREGON	NEAHKAHNIE MOUNTAIN, NEHALEM QUADRANGLE, OREGON	44.63	45.73	-123.9	-127.12	SAE			s_SR59-17-F [2898]	DIORITE [2898]									PLU					WR [2898]
[20728]	CONVERGENT MARGIN	CASCADES / GARIBALDI VOLCANIC BELT / WASHINGTON / SILVERTHRONE VOLCANIC FIELD / KLINAKLINI RIVER FLOW		51.2854	51.2854	-125.748	-125.748	SAE			s_KLINAKLINI RIVER [20728]	BASALT, THOLEIITIC [20728]									VOL					WR [20728]	47.1	1.9		16.85	0.01			11.21	10.6	7.14	0.178		0.51	2.74	0.32
[20728]	CONVERGENT MARGIN	CASCADES / GARIBALDI VOLCANIC BELT / WASHINGTON / BRIDGE RIVER CONES(SALAL GLACIER VOLCANIC FIELD) / NICHOLS VALLEY FLOW		50.9453	50.9453	-123.385	-123.385	SAE			s_NICHOLS VALLEY [20728]	BASALT, ALKALINE [20728]									VOL					WR [20728]	47.64	3.33		16.13	0.01			12.74	7.86	4.44	0.191		1.44	3.92	0.83
[20728]	CONVERGENT MARGIN	CASCADES / GARIBALDI VOLCANIC BELT / BRITISH COLUMBIA / ELAHO VALLEY / NICHOLS VALLEY FLOW		50.3972	50.3972	-123.398	-123.398	SAE			s_PJA-2009-1 [20728]	ANDESITE, BASALTIC, CALC-ALKALINE [20728]									VOL					WR [20728]	56.22	0.92		17.53	0.01			6.42	6.38	4.28	0.128		1.33	4.38	0.47
[20728]	CONVERGENT MARGIN	CASCADES / HIGH CASCADES / BRITISH COLUMBIA / MOUNT GARIBALDI VOLCANIC FIELD	CINDER CONE	49.973	49.973	-123.006	-123.006	SAE			s_CC07-3 [20728]	ANDESITE, BASALTIC, CALC-ALKALINE [20728]									VOL					WR [20728]	55.28	0.8		18.55	0.02			6.96	7.17	5.98	0.134		0.88	3.97	0.3
[4326]	CONVERGENT MARGIN	CASCADES / HIGH CASCADES / CALIFORNIA / LASSEN VOLCANIC CENTER	HAT CREEK VALLEY	40.5	40.5	-121.085	-121.085	SAE			s_6 [4326]	THOLEIITE [4326]								GLASSY [4326]	VOL					GL [4326]	47.3	1.11		19.8				8.7	11.9	6.1			0.38	2.7	0.2								0.015
[4326]	CONVERGENT MARGIN	CASCADES / HIGH CASCADES / CALIFORNIA / LASSEN VOLCANIC CENTER	HAT CREEK VALLEY	40.5	40.5	-121.085	-121.085	SAE			s_7 [4326]	THOLEIITE [4326]								GLASSY [4326]	VOL					GL [4326]	51.2	1.66		14.8				11.2	10.4	6.6			0.63	2.7	0.26								0.015
[4326]	CONVERGENT MARGIN	CASCADES / HIGH CASCADES / CALIFORNIA / LASSEN VOLCANIC CENTER	HAT CREEK VALLEY	40.5	40.5	-121.085	-121.085	SAE			s_8 [4326]	THOLEIITE [4326]									VOL					GL [4326]	71.7	1.25		13.6				1.6	1.25	0.2			4.7	3.6	0.4								0.13
[4326]	CONVERGENT MARGIN	CASCADES / HIGH CASCADES / CALIFORNIA / MEDICINE LAKE VOLCANO	GIANT CRATER LAVA FIELD	41.58	41.58	-121.58	-121.58	SAE			s_9 [4326]	BASALT [4326]									VOL					GL [4326]	48.5	0.91		14.6				10.7	10.6	11.5			0.12	2.3									0.025
[4326]	CONVERGENT MARGIN	CASCADES / HIGH CASCADES / CALIFORNIA / MEDICINE LAKE VOLCANO	GIANT CRATER LAVA FIELD	41.58	41.58	-121.58	-121.58	SAE			s_10 [4326]	BASALT [4326]									VOL					GL [4326]	49	1.73		18.1				8.5	11.1	7.6			0.27	3									0.025
[4326]	CONVERGENT MARGIN	CASCADES / HIGH CASCADES / CALIFORNIA / MEDICINE LAKE VOLCANO	BLACK CRATER	41.58	41.58	-121.58	-121.58	SAE			s_11 [4326]	BASALT [4326]									VOL					GL [4326]	48.4	0.96		18				8	12.4	7.2			0.16	2.6	0.11								0.02
[4326]	CONVERGENT MARGIN	CASCADES / HIGH CASCADES / CALIFORNIA / MEDICINE LAKE VOLCANO	EAST SAND BUTTE, NE OF MEDICINE LAKE HIGHLANDS, TIMBER MOUNTAIN QUADRANGLE	41.58	41.58	-121.58	-121.58	SAE			s_12 [4326]	BASALT [4326]								GLASSY [4326]	VOL					GL [4326]	49.9	1.02		14.4				13	10.3	5.5			0.37	3.8									0.039
[4326]	CONVERGENT MARGIN	CASCADES / HIGH CASCADES / CALIFORNIA / MEDICINE LAKE VOLCANO	EAST SAND BUTTE, NE OF MEDICINE LAKE HIGHLANDS, TIMBER MOUNTAIN QUADRANGLE	41.58	41.58	-121.58	-121.58	SAE			s_13 [4326]	BASALT [4326]								GLASSY [4326]	VOL					GL [4326]	56.1	1.35		15.2				8.4	8.4	5.4			1.15	3.4									0.06
[4326]	CONVERGENT MARGIN	CASCADES / HIGH CASCADES / CALIFORNIA / MEDICINE LAKE VOLCANO / MODOC FLOWS	HIPPO BUTTE, NORTH OF MEDICINE LAKE HIGHLANDS IN MODOC LAVA BEDS	41.58	41.58	-121.58	-121.58	SAE			s_14 [4326]	BASALT [4326]								GLASSY [4326]	VOL					GL [4326]	50.4	1.47		18				8.9	9.3	4.1			1.23	3.3									0.055
[4326]	CONVERGENT MARGIN	CASCADES / HIGH CASCADES / CALIFORNIA / MEDICINE LAKE VOLCANO / MODOC FLOWS	HIPPO BUTTE, NORTH OF MEDICINE LAKE HIGHLANDS IN MODOC LAVA BEDS	41.58	41.58	-121.58	-121.58	SAE			s_15 [4326]	BASALT [4326]								GLASSY [4326]	VOL					GL [4326]	57.7	1.84		14.4				9.3	5.8	3.7			2.24	3.6									0.012
[4326]	CONVERGENT MARGIN	CASCADES / HIGH CASCADES / CALIFORNIA / MEDICINE LAKE VOLCANO / MODOC FLOWS	CALDWELL BUTTE QUARRY, MODOC LAVA BEDS	41.58	41.58	-121.58	-121.58	SAE			s_16 [4326]	BASALT [4326]								DENSE GLASSY TO DEVITRIFIED [4326]	VOL					GL [4326]	49.8	1.06		17.6				7.3	9.4	3.2			0.53	2.9									0.06
[4326]	CONVERGENT MARGIN	CASCADES / HIGH CASCADES / CALIFORNIA / MEDICINE LAKE VOLCANO / MODOC FLOWS	CALDWELL BUTTE QUARRY, MODOC LAVA BEDS	41.58	41.58	-121.58	-121.58	SAE			s_17 [4326]	BASALT [4326]								DENSE GLASSY TO DEVITRIFIED [4326]	VOL					GL [4326]	48.6	1.31		15.2				10.4	10.3	7.4			0.3	2.7									0.02
[4326]	CONVERGENT MARGIN	CASCADES / HIGH CASCADES / CALIFORNIA / MOUNT SHASTA	RIDGE 4 KM SOUTH OF MOUNT SHASTA	41.4	41.4	-122.18	-122.18	SAE			s_18 [4326]	BASALT [4326]								GLASSY [4326]	VOL					GL [4326]	51.2	0.69		18.2				5.2	10.9	5.4			0.4	3.2	0.15								0.06
[4326]	CONVERGENT MARGIN	CASCADES / HIGH CASCADES / CALIFORNIA / MOUNT SHASTA	RIDGE 4 KM SOUTH OF MOUNT SHASTA	41.4	41.4	-122.18	-122.18	SAE			s_19 [4326]	ANDESITE [4326]								GLASSY [4326]	VOL					GL [4326]	56.8	1.24		14.8				7.5	7.3	4.5			1	3.4	0.25								0.05
[4326]	CONVERGENT MARGIN	CASCADES / HIGH CASCADES / CALIFORNIA / MOUNT SHASTA	CINDER CONE 20 KM NNW OF SUMMIT	41.4	41.4	-122.18	-122.18	SAE			s_20 [4326]	BASALT [4326]								GLASSY [4326]	VOL					GL [4326]	49.1	0.56		17.4				6.1	12.2	6.8			0.25	2.3									0.067
[4326]	CONVERGENT MARGIN	CASCADES / HIGH CASCADES / CALIFORNIA / MOUNT SHASTA	GOOSENEST MOUNTAIN, 36 KM NORTH OF SUMMIT	41.4	41.4	-122.18	-122.18	SAE			s_21 [4326]	ANDESITE [4326]									VOL					GL [4326]	55.3	1.13		20.1				6.1	7.7	3.5			1.12	3.8									0.09
[4326]	CONVERGENT MARGIN	CASCADES / HIGH CASCADES / CALIFORNIA / MOUNT SHASTA	CINDER CONE 20 KM NNW OF SUMMIT	41.4	41.4	-122.18	-122.18	SAE			s_22 [4326]	ANDESITE [4326]								DENSE GLASSY TO DEVITRIFIED [4326]	VOL					GL [4326]	54.5	0.85		15.1				4.5	12.1	6.7			0.27	1.9									0.2
[4326]	CONVERGENT MARGIN	CASCADES / HIGH CASCADES / CALIFORNIA / MOUNT SHASTA	CINDER CONE 20 KM NNW OF SUMMIT	41.4	41.4	-122.18	-122.18	SAE			s_23 [4326]	ANDESITE [4326]								VESICULAR AND GLASSY [4326]	VOL					GL [4326]	53.8	0.59		13.2				4.4	12.2	5			0.26	2.1									0.22
[4326]	CONVERGENT MARGIN	CASCADES / HIGH CASCADES / CALIFORNIA / MOUNT SHASTA	CINDER CONE 20 KM NNW OF SUMMIT	41.4	41.4	-122.18	-122.18	SAE			s_24 [4326]	ANDESITE [4326]								VESICULAR AND GLASSY [4326]	VOL					GL [4326]	58	0.63		15.9				5.4	8.1	4.8			0.89	3.4									0.12
[4326]	CONVERGENT MARGIN	CASCADES / HIGH CASCADES / CALIFORNIA / MOUNT SHASTA	CINDER CONE 20 KM NNW OF SUMMIT	41.4	41.4	-122.18	-122.18	SAE			s_25 [4326]	ANDESITE [4326]								VESICULAR AND GLASSY [4326]	VOL					GL [4326]	62.5	0.94		14.8				4.4	6.2	3.7			1.36	3.8									0.14
[4326]	CONVERGENT MARGIN	CASCADES / HIGH CASCADES / CALIFORNIA / MOUNT SHASTA	NEAR THUMB ROCK	41.4	41.4	-122.18	-122.18	SAE			s_26 [4326]	DACITE [4326]								GLASSY [4326]	VOL					GL [4326]	64.6	0.6		16.4				2.8	3.9	1			2.05	4.8									0.21
[4326]	CONVERGENT MARGIN	CASCADES / HIGH CASCADES / CALIFORNIA / MOUNT SHASTA	NEAR THUMB ROCK	41.4	41.4	-122.18	-122.18	SAE			s_27 [4326]	DACITE [4326]								GLASSY [4326]	VOL					GL [4326]	69.4	0.62		13.6				2.8	2.8	0.7			2.13	4.4									0.16
[4326]	CONVERGENT MARGIN	CASCADES / HIGH CASCADES / CALIFORNIA / MOUNT SHASTA	NEAR BOTTOM OF MUD CREEK CANYON	41.4	41.4	-122.18	-122.18	SAE			s_28 [4326]	DACITE, HORNBLENDE [4326]									VOL					GL [4326]	72.6	0.11		11.8				0.9	1.5	0			1.8	4.4									0.16
[4326]	CONVERGENT MARGIN	CASCADES / HIGH CASCADES / CALIFORNIA / MOUNT SHASTA	NEAR BOTTOM OF MUD CREEK CANYON	41.4	41.4	-122.18	-122.18	SAE			s_29 [4326]	DACITE, HORNBLENDE [4326]									VOL					GL [4326]	75.2	0.42		10.8				1.5	0.8	0			3.59	3.6									0.12
[20854]	CONVERGENT MARGIN	CASCADES / CASCADIA FOREARC / WASHINGTON	SILETZ TERRANE	48.0624	48.0624	-123.778	-123.778	SAE			s_225CM [20854]	BASALT [20854]				EOCENE [20854]					VOL					WR [20854]	51.2283	1.08684		14.147				12.7057	10.0772	7.2345	0.192902		0.249884	2.81176	0.0974651
[20854]	CONVERGENT MARGIN	CASCADES / CASCADIA FOREARC / WASHINGTON	SILETZ TERRANE	48.0624	48.0624	-123.778	-123.778	SAE			s_225CM [20854]	BASALT [20854]				EOCENE [20854]					VOL					WR [20854]
[20854]	CONVERGENT MARGIN	CASCADES / CASCADIA FOREARC / WASHINGTON	SILETZ TERRANE	48.0636	48.0636	-123.777	-123.777	SAE			s_230CM [20854]	BASALT [20854]				EOCENE [20854]					VOL					WR [20854]	51.1794	2.2219		11.4147				18.904	7.5932	4.44153	0.274379		0.281986	2.64936	0.236758
[20854]	CONVERGENT MARGIN	CASCADES / CASCADIA FOREARC / WASHINGTON	SILETZ TERRANE	48.0636	48.0636	-123.777	-123.777	SAE			s_230CM [20854]	BASALT [20854]				EOCENE [20854]					VOL					WR [20854]
[20854]	CONVERGENT MARGIN	CASCADES / CASCADIA FOREARC / WASHINGTON	SILETZ TERRANE	47.454	47.454	-123.393	-123.393	SAE			s_423CM [20854]	BASALT [20854]				EOCENE [20854]					VOL					WR [20854]	49.3848	1.59985		15.0837				11.9643	11.7844	7.89934	0.175324		0.424016	2.19714	0.156826
[20854]	CONVERGENT MARGIN	CASCADES / CASCADIA FOREARC / WASHINGTON	SILETZ TERRANE	47.454	47.454	-123.393	-123.393	SAE			s_423CM [20854]	BASALT [20854]				EOCENE [20854]					VOL					WR [20854]
[20854]	CONVERGENT MARGIN	CASCADES / CASCADIA FOREARC / WASHINGTON	SILETZ TERRANE	47.3834	47.3834	-123.272	-123.272	SAE			s_424CM [20854]	BASALT [20854]				EOCENE [20854]					VOL					WR [20854]	49.0783	2.80514		13.5984				14.2384	10.461	5.87471	0.20697		0.182587	2.18707	0.310621
[20854]	CONVERGENT MARGIN	CASCADES / CASCADIA FOREARC / WASHINGTON	SILETZ TERRANE	47.5658	47.5658	-122.808	-122.808	SAE			s_B019 [20854]	BASALT [20854]				EOCENE [20854]					VOL					WR [20854]	49.0485	1.36683		14.2968				10.8967	14.1973	7.53241	0.100119		0.103429	2.10414	0.158704
[20854]	CONVERGENT MARGIN	CASCADES / CASCADIA FOREARC / WASHINGTON	SILETZ TERRANE	47.0041	47.0041	-123.253	-123.253	SAE			s_450CS [20854]	BASALT [20854]				EOCENE [20854]					VOL					WR [20854]	48.1408	2.38253		14.3945				13.3337	11.8561	6.1918	0.247318		0.280679	2.41858	0.25794
[20854]	CONVERGENT MARGIN	CASCADES / CASCADIA FOREARC / WASHINGTON	SILETZ TERRANE	47.0041	47.0041	-123.253	-123.253	SAE			s_450CS [20854]	BASALT [20854]				EOCENE [20854]					VOL					WR [20854]
[20854]	CONVERGENT MARGIN	CASCADES / CASCADIA FOREARC / WASHINGTON	SILETZ TERRANE	46.4732	46.4732	-123.379	-123.379	SAE			s_374 CS [20854]	BASALT [20854]				EOCENE [20854]					VOL					WR [20854]	47.3085	2.83778		14.6451				14.9179	11.4867	4.61423	0.251344		0.31373	2.48874	0.270876
[20854]	CONVERGENT MARGIN	CASCADES / CASCADIA FOREARC / WASHINGTON	SILETZ TERRANE	46.5487	46.5487	-123.663	-123.663	SAE			s_362 CS [20854]	BASALT [20854]				EOCENE [20854]					VOL					WR [20854]	48.5998	2.92645		14.7408				13.6349	10.0733	5.00764	0.192256		0.78477	2.69232	0.364476
[20854]	CONVERGENT MARGIN	CASCADES / CASCADIA FOREARC / WASHINGTON	SILETZ TERRANE	46.5487	46.5487	-123.663	-123.663	SAE			s_362 CS [20854]	BASALT [20854]				EOCENE [20854]					VOL					WR [20854]
[20854]	CONVERGENT MARGIN	CASCADES / CASCADIA FOREARC / BRITISH COLUMBIA	SILETZ TERRANE, VANCOUVER ISLAND	48.3573	48.3573	-123.639	-123.639	SAE			s_205MET [20854]	BASALT [20854]				EOCENE [20854]					VOL					WR [20854]	47.4297	0.95182		17.1095				11.5385	12.7403	8.03194	0.209396		0.0409807	1.45162	0.0894235
[20854]	CONVERGENT MARGIN	CASCADES / CASCADIA FOREARC / BRITISH COLUMBIA	SILETZ TERRANE, VANCOUVER ISLAND	48.3332	48.3332	-123.637	-123.637	SAE			s_207MET [20854]	BASALT [20854]				EOCENE [20854]					VOL					WR [20854]	54.7335	0.344939		17.9071				4.54542	13.0697	5.54582	0.0979879		0.0922351	2.52119	0.0404128
[20854]	CONVERGENT MARGIN	CASCADES / CASCADIA FOREARC / BRITISH COLUMBIA	SILETZ TERRANE, VANCOUVER ISLAND	48.3332	48.3332	-123.637	-123.637	SAE			s_207MET [20854]	BASALT [20854]				EOCENE [20854]					VOL					WR [20854]
[20854]	CONVERGENT MARGIN	CASCADES / CASCADIA FOREARC / BRITISH COLUMBIA	SILETZ TERRANE, VANCOUVER ISLAND	48.3898	48.3898	-123.651	-123.651	SAE			s_202MET [20854]	BASALT [20854]				EOCENE [20854]					VOL					WR [20854]	48.2548	1.3012		14.2088				13.1344	11.6407	6.663	0.194694		0.0503446	3.04994	0.105861
[20854]	CONVERGENT MARGIN	CASCADES / CASCADIA FOREARC / BRITISH COLUMBIA	SILETZ TERRANE, VANCOUVER ISLAND	48.3898	48.3898	-123.651	-123.651	SAE			s_202MET [20854]	BASALT [20854]				EOCENE [20854]					VOL					WR [20854]
[20854]	CONVERGENT MARGIN	CASCADES / CASCADIA FOREARC / OREGON	SILETZ TERRANE	43.4486	43.4486	-124.104	-124.104	SAE			s_073RB [20854]	BASALT [20854]				EOCENE [20854]					VOL					WR [20854]	46.0396	1.9264		17.3081				13.1801	9.90804	7.4235	0.223286		0.994598	2.90656	0.340196
[20854]	CONVERGENT MARGIN	CASCADES / CASCADIA FOREARC / OREGON	SILETZ TERRANE	43.4486	43.4486	-124.104	-124.104	SAE			s_073RB [20854]	BASALT [20854]				EOCENE [20854]					VOL					WR [20854]
[20854]	CONVERGENT MARGIN	CASCADES / CASCADIA FOREARC / OREGON	SILETZ TERRANE	43.2338	43.2338	-123.283	-123.283	SAE			s_042 RB [20854]	BASALT [20854]				EOCENE [20854]					VOL					WR [20854]	48.4937	1.81514		14.0237				13.4898	11.9999	7.23593	0.210302		0.173327	2.49655	0.169466
[20854]	CONVERGENT MARGIN	CASCADES / CASCADIA FOREARC / OREGON	SILETZ TERRANE	43.5441	43.5441	-123.183	-123.183	SAE			s_095 RB [20854]	BASALT [20854]				EOCENE [20854]					VOL					WR [20854]	51.4978	1.07642		18.1533				9.35892	9.74549	6.54599	0.134388		0.712355	2.30958	0.221523
[20854]	CONVERGENT MARGIN	CASCADES / CASCADIA FOREARC / OREGON	SILETZ TERRANE	43.1165	43.1165	-124.17	-124.17	SAE			s_068RB [20854]	BASALT [20854]				EOCENE [20854]					VOL					WR [20854]	50.1873	1.59301		14.2551				12.3188	11.7077	7.68448	0.210458		0.372266	1.9946	0.166132
[20854]	CONVERGENT MARGIN	CASCADES / CASCADIA FOREARC / OREGON	SILETZ TERRANE	43.1165	43.1165	-124.17	-124.17	SAE			s_068RB [20854]	BASALT [20854]				EOCENE [20854]					VOL					WR [20854]
[20854]	CONVERGENT MARGIN	CASCADES / CASCADIA FOREARC / OREGON	SILETZ TERRANE	44.8759	44.8759	-123.715	-123.715	SAE			s_116SRV [20854]	BASALT [20854]				EOCENE [20854]					VOL					WR [20854]	47.5898	2.22979		15.2709				13.1009	11.6231	7.14246	0.305425		0.261545	2.17472	0.191111
[20854]	CONVERGENT MARGIN	CASCADES / CASCADIA FOREARC / OREGON	SILETZ TERRANE	44.8581	44.8581	-123.905	-123.905	SAE			s_144SRV [20854]	BASALT [20854]				EOCENE [20854]					VOL					WR [20854]	46.5441	1.86125		14.9488				13.4085	12.0349	5.4878	0.236802		0.177546	2.36559	0.245627
[20854]	CONVERGENT MARGIN	CASCADES / CASCADIA FOREARC / OREGON	SILETZ TERRANE	44.9309	44.9309	-123.367	-123.367	SAE			s_150SRV [20854]	BASALT [20854]				EOCENE [20854]					VOL					WR [20854]	47.8504	3.31584		12.7905				15.5213	11.2331	5.8266	0.215932		0.198955	2.60626	0.338159
[20854]	CONVERGENT MARGIN	CASCADES / CASCADIA FOREARC / OREGON	SILETZ TERRANE	44.9309	44.9309	-123.367	-123.367	SAE			s_150SRV [20854]	BASALT [20854]				EOCENE [20854]					VOL					WR [20854]
[20854]	CONVERGENT MARGIN	CASCADES / CASCADIA FOREARC / OREGON	SILETZ TERRANE	44.3402	44.3402	45.6212	45.6212	SAE			s_CR011 [20854]	BASALT [20854]				EOCENE [20854]					VOL					WR [20854]	50.6616	3.38421		14.2138				13.0723	12.4743	3.32295	0.127377		0.260698	2.57191	0.486906
[20854]	CONVERGENT MARGIN	CASCADES / CASCADIA FOREARC / OREGON	SILETZ TERRANE	45	45	-123.402	-123.402	SAE			s_TK009 [20854]	BASALT [20854]				EOCENE [20854]					VOL					WR [20854]	47.4349	4.0593		14.5878				14.8034	8.6764	4.14797	0.199057		1.12824	3.74496	0.452932
[20854]	CONVERGENT MARGIN	CASCADES / CASCADIA FOREARC / WASHINGTON	SILETZ TERRANE	46.4732	46.4732	-123.379	-123.379	SAE			s_392 CS [20854]	BASALT [20854]				EOCENE [20854]					VOL					WR [20854]
[4916]	CONVERGENT MARGIN	CASCADES / HIGH CASCADES / CALIFORNIA / MEDICINE LAKE VOLCANO	TIMBER MOUNTAIN, LITTLE GLASS MOUNTAIN	41.58	41.58	-121.58	-121.58	SAE			s_1012M-D [4916]	GABBRO, HORNBLENDE [4916]			UPPER [4916]	HOLOCENE [4916]					PLU					WR [4916]	55	0.86		18		0.77	6.2		8.68	5.45	0.12		1.03	3.24	0.17
[4916]	CONVERGENT MARGIN	CASCADES / HIGH CASCADES / CALIFORNIA / MEDICINE LAKE VOLCANO	TIMBER MOUNTAIN, LITTLE GLASS MOUNTAIN	41.58	41.58	-121.58	-121.58	SAE			s_1025M-C [4916]	GABBRO, HORNBLENDE [4916]			UPPER [4916]	HOLOCENE [4916]					PLU					WR [4916]	53.7	0.86		17.9		0.81	6.56		9.69	5.71	0.13		0.73	3.21	0.17
[4916]	CONVERGENT MARGIN	CASCADES / HIGH CASCADES / CALIFORNIA / MEDICINE LAKE VOLCANO	TIMBER MOUNTAIN, LITTLE GLASS MOUNTAIN	41.58	41.58	-121.58	-121.58	SAE			s_1025M-D [4916]	GABBRO, HORNBLENDE [4916]			UPPER [4916]	HOLOCENE [4916]					PLU					WR [4916]	53.4	0.8		19.4		0.75	6.05		9.69	5.6	0.12		0.8	3.05	0.17
[4916]	CONVERGENT MARGIN	CASCADES / HIGH CASCADES / CALIFORNIA / MEDICINE LAKE VOLCANO	TIMBER MOUNTAIN, LITTLE GLASS MOUNTAIN	41.58	41.58	-121.58	-121.58	SAE			s_1043M [4916]	GABBRO, HORNBLENDE [4916]			UPPER [4916]	HOLOCENE [4916]					PLU					WR [4916]	53.3	0.81		18.4		0.81	6.52		9.49	6.14	0.13		0.79	3.03	0.16
[4916]	CONVERGENT MARGIN	CASCADES / HIGH CASCADES / CALIFORNIA / MEDICINE LAKE VOLCANO	TIMBER MOUNTAIN, LITTLE GLASS MOUNTAIN	41.58	41.58	-121.58	-121.58	SAE			s_1555M [4916]	GABBRO, HORNBLENDE [4916]			UPPER [4916]	HOLOCENE [4916]					PLU					WR [4916]	53.2	0.86		18.6		0.74	6.7		9.21	6.08	0.13		0.75	3.24	0.18
[4916]	CONVERGENT MARGIN	CASCADES / HIGH CASCADES / CALIFORNIA / MEDICINE LAKE VOLCANO	TIMBER MOUNTAIN, LITTLE GLASS MOUNTAIN	41.58	41.58	-121.58	-121.58	SAE			s_366M-B [4916]	ANDESITE [4916]			UPPER [4916]	HOLOCENE [4916]					VOL					WR [4916]	54.8	0.79		18.1		0.69	6.2		8.61	5.65	0.12		1.19	3.08	0.14
[4916]	CONVERGENT MARGIN	CASCADES / HIGH CASCADES / CALIFORNIA / MEDICINE LAKE VOLCANO	TIMBER MOUNTAIN, LITTLE GLASS MOUNTAIN	41.58	41.58	-121.58	-121.58	SAE			s_1025M-H [4916]	ANDESITE [4916]			UPPER [4916]	HOLOCENE [4916]					VOL					WR [4916]	54.6	0.83		18.2		0.71	6.36		9.18	5.52	0.13		0.93	2.98	0.17
[4916]	CONVERGENT MARGIN	CASCADES / HIGH CASCADES / CALIFORNIA / MEDICINE LAKE VOLCANO	TIMBER MOUNTAIN, LITTLE GLASS MOUNTAIN	41.58	41.58	-121.58	-121.58	SAE			s_366M-B [4916]	ANDESITE [4916]			UPPER [4916]	HOLOCENE [4916]					VOL					WR [4916]	54.8	0.79		18.1		0.69	6.2		8.61	5.65	0.12		1.19	3.08	0.14
[4916]	CONVERGENT MARGIN	CASCADES / HIGH CASCADES / CALIFORNIA / MEDICINE LAKE VOLCANO	TIMBER MOUNTAIN, LITTLE GLASS MOUNTAIN	41.58	41.58	-121.58	-121.58	SAE			s_1042M-A [4916]	ANDESITE [4916]			UPPER [4916]	HOLOCENE [4916]					VOL					WR [4916]	58.7	1.1		17		0.72	6.48		6.61	3.06	0.12		1.73	3.75	0.24
[4916]	CONVERGENT MARGIN	CASCADES / HIGH CASCADES / CALIFORNIA / MEDICINE LAKE VOLCANO	TIMBER MOUNTAIN, LITTLE GLASS MOUNTAIN	41.58	41.58	-121.58	-121.58	SAE			s_1012M-B [4916]	ANDESITE [4916]			UPPER [4916]	HOLOCENE [4916]					VOL					WR [4916]	58	0.75		17.3		0.62	5.54		7.42	4.73	0.11		1.58	3.4	0.14
[4916]	CONVERGENT MARGIN	CASCADES / HIGH CASCADES / CALIFORNIA / MEDICINE LAKE VOLCANO	TIMBER MOUNTAIN, LITTLE GLASS MOUNTAIN	41.58	41.58	-121.58	-121.58	SAE			s_1049M-B [4916]	ANDESITE [4916]			UPPER [4916]	HOLOCENE [4916]					VOL					WR [4916]	56.4	0.77		17.6		0.65	5.81		7.92	5.17	0.11		1.33	3.31	0.14
[4394]	CONVERGENT MARGIN	CASCADES / HIGH CASCADES / WASHINGTON / MOUNT ST. HELENS		46.2	46.2	-122.18	-122.18	SAE			s_115418-60 [4394]	NOT GIVEN [4394]					17	10	1980		VOL					WR [4394]	62.86	0.67		17.8		1.59	3.12	4.55	5.28	2.27	0.08		1.25	4.44	0.14
[2489][4190]	CONVERGENT MARGIN	CASCADES / HIGH CASCADES / WASHINGTON / MOUNT ST. HELENS		46.2	46.2	-122.18	-122.18	SAE			s_DS72B [2489]	BASALT [2489]									VOL			F		WR [2489]
[3755]	CONVERGENT MARGIN	CASCADES / HIGH CASCADES / WASHINGTON / MOUNT ST. HELENS		46.2	46.2	-122.18	-122.18	SAE			s_H-SH17 [3755]	BASALT [3755]									VOL					WR [3755]	49.96	1.95		16.98				9.37	9.01	7	0.15		1.28	3.89	0.4
[4712]	CONVERGENT MARGIN	CASCADES / HIGH CASCADES / CALIFORNIA		41.1	41.1	-120.8	-120.8	SAE			s_H9-91 [4712]	THOLEIITE [4712]									VOL					WR [4712]
[4712]	CONVERGENT MARGIN	CASCADES / HIGH CASCADES / OREGON		43	43	-121.63	-121.63	SAE			s_U237 [4712]	THOLEIITE [4712]									VOL					WR [4712]
[4712]	CONVERGENT MARGIN	CASCADES / HIGH CASCADES / CALIFORNIA		41.5	41.5	-120.8	-120.8	SAE			s_H9-84B [4712]	THOLEIITE [4712]									VOL					WR [4712]
[4712]	CONVERGENT MARGIN	CASCADES / HIGH CASCADES / CALIFORNIA	ALTURAS, CALIFORNIA	41.5	41.5	-120.57	-120.57	SAE			s_WB74-1 [4712]	THOLEIITE [4712]									VOL					WR [4712]
[4712]	CONVERGENT MARGIN	CASCADES / HIGH CASCADES / CALIFORNIA	ALTURAS, CALIFORNIA	41.5	41.5	-120.57	-120.57	SAE			s_H9-138B [4712]	THOLEIITE [4712]									VOL					WR [4712]
[4550]	CONVERGENT MARGIN	CASCADES / HIGH CASCADES / CALIFORNIA / MEDICINE LAKE VOLCANO / CALLAHAN FLOW		41.883	41.883	-121.883	-121.883	SAE		2412	s_CALLAHAN [4550]	ANDESITE, BASALTIC [4550]									VOL					WR [4550]	53.5	0.97		17.6				7.87	9.13	4.71			0.95	3.4
[4550]	CONVERGENT MARGIN	CASCADES / HIGH CASCADES / CALIFORNIA / MEDICINE LAKE VOLCANO	BURNT	41.883	41.883	-121.883	-121.883	SAE		2412	s_BURNT [4550]	ANDESITE, BASALTIC [4550]									VOL					WR [4550]	55.5	0.73		16.9				6.84	9.06	5.16			1.43	3.2
[4550]	CONVERGENT MARGIN	CASCADES / HIGH CASCADES / CALIFORNIA / MEDICINE LAKE VOLCANO	DEVILS HOMESTEAD	41.58	41.58	-121.58	-121.58	SAE	2300	2300	s_DEVILSHOMESTEAD [4550]	BASALT [4550]									VOL					WR [4550]	51.2	0.99		17.5				9	10.1	5.56			0.72	2.97
[4550]	CONVERGENT MARGIN	CASCADES / HIGH CASCADES / CALIFORNIA / MEDICINE LAKE VOLCANO	BLACK CRATER, ROSS CHIMNEYS	41.58	41.58	-121.58	-121.58	SAE			s_BLACKCRATER [4550]	BASALT [4550]									VOL					WR [4550]	49.5	0.82		19				8.64	10.5	7			0.23	2.7
[4550]	CONVERGENT MARGIN	CASCADES / HIGH CASCADES / CALIFORNIA / MEDICINE LAKE VOLCANO / SCHONCHIN FLOW		41.883	41.883	-121.883	-121.883	SAE		2412	s_SCHONCHIN [4550]	ANDESITE, BASALTIC [4550]									VOL					WR [4550]	56	1		16.9				7.33	8.04	3.79			1.74	3.69
[4550]	CONVERGENT MARGIN	CASCADES / HIGH CASCADES / CALIFORNIA / MEDICINE LAKE VOLCANO / PAINT POT CRATER FLOW		41.883	41.883	-121.883	-121.883	SAE		2412	s_PAINTPOT [4550]	BASALT [4550]									VOL					WR [4550]	51.7	0.86		18.1				7.89	9.76	6.4			0.49	3.22
[4550]	CONVERGENT MARGIN	CASCADES / HIGH CASCADES / OREGON / THREE SISTERS		44.17	44.17	-121.5	-121.5	SAE			s_THREESISTERS [4550]	ANDESITE, BASALTIC [4550]									VOL					WR [4550]	53.6	0.8		17.5				6.94	9.05	5.94			0.97	3.05
[4550]	CONVERGENT MARGIN	CASCADES / HIGH CASCADES / CALIFORNIA / MEDICINE LAKE VOLCANO	BIG GLASS MOUNTAINS	41.58	41.58	-121.58	-121.58	SAE			s_BGGLASS MOUNTAIN [4550]	RHYOLITE [4550]									VOL					WR [4550]	73.3	0.33		14.2				1.86	1	0.28			4.5	4.17
[4550]	CONVERGENT MARGIN	CASCADES / HIGH CASCADES / CALIFORNIA / MEDICINE LAKE VOLCANO	LITTLE GLASS MOUNTAIN	41.58	41.58	-121.58	-121.58	SAE			s_LITTLEGLASS MOUNTAIN [4550]	RHYOLITE [4550]									VOL					WR [4550]	73.4	0.32		14.3				1.75	1.09	0.2			4.12	4.23
[4550]	CONVERGENT MARGIN	CASCADES / HIGH CASCADES / CALIFORNIA / MEDICINE LAKE VOLCANO		41.58	41.58	-121.58	-121.58	SAE			s_MEDICINELAKE [4550]	DACITE [4550]									VOL					WR [4550]	68	0.54		15.4				3.26	3.48	1.11			3.24	4.01
[4550]	CONVERGENT MARGIN	CASCADES / HIGH CASCADES / CALIFORNIA / MEDICINE LAKE VOLCANO	MOUNT HOFFMAN	41.58	41.58	-121.58	-121.58	SAE			s_HOFFMAN [4550]	RHYOLITE [4550]									VOL					WR [4550]	72.1	0.37		14.4				2.2	1.87	0.46			3.83	4.23
[3796]	CONVERGENT MARGIN	CASCADES / HIGH CASCADES / WASHINGTON / MOUNT ST. HELENS	APE CANYON	46.2	46.2	-122.18	-122.18	SAE			s_SH-8 [3796]	ANDESITE [3796]									VOL					WR [3796]	61.13	0.67		21.79				4.58	4.69	1.67	0.07		0.9	4.2	0.22
[3796]	CONVERGENT MARGIN	CASCADES / HIGH CASCADES / WASHINGTON / MOUNT ST. HELENS	CAVE BASALT NORTH SIDE OF NATIOCOUGAR	46.2	46.2	-122.18	-122.18	SAE			s_SH-12 [3796]	DACITE [3796]									VOL					WR [3796]	61.66	0.71		18.86				5.4	5.28	2.25	0.08		1.04	4.48	0.15
[3796]	CONVERGENT MARGIN	CASCADES / HIGH CASCADES / WASHINGTON / MOUNT ST. HELENS	CAVE BASALT NORTH SIDE OF NATIOCOUGAR	46.2	46.2	-122.18	-122.18	SAE			s_SH-13 [3796]	DACITE [3796]									VOL					WR [3796]	66.53	0.47		17.63				3.51	3.64	1.2	0.06		1.48	4.68	0.09
[3796]	CONVERGENT MARGIN	CASCADES / HIGH CASCADES / WASHINGTON / MOUNT ST. HELENS	SWIFT CREEK	46.2	46.2	-122.18	-122.18	SAE			s_SH-28 [3796]	ANDESITE [3796]									VOL					WR [3796]	61.59	0.64		20.11				4.67	4.99	1.92	0.07		1.11	4.67	0.15
[3796]	CONVERGENT MARGIN	CASCADES / HIGH CASCADES / WASHINGTON / MOUNT ST. HELENS	SWIFT CREEK	46.2	46.2	-122.18	-122.18	SAE			s_SH-29 [3796]	ANDESITE [3796]									VOL					WR [3796]	58.1	0.8		22.73				5.4	5.22	2.51	0.07		0.75	4.14	0.19
[3796]	CONVERGENT MARGIN	CASCADES / HIGH CASCADES / WASHINGTON / MOUNT ST. HELENS / SMITH CREEK UNIT		46.2	46.2	-122.18	-122.18	SAE			s_SH-19 [3796]	DACITE [3796]									VOL					WR [3796]	64.47	0.56		17.69				4.46	4.66	1.59	0.07		1.21	4.55	0.14
[3796]	CONVERGENT MARGIN	CASCADES / HIGH CASCADES / WASHINGTON / MOUNT ST. HELENS / PINE CREEK UNIT		46.2	46.2	-122.18	-122.18	SAE			s_SH-21 [3796]	DACITE [3796]									VOL					WR [3796]	63.32	0.62		18.08				4.85	5.07	1.93	0.08		1.21	4.61	0.16
[3796]	CONVERGENT MARGIN	CASCADES / HIGH CASCADES / WASHINGTON / MOUNT ST. HELENS / PINE CREEK UNIT		46.2	46.2	-122.18	-122.18	SAE			s_SH-22 [3796]	DACITE [3796]									VOL					WR [3796]	64.18	0.6		17.77				4.66	4.79	1.84	0.07		1.18	4.64	0.2
[3796]	CONVERGENT MARGIN	CASCADES / HIGH CASCADES / WASHINGTON / MOUNT ST. HELENS	SUGAR BLAST	46.2	46.2	-122.18	-122.18	SAE			s_SBL-1 [3796]	DACITE [3796]									VOL					WR [3796]	69.57	0.37		15.93				3.11	2.99	0.85	0.07		1.97	5.05	0.07
[3796]	CONVERGENT MARGIN	CASCADES / HIGH CASCADES / WASHINGTON / MOUNT ST. HELENS	SUGAR DOME	46.2	46.2	-122.18	-122.18	SAE			s_DS-63 [3796]	DACITE [3796]									VOL					WR [3796]	69.2	0.37		15.89				3.62	3.05	0.83	0.06		1.86	4.97	0.11
[3796]	CONVERGENT MARGIN	CASCADES / HIGH CASCADES / WASHINGTON / MOUNT ST. HELENS / KALAMA FLOWS		46.2	46.2	-122.18	-122.18	SAE			s_SH-18 [3796]	DACITE [3796]									VOL					WR [3796]	65.32	0.52		17.29				4.25	4.16	1.38	0.07		1.67	5.1	0.17
[3796]	CONVERGENT MARGIN	CASCADES / HIGH CASCADES / WASHINGTON / MOUNT ST. HELENS / KALAMA FLOWS		46.2	46.2	-122.18	-122.18	SAE			s_355-1 [3796]	DACITE [3796]									VOL					WR [3796]	64	0.64		17.14				4.37	4.95	2.09	0.07		1.49	4.5	0.15
[3796]	CONVERGENT MARGIN	CASCADES / HIGH CASCADES / WASHINGTON / MOUNT ST. HELENS / KALAMA FLOWS		46.2	46.2	-122.18	-122.18	SAE			s_391-1 [3796]	DACITE [3796]									VOL					WR [3796]	65.43	0.61		16.26				5.52	4.46	1.83	0.07		1.23	4.48	0.05
[3796]	CONVERGENT MARGIN	CASCADES / HIGH CASCADES / WASHINGTON / MOUNT ST. HELENS / KALAMA FLOWS		46.2	46.2	-122.18	-122.18	SAE			s_1337-3 [3796]	DACITE [3796]									VOL					WR [3796]	60.8	0.87		17.9				6.29	5.84	2.59	0.09		1.16	4.29	0.07
[3796]	CONVERGENT MARGIN	CASCADES / HIGH CASCADES / WASHINGTON / MOUNT ST. HELENS / KALAMA FLOWS		46.2	46.2	-122.18	-122.18	SAE			s_L82-43 [3796]	DACITE [3796]									VOL					WR [3796]	64.56	0.61		17.24				4.32	4.64	1.9	0.08		1.47	4.68	0.08
[3796]	CONVERGENT MARGIN	CASCADES / HIGH CASCADES / WASHINGTON / MOUNT ST. HELENS / KALAMA FLOWS		46.2	46.2	-122.18	-122.18	SAE			s_L82-46 [3796]	DACITE [3796]									VOL					WR [3796]	64.74	0.61		17.32				4.19	4.65	1.9	0.08		1.47	4.7	0.08
[3796]	CONVERGENT MARGIN	CASCADES / HIGH CASCADES / WASHINGTON / MOUNT ST. HELENS / KALAMA FLOWS		46.2	46.2	-122.18	-122.18	SAE			s_L82-54 [3796]	DACITE [3796]									VOL					WR [3796]	63.88	0.86		16.86				5.07	4.68	1.68	0.09		1.55	4.78	0.18
[3796]	CONVERGENT MARGIN	CASCADES / HIGH CASCADES / WASHINGTON / MOUNT ST. HELENS / KALAMA FLOWS		46.2	46.2	-122.18	-122.18	SAE			s_L82-58 [3796]	DACITE [3796]									VOL					WR [3796]	64.52	0.69		16.74				4.44	4.56	2.12	0.08		1.5	4.75	0.15
[3796]	CONVERGENT MARGIN	CASCADES / HIGH CASCADES / WASHINGTON / MOUNT ST. HELENS / GOAT ROCKS UNIT		46.2	46.2	-122.18	-122.18	SAE			s_DS-41 [3796]	DACITE [3796]									VOL					WR [3796]	63.46	0.59		17.74				4.99	5	1.78	0.09		1.27	4.85	0.16
[3796]	CONVERGENT MARGIN	CASCADES / HIGH CASCADES / WASHINGTON / MOUNT ST. HELENS / GOAT ROCKS UNIT		46.2	46.2	-122.18	-122.18	SAE			s_442-1 [3796]	DACITE [3796]									VOL					WR [3796]	62.43	0.77		17.73				5.46	5.21	2.32	0.09		1.27	4.58	0.07
[3796]	CONVERGENT MARGIN	CASCADES / HIGH CASCADES / WASHINGTON / MOUNT ST. HELENS		46.2	46.2	-122.18	-122.18	SAE			s_6-12-80 [3796]	DACITE [3796]					12	6	1980		VOL					WR [3796]	63.6	0.61		17.65				4.78	5.01	1.94	0.07		1.41	4.72	0.14
[3796]	CONVERGENT MARGIN	CASCADES / HIGH CASCADES / WASHINGTON / MOUNT ST. HELENS / KALAMA FLOWS		46.2	46.2	-122.18	-122.18	SAE			s_WE [3796]	DACITE [3796]									VOL					GL [3796]
[3796]	CONVERGENT MARGIN	CASCADES / HIGH CASCADES / WASHINGTON / MOUNT ST. HELENS / KALAMA FLOWS		46.2	46.2	-122.18	-122.18	SAE			s_WN [3796]	DACITE [3796]									VOL					GL [3796]
[3796]	CONVERGENT MARGIN	CASCADES / HIGH CASCADES / WASHINGTON / MOUNT ST. HELENS / CASTLE CREEK FLOWS		46.2	46.2	-122.18	-122.18	SAE			s_BI [3796]	DACITE [3796]									VOL					GL [3796]
[3796]	CONVERGENT MARGIN	CASCADES / HIGH CASCADES / WASHINGTON / MOUNT ST. HELENS		46.2	46.2	-122.18	-122.18	SAE			s_X [3796]	DACITE [3796]									VOL					GL [3796]
[3796]	CONVERGENT MARGIN	CASCADES / HIGH CASCADES / WASHINGTON / MOUNT ST. HELENS / SMITH CREEK UNIT		46.2	46.2	-122.18	-122.18	SAE			s_YN [3796]	DACITE [3796]									VOL					GL [3796]
[3796]	CONVERGENT MARGIN	CASCADES / HIGH CASCADES / WASHINGTON / MOUNT ST. HELENS / SMITH CREEK UNIT		46.2	46.2	-122.18	-122.18	SAE			s_YE [3796]	DACITE [3796]									VOL					GL [3796]
[20973]	CONVERGENT MARGIN	CASCADES / GARIBALDI VOLCANIC BELT / WASHINGTON / GLACIER PEAK	LIGHTNING CREEK	47.93	47.93	-121.26	-121.26	SAE			s_LC-6H [20973]	ANDESITE, BASALTIC [20973]									VOL					WR [20973]	55.6108	0.94199		16.3637				5.93253	7.71683	6.23142	0.10817		1.13058	3.58428	0.22941
[20973]	CONVERGENT MARGIN	CASCADES / GARIBALDI VOLCANIC BELT / WASHINGTON / GLACIER PEAK	LIGHTNING CREEK	47.93	47.93	-121.26	-121.26	SAE			s_LC-6M [20973]	ANDESITE, BASALTIC [20973]									VOL					WR [20973]	54.5718	1.1526		16.3981				6.72664	8.82169	7.7443	0.119062		0.805846	3.41879	0.275827
[20973]	CONVERGENT MARGIN	CASCADES / GARIBALDI VOLCANIC BELT / WASHINGTON / GLACIER PEAK	LIGHTNING CREEK	47.93	47.93	-121.26	-121.26	SAE			s_LC-6I [20973]	ANDESITE, BASALTIC [20973]									VOL					WR [20973]	57.2661	1.21991		17.0599				6.72675	6.49184	4.78716	0.117098		1.27646	3.86817	0.333152
[20973]	CONVERGENT MARGIN	CASCADES / HIGH CASCADES / WASHINGTON / MOUNT BAKER	GLACIER CREEK	48.8	48.8	-121.83	-121.83	SAE			s_7 [20973]	ANDESITE [20973]									VOL					WR [20973]
[20973]	CONVERGENT MARGIN	CASCADES / HIGH CASCADES / WASHINGTON / MOUNT BAKER	GLACIER CREEK	48.8	48.8	-121.83	-121.83	SAE			s_7 [20973]	ANDESITE [20973]									VOL					WR [20973]
[3756]	CONVERGENT MARGIN	CASCADES / HIGH CASCADES / WASHINGTON / MOUNT ST. HELENS / CASTLE CREEK FLOWS		46.1436	46.1436	-122.202	-122.202	SAE	978	978	s_SH-118 [3756]	DACITE [3756]									VOL					WR [3756]	63.81	0.62		17.46				3.73	4.81	2.04	0.07		1.26	4.99	0.14
[4457]	CONVERGENT MARGIN	CASCADES / HIGH CASCADES / WASHINGTON / MOUNT ADAMS	A.G. AIKEN LAVA BED	46.206	46.206	-121.49	-121.49	SAE			s_5 [4457]	ANDESITE [4457]									VOL					WR [4457]	59.2	1.22		16.78				6.67	5.84	2.96	0.11		2.26	4.23	0.32
[4457]	CONVERGENT MARGIN	CASCADES / HIGH CASCADES / WASHINGTON / MOUNT ADAMS	A.G. AIKEN LAVA BED	46.206	46.206	-121.49	-121.49	SAE			s_46 [4457]	ANDESITE [4457]									VOL					WR [4457]	58.9	1.25		16.92				6.79	5.98	3.06	0.11		2.16	4.15	0.31
[4457]	CONVERGENT MARGIN	CASCADES / HIGH CASCADES / WASHINGTON / MOUNT ADAMS	A.G. AIKEN LAVA BED	46.206	46.206	-121.49	-121.49	SAE			s_T652 [4457]	ANDESITE [4457]									VOL					WR [4457]	58.7	1.21		16.94				6.82	5.93	3.11	0.1		2.21	4.32	0.29
[4457]	CONVERGENT MARGIN	CASCADES / HIGH CASCADES / WASHINGTON / MOUNT ADAMS	SUMMIT	46.206	46.206	-121.49	-121.49	SAE			s_237 [4457]	ANDESITE [4457]									VOL					WR [4457]	61.9	1.02		16.46				5.9	5.11	2.32	0.1		2.29	4.19	0.3
[4457]	CONVERGENT MARGIN	CASCADES / HIGH CASCADES / WASHINGTON / MOUNT ADAMS	SUMMIT	46.206	46.206	-121.49	-121.49	SAE			s_642 [4457]	ANDESITE [4457]									VOL					WR [4457]	63	1.01		16.1				5.68	4.95	2.3	0.1		2.22	4.04	0.2
[4457]	CONVERGENT MARGIN	CASCADES / HIGH CASCADES / WASHINGTON / MOUNT ADAMS	SUMMIT	46.206	46.206	-121.49	-121.49	SAE			s_51 [4457]	ANDESITE [4457]									VOL					WR [4457]	60.6	1.1		16.67				6.19	5.44	2.65	0.1		2.31	4.21	0.29
[4457]	CONVERGENT MARGIN	CASCADES / HIGH CASCADES / WASHINGTON / MOUNT ADAMS	SUMMIT	46.206	46.206	-121.49	-121.49	SAE			s_209 [4457]	ANDESITE [4457]									VOL					WR [4457]	61.8	1.05		15.8				6.01	5.15	2.85	0.09		2.42	4.17	0.29
[4457]	CONVERGENT MARGIN	CASCADES / HIGH CASCADES / WASHINGTON / MOUNT ADAMS	SUMMIT	46.206	46.206	-121.49	-121.49	SAE			s_515 [4457]	ANDESITE [4457]									VOL					WR [4457]	61.4	1.04		16.12				5.99	5.44	2.88	0.09		2.27	4.05	0.28
[4457]	CONVERGENT MARGIN	CASCADES / HIGH CASCADES / WASHINGTON / MOUNT ADAMS	SUMMIT	46.206	46.206	-121.49	-121.49	SAE			s_516 [4457]	ANDESITE [4457]									VOL					WR [4457]	61.8	1.04		16.19				5.77	5.4	2.82	0.09		2.47	3.68	0.28
[4457]	CONVERGENT MARGIN	CASCADES / HIGH CASCADES / WASHINGTON / MOUNT ADAMS	BATTLEMENT RIDGE	46.206	46.206	-121.49	-121.49	SAE			s_253 [4457]	ANDESITE [4457]									VOL					WR [4457]	54.4	1.66		17.64				8.29	7.29	4.26	0.13		1.72	3.87	0.38
[4457]	CONVERGENT MARGIN	CASCADES / HIGH CASCADES / WASHINGTON / MOUNT ADAMS	BATTLEMENT RIDGE	46.206	46.206	-121.49	-121.49	SAE			s_480 [4457]	ANDESITE [4457]									VOL					WR [4457]	54.8	1.59		17.47				8.24	6.95	4.22	0.13		1.73	4.12	0.36
[4457]	CONVERGENT MARGIN	CASCADES / HIGH CASCADES / WASHINGTON / MOUNT ADAMS	CUNNINGHAM CREEK	46.206	46.206	-121.49	-121.49	SAE			s_462 [4457]	ANDESITE [4457]									VOL					WR [4457]	57.4	1.27		17.03				7.29	6.62	3.77	0.11		1.8	4	0.32
[4457]	CONVERGENT MARGIN	CASCADES / HIGH CASCADES / WASHINGTON / MOUNT ADAMS	CUNNINGHAM CREEK	46.206	46.206	-121.49	-121.49	SAE			s_518 [4457]	ANDESITE [4457]									VOL					WR [4457]	57.6	1.24		16.91				7.21	6.57	3.7	0.11		1.76	4.14	0.32
[4457]	CONVERGENT MARGIN	CASCADES / HIGH CASCADES / WASHINGTON / MOUNT ADAMS	WEST OF GOTCHEN GLACIER	46.206	46.206	-121.49	-121.49	SAE			s_30 [4457]	ANDESITE [4457]									VOL					WR [4457]	58.2	1.23		17.02				6.93	6.38	3.27	0.11		1.96	4.2	0.31
[4457]	CONVERGENT MARGIN	CASCADES / HIGH CASCADES / WASHINGTON / MOUNT ADAMS	HIGH CAMP	46.206	46.206	-121.49	-121.49	SAE			s_79 [4457]	ANDESITE [4457]									VOL					WR [4457]	58	1.22		17.09				6.99	6.62	3.58	0.11		1.8	3.93	0.29
[4457]	CONVERGENT MARGIN	CASCADES / HIGH CASCADES / WASHINGTON / MOUNT ADAMS	HIGH CAMP	46.206	46.206	-121.49	-121.49	SAE			s_266 [4457]	ANDESITE [4457]									VOL					WR [4457]	59.6	1.25		16.51				6.74	5.79	3.01	0.1		2.26	4.03	0.33
[4457]	CONVERGENT MARGIN	CASCADES / HIGH CASCADES / WASHINGTON / MOUNT ADAMS	HIGH CAMP	46.206	46.206	-121.49	-121.49	SAE			s_275 [4457]	ANDESITE [4457]									VOL					WR [4457]	59.3	1.19		16.56				6.83	5.96	3.13	0.11		2.1	4.14	0.3
[4457]	CONVERGENT MARGIN	CASCADES / HIGH CASCADES / WASHINGTON / MOUNT ADAMS	MUDDY FORK	46.206	46.206	-121.49	-121.49	SAE			s_9 [4457]	ANDESITE [4457]									VOL					WR [4457]	59.3	1.21		16.71				6.69	5.85	3.12	0.11		2.17	4.11	0.3
[4457]	CONVERGENT MARGIN	CASCADES / HIGH CASCADES / WASHINGTON / MOUNT ADAMS	MUDDY FORK	46.206	46.206	-121.49	-121.49	SAE			s_92 [4457]	ANDESITE [4457]									VOL					WR [4457]	59.6	1.18		16.68				6.56	5.75	2.95	0.1		2.26	4.17	0.31
[4457]	CONVERGENT MARGIN	CASCADES / HIGH CASCADES / WASHINGTON / MOUNT ADAMS	MUDDY FORK	46.206	46.206	-121.49	-121.49	SAE			s_93 [4457]	ANDESITE [4457]									VOL					WR [4457]	59.3	1.18		16.8				6.63	5.99	3.1	0.1		2.12	4.06	0.31
[4457]	CONVERGENT MARGIN	CASCADES / HIGH CASCADES / WASHINGTON / MOUNT ADAMS	MUDDY FORK	46.206	46.206	-121.49	-121.49	SAE			s_T653 [4457]	ANDESITE [4457]									VOL					WR [4457]	59.7	1.17		16.6				6.63	5.58	2.94	0.1		2.33	4.24	0.28
[4457]	CONVERGENT MARGIN	CASCADES / HIGH CASCADES / WASHINGTON / MOUNT ADAMS	MUDDY FORK	46.206	46.206	-121.49	-121.49	SAE			s_T761 [4457]	ANDESITE [4457]									VOL					WR [4457]	59.9	1.15		16.23				6.58	5.63	3.06	0.1		2.3	4.34	0.29
[4457]	CONVERGENT MARGIN	CASCADES / HIGH CASCADES / WASHINGTON / MOUNT ADAMS	MUDDY FORK	46.206	46.206	-121.49	-121.49	SAE			s_217 [4457]	ANDESITE [4457]									VOL					WR [4457]	59.9	1.21		16.66				6.61	5.75	2.92	0.1		2.23	3.93	0.32
[4457]	CONVERGENT MARGIN	CASCADES / HIGH CASCADES / WASHINGTON / MOUNT ADAMS	TAKH TAKH MEADOW	46.206	46.206	-121.49	-121.49	SAE			s_10 [4457]	ANDESITE [4457]									VOL					WR [4457]	59.6	1.27		16.73				6.61	5.13	2.62	0.11		2.63	4.55	0.37
[4457]	CONVERGENT MARGIN	CASCADES / HIGH CASCADES / WASHINGTON / MOUNT ADAMS	TAKH TAKH MEADOW	46.206	46.206	-121.49	-121.49	SAE			s_14 [4457]	ANDESITE [4457]									VOL					WR [4457]	59.5	1.27		16.76				6.61	5.17	2.63	0.11		2.63	4.52	0.36
[4457]	CONVERGENT MARGIN	CASCADES / HIGH CASCADES / WASHINGTON / MOUNT ADAMS	TAKH TAKH MEADOW	46.206	46.206	-121.49	-121.49	SAE			s_66 [4457]	ANDESITE [4457]									VOL					WR [4457]	61.1	1.09		16.52				6.07	5.27	2.51	0.1		2.41	4.28	0.29
[4457]	CONVERGENT MARGIN	CASCADES / HIGH CASCADES / WASHINGTON / MOUNT ADAMS	TAKH TAKH MEADOW	46.206	46.206	-121.49	-121.49	SAE			s_94H [4457]	ANDESITE [4457]									VOL					WR [4457]	59.9	1.19		16.55				6.56	5.51	2.83	0.11		2.43	4.17	0.31
[4457]	CONVERGENT MARGIN	CASCADES / HIGH CASCADES / WASHINGTON / MOUNT ADAMS	TAKH TAKH MEADOW	46.206	46.206	-121.49	-121.49	SAE			s_T758 [4457]	ANDESITE [4457]									VOL					WR [4457]	59.4	1.2		16.53				6.77	5.64	3	0.09		2.36	4.35	0.29
[4457]	CONVERGENT MARGIN	CASCADES / HIGH CASCADES / WASHINGTON / MOUNT ADAMS	SMITH BUTTE	46.206	46.206	-121.49	-121.49	SAE			s_20 [4457]	BASALT [4457]									VOL					WR [4457]	48.8	1.9		16.56				9.26	9.22	7.99	0.15		1.45	3.75	0.55
[4457]	CONVERGENT MARGIN	CASCADES / HIGH CASCADES / WASHINGTON / MOUNT ADAMS	SMITH BUTTE	46.206	46.206	-121.49	-121.49	SAE			s_21 [4457]	BASALT [4457]									VOL					WR [4457]	48.5	1.89		16.48				9.47	9.39	8.11	0.15		1.49	3.57	0.51
[4457]	CONVERGENT MARGIN	CASCADES / HIGH CASCADES / WASHINGTON / MOUNT ADAMS	SMITH BUTTE	46.206	46.206	-121.49	-121.49	SAE			s_303 [4457]	BASALT [4457]									VOL					WR [4457]	48.3	2.09		16.15				9.48	9.32	8.1	0.15		1.57	3.82	0.57
[4457]	CONVERGENT MARGIN	CASCADES / HIGH CASCADES / WASHINGTON / MOUNT ADAMS	SMITH BUTTE	46.206	46.206	-121.49	-121.49	SAE			s_312 [4457]	BASALT [4457]									VOL					WR [4457]	49.1	1.94		16.42				9.28	9.32	7.87	0.15		1.43	3.58	0.55
[4457]	CONVERGENT MARGIN	CASCADES / HIGH CASCADES / WASHINGTON / MOUNT ADAMS	SMITH BUTTE	46.206	46.206	-121.49	-121.49	SAE			s_667 [4457]	BASALT [4457]									VOL					WR [4457]	48.4	2.08		15.91				9.74	9.85	8.11	0.16		1.46	3.34	0.52
[4457]	CONVERGENT MARGIN	CASCADES / HIGH CASCADES / WASHINGTON / MOUNT ADAMS	SMITH BUTTE	46.206	46.206	-121.49	-121.49	SAE			s_668 [4457]	BASALT [4457]									VOL					WR [4457]	49.5	1.87		16.49				9.18	9.47	7.49	0.15		1.38	3.56	0.54
[4457]	CONVERGENT MARGIN	CASCADES / HIGH CASCADES / WASHINGTON / MOUNT ADAMS	SMITH BUTTE	46.206	46.206	-121.49	-121.49	SAE			s_669 [4457]	BASALT [4457]									VOL					WR [4457]	48.8	1.89		16.06				9.58	9.83	7.95	0.15		1.46	3.42	0.49
[4457]	CONVERGENT MARGIN	CASCADES / HIGH CASCADES / WASHINGTON / MOUNT ADAMS	SMITH BUTTE	46.206	46.206	-121.49	-121.49	SAE			s_27 [4457]	BASALT [4457]									VOL					WR [4457]	48.3	1.78		16.12				9.59	10.34	8.68	0.15		1.17	3.02	0.48
[4457]	CONVERGENT MARGIN	CASCADES / HIGH CASCADES / WASHINGTON / MOUNT ADAMS	SMITH BUTTE	46.206	46.206	-121.49	-121.49	SAE			s_305 [4457]	BASALT [4457]									VOL					WR [4457]	49.8	1.37		16.29				8.6	9.31	8.86	0.14		1.1	3.76	0.37
[4457]	CONVERGENT MARGIN	CASCADES / HIGH CASCADES / WASHINGTON / MOUNT ADAMS	SMITH BUTTE	46.206	46.206	-121.49	-121.49	SAE			s_321 [4457]	BASALT [4457]									VOL					WR [4457]	49.2	1.55		15.94				9.17	9.7	8.89	0.15		1.15	3.4	0.41
[4457]	CONVERGENT MARGIN	CASCADES / HIGH CASCADES / WASHINGTON / MOUNT ADAMS	SMITH BUTTE	46.206	46.206	-121.49	-121.49	SAE			s_322 [4457]	BASALT [4457]									VOL					WR [4457]	49.4	1.51		16.03				9.02	9.47	8.94	0.14		1.11	3.6	0.39
[4457]	CONVERGENT MARGIN	CASCADES / HIGH CASCADES / WASHINGTON / MOUNT ADAMS	TRAPPERS CREEK	46.206	46.206	-121.49	-121.49	SAE			s_91 [4457]	BASALT [4457]									VOL					WR [4457]	49.6	1.77		16.31				9.27	9.68	7.87	0.15		1.19	3.35	0.37
[4457]	CONVERGENT MARGIN	CASCADES / HIGH CASCADES / WASHINGTON / MOUNT ADAMS	TRAPPERS CREEK	46.206	46.206	-121.49	-121.49	SAE			s_235 [4457]	BASALT [4457]									VOL					WR [4457]	49.6	1.95		16.53				9.35	9.49	7.12	0.16		1.34	3.63	0.43
[4457]	CONVERGENT MARGIN	CASCADES / HIGH CASCADES / WASHINGTON / MOUNT ADAMS	TRAPPERS CREEK	46.206	46.206	-121.49	-121.49	SAE			s_557 [4457]	BASALT [4457]									VOL					WR [4457]	50.3	1.96		16.75				9.13	9.53	6.32	0.15		1.41	3.64	0.43
[4457]	CONVERGENT MARGIN	CASCADES / HIGH CASCADES / WASHINGTON / MOUNT ADAMS	TRAPPERS CREEK	46.206	46.206	-121.49	-121.49	SAE			s_581 [4457]	BASALT [4457]									VOL					WR [4457]	49.4	1.97		16.09				9.48	9.74	7.5	0.16		1.3	3.56	0.43
[3539][3304]	CONVERGENT MARGIN	CASCADES / COAST RANGES / NEVADA / SONOMA-TOLAY VOLCANIC FIELD		40.88	40.88	-117.6	-117.6	SAE			s_1959 [3539]	BASALT [3539]				CENOZOIC [3304]					VOL					WR [3539]	50.94	2.55		15.66				10.54	9.67	4.37	0.18		0.57	3.92	0.43
[3539][3304]	CONVERGENT MARGIN	CASCADES / COAST RANGES / NEVADA / SONOMA-TOLAY VOLCANIC FIELD		40.88	40.88	-117.6	-117.6	SAE			s_ST-15 [3539]	BASALT [3539]				CENOZOIC [3304]					VOL					WR [3539]	49	2.59		15.13				11.52	10.02	4.22	0.21		0.58	5	0.45
[3539][3304]	CONVERGENT MARGIN	CASCADES / COAST RANGES / NEVADA / SONOMA-TOLAY VOLCANIC FIELD		40.88	40.88	-117.6	-117.6	SAE			s_ST-17 [3539]	BASALT [3539]				CENOZOIC [3304]					VOL					WR [3539]	49.29	1.25		18				6.95	11.7	7.35	0.12		0.89	3.17	0.51
[3539][3304]	CONVERGENT MARGIN	CASCADES / COAST RANGES / NEVADA / SONOMA-TOLAY VOLCANIC FIELD		40.88	40.88	-117.6	-117.6	SAE			s_ST-19 [3539]	BASALT [3539]				CENOZOIC [3304]					VOL					WR [3539]	50.25	2.76		15.2				11.81	9.05	4.39	0.2		0.68	3.81	0.53
[3539][3304]	CONVERGENT MARGIN	CASCADES / COAST RANGES / NEVADA / SONOMA-TOLAY VOLCANIC FIELD		40.88	40.88	-117.6	-117.6	SAE			s_ST-20 [3539]	BASALT [3539]				CENOZOIC [3304]					VOL					WR [3539]	51.12	1.27		18.14				8.25	10.7	5.71	0.12		0.23	3.39	0.15
[3539][3304]	CONVERGENT MARGIN	CASCADES / COAST RANGES / NEVADA / SONOMA-TOLAY VOLCANIC FIELD		40.88	40.88	-117.6	-117.6	SAE			s_ST-3 [3539]	BASALT [3539]				CENOZOIC [3304]					VOL					WR [3539]	50.91	2.74		16.84				11.49	8.74	3.02	0.16		0.4	4.1	0.32
[4448]	CONVERGENT MARGIN	CASCADES / HIGH CASCADES / OREGON / MOUNT MAZAMA	SOUTHWESTERN SLOPES	42.85	42.85	-122.116	-122.116	SAE			s_938 [4448]	ANDESITE, BASALTIC [4448]									VOL					WR [4448]	54	0.97		15.7		2.35	4.93		7.81	9.52	0.1		1.09	3.32	0.26
[4448]	CONVERGENT MARGIN	CASCADES / HIGH CASCADES / OREGON / MOUNT MAZAMA	SOUTHWESTERN SLOPES	42.85	42.85	-122.116	-122.116	SAE			s_209 [4448]	ANDESITE [4448]									VOL					WR [4448]	59.3	0.87		17.6		1.86	3.9		6.17	3.64	0.08		1.43	4.79	0.37
[4448]	CONVERGENT MARGIN	CASCADES / HIGH CASCADES / OREGON / MOUNT MAZAMA	SOUTHWESTERN SLOPES	42.85	42.85	-122.116	-122.116	SAE			s_224 [4448]	ANDESITE [4448]									VOL					WR [4448]	61	1.24		17.3		1.96	4.11		5.29	2.25	0.1		1.52	4.89	0.28
[4448]	CONVERGENT MARGIN	CASCADES / HIGH CASCADES / OREGON / MOUNT MAZAMA	SOUTHWESTERN SLOPES	42.85	42.85	-122.116	-122.116	SAE			s_560 [4448]	ANDESITE [4448]									VOL					WR [4448]	61.6	0.82		17.9		1.63	3.42		5.31	2.26	0.08		1.64	5.05	0.27
[4448]	CONVERGENT MARGIN	CASCADES / HIGH CASCADES / OREGON / MOUNT MAZAMA	SOUTHWESTERN SLOPES	42.85	42.85	-122.116	-122.116	SAE			s_322 [4448]	RHYOLITE [4448]									VOL					WR [4448]	70.6	0.46		15.3		0.81	1.69		2.27	0.76	0.05		2.67	5.24	0.11
[4448]	CONVERGENT MARGIN	CASCADES / HIGH CASCADES / OREGON / MOUNT MAZAMA	SOUTHWESTERN SLOPES	42.85	42.85	-122.116	-122.116	SAE			s_1012 [4448]	RHYOLITE [4448]									VOL					WR [4448]	70.8	0.49		15.3		0.85	1.78		2.35	0.8	0.05		2.65	4.8	0.11
[4448]	CONVERGENT MARGIN	CASCADES / HIGH CASCADES / OREGON / MOUNT MAZAMA	SOUTHWESTERN SLOPES	42.85	42.85	-122.116	-122.116	SAE			s_222 [4448]	RHYODACITE [4448]								GLASSY [4448]	VOL					WR [4448]	70.4	0.47		15.3		0.89	1.87		2.44	0.78	0.05		2.71	4.96	0.11
[4448]	CONVERGENT MARGIN	CASCADES / HIGH CASCADES / OREGON / MOUNT MAZAMA	SOUTHWESTERN SLOPES	42.85	42.85	-122.116	-122.116	SAE			s_714 [4448]	RHYODACITE [4448]								GLASSY [4448]	VOL					WR [4448]	70.7	0.48		15.2		0.85	1.79		2.37	0.78	0.05		2.57	5.11	0.12
[4448]	CONVERGENT MARGIN	CASCADES / HIGH CASCADES / OREGON / MOUNT MAZAMA	SOUTHWESTERN SLOPES	42.85	42.85	-122.116	-122.116	SAE			s_1044 [4448]	DACITE [4448]									VOL					WR [4448]	63.4	0.62		17		1.49	3.12		5.31	2.79	0.08		1.64	4.4	0.14
[4448]	CONVERGENT MARGIN	CASCADES / HIGH CASCADES / OREGON / MOUNT MAZAMA	SOUTHWESTERN SLOPES	42.85	42.85	-122.116	-122.116	SAE			s_660 [4448]	DACITE [4448]									VOL					WR [4448]	64.3	0.62		16.7		1.45	3.05		4.83	2.65	0.08		1.79	4.41	0.15
[4448]	CONVERGENT MARGIN	CASCADES / HIGH CASCADES / OREGON / MOUNT MAZAMA	SOUTHWESTERN SLOPES	42.85	42.85	-122.116	-122.116	SAE			s_531 [4448]	RHYOLITE [4448]									VOL					WR [4448]	69.3	0.66		15.7		1.04	2.18		2.76	0.9	0.05		2.44	4.83	0.13
[4448]	CONVERGENT MARGIN	CASCADES / HIGH CASCADES / OREGON / MOUNT MAZAMA	SOUTHWESTERN SLOPES	42.85	42.85	-122.116	-122.116	SAE			s_1150 [4448]	ANDESITE [4448]									VOL					WR [4448]	56	0.94		18.5		2.15	4.52		8.47	4.06	0.11		0.97	4.02	0.19
[4448]	CONVERGENT MARGIN	CASCADES / HIGH CASCADES / OREGON / MOUNT MAZAMA	SOUTHWESTERN SLOPES	42.85	42.85	-122.116	-122.116	SAE			s_1154 [4448]	ANDESITE [4448]									VOL					WR [4448]	58.7	0.94		17.5		2.05	4.31		7.15	3.51	0.1		1.45	4.14	0.18
[4448]	CONVERGENT MARGIN	CASCADES / HIGH CASCADES / OREGON / MOUNT MAZAMA	SOUTHWESTERN SLOPES	42.85	42.85	-122.116	-122.116	SAE			s_1154 [4448]	ANDESITE [4448]									VOL					GL [4448]	75.2	0.68		11.9		0.82	1.72		0.69	0.24			4.28	4.41	0.05
[4448]	CONVERGENT MARGIN	CASCADES / HIGH CASCADES / OREGON / MOUNT MAZAMA	SOUTHWESTERN SLOPES	42.85	42.85	-122.116	-122.116	SAE			s_1161 [4448]	ANDESITE [4448]									VOL					WR [4448]	60	0.95		17.1		1.98	4.15		6.59	3.12	0.1		1.68	4.19	0.18
[4448]	CONVERGENT MARGIN	CASCADES / HIGH CASCADES / OREGON / MOUNT MAZAMA	SOUTHWESTERN SLOPES	42.85	42.85	-122.116	-122.116	SAE			s_1161 [4448]	ANDESITE [4448]									VOL					GL [4448]	75	0.72		12.1		0.8	1.67		0.75	0.27			4	4.65	0.05
[3755]	CONVERGENT MARGIN	CASCADES / HIGH CASCADES / WASHINGTON / INDIAN HEAVEN		46.2	46.2	-121.5	-121.5	SAE			s_DS80A [3755]	BASALT [3755]									VOL					WR [3755]	48.3	1.16		17.51				10.98	9.89	8.37	0.18		0.22	3.23	0.16
[3755]	CONVERGENT MARGIN	CASCADES / HIGH CASCADES / WASHINGTON / INDIAN HEAVEN		46.2	46.2	-121.5	-121.5	SAE			s_DS9A-81 [3755]	BASALT [3755]									VOL					WR [3755]	49.66	1.1		17.37				9.82	9.51	8.59	0.17		0.48	3.1	0.19
[3755]	CONVERGENT MARGIN	CASCADES / HIGH CASCADES / WASHINGTON / INDIAN HEAVEN		46.2	46.2	-121.5	-121.5	SAE			s_DS3B-80 [3755]	BASALT [3755]									VOL					WR [3755]	50.53	1.4		17.51				9.99	9.98	5.85	0.15		0.86	3.49	0.23
[3755]	CONVERGENT MARGIN	CASCADES / HIGH CASCADES / WASHINGTON / INDIAN HEAVEN		46.2	46.2	-121.5	-121.5	SAE			s_DS69A-80 [3755]	BASALT [3755]									VOL					WR [3755]	52.37	1.4		16.78				8.08	8.38	7.92	0.14		0.94	3.62	0.37
[3755]	CONVERGENT MARGIN	CASCADES / HIGH CASCADES / WASHINGTON / INDIAN HEAVEN		46.2	46.2	-121.5	-121.5	SAE			s_DS42-81 [3755]	BASALT [3755]									VOL					WR [3755]	52.66	1.13		16.04				7.36	8.49	8.41	0.12		1.74	3.62	0.43
[3755]	CONVERGENT MARGIN	CASCADES / HIGH CASCADES / WASHINGTON / INDIAN HEAVEN		46.2	46.2	-121.5	-121.5	SAE			s_DS23B-81 [3755]	BASALT [3755]									VOL					WR [3755]	52.21	1.32		16.88				7.65	8.85	6.02	0.13		2.19	4.18	0.57
[3755]	CONVERGENT MARGIN	CASCADES / HIGH CASCADES / WASHINGTON / INDIAN HEAVEN		46.2	46.2	-121.5	-121.5	SAE			s_DS63 [3755]	BASALT [3755]									VOL					WR [3755]	59.02	0.96		17.86				6.5	6.45	3.49	0.11		1.05	4.31	0.26
[3755]	CONVERGENT MARGIN	CASCADES / HIGH CASCADES / WASHINGTON / MOUNT ADAMS	FLATTOP MOUNTAIN	46.206	46.206	-121.49	-121.49	SAE			s_MA434 [3755]	BASALT [3755]									VOL					WR [3755]	48.38	1.57		17.35				11.03	10.51	7.11	0.16		0.37	3.31	0.23
[3755]	CONVERGENT MARGIN	CASCADES / HIGH CASCADES / WASHINGTON / MOUNT ADAMS	FLATTOP MOUNTAIN	46.206	46.206	-121.49	-121.49	SAE			s_82-26 [3755]	BASALT [3755]									VOL					WR [3755]	52.73	1.27		17.48				8.79	8.79	6.46	0.15		0.74	3.38	0.22
[3755]	CONVERGENT MARGIN	CASCADES / HIGH CASCADES / WASHINGTON / MOUNT ADAMS	FLATTOP MOUNTAIN	46.206	46.206	-121.49	-121.49	SAE			s_82-31 [3755]	BASALT [3755]									VOL					WR [3755]	51.42	1.66		17.18				10.06	8.94	5.78	0.17		0.87	3.64	0.27
[3755]	CONVERGENT MARGIN	CASCADES / HIGH CASCADES / WASHINGTON / MOUNT ADAMS	FLATTOP MOUNTAIN	46.206	46.206	-121.49	-121.49	SAE			s_MA20 [3755]	BASALT [3755]									VOL					WR [3755]	48.46	1.89		16.46				10.23	9.16	7.94	0.15		1.44	3.73	0.55
[3755]	CONVERGENT MARGIN	CASCADES / HIGH CASCADES / WASHINGTON / MOUNT ADAMS	FLATTOP MOUNTAIN	46.206	46.206	-121.49	-121.49	SAE			s_MA148 [3755]	BASALT [3755]									VOL					WR [3755]	54.59	1.29		16.13				8.71	7.74	5.57	0.12		1.56	3.85	0.42
[3755]	CONVERGENT MARGIN	CASCADES / HIGH CASCADES / WASHINGTON / MOUNT ADAMS	FLATTOP MOUNTAIN	46.206	46.206	-121.49	-121.49	SAE			s_82-24 [3755]	BASALT [3755]									VOL					WR [3755]	59.41	1.24		16.74				6.76	5.9	3.21	0.12		2.15	4.16	0.31
[3755]	CONVERGENT MARGIN	CASCADES / HIGH CASCADES / WASHINGTON / SIMCOE VOLCANIC FIELD		48	50	-120	-122	SAE			s_L83-92 [3755]	BASALT [3755]									VOL					WR [3755]	49.33	2.24		16.78				11.06	9.75	6.56	0.15		0.66	3.14	0.35
[3755]	CONVERGENT MARGIN	CASCADES / HIGH CASCADES / WASHINGTON / SIMCOE VOLCANIC FIELD		48	50	-120	-122	SAE			s_L83-65 [3755]	BASALT [3755]									VOL					WR [3755]	47.04	3.58		17.04				12.53	8.15	6.48	0.16		1.37	3.1	0.56
[3755]	CONVERGENT MARGIN	CASCADES / HIGH CASCADES / WASHINGTON / SIMCOE VOLCANIC FIELD		48	50	-120	-122	SAE			s_L83-67 [3755]	BASALT [3755]									VOL					WR [3755]	50.48	2.25		16.43				10.55	7.2	6.06	0.16		2	4.13	0.74
[3755]	CONVERGENT MARGIN	CASCADES / HIGH CASCADES / WASHINGTON / SIMCOE VOLCANIC FIELD		48	50	-120	-122	SAE			s_L83-62 [3755]	BASALT [3755]									VOL					WR [3755]	49.07	2.54		16.77				12.89	6.65	4	0.19		2.24	4.44	1.2
[3755]	CONVERGENT MARGIN	CASCADES / HIGH CASCADES / WASHINGTON / SIMCOE VOLCANIC FIELD		48	50	-120	-122	SAE			s_L84-65 [3755]	DACITE [3755]									VOL					WR [3755]	63.78	0.87		16.63				5.1	3.83	1.37	0.11		3.1	4.92	0.29
[3755]	CONVERGENT MARGIN	CASCADES / HIGH CASCADES / WASHINGTON / SIMCOE VOLCANIC FIELD		48	50	-120	-122	SAE			s_L84-67 [3755]	RHYOLITE [3755]									VOL					WR [3755]	74.26	0.13		13.59				2.13	0.22	0.08	0.03		4.83	4.71	0.02
[4458]	CONVERGENT MARGIN	CASCADES / HIGH CASCADES / OREGON / LOW DESERT BASALT	MAFIC PLATFORM	44	45	-121	-122	SAE			s_H859 [4458]	BASALT [4458]									VOL					WR [4458]	48.11	0.99		17.69				9.53	12.14	8.78	0.18		0.11	2.29	0.1
[4458]	CONVERGENT MARGIN	CASCADES / HIGH CASCADES / OREGON / LOW DESERT BASALT	MAFIC PLATFORM	44	45	-121	-122	SAE			s_M25 [4458]	BASALT [4458]									VOL					WR [4458]	47.36	0.99		16.87				9.54	12.13	9.33	0.19		0.08	2.19	0.11
[4458]	CONVERGENT MARGIN	CASCADES / HIGH CASCADES / OREGON	MAFIC PLATFORM	44	45	-121	-122	SAE			s_H852 [4458]	BASALT [4458]									VOL					WR [4458]	49.31	1.33		16.99				9.67	10.05	8.65	0.17		0.45	2.9	0.25
[4458]	CONVERGENT MARGIN	CASCADES / HIGH CASCADES / OREGON	MAFIC PLATFORM	44	45	-121	-122	SAE			s_AB5 [4458]	BASALT [4458]									VOL					WR [4458]	52.63	1.59		17.87				10.46	8.27	5.66	0.18		0.8	3.86	0.31
[4458]	CONVERGENT MARGIN	CASCADES / HIGH CASCADES / OREGON	MAFIC PLATFORM	44	45	-121	-122	SAE			s_AB7 [4458]	BASALT [4458]									VOL					WR [4458]	51.38	1.53		17.44				10.57	8.01	5.64	0.18		0.79	3.69	0.13
[4458]	CONVERGENT MARGIN	CASCADES / HIGH CASCADES / OREGON	MAFIC PLATFORM	44	45	-121	-122	SAE			s_DL8 [4458]	BASALT [4458]									VOL					WR [4458]	50.26	1.61		16.51				10.13	9.1	5.16	0.15		1.07	3.49	0.23
[3210]	CONVERGENT MARGIN	CASCADES / HIGH CASCADES / CALIFORNIA / LASSEN VOLCANIC CENTER		40.49	40.49	-121.51	-121.51	SAE			s_LC80-178 [3210]	ANDESITE [3210]				QUATERNARY [3210]					VOL					WR [3210]	60.34	0.96		16.6		1.3	4.7	5.87	6.02	3.57	0.1		2.02	4.06	0.29
[3210]	CONVERGENT MARGIN	CASCADES / HIGH CASCADES / CALIFORNIA / LASSEN VOLCANIC CENTER		40.49	40.49	-121.51	-121.51	SAE			s_LC80-436B [3210]	ANDESITE [3210]				QUATERNARY [3210]					VOL					WR [3210]	55.28	0.66		15.82		1.5	5.4	6.76	9.23	7.99	0.12		0.84	2.96	0.16
[3210]	CONVERGENT MARGIN	CASCADES / HIGH CASCADES / CALIFORNIA / LASSEN VOLCANIC CENTER		40.49	40.49	-121.51	-121.51	SAE			s_LM80-884 [3210]	ANDESITE [3210]				QUATERNARY [3210]					VOL					WR [3210]	56.64	1.07		17.14		1.5	5.41	6.76	7.85	4.34	0.11		1.55	3.98	0.37
[3210]	CONVERGENT MARGIN	CASCADES / HIGH CASCADES / CALIFORNIA / LASSEN VOLCANIC CENTER		40.49	40.49	-121.51	-121.51	SAE			s_LC84-600 [3210]	DACITE [3210]				QUATERNARY [3210]					VOL					WR [3210]	67.98	0.79		15.96		0.69	2.48	3.1	3.24	1.01	0.05		3	4.49	0.27
[3210]	CONVERGENT MARGIN	CASCADES / HIGH CASCADES / CALIFORNIA / LASSEN VOLCANIC CENTER		40.49	40.49	-121.51	-121.51	SAE			s_LC80-527 [3210]	ANDESITE [3210]				QUATERNARY [3210]					VOL					WR [3210]	61.32	0.63		17.52		1.07	3.87	4.84	6.39	3.43	0.08		1.52	3.95	0.17
[3210]	CONVERGENT MARGIN	CASCADES / HIGH CASCADES / CALIFORNIA / LASSEN VOLCANIC CENTER		40.49	40.49	-121.51	-121.51	SAE			s_LC80-449 [3210]	ANDESITE [3210]				QUATERNARY [3210]					VOL					WR [3210]	61.56	0.73		17.03		1.1	3.98	4.98	6.06	3.49	0.08		1.93	3.8	0.19
[3210]	CONVERGENT MARGIN	CASCADES / HIGH CASCADES / CALIFORNIA / LASSEN VOLCANIC CENTER / BUMPASS SEQUENCE		40.49	40.49	-121.51	-121.51	SAE			s_LC84-530 [3210]	ANDESITE [3210]				QUATERNARY [3210]					VOL					WR [3210]	63.67	0.53		17.33		0.9	3.26	4.07	5.62	2.56	0.07		1.81	4.03	0.17
[3210]	CONVERGENT MARGIN	CASCADES / HIGH CASCADES / CALIFORNIA / LASSEN VOLCANIC CENTER / LOOMIS SEQUENCE		40.49	40.49	-121.51	-121.51	SAE			s_LC84-542A [3210]	RHYOLITE [3210]				QUATERNARY [3210]					VOL					WR [3210]	68.26	0.44		15.89		0.66	2.4	3	3.67	1.67	0.06		2.61	4.15	0.14
[3210]	CONVERGENT MARGIN	CASCADES / HIGH CASCADES / CALIFORNIA / LASSEN VOLCANIC CENTER / LOOMIS SEQUENCE		40.49	40.49	-121.51	-121.51	SAE			s_LC84-454 [3210]	RHYOLITE [3210]				QUATERNARY [3210]					VOL					WR [3210]	69.97	0.35		15.47		0.54	1.94	2.43	3.12	1.35	0.05		2.82	4.23	0.11
[3210]	CONVERGENT MARGIN	CASCADES / HIGH CASCADES / CALIFORNIA / LASSEN VOLCANIC CENTER / LOOMIS SEQUENCE		40.49	40.49	-121.51	-121.51	SAE			s_LC81-731 [3210]	RHYOLITE [3210]				QUATERNARY [3210]					VOL					WR [3210]	70.23	0.35		15.56		0.54	1.94	2.43	2.91	1.2	0.05		2.74	4.32	0.11
[3210]	CONVERGENT MARGIN	CASCADES / HIGH CASCADES / CALIFORNIA / LASSEN VOLCANIC CENTER / LOOMIS SEQUENCE		40.49	40.49	-121.51	-121.51	SAE			s_LC84-589 [3210]	DACITE [3210]				QUATERNARY [3210]					VOL					WR [3210]	65.85	0.44		16.41		0.83	2.99	3.74	4.65	2.43	0.07		2.21	3.95	0.12
[3210]	CONVERGENT MARGIN	CASCADES / HIGH CASCADES / CALIFORNIA / LASSEN VOLCANIC CENTER / LOOMIS SEQUENCE		40.49	40.49	-121.51	-121.51	SAE			s_LC84-420 [3210]	RHYOLITE [3210]				QUATERNARY [3210]					VOL					WR [3210]	69.95	0.35		15.41		0.56	2.05	2.56	3.29	1.22	0.07		2.64	4.28	0.12
[3210]	CONVERGENT MARGIN	CASCADES / HIGH CASCADES / CALIFORNIA / LASSEN VOLCANIC CENTER / LOOMIS SEQUENCE		40.49	40.49	-121.51	-121.51	SAE			s_LC84-428 [3210]	RHYOLITE [3210]				QUATERNARY [3210]					VOL					WR [3210]	69.61	0.34		15.52		0.58	2.11	2.64	3.37	1.28	0.06		2.61	4.32	0.13
[3210]	CONVERGENT MARGIN	CASCADES / HIGH CASCADES / CALIFORNIA / LASSEN VOLCANIC CENTER / LOOMIS SEQUENCE		40.49	40.49	-121.51	-121.51	SAE			s_LC84-435 [3210]	RHYOLITE [3210]				QUATERNARY [3210]					VOL					WR [3210]	67.78	0.42		15.81		0.74	2.66	3.33	4.07	1.77	0.07		2.51	4	0.12
[3210]	CONVERGENT MARGIN	CASCADES / HIGH CASCADES / CALIFORNIA / LASSEN VOLCANIC CENTER / TWIN LAKES SEQUENCE		40.49	40.49	-121.51	-121.51	SAE			s_LC81-849 [3210]	ANDESITE [3210]				QUATERNARY [3210]					VOL					WR [3210]	57.47	0.82		17.07		1.41	5.07	6.34	8.16	5.12	0.11		1.2	3.38	0.15
[3210]	CONVERGENT MARGIN	CASCADES / HIGH CASCADES / CALIFORNIA / LASSEN VOLCANIC CENTER / TWIN LAKES SEQUENCE		40.49	40.49	-121.51	-121.51	SAE			s_LC84-542C [3210]	ANDESITE [3210]				QUATERNARY [3210]					VOL					WR [3210]	61.04	0.53		18.38		1.03	3.71	4.64	6.7	3.43	0.09		1.07	3.82	0.15
[3210]	CONVERGENT MARGIN	CASCADES / HIGH CASCADES / CALIFORNIA / LASSEN VOLCANIC CENTER / TWIN LAKES SEQUENCE		40.49	40.49	-121.51	-121.51	SAE			s_LC83-399 [3210]	ANDESITE [3210]				QUATERNARY [3210]					VOL					WR [3210]	54.85	0.67		15.83		1.49	5.36	6.7	8.73	8.63	0.12		1.11	3.02	0.14
[3210]	CONVERGENT MARGIN	CASCADES / HIGH CASCADES / CALIFORNIA / LASSEN VOLCANIC CENTER / TWIN LAKES SEQUENCE		40.49	40.49	-121.51	-121.51	SAE			s_LC81-846 [3210]	ANDESITE [3210]				QUATERNARY [3210]					VOL					WR [3210]	60.52	0.62		17.83		1.1	3.98	4.98	6.29	3.64	0.09		1.68	4.06	0.15
[3210]	CONVERGENT MARGIN	CASCADES / HIGH CASCADES / CALIFORNIA / LASSEN VOLCANIC CENTER		40.49	40.49	-121.51	-121.51	SAE			s_LC81-707 [3210]	ANDESITE, BASALTIC [3210]				QUATERNARY [3210]					VOL					WR [3210]	57.67	0.57		19.49		1.17	4.22	5.28	7.92	3.97	0.09		0.99	3.76	0.1
[3210]	CONVERGENT MARGIN	CASCADES / HIGH CASCADES / CALIFORNIA / LASSEN VOLCANIC CENTER		40.49	40.49	-121.51	-121.51	SAE			s_LC84-634 [3210]	ANDESITE [3210]				QUATERNARY [3210]					VOL					WR [3210]	61.39	0.9		17.77		1.15	4.17	5.21	4.5	1.9	0.12		2.65	4.93	0.47
[3210]	CONVERGENT MARGIN	CASCADES / HIGH CASCADES / CALIFORNIA / LASSEN VOLCANIC CENTER		40.49	40.49	-121.51	-121.51	SAE			s_LC85-715 [3210]	ANDESITE, BASALTIC [3210]				QUATERNARY [3210]					VOL					WR [3210]	53.61	0.69		18.91		1.7	6.13	7.67	10.16	5.08	0.14		0.77	2.71	0.08
[3210]	CONVERGENT MARGIN	CASCADES / HIGH CASCADES / CALIFORNIA / LASSEN VOLCANIC CENTER		40.49	40.49	-121.51	-121.51	SAE			s_LC81-844 [3210]	ANDESITE [3210]				QUATERNARY [3210]					VOL					WR [3210]	56.2	0.68		18.66		1.5	5.43	6.79	8.79	4.31	0.11		0.97	3.18	0.12
[3210]	CONVERGENT MARGIN	CASCADES / HIGH CASCADES / CALIFORNIA / LASSEN VOLCANIC CENTER		40.49	40.49	-121.51	-121.51	SAE			s_LC83-362 [3210]	ANDESITE [3210]				QUATERNARY [3210]					VOL					WR [3210]	55.59	0.8		19.34		1.31	4.72	5.91	8.8	4.37	0.09		1.18	3.56	0.19
[3210]	CONVERGENT MARGIN	CASCADES / HIGH CASCADES / CALIFORNIA / LASSEN VOLCANIC CENTER		40.49	40.49	-121.51	-121.51	SAE			s_LC84-540 [3210]	ANDESITE [3210]				QUATERNARY [3210]					VOL					WR [3210]	60.3	0.58		17.35		1.14	4.12	5.15	6.46	4.54	0.1		1.47	3.72	0.17
[3210]	CONVERGENT MARGIN	CASCADES / HIGH CASCADES / CALIFORNIA / LASSEN VOLCANIC CENTER		40.49	40.49	-121.51	-121.51	SAE			s_LC81-843 [3210]	ANDESITE [3210]				QUATERNARY [3210]					VOL					WR [3210]	59.15	0.63		18.14		1.18	4.25	5.32	6.81	4.16	0.09		1.49	3.91	0.14
[3210]	CONVERGENT MARGIN	CASCADES / HIGH CASCADES / CALIFORNIA / LASSEN VOLCANIC CENTER		40.49	40.49	-121.51	-121.51	SAE			s_LC85-788 [3210]	BASALT [3210]				QUATERNARY [3210]					VOL					WR [3210]	46.26	0.72		17.75		2.67	9.62	12.02	16.35	4.93	0.15		0.2	1.25	0.11
[3210]	CONVERGENT MARGIN	CASCADES / HIGH CASCADES / CALIFORNIA / LASSEN VOLCANIC CENTER		40.49	40.49	-121.51	-121.51	SAE			s_LC87-1060 [3210]	ANDESITE, BASALTIC [3210]				QUATERNARY [3210]					VOL					WR [3210]	54.09	0.3		11.71		2.93	10.54	13.17	9.79	6.96	0.37		0.28	2.97	0.06
[3210]	CONVERGENT MARGIN	CASCADES / HIGH CASCADES / CALIFORNIA / LASSEN VOLCANIC CENTER		40.49	40.49	-121.51	-121.51	SAE			s_LC87-1229 [3210]	BASALT [3210]				QUATERNARY [3210]					VOL					WR [3210]	48.13	0.81		18.53		2.9	10.44	13.05	9.6	5.33	0.3		0.33	3.58	0.05
[3657][4943]	CONVERGENT MARGIN	CASCADES / HIGH CASCADES / CALIFORNIA / LASSEN VOLCANIC CENTER	SOUTHERNMOST CASCADES	40.249	40.249	-121.771	-121.771	SAE			s_LC88-1303 [3657]	ANDESITE [3657] / BASALT, CALC-ALKALINE [4943]		500000 [3657]							VOL					WR [3657]	57.61	0.53		14.61		1.53	5.51	6.88	8.7	7.49	0.12		1.11	2.69	0.1
[3657][4943]	CONVERGENT MARGIN	CASCADES / HIGH CASCADES / CALIFORNIA / LASSEN VOLCANIC CENTER	SOUTHERNMOST CASCADES	40.2784	40.2784	-122.095	-122.095	SAE			s_LC88-1310 [3657]	ANDESITE [3657] / BASALT, CALC-ALKALINE [4943]		500000 [3657]							VOL					WR [3657]	56.14	0.49		14.14		1.48	5.34	6.67	8.52	10.2	0.12		0.87	2.57	0.13
[4943]	CONVERGENT MARGIN	CASCADES / HIGH CASCADES / CALIFORNIA / LASSEN VOLCANIC CENTER	SOUTHERNMOST CASCADES	40.2878	40.2878	-121.802	-121.802	SAE			s_LC88-1301 [4943]	BASALT, CALC-ALKALINE [4943]									VOL					WR [4943]
[3657][4943]	CONVERGENT MARGIN	CASCADES / HIGH CASCADES / CALIFORNIA / LASSEN VOLCANIC CENTER	SOUTHERNMOST CASCADES	40.6621	40.6621	-121.771	-121.771	SAE			s_LC86-1006 [3657]	ANDESITE, BASALTIC [3657] / BASALT, CALC-ALKALINE [4943]	1370000 [3657]	1370000 [3657] / 500000 [4943]							VOL					WR [3657]	54.4	0.51		16.57		1.55	5.56	6.95	8.86	8.33	0.14		0.64	3.23	0.21
[4943]	CONVERGENT MARGIN	CASCADES / HIGH CASCADES / CALIFORNIA / LASSEN VOLCANIC CENTER	SOUTHERNMOST CASCADES	40.2766	40.2766	-121.865	-121.865	SAE			s_LC88-1305 [4943]	BASALT, CALC-ALKALINE [4943]									VOL					WR [4943]
[3657][4943]	CONVERGENT MARGIN	CASCADES / HIGH CASCADES / CALIFORNIA / LASSEN VOLCANIC CENTER	SOUTHERNMOST CASCADES, CINDER PIT WEST MAGEE MOUNTAIN	40.7141	40.7141	-121.681	-121.681	SAE			s_LB92-168 [3657]	ANDESITE, BASALTIC [3657] / BASALT, CALC-ALKALINE [4943]									VOL					WR [3657]	53.45	0.61		16.84		1.67	6	7.5	9.81	7.65	0.14		0.83	2.87	0.13
[3657][4943]	CONVERGENT MARGIN	CASCADES / HIGH CASCADES / CALIFORNIA / LASSEN VOLCANIC CENTER	SOUTHERNMOST CASCADES, HORSE HAVEN BUTTE	40.725	40.725	-121.66	-121.66	SAE			s_LB92-167 [3657]	ANDESITE, BASALTIC [3657] / BASALT, CALC-ALKALINE [4943]									VOL					WR [3657]	53.09	0.65		16.26		1.62	5.82	7.28	11.15	8.15	0.14		0.32	2.69	0.13
[4450][2261][4943]	CONVERGENT MARGIN	CASCADES / HIGH CASCADES / CALIFORNIA / LASSEN VOLCANIC CENTER	SOUTHERNMOST CASCADES	40.6679	40.6679	-121.751	-121.751	SAE			s_LC86-1005 [4450]	ANDESITE, BASALTIC [4450] / NOT GIVEN [2261] / BASALT, CALC-ALKALINE [4943]		500000 [4450]							VOL					WR [4450]	51.3	0.52		15.7		1.7	6.36		10.7	11.1	0.14		0.317	2.45	0.08		0.13	0.05
[3657][4943]	CONVERGENT MARGIN	CASCADES / HIGH CASCADES / CALIFORNIA / LASSEN VOLCANIC CENTER	SOUTHERNMOST CASCADES	40.7012	40.7012	-121.723	-121.723	SAE			s_LB92-166 [3657]	ANDESITE, BASALTIC [3657] / BASALT, CALC-ALKALINE [4943]		500000 [3657]							VOL					WR [3657]	51.09	0.57		16.36		1.68	6.03	7.54	10.07	11.06	0.14		0.31	2.56	0.13
[4450][20728][2261]	CONVERGENT MARGIN	CASCADES / HIGH CASCADES / CALIFORNIA / LASSEN VOLCANIC CENTER	SOUTHERNMOST CASCADES	40.3396	40.3396	-122.051	-122.051	SAE			s_LC88-1312 [4450]	ANDESITE, BASALTIC [4450] / BASALT, CALC-ALKALINE [20728] / NOT GIVEN [2261]		500000 [4450]							VOL					WR [4450]	50.8	0.73		16.6		1.22	6.48		11	9.97	0.15		0.299	2.48	0.1		0.18	0.05
[3657][4943]	CONVERGENT MARGIN	CASCADES / HIGH CASCADES / CALIFORNIA / LASSEN VOLCANIC CENTER	SOUTHERNMOST CASCADES, INSKIP HILL	40.3204	40.3204	-121.956	-121.956	SAE			s_LC87-1056 [3657]	ANDESITE, BASALTIC [3657] / BASALT, CALC-ALKALINE [4943]	70000 [3657]	70000 [3657]							VOL					WR [3657]	50.57	0.81		17.39		1.71	6.14	7.67	12.09	8.24	0.15		0.23	2.57	0.1
[4943]	CONVERGENT MARGIN	CASCADES / HIGH CASCADES / CALIFORNIA / LASSEN VOLCANIC CENTER	SOUTHERNMOST CASCADES	40.5697	40.5697	-121.598	-121.598	SAE			s_LC85-743 [4943]	BASALT, CALC-ALKALINE [4943]									VOL					WR [4943]
[3657][2261][4943]	CONVERGENT MARGIN	CASCADES / HIGH CASCADES / CALIFORNIA / LASSEN VOLCANIC CENTER	SOUTHERNMOST CASCADES, RED LAKE MOUNTAIN	40.5789	40.5789	-121.561	-121.561	SAE			s_LC83-255 [3657]	ANDESITE [3657] / BASALT, CALC-ALKALINE [4943]	70000 [2261]	500000 [3657] / 70000 [2261]							VOL					WR [3657]	54.49	0.85		17.07		1.4	5.05	6.31	8.98	7.73	0.1		0.63	3.47	0.23
[3657][4943]	CONVERGENT MARGIN	CASCADES / HIGH CASCADES / CALIFORNIA / LASSEN VOLCANIC CENTER	SOUTHERNMOST CASCADES	40.2688	40.2688	-121.576	-121.576	SAE			s_LC88-1371 [3657]	ANDESITE, BASALTIC [3657] / BASALT, CALC-ALKALINE [4943]	1370000 [3657]	1370000 [3657] / 500000 [4943]							VOL					WR [3657]	51.99	0.82		16.57		1.86	6.68	8.35	10.28	8.34	0.15		0.22	2.92	0.09
[3657][4943]	CONVERGENT MARGIN	CASCADES / HIGH CASCADES / CALIFORNIA / LASSEN VOLCANIC CENTER	SOUTHERNMOST CASCADES, COLD CREEK BUTTE	40.3432	40.3432	-121.644	-121.644	SAE			s_LM92-2443 [3657]	ANDESITE, BASALTIC [3657] / BASALT, CALC-ALKALINE [4943]	10000 [3657]	10000 [3657]							VOL					WR [3657]	51.2	1.13		17.3		1.86	6.68	8.36	8.97	8.15	0.16		0.85	3.38	0.32
[4943]	CONVERGENT MARGIN	CASCADES / HIGH CASCADES / CALIFORNIA / LASSEN VOLCANIC CENTER	SOUTHERNMOST CASCADES, BIDWELL SPRING CHAIN	40.625	40.625	-121.227	-121.227	SAE			s_LC86-831 [4943]	BASALT, CALC-ALKALINE [4943]									VOL					WR [4943]
[15673][3657][2261][4943]	CONVERGENT MARGIN	CASCADES / HIGH CASCADES / CALIFORNIA / LASSEN VOLCANIC CENTER	SOUTHERNMOST CASCADES, POISON LAKE CHAIN, OLD RAILROAD GRADE, PEAK 1791	40.6494	40.6494	-121.227	-121.227	SAE			s_LC86-829 [15673]	BASALT [15673] / ANDESITE, BASALTIC [3657] / BASALT, CALC-ALKALINE [4943]	1370000 [2261]	500000 [3657] / 1370000 [2261]	LOWER [15673]	PLEISTOCENE [15673]					VOL					WR [15673]	51.51	0.71		17.24		1.63	5.87	7.33	10.42	9.2	0.13		0.61	2.57	0.12
[15673][3657][4450][20728][2261]	CONVERGENT MARGIN	CASCADES / HIGH CASCADES / CALIFORNIA / LASSEN VOLCANIC CENTER	SOUTHERNMOST CASCADES, POISON LAKE CHAIN, ROBBERS SPRING	40.645	40.645	-121.166	-121.166	SAE			s_LC85-671 [15673]	BASALT [15673] / ANDESITE, BASALTIC [3657] / BASALT, CALC-ALKALINE [20728] / NOT GIVEN [2261]	430000 [3657]	430000 [3657] / 500000 [4450]	LOWER [15673]	PLEISTOCENE [15673]					VOL					WR [15673]	51.35	1.19		17.02		1.88	6.76	8.45	9.14	8.05	0.15		1.02	3.14	0.3		0.42	0.02		0.04
[15673][4943]	CONVERGENT MARGIN	CASCADES / HIGH CASCADES / CALIFORNIA / LASSEN VOLCANIC CENTER	SOUTHERNMOST CASCADES, POISON LAKE CHAIN, OLD RAILROAD GRADE	40.6392	40.6392	-121.226	-121.226	SAE			s_LM91-2116 [15673]	BASALT [15673] / BASALT, CALC-ALKALINE [4943]			LOWER [15673]	PLEISTOCENE [15673]					VOL					WR [15673]	51.17	0.7		17.09		1.63	5.88		9.84	10.15	0.14		0.6	2.64	0.14
[4943]	CONVERGENT MARGIN	CASCADES / HIGH CASCADES / CALIFORNIA / LASSEN VOLCANIC CENTER	SOUTHERNMOST CASCADES	40.5975	40.5975	-121.241	-121.241	SAE			s_LM87-1333 [4943]	BASALT, CALC-ALKALINE [4943]									VOL					WR [4943]
[15673][3657][4450][20728][2261]	CONVERGENT MARGIN	CASCADES / HIGH CASCADES / CALIFORNIA / LASSEN VOLCANIC CENTER	SOUTHERNMOST CASCADES	40.539	40.539	-121.162	-121.162	SAE			s_LC82-905 [15673]	BASALT [15673] / ANDESITE, BASALTIC [3657] / BASALT, CALC-ALKALINE [20728] / NOT GIVEN [2261]			LOWER [15673]	PLEISTOCENE [15673]					VOL					WR [15673]	50.36	0.99		17.73		1.87	6.74	8.43	9.79	8.43	0.16		0.65	3.02	0.25		0.38	0.36
[3657][4450][20728]	CONVERGENT MARGIN	CASCADES / HIGH CASCADES / CALIFORNIA / LASSEN VOLCANIC CENTER	SOUTHERNMOST CASCADES	40.5347	40.5347	-121.196	-121.196	SAE			s_LM87-1384 [3657]	BASALT [3657] / ANDESITE, BASALTIC [4450] / BASALT, CALC-ALKALINE [20728]									VOL					WR [3657]	49.64	1.32		15.6		3.24	6.63	8.28	9.81	10.7	0.15		0.92	3.03	0.46		0.16	0.04		0.04
[15673][3657]	CONVERGENT MARGIN	CASCADES / HIGH CASCADES / CALIFORNIA / LASSEN VOLCANIC CENTER	SOUTHERNMOST CASCADES, POISON LAKE CHAIN, CONE LAKE ROAD	40.5722	40.5722	-121.184	-121.184	SAE			s_LC86-834 [15673]	BASALT [15673]	430000 [3657]	430000 [3657]	LOWER [15673]	PLEISTOCENE [15673]					VOL					WR [15673]	49.38	0.92		16.59		1.96	7.05	8.81	10.06	10.46	0.16		0.53	2.68	0.22
[4450][20728]	CONVERGENT MARGIN	CASCADES / HIGH CASCADES / CALIFORNIA / LASSEN VOLCANIC CENTER	SOUTHERNMOST CASCADES	40.4222	40.4222	-121.985	-121.985	SAE			s_LC86-1046 [4450]	THOLEIITE, OLIVINE [4450]									VOL					WR [4450]	48.2	0.8		17.4		1.81	7.46		11.4	10.1	0.17		0.138	2.55	0.09		0.11	0.05		0.02
[4943]	CONVERGENT MARGIN	CASCADES / HIGH CASCADES / CALIFORNIA / LASSEN VOLCANIC CENTER	SOUTHERNMOST CASCADES	40.6081	40.6081	-121.624	-121.624	SAE			s_LC84-514 [4943]	THOLEIITE, OLIVINE [4943]									VOL					WR [4943]
[4943]	CONVERGENT MARGIN	CASCADES / HIGH CASCADES / CALIFORNIA / LASSEN VOLCANIC CENTER	SOUTHERNMOST CASCADES	40.6442	40.6442	-121.337	-121.337	SAE			s_LC84-569 [4943]	THOLEIITE, OLIVINE [4943]									VOL					WR [4943]
[4395]	CONVERGENT MARGIN	CASCADES / HIGH CASCADES / WASHINGTON / MOUNT ST. HELENS	WYE SAMPLING SITE	47.65	47.65	-119.73	-119.73	SAE			s_1330 [4395]	RHYOLITE [4395]					18	5	1980		VOL					GL [4395]	72.18	0.27		14.9				1.05	1.77	0.09			2.48
[4395]	CONVERGENT MARGIN	CASCADES / HIGH CASCADES / WASHINGTON / MOUNT ST. HELENS	WYE SAMPLING SITE	47.65	47.65	-119.73	-119.73	SAE			s_1330 [4395]	RHYOLITE [4395]					18	5	1980		VOL					GL [4395]	70.56	0.16		14.34				0.99	1.89	0.25			2.08
[4395]	CONVERGENT MARGIN	CASCADES / HIGH CASCADES / WASHINGTON / MOUNT ST. HELENS	WYE SAMPLING SITE	47.65	47.65	-119.73	-119.73	SAE			s_1430 [4395]	RHYOLITE [4395]					18	5	1980		VOL					GL [4395]	73.59	0.2		14.32				1.22	2.05	0.07			3.02
[4395]	CONVERGENT MARGIN	CASCADES / HIGH CASCADES / WASHINGTON / MOUNT ST. HELENS	WYE SAMPLING SITE	47.65	47.65	-119.73	-119.73	SAE			s_1430 [4395]	RHYOLITE [4395]					18	5	1980		VOL					GL [4395]	71.38	0.27		13.88				1.12	1.79	0.08			2.23
[4395]	CONVERGENT MARGIN	CASCADES / HIGH CASCADES / WASHINGTON / MOUNT ST. HELENS	WYE SAMPLING SITE	47.65	47.65	-119.73	-119.73	SAE			s_1430 [4395]	RHYOLITE [4395]					18	5	1980		VOL					GL [4395]	73.55	0.22		13.2				1.19	1.5	0.08			2.26
[4395]	CONVERGENT MARGIN	CASCADES / HIGH CASCADES / WASHINGTON / MOUNT ST. HELENS	WYE SAMPLING SITE	47.65	47.65	-119.73	-119.73	SAE			s_1430 [4395]	RHYOLITE [4395]					18	5	1980		VOL					GL [4395]	72.46	0.25		13.67				1.74	1.56	0.4			2.54
[4395]	CONVERGENT MARGIN	CASCADES / HIGH CASCADES / WASHINGTON / MOUNT ST. HELENS	WYE SAMPLING SITE	47.65	47.65	-119.73	-119.73	SAE			s_1430 [4395]	RHYOLITE [4395]					18	5	1980		VOL					GL [4395]	73.48	0.27		13.49				1.33	1.43	0.2			2.43
[4395]	CONVERGENT MARGIN	CASCADES / HIGH CASCADES / WASHINGTON / MOUNT ST. HELENS	WYE SAMPLING SITE	47.65	47.65	-119.73	-119.73	SAE			s_1430 [4395]	RHYOLITE [4395]					18	5	1980		VOL					GL [4395]	71.89	0.23		12.37				1.54	1.07	0.44			2.2
[4395]	CONVERGENT MARGIN	CASCADES / HIGH CASCADES / WASHINGTON / MOUNT ST. HELENS	WYE SAMPLING SITE	47.65	47.65	-119.73	-119.73	SAE			s_1430 [4395]	RHYOLITE [4395]					18	5	1980		VOL					GL [4395]	76.01	0.38		10.46				2.33	0.63	0.48			2.63
[4395]	CONVERGENT MARGIN	CASCADES / HIGH CASCADES / WASHINGTON / MOUNT ST. HELENS	WYE SAMPLING SITE	47.65	47.65	-119.73	-119.73	SAE			s_1530 [4395]	RHYOLITE [4395]					18	5	1980		VOL					GL [4395]	69.82	0.21		15.68				1.16	2.27	0.05			2.68
[4395]	CONVERGENT MARGIN	CASCADES / HIGH CASCADES / WASHINGTON / MOUNT ST. HELENS	WYE SAMPLING SITE	47.65	47.65	-119.73	-119.73	SAE			s_1530 [4395]	RHYOLITE [4395]					18	5	1980		VOL					GL [4395]	69.35	0.31		14.57				1.77	2.41	0.07			2.2
[4395]	CONVERGENT MARGIN	CASCADES / HIGH CASCADES / WASHINGTON / MOUNT ST. HELENS	WYE SAMPLING SITE	47.65	47.65	-119.73	-119.73	SAE			s_1530 [4395]	RHYOLITE [4395]					18	5	1980		VOL					GL [4395]	72.56	0.18		14.28				0.8	2.06	0.1			1.89
[4395]	CONVERGENT MARGIN	CASCADES / HIGH CASCADES / WASHINGTON / MOUNT ST. HELENS	WYE SAMPLING SITE	47.65	47.65	-119.73	-119.73	SAE			s_1530 [4395]	RHYOLITE [4395]					18	5	1980		VOL					GL [4395]	72.07	0.34		15.43				1.73	2.14	0.38			2.08
[4395]	CONVERGENT MARGIN	CASCADES / HIGH CASCADES / WASHINGTON / MOUNT ST. HELENS	WYE SAMPLING SITE	47.65	47.65	-119.73	-119.73	SAE			s_1530 [4395]	RHYOLITE [4395]					18	5	1980		VOL					GL [4395]	73.82	0.49		11.27				2.86	0.75	0.14			3.19
[4395]	CONVERGENT MARGIN	CASCADES / HIGH CASCADES / WASHINGTON / MOUNT ST. HELENS	WYE SAMPLING SITE	47.65	47.65	-119.73	-119.73	SAE			s_1530 [4395]	RHYOLITE [4395]					18	5	1980		VOL					GL [4395]	74.86	0.46		11.44				1.75	0.82	0.41			2.52
[4395]	CONVERGENT MARGIN	CASCADES / HIGH CASCADES / WASHINGTON / MOUNT ST. HELENS	WYE SAMPLING SITE	47.65	47.65	-119.73	-119.73	SAE			s_1530 [4395]	RHYOLITE [4395]					18	5	1980		VOL					GL [4395]	73.22	0.43		11.87				2.8	1.13	0.5			2.39
[4395]	CONVERGENT MARGIN	CASCADES / HIGH CASCADES / WASHINGTON / MOUNT ST. HELENS	WYE SAMPLING SITE	47.65	47.65	-119.73	-119.73	SAE			s_1730 [4395]	RHYOLITE [4395]					18	5	1980		VOL					GL [4395]	71.96	0.39		14.91				2.05	2.28	0.53			1.76	5.15
[4395]	CONVERGENT MARGIN	CASCADES / HIGH CASCADES / WASHINGTON / MOUNT ST. HELENS	WYE SAMPLING SITE	47.65	47.65	-119.73	-119.73	SAE			s_1830 [4395]	RHYOLITE [4395]					18	5	1980		VOL					GL [4395]	70.77	0.34		12.73				0.97	1.4	0.01			2.23
[4395]	CONVERGENT MARGIN	CASCADES / HIGH CASCADES / WASHINGTON / MOUNT ST. HELENS	WYE SAMPLING SITE	47.65	47.65	-119.73	-119.73	SAE			s_1830 [4395]	RHYOLITE [4395]					18	5	1980		VOL					GL [4395]	70.83	0.81		14.45				2.15	2.4	0.36			1.18
[4395]	CONVERGENT MARGIN	CASCADES / HIGH CASCADES / WASHINGTON / MOUNT ST. HELENS	WYE SAMPLING SITE	47.65	47.65	-119.73	-119.73	SAE			s_1830 [4395]	RHYOLITE [4395]					18	5	1980		VOL					GL [4395]	72.72	0.32		14.88				2.14	2.31	0.54			1.8	5.17
[4395]	CONVERGENT MARGIN	CASCADES / HIGH CASCADES / WASHINGTON / MOUNT ST. HELENS	WYE SAMPLING SITE	47.65	47.65	-119.73	-119.73	SAE			s_1930 [4395]	RHYOLITE [4395]					18	5	1980		VOL					GL [4395]	70.58	0.29		16.62				0.8	3.07	0.07			1.38
[4395]	CONVERGENT MARGIN	CASCADES / HIGH CASCADES / WASHINGTON / MOUNT ST. HELENS	WYE SAMPLING SITE	47.65	47.65	-119.73	-119.73	SAE			s_1930 [4395]	RHYOLITE [4395]					18	5	1980		VOL					GL [4395]	70.79	0.4		15.03				2.42	1.6	1.3			1.91
[4395]	CONVERGENT MARGIN	CASCADES / HIGH CASCADES / WASHINGTON / MOUNT ST. HELENS	WYE SAMPLING SITE	47.65	47.65	-119.73	-119.73	SAE			s_1930 [4395]	RHYOLITE [4395]					18	5	1980		VOL					GL [4395]	77.45	0.34		11.86				1.36	0.74	0.08			2.2
[4395]	CONVERGENT MARGIN	CASCADES / HIGH CASCADES / WASHINGTON / MOUNT ST. HELENS	WYE SAMPLING SITE	47.65	47.65	-119.73	-119.73	SAE			s_1930 [4395]	RHYOLITE [4395]					18	5	1980		VOL					GL [4395]	72.02	0.38		14.84				1.94	2.26	0.5			1.74	5.41
[4395]	CONVERGENT MARGIN	CASCADES / HIGH CASCADES / WASHINGTON / MOUNT ST. HELENS	WYE SAMPLING SITE	47.65	47.65	-119.73	-119.73	SAE			s_2030 [4395]	RHYOLITE [4395]					18	5	1980		VOL					GL [4395]	72.79	0.51		14.15				2.57	2.09	0.7			1.81
[4395]	CONVERGENT MARGIN	CASCADES / HIGH CASCADES / WASHINGTON / MOUNT ST. HELENS	WYE SAMPLING SITE	47.65	47.65	-119.73	-119.73	SAE			s_2030 [4395]	RHYOLITE [4395]					18	5	1980		VOL					GL [4395]	72.59	0.35		14.73				1.99	2.2	0.51			1.67	5.17
[4395]	CONVERGENT MARGIN	CASCADES / HIGH CASCADES / WASHINGTON / MOUNT ST. HELENS	WYE SAMPLING SITE	47.65	47.65	-119.73	-119.73	SAE			s_2130 [4395]	RHYOLITE [4395]					18	5	1980		VOL					GL [4395]	72.66	0.28		14.78				1.89	2.39	0.56			1.89	5.17
[4395]	CONVERGENT MARGIN	CASCADES / HIGH CASCADES / WASHINGTON / MOUNT ST. HELENS	WYE SAMPLING SITE	47.65	47.65	-119.73	-119.73	SAE			s_2230 [4395]	RHYOLITE [4395]					18	5	1980		VOL					GL [4395]	72.57	0.29		14.83				1.93	2.41	0.57			1.84	5.16
[4395]	CONVERGENT MARGIN	CASCADES / HIGH CASCADES / WASHINGTON / MOUNT ST. HELENS	WYE SAMPLING SITE	47.65	47.65	-119.73	-119.73	SAE			s_2330 [4395]	RHYOLITE [4395]					18	5	1980		VOL					GL [4395]	72.46	0.3		14.94				1.98	2.61	0.6			1.78	5.18
[4395]	CONVERGENT MARGIN	CASCADES / HIGH CASCADES / WASHINGTON / MOUNT ST. HELENS	WYE SAMPLING SITE	47.65	47.65	-119.73	-119.73	SAE			s_0030 [4395]	RHYOLITE [4395]					18	5	1980		VOL					GL [4395]	72.08	0.25		14.41				0.92	2.67	0.1			1.64
[4395]	CONVERGENT MARGIN	CASCADES / HIGH CASCADES / WASHINGTON / MOUNT ST. HELENS	WYE SAMPLING SITE	47.65	47.65	-119.73	-119.73	SAE			s_0030 [4395]	RHYOLITE [4395]					18	5	1980		VOL					GL [4395]	72.19	0.29		14.84				1.98	2.49	0.6			1.89	5.14
[4395]	CONVERGENT MARGIN	CASCADES / HIGH CASCADES / WASHINGTON / MOUNT ST. HELENS	WYE SAMPLING SITE	47.65	47.65	-119.73	-119.73	SAE			s_0130 [4395]	RHYOLITE [4395]					18	5	1980		VOL					GL [4395]	71.24	0.21		15.82				1.41	3.11	0.34			1.66
[4395]	CONVERGENT MARGIN	CASCADES / HIGH CASCADES / WASHINGTON / MOUNT ST. HELENS	WYE SAMPLING SITE	47.65	47.65	-119.73	-119.73	SAE			s_0130 [4395]	RHYOLITE [4395]					18	5	1980		VOL					GL [4395]	71.4	0.27		14.3				0.96	0.96	0.37			2.45
[4395]	CONVERGENT MARGIN	CASCADES / HIGH CASCADES / WASHINGTON / MOUNT ST. HELENS	WYE SAMPLING SITE	47.65	47.65	-119.73	-119.73	SAE			s_0130 [4395]	RHYOLITE [4395]					18	5	1980		VOL					GL [4395]	70.59	0.15		16.71				0.84	3.49	0.14			1.75
[4395]	CONVERGENT MARGIN	CASCADES / HIGH CASCADES / WASHINGTON / MOUNT ST. HELENS	WYE SAMPLING SITE	47.65	47.65	-119.73	-119.73	SAE			s_0130 [4395]	RHYOLITE [4395]					18	5	1980		VOL					GL [4395]	70.88	0.24		16.71				1.82	3.31	0.5			1.44
[4395]	CONVERGENT MARGIN	CASCADES / HIGH CASCADES / WASHINGTON / MOUNT ST. HELENS	WYE SAMPLING SITE	47.65	47.65	-119.73	-119.73	SAE			s_0130 [4395]	RHYOLITE [4395]					18	5	1980		VOL					GL [4395]	72.38	0.32		14.87				2.02	2.31	0.53			1.76	5.11
[4395]	CONVERGENT MARGIN	CASCADES / HIGH CASCADES / WASHINGTON / MOUNT ST. HELENS	WYE SAMPLING SITE	47.65	47.65	-119.73	-119.73	SAE			s_0330 [4395]	RHYOLITE [4395]					18	5	1980		VOL					GL [4395]	79.32	0.3		11.15				0.94	0.55	0.17			2.36
[4395]	CONVERGENT MARGIN	CASCADES / HIGH CASCADES / WASHINGTON / MOUNT ST. HELENS	WYE SAMPLING SITE	47.65	47.65	-119.73	-119.73	SAE			s_0430 [4395]	RHYOLITE [4395]					18	5	1980		VOL					GL [4395]	72.13	0.39		14.86				2.17	2.39	0.59			1.88	5.09
[4395]	CONVERGENT MARGIN	CASCADES / HIGH CASCADES / WASHINGTON / MOUNT ST. HELENS	WYE SAMPLING SITE	47.65	47.65	-119.73	-119.73	SAE			s_0530 [4395]	RHYOLITE [4395]					18	5	1980		VOL					GL [4395]	73.67	0.3		14.2				1.07	2.34	0.28			2.16
[4395]	CONVERGENT MARGIN	CASCADES / HIGH CASCADES / WASHINGTON / MOUNT ST. HELENS	WYE SAMPLING SITE	47.65	47.65	-119.73	-119.73	SAE			s_0530 [4395]	RHYOLITE [4395]					18	5	1980		VOL					GL [4395]	74.98	0.36		12.82				2.34	1.02	0.83			2.3
[4395]	CONVERGENT MARGIN	CASCADES / HIGH CASCADES / WASHINGTON / MOUNT ST. HELENS		47.13	47.13	-122.51	-122.51	SAE			s_MAY25 [4395]	RHYOLITE [4395]					25	5	1980		VOL					GL [4395]	75.65	0.29		11.64				1.59	0.71	0.07			2.34	4.33
[4395]	CONVERGENT MARGIN	CASCADES / HIGH CASCADES / WASHINGTON / MOUNT ST. HELENS		47.7	47.7	-122	-122	SAE			s_JUNE12 [4395]	RHYOLITE [4395]					12	6	1980		VOL					GL [4395]	75.43	0.28		12.68				1.63	1.13	0.13			1.87	4.35
[4395]	CONVERGENT MARGIN	CASCADES / HIGH CASCADES / WASHINGTON / MOUNT ST. HELENS		47.73	47.73	-122.06	-122.06	SAE			s_JULY22 [4395]	RHYOLITE [4395]					22	7	1980		VOL					GL [4395]	74.69	0.3		12.92				1.49	1.23	0.12			2.33	4.5
[4395]	CONVERGENT MARGIN	CASCADES / HIGH CASCADES / WASHINGTON / MOUNT ST. HELENS	CORVALLIS	44.57	44.57	-123.27	-123.27	SAE			s_OCT.16-18 [4395]	RHYOLITE [4395]					18	10	1980		VOL					GL [4395]	75.96	0.29		11.93				1.45	0.76	0.11			2.91	4.17
[4943]	CONVERGENT MARGIN	CASCADES / HIGH CASCADES / CALIFORNIA / LASSEN VOLCANIC CENTER		40.49	40.49	-121.51	-121.51	SAE			s_LB86-834 [4943]	BASALT, CALC-ALKALINE [4943]									VOL					WR [4943]
[4943]	CONVERGENT MARGIN	CASCADES / HIGH CASCADES / CALIFORNIA / LASSEN VOLCANIC CENTER		40.49	40.49	-121.51	-121.51	SAE			s_LB86-834 [4943]	BASALT, CALC-ALKALINE [4943]									VOL					WR [4943]
[4943]	CONVERGENT MARGIN	CASCADES / HIGH CASCADES / CALIFORNIA / LASSEN VOLCANIC CENTER		40.49	40.49	-121.51	-121.51	SAE			s_LMM81-279 [4943]	THOLEIITE, OLIVINE [4943]									VOL					WR [4943]
[4943]	CONVERGENT MARGIN	CASCADES / HIGH CASCADES / CALIFORNIA / LASSEN VOLCANIC CENTER		40.49	40.49	-121.51	-121.51	SAE			s_LM80-773A [4943]	THOLEIITE, OLIVINE [4943]									VOL					WR [4943]
[4394]	CONVERGENT MARGIN	CASCADES / HIGH CASCADES / WASHINGTON / MOUNT ST. HELENS		46.2	46.2	-122.18	-122.18	SAE			s_USNM115379-37 [4394]	DACITE [4394]									VOL					WR [4394]	64.26	0.53		17.51				3.9	4.79	1.81			1.28	4.68	0.1
[4394]	CONVERGENT MARGIN	CASCADES / HIGH CASCADES / WASHINGTON / MOUNT ST. HELENS		46.2	46.2	-122.18	-122.18	SAE			s_USNM115379-34 [4394]	DACITE [4394]									VOL					WR [4394]	63.97	0.61		17.56				4.11	4.97	1.89	0.07		1.27	4.67	0.12
[4394]	CONVERGENT MARGIN	CASCADES / HIGH CASCADES / WASHINGTON / MOUNT ST. HELENS		46.2	46.2	-122.18	-122.18	SAE			s_USNM115379-8-1 [4394]	NOT GIVEN [4394]									VOL					WR [4394]	64.02	0.62		17.69		1.51	2.6	3.96	4.91	1.8	0.06		1.29	4.47	0.1
[4394]	CONVERGENT MARGIN	CASCADES / HIGH CASCADES / WASHINGTON / MOUNT ST. HELENS		46.2	46.2	-122.18	-122.18	SAE			s_USNM115379-32-1 [4394]	NOT GIVEN [4394]									VOL					WR [4394]	63.58	0.63		17.8		1.75	2.44	4.01	4.96	1.83	0.06		1.25	4.58	0.11
[4394]	CONVERGENT MARGIN	CASCADES / HIGH CASCADES / WASHINGTON / MOUNT ST. HELENS		46.2	46.2	-122.18	-122.18	SAE			s_W [4394]	NOT GIVEN [4394]									VOL					WR [4394]	66.93	0.47		17.64				3.41	3.95	1.25			1.52	4.7	0.14
[4394]	CONVERGENT MARGIN	CASCADES / HIGH CASCADES / WASHINGTON / MOUNT ST. HELENS		46.2	46.2	-122.18	-122.18	SAE			s_115379-1-4 [4394]	NOT GIVEN [4394]					12	6	1980		VOL					WR [4394]	62.7	0.66		18.04		1.6	2.78	4.22	5.31	1.97	0.07		1.22	4.47	0.1
[4394]	CONVERGENT MARGIN	CASCADES / HIGH CASCADES / WASHINGTON / MOUNT ST. HELENS		46.2	46.2	-122.18	-122.18	SAE			s_115379-40 [4394]	NOT GIVEN [4394]					12	6	1980		VOL					WR [4394]	63.42	0.6		18.31				4.22	5.34	1.8			1.29	5.08	0.11
[4394]	CONVERGENT MARGIN	CASCADES / HIGH CASCADES / WASHINGTON / MOUNT ST. HELENS		46.2	46.2	-122.18	-122.18	SAE			s_115377-1 [4394]	NOT GIVEN [4394]					22	7	1980		VOL					WR [4394]	62.86	0.68		17.67		1.6	3.11	4.55	5.35	2.29	0.08		1.22	4.52	0.13
[4394]	CONVERGENT MARGIN	CASCADES / HIGH CASCADES / WASHINGTON / MOUNT ST. HELENS		46.2	46.2	-122.18	-122.18	SAE			s_115414 [4394]	NOT GIVEN [4394]					7	8	1980		VOL					WR [4394]	63.47	0.64		17.6		1.69	2.85	4.37	5.19	2.11	0.08		1.22	4.53	0.09
[4394]	CONVERGENT MARGIN	CASCADES / HIGH CASCADES / WASHINGTON / MOUNT ST. HELENS		46.2	46.2	-122.18	-122.18	SAE			s_115415 [4394]	NOT GIVEN [4394]					7	8	1980		VOL					WR [4394]	60.46	0.71		18.6				4.7	6.4	2.64			1.01	4.93	0.13
[4394]	CONVERGENT MARGIN	CASCADES / HIGH CASCADES / WASHINGTON / MOUNT ST. HELENS		46.2	46.2	-122.18	-122.18	SAE			s_115418-1-1 [4394]	NOT GIVEN [4394]					16	10	1980		VOL					WR [4394]	63.08	0.64		17.63				4.4	5.31	2.16	0.08		1.23	4.61	0.11
[4394]	CONVERGENT MARGIN	CASCADES / HIGH CASCADES / WASHINGTON / MOUNT ST. HELENS		46.2	46.2	-122.18	-122.18	SAE			s_115427-1 [4394]	NOT GIVEN [4394]					22	12	1980		VOL					WR [4394]	62.97	0.66		17.74		1.6	2.94	4.38	5.35	2.14	0.08		1.23	4.64	0.11
[4394]	CONVERGENT MARGIN	CASCADES / HIGH CASCADES / WASHINGTON / MOUNT ST. HELENS		46.2	46.2	-122.18	-122.18	SAE			s_115427-4 [4394]	NOT GIVEN [4394]					22	12	1980		VOL					WR [4394]	63.78	0.65		17.44				4.7	5.1	2.21			1.3	4.8	0.09
[4394]	CONVERGENT MARGIN	CASCADES / HIGH CASCADES / WASHINGTON / MOUNT ST. HELENS		46.2	46.2	-122.18	-122.18	SAE			s_115434 [4394]	NOT GIVEN [4394]						2	1981		VOL					WR [4394]	62.51	0.72		17.75				4.73	5.34	2.27			1.3	5.11	0.11
[4394]	CONVERGENT MARGIN	CASCADES / HIGH CASCADES / WASHINGTON / MOUNT ST. HELENS		46.2	46.2	-122.18	-122.18	SAE			s_115439 [4394]	NOT GIVEN [4394]					11	4	1981		VOL					WR [4394]	62.58	0.71		17.88		1.92	2.95	4.68	5.39	2.29	0.08		1.2	4.54	0.09
[4394]	CONVERGENT MARGIN	CASCADES / HIGH CASCADES / WASHINGTON / MOUNT ST. HELENS		46.2	46.2	-122.18	-122.18	SAE			s_115465 [4394]	NOT GIVEN [4394]					20	6	1981		VOL					WR [4394]	62.95	0.7		17.55		2.18	2.76	4.72	5.43	2.31	0.08		1.23	4.47	0.1
[4394]	CONVERGENT MARGIN	CASCADES / HIGH CASCADES / WASHINGTON / MOUNT ST. HELENS		46.2	46.2	-122.18	-122.18	SAE			s_115525 [4394]	NOT GIVEN [4394]					7	9	1981		VOL					WR [4394]	62.72	0.68		17.88		1.76	3.08	4.66	5.32	2.29	0.08		1.22	4.51	0.14
[4394]	CONVERGENT MARGIN	CASCADES / HIGH CASCADES / WASHINGTON / MOUNT ST. HELENS		46.2	46.2	-122.18	-122.18	SAE			s_115543-109 [4394]	NOT GIVEN [4394]					30	10	1981		VOL					WR [4394]	62.68	0.7		17.78		2.75	3.08	4.63	5.38	2.23	0.08		1.23	4.5	0.14
[4394]	CONVERGENT MARGIN	CASCADES / HIGH CASCADES / WASHINGTON / MOUNT ST. HELENS		46.2	46.2	-122.18	-122.18	SAE			s_115659-2 [4394]	NOT GIVEN [4394]					19	3	1982		VOL					WR [4394]	62.77	0.7		17.74		1.58	3.19	4.61	5.32	2.19	0.06		1.25	4.47	0.14
[4394]	CONVERGENT MARGIN	CASCADES / HIGH CASCADES / WASHINGTON / MOUNT ST. HELENS		46.2	46.2	-122.18	-122.18	SAE			s_115543-125 [4394]	NOT GIVEN [4394]						3	1982		VOL					WR [4394]	62.94	0.68		17.7		1.56	3.2	4.6	5.33	2.2	0.07		1.25	4.56	0.15
[3754][3796]	CONVERGENT MARGIN	CASCADES / HIGH CASCADES / WASHINGTON / MOUNT ST. HELENS / KALAMA FLOWS		46.2	46.2	-122.18	-122.18	SAE			s_SH4 [3754] / s_SH-4 [3796]	NOT GIVEN [3754] / DACITE [3796]									VOL					WR [3754]	60.32	0.57		19.39		4.44		4.07	4.39	1.66	0.07		1.11	4.3	0.17		2.07
[3754][3796]	CONVERGENT MARGIN	CASCADES / HIGH CASCADES / WASHINGTON / MOUNT ST. HELENS / SMITH CREEK UNIT		46.2	46.2	-122.18	-122.18	SAE			s_SH17 [3754] / s_SH-17 [3796]	BASALT [3754] / DACITE [3796]									VOL					WR [3754]	49.95	1.95		16.97		10.41		4.69	9.01	7	0.15		1.28	3.89	0.4		0.03
[3754][3796]	CONVERGENT MARGIN	CASCADES / HIGH CASCADES / WASHINGTON / MOUNT ST. HELENS / SMITH CREEK UNIT		46.2	46.2	-122.18	-122.18	SAE			s_SH20 [3754] / s_SH-20 [3796]	NOT GIVEN [3754] / DACITE [3796]									VOL					WR [3754]	62.68	0.76		17.52		5.33		4.47	5.24	2.18	0.08		1.46	4.67	0.21		0.04
[3755][3796]	CONVERGENT MARGIN	CASCADES / HIGH CASCADES / WASHINGTON / MOUNT ST. HELENS / SUGAR BOWL UNIT	EAST DOME	46.1967	46.1967	-122.147	-122.147	SAE	1445	1445	s_DS-62 [3755]	DACITE [3755]									VOL					WR [3755]	69.08	0.35		15.91				3.67	3.22	0.99	0.03		1.76	4.86	0.11
[3757]	CONVERGENT MARGIN	CASCADES / HIGH CASCADES / WASHINGTON / MOUNT ST. HELENS / CASTLE CREEK FLOWS		46.1436	46.1436	-122.202	-122.202	SAE	978	978	s_SH-084 [3757]	DACITE [3757]					18	5	1984		VOL					GL [3757]	72.46	0.55		14.9			1.64	3.29	5.29	1.58	0.02		2.23	4.55
[3756]	CONVERGENT MARGIN	CASCADES / HIGH CASCADES / WASHINGTON / MOUNT ST. HELENS / CASTLE CREEK FLOWS		46.1436	46.1436	-122.202	-122.202	SAE	978	978	s_SH-114 [3756]	DACITE [3756]									VOL					WR [3756]	62.27	0.72		17.68				4.9	5.28	2.43	0.08		1.22	4.43	0.13
[20985]	CONVERGENT MARGIN	CASCADES / HIGH CASCADES / OREGON / BLUE ROCK		42.5353	42.5353	-122.298	-122.298	SAE			s_13-69 [20985]	BASALT [20985]								GLOMEROCRYSTIC [20985]	VOL			F		WR [20985]	51.78	1.11		18.9		2.7	5.87		8.48	5.2	0.15		0.78	3.97	0.31
[20985]	CONVERGENT MARGIN	CASCADES / HIGH CASCADES / OREGON / BLUE ROCK		42.5249	42.5249	-122.312	-122.312	SAE			s_13-71 [20985]	BASALT [20985]								GLOMEROCRYSTIC [20985]	VOL			F		WR [20985]	51.67	0.9		19.1		2.39	5.73		9.11	5.92	0.14		0.53	3.57	0.2
[20985]	CONVERGENT MARGIN	CASCADES / HIGH CASCADES / OREGON / BLUE ROCK		42.5403	42.5403	-122.318	-122.318	SAE			s_13-72 [20985]	BASALT [20985]								GLOMEROCRYSTIC [20985]	VOL			F		WR [20985]	50.08	1.15		19.71		2.47	6.6		8.69	5.52	0.16		0.32	3.91	0.31
[20985]	CONVERGENT MARGIN	CASCADES / HIGH CASCADES / OREGON / BLUE ROCK		42.5721	42.5721	-122.307	-122.307	SAE			s_13-73 [20985]	BASALT [20985]								GLOMEROCRYSTIC [20985]	VOL			F		WR [20985]	51.45	1.17		18.91		2.72	5.91		8.38	5.18	0.16		0.77	3.96	0.35
[20985]	CONVERGENT MARGIN	CASCADES / HIGH CASCADES / OREGON / BLUE ROCK		42.5855	42.5855	-122.316	-122.316	SAE			s_13-74 [20985]	BASALT [20985]								GLOMEROCRYSTIC [20985]	VOL			F		WR [20985]	50.01	1.18		19.99		2.87	6.23		8.79	5.4	0.16		0.36	3.93	0.33
[20985]	CONVERGENT MARGIN	CASCADES / HIGH CASCADES / OREGON / BLUE ROCK		42.5902	42.5902	-122.323	-122.323	SAE			s_13-75 [20985]	BASALT [20985]								GLOMEROCRYSTIC [20985]	VOL			F		WR [20985]	51.63	1.14		18.86		2.31	6.55		8.52	5.3	0.15		0.69	3.97	0.33
[20985]	CONVERGENT MARGIN	CASCADES / HIGH CASCADES / OREGON / BLUE ROCK		42.5762	42.5762	-122.291	-122.291	SAE			s_13-81 [20985]	BASALT [20985]								GLOMEROCRYSTIC [20985]	VOL			F		WR [20985]	51.58	0.97		19.02		2.4	6.21		8.79	5.99	0.15		0.49	3.8	0.22
[20985]	CONVERGENT MARGIN	CASCADES / HIGH CASCADES / OREGON / BLUE ROCK		42.5667	42.5667	-122.364	-122.364	SAE			s_13-91 [20985]	BASALT [20985]								GLOMEROCRYSTIC [20985]	VOL			F		WR [20985]	49.77	1.1		17.41		4.77	4.02		10.24	6.41	0.16		0.89	3.14	0.39
[20985]	CONVERGENT MARGIN	CASCADES / HIGH CASCADES / OREGON / BLUE ROCK		42.5724	42.5724	-122.369	-122.369	SAE			s_13-92 [20985]	BASALT [20985]								GLOMEROCRYSTIC [20985]	VOL			F		WR [20985]	48.75	1.12		16.99		1.84	8.03		10.18	8.47	0.17		0.27	3.06	0.15
[20985]	CONVERGENT MARGIN	CASCADES / HIGH CASCADES / OREGON / BLUE ROCK		42.55	42.55	-122.362	-122.362	SAE			s_13-93 [20985]	BASALT [20985]								GLOMEROCRYSTIC [20985]	VOL			F		WR [20985]	50.89	1.27		16.52		2.17	7.04		8.24	7.24	0.16		0.91	3.94	0.52
[20985]	CONVERGENT MARGIN	CASCADES / HIGH CASCADES / OREGON / BLUE ROCK		42.5594	42.5594	-122.363	-122.363	SAE			s_13-94 [20985]	BASALT [20985]								GLOMEROCRYSTIC [20985]	VOL			F		WR [20985]	50.62	1.07		17.33		2.78	5.93		10.19	6.44	0.16		0.84	3.18	0.34
[20985]	CONVERGENT MARGIN	CASCADES / HIGH CASCADES / OREGON / BLUE ROCK		42.5386	42.5386	-122.355	-122.355	SAE			s_13-95 [20985]	BASALT [20985]								GLOMEROCRYSTIC [20985]	VOL			F		WR [20985]	51.89	1.27		16.98		3.95	5.02		8.12	6.2	0.17		0.94	3.9	0.53
[20985]	CONVERGENT MARGIN	CASCADES / HIGH CASCADES / OREGON / BLUE ROCK		42.5038	42.5038	-122.41	-122.41	SAE			s_14-09 [20985]	BASALT [20985]								GLOMEROCRYSTIC [20985]	VOL			F		WR [20985]	52	1.32		16.49		5.62	4.07		7.86	5.92	0.16		0.98	3.84	0.56
[20985]	CONVERGENT MARGIN	CASCADES / HIGH CASCADES / OREGON / BLUE ROCK		42.5134	42.5134	-122.405	-122.405	SAE			s_14-10 [20985]	BASALT [20985]								GLOMEROCRYSTIC [20985]	VOL			F		WR [20985]	50.96	1.18		16.68		3.46	5.8		8.31	6.82	0.15		0.79	3.65	0.43
[20985]	CONVERGENT MARGIN	CASCADES / HIGH CASCADES / OREGON / BLUE ROCK		42.5433	42.5433	-122.366	-122.366	SAE			s_14-15 [20985]	BASALT [20985]								GLOMEROCRYSTIC [20985]	VOL			F		WR [20985]	51.28	1.22		16.61		3.2	5.7		8.27	7.29	0.16		0.88	3.8	0.49
[20985]	CONVERGENT MARGIN	CASCADES / HIGH CASCADES / OREGON / BLUE ROCK		42.5283	42.5283	-122.407	-122.407	SAE			s_14-16 [20985]	BASALT [20985]								GLOMEROCRYSTIC [20985]	VOL			F		WR [20985]	50.95	1.33		16.53		4.06	5.51		7.81	6.49	0.16		0.97	3.84	0.56
[20985]	CONVERGENT MARGIN	CASCADES / HIGH CASCADES / OREGON / BLUE ROCK		42.5983	42.5983	-122.33	-122.33	SAE			s_14-20 [20985]	BASALT [20985]								GLOMEROCRYSTIC [20985]	VOL			F		WR [20985]	50.38	1.2		17.55		3.1	6.06		9.14	6.64	0.17		0.52	3.47	0.33
[20985]	CONVERGENT MARGIN	CASCADES / HIGH CASCADES / OREGON / BLUE ROCK		42.6074	42.6074	-122.321	-122.321	SAE			s_14-23 [20985]	BASALT [20985]								GLOMEROCRYSTIC [20985]	VOL			F		WR [20985]	50.32	1.06		17.7		2.66	6.19		9.59	6.7	0.16		0.32	3.15	0.22
[20985]	CONVERGENT MARGIN	CASCADES / HIGH CASCADES / OREGON / BLUE ROCK		42.6009	42.6009	-122.315	-122.315	SAE			s_14-24 [20985]	BASALT [20985]								GLOMEROCRYSTIC [20985]	VOL			F		WR [20985]	50.99	1.07		17.25		3.3	5.38		9.02	7.09	0.16		0.47	3.26	0.25
[20985]	CONVERGENT MARGIN	CASCADES / HIGH CASCADES / OREGON / BLUE ROCK		42.5695	42.5695	-122.33	-122.33	SAE			s_14-27 [20985]	BASALT [20985]								GLOMEROCRYSTIC [20985]	VOL			F		WR [20985]	51.59	1.18		18.19		2.65	6.44		8.46	5.86	0.16		0.61	3.86	0.37
[20985]	CONVERGENT MARGIN	CASCADES / HIGH CASCADES / OREGON / BLUE ROCK		42.5534	42.5534	-122.331	-122.331	SAE			s_14-30 [20985]	BASALT [20985]								GLOMEROCRYSTIC [20985]	VOL			F		WR [20985]	49.91	1.14		17.86		2.77	6.43		9.36	6.94	0.17		0.42	3.38	0.3
[20985]	CONVERGENT MARGIN	CASCADES / HIGH CASCADES / OREGON / BLUE ROCK		42.5235	42.5235	-122.344	-122.344	SAE			s_14-31 [20985]	BASALT [20985]								GLOMEROCRYSTIC [20985]	VOL			F		WR [20985]	52.56	1.14		18.29		2.4	6.25		8.09	4.97	0.16		0.71	3.89	0.34
[20985]	CONVERGENT MARGIN	CASCADES / HIGH CASCADES / OREGON / BLUE ROCK		42.528	42.528	-122.438	-122.438	SAE			s_14-45 [20985]	BASALT [20985]								GLOMEROCRYSTIC [20985]	VOL			F		WR [20985]	51.99	1.05		17.04		4.12	4.74		8.71	6.76	0.16		0.76	3.58	0.35
[20985]	CONVERGENT MARGIN	CASCADES / HIGH CASCADES / OREGON / BLUE ROCK		42.5408	42.5408	-122.414	-122.414	SAE			s_14-46 [20985]	BASALT [20985]								GLOMEROCRYSTIC [20985]	VOL			F		WR [20985]	50.95	1.34		16.44		3.51	6		7.95	7	0.17		0.93	3.9	0.56
[20985]	CONVERGENT MARGIN	CASCADES / HIGH CASCADES / OREGON / BLUE ROCK		42.5366	42.5366	-122.434	-122.434	SAE			s_14-48 [20985]	BASALT [20985]								GLOMEROCRYSTIC [20985]	VOL			F		WR [20985]	51.09	1.03		17.02		3.28	5.46		8.38	6.95	0.14		0.78	3.43	0.33
[20985]	CONVERGENT MARGIN	CASCADES / HIGH CASCADES / OREGON / BLUE ROCK		42.551	42.551	-122.437	-122.437	SAE			s_14-52 [20985]	BASALT [20985]								GLOMEROCRYSTIC [20985]	VOL			F		WR [20985]	49.15	1.1		17.64		6.22	3.57		9.25	5.9	0.13		0.59	3	0.28
[20985]	CONVERGENT MARGIN	CASCADES / HIGH CASCADES / OREGON / BLUE ROCK		42.5305	42.5305	-122.291	-122.291	SAE			s_14-62 [20985]	BASALT [20985]								GLOMEROCRYSTIC [20985]	VOL			F		WR [20985]	50.59	1.34		18.66		5.39	4.4		8.27	5.05	0.18		0.54	3.97	0.39
[20985]	CONVERGENT MARGIN	CASCADES / HIGH CASCADES / OREGON / BLUE ROCK		42.5212	42.5212	-122.361	-122.361	SAE			s_14-78 [20985]	BASALT [20985]								GLOMEROCRYSTIC [20985]	VOL			F		WR [20985]	51.15	1.27		17.06		5.21	4.31		7.75	5.93	0.17		0.92	3.77	0.52
[20985]	CONVERGENT MARGIN	CASCADES / HIGH CASCADES / OREGON / BLUE ROCK		42.542	42.542	-122.368	-122.368	SAE			s_14-79 [20985]	BASALT [20985]								GLOMEROCRYSTIC [20985]	VOL			F		WR [20985]	51.53	1.25		16.67		6.24	3.3		7.97	5.99	0.17		0.93	3.9	0.52
[20985]	CONVERGENT MARGIN	CASCADES / HIGH CASCADES / OREGON / BLUE ROCK		42.5583	42.5583	-122.402	-122.402	SAE			s_14-80 [20985]	BASALT [20985]								GLOMEROCRYSTIC [20985]	VOL			F		WR [20985]	50.69	1.13		17.72		4.27	5.35		9.09	6.2	0.17		0.5	3.49	0.28
[20985]	CONVERGENT MARGIN	CASCADES / HIGH CASCADES / OREGON / BLUE ROCK		42.5609	42.5609	-122.408	-122.408	SAE			s_14-81 [20985]	BASALT [20985]								GLOMEROCRYSTIC [20985]	VOL			F		WR [20985]	51.5	1.29		16.44		2.98	6.17		8.02	6.7	0.18		0.98	3.9	0.55
[20985]	CONVERGENT MARGIN	CASCADES / HIGH CASCADES / OREGON / BLUE ROCK		42.5702	42.5702	-122.397	-122.397	SAE			s_14-82 [20985]	BASALT [20985]								GLOMEROCRYSTIC [20985]	VOL			F		WR [20985]	50.94	1.09		16.95		3.7	4.86		9.89	6.48	0.16		1.03	3.11	0.42
[4463]	CONVERGENT MARGIN	CASCADES / HIGH CASCADES / OREGON / BATTLE AX		44.9	44.9	-122.2	-122.2	SAE			s_BV-26 [4463]	ANDESITE, BASALTIC [4463]	1240000 [4463]	1880000 [4463]	LOWER [4463]	QUATERNARY [4463]					VOL					WR [4463]	54.07	0.82		17.12		1.19	6.04		8.4	7.8	0.13		0.67	3.59	0.18
[4463]	CONVERGENT MARGIN	CASCADES / HIGH CASCADES / OREGON / BATTLE AX		44.9	44.9	-122.2	-122.2	SAE			s_BX-1 [4463]	ANDESITE, BASALTIC [4463]	1240000 [4463]	1880000 [4463]	LOWER [4463]	QUATERNARY [4463]					VOL					WR [4463]	56.68	0.94		17.73		1.1	5.58		8.07	5.12	0.12		0.77	3.66	0.23
[4463]	CONVERGENT MARGIN	CASCADES / HIGH CASCADES / OREGON / BATTLE AX		44.9	44.9	-122.2	-122.2	SAE			s_BV-4 [4463]	ANDESITE, BASALTIC [4463]	1240000 [4463]	1880000 [4463]	LOWER [4463]	QUATERNARY [4463]					VOL					WR [4463]	56.89	0.95		17.85		1.1	5.59		7.57	4.91	0.11		0.77	4.02	0.25
[4463]	CONVERGENT MARGIN	CASCADES / HIGH CASCADES / OREGON / BATTLE AX		44.9	44.9	-122.2	-122.2	SAE			s_BX-13 [4463]	ANDESITE [4463]	1240000 [4463]	1880000 [4463]	LOWER [4463]	QUATERNARY [4463]					VOL					WR [4463]	58.32	0.9		17.75		0.99	5		7.17	4.41	0.1		0.84	4.26	0.28
[4463]	CONVERGENT MARGIN	CASCADES / HIGH CASCADES / OREGON / BATTLE AX		44.9	44.9	-122.2	-122.2	SAE			s_BV-2 [4463]	ANDESITE [4463]	1240000 [4463]	1880000 [4463]	LOWER [4463]	QUATERNARY [4463]					VOL					WR [4463]	57.94	0.8		18.85		0.97	4.92		7.56	3.88	0.1		0.72	4.14	0.13
[4463]	CONVERGENT MARGIN	CASCADES / HIGH CASCADES / OREGON / BATTLE AX		44.9	44.9	-122.2	-122.2	SAE			s_BV-9 [4463]	ANDESITE [4463]	1240000 [4463]	1880000 [4463]	LOWER [4463]	QUATERNARY [4463]					VOL					WR [4463]	58.67	0.82		19.18		1.32	4.47		6.54	4.12	0.1		0.78	3.9	0.1
[4463]	CONVERGENT MARGIN	CASCADES / HIGH CASCADES / OREGON / BATTLE AX		44.9	44.9	-122.2	-122.2	SAE			s_BV-6 [4463]	ANDESITE [4463]	1240000 [4463]	1880000 [4463]	LOWER [4463]	QUATERNARY [4463]					VOL					WR [4463]	58.79	0.78		19.64		1.26	4.26		7.23	2.76	0.09		0.84	4.25	0.12
[4463]	CONVERGENT MARGIN	CASCADES / HIGH CASCADES / OREGON / BATTLE AX		44.9	44.9	-122.2	-122.2	SAE			s_BV-5 [4463]	ANDESITE [4463]	1240000 [4463]	1880000 [4463]	LOWER [4463]	QUATERNARY [4463]					VOL					WR [4463]	61.01	0.75		18.74		1.29	4.34		5.84	2.21	0.1		0.95	4.65	0.13
[4463]	CONVERGENT MARGIN	CASCADES / HIGH CASCADES / OREGON / BATTLE AX		44.9	44.9	-122.2	-122.2	SAE			s_BX-70 [4463]	DACITE [4463]	1240000 [4463]	1880000 [4463]	LOWER [4463]	QUATERNARY [4463]					VOL					WR [4463]	64.55	0.59		18.22		1.04	3.52		4.35	1.34	0.1		1.2	4.94	0.16
[4463]	CONVERGENT MARGIN	CASCADES / HIGH CASCADES / OREGON / BATTLE AX		44.9	44.9	-122.2	-122.2	SAE			s_BV-17 [4463]	RHYOLITE [4463]	1240000 [4463]	1880000 [4463]	LOWER [4463]	QUATERNARY [4463]					VOL					WR [4463]	72.69	0.52		15.05		0.8	2.72		3.45	0.89	0.01		1.68	2.11	0.09
[4460]	CONVERGENT MARGIN	CASCADES / HIGH CASCADES / BRITISH COLUMBIA / MOUNT GARIBALDI VOLCANIC FIELD	SALAL CREEK AREA, SALAL GLACIER	50.783	50.783	-123.377	-123.377	SAE			s_C5-5 [4460]	HAWAIITE, ALKALINE [4460]									VOL					WR [4460]	46.08	1.92		14.01		1.71	9.69		8.4	9.67	0.18		1.06	4.32	0.45
[4460]	CONVERGENT MARGIN	CASCADES / HIGH CASCADES / BRITISH COLUMBIA / MOUNT GARIBALDI VOLCANIC FIELD	SALAL CREEK AREA, SALAL GLACIER	50.792	50.792	-123.38	-123.38	SAE			s_M8-11D [4460]	BASALT, PICRITIC [4460]									VOL					WR [4460]	47.77	1.91		13.74		1.85	10.5		8.31	11.34	0.18		0.74	3.4	0.42
[4460]	CONVERGENT MARGIN	CASCADES / HIGH CASCADES / BRITISH COLUMBIA / MOUNT GARIBALDI VOLCANIC FIELD	SALAL CREEK AREA, SALAL GLACIER	50.79	50.79	-123.387	-123.387	SAE			s_C5-28 [4460]	BASALT, THOLEIITIC [4460]									VOL					WR [4460]	48.27	2.02		14.81		1.82	10.33		8.77	11.12	0.18		1	2.72	0.47
[4460]	CONVERGENT MARGIN	CASCADES / HIGH CASCADES / BRITISH COLUMBIA / MOUNT GARIBALDI VOLCANIC FIELD / OCHRE MOUNTAIN FLOW	SALAL CREEK AREA	50.792	50.792	-123.35	-123.35	SAE			s_M1-12 [4460]	BASALT, CALC-ALKALINE [4460]									VOL					WR [4460]	46.22	1.61		15.08		1.55	8.76		8.94	7.35	0.18		1.07	3.15	0.41
[4460]	CONVERGENT MARGIN	CASCADES / HIGH CASCADES / BRITISH COLUMBIA / MOUNT GARIBALDI VOLCANIC FIELD	SALAL CREEK AREA, LOGAN RIDGE	50.81	50.81	-123.408	-123.408	SAE			s_M5-36 [4460]	BASALT, ALKALINE [4460]									VOL					WR [4460]	45.99	1.92		14.55		1.74	9.86		9.63	10.53	0.19		1.18	3.41	0.48
[4460]	CONVERGENT MARGIN	CASCADES / HIGH CASCADES / BRITISH COLUMBIA / MOUNT GARIBALDI VOLCANIC FIELD	SALAL CREEK AREA, SALAL GLACIER	50.798	50.798	-123.392	-123.392	SAE			s_M5-14 [4460]	HAWAIITE, ALKALINE [4460]									VOL					WR [4460]	50.98	2.28		16.98		1.64	9.3		7.62	4.28	0.17		1.33	4.77	0.75
[4460]	CONVERGENT MARGIN	CASCADES / HIGH CASCADES / BRITISH COLUMBIA / MOUNT GARIBALDI VOLCANIC FIELD	SALAL CREEK AREA, MUD LAKE	50.805	50.805	-123.377	-123.377	SAE			s_M3-24 [4460]	HAWAIITE, ALKALINE [4460]									VOL					WR [4460]	49.97	1.9		15.35		1.65	9.34		8.32	9.31	0.17		1.22	4.14	0.49
[4460]	CONVERGENT MARGIN	CASCADES / HIGH CASCADES / BRITISH COLUMBIA / MOUNT GARIBALDI VOLCANIC FIELD	SALAL CREEK AREA, NORTHWEST VOLCANIC REMNANT	50.808	50.808	-123.45	-123.45	SAE			s_R78-59 [4460]	BASALT, THOLEIITIC [4460]									VOL					WR [4460]	46.13	2.06		15.39		1.9	10.77		9.27	6.87	0.49		1	2	0.58
[4460]	CONVERGENT MARGIN	CASCADES / HIGH CASCADES / BRITISH COLUMBIA / MOUNT GARIBALDI VOLCANIC FIELD	SALAL CREEK AREA	50.803	50.803	-123.415	-123.415	SAE			s_R78-6 [4460]	ANDESITE, CALC-ALKALINE [4460]									VOL					WR [4460]	53.81	1.13		18.38		1.12	6.37		8	3.12	0.46		1.1	4.12	0.31
[4460]	CONVERGENT MARGIN	CASCADES / HIGH CASCADES / BRITISH COLUMBIA / MOUNT GARIBALDI VOLCANIC FIELD	SALAL CREEK AREA	50.81	50.81	-123.417	-123.417	SAE			s_J78-97C [4460]	ANDESITE, CALC-ALKALINE [4460]									VOL					WR [4460]	54.32	1.07		18.27		1.02	5.75		8.46	2.88	0.19		1.11	4.16	0.34
[4460]	CONVERGENT MARGIN	CASCADES / HIGH CASCADES / BRITISH COLUMBIA / MOUNT GARIBALDI VOLCANIC FIELD	SALAL CREEK AREA	50.795	50.795	-123.453	-123.453	SAE			s_M9-8B [4460]	RHYOLITE, CALC-ALKALINE [4460]									VOL					WR [4460]	75.56	0.19		14.12		0.34	0.72		1.07	0.28	0.03		3.2	4.3	0
[4460]	CONVERGENT MARGIN	CASCADES / HIGH CASCADES / BRITISH COLUMBIA / MOUNT GARIBALDI VOLCANIC FIELD	SALAL CREEK AREA	50.818	50.818	-123.435	-123.435	SAE			s_M7-8B [4460]	DACITE, CALC-ALKALINE [4460]									VOL					WR [4460]	72.81	0.42		15.07		0.95	2.03		1.99	0.71	0.08		2.94	5.03	0.1
[4534]	CONVERGENT MARGIN	CASCADES / HIGH CASCADES / WASHINGTON / EASTON FORMATION	SHUKSAN SCHIST, DARRINGTON, SAUK RIVER AND FINNEY CREEK REGIONS	48.25	48.25	-121.62	-121.62	SAE			s_A-877 [4534]	GREENSCHIST [4534]			UPPER [4534]	JURASSIC [4534]				FINE-GRAINED [4534]	MET					WR [4534]	49.76	1.22		18.52			7.9	8.22	11.73	7.16	0.17		0.02	2.21	0.12
[4534]	CONVERGENT MARGIN	CASCADES / HIGH CASCADES / WASHINGTON / EASTON FORMATION	SHUKSAN SCHIST, DARRINGTON, SAUK RIVER AND FINNEY CREEK REGIONS	48.25	48.25	-121.62	-121.62	SAE			s_A-572 [4534]	GREENSCHIST [4534]			UPPER [4534]	JURASSIC [4534]				FINE-GRAINED [4534]	MET					WR [4534]	47.77	1.21		16.71			8.9	9.24	11.56	9.16	0.2		2.49	0.73	0.12
[4534]	CONVERGENT MARGIN	CASCADES / HIGH CASCADES / WASHINGTON / EASTON FORMATION	SHUKSAN SCHIST, DARRINGTON, SAUK RIVER AND FINNEY CREEK REGIONS	48.25	48.25	-121.62	-121.62	SAE			s_A-573 [4534]	GREENSCHIST [4534]			UPPER [4534]	JURASSIC [4534]				FINE-GRAINED [4534]	MET					WR [4534]	50.31	1.32		17.34			9.3	9.68	11.58	4.68	0.21		0.6	2.76	0.14
[4534]	CONVERGENT MARGIN	CASCADES / HIGH CASCADES / WASHINGTON / EASTON FORMATION	SHUKSAN SCHIST, DARRINGTON, SAUK RIVER AND FINNEY CREEK REGIONS	48.25	48.25	-121.62	-121.62	SAE			s_A-581 [4534]	GREENSCHIST [4534]			UPPER [4534]	JURASSIC [4534]				FINE-GRAINED [4534]	MET					WR [4534]	49.63	1.32		16.13			9.6	9.63	12.23	6.81	0.19		0.33	2.77	0.12
[4534]	CONVERGENT MARGIN	CASCADES / HIGH CASCADES / WASHINGTON / EASTON FORMATION	SHUKSAN SCHIST, DARRINGTON, SAUK RIVER AND FINNEY CREEK REGIONS	48.25	48.25	-121.62	-121.62	SAE			s_A-47 [4534]	GREENSCHIST [4534]			UPPER [4534]	JURASSIC [4534]				FINE-GRAINED [4534]	MET					WR [4534]	50.04	1.51		14.97			10.1	10.24	11.05	7.81	0.19		0.71	2.58	0.13
[4534]	CONVERGENT MARGIN	CASCADES / HIGH CASCADES / WASHINGTON / EASTON FORMATION	SHUKSAN SCHIST, DARRINGTON, SAUK RIVER AND FINNEY CREEK REGIONS	48.25	48.25	-121.62	-121.62	SAE			s_A-45 [4534]	BLUESCHIST [4534]			UPPER [4534]	JURASSIC [4534]				FINE-GRAINED [4534]	MET					WR [4534]	52.46	1.89		14.11			10.2	10.48	7.15	6.65	0.15		1.9	4.02	0.3
[4534]	CONVERGENT MARGIN	CASCADES / HIGH CASCADES / WASHINGTON / EASTON FORMATION	SHUKSAN SCHIST, DARRINGTON, SAUK RIVER AND FINNEY CREEK REGIONS	48.25	48.25	-121.62	-121.62	SAE			s_SHUK-3 [4534]	BLUESCHIST [4534]			UPPER [4534]	JURASSIC [4534]				FINE-GRAINED [4534]	MET					WR [4534]	50.58	1.87		14.87			11.5	11.75	9.59	5.11	0.24		0.23	4.32	0.19
[4534]	CONVERGENT MARGIN	CASCADES / HIGH CASCADES / WASHINGTON / EASTON FORMATION	SHUKSAN SCHIST, DARRINGTON, SAUK RIVER AND FINNEY CREEK REGIONS	48.25	48.25	-121.62	-121.62	SAE			s_A-138 [4534]	BLUESCHIST [4534]			UPPER [4534]	JURASSIC [4534]				FINE-GRAINED [4534]	MET					WR [4534]	49.54	2.14		14.26			11.9	12.44	10.07	5.65	0.2		1.09	3.22	0.2
[4534]	CONVERGENT MARGIN	CASCADES / HIGH CASCADES / WASHINGTON / EASTON FORMATION	SHUKSAN SCHIST, DARRINGTON, SAUK RIVER AND FINNEY CREEK REGIONS	48.25	48.25	-121.62	-121.62	SAE			s_A-580 [4534]	BLUESCHIST [4534]			UPPER [4534]	JURASSIC [4534]				FINE-GRAINED [4534]	MET					WR [4534]	49.11	1.6		15.07			12	12.35	10.54	5.69	0.21		1.07	2.89	0.19
[4534]	CONVERGENT MARGIN	CASCADES / HIGH CASCADES / WASHINGTON / EASTON FORMATION	SHUKSAN SCHIST, DARRINGTON, SAUK RIVER AND FINNEY CREEK REGIONS	48.25	48.25	-121.62	-121.62	SAE			s_A-172 [4534]	BLUESCHIST [4534]			UPPER [4534]	JURASSIC [4534]				FINE-GRAINED [4534]	MET					WR [4534]	48.65	2.43		14.98			12.2	12.5	8.62	5.58	0.21		2.33	3	0.24
[4534]	CONVERGENT MARGIN	CASCADES / HIGH CASCADES / WASHINGTON / EASTON FORMATION	SHUKSAN SCHIST, DARRINGTON, SAUK RIVER AND FINNEY CREEK REGIONS	48.25	48.25	-121.62	-121.62	SAE			s_A-1053 [4534]	BLUESCHIST [4534]			UPPER [4534]	JURASSIC [4534]				FINE-GRAINED [4534]	MET					WR [4534]	45.74	2.56		15.67			14.2	14.53	8.36	7.74	0.19		1.87	1.84	0.27
[4534]	CONVERGENT MARGIN	CASCADES / HIGH CASCADES / WASHINGTON / EASTON FORMATION	SHUKSAN SCHIST, DARRINGTON, SAUK RIVER AND FINNEY CREEK REGIONS	48.25	48.25	-121.62	-121.62	SAE			s_RATTRAP [4534]	BLUESCHIST [4534]			UPPER [4534]	JURASSIC [4534]				FINE-GRAINED [4534]	MET					WR [4534]	46.8	2.49		13.96			15	15.26	10.01	5.55	0.31		0.71	3.19	0.33
[4325]	CONVERGENT MARGIN	CASCADES / HIGH CASCADES / CALIFORNIA / MEDICINE LAKE VOLCANO	GIANT CRATER LAVA FIELD	41.58	41.58	-121.58	-121.58	SAE			s_7 [4325]	BASALT [4325]									VOL					WR [4325]	53.7	0.97		16				8.8	9.3	6.8			1.04	2.7		0.5
[4325]	CONVERGENT MARGIN	CASCADES / HIGH CASCADES / CALIFORNIA / MEDICINE LAKE VOLCANO	EAST SAND BUTTE, NE OF MEDICINE LAKE HIGHLANDS, TIMBER MOUNTAIN QUADRANGLE	41.58	41.58	-121.58	-121.58	SAE			s_7 [4325]	BASALT [4325]									VOL					WR [4325]	56.1	1.35		15.2				8.4	8.4	5.4			1.15	3.4		-0.3
[4449]	CONVERGENT MARGIN	CASCADES / HIGH CASCADES / OREGON / MOUNT MAZAMA	CRATER LAKE	42.83	43	-121.92	-122.08	SAE			s_1089 [4449]	ANDESITE, BASALTIC [4449]									VOL					WR [4449]	52	1.24		18.5		2.86	6		8.46	6.3	0.14		0.57	3.7	0.24
[4449]	CONVERGENT MARGIN	CASCADES / HIGH CASCADES / OREGON / MOUNT MAZAMA	CRATER LAKE	42.83	43	-121.92	-122.08	SAE			s_1210 [4449]	ANDESITE, BASALTIC [4449]									VOL					WR [4449]	52.4	1.07		18		2.68	5.64		8.58	6.85	0.13		0.56	3.9	0.2
[4449]	CONVERGENT MARGIN	CASCADES / HIGH CASCADES / OREGON / MOUNT MAZAMA	CRATER LAKE	42.83	43	-121.92	-122.08	SAE			s_1193 [4449]	ANDESITE, BASALTIC [4449]									VOL					WR [4449]	52.7	1.19		17		2.48	5.21		9.52	6.86	0.12		0.97	3.69	0.32
[4449]	CONVERGENT MARGIN	CASCADES / HIGH CASCADES / OREGON / MOUNT MAZAMA	CRATER LAKE	42.83	43	-121.92	-122.08	SAE			s_1181 [4449]	ANDESITE, BASALTIC [4449]									VOL					WR [4449]	53	1.12		17.1		2.47	5.18		9.69	6.45	0.12		1.01	3.54	0.24
[4449]	CONVERGENT MARGIN	CASCADES / HIGH CASCADES / OREGON / MOUNT MAZAMA	CRATER LAKE	42.83	43	-121.92	-122.08	SAE			s_1087 [4449]	ANDESITE, BASALTIC [4449]									VOL					WR [4449]	54	0.96		18.3		2.46	5.18		8.33	6.04	0.13		0.65	3.77	0.17
[4449]	CONVERGENT MARGIN	CASCADES / HIGH CASCADES / OREGON / MOUNT MAZAMA	CRATER LAKE	42.83	43	-121.92	-122.08	SAE			s_354 [4449]	ANDESITE, BASALTIC [4449]									VOL					WR [4449]	54	1.04		16.9		2.32	4.87		8.6	7.28	0.11		1.23	3.7	0.42
[4449]	CONVERGENT MARGIN	CASCADES / HIGH CASCADES / OREGON / MOUNT MAZAMA	CRATER LAKE	42.83	43	-121.92	-122.08	SAE			s_957 [4449]	ANDESITE, BASALTIC [4449]									VOL					WR [4449]	56.2	1.12		17.9		2.23	4.67		7.26	4	0.11		1.6	4.4	0.5
[4449]	CONVERGENT MARGIN	CASCADES / HIGH CASCADES / OREGON / MOUNT MAZAMA	CRATER LAKE	42.83	43	-121.92	-122.08	SAE			s_1010 [4449]	ANDESITE [4449]									VOL					WR [4449]	57.6	0.7		18.9		2	4.26		7.2	4.07	0.11		0.79	4.25	0.19
[4449]	CONVERGENT MARGIN	CASCADES / HIGH CASCADES / OREGON / MOUNT MAZAMA	CRATER LAKE	42.83	43	-121.92	-122.08	SAE			s_1029 [4449]	ANDESITE [4449]									VOL					WR [4449]	57.7	0.9		17.2		2.01	4.22		7.17	4.66	0.1		1.44	4.31	0.31
[4449]	CONVERGENT MARGIN	CASCADES / HIGH CASCADES / OREGON / MOUNT MAZAMA	CRATER LAKE	42.83	43	-121.92	-122.08	SAE			s_852 [4449]	ANDESITE [4449]									VOL					WR [4449]	58.8	0.86		17.4		2	4.19		7.01	4.11	0.1		1.22	4.05	0.3
[3808]	CONVERGENT MARGIN	CASCADES / HIGH CASCADES / OREGON / MOUNT HOOD	MAIN STAGE	45.3075	45.3075	-121.702	-121.702	SAE			s_H-1B [3808]	ANDESITE [3808]									VOL					WR [3808]	58.74	0.88		18.07				5.91	6.32	3.39	0.1		0.99	4.42	0.18
[3808]	CONVERGENT MARGIN	CASCADES / HIGH CASCADES / OREGON / MOUNT HOOD	MAIN STAGE	45.2911	45.2911	-121.734	-121.734	SAE			s_H-4 [3808]	ANDESITE [3808]									VOL					WR [3808]	61.09	0.83		17.33				5.47	5.78	3.17	0.09		1.24	4.41	0.19
[3808]	CONVERGENT MARGIN	CASCADES / HIGH CASCADES / OREGON / MOUNT HOOD	MAIN STAGE	45.3283	45.3283	-121.707	-121.707	SAE			s_H-7 [3808]	ANDESITE [3808]									VOL					WR [3808]	60.06	0.85		17.2				5.55	6.03	3.18	0.09		1.27	4.1	0.18
[3808]	CONVERGENT MARGIN	CASCADES / HIGH CASCADES / OREGON / MOUNT HOOD	MAIN STAGE	45.4061	45.4061	-121.641	-121.641	SAE			s_H-33 [3808]	ANDESITE [3808]									VOL					WR [3808]	58.13	1.03		17.92				6.48	6.52	3.53	0.11		1.03	4.09	0.25
[3808]	CONVERGENT MARGIN	CASCADES / HIGH CASCADES / OREGON / MOUNT HOOD	MAIN STAGE CLUD CAP	45.4044	45.4044	-121.654	-121.654	SAE			s_H-32B [3808]	ANDESITE [3808]									VOL					WR [3808]	53.75	1.1		19.85				7.2	7.51	4.08	0.12		0.29	4.28	0.23
[3808]	CONVERGENT MARGIN	CASCADES / HIGH CASCADES / OREGON / MOUNT HOOD	MAIN STAGE CLUD CAP	45.4233	45.4233	-121.601	-121.601	SAE			s_H-34 [3808]	ANDESITE [3808]									VOL					WR [3808]	57.4	1.05		17.75				6.41	6.33	3.61	0.11		1.02	4.06	0.26
[3808]	CONVERGENT MARGIN	CASCADES / HIGH CASCADES / OREGON / MOUNT HOOD	POLLALIE	45.3675	45.3675	-121.672	-121.672	SAE			s_H-77 [3808]	ANDESITE [3808]									VOL					WR [3808]	64.13	0.75		15.96				4.84	5.2	2.36	0.08		1.72	4.15	0.21
[3808]	CONVERGENT MARGIN	CASCADES / HIGH CASCADES / OREGON / MOUNT HOOD	POLLALIE	45.3933	45.3933	-121.642	-121.642	SAE			s_H-97 [3808]	ANDESITE [3808]									VOL					WR [3808]	62.3	0.78		16.51				4.97	5.34	2.38	0.08		1.65	4.5	0.2
[3808]	CONVERGENT MARGIN	CASCADES / HIGH CASCADES / OREGON / MOUNT HOOD	POLLALIE	45.3883	45.3883	-121.65	-121.65	SAE			s_H-100 [3808]	ANDESITE [3808]									VOL					WR [3808]	62.5	0.78		16.67				5.03	5.38	2.4	0.08		1.61	4.02	0.2
[3808]	CONVERGENT MARGIN	CASCADES / HIGH CASCADES / OREGON / MOUNT HOOD	TIMBERLINE	45.3319	45.3319	-121.705	-121.705	SAE			s_H-23B [3808]	ANDESITE [3808]									VOL					WR [3808]	59.83	0.86		17.6				5.6	6.18	3.25	0.09		1.2	4.12	0.18
[3808]	CONVERGENT MARGIN	CASCADES / HIGH CASCADES / OREGON / MOUNT HOOD	TIMBERLINE	45.3314	45.3314	-121.705	-121.705	SAE			s_H-23LB [3808]	ANDESITE [3808]									VOL					WR [3808]	59.24	0.93		17.53				5.83	6.62	3.2	0.1		1.18	3.9	0.19
[3808]	CONVERGENT MARGIN	CASCADES / HIGH CASCADES / OREGON / MOUNT HOOD	OLD MAID	45.3703	45.3703	-121.695	-121.695	SAE			s_H-CR1 [3808]	ANDESITE [3808]									VOL					WR [3808]	62.59	0.75		16.75				4.8	5.23	2.36	0.09		1.43	4.71	0.17
[3808]	CONVERGENT MARGIN	CASCADES / HIGH CASCADES / OREGON / MOUNT HOOD	OLD MAID	45.3703	45.3703	-121.695	-121.695	SAE			s_H-CR4 [3808]	ANDESITE [3808]									VOL					WR [3808]	62.13	0.77		16.1				5.02	5.11	2.45	0.09		1.48	4.33	0.17
[5304]	CONVERGENT MARGIN	CASCADES / HIGH CASCADES / CALIFORNIA / MEDICINE LAKE VOLCANO / BURNT LAVA FLOW	E EDGE OF FLOW, 1500 FT S AND 1000 FT E OF NW CORNER, WHITEHORSE	41.58	41.58	-121.58	-121.58	SAE			s_4M [5304]	ANDESITE [5304]			UPPER [5304]	HOLOCENE [5304]					VOL					WR [5304]	57.7	0.64		16.6				6.07	8.09	5.76	0.11		1.61	2.92	0.08
[5304]	CONVERGENT MARGIN	CASCADES / HIGH CASCADES / CALIFORNIA / MEDICINE LAKE VOLCANO / BURNT LAVA FLOW	E EDGE OF FLOW, 1800 FT S AND 1600 FT W OF NE CORNER, WHITEHORSE	41.58	41.58	-121.58	-121.58	SAE			s_690M [5304]	ANDESITE [5304]			UPPER [5304]	HOLOCENE [5304]					VOL					WR [5304]	56.7	0.63		16.3				5.97	7.91	5.77	0.11		1.64	3.09	0.1
[5304]	CONVERGENT MARGIN	CASCADES / HIGH CASCADES / CALIFORNIA / MEDICINE LAKE VOLCANO / BURNT LAVA FLOW	SE END OF FLOW, 1300 FT N AND 1500 FT W OF SE CORNER, WHITEHORSE	41.58	41.58	-121.58	-121.58	SAE			s_692M [5304]	ANDESITE [5304]			UPPER [5304]	HOLOCENE [5304]					VOL					WR [5304]	56.1	0.66		16.5				6.2	8.26	6.05	0.11		1.53	3.04	0.1
[5304]	CONVERGENT MARGIN	CASCADES / HIGH CASCADES / CALIFORNIA / MEDICINE LAKE VOLCANO / BURNT LAVA FLOW	N EDGE OF LOW, 2000 FT W OF NE CORNER, MEDICINE LAKE	41.58	41.58	-121.58	-121.58	SAE			s_695M [5304]	ANDESITE [5304]			UPPER [5304]	HOLOCENE [5304]					VOL					WR [5304]	56.5	0.64		16.5				6.02	7.99	5.78	0.11		1.62	3.07	0.1
[5304]	CONVERGENT MARGIN	CASCADES / HIGH CASCADES / CALIFORNIA / MEDICINE LAKE VOLCANO / BURNT LAVA FLOW	NW EDGE OF FLOW, 1600 FT W AND 2200 FT N OF SE CORNER, MEDICINE LAKE	41.58	41.58	-121.58	-121.58	SAE			s_82-2A [5304]	ANDESITE [5304]			UPPER [5304]	HOLOCENE [5304]					VOL					WR [5304]	57.5	0.65		16.5				5.91	7.86	5.63	0.1		1.63	3.3	0.11
[5304]	CONVERGENT MARGIN	CASCADES / HIGH CASCADES / CALIFORNIA / MEDICINE LAKE VOLCANO / BURNT LAVA FLOW	NW EDGE OF FLOW, 300 FT W AND 1500 FT S OF NE CORNER, MEDICINE LAKE	41.58	41.58	-121.58	-121.58	SAE			s_82-4 [5304]	ANDESITE [5304]			UPPER [5304]	HOLOCENE [5304]					VOL					WR [5304]	56.7	0.68		16.6				6.17	8.17	5.93	0.11		1.51	3.32	0.1
[5304]	CONVERGENT MARGIN	CASCADES / HIGH CASCADES / CALIFORNIA / MEDICINE LAKE VOLCANO / BURNT LAVA FLOW	SURFACE OF FLOW SE OF HIGH HOLE CRATER. 500 FT W AND 1900 FT N OF SE CORNER, MEDICINE LAKE	41.58	41.58	-121.58	-121.58	SAE			s_82-12 [5304]	ANDESITE [5304]			UPPER [5304]	HOLOCENE [5304]					VOL					WR [5304]	58.3	0.63		16.4				5.86	7.71	5.6	0.12		1.68	3.52	0.11
[5304]	CONVERGENT MARGIN	CASCADES / HIGH CASCADES / CALIFORNIA / MEDICINE LAKE VOLCANO / BURNT LAVA FLOW	FLOW SURFACE N OF HIGH HOLE CRATER, 1700 FT S AND 2000 FT W OF NE CORNER, MEDICINE LAKE	41.58	41.58	-121.58	-121.58	SAE			s_82-6 [5304]	ANDESITE [5304]			UPPER [5304]	HOLOCENE [5304]					VOL					WR [5304]	56	0.73		16.6				6.27	8.32	6.17	0.13		1.42	3.38	0.14
[5304]	CONVERGENT MARGIN	CASCADES / HIGH CASCADES / CALIFORNIA / MEDICINE LAKE VOLCANO / BURNT LAVA FLOW	NE EDGE OF FLOW, 2500 FT W AND 500 FT N OF SE CORNER, TIMBER MOUNTAIN	41.58	41.58	-121.58	-121.58	SAE			s_82-13 [5304]	ANDESITE [5304]			UPPER [5304]	HOLOCENE [5304]					VOL					WR [5304]	57.6	0.64		16.6				5.89	7.84	5.69	0.12		1.63	3.16	0.11
[5304]	CONVERGENT MARGIN	CASCADES / HIGH CASCADES / CALIFORNIA / MEDICINE LAKE VOLCANO / BURNT LAVA FLOW	FLOW SURFACE SW OF HIGH HOLE CRATER, 2000 FT W AND 1500 FT N OF SE CORNER, MEDICINE LAKE	41.58	41.58	-121.58	-121.58	SAE			s_82-9B [5304]	ANDESITE [5304]			UPPER [5304]	HOLOCENE [5304]					VOL					WR [5304]	57	0.68		16.4				5.98	7.86	5.74	0.12		1.59	3.22	0.12
[5304]	CONVERGENT MARGIN	CASCADES / HIGH CASCADES / CALIFORNIA / MEDICINE LAKE VOLCANO / BURNT LAVA FLOW	E EDGE OF FLOW, 900 FT E AND 2000 FT S OF NW CORNER, WHITEHORSE	41.58	41.58	-121.58	-121.58	SAE			s_82-16A [5304]	ANDESITE [5304]			UPPER [5304]	HOLOCENE [5304]					VOL					WR [5304]	57.3	0.65		16.6				5.96	7.92	5.73	0.11		1.61	3.3	0.11
[5304]	CONVERGENT MARGIN	CASCADES / HIGH CASCADES / CALIFORNIA / MEDICINE LAKE VOLCANO / BURNT LAVA FLOW	NW EDGE OF FLOW, 1600 FT W AND 2200 FT N OF SE CORNER, MEDICINE LAKE	41.58	41.58	-121.58	-121.58	SAE			s_82-2B [5304]	ANDESITE [5304]			UPPER [5304]	HOLOCENE [5304]					VOL					WR [5304]	56.8	0.65		16.5				6	7.92	5.72	0.11		1.57	3.39	0.12
[5304]	CONVERGENT MARGIN	CASCADES / HIGH CASCADES / CALIFORNIA / MEDICINE LAKE VOLCANO / BURNT LAVA FLOW	FLOW SURFACE SW OF HIGH HOLE CRATER, 2000 FT W AND 1500 FT N OF SE CORNER, MEDICINE LAKE	41.58	41.58	-121.58	-121.58	SAE			s_82-9C [5304]	ANDESITE [5304]			UPPER [5304]	HOLOCENE [5304]					VOL					WR [5304]	56	0.68		16.6				6.33	8.39	6.21	0.12		1.38	3.19	0.09
[5304]	CONVERGENT MARGIN	CASCADES / HIGH CASCADES / CALIFORNIA / MEDICINE LAKE VOLCANO / BURNT LAVA FLOW	N EDGE OF FLOW, 300 FT N OF NE CORNER, MEDICINE LAKE	41.58	41.58	-121.58	-121.58	SAE			s_82-5 [5304]	ANDESITE [5304]			UPPER [5304]	HOLOCENE [5304]					VOL					WR [5304]	56.8	0.66		16.4				6.09	8.05	5.87	0.12		1.54	3.31	0.12
[5304]	CONVERGENT MARGIN	CASCADES / HIGH CASCADES / CALIFORNIA / MEDICINE LAKE VOLCANO / BURNT LAVA FLOW	FLOW SURFACE N OF HIGH HOLE CRATER, 1900 FT S AND 2000 FT W OF NE CORNER, MEDICINE LAKE	41.58	41.58	-121.58	-121.58	SAE			s_82-7A [5304]	ANDESITE [5304]			UPPER [5304]	HOLOCENE [5304]					VOL					WR [5304]	56.9	0.67		16.5				6.14	8.12	5.88	0.1		1.54	3.37	0.1
[5304]	CONVERGENT MARGIN	CASCADES / HIGH CASCADES / CALIFORNIA / MEDICINE LAKE VOLCANO / BURNT LAVA FLOW	SW END OF FLOW, 800 FT W OF SE CORNER, HAMBONE	41.58	41.58	-121.58	-121.58	SAE			s_82-32 [5304]	ANDESITE [5304]			UPPER [5304]	HOLOCENE [5304]					VOL					WR [5304]	57.6	0.67		16.6				6.08	8.04	5.88	0.1		1.58	3.2	0.12
[5304]	CONVERGENT MARGIN	CASCADES / HIGH CASCADES / CALIFORNIA / MEDICINE LAKE VOLCANO / BURNT LAVA FLOW	S END OF FLOW, 900 FT W AND 100 FT S OF NE CORNER, HAMBONE	41.58	41.58	-121.58	-121.58	SAE			s_82-69A [5304]	ANDESITE [5304]			UPPER [5304]	HOLOCENE [5304]					VOL					WR [5304]	57.3	0.64		16.5				5.95	7.95	5.79	0.11		1.58	3.38	0.1
[5304]	CONVERGENT MARGIN	CASCADES / HIGH CASCADES / CALIFORNIA / MEDICINE LAKE VOLCANO / BURNT LAVA FLOW	S END OF FLOW, 900 FT W AND 100 FT S OF NE CORNER, HAMBONE	41.58	41.58	-121.58	-121.58	SAE			s_82-69B [5304]	ANDESITE [5304]			UPPER [5304]	HOLOCENE [5304]					VOL					WR [5304]	57.8	0.63		16.3				5.88	7.77	5.62	0.12		1.65	3.28	0.11
[5304]	CONVERGENT MARGIN	CASCADES / HIGH CASCADES / CALIFORNIA / MEDICINE LAKE VOLCANO / BURNT LAVA FLOW	S END OF FLOW, 300 FT W AND 1300 FT S OF NE CORNER, HAMBONE	41.58	41.58	-121.58	-121.58	SAE			s_82-70 [5304]	ANDESITE [5304]			UPPER [5304]	HOLOCENE [5304]					VOL					WR [5304]	56.5	0.67		16.6				6.2	8.23	6	0.12		1.48	3.16	0.11
[5304]	CONVERGENT MARGIN	CASCADES / HIGH CASCADES / CALIFORNIA / MEDICINE LAKE VOLCANO / BURNT LAVA FLOW	SURFACE OF FLOW W OF HIGH HOLE CRATER, 2500 FT S AND 2500 FT W OF NE CORNER, MEDICINE LAKE	41.58	41.58	-121.58	-121.58	SAE			s_659MA [5304]	ANDESITE [5304]			UPPER [5304]	HOLOCENE [5304]					VOL					WR [5304]	48.4	0.6		18.4				7.94	12	10.1	0.15		0.19	2.1	0.07
[5304]	CONVERGENT MARGIN	CASCADES / HIGH CASCADES / CALIFORNIA / MEDICINE LAKE VOLCANO / BURNT LAVA FLOW	SURFACE OF FLOW W OF HIGH HOLE CRATER, 2500 FT S AND 2500 FT W OF NE CORNER, MEDICINE LAKE	41.58	41.58	-121.58	-121.58	SAE			s_659MB [5304]	ANDESITE [5304]			UPPER [5304]	HOLOCENE [5304]					VOL					WR [5304]	47.9	0.62		18.4				7.92	11.97	9.9	0.15		0.19	2.09	0.07
[5304]	CONVERGENT MARGIN	CASCADES / HIGH CASCADES / CALIFORNIA / MEDICINE LAKE VOLCANO / BURNT LAVA FLOW	N EDGE OF LOW, 2000 FT W OF NE CORNER, MEDICINE LAKE	41.58	41.58	-121.58	-121.58	SAE			s_695M [5304]	ANDESITE [5304]			UPPER [5304]	HOLOCENE [5304]					VOL					WR [5304]	47.5	0.64		18.5				8.18	12	10.2	0.14		0.11	1.89	0.07
[5304]	CONVERGENT MARGIN	CASCADES / HIGH CASCADES / CALIFORNIA / MEDICINE LAKE VOLCANO / BURNT LAVA FLOW	N END OF FLOW, 800 FT E AND 300 FT N OF NE CORNER, MEDICINE LAKE	41.58	41.58	-121.58	-121.58	SAE			s_937MA [5304]	ANDESITE [5304]			UPPER [5304]	HOLOCENE [5304]					VOL					WR [5304]	49.1	0.44		19				6.72	11.5	9.89	0.12		0.39	2.1	0.05
[5304]	CONVERGENT MARGIN	CASCADES / HIGH CASCADES / CALIFORNIA / MEDICINE LAKE VOLCANO / BURNT LAVA FLOW	SURFACE OF FLOW W OF HIGH HOLE CRATER, 2200 FT W AND 2400 S OF NE CORNER, MEDICINE LAKE	41.58	41.58	-121.58	-121.58	SAE			s_1143MB [5304]	ANDESITE [5304]			UPPER [5304]	HOLOCENE [5304]					VOL					WR [5304]	51.4	0.66		17.7				7.41	10.5	8.36	0.15		0.66	2.52	0.09
[5304]	CONVERGENT MARGIN	CASCADES / HIGH CASCADES / CALIFORNIA / MEDICINE LAKE VOLCANO / BURNT LAVA FLOW	HIGH HOLE CRATER CONE, 1600 FT W AND 1800 FT N OF SE CORNER, MEDICINE LAKE	41.58	41.58	-121.58	-121.58	SAE			s_1156M [5304]	ANDESITE [5304]			UPPER [5304]	HOLOCENE [5304]					VOL					WR [5304]	49.4	0.64		18.4				7.77	11.8	8.97	0.15		0.28	2.55	0.08
[5304]	CONVERGENT MARGIN	CASCADES / HIGH CASCADES / CALIFORNIA / MEDICINE LAKE VOLCANO		41.33	41.83	-121.33	-121.75	SAE			s_85-26B [5304]	GRANITE [5304]			UPPER [5304]	HOLOCENE [5304]					PLU					WR [5304]	72.6	0.27		12.7				1.81	1.52	0.7			3.55	3.59	0.07
[5304]	CONVERGENT MARGIN	CASCADES / HIGH CASCADES / CALIFORNIA / MEDICINE LAKE VOLCANO / BURNT LAVA FLOW	N END OF FLOW, 1000 FT W AND 500 FT N OF NE CORNER, MEDICINE LAKE	41.58	41.58	-121.58	-121.58	SAE			s_716MB [5304]	GRANITE [5304]			UPPER [5304]	HOLOCENE [5304]					PLU					WR [5304]	76.2	0.06		12.2				0.37	0.94	0.11	0.01		4.45	3.14	0.04
[5304]	CONVERGENT MARGIN	CASCADES / HIGH CASCADES / CALIFORNIA / MEDICINE LAKE VOLCANO / BURNT LAVA FLOW	SURFACE OF FLOW W OF HIGH HOLE CRATER, 2200 FT W AND 2400 S OF NE CORNER, MEDICINE LAKE	41.58	41.58	-121.58	-121.58	SAE			s_1157MA [5304]	GRANITE [5304]			UPPER [5304]	HOLOCENE [5304]					PLU					WR [5304]	74.8	0.21		12.7				1.39	1.28	0.41			3.56	3.55
[5304]	CONVERGENT MARGIN	CASCADES / HIGH CASCADES / CALIFORNIA / MEDICINE LAKE VOLCANO	UNIT AGI, 1200 FT E AND 300 FT S OF NW CORNER, MEDICINE LAKE	41.58	41.58	-121.58	-121.58	SAE			s_421MD [5304]	GRANITE [5304]			UPPER [5304]	HOLOCENE [5304]					PLU					WR [5304]	72.6	0.12		13.7				1.47	0.65	0.21	0.04		4.6	3.9
[5304]	CONVERGENT MARGIN	CASCADES / HIGH CASCADES / CALIFORNIA / MEDICINE LAKE VOLCANO / LAKE BASALT	LAKE BASALT, 2200 FT E AND 100 FT S OF NW CORNER, MEDICINE LAKE	41.58	41.58	-121.58	-121.58	SAE			s_561M [5304]	GRANITE [5304]			UPPER [5304]	HOLOCENE [5304]					PLU					WR [5304]	70.1	0.41		15.1				2.35	2.28	0.78	0.05		3.43	4.09	0.12
[5304]	CONVERGENT MARGIN	CASCADES / HIGH CASCADES / CALIFORNIA / MEDICINE LAKE VOLCANO / CRATER GLASS FLOW	2700 FT E AND 200 FT S OF NW CORNER, MEDICINE LAKE	41.58	41.58	-121.58	-121.58	SAE			s_1025MA [5304]	GRANITE [5304]			UPPER [5304]	HOLOCENE [5304]					PLU					WR [5304]	70.1	0.35		14.7				2.3	1.64	0.51	0.04		4.25	4.19	0.09
[5304]	CONVERGENT MARGIN	CASCADES / HIGH CASCADES / CALIFORNIA / MEDICINE LAKE VOLCANO / LITTLE GLASS MOUNTAIN RHYOLITE	LITTLE GLASS MOUNTAIN, N EDGE OF FLOW, 700 FT N AND 100 FT W OF SE CORNER, MEDICINE LAKE	41.58	41.58	-121.58	-121.58	SAE			s_663MC [5304]	GRANITE [5304]			UPPER [5304]	HOLOCENE [5304]					PLU					WR [5304]	73	0.22		14.4				1.45	1.51	0.42	0.03		4.13	3.9	0.09
[5304]	CONVERGENT MARGIN	CASCADES / HIGH CASCADES / CALIFORNIA / MEDICINE LAKE VOLCANO / MEDICINE LAKE FLOW	MEDICINE FLOW FROM W EDGE, 1100 FT W AND 300 FT N OF SE CORNER, MEDICINE LAKE	41.58	41.58	-121.58	-121.58	SAE			s_680M [5304]	GRANITE [5304]			UPPER [5304]	HOLOCENE [5304]					PLU					WR [5304]	73	0.22		13.9				1.48	1.47	0.4	0.03		4.04	3.73	0.09
[5304]	CONVERGENT MARGIN	CASCADES / HIGH CASCADES / CALIFORNIA / MEDICINE LAKE VOLCANO / PAINT POT CRATER FLOW	AT ROAD CROSSING FLOW, 2000 FT W AND 3300 FT N OF SE CORNER, MEDICINE LAKE	41.58	41.58	-121.58	-121.58	SAE			s_708M [5304]	GRANITE [5304]			UPPER [5304]	HOLOCENE [5304]					PLU					WR [5304]	73.7	0.17		14				1.58	1.39	0.38			4.05	3.92	0.06
[5304]	CONVERGENT MARGIN	CASCADES / HIGH CASCADES / CALIFORNIA / MEDICINE LAKE VOLCANO / CRATER GLASS FLOW	2700 FT E AND 200 FT S OF NW CORNER, MEDICINE LAKE	41.58	41.58	-121.58	-121.58	SAE			s_1025MA [5304]	GRANITE [5304]			UPPER [5304]	HOLOCENE [5304]					PLU					WR [5304]	73.4	0.23		14				1.58	1.56	0.51	0.03		3.88	3.61	0.08
[5304]	CONVERGENT MARGIN	CASCADES / HIGH CASCADES / CALIFORNIA / MEDICINE LAKE VOLCANO / LITTLE GLASS MOUNTAIN RHYOLITE	1500 FT W AND 2600 FT S OF NE CORNER, MEDICINE LAKE	41.58	41.58	-121.58	-121.58	SAE			s_1049MA [5304]	GRANITE [5304]			UPPER [5304]	HOLOCENE [5304]					PLU					WR [5304]	73.3	0.2		14.1				1.43	1.57	0.52	0.03		3.96	3.72	0.07
[5304]	CONVERGENT MARGIN	CASCADES / HIGH CASCADES / CALIFORNIA / MEDICINE LAKE VOLCANO / BURNT LAVA FLOW	SURFACE OF FLOW W OF HIGH HOLE CRATER, 2200 FT W AND 2400 S OF NE CORNER, MEDICINE LAKE	41.58	41.58	-121.58	-121.58	SAE			s_86-3 [5304]	GRANITE [5304]			UPPER [5304]	HOLOCENE [5304]					PLU					WR [5304]	72.1	0.3		14.7				1.87	1.35	0.49	0.04		4.7	3.71	0.07
[5304]	CONVERGENT MARGIN	CASCADES / HIGH CASCADES / CALIFORNIA / MEDICINE LAKE VOLCANO / BURNT LAVA FLOW	HIGH HOLE CRATER CONE, 1600 FT W AND 1800 FT N OF SE CORNER, MEDICINE LAKE	41.58	41.58	-121.58	-121.58	SAE			s_82-10 [5304]	ANDESITE [5304]			UPPER [5304]	HOLOCENE [5304]					VOL					WR [5304]
[5304]	CONVERGENT MARGIN	CASCADES / HIGH CASCADES / CALIFORNIA / MEDICINE LAKE VOLCANO / BURNT LAVA FLOW	SURFACE OF FLOW S OF HIGH HOLE CRATER, 1200 FT W AND 1500 FT N OF SE CORNER, MEDICINE LAKE	41.58	41.58	-121.58	-121.58	SAE			s_82-11 [5304]	ANDESITE [5304]			UPPER [5304]	HOLOCENE [5304]					VOL					WR [5304]
[5304]	CONVERGENT MARGIN	CASCADES / HIGH CASCADES / CALIFORNIA / MEDICINE LAKE VOLCANO / BURNT LAVA FLOW	E EDGE OF FLOW, 900 FT E AND 2000 FT S OF NW CORNER, WHITEHORSE	41.58	41.58	-121.58	-121.58	SAE			s_82-16B [5304]	ANDESITE [5304]			UPPER [5304]	HOLOCENE [5304]					VOL					WR [5304]
[5304]	CONVERGENT MARGIN	CASCADES / HIGH CASCADES / CALIFORNIA / MEDICINE LAKE VOLCANO / BURNT LAVA FLOW	SURFACE OF FLOW W OF HIGH HOLE CRATER, 2200 FT W AND 2400 S OF NE CORNER, MEDICINE LAKE	41.58	41.58	-121.58	-121.58	SAE			s_85-15A [5304]	GRANITE [5304]			UPPER [5304]	HOLOCENE [5304]					PLU					WR [5304]
[5304]	CONVERGENT MARGIN	CASCADES / HIGH CASCADES / CALIFORNIA / MEDICINE LAKE VOLCANO / LITTLE GLASS MOUNTAIN RHYOLITE	LITTLE GLASS MOUNTAIN, TOP OF NW FLOW LOBE, 1500 FT S AND 1700 FT E OF NW CORNER, MEDICINE LAKE	41.58	41.58	-121.58	-121.58	SAE			s_532MB [5304]	GRANITE [5304]			UPPER [5304]	HOLOCENE [5304]					PLU					WR [5304]
[5711]	CONVERGENT MARGIN	CASCADES / HIGH CASCADES / CALIFORNIA / LATOUR VOLCANIC CENTER		40.7	40.7	-121.65	-121.65	SAE			s_LB92-163 [5711]	ANDESITE [5711]				QUATERNARY [5711]					VOL					WR [5711]	63.38	0.5		19.11		0.88	3.17	3.97	6.1	1.77	0.08		0.84	4	0.16
[5711]	CONVERGENT MARGIN	CASCADES / HIGH CASCADES / CALIFORNIA	VENT	40.5	40.5	-121	-121	SAE			s_LB91-107 [5711]	ANDESITE [5711]				QUATERNARY [5711]					VOL					WR [5711]	63.51	0.62		16.41		1.04	3.74	4.67	5.33	2.65	0.09		2.94	3.44	0.23
[5711]	CONVERGENT MARGIN	CASCADES / HIGH CASCADES / CALIFORNIA / HAYDEN HILL VOLCANIC CENTER		40.95	40.95	-120.05	-120.05	SAE			s_LB92-158 [5711]	NOT GIVEN [5711]				QUATERNARY [5711]					VOL					WR [5711]	65.32	0.87		16.04		0.92	3.32	4.15	3.9	1.82	0.13		2.76	4.67	0.24
[5711]	CONVERGENT MARGIN	CASCADES / HIGH CASCADES / CALIFORNIA / DITTMAR VOLCANIC CENTER		40.37	40.37	-121.3	-121.3	SAE			s_LC81-637 [5711]	NOT GIVEN [5711]				QUATERNARY [5711]					VOL					WR [5711]	68.51	0.86		14.9		0.88	3.17	3.96	3.09	1.11	0.11		2.77	4.38	0.22
[5711]	CONVERGENT MARGIN	CASCADES / HIGH CASCADES / CALIFORNIA / MAGEE		40.77	40.77	-121.57	-121.57	SAE			s_LB88-32 [5711]	NOT GIVEN [5711]				QUATERNARY [5711]					VOL					WR [5711]	72.13	0.27		14.93		0.48	1.74	2.17	2.87	0.87	0.04		2.89	3.67	0.11
[5711]	CONVERGENT MARGIN	CASCADES / HIGH CASCADES / CALIFORNIA / STOVER MOUNTAIN		40.3	40.3	-121.13	-121.13	SAE			s_LC93-1869 [5711]	NOT GIVEN [5711]				QUATERNARY [5711]					VOL					WR [5711]	72	0.36		14.69		0.51	1.85	2.31	2.44	0.99	0.06		3.23	3.75	0.06
[5711]	CONVERGENT MARGIN	CASCADES / HIGH CASCADES / CALIFORNIA / STOVER MOUNTAIN		40.3	40.3	-121.13	-121.13	SAE			s_LC93-1863 [5711]	NOT GIVEN [5711]				QUATERNARY [5711]					VOL					WR [5711]	74.25	0.28		13.83		0.32	1.16	1.46	1.59	0.49	0.03		4.35	3.62	0.06
[5711]	CONVERGENT MARGIN	CASCADES / HIGH CASCADES / CALIFORNIA / LATOUR VOLCANIC CENTER		40.7	40.7	-121.65	-121.65	SAE			s_LC92-164 [5711]	NOT GIVEN [5711]				QUATERNARY [5711]					VOL					WR [5711]	74.88	0.22		13.37		0.29	1.03	1.29	1.54	0.55	0.06		3.5	3.92	0.07
[5711]	CONVERGENT MARGIN	CASCADES / HIGH CASCADES / CALIFORNIA / GOAT MOUNTAIN		40.5	40.5	-120.76	-120.76	SAE			s_LB92-156 [5711]	NOT GIVEN [5711]				QUATERNARY [5711]					VOL					WR [5711]	70.46	0.32		16.23		0.45	1.63	2.04	2.59	0.78	0.07		3.3	3.37	0.08
[5711]	CONVERGENT MARGIN	CASCADES / HIGH CASCADES / CALIFORNIA / LATOUR VOLCANIC CENTER		40.7	40.7	-121.65	-121.65	SAE			s_LC88-1316 [5711]	NOT GIVEN [5711]				QUATERNARY [5711]					VOL					WR [5711]	73.73	0.3		14.1		0.39	1.42	1.77	1.98	0.48	0.04		3.45	4.03	0.08
[5711]	CONVERGENT MARGIN	CASCADES / HIGH CASCADES / CALIFORNIA / SKEDADDLE		40.34	40.34	-120.1	-120.1	SAE			s_LB90-66B [5711]	NOT GIVEN [5711]				QUATERNARY [5711]					VOL					WR [5711]	74.82	0.11		14.44		0.22	0.78	0.97	1.09	0.26	0.1		3.98	4.15	0.07
[5711]	CONVERGENT MARGIN	CASCADES / HIGH CASCADES / CALIFORNIA / NEGRO CAMP		40.88	40.88	-121.27	-121.27	SAE			s_LM80-776 [5711]	NOT GIVEN [5711]				QUATERNARY [5711]					VOL					WR [5711]	74.99	0.24		13.89		0.28	1.01	1.26	1.67	0.42	0.04		4.29	3.11	0.05
[5711]	CONVERGENT MARGIN	CASCADES / HIGH CASCADES / CALIFORNIA / GOAT MOUNTAIN		40.5	40.5	-120.76	-120.76	SAE			s_LB92-159 [5711]	NOT GIVEN [5711]				QUATERNARY [5711]					VOL					WR [5711]	73.56	0.22		14.35		0.34	1.21	1.51	1.95	0.53	0.05		4.6	3.13	0.07
[5711]	CONVERGENT MARGIN	CASCADES / HIGH CASCADES / CALIFORNIA / MAIDU VOLCANIC CENTER		40.4	40.4	-121.53	-121.53	SAE			s_LM79-469 [5711]	NOT GIVEN [5711]				QUATERNARY [5711]					VOL					WR [5711]	75.51	0.25		13.28		0.28	1.02	1.27	1.16	0.4	0.02		4.62	3.41	0.05
[5711]	CONVERGENT MARGIN	CASCADES / HIGH CASCADES / CALIFORNIA / CINDER CONE VOLCANO		40.52	40.52	-121.21	-121.21	SAE			s_LC91-1561A [5711]	NOT GIVEN [5711]				QUATERNARY [5711]					MET					WR [5711]	75.85	0.06		14.13		0.11	0.39	0.48	0.8	0.11	0.03		4.26	4.21	0.05
[5711]	CONVERGENT MARGIN	CASCADES / HIGH CASCADES / CALIFORNIA / CINDER CONE VOLCANO		40.52	40.52	-121.21	-121.21	SAE			s_LC88-1476F [5711]	NOT GIVEN [5711]				QUATERNARY [5711]					MET					WR [5711]	73.38	0.09		14.76		0.12	0.45	0.56	1.59	0.25	0.01		6.43	2.77	0.15
[5711]	CONVERGENT MARGIN	CASCADES / HIGH CASCADES / CALIFORNIA / CINDER CONE VOLCANO		40.52	40.52	-121.21	-121.21	SAE			s_LC88-1404A [5711]	NOT GIVEN [5711]				QUATERNARY [5711]					MET					WR [5711]	77.23	0.06		13.44		0.08	0.29	0.36	1.27	0.1	0.03		2.74	4.7	0.05
[5711]	CONVERGENT MARGIN	CASCADES / HIGH CASCADES / CALIFORNIA / CINDER CONE VOLCANO		40.52	40.52	-121.21	-121.21	SAE			s_LC95-2147 [5711]	NOT GIVEN [5711]				QUATERNARY [5711]					MET					WR [5711]	77.55	0.25		12.35		0.26	0.94	1.17	1.05	0.22	0.04		3.33	3.95	0.05
[5711]	CONVERGENT MARGIN	CASCADES / HIGH CASCADES / CALIFORNIA / CINDER CONE VOLCANO		40.52	40.52	-121.21	-121.21	SAE			s_LC91-1561B [5711]	NOT GIVEN [5711]				QUATERNARY [5711]					MET					WR [5711]
[2893]	CONVERGENT MARGIN	CASCADES / GARIBALDI VOLCANIC BELT / WASHINGTON / GLACIER PEAK		48.116	48.116	-121.1	-121.1	SAE			s_GP-26B-62 [2893]	DACITE [2893]									VOL					WR [2893]	64.4
[2893]	CONVERGENT MARGIN	CASCADES / HIGH CASCADES / WASHINGTON / MOUNT RAINIER		46.87	46.87	-121.758	-121.758	SAE		4392	s_RR-4 [2893]	ANDESITE [2893]									VOL					WR [2893]	61.2
[2893]	CONVERGENT MARGIN	CASCADES / HIGH CASCADES / WASHINGTON / MOUNT RAINIER		46.87	46.87	-121.758	-121.758	SAE		4392	s_R2-1 [2893]	ANDESITE [2893]									VOL					WR [2893]	56.4
[2893]	CONVERGENT MARGIN	CASCADES / HIGH CASCADES / WASHINGTON / MOUNT ST. HELENS		46.2	46.2	-122.18	-122.18	SAE			s_SH-29-1 [2893]	ANDESITE [2893]									VOL					WR [2893]	59.8
[2893]	CONVERGENT MARGIN	CASCADES / HIGH CASCADES / WASHINGTON / MOUNT ST. HELENS		46.2	46.2	-122.18	-122.18	SAE			s_SH-34-1 [2893]	BASALT [2893]									VOL					WR [2893]	48.3
[2893]	CONVERGENT MARGIN	CASCADES / HIGH CASCADES / WASHINGTON / MOUNT ADAMS		46.206	46.206	-121.49	-121.49	SAE			s_A-68-18 [2893]	ANDESITE [2893]									VOL					WR [2893]	55.9
[2893]	CONVERGENT MARGIN	CASCADES / HIGH CASCADES / WASHINGTON / MOUNT ADAMS		46.206	46.206	-121.49	-121.49	SAE			s_A-68-23 [2893]	ANDESITE [2893]									VOL					WR [2893]	59.2
[2893]	CONVERGENT MARGIN	CASCADES / HIGH CASCADES / WASHINGTON / SIMCOE VOLCANIC FIELD		48	50	-120	-122	SAE			s_CMI-1 [2893]	BASALT [2893]									VOL					WR [2893]
[2893]	CONVERGENT MARGIN	CASCADES / HIGH CASCADES / OREGON / MOUNT HOOD		45.374	45.374	-121.694	-121.694	SAE			s_H-68-4B [2893]	ANDESITE [2893]									VOL					WR [2893]	59.4
[2893]	CONVERGENT MARGIN	CASCADES / HIGH CASCADES / OREGON / MOUNT HOOD		45.374	45.374	-121.694	-121.694	SAE			s_H-68-9A [2893]	ANDESITE [2893]									VOL					WR [2893]	49.8
[2893]	CONVERGENT MARGIN	CASCADES / HIGH CASCADES / OREGON / MOUNT HOOD		45.374	45.374	-121.694	-121.694	SAE			s_H-68-9B [2893]	NOT GIVEN [2893]									N/A					WR [2893]	49.8
[2893]	CONVERGENT MARGIN	CASCADES / HIGH CASCADES / OREGON / MOUNT HOOD		45.374	45.374	-121.694	-121.694	SAE			s_H-68-13 [2893]	ANDESITE [2893]									VOL					WR [2893]	56.5
[2893]	CONVERGENT MARGIN	CASCADES / HIGH CASCADES / OREGON / MOUNT HOOD		45.374	45.374	-121.694	-121.694	SAE			s_H-68-14 [2893]	ANDESITE [2893]									VOL					WR [2893]	62.4
[2893]	CONVERGENT MARGIN	CASCADES / HIGH CASCADES / OREGON / MOUNT HOOD		45.374	45.374	-121.694	-121.694	SAE			s_H-68-14 [2893]	ANDESITE [2893]									VOL					WR [2893]
[2893]	CONVERGENT MARGIN	CASCADES / HIGH CASCADES / OREGON / MOUNT HOOD		45.374	45.374	-121.694	-121.694	SAE			s_H-68-15 [2893]	ANDESITE [2893]									VOL					WR [2893]	61.3
[2893]	CONVERGENT MARGIN	CASCADES / HIGH CASCADES / OREGON / MOUNT HOOD		45.374	45.374	-121.694	-121.694	SAE			s_H-E-117-4 [2893]	DACITE [2893]									VOL					WR [2893]
[2893]	CONVERGENT MARGIN	CASCADES / HIGH CASCADES / OREGON / MOUNT HOOD		45.374	45.374	-121.694	-121.694	SAE			s_CR-2 [2893]	BASALT [2893]									VOL					WR [2893]
[2893]	CONVERGENT MARGIN	CASCADES / HIGH CASCADES / OREGON / MOUNT HOOD		45.374	45.374	-121.694	-121.694	SAE			s_CR-3 [2893]	ANDESITE [2893]									VOL					WR [2893]
[2893]	CONVERGENT MARGIN	CASCADES / HIGH CASCADES / OREGON / MOUNT HOOD		45.374	45.374	-121.694	-121.694	SAE			s_CR-7 [2893]	ANDESITE [2893]									VOL					WR [2893]
[2893]	CONVERGENT MARGIN	CASCADES / HIGH CASCADES / OREGON / MOUNT HOOD		45.374	45.374	-121.694	-121.694	SAE			s_CR-68-9 [2893]	BASALT [2893]									VOL					WR [2893]	48.5
[2893]	CONVERGENT MARGIN	CASCADES / HIGH CASCADES / OREGON / MOUNT HOOD		45.374	45.374	-121.694	-121.694	SAE			s_5B37 [2893]	BASALT [2893]									VOL					WR [2893]	52.5
[2893]	CONVERGENT MARGIN	CASCADES / HIGH CASCADES / OREGON / THREE SISTERS		44.17	44.17	-121.5	-121.5	SAE			s_S-68-7 [2893]	ANDESITE [2893]									VOL					WR [2893]	58
[2893]	CONVERGENT MARGIN	CASCADES / HIGH CASCADES / OREGON / THREE SISTERS		44.17	44.17	-121.5	-121.5	SAE			s_RB-68-3B [2893]	BASALT [2893]									VOL					WR [2893]	54.4
[2893]	CONVERGENT MARGIN	CASCADES / HIGH CASCADES / OREGON / NEWBERRY		43.722	43.722	-121.229	-121.229	SAE			s_NC-68-3 [2893]	BASALT [2893]									VOL					WR [2893]	53.2
[2893]	CONVERGENT MARGIN	CASCADES / HIGH CASCADES / OREGON / NEWBERRY		43.722	43.722	-121.229	-121.229	SAE			s_NC-PC-6 [2893]	ANDESITE [2893]									VOL					WR [2893]	54.2
[2893]	CONVERGENT MARGIN	CASCADES / HIGH CASCADES / OREGON / NEWBERRY		43.722	43.722	-121.229	-121.229	SAE			s_HAB-68-12 [2893]	BASALT [2893]									VOL					WR [2893]
[2893]	CONVERGENT MARGIN	CASCADES / HIGH CASCADES / OREGON / MOUNT MAZAMA	CRATER LAKE STAGE	42.894	42.894	-122.247	-122.247	SAE			s_CL-68-6 [2893]	DACITE [2893]									VOL					WR [2893]	67.2
[2893]	CONVERGENT MARGIN	CASCADES / HIGH CASCADES / OREGON / MOUNT MAZAMA	CRATER LAKE STAGE	42.894	42.894	-122.247	-122.247	SAE			s_CL-68-10 [2893]	DACITE [2893]									VOL					WR [2893]	68.26
[2893]	CONVERGENT MARGIN	CASCADES / HIGH CASCADES / OREGON / MOUNT MAZAMA	CRATER LAKE STAGE	42.894	42.894	-122.247	-122.247	SAE			s_CL-68-11 [2893]	DACITE [2893]									VOL					WR [2893]	51.4
[2893]	CONVERGENT MARGIN	CASCADES / HIGH CASCADES / OREGON / MOUNT MAZAMA	CRATER LAKE STAGE	42.894	42.894	-122.247	-122.247	SAE			s_CL-68-12 [2893]	DACITE [2893]									VOL					WR [2893]	54.5
[2893]	CONVERGENT MARGIN	CASCADES / HIGH CASCADES / CALIFORNIA / MOUNT SHASTA		41.666	41.666	-122.03	-122.03	SAE			s_MS-68-7 [2893]	NOT GIVEN [2893]									VOL					WR [2893]	70
[2893]	CONVERGENT MARGIN	CASCADES / HIGH CASCADES / CALIFORNIA / MEDICINE LAKE VOLCANO	LITTLE GLASS MOUNTAIN	41.58	41.58	-121.58	-121.58	SAE			s_ML-68-11B [2893]	NOT GIVEN [2893]									VOL					WR [2893]	49.2
[2893]	CONVERGENT MARGIN	CASCADES / HIGH CASCADES / CALIFORNIA / LASSEN VOLCANIC CENTER		40.49	40.49	-121.51	-121.51	SAE			s_L-68-4 [2893]	DACITE [2893]									VOL					WR [2893]	63.8
[2893]	CONVERGENT MARGIN	CASCADES / HIGH CASCADES / CALIFORNIA / LASSEN VOLCANIC CENTER		40.49	40.49	-121.51	-121.51	SAE			s_L-68-10 [2893]	BASALT [2893]									VOL					WR [2893]
[2893]	CONVERGENT MARGIN	CASCADES / HIGH CASCADES / CALIFORNIA / LASSEN VOLCANIC CENTER		40.49	40.49	-121.51	-121.51	SAE			s_L-68-11 [2893]	DACITE [2893]									VOL					WR [2893]	69.4
[4445]	CONVERGENT MARGIN	CASCADES / HIGH CASCADES / CALIFORNIA / LASSEN VOLCANIC CENTER	HAT CREEK VALLEY	40.5	40.5	-121.085	-121.085	SAE			s_HC7-3 [4445]	THOLEIITE, OLIVINE [4445]									VOL					WR [4445]	48.2	0.92		17.5				9.2	11.2	9.3	0.21		0.21	2.3	0.12
[4445]	CONVERGENT MARGIN	CASCADES / HIGH CASCADES / CALIFORNIA / LASSEN VOLCANIC CENTER	HAT CREEK VALLEY	40.5	40.5	-121.085	-121.085	SAE			s_HC7-6B-5A [4445]	THOLEIITE, OLIVINE [4445]									VOL					GL [4445]	64.3	2.7		10.2				8.7	3.7	1.1			1.3	3.7	1.1
[4445]	CONVERGENT MARGIN	CASCADES / HIGH CASCADES / CALIFORNIA / LASSEN VOLCANIC CENTER	HAT CREEK VALLEY	40.5	40.5	-121.085	-121.085	SAE			s_HC7-6B-A2 [4445]	THOLEIITE, OLIVINE [4445]									VOL					GL [4445]	45.9	6.5		3.4				23.7	9.2	4.8			0.3	0.3	6.3
[4445]	CONVERGENT MARGIN	CASCADES / HIGH CASCADES / CALIFORNIA / LASSEN VOLCANIC CENTER	HAT CREEK VALLEY	40.5	40.5	-121.085	-121.085	SAE			s_HC4-5SV-1B5,6 [4445]	THOLEIITE, OLIVINE [4445]									VOL					GL [4445]	71.3	0.7		15.1				1.5	0.8	0.2	0		4.9	4.1	0
[4445]	CONVERGENT MARGIN	CASCADES / HIGH CASCADES / CALIFORNIA / LASSEN VOLCANIC CENTER	HAT CREEK VALLEY	40.5	40.5	-121.085	-121.085	SAE			s_HC4-5SV-2A9 [4445]	THOLEIITE, OLIVINE [4445]									VOL					GL [4445]	55.6	2.2		13.5				9.9	2	0.5	0.26		4.1	11.7	0.1
[4445]	CONVERGENT MARGIN	CASCADES / HIGH CASCADES / CALIFORNIA / LASSEN VOLCANIC CENTER	HAT CREEK VALLEY	40.5	40.5	-121.085	-121.085	SAE			s_HC7-6B-B4 [4445]	THOLEIITE, OLIVINE [4445]									VOL					GL [4445]	58.6	2		15.8			6.8		1.2	0			3.3	12.5	0.4
[5647]	CONVERGENT MARGIN	CASCADES / HIGH CASCADES / WASHINGTON / MOUNT RAINIER / BURROUGHS MOUNTAIN LAVA FLOW	NORTH VERTICAL SECTION	46.87	46.87	-121.758	-121.758	SAE		4392	s_97-16 [5647]	ANDESITE [5647]								PORPHYRITIC [5647]	VOL					WR [5647]	61.9	0.86		17				5.09	5.47	3.05	0.09		1.67	4.26	0.19
[5647]	CONVERGENT MARGIN	CASCADES / HIGH CASCADES / WASHINGTON / MOUNT RAINIER / BURROUGHS MOUNTAIN LAVA FLOW	NORTH VERTICAL SECTION	46.87	46.87	-121.758	-121.758	SAE		4392	s_97-17 [5647]	ANDESITE [5647]								PORPHYRITIC [5647]	VOL					WR [5647]	60.7	0.93		17.2				5.44	5.59	3.33	0.1		1.58	4.29	0.2
[5647]	CONVERGENT MARGIN	CASCADES / HIGH CASCADES / WASHINGTON / MOUNT RAINIER / BURROUGHS MOUNTAIN LAVA FLOW	NORTH VERTICAL SECTION	46.87	46.87	-121.758	-121.758	SAE		4392	s_98-37 [5647]	ANDESITE [5647]								PORPHYRITIC [5647]	VOL					WR [5647]	59.6	0.91		16.7				5.98	5.38	3.26	0.1		1.55	4.21	0.2
[5647]	CONVERGENT MARGIN	CASCADES / HIGH CASCADES / WASHINGTON / MOUNT RAINIER / BURROUGHS MOUNTAIN LAVA FLOW	NORTH VERTICAL SECTION	46.87	46.87	-121.758	-121.758	SAE		4392	s_98-36 [5647]	DACITE [5647]								PORPHYRITIC [5647]	VOL					WR [5647]	64.3	0.87		16.1				5.3	4.98	2.86	0.09		1.84	4.07	0.19
[5647]	CONVERGENT MARGIN	CASCADES / HIGH CASCADES / WASHINGTON / MOUNT RAINIER / BURROUGHS MOUNTAIN LAVA FLOW	NORTH VERTICAL SECTION	46.87	46.87	-121.758	-121.758	SAE		4392	s_98-35 [5647]	DACITE [5647]								PORPHYRITIC [5647]	VOL					WR [5647]	63.4	0.82		16.5				4.91	5.18	2.66	0.08		1.59	3.79	0.21
[5647]	CONVERGENT MARGIN	CASCADES / HIGH CASCADES / WASHINGTON / MOUNT RAINIER / BURROUGHS MOUNTAIN LAVA FLOW	NORTH VERTICAL SECTION	46.87	46.87	-121.758	-121.758	SAE		4392	s_98-31 [5647]	ANDESITE [5647]								PORPHYRITIC [5647]	VOL					WR [5647]	60.8	0.97		16.7				6.1	6.04	3.93	0.11		1.5	3.89	0.25
[5647]	CONVERGENT MARGIN	CASCADES / HIGH CASCADES / WASHINGTON / MOUNT RAINIER / BURROUGHS MOUNTAIN LAVA FLOW	NORTH VERTICAL SECTION	46.87	46.87	-121.758	-121.758	SAE		4392	s_98-30 [5647]	ANDESITE [5647]								PORPHYRITIC [5647]	VOL					WR [5647]	59.9	0.97		17				5.88	6.11	3.85	0.1		1.51	4	0.26
[5647]	CONVERGENT MARGIN	CASCADES / HIGH CASCADES / WASHINGTON / MOUNT RAINIER / BURROUGHS MOUNTAIN LAVA FLOW	NORTH VERTICAL SECTION	46.87	46.87	-121.758	-121.758	SAE		4392	s_98-29 [5647]	ANDESITE [5647]								PORPHYRITIC [5647]	VOL					WR [5647]	61.7	0.96		16.4				5.82	5.91	3.58	0.1		1.65	3.98	0.26
[5647]	CONVERGENT MARGIN	CASCADES / HIGH CASCADES / WASHINGTON / MOUNT RAINIER / BURROUGHS MOUNTAIN LAVA FLOW	NORTH VERTICAL SECTION	46.87	46.87	-121.758	-121.758	SAE		4392	s_98-28 [5647]	ANDESITE [5647]								PORPHYRITIC [5647]	VOL					WR [5647]	60.3	0.92		16.5				5.93	6.1	3.97	0.1		1.46	4	0.26
[5647]	CONVERGENT MARGIN	CASCADES / HIGH CASCADES / WASHINGTON / MOUNT RAINIER / BURROUGHS MOUNTAIN LAVA FLOW	NORTH VERTICAL SECTION	46.87	46.87	-121.758	-121.758	SAE		4392	s_98-27 [5647]	ANDESITE [5647]								PORPHYRITIC [5647]	VOL					WR [5647]	61.3	0.94		16.4				5.79	5.91	3.79	0.1		1.63	3.99	0.27
[5647]	CONVERGENT MARGIN	CASCADES / HIGH CASCADES / WASHINGTON / MOUNT RAINIER / BURROUGHS MOUNTAIN LAVA FLOW	NORTH VERTICAL SECTION	46.87	46.87	-121.758	-121.758	SAE		4392	s_98-26 [5647]	ANDESITE [5647]								PORPHYRITIC [5647]	VOL					WR [5647]	61.5	0.91		16.5				5.64	5.85	3.6	0.1		1.65	4.04	0.25
[5647]	CONVERGENT MARGIN	CASCADES / HIGH CASCADES / WASHINGTON / MOUNT RAINIER / BURROUGHS MOUNTAIN LAVA FLOW	NORTH VERTICAL SECTION	46.87	46.87	-121.758	-121.758	SAE		4392	s_98-25 [5647]	ANDESITE [5647]								PORPHYRITIC [5647]	VOL					WR [5647]	60.8	0.91		17				5.55	6.02	3.5	0.09		1.57	4.08	0.25
[5647]	CONVERGENT MARGIN	CASCADES / HIGH CASCADES / WASHINGTON / MOUNT RAINIER / BURROUGHS MOUNTAIN LAVA FLOW	NORTH VERTICAL SECTION	46.87	46.87	-121.758	-121.758	SAE		4392	s_98-24 [5647]	ANDESITE [5647]								PORPHYRITIC [5647]	VOL					WR [5647]	61.6	0.93		16.5				5.67	5.95	3.63	0.1		1.48	3.76	0.25
[5647]	CONVERGENT MARGIN	CASCADES / HIGH CASCADES / WASHINGTON / MOUNT RAINIER / BURROUGHS MOUNTAIN LAVA FLOW	NORTH VERTICAL SECTION	46.87	46.87	-121.758	-121.758	SAE		4392	s_97-34 [5647]	ANDESITE [5647]								PORPHYRITIC [5647]	VOL					WR [5647]	59.7	0.92		16.9				5.59	5.93	3.61	0.1		1.61	4.25	0.26
[5647]	CONVERGENT MARGIN	CASCADES / HIGH CASCADES / WASHINGTON / MOUNT RAINIER / BURROUGHS MOUNTAIN LAVA FLOW	SOUTH VERTICAL SECTION	46.87	46.87	-121.758	-121.758	SAE		4392	s_SR857 [5647]	ANDESITE [5647]								PORPHYRITIC [5647]	VOL					WR [5647]	61.9	0.83		17				5.02	5.71	2.99	0.09		1.2	4.24	0.21
[5647]	CONVERGENT MARGIN	CASCADES / HIGH CASCADES / WASHINGTON / MOUNT RAINIER / BURROUGHS MOUNTAIN LAVA FLOW	SOUTH VERTICAL SECTION	46.87	46.87	-121.758	-121.758	SAE		4392	s_SR858 [5647]	ANDESITE [5647]								PORPHYRITIC [5647]	VOL					WR [5647]	62.9	0.81		17				4.73	5.15	2.53	0.08		1.79	4.14	0.2
[5647]	CONVERGENT MARGIN	CASCADES / HIGH CASCADES / WASHINGTON / MOUNT RAINIER / BURROUGHS MOUNTAIN LAVA FLOW	SOUTH VERTICAL SECTION	46.87	46.87	-121.758	-121.758	SAE		4392	s_SR859 [5647]	ANDESITE [5647]								PORPHYRITIC [5647]	VOL					WR [5647]	59.5	0.98		16.3				5.81	6.13	3.61	0.1		1.67	3.95	0.24
[5647]	CONVERGENT MARGIN	CASCADES / HIGH CASCADES / WASHINGTON / MOUNT RAINIER / BURROUGHS MOUNTAIN LAVA FLOW	SOUTH VERTICAL SECTION	46.87	46.87	-121.758	-121.758	SAE		4392	s_SR860 [5647]	ANDESITE [5647]								PORPHYRITIC [5647]	VOL					WR [5647]	60.9	0.92		16.7				5.7	6.09	3.46	0.1		1.66	3.95	0.22
[5647]	CONVERGENT MARGIN	CASCADES / HIGH CASCADES / WASHINGTON / MOUNT RAINIER / BURROUGHS MOUNTAIN LAVA FLOW	SOUTH VERTICAL SECTION	46.87	46.87	-121.758	-121.758	SAE		4392	s_SR861 [5647]	ANDESITE [5647]								PORPHYRITIC [5647]	VOL					WR [5647]	59.1	0.94		16.8				5.86	5.76	3.53	0.1		1.6	4.09	0.23
[5647]	CONVERGENT MARGIN	CASCADES / HIGH CASCADES / WASHINGTON / MOUNT RAINIER / BURROUGHS MOUNTAIN LAVA FLOW	SOUTH VERTICAL SECTION	46.87	46.87	-121.758	-121.758	SAE		4392	s_SR862 [5647]	ANDESITE [5647]								PORPHYRITIC [5647]	VOL					WR [5647]	61	0.92		16.5				5.55	5.92	3.5	0.09		1.65	3.99	0.23
[5647]	CONVERGENT MARGIN	CASCADES / HIGH CASCADES / WASHINGTON / MOUNT RAINIER / BURROUGHS MOUNTAIN LAVA FLOW	SOUTH VERTICAL SECTION	46.87	46.87	-121.758	-121.758	SAE		4392	s_SR863 [5647]	ANDESITE [5647]								PORPHYRITIC [5647]	VOL					WR [5647]	60.9	0.93		16.6				5.57	5.96	3.51	0.09		1.66	4.01	0.22
[5647]	CONVERGENT MARGIN	CASCADES / HIGH CASCADES / WASHINGTON / MOUNT RAINIER / BURROUGHS MOUNTAIN LAVA FLOW	SOUTH VERTICAL SECTION	46.87	46.87	-121.758	-121.758	SAE		4392	s_SR864 [5647]	ANDESITE [5647]								PORPHYRITIC [5647]	VOL					WR [5647]	61	0.91		16.6				5.46	5.83	3.4	0.09		1.68	4.03	0.24
[5647]	CONVERGENT MARGIN	CASCADES / HIGH CASCADES / WASHINGTON / MOUNT RAINIER / BURROUGHS MOUNTAIN LAVA FLOW	SOUTH VERTICAL SECTION	46.87	46.87	-121.758	-121.758	SAE		4392	s_SR865 [5647]	ANDESITE, BASALTIC [5647]								FINE-GRAINED, LACKING PHENOCRYSTS EXCEPT TRACES OF OLIVINE AND PLAGIOCLASE [5647]	VOL					WR [5647]	54.1	1.06		17.4				6.88	7.51	5.61	0.12		0.98	3.41	0.19
[5647]	CONVERGENT MARGIN	CASCADES / HIGH CASCADES / WASHINGTON / MOUNT RAINIER / BURROUGHS MOUNTAIN LAVA FLOW	SOUTH VERTICAL SECTION	46.87	46.87	-121.758	-121.758	SAE		4392	s_SR866 [5647]	ANDESITE, BASALTIC [5647]								FINE-GRAINED, LACKING PHENOCRYSTS EXCEPT TRACES OF OLIVINE AND PLAGIOCLASE [5647]	VOL					WR [5647]	55.7	1.18		18.2				6.74	7.29	3.9	0.12		0.89	3.43	0.23
[5647]	CONVERGENT MARGIN	CASCADES / HIGH CASCADES / WASHINGTON / MOUNT RAINIER / BURROUGHS MOUNTAIN LAVA FLOW	SOUTH VERTICAL SECTION	46.87	46.87	-121.758	-121.758	SAE		4392	s_SR867 [5647]	ANDESITE, BASALTIC [5647]								FINE-GRAINED, LACKING PHENOCRYSTS EXCEPT TRACES OF OLIVINE AND PLAGIOCLASE [5647]	VOL					WR [5647]	53.5	1.06		17.8				6.78	7.37	5.43	0.11		0.93	3.71	0.2
[5647]	CONVERGENT MARGIN	CASCADES / HIGH CASCADES / WASHINGTON / MOUNT RAINIER / BURROUGHS MOUNTAIN LAVA FLOW	SOUTH VERTICAL SECTION	46.87	46.87	-121.758	-121.758	SAE		4392	s_SR868 [5647]	ANDESITE, BASALTIC [5647]								FINE-GRAINED, LACKING PHENOCRYSTS EXCEPT TRACES OF OLIVINE AND PLAGIOCLASE [5647]	VOL					WR [5647]	56.3	0.99		18.1				6.36	6.47	4.47	0.11		1.2	3.37	0.17
[5647]	CONVERGENT MARGIN	CASCADES / HIGH CASCADES / WASHINGTON / MOUNT RAINIER / BURROUGHS MOUNTAIN LAVA FLOW	SOUTH VERTICAL SECTION	46.87	46.87	-121.758	-121.758	SAE		4392	s_SR869 [5647]	ANDESITE, BASALTIC [5647]								FINE-GRAINED, LACKING PHENOCRYSTS EXCEPT TRACES OF OLIVINE AND PLAGIOCLASE [5647]	VOL					WR [5647]	54.3	1.06		18.2				6.71	7.05	5.22	0.11		1.08	3.35	0.19
[5647]	CONVERGENT MARGIN	CASCADES / HIGH CASCADES / WASHINGTON / MOUNT RAINIER / BURROUGHS MOUNTAIN LAVA FLOW	SOUTH VERTICAL SECTION	46.87	46.87	-121.758	-121.758	SAE		4392	s_SR870 [5647]	ANDESITE, BASALTIC [5647]								FINE-GRAINED, LACKING PHENOCRYSTS EXCEPT TRACES OF OLIVINE AND PLAGIOCLASE [5647]	VOL					WR [5647]	54.4	1.09		17.6				6.87	7.67	5.21	0.12		0.97	3.5	0.19
[5647]	CONVERGENT MARGIN	CASCADES / HIGH CASCADES / WASHINGTON / MOUNT RAINIER / BURROUGHS MOUNTAIN LAVA FLOW	NORTH VERTICAL SECTION	46.87	46.87	-121.758	-121.758	SAE		4392	s_97-29I [5647]	ANDESITE, BASALTIC [5647]								FINE-GRAINED, LACKING PHENOCRYSTS EXCEPT TRACES OF OLIVINE AND PLAGIOCLASE [5647]	VOL					WR [5647]	56.1	0.96		18.1				6.67	7.05	4.55	0.12		1.11	3.66	0.17
[5647]	CONVERGENT MARGIN	CASCADES / HIGH CASCADES / WASHINGTON / MOUNT RAINIER / BURROUGHS MOUNTAIN LAVA FLOW	NORTH VERTICAL SECTION	46.87	46.87	-121.758	-121.758	SAE		4392	s_98-02C [5647]	NOT GIVEN [5647]								COARSE-GRAINED, EQUIGRANULAR [5647]	PLU					WR [5647]	52.6	1.31		16.8				8.47	8.95	5.4	0.14		0.42	3.72	0.23
[5647]	CONVERGENT MARGIN	CASCADES / HIGH CASCADES / WASHINGTON / MOUNT RAINIER / BURROUGHS MOUNTAIN LAVA FLOW	NORTH VERTICAL SECTION	46.87	46.87	-121.758	-121.758	SAE		4392	s_98-49C [5647]	NOT GIVEN [5647]								COARSE-GRAINED, EQUIGRANULAR [5647]	PLU					WR [5647]	55.3	0.93		17.9				7.41	7.35	5.01	0.13		0.46	3.81	0.18
[5647]	CONVERGENT MARGIN	CASCADES / HIGH CASCADES / WASHINGTON / MOUNT RAINIER / BURROUGHS MOUNTAIN LAVA FLOW	NORTH VERTICAL SECTION	46.87	46.87	-121.758	-121.758	SAE		4392	s_97-37C [5647]	NOT GIVEN [5647]								COARSE-GRAINED, EQUIGRANULAR [5647]	PLU					WR [5647]	55.7	0.82		14.7				8.26	7.42	6.89	0.13		1.17	2.88	0.18
[5647]	CONVERGENT MARGIN	CASCADES / HIGH CASCADES / WASHINGTON / MOUNT RAINIER / BURROUGHS MOUNTAIN LAVA FLOW	NORTH VERTICAL SECTION	46.87	46.87	-121.758	-121.758	SAE		4392	s_97-41C [5647]	NOT GIVEN [5647]								COARSE-GRAINED, EQUIGRANULAR [5647]	PLU					WR [5647]	55.1	0.77		15.2				8.21	7.91	7.51	0.14		0.88	2.89	0.15
[5647]	CONVERGENT MARGIN	CASCADES / HIGH CASCADES / WASHINGTON / MOUNT RAINIER / BURROUGHS MOUNTAIN LAVA FLOW	NORTH VERTICAL SECTION	46.87	46.87	-121.758	-121.758	SAE		4392	s_97-46C [5647]	NOT GIVEN [5647]								COARSE-GRAINED, EQUIGRANULAR [5647]	PLU					WR [5647]	56.4	0.93		16.4				7.59	7.61	5.54	0.14		0.92	3.34	0.21
[5647]	CONVERGENT MARGIN	CASCADES / HIGH CASCADES / WASHINGTON / MOUNT RAINIER / BURROUGHS MOUNTAIN LAVA FLOW	NORTH VERTICAL SECTION	46.87	46.87	-121.758	-121.758	SAE		4392	s_97-21C [5647]	NOT GIVEN [5647]								COARSE-GRAINED, EQUIGRANULAR [5647]	PLU					WR [5647]	61.2	0.86		16.8				5.22	5.55	3.15	0.09		1.75	4.07	0.18
[5647]	CONVERGENT MARGIN	CASCADES / HIGH CASCADES / WASHINGTON / MOUNT RAINIER / BURROUGHS MOUNTAIN LAVA FLOW	NORTH VERTICAL SECTION	46.87	46.87	-121.758	-121.758	SAE		4392	s_98-32C [5647]	NOT GIVEN [5647]								COARSE-GRAINED, EQUIGRANULAR [5647]	PLU					WR [5647]	63.2	0.9		16.4				5.42	4.98	2.99	0.09		1.74	4.09	0.2
[5647]	CONVERGENT MARGIN	CASCADES / HIGH CASCADES / WASHINGTON / MOUNT RAINIER / BURROUGHS MOUNTAIN LAVA FLOW	NORTH VERTICAL SECTION	46.87	46.87	-121.758	-121.758	SAE		4392	s_97-40X [5647]	NOT GIVEN [5647]								FINE-GRAINED [5647]	MET					WR [5647]	59.4	0.69		17.8				5.43	4.29	2.2	0.06		1.61	4.77	0.11
[5647]	CONVERGENT MARGIN	CASCADES / HIGH CASCADES / WASHINGTON / MOUNT RAINIER / BURROUGHS MOUNTAIN LAVA FLOW	NORTH VERTICAL SECTION	46.87	46.87	-121.758	-121.758	SAE		4392	s_98-28X [5647]	NOT GIVEN [5647]								FINE-GRAINED [5647]	MET					WR [5647]	66.4	0.66		17.5				2.49	4.59	2.96	0.03		1.15	3.83	0.2
[5647]	CONVERGENT MARGIN	CASCADES / HIGH CASCADES / WASHINGTON / MOUNT RAINIER / BURROUGHS MOUNTAIN LAVA FLOW	NORTH VERTICAL SECTION	46.87	46.87	-121.758	-121.758	SAE		4392	s_97-6 [5647]	ANDESITE [5647]									VOL					WR [5647]	57.3	0.92		17.9				6.06	6.63	4.25	0.11		1.28	4	0.17
[5647]	CONVERGENT MARGIN	CASCADES / HIGH CASCADES / WASHINGTON / MOUNT RAINIER / BURROUGHS MOUNTAIN LAVA FLOW	NORTH VERTICAL SECTION	46.87	46.87	-121.758	-121.758	SAE		4392	s_97-10 [5647]	ANDESITE [5647]									VOL					WR [5647]	58.8	0.85		17.6				5.22	5.79	3.13	0.09		1.45	4.62	0.21
[5647]	CONVERGENT MARGIN	CASCADES / HIGH CASCADES / WASHINGTON / MOUNT RAINIER / BURROUGHS MOUNTAIN LAVA FLOW	NORTH VERTICAL SECTION	46.87	46.87	-121.758	-121.758	SAE		4392	s_97-9 [5647]	ANDESITE [5647]									VOL					WR [5647]	60.6	0.8		18.3				5	5.48	3.06	0.09		1.51	4.25	0.22
[5647]	CONVERGENT MARGIN	CASCADES / HIGH CASCADES / WASHINGTON / MOUNT RAINIER / BURROUGHS MOUNTAIN LAVA FLOW	NORTH VERTICAL SECTION	46.87	46.87	-121.758	-121.758	SAE		4392	s_98-17 [5647]	ANDESITE [5647]									VOL					WR [5647]	60.7	0.88		17.5				5.16	6.15	3.31	0.11		1.52	3.65	0.22
[5647]	CONVERGENT MARGIN	CASCADES / HIGH CASCADES / WASHINGTON / MOUNT RAINIER / BURROUGHS MOUNTAIN LAVA FLOW	NORTH VERTICAL SECTION	46.87	46.87	-121.758	-121.758	SAE		4392	s_98-39 [5647]	ANDESITE [5647]									VOL					WR [5647]	61.6	0.83		17.5				5.2	5.67	3.03	0.09		1.55	4.2	0.21
[5647]	CONVERGENT MARGIN	CASCADES / HIGH CASCADES / WASHINGTON / MOUNT RAINIER / BURROUGHS MOUNTAIN LAVA FLOW	NORTH VERTICAL SECTION	46.87	46.87	-121.758	-121.758	SAE		4392	s_98-13 [5647]	DACITE [5647]									VOL					WR [5647]	63.3	0.72		17.3				4.42	5.35	2.43	0.08		1.81	4.09	0.19
[5647]	CONVERGENT MARGIN	CASCADES / HIGH CASCADES / WASHINGTON / MOUNT RAINIER / BURROUGHS MOUNTAIN LAVA FLOW	NORTH VERTICAL SECTION	46.87	46.87	-121.758	-121.758	SAE		4392	s_98-11 [5647]	DACITE [5647]									VOL					WR [5647]	63.8	0.73		17				4.31	5.33	2.67	0.08		1.61	4.28	0.18
[5647]	CONVERGENT MARGIN	CASCADES / HIGH CASCADES / WASHINGTON / MOUNT RAINIER / BURROUGHS MOUNTAIN LAVA FLOW	NORTH VERTICAL SECTION	46.87	46.87	-121.758	-121.758	SAE		4392	s_97-54G [5647]	ANDESITE [5647]									VOL					WR [5647]	58.2	0.92		17.6				5.98	6.58	4.35	0.12		1.38	3.97	0.21
[5647]	CONVERGENT MARGIN	CASCADES / HIGH CASCADES / WASHINGTON / MOUNT RAINIER / BURROUGHS MOUNTAIN LAVA FLOW	NORTH VERTICAL SECTION	46.87	46.87	-121.758	-121.758	SAE		4392	s_97-6G [5647]	NOT GIVEN [5647]									PLU					WR [5647]	61.4	0.76		17.4				5	5.65	3.16	0.09		1.43	4.25	0.17
[5647]	CONVERGENT MARGIN	CASCADES / HIGH CASCADES / WASHINGTON / MOUNT RAINIER / BURROUGHS MOUNTAIN LAVA FLOW	NORTH VERTICAL SECTION	46.87	46.87	-121.758	-121.758	SAE		4392	s_98-18G [5647]	NOT GIVEN [5647]									PLU					WR [5647]	58.3	0.79		14.9				6.1	7.57	6.83	0.1		1.32	3	0.07
[5647]	CONVERGENT MARGIN	CASCADES / HIGH CASCADES / WASHINGTON / MOUNT RAINIER / BURROUGHS MOUNTAIN LAVA FLOW	SOUTH VERTICAL SECTION	46.87	46.87	-121.758	-121.758	SAE		4392	s_SR754 [5647]	ANDESITE [5647]									VOL					GL [5647]	74.5	0.49		13.3			1.74		1.57	0.3	0.02		3.72	4.14	0.1								0.1
[5647]	CONVERGENT MARGIN	CASCADES / HIGH CASCADES / WASHINGTON / MOUNT RAINIER / BURROUGHS MOUNTAIN LAVA FLOW	SOUTH VERTICAL SECTION	46.87	46.87	-121.758	-121.758	SAE		4392	s_SR755 [5647]	ANDESITE [5647]									VOL					GL [5647]	75.9	0.42		12.6			1.62		1.11	0.16	0.03		4.27	3.69	0.12								0.09
[5709]	CONVERGENT MARGIN	CASCADES / HIGH CASCADES / OREGON / MOUNT MAZAMA	PRE-CALDERA STAGE, CRATER PEAK	42.93	42.93	-122.12	-122.12	SAE			s_CP-1 [5709]	ANDESITE [5709]									VOL					WR [5709]	56.72	0.9		17.18				6.08	7.07	4.64	0.12		1.29	4	0.31		0.43	0.16
[5709]	CONVERGENT MARGIN	CASCADES / HIGH CASCADES / OREGON / MOUNT MAZAMA	PRE-CALDERA STAGE, CRATER PEAK	42.93	42.93	-122.12	-122.12	SAE			s_CP-4 [5709]	ANDESITE [5709]									VOL					WR [5709]	59.83	0.75		17.1				5.45	5.86	3.25	0.1		1.72	4.66	0.17		0.54	0.39
[5709]	CONVERGENT MARGIN	CASCADES / HIGH CASCADES / OREGON / MOUNT MAZAMA	PRE-CALDERA STAGE, CRATER PEAK	42.93	42.93	-122.12	-122.12	SAE			s_CP-7 [5709]	ANDESITE [5709]									VOL					WR [5709]	56.55	0.94		17.46				6.39	7.57	4.93	0.12		1.23	4.08	0.32		0.51	0.35
[5709]	CONVERGENT MARGIN	CASCADES / HIGH CASCADES / OREGON / MOUNT MAZAMA	POST-CALDERA STAGE, WIZARD ISLAND	42.93	42.93	-122.12	-122.12	SAE			s_WI-1 [5709]	ANDESITE [5709]	6700 [5709]	6700 [5709]							VOL					WR [5709]	57.99	0.79		17.8				5.93	6.51	3.8	0.12		0.98	4.05	0.21		0.35	0.2
[5709]	CONVERGENT MARGIN	CASCADES / HIGH CASCADES / OREGON / MOUNT MAZAMA	POST-CALDERA STAGE, WIZARD ISLAND	42.93	42.93	-122.12	-122.12	SAE			s_WI-8 [5709]	ANDESITE [5709]	6700 [5709]	6700 [5709]							VOL					WR [5709]	58.1	0.78		17.89				5.85	6.85	3.73	0.12		0.95	4.16	0.21		0.48	0.45
[5709]	CONVERGENT MARGIN	CASCADES / HIGH CASCADES / OREGON / MOUNT MAZAMA	POST-CALDERA STAGE, WIZARD ISLAND	42.93	42.93	-122.12	-122.12	SAE			s_WI-12 [5709]	ANDESITE [5709]	6700 [5709]	6700 [5709]							VOL					WR [5709]	58.68	0.8		17.73				5.85	6.81	3.62	0.12		0.99	4.15	0.22		0.67	0.07
[5709]	CONVERGENT MARGIN	CASCADES / HIGH CASCADES / OREGON / MOUNT MAZAMA	POST-CALDERA STAGE, WIZARD ISLAND	42.93	42.93	-122.12	-122.12	SAE			s_WI-14 [5709]	ANDESITE [5709]	6700 [5709]	6700 [5709]							VOL					WR [5709]	59.63	0.76		18.13				5.7	6.31	3.04	0.11		1.16	4.27	0.22		0.33	0.33
[5709]	CONVERGENT MARGIN	CASCADES / HIGH CASCADES / OREGON / MOUNT MAZAMA	PRE-CALDERA STAGE, RED CONE	42.93	42.93	-122.12	-122.12	SAE			s_RC-7 [5709]	ANDESITE, BASALTIC [5709]	24000 [5709]	48000 [5709]							VOL					WR [5709]	53.5	1.06		16.96				7.22	8.56	7.03	0.13		1.1	3.69	0.4		0.29	0.22
[5709]	CONVERGENT MARGIN	CASCADES / HIGH CASCADES / OREGON / MOUNT MAZAMA	PRE-CALDERA STAGE, RED CONE	42.93	42.93	-122.12	-122.12	SAE			s_RC-12 [5709]	ANDESITE, BASALTIC [5709]	24000 [5709]	48000 [5709]							VOL					WR [5709]	53.11	0.95		16.54				7.04	7.97	8.23	0.12		1.26	3.56	0.33		0.24	0.21
[5709]	CONVERGENT MARGIN	CASCADES / HIGH CASCADES / OREGON / MOUNT MAZAMA	PRE-CALDERA STAGE, BALD CRATER	42.93	42.93	-122.12	-122.12	SAE			s_BC-4 [5709]	ANDESITE, BASALTIC [5709]									VOL					WR [5709]	54.04	0.99		16.74				7.24	8.31	6.68	0.14		1.03	3.75	0.41		0.44	0.46
[5709]	CONVERGENT MARGIN	CASCADES / HIGH CASCADES / OREGON / MOUNT MAZAMA	PRE-CALDERA STAGE, BALD CRATER	42.93	42.93	-122.12	-122.12	SAE			s_BC-1 [5709]	ANDESITE, BASALTIC [5709]									VOL					WR [5709]	54.04	0.89		16.8				7.23	8.03	6.36	0.14		0.91	3.93	0.29		0.04	0.09
[5709]	CONVERGENT MARGIN	CASCADES / HIGH CASCADES / OREGON / MOUNT MAZAMA	PRE-CALDERA STAGE, SCORIA CONE	42.93	42.93	-122.12	-122.12	SAE			s_SC-2 [5709]	ANDESITE, BASALTIC [5709]		45000 [5709]							VOL					WR [5709]	54.67	0.87		18.08				6.73	7.97	5.94	0.12		1.03	3.64	0.3		0.28	0.18
[5709]	CONVERGENT MARGIN	CASCADES / HIGH CASCADES / OREGON / MOUNT MAZAMA	PRE-CALDERA STAGE, SCORIA CONE	42.93	42.93	-122.12	-122.12	SAE			s_SC-3 [5709]	ANDESITE, BASALTIC [5709]		45000 [5709]							VOL					WR [5709]	54.38	0.94		17.86				6.65	8.27	6.01	0.12		1.06	3.75	0.27		0.16	0.18
[5709]	CONVERGENT MARGIN	CASCADES / HIGH CASCADES / OREGON / MOUNT MAZAMA	PRE-CALDERA STAGE, DESERT CONE HILL	42.93	42.93	-122.12	-122.12	SAE			s_DC-3 [5709]	ANDESITE, BASALTIC [5709]	153000 [5709]	249 [5709]							VOL					WR [5709]	52.49	0.97		17.72				7.4	7.7	6.41	0.16		0.55	3.43	0.44		0.45	0.5
[5709]	CONVERGENT MARGIN	CASCADES / HIGH CASCADES / OREGON / MOUNT MAZAMA	PRE-CALDERA STAGE, DESERT CONE HILL	42.93	42.93	-122.12	-122.12	SAE			s_DC-4 [5709]	ANDESITE, BASALTIC [5709]	153000 [5709]	249 [5709]							VOL					WR [5709]	52.65	1.13		17.81				8.16	8.38	6.22	0.15		0.68	3.63	0.32		0.39	0.28
[5709]	CONVERGENT MARGIN	CASCADES / HIGH CASCADES / OREGON / MOUNT MAZAMA	PRE-CALDERA STAGE, DESERT CONE HILL	42.93	42.93	-122.12	-122.12	SAE			s_DC-5 [5709]	ANDESITE, BASALTIC [5709]	153000 [5709]	249 [5709]							VOL					WR [5709]	52.92	1.06		17.74				8.16	8.22	6.22	0.15		0.68	3.67	0.3		0.35	0.28
[5709]	CONVERGENT MARGIN	CASCADES / HIGH CASCADES / OREGON / MOUNT MAZAMA	PRE-CALDERA STAGE, MAKLAKS CRATER	42.93	42.93	-122.12	-122.12	SAE			s_MC-1 [5709]	ANDESITE, BASALTIC [5709]									VOL					WR [5709]	53.02	0.85		18.65				7.76	8.52	6.05	0.14		0.45	3.6	0.18		0.28	0.37
[5709]	CONVERGENT MARGIN	CASCADES / HIGH CASCADES / OREGON / MOUNT MAZAMA	PRE-CALDERA STAGE, MAKLAKS CRATER	42.93	42.93	-122.12	-122.12	SAE			s_MC-3 [5709]	ANDESITE, BASALTIC [5709]									VOL					WR [5709]	52.43	0.84		18.37				7.33	7.86	6.03	0.14		0.49	3.39	0.18		0.46	0.74
[5709]	CONVERGENT MARGIN	CASCADES / HIGH CASCADES / OREGON / MOUNT MAZAMA	PRE-CALDERA STAGE, WILLIAMS CRATER	42.93	42.93	-122.12	-122.12	SAE			s_WC-24 [5709]	RHYOLITE [5709]	22000 [5709]	30000 [5709]							VOL					WR [5709]	68.15	0.6		15.33				3.37	3.48	1.44	0.08		2.32	4.28	0.13		0.57	0.2
[5709]	CONVERGENT MARGIN	CASCADES / HIGH CASCADES / OREGON / MOUNT MAZAMA	PRE-CALDERA STAGE, WILLIAMS CRATER	42.93	42.93	-122.12	-122.12	SAE			s_WC-25 [5709]	DACITE [5709]	22000 [5709]	30000 [5709]							VOL					WR [5709]	63.27	0.78		15.83				4.8	5.26	3.33	0.09		1.86	4.27	0.28		0.44	0.31
[5709]	CONVERGENT MARGIN	CASCADES / HIGH CASCADES / OREGON / MOUNT MAZAMA	PRE-CALDERA STAGE, WILLIAMS CRATER	42.93	42.93	-122.12	-122.12	SAE			s_WC-28 [5709]	ANDESITE [5709]	22000 [5709]	30000 [5709]							VOL					WR [5709]	59.94	0.72		18.36				5.48	6.35	2.64	0.1		1.18	4.02	0.31		0.53	0.41
[5709]	CONVERGENT MARGIN	CASCADES / HIGH CASCADES / OREGON / MOUNT MAZAMA	PRE-CALDERA STAGE, WILLIAMS CRATER	42.93	42.93	-122.12	-122.12	SAE			s_WC-29 [5709]	ANDESITE [5709]	22000 [5709]	30000 [5709]							VOL					WR [5709]	58.85	0.82		17.75				5.66	6.75	3.16	0.1		1.89	4.62	0.44		0.06	0.12
[5709]	CONVERGENT MARGIN	CASCADES / HIGH CASCADES / OREGON / MOUNT MAZAMA	PRE-CALDERA STAGE, WILLIAMS CRATER	42.93	42.93	-122.12	-122.12	SAE			s_WC-31 [5709]	ANDESITE, BASALTIC [5709]	22000 [5709]	30000 [5709]							VOL					WR [5709]	52.35	1.2		16.38				7.56	9.73	7.59	0.14		0.95	3.32	0.55		0.38	0.35
[5709]	CONVERGENT MARGIN	CASCADES / HIGH CASCADES / OREGON / MOUNT MAZAMA	PRE-CALDERA STAGE, WILLIAMS CRATER	42.93	42.93	-122.12	-122.12	SAE			s_WC-13 [5709]	ANDESITE, BASALTIC [5709]	22000 [5709]	30000 [5709]							VOL					WR [5709]	51.4	1.13		16.76				7.65	9.49	7.61	0.14		0.85	3.46	0.4		0.45	0.45
[5709]	CONVERGENT MARGIN	CASCADES / HIGH CASCADES / OREGON / MOUNT MAZAMA	PRE-CALDERA STAGE, WILLIAMS CRATER	42.93	42.93	-122.12	-122.12	SAE			s_WC-16 [5709]	DACITE [5709]	22000 [5709]	30000 [5709]							VOL					WR [5709]	64.82	0.73		15.28				4.3	4.57	3.04	0.09		2.08	4.42	0.18		0.52	0.3
[5709]	CONVERGENT MARGIN	CASCADES / HIGH CASCADES / OREGON / MOUNT MAZAMA	PRE-CALDERA STAGE, WILLIAMS CRATER	42.93	42.93	-122.12	-122.12	SAE			s_WC-18 [5709]	BASALT [5709]	22000 [5709]	30000 [5709]							VOL					WR [5709]	50.89	1.16		16.37				7.82	9.43	7.4	0.14		0.89	3.57	0.42		0.45	0.33
[5709]	CONVERGENT MARGIN	CASCADES / HIGH CASCADES / OREGON / MOUNT MAZAMA	SHIELD STAGE, UNION PEAK	42.93	42.93	-122.12	-122.12	SAE			s_UP-3 [5709]	ANDESITE, BASALTIC [5709]									VOL					WR [5709]	53.57	0.91		18.93				7.02	9.09	5.41	0.13		0.6	3.65	0.17		0.19	0.24
[5709]	CONVERGENT MARGIN	CASCADES / HIGH CASCADES / OREGON / MOUNT MAZAMA	SHIELD STAGE, UNION PEAK	42.93	42.93	-122.12	-122.12	SAE			s_UP-8 [5709]	ANDESITE, BASALTIC [5709]									VOL					WR [5709]	52.55	0.9		18.24				7.06	8.72	5.84	0.13		0.54	3.69	0.21		0.11	0.21
[5709]	CONVERGENT MARGIN	CASCADES / HIGH CASCADES / OREGON / MOUNT MAZAMA	SHIELD STAGE, UNION PEAK	42.93	42.93	-122.12	-122.12	SAE			s_UP-10 [5709]	ANDESITE, BASALTIC [5709]									VOL					WR [5709]	54.78	0.88		18.39				6.75	8.02	5.07	0.12		0.79	3.75	0.22		0.3	0.32
[5709]	CONVERGENT MARGIN	CASCADES / HIGH CASCADES / OREGON / MOUNT MAZAMA	SHIELD STAGE, TIMBER CRATER	42.93	42.93	-122.12	-122.12	SAE			s_TC-2 [5709]	ANDESITE [5709]		19000 [5709]							VOL					WR [5709]	57.59	0.86		17.38				6.09	6.69	3.99	0.11		1.13	3.73	0.32		0.58	0.54
[5709]	CONVERGENT MARGIN	CASCADES / HIGH CASCADES / OREGON / MOUNT MAZAMA	SHIELD STAGE, TIMBER CRATER	42.93	42.93	-122.12	-122.12	SAE			s_TC-5 [5709]	ANDESITE [5709]		19000 [5709]							VOL					WR [5709]	54.25	1.08		19.32				5.95	9.01	5.11	0.09		0.9	3.33	0.43		0.59	0.55
[5709]	CONVERGENT MARGIN	CASCADES / HIGH CASCADES / OREGON / MOUNT MAZAMA	SHIELD STAGE, TIMBER CRATER	42.93	42.93	-122.12	-122.12	SAE			s_TC-6 [5709]	ANDESITE [5709]		19000 [5709]							VOL					WR [5709]	57.78	0.92		17.72				6.13	6.6	4.06	0.12		1.23	3.91	0.32		0.26	0.5
[3809]	CONVERGENT MARGIN	CASCADES / HIGH CASCADES / OREGON / MOUNT JEFFERSON		44.692	44.692	-121.8	-121.8	SAE			s_MJW-11 [3809]	BASALT [3809]									VOL					WR [3809]	51.6	1.4		17.9		1.5	7.1		8.6	7	0.16		0.6	3.2	0.42		0.45	0.11		0
[3809]	CONVERGENT MARGIN	CASCADES / HIGH CASCADES / OREGON / MOUNT JEFFERSON		44.692	44.692	-121.8	-121.8	SAE			s_MJW-92 [3809]	ANDESITE [3809]									VOL					WR [3809]	52.6	1.2		17.1		5.7	2.6		8.4	6.9	0.14		0.82	3.2	0.4		0.4	0.04		0
[3809]	CONVERGENT MARGIN	CASCADES / HIGH CASCADES / OREGON / MOUNT JEFFERSON		44.692	44.692	-121.8	-121.8	SAE			s_MJW-21 [3809]	ANDESITE [3809]									VOL					WR [3809]	55.7	0.98		17.8		1.4	5.8		7.6	4.6	0.13		1	3.5	0.35		0.53	0.15		0
[3809]	CONVERGENT MARGIN	CASCADES / HIGH CASCADES / OREGON / MOUNT JEFFERSON		44.692	44.692	-121.8	-121.8	SAE			s_MJG-63 [3809]	ANDESITE [3809]									VOL					WR [3809]	58.8	0.87		17		2.6	3.6		6.2	3.9	0.11		1.3	3.6	0.21		0.59	0.61		0
[3809]	CONVERGENT MARGIN	CASCADES / HIGH CASCADES / OREGON / MOUNT JEFFERSON		44.692	44.692	-121.8	-121.8	SAE			s_MJW-105 [3809]	ANDESITE [3809]									VOL					WR [3809]	61.2	0.76		18.1		1.5	3.7		5.2	2.6	0.1		1.1	4.5	0.18		0.78	0.11		0
[3809]	CONVERGENT MARGIN	CASCADES / HIGH CASCADES / OREGON / MOUNT JEFFERSON		44.692	44.692	-121.8	-121.8	SAE			s_MJW-76 [3809]	ANDESITE [3809]									VOL					WR [3809]	66.4	0.59		16.7		3.3	0.8		4.1	1.4	0.08		1.5	4.3	0.17		0.3	0.1		0
[3809]	CONVERGENT MARGIN	CASCADES / HIGH CASCADES / OREGON / MOUNT JEFFERSON		44.692	44.692	-121.8	-121.8	SAE			s_MJG-73 [3809]	DACITE [3809]									VOL					WR [3809]	67.6	0.48		16.1		3.3	0.1		3.2	0.9	0.07		1.9	4.5	0.14		1	0.31		0
[3809]	CONVERGENT MARGIN	CASCADES / HIGH CASCADES / OREGON / MOUNT JEFFERSON		44.692	44.692	-121.8	-121.8	SAE			s_MJG-64-2 [3809]	RHYODACITE [3809]									VOL					WR [3809]	73.6	0.2		14.2		1.6	0.22		0.85	0.1	0		3.7	4	0.05		1	0.17		0
[3573]	CONVERGENT MARGIN	CASCADES / HIGH CASCADES / WASHINGTON / MOUNT ST. HELENS / GOAT ROCKS UNIT		46.2	46.2	-122.18	-122.18	SAE			s_1 [3573]	DACITE [3573]									VOL					WR [3573]	63.18	0.74		17.45				4.66	4.96	1.82	0.1		1.33	4.53
[3573]	CONVERGENT MARGIN	CASCADES / HIGH CASCADES / WASHINGTON / MOUNT ST. HELENS / KALAMA FLOWS		46.2	46.2	-122.18	-122.18	SAE			s_2 [3573]	DACITE [3573]									VOL					WR [3573]	67.15	0.56		16.49				3.72	3.77	1.22	0.08		1.62	4.85
[3573]	CONVERGENT MARGIN	CASCADES / HIGH CASCADES / WASHINGTON / MOUNT ST. HELENS / CASTLE CREEK FLOWS		46.1767	46.1767	-122.218	-122.218	SAE	1463	1463	s_3 [3573]	DACITE [3573]									VOL					WR [3573]	64.1	0.67		17.36				5.08	4.52	1.73	0.07		1.54	4.68
[3573]	CONVERGENT MARGIN	CASCADES / HIGH CASCADES / WASHINGTON / MOUNT ST. HELENS / PINE CREEK UNIT		46.2	46.2	-122.18	-122.18	SAE			s_4 [3573]	DACITE [3573]									VOL					WR [3573]	63.26	0.69		18.7				4.17	4.89	1.99	0.1		1.27	5.07
[3573]	CONVERGENT MARGIN	CASCADES / HIGH CASCADES / WASHINGTON / MOUNT ST. HELENS / SMITH CREEK UNIT		46.2	46.2	-122.18	-122.18	SAE			s_5 [3573]	DACITE [3573]									VOL					WR [3573]	65.46	0.65		17.79				4.03	4.51	1.44	0.09		1.35	4.35
[3573]	CONVERGENT MARGIN	CASCADES / HIGH CASCADES / WASHINGTON / MOUNT ST. HELENS / SMITH CREEK UNIT		46.2	46.2	-122.18	-122.18	SAE			s_7 [3573]	DACITE [3573]									VOL					WR [3573]	65.94	0.65		17.55				3.97	4.55	1.33	0.08		1.39	4.46
[3573]	CONVERGENT MARGIN	CASCADES / HIGH CASCADES / WASHINGTON / MOUNT ST. HELENS / SMITH CREEK UNIT		46.2	46.2	-122.18	-122.18	SAE			s_8 [3573]	DACITE [3573]									VOL					WR [3573]	65.77	0.6		17.34				3.83	4.46	1.32	0.08		1.37	4.58
[2489][4190]	CONVERGENT MARGIN	CASCADES / HIGH CASCADES / WASHINGTON / INDIAN HEAVEN		46.2	46.2	-121.5	-121.5	SAE			s_DS61-80 [2489] / s_DS-61-80 [4190]	BASALT [2489]									VOL					WR [2489]
[22343]	CONVERGENT MARGIN	CASCADES / COAST RANGES / CALIFORNIA / FRANCISCAN SEQUENCE	TIBURON PENINSULA	38	38	-122	-122	SAE			s_UH1 [22343]	ECLOGITE [22343]									MET					WR [22343]	50.7	2.5		11				11.1	11.9	7.4	0.2		0.1	5	0.1
[22343]	CONVERGENT MARGIN	CASCADES / COAST RANGES / CALIFORNIA / FRANCISCAN SEQUENCE	TIBURON PENINSULA	38	38	-122	-122	SAE			s_UH8 [22343]	ECLOGITE [22343]									MET					WR [22343]	53.48	1.18		10.73				10.79	10.97	7.03	0.2		0.091	4.48	0.096
[22343]	CONVERGENT MARGIN	CASCADES / COAST RANGES / CALIFORNIA / FRANCISCAN SEQUENCE	TIBURON PENINSULA	38	38	-122	-122	SAE			s_UH3 [22343]	ECLOGITE [22343]									MET					WR [22343]	41.91	1.731		18.6				12.67	16.23	6.31	0.335		0.186	1.22	0.81
[22343]	CONVERGENT MARGIN	CASCADES / COAST RANGES / CALIFORNIA / FRANCISCAN SEQUENCE	TIBURON PENINSULA	38	38	-122	-122	SAE			s_UH6 [22343]	ECLOGITE [22343]									MET					WR [22343]	42.91	1.734		18.82				11.41	17.01	6.148	0.255		0.176	1.105	0.443
[22343]	CONVERGENT MARGIN	CASCADES / COAST RANGES / CALIFORNIA / FRANCISCAN SEQUENCE	TIBURON PENINSULA	38	38	-122	-122	SAE			s_UH11 [22343]	ECLOGITE [22343]									MET					WR [22343]	44.57	2.279		16.12				11.36	13.97	8.94	0.165		0.34	1.99	0.26
[22343]	CONVERGENT MARGIN	CASCADES / COAST RANGES / CALIFORNIA / FRANCISCAN SEQUENCE	TIBURON PENINSULA	38	38	-122	-122	SAE			s_UH12 [22343]	ECLOGITE [22343]									MET					WR [22343]	43.88	1.6		18.09				11.1	16.27	6.93	0.189		0.209	1.54	0.185
[22343]	CONVERGENT MARGIN	CASCADES / COAST RANGES / CALIFORNIA / FRANCISCAN SEQUENCE	TIBURON PENINSULA	38	38	-122	-122	SAE			s_UH2 [22343]	ECLOGITE [22343]									MET					WR [22343]	49.96	3.352		14.85				13.49	1.785	9.79	0.256		1.82	4.33	0.357
[22343]	CONVERGENT MARGIN	CASCADES / COAST RANGES / CALIFORNIA / FRANCISCAN SEQUENCE	TIBURON PENINSULA	38	38	-122	-122	SAE			s_UH5 [22343]	ECLOGITE [22343]									MET					WR [22343]	46.08	3.199		16.51				15.57	5.35	7.912	0.402		1.66	3	0.308
[22343]	CONVERGENT MARGIN	CASCADES / COAST RANGES / CALIFORNIA / FRANCISCAN SEQUENCE	TIBURON PENINSULA	38	38	-122	-122	SAE			s_UH7 [22343]	ECLOGITE [22343]									MET					WR [22343]	48.5	2.356		16.87				8.907	10.37	7.413	0.176		2.48	2.77	0.147
[22343]	CONVERGENT MARGIN	CASCADES / COAST RANGES / CALIFORNIA / FRANCISCAN SEQUENCE	TIBURON PENINSULA	38	38	-122	-122	SAE			s_UH9 [22343]	ECLOGITE [22343]									MET					WR [22343]	49.77	2.654		14.98				13.27	4.05	9.25	0.232		1.72	3.93	0.143
[22343]	CONVERGENT MARGIN	CASCADES / COAST RANGES / CALIFORNIA / FRANCISCAN SEQUENCE	TIBURON PENINSULA	38	38	-122	-122	SAE			s_UH10 [22343]	ECLOGITE [22343]									MET					WR [22343]	43.18	1.09		12.29				10.51	16.26	10.19	0.178		0.295	2.21	3.799
[3798][3624]	CONVERGENT MARGIN	CASCADES / HIGH CASCADES / CALIFORNIA / MOUNT SHASTA	BLACK BUTTE	41.666	41.666	-122.03	-122.03	SAE			s_S78-10 [3798]	NOT GIVEN [3798] / DACITE [3624]				QUATERNARY [3798]					VOL					WR [3798]
[5794]	CONVERGENT MARGIN	CASCADES / HIGH CASCADES / CALIFORNIA / LASSEN VOLCANIC CENTER	MAY 1915 ERUPTION	40.49	40.49	-121.51	-121.51	SAE			s_LC87-1232 [5794]	ANDESITE [5794]						5	1915		VOL					WR [5794]	57.05	0.71		18.41		1.33	4.78		7.62	4.77	0.1		1.31	3.79	0.16
[5794]	CONVERGENT MARGIN	CASCADES / HIGH CASCADES / CALIFORNIA / LASSEN VOLCANIC CENTER	MAY 1915 ERUPTION	40.49	40.49	-121.51	-121.51	SAE			s_LC89-1494 [5794]	ANDESITE [5794]						5	1915		VOL					WR [5794]	58.43	0.66		18.14		1.24	4.46		7.18	4.32	0.09		1.44	3.9	0.15
[5794]	CONVERGENT MARGIN	CASCADES / HIGH CASCADES / CALIFORNIA / LASSEN VOLCANIC CENTER	MAY 1915 ERUPTION	40.49	40.49	-121.51	-121.51	SAE			s_LC87-1207 [5794]	ANDESITE [5794]						5	1915		VOL					WR [5794]	60.1	0.63		17.69		1.15	4.15		6.53	3.83	0.09		1.64	4.02	0.16
[5794]	CONVERGENT MARGIN	CASCADES / HIGH CASCADES / CALIFORNIA / LASSEN VOLCANIC CENTER	MAY 1915 ERUPTION	40.49	40.49	-121.51	-121.51	SAE			s_LC86-1027 [5794]	DACITE [5794]						5	1915		VOL					WR [5794]	62.99	0.55		17.11		0.97	3.49		5.63	3.09	0.07		1.9	4.04	0.15
[5794]	CONVERGENT MARGIN	CASCADES / HIGH CASCADES / CALIFORNIA / LASSEN VOLCANIC CENTER	MAY 1915 ERUPTION	40.49	40.49	-121.51	-121.51	SAE			s_LC86-954 [5794]	DACITE [5794]						5	1915		VOL					WR [5794]	64.01	0.52		17.11		0.9	3.24		5.26	2.71	0.07		2.01	4.02	0.14
[5794]	CONVERGENT MARGIN	CASCADES / HIGH CASCADES / CALIFORNIA / LASSEN VOLCANIC CENTER	MAY 1915 ERUPTION	40.49	40.49	-121.51	-121.51	SAE			s_LC86-1022 [5794]	DACITE [5794]						5	1915		VOL					WR [5794]	64.47	0.5		16.92		0.84	3.03		5.22	2.59	0.07		2.13	4.09	0.14
[5794]	CONVERGENT MARGIN	CASCADES / HIGH CASCADES / CALIFORNIA / LASSEN VOLCANIC CENTER	MAY 1915 ERUPTION	40.49	40.49	-121.51	-121.51	SAE			s_LC81-840 [5794]	DACITE [5794]						5	1915		VOL					WR [5794]	64.64	0.51		16.76		0.86	3.12		4.9	2.6	0.07		2.17	4.18	0.13
[5794]	CONVERGENT MARGIN	CASCADES / HIGH CASCADES / CALIFORNIA / LASSEN VOLCANIC CENTER	MAY 1915 ERUPTION	40.49	40.49	-121.51	-121.51	SAE			s_LC86-1028 [5794]	DACITE [5794]						5	1915		VOL					WR [5794]	64.89	0.48		16.87		0.83	3		5.01	2.48	0.07		2.06	4.17	0.13
[5794]	CONVERGENT MARGIN	CASCADES / HIGH CASCADES / CALIFORNIA / LASSEN VOLCANIC CENTER	MAY 1915 ERUPTION	40.49	40.49	-121.51	-121.51	SAE			s_LC81-841 [5794]	DACITE [5794]						5	1915		VOL					WR [5794]	64.88	0.5		16.77		0.86	3.13		4.96	2.66	0.07		2.13	4.07	0.13
[5794]	CONVERGENT MARGIN	CASCADES / HIGH CASCADES / CALIFORNIA / LASSEN VOLCANIC CENTER	MAY 1915 ERUPTION	40.49	40.49	-121.51	-121.51	SAE			s_LC85-727 [5794]	DACITE [5794]						5	1915		VOL					WR [5794]	66.24	0.47		15.93		0.84	3.03		4.47	2.37	0.07		2.36	4.09	0.13
[5794]	CONVERGENT MARGIN	CASCADES / HIGH CASCADES / CALIFORNIA / LASSEN VOLCANIC CENTER	MAY 1915 ERUPTION	40.49	40.49	-121.51	-121.51	SAE			s_LC86-986A [5794]	DACITE [5794]						5	1915		VOL					WR [5794]	67.78	0.49		15.68		0.73	2.62		3.97	1.86	0.06		2.64	4.04	0.14
[22342]	CONVERGENT MARGIN	CASCADES / HIGH CASCADES / OREGON / MOUNT MAZAMA	CRATER LAKE NATIONAL PARK, PUMICE DESERT	43.0465	43.0465	-122.125	-122.125	SAE			s_PD-53A-1GP [22342]	NOT GIVEN [22342]									VOL			M		WR [22342]	56.17	0.94		22.32				5.91	6.88	2.5	0.08		0.86	3.18	0.28
[22342]	CONVERGENT MARGIN	CASCADES / HIGH CASCADES / OREGON / MOUNT MAZAMA	CRATER LAKE NATIONAL PARK, SAND CREEK	42.8481	42.8481	-121.994	-121.994	SAE			s_SCCL-54AB [22342]	ANDESITE [22342]									VOL					WR [22342]	57.92	0.85		18.93				5.46	7.27	3.47	0.09		1.23	3.76	0.18
[6267]	CONVERGENT MARGIN	CASCADES / HIGH CASCADES / WASHINGTON / MOUNT ST. HELENS		46.2	46.2	-122.18	-122.18	SAE			s_59A [6267]	DACITE [6267]									VOL					WR [6267]
[6267]	CONVERGENT MARGIN	CASCADES / HIGH CASCADES / WASHINGTON / MOUNT ST. HELENS		46.2	46.2	-122.18	-122.18	SAE			s_75B [6267]	DACITE [6267]									VOL					WR [6267]
[6267]	CONVERGENT MARGIN	CASCADES / HIGH CASCADES / WASHINGTON / MOUNT ST. HELENS		46.2	46.2	-122.18	-122.18	SAE			s_77B [6267]	DACITE [6267]									VOL					WR [6267]
[13085]	CONVERGENT MARGIN	CASCADES / HIGH CASCADES / OREGON		43.804	43.804	-121.654	-121.654	SAE			s_DB-04-2 [13085]	BASALT, CALC-ALKALINE [13085]									VOL					WR [13085]	50.13	1.29		17.23				8.66	9.06	7.82	0.15		0.53	3.4	0.27
[13085]	CONVERGENT MARGIN	CASCADES / HIGH CASCADES / OREGON		44.059	44.059	-121.713	-121.713	SAE			s_CC-02-1 [13085]	BASALT, CALC-ALKALINE [13085]									VOL					WR [13085]	51.94	1.05		16.53				7.85	9.15	8.62	0.15		0.65	3.13	0.22
[13085]	CONVERGENT MARGIN	CASCADES / HIGH CASCADES / OREGON		44.014	44.014	-121.699	-121.699	SAE			s_BC-02-1 [13085]	BASALT, CALC-ALKALINE [13085]									VOL					WR [13085]	50.85	1.34		17.18				8.21	9.33	8.03	0.16		0.62	3.38	0.28
[13085]	CONVERGENT MARGIN	CASCADES / HIGH CASCADES / OREGON		43.605	43.605	-121.378	-121.378	SAE			s_BR-04-2 [13085]	BASALT, CALC-ALKALINE [13085]									VOL					WR [13085]	51.73	1.25		16.91				8.22	9.04	7.09	0.15		0.84	3.27	0.22
[13085]	CONVERGENT MARGIN	CASCADES / HIGH CASCADES / OREGON		43.931	43.931	-121.263	-121.263	SAE			s_BB-03-1 [13085]	BASALT, CALC-ALKALINE [13085]									VOL					WR [13085]	49.39	1.34		17.24				9.16	9.58	8.17	0.16		0.53	3.24	0.27
[13085]	CONVERGENT MARGIN	CASCADES / HIGH CASCADES / OREGON		43.815	43.815	-121.255	-121.255	SAE			s_KWB-03-1 [13085]	BASALT, CALC-ALKALINE [13085]									VOL					WR [13085]	52.2	0.98		18.94				7.03	9.74	5.8	0.12		0.64	3.34	0.2
[13085]	CONVERGENT MARGIN	CASCADES / HIGH CASCADES / OREGON		43.874	43.874	-121.218	-121.218	SAE			s_LTB-02-1 [13085]	BASALT, CALC-ALKALINE [13085]									VOL					WR [13085]	51.13	1.23		17.57				8.06	9.54	8.16	0.15		0.57	3.26	0.28
[13085]	CONVERGENT MARGIN	CASCADES / HIGH CASCADES / OREGON		43.906	43.906	-121.159	-121.159	SAE			s_AIC-02-1 [13085]	BASALT, CALC-ALKALINE [13085]									VOL					WR [13085]	49.13	1.34		17.22				8.76	9.86	8.43	0.15		0.47	3.08	0.26
[13085]	CONVERGENT MARGIN	CASCADES / HIGH CASCADES / OREGON		43.592	43.592	-121.15	-121.15	SAE			s_TB-02-1 [13085]	BASALT, CALC-ALKALINE [13085]									VOL					WR [13085]	51.77	0.92		17				7.66	8.55	9.97	0.13		0.6	3.04	0.18
[13085]	CONVERGENT MARGIN	CASCADES / HIGH CASCADES / OREGON		43.583	43.583	-121.078	-121.078	SAE			s_SIC-02-1 [13085]	BASALT, CALC-ALKALINE [13085]									VOL					WR [13085]	49.81	1.26		17.19				8.82	9.84	8.69	0.16		0.48	3.03	0.19
[13085]	CONVERGENT MARGIN	CASCADES / HIGH CASCADES / OREGON		44.083	44.083	-121.064	-121.064	SAE			s_ELK-02-1 [13085]	BASALT, CALC-ALKALINE [13085]									VOL					WR [13085]	49.39	1.21		17.95				8.57	9.88	8.75	0.15		0.5	3.03	0.24
[13085]	CONVERGENT MARGIN	CASCADES / CASCADIA FOREARC / OREGON		44.172	44.172	-122.106	-122.106	SAE			s_FLR-03-1 [13085]	BASALT, THOLEIITIC [13085]									VOL					WR [13085]	49.08	1.51		16.94				9.57	9.83	9.03	0.18		0.4	3.07	0.33
[13085]	CONVERGENT MARGIN	CASCADES / HIGH CASCADES / OREGON		43.934	43.934	-121.192	-121.192	SAE			s_BYC-02-1 [13085]	BASALT, THOLEIITIC [13085]									VOL					WR [13085]	49.77	1.77		17.1				10.62	9.41	6.81	0.19		0.48	3.44	0.33
[13085]	CONVERGENT MARGIN	CASCADES / HIGH CASCADES / OREGON		43.821	43.821	-121.095	-121.095	SAE			s_NEF-03-1 [13085]	BASALT, THOLEIITIC [13085]									VOL					WR [13085]	48.89	1.85		16.83				10.14	10.63	6.82	0.18		0.43	3.37	0.33
[13085]	CONVERGENT MARGIN	CASCADES / HIGH CASCADES / OREGON		44.782	44.782	-121.777	-121.777	SAE			s_HL-03-1 [13085]	BASALT, THOLEIITIC [13085]									VOL					WR [13085]	49.48	1.6		16.23				8.88	9.5	8.71	0.15		0.73	3.32	0.33
[13085]	CONVERGENT MARGIN	CASCADES / HIGH CASCADES / OREGON		44.491	44.491	-121.626	-121.626	SAE			s_WF-04-1/WF-02-1 [13085]	BASALT [13085]									VOL					WR [13085]	48.5	1.65		15.52				10.47	9.17	9.49	0.18		0.46	2.88	0.49
[13085]	CONVERGENT MARGIN	CASCADES / HIGH CASCADES / OREGON		43.841	43.841	-121.286	-121.286	SAE			s_NMB-03-1 [13085]	BASALT [13085]									VOL					WR [13085]	48.11	1.72		16.36				9.64	10.32	8.52	0.16		0.63	3.11	0.31
[13085]	CONVERGENT MARGIN	CASCADES / HIGH CASCADES / OREGON		43.511	43.511	-120.862	-120.862	SAE			s_BLW-03-1 [13085]	BASALT [13085]									VOL					WR [13085]	47.84	1.62		16.49				9.89	10.11	8.99	0.17		0.53	3.04	0.35
[13085]	CONVERGENT MARGIN	CASCADES / CASCADIA FOREARC / OREGON		44.6	44.6	-122.337	-122.337	SAE			s_QV-03-1/QV04-3B [13085]	SHOSHONITE [13085]									VOL					WR [13085]	50.06	1.58		13.64				6.53	10.14	9.86	0.11		3.11	2.88	1.17
[13085]	CONVERGENT MARGIN	CASCADES / HIGH CASCADES / OREGON		44.361	44.361	-121.762	-121.762	SAE			s_CM-02-2 [13085]	SHOSHONITE [13085]									VOL					WR [13085]	50.27	1.11		16.44				7.48	9.77	9.06	0.14		1.64	2.95	0.39
[12752]	CONVERGENT MARGIN	CASCADES / HIGH CASCADES / CALIFORNIA / LASSEN VOLCANIC CENTER		40.49	40.49	-121.51	-121.51	SAE			s_LD4.2_9 [12752]	DACITE [12752]							1915		VOL					GL [12752]	73.51			14.84				1.72	2.45	0.28			3.52	3.68
[12752]	CONVERGENT MARGIN	CASCADES / HIGH CASCADES / CALIFORNIA / LASSEN VOLCANIC CENTER		40.49	40.49	-121.51	-121.51	SAE			s_LD4.2_10 [12752]	DACITE [12752]							1915		VOL					GL [12752]	75.8			13.22				1.77	1.45	0.34			3.97	3.46
[12752]	CONVERGENT MARGIN	CASCADES / HIGH CASCADES / CALIFORNIA / LASSEN VOLCANIC CENTER		40.49	40.49	-121.51	-121.51	SAE			s_LD12.1_11 [12752]	DACITE [12752]							1915		VOL					GL [12752]	75.33			13.75				1.97	1.69	0.36			3.92	2.97
[12752]	CONVERGENT MARGIN	CASCADES / HIGH CASCADES / CALIFORNIA / LASSEN VOLCANIC CENTER		40.49	40.49	-121.51	-121.51	SAE			s_LD12.1_12 [12752]	DACITE [12752]							1915		VOL					GL [12752]	75.43			13.2				2.17	1.53	0.36			3.98	3.33
[12752]	CONVERGENT MARGIN	CASCADES / HIGH CASCADES / CALIFORNIA / LASSEN VOLCANIC CENTER		40.49	40.49	-121.51	-121.51	SAE			s_LD8.1_50 [12752]	DACITE [12752]							1915		VOL					GL [12752]	74.84			13.37				2.11	1.64	0.35			3.99	3.71
[12752]	CONVERGENT MARGIN	CASCADES / HIGH CASCADES / CALIFORNIA / LASSEN VOLCANIC CENTER		40.49	40.49	-121.51	-121.51	SAE			s_BD3 GLASS2 [12752]	DACITE [12752]							1915		VOL					GL [12752]	76.95			12.44				1.8	0.87	0.22			4.58	3.14
[12752]	CONVERGENT MARGIN	CASCADES / HIGH CASCADES / CALIFORNIA / LASSEN VOLCANIC CENTER		40.49	40.49	-121.51	-121.51	SAE			s_BD1 GLASS [12752]	DACITE [12752]							1915		VOL					GL [12752]	77.49			11.5				2.21	0.72	0.53			4.63	2.92
[12752]	CONVERGENT MARGIN	CASCADES / HIGH CASCADES / CALIFORNIA / LASSEN VOLCANIC CENTER		40.49	40.49	-121.51	-121.51	SAE			s_BD3A.2_9 [12752]	DACITE [12752]							1915		VOL					GL [12752]	65.58			20.3				1.16	5.42	0.07			1.93	5.54
[12752]	CONVERGENT MARGIN	CASCADES / HIGH CASCADES / CALIFORNIA / LASSEN VOLCANIC CENTER		40.49	40.49	-121.51	-121.51	SAE			s_BD27_13 [12752]	DACITE [12752]							1915		VOL					GL [12752]	63.41			22.04				1.02	6.76	0.25			1.53	4.99
[12752]	CONVERGENT MARGIN	CASCADES / HIGH CASCADES / CALIFORNIA / LASSEN VOLCANIC CENTER		40.49	40.49	-121.51	-121.51	SAE			s_INC GLASS3 [12752]	ANDESITE [12752]							1915		VOL					GL [12752]	74.99			14.39				2.35	1.14	0.3			4.21	2.62
[12752]	CONVERGENT MARGIN	CASCADES / HIGH CASCADES / CALIFORNIA / LASSEN VOLCANIC CENTER		40.49	40.49	-121.51	-121.51	SAE			s_INC GLASS2 [12752]	ANDESITE [12752]							1915		VOL					GL [12752]	75.15			14.3				1.92	1.08	0.27			4.27	3.01
[12752]	CONVERGENT MARGIN	CASCADES / HIGH CASCADES / CALIFORNIA / LASSEN VOLCANIC CENTER		40.49	40.49	-121.51	-121.51	SAE			s_INC GLASS1 [12752]	ANDESITE [12752]							1915		VOL					GL [12752]	73.85			14.37				2.65	1.36	0.4			4.33	3.03
[12752]	CONVERGENT MARGIN	CASCADES / HIGH CASCADES / CALIFORNIA / LASSEN VOLCANIC CENTER		40.49	40.49	-121.51	-121.51	SAE			s_INC GLASS1 [12752]	ANDESITE [12752]							1915		VOL					GL [12752]	71.86			14.39				3	1.44	0.57			4.27	4.46
[12752]	CONVERGENT MARGIN	CASCADES / HIGH CASCADES / CALIFORNIA / LASSEN VOLCANIC CENTER		40.49	40.49	-121.51	-121.51	SAE			s_INC12.2_19 [12752]	ANDESITE [12752]							1915		VOL					GL [12752]	76.01			13.31				2	1.08	0.22			3.97	3.41
[12752]	CONVERGENT MARGIN	CASCADES / HIGH CASCADES / CALIFORNIA / LASSEN VOLCANIC CENTER		40.49	40.49	-121.51	-121.51	SAE			s_INC12.2_20 [12752]	ANDESITE [12752]							1915		VOL					GL [12752]	75.74			13.57				2.02	1.01	0.24			4.21	3.21
[12752]	CONVERGENT MARGIN	CASCADES / HIGH CASCADES / CALIFORNIA / LASSEN VOLCANIC CENTER		40.49	40.49	-121.51	-121.51	SAE			s_DA GLASS1 [12752]	ANDESITE [12752]							1915		VOL					GL [12752]	70.1			14.54				4.51	2.98	0.7			3.32	3.85
[12752]	CONVERGENT MARGIN	CASCADES / HIGH CASCADES / CALIFORNIA / LASSEN VOLCANIC CENTER		40.49	40.49	-121.51	-121.51	SAE			s_DA GLASS2 [12752]	ANDESITE [12752]							1915		VOL					GL [12752]	66.87			12.78				6.5	4.27	3.29			3.03	3.26
[12752]	CONVERGENT MARGIN	CASCADES / HIGH CASCADES / CALIFORNIA / LASSEN VOLCANIC CENTER		40.49	40.49	-121.51	-121.51	SAE			s_DA GLASS3 [12752]	ANDESITE [12752]							1915		VOL					GL [12752]	62.21			10.45				10.38	5.26	6.88			2.02	2.79
[12752]	CONVERGENT MARGIN	CASCADES / HIGH CASCADES / CALIFORNIA / LASSEN VOLCANIC CENTER		40.49	40.49	-121.51	-121.51	SAE			s_DA12.2_19 [12752]	ANDESITE [12752]							1915		VOL					GL [12752]	62.02			18.41				4.73	6.73	2.17			1.87	4.06
[12752]	CONVERGENT MARGIN	CASCADES / HIGH CASCADES / CALIFORNIA / LASSEN VOLCANIC CENTER		40.49	40.49	-121.51	-121.51	SAE			s_DA12.2_20 [12752]	ANDESITE [12752]							1915		VOL					GL [12752]	65.44			13.96				7.46	4.17	2.58			2.69	3.7
[12752]	CONVERGENT MARGIN	CASCADES / HIGH CASCADES / CALIFORNIA / LASSEN VOLCANIC CENTER		40.49	40.49	-121.51	-121.51	SAE			s_DA21.2_29 [12752]	ANDESITE [12752]							1915		VOL					GL [12752]	63.97			15.42				6.32	5.03	3.25			2.11	3.9
[12752]	CONVERGENT MARGIN	CASCADES / HIGH CASCADES / CALIFORNIA / LASSEN VOLCANIC CENTER		40.49	40.49	-121.51	-121.51	SAE			s_DA6.1_22 [12752]	ANDESITE [12752]							1915		VOL					GL [12752]	63.2			17.73				4.67	6.31	2.04			2.13	3.92
[12650]	CONVERGENT MARGIN	CASCADES / HIGH CASCADES / CALIFORNIA / LASSEN VOLCANIC CENTER	MOUNT HELEN DOME	40.5	40.5	-121.5	-121.5	SAE			s_LW04-126 [12650]	NOT GIVEN [12650]				QUATERNARY [12650]					VOL					WR [12650]	56.03	0.75		19.02				6	8.11	4.34	0.1		1.22	3.7	0.19
[12650]	CONVERGENT MARGIN	CASCADES / HIGH CASCADES / CALIFORNIA / LASSEN VOLCANIC CENTER	MOUNT HELEN DOME	40.5	40.5	-121.5	-121.5	SAE			s_LW04-109 [12650]	NOT GIVEN [12650]				QUATERNARY [12650]					VOL					WR [12650]	57.3	1.2		17.67				6.54	6.98	3.31	0.12		1.98	3.92	0.46
[12650]	CONVERGENT MARGIN	CASCADES / HIGH CASCADES / CALIFORNIA / LASSEN VOLCANIC CENTER	MOUNT HELEN DOME	40.5	40.5	-121.5	-121.5	SAE			s_LW04-111 [12650]	NOT GIVEN [12650]				QUATERNARY [12650]					VOL					WR [12650]	57.68	0.69		18.34				5.6	7.47	4.44	0.1		1.29	3.71	0.2
[12650]	CONVERGENT MARGIN	CASCADES / HIGH CASCADES / CALIFORNIA / LASSEN VOLCANIC CENTER	MOUNT HELEN DOME	40.5	40.5	-121.5	-121.5	SAE			s_LF02-065iA [12650]	NOT GIVEN [12650]				QUATERNARY [12650]					VOL					WR [12650]	58.5	0.69		17.74				5.66	7.18	4.47	0.1		1.32	3.6	0.17
[12650]	CONVERGENT MARGIN	CASCADES / HIGH CASCADES / CALIFORNIA / LASSEN VOLCANIC CENTER	MOUNT HELEN DOME	40.5	40.5	-121.5	-121.5	SAE			s_LW04-124 [12650]	NOT GIVEN [12650]				QUATERNARY [12650]					VOL					WR [12650]	58.6	0.71		18.5				5.63	7.32	3.94	0.1		1.31	3.67	0.19
[12650]	CONVERGENT MARGIN	CASCADES / HIGH CASCADES / CALIFORNIA / LASSEN VOLCANIC CENTER	MOUNT HELEN DOME	40.5	40.5	-121.5	-121.5	SAE			s_LW04-100 [12650]	NOT GIVEN [12650]				QUATERNARY [12650]					VOL					WR [12650]	58.61	0.68		17.42				5.63	7.23	4.29	0.1		1.21	3.61	0.22
[12650]	CONVERGENT MARGIN	CASCADES / HIGH CASCADES / CALIFORNIA / LASSEN VOLCANIC CENTER	MOUNT HELEN DOME	40.5	40.5	-121.5	-121.5	SAE			s_LW04-128 [12650]	NOT GIVEN [12650]				QUATERNARY [12650]					VOL					WR [12650]	59.27	0.73		17.86				5.34	7	3.96	0.1		1.64	3.4	0.18
[12650]	CONVERGENT MARGIN	CASCADES / HIGH CASCADES / CALIFORNIA / LASSEN VOLCANIC CENTER	MOUNT HELEN DOME	40.5	40.5	-121.5	-121.5	SAE			s_LW04-122 [12650]	NOT GIVEN [12650]				QUATERNARY [12650]					VOL					WR [12650]	60.02	0.67		17.59				5.26	6.32	3.91	0.1		1.61	3.82	0.17
[12650]	CONVERGENT MARGIN	CASCADES / HIGH CASCADES / CALIFORNIA / LASSEN VOLCANIC CENTER	MOUNT HELEN DOME	40.5	40.5	-121.5	-121.5	SAE			s_LW04-103 [12650]	NOT GIVEN [12650]				QUATERNARY [12650]					VOL					WR [12650]	60.18	0.65		17.7				5.17	6.65	3.64	0.09		1.45	3.64	0.18
[12650]	CONVERGENT MARGIN	CASCADES / HIGH CASCADES / CALIFORNIA / LASSEN VOLCANIC CENTER	MOUNT HELEN DOME	40.5	40.5	-121.5	-121.5	SAE			s_LW04-101 [12650]	NOT GIVEN [12650]				QUATERNARY [12650]					VOL					WR [12650]	60.18	0.66		17.62				5.2	6.53	3.96	0.09		1.46	3.77	0.18
[12650]	CONVERGENT MARGIN	CASCADES / HIGH CASCADES / CALIFORNIA / LASSEN VOLCANIC CENTER	MOUNT HELEN DOME	40.5	40.5	-121.5	-121.5	SAE			s_LW04-108 [12650]	NOT GIVEN [12650]				QUATERNARY [12650]					VOL					WR [12650]	60.2	0.65		17.74				5.12	6.76	3.59	0.09		1.53	3.67	0.18
[12650]	CONVERGENT MARGIN	CASCADES / HIGH CASCADES / CALIFORNIA / LASSEN VOLCANIC CENTER	MOUNT HELEN DOME	40.5	40.5	-121.5	-121.5	SAE			s_LW04-106 [12650]	NOT GIVEN [12650]				QUATERNARY [12650]					VOL					WR [12650]	60.25	0.65		17.49				5.3	6.78	3.63	0.1		1.59	3.69	0.17
[12650]	CONVERGENT MARGIN	CASCADES / HIGH CASCADES / CALIFORNIA / LASSEN VOLCANIC CENTER	MOUNT HELEN DOME	40.5	40.5	-121.5	-121.5	SAE			s_LW04-130 [12650]	NOT GIVEN [12650]				QUATERNARY [12650]					VOL					WR [12650]	60.52	0.66		17.63				5.15	6.34	3.44	0.09		1.78	3.68	0.18
[12650]	CONVERGENT MARGIN	CASCADES / HIGH CASCADES / CALIFORNIA / LASSEN VOLCANIC CENTER	MOUNT HELEN DOME	40.5	40.5	-121.5	-121.5	SAE			s_LW04-120 [12650]	NOT GIVEN [12650]				QUATERNARY [12650]					VOL					WR [12650]	60.89	0.65		17.37				5.15	6.19	3.75	0.09		1.58	3.79	0.16
[12650]	CONVERGENT MARGIN	CASCADES / HIGH CASCADES / CALIFORNIA / LASSEN VOLCANIC CENTER	MOUNT HELEN DOME	40.5	40.5	-121.5	-121.5	SAE			s_LW04-125 [12650]	DACITE [12650]				QUATERNARY [12650]					VOL					WR [12650]	64.94	0.58		16.57				4.08	4.78	2.39	0.08		2.17	4.06	0.16
[12650]	CONVERGENT MARGIN	CASCADES / HIGH CASCADES / CALIFORNIA / LASSEN VOLCANIC CENTER	MOUNT HELEN DOME	40.5	40.5	-121.5	-121.5	SAE			s_LF02-065 [12650]	DACITE [12650]				QUATERNARY [12650]					VOL					WR [12650]	65.02	0.56		16.02				3.9	4.57	2.37	0.08		2.31	4.07	0.16
[12650]	CONVERGENT MARGIN	CASCADES / HIGH CASCADES / CALIFORNIA / LASSEN VOLCANIC CENTER	MOUNT HELEN DOME	40.5	40.5	-121.5	-121.5	SAE			s_LW04-129 [12650]	DACITE [12650]				QUATERNARY [12650]					VOL					WR [12650]	65.03	0.57		16.37				3.99	4.56	2.4	0.08		2.28	4.05	0.16
[12650]	CONVERGENT MARGIN	CASCADES / HIGH CASCADES / CALIFORNIA / LASSEN VOLCANIC CENTER	MOUNT HELEN DOME	40.5	40.5	-121.5	-121.5	SAE			s_LW04-104 [12650]	DACITE [12650]				QUATERNARY [12650]					VOL					WR [12650]	65.09	0.56		16.09				3.86	4.48	2.35	0.08		2.32	3.92	0.16
[12650]	CONVERGENT MARGIN	CASCADES / HIGH CASCADES / CALIFORNIA / LASSEN VOLCANIC CENTER	MOUNT HELEN DOME	40.5	40.5	-121.5	-121.5	SAE			s_LW04-123 [12650]	DACITE [12650]				QUATERNARY [12650]					VOL					WR [12650]	65.3	0.58		16.15				4.04	4.44	2.48	0.08		2.3	4.08	0.15
[12650]	CONVERGENT MARGIN	CASCADES / HIGH CASCADES / CALIFORNIA / LASSEN VOLCANIC CENTER	MOUNT HELEN DOME	40.5	40.5	-121.5	-121.5	SAE			s_LW04-107 [12650]	DACITE [12650]				QUATERNARY [12650]					VOL					WR [12650]	65.35	0.58		16.22				4.02	4.6	2.36	0.08		2.31	4.07	0.16
[12650]	CONVERGENT MARGIN	CASCADES / HIGH CASCADES / CALIFORNIA / LASSEN VOLCANIC CENTER	MOUNT HELEN DOME	40.5	40.5	-121.5	-121.5	SAE			s_LW04-102 [12650]	DACITE [12650]				QUATERNARY [12650]					VOL					WR [12650]	65.44	0.57		16.35				3.86	4.56	2.46	0.08		2.25	3.95	0.16
[12650]	CONVERGENT MARGIN	CASCADES / HIGH CASCADES / CALIFORNIA / LASSEN VOLCANIC CENTER	MOUNT HELEN DOME	40.5	40.5	-121.5	-121.5	SAE			s_LW04-105 [12650]	DACITE [12650]				QUATERNARY [12650]					VOL					WR [12650]	65.46	0.57		16.23				4	4.61	2.39	0.08		2.27	4.06	0.16
[12650]	CONVERGENT MARGIN	CASCADES / HIGH CASCADES / CALIFORNIA / LASSEN VOLCANIC CENTER	MOUNT HELEN DOME	40.5	40.5	-121.5	-121.5	SAE			s_LW04-121 [12650]	DACITE [12650]				QUATERNARY [12650]					VOL					WR [12650]	65.47	0.59		16.05				4.11	4.47	2.49	0.08		2.33	4.06	0.17
[12650]	CONVERGENT MARGIN	CASCADES / HIGH CASCADES / CALIFORNIA / LASSEN VOLCANIC CENTER	MOUNT HELEN DOME	40.5	40.5	-121.5	-121.5	SAE			s_LW04-131 [12650]	DACITE [12650]				QUATERNARY [12650]					VOL					WR [12650]	65.62	0.57		16.34				3.96	4.54	2.33	0.08		2.31	4.1	0.16
[12650]	CONVERGENT MARGIN	CASCADES / HIGH CASCADES / CALIFORNIA / LASSEN VOLCANIC CENTER	MOUNT HELEN DOME	40.5	40.5	-121.5	-121.5	SAE			s_LW04-127 [12650]	DACITE [12650]				QUATERNARY [12650]					VOL					WR [12650]	65.65	0.56		16.34				3.88	4.55	2.25	0.08		2.32	4.13	0.16
[12650]	CONVERGENT MARGIN	CASCADES / HIGH CASCADES / CALIFORNIA / LASSEN VOLCANIC CENTER	MOUNT HELEN DOME	40.5	40.5	-121.5	-121.5	SAE			s_LW04-110 [12650]	DACITE [12650]				QUATERNARY [12650]					VOL					WR [12650]	66.73	0.56		15.67				3.88	4.37	2.27	0.08		2.22		0.16
[15780]	CONVERGENT MARGIN	CASCADES / HIGH CASCADES / OREGON / YAPOAH GROUP		44.2905	44.2905	-121.764	-121.764	SAE			s_07-YC-02 [15780]	ANDESITE, BASALTIC [15780]				QUATERNARY [15780]					VOL					WR [15780]	55.9628	0.773019		18.7978				6.03	8.15275	4.60207	0.105139		0.953256	3.795	0.152201
[3798][3624]	CONVERGENT MARGIN	CASCADES / HIGH CASCADES / CALIFORNIA / MOUNT SHASTA	HOTLUM CONE	41.42	41.42	-122.2	-122.2	SAE			s_S80-58 [3798]	NOT GIVEN [3798] / DACITE [3624]				QUATERNARY [3798]					VOL					WR [3798]
[3798][3624]	CONVERGENT MARGIN	CASCADES / HIGH CASCADES / CALIFORNIA / MOUNT SHASTA	HOTLUM CONE	41.42	41.42	-122.2	-122.2	SAE			s_S80-63 [3798]	NOT GIVEN [3798] / ANDESITE [3624]				QUATERNARY [3798]					VOL					WR [3798]
[3798][3624]	CONVERGENT MARGIN	CASCADES / HIGH CASCADES / CALIFORNIA / MOUNT SHASTA	HOTLUM CONE	41.42	41.42	-122.2	-122.2	SAE			s_S80-66 [3798]	NOT GIVEN [3798] / ANDESITE [3624]				QUATERNARY [3798]					VOL					WR [3798]
[4943]	CONVERGENT MARGIN	CASCADES / HIGH CASCADES / CALIFORNIA / LASSEN VOLCANIC CENTER		40.49	40.49	-121.51	-121.51	SAE			s_LC86-951 [4943]	THOLEIITE, OLIVINE [4943]									VOL					WR [4943]
[4943]	CONVERGENT MARGIN	CASCADES / HIGH CASCADES / CALIFORNIA / LASSEN VOLCANIC CENTER		40.49	40.49	-121.51	-121.51	SAE			s_LM92-2697 [4943]	BASALT, CALC-ALKALINE [4943]									VOL					WR [4943]
[4191][6583]	CONVERGENT MARGIN	CASCADES / HIGH CASCADES / CALIFORNIA / LASSEN VOLCANIC CENTER		40.49	40.49	-121.51	-121.51	SAE			s_LML11 [4191]	NOT GIVEN [4191] / BASALT [6583]									VOL					WR [4191]
[4191][6583]	CONVERGENT MARGIN	CASCADES / HIGH CASCADES / CALIFORNIA / LASSEN VOLCANIC CENTER		40.49	40.49	-121.51	-121.51	SAE			s_LML12 [4191]	NOT GIVEN [4191] / ANDESITE [6583]									VOL					WR [4191]
[4191][6583]	CONVERGENT MARGIN	CASCADES / HIGH CASCADES / CALIFORNIA / LASSEN VOLCANIC CENTER		40.49	40.49	-121.51	-121.51	SAE			s_LML30 [4191]	NOT GIVEN [4191] / ANDESITE [6583]									VOL					WR [4191]
[4191][6583]	CONVERGENT MARGIN	CASCADES / HIGH CASCADES / CALIFORNIA / LASSEN VOLCANIC CENTER		40.49	40.49	-121.51	-121.51	SAE			s_LML8 [4191]	NOT GIVEN [4191] / RHYOLITE [6583]									VOL					WR [4191]
[1435][2943]	CONVERGENT MARGIN	CASCADES / HIGH CASCADES / CALIFORNIA / LASSEN VOLCANIC CENTER		40.49	40.49	-121.51	-121.51	SAE			s_LP21 [1435] / s_NO.21 [2943]	NOT GIVEN [1435]									VOL					WR [1435]	58.77	0.72		18.16		3.02	2.92		7.3	4.35	0.08		1.19	2.97	0.2		0.1	0.02				0.009
[1435][2943]	CONVERGENT MARGIN	CASCADES / HIGH CASCADES / CALIFORNIA / LASSEN VOLCANIC CENTER		40.49	40.49	-121.51	-121.51	SAE			s_LP35 [1435] / s_NO.35 [2943]	NOT GIVEN [1435]									VOL					WR [1435]	55.55	0.74		18.68		3.51	3.73		9.06	4.6	0.1		1.05	2.33	0.12		0.35	0.01				0.023
[1435][2943]	CONVERGENT MARGIN	CASCADES / HIGH CASCADES / OREGON / NEWBERRY		43.722	43.722	-121.229	-121.229	SAE			s_NO.75 [1435]	NOT GIVEN [1435]									VOL					WR [1435]	73.4	0.2		13.98		0.24	1.76		1.35	0.18			4.1	4.15			0.4	0.1				0.064
[6356]	CONVERGENT MARGIN	CASCADES / HIGH CASCADES / WASHINGTON / SIMCOE VOLCANIC FIELD		48	50	-120	-122	SAE			s_SIMLAVA [6356]	NOT GIVEN [6356]				PLIOCENE [6356]					VOL					WR [6356]
[22652]	CONVERGENT MARGIN	CASCADES / HIGH CASCADES / WASHINGTON / MOUNT ST. HELENS / CASTLE CREEK FLOWS	LOOWIT TRAIL	46.2296	46.2296	-122.177	-122.177	SAE			s_MW14-21 [22652]	ANDESITE [22652]				QUATERNARY [22652]					VOL					WR [22652]	58.56	0.88		17.84	0.002			6.11	6.53	3.35	0.1	0.005	1.21	4.24	0.19
[22652]	CONVERGENT MARGIN	CASCADES / HIGH CASCADES / WASHINGTON / MOUNT ST. HELENS / CASTLE CREEK FLOWS	NELSON GLACIER	46.2122	46.2122	-122.16	-122.16	SAE			s_MW13-48 [22652]	ANDESITE, BASALTIC [22652]				QUATERNARY [22652]					VOL					WR [22652]	55.65	1.21		18	0.006			7.46	7.16	4.13	0.11	0.004	0.94	4.27	0.18
[22652]	CONVERGENT MARGIN	CASCADES / HIGH CASCADES / WASHINGTON / MOUNT ST. HELENS / CASTLE CREEK FLOWS	NELSON GLACIER	46.2155	46.2155	-122.153	-122.153	SAE			s_MW13-49 [22652]	ANDESITE, BASALTIC [22652]				QUATERNARY [22652]					VOL					WR [22652]	55.77	1.22		18.01	0.005			7.43	7.13	4.04	0.11	0.005	0.95	4.32	0.19
[22652]	CONVERGENT MARGIN	CASCADES / HIGH CASCADES / WASHINGTON / MOUNT ST. HELENS / CASTLE CREEK FLOWS	NELSON GLACIER	46.2271	46.2271	-122.166	-122.166	SAE			s_MW13-26 [22652]	ANDESITE, BASALTIC [22652]				QUATERNARY [22652]					VOL					WR [22652]	55.15	1.16		18.02	0.01			7.49	7.56	4.64	0.12	0.007	0.87	4.15	0.18
[22652]	CONVERGENT MARGIN	CASCADES / HIGH CASCADES / WASHINGTON / MOUNT ST. HELENS / CASTLE CREEK FLOWS	NELSON GLACIER	46.2126	46.2126	-122.177	-122.177	SAE			s_MW14-9 [22652]	ANDESITE, BASALTIC [22652]				QUATERNARY [22652]					VOL					WR [22652]	54.14	1.31		18.15	0.01			7.73	8	4.73	0.12	0.006	0.91	4.12	0.22
[22652]	CONVERGENT MARGIN	CASCADES / HIGH CASCADES / WASHINGTON / MOUNT ST. HELENS / CASTLE CREEK FLOWS	CASTLE CREEK	46.2278	46.2278	-122.171	-122.171	SAE			s_MW13-28 [22652]	BASALT [22652]				QUATERNARY [22652]					VOL					WR [22652]	51.33	1.67		16.96	0.025			8.68	8.49	6.56	0.14	0.013	1.1	3.93	0.35
[22652]	CONVERGENT MARGIN	CASCADES / HIGH CASCADES / WASHINGTON / MOUNT ST. HELENS / CASTLE CREEK FLOWS	CASTLE CREEK	46.2286	46.2286	-122.172	-122.172	SAE			s_MW13-30 [22652]	BASALT [22652]				QUATERNARY [22652]					VOL					WR [22652]	51.27	1.67		17.03	0.025			8.67	8.52	6.49	0.14	0.012	1.1	3.94	0.35
[22652]	CONVERGENT MARGIN	CASCADES / HIGH CASCADES / WASHINGTON / MOUNT ST. HELENS / CASTLE CREEK FLOWS	CASTLE CREEK	46.2153	46.2153	-122.233	-122.233	SAE			s_MW14-11 [22652]	BASALT [22652]				QUATERNARY [22652]					VOL					WR [22652]	51.33	1.73		16.72	0.029			9.04	8.28	6.72	0.14	0.014	0.99	3.78	0.35
[22652]	CONVERGENT MARGIN	CASCADES / HIGH CASCADES / WASHINGTON / MOUNT ST. HELENS / CASTLE CREEK FLOWS	CASTLE CREEK	46.2219	46.2219	-122.19	-122.19	SAE			s_MW14-8 [22652]	BASALT [22652]				QUATERNARY [22652]					VOL					WR [22652]	51.29	1.74		16.83	0.031			8.93	8.38	7.05	0.14	0.016	1	3.78	0.36
[22652]	CONVERGENT MARGIN	CASCADES / HIGH CASCADES / WASHINGTON / MOUNT ST. HELENS / CASTLE CREEK FLOWS	BU3 TEPHRA	46.2186	46.2186	-122.157	-122.157	SAE			s_MW13-45 [22652]	BASALT [22652]				QUATERNARY [22652]					VOL					WR [22652]	50.96	1.76		17.21	0.028			9.17	7.89	6.37	0.14	0.014	0.95	3.6	0.37
[22652]	CONVERGENT MARGIN	CASCADES / HIGH CASCADES / WASHINGTON / MOUNT ST. HELENS / CASTLE CREEK FLOWS	BU3 TEPHRA	46.1653	46.1653	-122.093	-122.093	SAE			s_MW13-39 [22652]	BASALT [22652]				QUATERNARY [22652]					VOL					WR [22652]	49.03	1.79		17.43	0.031			9.25	7.92	6.59	0.15	0.016	0.89	3.51	0.38
[22652]	CONVERGENT MARGIN	CASCADES / HIGH CASCADES / WASHINGTON / MOUNT ST. HELENS / CASTLE CREEK FLOWS	BAGUETTE FLOW	46.1759	46.1759	-122.219	-122.219	SAE			s_MW14-58 [22652]	ANDESITE [22652]				QUATERNARY [22652]					VOL					WR [22652]	60.09	1.12		16.87	0.003			6.41	5.72	2.54	0.11	0.003	1.4	4.55	0.25
[22652]	CONVERGENT MARGIN	CASCADES / HIGH CASCADES / WASHINGTON / MOUNT ST. HELENS / CASTLE CREEK FLOWS	SASQUATCH STEPS	46.2381	46.2381	-122.18	-122.18	SAE			s_MW14-18 [22652]	ANDESITE, BASALTIC [22652]				QUATERNARY [22652]					VOL					WR [22652]	56.6	1.27		18.17	0.003			7.28	6.83	3.61	0.11	0.007	1.13	4.43	0.23
[22652]	CONVERGENT MARGIN	CASCADES / HIGH CASCADES / WASHINGTON / MOUNT ST. HELENS / CASTLE CREEK FLOWS	SASQUATCH STEPS	46.2325	46.2325	-122.178	-122.178	SAE			s_MW14-20 [22652]	ANDESITE, BASALTIC [22652]				QUATERNARY [22652]					VOL					WR [22652]	56.65	1.24		17.9	0.003			7.07	6.53	3.38	0.11	0.004	1.17	4.42	0.23
[22652]	CONVERGENT MARGIN	CASCADES / HIGH CASCADES / WASHINGTON / MOUNT ST. HELENS / CASTLE CREEK FLOWS	PLAINS OF ABRAHAM	46.2369	46.2369	-122.207	-122.207	SAE			s_MW14-13 [22652]	DACITE [22652]				QUATERNARY [22652]					VOL					WR [22652]	66.11	0.69		16.36	0.002			4.16	4.1	1.48	0.07	0.004	1.78	4.89	0.18
[22652]	CONVERGENT MARGIN	CASCADES / HIGH CASCADES / WASHINGTON / MOUNT ST. HELENS / CASTLE CREEK FLOWS	PLAINS OF ABRAHAM	46.2099	46.2099	-122.145	-122.145	SAE			s_MW14-25 [22652]	DACITE [22652]				QUATERNARY [22652]					VOL					WR [22652]	63.62	0.94		16.02	0.002			5.59	4.57	1.84	0.09	0.003	1.69	4.69	0.22
[22652]	CONVERGENT MARGIN	CASCADES / HIGH CASCADES / WASHINGTON / MOUNT ST. HELENS / CASTLE CREEK FLOWS	NORTH FLANK	46.2228	46.2228	-122.165	-122.165	SAE			s_MW13-24A [22652]	BASALT [22652]				QUATERNARY [22652]					VOL					WR [22652]	49.52	1.93		16.76	0.025			9.17	9.06	7.21	0.15	0.014	1.28	3.68	0.4
[22652]	CONVERGENT MARGIN	CASCADES / HIGH CASCADES / WASHINGTON / MOUNT ST. HELENS / CASTLE CREEK FLOWS	NORTH FLANK	46.2228	46.2228	-122.165	-122.165	SAE			s_MW13-24B [22652]	BASALT [22652]				QUATERNARY [22652]					VOL					WR [22652]	49.54	2.04		16.44	0.023			9.3	8.96	6.99	0.16	0.013	1.37	3.79	0.43
[22652]	CONVERGENT MARGIN	CASCADES / HIGH CASCADES / WASHINGTON / MOUNT ST. HELENS / CASTLE CREEK FLOWS	NORTH FLANK	46.2228	46.2228	-122.165	-122.165	SAE			s_MW13-25 [22652]	BASALT [22652]				QUATERNARY [22652]					VOL					WR [22652]	49.59	2.02		16.62	0.03			9.02	9.09	7.26	0.15	0.013	1.33	3.74	0.46
[22652]	CONVERGENT MARGIN	CASCADES / HIGH CASCADES / WASHINGTON / MOUNT ST. HELENS / CASTLE CREEK FLOWS	NORTH FLANK	46.2228	46.2228	-122.165	-122.165	SAE			s_MW13-27 [22652]	BASALT [22652]				QUATERNARY [22652]					VOL					WR [22652]	49.42	2.02		16.44	0.023			9.4	8.96	7.07	0.16	0.014	1.34	3.8	0.42
[22652]	CONVERGENT MARGIN	CASCADES / HIGH CASCADES / WASHINGTON / MOUNT ST. HELENS / CASTLE CREEK FLOWS	NORTH FLANK	46.2278	46.2278	-122.171	-122.171	SAE			s_MW13-29 [22652]	BASALT [22652]				QUATERNARY [22652]					VOL					WR [22652]	49.51	2.08		16.54	0.027			9.11	9.04	7.12	0.15	0.014	1.42	3.82	0.47
[22652]	CONVERGENT MARGIN	CASCADES / HIGH CASCADES / WASHINGTON / MOUNT ST. HELENS / CASTLE CREEK FLOWS	BU2 TEPHRA	46.234	46.234	-122.153	-122.153	SAE			s_MW13-12 [22652]	BASALT [22652]				QUATERNARY [22652]					VOL					WR [22652]	48.05	2.1		17.6	0.024			9.42	8.27	6.2	0.15	0.012	1.22	3.53	0.47
[22652]	CONVERGENT MARGIN	CASCADES / HIGH CASCADES / WASHINGTON / MOUNT ST. HELENS / CASTLE CREEK FLOWS	BU2 TEPHRA	46.2186	46.2186	-122.157	-122.157	SAE			s_MW13-44 [22652]	BASALT [22652]				QUATERNARY [22652]					VOL					WR [22652]	48.97	2.09		17.1	0.025			9.45	8.46	6.77	0.15	0.013	1.28	3.59	0.46
[22652]	CONVERGENT MARGIN	CASCADES / HIGH CASCADES / WASHINGTON / MOUNT ST. HELENS / CASTLE CREEK FLOWS	BU2 TEPHRA	46.2186	46.2186	-122.157	-122.157	SAE			s_MW13-46 [22652]	BASALT [22652]				QUATERNARY [22652]					VOL					WR [22652]	49.4	1.96		17.2	0.03			9.25	8.34	6.86	0.14	0.014	1.12	3.56	0.43
[22652]	CONVERGENT MARGIN	CASCADES / HIGH CASCADES / WASHINGTON / MOUNT ST. HELENS / CASTLE CREEK FLOWS	TRUMAN TRAIL	46.2195	46.2195	-122.156	-122.156	SAE			s_MW14-22 [22652]	ANDESITE, BASALTIC [22652]				QUATERNARY [22652]					VOL					WR [22652]	56.89	1.15		16.79	0.02			7.21	7.09	4.73	0.12	0.008	1.13	3.99	0.21
[22652]	CONVERGENT MARGIN	CASCADES / HIGH CASCADES / WASHINGTON / MOUNT ST. HELENS / CASTLE CREEK FLOWS	TRUMAN TRAIL	46.2415	46.2415	-122.163	-122.163	SAE			s_MW14-37 [22652]	ANDESITE, BASALTIC [22652]				QUATERNARY [22652]					VOL					WR [22652]	56.38	1.22		17.1	0.014			7.39	7.23	4.46	0.12	0.006	1.13	4.03	0.25
[22652]	CONVERGENT MARGIN	CASCADES / HIGH CASCADES / WASHINGTON / MOUNT ST. HELENS / CASTLE CREEK FLOWS	SECTION 26	46.2303	46.2303	-122.154	-122.154	SAE			s_MW13-31 [22652]	ANDESITE [22652]				QUATERNARY [22652]					VOL					WR [22652]	59.62	1.13		16.84	0.003			6.74	5.93	2.75	0.11	0.003	1.34	4.35	0.25
[22652]	CONVERGENT MARGIN	CASCADES / HIGH CASCADES / WASHINGTON / MOUNT ST. HELENS / CASTLE CREEK FLOWS	SECTION 26	46.2303	46.2303	-122.154	-122.154	SAE			s_MW13-32 [22652]	ANDESITE [22652]				QUATERNARY [22652]					VOL					WR [22652]	58.99	1.2		16.9	0.003			6.98	6.03	2.87	0.11	0.004	1.33	4.37	0.27
[22652]	CONVERGENT MARGIN	CASCADES / HIGH CASCADES / WASHINGTON / MOUNT ST. HELENS / CASTLE CREEK FLOWS	SECTION 26	46.2138	46.2138	-122.15	-122.15	SAE			s_MW14-27 [22652]	ANDESITE [22652]				QUATERNARY [22652]					VOL					WR [22652]	61.05	1.12		16.47	0.002			6.7	5.38	2.18	0.11	0.002	1.46	4.44	0.26
[22652]	CONVERGENT MARGIN	CASCADES / HIGH CASCADES / WASHINGTON / MOUNT ST. HELENS / CASTLE CREEK FLOWS	CAVE BASALT	46.0577	46.0577	-122.256	-122.256	SAE			s_MW13-1A [22652]	BASALT [22652]				QUATERNARY [22652]					VOL					WR [22652]	49.88	1.45		17.17	0.023			9.91	9.81	7	0.16	0.011	0.49	3.36	0.17
[22652]	CONVERGENT MARGIN	CASCADES / HIGH CASCADES / WASHINGTON / MOUNT ST. HELENS / CASTLE CREEK FLOWS	CAVE BASALT	46.0577	46.0577	-122.256	-122.256	SAE			s_MW13-1B [22652]	BASALT [22652]				QUATERNARY [22652]					VOL					WR [22652]	49.94	1.39		17.28	0.023			9.73	9.76	7.05	0.16	0.012	0.49	3.34	0.17
[22652]	CONVERGENT MARGIN	CASCADES / HIGH CASCADES / WASHINGTON / MOUNT ST. HELENS / CASTLE CREEK FLOWS	CAVE BASALT	46.0577	46.0577	-122.256	-122.256	SAE			s_MW13-1C [22652]	BASALT [22652]				QUATERNARY [22652]					VOL					WR [22652]	49.99	1.4		17.27	0.023			9.77	9.76	7.08	0.16	0.012	0.49	3.37	0.17
[22652]	CONVERGENT MARGIN	CASCADES / HIGH CASCADES / WASHINGTON / MOUNT ST. HELENS / CASTLE CREEK FLOWS	CAVE BASALT	46.1137	46.1137	-122.329	-122.329	SAE			s_MW14-57 [22652]	BASALT [22652]				QUATERNARY [22652]					VOL					WR [22652]	50.39	1.61		16.88	0.023			10.15	9.67	6.09	0.17	0.01	0.61	3.44	0.21
[22652]	CONVERGENT MARGIN	CASCADES / HIGH CASCADES / WASHINGTON / MOUNT ST. HELENS / CASTLE CREEK FLOWS	PRE-CAVE BASALT	46.1436	46.1436	-122.202	-122.202	SAE			s_MW13-33 [22652]	ANDESITE, BASALTIC [22652]				QUATERNARY [22652]					VOL					WR [22652]	52.95	1.58		16.25	0.026			8.78	7.77	6.18	0.14	0.015	1.04	3.85	0.32
[22652]	CONVERGENT MARGIN	CASCADES / HIGH CASCADES / WASHINGTON / MOUNT ST. HELENS / CASTLE CREEK FLOWS	PRE-CAVE BASALT	46.1436	46.1436	-122.202	-122.202	SAE			s_MW13-33C [22652]	ANDESITE, BASALTIC [22652]				QUATERNARY [22652]					VOL					WR [22652]	53.08	1.58		16.28	0.026			8.8	7.78	6.17	0.14	0.015	1.04	3.85	0.32
[22652]	CONVERGENT MARGIN	CASCADES / HIGH CASCADES / WASHINGTON / MOUNT ST. HELENS / CASTLE CREEK FLOWS	BU1 TEPHRA	46.1437	46.1437	-122.202	-122.202	SAE			s_MW14-16 [22652]	BASALT [22652]				QUATERNARY [22652]					VOL					WR [22652]	51.09	1.6		17.06	0.021			9.77	9.51	6.07	0.16	0.009	0.68	3.55	0.22
[22652]	CONVERGENT MARGIN	CASCADES / HIGH CASCADES / WASHINGTON / MOUNT ST. HELENS / CASTLE CREEK FLOWS	BU1 TEPHRA	46.1437	46.1437	-122.202	-122.202	SAE			s_MW14-14 [22652]	BASALT [22652]				QUATERNARY [22652]					VOL					WR [22652]	47.38	1.96		18.44	0.029			9.35	7.32	6.04	0.12	0.013	0.94	3.16	0.46
[22652]	CONVERGENT MARGIN	CASCADES / HIGH CASCADES / WASHINGTON / MOUNT ST. HELENS / CASTLE CREEK FLOWS	SOTUH FLANK	46.1425	46.1425	-122.225	-122.225	SAE			s_MW14-17 [22652]	ANDESITE, BASALTIC [22652]				QUATERNARY [22652]					VOL					WR [22652]	54.13	1.46		16.82	0.016			8.43	7.69	4.95	0.14	0.008	1.01	3.87	0.25
[22652]	CONVERGENT MARGIN	CASCADES / HIGH CASCADES / WASHINGTON / MOUNT ST. HELENS / CASTLE CREEK FLOWS	SOTUH FLANK	46.1486	46.1486	-122.216	-122.216	SAE			s_MW14-23 [22652]	BASALT [22652]				QUATERNARY [22652]					VOL					WR [22652]	51.28	1.73		16.42	0.027			9.15	8.43	6.89	0.15	0.015	1.02	3.61	0.32
[22652]	CONVERGENT MARGIN	CASCADES / HIGH CASCADES / WASHINGTON / MOUNT ST. HELENS / CASTLE CREEK FLOWS	NORTH RIM	46.2131	46.2131	-122.177	-122.177	SAE			s_MW14-10 [22652]	ANDESITE [22652]				QUATERNARY [22652]					VOL					WR [22652]	61.62	1.07		16	0.002			6.9	5.01	1.98	0.11	0.002	1.51	4.61	0.25
[22652]	CONVERGENT MARGIN	CASCADES / HIGH CASCADES / WASHINGTON / MOUNT ST. HELENS / CASTLE CREEK FLOWS	BI TEPHRA	46.2186	46.2186	-122.157	-122.157	SAE			s_MW13-47A [22652]	DACITE [22652]				QUATERNARY [22652]					VOL					WR [22652]	66.67	0.46		16.51	0.002			3.32	3.83	1.14	0.07	0.003	1.58	4.82	0.13
[22652]	CONVERGENT MARGIN	CASCADES / HIGH CASCADES / WASHINGTON / MOUNT ST. HELENS / CASTLE CREEK FLOWS	BI TEPHRA	46.2186	46.2186	-122.157	-122.157	SAE			s_MW13-47B [22652]	DACITE [22652]				QUATERNARY [22652]					VOL					WR [22652]	64.39	0.65		16.63	0.002			4.11	4.48	1.66	0.07	0.002	1.53	4.5	0.15
[22652]	CONVERGENT MARGIN	CASCADES / HIGH CASCADES / WASHINGTON / MOUNT ST. HELENS / CASTLE CREEK FLOWS	REDROCK PASS	46.1444	46.1444	-122.235	-122.235	SAE			s_MW13-42 [22652]	DACITE [22652]				QUATERNARY [22652]					VOL					WR [22652]	63.64	0.86		16.82	0.001			5.01	4.82	1.71	0.08	0.003	1.54	4.76	0.19
[22652]	CONVERGENT MARGIN	CASCADES / HIGH CASCADES / WASHINGTON / MOUNT ST. HELENS / CASTLE CREEK FLOWS	DOGS HEAD	46.2071	46.2071	-122.167	-122.167	SAE			s_MW14-29A [22652]	DACITE [22652]				QUATERNARY [22652]					VOL					WR [22652]	62.91	0.77		17.24	0.002			4.85	5.11	2.04	0.08	0.002	1.44	4.48	0.21
[22652]	CONVERGENT MARGIN	CASCADES / HIGH CASCADES / WASHINGTON / MOUNT ST. HELENS / CASTLE CREEK FLOWS	SOUTH FLANK	46.1562	46.1562	-122.107	-122.107	SAE			s_MW14-43 [22652]	DACITE [22652]				QUATERNARY [22652]					VOL					WR [22652]	62.77	0.87		16.67	0.001			5.33	4.97	1.92	0.09	0.002	1.51	4.45	0.17
[6373]	CONVERGENT MARGIN	CASCADES / HIGH CASCADES / WASHINGTON / SIMCOE VOLCANIC FIELD	LORENA BUTTE CINDER CONE	48	50	-120	-122	SAE			s_SIM-3CORE [6373]	PERIDOTITE, SPINEL, XENOLITH [6373]				PLIOCENE [6373]					PER				HE3_HE4(R/R(A)) from OLIVINE [6373]	MIN [6373]
[6373]	CONVERGENT MARGIN	CASCADES / HIGH CASCADES / WASHINGTON / SIMCOE VOLCANIC FIELD	LORENA BUTTE CINDER CONE	48	50	-120	-122	SAE			s_SIM-3RIM [6373]	PERIDOTITE, SPINEL, XENOLITH [6373]				PLIOCENE [6373]					PER				HE3_HE4(R/R(A)) from OLIVINE [6373]	MIN [6373]
[6373]	CONVERGENT MARGIN	CASCADES / HIGH CASCADES / WASHINGTON / SIMCOE VOLCANIC FIELD	LORENA BUTTE CINDER CONE	48	50	-120	-122	SAE			s_SIM-9CCORE [6373]	PERIDOTITE, SPINEL, XENOLITH [6373]				PLIOCENE [6373]					PER				HE3_HE4(R/R(A)) from OLIVINE [6373]	MIN [6373]
[6373]	CONVERGENT MARGIN	CASCADES / HIGH CASCADES / WASHINGTON / SIMCOE VOLCANIC FIELD	LORENA BUTTE CINDER CONE	48	50	-120	-122	SAE			s_SIM-9CRIM [6373]	PERIDOTITE, SPINEL, XENOLITH [6373]				PLIOCENE [6373]					PER				HE3_HE4(R/R(A)) from OLIVINE [6373]	MIN [6373]
[22656]	CONVERGENT MARGIN	CASCADES / HIGH CASCADES / WASHINGTON / MOUNT ST. HELENS	GOAT ROCKS	46.2356	46.2356	-122.209	-122.209	SAE			s_H78-44-1 [22656]	NOT GIVEN [22656]									VOL					WR [22656]	61.02	0.8		17.7	0.004			5.29	5.96	2.79	0.09	0.004	1.22	4.5	0.17
[22656]	CONVERGENT MARGIN	CASCADES / HIGH CASCADES / WASHINGTON / MOUNT ST. HELENS	GOAT ROCKS	46.234	46.234	-122.153	-122.153	SAE			s_MW13-19 [22656]	NOT GIVEN [22656]									VOL					WR [22656]	63.33	0.61		17.48	0.002			4.33	5.11	2.02	0.08	0.002	1.31	4.61	0.15
[22656]	CONVERGENT MARGIN	CASCADES / HIGH CASCADES / WASHINGTON / MOUNT ST. HELENS	GOAT ROCKS	46.234	46.234	-122.153	-122.153	SAE			s_MW13-20 [22656]	NOT GIVEN [22656]									VOL					WR [22656]	62.91	0.62		17.53	0.007			4.43	5.06	1.95	0.09	0.004	1.28	4.67	0.16
[22656]	CONVERGENT MARGIN	CASCADES / HIGH CASCADES / WASHINGTON / MOUNT ST. HELENS	GOAT ROCKS	46.234	46.234	-122.153	-122.153	SAE			s_MW13-21 [22656]	NOT GIVEN [22656]									VOL					WR [22656]	62.93	0.63		17.43	0.002			4.5	5.15	2.07	0.09	0.002	1.28	4.65	0.16
[22656]	CONVERGENT MARGIN	CASCADES / HIGH CASCADES / WASHINGTON / MOUNT ST. HELENS	KALAMA	46.2356	46.2356	-122.249	-122.249	SAE			s_H83-90-2 [22656]	NOT GIVEN [22656]									VOL					WR [22656]	61.58	0.7		17.69	0.001			4.93	5.61	2.35	0.09	0.002	1.25	4.46	0.16
[22656]	CONVERGENT MARGIN	CASCADES / HIGH CASCADES / WASHINGTON / MOUNT ST. HELENS	KALAMA	46.1933	46.1933	-122.224	-122.224	SAE			s_H83-70-1B [22656]	NOT GIVEN [22656]									VOL					WR [22656]	62.17	0.7		17.73	0.001			4.93	5.58	2.35	0.09	0.002	1.28	4.55	0.16
[22656]	CONVERGENT MARGIN	CASCADES / HIGH CASCADES / WASHINGTON / MOUNT ST. HELENS	KALAMA	46.1883	46.1883	-122.158	-122.158	SAE			s_H83-88-2 [22656]	NOT GIVEN [22656]									VOL					WR [22656]	64.05	0.62		17.33	0.001			4.21	5.01	2.02	0.08	0.002	1.35	4.66	0.13
[22656]	CONVERGENT MARGIN	CASCADES / HIGH CASCADES / WASHINGTON / MOUNT ST. HELENS	KALAMA	46.1686	46.1686	-122.168	-122.168	SAE			s_H78-37-2 [22656]	ANDESITE [22656]									VOL					WR [22656]	58.01	0.92		17.68	0.003			6.26	6.74	3.72	0.11	0.006	1.2	4.22	0.2
[22656]	CONVERGENT MARGIN	CASCADES / HIGH CASCADES / WASHINGTON / MOUNT ST. HELENS	KALAMA	46.1533	46.1533	-122.165	-122.165	SAE			s_H78-37-22 [22656]	ANDESITE [22656]									VOL					WR [22656]	57.73	1.04		17.39	0.007			6.3	6.78	4.14	0.1	0.007	1.28	4.36	0.26
[22656]	CONVERGENT MARGIN	CASCADES / HIGH CASCADES / WASHINGTON / MOUNT ST. HELENS	KALAMA	46.1668	46.1668	-122.262	-122.262	SAE			s_MW14-47 [22656]	NOT GIVEN [22656]									VOL					WR [22656]	57.62	0.93		17.95	0.002			6.37	6.95	3.77	0.11	0.006	1.15	4.18	0.19
[22656]	CONVERGENT MARGIN	CASCADES / HIGH CASCADES / WASHINGTON / MOUNT ST. HELENS	KALAMA	46.1362	46.1362	-122.16	-122.16	SAE			s_MW13-41 [22656]	ANDESITE [22656]									VOL					WR [22656]	55.78	1.31		17.27	0.015			6.82	7.28	4.89	0.12	0.009	1.25	4.28	0.33
[22656]	CONVERGENT MARGIN	CASCADES / HIGH CASCADES / WASHINGTON / MOUNT ST. HELENS	KALAMA	46.1462	46.1462	-122.273	-122.273	SAE			s_MW14-56 [22656]	ANDESITE [22656]									VOL					WR [22656]	55.52	1.34		17.32	0.015			7.02	7.45	5.05	0.12	0.009	1.22	4.22	0.33
[22656]	CONVERGENT MARGIN	CASCADES / HIGH CASCADES / WASHINGTON / MOUNT ST. HELENS	KALAMA	46.1455	46.1455	-122.271	-122.271	SAE			s_MW14-59 [22656]	ANDESITE [22656]									VOL					WR [22656]	58.93	1.07		17.14	0.012			5.82	6.36	3.7	0.1	0.006	1.31	4.39	0.26
[22656]	CONVERGENT MARGIN	CASCADES / HIGH CASCADES / WASHINGTON / MOUNT ST. HELENS	KALAMA	46.234	46.234	-122.153	-122.153	SAE			s_MW13-17 [22656]	NOT GIVEN [22656]									VOL					WR [22656]	57.89	1.14		17.21	0.014			6.15	6.72	4.06	0.11	0.006	1.27	4.38	0.28
[22656]	CONVERGENT MARGIN	CASCADES / HIGH CASCADES / WASHINGTON / MOUNT ST. HELENS	KALAMA	46.1512	46.1512	-122.161	-122.161	SAE			s_MW13-55 [22656]	NOT GIVEN [22656]									VOL					WR [22656]	57.7	1.02		17.41	0.006			6.25	6.89	4.14	0.1	0.007	1.22	4.33	0.24
[22656]	CONVERGENT MARGIN	CASCADES / HIGH CASCADES / WASHINGTON / MOUNT ST. HELENS	KALAMA	46.2227	46.2227	-122.062	-122.062	SAE			s_MW13-3 [22656]	NOT GIVEN [22656]									VOL					WR [22656]	65.56	0.54		16.74	0.002			3.72	4.16	1.43	0.07	0.002	1.52	4.77	0.15
[22656]	CONVERGENT MARGIN	CASCADES / HIGH CASCADES / WASHINGTON / MOUNT ST. HELENS	KALAMA	46.2227	46.2227	-122.062	-122.062	SAE			s_MW13-2 [22656]	NOT GIVEN [22656]									VOL					WR [22656]	66.16	0.5		16.69	0.002			3.59	4.04	1.35	0.07	0.001	1.55	4.79	0.14
[22656]	CONVERGENT MARGIN	CASCADES / HIGH CASCADES / WASHINGTON / MOUNT ST. HELENS	KALAMA	46.2341	46.2341	-122.104	-122.104	SAE			s_9-4-85-2 [22656]	NOT GIVEN [22656]									VOL					WR [22656]	66.26	0.48		16.68	0.001			3.46	3.94	1.24	0.07	0.001	1.57	4.83	0.14
[22656]	CONVERGENT MARGIN	CASCADES / HIGH CASCADES / WASHINGTON / MOUNT ST. HELENS	KALAMA	46.2375	46.2375	-122.063	-122.063	SAE			s_MW13-52 [22656]	NOT GIVEN [22656]									VOL					WR [22656]	66.06	0.48		16.6	0.001			3.53	3.89	1.25	0.07	0.001	1.56	4.8	0.15
[22656]	CONVERGENT MARGIN	CASCADES / HIGH CASCADES / WASHINGTON / MOUNT ST. HELENS	KALAMA	46.234	46.234	-122.153	-122.153	SAE			s_MW13-18 [22656]	NOT GIVEN [22656]									VOL					WR [22656]	66.71	0.47		16.6	0.002			3.4	3.86	1.2	0.07	0.003	1.59	4.85	0.14
[22656]	CONVERGENT MARGIN	CASCADES / HIGH CASCADES / WASHINGTON / MOUNT ST. HELENS	KALAMA	46.234	46.234	-122.153	-122.153	SAE			s_MW13-16 [22656]	NOT GIVEN [22656]									VOL					WR [22656]	66.71	0.47		16.62	0.002			3.43	3.88	1.22	0.07	0.002	1.59	4.86	0.14
[22656]	CONVERGENT MARGIN	CASCADES / HIGH CASCADES / WASHINGTON / MOUNT ST. HELENS	KALAMA	46.1669	46.1669	-122.262	-122.262	SAE			s_MW14-52H [22656]	NOT GIVEN [22656]									VOL					WR [22656]	64.51	0.64		16.87	0.005			4.18	4.68	1.89	0.08	0.002	1.49	4.75	0.17
[22656]	CONVERGENT MARGIN	CASCADES / HIGH CASCADES / WASHINGTON / MOUNT ST. HELENS	SUGAR BOWL	46.234	46.234	-122.153	-122.153	SAE			s_MW13-23 [22656]	NOT GIVEN [22656]									VOL					WR [22656]	68.79	0.37		16.14	0.001			2.96	3.2	0.84	0.06	0.001	1.87	5.02	0.13
[22656]	CONVERGENT MARGIN	CASCADES / HIGH CASCADES / WASHINGTON / MOUNT ST. HELENS	CASTLE CREEK	46.2296	46.2296	-122.177	-122.177	SAE			s_MW14-21 [22656]	NOT GIVEN [22656]									VOL					WR [22656]	58.56	0.88		17.84	0.002			6.12	6.53	3.35	0.1	0.005	1.21	4.24	0.19
[22656]	CONVERGENT MARGIN	CASCADES / HIGH CASCADES / WASHINGTON / MOUNT ST. HELENS	CASTLE CREEK	46.2126	46.2126	-122.177	-122.177	SAE			s_MW14-9 [22656]	ANDESITE, BASALTIC [22656]									VOL					WR [22656]	54.19	1.31		18.15	0.01			7.74	8.01	4.73	0.13	0.006	0.91	4.12	0.22
[22656]	CONVERGENT MARGIN	CASCADES / HIGH CASCADES / WASHINGTON / MOUNT ST. HELENS	CASTLE CREEK	46.2271	46.2271	-122.166	-122.166	SAE			s_MW13-26 [22656]	ANDESITE, BASALTIC [22656]									VOL					WR [22656]	55.15	1.16		18.02	0.01			7.5	7.56	4.64	0.12	0.007	0.87	4.15	0.18
[22656]	CONVERGENT MARGIN	CASCADES / HIGH CASCADES / WASHINGTON / MOUNT ST. HELENS	CASTLE CREEK	46.2122	46.2122	-122.16	-122.16	SAE			s_MW13-48 [22656]	ANDESITE, BASALTIC [22656]									VOL					WR [22656]	55.65	1.21		18	0.006			7.46	7.16	4.13	0.11	0.004	0.94	4.27	0.18
[22656]	CONVERGENT MARGIN	CASCADES / HIGH CASCADES / WASHINGTON / MOUNT ST. HELENS	CASTLE CREEK	46.2155	46.2155	-122.153	-122.153	SAE			s_MW13-49 [22656]	ANDESITE, BASALTIC [22656]									VOL					WR [22656]	55.77	1.22		18.01	0.005			7.43	7.13	4.04	0.11	0.005	0.95	4.32	0.19
[22656]	CONVERGENT MARGIN	CASCADES / HIGH CASCADES / WASHINGTON / MOUNT ST. HELENS	CASTLE CREEK	46.2278	46.2278	-122.171	-122.171	SAE			s_MW13-28 [22656]	BASALT [22656]									VOL					WR [22656]	51.33	1.67		16.96	0.025			8.68	8.49	6.56	0.14	0.013	1.1	3.93	0.35
[22656]	CONVERGENT MARGIN	CASCADES / HIGH CASCADES / WASHINGTON / MOUNT ST. HELENS	CASTLE CREEK	46.2286	46.2286	-122.172	-122.172	SAE			s_MW13-30 [22656]	BASALT [22656]									VOL					WR [22656]	51.27	1.67		17.03	0.025			8.67	8.52	6.49	0.14	0.012	1.1	3.94	0.35
[22656]	CONVERGENT MARGIN	CASCADES / HIGH CASCADES / WASHINGTON / MOUNT ST. HELENS	CASTLE CREEK	46.2153	46.2153	-122.233	-122.233	SAE			s_MW14-11 [22656]	BASALT [22656]									VOL					WR [22656]	51.33	1.73		16.72	0.029			9.04	8.28	6.72	0.14	0.014	0.99	3.78	0.35
[22656]	CONVERGENT MARGIN	CASCADES / HIGH CASCADES / WASHINGTON / MOUNT ST. HELENS	CASTLE CREEK	46.2219	46.2219	-122.19	-122.19	SAE			s_MW14-8 [22656]	BASALT [22656]									VOL					WR [22656]	51.29	1.74		16.83	0.031			8.94	8.38	7.05	0.14	0.016	1	3.78	0.36
[22656]	CONVERGENT MARGIN	CASCADES / HIGH CASCADES / WASHINGTON / MOUNT ST. HELENS	CASTLE CREEK	46.2186	46.2186	-122.157	-122.157	SAE			s_MW13-45 [22656]	NOT GIVEN [22656]									VOL					WR [22656]	50.96	1.76		17.21	0.028			9.17	7.89	6.37	0.14	0.014	0.95	3.6	0.37
[22656]	CONVERGENT MARGIN	CASCADES / HIGH CASCADES / WASHINGTON / MOUNT ST. HELENS	CASTLE CREEK	46.1653	46.1653	-122.093	-122.093	SAE			s_MW13-39 [22656]	NOT GIVEN [22656]									VOL					WR [22656]	49.03	1.79		17.43	0.031			9.25	7.92	6.59	0.15	0.016	0.89	3.51	0.38
[22656]	CONVERGENT MARGIN	CASCADES / HIGH CASCADES / WASHINGTON / MOUNT ST. HELENS	CASTLE CREEK	46.1759	46.1759	-122.219	-122.219	SAE			s_MW14-58 [22656]	ANDESITE [22656]									VOL					WR [22656]	60.09	1.12		16.87	0.003			6.41	5.72	2.54	0.11	0.003	1.4	4.55	0.25
[22656]	CONVERGENT MARGIN	CASCADES / HIGH CASCADES / WASHINGTON / MOUNT ST. HELENS	CASTLE CREEK	46.2381	46.2381	-122.18	-122.18	SAE			s_MW14-18 [22656]	ANDESITE [22656]									VOL					WR [22656]	56.6	1.27		18.17	0.003			7.28	6.83	3.61	0.11	0.007	1.13	4.43	0.23
[22656]	CONVERGENT MARGIN	CASCADES / HIGH CASCADES / WASHINGTON / MOUNT ST. HELENS	CASTLE CREEK	46.2325	46.2325	-122.178	-122.178	SAE			s_MW14-20 [22656]	ANDESITE [22656]									VOL					WR [22656]	56.65	1.24		17.9	0.003			7.07	6.53	3.38	0.11	0.004	1.17	4.42	0.23
[22656]	CONVERGENT MARGIN	CASCADES / HIGH CASCADES / WASHINGTON / MOUNT ST. HELENS	CASTLE CREEK	46.2369	46.2369	-122.207	-122.207	SAE			s_MW14-13 [22656]	ANDESITE [22656]									VOL					WR [22656]	66.11	0.69		16.36	0.002			4.16	4.1	1.48	0.07	0.004	1.78	4.89	0.18
[22656]	CONVERGENT MARGIN	CASCADES / HIGH CASCADES / WASHINGTON / MOUNT ST. HELENS	CASTLE CREEK	46.2099	46.2099	-122.145	-122.145	SAE			s_MW14-25 [22656]	ANDESITE [22656]									VOL					WR [22656]	63.62	0.94		16.02	0.002			5.6	4.57	1.84	0.09	0.003	1.69	4.69	0.22
[22656]	CONVERGENT MARGIN	CASCADES / HIGH CASCADES / WASHINGTON / MOUNT ST. HELENS	CASTLE CREEK	46.2228	46.2228	-122.165	-122.165	SAE			s_MW13-24A [22656]	BASALT [22656]									VOL					WR [22656]	49.52	1.93		16.76	0.025			9.17	9.06	7.21	0.15	0.014	1.28	3.68	0.4
[22656]	CONVERGENT MARGIN	CASCADES / HIGH CASCADES / WASHINGTON / MOUNT ST. HELENS	CASTLE CREEK	46.2228	46.2228	-122.165	-122.165	SAE			s_MW13-24B [22656]	BASALT [22656]									VOL					WR [22656]	49.54	2.04		16.44	0.023			9.3	8.96	6.99	0.16	0.013	1.37	3.79	0.43
[22656]	CONVERGENT MARGIN	CASCADES / HIGH CASCADES / WASHINGTON / MOUNT ST. HELENS	CASTLE CREEK	46.2228	46.2228	-122.165	-122.165	SAE			s_MW13-25 [22656]	BASALT [22656]									VOL					WR [22656]	49.59	2.02		16.62	0.03			9.03	9.09	7.26	0.15	0.013	1.33	3.74	0.46
[22656]	CONVERGENT MARGIN	CASCADES / HIGH CASCADES / WASHINGTON / MOUNT ST. HELENS	CASTLE CREEK	46.2228	46.2228	-122.165	-122.165	SAE			s_MW13-27 [22656]	BASALT [22656]									VOL					WR [22656]	49.42	2.02		16.44	0.023			9.39	8.96	7.07	0.16	0.014	1.34	3.8	0.42
[22656]	CONVERGENT MARGIN	CASCADES / HIGH CASCADES / WASHINGTON / MOUNT ST. HELENS	CASTLE CREEK	46.2278	46.2278	-122.171	-122.171	SAE			s_MW13-29 [22656]	BASALT [22656]									VOL					WR [22656]	49.51	2.08		16.54	0.027			9.11	9.04	7.12	0.15	0.014	1.42	3.82	0.47
[22656]	CONVERGENT MARGIN	CASCADES / HIGH CASCADES / WASHINGTON / MOUNT ST. HELENS	CASTLE CREEK	46.234	46.234	-122.153	-122.153	SAE			s_MW13-12 [22656]	NOT GIVEN [22656]									VOL					WR [22656]	48.05	2.1		17.6	0.024			9.42	8.27	6.2	0.15	0.012	1.22	3.53	0.47
[22656]	CONVERGENT MARGIN	CASCADES / HIGH CASCADES / WASHINGTON / MOUNT ST. HELENS	CASTLE CREEK	46.2186	46.2186	-122.157	-122.157	SAE			s_MW13-44 [22656]	NOT GIVEN [22656]									VOL					WR [22656]	48.97	2.09		17.1	0.025			9.45	8.46	6.77	0.15	0.013	1.28	3.59	0.46
[22656]	CONVERGENT MARGIN	CASCADES / HIGH CASCADES / WASHINGTON / MOUNT ST. HELENS	CASTLE CREEK	46.2186	46.2186	-122.157	-122.157	SAE			s_MW13-46 [22656]	NOT GIVEN [22656]									VOL					WR [22656]	49.4	1.96		17.2	0.03			9.25	8.34	6.86	0.14	0.014	1.12	3.56	0.43
[22656]	CONVERGENT MARGIN	CASCADES / HIGH CASCADES / WASHINGTON / MOUNT ST. HELENS	CASTLE CREEK	46.2195	46.2195	-122.156	-122.156	SAE			s_MW14-22 [22656]	ANDESITE, BASALTIC [22656]									VOL					WR [22656]	56.89	1.15		16.79	0.02			7.22	7.09	4.73	0.12	0.008	1.13	3.99	0.21
[22656]	CONVERGENT MARGIN	CASCADES / HIGH CASCADES / WASHINGTON / MOUNT ST. HELENS	CASTLE CREEK	46.2415	46.2415	-122.163	-122.163	SAE			s_MW14-37 [22656]	ANDESITE, BASALTIC [22656]									VOL					WR [22656]	56.38	1.22		17.1	0.014			7.39	7.23	4.46	0.12	0.006	1.13	4.03	0.25
[22656]	CONVERGENT MARGIN	CASCADES / HIGH CASCADES / WASHINGTON / MOUNT ST. HELENS	CASTLE CREEK	46.2138	46.2138	-122.15	-122.15	SAE			s_MW14-27 [22656]	ANDESITE [22656]									VOL					WR [22656]	61.05	1.12		16.47	0.002			6.7	5.38	2.18	0.11	0.002	1.46	4.44	0.26
[22656]	CONVERGENT MARGIN	CASCADES / HIGH CASCADES / WASHINGTON / MOUNT ST. HELENS	CASTLE CREEK	46.2303	46.2303	-122.154	-122.154	SAE			s_MW13-31 [22656]	ANDESITE [22656]									VOL					WR [22656]	59.62	1.13		16.84	0.003			6.74	5.93	2.75	0.11	0.003	1.34	4.35	0.25
[22656]	CONVERGENT MARGIN	CASCADES / HIGH CASCADES / WASHINGTON / MOUNT ST. HELENS	CASTLE CREEK	46.2303	46.2303	-122.154	-122.154	SAE			s_MW13-32 [22656]	ANDESITE [22656]									VOL					WR [22656]	58.99	1.2		16.9	0.003			6.98	6.03	2.87	0.11	0.004	1.33	4.37	0.27
[22656]	CONVERGENT MARGIN	CASCADES / HIGH CASCADES / WASHINGTON / MOUNT ST. HELENS	CASTLE CREEK	46.0577	46.0577	-122.256	-122.256	SAE			s_MW13-1A [22656]	BASALT [22656]									VOL					WR [22656]	49.88	1.45		17.17	0.023			9.92	9.81	7	0.16	0.011	0.49	3.36	0.17
[22656]	CONVERGENT MARGIN	CASCADES / HIGH CASCADES / WASHINGTON / MOUNT ST. HELENS	CASTLE CREEK	46.0577	46.0577	-122.256	-122.256	SAE			s_MW13-1B [22656]	BASALT [22656]									VOL					WR [22656]	49.94	1.39		17.28	0.023			9.74	9.76	7.05	0.16	0.012	0.49	3.34	0.17
[22656]	CONVERGENT MARGIN	CASCADES / HIGH CASCADES / WASHINGTON / MOUNT ST. HELENS	CASTLE CREEK	46.0577	46.0577	-122.256	-122.256	SAE			s_MW13-1C [22656]	BASALT [22656]									VOL					WR [22656]	49.99	1.4		17.27	0.023			9.77	9.76	7.08	0.16	0.012	0.49	3.37	0.17
[22656]	CONVERGENT MARGIN	CASCADES / HIGH CASCADES / WASHINGTON / MOUNT ST. HELENS	CASTLE CREEK	46.1137	46.1137	-122.329	-122.329	SAE			s_MW14-57 [22656]	BASALT [22656]									VOL					WR [22656]	50.39	1.61		16.88	0.023			10.15	9.67	6.09	0.17	0.01	0.61	3.44	0.21
[22656]	CONVERGENT MARGIN	CASCADES / HIGH CASCADES / WASHINGTON / MOUNT ST. HELENS	CASTLE CREEK	46.1436	46.1436	-122.202	-122.202	SAE			s_MW13-33 [22656]	BASALT [22656]									VOL					WR [22656]	52.95	1.58		16.25	0.026			8.77	7.77	6.18	0.14	0.015	1.04	3.85	0.32
[22656]	CONVERGENT MARGIN	CASCADES / HIGH CASCADES / WASHINGTON / MOUNT ST. HELENS	CASTLE CREEK	46.1436	46.1436	-122.202	-122.202	SAE			s_MW13-33C [22656]	BASALT [22656]									VOL					WR [22656]	53.08	1.58		16.28	0.026			8.8	7.78	6.17	0.14	0.015	1.04	3.85	0.32
[22656]	CONVERGENT MARGIN	CASCADES / HIGH CASCADES / WASHINGTON / MOUNT ST. HELENS	CASTLE CREEK	46.1437	46.1437	-122.202	-122.202	SAE			s_MW14-16 [22656]	BASALT [22656]									VOL					WR [22656]	51.09	1.6		17.06	0.021			9.77	9.51	6.07	0.16	0.009	0.68	3.55	0.22
[22656]	CONVERGENT MARGIN	CASCADES / HIGH CASCADES / WASHINGTON / MOUNT ST. HELENS	CASTLE CREEK	46.1437	46.1437	-122.202	-122.202	SAE			s_MW14-14 [22656]	NOT GIVEN [22656]									VOL					WR [22656]	47.38	1.96		18.44	0.029			9.35	7.32	6.04	0.12	0.013	0.94	3.16	0.46
[22656]	CONVERGENT MARGIN	CASCADES / HIGH CASCADES / WASHINGTON / MOUNT ST. HELENS	CASTLE CREEK	46.1425	46.1425	-122.225	-122.225	SAE			s_MW14-17 [22656]	BASALT [22656]									VOL					WR [22656]	54.13	1.46		16.82	0.016			8.43	7.69	4.95	0.14	0.008	1.01	3.87	0.25
[22656]	CONVERGENT MARGIN	CASCADES / HIGH CASCADES / WASHINGTON / MOUNT ST. HELENS	CASTLE CREEK	46.1486	46.1486	-122.216	-122.216	SAE			s_MW14-23 [22656]	BASALT [22656]									VOL					WR [22656]	51.28	1.73		16.42	0.027			9.15	8.43	6.89	0.15	0.015	1.02	3.61	0.32
[22656]	CONVERGENT MARGIN	CASCADES / HIGH CASCADES / WASHINGTON / MOUNT ST. HELENS	CASTLE CREEK	46.1444	46.1444	-122.235	-122.235	SAE			s_MW13-42 [22656]	DACITE [22656]									VOL					WR [22656]	63.64	0.86		16.82	0.001			5	4.82	1.71	0.08	0.003	1.54	4.76	0.19
[22656]	CONVERGENT MARGIN	CASCADES / HIGH CASCADES / WASHINGTON / MOUNT ST. HELENS	CASTLE CREEK	46.2131	46.2131	-122.177	-122.177	SAE			s_MW14-10 [22656]	ANDESITE [22656]									VOL					WR [22656]	61.62	1.07		16	0.002			6.9	5.01	1.98	0.11	0.002	1.51	4.61	0.25
[22656]	CONVERGENT MARGIN	CASCADES / HIGH CASCADES / WASHINGTON / MOUNT ST. HELENS	CASTLE CREEK	46.2071	46.2071	-122.167	-122.167	SAE			s_MW14-29A [22656]	DACITE [22656]									VOL					WR [22656]	62.91	0.77		17.24	0.002			4.85	5.11	2.04	0.08	0.002	1.44	4.48	0.21
[22656]	CONVERGENT MARGIN	CASCADES / HIGH CASCADES / WASHINGTON / MOUNT ST. HELENS	CASTLE CREEK	46.1562	46.1562	-122.107	-122.107	SAE			s_MW14-43 [22656]	DACITE [22656]									VOL					WR [22656]	62.77	0.87		16.67	0.001			5.33	4.97	1.92	0.09	0.002	1.51	4.45	0.17
[22656]	CONVERGENT MARGIN	CASCADES / HIGH CASCADES / WASHINGTON / MOUNT ST. HELENS	CASTLE CREEK	46.2186	46.2186	-122.157	-122.157	SAE			s_MW13-47A [22656]	NOT GIVEN [22656]									VOL					WR [22656]	66.67	0.46		16.51	0.002			3.32	3.83	1.14	0.07	0.003	1.58	4.82	0.13
[22656]	CONVERGENT MARGIN	CASCADES / HIGH CASCADES / WASHINGTON / MOUNT ST. HELENS	CASTLE CREEK	46.2186	46.2186	-122.157	-122.157	SAE			s_MW13-47B [22656]	NOT GIVEN [22656]									VOL					WR [22656]	64.39	0.65		16.63	0.002			4.1	4.48	1.66	0.07	0.002	1.53	4.5	0.15
[22656]	CONVERGENT MARGIN	CASCADES / HIGH CASCADES / WASHINGTON / MOUNT ST. HELENS	PINE CREEK	46.2217	46.2217	-122.19	-122.19	SAE			s_MW14-7 [22656]	ANDESITE [22656]									VOL					WR [22656]	60.48	1.21		16.63	0.001			6.96	5.52	2.01	0.11	0.003	1.39	4.65	0.24
[22656]	CONVERGENT MARGIN	CASCADES / HIGH CASCADES / WASHINGTON / MOUNT ST. HELENS	PINE CREEK	46.2361	46.2361	-122.178	-122.178	SAE			s_MW14-19 [22656]	ANDESITE [22656]									VOL					WR [22656]	61.07	1.16		16.54	0.001			6.74	5.33	1.97	0.11	0.002	1.44	4.66	0.23
[22656]	CONVERGENT MARGIN	CASCADES / HIGH CASCADES / WASHINGTON / MOUNT ST. HELENS	PINE CREEK	46.2227	46.2227	-122.062	-122.062	SAE			s_MW13-6 [22656]	NOT GIVEN [22656]									VOL					WR [22656]	54.58	1.53		17.66	0.005			8.8	6.75	3.38	0.14	0.004	0.93	3.96	0.25
[22656]	CONVERGENT MARGIN	CASCADES / HIGH CASCADES / WASHINGTON / MOUNT ST. HELENS	PINE CREEK	46.234	46.234	-122.153	-122.153	SAE			s_MW13-14 [22656]	NOT GIVEN [22656]									VOL					WR [22656]	55.94	1.48		17.11	0.005			8.46	6.65	3.27	0.13	0.005	1.1	4.03	0.28
[22656]	CONVERGENT MARGIN	CASCADES / HIGH CASCADES / WASHINGTON / MOUNT ST. HELENS	PINE CREEK	46.1653	46.1653	-122.093	-122.093	SAE			s_MW13-38 [22656]	NOT GIVEN [22656]									VOL					WR [22656]	55.23	1.48		17.36	0.004			8.4	6.56	3.18	0.13	0.003	1.08	3.96	0.27
[22656]	CONVERGENT MARGIN	CASCADES / HIGH CASCADES / WASHINGTON / MOUNT ST. HELENS	PINE CREEK	46.1653	46.1653	-122.093	-122.093	SAE			s_MW13-40 [22656]	NOT GIVEN [22656]									VOL					WR [22656]	56.4	1.59		15.9	0.005			9.11	6.46	3.38	0.15	0.003	1.13	4.34	0.24
[22656]	CONVERGENT MARGIN	CASCADES / HIGH CASCADES / WASHINGTON / MOUNT ST. HELENS	PINE CREEK	46.1638	46.1638	-122.092	-122.092	SAE			s_MW13-37 [22656]	ANDESITE [22656]									VOL					WR [22656]	58.96	1.49		16.59	0.001			7.66	6	2.22	0.13	0.002	1.32	4.78	0.29
[22656]	CONVERGENT MARGIN	CASCADES / HIGH CASCADES / WASHINGTON / MOUNT ST. HELENS	PINE CREEK	46.1638	46.1638	-122.092	-122.092	SAE			s_MW13-37A [22656]	ANDESITE [22656]									VOL					WR [22656]	58.72	1.5		16.53	0.001			7.69	6	2.25	0.13	0.001	1.32	4.69	0.28
[22656]	CONVERGENT MARGIN	CASCADES / HIGH CASCADES / WASHINGTON / MOUNT ST. HELENS	PINE CREEK	46.234	46.234	-122.153	-122.153	SAE			s_MW13-13 [22656]	NOT GIVEN [22656]									VOL					WR [22656]	57.4	1.68		16.15	0.001			8.62	5.62	2.35	0.13	0.003	1.29	4.26	0.32
[22656]	CONVERGENT MARGIN	CASCADES / HIGH CASCADES / WASHINGTON / MOUNT ST. HELENS	PINE CREEK	46.2227	46.2227	-122.062	-122.062	SAE			s_MW13-5 [22656]	NOT GIVEN [22656]									VOL					WR [22656]	57.8	1.51		17.09	0.001			7.77	5.67	2.13	0.13	0.003	1.27	4.31	0.31
[22656]	CONVERGENT MARGIN	CASCADES / HIGH CASCADES / WASHINGTON / MOUNT ST. HELENS	PINE CREEK	46.1727	46.1727	-122.136	-122.136	SAE			s_MW14-35 [22656]	NOT GIVEN [22656]									VOL					WR [22656]	64.12	0.64		17.45	0.002			4.13	4.93	1.85	0.08	0.002	1.37	4.71	0.18
[22656]	CONVERGENT MARGIN	CASCADES / HIGH CASCADES / WASHINGTON / MOUNT ST. HELENS	PINE CREEK	46.1707	46.1707	-122.132	-122.132	SAE			s_MW14-32 [22656]	NOT GIVEN [22656]									VOL					WR [22656]	63.33	0.67		17.24	0.002			4.31	4.97	1.98	0.08	0.002	1.34	4.61	0.18
[22656]	CONVERGENT MARGIN	CASCADES / HIGH CASCADES / WASHINGTON / MOUNT ST. HELENS	PINE CREEK	46.1547	46.1547	-122.106	-122.106	SAE			s_MW14-44 [22656]	NOT GIVEN [22656]									VOL					WR [22656]	63.95	0.65		17.34	0.002			4.24	4.89	1.9	0.08	0.002	1.36	4.69	0.17
[22656]	CONVERGENT MARGIN	CASCADES / HIGH CASCADES / WASHINGTON / MOUNT ST. HELENS	PINE CREEK	46.1547	46.1547	-122.106	-122.106	SAE			s_MW14-45 [22656]	NOT GIVEN [22656]									VOL					WR [22656]	64.22	0.61		17.53	0.001			4	4.89	1.8	0.08	0.001	1.35	4.72	0.17
[22656]	CONVERGENT MARGIN	CASCADES / HIGH CASCADES / WASHINGTON / MOUNT ST. HELENS	PINE CREEK	46.143	46.143	-122.122	-122.122	SAE			s_MW14-46 [22656]	NOT GIVEN [22656]									VOL					WR [22656]	63.93	0.63		17.38	0.001			4.11	4.9	1.87	0.08	0.002	1.35	4.7	0.17
[22656]	CONVERGENT MARGIN	CASCADES / HIGH CASCADES / WASHINGTON / MOUNT ST. HELENS	PINE CREEK	46.2227	46.2227	-122.062	-122.062	SAE			s_MW13-9A [22656]	NOT GIVEN [22656]									VOL					WR [22656]	62.95	0.6		17.21	0.001			4.18	4.85	1.98	0.08	0.002	1.24	4.38	0.16
[22656]	CONVERGENT MARGIN	CASCADES / HIGH CASCADES / WASHINGTON / MOUNT ST. HELENS	PINE CREEK	46.2227	46.2227	-122.062	-122.062	SAE			s_MW13-9B [22656]	NOT GIVEN [22656]									VOL					WR [22656]	63.87	0.57		17.36	0.002			3.92	4.94	1.82	0.07	0.002	1.24	4.59	0.15
[22656]	CONVERGENT MARGIN	CASCADES / HIGH CASCADES / WASHINGTON / MOUNT ST. HELENS	PINE CREEK	46.2487	46.2487	-122.062	-122.062	SAE			s_8-30-84-7 [22656]	NOT GIVEN [22656]									VOL					WR [22656]	63.27	0.62		17.22	0.001			4.17	4.85	1.92	0.07	0.002	1.25	4.42	0.15
[22656]	CONVERGENT MARGIN	CASCADES / HIGH CASCADES / WASHINGTON / MOUNT ST. HELENS	SMITH CREEK	46.1938	46.1938	-122.051	-122.051	SAE			s_8-24-76-5 [22656]	NOT GIVEN [22656]									VOL					WR [22656]	63.78	0.51		16.81	0.001			3.65	4.31	1.42	0.07	0.002	1.25	4.43	0.16
[22656]	CONVERGENT MARGIN	CASCADES / HIGH CASCADES / WASHINGTON / MOUNT ST. HELENS	SMITH CREEK	46.1938	46.1938	-122.051	-122.051	SAE			s_8-24-76-4 [22656]	NOT GIVEN [22656]									VOL					WR [22656]	63.54	0.53		17.54	0.001			3.73	4.59	1.47	0.07	0.002	1.25	4.49	0.16
[22656]	CONVERGENT MARGIN	CASCADES / HIGH CASCADES / WASHINGTON / MOUNT ST. HELENS	SMITH CREEK	46.2227	46.2227	-122.062	-122.062	SAE			s_MW13-4A [22656]	NOT GIVEN [22656]									VOL					WR [22656]	64.9	0.51		17.23	0.001			3.59	4.39	1.44	0.07	0.002	1.31	4.59	0.14
[22656]	CONVERGENT MARGIN	CASCADES / HIGH CASCADES / WASHINGTON / MOUNT ST. HELENS	SMITH CREEK	46.2227	46.2227	-122.062	-122.062	SAE			s_MW13-4B [22656]	NOT GIVEN [22656]									VOL					WR [22656]	64.47	0.51		17.24	0.001			3.67	4.45	1.5	0.07	0.002	1.29	4.59	0.15
[22656]	CONVERGENT MARGIN	CASCADES / HIGH CASCADES / WASHINGTON / MOUNT ST. HELENS	SMITH CREEK	46.2443	46.2443	-122.067	-122.067	SAE			s_MW13-53 [22656]	NOT GIVEN [22656]									VOL					WR [22656]	64.09	0.5		17.52	0.001			3.53	4.4	1.36	0.08	0.001	1.28	4.58	0.16
[22656]	CONVERGENT MARGIN	CASCADES / HIGH CASCADES / WASHINGTON / MOUNT ST. HELENS	SMITH CREEK	46.2341	46.2341	-122.124	-122.124	SAE			s_9-25-79-2 [22656]	NOT GIVEN [22656]									VOL					WR [22656]	64.69	0.49		16.93	0.001			3.51	4.4	1.41	0.07	0.001	1.31	4.57	0.15
[22656]	CONVERGENT MARGIN	CASCADES / HIGH CASCADES / WASHINGTON / MOUNT ST. HELENS	SMITH CREEK	46.2341	46.2341	-122.124	-122.124	SAE			s_9-25-79-3 [22656]	NOT GIVEN [22656]									VOL					WR [22656]	64.05	0.54		17.39	0.002			3.85	4.72	1.6	0.08	0.002	1.25	4.55	0.16
[22656]	CONVERGENT MARGIN	CASCADES / HIGH CASCADES / WASHINGTON / MOUNT ST. HELENS	SMITH CREEK	46.241	46.241	-122.094	-122.094	SAE			s_9-3-77-13 [22656]	NOT GIVEN [22656]									VOL					WR [22656]	64.03	0.56		17.3	0.001			3.92	4.67	1.59	0.08	0.001	1.24	4.56	0.16
[22656]	CONVERGENT MARGIN	CASCADES / HIGH CASCADES / WASHINGTON / MOUNT ST. HELENS	SMITH CREEK	46.2341	46.2341	-122.145	-122.145	SAE			s_9-25-65-6 [22656]	NOT GIVEN [22656]									VOL					WR [22656]	65.37	0.48		16.9	0.001			3.51	4.28	1.33	0.07	0.001	1.34	4.61	0.17
[22656]	CONVERGENT MARGIN	CASCADES / HIGH CASCADES / WASHINGTON / MOUNT ST. HELENS	SMITH CREEK	46.2227	46.2227	-122.062	-122.062	SAE			s_MW13-8 [22656]	NOT GIVEN [22656]									VOL					WR [22656]	64.65	0.52		17.21	0.001			3.66	4.44	1.4	0.07	0.001	1.3	4.58	0.17
[15780]	CONVERGENT MARGIN	CASCADES / HIGH CASCADES / OREGON / SAND MOUNTAIN GROUP		44.4377	44.4377	-121.915	-121.915	SAE			s_08-LL-01 [15780]	BASALT [15780]				QUATERNARY [15780]					VOL					WR [15780]	49.5622	1.36525		16.5821				8.84	9.33273	8.98566	0.150028		0.75414	3.12758	0.314058
[15780]	CONVERGENT MARGIN	CASCADES / HIGH CASCADES / OREGON / SAND MOUNTAIN GROUP		44.3978	44.3978	-121.955	-121.955	SAE			s_08-SM-01 [15780]	BASALT [15780]				QUATERNARY [15780]					VOL					WR [15780]	51.6045	1.32355		16.8588				8.01	9.5552	6.98519	0.141165		0.987157	3.27183	0.365428
[15780]	CONVERGENT MARGIN	CASCADES / HIGH CASCADES / OREGON / SAND MOUNTAIN GROUP		44.4412	44.4412	-121.96	-121.96	SAE			s_07-LN-01 [15780]	ANDESITE, BASALTIC [15780]				QUATERNARY [15780]					VOL					WR [15780]	52.3012	1.27087		17.5156				8.26	8.44307	6.25012	0.138312		0.802814	3.70337	0.39389
[15780]	CONVERGENT MARGIN	CASCADES / HIGH CASCADES / OREGON / SAND MOUNTAIN GROUP		44.4145	44.4145	-121.958	-121.958	SAE			s_08-NCSW-01 [15780]	ANDESITE, BASALTIC [15780]				QUATERNARY [15780]					VOL					WR [15780]	52.6004	1.27798		17.7648				8.02	8.5239	5.69793	0.133998		0.83399	3.86295	0.390995
[15780]	CONVERGENT MARGIN	CASCADES / HIGH CASCADES / OREGON / SAND MOUNTAIN GROUP		44.3669	44.3669	-121.986	-121.986	SAE			s_08-SMCL-01 [15780]	ANDESITE, BASALTIC [15780]				QUATERNARY [15780]					VOL					WR [15780]	52.8676	1.26862		17.3432				7.65	9.07406	5.99585	0.130475		0.863145	3.58306	0.37336
[15780]	CONVERGENT MARGIN	CASCADES / HIGH CASCADES / OREGON / SAND MOUNTAIN GROUP		44.4307	44.4307	-121.961	-121.961	SAE			s_07-NC-01 [15780]	ANDESITE, BASALTIC [15780]				QUATERNARY [15780]					VOL					WR [15780]	53.2068	1.22224		17.876				7.45	8.74557	5.5728	0.125254		0.817183	3.80308	0.3495
[15780]	CONVERGENT MARGIN	CASCADES / HIGH CASCADES / OREGON / BELKNAP GROUP		44.3254	44.3254	-121.992	-121.992	SAE			s_08-WBB-01 [15780]	ANDESITE, BASALTIC [15780]				QUATERNARY [15780]					VOL					WR [15780]	51.0241	1.33964		16.7167				8.63	8.65885	8.0907	0.145527		0.704709	3.42885	0.303015
[15780]	CONVERGENT MARGIN	CASCADES / HIGH CASCADES / OREGON / BELKNAP GROUP		44.2556	44.2556	-121.818	-121.818	SAE			s_07-LB-01 [15780]	ANDESITE, BASALTIC [15780]				QUATERNARY [15780]					VOL					WR [15780]	53.2184	1.2241		17.9352				7.62	8.81332	5.30077	0.133792		0.813737	3.72821	0.364434
[15780]	CONVERGENT MARGIN	CASCADES / HIGH CASCADES / OREGON / BELKNAP GROUP		44.2946	44.2946	-121.785	-121.785	SAE			s_07-BCB-01 [15780]	ANDESITE, BASALTIC [15780]				QUATERNARY [15780]					VOL					WR [15780]	53.4276	1.26631		17.946				7.56	8.8242	4.8635	0.13482		0.864843	3.89579	0.375498
[15780]	CONVERGENT MARGIN	CASCADES / HIGH CASCADES / OREGON / BELKNAP GROUP		44.2937	44.2937	-121.783	-121.783	SAE			s_07-BCB-02 [15780]	ANDESITE, BASALTIC [15780]				QUATERNARY [15780]					VOL					WR [15780]	53.3655	1.27724		17.9145				7.6	8.88134	4.91486	0.132752		0.855851	3.83473	0.376132
[15780]	CONVERGENT MARGIN	CASCADES / HIGH CASCADES / OREGON / YAPOAH GROUP		44.2398	44.2398	-121.844	-121.844	SAE			s_07-FCA-01 [15780]	ANDESITE, BASALTIC [15780]				QUATERNARY [15780]					VOL					WR [15780]	53.4455	1.32318		16.8577				8.25	7.85768	6.21501	0.142666		1.02478	3.65406	0.307435
[15780]	CONVERGENT MARGIN	CASCADES / HIGH CASCADES / OREGON / YAPOAH GROUP		44.2928	44.2928	-121.771	-121.771	SAE			s_07-YC-01 [15780]	ANDESITE, BASALTIC [15780]				QUATERNARY [15780]					VOL					WR [15780]	55.6552	0.773547		18.9027				6.15	8.21969	4.78193	0.107493		0.923234	3.65677	0.148682
[15780]	CONVERGENT MARGIN	CASCADES / HIGH CASCADES / OREGON / YAPOAH GROUP		44.1861	44.1861	-121.892	-121.892	SAE			s_07-CC-01 [15780]	ANDESITE [15780]				QUATERNARY [15780]					VOL					WR [15780]	58.5478	1.03636		17.4271				6.73	6.48353	3.22066	0.116603		1.13587	4.41383	0.142738
[15780]	CONVERGENT MARGIN	CASCADES / HIGH CASCADES / OREGON / PRE-MAZAMA GROUP		44.3228	44.3228	-121.981	-121.981	SAE			s_08-WIC-01 [15780]	BASALT [15780]				QUATERNARY [15780]					VOL					WR [15780]	49.5505	1.46501		16.9794				9.16	9.51201	8.00489	0.159436		0.63273	3.19674	0.324888
[15780]	CONVERGENT MARGIN	CASCADES / HIGH CASCADES / OREGON / PRE-MAZAMA GROUP		44.0371	44.0371	-121.727	-121.727	SAE			s_08-CYC-01 [15780]	BASALT [15780]				QUATERNARY [15780]					VOL					WR [15780]	51.193	1.02972		16.4675				8.39	9.27255	8.76022	0.148547		0.61945	2.98205	0.207157
[15780]	CONVERGENT MARGIN	CASCADES / HIGH CASCADES / OREGON / PRE-MAZAMA GROUP		44.0047	44.0047	-121.686	-121.686	SAE			s_08-EC-01 [15780]	BASALT [15780]				QUATERNARY [15780]					VOL					WR [15780]	51.9573	1.64343		17.4191				9.65	8.11475	5.00859	0.169664		0.721824	3.70048	0.541117
[15780]	CONVERGENT MARGIN	CASCADES / HIGH CASCADES / OREGON / PRE-MAZAMA GROUP		44.0233	44.0233	-121.777	-121.777	SAE			s_08-LC-01 [15780]	ANDESITE, BASALTIC [15780]				QUATERNARY [15780]					VOL					WR [15780]	55.4431	1.27609		16.4072				7.5	7.21408	5.87866	0.130726		1.35352	3.66034	0.302682
[4444]	CONVERGENT MARGIN	CASCADES / HIGH CASCADES / CALIFORNIA / LASSEN VOLCANIC CENTER	HAT CREEK VALLEY	40.5	40.5	-121.085	-121.085	SAE			s_1 [4444]	BASALT [4444]								VESICULAR, HYALOPILITIC [4444]	VOL					WR [4444]	46.84	1.05		17.98		7.82	2.18		10.34	8.66	0.18		0.88	1.96	0.06		2.02	0.16
[4444]	CONVERGENT MARGIN	CASCADES / HIGH CASCADES / CALIFORNIA / LASSEN VOLCANIC CENTER	HAT CREEK VALLEY	40.5	40.5	-121.085	-121.085	SAE			s_2 [4444]	BASALT [4444]								SUBOPHITIC [4444]	VOL					WR [4444]	47.98	1.18		18.66		0.94	8.66		9.92	9.48	0.15		0.27	2.48	0.07		0.04	0.05
[4444]	CONVERGENT MARGIN	CASCADES / HIGH CASCADES / CALIFORNIA / LASSEN VOLCANIC CENTER	HAT CREEK VALLEY	40.5	40.5	-121.085	-121.085	SAE			s_3 [4444]	BASALT [4444]								SUBOPHITIC [4444]	VOL					WR [4444]	48.5	0.81		18.22		0.26	8.69		11.58	8.97	0.15		0.09	2.24	0		0.12	0.18
[22539]	CONVERGENT MARGIN	CASCADES / HIGH CASCADES / WASHINGTON / SUMMIT CREEK BASALT		46.3995	46.3995	-121.29	-121.29	SAE			s_SC10-04 [22539]	BASALT [22539]				EOCENE [22539]					VOL					WR [22539]	50.6948	2.36475		15.8837				13.77	7.97506	3.35258	0.195815		0.295352	3.60332	0.327058
[22539]	CONVERGENT MARGIN	CASCADES / HIGH CASCADES / WASHINGTON / SUMMIT CREEK BASALT		46.4337	46.4337	-121.287	-121.287	SAE			s_SC10-13 [22539]	BASALT [22539]				EOCENE [22539]					VOL					WR [22539]	49.0443	3.1401		14.7553				15.07	7.04684	5.09347	0.273052		0.042008	3.47616	0.378072
[22539]	CONVERGENT MARGIN	CASCADES / HIGH CASCADES / WASHINGTON / SUMMIT CREEK BASALT		46.4334	46.4334	-121.284	-121.284	SAE			s_SC10-16 [22539]	BASALT [22539]				EOCENE [22539]					VOL					WR [22539]	47.619	1.33578		16.6208				9.96	12.1852	8.62649	0.214133		0.132558	2.09034	0.112165
[22539]	CONVERGENT MARGIN	CASCADES / HIGH CASCADES / WASHINGTON / SUMMIT CREEK BASALT		46.4118	46.4118	-121.301	-121.301	SAE			s_SC10-20 [22539]	NOT GIVEN [22539]				EOCENE [22539]					VOL					WR [22539]	76.9231	0.208746		12.7857				2.2	2.27534	0.240058	0.114811		1.04373	3.94531	0.0208746
[22539]	CONVERGENT MARGIN	CASCADES / HIGH CASCADES / WASHINGTON / SUMMIT CREEK BASALT		46.3916	46.3916	-121.282	-121.282	SAE			s_SC10-22 [22539]	BASALT [22539]				EOCENE [22539]					VOL					WR [22539]	51.2848	1.60872		14.0898				9.19	9.67394	9.04772	0.140358		1.05809	2.62362	0.259123
[22539]	CONVERGENT MARGIN	CASCADES / HIGH CASCADES / WASHINGTON / SUMMIT CREEK BASALT		46.4437	46.4437	-121.27	-121.27	SAE			s_SC10-26 [22539]	BASALT [22539]				EOCENE [22539]					VOL					WR [22539]	47.8472	0.956589		16.6809				10.66	13.1258	7.36348	0.124623		0.124963	1.80327	0.121014
[22539]	CONVERGENT MARGIN	CASCADES / HIGH CASCADES / WASHINGTON / SUMMIT CREEK BASALT		46.4412	46.4412	-121.272	-121.272	SAE			s_SC10-27 [22539]	BASALT [22539]				EOCENE [22539]					VOL					WR [22539]	52.7112	1.16656		15.6081				13.17	3.32685	6.6321	0.140419		0.118816	5.55196	0.108015
[22539]	CONVERGENT MARGIN	CASCADES / HIGH CASCADES / WASHINGTON / SUMMIT CREEK BASALT		46.4305	46.4305	-121.28	-121.28	SAE			s_SC10-28 [22539]	BASALT [22539]				EOCENE [22539]					VOL					WR [22539]	52.0531	1.2754		15.1908				10.36	7.41394	8.27457	0.197014		0.279967	3.67068	0.134799
[22539]	CONVERGENT MARGIN	CASCADES / HIGH CASCADES / WASHINGTON / SUMMIT CREEK BASALT		46.4306	46.4306	-121.28	-121.28	SAE			s_SC10-30 [22539]	BASALT [22539]				EOCENE [22539]					VOL					WR [22539]	53.3785	1.71574		17.6869				12.39	3.38911	3.5162	0.222411		0.381275	5.57085	0.370684
[22539]	CONVERGENT MARGIN	CASCADES / HIGH CASCADES / WASHINGTON / SUMMIT CREEK BASALT		46.4293	46.4293	-121.283	-121.283	SAE			s_SC10-52 [22539]	BASALT [22539]				EOCENE [22539]					VOL					WR [22539]	52.2201	1.09863		14.5924				9.93	9.23563	7.61762	0.158992		0.212072	3.65718	0.176447
[22539]	CONVERGENT MARGIN	CASCADES / HIGH CASCADES / WASHINGTON / SUMMIT CREEK BASALT		46.431	46.431	-121.28	-121.28	SAE			s_SC10-53 [22539]	BASALT [22539]				EOCENE [22539]					VOL					WR [22539]	53.1632	1.8066		17.3971				12.13	3.36666	3.2443	0.167597		0.173097	6.79675	0.398662
[22539]	CONVERGENT MARGIN	CASCADES / HIGH CASCADES / WASHINGTON / SUMMIT CREEK BASALT		46.4411	46.4411	-121.272	-121.272	SAE			s_SC10-80 [22539]	BASALT [22539]				EOCENE [22539]					VOL					WR [22539]	54.2306	1.05663		13.8806				10.08	10.3391	3.43098	0.189132		0.137191	5.4389	0.0973656
[22539]	CONVERGENT MARGIN	CASCADES / HIGH CASCADES / WASHINGTON / SUMMIT CREEK BASALT		46.4303	46.4303	-121.28	-121.28	SAE			s_SC10-100 [22539]	BASALT [22539]				EOCENE [22539]					VOL					WR [22539]	47.3654	2.32695		15.94				14.54	10.2881	5.08563	0.21163		0.0831682	2.36541	0.174849
[22539]	CONVERGENT MARGIN	CASCADES / HIGH CASCADES / WASHINGTON / SUMMIT CREEK BASALT		46.4299	46.4299	-121.273	-121.273	SAE			s_SC10-134 [22539]	BASALT [22539]				EOCENE [22539]					VOL					WR [22539]	47.2408	1.72254		17.1738				11.88	9.31408	7.78752	0.216606		0.123775	3.06343	0.154719
[22539]	CONVERGENT MARGIN	CASCADES / HIGH CASCADES / WASHINGTON / SUMMIT CREEK BASALT		46.3916	46.3916	-121.282	-121.282	SAE			s_SC10-164 [22539]	BASALT [22539]				EOCENE [22539]					VOL					WR [22539]	52.1287	1.90833		15.4589				9.04	9.5195	5.7282	0.12909		1.23279	3.48825	0.357389
[22539]	CONVERGENT MARGIN	CASCADES / HIGH CASCADES / WASHINGTON / SUMMIT CREEK BASALT		46.3958	46.3958	-121.286	-121.286	SAE			s_SC10-175 [22539]	BASALT [22539]				EOCENE [22539]					VOL					WR [22539]	46.8912	1.33712		16.9318				12.51	11.1089	7.65076	0.148591		0.0718503	1.8618	0.0975719
[22539]	CONVERGENT MARGIN	CASCADES / HIGH CASCADES / WASHINGTON / SUMMIT CREEK BASALT		46.3987	46.3987	-121.289	-121.289	SAE			s_SC10-177 [22539]	BASALT [22539]				EOCENE [22539]					VOL					WR [22539]	50.521	2.26292		16.7351				12.41	8.83065	4.11536	0.157878		0.357857	2.92601	0.305231
[22539]	CONVERGENT MARGIN	CASCADES / HIGH CASCADES / WASHINGTON / SUMMIT CREEK BASALT		46.4026	46.4026	-121.297	-121.297	SAE			s_SC10-182 [22539]	BASALT [22539]				EOCENE [22539]					VOL					WR [22539]	48.5634	1.67295		15.2821				10.59	11.1343	8.05379	0.180677		0.323962	2.87421	0.1404
[22539]	CONVERGENT MARGIN	CASCADES / HIGH CASCADES / WASHINGTON / SUMMIT CREEK BASALT		46.3923	46.3923	-121.283	-121.283	SAE			s_SC10-190 [22539]	BASALT [22539]				EOCENE [22539]					VOL					WR [22539]	49.1308	1.832		15.0411				9.6	11.0336	8.26481	0.166545		0.853544	2.68554	0.322681
[22539]	CONVERGENT MARGIN	CASCADES / HIGH CASCADES / WASHINGTON / SUMMIT CREEK BASALT		46.3923	46.3923	-121.283	-121.283	SAE			s_SC10-192 [22539]	BASALT [22539]				EOCENE [22539]					VOL					WR [22539]	49.2259	0.987472		16.2259				8.83	12.439	8.9713	0.133865		0.0951118	1.97405	0.134376
[22539]	CONVERGENT MARGIN	CASCADES / HIGH CASCADES / WASHINGTON / SUMMIT CREEK BASALT		46.3923	46.3923	-121.283	-121.283	SAE			s_SC10-193 [22539]	BASALT [22539]				EOCENE [22539]					VOL					WR [22539]	48.7232	1.16445		16.1389				9.7	11.7467	9.16241	0.173647		0.081716	1.91011	0.122574
[22539]	CONVERGENT MARGIN	CASCADES / HIGH CASCADES / WASHINGTON / SUMMIT CREEK BASALT		46.4018	46.4018	-121.294	-121.294	SAE			s_SC10-201 [22539]	BASALT [22539]				EOCENE [22539]					VOL					WR [22539]	47.7174	1.77649		17.3518				9.62	12.6007	5.12255	0.182982		0.475108	3.96612	0.165255
[22539]	CONVERGENT MARGIN	CASCADES / HIGH CASCADES / WASHINGTON / SUMMIT CREEK BASALT		46.4019	46.4019	-121.296	-121.296	SAE			s_SC10-211 [22539]	BASALT [22539]				EOCENE [22539]					VOL					WR [22539]	49.1902	2.16782		14.0167				13.82	10.1854	5.13483	0.201427		0.0995678	3.13993	0.506315
[22539]	CONVERGENT MARGIN	CASCADES / HIGH CASCADES / WASHINGTON / SUMMIT CREEK BASALT		46.4327	46.4327	-121.277	-121.277	SAE			s_SC11-01 [22539]	BASALT [22539]				EOCENE [22539]					VOL					WR [22539]	50.1276	1.12302		16.3349				10.33	9.65799	7.78969	0.204186		0.112302	3.05258	0.112302
[22539]	CONVERGENT MARGIN	CASCADES / HIGH CASCADES / WASHINGTON / SUMMIT CREEK BASALT		46.4336	46.4336	-121.277	-121.277	SAE			s_SC11-02 [22539]	BASALT [22539]				EOCENE [22539]					VOL					WR [22539]	51.2085	0.788611		17.0012				8.44	10.211	6.84146	0.1229		0.0409668	4.34248	0.0614502
[22539]	CONVERGENT MARGIN	CASCADES / HIGH CASCADES / WASHINGTON / SUMMIT CREEK BASALT		46.4327	46.4327	-121.277	-121.277	SAE			s_SC11-03 [22539]	BASALT [22539]				EOCENE [22539]					VOL					WR [22539]	51.2691	1.56124		16.2671				10.29	10.4754	5.60032	0.20145		0.141015	2.83038	0.221595
[22539]	CONVERGENT MARGIN	CASCADES / HIGH CASCADES / WASHINGTON / SUMMIT CREEK BASALT		46.4321	46.4321	-121.277	-121.277	SAE			s_SC11-04 [22539]	BASALT [22539]				EOCENE [22539]					VOL					WR [22539]	50.6009	1.1615		16.766				9.45	9.82729	7.78709	0.1818		0.0706999	2.9593	0.1414
[22539]	CONVERGENT MARGIN	CASCADES / HIGH CASCADES / WASHINGTON / SUMMIT CREEK BASALT		46.4321	46.4321	-121.277	-121.277	SAE			s_SC11-05 [22539]	BASALT [22539]				EOCENE [22539]					VOL					WR [22539]	50.5051	0.858586		16.5657				8.59	10.8081	9.30303	0.161616		0.0808081	2.06061	0.111111
[22539]	CONVERGENT MARGIN	CASCADES / HIGH CASCADES / WASHINGTON / SUMMIT CREEK BASALT		46.4321	46.4321	-121.277	-121.277	SAE			s_SC11-06 [22539]	BASALT [22539]				EOCENE [22539]					VOL					WR [22539]	50.241	1.17912		16.4052				8.82	10.9197	8.67425	0.184559		0.082026	2.3685	0.143546
[22539]	CONVERGENT MARGIN	CASCADES / HIGH CASCADES / WASHINGTON / SUMMIT CREEK BASALT		46.4321	46.4321	-121.277	-121.277	SAE			s_SC11-07 [22539]	BASALT [22539]				EOCENE [22539]					VOL					WR [22539]	50.0255	1.04941		16.4544				9.44	9.06775	9.22058	0.152827		0.0611309	3.34182	0.13245
[22539]	CONVERGENT MARGIN	CASCADES / HIGH CASCADES / WASHINGTON / SUMMIT CREEK BASALT		46.3916	46.3916	-121.282	-121.282	SAE			s_SC12-04 [22539]	BASALT [22539]				EOCENE [22539]					VOL					WR [22539]	51.3802	1.22783		14.9879				10.34	11.1917	7.45923	0.158682		0.172275	1.79239	0.144119
[22539]	CONVERGENT MARGIN	CASCADES / HIGH CASCADES / WASHINGTON / SUMMIT CREEK BASALT		46.3916	46.3916	-121.282	-121.282	SAE			s_SC12-05 [22539]	BASALT [22539]				EOCENE [22539]					VOL					WR [22539]	63.4549	1.39896		14.1199				8.41	4.51867	4.2942	0.101135		0.249781	2.29873	0.217379
[22539]	CONVERGENT MARGIN	CASCADES / HIGH CASCADES / WASHINGTON / SUMMIT CREEK BASALT		46.442	46.442	-121.296	-121.296	SAE			s_SC12-10 [22539]	BASALT [22539]				EOCENE [22539]					VOL					WR [22539]	50.6406	3.0303		13.9821				14.69	6.8131	3.75229	0.223714		0.874517	4.07769	0.284726
[22539]	CONVERGENT MARGIN	CASCADES / HIGH CASCADES / WASHINGTON / SUMMIT CREEK BASALT		46.4418	46.4418	-121.296	-121.296	SAE			s_SC12-11 [22539]	BASALT [22539]				EOCENE [22539]					VOL					WR [22539]	45.5431	3.20576		15.2163				15.07	9.70034	5.76694	0.276088		0.0903296	3.15446	0.303409
[22539]	CONVERGENT MARGIN	CASCADES / HIGH CASCADES / WASHINGTON / SUMMIT CREEK BASALT		46.441	46.441	-121.295	-121.295	SAE			s_SC12-12 [22539]	BASALT [22539]				EOCENE [22539]					VOL					WR [22539]	45.0506	3.27547		15.3957				15.15	9.73342	6.10116	0.1942		0.0826617	3.24447	0.289316
[22539]	CONVERGENT MARGIN	CASCADES / HIGH CASCADES / WASHINGTON / SUMMIT CREEK BASALT		46.4403	46.4403	-121.295	-121.295	SAE			s_SC12-14 [22539]	BASALT [22539]				EOCENE [22539]					VOL					WR [22539]	49.9473	1.40148		16.491				10.19	9.73656	6.41728	0.168599		0.0316122	4.33087	0.147524
[22539]	CONVERGENT MARGIN	CASCADES / HIGH CASCADES / WASHINGTON / SUMMIT CREEK BASALT		46.4394	46.4394	-121.294	-121.294	SAE			s_SC12-16 [22539]	BASALT [22539]				EOCENE [22539]					VOL					WR [22539]	47.4603	1.58465		15.9308				12.39	10.5168	7.97462	0.183349		0.0918594	2.3293	0.154971
[22539]	CONVERGENT MARGIN	CASCADES / HIGH CASCADES / WASHINGTON / SUMMIT CREEK BASALT		46.4387	46.4387	-121.294	-121.294	SAE			s_SC12-18 [22539]	BASALT [22539]				EOCENE [22539]					VOL					WR [22539]	47.6686	1.66528		17.2773				10.16	12.4376	6.5154	0.166528		0.176936	2.65404	0.145712
[22539]	CONVERGENT MARGIN	CASCADES / HIGH CASCADES / WASHINGTON / SUMMIT CREEK BASALT		46.39	46.44	-121.27	-121.29	SAE			s_SC13-004 [22539]	NOT GIVEN [22539]									VOL					WR [22539]	81.7156	0.172782		11.2816				1.33	0.0609818	0.0609818			3.95365	1.27045	0.0101636
[22539]	CONVERGENT MARGIN	CASCADES / HIGH CASCADES / WASHINGTON / SUMMIT CREEK BASALT		46.4334	46.4334	-121.284	-121.284	SAE			s_SC10-16 [22539]	BASALT [22539]				EOCENE [22539]					VOL					WR [22539]
[22539]	CONVERGENT MARGIN	CASCADES / HIGH CASCADES / WASHINGTON / SUMMIT CREEK BASALT		46.3916	46.3916	-121.282	-121.282	SAE			s_SC10-164 [22539]	BASALT [22539]				EOCENE [22539]					VOL					WR [22539]
[22539]	CONVERGENT MARGIN	CASCADES / HIGH CASCADES / WASHINGTON / SUMMIT CREEK BASALT		46.4327	46.4327	-121.277	-121.277	SAE			s_SC11-03 [22539]	BASALT [22539]				EOCENE [22539]					VOL					WR [22539]
[22538]	CONVERGENT MARGIN	CASCADES / HIGH CASCADES / WASHINGTON / SLOAN CREEK PLUTON	TENPEAK PLUTON	47.959	47.959	-120.939	-120.939	SAE			s_AKCP-1 [22538]	TONALITE [22538]									PLU					WR [22538]	50.0576	1.14499		14.8372				9.2516	10.0636	10.8462	0.157456		0.796432	2.69895	0.145912
[22538]	CONVERGENT MARGIN	CASCADES / HIGH CASCADES / WASHINGTON / SLOAN CREEK PLUTON	TENPEAK PLUTON	47.9573	47.9573	-120.937	-120.937	SAE			s_CCE4A [22538]	TONALITE [22538]									PLU					WR [22538]	55.1968	0.893334		14.9887				7.49788	8.21878	8.66638	0.140796		1.18304	3.06619	0.148144
[22538]	CONVERGENT MARGIN	CASCADES / HIGH CASCADES / WASHINGTON / SLOAN CREEK PLUTON	TENPEAK PLUTON	47.9571	47.9571	-120.938	-120.938	SAE			s_AKCP-112AM [22538]	TONALITE [22538]									PLU					WR [22538]	51.3922	1.13226		15.5772				9.20013	9.36753	9.01051	0.159322		0.86475	3.12572	0.170425
[22538]	CONVERGENT MARGIN	CASCADES / HIGH CASCADES / WASHINGTON / SLOAN CREEK PLUTON	TENPEAK PLUTON	47.9574	47.9574	-120.937	-120.937	SAE			s_AKCP-115B [22538]	TONALITE [22538]									PLU					WR [22538]	55.9074	0.898332		16.0966				6.92919	7.81375	7.2733	0.127914		1.17842	3.55381	0.221276
[22538]	CONVERGENT MARGIN	CASCADES / HIGH CASCADES / WASHINGTON / SLOAN CREEK PLUTON	TENPEAK PLUTON	47.9583	47.9583	-120.936	-120.936	SAE			s_AKCP-119 [22538]	TONALITE [22538]									PLU					WR [22538]	55.2745	0.984927		16.2711				7.2364	8.08727	7.00955	0.128585		1.20184	3.58224	0.223555
[22538]	CONVERGENT MARGIN	CASCADES / HIGH CASCADES / WASHINGTON / SLOAN CREEK PLUTON	TENPEAK PLUTON	47.9586	47.9586	-120.935	-120.935	SAE			s_AKCP-121A [22538]	TONALITE [22538]									PLU					WR [22538]	49.1323	1.43899		16.5051				10.5456	10.1314	8.09711	0.174943		0.87381	2.84799	0.252715
[22538]	CONVERGENT MARGIN	CASCADES / HIGH CASCADES / WASHINGTON / SLOAN CREEK PLUTON	TENPEAK PLUTON	47.959	47.959	-120.939	-120.939	SAE			s_AKCP-17 [22538]	TONALITE [22538]									PLU					WR [22538]	59.8903	0.760924		17.4312				4.91446	6.4544	4.53245	0.0929886		1.30285	4.42539	0.195041
[22538]	CONVERGENT MARGIN	CASCADES / HIGH CASCADES / WASHINGTON / SLOAN CREEK PLUTON	TENPEAK PLUTON	47.959	47.959	-120.939	-120.939	SAE			s_AKCP-17B [22538]	TONALITE [22538]									PLU					WR [22538]	62.9296	0.574301		16.6545				4.2294	5.94673	3.96203	0.0732485		1.15211	4.3377	0.14034
[22538]	CONVERGENT MARGIN	CASCADES / HIGH CASCADES / WASHINGTON / SLOAN CREEK PLUTON	TENPEAK PLUTON	47.959	47.959	-120.939	-120.939	SAE			s_AKCP-2 [22538]	TONALITE [22538]									PLU					WR [22538]	66.3697	0.474543		15.8494				3.75353	4.80782	2.94264	0.069775		1.37875	4.21359	0.140281
[22538]	CONVERGENT MARGIN	CASCADES / HIGH CASCADES / WASHINGTON / SLOAN CREEK PLUTON	TENPEAK PLUTON	47.9571	47.9571	-120.938	-120.938	SAE			s_AKCP-112AF [22538]	TONALITE [22538]									PLU					WR [22538]	58.843	0.636707		17.6725				5.1129	7.42061	4.97175	0.0942012		0.72637	4.3323	0.189585
[22538]	CONVERGENT MARGIN	CASCADES / HIGH CASCADES / WASHINGTON / SLOAN CREEK PLUTON	TENPEAK PLUTON	47.9572	47.9572	-120.938	-120.938	SAE			s_AKCP-113 [22538]	TONALITE [22538]									PLU					WR [22538]	64.2276	0.583914		16.3429				4.26086	5.3581	3.47523	0.0811761		1.32649	4.18499	0.158727
[22538]	CONVERGENT MARGIN	CASCADES / HIGH CASCADES / WASHINGTON / SLOAN CREEK PLUTON	TENPEAK PLUTON	47.9574	47.9574	-120.937	-120.937	SAE			s_AKCP-115A [22538]	TONALITE [22538]									PLU					WR [22538]	58.7492	0.826624		15.5748				6.44698	7.13281	6.3387	0.117564		1.14944	3.4668	0.197062
[22538]	CONVERGENT MARGIN	CASCADES / HIGH CASCADES / WASHINGTON / SLOAN CREEK PLUTON	TENPEAK PLUTON	47.9579	47.9579	-120.936	-120.936	SAE			s_AKCP-118 [22538]	TONALITE [22538]									PLU					WR [22538]	64.8127	0.561469		15.9226				4.13621	5.25587	3.56283	0.0810419		1.69494	3.82192	0.150395
[22538]	CONVERGENT MARGIN	CASCADES / HIGH CASCADES / WASHINGTON / SLOAN CREEK PLUTON	TENPEAK PLUTON	47.9592	47.9592	-120.934	-120.934	SAE			s_AKCP-122 [22538]	TONALITE [22538]									PLU					WR [22538]	61.4588	0.652725		16.5907				5.25373	6.0577	4.2807	0.0832324		1.44945	3.97846	0.194498
[22538]	CONVERGENT MARGIN	CASCADES / HIGH CASCADES / WASHINGTON / SLOAN CREEK PLUTON	TENPEAK PLUTON	47.9593	47.9593	-120.933	-120.933	SAE			s_AKCP-123 [22538]	TONALITE [22538]									PLU					WR [22538]	65.0503	0.572635		16.3131				4.19315	5.15315	3.06215	0.0826944		1.3422	4.06735	0.163269
[22538]	CONVERGENT MARGIN	CASCADES / HIGH CASCADES / WASHINGTON / SLOAN CREEK PLUTON	TENPEAK PLUTON	47.9602	47.9602	-120.933	-120.933	SAE			s_AKCP-124 [22538]	TONALITE [22538]									PLU					WR [22538]	64.5734	0.587098		16.4178				4.11163	5.27567	3.14381	0.0831689		1.50402	4.14214	0.161231
[22538]	CONVERGENT MARGIN	CASCADES / HIGH CASCADES / WASHINGTON / SLOAN CREEK PLUTON	TENPEAK PLUTON	47.957	47.957	-120.938	-120.938	SAE			s_AKCP-111 [22538]	TONALITE [22538]									PLU					WR [22538]	53.6529	0.913741		15.8118				8.81814	7.87382	7.3359	0.191699		1.58139	3.61414	0.206539
[22538]	CONVERGENT MARGIN	CASCADES / HIGH CASCADES / WASHINGTON / SLOAN CREEK PLUTON	TENPEAK PLUTON	47.9622	47.9622	-120.945	-120.945	SAE			s_AKCP-4 [22538]	TONALITE [22538]									PLU					WR [22538]	47.641	1.53529		17.7074				10.8297	10.7746	7.28191	0.164656		0.770695	2.90923	0.385491
[22538]	CONVERGENT MARGIN	CASCADES / HIGH CASCADES / WASHINGTON / SLOAN CREEK PLUTON	TENPEAK PLUTON	47.991	47.991	-120.984	-120.984	SAE			s_AKCP-121-IC [22538]	TONALITE [22538]									PLU					WR [22538]	63.6789	0.700672		17.8133				4.55727	5.57053	1.75536	0.0889486		1.30756	4.28822	0.239292
[22538]	CONVERGENT MARGIN	CASCADES / HIGH CASCADES / WASHINGTON / INDIAN CREEK PLUTON	TENPEAK PLUTON	47.9914	47.9914	-121.012	-121.012	SAE			s_97TP91 [22538]	TONALITE [22538]									PLU					WR [22538]	59.84	0.853		18.23				5.75	6.62	2.34	0.1		1.24	3.81	0.302
[22538]	CONVERGENT MARGIN	CASCADES / HIGH CASCADES / WASHINGTON / INDIAN CREEK PLUTON	TENPEAK PLUTON	47.9878	47.9878	-121.021	-121.021	SAE			s_97TP87C [22538]	TONALITE [22538]									PLU					WR [22538]	60.49	0.788		18.68				5.03	6.54	2.05	0.101		1.23	4.02	0.27
[22538]	CONVERGENT MARGIN	CASCADES / HIGH CASCADES / WASHINGTON / INDIAN CREEK PLUTON	TENPEAK PLUTON	47.9934	47.9934	-120.956	-120.956	SAE			s_97TP97 [22538]	TONALITE [22538]									PLU					WR [22538]	62.47	0.744		17.45				4.98	5.73	2.03	0.093		1.56	3.68	0.238
[22538]	CONVERGENT MARGIN	CASCADES / HIGH CASCADES / WASHINGTON / INDIAN CREEK PLUTON	TENPEAK PLUTON	47.9915	47.9915	-121.006	-121.006	SAE			s_97TP93B [22538]	TONALITE [22538]									PLU					WR [22538]	73.2	0.213		15.13				1.45	2	0.53	0.036		2.7	3.85	0.068
[22538]	CONVERGENT MARGIN	CASCADES / HIGH CASCADES / WASHINGTON / INDIAN CREEK PLUTON	TENPEAK PLUTON	47.9927	47.9927	-120.989	-120.989	SAE			s_97TP-94 [22538]	TONALITE [22538]									PLU					WR [22538]	63.53	0.669		17.91				4.17	5.49	1.94	0.08		1.49	4.3	0.238
[22538]	CONVERGENT MARGIN	CASCADES / HIGH CASCADES / WASHINGTON / INDIAN CREEK PLUTON	TENPEAK PLUTON	48.019	48.019	-120.984	-120.984	SAE			s_95TP11 [22538]	TONALITE [22538]									PLU					WR [22538]	62.72	0.77		18.02				5.03	6.08	2.25	0.092		1.34	4.03	0.242
[22538]	CONVERGENT MARGIN	CASCADES / HIGH CASCADES / WASHINGTON / INDIAN CREEK PLUTON	TENPEAK PLUTON	47.9885	47.9885	-120.965	-120.965	SAE			s_96TP-52 [22538]	TONALITE [22538]									PLU					WR [22538]	60.42	0.812		18.33				5.41	6.34	2.49	0.12		1.44	4.06	0.26
[22538]	CONVERGENT MARGIN	CASCADES / HIGH CASCADES / WASHINGTON / INDIAN CREEK PLUTON	TENPEAK PLUTON	48.047	48.047	-121.049	-121.049	SAE			s_99TP-151 [22538]	TONALITE [22538]									PLU					WR [22538]	60.86	0.796		18.18				5.23	6.53	2.47	0.079		1.31	3.96	0.255
[22538]	CONVERGENT MARGIN	CASCADES / HIGH CASCADES / WASHINGTON / INDIAN CREEK PLUTON	TENPEAK PLUTON	48.0416	48.0416	-121.016	-121.016	SAE			s_99TP-153A [22538]	TONALITE [22538]									PLU					WR [22538]	59.47	0.901		18.53				5.65	6.78	2.72	0.123		1.12	4.23	0.3
[22538]	CONVERGENT MARGIN	CASCADES / HIGH CASCADES / WASHINGTON / INDIAN CREEK PLUTON	TENPEAK PLUTON	48.0416	48.0416	-121.016	-121.016	SAE			s_99TP-153B [22538]	TONALITE [22538]									PLU					WR [22538]	58.29	0.882		17.96				5.86	7.12	3.94	0.114		1.14	4.15	0.271
[22538]	CONVERGENT MARGIN	CASCADES / HIGH CASCADES / WASHINGTON / INDIAN CREEK PLUTON	TENPEAK PLUTON	48.0436	48.0436	-121.021	-121.021	SAE			s_99TP-154A [22538]	TONALITE [22538]									PLU					WR [22538]	56.64	0.912		18.43				6.13	7.64	4.39	0.118		0.95	4.26	0.29
[22538]	CONVERGENT MARGIN	CASCADES / HIGH CASCADES / WASHINGTON / INDIAN CREEK PLUTON	TENPEAK PLUTON	48.0401	48.0401	-121.03	-121.03	SAE			s_99TP-155A [22538]	TONALITE [22538]									PLU					WR [22538]	63.29	0.696		18.2				4.05	5.53	1.87	0.068		1.41	4.31	0.24
[22538]	CONVERGENT MARGIN	CASCADES / HIGH CASCADES / WASHINGTON / INDIAN CREEK PLUTON	TENPEAK PLUTON	48.0401	48.0401	-121.03	-121.03	SAE			s_99TP-155B [22538]	TONALITE [22538]									PLU					WR [22538]	65.18	0.537		18				3.38	5.05	1.41	0.072		1.45	4.23	0.231
[22538]	CONVERGENT MARGIN	CASCADES / HIGH CASCADES / WASHINGTON / INDIAN CREEK PLUTON	TENPEAK PLUTON	48.042	48.042	-121.035	-121.035	SAE			s_99TP-156A [22538]	TONALITE [22538]									PLU					WR [22538]	62.04	0.679		18.66				4.3	5.82	1.95	0.076		1.56	4.54	0.237
[22538]	CONVERGENT MARGIN	CASCADES / HIGH CASCADES / WASHINGTON / INDIAN CREEK PLUTON	TENPEAK PLUTON	48.0445	48.0445	-121.042	-121.042	SAE			s_99TP-157B [22538]	TONALITE [22538]									PLU					WR [22538]	63.56	0.648		18.44				4.06	5.56	1.92	0.076		1.39	4.38	0.228
[22538]	CONVERGENT MARGIN	CASCADES / HIGH CASCADES / WASHINGTON / INDIAN CREEK PLUTON	TENPEAK PLUTON	48.0599	48.0599	-121.056	-121.056	SAE			s_99TP-163 [22538]	TONALITE [22538]									PLU					WR [22538]	54.41	1.067		17.9				7.13	8.34	5.51	0.137		1.03	3.9	0.267
[22538]	CONVERGENT MARGIN	CASCADES / HIGH CASCADES / WASHINGTON / INDIAN CREEK PLUTON	TENPEAK PLUTON	48.0418	48.0418	-121.007	-121.007	SAE			s_99TP-165 [22538]	TONALITE [22538]									PLU					WR [22538]	61.19	0.773		18.57				4.88	6.33	2.28	0.092		1.28	4.27	0.258
[22538]	CONVERGENT MARGIN	CASCADES / HIGH CASCADES / WASHINGTON / INDIAN CREEK PLUTON	TENPEAK PLUTON	48.0488	48.0488	-121.005	-121.005	SAE			s_TPM-145 [22538]	TONALITE [22538]									PLU					WR [22538]	61.25	0.724		18.12				4.74	6.28	1.97	0.105		1.22	4.37	0.268
[22538]	CONVERGENT MARGIN	CASCADES / HIGH CASCADES / WASHINGTON / INDIAN CREEK PLUTON	TENPEAK PLUTON	47.9318	47.9318	-120.855	-120.855	SAE			s_98TP-102C [22538]	TONALITE [22538]									PLU					WR [22538]	54.35	1.049		19.34				6.66	8.71	4.49	0.159		0.72	3.95	0.303
[22538]	CONVERGENT MARGIN	CASCADES / HIGH CASCADES / WASHINGTON / INDIAN CREEK PLUTON	TENPEAK PLUTON	47.9314	47.9314	-120.858	-120.858	SAE			s_98TP-124d/TP-313D [22538]	TONALITE [22538]									PLU					WR [22538]	54.11	1.034		18.59				6.95	8.73	4.86	0.162		0.77	3.94	0.29
[22538]	CONVERGENT MARGIN	CASCADES / HIGH CASCADES / WASHINGTON / INDIAN CREEK PLUTON	TENPEAK PLUTON	47.932	47.932	-120.883	-120.883	SAE			s_98TP-127/TP-356 [22538]	TONALITE [22538]									PLU					WR [22538]	60.94	0.761		17.49				5.38	6.02	2.8	0.116		1.81	3.78	0.209
[22538]	CONVERGENT MARGIN	CASCADES / HIGH CASCADES / WASHINGTON / INDIAN CREEK PLUTON	TENPEAK PLUTON	48.0296	48.0296	-120.896	-120.896	SAE			s_97TP-79B [22538]	TONALITE [22538]									PLU					WR [22538]	52.5	1.326		17.2				8.18	8.45	5.54	0.152		1.27	3.19	0.422
[22538]	CONVERGENT MARGIN	CASCADES / HIGH CASCADES / WASHINGTON / INDIAN CREEK PLUTON	TENPEAK PLUTON	48.0296	48.0296	-120.896	-120.896	SAE			s_97TP-80 [22538]	TONALITE [22538]									PLU					WR [22538]	59.07	0.912		17.39				5.55	6.88	3.36	0.122		1.45	3.77	0.267
[22538]	CONVERGENT MARGIN	CASCADES / HIGH CASCADES / WASHINGTON / INDIAN CREEK PLUTON	TENPEAK PLUTON	48.1464	48.1464	-121.141	-121.141	SAE			s_98TP-130/TP-320-1 [22538]	TONALITE [22538]									PLU					WR [22538]	60.84	0.94		17.36				4.98	5.69	2.83	0.084		2.27	3.61	0.246
[22538]	CONVERGENT MARGIN	CASCADES / HIGH CASCADES / WASHINGTON / INDIAN CREEK PLUTON	TENPEAK PLUTON	48.1543	48.1543	-121.118	-121.118	SAE			s_98TP-133 [22538]	TONALITE [22538]									PLU					WR [22538]	58.25	0.921		18				6.48	6.49	3.53	0.132		1.96	3.6	0.234
[22538]	CONVERGENT MARGIN	CASCADES / HIGH CASCADES / WASHINGTON / INDIAN CREEK PLUTON	TENPEAK PLUTON	48.0261	48.0261	-120.975	-120.975	SAE			s_95TP-10B [22538]	TONALITE [22538]									PLU					WR [22538]	59.95	0.844		18.38				5.24	6.77	2.73	0.102		1.13	4.32	0.283
[22538]	CONVERGENT MARGIN	CASCADES / HIGH CASCADES / WASHINGTON / INDIAN CREEK PLUTON	TENPEAK PLUTON	48.0251	48.0251	-120.975	-120.975	SAE			s_95TP-6 [22538]	TONALITE [22538]									PLU					WR [22538]	52.65	1.144		19.84				8.21	9.16	3.79	0.174		0.68	4.06	0.417
[22538]	CONVERGENT MARGIN	CASCADES / HIGH CASCADES / WASHINGTON / INDIAN CREEK PLUTON	TENPEAK PLUTON	48.0258	48.0258	-120.975	-120.975	SAE			s_95TP-8 [22538]	TONALITE [22538]									PLU					WR [22538]	54.37	0.862		17.12				6.42	7.65	4.89	0.124		0.85	4.15	0.227
[22538]	CONVERGENT MARGIN	CASCADES / HIGH CASCADES / WASHINGTON / MARBLE CREEK PLUTON	TENPEAK PLUTON	48.3	48.4	-121.1	-121.3	SAE			s_TL-6 [22538]	NOT GIVEN [22538]									PLU					WR [22538]	44.86	0.364		19.17				6.62	13.93	11.25	0.124		0.67	1.39	0.046
[22538]	CONVERGENT MARGIN	CASCADES / HIGH CASCADES / WASHINGTON / MARBLE CREEK PLUTON	TENPEAK PLUTON	48.3	48.4	-121.1	-121.3	SAE			s_TP-12C [22538]	NOT GIVEN [22538]									PLU					WR [22538]	47.41	1.558		17.11				10.81	10.5	7.37	0.162		0.73	2.97	0.397
[22538]	CONVERGENT MARGIN	CASCADES / HIGH CASCADES / WASHINGTON / MARBLE CREEK PLUTON	TENPEAK PLUTON	48.3	48.4	-121.1	-121.3	SAE			s_96TP60 [22538]	NOT GIVEN [22538]									PLU					WR [22538]	47.49	1.886		16.88				8.32	10.56	9.55	0.125		0.54	2.76	0.077
[22538]	CONVERGENT MARGIN	CASCADES / HIGH CASCADES / WASHINGTON / MARBLE CREEK PLUTON	TENPEAK PLUTON	48.3	48.4	-121.1	-121.3	SAE			s_95-TP-3 [22538]	NOT GIVEN [22538]									PLU					WR [22538]	48.94	1.699		7.92				11.47	12.92	13.96	0.19		0.39	1.24	0.04
[22538]	CONVERGENT MARGIN	CASCADES / HIGH CASCADES / WASHINGTON / MARBLE CREEK PLUTON	TENPEAK PLUTON	48.3	48.4	-121.1	-121.3	SAE			s_95-TP-4B [22538]	NOT GIVEN [22538]									PLU					WR [22538]	48.04	1.898		14.52				10.65	10.92	9.35	0.174		0.75	2.41	0.477
[22538]	CONVERGENT MARGIN	CASCADES / HIGH CASCADES / WASHINGTON / MARBLE CREEK PLUTON	TENPEAK PLUTON	48.3	48.4	-121.1	-121.3	SAE			s_95-TP-12 [22538]	NOT GIVEN [22538]									PLU					WR [22538]	48.51	1.63		14.81				11.88	9.19	8.94	0.206		1.11	2.53	0.216
[22538]	CONVERGENT MARGIN	CASCADES / HIGH CASCADES / WASHINGTON / MARBLE CREEK PLUTON	TENPEAK PLUTON	48.3	48.4	-121.1	-121.3	SAE			s_97TP90B [22538]	NOT GIVEN [22538]									PLU					WR [22538]	58.98	1.058		20.58				3.74	6.22	1.48	0.035		1.12	5.42	0.337
[22538]	CONVERGENT MARGIN	CASCADES / HIGH CASCADES / WASHINGTON / MARBLE CREEK PLUTON	TENPEAK PLUTON	48.3	48.4	-121.1	-121.3	SAE			s_95TP3B [22538]	NOT GIVEN [22538]									PLU					WR [22538]	65.82	0.49		17.2				2.89	4.58	1.18	0.049		0.3	7.23	0.137
[22538]	CONVERGENT MARGIN	CASCADES / HIGH CASCADES / WASHINGTON / MARBLE CREEK PLUTON	TENPEAK PLUTON	48.3	48.4	-121.1	-121.3	SAE			s_96TP20A [22538]	NOT GIVEN [22538]									PLU					WR [22538]	64.27	0.54		16.26				4.23	5.01	2.77	0.092		1.69	4.13	0.17
[1435][2943]	CONVERGENT MARGIN	CASCADES / HIGH CASCADES / CALIFORNIA / MEDICINE LAKE VOLCANO	LITTLE GLASS MOUNTAIN	41.58	41.58	-121.58	-121.58	SAE			s_TYPE2 [1435]	NOT GIVEN [1435]									VOL					WR [1435]	73.34	0.36		13.96		0.51	1.31		1.53	0.36	0.03		4.35	4.22	0.13		0.1	0.07				0.054	0.08
[1435][2943]	CONVERGENT MARGIN	CASCADES / HIGH CASCADES / CALIFORNIA / MEDICINE LAKE VOLCANO	LITTLE GLASS MOUNTAIN	41.58	41.58	-121.58	-121.58	SAE			s_TYPE3 [1435]	NOT GIVEN [1435]									VOL					WR [1435]	73.22	0.29		13.65		0.4	1.41		1.38	0.21	0.03		4.3	4.23	0.11		0.39	0.16				0.05	0.09
[1435][2943]	CONVERGENT MARGIN	CASCADES / HIGH CASCADES / CALIFORNIA / MEDICINE LAKE VOLCANO	LITTLE GLASS MOUNTAIN	41.58	41.58	-121.58	-121.58	SAE			s_TYPE4 [1435]	NOT GIVEN [1435]									VOL					WR [1435]	73.47	0.28		13.72		0.61	1.24		1.38	0.37	0.02		4.27	4.21	0.22		0.34	0.12				0.047
[1435][2943]	CONVERGENT MARGIN	CASCADES / HIGH CASCADES / CALIFORNIA / MEDICINE LAKE VOLCANO	LITTLE GLASS MOUNTAIN	41.58	41.58	-121.58	-121.58	SAE			s_TYPE5 [1435]	NOT GIVEN [1435]									VOL					WR [1435]	73.46	0.28		13.72		0.46	1.27		1.57	0.41	0.02		4.3	4.21	0.13		0.33					0.034	0.07
[1435][2943]	CONVERGENT MARGIN	CASCADES / HIGH CASCADES / CALIFORNIA / MEDICINE LAKE VOLCANO	LITTLE GLASS MOUNTAIN	41.58	41.58	-121.58	-121.58	SAE			s_TYPE6 [1435]	NOT GIVEN [1435]									VOL					WR [1435]	73.49	0.31		13.65		0.6	1.29		1.4	0.4	0.03		4.27	4.17	0.14		0.31					0.035	0.07
[22538]	CONVERGENT MARGIN	CASCADES / HIGH CASCADES / WASHINGTON / SCHAEFER LAKE PLUTON	TENPEAK PLUTON	47	48	-120	-121	SAE			s_95TP-7 [22538]	TONALITE [22538]									PLU					WR [22538]	60.07	0.793		16.88				5.93	6.71	3.91	0.124		1.19	4.01	0.209
[22538]	CONVERGENT MARGIN	CASCADES / HIGH CASCADES / WASHINGTON / SCHAEFER LAKE PLUTON	TENPEAK PLUTON	47	48	-120	-121	SAE			s_95TP-5 [22538]	TONALITE [22538]									PLU					WR [22538]	62.1	0.814		17.1				5.39	6.23	3	0.12		1.67	3.97	0.271
[22538]	CONVERGENT MARGIN	CASCADES / HIGH CASCADES / WASHINGTON / SCHAEFER LAKE PLUTON	TENPEAK PLUTON	47	48	-120	-121	SAE			s_95TP-85 [22538]	TONALITE [22538]									PLU					WR [22538]	64.67	0.588		16.18				3.7	5.15	2.82	0.086		1.94	4	0.174
[22538]	CONVERGENT MARGIN	CASCADES / HIGH CASCADES / WASHINGTON / SCHAEFER LAKE PLUTON	TENPEAK PLUTON	47	48	-120	-121	SAE			s_98TP-128/TP-233-2B [22538]	TONALITE [22538]									PLU					WR [22538]	54.12	1.078		13.92				8.45	8.48	8.96	0.173		1.48	2.42	0.168
[22538]	CONVERGENT MARGIN	CASCADES / HIGH CASCADES / WASHINGTON / SCHAEFER LAKE PLUTON	TENPEAK PLUTON	47	48	-120	-121	SAE			s_95TP-1 [22538]	TONALITE [22538]									PLU					WR [22538]	59.91	0.83		17.36				5.52	6.89	4.13	0.111		1.05	4.31	0.219
[22538]	CONVERGENT MARGIN	CASCADES / HIGH CASCADES / WASHINGTON / SCHAEFER LAKE PLUTON	TENPEAK PLUTON	47	48	-120	-121	SAE			s_98TP-167 [22538]	TONALITE [22538]									PLU					WR [22538]	58.2	0.77		16.83				5.93	7.17	4.99	0.126		1.48	3.91	0.207
[22538]	CONVERGENT MARGIN	CASCADES / HIGH CASCADES / WASHINGTON / SCHAEFER LAKE PLUTON	TENPEAK PLUTON	47	48	-120	-121	SAE			s_AKCP-3 [22538]	TONALITE [22538]									PLU					WR [22538]	64.5169	0.632105		16.5662				4.18374	5.19861	2.76548	0.0748328		1.76559	4.11591	0.180719
[22538]	CONVERGENT MARGIN	CASCADES / HIGH CASCADES / WASHINGTON / SCHAEFER LAKE PLUTON	TENPEAK PLUTON	47	48	-120	-121	SAE			s_96TP-29 [22538]	TONALITE [22538]									PLU					WR [22538]	65.87	0.526		16.98				3.02	4.27	1.63	0.05		2.07	4.7	0.162
[22538]	CONVERGENT MARGIN	CASCADES / HIGH CASCADES / WASHINGTON / SCHAEFER LAKE PLUTON	TENPEAK PLUTON	47	48	-120	-121	SAE			s_96TP-42A [22538]	TONALITE [22538]									PLU					WR [22538]	55.77	0.9		15.59				6.63	7.06	6.53	0.131		1.94	4.11	0.197
[22538]	CONVERGENT MARGIN	CASCADES / HIGH CASCADES / WASHINGTON / SCHAEFER LAKE PLUTON	TENPEAK PLUTON	47	48	-120	-121	SAE			s_96TP-21A [22538]	TONALITE [22538]									PLU					WR [22538]	64.3	0.622		17.25				4.23	5.07	2.38	0.083		1.72	4.19	0.17
[22538]	CONVERGENT MARGIN	CASCADES / HIGH CASCADES / WASHINGTON / SCHAEFER LAKE PLUTON	TENPEAK PLUTON	47	48	-120	-121	SAE			s_96TP-21B [22538]	TONALITE [22538]									PLU					WR [22538]	63.67	0.646		16.65				4.57	5.05	2.51	0.093		1.64	4.08	0.171
[22538]	CONVERGENT MARGIN	CASCADES / HIGH CASCADES / WASHINGTON / SCHAEFER LAKE PLUTON	TENPEAK PLUTON	47	48	-120	-121	SAE			s_96TP-26 [22538]	TONALITE [22538]									PLU					WR [22538]	62.15	0.737		17.61				4.69	6	2.74	0.099		1.65	3.91	0.208
[22538]	CONVERGENT MARGIN	CASCADES / HIGH CASCADES / WASHINGTON / SCHAEFER LAKE PLUTON	TENPEAK PLUTON	47	48	-120	-121	SAE			s_95TP-13 [22538]	TONALITE [22538]									PLU					WR [22538]	64.58	0.618		17.3				3.92	5.35	2.62	0.071		1.68	4.51	0.174
[22538]	CONVERGENT MARGIN	CASCADES / HIGH CASCADES / WASHINGTON / SCHAEFER LAKE PLUTON	TENPEAK PLUTON	47	48	-120	-121	SAE			s_TPM-10B [22538]	TONALITE [22538]									PLU					WR [22538]	61.38	0.665		17.53				4.19	5.83	3.03	0.08		1.48	4.49	0.203
[22538]	CONVERGENT MARGIN	CASCADES / HIGH CASCADES / WASHINGTON / SCHAEFER LAKE PLUTON	TENPEAK PLUTON	47	48	-120	-121	SAE			s_96TP64A [22538]	TONALITE [22538]									PLU					WR [22538]	53.47	0.964		15.62				6.7	7.83	7.93	0.141		1.42	3.29	0.178
[22538]	CONVERGENT MARGIN	CASCADES / HIGH CASCADES / WASHINGTON / SCHAEFER LAKE PLUTON	TENPEAK PLUTON	47	48	-120	-121	SAE			s_96TP63A [22538]	TONALITE [22538]									PLU					WR [22538]	55.16	0.771		16.5				5.92	7.74	6.63	0.113		1.22	3.86	0.171
[22538]	CONVERGENT MARGIN	CASCADES / HIGH CASCADES / WASHINGTON / SCHAEFER LAKE PLUTON	TENPEAK PLUTON	47	48	-120	-121	SAE			s_96TP63B [22538]	TONALITE [22538]									PLU					WR [22538]	56.67	0.829		17.85				4.66	7.52	4.64	0.09		0.67	4.85	0.176
[22538]	CONVERGENT MARGIN	CASCADES / HIGH CASCADES / WASHINGTON / SCHAEFER LAKE PLUTON	TENPEAK PLUTON	47	48	-120	-121	SAE			s_96TP63C [22538]	TONALITE [22538]									PLU					WR [22538]	62.07	0.665		17				4.01	5.78	3.62	0.073		1.2	4.59	0.167
[22538]	CONVERGENT MARGIN	CASCADES / HIGH CASCADES / WASHINGTON / SCHAEFER LAKE PLUTON	TENPEAK PLUTON	47	48	-120	-121	SAE			s_96TP64B2 [22538]	TONALITE [22538]									PLU					WR [22538]	65.26	0.497		15.66				3.65	4.93	3.23	0.068		1.33	4.2	0.138
[22538]	CONVERGENT MARGIN	CASCADES / HIGH CASCADES / WASHINGTON / BLACK PEAK PLUTON	TENPEAK PLUTON	48.4539	48.4539	-120.583	-120.583	SAE			s_AKCP-23 [22538]	TONALITE [22538]									PLU					WR [22538]	64.4738	0.665479		15.7725				4.52404	4.90125	2.97706	0.0806213		2.65345	3.79076	0.161019
[22538]	CONVERGENT MARGIN	CASCADES / HIGH CASCADES / WASHINGTON / BLACK PEAK PLUTON	TENPEAK PLUTON	48.4997	48.4997	-120.703	-120.703	SAE			s_PX100-1 [22538]	TONALITE [22538]									PLU					WR [22538]	64.9049	0.771403		15.3538				5.1606	4.5013	2.15516	0.0867598		3.12362	3.78117	0.161224
[22538]	CONVERGENT MARGIN	CASCADES / HIGH CASCADES / WASHINGTON / BLACK PEAK PLUTON	TENPEAK PLUTON	48.4163	48.4163	-120.645	-120.645	SAE			s_AKCP-7 [22538]	TONALITE [22538]									PLU					WR [22538]	70.9559	0.265731		16.0662				1.64182	2.73032	0.771061	0.0329249		2.25493	5.19716	0.0839263
[22538]	CONVERGENT MARGIN	CASCADES / HIGH CASCADES / WASHINGTON / BLACK PEAK PLUTON	TENPEAK PLUTON	48.4212	48.4212	-120.562	-120.562	SAE			s_PX10-54 [22538]	TONALITE [22538]									PLU					WR [22538]	66.85	0.646		15.19				4.37	4.44	2.41	0.063		2.33	3.54	0.164
[22538]	CONVERGENT MARGIN	CASCADES / HIGH CASCADES / WASHINGTON / BLACK PEAK PLUTON	TENPEAK PLUTON	48.4853	48.4853	-120.592	-120.592	SAE			s_PX10-76 [22538]	TONALITE [22538]									PLU					WR [22538]	66.8	0.674		15.52				4.32	4.19	2.36	0.085		1.72	4.18	0.151
[22538]	CONVERGENT MARGIN	CASCADES / HIGH CASCADES / WASHINGTON / BLACK PEAK PLUTON	TENPEAK PLUTON	48.4635	48.4635	-120.622	-120.622	SAE			s_K16B [22538]	TONALITE [22538]									PLU					WR [22538]	64.13	0.773		15.73				5.37	4.74	2.63	0.092		2.72	3.66	0.156
[22538]	CONVERGENT MARGIN	CASCADES / HIGH CASCADES / WASHINGTON / BLACK PEAK PLUTON	TENPEAK PLUTON	48.4292	48.4292	-120.564	-120.564	SAE			s_MAF [22538]	TONALITE [22538]									PLU					WR [22538]	50.93	1.286		17.71				9.53	10.24	6.13	0.164		0.66	3.2	0.155
[22538]	CONVERGENT MARGIN	CASCADES / HIGH CASCADES / WASHINGTON / BLACK PEAK PLUTON	TENPEAK PLUTON	48.5017	48.5017	-120.703	-120.703	SAE			s_PX10-251 [22538]	TONALITE [22538]									PLU					WR [22538]	65.44	0.73		15.44				4.72	4.41	2.1	0.079		3.05	3.9	0.155
[22538]	CONVERGENT MARGIN	CASCADES / HIGH CASCADES / WASHINGTON / BLACK PEAK PLUTON	TENPEAK PLUTON	48.4649	48.4649	-120.774	-120.774	SAE			s_PX10-86 [22538]	TONALITE [22538]									PLU					WR [22538]	66.73	0.494		16.31				3.64	3.69	1.63	0.157		3.07	4.15	0.147
[22538]	CONVERGENT MARGIN	CASCADES / HIGH CASCADES / WASHINGTON / BLACK PEAK PLUTON	TENPEAK PLUTON	48.3955	48.3955	-120.579	-120.579	SAE			s_PX11-261A [22538]	TONALITE [22538]									PLU					WR [22538]	62.25	0.78		16.08				5.46	5.05	3.6	0.101		2.53	3.95	0.198
[22538]	CONVERGENT MARGIN	CASCADES / HIGH CASCADES / WASHINGTON / BLACK PEAK PLUTON	TENPEAK PLUTON	48.4671	48.4671	-120.714	-120.714	SAE			s_PX10-96 [22538]	TONALITE [22538]									PLU					WR [22538]	70.65	0.325		15.45				2.1	2.6	1.07	0.047		3.19	4.48	0.106
[22538]	CONVERGENT MARGIN	CASCADES / HIGH CASCADES / WASHINGTON / BLACK PEAK PLUTON	TENPEAK PLUTON	48.4117	48.4117	-120.679	-120.679	SAE			s_PX10-103B [22538]	TONALITE [22538]									PLU					WR [22538]	71.9	0.254		15.69				1.59	3.01	0.77	0.031		1.39	5.27	0.08
[22538]	CONVERGENT MARGIN	CASCADES / HIGH CASCADES / WASHINGTON / BLACK PEAK PLUTON	TENPEAK PLUTON	48.4117	48.4117	-120.679	-120.679	SAE			s_PX10-103A [22538]	TONALITE [22538]									PLU					WR [22538]	67.92	0.429		17.02				2.63	3.52	1.35	0.05		1.34	5.62	0.125
[22538]	CONVERGENT MARGIN	CASCADES / HIGH CASCADES / WASHINGTON / BLACK PEAK PLUTON	TENPEAK PLUTON	48.335	48.335	-120.584	-120.584	SAE			s_PX10-175 [22538]	TONALITE [22538]									PLU					WR [22538]	70.52	0.351		16.16				2	2.63	0.8	0.037		2.36	5.02	0.123
[22538]	CONVERGENT MARGIN	CASCADES / HIGH CASCADES / WASHINGTON	SEVEN-FINGERED JACK PLUTON	47.8738	47.8738	-120.558	-120.558	SAE			s_PX12-400 [22538]	NOT GIVEN [22538]									PLU					WR [22538]	70.5224	0.350867		16.1576				1.99676	2.63157	0.804924	0.036738		2.35776	5.01813	0.123286
[22538]	CONVERGENT MARGIN	CASCADES / HIGH CASCADES / WASHINGTON	SEVEN-FINGERED JACK PLUTON	47.8898	47.8898	-120.602	-120.602	SAE			s_PX12-432C [22538]	NOT GIVEN [22538]									PLU					WR [22538]	60.4806	0.983173		17.3978				5.46368	6.12039	3.3265	0.096718		1.84053	3.97648	0.314134
[22538]	CONVERGENT MARGIN	CASCADES / HIGH CASCADES / WASHINGTON	SEVEN-FINGERED JACK PLUTON	48.0496	48.0496	-120.743	-120.743	SAE			s_SFJ-85A [22538]	NOT GIVEN [22538]									PLU					WR [22538]	63.5	0.717		17.04				5.17	5.47	2.37	0.094		1.54	3.89	0.213
[22538]	CONVERGENT MARGIN	CASCADES / HIGH CASCADES / WASHINGTON	SEVEN-FINGERED JACK PLUTON	48.0496	48.0496	-120.743	-120.743	SAE			s_SFJ-85B [22538]	NOT GIVEN [22538]									PLU					WR [22538]	56.52	0.877		18.88				7.47	7.06	3.5	0.127		1.82	3.52	0.229
[22538]	CONVERGENT MARGIN	CASCADES / HIGH CASCADES / WASHINGTON	SEVEN-FINGERED JACK PLUTON	48.0209	48.0209	-120.722	-120.722	SAE			s_SFJ-96 [22538]	NOT GIVEN [22538]									PLU					WR [22538]	63.89	0.736		16.9				5.36	4.93	2.36	0.109		2.05	3.47	0.192
[22538]	CONVERGENT MARGIN	CASCADES / HIGH CASCADES / WASHINGTON	SEVEN-FINGERED JACK PLUTON	48.0218	48.0218	-120.714	-120.714	SAE			s_SFJ-124 [22538]	NOT GIVEN [22538]									PLU					WR [22538]	60.21	0.872		18.07				6.28	6.88	2.88	0.117		0.78	3.68	0.233
[22538]	CONVERGENT MARGIN	CASCADES / HIGH CASCADES / WASHINGTON	SEVEN-FINGERED JACK PLUTON	48.0056	48.0056	-120.695	-120.695	SAE			s_SFJ-162 [22538]	NOT GIVEN [22538]									PLU					WR [22538]	63.15	0.844		16.68				5.66	5.22	2.59	0.098		2.23	3.3	0.217
[22538]	CONVERGENT MARGIN	CASCADES / HIGH CASCADES / WASHINGTON	SEVEN-FINGERED JACK PLUTON	48.0069	48.0069	-120.708	-120.708	SAE			s_SFJ-174 [22538]	NOT GIVEN [22538]									PLU					WR [22538]	62.72	0.732		17.16				5.49	5.4	2.37	0.101		2.22	3.6	0.2
[22538]	CONVERGENT MARGIN	CASCADES / HIGH CASCADES / WASHINGTON	SEVEN-FINGERED JACK PLUTON	48.0503	48.0503	-120.724	-120.724	SAE			s_SFJ-2A [22538]	NOT GIVEN [22538]									PLU					WR [22538]	62.49	0.813		17.31				5.62	5.53	2.45	0.101		1.91	3.56	0.209
[22538]	CONVERGENT MARGIN	CASCADES / HIGH CASCADES / WASHINGTON	SEVEN-FINGERED JACK PLUTON	48.0503	48.0503	-120.724	-120.724	SAE			s_SFJ-2C [22538]	NOT GIVEN [22538]									PLU					WR [22538]	62.35	0.771		17.16				5.68	5.61	2.53	0.112		1.99	3.58	0.21
[22538]	CONVERGENT MARGIN	CASCADES / HIGH CASCADES / WASHINGTON	SEVEN-FINGERED JACK PLUTON	47.9514	47.9514	-120.609	-120.609	SAE			s_KD 13 [22538]	NOT GIVEN [22538]									PLU					WR [22538]	50.01	0.804		21.59				8.62	10.12	3.82	0.163		0.21	4.3	0.353
[22538]	CONVERGENT MARGIN	CASCADES / HIGH CASCADES / WASHINGTON	SEVEN-FINGERED JACK PLUTON	47.9927	47.9927	-120.68	-120.68	SAE			s_KD 59 [22538]	NOT GIVEN [22538]									PLU					WR [22538]	61.4	0.856		17.77				6.04	5.33	2.61	0.117		2	3.64	0.235
[22538]	CONVERGENT MARGIN	CASCADES / HIGH CASCADES / WASHINGTON	SEVEN-FINGERED JACK PLUTON	47.9816	47.9816	-120.667	-120.667	SAE			s_BPX 137-1 [22538]	NOT GIVEN [22538]									PLU					WR [22538]	61.47	0.987		18.05				5.49	6.56	2.12	0.077		0.88	4.08	0.293
[22538]	CONVERGENT MARGIN	CASCADES / HIGH CASCADES / WASHINGTON	SEVEN-FINGERED JACK PLUTON	47.9622	47.9622	-120.663	-120.663	SAE			s_KD 53 [22538]	NOT GIVEN [22538]									PLU					WR [22538]	61.55	0.884		17.15				6.09	5.98	2.81	0.115		1.54	3.66	0.228
[22538]	CONVERGENT MARGIN	CASCADES / HIGH CASCADES / WASHINGTON	SEVEN-FINGERED JACK PLUTON	47.9466	47.9466	-120.64	-120.64	SAE			s_BPX 154-A [22538]	NOT GIVEN [22538]									PLU					WR [22538]	60.44	0.861		17.63				6.31	5.99	2.7	0.118		1.93	3.76	0.257
[22538]	CONVERGENT MARGIN	CASCADES / HIGH CASCADES / WASHINGTON	SEVEN-FINGERED JACK PLUTON	47.9571	47.9571	-120.629	-120.629	SAE			s_BPX 145-A [22538]	NOT GIVEN [22538]									PLU					WR [22538]	51.53	1.089		19.47				8.5	8.78	5.81	0.156		0.36	4.09	0.212
[22162]	CONVERGENT MARGIN	CASCADES / HIGH CASCADES / OREGON / NEWBERRY		43.8252	43.8252	-121.358	-121.358	SAE			s_RC05-5 [22162]	THOLEIITE [22162]									VOL					WR [22162]	51.6898	1.35151		17.21				8.73322	10.0601	6.25714	0.158255		0.652491	3.61714	0.270438
[22162]	CONVERGENT MARGIN	CASCADES / HIGH CASCADES / OREGON / NEWBERRY		43.9831	43.9831	-121.302	-121.302	SAE			s_RC05-10 [22162]	THOLEIITE [22162]									VOL					WR [22162]	48.7293	1.31044		17.483				9.31637	11.1731	8.46366	0.160852		0.266863	2.9355	0.160892
[22162]	CONVERGENT MARGIN	CASCADES / HIGH CASCADES / OREGON / NEWBERRY		44.0367	44.0367	-121.257	-121.257	SAE			s_RC05-11 [22162]	THOLEIITE [22162]									VOL					WR [22162]	48.9999	1.49608		17.2403				9.22217	9.90311	9.03341	0.160267		0.434025	3.23431	0.276459
[22162]	CONVERGENT MARGIN	CASCADES / HIGH CASCADES / OREGON / NEWBERRY		44.0549	44.0549	-121.244	-121.244	SAE			s_RC05-12V [22162]	THOLEIITE [22162]									VOL					WR [22162]	48.933	1.52703		17.4049				9.30413	10.451	8.4186	0.164686		0.336071	3.22094	0.239613
[22162]	CONVERGENT MARGIN	CASCADES / HIGH CASCADES / OREGON / NEWBERRY		44.171	44.171	-121.245	-121.245	SAE			s_RC05-13 [22162]	THOLEIITE [22162]									VOL					WR [22162]	48.8268	1.48458		17.1581				9.09261	10.3589	9.077	0.15654		0.518132	3.08923	0.238177
[22162]	CONVERGENT MARGIN	CASCADES / HIGH CASCADES / OREGON / NEWBERRY		43.4875	43.4875	-121.014	-121.014	SAE			s_RC06-1 [22162]	THOLEIITE [22162]									VOL					WR [22162]	48.6655	1.73204		17.3687				9.71354	9.99331	8.07896	0.168392		0.563142	3.32723	0.389145
[22162]	CONVERGENT MARGIN	CASCADES / HIGH CASCADES / OREGON / NEWBERRY		43.6324	43.6324	-121.21	-121.21	SAE			s_RC07-2 [22162]	THOLEIITE [22162]									VOL					WR [22162]	50.5583	1.59564		18.2766				9.33543	10.3521	5.46603	0.168145		0.458188	3.54426	0.245376
[22162]	CONVERGENT MARGIN	CASCADES / HIGH CASCADES / OREGON / NEWBERRY		43.57	43.57	-121.231	-121.231	SAE			s_RC07-3 [22162]	THOLEIITE [22162]									VOL					WR [22162]	50.845	1.27047		18.5267				8.51102	10.2212	6.38027	0.151293		0.494564	3.3691	0.230403
[22162]	CONVERGENT MARGIN	CASCADES / HIGH CASCADES / OREGON / NEWBERRY		43.4541	43.4541	-121.294	-121.294	SAE			s_RC07-8 [22162]	THOLEIITE [22162]									VOL					WR [22162]	49.0746	1.51275		17.2776				9.61206	9.57734	8.93839	0.165247		0.415472	3.20324	0.223294
[22162]	CONVERGENT MARGIN	CASCADES / HIGH CASCADES / OREGON / NEWBERRY		43.479	43.479	-121.414	-121.414	SAE			s_RC07-9 [22162]	THOLEIITE [22162]									VOL					WR [22162]	48.507	1.37195		17.3389				9.13489	9.71507	10.0875	0.163142		0.354055	3.10946	0.218076
[22162]	CONVERGENT MARGIN	CASCADES / HIGH CASCADES / OREGON / NEWBERRY		43.7247	43.7247	-120.992	-120.992	SAE			s_RC05-4 [22162]	BASALT, CALC-ALKALINE [22162]									VOL					WR [22162]	49.9947	0.901057		18.3778				7.14192	11.3638	8.16088	0.125894		0.805618	2.83095	0.297371
[22162]	CONVERGENT MARGIN	CASCADES / HIGH CASCADES / OREGON / NEWBERRY		43.9014	43.9014	-121.275	-121.275	SAE			s_RC05-6 [22162]	BASALT, CALC-ALKALINE [22162]									VOL					WR [22162]	50.047	1.16636		16.0527				7.83452	10.8068	9.36982	0.139085		1.11175	2.97117	0.500829
[22162]	CONVERGENT MARGIN	CASCADES / HIGH CASCADES / OREGON / NEWBERRY		43.8728	43.8728	-121.205	-121.205	SAE			s_RC05-7 [22162]	BASALT, CALC-ALKALINE [22162]									VOL					WR [22162]	51.1875	1.26119		17.6398				8.39877	9.67444	7.43221	0.150087		0.607701	3.36215	0.286192
[22162]	CONVERGENT MARGIN	CASCADES / HIGH CASCADES / OREGON / NEWBERRY		43.7132	43.7132	-121.044	-121.044	SAE			s_RC05-8 [22162]	BASALT, CALC-ALKALINE [22162]									VOL					WR [22162]	55.6508	0.7526		16.6064				6.85102	8.87054	6.71561	0.133214		1.29154	3.0141	0.114111
[22162]	CONVERGENT MARGIN	CASCADES / HIGH CASCADES / OREGON / NEWBERRY		43.6157	43.6157	-121.163	-121.163	SAE			s_RC05-9 [22162]	BASALT, CALC-ALKALINE [22162]									VOL					WR [22162]	51.9165	0.915333		17.2268				7.60388	8.74697	9.57886	0.129222		0.605589	3.109	0.167839
[22162]	CONVERGENT MARGIN	CASCADES / HIGH CASCADES / OREGON / NEWBERRY		43.6367	43.6367	-121.102	-121.102	SAE			s_RC06-2 [22162]	BASALT, CALC-ALKALINE [22162]									VOL					WR [22162]	50.6739	0.917378		18.5925				6.88897	10.4381	8.20304	0.12076		0.862843	2.99835	0.304179
[22162]	CONVERGENT MARGIN	CASCADES / HIGH CASCADES / OREGON / NEWBERRY		43.6208	43.6208	-120.03	-120.03	SAE			s_RC07-4 [22162]	BASALT, CALC-ALKALINE [22162]									VOL					WR [22162]	55.8899	0.998095		17.589				6.42539	8.27179	5.12883	0.128256		1.52545	3.74551	0.297794
[22162]	CONVERGENT MARGIN	CASCADES / HIGH CASCADES / OREGON / NEWBERRY		43.5834	43.5834	-120.078	-120.078	SAE			s_RC07-5 [22162]	BASALT, CALC-ALKALINE [22162]									VOL					WR [22162]	49.9757	1.21404		17.3589				8.68784	9.87557	8.93685	0.158939		0.51284	3.10686	0.172483
[22162]	CONVERGENT MARGIN	CASCADES / HIGH CASCADES / OREGON / NEWBERRY		43.4894	43.4894	-121.054	-121.054	SAE			s_RC07-6 [22162]	BASALT, CALC-ALKALINE [22162]									VOL					WR [22162]	50.2	1.36		17.21				9.21	9.32	8.67	0.16		0.48	3.08	0.3
[22162]	CONVERGENT MARGIN	CASCADES / HIGH CASCADES / OREGON / NEWBERRY		43.5151	43.5151	-121.28	-121.28	SAE			s_RC07-7 [22162]	BASALT, CALC-ALKALINE [22162]									VOL					WR [22162]	49.9515	1.31948		17.4766				9.10314	9.43454	8.7151	0.158584		0.445294	3.1444	0.251404
[22162]	CONVERGENT MARGIN	CASCADES / HIGH CASCADES / OREGON / NEWBERRY		43.5973	43.5973	-121.151	-121.151	SAE			s_RC09-1 [22162]	BASALT, CALC-ALKALINE [22162]									VOL					WR [22162]	52.0554	0.92217		16.5548				7.99423	8.34704	10.1627	0.131303		0.666768	2.99099	0.174561
[22162]	CONVERGENT MARGIN	CASCADES / HIGH CASCADES / OREGON / NEWBERRY		43.5908	43.5908	-121.151	-121.151	SAE			s_RC09-2 [22162]	BASALT, CALC-ALKALINE [22162]									VOL					WR [22162]	52.4236	0.907063		16.8565				7.66979	8.48088	9.70267	0.127468		0.616493	3.03957	0.175974
[22162]	CONVERGENT MARGIN	CASCADES / HIGH CASCADES / OREGON / NEWBERRY		43.651	43.651	-121.121	-121.121	SAE			s_RC09-3B [22162]	BASALT, CALC-ALKALINE [22162]									VOL					WR [22162]	50.5683	0.949469		18.6474				7.18654	10.2234	8.25076	0.121319		0.809014	2.92924	0.31449
[22162]	CONVERGENT MARGIN	CASCADES / HIGH CASCADES / OREGON / NEWBERRY		43.7023	43.7023	-121.236	-121.236	SAE			s_RC05-1 [22162]	RHYOLITE [22162]									VOL					WR [22162]	73.1825	0.22706		14.0926				2.06045	0.851409	0.194886	0.0619766		4.04051	5.25878	0.0298626
[22162]	CONVERGENT MARGIN	CASCADES / HIGH CASCADES / OREGON / NEWBERRY		43.6706	43.6706	-120.961	-120.961	SAE			s_RC05-2 [22162]	THOLEIITE [22162]									VOL					WR [22162]	48.7331	1.48724		16.7521				9.7133	9.75962	9.20256	0.174997		0.600734	3.16648	0.409903
[22162]	CONVERGENT MARGIN	CASCADES / HIGH CASCADES / OREGON / NEWBERRY		43.671	43.671	-120.96	-120.96	SAE			s_RC05-3 [22162]	THOLEIITE [22162]									VOL					WR [22162]	48.6479	1.4859		16.7394				9.79248	9.78684	9.20416	0.175839		0.602041	3.14695	0.418448
[22162]	CONVERGENT MARGIN	CASCADES / HIGH CASCADES / OREGON / NEWBERRY		43.5224	43.5224	-120.866	-120.866	SAE			s_RC06-3 [22162]	THOLEIITE [22162]									VOL					WR [22162]	49.0778	1.49789		16.5404				9.64424	9.85356	9.22292	0.172544		0.546253	3.07959	0.364867
[22162]	CONVERGENT MARGIN	CASCADES / HIGH CASCADES / OREGON / NEWBERRY		43.6599	43.6599	-120.883	-120.883	SAE			s_RC07-10 [22162]	THOLEIITE [22162]									VOL					WR [22162]	48.7597	1.21823		17.5105				9.20816	11.0456	8.78169	0.171652		0.240466	2.8652	0.1988
[22162]	CONVERGENT MARGIN	CASCADES / HIGH CASCADES / OREGON / NEWBERRY		43.698	43.698	-120.815	-120.815	SAE			s_RC07-11 [22162]	THOLEIITE [22162]									VOL					WR [22162]	49.5925	1.28409		17.0317				9.20604	10.828	8.27278	0.174462		0.380356	2.99775	0.232377
[22162]	CONVERGENT MARGIN	CASCADES / HIGH CASCADES / OREGON / NEWBERRY		43.9384	43.9384	-121.017	-121.017	SAE			s_RC06-4 [22162]	THOLEIITE [22162]									VOL					WR [22162]	49.0135	1.63949		15.3771				9.17598	10.4045	8.97845	0.158525		2.03047	2.55737	0.664689
[22162]	CONVERGENT MARGIN	CASCADES / HIGH CASCADES / OREGON / NEWBERRY		43.9382	43.9382	-121.017	-121.017	SAE			s_RC06-5 [22162]	THOLEIITE [22162]									VOL					WR [22162]	49.0403	1.63599		15.3551				9.2686	10.3957	8.9186	0.163147		2.00239	2.5657	0.654436
[22162]	CONVERGENT MARGIN	CASCADES / HIGH CASCADES / OREGON / NEWBERRY		43.4373	43.4373	-120.793	-120.793	SAE			s_1175J [22162]	BASALT, CALC-ALKALINE [22162]									VOL					WR [22162]	53.045	1.266		17.079				8.065	9.192	6.309	0.151		0.954	3.597	0.342
[22162]	CONVERGENT MARGIN	CASCADES / HIGH CASCADES / OREGON / NEWBERRY		43.825	43.825	-121.533	-121.533	SAE			s_RC06-6 [22162]	BASALT, CALC-ALKALINE [22162]									VOL					WR [22162]	51.2607	1.21686		16.965				8.5453	9.42444	8.23772	0.151651		0.715239	3.24148	0.241676
[22162]	CONVERGENT MARGIN	CASCADES / HIGH CASCADES / OREGON / NEWBERRY		43.836	43.836	-121.574	-121.574	SAE			s_RC06-7 [22162]	BASALT, CALC-ALKALINE [22162]									VOL					WR [22162]	49.4491	0.768004		17.6251				8.96185	11.4648	8.69457	0.175348		0.192616	2.59174	0.0768333
[22162]	CONVERGENT MARGIN	CASCADES / HIGH CASCADES / OREGON / NEWBERRY		43.8282	43.8282	-121.54	-121.54	SAE			s_RC07-7B [22162]	BASALT, CALC-ALKALINE [22162]									VOL					WR [22162]	49.8958	1.2487		17.8981				8.17428	10.6761	8.07398	0.148107		0.54784	3.05387	0.283321
[6583]	CONVERGENT MARGIN	CASCADES / HIGH CASCADES / CALIFORNIA / LASSEN VOLCANIC CENTER		40.49	40.49	-121.51	-121.51	SAE			s_LML31 [6583]	BASALT [6583]									VOL					WR [6583]
[6583]	CONVERGENT MARGIN	CASCADES / HIGH CASCADES / CALIFORNIA / LASSEN VOLCANIC CENTER		40.49	40.49	-121.51	-121.51	SAE			s_LML3 [6583]	ANDESITE [6583]									VOL					WR [6583]
[6583]	CONVERGENT MARGIN	CASCADES / HIGH CASCADES / CALIFORNIA / LASSEN VOLCANIC CENTER		40.49	40.49	-121.51	-121.51	SAE			s_LML10 [6583]	DACITE [6583]									VOL					WR [6583]
[6583]	CONVERGENT MARGIN	CASCADES / HIGH CASCADES / CALIFORNIA / LASSEN VOLCANIC CENTER		40.49	40.49	-121.51	-121.51	SAE			s_LML1 [6583]	ANDESITE [6583]									VOL					WR [6583]
[22920]	CONVERGENT MARGIN	CASCADES / HIGH CASCADES / WASHINGTON / MOUNT RAINIER	SUNSET AMPHITHEATER	46.86	46.86	-121.781	-121.781	SAE			s_93RW84 [22920]	DACITE [22920]				PLEISTOCENE [22920]					VOL					WR [22920]	66.8	0.61		16.1				3.57	4.22	1.94	0.07		2.73	3.78	0.17
[22920]	CONVERGENT MARGIN	CASCADES / HIGH CASCADES / WASHINGTON / MOUNT RAINIER	SUNSET AMPHITHEATER	46.86	46.86	-121.781	-121.781	SAE			s_93RW85 [22920]	DACITE [22920]				PLEISTOCENE [22920]					VOL					WR [22920]	66.4	0.62		16.1				3.75	4.2	1.99	0.07		2.83	3.83	0.18
[22920]	CONVERGENT MARGIN	CASCADES / HIGH CASCADES / WASHINGTON / MOUNT RAINIER	SUNSET AMPHITHEATER	46.86	46.86	-121.781	-121.781	SAE			s_93RW86 [22920]	DACITE [22920]				PLEISTOCENE [22920]					VOL					WR [22920]	66	0.64		16.3				3.78	4.45	1.98	0.07		2.7	3.9	0.19
[22920]	CONVERGENT MARGIN	CASCADES / HIGH CASCADES / WASHINGTON / MOUNT RAINIER	SUNSET AMPHITHEATER	46.86	46.86	-121.781	-121.781	SAE			s_93RW87 [22920]	DACITE [22920]				PLEISTOCENE [22920]					VOL					WR [22920]	66.7	0.6		16.1				3.58	4.3	1.91	0.07		2.76	3.82	0.18
[22920]	CONVERGENT MARGIN	CASCADES / HIGH CASCADES / WASHINGTON / MOUNT RAINIER	SUNSET AMPHITHEATER	46.86	46.86	-121.781	-121.781	SAE			s_93RW88 [22920]	DACITE [22920]				PLEISTOCENE [22920]					VOL					WR [22920]	67.3	0.59		16				3.46	4.06	1.76	0.06		2.79	3.84	0.17
[22920]	CONVERGENT MARGIN	CASCADES / HIGH CASCADES / WASHINGTON / MOUNT RAINIER	SUNSET AMPHITHEATER	46.86	46.86	-121.781	-121.781	SAE			s_93RW89 [22920]	DACITE [22920]				PLEISTOCENE [22920]					VOL					WR [22920]	65.9	0.64		16.3				3.86	4.4	2.18	0.07		2.6	3.83	0.17
[22920]	CONVERGENT MARGIN	CASCADES / HIGH CASCADES / WASHINGTON / MOUNT RAINIER	SUNSET AMPHITHEATER	46.86	46.86	-121.781	-121.781	SAE			s_93RW90 [22920]	DACITE [22920]				PLEISTOCENE [22920]					VOL					WR [22920]	66.5	0.63		16.2				3.63	4.24	1.86	0.07		2.72	3.95	0.18
[22920]	CONVERGENT MARGIN	CASCADES / HIGH CASCADES / WASHINGTON / MOUNT RAINIER	SUNSET AMPHITHEATER	46.86	46.86	-121.781	-121.781	SAE			s_93RW91 [22920]	DACITE [22920]				PLEISTOCENE [22920]					VOL					WR [22920]	66.5	0.63		16.1				3.68	4.31	1.97	0.07		2.7	3.83	0.17
[22920]	CONVERGENT MARGIN	CASCADES / HIGH CASCADES / WASHINGTON / MOUNT RAINIER	SUNSET AMPHITHEATER	46.86	46.86	-121.781	-121.781	SAE			s_93RW92 [22920]	DACITE [22920]				PLEISTOCENE [22920]					VOL					WR [22920]	66.6	0.61		16.2				3.66	4.24	2.01	0.07		2.68	3.77	0.17
[22920]	CONVERGENT MARGIN	CASCADES / HIGH CASCADES / WASHINGTON / MOUNT RAINIER	SUNSET AMPHITHEATER	46.86	46.86	-121.781	-121.781	SAE			s_93RW93 [22920]	DACITE [22920]				PLEISTOCENE [22920]					VOL					WR [22920]	66.3	0.62		16.1				3.7	4.42	2.05	0.07		2.7	3.82	0.18
[22920]	CONVERGENT MARGIN	CASCADES / HIGH CASCADES / WASHINGTON / MOUNT RAINIER	SUNSET AMPHITHEATER	46.86	46.86	-121.781	-121.781	SAE			s_93RW94 [22920]	DACITE [22920]				PLEISTOCENE [22920]					VOL					WR [22920]	67.1	0.61		16.1				3.51	4.04	1.86	0.07		2.76	3.81	0.17
[22920]	CONVERGENT MARGIN	CASCADES / HIGH CASCADES / WASHINGTON / MOUNT RAINIER	SUNSET AMPHITHEATER	46.86	46.86	-121.781	-121.781	SAE			s_93RW95 [22920]	DACITE [22920]				PLEISTOCENE [22920]					VOL					WR [22920]	66.6	0.64		16.1				3.7	4.21	2	0.07		2.65	3.81	0.17
[22920]	CONVERGENT MARGIN	CASCADES / HIGH CASCADES / WASHINGTON / MOUNT RAINIER	BAKER POINT	46.8862	46.8862	-121.662	-121.662	SAE			s_95SR492B [22920]	DACITE [22920]				PLEISTOCENE [22920]					VOL					WR [22920]	65.8	0.62		17				3.73	4.16	1.88	0.07		2.57	3.94	0.2
[22920]	CONVERGENT MARGIN	CASCADES / HIGH CASCADES / WASHINGTON / MOUNT RAINIER	BAKER POINT	46.8862	46.8862	-121.662	-121.662	SAE			s_95SR492A [22920]	DACITE [22920]				PLEISTOCENE [22920]					VOL					WR [22920]	65.4	0.65		17.2				3.82	4.31	1.89	0.07		2.49	3.89	0.2
[22920]	CONVERGENT MARGIN	CASCADES / HIGH CASCADES / WASHINGTON / MOUNT RAINIER	BAKER POINT	46.8862	46.8862	-121.662	-121.662	SAE			s_95SR492C [22920]	DACITE [22920]				PLEISTOCENE [22920]					VOL					WR [22920]	66.8	0.58		16.6				3.41	4.03	1.68	0.06		2.7	3.99	0.18
[22920]	CONVERGENT MARGIN	CASCADES / HIGH CASCADES / WASHINGTON / MOUNT RAINIER	BURROUGHS MOUNTAIN	46.9095	46.9095	-121.686	-121.686	SAE			s_01SR892A [22920]	DACITE [22920]				PLEISTOCENE [22920]					VOL					WR [22920]	63.8	0.71		18.7				4.1	4.29	2.05	0.07		2.26	3.8	0.23
[22920]	CONVERGENT MARGIN	CASCADES / HIGH CASCADES / WASHINGTON / MOUNT RAINIER	KETRON ISLAND, PUGET SOUND	47.1472	47.1472	-122.638	-122.638	SAE			s_05KI921-1 [22920]	DACITE [22920]				PLEISTOCENE [22920]					VOL					WR [22920]	65.9	0.62		16.4				3.39	4.47	2.09	0.07		2.59	3.95	0.15
[22920]	CONVERGENT MARGIN	CASCADES / HIGH CASCADES / WASHINGTON / MOUNT RAINIER	KETRON ISLAND, PUGET SOUND	47.1472	47.1472	-122.638	-122.638	SAE			s_05KI921-1G [22920]	RHYOLITE [22920]				PLEISTOCENE [22920]					VOL					WR [22920]	74.7	0.29		13.7				1.38	1.49	0.28	0.03		4.03	3.96	0.07
[22920]	CONVERGENT MARGIN	CASCADES / HIGH CASCADES / WASHINGTON / MOUNT RAINIER	KETRON ISLAND, PUGET SOUND	47.1472	47.1472	-122.638	-122.638	SAE			s_05KI921-2 [22920]	DACITE [22920]				PLEISTOCENE [22920]					VOL					WR [22920]	66.5	0.61		16.1				3.3	4.21	1.93	0.07		2.68	4	0.15
[22920]	CONVERGENT MARGIN	CASCADES / HIGH CASCADES / WASHINGTON / MOUNT RAINIER	KETRON ISLAND, PUGET SOUND	47.1472	47.1472	-122.638	-122.638	SAE			s_05KI921-2G [22920]	RHYOLITE [22920]				PLEISTOCENE [22920]					VOL					WR [22920]	74.6	0.3		13.7				1.39	1.52	0.29	0.03		4.01	3.92	0.07
[22920]	CONVERGENT MARGIN	CASCADES / HIGH CASCADES / WASHINGTON / MOUNT RAINIER	SUNSET AMPHITHEATER	46.86	46.86	-121.781	-121.781	SAE			s_93RW96 [22920]	DACITE [22920]				PLEISTOCENE [22920]					VOL					GL [22920]	74.8	0.3		13.6				1.51	1.35	0.29	0.02		4.02	3.96	0.05								0.15
[22920]	CONVERGENT MARGIN	CASCADES / HIGH CASCADES / WASHINGTON / MOUNT RAINIER	BAKER POINT	46.8862	46.8862	-121.662	-121.662	SAE			s_95SR492 [22920]	DACITE [22920]				PLEISTOCENE [22920]					VOL					GL [22920]	75	0.28		13.4				1.46	1.34	0.29	0.03		3.98	4.04	0.03								0.17
[22920]	CONVERGENT MARGIN	CASCADES / HIGH CASCADES / WASHINGTON / MOUNT RAINIER	SUNRISE PARK ROAD	46.9038	46.9052	-121.584	-121.591	SAE			s_95WR498 [22920]	NOT GIVEN [22920]				PLEISTOCENE [22920]					VOL					GL [22920]	75.2	0.24		13.3				1.56	1.3	0.24	0.05		4	3.9	0.02								0.16
[22920]	CONVERGENT MARGIN	CASCADES / HIGH CASCADES / WASHINGTON / MOUNT RAINIER	BURROUGHS MOUNTAIN	46.9095	46.9095	-121.686	-121.686	SAE			s_01SR892A [22920]	DACITE [22920]				PLEISTOCENE [22920]					VOL					GL [22920]	74.8	0.21		13.5				1.48	1.36	0.29	0.04		4.01	4.12	0.03								0.16
[22920]	CONVERGENT MARGIN	CASCADES / HIGH CASCADES / WASHINGTON / MOUNT RAINIER	KETRON ISLAND, PUGET SOUND	47.1472	47.1472	-122.638	-122.638	SAE			s_19-1E-11-73E [22920]	NOT GIVEN [22920]				PLEISTOCENE [22920]					VOL					GL [22920]	74.1	0.32		13.8				1.79	1.5	0.32	0.05		3.82	4.14	0.05								0.15
[22920]	CONVERGENT MARGIN	CASCADES / HIGH CASCADES / WASHINGTON / MOUNT RAINIER	KETRON ISLAND, PUGET SOUND	47.1472	47.1472	-122.638	-122.638	SAE			s_19-1E-11-73E [22920]	NOT GIVEN [22920]				PLEISTOCENE [22920]					VOL					GL [22920]	74.8	0.3		13.5				1.5	1.38	0.27	0.06		3.95	4.02	0.04								0.14
[22920]	CONVERGENT MARGIN	CASCADES / HIGH CASCADES / WASHINGTON / MOUNT RAINIER	KETRON ISLAND, PUGET SOUND	47.1472	47.1472	-122.638	-122.638	SAE			s_19-1E-11-73E [22920]	NOT GIVEN [22920]				PLEISTOCENE [22920]					VOL					GL [22920]	74.6	0.39		13.6				1.55	1.43	0.33	0.01		3.94	4.03	0.03								0.15
[4450][4449][20728]	CONVERGENT MARGIN	CASCADES / HIGH CASCADES / OREGON / MOUNT MAZAMA	CASTLE CREEK ABOVE LITTLE CASTLE CREEK, CRATER LAKE	42.894	42.894	-122.247	-122.247	SAE			s_81C621 [4450] / s_621 [4449]	THOLEIITE, OLIVINE [4450]									VOL					WR [4450]	47.5	1.08		17.4		4.57	5.61		11.1	9.74	0.19		0.107	2.69	0.11		0.29	0.38		0.04
[4450][4449][20728]	CONVERGENT MARGIN	CASCADES / HIGH CASCADES / OREGON / MOUNT MAZAMA	ROGUE RIVER NEAR BYBEE CREEK, CRATER LAKE	42.934	42.934	-122.421	-122.421	SAE			s_82C894 [4450] / s_894 [4449]	THOLEIITE, OLIVINE [4450]									VOL					WR [4450]	47.4	1.04		17.3		1.53	7.71		11.3	9.51	0.16		0.083	2.83	0.1		0.2	0.13
[4450][4449][20728]	CONVERGENT MARGIN	CASCADES / HIGH CASCADES / OREGON / MOUNT MAZAMA	E OF BALD CRATER	43.0458	43.0458	-122.205	-122.205	SAE			s_84C1143 [4450] / s_1143 [4449]	THOLEIITE, OLIVINE [4450]									VOL					WR [4450]	48.7	1.17		17		1.73	7.62		11.1	9.18	0.17		0.255	2.91	0.17		0.1	0.04
[4450][20728]	CONVERGENT MARGIN	CASCADES / HIGH CASCADES / OREGON / MOUNT MAZAMA	E OF BALD CRATER	43.456	43.456	-122.202	-122.202	SAE			s_88C1540 [4450]	THOLEIITE, OLIVINE [4450]									VOL					WR [4450]	48.9	1.16		17.2		1.93	7.35		10.9	9.05	0.16		0.333	2.97	0.19		0.16	0.08
[4450][4449][20728]	CONVERGENT MARGIN	CASCADES / HIGH CASCADES / OREGON / MOUNT MAZAMA	CONE E OF BALD CRATER	43.0353	43.0353	-122.202	-122.202	SAE			s_88C1530 [4450] / s_1530 [4449]	THOLEIITE, OLIVINE [4450] / BASALT, CALC-ALKALINE [4449]									VOL					WR [4450]	49.9	1.18		17.2		1.7	7.11		10	8.43	0.15		0.522	3.32	0.28		0.12	0.05
[4450][20728]	CONVERGENT MARGIN	CASCADES / HIGH CASCADES / OREGON / MOUNT MAZAMA	N OF DESERT RIDGE, CRATER LAKE	43.0775	43.0775	-122.158	-122.158	SAE			s_88C1557 [4450]	ANDESITE, BASALTIC [4450] / BASALT, CALC-ALKALINE [20728]									VOL					WR [4450]	52.1	1.12		17.3		1.96	6.09		9.42	7.59	0.14		0.669	3.52	0.26		0.13	0.06
[4450][20728]	CONVERGENT MARGIN	CASCADES / HIGH CASCADES / OREGON / MOUNT MAZAMA	NW OF RED CONE, CRATER LAKE	43.022	43.022	-122.193	-122.193	SAE			s_88C1523 [4450]	ANDESITE, BASALTIC [4450] / BASALT, CALC-ALKALINE [20728]									VOL					WR [4450]	52.2	1.14		16		3.19	4.48		8.94	8.23	0.12		1.122	3.79	0.52		0.14	0.07
[4450][20728]	CONVERGENT MARGIN	CASCADES / HIGH CASCADES / OREGON / MOUNT MAZAMA	NW OF RED CONE	43.0145	43.0145	-122.169	-122.169	SAE			s_88C1521 [4450]	ANDESITE, BASALTIC [4450] / BASALT, CALC-ALKALINE [20728]									VOL					WR [4450]	53.8	0.96		16.3		2.2	5.43		8.37	8.27	0.12		0.882	3.55	0.3		0.14	0.07
[4450][20728]	CONVERGENT MARGIN	CASCADES / HIGH CASCADES / OREGON / MOUNT MAZAMA	RED CONE	42.999	42.999	-122.163	-122.163	SAE			s_80C354 [4450]	ANDESITE, BASALTIC [4450] / BASALT, CALC-ALKALINE [20728]									VOL					WR [4450]	53	1.03		16.7		3.25	3.97		8.52	7.21	0.11		1.216	3.7	0.42		0.32	0.14		0.02
[3208][4449]	CONVERGENT MARGIN	CASCADES / HIGH CASCADES / OREGON / MOUNT MAZAMA	BUCKEYE BUTTE	42.0896	42.0896	-121.85	-121.85	SAE			s_753 [3208]	ANDESITE, BASALTIC [3208] / ANDESITE, BASALTIC, SHOSHONITIC [4449]									VOL					WR [3208]	54.2	1.3		18.3		2.5	5.16		7.55	4.29	0.11		2.12	3.82	0.64
[3208]	CONVERGENT MARGIN	CASCADES / HIGH CASCADES / OREGON / MOUNT MAZAMA	TIMBER CRATER	43.0416	43.0416	-122.07	-122.07	SAE			s_853 [3208]	ANDESITE [3208]									VOL					WR [3208]	58.7									4.14
[3208]	CONVERGENT MARGIN	CASCADES / HIGH CASCADES / OREGON / MOUNT MAZAMA	SE OF LOOKOUT BUTTE	42.9705	42.9705	-121.922	-121.922	SAE			s_705 [3208]	ANDESITE [3208]									VOL					WR [3208]	59									4.7
[3208]	CONVERGENT MARGIN	CASCADES / HIGH CASCADES / OREGON / MOUNT MAZAMA	HILLMAN PEAK	42.953	42.953	-122.16	-122.16	SAE			s_435 [3208]	ANDESITE, BASALTIC [3208]									VOL					WR [3208]	56.8									3.67
[3208]	CONVERGENT MARGIN	CASCADES / HIGH CASCADES / OREGON / MOUNT MAZAMA	CALDERA RIM E OF PUMICE POINT	42.9761	42.9761	-122.1	-122.1	SAE			s_152 [3208]	ANDESITE [3208]									VOL					WR [3208]	59.5									3.29
[3208][4448]	CONVERGENT MARGIN	CASCADES / HIGH CASCADES / OREGON / MOUNT MAZAMA	CALDERA RIM FLOW NEAR SKELL HEAD	42.9638	42.9638	-122.023	-122.023	SAE			s_787 [3208]	ANDESITE [3208]									VOL					WR [3208] / GL [4448]	61.6	0.6		15.5		0.8	1.8		2.7	2.63	0.08		3.6	5.4	0.1
[4457][3208]	CONVERGENT MARGIN	CASCADES / HIGH CASCADES / OREGON / MOUNT MAZAMA	CALDERA RIM FLOW NEAR SKELL HEAD	42.9638	42.9638	-122.023	-122.023	SAE			s_788 [4457]	ANDESITE [4457]									VOL					WR [4457]	61.1	1.04		16.08				6.15	5.6	3.18	0.09		2.16	3.96	0.26
[3208][4448]	CONVERGENT MARGIN	CASCADES / HIGH CASCADES / OREGON / MOUNT MAZAMA	AVALANCHE DEPOSIT, MUNSON VALLEY	42.9046	42.9046	-122.141	-122.141	SAE			s_553 [3208]	DACITE [3208] / RHYOLITE [4448]									VOL					WR [3208]	67.5	0.62		16		1.15	2.41		3.46	1.54	0.06		2.26	4.86	0.13
[3208][11392]	CONVERGENT MARGIN	CASCADES / HIGH CASCADES / OREGON / MOUNT MAZAMA		42.537	42.537	-122.701	-122.701	SAE			s_1038 [3208]	GRANITE [3208]									PLU					WR [3208]	67.8	0.524		11.43				2.08	0.259	1.48	0.0306		4.65	4.04
[3208][4448]	CONVERGENT MARGIN	CASCADES / HIGH CASCADES / OREGON / MOUNT MAZAMA / CLEETWOOD FLOW		41.5942	41.5942	-122.647	-122.647	SAE			s_160 [3208]	RHYODACITE [3208] / RHYOLITE [4448]									VOL					WR [3208] / GL [4448]	70.3	0.46		15.3		0.84	1.77		2.32	0.83	0.05		2.57	5.32	0.12
[3208][4448]	CONVERGENT MARGIN	CASCADES / HIGH CASCADES / OREGON / MOUNT MAZAMA	STEEL BAY DOME	42.5917	42.5917	-122.673	-122.673	SAE			s_803 [3208]	RHYODACITE [3208] / RHYOLITE [4448]									VOL					WR [3208] / GL [4448]	71.6	0.41		14.7		0.76	1.6		2.16	0.63	0.04		2.98	4.78	0.1
[3208][4448]	CONVERGENT MARGIN	CASCADES / HIGH CASCADES / OREGON / MOUNT MAZAMA	BELOW LLAO ROCK	42.582	42.582	-122.681	-122.681	SAE			s_503 [3208]	RHYODACITE [3208] / RHYOLITE [4448]									VOL					WR [3208] / GL [4448]	72.2	0.4		14.8		0.71	1.48		1.69	0.54	0.05		2.75	5.35	0.07
[3208]	CONVERGENT MARGIN	CASCADES / HIGH CASCADES / OREGON / MOUNT MAZAMA	ANNIE CREEK	42.5207	42.5207	-122.675	-122.675	SAE			s_1290 [3208]	NOT GIVEN [3208]									VOL					WR [3208]	48.2									17.85
[3208]	CONVERGENT MARGIN	CASCADES / HIGH CASCADES / OREGON / MOUNT MAZAMA		42.5378	42.5378	-122.724	-122.724	SAE			s_637 [3208]	NOT GIVEN [3208]									VOL					WR [3208]	59.7									2.72
[3208][13240]	CONVERGENT MARGIN	CASCADES / HIGH CASCADES / OREGON / MOUNT MAZAMA		42.5933	42.5933	-122.845	-122.845	SAE			s_631 [3208] / s_81C631 [13240]	RHYODACITE [3208]									VOL					WR [3208]	70.4									0.82
[3208][3406][4449]	CONVERGENT MARGIN	CASCADES / HIGH CASCADES / OREGON / MOUNT MAZAMA	CONE ON N SIDE OF LITTLE CASTLE CREEK	42.5447	42.5447	-122.747	-122.747	SAE			s_814 [3208]	ANDESITE, BASALTIC [3208] / ANDESITE [3406]				QUATERNARY [3406]					VOL					WR [3208]	52.8	0.62		16.17		2	5.1	6.19	6.3	6.98	0.13		1.38	3.18	0.09
[3208][4449]	CONVERGENT MARGIN	CASCADES / HIGH CASCADES / OREGON / MOUNT MAZAMA	CALDERA WALL AT STEEL BAY	42.5447	42.5447	-122.747	-122.747	SAE			s_845 [3208]	ANDESITE, BASALTIC [3208]									VOL					WR [3208]	52.9	1.1		17.7		2.49	5.23		9.61	6.42	0.13		0.76	3.5	0.24
[3208][4449]	CONVERGENT MARGIN	CASCADES / HIGH CASCADES / OREGON / MOUNT MAZAMA	CONE N OF CRATER PEAK	42.5268	42.5268	-122.664	-122.664	SAE			s_1294 [3208]	ANDESITE, BASALTIC [3208]									VOL					WR [3208]	53.4	1.06		17.5		2.39	5.02		8.41	6.25	0.11		1.22	4.22	0.41
[3208][4449]	CONVERGENT MARGIN	CASCADES / HIGH CASCADES / OREGON / MOUNT MAZAMA	CONE N OF HIGHWAY 138	42.6572	42.6572	-121.587	-121.587	SAE			s_754 [3208]	ANDESITE, BASALTIC [3208]									VOL					WR [3208]	53.6	1.23		17.9		2.53	5.31		8.69	5.46	0.12		1.12	3.74	0.37
[3208][4449]	CONVERGENT MARGIN	CASCADES / HIGH CASCADES / OREGON / MOUNT MAZAMA	MAKLAKS CRATER	42.5062	42.5062	-122.616	-122.616	SAE			s_1222 [3208]	ANDESITE, BASALTIC [3208]									VOL					WR [3208]	53.6	0.98		17.9		2.58	5.42		8.61	6.28	0.13		0.66	3.67	0.15
[3208][4449]	CONVERGENT MARGIN	CASCADES / HIGH CASCADES / OREGON / MOUNT MAZAMA	VENT S CRATER PEAK	42.5045	42.5045	-122.664	-122.664	SAE			s_1216 [3208]	ANDESITE, BASALTIC [3208]									VOL					WR [3208]	53.7	1.04		17.5		2.41	5.05		8.34	6.39	0.12		1.27	3.87	0.35
[3208][4449]	CONVERGENT MARGIN	CASCADES / HIGH CASCADES / OREGON / MOUNT MAZAMA	DESERT CONE	42.6213	42.6213	-122.701	-122.701	SAE			s_854 [3208]	ANDESITE, BASALTIC [3208]									VOL					WR [3208]	53.9	1.1		17.6		2.64	5.55		8.03	6.05	0.14		0.78	3.97	0.25
[3208][4449]	CONVERGENT MARGIN	CASCADES / HIGH CASCADES / OREGON / MOUNT MAZAMA	BALD CRATER	42.1333	42.1333	-122.741	-122.741	SAE			s_1141 [3208]	ANDESITE, BASALTIC [3208]									VOL					WR [3208]	53.9	1.03		17		2.34	4.92		8.68	6.98	0.12		0.95	3.7	0.31
[3208][4449]	CONVERGENT MARGIN	CASCADES / HIGH CASCADES / OREGON / MOUNT MAZAMA	RED CONE	42.166	42.166	-122.703	-122.703	SAE			s_355 [3208]	ANDESITE, BASALTIC [3208]									VOL					WR [3208]	54	0.95		16.4		2.34	4.92		8.01	8.15	0.11		1.15	3.68	0.31
[3208]	CONVERGENT MARGIN	CASCADES / HIGH CASCADES / OREGON / MOUNT MAZAMA	CRATER PEAK	42.033	42.033	-122.666	-122.666	SAE			s_533 [3208]	ANDESITE, BASALTIC [3208]									VOL					WR [3208]	56.9									4.8
[3208][4449]	CONVERGENT MARGIN	CASCADES / HIGH CASCADES / OREGON / MOUNT MAZAMA	SE OF LOOKOUT BUTTE	42.566	42.566	-121.553	-121.553	SAE			s_703 [3208]	ANDESITE [3208]									VOL					WR [3208]	59	0.79		16.8		1.88	3.95		7.31	4.68	0.09		1.37	3.91	0.18
[3208][4449]	CONVERGENT MARGIN	CASCADES / HIGH CASCADES / OREGON / MOUNT MAZAMA	CONE SE OF MOUNT SCOTT	42.166	42.166	-122.605	-122.605	SAE			s_761 [3208]	ANDESITE [3208]									VOL					WR [3208]	62.1	0.73		17		1.65	3.46		5.73	3.22	0.08		1.63	4.28	0.16
[3208]	CONVERGENT MARGIN	CASCADES / HIGH CASCADES / OREGON / MOUNT MAZAMA	CALDERA WALL AT CLOUDCAP BAY	42.716	42.716	-122.631	-122.631	SAE			s_825 [3208]	ANDESITE, BASALTIC [3208]									VOL					WR [3208]	56.4									4.53
[3208]	CONVERGENT MARGIN	CASCADES / HIGH CASCADES / OREGON / MOUNT MAZAMA	SW CALDERA WALL AT LAKE LEVEL	42.066	42.066	-122.704	-122.704	SAE			s_306 [3208]	ANDESITE [3208]									VOL					WR [3208]	61.4									2.89
[3208]	CONVERGENT MARGIN	CASCADES / HIGH CASCADES / OREGON / MOUNT MAZAMA	AIRFALL AT PUMICE CASTLE	42.333	42.333	-122.633	-122.633	SAE			s_198 [3208]	DACITE [3208]									VOL					WR [3208]	66.5									1.45
[3208]	CONVERGENT MARGIN	CASCADES / HIGH CASCADES / OREGON / MOUNT MAZAMA	THE WATCHMAN FLOW	42.0833	42.0833	-122.72	-122.72	SAE			s_381 [3208]	DACITE [3208]									VOL					WR [3208]
[3208][4448]	CONVERGENT MARGIN	CASCADES / HIGH CASCADES / OREGON / MOUNT MAZAMA	AVALANCHE DEPOSIT, MUNSON VALLEY	42.9046	42.9046	-122.141	-122.141	SAE			s_550 [3208]	DACITE [3208]									VOL					WR [3208]	64.9	0.65		16.4		1.42	2.98		4.57	2.47	0.07		1.88	4.56	0.15
[3208][4448]	CONVERGENT MARGIN	CASCADES / HIGH CASCADES / OREGON / MOUNT MAZAMA	AVALANCHE DEPOSIT, MUNSON VALLEY	42.9046	42.9046	-122.141	-122.141	SAE			s_552 [3208]	ANDESITE [3208]									VOL					WR [3208]	59.9	0.72		17.6		1.85	3.87		6.52	3.91	0.09		1.28	4.09	0.16
[3208]	CONVERGENT MARGIN	CASCADES / HIGH CASCADES / OREGON / MOUNT MAZAMA		42.906	42.906	-122.124	-122.124	SAE			s_1092 [3208]	GRANITE [3208]									PLU					WR [3208]	61.2									3.3
[3208]	CONVERGENT MARGIN	CASCADES / HIGH CASCADES / OREGON / MOUNT MAZAMA		42.954	42.954	-122.165	-122.165	SAE			s_452 [3208]	GRANITE [3208]									PLU					WR [3208]	63.7									2.59
[3208]	CONVERGENT MARGIN	CASCADES / HIGH CASCADES / OREGON / MOUNT MAZAMA		42.9901	42.9901	-122.086	-122.086	SAE			s_799 [3208]	GRANITE [3208]									PLU					WR [3208]	67.4									1.42
[3208]	CONVERGENT MARGIN	CASCADES / HIGH CASCADES / OREGON / MOUNT MAZAMA		41.8926	41.8926	-122.113	-122.113	SAE			s_1023 [3208]	GRANITE [3208]									PLU					WR [3208]	67.7									1.52
[3208]	CONVERGENT MARGIN	CASCADES / HIGH CASCADES / OREGON / MOUNT MAZAMA		42.929	42.929	-122.052	-122.052	SAE			s_195 [3208]	GRANITE [3208]									PLU					WR [3208]	68.2									1.42
[3208][11392]	CONVERGENT MARGIN	CASCADES / HIGH CASCADES / OREGON / MOUNT MAZAMA		42.918	42.918	-122.094	-122.094	SAE			s_1326 [3208]	GRANITE [3208]									PLU					WR [3208]	68.5	0.428		11.45				1.69	0.138	1.4	0.0271		5.17	3.68
[3208]	CONVERGENT MARGIN	CASCADES / HIGH CASCADES / OREGON / MOUNT MAZAMA		42.9503	42.9503	-122.168	-122.168	SAE			s_432 [3208]	GRANITE [3208]									PLU					WR [3208]	73.4									0.66
[3208][4448]	CONVERGENT MARGIN	CASCADES / HIGH CASCADES / OREGON / MOUNT MAZAMA / REDCLOUD CLIFF FLOW		42.9361	42.9361	-122.04	-122.04	SAE			s_161 [3208]	RHYODACITE [3208] / RHYOLITE [4448]									VOL					WR [3208] / GL [4448]	71.1	0.44		15.1		0.82	1.73		2.33	0.77	0.04		2.87	5.02	0.1
[3208][4448]	CONVERGENT MARGIN	CASCADES / HIGH CASCADES / OREGON / MOUNT MAZAMA	LLAO ROCK PUMICE FALL	42.9771	42.9771	-122.124	-122.124	SAE			s_158 [3208]	RHYODACITE [3208] / RHYOLITE [4448]									VOL					WR [3208]	72	0.4		14.8		0.71	1.5		1.74	0.58	0.05		2.83	5.31	0.08
[3208][4448]	CONVERGENT MARGIN	CASCADES / HIGH CASCADES / OREGON / MOUNT MAZAMA / LLAO ROCK FLOW	LLAO ROCK	42.972	42.972	-122.145	-122.145	SAE			s_153 [3208]	RHYODACITE [3208] / RHYOLITE [4448]									VOL					WR [3208] / GL [4448]	70.8	0.45		15.2		0.81	1.71		2.17	0.7	0.05		2.62	5.41	0.11
[3208][4448]	CONVERGENT MARGIN	CASCADES / HIGH CASCADES / OREGON / MOUNT MAZAMA	GROUSE HILL DOME	42.9911	42.9911	-122.124	-122.124	SAE			s_226 [3208]	NOT GIVEN [3208] / ANDESITE [4448]									VOL					WR [3208]	59.3	1.14		17.6		2.22	4.66		6.29	2.7	0.1		1.25	4.54	0.17
[3208][4448]	CONVERGENT MARGIN	CASCADES / HIGH CASCADES / OREGON / MOUNT MAZAMA	STEEL BAY DOME	42.9811	42.9811	-122.123	-122.123	SAE			s_811 [3208]	NOT GIVEN [3208] / ANDESITE [4448]									VOL					WR [3208]	61.1	1.3		16.9		2.01	4.23		5.3	2.33	0.1		1.39	5.13	0.26
[3208][4448]	CONVERGENT MARGIN	CASCADES / HIGH CASCADES / OREGON / MOUNT MAZAMA / CLEETWOOD FLOW		42.9981	42.9981	-122.046	-122.046	SAE			s_775 [3208]	NOT GIVEN [3208] / ANDESITE [4448]									VOL					WR [3208]	61.3	0.7		18.2		1.63	3.42		5.35	2.91	0.09		1.42	4.45	0.36
[3208][4448]	CONVERGENT MARGIN	CASCADES / HIGH CASCADES / OREGON / MOUNT MAZAMA		42.9545	42.9545	-122.165	-122.165	SAE			s_444 [3208]	NOT GIVEN [3208] / BASALT [4448]									VOL					WR [3208]	51.3	0.37		10.7		2.73	5.73		9.26	16.78	0.13		0.59	2.22	0.16
[3208]	CONVERGENT MARGIN	CASCADES / HIGH CASCADES / OREGON / MOUNT MAZAMA	CASTLE CREEK	42.8916	42.8916	-122.197	-122.197	SAE			s_606 [3208]	NOT GIVEN [3208]									VOL					WR [3208]	53.4									3.76
[3208][4448]	CONVERGENT MARGIN	CASCADES / HIGH CASCADES / OREGON / MOUNT MAZAMA		42.9728	42.9728	-122.15	-122.15	SAE			s_860 [3208]	NOT GIVEN [3208] / ANDESITE, BASALTIC [4448]									VOL					WR [3208]	54.9	0.82		18.9		2.53	5.32		8.14	4.52	0.13		0.62	3.94	0.3
[3208]	CONVERGENT MARGIN	CASCADES / HIGH CASCADES / OREGON / MOUNT MAZAMA		42.8505	42.8505	-122.001	-122.001	SAE			s_582 [3208]	NOT GIVEN [3208]									VOL					WR [3208]	56.5									3.25
[3208][4448]	CONVERGENT MARGIN	CASCADES / HIGH CASCADES / OREGON / MOUNT MAZAMA		42.9753	42.9753	-122.102	-122.102	SAE			s_106 [3208]	NOT GIVEN [3208] / ANDESITE [4448]									VOL					WR [3208]	58.8	0.8		18.4		1.66	3.49		7.17	3.66	0.07		1.13	4.33	0.16
[3208][4448]	CONVERGENT MARGIN	CASCADES / HIGH CASCADES / OREGON / MOUNT MAZAMA	LLAO ROCK	42.9778	42.9778	-122.126	-122.126	SAE			s_154 [3208]	RHYODACITE [3208] / RHYOLITE [4448]									VOL					WR [3208]	70.7	0.47		15.4		0.84	1.77		2.3	0.79	0.05		2.56	5.27	0.11
[3613]	CONVERGENT MARGIN	CASCADES / HIGH CASCADES / CALIFORNIA / MOUNT SHASTA	SARGENTS RIDGE	41.4722	41.4722	-122.288	-122.288	SAE			s_85-47 [3613]	ANDESITE, BASALTIC [3613]									VOL					WR [3613]	53.12	0.7		17.32				7.34	9.47	7.94	0.14		0.43	3.4	0.14	1.22
[6578]	CONVERGENT MARGIN	CASCADES / HIGH CASCADES / OREGON / MOUNT MAZAMA	CRATER LAKE STAGE	42.894	42.894	-122.247	-122.247	SAE			s_88C-1532 [6578]	ANDESITE [6578]	7700 [6578]	7700 [6578]							VOL					WR [6578]	55.1	1.01		19				7.25	7.89	3.87	0.12		0.71	3.98	0.32
[6578]	CONVERGENT MARGIN	CASCADES / HIGH CASCADES / OREGON / MOUNT MAZAMA	CRATER LAKE STAGE	42.894	42.894	-122.247	-122.247	SAE			s_88C-1533 [6578]	ANDESITE [6578]	7700 [6578]	7700 [6578]							VOL					WR [6578]	68.1	0.47		14.6				2.36	2.23	0.83	0.05		2.48	4.98	0.11
[6578]	CONVERGENT MARGIN	CASCADES / HIGH CASCADES / OREGON / MOUNT MAZAMA	CRATER LAKE STAGE	42.894	42.894	-122.247	-122.247	SAE			s_88C-1534 [6578]	ANDESITE [6578]	7700 [6578]	7700 [6578]							VOL					WR [6578]	55.5	1.03		18.6				6.51	7.79	3.37	0.08		1.03	4.25	0.43
[6578]	CONVERGENT MARGIN	CASCADES / HIGH CASCADES / CALIFORNIA / MEDICINE LAKE VOLCANO		41.33	41.83	-121.33	-121.75	SAE			s_1331M [6578]	RHYOLITE [6578]	850 [6578]	850 [6578]							VOL					WR [6578]	73	0.28		13.7				1.74	1.32	0.36	0.03		4.29	3.95	0
[6578]	CONVERGENT MARGIN	CASCADES / HIGH CASCADES / CALIFORNIA / MEDICINE LAKE VOLCANO		41.33	41.83	-121.33	-121.75	SAE			s_1139M [6578]	RHYOLITE [6578]	850 [6578]	850 [6578]							VOL					WR [6578]	54.12	0.91		17.88				7.48	9.03	5.64	0.12		0.85	3.38	0.17
[6578]	CONVERGENT MARGIN	CASCADES / HIGH CASCADES / CALIFORNIA / MEDICINE LAKE VOLCANO		41.33	41.83	-121.33	-121.75	SAE			s_1424M [6578]	DACITE [6578]	850 [6578]	850 [6578]							VOL					WR [6578]	57.22	0.76		17.19				6.21	7.37	5.12	0.11		1.47	3.48	0.14
[6578]	CONVERGENT MARGIN	CASCADES / HIGH CASCADES / CALIFORNIA / MEDICINE LAKE VOLCANO		41.33	41.83	-121.33	-121.75	SAE			s_733M [6578]	BASALT, CALC-ALKALINE [6578]	3200 [6578]	3200 [6578]						COARSELY PORPHYRITIC [6578]	VOL					WR [6578]	50.09	0.81		17.91				7.93	10.82	8.37	0.14		0.45	2.72	0.11
[6578]	CONVERGENT MARGIN	CASCADES / HIGH CASCADES / OREGON / MOUNT MAZAMA	CRATER LAKE STAGE	42.894	42.894	-122.247	-122.247	SAE			s_88C-1534 [6578]	ANDESITE [6578]	7700 [6578]	7700 [6578]							VOL					WR [6578]
[6578]	CONVERGENT MARGIN	CASCADES / HIGH CASCADES / OREGON / MOUNT MAZAMA	CRATER LAKE STAGE	42.894	42.894	-122.247	-122.247	SAE			s_88C-1532 [6578]	ANDESITE [6578]	7700 [6578]	7700 [6578]							VOL					WR [6578]
[6578]	CONVERGENT MARGIN	CASCADES / HIGH CASCADES / OREGON / MOUNT MAZAMA	CRATER LAKE STAGE	42.894	42.894	-122.247	-122.247	SAE			s_88C-1533 [6578]	ANDESITE [6578]	7700 [6578]	7700 [6578]							VOL					WR [6578]
[6578]	CONVERGENT MARGIN	CASCADES / HIGH CASCADES / CALIFORNIA / MEDICINE LAKE VOLCANO		41.33	41.83	-121.33	-121.75	SAE			s_733M [6578]	BASALT, CALC-ALKALINE [6578]	3200 [6578]	3200 [6578]						COARSELY PORPHYRITIC [6578]	VOL					WR [6578]
[6578]	CONVERGENT MARGIN	CASCADES / HIGH CASCADES / CALIFORNIA / MEDICINE LAKE VOLCANO		41.33	41.83	-121.33	-121.75	SAE			s_1139M [6578]	RHYOLITE [6578]	850 [6578]	850 [6578]							VOL					WR [6578]
[6578]	CONVERGENT MARGIN	CASCADES / HIGH CASCADES / CALIFORNIA / MEDICINE LAKE VOLCANO		41.33	41.83	-121.33	-121.75	SAE			s_1424M [6578]	DACITE [6578]	850 [6578]	850 [6578]							VOL					WR [6578]
[6578]	CONVERGENT MARGIN	CASCADES / HIGH CASCADES / CALIFORNIA / MEDICINE LAKE VOLCANO		41.33	41.83	-121.33	-121.75	SAE			s_695M [6578]	ANDESITE [6578]									VOL					WR [6578]
[6578]	CONVERGENT MARGIN	CASCADES / HIGH CASCADES / CALIFORNIA / MEDICINE LAKE VOLCANO		41.33	41.83	-121.33	-121.75	SAE			s_1331M [6578]	RHYOLITE [6578]	850 [6578]	850 [6578]							VOL					WR [6578]
[6578]	CONVERGENT MARGIN	CASCADES / HIGH CASCADES / CALIFORNIA / MEDICINE LAKE VOLCANO		41.33	41.83	-121.33	-121.75	SAE			s_1139M [6578]	RHYOLITE [6578]	850 [6578]	850 [6578]							VOL					WR [6578]
[6578]	CONVERGENT MARGIN	CASCADES / HIGH CASCADES / CALIFORNIA / MEDICINE LAKE VOLCANO		41.33	41.83	-121.33	-121.75	SAE			s_1331M [6578]	RHYOLITE [6578]	850 [6578]	850 [6578]							VOL					WR [6578]
[6578]	CONVERGENT MARGIN	CASCADES / HIGH CASCADES / CALIFORNIA / MEDICINE LAKE VOLCANO		41.33	41.83	-121.33	-121.75	SAE			s_733M [6578]	BASALT, CALC-ALKALINE [6578]	3200 [6578]	3200 [6578]						COARSELY PORPHYRITIC [6578]	VOL					WR [6578]
[6578]	CONVERGENT MARGIN	CASCADES / HIGH CASCADES / OREGON / MOUNT MAZAMA	CRATER LAKE STAGE	42.894	42.894	-122.247	-122.247	SAE			s_88C-1533 [6578]	ANDESITE [6578]	7700 [6578]	7700 [6578]							VOL					WR [6578]
[6578]	CONVERGENT MARGIN	CASCADES / HIGH CASCADES / OREGON / MOUNT MAZAMA	CRATER LAKE STAGE	42.894	42.894	-122.247	-122.247	SAE			s_88C-1532 [6578]	ANDESITE [6578]	7700 [6578]	7700 [6578]							VOL					WR [6578]
[6578]	CONVERGENT MARGIN	CASCADES / HIGH CASCADES / OREGON / MOUNT MAZAMA	CRATER LAKE STAGE	42.894	42.894	-122.247	-122.247	SAE			s_88C-1534 [6578]	ANDESITE [6578]	7700 [6578]	7700 [6578]							VOL					WR [6578]
[23424]	CONVERGENT MARGIN	CASCADES / HIGH CASCADES / OREGON / MOUNT MAZAMA		43	43	-122	-122	SAE			s_1627 [23424]	NOT GIVEN [23424]									PLU					WR [23424]
[23424]	CONVERGENT MARGIN	CASCADES / HIGH CASCADES / OREGON / MOUNT MAZAMA		43	43	-122	-122	SAE			s_1995 [23424]	NOT GIVEN [23424]									PLU					WR [23424]
[23424]	CONVERGENT MARGIN	CASCADES / HIGH CASCADES / OREGON / MOUNT MAZAMA		43	43	-122	-122	SAE			s_452 [23424]	NOT GIVEN [23424]									PLU					WR [23424]
[23424]	CONVERGENT MARGIN	CASCADES / HIGH CASCADES / OREGON / MOUNT MAZAMA		43	43	-122	-122	SAE			s_1326 [23424]	NOT GIVEN [23424]									PLU					WR [23424]
[23424]	CONVERGENT MARGIN	CASCADES / HIGH CASCADES / OREGON / MOUNT MAZAMA		43	43	-122	-122	SAE			s_1038 [23424]	NOT GIVEN [23424]									PLU					WR [23424]
[23424]	CONVERGENT MARGIN	CASCADES / HIGH CASCADES / OREGON / MOUNT MAZAMA		43	43	-122	-122	SAE			s_1023 [23424]	NOT GIVEN [23424]									PLU					WR [23424]
[23424]	CONVERGENT MARGIN	CASCADES / HIGH CASCADES / OREGON / MOUNT MAZAMA		43	43	-122	-122	SAE			s_432 [23424]	NOT GIVEN [23424]									PLU					WR [23424]
[6813]	CONVERGENT MARGIN	CASCADES / HIGH CASCADES / WASHINGTON / MOUNT BAKER	KULSHAN CALDERA, 1 KM SE OF SUMMIT OF BAROMETER MOUNTAIN	48.8	48.8	-121.83	-121.83	SAE			s_MB-492 [6813]	RHYODACITE [6813]									VOL					WR [6813]	65.1	0.6		16.46				4.22	4.82	2.23	0.09		1.87	3.94	0.25
[6813]	CONVERGENT MARGIN	CASCADES / HIGH CASCADES / WASHINGTON / MOUNT BAKER	KULSHAN CALDERA, 1.5 KM EAST OF CALDERA MARGIN AND 300 M NW OF LAKE ANN	48.8	48.8	-121.83	-121.83	SAE			s_MB-416 [6813]	RHYODACITE [6813]									VOL					WR [6813]	66.4	0.58		16.09				3.62	4.01	1.82	0.08		2.54	4.31	0.18
[6813]	CONVERGENT MARGIN	CASCADES / HIGH CASCADES / WASHINGTON / MOUNT BAKER	KULSHAN CALDERA, NE RIDGE OF BAROMETER MOUNTAIN, 250 M FROM IST SUMMIT	48.8	48.8	-121.83	-121.83	SAE			s_MB-656B [6813]	RHYODACITE [6813]									VOL					WR [6813]	57.7	0.82		18.28				6.02	7.53	3.94	0.11		1.72	3.29	0.2
[6813]	CONVERGENT MARGIN	CASCADES / HIGH CASCADES / WASHINGTON / MOUNT BAKER	KULSHAN CALDERA, DIKE OF PARK GLACIER, 4.5 KM SOUTH OF CALDERA	48.8	48.8	-121.83	-121.83	SAE			s_MB-637 [6813]	RHYODACITE [6813]									VOL					WR [6813]	59.4	0.86		16.45				6.27	6.39	4.68	0.12		1.86	3.31	0.22
[6813]	CONVERGENT MARGIN	CASCADES / HIGH CASCADES / WASHINGTON / MOUNT BAKER	KULSHAN CALDERA, DIKE OF SLATE MOUNTAIN, NORTH OF TABLE MOUNTAIN	48.8	48.8	-121.83	-121.83	SAE			s_MB-78 [6813]	RHYODACITE [6813]									VOL					WR [6813]	57.6	0.83		17.69				6.15	7.85	4.17	0.1		1.3	3.71	0.21
[6813]	CONVERGENT MARGIN	CASCADES / HIGH CASCADES / WASHINGTON / MOUNT BAKER	KULSHAN CALDERA, DIKE OF COUGAR DIVIDE	48.8	48.8	-121.83	-121.83	SAE			s_S129 [6813]	RHYODACITE [6813]									VOL					WR [6813]	69.2	0.44		15.74				3.37	2.61	0.9	0.03		2.85	4.3	0.15
[6813]	CONVERGENT MARGIN	CASCADES / HIGH CASCADES / WASHINGTON / MOUNT BAKER	KULSHAN CALDERA, DIKE OF COUGAR DIVIDE	48.8	48.8	-121.83	-121.83	SAE			s_S626 [6813]	RHYODACITE [6813]									VOL					WR [6813]	65.4	0.59		16.64				4.25	4.3	1.52	0.04		2.48	4.15	0.2
[6813]	CONVERGENT MARGIN	CASCADES / HIGH CASCADES / WASHINGTON / MOUNT BAKER	KULSHAN CALDERA, DIKE OF COUGAR DIVIDE	48.8	48.8	-121.83	-121.83	SAE			s_N627 [6813]	RHYODACITE [6813]									VOL					WR [6813]	69.8	0.56		15.95				2.81	2.29	0.41	0.03		2.72	4.89	0.15
[6813]	CONVERGENT MARGIN	CASCADES / HIGH CASCADES / WASHINGTON / MOUNT BAKER	KULSHAN CALDERA, DEADHORSE CREEK, LAVA FLOW	48.8	48.8	-121.83	-121.83	SAE			s_MB-297 [6813]	RHYODACITE [6813]									VOL					WR [6813]	71.9	0.35		15.41				1.61	2.23	0.26	0.02		3.05	4.65	0.15
[6813]	CONVERGENT MARGIN	CASCADES / HIGH CASCADES / WASHINGTON / MOUNT BAKER	KULSHAN CALDERA, DEADHORSE CREEK, LAVA FLOW	48.8	48.8	-121.83	-121.83	SAE			s_MB-583 [6813]	RHYODACITE [6813]									VOL					WR [6813]	71.3	0.36		15.33				2.45	2.04	0.42	0.06		3.06	4.37	0.17
[6813]	CONVERGENT MARGIN	CASCADES / HIGH CASCADES / WASHINGTON / MOUNT BAKER	KULSHAN CALDERA, DIKE OF SWIFT-RAINBOW DIVIDE	48.8	48.8	-121.83	-121.83	SAE			s_MB-275C [6813]	RHYODACITE [6813]									VOL					WR [6813]	72.2	0.35		15.65				1.18	1.86	0.28	0.02		3.04	4.89	0.12
[6813]	CONVERGENT MARGIN	CASCADES / HIGH CASCADES / WASHINGTON / MOUNT BAKER	KULSHAN CALDERA, DIKE OF SWIFT-RAINBOW DIVIDE	48.8	48.8	-121.83	-121.83	SAE			s_MB-621A [6813]	RHYODACITE [6813]									VOL					WR [6813]	70.4	0.37		15.63				2.34	2.35	0.74	0.07		2.9	4.7	0.1
[6813]	CONVERGENT MARGIN	CASCADES / HIGH CASCADES / WASHINGTON / MOUNT BAKER	KULSHAN CALDERA, SWIFT CREEK	48.8	48.8	-121.83	-121.83	SAE			s_MB-96 [6813]	RHYODACITE [6813]									VOL					WR [6813]	73.3	0.36		13.26				2.25	3.21	1.04	0.06		2.2	3.76	0.14
[6813]	CONVERGENT MARGIN	CASCADES / HIGH CASCADES / WASHINGTON / MOUNT BAKER	KULSHAN CALDERA, SWIFT CREEK	48.8	48.8	-121.83	-121.83	SAE			s_MB-189 [6813]	RHYODACITE [6813]									VOL					WR [6813]	60.2	0.9		17.61				6.25	6.04	2.66	0.11		1.78	3.78	0.25
[6813]	CONVERGENT MARGIN	CASCADES / HIGH CASCADES / WASHINGTON / MOUNT BAKER	KULSHAN CALDERA, WELDED TUFF INSIDE SOUTH RIM OF CALDERA	48.8	48.8	-121.83	-121.83	SAE			s_MB-622 [6813]	RHYODACITE [6813]									VOL					WR [6813]	71.2	0.43		15.07				2.44	2.62	1.14	0.06		3.56	2.95	0.12
[6813]	CONVERGENT MARGIN	CASCADES / HIGH CASCADES / WASHINGTON / MOUNT BAKER	KULSHAN CALDERA, CAMP KISER, SLABBY LAVA FLOW ON INTRACALDERA SEDIMENTS NEAR SW MARGIN OF CALDERA	48.8	48.8	-121.83	-121.83	SAE			s_MB-137 [6813]	RHYODACITE [6813]									VOL					WR [6813]	72.3	0.45		15.7				2.09	0.45	0.73	0.06		3.59	4.02	0.15
[6813]	CONVERGENT MARGIN	CASCADES / HIGH CASCADES / WASHINGTON / MOUNT BAKER	KULSHAN CALDERA, CAMP KISER, SLABBY LAVA FLOW ON INTRACALDERA SEDIMENTS NEAR SW MARGIN OF CALDERA	48.8	48.8	-121.83	-121.83	SAE			s_MB-618 [6813]	RHYODACITE [6813]									VOL					WR [6813]	70.8	0.44		17.26				2.13	0.38	0.67	0.05		2.04	5.72	0.14
[6813]	CONVERGENT MARGIN	CASCADES / HIGH CASCADES / WASHINGTON / MOUNT BAKER	KULSHAN CALDERA, CORAX DOME, BETWEEN OREAMNOS AND PTARMIGAN DOMES	48.8	48.8	-121.83	-121.83	SAE			s_MB-287 [6813]	RHYODACITE [6813]									VOL					WR [6813]	71.1	0.44		15.58				2.22	2.11	0.43	0.03		2.81	4.73	0.17
[6813]	CONVERGENT MARGIN	CASCADES / HIGH CASCADES / WASHINGTON / MOUNT BAKER	KULSHAN CALDERA, CORAX DOME, BETWEEN OREAMNOS AND PTARMIGAN DOMES	48.8	48.8	-121.83	-121.83	SAE			s_MB-290 [6813]	RHYODACITE [6813]									VOL					WR [6813]	72.6	0.41		14.8				2.27	1.99	0.22	0.05		2.64	4.45	0.17
[6813]	CONVERGENT MARGIN	CASCADES / HIGH CASCADES / WASHINGTON / MOUNT BAKER	KULSHAN CALDERA, CORAX DOME, BETWEEN OREAMNOS AND PTARMIGAN DOMES	48.8	48.8	-121.83	-121.83	SAE			s_MB-451 [6813]	RHYODACITE [6813]									VOL					WR [6813]	71.2	0.42		14.98				2.71	2.75	1.11	0.08		2.58	3.62	0.15
[6813]	CONVERGENT MARGIN	CASCADES / HIGH CASCADES / WASHINGTON / MOUNT BAKER	KULSHAN CALDERA, CORAX DOME, BETWEEN OREAMNOS AND PTARMIGAN DOMES	48.8	48.8	-121.83	-121.83	SAE			s_MB-452 [6813]	RHYODACITE [6813]									VOL					WR [6813]	70.4	0.43		15.61				2.57	2.47	0.9	0.06		2.74	4.31	0.16
[6813]	CONVERGENT MARGIN	CASCADES / HIGH CASCADES / WASHINGTON / MOUNT BAKER	KULSHAN CALDERA, ICEBERG LAKE, STRADDLING NORTH-CENTRAL MARGIN OF CALDERA	48.8	48.8	-121.83	-121.83	SAE			s_MB-80 [6813]	RHYODACITE [6813]									VOL					WR [6813]	71.3	0.37		15.11				2.24	1.69	0.58	0.06		3.67	4.46	0.14
[6813]	CONVERGENT MARGIN	CASCADES / HIGH CASCADES / WASHINGTON / MOUNT BAKER	KULSHAN CALDERA, ICEBERG LAKE, STRADDLING NORTH-CENTRAL MARGIN OF CALDERA	48.8	48.8	-121.83	-121.83	SAE			s_MB-82 [6813]	RHYODACITE [6813]									VOL					WR [6813]	72.3	0.34		14.66				1.9	1.5	0.48	0.06		3.33	4.96	0.09
[6813]	CONVERGENT MARGIN	CASCADES / HIGH CASCADES / WASHINGTON / MOUNT BAKER	KULSHAN CALDERA, ICEBERG LAKE, STRADDLING NORTH-CENTRAL MARGIN OF CALDERA	48.8	48.8	-121.83	-121.83	SAE			s_MB-448B [6813]	RHYODACITE [6813]									VOL					WR [6813]	73	0.33		14.7				1.86	1.34	0.14	0.02		3.26	4.89	0.09
[6813]	CONVERGENT MARGIN	CASCADES / HIGH CASCADES / WASHINGTON / MOUNT BAKER	KULSHAN CALDERA, ICEBERG LAKE, STRADDLING NORTH-CENTRAL MARGIN OF CALDERA	48.8	48.8	-121.83	-121.83	SAE			s_MB-631 [6813]	RHYODACITE [6813]									VOL					WR [6813]	73.3	0.34		14.76				1.37	1.34	0.16	0.03		3.36	4.86	0.1
[6813]	CONVERGENT MARGIN	CASCADES / HIGH CASCADES / WASHINGTON / MOUNT BAKER	KULSHAN CALDERA, LASIOCARPA RIDGE, LAVA FLOW IN WEST PART OF CALDERA	48.8	48.8	-121.83	-121.83	SAE			s_MB-345 [6813]	RHYODACITE [6813]									VOL					WR [6813]	72.9	0.39		16.71				1.72	0.35	0.77	0.08		2.4	4.1	0.16
[6813]	CONVERGENT MARGIN	CASCADES / HIGH CASCADES / WASHINGTON / MOUNT BAKER	KULSHAN CALDERA, NE OF MAZAMA FALLS, JUST INSIDE NORTH-CENTRAL MARGIN OF CALDERA	48.8	48.8	-121.83	-121.83	SAE			s_MB-309 [6813]	RHYODACITE [6813]									VOL					WR [6813]	70.3	0.42		15.45				2.42	2.19	0.71	0.09		3.46	4.41	0.16
[6813]	CONVERGENT MARGIN	CASCADES / HIGH CASCADES / WASHINGTON / MOUNT BAKER	KULSHAN CALDERA, NE OF MAZAMA FALLS, JUST INSIDE NORTH-CENTRAL MARGIN OF CALDERA	48.8	48.8	-121.83	-121.83	SAE			s_MB-310 [6813]	RHYODACITE [6813]									VOL					WR [6813]	72.8	0.37		14.91				1.25	1.33	0.11	0.02		4.03	4.65	0.12
[6813]	CONVERGENT MARGIN	CASCADES / HIGH CASCADES / WASHINGTON / MOUNT BAKER	KULSHAN CALDERA, OREAMNOS DOME, NEAR SOUTH-CENTRAL MARGIN OF CALDERA	48.8	48.8	-121.83	-121.83	SAE			s_MB-228 [6813]	RHYODACITE [6813]									VOL					WR [6813]	69	0.55		16.19				1.75	3.48	1.07	0.04		2.71	4.51	0.29
[6813]	CONVERGENT MARGIN	CASCADES / HIGH CASCADES / WASHINGTON / MOUNT BAKER	KULSHAN CALDERA, OREAMNOS DOME, NEAR SOUTH-CENTRAL MARGIN OF CALDERA	48.8	48.8	-121.83	-121.83	SAE			s_MB-378 [6813]	RHYODACITE [6813]									VOL					WR [6813]	70.8	0.55		15.05				4.15	1.25	1.34	0.08		2.3	3.82	0.23
[6813]	CONVERGENT MARGIN	CASCADES / HIGH CASCADES / WASHINGTON / MOUNT BAKER	KULSHAN CALDERA, OREAMNOS DOME, NEAR SOUTH-CENTRAL MARGIN OF CALDERA	48.8	48.8	-121.83	-121.83	SAE			s_MB-455 [6813]	RHYODACITE [6813]									VOL					WR [6813]	64.8	0.57		17.2				3.85	4.21	1.31	0.08		2.78	4.56	0.27
[6813]	CONVERGENT MARGIN	CASCADES / HIGH CASCADES / WASHINGTON / MOUNT BAKER	KULSHAN CALDERA, PTARMIGAN DOME, JUST SOUTH OF TABLE MOUNTAIN	48.8	48.8	-121.83	-121.83	SAE			s_MB-73 [6813]	RHYODACITE [6813]									VOL					WR [6813]	71.2	0.4		15.1				2.29	1.81	0.6	0.04		3.16	4.82	0.13
[6813]	CONVERGENT MARGIN	CASCADES / HIGH CASCADES / WASHINGTON / MOUNT BAKER	KULSHAN CALDERA, PTARMIGAN DOME, JUST SOUTH OF TABLE MOUNTAIN	48.8	48.8	-121.83	-121.83	SAE			s_MB-190 [6813]	RHYODACITE [6813]									VOL					WR [6813]	71.1	0.37		15.15				2.17	1.84	0.59	0.05		3.28	4.97	0.1
[6813]	CONVERGENT MARGIN	CASCADES / HIGH CASCADES / WASHINGTON / MOUNT BAKER	KULSHAN CALDERA, PTARMIGAN DOME, JUST SOUTH OF TABLE MOUNTAIN	48.8	48.8	-121.83	-121.83	SAE			s_MB-291 [6813]	RHYODACITE [6813]									VOL					WR [6813]	71.2	0.4		15.22				2.23	1.78	0.52	0.04		3.1	4.92	0.15
[6813]	CONVERGENT MARGIN	CASCADES / HIGH CASCADES / WASHINGTON / MOUNT BAKER	KULSHAN CALDERA, DIKE OF SWIFT CREEK, 500 M INSIDE SE MARGIN OF CALDERA	48.8	48.8	-121.83	-121.83	SAE			s_N315 [6813]	RHYODACITE [6813]									VOL					WR [6813]	67.3	0.63		15.72				3.7	3.21	1.34	0.08		2.63	4.83	0.21
[6813]	CONVERGENT MARGIN	CASCADES / HIGH CASCADES / WASHINGTON / MOUNT BAKER	KULSHAN CALDERA, WELLS CREEK, LAVA FLOW WEST OF PTARMIGAN RIDGE	48.8	48.8	-121.83	-121.83	SAE			s_MB-102 [6813]	RHYODACITE [6813]									VOL					WR [6813]	71.4	0.41		15.45				2.32	1.34	0.53	0.09		3.17	4.79	0.13
[6813]	CONVERGENT MARGIN	CASCADES / HIGH CASCADES / WASHINGTON / MOUNT BAKER	KULSHAN CALDERA, WELLS CREEK, LAVA FLOW WEST OF PTARMIGAN RIDGE	48.8	48.8	-121.83	-121.83	SAE			s_MB-213 [6813]	RHYODACITE [6813]									VOL					WR [6813]	72.4	0.4		15.35				1.95	1.38	0.45	0.02		3.19	4.37	0.11
[6813]	CONVERGENT MARGIN	CASCADES / HIGH CASCADES / WASHINGTON / MOUNT BAKER	KULSHAN CALDERA, WELLS CREEK, LAVA FLOW WEST OF PTARMIGAN RIDGE	48.8	48.8	-121.83	-121.83	SAE			s_MB-555 [6813]	RHYODACITE [6813]									VOL					WR [6813]	71.8	0.4		15.24				2.19	1.61	0.74	0.05		3.06	4.37	0.15
[6813]	CONVERGENT MARGIN	CASCADES / HIGH CASCADES / WASHINGTON / MOUNT BAKER	KULSHAN CALDERA, WELLS CREEK, LAVA FLOW WEST OF PTARMIGAN RIDGE	48.8	48.8	-121.83	-121.83	SAE			s_MB-630 [6813]	RHYODACITE [6813]									VOL					WR [6813]	73.1	0.38		14.59				2.11	1.59	0.44	0.04		3.04	4.18	0.1
[6813]	CONVERGENT MARGIN	CASCADES / HIGH CASCADES / WASHINGTON / MOUNT BAKER	KULSHAN CALDERA, DOME OF COUGAR DIVIDE	48.8	48.8	-121.83	-121.83	SAE			s_MB-299 [6813]	RHYODACITE [6813]									VOL					WR [6813]	70.2	0.49		15.59				2.56	2.04	0.65	0.04		2.96	4.89	0.16
[6813]	CONVERGENT MARGIN	CASCADES / HIGH CASCADES / WASHINGTON / MOUNT BAKER	KULSHAN CALDERA, DOME OF COUGAR DIVIDE	48.8	48.8	-121.83	-121.83	SAE			s_MB-628 [6813]	RHYODACITE [6813]									VOL					WR [6813]	72.1	0.5		16.31				0.91	1.85	0.2	0.02		2.98	4.63	0.09
[6813]	CONVERGENT MARGIN	CASCADES / HIGH CASCADES / WASHINGTON / MOUNT BAKER	KULSHAN CALDERA, BAR CREEK STOCK, NEAR SNOUT OF MAZAMA GLACIER, JUST OUTSIDE CALDERA MARGIN	48.8	48.8	-121.83	-121.83	SAE			s_MB-356A [6813]	RHYODACITE [6813]									VOL					WR [6813]	68.9	0.52		15.64				2.94	2.64	1.04	0.08		2.92	4.75	0.2
[6813]	CONVERGENT MARGIN	CASCADES / HIGH CASCADES / WASHINGTON / MOUNT BAKER	KULSHAN CALDERA, BAR CREEK STOCK, NEAR SNOUT OF MAZAMA GLACIER, JUST OUTSIDE CALDERA MARGIN	48.8	48.8	-121.83	-121.83	SAE			s_MB-636A [6813]	RHYODACITE [6813]									VOL					WR [6813]	62.9	0.86		16.51				5.26	5.12	2.53	0.1		1.98	4.1	0.24
[6813]	CONVERGENT MARGIN	CASCADES / HIGH CASCADES / WASHINGTON / MOUNT BAKER	KULSHAN CALDERA, BAR CREEK STOCK, NEAR SNOUT OF MAZAMA GLACIER, JUST OUTSIDE CALDERA MARGIN	48.8	48.8	-121.83	-121.83	SAE			s_MB-636B [6813]	RHYODACITE [6813]									VOL					WR [6813]	65.4	0.78		16.14				4.29	4.28	1.74	0.08		2.47	4.17	0.2
[6813]	CONVERGENT MARGIN	CASCADES / HIGH CASCADES / WASHINGTON / MOUNT BAKER	KULSHAN CALDERA, BAR CREEK STOCK, NEAR SNOUT OF MAZAMA GLACIER, JUST OUTSIDE CALDERA MARGIN	48.8	48.8	-121.83	-121.83	SAE			s_MB-636C [6813]	RHYODACITE [6813]									VOL					WR [6813]	59.8	0.84		18.11				5.72	6.26	3.16	0.11		1.49	3.83	0.22
[6813]	CONVERGENT MARGIN	CASCADES / HIGH CASCADES / WASHINGTON / MOUNT BAKER	KULSHAN CALDERA, DIKE OF DOBBS CLEAVER	48.8	48.8	-121.83	-121.83	SAE			s_MB-591 [6813]	RHYODACITE [6813]									VOL					WR [6813]	64.8	0.81		16.27				3.78	4.13	1.8	0.05		2.16	5.55	0.28
[6813]	CONVERGENT MARGIN	CASCADES / HIGH CASCADES / WASHINGTON / MOUNT BAKER	KULSHAN CALDERA, DIKE OF DOBBS CLEAVER	48.8	48.8	-121.83	-121.83	SAE			s_MB-591A [6813]	RHYODACITE [6813]									VOL					WR [6813]	64.9	0.82		16.21				4.39	3.66	1.82	0.08		2.47	5.03	0.23
[6813]	CONVERGENT MARGIN	CASCADES / HIGH CASCADES / WASHINGTON / MOUNT BAKER	KULSHAN CALDERA, DIKE OF DOBBS CLEAVER	48.8	48.8	-121.83	-121.83	SAE			s_MB-592 [6813]	RHYODACITE [6813]									VOL					WR [6813]	67.4	0.71		16.36				3.75	2.46	2.05	0.08		2.25	4.24	0.28
[6813]	CONVERGENT MARGIN	CASCADES / HIGH CASCADES / WASHINGTON / MOUNT BAKER	KULSHAN CALDERA, DIKE OF DOBBS CLEAVER	48.8	48.8	-121.83	-121.83	SAE			s_MB-594 [6813]	RHYODACITE [6813]									VOL					WR [6813]	71.4	0.51		15.43				2.34	2.06	0.42	0.06		2.98	4.3	0.15
[6932]	CONVERGENT MARGIN	CASCADES / HIGH CASCADES / WASHINGTON / MOUNT BAKER	KULSHAN CALDERA, SWIFT-RIANBOW DIVIDE, 1.1 KM S OF CALDERA RIM	48.8	48.8	-121.83	-121.83	SAE			s_MB-276B [6932]	ANDESITE [6932]									VOL					WR [6932]	60.5												1.754
[6932]	CONVERGENT MARGIN	CASCADES / HIGH CASCADES / WASHINGTON / MOUNT BAKER	KULSHAN CALDERA, W WALL UPPER THOMPSON CREEK	48.8	48.8	-121.83	-121.83	SAE			s_MB-93 [6932]	ANDESITE [6932]									VOL					WR [6932]	55.5												1.556
[6932]	CONVERGENT MARGIN	CASCADES / HIGH CASCADES / WASHINGTON / MOUNT BAKER	KULSHAN CALDERA, LOOKOUT MOUNTAIN, 1.1 KM SW OF SUMMIT	48.8	48.8	-121.83	-121.83	SAE			s_MB-91 [6932]	ANDESITE [6932]									VOL					WR [6932]	59.8												1.619
[6932]	CONVERGENT MARGIN	CASCADES / HIGH CASCADES / WASHINGTON / MOUNT BAKER	TARN PLATEAU, S RIM OF FLOW-REMNANT MESA NNW OF POCKET L.	48.8	48.8	-121.83	-121.83	SAE			s_MB-53 [6932]	ANDESITE [6932]									VOL					WR [6932]	62.1												1.879
[6932]	CONVERGENT MARGIN	CASCADES / HIGH CASCADES / WASHINGTON / MOUNT BAKER	KULSHAN CALDERA, LASIOCARPA RIDGE	48.8	48.8	-121.83	-121.83	SAE			s_MB-99 [6932]	ANDESITE [6932]									VOL					WR [6932]	61.1												2.436
[6932]	CONVERGENT MARGIN	CASCADES / HIGH CASCADES / WASHINGTON / MOUNT BAKER	KULSHAN CALDERA, S FACE OF COLEMAN PINNACLE	48.8	48.8	-121.83	-121.83	SAE			s_MB-89 [6932]	ANDESITE [6932]									VOL					WR [6932]	59.4												3.308
[truncated: 5,757 more rows]
[truncated: 121 more columns]

## Sheet: Raw Mg# RI
CITATIONS	TECTONIC SETTING	LOCATION	LOCATION COMMENT	LATITUDE MIN	LATITUDE MAX	LONGITUDE MIN	LONGITUDE MAX	LAND OR SEA	ELEVATION MIN	ELEVATION MAX	SAMPLE NAME	ROCK NAME	MIN. AGE (YRS.)	MAX. AGE (YRS.)	GEOL.	AGE	ERUPTION DAY	ERUPTION MONTH	ERUPTION YEAR	ROCK TEXTURE	ROCK TYPE	DRILL DEPTH MIN	DRILL DEPTHAX	ALTERATION	MINERAL	MATERIAL	SIO2(WT%)	TIO2(WT%)	B2O3(WT%)	AL2O3(WT%)	CR2O3(WT%)	FE2O3(WT%)	FEO(WT%)	FEOT(WT%)	CAO(WT%)	MGO(WT%)	MNO(WT%)	NIO(WT%)	K2O(WT%)	NA2O(WT%)	P2O5(WT%)	Mg#	RI	H2O(WT%)	H2OP(WT%)	H2OM(WT%)	H2OT(WT%)	CO2(WT%)	CO1(WT%)
[truncated: 865 more rows]
[truncated: 123 more columns]

[truncated: 1 more sheets: Final]
