# Supplementary material for: Latitude-dependent oxygen fugacity in arc magmas
Source: Nat Commun. 2024 Jul 18;15:6050. doi: 10.1038/s41467-024-50337-6 (PMC11258285; doi:10.1038/s41467-024-50337-6)
Supplement: Supplementary file 19 — Source data [file 41467_2024_50337_MOESM19_ESM.zip › Raw data filtering process/CENTRAL_AMERICAN_VOLCANIC_ARC 6.5.xlsx]

## Sheet: Raw Si Mg
CITATIONS	TECTONIC SETTING	LOCATION	LOCATION COMMENT	LATITUDE MIN	LATITUDE MAX	LONGITUDE MIN	LONGITUDE MAX	LAND OR SEA	ELEVATION MIN	ELEVATION MAX	SAMPLE NAME	ROCK NAME	MIN. AGE (YRS.)	MAX. AGE (YRS.)	GEOL.	AGE	ERUPTION DAY	ERUPTION MONTH	ERUPTION YEAR	ROCK TEXTURE	ROCK TYPE	DRILL DEPTH MIN	DRILL DEPTHAX	ALTERATION	MINERAL	MATERIAL	SIO2(WT%)	TIO2(WT%)	B2O3(WT%)	AL2O3(WT%)	CR2O3(WT%)	FE2O3(WT%)	FEO(WT%)	FEOT(WT%)	CAO(WT%)	MGO(WT%)	MNO(WT%)	NIO(WT%)	K2O(WT%)	NA2O(WT%)	P2O5(WT%)	H2O(WT%)	H2OP(WT%)	H2OM(WT%)	H2OT(WT%)	CO2(WT%)	CO1(WT%)	F(WT%)	CL(WT%)
[18601]	CONVERGENT MARGIN	CENTRAL AMERICAN VOLCANIC ARC / CENTRAL AMERICAN VOLCANIC ARC-NORTHWESTERN SEGMENT / NICARAGUA / COSIG躀NA(COSIGUINA)	TIG躀LOTADA	12.9666	12.9666	-87.6672	-87.6672	SAE			s_030211-3 [18601]	ANDESITE, BASALTIC [18601]									VOL					WR [18601]	53.2	0.86		18.8				10.14	9.29	4.41	0.19		0.71	2.33	0.14
[18601]	CONVERGENT MARGIN	CENTRAL AMERICAN VOLCANIC ARC / CENTRAL AMERICAN VOLCANIC ARC-NORTHWESTERN SEGMENT / NICARAGUA / COSIG躀NA(COSIGUINA)	1400 AD DIAMICT	13.025	13.025	-87.6069	-87.6069	SAE			s_030129-11 [18601]	ANDESITE, BASALTIC [18601]									VOL					WR [18601]	55.3	0.75		19.1				7.97	8.47	3.06	0.18		1.05	3.88	0.2
[18601]	CONVERGENT MARGIN	CENTRAL AMERICAN VOLCANIC ARC / CENTRAL AMERICAN VOLCANIC ARC-NORTHWESTERN SEGMENT / NICARAGUA / COSIG躀NA(COSIGUINA)	PRE-1835 SCORIA FALL	12.9324	12.9324	-87.6768	-87.6768	SAE			s_020205-2 [18601]	ANDESITE, BASALTIC [18601]									VOL					WR [18601]	56.9	0.7		19.9				6.55	8.37	2.19	0.16		1.14	3.69	0.2
[18601]	CONVERGENT MARGIN	CENTRAL AMERICAN VOLCANIC ARC / CENTRAL AMERICAN VOLCANIC ARC-NORTHWESTERN SEGMENT / NICARAGUA / COSIG躀NA(COSIGUINA)	PRE-1835 SCORIA FALL	12.9678	12.9678	-87.667	-87.667	SAE			s_030211-4 [18601]	ANDESITE [18601]									VOL					WR [18601]	57.2	0.71		19.7				7.03	8.15	2.09	0.17		1.19	3.59	0.2
[18601]	CONVERGENT MARGIN	CENTRAL AMERICAN VOLCANIC ARC / CENTRAL AMERICAN VOLCANIC ARC-NORTHWESTERN SEGMENT / NICARAGUA / COSIG躀NA(COSIGUINA)	TIG躀LOTADA	12.9662	12.9662	-87.6699	-87.6699	SAE			s_030211-1 [18601]	ANDESITE [18601]									VOL					WR [18601]	57.4	0.9		17.1				9.23	7.43	2.92	0.19		1.36	3.2	0.23
[18601]	CONVERGENT MARGIN	CENTRAL AMERICAN VOLCANIC ARC / CENTRAL AMERICAN VOLCANIC ARC-NORTHWESTERN SEGMENT / NICARAGUA / COSIG躀NA(COSIGUINA)	1835 AD ERUPTION	13.0326	13.0326	-87.5993	-87.5993	SAE			s_030129-8 [18601]	ANDESITE [18601]									VOL					WR [18601]	57.4	0.74		19.1				7.09	8.1	2.28	0.16		1.22	3.67	0.2
[18601]	CONVERGENT MARGIN	CENTRAL AMERICAN VOLCANIC ARC / CENTRAL AMERICAN VOLCANIC ARC-NORTHWESTERN SEGMENT / NICARAGUA / COSIG躀NA(COSIGUINA)	1835 AD ERUPTION	13.013	13.013	-87.6129	-87.6129	SAE			s_020206-3 [18601]	ANDESITE [18601]									VOL					WR [18601]	57.5	0.74		18.9				6.9	8.08	2.22	0.17		1.23	3.83	0.2
[18601]	CONVERGENT MARGIN	CENTRAL AMERICAN VOLCANIC ARC / CENTRAL AMERICAN VOLCANIC ARC-NORTHWESTERN SEGMENT / NICARAGUA / COSIG躀NA(COSIGUINA)	1835 AD ERUPTION	12.9019	12.9019	-87.5246	-87.5246	SAE			s_030212-3 [18601]	ANDESITE [18601]									VOL					WR [18601]	57.6	0.73		18.9				7.28	7.92	2.23	0.16		1.25	3.73	0.2
[18601]	CONVERGENT MARGIN	CENTRAL AMERICAN VOLCANIC ARC / CENTRAL AMERICAN VOLCANIC ARC-NORTHWESTERN SEGMENT / NICARAGUA / COSIG躀NA(COSIGUINA)	CALDERA RIM OF 1835 AD ERUPTION	12.9672	12.9672	-87.5671	-87.5671	SAE			s_030131-1 [18601]	ANDESITE [18601]									VOL					WR [18601]	58	0.73		18.8				7.2	7.71	2.2	0.17		1.29	3.74	0.21
[18601]	CONVERGENT MARGIN	CENTRAL AMERICAN VOLCANIC ARC / CENTRAL AMERICAN VOLCANIC ARC-NORTHWESTERN SEGMENT / NICARAGUA / COSIG躀NA(COSIGUINA)	1835 AD ERUPTION	13.0371	13.0371	-87.5896	-87.5896	SAE			s_020206-1 [18601]	ANDESITE [18601]									VOL					WR [18601]	58.5	0.76		18.4				6.88	7.5	2.2	0.17		1.32	3.88	0.22
[18601]	CONVERGENT MARGIN	CENTRAL AMERICAN VOLCANIC ARC / CENTRAL AMERICAN VOLCANIC ARC-NORTHWESTERN SEGMENT / NICARAGUA / COSIG躀NA(COSIGUINA)	1835 AD ERUPTION	12.9252	12.9252	-87.5365	-87.5365	SAE			s_030201-1 [18601]	ANDESITE [18601]									VOL					WR [18601]	58.5	0.75		18.4				7.06	7.47	2.19	0.17		1.35	3.87	0.22
[18601]	CONVERGENT MARGIN	CENTRAL AMERICAN VOLCANIC ARC / CENTRAL AMERICAN VOLCANIC ARC-NORTHWESTERN SEGMENT / NICARAGUA / COSIG躀NA(COSIGUINA)	1835 AD ERUPTION	13.0266	13.0266	-87.5506	-87.5506	SAE			s_020204-6 [18601]	ANDESITE [18601]									VOL					WR [18601]	59.1	0.76		18				6.77	7.17	2.21	0.17		1.36	4.04	0.22
[18601]	CONVERGENT MARGIN	CENTRAL AMERICAN VOLCANIC ARC / CENTRAL AMERICAN VOLCANIC ARC-NORTHWESTERN SEGMENT / NICARAGUA / COSIG躀NA(COSIGUINA)	1835 AD ERUPTION	13.0403	13.0403	-87.5951	-87.5951	SAE			s_030129-1 [18601]	ANDESITE [18601]									VOL					WR [18601]	59.1	0.75		18				7.12	7.07	2.14	0.17		1.43	4.03	0.22
[18601]	CONVERGENT MARGIN	CENTRAL AMERICAN VOLCANIC ARC / CENTRAL AMERICAN VOLCANIC ARC-NORTHWESTERN SEGMENT / NICARAGUA / COSIG躀NA(COSIGUINA)	1835 AD ERUPTION, N FLANK?	12.97	12.97	-87.67	-87.67	SAE			s_W [18601]	ANDESITE [18601]									VOL					WR [18601]	59.4	0.7		18				7.37	6.86	2.32	0.23		1.19	3.9	0.05
[18601]	CONVERGENT MARGIN	CENTRAL AMERICAN VOLCANIC ARC / CENTRAL AMERICAN VOLCANIC ARC-NORTHWESTERN SEGMENT / NICARAGUA / COSIG躀NA(COSIGUINA)	1835 AD ERUPTION	13.0326	13.0326	-87.5993	-87.5993	SAE			s_030129-7 [18601]	ANDESITE [18601]									VOL					WR [18601]	59.7	0.76		17.7				7.17	6.73	2.07	0.17		1.49	4	0.23
[18601]	CONVERGENT MARGIN	CENTRAL AMERICAN VOLCANIC ARC / CENTRAL AMERICAN VOLCANIC ARC-NORTHWESTERN SEGMENT / NICARAGUA / COSIG躀NA(COSIGUINA)	1835 AD ERUPTION	13.0266	13.0266	-87.5506	-87.5506	SAE			s_020204-7 [18601]	ANDESITE [18601]									VOL					WR [18601]	59.8	0.77		17.6				6.81	6.71	2.12	0.17		1.46	4.17	0.23
[18601]	CONVERGENT MARGIN	CENTRAL AMERICAN VOLCANIC ARC / CENTRAL AMERICAN VOLCANIC ARC-NORTHWESTERN SEGMENT / NICARAGUA / COSIG躀NA(COSIGUINA)	1835 AD ERUPTION	13.037	13.037	-87.5963	-87.5963	SAE			s_030129-4 [18601]	DACITE [18601]									VOL					WR [18601]	63.8	0.71		15.7				6.32	4.42	1.49	0.17		2.06	5.06	0.26
[18601]	CONVERGENT MARGIN	CENTRAL AMERICAN VOLCANIC ARC / CENTRAL AMERICAN VOLCANIC ARC-NORTHWESTERN SEGMENT / NICARAGUA / COSIG躀NA(COSIGUINA)	1835 AD ERUPTION	13.0266	13.0266	-87.5506	-87.5506	SAE			s_020204-8 [18601]	DACITE [18601]									VOL					WR [18601]	64.7	0.72		15.6				6	4.27	1.39	0.17		2.07	4.58	0.27
[18601]	CONVERGENT MARGIN	CENTRAL AMERICAN VOLCANIC ARC / CENTRAL AMERICAN VOLCANIC ARC-NORTHWESTERN SEGMENT / NICARAGUA / COSIG躀NA(COSIGUINA)	TIG躀LOTADA	12.9662	12.9662	-87.6699	-87.6699	SAE			s_030211-2 [18601]	DACITE [18601]									VOL					WR [18601]	64.8	0.76		15.3				6.83	4.49	1.4	0.18		2.23	3.77	0.24
[20035]	CONVERGENT MARGIN	CENTRAL AMERICAN VOLCANIC ARC / CENTRAL AMERICAN VOLCANIC ARC-NORTHWESTERN SEGMENT / HONDURAS / ISLA EL TIGRE	EL VIJIA	13.2741	13.2741	-87.6375	-87.6375	SAE			s_TIG 1 [20035]	BASALT [20035]									VOL					WR [20035]	51.24	0.935		19.38				9.51	9.45	4.37	0.191		0.53	2.98	0.15
[20035]	CONVERGENT MARGIN	CENTRAL AMERICAN VOLCANIC ARC / CENTRAL AMERICAN VOLCANIC ARC-NORTHWESTERN SEGMENT / HONDURAS / ISLA EL TIGRE	EL VIJIA	13.2685	13.2685	-87.6384	-87.6384	SAE			s_TIG 2 [20035]	ANDESITE, BASALTIC [20035]									VOL					WR [20035]	52.26	0.822		21.3				7.87	9.4	3.01	0.162		0.68	3.06	0.15
[20035]	CONVERGENT MARGIN	CENTRAL AMERICAN VOLCANIC ARC / CENTRAL AMERICAN VOLCANIC ARC-NORTHWESTERN SEGMENT / HONDURAS / ISLA EL TIGRE	EL CEDRAL	13.2637	13.2637	-87.6432	-87.6432	SAE			s_TIG 3 [20035]	BASALT [20035]									VOL					WR [20035]	52.35	0.823		21.06				8.17	10.28	3.41	0.17		0.4	2.87	0.13
[20035]	CONVERGENT MARGIN	CENTRAL AMERICAN VOLCANIC ARC / CENTRAL AMERICAN VOLCANIC ARC-NORTHWESTERN SEGMENT / HONDURAS / ISLA EL TIGRE	EL CEDRAL	13.254	13.254	-87.6437	-87.6437	SAE			s_TIG 4 [20035]	ANDESITE, BASALTIC [20035]									VOL					WR [20035]	53.69	0.823		20.62				7.68	9.39	2.78	0.167		0.89	3.03	0.16
[20035]	CONVERGENT MARGIN	CENTRAL AMERICAN VOLCANIC ARC / CENTRAL AMERICAN VOLCANIC ARC-NORTHWESTERN SEGMENT / HONDURAS / ISLA EL TIGRE	PLAYA VIEJA	13.28	13.28	-87.6167	-87.6167	SAE			s_TIG 6 [20035]	ANDESITE, BASALTIC [20035]									VOL					WR [20035]	55.42	0.945		18.6				8.23	7.64	2.82	0.204		0.86	3.64	0.21
[20035]	CONVERGENT MARGIN	CENTRAL AMERICAN VOLCANIC ARC / CENTRAL AMERICAN VOLCANIC ARC-NORTHWESTERN SEGMENT / HONDURAS / ISLA EL TIGRE	ISLA	13.253	13.253	-87.6308	-87.6308	SAE			s_TIG 7 [20035]	ANDESITE, BASALTIC [20035]									VOL					WR [20035]	53.86	0.82		19.8				8.3	8.72	3.52	0.171		1.02	3.08	0.17
[20035]	CONVERGENT MARGIN	CENTRAL AMERICAN VOLCANIC ARC / CENTRAL AMERICAN VOLCANIC ARC-NORTHWESTERN SEGMENT / HONDURAS / ISLA EL TIGRE	BALOMPIE	13.2852	13.2852	-87.65	-87.65	SAE			s_TIG 9 [20035]	ANDESITE, BASALTIC [20035]									VOL					WR [20035]	52.85	0.982		19.34				9.03	9.26	3.42	0.191		0.67	3.14	0.16
[20035]	CONVERGENT MARGIN	CENTRAL AMERICAN VOLCANIC ARC / CENTRAL AMERICAN VOLCANIC ARC-NORTHWESTERN SEGMENT / HONDURAS / ISLA EL TIGRE	LAGUNA DE AGUA	13.2853	13.2853	-87.6544	-87.6544	SAE			s_TIG 10 [20035]	ANDESITE, BASALTIC [20035]									VOL					WR [20035]	52.54	0.943		18.8				9.18	9.52	3.49	0.192		0.65	3.07	0.17
[20035]	CONVERGENT MARGIN	CENTRAL AMERICAN VOLCANIC ARC / CENTRAL AMERICAN VOLCANIC ARC-NORTHWESTERN SEGMENT / HONDURAS / ISLA EL TIGRE	LAGUNA SECA	13.2734	13.2734	-87.6526	-87.6526	SAE			s_TIG 12 [20035]	ANDESITE, BASALTIC [20035]									VOL					WR [20035]	53.83	0.957		20.42				8.58	9.32	2.82	0.185		0.72	3.28	0.18
[20035]	CONVERGENT MARGIN	CENTRAL AMERICAN VOLCANIC ARC / CENTRAL AMERICAN VOLCANIC ARC-NORTHWESTERN SEGMENT / HONDURAS / ISLA EL TIGRE	PLAYA GRANDE	13.2682	13.2682	-87.6578	-87.6578	SAE			s_TIG 5 [20035]	BASALT [20035]									VOL					WR [20035]	50.26	0.863		18.53				9.86	9.98	6.29	0.186		0.81	2.91	0.25
[20035]	CONVERGENT MARGIN	CENTRAL AMERICAN VOLCANIC ARC / CENTRAL AMERICAN VOLCANIC ARC-NORTHWESTERN SEGMENT / HONDURAS / ISLA EL TIGRE	SAN PABLO	13.2909	13.2909	-87.6415	-87.6415	SAE			s_TIG 8 [20035]	BASALT [20035]									VOL					WR [20035]	50.9	0.867		19.01				9.65	9.27	5.52	0.18		0.87	3.11	0.26
[20035]	CONVERGENT MARGIN	CENTRAL AMERICAN VOLCANIC ARC / CENTRAL AMERICAN VOLCANIC ARC-NORTHWESTERN SEGMENT / HONDURAS / ISLA EL TIGRE	SAN JOSE DEL CERRO	13.2673	13.2673	-87.6492	-87.6492	SAE			s_TIG 13 [20035]	BASALT [20035]									VOL					WR [20035]	47.4	0.886		18.85				10.19	8.9	6.18	0.19		0.51	2.74	0.24
[20035]	CONVERGENT MARGIN	CENTRAL AMERICAN VOLCANIC ARC / CENTRAL AMERICAN VOLCANIC ARC-NORTHWESTERN SEGMENT / HONDURAS / ZACATE GRANDE	ZACATE GRANDE	13.3133	13.3133	-87.6218	-87.6218	SAE			s_TIG 14 [20035]	BASALT [20035]									VOL					WR [20035]	51	0.906		20.45				9.23	10.84	3.67	0.172		0.59	2.78	0.14
[4231]	CONVERGENT MARGIN	CENTRAL AMERICAN VOLCANIC ARC / CENTRAL AMERICAN VOLCANIC ARC-NORTHWESTERN SEGMENT / EL SALVADOR / BOQUERON		13.74	13.74	-89.29	-89.29	SAE			s_B-1 [4231]	ANDESITE [4231]								PORPHYRITIC, PILOTAXITIC [4231]	VOL					WR [4231]	56.8	0.99		18		2.96	5.06		7.6	2.04	0.18		1.81	4.08	0.22	0.43
[4231]	CONVERGENT MARGIN	CENTRAL AMERICAN VOLCANIC ARC / CENTRAL AMERICAN VOLCANIC ARC-NORTHWESTERN SEGMENT / EL SALVADOR / BOQUERON		13.74	13.74	-89.29	-89.29	SAE			s_B-2 [4231]	BASALT, ANDESITIC [4231]								PORPHYRITIC, PILOTAXITIC [4231]	VOL					WR [4231]	53.1	1.14		18.3		2.85	6.8		9.62	3.59	0.19		1.33	3.21	0.22	0.59
[4231]	CONVERGENT MARGIN	CENTRAL AMERICAN VOLCANIC ARC / CENTRAL AMERICAN VOLCANIC ARC-NORTHWESTERN SEGMENT / EL SALVADOR / BOQUERON		13.74	13.74	-89.29	-89.29	SAE			s_B-3 [4231]	ANDESITE [4231]								PORPHYRITIC, PILOTAXITIC [4231]	VOL					WR [4231]	60.7	0.93		15.5		0.34	8.29		4.49	1.55	0.21		2.71	4.17	0.22	0.3
[4231]	CONVERGENT MARGIN	CENTRAL AMERICAN VOLCANIC ARC / CENTRAL AMERICAN VOLCANIC ARC-NORTHWESTERN SEGMENT / EL SALVADOR / BOQUERON		13.74	13.74	-89.29	-89.29	SAE			s_B-5 [4231]	BASALT [4231]								PORPHYRITIC, PILOTAXITIC [4231]	VOL					WR [4231]	52.7	1.3		17.2		2.91	7.46		9.1	3.95	0.2		1.3	3.33	0.28	0.37
[4231]	CONVERGENT MARGIN	CENTRAL AMERICAN VOLCANIC ARC / CENTRAL AMERICAN VOLCANIC ARC-NORTHWESTERN SEGMENT / EL SALVADOR / BOQUERON		13.74	13.74	-89.29	-89.29	SAE			s_B-6 [4231]	BASALT [4231]								PORPHYRITIC, PILOTAXITIC [4231]	VOL					WR [4231]	51.8	0.95		16.7		4.57	5.75		9.47	4.41	0.19		1.23	2.98	0.2	1.54
[4231]	CONVERGENT MARGIN	CENTRAL AMERICAN VOLCANIC ARC / CENTRAL AMERICAN VOLCANIC ARC-NORTHWESTERN SEGMENT / EL SALVADOR / BOQUERON		13.74	13.74	-89.29	-89.29	SAE			s_B-7 [4231]	ANDESITE [4231]								PORPHYRITIC, PILOTAXITIC [4231]	VOL					WR [4231]	55.5	0.92		17.7		4.38	4.26		7.83	2.48	0.18		1.65	3.65	0.25	1.44
[4231]	CONVERGENT MARGIN	CENTRAL AMERICAN VOLCANIC ARC / CENTRAL AMERICAN VOLCANIC ARC-NORTHWESTERN SEGMENT / EL SALVADOR / BOQUERON		13.74	13.74	-89.29	-89.29	SAE			s_B-8 [4231]	ANDESITE [4231]								PORPHYRITIC, PILOTAXITIC [4231]	VOL					WR [4231]	55.7	0.98		18.2		3.12	5.47		7.82	2.41	0.18		1.69	3.64	0.25	1.08
[4231]	CONVERGENT MARGIN	CENTRAL AMERICAN VOLCANIC ARC / CENTRAL AMERICAN VOLCANIC ARC-NORTHWESTERN SEGMENT / EL SALVADOR / BOQUERON		13.74	13.74	-89.29	-89.29	SAE			s_B-9 [4231]	BASALT, ANDESITIC [4231]								PORPHYRITIC, PILOTAXITIC [4231]	VOL					WR [4231]	53.3	1.15		17.2		3.16	7.33		9.06	3.93	0.2		1.25	3.35	0.2	0.23
[4231]	CONVERGENT MARGIN	CENTRAL AMERICAN VOLCANIC ARC / CENTRAL AMERICAN VOLCANIC ARC-NORTHWESTERN SEGMENT / EL SALVADOR / BOQUERON		13.74	13.74	-89.29	-89.29	SAE			s_B-10 [4231]	BASALT, ANDESITIC [4231]								PORPHYRITIC, PILOTAXITIC [4231]	VOL					WR [4231]	53.1	0.98		18.1		2.85	6.02		8.94	2.75	0.16		1.41	3.53	0.21	0.99
[4231]	CONVERGENT MARGIN	CENTRAL AMERICAN VOLCANIC ARC / CENTRAL AMERICAN VOLCANIC ARC-NORTHWESTERN SEGMENT / EL SALVADOR / BOQUERON		13.74	13.74	-89.29	-89.29	SAE			s_B-11 [4231]	BASALT, ANDESINE [4231]								PORPHYRITIC, PILOTAXITIC [4231]	VOL					WR [4231]	53	1.22		17.2		0.12	10.1		9.09	4	0.2		1.34	3.29	0.2	0.41
[4231]	CONVERGENT MARGIN	CENTRAL AMERICAN VOLCANIC ARC / CENTRAL AMERICAN VOLCANIC ARC-NORTHWESTERN SEGMENT / EL SALVADOR / BOQUERON		13.74	13.74	-89.29	-89.29	SAE			s_B-12 [4231]	ANDESITE [4231]								PORPHYRITIC, PILOTAXITIC [4231]	VOL					WR [4231]	57.7	1.14		15.6		0.38	9.04		6.3	2.47	0.2		2.07	3.94	0.19	0.64
[4231]	CONVERGENT MARGIN	CENTRAL AMERICAN VOLCANIC ARC / CENTRAL AMERICAN VOLCANIC ARC-NORTHWESTERN SEGMENT / EL SALVADOR / BOQUERON		13.74	13.74	-89.29	-89.29	SAE			s_B-13 [4231]	ANDESITE [4231]								PORPHYRITIC, PILOTAXITIC [4231]	VOL					WR [4231]	58.7	1.16		15.6		2.06	7.33		6.12	2.38	0.2		2.06	3.99	0.22	0.42
[4231]	CONVERGENT MARGIN	CENTRAL AMERICAN VOLCANIC ARC / CENTRAL AMERICAN VOLCANIC ARC-NORTHWESTERN SEGMENT / EL SALVADOR / BOQUERON		13.74	13.74	-89.29	-89.29	SAE			s_B-14 [4231]	ANDESITE [4231]								PORPHYRITIC, PILOTAXITIC [4231]	VOL					WR [4231]	58.6	1.19		15.5		2.12	7.47		6.21	2.49	0.2		2.08	4.02	0.19	0.2
[4231]	CONVERGENT MARGIN	CENTRAL AMERICAN VOLCANIC ARC / CENTRAL AMERICAN VOLCANIC ARC-NORTHWESTERN SEGMENT / EL SALVADOR / BOQUERON		13.74	13.74	-89.29	-89.29	SAE			s_B-15 [4231]	ANDESITE [4231]								PORPHYRITIC, PILOTAXITIC [4231]	VOL					WR [4231]	58	1.13		15.4		1.44	7.91		6.11	2.47	0.2		2.07	3.99	0.24	0.65
[4231]	CONVERGENT MARGIN	CENTRAL AMERICAN VOLCANIC ARC / CENTRAL AMERICAN VOLCANIC ARC-NORTHWESTERN SEGMENT / EL SALVADOR / BOQUERON		13.74	13.74	-89.29	-89.29	SAE			s_B-16 [4231]	ANDESITE [4231]								PORPHYRITIC, PILOTAXITIC [4231]	VOL					WR [4231]	58	0.97		15.4		0.69	8.65		6.27	2.64	0.2		2.07	3.97	0.2	0.69
[4231]	CONVERGENT MARGIN	CENTRAL AMERICAN VOLCANIC ARC / CENTRAL AMERICAN VOLCANIC ARC-NORTHWESTERN SEGMENT / EL SALVADOR / BOQUERON		13.74	13.74	-89.29	-89.29	SAE			s_B-17 [4231]	ANDESITE [4231]								PORPHYRITIC, PILOTAXITIC [4231]	VOL					WR [4231]	55.6	1.07		16.4		3.38	6.55		7.68	3.01	0.2		1.8	3.74	0.22	0.21
[4231]	CONVERGENT MARGIN	CENTRAL AMERICAN VOLCANIC ARC / CENTRAL AMERICAN VOLCANIC ARC-NORTHWESTERN SEGMENT / EL SALVADOR / BOQUERON		13.74	13.74	-89.29	-89.29	SAE			s_B-18 [4231]	ANDESITE [4231]								PORPHYRITIC, PILOTAXITIC [4231]	VOL					GL [4231]	54.9	2.3		16.8		2.98	6.86		8.05	2.92	0.21		1.52	3.74	0.21	0.23
[4231]	CONVERGENT MARGIN	CENTRAL AMERICAN VOLCANIC ARC / CENTRAL AMERICAN VOLCANIC ARC-NORTHWESTERN SEGMENT / EL SALVADOR / BOQUERON		13.74	13.74	-89.29	-89.29	SAE			s_B-19 [4231]	ANDESITE [4231]								PORPHYRITIC, PILOTAXITIC [4231]	VOL					GL [4231]	59	1.9		15.1		2	7.57		5.4	2.03	0.23		2.35	3.86	0.22	0.14
[4231]	CONVERGENT MARGIN	CENTRAL AMERICAN VOLCANIC ARC / CENTRAL AMERICAN VOLCANIC ARC-NORTHWESTERN SEGMENT / EL SALVADOR / BOQUERON		13.74	13.74	-89.29	-89.29	SAE			s_B-20 [4231]	ANDESITE [4231]								PORPHYRITIC, PILOTAXITIC [4231]	VOL					WR [4231]	58.9	1.2		14.7		6.74	3.25		5.44	2	0.22		2.23	4.4	0.23	0.3
[4231]	CONVERGENT MARGIN	CENTRAL AMERICAN VOLCANIC ARC / CENTRAL AMERICAN VOLCANIC ARC-NORTHWESTERN SEGMENT / EL SALVADOR / BOQUERON		13.74	13.74	-89.29	-89.29	SAE			s_B-22 [4231]	ANDESITE [4231]								PORPHYRITIC, PILOTAXITIC [4231]	VOL					WR [4231]	56.7	1.15		16.6		3.32	6.19		7.18	2.47	0.21		1.78	3.98	0.25	0.22
[4231]	CONVERGENT MARGIN	CENTRAL AMERICAN VOLCANIC ARC / CENTRAL AMERICAN VOLCANIC ARC-NORTHWESTERN SEGMENT / EL SALVADOR / BOQUERON		13.74	13.74	-89.29	-89.29	SAE			s_B-23 [4231]	BASALT [4231]								PORPHYRITIC, PILOTAXITIC [4231]	VOL					WR [4231]	51.7	1.11		18.3		3.46	5.71		9.16	4.79	0.17		0.92	3.28	0.23	0.84
[4231]	CONVERGENT MARGIN	CENTRAL AMERICAN VOLCANIC ARC / CENTRAL AMERICAN VOLCANIC ARC-NORTHWESTERN SEGMENT / EL SALVADOR / BOQUERON		13.74	13.74	-89.29	-89.29	SAE			s_B-24 [4231]	ANDESITE [4231]								PORPHYRITIC, PILOTAXITIC [4231]	VOL					GL [4231]	56.7	1.22		15.3		1.31	9.21		6.81	2.87	0.23		1.92	3.97	0.23	0.2
[20390]	CONVERGENT MARGIN	CENTRAL AMERICAN VOLCANIC ARC / CENTRAL AMERICAN VOLCANIC ARC-NORTHWESTERN SEGMENT / NICARAGUA / APOYEQUE	LOS CEDROS TEPHRA	12.24	12.24	-86.34	-86.34	SAE			s_FTP-11 [20390]	KIMBERLITE [20390]				CRETACEOUS [20390]				MACROCRYSTIC [20390]	VOL					WR [20390]	41.42	1.14		4.25				8.03	7.5	27.85	0.14		0.99	0.44	0.38
[20390]	CONVERGENT MARGIN	CENTRAL AMERICAN VOLCANIC ARC / CENTRAL AMERICAN VOLCANIC ARC-NORTHWESTERN SEGMENT / NICARAGUA / APOYEQUE	LOS CEDROS TEPHRA	12.24	12.24	-86.34	-86.34	SAE			s_FTP-12 [20390]	KIMBERLITE [20390]				CRETACEOUS [20390]				MACROCRYSTIC [20390]	VOL					WR [20390]	41.03	1.17		4.19				8.18	7.08	28.91	0.14		0.88	0.41	0.39
[20390]	CONVERGENT MARGIN	CENTRAL AMERICAN VOLCANIC ARC / CENTRAL AMERICAN VOLCANIC ARC-NORTHWESTERN SEGMENT / NICARAGUA / APOYEQUE	LOS CEDROS TEPHRA	12.24	12.24	-86.34	-86.34	SAE			s_FTP-13 [20390]	KIMBERLITE [20390]				CRETACEOUS [20390]				MACROCRYSTIC [20390]	VOL					WR [20390]	40.52	1.25		4.42				7.98	7.87	27.83	0.14		0.69	0.41	0.43
[20327]	CONVERGENT MARGIN	CENTRAL AMERICAN VOLCANIC ARC / CENTRAL AMERICAN VOLCANIC ARC-NORTHWESTERN SEGMENT / NICARAGUA / APOYEQUE	UPPER APOYEQUE TEPHRA	12.24	12.24	-86.34	-86.34	SAE			s_CB006 [20327]	RHYODACITE [20327]									VOL					WR [20327]	70.5721	0.315524		14.8401				3.30248	3.80732	0.736222	0.105175		2.33488	3.90198	0.0841397
[20327]	CONVERGENT MARGIN	CENTRAL AMERICAN VOLCANIC ARC / CENTRAL AMERICAN VOLCANIC ARC-NORTHWESTERN SEGMENT / NICARAGUA / APOYEQUE	UPPER APOYEQUE TEPHRA	12.24	12.24	-86.34	-86.34	SAE			s_CB019 [20327]	RHYODACITE [20327]									VOL					WR [20327]	70.2074	0.32635		15.2227				3.52669	3.54774	0.810612	0.105274		2.42131	3.73724	0.0947468
[20327]	CONVERGENT MARGIN	CENTRAL AMERICAN VOLCANIC ARC / CENTRAL AMERICAN VOLCANIC ARC-NORTHWESTERN SEGMENT / NICARAGUA / APOYEQUE	UPPER APOYEQUE TEPHRA	12.24	12.24	-86.34	-86.34	SAE			s_CB020 [20327]	RHYODACITE [20327]									VOL					WR [20327]	70.5938	0.32522		15.2434				3.26269	3.15778	0.870751	0.10491		2.42342	3.92363	0.0944188
[20327]	CONVERGENT MARGIN	CENTRAL AMERICAN VOLCANIC ARC / CENTRAL AMERICAN VOLCANIC ARC-NORTHWESTERN SEGMENT / NICARAGUA / APOYEQUE	UPPER APOYEQUE TEPHRA	12.24	12.24	-86.34	-86.34	SAE			s_CB022 [20327]	RHYODACITE [20327]									VOL					WR [20327]	70.7707	0.325938		15.0878				3.40658	3.14373	0.809589	0.105141		2.49185	3.77458	0.0841131
[20327]	CONVERGENT MARGIN	CENTRAL AMERICAN VOLCANIC ARC / CENTRAL AMERICAN VOLCANIC ARC-NORTHWESTERN SEGMENT / NICARAGUA / APOYEQUE	UPPER APOYEQUE TEPHRA	12.24	12.24	-86.34	-86.34	SAE			s_N04-542 [20327]	RHYODACITE [20327]									VOL					WR [20327]	70.8615	0.337838		15.3822				3.35726	3.04054	1.08742	0.105574		2.19595	3.55785	0.073902
[20327]	CONVERGENT MARGIN	CENTRAL AMERICAN VOLCANIC ARC / CENTRAL AMERICAN VOLCANIC ARC-NORTHWESTERN SEGMENT / NICARAGUA / APOYEQUE	LOWER APOYEQUE TEPHRA	12.24	12.24	-86.34	-86.34	SAE			s_N02-008 [20327]	RHYODACITE [20327]									VOL					WR [20327]	71.0153	0.326144		14.9816				3.34561	3.08259	0.736454	0.105208		2.49342	3.81904	0.094687
[20327]	CONVERGENT MARGIN	CENTRAL AMERICAN VOLCANIC ARC / CENTRAL AMERICAN VOLCANIC ARC-NORTHWESTERN SEGMENT / NICARAGUA / APOYEQUE	LOWER APOYEQUE TEPHRA	12.24	12.24	-86.34	-86.34	SAE			s_N02-019 [20327]	RHYODACITE [20327]									VOL					WR [20327]	70.9186	0.313152		14.833				3.31942	3.10021	0.772443	0.104384		2.53653	3.99791	0.104384
[20327]	CONVERGENT MARGIN	CENTRAL AMERICAN VOLCANIC ARC / CENTRAL AMERICAN VOLCANIC ARC-NORTHWESTERN SEGMENT / NICARAGUA / APOYEQUE	LOWER APOYEQUE TEPHRA	12.24	12.24	-86.34	-86.34	SAE			s_N02-199 [20327]	RHYODACITE [20327]									VOL					WR [20327]	70.9535	0.325186		14.7173				3.24137	3.07353	0.84968	0.104899		2.49659	4.1435	0.0944089
[20327]	CONVERGENT MARGIN	CENTRAL AMERICAN VOLCANIC ARC / CENTRAL AMERICAN VOLCANIC ARC-NORTHWESTERN SEGMENT / NICARAGUA / APOYEQUE	LOWER APOYEQUE TEPHRA	12.24	12.24	-86.34	-86.34	SAE			s_CB017 [20327]	RHYODACITE [20327]									VOL					WR [20327]	70.8403	0.324811		14.8994				3.36337	3.08047	0.775356	0.104778		2.52515	3.99204	0.0943001
[20327]	CONVERGENT MARGIN	CENTRAL AMERICAN VOLCANIC ARC / CENTRAL AMERICAN VOLCANIC ARC-NORTHWESTERN SEGMENT / NICARAGUA / APOYEQUE	LOWER APOYEQUE TEPHRA	12.24	12.24	-86.34	-86.34	SAE			s_CB018 [20327]	RHYODACITE [20327]									VOL					WR [20327]	70.8193	0.32728		15.1288				3.42061	3.17779	0.760135	0.105574		2.50211	3.67399	0.0844595
[20327]	CONVERGENT MARGIN	CENTRAL AMERICAN VOLCANIC ARC / CENTRAL AMERICAN VOLCANIC ARC-NORTHWESTERN SEGMENT / NICARAGUA / APOYEQUE	LOWER APOYEQUE TEPHRA	12.24	12.24	-86.34	-86.34	SAE			s_CB087 [20327]	RHYODACITE [20327]									VOL					WR [20327]	71.9324	0.314895		14.6636				3.20143	2.87604	0.619293	0.104965		2.42469	3.78923	0.0734754
[20327]	CONVERGENT MARGIN	CENTRAL AMERICAN VOLCANIC ARC / CENTRAL AMERICAN VOLCANIC ARC-NORTHWESTERN SEGMENT / NICARAGUA / APOYEQUE	NE-RIM XILOA	12.24	12.24	-86.34	-86.34	SAE			s_CB007 [20327]	RHYODACITE [20327]									VOL					WR [20327]	68.2596	0.314261		13.9575				3.15345	3.38101	1.56047	0.0975293		2.4599	6.68617	0.130039
[20327]	CONVERGENT MARGIN	CENTRAL AMERICAN VOLCANIC ARC / CENTRAL AMERICAN VOLCANIC ARC-NORTHWESTERN SEGMENT / NICARAGUA / APOYEQUE	NE-RIM XILOA	12.24	12.24	-86.34	-86.34	SAE			s_CB011 [20327]	RHYODACITE [20327]									VOL					WR [20327]	69.1685	0.319387		14.2127				3.46002	5.44022	0.777174	0.127755		2.68285	3.68359	0.127755
[20327]	CONVERGENT MARGIN	CENTRAL AMERICAN VOLCANIC ARC / CENTRAL AMERICAN VOLCANIC ARC-NORTHWESTERN SEGMENT / NICARAGUA / APOYEQUE	NE-RIM XILOA	12.24	12.24	-86.34	-86.34	SAE			s_CB036 [20327]	RHYODACITE [20327]									VOL					WR [20327]	70.5752	0.327177		15.1557				3.48285	3.28232	0.98153	0.137203		2.59631	3.33509	0.126649
[20327]	CONVERGENT MARGIN	CENTRAL AMERICAN VOLCANIC ARC / CENTRAL AMERICAN VOLCANIC ARC-NORTHWESTERN SEGMENT / NICARAGUA / APOYEQUE	NE-RIM XILOA	12.24	12.24	-86.34	-86.34	SAE			s_CB037 [20327]	RHYODACITE [20327]									VOL					WR [20327]	71.8293	0.307008		14.8634				3.02774	2.9748	0.60343	0.105865		2.6678	3.50413	0.116451
[20327]	CONVERGENT MARGIN	CENTRAL AMERICAN VOLCANIC ARC / CENTRAL AMERICAN VOLCANIC ARC-NORTHWESTERN SEGMENT / NICARAGUA / APOYEQUE		12.24	12.24	-86.34	-86.34	SAE			s_CB082 [20327]	RHYODACITE [20327]									VOL					WR [20327]	70.0131	0.361409		15.139				3.49363	2.99167	0.773015	0.130509		2.20861	4.78868	0.100392
[20327]	CONVERGENT MARGIN	CENTRAL AMERICAN VOLCANIC ARC / CENTRAL AMERICAN VOLCANIC ARC-NORTHWESTERN SEGMENT / NICARAGUA / APOYEQUE		12.24	12.24	-86.34	-86.34	SAE			s_CB078 [20327]	RHYODACITE [20327]									VOL					WR [20327]	69.7625	0.362246		15.2244				3.62246	3.05897	0.825116	0.130811		2.17348	4.72932	0.110686
[20327]	CONVERGENT MARGIN	CENTRAL AMERICAN VOLCANIC ARC / CENTRAL AMERICAN VOLCANIC ARC-NORTHWESTERN SEGMENT / NICARAGUA / APOYEQUE		12.24	12.24	-86.34	-86.34	SAE			s_CB081 [20327]	RHYODACITE [20327]									VOL					WR [20327]	67.065	0.546891		15.8092				4.61819	3.68645	1.16467	0.162042		2.02552	4.71947	0.202552
[20327]	CONVERGENT MARGIN	CENTRAL AMERICAN VOLCANIC ARC / CENTRAL AMERICAN VOLCANIC ARC-NORTHWESTERN SEGMENT / NICARAGUA / APOYEQUE		12.24	12.24	-86.34	-86.34	SAE			s_CB039 [20327]	RHYODACITE [20327]									VOL					WR [20327]	64.5003	0.693119		15.9719				5.9769	4.37971	1.5771	0.190859		1.78805	4.68106	0.241085
[20327]	CONVERGENT MARGIN	CENTRAL AMERICAN VOLCANIC ARC / CENTRAL AMERICAN VOLCANIC ARC-NORTHWESTERN SEGMENT / NICARAGUA / APOYEQUE		12.24	12.24	-86.34	-86.34	SAE			s_CB083 [20327]	RHYODACITE [20327]									VOL					WR [20327]	64.5116	0.684794		16.0926				5.76032	4.36052	1.53072	0.181269		1.78248	4.85398	0.241692
[20327]	CONVERGENT MARGIN	CENTRAL AMERICAN VOLCANIC ARC / CENTRAL AMERICAN VOLCANIC ARC-NORTHWESTERN SEGMENT / NICARAGUA / APOYEQUE		12.24	12.24	-86.34	-86.34	SAE			s_CB041 [20327]	RHYODACITE [20327]									VOL					WR [20327]	62.871	0.595599		16.1922				6.87462	5.39067	2.16031	0.161518		1.5748	4.01777	0.161518
[20327]	CONVERGENT MARGIN	CENTRAL AMERICAN VOLCANIC ARC / CENTRAL AMERICAN VOLCANIC ARC-NORTHWESTERN SEGMENT / NICARAGUA / APOYEQUE		12.24	12.24	-86.34	-86.34	SAE			s_CB043 [20327]	RHYODACITE [20327]									VOL					WR [20327]	67.1844	0.462915		15.6671				4.93776	4.13538	1.32702	0.144018		1.99568	4.01193	0.133731
[20327]	CONVERGENT MARGIN	CENTRAL AMERICAN VOLCANIC ARC / CENTRAL AMERICAN VOLCANIC ARC-NORTHWESTERN SEGMENT / NICARAGUA / APOYEQUE		12.24	12.24	-86.34	-86.34	SAE			s_CB096 [20327]	ANDESITE [20327]									VOL					WR [20327]	62.8264	0.602652		16.1511				6.80996	5.44395	2.12937	0.150663		1.60707	4.0679	0.210928
[20327]	CONVERGENT MARGIN	CENTRAL AMERICAN VOLCANIC ARC / CENTRAL AMERICAN VOLCANIC ARC-NORTHWESTERN SEGMENT / NICARAGUA / APOYEQUE		12.24	12.24	-86.34	-86.34	SAE			s_CB087 [20327]	ANDESITE [20327]									VOL					WR [20327]	62.4284	0.623178		16.1524				7.1364	5.5483	2.32184	0.16082		1.55795	3.90994	0.16082
[20327]	CONVERGENT MARGIN	CENTRAL AMERICAN VOLCANIC ARC / CENTRAL AMERICAN VOLCANIC ARC-NORTHWESTERN SEGMENT / NICARAGUA / APOYEQUE		12.24	12.24	-86.34	-86.34	SAE			s_CB086 [20327]	ANDESITE [20327]									VOL					WR [20327]	62.2175	0.642764		16.0591				7.25118	5.70453	2.39028	0.160691		1.61695	3.79632	0.160691
[20327]	CONVERGENT MARGIN	CENTRAL AMERICAN VOLCANIC ARC / CENTRAL AMERICAN VOLCANIC ARC-NORTHWESTERN SEGMENT / NICARAGUA / APOYEQUE		12.24	12.24	-86.34	-86.34	SAE			s_803 [20327]	RHYODACITE [20327]									VOL					WR [20327]	65.7462	0.473647		16.0536				5.3512	4.63569	1.59226	0.141086		1.8442	4.04112	0.120931
[20327]	CONVERGENT MARGIN	CENTRAL AMERICAN VOLCANIC ARC / CENTRAL AMERICAN VOLCANIC ARC-NORTHWESTERN SEGMENT / NICARAGUA / APOYEQUE		12.24	12.24	-86.34	-86.34	SAE			s_804A [20327]	RHYODACITE [20327]									VOL					WR [20327]	68.4545	0.535354		15.4545				4.48485	3.11111	0.929293	0.0707071		2.06061	4.74747	0.151515
[20327]	CONVERGENT MARGIN	CENTRAL AMERICAN VOLCANIC ARC / CENTRAL AMERICAN VOLCANIC ARC-NORTHWESTERN SEGMENT / NICARAGUA / APOYEQUE		12.24	12.24	-86.34	-86.34	SAE			s_804B [20327]	RHYODACITE [20327]									VOL					WR [20327]	64.2225	0.783077		15.9666				6.48836	4.35269	1.37293	0.183057		1.83057	4.4849	0.315265
[20327]	CONVERGENT MARGIN	CENTRAL AMERICAN VOLCANIC ARC / CENTRAL AMERICAN VOLCANIC ARC-NORTHWESTERN SEGMENT / NICARAGUA / APOYEQUE		12.24	12.24	-86.34	-86.34	SAE			s_804C [20327]	RHYODACITE [20327]									VOL					WR [20327]	65.7388	0.645487		16.1674				5.39586	3.99395	1.2002	0.161372		1.84569	4.61926	0.231972
[20327]	CONVERGENT MARGIN	CENTRAL AMERICAN VOLCANIC ARC / CENTRAL AMERICAN VOLCANIC ARC-NORTHWESTERN SEGMENT / NICARAGUA / APOYEQUE		12.24	12.24	-86.34	-86.34	SAE			s_804D [20327]	RHYODACITE [20327]									VOL					WR [20327]	67.7153	0.554547		15.5878				4.75902	3.36761	0.82678	0.141157		2.0367	4.84977	0.161323
[20327]	CONVERGENT MARGIN	CENTRAL AMERICAN VOLCANIC ARC / CENTRAL AMERICAN VOLCANIC ARC-NORTHWESTERN SEGMENT / NICARAGUA / APOYEQUE		12.24	12.24	-86.34	-86.34	SAE			s_804E [20327]	RHYODACITE [20327]									VOL					WR [20327]	64.8961	0.689306		15.7425				5.96047	4.36898	1.55094	0.182463		2.1186	4.26761	0.223011
[20327]	CONVERGENT MARGIN	CENTRAL AMERICAN VOLCANIC ARC / CENTRAL AMERICAN VOLCANIC ARC-NORTHWESTERN SEGMENT / NICARAGUA / APOYEQUE		12.24	12.24	-86.34	-86.34	SAE			s_804F [20327]	RHYODACITE [20327]									VOL					WR [20327]	65.9937	0.649285		16.0799				5.33631	4.0073	1.20726	0.172466		1.82611	4.49427	0.233337
[20327]	CONVERGENT MARGIN	CENTRAL AMERICAN VOLCANIC ARC / CENTRAL AMERICAN VOLCANIC ARC-NORTHWESTERN SEGMENT / NICARAGUA / APOYEQUE		12.24	12.24	-86.34	-86.34	SAE			s_674 [20327]	RHYODACITE [20327]									VOL					WR [20327]	62.9984	0.594039		16.3512				6.75594	5.46718	2.0741	0.161095		1.60089	3.83609	0.161095
[20327]	CONVERGENT MARGIN	CENTRAL AMERICAN VOLCANIC ARC / CENTRAL AMERICAN VOLCANIC ARC-NORTHWESTERN SEGMENT / NICARAGUA / APOYEQUE		12.24	12.24	-86.34	-86.34	SAE			s_550 [20327]	RHYODACITE [20327]									VOL					WR [20327]	65.182	0.683692		15.6545				5.90187	4.19264	1.56847	0.170923		1.84999	4.5747	0.221194
[20327]	CONVERGENT MARGIN	CENTRAL AMERICAN VOLCANIC ARC / CENTRAL AMERICAN VOLCANIC ARC-NORTHWESTERN SEGMENT / NICARAGUA / APOYEQUE		12.24	12.24	-86.34	-86.34	SAE			s_868 [20327]	RHYODACITE [20327]									VOL					WR [20327]	63.2602	0.737787		16.3809				6.62014	4.84546	1.65503	0.179462		1.64506	4.43669	0.239282
[20327]	CONVERGENT MARGIN	CENTRAL AMERICAN VOLCANIC ARC / CENTRAL AMERICAN VOLCANIC ARC-NORTHWESTERN SEGMENT / NICARAGUA / APOYEQUE		12.24	12.24	-86.34	-86.34	SAE			s_462 A [20327]	RHYODACITE [20327]									VOL					WR [20327]	67.2833	0.532878		15.7953				4.60487	3.65976	1.13614	0.14076		1.9807	4.66519	0.201086
[20327]	CONVERGENT MARGIN	CENTRAL AMERICAN VOLCANIC ARC / CENTRAL AMERICAN VOLCANIC ARC-NORTHWESTERN SEGMENT / NICARAGUA / APOYEQUE		12.24	12.24	-86.34	-86.34	SAE			s_462 B [20327]	RHYODACITE [20327]									VOL					WR [20327]	67.1988	0.532129		15.8936				4.54819	3.69478	1.08434	0.150602		1.93775	4.76908	0.190763
[20327]	CONVERGENT MARGIN	CENTRAL AMERICAN VOLCANIC ARC / CENTRAL AMERICAN VOLCANIC ARC-NORTHWESTERN SEGMENT / NICARAGUA / APOYEQUE	SAN ISIDORA TEPHRA	12.24	12.24	-86.34	-86.34	SAE			s_078 [20327]	ANDESITE [20327]									VOL					WR [20327]	60.3857	0.863801		16.131				8.27642	5.68501	2.36039	0.200884		1.45641	4.37927	0.261149
[20327]	CONVERGENT MARGIN	CENTRAL AMERICAN VOLCANIC ARC / CENTRAL AMERICAN VOLCANIC ARC-NORTHWESTERN SEGMENT / NICARAGUA / APOYEQUE	SAN ISIDORA TEPHRA	12.24	12.24	-86.34	-86.34	SAE			s_082 [20327]	ANDESITE [20327]									VOL					WR [20327]	60.0304	0.882801		16.4282				8.61492	5.8549	2.37443	0.192796		1.25824	4.12988	0.233384
[20327]	CONVERGENT MARGIN	CENTRAL AMERICAN VOLCANIC ARC / CENTRAL AMERICAN VOLCANIC ARC-NORTHWESTERN SEGMENT / NICARAGUA / APOYEQUE	SAN ISIDORA TEPHRA	12.24	12.24	-86.34	-86.34	SAE			s_833 [20327]	ANDESITE [20327]									VOL					WR [20327]	60.8555	0.857546		16.2026				8.22236	5.71025	2.17918	0.191687		1.42252	4.10613	0.25222
[20327]	CONVERGENT MARGIN	CENTRAL AMERICAN VOLCANIC ARC / CENTRAL AMERICAN VOLCANIC ARC-NORTHWESTERN SEGMENT / NICARAGUA / APOYEQUE	XILOA TEPHRA	12.24	12.24	-86.34	-86.34	SAE			s_259 [20327]	RHYODACITE [20327]									VOL					WR [20327]	68.0592	0.440852		15.7342				4.31405	3.67377	1.14412	0.146951		2.0783	4.24058	0.167944
[20327]	CONVERGENT MARGIN	CENTRAL AMERICAN VOLCANIC ARC / CENTRAL AMERICAN VOLCANIC ARC-NORTHWESTERN SEGMENT / NICARAGUA / APOYEQUE	XILOA TEPHRA	12.24	12.24	-86.34	-86.34	SAE			s_260 [20327]	RHYODACITE [20327]									VOL					WR [20327]	67.9104	0.433358		15.6643				4.38643	3.65712	1.14153	0.137406		2.17736	4.32301	0.169115
[20327]	CONVERGENT MARGIN	CENTRAL AMERICAN VOLCANIC ARC / CENTRAL AMERICAN VOLCANIC ARC-NORTHWESTERN SEGMENT / NICARAGUA / APOYEQUE	XILOA TEPHRA	12.24	12.24	-86.34	-86.34	SAE			s_261 [20327]	RHYODACITE [20327]									VOL					WR [20327]	68.1349	0.42793		15.6873				4.15405	3.55913	1.08548	0.135685		2.10834	4.54024	0.166997
[20327]	CONVERGENT MARGIN	CENTRAL AMERICAN VOLCANIC ARC / CENTRAL AMERICAN VOLCANIC ARC-NORTHWESTERN SEGMENT / NICARAGUA / APOYEQUE	XILOA TEPHRA	12.24	12.24	-86.34	-86.34	SAE			s_7 [20327]	RHYODACITE [20327]									VOL					WR [20327]	68.6342	0.429095		15.6463				4.0293	3.49555	1.07797	0.136054		2.18734	4.20722	0.156986
[20327]	CONVERGENT MARGIN	CENTRAL AMERICAN VOLCANIC ARC / CENTRAL AMERICAN VOLCANIC ARC-NORTHWESTERN SEGMENT / NICARAGUA / APOYEQUE	XILOA TEPHRA	12.24	12.24	-86.34	-86.34	SAE			s_21 [20327]	RHYODACITE [20327]									VOL					WR [20327]	67.2827	0.454264		15.5792				4.67685	4.0987	1.35247	0.144539		1.97192	4.30518	0.134214
[20327]	CONVERGENT MARGIN	CENTRAL AMERICAN VOLCANIC ARC / CENTRAL AMERICAN VOLCANIC ARC-NORTHWESTERN SEGMENT / NICARAGUA / APOYEQUE	XILOA TEPHRA	12.24	12.24	-86.34	-86.34	SAE			s_100 [20327]	RHYODACITE [20327]									VOL					WR [20327]	68.1852	0.430356		15.6608				4.33505	3.5898	1.10213	0.146951		2.16228	4.23008	0.157447
[20327]	CONVERGENT MARGIN	CENTRAL AMERICAN VOLCANIC ARC / CENTRAL AMERICAN VOLCANIC ARC-NORTHWESTERN SEGMENT / NICARAGUA / APOYEQUE	XILOA TEPHRA	12.24	12.24	-86.34	-86.34	SAE			s_423 [20327]	RHYODACITE [20327]									VOL					WR [20327]	68.1085	0.432535		15.7928				4.2304	3.57633	1.08661	0.137145		2.24707	4.2304	0.158245
[20327]	CONVERGENT MARGIN	CENTRAL AMERICAN VOLCANIC ARC / CENTRAL AMERICAN VOLCANIC ARC-NORTHWESTERN SEGMENT / NICARAGUA / APOYEQUE	XILOA TEPHRA	12.24	12.24	-86.34	-86.34	SAE			s_133 [20327]	RHYODACITE [20327]									VOL					WR [20327]	68.2598	0.442152		15.6859				4.12675	3.64249	1.23171	0.147384		2.10548	4.20044	0.157911
[20327]	CONVERGENT MARGIN	CENTRAL AMERICAN VOLCANIC ARC / CENTRAL AMERICAN VOLCANIC ARC-NORTHWESTERN SEGMENT / NICARAGUA / APOYEQUE	XILOA TEPHRA	12.24	12.24	-86.34	-86.34	SAE			s_654 [20327]	RHYODACITE [20327]									VOL					WR [20327]	68.6966	0.417101		15.6309				3.92075	3.28467	0.855057	0.135558		2.21064	4.70282	0.145985
[20327]	CONVERGENT MARGIN	CENTRAL AMERICAN VOLCANIC ARC / CENTRAL AMERICAN VOLCANIC ARC-NORTHWESTERN SEGMENT / NICARAGUA / APOYEQUE	XILOA TEPHRA	12.24	12.24	-86.34	-86.34	SAE			s_850 [20327]	RHYODACITE [20327]									VOL					WR [20327]	68.6482	0.412524		15.7711				4.04062	3.39539	0.740427	0.137508		2.22128	4.48487	0.148085
[20327]	CONVERGENT MARGIN	CENTRAL AMERICAN VOLCANIC ARC / CENTRAL AMERICAN VOLCANIC ARC-NORTHWESTERN SEGMENT / NICARAGUA / APOYEQUE	XILOA TEPHRA	12.24	12.24	-86.34	-86.34	SAE			s_847 [20327]	RHYODACITE [20327]									VOL					WR [20327]	68.3452	0.431034		15.9272				4.20521	3.57443	0.851556	0.136669		2.11312	4.26829	0.147183
[20327]	CONVERGENT MARGIN	CENTRAL AMERICAN VOLCANIC ARC / CENTRAL AMERICAN VOLCANIC ARC-NORTHWESTERN SEGMENT / NICARAGUA / APOYEQUE	XILOA TEPHRA	12.24	12.24	-86.34	-86.34	SAE			s_423 [20327]	RHYODACITE [20327]									VOL					WR [20327]	68.1085	0.432535		15.7928				4.2304	3.57633	1.08661	0.137145		2.24707	4.2304	0.158245
[20327]	CONVERGENT MARGIN	CENTRAL AMERICAN VOLCANIC ARC / CENTRAL AMERICAN VOLCANIC ARC-NORTHWESTERN SEGMENT / NICARAGUA / APOYEQUE	XILOA TEPHRA	12.24	12.24	-86.34	-86.34	SAE			s_459 [20327]	RHYODACITE [20327]									VOL					WR [20327]	67.4085	0.427991		15.7073				4.25851	3.64862	1.10208	0.139097		2.09715	5.05029	0.160496
[20327]	CONVERGENT MARGIN	CENTRAL AMERICAN VOLCANIC ARC / CENTRAL AMERICAN VOLCANIC ARC-NORTHWESTERN SEGMENT / NICARAGUA / APOYEQUE	XILOA TEPHRA	12.24	12.24	-86.34	-86.34	SAE			s_417 [20327]	RHYODACITE [20327]									VOL					WR [20327]	67.2035	0.431534		15.6826				4.29428	3.97853	1.13672	0.136828		2.09452	4.8837	0.157878
[20327]	CONVERGENT MARGIN	CENTRAL AMERICAN VOLCANIC ARC / CENTRAL AMERICAN VOLCANIC ARC-NORTHWESTERN SEGMENT / NICARAGUA / APOYEQUE	XILOA TEPHRA	12.24	12.24	-86.34	-86.34	SAE			s_CB014 [20327]	RHYODACITE [20327]									VOL					WR [20327]	67.404	0.450589		15.6272				4.81311	4.06554	1.3108	0.133129		2.04813	4.0041	0.143369
[20327]	CONVERGENT MARGIN	CENTRAL AMERICAN VOLCANIC ARC / CENTRAL AMERICAN VOLCANIC ARC-NORTHWESTERN SEGMENT / NICARAGUA / APOYEQUE	XILOA TEPHRA	12.24	12.24	-86.34	-86.34	SAE			s_CB015 [20327]	RHYODACITE [20327]									VOL					WR [20327]	67.0964	0.460405		15.5003				4.85983	4.0618	1.51422	0.143237		1.99509	4.2255	0.143237
[20327]	CONVERGENT MARGIN	CENTRAL AMERICAN VOLCANIC ARC / CENTRAL AMERICAN VOLCANIC ARC-NORTHWESTERN SEGMENT / NICARAGUA / APOYEQUE	XILOA TEPHRA	12.24	12.24	-86.34	-86.34	SAE			s_CB023 [20327]	RHYODACITE [20327]									VOL					WR [20327]	66.712	0.449979		15.519				4.78234	5.02302	1.32901	0.146505		1.95689	3.94517	0.13604
[20327]	CONVERGENT MARGIN	CENTRAL AMERICAN VOLCANIC ARC / CENTRAL AMERICAN VOLCANIC ARC-NORTHWESTERN SEGMENT / NICARAGUA / APOYEQUE	XILOA TEPHRA	12.24	12.24	-86.34	-86.34	SAE			s_CB025 [20327]	RHYODACITE [20327]									VOL					WR [20327]	66.911	0.454264		15.6308				5.02788	4.27421	1.5383	0.134214		1.99257	3.91286	0.12389
[20327]	CONVERGENT MARGIN	CENTRAL AMERICAN VOLCANIC ARC / CENTRAL AMERICAN VOLCANIC ARC-NORTHWESTERN SEGMENT / NICARAGUA / APOYEQUE	XILOA TEPHRA	12.24	12.24	-86.34	-86.34	SAE			s_CB034B [20327]	RHYODACITE [20327]									VOL					WR [20327]	66.191	0.462012		15.6982				5.14374	4.45585	1.70431	0.143737		1.89938	4.17864	0.123203
[20327]	CONVERGENT MARGIN	CENTRAL AMERICAN VOLCANIC ARC / CENTRAL AMERICAN VOLCANIC ARC-NORTHWESTERN SEGMENT / NICARAGUA / APOYEQUE	XILOA TEPHRA	12.24	12.24	-86.34	-86.34	SAE			s_CB034C [20327]	RHYODACITE [20327]									VOL					WR [20327]	66.6289	0.462915		15.9037				4.96862	4.44399	1.54305	0.133731		1.91338	3.8782	0.123444
[20327]	CONVERGENT MARGIN	CENTRAL AMERICAN VOLCANIC ARC / CENTRAL AMERICAN VOLCANIC ARC-NORTHWESTERN SEGMENT / NICARAGUA / APOYEQUE	XILOA TEPHRA	12.24	12.24	-86.34	-86.34	SAE			s_CB034D [20327]	RHYODACITE [20327]									VOL					WR [20327]	66.2172	0.452908		15.9238				5.06433	4.53937	1.7087	0.133814		1.89398	3.95265	0.113227
[20327]	CONVERGENT MARGIN	CENTRAL AMERICAN VOLCANIC ARC / CENTRAL AMERICAN VOLCANIC ARC-NORTHWESTERN SEGMENT / NICARAGUA / APOYEQUE	XILOA TEPHRA	12.24	12.24	-86.34	-86.34	SAE			s_CB034E [20327]	RHYODACITE [20327]									VOL					WR [20327]	66.307	0.462392		15.8138				4.98356	4.51089	1.63379	0.143855		1.91122	4.11015	0.123305
[20327]	CONVERGENT MARGIN	CENTRAL AMERICAN VOLCANIC ARC / CENTRAL AMERICAN VOLCANIC ARC-NORTHWESTERN SEGMENT / NICARAGUA / APOYEQUE	XILOA TEPHRA	12.24	12.24	-86.34	-86.34	SAE			s_CB034F [20327]	RHYODACITE [20327]									VOL					WR [20327]	67.6358	0.443345		15.5892				4.70152	4.04165	1.24755	0.144345		2.01052	4.06227	0.123724
[20327]	CONVERGENT MARGIN	CENTRAL AMERICAN VOLCANIC ARC / CENTRAL AMERICAN VOLCANIC ARC-NORTHWESTERN SEGMENT / NICARAGUA / APOYEQUE	XILOA TEPHRA	12.24	12.24	-86.34	-86.34	SAE			s_CB034G [20327]	RHYODACITE [20327]									VOL					WR [20327]	67.0004	0.458907		15.6967				4.94368	4.25532	1.36629	0.146016		1.97121	4.02587	0.135586
[20327]	CONVERGENT MARGIN	CENTRAL AMERICAN VOLCANIC ARC / CENTRAL AMERICAN VOLCANIC ARC-NORTHWESTERN SEGMENT / NICARAGUA / APOYEQUE	XILOA TEPHRA	12.24	12.24	-86.34	-86.34	SAE			s_CB034H [20327]	RHYODACITE [20327]									VOL					WR [20327]	67.2237	0.44629		15.7343				4.8054	4.12039	1.29735	0.155682		1.98236	4.09964	0.134925
[20327]	CONVERGENT MARGIN	CENTRAL AMERICAN VOLCANIC ARC / CENTRAL AMERICAN VOLCANIC ARC-NORTHWESTERN SEGMENT / NICARAGUA / APOYEQUE	XILOA TEPHRA	12.24	12.24	-86.34	-86.34	SAE			s_CB034I [20327]	RHYODACITE [20327]									VOL					WR [20327]	67.6228	0.453983		15.5386				4.80809	4.02394	1.30004	0.134131		1.99133	3.99298	0.134131
[20327]	CONVERGENT MARGIN	CENTRAL AMERICAN VOLCANIC ARC / CENTRAL AMERICAN VOLCANIC ARC-NORTHWESTERN SEGMENT / NICARAGUA / APOYEQUE	XILOA TEPHRA	12.24	12.24	-86.34	-86.34	SAE			s_CB034J [20327]	RHYODACITE [20327]									VOL					WR [20327]	67.8928	0.443071		15.456				4.61618	3.9052	1.24678	0.133952		2.01958	4.1525	0.133952
[20327]	CONVERGENT MARGIN	CENTRAL AMERICAN VOLCANIC ARC / CENTRAL AMERICAN VOLCANIC ARC-NORTHWESTERN SEGMENT / NICARAGUA / APOYEQUE	XILOA TEPHRA	12.24	12.24	-86.34	-86.34	SAE			s_CB034K [20327]	RHYODACITE [20327]									VOL					WR [20327]	67.4056	0.441297		15.7122				4.74138	4.09483	1.31363	0.133415		1.94992	4.0743	0.133415
[20327]	CONVERGENT MARGIN	CENTRAL AMERICAN VOLCANIC ARC / CENTRAL AMERICAN VOLCANIC ARC-NORTHWESTERN SEGMENT / NICARAGUA / APOYEQUE	XILOA TEPHRA	12.24	12.24	-86.34	-86.34	SAE			s_CB091C [20327]	RHYODACITE [20327]									VOL					WR [20327]	67.0305	0.432455		15.4448				4.88056	4.22158	1.70923	0.133855		1.99753	4.02595	0.123558
[20327]	CONVERGENT MARGIN	CENTRAL AMERICAN VOLCANIC ARC / CENTRAL AMERICAN VOLCANIC ARC-NORTHWESTERN SEGMENT / NICARAGUA / APOYEQUE	XILOA TEPHRA	12.24	12.24	-86.34	-86.34	SAE			s_CB091D [20327]	RHYODACITE [20327]									VOL					WR [20327]	67.7459	0.444812		15.465				4.6757	4.10675	1.36547	0.134478		1.99648	3.94124	0.124134
[20327]	CONVERGENT MARGIN	CENTRAL AMERICAN VOLCANIC ARC / CENTRAL AMERICAN VOLCANIC ARC-NORTHWESTERN SEGMENT / NICARAGUA / APOYEQUE	XILOA TEPHRA	12.24	12.24	-86.34	-86.34	SAE			s_CB091E [20327]	RHYODACITE [20327]									VOL					WR [20327]	67.4023	0.455911		15.5839				4.92177	4.12392	1.34701	0.134701		1.98943	3.89597	0.145063
[20327]	CONVERGENT MARGIN	CENTRAL AMERICAN VOLCANIC ARC / CENTRAL AMERICAN VOLCANIC ARC-NORTHWESTERN SEGMENT / NICARAGUA / APOYEQUE	XILOA TEPHRA	12.24	12.24	-86.34	-86.34	SAE			s_CB091F [20327]	RHYODACITE [20327]									VOL					WR [20327]	67.8281	0.441978		15.2534				4.5534	4.00863	1.41844	0.1439		2.00432	4.22448	0.123343
[20327]	CONVERGENT MARGIN	CENTRAL AMERICAN VOLCANIC ARC / CENTRAL AMERICAN VOLCANIC ARC-NORTHWESTERN SEGMENT / NICARAGUA / APOYEQUE	XILOA TEPHRA	12.24	12.24	-86.34	-86.34	SAE			s_CB091G [20327]	RHYODACITE [20327]									VOL					WR [20327]	67.2244	0.451653		15.4794				4.90659	4.07514	1.42681	0.143708		2.01191	4.14699	0.133443
[20327]	CONVERGENT MARGIN	CENTRAL AMERICAN VOLCANIC ARC / CENTRAL AMERICAN VOLCANIC ARC-NORTHWESTERN SEGMENT / NICARAGUA / APOYEQUE	XILOA TEPHRA	12.24	12.24	-86.34	-86.34	SAE			s_CB112 [20327]	RHYODACITE [20327]									VOL					WR [20327]	66.8184	0.465453		15.7737				4.97518	4.32354	1.48945	0.134464		1.98593	3.89946	0.134464
[20327]	CONVERGENT MARGIN	CENTRAL AMERICAN VOLCANIC ARC / CENTRAL AMERICAN VOLCANIC ARC-NORTHWESTERN SEGMENT / NICARAGUA / APOYEQUE / MATEARE FORMATION		12.24	12.24	-86.34	-86.34	SAE			s_196A [20327]	ANDESITE [20327]									VOL					WR [20327]	56.9339	0.948058		16.2179				10.1059	7.24155	3.22743	0.201715		1.16994	3.72163	0.231972
[20327]	CONVERGENT MARGIN	CENTRAL AMERICAN VOLCANIC ARC / CENTRAL AMERICAN VOLCANIC ARC-NORTHWESTERN SEGMENT / NICARAGUA / APOYEQUE / MATEARE FORMATION		12.24	12.24	-86.34	-86.34	SAE			s_196B [20327]	RHYODACITE [20327]									VOL					WR [20327]	63.2166	0.710299		16.002				6.60578	4.9518	1.94825	0.182648		1.69457	4.45459	0.233384
[20327]	CONVERGENT MARGIN	CENTRAL AMERICAN VOLCANIC ARC / CENTRAL AMERICAN VOLCANIC ARC-NORTHWESTERN SEGMENT / NICARAGUA / APOYEQUE / MATEARE FORMATION		12.24	12.24	-86.34	-86.34	SAE			s_196C [20327]	ANDESITE [20327]									VOL					WR [20327]	59.0436	0.876835		16.0991				8.86011	6.44372	2.80383	0.203915		1.36623	4.06811	0.234502
[20327]	CONVERGENT MARGIN	CENTRAL AMERICAN VOLCANIC ARC / CENTRAL AMERICAN VOLCANIC ARC-NORTHWESTERN SEGMENT / NICARAGUA / APOYEQUE / MATEARE FORMATION		12.24	12.24	-86.34	-86.34	SAE			s_255 [20327]	ANDESITE [20327]									VOL					WR [20327]	57.0432	0.939774		16.2187				10.1152	7.24535	3.20331	0.202102		1.1823	3.62773	0.222312
[20327]	CONVERGENT MARGIN	CENTRAL AMERICAN VOLCANIC ARC / CENTRAL AMERICAN VOLCANIC ARC-NORTHWESTERN SEGMENT / NICARAGUA / APOYEQUE / MATEARE FORMATION		12.24	12.24	-86.34	-86.34	SAE			s_254 [20327]	ANDESITE [20327]									VOL					WR [20327]	57.6647	0.918357		16.1873				9.73862	6.98355	3.11838	0.201837		1.2312	3.73398	0.22202
[20327]	CONVERGENT MARGIN	CENTRAL AMERICAN VOLCANIC ARC / CENTRAL AMERICAN VOLCANIC ARC-NORTHWESTERN SEGMENT / NICARAGUA / APOYEQUE / MATEARE FORMATION		12.24	12.24	-86.34	-86.34	SAE			s_253 [20327]	ANDESITE [20327]									VOL					WR [20327]	60.1994	0.845751		16.1095				8.25614	6.03101	2.55739	0.201369		1.40959	4.14821	0.241643
[20327]	CONVERGENT MARGIN	CENTRAL AMERICAN VOLCANIC ARC / CENTRAL AMERICAN VOLCANIC ARC-NORTHWESTERN SEGMENT / NICARAGUA / APOYEQUE / MATEARE FORMATION		12.24	12.24	-86.34	-86.34	SAE			s_252 [20327]	RHYODACITE [20327]									VOL					WR [20327]	64.0286	0.724188		16.0873				6.21767	4.66584	1.73805	0.18622		1.70701	4.37616	0.268984
[20327]	CONVERGENT MARGIN	CENTRAL AMERICAN VOLCANIC ARC / CENTRAL AMERICAN VOLCANIC ARC-NORTHWESTERN SEGMENT / NICARAGUA / APOYEQUE / MATEARE FORMATION		12.24	12.24	-86.34	-86.34	SAE			s_251 [20327]	RHYODACITE [20327]									VOL					WR [20327]	63.9628	0.732714		15.9752				6.36739	4.6646	1.80599	0.185759		1.67183	4.37564	0.257998
[20327]	CONVERGENT MARGIN	CENTRAL AMERICAN VOLCANIC ARC / CENTRAL AMERICAN VOLCANIC ARC-NORTHWESTERN SEGMENT / NICARAGUA / APOYEQUE / MATEARE FORMATION		12.24	12.24	-86.34	-86.34	SAE			s_250 [20327]	RHYODACITE [20327]									VOL					WR [20327]	63.9723	0.722618		16.1041				6.15258	4.65572	1.76525	0.185816		1.71364	4.46991	0.258078
[20327]	CONVERGENT MARGIN	CENTRAL AMERICAN VOLCANIC ARC / CENTRAL AMERICAN VOLCANIC ARC-NORTHWESTERN SEGMENT / NICARAGUA / APOYEQUE / MATEARE FORMATION		12.24	12.24	-86.34	-86.34	SAE			s_249 [20327]	ANDESITE [20327]									VOL					WR [20327]	62.6965	0.755744		15.9915				6.94277	5.0786	2.03547	0.191455		1.60218	4.44377	0.261991
[20327]	CONVERGENT MARGIN	CENTRAL AMERICAN VOLCANIC ARC / CENTRAL AMERICAN VOLCANIC ARC-NORTHWESTERN SEGMENT / NICARAGUA / APOYEQUE / MATEARE FORMATION		12.24	12.24	-86.34	-86.34	SAE			s_229E [20327]	RHYODACITE [20327]									VOL					WR [20327]	65.7006	0.656797		16.1384				5.33778	4.02419	1.38657	0.177231		1.92869	4.40992	0.239783
[20327]	CONVERGENT MARGIN	CENTRAL AMERICAN VOLCANIC ARC / CENTRAL AMERICAN VOLCANIC ARC-NORTHWESTERN SEGMENT / NICARAGUA / APOYEQUE / MATEARE FORMATION		12.24	12.24	-86.34	-86.34	SAE			s_194 [20327]	RHYODACITE [20327]									VOL					WR [20327]	65.6837	0.654138		16.0731				5.28502	4.03904	1.41211	0.176513		1.9105	4.51666	0.249195
[20327]	CONVERGENT MARGIN	CENTRAL AMERICAN VOLCANIC ARC / CENTRAL AMERICAN VOLCANIC ARC-NORTHWESTERN SEGMENT / NICARAGUA / APOYEQUE / MATEARE FORMATION		12.24	12.24	-86.34	-86.34	SAE			s_229D [20327]	RHYODACITE [20327]									VOL					WR [20327]	65.747	0.655908		16.127				5.30973	3.95627	1.3847	0.176991		1.89485	4.50807	0.239459
[20327]	CONVERGENT MARGIN	CENTRAL AMERICAN VOLCANIC ARC / CENTRAL AMERICAN VOLCANIC ARC-NORTHWESTERN SEGMENT / NICARAGUA / APOYEQUE / MATEARE FORMATION		12.24	12.24	-86.34	-86.34	SAE			s_229H [20327]	RHYODACITE [20327]									VOL					WR [20327]	63.3807	0.736744		16.6961				6.47504	4.53461	1.74328	0.197157		1.6914	4.28557	0.259417
[20327]	CONVERGENT MARGIN	CENTRAL AMERICAN VOLCANIC ARC / CENTRAL AMERICAN VOLCANIC ARC-NORTHWESTERN SEGMENT / NICARAGUA / APOYEQUE / MATEARE FORMATION		12.24	12.24	-86.34	-86.34	SAE			s_229G [20327]	RHYODACITE [20327]									VOL					WR [20327]	65.3942	0.667501		16.2286				5.45474	4.07801	1.44973	0.187735		1.89821	4.41176	0.229453
[20327]	CONVERGENT MARGIN	CENTRAL AMERICAN VOLCANIC ARC / CENTRAL AMERICAN VOLCANIC ARC-NORTHWESTERN SEGMENT / NICARAGUA / APOYEQUE / MATEARE FORMATION		12.24	12.24	-86.34	-86.34	SAE			s_228C [20327]	RHYODACITE [20327]									VOL					WR [20327]	64.2076	0.722245		16.0235				6.35576	4.51919	1.81593	0.18572		1.64053	4.28188	0.247627
[20327]	CONVERGENT MARGIN	CENTRAL AMERICAN VOLCANIC ARC / CENTRAL AMERICAN VOLCANIC ARC-NORTHWESTERN SEGMENT / NICARAGUA / APOYEQUE / MATEARE FORMATION		12.24	12.24	-86.34	-86.34	SAE			s_228B [20327]	RHYODACITE [20327]									VOL					WR [20327]	64.2567	0.728181		15.9992				6.39759	4.50432	1.77884	0.187246		1.63321	4.27546	0.239259
[20327]	CONVERGENT MARGIN	CENTRAL AMERICAN VOLCANIC ARC / CENTRAL AMERICAN VOLCANIC ARC-NORTHWESTERN SEGMENT / NICARAGUA / APOYEQUE / MATEARE FORMATION		12.24	12.24	-86.34	-86.34	SAE			s_240C [20327]	RHYODACITE [20327]									VOL					WR [20327]	64.4241	0.729015		15.9134				6.20704	4.60321	1.79129	0.187461		1.68715	4.19704	0.260362
[20327]	CONVERGENT MARGIN	CENTRAL AMERICAN VOLCANIC ARC / CENTRAL AMERICAN VOLCANIC ARC-NORTHWESTERN SEGMENT / NICARAGUA / APOYEQUE / MATEARE FORMATION		12.24	12.24	-86.34	-86.34	SAE			s_240A [20327]	RHYODACITE [20327]									VOL					WR [20327]	64.7353	0.717778		15.7703				6.17913	4.49391	1.84126	0.187246		1.63321	4.18184	0.260064
[20327]	CONVERGENT MARGIN	CENTRAL AMERICAN VOLCANIC ARC / CENTRAL AMERICAN VOLCANIC ARC-NORTHWESTERN SEGMENT / NICARAGUA / APOYEQUE / MATEARE FORMATION		12.24	12.24	-86.34	-86.34	SAE			s_239C [20327]	RHYODACITE [20327]									VOL					WR [20327]	64.2115	0.716809		16.2373				6.18118	4.59173	1.73488	0.176605		1.73488	4.17619	0.238936
[20327]	CONVERGENT MARGIN	CENTRAL AMERICAN VOLCANIC ARC / CENTRAL AMERICAN VOLCANIC ARC-NORTHWESTERN SEGMENT / NICARAGUA / APOYEQUE / MATEARE FORMATION		12.24	12.24	-86.34	-86.34	SAE			s_239A [20327]	RHYODACITE [20327]									VOL					WR [20327]	65.2719	0.642154		16.2921				5.6551	4.27758	1.59503	0.176075		1.80218	4.06007	0.227861
[20327]	CONVERGENT MARGIN	CENTRAL AMERICAN VOLCANIC ARC / CENTRAL AMERICAN VOLCANIC ARC-NORTHWESTERN SEGMENT / NICARAGUA / APOYEQUE / MATEARE FORMATION		12.24	12.24	-86.34	-86.34	SAE			s_193 [20327]	RHYODACITE [20327]									VOL					WR [20327]	63.9276	0.732754		16.4346				6.33309	4.61635	1.76908	0.188422		1.6644	4.08249	0.25123
[20327]	CONVERGENT MARGIN	CENTRAL AMERICAN VOLCANIC ARC / CENTRAL AMERICAN VOLCANIC ARC-NORTHWESTERN SEGMENT / NICARAGUA / APOYEQUE / MATEARE FORMATION		12.24	12.24	-86.34	-86.34	SAE			s_1 [20327]	RHYODACITE [20327]									VOL					WR [20327]	64.2967	0.719203		16.0177				6.0824	4.64399	1.74664	0.184938		1.69526	4.36659	0.246584
[20327]	CONVERGENT MARGIN	CENTRAL AMERICAN VOLCANIC ARC / CENTRAL AMERICAN VOLCANIC ARC-NORTHWESTERN SEGMENT / NICARAGUA / APOYEQUE / MATEARE FORMATION		12.24	12.24	-86.34	-86.34	SAE			s_2 [20327]	RHYODACITE [20327]									VOL					WR [20327]	63.4674	0.741418		16.0471				6.52041	4.82429	1.9094	0.192972		1.64534	4.39772	0.25391
[20327]	CONVERGENT MARGIN	CENTRAL AMERICAN VOLCANIC ARC / CENTRAL AMERICAN VOLCANIC ARC-NORTHWESTERN SEGMENT / NICARAGUA / APOYEQUE / MATEARE FORMATION		12.24	12.24	-86.34	-86.34	SAE			s_3 [20327]	RHYODACITE [20327]									VOL					WR [20327]	63.6695	0.719716		16.1581				6.22402	4.67309	1.79422	0.1926		1.67258	4.64268	0.253421
[20327]	CONVERGENT MARGIN	CENTRAL AMERICAN VOLCANIC ARC / CENTRAL AMERICAN VOLCANIC ARC-NORTHWESTERN SEGMENT / NICARAGUA / APOYEQUE / MATEARE FORMATION		12.24	12.24	-86.34	-86.34	SAE			s_4 [20327]	ANDESITE [20327]									VOL					WR [20327]	57.3589	0.927419		16.25				9.85887	7.12702	3.14516	0.201613		1.1996	3.71976	0.211694
[20327]	CONVERGENT MARGIN	CENTRAL AMERICAN VOLCANIC ARC / CENTRAL AMERICAN VOLCANIC ARC-NORTHWESTERN SEGMENT / NICARAGUA / APOYEQUE / MATEARE FORMATION		12.24	12.24	-86.34	-86.34	SAE			s_6 [20327]	RHYODACITE [20327]									VOL					WR [20327]	63.9196	0.727757		16.0619				6.28331	4.7458	1.81427	0.194752		1.67077	4.33579	0.246002
[20327]	CONVERGENT MARGIN	CENTRAL AMERICAN VOLCANIC ARC / CENTRAL AMERICAN VOLCANIC ARC-NORTHWESTERN SEGMENT / NICARAGUA / APOYEQUE	LOS CEDROS TEPHRA	12.24	12.24	-86.34	-86.34	SAE			s_640A [20327]	RHYODACITE [20327]									VOL					WR [20327]	68.4272	0.548176		15.6441				4.30108	3.14147	0.885515	0.147586		2.21379	4.54354	0.147586
[20327]	CONVERGENT MARGIN	CENTRAL AMERICAN VOLCANIC ARC / CENTRAL AMERICAN VOLCANIC ARC-NORTHWESTERN SEGMENT / NICARAGUA / APOYEQUE	LOS CEDROS TEPHRA	12.24	12.24	-86.34	-86.34	SAE			s_640B [20327]	RHYODACITE [20327]									VOL					WR [20327]	68.6916	0.539979		15.3894				4.28868	3.05296	0.882658	0.145379		2.25337	4.61059	0.145379
[20327]	CONVERGENT MARGIN	CENTRAL AMERICAN VOLCANIC ARC / CENTRAL AMERICAN VOLCANIC ARC-NORTHWESTERN SEGMENT / NICARAGUA / APOYEQUE	APOYEQUE CALDERA, CHILTEPE PENINSULA	12.24	12.24	-86.34	-86.34	SAE			s_10 [20327]	DACITE [20327]									VOL					WR [20327]	67.0142	0.469141		15.7319				4.98332	4.28482	1.64721	0.13553		1.92869	3.68015	0.125104
[20327]	CONVERGENT MARGIN	CENTRAL AMERICAN VOLCANIC ARC / CENTRAL AMERICAN VOLCANIC ARC-NORTHWESTERN SEGMENT / NICARAGUA / APOYEQUE	APOYEQUE CALDERA, CHILTEPE PENINSULA	12.24	12.24	-86.34	-86.34	SAE			s_101 [20327]	DACITE [20327]									VOL					WR [20327]	66.146	0.468604		15.818				5.24836	4.59231	1.73904	0.145788		1.88483	3.83214	0.124961
[20327]	CONVERGENT MARGIN	CENTRAL AMERICAN VOLCANIC ARC / CENTRAL AMERICAN VOLCANIC ARC-NORTHWESTERN SEGMENT / NICARAGUA / APOYEQUE	APOYEQUE CALDERA, CHILTEPE PENINSULA	12.24	12.24	-86.34	-86.34	SAE			s_114 [20327]	DACITE [20327]									VOL					WR [20327]	64.496	0.490697		16.1828				5.76569	5.13187	2.12635	0.14312		1.77878	3.75179	0.132897
[20327]	CONVERGENT MARGIN	CENTRAL AMERICAN VOLCANIC ARC / CENTRAL AMERICAN VOLCANIC ARC-NORTHWESTERN SEGMENT / NICARAGUA / APOYEQUE	APOYEQUE CALDERA, CHILTEPE PENINSULA	12.24	12.24	-86.34	-86.34	SAE			s_116 [20327]	DACITE [20327]									VOL					WR [20327]	66.1597	0.475895		15.7356				5.23484	4.54169	1.72771	0.144838		1.90358	3.94165	0.134492
[20327]	CONVERGENT MARGIN	CENTRAL AMERICAN VOLCANIC ARC / CENTRAL AMERICAN VOLCANIC ARC-NORTHWESTERN SEGMENT / NICARAGUA / APOYEQUE	APOYEQUE CALDERA, CHILTEPE PENINSULA	12.24	12.24	-86.34	-86.34	SAE			s_118 [20327]	DACITE [20327]									VOL					WR [20327]	65.8562	0.467581		15.8978				5.29925	4.72776	1.75603	0.14547		1.87032	3.84456	0.135079
[20327]	CONVERGENT MARGIN	CENTRAL AMERICAN VOLCANIC ARC / CENTRAL AMERICAN VOLCANIC ARC-NORTHWESTERN SEGMENT / NICARAGUA / APOYEQUE	APOYEQUE CALDERA, CHILTEPE PENINSULA	12.24	12.24	-86.34	-86.34	SAE			s_128 [20327]	DACITE [20327]									VOL					WR [20327]	67.1127	0.452908		15.4503				4.88935	4.16881	1.56459	0.144107		1.98662	4.09676	0.133814
[20327]	CONVERGENT MARGIN	CENTRAL AMERICAN VOLCANIC ARC / CENTRAL AMERICAN VOLCANIC ARC-NORTHWESTERN SEGMENT / NICARAGUA / APOYEQUE	APOYEQUE CALDERA, CHILTEPE PENINSULA	12.24	12.24	-86.34	-86.34	SAE			s_129 [20327]	DACITE [20327]									VOL					WR [20327]	64.8305	0.475403		16.2567				5.50847	5.12609	1.98429	0.144688		1.74659	3.80322	0.124018
[20327]	CONVERGENT MARGIN	CENTRAL AMERICAN VOLCANIC ARC / CENTRAL AMERICAN VOLCANIC ARC-NORTHWESTERN SEGMENT / NICARAGUA / APOYEQUE	APOYEQUE CALDERA, CHILTEPE PENINSULA	12.24	12.24	-86.34	-86.34	SAE			s_132 [20327]	DACITE [20327]									VOL					WR [20327]	68.6778	0.426506		15.6247				4.0362	3.52647	1.15469	0.135234		2.19494	4.05701	0.166441
[20327]	CONVERGENT MARGIN	CENTRAL AMERICAN VOLCANIC ARC / CENTRAL AMERICAN VOLCANIC ARC-NORTHWESTERN SEGMENT / NICARAGUA / APOYEQUE	APOYEQUE CALDERA, CHILTEPE PENINSULA	12.24	12.24	-86.34	-86.34	SAE			s_167 [20327]	DACITE [20327]									VOL					WR [20327]	64.0485	0.574713		18.1886				5.70456	4.5977	1.74542	0.149		1.59642	3.16092	0.234142
[20327]	CONVERGENT MARGIN	CENTRAL AMERICAN VOLCANIC ARC / CENTRAL AMERICAN VOLCANIC ARC-NORTHWESTERN SEGMENT / NICARAGUA / APOYEQUE	APOYEQUE CALDERA, CHILTEPE PENINSULA	12.24	12.24	-86.34	-86.34	SAE			s_169 [20327]	DACITE [20327]									VOL					WR [20327]	65.5338	0.426167		19.3053				4.38952	3.56915	1.06542	0.12785		1.82186	3.64372	0.117196
[20327]	CONVERGENT MARGIN	CENTRAL AMERICAN VOLCANIC ARC / CENTRAL AMERICAN VOLCANIC ARC-NORTHWESTERN SEGMENT / NICARAGUA / APOYEQUE	APOYEQUE CALDERA, CHILTEPE PENINSULA	12.24	12.24	-86.34	-86.34	SAE			s_188 [20327]	DACITE [20327]									VOL					WR [20327]	65.4056	0.514922		16.3409				5.30685	4.74989	1.88104	0.136612		1.87053	3.63598	0.157629
[20327]	CONVERGENT MARGIN	CENTRAL AMERICAN VOLCANIC ARC / CENTRAL AMERICAN VOLCANIC ARC-NORTHWESTERN SEGMENT / NICARAGUA / APOYEQUE	APOYEQUE CALDERA, CHILTEPE PENINSULA	12.24	12.24	-86.34	-86.34	SAE			s_241 [20327]	DACITE [20327]									VOL					WR [20327]	66.0203	0.492611		16.2666				5.21958	4.46494	1.67697	0.136254		1.86563	3.7103	0.146735
[20327]	CONVERGENT MARGIN	CENTRAL AMERICAN VOLCANIC ARC / CENTRAL AMERICAN VOLCANIC ARC-NORTHWESTERN SEGMENT / NICARAGUA / APOYEQUE	APOYEQUE CALDERA, CHILTEPE PENINSULA	12.24	12.24	-86.34	-86.34	SAE			s_243 [20327]	DACITE [20327]									VOL					WR [20327]	68.2853	0.447125		15.5038				4.38806	3.82656	1.33098	0.135177		2.05885	3.88895	0.135177
[20327]	CONVERGENT MARGIN	CENTRAL AMERICAN VOLCANIC ARC / CENTRAL AMERICAN VOLCANIC ARC-NORTHWESTERN SEGMENT / NICARAGUA / APOYEQUE	APOYEQUE CALDERA, CHILTEPE PENINSULA	12.24	12.24	-86.34	-86.34	SAE			s_244 [20327]	DACITE [20327]									VOL					WR [20327]	64.4946	0.501253		16.2594				5.8584	4.97076	2.28697	0.146199		1.72306	3.6132	0.146199
[20327]	CONVERGENT MARGIN	CENTRAL AMERICAN VOLCANIC ARC / CENTRAL AMERICAN VOLCANIC ARC-NORTHWESTERN SEGMENT / NICARAGUA / APOYEQUE	APOYEQUE CALDERA, CHILTEPE PENINSULA	12.24	12.24	-86.34	-86.34	SAE			s_245 [20327]	DACITE [20327]									VOL					WR [20327]	67.3248	0.470072		15.5959				4.84697	4.04262	1.46245	0.135799		1.9743	4.00084	0.146245
[20327]	CONVERGENT MARGIN	CENTRAL AMERICAN VOLCANIC ARC / CENTRAL AMERICAN VOLCANIC ARC-NORTHWESTERN SEGMENT / NICARAGUA / APOYEQUE	APOYEQUE CALDERA, CHILTEPE PENINSULA	12.24	12.24	-86.34	-86.34	SAE			s_540 [20327]	DACITE [20327]									VOL					WR [20327]	64.7948	0.493675		16.1987				5.79039	5.07045	2.15983	0.143988		1.74843	3.46601	0.133704
[20327]	CONVERGENT MARGIN	CENTRAL AMERICAN VOLCANIC ARC / CENTRAL AMERICAN VOLCANIC ARC-NORTHWESTERN SEGMENT / NICARAGUA / APOYEQUE	APOYEQUE CALDERA, CHILTEPE PENINSULA	12.24	12.24	-86.34	-86.34	SAE			s_541 [20327]	DACITE [20327]									VOL					WR [20327]	65.1903	0.497874		16.0461				5.47661	4.79203	2.13671	0.145213		1.80479	3.78591	0.124468
[20327]	CONVERGENT MARGIN	CENTRAL AMERICAN VOLCANIC ARC / CENTRAL AMERICAN VOLCANIC ARC-NORTHWESTERN SEGMENT / NICARAGUA / APOYEQUE	APOYEQUE CALDERA, CHILTEPE PENINSULA	12.24	12.24	-86.34	-86.34	SAE			s_543 [20327]	DACITE [20327]									VOL					WR [20327]	66.6702	0.471056		15.9636				4.95132	4.38606	1.59112	0.136083		1.89469	3.79985	0.136083
[20327]	CONVERGENT MARGIN	CENTRAL AMERICAN VOLCANIC ARC / CENTRAL AMERICAN VOLCANIC ARC-NORTHWESTERN SEGMENT / NICARAGUA / APOYEQUE	APOYEQUE CALDERA, CHILTEPE PENINSULA	12.24	12.24	-86.34	-86.34	SAE			s_547 [20327]	DACITE [20327]									VOL					WR [20327]	67.6787	0.459051		15.6495				4.69484	3.96453	1.35629	0.135629		2.03443	3.90193	0.125196
[20327]	CONVERGENT MARGIN	CENTRAL AMERICAN VOLCANIC ARC / CENTRAL AMERICAN VOLCANIC ARC-NORTHWESTERN SEGMENT / NICARAGUA / APOYEQUE	APOYEQUE CALDERA, CHILTEPE PENINSULA	12.24	12.24	-86.34	-86.34	SAE			s_548 [20327]	DACITE [20327]									VOL					WR [20327]	67.8775	0.456668		15.4645				4.70161	3.86092	1.37001	0.134925		1.99273	4.01661	0.124546
[20327]	CONVERGENT MARGIN	CENTRAL AMERICAN VOLCANIC ARC / CENTRAL AMERICAN VOLCANIC ARC-NORTHWESTERN SEGMENT / NICARAGUA / APOYEQUE	APOYEQUE CALDERA, CHILTEPE PENINSULA	12.24	12.24	-86.34	-86.34	SAE			s_549 [20327]	DACITE [20327]									VOL					WR [20327]	67.3363	0.457999		15.624				4.90268	4.23649	1.7175	0.145727		1.90486	3.5495	0.124909
[20327]	CONVERGENT MARGIN	CENTRAL AMERICAN VOLCANIC ARC / CENTRAL AMERICAN VOLCANIC ARC-NORTHWESTERN SEGMENT / NICARAGUA / APOYEQUE	APOYEQUE CALDERA, CHILTEPE PENINSULA	12.24	12.24	-86.34	-86.34	SAE			s_560 [20327]	DACITE [20327]									VOL					WR [20327]	66.5131	0.50246		16.1311				5.43285	4.07202	1.50738	0.136083		1.91563	3.66377	0.125615
[20327]	CONVERGENT MARGIN	CENTRAL AMERICAN VOLCANIC ARC / CENTRAL AMERICAN VOLCANIC ARC-NORTHWESTERN SEGMENT / NICARAGUA / APOYEQUE	APOYEQUE CALDERA, CHILTEPE PENINSULA	12.24	12.24	-86.34	-86.34	SAE			s_561 [20327]	DACITE [20327]									VOL					WR [20327]	66.0716	0.525045		16.4024				5.44996	4.33687	1.62764	0.147012		1.85866	3.45479	0.126011
[20327]	CONVERGENT MARGIN	CENTRAL AMERICAN VOLCANIC ARC / CENTRAL AMERICAN VOLCANIC ARC-NORTHWESTERN SEGMENT / NICARAGUA / APOYEQUE	APOYEQUE CALDERA, CHILTEPE PENINSULA	12.24	12.24	-86.34	-86.34	SAE			s_562 [20327]	DACITE [20327]									VOL					WR [20327]	66.7087	0.473186		15.9937				4.94217	4.3428	1.5878	0.136698		1.93481	3.75394	0.126183
[20327]	CONVERGENT MARGIN	CENTRAL AMERICAN VOLCANIC ARC / CENTRAL AMERICAN VOLCANIC ARC-NORTHWESTERN SEGMENT / NICARAGUA / APOYEQUE	APOYEQUE CALDERA, CHILTEPE PENINSULA	12.24	12.24	-86.34	-86.34	SAE			s_563 [20327]	DACITE [20327]									VOL					WR [20327]	66.8399	0.457238		15.941				4.82178	4.25023	1.77699	0.135093		1.93287	3.72025	0.124701
[20327]	CONVERGENT MARGIN	CENTRAL AMERICAN VOLCANIC ARC / CENTRAL AMERICAN VOLCANIC ARC-NORTHWESTERN SEGMENT / NICARAGUA / APOYEQUE	APOYEQUE CALDERA, CHILTEPE PENINSULA	12.24	12.24	-86.34	-86.34	SAE			s_564 [20327]	DACITE [20327]									VOL					WR [20327]	67.2378	0.462476		15.7032				4.78243	4.2674	1.42947	0.147152		1.97604	3.85747	0.136641
[20327]	CONVERGENT MARGIN	CENTRAL AMERICAN VOLCANIC ARC / CENTRAL AMERICAN VOLCANIC ARC-NORTHWESTERN SEGMENT / NICARAGUA / APOYEQUE	APOYEQUE CALDERA, CHILTEPE PENINSULA	12.24	12.24	-86.34	-86.34	SAE			s_569 [20327]	DACITE [20327]									VOL					WR [20327]	67.4106	0.44843		15.6638				4.66159	4.00459	1.54344	0.135572		2.01272	3.98373	0.135572
[20327]	CONVERGENT MARGIN	CENTRAL AMERICAN VOLCANIC ARC / CENTRAL AMERICAN VOLCANIC ARC-NORTHWESTERN SEGMENT / NICARAGUA / APOYEQUE	APOYEQUE CALDERA, CHILTEPE PENINSULA	12.24	12.24	-86.34	-86.34	SAE			s_570 [20327]	DACITE [20327]									VOL					WR [20327]	68.0534	0.437911		15.5875				4.34783	3.87864	1.44928	0.135544		2.10614	3.87864	0.125117
[20327]	CONVERGENT MARGIN	CENTRAL AMERICAN VOLCANIC ARC / CENTRAL AMERICAN VOLCANIC ARC-NORTHWESTERN SEGMENT / NICARAGUA / APOYEQUE	APOYEQUE CALDERA, CHILTEPE PENINSULA	12.24	12.24	-86.34	-86.34	SAE			s_571 [20327]	DACITE [20327]									VOL					WR [20327]	63.9088	0.476931		16.5163				5.70244	5.37066	2.61275	0.145153		1.73147	3.41109	0.124417
[20327]	CONVERGENT MARGIN	CENTRAL AMERICAN VOLCANIC ARC / CENTRAL AMERICAN VOLCANIC ARC-NORTHWESTERN SEGMENT / NICARAGUA / APOYEQUE	APOYEQUE CALDERA, CHILTEPE PENINSULA	12.24	12.24	-86.34	-86.34	SAE			s_572 [20327]	DACITE [20327]									VOL					WR [20327]	63.728	0.483489		16.5004				5.91503	5.33896	2.46888	0.144018		1.70764	3.59017	0.123444
[20327]	CONVERGENT MARGIN	CENTRAL AMERICAN VOLCANIC ARC / CENTRAL AMERICAN VOLCANIC ARC-NORTHWESTERN SEGMENT / NICARAGUA / APOYEQUE	APOYEQUE CALDERA, CHILTEPE PENINSULA	12.24	12.24	-86.34	-86.34	SAE			s_655 [20327]	DACITE [20327]									VOL					WR [20327]	68.1681	0.447311		15.5415				4.50432	3.95298	1.30032	0.135234		2.03891	3.78654	0.124831
[20327]	CONVERGENT MARGIN	CENTRAL AMERICAN VOLCANIC ARC / CENTRAL AMERICAN VOLCANIC ARC-NORTHWESTERN SEGMENT / NICARAGUA / APOYEQUE	APOYEQUE CALDERA, CHILTEPE PENINSULA	12.24	12.24	-86.34	-86.34	SAE			s_656 [20327]	DACITE [20327]									VOL					WR [20327]	68.211	0.445688		15.3503				4.39469	3.68988	1.27488	0.124378		2.12479	4.25995	0.124378
[20327]	CONVERGENT MARGIN	CENTRAL AMERICAN VOLCANIC ARC / CENTRAL AMERICAN VOLCANIC ARC-NORTHWESTERN SEGMENT / NICARAGUA / APOYEQUE	APOYEQUE CALDERA, CHILTEPE PENINSULA	12.24	12.24	-86.34	-86.34	SAE			s_657 [20327]	DACITE [20327]									VOL					WR [20327]	67.4698	0.454968		15.562				4.67377	3.90859	1.45797	0.134423		2.04736	4.1671	0.124082
[20327]	CONVERGENT MARGIN	CENTRAL AMERICAN VOLCANIC ARC / CENTRAL AMERICAN VOLCANIC ARC-NORTHWESTERN SEGMENT / NICARAGUA / APOYEQUE	APOYEQUE CALDERA, CHILTEPE PENINSULA	12.24	12.24	-86.34	-86.34	SAE			s_658 [20327]	DACITE [20327]									VOL					WR [20327]	68.0408	0.443162		15.2736				4.5656	3.7205	1.31918	0.133979		2.10244	4.26672	0.133979
[20327]	CONVERGENT MARGIN	CENTRAL AMERICAN VOLCANIC ARC / CENTRAL AMERICAN VOLCANIC ARC-NORTHWESTERN SEGMENT / NICARAGUA / APOYEQUE	APOYEQUE CALDERA, CHILTEPE PENINSULA	12.24	12.24	-86.34	-86.34	SAE			s_659 [20327]	DACITE [20327]									VOL					WR [20327]	67.9518	0.443253		15.4932				4.47377	3.79342	1.28853	0.134007		2.08226	4.21606	0.123699
[20327]	CONVERGENT MARGIN	CENTRAL AMERICAN VOLCANIC ARC / CENTRAL AMERICAN VOLCANIC ARC-NORTHWESTERN SEGMENT / NICARAGUA / APOYEQUE	APOYEQUE CALDERA, CHILTEPE PENINSULA	12.24	12.24	-86.34	-86.34	SAE			s_660 [20327]	DACITE [20327]									VOL					WR [20327]	67.1224	0.45577		15.5169				4.79594	4.07085	1.50197	0.134659		1.98881	4.27802	0.134659
[20327]	CONVERGENT MARGIN	CENTRAL AMERICAN VOLCANIC ARC / CENTRAL AMERICAN VOLCANIC ARC-NORTHWESTERN SEGMENT / NICARAGUA / APOYEQUE	APOYEQUE CALDERA, CHILTEPE PENINSULA	12.24	12.24	-86.34	-86.34	SAE			s_661 [20327]	DACITE [20327]									VOL					WR [20327]	68.5233	0.436454		15.3175				4.34376	3.61634	1.29897	0.124701		2.17188	4.05279	0.114309
[20327]	CONVERGENT MARGIN	CENTRAL AMERICAN VOLCANIC ARC / CENTRAL AMERICAN VOLCANIC ARC-NORTHWESTERN SEGMENT / NICARAGUA / APOYEQUE	APOYEQUE CALDERA, CHILTEPE PENINSULA	12.24	12.24	-86.34	-86.34	SAE			s_663 [20327]	DACITE [20327]									VOL					WR [20327]	68.1828	0.436137		15.3479				4.39252	3.73832	1.27726	0.134995		2.12876	4.23676	0.124611
[20327]	CONVERGENT MARGIN	CENTRAL AMERICAN VOLCANIC ARC / CENTRAL AMERICAN VOLCANIC ARC-NORTHWESTERN SEGMENT / NICARAGUA / APOYEQUE	APOYEQUE CALDERA, CHILTEPE PENINSULA	12.24	12.24	-86.34	-86.34	SAE			s_664 [20327]	DACITE [20327]									VOL					WR [20327]	67.7232	0.457238		15.2655				4.69708	3.90731	1.36132	0.135093		2.09914	4.22945	0.124701
[20327]	CONVERGENT MARGIN	CENTRAL AMERICAN VOLCANIC ARC / CENTRAL AMERICAN VOLCANIC ARC-NORTHWESTERN SEGMENT / NICARAGUA / APOYEQUE	APOYEQUE CALDERA, CHILTEPE PENINSULA	12.24	12.24	-86.34	-86.34	SAE			s_665A [20327]	DACITE [20327]									VOL					WR [20327]	66.9766	0.459674		15.5976				4.83702	4.1893	1.53573	0.135813		2.05809	4.08483	0.125366
[20327]	CONVERGENT MARGIN	CENTRAL AMERICAN VOLCANIC ARC / CENTRAL AMERICAN VOLCANIC ARC-NORTHWESTERN SEGMENT / NICARAGUA / APOYEQUE	APOYEQUE CALDERA, CHILTEPE PENINSULA	12.24	12.24	-86.34	-86.34	SAE			s_666 [20327]	DACITE [20327]									VOL					WR [20327]	67.7248	0.447544		15.4559				4.49625	3.94463	1.37386	0.135304		2.0816	4.21524	0.124896
[20327]	CONVERGENT MARGIN	CENTRAL AMERICAN VOLCANIC ARC / CENTRAL AMERICAN VOLCANIC ARC-NORTHWESTERN SEGMENT / NICARAGUA / APOYEQUE	APOYEQUE CALDERA, CHILTEPE PENINSULA	12.24	12.24	-86.34	-86.34	SAE			s_667A [20327]	DACITE [20327]									VOL					WR [20327]	67.8003	0.436817		15.4758				4.37858	3.99376	1.35205	0.124805		2.06968	4.24337	0.124805
[20327]	CONVERGENT MARGIN	CENTRAL AMERICAN VOLCANIC ARC / CENTRAL AMERICAN VOLCANIC ARC-NORTHWESTERN SEGMENT / NICARAGUA / APOYEQUE	APOYEQUE CALDERA, CHILTEPE PENINSULA	12.24	12.24	-86.34	-86.34	SAE			s_668 [20327]	DACITE [20327]									VOL					WR [20327]	66.8394	0.4561		15.7044				4.75796	4.28112	1.59635	0.134757		2.03172	4.08417	0.114025
[20327]	CONVERGENT MARGIN	CENTRAL AMERICAN VOLCANIC ARC / CENTRAL AMERICAN VOLCANIC ARC-NORTHWESTERN SEGMENT / NICARAGUA / APOYEQUE	APOYEQUE CALDERA, CHILTEPE PENINSULA	12.24	12.24	-86.34	-86.34	SAE			s_669 [20327]	DACITE [20327]									VOL					WR [20327]	64.878	0.487805		16.2013				5.45926	5.07525	2.01349	0.134925		1.80592	3.81941	0.124546
[20327]	CONVERGENT MARGIN	CENTRAL AMERICAN VOLCANIC ARC / CENTRAL AMERICAN VOLCANIC ARC-NORTHWESTERN SEGMENT / NICARAGUA / APOYEQUE	APOYEQUE CALDERA, CHILTEPE PENINSULA	12.24	12.24	-86.34	-86.34	SAE			s_670 [20327]	DACITE [20327]									VOL					WR [20327]	66.1579	0.48092		15.724				5.11239	4.52692	1.77731	0.135912		1.98641	3.97282	0.125457
[20327]	CONVERGENT MARGIN	CENTRAL AMERICAN VOLCANIC ARC / CENTRAL AMERICAN VOLCANIC ARC-NORTHWESTERN SEGMENT / NICARAGUA / APOYEQUE	APOYEQUE CALDERA, CHILTEPE PENINSULA	12.24	12.24	-86.34	-86.34	SAE			s_671 [20327]	DACITE [20327]									VOL					WR [20327]	66.6562	0.471846		15.6653				5.00157	4.30953	1.59379	0.136311		2.05515	3.98448	0.125826
[20327]	CONVERGENT MARGIN	CENTRAL AMERICAN VOLCANIC ARC / CENTRAL AMERICAN VOLCANIC ARC-NORTHWESTERN SEGMENT / NICARAGUA / APOYEQUE	APOYEQUE CALDERA, CHILTEPE PENINSULA	12.24	12.24	-86.34	-86.34	SAE			s_672A [20327]	DACITE [20327]									VOL					WR [20327]	66.1605	0.485487		15.7628				5.23706	4.47268	1.68371	0.134284		1.94195	3.99752	0.123954
[20327]	CONVERGENT MARGIN	CENTRAL AMERICAN VOLCANIC ARC / CENTRAL AMERICAN VOLCANIC ARC-NORTHWESTERN SEGMENT / NICARAGUA / APOYEQUE	APOYEQUE CALDERA, CHILTEPE PENINSULA	12.24	12.24	-86.34	-86.34	SAE			s_673A [20327]	DACITE [20327]									VOL					WR [20327]	67.4145	0.444536		15.6415				4.60043	4.07319	1.42665	0.134395		2.07795	4.06286	0.124057
[20327]	CONVERGENT MARGIN	CENTRAL AMERICAN VOLCANIC ARC / CENTRAL AMERICAN VOLCANIC ARC-NORTHWESTERN SEGMENT / NICARAGUA / APOYEQUE	APOYEQUE CALDERA, CHILTEPE PENINSULA	12.24	12.24	-86.34	-86.34	SAE			s_262 [20327]	DACITE [20327]									VOL					WR [20327]	63.4979	0.514403		16.4198				5.97737	5.40123	2.28395	0.144033		1.76955	3.84774	0.144033
[20327]	CONVERGENT MARGIN	CENTRAL AMERICAN VOLCANIC ARC / CENTRAL AMERICAN VOLCANIC ARC-NORTHWESTERN SEGMENT / NICARAGUA / APOYEQUE	SITE A119	12.2615	12.2615	-86.4666	-86.4666	SAE	64	64	s_N03-221 [20327]	RHYODACITE [20327]									VOL					WR [20327]	70.333	0.346675		14.7705				3.59281	3.35119	1.08205	0.115558		2.34268	3.97101	0.0945477
[20327]	CONVERGENT MARGIN	CENTRAL AMERICAN VOLCANIC ARC / CENTRAL AMERICAN VOLCANIC ARC-NORTHWESTERN SEGMENT / NICARAGUA / APOYEQUE	SITE A119	12.2615	12.2615	-86.4666	-86.4666	SAE	64	64	s_N03-224 [20327]	RHYODACITE [20327]									VOL					WR [20327]	70.3085	0.34869		14.8035				3.61369	3.33897	1.07777	0.11623		2.3246	3.97295	0.0950972
[20327]	CONVERGENT MARGIN	CENTRAL AMERICAN VOLCANIC ARC / CENTRAL AMERICAN VOLCANIC ARC-NORTHWESTERN SEGMENT / NICARAGUA / APOYEQUE	SITE A119	12.2615	12.2615	-86.4666	-86.4666	SAE	64	64	s_N03-227 [20327]	RHYODACITE [20327]									VOL					WR [20327]	64.338	0.470613		17.0571				5.78331	5.01987	1.93474	0.146413		1.48504	3.66032	0.104581
[20327]	CONVERGENT MARGIN	CENTRAL AMERICAN VOLCANIC ARC / CENTRAL AMERICAN VOLCANIC ARC-NORTHWESTERN SEGMENT / NICARAGUA / APOYEQUE		12.24	12.24	-86.34	-86.34	SAE			s_N03-122 [20327]	RHYODACITE [20327]									VOL					WR [20327]	70.6388	0.325186		14.9586				3.48264	3.15745	0.797231	0.104899		2.43365	4.00713	0.0944089
[20326]	CONVERGENT MARGIN	CENTRAL AMERICAN VOLCANIC ARC / CENTRAL AMERICAN VOLCANIC ARC-NORTHWESTERN SEGMENT / GUATEMALA / PACAYA	JANUARY 2014 ERUPTION, SOUTHERN FLOW	14.3661	14.3661	-90.6023	-90.6023	SAE	1601	1601	s_14PA04 [20326]	BASALT [20326]									VOL					WR [20326]	51.11	1.12		18.36				11	9.36	4.12	0.17		0.89	3.25	0.24
[4519]	CONVERGENT MARGIN	CENTRAL AMERICAN VOLCANIC ARC / CENTRAL AMERICAN VOLCANIC ARC-NORTHWESTERN SEGMENT / NICARAGUA / CERRO NEGRO		12.5	12.5	-86.7	-86.7	SAE			s_CN-9 [4519]	BASALT [4519]									VOL					WR [4519]	50.1	0.74		17.9				10.4	11.4	6.38	0.19		0.42	2.12	0.12		0.24
[20535]	CONVERGENT MARGIN	CENTRAL AMERICAN VOLCANIC ARC / CENTRAL AMERICAN VOLCANIC ARC-NORTHWESTERN SEGMENT / NICARAGUA / CERRO NEGRO	1999 ERUPTION	12.5032	12.5032	-86.7018	-86.7018	SAE			s_1999 [20535]	BASALT [20535]								F [20535]	VOL					WR [20535]	48.5	0.72		17.6				12.4	12.2	7.27	0.19		0.44	1.86
[20535]	CONVERGENT MARGIN	CENTRAL AMERICAN VOLCANIC ARC / CENTRAL AMERICAN VOLCANIC ARC-NORTHWESTERN SEGMENT / NICARAGUA / EL HOYO	1954 ERUPTION; 4.5 KM SE OF CERRO NEGRO	12.494	12.494	-86.6962	-86.6962	SAE			s_1954 [20535]	BASALT [20535]									VOL					WR [20535]	49.9	0.703		17.5				10.9	12.2	6.05	0.177		0.6	2.08
[20535]	CONVERGENT MARGIN	CENTRAL AMERICAN VOLCANIC ARC / CENTRAL AMERICAN VOLCANIC ARC-NORTHWESTERN SEGMENT / NICARAGUA / EL HOYO	1528 ERUPTION; 4.5 KM SE OF CERRO NEGRO	12.4939	12.4939	-86.6967	-86.6967	SAE			s_1528 [20535]	BASALT [20535]								M [20535]	VOL					WR [20535]	50.9	0.878		16.6				11.8	11	5.94	0.186		0.8	2.45
[20717]	CONVERGENT MARGIN	CENTRAL AMERICAN VOLCANIC ARC / CENTRAL AMERICAN VOLCANIC ARC-SOUTHEASTERN SEGMENT / COSTA RICA / TURRIALBA	5-8 JANUARY 2010 ERUPTION	10.03	10.03	-83.77	-83.77	SAE			s_J10-2010 [20717]	ANDESITE [20717]									VOL					WR [20717]	61.29	2.09		15.65				6.34	4.35	3.33			3.48	2.58	0.81
[20717]	CONVERGENT MARGIN	CENTRAL AMERICAN VOLCANIC ARC / CENTRAL AMERICAN VOLCANIC ARC-SOUTHEASTERN SEGMENT / COSTA RICA / TURRIALBA	12 JANUARY 2012 ERUPTION	10.03	10.03	-83.77	-83.77	SAE			s_J18-2012 [20717]	ANDESITE [20717]									VOL					WR [20717]	61.02	3.35		15.14				7.6	2.85	4.14			1.95	2.87	0.98
[20717]	CONVERGENT MARGIN	CENTRAL AMERICAN VOLCANIC ARC / CENTRAL AMERICAN VOLCANIC ARC-SOUTHEASTERN SEGMENT / COSTA RICA / TURRIALBA	21 MAY 2013 ERUPTION	10.03	10.03	-83.77	-83.77	SAE			s_M02-2013 [20717]	ANDESITE [20717]									VOL					WR [20717]	63.56	2.32		15.52				5.4	5.57	1.78			2.88	2.08	0.82
[20717]	CONVERGENT MARGIN	CENTRAL AMERICAN VOLCANIC ARC / CENTRAL AMERICAN VOLCANIC ARC-SOUTHEASTERN SEGMENT / COSTA RICA / TURRIALBA	29 OCTOBER 2014 ERUPTION	10.03	10.03	-83.77	-83.77	SAE			s_14-10-30 [20717]	ANDESITE [20717]									VOL					WR [20717]	61.92	3.57		14.58				7.35	3.91	4.29			2.2	1.25	0.93
[20717]	CONVERGENT MARGIN	CENTRAL AMERICAN VOLCANIC ARC / CENTRAL AMERICAN VOLCANIC ARC-SOUTHEASTERN SEGMENT / COSTA RICA / TURRIALBA	9 DECEMBER 2014 ERUPTION	10.03	10.03	-83.77	-83.77	SAE			s_14-12-09 [20717]	ANDESITE [20717]									VOL					WR [20717]	62.34	2.48		13.48				8.3	5.02	2.49			3.37	1.64	0.88
[20717]	CONVERGENT MARGIN	CENTRAL AMERICAN VOLCANIC ARC / CENTRAL AMERICAN VOLCANIC ARC-SOUTHEASTERN SEGMENT / COSTA RICA / TURRIALBA	12 MARCH 2015 ERUPTION	10.03	10.03	-83.77	-83.77	SAE			s_12-03-15 [20717]	ANDESITE [20717]									VOL					WR [20717]	60.3	2.09		14.84				9.17	5.06	3.22			2.9	1.53	0.89
[20750]	CONVERGENT MARGIN	CENTRAL AMERICAN VOLCANIC ARC / CENTRAL AMERICAN VOLCANIC ARC-SOUTHEASTERN SEGMENT / COSTA RICA / TURRIALBA	29 OCTOBER 2014 TO LATE 2015 ERUPTIONS	10.03	10.03	-83.77	-83.77	SAE			s_LMV1 [20750]	TRACHYANDESITE [20750]									VOL					WR [20750]	57.003	1.919		16.639				9.75	6.042	2.679	0		2.478	2.08	0.327
[20750]	CONVERGENT MARGIN	CENTRAL AMERICAN VOLCANIC ARC / CENTRAL AMERICAN VOLCANIC ARC-SOUTHEASTERN SEGMENT / COSTA RICA / TURRIALBA	29 OCTOBER 2014 TO LATE 2015 ERUPTIONS	10.03	10.03	-83.77	-83.77	SAE			s_LMV2 [20750]	TRACHYANDESITE [20750]									VOL					WR [20750]	67.565	2.113		13.415				5.22	5.365	3.183	0		1.1	1.421	0.037
[20750]	CONVERGENT MARGIN	CENTRAL AMERICAN VOLCANIC ARC / CENTRAL AMERICAN VOLCANIC ARC-SOUTHEASTERN SEGMENT / COSTA RICA / TURRIALBA	29 OCTOBER 2014 TO LATE 2015 ERUPTIONS	10.03	10.03	-83.77	-83.77	SAE			s_LV1 [20750]	NOT GIVEN [20750]								VESICULAR [20750]	VOL					WR [20750]	78.195	5.669		10.312				2.26	1.089	0.161	0		1.033	1.029	0
[20750]	CONVERGENT MARGIN	CENTRAL AMERICAN VOLCANIC ARC / CENTRAL AMERICAN VOLCANIC ARC-SOUTHEASTERN SEGMENT / COSTA RICA / TURRIALBA	29 OCTOBER 2014 TO LATE 2015 ERUPTIONS	10.03	10.03	-83.77	-83.77	SAE			s_LC2 [20750]	NOT GIVEN [20750]								PORPHYRITIC [20750]	VOL					WR [20750]	46.244	0.876		9.139				16.91	1.092	22.628	0		0.546	0.68	0
[20750]	CONVERGENT MARGIN	CENTRAL AMERICAN VOLCANIC ARC / CENTRAL AMERICAN VOLCANIC ARC-SOUTHEASTERN SEGMENT / COSTA RICA / TURRIALBA	29 OCTOBER 2014 TO LATE 2015 ERUPTIONS	10.03	10.03	-83.77	-83.77	SAE			s_CM2 [20750]	NOT GIVEN [20750]									VOL					WR [20750]	1.769	0		2.404				84.86	0	0.649	0.77		0	0.099	0
[20750]	CONVERGENT MARGIN	CENTRAL AMERICAN VOLCANIC ARC / CENTRAL AMERICAN VOLCANIC ARC-SOUTHEASTERN SEGMENT / COSTA RICA / TURRIALBA	29 OCTOBER 2014 TO LATE 2015 ERUPTIONS	10.03	10.03	-83.77	-83.77	SAE			s_CM3 [20750]	TRACHYANDESITE [20750]									VOL					WR [20750]	52.257	1.283		15.343				15.99	5.724	4.183	0		1.615	1.659	0.168
[20750]	CONVERGENT MARGIN	CENTRAL AMERICAN VOLCANIC ARC / CENTRAL AMERICAN VOLCANIC ARC-SOUTHEASTERN SEGMENT / COSTA RICA / TURRIALBA	29 OCTOBER 2014 TO LATE 2015 ERUPTIONS	10.03	10.03	-83.77	-83.77	SAE			s_CF1 [20750]	NOT GIVEN [20750]									VOL					WR [20750]	75.929	1.056		16.575				1.76	1.11	0	0		1.838	1.421	0.116
[20750]	CONVERGENT MARGIN	CENTRAL AMERICAN VOLCANIC ARC / CENTRAL AMERICAN VOLCANIC ARC-SOUTHEASTERN SEGMENT / COSTA RICA / TURRIALBA	29 OCTOBER 2014 TO LATE 2015 ERUPTIONS	10.03	10.03	-83.77	-83.77	SAE			s_CF2 [20750]	NOT GIVEN [20750]									VOL					WR [20750]	88.816	0.906		4.898				1.47	2.425	0	0		0.805	0.222	0
[20750]	CONVERGENT MARGIN	CENTRAL AMERICAN VOLCANIC ARC / CENTRAL AMERICAN VOLCANIC ARC-SOUTHEASTERN SEGMENT / COSTA RICA / TURRIALBA	29 OCTOBER 2014 TO LATE 2015 ERUPTIONS	10.03	10.03	-83.77	-83.77	SAE			s_LSBM2 [20750]	NOT GIVEN [20750]								PORPHYRITIC [20750]	VOL					WR [20750]	74.366	1.465		15.719				2.96	1.337	1.032	0		2.029	0.759	0
[20750]	CONVERGENT MARGIN	CENTRAL AMERICAN VOLCANIC ARC / CENTRAL AMERICAN VOLCANIC ARC-SOUTHEASTERN SEGMENT / COSTA RICA / TURRIALBA	29 OCTOBER 2014 TO LATE 2015 ERUPTIONS	10.03	10.03	-83.77	-83.77	SAE			s_LQF2 [20750]	NOT GIVEN [20750]									VOL					WR [20750]	86.772	0		11.069				0	0	0.837	0.189		0	0	0
[20750]	CONVERGENT MARGIN	CENTRAL AMERICAN VOLCANIC ARC / CENTRAL AMERICAN VOLCANIC ARC-SOUTHEASTERN SEGMENT / COSTA RICA / TURRIALBA	29 OCTOBER 2014 TO LATE 2015 ERUPTIONS	10.03	10.03	-83.77	-83.77	SAE			s_A1 [20750]	TRACHYANDESITE [20750]									VOL					WR [20750]	64.428	0		18.113				4.05	6.556	1.266	0		2.427	2.709	0
[20750]	CONVERGENT MARGIN	CENTRAL AMERICAN VOLCANIC ARC / CENTRAL AMERICAN VOLCANIC ARC-SOUTHEASTERN SEGMENT / COSTA RICA / TURRIALBA	29 OCTOBER 2014 TO LATE 2015 ERUPTIONS	10.03	10.03	-83.77	-83.77	SAE			s_A5 [20750]	TRACHYANDESITE [20750]									VOL					WR [20750]	58.068	2.445		15.066				8.52	6.265	3.981	0		2.472	2.233	0
[20750]	CONVERGENT MARGIN	CENTRAL AMERICAN VOLCANIC ARC / CENTRAL AMERICAN VOLCANIC ARC-SOUTHEASTERN SEGMENT / COSTA RICA / TURRIALBA	29 OCTOBER 2014 TO LATE 2015 ERUPTIONS	10.03	10.03	-83.77	-83.77	SAE			s_B1 [20750]	NOT GIVEN [20750]								VESICULAR [20750]	VOL					WR [20750]	61.848	1.572		14.738				7.7	5.64	2.305	0		2.348	2.99	0
[4794]	CONVERGENT MARGIN	CENTRAL AMERICAN VOLCANIC ARC / CENTRAL AMERICAN VOLCANIC ARC-NORTHWESTERN SEGMENT / GUATEMALA	SOUTHEASTERN GUATEMALA TRANSECT (BEHIND-THE-FRONT VOLCANISM)	14	14.5	-89.5	-90.8	SAE			s_GUT302 [4794]	NOT GIVEN [4794]									VOL					WR [4794]	54.1	0.83		19				7.73	9.42	4.82	0.18		0.61	3.47	0.15
[4794]	CONVERGENT MARGIN	CENTRAL AMERICAN VOLCANIC ARC / CENTRAL AMERICAN VOLCANIC ARC-NORTHWESTERN SEGMENT / GUATEMALA	SOUTHEASTERN GUATEMALA TRANSECT (BEHIND-THE-FRONT VOLCANISM)	14	14.5	-89.5	-90.8	SAE			s_GPA01 [4794]	NOT GIVEN [4794]									VOL					WR [4794]	49.5	1.08		20.69				8.84	10.56	3.94	0.15		0.69	3.23	0.2
[4794]	CONVERGENT MARGIN	CENTRAL AMERICAN VOLCANIC ARC / CENTRAL AMERICAN VOLCANIC ARC-NORTHWESTERN SEGMENT / GUATEMALA	SOUTHEASTERN GUATEMALA TRANSECT (BEHIND-THE-FRONT VOLCANISM)	14	14.5	-89.5	-90.8	SAE			s_GUC405 [4794]	NOT GIVEN [4794]									VOL					WR [4794]	51.72	1.19		16.98				9	8.58	5.91	0.16		1.36	3.22	0.46
[4794]	CONVERGENT MARGIN	CENTRAL AMERICAN VOLCANIC ARC / CENTRAL AMERICAN VOLCANIC ARC-NORTHWESTERN SEGMENT / HONDURAS	TEGUCIGALPA	13.965	13.965	-87.209	-87.209	SAE			s_HONC109 [4794]	NOT GIVEN [4794]									VOL					WR [4794]	50.89	0.88		20.42				8.54	9.71	4.8	0.15		0.8	3.02	0.18
[4794]	CONVERGENT MARGIN	CENTRAL AMERICAN VOLCANIC ARC / CENTRAL AMERICAN VOLCANIC ARC-NORTHWESTERN SEGMENT / HONDURAS	TEGUCIGALPA	14.069	14.069	-87.273	-87.273	SAE			s_HONC111 [4794]	NOT GIVEN [4794]									VOL					WR [4794]	50.39	0.99		17.72				9.22	8.97	5.15	0.18		1.17	3.01	0.32
[4791]	CONVERGENT MARGIN	CENTRAL AMERICAN VOLCANIC ARC / CENTRAL AMERICAN VOLCANIC ARC-NORTHWESTERN SEGMENT / HONDURAS	TEGUCIGALPA	13.928	13.928	-87.236	-87.236	SAE			s_HON103 [4791]	BASALT, ANDESITIC [4791]									VOL					WR [4791]	54.42	1.31		17.1				9.19	8.68	5.01	0.17		1.5	3.22	0.6
[4791]	CONVERGENT MARGIN	CENTRAL AMERICAN VOLCANIC ARC / CENTRAL AMERICAN VOLCANIC ARC-NORTHWESTERN SEGMENT / HONDURAS	TEGUCIGALPA	13.956	13.956	-87.206	-87.206	SAE			s_HON106 [4791]	BASALT, ANDESITIC [4791]									VOL					WR [4791]	52.98	1.19		17.21				8.88	9.04	5.29	0.15		1.31	3.09	0.45
[4791]	CONVERGENT MARGIN	CENTRAL AMERICAN VOLCANIC ARC / CENTRAL AMERICAN VOLCANIC ARC-NORTHWESTERN SEGMENT / HONDURAS	TEGUCIGALPA	13.954	13.954	-87.212	-87.212	SAE			s_HON107 [4791]	BASALT, ANDESITIC [4791]									VOL					WR [4791]	53.25	1.03		17.2				8.82	8.67	5.04	0.16		1.6	2.79	0.4
[4791]	CONVERGENT MARGIN	CENTRAL AMERICAN VOLCANIC ARC / CENTRAL AMERICAN VOLCANIC ARC-NORTHWESTERN SEGMENT / HONDURAS	TEGUCIGALPA	13.965	13.965	-87.209	-87.209	SAE			s_HON108 [4791]	BASALT, ANDESITIC [4791]									VOL					WR [4791]	52.62	1.05		17.83				9.27	9.17	5.12	0.16		1.31	2.96	0.38
[4791]	CONVERGENT MARGIN	CENTRAL AMERICAN VOLCANIC ARC / CENTRAL AMERICAN VOLCANIC ARC-NORTHWESTERN SEGMENT / HONDURAS	TEGUCIGALPA	14.069	14.069	-87.273	-87.273	SAE			s_HON110 [4791]	BASALT, ANDESITIC [4791]									VOL					WR [4791]	52.25	1.24		18.01				9.66	9.48	4.48	0.16		1.34	3.03	0.35
[4791]	CONVERGENT MARGIN	CENTRAL AMERICAN VOLCANIC ARC / CENTRAL AMERICAN VOLCANIC ARC-NORTHWESTERN SEGMENT / HONDURAS	TEGUCIGALPA	14.076	14.076	-87.24	-87.24	SAE			s_HON112 [4791]	BASALT [4791]									VOL					WR [4791]	51.07	0.99		17.98				9.18	8.76	5.17	0.19		1.26	3.11	0.33
[4791]	CONVERGENT MARGIN	CENTRAL AMERICAN VOLCANIC ARC / CENTRAL AMERICAN VOLCANIC ARC-NORTHWESTERN SEGMENT / HONDURAS	TEGUCIGALPA	14.163	14.163	-87.325	-87.325	SAE			s_HON114 [4791]	BASALT, ANDESITIC [4791]									VOL					WR [4791]	54.46	1.21		16.77				9.18	7.4	3.27	0.17		1.65	3.31	0.33
[4791]	CONVERGENT MARGIN	CENTRAL AMERICAN VOLCANIC ARC / CENTRAL AMERICAN VOLCANIC ARC-NORTHWESTERN SEGMENT / HONDURAS	TEGUCIGALPA	14.26	14.26	-87.392	-87.392	SAE			s_HON115 [4791]	BASALT [4791]									VOL					WR [4791]	51.83	1.14		17.99				9.04	8.85	5.46	0.15		1.07	3.13	0.4
[4791]	CONVERGENT MARGIN	CENTRAL AMERICAN VOLCANIC ARC / CENTRAL AMERICAN VOLCANIC ARC-NORTHWESTERN SEGMENT / HONDURAS	TEGUCIGALPA	14.136	14.136	-87.341	-87.341	SAE			s_HON116 [4791]	BASALT [4791]									VOL					WR [4791]	51.39	1.26		17.47				9.08	8.71	5.44	0.14		1.47	3.28	0.41
[4791]	CONVERGENT MARGIN	CENTRAL AMERICAN VOLCANIC ARC / CENTRAL AMERICAN VOLCANIC ARC-NORTHWESTERN SEGMENT / HONDURAS	TEGUCIGALPA	14.077	14.077	-87.311	-87.311	SAE			s_HON118 [4791]	BASALT, ANDESITIC [4791]									VOL					WR [4791]	53.54	0.87		17.38				8.68	9.38	5.98	0.2		2.05	2.72	0.34
[4791]	CONVERGENT MARGIN	CENTRAL AMERICAN VOLCANIC ARC / CENTRAL AMERICAN VOLCANIC ARC-NORTHWESTERN SEGMENT / HONDURAS	TEGUCIGALPA	14.091	14.091	-87.366	-87.366	SAE			s_HON119 [4791]	BASALT, ANDESITIC [4791]									VOL					WR [4791]	52.25	1.31		17.24				9.1	9.03	5.52	0.16		1.41	3.08	0.46
[4791]	CONVERGENT MARGIN	CENTRAL AMERICAN VOLCANIC ARC / CENTRAL AMERICAN VOLCANIC ARC-NORTHWESTERN SEGMENT / HONDURAS	TEGUCIGALPA	14.081	14.081	-87.331	-87.331	SAE			s_HON120 [4791]	BASALT, ANDESITIC [4791]									VOL					WR [4791]	52.57	1.04		17.31				9.34	9.05	5.31	0.17		1.5	2.94	0.37
[4791]	CONVERGENT MARGIN	CENTRAL AMERICAN VOLCANIC ARC / CENTRAL AMERICAN VOLCANIC ARC-NORTHWESTERN SEGMENT / HONDURAS	TEGUCIGALPA	14.039	14.039	-87.067	-87.067	SAE			s_HON123 [4791]	BASALT [4791]									VOL					WR [4791]	51.77	1.24		17.19				9.24	8.59	4.73	0.16		1.36	3.06	0.48
[4791]	CONVERGENT MARGIN	CENTRAL AMERICAN VOLCANIC ARC / CENTRAL AMERICAN VOLCANIC ARC-NORTHWESTERN SEGMENT / HONDURAS	TEGUCIGALPA	14.215	14.215	-87.264	-87.264	SAE			s_HON125 [4791]	BASALT [4791]									VOL					WR [4791]	51.18	1.01		17.58				8.75	9.72	4.94	0.15		1.33	3.14	0.43
[4791]	CONVERGENT MARGIN	CENTRAL AMERICAN VOLCANIC ARC / CENTRAL AMERICAN VOLCANIC ARC-NORTHWESTERN SEGMENT / HONDURAS	ZACATE GRANDE	13.358	13.358	-87.603	-87.603	SAE			s_ZA1 [4791]	NOT GIVEN [4791]									VOL					WR [4791]	63.03	0.615		16.5				5.51	4.2	1.13	0.14		1.48	5.13	0.345
[4791]	CONVERGENT MARGIN	CENTRAL AMERICAN VOLCANIC ARC / CENTRAL AMERICAN VOLCANIC ARC-NORTHWESTERN SEGMENT / HONDURAS	ZACATE GRANDE	13.314	13.314	-87.586	-87.586	SAE			s_ZA3 [4791]	NOT GIVEN [4791]									VOL					WR [4791]	52.26	0.97		18.88				9.18	8.95	4.18	0.17		0.87	3.28	0.31
[4791]	CONVERGENT MARGIN	CENTRAL AMERICAN VOLCANIC ARC / CENTRAL AMERICAN VOLCANIC ARC-NORTHWESTERN SEGMENT / HONDURAS	ZACATE GRANDE	13.321	13.321	-87.615	-87.615	SAE			s_ZA5 [4791]	NOT GIVEN [4791]									VOL					WR [4791]	58.43	1		17.08				7.06	6.32	2.37	0.2		1.27	4.16	0.33
[4791]	CONVERGENT MARGIN	CENTRAL AMERICAN VOLCANIC ARC / CENTRAL AMERICAN VOLCANIC ARC-NORTHWESTERN SEGMENT / HONDURAS	ZACATE GRANDE	13.313	13.313	-87.618	-87.618	SAE			s_ZA6 [4791]	NOT GIVEN [4791]									VOL					WR [4791]	49.71	0.78		22.54				7.26	11.1	2.85	0.14		0.47	2.88	0.16
[4791]	CONVERGENT MARGIN	CENTRAL AMERICAN VOLCANIC ARC / CENTRAL AMERICAN VOLCANIC ARC-NORTHWESTERN SEGMENT / HONDURAS / YOJOA	LAKE YOJOA	14.981	14.981	-88.026	-88.026	SAE			s_YO11 [4791]	BASALT, ALKALINE [4791]									VOL					WR [4791]	48.42	1.91		19.56				8.43	9.87	3.96	0.16		1.49	3.92	0.56
[4791]	CONVERGENT MARGIN	CENTRAL AMERICAN VOLCANIC ARC / CENTRAL AMERICAN VOLCANIC ARC-NORTHWESTERN SEGMENT / HONDURAS / YOJOA	LAKE YOJOA	14.986	14.986	-88.019	-88.019	SAE			s_YO13 [4791]	BASALT, ALKALINE [4791]									VOL					WR [4791]	49.29	1.85		20.04				8.28	10.14	4.09	0.15		1.46	4.04	0.51
[4791]	CONVERGENT MARGIN	CENTRAL AMERICAN VOLCANIC ARC / CENTRAL AMERICAN VOLCANIC ARC-NORTHWESTERN SEGMENT / EL SALVADOR	NEAR GULF OF FONSECA	13.2	13.2	-87.71	-87.71	SAE			s_IM1 [4791]	NOT GIVEN [4791]									VOL					WR [4791]	54.6	0.75		18.1				6.69	8.62	4.11	0.13		0.91	3.34	0.2
[4791]	CONVERGENT MARGIN	CENTRAL AMERICAN VOLCANIC ARC / CENTRAL AMERICAN VOLCANIC ARC-NORTHWESTERN SEGMENT / GUATEMALA	SOUTHEAST GUATEMALA	15	15	-90	-90	SAE			s_SE-G1 [4791]	NOT GIVEN [4791]									PLU					WR [4791]	70.84	0.26		13.37				1.75	0.48	0.14	0.01		3.94	4.66	0.04
[4791]	CONVERGENT MARGIN	CENTRAL AMERICAN VOLCANIC ARC / CENTRAL AMERICAN VOLCANIC ARC-NORTHWESTERN SEGMENT / GUATEMALA	SOUTHEAST GUATEMALA	15	15	-90	-90	SAE			s_SE-G2 [4791]	NOT GIVEN [4791]									PLU					WR [4791]	59.65	0.96		15.74				6.84	6.04	3.33	0.14		1.6	2.93	0.193
[4789]	CONVERGENT MARGIN	CENTRAL AMERICAN VOLCANIC ARC / CENTRAL AMERICAN VOLCANIC ARC-NORTHWESTERN SEGMENT / NICARAGUA / MASAYA / LAS SIERRAS FORMATION		11.98	11.98	-86.15	-86.15	SAE			s_LB-2 [4789]	BASALT [4789]				NEOGENE [4789]					VOL					WR [4789]	53.7	0.97		15.6				10.71	8.7	3.67	0.21		1.44	3.06	0.27
[4789]	CONVERGENT MARGIN	CENTRAL AMERICAN VOLCANIC ARC / CENTRAL AMERICAN VOLCANIC ARC-NORTHWESTERN SEGMENT / NICARAGUA / MASAYA / MASAYA TUFF		11.98	11.98	-86.15	-86.15	SAE			s_MS-1 [4789]	BASALT [4789]				QUATERNARY [4789]					VOL					WR [4789]	50.6	1.24		16				11.5	10.4	4.38	0.21		1.14	2.86	0.27
[4789]	CONVERGENT MARGIN	CENTRAL AMERICAN VOLCANIC ARC / CENTRAL AMERICAN VOLCANIC ARC-NORTHWESTERN SEGMENT / NICARAGUA / MASAYA / MASAYA TUFF		11.98	11.98	-86.15	-86.15	SAE			s_MS-8 [4789]	BASALT [4789]				QUATERNARY [4789]					VOL					WR [4789]	49.7	1.26		16.4				11.7	10.6	4.81	0.21		1.01	2.72	0.25
[4789]	CONVERGENT MARGIN	CENTRAL AMERICAN VOLCANIC ARC / CENTRAL AMERICAN VOLCANIC ARC-NORTHWESTERN SEGMENT / NICARAGUA / MASAYA / MASAYA TUFF		11.98	11.98	-86.15	-86.15	SAE			s_MA-36 [4789]	BASALT [4789]				QUATERNARY [4789]					VOL					WR [4789]	49.4	1.23		14.4				12.7	9.91	4.71	0.25		1.3	2.63	0.34
[4789]	CONVERGENT MARGIN	CENTRAL AMERICAN VOLCANIC ARC / CENTRAL AMERICAN VOLCANIC ARC-NORTHWESTERN SEGMENT / NICARAGUA / MASAYA	SHIELD VOLCANO	11.983	11.983	-86.15	-86.15	SAE			s_LM-23A [4789]	BASALT [4789]				QUATERNARY [4789]					VOL					WR [4789]	52.8	1.2		15				12.06	8.61	3.83	0.23		1.57	2.97	0.33
[4789]	CONVERGENT MARGIN	CENTRAL AMERICAN VOLCANIC ARC / CENTRAL AMERICAN VOLCANIC ARC-NORTHWESTERN SEGMENT / NICARAGUA / MASAYA	SHIELD VOLCANO	11.983	11.983	-86.15	-86.15	SAE			s_LM-14 [4789]	BASALT [4789]				QUATERNARY [4789]					VOL					WR [4789]	50.8	1.07		6.8				11.34	9.42	3.91	0.22		1.05	2.5	0.26
[4789]	CONVERGENT MARGIN	CENTRAL AMERICAN VOLCANIC ARC / CENTRAL AMERICAN VOLCANIC ARC-NORTHWESTERN SEGMENT / NICARAGUA / MASAYA / MASAYA TUFF		11.98	11.98	-86.15	-86.15	SAE			s_MA-70 [4789]	BASALT [4789]				QUATERNARY [4789]					VOL					WR [4789]	50.5	1.05		16.3				11.4	10	3.75	0.22		1.14	2.83	0.25
[4789]	CONVERGENT MARGIN	CENTRAL AMERICAN VOLCANIC ARC / CENTRAL AMERICAN VOLCANIC ARC-NORTHWESTERN SEGMENT / NICARAGUA / MASAYA / MASAYA TUFF		11.98	11.98	-86.15	-86.15	SAE			s_LM-10 [4789]	BASALT [4789]				QUATERNARY [4789]					VOL					WR [4789]	49.6	1.08		15.6				11.6	10.2	5.54	0.22		1.1	2.69	0.26
[4789]	CONVERGENT MARGIN	CENTRAL AMERICAN VOLCANIC ARC / CENTRAL AMERICAN VOLCANIC ARC-NORTHWESTERN SEGMENT / NICARAGUA / MASAYA / MASAYA TUFF		11.98	11.98	-86.15	-86.15	SAE			s_MS-14 [4789]	BASALT [4789]				QUATERNARY [4789]					VOL					WR [4789]	50	0.99		16.1				11.1	10.3	5.35	0.22		1.04	2.89	0.16
[4789]	CONVERGENT MARGIN	CENTRAL AMERICAN VOLCANIC ARC / CENTRAL AMERICAN VOLCANIC ARC-NORTHWESTERN SEGMENT / NICARAGUA / MASAYA / MASAYA TUFF		11.98	11.98	-86.15	-86.15	SAE			s_MS-11 [4789]	BASALT [4789]				QUATERNARY [4789]					VOL					WR [4789]	50.7	1.02		16.4				11	10.5	4.72	0.21		1.07	2.86	0.22
[20726]	CONVERGENT MARGIN	CENTRAL AMERICAN VOLCANIC ARC / CENTRAL AMERICAN VOLCANIC ARC-NORTHWESTERN SEGMENT / EL SALVADOR / SAN MIGUEL(CHAPARRASTIQUE)	DECEMBER 29, 2013 ERUPTION	13.433	13.433	-88.267	-88.267	SAE			s_CH1 [20726]	BASALT [20726]									VOL					WR [20726]	50.7932	0.857		16.0828		2.19297	6		11.2534	6.6912	0.2		0.841469	2.16957	0.12
[20726]	CONVERGENT MARGIN	CENTRAL AMERICAN VOLCANIC ARC / CENTRAL AMERICAN VOLCANIC ARC-NORTHWESTERN SEGMENT / EL SALVADOR / SAN MIGUEL(CHAPARRASTIQUE)	DECEMBER 29, 2013 ERUPTION	13.433	13.433	-88.267	-88.267	SAE			s_CH2 [20726]	BASALT [20726]									VOL					WR [20726]	51.52	0.905		16.29		2.03768	6.4		10.7533	6.22	0.21		0.854431	2.20728	0.12
[20726]	CONVERGENT MARGIN	CENTRAL AMERICAN VOLCANIC ARC / CENTRAL AMERICAN VOLCANIC ARC-NORTHWESTERN SEGMENT / EL SALVADOR / SAN MIGUEL(CHAPARRASTIQUE)	DECEMBER 29, 2013 ERUPTION	13.433	13.433	-88.267	-88.267	SAE			s_CH3 [20726]	BASALT [20726]									VOL					WR [20726]	51.82	0.918		16.4		2.46023	6.7		9.95	5.81	0.23		0.91	2.37	0.13
[20726]	CONVERGENT MARGIN	CENTRAL AMERICAN VOLCANIC ARC / CENTRAL AMERICAN VOLCANIC ARC-NORTHWESTERN SEGMENT / EL SALVADOR / SAN MIGUEL(CHAPARRASTIQUE)	DECEMBER 29, 2013 ERUPTION	13.433	13.433	-88.267	-88.267	SAE			s_CH4 [20726]	BASALT [20726]									VOL					WR [20726]	52	0.949		16.44		2.54316	6.8		9.67521	5.44	0.23		0.928543	2.5	0.13
[20726]	CONVERGENT MARGIN	CENTRAL AMERICAN VOLCANIC ARC / CENTRAL AMERICAN VOLCANIC ARC-NORTHWESTERN SEGMENT / EL SALVADOR / SAN MIGUEL(CHAPARRASTIQUE)	DECEMBER 29, 2013 ERUPTION	13.433	13.433	-88.267	-88.267	SAE			s_CH5 [20726]	BASALT [20726]									VOL					WR [20726]	51.91	0.966		16.48		2.6109	7		9.59666	5.13	0.24		0.95845	2.58	0.13
[20726]	CONVERGENT MARGIN	CENTRAL AMERICAN VOLCANIC ARC / CENTRAL AMERICAN VOLCANIC ARC-NORTHWESTERN SEGMENT / EL SALVADOR / SAN MIGUEL(CHAPARRASTIQUE)	DECEMBER 29, 2013 ERUPTION	13.433	13.433	-88.267	-88.267	SAE			s_CH6 [20726]	ANDESITE, BASALTIC [20726]									VOL					WR [20726]	52.0537	0.997		16.57		2.38713	7.2		9.45694	4.83	0.24		0.980977	2.74067	0.13
[20726]	CONVERGENT MARGIN	CENTRAL AMERICAN VOLCANIC ARC / CENTRAL AMERICAN VOLCANIC ARC-NORTHWESTERN SEGMENT / EL SALVADOR / SAN MIGUEL(CHAPARRASTIQUE)	DECEMBER 29, 2013 ERUPTION	13.433	13.433	-88.267	-88.267	SAE			s_CH7 [20726]	ANDESITE, BASALTIC [20726]									VOL					WR [20726]	52.79	1.021		16.63		2.60296	7.2		8.74	4.68	0.25		1.01491	2.82145	0.14
[20726]	CONVERGENT MARGIN	CENTRAL AMERICAN VOLCANIC ARC / CENTRAL AMERICAN VOLCANIC ARC-NORTHWESTERN SEGMENT / EL SALVADOR / SAN MIGUEL(CHAPARRASTIQUE)	DECEMBER 29, 2013 ERUPTION	13.433	13.433	-88.267	-88.267	SAE			s_CH8 [20726]	ANDESITE, BASALTIC [20726]									VOL					WR [20726]	52.91	1.034		16.65		2.77998	7.3		8.61	4.51	0.26		1.03016	2.82788	0.15
[20726]	CONVERGENT MARGIN	CENTRAL AMERICAN VOLCANIC ARC / CENTRAL AMERICAN VOLCANIC ARC-NORTHWESTERN SEGMENT / EL SALVADOR / SAN MIGUEL(CHAPARRASTIQUE)	DECEMBER 29, 2013 ERUPTION	13.433	13.433	-88.267	-88.267	SAE			s_CH9 [20726]	ANDESITE, BASALTIC [20726]									VOL					WR [20726]	53.07	1.049		16.7		2.78638	7.4		8.51	4.15	0.27		1.03648	2.89811	0.14
[20726]	CONVERGENT MARGIN	CENTRAL AMERICAN VOLCANIC ARC / CENTRAL AMERICAN VOLCANIC ARC-NORTHWESTERN SEGMENT / EL SALVADOR / SAN MIGUEL(CHAPARRASTIQUE)	DECEMBER 29, 2013 ERUPTION	13.433	13.433	-88.267	-88.267	SAE			s_CH10 [20726]	ANDESITE, BASALTIC [20726]									VOL					WR [20726]	53.15	1.051		16.81		2.70525	7.5		8.5	3.88	0.27		1.0468	2.94917	0.15
[20726]	CONVERGENT MARGIN	CENTRAL AMERICAN VOLCANIC ARC / CENTRAL AMERICAN VOLCANIC ARC-NORTHWESTERN SEGMENT / EL SALVADOR / SAN MIGUEL(CHAPARRASTIQUE)	DECEMBER 29, 2013 ERUPTION	13.433	13.433	-88.267	-88.267	SAE			s_CH11 [20726]	ANDESITE, BASALTIC [20726]									VOL					WR [20726]	53.17	1.061		16.74		3.03031	7.8		7.91	3.63	0.27		1.08188	2.97264	0.14
[20726]	CONVERGENT MARGIN	CENTRAL AMERICAN VOLCANIC ARC / CENTRAL AMERICAN VOLCANIC ARC-NORTHWESTERN SEGMENT / EL SALVADOR / SAN MIGUEL(CHAPARRASTIQUE)	DECEMBER 29, 2013 ERUPTION	13.433	13.433	-88.267	-88.267	SAE			s_CH12 [20726]	ANDESITE, BASALTIC [20726]									VOL					WR [20726]	53.2407	1.062		16.7807		3.28149	7.8		7.71902	3.47234	0.28		1.07537	3.01505	0.14
[20793]	CONVERGENT MARGIN	CENTRAL AMERICAN VOLCANIC ARC / CENTRAL AMERICAN VOLCANIC ARC-SOUTHEASTERN SEGMENT / PANAMA	AZUERO	8	8	-82	-82	SAE			s_BRI-21 [20793]	BASALT [20793]									VOL					WR [20793]
[20793]	CONVERGENT MARGIN	CENTRAL AMERICAN VOLCANIC ARC / CENTRAL AMERICAN VOLCANIC ARC-SOUTHEASTERN SEGMENT / PANAMA	AZUERO	8	8	-82	-82	SAE			s_BRI-23 [20793]	BASALT [20793]									VOL					WR [20793]
[20793]	CONVERGENT MARGIN	CENTRAL AMERICAN VOLCANIC ARC / CENTRAL AMERICAN VOLCANIC ARC-SOUTHEASTERN SEGMENT / PANAMA	AZUERO	8	8	-82	-82	SAE			s_BRI-25 [20793]	BASALT [20793]									VOL					WR [20793]
[20793]	CONVERGENT MARGIN	CENTRAL AMERICAN VOLCANIC ARC / CENTRAL AMERICAN VOLCANIC ARC-SOUTHEASTERN SEGMENT / PANAMA	AZUERO	8	8	-82	-82	SAE			s_PAS-74 [20793]	ANDESITE, BASALTIC [20793]									VOL					WR [20793]
[20793]	CONVERGENT MARGIN	CENTRAL AMERICAN VOLCANIC ARC / CENTRAL AMERICAN VOLCANIC ARC-SOUTHEASTERN SEGMENT / PANAMA	AZUERO	8	8	-82	-82	SAE			s_PAS-75 [20793]	BASALT [20793]									VOL					WR [20793]
[20793]	CONVERGENT MARGIN	CENTRAL AMERICAN VOLCANIC ARC / CENTRAL AMERICAN VOLCANIC ARC-SOUTHEASTERN SEGMENT / PANAMA	AZUERO	8	8	-82	-82	SAE			s_PAS-78 [20793]	BASALT [20793]									VOL					WR [20793]
[20793]	CONVERGENT MARGIN	CENTRAL AMERICAN VOLCANIC ARC / CENTRAL AMERICAN VOLCANIC ARC-SOUTHEASTERN SEGMENT / PANAMA	AZUERO	8	8	-82	-82	SAE			s_INA-067 [20793]	DACITE [20793]									VOL					WR [20793]
[20793]	CONVERGENT MARGIN	CENTRAL AMERICAN VOLCANIC ARC / CENTRAL AMERICAN VOLCANIC ARC-SOUTHEASTERN SEGMENT / PANAMA	AZUERO	8	8	-82	-82	SAE			s_INA-087 [20793]	ANDESITE [20793]									VOL					WR [20793]
[20793]	CONVERGENT MARGIN	CENTRAL AMERICAN VOLCANIC ARC / CENTRAL AMERICAN VOLCANIC ARC-SOUTHEASTERN SEGMENT / PANAMA	AZUERO	8	8	-82	-82	SAE			s_TAL-79 [20793]	ANDESITE [20793]									VOL					WR [20793]
[20793]	CONVERGENT MARGIN	CENTRAL AMERICAN VOLCANIC ARC / CENTRAL AMERICAN VOLCANIC ARC-SOUTHEASTERN SEGMENT / PANAMA	AZUERO	8	8	-82	-82	SAE			s_ALT-02 [20793]	BASALT, THOLEIITIC [20793]									VOL					WR [20793]
[20839]	CONVERGENT MARGIN	CENTRAL AMERICAN VOLCANIC ARC / CENTRAL AMERICAN VOLCANIC ARC-SOUTHEASTERN SEGMENT / PANAMA	AZUERO PENINSULA	7.69107	7.69107	-80.647	-80.647	SAE			s_PAN-05-003 [20839]	BASALT [20839]									VOL					WR [20839]	48.3	1.68		16.2				10.57	9.77	5.16	0.2		0.41	3.74	0.222
[20839]	CONVERGENT MARGIN	CENTRAL AMERICAN VOLCANIC ARC / CENTRAL AMERICAN VOLCANIC ARC-SOUTHEASTERN SEGMENT / PANAMA	AZUERO PENINSULA	7.51923	7.51923	-80.575	-80.575	SAE			s_PAN-05-009 [20839]	BASALT [20839]									VOL					WR [20839]	48.4	1.99		14.9				12.02	8.19	4.7	0.22		0.17	4.68	0.215
[20839]	CONVERGENT MARGIN	CENTRAL AMERICAN VOLCANIC ARC / CENTRAL AMERICAN VOLCANIC ARC-SOUTHEASTERN SEGMENT / PANAMA	AZUERO PENINSULA	7.42659	7.42659	-80.6412	-80.6412	SAE			s_PAN-05-010 [20839]	GABBRO [20839]									PLU					WR [20839]	48.9	2.27		13.7				13.17	9.44	5.33	0.25		0.21	3.22	0.279
[20839]	CONVERGENT MARGIN	CENTRAL AMERICAN VOLCANIC ARC / CENTRAL AMERICAN VOLCANIC ARC-SOUTHEASTERN SEGMENT / PANAMA	AZUERO PENINSULA	7.42659	7.42659	-80.6412	-80.6412	SAE			s_PAN-05-014-1 [20839]	BASALT [20839]									VOL					WR [20839]	47.5	1.32		13.7				11.52	11.07	7.51	0.21		0.04	2.94	0.1
[20839]	CONVERGENT MARGIN	CENTRAL AMERICAN VOLCANIC ARC / CENTRAL AMERICAN VOLCANIC ARC-SOUTHEASTERN SEGMENT / PANAMA	AZUERO PENINSULA	7.52215	7.52215	-80.6475	-80.6475	SAE			s_PAN-05-018 [20839]	BASALT [20839]									VOL					WR [20839]	48.7	1.3		14.1				11.45	12.47	7.71	0.18		0.07	1.89	0.101
[20839]	CONVERGENT MARGIN	CENTRAL AMERICAN VOLCANIC ARC / CENTRAL AMERICAN VOLCANIC ARC-SOUTHEASTERN SEGMENT / PANAMA	AZUERO PENINSULA	7.61935	7.61935	-80.9672	-80.9672	SAE			s_PAN-05-029 [20839]	BASALT [20839]									VOL					WR [20839]	47.9	2.02		14.4				11.86	10.64	6.83	0.25		0.17	3.22	0.194
[20839]	CONVERGENT MARGIN	CENTRAL AMERICAN VOLCANIC ARC / CENTRAL AMERICAN VOLCANIC ARC-SOUTHEASTERN SEGMENT / PANAMA	SONA PENINSULA	7.7245	7.7245	-81.3675	-81.3675	SAE			s_PAN-06-193 [20839]	BASALT [20839]									VOL					WR [20839]	48.2	1.26		13.58				10.92	11.17	7.64	0.18		0.13	2.99	0.105
[20839]	CONVERGENT MARGIN	CENTRAL AMERICAN VOLCANIC ARC / CENTRAL AMERICAN VOLCANIC ARC-SOUTHEASTERN SEGMENT / PANAMA	SONA PENINSULA	7.7245	7.7245	-81.3675	-81.3675	SAE			s_PAN-06-194 [20839]	BASALT [20839]									VOL					WR [20839]	48.1	1.03		14.15				10	11.16	8.11	0.2		0.62	2.58	0.085
[20839]	CONVERGENT MARGIN	CENTRAL AMERICAN VOLCANIC ARC / CENTRAL AMERICAN VOLCANIC ARC-SOUTHEASTERN SEGMENT / PANAMA	SONA PENINSULA	7.7245	7.7245	-81.3675	-81.3675	SAE			s_PAN-06-195 [20839]	BASALT [20839]									VOL					WR [20839]	46.1	0.88		14.2				9.61	11.49	10.63	0.18		0.12	1.93	0.073
[20839]	CONVERGENT MARGIN	CENTRAL AMERICAN VOLCANIC ARC / CENTRAL AMERICAN VOLCANIC ARC-SOUTHEASTERN SEGMENT / PANAMA	SONA PENINSULA	7.7245	7.7245	-81.3675	-81.3675	SAE			s_PAN-06-196 [20839]	BASALT [20839]									VOL					WR [20839]	47.4	1.54		13.2				13.11	9.96	6.74	0.22		0.1	3.39	0.116
[20839]	CONVERGENT MARGIN	CENTRAL AMERICAN VOLCANIC ARC / CENTRAL AMERICAN VOLCANIC ARC-SOUTHEASTERN SEGMENT / PANAMA	SONA PENINSULA	7.7245	7.7245	-81.3675	-81.3675	SAE			s_PAN-06-197 [20839]	BASALT [20839]									VOL					WR [20839]	47.9	1.02		14.37				9.39	13.24	8.34	0.18		0.07	1.93	0.077
[20839]	CONVERGENT MARGIN	CENTRAL AMERICAN VOLCANIC ARC / CENTRAL AMERICAN VOLCANIC ARC-SOUTHEASTERN SEGMENT / PANAMA	SONA PENINSULA	7.72325	7.72325	-81.3546	-81.3546	SAE			s_PAN-06-198 [20839]	BASALT [20839]									VOL					WR [20839]	48.2	1.08		14.17				10.18	11.07	8.32	0.18		0.11	3.05	0.088
[20839]	CONVERGENT MARGIN	CENTRAL AMERICAN VOLCANIC ARC / CENTRAL AMERICAN VOLCANIC ARC-SOUTHEASTERN SEGMENT / PANAMA	SONA PENINSULA	7.72325	7.72325	-81.3546	-81.3546	SAE			s_PAN-06-200 [20839]	GABBRO [20839]									PLU					WR [20839]	47	0.76		15.15				8.26	12.97	9.39	0.15		0.08	1.9	0.056
[20839]	CONVERGENT MARGIN	CENTRAL AMERICAN VOLCANIC ARC / CENTRAL AMERICAN VOLCANIC ARC-SOUTHEASTERN SEGMENT / PANAMA	SONA PENINSULA	7.87362	7.87362	-81.3211	-81.3211	SAE			s_PAN-06-201 [20839]	DACITE [20839]									VOL					WR [20839]	62.1	0.75		14.25				7.17	3.94	2.67	0.17		0.08	5.92	0.317
[20839]	CONVERGENT MARGIN	CENTRAL AMERICAN VOLCANIC ARC / CENTRAL AMERICAN VOLCANIC ARC-SOUTHEASTERN SEGMENT / PANAMA	AZUERO PENINSULA	7.42659	7.42659	-80.6412	-80.6412	SAE			s_PAN-05-012 [20839]	BASALT [20839]									VOL					WR [20839]	47.7	1.31		14.3				10.89	11.86	8.09	0.19		0.16	2.26	0.097
[20839]	CONVERGENT MARGIN	CENTRAL AMERICAN VOLCANIC ARC / CENTRAL AMERICAN VOLCANIC ARC-SOUTHEASTERN SEGMENT / PANAMA	AZUERO PENINSULA	7.45569	7.45569	-80.9022	-80.9022	SAE			s_PAN-05-020 [20839]	BASALT [20839]									VOL					WR [20839]	45.4	3.46		13.4				11.81	8.79	5.74	0.17		1.24	3.54	0.383
[20839]	CONVERGENT MARGIN	CENTRAL AMERICAN VOLCANIC ARC / CENTRAL AMERICAN VOLCANIC ARC-SOUTHEASTERN SEGMENT / PANAMA	AZUERO PENINSULA	7.45569	7.45569	-80.9022	-80.9022	SAE			s_PAN-05-025 [20839]	BASALT [20839]									VOL					WR [20839]	43.3	2.76		13.2				10.69	9.9	5.69	0.19		0.15	2.6	0.356
[20839]	CONVERGENT MARGIN	CENTRAL AMERICAN VOLCANIC ARC / CENTRAL AMERICAN VOLCANIC ARC-SOUTHEASTERN SEGMENT / PANAMA	AZUERO PENINSULA	7.45569	7.45569	-80.9022	-80.9022	SAE			s_PAN-05-026 [20839]	BASALT [20839]									VOL					WR [20839]	46.1	3.05		13.8				10.58	7.86	5.53	0.16		0.17	3.04	0.383
[20839]	CONVERGENT MARGIN	CENTRAL AMERICAN VOLCANIC ARC / CENTRAL AMERICAN VOLCANIC ARC-SOUTHEASTERN SEGMENT / PANAMA	AZUERO PENINSULA	7.65896	7.65896	-80.6342	-80.6342	SAE			s_PAN-05-004 [20839]	ANDESITE [20839]									VOL					WR [20839]	57	0.25		14.6				7.81	7.32	5.16	0.16		1.95	2.91	0.078
[20839]	CONVERGENT MARGIN	CENTRAL AMERICAN VOLCANIC ARC / CENTRAL AMERICAN VOLCANIC ARC-SOUTHEASTERN SEGMENT / PANAMA	AZUERO PENINSULA	7.65896	7.65896	-80.6342	-80.6342	SAE			s_PAN-05-005 [20839]	DIORITE [20839]									PLU					WR [20839]	57.9	0.29		15.9				8.44	8.22	4.42	0.16		0.37	2.31	0.069
[20839]	CONVERGENT MARGIN	CENTRAL AMERICAN VOLCANIC ARC / CENTRAL AMERICAN VOLCANIC ARC-SOUTHEASTERN SEGMENT / PANAMA	AZUERO PENINSULA	7.65896	7.65896	-80.6342	-80.6342	SAE			s_PAN-05-006 [20839]	DIORITE [20839]									PLU					WR [20839]	59.5	0.26		15.7				7.62	7.31	4.14	0.14		1.08	2.38	0.088
[20839]	CONVERGENT MARGIN	CENTRAL AMERICAN VOLCANIC ARC / CENTRAL AMERICAN VOLCANIC ARC-SOUTHEASTERN SEGMENT / PANAMA	AZUERO PENINSULA	7.65896	7.65896	-80.6342	-80.6342	SAE			s_PAN-05-007 [20839]	ANDESITE [20839]									VOL					WR [20839]	60.4	0.24		12.8				6.18	6.32	7.15	0.12		0.23	2.74	0.099
[20839]	CONVERGENT MARGIN	CENTRAL AMERICAN VOLCANIC ARC / CENTRAL AMERICAN VOLCANIC ARC-SOUTHEASTERN SEGMENT / PANAMA	AZUERO PENINSULA	7.61935	7.61935	-80.9672	-80.9672	SAE			s_PAN-05-030 [20839]	DACITE [20839]									VOL					WR [20839]	70.9	0.19		13.4				2.63	2.78	1.02	0.07		1.25	3.81	0.072
[20839]	CONVERGENT MARGIN	CENTRAL AMERICAN VOLCANIC ARC / CENTRAL AMERICAN VOLCANIC ARC-SOUTHEASTERN SEGMENT / PANAMA	SONA PENINSULA	7.72325	7.72325	-81.3546	-81.3546	SAE			s_PAN-06-199 [20839]	ANDESITE, BASALTIC [20839]									VOL					WR [20839]	52.7	0.43		15.61				9.6	8.15	5.1	0.16		0.97	3.27	0.131
[20839]	CONVERGENT MARGIN	CENTRAL AMERICAN VOLCANIC ARC / CENTRAL AMERICAN VOLCANIC ARC-SOUTHEASTERN SEGMENT / PANAMA	SONA PENINSULA	7.878	7.878	-81.3209	-81.3209	SAE			s_PAN-06-202 [20839]	DACITE [20839]									VOL					WR [20839]	62.9	0.57		14.35				6.77	3.12	2.75	0.16		0.5	6.21	0.192
[20839]	CONVERGENT MARGIN	CENTRAL AMERICAN VOLCANIC ARC / CENTRAL AMERICAN VOLCANIC ARC-SOUTHEASTERN SEGMENT / PANAMA	SONA PENINSULA	7.878	7.878	-81.3209	-81.3209	SAE			s_PAN-06-203 [20839]	ANDESITE [20839]									VOL					WR [20839]	56.6	0.51		16.03				7.52	8.47	4.63	0.14		0.4	3.08	0.153
[20839]	CONVERGENT MARGIN	CENTRAL AMERICAN VOLCANIC ARC / CENTRAL AMERICAN VOLCANIC ARC-SOUTHEASTERN SEGMENT / PANAMA	SONA PENINSULA	7.878	7.878	-81.3209	-81.3209	SAE			s_PAN-06-204 [20839]	ANDESITE, BASALTIC [20839]									VOL					WR [20839]	54.9	0.38		15.81				8.16	9.15	5.86	0.18		0.29	2.24	0.169
[20839]	CONVERGENT MARGIN	CENTRAL AMERICAN VOLCANIC ARC / CENTRAL AMERICAN VOLCANIC ARC-SOUTHEASTERN SEGMENT / PANAMA	SONA PENINSULA	7.87549	7.87549	-81.2887	-81.2887	SAE			s_PAN-06-205 [20839]	DACITE [20839]									VOL					WR [20839]	64.4	0.53		14.65				5.14	6.71	2.28	0.12		0.78	2.91	0.117
[20839]	CONVERGENT MARGIN	CENTRAL AMERICAN VOLCANIC ARC / CENTRAL AMERICAN VOLCANIC ARC-SOUTHEASTERN SEGMENT / PANAMA	CHAGRES	9.1	9.4	-79.2	-79.8	SAE			s_P 010223-2 [20839]	BASALT [20839]									VOL					WR [20839]	48	0.74		16.5				9.23	10.09	7.91	0.38		1.24	1.96	0.064
[20839]	CONVERGENT MARGIN	CENTRAL AMERICAN VOLCANIC ARC / CENTRAL AMERICAN VOLCANIC ARC-SOUTHEASTERN SEGMENT / PANAMA	CHAGRES	9.1	9.4	-79.2	-79.8	SAE			s_P 010223-6 [20839]	BASALT [20839]									VOL					WR [20839]	47.8	0.32		17.7				6.69	15.6	9.99	0.14		0.05	1.18	0.025
[20839]	CONVERGENT MARGIN	CENTRAL AMERICAN VOLCANIC ARC / CENTRAL AMERICAN VOLCANIC ARC-SOUTHEASTERN SEGMENT / PANAMA	CHAGRES	9.35517	9.35517	-79.3172	-79.3172	SAE			s_PAN-02-001 [20839]	BASALT [20839]									VOL					WR [20839]	49.2	0.89		15.2				10.4	8.88	6.43	0.29		0.03	4.24	0.072
[20839]	CONVERGENT MARGIN	CENTRAL AMERICAN VOLCANIC ARC / CENTRAL AMERICAN VOLCANIC ARC-SOUTHEASTERN SEGMENT / PANAMA	CHAGRES	9.35553	9.35553	-79.3172	-79.3172	SAE			s_PAN-02-002 [20839]	ANDESITE [20839]									VOL					WR [20839]	57.5	1.09		14.1				12.22	2.06	3.95	0.17		0.09	4.97	0.138
[20839]	CONVERGENT MARGIN	CENTRAL AMERICAN VOLCANIC ARC / CENTRAL AMERICAN VOLCANIC ARC-SOUTHEASTERN SEGMENT / PANAMA	CHAGRES	9.37324	9.37324	-79.3124	-79.3124	SAE			s_PAN-02-004-1 [20839]	BASALT [20839]									VOL					WR [20839]	49.6	0.81		14.9				8.95	11.37	8.77	0.17		0.08	2.26	0.056
[20839]	CONVERGENT MARGIN	CENTRAL AMERICAN VOLCANIC ARC / CENTRAL AMERICAN VOLCANIC ARC-SOUTHEASTERN SEGMENT / PANAMA	CHAGRES	9.37317	9.37317	-79.3141	-79.3141	SAE			s_PAN-02-004-2 [20839]	ANDESITE, BASALTIC [20839]									VOL					WR [20839]	52.1	0.51		16.2				8.07	10.88	6.27	0.18		0.29	2.15	0.055
[20839]	CONVERGENT MARGIN	CENTRAL AMERICAN VOLCANIC ARC / CENTRAL AMERICAN VOLCANIC ARC-SOUTHEASTERN SEGMENT / PANAMA	CHAGRES	9.37122	9.37122	-79.3168	-79.3168	SAE			s_PAN-02-005 [20839]	BASALT [20839]									VOL					WR [20839]	47.9	0.51		15.1				8.59	13.71	10.06	0.21		0.32	1.16	0.048
[20839]	CONVERGENT MARGIN	CENTRAL AMERICAN VOLCANIC ARC / CENTRAL AMERICAN VOLCANIC ARC-SOUTHEASTERN SEGMENT / PANAMA	CHAGRES	9.35775	9.35775	-79.3255	-79.3255	SAE			s_PAN-02-008 [20839]	ANDESITE, BASALTIC [20839]									VOL					WR [20839]	52.8	1.33		14.3				13.97	3.83	3.92	0.18		0.05	6.61	0.151
[20839]	CONVERGENT MARGIN	CENTRAL AMERICAN VOLCANIC ARC / CENTRAL AMERICAN VOLCANIC ARC-SOUTHEASTERN SEGMENT / PANAMA	CHAGRES	9.35775	9.35775	-79.3255	-79.3255	SAE			s_PAN-02-009 [20839]	GRANODIORITE [20839]									PLU					WR [20839]	73.2	0.45		13.5				2.27	3.17	0.71	0.04		0.25	4.71	0.087
[20839]	CONVERGENT MARGIN	CENTRAL AMERICAN VOLCANIC ARC / CENTRAL AMERICAN VOLCANIC ARC-SOUTHEASTERN SEGMENT / PANAMA	CHAGRES	9.35775	9.35775	-79.3255	-79.3255	SAE			s_PAN-02-010 [20839]	GRANODIORITE [20839]									PLU					WR [20839]	73	0.52		13.5				2.53	3.26	0.79	0.03		0.15	4.59	0.104
[20839]	CONVERGENT MARGIN	CENTRAL AMERICAN VOLCANIC ARC / CENTRAL AMERICAN VOLCANIC ARC-SOUTHEASTERN SEGMENT / PANAMA	CHAGRES	9.37121	9.37121	-79.317	-79.317	SAE			s_PAN-02-030 [20839]	DACITE [20839]									VOL					WR [20839]	62.5	0.33		17.5				4.07	5.64	1.56	0.15		1.12	3.76	0.147
[20839]	CONVERGENT MARGIN	CENTRAL AMERICAN VOLCANIC ARC / CENTRAL AMERICAN VOLCANIC ARC-SOUTHEASTERN SEGMENT / PANAMA	CHAGRES	9.38401	9.38401	-79.308	-79.308	SAE			s_PAN-02-031 [20839]	BASALT [20839]									VOL					WR [20839]	47.6	0.39		22.2				5.78	14.46	5.5	0.17		0.04	1.67	0.04
[20839]	CONVERGENT MARGIN	CENTRAL AMERICAN VOLCANIC ARC / CENTRAL AMERICAN VOLCANIC ARC-SOUTHEASTERN SEGMENT / PANAMA	CHAGRES	9.38401	9.38401	-79.308	-79.308	SAE			s_PAN-02-032 [20839]	BASALT [20839]									VOL					WR [20839]	48.8	0.53		13.5				10.11	11.11	10.15	0.23		0.1	1.78	0.073
[20839]	CONVERGENT MARGIN	CENTRAL AMERICAN VOLCANIC ARC / CENTRAL AMERICAN VOLCANIC ARC-SOUTHEASTERN SEGMENT / PANAMA	CHAGRES	9.38401	9.38401	-79.308	-79.308	SAE			s_PAN-02-033 [20839]	GABBRO [20839]									PLU					WR [20839]	52.2	1.01		18				8.88	10.3	4.1	0.14		0.1	2.68	0.156
[20839]	CONVERGENT MARGIN	CENTRAL AMERICAN VOLCANIC ARC / CENTRAL AMERICAN VOLCANIC ARC-SOUTHEASTERN SEGMENT / PANAMA	CHAGRES	9.38108	9.38108	-79.3114	-79.3114	SAE			s_PAN-02-034 [20839]	ANDESITE, BASALTIC [20839]									VOL					WR [20839]	52.2	0.61		16.7				8.93	7.85	5.22	0.17		0.75	3.32	0.147
[20839]	CONVERGENT MARGIN	CENTRAL AMERICAN VOLCANIC ARC / CENTRAL AMERICAN VOLCANIC ARC-SOUTHEASTERN SEGMENT / PANAMA	CHAGRES	9.37943	9.37943	-79.3119	-79.3119	SAE			s_PAN-02-035 [20839]	BASALT [20839]									VOL					WR [20839]	48.4	0.53		17.4				6.6	12.93	8.86	0.12		0.09	2	0.049
[20839]	CONVERGENT MARGIN	CENTRAL AMERICAN VOLCANIC ARC / CENTRAL AMERICAN VOLCANIC ARC-SOUTHEASTERN SEGMENT / PANAMA	CHAGRES	9.37196	9.37196	-79.318	-79.318	SAE			s_PAN-02-037 [20839]	BASALT [20839]									VOL					WR [20839]	47.7	0.54		15.3				9.09	13.51	9.84	0.19		0.04	1.22	0.047
[20839]	CONVERGENT MARGIN	CENTRAL AMERICAN VOLCANIC ARC / CENTRAL AMERICAN VOLCANIC ARC-SOUTHEASTERN SEGMENT / PANAMA	CHAGRES	9.29824	9.29824	-79.3271	-79.3271	SAE			s_PAN-02-038 [20839]	ANDESITE [20839]									VOL					WR [20839]	50.9	1.54		14.6				13.56	7.27	4.66	0.17		1.18	3.27	0.181
[20839]	CONVERGENT MARGIN	CENTRAL AMERICAN VOLCANIC ARC / CENTRAL AMERICAN VOLCANIC ARC-SOUTHEASTERN SEGMENT / PANAMA	CHAGRES	9.30044	9.30044	-79.3302	-79.3302	SAE			s_PAN-02-040 [20839]	GRANITE [20839]									PLU					WR [20839]	75.6	0.3		13				1.84	2.41	0.44	0.03		0.11	5.48	0.055
[20839]	CONVERGENT MARGIN	CENTRAL AMERICAN VOLCANIC ARC / CENTRAL AMERICAN VOLCANIC ARC-SOUTHEASTERN SEGMENT / PANAMA	CHAGRES	9.31127	9.31127	-79.3235	-79.3235	SAE			s_PAN-02-041 [20839]	ANDESITE, BASALTIC [20839]									VOL					WR [20839]	54.3	0.55		18.2				7.17	8.22	4.52	0.15		0.73	2.92	0.126
[20839]	CONVERGENT MARGIN	CENTRAL AMERICAN VOLCANIC ARC / CENTRAL AMERICAN VOLCANIC ARC-SOUTHEASTERN SEGMENT / PANAMA	CHAGRES	9.31127	9.31127	-79.3235	-79.3235	SAE			s_PAN-02-042 [20839]	GABBRO [20839]									PLU					WR [20839]	44.6	2.17		13.2				17.74	9.91	5.89	0.26		0.15	2.33	0.073
[20839]	CONVERGENT MARGIN	CENTRAL AMERICAN VOLCANIC ARC / CENTRAL AMERICAN VOLCANIC ARC-SOUTHEASTERN SEGMENT / PANAMA	CHAGRES	9.3068	9.3068	-79.3286	-79.3286	SAE			s_PAN-02-043 [20839]	GRANITE [20839]									PLU					WR [20839]	66.5	0.79		15.6				3.55	4.84	1.48	0.1		0.19	5.29	0.269
[20839]	CONVERGENT MARGIN	CENTRAL AMERICAN VOLCANIC ARC / CENTRAL AMERICAN VOLCANIC ARC-SOUTHEASTERN SEGMENT / PANAMA	CHAGRES	9.3068	9.3068	-79.3286	-79.3286	SAE			s_PAN-02-043-B [20839]	GRANITE [20839]									PLU					WR [20839]	74.6	0.37		13.1				1.85	2.99	0.51	0.05		0.16	5.11	0.076
[20839]	CONVERGENT MARGIN	CENTRAL AMERICAN VOLCANIC ARC / CENTRAL AMERICAN VOLCANIC ARC-SOUTHEASTERN SEGMENT / PANAMA	CHAGRES	9.1	9.4	-79.2	-79.8	SAE			s_PAN-02-044 [20839]	GRANITE [20839]									PLU					WR [20839]	75.3	0.29		13				1.93	2.39	0.48	0.03		0.21	5.13	0.053
[20839]	CONVERGENT MARGIN	CENTRAL AMERICAN VOLCANIC ARC / CENTRAL AMERICAN VOLCANIC ARC-SOUTHEASTERN SEGMENT / PANAMA	CHAGRES	9.1	9.4	-79.2	-79.8	SAE			s_PAN-02-045 [20839]	GRANITE [20839]									PLU					WR [20839]	75.5	0.31		12.9				2.13	2.85	0.49	0.05		0.14	4.62	0.05
[20839]	CONVERGENT MARGIN	CENTRAL AMERICAN VOLCANIC ARC / CENTRAL AMERICAN VOLCANIC ARC-SOUTHEASTERN SEGMENT / PANAMA	CHAGRES	9.30989	9.30989	-79.3959	-79.3959	SAE			s_PAN-02-046 [20839]	GRANITE [20839]									PLU					WR [20839]	76	0.2		12.3				2.31	1.6	0.39	0.07		0.04	6.12	0.035
[20839]	CONVERGENT MARGIN	CENTRAL AMERICAN VOLCANIC ARC / CENTRAL AMERICAN VOLCANIC ARC-SOUTHEASTERN SEGMENT / PANAMA	CHAGRES	9.31083	9.31083	-79.4777	-79.4777	SAE			s_PAN-02-047 [20839]	GRANITE [20839]									PLU					WR [20839]	76.3	0.21		12				2.32	1.49	0.21	0.12		0.81	5.2	0.033
[20839]	CONVERGENT MARGIN	CENTRAL AMERICAN VOLCANIC ARC / CENTRAL AMERICAN VOLCANIC ARC-SOUTHEASTERN SEGMENT / PANAMA	CHAGRES	9.31228	9.31228	-79.396	-79.396	SAE			s_PAN-02-048 [20839]	ANDESITE, BASALTIC [20839]									VOL					WR [20839]	50.3	0.85		15.8				9.64	8.11	6.5	0.31		0.06	4.42	0.073
[20839]	CONVERGENT MARGIN	CENTRAL AMERICAN VOLCANIC ARC / CENTRAL AMERICAN VOLCANIC ARC-SOUTHEASTERN SEGMENT / PANAMA	CHAGRES	9.32302	9.32302	-79.4411	-79.4411	SAE			s_PAN-02-049 [20839]	GABBRO [20839]									PLU					WR [20839]	48.1	0.48		16.9				7.52	12.5	9.69	0.16		0.11	1.76	0.04
[20839]	CONVERGENT MARGIN	CENTRAL AMERICAN VOLCANIC ARC / CENTRAL AMERICAN VOLCANIC ARC-SOUTHEASTERN SEGMENT / PANAMA	CHAGRES	9.33484	9.33484	-79.4375	-79.4375	SAE			s_PAN-02-050 [20839]	DIORITE [20839]									PLU					WR [20839]	47.7	0.64		17				8.01	12.56	8.3	0.16		0.12	2.28	0.045
[20839]	CONVERGENT MARGIN	CENTRAL AMERICAN VOLCANIC ARC / CENTRAL AMERICAN VOLCANIC ARC-SOUTHEASTERN SEGMENT / PANAMA	CHAGRES	9.32817	9.32817	-79.4412	-79.4412	SAE			s_PAN-02-052 [20839]	DIORITE [20839]									PLU					WR [20839]	54	1.34		14.7				11.54	7.2	3.73	0.28		0.3	3.93	0.322
[20839]	CONVERGENT MARGIN	CENTRAL AMERICAN VOLCANIC ARC / CENTRAL AMERICAN VOLCANIC ARC-SOUTHEASTERN SEGMENT / PANAMA	CHAGRES	9.32392	9.32392	-79.4416	-79.4416	SAE			s_PAN-02-053 [20839]	DIORITE [20839]									PLU					WR [20839]	53.8	1.84		15.6				9.29	7.3	3.5	0.31		0.32	4.73	0.5
[20839]	CONVERGENT MARGIN	CENTRAL AMERICAN VOLCANIC ARC / CENTRAL AMERICAN VOLCANIC ARC-SOUTHEASTERN SEGMENT / PANAMA	CHAGRES	9.36023	9.36023	-79.2861	-79.2861	SAE			s_PAN-02-055 [20839]	DIORITE [20839]									PLU					WR [20839]	47.8	0.57		15.6				8.53	13	10.09	0.2		0.06	1.39	0.035
[20839]	CONVERGENT MARGIN	CENTRAL AMERICAN VOLCANIC ARC / CENTRAL AMERICAN VOLCANIC ARC-SOUTHEASTERN SEGMENT / PANAMA	CHAGRES	9.35732	9.35732	-79.2883	-79.2883	SAE			s_PAN-02-056 [20839]	DIORITE [20839]									PLU					WR [20839]	67.6	0.58		14.8				4.25	4.56	1.62	0.08		0.11	4.79	0.145
[20839]	CONVERGENT MARGIN	CENTRAL AMERICAN VOLCANIC ARC / CENTRAL AMERICAN VOLCANIC ARC-SOUTHEASTERN SEGMENT / PANAMA	CHAGRES	9.36031	9.36031	-79.2868	-79.2868	SAE			s_PAN-02-058-B [20839]	ANDESITE [20839]									VOL					WR [20839]	74.1	0.26		12.5				3.64	1.97	0.49	0.03		0.28	4.6	0.041
[20839]	CONVERGENT MARGIN	CENTRAL AMERICAN VOLCANIC ARC / CENTRAL AMERICAN VOLCANIC ARC-SOUTHEASTERN SEGMENT / PANAMA	CHAGRES	9.36086	9.36086	-79.2724	-79.2724	SAE			s_PAN-02-059 [20839]	GRANITE [20839]									PLU					WR [20839]	75.8	0.27		11.8				2.91	2.18	0.22	0.03		0.18	5.29	0.034
[20839]	CONVERGENT MARGIN	CENTRAL AMERICAN VOLCANIC ARC / CENTRAL AMERICAN VOLCANIC ARC-SOUTHEASTERN SEGMENT / PANAMA	CHAGRES	9.39003	9.39003	-79.3663	-79.3663	SAE			s_PAN-02-060 [20839]	GRANITE [20839]									PLU					WR [20839]	77.7	0.26		12				1.45	1.24	0.28	0.04		0.32	5.64	0.026
[20839]	CONVERGENT MARGIN	CENTRAL AMERICAN VOLCANIC ARC / CENTRAL AMERICAN VOLCANIC ARC-SOUTHEASTERN SEGMENT / PANAMA	CHAGRES	9.40077	9.40077	-79.3357	-79.3357	SAE			s_PAN-02-063 [20839]	GRANITE [20839]									PLU					WR [20839]	69.9	0.56		14.5				2.92	3.14	1.2	0.07		0.38	5.47	0.163
[20839]	CONVERGENT MARGIN	CENTRAL AMERICAN VOLCANIC ARC / CENTRAL AMERICAN VOLCANIC ARC-SOUTHEASTERN SEGMENT / PANAMA	CHAGRES	9.40077	9.40077	-79.3357	-79.3357	SAE			s_PAN-02-064 [20839]	ANDESITE [20839]									VOL					WR [20839]	56.7	0.95		13.2				10.14	9.7	4.9	0.11		0.02	0.09	0.089
[20839]	CONVERGENT MARGIN	CENTRAL AMERICAN VOLCANIC ARC / CENTRAL AMERICAN VOLCANIC ARC-SOUTHEASTERN SEGMENT / PANAMA	CHAGRES	9.40136	9.40136	-79.3349	-79.3349	SAE			s_PAN-02-065 [20839]	ANDESITE [20839]									VOL					WR [20839]	50	0.7		19.4				8.55	7.29	4.18	0.19		1.06	3.38	0.145
[20839]	CONVERGENT MARGIN	CENTRAL AMERICAN VOLCANIC ARC / CENTRAL AMERICAN VOLCANIC ARC-SOUTHEASTERN SEGMENT / PANAMA	CHAGRES	9.40136	9.40136	-79.3349	-79.3349	SAE			s_PAN-02-066 [20839]	ANDESITE [20839]									VOL					WR [20839]	52.8	0.6		15.4				6.91	7	9.17	0.26		0.35	2.56	0.072
[20839]	CONVERGENT MARGIN	CENTRAL AMERICAN VOLCANIC ARC / CENTRAL AMERICAN VOLCANIC ARC-SOUTHEASTERN SEGMENT / PANAMA	CHAGRES	9.40248	9.40248	-79.3335	-79.3335	SAE			s_PAN-02-067 [20839]	ANDESITE [20839]									VOL					WR [20839]	60.8	0.35		17.4				4.5	5.66	2.32	0.15		1.38	3.79	0.171
[20839]	CONVERGENT MARGIN	CENTRAL AMERICAN VOLCANIC ARC / CENTRAL AMERICAN VOLCANIC ARC-SOUTHEASTERN SEGMENT / PANAMA	CHAGRES	9.40859	9.40859	-79.3325	-79.3325	SAE			s_PAN-02-067-1 [20839]	BASALT [20839]									VOL					WR [20839]	47.6	0.63		16				9.84	11.68	7.84	0.22		0.43	1.83	0.105
[20839]	CONVERGENT MARGIN	CENTRAL AMERICAN VOLCANIC ARC / CENTRAL AMERICAN VOLCANIC ARC-SOUTHEASTERN SEGMENT / PANAMA	CHAGRES	9.35167	9.35167	-79.4629	-79.4629	SAE			s_PAN-02-069 [20839]	GABBRO [20839]									PLU					WR [20839]	43.5	1.71		15.6				15.46	11.68	6.04	0.18		0.19	2.16	0.037
[20839]	CONVERGENT MARGIN	CENTRAL AMERICAN VOLCANIC ARC / CENTRAL AMERICAN VOLCANIC ARC-SOUTHEASTERN SEGMENT / PANAMA	CHAGRES	9.35257	9.35257	-79.4611	-79.4611	SAE			s_PAN-02-070 [20839]	DIORITE [20839]									PLU					WR [20839]	55.7	0.67		17.9				7.58	7.83	3.88	0.16		0.76	2.96	0.152
[20839]	CONVERGENT MARGIN	CENTRAL AMERICAN VOLCANIC ARC / CENTRAL AMERICAN VOLCANIC ARC-SOUTHEASTERN SEGMENT / PANAMA	CHAGRES	9.35379	9.35379	-79.4663	-79.4663	SAE			s_PAN-02-071 [20839]	GRANODIORITE [20839]									PLU					WR [20839]	50.8	0.69		18.7				9.24	9.58	4.47	0.2		0.42	2.93	0.166
[20839]	CONVERGENT MARGIN	CENTRAL AMERICAN VOLCANIC ARC / CENTRAL AMERICAN VOLCANIC ARC-SOUTHEASTERN SEGMENT / PANAMA	CHAGRES	9.35379	9.35379	-79.4663	-79.4663	SAE			s_PAN-02-072 [20839]	DIORITE [20839]									PLU					WR [20839]	50.5	0.77		22.5				6.79	11.26	2.71	0.13		0.22	3	0.129
[20839]	CONVERGENT MARGIN	CENTRAL AMERICAN VOLCANIC ARC / CENTRAL AMERICAN VOLCANIC ARC-SOUTHEASTERN SEGMENT / PANAMA	CHAGRES	9.20939	9.20939	-79.4023	-79.4023	SAE			s_PAN-03-002 [20839]	GABBRO [20839]									PLU					WR [20839]	46.5	0.4		19.6				7.56	15.49	8.17	0.15		0.09	1.1	0.026
[20839]	CONVERGENT MARGIN	CENTRAL AMERICAN VOLCANIC ARC / CENTRAL AMERICAN VOLCANIC ARC-SOUTHEASTERN SEGMENT / PANAMA	CHAGRES	9.22341	9.22341	-79.2556	-79.2556	SAE			s_PAN-03-006 [20839]	GABBRO [20839]									PLU					WR [20839]	46	0.92		21				11	12.19	6.27	0.23		0.04	1.55	0.213
[20839]	CONVERGENT MARGIN	CENTRAL AMERICAN VOLCANIC ARC / CENTRAL AMERICAN VOLCANIC ARC-SOUTHEASTERN SEGMENT / PANAMA	CHAGRES	9.22341	9.22341	-79.2556	-79.2556	SAE			s_PAN-03-008 [20839]	GABBRO [20839]									PLU					WR [20839]	44.6	1.33		15.4				14.95	12.24	6.64	0.19		0.16	1.82	0.045
[20839]	CONVERGENT MARGIN	CENTRAL AMERICAN VOLCANIC ARC / CENTRAL AMERICAN VOLCANIC ARC-SOUTHEASTERN SEGMENT / PANAMA	CHAGRES	9.44872	9.44872	-79.4326	-79.4326	SAE			s_PAN-03-010 [20839]	BASALT [20839]									VOL					WR [20839]	48.3	0.65		19.1				8.85	9.56	5	0.14		1.34	3.6	0.109
[20839]	CONVERGENT MARGIN	CENTRAL AMERICAN VOLCANIC ARC / CENTRAL AMERICAN VOLCANIC ARC-SOUTHEASTERN SEGMENT / PANAMA	CHAGRES	9.45616	9.45616	-79.3515	-79.3515	SAE			s_PAN-03-012 [20839]	ANDESITE [20839]									VOL					WR [20839]	53	1.18		14.2				9.91	4.85	4.22	0.19		0.04	5.57	0.163
[20839]	CONVERGENT MARGIN	CENTRAL AMERICAN VOLCANIC ARC / CENTRAL AMERICAN VOLCANIC ARC-SOUTHEASTERN SEGMENT / PANAMA	CHAGRES	9.45616	9.45616	-79.3515	-79.3515	SAE			s_PAN-03-013 [20839]	ANDESITE [20839]									VOL					WR [20839]	57.2	0.51		18				4.72	8.28	2.21	0.13		0.74	2.97	0.122
[20839]	CONVERGENT MARGIN	CENTRAL AMERICAN VOLCANIC ARC / CENTRAL AMERICAN VOLCANIC ARC-SOUTHEASTERN SEGMENT / PANAMA	CHAGRES	9.45616	9.45616	-79.3515	-79.3515	SAE			s_PAN-03-014-1 [20839]	ANDESITE [20839]									VOL					WR [20839]	54.8	0.32		16				4.13	5.81	2.11	0.12		1.04	3.41	0.159
[20839]	CONVERGENT MARGIN	CENTRAL AMERICAN VOLCANIC ARC / CENTRAL AMERICAN VOLCANIC ARC-SOUTHEASTERN SEGMENT / PANAMA	CHAGRES	9.51373	9.51373	-79.2483	-79.2483	SAE			s_PAN-03-015 [20839]	GABBRO [20839]									PLU					WR [20839]	47.5	0.24		15.9				7.22	16.41	11.44	0.14		0.02	0.62	0.021
[20839]	CONVERGENT MARGIN	CENTRAL AMERICAN VOLCANIC ARC / CENTRAL AMERICAN VOLCANIC ARC-SOUTHEASTERN SEGMENT / PANAMA	CHAGRES	9.51373	9.51373	-79.2483	-79.2483	SAE			s_PAN-03-016 [20839]	BASALT [20839]									VOL					WR [20839]	47.4	0.42		16.8				6.66	14.26	11.56	0.15		0.03	0.79	0.045
[20839]	CONVERGENT MARGIN	CENTRAL AMERICAN VOLCANIC ARC / CENTRAL AMERICAN VOLCANIC ARC-SOUTHEASTERN SEGMENT / PANAMA	CHAGRES	9.26194	9.26194	-78.8201	-78.8201	SAE			s_PAN-03-020 [20839]	DIORITE [20839]									PLU					WR [20839]	52.6	1.22		15.2				9.55	6.38	4.87	0.17		0.26	5.87	0.161
[20839]	CONVERGENT MARGIN	CENTRAL AMERICAN VOLCANIC ARC / CENTRAL AMERICAN VOLCANIC ARC-SOUTHEASTERN SEGMENT / PANAMA	CHAGRES	9.56291	9.56291	-79.2918	-79.2918	SAE			s_PAN-06-101 [20839]	DACITE [20839]									VOL					WR [20839]	62.2	0.35		17.57				4.47	5.95	2.31	0.11		1.15	4.01	0.177
[20839]	CONVERGENT MARGIN	CENTRAL AMERICAN VOLCANIC ARC / CENTRAL AMERICAN VOLCANIC ARC-SOUTHEASTERN SEGMENT / PANAMA	CHAGRES	9.4917	9.4917	-79.3004	-79.3004	SAE			s_PAN-06-102 [20839]	CLINOPYROXENITE [20839]									PLU					WR [20839]	46.9	0.27		18.03				7.42	14.81	9.36	0.14		0.05	1.06	0.039
[20839]	CONVERGENT MARGIN	CENTRAL AMERICAN VOLCANIC ARC / CENTRAL AMERICAN VOLCANIC ARC-SOUTHEASTERN SEGMENT / PANAMA	CHAGRES	9.4917	9.4917	-79.3004	-79.3004	SAE			s_PAN-06-104 [20839]	AMPHIBOLITE [20839]									MET					WR [20839]	53	1.3		19.99				5.02	11.58	3.28	0.09		0.12	3.77	0.486
[20839]	CONVERGENT MARGIN	CENTRAL AMERICAN VOLCANIC ARC / CENTRAL AMERICAN VOLCANIC ARC-SOUTHEASTERN SEGMENT / PANAMA	CHAGRES	9.4917	9.4917	-79.3004	-79.3004	SAE			s_PAN-06-105 [20839]	ANDESITE [20839]									VOL					WR [20839]	53.8	0.49		14.46				9.15	6.53	5.35	0.2		0.34	1.97	0.143
[20839]	CONVERGENT MARGIN	CENTRAL AMERICAN VOLCANIC ARC / CENTRAL AMERICAN VOLCANIC ARC-SOUTHEASTERN SEGMENT / PANAMA	CHAGRES	9.37919	9.37919	-79.3584	-79.3584	SAE			s_PAN-06-106 [20839]	ANDESITE, BASALTIC [20839]									VOL					WR [20839]	51.6	0.52		18.62				8.97	8.78	4.8	0.18		0.58	2.75	0.141
[20839]	CONVERGENT MARGIN	CENTRAL AMERICAN VOLCANIC ARC / CENTRAL AMERICAN VOLCANIC ARC-SOUTHEASTERN SEGMENT / PANAMA	BAYANO	9.19843	9.19843	-78.3872	-78.3872	SAE			s_PAN-06-207 [20839]	DIORITE [20839]									PLU					WR [20839]	57	0.6		17.44				7.61	7.56	3.6	0.1		0.19	3.55	0.126
[20839]	CONVERGENT MARGIN	CENTRAL AMERICAN VOLCANIC ARC / CENTRAL AMERICAN VOLCANIC ARC-SOUTHEASTERN SEGMENT / PANAMA	BAYANO	9.20884	9.20884	-78.4714	-78.4714	SAE			s_PAN-06-208 [20839]	DIORITE [20839]									PLU					WR [20839]	71.3	0.37		13.82				3.28	3.4	1.22	0.04		1.41	3.98	0.071
[20839]	CONVERGENT MARGIN	CENTRAL AMERICAN VOLCANIC ARC / CENTRAL AMERICAN VOLCANIC ARC-SOUTHEASTERN SEGMENT / PANAMA	BAYANO	9.20884	9.20884	-78.4714	-78.4714	SAE			s_PAN-06-209 [20839]	DIORITE [20839]									PLU					WR [20839]	59.3	0.52		15.51				6.76	8.47	3.92	0.13		0.11	2.28	0.099
[20839]	CONVERGENT MARGIN	CENTRAL AMERICAN VOLCANIC ARC / CENTRAL AMERICAN VOLCANIC ARC-SOUTHEASTERN SEGMENT / PANAMA	BAYANO	9.29665	9.29665	-78.6769	-78.6769	SAE			s_PAN-06-211 [20839]	BASALT [20839]									VOL					WR [20839]	50.4	0.67		15.35				8.82	11.39	7.9	0.18		0.17	2.26	0.078
[20839]	CONVERGENT MARGIN	CENTRAL AMERICAN VOLCANIC ARC / CENTRAL AMERICAN VOLCANIC ARC-SOUTHEASTERN SEGMENT / PANAMA	CHAGRES	9.39193	9.39193	-79.4854	-79.4854	SAE			s_PAN-06-212 [20839]	GABBRO [20839]									PLU					WR [20839]	48	0.81		11.54				12.47	12.71	10.34	0.22		0.37	1.72	0.086
[20839]	CONVERGENT MARGIN	CENTRAL AMERICAN VOLCANIC ARC / CENTRAL AMERICAN VOLCANIC ARC-SOUTHEASTERN SEGMENT / PANAMA	SANTA FE TRAVERSE	8.33281	8.33281	-81.0343	-81.0343	SAE			s_PAN-05-031 [20839]	ANDESITE [20839]									VOL					WR [20839]	58.3	1		16.4				7.29	6.85	2.5	0.13		1.92	2.83	0.308
[20839]	CONVERGENT MARGIN	CENTRAL AMERICAN VOLCANIC ARC / CENTRAL AMERICAN VOLCANIC ARC-SOUTHEASTERN SEGMENT / PANAMA	SANTA FE TRAVERSE	8.42935	8.42935	-81.0576	-81.0576	SAE			s_PAN-05-032 [20839]	BASALT [20839]									VOL					WR [20839]	48	1.04		19				10.47	11.52	4.25	0.14		0.09	2.32	0.17
[20839]	CONVERGENT MARGIN	CENTRAL AMERICAN VOLCANIC ARC / CENTRAL AMERICAN VOLCANIC ARC-SOUTHEASTERN SEGMENT / PANAMA	SANTA FE TRAVERSE	8.4777	8.4777	-81.0623	-81.0623	SAE			s_PAN-05-033 [20839]	RHYOLITE [20839]									VOL					WR [20839]	69.2	0.29		12.7				1.88	1.92	0.61	0.05		3.35	3.54	0.053
[20839]	CONVERGENT MARGIN	CENTRAL AMERICAN VOLCANIC ARC / CENTRAL AMERICAN VOLCANIC ARC-SOUTHEASTERN SEGMENT / PANAMA	SANTA FE TRAVERSE	8.4777	8.4777	-81.0623	-81.0623	SAE			s_PAN-05-034 [20839]	BASALT [20839]									VOL					WR [20839]	48.5	1.15		18.9				10.8	10.22	4.76	0.11		0.09	2.98	0.281
[20839]	CONVERGENT MARGIN	CENTRAL AMERICAN VOLCANIC ARC / CENTRAL AMERICAN VOLCANIC ARC-SOUTHEASTERN SEGMENT / PANAMA	SANTA FE TRAVERSE	8.5157	8.5157	-81.1192	-81.1192	SAE			s_PAN-05-035 [20839]	ANDESITE, BASALTIC [20839]									VOL					WR [20839]	50.6	0.88		19.1				8.45	7.57	2.77	0.17		0.41	3.75	0.167
[20839]	CONVERGENT MARGIN	CENTRAL AMERICAN VOLCANIC ARC / CENTRAL AMERICAN VOLCANIC ARC-SOUTHEASTERN SEGMENT / PANAMA	SANTA FE TRAVERSE	8.51262	8.51262	-81.0872	-81.0872	SAE			s_PAN-05-037 [20839]	BASALT [20839]									VOL					WR [20839]	50.4	0.91		19.9				9.11	10.83	3.75	0.2		0.33	2.38	0.162
[20839]	CONVERGENT MARGIN	CENTRAL AMERICAN VOLCANIC ARC / CENTRAL AMERICAN VOLCANIC ARC-SOUTHEASTERN SEGMENT / PANAMA	SANTA FE TRAVERSE	8.51262	8.51262	-81.0872	-81.0872	SAE			s_PAN-05-038 [20839]	ANDESITE, BASALTIC [20839]									VOL					WR [20839]	51.3	1.17		17.4				9.45	8.39	4.19	0.19		0.83	3.38	0.225
[20839]	CONVERGENT MARGIN	CENTRAL AMERICAN VOLCANIC ARC / CENTRAL AMERICAN VOLCANIC ARC-SOUTHEASTERN SEGMENT / PANAMA	SANTA FE TRAVERSE	8.54195	8.54195	-81.0516	-81.0516	SAE			s_PAN-05-040 [20839]	BASALT [20839]									VOL					WR [20839]	46.8	1.03		17.7				10.77	10.57	7.47	0.21		0.16	2.21	0.148
[20839]	CONVERGENT MARGIN	CENTRAL AMERICAN VOLCANIC ARC / CENTRAL AMERICAN VOLCANIC ARC-SOUTHEASTERN SEGMENT / PANAMA	SANTA FE TRAVERSE	8.54429	8.54429	-81.0604	-81.0604	SAE			s_PAN-05-042 [20839]	GRANODIORITE [20839]									PLU					WR [20839]	68.3	0.48		14.5				3.46	3.18	1.32	0.08		3.49	3.49	0.109
[20839]	CONVERGENT MARGIN	CENTRAL AMERICAN VOLCANIC ARC / CENTRAL AMERICAN VOLCANIC ARC-SOUTHEASTERN SEGMENT / PANAMA	LA YEGUADA	8.43753	8.43753	-80.8599	-80.8599	SAE			s_PAN-05-050 [20839]	RHYOLITE [20839]									VOL					WR [20839]	70.1	0.34		13.5				2.16	1.95	0.65	0.06		4.41	3.31	0.076
[20839]	CONVERGENT MARGIN	CENTRAL AMERICAN VOLCANIC ARC / CENTRAL AMERICAN VOLCANIC ARC-SOUTHEASTERN SEGMENT / PANAMA	CANAL-TOUR	8.95337	8.95337	-79.5511	-79.5511	SAE			s_PAN-05-052 [20839]	DACITE [20839]									VOL					WR [20839]	65.6	0.79		15.1				3.79	2.47	1.02	0.15		1.79	5.81	0.215
[20839]	CONVERGENT MARGIN	CENTRAL AMERICAN VOLCANIC ARC / CENTRAL AMERICAN VOLCANIC ARC-SOUTHEASTERN SEGMENT / PANAMA	CANAL-TOUR	8.95309	8.95309	-79.5627	-79.5627	SAE			s_PAN-05-053 [20839]	ANDESITE, BASALTIC [20839]									VOL					WR [20839]	50.6	1.35		16.6				8.81	9	5.27	0.16		0.44	3.23	0.248
[20839]	CONVERGENT MARGIN	CENTRAL AMERICAN VOLCANIC ARC / CENTRAL AMERICAN VOLCANIC ARC-SOUTHEASTERN SEGMENT / PANAMA	CANAL-TOUR	8.907	8.907	-79.5208	-79.5208	SAE			s_PAN-05-054 [20839]	DACITE [20839]									VOL					WR [20839]	66.9	0.62		15				3.5	3.21	1.2	0.08		1.59	5	0.16
[20839]	CONVERGENT MARGIN	CENTRAL AMERICAN VOLCANIC ARC / CENTRAL AMERICAN VOLCANIC ARC-SOUTHEASTERN SEGMENT / PANAMA	CANAL-TOUR	9.03696	9.03696	-79.6659	-79.6659	SAE			s_PAN-05-055 [20839]	BASALT [20839]									VOL					WR [20839]	50.1	1.01		16.8				8.8	9.85	7.58	0.16		0.51	2.64	0.243
[20839]	CONVERGENT MARGIN	CENTRAL AMERICAN VOLCANIC ARC / CENTRAL AMERICAN VOLCANIC ARC-SOUTHEASTERN SEGMENT / PANAMA	CANAL-TOUR	9.03017	9.03017	-79.6401	-79.6401	SAE			s_PAN-05-060 [20839]	ANDESITE, BASALTIC [20839]									VOL					WR [20839]	53	1		17.1				8.58	8.26	4.07	0.17		1.17	2.96	0.254
[20839]	CONVERGENT MARGIN	CENTRAL AMERICAN VOLCANIC ARC / CENTRAL AMERICAN VOLCANIC ARC-SOUTHEASTERN SEGMENT / PANAMA	CANAL-TOUR	8.93333	8.93333	-79.5719	-79.5719	SAE			s_PAN-05-061 [20839]	ANDESITE [20839]									VOL					WR [20839]	56.9	1.72		13.9				8.73	5.56	2.39	0.18		0.6	3.34	0.468
[20839]	CONVERGENT MARGIN	CENTRAL AMERICAN VOLCANIC ARC / CENTRAL AMERICAN VOLCANIC ARC-SOUTHEASTERN SEGMENT / PANAMA	CANAL-TOUR	8.98873	8.98873	-79.5748	-79.5748	SAE			s_PAN-05-062 [20839]	ANDESITE, BASALTIC [20839]									VOL					WR [20839]	52.5	1.04		17				8.34	8.6	3.43	0.16		1.06	2.87	0.288
[20839]	CONVERGENT MARGIN	CENTRAL AMERICAN VOLCANIC ARC / CENTRAL AMERICAN VOLCANIC ARC-SOUTHEASTERN SEGMENT / PANAMA	CANAL-TOUR	8.99261	8.99261	-79.5751	-79.5751	SAE			s_PAN-05-063 [20839]	BASALT [20839]									VOL					WR [20839]	47.4	1.06		19.1				8.49	8.89	4.81	0.13		0.53	3.23	0.278
[20839]	CONVERGENT MARGIN	CENTRAL AMERICAN VOLCANIC ARC / CENTRAL AMERICAN VOLCANIC ARC-SOUTHEASTERN SEGMENT / PANAMA	CANAL-TOUR	9.03461	9.03461	-79.6311	-79.6311	SAE			s_PAN-05-064 [20839]	BASALT [20839]									VOL					WR [20839]	50.4	1.87		15.9				10.77	9.22	4.79	0.19		0.31	3.22	0.317
[20839]	CONVERGENT MARGIN	CENTRAL AMERICAN VOLCANIC ARC / CENTRAL AMERICAN VOLCANIC ARC-SOUTHEASTERN SEGMENT / PANAMA	CANAL-TOUR	9.07152	9.07152	-79.6585	-79.6585	SAE			s_PAN-05-065 [20839]	ANDESITE [20839]									VOL					WR [20839]	60.1	1.04		15.8				6.03	5.12	2.1	0.2		1.91	4.29	0.405
[20839]	CONVERGENT MARGIN	CENTRAL AMERICAN VOLCANIC ARC / CENTRAL AMERICAN VOLCANIC ARC-SOUTHEASTERN SEGMENT / PANAMA	CANAL-TOUR	9.07152	9.07152	-79.6585	-79.6585	SAE			s_PAN-05-066 [20839]	ANDESITE, BASALTIC [20839]									VOL					WR [20839]	51.2	0.94		16.9				8.76	9.68	5.03	0.18		1.32	2.74	0.269
[20839]	CONVERGENT MARGIN	CENTRAL AMERICAN VOLCANIC ARC / CENTRAL AMERICAN VOLCANIC ARC-SOUTHEASTERN SEGMENT / PANAMA	N碨ANTA CLARA LOOP	8.82985	8.82985	-82.717	-82.717	SAE			s_PAN-06-007 [20839]	ANDESITE, BASALTIC [20839]									VOL					WR [20839]	53.3	0.86		18.05				7.95	9.19	3.31	0.23		0.16	1.7	0.118
[20839]	CONVERGENT MARGIN	CENTRAL AMERICAN VOLCANIC ARC / CENTRAL AMERICAN VOLCANIC ARC-SOUTHEASTERN SEGMENT / PANAMA	N碨ANTA CLARA LOOP	8.82985	8.82985	-82.717	-82.717	SAE			s_PAN-06-008 [20839]	ANDESITE, BASALTIC [20839]									VOL					WR [20839]	51.2	0.91		17.69				8.54	9.33	4.81	0.16		1.99	2.75	0.303
[20839]	CONVERGENT MARGIN	CENTRAL AMERICAN VOLCANIC ARC / CENTRAL AMERICAN VOLCANIC ARC-SOUTHEASTERN SEGMENT / PANAMA	N碨ANTA CLARA LOOP	8.82985	8.82985	-82.717	-82.717	SAE			s_PAN-06-011 [20839]	ANDESITE, BASALTIC [20839]									VOL					WR [20839]	52.6	0.88		17.18				8.17	8.65	3.91	0.35		1.85	2.95	0.29
[20839]	CONVERGENT MARGIN	CENTRAL AMERICAN VOLCANIC ARC / CENTRAL AMERICAN VOLCANIC ARC-SOUTHEASTERN SEGMENT / PANAMA	CERRO PUNTA	8.87196	8.87196	-82.5785	-82.5785	SAE			s_PAN-06-017 [20839]	DIORITE [20839]									PLU					WR [20839]	54.7	0.98		15.98				8.78	8.02	4.04	0.21		2.04	3.31	0.247
[20839]	CONVERGENT MARGIN	CENTRAL AMERICAN VOLCANIC ARC / CENTRAL AMERICAN VOLCANIC ARC-SOUTHEASTERN SEGMENT / PANAMA	CERRO PUNTA	8.87196	8.87196	-82.5785	-82.5785	SAE			s_PAN-06-018 [20839]	DIORITE [20839]									PLU					WR [20839]	52.8	0.98		16.3				9.23	8.74	4.45	0.23		1.63	3.1	0.418
[20839]	CONVERGENT MARGIN	CENTRAL AMERICAN VOLCANIC ARC / CENTRAL AMERICAN VOLCANIC ARC-SOUTHEASTERN SEGMENT / PANAMA	CERRO PUNTA	8.8884	8.8884	-82.6116	-82.6116	SAE			s_PAN-06-019 [20839]	ANDESITE [20839]									VOL					WR [20839]	58.2	0.67		16.66				6.11	7.58	3.82	0.12		2.12	3.1	0.192
[20839]	CONVERGENT MARGIN	CENTRAL AMERICAN VOLCANIC ARC / CENTRAL AMERICAN VOLCANIC ARC-SOUTHEASTERN SEGMENT / PANAMA	CERRO PUNTA	8.8884	8.8884	-82.6116	-82.6116	SAE			s_PAN-06-020 [20839]	DIORITE [20839]									PLU					WR [20839]	42.2	0.97		15.92				13.43	14.94	9.02	0.21		0.13	1.01	0.046
[20839]	CONVERGENT MARGIN	CENTRAL AMERICAN VOLCANIC ARC / CENTRAL AMERICAN VOLCANIC ARC-SOUTHEASTERN SEGMENT / PANAMA	BOQUETE	8.86836	8.86836	-82.5589	-82.5589	SAE			s_PAN-06-021 [20839]	GRANODIORITE [20839]									PLU					WR [20839]	51.3	0.99		18.99				8.4	8.61	3.93	0.15		0.84	3.17	0.318
[20839]	CONVERGENT MARGIN	CENTRAL AMERICAN VOLCANIC ARC / CENTRAL AMERICAN VOLCANIC ARC-SOUTHEASTERN SEGMENT / PANAMA	BOQUETE	8.80499	8.80499	-82.4311	-82.4311	SAE			s_PAN-06-022 [20839]	BASALT [20839]									VOL					WR [20839]	45.3	1.24		18.23				10.67	11.93	5.96	0.2		1.63	2.83	0.506
[20839]	CONVERGENT MARGIN	CENTRAL AMERICAN VOLCANIC ARC / CENTRAL AMERICAN VOLCANIC ARC-SOUTHEASTERN SEGMENT / PANAMA	BOQUETE	8.85158	8.85158	-82.4949	-82.4949	SAE			s_PAN-06-029 [20839]	BASALT [20839]									VOL					WR [20839]	47.8	0.86		19.95				9.47	10.85	4.89	0.18		0.26	2.85	0.167
[20839]	CONVERGENT MARGIN	CENTRAL AMERICAN VOLCANIC ARC / CENTRAL AMERICAN VOLCANIC ARC-SOUTHEASTERN SEGMENT / PANAMA	BOQUETE	8.74252	8.74252	-82.4155	-82.4155	SAE			s_PAN-06-030 [20839]	BASALT [20839]									VOL					WR [20839]	46.6	0.83		17.12				10.38	11.71	7.95	0.2		0.11	1.85	0.153
[20839]	CONVERGENT MARGIN	CENTRAL AMERICAN VOLCANIC ARC / CENTRAL AMERICAN VOLCANIC ARC-SOUTHEASTERN SEGMENT / PANAMA	BOQUETE	8.74252	8.74252	-82.4155	-82.4155	SAE			s_PAN-06-031 [20839]	BASALT [20839]									VOL					WR [20839]	49.4	0.94		19.91				9.93	10.78	4.05	0.19		0.26	2.7	0.117
[20839]	CONVERGENT MARGIN	CENTRAL AMERICAN VOLCANIC ARC / CENTRAL AMERICAN VOLCANIC ARC-SOUTHEASTERN SEGMENT / PANAMA	BOQUETE	8.664	8.664	-82.2572	-82.2572	SAE			s_PAN-06-033 [20839]	BASALT [20839]									VOL					WR [20839]	49.8	1.46		18.39				10.37	9.75	3.4	0.17		0.45	3.1	0.318
[20839]	CONVERGENT MARGIN	CENTRAL AMERICAN VOLCANIC ARC / CENTRAL AMERICAN VOLCANIC ARC-SOUTHEASTERN SEGMENT / PANAMA	PANAM	8.39932	8.39932	-82.2202	-82.2202	SAE			s_PAN-06-034 [20839]	DACITE [20839]									VOL					WR [20839]	59.8	0.88		15.84				5.36	5.53	3.06	0.09		3.1	3.92	0.507
[20839]	CONVERGENT MARGIN	CENTRAL AMERICAN VOLCANIC ARC / CENTRAL AMERICAN VOLCANIC ARC-SOUTHEASTERN SEGMENT / PANAMA	PANAM	8.40458	8.40458	-82.1996	-82.1996	SAE			s_PAN-06-035 [20839]	BASALT [20839]									VOL					WR [20839]	48.6	1.37		15.58				13	8.86	5.39	0.27		1.77	2.52	0.563
[20839]	CONVERGENT MARGIN	CENTRAL AMERICAN VOLCANIC ARC / CENTRAL AMERICAN VOLCANIC ARC-SOUTHEASTERN SEGMENT / PANAMA	SOLOY	8.48753	8.48753	-82.0777	-82.0777	SAE			s_PAN-06-036 [20839]	ANDESITE, BASALTIC [20839]									VOL					WR [20839]	53.6	1.27		17.26				8.78	8.1	3.75	0.2		0.69	3.49	0.295
[20839]	CONVERGENT MARGIN	CENTRAL AMERICAN VOLCANIC ARC / CENTRAL AMERICAN VOLCANIC ARC-SOUTHEASTERN SEGMENT / PANAMA	SOLOY	8.48753	8.48753	-82.0777	-82.0777	SAE			s_PAN-06-037 [20839]	DIORITE [20839]									PLU					WR [20839]	57	0.83		16.23				7.91	7.44	3.39	0.18		1.95	2.95	0.213
[20839]	CONVERGENT MARGIN	CENTRAL AMERICAN VOLCANIC ARC / CENTRAL AMERICAN VOLCANIC ARC-SOUTHEASTERN SEGMENT / PANAMA	PANAM	8.28032	8.28032	-82.067	-82.067	SAE			s_PAN-06-039 [20839]	BASALT [20839]									VOL					WR [20839]	45	2.43		12.7				9.72	11.84	11.1	0.16		1.07	3.02	0.963
[20839]	CONVERGENT MARGIN	CENTRAL AMERICAN VOLCANIC ARC / CENTRAL AMERICAN VOLCANIC ARC-SOUTHEASTERN SEGMENT / PANAMA	HATO CHAME TRAVERSE	8.3393	8.3393	-81.8265	-81.8265	SAE			s_PAN-06-040 [20839]	ANDESITE, BASALTIC [20839]									VOL					WR [20839]	52.9	1.2		14.7				6.36	9.26	6.55	0.11		1.43	4.1	0.821
[20839]	CONVERGENT MARGIN	CENTRAL AMERICAN VOLCANIC ARC / CENTRAL AMERICAN VOLCANIC ARC-SOUTHEASTERN SEGMENT / PANAMA	HATO CHAME TRAVERSE	8.36581	8.36581	-81.7953	-81.7953	SAE			s_PAN-06-042 [20839]	ANDESITE [20839]									VOL					WR [20839]	55.5	0.95		16.52				7.65	7.57	3.71	0.16		1.19	3.05	0.197
[20839]	CONVERGENT MARGIN	CENTRAL AMERICAN VOLCANIC ARC / CENTRAL AMERICAN VOLCANIC ARC-SOUTHEASTERN SEGMENT / PANAMA	HATO CHAME TRAVERSE	8.48228	8.48228	-81.7668	-81.7668	SAE			s_PAN-06-045 [20839]	BASALT [20839]									VOL					WR [20839]	48	0.66		19.27				9.61	11.25	5.44	0.17		0.15	1.91	0.064
[20839]	CONVERGENT MARGIN	CENTRAL AMERICAN VOLCANIC ARC / CENTRAL AMERICAN VOLCANIC ARC-SOUTHEASTERN SEGMENT / PANAMA	HATO CHAME TRAVERSE	8.38106	8.38106	-81.7839	-81.7839	SAE			s_PAN-06-047 [20839]	ANDESITE [20839]									VOL					WR [20839]	55.3	1.04		16.65				7.6	7.29	3.14	0.17		1.19	3.61	0.293
[20839]	CONVERGENT MARGIN	CENTRAL AMERICAN VOLCANIC ARC / CENTRAL AMERICAN VOLCANIC ARC-SOUTHEASTERN SEGMENT / PANAMA	HATO CHAME TRAVERSE	8.32308	8.32308	-81.8369	-81.8369	SAE			s_PAN-06-049 [20839]	DIORITE [20839]									PLU					WR [20839]	54.7	0.96		17.99				7.73	7.84	2.54	0.17		1.27	3.72	0.271
[20839]	CONVERGENT MARGIN	CENTRAL AMERICAN VOLCANIC ARC / CENTRAL AMERICAN VOLCANIC ARC-SOUTHEASTERN SEGMENT / PANAMA	PANAM	8.23307	8.23307	-81.7813	-81.7813	SAE			s_PAN-06-052 [20839]	BASALT [20839]									VOL					WR [20839]	47.8	1.44		14.31				8.37	11.02	9.88	0.16		1.44	3.41	0.842
[20839]	CONVERGENT MARGIN	CENTRAL AMERICAN VOLCANIC ARC / CENTRAL AMERICAN VOLCANIC ARC-SOUTHEASTERN SEGMENT / PANAMA	PANAM	8.22893	8.22893	-81.66	-81.66	SAE			s_PAN-06-053 [20839]	DACITE [20839]									VOL					WR [20839]	63	0.61		14.84				3.4	4.34	0.95	0.17		1.52	5	0.14
[20839]	CONVERGENT MARGIN	CENTRAL AMERICAN VOLCANIC ARC / CENTRAL AMERICAN VOLCANIC ARC-SOUTHEASTERN SEGMENT / PANAMA	PANAM	8.20944	8.20944	-81.5713	-81.5713	SAE			s_PAN-06-054 [20839]	ANDESITE [20839]									VOL					WR [20839]	55.4	0.9		17.36				6.62	8.64	3.58	0.14		0.8	3.15	0.173
[20839]	CONVERGENT MARGIN	CENTRAL AMERICAN VOLCANIC ARC / CENTRAL AMERICAN VOLCANIC ARC-SOUTHEASTERN SEGMENT / PANAMA	BUENOS AIRES TRAVERSE	8.40613	8.40613	-81.5025	-81.5025	SAE			s_PAN-06-055 [20839]	ANDESITE, BASALTIC [20839]									VOL					WR [20839]	55	0.82		16.66				8.52	8.84	4.29	0.18		0.78	2.63	0.153
[20839]	CONVERGENT MARGIN	CENTRAL AMERICAN VOLCANIC ARC / CENTRAL AMERICAN VOLCANIC ARC-SOUTHEASTERN SEGMENT / PANAMA	BUENOS AIRES TRAVERSE	8.40941	8.40941	-81.4767	-81.4767	SAE			s_PAN-06-056 [20839]	BASALT [20839]									VOL					WR [20839]	47.9	0.86		17.54				10.82	10.86	6.88	0.21		0.23	2	0.162
[20839]	CONVERGENT MARGIN	CENTRAL AMERICAN VOLCANIC ARC / CENTRAL AMERICAN VOLCANIC ARC-SOUTHEASTERN SEGMENT / PANAMA	BUENOS AIRES TRAVERSE	8.40941	8.40941	-81.4767	-81.4767	SAE			s_PAN-06-057 [20839]	BASALT [20839]									VOL					WR [20839]	49.3	0.91		18.98				9.71	10.9	5.21	0.21		0.35	2.33	0.172
[20839]	CONVERGENT MARGIN	CENTRAL AMERICAN VOLCANIC ARC / CENTRAL AMERICAN VOLCANIC ARC-SOUTHEASTERN SEGMENT / PANAMA	BUENOS AIRES TRAVERSE	8.40941	8.40941	-81.4767	-81.4767	SAE			s_PAN-06-058 [20839]	GRANODIORITE [20839]									PLU					WR [20839]	65	0.59		15.24				4.47	4.44	2.04	0.11		3.19	3.5	0.161
[20839]	CONVERGENT MARGIN	CENTRAL AMERICAN VOLCANIC ARC / CENTRAL AMERICAN VOLCANIC ARC-SOUTHEASTERN SEGMENT / PANAMA	BUENOS AIRES TRAVERSE	8.4075	8.4075	-81.5265	-81.5265	SAE			s_PAN-06-059 [20839]	BASALT [20839]									VOL					WR [20839]	44.9	1.09		17.69				11.18	11.26	5.07	0.22		0.27	2.91	0.191
[20839]	CONVERGENT MARGIN	CENTRAL AMERICAN VOLCANIC ARC / CENTRAL AMERICAN VOLCANIC ARC-SOUTHEASTERN SEGMENT / PANAMA	BUENOS AIRES TRAVERSE	8.4075	8.4075	-81.5265	-81.5265	SAE			s_PAN-06-060 [20839]	DIORITE [20839]									PLU					WR [20839]	44.3	0.91		19.22				10.01	10.39	5.03	0.19		0.47	1.83	0.162
[20839]	CONVERGENT MARGIN	CENTRAL AMERICAN VOLCANIC ARC / CENTRAL AMERICAN VOLCANIC ARC-SOUTHEASTERN SEGMENT / PANAMA	BUENOS AIRES TRAVERSE	8.4075	8.4075	-81.5265	-81.5265	SAE			s_PAN-06-061 [20839]	GRANODIORITE [20839]									PLU					WR [20839]	64.2	0.57		15.62				4.4	4.65	2.34	0.1		2.77	3.75	0.177
[20839]	CONVERGENT MARGIN	CENTRAL AMERICAN VOLCANIC ARC / CENTRAL AMERICAN VOLCANIC ARC-SOUTHEASTERN SEGMENT / PANAMA	BUENOS AIRES TRAVERSE	8.37601	8.37601	-81.5078	-81.5078	SAE			s_PAN-06-062 [20839]	ANDESITE, BASALTIC [20839]									VOL					WR [20839]	50.7	0.91		19.86				7.56	9.16	2.82	0.19		0.78	2.99	0.247
[20839]	CONVERGENT MARGIN	CENTRAL AMERICAN VOLCANIC ARC / CENTRAL AMERICAN VOLCANIC ARC-SOUTHEASTERN SEGMENT / PANAMA	BUENOS AIRES TRAVERSE	8.35562	8.35562	-81.5102	-81.5102	SAE			s_PAN-06-063 [20839]	ANDESITE [20839]									VOL					WR [20839]	56.9	0.87		17.8				7.25	6.62	2.26	0.2		0.84	4.06	0.171
[20839]	CONVERGENT MARGIN	CENTRAL AMERICAN VOLCANIC ARC / CENTRAL AMERICAN VOLCANIC ARC-SOUTHEASTERN SEGMENT / PANAMA	BUENOS AIRES TRAVERSE	8.25963	8.25963	-81.4898	-81.4898	SAE			s_PAN-06-064 [20839]	BASALT [20839]									VOL					WR [20839]	49.8	1.39		14.04				8.74	9.78	9.29	0.15		1.35	3.46	0.689
[20839]	CONVERGENT MARGIN	CENTRAL AMERICAN VOLCANIC ARC / CENTRAL AMERICAN VOLCANIC ARC-SOUTHEASTERN SEGMENT / PANAMA	PANAM	8.16305	8.16305	-80.6704	-80.6704	SAE			s_PAN-06-065 [20839]	ANDESITE, BASALTIC [20839]									VOL					WR [20839]	51.9	0.93		18.82				8.08	8.9	2.61	0.12		0.67	2.98	0.241
[20839]	CONVERGENT MARGIN	CENTRAL AMERICAN VOLCANIC ARC / CENTRAL AMERICAN VOLCANIC ARC-SOUTHEASTERN SEGMENT / PANAMA	QUIJE TRAVERSE	8.47936	8.47936	-80.7437	-80.7437	SAE			s_PAN-06-066 [20839]	RHYODACITE [20839]									VOL					WR [20839]	71.7	0.3		13.9				1.68	1.19	0.36	0.06		5.35	3.72	0.058
[20839]	CONVERGENT MARGIN	CENTRAL AMERICAN VOLCANIC ARC / CENTRAL AMERICAN VOLCANIC ARC-SOUTHEASTERN SEGMENT / PANAMA	QUIJE TRAVERSE	8.47936	8.47936	-80.7437	-80.7437	SAE			s_PAN-06-067 [20839]	DACITE [20839]									VOL					WR [20839]	61.7	0.7		15.6				4.97	4.84	1.77	0.12		3.04	3.37	0.266
[20839]	CONVERGENT MARGIN	CENTRAL AMERICAN VOLCANIC ARC / CENTRAL AMERICAN VOLCANIC ARC-SOUTHEASTERN SEGMENT / PANAMA	QUIJE TRAVERSE	8.47512	8.47512	-80.7674	-80.7674	SAE			s_PAN-06-069 [20839]	RHYOLITE [20839]									VOL					WR [20839]	72.7	0.29		13.21				1.88	1.78	0.55	0.06		3.39	3.54	0.057
[20839]	CONVERGENT MARGIN	CENTRAL AMERICAN VOLCANIC ARC / CENTRAL AMERICAN VOLCANIC ARC-SOUTHEASTERN SEGMENT / PANAMA	QUIJE TRAVERSE	8.36021	8.36021	-80.6583	-80.6583	SAE			s_PAN-06-076 [20839]	RHYOLITE [20839]									VOL					WR [20839]	71.8	0.34		12.51				1.79	1.29	0.37	0.03		3.87	2.4	0.053
[20839]	CONVERGENT MARGIN	CENTRAL AMERICAN VOLCANIC ARC / CENTRAL AMERICAN VOLCANIC ARC-SOUTHEASTERN SEGMENT / PANAMA	PENONOME LOOP	8.55276	8.55276	-80.3285	-80.3285	SAE			s_PAN-06-077 [20839]	DACITE [20839]									VOL					WR [20839]	66.2	0.5		15.58				3.73	3.37	1.13	0.11		3.93	3.62	0.151
[20839]	CONVERGENT MARGIN	CENTRAL AMERICAN VOLCANIC ARC / CENTRAL AMERICAN VOLCANIC ARC-SOUTHEASTERN SEGMENT / PANAMA	PENONOME LOOP	8.57838	8.57838	-80.2755	-80.2755	SAE			s_PAN-06-078 [20839]	DACITE [20839]									VOL					WR [20839]	67.7	0.47		14.9				3.16	3.22	1.03	0.1		4.17	3.55	0.137
[20839]	CONVERGENT MARGIN	CENTRAL AMERICAN VOLCANIC ARC / CENTRAL AMERICAN VOLCANIC ARC-SOUTHEASTERN SEGMENT / PANAMA	PENONOME LOOP	8.67233	8.67233	-80.1737	-80.1737	SAE			s_PAN-06-079 [20839]	ANDESITE, BASALTIC [20839]									VOL					WR [20839]	53.7	0.78		17.79				7.93	8.62	5.32	0.15		0.5	3.37	0.24
[20839]	CONVERGENT MARGIN	CENTRAL AMERICAN VOLCANIC ARC / CENTRAL AMERICAN VOLCANIC ARC-SOUTHEASTERN SEGMENT / PANAMA	PENONOME LOOP	8.67233	8.67233	-80.1737	-80.1737	SAE			s_PAN-06-080 [20839]	ANDESITE [20839]									VOL					WR [20839]	58.1	0.69		17.2				6.17	7.31	3.77	0.14		0.87	3.46	0.215
[20839]	CONVERGENT MARGIN	CENTRAL AMERICAN VOLCANIC ARC / CENTRAL AMERICAN VOLCANIC ARC-SOUTHEASTERN SEGMENT / PANAMA	PENONOME LOOP	8.69095	8.69095	-80.1471	-80.1471	SAE			s_PAN-06-082 [20839]	ANDESITE [20839]									VOL					WR [20839]	60.1	0.61		16.62				5.03	6.77	2.69	0.14		1.15	3.26	0.179
[20839]	CONVERGENT MARGIN	CENTRAL AMERICAN VOLCANIC ARC / CENTRAL AMERICAN VOLCANIC ARC-SOUTHEASTERN SEGMENT / PANAMA	PENONOME LOOP	8.62553	8.62553	-80.2384	-80.2384	SAE			s_PAN-06-085 [20839]	ANDESITE, BASALTIC [20839]									VOL					WR [20839]	54.8	0.81		17.84				7.71	8.47	4.77	0.15		0.89	3.31	0.259
[20839]	CONVERGENT MARGIN	CENTRAL AMERICAN VOLCANIC ARC / CENTRAL AMERICAN VOLCANIC ARC-SOUTHEASTERN SEGMENT / PANAMA	PENONOME LOOP	8.68187	8.68187	-80.2998	-80.2998	SAE			s_PAN-06-086 [20839]	ANDESITE [20839]									VOL					WR [20839]	60.4	0.6		16.53				5.73	5.46	2.59	0.13		1.8	3.9	0.234
[20839]	CONVERGENT MARGIN	CENTRAL AMERICAN VOLCANIC ARC / CENTRAL AMERICAN VOLCANIC ARC-SOUTHEASTERN SEGMENT / PANAMA	PENONOME LOOP	8.64081	8.64081	-80.4058	-80.4058	SAE			s_PAN-06-087 [20839]	DACITE [20839]									VOL					WR [20839]	65.8	0.48		15.08				4.11	2.04	1.05	0.29		4.11	3.09	0.145
[20839]	CONVERGENT MARGIN	CENTRAL AMERICAN VOLCANIC ARC / CENTRAL AMERICAN VOLCANIC ARC-SOUTHEASTERN SEGMENT / PANAMA	PENONOME LOOP	8.62872	8.62872	-80.5838	-80.5838	SAE			s_PAN-06-088 [20839]	ANDESITE [20839]									VOL					WR [20839]	57.6	0.78		15.69				6.31	5.67	2.5	0.15		3.41	2.95	0.302
[20839]	CONVERGENT MARGIN	CENTRAL AMERICAN VOLCANIC ARC / CENTRAL AMERICAN VOLCANIC ARC-SOUTHEASTERN SEGMENT / PANAMA	PENONOME LOOP	8.59376	8.59376	-80.6312	-80.6312	SAE			s_PAN-06-089 [20839]	BASALT [20839]									VOL					WR [20839]	47.1	0.83		17.75				10.47	11.57	5.66	0.2		0.27	2.03	0.218
[20839]	CONVERGENT MARGIN	CENTRAL AMERICAN VOLCANIC ARC / CENTRAL AMERICAN VOLCANIC ARC-SOUTHEASTERN SEGMENT / PANAMA	PENONOME LOOP	8.61198	8.61198	-80.5565	-80.5565	SAE			s_PAN-06-090 [20839]	GRANODIORITE [20839]									PLU					WR [20839]	69.3	0.41		13.36				2.41	2.46	0.69	0.02		4.11	2.87	0.086
[20839]	CONVERGENT MARGIN	CENTRAL AMERICAN VOLCANIC ARC / CENTRAL AMERICAN VOLCANIC ARC-SOUTHEASTERN SEGMENT / PANAMA	CHAGRES	9.37919	9.37919	-79.3584	-79.3584	SAE			s_PAN-06-108 [20839]	ANDESITE, BASALTIC [20839]									VOL					WR [20839]	52.5	0.97		20.12				6.07	7.5	2.49	0.15		2.92	4.22	0.549
[20839]	CONVERGENT MARGIN	CENTRAL AMERICAN VOLCANIC ARC / CENTRAL AMERICAN VOLCANIC ARC-SOUTHEASTERN SEGMENT / PANAMA	BOCAS-CHIRIQUI GRANDE	9.11443	9.11443	-82.2887	-82.2887	SAE			s_PAN-06-109 [20839]	ANDESITE, BASALTIC [20839]									VOL					WR [20839]	51	1.18		16.15				9.07	7.92	4.64	0.22		2.88	3.46	0.527
[20839]	CONVERGENT MARGIN	CENTRAL AMERICAN VOLCANIC ARC / CENTRAL AMERICAN VOLCANIC ARC-SOUTHEASTERN SEGMENT / PANAMA	BOCAS-CHIRIQUI GRANDE	9.11443	9.11443	-82.2887	-82.2887	SAE			s_PAN-06-110 [20839]	ANDESITE, BASALTIC [20839]									VOL					WR [20839]	52.3	1.06		15.91				6.92	8.82	4.71	0.13		3.22	3.32	0.57
[20839]	CONVERGENT MARGIN	CENTRAL AMERICAN VOLCANIC ARC / CENTRAL AMERICAN VOLCANIC ARC-SOUTHEASTERN SEGMENT / PANAMA	BOCAS-CHIRIQUI GRANDE	9.11443	9.11443	-82.2887	-82.2887	SAE			s_PAN-06-111 [20839]	DIORITE [20839]									PLU					WR [20839]	54.7	1.13		18.17				6.7	5.79	2.72	0.18		3.77	4.72	0.559
[20839]	CONVERGENT MARGIN	CENTRAL AMERICAN VOLCANIC ARC / CENTRAL AMERICAN VOLCANIC ARC-SOUTHEASTERN SEGMENT / PANAMA	BOCAS-CHIRIQUI GRANDE	9.0191	9.0191	-82.3076	-82.3076	SAE			s_PAN-06-115 [20839]	RHYOLITE [20839]									VOL					WR [20839]	71.2	0.31		14.75				1.77	1.18	0.39	0.07		5.32	4.2	0.062
[20839]	CONVERGENT MARGIN	CENTRAL AMERICAN VOLCANIC ARC / CENTRAL AMERICAN VOLCANIC ARC-SOUTHEASTERN SEGMENT / PANAMA	BOCAS-CHIRIQUI GRANDE	9.0191	9.0191	-82.3076	-82.3076	SAE			s_PAN-06-116 [20839]	BASALT [20839]									VOL					WR [20839]	48.4	1.32		17.91				10.44	11.5	4.74	0.19		0.45	2.32	0.268
[20839]	CONVERGENT MARGIN	CENTRAL AMERICAN VOLCANIC ARC / CENTRAL AMERICAN VOLCANIC ARC-SOUTHEASTERN SEGMENT / PANAMA	BOCAS-CHIRIQUI GRANDE	9.0191	9.0191	-82.3076	-82.3076	SAE			s_PAN-06-117 [20839]	GRANODIORITE [20839]									PLU					WR [20839]	58.3	0.84		17.9				4.88	4.27	1.99	0.13		4.62	4.84	0.345
[20839]	CONVERGENT MARGIN	CENTRAL AMERICAN VOLCANIC ARC / CENTRAL AMERICAN VOLCANIC ARC-SOUTHEASTERN SEGMENT / PANAMA	BOCAS-CHIRIQUI GRANDE	9.0191	9.0191	-82.3076	-82.3076	SAE			s_PAN-06-118 [20839]	ANDESITE, BASALTIC [20839]									VOL					WR [20839]	51.5	1.68		16.2				10.57	9.77	5.16	0.2		0.41	3.74	0.222
[20839]	CONVERGENT MARGIN	CENTRAL AMERICAN VOLCANIC ARC / CENTRAL AMERICAN VOLCANIC ARC-SOUTHEASTERN SEGMENT / PANAMA	BOCAS-CHIRIQUI GRANDE	9.0191	9.0191	-82.3076	-82.3076	SAE			s_PAN-06-119 [20839]	GRANODIORITE [20839]									PLU					WR [20839]	59.4	0.76		17.88				4.54	5.07	2.09	0.1		4.04	4.47	0.303
[20839]	CONVERGENT MARGIN	CENTRAL AMERICAN VOLCANIC ARC / CENTRAL AMERICAN VOLCANIC ARC-SOUTHEASTERN SEGMENT / PANAMA	BOCAS-CHIRIQUI GRANDE	9.0191	9.0191	-82.3076	-82.3076	SAE			s_PAN-06-120 [20839]	ANDESITE, BASALTIC [20839]									VOL					WR [20839]	51.4	1.34		16.87				9.78	6.67	3.15	0.23		1.7	3.41	0.461
[20839]	CONVERGENT MARGIN	CENTRAL AMERICAN VOLCANIC ARC / CENTRAL AMERICAN VOLCANIC ARC-SOUTHEASTERN SEGMENT / PANAMA	BOCAS-CHIRIQUI GRANDE	8.98257	8.98257	-82.2329	-82.2329	SAE			s_PAN-06-121 [20839]	ANDESITE, BASALTIC [20839]									VOL					WR [20839]	55.7	1.06		18.43				5.58	4.51	1.86	0.2		4.61	5.46	0.507
[20839]	CONVERGENT MARGIN	CENTRAL AMERICAN VOLCANIC ARC / CENTRAL AMERICAN VOLCANIC ARC-SOUTHEASTERN SEGMENT / PANAMA	BOCAS-CHIRIQUI GRANDE	8.98257	8.98257	-82.2329	-82.2329	SAE			s_PAN-06-122 [20839]	GRANODIORITE [20839]									PLU					WR [20839]	64	0.53		16.46				3.36	2.85	1.41	0.09		4.55	4.39	0.186
[20839]	CONVERGENT MARGIN	CENTRAL AMERICAN VOLCANIC ARC / CENTRAL AMERICAN VOLCANIC ARC-SOUTHEASTERN SEGMENT / PANAMA	BOCAS-CHIRIQUI GRANDE	8.94991	8.94991	-82.1891	-82.1891	SAE			s_PAN-06-124 [20839]	BASALT [20839]									VOL					WR [20839]	47.8	1.03		19.53				9.36	9.7	4.28	0.34		0.38	3.6	0.229
[20839]	CONVERGENT MARGIN	CENTRAL AMERICAN VOLCANIC ARC / CENTRAL AMERICAN VOLCANIC ARC-SOUTHEASTERN SEGMENT / PANAMA	CONTI. DIV.	8.72917	8.72917	-82.2378	-82.2378	SAE			s_PAN-06-126 [20839]	BASALT [20839]									VOL					WR [20839]	50	0.73		20.46				8.7	10.45	3.58	0.21		0.21	2.35	0.17
[20839]	CONVERGENT MARGIN	CENTRAL AMERICAN VOLCANIC ARC / CENTRAL AMERICAN VOLCANIC ARC-SOUTHEASTERN SEGMENT / PANAMA	CONTI. DIV.	8.68168	8.68168	-82.2267	-82.2267	SAE			s_PAN-06-127 [20839]	BASALT [20839]									VOL					WR [20839]	49.6	0.88		19				9.68	11.03	4.63	0.17		0.62	2.19	0.132
[20839]	CONVERGENT MARGIN	CENTRAL AMERICAN VOLCANIC ARC / CENTRAL AMERICAN VOLCANIC ARC-SOUTHEASTERN SEGMENT / PANAMA	CONTI. DIV.	8.65907	8.65907	-82.2118	-82.2118	SAE			s_PAN-06-129 [20839]	BASALT [20839]									VOL					WR [20839]	49.1	1.31		14.22				9.64	4.81	3.44	0.04		0.6	1.62	0.238
[20839]	CONVERGENT MARGIN	CENTRAL AMERICAN VOLCANIC ARC / CENTRAL AMERICAN VOLCANIC ARC-SOUTHEASTERN SEGMENT / PANAMA	CONTI. DIV.	8.65907	8.65907	-82.2118	-82.2118	SAE			s_PAN-06-130 [20839]	BASALT [20839]									VOL					WR [20839]	46.8	0.75		20.14				9.28	12.6	4.38	0.25		0.06	1.5	0.09
[20839]	CONVERGENT MARGIN	CENTRAL AMERICAN VOLCANIC ARC / CENTRAL AMERICAN VOLCANIC ARC-SOUTHEASTERN SEGMENT / PANAMA	CONTI. DIV.	8.65907	8.65907	-82.2118	-82.2118	SAE			s_PAN-06-132 [20839]	ANDESITE, BASALTIC [20839]									VOL					WR [20839]	54.5	1.01		18.09				8.33	7.75	3.47	0.3		0.66	3.43	0.235
[20839]	CONVERGENT MARGIN	CENTRAL AMERICAN VOLCANIC ARC / CENTRAL AMERICAN VOLCANIC ARC-SOUTHEASTERN SEGMENT / PANAMA	CONTI. DIV.	8.65907	8.65907	-82.2118	-82.2118	SAE			s_PAN-06-133 [20839]	FELSITE [20839]									VOL					WR [20839]	51.2	0.94		15.31				12.64	5.54	3.01	0.04		0.27	6.3	0.43
[20839]	CONVERGENT MARGIN	CENTRAL AMERICAN VOLCANIC ARC / CENTRAL AMERICAN VOLCANIC ARC-SOUTHEASTERN SEGMENT / PANAMA	CONTI. DIV.	8.63542	8.63542	-82.2111	-82.2111	SAE			s_PAN-06-134 [20839]	BASALT [20839]									VOL					WR [20839]	47.4	1.04		16.21				8.76	11.46	6.34	0.17		0.15	2.06	0.387
[20839]	CONVERGENT MARGIN	CENTRAL AMERICAN VOLCANIC ARC / CENTRAL AMERICAN VOLCANIC ARC-SOUTHEASTERN SEGMENT / PANAMA	CONTI. DIV.	8.63542	8.63542	-82.2111	-82.2111	SAE			s_PAN-06-135 [20839]	BASALT [20839]									VOL					WR [20839]	45.7	0.77		21.49				9.14	12.84	4.11	0.17		0.14	2.14	0.098
[20839]	CONVERGENT MARGIN	CENTRAL AMERICAN VOLCANIC ARC / CENTRAL AMERICAN VOLCANIC ARC-SOUTHEASTERN SEGMENT / PANAMA	BARU	8.84082	8.84082	-82.6077	-82.6077	SAE			s_PAN-06-147 [20839]	DACITE [20839]									VOL					WR [20839]	61	0.86		15.45				5.43	3.64	1.23	0.17		3.29	4.12	0.254
[20839]	CONVERGENT MARGIN	CENTRAL AMERICAN VOLCANIC ARC / CENTRAL AMERICAN VOLCANIC ARC-SOUTHEASTERN SEGMENT / PANAMA	BARU	8.65738	8.65738	-82.7929	-82.7929	SAE			s_PAN-06-157 [20839]	DIORITE [20839]									PLU					WR [20839]	69.6	0.4		14.6				2.63	1.87	0.63	0.07		5.21	3.49	0.077
[20839]	CONVERGENT MARGIN	CENTRAL AMERICAN VOLCANIC ARC / CENTRAL AMERICAN VOLCANIC ARC-SOUTHEASTERN SEGMENT / PANAMA	CANAZAS TRAVERSE	8.46158	8.46158	-81.2372	-81.2372	SAE			s_PAN-06-185A [20839]	GRANITE [20839]									PLU					WR [20839]	66.3	0.56		15.6				3.83	3.78	1.43	0.08		3.21	3.58	0.147
[20839]	CONVERGENT MARGIN	CENTRAL AMERICAN VOLCANIC ARC / CENTRAL AMERICAN VOLCANIC ARC-SOUTHEASTERN SEGMENT / PANAMA	CANAZAS TRAVERSE	8.46158	8.46158	-81.2372	-81.2372	SAE			s_PAN-06-185AB [20839]	NOT GIVEN [20839]									VOL					WR [20839]	56.4	0.71		15.66				7.02	7.3	3.93	0.18		2.13	3.1	0.17
[20839]	CONVERGENT MARGIN	CENTRAL AMERICAN VOLCANIC ARC / CENTRAL AMERICAN VOLCANIC ARC-SOUTHEASTERN SEGMENT / PANAMA	CANAZAS TRAVERSE	8.46158	8.46158	-81.2372	-81.2372	SAE			s_PAN-06-185B [20839]	ANDESITE, BASALTIC [20839]									VOL					WR [20839]	52.3	0.78		16.19				8.24	8.94	4.83	0.21		1.99	3.11	0.186
[20839]	CONVERGENT MARGIN	CENTRAL AMERICAN VOLCANIC ARC / CENTRAL AMERICAN VOLCANIC ARC-SOUTHEASTERN SEGMENT / PANAMA	CANAZAS TRAVERSE	8.46158	8.46158	-81.2372	-81.2372	SAE			s_PAN-06-186 [20839]	ANDESITE, BASALTIC [20839]									VOL					WR [20839]	54.4	0.77		16.38				8.23	9.53	5.24	0.18		1.06	2.29	0.176
[20839]	CONVERGENT MARGIN	CENTRAL AMERICAN VOLCANIC ARC / CENTRAL AMERICAN VOLCANIC ARC-SOUTHEASTERN SEGMENT / PANAMA	CANAZAS TRAVERSE	8.46158	8.46158	-81.2372	-81.2372	SAE			s_PAN-06-187 [20839]	GRANODIORITE [20839]									PLU					WR [20839]	68.2	0.52		14.56				3.82	3.43	1.47	0.08		3.6	3.19	0.117
[20839]	CONVERGENT MARGIN	CENTRAL AMERICAN VOLCANIC ARC / CENTRAL AMERICAN VOLCANIC ARC-SOUTHEASTERN SEGMENT / PANAMA	CANAZAS TRAVERSE	8.45137	8.45137	-81.2362	-81.2362	SAE			s_PAN-06-188 [20839]	BASALT [20839]									VOL					WR [20839]	48.3	1.03		18.77				9.75	9.64	3.55	0.23		0.18	3.19	0.192
[20839]	CONVERGENT MARGIN	CENTRAL AMERICAN VOLCANIC ARC / CENTRAL AMERICAN VOLCANIC ARC-SOUTHEASTERN SEGMENT / PANAMA	CANAZAS TRAVERSE	8.41841	8.41841	-81.2122	-81.2122	SAE			s_PAN-06-189 [20839]	BASALT [20839]									VOL					WR [20839]	48.9	0.91		17.64				9.95	10.93	4.93	0.2		0.44	1.95	0.143
[20839]	CONVERGENT MARGIN	CENTRAL AMERICAN VOLCANIC ARC / CENTRAL AMERICAN VOLCANIC ARC-SOUTHEASTERN SEGMENT / PANAMA	CANAZAS TRAVERSE	8.37424	8.37424	-81.202	-81.202	SAE			s_PAN-06-190 [20839]	DACITE [20839]									VOL					WR [20839]	67.1	0.48		14.92				3.45	3.63	1.2	0.1		2.78	3.45	0.139
[20839]	CONVERGENT MARGIN	CENTRAL AMERICAN VOLCANIC ARC / CENTRAL AMERICAN VOLCANIC ARC-SOUTHEASTERN SEGMENT / PANAMA	PANAM	8.19953	8.19953	-81.1836	-81.1836	SAE			s_PAN-06-191 [20839]	BASALT [20839]									VOL					WR [20839]	48.8	1.13		17.9				11.39	10.3	5.21	0.24		0.49	2.31	0.198
[20839]	CONVERGENT MARGIN	CENTRAL AMERICAN VOLCANIC ARC / CENTRAL AMERICAN VOLCANIC ARC-SOUTHEASTERN SEGMENT / PANAMA	PANAM	8.19058	8.19058	-81.1512	-81.1512	SAE			s_PAN-06-192 [20839]	BASALT [20839]									VOL					WR [20839]	50.5	0.79		20.91				8.43	11.13	3.24	0.17		0.35	2.34	0.125
[20839]	CONVERGENT MARGIN	CENTRAL AMERICAN VOLCANIC ARC / CENTRAL AMERICAN VOLCANIC ARC-SOUTHEASTERN SEGMENT / PANAMA	CHAME	8.60157	8.60157	-79.7939	-79.7939	SAE			s_PAN-06-214 [20839]	ANDESITE [20839]									VOL					WR [20839]	56.1	0.76		16.4				7.28	8.45	4.03	0.14		0.43	2.97	0.202
[20839]	CONVERGENT MARGIN	CENTRAL AMERICAN VOLCANIC ARC / CENTRAL AMERICAN VOLCANIC ARC-SOUTHEASTERN SEGMENT / PANAMA	CHAME	8.61526	8.61526	-79.8077	-79.8077	SAE			s_PAN-06-216 [20839]	ANDESITE [20839]									VOL					WR [20839]	55.9	0.76		16.57				7.41	8.14	4.3	0.15		1.17	3	0.201
[20839]	CONVERGENT MARGIN	CENTRAL AMERICAN VOLCANIC ARC / CENTRAL AMERICAN VOLCANIC ARC-SOUTHEASTERN SEGMENT / PANAMA	CHAME	8.60535	8.60535	-79.8705	-79.8705	SAE			s_PAN-06-217 [20839]	ANDESITE [20839]									VOL					WR [20839]	56.9	0.75		17.2				6.87	7.93	3.7	0.14		1.35	3.11	0.185
[20839]	CONVERGENT MARGIN	CENTRAL AMERICAN VOLCANIC ARC / CENTRAL AMERICAN VOLCANIC ARC-SOUTHEASTERN SEGMENT / PANAMA	CAMPANA	8.63721	8.63721	-79.96	-79.96	SAE			s_PAN-06-219 [20839]	DACITE [20839]									VOL					WR [20839]	62.6	0.56		16.7				4.56	5.72	1.86	0.06		1.56	3.62	0.149
[20839]	CONVERGENT MARGIN	CENTRAL AMERICAN VOLCANIC ARC / CENTRAL AMERICAN VOLCANIC ARC-SOUTHEASTERN SEGMENT / PANAMA	CAMPANA	8.63721	8.63721	-79.96	-79.96	SAE			s_PAN-06-220 [20839]	ANDESITE, BASALTIC [20839]									VOL					WR [20839]	54.1	1.02		15.66				7.68	7.76	5.23	0.16		1.16	3.3	0.365
[20839]	CONVERGENT MARGIN	CENTRAL AMERICAN VOLCANIC ARC / CENTRAL AMERICAN VOLCANIC ARC-SOUTHEASTERN SEGMENT / PANAMA	CAMPANA	8.6363	8.6363	-79.9989	-79.9989	SAE			s_PAN-06-221 [20839]	ANDESITE [20839]									VOL					WR [20839]	57.3	1.42		14.69				8.62	6.81	3.2	0.18		1.88	3.23	0.472
[20839]	CONVERGENT MARGIN	CENTRAL AMERICAN VOLCANIC ARC / CENTRAL AMERICAN VOLCANIC ARC-SOUTHEASTERN SEGMENT / PANAMA	CAMPANA	8.64211	8.64211	-79.9726	-79.9726	SAE			s_PAN-06-223 [20839]	DACITE [20839]									VOL					WR [20839]	63.7	1.14		14.45				5.81	4.12	1.56	0.14		2.58	3.88	0.391
[20839]	CONVERGENT MARGIN	CENTRAL AMERICAN VOLCANIC ARC / CENTRAL AMERICAN VOLCANIC ARC-SOUTHEASTERN SEGMENT / PANAMA	CAMPANA	8.62337	8.62337	-79.9268	-79.9268	SAE			s_PAN-06-224 [20839]	ANDESITE [20839]									VOL					WR [20839]	56.7	0.83		17.71				6.24	8.31	3.93	0.15		0.12	2.94	0.221
[20839]	CONVERGENT MARGIN	CENTRAL AMERICAN VOLCANIC ARC / CENTRAL AMERICAN VOLCANIC ARC-SOUTHEASTERN SEGMENT / PANAMA	CAMPANA	8.62337	8.62337	-79.9268	-79.9268	SAE			s_PAN-06-225 [20839]	ANDESITE [20839]									VOL					WR [20839]	59	0.71		16.08				5.88	6.27	3.44	0.12		1.24	3.33	0.204
[20839]	CONVERGENT MARGIN	CENTRAL AMERICAN VOLCANIC ARC / CENTRAL AMERICAN VOLCANIC ARC-SOUTHEASTERN SEGMENT / PANAMA	CAMPANA	8.62337	8.62337	-79.9268	-79.9268	SAE			s_PAN-06-226 [20839]	ANDESITE [20839]									VOL					WR [20839]	57.2	0.76		17.13				6.56	7.32	3.29	0.13		0.36	3.37	0.2
[20839]	CONVERGENT MARGIN	CENTRAL AMERICAN VOLCANIC ARC / CENTRAL AMERICAN VOLCANIC ARC-SOUTHEASTERN SEGMENT / PANAMA	CAMPANA	8.67383	8.67383	-79.9253	-79.9253	SAE			s_PAN-06-227 [20839]	ANDESITE [20839]									VOL					WR [20839]	59.8	0.68		16.73				5.96	6.5	3.45	0.17		1.18	3.57	0.184
[20839]	CONVERGENT MARGIN	CENTRAL AMERICAN VOLCANIC ARC / CENTRAL AMERICAN VOLCANIC ARC-SOUTHEASTERN SEGMENT / PANAMA	CAMPANA	8.6857	8.6857	-79.9132	-79.9132	SAE			s_PAN-06-228 [20839]	ANDESITE [20839]									VOL					WR [20839]	59	0.59		17.38				5.56	6.8	3.54	0.11		0.75	3.71	0.191
[20839]	CONVERGENT MARGIN	CENTRAL AMERICAN VOLCANIC ARC / CENTRAL AMERICAN VOLCANIC ARC-SOUTHEASTERN SEGMENT / PANAMA	N碨ANTA CLARA LOOP	8.82901	8.82901	-82.7369	-82.7369	SAE			s_PAN-06-004 [20839]	ANDESITE [20839]									VOL					WR [20839]	60	0.6		16.06				4.42	5.28	2.84	0.07		2.57	3.69	0.201
[20839]	CONVERGENT MARGIN	CENTRAL AMERICAN VOLCANIC ARC / CENTRAL AMERICAN VOLCANIC ARC-SOUTHEASTERN SEGMENT / PANAMA	N碨ANTA CLARA LOOP	8.82901	8.82901	-82.7369	-82.7369	SAE			s_PAN-06-005 [20839]	ANDESITE [20839]									VOL					WR [20839]	58	1.08		16.01				5.8	7.89	3.06	0.09		2.36	3.41	0.536
[20839]	CONVERGENT MARGIN	CENTRAL AMERICAN VOLCANIC ARC / CENTRAL AMERICAN VOLCANIC ARC-SOUTHEASTERN SEGMENT / PANAMA	N碨ANTA CLARA LOOP	8.81712	8.81712	-82.7093	-82.7093	SAE			s_PAN-06-013 [20839]	ANDESITE, BASALTIC [20839]									VOL					WR [20839]	54.8	0.96		17.36				6.91	8.81	3.42	0.12		2.78	2.99	0.352
[20839]	CONVERGENT MARGIN	CENTRAL AMERICAN VOLCANIC ARC / CENTRAL AMERICAN VOLCANIC ARC-SOUTHEASTERN SEGMENT / PANAMA	N碨ANTA CLARA LOOP	8.81712	8.81712	-82.7093	-82.7093	SAE			s_PAN-06-015 [20839]	ANDESITE [20839]									VOL					WR [20839]	58.6	0.73		18.2				5.17	4.59	2.11	0.09		2.27	3.29	0.268
[20839]	CONVERGENT MARGIN	CENTRAL AMERICAN VOLCANIC ARC / CENTRAL AMERICAN VOLCANIC ARC-SOUTHEASTERN SEGMENT / PANAMA	N碨ANTA CLARA LOOP	8.82406	8.82406	-82.6867	-82.6867	SAE			s_PAN-06-016 [20839]	ANDESITE, BASALTIC [20839]									VOL					WR [20839]	55.3	0.92		17.46				6.87	8.2	3.36	0.11		2.72	2.9	0.331
[20839]	CONVERGENT MARGIN	CENTRAL AMERICAN VOLCANIC ARC / CENTRAL AMERICAN VOLCANIC ARC-SOUTHEASTERN SEGMENT / PANAMA / EL BARU(CHIRIQUI)	BARU	8.82492	8.82492	-82.4584	-82.4584	SAE			s_PAN-06-026 [20839]	ANDESITE [20839]									VOL					WR [20839]	57.5	0.66		17.52				5.7	7.33	3.78	0.1		1.56	3.67	0.189
[20839]	CONVERGENT MARGIN	CENTRAL AMERICAN VOLCANIC ARC / CENTRAL AMERICAN VOLCANIC ARC-SOUTHEASTERN SEGMENT / PANAMA / EL BARU(CHIRIQUI)	BARU	8.82492	8.82492	-82.4584	-82.4584	SAE			s_PAN-06-027 [20839]	ANDESITE [20839]									VOL					WR [20839]	59.1	0.68		17.5				5.46	6.67	2.82	0.1		2.56	2.74	0.178
[20839]	CONVERGENT MARGIN	CENTRAL AMERICAN VOLCANIC ARC / CENTRAL AMERICAN VOLCANIC ARC-SOUTHEASTERN SEGMENT / PANAMA	HATO CHAME TRAVERSE	8.32308	8.32308	-81.8369	-81.8369	SAE			s_PAN-06-050 [20839]	DACITE [20839]									VOL					WR [20839]	69.8	0.26		15.45				1.66	2.79	0.69	0.03		2.15	5.26	0.091
[20839]	CONVERGENT MARGIN	CENTRAL AMERICAN VOLCANIC ARC / CENTRAL AMERICAN VOLCANIC ARC-SOUTHEASTERN SEGMENT / PANAMA	QUIJE TRAVERSE	8.37482	8.37482	-80.6779	-80.6779	SAE			s_PAN-06-071 [20839]	DACITE [20839]									VOL					WR [20839]	62	0.56		16.62				3.93	5.52	2.53	0.08		2.1	3.54	0.188
[20839]	CONVERGENT MARGIN	CENTRAL AMERICAN VOLCANIC ARC / CENTRAL AMERICAN VOLCANIC ARC-SOUTHEASTERN SEGMENT / PANAMA	QUIJE TRAVERSE	8.37033	8.37033	-80.6743	-80.6743	SAE			s_PAN-06-074 [20839]	DACITE [20839]									VOL					WR [20839]	64.1	0.44		18.26				3.53	3.99	0.92	0.04		2	3.9	0.186
[20839]	CONVERGENT MARGIN	CENTRAL AMERICAN VOLCANIC ARC / CENTRAL AMERICAN VOLCANIC ARC-SOUTHEASTERN SEGMENT / PANAMA	QUIJE TRAVERSE	8.37033	8.37033	-80.6743	-80.6743	SAE			s_PAN-06-075 [20839]	DACITE [20839]									VOL					WR [20839]	64.4	0.45		18.07				3.66	4.55	0.65	0.05		1.95	4.26	0.209
[20839]	CONVERGENT MARGIN	CENTRAL AMERICAN VOLCANIC ARC / CENTRAL AMERICAN VOLCANIC ARC-SOUTHEASTERN SEGMENT / PANAMA	PENONOME LOOP	8.67233	8.67233	-80.1737	-80.1737	SAE			s_PAN-06-081 [20839]	DACITE [20839]									VOL					WR [20839]	69	0.22		16.76				2.39	4.28	0.75	0.06		1.26	4.8	0.099
[20839]	CONVERGENT MARGIN	CENTRAL AMERICAN VOLCANIC ARC / CENTRAL AMERICAN VOLCANIC ARC-SOUTHEASTERN SEGMENT / PANAMA	PENONOME LOOP	8.63226	8.63226	-80.2177	-80.2177	SAE			s_PAN-06-084 [20839]	DACITE [20839]									VOL					WR [20839]	67.5	0.26		16.97				2.81	4.53	0.86	0.06		1.13	4.49	0.118
[20839]	CONVERGENT MARGIN	CENTRAL AMERICAN VOLCANIC ARC / CENTRAL AMERICAN VOLCANIC ARC-SOUTHEASTERN SEGMENT / PANAMA / EL VALLE	EL VALLE	8.58678	8.58678	-80.1422	-80.1422	SAE			s_PAN-06-091 [20839]	DACITE [20839]									VOL					WR [20839]	65.4	0.26		17.67				2.74	4.09	0.96	0.08		1.2	4.25	0.125
[20839]	CONVERGENT MARGIN	CENTRAL AMERICAN VOLCANIC ARC / CENTRAL AMERICAN VOLCANIC ARC-SOUTHEASTERN SEGMENT / PANAMA / EL VALLE	EL VALLE	8.63263	8.63263	-80.1052	-80.1052	SAE			s_PAN-06-093 [20839]	DACITE [20839]									VOL					WR [20839]	65	0.24		18.09				2.68	3.75	0.99	0.07		1.22	3.82	0.105
[20839]	CONVERGENT MARGIN	CENTRAL AMERICAN VOLCANIC ARC / CENTRAL AMERICAN VOLCANIC ARC-SOUTHEASTERN SEGMENT / PANAMA / EL VALLE	EL VALLE	8.62385	8.62385	-80.1118	-80.1118	SAE			s_PAN-06-094 [20839]	DACITE [20839]									VOL					WR [20839]	60.7	0.26		19.26				2.4	4.47	0.88	0.06		0.64	4.68	0.06
[20839]	CONVERGENT MARGIN	CENTRAL AMERICAN VOLCANIC ARC / CENTRAL AMERICAN VOLCANIC ARC-SOUTHEASTERN SEGMENT / PANAMA / EL VALLE	EL VALLE	8.62087	8.62087	-80.1124	-80.1124	SAE			s_PAN-06-095 [20839]	DACITE [20839]									VOL					WR [20839]	61.4	0.22		15.45				2.09	3.66	0.74	0.06		1.42	4.4	0.093
[20839]	CONVERGENT MARGIN	CENTRAL AMERICAN VOLCANIC ARC / CENTRAL AMERICAN VOLCANIC ARC-SOUTHEASTERN SEGMENT / PANAMA / EL VALLE	EL VALLE	8.62703	8.62703	-80.1369	-80.1369	SAE			s_PAN-06-096 [20839]	DACITE [20839]									VOL					WR [20839]	63.9	0.22		15.37				2.13	3.99	0.8	0.06		1.5	4.57	0.101
[20839]	CONVERGENT MARGIN	CENTRAL AMERICAN VOLCANIC ARC / CENTRAL AMERICAN VOLCANIC ARC-SOUTHEASTERN SEGMENT / PANAMA / EL VALLE	EL VALLE	8.62703	8.62703	-80.1369	-80.1369	SAE			s_PAN-06-097 [20839]	DACITE [20839]									VOL					WR [20839]	64.2	0.22		15.72				2.13	4.19	0.84	0.06		1.4	4.64	0.099
[20839]	CONVERGENT MARGIN	CENTRAL AMERICAN VOLCANIC ARC / CENTRAL AMERICAN VOLCANIC ARC-SOUTHEASTERN SEGMENT / PANAMA / EL VALLE	EL VALLE	8.59326	8.59326	-80.1547	-80.1547	SAE			s_PAN-06-098 [20839]	DACITE [20839]									VOL					WR [20839]	65.9	0.24		17.08				2.63	4.24	0.99	0.08		1.21	4.38	0.111
[20839]	CONVERGENT MARGIN	CENTRAL AMERICAN VOLCANIC ARC / CENTRAL AMERICAN VOLCANIC ARC-SOUTHEASTERN SEGMENT / PANAMA / EL VALLE	EL VALLE	8.59474	8.59474	-80.1536	-80.1536	SAE			s_PAN-06-099 [20839]	DACITE [20839]									VOL					WR [20839]	64.2	0.21		15.58				2.12	4.09	0.8	0.07		1.34	3.87	0.093
[20839]	CONVERGENT MARGIN	CENTRAL AMERICAN VOLCANIC ARC / CENTRAL AMERICAN VOLCANIC ARC-SOUTHEASTERN SEGMENT / PANAMA / EL BARU(CHIRIQUI)	BARU	8.5026	8.5026	-82.5923	-82.5923	SAE			s_PAN-06-136 [20839]	ANDESITE [20839]									VOL					WR [20839]	59.2	0.7		16.9				5.61	6.46	2.88	0.1		2.86	3.15	0.296
[20839]	CONVERGENT MARGIN	CENTRAL AMERICAN VOLCANIC ARC / CENTRAL AMERICAN VOLCANIC ARC-SOUTHEASTERN SEGMENT / PANAMA / EL BARU(CHIRIQUI)	BARU	8.82016	8.82016	-82.5548	-82.5548	SAE			s_PAN-06-137A [20839]	ANDESITE [20839]									VOL					WR [20839]	60	0.62		17.1				5.04	6.48	3.28	0.09		1.87	4.05	0.223
[20839]	CONVERGENT MARGIN	CENTRAL AMERICAN VOLCANIC ARC / CENTRAL AMERICAN VOLCANIC ARC-SOUTHEASTERN SEGMENT / PANAMA / EL BARU(CHIRIQUI)	BARU	8.82971	8.82971	-82.5548	-82.5548	SAE			s_PAN-06-137B [20839]	ANDESITE [20839]									VOL					WR [20839]	57.5	0.6		16.6				4.88	6.38	3.29	0.09		1.74	3.82	0.218
[20839]	CONVERGENT MARGIN	CENTRAL AMERICAN VOLCANIC ARC / CENTRAL AMERICAN VOLCANIC ARC-SOUTHEASTERN SEGMENT / PANAMA / EL BARU(CHIRIQUI)	BARU	8.82971	8.82971	-82.5548	-82.5548	SAE			s_PAN-06-137D [20839]	ANDESITE [20839]									VOL					WR [20839]	58.9	0.61		17				4.93	6.5	3.32	0.09		1.77	3.96	0.218
[20839]	CONVERGENT MARGIN	CENTRAL AMERICAN VOLCANIC ARC / CENTRAL AMERICAN VOLCANIC ARC-SOUTHEASTERN SEGMENT / PANAMA / EL BARU(CHIRIQUI)	BARU	8.82892	8.82892	-82.572	-82.572	SAE			s_PAN-06-138A [20839]	DACITE [20839]									VOL					WR [20839]	60.3	0.48		17.94				3.63	5.02	2.22	0.07		1.28	4.42	0.184
[20839]	CONVERGENT MARGIN	CENTRAL AMERICAN VOLCANIC ARC / CENTRAL AMERICAN VOLCANIC ARC-SOUTHEASTERN SEGMENT / PANAMA / EL BARU(CHIRIQUI)	BARU	8.82892	8.82892	-82.572	-82.572	SAE			s_PAN-06-138B [20839]	DACITE [20839]									VOL					WR [20839]	64.3	0.43		17				3.17	4.81	1.98	0.06		1.41	4.89	0.146
[20839]	CONVERGENT MARGIN	CENTRAL AMERICAN VOLCANIC ARC / CENTRAL AMERICAN VOLCANIC ARC-SOUTHEASTERN SEGMENT / PANAMA / EL BARU(CHIRIQUI)	BARU	8.83327	8.83327	-82.5746	-82.5746	SAE			s_PAN-06-140 [20839]	ANDESITE [20839]									VOL					WR [20839]	56.9	0.66		16.89				5.59	7.32	4.63	0.11		1.65	3.72	0.252
[20839]	CONVERGENT MARGIN	CENTRAL AMERICAN VOLCANIC ARC / CENTRAL AMERICAN VOLCANIC ARC-SOUTHEASTERN SEGMENT / PANAMA / EL BARU(CHIRIQUI)	BARU	8.83327	8.83327	-82.5746	-82.5746	SAE			s_PAN-06-141 [20839]	ANDESITE, BASALTIC [20839]									VOL					WR [20839]	55.3	0.78		16.8				6.7	8.1	6.14	0.12		1.14	3.47	0.208
[20839]	CONVERGENT MARGIN	CENTRAL AMERICAN VOLCANIC ARC / CENTRAL AMERICAN VOLCANIC ARC-SOUTHEASTERN SEGMENT / PANAMA / EL BARU(CHIRIQUI)	BARU	8.83327	8.83327	-82.5746	-82.5746	SAE			s_PAN-06-142 [20839]	ANDESITE [20839]									VOL					WR [20839]	59.9	0.6		16.9				4.71	5.86	2.77	0.09		2.24	3.82	0.202
[20839]	CONVERGENT MARGIN	CENTRAL AMERICAN VOLCANIC ARC / CENTRAL AMERICAN VOLCANIC ARC-SOUTHEASTERN SEGMENT / PANAMA / EL BARU(CHIRIQUI)	BARU	8.84301	8.84301	-82.555	-82.555	SAE			s_PAN-06-143 [20839]	ANDESITE, BASALTIC [20839]									VOL					WR [20839]	55.1	0.76		18				6.49	8.09	4.26	0.12		1.71	3.35	0.208
[20839]	CONVERGENT MARGIN	CENTRAL AMERICAN VOLCANIC ARC / CENTRAL AMERICAN VOLCANIC ARC-SOUTHEASTERN SEGMENT / PANAMA / EL BARU(CHIRIQUI)	BARU	8.84301	8.84301	-82.555	-82.555	SAE			s_PAN-06-144 [20839]	ANDESITE, BASALTIC [20839]									VOL					WR [20839]	55.3	0.76		17.8				6.55	8.23	4.34	0.12		1.73	3.19	0.207
[20839]	CONVERGENT MARGIN	CENTRAL AMERICAN VOLCANIC ARC / CENTRAL AMERICAN VOLCANIC ARC-SOUTHEASTERN SEGMENT / PANAMA / EL BARU(CHIRIQUI)	BARU	8.84441	8.84441	-82.6048	-82.6048	SAE			s_PAN-06-145 [20839]	ANDESITE [20839]									VOL					WR [20839]	58.5	0.77		16.7				5.93	6.7	3.43	0.1		2.15	3.26	0.222
[20839]	CONVERGENT MARGIN	CENTRAL AMERICAN VOLCANIC ARC / CENTRAL AMERICAN VOLCANIC ARC-SOUTHEASTERN SEGMENT / PANAMA / EL BARU(CHIRIQUI)	BARU	8.84512	8.84512	-82.6033	-82.6033	SAE			s_PAN-06-146 [20839]	ANDESITE, BASALTIC [20839]									VOL					WR [20839]	54.9	0.72		17.6				6.21	7.81	4.28	0.12		2.19	2.98	0.276
[20839]	CONVERGENT MARGIN	CENTRAL AMERICAN VOLCANIC ARC / CENTRAL AMERICAN VOLCANIC ARC-SOUTHEASTERN SEGMENT / PANAMA / EL BARU(CHIRIQUI)	BARU	8.78782	8.78782	-82.7114	-82.7114	SAE			s_PAN-06-148 [20839]	ANDESITE [20839]									VOL					WR [20839]	56.3	0.72		16.4				6.15	7.62	6.05	0.11		1.3	3.67	0.228
[20839]	CONVERGENT MARGIN	CENTRAL AMERICAN VOLCANIC ARC / CENTRAL AMERICAN VOLCANIC ARC-SOUTHEASTERN SEGMENT / PANAMA / EL BARU(CHIRIQUI)	BARU	8.78782	8.78782	-82.7114	-82.7114	SAE			s_PAN-06-149 [20839]	ANDESITE [20839]									VOL					WR [20839]	56.6	0.73		17.2				6.47	7.6	4.07	0.13		1.76	3.31	0.238
[20839]	CONVERGENT MARGIN	CENTRAL AMERICAN VOLCANIC ARC / CENTRAL AMERICAN VOLCANIC ARC-SOUTHEASTERN SEGMENT / PANAMA / EL BARU(CHIRIQUI)	BARU	8.78717	8.78717	-82.7083	-82.7083	SAE			s_PAN-06-150 [20839]	ANDESITE [20839]									VOL					WR [20839]	58.4	0.64		17.4				5.72	6.7	3.62	0.1		1.73	3.51	0.2
[20839]	CONVERGENT MARGIN	CENTRAL AMERICAN VOLCANIC ARC / CENTRAL AMERICAN VOLCANIC ARC-SOUTHEASTERN SEGMENT / PANAMA / EL BARU(CHIRIQUI)	BARU	8.78908	8.78908	-82.7009	-82.7009	SAE			s_PAN-06-151 [20839]	ANDESITE [20839]									VOL					WR [20839]	56.8	0.75		16.7				6.05	7.18	3.1	0.11		3.07	2.61	0.238
[20839]	CONVERGENT MARGIN	CENTRAL AMERICAN VOLCANIC ARC / CENTRAL AMERICAN VOLCANIC ARC-SOUTHEASTERN SEGMENT / PANAMA / EL BARU(CHIRIQUI)	BARU	8.78962	8.78962	-82.6869	-82.6869	SAE			s_PAN-06-152 [20839]	ANDESITE [20839]									VOL					WR [20839]	57.6	0.66		17.8				5.56	7.24	3.92	0.1		1.27	4.14	0.215
[20839]	CONVERGENT MARGIN	CENTRAL AMERICAN VOLCANIC ARC / CENTRAL AMERICAN VOLCANIC ARC-SOUTHEASTERN SEGMENT / PANAMA / EL BARU(CHIRIQUI)	BARU	8.7798	8.7798	-82.6669	-82.6669	SAE			s_PAN-06-153 [20839]	ANDESITE [20839]									VOL					WR [20839]	56.4	0.67		17.8				5.72	7.08	3.94	0.11		1.25	3.89	0.224
[20839]	CONVERGENT MARGIN	CENTRAL AMERICAN VOLCANIC ARC / CENTRAL AMERICAN VOLCANIC ARC-SOUTHEASTERN SEGMENT / PANAMA / EL BARU(CHIRIQUI)	BARU	8.69534	8.69534	-82.8113	-82.8113	SAE			s_PAN-06-154 [20839]	ANDESITE [20839]									VOL					WR [20839]	60	0.67		16.3				4.82	6.59	3.37	0.08		2.46	3.78	0.234
[20839]	CONVERGENT MARGIN	CENTRAL AMERICAN VOLCANIC ARC / CENTRAL AMERICAN VOLCANIC ARC-SOUTHEASTERN SEGMENT / PANAMA / EL BARU(CHIRIQUI)	BARU	8.69534	8.69534	-82.8113	-82.8113	SAE			s_PAN-06-155 [20839]	ANDESITE [20839]									VOL					WR [20839]	60.4	0.61		16.3				4.55	6.03	2.99	0.08		2.66	3.56	0.219
[20839]	CONVERGENT MARGIN	CENTRAL AMERICAN VOLCANIC ARC / CENTRAL AMERICAN VOLCANIC ARC-SOUTHEASTERN SEGMENT / PANAMA / EL BARU(CHIRIQUI)	BARU	8.6864	8.6864	-82.8044	-82.8044	SAE			s_PAN-06-156 [20839]	ANDESITE [20839]									VOL					WR [20839]	58.6	0.68		16.9				5.22	7.05	3.63	0.09		1.75	4.16	0.359
[20839]	CONVERGENT MARGIN	CENTRAL AMERICAN VOLCANIC ARC / CENTRAL AMERICAN VOLCANIC ARC-SOUTHEASTERN SEGMENT / PANAMA / EL BARU(CHIRIQUI)	BARU	8.7697	8.7697	-82.6734	-82.6734	SAE			s_PAN-06-158 [20839]	ANDESITE [20839]									VOL					WR [20839]	57.3	0.63		17.85				6.15	7.58	3.42	0.12		1.69	3.32	0.202
[20839]	CONVERGENT MARGIN	CENTRAL AMERICAN VOLCANIC ARC / CENTRAL AMERICAN VOLCANIC ARC-SOUTHEASTERN SEGMENT / PANAMA / EL BARU(CHIRIQUI)	BARU	8.76842	8.76842	-82.692	-82.692	SAE			s_PAN-06-159 [20839]	ANDESITE [20839]									VOL					WR [20839]	57.2	0.63		17.9				6.1	7.39	3.47	0.12		1.67	3.38	0.204
[20839]	CONVERGENT MARGIN	CENTRAL AMERICAN VOLCANIC ARC / CENTRAL AMERICAN VOLCANIC ARC-SOUTHEASTERN SEGMENT / PANAMA / EL BARU(CHIRIQUI)	BARU	8.77102	8.77102	-82.695	-82.695	SAE			s_PAN-06-160 [20839]	ANDESITE [20839]									VOL					WR [20839]	58	0.77		16.7				5.81	6.96	3.03	0.1		3.21	2.89	0.299
[20839]	CONVERGENT MARGIN	CENTRAL AMERICAN VOLCANIC ARC / CENTRAL AMERICAN VOLCANIC ARC-SOUTHEASTERN SEGMENT / PANAMA / EL BARU(CHIRIQUI)	BARU	8.80198	8.80198	-82.5828	-82.5828	SAE			s_PAN-06-161 [20839]	ANDESITE [20839]									VOL					WR [20839]	59.7	0.6		17.2				4.86	6.37	3.18	0.09		1.83	4.11	0.209
[20839]	CONVERGENT MARGIN	CENTRAL AMERICAN VOLCANIC ARC / CENTRAL AMERICAN VOLCANIC ARC-SOUTHEASTERN SEGMENT / PANAMA / EL BARU(CHIRIQUI)	BARU	8.80691	8.80691	-82.4554	-82.4554	SAE			s_PAN-06-167 [20839]	ANDESITE, BASALTIC [20839]									VOL					WR [20839]	52	0.83		15.3				7.44	8.97	9.23	0.12		1.47	2.84	0.288
[20839]	CONVERGENT MARGIN	CENTRAL AMERICAN VOLCANIC ARC / CENTRAL AMERICAN VOLCANIC ARC-SOUTHEASTERN SEGMENT / PANAMA / EL BARU(CHIRIQUI)	BARU	8.8159	8.8159	-82.4776	-82.4776	SAE			s_PAN-06-169 [20839]	ANDESITE [20839]									VOL					WR [20839]	59	0.6		16.7				5.12	6.36	3.34	0.09		2.51	3.33	0.189
[20839]	CONVERGENT MARGIN	CENTRAL AMERICAN VOLCANIC ARC / CENTRAL AMERICAN VOLCANIC ARC-SOUTHEASTERN SEGMENT / PANAMA / EL BARU(CHIRIQUI)	BARU	8.79778	8.79778	-82.4847	-82.4847	SAE			s_PAN-06-170 [20839]	ANDESITE [20839]									VOL					WR [20839]	58.3	0.67		17				5.38	6.63	3.49	0.1		2.23	3.36	0.212
[20839]	CONVERGENT MARGIN	CENTRAL AMERICAN VOLCANIC ARC / CENTRAL AMERICAN VOLCANIC ARC-SOUTHEASTERN SEGMENT / PANAMA / EL BARU(CHIRIQUI)	BARU	8.72649	8.72649	-82.5202	-82.5202	SAE			s_PAN-06-171 [20839]	ANDESITE, BASALTIC [20839]									VOL					WR [20839]	52.1	0.94		17.1				7.87	9.41	6.04	0.13		1.6	2.69	0.259
[20839]	CONVERGENT MARGIN	CENTRAL AMERICAN VOLCANIC ARC / CENTRAL AMERICAN VOLCANIC ARC-SOUTHEASTERN SEGMENT / PANAMA / EL BARU(CHIRIQUI)	BARU	8.72649	8.72649	-82.5202	-82.5202	SAE			s_PAN-06-172 [20839]	ANDESITE [20839]									VOL					WR [20839]	57	0.67		17.4				6.05	7.19	4.51	0.11		1.41	3.49	0.23
[20839]	CONVERGENT MARGIN	CENTRAL AMERICAN VOLCANIC ARC / CENTRAL AMERICAN VOLCANIC ARC-SOUTHEASTERN SEGMENT / PANAMA / EL BARU(CHIRIQUI)	BARU	8.63926	8.63926	-82.5781	-82.5781	SAE			s_PAN-06-173 [20839]	ANDESITE [20839]									VOL					WR [20839]	58.2	0.59		17.5				5.43	7.11	3.26	0.12		1.66	3.75	0.244
[20839]	CONVERGENT MARGIN	CENTRAL AMERICAN VOLCANIC ARC / CENTRAL AMERICAN VOLCANIC ARC-SOUTHEASTERN SEGMENT / PANAMA / EL BARU(CHIRIQUI)	BARU	8.63926	8.63926	-82.5781	-82.5781	SAE			s_PAN-06-174 [20839]	ANDESITE [20839]									VOL					WR [20839]	56.3	0.77		16.9				6.18	7.95	4.04	0.11		2.46	2.84	0.279
[20839]	CONVERGENT MARGIN	CENTRAL AMERICAN VOLCANIC ARC / CENTRAL AMERICAN VOLCANIC ARC-SOUTHEASTERN SEGMENT / PANAMA / EL BARU(CHIRIQUI)	BARU	8.63926	8.63926	-82.5781	-82.5781	SAE			s_PAN-06-175 [20839]	ANDESITE [20839]									VOL					WR [20839]	57.5	0.58		17.1				5.81	7.34	4.58	0.12		1.89	3.3	0.249
[20839]	CONVERGENT MARGIN	CENTRAL AMERICAN VOLCANIC ARC / CENTRAL AMERICAN VOLCANIC ARC-SOUTHEASTERN SEGMENT / PANAMA / EL BARU(CHIRIQUI)	BARU	8.63926	8.63926	-82.5781	-82.5781	SAE			s_PAN-06-176 [20839]	ANDESITE [20839]									VOL					WR [20839]	58.1	0.57		18.2				5.5	7.07	3.36	0.11		2.05	3.41	0.28
[20839]	CONVERGENT MARGIN	CENTRAL AMERICAN VOLCANIC ARC / CENTRAL AMERICAN VOLCANIC ARC-SOUTHEASTERN SEGMENT / PANAMA / EL BARU(CHIRIQUI)	BARU	8.80777	8.80777	-82.542	-82.542	SAE			s_PAN-06-178 [20839]	ANDESITE [20839]									VOL					WR [20839]	60.8	0.58		17.2				4.4	6	2.59	0.09		2.15	4.12	0.228
[20839]	CONVERGENT MARGIN	CENTRAL AMERICAN VOLCANIC ARC / CENTRAL AMERICAN VOLCANIC ARC-SOUTHEASTERN SEGMENT / PANAMA / EL BARU(CHIRIQUI)	BARU	8.80534	8.80534	-82.5398	-82.5398	SAE			s_PAN-06-179 [20839]	ANDESITE [20839]									VOL					WR [20839]	59.5	0.6		17				4.89	6.25	3.02	0.09		1.92	3.84	0.212
[20839]	CONVERGENT MARGIN	CENTRAL AMERICAN VOLCANIC ARC / CENTRAL AMERICAN VOLCANIC ARC-SOUTHEASTERN SEGMENT / PANAMA / EL BARU(CHIRIQUI)	BARU	8.80534	8.80534	-82.5398	-82.5398	SAE			s_PAN-06-180D [20839]	ANDESITE, BASALTIC [20839]									VOL					WR [20839]	55	0.72		16.4				6.36	8.16	6.39	0.12		1.35	3.37	0.197
[20839]	CONVERGENT MARGIN	CENTRAL AMERICAN VOLCANIC ARC / CENTRAL AMERICAN VOLCANIC ARC-SOUTHEASTERN SEGMENT / PANAMA / EL BARU(CHIRIQUI)	BARU	8.80534	8.80534	-82.5398	-82.5398	SAE			s_PAN-06-180G [20839]	ANDESITE, BASALTIC [20839]									VOL					WR [20839]	54.9	0.72		16.3				6.34	8.03	6.39	0.12		1.36	3.31	0.202
[20839]	CONVERGENT MARGIN	CENTRAL AMERICAN VOLCANIC ARC / CENTRAL AMERICAN VOLCANIC ARC-SOUTHEASTERN SEGMENT / PANAMA / EL BARU(CHIRIQUI)	BARU	8.80534	8.80534	-82.5398	-82.5398	SAE			s_PAN-06-180H [20839]	ANDESITE [20839]									VOL					WR [20839]	57.3	0.64		16.7				5.45	7.25	4.72	0.1		1.56	3.6	0.202
[20839]	CONVERGENT MARGIN	CENTRAL AMERICAN VOLCANIC ARC / CENTRAL AMERICAN VOLCANIC ARC-SOUTHEASTERN SEGMENT / PANAMA / EL BARU(CHIRIQUI)	BARU	8.81	8.81	-82.5336	-82.5336	SAE			s_PAN-06-182 [20839]	ANDESITE [20839]									VOL					WR [20839]	59	0.61		17.2				5.02	6.34	3.07	0.09		1.83	3.9	0.22
[20839]	CONVERGENT MARGIN	CENTRAL AMERICAN VOLCANIC ARC / CENTRAL AMERICAN VOLCANIC ARC-SOUTHEASTERN SEGMENT / PANAMA / EL BARU(CHIRIQUI)	BARU	8.81	8.81	-82.5336	-82.5336	SAE			s_PAN-06-183 [20839]	ANDESITE [20839]									VOL					WR [20839]	60.3	0.6		17.2				4.75	6.15	2.95	0.09		1.88	4.09	0.22
[20839]	CONVERGENT MARGIN	CENTRAL AMERICAN VOLCANIC ARC / CENTRAL AMERICAN VOLCANIC ARC-SOUTHEASTERN SEGMENT / PANAMA / EL BARU(CHIRIQUI)	BARU	8.8126	8.8126	-82.5325	-82.5325	SAE			s_PAN-06-184 [20839]	ANDESITE [20839]									VOL					WR [20839]	58.6	0.6		17.3				5.58	7.13	3.32	0.11		1.97	3.28	0.19
[20872]	CONVERGENT MARGIN	CENTRAL AMERICAN VOLCANIC ARC / CENTRAL AMERICAN VOLCANIC ARC-SOUTHEASTERN SEGMENT / PANAMA / EL BARU(CHIRIQUI)		8.8092	8.8092	-82.5428	-82.5428	SAE			s_P9-2B [20872]	ANDESITE [20872]				QUATERNARY [20872]					VOL					WR [20872]	57	0.73		16.29				6.37	8.12	6.36	0.1		1.82	3.38	0.31		0.16	0.03
[20872]	CONVERGENT MARGIN	CENTRAL AMERICAN VOLCANIC ARC / CENTRAL AMERICAN VOLCANIC ARC-SOUTHEASTERN SEGMENT / PANAMA / EL BARU(CHIRIQUI)		8.8092	8.8092	-82.5428	-82.5428	SAE			s_P9-4 [20872]	BASALT [20872]				QUATERNARY [20872]					VOL					WR [20872]	50.64	1.52		15.94				11.56	10.8	4.97	0.25		0.59	2.24	0.48		0.17	0.08
[20872]	CONVERGENT MARGIN	CENTRAL AMERICAN VOLCANIC ARC / CENTRAL AMERICAN VOLCANIC ARC-SOUTHEASTERN SEGMENT / PANAMA / EL BARU(CHIRIQUI)		8.8092	8.8092	-82.5428	-82.5428	SAE			s_P9-5A [20872]	ANDESITE [20872]				QUATERNARY [20872]					VOL					WR [20872]	59.73	0.98		16.03				7.47	4.7	2.07	0.26		2.2	4.06	0.31		1.05	0.37
[20872]	CONVERGENT MARGIN	CENTRAL AMERICAN VOLCANIC ARC / CENTRAL AMERICAN VOLCANIC ARC-SOUTHEASTERN SEGMENT / PANAMA / EL BARU(CHIRIQUI)		8.8092	8.8092	-82.5428	-82.5428	SAE			s_P9-6 [20872]	ANDESITE [20872]				QUATERNARY [20872]					VOL					WR [20872]	58.35	0.75		16.22				6.04	6.74	3.58	0.09		2.19	3.37	0.23		0.42	0.75
[20872]	CONVERGENT MARGIN	CENTRAL AMERICAN VOLCANIC ARC / CENTRAL AMERICAN VOLCANIC ARC-SOUTHEASTERN SEGMENT / PANAMA / EL BARU(CHIRIQUI)		8.8092	8.8092	-82.5428	-82.5428	SAE			s_P10-21 [20872]	ANDESITE [20872]				QUATERNARY [20872]					VOL					WR [20872]	60.93	0.57		16.74				4.45	5.96	2.53	0.09		2.08	4.1	0.23		0.91	0
[20872]	CONVERGENT MARGIN	CENTRAL AMERICAN VOLCANIC ARC / CENTRAL AMERICAN VOLCANIC ARC-SOUTHEASTERN SEGMENT / PANAMA / TISINGAL		8.88	8.88	-82.67	-82.67	SAE			s_P8-1 [20872]	ANDESITE, BASALTIC [20872]				QUATERNARY [20872]					VOL					WR [20872]	56.58	0.92		17.5				7.11	7.55	3.45	0.11		2.88	2.7	0.36		0.86	0.73
[20872]	CONVERGENT MARGIN	CENTRAL AMERICAN VOLCANIC ARC / CENTRAL AMERICAN VOLCANIC ARC-SOUTHEASTERN SEGMENT / PANAMA / TISINGAL		8.88	8.88	-82.67	-82.67	SAE			s_P8-6 [20872]	ANDESITE, BASALTIC [20872]				QUATERNARY [20872]					VOL					WR [20872]	52.52	1.34		15.91				7.92	9.72	6.11	0.13		1.44	3.35	0.5		0.68	0.65
[20872]	CONVERGENT MARGIN	CENTRAL AMERICAN VOLCANIC ARC / CENTRAL AMERICAN VOLCANIC ARC-SOUTHEASTERN SEGMENT / PANAMA / TISINGAL		8.88	8.88	-82.67	-82.67	SAE			s_P8-7 [20872]	ANDESITE [20872]				QUATERNARY [20872]					VOL					WR [20872]	59.09	0.82		15.61				5.85	6.46	3.36	0.1		2.21	3.55	0.27		0.56	0.56
[20872]	CONVERGENT MARGIN	CENTRAL AMERICAN VOLCANIC ARC / CENTRAL AMERICAN VOLCANIC ARC-SOUTHEASTERN SEGMENT / PANAMA / CERRO COLORADO		8.53	8.53	-81.82	-81.82	SAE			s_P11-5 [20872]	DACITE [20872]				QUATERNARY [20872]					VOL					WR [20872]	63.04	0.77		16.88				3.19	5.51	2.85	0.08		1.78	3.98	0.37		0.82	0.37
[20872]	CONVERGENT MARGIN	CENTRAL AMERICAN VOLCANIC ARC / CENTRAL AMERICAN VOLCANIC ARC-SOUTHEASTERN SEGMENT / PANAMA / CERRO COLORADO		8.53	8.53	-81.82	-81.82	SAE			s_P11-7 [20872]	ANDESITE, BASALTIC [20872]				QUATERNARY [20872]					VOL					WR [20872]	54.74	0.66		15.75				5.94	7.35	5.31	0.11		1.36	3.54	0.23		3.72	0.98
[20872]	CONVERGENT MARGIN	CENTRAL AMERICAN VOLCANIC ARC / CENTRAL AMERICAN VOLCANIC ARC-SOUTHEASTERN SEGMENT / PANAMA / CERRO COLORADO		8.53	8.53	-81.82	-81.82	SAE			s_P11-8 [20872]	ANDESITE, BASALTIC [20872]				QUATERNARY [20872]					VOL					WR [20872]	52.6	1.1		15.99				10.41	9.54	3.96	0.21		0.02	2.47	0.17		0.85	0.96
[20872]	CONVERGENT MARGIN	CENTRAL AMERICAN VOLCANIC ARC / CENTRAL AMERICAN VOLCANIC ARC-SOUTHEASTERN SEGMENT / PANAMA / EL VALLE		8.58	8.58	-80.17	-80.17	SAE			s_P27-2 [20872]	DACITE [20872]				QUATERNARY [20872]					VOL					WR [20872]	68.71	0.24		17.37				2.09	3.86	0.97	0.07		1.7	4.31	0.1		0.5	0.62
[20872]	CONVERGENT MARGIN	CENTRAL AMERICAN VOLCANIC ARC / CENTRAL AMERICAN VOLCANIC ARC-SOUTHEASTERN SEGMENT / PANAMA / EL VALLE		8.58	8.58	-80.17	-80.17	SAE			s_P27-5 [20872]	ANDESITE, BASALTIC [20872]				QUATERNARY [20872]					VOL					WR [20872]	56.46	0.69		17.07				6.51	7.56	3.72	0.11		1.03	3.68	0.33		0.89	1.16
[20872]	CONVERGENT MARGIN	CENTRAL AMERICAN VOLCANIC ARC / CENTRAL AMERICAN VOLCANIC ARC-SOUTHEASTERN SEGMENT / PANAMA / EL VALLE		8.58	8.58	-80.17	-80.17	SAE			s_P27-6B [20872]	DACITE [20872]				QUATERNARY [20872]					VOL					WR [20872]	66.86	0.59		15.63				3.62	3.94	1.35	0.11		2.1	4.15	0.18		0.36	0.82
[20872]	CONVERGENT MARGIN	CENTRAL AMERICAN VOLCANIC ARC / CENTRAL AMERICAN VOLCANIC ARC-SOUTHEASTERN SEGMENT / PANAMA / EL VALLE		8.58	8.58	-80.17	-80.17	SAE			s_P27-1B [20872]	ANDESITE [20872]				QUATERNARY [20872]					VOL					WR [20872]	58.61	0.6		17.48				6.24	7.44	3.59	0.12		1.67	3.71	0.21		0.42	0.19
[18601][14081]	CONVERGENT MARGIN	CENTRAL AMERICAN VOLCANIC ARC / CENTRAL AMERICAN VOLCANIC ARC-NORTHWESTERN SEGMENT / NICARAGUA / COSIG躀NA(COSIGUINA)	1835 AD ERUPTION, UPPER EAST FLANK	12.97	12.97	-87.67	-87.67	SAE			s_COS5 [18601]	ANDESITE [18601] / NOT GIVEN [14081]									VOL					WR [18601]	57.5	0.7		18.9				7.08	8.04	2.31	0.15		1.16	3.67	0.21
[18601][14081]	CONVERGENT MARGIN	CENTRAL AMERICAN VOLCANIC ARC / CENTRAL AMERICAN VOLCANIC ARC-NORTHWESTERN SEGMENT / NICARAGUA / COSIG躀NA(COSIGUINA)	CALDERA RIM OF 1835 AD ERUPTION, E OR S RIM	13.01	13.01	-87.61	-87.61	SAE			s_COS3 [18601]	ANDESITE [18601] / NOT GIVEN [14081]									VOL					WR [18601]	58.4	0.71		18.3				7.09	7.49	2.16	0.16		1.29	3.78	0.28
[5025]	CONVERGENT MARGIN	CENTRAL AMERICAN VOLCANIC ARC / CENTRAL AMERICAN VOLCANIC ARC-NORTHWESTERN SEGMENT / GUATEMALA	SOUTHEASTERN GUATEMALA TRANSECT (BEHIND-THE-FRONT VOLCANISM)	14	14.5	-89.5	-90.8	SAE			s_GUC26 [5025]	BASALT [5025]									VOL					WR [5025]	51.8	1.17		18.2				9.27	8.2	4.83	0.16		1.08	3.64	0.44
[5025]	CONVERGENT MARGIN	CENTRAL AMERICAN VOLCANIC ARC / CENTRAL AMERICAN VOLCANIC ARC-NORTHWESTERN SEGMENT / GUATEMALA	SOUTHEASTERN GUATEMALA TRANSECT (BEHIND-THE-FRONT VOLCANISM)	14	14.5	-89.5	-90.8	SAE			s_GUC601 [5025]	BASALT [5025]									VOL					WR [5025]	51.8	1.03		17.7				9.2	9	5.22	0.16		1.08	3.24	0.13
[5025]	CONVERGENT MARGIN	CENTRAL AMERICAN VOLCANIC ARC / CENTRAL AMERICAN VOLCANIC ARC-NORTHWESTERN SEGMENT / GUATEMALA	SOUTHEASTERN GUATEMALA TRANSECT (BEHIND-THE-FRONT VOLCANISM)	14	14.5	-89.5	-90.8	SAE			s_GUC309 [5025]	BASALT [5025]									VOL					WR [5025]	52.8	0.99		17.9				9.4	8.7	5.09	0.17		0.8	3.54	0.38
[5025]	CONVERGENT MARGIN	CENTRAL AMERICAN VOLCANIC ARC / CENTRAL AMERICAN VOLCANIC ARC-NORTHWESTERN SEGMENT / GUATEMALA	SOUTHEASTERN GUATEMALA TRANSECT (BEHIND-THE-FRONT VOLCANISM)	14	14.5	-89.5	-90.8	SAE			s_GUC403 [5025]	BASALT [5025]									VOL					WR [5025]	48.6	1.58		17.3				9.18	10.9	6.73	0.16		0.73	3.3	0.13
[5025]	CONVERGENT MARGIN	CENTRAL AMERICAN VOLCANIC ARC / CENTRAL AMERICAN VOLCANIC ARC-NORTHWESTERN SEGMENT / GUATEMALA	SOUTHEASTERN GUATEMALA TRANSECT (BEHIND-THE-FRONT VOLCANISM)	14	14.5	-89.5	-90.8	SAE			s_GUC835 [5025]	BASALT [5025]									VOL					WR [5025]	50.33	1.39		18.06				9.74	9.37	4.72	0.17		1.09	3.93	0.36
[5025]	CONVERGENT MARGIN	CENTRAL AMERICAN VOLCANIC ARC / CENTRAL AMERICAN VOLCANIC ARC-NORTHWESTERN SEGMENT / GUATEMALA	SOUTHEASTERN GUATEMALA TRANSECT (BEHIND-THE-FRONT VOLCANISM)	14	14.5	-89.5	-90.8	SAE			s_GUC30 [5025]	BASALT [5025]									VOL					WR [5025]	49.6	1.37		16				8.81	9.5	8	0.16		0.94	3.2	0.43
[5025]	CONVERGENT MARGIN	CENTRAL AMERICAN VOLCANIC ARC / CENTRAL AMERICAN VOLCANIC ARC-NORTHWESTERN SEGMENT / GUATEMALA	SOUTHEASTERN GUATEMALA TRANSECT (BEHIND-THE-FRONT VOLCANISM)	14	14.5	-89.5	-90.8	SAE			s_GUC307 [5025]	BASALT [5025]									VOL					WR [5025]	49.9	1.33		17.5				8.87	9.8	6.3	0.16		0.92	3.54	0.3
[5025]	CONVERGENT MARGIN	CENTRAL AMERICAN VOLCANIC ARC / CENTRAL AMERICAN VOLCANIC ARC-NORTHWESTERN SEGMENT / GUATEMALA	SOUTHEASTERN GUATEMALA TRANSECT (BEHIND-THE-FRONT VOLCANISM)	14	14.5	-89.5	-90.8	SAE			s_GUC404 [5025]	BASALT [5025]									VOL					WR [5025]	50.9	1.23		17.2				9.45	9.2	5.52	0.17		1.21	3.31	0.34
[5025]	CONVERGENT MARGIN	CENTRAL AMERICAN VOLCANIC ARC / CENTRAL AMERICAN VOLCANIC ARC-NORTHWESTERN SEGMENT / GUATEMALA	NORTH OF JOCOTAN FAULT	14.69	14.69	-89.63	-89.63	SAE			s_M2 [5025]	NOT GIVEN [5025]				PALEOZOIC [5025]					PLU					WR [5025]	59.65	0.96		15.74				6.84	6.04	3.33	0.14		1.6	2.93	0.19
[4946]	CONVERGENT MARGIN	CENTRAL AMERICAN VOLCANIC ARC / CENTRAL AMERICAN VOLCANIC ARC-SOUTHEASTERN SEGMENT / COSTA RICA / TIRIBI FORMATION	VALLE CENTRAL	9.9	10.1	-84	-85	SAE			s_6-3:122197 [4946]	NOT GIVEN [4946]									VOL					WR [4946]	53.8	0.88		19.6				6.44	7.25	2.09	0.11		2.28	3.02	0.52
[4946]	CONVERGENT MARGIN	CENTRAL AMERICAN VOLCANIC ARC / CENTRAL AMERICAN VOLCANIC ARC-SOUTHEASTERN SEGMENT / COSTA RICA / TIRIBI FORMATION	VALLE CENTRAL	9.9	10.1	-84	-85	SAE			s_13-2:122997 [4946]	NOT GIVEN [4946]									VOL					WR [4946]	54.8	0.93		19.7				6.3	7.61	2.37	0.13		2.38	3.56	0.52
[4946]	CONVERGENT MARGIN	CENTRAL AMERICAN VOLCANIC ARC / CENTRAL AMERICAN VOLCANIC ARC-SOUTHEASTERN SEGMENT / COSTA RICA / TIRIBI FORMATION	VALLE CENTRAL	9.9	10.1	-84	-85	SAE			s_19-3:010498 [4946]	NOT GIVEN [4946]									VOL					WR [4946]	58.66	1.01		18.43				6.06	5.67	1.9	0.14		2.86	3.69	0.45
[4946]	CONVERGENT MARGIN	CENTRAL AMERICAN VOLCANIC ARC / CENTRAL AMERICAN VOLCANIC ARC-SOUTHEASTERN SEGMENT / COSTA RICA / TIRIBI FORMATION	VALLE CENTRAL	9.9	10.1	-84	-85	SAE			s_1-5:121897 [4946]	NOT GIVEN [4946]									VOL					WR [4946]	61.5	1.05		16.3				5.13	3.84	1.65	0.15		3.77	4.4	0.42
[4946]	CONVERGENT MARGIN	CENTRAL AMERICAN VOLCANIC ARC / CENTRAL AMERICAN VOLCANIC ARC-SOUTHEASTERN SEGMENT / COSTA RICA / TIRIBI FORMATION	VALLE CENTRAL	9.9	10.1	-84	-85	SAE			s_DEL2UC9 [4946]	NOT GIVEN [4946]									VOL					WR [4946]	62.16	1.21		16.23				4.96	3.7	1.62	0.15		3.61	4.43	0.39
[4946]	CONVERGENT MARGIN	CENTRAL AMERICAN VOLCANIC ARC / CENTRAL AMERICAN VOLCANIC ARC-SOUTHEASTERN SEGMENT / COSTA RICA / TIRIBI FORMATION	VALLE CENTRAL	9.9	10.1	-84	-85	SAE			s_990710-2 [4946]	NOT GIVEN [4946]									VOL					WR [4946]	62.37	1.15		16.15				5.52	4.19	1.91	0.15		3.54	4.43	0.44
[4946]	CONVERGENT MARGIN	CENTRAL AMERICAN VOLCANIC ARC / CENTRAL AMERICAN VOLCANIC ARC-SOUTHEASTERN SEGMENT / COSTA RICA / TIRIBI FORMATION	VALLE CENTRAL	9.9	10.1	-84	-85	SAE			s_990713-4C [4946]	NOT GIVEN [4946]									VOL					WR [4946]	62.62	1.08		15.67				5.81	4.38	1.88	0.15		3.39	3.8	0.47
[4946]	CONVERGENT MARGIN	CENTRAL AMERICAN VOLCANIC ARC / CENTRAL AMERICAN VOLCANIC ARC-SOUTHEASTERN SEGMENT / COSTA RICA / TIRIBI FORMATION	VALLE CENTRAL	9.9	10.1	-84	-85	SAE			s_5-1:122097 [4946]	NOT GIVEN [4946]									VOL					WR [4946]	57.8	1		17.9				5.92	5.75	2	0.14		3.03	3.98	0.53
[4946]	CONVERGENT MARGIN	CENTRAL AMERICAN VOLCANIC ARC / CENTRAL AMERICAN VOLCANIC ARC-SOUTHEASTERN SEGMENT / COSTA RICA / TIRIBI FORMATION	VALLE CENTRAL	9.9	10.1	-84	-85	SAE			s_990713-2F [4946]	NOT GIVEN [4946]									VOL					WR [4946]	61.88	1.16		15.99				4.77	3.45	1.52	0.15		3.9	4.05	0.34
[4946]	CONVERGENT MARGIN	CENTRAL AMERICAN VOLCANIC ARC / CENTRAL AMERICAN VOLCANIC ARC-SOUTHEASTERN SEGMENT / COSTA RICA / TIRIBI FORMATION	VALLE CENTRAL	9.9	10.1	-84	-85	SAE			s_2-1:121997 [4946]	NOT GIVEN [4946]									VOL					WR [4946]	63.11	1.05		16.99				4.13	2.86	1.18	0.14		4.1	3.69	0.15
[4946]	CONVERGENT MARGIN	CENTRAL AMERICAN VOLCANIC ARC / CENTRAL AMERICAN VOLCANIC ARC-SOUTHEASTERN SEGMENT / COSTA RICA / TIRIBI FORMATION	VALLE CENTRAL	9.9	10.1	-84	-85	SAE			s_1-8:121897 [4946]	NOT GIVEN [4946]									VOL					WR [4946]	64.4	0.74		15.6				3.1	1.71	0.64	0.12		5.34	4.52	0.13
[4946]	CONVERGENT MARGIN	CENTRAL AMERICAN VOLCANIC ARC / CENTRAL AMERICAN VOLCANIC ARC-SOUTHEASTERN SEGMENT / COSTA RICA / TIRIBI FORMATION	VALLE CENTRAL	9.9	10.1	-84	-85	SAE			s_1-3:121897 [4946]	NOT GIVEN [4946]									VOL					WR [4946]	65.9	0.75		15.6				2.89	1.76	0.65	0.11		5.25	4.2	0.13
[4946]	CONVERGENT MARGIN	CENTRAL AMERICAN VOLCANIC ARC / CENTRAL AMERICAN VOLCANIC ARC-SOUTHEASTERN SEGMENT / COSTA RICA / TIRIBI FORMATION	VALLE CENTRAL	9.9	10.1	-84	-85	SAE			s_1-7:121897 [4946]	NOT GIVEN [4946]									VOL					WR [4946]	66.2	0.74		15.5				2.78	1.71	0.61	0.11		5.32	4.43	0.13
[4946]	CONVERGENT MARGIN	CENTRAL AMERICAN VOLCANIC ARC / CENTRAL AMERICAN VOLCANIC ARC-SOUTHEASTERN SEGMENT / COSTA RICA / TIRIBI FORMATION	VALLE CENTRAL	9.9	10.1	-84	-85	SAE			s_DEL4C6 [4946]	NOT GIVEN [4946]									VOL					WR [4946]	68.08	0.7		15.42				2.75	1.7	0.57	0.1		5.18	3.45	0.11
[23853][13434][20997]	CONVERGENT MARGIN	CENTRAL AMERICAN VOLCANIC ARC / CENTRAL AMERICAN VOLCANIC ARC-NORTHWESTERN SEGMENT / GUATEMALA / FUEGO		14.5	14.5	-90.9	-90.9	SAE			s_VF74-27 [23853] / s_VF7427 [13434] / s_GU-74-27(VF) [20997]	NOT GIVEN [23853]				QUATERNARY [13434]				PORPHYRITIC [13434]	VOL					WR [23853]	48.0773	0.874067		18.0913				10.54	8.6518	8.02695	0.172475		0.556924	2.95693	0.132142
[3478][3918][15349][13434][4102][4190][20997]	CONVERGENT MARGIN	CENTRAL AMERICAN VOLCANIC ARC / CENTRAL AMERICAN VOLCANIC ARC-NORTHWESTERN SEGMENT / GUATEMALA / PACAYA		14.38	14.38	-90.6	-90.6	SAE			s_E1 [3478] / s_GU-E1 [20997]	NOT GIVEN [3478] / BASALT [3918]				QUATERNARY [13434]			1961	PORPHYRITIC [13434]	VOL					WR [3478]	51.4	1.15		19.85				8.9	9.89	3.5	0.16		0.84	3.57	0.27	0.34	0.23	0.1
[10496][5645]	CONVERGENT MARGIN	CENTRAL AMERICAN VOLCANIC ARC / CENTRAL AMERICAN VOLCANIC ARC-NORTHWESTERN SEGMENT / GUATEMALA / PACAYA		14.38	14.38	-90.6	-90.6	SAE			s_GPA07 [10496]	BASALT [10496]									VOL					WR [10496]	50.46	1.12		20.18				8.8	10.18	3.39	0.15		0.82	3.48	0.24
[3439][4092]	CONVERGENT MARGIN	CENTRAL AMERICAN VOLCANIC ARC / CENTRAL AMERICAN VOLCANIC ARC-NORTHWESTERN SEGMENT / GUATEMALA / PACAYA		14.38	14.38	-90.6	-90.6	SAE			s_GUP701 [3439]	NOT GIVEN [3439] / BASALT [4092]									VOL			F		WR [3439]	51.7									3.52			0.84
[10496][13434]	CONVERGENT MARGIN	CENTRAL AMERICAN VOLCANIC ARC / CENTRAL AMERICAN VOLCANIC ARC-NORTHWESTERN SEGMENT / GUATEMALA / PACAYA		14.38	14.38	-90.6	-90.6	SAE			s_GUA1 [10496]	BASALT [10496] / NOT GIVEN [13434]				QUATERNARY [13434]			2000	PORPHYRITIC [13434]	VOL					WR [10496]	49.2	11.14		19.07				8.9	9.91	3.38	0.16		0.85	3.59	0.22
[10496][13434]	CONVERGENT MARGIN	CENTRAL AMERICAN VOLCANIC ARC / CENTRAL AMERICAN VOLCANIC ARC-NORTHWESTERN SEGMENT / GUATEMALA / PACAYA		14.38	14.38	-90.6	-90.6	SAE			s_GUA3 [10496]	BASALT [10496] / NOT GIVEN [13434]				QUATERNARY [13434]			1998	PORPHYRITIC [13434]	VOL					WR [10496]	47.12	1.09		18.86				8.63	10.3	3.18	0.15		0.81	3.47	0.2
[2489][4190]	CONVERGENT MARGIN	CENTRAL AMERICAN VOLCANIC ARC / CENTRAL AMERICAN VOLCANIC ARC-NORTHWESTERN SEGMENT / GUATEMALA / PACAYA		14.38	14.38	-90.6	-90.6	SAE			s_GUP701 [2489] / s_P701 [4190]	BASALT [2489]									VOL					WR [2489]
[14081][5029]	CONVERGENT MARGIN	CENTRAL AMERICAN VOLCANIC ARC / CENTRAL AMERICAN VOLCANIC ARC-NORTHWESTERN SEGMENT / EL SALVADOR / IZALCO		13.817	13.817	-89.633	-89.633	SAE			s_IZ1 [14081]	NOT GIVEN [14081] / ANDESITE, BASALTIC [5029]							1902		VOL					WR [14081]	54.2	0.82		18.4		1.44	6.8		8.85	4.19	0.17		1.15	3.61	0.23	0.57
[14081][5029]	CONVERGENT MARGIN	CENTRAL AMERICAN VOLCANIC ARC / CENTRAL AMERICAN VOLCANIC ARC-NORTHWESTERN SEGMENT / EL SALVADOR / IZALCO		13.817	13.817	-89.633	-89.633	SAE			s_IZ100 [14081]	NOT GIVEN [14081] / ANDESITE [5029]							1920		VOL					WR [14081]	56.3	0.8		18.4		1.76	5.9		7.83	3.45	0.17		1.47	3.84	0.12	0.11
[14081][5029]	CONVERGENT MARGIN	CENTRAL AMERICAN VOLCANIC ARC / CENTRAL AMERICAN VOLCANIC ARC-NORTHWESTERN SEGMENT / EL SALVADOR / IZALCO		13.817	13.817	-89.633	-89.633	SAE			s_IZ101 [14081]	NOT GIVEN [14081] / ANDESITE, BASALTIC [5029]							1966		VOL					WR [14081]	52.6	0.83		19.3		2.01	6.52		9.3	4.52	0.17		0.96	3.53	0.12	0.31
[14081][5029]	CONVERGENT MARGIN	CENTRAL AMERICAN VOLCANIC ARC / CENTRAL AMERICAN VOLCANIC ARC-NORTHWESTERN SEGMENT / EL SALVADOR / IZALCO		13.817	13.817	-89.633	-89.633	SAE			s_IZ102 [14081]	NOT GIVEN [14081] / ANDESITE [5029]							1844		VOL					WR [14081]	60.2	0.46		18.3		0.3	5.72		6.17	1.9	0.18		1.41	4.5	0.23	0.07
[14081][5029]	CONVERGENT MARGIN	CENTRAL AMERICAN VOLCANIC ARC / CENTRAL AMERICAN VOLCANIC ARC-NORTHWESTERN SEGMENT / EL SALVADOR / IZALCO		13.817	13.817	-89.633	-89.633	SAE			s_IZ103 [14081]	NOT GIVEN [14081] / ANDESITE, BASALTIC [5029]							1954		VOL					WR [14081]	52.6	0.84		19		3.67	5.48		9.16	4.6	0.18		1.01	3.51	0.12	0.02
[14081][5029]	CONVERGENT MARGIN	CENTRAL AMERICAN VOLCANIC ARC / CENTRAL AMERICAN VOLCANIC ARC-NORTHWESTERN SEGMENT / EL SALVADOR / IZALCO		13.817	13.817	-89.633	-89.633	SAE			s_IZ104 [14081]	NOT GIVEN [14081] / ANDESITE, BASALTIC [5029]							1927		VOL					WR [14081]	53.8	0.84		19.4		2.18	6.17		9.6	4.18	0.16		0.95	3.5	0.13	0.09
[14081][5029]	CONVERGENT MARGIN	CENTRAL AMERICAN VOLCANIC ARC / CENTRAL AMERICAN VOLCANIC ARC-NORTHWESTERN SEGMENT / EL SALVADOR / IZALCO		13.817	13.817	-89.633	-89.633	SAE			s_IZ105 [14081]	NOT GIVEN [14081] / ANDESITE, BASALTIC [5029]							1946		VOL					WR [14081]	54.1	0.79		19.1		1.8	6.29		8.73	3.87	0.15		1.15	3.62	0.17	0.1
[14081][5029]	CONVERGENT MARGIN	CENTRAL AMERICAN VOLCANIC ARC / CENTRAL AMERICAN VOLCANIC ARC-NORTHWESTERN SEGMENT / EL SALVADOR / IZALCO		13.817	13.817	-89.633	-89.633	SAE			s_IZ106 [14081]	NOT GIVEN [14081] / ANDESITE, BASALTIC [5029]							1966		VOL					WR [14081]	53.7	0.81		19.4		1.78	6.58		9.61	4.59	0.15		0.97	3.57	0.23	0.1
[14081][5029]	CONVERGENT MARGIN	CENTRAL AMERICAN VOLCANIC ARC / CENTRAL AMERICAN VOLCANIC ARC-NORTHWESTERN SEGMENT / EL SALVADOR / IZALCO		13.817	13.817	-89.633	-89.633	SAE			s_IZ107 [14081]	NOT GIVEN [14081] / ANDESITE [5029]							1844		VOL					WR [14081]	61	0.48		18.6		3.99	2.05		6.35	1.76	0.16		1.42	4.49	0.31	0.12
[14081][5029]	CONVERGENT MARGIN	CENTRAL AMERICAN VOLCANIC ARC / CENTRAL AMERICAN VOLCANIC ARC-NORTHWESTERN SEGMENT / EL SALVADOR / IZALCO		13.817	13.817	-89.633	-89.633	SAE			s_IZ109 [14081]	NOT GIVEN [14081] / ANDESITE, BASALTIC [5029]							1856		VOL					WR [14081]	54.1	0.77		19.8		1.79	5.72		9.18	3.09	0.17		1.01	3.71	0.21	0.13
[14081][5029]	CONVERGENT MARGIN	CENTRAL AMERICAN VOLCANIC ARC / CENTRAL AMERICAN VOLCANIC ARC-NORTHWESTERN SEGMENT / EL SALVADOR / IZALCO		13.817	13.817	-89.633	-89.633	SAE			s_IZ110 [14081]	NOT GIVEN [14081] / ANDESITE, BASALTIC [5029]									VOL					WR [14081]	53.4	0.85		18.8		0.73	7.86		9.19	4.96	0.16		1.04	3.55	0.23	0.08
[14081][5029]	CONVERGENT MARGIN	CENTRAL AMERICAN VOLCANIC ARC / CENTRAL AMERICAN VOLCANIC ARC-NORTHWESTERN SEGMENT / EL SALVADOR / IZALCO		13.817	13.817	-89.633	-89.633	SAE			s_IZ111 [14081]	NOT GIVEN [14081] / ANDESITE, BASALTIC [5029]							1920		VOL					WR [14081]	54.5	0.81		18.8		1.91	6.17		8.24	3.93	0.15		1.23	3.78	0.26	0.05
[14081][5029][3918][3439]	CONVERGENT MARGIN	CENTRAL AMERICAN VOLCANIC ARC / CENTRAL AMERICAN VOLCANIC ARC-NORTHWESTERN SEGMENT / EL SALVADOR / IZALCO		13.817	13.817	-89.633	-89.633	SAE			s_IZ112 [14081] / s_SALIZ112 [3439]	NOT GIVEN [14081] / ANDESITE, BASALTIC [5029] / BASALT [3918]							1954		VOL					WR [14081]	51.7	0.81		19.1		1.78	6.93		9.12	4.58	0.18		0.92	3.4	0.16	0.05	0.05	0.05
[14081][5029]	CONVERGENT MARGIN	CENTRAL AMERICAN VOLCANIC ARC / CENTRAL AMERICAN VOLCANIC ARC-NORTHWESTERN SEGMENT / EL SALVADOR / IZALCO		13.817	13.817	-89.633	-89.633	SAE			s_IZ113 [14081]	NOT GIVEN [14081] / ANDESITE, BASALTIC [5029]									VOL					WR [14081]	52.2	0.85		19.4		2.26	6.12		9.86	4.5	0.16		0.94	3.36	0.16	0.11
[14081][5029]	CONVERGENT MARGIN	CENTRAL AMERICAN VOLCANIC ARC / CENTRAL AMERICAN VOLCANIC ARC-NORTHWESTERN SEGMENT / EL SALVADOR / IZALCO		13.817	13.817	-89.633	-89.633	SAE			s_IZ114 [14081]	NOT GIVEN [14081] / ANDESITE, BASALTIC [5029]									VOL					WR [14081]	50.6	1.11		20.5		1.62	7.21		9.94	3.67	0.17		0.87	3.59	0.3	0.01
[14081][5029]	CONVERGENT MARGIN	CENTRAL AMERICAN VOLCANIC ARC / CENTRAL AMERICAN VOLCANIC ARC-NORTHWESTERN SEGMENT / EL SALVADOR / IZALCO		13.817	13.817	-89.633	-89.633	SAE			s_IZ115 [14081]	NOT GIVEN [14081] / ANDESITE, BASALTIC [5029]									VOL					WR [14081]	53.7	0.62		19.5		3.12	4.84		9.01	3.66	0.16		1.06	3.52	0.13	0.1
[14081][5029]	CONVERGENT MARGIN	CENTRAL AMERICAN VOLCANIC ARC / CENTRAL AMERICAN VOLCANIC ARC-NORTHWESTERN SEGMENT / EL SALVADOR / IZALCO		13.817	13.817	-89.633	-89.633	SAE			s_IZ116 [14081]	NOT GIVEN [14081] / ANDESITE, BASALTIC [5029]							1902		VOL					WR [14081]	53.8	0.86		19		0.74	7.44		8.73	3.61	0.15		1.13	3.74	0.19	0.02
[14081][5029]	CONVERGENT MARGIN	CENTRAL AMERICAN VOLCANIC ARC / CENTRAL AMERICAN VOLCANIC ARC-NORTHWESTERN SEGMENT / EL SALVADOR / IZALCO		13.817	13.817	-89.633	-89.633	SAE			s_IZ117 [14081]	NOT GIVEN [14081] / ANDESITE, BASALTIC [5029]							1957		VOL					WR [14081]	52.4	0.85		19.2		1.51	6.96		9.59	4.02	0.16		0.99	3.47	0.19	0.07
[14081][5029]	CONVERGENT MARGIN	CENTRAL AMERICAN VOLCANIC ARC / CENTRAL AMERICAN VOLCANIC ARC-NORTHWESTERN SEGMENT / EL SALVADOR / IZALCO		13.817	13.817	-89.633	-89.633	SAE			s_IZ119 [14081]	NOT GIVEN [14081] / ANDESITE, BASALTIC [5029]							1933		VOL					WR [14081]	53.2	0.81		18.7		1.57	6.93		9.08	4.66	0.15		1.05	3.44	0.23	0.14
[14081][5029]	CONVERGENT MARGIN	CENTRAL AMERICAN VOLCANIC ARC / CENTRAL AMERICAN VOLCANIC ARC-NORTHWESTERN SEGMENT / EL SALVADOR / IZALCO		13.817	13.817	-89.633	-89.633	SAE			s_IZ120 [14081]	NOT GIVEN [14081] / ANDESITE, BASALTIC [5029]							1933		VOL					WR [14081]	54.1	0.81		18.9		1.81	6.73		9.08	4.55	0.16		1.03	3.5	0.25	0.03
[14081][5029]	CONVERGENT MARGIN	CENTRAL AMERICAN VOLCANIC ARC / CENTRAL AMERICAN VOLCANIC ARC-NORTHWESTERN SEGMENT / EL SALVADOR / IZALCO		13.817	13.817	-89.633	-89.633	SAE			s_IZ121 [14081]	NOT GIVEN [14081] / ANDESITE, BASALTIC [5029]							1793		VOL					WR [14081]	55.1	0.74		19.9		2.69	4.66		9.36	2.9	0.14		1.02	3.79	0.29	0.22
[14081][5029]	CONVERGENT MARGIN	CENTRAL AMERICAN VOLCANIC ARC / CENTRAL AMERICAN VOLCANIC ARC-NORTHWESTERN SEGMENT / EL SALVADOR / IZALCO		13.817	13.817	-89.633	-89.633	SAE			s_IZ122 [14081]	NOT GIVEN [14081] / ANDESITE, BASALTIC [5029]							1793		VOL					WR [14081]	54.4	0.78		19.9		2.45	4.77		9.16	3	0.17		1.06	3.73	0.18	0.09
[14081][5029]	CONVERGENT MARGIN	CENTRAL AMERICAN VOLCANIC ARC / CENTRAL AMERICAN VOLCANIC ARC-NORTHWESTERN SEGMENT / EL SALVADOR / IZALCO		13.817	13.817	-89.633	-89.633	SAE			s_IZ2 [14081]	NOT GIVEN [14081] / ANDESITE, BASALTIC [5029]							1957		VOL					WR [14081]	53.4	0.82		18.9		3.83	4.62		9.34	3.98	0.15		1.05	3.59	0.23	0.24
[14081][4102][5029][4092][4190][20997][6969]	CONVERGENT MARGIN	CENTRAL AMERICAN VOLCANIC ARC / CENTRAL AMERICAN VOLCANIC ARC-NORTHWESTERN SEGMENT / EL SALVADOR / IZALCO		13.817	13.817	-89.633	-89.633	SAE			s_IZ108 [14081] / s_SALIZ108 [4092] / s_SAL-IZ108 [20997]	NOT GIVEN [14081] / ANDESITE, BASALTIC [5029] / BASALT [4092]							1966		VOL					WR [14081]	52.6	0.81		19.6		1.13	7.16	7.16	9.49	4.31	0.15		0.94	3.54	0.14	0.07
[3439][4190]	CONVERGENT MARGIN	CENTRAL AMERICAN VOLCANIC ARC / CENTRAL AMERICAN VOLCANIC ARC-NORTHWESTERN SEGMENT / EL SALVADOR / SAN VICENTE		13.617	13.617	-88.852	-88.852	SAE			s_SALAP3 [3439] / s_AP-3 [4190]	NOT GIVEN [3439]									VOL			F		WR [3439]	49.6									6.01			0.35
[3918][4508][3439][3474]	CONVERGENT MARGIN	CENTRAL AMERICAN VOLCANIC ARC / CENTRAL AMERICAN VOLCANIC ARC-NORTHWESTERN SEGMENT / EL SALVADOR / USULUTAN		13.61	13.61	-88.8	-88.8	SAE			s_US2 [3918] / s_US-2 [4508] / s_SALUS2 [3439]	BASALT [3918] / NOT GIVEN [3439]				PREHISTORIC [3918]					VOL					WR [3918]	49.1	1.08		18.4		3.39	7.9		10.41	5.1	0.19		0.7	2.89	0.31	0.24	0.24
[3439][4092][4190][20997][6969]	CONVERGENT MARGIN	CENTRAL AMERICAN VOLCANIC ARC / CENTRAL AMERICAN VOLCANIC ARC-NORTHWESTERN SEGMENT / EL SALVADOR / SAN MIGUEL(CHAPARRASTIQUE)		13.433	13.433	-88.267	-88.267	SAE			s_SALSM7 [3439] / s_SM-7 [4190] / s_SAL-SM-7 [20997]	NOT GIVEN [3439] / BASALT [4092]									VOL					WR [3439]	51.9									3.43			0.88
[3918][4508][6583][3439]	CONVERGENT MARGIN	CENTRAL AMERICAN VOLCANIC ARC / CENTRAL AMERICAN VOLCANIC ARC-NORTHWESTERN SEGMENT / EL SALVADOR / SAN MIGUEL(CHAPARRASTIQUE)		13.433	13.433	-88.267	-88.267	SAE			s_SM8 [3918] / s_SM-8 [4508] / s_SALSM8 [6583]	BASALT [3918] / NOT GIVEN [6583]				PREHISTORIC [3918]					VOL					WR [3918]	50.5	0.96		19.2		3.38	6.62		10.97	4.78	0.17		0.64	2.89	0.32	0.21	0.21
[23853][3439][20997][4791]	CONVERGENT MARGIN	CENTRAL AMERICAN VOLCANIC ARC / CENTRAL AMERICAN VOLCANIC ARC-NORTHWESTERN SEGMENT / EL SALVADOR / CONCHAGUA		13.283	13.283	-87.85	-87.85	SAE			s_CO-3 [23853] / s_SALCO3 [3439] / s_SAL-CON-3 [20997]	NOT GIVEN [23853]									VOL					WR [23853]	50.4684	0.731745		18.9949				9.47	10.0482	5.31052	0.182552		0.597015	2.47144	0.156995
[18601][14081][4092][4102][20997][2492][6969]	CONVERGENT MARGIN	CENTRAL AMERICAN VOLCANIC ARC / CENTRAL AMERICAN VOLCANIC ARC-NORTHWESTERN SEGMENT / NICARAGUA / COSIG躀NA(COSIGUINA)	NEAR GULF OF FONSECA	12.983	12.983	-87.567	-87.567	SAE			s_COS9A [18601] / s_NICOS9A [4092] / s_NIC-COS9A [20997]	ANDESITE [18601] / NOT GIVEN [14081]									VOL					WR [18601]	58.4	0.7		18.4				7.07	7.54	2.18	0.16		1.26	3.85	0.22
[3918][3439][20997][3474]	CONVERGENT MARGIN	CENTRAL AMERICAN VOLCANIC ARC / CENTRAL AMERICAN VOLCANIC ARC-NORTHWESTERN SEGMENT / NICARAGUA / SAN CRISTOBAL		12.7	12.7	-87	-87	SAE			s_SC2 [3918] / s_NISC2 [3439] / s_NIC-SC2 [20997]	BASALT [3918] / NOT GIVEN [3439]				PREHISTORIC [3918]					VOL					WR [3918]	49.1	0.8		18.7				10.36	11.6	5.7	0.2		0.6	2.56	0.15		0.2
[3439][3474]	CONVERGENT MARGIN	CENTRAL AMERICAN VOLCANIC ARC / CENTRAL AMERICAN VOLCANIC ARC-NORTHWESTERN SEGMENT / NICARAGUA / SAN CRISTOBAL		12.7	12.7	-87	-87	SAE			s_NISC3 [3439] / s_SC3 [3474]	NOT GIVEN [3439]									VOL			F		WR [3439]	51.3									3.26			0.8
[4102][3478][4519][4092][4190][2492][6969]	CONVERGENT MARGIN	CENTRAL AMERICAN VOLCANIC ARC / CENTRAL AMERICAN VOLCANIC ARC-NORTHWESTERN SEGMENT / NICARAGUA / CERRO NEGRO		12.5	12.5	-86.7	-86.7	SAE			s_CN-1 [4102] / s_NICN1 [4092]	NOT GIVEN [4102] / BASALT [4519]									VOL					WR [4102]	50.8	0.77		19.5				9.7	11.5	4.73	0.18		0.46	2.2	0.12	0.25	0.25
[4519][4688][3439][20997][6969]	CONVERGENT MARGIN	CENTRAL AMERICAN VOLCANIC ARC / CENTRAL AMERICAN VOLCANIC ARC-NORTHWESTERN SEGMENT / NICARAGUA / CERRO NEGRO		12.5	12.5	-86.7	-86.7	SAE			s_CN-10 [4519] / s_CN10 [4688] / s_NICN10 [3439] / s_NIC-CN10 [20997]	BASALT [4519] / NOT GIVEN [3439]							1947		VOL					WR [4519]	49.4	0.73		18.8				10.4	11.9	6	0.19		0.37	2	0.11	0.18
[4519]	CONVERGENT MARGIN	CENTRAL AMERICAN VOLCANIC ARC / CENTRAL AMERICAN VOLCANIC ARC-NORTHWESTERN SEGMENT / NICARAGUA / CERRO NEGRO		12.5	12.5	-86.7	-86.7	SAE			s_CN-11 [4519]	BASALT [4519]									VOL					WR [4519]	49.3	0.73		19.3				9.9	12.3	5.21	0.19		0.35	1.99	0.12		0.22
[4519]	CONVERGENT MARGIN	CENTRAL AMERICAN VOLCANIC ARC / CENTRAL AMERICAN VOLCANIC ARC-NORTHWESTERN SEGMENT / NICARAGUA / CERRO NEGRO		12.5	12.5	-86.7	-86.7	SAE			s_CN-12 [4519]	BASALT [4519]							1923		VOL					WR [4519]	48.8	0.74		18				10	12	6.46	0.19		0.34	2.04	0.11	0.22
[14081][4519]	CONVERGENT MARGIN	CENTRAL AMERICAN VOLCANIC ARC / CENTRAL AMERICAN VOLCANIC ARC-NORTHWESTERN SEGMENT / NICARAGUA / CERRO NEGRO		12.5	12.5	-86.7	-86.7	SAE			s_CN13 [14081] / s_CN-13 [4519]	NOT GIVEN [14081] / BASALT [4519]							1971		VOL					WR [14081]	48.9	0.75		19				9.5	12	4.77	0.19		0.4	2.17	0.11	0.35
[4519][3918]	CONVERGENT MARGIN	CENTRAL AMERICAN VOLCANIC ARC / CENTRAL AMERICAN VOLCANIC ARC-NORTHWESTERN SEGMENT / NICARAGUA / CERRO NEGRO		12.5	12.5	-86.7	-86.7	SAE			s_CN-2 [4519]	BASALT [4519]							1968		VOL					WR [4519]	50.1	0.76		19.9				9.9	11.8	4.48	0.18		0.41	2.23	0.07	0.14	0.14
[4519]	CONVERGENT MARGIN	CENTRAL AMERICAN VOLCANIC ARC / CENTRAL AMERICAN VOLCANIC ARC-NORTHWESTERN SEGMENT / NICARAGUA / CERRO NEGRO		12.5	12.5	-86.7	-86.7	SAE			s_CN-3 [4519]	BASALT [4519]									VOL					WR [4519]	49.4	0.7		16.9				10.2	11.3	7.58	0.19		0.42	2.03	0.08		0.1
[4519]	CONVERGENT MARGIN	CENTRAL AMERICAN VOLCANIC ARC / CENTRAL AMERICAN VOLCANIC ARC-NORTHWESTERN SEGMENT / NICARAGUA / CERRO NEGRO		12.5	12.5	-86.7	-86.7	SAE			s_CN-4 [4519]	BASALT [4519]							1957		VOL					WR [4519]	48.6	0.65		14.4				11	11.3	9.97	0.2		0.35	1.78	0.06	0.08
[14081][4519]	CONVERGENT MARGIN	CENTRAL AMERICAN VOLCANIC ARC / CENTRAL AMERICAN VOLCANIC ARC-NORTHWESTERN SEGMENT / NICARAGUA / CERRO NEGRO		12.5	12.5	-86.7	-86.7	SAE			s_CN5 [14081] / s_CN-5 [4519]	NOT GIVEN [14081] / BASALT [4519]									VOL					WR [14081]	48.9	0.65		15.3				10.8	11.5	9.59	0.2		0.35	1.85	0.11		0.1
[4519]	CONVERGENT MARGIN	CENTRAL AMERICAN VOLCANIC ARC / CENTRAL AMERICAN VOLCANIC ARC-NORTHWESTERN SEGMENT / NICARAGUA / CERRO NEGRO		12.5	12.5	-86.7	-86.7	SAE			s_CN-6 [4519]	BASALT [4519]							1968		VOL					WR [4519]	50.4	0.83		20				9.6	11.4	3.69	0.18		0.47	2.38	0.14		0.32
[14081][4519]	CONVERGENT MARGIN	CENTRAL AMERICAN VOLCANIC ARC / CENTRAL AMERICAN VOLCANIC ARC-NORTHWESTERN SEGMENT / NICARAGUA / CERRO NEGRO		12.5	12.5	-86.7	-86.7	SAE			s_CN7 [14081] / s_CN-7 [4519]	NOT GIVEN [14081] / BASALT [4519]							1957		VOL					WR [14081]	49.7	0.75		20.4				9.3	11.8	3.89	0.17		0.44	2.19	0.14	0.19
[14081][4519]	CONVERGENT MARGIN	CENTRAL AMERICAN VOLCANIC ARC / CENTRAL AMERICAN VOLCANIC ARC-NORTHWESTERN SEGMENT / NICARAGUA / CERRO NEGRO		12.5	12.5	-86.7	-86.7	SAE			s_CN8 [14081] / s_CN-8 [4519]	NOT GIVEN [14081] / BASALT [4519]									VOL					WR [14081]	50.2	0.78		18.8				10.1	11.4	4.95	0.18		0.46	2.26	0.16		0.11
[4102][4092][4190][2492][6969]	CONVERGENT MARGIN	CENTRAL AMERICAN VOLCANIC ARC / CENTRAL AMERICAN VOLCANIC ARC-NORTHWESTERN SEGMENT / NICARAGUA / MOMOTOMBO		12.417	12.417	-86.533	-86.533	SAE			s_MT101 [4102] / s_NIMT101 [4092] / s_MT-101 [4190]	NOT GIVEN [4102] / ANDESITE, BASALTIC [4092] / BASALT [4190]									VOL					WR [4102]	54.4	0.73		16.9				9.1	9.2	4.47	0.18		0.91	2.89	0.15
[4224][4688]	CONVERGENT MARGIN	CENTRAL AMERICAN VOLCANIC ARC / CENTRAL AMERICAN VOLCANIC ARC-NORTHWESTERN SEGMENT / NICARAGUA / NEJAPA		12.109	12.109	-86.32	-86.32	SAE			s_CDP12 [4224]	NOT GIVEN [4224] / BASALT [4688]									VOL			F		WR [4224]	48.2	1.18		17.13				11.17	12	7.5	0.19		0.16	2.35	0.13		0.4
[14081][4224]	CONVERGENT MARGIN	CENTRAL AMERICAN VOLCANIC ARC / CENTRAL AMERICAN VOLCANIC ARC-NORTHWESTERN SEGMENT / NICARAGUA / NEJAPA		12.109	12.109	-86.32	-86.32	SAE			s_NE10 [14081]	NOT GIVEN [14081]									VOL			F		WR [14081]	54.7	1.64		15.5				9.6	8.6	5.59	0.16		0.53	3.17	0.18		0.35
[14081][4224]	CONVERGENT MARGIN	CENTRAL AMERICAN VOLCANIC ARC / CENTRAL AMERICAN VOLCANIC ARC-NORTHWESTERN SEGMENT / NICARAGUA / NEJAPA		12.109	12.109	-86.32	-86.32	SAE			s_NE11 [14081]	NOT GIVEN [14081]									VOL			F		WR [14081]	55.5	1.6		15.3				9.1	8.2	5.01	0.16		0.68	3.25	0.19		0.74
[14081][4224]	CONVERGENT MARGIN	CENTRAL AMERICAN VOLCANIC ARC / CENTRAL AMERICAN VOLCANIC ARC-NORTHWESTERN SEGMENT / NICARAGUA / NEJAPA		12.109	12.109	-86.32	-86.32	SAE			s_NE12 [14081]	NOT GIVEN [14081] / ANDESITE [4224]									VOL			F		WR [14081]	55.9	1.66		15.3				9.1	8.2	4.86	0.16		0.64	3.16	0.2		0.44
[14081][4224]	CONVERGENT MARGIN	CENTRAL AMERICAN VOLCANIC ARC / CENTRAL AMERICAN VOLCANIC ARC-NORTHWESTERN SEGMENT / NICARAGUA / NEJAPA		12.109	12.109	-86.32	-86.32	SAE			s_NE13 [14081]	NOT GIVEN [14081] / BASALT [4224]									VOL			F		WR [14081]	48.4	0.8		18.51				10.97	12.05	6.13	0.19		0.38	2.07	0.16		0.08
[14081][4224]	CONVERGENT MARGIN	CENTRAL AMERICAN VOLCANIC ARC / CENTRAL AMERICAN VOLCANIC ARC-NORTHWESTERN SEGMENT / NICARAGUA / NEJAPA		12.109	12.109	-86.32	-86.32	SAE			s_NE2 [14081]	NOT GIVEN [14081]									VOL			F		WR [14081]	47.4	0.77		18.3				11.2	11.9	6.23	0.2		0.28	1.95	0.12		0.25
[4224][20997][4048]	CONVERGENT MARGIN	CENTRAL AMERICAN VOLCANIC ARC / CENTRAL AMERICAN VOLCANIC ARC-NORTHWESTERN SEGMENT / NICARAGUA / NEJAPA		12.109	12.109	-86.32	-86.32	SAE			s_NE201 [4224] / s_NIC-NE201 [20997]	NOT GIVEN [4224]									VOL			F		WR [4224]	47.9	0.93		15.3				11.32	11	9.95	0.19		0.19	2.3	0.1		0.2
[4224][4092][4688][3439][4190][20997][2492][6969]	CONVERGENT MARGIN	CENTRAL AMERICAN VOLCANIC ARC / CENTRAL AMERICAN VOLCANIC ARC-NORTHWESTERN SEGMENT / NICARAGUA / NEJAPA		12.109	12.109	-86.32	-86.32	SAE			s_NE202 [4224] / s_NINE202 [4092] / s_NE-202 [4190] / s_NIC-NE202 [20997]	NOT GIVEN [4224] / BASALT [4092]				PREHISTORIC [2492]					VOL			F		WR [4224]	47.5	1.2		15.4				11.28	10.7	9.51	0.19		0.24	2.51	0.11		0.4
[4224][4092][4688][3439][4190][2492][6969]	CONVERGENT MARGIN	CENTRAL AMERICAN VOLCANIC ARC / CENTRAL AMERICAN VOLCANIC ARC-NORTHWESTERN SEGMENT / NICARAGUA / NEJAPA		12.109	12.109	-86.32	-86.32	SAE			s_NE203 [4224] / s_NINE203 [4092] / s_NE-203 [4190]	NOT GIVEN [4224] / BASALT [4092]				PREHISTORIC [2492]					VOL			F		WR [4224]	47.5	1.13		14.9				11.53	10.8	11.02	0.18		0.14	2.19	0.09		0.1
[4224][4048]	CONVERGENT MARGIN	CENTRAL AMERICAN VOLCANIC ARC / CENTRAL AMERICAN VOLCANIC ARC-NORTHWESTERN SEGMENT / NICARAGUA / NEJAPA		12.109	12.109	-86.32	-86.32	SAE			s_NE204 [4224]	NOT GIVEN [4224]									VOL			F		WR [4224]	50	0.87		18.4				9.17	12.1	6.13	0.17		0.54	2.33	0.13		0.1
[4224][4688][6969]	CONVERGENT MARGIN	CENTRAL AMERICAN VOLCANIC ARC / CENTRAL AMERICAN VOLCANIC ARC-NORTHWESTERN SEGMENT / NICARAGUA / NEJAPA		12.109	12.109	-86.32	-86.32	SAE			s_NE3 [4224]	NOT GIVEN [4224] / BASALT [4688]									VOL			F		WR [4224]	48.4	0.79		18.5				10.87	11.86	6.04	0.2		0.4	2.12	0.09		0.17
[14081][4224]	CONVERGENT MARGIN	CENTRAL AMERICAN VOLCANIC ARC / CENTRAL AMERICAN VOLCANIC ARC-NORTHWESTERN SEGMENT / NICARAGUA / NEJAPA		12.109	12.109	-86.32	-86.32	SAE			s_NE4 [14081]	NOT GIVEN [14081]									VOL			F		WR [14081]	48.1	0.7		18.5				10.7	12.2	5.92	0.22		0.44	2.03	0.11		0.47
[4224][4048][20997][6969]	CONVERGENT MARGIN	CENTRAL AMERICAN VOLCANIC ARC / CENTRAL AMERICAN VOLCANIC ARC-NORTHWESTERN SEGMENT / NICARAGUA / NEJAPA		12.109	12.109	-86.32	-86.32	SAE			s_NE5 [4224] / s_NIC-NE5 [20997]	BASALT [4224] / NOT GIVEN [20997]									VOL			F		WR [4224]	48	0.81		16.3				9.6	12.4	8.02	0.19		0.41	2.22	0.21		0.15
[4224][4688][6969]	CONVERGENT MARGIN	CENTRAL AMERICAN VOLCANIC ARC / CENTRAL AMERICAN VOLCANIC ARC-NORTHWESTERN SEGMENT / NICARAGUA / NEJAPA		12.109	12.109	-86.32	-86.32	SAE			s_NE6 [4224]	NOT GIVEN [4224] / BASALT [4688]									VOL			F		WR [4224]	47.2	0.7		14.8				10.3	13.3	8.68	0.18		0.4	1.58	0.1		1.72
[14081][4224]	CONVERGENT MARGIN	CENTRAL AMERICAN VOLCANIC ARC / CENTRAL AMERICAN VOLCANIC ARC-NORTHWESTERN SEGMENT / NICARAGUA / NEJAPA		12.109	12.109	-86.32	-86.32	SAE			s_NE8 [14081]	NOT GIVEN [14081]									VOL			F		WR [14081]	50.3	1.14		15.9				12.4	10.4	4.68	0.23		0.69	2.74	0.23		0.84
[14081][4224]	CONVERGENT MARGIN	CENTRAL AMERICAN VOLCANIC ARC / CENTRAL AMERICAN VOLCANIC ARC-NORTHWESTERN SEGMENT / NICARAGUA / NEJAPA		12.109	12.109	-86.32	-86.32	SAE			s_NE9 [14081]	NOT GIVEN [14081] / ANDESITE, BASALTIC [4224]									VOL			F		WR [14081]	52.8	0.76		17.2				9.7	9.8	4.64	0.18		0.67	2.74	0.17		0.83
[4048][4688][3439][3474]	CONVERGENT MARGIN	CENTRAL AMERICAN VOLCANIC ARC / CENTRAL AMERICAN VOLCANIC ARC-NORTHWESTERN SEGMENT / NICARAGUA / APOYO		11.5	12.5	-85	-86	SAE			s_AP3 [4048] / s_NIAP3 [3439]	BASALT [4048] / NOT GIVEN [3439]									VOL					WR [4048]	48	0.99		15.6				9.9	13.5	8.59	0.18		0.3	2.07	0.09		0.41
[3478][4048]	CONVERGENT MARGIN	CENTRAL AMERICAN VOLCANIC ARC / CENTRAL AMERICAN VOLCANIC ARC-NORTHWESTERN SEGMENT / NICARAGUA / APOYO		11.5	12.5	-85	-86	SAE			s_AP5 [3478]	BASALT [3478]									VOL					WR [3478]	48.8	0.74		20.4				9.1	11.8	4.15	0.19		0.59	2.36	0.14	0.35
[4102][6969]	CONVERGENT MARGIN	CENTRAL AMERICAN VOLCANIC ARC / CENTRAL AMERICAN VOLCANIC ARC-SOUTHEASTERN SEGMENT / COSTA RICA / RICON DE LA VIEJA		11	11.5	-85	-85.5	SAE			s_RV1 [4102]	NOT GIVEN [4102]									VOL					WR [4102]	56.59	0.69		16.9				7.13	8.29	4.46	0.16		1.37	3.01	0.18
[3439][4092]	CONVERGENT MARGIN	CENTRAL AMERICAN VOLCANIC ARC / CENTRAL AMERICAN VOLCANIC ARC-SOUTHEASTERN SEGMENT / COSTA RICA / TENORIO		10.67	10.67	-85.02	-85.02	SAE			s_CRTE1 [3439]	NOT GIVEN [3439] / ANDESITE [4092]									VOL			F		WR [3439]	57.8									4.09			1.37
[14081][3439][20997]	CONVERGENT MARGIN	CENTRAL AMERICAN VOLCANIC ARC / CENTRAL AMERICAN VOLCANIC ARC-SOUTHEASTERN SEGMENT / COSTA RICA / TENORIO		10.67	10.67	-85.02	-85.02	SAE			s_TE9 [14081] / s_CRTE9 [3439] / s_CR-TE9 [20997]	NOT GIVEN [14081]									VOL					WR [14081]	53.56	0.77		18.97				8.78	9.02	4.75	0.17		0.76	2.94	0.16
[5812]	CONVERGENT MARGIN	CENTRAL AMERICAN VOLCANIC ARC / CENTRAL AMERICAN VOLCANIC ARC-NORTHWESTERN SEGMENT / NICARAGUA / GRANADA		11.97	11.97	-85.98	-85.98	SAE			s_GM-92-4 [5812]	BASALT [5812]		10000 [5812]							VOL					WR [5812]	49.8	1		16				11.37	10.36	4.86	0.22		1.04	2.67	0.25
[3478][4224][3439][4048]	CONVERGENT MARGIN	CENTRAL AMERICAN VOLCANIC ARC / CENTRAL AMERICAN VOLCANIC ARC-NORTHWESTERN SEGMENT / NICARAGUA / GRANADA		11.97	11.97	-85.98	-85.98	SAE			s_GR101 [3478] / s_NIGR101 [3439]	BASALT [3478] / NOT GIVEN [3439]									VOL			F		WR [3478]	46.9	0.55		15.9				10.03	14.4	8.72	0.18		0.3	1.46	0.11	0.5	0.5
[3478][4224][3439][4048][4688][20997][6969]	CONVERGENT MARGIN	CENTRAL AMERICAN VOLCANIC ARC / CENTRAL AMERICAN VOLCANIC ARC-NORTHWESTERN SEGMENT / NICARAGUA / GRANADA		11.97	11.97	-85.98	-85.98	SAE			s_GR3 [3478] / s_NIGR3 [3439] / s_NIC-GR3 [20997]	BASALT [3478] / NOT GIVEN [3439]									VOL			F		WR [3478]	48.6	1.26		16.4				11.2	12.1	6.96	0.18		0.14	2.4	0.12	0.19	0.19
[3478][3918][3439][4048][20997]	CONVERGENT MARGIN	CENTRAL AMERICAN VOLCANIC ARC / CENTRAL AMERICAN VOLCANIC ARC-NORTHWESTERN SEGMENT / NICARAGUA / GRANADA		11.97	11.97	-85.98	-85.98	SAE			s_GR5 [3478] / s_NIGR5 [3439] / s_NIC-GR5 [20997]	BASALT [3478] / NOT GIVEN [3439]				PREHISTORIC [3918]					VOL			F		WR [3478]	48.1	1.15		16.1				10.4	12.4	7.97	0.17		0.1	2.19	0.12	0.18	0.18
[3439][4092][6969]	CONVERGENT MARGIN	CENTRAL AMERICAN VOLCANIC ARC / CENTRAL AMERICAN VOLCANIC ARC-SOUTHEASTERN SEGMENT / COSTA RICA / PLATANAR		10.299	10.299	-84.366	-84.366	SAE			s_CRPP7 [3439] / s_PP7 [6969]	NOT GIVEN [3439] / BASALT [4092]									VOL			F		WR [3439]	46.1									14.47			1.21
[3478][3439][6969]	CONVERGENT MARGIN	CENTRAL AMERICAN VOLCANIC ARC / CENTRAL AMERICAN VOLCANIC ARC-SOUTHEASTERN SEGMENT / COSTA RICA / PLATANAR		10.299	10.299	-84.366	-84.366	SAE			s_PP11 [3478] / s_CRPP11 [3439]	BASALT, ALKALINE [3478] / NOT GIVEN [3439]									VOL					WR [3478]	49.76	0.85		18.8				9.26	9.15	4.58	0.16		2.81	2.83	0.58	0.32
[3439][6969]	CONVERGENT MARGIN	CENTRAL AMERICAN VOLCANIC ARC / CENTRAL AMERICAN VOLCANIC ARC-SOUTHEASTERN SEGMENT / COSTA RICA / PLATANAR		10.299	10.299	-84.366	-84.366	SAE			s_CRPP3 [3439] / s_PP3 [6969]	NOT GIVEN [3439]									VOL			F		WR [3439]	52.9									4.41			1.71
[3478][3439][6969]	CONVERGENT MARGIN	CENTRAL AMERICAN VOLCANIC ARC / CENTRAL AMERICAN VOLCANIC ARC-SOUTHEASTERN SEGMENT / COSTA RICA / PLATANAR		10.299	10.299	-84.366	-84.366	SAE			s_PP8 [3478] / s_CRPP8 [3439]	BASALT, ALKALINE [3478] / NOT GIVEN [3439]									VOL					WR [3478]	47.11	1.58		14.99				9.75	11.47	10.21	0.17		1.32	2.23	0.52	0.23
[3971]	CONVERGENT MARGIN	CENTRAL AMERICAN VOLCANIC ARC / CENTRAL AMERICAN VOLCANIC ARC-SOUTHEASTERN SEGMENT / COSTA RICA / POAS (POAZ)		10.2	10.2	-84.217	-84.217	SAE			s_P51 [3971]	NOT GIVEN [3971]									VOL					WR [3971]
[14081]	CONVERGENT MARGIN	CENTRAL AMERICAN VOLCANIC ARC / CENTRAL AMERICAN VOLCANIC ARC-SOUTHEASTERN SEGMENT / COSTA RICA / BARVA(BARBA)		10.133	10.133	-84.083	-84.083	SAE			s_B10 [14081]	NOT GIVEN [14081]									VOL					WR [14081]	52.33	0.87		19.53				7.66	8.99	5.05	0.14		1.03	3.18	0.28
[14081][6969]	CONVERGENT MARGIN	CENTRAL AMERICAN VOLCANIC ARC / CENTRAL AMERICAN VOLCANIC ARC-SOUTHEASTERN SEGMENT / COSTA RICA / BARVA(BARBA)		10.133	10.133	-84.083	-84.083	SAE			s_B7 [14081]	NOT GIVEN [14081]									VOL					WR [14081]	52.17	1.04		17.49				9.96	8.45	4.47	0.17		1.85	2.85	0.41
[14081]	CONVERGENT MARGIN	CENTRAL AMERICAN VOLCANIC ARC / CENTRAL AMERICAN VOLCANIC ARC-SOUTHEASTERN SEGMENT / COSTA RICA / BARVA(BARBA)		10.133	10.133	-84.083	-84.083	SAE			s_B9 [14081]	NOT GIVEN [14081]									VOL					WR [14081]	53.28	0.98		17.15				8.81	8.16	4.81	0.14		2.2	2.96	0.49
[3439][20997][6969]	CONVERGENT MARGIN	CENTRAL AMERICAN VOLCANIC ARC / CENTRAL AMERICAN VOLCANIC ARC-SOUTHEASTERN SEGMENT / COSTA RICA / BARVA(BARBA)		10.133	10.133	-84.083	-84.083	SAE			s_CRB2 [3439] / s_CR-B2 [20997] / s_B2 [6969]	NOT GIVEN [3439]									VOL			F		WR [3439]	51									7.85			1.69
[2491][3439][5812][4190][3375]	CONVERGENT MARGIN	CENTRAL AMERICAN VOLCANIC ARC / CENTRAL AMERICAN VOLCANIC ARC-SOUTHEASTERN SEGMENT / COSTA RICA / TURRIALBA		10.033	10.033	-83.767	-83.767	SAE			s_T-24-2 [2491] / s_CRT24-2 [3439] / s_T24-2 [5812]	BASALT, CALC-ALKALINE [2491] / NOT GIVEN [3439] / BASALT [3375]							1864		VOL			F		WR [2491]	52.54	1.04		17.19				7.5	9.19	6.24	0.14		1.47	3.47	0.4
[2491][5812]	CONVERGENT MARGIN	CENTRAL AMERICAN VOLCANIC ARC / CENTRAL AMERICAN VOLCANIC ARC-SOUTHEASTERN SEGMENT / COSTA RICA / TURRIALBA		10.033	10.033	-83.767	-83.767	SAE			s_T-37-5 [2491]	BASALT, CALC-ALKALINE [2491]							1864		VOL					WR [2491]	52.31	1.39		16.82				7.9	9.44	5.96	0.14		1.46	3.2	0.52
[2491][3439][5812][4190]	CONVERGENT MARGIN	CENTRAL AMERICAN VOLCANIC ARC / CENTRAL AMERICAN VOLCANIC ARC-SOUTHEASTERN SEGMENT / COSTA RICA / TURRIALBA		10.033	10.033	-83.767	-83.767	SAE			s_T-85 [2491] / s_CRT85 [3439]	BASALT [2491] / NOT GIVEN [3439]							1864		VOL					WR [2491]	51.73	1.91		15.91				8.72	8.93	6.48	0.14		1.09	3.6	0.53
[2491][3439]	CONVERGENT MARGIN	CENTRAL AMERICAN VOLCANIC ARC / CENTRAL AMERICAN VOLCANIC ARC-SOUTHEASTERN SEGMENT / COSTA RICA / TURRIALBA		10.033	10.033	-83.767	-83.767	SAE			s_T-91 [2491] / s_CRT91 [3439]	BASALT, CALC-ALKALINE [2491] / NOT GIVEN [3439]									VOL					WR [2491]	51.18	1.15		17.63				7.66	9.5	6.32	0.14		1.34	3.79	0.43
[3939][6969]	CONVERGENT MARGIN	CENTRAL AMERICAN VOLCANIC ARC / CENTRAL AMERICAN VOLCANIC ARC-SOUTHEASTERN SEGMENT / PANAMA / LA YEGUADA	STRATOVOLCANO	8.47	8.47	-80.82	-80.82	SAE			s_15-9-88 [3939]	NOT GIVEN [3939]									VOL					WR [3939]	51.1	0.91		19.4				8.75	10.8	4.33	0.18		0.4	2.1	0.18		0.76	0.74
[3939][6969]	CONVERGENT MARGIN	CENTRAL AMERICAN VOLCANIC ARC / CENTRAL AMERICAN VOLCANIC ARC-SOUTHEASTERN SEGMENT / PANAMA / LA YEGUADA	STRATOVOLCANO	8.47	8.47	-80.82	-80.82	SAE			s_17-12-88 [3939]	DACITE [3939]									VOL					WR [3939]	65.6	0.45		16.4				3.22	4.5	1.42	0.06		1.44	4.52	0.17		0.91	1.69
[4231][6969]	CONVERGENT MARGIN	CENTRAL AMERICAN VOLCANIC ARC / CENTRAL AMERICAN VOLCANIC ARC-NORTHWESTERN SEGMENT / EL SALVADOR / BOQUERON		13.74	13.74	-89.29	-89.29	SAE			s_B-21 [4231]	ANDESITE [4231] / NOT GIVEN [6969]								PORPHYRITIC, PILOTAXITIC [4231]	VOL					WR [4231]	59	1.23		14.8		2.59	7.09		5.54	2.05	0.22		2.23	4.42	0.25	0.15
[3439][4092][20997]	CONVERGENT MARGIN	CENTRAL AMERICAN VOLCANIC ARC / CENTRAL AMERICAN VOLCANIC ARC-NORTHWESTERN SEGMENT / EL SALVADOR / BOQUERON		13.74	13.74	-89.29	-89.29	SAE			s_SALB21 [3439] / s_SAL-B-21 [20997]	NOT GIVEN [3439] / ANDESITE [4092]							1917		VOL					WR [3439]	59.6									2.07			2.25
[14081][3478][4092][4102][4190][20997][3375][6969]	CONVERGENT MARGIN	CENTRAL AMERICAN VOLCANIC ARC / CENTRAL AMERICAN VOLCANIC ARC-NORTHWESTERN SEGMENT / NICARAGUA / TELICA		12.6	12.6	-86.85	-86.85	SAE			s_TE1 [14081] / s_NITE1 [4092] / s_TE-1 [4190] / s_NIC-TE1 [20997]	NOT GIVEN [14081] / BASALT [4092]									VOL					WR [14081]	52.6	0.8		17.7				9.8	9.9	4.47	0.18		1.34	2.77	0.18	0.2
[14081]	CONVERGENT MARGIN	CENTRAL AMERICAN VOLCANIC ARC / CENTRAL AMERICAN VOLCANIC ARC-NORTHWESTERN SEGMENT / NICARAGUA / TELICA		12.6	12.6	-86.85	-86.85	SAE			s_TE112 [14081]	NOT GIVEN [14081]									VOL					WR [14081]	51.32	0.85		21.66				8.35	10.63	3.05	0.2		0.62	3.12	0.15
[14081][4102]	CONVERGENT MARGIN	CENTRAL AMERICAN VOLCANIC ARC / CENTRAL AMERICAN VOLCANIC ARC-NORTHWESTERN SEGMENT / NICARAGUA / TELICA		12.6	12.6	-86.85	-86.85	SAE			s_TE114 [14081]	NOT GIVEN [14081]									VOL					WR [14081]	51.34	0.87		20.45				9.31	10.37	3.78	0.2		0.66	3.09	0.16
[14081]	CONVERGENT MARGIN	CENTRAL AMERICAN VOLCANIC ARC / CENTRAL AMERICAN VOLCANIC ARC-NORTHWESTERN SEGMENT / NICARAGUA / TELICA		12.6	12.6	-86.85	-86.85	SAE			s_TE119 [14081]	NOT GIVEN [14081]									VOL					WR [14081]	49.63	0.84		19.69				10.28	10.08	4.54	0.2		0.73	2.78	0.15
[14081][20997]	CONVERGENT MARGIN	CENTRAL AMERICAN VOLCANIC ARC / CENTRAL AMERICAN VOLCANIC ARC-NORTHWESTERN SEGMENT / NICARAGUA / TELICA		12.6	12.6	-86.85	-86.85	SAE			s_TE123 [14081] / s_NIC-TE123 [20997]	NOT GIVEN [14081]									VOL					WR [14081]	51.34	1.16		18.08				9.16	10.42	5.15	0.16		1.13	2.73	0.18
[14081]	CONVERGENT MARGIN	CENTRAL AMERICAN VOLCANIC ARC / CENTRAL AMERICAN VOLCANIC ARC-NORTHWESTERN SEGMENT / NICARAGUA / TELICA		12.6	12.6	-86.85	-86.85	SAE			s_TE124 [14081]	NOT GIVEN [14081]									VOL					WR [14081]	50.53	1.47		17				9.94	10.38	6.25	0.16		0.87	2.74	0.17
[14081][3439][3474]	CONVERGENT MARGIN	CENTRAL AMERICAN VOLCANIC ARC / CENTRAL AMERICAN VOLCANIC ARC-NORTHWESTERN SEGMENT / NICARAGUA / TELICA		12.6	12.6	-86.85	-86.85	SAE			s_TE3 [14081] / s_NITE3 [3439]	NOT GIVEN [14081]									VOL					WR [14081]	49.4	0.8		18.4				9.87	11.6	5.89	0.18		0.94	2.43	0.15
[14081][3439][20997][3474][2492]	CONVERGENT MARGIN	CENTRAL AMERICAN VOLCANIC ARC / CENTRAL AMERICAN VOLCANIC ARC-NORTHWESTERN SEGMENT / NICARAGUA / TELICA		12.6	12.6	-86.85	-86.85	SAE			s_TE6 [14081] / s_NITE6 [3439] / s_NIC-TE6 [20997] / s_TE-6 [2492]	NOT GIVEN [14081] / BASALT [2492]									VOL					WR [14081]	50.3	1.44		16.6				10.17	10.3	6.46	0.16		0.88	2.83	0.19
[14081][20997]	CONVERGENT MARGIN	CENTRAL AMERICAN VOLCANIC ARC / CENTRAL AMERICAN VOLCANIC ARC-NORTHWESTERN SEGMENT / NICARAGUA / MASAYA	SHIELD VOLCANO	11.983	11.983	-86.15	-86.15	SAE			s_MS7 [14081] / s_NIC-MS7 [20997]	NOT GIVEN [14081]									VOL					WR [14081]	49.8	1		16.2				11	10.6	5.31	0.22		1.04	2.86	0.19
[3439][4092][6969]	CONVERGENT MARGIN	CENTRAL AMERICAN VOLCANIC ARC / CENTRAL AMERICAN VOLCANIC ARC-NORTHWESTERN SEGMENT / NICARAGUA / MASAYA	SHIELD VOLCANO	11.983	11.983	-86.15	-86.15	SAE			s_NIMS4 [3439] / s_MS4 [6969]	NOT GIVEN [3439] / BASALT [4092]									VOL			F		WR [3439]	51.7									5.35			1.18
[2489]	CONVERGENT MARGIN	CENTRAL AMERICAN VOLCANIC ARC / CENTRAL AMERICAN VOLCANIC ARC-NORTHWESTERN SEGMENT / NICARAGUA / MASAYA	SHIELD VOLCANO	11.983	11.983	-86.15	-86.15	SAE			s_NI-MS4 [2489]	BASALT [2489]							1772		VOL					WR [2489]
[9609][9608]	CONVERGENT MARGIN	CENTRAL AMERICAN VOLCANIC ARC / CENTRAL AMERICAN VOLCANIC ARC-NORTHWESTERN SEGMENT / COSTA RICA / ARENAL		10.467	10.467	-84.733	-84.733	SAE			s_A2 [9609]	ANDESITE, BASALTIC, THOLEIITIC [9609] / NOT GIVEN [9608]							1525		VOL					WR [9609]	53.26	0.61		19.68				7.74	10.03	5.03	0.17		0.54	2.78	0.16
[9608][14081]	CONVERGENT MARGIN	CENTRAL AMERICAN VOLCANIC ARC / CENTRAL AMERICAN VOLCANIC ARC-NORTHWESTERN SEGMENT / COSTA RICA / ARENAL		10.467	10.467	-84.733	-84.733	SAE			s_AR02LA [9608] / s_AR-02LA [14081]	ANDESITE, BASALTIC [9608] / NOT GIVEN [14081]									VOL					WR [9608]	53.1	0.62		18.98				7.87	9.52	4.9	0.16		0.43	2.65	0.2
[9610]	CONVERGENT MARGIN	CENTRAL AMERICAN VOLCANIC ARC / CENTRAL AMERICAN VOLCANIC ARC-NORTHWESTERN SEGMENT / COSTA RICA / ARENAL		10.467	10.467	-84.733	-84.733	SAE			s_AR0302 [9610]	BASALT [9610]	930 [9610]	930 [9610]							VOL					WR [9610]	50.3	0.59		20.9				7.93	11.2	5.08	0.15		0.41	2.56	0.12			1.1
[9609][3233]	CONVERGENT MARGIN	CENTRAL AMERICAN VOLCANIC ARC / CENTRAL AMERICAN VOLCANIC ARC-NORTHWESTERN SEGMENT / COSTA RICA / ARENAL		10.467	10.467	-84.733	-84.733	SAE			s_AR1 [9609]	ANDESITE, BASALTIC, THOLEIITIC [9609] / NOT GIVEN [3233]						3	1969		VOL					WR [9609]	56	0.57		20.54				6.29	9.18	3.06	0.14		0.68	3.35	0.18
[9609]	CONVERGENT MARGIN	CENTRAL AMERICAN VOLCANIC ARC / CENTRAL AMERICAN VOLCANIC ARC-NORTHWESTERN SEGMENT / COSTA RICA / ARENAL		10.467	10.467	-84.733	-84.733	SAE			s_AR1/86 [9609]	ANDESITE, BASALTIC, THOLEIITIC [9609]							1986		VOL					WR [9609]
[9609][9612]	CONVERGENT MARGIN	CENTRAL AMERICAN VOLCANIC ARC / CENTRAL AMERICAN VOLCANIC ARC-NORTHWESTERN SEGMENT / COSTA RICA / ARENAL		10.467	10.467	-84.733	-84.733	SAE			s_AR10/69 [9609]	ANDESITE, BASALTIC, THOLEIITIC [9609] / ANDESITE [9612]						10	1969		VOL					WR [9609]	54.85	0.61		20				6.93	9.34	4.19	0.15		0.62	3.15	0.16
[3439]	CONVERGENT MARGIN	CENTRAL AMERICAN VOLCANIC ARC / CENTRAL AMERICAN VOLCANIC ARC-NORTHWESTERN SEGMENT / COSTA RICA / ARENAL		10.467	10.467	-84.733	-84.733	SAE			s_AR111168 [3439]	NOT GIVEN [3439]									VOL			F		WR [3439]	56									3.23			0.7
[14081][20997]	CONVERGENT MARGIN	CENTRAL AMERICAN VOLCANIC ARC / CENTRAL AMERICAN VOLCANIC ARC-NORTHWESTERN SEGMENT / COSTA RICA / ARENAL		10.467	10.467	-84.733	-84.733	SAE			s_AR-124LA [14081] / s_CR-124(LA) [20997]	NOT GIVEN [14081]									VOL					WR [14081]	54.06	0.67		18.55				8.22	8.82	4.67	0.17		0.61	3.02	0.17
[9609]	CONVERGENT MARGIN	CENTRAL AMERICAN VOLCANIC ARC / CENTRAL AMERICAN VOLCANIC ARC-NORTHWESTERN SEGMENT / COSTA RICA / ARENAL		10.467	10.467	-84.733	-84.733	SAE			s_AR1968JT [9609]	ANDESITE, BASALTIC, THOLEIITIC [9609]						7	1968		VOL					WR [9609]	55.89	0.56		20.86				6.31	9.06	2.94	0.14		0.69	3.35	0.18
[9609][9612][5812]	CONVERGENT MARGIN	CENTRAL AMERICAN VOLCANIC ARC / CENTRAL AMERICAN VOLCANIC ARC-NORTHWESTERN SEGMENT / COSTA RICA / ARENAL		10.467	10.467	-84.733	-84.733	SAE			s_AR1B [9609] / s_AR-1B [5812]	ANDESITE, BASALTIC, THOLEIITIC [9609] / ANDESITE [9612] / ANDESITE, BASALTIC [5812]							1971		VOL					WR [9609]	54.12	0.64		19.51				7.33	9.68	4.7	0.15		0.63	3.08	0.16
[9609]	CONVERGENT MARGIN	CENTRAL AMERICAN VOLCANIC ARC / CENTRAL AMERICAN VOLCANIC ARC-NORTHWESTERN SEGMENT / COSTA RICA / ARENAL		10.467	10.467	-84.733	-84.733	SAE			s_AR1C [9609]	ANDESITE, BASALTIC, THOLEIITIC [9609]						1	1971		VOL					WR [9609]	54.21	0.66		19.31				7.4	9.39	5.12	0.15		0.61	3.01	0.15
[9609][3233]	CONVERGENT MARGIN	CENTRAL AMERICAN VOLCANIC ARC / CENTRAL AMERICAN VOLCANIC ARC-NORTHWESTERN SEGMENT / COSTA RICA / ARENAL		10.467	10.467	-84.733	-84.733	SAE			s_AR2 [9609]	ANDESITE, BASALTIC, THOLEIITIC [9609] / NOT GIVEN [3233]							1525		VOL					WR [9609]	54.32	0.62		19.29				7.38	9.52	4.98	0.15		0.59	3	0.15
[3439][3233]	CONVERGENT MARGIN	CENTRAL AMERICAN VOLCANIC ARC / CENTRAL AMERICAN VOLCANIC ARC-NORTHWESTERN SEGMENT / COSTA RICA / ARENAL		10.467	10.467	-84.733	-84.733	SAE			s_AR3 [3439]	NOT GIVEN [3439]									VOL			F		WR [3439]	54.5									5.1			0.61
[9609][3439]	CONVERGENT MARGIN	CENTRAL AMERICAN VOLCANIC ARC / CENTRAL AMERICAN VOLCANIC ARC-NORTHWESTERN SEGMENT / COSTA RICA / ARENAL		10.467	10.467	-84.733	-84.733	SAE			s_AR30 [9609]	ANDESITE, BASALTIC, THOLEIITIC [9609] / NOT GIVEN [3439]						5	1975		VOL					WR [9609]	55.01	0.62		19.51				7.08	9.08	4.56	0.15		0.65	3.16	0.18
[9609]	CONVERGENT MARGIN	CENTRAL AMERICAN VOLCANIC ARC / CENTRAL AMERICAN VOLCANIC ARC-NORTHWESTERN SEGMENT / COSTA RICA / ARENAL		10.467	10.467	-84.733	-84.733	SAE			s_AR3-2-18 [9609]	ANDESITE, BASALTIC, THOLEIITIC [9609]						8	1973		VOL					WR [9609]	54.44	0.63		18.93				7.42	9.39	5.29	0.16		0.59	3	0.16
[9609]	CONVERGENT MARGIN	CENTRAL AMERICAN VOLCANIC ARC / CENTRAL AMERICAN VOLCANIC ARC-NORTHWESTERN SEGMENT / COSTA RICA / ARENAL		10.467	10.467	-84.733	-84.733	SAE			s_AR4/00 [9609]	ANDESITE, BASALTIC, THOLEIITIC [9609]						4	2000		VOL					WR [9609]	55.88	0.62		19.3				6.87	8.73	4.36	0.15		0.71	3.2	0.18
[9609]	CONVERGENT MARGIN	CENTRAL AMERICAN VOLCANIC ARC / CENTRAL AMERICAN VOLCANIC ARC-NORTHWESTERN SEGMENT / COSTA RICA / ARENAL		10.467	10.467	-84.733	-84.733	SAE			s_AR4/94 [9609]	ANDESITE, BASALTIC, THOLEIITIC [9609]						4	1994		VOL					WR [9609]	55.57	0.62		18.98				7.07	8.93	4.72	0.15		0.68	3.1	0.18
[9609]	CONVERGENT MARGIN	CENTRAL AMERICAN VOLCANIC ARC / CENTRAL AMERICAN VOLCANIC ARC-NORTHWESTERN SEGMENT / COSTA RICA / ARENAL		10.467	10.467	-84.733	-84.733	SAE			s_AR5/96 [9609]	ANDESITE, BASALTIC, THOLEIITIC [9609]						5	1996		VOL					WR [9609]	55.55	0.62		19.06				7.04	8.92	4.66	0.15		0.69	3.13	0.18
[9609][3439]	CONVERGENT MARGIN	CENTRAL AMERICAN VOLCANIC ARC / CENTRAL AMERICAN VOLCANIC ARC-NORTHWESTERN SEGMENT / COSTA RICA / ARENAL		10.467	10.467	-84.733	-84.733	SAE			s_AR57 [9609]	ANDESITE, BASALTIC, THOLEIITIC [9609] / NOT GIVEN [3439]						3	1982		VOL					WR [9609]	55.05	0.62		18.97				7.17	9.19	4.83	0.16		0.65	3.19	0.17
[9609]	CONVERGENT MARGIN	CENTRAL AMERICAN VOLCANIC ARC / CENTRAL AMERICAN VOLCANIC ARC-NORTHWESTERN SEGMENT / COSTA RICA / ARENAL		10.467	10.467	-84.733	-84.733	SAE			s_AR6/92 [9609]	ANDESITE, BASALTIC, THOLEIITIC [9609]						6	1992		VOL					WR [9609]	55.66	0.62		18.98				6.96	8.89	4.71	0.15		0.68	3.18	0.18
[9609][9612]	CONVERGENT MARGIN	CENTRAL AMERICAN VOLCANIC ARC / CENTRAL AMERICAN VOLCANIC ARC-NORTHWESTERN SEGMENT / COSTA RICA / ARENAL		10.467	10.467	-84.733	-84.733	SAE			s_AR7/03 [9609]	ANDESITE, BASALTIC, THOLEIITIC [9609] / ANDESITE [9612]						7	2003		VOL					WR [9609]	56.29	0.62		19.23				6.72	8.59	4.37	0.15		0.7	3.15	0.18
[9609][9612]	CONVERGENT MARGIN	CENTRAL AMERICAN VOLCANIC ARC / CENTRAL AMERICAN VOLCANIC ARC-NORTHWESTERN SEGMENT / COSTA RICA / ARENAL		10.467	10.467	-84.733	-84.733	SAE			s_AR7/95 [9609]	ANDESITE, BASALTIC, THOLEIITIC [9609] / ANDESITE [9612]						7	1995		VOL					WR [9609]	55.62	0.62		19.07				7	8.86	4.64	0.15		0.69	3.17	0.18
[9609][3439][9612]	CONVERGENT MARGIN	CENTRAL AMERICAN VOLCANIC ARC / CENTRAL AMERICAN VOLCANIC ARC-NORTHWESTERN SEGMENT / COSTA RICA / ARENAL		10.467	10.467	-84.733	-84.733	SAE			s_AR8 [9609]	ANDESITE, BASALTIC, THOLEIITIC [9609] / NOT GIVEN [3439] / ANDESITE [9612]						7	1974		VOL					WR [9609]	54.59	0.63		19.63				7.21	9.18	4.8	0.15		0.62	3.01	0.17
[7182]	CONVERGENT MARGIN	CENTRAL AMERICAN VOLCANIC ARC / CENTRAL AMERICAN VOLCANIC ARC-NORTHWESTERN SEGMENT / COSTA RICA / ARENAL		10.467	10.467	-84.733	-84.733	SAE			s_AR8/00 [7182]	ANDESITE, BASALTIC [7182]									VOL					WR [7182]	54.9	0.63		19.2				7.24	8.74	4.43	0.15		0.73	2.97	0.19
[9609]	CONVERGENT MARGIN	CENTRAL AMERICAN VOLCANIC ARC / CENTRAL AMERICAN VOLCANIC ARC-NORTHWESTERN SEGMENT / COSTA RICA / ARENAL		10.467	10.467	-84.733	-84.733	SAE			s_AR8/89 [9609]	ANDESITE, BASALTIC, THOLEIITIC [9609]						8	1989		VOL					WR [9609]	55.42	0.62		18.84				7.11	9.01	4.89	0.15		0.66	3.14	0.17
[9609]	CONVERGENT MARGIN	CENTRAL AMERICAN VOLCANIC ARC / CENTRAL AMERICAN VOLCANIC ARC-NORTHWESTERN SEGMENT / COSTA RICA / ARENAL		10.467	10.467	-84.733	-84.733	SAE			s_AR8/96 [9609]	ANDESITE, BASALTIC, THOLEIITIC [9609]						8	1996		VOL					WR [9609]	55.67	0.62		19.05				7	8.84	4.62	0.15		0.69	3.19	0.18
[9609]	CONVERGENT MARGIN	CENTRAL AMERICAN VOLCANIC ARC / CENTRAL AMERICAN VOLCANIC ARC-NORTHWESTERN SEGMENT / COSTA RICA / ARENAL		10.467	10.467	-84.733	-84.733	SAE			s_AR9/01 [9609]	ANDESITE, BASALTIC, THOLEIITIC [9609]						9	2001		VOL					WR [9609]	55.89	0.61		19.49				6.71	8.82	4.25	0.14		0.71	3.21	0.18
[9609]	CONVERGENT MARGIN	CENTRAL AMERICAN VOLCANIC ARC / CENTRAL AMERICAN VOLCANIC ARC-NORTHWESTERN SEGMENT / COSTA RICA / ARENAL		10.467	10.467	-84.733	-84.733	SAE			s_AR9/91 [9609]	ANDESITE, BASALTIC, THOLEIITIC [9609]						9	1991		VOL					WR [9609]	55.6	0.63		19.06				7.04	8.77	4.74	0.15		0.7	3.13	0.18
[3439]	CONVERGENT MARGIN	CENTRAL AMERICAN VOLCANIC ARC / CENTRAL AMERICAN VOLCANIC ARC-NORTHWESTERN SEGMENT / COSTA RICA / ARENAL		10.467	10.467	-84.733	-84.733	SAE			s_AR91968 [3439]	NOT GIVEN [3439]									VOL			F		WR [3439]	56									3.06			0.7
[9609][9612]	CONVERGENT MARGIN	CENTRAL AMERICAN VOLCANIC ARC / CENTRAL AMERICAN VOLCANIC ARC-NORTHWESTERN SEGMENT / COSTA RICA / ARENAL		10.467	10.467	-84.733	-84.733	SAE			s_AR99-1 [9609]	ANDESITE, BASALTIC, THOLEIITIC [9609] / ANDESITE [9612]						9	1999		VOL					WR [9609]	55.6	0.63		19.06				7.04	8.77	4.74	0.15		0.7	3.13	0.18
[9609][9612]	CONVERGENT MARGIN	CENTRAL AMERICAN VOLCANIC ARC / CENTRAL AMERICAN VOLCANIC ARC-NORTHWESTERN SEGMENT / COSTA RICA / ARENAL		10.467	10.467	-84.733	-84.733	SAE			s_AR99-2 [9609]	ANDESITE, BASALTIC, THOLEIITIC [9609] / ANDESITE [9612]						9	1999		VOL					WR [9609]	55.62	0.62		19.04				7.04	8.8	4.76	0.15		0.69	3.1	0.18
[6310][6307]	CONVERGENT MARGIN	CENTRAL AMERICAN VOLCANIC ARC / CENTRAL AMERICAN VOLCANIC ARC-NORTHWESTERN SEGMENT / COSTA RICA / ARENAL		10.467	10.467	-84.733	-84.733	SAE			s_AX-2 [6310]	GABBRO [6310]							1981		PLU					WR [6310]	45.6	0.9		19.7				9.45	13.1	9.65	0.12		0.05	1.01	0.04
[6310]	CONVERGENT MARGIN	CENTRAL AMERICAN VOLCANIC ARC / CENTRAL AMERICAN VOLCANIC ARC-NORTHWESTERN SEGMENT / COSTA RICA / ARENAL		10.467	10.467	-84.733	-84.733	SAE			s_AX-4 [6310]	GABBRO, PLAGIOCLASE [6310]							1981		PLU					WR [6310]	45.3	0.08		34.9				0.54	18.4	0.06	0		0.05	0.85	0.03
[6310][6307]	CONVERGENT MARGIN	CENTRAL AMERICAN VOLCANIC ARC / CENTRAL AMERICAN VOLCANIC ARC-NORTHWESTERN SEGMENT / COSTA RICA / ARENAL		10.467	10.467	-84.733	-84.733	SAE			s_AXM-1 [6310]	GABBRO [6310]							1980		PLU					WR [6310]	45.3	0.83		13.6				12.6	11.6	14.2	0.16		0.04	0.81	0.04
[9608][4092][3439][4190][6969]	CONVERGENT MARGIN	CENTRAL AMERICAN VOLCANIC ARC / CENTRAL AMERICAN VOLCANIC ARC-NORTHWESTERN SEGMENT / COSTA RICA / ARENAL		10.467	10.467	-84.733	-84.733	SAE			s_AR82 [9608] / s_CRAR82 [4092] / s_AR-82 [4190]	ANDESITE, BASALTIC [9608] / NOT GIVEN [3439]				RECENT [9608]					VOL					WR [9608]	54.64	0.61		19.04				7.19	9.04	4.76	0.15		0.64	3.08	0.18
[9610][9608]	CONVERGENT MARGIN	CENTRAL AMERICAN VOLCANIC ARC / CENTRAL AMERICAN VOLCANIC ARC-NORTHWESTERN SEGMENT / COSTA RICA / ARENAL		10.467	10.467	-84.733	-84.733	SAE			s_NMNH ET3 [9610] / s_ET3 [9608]	ANDESITE, BASALTIC [9610] / NOT GIVEN [9608]	930 [9610] / 890 [9608]	930 [9610] / 890 [9608]							VOL					WR [9610]	52.4	0.58		20.1				8.14	10.4	4.74			0.42	2.69	0.14
[6310][9608]	CONVERGENT MARGIN	CENTRAL AMERICAN VOLCANIC ARC / CENTRAL AMERICAN VOLCANIC ARC-NORTHWESTERN SEGMENT / COSTA RICA / ARENAL		10.467	10.467	-84.733	-84.733	SAE			s_ET6 [6310]	BASALT [6310] / NOT GIVEN [9608]				PREHISTORIC [6310]					VOL					WR [6310]	51.3	0.65		19				9.54	9.74	5.53	0.17		0.35	2.37	0.16
[4092][4190]	CONVERGENT MARGIN	CENTRAL AMERICAN VOLCANIC ARC / CENTRAL AMERICAN VOLCANIC ARC-SOUTHEASTERN SEGMENT / COSTA RICA / IRAZU		9.983	9.983	-83.85	-83.85	SAE			s_CRIZ63-6 [4092] / s_IZ63-6 [4190]	ANDESITE, BASALTIC [4092]									VOL					WR [4092]
[2489]	CONVERGENT MARGIN	CENTRAL AMERICAN VOLCANIC ARC / CENTRAL AMERICAN VOLCANIC ARC-SOUTHEASTERN SEGMENT / COSTA RICA / IRAZU		9.983	9.983	-83.85	-83.85	SAE			s_CR-I63G [2489]	ANDESITE, BASALTIC [2489]							1964		VOL					WR [2489]
[3439][4190]	CONVERGENT MARGIN	CENTRAL AMERICAN VOLCANIC ARC / CENTRAL AMERICAN VOLCANIC ARC-SOUTHEASTERN SEGMENT / COSTA RICA / IRAZU		9.983	9.983	-83.85	-83.85	SAE			s_CRD2 [3439] / s_D-2 [4190]	NOT GIVEN [3439] / BASALT [4190]									VOL					WR [3439]	51.3									9.16			1.59
[10939]	CONVERGENT MARGIN	CENTRAL AMERICAN VOLCANIC ARC / CENTRAL AMERICAN VOLCANIC ARC-SOUTHEASTERN SEGMENT / COSTA RICA / IRAZU		9.983	9.983	-83.85	-83.85	SAE			s_IZ03-17A [10939]	ANDESITE, BASALTIC [10939]							1723		VOL					WR [10939]	54.23	1.2		17.34				7.33	8.94	4.66	0.138		2.02	3.5	0.49			0.29
[20997][6969]	CONVERGENT MARGIN	CENTRAL AMERICAN VOLCANIC ARC / CENTRAL AMERICAN VOLCANIC ARC-SOUTHEASTERN SEGMENT / COSTA RICA / IRAZU		9.983	9.983	-83.85	-83.85	SAE			s_CR-IZ-63A [20997] / s_IZ63A [6969]	NOT GIVEN [20997]									VOL					WR [20997]
[4191]	CONVERGENT MARGIN	CENTRAL AMERICAN VOLCANIC ARC / CENTRAL AMERICAN VOLCANIC ARC-NORTHWESTERN SEGMENT / COSTA RICA / ARENAL		10.467	10.467	-84.733	-84.733	SAE			s_ARENAL1982 [4191]	NOT GIVEN [4191]									VOL					WR [4191]
[4191]	CONVERGENT MARGIN	CENTRAL AMERICAN VOLCANIC ARC / CENTRAL AMERICAN VOLCANIC ARC-SOUTHEASTERN SEGMENT / COSTA RICA / IRAZU		9.983	9.983	-83.85	-83.85	SAE			s_IRAZUSCO [4191]	NOT GIVEN [4191]									VOL					WR [4191]
[4191]	CONVERGENT MARGIN	CENTRAL AMERICAN VOLCANIC ARC / CENTRAL AMERICAN VOLCANIC ARC-SOUTHEASTERN SEGMENT / COSTA RICA / POAS (POAZ)		10.2	10.2	-84.217	-84.217	SAE			s_POAZ1953 [4191]	NOT GIVEN [4191]									VOL					WR [4191]
[5812][2492]	CONVERGENT MARGIN	CENTRAL AMERICAN VOLCANIC ARC / CENTRAL AMERICAN VOLCANIC ARC-NORTHWESTERN SEGMENT / NICARAGUA / CONCEPCION		11.58	11.58	-85.63	-85.63	SAE			s_C-92-2 [5812]	ANDESITE [5812]							1945		VOL					WR [5812]	59.9	0.97		16.7				7.58	5.8	2.45	0.21		2.08	4.28	0.46
[3375][2842]	CONVERGENT MARGIN	CENTRAL AMERICAN VOLCANIC ARC / CENTRAL AMERICAN VOLCANIC ARC-NORTHWESTERN SEGMENT / NICARAGUA / CONCEPCION		11.58	11.58	-85.63	-85.63	SAE			s_CL10 [3375]	ANDESITE, BASALTIC [3375]									VOL					WR [3375]
[2492][6969]	CONVERGENT MARGIN	CENTRAL AMERICAN VOLCANIC ARC / CENTRAL AMERICAN VOLCANIC ARC-NORTHWESTERN SEGMENT / NICARAGUA / CONCEPCION		11.58	11.58	-85.63	-85.63	SAE			s_N-148 [2492]	BASALT [2492] / NOT GIVEN [6969]									VOL					WR [2492]
[2918][12753]	CONVERGENT MARGIN	CENTRAL AMERICAN VOLCANIC ARC / CENTRAL AMERICAN VOLCANIC ARC-SOUTHEASTERN SEGMENT / COSTA RICA / SANTA ELENA	BAHIA NANCITE, AHOGADOS	10.5	11.5	-85	-86	SAE			s_SE2 [2918]	GABBRO [2918] / NOT GIVEN [12753]	120000000 [12753]	120000000 [2918]		CRETACEOUS [2918]					PLU					WR [2918]	49.95	0.17		19.19		4.59			14.59	8.16	0.09		0.06	1.74	0.02	1.7				0.04
[12753][2918]	CONVERGENT MARGIN	CENTRAL AMERICAN VOLCANIC ARC / CENTRAL AMERICAN VOLCANIC ARC-SOUTHEASTERN SEGMENT / COSTA RICA / SANTA ELENA	NW PUNTA RESPINQUE	10.5	11.5	-85	-86	SAE			s_SE18 [12753]	BASALT, ALKALINE [12753] / NOT GIVEN [2918]	120000000 [12753]	120000000 [12753]		CRETACEOUS [12753]					VOL					WR [12753]	47.6	2.74		15.5		11.56		10.44	8.16	4.99	0.17		0.96	4.87	0.4	3.42				0.04
[2918][12753]	CONVERGENT MARGIN	CENTRAL AMERICAN VOLCANIC ARC / CENTRAL AMERICAN VOLCANIC ARC-SOUTHEASTERN SEGMENT / COSTA RICA / SANTA ELENA	NW PUNTA RESPINQUE	10.5	11.5	-85	-86	SAE			s_SE20 [2918]	NOT GIVEN [2918]	120000000 [12753]	120000000 [2918]		CRETACEOUS [2918]					VOL					WR [2918]	39.66	3.56		11.1		13.25			15.38	8.59	0.45		1.32	1.49	0.41	1.82				2.31
[12753][2918]	CONVERGENT MARGIN	CENTRAL AMERICAN VOLCANIC ARC / CENTRAL AMERICAN VOLCANIC ARC-SOUTHEASTERN SEGMENT / COSTA RICA / SANTA ELENA	NW PUNTA RESPINQUE	10.5	11.5	-85	-86	SAE			s_SE21 [12753]	BASALT, ALKALINE [12753] / NOT GIVEN [2918]	120000000 [12753]	120000000 [12753]		CRETACEOUS [12753]					VOL					WR [12753]	43.8	3.24		15.3		10.45		9.45	7.62	4.6	0.51		5.57	2.21	0.84	2.72				2.99
[2918][12753]	CONVERGENT MARGIN	CENTRAL AMERICAN VOLCANIC ARC / CENTRAL AMERICAN VOLCANIC ARC-SOUTHEASTERN SEGMENT / COSTA RICA / SANTA ELENA	PLAYA GRINGO	10.5	11.5	-85	-86	SAE			s_SE27 [2918]	AMPHIBOLITE [2918] / NOT GIVEN [12753]	120000000 [12753]	120000000 [2918]		CRETACEOUS [2918]					MET					WR [2918]
[20997]	CONVERGENT MARGIN	CENTRAL AMERICAN VOLCANIC ARC / CENTRAL AMERICAN VOLCANIC ARC-SOUTHEASTERN SEGMENT / COSTA RICA / IRAZU		9.983	9.983	-83.85	-83.85	SAE			s_CR-IZ-D6 [20997]	NOT GIVEN [20997]									VOL					WR [20997]
[20997]	CONVERGENT MARGIN	CENTRAL AMERICAN VOLCANIC ARC / CENTRAL AMERICAN VOLCANIC ARC-SOUTHEASTERN SEGMENT / COSTA RICA	SABANA REDONDA	10.11	10.11	-84.21	-84.21	SAE			s_CR-PO10 [20997]	NOT GIVEN [20997]									VOL					WR [20997]
[20997]	CONVERGENT MARGIN	CENTRAL AMERICAN VOLCANIC ARC / CENTRAL AMERICAN VOLCANIC ARC-SOUTHEASTERN SEGMENT / COSTA RICA / PLATANAR		10.299	10.299	-84.366	-84.366	SAE			s_CR-PP6 [20997]	NOT GIVEN [20997]									VOL					WR [20997]
[20997]	CONVERGENT MARGIN	CENTRAL AMERICAN VOLCANIC ARC / CENTRAL AMERICAN VOLCANIC ARC-NORTHWESTERN SEGMENT / COSTA RICA / ARENAL		10.467	10.467	-84.733	-84.733	SAE			s_CR-123(LA) [20997]	NOT GIVEN [20997]									VOL					WR [20997]
[20997]	CONVERGENT MARGIN	CENTRAL AMERICAN VOLCANIC ARC / CENTRAL AMERICAN VOLCANIC ARC-NORTHWESTERN SEGMENT / EL SALVADOR / APASTAPEQUE		13.67	13.67	-88.78	-88.78	SAE			s_SAL-AP-3 [20997]	NOT GIVEN [20997]									VOL					WR [20997]
[20997]	CONVERGENT MARGIN	CENTRAL AMERICAN VOLCANIC ARC / CENTRAL AMERICAN VOLCANIC ARC-NORTHWESTERN SEGMENT / GUATEMALA / CERRO MONGOY		14.234	14.234	-89.704	-89.704	SAE			s_GU-C201 [20997]	NOT GIVEN [20997]									VOL					WR [20997]
[20997]	CONVERGENT MARGIN	CENTRAL AMERICAN VOLCANIC ARC / CENTRAL AMERICAN VOLCANIC ARC-NORTHWESTERN SEGMENT / GUATEMALA	CERRO DEL CEMETERIO	14.2	14.2	-89.7	-89.7	SAE			s_GU-C303 [20997]	NOT GIVEN [20997]									VOL					WR [20997]
[20997]	CONVERGENT MARGIN	CENTRAL AMERICAN VOLCANIC ARC / CENTRAL AMERICAN VOLCANIC ARC-NORTHWESTERN SEGMENT / GUATEMALA	CERRO LAS OLIVAS	14.45	14.45	-89.9	-89.9	SAE			s_GU-C837 [20997]	NOT GIVEN [20997]									VOL					WR [20997]
[20997]	CONVERGENT MARGIN	CENTRAL AMERICAN VOLCANIC ARC / CENTRAL AMERICAN VOLCANIC ARC-NORTHWESTERN SEGMENT / GUATEMALA / SANTA MARIA		14.76	14.76	-91.55	-91.55	SAE			s_GU-SM126 [20997]	NOT GIVEN [20997]									VOL					WR [20997]
[20782]	CONVERGENT MARGIN	CENTRAL AMERICAN VOLCANIC ARC / CENTRAL AMERICAN VOLCANIC ARC-NORTHWESTERN SEGMENT / NICARAGUA / SAN CRISTOBAL		12.6966	12.6966	-87.0283	-87.0283	SAE			s_SC01A [20782]	ANDESITE, BASALTIC [20782]					25	12	2012		VOL					WR [20782]	52.31	0.7		18.43				9.29	10.48	2.94	0.17		0.42	2.82	0.13
[20782]	CONVERGENT MARGIN	CENTRAL AMERICAN VOLCANIC ARC / CENTRAL AMERICAN VOLCANIC ARC-NORTHWESTERN SEGMENT / NICARAGUA / SAN CRISTOBAL		12.6981	12.6981	-87.0189	-87.0189	SAE			s_SC02B [20782]	ANDESITE, BASALTIC [20782]						3	1976		VOL					WR [20782]	52.85	0.88		16.51				9.9	10.33	3.88	0.21		0.5	2.41	0.14
[20782]	CONVERGENT MARGIN	CENTRAL AMERICAN VOLCANIC ARC / CENTRAL AMERICAN VOLCANIC ARC-NORTHWESTERN SEGMENT / NICARAGUA / SAN CRISTOBAL		12.6998	12.6998	-87.01	-87.01	SAE			s_SC5K [20782]	BASALT [20782]							1977		VOL					WR [20782]	50.18	0.92		18.48				9.83	9.78	4.03	0.21		0.66	2.8	0.2
[20782]	CONVERGENT MARGIN	CENTRAL AMERICAN VOLCANIC ARC / CENTRAL AMERICAN VOLCANIC ARC-NORTHWESTERN SEGMENT / NICARAGUA / SAN CRISTOBAL		12.6998	12.6998	-87.01	-87.01	SAE			s_SC5J [20782]	BASALT [20782]				HISTORIC [20782]					VOL					WR [20782]	49.84	1.06		18				10.04	9.63	3.47	0.21		0.74	2.94	0.23
[20782]	CONVERGENT MARGIN	CENTRAL AMERICAN VOLCANIC ARC / CENTRAL AMERICAN VOLCANIC ARC-NORTHWESTERN SEGMENT / NICARAGUA / SAN CRISTOBAL		12.6998	12.6998	-87.01	-87.01	SAE			s_SC5C [20782]	BASALT [20782]				HOLOCENE [20782]					VOL					WR [20782]	47.48	0.85		20.1				9.61	11.74	4.66	0.19		0.42	2.18	0.14
[20782]	CONVERGENT MARGIN	CENTRAL AMERICAN VOLCANIC ARC / CENTRAL AMERICAN VOLCANIC ARC-NORTHWESTERN SEGMENT / NICARAGUA / SAN CRISTOBAL		12.6916	12.6916	-87.0054	-87.0054	SAE			s_SC11D [20782]	BASALT [20782]				HOLOCENE [20782]					VOL					WR [20782]	48.44	0.98		18.24				10.41	10.48	4.77	0.21		0.57	2.6	0.18
[4190]	CONVERGENT MARGIN	CENTRAL AMERICAN VOLCANIC ARC / CENTRAL AMERICAN VOLCANIC ARC-NORTHWESTERN SEGMENT / GUATEMALA / TECUAMBURRO		14.156	14.156	-90.407	-90.407	SAE			s_GUT-102 [4190]	BASALT [4190]									VOL					WR [4190]
[4190]	CONVERGENT MARGIN	CENTRAL AMERICAN VOLCANIC ARC / CENTRAL AMERICAN VOLCANIC ARC-SOUTHEASTERN SEGMENT / COSTA RICA / POAS (POAZ)		10.2	10.2	-84.23	-84.23	SAE			s_PP7 [4190]	BASALT [4190]									VOL			F		WR [4190]
[20839][20793]	CONVERGENT MARGIN	CENTRAL AMERICAN VOLCANIC ARC / CENTRAL AMERICAN VOLCANIC ARC-SOUTHEASTERN SEGMENT / PANAMA / AZUERO MARGINAL COMPLEX - AZUERO ARC		8	8	-81	-81	SAE			s_PAN-05-011 [20839]	BASALT [20839]									VOL					WR [20839]	48.3	2.8		13.4				10.31	9.38	6.8	0.15		0.64	3.82	0.273
[20839][20793]	CONVERGENT MARGIN	CENTRAL AMERICAN VOLCANIC ARC / CENTRAL AMERICAN VOLCANIC ARC-SOUTHEASTERN SEGMENT / PANAMA / AZUERO MARGINAL COMPLEX - AZUERO ARC		8	8	-81	-81	SAE			s_PAN-05-019 [20839]	BASALT [20839]									VOL					WR [20839]	39.9	0.76		4.2				11.39	5.09	30.91	0.17		0.02	0.01	0.079
[20839][20793]	CONVERGENT MARGIN	CENTRAL AMERICAN VOLCANIC ARC / CENTRAL AMERICAN VOLCANIC ARC-SOUTHEASTERN SEGMENT / PANAMA / AZUERO MARGINAL COMPLEX - AZUERO ARC		8	8	-81	-81	SAE			s_PAN-05-021 [20839]	BASALT [20839]									VOL					WR [20839]	44.9	1.94		10.6				10.43	8.92	16.48	0.16		0.21	1.22	0.189
[20839][20793]	CONVERGENT MARGIN	CENTRAL AMERICAN VOLCANIC ARC / CENTRAL AMERICAN VOLCANIC ARC-SOUTHEASTERN SEGMENT / PANAMA / AZUERO MARGINAL COMPLEX - AZUERO ARC		8	8	-81	-81	SAE			s_PAN-05-024 [20839]	BASALT [20839]									VOL					WR [20839]	45.2	3.36		17.7				9.33	9.06	3.57	0.15		1.29	3.48	0.499
[20839][20793]	CONVERGENT MARGIN	CENTRAL AMERICAN VOLCANIC ARC / CENTRAL AMERICAN VOLCANIC ARC-SOUTHEASTERN SEGMENT / PANAMA / AZUERO MARGINAL COMPLEX - AZUERO ARC		8	8	-81	-81	SAE			s_PAN-05-028 [20839]	BASALT [20839]									VOL					WR [20839]	42	1.27		6.3				12.46	5.08	26.3	0.17		0.16	0.74	0.134
[20839]	CONVERGENT MARGIN	CENTRAL AMERICAN VOLCANIC ARC / CENTRAL AMERICAN VOLCANIC ARC-SOUTHEASTERN SEGMENT / PANAMA	SONA-AZUERO PENINSULA	7.51923	7.51923	-80.575	-80.575	SAE			s_PAN-05-008 [20839]	DACITE [20839]									VOL					WR [20839]	59.4	0.18		13.1				6.74	4.1	6.45	0.22		0.46	3.38	0.081
[20839]	CONVERGENT MARGIN	CENTRAL AMERICAN VOLCANIC ARC / CENTRAL AMERICAN VOLCANIC ARC-SOUTHEASTERN SEGMENT / PANAMA	SONA-AZUERO PENINSULA	7.54129	7.54129	-80.6314	-80.6314	SAE			s_PAN-05-017 [20839]	DACITE [20839]									VOL					WR [20839]	66.8	0.19		13.6				5	2.83	4.22	0.09		1.65	4.04	0.078
[20839]	CONVERGENT MARGIN	CENTRAL AMERICAN VOLCANIC ARC / CENTRAL AMERICAN VOLCANIC ARC-SOUTHEASTERN SEGMENT / PANAMA	CHAGRES-BAYANO	9.28882	9.28882	-79.4064	-79.4064	SAE			s_PAN-03-004 [20839]	DIORITE [20839]									PLU					WR [20839]	53.8	0.71		17.9				6.41	11.56	4.53	0.11		0.12	2.58	0.116
[20839]	CONVERGENT MARGIN	CENTRAL AMERICAN VOLCANIC ARC / CENTRAL AMERICAN VOLCANIC ARC-SOUTHEASTERN SEGMENT / PANAMA	CHAGRES-BAYANO	9.22384	9.22384	-79.3466	-79.3466	SAE			s_PAN-03-007 [20839]	GABBRO [20839]									PLU					WR [20839]	48.6	0.42		19.1				5.73	15.13	7.07	0.13		0.51	1.35	0.156
[20839]	CONVERGENT MARGIN	CENTRAL AMERICAN VOLCANIC ARC / CENTRAL AMERICAN VOLCANIC ARC-SOUTHEASTERN SEGMENT / PANAMA	CHAGRES-BAYANO	9.33691	9.33691	-79.2085	-79.2085	SAE			s_PAN-03-029 [20839]	ANDESITE, BASALTIC [20839]									VOL					WR [20839]	52.4	0.52		17				8.02	10.21	6.42	0.17		0.19	1.94	0.08
[20839]	CONVERGENT MARGIN	CENTRAL AMERICAN VOLCANIC ARC / CENTRAL AMERICAN VOLCANIC ARC-SOUTHEASTERN SEGMENT / PANAMA	CHAGRES-BAYANO	9.36173	9.36173	-79.3214	-79.3214	SAE			s_PAN-04-004 [20839]	ANDESITE [20839]									VOL					WR [20839]	57.7	0.43		18.8				6.16	7.21	3.21	0.19		0.4	2.81	0.194
[20839]	CONVERGENT MARGIN	CENTRAL AMERICAN VOLCANIC ARC / CENTRAL AMERICAN VOLCANIC ARC-SOUTHEASTERN SEGMENT / PANAMA	CHAGRES-BAYANO	9.28427	9.28427	-79.1326	-79.1326	SAE			s_PAN-04-011 [20839]	GRANODIORITE [20839]									PLU					WR [20839]	60.9	0.33		17.7				5.84	7.27	3.02	0.16		0.85	2.73	0.122
[20839]	CONVERGENT MARGIN	CENTRAL AMERICAN VOLCANIC ARC / CENTRAL AMERICAN VOLCANIC ARC-SOUTHEASTERN SEGMENT / PANAMA	CHAGRES-BAYANO	9.56291	9.56291	-79.2918	-79.2918	SAE			s_PAN-06-100 [20839]	ANDESITE [20839]									VOL					WR [20839]	56.8	0.66		16.4				4.91	10.68	6.52	0.13		0.14	2.96	0.145
[20839]	CONVERGENT MARGIN	CENTRAL AMERICAN VOLCANIC ARC / CENTRAL AMERICAN VOLCANIC ARC-SOUTHEASTERN SEGMENT / PANAMA	CHAGRES-BAYANO	9.4917	9.4917	-79.3004	-79.3004	SAE			s_PAN-06-103 [20839]	ANDESITE [20839]									VOL					WR [20839]	55.5	0.58		18				7.72	8.01	3.61	0.14		0.57	3.11	0.151
[20839]	CONVERGENT MARGIN	CENTRAL AMERICAN VOLCANIC ARC / CENTRAL AMERICAN VOLCANIC ARC-SOUTHEASTERN SEGMENT / PANAMA	CHAGRES-BAYANO	9.19843	9.19843	-78.3872	-78.3872	SAE			s_PAN-06-206 [20839]	GRANODIORITE [20839]									PLU					WR [20839]	61.6	0.42		16.2				5.48	5.86	2.93	0.16		1.09	3.36	0.11
[20839]	CONVERGENT MARGIN	CENTRAL AMERICAN VOLCANIC ARC / CENTRAL AMERICAN VOLCANIC ARC-SOUTHEASTERN SEGMENT / PANAMA	BAYANO	9.20111	9.20111	-78.599	-78.599	SAE			s_PAN-06-210 [20839]	ANDESITE [20839]									VOL					WR [20839]	58.8	0.42		16.8				5.93	7.62	3.41	0.28		0.09	2.83	0.102
[20839]	CONVERGENT MARGIN	CENTRAL AMERICAN VOLCANIC ARC / CENTRAL AMERICAN VOLCANIC ARC-SOUTHEASTERN SEGMENT / PANAMA	CORDILLERA DE PANAMA	8.64868	8.64868	-80.4433	-80.4433	SAE			s_PAN-03-032 [20839]	ANDESITE, BASALTIC [20839]									VOL					WR [20839]	55.2	0.76		15.6				7.85	8.4	4.78	0.17		2.31	2.31	0.272
[20839]	CONVERGENT MARGIN	CENTRAL AMERICAN VOLCANIC ARC / CENTRAL AMERICAN VOLCANIC ARC-SOUTHEASTERN SEGMENT / PANAMA	CORDILLERA DE PANAMA	9.04851	9.04851	-79.6874	-79.6874	SAE			s_PAN-05-056 [20839]	ANDESITE, BASALTIC [20839]									VOL					WR [20839]	51.4	1.7		16				10.06	8.53	4.19	0.18		0.71	3.55	0.458
[20839]	CONVERGENT MARGIN	CENTRAL AMERICAN VOLCANIC ARC / CENTRAL AMERICAN VOLCANIC ARC-SOUTHEASTERN SEGMENT / PANAMA	CORDILLERA DE PANAMA	8.353	8.353	-81.7977	-81.7977	SAE			s_PAN-06-041 [20839]	DACITE [20839]									VOL					WR [20839]	61	0.97		15.2				5.8	6.01	1.89	0.15		0.71	3.01	0.271
[20839]	CONVERGENT MARGIN	CENTRAL AMERICAN VOLCANIC ARC / CENTRAL AMERICAN VOLCANIC ARC-SOUTHEASTERN SEGMENT / PANAMA	CORDILLERA DE PANAMA	8.47512	8.47512	-80.7674	-80.7674	SAE			s_PAN-06-068 [20839]	ANDESITE [20839]									VOL					WR [20839]	59.1	0.66		16.61				5.52	6.35	3.45	0.1		1.67	3.52	0.237
[20839]	CONVERGENT MARGIN	CENTRAL AMERICAN VOLCANIC ARC / CENTRAL AMERICAN VOLCANIC ARC-SOUTHEASTERN SEGMENT / PANAMA	CORDILLERA DE PANAMA	8.76364	8.76364	-82.2111	-82.2111	SAE			s_PAN-06-125 [20839]	RHYOLITE [20839]									VOL					WR [20839]	75.1	0.14		13.3				0.81	0.58	0.22	0.02		4.71	2.42	0.013
[20839]	CONVERGENT MARGIN	CENTRAL AMERICAN VOLCANIC ARC / CENTRAL AMERICAN VOLCANIC ARC-SOUTHEASTERN SEGMENT / PANAMA	CORDILLERA DE PANAMA	8.65907	8.65907	-82.2118	-82.2118	SAE			s_PAN-06-131 [20839]	DACITE [20839]									VOL					WR [20839]	62.9	0.57		16.84				4.48	5.81	1.82	0.11		1.52	3.91	0.19
[20839]	CONVERGENT MARGIN	CENTRAL AMERICAN VOLCANIC ARC / CENTRAL AMERICAN VOLCANIC ARC-SOUTHEASTERN SEGMENT / PANAMA	CORDILLERA DE PANAMA	8.61139	8.61139	-79.9028	-79.9028	SAE			s_PAN-06-218 [20839]	RHYOLITE [20839]									VOL					WR [20839]	72.7	0.26		13.9				1.76	1.91	0.31	0.02		2.95	3.87	0.053
[20839]	CONVERGENT MARGIN	CENTRAL AMERICAN VOLCANIC ARC / CENTRAL AMERICAN VOLCANIC ARC-SOUTHEASTERN SEGMENT / PANAMA / ADAKITE SUITE		8.43753	8.43753	-80.8599	-80.8599	SAE			s_PAN-05-049 [20839]	DACITE [20839]									VOL					WR [20839]	69.1	0.28		16.1				1.4	2.96	0.74	0.04		2.7	4.47	0.11
[20839]	CONVERGENT MARGIN	CENTRAL AMERICAN VOLCANIC ARC / CENTRAL AMERICAN VOLCANIC ARC-SOUTHEASTERN SEGMENT / PANAMA / ADAKITE SUITE		8.82901	8.82901	-82.7369	-82.7369	SAE			s_PAN-06-006 [20839]	ANDESITE [20839]									VOL					WR [20839]	59.4	0.75		17.25				5.39	6.48	3.3	0.09		1.96	4.26	0.23
[20839]	CONVERGENT MARGIN	CENTRAL AMERICAN VOLCANIC ARC / CENTRAL AMERICAN VOLCANIC ARC-SOUTHEASTERN SEGMENT / PANAMA / ADAKITE SUITE		8.81712	8.81712	-82.7093	-82.7093	SAE			s_PAN-06-014 [20839]	ANDESITE [20839]									VOL					WR [20839]	55.6	0.91		17.17				6.7	7.47	3.21	0.11		3	2.66	0.345
[20839]	CONVERGENT MARGIN	CENTRAL AMERICAN VOLCANIC ARC / CENTRAL AMERICAN VOLCANIC ARC-SOUTHEASTERN SEGMENT / PANAMA / ADAKITE SUITE		8.46385	8.46385	-81.7634	-81.7634	SAE			s_PAN-06-043 [20839]	DACITE [20839]									VOL					WR [20839]	62.9	0.61		18				2.92	2.66	1.23	0.04		1.66	3.72	0.196
[20839]	CONVERGENT MARGIN	CENTRAL AMERICAN VOLCANIC ARC / CENTRAL AMERICAN VOLCANIC ARC-SOUTHEASTERN SEGMENT / PANAMA / ADAKITE SUITE		8.49065	8.49065	-81.7657	-81.7657	SAE			s_PAN-06-044 [20839]	DACITE [20839]									VOL					WR [20839]	64.7	0.56		17.3				2.71	3.31	1.26	0.03		1.67	4.52	0.196
[20839]	CONVERGENT MARGIN	CENTRAL AMERICAN VOLCANIC ARC / CENTRAL AMERICAN VOLCANIC ARC-SOUTHEASTERN SEGMENT / PANAMA / ADAKITE SUITE		8.37033	8.37033	-80.6743	-80.6743	SAE			s_PAN-06-073 [20839]	DACITE [20839]									VOL					WR [20839]	63.4	0.43		18.1				3.37	4.33	1	0.06		1.9	3.88	0.18
[20839]	CONVERGENT MARGIN	CENTRAL AMERICAN VOLCANIC ARC / CENTRAL AMERICAN VOLCANIC ARC-SOUTHEASTERN SEGMENT / PANAMA / ADAKITE SUITE		8.80147	8.80147	-82.4524	-82.4524	SAE			s_PAN-06-166 [20839]	ANDESITE [20839]									VOL					WR [20839]	57.2	0.72		16.8				5.88	7.48	3.44	0.11		2.4	2.95	0.242
[20839]	CONVERGENT MARGIN	CENTRAL AMERICAN VOLCANIC ARC / CENTRAL AMERICAN VOLCANIC ARC-SOUTHEASTERN SEGMENT / PANAMA / ADAKITE SUITE		8.8159	8.8159	-82.4776	-82.4776	SAE			s_PAN-06-168 [20839]	ANDESITE [20839]									VOL					WR [20839]	59.6	0.56		17.3				4.68	6.63	3.28	0.09		1.48	4.1	0.196
[20839]	CONVERGENT MARGIN	CENTRAL AMERICAN VOLCANIC ARC / CENTRAL AMERICAN VOLCANIC ARC-SOUTHEASTERN SEGMENT / PANAMA	LA YEGUADA	8.43753	8.43753	-80.8599	-80.8599	SAE			s_PAN-05-047 [20839]	DACITE [20839]									VOL					WR [20839]	68.4	0.32		15.8				2.11	3.11	0.9	0.06		2.73	4.6	0.141
[20839]	CONVERGENT MARGIN	CENTRAL AMERICAN VOLCANIC ARC / CENTRAL AMERICAN VOLCANIC ARC-SOUTHEASTERN SEGMENT / PANAMA / EL BARU(CHIRIQUI)	BARU	8.81295	8.81295	-82.6072	-82.6072	SAE			s_PAN-06-165 [20839]	ANDESITE [20839]									VOL					WR [20839]	59.7	0.7		16.1				5.27	6.46	2.93	0.09		3.29	2.89	0.231
[20839]	CONVERGENT MARGIN	CENTRAL AMERICAN VOLCANIC ARC / CENTRAL AMERICAN VOLCANIC ARC-SOUTHEASTERN SEGMENT / PANAMA / EL BARU(CHIRIQUI)	BARU	8.63926	8.63926	-82.5781	-82.5781	SAE			s_PAN-06-177 [20839]	ANDESITE [20839]									VOL					WR [20839]	57	0.73		16.5				5.65	6.64	3.3	0.1		3.03	2.8	0.289
[21116]	CONVERGENT MARGIN	CENTRAL AMERICAN VOLCANIC ARC / CENTRAL AMERICAN VOLCANIC ARC-NORTHWESTERN SEGMENT / NICARAGUA / TELICA	2011-05-01	12.6073	12.6073	-86.8396	-86.8396	SAE			s_TEL03A [21116]	ANDESITE, BASALTIC [21116]									VOL					WR [21116]	56.11	0.66		16.39				8.58	8.01	2.35	0.16		1.38	2.62	0.14
[21116]	CONVERGENT MARGIN	CENTRAL AMERICAN VOLCANIC ARC / CENTRAL AMERICAN VOLCANIC ARC-NORTHWESTERN SEGMENT / NICARAGUA / TELICA	2011-05-01	12.6073	12.6073	-86.8396	-86.8396	SAE			s_TEL03B [21116]	ANDESITE, BASALTIC [21116]									VOL					WR [21116]	56.95	0.65		16.43				8.51	8.19	2.5	0.16		1.36	2.53	0.14
[21116]	CONVERGENT MARGIN	CENTRAL AMERICAN VOLCANIC ARC / CENTRAL AMERICAN VOLCANIC ARC-NORTHWESTERN SEGMENT / NICARAGUA / TELICA	1982-02-01	12.6073	12.6073	-86.8371	-86.8371	SAE			s_TEL01 [21116]	ANDESITE, BASALTIC [21116]									VOL					WR [21116]	54.9	0.76		17.19				8.61	10.06	3.88	0.18		1.03	2.9	0.11
[21116]	CONVERGENT MARGIN	CENTRAL AMERICAN VOLCANIC ARC / CENTRAL AMERICAN VOLCANIC ARC-NORTHWESTERN SEGMENT / NICARAGUA / TELICA	1982-02-01	12.6073	12.6073	-86.8379	-86.8379	SAE			s_TEL02 [21116]	ANDESITE, BASALTIC [21116]									VOL					WR [21116]	53.5	0.74		17.65				8.52	10.3	4.32	0.18		0.95	2.69	0.11
[21116]	CONVERGENT MARGIN	CENTRAL AMERICAN VOLCANIC ARC / CENTRAL AMERICAN VOLCANIC ARC-NORTHWESTERN SEGMENT / NICARAGUA / TELICA		12.6009	12.6009	-86.8836	-86.8836	SAE			s_TEL04K [21116]	BASALT [21116]									VOL					WR [21116]	51.45	0.78		16.92				9.91	10.41	4.78	0.17		0.93	2.08	0.11
[21116]	CONVERGENT MARGIN	CENTRAL AMERICAN VOLCANIC ARC / CENTRAL AMERICAN VOLCANIC ARC-NORTHWESTERN SEGMENT / NICARAGUA / TELICA		12.6245	12.6245	-86.8757	-86.8757	SAE			s_TEL 07E [21116]	BASALT [21116]									VOL					WR [21116]	49.58	1.6		16.57				9.74	10.08	6.02	0.16		0.82	2.63	0.18
[21116]	CONVERGENT MARGIN	CENTRAL AMERICAN VOLCANIC ARC / CENTRAL AMERICAN VOLCANIC ARC-NORTHWESTERN SEGMENT / NICARAGUA / TELICA		12.6245	12.6245	-86.8757	-86.8757	SAE			s_TEL 07A [21116]	BASALT [21116]									VOL					WR [21116]	49.63	0.87		17.74				10.03	10.71	5.24	0.19		0.81	2.17	0.14
[21116]	CONVERGENT MARGIN	CENTRAL AMERICAN VOLCANIC ARC / CENTRAL AMERICAN VOLCANIC ARC-NORTHWESTERN SEGMENT / NICARAGUA / TELICA		12.6009	12.6009	-86.8836	-86.8836	SAE			s_TEL04B [21116]	ANDESITE, BASALTIC [21116]									VOL					WR [21116]	53.61	0.71		17.08				9.17	9.46	3.89	0.18		0.82	1.83	0.12
[5184]	CONVERGENT MARGIN	CENTRAL AMERICAN VOLCANIC ARC / CENTRAL AMERICAN VOLCANIC ARC-NORTHWESTERN SEGMENT / COSTA RICA / ARENAL		10.467	10.467	-84.733	-84.733	SAE			s_AR7/68 [5184]	ANDESITE, BASALTIC [5184]						7	1968		VOL					WR [5184]	55.99	0.57		20.3				6.25	8.77	2.96	0.15		0.7	3.41	0.19
[5184]	CONVERGENT MARGIN	CENTRAL AMERICAN VOLCANIC ARC / CENTRAL AMERICAN VOLCANIC ARC-NORTHWESTERN SEGMENT / COSTA RICA / ARENAL		10.467	10.467	-84.733	-84.733	SAE			s_AR3/69 [5184]	ANDESITE, BASALTIC [5184]						3	1969		VOL					WR [5184]	55.19	0.58		20.05				6.7	8.99	3.42	0.16		0.67	3.31	0.18
[5029]	CONVERGENT MARGIN	CENTRAL AMERICAN VOLCANIC ARC / CENTRAL AMERICAN VOLCANIC ARC-NORTHWESTERN SEGMENT / EL SALVADOR / SAN MARCELLINO		13.85	13.85	-89.63	-89.63	SAE			s_MA1 [5029]	ANDESITE, BASALTIC [5029]							1722		VOL					WR [5029]	55.2	1.03		16.4		2.6	6.5		7.8	3.2	0.16		2.09	3.7		0.4
[5029]	CONVERGENT MARGIN	CENTRAL AMERICAN VOLCANIC ARC / CENTRAL AMERICAN VOLCANIC ARC-NORTHWESTERN SEGMENT / EL SALVADOR / SAN MARCELLINO		13.85	13.85	-89.63	-89.63	SAE			s_MA2 [5029]	ANDESITE, BASALTIC [5029]							1722		VOL					WR [5029]	55	0.9		19		1.4	6.7		8.9	3.2	0.15		1.58	3.62		0.15
[5029]	CONVERGENT MARGIN	CENTRAL AMERICAN VOLCANIC ARC / CENTRAL AMERICAN VOLCANIC ARC-NORTHWESTERN SEGMENT / EL SALVADOR / CERRO VERDE		13.85	13.85	-89.63	-89.63	SAE			s_CV2 [5029]	BASALT [5029]									VOL					WR [5029]	53	1.09		18.1		2	7.5		9.3	3.6	0.16		1.12	3.5		0.22
[5029]	CONVERGENT MARGIN	CENTRAL AMERICAN VOLCANIC ARC / CENTRAL AMERICAN VOLCANIC ARC-NORTHWESTERN SEGMENT / EL SALVADOR / CERRO VERDE		13.85	13.85	-89.63	-89.63	SAE			s_CV3 [5029]	ANDESITE [5029]									VOL					WR [5029]	60.3	0.99		16.3		1.2	5.1		5.6	2.3	0.14		2.7	4.24		0.46
[5029]	CONVERGENT MARGIN	CENTRAL AMERICAN VOLCANIC ARC / CENTRAL AMERICAN VOLCANIC ARC-NORTHWESTERN SEGMENT / EL SALVADOR / CONEJAL		13.85	13.85	-89.63	-89.63	SAE			s_CJ3 [5029]	ANDESITE, BASALTIC [5029]									VOL					WR [5029]	54.6	1.07		17.8		2.3	5.7		7.5	2.7	0.14		1.87	4.08		0.81
[5029]	CONVERGENT MARGIN	CENTRAL AMERICAN VOLCANIC ARC / CENTRAL AMERICAN VOLCANIC ARC-NORTHWESTERN SEGMENT / EL SALVADOR / SANTA ANA (ILAMATEPEC)		13.85	13.85	-89.63	-89.63	SAE			s_SA3 [5029]	ANDESITE, BASALTIC [5029]									VOL					WR [5029]	54.5	0.88		17.5		2.3	6.5		8.4	3.5	0.16		1.35	3.8		0.48
[5029]	CONVERGENT MARGIN	CENTRAL AMERICAN VOLCANIC ARC / CENTRAL AMERICAN VOLCANIC ARC-NORTHWESTERN SEGMENT / EL SALVADOR / SANTA ANA (ILAMATEPEC)		13.85	13.85	-89.63	-89.63	SAE			s_SA5 [5029]	ANDESITE [5029]									VOL					WR [5029]	61.4	0.89		15.9		0.4	6		4.9	1.7	0.15		2.95	4.15		0.28
[5029]	CONVERGENT MARGIN	CENTRAL AMERICAN VOLCANIC ARC / CENTRAL AMERICAN VOLCANIC ARC-NORTHWESTERN SEGMENT / EL SALVADOR / SANTA ANA (ILAMATEPEC)		13.85	13.85	-89.63	-89.63	SAE			s_SA10 [5029]	ANDESITE [5029]									VOL					WR [5029]	60.1	0.97		16.4		1.2	5		5.4	2.2	0.14		2.72	4.39		0.53
[5029]	CONVERGENT MARGIN	CENTRAL AMERICAN VOLCANIC ARC / CENTRAL AMERICAN VOLCANIC ARC-NORTHWESTERN SEGMENT / EL SALVADOR / SANTA ANA (ILAMATEPEC)		13.85	13.85	-89.63	-89.63	SAE			s_SA11 [5029]	ANDESITE [5029]									VOL					WR [5029]	58.6	1		16.4		2.1	5.1		5.8	2.4	0.15		2.54	4.33		0.84
[5029]	CONVERGENT MARGIN	CENTRAL AMERICAN VOLCANIC ARC / CENTRAL AMERICAN VOLCANIC ARC-NORTHWESTERN SEGMENT / EL SALVADOR / SANTA ANA (ILAMATEPEC)		13.85	13.85	-89.63	-89.63	SAE			s_SA15 [5029]	ANDESITE [5029]									VOL					WR [5029]	58.3	1.04		16.7		3.6	4.4		6	2.6	0.16		2.36	4.16		0.28
[5029]	CONVERGENT MARGIN	CENTRAL AMERICAN VOLCANIC ARC / CENTRAL AMERICAN VOLCANIC ARC-NORTHWESTERN SEGMENT / EL SALVADOR / SANTA ANA (ILAMATEPEC)		13.85	13.85	-89.63	-89.63	SAE			s_SA22 [5029]	ANDESITE, BASALTIC [5029]							1904		VOL					WR [5029]	54.4	0.87		18.3		1.4	7.3		8.5	3.8	0.16		1.53	3.51		0.24
[5029]	CONVERGENT MARGIN	CENTRAL AMERICAN VOLCANIC ARC / CENTRAL AMERICAN VOLCANIC ARC-NORTHWESTERN SEGMENT / EL SALVADOR / SANTA ANA (ILAMATEPEC)		13.85	13.85	-89.63	-89.63	SAE			s_SA24 [5029]	ANDESITE, BASALTIC [5029]							1904		VOL					WR [5029]	53.7	0.96		18.4		2.6	7		8.3	3.8	0.14		1.46	3.45		0.31
[5029]	CONVERGENT MARGIN	CENTRAL AMERICAN VOLCANIC ARC / CENTRAL AMERICAN VOLCANIC ARC-NORTHWESTERN SEGMENT / EL SALVADOR / SANTA ANA (ILAMATEPEC)		13.85	13.85	-89.63	-89.63	SAE			s_SA201 [5029]	ANDESITE [5029]									VOL					WR [5029]	58.5	1.02		17.8		1.5	6		6.6	2.5	0.17		2.17	4.26		0.05
[5029]	CONVERGENT MARGIN	CENTRAL AMERICAN VOLCANIC ARC / CENTRAL AMERICAN VOLCANIC ARC-NORTHWESTERN SEGMENT / EL SALVADOR / SANTA ANA (ILAMATEPEC)		13.85	13.85	-89.63	-89.63	SAE			s_SA202 [5029]	ANDESITE, BASALTIC [5029]									VOL					WR [5029]	52.2	1.17		18		5.4	4.2		8.3	3.8	0.16		1.53	3.75		0.23
[5029]	CONVERGENT MARGIN	CENTRAL AMERICAN VOLCANIC ARC / CENTRAL AMERICAN VOLCANIC ARC-NORTHWESTERN SEGMENT / EL SALVADOR / SANTA ANA (ILAMATEPEC)		13.85	13.85	-89.63	-89.63	SAE			s_SA203 [5029]	BASALT [5029]									VOL					WR [5029]	51.8	1.14		18.1		4.1	5.8		9.1	4.3	0.17		1.47	3.4		0.4
[5029]	CONVERGENT MARGIN	CENTRAL AMERICAN VOLCANIC ARC / CENTRAL AMERICAN VOLCANIC ARC-NORTHWESTERN SEGMENT / EL SALVADOR / SANTA ANA (ILAMATEPEC)		13.85	13.85	-89.63	-89.63	SAE			s_SA205 [5029]	ANDESITE, BASALTIC [5029]									VOL					WR [5029]	52.7	1.12		18.1		3.7	6.2		9	4	0.18		1.38	3.22		0.47
[5029]	CONVERGENT MARGIN	CENTRAL AMERICAN VOLCANIC ARC / CENTRAL AMERICAN VOLCANIC ARC-NORTHWESTERN SEGMENT / EL SALVADOR / SANTA ANA (ILAMATEPEC)		13.85	13.85	-89.63	-89.63	SAE			s_SA206 [5029]	ANDESITE, BASALTIC [5029]									VOL					WR [5029]	52.5	1.13		18.4		6.2	3.7		8.9	4.1	0.19		1.4	3.27		0.25
[5029]	CONVERGENT MARGIN	CENTRAL AMERICAN VOLCANIC ARC / CENTRAL AMERICAN VOLCANIC ARC-NORTHWESTERN SEGMENT / EL SALVADOR / SANTA ANA (ILAMATEPEC)		13.85	13.85	-89.63	-89.63	SAE			s_SA207 [5029]	ANDESITE [5029]									VOL					WR [5029]	56.2	1.05		18.3		1.1	6.8		7.8	2.9	0.15		1.7	3.96		0.28
[5029]	CONVERGENT MARGIN	CENTRAL AMERICAN VOLCANIC ARC / CENTRAL AMERICAN VOLCANIC ARC-NORTHWESTERN SEGMENT / EL SALVADOR / SANTA ANA (ILAMATEPEC)		13.85	13.85	-89.63	-89.63	SAE			s_SA208 [5029]	ANDESITE [5029]									VOL					WR [5029]	57.8	1.05		17		3.8	3.6		5.8	2.6	0.17		2.33	4.22		0.21
[5029]	CONVERGENT MARGIN	CENTRAL AMERICAN VOLCANIC ARC / CENTRAL AMERICAN VOLCANIC ARC-NORTHWESTERN SEGMENT / EL SALVADOR / SANTA ANA (ILAMATEPEC)		13.85	13.85	-89.63	-89.63	SAE			s_SA209 [5029]	ANDESITE [5029]									VOL					WR [5029]	58.7	1.07		16.5		3.5	5.3		5.7	2.5	0.17		2.35	4.26		0.47
[5026]	CONVERGENT MARGIN	CENTRAL AMERICAN VOLCANIC ARC / CENTRAL AMERICAN VOLCANIC ARC-SOUTHEASTERN SEGMENT / COSTA RICA / IRAZU		9.983	9.983	-83.85	-83.85	SAE			s_8 [5026]	ANDESITE, BASALTIC [5026]							1963		VOL					WR [5026]	54.39	1.18		17.6				7.47	8.83	4.76	0.14		2.17	3.35	0.46
[5026]	CONVERGENT MARGIN	CENTRAL AMERICAN VOLCANIC ARC / CENTRAL AMERICAN VOLCANIC ARC-SOUTHEASTERN SEGMENT / COSTA RICA / IRAZU		9.983	9.983	-83.85	-83.85	SAE			s_16 [5026]	ANDESITE, BASALTIC [5026]							1963		VOL					WR [5026]	54.09	1.15		17.72				7.28	8.83	4.75	0.13		2.2	3.4	0.45
[5026]	CONVERGENT MARGIN	CENTRAL AMERICAN VOLCANIC ARC / CENTRAL AMERICAN VOLCANIC ARC-SOUTHEASTERN SEGMENT / COSTA RICA / IRAZU		9.983	9.983	-83.85	-83.85	SAE			s_20 [5026]	ANDESITE, BASALTIC [5026]							1963		VOL					WR [5026]	54.03	1.14		17.68				7.24	8.56	4.73	0.13		2.26	3.43	0.45
[5026]	CONVERGENT MARGIN	CENTRAL AMERICAN VOLCANIC ARC / CENTRAL AMERICAN VOLCANIC ARC-SOUTHEASTERN SEGMENT / COSTA RICA / IRAZU		9.983	9.983	-83.85	-83.85	SAE			s_21 [5026]	ANDESITE, BASALTIC [5026]							1963		VOL					WR [5026]	53.49	1.07		16.94				6.98	8.03	4.99	0.13		2.36	3.38	0.4
[5026]	CONVERGENT MARGIN	CENTRAL AMERICAN VOLCANIC ARC / CENTRAL AMERICAN VOLCANIC ARC-SOUTHEASTERN SEGMENT / COSTA RICA / IRAZU		9.983	9.983	-83.85	-83.85	SAE			s_22B [5026]	ANDESITE, BASALTIC [5026]							1963		VOL					WR [5026]	55.72	1.12		17.13				7.15	8.29	4.93	0.13		2.36	3.43	0.42
[5026]	CONVERGENT MARGIN	CENTRAL AMERICAN VOLCANIC ARC / CENTRAL AMERICAN VOLCANIC ARC-SOUTHEASTERN SEGMENT / COSTA RICA / IRAZU		9.983	9.983	-83.85	-83.85	SAE			s_22D [5026]	ANDESITE, BASALTIC [5026]							1963		VOL					WR [5026]	55.03	1.09		16.9				7.04	8.39	5.11	0.14		2.35	3.46	0.42
[5026]	CONVERGENT MARGIN	CENTRAL AMERICAN VOLCANIC ARC / CENTRAL AMERICAN VOLCANIC ARC-SOUTHEASTERN SEGMENT / COSTA RICA / IRAZU		9.983	9.983	-83.85	-83.85	SAE			s_22L [5026]	ANDESITE, BASALTIC [5026]							1963		VOL					WR [5026]	55.09	0.99		17.46				7.69	8.96	5.49	0.14		2.08	3.31	0.38
[5026]	CONVERGENT MARGIN	CENTRAL AMERICAN VOLCANIC ARC / CENTRAL AMERICAN VOLCANIC ARC-SOUTHEASTERN SEGMENT / COSTA RICA / IRAZU		9.983	9.983	-83.85	-83.85	SAE			s_25 [5026]	ANDESITE, BASALTIC [5026]							1963		VOL					WR [5026]	54.89	1.14		17.27				7.16	8.18	5.07	0.13		2.26	3.46	0.44
[5027]	CONVERGENT MARGIN	CENTRAL AMERICAN VOLCANIC ARC / CENTRAL AMERICAN VOLCANIC ARC-NORTHWESTERN SEGMENT / EL SALVADOR / CHICHONTEPEC (CINOTEPEC)	PRE-CALDERA STAGE, LA CARBONERA	13.53	14.61	-88.85	-88.93	SAE			s_14 [5027]	BASALT [5027]				NEOGENE [5027]					VOL					WR [5027]	50.81	0.86		22.14		3.83	4.5	7.95	9.41	3.62	0.15		0.51	3.07	0.16
[5027]	CONVERGENT MARGIN	CENTRAL AMERICAN VOLCANIC ARC / CENTRAL AMERICAN VOLCANIC ARC-NORTHWESTERN SEGMENT / EL SALVADOR / CHICHONTEPEC (CINOTEPEC)	PRE-CALDERA STAGE, LA CARBONERA	13.53	14.61	-88.85	-88.93	SAE			s_73 [5027]	DACITE [5027]				NEOGENE [5027]					VOL					WR [5027]	66.86	0.65		15.51		3.75	1.02	4.39	3.3	0.81	0.11		1.94	4.84	0.25
[5027]	CONVERGENT MARGIN	CENTRAL AMERICAN VOLCANIC ARC / CENTRAL AMERICAN VOLCANIC ARC-NORTHWESTERN SEGMENT / EL SALVADOR / CHICHONTEPEC (CINOTEPEC)	PRE-CALDERA STAGE, LA CARBONERA	13.53	14.61	-88.85	-88.93	SAE			s_79 [5027]	ANDESITE [5027]				NEOGENE [5027]					VOL					WR [5027]	58.71	0.7		18.19		2.63	4.4	6.77	6.21	2.82	0.16		1.16	4.24	0.29
[5027]	CONVERGENT MARGIN	CENTRAL AMERICAN VOLCANIC ARC / CENTRAL AMERICAN VOLCANIC ARC-NORTHWESTERN SEGMENT / EL SALVADOR / CHICHONTEPEC (CINOTEPEC)	PRE-CALDERA STAGE, LA CARBONERA	13.53	14.61	-88.85	-88.93	SAE			s_98 [5027]	BASALT [5027]				NEOGENE [5027]					VOL					WR [5027]	50.49	0.81		21.83		4.38	4.22	8.16	9.26	4.44	0.15		0.5	3.02	0.17
[5027]	CONVERGENT MARGIN	CENTRAL AMERICAN VOLCANIC ARC / CENTRAL AMERICAN VOLCANIC ARC-NORTHWESTERN SEGMENT / EL SALVADOR / CHICHONTEPEC (CINOTEPEC)	PRE-CALDERA STAGE, LA CARBONERA	13.53	14.61	-88.85	-88.93	SAE			s_163 [5027]	ANDESITE, BASALTIC [5027]				NEOGENE [5027]					VOL					WR [5027]	54.99	1.01		18.62		3.62	5.57	8.83	7.05	2.83	0.18		0.89	3.98	0.3
[5027]	CONVERGENT MARGIN	CENTRAL AMERICAN VOLCANIC ARC / CENTRAL AMERICAN VOLCANIC ARC-NORTHWESTERN SEGMENT / EL SALVADOR / CHICHONTEPEC (CINOTEPEC)	NAHUISTEPE DOME	13.56	13.56	-89.25	-89.25	SAE			s_85 [5027]	RHYOLITE [5027]				NEOGENE [5027]					VOL					WR [5027]	73.48	0.23		14.41		0.8	1.37	2.1	2.03	0.25	0.02		3.14	4.22	0.02
[5027]	CONVERGENT MARGIN	CENTRAL AMERICAN VOLCANIC ARC / CENTRAL AMERICAN VOLCANIC ARC-NORTHWESTERN SEGMENT / EL SALVADOR / CHICHONTEPEC (CINOTEPEC)	POST-CALDERA STAGE	13.56	13.63	-88.78	-88.85	SAE			s_1 [5027]	ANDESITE [5027]				NEOGENE [5027]					VOL					WR [5027]	61.29	0.53		17.09		2.94	2.72	5.37	5.64	3.53	0.13		1.29	3.63	0.16
[5027]	CONVERGENT MARGIN	CENTRAL AMERICAN VOLCANIC ARC / CENTRAL AMERICAN VOLCANIC ARC-NORTHWESTERN SEGMENT / EL SALVADOR / CHICHONTEPEC (CINOTEPEC)	POST-CALDERA STAGE	13.56	13.63	-88.78	-88.85	SAE			s_36 [5027]	DACITE [5027]				NEOGENE [5027]					VOL					WR [5027]	64.09	0.52		16.63		3.91	1.53	5.05	4.63	1.98	0.11		1.79	3.47	0.19
[5027]	CONVERGENT MARGIN	CENTRAL AMERICAN VOLCANIC ARC / CENTRAL AMERICAN VOLCANIC ARC-NORTHWESTERN SEGMENT / EL SALVADOR / CHICHONTEPEC (CINOTEPEC)	POST-CALDERA STAGE	13.56	13.63	-88.78	-88.85	SAE			s_43 [5027]	ANDESITE [5027]				NEOGENE [5027]					VOL					WR [5027]	58.58	0.65		18.69		1.69	4.96	6.48	6.95	3.49	0.15		1.19	3.51	0.13
[5027]	CONVERGENT MARGIN	CENTRAL AMERICAN VOLCANIC ARC / CENTRAL AMERICAN VOLCANIC ARC-NORTHWESTERN SEGMENT / EL SALVADOR / CHICHONTEPEC (CINOTEPEC)	POST-CALDERA STAGE	13.56	13.63	-88.78	-88.85	SAE			s_117 [5027]	ANDESITE, BASALTIC [5027]				NEOGENE [5027]					VOL					WR [5027]	56.11	0.8		18.95		1.35	6.22	7.43	7.38	3.51	0.16		0.98	3.5	0.16
[5027]	CONVERGENT MARGIN	CENTRAL AMERICAN VOLCANIC ARC / CENTRAL AMERICAN VOLCANIC ARC-NORTHWESTERN SEGMENT / EL SALVADOR / CHICHONTEPEC (CINOTEPEC)	POST-CALDERA STAGE	13.56	13.63	-88.78	-88.85	SAE			s_122 [5027]	ANDESITE [5027]				NEOGENE [5027]					VOL					WR [5027]	59	0.59		18.28		1.64	4.97	6.45	6.65	3.23	0.15		1.13	3.49	0.15
[5027]	CONVERGENT MARGIN	CENTRAL AMERICAN VOLCANIC ARC / CENTRAL AMERICAN VOLCANIC ARC-NORTHWESTERN SEGMENT / EL SALVADOR / CHICHONTEPEC (CINOTEPEC)	POST-CALDERA STAGE	13.56	13.63	-88.78	-88.85	SAE			s_124 [5027]	ANDESITE [5027]				NEOGENE [5027]					VOL					WR [5027]	60.55	0.6		17.99		1.92	4.27	6	5.21	3.39	0.15		1.29	3.63	0.17
[5027]	CONVERGENT MARGIN	CENTRAL AMERICAN VOLCANIC ARC / CENTRAL AMERICAN VOLCANIC ARC-NORTHWESTERN SEGMENT / EL SALVADOR / CHICHONTEPEC (CINOTEPEC)	POST-CALDERA STAGE	13.56	13.63	-88.78	-88.85	SAE			s_131 [5027]	ANDESITE [5027]				NEOGENE [5027]					VOL					WR [5027]	62.49	0.52		17.84		3.31	2.38	5.36	5.28	2.88	0.13		1.36	3.58	0.21
[5027]	CONVERGENT MARGIN	CENTRAL AMERICAN VOLCANIC ARC / CENTRAL AMERICAN VOLCANIC ARC-NORTHWESTERN SEGMENT / EL SALVADOR / CHICHONTEPEC (CINOTEPEC)	POST-CALDERA STAGE	13.56	13.63	-88.78	-88.85	SAE			s_133 [5027]	ANDESITE [5027]				NEOGENE [5027]					VOL					WR [5027]	62.7	0.52		17.8		2.73	2.93	5.38	5.17	2.92	0.14		1.37	3.57	0.16
[5027]	CONVERGENT MARGIN	CENTRAL AMERICAN VOLCANIC ARC / CENTRAL AMERICAN VOLCANIC ARC-NORTHWESTERN SEGMENT / EL SALVADOR / CHICHONTEPEC (CINOTEPEC)	POST-CALDERA STAGE	13.56	13.63	-88.78	-88.85	SAE			s_161 [5027]	NOT GIVEN [5027]				NEOGENE [5027]					VOL					WR [5027]	67.07	0.55		15.38		4.2	0.32	4.1	3.9	1.46	0.11		1.97	4.14	0.13
[5027]	CONVERGENT MARGIN	CENTRAL AMERICAN VOLCANIC ARC / CENTRAL AMERICAN VOLCANIC ARC-NORTHWESTERN SEGMENT / EL SALVADOR / CHICHONTEPEC (CINOTEPEC)	POST-CALDERA STAGE	13.56	13.63	-88.78	-88.85	SAE			s_162 [5027]	BASALT [5027]				NEOGENE [5027]					VOL					WR [5027]	50.23	1.18		20.08		5.67	4.23	9.36	9.82	4.14	0.18		0.46	3.1	0.25
[5736]	CONVERGENT MARGIN	CENTRAL AMERICAN VOLCANIC ARC / CENTRAL AMERICAN VOLCANIC ARC-SOUTHEASTERN SEGMENT / PANAMA / EL BARU / OLD GROUP		8.808	8.808	-82.543	-82.543	SAE			s_9-2B-86 [5736]	ADAKITE [5736]		3000000 [5736]							VOL					WR [5736]
[5736]	CONVERGENT MARGIN	CENTRAL AMERICAN VOLCANIC ARC / CENTRAL AMERICAN VOLCANIC ARC-SOUTHEASTERN SEGMENT / PANAMA / EL BARU / OLD GROUP		8.808	8.808	-82.543	-82.543	SAE			s_9-5B-86 [5736]	BASALT, CALC-ALKALINE [5736]	5000000 [5736]	20000000 [5736]							VOL					WR [5736]
[5008]	CONVERGENT MARGIN	CENTRAL AMERICAN VOLCANIC ARC / CENTRAL AMERICAN VOLCANIC ARC-NORTHWESTERN SEGMENT / GUATEMALA / PACAYA		14.38	14.38	-90.6	-90.6	SAE			s_G7H [5008]	NOT GIVEN [5008]									VOL					WR [5008]	50.8	1.13		17.87		4.22	5.78		9.47	5.68	0.15		0.84	2.99	0.34		0.29	0.2
[5008]	CONVERGENT MARGIN	CENTRAL AMERICAN VOLCANIC ARC / CENTRAL AMERICAN VOLCANIC ARC-NORTHWESTERN SEGMENT / GUATEMALA / PACAYA		14.38	14.38	-90.6	-90.6	SAE			s_G7F [5008]	NOT GIVEN [5008]									VOL					WR [5008]	51.65	1.11		18.61		2.79	6.92		9.42	4.54	0.16		0.83	3.22	0.3		0.22	0.12
[5008]	CONVERGENT MARGIN	CENTRAL AMERICAN VOLCANIC ARC / CENTRAL AMERICAN VOLCANIC ARC-NORTHWESTERN SEGMENT / GUATEMALA / PACAYA		14.38	14.38	-90.6	-90.6	SAE			s_G6M [5008]	NOT GIVEN [5008]									VOL					WR [5008]	53.04	1.42		16.95		2.8	8.22		8.13	4.08	0.19		1.06	3.73	0.48		0.27	0.13
[5008]	CONVERGENT MARGIN	CENTRAL AMERICAN VOLCANIC ARC / CENTRAL AMERICAN VOLCANIC ARC-NORTHWESTERN SEGMENT / GUATEMALA / PACAYA		14.38	14.38	-90.6	-90.6	SAE			s_G5V [5008]	NOT GIVEN [5008]									VOL					WR [5008]	52.7	1.14		19.53		3.87	4.95		9.56	2.8	0.05		0.99	3.89	0.3		0.19	0.09
[5008]	CONVERGENT MARGIN	CENTRAL AMERICAN VOLCANIC ARC / CENTRAL AMERICAN VOLCANIC ARC-NORTHWESTERN SEGMENT / GUATEMALA / PACAYA		14.38	14.38	-90.6	-90.6	SAE			s_G6B [5008]	NOT GIVEN [5008]									VOL					WR [5008]	52.16	1.23		17.85		4.68	5.51		8.98	4.64	0.05		0.83	3.74	0.32		0.25	0.09
[5008]	CONVERGENT MARGIN	CENTRAL AMERICAN VOLCANIC ARC / CENTRAL AMERICAN VOLCANIC ARC-NORTHWESTERN SEGMENT / GUATEMALA / PACAYA		14.38	14.38	-90.6	-90.6	SAE			s_G6I [5008]	NOT GIVEN [5008]									VOL					WR [5008]	50.07	1.14		19.22		3.35	6.43		9.73	4.53	0.05		0.87	3.66	0.3		0.17	0.04
[5008]	CONVERGENT MARGIN	CENTRAL AMERICAN VOLCANIC ARC / CENTRAL AMERICAN VOLCANIC ARC-NORTHWESTERN SEGMENT / GUATEMALA / CERRO CHIQUITO		14.39	14.39	-90.5	-90.5	SAE			s_G8A [5008]	DACITE [5008]									VOL					WR [5008]	62.5	0.49		16.02		0.81	2.81		5.7	1.56	0.13		2.8	4.89	0.18		0.61	0.26
[5008]	CONVERGENT MARGIN	CENTRAL AMERICAN VOLCANIC ARC / CENTRAL AMERICAN VOLCANIC ARC-NORTHWESTERN SEGMENT / GUATEMALA / CERRO CHIQUITO		14.39	14.39	-90.5	-90.5	SAE			s_G6GP3 [5008]	DACITE [5008]									VOL					WR [5008]	65.91	0.51		16.55		2.55	1.42		3.84	1.12	0.12		2.56	4.26	0.18		0.31	0.2
[5008]	CONVERGENT MARGIN	CENTRAL AMERICAN VOLCANIC ARC / CENTRAL AMERICAN VOLCANIC ARC-NORTHWESTERN SEGMENT / GUATEMALA / CERRO CHIQUITO		14.39	14.39	-90.5	-90.5	SAE			s_G6F [5008]	DACITE [5008]									VOL					WR [5008]	67.07	0.52		15.54		1.73	2.15		3.41	1.06	0.1		2.63	4.12	0.3		0.32	0.15
[5008]	CONVERGENT MARGIN	CENTRAL AMERICAN VOLCANIC ARC / CENTRAL AMERICAN VOLCANIC ARC-NORTHWESTERN SEGMENT / GUATEMALA / CERRO CHIQUITO		14.39	14.39	-90.5	-90.5	SAE			s_G6G [5008]	ANDESITE, BASALTIC [5008]									VOL					WR [5008]	54.86	0.93		18.67		4.95	3.18		8.99	3.02	0.17		1.12	3.72	0.3		0.47	0.27
[5008]	CONVERGENT MARGIN	CENTRAL AMERICAN VOLCANIC ARC / CENTRAL AMERICAN VOLCANIC ARC-NORTHWESTERN SEGMENT / GUATEMALA / CERRO CHIQUITO		14.39	14.39	-90.5	-90.5	SAE			s_G6GA2 [5008]	ANDESITE, BASALTIC [5008]									VOL					WR [5008]	55.34	0.95		18.95		5.42	2.29		8.21	2.75	0.16		1.39	3.23	0.26		0.34	0.14
[5008]	CONVERGENT MARGIN	CENTRAL AMERICAN VOLCANIC ARC / CENTRAL AMERICAN VOLCANIC ARC-NORTHWESTERN SEGMENT / GUATEMALA / CERRO CHIQUITO		14.39	14.39	-90.5	-90.5	SAE			s_1 [5008]	DACITE [5008]									VOL					GL [5008]	71.02	0.08		14.63				0.78	1.35	0.04	0		3.19	5.61
[5008]	CONVERGENT MARGIN	CENTRAL AMERICAN VOLCANIC ARC / CENTRAL AMERICAN VOLCANIC ARC-NORTHWESTERN SEGMENT / GUATEMALA / CERRO CHIQUITO		14.39	14.39	-90.5	-90.5	SAE			s_2 [5008]	DACITE [5008]									VOL					GL [5008]	72.85	0.34		11.79				1.47	0.34	0.1	0.03		5.06	3.17
[5008]	CONVERGENT MARGIN	CENTRAL AMERICAN VOLCANIC ARC / CENTRAL AMERICAN VOLCANIC ARC-NORTHWESTERN SEGMENT / GUATEMALA / CERRO CHIQUITO		14.39	14.39	-90.5	-90.5	SAE			s_3 [5008]	DACITE [5008]									VOL					GL [5008]	74.13	0.39		12.82				1.21	0.79	0.09	0.05		4.3	3.98
[5008]	CONVERGENT MARGIN	CENTRAL AMERICAN VOLCANIC ARC / CENTRAL AMERICAN VOLCANIC ARC-NORTHWESTERN SEGMENT / GUATEMALA / CERRO CHIQUITO		14.39	14.39	-90.5	-90.5	SAE			s_4 [5008]	DACITE [5008]									VOL					GL [5008]	77.78	0.34		10.78				1.36	0.24	0.02	0		4.88	2.54
[5008]	CONVERGENT MARGIN	CENTRAL AMERICAN VOLCANIC ARC / CENTRAL AMERICAN VOLCANIC ARC-NORTHWESTERN SEGMENT / GUATEMALA / CERRO CHIQUITO		14.39	14.39	-90.5	-90.5	SAE			s_5 [5008]	DACITE [5008]									VOL					GL [5008]	74.95	0.12		12.9				2.43	0.4	0.12	0		5.56	3.41
[5008]	CONVERGENT MARGIN	CENTRAL AMERICAN VOLCANIC ARC / CENTRAL AMERICAN VOLCANIC ARC-NORTHWESTERN SEGMENT / GUATEMALA / CERRO CHIQUITO		14.39	14.39	-90.5	-90.5	SAE			s_6 [5008]	ANDESITE, BASALTIC [5008]									VOL					GL [5008]	70.78	0.41		13.28				1.14	0.48	0.06	0		4.94	3.89
[5008]	CONVERGENT MARGIN	CENTRAL AMERICAN VOLCANIC ARC / CENTRAL AMERICAN VOLCANIC ARC-NORTHWESTERN SEGMENT / GUATEMALA / CERRO CHIQUITO		14.39	14.39	-90.5	-90.5	SAE			s_7 [5008]	ANDESITE, BASALTIC [5008]									VOL					GL [5008]	73.03	0.29		12.87				1.45	0.28	0.07	0.03		5.89	2.99
[5008]	CONVERGENT MARGIN	CENTRAL AMERICAN VOLCANIC ARC / CENTRAL AMERICAN VOLCANIC ARC-NORTHWESTERN SEGMENT / GUATEMALA / CERRO CHIQUITO		14.39	14.39	-90.5	-90.5	SAE			s_8 [5008]	ANDESITE, BASALTIC [5008]									VOL					GL [5008]	74.81	0.55		11.96				1.45	0.37	0.08	0.04		5.18	2.92
[5008]	CONVERGENT MARGIN	CENTRAL AMERICAN VOLCANIC ARC / CENTRAL AMERICAN VOLCANIC ARC-NORTHWESTERN SEGMENT / GUATEMALA / CERRO CHIQUITO		14.39	14.39	-90.5	-90.5	SAE			s_9 [5008]	ANDESITE, BASALTIC [5008]									VOL					GL [5008]	76.09	0.63		10.18				1.52	0.33	0.13	0.02		4.83	2.26
[5008]	CONVERGENT MARGIN	CENTRAL AMERICAN VOLCANIC ARC / CENTRAL AMERICAN VOLCANIC ARC-NORTHWESTERN SEGMENT / GUATEMALA / PACAYA		14.38	14.38	-90.6	-90.6	SAE			s_G7F [5008]	NOT GIVEN [5008]									VOL					WR [5008]
[5008]	CONVERGENT MARGIN	CENTRAL AMERICAN VOLCANIC ARC / CENTRAL AMERICAN VOLCANIC ARC-NORTHWESTERN SEGMENT / GUATEMALA / PACAYA		14.38	14.38	-90.6	-90.6	SAE			s_G7H [5008]	NOT GIVEN [5008]									VOL					WR [5008]
[5008]	CONVERGENT MARGIN	CENTRAL AMERICAN VOLCANIC ARC / CENTRAL AMERICAN VOLCANIC ARC-NORTHWESTERN SEGMENT / GUATEMALA / PACAYA		14.38	14.38	-90.6	-90.6	SAE			s_G6M [5008]	NOT GIVEN [5008]									VOL					WR [5008]
[5008]	CONVERGENT MARGIN	CENTRAL AMERICAN VOLCANIC ARC / CENTRAL AMERICAN VOLCANIC ARC-NORTHWESTERN SEGMENT / GUATEMALA / PACAYA		14.38	14.38	-90.6	-90.6	SAE			s_G6I [5008]	NOT GIVEN [5008]									VOL					WR [5008]
[5008]	CONVERGENT MARGIN	CENTRAL AMERICAN VOLCANIC ARC / CENTRAL AMERICAN VOLCANIC ARC-NORTHWESTERN SEGMENT / GUATEMALA / CERRO CHIQUITO		14.39	14.39	-90.5	-90.5	SAE			s_G6G [5008]	ANDESITE, BASALTIC [5008]									VOL					WR [5008]
[5008]	CONVERGENT MARGIN	CENTRAL AMERICAN VOLCANIC ARC / CENTRAL AMERICAN VOLCANIC ARC-NORTHWESTERN SEGMENT / GUATEMALA / CERRO CHIQUITO		14.39	14.39	-90.5	-90.5	SAE			s_G6GA2 [5008]	ANDESITE, BASALTIC [5008]									VOL					WR [5008]
[5008]	CONVERGENT MARGIN	CENTRAL AMERICAN VOLCANIC ARC / CENTRAL AMERICAN VOLCANIC ARC-NORTHWESTERN SEGMENT / GUATEMALA / CERRO CHIQUITO		14.39	14.39	-90.5	-90.5	SAE			s_G8A [5008]	DACITE [5008]									VOL					WR [5008]
[5008]	CONVERGENT MARGIN	CENTRAL AMERICAN VOLCANIC ARC / CENTRAL AMERICAN VOLCANIC ARC-NORTHWESTERN SEGMENT / GUATEMALA / CERRO CHIQUITO		14.39	14.39	-90.5	-90.5	SAE			s_G6GP3 [5008]	DACITE [5008]									VOL					WR [5008]
[5008]	CONVERGENT MARGIN	CENTRAL AMERICAN VOLCANIC ARC / CENTRAL AMERICAN VOLCANIC ARC-NORTHWESTERN SEGMENT / GUATEMALA / CERRO CHIQUITO		14.39	14.39	-90.5	-90.5	SAE			s_G6F [5008]	DACITE [5008]									VOL					WR [5008]
[3471]	CONVERGENT MARGIN	CENTRAL AMERICAN VOLCANIC ARC / CENTRAL AMERICAN VOLCANIC ARC-NORTHWESTERN SEGMENT / GUATEMALA	EL RANCHO	13.8	17.5	-89	-92.2	SAE			s_G-760 [3471]	NOT GIVEN [3471]									VOL					WR [3471]
[3471]	CONVERGENT MARGIN	CENTRAL AMERICAN VOLCANIC ARC / CENTRAL AMERICAN VOLCANIC ARC-NORTHWESTERN SEGMENT / GUATEMALA / EL TAMBOR FORMATION		13.8	17.5	-89	-92.2	SAE			s_G-775 [3471]	ARGILLITE [3471]									SED					WR [3471]
[3471]	CONVERGENT MARGIN	CENTRAL AMERICAN VOLCANIC ARC / CENTRAL AMERICAN VOLCANIC ARC-NORTHWESTERN SEGMENT / GUATEMALA	EL RANCHO	13.8	17.5	-89	-92.2	SAE			s_G-684 [3471]	RHYOLITE [3471]									VOL					WR [3471]
[3471]	CONVERGENT MARGIN	CENTRAL AMERICAN VOLCANIC ARC / CENTRAL AMERICAN VOLCANIC ARC-NORTHWESTERN SEGMENT / GUATEMALA	EL FISCAL	13.8	17.5	-89	-92.2	SAE			s_G-637 [3471]	NOT GIVEN [3471]									VOL					GL [3471]
[3471]	CONVERGENT MARGIN	CENTRAL AMERICAN VOLCANIC ARC / CENTRAL AMERICAN VOLCANIC ARC-NORTHWESTERN SEGMENT / GUATEMALA	ATLANTIC HIGHWAY	13.8	17.5	-89	-92.2	SAE			s_G-759 [3471]	RHYOLITE [3471]									VOL					WR [3471]
[3471]	CONVERGENT MARGIN	CENTRAL AMERICAN VOLCANIC ARC / CENTRAL AMERICAN VOLCANIC ARC-NORTHWESTERN SEGMENT / HONDURAS	NUEVA OCOTEOPEQUE	13	16	-84	-89	SAE			s_H-108 [3471]	RHYOLITE [3471]									VOL					WR [3471]
[3471]	CONVERGENT MARGIN	CENTRAL AMERICAN VOLCANIC ARC / CENTRAL AMERICAN VOLCANIC ARC-NORTHWESTERN SEGMENT / HONDURAS	CONCEPCION DEL SUR	13	16	-84	-89	SAE			s_H-119 [3471]	RHYOLITE [3471]									VOL					WR [3471]
[3471]	CONVERGENT MARGIN	CENTRAL AMERICAN VOLCANIC ARC / CENTRAL AMERICAN VOLCANIC ARC-NORTHWESTERN SEGMENT / HONDURAS	MINAS DEL ORO	13	16	-84	-89	SAE			s_H-84 [3471]	RHYOLITE [3471]									VOL					WR [3471]
[3471]	CONVERGENT MARGIN	CENTRAL AMERICAN VOLCANIC ARC / CENTRAL AMERICAN VOLCANIC ARC-NORTHWESTERN SEGMENT / HONDURAS	CAPITO	13	16	-84	-89	SAE			s_H-124 [3471]	RHYOLITE [3471]									VOL					WR [3471]
[3471]	CONVERGENT MARGIN	CENTRAL AMERICAN VOLCANIC ARC / CENTRAL AMERICAN VOLCANIC ARC-NORTHWESTERN SEGMENT / NICARAGUA	MALPAISILLO	12.63	12.63	-86.6	-86.6	SAE			s_N-137 [3471]	DACITE [3471]									VOL					WR [3471]
[3471]	CONVERGENT MARGIN	CENTRAL AMERICAN VOLCANIC ARC / CENTRAL AMERICAN VOLCANIC ARC-NORTHWESTERN SEGMENT / NICARAGUA	PAN-AMERICAN HIGHWAY EAST OF LAGO DE MANAGUA	11.5	12.5	-85	-86	SAE			s_N-15 [3471]	ANDESITE [3471]									VOL					WR [3471]
[3471]	CONVERGENT MARGIN	CENTRAL AMERICAN VOLCANIC ARC / CENTRAL AMERICAN VOLCANIC ARC-NORTHWESTERN SEGMENT / NICARAGUA	BETWEEN ANDEGA AND SAN RAFAEL	13.2	13.2	-86.1	-86.1	SAE			s_N-274 [3471]	RHYOLITE [3471]									VOL					WR [3471]
[3471]	CONVERGENT MARGIN	CENTRAL AMERICAN VOLCANIC ARC / CENTRAL AMERICAN VOLCANIC ARC-NORTHWESTERN SEGMENT / NICARAGUA / APOYO	HALF WAY UP THE EAST WALL OF APOYO CALDERA	11.92	11.92	-86.03	-86.03	SAE			s_N-312 [3471]	DACITE [3471]									VOL					WR [3471]
[22221]	CONVERGENT MARGIN	CENTRAL AMERICAN VOLCANIC ARC / CENTRAL AMERICAN VOLCANIC ARC-NORTHWESTERN SEGMENT / GUATEMALA / TACANA	MEXICO-GUATEMALA BORDER	15.13	15.13	-92.12	-92.12	SAE			s_VTA01 [22221]	ANDESITE [22221]									VOL					WR [22221]	60.48	0.72		17.18				5.52	5.84	2.38	0.12		2.38	3.56	0.15
[22221]	CONVERGENT MARGIN	CENTRAL AMERICAN VOLCANIC ARC / CENTRAL AMERICAN VOLCANIC ARC-NORTHWESTERN SEGMENT / GUATEMALA / TACANA	MEXICO-GUATEMALA BORDER	15.13	15.13	-92.12	-92.12	SAE			s_VTA03 [22221]	ANDESITE [22221]									VOL					WR [22221]	61.05	0.68		16.96				5.25	5.62	2.27	0.11		2.44	3.64	0.14
[22221]	CONVERGENT MARGIN	CENTRAL AMERICAN VOLCANIC ARC / CENTRAL AMERICAN VOLCANIC ARC-NORTHWESTERN SEGMENT / GUATEMALA / TACANA	MEXICO-GUATEMALA BORDER	15.13	15.13	-92.12	-92.12	SAE			s_VTA04 [22221]	ANDESITE [22221]									VOL					WR [22221]	60.98	0.69		17.04				5.21	5.69	2.34	0.12		2.48	3.59	0.15
[22221]	CONVERGENT MARGIN	CENTRAL AMERICAN VOLCANIC ARC / CENTRAL AMERICAN VOLCANIC ARC-NORTHWESTERN SEGMENT / GUATEMALA / TACANA	MEXICO-GUATEMALA BORDER	15.13	15.13	-92.12	-92.12	SAE			s_VTA08 [22221]	ANDESITE [22221]									VOL					WR [22221]	61.55	0.7		17.04				5.21	5.64	2.38	0.11		2.44	3.72	0.13
[22221]	CONVERGENT MARGIN	CENTRAL AMERICAN VOLCANIC ARC / CENTRAL AMERICAN VOLCANIC ARC-NORTHWESTERN SEGMENT / GUATEMALA / TACANA	MEXICO-GUATEMALA BORDER	15.13	15.13	-92.12	-92.12	SAE			s_VTA11 [22221]	ANDESITE [22221]									VOL					WR [22221]	59.55	0.75		17.64				5.99	6.13	2.57	0.13		2.14	3.58	0.16
[22221]	CONVERGENT MARGIN	CENTRAL AMERICAN VOLCANIC ARC / CENTRAL AMERICAN VOLCANIC ARC-NORTHWESTERN SEGMENT / GUATEMALA / TACANA	MEXICO-GUATEMALA BORDER	15.13	15.13	-92.12	-92.12	SAE			s_VTA12 [22221]	ANDESITE [22221]									VOL					WR [22221]	59.42	0.78		17.53				6.13	6.2	2.54	0.14		2.21	3.44	0.16
[22221]	CONVERGENT MARGIN	CENTRAL AMERICAN VOLCANIC ARC / CENTRAL AMERICAN VOLCANIC ARC-NORTHWESTERN SEGMENT / GUATEMALA / TACANA	MEXICO-GUATEMALA BORDER	15.13	15.13	-92.12	-92.12	SAE			s_VTA18 [22221]	ANDESITE [22221]									VOL					WR [22221]	59.49	0.72		17.74				5.87	6.06	2.6	0.12		2.08	3.72	0.15
[22221]	CONVERGENT MARGIN	CENTRAL AMERICAN VOLCANIC ARC / CENTRAL AMERICAN VOLCANIC ARC-NORTHWESTERN SEGMENT / GUATEMALA / TACANA	MEXICO-GUATEMALA BORDER	15.13	15.13	-92.12	-92.12	SAE			s_VTA19 [22221]	ANDESITE [22221]									VOL					WR [22221]	60.21	0.73		17.41				5.68	5.94	2.49	0.12		2.27	3.65	0.15
[22221]	CONVERGENT MARGIN	CENTRAL AMERICAN VOLCANIC ARC / CENTRAL AMERICAN VOLCANIC ARC-NORTHWESTERN SEGMENT / GUATEMALA / TACANA	MEXICO-GUATEMALA BORDER	15.13	15.13	-92.12	-92.12	SAE			s_VTA27 [22221]	ANDESITE [22221]									VOL					WR [22221]	60.77	0.72		17.17				5.23	5.91	2.4	0.11		2.37	3.75	0.13
[22221]	CONVERGENT MARGIN	CENTRAL AMERICAN VOLCANIC ARC / CENTRAL AMERICAN VOLCANIC ARC-NORTHWESTERN SEGMENT / GUATEMALA / TACANA	MEXICO-GUATEMALA BORDER	15.13	15.13	-92.12	-92.12	SAE			s_VTA29 [22221]	ANDESITE [22221]									VOL					WR [22221]	60.44	0.73		17.35				5.61	5.93	2.48	0.12		2.28	3.65	0.14
[22221]	CONVERGENT MARGIN	CENTRAL AMERICAN VOLCANIC ARC / CENTRAL AMERICAN VOLCANIC ARC-NORTHWESTERN SEGMENT / GUATEMALA / TACANA	MEXICO-GUATEMALA BORDER	15.13	15.13	-92.12	-92.12	SAE			s_VTA37 [22221]	ANDESITE [22221]									VOL					WR [22221]	62.33	0.68		16.91				5.16	5.38	2.36	0.11		2.51	3.69	0.13
[22221]	CONVERGENT MARGIN	CENTRAL AMERICAN VOLCANIC ARC / CENTRAL AMERICAN VOLCANIC ARC-NORTHWESTERN SEGMENT / GUATEMALA / TACANA	MEXICO-GUATEMALA BORDER	15.13	15.13	-92.12	-92.12	SAE			s_VTA01 [22221]	ANDESITE [22221]									VOL					WR [22221]
[22221]	CONVERGENT MARGIN	CENTRAL AMERICAN VOLCANIC ARC / CENTRAL AMERICAN VOLCANIC ARC-NORTHWESTERN SEGMENT / GUATEMALA / TACANA	MEXICO-GUATEMALA BORDER	15.13	15.13	-92.12	-92.12	SAE			s_VTA01 [22221]	ANDESITE [22221]									VOL					WR [22221]
[22221]	CONVERGENT MARGIN	CENTRAL AMERICAN VOLCANIC ARC / CENTRAL AMERICAN VOLCANIC ARC-NORTHWESTERN SEGMENT / GUATEMALA / TACANA	MEXICO-GUATEMALA BORDER	15.13	15.13	-92.12	-92.12	SAE			s_VTA04 [22221]	ANDESITE [22221]									VOL					WR [22221]
[22221]	CONVERGENT MARGIN	CENTRAL AMERICAN VOLCANIC ARC / CENTRAL AMERICAN VOLCANIC ARC-NORTHWESTERN SEGMENT / GUATEMALA / TACANA	MEXICO-GUATEMALA BORDER	15.13	15.13	-92.12	-92.12	SAE			s_VTA04 [22221]	ANDESITE [22221]									VOL					WR [22221]
[22221]	CONVERGENT MARGIN	CENTRAL AMERICAN VOLCANIC ARC / CENTRAL AMERICAN VOLCANIC ARC-NORTHWESTERN SEGMENT / GUATEMALA / TACANA	MEXICO-GUATEMALA BORDER	15.13	15.13	-92.12	-92.12	SAE			s_VTA08 [22221]	ANDESITE [22221]									VOL					WR [22221]
[22221]	CONVERGENT MARGIN	CENTRAL AMERICAN VOLCANIC ARC / CENTRAL AMERICAN VOLCANIC ARC-NORTHWESTERN SEGMENT / GUATEMALA / TACANA	MEXICO-GUATEMALA BORDER	15.13	15.13	-92.12	-92.12	SAE			s_VTA11 [22221]	ANDESITE [22221]									VOL					WR [22221]
[22221]	CONVERGENT MARGIN	CENTRAL AMERICAN VOLCANIC ARC / CENTRAL AMERICAN VOLCANIC ARC-NORTHWESTERN SEGMENT / GUATEMALA / TACANA	MEXICO-GUATEMALA BORDER	15.13	15.13	-92.12	-92.12	SAE			s_VTA11 [22221]	ANDESITE [22221]									VOL					WR [22221]
[22221]	CONVERGENT MARGIN	CENTRAL AMERICAN VOLCANIC ARC / CENTRAL AMERICAN VOLCANIC ARC-NORTHWESTERN SEGMENT / GUATEMALA / TACANA	MEXICO-GUATEMALA BORDER	15.13	15.13	-92.12	-92.12	SAE			s_VTA12 [22221]	ANDESITE [22221]									VOL					WR [22221]
[22221]	CONVERGENT MARGIN	CENTRAL AMERICAN VOLCANIC ARC / CENTRAL AMERICAN VOLCANIC ARC-NORTHWESTERN SEGMENT / GUATEMALA / TACANA	MEXICO-GUATEMALA BORDER	15.13	15.13	-92.12	-92.12	SAE			s_VTA12 [22221]	ANDESITE [22221]									VOL					WR [22221]
[22221]	CONVERGENT MARGIN	CENTRAL AMERICAN VOLCANIC ARC / CENTRAL AMERICAN VOLCANIC ARC-NORTHWESTERN SEGMENT / GUATEMALA / TACANA	MEXICO-GUATEMALA BORDER	15.13	15.13	-92.12	-92.12	SAE			s_VTA12 [22221]	ANDESITE [22221]									VOL					WR [22221]
[22221]	CONVERGENT MARGIN	CENTRAL AMERICAN VOLCANIC ARC / CENTRAL AMERICAN VOLCANIC ARC-NORTHWESTERN SEGMENT / GUATEMALA / TACANA	MEXICO-GUATEMALA BORDER	15.13	15.13	-92.12	-92.12	SAE			s_VTA18 [22221]	ANDESITE [22221]									VOL					WR [22221]
[22221]	CONVERGENT MARGIN	CENTRAL AMERICAN VOLCANIC ARC / CENTRAL AMERICAN VOLCANIC ARC-NORTHWESTERN SEGMENT / GUATEMALA / TACANA	MEXICO-GUATEMALA BORDER	15.13	15.13	-92.12	-92.12	SAE			s_VTA18 [22221]	ANDESITE [22221]									VOL					WR [22221]
[22221]	CONVERGENT MARGIN	CENTRAL AMERICAN VOLCANIC ARC / CENTRAL AMERICAN VOLCANIC ARC-NORTHWESTERN SEGMENT / GUATEMALA / TACANA	MEXICO-GUATEMALA BORDER	15.13	15.13	-92.12	-92.12	SAE			s_VTA19 [22221]	ANDESITE [22221]									VOL					WR [22221]
[22221]	CONVERGENT MARGIN	CENTRAL AMERICAN VOLCANIC ARC / CENTRAL AMERICAN VOLCANIC ARC-NORTHWESTERN SEGMENT / GUATEMALA / TACANA	MEXICO-GUATEMALA BORDER	15.13	15.13	-92.12	-92.12	SAE			s_VTA19 [22221]	ANDESITE [22221]									VOL					WR [22221]
[22221]	CONVERGENT MARGIN	CENTRAL AMERICAN VOLCANIC ARC / CENTRAL AMERICAN VOLCANIC ARC-NORTHWESTERN SEGMENT / GUATEMALA / TACANA	MEXICO-GUATEMALA BORDER	15.13	15.13	-92.12	-92.12	SAE			s_VTA19 [22221]	ANDESITE [22221]									VOL					WR [22221]
[22221]	CONVERGENT MARGIN	CENTRAL AMERICAN VOLCANIC ARC / CENTRAL AMERICAN VOLCANIC ARC-NORTHWESTERN SEGMENT / GUATEMALA / TACANA	MEXICO-GUATEMALA BORDER	15.13	15.13	-92.12	-92.12	SAE			s_VTA27 [22221]	ANDESITE [22221]									VOL					WR [22221]
[22221]	CONVERGENT MARGIN	CENTRAL AMERICAN VOLCANIC ARC / CENTRAL AMERICAN VOLCANIC ARC-NORTHWESTERN SEGMENT / GUATEMALA / TACANA	MEXICO-GUATEMALA BORDER	15.13	15.13	-92.12	-92.12	SAE			s_VTA27 [22221]	ANDESITE [22221]									VOL					WR [22221]
[22221]	CONVERGENT MARGIN	CENTRAL AMERICAN VOLCANIC ARC / CENTRAL AMERICAN VOLCANIC ARC-NORTHWESTERN SEGMENT / GUATEMALA / TACANA	MEXICO-GUATEMALA BORDER	15.13	15.13	-92.12	-92.12	SAE			s_VTA29 [22221]	ANDESITE [22221]									VOL					WR [22221]
[22221]	CONVERGENT MARGIN	CENTRAL AMERICAN VOLCANIC ARC / CENTRAL AMERICAN VOLCANIC ARC-NORTHWESTERN SEGMENT / GUATEMALA / TACANA	MEXICO-GUATEMALA BORDER	15.13	15.13	-92.12	-92.12	SAE			s_VTA37 [22221]	ANDESITE [22221]									VOL					WR [22221]
[6303]	CONVERGENT MARGIN	CENTRAL AMERICAN VOLCANIC ARC / CENTRAL AMERICAN VOLCANIC ARC-NORTHWESTERN SEGMENT / GUATEMALA / SANTA MARIA	1902 ERUPTION, 3 KM NW OF THE CRATER	14.76	14.76	-91.55	-91.55	SAE			s_T119B [6303]	NOT GIVEN [6303]							1902		PLU					WR [6303]	65.47	0.5		16.67				4.01	4.56	1.44	0.11		2.45	4.24	0.16
[6303]	CONVERGENT MARGIN	CENTRAL AMERICAN VOLCANIC ARC / CENTRAL AMERICAN VOLCANIC ARC-NORTHWESTERN SEGMENT / GUATEMALA / SANTA MARIA	1902 ERUPTION, 3 KM NW OF THE CRATER	14.76	14.76	-91.55	-91.55	SAE			s_T119A [6303]	NOT GIVEN [6303]							1902		PLU					WR [6303]	64.04	0.46		16.23				3.39	4.59	1.62	0.08		2.12	4.28	0.19
[6303]	CONVERGENT MARGIN	CENTRAL AMERICAN VOLCANIC ARC / CENTRAL AMERICAN VOLCANIC ARC-NORTHWESTERN SEGMENT / GUATEMALA / SANTA MARIA	1902 ERUPTION, 3 KM NW OF THE CRATER	14.76	14.76	-91.55	-91.55	SAE			s_SM2A [6303]	NOT GIVEN [6303]							1902		PLU					WR [6303]	57.14	1.36		16.58				6.98	4.82	2.14	0.16		3.02	4.55	0.68
[6303]	CONVERGENT MARGIN	CENTRAL AMERICAN VOLCANIC ARC / CENTRAL AMERICAN VOLCANIC ARC-NORTHWESTERN SEGMENT / GUATEMALA / SANTA MARIA	1902 ERUPTION, 3 KM NW OF THE CRATER	14.76	14.76	-91.55	-91.55	SAE			s_SM2B [6303]	NOT GIVEN [6303]							1902		PLU					WR [6303]	55.45	1.06		15.82				8.03	6.55	3.13	0.16		2.28	3.03	0.44
[6303]	CONVERGENT MARGIN	CENTRAL AMERICAN VOLCANIC ARC / CENTRAL AMERICAN VOLCANIC ARC-NORTHWESTERN SEGMENT / GUATEMALA / SANTA MARIA / LOS CHOCOYOS PYROCLASTIC FLOW	OLINTEPEQUE, 18 KM NNE OF SANTA MARIA	14.76	14.76	-91.55	-91.55	SAE			s_OL2 [6303]	NOT GIVEN [6303]									PLU					WR [6303]	68.64	0.25		14.13				1.37	0.95	0.46	0.06		3.92	4.61	0.09
[6303]	CONVERGENT MARGIN	CENTRAL AMERICAN VOLCANIC ARC / CENTRAL AMERICAN VOLCANIC ARC-NORTHWESTERN SEGMENT / GUATEMALA / SANTA MARIA	DRILL HOLE AT ZUNIL, 5 KM E OF SANTA MARIA SUMMIT	14.76	14.76	-91.55	-91.55	SAE			s_2CQ6-1 [6303]	MONZONITE, QUARTZ [6303]									PLU	1062	1062			WR [6303]	62.64	0.51		18.28				3.01	2.77	0.84	0.08		2.88	5.66	0.17
[6303]	CONVERGENT MARGIN	CENTRAL AMERICAN VOLCANIC ARC / CENTRAL AMERICAN VOLCANIC ARC-NORTHWESTERN SEGMENT / GUATEMALA / SANTA MARIA	S AND W OF THE CONE	14.76	14.76	-91.55	-91.55	SAE			s_EF1 [6303]	ANDESITE [6303]									VOL					WR [6303]	60.03	0.77		18.52				6.01	5.8	1.67	0.14		2.08	4	0.24
[6303]	CONVERGENT MARGIN	CENTRAL AMERICAN VOLCANIC ARC / CENTRAL AMERICAN VOLCANIC ARC-NORTHWESTERN SEGMENT / GUATEMALA / SANTA MARIA	S AND W OF THE CONE	14.76	14.76	-91.55	-91.55	SAE			s_EF4 [6303]	ANDESITE [6303]									VOL					WR [6303]	61.83	0.75		19.71				6.25	3.83	1.1	0.14		2.17	3.28	0.16
[6303]	CONVERGENT MARGIN	CENTRAL AMERICAN VOLCANIC ARC / CENTRAL AMERICAN VOLCANIC ARC-NORTHWESTERN SEGMENT / GUATEMALA / SANTA MARIA	S AND W OF THE CONE	14.76	14.76	-91.55	-91.55	SAE			s_EF10 [6303]	ANDESITE [6303]									VOL					WR [6303]	58.5	0.7		17.3				6.93	6.3	2.3			1.6	3.7
[6303]	CONVERGENT MARGIN	CENTRAL AMERICAN VOLCANIC ARC / CENTRAL AMERICAN VOLCANIC ARC-NORTHWESTERN SEGMENT / GUATEMALA / SANTA MARIA	S AND W OF THE CONE	14.76	14.76	-91.55	-91.55	SAE			s_EF11 [6303]	ANDESITE [6303]									VOL					WR [6303]	59.66	0.73		19.07				5.16	6.61	1.74	0.11		1.83	4.21	0.22
[6303]	CONVERGENT MARGIN	CENTRAL AMERICAN VOLCANIC ARC / CENTRAL AMERICAN VOLCANIC ARC-NORTHWESTERN SEGMENT / GUATEMALA / SANTA MARIA	S AND W OF THE CONE	14.76	14.76	-91.55	-91.55	SAE			s_SM1 [6303]	ANDESITE [6303]									VOL					WR [6303]	54.94	0.92		18.6				7.91	7.85	3.2	0.16		1.13	4.09	0.27
[6303]	CONVERGENT MARGIN	CENTRAL AMERICAN VOLCANIC ARC / CENTRAL AMERICAN VOLCANIC ARC-NORTHWESTERN SEGMENT / GUATEMALA / SANTA MARIA	S AND W OF THE CONE	14.76	14.76	-91.55	-91.55	SAE			s_FA5 [6303]	ANDESITE [6303]									VOL					WR [6303]	60.07	0.71		19.17				4.95	6.41	1.8	0.11		1.83	4.11	0.22
[6303]	CONVERGENT MARGIN	CENTRAL AMERICAN VOLCANIC ARC / CENTRAL AMERICAN VOLCANIC ARC-NORTHWESTERN SEGMENT / GUATEMALA / SANTA MARIA	S AND W OF THE CONE	14.76	14.76	-91.55	-91.55	SAE			s_FA6 [6303]	ANDESITE [6303]									VOL					WR [6303]	60.22	0.73		18.93				5.17	6.17	1.6	0.12		1.92	4.27	0.22
[6303]	CONVERGENT MARGIN	CENTRAL AMERICAN VOLCANIC ARC / CENTRAL AMERICAN VOLCANIC ARC-NORTHWESTERN SEGMENT / GUATEMALA / SANTA MARIA	S AND W OF THE CONE	14.76	14.76	-91.55	-91.55	SAE			s_S1118 [6303]	ANDESITE [6303]									VOL					WR [6303]	54.9	0.97		17.4		3	5.1		7.7	5.58			1.14	3.7	0.14		0.1	0.4
[6303]	CONVERGENT MARGIN	CENTRAL AMERICAN VOLCANIC ARC / CENTRAL AMERICAN VOLCANIC ARC-NORTHWESTERN SEGMENT / GUATEMALA / SANTA MARIA	SANTA MARIA CONE	14.76	14.76	-91.55	-91.55	SAE			s_SM124 [6303]	ANDESITE, BASALTIC [6303]									VOL					WR [6303]	52.1	0.92		17.7				8.01	8.2	5			0.82	3.8			1
[6303]	CONVERGENT MARGIN	CENTRAL AMERICAN VOLCANIC ARC / CENTRAL AMERICAN VOLCANIC ARC-NORTHWESTERN SEGMENT / GUATEMALA / SANTA MARIA	SANTA MARIA CONE	14.76	14.76	-91.55	-91.55	SAE			s_SM123 [6303]	ANDESITE, BASALTIC [6303]									VOL					WR [6303]	52.8	1.14		16.8				8.82	8.8	4.8			0.91	3.5			0.9
[6303]	CONVERGENT MARGIN	CENTRAL AMERICAN VOLCANIC ARC / CENTRAL AMERICAN VOLCANIC ARC-NORTHWESTERN SEGMENT / GUATEMALA / SANTA MARIA	SANTA MARIA CONE	14.76	14.76	-91.55	-91.55	SAE			s_SM122 [6303]	ANDESITE, BASALTIC [6303]									VOL					WR [6303]	52.1	0.93		17.8				7.38	8.7	5.2			0.93	3.6			1.3
[6303]	CONVERGENT MARGIN	CENTRAL AMERICAN VOLCANIC ARC / CENTRAL AMERICAN VOLCANIC ARC-NORTHWESTERN SEGMENT / GUATEMALA / SANTA MARIA	SANTA MARIA CONE	14.76	14.76	-91.55	-91.55	SAE			s_SM121 [6303]	ANDESITE, BASALTIC [6303]									VOL					WR [6303]	52.8	1.01		17.6				7.83	8.9	5.1			1.01	3.5			0.8
[6303]	CONVERGENT MARGIN	CENTRAL AMERICAN VOLCANIC ARC / CENTRAL AMERICAN VOLCANIC ARC-NORTHWESTERN SEGMENT / GUATEMALA / SANTA MARIA	SANTA MARIA CONE	14.76	14.76	-91.55	-91.55	SAE			s_SM120 [6303]	ANDESITE, BASALTIC [6303]									VOL					WR [6303]	53	0.93		17.7				7.38	8.3	4.7			0.91	3.5			1.2
[6303]	CONVERGENT MARGIN	CENTRAL AMERICAN VOLCANIC ARC / CENTRAL AMERICAN VOLCANIC ARC-NORTHWESTERN SEGMENT / GUATEMALA / SANTA MARIA	SANTA MARIA CONE	14.76	14.76	-91.55	-91.55	SAE			s_SM119 [6303]	ANDESITE, BASALTIC [6303]									VOL					WR [6303]	53.1	0.89		18.2				7.38	8.6	5.5			0.92	3.6			0.7
[6303]	CONVERGENT MARGIN	CENTRAL AMERICAN VOLCANIC ARC / CENTRAL AMERICAN VOLCANIC ARC-NORTHWESTERN SEGMENT / GUATEMALA / SANTA MARIA	SANTA MARIA CONE	14.76	14.76	-91.55	-91.55	SAE			s_SM118 [6303]	ANDESITE, BASALTIC [6303]									VOL					WR [6303]	52.9	0.77		17.7				6.48	7.5	5			0.87	3.5			0.7
[6303]	CONVERGENT MARGIN	CENTRAL AMERICAN VOLCANIC ARC / CENTRAL AMERICAN VOLCANIC ARC-NORTHWESTERN SEGMENT / GUATEMALA / SANTA MARIA	SANTA MARIA CONE	14.76	14.76	-91.55	-91.55	SAE			s_SM117 [6303]	ANDESITE, BASALTIC [6303]									VOL					WR [6303]	53.7	0.82		18.3				7.47	8	5.4			0.87	3.8			0.6
[6303]	CONVERGENT MARGIN	CENTRAL AMERICAN VOLCANIC ARC / CENTRAL AMERICAN VOLCANIC ARC-NORTHWESTERN SEGMENT / GUATEMALA / SANTA MARIA	SANTA MARIA CONE	14.76	14.76	-91.55	-91.55	SAE			s_SM116 [6303]	ANDESITE, BASALTIC [6303]									VOL					WR [6303]	53	0.82		18.2				7.47	7.7	5.4			0.86	3.7			0.6
[6303]	CONVERGENT MARGIN	CENTRAL AMERICAN VOLCANIC ARC / CENTRAL AMERICAN VOLCANIC ARC-NORTHWESTERN SEGMENT / GUATEMALA / SANTA MARIA	SANTA MARIA CONE	14.76	14.76	-91.55	-91.55	SAE			s_SM115 [6303]	ANDESITE, BASALTIC [6303]									VOL					WR [6303]	53.1	0.8		18.4				7.65	7.6	5.1			0.9	3.7			0.5
[6303]	CONVERGENT MARGIN	CENTRAL AMERICAN VOLCANIC ARC / CENTRAL AMERICAN VOLCANIC ARC-NORTHWESTERN SEGMENT / GUATEMALA / SANTA MARIA	SANTA MARIA CONE	14.76	14.76	-91.55	-91.55	SAE			s_SM113 [6303]	ANDESITE, BASALTIC [6303]									VOL					WR [6303]	54.2	0.84		18.5				7.56	7.8	5			0.92	3.6			0.9
[6303]	CONVERGENT MARGIN	CENTRAL AMERICAN VOLCANIC ARC / CENTRAL AMERICAN VOLCANIC ARC-NORTHWESTERN SEGMENT / GUATEMALA / SANTA MARIA	SANTA MARIA CONE	14.76	14.76	-91.55	-91.55	SAE			s_SM112 [6303]	ANDESITE, BASALTIC [6303]									VOL					WR [6303]	52	0.86		18.2				7.56	8.3	4.9			0.88	3.3			1.2
[6303]	CONVERGENT MARGIN	CENTRAL AMERICAN VOLCANIC ARC / CENTRAL AMERICAN VOLCANIC ARC-NORTHWESTERN SEGMENT / GUATEMALA / SANTA MARIA	SANTA MARIA CONE	14.76	14.76	-91.55	-91.55	SAE			s_SM111 [6303]	ANDESITE, BASALTIC [6303]									VOL					WR [6303]	52.2	0.85		18.3				7.65	8	5.1			0.88	3.7			0.9
[6303]	CONVERGENT MARGIN	CENTRAL AMERICAN VOLCANIC ARC / CENTRAL AMERICAN VOLCANIC ARC-NORTHWESTERN SEGMENT / GUATEMALA / SANTA MARIA	SANTA MARIA CONE	14.76	14.76	-91.55	-91.55	SAE			s_SM110 [6303]	ANDESITE, BASALTIC [6303]									VOL					WR [6303]	52	0.88		18.1				8.1	8.1	5.2			0.86	3.5			0.8
[6303]	CONVERGENT MARGIN	CENTRAL AMERICAN VOLCANIC ARC / CENTRAL AMERICAN VOLCANIC ARC-NORTHWESTERN SEGMENT / GUATEMALA / SANTA MARIA	SANTA MARIA CONE	14.76	14.76	-91.55	-91.55	SAE			s_SM109 [6303]	ANDESITE, BASALTIC [6303]									VOL					WR [6303]	53.4	0.89		17.8				7.56	8.2	5.3			0.88	3.5			0.8
[6303]	CONVERGENT MARGIN	CENTRAL AMERICAN VOLCANIC ARC / CENTRAL AMERICAN VOLCANIC ARC-NORTHWESTERN SEGMENT / GUATEMALA / SANTA MARIA	SANTA MARIA CONE	14.76	14.76	-91.55	-91.55	SAE			s_SM108 [6303]	ANDESITE, BASALTIC [6303]									VOL					WR [6303]	55.1	0.82		18.2				7.47	7.4	4.4			1.01	3.9			0.8
[6303]	CONVERGENT MARGIN	CENTRAL AMERICAN VOLCANIC ARC / CENTRAL AMERICAN VOLCANIC ARC-NORTHWESTERN SEGMENT / GUATEMALA / SANTA MARIA	SANTA MARIA CONE	14.76	14.76	-91.55	-91.55	SAE			s_SM107 [6303]	ANDESITE, BASALTIC [6303]									VOL					WR [6303]	53.9	0.84		18.3				8.01	7.9	4.7			1.09	3.9			0.5
[6303]	CONVERGENT MARGIN	CENTRAL AMERICAN VOLCANIC ARC / CENTRAL AMERICAN VOLCANIC ARC-NORTHWESTERN SEGMENT / GUATEMALA / SANTA MARIA	SANTA MARIA CONE	14.76	14.76	-91.55	-91.55	SAE			s_SM106 [6303]	ANDESITE, BASALTIC [6303]									VOL					WR [6303]	53.9	0.83		18.3				7.29	7.6	5			0.97	3.7			0.5
[6303]	CONVERGENT MARGIN	CENTRAL AMERICAN VOLCANIC ARC / CENTRAL AMERICAN VOLCANIC ARC-NORTHWESTERN SEGMENT / GUATEMALA / SANTA MARIA	SANTA MARIA CONE	14.76	14.76	-91.55	-91.55	SAE			s_SM105 [6303]	ANDESITE, BASALTIC [6303]									VOL					WR [6303]	54.1	0.81		18.4				8.01	7.8	4.9			0.8	3.9			0.9
[6303]	CONVERGENT MARGIN	CENTRAL AMERICAN VOLCANIC ARC / CENTRAL AMERICAN VOLCANIC ARC-NORTHWESTERN SEGMENT / GUATEMALA / SANTA MARIA	SANTA MARIA CONE	14.76	14.76	-91.55	-91.55	SAE			s_SM104 [6303]	ANDESITE, BASALTIC [6303]									VOL					WR [6303]	53.1	0.81		18.6				7.29	8.4	5.3			0.79	3.6			0.8
[6303]	CONVERGENT MARGIN	CENTRAL AMERICAN VOLCANIC ARC / CENTRAL AMERICAN VOLCANIC ARC-NORTHWESTERN SEGMENT / GUATEMALA / SANTA MARIA	SANTA MARIA CONE	14.76	14.76	-91.55	-91.55	SAE			s_SM103 [6303]	ANDESITE, BASALTIC [6303]									VOL					WR [6303]	53.2	0.84		18.2				7.47	8.4	5.1			0.89	3.6			1.5
[6303]	CONVERGENT MARGIN	CENTRAL AMERICAN VOLCANIC ARC / CENTRAL AMERICAN VOLCANIC ARC-NORTHWESTERN SEGMENT / GUATEMALA / SANTA MARIA	SANTA MARIA CONE	14.76	14.76	-91.55	-91.55	SAE			s_SM102 [6303]	ANDESITE, BASALTIC [6303]									VOL					WR [6303]	54.8	0.84		17.6				8.1	7.7	4.5			1.05	3.7			1
[6303]	CONVERGENT MARGIN	CENTRAL AMERICAN VOLCANIC ARC / CENTRAL AMERICAN VOLCANIC ARC-NORTHWESTERN SEGMENT / GUATEMALA / SANTA MARIA	SANTA MARIA CONE	14.76	14.76	-91.55	-91.55	SAE			s_SM101 [6303]	ANDESITE, BASALTIC [6303]									VOL					WR [6303]	54.4	0.79		18.7				7.38	7.9	4.4			1.08	3.6			0.9
[6303]	CONVERGENT MARGIN	CENTRAL AMERICAN VOLCANIC ARC / CENTRAL AMERICAN VOLCANIC ARC-NORTHWESTERN SEGMENT / GUATEMALA / SANTA MARIA	SANTA MARIA CONE	14.76	14.76	-91.55	-91.55	SAE			s_SM100 [6303]	ANDESITE, BASALTIC [6303]									VOL					WR [6303]	53.4	0.8		18.67				7.99	8.15	4.8			1.14	3.54	0.2		0
[6303]	CONVERGENT MARGIN	CENTRAL AMERICAN VOLCANIC ARC / CENTRAL AMERICAN VOLCANIC ARC-NORTHWESTERN SEGMENT / GUATEMALA / SANTA MARIA	1902 ERUPTION	14.76	14.76	-91.55	-91.55	SAE			s_CO-30 [6303]	DACITE [6303]							1902		VOL					WR [6303]	65.36	0.5		16.03				4.76	4.9	1.37	0.16		1.7	4.44	0.17
[6303]	CONVERGENT MARGIN	CENTRAL AMERICAN VOLCANIC ARC / CENTRAL AMERICAN VOLCANIC ARC-NORTHWESTERN SEGMENT / GUATEMALA / SANTA MARIA	1902 ERUPTION	14.76	14.76	-91.55	-91.55	SAE			s_CO-53 [6303]	DACITE [6303]							1902		VOL					WR [6303]	64.71	0.49		16.7				4.54	5.05	1.35	0.15		1.61	4.66	0.17
[6303]	CONVERGENT MARGIN	CENTRAL AMERICAN VOLCANIC ARC / CENTRAL AMERICAN VOLCANIC ARC-NORTHWESTERN SEGMENT / GUATEMALA / SANTA MARIA	1902 ERUPTION	14.76	14.76	-91.55	-91.55	SAE			s_CO-40 [6303]	DACITE [6303]							1902		VOL					WR [6303]	69.46	0.31		15.42				3.01	3.19	0.75	0.18		1.97	5.14	0.15
[6303]	CONVERGENT MARGIN	CENTRAL AMERICAN VOLCANIC ARC / CENTRAL AMERICAN VOLCANIC ARC-NORTHWESTERN SEGMENT / GUATEMALA / SANTA MARIA	1902 ERUPTION	14.76	14.76	-91.55	-91.55	SAE			s_GU/S10 [6303]	DACITE [6303]							1902		VOL					WR [6303]	66.16	0.35		16.82				3.82	4.03	1.36	0.12		1.77	5.14
[6303]	CONVERGENT MARGIN	CENTRAL AMERICAN VOLCANIC ARC / CENTRAL AMERICAN VOLCANIC ARC-NORTHWESTERN SEGMENT / GUATEMALA / SANTA MARIA	1902 ERUPTION	14.76	14.76	-91.55	-91.55	SAE			s_81T117 [6303]	DACITE [6303]							1902		VOL					WR [6303]	65.41	0.42		17.67				4.36	4.36	1.17	0.2		1.9	4.94	0.15
[6303]	CONVERGENT MARGIN	CENTRAL AMERICAN VOLCANIC ARC / CENTRAL AMERICAN VOLCANIC ARC-NORTHWESTERN SEGMENT / GUATEMALA / SANTA MARIA	1902 ERUPTION	14.76	14.76	-91.55	-91.55	SAE			s_81T114 [6303]	DACITE [6303]							1902		VOL					WR [6303]	68.08	0.35		17.29				3.65	3.7	0.85	0.2		2.04	5.11	0.14
[6303]	CONVERGENT MARGIN	CENTRAL AMERICAN VOLCANIC ARC / CENTRAL AMERICAN VOLCANIC ARC-NORTHWESTERN SEGMENT / GUATEMALA / SANTA MARIA	1902 ERUPTION	14.76	14.76	-91.55	-91.55	SAE			s_S1115 [6303]	DACITE [6303]							1902		VOL					WR [6303]	65.7	0.35		16.7				3.09	4	1.35	0.12		1.76	5.1
[6303]	CONVERGENT MARGIN	CENTRAL AMERICAN VOLCANIC ARC / CENTRAL AMERICAN VOLCANIC ARC-NORTHWESTERN SEGMENT / GUATEMALA / SANTA MARIA	1902 ERUPTION	14.76	14.76	-91.55	-91.55	SAE			s_CO-59 [6303]	ANDESITE, BASALTIC [6303]							1902		VOL					WR [6303]	52.52	0.93		18.46				8.76	9.2	4.63	0.15		0.8	3.35	0.19
[6303]	CONVERGENT MARGIN	CENTRAL AMERICAN VOLCANIC ARC / CENTRAL AMERICAN VOLCANIC ARC-NORTHWESTERN SEGMENT / GUATEMALA / SANTA MARIA	1902 ERUPTION	14.76	14.76	-91.55	-91.55	SAE			s_CO-28 [6303]	ANDESITE, BASALTIC [6303]							1902		VOL					WR [6303]	54.9	0.81		17.99				8.14	7.95	4.2	0.16		0.98	3.72	0.19
[6303]	CONVERGENT MARGIN	CENTRAL AMERICAN VOLCANIC ARC / CENTRAL AMERICAN VOLCANIC ARC-NORTHWESTERN SEGMENT / GUATEMALA / SANTA MARIA	1902 ERUPTION	14.76	14.76	-91.55	-91.55	SAE			s_81T116 [6303]	ANDESITE, BASALTIC [6303]							1902		VOL					WR [6303]	54.83	0.84		18.19				8.08	8.56	3.63	0.16		0.91	3.66	0.21
[6303]	CONVERGENT MARGIN	CENTRAL AMERICAN VOLCANIC ARC / CENTRAL AMERICAN VOLCANIC ARC-NORTHWESTERN SEGMENT / GUATEMALA / SANTA MARIA	1902 ERUPTION	14.76	14.76	-91.55	-91.55	SAE			s_81T117 [6303]	ANDESITE, BASALTIC [6303]							1902		VOL					WR [6303]	53.53	0.76		19.44				8.13	8.19	3.94	0.2		1	3.6	0.18
[6303]	CONVERGENT MARGIN	CENTRAL AMERICAN VOLCANIC ARC / CENTRAL AMERICAN VOLCANIC ARC-NORTHWESTERN SEGMENT / GUATEMALA / SANTA MARIA	SANTIAGUITO DOME	14.76	14.76	-91.55	-91.55	SAE			s_S1105 [6303]	NOT GIVEN [6303]									VOL					WR [6303]	62.8	0.55		16.7		2.7	2.9		5.7	1.93			1.58	4.9	0.18		0.14	0.2
[6303]	CONVERGENT MARGIN	CENTRAL AMERICAN VOLCANIC ARC / CENTRAL AMERICAN VOLCANIC ARC-NORTHWESTERN SEGMENT / GUATEMALA / SANTA MARIA	SANTIAGUITO DOME	14.76	14.76	-91.55	-91.55	SAE			s_S1125 [6303]	NOT GIVEN [6303]									VOL					WR [6303]	64.3	0.36		16.8		1.6	2.4		4.5	1.48			1.7	4.9	0.17		0.22	0.2
[6303]	CONVERGENT MARGIN	CENTRAL AMERICAN VOLCANIC ARC / CENTRAL AMERICAN VOLCANIC ARC-NORTHWESTERN SEGMENT / GUATEMALA / SANTA MARIA	SANTIAGUITO DOME	14.76	14.76	-91.55	-91.55	SAE			s_S1103 [6303]	NOT GIVEN [6303]									VOL					WR [6303]	62.5	0.51		16.7		2.1	2.9		5.3	1.85			1.58	4.7	0.16		0.16	0.2
[6303]	CONVERGENT MARGIN	CENTRAL AMERICAN VOLCANIC ARC / CENTRAL AMERICAN VOLCANIC ARC-NORTHWESTERN SEGMENT / GUATEMALA / SANTA MARIA	SANTIAGUITO DOME	14.76	14.76	-91.55	-91.55	SAE			s_S1004 [6303]	NOT GIVEN [6303]									VOL					WR [6303]	64.8	0.39		16.7		2	2.2		4.2	1.58			1.66	5.1	0.14		0.11	0.3
[6303]	CONVERGENT MARGIN	CENTRAL AMERICAN VOLCANIC ARC / CENTRAL AMERICAN VOLCANIC ARC-NORTHWESTERN SEGMENT / GUATEMALA / SANTA MARIA	SANTIAGUITO DOME	14.76	14.76	-91.55	-91.55	SAE			s_S1104 [6303]	NOT GIVEN [6303]									VOL					WR [6303]	65	0.41		16.4		2.4	2.3		4.4	1.62			1.7	5	0.15		0	0.3
[6303]	CONVERGENT MARGIN	CENTRAL AMERICAN VOLCANIC ARC / CENTRAL AMERICAN VOLCANIC ARC-NORTHWESTERN SEGMENT / GUATEMALA / SANTA MARIA	SANTIAGUITO DOME	14.76	14.76	-91.55	-91.55	SAE			s_S1003 [6303]	NOT GIVEN [6303]									VOL					WR [6303]	65.17	0.4		17.59				3.62	5.05	1.57	0.15		1.58	4.86	0.26
[6303]	CONVERGENT MARGIN	CENTRAL AMERICAN VOLCANIC ARC / CENTRAL AMERICAN VOLCANIC ARC-NORTHWESTERN SEGMENT / GUATEMALA / SANTA MARIA	SANTIAGUITO DOME	14.76	14.76	-91.55	-91.55	SAE			s_S1000 [6303]	NOT GIVEN [6303]									VOL					WR [6303]	56.1	0.82		17.9		2.5	5.1		7.6	4.26			1.14	4.1	0		0.05	0.1
[6303]	CONVERGENT MARGIN	CENTRAL AMERICAN VOLCANIC ARC / CENTRAL AMERICAN VOLCANIC ARC-NORTHWESTERN SEGMENT / GUATEMALA / SANTA MARIA	SANTIAGUITO DOME	14.76	14.76	-91.55	-91.55	SAE			s_S2003 [6303]	NOT GIVEN [6303]									VOL					WR [6303]	64.5	0.45		16.6		2.8	1.8		4.7	1.73			1.67	5.2	0.24			0.2
[6303]	CONVERGENT MARGIN	CENTRAL AMERICAN VOLCANIC ARC / CENTRAL AMERICAN VOLCANIC ARC-NORTHWESTERN SEGMENT / GUATEMALA / SANTA MARIA	SANTIAGUITO DOME	14.76	14.76	-91.55	-91.55	SAE			s_S1023 [6303]	NOT GIVEN [6303]									VOL					WR [6303]	64.07	0.51		17.52				4.27	5.58	1.97	0.15		1.54	4.6	0.26
[6303]	CONVERGENT MARGIN	CENTRAL AMERICAN VOLCANIC ARC / CENTRAL AMERICAN VOLCANIC ARC-NORTHWESTERN SEGMENT / GUATEMALA / SANTA MARIA	SANTIAGUITO DOME	14.76	14.76	-91.55	-91.55	SAE			s_S1005 [6303]	NOT GIVEN [6303]									VOL					WR [6303]	64.77	0.49		17.26				4.15	5.53	2.03	0.14		1.58	4.53	0.24
[6303]	CONVERGENT MARGIN	CENTRAL AMERICAN VOLCANIC ARC / CENTRAL AMERICAN VOLCANIC ARC-NORTHWESTERN SEGMENT / GUATEMALA / SANTA MARIA	SANTIAGUITO DOME	14.76	14.76	-91.55	-91.55	SAE			s_S802 [6303]	NOT GIVEN [6303]									VOL					WR [6303]	64.3	0.42		17		1.8	2.5		4.6	1.56			1.64	5	0.23			0.2
[6303]	CONVERGENT MARGIN	CENTRAL AMERICAN VOLCANIC ARC / CENTRAL AMERICAN VOLCANIC ARC-NORTHWESTERN SEGMENT / GUATEMALA / SANTA MARIA	SANTIAGUITO DOME	14.76	14.76	-91.55	-91.55	SAE			s_S1101 [6303]	NOT GIVEN [6303]									VOL					WR [6303]	65.93	0.45		16.7				3.81	4.69	1.62	0.15		1.75	4.94	0.23
[6303]	CONVERGENT MARGIN	CENTRAL AMERICAN VOLCANIC ARC / CENTRAL AMERICAN VOLCANIC ARC-NORTHWESTERN SEGMENT / GUATEMALA / SANTA MARIA	SANTIAGUITO DOME	14.76	14.76	-91.55	-91.55	SAE			s_S800 [6303]	NOT GIVEN [6303]									VOL					WR [6303]	64.1	0.48		16.9		2.8	2		4.7	1.7			1.59	5.1	0.24		0.14	0.2
[6303]	CONVERGENT MARGIN	CENTRAL AMERICAN VOLCANIC ARC / CENTRAL AMERICAN VOLCANIC ARC-NORTHWESTERN SEGMENT / GUATEMALA / SANTA MARIA	SANTIAGUITO DOME	14.76	14.76	-91.55	-91.55	SAE			s_S1102 [6303]	NOT GIVEN [6303]									VOL					WR [6303]	63.6	0.46		16.8		1.9	2.5		4.8	1.61			1.7	5.1	0.16		0.05	0.2
[6303]	CONVERGENT MARGIN	CENTRAL AMERICAN VOLCANIC ARC / CENTRAL AMERICAN VOLCANIC ARC-NORTHWESTERN SEGMENT / GUATEMALA / SANTA MARIA	SANTIAGUITO DOME	14.76	14.76	-91.55	-91.55	SAE			s_S550 [6303]	NOT GIVEN [6303]									VOL					WR [6303]	64.4	0.45		17		3.3	1.5		4.9	1.67			1.64	5.1	0.25		0.06
[6303]	CONVERGENT MARGIN	CENTRAL AMERICAN VOLCANIC ARC / CENTRAL AMERICAN VOLCANIC ARC-NORTHWESTERN SEGMENT / GUATEMALA / SANTA MARIA	SANTIAGUITO DOME	14.76	14.76	-91.55	-91.55	SAE			s_S1106 [6303]	NOT GIVEN [6303]									VOL					WR [6303]	64	0.42		16.5		1.7	2.8		4.8	1.88			1.6	4.8	0.17		0.05	0.2
[6303]	CONVERGENT MARGIN	CENTRAL AMERICAN VOLCANIC ARC / CENTRAL AMERICAN VOLCANIC ARC-NORTHWESTERN SEGMENT / GUATEMALA / SANTA MARIA	SANTIAGUITO DOME	14.76	14.76	-91.55	-91.55	SAE			s_S1123 [6303]	NOT GIVEN [6303]									VOL					WR [6303]	66.45	0.4		16.28				3.93	4.45	1.11	0.17		1.69	4.78	0.21
[6303]	CONVERGENT MARGIN	CENTRAL AMERICAN VOLCANIC ARC / CENTRAL AMERICAN VOLCANIC ARC-NORTHWESTERN SEGMENT / GUATEMALA / SANTA MARIA	SANTIAGUITO DOME	14.76	14.76	-91.55	-91.55	SAE			s_S1229 [6303]	NOT GIVEN [6303]									VOL					WR [6303]	63.86	0.43		17.5		1.81	2.65		4.99	1.65	0.14		1.59	4.89	0.19		0.1	0.06
[6303]	CONVERGENT MARGIN	CENTRAL AMERICAN VOLCANIC ARC / CENTRAL AMERICAN VOLCANIC ARC-NORTHWESTERN SEGMENT / GUATEMALA / SANTA MARIA	SANTIAGUITO DOME	14.76	14.76	-91.55	-91.55	SAE			s_S1511 [6303]	NOT GIVEN [6303]									VOL					WR [6303]	63.5	0.49		17		2.3	2.6		5.2	1.97			1.58	5	0.24		0.3	0.5
[6303]	CONVERGENT MARGIN	CENTRAL AMERICAN VOLCANIC ARC / CENTRAL AMERICAN VOLCANIC ARC-NORTHWESTERN SEGMENT / GUATEMALA / SANTA MARIA	SANTIAGUITO DOME	14.76	14.76	-91.55	-91.55	SAE			s_S1669 [6303]	NOT GIVEN [6303]									VOL					WR [6303]	64.3	0.48		16.7		2	2.7		5.1	1.83			1.62	4.8	0		0.18	0.2
[6303]	CONVERGENT MARGIN	CENTRAL AMERICAN VOLCANIC ARC / CENTRAL AMERICAN VOLCANIC ARC-NORTHWESTERN SEGMENT / GUATEMALA / SANTA MARIA	SANTIAGUITO DOME	14.76	14.76	-91.55	-91.55	SAE			s_S1120 [6303]	NOT GIVEN [6303]									VOL					WR [6303]	59	0.84		18		3.4	3.6		7	3			1.28	4.4	0.21		0.15	0.1
[6303]	CONVERGENT MARGIN	CENTRAL AMERICAN VOLCANIC ARC / CENTRAL AMERICAN VOLCANIC ARC-NORTHWESTERN SEGMENT / GUATEMALA / SANTA MARIA	SANTA MARIA CONE	14.76	14.76	-91.55	-91.55	SAE			s_SM124 [6303]	ANDESITE, BASALTIC [6303]									VOL					WR [6303]	52.1	0.92		17.7				8.01	8.2	5			0.82	3.8	0.17		1
[6303]	CONVERGENT MARGIN	CENTRAL AMERICAN VOLCANIC ARC / CENTRAL AMERICAN VOLCANIC ARC-NORTHWESTERN SEGMENT / GUATEMALA / SANTA MARIA	SANTA MARIA CONE	14.76	14.76	-91.55	-91.55	SAE			s_SM102 [6303]	ANDESITE, BASALTIC [6303]									VOL					WR [6303]	54.8	0.84		17.6				8.1	7.7	4.5			1.05	3.7	0.18		1
[6303]	CONVERGENT MARGIN	CENTRAL AMERICAN VOLCANIC ARC / CENTRAL AMERICAN VOLCANIC ARC-NORTHWESTERN SEGMENT / GUATEMALA / SANTA MARIA	1902 ERUPTION	14.76	14.76	-91.55	-91.55	SAE			s_81T116 [6303]	ANDESITE, BASALTIC [6303]							1902		VOL					WR [6303]	54.83	0.84		18.19				8.08	8.56	3.63	0.16		0.91	3.66	0.21
[6303]	CONVERGENT MARGIN	CENTRAL AMERICAN VOLCANIC ARC / CENTRAL AMERICAN VOLCANIC ARC-NORTHWESTERN SEGMENT / GUATEMALA / SANTA MARIA	1902 ERUPTION	14.76	14.76	-91.55	-91.55	SAE			s_GU/S10 [6303]	DACITE [6303]							1902		VOL					WR [6303]	66.16	0.35		16.82				3.82	4.03	1.36	0.12		1.77	5.14
[6303]	CONVERGENT MARGIN	CENTRAL AMERICAN VOLCANIC ARC / CENTRAL AMERICAN VOLCANIC ARC-NORTHWESTERN SEGMENT / GUATEMALA / SANTA MARIA	SANTIAGUITO DOME	14.76	14.76	-91.55	-91.55	SAE			s_S1101 [6303]	NOT GIVEN [6303]									VOL					WR [6303]	65.93	0.45		16.7		4.23			4.69	1.62	0.15		1.75	4.94	0.23
[6303]	CONVERGENT MARGIN	CENTRAL AMERICAN VOLCANIC ARC / CENTRAL AMERICAN VOLCANIC ARC-NORTHWESTERN SEGMENT / GUATEMALA / SANTA MARIA	SANTIAGUITO DOME	14.76	14.76	-91.55	-91.55	SAE			s_S1229 [6303]	NOT GIVEN [6303]									VOL					WR [6303]	63.86	0.43		17.5		1.81	2.65		4.99	1.65	0.14		1.59	4.89	0.19		0.1	0.06
[6303]	CONVERGENT MARGIN	CENTRAL AMERICAN VOLCANIC ARC / CENTRAL AMERICAN VOLCANIC ARC-NORTHWESTERN SEGMENT / GUATEMALA / SANTA MARIA	SANTIAGUITO DOME	14.76	14.76	-91.55	-91.55	SAE			s_15116 [6303]	NOT GIVEN [6303]									VOL					WR [6303]	72.8	0.3		13.5				1.3	1.1	0.4	0.1		2.8	4.2
[6303]	CONVERGENT MARGIN	CENTRAL AMERICAN VOLCANIC ARC / CENTRAL AMERICAN VOLCANIC ARC-NORTHWESTERN SEGMENT / GUATEMALA / SANTA MARIA	SANTIAGUITO DOME	14.76	14.76	-91.55	-91.55	SAE			s_1 [6303]	NOT GIVEN [6303]									VOL					GL [6303]	72.8	0.3		13.5				1.3	1.1	0.4			2.8	4.2	0.3
[6307]	CONVERGENT MARGIN	CENTRAL AMERICAN VOLCANIC ARC / CENTRAL AMERICAN VOLCANIC ARC-SOUTHEASTERN SEGMENT / COSTA RICA / POAS (POAZ)	BOTOS CONE	10.2	10.2	-84.23	-84.23	SAE			s_P86 [6307]	BASALT [6307]									VOL					WR [6307]	49.1	1.03		15.6		4.62	5.74		9.46	7.69	0.17		1.57	3.31	0.44		0.78	0.46
[6307]	CONVERGENT MARGIN	CENTRAL AMERICAN VOLCANIC ARC / CENTRAL AMERICAN VOLCANIC ARC-SOUTHEASTERN SEGMENT / COSTA RICA / POAS (POAZ)	BOTOS CONE	10.2	10.2	-84.23	-84.23	SAE			s_P47 [6307]	BASALT [6307]									VOL					WR [6307]	50.2	1.01		16.3		4.09	5.08		9.46	7.67	0.15		1.51	2.43	0.41		0.68	0.36
[6307]	CONVERGENT MARGIN	CENTRAL AMERICAN VOLCANIC ARC / CENTRAL AMERICAN VOLCANIC ARC-SOUTHEASTERN SEGMENT / COSTA RICA / POAS (POAZ)	BOTOS CONE	10.2	10.2	-84.23	-84.23	SAE			s_P9 [6307]	BASALT [6307]									VOL					WR [6307]	50.8	0.99		16		4.2	5.22		8.94	7.67	0.14		1.61	2.43	0.39		0.72	0.3
[6307]	CONVERGENT MARGIN	CENTRAL AMERICAN VOLCANIC ARC / CENTRAL AMERICAN VOLCANIC ARC-SOUTHEASTERN SEGMENT / COSTA RICA / POAS (POAZ)	BOTOS CONE	10.2	10.2	-84.23	-84.23	SAE			s_P4 [6307]	BASALT [6307]									VOL					WR [6307]	49.8	0.99		16.7		4.11	5.12		9.73	8.46	0.16		1.53	2.43	0.4		0.7	0.35
[6307]	CONVERGENT MARGIN	CENTRAL AMERICAN VOLCANIC ARC / CENTRAL AMERICAN VOLCANIC ARC-SOUTHEASTERN SEGMENT / COSTA RICA / POAS (POAZ)	BOTOS CONE	10.2	10.2	-84.23	-84.23	SAE			s_P21B [6307]	BASALT [6307]									VOL					WR [6307]	50.9	0.95		17.6		3.69	4.59		9.71	7.36	0.14		1.43	2.61	0.38		0.66	0.28
[6307]	CONVERGENT MARGIN	CENTRAL AMERICAN VOLCANIC ARC / CENTRAL AMERICAN VOLCANIC ARC-SOUTHEASTERN SEGMENT / COSTA RICA / POAS (POAZ)	BOTOS CONE	10.2	10.2	-84.23	-84.23	SAE			s_P49 [6307]	ANDESITE [6307]									VOL					WR [6307]	51.2	0.95		17.3		3.6	4.53		9.49	7.09	0.14		1.46	2.54	0.38		0.68	0.3
[6307]	CONVERGENT MARGIN	CENTRAL AMERICAN VOLCANIC ARC / CENTRAL AMERICAN VOLCANIC ARC-SOUTHEASTERN SEGMENT / COSTA RICA / POAS (POAZ)	BOTOS CONE	10.2	10.2	-84.23	-84.23	SAE			s_P19A [6307]	ANDESITE [6307]									VOL					WR [6307]	59.3	0.91		15.9		4.13	3.55		4.98	2.52	0.12		2.78	3.41	0.23		0.64	0.9
[6307]	CONVERGENT MARGIN	CENTRAL AMERICAN VOLCANIC ARC / CENTRAL AMERICAN VOLCANIC ARC-SOUTHEASTERN SEGMENT / COSTA RICA / POAS (POAZ)	BOTOS CONE	10.2	10.2	-84.23	-84.23	SAE			s_P19B [6307]	ANDESITE [6307]									VOL					WR [6307]	60.4	0.91		16.3		4.21	3.6		5.29	2.53	0.12		2.67	3.23	0.21		0.18	0.05
[6307]	CONVERGENT MARGIN	CENTRAL AMERICAN VOLCANIC ARC / CENTRAL AMERICAN VOLCANIC ARC-SOUTHEASTERN SEGMENT / COSTA RICA / POAS (POAZ)	BOTOS CONE	10.2	10.2	-84.23	-84.23	SAE			s_P80B [6307]	ANDESITE [6307]									VOL					WR [6307]	55.4	0.94		16.9		5.26	3.49		7.17	3.21	0.16		2.11	3.38	0.26		0.34	0.52
[6307]	CONVERGENT MARGIN	CENTRAL AMERICAN VOLCANIC ARC / CENTRAL AMERICAN VOLCANIC ARC-SOUTHEASTERN SEGMENT / COSTA RICA / POAS (POAZ)	BOTOS CONE	10.2	10.2	-84.23	-84.23	SAE			s_P81 [6307]	ANDESITE [6307]									VOL					WR [6307]	53.3	0.91		17.3		5.62	4.08		8.97	4.75	0.18		1.59	3.09	0.28		0.12	0.4
[6307]	CONVERGENT MARGIN	CENTRAL AMERICAN VOLCANIC ARC / CENTRAL AMERICAN VOLCANIC ARC-SOUTHEASTERN SEGMENT / COSTA RICA / POAS (POAZ)	BOTOS CONE	10.2	10.2	-84.23	-84.23	SAE			s_P22 [6307]	ANDESITE [6307]									VOL					WR [6307]	59.9	0.91		16.5		4.45	3.52		4.94	2.4	0.11		2.6	3.17	0.21		0.28	0.07
[6307]	CONVERGENT MARGIN	CENTRAL AMERICAN VOLCANIC ARC / CENTRAL AMERICAN VOLCANIC ARC-SOUTHEASTERN SEGMENT / COSTA RICA / POAS (POAZ)	BOTOS CONE	10.2	10.2	-84.23	-84.23	SAE			s_P65 [6307]	ANDESITE [6307]									VOL					WR [6307]	59.1	0.62		18.7		2.74	3.41		6.79	2.87	0.12		1.83	3.13	0.15		0.22	0.08
[6307]	CONVERGENT MARGIN	CENTRAL AMERICAN VOLCANIC ARC / CENTRAL AMERICAN VOLCANIC ARC-SOUTHEASTERN SEGMENT / COSTA RICA / POAS (POAZ)	BOTOS CONE	10.2	10.2	-84.23	-84.23	SAE			s_P40 [6307]	ANDESITE [6307]									VOL					WR [6307]	57	0.96		16.9		5.01	3.86		8.94	3.58	0.14		1.62	2.43	0.23		0.17	0.04
[6307]	CONVERGENT MARGIN	CENTRAL AMERICAN VOLCANIC ARC / CENTRAL AMERICAN VOLCANIC ARC-SOUTHEASTERN SEGMENT / COSTA RICA / POAS (POAZ)	BOTOS CONE	10.2	10.2	-84.23	-84.23	SAE			s_P26 [6307]	ANDESITE [6307]									VOL					WR [6307]	56.2	0.91		17.6		5.1	3.92		7.96	3.4	0.13		1.88	3.01	0.2		0.15	0.04
[6307]	CONVERGENT MARGIN	CENTRAL AMERICAN VOLCANIC ARC / CENTRAL AMERICAN VOLCANIC ARC-SOUTHEASTERN SEGMENT / COSTA RICA / POAS (POAZ)	BOTOS CONE	10.2	10.2	-84.23	-84.23	SAE			s_P18 [6307]	DACITE [6307]									VOL					WR [6307]	65.1	0.49		16.7		2.41	2.23		4.61	1.6	0.11		2.5	3.45	0.12		0.23	0.06
[6307]	CONVERGENT MARGIN	CENTRAL AMERICAN VOLCANIC ARC / CENTRAL AMERICAN VOLCANIC ARC-SOUTHEASTERN SEGMENT / COSTA RICA / POAS (POAZ)	POAS CRATER	10.2	10.2	-84.23	-84.23	SAE			s_P2 [6307]	ANDESITE, BASALTIC [6307]									VOL					WR [6307]	54.4	0.72		19.19		3.41	4.24		9.41	3.85	0.12		0.99	3.05	0.12		0.18	0.1
[6307]	CONVERGENT MARGIN	CENTRAL AMERICAN VOLCANIC ARC / CENTRAL AMERICAN VOLCANIC ARC-SOUTHEASTERN SEGMENT / COSTA RICA / POAS (POAZ)	POAS CRATER	10.2	10.2	-84.23	-84.23	SAE			s_P84 [6307]	ANDESITE [6307]									VOL					WR [6307]	61.4	0.46		17.7		2.44	2.26		6.2	2.21	0.16		1.72	3.23	0.16		1.18	0.34
[6307]	CONVERGENT MARGIN	CENTRAL AMERICAN VOLCANIC ARC / CENTRAL AMERICAN VOLCANIC ARC-SOUTHEASTERN SEGMENT / COSTA RICA / POAS (POAZ)	POAS CRATER	10.2	10.2	-84.23	-84.23	SAE			s_P7 [6307]	ANDESITE [6307]									VOL					WR [6307]	57.7	0.66		18.4		2.4	4.64		7.89	3.78	0.13		1.57	2.89	0.14		0.28	0.06
[6307]	CONVERGENT MARGIN	CENTRAL AMERICAN VOLCANIC ARC / CENTRAL AMERICAN VOLCANIC ARC-SOUTHEASTERN SEGMENT / COSTA RICA / POAS (POAZ)	POAS CRATER	10.2	10.2	-84.23	-84.23	SAE			s_P13 [6307]	ANDESITE [6307]									VOL					WR [6307]	58.5	0.58		18.3		2.3	4.43		7.55	3.21	0.14		1.49	3.01	0.12		0.24	0.07
[6307]	CONVERGENT MARGIN	CENTRAL AMERICAN VOLCANIC ARC / CENTRAL AMERICAN VOLCANIC ARC-SOUTHEASTERN SEGMENT / COSTA RICA / POAS (POAZ)	POAS CRATER	10.2	10.2	-84.23	-84.23	SAE			s_P55 [6307]	ANDESITE [6307]									VOL					WR [6307]	59	0.59		18.1		2.43	4.7		7.51	3.26	0.14		1.5	3.06	0.12		0.2	0.05
[6307]	CONVERGENT MARGIN	CENTRAL AMERICAN VOLCANIC ARC / CENTRAL AMERICAN VOLCANIC ARC-SOUTHEASTERN SEGMENT / COSTA RICA / POAS (POAZ)	POAS CRATER	10.2	10.2	-84.23	-84.23	SAE			s_P1 [6307]	ANDESITE [6307]									VOL					WR [6307]	60	0.67		17.1		3.2	4.33		6.41	3.3	0.12		2.06	3.12	0.15		0.23	0.04
[6307]	CONVERGENT MARGIN	CENTRAL AMERICAN VOLCANIC ARC / CENTRAL AMERICAN VOLCANIC ARC-SOUTHEASTERN SEGMENT / COSTA RICA / POAS (POAZ)	POAS CRATER	10.2	10.2	-84.23	-84.23	SAE			s_P3A [6307]	DACITE [6307]									VOL					WR [6307]	63.8	0.46		17.5		2.7	2.21		5.45	1.73	0.11		2.3	3.71	0.12		0.3	0.11
[6307]	CONVERGENT MARGIN	CENTRAL AMERICAN VOLCANIC ARC / CENTRAL AMERICAN VOLCANIC ARC-NORTHWESTERN SEGMENT / COSTA RICA / ARENAL		10.467	10.467	-84.733	-84.733	SAE			s_AX-3 [6307]	GABBRO [6307]							1981		PLU					WR [6307]
[6310]	CONVERGENT MARGIN	CENTRAL AMERICAN VOLCANIC ARC / CENTRAL AMERICAN VOLCANIC ARC-NORTHWESTERN SEGMENT / COSTA RICA / ARENAL		10.467	10.467	-84.733	-84.733	SAE			s_A14 [6310]	NOT GIVEN [6310]				PREHISTORIC [6310]					VOL					WR [6310]	54.9	0.49		21.4				6.51	9.64	2.29	0.1		0.5	3.24	0.14
[6310]	CONVERGENT MARGIN	CENTRAL AMERICAN VOLCANIC ARC / CENTRAL AMERICAN VOLCANIC ARC-NORTHWESTERN SEGMENT / COSTA RICA / ARENAL		10.467	10.467	-84.733	-84.733	SAE			s_A12 [6310]	NOT GIVEN [6310]				PREHISTORIC [6310]					VOL					WR [6310]	54.8	0.76		19.7				7.86	9.35	3.47	0.14		0.52	3.1	0.19
[6310]	CONVERGENT MARGIN	CENTRAL AMERICAN VOLCANIC ARC / CENTRAL AMERICAN VOLCANIC ARC-NORTHWESTERN SEGMENT / COSTA RICA / ARENAL		10.467	10.467	-84.733	-84.733	SAE			s_A1A [6310]	NOT GIVEN [6310]							1525		VOL					WR [6310]	53.7	0.56		19.9				7.67	9.76	4.01	0.12		0.58	3.05	0.14
[6310]	CONVERGENT MARGIN	CENTRAL AMERICAN VOLCANIC ARC / CENTRAL AMERICAN VOLCANIC ARC-NORTHWESTERN SEGMENT / COSTA RICA / ARENAL		10.467	10.467	-84.733	-84.733	SAE			s_A15 [6310]	NOT GIVEN [6310]							1975		VOL					WR [6310]	54	0.55		19.4				6.9	9.7	4.06	0.12		0.56	3.06	0.18
[6310]	CONVERGENT MARGIN	CENTRAL AMERICAN VOLCANIC ARC / CENTRAL AMERICAN VOLCANIC ARC-NORTHWESTERN SEGMENT / COSTA RICA / ARENAL		10.467	10.467	-84.733	-84.733	SAE			s_A9 [6310]	NOT GIVEN [6310]							1977		VOL					WR [6310]	54.5	0.51		20				6.78	9.4	3.94	0.11		0.59	3.08	0.19
[6310]	CONVERGENT MARGIN	CENTRAL AMERICAN VOLCANIC ARC / CENTRAL AMERICAN VOLCANIC ARC-NORTHWESTERN SEGMENT / COSTA RICA / ARENAL		10.467	10.467	-84.733	-84.733	SAE			s_A8 [6310]	NOT GIVEN [6310]							1978		VOL					WR [6310]	54.3	0.5		19.7				6.69	9.52	4.17	0.12		0.53	3.08	0.18
[6310]	CONVERGENT MARGIN	CENTRAL AMERICAN VOLCANIC ARC / CENTRAL AMERICAN VOLCANIC ARC-NORTHWESTERN SEGMENT / COSTA RICA / ARENAL		10.467	10.467	-84.733	-84.733	SAE			s_AA [6310]	NOT GIVEN [6310]							1979		VOL					WR [6310]	54.2	0.49		20.3				6.23	9.6	3.84	0.11		0.51	3.22	0.18
[6310]	CONVERGENT MARGIN	CENTRAL AMERICAN VOLCANIC ARC / CENTRAL AMERICAN VOLCANIC ARC-NORTHWESTERN SEGMENT / COSTA RICA / ARENAL		10.467	10.467	-84.733	-84.733	SAE			s_A10 [6310]	NOT GIVEN [6310]							1980		VOL					WR [6310]	54.4	0.52		20				6.38	9.63	3.83	0.11		0.53	3.05	0.18
[6310]	CONVERGENT MARGIN	CENTRAL AMERICAN VOLCANIC ARC / CENTRAL AMERICAN VOLCANIC ARC-NORTHWESTERN SEGMENT / COSTA RICA / ARENAL		10.467	10.467	-84.733	-84.733	SAE			s_A11 [6310]	NOT GIVEN [6310]							1981		VOL					WR [6310]	54	0.55		19.9				7.11	9.56	4.16	0.11		0.53	3.03	0.18
[6310]	CONVERGENT MARGIN	CENTRAL AMERICAN VOLCANIC ARC / CENTRAL AMERICAN VOLCANIC ARC-NORTHWESTERN SEGMENT / COSTA RICA / ARENAL		10.467	10.467	-84.733	-84.733	SAE			s_A18 [6310]	NOT GIVEN [6310]							1982		VOL					WR [6310]	54.7	0.53		19.5				7.2	9.29	4.73	0.12		0.5	3.05	0.18
[6310]	CONVERGENT MARGIN	CENTRAL AMERICAN VOLCANIC ARC / CENTRAL AMERICAN VOLCANIC ARC-NORTHWESTERN SEGMENT / COSTA RICA / ARENAL		10.467	10.467	-84.733	-84.733	SAE			s_15 [6310]	DIORITE, QUARTZ [6310]				MIOCENE [6310]					PLU					WR [6310]	59.7	0.68		14.1				6.91	6.89	5.06	0.38		1.62	3.31	0.18
[6310]	CONVERGENT MARGIN	CENTRAL AMERICAN VOLCANIC ARC / CENTRAL AMERICAN VOLCANIC ARC-NORTHWESTERN SEGMENT / COSTA RICA / ARENAL		10.467	10.467	-84.733	-84.733	SAE			s_16 [6310]	GRANITE [6310]				MIOCENE [6310]					PLU					WR [6310]	74	0.33		13.9				2.06	1.78	0.68	0.04		3.79	3.17	0.06
[6570][24044]	CONVERGENT MARGIN	CENTRAL AMERICAN VOLCANIC ARC / CENTRAL AMERICAN VOLCANIC ARC-SOUTHEASTERN SEGMENT / COSTA RICA / RICON DE LA VIEJA		11	11.5	-85	-85.5	SAE			s_RIN1 [6570]	NOT GIVEN [6570] / ANDESITE [24044]									VOL					WR [6570]	52.9												1.84	2.99
[4791][4102]	CONVERGENT MARGIN	CENTRAL AMERICAN VOLCANIC ARC / CENTRAL AMERICAN VOLCANIC ARC-NORTHWESTERN SEGMENT / HONDURAS	ZACATE GRANDE, DISTANCE IN KM ALONG THE ARC FROM THE GUATEMALA-MEXICAN BORDER: 545 KM	13.352	13.352	-87.606	-87.606	SAE			s_ZA2 [4791]	NOT GIVEN [4791]									VOL					WR [4791]	53.23	0.86		18.23				8.51	8.88	5.44	0.17		1.18	3.34	0.32
[4791][4102]	CONVERGENT MARGIN	CENTRAL AMERICAN VOLCANIC ARC / CENTRAL AMERICAN VOLCANIC ARC-NORTHWESTERN SEGMENT / HONDURAS	ZACATE GRANDE, DISTANCE IN KM ALONG THE ARC FROM THE GUATEMALA-MEXICAN BORDER: 545 KM	13.313	13.313	-87.586	-87.586	SAE			s_ZA4B [4791]	NOT GIVEN [4791]									VOL					WR [4791]	52.1	0.95		19.12				9.02	9.22	4.97	0.17		0.84	3.16	0.29
[4791][4102]	CONVERGENT MARGIN	CENTRAL AMERICAN VOLCANIC ARC / CENTRAL AMERICAN VOLCANIC ARC-NORTHWESTERN SEGMENT / HONDURAS	ZACATE GRANDE, DISTANCE IN KM ALONG THE ARC FROM THE GUATEMALA-MEXICAN BORDER: 545 KM	13.316	13.316	-87.617	-87.617	SAE			s_ZA7 [4791]	NOT GIVEN [4791]									VOL					WR [4791]	51.83	0.88		19.53				9.17	9.71	3.63	0.18		0.17	3.18	0.19
[5812]	CONVERGENT MARGIN	CENTRAL AMERICAN VOLCANIC ARC / CENTRAL AMERICAN VOLCANIC ARC-SOUTHEASTERN SEGMENT / COSTA RICA / IRAZU		9.983	9.983	-83.85	-83.85	SAE			s_91-60-2 [5812]	BASALT [5812]	881 [5812]	881 [5812]							VOL					WR [5812]	51.49	1.03		15.92				7.85	9.48	8.4	0.14		1.62	2.78	0.43
[5812]	CONVERGENT MARGIN	CENTRAL AMERICAN VOLCANIC ARC / CENTRAL AMERICAN VOLCANIC ARC-NORTHWESTERN SEGMENT / NICARAGUA / NEJAPA		12.109	12.109	-86.32	-86.32	SAE			s_N-92-2 [5812]	ANDESITE, BASALTIC [5812]	6000 [5812]	9000 [5812]							VOL					WR [5812]	56	1.01		15.8				10.46	7.51	3.39	0.21		1.14	3.57	0.24
[5812]	CONVERGENT MARGIN	CENTRAL AMERICAN VOLCANIC ARC / CENTRAL AMERICAN VOLCANIC ARC-NORTHWESTERN SEGMENT / NICARAGUA / CERRO NEGRO		12.5	12.5	-86.7	-86.7	SAE			s_CN-92-2 [5812]	BASALT [5812]							1992		VOL					WR [5812]	49.62	0.76		20.48				9.79	11.27	3.92	0.19		0.49	2.27	0.13
[22587]	CONVERGENT MARGIN	CENTRAL AMERICAN VOLCANIC ARC / CENTRAL AMERICAN VOLCANIC ARC-NORTHWESTERN SEGMENT / GUATEMALA-MEXICO / TACANA / MIXCUN FLOW	1950 BP ERUPTION OF SAN ANTONIO VOLCANO, MIXCUN SEQUENCE	15.13	15.13	-92.11	-92.11	SAE			s_9721 (2)A [22587]	ANDESITE [22587]									VOL					WR [22587]	61.88	0.57		16.77				5.2	5.66	2.33	0.1		2.27	3.8	0.15
[22587]	CONVERGENT MARGIN	CENTRAL AMERICAN VOLCANIC ARC / CENTRAL AMERICAN VOLCANIC ARC-NORTHWESTERN SEGMENT / GUATEMALA-MEXICO / TACANA / MIXCUN FLOW	1950 BP ERUPTION OF SAN ANTONIO VOLCANO, MIXCUN SEQUENCE	15.13	15.13	-92.11	-92.11	SAE			s_9721 (2)B [22587]	ANDESITE [22587]									VOL					WR [22587]	61.69	0.53		16.51				5.25	5.67	2.36	0.1		2.28	3.79	0.15
[22587]	CONVERGENT MARGIN	CENTRAL AMERICAN VOLCANIC ARC / CENTRAL AMERICAN VOLCANIC ARC-NORTHWESTERN SEGMENT / GUATEMALA-MEXICO / TACANA / MIXCUN FLOW	1950 BP ERUPTION OF SAN ANTONIO VOLCANO, MIXCUN SEQUENCE	15.13	15.13	-92.11	-92.11	SAE			s_9721 (2)C [22587]	ANDESITE [22587]									VOL					WR [22587]	61.01	0.59		16.6				5.41	5.73	2.4	0.11		2.21	3.83	0.17
[22587]	CONVERGENT MARGIN	CENTRAL AMERICAN VOLCANIC ARC / CENTRAL AMERICAN VOLCANIC ARC-NORTHWESTERN SEGMENT / GUATEMALA-MEXICO / TACANA / MIXCUN FLOW	1950 BP ERUPTION OF SAN ANTONIO VOLCANO, MIXCUN SEQUENCE	15.13	15.13	-92.11	-92.11	SAE			s_9721 (2)D [22587]	ANDESITE [22587]									VOL					WR [22587]	61.06	0.57		16.65				5.25	5.6	2.3	0.1		2.19	3.74	0.15
[22587]	CONVERGENT MARGIN	CENTRAL AMERICAN VOLCANIC ARC / CENTRAL AMERICAN VOLCANIC ARC-NORTHWESTERN SEGMENT / GUATEMALA-MEXICO / TACANA / MIXCUN FLOW	1950 BP ERUPTION OF SAN ANTONIO VOLCANO, MIXCUN SEQUENCE	15.13	15.13	-92.11	-92.11	SAE			s_9821 [22587]	ANDESITE [22587]									VOL					WR [22587]	61.98	0.56		16.7				5.14	5.64	2.3	0.1		2.34	3.8	0.14
[22587]	CONVERGENT MARGIN	CENTRAL AMERICAN VOLCANIC ARC / CENTRAL AMERICAN VOLCANIC ARC-NORTHWESTERN SEGMENT / GUATEMALA-MEXICO / TACANA / MIXCUN FLOW	1950 BP ERUPTION OF SAN ANTONIO VOLCANO, MIXCUN SEQUENCE	15.13	15.13	-92.11	-92.11	SAE			s_9320 [22587]	ANDESITE, BASALTIC [22587]									VOL					WR [22587]	53.86	0.88		18.23				7.78	8.4	4.07	0.13		1.31	3.52	0.15
[22587]	CONVERGENT MARGIN	CENTRAL AMERICAN VOLCANIC ARC / CENTRAL AMERICAN VOLCANIC ARC-NORTHWESTERN SEGMENT / GUATEMALA-MEXICO / TACANA / MIXCUN FLOW	1950 BP ERUPTION OF SAN ANTONIO VOLCANO, MIXCUN SEQUENCE	15.13	15.13	-92.11	-92.11	SAE			s_9721 [22587]	ANDESITE, BASALTIC [22587]									VOL					WR [22587]	52.3	0.98		18.52				7.92	8.93	4.75	0.13		1.02	3.42	0.16
[22587]	CONVERGENT MARGIN	CENTRAL AMERICAN VOLCANIC ARC / CENTRAL AMERICAN VOLCANIC ARC-NORTHWESTERN SEGMENT / GUATEMALA-MEXICO / TACANA / MIXCUN FLOW	1950 BP ERUPTION OF SAN ANTONIO VOLCANO, MIXCUN SEQUENCE	15.13	15.13	-92.11	-92.11	SAE			s_360 [22587]	ANDESITE, BASALTIC [22587]									VOL					WR [22587]	52.3	0.98		18.52				7.92	8.93	4.75	0.13		1.02	3.42	0.16
[22587]	CONVERGENT MARGIN	CENTRAL AMERICAN VOLCANIC ARC / CENTRAL AMERICAN VOLCANIC ARC-NORTHWESTERN SEGMENT / GUATEMALA-MEXICO / TACANA	1950 BP ERUPTION OF SAN ANTONIO VOLCANO	15.13	15.13	-92.11	-92.11	SAE			s_9735 (2)A [22587]	ANDESITE [22587]									VOL					WR [22587]	59.67	0.67		17.86				5.56	5.77	2.73	0.11		1.88	3.6	0.17
[22587]	CONVERGENT MARGIN	CENTRAL AMERICAN VOLCANIC ARC / CENTRAL AMERICAN VOLCANIC ARC-NORTHWESTERN SEGMENT / GUATEMALA-MEXICO / TACANA	1950 BP ERUPTION OF SAN ANTONIO VOLCANO	15.13	15.13	-92.11	-92.11	SAE			s_TAC9735B [22587]	ANDESITE [22587]									VOL					WR [22587]	59.81	0.65		18.14				5.25	5.61	2.46	0.11		1.83	3.59	0.17
[22587]	CONVERGENT MARGIN	CENTRAL AMERICAN VOLCANIC ARC / CENTRAL AMERICAN VOLCANIC ARC-NORTHWESTERN SEGMENT / GUATEMALA-MEXICO / TACANA	1950 BP ERUPTION OF SAN ANTONIO VOLCANO	15.13	15.13	-92.11	-92.11	SAE			s_358 [22587]	ANDESITE [22587]									VOL					WR [22587]	59.56	0.65		17.46				5.85	6.04	2.6	0.11		1.79	3.57	0.17
[22785]	CONVERGENT MARGIN	CENTRAL AMERICAN VOLCANIC ARC / CENTRAL AMERICAN VOLCANIC ARC-SOUTHEASTERN SEGMENT / COSTA RICA / TURRIALBA / ^EL RETIRO^ ERUPTION		10.03	10.03	-83.77	-83.77	SAE			s_TU37/5 [22785]	ANDESITE [22785]	2000 [22785]	2000 [22785]							VOL					WR [22785]	59.17	0.85		16.95				6.25	6.56	3.67	0.11		2.37	3.77	0.3
[22785]	CONVERGENT MARGIN	CENTRAL AMERICAN VOLCANIC ARC / CENTRAL AMERICAN VOLCANIC ARC-SOUTHEASTERN SEGMENT / COSTA RICA / TURRIALBA / ^EL RETIRO^ ERUPTION		10.03	10.03	-83.77	-83.77	SAE			s_TU37/7 [22785]	ANDESITE [22785]	2000 [22785]	2000 [22785]							VOL					WR [22785]	58.57	0.92		16.64				6.58	6.94	3.86	0.12		2.34	3.7	0.33
[22785]	CONVERGENT MARGIN	CENTRAL AMERICAN VOLCANIC ARC / CENTRAL AMERICAN VOLCANIC ARC-SOUTHEASTERN SEGMENT / COSTA RICA / TURRIALBA / ^EL RETIRO^ ERUPTION		10.03	10.03	-83.77	-83.77	SAE			s_TU37/8 [22785]	ANDESITE [22785]	2000 [22785]	2000 [22785]							VOL					WR [22785]	59.53	0.86		16.63				6.22	6.57	3.61	0.11		2.39	3.79	0.31
[22785]	CONVERGENT MARGIN	CENTRAL AMERICAN VOLCANIC ARC / CENTRAL AMERICAN VOLCANIC ARC-SOUTHEASTERN SEGMENT / COSTA RICA / TURRIALBA / ^EL RETIRO^ ERUPTION		10.03	10.03	-83.77	-83.77	SAE			s_TU37/9 [22785]	ANDESITE [22785]	2000 [22785]	2000 [22785]							VOL					WR [22785]	58.49	0.92		16.69				6.68	6.87	3.76	0.12		2.36	3.76	0.35
[22789]	CONVERGENT MARGIN	CENTRAL AMERICAN VOLCANIC ARC / CENTRAL AMERICAN VOLCANIC ARC-NORTHWESTERN SEGMENT / EL SALVADOR / ILOPANGO CALDERA / OLOCUILTA IGNIMBRITE		13.5687	13.5687	-89.0823	-89.0823	SAE			s_ILO-199 [22789]	RHYOLITE [22789]				NEOGENE [22789]					VOL					WR [22789]	74.9	0.13		14.9				1.48	1.14	0.28	0.08		4.69	2.38	0.03
[22789]	CONVERGENT MARGIN	CENTRAL AMERICAN VOLCANIC ARC / CENTRAL AMERICAN VOLCANIC ARC-NORTHWESTERN SEGMENT / EL SALVADOR / ILOPANGO CALDERA / OLOCUILTA IGNIMBRITE		13.4965	13.4965	-89.074	-89.074	SAE			s_ILO-313 [22789]	RHYOLITE [22789]				NEOGENE [22789]					VOL					WR [22789]	76.3	0.11		13				1.27	1.12	0.3	0.06		5.72	2.06	0.03
[22789]	CONVERGENT MARGIN	CENTRAL AMERICAN VOLCANIC ARC / CENTRAL AMERICAN VOLCANIC ARC-NORTHWESTERN SEGMENT / EL SALVADOR / ILOPANGO CALDERA / OLOCUILTA IGNIMBRITE		13.5146	13.5146	-89.0989	-89.0989	SAE			s_ILO-21 [22789]	RHYOLITE [22789]				NEOGENE [22789]					VOL					WR [22789]	75	0.13		14.1				1.54	1.21	0.41	0.06		5.22	2.3	0.03
[22789]	CONVERGENT MARGIN	CENTRAL AMERICAN VOLCANIC ARC / CENTRAL AMERICAN VOLCANIC ARC-NORTHWESTERN SEGMENT / EL SALVADOR / ILOPANGO CALDERA / OLOCUILTA IGNIMBRITE		13.5013	13.5013	-89.2532	-89.2532	SAE			s_ILO-36-A [22789]	RHYOLITE [22789]				NEOGENE [22789]					VOL					WR [22789]	74.6	0.16		14.9				1.71	1.14	0.34	0.06		4.6	2.43	0.03
[22789]	CONVERGENT MARGIN	CENTRAL AMERICAN VOLCANIC ARC / CENTRAL AMERICAN VOLCANIC ARC-NORTHWESTERN SEGMENT / EL SALVADOR / ILOPANGO CALDERA / OLOCUILTA IGNIMBRITE		13.5131	13.5131	-89.0981	-89.0981	SAE			s_ILO-64 [22789]	RHYOLITE [22789]				NEOGENE [22789]					VOL					WR [22789]	75.9	0.13		13.7				1.42	1.11	0.28	0.06		5.22	2.14	0.03
[22789]	CONVERGENT MARGIN	CENTRAL AMERICAN VOLCANIC ARC / CENTRAL AMERICAN VOLCANIC ARC-NORTHWESTERN SEGMENT / EL SALVADOR / ILOPANGO CALDERA / OLOCUILTA IGNIMBRITE		13.7469	13.7469	-88.6943	-88.6943	SAE			s_ILO-184 [22789]	RHYOLITE [22789]				NEOGENE [22789]					VOL					WR [22789]	74.8	0.12		14.8				1.7	1.16	0.32	0.06		4.05	2.87	0.03
[22789]	CONVERGENT MARGIN	CENTRAL AMERICAN VOLCANIC ARC / CENTRAL AMERICAN VOLCANIC ARC-NORTHWESTERN SEGMENT / EL SALVADOR / ILOPANGO CALDERA / COLIMA IGNIMBRITE		13.5013	13.5013	-89.2532	-89.2532	SAE			s_ILO-36-B [22789]	RHYOLITE [22789]				NEOGENE [22789]					VOL					WR [22789]	71.9	0.35		14.9				2.45	1.63	0.51	0.09		5.3	2.64	0.06
[22789]	CONVERGENT MARGIN	CENTRAL AMERICAN VOLCANIC ARC / CENTRAL AMERICAN VOLCANIC ARC-NORTHWESTERN SEGMENT / EL SALVADOR / ILOPANGO CALDERA / COLIMA IGNIMBRITE		14.0514	14.0514	-89.1309	-89.1309	SAE			s_ILO-82 [22789]	RHYOLITE [22789]				NEOGENE [22789]					VOL					WR [22789]	72.5	0.35		14.5				2.36	1.54	0.55	0.1		5.35	2.66	0.07
[22789]	CONVERGENT MARGIN	CENTRAL AMERICAN VOLCANIC ARC / CENTRAL AMERICAN VOLCANIC ARC-NORTHWESTERN SEGMENT / EL SALVADOR / ILOPANGO CALDERA / COLIMA IGNIMBRITE		13.5625	13.5625	-89.1169	-89.1169	SAE			s_ILO-73 [22789]	RHYOLITE [22789]				NEOGENE [22789]					VOL					WR [22789]	72.2	0.39		15.3				2.76	1.54	0.55	0.1		4.57	2.56	0.07
[22789]	CONVERGENT MARGIN	CENTRAL AMERICAN VOLCANIC ARC / CENTRAL AMERICAN VOLCANIC ARC-NORTHWESTERN SEGMENT / EL SALVADOR / ILOPANGO CALDERA / APOPA IGNIMBRITE		13.7105	13.7105	-88.8097	-88.8097	SAE			s_ILO-134 [22789]	RHYOLITE [22789]				NEOGENE [22789]					VOL					WR [22789]	71.9	0.3		15.3				3.09	2.2	0.6	0.11		2.87	3.53	0.08
[22789]	CONVERGENT MARGIN	CENTRAL AMERICAN VOLCANIC ARC / CENTRAL AMERICAN VOLCANIC ARC-NORTHWESTERN SEGMENT / EL SALVADOR / ILOPANGO CALDERA / APOPA IGNIMBRITE		13.802	13.802	-89.1759	-89.1759	SAE			s_ILO-78 [22789]	RHYOLITE [22789]				NEOGENE [22789]					VOL					WR [22789]	71.8	0.29		14.3				3.19	2.85	0.83	0.1		2.84	3.71	0.09
[6583]	CONVERGENT MARGIN	CENTRAL AMERICAN VOLCANIC ARC / CENTRAL AMERICAN VOLCANIC ARC-NORTHWESTERN SEGMENT / NICARAGUA / MASAYA	SHIELD VOLCANO	11.983	11.983	-86.15	-86.15	SAE			s_NICMS-19 [6583]	BASALT [6583]									VOL					WR [6583]
[22923]	CONVERGENT MARGIN	CENTRAL AMERICAN VOLCANIC ARC / CENTRAL AMERICAN VOLCANIC ARC-NORTHWESTERN SEGMENT / EL SALVADOR / ILOPANGO CALDERA / ALTAVISTA FORMATION		13.6	13.6	-89	-89	SAE			s_ILO-20-P [22923]	RHYOLITE [22923]				QUATERNARY [22923]					VOL					WR [22923]	70.4	0.28		18.5				3.63	1.5	0.58	0.11		3.48	1.27	0.04
[22923]	CONVERGENT MARGIN	CENTRAL AMERICAN VOLCANIC ARC / CENTRAL AMERICAN VOLCANIC ARC-NORTHWESTERN SEGMENT / EL SALVADOR / ILOPANGO CALDERA / ALTAVISTA FORMATION		13.6	13.6	-89	-89	SAE			s_ILO-20-E [22923]	RHYOLITE [22923]				QUATERNARY [22923]					VOL					WR [22923]	72.2	0.23		17.5				2.83	1.52	0.61	0.09		3.99	1.02	0.04
[22923]	CONVERGENT MARGIN	CENTRAL AMERICAN VOLCANIC ARC / CENTRAL AMERICAN VOLCANIC ARC-NORTHWESTERN SEGMENT / EL SALVADOR / ILOPANGO CALDERA / ALTAVISTA FORMATION		13.6	13.6	-89	-89	SAE			s_ILO-89-C [22923]	RHYOLITE [22923]				QUATERNARY [22923]					VOL					WR [22923]	69	0.4		17.8				4.42	2.52	0.77	0.13		2.51	2.52	0.05
[22923]	CONVERGENT MARGIN	CENTRAL AMERICAN VOLCANIC ARC / CENTRAL AMERICAN VOLCANIC ARC-NORTHWESTERN SEGMENT / EL SALVADOR / ILOPANGO CALDERA / ALTAVISTA FORMATION		13.6	13.6	-89	-89	SAE			s_ILO-20-F [22923]	RHYOLITE [22923]				QUATERNARY [22923]					VOL					WR [22923]	75	0.25		14.8				2.09	1.58	0.69	0.09		3.94	1.54	0.03
[22923]	CONVERGENT MARGIN	CENTRAL AMERICAN VOLCANIC ARC / CENTRAL AMERICAN VOLCANIC ARC-NORTHWESTERN SEGMENT / EL SALVADOR / ILOPANGO CALDERA / ALTAVISTA FORMATION		13.6	13.6	-89	-89	SAE			s_ILO-132-A [22923]	RHYOLITE [22923]				QUATERNARY [22923]					VOL					WR [22923]	74.6	0.21		13.9				2.31	2	0.65	0.09		3.29	2.89	0.04
[22923]	CONVERGENT MARGIN	CENTRAL AMERICAN VOLCANIC ARC / CENTRAL AMERICAN VOLCANIC ARC-NORTHWESTERN SEGMENT / EL SALVADOR / ILOPANGO CALDERA / ALTAVISTA FORMATION		13.6	13.6	-89	-89	SAE			s_ILO-144-A [22923]	RHYOLITE [22923]				QUATERNARY [22923]					VOL					WR [22923]	70.8	0.33		16.2				3.18	1.98	0.74	0.09		4.31	2.42	0.03
[22967]	CONVERGENT MARGIN	CENTRAL AMERICAN VOLCANIC ARC / CENTRAL AMERICAN VOLCANIC ARC-NORTHWESTERN SEGMENT / EL SALVADOR / ILOPANGO CALDERA / TIERRA BLANCA JOVEN ERUPTION	APULO	13.7084	13.7084	-89.0894	-89.0894	SAE			s_ILO-32-2 [22967]	DACITE [22967]				HOLOCENE [22967]					VOL					WR [22967]	67.34	0.408		14.833				3.13	3.453	1.216	0.122		2.188	4.317	0.133
[22967]	CONVERGENT MARGIN	CENTRAL AMERICAN VOLCANIC ARC / CENTRAL AMERICAN VOLCANIC ARC-NORTHWESTERN SEGMENT / EL SALVADOR / ILOPANGO CALDERA / TIERRA BLANCA JOVEN ERUPTION	S, ANTON MASAHUAT	13.5471	13.5471	-89.0418	-89.0418	SAE			s_ILO-128-1 [22967]	RHYOLITE [22967]				HOLOCENE [22967]					VOL					WR [22967]	70.325	0.301		13.826				2.62	2.528	0.873	0.109		2.433	4.263	0.097
[22967]	CONVERGENT MARGIN	CENTRAL AMERICAN VOLCANIC ARC / CENTRAL AMERICAN VOLCANIC ARC-NORTHWESTERN SEGMENT / EL SALVADOR / ILOPANGO CALDERA / TIERRA BLANCA JOVEN ERUPTION	ORATORIO	13.8064	13.8064	-89.0384	-89.0384	SAE			s_ILO-169-A [22967]	RHYOLITE [22967]				HOLOCENE [22967]					VOL					WR [22967]	68.631	0.34		14.846				2.83	3.311	0.995	0.113		2.122	4.295	0.105
[22967]	CONVERGENT MARGIN	CENTRAL AMERICAN VOLCANIC ARC / CENTRAL AMERICAN VOLCANIC ARC-NORTHWESTERN SEGMENT / EL SALVADOR / ILOPANGO CALDERA / TIERRA BLANCA JOVEN ERUPTION	LA UNION	13.2711	13.2711	-87.907	-87.907	SAE			s_ILO-302-1 [22967]	RHYOLITE [22967]				HOLOCENE [22967]					VOL					WR [22967]	70.45	0.247		14.744				2.19	1.9	0.557	0.099		2.621	3.623	0.06
[22967]	CONVERGENT MARGIN	CENTRAL AMERICAN VOLCANIC ARC / CENTRAL AMERICAN VOLCANIC ARC-NORTHWESTERN SEGMENT / EL SALVADOR / ILOPANGO CALDERA / TIERRA BLANCA JOVEN ERUPTION	SANTA ELENA	13.4161	13.4161	-88.4093	-88.4093	SAE			s_ILO-303-1 [22967]	RHYOLITE [22967]				HOLOCENE [22967]					VOL					WR [22967]	70.081	0.25		14.835				2.25	2.01	0.597	0.101		2.595	3.64	0.067
[22967]	CONVERGENT MARGIN	CENTRAL AMERICAN VOLCANIC ARC / CENTRAL AMERICAN VOLCANIC ARC-NORTHWESTERN SEGMENT / EL SALVADOR / ILOPANGO CALDERA / TIERRA BLANCA JOVEN ERUPTION		13.5047	13.5047	-89.0801	-89.0801	SAE			s_ILO-122-1 [22967]	NOT GIVEN [22967]				HOLOCENE [22967]					VOL					GL [22967]	76.42	0.19		13.3				1.23	1.38	0.18	0.13		2.87	4.3
[22967]	CONVERGENT MARGIN	CENTRAL AMERICAN VOLCANIC ARC / CENTRAL AMERICAN VOLCANIC ARC-NORTHWESTERN SEGMENT / EL SALVADOR / ILOPANGO CALDERA / TIERRA BLANCA JOVEN ERUPTION		13.5047	13.5047	-89.0801	-89.0801	SAE			s_ILO-122-2 [22967]	NOT GIVEN [22967]				HOLOCENE [22967]					VOL					GL [22967]	76.85	0.24		13.09				1.09	1.22	0.22	0.12		2.84	4.32
[22967]	CONVERGENT MARGIN	CENTRAL AMERICAN VOLCANIC ARC / CENTRAL AMERICAN VOLCANIC ARC-NORTHWESTERN SEGMENT / EL SALVADOR / ILOPANGO CALDERA / TIERRA BLANCA JOVEN ERUPTION		13.5047	13.5047	-89.0801	-89.0801	SAE			s_ILO-122-3 [22967]	NOT GIVEN [22967]				HOLOCENE [22967]					VOL					GL [22967]	77.22	0.19		12.63				1.06	1.21	0.22	0.12		2.82	4.54
[22967]	CONVERGENT MARGIN	CENTRAL AMERICAN VOLCANIC ARC / CENTRAL AMERICAN VOLCANIC ARC-NORTHWESTERN SEGMENT / EL SALVADOR / ILOPANGO CALDERA / TIERRA BLANCA JOVEN ERUPTION		13.6479	13.6479	-88.9683	-88.9683	SAE			s_ILO-8-1 [22967]	NOT GIVEN [22967]				HOLOCENE [22967]					VOL					GL [22967]	77.31	0.17		12.84				0.99	1.23	0.2	0.02		2.8	4.44	0.01								0.17
[22967]	CONVERGENT MARGIN	CENTRAL AMERICAN VOLCANIC ARC / CENTRAL AMERICAN VOLCANIC ARC-NORTHWESTERN SEGMENT / EL SALVADOR / ILOPANGO CALDERA / TIERRA BLANCA JOVEN ERUPTION		13.5047	13.5047	-89.0801	-89.0801	SAE			s_ILO-122-4 [22967]	NOT GIVEN [22967]				HOLOCENE [22967]					VOL					GL [22967]	77.38	0.17		12.64				1.17	1.21	0.23	0.07		2.71	4.43
[22967]	CONVERGENT MARGIN	CENTRAL AMERICAN VOLCANIC ARC / CENTRAL AMERICAN VOLCANIC ARC-NORTHWESTERN SEGMENT / EL SALVADOR / ILOPANGO CALDERA / TIERRA BLANCA JOVEN ERUPTION		13.6564	13.6564	-89.1586	-89.1586	SAE			s_ILO-2-1 [22967]	NOT GIVEN [22967]				HOLOCENE [22967]					VOL					GL [22967]	77.05	0.19		12.68				1.18	1.22	0.19	0.11		2.8	4.59	0.02								0.19
[22967]	CONVERGENT MARGIN	CENTRAL AMERICAN VOLCANIC ARC / CENTRAL AMERICAN VOLCANIC ARC-NORTHWESTERN SEGMENT / EL SALVADOR / ILOPANGO CALDERA / TIERRA BLANCA JOVEN ERUPTION		13.5047	13.5047	-89.0801	-89.0801	SAE			s_ILO-122-6 [22967]	NOT GIVEN [22967]				HOLOCENE [22967]					VOL					GL [22967]	76.79	0.17		13.14				1.1	1.27	0.23	0.1		2.86	4.34
[22967]	CONVERGENT MARGIN	CENTRAL AMERICAN VOLCANIC ARC / CENTRAL AMERICAN VOLCANIC ARC-NORTHWESTERN SEGMENT / EL SALVADOR / ILOPANGO CALDERA / TIERRA BLANCA JOVEN ERUPTION		13.6479	13.6479	-88.9683	-88.9683	SAE			s_ILO-8-3 [22967]	NOT GIVEN [22967]				HOLOCENE [22967]					VOL					GL [22967]	76.11	0.18		13.66				1.08	1.5	0.19	0.03		2.81	4.44	0.02								0.18
[22967]	CONVERGENT MARGIN	CENTRAL AMERICAN VOLCANIC ARC / CENTRAL AMERICAN VOLCANIC ARC-NORTHWESTERN SEGMENT / EL SALVADOR / ILOPANGO CALDERA / TIERRA BLANCA JOVEN ERUPTION		13.6479	13.6479	-88.9683	-88.9683	SAE			s_ILO-8-2 [22967]	NOT GIVEN [22967]				HOLOCENE [22967]					VOL					GL [22967]	77.04	0.2		12.51				1.23	1.19	0.23	0.05		3.06	4.5	0.02								0.21
[22967]	CONVERGENT MARGIN	CENTRAL AMERICAN VOLCANIC ARC / CENTRAL AMERICAN VOLCANIC ARC-NORTHWESTERN SEGMENT / EL SALVADOR / ILOPANGO CALDERA / TIERRA BLANCA JOVEN ERUPTION		13.6479	13.6479	-88.9683	-88.9683	SAE			s_ILO-8-4 [22967]	NOT GIVEN [22967]				HOLOCENE [22967]					VOL					GL [22967]	76.76	0.15		13.12				1.07	1.24	0.17	0.05		2.83	4.62	0.08								0.17
[22967]	CONVERGENT MARGIN	CENTRAL AMERICAN VOLCANIC ARC / CENTRAL AMERICAN VOLCANIC ARC-NORTHWESTERN SEGMENT / EL SALVADOR / ILOPANGO CALDERA / TIERRA BLANCA JOVEN ERUPTION		13.7084	13.7084	-89.0894	-89.0894	SAE			s_ILO-32 [22967]	NOT GIVEN [22967]				HOLOCENE [22967]					VOL					GL [22967]	78.12	0.16		12.24				1.08	1	0.16	0		2.97	4.26
[22967]	CONVERGENT MARGIN	CENTRAL AMERICAN VOLCANIC ARC / CENTRAL AMERICAN VOLCANIC ARC-NORTHWESTERN SEGMENT / EL SALVADOR / ILOPANGO CALDERA / TIERRA BLANCA JOVEN ERUPTION		13.7084	13.7084	-89.0894	-89.0894	SAE			s_ILO-32 [22967]	NOT GIVEN [22967]				HOLOCENE [22967]					VOL					GL [22967]	76.16	0.21		13.2				1.19	1.6	0.26	0.1		2.95	4.07	0.03								0.22
[22967]	CONVERGENT MARGIN	CENTRAL AMERICAN VOLCANIC ARC / CENTRAL AMERICAN VOLCANIC ARC-NORTHWESTERN SEGMENT / EL SALVADOR / ILOPANGO CALDERA / TIERRA BLANCA JOVEN ERUPTION		13.7084	13.7084	-89.0894	-89.0894	SAE			s_ILO-32 [22967]	NOT GIVEN [22967]				HOLOCENE [22967]					VOL					GL [22967]	65.55	0.49		15.6				4.58	5.09	2.63	0.2		1.68	3.82	0.17								0.17
[22967]	CONVERGENT MARGIN	CENTRAL AMERICAN VOLCANIC ARC / CENTRAL AMERICAN VOLCANIC ARC-NORTHWESTERN SEGMENT / EL SALVADOR / ILOPANGO CALDERA / TIERRA BLANCA JOVEN ERUPTION		13.7084	13.7084	-89.0894	-89.0894	SAE			s_ILO-32 [22967]	NOT GIVEN [22967]				HOLOCENE [22967]					VOL					GL [22967]	52.09	1.17		8.12				10.02	15.28	11.14	0.3		0.5	1.24
[22967]	CONVERGENT MARGIN	CENTRAL AMERICAN VOLCANIC ARC / CENTRAL AMERICAN VOLCANIC ARC-NORTHWESTERN SEGMENT / EL SALVADOR / ILOPANGO CALDERA / TIERRA BLANCA JOVEN ERUPTION		13.6635	13.6635	-88.985	-88.985	SAE			s_ILO-9-1 [22967]	NOT GIVEN [22967]				HOLOCENE [22967]					VOL					GL [22967]	77.58	0.15		12.47				1	1.14	0.19	0.03		3.03	4.41	0.08								0.05
[22967]	CONVERGENT MARGIN	CENTRAL AMERICAN VOLCANIC ARC / CENTRAL AMERICAN VOLCANIC ARC-NORTHWESTERN SEGMENT / EL SALVADOR / ILOPANGO CALDERA / TIERRA BLANCA JOVEN ERUPTION		13.5047	13.5047	-89.0801	-89.0801	SAE			s_ILO-122-9 [22967]	NOT GIVEN [22967]				HOLOCENE [22967]					VOL					GL [22967]	77.22	0.19		12.74				1.26	1.28	0.18	0.09		2.71	4.31	0.02								0.2
[22967]	CONVERGENT MARGIN	CENTRAL AMERICAN VOLCANIC ARC / CENTRAL AMERICAN VOLCANIC ARC-NORTHWESTERN SEGMENT / EL SALVADOR / ILOPANGO CALDERA / TIERRA BLANCA JOVEN ERUPTION		13.9795	13.9795	-89.6733	-89.6733	SAE			s_ILO-289 [22967]	NOT GIVEN [22967]				HOLOCENE [22967]					VOL					GL [22967]	77.4	0.19		12.8				1.02	1.24	0.18	0.09		2.72	4.36
[22988]	CONVERGENT MARGIN	CENTRAL AMERICAN VOLCANIC ARC / CENTRAL AMERICAN VOLCANIC ARC-NORTHWESTERN SEGMENT / NICARAGUA / MASAYA / LAS SIERRAS FORMATION	VISITOR CENTER CONE	12.005	12.005	-86.1477	-86.1477	SAE			s_VISITOR CENTER [22988]	BASALT [22988]									VOL					WR [22988]	49.36	1.01		15.55				11.16	9.99	5.38	0.22		0.99	2.77	0.21		0.38	1.33
[22988]	CONVERGENT MARGIN	CENTRAL AMERICAN VOLCANIC ARC / CENTRAL AMERICAN VOLCANIC ARC-NORTHWESTERN SEGMENT / NICARAGUA / MASAYA / LAS SIERRAS FORMATION	COMALITO CONE	11.997	11.997	-86.1499	-86.1499	SAE			s_COMALITO [22988]	BASALT [22988]									VOL					WR [22988]	49.98	0.98		16.18				11.19	10.45	5.46	0.22		0.97	2.54	0.22		0.31	0.07
[22988]	CONVERGENT MARGIN	CENTRAL AMERICAN VOLCANIC ARC / CENTRAL AMERICAN VOLCANIC ARC-NORTHWESTERN SEGMENT / NICARAGUA / MASAYA / LAS SIERRAS FORMATION	CERRO MONTOSO CONE	12.002	12.002	-86.1844	-86.1844	SAE			s_CERRO MONTOSO [22988]	BASALT [22988]									VOL					WR [22988]	47.15	0.99		15.21				9.94	8.77	4.96	0.21		1.03	2.6	0.22		3.5	3.58
[22988]	CONVERGENT MARGIN	CENTRAL AMERICAN VOLCANIC ARC / CENTRAL AMERICAN VOLCANIC ARC-NORTHWESTERN SEGMENT / NICARAGUA / MASAYA / LAS SIERRAS FORMATION	MASAYA CONE	11.9816	11.9816	-86.1603	-86.1603	SAE			s_QV9 [22988]	BASALT [22988]									VOL					WR [22988]	50.33	1.06		15.3				11.38	9.88	5.17	0.22		1.09	2.89	0.24		1.37	-0.25
[22988]	CONVERGENT MARGIN	CENTRAL AMERICAN VOLCANIC ARC / CENTRAL AMERICAN VOLCANIC ARC-NORTHWESTERN SEGMENT / NICARAGUA / MASAYA / LAS SIERRAS FORMATION	DEPOSIT IN CALDERA WALL	11.9842	11.9842	-86.192	-86.192	SAE			s_QAW1 [22988]	BASALT [22988]									VOL					WR [22988]	50.3	1.26		13.3				13.41	9.86	5.22	0.25		1.16	2.75	0.3
[22988]	CONVERGENT MARGIN	CENTRAL AMERICAN VOLCANIC ARC / CENTRAL AMERICAN VOLCANIC ARC-NORTHWESTERN SEGMENT / NICARAGUA / MASAYA / LAS SIERRAS FORMATION	MASAYA AND INDIRI SADDLE	11.9819	11.9819	-86.1644	-86.1644	SAE			s_QA16 [22988]	BASALT [22988]									VOL					WR [22988]	51.1	1.03		15.73				10.13	10.35	5.23	0.23		1.07	2.77	0.25
[22988]	CONVERGENT MARGIN	CENTRAL AMERICAN VOLCANIC ARC / CENTRAL AMERICAN VOLCANIC ARC-NORTHWESTERN SEGMENT / NICARAGUA / MASAYA / LAS SIERRAS FORMATION	NINDIRI CONE	11.9862	11.9862	-86.176	-86.176	SAE			s_QA24 [22988]	BASALT [22988]									VOL					WR [22988]	49.8	1.08		15.78				10.64	10.21	5.41	0.23		1.14	2.85	0.27
[22988]	CONVERGENT MARGIN	CENTRAL AMERICAN VOLCANIC ARC / CENTRAL AMERICAN VOLCANIC ARC-NORTHWESTERN SEGMENT / NICARAGUA / MASAYA / LAS SIERRAS FORMATION	BOMB ERUPTED 1997 FROM NINDIRI	11.9859	11.9859	-86.1713	-86.1713	SAE			s_MS1997 [22988]	BASALT [22988]									VOL					WR [22988]	49.7	1.16		17.01				10.48	10.27	4.42	0.22		1.2	2.97	0.29
[23058]	CONVERGENT MARGIN	CENTRAL AMERICAN VOLCANIC ARC / CENTRAL AMERICAN VOLCANIC ARC-NORTHWESTERN SEGMENT / GUATEMALA / RABINAL GRANITE		15	15	-90	-90	SAE			s_GT0340 [23058]	GRANITE [23058]				PALEOZOIC [23058]					PLU					WR [23058]
[23058]	CONVERGENT MARGIN	CENTRAL AMERICAN VOLCANIC ARC / CENTRAL AMERICAN VOLCANIC ARC-NORTHWESTERN SEGMENT / GUATEMALA / RABINAL GRANITE		15	15	-90	-90	SAE			s_GT0457B [23058]	GRANITE [23058]				PALEOZOIC [23058]					PLU					WR [23058]
[23058]	CONVERGENT MARGIN	CENTRAL AMERICAN VOLCANIC ARC / CENTRAL AMERICAN VOLCANIC ARC-NORTHWESTERN SEGMENT / GUATEMALA / ALTOS CUCHUMATANES GRANODIORITE		15.5	15.5	-91	-91	SAE			s_CH0403 [23058]	GRANODIORITE [23058]				PALEOZOIC [23058]					PLU					WR [23058]
[23058]	CONVERGENT MARGIN	CENTRAL AMERICAN VOLCANIC ARC / CENTRAL AMERICAN VOLCANIC ARC-NORTHWESTERN SEGMENT / GUATEMALA / CHUACUS COMPLEX - SIERRA DE LAS MINAS MIGMATITE		16	16	-91	-91	SAE			s_GT0407 [23058]	MIGMATITE [23058]				PALEOZOIC [23058]					MET					WR [23058]
[23122]	CONVERGENT MARGIN	CENTRAL AMERICAN VOLCANIC ARC / CENTRAL AMERICAN VOLCANIC ARC-NORTHWESTERN SEGMENT / GUATEMALA / SANTIAGUITO	LOMA LINDA	14.7253	14.7253	-91.6263	-91.6263	SAE			s_LL1 [23122]	NOT GIVEN [23122]					16	8	2016		VOL					WR [23122]	60.28	0.532		16.98		5.51			5.08	1.95	0.141		1.49	4.33	0.207	0.234				2.986
[23122]	CONVERGENT MARGIN	CENTRAL AMERICAN VOLCANIC ARC / CENTRAL AMERICAN VOLCANIC ARC-NORTHWESTERN SEGMENT / GUATEMALA / SANTIAGUITO	LOMA LINDA	14.7253	14.7253	-91.6263	-91.6263	SAE			s_LL2 [23122]	NOT GIVEN [23122]					16	8	2016		VOL					WR [23122]	60.36	0.568		17.23		6.42			5.72	2.27	0.161		1.67	4.98	0.215	0.074				0.044
[23122]	CONVERGENT MARGIN	CENTRAL AMERICAN VOLCANIC ARC / CENTRAL AMERICAN VOLCANIC ARC-NORTHWESTERN SEGMENT / GUATEMALA / SANTIAGUITO	SAN JOSE	14.6988	14.6988	-91.5687	-91.5687	SAE			s_SJ1 [23122]	NOT GIVEN [23122]					26	8	2016		VOL					WR [23122]	61.14	0.51		18.13		5.16			5.81	1.9	0.133		1.51	4.59	0.196	0.198				0.412
[23122]	CONVERGENT MARGIN	CENTRAL AMERICAN VOLCANIC ARC / CENTRAL AMERICAN VOLCANIC ARC-NORTHWESTERN SEGMENT / GUATEMALA / SANTIAGUITO	LOMA LINDA	14.7281	14.7281	-91.627	-91.627	SAE			s_LL5B [23122]	DIORITE [23122]									PLU					WR [23122]
[23122]	CONVERGENT MARGIN	CENTRAL AMERICAN VOLCANIC ARC / CENTRAL AMERICAN VOLCANIC ARC-NORTHWESTERN SEGMENT / GUATEMALA / SANTIAGUITO	SAN JOSE	14.6988	14.6988	-91.5687	-91.5687	SAE			s_SJ1 [23122]	NOT GIVEN [23122]					26	8	2016		VOL					GL [23122]	75.19	0.39		12.03				1.31	0.18	0.06	0.01		5.35	3.19	0.07
[23122]	CONVERGENT MARGIN	CENTRAL AMERICAN VOLCANIC ARC / CENTRAL AMERICAN VOLCANIC ARC-NORTHWESTERN SEGMENT / GUATEMALA / SANTIAGUITO	SAN JOSE	14.6988	14.6988	-91.5687	-91.5687	SAE			s_SJ1 [23122]	NOT GIVEN [23122]					26	8	2016		VOL					GL [23122]	76.79	0.29		11.45				0.77	0.8	0.05	0		2.51	4.51	0.05
[23122]	CONVERGENT MARGIN	CENTRAL AMERICAN VOLCANIC ARC / CENTRAL AMERICAN VOLCANIC ARC-NORTHWESTERN SEGMENT / GUATEMALA / SANTIAGUITO	SAN JOSE	14.6988	14.6988	-91.5687	-91.5687	SAE			s_SJ1 [23122]	NOT GIVEN [23122]					26	8	2016		VOL					GL [23122]	75.36	0.16		14.47				1.96	0.65	0.1	0.06		2.67	2.68	0.14
[23122]	CONVERGENT MARGIN	CENTRAL AMERICAN VOLCANIC ARC / CENTRAL AMERICAN VOLCANIC ARC-NORTHWESTERN SEGMENT / GUATEMALA / SANTIAGUITO	SAN JOSE	14.6988	14.6988	-91.5687	-91.5687	SAE			s_SJ1 [23122]	NOT GIVEN [23122]					26	8	2016		VOL					GL [23122]	73.69	0.57		11.63				1.94	0.59	0.09	0		4.52	3.1	0.08
[23122]	CONVERGENT MARGIN	CENTRAL AMERICAN VOLCANIC ARC / CENTRAL AMERICAN VOLCANIC ARC-NORTHWESTERN SEGMENT / GUATEMALA / SANTIAGUITO	SAN JOSE	14.6988	14.6988	-91.5687	-91.5687	SAE			s_SJ1 [23122]	NOT GIVEN [23122]					26	8	2016		VOL					GL [23122]	75.63	0.4		11.84				0.49	2.29	0.02	0.06		2.92	4.38	1.23
[23122]	CONVERGENT MARGIN	CENTRAL AMERICAN VOLCANIC ARC / CENTRAL AMERICAN VOLCANIC ARC-NORTHWESTERN SEGMENT / GUATEMALA / SANTIAGUITO	SAN JOSE	14.6988	14.6988	-91.5687	-91.5687	SAE			s_SJ1 [23122]	NOT GIVEN [23122]					26	8	2016		VOL					GL [23122]	78.38	0.13		12.35				0.44	0.53	0.02	0.01		3.47	4.68	0.08
[23122]	CONVERGENT MARGIN	CENTRAL AMERICAN VOLCANIC ARC / CENTRAL AMERICAN VOLCANIC ARC-NORTHWESTERN SEGMENT / GUATEMALA / SANTIAGUITO	SAN JOSE	14.6988	14.6988	-91.5687	-91.5687	SAE			s_SJ1 [23122]	NOT GIVEN [23122]					26	8	2016		VOL					GL [23122]	77.67	0.55		10.88				1.56	0.32	0.04	0		4.81	3.03	0.07
[23122]	CONVERGENT MARGIN	CENTRAL AMERICAN VOLCANIC ARC / CENTRAL AMERICAN VOLCANIC ARC-NORTHWESTERN SEGMENT / GUATEMALA / SANTIAGUITO	SAN JOSE	14.6988	14.6988	-91.5687	-91.5687	SAE			s_SJ1 [23122]	NOT GIVEN [23122]					26	8	2016		VOL					GL [23122]	75.06	0.11		13.73				0.56	1.42	0.07	0.06		2.87	5.15	0.01
[22129]	CONVERGENT MARGIN	CENTRAL AMERICAN VOLCANIC ARC / CENTRAL AMERICAN VOLCANIC ARC-SOUTHEASTERN SEGMENT / COSTA RICA / MIRAVALLES	CERRO MOGOTE	10.733	10.733	-85.261	-85.261	SAE			s_MV9 [22129]	BASALT [22129]									VOL					WR [22129]	51.6	0.71		17.8				8.37	9.34	5.04	0.16		0.62	2.59	0.15
[22129]	CONVERGENT MARGIN	CENTRAL AMERICAN VOLCANIC ARC / CENTRAL AMERICAN VOLCANIC ARC-SOUTHEASTERN SEGMENT / COSTA RICA / MIRAVALLES	CERRO LA MONTANOSA	10.718	10.718	-85.177	-85.177	SAE			s_MV31 [22129]	BASALT [22129]									VOL					WR [22129]	48.3	0.86		18.85				9.67	11.4	5.8	0.19		0.45	2.42	0.2
[22129]	CONVERGENT MARGIN	CENTRAL AMERICAN VOLCANIC ARC / CENTRAL AMERICAN VOLCANIC ARC-SOUTHEASTERN SEGMENT / COSTA RICA / MIRAVALLES	CERRO LA MONTANOSA	10.703	10.703	-85.171	-85.171	SAE			s_MV32 [22129]	BASALT [22129]									VOL					WR [22129]	51.2	0.81		20.5				7.88	10.5	3.4	0.17		0.62	2.88	0.27
[22129]	CONVERGENT MARGIN	CENTRAL AMERICAN VOLCANIC ARC / CENTRAL AMERICAN VOLCANIC ARC-SOUTHEASTERN SEGMENT / COSTA RICA / MIRAVALLES	CERRO GOTA DE AGUA	10.668	10.668	-85.154	-85.154	SAE			s_MV13 [22129]	ANDESITE, BASALTIC [22129]									VOL					WR [22129]	56.2	0.86		17.25				8.2	8.22	3.65	0.19		0.99	3.36	0.2
[22129]	CONVERGENT MARGIN	CENTRAL AMERICAN VOLCANIC ARC / CENTRAL AMERICAN VOLCANIC ARC-SOUTHEASTERN SEGMENT / COSTA RICA / MIRAVALLES	CERRO MOGOTE	10.728	10.728	-85.255	-85.255	SAE			s_MVT1 [22129]	ANDESITE, BASALTIC [22129]									VOL					WR [22129]	56.6	0.7		15.75				7.68	6.84	4.04	0.15		1.34	3.17	0.2
[22129]	CONVERGENT MARGIN	CENTRAL AMERICAN VOLCANIC ARC / CENTRAL AMERICAN VOLCANIC ARC-SOUTHEASTERN SEGMENT / COSTA RICA / MIRAVALLES	CERRO GOTA DE AGUA	10.68	10.68	-85.129	-85.129	SAE			s_MVT67 [22129]	ANDESITE [22129]									VOL					WR [22129]	58.3	0.64		16.6				7.32	7.07	3.39	0.15		1.3	3.11	0.21
[22129]	CONVERGENT MARGIN	CENTRAL AMERICAN VOLCANIC ARC / CENTRAL AMERICAN VOLCANIC ARC-SOUTHEASTERN SEGMENT / COSTA RICA / MIRAVALLES	CERRO LA MONTANOSA	10.791	10.791	-85.208	-85.208	SAE			s_MV33 [22129]	ANDESITE [22129]									VOL					WR [22129]	58.8	0.67		16.2				6.3	6.78	3.06	0.14		1.45	3.33	0.17
[22129]	CONVERGENT MARGIN	CENTRAL AMERICAN VOLCANIC ARC / CENTRAL AMERICAN VOLCANIC ARC-SOUTHEASTERN SEGMENT / COSTA RICA / MIRAVALLES	SW SIDE OF PRE-CALDERA	10.782	10.782	-85.237	-85.237	SAE			s_MV34 [22129]	ANDESITE [22129]									VOL					WR [22129]	61.8	0.7		15				5.16	4.24	1.67	0.11		2.53	2.97	0.16
[22129]	CONVERGENT MARGIN	CENTRAL AMERICAN VOLCANIC ARC / CENTRAL AMERICAN VOLCANIC ARC-SOUTHEASTERN SEGMENT / COSTA RICA / MIRAVALLES	CERRO ESPIRITU SANTO	10.667	10.667	-85.155	-85.155	SAE			s_MV11 [22129]	DACITE [22129]									VOL					WR [22129]	66.2	0.45		14.75				3.59	3.89	1.28	0.11		2.15	3.8	0.14
[22129]	CONVERGENT MARGIN	CENTRAL AMERICAN VOLCANIC ARC / CENTRAL AMERICAN VOLCANIC ARC-SOUTHEASTERN SEGMENT / COSTA RICA / MIRAVALLES	CERRO CABRO MUCO	10.675	10.675	-85.117	-85.117	SAE			s_MV16 [22129]	ANDESITE, BASALTIC [22129]									VOL					WR [22129]	54.2	0.78		17.25				8.57	9.1	4.56	0.17		1.06	2.79	0.22
[22129]	CONVERGENT MARGIN	CENTRAL AMERICAN VOLCANIC ARC / CENTRAL AMERICAN VOLCANIC ARC-SOUTHEASTERN SEGMENT / COSTA RICA / MIRAVALLES	CERRO CABRO MUCO	10.674	10.674	-85.116	-85.116	SAE			s_MV17 [22129]	ANDESITE, BASALTIC [22129]									VOL					WR [22129]	55.5	0.73		17.15				8.14	8.61	3.93	0.17		1.13	2.83	0.19
[22129]	CONVERGENT MARGIN	CENTRAL AMERICAN VOLCANIC ARC / CENTRAL AMERICAN VOLCANIC ARC-SOUTHEASTERN SEGMENT / COSTA RICA / MIRAVALLES	CERRO LA GIGANTA	10.699	10.699	-85.135	-85.135	SAE			s_MV19 [22129]	ANDESITE, BASALTIC [22129]									VOL					WR [22129]	54.9	0.76		16.75				7.72	8.71	4.05	0.16		1.5	2.93	0.19
[22129]	CONVERGENT MARGIN	CENTRAL AMERICAN VOLCANIC ARC / CENTRAL AMERICAN VOLCANIC ARC-SOUTHEASTERN SEGMENT / COSTA RICA / MIRAVALLES	CERRO CABRO MUCO	10.777	10.777	-85.16	-85.16	SAE			s_MV28 [22129]	ANDESITE, BASALTIC [22129]									VOL					WR [22129]	55.3	0.74		16.85				7.81	7.69	3.53	0.18		1.43	3.12	0.24
[22129]	CONVERGENT MARGIN	CENTRAL AMERICAN VOLCANIC ARC / CENTRAL AMERICAN VOLCANIC ARC-SOUTHEASTERN SEGMENT / COSTA RICA / ZAPOTE	PRE-MIRAVALLES	10.746	10.746	-85.158	-85.158	SAE			s_MV24 [22129]	ANDESITE, BASALTIC [22129]									VOL					WR [22129]	54.2	0.86		18.5				7.5	7.99	2.81	0.19		0.96	3.55	0.29
[22129]	CONVERGENT MARGIN	CENTRAL AMERICAN VOLCANIC ARC / CENTRAL AMERICAN VOLCANIC ARC-SOUTHEASTERN SEGMENT / COSTA RICA / MIRAVALLES		10.776	10.776	-85.136	-85.136	SAE			s_MV27 [22129]	ANDESITE, BASALTIC [22129]									VOL					WR [22129]	52.9	0.8		17.55				8.77	8.44	4.32	0.18		1.05	2.81	0.2
[22129]	CONVERGENT MARGIN	CENTRAL AMERICAN VOLCANIC ARC / CENTRAL AMERICAN VOLCANIC ARC-SOUTHEASTERN SEGMENT / COSTA RICA / MIRAVALLES		10.712	10.712	-85.154	-85.154	SAE			s_MV20 [22129]	ANDESITE, BASALTIC [22129]									VOL					WR [22129]	56.6	0.74		16.75				7.52	7.42	3.56	0.17		1.49	3.21	0.22
[22129]	CONVERGENT MARGIN	CENTRAL AMERICAN VOLCANIC ARC / CENTRAL AMERICAN VOLCANIC ARC-SOUTHEASTERN SEGMENT / COSTA RICA / MIRAVALLES		10.715	10.715	-85.169	-85.169	SAE			s_MV21 [22129]	ANDESITE, BASALTIC [22129]									VOL					WR [22129]	55.9	0.74		16.95				7.56	6.77	3.93	0.16		1.48	2.89	0.2
[22129]	CONVERGENT MARGIN	CENTRAL AMERICAN VOLCANIC ARC / CENTRAL AMERICAN VOLCANIC ARC-SOUTHEASTERN SEGMENT / COSTA RICA / MIRAVALLES		10.73	10.73	-85.184	-85.184	SAE			s_MV29 [22129]	ANDESITE [22129]									VOL					WR [22129]	58.4	0.7		16.7				7.05	7.21	3.54	0.16		1.66	3.24	0.19
[22129]	CONVERGENT MARGIN	CENTRAL AMERICAN VOLCANIC ARC / CENTRAL AMERICAN VOLCANIC ARC-SOUTHEASTERN SEGMENT / COSTA RICA / ZAPOTE	PRE-MIRAVALLES	10.724	10.724	-85.138	-85.138	SAE			s_MV22 [22129]	ANDESITE [22129]									VOL					WR [22129]	58.1	0.66		16.15				7.37	6.54	3.45	0.15		1.67	3.08	0.22
[22129]	CONVERGENT MARGIN	CENTRAL AMERICAN VOLCANIC ARC / CENTRAL AMERICAN VOLCANIC ARC-SOUTHEASTERN SEGMENT / COSTA RICA / MIRAVALLES		10.764	10.764	-85.189	-85.189	SAE			s_MVT37 [22129]	ANDESITE [22129]									VOL					WR [22129]	57.4	0.69		16.25				7.78	7.01	3.74	0.16		1.64	3	0.23
[22129]	CONVERGENT MARGIN	CENTRAL AMERICAN VOLCANIC ARC / CENTRAL AMERICAN VOLCANIC ARC-SOUTHEASTERN SEGMENT / COSTA RICA / MIRAVALLES		10.716	10.716	-85.175	-85.175	SAE			s_MVT78 [22129]	ANDESITE [22129]									VOL					WR [22129]	59.3	0.64		16.4				6.87	6.71	3.47	0.15		1.75	3.18	0.21
[23163]	CONVERGENT MARGIN	CENTRAL AMERICAN VOLCANIC ARC / CENTRAL AMERICAN VOLCANIC ARC-SOUTHEASTERN SEGMENT / COSTA RICA	TALAMANCA CORDILLERA	9.25516	9.25516	-83.2567	-83.2567	SAE			s_04-2 [23163]	GRANITE [23163]				MIOCENE [23163]					PLU					WR [23163]	65.21	0.51		14.59				4.45	3.72	1.69	0.09		4.71	3.05	0.13
[23163]	CONVERGENT MARGIN	CENTRAL AMERICAN VOLCANIC ARC / CENTRAL AMERICAN VOLCANIC ARC-SOUTHEASTERN SEGMENT / COSTA RICA	TALAMANCA CORDILLERA	9.23452	9.23452	-83.2775	-83.2775	SAE			s_04-4 [23163]	GRANODIORITE [23163]				MIOCENE [23163]					PLU					WR [23163]	58.4	0.74		15.5				7.17	5.8	3.14	0.17		3.21	3.07	0.22
[23163]	CONVERGENT MARGIN	CENTRAL AMERICAN VOLCANIC ARC / CENTRAL AMERICAN VOLCANIC ARC-SOUTHEASTERN SEGMENT / COSTA RICA	TALAMANCA CORDILLERA	9.27653	9.27653	-83.2762	-83.2762	SAE			s_18F-1 [23163]	GRANITE [23163]				MIOCENE [23163]					PLU					WR [23163]	68.12	0.36		14.74				3.26	3.29	1.23	0.05		4.16	3.41	0.12
[23163]	CONVERGENT MARGIN	CENTRAL AMERICAN VOLCANIC ARC / CENTRAL AMERICAN VOLCANIC ARC-SOUTHEASTERN SEGMENT / COSTA RICA	TALAMANCA CORDILLERA	9.28834	9.28834	-83.2878	-83.2878	SAE			s_19F-1 [23163]	GRANODIORITE [23163]				MIOCENE [23163]					PLU					WR [23163]	60.57	0.59		15.38				5.96	5.01	2.23	0.14		3.92	3.2	0.17
[23163]	CONVERGENT MARGIN	CENTRAL AMERICAN VOLCANIC ARC / CENTRAL AMERICAN VOLCANIC ARC-SOUTHEASTERN SEGMENT / COSTA RICA	TALAMANCA CORDILLERA	9.24176	9.24176	-83.3175	-83.3175	SAE			s_20F-2 [23163]	GRANITE [23163]				MIOCENE [23163]					PLU					WR [23163]	60.37	0.62		15.11				6.64	5.06	2.66	0.18		4.17	3.14	0.18
[23163]	CONVERGENT MARGIN	CENTRAL AMERICAN VOLCANIC ARC / CENTRAL AMERICAN VOLCANIC ARC-SOUTHEASTERN SEGMENT / COSTA RICA	TALAMANCA CORDILLERA	9.28915	9.28915	-83.2769	-83.2769	SAE			s_21F-5 [23163]	GRANODIORITE [23163]				MIOCENE [23163]					PLU					WR [23163]	58.09	0.65		16.26				6.57	5.97	2.73	0.16		3.6	3.15	0.18
[23163]	CONVERGENT MARGIN	CENTRAL AMERICAN VOLCANIC ARC / CENTRAL AMERICAN VOLCANIC ARC-SOUTHEASTERN SEGMENT / COSTA RICA	TALAMANCA CORDILLERA	9.33481	9.33481	-83.3883	-83.3883	SAE			s_24-3 [23163]	GRANODIORITE [23163]				MIOCENE [23163]					PLU					WR [23163]	69.78	0.31		14.01				2.91	2.38	1.24	0.02		3.5	3.33	0.07
[23163]	CONVERGENT MARGIN	CENTRAL AMERICAN VOLCANIC ARC / CENTRAL AMERICAN VOLCANIC ARC-SOUTHEASTERN SEGMENT / COSTA RICA	TALAMANCA CORDILLERA	9.20547	9.20547	-83.1883	-83.1883	SAE			s_24F-7 [23163]	TONALITE [23163]				MIOCENE [23163]					PLU					WR [23163]	51.9	1.12		15.12				11.49	8.77	4.13	0.24		1.38	2.86	0.2
[23163]	CONVERGENT MARGIN	CENTRAL AMERICAN VOLCANIC ARC / CENTRAL AMERICAN VOLCANIC ARC-SOUTHEASTERN SEGMENT / COSTA RICA	TALAMANCA CORDILLERA	9.33389	9.33389	-83.3729	-83.3729	SAE			s_25-2I [23163]	TONALITE [23163]				MIOCENE [23163]					PLU					WR [23163]	48.94	0.73		17.6				9.44	11.75	5.91	0.17		0.46	1.96	0.09
[23163]	CONVERGENT MARGIN	CENTRAL AMERICAN VOLCANIC ARC / CENTRAL AMERICAN VOLCANIC ARC-SOUTHEASTERN SEGMENT / COSTA RICA	TALAMANCA CORDILLERA	9.33457	9.33457	-83.3731	-83.3731	SAE			s_25-8 [23163]	TONALITE [23163]				MIOCENE [23163]					PLU					WR [23163]	52.19	0.82		18.1				8.58	9.75	3.33	0.19		1.63	2.42	0.13
[23163]	CONVERGENT MARGIN	CENTRAL AMERICAN VOLCANIC ARC / CENTRAL AMERICAN VOLCANIC ARC-SOUTHEASTERN SEGMENT / COSTA RICA	TALAMANCA CORDILLERA	9.32404	9.32404	-83.3755	-83.3755	SAE			s_26-1 [23163]	GRANODIORITE [23163]				MIOCENE [23163]					PLU					WR [23163]	55.84	0.92		15.8				8.58	6.46	3.3	0.17		2.64	3.63	0.26
[23163]	CONVERGENT MARGIN	CENTRAL AMERICAN VOLCANIC ARC / CENTRAL AMERICAN VOLCANIC ARC-SOUTHEASTERN SEGMENT / COSTA RICA	TALAMANCA CORDILLERA	9.32374	9.32374	-83.3791	-83.3791	SAE			s_26-2B [23163]	GRANODIORITE [23163]				MIOCENE [23163]					PLU					WR [23163]	57.38	0.71		16.49				6.89	7.27	3.34	0.15		2.51	3.34	0.19
[23163]	CONVERGENT MARGIN	CENTRAL AMERICAN VOLCANIC ARC / CENTRAL AMERICAN VOLCANIC ARC-SOUTHEASTERN SEGMENT / COSTA RICA	TALAMANCA CORDILLERA	9.31969	9.31969	-83.3719	-83.3719	SAE			s_27-3 [23163]	GRANODIORITE [23163]				MIOCENE [23163]					PLU					WR [23163]	59.4	0.68		16.32				6.22	5.41	2.39	0.16		3.52	3.81	0.28
[23163]	CONVERGENT MARGIN	CENTRAL AMERICAN VOLCANIC ARC / CENTRAL AMERICAN VOLCANIC ARC-SOUTHEASTERN SEGMENT / COSTA RICA	TALAMANCA CORDILLERA	9.28565	9.28565	-83.3891	-83.3891	SAE			s_28-5 [23163]	GRANITE [23163]				MIOCENE [23163]					PLU					WR [23163]	61.94	0.62		15.13				6.25	4.68	2.36	0.15		4.18	3.13	0.19
[23163]	CONVERGENT MARGIN	CENTRAL AMERICAN VOLCANIC ARC / CENTRAL AMERICAN VOLCANIC ARC-SOUTHEASTERN SEGMENT / COSTA RICA	TALAMANCA CORDILLERA	9.26359	9.26359	-83.3552	-83.3552	SAE			s_29-3 [23163]	GRANITE [23163]				MIOCENE [23163]					PLU					WR [23163]	62.03	0.61		15.08				5.97	4.45	2.24	0.15		4.4	3.13	0.17
[23163]	CONVERGENT MARGIN	CENTRAL AMERICAN VOLCANIC ARC / CENTRAL AMERICAN VOLCANIC ARC-SOUTHEASTERN SEGMENT / COSTA RICA	TALAMANCA CORDILLERA	9.27805	9.27805	-83.2156	-83.2156	SAE			s_03-3 [23163]	ANDESITE, BASALTIC [23163]				MIOCENE [23163]					VOL					WR [23163]	55.09	0.66		15.62				6.27	8.2	6.88	0.11		1.09	3.55	0.21
[23163]	CONVERGENT MARGIN	CENTRAL AMERICAN VOLCANIC ARC / CENTRAL AMERICAN VOLCANIC ARC-SOUTHEASTERN SEGMENT / COSTA RICA	TALAMANCA CORDILLERA	9.32182	9.32182	-83.2758	-83.2758	SAE			s_19F-8 [23163]	TRACHYANDESITE [23163]				MIOCENE [23163]					VOL					WR [23163]	55.72	0.56		20.1				4.39	6.14	1.68	0.1		4.34	3.62	0.34
[23163]	CONVERGENT MARGIN	CENTRAL AMERICAN VOLCANIC ARC / CENTRAL AMERICAN VOLCANIC ARC-SOUTHEASTERN SEGMENT / COSTA RICA	TALAMANCA CORDILLERA	9.34766	9.34766	-83.3743	-83.3743	SAE			s_25-6 [23163]	ANDESITE, BASALTIC [23163]				MIOCENE [23163]					VOL					WR [23163]	44.12	0.63		13.89				10.37	9.82	14.35	0.12		0.11	1.3	0.03
[23163]	CONVERGENT MARGIN	CENTRAL AMERICAN VOLCANIC ARC / CENTRAL AMERICAN VOLCANIC ARC-SOUTHEASTERN SEGMENT / COSTA RICA	TALAMANCA CORDILLERA	9.24491	9.24491	-83.235	-83.235	SAE			s_22F-3 [23163]	TRACHYANDESITE [23163]				MIOCENE [23163]					VOL					WR [23163]	58.37	0.62		16.98				5.72	5.8	2.37	0.11		3.61	3.6	0.32
[23163]	CONVERGENT MARGIN	CENTRAL AMERICAN VOLCANIC ARC / CENTRAL AMERICAN VOLCANIC ARC-SOUTHEASTERN SEGMENT / COSTA RICA	TALAMANCA CORDILLERA	9.21779	9.21779	-83.1598	-83.1598	SAE			s_23F-2 [23163]	ANDESITE, BASALTIC [23163]				MIOCENE [23163]					VOL					WR [23163]	50.07	0.78		21.64				6.69	10.38	2.53	0.13		1.33	2.85	0.56
[23163]	CONVERGENT MARGIN	CENTRAL AMERICAN VOLCANIC ARC / CENTRAL AMERICAN VOLCANIC ARC-SOUTHEASTERN SEGMENT / COSTA RICA	TALAMANCA CORDILLERA	9	9	-83	-83	SAE			s_25-G [23163]	NOT GIVEN [23163]				MIOCENE [23163]					PLU					WR [23163]
[23179]	CONVERGENT MARGIN	CENTRAL AMERICAN VOLCANIC ARC / CENTRAL AMERICAN VOLCANIC ARC-SOUTHEASTERN SEGMENT / COSTA RICA / TURRIALBA	2016-2017 ERUPTION	10.02	10.02	-83.76	-83.76	SAE			s_160501_VT_20-A [23179]	ANDESITE, BASALTIC [23179]									VOL					GL [23179]	54.984	2.914		14.293				9.536	7.933	4.424	0.172	0.025	1.785	1.684	0.89
[23179]	CONVERGENT MARGIN	CENTRAL AMERICAN VOLCANIC ARC / CENTRAL AMERICAN VOLCANIC ARC-SOUTHEASTERN SEGMENT / COSTA RICA / TURRIALBA	2016-2017 ERUPTION	10.02	10.02	-83.76	-83.76	SAE			s_160501_SY_20-A [23179]	ANDESITE, BASALTIC [23179]									VOL					GL [23179]	53.574	2.76634		14.7283				9.84625	8.07514	4.446	0.16329		2.62049	1.70924	0.82754								0.07953
[23179]	CONVERGENT MARGIN	CENTRAL AMERICAN VOLCANIC ARC / CENTRAL AMERICAN VOLCANIC ARC-SOUTHEASTERN SEGMENT / COSTA RICA / TURRIALBA	2016-2017 ERUPTION	10.02	10.02	-83.76	-83.76	SAE			s_160501_SY_20-B1 [23179]	ANDESITE, BASALTIC [23179]									VOL					GL [23179]	54.53	2.89		14.89				9.86	8.07	4.58	0.17		1.83	1.56	0.85								0.05
[23179]	CONVERGENT MARGIN	CENTRAL AMERICAN VOLCANIC ARC / CENTRAL AMERICAN VOLCANIC ARC-SOUTHEASTERN SEGMENT / COSTA RICA / TURRIALBA	2016-2017 ERUPTION	10.02	10.02	-83.76	-83.76	SAE			s_160501_SY_20-B2 [23179]	ANDESITE, BASALTIC [23179]									VOL					GL [23179]	54.58	2.92		14.67				9.92	7.84	4.52	0.18		1.86	1.75	0.69								0.05
[23179]	CONVERGENT MARGIN	CENTRAL AMERICAN VOLCANIC ARC / CENTRAL AMERICAN VOLCANIC ARC-SOUTHEASTERN SEGMENT / COSTA RICA / TURRIALBA	2016-2017 ERUPTION	10.02	10.02	-83.76	-83.76	SAE			s_160501_SY_20-C [23179]	ANDESITE, BASALTIC [23179]									VOL					GL [23179]	54.51	2.91		14.85				10.07	7.99	4.52	0.18		1.81	1.42	0.79								0.04
[23179]	CONVERGENT MARGIN	CENTRAL AMERICAN VOLCANIC ARC / CENTRAL AMERICAN VOLCANIC ARC-SOUTHEASTERN SEGMENT / COSTA RICA / TURRIALBA	2016-2017 ERUPTION	10.02	10.02	-83.76	-83.76	SAE			s_160501_VT_23-A [23179]	ANDESITE, BASALTIC [23179]									VOL					GL [23179]	55.529	1.789		15.112				9.259	6.727	3.735	0.15	0.065	2.722	3.344	0.82
[23179]	CONVERGENT MARGIN	CENTRAL AMERICAN VOLCANIC ARC / CENTRAL AMERICAN VOLCANIC ARC-SOUTHEASTERN SEGMENT / COSTA RICA / TURRIALBA	2016-2017 ERUPTION	10.02	10.02	-83.76	-83.76	SAE			s_160501_VT_34-D7A [23179]	ANDESITE, BASALTIC [23179]									VOL					GL [23179]	54.14	2.95		14.71				10.36	8.16	4.61	0.24		1.61	1.84	0.72								0.07
[23179]	CONVERGENT MARGIN	CENTRAL AMERICAN VOLCANIC ARC / CENTRAL AMERICAN VOLCANIC ARC-SOUTHEASTERN SEGMENT / COSTA RICA / TURRIALBA	2016-2017 ERUPTION	10.02	10.02	-83.76	-83.76	SAE			s_160501_VT_34-D7B [23179]	ANDESITE, BASALTIC [23179]									VOL					GL [23179]	54.14	2.95		14.71				10.36	8.16	4.61	0.24		1.61	1.84	0.72								0.07
[23179]	CONVERGENT MARGIN	CENTRAL AMERICAN VOLCANIC ARC / CENTRAL AMERICAN VOLCANIC ARC-SOUTHEASTERN SEGMENT / COSTA RICA / TURRIALBA	2016-2017 ERUPTION	10.02	10.02	-83.76	-83.76	SAE			s_160501_SY_34-A [23179]	ANDESITE, BASALTIC [23179]									VOL					GL [23179]	53.9026	2.85991		14.6719				10.1258	8.29112	4.53375	0.18352		2.20689	1.66862	0.82248								0.07775
[23179]	CONVERGENT MARGIN	CENTRAL AMERICAN VOLCANIC ARC / CENTRAL AMERICAN VOLCANIC ARC-SOUTHEASTERN SEGMENT / COSTA RICA / TURRIALBA	2016-2017 ERUPTION	10.02	10.02	-83.76	-83.76	SAE			s_160501_SY_34-B [23179]	ANDESITE, BASALTIC [23179]									VOL					GL [23179]	53.42	3.01		14.53				10.37	8.07	4.49	0.2		1.66	1.76	0.88								0.05
[23179]	CONVERGENT MARGIN	CENTRAL AMERICAN VOLCANIC ARC / CENTRAL AMERICAN VOLCANIC ARC-SOUTHEASTERN SEGMENT / COSTA RICA / TURRIALBA	2016-2017 ERUPTION	10.02	10.02	-83.76	-83.76	SAE			s_160501_SY_34-C1 [23179]	ANDESITE, BASALTIC [23179]									VOL					GL [23179]	53.86	3.02		14.37				10.29	8.22	4.52	0.19		1.61	1.83	0.78								0.07
[23179]	CONVERGENT MARGIN	CENTRAL AMERICAN VOLCANIC ARC / CENTRAL AMERICAN VOLCANIC ARC-SOUTHEASTERN SEGMENT / COSTA RICA / TURRIALBA	2016-2017 ERUPTION	10.02	10.02	-83.76	-83.76	SAE			s_160501_SY_34-C2 [23179]	ANDESITE, BASALTIC [23179]									VOL					GL [23179]	53.86	2.96		14.64				10.19	8.09	4.49	0.19		1.61	1.78	0.78								0.05
[23179]	CONVERGENT MARGIN	CENTRAL AMERICAN VOLCANIC ARC / CENTRAL AMERICAN VOLCANIC ARC-SOUTHEASTERN SEGMENT / COSTA RICA / TURRIALBA	2016-2017 ERUPTION	10.02	10.02	-83.76	-83.76	SAE			s_160501_SY_34-C3 [23179]	ANDESITE, BASALTIC [23179]									VOL					GL [23179]	54.55	2.99		14.56				10.16	8.36	4.41	0.16		1.6	1.64	0.89								0.05
[23179]	CONVERGENT MARGIN	CENTRAL AMERICAN VOLCANIC ARC / CENTRAL AMERICAN VOLCANIC ARC-SOUTHEASTERN SEGMENT / COSTA RICA / TURRIALBA	2016-2017 ERUPTION	10.02	10.02	-83.76	-83.76	SAE			s_160501_SY_34-D [23179]	ANDESITE, BASALTIC [23179]									VOL					GL [23179]	54.38	3		14.39				10.38	8.09	4.58	0.2		1.62	1.7	0.86								0.05
[23179]	CONVERGENT MARGIN	CENTRAL AMERICAN VOLCANIC ARC / CENTRAL AMERICAN VOLCANIC ARC-SOUTHEASTERN SEGMENT / COSTA RICA / TURRIALBA	2016-2017 ERUPTION	10.02	10.02	-83.76	-83.76	SAE			s_160501_SY_34-E1 [23179]	ANDESITE, BASALTIC [23179]									VOL					GL [23179]	54.41	2.95		14.29				10.23	8.25	4.54	0.15		1.53	1.56	0.75								0.07
[23179]	CONVERGENT MARGIN	CENTRAL AMERICAN VOLCANIC ARC / CENTRAL AMERICAN VOLCANIC ARC-SOUTHEASTERN SEGMENT / COSTA RICA / TURRIALBA	2016-2017 ERUPTION	10.02	10.02	-83.76	-83.76	SAE			s_160501_SY_34-E2 [23179]	ANDESITE, BASALTIC [23179]									VOL					GL [23179]	53.82	3.03		14.25				10.11	8.12	4.56	0.14		1.58	1.6	0.79								0.06
[23179]	CONVERGENT MARGIN	CENTRAL AMERICAN VOLCANIC ARC / CENTRAL AMERICAN VOLCANIC ARC-SOUTHEASTERN SEGMENT / COSTA RICA / TURRIALBA	2016-2017 ERUPTION	10.02	10.02	-83.76	-83.76	SAE			s_160501_SY_34-E3 [23179]	ANDESITE, BASALTIC [23179]									VOL					GL [23179]	53.93	2.94		14.34				10.3	8.17	4.63	0.23		1.64	1.68	0.76								0.04
[23179]	CONVERGENT MARGIN	CENTRAL AMERICAN VOLCANIC ARC / CENTRAL AMERICAN VOLCANIC ARC-SOUTHEASTERN SEGMENT / COSTA RICA / TURRIALBA	2016-2017 ERUPTION	10.02	10.02	-83.76	-83.76	SAE			s_160501_SY_34-E4 [23179]	ANDESITE, BASALTIC [23179]									VOL					GL [23179]	53.92	2.94		14.58				10.23	8.18	4.5	0.25		1.67	1.77	0.75								0.05
[23179]	CONVERGENT MARGIN	CENTRAL AMERICAN VOLCANIC ARC / CENTRAL AMERICAN VOLCANIC ARC-SOUTHEASTERN SEGMENT / COSTA RICA / TURRIALBA	2016-2017 ERUPTION	10.02	10.02	-83.76	-83.76	SAE			s_160501_SY_34-E5 [23179]	ANDESITE, BASALTIC [23179]									VOL					GL [23179]	53.78	2.96		14.38				10.43	8.07	4.37	0.23		1.64	1.91	0.83								0.06
[23179]	CONVERGENT MARGIN	CENTRAL AMERICAN VOLCANIC ARC / CENTRAL AMERICAN VOLCANIC ARC-SOUTHEASTERN SEGMENT / COSTA RICA / TURRIALBA	2016-2017 ERUPTION	10.02	10.02	-83.76	-83.76	SAE			s_160501_SY_34-E6 [23179]	ANDESITE, BASALTIC [23179]									VOL					GL [23179]	53.54	3		14.38				10.24	8.2	4.52	0.14		1.64	1.83	0.8								0.06
[23179]	CONVERGENT MARGIN	CENTRAL AMERICAN VOLCANIC ARC / CENTRAL AMERICAN VOLCANIC ARC-SOUTHEASTERN SEGMENT / COSTA RICA / TURRIALBA	2016-2017 ERUPTION	10.02	10.02	-83.76	-83.76	SAE			s_160501_SY_34-E7 [23179]	ANDESITE, BASALTIC [23179]									VOL					GL [23179]	54.14	2.95		14.71				10.36	8.16	4.61	0.24		1.61	1.84	0.72								0.07
[23179]	CONVERGENT MARGIN	CENTRAL AMERICAN VOLCANIC ARC / CENTRAL AMERICAN VOLCANIC ARC-SOUTHEASTERN SEGMENT / COSTA RICA / TURRIALBA	2016-2017 ERUPTION	10.02	10.02	-83.76	-83.76	SAE			s_160501_SY_34-E8 [23179]	ANDESITE, BASALTIC [23179]									VOL					GL [23179]	54.4	2.96		14.57				10.09	8.2	4.37	0.2		1.47	1.89	0.78								0.05
[23179]	CONVERGENT MARGIN	CENTRAL AMERICAN VOLCANIC ARC / CENTRAL AMERICAN VOLCANIC ARC-SOUTHEASTERN SEGMENT / COSTA RICA / TURRIALBA	2016-2017 ERUPTION	10.02	10.02	-83.76	-83.76	SAE			s_160501_SY_34-F [23179]	ANDESITE, BASALTIC [23179]									VOL					GL [23179]	53.59	3.01		14.43				10.15	8.29	4.57	0.14		1.6	1.71	0.8								0.05
[23179]	CONVERGENT MARGIN	CENTRAL AMERICAN VOLCANIC ARC / CENTRAL AMERICAN VOLCANIC ARC-SOUTHEASTERN SEGMENT / COSTA RICA / TURRIALBA	2016-2017 ERUPTION	10.02	10.02	-83.76	-83.76	SAE			s_160501_SY_34-G [23179]	ANDESITE, BASALTIC [23179]									VOL					GL [23179]	53.92	2.95		14.37				10.43	8.12	4.46	0.14		1.5	1.36	0.81								0.06
[23179]	CONVERGENT MARGIN	CENTRAL AMERICAN VOLCANIC ARC / CENTRAL AMERICAN VOLCANIC ARC-SOUTHEASTERN SEGMENT / COSTA RICA / TURRIALBA	2016-2017 ERUPTION	10.02	10.02	-83.76	-83.76	SAE			s_160501_VT_38-A1A [23179]	ANDESITE, BASALTIC [23179]									VOL					GL [23179]	54.3868	3.2407		14.0877				10.5558	7.6009	4.4028	0.1391		1.3239	1.8704	0.8331								0.0484
[23179]	CONVERGENT MARGIN	CENTRAL AMERICAN VOLCANIC ARC / CENTRAL AMERICAN VOLCANIC ARC-SOUTHEASTERN SEGMENT / COSTA RICA / TURRIALBA	2016-2017 ERUPTION	10.02	10.02	-83.76	-83.76	SAE			s_160501_SY_38-A1 [23179]	ANDESITE, BASALTIC [23179]									VOL					GL [23179]	54.3868	3.2407		14.0877				10.5558	7.6009	4.4028	0.1391		1.3239	1.8704	0.8331								0.0484
[23179]	CONVERGENT MARGIN	CENTRAL AMERICAN VOLCANIC ARC / CENTRAL AMERICAN VOLCANIC ARC-SOUTHEASTERN SEGMENT / COSTA RICA / TURRIALBA	2016-2017 ERUPTION	10.02	10.02	-83.76	-83.76	SAE			s_160501_SY_38-A2 [23179]	ANDESITE, BASALTIC [23179]									VOL					GL [23179]	54.1019	3.2657		14.1676				10.4955	7.705	4.4616	0.1032		1.4306	1.8258	0.8594								0.0478
[23179]	CONVERGENT MARGIN	CENTRAL AMERICAN VOLCANIC ARC / CENTRAL AMERICAN VOLCANIC ARC-SOUTHEASTERN SEGMENT / COSTA RICA / TURRIALBA	2016-2017 ERUPTION	10.02	10.02	-83.76	-83.76	SAE			s_160501_SY_38-A3 [23179]	ANDESITE, BASALTIC [23179]									VOL					GL [23179]	54.1554	3.1786		14.084				10.7008	7.3369	4.3527	0.1703		1.4474	1.9429	0.7788								0.0489
[23179]	CONVERGENT MARGIN	CENTRAL AMERICAN VOLCANIC ARC / CENTRAL AMERICAN VOLCANIC ARC-SOUTHEASTERN SEGMENT / COSTA RICA / TURRIALBA	2016-2017 ERUPTION	10.02	10.02	-83.76	-83.76	SAE			s_160501_SY_38-A [23179]	ANDESITE, BASALTIC [23179]									VOL					GL [23179]	54.2748	3.1998		14.1149				10.6836	7.4968	4.3521	0.1758		1.3929	1.8164	0.907								0.0564
[23179]	CONVERGENT MARGIN	CENTRAL AMERICAN VOLCANIC ARC / CENTRAL AMERICAN VOLCANIC ARC-SOUTHEASTERN SEGMENT / COSTA RICA / TURRIALBA	2016-2017 ERUPTION	10.02	10.02	-83.76	-83.76	SAE			s_160501_VT_106-B7A [23179]	ANDESITE, BASALTIC [23179]									VOL					GL [23179]	53.9986	3.2885		14.0869				10.7217	8.0138	4.3166	0.1883		1.682	2.7223	0.8484								0.0561
[23179]	CONVERGENT MARGIN	CENTRAL AMERICAN VOLCANIC ARC / CENTRAL AMERICAN VOLCANIC ARC-SOUTHEASTERN SEGMENT / COSTA RICA / TURRIALBA	2016-2017 ERUPTION	10.02	10.02	-83.76	-83.76	SAE			s_160501_SY_106-A [23179]	ANDESITE, BASALTIC [23179]									VOL					GL [23179]	53.5023	3.26292		13.5384				10.4019	7.95294	4.23612	0.15291		2.3425	2.6521	0.90342								0.09472
[23179]	CONVERGENT MARGIN	CENTRAL AMERICAN VOLCANIC ARC / CENTRAL AMERICAN VOLCANIC ARC-SOUTHEASTERN SEGMENT / COSTA RICA / TURRIALBA	2016-2017 ERUPTION	10.02	10.02	-83.76	-83.76	SAE			s_160501_SY_106-B [23179]	ANDESITE, BASALTIC [23179]									VOL					GL [23179]	54.2669	3.29176		13.5986				10.5711	7.86098	4.259	0.1953		2.30022	2.45457	0.89955								0.08317
[23179]	CONVERGENT MARGIN	CENTRAL AMERICAN VOLCANIC ARC / CENTRAL AMERICAN VOLCANIC ARC-SOUTHEASTERN SEGMENT / COSTA RICA / TURRIALBA	2016-2017 ERUPTION	10.02	10.02	-83.76	-83.76	SAE			s_160501_SY_106-C [23179]	ANDESITE, BASALTIC [23179]									VOL					GL [23179]	54.1879	3.13114		13.6649				10.0693	8.06551	4.35882	0.15141		2.06731	2.46572	0.87409								0.08082
[23179]	CONVERGENT MARGIN	CENTRAL AMERICAN VOLCANIC ARC / CENTRAL AMERICAN VOLCANIC ARC-SOUTHEASTERN SEGMENT / COSTA RICA / TURRIALBA	2016-2017 ERUPTION	10.02	10.02	-83.76	-83.76	SAE			s_160501_SY_106-D [23179]	ANDESITE, BASALTIC [23179]									VOL					GL [23179]	53.5803	3.2453		14.0058				10.5278	7.9896	4.3936	0.2137		1.5631	2.7906	0.8797								0.0649
[23179]	CONVERGENT MARGIN	CENTRAL AMERICAN VOLCANIC ARC / CENTRAL AMERICAN VOLCANIC ARC-SOUTHEASTERN SEGMENT / COSTA RICA / TURRIALBA	2016-2017 ERUPTION	10.02	10.02	-83.76	-83.76	SAE			s_160501_SY_106-E1 [23179]	ANDESITE, BASALTIC [23179]									VOL					GL [23179]	53.8884	3.2283		14.0213				10.7526	7.9115	4.3201	0.1676		1.5961	2.4578	0.8049								0.0516
[23179]	CONVERGENT MARGIN	CENTRAL AMERICAN VOLCANIC ARC / CENTRAL AMERICAN VOLCANIC ARC-SOUTHEASTERN SEGMENT / COSTA RICA / TURRIALBA	2016-2017 ERUPTION	10.02	10.02	-83.76	-83.76	SAE			s_160501_SY_106-E2 [23179]	ANDESITE, BASALTIC [23179]									VOL					GL [23179]	54.0923	3.2165		13.8422				10.5115	7.9606	4.3094	0.1747		1.6007	2.8385	0.7634								0.0433
[23179]	CONVERGENT MARGIN	CENTRAL AMERICAN VOLCANIC ARC / CENTRAL AMERICAN VOLCANIC ARC-SOUTHEASTERN SEGMENT / COSTA RICA / TURRIALBA	2016-2017 ERUPTION	10.02	10.02	-83.76	-83.76	SAE			s_160501_SY_106-E3 [23179]	ANDESITE, BASALTIC [23179]									VOL					GL [23179]	53.7248	3.1914		14				10.7705	7.9398	4.2162	0.1475		1.6182	2.8438	0.8214								0.0472
[23179]	CONVERGENT MARGIN	CENTRAL AMERICAN VOLCANIC ARC / CENTRAL AMERICAN VOLCANIC ARC-SOUTHEASTERN SEGMENT / COSTA RICA / TURRIALBA	2016-2017 ERUPTION	10.02	10.02	-83.76	-83.76	SAE			s_160501_SY_106-E4 [23179]	ANDESITE, BASALTIC [23179]									VOL					GL [23179]	53.6717	3.3471		13.7567				10.8079	8.0243	4.2754	0.2382		1.6209	2.6776	0.8439								0.0616
[23179]	CONVERGENT MARGIN	CENTRAL AMERICAN VOLCANIC ARC / CENTRAL AMERICAN VOLCANIC ARC-SOUTHEASTERN SEGMENT / COSTA RICA / TURRIALBA	2016-2017 ERUPTION	10.02	10.02	-83.76	-83.76	SAE			s_160501_SY_106-E5 [23179]	ANDESITE, BASALTIC [23179]									VOL					GL [23179]	53.7515	3.3283		13.9116				11.1674	8.0484	4.1877	0.1837		1.6154	2.658	0.8672								0.0316
[23179]	CONVERGENT MARGIN	CENTRAL AMERICAN VOLCANIC ARC / CENTRAL AMERICAN VOLCANIC ARC-SOUTHEASTERN SEGMENT / COSTA RICA / TURRIALBA	2016-2017 ERUPTION	10.02	10.02	-83.76	-83.76	SAE			s_160501_SY_106-E6 [23179]	ANDESITE, BASALTIC [23179]									VOL					GL [23179]	53.8612	3.2845		13.6273				10.9058	7.9538	4.2594	0.1701		1.5912	2.5309	0.8406								0.0572
[23179]	CONVERGENT MARGIN	CENTRAL AMERICAN VOLCANIC ARC / CENTRAL AMERICAN VOLCANIC ARC-SOUTHEASTERN SEGMENT / COSTA RICA / TURRIALBA	2016-2017 ERUPTION	10.02	10.02	-83.76	-83.76	SAE			s_160501_SY_106-E7 [23179]	ANDESITE, BASALTIC [23179]									VOL					GL [23179]	53.9986	3.2885		14.0869				10.7217	8.0138	4.3166	0.1883		1.682	2.7223	0.8484								0.0561
[23179]	CONVERGENT MARGIN	CENTRAL AMERICAN VOLCANIC ARC / CENTRAL AMERICAN VOLCANIC ARC-SOUTHEASTERN SEGMENT / COSTA RICA / TURRIALBA	2016-2017 ERUPTION	10.02	10.02	-83.76	-83.76	SAE			s_160501_SY_106-E8 [23179]	ANDESITE, BASALTIC [23179]									VOL					GL [23179]	53.862	3.1971		13.6859				10.8782	7.9906	4.2895	0.1744		1.6667	2.4649	0.9789								0.0416
[23179]	CONVERGENT MARGIN	CENTRAL AMERICAN VOLCANIC ARC / CENTRAL AMERICAN VOLCANIC ARC-SOUTHEASTERN SEGMENT / COSTA RICA / TURRIALBA	2016-2017 ERUPTION	10.02	10.02	-83.76	-83.76	SAE			s_160501_SY_106-E9 [23179]	ANDESITE, BASALTIC [23179]									VOL					GL [23179]	53.7862	3.1977		13.8639				10.8712	7.9316	4.2671	0.111		1.5945	2.5323	0.8401								0.0649
[23179]	CONVERGENT MARGIN	CENTRAL AMERICAN VOLCANIC ARC / CENTRAL AMERICAN VOLCANIC ARC-SOUTHEASTERN SEGMENT / COSTA RICA / TURRIALBA	2016-2017 ERUPTION	10.02	10.02	-83.76	-83.76	SAE			s_160501_SY_106-E10 [23179]	ANDESITE, BASALTIC [23179]									VOL					GL [23179]	54.086	3.2754		13.6838				10.9956	7.8802	4.3123	0.2199		1.6138	2.8096	0.7744								0.0422
[23179]	CONVERGENT MARGIN	CENTRAL AMERICAN VOLCANIC ARC / CENTRAL AMERICAN VOLCANIC ARC-SOUTHEASTERN SEGMENT / COSTA RICA / TURRIALBA	2016-2017 ERUPTION	10.02	10.02	-83.76	-83.76	SAE			s_160501_SY_106-E11 [23179]	ANDESITE, BASALTIC [23179]									VOL					GL [23179]	53.8665	3.3598		13.8052				10.7564	7.8998	4.1938	0.1882		1.6198	2.7349	0.7859								0.0699
[23179]	CONVERGENT MARGIN	CENTRAL AMERICAN VOLCANIC ARC / CENTRAL AMERICAN VOLCANIC ARC-SOUTHEASTERN SEGMENT / COSTA RICA / TURRIALBA	2016-2017 ERUPTION	10.02	10.02	-83.76	-83.76	SAE			s_160501_SY_106-F [23179]	ANDESITE, BASALTIC [23179]									VOL					GL [23179]	53.8306	3.3368		13.6937				10.9189	8.0536	4.3147	0.2132		1.6523	2.8065	0.7509								0.0388
[23179]	CONVERGENT MARGIN	CENTRAL AMERICAN VOLCANIC ARC / CENTRAL AMERICAN VOLCANIC ARC-SOUTHEASTERN SEGMENT / COSTA RICA / TURRIALBA	2016-2017 ERUPTION	10.02	10.02	-83.76	-83.76	SAE			s_160501_VT_118-A [23179]	ANDESITE, BASALTIC [23179]									VOL					GL [23179]	55.55	2.148		14.246				10.924	5.686	2.984	0.16	0.112	2.674	3.275	0.792
[23179]	CONVERGENT MARGIN	CENTRAL AMERICAN VOLCANIC ARC / CENTRAL AMERICAN VOLCANIC ARC-SOUTHEASTERN SEGMENT / COSTA RICA / TURRIALBA	2016-2017 ERUPTION	10.02	10.02	-83.76	-83.76	SAE			s_160501_SY_118-A1 [23179]	ANDESITE [23179]									VOL					GL [23179]	57.2441	1.9214		14.7822				9.0977	6.1539	3.1135	0.23		3.1926	2.8398	0.789								0.0816
[23179]	CONVERGENT MARGIN	CENTRAL AMERICAN VOLCANIC ARC / CENTRAL AMERICAN VOLCANIC ARC-SOUTHEASTERN SEGMENT / COSTA RICA / TURRIALBA	2016-2017 ERUPTION	10.02	10.02	-83.76	-83.76	SAE			s_160501_SY_118-A2 [23179]	ANDESITE [23179]									VOL					GL [23179]	57.7107	1.9262		14.9387				9.3415	5.9865	3.0441	0.1639		3.2386	2.7807	0.7815								0.0643
[23179]	CONVERGENT MARGIN	CENTRAL AMERICAN VOLCANIC ARC / CENTRAL AMERICAN VOLCANIC ARC-SOUTHEASTERN SEGMENT / COSTA RICA / TURRIALBA	2016-2017 ERUPTION	10.02	10.02	-83.76	-83.76	SAE			s_160501_SY_118-B [23179]	ANDESITE [23179]									VOL					GL [23179]	57.5093	1.9173		15.0624				9.3129	6.0736	3.0717	0.1367		3.0028	2.5639	0.739								0.0694
[23179]	CONVERGENT MARGIN	CENTRAL AMERICAN VOLCANIC ARC / CENTRAL AMERICAN VOLCANIC ARC-SOUTHEASTERN SEGMENT / COSTA RICA / TURRIALBA	2016-2017 ERUPTION	10.02	10.02	-83.76	-83.76	SAE			s_160501_VT_78-A [23179]	ANDESITE, BASALTIC [23179]									VOL					GL [23179]	53.886	2.995		13.613				10.166	7.62	4.19	0.191	0.015	1.717	3.623	0.987
[23179]	CONVERGENT MARGIN	CENTRAL AMERICAN VOLCANIC ARC / CENTRAL AMERICAN VOLCANIC ARC-SOUTHEASTERN SEGMENT / COSTA RICA / TURRIALBA	2016-2017 ERUPTION	10.02	10.02	-83.76	-83.76	SAE			s_160501_VT_81-B1A [23179]	ANDESITE, BASALTIC [23179]									VOL					GL [23179]	55.9336	1.7325		15.6456				9.1974	7.0118	3.6284	0.1498		2.5376	3.3368	0.6806								0.0952
[23179]	CONVERGENT MARGIN	CENTRAL AMERICAN VOLCANIC ARC / CENTRAL AMERICAN VOLCANIC ARC-SOUTHEASTERN SEGMENT / COSTA RICA / TURRIALBA	2016-2017 ERUPTION	10.02	10.02	-83.76	-83.76	SAE			s_160501_SY_81-A [23179]	ANDESITE, BASALTIC [23179]									VOL					GL [23179]	54.8759	1.758		15.1768				9.5833	6.7851	3.738	0.2106		2.4813	3.3215	0.6128								0.0739
[23179]	CONVERGENT MARGIN	CENTRAL AMERICAN VOLCANIC ARC / CENTRAL AMERICAN VOLCANIC ARC-SOUTHEASTERN SEGMENT / COSTA RICA / TURRIALBA	2016-2017 ERUPTION	10.02	10.02	-83.76	-83.76	SAE			s_160501_SY_81-B1 [23179]	ANDESITE, BASALTIC [23179]									VOL					GL [23179]	55.9336	1.7325		15.6456				9.1974	7.0118	3.6284	0.1498		2.5376	3.3368	0.6806								0.0952
[23179]	CONVERGENT MARGIN	CENTRAL AMERICAN VOLCANIC ARC / CENTRAL AMERICAN VOLCANIC ARC-SOUTHEASTERN SEGMENT / COSTA RICA / TURRIALBA	2016-2017 ERUPTION	10.02	10.02	-83.76	-83.76	SAE			s_160501_SY_81-B2 [23179]	ANDESITE, BASALTIC [23179]									VOL					GL [23179]	55.8474	1.8044		15.2553				9.4489	6.8265	3.7008	0.1816		2.5797	2.1176	0.6183								0.1019
[23179]	CONVERGENT MARGIN	CENTRAL AMERICAN VOLCANIC ARC / CENTRAL AMERICAN VOLCANIC ARC-SOUTHEASTERN SEGMENT / COSTA RICA / TURRIALBA	2016-2017 ERUPTION	10.02	10.02	-83.76	-83.76	SAE			s_160501_SY_81-B3 [23179]	ANDESITE, BASALTIC [23179]									VOL					GL [23179]	55.4527	1.7634		14.9241				9.4583	6.7352	3.6551	0.2474		2.6676	3.0722	0.5985								0.0902
[23179]	CONVERGENT MARGIN	CENTRAL AMERICAN VOLCANIC ARC / CENTRAL AMERICAN VOLCANIC ARC-SOUTHEASTERN SEGMENT / COSTA RICA / TURRIALBA	2016-2017 ERUPTION	10.02	10.02	-83.76	-83.76	SAE			s_160501_SY_81-B4 [23179]	ANDESITE, BASALTIC [23179]									VOL					GL [23179]	55.7403	1.8317		15.2849				9.2493	6.823	3.6409	0.2158		2.6182	2.9436	0.5676								0.0997
[23179]	CONVERGENT MARGIN	CENTRAL AMERICAN VOLCANIC ARC / CENTRAL AMERICAN VOLCANIC ARC-SOUTHEASTERN SEGMENT / COSTA RICA / TURRIALBA	2016-2017 ERUPTION	10.02	10.02	-83.76	-83.76	SAE			s_160501_SY_81-B5 [23179]	ANDESITE, BASALTIC [23179]									VOL					GL [23179]	55.5326	1.7762		15.1991				9.4401	6.7688	3.6746	0.1385		2.6267	3.0367	0.6067								0.098
[23179]	CONVERGENT MARGIN	CENTRAL AMERICAN VOLCANIC ARC / CENTRAL AMERICAN VOLCANIC ARC-SOUTHEASTERN SEGMENT / COSTA RICA / TURRIALBA	2016-2017 ERUPTION	10.02	10.02	-83.76	-83.76	SAE			s_160501_SY_81-C [23179]	ANDESITE, BASALTIC [23179]									VOL					GL [23179]	55.4403	1.6134		16.5244				8.7606	7.0449	3.5485	0.1046		2.327	3.5251	0.6354								0.0921
[23179]	CONVERGENT MARGIN	CENTRAL AMERICAN VOLCANIC ARC / CENTRAL AMERICAN VOLCANIC ARC-SOUTHEASTERN SEGMENT / COSTA RICA / TURRIALBA	2016-2017 ERUPTION	10.02	10.02	-83.76	-83.76	SAE			s_160501_VT_85-A1A [23179]	ANDESITE, BASALTIC [23179]									VOL					GL [23179]	55.154	3.0811		12.9882				10.5276	7.7525	4.7152	0.1747		1.7338	2.1169	0.8378								0.0683
[23179]	CONVERGENT MARGIN	CENTRAL AMERICAN VOLCANIC ARC / CENTRAL AMERICAN VOLCANIC ARC-SOUTHEASTERN SEGMENT / COSTA RICA / TURRIALBA	2016-2017 ERUPTION	10.02	10.02	-83.76	-83.76	SAE			s_160501_VT_85-A1B [23179]	ANDESITE, BASALTIC [23179]									VOL					GL [23179]	55.154	3.0811		12.9882				10.5276	7.7525	4.7152	0.1747		1.7338	2.1169	0.8378								0.0683
[23179]	CONVERGENT MARGIN	CENTRAL AMERICAN VOLCANIC ARC / CENTRAL AMERICAN VOLCANIC ARC-SOUTHEASTERN SEGMENT / COSTA RICA / TURRIALBA	2016-2017 ERUPTION	10.02	10.02	-83.76	-83.76	SAE			s_160501_SY_85-A1 [23179]	ANDESITE, BASALTIC [23179]									VOL					GL [23179]	55.154	3.0811		12.9882				10.5276	7.7525	4.7152	0.1747		1.7338	2.1169	0.8378								0.0683
[23179]	CONVERGENT MARGIN	CENTRAL AMERICAN VOLCANIC ARC / CENTRAL AMERICAN VOLCANIC ARC-SOUTHEASTERN SEGMENT / COSTA RICA / TURRIALBA	2016-2017 ERUPTION	10.02	10.02	-83.76	-83.76	SAE			s_160501_SY_85-A2 [23179]	ANDESITE, BASALTIC [23179]									VOL					GL [23179]	55.5212	3.2324		13.6218				10.2262	6.8458	3.8241	0.1725		1.9239	2.2729	0.8864								0.0568
[23179]	CONVERGENT MARGIN	CENTRAL AMERICAN VOLCANIC ARC / CENTRAL AMERICAN VOLCANIC ARC-SOUTHEASTERN SEGMENT / COSTA RICA / TURRIALBA	2016-2017 ERUPTION	10.02	10.02	-83.76	-83.76	SAE			s_160501_SY_85-A3 [23179]	ANDESITE, BASALTIC [23179]									VOL					GL [23179]	56.0615	3.2127		13.9432				10.204	6.881	3.8304	0.1567		1.9179	2.2174	0.9258								0.064
[23179]	CONVERGENT MARGIN	CENTRAL AMERICAN VOLCANIC ARC / CENTRAL AMERICAN VOLCANIC ARC-SOUTHEASTERN SEGMENT / COSTA RICA / TURRIALBA	2016-2017 ERUPTION	10.02	10.02	-83.76	-83.76	SAE			s_160501_SY_85-A4 [23179]	ANDESITE, BASALTIC [23179]									VOL					GL [23179]	56.0084	3.1262		13.8996				10.0104	6.6735	3.708	0.1409		1.7815	2.4454	0.9589								0.0697
[23179]	CONVERGENT MARGIN	CENTRAL AMERICAN VOLCANIC ARC / CENTRAL AMERICAN VOLCANIC ARC-SOUTHEASTERN SEGMENT / COSTA RICA / TURRIALBA	2016-2017 ERUPTION	10.02	10.02	-83.76	-83.76	SAE			s_160501_SY_85-B [23179]	ANDESITE, BASALTIC [23179]									VOL					GL [23179]	55.6455	3.224		13.9782				10.1383	6.9925	3.8492	0.2477		1.8155	2.2152	0.8756								0.0802
[23179]	CONVERGENT MARGIN	CENTRAL AMERICAN VOLCANIC ARC / CENTRAL AMERICAN VOLCANIC ARC-SOUTHEASTERN SEGMENT / COSTA RICA / TURRIALBA	2016-2017 ERUPTION	10.02	10.02	-83.76	-83.76	SAE			s_160501_SY_85-C [23179]	ANDESITE [23179]									VOL					GL [23179]	57.2512	3.036		13.5277				9.75	6.4856	3.8892	0.1661		2.0281	2.4602	1.0501								0.0726
[23179]	CONVERGENT MARGIN	CENTRAL AMERICAN VOLCANIC ARC / CENTRAL AMERICAN VOLCANIC ARC-SOUTHEASTERN SEGMENT / COSTA RICA / TURRIALBA	2016-2017 ERUPTION	10.02	10.02	-83.76	-83.76	SAE			s_160501_VT_89-A [23179]	ANDESITE, BASALTIC [23179]									VOL					GL [23179]	55.693	1.859		14.829				9.085	6.658	3.671	0.096	0.02	2.456	3.433	0.763
[23179]	CONVERGENT MARGIN	CENTRAL AMERICAN VOLCANIC ARC / CENTRAL AMERICAN VOLCANIC ARC-SOUTHEASTERN SEGMENT / COSTA RICA / TURRIALBA	2016-2017 ERUPTION	10.02	10.02	-83.76	-83.76	SAE			s_160501_VT_94-B7A [23179]	ANDESITE, BASALTIC [23179]									VOL					GL [23179]	56.4854	1.8281		15.7397				8.9714	6.3355	3.5329	0.1959		2.7848	3.3911	0.6328								0.0593
[23179]	CONVERGENT MARGIN	CENTRAL AMERICAN VOLCANIC ARC / CENTRAL AMERICAN VOLCANIC ARC-SOUTHEASTERN SEGMENT / COSTA RICA / TURRIALBA	2016-2017 ERUPTION	10.02	10.02	-83.76	-83.76	SAE			s_160501_SY_94-A [23179]	ANDESITE, BASALTIC [23179]									VOL					GL [23179]	56.1513	1.72225		15.4852				9.00446	6.63006	3.66252	0.20069		3.63755	2.91446	0.65227								0.10103
[23179]	CONVERGENT MARGIN	CENTRAL AMERICAN VOLCANIC ARC / CENTRAL AMERICAN VOLCANIC ARC-SOUTHEASTERN SEGMENT / COSTA RICA / TURRIALBA	2016-2017 ERUPTION	10.02	10.02	-83.76	-83.76	SAE			s_160501_SY_94-B [23179]	ANDESITE, BASALTIC [23179]									VOL					GL [23179]	55.3915	1.82497		15.5328				9.37652	6.75801	3.60103	0.20191		3.79752	3.04009	0.71171								0.11224
[23179]	CONVERGENT MARGIN	CENTRAL AMERICAN VOLCANIC ARC / CENTRAL AMERICAN VOLCANIC ARC-SOUTHEASTERN SEGMENT / COSTA RICA / TURRIALBA	2016-2017 ERUPTION	10.02	10.02	-83.76	-83.76	SAE			s_160501_SY_94-C [23179]	ANDESITE, BASALTIC [23179]									VOL					GL [23179]	55.4014	1.75582		15.5025				9.39858	6.81926	3.56108	0.18307		3.78031	3.11074	0.72293								0.15069
[23179]	CONVERGENT MARGIN	CENTRAL AMERICAN VOLCANIC ARC / CENTRAL AMERICAN VOLCANIC ARC-SOUTHEASTERN SEGMENT / COSTA RICA / TURRIALBA	2016-2017 ERUPTION	10.02	10.02	-83.76	-83.76	SAE			s_160501_SY_94-D [23179]	ANDESITE, BASALTIC [23179]									VOL					GL [23179]	55.5571	1.7742		15.4463				9.7348	6.8149	3.6902	0.182		2.6714	3.4794	0.6076								0.0915
[23179]	CONVERGENT MARGIN	CENTRAL AMERICAN VOLCANIC ARC / CENTRAL AMERICAN VOLCANIC ARC-SOUTHEASTERN SEGMENT / COSTA RICA / TURRIALBA	2016-2017 ERUPTION	10.02	10.02	-83.76	-83.76	SAE			s_160501_SY_94-E1 [23179]	ANDESITE, BASALTIC [23179]									VOL					GL [23179]	56.4867	1.8101		15.5798				9.8326	6.7117	3.7088	0.1457		2.5924	2.5025	0.6164								0.095
[23179]	CONVERGENT MARGIN	CENTRAL AMERICAN VOLCANIC ARC / CENTRAL AMERICAN VOLCANIC ARC-SOUTHEASTERN SEGMENT / COSTA RICA / TURRIALBA	2016-2017 ERUPTION	10.02	10.02	-83.76	-83.76	SAE			s_160501_SY_94-E2 [23179]	ANDESITE, BASALTIC [23179]									VOL					GL [23179]	55.5367	1.6866		15.4312				9.362	6.8162	3.7429	0.2094		2.6223	3.3876	0.6512								0.086
[23179]	CONVERGENT MARGIN	CENTRAL AMERICAN VOLCANIC ARC / CENTRAL AMERICAN VOLCANIC ARC-SOUTHEASTERN SEGMENT / COSTA RICA / TURRIALBA	2016-2017 ERUPTION	10.02	10.02	-83.76	-83.76	SAE			s_160501_SY_94-E3 [23179]	ANDESITE, BASALTIC [23179]									VOL					GL [23179]	55.7097	1.744		16.0135				9.2413	6.9248	3.7389	0.1776		2.3904	3.6736	0.7419								0.0687
[23179]	CONVERGENT MARGIN	CENTRAL AMERICAN VOLCANIC ARC / CENTRAL AMERICAN VOLCANIC ARC-SOUTHEASTERN SEGMENT / COSTA RICA / TURRIALBA	2016-2017 ERUPTION	10.02	10.02	-83.76	-83.76	SAE			s_160501_SY_94-E4 [23179]	ANDESITE, BASALTIC [23179]									VOL					GL [23179]	55.9678	1.7417		15.905				9.3672	6.5523	3.6666	0.1958		2.6879	3.4795	0.644								0.071
[23179]	CONVERGENT MARGIN	CENTRAL AMERICAN VOLCANIC ARC / CENTRAL AMERICAN VOLCANIC ARC-SOUTHEASTERN SEGMENT / COSTA RICA / TURRIALBA	2016-2017 ERUPTION	10.02	10.02	-83.76	-83.76	SAE			s_160501_SY_94-E5 [23179]	ANDESITE, BASALTIC [23179]									VOL					GL [23179]	55.959	1.8229		15.4765				9.2472	6.5959	3.6885	0.2072		2.5518	3.2874	0.6442								0.0637
[23179]	CONVERGENT MARGIN	CENTRAL AMERICAN VOLCANIC ARC / CENTRAL AMERICAN VOLCANIC ARC-SOUTHEASTERN SEGMENT / COSTA RICA / TURRIALBA	2016-2017 ERUPTION	10.02	10.02	-83.76	-83.76	SAE			s_160501_SY_94-E6 [23179]	ANDESITE [23179]									VOL					GL [23179]	56.9729	1.7183		15.7195				8.59	6.4308	3.3753	0.1755		2.8406	3.5198	0.6214								0.0666
[23179]	CONVERGENT MARGIN	CENTRAL AMERICAN VOLCANIC ARC / CENTRAL AMERICAN VOLCANIC ARC-SOUTHEASTERN SEGMENT / COSTA RICA / TURRIALBA	2016-2017 ERUPTION	10.02	10.02	-83.76	-83.76	SAE			s_160501_SY_94-E7 [23179]	ANDESITE, BASALTIC [23179]									VOL					GL [23179]	56.4854	1.8281		15.7397				8.9714	6.3355	3.5329	0.1959		2.7848	3.3911	0.6328								0.0593
[23179]	CONVERGENT MARGIN	CENTRAL AMERICAN VOLCANIC ARC / CENTRAL AMERICAN VOLCANIC ARC-SOUTHEASTERN SEGMENT / COSTA RICA / TURRIALBA	2016-2017 ERUPTION	10.02	10.02	-83.76	-83.76	SAE			s_160501_SY_94-E8 [23179]	ANDESITE [23179]									VOL					GL [23179]	58.0899	1.6436		15.7925				8.1675	6.0085	3.1777	0.2213		2.8054	3.5274	0.6467								0.0645
[23179]	CONVERGENT MARGIN	CENTRAL AMERICAN VOLCANIC ARC / CENTRAL AMERICAN VOLCANIC ARC-SOUTHEASTERN SEGMENT / COSTA RICA / TURRIALBA	2016-2017 ERUPTION	10.02	10.02	-83.76	-83.76	SAE			s_160501_SY_94-E9 [23179]	ANDESITE, BASALTIC [23179]									VOL					GL [23179]	56.3819	1.7956		14.9323				9.57	6.5206	3.5866	0.1865		2.7072	2.8241	0.7532								0.0776
[23179]	CONVERGENT MARGIN	CENTRAL AMERICAN VOLCANIC ARC / CENTRAL AMERICAN VOLCANIC ARC-SOUTHEASTERN SEGMENT / COSTA RICA / TURRIALBA	2016-2017 ERUPTION	10.02	10.02	-83.76	-83.76	SAE			s_160501_SY_94-F [23179]	ANDESITE [23179]									VOL					GL [23179]	57.562	1.6698		15.9859				8.6576	6.3371	3.3985	0.1975		2.9614	3.4755	0.6348								0.068
[23179]	CONVERGENT MARGIN	CENTRAL AMERICAN VOLCANIC ARC / CENTRAL AMERICAN VOLCANIC ARC-SOUTHEASTERN SEGMENT / COSTA RICA / TURRIALBA	2016-2017 ERUPTION	10.02	10.02	-83.76	-83.76	SAE			s_160501_SY_94-G [23179]	ANDESITE, BASALTIC [23179]									VOL					GL [23179]	54.9799	1.7443		15.4092				9.0861	6.7937	3.6577	0.226		2.6743	3.2944	0.7005								0.0842
[23179]	CONVERGENT MARGIN	CENTRAL AMERICAN VOLCANIC ARC / CENTRAL AMERICAN VOLCANIC ARC-SOUTHEASTERN SEGMENT / COSTA RICA / TURRIALBA	2016-2017 ERUPTION	10.02	10.02	-83.76	-83.76	SAE			s_160501_VT_97-A1A [23179]	ANDESITE, BASALTIC [23179]									VOL					GL [23179]	53.5324	2.8554		14.719				10.3883	8.6467	4.7439	0.227		1.3471	2.5632	0.8865								0.0599
[23179]	CONVERGENT MARGIN	CENTRAL AMERICAN VOLCANIC ARC / CENTRAL AMERICAN VOLCANIC ARC-SOUTHEASTERN SEGMENT / COSTA RICA / TURRIALBA	2016-2017 ERUPTION	10.02	10.02	-83.76	-83.76	SAE			s_160501_SY_97-A [23179]	ANDESITE, BASALTIC [23179]									VOL					GL [23179]	53.646	2.79662		14.8832				9.55371	8.43155	4.72869	0.19434		1.94763	2.61325	0.85707								0.08194
[23179]	CONVERGENT MARGIN	CENTRAL AMERICAN VOLCANIC ARC / CENTRAL AMERICAN VOLCANIC ARC-SOUTHEASTERN SEGMENT / COSTA RICA / TURRIALBA	2016-2017 ERUPTION	10.02	10.02	-83.76	-83.76	SAE			s_160501_SY_97-B [23179]	ANDESITE, BASALTIC [23179]									VOL					GL [23179]	52.888	2.81695		14.6926				9.94102	8.50747	4.65938	0.12354		1.98184	2.49666	0.79345								0.06538
[23179]	CONVERGENT MARGIN	CENTRAL AMERICAN VOLCANIC ARC / CENTRAL AMERICAN VOLCANIC ARC-SOUTHEASTERN SEGMENT / COSTA RICA / TURRIALBA	2016-2017 ERUPTION	10.02	10.02	-83.76	-83.76	SAE			s_160501_SY_97-C [23179]	ANDESITE, BASALTIC [23179]									VOL					GL [23179]	53.6683	2.88687		14.7743				9.77731	8.48607	4.78418	0.19089		1.89482	2.52613	0.86326								0.05645
[23179]	CONVERGENT MARGIN	CENTRAL AMERICAN VOLCANIC ARC / CENTRAL AMERICAN VOLCANIC ARC-SOUTHEASTERN SEGMENT / COSTA RICA / TURRIALBA	2016-2017 ERUPTION	10.02	10.02	-83.76	-83.76	SAE			s_160501_SY_97-D [23179]	ANDESITE, BASALTIC [23179]									VOL					GL [23179]	53.3765	2.82178		14.9028				10.0529	8.45693	4.67711	0.12834		1.87063	2.40281	0.76792								0.08266
[23179]	CONVERGENT MARGIN	CENTRAL AMERICAN VOLCANIC ARC / CENTRAL AMERICAN VOLCANIC ARC-SOUTHEASTERN SEGMENT / COSTA RICA / TURRIALBA	2016-2017 ERUPTION	10.02	10.02	-83.76	-83.76	SAE			s_160501_SY_97-E [23179]	ANDESITE, BASALTIC [23179]									VOL					GL [23179]	53.528	2.88448		14.9603				9.90161	8.46191	4.67079	0.15042		2.01434	2.41715	0.77993								0.06962
[truncated: 4,251 more rows]
[truncated: 121 more columns]

## Sheet: Raw Mg# RI
CITATIONS	TECTONIC SETTING	LOCATION	LOCATION COMMENT	LATITUDE MIN	LATITUDE MAX	LONGITUDE MIN	LONGITUDE MAX	LAND OR SEA	ELEVATION MIN	ELEVATION MAX	SAMPLE NAME	ROCK NAME	MIN. AGE (YRS.)	MAX. AGE (YRS.)	GEOL.	AGE	ERUPTION DAY	ERUPTION MONTH	ERUPTION YEAR	ROCK TEXTURE	ROCK TYPE	DRILL DEPTH MIN	DRILL DEPTHAX	ALTERATION	MINERAL	MATERIAL	SIO2(WT%)	TIO2(WT%)	B2O3(WT%)	AL2O3(WT%)	CR2O3(WT%)	FE2O3(WT%)	FEO(WT%)	FEOT(WT%)	CAO(WT%)	MGO(WT%)	MNO(WT%)	NIO(WT%)	K2O(WT%)	NA2O(WT%)	P2O5(WT%)	Mg#	RI	H2O(WT%)	H2OP(WT%)	H2OM(WT%)	H2OT(WT%)	CO2(WT%)	CO1(WT%)
[truncated: 352 more rows]
[truncated: 123 more columns]

[truncated: 1 more sheets: Final]
