# Supplementary material for: Latitude-dependent oxygen fugacity in arc magmas
Source: Nat Commun. 2024 Jul 18;15:6050. doi: 10.1038/s41467-024-50337-6 (PMC11258285; doi:10.1038/s41467-024-50337-6)
Supplement: Supplementary file 19 — Source data [file 41467_2024_50337_MOESM19_ESM.zip › Raw data filtering process/GREATER_ANTILLES 6.5.xlsx]

## Sheet: Raw Si Mg
CITATIONS	TECTONIC SETTING	LOCATION	LOCATION COMMENT	LATITUDE MIN	LATITUDE MAX	LONGITUDE MIN	LONGITUDE MAX	LAND OR SEA	ELEVATION MIN	ELEVATION MAX	SAMPLE NAME	ROCK NAME	MIN. AGE (YRS.)	MAX. AGE (YRS.)	GEOL.	AGE	ERUPTION DAY	ERUPTION MONTH	ERUPTION YEAR	ROCK TEXTURE	ROCK TYPE	DRILL DEPTH MIN	DRILL DEPTHAX	ALTERATION	MINERAL	MATERIAL	SIO2(WT%)	TIO2(WT%)	B2O3(WT%)	AL2O3(WT%)	CR2O3(WT%)	FE2O3(WT%)	FEO(WT%)	FEOT(WT%)	CAO(WT%)	MGO(WT%)	MNO(WT%)	NIO(WT%)	K2O(WT%)	NA2O(WT%)	P2O5(WT%)	H2O(WT%)	H2OP(WT%)	H2OM(WT%)	H2OT(WT%)	CO2(WT%)	CO1(WT%)	F(WT%)	CL(WT%)
[4696]	CONVERGENT MARGIN	GREATER ANTILLES / GREATER ANTILLES / PUERTO RICO	VOLCANIC PHASE I	17.9	18.5	-65.6	-67.6	SAE			s_A-3I [4696]	NOT GIVEN [4696]									VOL					WR [4696]	42.98									3.77
[4696]	CONVERGENT MARGIN	GREATER ANTILLES / GREATER ANTILLES / PUERTO RICO	VOLCANIC PHASE I	17.9	18.5	-65.6	-67.6	SAE			s_A-4I [4696]	NOT GIVEN [4696]									VOL					WR [4696]	53.2									4.75
[4696]	CONVERGENT MARGIN	GREATER ANTILLES / GREATER ANTILLES / PUERTO RICO	VOLCANIC PHASE I	17.9	18.5	-65.6	-67.6	SAE			s_A-5I [4696]	NOT GIVEN [4696]									VOL					WR [4696]	53.36									5.21
[4696]	CONVERGENT MARGIN	GREATER ANTILLES / GREATER ANTILLES / PUERTO RICO	VOLCANIC PHASE I	17.9	18.5	-65.6	-67.6	SAE			s_A-7I [4696]	NOT GIVEN [4696]									VOL					WR [4696]	52.8									5.11
[4696]	CONVERGENT MARGIN	GREATER ANTILLES / GREATER ANTILLES / PUERTO RICO	VOLCANIC PHASE I	17.9	18.5	-65.6	-67.6	SAE			s_A-8I [4696]	NOT GIVEN [4696]									VOL					WR [4696]	55.3									4.56
[4696]	CONVERGENT MARGIN	GREATER ANTILLES / GREATER ANTILLES / PUERTO RICO / AVISPA FORMATION	VOLCANIC PHASE III, LATE STAGE POST PERCHAS LAVA	17.9	18.5	-65.6	-67.6	SAE			s_AV-148III [4696]	NOT GIVEN [4696]									VOL					WR [4696]	55.87									8.69
[4696]	CONVERGENT MARGIN	GREATER ANTILLES / GREATER ANTILLES / PUERTO RICO / AVISPA FORMATION	VOLCANIC PHASE III, LATE STAGE POST PERCHAS LAVA	17.9	18.5	-65.6	-67.6	SAE			s_AV-159III [4696]	NOT GIVEN [4696]									VOL					WR [4696]	57.64									2.54
[4696]	CONVERGENT MARGIN	GREATER ANTILLES / GREATER ANTILLES / PUERTO RICO / AVISPA FORMATION	VOLCANIC PHASE III, LATE STAGE POST PERCHAS LAVA	17.9	18.5	-65.6	-67.6	SAE			s_AV-54AIII [4696]	NOT GIVEN [4696]									VOL					WR [4696]	57.97									1.88
[4696]	CONVERGENT MARGIN	GREATER ANTILLES / GREATER ANTILLES / PUERTO RICO / AVISPA FORMATION	VOLCANIC PHASE III, LATE STAGE POST PERCHAS LAVA	17.9	18.5	-65.6	-67.6	SAE			s_AV-56III [4696]	NOT GIVEN [4696]									VOL					WR [4696]	57.57									3.05
[4696]	CONVERGENT MARGIN	GREATER ANTILLES / GREATER ANTILLES / PUERTO RICO / AVISPA FORMATION	VOLCANIC PHASE III, LATE STAGE POST PERCHAS LAVA	17.9	18.5	-65.6	-67.6	SAE			s_AV-74III [4696]	NOT GIVEN [4696]									VOL					WR [4696]	56.55									2.63
[4696]	CONVERGENT MARGIN	GREATER ANTILLES / GREATER ANTILLES / PUERTO RICO / AVISPA FORMATION	VOLCANIC PHASE III, LATE STAGE POST PERCHAS LAVA	17.9	18.5	-65.6	-67.6	SAE			s_AVB-43III [4696]	NOT GIVEN [4696]									VOL					WR [4696]	58.53									1.52
[4696]	CONVERGENT MARGIN	GREATER ANTILLES / GREATER ANTILLES / PUERTO RICO	VOLCANIC PHASE I	17.9	18.5	-65.6	-67.6	SAE			s_J-44I [4696]	NOT GIVEN [4696]									VOL					WR [4696]	70.76									0.78
[4696]	CONVERGENT MARGIN	GREATER ANTILLES / GREATER ANTILLES / PUERTO RICO	VOLCANIC PHASE I	17.9	18.5	-65.6	-67.6	SAE			s_J-45I [4696]	NOT GIVEN [4696]									VOL					WR [4696]	70.2									1.46
[4696]	CONVERGENT MARGIN	GREATER ANTILLES / GREATER ANTILLES / PUERTO RICO	VOLCANIC PHASE I	17.9	18.5	-65.6	-67.6	SAE			s_J-77I [4696]	NOT GIVEN [4696]									VOL					WR [4696]	55									4.06
[4696]	CONVERGENT MARGIN	GREATER ANTILLES / GREATER ANTILLES / PUERTO RICO	VOLCANIC PHASE I	17.9	18.5	-65.6	-67.6	SAE			s_J-79I [4696]	NOT GIVEN [4696]									VOL					WR [4696]	67.03									1.39
[4696]	CONVERGENT MARGIN	GREATER ANTILLES / GREATER ANTILLES / PUERTO RICO	VOLCANIC PHASE I	17.9	18.5	-65.6	-67.6	SAE			s_J-80I [4696]	NOT GIVEN [4696]									VOL					WR [4696]	75.57									0.73
[4696]	CONVERGENT MARGIN	GREATER ANTILLES / GREATER ANTILLES / PUERTO RICO / LAPA	LAPA LAVA, FLANK VOLCANICS	17.9	18.5	-65.6	-67.6	SAE			s_LL-11BIII [4696]	NOT GIVEN [4696]									VOL					WR [4696]	54.8									2.1
[4696]	CONVERGENT MARGIN	GREATER ANTILLES / GREATER ANTILLES / PUERTO RICO / LAPA	LAPA LAVA, FLANK VOLCANICS	17.9	18.5	-65.6	-67.6	SAE			s_LL-16BIII [4696]	NOT GIVEN [4696]									VOL					WR [4696]	51.5									6.48
[4696]	CONVERGENT MARGIN	GREATER ANTILLES / GREATER ANTILLES / PUERTO RICO / LAPA	LAPA LAVA, FLANK VOLCANICS	17.9	18.5	-65.6	-67.6	SAE			s_LL-37DIII [4696]	NOT GIVEN [4696]									VOL					WR [4696]	55.1									4.21
[4696]	CONVERGENT MARGIN	GREATER ANTILLES / GREATER ANTILLES / PUERTO RICO / LAPA	LAPA LAVA, FLANK VOLCANICS	17.9	18.5	-65.6	-67.6	SAE			s_LL-37JIII [4696]	NOT GIVEN [4696]									VOL					WR [4696]	53.51									4.21
[4696]	CONVERGENT MARGIN	GREATER ANTILLES / GREATER ANTILLES / PUERTO RICO / LAPA	LAPA LAVA, FLANK VOLCANICS	17.9	18.5	-65.6	-67.6	SAE			s_LL-38DIII [4696]	NOT GIVEN [4696]									VOL					WR [4696]	58.4									1.07
[4696]	CONVERGENT MARGIN	GREATER ANTILLES / GREATER ANTILLES / PUERTO RICO / LAPA	LAPA LAVA, FLANK VOLCANICS	17.9	18.5	-65.6	-67.6	SAE			s_LL-54AIII [4696]	NOT GIVEN [4696]									VOL					WR [4696]	58.5									2.12
[4696]	CONVERGENT MARGIN	GREATER ANTILLES / GREATER ANTILLES / PUERTO RICO / LAS TETAS	LAS TETAS LAVA, FLANK VOLCANICS	17.9	18.5	-65.6	-67.6	SAE			s_LT-9III [4696]	NOT GIVEN [4696]									VOL					WR [4696]	58.6									1.87
[4696]	CONVERGENT MARGIN	GREATER ANTILLES / GREATER ANTILLES / PUERTO RICO / LAS TETAS	LAS TETAS LAVA, FLANK VOLCANICS	17.9	18.5	-65.6	-67.6	SAE			s_LT-27AIII [4696]	NOT GIVEN [4696]									VOL					WR [4696]	51.6									4.47
[4696]	CONVERGENT MARGIN	GREATER ANTILLES / GREATER ANTILLES / PUERTO RICO / LAS TETAS	LAS TETAS LAVA, FLANK VOLCANICS	17.9	18.5	-65.6	-67.6	SAE			s_LT-60EIII [4696]	NOT GIVEN [4696]									VOL					WR [4696]	49									4.74
[4696]	CONVERGENT MARGIN	GREATER ANTILLES / GREATER ANTILLES / PUERTO RICO / PERCHAS FORMATION	PERCHAS LAVA	17.9	18.5	-65.6	-67.6	SAE			s_PE-111III [4696]	NOT GIVEN [4696]									VOL					WR [4696]	47.87									8.53
[4696]	CONVERGENT MARGIN	GREATER ANTILLES / GREATER ANTILLES / PUERTO RICO / PERCHAS FORMATION	PERCHAS LAVA	17.9	18.5	-65.6	-67.6	SAE			s_PE-115III [4696]	NOT GIVEN [4696]									VOL					WR [4696]	47.25									8.67
[4696]	CONVERGENT MARGIN	GREATER ANTILLES / GREATER ANTILLES / PUERTO RICO / PERCHAS FORMATION	PERCHAS LAVA	17.9	18.5	-65.6	-67.6	SAE			s_PE-182III [4696]	NOT GIVEN [4696]									VOL					WR [4696]	47.2									6.92
[4696]	CONVERGENT MARGIN	GREATER ANTILLES / GREATER ANTILLES / PUERTO RICO / PERCHAS FORMATION	PERCHAS LAVA	17.9	18.5	-65.6	-67.6	SAE			s_PE-229III [4696]	NOT GIVEN [4696]									VOL					WR [4696]	47.72									9.07
[4696]	CONVERGENT MARGIN	GREATER ANTILLES / GREATER ANTILLES / PUERTO RICO / PERCHAS FORMATION	PERCHAS LAVA	17.9	18.5	-65.6	-67.6	SAE			s_PE-230III [4696]	NOT GIVEN [4696]									VOL					WR [4696]	47.71									7.52
[4696]	CONVERGENT MARGIN	GREATER ANTILLES / GREATER ANTILLES / PUERTO RICO / PERCHAS FORMATION	PERCHAS LAVA	17.9	18.5	-65.6	-67.6	SAE			s_PE-239III [4696]	NOT GIVEN [4696]									VOL					WR [4696]	51.87									2.98
[4696]	CONVERGENT MARGIN	GREATER ANTILLES / GREATER ANTILLES / PUERTO RICO / RIO GRANDE PLUTON	SUBVOLCANIC EQUIVALENT OF PERCHAS BASALT	17.9	18.5	-65.6	-67.6	SAE			s_RG-594III [4696]	NOT GIVEN [4696]									VOL					WR [4696]	60.75									0.2
[4696]	CONVERGENT MARGIN	GREATER ANTILLES / GREATER ANTILLES / PUERTO RICO / RIO GRANDE PLUTON	SUBVOLCANIC EQUIVALENT OF PERCHAS BASALT	17.9	18.5	-65.6	-67.6	SAE			s_RG-595III [4696]	NOT GIVEN [4696]									VOL					WR [4696]	49.98									8.44
[4696]	CONVERGENT MARGIN	GREATER ANTILLES / GREATER ANTILLES / PUERTO RICO / RIO GRANDE PLUTON	SUBVOLCANIC EQUIVALENT OF PERCHAS BASALT	17.9	18.5	-65.6	-67.6	SAE			s_RG-596III [4696]	NOT GIVEN [4696]									VOL					WR [4696]	50.76									6.27
[4696]	CONVERGENT MARGIN	GREATER ANTILLES / GREATER ANTILLES / PUERTO RICO / RIO GRANDE PLUTON	SUBVOLCANIC EQUIVALENT OF PERCHAS BASALT	17.9	18.5	-65.6	-67.6	SAE			s_RG-597III [4696]	NOT GIVEN [4696]									VOL					WR [4696]	56.03									4.04
[4696]	CONVERGENT MARGIN	GREATER ANTILLES / GREATER ANTILLES / PUERTO RICO / RIO GRANDE PLUTON	SUBVOLCANIC EQUIVALENT OF PERCHAS BASALT	17.9	18.5	-65.6	-67.6	SAE			s_RG-598III [4696]	NOT GIVEN [4696]									VOL					WR [4696]	49.02									6.89
[4696]	CONVERGENT MARGIN	GREATER ANTILLES / GREATER ANTILLES / PUERTO RICO / RIO GRANDE PLUTON	SUBVOLCANIC EQUIVALENT OF PERCHAS BASALT	17.9	18.5	-65.6	-67.6	SAE			s_RG-599AIII [4696]	NOT GIVEN [4696]									VOL					WR [4696]	48.01									9.24
[4696]	CONVERGENT MARGIN	GREATER ANTILLES / GREATER ANTILLES / PUERTO RICO / RIO GRANDE PLUTON	SUBVOLCANIC EQUIVALENT OF PERCHAS BASALT	17.9	18.5	-65.6	-67.6	SAE			s_RG-599BIII [4696]	NOT GIVEN [4696]									VOL					WR [4696]	51.53									5.99
[4696]	CONVERGENT MARGIN	GREATER ANTILLES / GREATER ANTILLES / PUERTO RICO / RIO GRANDE PLUTON	SUBVOLCANIC EQUIVALENT OF PERCHAS BASALT	17.9	18.5	-65.6	-67.6	SAE			s_RG-601III [4696]	NOT GIVEN [4696]									VOL					WR [4696]	58.89									2.39
[4696]	CONVERGENT MARGIN	GREATER ANTILLES / GREATER ANTILLES / PUERTO RICO / RIO GRANDE PLUTON	SUBVOLCANIC EQUIVALENT OF PERCHAS BASALT	17.9	18.5	-65.6	-67.6	SAE			s_RG-602III [4696]	NOT GIVEN [4696]									VOL					WR [4696]	46.87									9.08
[4696]	CONVERGENT MARGIN	GREATER ANTILLES / GREATER ANTILLES / PUERTO RICO / RIO GRANDE PLUTON	SUBVOLCANIC EQUIVALENT OF PERCHAS BASALT	17.9	18.5	-65.6	-67.6	SAE			s_RG-604III [4696]	NOT GIVEN [4696]									VOL					WR [4696]	59.07									1.07
[4696]	CONVERGENT MARGIN	GREATER ANTILLES / GREATER ANTILLES / PUERTO RICO / PITAHAYA FORMATION	VOLCANIC PHASE II	17.9	18.5	-65.6	-67.6	SAE			s_PHT-22II [4696]	NOT GIVEN [4696]									VOL					WR [4696]	53.9									4.87
[4696]	CONVERGENT MARGIN	GREATER ANTILLES / GREATER ANTILLES / PUERTO RICO / PITAHAYA FORMATION	VOLCANIC PHASE II	17.9	18.5	-65.6	-67.6	SAE			s_PHT-23II [4696]	NOT GIVEN [4696]									VOL					WR [4696]	40.79									9.46
[4696]	CONVERGENT MARGIN	GREATER ANTILLES / GREATER ANTILLES / PUERTO RICO / PITAHAYA FORMATION	VOLCANIC PHASE II	17.9	18.5	-65.6	-67.6	SAE			s_PHT-50II [4696]	NOT GIVEN [4696]									VOL					WR [4696]	48.36									9.84
[4696]	CONVERGENT MARGIN	GREATER ANTILLES / GREATER ANTILLES / PUERTO RICO / PITAHAYA FORMATION	VOLCANIC PHASE II	17.9	18.5	-65.6	-67.6	SAE			s_PHT-51II [4696]	NOT GIVEN [4696]									VOL					WR [4696]	49.81									5.51
[4696]	CONVERGENT MARGIN	GREATER ANTILLES / GREATER ANTILLES / PUERTO RICO / RIO ABAJO FORMATION	VOLCANIC PHASE II	17.9	18.5	-65.6	-67.6	SAE			s_RAB-53II [4696]	NOT GIVEN [4696]									VOL					WR [4696]	52.7									5.26
[4696]	CONVERGENT MARGIN	GREATER ANTILLES / GREATER ANTILLES / PUERTO RICO / RIO ABAJO FORMATION	VOLCANIC PHASE II	17.9	18.5	-65.6	-67.6	SAE			s_RAB-54II [4696]	NOT GIVEN [4696]									VOL					WR [4696]	60.7									2.65
[4696]	CONVERGENT MARGIN	GREATER ANTILLES / GREATER ANTILLES / PUERTO RICO	TORRECILLA BRECCIA	17.9	18.5	-65.6	-67.6	SAE			s_TOR-42II [4696]	NOT GIVEN [4696]									VOL					WR [4696]	48.06									8.07
[4696]	CONVERGENT MARGIN	GREATER ANTILLES / GREATER ANTILLES / PUERTO RICO	TORRECILLA BRECCIA	17.9	18.5	-65.6	-67.6	SAE			s_TOR-46II [4696]	NOT GIVEN [4696]									VOL					WR [4696]	51.06									6.3
[4696]	CONVERGENT MARGIN	GREATER ANTILLES / GREATER ANTILLES / PUERTO RICO	TORRECILLA BRECCIA	17.9	18.5	-65.6	-67.6	SAE			s_TOR-48II [4696]	NOT GIVEN [4696]									VOL					WR [4696]	50.7									6.4
[4696]	CONVERGENT MARGIN	GREATER ANTILLES / GREATER ANTILLES / PUERTO RICO	TORRECILLA BRECCIA	17.9	18.5	-65.6	-67.6	SAE			s_TOR-52II [4696]	NOT GIVEN [4696]									VOL					WR [4696]	50.23									3.84
[4696]	CONVERGENT MARGIN	GREATER ANTILLES / GREATER ANTILLES / PUERTO RICO		17.9	18.5	-65.6	-67.6	SAE			s_CAJ-103B [4696]	NOT GIVEN [4696]									VOL					WR [4696]	61.45									7.7
[20891]	CONVERGENT MARGIN	GREATER ANTILLES / GREATER ANTILLES / HISPANIOLA / MAIMON FORMATION	DOMINICAN REPUBLIC, CORDILLERA CENTRAL	18.8639	18.8639	-70.2351	-70.2351	SAE			s_CM-30 [20891]	ANDESITE, BASALTIC [20891]				CRETACEOUS [20891]					VOL					WR [20891]	54.99	0.54		15.61				8.54	8.1	5.16	0.16		0.15	0.53	0.03
[20891]	CONVERGENT MARGIN	GREATER ANTILLES / GREATER ANTILLES / HISPANIOLA / MAIMON FORMATION	DOMINICAN REPUBLIC, CORDILLERA CENTRAL	18.8635	18.8635	-70.2358	-70.2358	SAE			s_CM-31 [20891]	BASALT [20891]				CRETACEOUS [20891]					VOL					WR [20891]	49.7	0.53		17.88				9.2	7.3	7.1	0.15		0.2	0.83	0.03
[20891]	CONVERGENT MARGIN	GREATER ANTILLES / GREATER ANTILLES / HISPANIOLA / MAIMON FORMATION	DOMINICAN REPUBLIC, CORDILLERA CENTRAL	18.8688	18.8688	-70.2386	-70.2386	SAE			s_CM-305-01 [20891]	BASALT [20891]				CRETACEOUS [20891]					VOL					WR [20891]	46.75	0.63		17.89				9.53	10.16	5.27	0.17		0.32	1.95	0.04
[20891]	CONVERGENT MARGIN	GREATER ANTILLES / GREATER ANTILLES / HISPANIOLA / MAIMON FORMATION	DOMINICAN REPUBLIC, CORDILLERA CENTRAL	18.8688	18.8688	-70.2386	-70.2386	SAE			s_CM-305-06 [20891]	ANDESITE [20891]				CRETACEOUS [20891]					VOL					WR [20891]	58.18	0.64		14.72				10.06	0.58	7.42	0.25		0.07	2.01	0.05
[20891]	CONVERGENT MARGIN	GREATER ANTILLES / GREATER ANTILLES / HISPANIOLA / MAIMON FORMATION	DOMINICAN REPUBLIC, CORDILLERA CENTRAL	18.8688	18.8688	-70.2386	-70.2386	SAE			s_CM-305-10 [20891]	ANDESITE [20891]				CRETACEOUS [20891]					VOL					WR [20891]	59.37	0.62		15.68				8.9	0.13	6.79	0.14		0	3.04	0.03
[20891]	CONVERGENT MARGIN	GREATER ANTILLES / GREATER ANTILLES / HISPANIOLA / MAIMON FORMATION	DOMINICAN REPUBLIC, CORDILLERA CENTRAL	18.8768	18.8768	-70.2448	-70.2448	SAE			s_CM-344-3 [20891]	ANDESITE [20891]				CRETACEOUS [20891]					VOL					WR [20891]	58.36	0.58		16.14				8.64	1.5	6.55	0.17		1.14	1.18	0.07
[20891]	CONVERGENT MARGIN	GREATER ANTILLES / GREATER ANTILLES / HISPANIOLA / MAIMON FORMATION	DOMINICAN REPUBLIC, CORDILLERA CENTRAL	18.866	18.866	-70.236	-70.236	SAE			s_CM-390-14 [20891]	ANDESITE [20891]				CRETACEOUS [20891]					VOL					WR [20891]	57.27	0.51		16.23				8.03	2.82	6.57	0.18		0.06	2.87	0.05
[20891]	CONVERGENT MARGIN	GREATER ANTILLES / GREATER ANTILLES / HISPANIOLA / MAIMON FORMATION	DOMINICAN REPUBLIC, CORDILLERA CENTRAL	18.866	18.866	-70.236	-70.236	SAE			s_CM-390-15 [20891]	BASALT [20891]				CRETACEOUS [20891]					VOL					WR [20891]	46.24	0.46		18.93				9.59	3.35	11.29	0.29		0.02	2.39	0.05
[20891]	CONVERGENT MARGIN	GREATER ANTILLES / GREATER ANTILLES / HISPANIOLA / MAIMON FORMATION	DOMINICAN REPUBLIC, CORDILLERA CENTRAL	18.8755	18.8755	-70.2427	-70.2427	SAE			s_CM-393-7 [20891]	ANDESITE, BASALTIC [20891]				CRETACEOUS [20891]					VOL					WR [20891]	57.01	0.65		14.83				10.07	0.17	8.49	0.43		1.34	0	0.06
[20891]	CONVERGENT MARGIN	GREATER ANTILLES / GREATER ANTILLES / HISPANIOLA / MAIMON FORMATION	DOMINICAN REPUBLIC, CORDILLERA CENTRAL	18.8755	18.8755	-70.2427	-70.2427	SAE			s_CM-393-8 [20891]	DACITE [20891]				CRETACEOUS [20891]					VOL					WR [20891]	64	0.64		12.32				8.83	0.21	5.53	0.17		0.9	0.71	0.05
[20891]	CONVERGENT MARGIN	GREATER ANTILLES / GREATER ANTILLES / HISPANIOLA / MAIMON FORMATION	DOMINICAN REPUBLIC, CORDILLERA CENTRAL	18.8912	18.8912	-70.2537	-70.2537	SAE			s_LY-01-14 [20891]	ANDESITE [20891]				CRETACEOUS [20891]					VOL					WR [20891]	60.39	0.46		15.65				7.45	0.45	6.76	0.17		0	3.65	0.04
[20891]	CONVERGENT MARGIN	GREATER ANTILLES / GREATER ANTILLES / HISPANIOLA / MAIMON FORMATION	DOMINICAN REPUBLIC, CORDILLERA CENTRAL	18.8912	18.8912	-70.2537	-70.2537	SAE			s_LY-01-15 [20891]	ANDESITE [20891]				CRETACEOUS [20891]					VOL					WR [20891]	58.66	0.48		15.2				6.31	4.64	3.28	0.13		0.01	4.94	0.04
[20891]	CONVERGENT MARGIN	GREATER ANTILLES / GREATER ANTILLES / HISPANIOLA / MAIMON FORMATION	DOMINICAN REPUBLIC, CORDILLERA CENTRAL	18.8347	18.8347	-70.1723	-70.1723	SAE			s_CM-2-3 [20891]	ANDESITE, BASALTIC [20891]				CRETACEOUS [20891]					VOL					WR [20891]	54.72	0.61		16.62				9.09	1.31	7.13	0.209		0.05	5.05	0.054
[20891]	CONVERGENT MARGIN	GREATER ANTILLES / GREATER ANTILLES / HISPANIOLA / MAIMON FORMATION	DOMINICAN REPUBLIC, CORDILLERA CENTRAL	18.9223	18.9223	-70.2166	-70.2166	SAE			s_LM-01-3 [20891]	BASALT [20891]				CRETACEOUS [20891]					VOL					WR [20891]	51.72	0.46		15.2				8.27	7.2	9.6	0.17		0.18	2.87	0.04
[20891]	CONVERGENT MARGIN	GREATER ANTILLES / GREATER ANTILLES / HISPANIOLA / MAIMON FORMATION	DOMINICAN REPUBLIC, CORDILLERA CENTRAL	18.8357	18.8357	-70.1882	-70.1882	SAE			s_CM-2-2 [20891]	ANDESITE, BASALTIC [20891]				CRETACEOUS [20891]					VOL					WR [20891]	57.02	0.28		10.61				9.13	5.72	8.79	0.208		0.94	4.18	0.026
[20891]	CONVERGENT MARGIN	GREATER ANTILLES / GREATER ANTILLES / HISPANIOLA / MAIMON FORMATION	DOMINICAN REPUBLIC, CORDILLERA CENTRAL	18.8768	18.8768	-70.2448	-70.2448	SAE			s_CM-344-9 [20891]	ANDESITE [20891]				CRETACEOUS [20891]					VOL					WR [20891]	60.63	0.48		14.98				6.58	0.6	8.58	0.18		0.03	2.64	0.08
[20891]	CONVERGENT MARGIN	GREATER ANTILLES / GREATER ANTILLES / HISPANIOLA / MAIMON FORMATION	DOMINICAN REPUBLIC, CORDILLERA CENTRAL	18.8768	18.8768	-70.2448	-70.2448	SAE			s_CM-344-12 [20891]	ANDESITE [20891]				CRETACEOUS [20891]					VOL					WR [20891]	58.33	0.41		16.02				6.78	0.5	8.92	0.21		0.06	2.79	0.16
[20891]	CONVERGENT MARGIN	GREATER ANTILLES / GREATER ANTILLES / HISPANIOLA / MAIMON FORMATION	DOMINICAN REPUBLIC, CORDILLERA CENTRAL	18.866	18.866	-70.236	-70.236	SAE			s_CM-390-11 [20891]	ANDESITE [20891]				CRETACEOUS [20891]					VOL					WR [20891]	59.37	0.65		13.5				7.86	4.69	4.11	0.2		0.57	2.32	0.06
[20891]	CONVERGENT MARGIN	GREATER ANTILLES / GREATER ANTILLES / HISPANIOLA / MAIMON FORMATION	DOMINICAN REPUBLIC, CORDILLERA CENTRAL	18.9218	18.9218	-70.2344	-70.2344	SAE			s_GII-2-3 [20891]	ANDESITE, BASALTIC [20891]				CRETACEOUS [20891]					VOL					WR [20891]	56.33	0.4		15.47				7.47	6.82	6.06	0.15		0.47	3.37	0.05
[20891]	CONVERGENT MARGIN	GREATER ANTILLES / GREATER ANTILLES / HISPANIOLA / MAIMON FORMATION	DOMINICAN REPUBLIC, CORDILLERA CENTRAL	18.9218	18.9218	-70.2344	-70.2344	SAE			s_GII-2-4 [20891]	ANDESITE [20891]				CRETACEOUS [20891]					VOL					WR [20891]	58.14	0.43		14.46				6.97	8.43	4.58	0.1		1.02	1.71	0.05
[20891]	CONVERGENT MARGIN	GREATER ANTILLES / GREATER ANTILLES / HISPANIOLA / MAIMON FORMATION	DOMINICAN REPUBLIC, CORDILLERA CENTRAL	18.9435	18.9435	-70.2771	-70.2771	SAE			s_CM-2-10 [20891]	ANDESITE [20891]				CRETACEOUS [20891]					VOL					WR [20891]	58.16	0.6		15.78				8.16	0.69	6.92	0.185		0.01	4.17	0.056
[20891]	CONVERGENT MARGIN	GREATER ANTILLES / GREATER ANTILLES / HISPANIOLA / MAIMON FORMATION	DOMINICAN REPUBLIC, CORDILLERA CENTRAL	18.9323	18.9323	-70.2791	-70.2791	SAE			s_CM-2-12 [20891]	DACITE [20891]				CRETACEOUS [20891]					VOL					WR [20891]	64.88	0.8		13.49				7.98	0.2	4.38	0.105		0.54	3.44	0.081
[20891]	CONVERGENT MARGIN	GREATER ANTILLES / GREATER ANTILLES / HISPANIOLA / MAIMON FORMATION	DOMINICAN REPUBLIC, CORDILLERA CENTRAL	18.9095	18.9095	-70.2287	-70.2287	SAE			s_CM-16 [20891]	ANDESITE [20891]				CRETACEOUS [20891]					VOL					WR [20891]	61.48	0.56		16.25				6.04	4.03	4.03	0.06		2.2	0.63	0.09
[20891]	CONVERGENT MARGIN	GREATER ANTILLES / GREATER ANTILLES / HISPANIOLA / MAIMON FORMATION	DOMINICAN REPUBLIC, CORDILLERA CENTRAL	18.9123	18.9123	-70.2167	-70.2167	SAE			s_CM-23 [20891]	DACITE [20891]				CRETACEOUS [20891]					VOL					WR [20891]	67.46	0.66		13.69				5.84	0.15	5.73	0.36		0.52	0.38	0.09
[20891]	CONVERGENT MARGIN	GREATER ANTILLES / GREATER ANTILLES / HISPANIOLA / MAIMON FORMATION	DOMINICAN REPUBLIC, CORDILLERA CENTRAL	18.9133	18.9133	-70.2169	-70.2169	SAE			s_CM-24 [20891]	RHYODACITE [20891]				CRETACEOUS [20891]					VOL					WR [20891]	76.93	0.35		11.35				2.81	0.13	2.66	0.22		0.3	2.47	0.06
[20891]	CONVERGENT MARGIN	GREATER ANTILLES / GREATER ANTILLES / HISPANIOLA / MAIMON FORMATION	DOMINICAN REPUBLIC, CORDILLERA CENTRAL	18.9089	18.9089	-70.2291	-70.2291	SAE			s_CM-15 [20891]	RHYODACITE [20891]				CRETACEOUS [20891]					VOL					WR [20891]	72.73	0.4		14.9				2.35	0.35	0.41	0.03		1.4	5.26	0.06
[20891]	CONVERGENT MARGIN	GREATER ANTILLES / GREATER ANTILLES / HISPANIOLA / MAIMON FORMATION	DOMINICAN REPUBLIC, CORDILLERA CENTRAL	18.9223	18.9223	-70.2166	-70.2166	SAE			s_LM-01-2 [20891]	RHYODACITE [20891]				CRETACEOUS [20891]					VOL					WR [20891]	75.37	0.31		13.22				2.27	0.55	0.85	0.04		1.32	4.67	0.07
[20891]	CONVERGENT MARGIN	GREATER ANTILLES / GREATER ANTILLES / HISPANIOLA / MAIMON FORMATION	DOMINICAN REPUBLIC, CORDILLERA CENTRAL	18.9679	18.9679	-70.2744	-70.2744	SAE			s_CM-2-7 [20891]	RHYODACITE [20891]				CRETACEOUS [20891]					VOL					WR [20891]	71.88	0.27		12.45				2.03	3.05	2.26	0.102		1.95	0.59	0.058
[20938]	CONVERGENT MARGIN	GREATER ANTILLES / GREATER ANTILLES / HISPANIOLA / MAIMON FORMATION	DOMINICAN REPUBLIC, CORDILLERA CENTRAL, MAIMON OZAMA	18.863	18.979	-70.139	-70.33	SAE			s_CM-2-1 [20938]	METABASITE [20938]									MET					WR [20938]	55.07	1.03		15.39				8.68	4.57	5.49	0.18		0.05	5.84
[20938]	CONVERGENT MARGIN	GREATER ANTILLES / GREATER ANTILLES / HISPANIOLA / MAIMON FORMATION	DOMINICAN REPUBLIC, CORDILLERA CENTRAL, MAIMON OZAMA	18.863	18.979	-70.139	-70.33	SAE			s_CM-2-2 [20938]	METABASITE [20938]									MET					WR [20938]	57.02	0.28		10.61				9.13	5.72	8.79	0.21		0.94	4.18
[20938]	CONVERGENT MARGIN	GREATER ANTILLES / GREATER ANTILLES / HISPANIOLA / MAIMON FORMATION	DOMINICAN REPUBLIC, CORDILLERA CENTRAL, MAIMON OZAMA	18.863	18.979	-70.139	-70.33	SAE			s_GII-2-3 [20938]	METABASITE [20938]									MET					WR [20938]	56.33	0.4		15.47				7.47	6.82	6.06	0.15		0.47	3.37
[20938]	CONVERGENT MARGIN	GREATER ANTILLES / GREATER ANTILLES / HISPANIOLA / MAIMON FORMATION	DOMINICAN REPUBLIC, CORDILLERA CENTRAL, MAIMON OZAMA	18.863	18.979	-70.139	-70.33	SAE			s_CM-390-10 [20938]	METABASITE [20938]									MET					WR [20938]	45.92	0.3		12.91				7.1	12.25	8.34	0.31		0.1	0.92
[20938]	CONVERGENT MARGIN	GREATER ANTILLES / GREATER ANTILLES / HISPANIOLA / MAIMON FORMATION	DOMINICAN REPUBLIC, CORDILLERA CENTRAL, MAIMON OZAMA	18.863	18.979	-70.139	-70.33	SAE			s_CM-30 [20938]	METABASITE [20938]									MET					WR [20938]	54.99	0.54		15.61				8.54	8.1	5.16	0.16		0.15	0.53
[20938]	CONVERGENT MARGIN	GREATER ANTILLES / GREATER ANTILLES / HISPANIOLA / MAIMON FORMATION	DOMINICAN REPUBLIC, CORDILLERA CENTRAL, MAIMON OZAMA	18.863	18.979	-70.139	-70.33	SAE			s_CM-31 [20938]	METABASITE [20938]									MET					WR [20938]	49.7	0.53		17.88				9.2	7.3	7.1	0.15		0.2	0.83
[20938]	CONVERGENT MARGIN	GREATER ANTILLES / GREATER ANTILLES / HISPANIOLA / MAIMON FORMATION	DOMINICAN REPUBLIC, CORDILLERA CENTRAL, MAIMON OZAMA	18.863	18.979	-70.139	-70.33	SAE			s_GII-2-4 [20938]	METABASITE [20938]									MET					WR [20938]	58.14	0.43		14.46				6.97	8.43	4.58	0.1		1.02	1.71
[20938]	CONVERGENT MARGIN	GREATER ANTILLES / GREATER ANTILLES / HISPANIOLA / MAIMON FORMATION	DOMINICAN REPUBLIC, CORDILLERA CENTRAL, MAIMON OZAMA	18.863	18.979	-70.139	-70.33	SAE			s_CM-26 [20938]	METABASITE [20938]									MET					WR [20938]	63.34	0.64		14.46				8.25	0.11	4.63	0.16		0.99	1.54
[20938]	CONVERGENT MARGIN	GREATER ANTILLES / GREATER ANTILLES / HISPANIOLA / MAIMON FORMATION	DOMINICAN REPUBLIC, CORDILLERA CENTRAL, MAIMON OZAMA	18.863	18.979	-70.139	-70.33	SAE			s_CM-2-3 [20938]	METABASITE [20938]									MET					WR [20938]	54.72	0.61		16.62				9.1	1.31	7.13	0.21		0.05	5.05
[20938]	CONVERGENT MARGIN	GREATER ANTILLES / GREATER ANTILLES / HISPANIOLA / MAIMON FORMATION	DOMINICAN REPUBLIC, CORDILLERA CENTRAL, MAIMON OZAMA	18.863	18.979	-70.139	-70.33	SAE			s_CM-2-10 [20938]	METABASITE [20938]									MET					WR [20938]	58.16	0.6		15.78				8.16	0.69	6.92	0.19		0.01	4.17
[20938]	CONVERGENT MARGIN	GREATER ANTILLES / GREATER ANTILLES / HISPANIOLA / MAIMON FORMATION	DOMINICAN REPUBLIC, CORDILLERA CENTRAL, MAIMON OZAMA	18.863	18.979	-70.139	-70.33	SAE			s_CM-2-12 [20938]	METABASITE [20938]									MET					WR [20938]	64.88	0.8		13.49				7.98	0.2	4.38	0.11		0.54	3.44
[20938]	CONVERGENT MARGIN	GREATER ANTILLES / GREATER ANTILLES / HISPANIOLA / MAIMON FORMATION	DOMINICAN REPUBLIC, CORDILLERA CENTRAL, MAIMON OZAMA	18.863	18.979	-70.139	-70.33	SAE			s_CM-390-14 [20938]	METABASITE [20938]									MET					WR [20938]	57.27	0.51		16.23				8.04	2.82	6.57	0.18		0.06	2.87
[20938]	CONVERGENT MARGIN	GREATER ANTILLES / GREATER ANTILLES / HISPANIOLA / MAIMON FORMATION	DOMINICAN REPUBLIC, CORDILLERA CENTRAL, MAIMON OZAMA	18.863	18.979	-70.139	-70.33	SAE			s_CM-305-10 [20938]	METABASITE [20938]									MET					WR [20938]	59.37	0.62		15.68				8.9	0.13	6.79	0.14		0	3.04
[20938]	CONVERGENT MARGIN	GREATER ANTILLES / GREATER ANTILLES / HISPANIOLA / MAIMON FORMATION	DOMINICAN REPUBLIC, CORDILLERA CENTRAL, MAIMON OZAMA	18.863	18.979	-70.139	-70.33	SAE			s_CM-344 [20938]	METABASITE [20938]									MET					WR [20938]	58.36	0.58		16.14				8.64	1.5	6.55	0.17		1.14	1.18
[20938]	CONVERGENT MARGIN	GREATER ANTILLES / GREATER ANTILLES / HISPANIOLA / MAIMON FORMATION	DOMINICAN REPUBLIC, CORDILLERA CENTRAL, MAIMON OZAMA	18.863	18.979	-70.139	-70.33	SAE			s_CM-344 [20938]	METABASITE [20938]									MET					WR [20938]	60.63	0.48		14.98				6.59	0.6	8.58	0.18		0.03	2.64
[20938]	CONVERGENT MARGIN	GREATER ANTILLES / GREATER ANTILLES / HISPANIOLA / MAIMON FORMATION	DOMINICAN REPUBLIC, CORDILLERA CENTRAL, MAIMON OZAMA	18.863	18.979	-70.139	-70.33	SAE			s_CM-344 [20938]	METABASITE [20938]									MET					WR [20938]	58.33	0.41		16.02				6.78	0.5	8.92	0.21		0.06	2.79
[20938]	CONVERGENT MARGIN	GREATER ANTILLES / GREATER ANTILLES / HISPANIOLA / MAIMON FORMATION	DOMINICAN REPUBLIC, CORDILLERA CENTRAL, MAIMON OZAMA	18.863	18.979	-70.139	-70.33	SAE			s_CM-305-06 [20938]	METABASITE [20938]									MET					WR [20938]	58.18	0.64		14.72				10.06	0.58	7.42	0.25		0.07	2.01
[20938]	CONVERGENT MARGIN	GREATER ANTILLES / GREATER ANTILLES / HISPANIOLA / MAIMON FORMATION	DOMINICAN REPUBLIC, CORDILLERA CENTRAL, MAIMON OZAMA	18.863	18.979	-70.139	-70.33	SAE			s_CM-393-7 [20938]	METABASITE [20938]									MET					WR [20938]	57.01	0.65		14.83				10.08	0.17	8.49	0.43		1.34	0
[20938]	CONVERGENT MARGIN	GREATER ANTILLES / GREATER ANTILLES / HISPANIOLA / MAIMON FORMATION	DOMINICAN REPUBLIC, CORDILLERA CENTRAL, MAIMON ALTAR	18.863	18.979	-70.139	-70.2358	SAE			s_CM-2-6 [20938]	METABASITE [20938]									MET					WR [20938]	59.81	0.48		16.06				7.47	0.54	5.69	0.21		0.02	5.22
[20938]	CONVERGENT MARGIN	GREATER ANTILLES / GREATER ANTILLES / HISPANIOLA / MAIMON FORMATION	DOMINICAN REPUBLIC, CORDILLERA CENTRAL, MAIMON ALTAR	18.863	18.979	-70.139	-70.2358	SAE			s_CM-15 [20938]	METAPELITE [20938]									MET					WR [20938]	72.73	0.4		14.9				2.35	0.35	0.41	0.03		1.4	5.26
[20938]	CONVERGENT MARGIN	GREATER ANTILLES / GREATER ANTILLES / HISPANIOLA / MAIMON FORMATION	DOMINICAN REPUBLIC, CORDILLERA CENTRAL, MAIMON ALTAR	18.863	18.979	-70.139	-70.2358	SAE			s_CM-24 [20938]	METAPELITE [20938]									MET					WR [20938]	76.93	0.35		11.35				2.81	0.13	2.66	0.22		0.3	2.47
[20938]	CONVERGENT MARGIN	GREATER ANTILLES / GREATER ANTILLES / HISPANIOLA / MAIMON FORMATION	DOMINICAN REPUBLIC, CORDILLERA CENTRAL, MAIMON ALTAR	18.863	18.979	-70.139	-70.2358	SAE			s_CM-16 [20938]	METAPELITE [20938]									MET					WR [20938]	61.48	0.56		16.25				6.05	4.03	4.03	0.06		2.2	0.63
[20938]	CONVERGENT MARGIN	GREATER ANTILLES / GREATER ANTILLES / HISPANIOLA / MAIMON FORMATION	DOMINICAN REPUBLIC, CORDILLERA CENTRAL, MAIMON ALTAR	18.863	18.979	-70.139	-70.2358	SAE			s_CM-2-7 [20938]	METAPELITE [20938]									MET					WR [20938]	71.88	0.27		12.45				2.03	3.05	2.26	0.1		1.95	0.59
[5067]	CONVERGENT MARGIN	GREATER ANTILLES / GREATER ANTILLES / PUERTO RICO / RIO MAJADA GROUP	FORMATION A	17.9	18.5	-65.75	-67	SAE			s_A3 [5067]	BASALT [5067]								FINE-GRAINED, AMYGDULAR, PLAGIOCLASE-AUGITE-PHYRIC [5067]	VOL					WR [5067]	52.98	1.04		20.45				9.46	10.82	3.77	0.24		0.09	0.12
[5067]	CONVERGENT MARGIN	GREATER ANTILLES / GREATER ANTILLES / PUERTO RICO / RIO MAJADA GROUP	FORMATION A	17.9	18.5	-65.75	-67	SAE			s_A4 [5067]	BASALT [5067]								FINE-GRAINED, AMYGDULAR, PLAGIOCLASE-AUGITE-PHYRIC [5067]	VOL					WR [5067]	53.2	1.02		17.52				8.3	8.25	4.75	0.27		0.71	3.82
[5067]	CONVERGENT MARGIN	GREATER ANTILLES / GREATER ANTILLES / PUERTO RICO / RIO MAJADA GROUP	FORMATION A	17.9	18.5	-65.75	-67	SAE			s_A7 [5067]	BASALT [5067]								FINE-GRAINED, AMYGDULAR, PLAGIOCLASE-AUGITE-PHYRIC [5067]	VOL					WR [5067]	52.8	0.96		17.31				8.35	8.36	5.11	0.23		0.81	3.79
[5067]	CONVERGENT MARGIN	GREATER ANTILLES / GREATER ANTILLES / PUERTO RICO / RIO MAJADA GROUP	FORMATION B	17.9	18.5	-65.75	-67	SAE			s_B1 [5067]	BASALT [5067]								FINE-GRAINED, AMYGDULAR, PLAGIOCLASE-AUGITE-PHYRIC [5067]	VOL					WR [5067]	55.76	0.86		17.71				8.56	9.29	4.27	0.18		0.53	1.73
[5067]	CONVERGENT MARGIN	GREATER ANTILLES / GREATER ANTILLES / PUERTO RICO / RIO MAJADA GROUP	FORMATION B	17.9	18.5	-65.75	-67	SAE			s_B3 [5067]	BASALT [5067]								FINE-GRAINED, AMYGDULAR, PLAGIOCLASE-AUGITE-PHYRIC [5067]	VOL					WR [5067]	50.88	0.82		17.61				10.19	8.08	5.48	0.19		1.59	4.48
[5067]	CONVERGENT MARGIN	GREATER ANTILLES / GREATER ANTILLES / PUERTO RICO / RIO MAJADA GROUP	FORMATION B	17.9	18.5	-65.75	-67	SAE			s_B4 [5067]	BASALT [5067]								FINE-GRAINED, AMYGDULAR, PLAGIOCLASE-AUGITE-PHYRIC [5067]	VOL					WR [5067]	53.6	0.79		17.06				8.2	3.62	5.34	0.24		0.32	3.65
[5067]	CONVERGENT MARGIN	GREATER ANTILLES / GREATER ANTILLES / PUERTO RICO / RIO MAJADA GROUP	FORMATION B	17.9	18.5	-65.75	-67	SAE			s_B7 [5067]	BASALT [5067]								FINE-GRAINED, AMYGDULAR, PLAGIOCLASE-AUGITE-PHYRIC [5067]	VOL					WR [5067]	51.76	0.82		17.56				9.7	7.56	5.33	0.2		1.43	4.21
[5067]	CONVERGENT MARGIN	GREATER ANTILLES / GREATER ANTILLES / PUERTO RICO / RIO MAJADA GROUP	FORMATION C	17.9	18.5	-65.75	-67	SAE			s_C10 [5067]	BASALT [5067]								FINE-GRAINED, AMYGDULAR, PLAGIOCLASE-AUGITE-PHYRIC [5067]	VOL					WR [5067]	46.9	0.62		23.44				9.01	9.25	7.52	0.15		0.32	2.29
[5067]	CONVERGENT MARGIN	GREATER ANTILLES / GREATER ANTILLES / PUERTO RICO / RIO MAJADA GROUP	FORMATION C	17.9	18.5	-65.75	-67	SAE			s_C11B [5067]	BASALT [5067]								FINE-GRAINED, AMYGDULAR, PLAGIOCLASE-AUGITE-PHYRIC [5067]	VOL					WR [5067]	50.2	0.77		20.46				8.7	9.05	5.75	0.17		0.4	2.6
[5067]	CONVERGENT MARGIN	GREATER ANTILLES / GREATER ANTILLES / PUERTO RICO / RIO MAJADA GROUP	FORMATION C	17.9	18.5	-65.75	-67	SAE			s_C13B [5067]	BASALT [5067]								FINE-GRAINED, AMYGDULAR, PLAGIOCLASE-AUGITE-PHYRIC [5067]	VOL					WR [5067]	53.11	0.84		17.63				10.03	7.7	5.57	0.24		0.24	3.84
[5067]	CONVERGENT MARGIN	GREATER ANTILLES / GREATER ANTILLES / PUERTO RICO / RIO MAJADA GROUP	FORMATION C	17.9	18.5	-65.75	-67	SAE			s_C2 [5067]	BASALT [5067]								FINE-GRAINED, AMYGDULAR, PLAGIOCLASE-AUGITE-PHYRIC [5067]	VOL					WR [5067]	49.1	0.73		20.03				8.19	10.34	4.88	0.19		0.44	2.67
[5067]	CONVERGENT MARGIN	GREATER ANTILLES / GREATER ANTILLES / PUERTO RICO / RIO MAJADA GROUP	FORMATION C	17.9	18.5	-65.75	-67	SAE			s_C3 [5067]	BASALT [5067]								FINE-GRAINED, AMYGDULAR, PLAGIOCLASE-AUGITE-PHYRIC [5067]	VOL					WR [5067]	50.85	0.91		20.45				9.3	10.42	4.26	0.14		0.2	2.92
[21730]	CONVERGENT MARGIN	GREATER ANTILLES / GREATER ANTILLES / HISPANIOLA	DOMINICAN REPUBLIC, BAYAGYANA DISTRICT	18.8121	18.8121	-69.6265	-69.6265	SAE			s_005 [21730]	BASALT [21730]									VOL					WR [21730]	52.72	0.74		17.31				5.21	16.18	1.61	0.12		0.01	0.06	0.09
[21730]	CONVERGENT MARGIN	GREATER ANTILLES / GREATER ANTILLES / HISPANIOLA	DOMINICAN REPUBLIC, BAYAGYANA DISTRICT	18.8342	18.8342	-69.5752	-69.5752	SAE			s_CC-18-73 [21730]	BASALT [21730]									VOL					WR [21730]	54.32	0.51		15.89				8.75	1.58	7.19	0.11		0.28	3.52	0.05
[21730]	CONVERGENT MARGIN	GREATER ANTILLES / GREATER ANTILLES / HISPANIOLA	DOMINICAN REPUBLIC, BAYAGYANA DISTRICT	18.811	18.811	-69.621	-69.621	SAE			s_DA-23-1 [21730]	BASALT [21730]									VOL					WR [21730]	50.5	0.63		19.99				7.14	10.37	4.79	0.12		0.29	2.48	0.06
[21730]	CONVERGENT MARGIN	GREATER ANTILLES / GREATER ANTILLES / HISPANIOLA	DOMINICAN REPUBLIC, BAYAGYANA DISTRICT	18.8159	18.8159	-69.6596	-69.6596	SAE			s_OF-47-282,50 [21730]	BASALT [21730]									VOL					WR [21730]	48.16	0.61		16.18				9.79	11.11	7.83	0.2		0.05	1.75	0.06
[21730]	CONVERGENT MARGIN	GREATER ANTILLES / GREATER ANTILLES / HISPANIOLA	DOMINICAN REPUBLIC, BAYAGYANA DISTRICT	18.8202	18.8202	-69.6631	-69.6631	SAE			s_OF-04-151.1 [21730]	BASALT [21730]									VOL					WR [21730]	48.92	0.62		17.77				9.12	8.79	4.7	0.17		0.35	3.79	0.05
[21730]	CONVERGENT MARGIN	GREATER ANTILLES / GREATER ANTILLES / HISPANIOLA	DOMINICAN REPUBLIC, BAYAGYANA DISTRICT	18.8211	18.8211	-69.6614	-69.6614	SAE			s_OF-01-229,55 [21730]	BASALT [21730]									VOL					WR [21730]	51.36	0.91		18.84				9.22	6.68	3.01	0.19		1.19	3.53	0.16
[21730]	CONVERGENT MARGIN	GREATER ANTILLES / GREATER ANTILLES / HISPANIOLA	DOMINICAN REPUBLIC, BAYAGYANA DISTRICT	18.8095	18.8095	-69.5483	-69.5483	SAE			s_HP-01-7 [21730]	ANDESITE, BASALTIC [21730]									VOL					WR [21730]	59.26	0.6		14.72				6.34	6.68	3.49	0.1		1.02	2.46	0.07
[21730]	CONVERGENT MARGIN	GREATER ANTILLES / GREATER ANTILLES / HISPANIOLA	DOMINICAN REPUBLIC, BAYAGYANA DISTRICT	18.8052	18.8052	-69.5291	-69.5291	SAE			s_LG-02-123 [21730]	ANDESITE, BASALTIC [21730]									VOL					WR [21730]	61.05	0.54		15.57				5.68	1.59	5.15	0.12		2.75	1.98	0.08
[21730]	CONVERGENT MARGIN	GREATER ANTILLES / GREATER ANTILLES / HISPANIOLA	DOMINICAN REPUBLIC, BAYAGYANA DISTRICT	18.8052	18.8052	-69.5291	-69.5291	SAE			s_LG-02-2 [21730]	ANDESITE, BASALTIC [21730]									VOL					WR [21730]	63.82	0.56		14.6				5.44	3.07	3.19	0.12		0.37	4.65	0.07
[21730]	CONVERGENT MARGIN	GREATER ANTILLES / GREATER ANTILLES / HISPANIOLA	DOMINICAN REPUBLIC, BAYAGYANA DISTRICT	18.7978	18.7978	-69.5329	-69.5329	SAE			s_LG-04-133 [21730]	ANDESITE, BASALTIC [21730]									VOL					WR [21730]	58	0.52		15.01				6.13	7.35	3.84	0.08		0.18	3.21	0.08
[21730]	CONVERGENT MARGIN	GREATER ANTILLES / GREATER ANTILLES / HISPANIOLA	DOMINICAN REPUBLIC, BAYAGYANA DISTRICT	18.812	18.812	-69.5735	-69.5735	SAE			s_CC-27-74.8 [21730]	ANDESITE [21730]									VOL					WR [21730]	71.51	0.37		14.42				2.87	0.12	1.9	0.09		0.46	4.55	0.03
[21730]	CONVERGENT MARGIN	GREATER ANTILLES / GREATER ANTILLES / HISPANIOLA	DOMINICAN REPUBLIC, BAYAGYANA DISTRICT	18.8223	18.8223	-69.6266	-69.6266	SAE			s_DA-15-97 [21730]	ANDESITE [21730]									VOL					WR [21730]	56.25	0.68		16.51				7.53	8.8	3.55	0.25		0.08	1.4	0.06
[21730]	CONVERGENT MARGIN	GREATER ANTILLES / GREATER ANTILLES / HISPANIOLA	DOMINICAN REPUBLIC, BAYAGYANA DISTRICT	18.8223	18.8223	-69.6266	-69.6266	SAE			s_DA-17-122 [21730]	ANDESITE [21730]									VOL					WR [21730]	58.81	0.64		16.2				6.26	5.14	3.22	0.21		0.19	3.8	0.1
[21730]	CONVERGENT MARGIN	GREATER ANTILLES / GREATER ANTILLES / HISPANIOLA	DOMINICAN REPUBLIC, BAYAGYANA DISTRICT	18.8308	18.8308	-69.6271	-69.6271	SAE			s_RMN-13-025 [21730]	ANDESITE [21730]									VOL					WR [21730]	76.44	0.64		16.9				0.18	0.07	0.01	0.01		0.01	0.04	0.04
[21730]	CONVERGENT MARGIN	GREATER ANTILLES / GREATER ANTILLES / HISPANIOLA	DOMINICAN REPUBLIC, BAYAGYANA DISTRICT	18.8463	18.8463	-69.6302	-69.6302	SAE			s_RMN-13-049 [21730]	ANDESITE [21730]									VOL					WR [21730]	61.07	0.67		16.04				5.8	4.94	3.14	0.15		0.18	4.53	0.14
[21730]	CONVERGENT MARGIN	GREATER ANTILLES / GREATER ANTILLES / HISPANIOLA	DOMINICAN REPUBLIC, BAYAGYANA DISTRICT	18.4926	18.4926	-69.6458	-69.6458	SAE			s_OF-32-170 [21730]	ANDESITE [21730]									VOL					WR [21730]	64.45	0.54		15.26				4.63	2.76	2.26	0.12		1.28	3.7	0.11
[21730]	CONVERGENT MARGIN	GREATER ANTILLES / GREATER ANTILLES / HISPANIOLA	DOMINICAN REPUBLIC, BAYAGYANA DISTRICT	18.8303	18.8303	-69.645	-69.645	SAE			s_OF-26-50 [21730]	ANDESITE [21730]									VOL					WR [21730]	56.06	0.69		16.14				9.25	1.74	3.61	0.3		1.39	3.32	0.06
[21730]	CONVERGENT MARGIN	GREATER ANTILLES / GREATER ANTILLES / HISPANIOLA	DOMINICAN REPUBLIC, BAYAGYANA DISTRICT	18.8	18.8	-69.5	-69.6	SAE			s_BAY14-014 [21730]	ANDESITE [21730]									VOL					WR [21730]	58.14	0.7		17.35				7.31	1.97	2.38	0.13		0.87	6.17	0.1
[21730]	CONVERGENT MARGIN	GREATER ANTILLES / GREATER ANTILLES / HISPANIOLA	DOMINICAN REPUBLIC, BAYAGYANA DISTRICT	18.8147	18.8147	-69.6563	-69.6563	SAE			s_B2013-001 [21730]	RHYOLITE [21730]									VOL					WR [21730]	75.8	0.33		11.95				2.35	0.47	0.51	0.05		3.48	3.67	0.05
[21730]	CONVERGENT MARGIN	GREATER ANTILLES / GREATER ANTILLES / HISPANIOLA	DOMINICAN REPUBLIC, BAYAGYANA DISTRICT	18.8131	18.8131	-69.6498	-69.6498	SAE			s_B2013-003 [21730]	RHYOLITE [21730]									VOL					WR [21730]	79.05	0.28		10.76				1.95	0.29	0.4	0.03		1.89	3.87	0.04
[21730]	CONVERGENT MARGIN	GREATER ANTILLES / GREATER ANTILLES / HISPANIOLA	DOMINICAN REPUBLIC, BAYAGYANA DISTRICT	18.8342	18.8342	-69.5752	-69.5752	SAE			s_CC-18-53.85 [21730]	RHYOLITE [21730]									VOL					WR [21730]	74.02	0.27		12.46				2.88	1.03	1.11	0.03		0.2	5.68	0.05
[21730]	CONVERGENT MARGIN	GREATER ANTILLES / GREATER ANTILLES / HISPANIOLA	DOMINICAN REPUBLIC, BAYAGYANA DISTRICT	18.8151	18.8151	-69.5737	-69.5737	SAE			s_CC-29-244.5 [21730]	RHYOLITE [21730]									VOL					WR [21730]	70.59	0.34		11.75				3.4	3.35	1.49	0.07		0.67	2.9	0.07
[21730]	CONVERGENT MARGIN	GREATER ANTILLES / GREATER ANTILLES / HISPANIOLA	DOMINICAN REPUBLIC, BAYAGYANA DISTRICT	18.8095	18.8095	-69.5483	-69.5483	SAE			s_HP-01-296.5 [21730]	RHYOLITE [21730]									VOL					WR [21730]	73.63	0.26		12.74				3.11	0.45	2.29	0.08		0.91	3.19	0.06
[21730]	CONVERGENT MARGIN	GREATER ANTILLES / GREATER ANTILLES / HISPANIOLA	DOMINICAN REPUBLIC, BAYAGYANA DISTRICT	18.8095	18.8095	-69.5483	-69.5483	SAE			s_HP-01-1 [21730]	RHYOLITE [21730]									VOL					WR [21730]	77.48	0.36		10.44				2.45	0.63	1.9	0.08		0.77	3.28	0.07
[21730]	CONVERGENT MARGIN	GREATER ANTILLES / GREATER ANTILLES / HISPANIOLA	DOMINICAN REPUBLIC, BAYAGYANA DISTRICT	18.8055	18.8055	-69.5048	-69.5048	SAE			s_LG-22-76.5 [21730]	RHYOLITE [21730]									VOL					WR [21730]	75.04	0.14		11.74				2.12	2.68	0.37	0.06		1.08	0.22	0.06
[5927]	CONVERGENT MARGIN	GREATER ANTILLES / GREATER ANTILLES / HISPANIOLA / DUMISSEAU FORMATION	HAITI	18.6	18.6	-72.1167	-72.1167	SAE			s_HA76-119 [5927]	BASALT [5927]									VOL					WR [5927]	47.77	3.65		15				13.86	10.51	4.9	0.25		0.09	1.6	0.45
[5927]	CONVERGENT MARGIN	GREATER ANTILLES / GREATER ANTILLES / HISPANIOLA / DUMISSEAU FORMATION	HAITI	18.6	18.6	-72.1167	-72.1167	SAE			s_HA76-123 [5927]	BASALT [5927]									VOL					WR [5927]	48	2.45		15.1				11.43	10.8	7.4	0.18		0.3	2.35	0.33
[5927]	CONVERGENT MARGIN	GREATER ANTILLES / GREATER ANTILLES / HISPANIOLA / DUMISSEAU FORMATION	HAITI	18.6	18.6	-72.1167	-72.1167	SAE			s_HA76-125 [5927]	BASALT [5927]									VOL					WR [5927]	48.1	2.25		13.4				11.34	14.8	6.1	0.22		0.35	1.75	0.24
[5927]	CONVERGENT MARGIN	GREATER ANTILLES / GREATER ANTILLES / HISPANIOLA / DUMISSEAU FORMATION	HAITI	18.6	18.6	-72.1167	-72.1167	SAE			s_HA76-127 [5927]	BASALT [5927]									VOL					WR [5927]	48.2	2.1		12.6				12.42	11.2	9.9	0.21		0.08	1.2	0.27
[5927]	CONVERGENT MARGIN	GREATER ANTILLES / GREATER ANTILLES / HISPANIOLA / DUMISSEAU FORMATION	HAITI	18.6	18.6	-72.1167	-72.1167	SAE			s_HA76-153 [5927]	BASALT [5927]									VOL					WR [5927]	51.7	2		15.5				10.89	9.5	6.95	0.14		0.17	1.35	0.23
[5927]	CONVERGENT MARGIN	GREATER ANTILLES / GREATER ANTILLES / HISPANIOLA / DUMISSEAU FORMATION	HAITI	18.6	18.6	-72.1167	-72.1167	SAE			s_HA76-173 [5927]	BASALT [5927]									VOL					WR [5927]	49.5	3.9		13.95				13.41	9.9	5.25	0.22		0.2	1.9	0.46
[5927]	CONVERGENT MARGIN	GREATER ANTILLES / GREATER ANTILLES / HISPANIOLA / DUMISSEAU FORMATION	HAITI	18.6	18.6	-72.1167	-72.1167	SAE			s_HA77-19 [5927]	BASALT [5927]									VOL					WR [5927]	49.1	1.6		13.3				14.85	10	6.6	0.26		0.09	2.35	0.14
[5927]	CONVERGENT MARGIN	GREATER ANTILLES / GREATER ANTILLES / HISPANIOLA / DUMISSEAU FORMATION	HAITI	18.6	18.6	-72.1167	-72.1167	SAE			s_HA76-109 [5927]	BASALT [5927]									VOL					WR [5927]	49	2.05		14.8				11.43	11.75	7.55	0.19		0.06	1.5	0.19
[5927]	CONVERGENT MARGIN	GREATER ANTILLES / GREATER ANTILLES / HISPANIOLA / DUMISSEAU FORMATION	HAITI	18.6	18.6	-72.1167	-72.1167	SAE			s_HA77-34 [5927]	BASALT [5927]									VOL					WR [5927]	45.8	1.06		9.4				10.17	6.9	22.7	0.16		0.07	0.75	0.16
[5927]	CONVERGENT MARGIN	GREATER ANTILLES / GREATER ANTILLES / HISPANIOLA / DUMISSEAU FORMATION	HAITI	18.6	18.6	-72.1167	-72.1167	SAE			s_HA78-189 [5927]	BASALT [5927]									VOL					WR [5927]	48.9	2.32		14.1				11.88	11.8	6.67	0.2		0.09	1.94	0.2
[5927]	CONVERGENT MARGIN	GREATER ANTILLES / GREATER ANTILLES / HISPANIOLA / DUMISSEAU FORMATION	HAITI	18.6	18.6	-72.1167	-72.1167	SAE			s_HA76-23 [5927]	BASALT [5927]									VOL					WR [5927]
[5927]	CONVERGENT MARGIN	GREATER ANTILLES / GREATER ANTILLES / HISPANIOLA / DUMISSEAU FORMATION	HAITI	18.6	18.6	-72.1167	-72.1167	SAE			s_HA76-114 [5927]	BASALT [5927]									VOL					WR [5927]
[5927]	CONVERGENT MARGIN	GREATER ANTILLES / GREATER ANTILLES / HISPANIOLA / DUMISSEAU FORMATION	HAITI	18.6	18.6	-72.1167	-72.1167	SAE			s_HA76-117 [5927]	BASALT [5927]									VOL					WR [5927]
[5927]	CONVERGENT MARGIN	GREATER ANTILLES / GREATER ANTILLES / HISPANIOLA / DUMISSEAU FORMATION	HAITI	18.6	18.6	-72.1167	-72.1167	SAE			s_HA76-118 [5927]	BASALT [5927]									VOL					WR [5927]
[5927]	CONVERGENT MARGIN	GREATER ANTILLES / GREATER ANTILLES / HISPANIOLA / DUMISSEAU FORMATION	HAITI	18.6	18.6	-72.1167	-72.1167	SAE			s_HA76-36 [5927]	BASALT [5927]									VOL					WR [5927]
[5927]	CONVERGENT MARGIN	GREATER ANTILLES / GREATER ANTILLES / HISPANIOLA / DUMISSEAU FORMATION	HAITI	18.6	18.6	-72.1167	-72.1167	SAE			s_HA76-37 [5927]	BASALT [5927]									VOL					WR [5927]
[5927]	CONVERGENT MARGIN	GREATER ANTILLES / GREATER ANTILLES / HISPANIOLA / DUMISSEAU FORMATION	HAITI	18.6	18.6	-72.1167	-72.1167	SAE			s_HA76-38 [5927]	BASALT [5927]									VOL					WR [5927]
[5927]	CONVERGENT MARGIN	GREATER ANTILLES / GREATER ANTILLES / HISPANIOLA / DUMISSEAU FORMATION	HAITI	18.6	18.6	-72.1167	-72.1167	SAE			s_HA76-48 [5927]	BASALT [5927]									VOL					WR [5927]
[5927]	CONVERGENT MARGIN	GREATER ANTILLES / GREATER ANTILLES / HISPANIOLA / DUMISSEAU FORMATION	HAITI	18.6	18.6	-72.1167	-72.1167	SAE			s_HA76-130 [5927]	BASALT [5927]									VOL					WR [5927]
[5927]	CONVERGENT MARGIN	GREATER ANTILLES / GREATER ANTILLES / HISPANIOLA / DUMISSEAU FORMATION	HAITI	18.6	18.6	-72.1167	-72.1167	SAE			s_HA77-15 [5927]	BASALT [5927]									VOL					WR [5927]
[5927]	CONVERGENT MARGIN	GREATER ANTILLES / GREATER ANTILLES / HISPANIOLA / DUMISSEAU FORMATION	HAITI	18.6	18.6	-72.1167	-72.1167	SAE			s_HA76-23_LEACHED [5927]	BASALT [5927]									VOL					WR [5927]
[5927]	CONVERGENT MARGIN	GREATER ANTILLES / GREATER ANTILLES / HISPANIOLA / DUMISSEAU FORMATION	HAITI	18.6	18.6	-72.1167	-72.1167	SAE			s_HA76-118_LEACHED [5927]	BASALT [5927]									VOL					WR [5927]
[5927]	CONVERGENT MARGIN	GREATER ANTILLES / GREATER ANTILLES / HISPANIOLA / DUMISSEAU FORMATION	HAITI	18.6	18.6	-72.1167	-72.1167	SAE			s_HA76-38_LEACHED [5927]	BASALT [5927]									VOL					WR [5927]
[5927]	CONVERGENT MARGIN	GREATER ANTILLES / GREATER ANTILLES / HISPANIOLA / DUMISSEAU FORMATION	HAITI	18.6	18.6	-72.1167	-72.1167	SAE			s_HA76-130_LEACHED [5927]	BASALT [5927]									VOL					WR [5927]
[5580]	CONVERGENT MARGIN	GREATER ANTILLES / PUERTO RICO TRENCH		19.55	19.55	-66.83	-66.83	SAQ	-8021	-8021	s_V22-18 [5580]	CLAY, MARLY [5580]									SED					WR [5580]	40.91	0.532		12.6				4.93	14.75	2.38	0.248		1.72	2.42	0.141
[5580]	CONVERGENT MARGIN	GREATER ANTILLES / PUERTO RICO TRENCH		19.83	19.83	-65.88	-65.88	SAQ	-8341	-8341	s_V15-190 [5580]	SILT [5580]									SED					WR [5580]	49.03	0.762		17.75				7.13	4.36	3.39	0.279		2.72	3.17	0.176
[3114]	CONVERGENT MARGIN	GREATER ANTILLES / GREATER ANTILLES / PUERTO RICO	CULEBRA ISLAND	17.9	18.5	-65.75	-67	SAE			s_64-14 [3114]	BASALT [3114]			MIDDLE [3114]	CRETACEOUS [3114]					VOL					WR [3114]
[3114]	CONVERGENT MARGIN	GREATER ANTILLES / GREATER ANTILLES / VIRGIN ISLANDS	LONG POINT, ST. THOMAS	18.35	18.35	-65.9	-65.9	SAE			s_63-91 [3114]	DIABASE [3114]			UPPER [3114]	CENOZOIC [3114]					PLU					WR [3114]
[3114]	CONVERGENT MARGIN	GREATER ANTILLES / GREATER ANTILLES / VIRGIN ISLANDS	LONG POINT, ST. THOMAS	18.35	18.35	-65.9	-65.9	SAE			s_63-91 [3114]	DIABASE [3114]			UPPER [3114]	CENOZOIC [3114]					PLU					WR [3114]
[3114]	CONVERGENT MARGIN	GREATER ANTILLES / GREATER ANTILLES / VIRGIN ISLANDS	GRAMBOKA HILL, ST. THOMAS	18.35	18.35	-65.9	-65.9	SAE			s_68-1-20 [3114]	KERATOPHYRE [3114]									VOL					WR [3114]
[3114]	CONVERGENT MARGIN	GREATER ANTILLES / GREATER ANTILLES / VIRGIN ISLANDS	DONOE, ST. THOMAS	18.35	18.35	-65.9	-65.9	SAE			s_61-80C [3114]	KERATOPHYRE [3114]									VOL					WR [3114]
[3114]	CONVERGENT MARGIN	GREATER ANTILLES / GREATER ANTILLES / VIRGIN ISLANDS	FLAMINGO BAY, ST. THOMAS	18.35	18.35	-65.9	-65.9	SAE			s_63-76A [3114]	SPILITE [3114]									VOL					WR [3114]
[3114]	CONVERGENT MARGIN	GREATER ANTILLES / GREATER ANTILLES / VIRGIN ISLANDS	RAM HEAD, ST. JOHN	18.35	18.35	-64.75	-64.75	SAE			s_425 [3114]	SPILITE [3114]									VOL					WR [3114]
[3114]	CONVERGENT MARGIN	GREATER ANTILLES / GREATER ANTILLES / PUERTO RICO	DAGUAO-FIGUERA, HUCARESLAS PALMAS	17.9	18.5	-65.75	-67	SAE			s_61-D3 [3114]	AMPHIBOLITE [3114]									MET					WR [3114]
[23304]	CONVERGENT MARGIN	GREATER ANTILLES / GREATER ANTILLES / JAMAICA	CENTRAL INLIER	18	18	-77	-77	SAE			s_AHCI55 [23304]	BASALT, THOLEIITIC [23304]				CENOZOIC [23304]					VOL					WR [23304]	49.9352	0.842083		19.5708				8.14	7.12052	3.00602	0.228217		2.2091	5.14109	0.227135
[23304]	CONVERGENT MARGIN	GREATER ANTILLES / GREATER ANTILLES / JAMAICA	CENTRAL INLIER	18	18	-77	-77	SAE			s_AHCI56 [23304]	BASALT, THOLEIITIC [23304]				CENOZOIC [23304]					VOL					WR [23304]	49.8482	0.790201		20.478				7.45	8.20024	3.69581	0.23177		0.421218	2.823	0.231608
[23304]	CONVERGENT MARGIN	GREATER ANTILLES / GREATER ANTILLES / JAMAICA	CENTRAL INLIER	18	18	-77	-77	SAE			s_AHCI62 [23304]	ANDESITE, BASALTIC, CALC-ALKALINE [23304]				CENOZOIC [23304]					VOL					WR [23304]	55.5483	0.690073		15.7121				7.73	5.69915	5.82497	0.258892		1.25602	3.5451	0.209111
[23304]	CONVERGENT MARGIN	GREATER ANTILLES / GREATER ANTILLES / JAMAICA	CENTRAL INLIER	18	18	-77	-77	SAE			s_AHCI63 [23304]	DACITE, CALC-ALKALINE [23304]				CENOZOIC [23304]					VOL					WR [23304]	60.3042	0.567662		16.4947				4.9	3.9376	3.02832	0.198018		2.67639	4.49044	0.172494
[23304]	CONVERGENT MARGIN	GREATER ANTILLES / GREATER ANTILLES / JAMAICA	CENTRAL INLIER	18	18	-77	-77	SAE			s_AHCI64 [23304]	BASALT, THOLEIITIC [23304]				CENOZOIC [23304]					VOL					WR [23304]	48.7238	1.04868		20.3288				9.89	8.0107	3.50358	0.212364		0.895255	4.32039	0.213927
[23304]	CONVERGENT MARGIN	GREATER ANTILLES / GREATER ANTILLES / JAMAICA	CENTRAL INLIER	18	18	-77	-77	SAE			s_AHCI65 [23304]	ANDESITE, BASALTIC, THOLEIITIC [23304]				CENOZOIC [23304]					VOL					WR [23304]	53.2491	0.873619		18.825				8.53	5.4039	2.77465	0.234402		0.793766	5.1946	0.223721
[23304]	CONVERGENT MARGIN	GREATER ANTILLES / GREATER ANTILLES / JAMAICA	CENTRAL INLIER	18	18	-77	-77	SAE			s_AHCI73 [23304]	BASALT, CALC-ALKALINE [23304]				CENOZOIC [23304]					VOL					WR [23304]	49.0377	1.04495		20.4831				10.25	8.27599	4.44877	0.165882		0.271668	3.0291	0.218055
[23304]	CONVERGENT MARGIN	GREATER ANTILLES / GREATER ANTILLES / JAMAICA	CENTRAL INLIER	18	18	-77	-77	SAE			s_AHCI74 [23304]	BASALT, CALC-ALKALINE [23304]				CENOZOIC [23304]					VOL					WR [23304]	49.4512	1.06813		21.0221				8.89	9.03633	3.91433	0.132284		0.193884	3.52228	0.206413
[23304]	CONVERGENT MARGIN	GREATER ANTILLES / GREATER ANTILLES / JAMAICA / ABOVE ROCKS INTRUSION		18	18	-77	-77	SAE			s_AHAR01 [23304]	NOT GIVEN [23304]				CENOZOIC [23304]					PLU					WR [23304]	70.6526	0.376267		16.1861				2.41	2.85205	1.00731	0.0732898		0.797575	2.98078	0.109191
[23304]	CONVERGENT MARGIN	GREATER ANTILLES / GREATER ANTILLES / JAMAICA / ABOVE ROCKS INTRUSION		18	18	-77	-77	SAE			s_AHAR02 [23304]	NOT GIVEN [23304]				CENOZOIC [23304]					PLU					WR [23304]	65.9321	0.751591		16.7523				4.65	4.84171	2.38092	0.102163		0.848279	2.89332	0.203587
[23304]	CONVERGENT MARGIN	GREATER ANTILLES / GREATER ANTILLES / JAMAICA / ABOVE ROCKS INTRUSION		18	18	-77	-77	SAE			s_AHAR03 [23304]	NOT GIVEN [23304]				CENOZOIC [23304]					PLU					WR [23304]	64.8723	0.753634		17.081				5.01	5.14722	2.50393	0.10734		0.640767	2.60103	0.207825
[23304]	CONVERGENT MARGIN	GREATER ANTILLES / GREATER ANTILLES / JAMAICA / ABOVE ROCKS INTRUSION		18	18	-77	-77	SAE			s_AHAR05 [23304]	NOT GIVEN [23304]				CENOZOIC [23304]					PLU					WR [23304]	61.2992	0.779948		18.1431				6.03	6.19781	3.02116	0.136012		0.825764	3.38229	0.231817
[23304]	CONVERGENT MARGIN	GREATER ANTILLES / GREATER ANTILLES / JAMAICA / ABOVE ROCKS INTRUSION		18	18	-77	-77	SAE			s_AHAR06 [23304]	NOT GIVEN [23304]				CENOZOIC [23304]					PLU					WR [23304]	66.1985	0.932649		15.9812				4.27	3.98085	2.42796	0.121227		1.24687	3.12991	0.273109
[23304]	CONVERGENT MARGIN	GREATER ANTILLES / GREATER ANTILLES / JAMAICA / ABOVE ROCKS INTRUSION		18	18	-77	-77	SAE			s_AHAR07 [23304]	NOT GIVEN [23304]				CENOZOIC [23304]					PLU					WR [23304]	62.0567	0.63925		16.2604				5.19	5.84171	2.89432	0.133474		1.1564	3.72533	0.226229
[23304]	CONVERGENT MARGIN	GREATER ANTILLES / GREATER ANTILLES / JAMAICA / ABOVE ROCKS INTRUSION		18	18	-77	-77	SAE			s_AHAR08 [23304]	NOT GIVEN [23304]				CENOZOIC [23304]					PLU					WR [23304]	64.1433	0.743635		16.3144				4.86	4.92176	2.38422	0.10218		0.856873	2.98806	0.262543
[23304]	CONVERGENT MARGIN	GREATER ANTILLES / GREATER ANTILLES / JAMAICA / ABOVE ROCKS INTRUSION		18	18	-77	-77	SAE			s_AHAR09 [23304]	NOT GIVEN [23304]				CENOZOIC [23304]					PLU					WR [23304]	63.4157	0.685841		16.1366				5.15	4.7486	2.24637	0.0895562		1.29967	3.47741	0.263676
[23304]	CONVERGENT MARGIN	GREATER ANTILLES / GREATER ANTILLES / JAMAICA / ABOVE ROCKS INTRUSION		18	18	-77	-77	SAE			s_AHAR10 [23304]	NOT GIVEN [23304]				CENOZOIC [23304]					PLU					WR [23304]	63.7033	0.716158		16.6622				5.27	5.14958	2.60718	0.113368		0.6776	2.838	0.211424
[23304]	CONVERGENT MARGIN	GREATER ANTILLES / GREATER ANTILLES / JAMAICA / ABOVE ROCKS INTRUSION		18	18	-77	-77	SAE			s_AHAR11 [23304]	NOT GIVEN [23304]				CENOZOIC [23304]					PLU					WR [23304]	65.5032	0.720125		15.6778				4.17	3.51889	1.47095	0.0920903		2.6213	3.47503	0.198801
[23304]	CONVERGENT MARGIN	GREATER ANTILLES / GREATER ANTILLES / JAMAICA / MOUNT CHARLES VOLCANICS		18	18	-77	-77	SAE			s_AHAR13 [23304]	RHYOLITE, CALC-ALKALINE [23304]				CENOZOIC [23304]					VOL					WR [23304]	68.5621	0.355949		16.6768				3.42	4.90404	1.59157	0.100447		0.383739	2.91118	0.142538
[23304]	CONVERGENT MARGIN	GREATER ANTILLES / GREATER ANTILLES / JAMAICA / MOUNT CHARLES VOLCANICS		18	18	-77	-77	SAE			s_AHAR19 [23304]	DACITE, CALC-ALKALINE [23304]				CENOZOIC [23304]					VOL					WR [23304]	63.974	0.743751		15.6547				5.81	4.51706	1.23691	0.0595969		0.630154	3.04241	0.147883
[23304]	CONVERGENT MARGIN	GREATER ANTILLES / GREATER ANTILLES / JAMAICA / BORDER VOLCANICS		18	18	-77	-77	SAE			s_AHAR14 [23304]	ANDESITE, CALC-ALKALINE [23304]				CENOZOIC [23304]					VOL					WR [23304]	61.5098	0.830485		17.6323				5.66	4.2025	2.32487	0.196217		0.797729	3.32349	0.276796
[23304]	CONVERGENT MARGIN	GREATER ANTILLES / GREATER ANTILLES / JAMAICA / BORDER VOLCANICS		18	18	-77	-77	SAE			s_AHAR15 [23304]	ANDESITE, CALC-ALKALINE [23304]				CENOZOIC [23304]					VOL					WR [23304]	60.0965	0.763788		16.5039				5.69	6.5031	1.3782	0.150817		1.17974	3.4902	0.274992
[23304]	CONVERGENT MARGIN	GREATER ANTILLES / GREATER ANTILLES / JAMAICA / BORDER VOLCANICS		18	18	-77	-77	SAE			s_AHAR16 [23304]	BASALT, CALC-ALKALINE [23304]				CENOZOIC [23304]					VOL					WR [23304]	47.4239	0.921954		18.002				9.29	7.26889	4.23838	0.144426		0.125056	3.69383	0.232497
[23304]	CONVERGENT MARGIN	GREATER ANTILLES / GREATER ANTILLES / JAMAICA / BORDER VOLCANICS		18	18	-77	-77	SAE			s_AHAR17 [23304]	ANDESITE, CALC-ALKALINE [23304]				CENOZOIC [23304]					VOL					WR [23304]	57.0613	0.896357		17.4929				6.78	5.9127	4.46872	0.167054		0.685802	2.60176	0.282843
[23304]	CONVERGENT MARGIN	GREATER ANTILLES / GREATER ANTILLES / JAMAICA / BORDER VOLCANICS		18	18	-77	-77	SAE			s_AHAR18 [23304]	ANDESITE, CALC-ALKALINE [23304]				CENOZOIC [23304]					VOL					WR [23304]	57.5386	0.565667		16.416				5.96	5.62751	2.09302	0.116745		0.861725	3.67543	0.177676
[23304]	CONVERGENT MARGIN	GREATER ANTILLES / GREATER ANTILLES / JAMAICA / SUNNING HILL LAVAS (THORNTON FORMATION)		18	18	-77	-77	SAE			s_AHSUN102 [23304]	DACITE, CALC-ALKALINE [23304]				CENOZOIC [23304]					VOL					WR [23304]	63.5609	0.632221		19.316				3.91	1.15838	1.04595	0.144512		3.54829	4.67515	0.276394
[23304]	CONVERGENT MARGIN	GREATER ANTILLES / GREATER ANTILLES / JAMAICA / SUNNING HILL LAVAS (THORNTON FORMATION)		18	18	-77	-77	SAE			s_AHSUN105 [23304]	BASALT, CALC-ALKALINE [23304]				CENOZOIC [23304]					VOL					WR [23304]	50.7293	0.93234		20.0061				8.47	7.50265	3.82028	0.180735		1.72274	2.57005	0.886414
[23304]	CONVERGENT MARGIN	GREATER ANTILLES / GREATER ANTILLES / JAMAICA / NEWCASTLE VOLCANICS		18	18	-77	-77	SAE			s_AHWG01 [23304]	ADAKITE [23304]				CENOZOIC [23304]					VOL					WR [23304]
[23304]	CONVERGENT MARGIN	GREATER ANTILLES / GREATER ANTILLES / JAMAICA / NEWCASTLE VOLCANICS		18	18	-77	-77	SAE			s_AHWG02 [23304]	ADAKITE [23304]				CENOZOIC [23304]					VOL					WR [23304]
[23304]	CONVERGENT MARGIN	GREATER ANTILLES / GREATER ANTILLES / JAMAICA / NEWCASTLE VOLCANICS		18	18	-77	-77	SAE			s_AHWG03 [23304]	ADAKITE [23304]				CENOZOIC [23304]					VOL					WR [23304]
[23304]	CONVERGENT MARGIN	GREATER ANTILLES / GREATER ANTILLES / JAMAICA / NEWCASTLE VOLCANICS		18	18	-77	-77	SAE			s_AHWG11 [23304]	ADAKITE [23304]				CENOZOIC [23304]					VOL					WR [23304]
[23304]	CONVERGENT MARGIN	GREATER ANTILLES / GREATER ANTILLES / JAMAICA / NEWCASTLE VOLCANICS		18	18	-77	-77	SAE			s_AHWG12 [23304]	ADAKITE [23304]				CENOZOIC [23304]					VOL					WR [23304]
[23304]	CONVERGENT MARGIN	GREATER ANTILLES / GREATER ANTILLES / JAMAICA / NEWCASTLE VOLCANICS		18	18	-77	-77	SAE			s_AHWG14 [23304]	ADAKITE [23304]				CENOZOIC [23304]					VOL					WR [23304]
[23304]	CONVERGENT MARGIN	GREATER ANTILLES / GREATER ANTILLES / JAMAICA / NEWCASTLE VOLCANICS		18	18	-77	-77	SAE			s_AHWG16 [23304]	ADAKITE [23304]				CENOZOIC [23304]					VOL					WR [23304]
[23304]	CONVERGENT MARGIN	GREATER ANTILLES / GREATER ANTILLES / JAMAICA / NEWCASTLE VOLCANICS		18	18	-77	-77	SAE			s_AHWG17 [23304]	ADAKITE [23304]				CENOZOIC [23304]					VOL					WR [23304]
[23304]	CONVERGENT MARGIN	GREATER ANTILLES / GREATER ANTILLES / JAMAICA / NEWCASTLE VOLCANICS		18	18	-77	-77	SAE			s_AHWG18 [23304]	ADAKITE [23304]				CENOZOIC [23304]					VOL					WR [23304]	70.1916	0.357324		15.0631				3.17	0.575004	2.10493	0.0379914		1.58537	6.11969	0.10576
[23304]	CONVERGENT MARGIN	GREATER ANTILLES / GREATER ANTILLES / JAMAICA / NEWCASTLE VOLCANICS		18	18	-77	-77	SAE			s_AHWG19 [23304]	ADAKITE [23304]				CENOZOIC [23304]					VOL					WR [23304]
[23304]	CONVERGENT MARGIN	GREATER ANTILLES / GREATER ANTILLES / JAMAICA / NEWCASTLE VOLCANICS		18	18	-77	-77	SAE			s_AHWG20 [23304]	ADAKITE [23304]				CENOZOIC [23304]					VOL					WR [23304]
[23304]	CONVERGENT MARGIN	GREATER ANTILLES / GREATER ANTILLES / JAMAICA / NEWCASTLE VOLCANICS		18	18	-77	-77	SAE			s_AHWG21 [23304]	ADAKITE [23304]				CENOZOIC [23304]					VOL					WR [23304]
[23304]	CONVERGENT MARGIN	GREATER ANTILLES / GREATER ANTILLES / JAMAICA / NEWCASTLE VOLCANICS		18	18	-77	-77	SAE			s_AHWG22 [23304]	ADAKITE [23304]				CENOZOIC [23304]					VOL					WR [23304]
[23304]	CONVERGENT MARGIN	GREATER ANTILLES / GREATER ANTILLES / JAMAICA / NEWCASTLE VOLCANICS		18	18	-77	-77	SAE			s_AHWG23 [23304]	ADAKITE [23304]				CENOZOIC [23304]					VOL					WR [23304]
[23304]	CONVERGENT MARGIN	GREATER ANTILLES / GREATER ANTILLES / JAMAICA / NEWCASTLE VOLCANICS		18	18	-77	-77	SAE			s_AHWG24 [23304]	ADAKITE [23304]				CENOZOIC [23304]					VOL					WR [23304]
[23304]	CONVERGENT MARGIN	GREATER ANTILLES / GREATER ANTILLES / JAMAICA / NEWCASTLE VOLCANICS		18	18	-77	-77	SAE			s_AHWG25 [23304]	ADAKITE [23304]				CENOZOIC [23304]					VOL					WR [23304]	70.625	0.326323		15.0579				3.28	0.327346	1.71857	0.0542167		0.37031	7.25277	0.102296
[23304]	CONVERGENT MARGIN	GREATER ANTILLES / GREATER ANTILLES / JAMAICA / NEWCASTLE VOLCANICS		18	18	-77	-77	SAE			s_AHWG26 [23304]	ADAKITE [23304]				CENOZOIC [23304]					VOL					WR [23304]
[23304]	CONVERGENT MARGIN	GREATER ANTILLES / GREATER ANTILLES / JAMAICA / NEWCASTLE VOLCANICS		18	18	-77	-77	SAE			s_AHWG27 [23304]	ADAKITE [23304]				CENOZOIC [23304]					VOL					WR [23304]
[23304]	CONVERGENT MARGIN	GREATER ANTILLES / GREATER ANTILLES / JAMAICA / NEWCASTLE VOLCANICS		18	18	-77	-77	SAE			s_AHWG30 [23304]	ADAKITE [23304]				CENOZOIC [23304]					VOL					WR [23304]	70.2765	0.351854		15.3203				2.7	2.67032	1.38228	0.0408402		0.957126	5.86423	0.10786
[23304]	CONVERGENT MARGIN	GREATER ANTILLES / GREATER ANTILLES / JAMAICA / NEWCASTLE VOLCANICS		18	18	-77	-77	SAE			s_AHWG34 [23304]	ADAKITE [23304]				CENOZOIC [23304]					VOL					WR [23304]	68.5729	0.310102		15.1016				2.72	3.8869	1.92221	0.0669056		0.490641	6.15956	0.122129
[23304]	CONVERGENT MARGIN	GREATER ANTILLES / GREATER ANTILLES / JAMAICA / HALBERSTADT VOLCANICS		18	18	-77	-77	SAE			s_AHHB01 [23304]	ANDESITE, BASALTIC [23304]									VOL					WR [23304]	54.1677	2.399		13.8748				9.14	6.79194	8.2018	0.118607		0.168959	3.4687	0.286448
[23304]	CONVERGENT MARGIN	GREATER ANTILLES / GREATER ANTILLES / JAMAICA / HALBERSTADT VOLCANICS		18	18	-77	-77	SAE			s_AHHB04 [23304]	ANDESITE, BASALTIC [23304]									VOL					WR [23304]	56.3172	2.27323		13.3334				7.89	6.42626	8.45905	0.0819676		0.0513663	3.4645	0.353007
[23304]	CONVERGENT MARGIN	GREATER ANTILLES / GREATER ANTILLES / JAMAICA / HALBERSTADT VOLCANICS		18	18	-77	-77	SAE			s_AHHB08 [23304]	ANDESITE, BASALTIC [23304]									VOL					WR [23304]	53.3158	3.12683		15.0314				7.94	6.09293	7.33106	0.0619068		0.221561	4.82221	0.699438
[23304]	CONVERGENT MARGIN	GREATER ANTILLES / GREATER ANTILLES / JAMAICA / HALBERSTADT VOLCANICS		18	18	-77	-77	SAE			s_AHHB02 [23304]	NOT GIVEN [23304]				CENOZOIC [23304]					VOL					WR [23304]
[23304]	CONVERGENT MARGIN	GREATER ANTILLES / GREATER ANTILLES / JAMAICA / HALBERSTADT VOLCANICS		18	18	-77	-77	SAE			s_AHHB09 [23304]	NOT GIVEN [23304]				CENOZOIC [23304]					VOL					WR [23304]
[23304]	CONVERGENT MARGIN	GREATER ANTILLES / GREATER ANTILLES / JAMAICA	CENTRAL INLIER	18	18	-77	-77	SAE			s_CI21 [23304]	NOT GIVEN [23304]				CENOZOIC [23304]					VOL					WR [23304]
[23304]	CONVERGENT MARGIN	GREATER ANTILLES / GREATER ANTILLES / JAMAICA	CENTRAL INLIER	18	18	-77	-77	SAE			s_CI37 [23304]	NOT GIVEN [23304]				CENOZOIC [23304]					VOL					WR [23304]
[23304]	CONVERGENT MARGIN	GREATER ANTILLES / GREATER ANTILLES / JAMAICA	CENTRAL INLIER	18	18	-77	-77	SAE			s_CI43 [23304]	NOT GIVEN [23304]				CENOZOIC [23304]					VOL					WR [23304]
[23304]	CONVERGENT MARGIN	GREATER ANTILLES / GREATER ANTILLES / JAMAICA	CENTRAL INLIER	18	18	-77	-77	SAE			s_CI56 [23304]	NOT GIVEN [23304]				CENOZOIC [23304]					VOL					WR [23304]
[23304]	CONVERGENT MARGIN	GREATER ANTILLES / GREATER ANTILLES / JAMAICA	CENTRAL INLIER	18	18	-77	-77	SAE			s_CI62 [23304]	NOT GIVEN [23304]				CENOZOIC [23304]					VOL					WR [23304]
[23304]	CONVERGENT MARGIN	GREATER ANTILLES / GREATER ANTILLES / JAMAICA	CENTRAL INLIER	18	18	-77	-77	SAE			s_CI74 [23304]	NOT GIVEN [23304]				CENOZOIC [23304]					VOL					WR [23304]
[4120][4121]	CONVERGENT MARGIN	GREATER ANTILLES / GREATER ANTILLES / VIRGIN ISLANDS	VIRGIN GORDA ISLAND NEAR COPPER MINE POINT	18.5	18.5	-64.433	-64.433	SAE			s_DL3 [4120]	NOT GIVEN [4120]	33000000 [4120]			EOCENE [4120]					PLU					WR [4120]	68.86	0.31		15.36				3.7	4.15	1.61	0.1		2.16	3.68	0.06
[4120][4121]	CONVERGENT MARGIN	GREATER ANTILLES / GREATER ANTILLES / PUERTO RICO	SAN LORENZO BATHOLITH, RTE 181, KM 23	17.9	18.5	-65.75	-66.1	SAE			s_PRP-4 [4120]	NOT GIVEN [4120]	105000000 [4120]			CRETACEOUS [4120]					PLU					WR [4120]	53.94	0.6		19.39				7.15	9.71	4.26	0.18		0.32	4.44	0.02
[4120][4121]	CONVERGENT MARGIN	GREATER ANTILLES / GREATER ANTILLES / PUERTO RICO	SAN LORENZO BATHOLITH, RTE 181, KM 62	17.9	18.5	-65.75	-66.1	SAE			s_PRP-1 [4120]	NOT GIVEN [4120]	73000000 [4120]			CRETACEOUS [4120]					PLU					WR [4120]	64.84	0.45		16.07				4.27	5.73	1.93	0.14		2.85	3.6	0.12
[4120][4121]	CONVERGENT MARGIN	GREATER ANTILLES / GREATER ANTILLES / PUERTO RICO	RIO CAONILLAS, NEAR POWER PLANT, UTUADO BATHOLITH	17.9	18.5	-65.75	-66.1	SAE			s_PRP-21 [4120]	NOT GIVEN [4120]	75000000 [4120]			CRETACEOUS [4120]					PLU					WR [4120]	64.61	0.43		16.92				3.61	6.2	1.62	0.13		1.6	4.75	0.12
[4121][4120]	CONVERGENT MARGIN	GREATER ANTILLES / GREATER ANTILLES / PUERTO RICO	RIO CAONILLAS, NEAR POWER PLANT, UTUADO BATHOLITH	17.9	18.5	-65.75	-66.1	SAE			s_SU16 [4121] / s_SU-16 [4120]	NOT GIVEN [4121]	75 [4120]			CRETACEOUS [4121]					PLU					WR [4121]	49.46	0.95		20.51				8.82	9.25	5.2	0.19		1.65	3.6	0.37
[4120][4121]	CONVERGENT MARGIN	GREATER ANTILLES / GREATER ANTILLES / PUERTO RICO	RIO BLANCO, RTE.191,KM 17.5	17.9	18.5	-65.75	-67	SAE			s_PRP-14 [4120]	NOT GIVEN [4120]	48000000 [4120]			EOCENE [4120]					PLU					WR [4120]	60.07	0.54		17.51				6.52	7.37	2.77	0.17		1.24	3.64	0.08
[4121][4120]	CONVERGENT MARGIN	GREATER ANTILLES / GREATER ANTILLES / PUERTO RICO	MOROVIS, RTE.155, KM 43.5	17.9	18.5	-65.75	-67	SAE			s_PRP-29 [4121]	NOT GIVEN [4121]	86000000 [4120]			CRETACEOUS [4120]					PLU					WR [4121]	62.78	0.46		17.27				4.38	4.8	1.92	0.12		4.05	4.05	0.16
[4429][4120]	CONVERGENT MARGIN	GREATER ANTILLES / GREATER ANTILLES / PUERTO RICO / MAL PASO FORMATION	RIO BLANCO, RT 416 RAMAL KM 3	17.9	18.5	-65.75	-67	SAE			s_EC-7 [4429]	BASALT [4429]	50000000 [4120]			EOCENE [4120]					VOL					WR [4429]	46.23	1.09		17.09				8.53	9.92	13.24	0.18		0.98	2.44	0.28
[4429][4120]	CONVERGENT MARGIN	GREATER ANTILLES / GREATER ANTILLES / PUERTO RICO / ANON FORMATION	RIO BLANCO, RT 10 KM 40.0	17.9	18.5	-65.75	-67	SAE			s_VP-176 [4429]	ANDESITE [4429]	50000000 [4120]			EOCENE [4120]					VOL					WR [4429]	58.78	0.58		17.63				6.54	7.16	4.16	0.22		0.68	3.93	0.3
[4429][4120]	CONVERGENT MARGIN	GREATER ANTILLES / GREATER ANTILLES / PUERTO RICO / ANON FORMATION	RIO BLANCO, OFF RT 511, LA MESA	17.9	18.5	-65.75	-67	SAE			s_VP-159 [4429]	DACITE [4429]	50000000 [4120]			EOCENE [4120]					VOL					WR [4429]	63.84	0.42		17.74				3.52	4.2	2.99	0.15		2.08	4.77	0.22
[4429][4120]	CONVERGENT MARGIN	GREATER ANTILLES / GREATER ANTILLES / PUERTO RICO / FORMATION A	PRE-ROBLES, RT 15 KM 14.0	17.9	18.5	-65.75	-67	SAE			s_VP-37 [4429] / s_VP37 [4120]	BASALT [4429] / NOT GIVEN [4120]	115 [4120]			CRETACEOUS [4120]					VOL					WR [4429]	48.46	1.16		19.1				11.11	9.48	7.57	0.19		0.14	2.57	0.2
[4429][4120]	CONVERGENT MARGIN	GREATER ANTILLES / GREATER ANTILLES / PUERTO RICO / ROBLES FORMATION	ROBLES-OROCOVIS, RT 52 KM 60.1	17.9	18.5	-65.75	-67	SAE			s_VP-89 [4429]	ANDESITE, BASALTIC [4429] / NOT GIVEN [4120]	105 [4120]			CRETACEOUS [4120]					VOL					WR [4429]	52.69	1.01		14.36				7.99	7.66	11.22	0.15		2.7	1.74	0.37
[4429][4120]	CONVERGENT MARGIN	GREATER ANTILLES / GREATER ANTILLES / PUERTO RICO / MARTIN GONZALEZ FORMATION	MARTIN GONZALEZ-TORTUGAS, INTERSECTION RTS 185-962	17.9	18.5	-65.75	-67	SAE			s_VP-21 [4429]	ANDESITE, BASALTIC [4429] / NOT GIVEN [4120]	85 [4120]			CRETACEOUS [4120]					VOL					WR [4429]	54.08	0.97		13.48				8.31	7.34	10.77	0.14		2.2	2.26	0.36
[5067][4430]	CONVERGENT MARGIN	GREATER ANTILLES / GREATER ANTILLES / PUERTO RICO / RIO MAJADA GROUP	FORMATION A	17.9	18.5	-65.75	-67	SAE			s_A5 [5067] / s_A-5 [4430]	BASALT [5067]								FINE-GRAINED, AMYGDULAR, PLAGIOCLASE-AUGITE-PHYRIC [5067]	VOL					WR [5067]	53.36	0.92		17.87				8.98	9.76	5.21	0.19		0.37	2.46	0.13
[5067][4430]	CONVERGENT MARGIN	GREATER ANTILLES / GREATER ANTILLES / PUERTO RICO / RIO MAJADA GROUP	FORMATION A	17.9	18.5	-65.75	-67	SAE			s_A8 [5067] / s_A-8 [4430]	BASALT [5067]								FINE-GRAINED, AMYGDULAR, PLAGIOCLASE-AUGITE-PHYRIC [5067]	VOL					WR [5067]	55.3	1.06		15.98				11.09	5.47	4.56	0.25		1.36	4.19	0.22
[5067][4430]	CONVERGENT MARGIN	GREATER ANTILLES / GREATER ANTILLES / PUERTO RICO / RIO MAJADA GROUP	FORMATION B	17.9	18.5	-65.75	-67	SAE			s_B5 [5067] / s_B-5 [4430]	BASALT [5067]								FINE-GRAINED, AMYGDULAR, PLAGIOCLASE-AUGITE-PHYRIC [5067]	VOL					WR [5067]	55.3	0.73		17.59				8.73	7.45	4.94	0.21		0.78	3.39	0.1
[5067][4430]	CONVERGENT MARGIN	GREATER ANTILLES / GREATER ANTILLES / PUERTO RICO / RIO MAJADA GROUP	FORMATION C	17.9	18.5	-65.75	-67	SAE			s_C11A [5067] / s_C-11A [4430]	BASALT [5067]								FINE-GRAINED, AMYGDULAR, PLAGIOCLASE-AUGITE-PHYRIC [5067]	VOL					WR [5067]	51.07	0.71		19.52				9.35	0.62	6.05	0.19		0.23	2.53	0.12		3.25
[4430][12188]	CONVERGENT MARGIN	GREATER ANTILLES / GREATER ANTILLES / PUERTO RICO / RIO DE LA PLATA FORMATION		17.9	18.5	-65.75	-67	SAE			s_RDP-499 [4430]	BASALT [4430] / ANDESITE, BASALTIC [12188]									VOL					WR [4430]	52.09	0.84		19.17				7.38	7.52	3.08	0.15		3.52	3.28	0.51
[20241]	CONVERGENT MARGIN	GREATER ANTILLES / GREATER ANTILLES / HISPANIOLA / DUMISSEAU FORMATION	DOMINICAN REPUBLIC, SIERRA DE BAHORUCO, POLO	18.0979	18.0979	-71.2852	-71.2852	SAE			s_JE9621A [20241]	THOLEIITE [20241]									VOL					WR [20241]	47.21	1.26		14.23	0.041			10.34	11.49	8.26	0.2		0.38	2.39	0.07
[20241]	CONVERGENT MARGIN	GREATER ANTILLES / GREATER ANTILLES / HISPANIOLA / DUMISSEAU FORMATION	DOMINICAN REPUBLIC, SIERRA DE BAHORUCO, POLO	18.0979	18.0979	-71.2852	-71.2852	SAE			s_JE9621B [20241]	THOLEIITE [20241]									VOL					WR [20241]	46.6	1.31		13.7	0.038			10.54	9.39	8.56	0.19		0.17	3.84	0.08
[20241]	CONVERGENT MARGIN	GREATER ANTILLES / GREATER ANTILLES / HISPANIOLA / DUMISSEAU FORMATION	DOMINICAN REPUBLIC, SIERRA DE BAHORUCO, POLO	18.0979	18.0979	-71.2852	-71.2852	SAE			s_JE9620 [20241]	THOLEIITE [20241]									VOL					WR [20241]	46.13	0.93		14.97	0.055			8.96	11.62	9.74	0.16		0.12	1.97	0.06
[20241]	CONVERGENT MARGIN	GREATER ANTILLES / GREATER ANTILLES / HISPANIOLA / DUMISSEAU FORMATION	DOMINICAN REPUBLIC, SIERRA DE BAHORUCO, LA CIENAGA	18.0202	18.0202	-71.1389	-71.1389	SAE			s_JE9624 [20241]	THOLEIITE [20241]									VOL					WR [20241]	39.71	0.9		9.59	0.033			9.77	21.7	10.12	0.2		0.005	0.46	0.58
[20241]	CONVERGENT MARGIN	GREATER ANTILLES / GREATER ANTILLES / HISPANIOLA / DUMISSEAU FORMATION	DOMINICAN REPUBLIC, SIERRA DE BAHORUCO, LA CIENAGA	18.12	18.12	-71.1378	-71.1378	SAE			s_MJ9177 [20241]	THOLEIITE [20241]									VOL					WR [20241]	47.06	1.14		13.83	0.014			12.62	9.57	7.07	0.22		1.04	3.35	0.09
[20241]	CONVERGENT MARGIN	GREATER ANTILLES / GREATER ANTILLES / HISPANIOLA / DUMISSEAU FORMATION	DOMINICAN REPUBLIC, SIERRA DE BAHORUCO, LA CIENAGA	18.0339	18.0339	-71.1298	-71.1298	SAE			s_JE9625 [20241]	THOLEIITE [20241]									VOL					WR [20241]	46.54	1.53		13.98	0.02			12.68	11.16	6.83	0.23		0.25	2.89	0.13
[20241]	CONVERGENT MARGIN	GREATER ANTILLES / GREATER ANTILLES / HISPANIOLA / DUMISSEAU FORMATION	DOMINICAN REPUBLIC, SIERRA DE BAHORUCO, LA CIENAGA	18.0305	18.0305	-71.1363	-71.1363	SAE			s_MJ9142 [20241]	BASALT, TRANSITIONAL [20241]									VOL					WR [20241]	47.79	2.14		13.37	0.044			10.83	9.17	7.68	0.18		0.02	3.79	0.19
[20241]	CONVERGENT MARGIN	GREATER ANTILLES / GREATER ANTILLES / HISPANIOLA / DUMISSEAU FORMATION	DOMINICAN REPUBLIC, SIERRA DE BAHORUCO, LA CIENAGA	18.0833	18.0833	-71.0951	-71.0951	SAE			s_MJ9027 [20241]	BASALT, TRANSITIONAL [20241]									VOL					WR [20241]	47.97	1.97		13.16	0.055			10.79	10.38	7.49	0.17		0.21	3.05	0.14
[20241]	CONVERGENT MARGIN	GREATER ANTILLES / GREATER ANTILLES / HISPANIOLA / DUMISSEAU FORMATION	DOMINICAN REPUBLIC, SIERRA DE BAHORUCO, LA CIENAGA	18.0543	18.0543	-71.1156	-71.1156	SAE			s_MJ9150 [20241]	BASALT, TRANSITIONAL [20241]									VOL					WR [20241]	48.21	2.13		13.79	0.049			10.78	11.17	8.01	0.17		0.65	2.23	0.16
[20241]	CONVERGENT MARGIN	GREATER ANTILLES / GREATER ANTILLES / HISPANIOLA / DUMISSEAU FORMATION	DOMINICAN REPUBLIC, SIERRA DE BAHORUCO, LA CIENAGA	18.0202	18.0202	-71.1389	-71.1389	SAE			s_MJ9624B [20241]	BASALT, TRANSITIONAL [20241]									VOL					WR [20241]	44.61	2.34		13.36	0.035			10.34	9.09	7.53	0.16		0.2	4.57	0.21
[20241]	CONVERGENT MARGIN	GREATER ANTILLES / GREATER ANTILLES / HISPANIOLA / DUMISSEAU FORMATION	DOMINICAN REPUBLIC, SIERRA DE BAHORUCO, ENRIQUILLO	17.9621	17.9621	-71.2283	-71.2283	SAE			s_MJ9623 [20241]	BASALT, TRANSITIONAL [20241]									VOL					WR [20241]	48.65	2.65		13.65	0.035			11.05	8.04	7.02	0.19		0.63	3.35	0.23
[20241]	CONVERGENT MARGIN	GREATER ANTILLES / GREATER ANTILLES / HISPANIOLA / DUMISSEAU FORMATION	DOMINICAN REPUBLIC, SIERRA DE BAHORUCO, LA CIENAGA	18.0202	18.0202	-71.1389	-71.1389	SAE			s_JE9624D [20241]	BASALT, TRANSITIONAL [20241]									VOL					WR [20241]	48.2	2.63		13.41	0.035			11.11	8.11	6.76	0.2		0.85	4.05	0.21
[20241]	CONVERGENT MARGIN	GREATER ANTILLES / GREATER ANTILLES / HISPANIOLA / DUMISSEAU FORMATION	DOMINICAN REPUBLIC, SIERRA DE BAHORUCO, ENRIQUILLO	18.0216	18.0216	-71.139	-71.139	SAE			s_JE9622 [20241]	BASALT, ALKALINE [20241]									VOL					WR [20241]	35.07	2.53		11.54	0.004			10.41	14.8	6.42	0.23		1.09	5.75	1.04
[20241]	CONVERGENT MARGIN	GREATER ANTILLES / GREATER ANTILLES / HISPANIOLA / DUMISSEAU FORMATION	DOMINICAN REPUBLIC, SIERRA DE BAHORUCO, LA CIENAGA	18.0216	18.0216	-71.139	-71.139	SAE			s_MJ9623B [20241]	BASALT, ALKALINE [20241]									VOL					WR [20241]	29.15	2.06		10.32	0.004			8.54	20.25	4.94	0.18		1.19	4.62	0.82
[20241]	CONVERGENT MARGIN	GREATER ANTILLES / GREATER ANTILLES / HISPANIOLA / DUMISSEAU FORMATION	DOMINICAN REPUBLIC, SIERRA DE BAHORUCO, LA CIENAGA	18.0216	18.0216	-71.139	-71.139	SAE			s_MJ9623B [20241]	BASALT, ALKALINE [20241]									VOL					WR [20241]	29	2.04		9.67	0.003			8.57	20.7	5.1	0.19		1.18	4.27	0.86
[20241]	CONVERGENT MARGIN	GREATER ANTILLES / GREATER ANTILLES / HISPANIOLA / DUMISSEAU FORMATION	DOMINICAN REPUBLIC, SIERRA DE BAHORUCO, LA CIENAGA	18.0216	18.0216	-71.139	-71.139	SAE			s_MJ9623C [20241]	BASALT, ALKALINE [20241]									VOL					WR [20241]	36.94	2.75		12.34	0.003			10.78	14.17	6.21	0.3		1.11	5.84	1.29
[20241]	CONVERGENT MARGIN	GREATER ANTILLES / GREATER ANTILLES / HISPANIOLA / DUMISSEAU FORMATION	DOMINICAN REPUBLIC, SIERRA DE BAHORUCO, LA CIENAGA	18.0195	18.0195	-71.2195	-71.2195	SAE			s_MJ9111 [20241]	BASALT, ALKALINE [20241]									VOL					WR [20241]	38.3	2.95		14.01	0.005			11.27	13.85	5.51	0.25		0.53	5.59	0.74
[20241]	CONVERGENT MARGIN	GREATER ANTILLES / GREATER ANTILLES / HISPANIOLA / DUMISSEAU FORMATION	DOMINICAN REPUBLIC, SIERRA DE BAHORUCO, ENRIQUILLO	17.9621	17.9621	-71.2283	-71.2283	SAE			s_J9623D [20241]	BASALT, ALKALINE [20241]									VOL					WR [20241]	35.62	2.67		11.04	0.001			11.17	20.11	5.22	0.26		2.26	4.64	0.08
[24298]	CONVERGENT MARGIN	GREATER ANTILLES / GREATER ANTILLES / CUBA / CAMUJIRO FORMATION	CAMAG蹺Y PROVINCE	21.1718	21.1718	-77.5212	-77.5212	SAE			s_CM-1 [24298]	BASALT [24298]				CRETACEOUS [24298]					VOL					WR [24298]	50.67	0.74		17.96				8.27	8.44	3.9	0.112		3.73	2.58	0.472
[24298]	CONVERGENT MARGIN	GREATER ANTILLES / GREATER ANTILLES / CUBA / CAMUJIRO FORMATION	CAMAG蹺Y PROVINCE	21.1686	21.1686	-77.5094	-77.5094	SAE			s_CM-3 [24298]	BASALT [24298]				CRETACEOUS [24298]					VOL					WR [24298]	49.41	0.64		15.7				8.47	7.5	5.53	0.217		3.56	2.85	0.409
[24298]	CONVERGENT MARGIN	GREATER ANTILLES / GREATER ANTILLES / CUBA / CAMUJIRO FORMATION	CAMAG蹺Y PROVINCE	21.1686	21.1686	-77.5094	-77.5094	SAE			s_CM-3A [24298]	BASALT [24298]				CRETACEOUS [24298]					VOL					WR [24298]	50.21	0.73		16.71				9.27	8.96	4.84	0.198		3.64	2.3	0.446
[24298]	CONVERGENT MARGIN	GREATER ANTILLES / GREATER ANTILLES / CUBA / CAMUJIRO FORMATION	CAMAG蹺Y PROVINCE	21.1678	21.1678	-77.5099	-77.5099	SAE			s_CM-4 [24298]	BASALT [24298]				CRETACEOUS [24298]					VOL					WR [24298]	47.43	0.69		15.97				8.41	9.27	3.29	0.196		3.64	3.53	0.446
[24298]	CONVERGENT MARGIN	GREATER ANTILLES / GREATER ANTILLES / CUBA / CAMUJIRO FORMATION	CAMAG蹺Y PROVINCE	21.1668	21.1668	-77.5169	-77.5169	SAE			s_CM-4A [24298]	BASALT [24298]				CRETACEOUS [24298]					VOL					WR [24298]	50.97	0.71		17.51				8.7	7.28	4.54	0.207		3.87	2.7	0.449
[24298]	CONVERGENT MARGIN	GREATER ANTILLES / GREATER ANTILLES / CUBA / CAMUJIRO FORMATION	CAMAG蹺Y PROVINCE	21.1739	21.1739	-77.5232	-77.5232	SAE			s_CM-5 [24298]	BASALT [24298]				CRETACEOUS [24298]					VOL					WR [24298]	50.94	0.73		17.47				8.62	7.41	4.43	0.198		3.93	2.72	0.45
[24298]	CONVERGENT MARGIN	GREATER ANTILLES / GREATER ANTILLES / CUBA / CAMUJIRO FORMATION	CAMAG蹺Y PROVINCE	21.1749	21.1749	-77.5341	-77.5341	SAE			s_CM-6 [24298]	ANDESITE [24298]				CRETACEOUS [24298]					VOL					WR [24298]	57.64	0.76		18.26				6.55	5.55	1.87	0.211		1	3.71	0.287
[24298]	CONVERGENT MARGIN	GREATER ANTILLES / GREATER ANTILLES / CUBA / CAMUJIRO FORMATION	CAMAG蹺Y PROVINCE	21.1764	21.1764	-77.5368	-77.5368	SAE			s_CM-7 [24298]	BASALT [24298]				CRETACEOUS [24298]					VOL					WR [24298]	52.45	0.85		17.81				8.09	7.92	3.98	0.181		2.43	2.92	0.265
[24298]	CONVERGENT MARGIN	GREATER ANTILLES / GREATER ANTILLES / CUBA / CAMUJIRO FORMATION	CAMAG蹺Y PROVINCE	21.192	21.192	-77.5594	-77.5594	SAE			s_CM-8 [24298]	BASALT [24298]				CRETACEOUS [24298]					VOL					WR [24298]	50.83	0.87		18.86				7.58	9.12	3.17	0.435		1.36	3.04	0.376
[24298]	CONVERGENT MARGIN	GREATER ANTILLES / GREATER ANTILLES / CUBA / PIRAGUA FORMATION	CAMAG蹺Y PROVINCE	21.2099	21.2099	-77.6031	-77.6031	SAE			s_CM-9 [24298]	BASALT [24298]				CRETACEOUS [24298]					VOL					WR [24298]	50.14	0.7		17.05				8.42	8.49	4.24	0.171		3.71	2.77	0.447
[24298]	CONVERGENT MARGIN	GREATER ANTILLES / GREATER ANTILLES / CUBA / PIRAGUA FORMATION	CAMAG蹺Y PROVINCE	21.2234	21.2234	-77.7433	-77.7433	SAE			s_CM-10 [24298]	BASALT [24298]				CRETACEOUS [24298]					VOL					WR [24298]	55.69	0.83		17.21				8	5.91	3.84	0.132		2.47	2.85	0.243
[24298]	CONVERGENT MARGIN	GREATER ANTILLES / GREATER ANTILLES / CUBA / LA MULATA FORMATION	CAMAG蹺Y PROVINCE	21.5062	21.5062	-77.3741	-77.3741	SAE			s_CM-11 [24298]	ANDESITE [24298]				CRETACEOUS [24298]					VOL					WR [24298]	60.18	0.72		17.09				6.02	6.35	2.23	0.126		1.81	2.97	0.222
[24675]	CONVERGENT MARGIN	GREATER ANTILLES / GREATER ANTILLES / VIRGIN ISLANDS	WATER ISLAND FORMATION, ST. JOHN	18.31	18.37	-64.67	-64.79	SAE			s_SJ23 [24675]	KERATOPHYRE [24675]			UPPER [24675]	CRETACEOUS [24675]				PORPHYRITIC [24675]	VOL					WR [24675]	50.35	1.14		15.07				10.58	10.6	5.76	0.21		0.23	2.36	0.14
[24675]	CONVERGENT MARGIN	GREATER ANTILLES / GREATER ANTILLES / VIRGIN ISLANDS	WATER ISLAND FORMATION, ST. JOHN	18.31	18.37	-64.67	-64.79	SAE			s_SJ25 [24675]	KERATOPHYRE [24675]			UPPER [24675]	CRETACEOUS [24675]				PORPHYRITIC [24675]	VOL					WR [24675]	50.37	0.53		20.21				7.87	7.34	3.22	0.15		0.82	4.64	0.24
[24675]	CONVERGENT MARGIN	GREATER ANTILLES / GREATER ANTILLES / VIRGIN ISLANDS	WATER ISLAND FORMATION, ST. JOHN	18.31	18.37	-64.67	-64.79	SAE			s_SJ45 [24675]	KERATOPHYRE [24675]			UPPER [24675]	CRETACEOUS [24675]				PORPHYRITIC [24675]	VOL					WR [24675]	49.56	0.47		15.26				8.84	8.85	8.96	0.14		0.15	2.62	0.04
[24675]	CONVERGENT MARGIN	GREATER ANTILLES / GREATER ANTILLES / VIRGIN ISLANDS	WATER ISLAND FORMATION, ST. JOHN	18.31	18.37	-64.67	-64.79	SAE			s_SJ49 [24675]	KERATOPHYRE [24675]			UPPER [24675]	CRETACEOUS [24675]				PORPHYRITIC [24675]	VOL					WR [24675]	56.5	0.63		16.74				7.58	5.81	3.9	0.13		1.69	2.78	0.2
[24675]	CONVERGENT MARGIN	GREATER ANTILLES / GREATER ANTILLES / VIRGIN ISLANDS	WATER ISLAND FORMATION, ST. JOHN	18.31	18.37	-64.67	-64.79	SAE			s_SJ50 [24675]	KERATOPHYRE [24675]			UPPER [24675]	CRETACEOUS [24675]				PORPHYRITIC [24675]	VOL					WR [24675]	57.12	0.46		16.63				7.29	8.48	2.89	0.12		0.76	2	0.19
[24675]	CONVERGENT MARGIN	GREATER ANTILLES / GREATER ANTILLES / VIRGIN ISLANDS	WATER ISLAND FORMATION, ST. JOHN	18.31	18.37	-64.67	-64.79	SAE			s_SJ51 [24675]	KERATOPHYRE [24675]			UPPER [24675]	CRETACEOUS [24675]				PORPHYRITIC [24675]	VOL					WR [24675]	54.4	0.65		16.28				7.33	8.41	5.44	0.11		0.18	2.66	0.09
[24675]	CONVERGENT MARGIN	GREATER ANTILLES / GREATER ANTILLES / VIRGIN ISLANDS	WATER ISLAND FORMATION, ST. JOHN	18.31	18.37	-64.67	-64.79	SAE			s_SJ52 [24675]	KERATOPHYRE [24675]			UPPER [24675]	CRETACEOUS [24675]				PORPHYRITIC [24675]	VOL					WR [24675]	51.17	0.76		16.7				9.39	8.19	7.04	0.11		0.11	2.41	0.13
[24675]	CONVERGENT MARGIN	GREATER ANTILLES / GREATER ANTILLES / VIRGIN ISLANDS	WATER ISLAND FORMATION, ST. JOHN	18.31	18.37	-64.67	-64.79	SAE			s_SJ53 [24675]	KERATOPHYRE [24675]			UPPER [24675]	CRETACEOUS [24675]				PORPHYRITIC [24675]	VOL					WR [24675]	52.79	0.82		16.89				8.53	7.64	5.52	0.13		0.14	2.29	0.1
[24675]	CONVERGENT MARGIN	GREATER ANTILLES / GREATER ANTILLES / VIRGIN ISLANDS	WATER ISLAND FORMATION, ST. JOHN	18.31	18.37	-64.67	-64.79	SAE			s_SJ06 [24675]	KERATOPHYRE [24675]			UPPER [24675]	CRETACEOUS [24675]				PORPHYRITIC [24675]	VOL					WR [24675]	76.75	0.31		10.88				3.14	0.19	0.93	0.04		0.86	3.59	0.08
[24675]	CONVERGENT MARGIN	GREATER ANTILLES / GREATER ANTILLES / VIRGIN ISLANDS	WATER ISLAND FORMATION, ST. JOHN	18.31	18.37	-64.67	-64.79	SAE			s_SJ08 [24675]	KERATOPHYRE [24675]			UPPER [24675]	CRETACEOUS [24675]				PORPHYRITIC [24675]	VOL					WR [24675]	65.23	0.4		13.81				9.65	0.39	0.77	0.05		1.1	4.47	0.05
[24675]	CONVERGENT MARGIN	GREATER ANTILLES / GREATER ANTILLES / VIRGIN ISLANDS	WATER ISLAND FORMATION, ST. JOHN	18.31	18.37	-64.67	-64.79	SAE			s_SJ09 [24675]	KERATOPHYRE [24675]			UPPER [24675]	CRETACEOUS [24675]				PORPHYRITIC [24675]	VOL					WR [24675]	73.89	0.41		13.35				3.83	0.5	1.11	0.06		0.25	4.73	0.11
[24675]	CONVERGENT MARGIN	GREATER ANTILLES / GREATER ANTILLES / VIRGIN ISLANDS	WATER ISLAND FORMATION, ST. JOHN	18.31	18.37	-64.67	-64.79	SAE			s_SJ10 [24675]	KERATOPHYRE [24675]			UPPER [24675]	CRETACEOUS [24675]				PORPHYRITIC [24675]	VOL					WR [24675]	73.07	0.21		12.86				2.26	0.04	4.14	0.04		1.93	0.25	0.05
[24675]	CONVERGENT MARGIN	GREATER ANTILLES / GREATER ANTILLES / VIRGIN ISLANDS	WATER ISLAND FORMATION, ST. JOHN	18.31	18.37	-64.67	-64.79	SAE			s_SJ12 [24675]	KERATOPHYRE [24675]			UPPER [24675]	CRETACEOUS [24675]				PORPHYRITIC [24675]	VOL					WR [24675]	76.8	0.27		11.79				2.45	0.14	2.44	0.04		0.08	3.49	0.05
[24675]	CONVERGENT MARGIN	GREATER ANTILLES / GREATER ANTILLES / VIRGIN ISLANDS	WATER ISLAND FORMATION, ST. JOHN	18.31	18.37	-64.67	-64.79	SAE			s_SJ15 [24675]	KERATOPHYRE [24675]			UPPER [24675]	CRETACEOUS [24675]				PORPHYRITIC [24675]	VOL					WR [24675]	76.98	0.39		13.97				1.36	0.43	0.24	0.01		0.07	5.74	0.05
[24675]	CONVERGENT MARGIN	GREATER ANTILLES / GREATER ANTILLES / VIRGIN ISLANDS	WATER ISLAND FORMATION, ST. JOHN	18.31	18.37	-64.67	-64.79	SAE			s_SJ19 [24675]	KERATOPHYRE [24675]			UPPER [24675]	CRETACEOUS [24675]				PORPHYRITIC [24675]	VOL					WR [24675]	85.42	0.19		7.13				1.58	0.7	0.17	0.02		0.05	3.58	0.05
[24675]	CONVERGENT MARGIN	GREATER ANTILLES / GREATER ANTILLES / VIRGIN ISLANDS	WATER ISLAND FORMATION, ST. JOHN	18.31	18.37	-64.67	-64.79	SAE			s_SJ32 [24675]	KERATOPHYRE [24675]			UPPER [24675]	CRETACEOUS [24675]				PORPHYRITIC [24675]	VOL					WR [24675]	76.96	0.43		14.78				1.83	0.3	0.59	0.01		0.4	4.53	0.06
[24675]	CONVERGENT MARGIN	GREATER ANTILLES / GREATER ANTILLES / VIRGIN ISLANDS	WATER ISLAND FORMATION, ST. JOHN	18.31	18.37	-64.67	-64.79	SAE			s_SJ33 [24675]	KERATOPHYRE [24675]			UPPER [24675]	CRETACEOUS [24675]				PORPHYRITIC [24675]	VOL					WR [24675]	76.38	0.37		12.63				2.48	0.19	1.01	0.03		0.2	3.85	0.06
[24675]	CONVERGENT MARGIN	GREATER ANTILLES / GREATER ANTILLES / VIRGIN ISLANDS	WATER ISLAND FORMATION, ST. JOHN	18.31	18.37	-64.67	-64.79	SAE			s_SJ36 [24675]	KERATOPHYRE [24675]			UPPER [24675]	CRETACEOUS [24675]				PORPHYRITIC [24675]	VOL					WR [24675]	77.79	0.36		11.64				1.86	0.79	0.5	0.03		0.09	4.75	0.06
[24675]	CONVERGENT MARGIN	GREATER ANTILLES / GREATER ANTILLES / VIRGIN ISLANDS	WATER ISLAND FORMATION, ST. JOHN	18.31	18.37	-64.67	-64.79	SAE			s_SJ38 [24675]	KERATOPHYRE [24675]			UPPER [24675]	CRETACEOUS [24675]				PORPHYRITIC [24675]	VOL					WR [24675]	75.81	0.19		12.8				2.72	0.22	0.97	0.09		0.26	4.62	0.02
[24675]	CONVERGENT MARGIN	GREATER ANTILLES / GREATER ANTILLES / VIRGIN ISLANDS	WATER ISLAND FORMATION, ST. JOHN	18.31	18.37	-64.67	-64.79	SAE			s_SJ42 [24675]	KERATOPHYRE [24675]			UPPER [24675]	CRETACEOUS [24675]				PORPHYRITIC [24675]	VOL					WR [24675]	83.19	0.16		9.34				1.42	0.53	0.59	0.04		0.6	2.68	0.01
[24675]	CONVERGENT MARGIN	GREATER ANTILLES / GREATER ANTILLES / VIRGIN ISLANDS	WATER ISLAND FORMATION, ST. JOHN	18.31	18.37	-64.67	-64.79	SAE			s_SJ44 [24675]	KERATOPHYRE [24675]			UPPER [24675]	CRETACEOUS [24675]				PORPHYRITIC [24675]	VOL					WR [24675]	78.89	0.16		10.22				3	0.2	1.07	0.07		0.4	3.34	0.02
[24675]	CONVERGENT MARGIN	GREATER ANTILLES / GREATER ANTILLES / VIRGIN ISLANDS	LUISENHOJ FORMATION, ST. JOHN	18.31	18.37	-64.67	-64.79	SAE			s_SJ03 [24675]	BASALT [24675]			UPPER [24675]	CRETACEOUS [24675]				PORPHYRITIC [24675]	VOL					WR [24675]	64.86	0.37		17.21				3.46	2.57	0.96	0.07		2.4	4.63	0.14
[24675]	CONVERGENT MARGIN	GREATER ANTILLES / GREATER ANTILLES / VIRGIN ISLANDS	LUISENHOJ FORMATION, ST. JOHN	18.31	18.37	-64.67	-64.79	SAE			s_SJ54 [24675]	BASALT [24675]			UPPER [24675]	CRETACEOUS [24675]				PORPHYRITIC [24675]	VOL					WR [24675]	49.01	0.38		19.21				8.15	16.24	4.78	0.15		0.1	1.02	0.05
[24675]	CONVERGENT MARGIN	GREATER ANTILLES / GREATER ANTILLES / VIRGIN ISLANDS	LUISENHOJ FORMATION, ST. JOHN	18.31	18.37	-64.67	-64.79	SAE			s_SJ55 [24675]	BASALT [24675]			UPPER [24675]	CRETACEOUS [24675]				PORPHYRITIC [24675]	VOL					WR [24675]	49.11	0.41		18.45				8.91	14.62	4.9	0.12		0.1	0.86	0.06
[24675]	CONVERGENT MARGIN	GREATER ANTILLES / GREATER ANTILLES / VIRGIN ISLANDS	LUISENHOJ FORMATION, ST. JOHN	18.31	18.37	-64.67	-64.79	SAE			s_SJ56 [24675]	BASALT [24675]			UPPER [24675]	CRETACEOUS [24675]				PORPHYRITIC [24675]	VOL					WR [24675]	47	0.53		19.39				8.66	14.55	5.37	0.17		0.12	1.25	0.07
[24675]	CONVERGENT MARGIN	GREATER ANTILLES / GREATER ANTILLES / VIRGIN ISLANDS	LUISENHOJ FORMATION, ST. JOHN	18.31	18.37	-64.67	-64.79	SAE			s_SJ58 [24675]	BASALT [24675]			UPPER [24675]	CRETACEOUS [24675]				PORPHYRITIC [24675]	VOL					WR [24675]	47.97	0.56		20.17				8.63	13.93	5.59	0.14		0.23	1.48	0.04
[24675]	CONVERGENT MARGIN	GREATER ANTILLES / GREATER ANTILLES / VIRGIN ISLANDS	LUISENHOJ FORMATION, ST. JOHN	18.31	18.37	-64.67	-64.79	SAE			s_SJ60 [24675]	BASALT [24675]			UPPER [24675]	CRETACEOUS [24675]				PORPHYRITIC [24675]	VOL					WR [24675]	52.26	0.52		15.12				8.9	10.96	7.61	0.15		0.28	1.33	0.27
[24675]	CONVERGENT MARGIN	GREATER ANTILLES / GREATER ANTILLES / VIRGIN ISLANDS	LUISENHOJ FORMATION, ST. JOHN	18.31	18.37	-64.67	-64.79	SAE			s_SJ61 [24675]	BASALT [24675]			UPPER [24675]	CRETACEOUS [24675]				PORPHYRITIC [24675]	VOL					WR [24675]	51.08	0.56		16.06				8.68	12.32	7.19	0.17		0.23	1.95	0.09
[24675]	CONVERGENT MARGIN	GREATER ANTILLES / GREATER ANTILLES / VIRGIN ISLANDS	LUISENHOJ FORMATION, ST. JOHN	18.31	18.37	-64.67	-64.79	SAE			s_SJ62 [24675]	BASALT [24675]			UPPER [24675]	CRETACEOUS [24675]				PORPHYRITIC [24675]	VOL					WR [24675]	52.99	0.49		13.88				10.56	10.74	7.66	0.12		0.42	1.69	0.34
[24675]	CONVERGENT MARGIN	GREATER ANTILLES / GREATER ANTILLES / VIRGIN ISLANDS	LUISENHOJ FORMATION, ST. JOHN	18.31	18.37	-64.67	-64.79	SAE			s_SJ63 [24675]	BASALT [24675]			UPPER [24675]	CRETACEOUS [24675]				PORPHYRITIC [24675]	VOL					WR [24675]	53.03	0.57		19.02				7.59	7.29	4.41	0.1		0.25	3.56	0.05
[24675]	CONVERGENT MARGIN	GREATER ANTILLES / GREATER ANTILLES / VIRGIN ISLANDS	LUISENHOJ FORMATION, ST. JOHN	18.31	18.37	-64.67	-64.79	SAE			s_SJ64 [24675]	BASALT [24675]			UPPER [24675]	CRETACEOUS [24675]				PORPHYRITIC [24675]	VOL					WR [24675]	54.31	0.55		18.05				8.49	8.61	2.92	0.08		0.19	3.6	0.07
[24675]	CONVERGENT MARGIN	GREATER ANTILLES / GREATER ANTILLES / VIRGIN ISLANDS	LUISENHOJ FORMATION, ST. JOHN	18.31	18.37	-64.67	-64.79	SAE			s_SJ65 [24675]	BASALT [24675]			UPPER [24675]	CRETACEOUS [24675]				PORPHYRITIC [24675]	VOL					WR [24675]	55.96	0.48		16.93				7.71	8.64	3.69	0.11		0.07	2.92	0.08
[24675]	CONVERGENT MARGIN	GREATER ANTILLES / GREATER ANTILLES / VIRGIN ISLANDS	LUISENHOJ FORMATION, ST. JOHN	18.31	18.37	-64.67	-64.79	SAE			s_SJ66 [24675]	BASALT [24675]			UPPER [24675]	CRETACEOUS [24675]				PORPHYRITIC [24675]	VOL					WR [24675]	48.94	0.62		21.1				8.35	5.37	3.46	0.09		1.7	4.18	0.05
[24675]	CONVERGENT MARGIN	GREATER ANTILLES / GREATER ANTILLES / VIRGIN ISLANDS	LUISENHOJ FORMATION, ST. JOHN	18.31	18.37	-64.67	-64.79	SAE			s_SJ67 [24675]	BASALT [24675]			UPPER [24675]	CRETACEOUS [24675]				PORPHYRITIC [24675]	VOL					WR [24675]	55.46	0.51		17.29				7.2	8.36	3.6	0.1		0.09	3.32	0.06
[24675]	CONVERGENT MARGIN	GREATER ANTILLES / GREATER ANTILLES / VIRGIN ISLANDS	TUTU FORMATION, ST. JOHN	18.31	18.37	-64.67	-64.79	SAE			s_AHSJ70 [24675]	BASALT [24675]			UPPER [24675]	CRETACEOUS [24675]				PORPHYRITIC [24675]	VOL					WR [24675]	49.41	0.7		16.99				11.18	8.53	9.84	0.14		0.12	0.97	0.1
[24675]	CONVERGENT MARGIN	GREATER ANTILLES / GREATER ANTILLES / VIRGIN ISLANDS	TUTU FORMATION, ST. JOHN	18.31	18.37	-64.67	-64.79	SAE			s_AHSJ71 [24675]	BASALT [24675]			UPPER [24675]	CRETACEOUS [24675]				PORPHYRITIC [24675]	VOL					WR [24675]	52.43	0.8		16.83				10.29	7	8.41	0.14		0.16	1.56	0.08
[24675]	CONVERGENT MARGIN	GREATER ANTILLES / GREATER ANTILLES / VIRGIN ISLANDS	TUTU FORMATION, ST. JOHN	18.31	18.37	-64.67	-64.79	SAE			s_AHSJ72 [24675]	BASALT [24675]			UPPER [24675]	CRETACEOUS [24675]				PORPHYRITIC [24675]	VOL					WR [24675]	47.36	0.74		17.59				11.02	8.37	10.69	0.14		0.21	1.08	0.1
[24675]	CONVERGENT MARGIN	GREATER ANTILLES / GREATER ANTILLES / VIRGIN ISLANDS	LUISENHOJ FORMATION, ST. JOHN	18.31	18.37	-64.67	-64.79	SAE			s_SJ70 [24675]	BASALT [24675]			UPPER [24675]	CRETACEOUS [24675]				PORPHYRITIC [24675]	VOL					WR [24675]
[24675]	CONVERGENT MARGIN	GREATER ANTILLES / GREATER ANTILLES / VIRGIN ISLANDS	ST. JOHN	18.31	18.37	-64.67	-64.79	SAE			s_TUST73 [24675]	NOT GIVEN [24675]			UPPER [24675]	CRETACEOUS [24675]					VOL					WR [24675]
[24675]	CONVERGENT MARGIN	GREATER ANTILLES / GREATER ANTILLES / VIRGIN ISLANDS	ST. JOHN	18.31	18.37	-64.67	-64.79	SAE			s_TUST91 [24675]	NOT GIVEN [24675]			UPPER [24675]	CRETACEOUS [24675]					VOL					WR [24675]
[9158]	CONVERGENT MARGIN	GREATER ANTILLES / GREATER ANTILLES / VIRGIN ISLANDS / WATER ISLAND FORMATION	VIRGIN ISLANDS	-64.5	-65	18.1	18.4	SAE			s_WIST-44 [9158]	BASALT [9158]	115000000 [9158]	115000000 [9158]							VOL					WR [9158]	43.78	0.55		14.12		7.59			13.77	4	0.3		0.08	4.43	0.07
[9158]	CONVERGENT MARGIN	GREATER ANTILLES / GREATER ANTILLES / VIRGIN ISLANDS / WATER ISLAND FORMATION	VIRGIN ISLANDS	-64.5	-65	18.1	18.4	SAE			s_WIST-76HB [9158]	BASALT [9158]	115000000 [9158]	115000000 [9158]							VOL					WR [9158]	47.04	0.51		17		10.37			6	7.74	0.11		1.64	1.7	0
[9158]	CONVERGENT MARGIN	GREATER ANTILLES / GREATER ANTILLES / VIRGIN ISLANDS / WATER ISLAND FORMATION	ST. JOHN, VIRGIN ISLANDS	-64.5	-64.75	18.1	18.4	SAE			s_WISJ-144 [9158]	BASALT [9158]	115000000 [9158]	115000000 [9158]							VOL					WR [9158]	47.65	0.6		15.42		9.13			8.45	9.43	0.14		0.31	2.29	0.05
[9158]	CONVERGENT MARGIN	GREATER ANTILLES / GREATER ANTILLES / VIRGIN ISLANDS / WATER ISLAND FORMATION	ST. JOHN, VIRGIN ISLANDS	-64.5	-64.75	18.1	18.4	SAE			s_WISJ-24 [9158]	BASALT [9158]	115000000 [9158]	115000000 [9158]							VOL					WR [9158]	48.13	0.55		14.58		9.31			11.2	9.83	0.11		0.14	2.06	0.04
[9158]	CONVERGENT MARGIN	GREATER ANTILLES / GREATER ANTILLES / VIRGIN ISLANDS / WATER ISLAND FORMATION	ST. THOMAS, VIRGIN ISLANDS	-64.75	-65	18.1	18.4	SAE			s_WIST-68 [9158]	BASALT [9158]	115000000 [9158]	115000000 [9158]							VOL					WR [9158]	48.62	0.44		16.09		8.8			7.26	7.49	0.09		0.05	3.53	0.03
[9158]	CONVERGENT MARGIN	GREATER ANTILLES / GREATER ANTILLES / VIRGIN ISLANDS / WATER ISLAND FORMATION	ST. THOMAS, VIRGIN ISLANDS	-64.75	-65	18.1	18.4	SAE			s_WIST-68B [9158]	BASALT [9158]	115000000 [9158]	115000000 [9158]							VOL					WR [9158]	48.72	0.44		16.14		8.72			7.29	7.54	0.09		0.04	3.44	0.04
[9158]	CONVERGENT MARGIN	GREATER ANTILLES / GREATER ANTILLES / VIRGIN ISLANDS / WATER ISLAND FORMATION	ST. JOHN, VIRGIN ISLANDS	-64.5	-64.75	18.1	18.4	SAE			s_WISJ-87 [9158]	BASALT [9158]	115000000 [9158]	115000000 [9158]							VOL					WR [9158]	49.96	0.6		17.03		9.67			11.55	6.16	0.12		0.21	1.65	0.05
[9158]	CONVERGENT MARGIN	GREATER ANTILLES / GREATER ANTILLES / VIRGIN ISLANDS / WATER ISLAND FORMATION	ST. JOHN, VIRGIN ISLANDS	-64.5	-64.75	18.1	18.4	SAE			s_WISJ-39 [9158]	BASALT [9158]	115000000 [9158]	115000000 [9158]							VOL					WR [9158]	50.85	0.73		18.28		11.1			7.78	4.95	0.17		0.3	4.14	0.03
[9158]	CONVERGENT MARGIN	GREATER ANTILLES / GREATER ANTILLES / VIRGIN ISLANDS / WATER ISLAND FORMATION	ST. THOMAS, VIRGIN ISLANDS	-64.75	-65	18.1	18.4	SAE			s_WIST-33 [9158]	BASALT [9158]	115000000 [9158]	115000000 [9158]							VOL					WR [9158]	51.23	0.61		15.51		9.49			11.29	6.33	0.12		0.34	1.8	0.05
[9158]	CONVERGENT MARGIN	GREATER ANTILLES / GREATER ANTILLES / VIRGIN ISLANDS / WATER ISLAND FORMATION	ST. JOHN, VIRGIN ISLANDS	-64.5	-64.75	18.1	18.4	SAE			s_WIST-RH251 [9158]	BASALT [9158]	115000000 [9158]	115000000 [9158]							VOL					WR [9158]	53.12	0.56		15		6.76			7.22	6.76	0.13		0	2.7	0.04
[9158]	CONVERGENT MARGIN	GREATER ANTILLES / GREATER ANTILLES / VIRGIN ISLANDS / WATER ISLAND FORMATION	ST. JOHN, VIRGIN ISLANDS	-64.5	-64.75	18.1	18.4	SAE			s_WISJ-88 [9158]	BASALT [9158]	115000000 [9158]	115000000 [9158]							VOL					WR [9158]	45.4	0.57		16.11		8.85			14.5	5.48	0.15		0.06	1.64	0.03
[9158]	CONVERGENT MARGIN	GREATER ANTILLES / GREATER ANTILLES / VIRGIN ISLANDS / WATER ISLAND FORMATION	ST. JOHN, VIRGIN ISLANDS	-64.5	-64.75	18.1	18.4	SAE			s_WISJ-89 [9158]	BASALT [9158]	115000000 [9158]	115000000 [9158]							VOL					WR [9158]	47.63	0.56		15.95		9.44			10.1	6.16	0.14		0.46	3.28	0.05
[9158]	CONVERGENT MARGIN	GREATER ANTILLES / GREATER ANTILLES / VIRGIN ISLANDS / WATER ISLAND FORMATION	ST. JOHN, VIRGIN ISLANDS	-64.5	-64.75	18.1	18.4	SAE			s_WISJ-68-15 [9158]	BASALT [9158]	115000000 [9158]	115000000 [9158]							VOL					WR [9158]	43.94	0.56		14.24		8.84			11.04	6.99	0.17		0.46	4.27	0.06
[9158]	CONVERGENT MARGIN	GREATER ANTILLES / GREATER ANTILLES / VIRGIN ISLANDS / WATER ISLAND FORMATION	ST. THOMAS, VIRGIN ISLANDS	-64.75	-65	18.1	18.4	SAE			s_WIST-31 [9158]	BASALT [9158]	115000000 [9158]	115000000 [9158]							VOL					WR [9158]	48.04	0.49		17.06		9.73			6.09	8.78	0.12		0.46	1.94	0.01
[9158]	CONVERGENT MARGIN	GREATER ANTILLES / GREATER ANTILLES / VIRGIN ISLANDS / WATER ISLAND FORMATION	ST. THOMAS, VIRGIN ISLANDS	-64.75	-65	18.1	18.4	SAE			s_WIST-32 [9158]	BASALT [9158]	115000000 [9158]	115000000 [9158]							VOL					WR [9158]	51.91	0.45		16.12		8.99			8.16	6.63	0.08		0.07	3.28	0.03
[9158]	CONVERGENT MARGIN	GREATER ANTILLES / GREATER ANTILLES / VIRGIN ISLANDS / WATER ISLAND FORMATION	ST. JOHN, VIRGIN ISLANDS	-64.5	-64.75	18.1	18.4	SAE			s_WISJ-38 [9158]	RHYOLITE [9158]	115000000 [9158]	115000000 [9158]							VOL					WR [9158]	64.24	0.46		15.62		5.54			5.56	3.12	0.06		0.08	2.5	0.18
[9158]	CONVERGENT MARGIN	GREATER ANTILLES / GREATER ANTILLES / VIRGIN ISLANDS / WATER ISLAND FORMATION	ST. THOMAS, VIRGIN ISLANDS	-64.75	-65	18.1	18.4	SAE			s_WIST-35 [9158]	RHYOLITE [9158]	115000000 [9158]	115000000 [9158]							VOL					WR [9158]	67.57	0.56		14.83		5.01			2.65	1.81	0.05		0.45	4.43	0.1
[9158]	CONVERGENT MARGIN	GREATER ANTILLES / GREATER ANTILLES / VIRGIN ISLANDS / WATER ISLAND FORMATION	ST. THOMAS, VIRGIN ISLANDS	-64.75	-65	18.1	18.4	SAE			s_WIST-29 [9158]	RHYOLITE [9158]	115000000 [9158]	115000000 [9158]							VOL					WR [9158]	77.95	0.25		11.99		1.78			0.18	0.04	0.01		0.66	6.28	0.04
[9158]	CONVERGENT MARGIN	GREATER ANTILLES / GREATER ANTILLES / VIRGIN ISLANDS / WATER ISLAND FORMATION	ST. THOMAS, VIRGIN ISLANDS	-64.75	-65	18.1	18.4	SAE			s_WIST-66 [9158]	RHYOLITE [9158]	115000000 [9158]	115000000 [9158]							VOL					WR [9158]	76.66	0.28		8.89		5.05			1.22	2.09	0.07		0.19	2.98	0.06
[9158]	CONVERGENT MARGIN	GREATER ANTILLES / GREATER ANTILLES / VIRGIN ISLANDS / WATER ISLAND FORMATION	ST. THOMAS, VIRGIN ISLANDS	-64.75	-65	18.1	18.4	SAE			s_WIST-36 [9158]	RHYOLITE [9158]	115000000 [9158]	115000000 [9158]							VOL					WR [9158]	82.06	0.12		9.75		1.62			0.69	0.31	0.02		0.77	3.75	0.01
[9158]	CONVERGENT MARGIN	GREATER ANTILLES / GREATER ANTILLES / VIRGIN ISLANDS / WATER ISLAND FORMATION	ST. JOHN, VIRGIN ISLANDS	-64.5	-64.75	18.1	18.4	SAE			s_WISJ-23 [9158]	RHYOLITE [9158]	115000000 [9158]	115000000 [9158]							VOL					WR [9158]	64.75	0.37		14.66		5.43			4.85	5.61	0.06		0.08	2.46	0.03
[9158]	CONVERGENT MARGIN	GREATER ANTILLES / GREATER ANTILLES / VIRGIN ISLANDS / WATER ISLAND FORMATION	ST. THOMAS, VIRGIN ISLANDS	-64.75	-65	18.1	18.4	SAE			s_WIST-27 [9158]	RHYOLITE [9158]	115000000 [9158]	115000000 [9158]							VOL					WR [9158]	64.83	0.87		13.79		5.98			1.43	2.91	0.04		0.05	6.58	0.16
[9158]	CONVERGENT MARGIN	GREATER ANTILLES / GREATER ANTILLES / VIRGIN ISLANDS / WATER ISLAND FORMATION	ST. JOHN, VIRGIN ISLANDS	-64.5	-64.75	18.1	18.4	SAE			s_WISJ-94 [9158]	RHYOLITE [9158]	115000000 [9158]	115000000 [9158]							VOL					WR [9158]	67.02	0.47		15.33		5.02			2.95	1.62	0.06		2.27	4.79	0.09
[9158]	CONVERGENT MARGIN	GREATER ANTILLES / GREATER ANTILLES / VIRGIN ISLANDS / WATER ISLAND FORMATION	ST. JOHN, VIRGIN ISLANDS	-64.5	-64.75	18.1	18.4	SAE			s_WISJ-22 [9158]	RHYOLITE [9158]	115000000 [9158]	115000000 [9158]							VOL					WR [9158]	70.22	0.5		12.79		3.98			0.5	4.44	0.05		1.88	1.93	0.05
[9158]	CONVERGENT MARGIN	GREATER ANTILLES / GREATER ANTILLES / VIRGIN ISLANDS / WATER ISLAND FORMATION	ST. JOHN, VIRGIN ISLANDS	-64.5	-64.75	18.1	18.4	SAE			s_WISJ-20 [9158]	RHYOLITE [9158]	115000000 [9158]	115000000 [9158]							VOL					WR [9158]	71.64	0.33		12.71		2.88			2.06	1.01	0.07		0.83	5.61	0.03
[9158]	CONVERGENT MARGIN	GREATER ANTILLES / GREATER ANTILLES / VIRGIN ISLANDS / WATER ISLAND FORMATION	VIRGIN ISLANDS	-64.5	-65	18.1	18.4	SAE			s_WISJ-25 [9158]	RHYOLITE [9158]	115000000 [9158]	115000000 [9158]							VOL					WR [9158]	73.27	0.33		13.15		3.16			1.84	0.78	0.08		2.56	3.9	0.03
[9158]	CONVERGENT MARGIN	GREATER ANTILLES / GREATER ANTILLES / VIRGIN ISLANDS / WATER ISLAND FORMATION	ST. JOHN, VIRGIN ISLANDS	-64.5	-64.75	18.1	18.4	SAE			s_WISJ-21 [9158]	RHYOLITE [9158]	115000000 [9158]	115000000 [9158]							VOL					WR [9158]	73.5	0.37		12.04		3.19			0.8	2.21	0.03		0.2	5.66	0.05
[9158]	CONVERGENT MARGIN	GREATER ANTILLES / GREATER ANTILLES / VIRGIN ISLANDS / WATER ISLAND FORMATION	ST. JOHN, VIRGIN ISLANDS	-64.5	-64.75	18.1	18.4	SAE			s_WISJ-14 [9158]	RHYOLITE [9158]	115000000 [9158]	115000000 [9158]							VOL					WR [9158]	74.34	0.31		12.76		2.54			1.45	1.01	0.04		0.48	5.56	0.03
[9158]	CONVERGENT MARGIN	GREATER ANTILLES / GREATER ANTILLES / VIRGIN ISLANDS / WATER ISLAND FORMATION	ST. THOMAS, VIRGIN ISLANDS	-64.75	-65	18.1	18.4	SAE			s_WIST-43 [9158]	RHYOLITE [9158]	115000000 [9158]	115000000 [9158]							VOL					WR [9158]	74.28	0.28		12		2.44			1.66	0.82	0.08		1.77	4.08	0.02
[9158]	CONVERGENT MARGIN	GREATER ANTILLES / GREATER ANTILLES / VIRGIN ISLANDS / WATER ISLAND FORMATION	ST. THOMAS, VIRGIN ISLANDS	-64.75	-65	18.1	18.4	SAE			s_WIST-37 [9158]	RHYOLITE [9158]	115000000 [9158]	115000000 [9158]							VOL					WR [9158]	76.96	0.14		13.11		1.98			0.79	0.22	0.02		1.44	4.95	0.01
[9158]	CONVERGENT MARGIN	GREATER ANTILLES / GREATER ANTILLES / VIRGIN ISLANDS / WATER ISLAND FORMATION	ST. JOHN, VIRGIN ISLANDS	-64.5	-64.75	18.1	18.4	SAE			s_WISJ-16 [9158]	RHYOLITE [9158]	115000000 [9158]	115000000 [9158]							VOL					WR [9158]	76.07	0.26		12.18		2.21			0.98	0.86	0.01		0.22	5.73	0.04
[9158]	CONVERGENT MARGIN	GREATER ANTILLES / GREATER ANTILLES / VIRGIN ISLANDS / WATER ISLAND FORMATION	ST. THOMAS, VIRGIN ISLANDS	-64.75	-65	18.1	18.4	SAE			s_WIST-7 [9158]	RHYOLITE [9158]	115000000 [9158]	115000000 [9158]							VOL					WR [9158]	75.32	0.29		12.34		2.1			0.46	1.1	0.01		2.29	3.03	0.02
[9158]	CONVERGENT MARGIN	GREATER ANTILLES / GREATER ANTILLES / PUERTO RICO / WATER ISLAND FORMATION	ARROYO CAJUL, SIERRA BERMEJA COMPLEX, WESTERN PURTO RICO	-67	-67.3	17.6	18.3	SAE			s_AMPH-30 [9158]	AMPHIBOLITE [9158]	115000000 [9158]	115000000 [9158]							MET					WR [9158]	48.79	0.71		12.09		9.64			9.4	17.04	0.15		0.05	1.46	0.05
[9158]	CONVERGENT MARGIN	GREATER ANTILLES / GREATER ANTILLES / PUERTO RICO / WATER ISLAND FORMATION	ARROYO CAJUL, SIERRA BERMEJA COMPLEX, WESTERN PURTO RICO	-67	-67.3	17.6	18.3	SAE			s_CAJ-D [9158]	THOLEIITE [9158]	115000000 [9158]	115000000 [9158]							VOL					WR [9158]	49.65	1.89		13.55		12.38			8.78	6.99	0.21		0.71	2.99	0.15
[9158]	CONVERGENT MARGIN	GREATER ANTILLES / GREATER ANTILLES / PUERTO RICO / WATER ISLAND FORMATION	ARROYO CAJUL, SIERRA BERMEJA COMPLEX, WESTERN PURTO RICO	-67	-67.3	17.6	18.3	SAE			s_CAJ-E [9158]	THOLEIITE [9158]	115000000 [9158]	115000000 [9158]							VOL					WR [9158]	68.98	1.5		9.63		6.71			4.98	1.8	0.07		0.24	3.56	0.35
[9158]	CONVERGENT MARGIN	GREATER ANTILLES / GREATER ANTILLES / PUERTO RICO / WATER ISLAND FORMATION	ARROYO CAJUL, SIERRA BERMEJA COMPLEX, WESTERN PURTO RICO	-67	-67.3	17.6	18.3	SAE			s_CAJ-A [9158]	THOLEIITE [9158]	115000000 [9158]	115000000 [9158]							VOL					WR [9158]	66.16	1.44		10.62		9.18			4.88	2.13	0.1		0.18	3.48	0.32
[9158]	CONVERGENT MARGIN	GREATER ANTILLES / GREATER ANTILLES / PUERTO RICO / WATER ISLAND FORMATION	ARROYO CAJUL, SIERRA BERMEJA COMPLEX, WESTERN PURTO RICO	-67	-67.3	17.6	18.3	SAE			s_CAJ-B [9158]	THOLEIITE [9158]	115000000 [9158]	115000000 [9158]							VOL					WR [9158]	68.5	1.57		10		8.22			4.81	1.58	0.08		0.28	3.77	0.38
[9158]	CONVERGENT MARGIN	GREATER ANTILLES / GREATER ANTILLES / PUERTO RICO / WATER ISLAND FORMATION	ARROYO CAJUL, SIERRA BERMEJA COMPLEX, WESTERN PURTO RICO	-67	-67.3	17.6	18.3	SAE			s_CAJ-C [9158]	THOLEIITE [9158]	115000000 [9158]	115000000 [9158]							VOL					WR [9158]	54.19	1.79		11.92		13.57			6.44	4.81	0.15		0.56	4.06	0.17
[9158]	CONVERGENT MARGIN	GREATER ANTILLES / GREATER ANTILLES / PUERTO RICO / WATER ISLAND FORMATION	ARROYO CAJUL, SIERRA BERMEJA COMPLEX, WESTERN PURTO RICO	-67	-67.3	17.6	18.3	SAE			s_CAJDS-103B [9158]	THOLEIITE [9158]	115000000 [9158]	115000000 [9158]							VOL					WR [9158]	51.45	1.05		15.09		9.96			10.03	7.7	0.19		0.77	3.09	0.08
[9158]	CONVERGENT MARGIN	GREATER ANTILLES / GREATER ANTILLES / PUERTO RICO / WATER ISLAND FORMATION	ARROYO CAJUL, SIERRA BERMEJA COMPLEX, WESTERN PURTO RICO	-67	-67.3	17.6	18.3	SAE			s_LCAJ-Z [9158]	THOLEIITE [9158]	115000000 [9158]	115000000 [9158]							VOL					WR [9158]	46.29	1.22		12.88		9.11			15.48	10.24	0.18		0.1	0.45	0.12
[9158]	CONVERGENT MARGIN	GREATER ANTILLES / GREATER ANTILLES / PUERTO RICO / WATER ISLAND FORMATION	ARROYO CAJUL, SIERRA BERMEJA COMPLEX, WESTERN PURTO RICO	-67	-67.3	17.6	18.3	SAE			s_LCAJ-Y [9158]	THOLEIITE [9158]	115000000 [9158]	115000000 [9158]							VOL					WR [9158]	53	1.46		13.52		11.02			8.22	6.63	0.17		0.47	3.64	0.15
[9158]	CONVERGENT MARGIN	GREATER ANTILLES / GREATER ANTILLES / PUERTO RICO / WATER ISLAND FORMATION	ARROYO CAJUL, SIERRA BERMEJA COMPLEX, WESTERN PURTO RICO	-67	-67.3	17.6	18.3	SAE			s_LCAJ-X [9158]	THOLEIITE [9158]	115000000 [9158]	115000000 [9158]							VOL					WR [9158]	53.48	1.71		10.85		12.78			9.75	4.91	0.15		0.07	2.26	0.17
[9158]	CONVERGENT MARGIN	GREATER ANTILLES / GREATER ANTILLES / PUERTO RICO / WATER ISLAND FORMATION	ARROYO CAJUL, SIERRA BERMEJA COMPLEX, WESTERN PURTO RICO	-67	-67.3	17.6	18.3	SAE			s_LCAJ-V [9158]	THOLEIITE [9158]	115000000 [9158]	115000000 [9158]							VOL					WR [9158]	45.21	1.26		12.82		9.26			14.21	11.82	0.18		0.09	0.37	0.13
[9158]	CONVERGENT MARGIN	GREATER ANTILLES / GREATER ANTILLES / PUERTO RICO / WATER ISLAND FORMATION	ARROYO CAJUL, SIERRA BERMEJA COMPLEX, WESTERN PURTO RICO	-67	-67.3	17.6	18.3	SAE			s_LCAJ-U [9158]	THOLEIITE [9158]	115000000 [9158]	115000000 [9158]							VOL					WR [9158]	69.45	1.6		9.46		7.35			5.26	1.61	0.08		0.13	3.06	0.36
[5927]	CONVERGENT MARGIN	GREATER ANTILLES / GREATER ANTILLES / HISPANIOLA / DUMISSEAU FORMATION	HAITI	18.6	18.6	-72.1167	-72.1167	SAE			s_HA76-120 [5927]	BASALT [5927]									VOL					WR [5927]	49.7	2.3		16.1				11.25	10.6	5.55	0.17		0.25	2.22	0.27
[5927]	CONVERGENT MARGIN	GREATER ANTILLES / GREATER ANTILLES / HISPANIOLA / DUMISSEAU FORMATION	HAITI	18.6	18.6	-72.1167	-72.1167	SAE			s_HA76-165 [5927]	BASALT [5927]									VOL					WR [5927]	50.15	2.9		14.95				12.6	10.1	4.6	0.16		0.28	2.16	0.39
[5927]	CONVERGENT MARGIN	GREATER ANTILLES / GREATER ANTILLES / HISPANIOLA / DUMISSEAU FORMATION	HAITI	18.6	18.6	-72.1167	-72.1167	SAE			s_HA77-28 [5927]	BASALT [5927]									VOL					WR [5927]	48.8	3.25		14.4				12.69	10.7	6.2	0.2		0.15	1.5	0.34
[9604]	CONVERGENT MARGIN	GREATER ANTILLES / GREATER ANTILLES / HISPANIOLA / LOS RANCHOS FORMATION	DOMINICAN REPUBLIC, CORDILLERA ORIENTAL	18.75	19	-69.25	-69.9	SAE			s_JG9074 [9604]	NOT GIVEN [9604]									VOL					WR [9604]	48.86	0.92		19.29	0.003			8.57	9.4	3.17	0.12		0.58	3.01	0.08
[9604]	CONVERGENT MARGIN	GREATER ANTILLES / GREATER ANTILLES / HISPANIOLA / LOS RANCHOS FORMATION	DOMINICAN REPUBLIC, CORDILLERA ORIENTAL	18.75	19	-69.25	-69.9	SAE			s_HH9038 [9604]	NOT GIVEN [9604]									VOL					WR [9604]	61.04	0.68		16.05	0.009			6.21	4.89	2.72	0.24		0.24	3.76	0.12
[9604]	CONVERGENT MARGIN	GREATER ANTILLES / GREATER ANTILLES / HISPANIOLA / LOS RANCHOS FORMATION	DOMINICAN REPUBLIC, CORDILLERA ORIENTAL	18.75	19	-69.25	-69.9	SAE			s_JM9158 [9604]	NOT GIVEN [9604]									VOL					WR [9604]	57.23	0.95		15.51	0.0005			8.39	3.79	3.21	0.19		0.11	6.05	0.11
[9604]	CONVERGENT MARGIN	GREATER ANTILLES / GREATER ANTILLES / HISPANIOLA / LOS RANCHOS FORMATION	DOMINICAN REPUBLIC, CORDILLERA ORIENTAL	18.75	19	-69.25	-69.9	SAE			s_JM9636 [9604]	ANDESITE, BASALTIC [9604]									VOL					WR [9604]	53.52	0.98		17.3	0.005			8.4	8.17	3.95	0.16		0.31	3.44	0.13
[9604]	CONVERGENT MARGIN	GREATER ANTILLES / GREATER ANTILLES / HISPANIOLA / LOS RANCHOS FORMATION	DOMINICAN REPUBLIC, CORDILLERA ORIENTAL	18.75	19	-69.25	-69.9	SAE			s_JG9072 [9604]	NOT GIVEN [9604]									VOL					WR [9604]	48.49	0.94		19.6	0.007			8.38	10.89	3.97	0.14		0.3	2.71	0.1
[9604]	CONVERGENT MARGIN	GREATER ANTILLES / GREATER ANTILLES / HISPANIOLA / LOS RANCHOS FORMATION	DOMINICAN REPUBLIC, CORDILLERA ORIENTAL	18.75	19	-69.25	-69.9	SAE			s_AD9037 [9604]	NOT GIVEN [9604]									VOL					WR [9604]	54.81	0.78		15.63	0.023			7.96	5.79	4.41	0.2		1.72	2.69	0.27
[9604]	CONVERGENT MARGIN	GREATER ANTILLES / GREATER ANTILLES / HISPANIOLA / LOS RANCHOS FORMATION	DOMINICAN REPUBLIC, CORDILLERA ORIENTAL	18.75	19	-69.25	-69.9	SAE			s_JM9274 [9604]	GABBRO [9604]									PLU					WR [9604]	49.79	1.01		16.43	0.015			9.6	10.75	6.21	0.16		0.18	2.54	0.08
[9604]	CONVERGENT MARGIN	GREATER ANTILLES / GREATER ANTILLES / HISPANIOLA / LOS RANCHOS FORMATION	DOMINICAN REPUBLIC, CORDILLERA ORIENTAL	18.75	19	-69.25	-69.9	SAE			s_HH9035 [9604]	NOT GIVEN [9604]									VOL					WR [9604]	54.17	0.79		17.6	0.015			9	9.29	3.91	0.16		0.19	2.02	0.07
[9604]	CONVERGENT MARGIN	GREATER ANTILLES / GREATER ANTILLES / HISPANIOLA / LOS RANCHOS FORMATION	DOMINICAN REPUBLIC, CORDILLERA ORIENTAL	18.75	19	-69.25	-69.9	SAE			s_JM9320 [9604]	NOT GIVEN [9604]									VOL					WR [9604]	53.8	0.67		17.66	0.018			7.5	9.05	3.56	0.14		0.5	2.34	0.09
[9604]	CONVERGENT MARGIN	GREATER ANTILLES / GREATER ANTILLES / HISPANIOLA / LOS RANCHOS FORMATION	DOMINICAN REPUBLIC, CORDILLERA ORIENTAL	18.75	19	-69.25	-69.9	SAE			s_JM9177 [9604]	GABBRO [9604]									PLU					WR [9604]	52.49	0.63		16.76	0.018			9.69	8.53	4.64	0.17		0.33	2.52	0.04
[9604]	CONVERGENT MARGIN	GREATER ANTILLES / GREATER ANTILLES / HISPANIOLA / LOS RANCHOS FORMATION	DOMINICAN REPUBLIC, CORDILLERA ORIENTAL	18.75	19	-69.25	-69.9	SAE			s_JM9289 [9604]	ANDESITE, BASALTIC [9604]									VOL					WR [9604]	52.3	0.53		16.61	0.008			9.52	9	4.71	0.2		0.36	3.89	0.01
[9604]	CONVERGENT MARGIN	GREATER ANTILLES / GREATER ANTILLES / HISPANIOLA / LOS RANCHOS FORMATION	DOMINICAN REPUBLIC, CORDILLERA ORIENTAL	18.75	19	-69.25	-69.9	SAE			s_JM9598 [9604]	NOT GIVEN [9604]									VOL					WR [9604]	49.27	0.72		16.91	0.007			8.99	9.06	5.65	0.16		0.29	3.5	0.04
[9604]	CONVERGENT MARGIN	GREATER ANTILLES / GREATER ANTILLES / HISPANIOLA / LOS RANCHOS FORMATION	DOMINICAN REPUBLIC, CORDILLERA ORIENTAL	18.75	19	-69.25	-69.9	SAE			s_HH9019 [9604]	NOT GIVEN [9604]									VOL					WR [9604]	48.2	0.74		18.06	0.009			8.94	9.02	6.49	0.15		0.15	2.7	0.11
[9604]	CONVERGENT MARGIN	GREATER ANTILLES / GREATER ANTILLES / HISPANIOLA / LOS RANCHOS FORMATION	DOMINICAN REPUBLIC, CORDILLERA ORIENTAL	18.75	19	-69.25	-69.9	SAE			s_AD9035 [9604]	BASALT [9604]									VOL					WR [9604]	48.91	0.39		14.21	0.05			7.47	9.8	6.52	0.14		0.49	3.09	0.05
[9604]	CONVERGENT MARGIN	GREATER ANTILLES / GREATER ANTILLES / HISPANIOLA / LOS RANCHOS FORMATION	DOMINICAN REPUBLIC, CORDILLERA ORIENTAL	18.75	19	-69.25	-69.9	SAE			s_JM9022 [9604]	BASALT [9604]									VOL					WR [9604]	43.49	0.46		13.73	0.065			6.85	14.95	7.37	0.22		0.19	2.07	0.05
[9604]	CONVERGENT MARGIN	GREATER ANTILLES / GREATER ANTILLES / HISPANIOLA / LOS RANCHOS FORMATION	DOMINICAN REPUBLIC, CORDILLERA ORIENTAL	18.75	19	-69.25	-69.9	SAE			s_AD9034 [9604]	NOT GIVEN [9604]									VOL					WR [9604]	56.25	0.48		15.91	0.032			7.48	5.35	4.88	0.14		0.15	5.64	0.03
[9604]	CONVERGENT MARGIN	GREATER ANTILLES / GREATER ANTILLES / HISPANIOLA / LOS RANCHOS FORMATION	DOMINICAN REPUBLIC, CORDILLERA ORIENTAL	18.75	19	-69.25	-69.9	SAE			s_02J100 [9604]	BASALT [9604]									VOL					WR [9604]	52.9	0.17		12.44	0.051			5.82	9.08	7.26	0.16		0.36	5.17	0.02
[9604]	CONVERGENT MARGIN	GREATER ANTILLES / GREATER ANTILLES / HISPANIOLA / LOS RANCHOS FORMATION	DOMINICAN REPUBLIC, CORDILLERA ORIENTAL	18.75	19	-69.25	-69.9	SAE			s_02J102 [9604]	NOT GIVEN [9604]									VOL					WR [9604]	53.07	0.18		15.4	0.075			7.41	7.44	7.52	0.19		0.16	5.3	0.01
[9604]	CONVERGENT MARGIN	GREATER ANTILLES / GREATER ANTILLES / HISPANIOLA / LOS RANCHOS FORMATION	DOMINICAN REPUBLIC, CORDILLERA ORIENTAL	18.75	19	-69.25	-69.9	SAE			s_HH9046 [9604]	RHYOLITE [9604]									VOL					WR [9604]	82.14	0.18		9.97	0.019			1.06	0.25	0.07	0.01		0.05	4.91	0.005
[9604]	CONVERGENT MARGIN	GREATER ANTILLES / GREATER ANTILLES / HISPANIOLA / LOS RANCHOS FORMATION	DOMINICAN REPUBLIC, CORDILLERA ORIENTAL	18.75	19	-69.25	-69.9	SAE			s_JM9304 [9604]	RHYOLITE [9604]									VOL					WR [9604]	78.18	0.18		11.48	0.024			1.28	0.29	0.16	0.03		3.53	3.4	0.01
[9604]	CONVERGENT MARGIN	GREATER ANTILLES / GREATER ANTILLES / HISPANIOLA / LOS RANCHOS FORMATION	DOMINICAN REPUBLIC, CORDILLERA ORIENTAL	18.75	19	-69.25	-69.9	SAE			s_HH9071 [9604]	RHYOLITE [9604]									VOL					WR [9604]	72.57	0.49		13.54	0.028			3.33	0.63	0.48	0.04		1.34	5.58	0.09
[9604]	CONVERGENT MARGIN	GREATER ANTILLES / GREATER ANTILLES / HISPANIOLA / LOS RANCHOS FORMATION	DOMINICAN REPUBLIC, CORDILLERA ORIENTAL	18.75	19	-69.25	-69.9	SAE			s_JM9365 [9604]	RHYOLITE [9604]									VOL					WR [9604]	76.72	0.32		11.59	0.028			1.89	0.8	0.35	0.03		2.55	4.01	0.04
[9604]	CONVERGENT MARGIN	GREATER ANTILLES / GREATER ANTILLES / HISPANIOLA / LOS RANCHOS FORMATION	DOMINICAN REPUBLIC, CORDILLERA ORIENTAL	18.75	19	-69.25	-69.9	SAE			s_JM9600 [9604]	NOT GIVEN [9604]									VOL					WR [9604]	76.34	0.26		12.02	0.058			2.91	0.47	0.55	0.07		0.03	5.84	0.04
[9604]	CONVERGENT MARGIN	GREATER ANTILLES / GREATER ANTILLES / HISPANIOLA / LOS RANCHOS FORMATION	DOMINICAN REPUBLIC, CORDILLERA ORIENTAL	18.75	19	-69.25	-69.9	SAE			s_JG9068 [9604]	NOT GIVEN [9604]									VOL					WR [9604]	72.61	0.41		13.19	0.007			3.76	0.27	0.75	0.13		0.55	6.1	0.08
[9604]	CONVERGENT MARGIN	GREATER ANTILLES / GREATER ANTILLES / HISPANIOLA / LOS RANCHOS FORMATION	DOMINICAN REPUBLIC, CORDILLERA ORIENTAL	18.75	19	-69.25	-69.9	SAE			s_HH9072 [9604]	RHYODACITE [9604]									VOL					WR [9604]	70.96	0.55		14.91	0.013			2.56	1.18	0.55	0.03		1.1	5.68	0.11
[9604]	CONVERGENT MARGIN	GREATER ANTILLES / GREATER ANTILLES / HISPANIOLA / LOS RANCHOS FORMATION	DOMINICAN REPUBLIC, CORDILLERA ORIENTAL	18.75	19	-69.25	-69.9	SAE			s_HH9049 [9604]	RHYOLITE [9604]									VOL					WR [9604]	75.43	0.33		11.86	0.027			2.74	1.58	0.63	0.04		1.21	3.57	0.03
[9604]	CONVERGENT MARGIN	GREATER ANTILLES / GREATER ANTILLES / HISPANIOLA / LOS RANCHOS FORMATION	DOMINICAN REPUBLIC, CORDILLERA ORIENTAL	18.75	19	-69.25	-69.9	SAE			s_02J124 [9604]	RHYOLITE [9604]									VOL					WR [9604]	74.65	0.32		12.43	0.012			2.34	0.27	1.81	0.06		0.49	5.04	0.08
[9604]	CONVERGENT MARGIN	GREATER ANTILLES / GREATER ANTILLES / HISPANIOLA / LOS RANCHOS FORMATION	DOMINICAN REPUBLIC, CORDILLERA ORIENTAL, SABANA GRANDE BATHOLITH	18.75	19	-69.25	-69.9	SAE			s_JM9181 [9604]	TONALITE [9604]									PLU					WR [9604]	74.39	0.31		12.85	0.028			2.94	2.4	0.65	0.06		0.76	4.35	0.06
[9604]	CONVERGENT MARGIN	GREATER ANTILLES / GREATER ANTILLES / HISPANIOLA / LOS RANCHOS FORMATION	DOMINICAN REPUBLIC, CORDILLERA ORIENTAL, CEVICOS BATHOLITH	18.75	19	-69.25	-69.9	SAE			s_JM9176 [9604]	TONALITE [9604]									PLU					WR [9604]	70.38	0.43		13.42	0.025			4.26	4.17	1.21	0.1		0.5	3.47	0.03
[9604]	CONVERGENT MARGIN	GREATER ANTILLES / GREATER ANTILLES / HISPANIOLA / LOS RANCHOS FORMATION	DOMINICAN REPUBLIC, CORDILLERA ORIENTAL, ANTON SANCHEZ BATHOLITH	18.75	19	-69.25	-69.9	SAE			s_HH9044 [9604]	DIORITE, QUARTZ [9604]									PLU					WR [9604]	72.72	0.48		13.38	0.022			2.92	3.33	0.86	0.05		0.47	4.13	0.08
[9604]	CONVERGENT MARGIN	GREATER ANTILLES / GREATER ANTILLES / HISPANIOLA / LOS RANCHOS FORMATION	DOMINICAN REPUBLIC, CORDILLERA ORIENTAL, EL VALLE BATHOLITH	18.75	19	-69.25	-69.9	SAE			s_JM9070 [9604]	TONALITE [9604]									PLU					WR [9604]	68.14	0.51		14.4	0.03			4.29	3.68	1.37	0.1		0.92	4.33	0.09
[9604]	CONVERGENT MARGIN	GREATER ANTILLES / GREATER ANTILLES / HISPANIOLA / LOS RANCHOS FORMATION	DOMINICAN REPUBLIC, CORDILLERA ORIENTAL	18.75	19	-69.25	-69.9	SAE			s_JG9067 [9604]	ANDESITE, BASALTIC [9604]									VOL					WR [9604]
[9653]	CONVERGENT MARGIN	GREATER ANTILLES / GREATER ANTILLES / CUBA	SW OF CAMPO FLORIDO ALONG CENTRAL RAILROAD NEAR SAN MIGUEL, LA HAVANA RPOVINCE	23	23	-82	-82	SAE			s_HAV2 [9653]	DOLERITE [9653]									VOL					WR [9653]	59.18	0.29		15.51				6.41	8.85	5.58	0.12		0.339	2.48	0.032
[9653]	CONVERGENT MARGIN	GREATER ANTILLES / GREATER ANTILLES / CUBA	SW OF CAMPO FLORIDO ALONG CENTRAL RAILROAD NEAR SAN MIGUEL, LA HAVANA RPOVINCE	23	23	-82	-82	SAE			s_HAV3 [9653]	BASALT [9653]									VOL					WR [9653]	56.37	0.35		15.93				6.96	9.79	6.65	0.13		0.258	2.37	0.034
[9653]	CONVERGENT MARGIN	GREATER ANTILLES / GREATER ANTILLES / CUBA	SW OF CAMPO FLORIDO ALONG CENTRAL RAILROAD NEAR SAN MIGUEL, LA HAVANA RPOVINCE	23	23	-82	-82	SAE			s_HAV5 [9653]	BONINITE [9653]									VOL					WR [9653]	55.13	0.29		13.6				7.6	8.27	11.71	0.18		0.754	1.74	0.028
[9653]	CONVERGENT MARGIN	GREATER ANTILLES / GREATER ANTILLES / CUBA	INTERSECTION BETWEEN CIRCUNVALACION AND THE ROAD HEADING TO TACAJ?FROM HOLGU蚇 CITY, HOLGU蚇 PROVINCE	20.9	20.9	-76	-76	SAE			s_HOL2 [9653]	DOLERITE [9653]									VOL					WR [9653]	53.03	0.41		14.24				7.95	10.49	10.03	0.17		0.371	2.49	0.06
[9653]	CONVERGENT MARGIN	GREATER ANTILLES / GREATER ANTILLES / CUBA / SAGUA LA CHICA FORMATION	WEST BANK OF SAGUA LA CHICA RIVER, BELOW THE BRIDGE AT THE ROAD FROM SANTA CLARA TO CAMAJUAN? VILLA CLARA PROVINCE	22.3	22.3	-79.9	-79.9	SAE			s_SAG1 [9653]	BASALT [9653]									VOL					WR [9653]	50.96	0.94		16.87				8.05	10	7.49	0.15		0.027	4.11	0.097
[9653]	CONVERGENT MARGIN	GREATER ANTILLES / GREATER ANTILLES / CUBA	SMALL VILLAGE CRUCERO CARMITA, E OF SAGUA LA CHICA RIVER, ROAD DROM SANTA CLARA TO CAMAJUAN? VILLA CLARA PROVINCE	22.3	22.3	-79.9	-79.9	SAE			s_SAG2 [9653]	DOLERITE [9653]									VOL					WR [9653]	51.79	0.92		16.22				8.13	9.07	7.44	0.16		0.258	4.22	0.081
[9653]	CONVERGENT MARGIN	GREATER ANTILLES / GREATER ANTILLES / CUBA	SMALL VILLAGE CRUCERO CARMITA, E OF SAGUA LA CHICA RIVER, ROAD DROM SANTA CLARA TO CAMAJUAN? VILLA CLARA PROVINCE	22.3	22.3	-79.9	-79.9	SAE			s_SAG3 [9653]	DOLERITE [9653]									VOL					WR [9653]	51.34	0.82		16.19				8.26	10.41	6.71	0.16		0.189	3.48	0.076
[9653]	CONVERGENT MARGIN	GREATER ANTILLES / GREATER ANTILLES / CUBA / QUIVIJAN FORMATION	ROAD HALFWAY FROM BARACOA TO MOA, W OF BARACOA CITY, GUANTANAMO PROVINCE	20.5	20.5	-73.6	-73.6	SAE			s_QUI1 [9653]	BASALT [9653]									VOL					WR [9653]	49.13	1.9		14.14				10.29	10.41	7.61	0.22		0.72	3.07	0.186
[9653]	CONVERGENT MARGIN	GREATER ANTILLES / GREATER ANTILLES / CUBA / QUIVIJAN FORMATION	ROAD HALFWAY FROM BARACOA TO MOA, W OF BARACOA CITY, GUANTANAMO PROVINCE	20.5	20.5	-73.6	-73.6	SAE			s_QUI2 [9653]	BASALT [9653]									VOL					WR [9653]	56.3	1.1		15.99				9.83	4.23	3.08	0.18		0.845	6.2	0.159
[9653]	CONVERGENT MARGIN	GREATER ANTILLES / GREATER ANTILLES / CUBA / LOS PASOS FORMATION	ROAD FROM SANTA CLARA TO MANICARAGUA, 3 KM N OF MANICARAGUA, VILLA CLARA PROVINCE	22.1	22.1	-79.9	-79.9	SAE			s_LPA1 [9653]	DACITE [9653]									VOL					WR [9653]	73.44	0.35		12.67				2.17	2.46	0.72	0.07		1.949	5.26	0.068
[9653]	CONVERGENT MARGIN	GREATER ANTILLES / GREATER ANTILLES / CUBA / COLOMBIA FORMATION	LOW LIMESTONE PROMONTORY S AND PARALLEL TO A DIRT ROAD HEADING NW OF CENTRAL (SUGAR MILL) COLOMBIA, BETWEEN CANARIO AND CUATRO CAMINOS, LAS TUNAS PROVINCE	21.1	21.1	-77.4	-77.4	SAE			s_COL1 [9653]	BASALT [9653]									VOL					WR [9653]	49.31	0.77		19.5				9.93	10.02	4.9	0.21		0.831	3.03	0.128
[9653]	CONVERGENT MARGIN	GREATER ANTILLES / GREATER ANTILLES / CUBA / MARGOT FORMATION	MARGOT MINE INACTIVE QUARRY, NE END OF SHAFT, NEAR CORRAL NUEVO, MATANZAS PROVINCE	23	23	-81.7	-81.7	SAE			s_MGT1 [9653]	BASALT [9653]									VOL					WR [9653]	48.46	0.91		20.46				6	12.65	5.99	0.11		0.317	3.78	0.105
[9653]	CONVERGENT MARGIN	GREATER ANTILLES / GREATER ANTILLES / CUBA / MARGOT FORMATION	MARGOT MINE INACTIVE QUARRY, NE END OF SHAFT, NEAR CORRAL NUEVO, MATANZAS PROVINCE	23	23	-81.7	-81.7	SAE			s_MGT2 [9653]	BASALT [9653]									VOL					WR [9653]	50.8	1.31		17.84				5.53	12.15	7.09	0.12		0.55	4.04	0.148
[9653]	CONVERGENT MARGIN	GREATER ANTILLES / GREATER ANTILLES / CUBA / ENCRUCIJADA FORMATION	W OF BAH虯 HONDA, ROAD HEADING S TO CACARAJ虲ARA, 1 KM S OF INTERSECTION WITH ROAD TO LA MULATA, PINAR DEL R蚈 PROVINCE	22.6	22.6	-83.3	-83.3	SAE			s_ENC1 [9653]	BASALT [9653]									VOL					WR [9653]	53.79	1.23		15.67				9.66	7.12	5.66	0.18		0.663	5.45	0.104
[9653]	CONVERGENT MARGIN	GREATER ANTILLES / GREATER ANTILLES / CUBA / ENCRUCIJADA FORMATION	W OF BAH虯 HONDA, IN THE RIVER LAS POZAS, 200 M NW OF THE FIRST BRIDGE ON THE ROAD HEADING S TO CACARAJ虲ARA, PINAR DEL R蚈 PROVINCE	22.6	22.6	-83.3	-83.3	SAE			s_ENC2 [9653]	BASALT [9653]									VOL					WR [9653]	40.96	2.68		14.38				13.88	14.49	9.62	0.35		0.311	0.85	0.307
[9653]	CONVERGENT MARGIN	GREATER ANTILLES / GREATER ANTILLES / CUBA / MABUJINA FORMATION	ROAD TO HOTEL HANABANILLA, NEAR LOMA MADERA, N OF THE HOTEL, VILLA CLARA PROVINCE	22	22	-80.1	-80.1	SAE			s_MAB1 [9653]	AMPHIBOLITE [9653]									MET					WR [9653]	48.18	0.81		13.7				10.58	12.95	9.06	0.2		0.947	1.31	0.21
[9653]	CONVERGENT MARGIN	GREATER ANTILLES / GREATER ANTILLES / CUBA / EL SABALO FORMATION	MANGO BONITO, CARRETERA DE MONTANA, 1.2 KM W OF INTERSECTION WITH THE ROAD FROM BAH虯 HONDA TO SAN CRISTOBAL, SIERRA DEL ROSARIO, PINAR DEL R蚈 PROVINCE	22.6	22.6	-83.3	-83.3	SAE			s_SAB1 [9653]	BASALT [9653]									VOL					WR [9653]	50.26	1.42		13.75				12.01	8.44	7.29	0.25		0.406	3.87	0.095
[9653]	CONVERGENT MARGIN	GREATER ANTILLES / GREATER ANTILLES / CUBA / MATAGUA FORMATION	N OF MATAGUA, ON THE ROAD FROM SANTA CLARA TO MANICARAGUA, VILLA CLARA PROVINCE	22.2	22.2	-79.9	-79.9	SAE			s_MAT1 [9653]	ANDESITE [9653]									VOL					WR [9653]	56.48	0.83		16.74				6.27	9.87	2.79	0.18		2.095	3.55	0.225
[9653]	CONVERGENT MARGIN	GREATER ANTILLES / GREATER ANTILLES / CUBA / MATAGUA FORMATION	1 KM S OF MATAGUA, ON THE ROAD TO MANICARAGUA, VILLA CLARA PROVINCE	22.2	22.2	-79.9	-79.9	SAE			s_MAT2 [9653]	NOT GIVEN [9653]									VOL					WR [9653]	52.51	1.6		13.77				12.46	7.5	5.32	0.21		1.573	3.54	0.273
[9653]	CONVERGENT MARGIN	GREATER ANTILLES / GREATER ANTILLES / CUBA / MATAGUA FORMATION	1 KM S OF MATAGUA, ON THE ROAD TO MANICARAGUA, VILLA CLARA PROVINCE	22.2	22.2	-79.9	-79.9	SAE			s_MAT3 [9653]	NOT GIVEN [9653]									VOL					WR [9653]	52.68	0.89		17.72				8.94	9.55	4.86	0.16		1.086	3.13	0.212
[9653]	CONVERGENT MARGIN	GREATER ANTILLES / GREATER ANTILLES / CUBA / MATAGUA FORMATION	LOS COCOS, S OF MATAGUA, ON THE ROAD FROM SANTA CLARA TO MANICARAGUA, VILLA CLARA PROVINCE	22.2	22.2	-79.9	-79.9	SAE			s_MAT4 [9653]	BASALT [9653]									VOL					WR [9653]	56.57	1.07		16.28				8.82	6.69	3.68	0.16		1.958	3.58	0.327
[9653]	CONVERGENT MARGIN	GREATER ANTILLES / GREATER ANTILLES / CUBA / LA MULATA FORMATION	TURCIOS LIMA (LARGE QUARRY), N OF THE ROAD FROM MINAS TO NUEVITAS, 11 KM SW OF NUEVITAS, CAMAG蹺Y PROVINCE	21.6	21.6	-77.4	-77.4	SAE			s_MUL1 [9653]	BASALT [9653]									VOL					WR [9653]	61.42	0.76		17.08				6	6.42	2.48	0.13		1.455	3.73	0.243
[9653]	CONVERGENT MARGIN	GREATER ANTILLES / GREATER ANTILLES / CUBA / CAMUJIRO FORMATION	SMALL HILL LOCATED S OF JIMAGUAYU, S OF VIDOT, CAMAG蹺Y PROVINCE	21.2	21.2	-78.8	-78.8	SAE			s_CAJ1 [9653]	ANDESITE [9653]									VOL					WR [9653]	49.74	0.62		13.16				9.67	9.82	7.64	0.19		3.874	2.67	0.636
[9653]	CONVERGENT MARGIN	GREATER ANTILLES / GREATER ANTILLES / CUBA / COLOMBIA FORMATION	LOW LIMESTONE PROMONTORY S AND PARALLEL TO A DIRT ROAD HEADING NW OF CENTRAL (SUGAR MILL) COLOMBIA, BETWEEN CANARIO AND CUATRO CAMINOS, LAS TUNAS PROVINCE	21.1	21.1	-77.4	-77.4	SAE			s_COL2 [9653]	BASALT [9653]									VOL					WR [9653]	50.85	0.6		14.06				9.72	11.33	7.46	0.17		1.055	2.9	0.362
[9163]	CONVERGENT MARGIN	GREATER ANTILLES / GREATER ANTILLES / CUBA / EL COBRE GROUP	SIERRA MAESTRA, EL COBRE MINE AREA (SE CUBA)	19.9	20.15	-74.2	-75.8	SAE			s_M1 [9163]	BASALT [9163]				CENOZOIC [9163]					VOL			M		WR [9163]	48.96	0.68		18.04				9.06	8.57	3.42	0.2		0.35	2.18	0.15
[9163]	CONVERGENT MARGIN	GREATER ANTILLES / GREATER ANTILLES / CUBA / EL COBRE GROUP	SIERRA MAESTRA (SE CUBA)	19.9	20.15	-74.2	-75.8	SAE			s_M2 [9163]	BASALT [9163]				CENOZOIC [9163]					VOL			S		WR [9163]	51.53	0.71		16.19				6.45	12.43	3.02	0.2		0.34	2.77	0.16
[9163]	CONVERGENT MARGIN	GREATER ANTILLES / GREATER ANTILLES / CUBA / EL COBRE GROUP	SIERRA MAESTRA, EL COBRE MINE AREA (SE CUBA)	19.9	20.15	-74.2	-75.8	SAE			s_M3 [9163]	DACITE [9163]				CENOZOIC [9163]					VOL			S		WR [9163]	64.92	0.99		13.88				6.91	2.2	1.75	0.16		0.33	4.58	0.27
[9163]	CONVERGENT MARGIN	GREATER ANTILLES / GREATER ANTILLES / CUBA / EL COBRE GROUP	SIERRA MAESTRA (SE CUBA)	19.9	20.15	-74.2	-75.8	SAE			s_M4 [9163]	BASALT [9163]				CENOZOIC [9163]					VOL			S		WR [9163]	50.45	0.83		18.06				6.87	7.28	3.7	0.15		0.37	3.61	0.21
[9163]	CONVERGENT MARGIN	GREATER ANTILLES / GREATER ANTILLES / CUBA / EL COBRE GROUP	SIERRA MAESTRA, EL COBRE MINE AREA (SE CUBA)	19.9	20.15	-74.2	-75.8	SAE			s_M5 [9163]	BASALT [9163]				CENOZOIC [9163]					VOL			S		WR [9163]	48.47	0.66		18.06				8.8	9.01	4.22	0.28		0.41	1.85	0.12
[9163]	CONVERGENT MARGIN	GREATER ANTILLES / GREATER ANTILLES / CUBA / EL COBRE GROUP	SIERRA MAESTRA (SE CUBA)	19.9	20.15	-74.2	-75.8	SAE			s_M6 [9163]	DACITE [9163]				CENOZOIC [9163]					VOL			S		WR [9163]	63.9	0.74		13.78				6.47	2.73	1.91	0.09		1.06	4.29	0.27
[9163]	CONVERGENT MARGIN	GREATER ANTILLES / GREATER ANTILLES / CUBA / EL COBRE GROUP	SIERRA MAESTRA (SE CUBA)	19.9	20.15	-74.2	-75.8	SAE			s_M7 [9163]	ANDESITE, BASALTIC [9163]				CENOZOIC [9163]					VOL			S		WR [9163]	52.35	0.76		15.35				6.55	12.77	2.13	0.35		0.62	1.88	0.25
[9163]	CONVERGENT MARGIN	GREATER ANTILLES / GREATER ANTILLES / CUBA / EL COBRE GROUP	SIERRA MAESTRA, EL COBRE MINE AREA (SE CUBA)	19.9	20.15	-74.2	-75.8	SAE			s_M8 [9163]	ANDESITE [9163]				CENOZOIC [9163]					VOL			S		WR [9163]	58.39	0.77		16.9				6.69	5.36	1.75	0.16		0.97	4.45	0.19
[9163]	CONVERGENT MARGIN	GREATER ANTILLES / GREATER ANTILLES / CUBA / EL COBRE GROUP	SIERRA MAESTRA (SE CUBA)	19.9	20.15	-74.2	-75.8	SAE			s_M9 [9163]	BASALT [9163]				CENOZOIC [9163]					VOL			M		WR [9163]	45.34	0.63		19.83				9.9	10.8	3.75	0.18		0.3	2.23	0.12
[9163]	CONVERGENT MARGIN	GREATER ANTILLES / GREATER ANTILLES / CUBA / EL COBRE GROUP	SIERRA MAESTRA, EL COBRE MINE AREA (SE CUBA)	19.9	20.15	-74.2	-75.8	SAE			s_M10 [9163]	DACITE [9163]				CENOZOIC [9163]					VOL			S		WR [9163]	67.32	0.74		13.13				6.06	2.62	1.07	0.14		0.51	5.31	0.29
[9163]	CONVERGENT MARGIN	GREATER ANTILLES / GREATER ANTILLES / CUBA / EL COBRE GROUP	SIERRA MAESTRA, EL COBRE MINE AREA (SE CUBA)	19.9	20.15	-74.2	-75.8	SAE			s_M11 [9163]	BASALT [9163]				CENOZOIC [9163]					VOL			E		WR [9163]	44.32	0.89		20.67				9.52	4.91	3.54	0.36		2.72	1.95	0.15
[9779]	CONVERGENT MARGIN	GREATER ANTILLES / GREATER ANTILLES / HISPANIOLA / LOS RANCHOS FORMATION	COTUI, DOMINICAN REPUBLIC, CORDILLERA ORIENTAL	19	19.1	-70	-70.25	SAE			s_72-077 [9779]	SPILITE [9779]									VOL					WR [9779]	51.66	0.88		16.96				6.96	9.25	8.25	0.27		0.41	4.02	0.1
[9779]	CONVERGENT MARGIN	GREATER ANTILLES / GREATER ANTILLES / HISPANIOLA / LOS RANCHOS FORMATION	COTUI, DOMINICAN REPUBLIC, CORDILLERA ORIENTAL	19	19.1	-70	-70.25	SAE			s_73-429 [9779]	SPILITE [9779]									VOL					WR [9779]	50.32	0.73		15.76				9.44	13.5	6.94	0.24		0.24	2.29	0.12
[9779]	CONVERGENT MARGIN	GREATER ANTILLES / GREATER ANTILLES / HISPANIOLA / LOS RANCHOS FORMATION	COTUI, DOMINICAN REPUBLIC, CORDILLERA ORIENTAL	19	19.1	-70	-70.25	SAE			s_73-595 [9779]	SPILITE [9779]									VOL					WR [9779]	52.45	0.89		16.75				7.71	8.33	7.49	0.26		0.58	4.08	0.11
[9779]	CONVERGENT MARGIN	GREATER ANTILLES / GREATER ANTILLES / HISPANIOLA / LOS RANCHOS FORMATION	COTUI, DOMINICAN REPUBLIC, CORDILLERA ORIENTAL	19	19.1	-70	-70.25	SAE			s_70-125 [9779]	SPILITE [9779]									VOL					WR [9779]	54.3	0.74		18.2				7.56	9.33	4.51			0.22	1.84
[9779]	CONVERGENT MARGIN	GREATER ANTILLES / GREATER ANTILLES / HISPANIOLA / LOS RANCHOS FORMATION	COTUI, DOMINICAN REPUBLIC, CORDILLERA ORIENTAL	19	19.1	-70	-70.25	SAE			s_70-129 [9779]	SPILITE [9779]									VOL					WR [9779]	55	0.74		14.6				6.12	9.1	6.7			0.14	4.5
[9779]	CONVERGENT MARGIN	GREATER ANTILLES / GREATER ANTILLES / HISPANIOLA / LOS RANCHOS FORMATION	NAVIZA, DOMINICAN REPUBLIC, CORDILLERA ORIENTAL	19	19.1	-70	-70.25	SAE			s_83-022 [9779]	SPILITE [9779]									VOL					WR [9779]	66.6	0.67		15.72				5.19	2.62	1.89	0.12		0.81	5.71	0.13
[9779]	CONVERGENT MARGIN	GREATER ANTILLES / GREATER ANTILLES / HISPANIOLA / LOS RANCHOS FORMATION	NAVIZA, DOMINICAN REPUBLIC, CORDILLERA ORIENTAL	19	19.1	-70	-70.25	SAE			s_83-030 [9779]	SPILITE [9779]									VOL					WR [9779]	54.75	0.78		15.66				9.61	7.68	5.31	0.22		0.74	3.49	0.08
[9779]	CONVERGENT MARGIN	GREATER ANTILLES / GREATER ANTILLES / HISPANIOLA / LOS RANCHOS FORMATION	NAVIZA, DOMINICAN REPUBLIC, CORDILLERA ORIENTAL	19	19.1	-70	-70.25	SAE			s_83-160 [9779]	SPILITE [9779]									VOL					WR [9779]	62.29	0.78		12.73				9.37	7.71	3.89	0.19		0.08	1.39	0.1
[9779]	CONVERGENT MARGIN	GREATER ANTILLES / GREATER ANTILLES / HISPANIOLA / LOS RANCHOS FORMATION	NAVIZA, DOMINICAN REPUBLIC, CORDILLERA ORIENTAL	19	19.1	-70	-70.25	SAE			s_83-184 [9779]	SPILITE [9779]									VOL					WR [9779]	50.25	0.86		18.01				8.75	9.76	4.83	0.21		0.66	4.24	0.1
[9779]	CONVERGENT MARGIN	GREATER ANTILLES / GREATER ANTILLES / HISPANIOLA / LOS RANCHOS FORMATION	NAVIZA, DOMINICAN REPUBLIC, CORDILLERA ORIENTAL	19	19.1	-70	-70.25	SAE			s_83-193 [9779]	SPILITE [9779]									VOL					WR [9779]	51.86	0.52		15.43				7.85	11.97	9	0.19		0.02	1.01	0.07
[9779]	CONVERGENT MARGIN	GREATER ANTILLES / GREATER ANTILLES / HISPANIOLA / LOS RANCHOS FORMATION	PLATANAL, DOMINICAN REPUBLIC, CORDILLERA ORIENTAL	19	19.1	-70	-70.25	SAE			s_72-119 [9779]	SPILITE [9779]									VOL					WR [9779]	53.7	0.67		16				8.69	7.9	4	0.51		0.3	3.4
[9779]	CONVERGENT MARGIN	GREATER ANTILLES / GREATER ANTILLES / HISPANIOLA / LOS RANCHOS FORMATION	PLATANAL, DOMINICAN REPUBLIC, CORDILLERA ORIENTAL	19	19.1	-70	-70.25	SAE			s_73-383 [9779]	SPILITE [9779]									VOL					WR [9779]	56.7	0.77		15.43				6.86	3.83	4.08	0.15		0.91	3.9	0.08
[9779]	CONVERGENT MARGIN	GREATER ANTILLES / GREATER ANTILLES / HISPANIOLA / LOS RANCHOS FORMATION	PLATANAL, DOMINICAN REPUBLIC, CORDILLERA ORIENTAL	19	19.1	-70	-70.25	SAE			s_73-511 [9779]	SPILITE [9779]									VOL					WR [9779]	53.2	0.71		15.84				8.5	9.52	4.45	0.17		0.57	1.89	0.08
[9779]	CONVERGENT MARGIN	GREATER ANTILLES / GREATER ANTILLES / HISPANIOLA / LOS RANCHOS FORMATION	PLATANAL, DOMINICAN REPUBLIC, CORDILLERA ORIENTAL	19	19.1	-70	-70.25	SAE			s_73-538 [9779]	SPILITE [9779]									VOL					WR [9779]	56.11	0.73		14.93				7.82	3.94	4.67	0.26		0.74	4.63	0.07
[9779]	CONVERGENT MARGIN	GREATER ANTILLES / GREATER ANTILLES / HISPANIOLA / LOS RANCHOS FORMATION	QUITA SUENO, DOMINICAN REPUBLIC, CORDILLERA ORIENTAL	19	19.1	-70	-70.25	SAE			s_72-071 [9779]	KERATOPHYRE [9779]									VOL					WR [9779]	71	0.32		13.6				2.8	1.1	1.8	0.09		0	5.8
[9779]	CONVERGENT MARGIN	GREATER ANTILLES / GREATER ANTILLES / HISPANIOLA / LOS RANCHOS FORMATION	QUITA SUENO, DOMINICAN REPUBLIC, CORDILLERA ORIENTAL	19	19.1	-70	-70.25	SAE			s_73-604 [9779]	KERATOPHYRE [9779]									VOL					WR [9779]	66.92	0.57		14.28				4.69	1.75	2.12	0.17		0.15	5.69	0.08
[9779]	CONVERGENT MARGIN	GREATER ANTILLES / GREATER ANTILLES / HISPANIOLA / LOS RANCHOS FORMATION	QUITA SUENO, DOMINICAN REPUBLIC, CORDILLERA ORIENTAL	19	19.1	-70	-70.25	SAE			s_73-617 [9779]	KERATOPHYRE [9779]									VOL					WR [9779]	67.66	0.75		13.72				4.74	0.98	0.98	0.2		0.18	6.59	0.19
[9779]	CONVERGENT MARGIN	GREATER ANTILLES / GREATER ANTILLES / HISPANIOLA / LOS RANCHOS FORMATION	QUITA SUENO, DOMINICAN REPUBLIC, CORDILLERA ORIENTAL	19	19.1	-70	-70.25	SAE			s_77-104 [9779]	KERATOPHYRE [9779]									VOL					WR [9779]	71.7	0.46		13.64				2.68	0.3	0.9	0.04		0.28	6.07	0.04
[9779]	CONVERGENT MARGIN	GREATER ANTILLES / GREATER ANTILLES / HISPANIOLA / LOS RANCHOS FORMATION	QUITA SUENO, DOMINICAN REPUBLIC, CORDILLERA ORIENTAL	19	19.1	-70	-70.25	SAE			s_78-001 [9779]	KERATOPHYRE [9779]									VOL					WR [9779]	72.98	0.39		12.98				2.38	0.66	0.84	0.07		0.13	5.85	0.03
[9779]	CONVERGENT MARGIN	GREATER ANTILLES / GREATER ANTILLES / HISPANIOLA / LOS RANCHOS FORMATION	QUITA SUENO, DOMINICAN REPUBLIC, CORDILLERA ORIENTAL	19	19.1	-70	-70.25	SAE			s_78-015 [9779]	KERATOPHYRE [9779]									VOL					WR [9779]	70.73	0.52		13.5				3.07	0.71	2.52	0.04		0.15	5.86	0.11
[9779]	CONVERGENT MARGIN	GREATER ANTILLES / GREATER ANTILLES / HISPANIOLA / LOS RANCHOS FORMATION	QUITA SUENO, DOMINICAN REPUBLIC, CORDILLERA ORIENTAL	19	19.1	-70	-70.25	SAE			s_78-024 [9779]	KERATOPHYRE [9779]									VOL					WR [9779]	70.56	0.53		13.6				3.07	0.71	2.58	0.05		0.15	5.84	0.12
[9779]	CONVERGENT MARGIN	GREATER ANTILLES / GREATER ANTILLES / HISPANIOLA / LOS RANCHOS FORMATION	QUITA SUENO, DOMINICAN REPUBLIC, CORDILLERA ORIENTAL	19	19.1	-70	-70.25	SAE			s_78-030B [9779]	KERATOPHYRE [9779]									VOL					WR [9779]	66.3	0.97		14.25				5.3	1.76	1.94	0.12		0.12	5.16	0.13
[9779]	CONVERGENT MARGIN	GREATER ANTILLES / GREATER ANTILLES / HISPANIOLA / LOS RANCHOS FORMATION	QUITA SUENO, DOMINICAN REPUBLIC, CORDILLERA ORIENTAL	19	19.1	-70	-70.25	SAE			s_83-026 [9779]	KERATOPHYRE [9779]									VOL					WR [9779]	60.48	0.86		14.21				10.05	6.41	3.3	0.27		0.28	2.05	0.07
[9779]	CONVERGENT MARGIN	GREATER ANTILLES / GREATER ANTILLES / HISPANIOLA / LOS RANCHOS FORMATION	QUITA SUENO, DOMINICAN REPUBLIC, CORDILLERA ORIENTAL	19	19.1	-70	-70.25	SAE			s_83-089 [9779]	KERATOPHYRE [9779]									VOL					WR [9779]	69.93	0.61		13.94				5.7	0.66	2.82	0.25		0.13	4.83	0.18
[9779]	CONVERGENT MARGIN	GREATER ANTILLES / GREATER ANTILLES / HISPANIOLA / LOS RANCHOS FORMATION	QUITA SUENO, DOMINICAN REPUBLIC, CORDILLERA ORIENTAL	19	19.1	-70	-70.25	SAE			s_70-126 [9779]	KERATOPHYRE [9779]									VOL					WR [9779]	76	0.6		11.2				3.33	3.3	2			1.2	2.6
[9779]	CONVERGENT MARGIN	GREATER ANTILLES / GREATER ANTILLES / HISPANIOLA / LOS RANCHOS FORMATION	QUITA SUENO, DOMINICAN REPUBLIC, CORDILLERA ORIENTAL	19	19.1	-70	-70.25	SAE			s_70-128 [9779]	KERATOPHYRE [9779]									VOL					WR [9779]	68.5	0.5		14.6				4.05	6.5	3.1			0.4
[9779]	CONVERGENT MARGIN	GREATER ANTILLES / GREATER ANTILLES / HISPANIOLA / LOS RANCHOS FORMATION	QUITA SUENO, DOMINICAN REPUBLIC, CORDILLERA ORIENTAL	19	19.1	-70	-70.25	SAE			s_77-104_LEACHATE [9779]	KERATOPHYRE [9779]									VOL					WR [9779]
[9779]	CONVERGENT MARGIN	GREATER ANTILLES / GREATER ANTILLES / HISPANIOLA / LOS RANCHOS FORMATION	QUITA SUENO, DOMINICAN REPUBLIC, CORDILLERA ORIENTAL	19	19.1	-70	-70.25	SAE			s_78-001_LEACHATE [9779]	KERATOPHYRE [9779]									VOL					WR [9779]
[9779]	CONVERGENT MARGIN	GREATER ANTILLES / GREATER ANTILLES / HISPANIOLA / LOS RANCHOS FORMATION	QUITA SUENO, DOMINICAN REPUBLIC, CORDILLERA ORIENTAL	19	19.1	-70	-70.25	SAE			s_78-015_LEACHATE [9779]	KERATOPHYRE [9779]									VOL					WR [9779]
[9779]	CONVERGENT MARGIN	GREATER ANTILLES / GREATER ANTILLES / HISPANIOLA / LOS RANCHOS FORMATION	QUITA SUENO, DOMINICAN REPUBLIC, CORDILLERA ORIENTAL	19	19.1	-70	-70.25	SAE			s_78-024_LEACHATE [9779]	KERATOPHYRE [9779]									VOL					WR [9779]
[9779]	CONVERGENT MARGIN	GREATER ANTILLES / GREATER ANTILLES / HISPANIOLA / LOS RANCHOS FORMATION	QUITA SUENO, DOMINICAN REPUBLIC, CORDILLERA ORIENTAL	19	19.1	-70	-70.25	SAE			s_78-30B_LEACHATE [9779]	KERATOPHYRE [9779]									VOL					WR [9779]
[10009]	CONVERGENT MARGIN	GREATER ANTILLES / GREATER ANTILLES / PUERTO RICO	MOROVIS STOCK	17.9	18.5	-65.75	-67	SAE			s_PR-72-115 [10009]	MONZONITE, HORNBLENDE-BIOTITE [10009]									PLU					WR [10009]
[10009]	CONVERGENT MARGIN	GREATER ANTILLES / GREATER ANTILLES / PUERTO RICO	MOROVIS STOCK	17.9	18.5	-65.75	-67	SAE			s_PR-72-117 [10009]	MONZONITE, HORNBLENDE-BIOTITE [10009]									PLU					WR [10009]
[10009]	CONVERGENT MARGIN	GREATER ANTILLES / GREATER ANTILLES / PUERTO RICO	MOROVIS STOCK	17.9	18.5	-65.75	-67	SAE			s_PR-72-119 [10009]	MONZONITE, HORNBLENDE-BIOTITE [10009]									PLU					WR [10009]
[10009]	CONVERGENT MARGIN	GREATER ANTILLES / GREATER ANTILLES / PUERTO RICO	MOROVIS STOCK	17.9	18.5	-65.75	-67	SAE			s_PR-72-121 [10009]	MONZONITE, HORNBLENDE-BIOTITE [10009]									PLU					WR [10009]
[10009]	CONVERGENT MARGIN	GREATER ANTILLES / GREATER ANTILLES / PUERTO RICO	MOROVIS STOCK	17.9	18.5	-65.75	-67	SAE			s_PR-72-123 [10009]	MONZONITE, HORNBLENDE-BIOTITE [10009]									PLU					WR [10009]
[10009]	CONVERGENT MARGIN	GREATER ANTILLES / GREATER ANTILLES / PUERTO RICO	MOROVIS STOCK	17.9	18.5	-65.75	-67	SAE			s_PR-72-125 [10009]	MONZONITE, HORNBLENDE-BIOTITE [10009]									PLU					WR [10009]
[10009]	CONVERGENT MARGIN	GREATER ANTILLES / GREATER ANTILLES / PUERTO RICO	SAN LORENZO BATHOLITH	17.9	18.5	-65.75	-66.1	SAE			s_PR-71-61-G [10009]	GRANODIORITE [10009]									PLU					WR [10009]
[10009]	CONVERGENT MARGIN	GREATER ANTILLES / GREATER ANTILLES / PUERTO RICO	SAN LORENZO BATHOLITH	17.9	18.5	-65.75	-66.1	SAE			s_PR-71-67A-Q [10009]	MONZONITE, QUARTZ [10009]									PLU					WR [10009]
[10009]	CONVERGENT MARGIN	GREATER ANTILLES / GREATER ANTILLES / PUERTO RICO	SAN LORENZO BATHOLITH	17.9	18.5	-65.75	-66.1	SAE			s_PR-71-67B-Q [10009]	MONZONITE, QUARTZ [10009]									PLU					WR [10009]
[10009]	CONVERGENT MARGIN	GREATER ANTILLES / GREATER ANTILLES / PUERTO RICO	SAN LORENZO BATHOLITH	17.9	18.5	-65.75	-66.1	SAE			s_PR-71-71B-G [10009]	GRANODIORITE [10009]									PLU					WR [10009]
[10009]	CONVERGENT MARGIN	GREATER ANTILLES / GREATER ANTILLES / PUERTO RICO	SAN LORENZO BATHOLITH	17.9	18.5	-65.75	-66.1	SAE			s_PR-71-90-G [10009]	GRANODIORITE [10009]									PLU					WR [10009]
[10009]	CONVERGENT MARGIN	GREATER ANTILLES / GREATER ANTILLES / PUERTO RICO	SAN LORENZO BATHOLITH	17.9	18.5	-65.75	-66.1	SAE			s_PR-72-100-G [10009]	GRANODIORITE [10009]									PLU					WR [10009]
[10009]	CONVERGENT MARGIN	GREATER ANTILLES / GREATER ANTILLES / PUERTO RICO	RIO BLANCO STOCK	17.9	18.5	-65.75	-67	SAE			s_PR-71-83 [10009]	DIORITE, QUARTZ, HORNBLENDE-BIOTITE [10009]									PLU					WR [10009]
[10009]	CONVERGENT MARGIN	GREATER ANTILLES / GREATER ANTILLES / PUERTO RICO	RIO BLANCO STOCK	17.9	18.5	-65.75	-67	SAE			s_PR-71-87 [10009]	DIORITE, QUARTZ, HORNBLENDE-BIOTITE [10009]									PLU					WR [10009]
[10009]	CONVERGENT MARGIN	GREATER ANTILLES / GREATER ANTILLES / PUERTO RICO	RIO BLANCO STOCK	17.9	18.5	-65.75	-67	SAE			s_PR-72-109 [10009]	DIORITE, QUARTZ, HORNBLENDE-BIOTITE [10009]									PLU					WR [10009]
[10009]	CONVERGENT MARGIN	GREATER ANTILLES / GREATER ANTILLES / PUERTO RICO	RIO BLANCO STOCK	17.9	18.5	-65.75	-67	SAE			s_PR-72-111 [10009]	DIORITE, QUARTZ, HORNBLENDE-BIOTITE [10009]									PLU					WR [10009]
[10010]	CONVERGENT MARGIN	GREATER ANTILLES / GREATER ANTILLES / HISPANIOLA	HAITI, TERRE-NUEVE INTRUSION, MAIN MINE ADIT, MEME	19.5	19.5	-72.8	-72.8	SAE			s_M-150-EQM [10010]	GRANODIORITE [10010]									PLU					WR [10010]
[10010]	CONVERGENT MARGIN	GREATER ANTILLES / GREATER ANTILLES / HISPANIOLA	HAITI, TERRE-NUEVE INTRUSION, MAIN MINE ADIT, MEME	19.5	19.5	-72.8	-72.8	SAE			s_M-1 (LQM) [10010]	MONZONITE, QUARTZ [10010]									PLU					WR [10010]
[10010]	CONVERGENT MARGIN	GREATER ANTILLES / GREATER ANTILLES / HISPANIOLA	HAITI, TERRE-NUEVE INTRUSION, MAIN MINE ADIT, MEME	19.5	19.5	-72.8	-72.8	SAE			s_M-2 (LQM) [10010]	MONZONITE, QUARTZ [10010]									PLU					WR [10010]
[10010]	CONVERGENT MARGIN	GREATER ANTILLES / GREATER ANTILLES / HISPANIOLA	HAITI, TERRE-NUEVE INTRUSION, MAIN MINE ADIT, MEME	19.5	19.5	-72.8	-72.8	SAE			s_M-61 [10010]	MONZONITE, QUARTZ [10010]									PLU					WR [10010]
[10010]	CONVERGENT MARGIN	GREATER ANTILLES / GREATER ANTILLES / HISPANIOLA	HAITI, TERRE-NUEVE INTRUSION, MAIN MINE ADIT, MEME	19.5	19.5	-72.8	-72.8	SAE			s_M-94 [10010]	MONZONITE, QUARTZ [10010]									PLU					WR [10010]
[10010]	CONVERGENT MARGIN	GREATER ANTILLES / GREATER ANTILLES / HISPANIOLA	HAITI, TERRE-NUEVE INTRUSION, MAIN MINE ADIT, MEME	19.5	19.5	-72.8	-72.8	SAE			s_SK-6 [10010]	MONZONITE, QUARTZ [10010]									PLU					WR [10010]
[10010]	CONVERGENT MARGIN	GREATER ANTILLES / GREATER ANTILLES / HISPANIOLA	HAITI, TERRE-NUEVE INTRUSION, MAIN MINE ADIT, MEME	19.5	19.5	-72.8	-72.8	SAE			s_SK-10 [10010]	GRANODIORITE [10010]									PLU					WR [10010]
[10010]	CONVERGENT MARGIN	GREATER ANTILLES / GREATER ANTILLES / JAMAICA / ABOVE ROCKS INTRUSION	GOLDEN RIVER, ZION HILL	18	18	-76.9	-76.9	SAE			s_R-77A [10010]	MONZODIORITE, QUARTZ [10010]									PLU					WR [10010]
[10010]	CONVERGENT MARGIN	GREATER ANTILLES / GREATER ANTILLES / JAMAICA / ABOVE ROCKS INTRUSION	GOLDEN RIVER, ZION HILL	18	18	-76.9	-76.9	SAE			s_R-142 [10010]	MONZODIORITE, QUARTZ [10010]									PLU					WR [10010]
[10010]	CONVERGENT MARGIN	GREATER ANTILLES / GREATER ANTILLES / JAMAICA / ABOVE ROCKS INTRUSION	CASSAVA RIVER	18	18	-76.9	-76.9	SAE			s_R-213 [10010]	ADAMELLITE [10010]									PLU					WR [10010]
[10204]	CONVERGENT MARGIN	GREATER ANTILLES / GREATER ANTILLES / VIRGIN ISLANDS	VIRGIN GORDA ISLAND NEAR COPPER MINE POINT	18.5	18.5	-64.433	-64.433	SAE			s_VI-68-7 [10204]	NOT GIVEN [10204]									PLU					WR [10204]	57.1	0.47		18.4				5.2	9	4	0.14		0.5	4		2
[10204]	CONVERGENT MARGIN	GREATER ANTILLES / GREATER ANTILLES / VIRGIN ISLANDS	VIRGIN GORDA ISLAND NEAR COPPER MINE POINT	18.5	18.5	-64.433	-64.433	SAE			s_VI-68-8 [10204]	NOT GIVEN [10204]									PLU					WR [10204]	66.3	0.34		15.7				4.1	4.7	1.9	0.13		1.9	4.2		1.35
[10204]	CONVERGENT MARGIN	GREATER ANTILLES / GREATER ANTILLES / PUERTO RICO	RIO VIVI, RTE.10, INTERSECTION OF RIO PELLEJAS-RIO GRANDE ARECIBO	17.9	18.5	-65.75	-67	SAE			s_PR-71-9 [10204]	NOT GIVEN [10204]									PLU					WR [10204]	62.2	0.35		18.5				4.4	6.2	1.7	0.13		0.9	4.7		0.92
[10204]	CONVERGENT MARGIN	GREATER ANTILLES / GREATER ANTILLES / PUERTO RICO	RIO VIVI, RTE.10, INTERSECTION OF RIO PELLEJAS-RIO GRANDE ARECIBO	17.9	18.5	-65.75	-67	SAE			s_PR-72-134 [10204]	NOT GIVEN [10204]									PLU					WR [10204]	57.1	0.4		20.4				6.2	8.2	2.7	0.2		0.8	3.2		0.59
[10204]	CONVERGENT MARGIN	GREATER ANTILLES / GREATER ANTILLES / PUERTO RICO	CAYEY, CUYON STOCK	18.1103	18.1103	-66.2458	-66.2458	SAE			s_PR-72-140 [10204]	NOT GIVEN [10204]									PLU					WR [10204]	62	0.4		17.5				4.7	6.5	2.3	0.08		0.3	5		1.32
[10204]	CONVERGENT MARGIN	GREATER ANTILLES / GREATER ANTILLES / PUERTO RICO	CAYEY, CUYON STOCK	18.1103	18.1103	-66.2458	-66.2458	SAE			s_PR-72-142 [10204]	NOT GIVEN [10204]									PLU					WR [10204]	65.4	0.42		17.4				2.7	6.8	2.2	0.1		0.4	4.7		1.25
[10204]	CONVERGENT MARGIN	GREATER ANTILLES / GREATER ANTILLES / PUERTO RICO	LA MUDA	18.8	18.8	-66	-66	SAE			s_PR-71-76 [10204]	NOT GIVEN [10204]									PLU					WR [10204]	65.6	0.5		17.3				3.2	4.4	2.2	0.07		2.2	3.7		1.41
[10204]	CONVERGENT MARGIN	GREATER ANTILLES / GREATER ANTILLES / PUERTO RICO	LA MUDA	18.8	18.8	-66	-66	SAE			s_PR-71-78 [10204]	NOT GIVEN [10204]									PLU					WR [10204]	65.5	0.39		17.7				2.9	4.2	1.5	0.08		2.4	4.2		1.56
[10204]	CONVERGENT MARGIN	GREATER ANTILLES / GREATER ANTILLES / HISPANIOLA	DOMINICAN REPUBLIC, CORDILLERA CENTRAL, LOMA DE CABRERA BATHOLITH, ABOUT 2.5 KM S OF LOMA DE CABRERA ON ROAD TO RESTAURACION	18.3917	18.3917	-71.6167	-71.6167	SAE			s_RD-72-39 [10204]	NOT GIVEN [10204]									PLU					WR [10204]	66.4	0.22		14.2				6.1	5.4	2.7	0.13		1.1	2.7		0.59
[10204]	CONVERGENT MARGIN	GREATER ANTILLES / GREATER ANTILLES / HISPANIOLA	HAITI, TERRE-NUEVE INTRUSION, MAIN MINE ADIT, MEME	19.5	19.5	-72.8	-72.8	SAE			s_H-64-150 [10204]	NOT GIVEN [10204]									PLU					WR [10204]	65	0.7		14.3				5	3.9	1.7	0.1		3.6	3.8		1.23
[10204]	CONVERGENT MARGIN	GREATER ANTILLES / GREATER ANTILLES / HISPANIOLA	HAITI, TERRE-NUEVE INTRUSION, MAIN MINE ADIT, MEME	19.5	19.5	-72.8	-72.8	SAE			s_H-64-5 [10204]	NOT GIVEN [10204]									PLU					WR [10204]	66.5	0.6		15.3				4.9	3.3	1.7	0.1		2.8	3.3		1.16
[10204]	CONVERGENT MARGIN	GREATER ANTILLES / GREATER ANTILLES / VIRGIN ISLANDS	VIRGIN GORDA ISLAND NEAR COPPER MINE POINT	18.5	18.5	-64.433	-64.433	SAE			s_VI-68-9 [10204]	NOT GIVEN [10204]									PLU					WR [10204]
[10204]	CONVERGENT MARGIN	GREATER ANTILLES / GREATER ANTILLES / PUERTO RICO	CAYEY, CUYON STOCK	18.1103	18.1103	-66.2458	-66.2458	SAE			s_PR-71-39 [10204]	NOT GIVEN [10204]									PLU					WR [10204]
[10204]	CONVERGENT MARGIN	GREATER ANTILLES / GREATER ANTILLES / HISPANIOLA	DOMINICAN REPUBLIC, CORDILLERA CENTRAL, LOMA DE CABRERA BATHOLITH, ABOUT 2.5 KM S OF LOMA DE CABRERA ON ROAD TO RESTAURACION	18.3917	18.3917	-71.6167	-71.6167	SAE			s_RD-72-33 [10204]	NOT GIVEN [10204]									PLU					WR [10204]
[10713]	CONVERGENT MARGIN	GREATER ANTILLES / GREATER ANTILLES / CUBA / MOREL VOLCANICS	EASTERN CUBA	20.4886	20.4886	-74.635	-74.635	SAE			s_M 200 [10713]	BASALT [10713]									VOL			S		WR [10713]	49.59	1.95		14.35				10.91	9.54	7.91	0.2		0.79	3.07	0.19
[10713]	CONVERGENT MARGIN	GREATER ANTILLES / GREATER ANTILLES / CUBA / MOREL VOLCANICS	EASTERN CUBA	20.4886	20.4886	-74.635	-74.635	SAE			s_M 201 [10713]	BASALT [10713]									VOL			S		WR [10713]	51.12	1.87		14.16				10.67	8.33	7.98	0.18		0.94	3.06	0.17
[10713]	CONVERGENT MARGIN	GREATER ANTILLES / GREATER ANTILLES / CUBA / MOREL VOLCANICS	EASTERN CUBA	20.4886	20.4886	-74.635	-74.635	SAE			s_M 202 [10713]	BASALT [10713]									VOL			S		WR [10713]	49.08	1.88		14.38				11.04	9.77	8.16	0.22		1.24	2.82	0.18
[10713]	CONVERGENT MARGIN	GREATER ANTILLES / GREATER ANTILLES / CUBA / LA MELBA VOLCANICS	EASTERN CUBA	20.4675	20.4675	-74.7953	-75.7953	SAE			s_MEL 200 [10713]	BASALT [10713]									VOL			S		WR [10713]	49.83	1.21		14.87				9.67	10.83	8.37	0.14		0.4	3.22	0.1
[10713]	CONVERGENT MARGIN	GREATER ANTILLES / GREATER ANTILLES / CUBA / LA MELBA VOLCANICS	EASTERN CUBA	20.4675	20.4675	-74.7953	-75.7953	SAE			s_MEL 201 [10713]	BASALT [10713]									VOL			S		WR [10713]	49.11	2.17		13.64				13.19	9.09	7.2	0.26		0.16	3.79	0.2
[10713]	CONVERGENT MARGIN	GREATER ANTILLES / GREATER ANTILLES / CUBA / CENTENO VOLCANICS	EASTERN CUBA	20.6425	20.6425	-74.995	-74.995	SAE			s_CEN 200 [10713]	ANDESITE, BASALTIC [10713]									VOL			S		WR [10713]	52.66	2.33		12.79				12.78	7.88	4.79	0.21		0.36	3.71	0.44
[10713]	CONVERGENT MARGIN	GREATER ANTILLES / GREATER ANTILLES / CUBA / CENTENO VOLCANICS	EASTERN CUBA	20.6425	20.6425	-74.995	-74.995	SAE			s_CEN 201 [10713]	BASALT [10713]									VOL			S		WR [10713]	51.05	2.17		13.54				11.6	8.2	6.58	0.21		0.21	4.51	0.21
[10713]	CONVERGENT MARGIN	GREATER ANTILLES / GREATER ANTILLES / CUBA / CENTENO VOLCANICS	EASTERN CUBA	20.6314	20.6314	-75.0057	-75.0057	SAE			s_CEN 202 [10713]	BASALT [10713]									VOL			S		WR [10713]	49.23	2.87		13.11				14.31	8.12	6.9	0.28		0.59	2.93	0.29
[10713]	CONVERGENT MARGIN	GREATER ANTILLES / GREATER ANTILLES / CUBA / GUAMUTA DYKES	EASTERN CUBA	20.5803	20.5803	-75.8081	-75.8081	SAE			s_GUA 200 [10713]	BASALT [10713]									VOL			S		WR [10713]	51.75	1.04		16.28				8.56	11.51	7.74	0.15		0.08	2.9	0.08
[10713]	CONVERGENT MARGIN	GREATER ANTILLES / GREATER ANTILLES / CUBA / GUAMUTA DYKES	EASTERN CUBA	20.5781	20.5781	-75.8056	-75.8056	SAE			s_GUA 201 [10713]	BASALT [10713]									VOL			S		WR [10713]	49.19	0.94		16.63				9.44	10.63	7.86	0.18		0.04	3.65	0.08
[10713]	CONVERGENT MARGIN	GREATER ANTILLES / GREATER ANTILLES / CUBA / GUAMUTA DYKES	EASTERN CUBA	20.5789	20.5789	-75.8053	-75.8053	SAE			s_GUA 202 [10713]	BASALT [10713]									VOL			S		WR [10713]	51.64	0.89		15.84				8.88	9.82	8.08	0.18		0.36	3.29	0.07
[10713]	CONVERGENT MARGIN	GREATER ANTILLES / GREATER ANTILLES / CUBA / GUAMUTA DYKES	EASTERN CUBA	20.5725	20.5725	-75.8078	-75.8078	SAE			s_GUA 203 [10713]	BASALT [10713]									VOL			S		WR [10713]	50.69	0.82		16.81				8.2	12.8	8.45	0.14		0.02	1.78	0.06
[10713]	CONVERGENT MARGIN	GREATER ANTILLES / GREATER ANTILLES / CUBA / GUAMUTA DYKES	EASTERN CUBA	20.5658	20.5658	-75.8011	-75.8011	SAE			s_GUA 205 [10713]	BASALT [10713]									VOL			S		WR [10713]	50.83	0.82		16.22				7.71	13.04	8.36	0.14		0.06	2.18	0.06
[10713]	CONVERGENT MARGIN	GREATER ANTILLES / GREATER ANTILLES / CUBA / GUAMUTA DYKES	EASTERN CUBA	20.5489	20.5489	-75.7961	-75.7961	SAE			s_GUA 206 [10713]	ANDESITE, BASALTIC [10713]									VOL			S		WR [10713]	52.12	1.41		16.49				10.33	9.65	5.87	0.18		0.54	2.96	0.1
[10713]	CONVERGENT MARGIN	GREATER ANTILLES / GREATER ANTILLES / CUBA / LOMA DE LA BANDERA DYKES	EASTERN CUBA	20.5919	20.5919	-75.7206	-75.7206	SAE			s_LB 200 [10713]	BASALT [10713]									VOL			S		WR [10713]	50.64	0.78		16.37				8.08	12.54	8.3	0.16		0.12	2.3	0.06
[10713]	CONVERGENT MARGIN	GREATER ANTILLES / GREATER ANTILLES / CUBA / LOMA DE LA BANDERA DYKES	EASTERN CUBA	20.5897	20.5897	-75.7211	-75.7211	SAE			s_LB 201 [10713]	BASALT [10713]									VOL			S		WR [10713]	50.5	0.89		16.4				8.62	11.47	8.39	0.16		0.14	2.65	0.07
[10713]	CONVERGENT MARGIN	GREATER ANTILLES / GREATER ANTILLES / CUBA / LOMA DE LA BANDERA DYKES	EASTERN CUBA	20.5856	20.5856	-75.7211	-75.7211	SAE			s_LB 202 [10713]	ANDESITE, BASALTIC [10713]									VOL			S		WR [10713]	56.33	0.7		16.23				9.5	8.49	5.47	0.16		0.17	2.89	0.06
[10713]	CONVERGENT MARGIN	GREATER ANTILLES / GREATER ANTILLES / CUBA / LOMA DE LA BANDERA DYKES	EASTERN CUBA	20.5983	20.5983	-75.7194	-75.7194	SAE			s_LB 203 [10713]	BASALT [10713]									VOL			S		WR [10713]	50.35	0.84		15.75				8.38	12.33	9.09	0.15		0.12	2.37	0.06
[10713]	CONVERGENT MARGIN	GREATER ANTILLES / GREATER ANTILLES / CUBA / LOMA DE LA BANDERA DYKES	EASTERN CUBA	20.5964	20.5964	-75.7189	-75.7189	SAE			s_LB 204 [10713]	BASALT [10713]									VOL			S		WR [10713]	43.05	1.41		16.64				6.21	15.59	12.83	0.14		0.05	0.67	0.67
[10713]	CONVERGENT MARGIN	GREATER ANTILLES / GREATER ANTILLES / CUBA / CERRAJON DYKE	EASTERN CUBA	20.5194	20.5194	-75.0231	-75.0231	SAE			s_FA 202 [10713]	BASALT [10713]									VOL			S		WR [10713]	51.65	0.8		15.93				7.71	11.13	8.92	0.16		0.07	2.91	0.07
[10713]	CONVERGENT MARGIN	GREATER ANTILLES / GREATER ANTILLES / CUBA / TENEME	EASTERN CUBA	20.6472	20.6472	-75.4286	-75.4286	SAE			s_T 200 [10713]	ANDESITE, BASALTIC [10713]									VOL			S		WR [10713]	55.64	0.43		18.33				8.05	6.69	5.41	0.04		1.05	1.7	0.05
[10713]	CONVERGENT MARGIN	GREATER ANTILLES / GREATER ANTILLES / CUBA / TENEME	EASTERN CUBA	20.6519	20.6519	-75.4256	-75.4256	SAE			s_T 201 [10713]	ANDESITE, BASALTIC [10713]									VOL			S		WR [10713]	55.2	0.92		16.47				9.88	8.11	3.88	0.18		0.81	3.56	0.13
[10713]	CONVERGENT MARGIN	GREATER ANTILLES / GREATER ANTILLES / CUBA / TENEME	EASTERN CUBA	20.6472	20.6472	-75.4286	-75.4286	SAE			s_T 202 [10713]	ANDESITE [10713]									VOL			S		WR [10713]
[10713]	CONVERGENT MARGIN	GREATER ANTILLES / GREATER ANTILLES / CUBA / TENEME	EASTERN CUBA	20.6472	20.6472	-75.4286	-75.4286	SAE			s_TEN 2 [10713]	ANDESITE [10713]									VOL			S		WR [10713]
[10713]	CONVERGENT MARGIN	GREATER ANTILLES / GREATER ANTILLES / CUBA / TENEME	EASTERN CUBA	20.6472	20.6472	-75.4286	-75.4286	SAE			s_TM 12 [10713]	DACITE [10713]									VOL			S		WR [10713]
[10713]	CONVERGENT MARGIN	GREATER ANTILLES / GREATER ANTILLES / CUBA / TENEME	EASTERN CUBA	20.6472	20.6472	-75.4286	-75.4286	SAE			s_TM 13 [10713]	DACITE [10713]									VOL			S		WR [10713]
[10713]	CONVERGENT MARGIN	GREATER ANTILLES / GREATER ANTILLES / CUBA / TENEME	EASTERN CUBA	20.6694	20.6694	-75.3847	-75.3847	SAE			s_TM 20 [10713]	ANDESITE [10713]									VOL			S		WR [10713]
[10713]	CONVERGENT MARGIN	GREATER ANTILLES / GREATER ANTILLES / CUBA / TENEME	EASTERN CUBA	20.6597	20.6597	-75.4319	-75.4319	SAE			s_TM 8 [10713]	ANDESITE [10713]									VOL			S		WR [10713]
[10713]	CONVERGENT MARGIN	GREATER ANTILLES / GREATER ANTILLES / CUBA / TENEME	EASTERN CUBA	20.6528	20.6528	-75.4292	-75.4292	SAE			s_TM 14 [10713]	ANDESITE, BASALTIC [10713]									VOL			S		WR [10713]
[10713]	CONVERGENT MARGIN	GREATER ANTILLES / GREATER ANTILLES / CUBA / TENEME	EASTERN CUBA	20.6528	20.6528	-75.4292	-75.4292	SAE			s_TM 15 [10713]	ANDESITE, BASALTIC [10713]									VOL			S		WR [10713]
[10713]	CONVERGENT MARGIN	GREATER ANTILLES / GREATER ANTILLES / CUBA	TENEME INTRUSIVE, EASTERN CUBA	20.5994	20.5994	-75.3753	-75.3753	SAE			s_DT 200 [10713]	ANDESITE [10713]									VOL			S		WR [10713]	61.01	0.49		17.38				6.92	7.25	2.88	0.17		0.51	2.52	0.11
[10713]	CONVERGENT MARGIN	GREATER ANTILLES / GREATER ANTILLES / CUBA / ESTRELLA DE MAYARI DYKES	EASTERN CUBA	20.4627	20.4627	-75.8378	-75.8378	SAE			s_CAR 4 [10713]	BASALT [10713]									VOL			S		WR [10713]	51.76	0.62		19.81				7.91	7.18	3.38	0.15		1	4.36	0.15
[10713]	CONVERGENT MARGIN	GREATER ANTILLES / GREATER ANTILLES / CUBA / ESTRELLA DE MAYARI DYKES	EASTERN CUBA	20.5136	20.5136	-75.7011	-75.7011	SAE			s_LEM 5 [10713]	BASALT [10713]									VOL			S		WR [10713]	51.15	0.63		18.87				8.56	10.44	3.73	0.15		0.64	2.47	0.13
[10713]	CONVERGENT MARGIN	GREATER ANTILLES / GREATER ANTILLES / CUBA / QUIBIJAN VOLCANICS	EASTERN CUBA	20.3447	20.3447	-74.6581	-74.6581	SAE			s_Q 200 [10713]	BASALT [10713]									VOL			S		WR [10713]	46.4	0.65		18.54				8.29	13.18	5.92	0.16		0.88	2.31	0.07
[10713]	CONVERGENT MARGIN	GREATER ANTILLES / GREATER ANTILLES / CUBA / QUIBIJAN VOLCANICS	EASTERN CUBA	20.3447	20.3447	-74.6581	-74.6581	SAE			s_Q 201 [10713]	BASALT [10713]									VOL			S		WR [10713]	51.84	0.55		18.01				7.3	9.74	6.02	0.13		0.17	4.82	0.09
[10713]	CONVERGENT MARGIN	GREATER ANTILLES / GREATER ANTILLES / CUBA / QUIBIJAN VOLCANICS	EASTERN CUBA	20.3431	20.3431	-74.6664	-74.6664	SAE			s_Q 203 [10713]	BASALT [10713]									VOL			S		WR [10713]	47.56	0.69		18.74				8.89	11.38	5.88	0.15		1.03	1.99	0.07
[10713]	CONVERGENT MARGIN	GREATER ANTILLES / GREATER ANTILLES / CUBA / QUIBIJAN VOLCANICS	EASTERN CUBA	20.3431	20.3431	-74.6664	-74.6664	SAE			s_Q 204 [10713]	ANDESITE [10713]									VOL			S		WR [10713]	58.28	0.69		17.12				7.26	6.83	3.84	0.12		1.29	3.02	0.2
[10713]	CONVERGENT MARGIN	GREATER ANTILLES / GREATER ANTILLES / CUBA / QUIBIJAN VOLCANICS	EASTERN CUBA	20.3444	20.3444	-74.6661	-74.6661	SAE			s_Q 205 [10713]	BASALT [10713]									VOL			S		WR [10713]	46.93	0.73		18.47				7.93	13.67	5.07	0.17		0.86	2	0.08
[10713]	CONVERGENT MARGIN	GREATER ANTILLES / GREATER ANTILLES / CUBA / QUIBIJAN VOLCANICS	EASTERN CUBA	20.3444	20.3444	-74.6661	-74.6661	SAE			s_Q 206 [10713]	BASALT [10713]									VOL			S		WR [10713]	51.59	0.67		17.7				10.48	7.26	6.94	0.12		1.35	1.23	0.06
[10713]	CONVERGENT MARGIN	GREATER ANTILLES / GREATER ANTILLES / CUBA / QUIBIJAN VOLCANICS	EASTERN CUBA	20.3447	20.3447	-74.6628	-74.6628	SAE			s_Q 207 [10713]	BASALT [10713]									VOL			S		WR [10713]	44.67	0.54		17.72				9.21	15.12	5.23	0.16		0.31	2.24	0.07
[10713]	CONVERGENT MARGIN	GREATER ANTILLES / GREATER ANTILLES / CUBA / QUIBIJAN VOLCANICS	EASTERN CUBA	20.3447	20.3447	-74.6628	-74.6628	SAE			s_Q 208 [10713]	BASALT [10713]									VOL			S		WR [10713]	46.88	0.56		18.07				7.54	17.92	4.43	0.17		0.27	2.77	0.07
[10713]	CONVERGENT MARGIN	GREATER ANTILLES / GREATER ANTILLES / CUBA / QUIBIJAN VOLCANICS	EASTERN CUBA	20.3514	20.3514	-74.6553	-74.6553	SAE			s_Q 212 [10713]	BASALT [10713]									VOL			S		WR [10713]	51.7	0.85		17.12				9.53	8.8	5.03	0.12		0.65	4.5	0.11
[10713]	CONVERGENT MARGIN	GREATER ANTILLES / GREATER ANTILLES / CUBA / QUIBIJAN VOLCANICS	EASTERN CUBA	20.3469	20.3469	-74.6597	-74.6597	SAE			s_Q 213 [10713]	BASALT [10713]									VOL			S		WR [10713]	47.3	0.6		17.28				8.18	12.64	6.11	0.17		0.72	2.31	0.08
[10713]	CONVERGENT MARGIN	GREATER ANTILLES / GREATER ANTILLES / CUBA / QUIBIJAN VOLCANICS	EASTERN CUBA	20.3469	20.3469	-74.6597	-74.6597	SAE			s_Q 214 [10713]	BASALT [10713]									VOL			S		WR [10713]	50.84	0.73		20				8.35	9.52	4.97	0.1		0.69	2.28	0.08
[10713]	CONVERGENT MARGIN	GREATER ANTILLES / GREATER ANTILLES / CUBA / QUIBIJAN VOLCANICS	EASTERN CUBA	20.3469	20.3469	-74.6597	-74.6597	SAE			s_Q 215 [10713]	BASALT [10713]									VOL			S		WR [10713]	48.51	0.69		19.24				8.42	11.69	5.13	0.14		0.81	2.04	0.08
[10713]	CONVERGENT MARGIN	GREATER ANTILLES / GREATER ANTILLES / CUBA / QUIBIJAN VOLCANICS	EASTERN CUBA	20.3447	20.3447	-74.6581	-74.6581	SAE			s_Q 202 [10713]	BASALT [10713]									VOL			S		WR [10713]	50.53	0.57		14.6				8.63	11.46	9.71	0.17		0.83	1.8	0.06
[10713]	CONVERGENT MARGIN	GREATER ANTILLES / GREATER ANTILLES / CUBA / QUIBIJAN VOLCANICS	EASTERN CUBA	20.3447	20.3447	-74.6608	-74.6608	SAE			s_Q 209 [10713]	BASALT [10713]									VOL			S		WR [10713]	50.6	0.57		17.29				8.53	11.59	7.06	0.16		1.36	1.8	0.06
[10713]	CONVERGENT MARGIN	GREATER ANTILLES / GREATER ANTILLES / CUBA / QUIBIJAN VOLCANICS	EASTERN CUBA	20.3447	20.3447	-74.6608	-74.6608	SAE			s_Q 210 [10713]	ANDESITE, BASALTIC [10713]									VOL			S		WR [10713]	55.05	0.85		18.08				8.26	6.7	3.99	0.12		0.35	5.49	0.14
[10713]	CONVERGENT MARGIN	GREATER ANTILLES / GREATER ANTILLES / CUBA / QUIBIJAN VOLCANICS	EASTERN CUBA	20.3497	20.3497	-74.6564	-74.6564	SAE			s_Q 211 [10713]	ANDESITE, BASALTIC [10713]									VOL			S		WR [10713]	52.62	0.66		16.54				9.14	9.85	6.18	0.18		0.84	3.21	0.08
[10713]	CONVERGENT MARGIN	GREATER ANTILLES / GREATER ANTILLES / CUBA / TENEME	EASTERN CUBA	20.6472	20.6472	-75.4286	-75.4286	SAE			s_TEN 1 [10713]	DACITE [10713]									VOL					WR [10713]
[10713]	CONVERGENT MARGIN	GREATER ANTILLES / GREATER ANTILLES / CUBA / TENEME	EASTERN CUBA	20.6694	20.6694	-75.3847	-75.3847	SAE			s_TM 21 [10713]	ANDESITE [10713]									VOL					WR [10713]
[10713]	CONVERGENT MARGIN	GREATER ANTILLES / GREATER ANTILLES / CUBA / TENEME	EASTERN CUBA	20.6597	20.6597	-75.4319	-75.4319	SAE			s_TM 1 [10713]	ANDESITE [10713]									VOL					WR [10713]
[10894]	CONVERGENT MARGIN	GREATER ANTILLES / GREATER ANTILLES / CUBA / MABUJINA FORMATION	MABUJINA COMPLEX	21.5	22.9	-79.4	-80.5	SAE			s_CU28 [10894]	BASALT [10894]	145000000 [10894]	145000000 [10894]		CRETACEOUS [10894]					VOL					WR [10894]
[10894]	CONVERGENT MARGIN	GREATER ANTILLES / GREATER ANTILLES / CUBA / MABUJINA FORMATION	MABUJINA COMPLEX	21.5	22.9	-79.4	-80.5	SAE			s_CU38 [10894]	BASALT [10894]	145000000 [10894]	145000000 [10894]		CRETACEOUS [10894]					VOL					WR [10894]
[10894]	CONVERGENT MARGIN	GREATER ANTILLES / GREATER ANTILLES / CUBA / MABUJINA FORMATION	MABUJINA COMPLEX	21.5	22.9	-79.4	-80.5	SAE			s_CU41 [10894]	BASALT [10894]	145000000 [10894]	145000000 [10894]		CRETACEOUS [10894]					VOL					WR [10894]
[10894]	CONVERGENT MARGIN	GREATER ANTILLES / GREATER ANTILLES / CUBA / MABUJINA FORMATION	MABUJINA COMPLEX	21.5	22.9	-79.4	-80.5	SAE			s_CU44 [10894]	BASALT [10894]	145000000 [10894]	145000000 [10894]		CRETACEOUS [10894]					VOL					WR [10894]
[10894]	CONVERGENT MARGIN	GREATER ANTILLES / GREATER ANTILLES / CUBA / MABUJINA FORMATION	MABUJINA COMPLEX	21.5	22.9	-79.4	-80.5	SAE			s_CU40 [10894]	BASALT [10894]	145000000 [10894]	145000000 [10894]		CRETACEOUS [10894]					VOL					WR [10894]
[10894]	CONVERGENT MARGIN	GREATER ANTILLES / GREATER ANTILLES / CUBA / PORVENIR FORMATION	MABUJINA COMPLEX	21.5	22.9	-79.4	-80.5	SAE			s_CU46 [10894]	BASALT [10894]	145000000 [10894]	145000000 [10894]		CRETACEOUS [10894]					VOL					WR [10894]
[10894]	CONVERGENT MARGIN	GREATER ANTILLES / GREATER ANTILLES / CUBA / LOS PASOS FORMATION	LOS PASOS	21.5	22.9	-79.4	-80.5	SAE			s_CU49 [10894]	RHYOLITE [10894]	135000000 [10894]	135000000 [10894]		CRETACEOUS [10894]					VOL					WR [10894]
[10894]	CONVERGENT MARGIN	GREATER ANTILLES / GREATER ANTILLES / CUBA / PROVINCIAL FORMATION	PROVINCIAL	21.5	22.9	-79.4	-80.5	SAE			s_CU50 [10894]	ANDESITE [10894]	95000000 [10894]	95000000 [10894]		CRETACEOUS [10894]					VOL					WR [10894]
[10988]	CONVERGENT MARGIN	GREATER ANTILLES / GREATER ANTILLES / CUBA	SAGUA DE TANAMO, RUPERTINA I MINE, EASTERN CUBA	20.59	20.6	-74.78	-74.86	SAE			s_RU-1 [10988]	CHROMITITE [10988]									ORE					WR [10988]
[10988]	CONVERGENT MARGIN	GREATER ANTILLES / GREATER ANTILLES / CUBA	SAGUA DE TANAMO, RUPERTINA II MINE, EASTERN CUBA	20.59	20.6	-74.78	-74.86	SAE			s_R-100 [10988]	CHROMITITE [10988]									ORE					WR [10988]
[10988]	CONVERGENT MARGIN	GREATER ANTILLES / GREATER ANTILLES / CUBA	SAGUA DE TANAMO, CERNICALO MINE, EASTERN CUBA	20.59	20.6	-74.78	-74.86	SAE			s_C-3 [10988]	CHROMITITE [10988]									ORE					WR [10988]
[10988]	CONVERGENT MARGIN	GREATER ANTILLES / GREATER ANTILLES / CUBA	SAGUA DE TANAMO, CERNICALO MINE, EASTERN CUBA	20.59	20.6	-74.78	-74.86	SAE			s_NV-1 [10988]	CHROMITITE [10988]									ORE					WR [10988]
[10988]	CONVERGENT MARGIN	GREATER ANTILLES / GREATER ANTILLES / CUBA	SAGUA DE TANAMO, NEGRO VIEJO MINE, EASTERN CUBA	20.59	20.6	-74.78	-74.86	SAE			s_NV-100 [10988]	CHROMITITE [10988]									ORE					WR [10988]
[10988]	CONVERGENT MARGIN	GREATER ANTILLES / GREATER ANTILLES / CUBA	SAGUA DE TANAMO, ALBERTINA MINE, EASTERN CUBA	20.59	20.6	-74.78	-74.86	SAE			s_A-100 [10988]	CHROMITITE [10988]									ORE					WR [10988]
[10988]	CONVERGENT MARGIN	GREATER ANTILLES / GREATER ANTILLES / CUBA	SAGUA DE TANAMO, TIBERA MINE, EASTERN CUBA	20.59	20.6	-74.78	-74.86	SAE			s_TI-03 [10988]	CHROMITITE [10988]									ORE					WR [10988]
[10988]	CONVERGENT MARGIN	GREATER ANTILLES / GREATER ANTILLES / CUBA	SAGUA DE TANAMO, CARIDAD MINE, EASTERN CUBA	20.59	20.6	-74.78	-74.86	SAE			s_SI-100 [10988]	CHROMITITE [10988]									ORE					WR [10988]
[10988]	CONVERGENT MARGIN	GREATER ANTILLES / GREATER ANTILLES / CUBA	SAGUA DE TANAMO, CARIDAD MINE, EASTERN CUBA	20.59	20.6	-74.78	-74.86	SAE			s_SI-103 [10988]	CHROMITITE [10988]									ORE					WR [10988]
[10988]	CONVERGENT MARGIN	GREATER ANTILLES / GREATER ANTILLES / CUBA	SAGUA DE TANAMO, CARIDAD MINE, EASTERN CUBA	20.59	20.6	-74.78	-74.86	SAE			s_SI-2 [10988]	CHROMITITE [10988]									ORE					WR [10988]
[10988]	CONVERGENT MARGIN	GREATER ANTILLES / GREATER ANTILLES / CUBA	SAGUA DE TANAMO, MONTE BUENO MINE, EASTERN CUBA	20.59	20.6	-74.78	-74.86	SAE			s_MB-1 [10988]	CHROMITITE [10988]									ORE					WR [10988]
[10988]	CONVERGENT MARGIN	GREATER ANTILLES / GREATER ANTILLES / CUBA	SAGUA DE TANAMO, GUARINA MINE, EASTERN CUBA	20.59	20.6	-74.78	-74.86	SAE			s_G-1 [10988]	CHROMITITE [10988]									ORE					WR [10988]
[10988]	CONVERGENT MARGIN	GREATER ANTILLES / GREATER ANTILLES / CUBA	SAGUA DE TANAMO, GUARINA MINE, EASTERN CUBA	20.59	20.6	-74.78	-74.86	SAE			s_G-2 [10988]	CHROMITITE [10988]									ORE					WR [10988]
[10988]	CONVERGENT MARGIN	GREATER ANTILLES / GREATER ANTILLES / CUBA	MAYAR? PRUDENICO MINE, EASTERN CUBA	20.59	20.6	-74.78	-74.86	SAE			s_PRU-200 [10988]	CHROMITITE [10988]									ORE					WR [10988]
[10988]	CONVERGENT MARGIN	GREATER ANTILLES / GREATER ANTILLES / CUBA	MAYAR? CASIMBA MINE, EASTERN CUBA	20.59	20.6	-74.78	-74.86	SAE			s_CS-6 [10988]	CHROMITITE [10988]									ORE					WR [10988]
[10988]	CONVERGENT MARGIN	GREATER ANTILLES / GREATER ANTILLES / CUBA	MAYAR? CASIMBA MINE, EASTERN CUBA	20.59	20.6	-74.78	-74.86	SAE			s_CS-100 [10988]	CHROMITITE [10988]									ORE					WR [10988]
[10988]	CONVERGENT MARGIN	GREATER ANTILLES / GREATER ANTILLES / CUBA	MAYAR? CASIMBA MINE, EASTERN CUBA	20.59	20.6	-74.78	-74.86	SAE			s_CS-200 [10988]	CHROMITITE [10988]									ORE					WR [10988]
[10988]	CONVERGENT MARGIN	GREATER ANTILLES / GREATER ANTILLES / CUBA	MAYAR? CALEDONIA MINE, EASTERN CUBA	20.59	20.6	-74.78	-74.86	SAE			s_CL-3 [10988]	CHROMITITE [10988]									ORE					WR [10988]
[10988]	CONVERGENT MARGIN	GREATER ANTILLES / GREATER ANTILLES / CUBA	MAYAR? ESTRELLA DE MAYAR?MINE, EASTERN CUBA	20.59	20.6	-74.78	-74.86	SAE			s_EM-1B [10988]	CHROMITITE [10988]									ORE					WR [10988]
[10988]	CONVERGENT MARGIN	GREATER ANTILLES / GREATER ANTILLES / CUBA	MAYAR? JUANITA MINE, EASTERN CUBA	20.59	20.6	-74.78	-74.86	SAE			s_J-4 [10988]	CHROMITITE [10988]									ORE					WR [10988]
[10988]	CONVERGENT MARGIN	GREATER ANTILLES / GREATER ANTILLES / CUBA	MAYAR? ESTRELLA MINE, EASTERN CUBA	20.59	20.6	-74.78	-74.86	SAE			s_ES-4-1 [10988]	CHROMITITE [10988]									ORE					WR [10988]
[10988]	CONVERGENT MARGIN	GREATER ANTILLES / GREATER ANTILLES / CUBA	MAYAR? ESTRELLA MINE, EASTERN CUBA	20.59	20.6	-74.78	-74.86	SAE			s_ES-AV [10988]	CHROMITITE [10988]									ORE					WR [10988]
[10988]	CONVERGENT MARGIN	GREATER ANTILLES / GREATER ANTILLES / CUBA	MAYAR? VICTORIA MINE, EASTERN CUBA	20.59	20.6	-74.78	-74.86	SAE			s_V-1 [10988]	CHROMITITE [10988]									ORE					WR [10988]
[10988]	CONVERGENT MARGIN	GREATER ANTILLES / GREATER ANTILLES / CUBA	MAYAR? VICTORIA MINE, EASTERN CUBA	20.59	20.6	-74.78	-74.86	SAE			s_V-3 [10988]	CHROMITITE [10988]									ORE					WR [10988]
[10988]	CONVERGENT MARGIN	GREATER ANTILLES / GREATER ANTILLES / CUBA	SAGUA DE TANAMO, CERNICALO MINE, EASTERN CUBA	20.59	20.6	-74.78	-74.86	SAE			s_C-ANT [10988]	CHROMITITE [10988]									ORE					WR [10988]
[10988]	CONVERGENT MARGIN	GREATER ANTILLES / GREATER ANTILLES / CUBA	SAGUA DE TANAMO, ALBERTINA MINE, EASTERN CUBA	20.59	20.6	-74.78	-74.86	SAE			s_A3A [10988]	CHROMITITE [10988]									ORE					WR [10988]
[10988]	CONVERGENT MARGIN	GREATER ANTILLES / GREATER ANTILLES / CUBA	SAGUA DE TANAMO, TIBERA MINE, EASTERN CUBA	20.59	20.6	-74.78	-74.86	SAE			s_TI-1 [10988]	CHROMITITE [10988]									ORE					WR [10988]
[10988]	CONVERGENT MARGIN	GREATER ANTILLES / GREATER ANTILLES / CUBA	MAYAR? CASIMBA MINE, EASTERN CUBA	20.59	20.6	-74.78	-74.86	SAE			s_CA-BB [10988]	CHROMITITE [10988]									ORE					WR [10988]
[10988]	CONVERGENT MARGIN	GREATER ANTILLES / GREATER ANTILLES / CUBA	MAYAR? CASIMBA MINE, EASTERN CUBA	20.59	20.6	-74.78	-74.86	SAE			s_CS-2 [10988]	CHROMITITE [10988]									ORE					WR [10988]
[10988]	CONVERGENT MARGIN	GREATER ANTILLES / GREATER ANTILLES / CUBA	MAYAR? ESTRELLA DE MAYAR?MINE, EASTERN CUBA	20.59	20.6	-74.78	-74.86	SAE			s_EM-5 [10988]	CHROMITITE [10988]									ORE					WR [10988]
[10988]	CONVERGENT MARGIN	GREATER ANTILLES / GREATER ANTILLES / CUBA	MAYAR? JUANITA MINE, EASTERN CUBA	20.59	20.6	-74.78	-74.86	SAE			s_J-5 [10988]	CHROMITITE [10988]									ORE					WR [10988]
[10874]	CONVERGENT MARGIN	GREATER ANTILLES / GREATER ANTILLES / PUERTO RICO / BOQUERON FORMATION	RTE 300, KM 3.6D	18	18.36	-67	-68	SAE			s_BQN300/3.6D [10874]	NOT GIVEN [10874]	85000000 [10874]		UPPER [10874]	CRETACEOUS [10874]					VOL			E		WR [10874]	50.33	0.72		14.21				8.23	9.14	3.95	0.2		0.61	3.44	0.32
[10874]	CONVERGENT MARGIN	GREATER ANTILLES / GREATER ANTILLES / PUERTO RICO	RTE 103, KM 9.8A	18	18.36	-67	-68	SAE			s_BQN103/9.8A [10874]	NOT GIVEN [10874]	85000000 [10874]		UPPER [10874]	CRETACEOUS [10874]					VOL			E		WR [10874]	52.05	0.75		16.27				7.32	7.64	3.72	0.1		0.29	1.77	0.33
[10874]	CONVERGENT MARGIN	GREATER ANTILLES / GREATER ANTILLES / PUERTO RICO	RTE 300, KM 1.7A	18	18.36	-67	-68	SAE			s_BQN300/1.7A [10874]	NOT GIVEN [10874]	85000000 [10874]		UPPER [10874]	CRETACEOUS [10874]					VOL			E		WR [10874]	52.63	0.84		17.48				7.99	9.05	4.36	0.2		0.79	2.47	0.34
[10874]	CONVERGENT MARGIN	GREATER ANTILLES / GREATER ANTILLES / PUERTO RICO	RTE 300, KM 8	18	18.36	-67	-68	SAE			s_BQN300/8.0 [10874]	NOT GIVEN [10874]	85000000 [10874]		UPPER [10874]	CRETACEOUS [10874]					VOL			E		WR [10874]	52.72	1.01		15.8				7.08	6.8	2.61	0.17		0.61	5.55	0.36
[10874]	CONVERGENT MARGIN	GREATER ANTILLES / GREATER ANTILLES / PUERTO RICO	RTE 103, KM 9.8D	18	18.36	-67	-68	SAE			s_BQN103/9.8D [10874]	NOT GIVEN [10874]	85000000 [10874]		UPPER [10874]	CRETACEOUS [10874]					VOL			E		WR [10874]	53.69	0.8		17.33				7.85	7.25	4	0.14		1.86	2.99	0.36
[10874]	CONVERGENT MARGIN	GREATER ANTILLES / GREATER ANTILLES / PUERTO RICO	RTE 300, KM 1.2D	18	18.36	-67	-68	SAE			s_BQN300/1.2D [10874]	NOT GIVEN [10874]	85000000 [10874]		UPPER [10874]	CRETACEOUS [10874]					VOL			E		WR [10874]	53.99	0.75		14.67				8.51	8.24	4.87	0.14		2.21	3.51	0.33
[10874]	CONVERGENT MARGIN	GREATER ANTILLES / GREATER ANTILLES / PUERTO RICO	RTE 118, KM 93	18	18.36	-67	-68	SAE			s_BQN118-93 [10874]	NOT GIVEN [10874]	85000000 [10874]		UPPER [10874]	CRETACEOUS [10874]					VOL			E		WR [10874]	54.06	0.75		15.34				5.66	8.89	2.07	0.37		0.42	4.81	0.29
[10874]	CONVERGENT MARGIN	GREATER ANTILLES / GREATER ANTILLES / PUERTO RICO	RTE 300, KM 1.7C	18	18.36	-67	-68	SAE			s_BQN300/1.7C [10874]	NOT GIVEN [10874]	85000000 [10874]		UPPER [10874]	CRETACEOUS [10874]					VOL			E		WR [10874]	54.28	0.81		17.39				7.25	7.96	3.2	0.17		1.67	3.29	0.36
[10874]	CONVERGENT MARGIN	GREATER ANTILLES / GREATER ANTILLES / PUERTO RICO	RTE 103, KM 9.8C	18	18.36	-67	-68	SAE			s_BQN103/9.8C [10874]	NOT GIVEN [10874]	85000000 [10874]		UPPER [10874]	CRETACEOUS [10874]					VOL			E		WR [10874]	54.53	0.82		16.86				7.61	7.1	3.7	0.16		2.11	3.05	0.37
[10874]	CONVERGENT MARGIN	GREATER ANTILLES / GREATER ANTILLES / PUERTO RICO	RTE 103, KM 9.3C	18	18.36	-67	-68	SAE			s_BQN103/9.3C [10874]	NOT GIVEN [10874]	85000000 [10874]		UPPER [10874]	CRETACEOUS [10874]					VOL			E		WR [10874]	62.4	1.02		17.11				5.97	5.05	0.6	0.09		2.09	3.24	0.32
[10874]	CONVERGENT MARGIN	GREATER ANTILLES / GREATER ANTILLES / PUERTO RICO	RTE 300, KM 1.7B	18	18.36	-67	-68	SAE			s_BQN300/1.7B [10874]	NOT GIVEN [10874]	85000000 [10874]		UPPER [10874]	CRETACEOUS [10874]					VOL			E		WR [10874]	63.63	0.8		15.35				6.59	2.74	1.12	0.09		0.05	6.3	0.31
[10874]	CONVERGENT MARGIN	GREATER ANTILLES / GREATER ANTILLES / PUERTO RICO	R蚈 LOCO FORMATION, RTE 371; KM 4.1	18	18.36	-67	-68	SAE			s_RL371/4.1 [10874]	ANDESITE [10874]	80000000 [10874]	85000000 [10874]	UPPER [10874]	CRETACEOUS [10874]					VOL			E		WR [10874]	51.74	0.75		10.84				8.07	8.61	7.78	0.19		1.65	2.93	0.24
[10874]	CONVERGENT MARGIN	GREATER ANTILLES / GREATER ANTILLES / PUERTO RICO	R蚈 LOCO FORMATION , RTE 01; KM 0.2	18	18.36	-67	-68	SAE			s_RL01-02 [10874]	ANDESITE [10874]	80000000 [10874]	85000000 [10874]	UPPER [10874]	CRETACEOUS [10874]					VOL			E		WR [10874]	53.68	0.61		10.93				8.2	7.5	10.33	0.14		0.52	2.35	0.29
[10874]	CONVERGENT MARGIN	GREATER ANTILLES / GREATER ANTILLES / PUERTO RICO	R蚈 LOCO FORMATION, RTE 5A	18	18.36	-67	-68	SAE			s_RL5A [10874]	ANDESITE [10874]	80000000 [10874]	85000000 [10874]	UPPER [10874]	CRETACEOUS [10874]					VOL			E		WR [10874]	53.71	0.61		10.75				6.39	9.11	7.52	0.12		0.67	3	0.28
[10874]	CONVERGENT MARGIN	GREATER ANTILLES / GREATER ANTILLES / PUERTO RICO	R蚈 LOCO FORMATION, RTE 06; KM 0.2	18	18.36	-67	-68	SAE			s_RL06-02 [10874]	ANDESITE [10874]	80000000 [10874]	85000000 [10874]	UPPER [10874]	CRETACEOUS [10874]					VOL			E		WR [10874]	54.32	0.78		12.08				8.66	6.93	8.34	0.15		1.97	2.19	0.29
[10874]	CONVERGENT MARGIN	GREATER ANTILLES / GREATER ANTILLES / PUERTO RICO	R蚈 LOCO FORMATION , RTE 366; KM 1.36	18	18.36	-67	-68	SAE			s_RL366/1.36 [10874]	ANDESITE [10874]	80000000 [10874]	85000000 [10874]	UPPER [10874]	CRETACEOUS [10874]					VOL			E		WR [10874]	55.03	0.62		11.17				8	7.31	9.12	0.14		1.24	2.45	0.26
[10874]	CONVERGENT MARGIN	GREATER ANTILLES / GREATER ANTILLES / PUERTO RICO	R蚈 LOCO FORMATION , RTE 365; KM 7.1	18	18.36	-67	-68	SAE			s_RL365/7.1 [10874]	ANDESITE [10874]	80000000 [10874]	85000000 [10874]	UPPER [10874]	CRETACEOUS [10874]					VOL			E		WR [10874]	55.08	0.8		11.76				8.76	7.53	7.79	0.14		1.48	2.19	0.26
[10874]	CONVERGENT MARGIN	GREATER ANTILLES / GREATER ANTILLES / PUERTO RICO	R蚈 LOCO FORMATION, RTE 03; KM 02	18	18.36	-67	-68	SAE			s_RL03-02 [10874]	ANDESITE [10874]	80000000 [10874]	85000000 [10874]	UPPER [10874]	CRETACEOUS [10874]					VOL			E		WR [10874]	55.61	0.61		10.86				8.24	7.46	9.59	0.14		0.65	2.35	0.29
[10874]	CONVERGENT MARGIN	GREATER ANTILLES / GREATER ANTILLES / PUERTO RICO	R蚈 LOCO FORMATION, RTE 4.3; KM 94	18	18.36	-67	-68	SAE			s_RL43-94 [10874]	ANDESITE [10874]	80000000 [10874]	85000000 [10874]	UPPER [10874]	CRETACEOUS [10874]					VOL			E		WR [10874]	56.47	0.81		11.62				7.75	7.46	7.47	0.13		2.02	1.9	0.24
[10874]	CONVERGENT MARGIN	GREATER ANTILLES / GREATER ANTILLES / PUERTO RICO	R蚈 LOCO FORMATION, RTE 365; KM 3.65	18	18.36	-67	-68	SAE			s_RL365/3.65 [10874]	ANDESITE [10874]	80000000 [10874]	85000000 [10874]	UPPER [10874]	CRETACEOUS [10874]					VOL			E		WR [10874]	56.67	0.75		11.85				7.75	6.83	7.85	0.13		2	1.86	0.28
[10874]	CONVERGENT MARGIN	GREATER ANTILLES / GREATER ANTILLES / PUERTO RICO	R蚈 LOCO FORMATION, RTE 366; KM 1.4	18	18.36	-67	-68	SAE			s_RL366/1.4 [10874]	ANDESITE [10874]	80000000 [10874]	85000000 [10874]	UPPER [10874]	CRETACEOUS [10874]					VOL			E		WR [10874]	57.01	0.77		12.93				7.23	5.93	6.97	0.12		3.12	2.41	0.31
[10874]	CONVERGENT MARGIN	GREATER ANTILLES / GREATER ANTILLES / PUERTO RICO	R蚈 LOCO FORMATION, RTE 365; KM 3.84	18	18.36	-67	-68	SAE			s_RL365/3.84 [10874]	ANDESITE [10874]	80000000 [10874]	85000000 [10874]	UPPER [10874]	CRETACEOUS [10874]					VOL			E		WR [10874]	57.04	0.72		11.72				7.74	6.79	7.84	0.12		2	1.67	0.28
[10874]	CONVERGENT MARGIN	GREATER ANTILLES / GREATER ANTILLES / PUERTO RICO	R蚈 LOCO FORMATION , RTE 365; KM 6.0A	18	18.36	-67	-68	SAE			s_RL365/6.0A [10874]	ANDESITE [10874]	80000000 [10874]	85000000 [10874]	UPPER [10874]	CRETACEOUS [10874]					VOL			E		WR [10874]	57.15	0.66		11.46				7.76	7.29	7.93	0.14		0.76	3.05	0.25
[10874]	CONVERGENT MARGIN	GREATER ANTILLES / GREATER ANTILLES / PUERTO RICO	R蚈 LOCO FORMATION , RTE 366; KM 1.35	18	18.36	-67	-68	SAE			s_RL366/1.35 [10874]	ANDESITE [10874]	80000000 [10874]	85000000 [10874]	UPPER [10874]	CRETACEOUS [10874]					VOL			E		WR [10874]	57.41	0.69		11.78				7.5	7.64	6.97	0.14		0.72	3.04	0.27
[10874]	CONVERGENT MARGIN	GREATER ANTILLES / GREATER ANTILLES / PUERTO RICO	R蚈 LOCO FORMATION , RTE 366; KM 2.5T	18	18.36	-67	-68	SAE			s_RL366/2.5T [10874]	ANDESITE [10874]	80000000 [10874]	85000000 [10874]	UPPER [10874]	CRETACEOUS [10874]					VOL			E		WR [10874]	57.43	0.69		11.69				7.22	7.66	7.85	0.12		1.81	1.72	0.27
[10874]	CONVERGENT MARGIN	GREATER ANTILLES / GREATER ANTILLES / PUERTO RICO	R蚈 LOCO FORMATION , RTE 366; KM 2.01	18	18.36	-67	-68	SAE			s_RL366/2.01 [10874]	ANDESITE [10874]	80000000 [10874]	85000000 [10874]	UPPER [10874]	CRETACEOUS [10874]					VOL			E		WR [10874]	57.52	0.74		12.05				7.68	7.26	7.18	0.12		1.25	2.43	0.28
[10874]	CONVERGENT MARGIN	GREATER ANTILLES / GREATER ANTILLES / PUERTO RICO	R蚈 LOCO FORMATION , RTE 365; KM3.2	18	18.36	-67	-68	SAE			s_RL365/3.2 [10874]	ANDESITE [10874]	80000000 [10874]	85000000 [10874]	UPPER [10874]	CRETACEOUS [10874]					VOL			E		WR [10874]	58.05	0.73		12.15				7.22	6.62	6.63	0.12		1.11	3.27	0.28
[10874]	CONVERGENT MARGIN	GREATER ANTILLES / GREATER ANTILLES / PUERTO RICO	R蚈 LOCO FORMATION , RTE 79; KM94	18	18.36	-67	-68	SAE			s_RL79-94 [10874]	ANDESITE [10874]	80000000 [10874]	85000000 [10874]	UPPER [10874]	CRETACEOUS [10874]					VOL			E		WR [10874]	58.37	0.87		11.97				7.48	6.9	6.82	0.13		2.15	1.75	0.28
[10874]	CONVERGENT MARGIN	GREATER ANTILLES / GREATER ANTILLES / PUERTO RICO	R蚈 LOCO FORMATION , RTE 366; KM5.4A	18	18.36	-67	-68	SAE			s_RL366/5.4A [10874]	ANDESITE [10874]	80000000 [10874]	85000000 [10874]	UPPER [10874]	CRETACEOUS [10874]					VOL			E		WR [10874]	58.5	0.77		11.79				7.5	5.3	6.38	0.12		2.72	2.8	0.29
[10874]	CONVERGENT MARGIN	GREATER ANTILLES / GREATER ANTILLES / PUERTO RICO	SABANA GRANDE FORMATION , RTE 368; KM 10	18	18.36	-67	-68	SAE			s_SBG368/10 [10874]	NOT GIVEN [10874]	72000000 [10874]	80000000 [10874]	UPPER [10874]	CRETACEOUS [10874]					VOL			E		WR [10874]	48.03	0.91		17.03				9.06	7.53	5.43	0.12		1.36	2.66	0.3
[10874]	CONVERGENT MARGIN	GREATER ANTILLES / GREATER ANTILLES / PUERTO RICO	SABANA GRANDE FORMATION , RTE 368; KM 5.2	18	18.36	-67	-68	SAE			s_SBG368/5.2 [10874]	NOT GIVEN [10874]	72000000 [10874]	80000000 [10874]	UPPER [10874]	CRETACEOUS [10874]					VOL			E		WR [10874]	50.58	1.11		19.01				5.75	7.95	2.13	0.14		2.89	4.39	0.43
[10874]	CONVERGENT MARGIN	GREATER ANTILLES / GREATER ANTILLES / PUERTO RICO	SABANA GRANDE FORMATION , RTE 348; KM 4.8A	18	18.36	-67	-68	SAE			s_SBG348/4.8A [10874]	NOT GIVEN [10874]	72000000 [10874]	80000000 [10874]	UPPER [10874]	CRETACEOUS [10874]					VOL			E		WR [10874]	50.8	0.72		15.21				8.95	8.5	6.25	0.18		1.74	2.93	0.25
[10874]	CONVERGENT MARGIN	GREATER ANTILLES / GREATER ANTILLES / PUERTO RICO	SABANA GRANDE FORMATION , RTE PA380; KM 1.2B	18	18.36	-67	-68	SAE			s_SBG-PA380/1.2B [10874]	NOT GIVEN [10874]	72000000 [10874]	80000000 [10874]	UPPER [10874]	CRETACEOUS [10874]					VOL			E		WR [10874]	50.82	0.89		18.32				7.24	9.55	2.64	0.18		2.16	3.02	0.4
[10874]	CONVERGENT MARGIN	GREATER ANTILLES / GREATER ANTILLES / PUERTO RICO	SABANA GRANDE FORMATION , RTE 2; KM 167C	18	18.36	-67	-68	SAE			s_SBG2/167C [10874]	NOT GIVEN [10874]	72000000 [10874]	80000000 [10874]	UPPER [10874]	CRETACEOUS [10874]					VOL			E		WR [10874]	50.85	0.9		18.27				7.13	8.4	3.02	0.13		2.42	4.08	0.37
[10874]	CONVERGENT MARGIN	GREATER ANTILLES / GREATER ANTILLES / PUERTO RICO	SABANA GRANDE FORMATION , RTE 02; KM 02	18	18.36	-67	-68	SAE			s_SBG02-02 [10874]	NOT GIVEN [10874]	72000000 [10874]	80000000 [10874]	UPPER [10874]	CRETACEOUS [10874]					VOL			E		WR [10874]	51	1.15		12				9.47	9.63	6.16	0.17		1.84	3.34	0.45
[10874]	CONVERGENT MARGIN	GREATER ANTILLES / GREATER ANTILLES / PUERTO RICO	SABANA GRANDE FORMATION , RTE 362; KM 9.7D	18	18.36	-67	-68	SAE			s_SBG362/9.7D [10874]	NOT GIVEN [10874]	72000000 [10874]	80000000 [10874]	UPPER [10874]	CRETACEOUS [10874]					VOL			E		WR [10874]	51.09	0.95		15.74				9.42	8.65	4.61	0.14		2.04	3.62	0.24
[10874]	CONVERGENT MARGIN	GREATER ANTILLES / GREATER ANTILLES / PUERTO RICO	SABANA GRANDE FORMATION , RTE 2; KM 167C	18	18.36	-67	-68	SAE			s_SBG2/167C [10874]	NOT GIVEN [10874]	72000000 [10874]	80000000 [10874]	UPPER [10874]	CRETACEOUS [10874]					VOL			E		WR [10874]	52.71	0.95		17.95				6.07	7.16	2.54	0.12		0.45	5.97	0.38
[10874]	CONVERGENT MARGIN	GREATER ANTILLES / GREATER ANTILLES / PUERTO RICO	SABANA GRANDE FORMATION , RTE 2; KM 121/1.2B	18	18.36	-67	-68	SAE			s_SBG2/121/1.2B [10874]	NOT GIVEN [10874]	72000000 [10874]	80000000 [10874]	UPPER [10874]	CRETACEOUS [10874]					VOL			E		WR [10874]	54.19	0.97		18.1				6.31	4.86	3.01	0.09		0.52	6.3	0.41
[10874]	CONVERGENT MARGIN	GREATER ANTILLES / GREATER ANTILLES / PUERTO RICO	SABANA GRANDE FORMATION , RTE PA343; KM 09	18	18.36	-67	-68	SAE			s_SBG-PA343/0.9 [10874]	NOT GIVEN [10874]	72000000 [10874]	80000000 [10874]	UPPER [10874]	CRETACEOUS [10874]					VOL			E		WR [10874]	55.2	1.05		18.11				5.88	7.17	2.61	0.09		1.43	4.92	0.44
[10874]	CONVERGENT MARGIN	GREATER ANTILLES / GREATER ANTILLES / PUERTO RICO	SABANA GRANDE FORMATION , RTE 2; KM 167A	18	18.36	-67	-68	SAE			s_SBG2/167A [10874]	NOT GIVEN [10874]	72000000 [10874]	80000000 [10874]	UPPER [10874]	CRETACEOUS [10874]					VOL			E		WR [10874]	55.43	0.99		17.28				7.28	6.36	2.33	0.09		2.47	4.05	0.41
[10874]	CONVERGENT MARGIN	GREATER ANTILLES / GREATER ANTILLES / PUERTO RICO	MARICAO FORMATION, RTE 128; KM 28.0	18	18.36	-67	-68	SAE			s_MRCA128/28.0 [10874]	NOT GIVEN [10874]	72000000 [10874]	85000000 [10874]	UPPER [10874]	CRETACEOUS [10874]					VOL			E		WR [10874]	45.49	1.06		14.89				11.31	11.36	7.33	0.2		0.36	2.63	0.16
[10874]	CONVERGENT MARGIN	GREATER ANTILLES / GREATER ANTILLES / PUERTO RICO / MARICAO FORMATION	MARICAO FORMATION, RTE 105; KM 60.5A	18	18.36	-67	-68	SAE			s_MRCA105/60.5A [10874]	NOT GIVEN [10874]	72000000 [10874]	85000000 [10874]	UPPER [10874]	CRETACEOUS [10874]					VOL			E		WR [10874]	45.78	1.4		15.22				12.05	10.66	6.32	0.2		0.91	2.5	0.22
[10874]	CONVERGENT MARGIN	GREATER ANTILLES / GREATER ANTILLES / PUERTO RICO / MARICAO FORMATION	MARICAO FORMATION, RTE 105; KM 10.5C	18	18.36	-67	-68	SAE			s_MRCA105/10.5C [10874]	NOT GIVEN [10874]	72000000 [10874]	85000000 [10874]	UPPER [10874]	CRETACEOUS [10874]					VOL			E		WR [10874]	46.86	1.33		15.48				11.56	10.24	6.05	0.21		0.82	2.78	0.28
[10874]	CONVERGENT MARGIN	GREATER ANTILLES / GREATER ANTILLES / PUERTO RICO	MARICAO FORMATION, RTE 348; KM 5.9	18	18.36	-67	-68	SAE			s_MRCA348/5.9 [10874]	NOT GIVEN [10874]	72000000 [10874]	85000000 [10874]	UPPER [10874]	CRETACEOUS [10874]					VOL			E		WR [10874]	47.23	1.25		13.85				11.09	10.86	7.84	0.19		0.51	2.79	0.27
[10874]	CONVERGENT MARGIN	GREATER ANTILLES / GREATER ANTILLES / PUERTO RICO	MARICAO FORMATION, RTE 119; KM 15.5	18	18.36	-67	-68	SAE			s_MRCA119/15.5 [10874]	NOT GIVEN [10874]	72000000 [10874]	85000000 [10874]	UPPER [10874]	CRETACEOUS [10874]					VOL			E		WR [10874]	47.25	1.33		15.78				11.28	10.38	5.49	0.18		1.44	2.5	0.25
[10874]	CONVERGENT MARGIN	GREATER ANTILLES / GREATER ANTILLES / PUERTO RICO	MARICAO FORMATION, RTE 342; KM 5.4B	18	18.36	-67	-68	SAE			s_MRCA342/5.4B [10874]	NOT GIVEN [10874]	72000000 [10874]	85000000 [10874]	UPPER [10874]	CRETACEOUS [10874]					VOL			E		WR [10874]	47.41	1.21		12.35				10.71	11.62	9.06	0.18		0.23	2.62	0.26
[10874]	CONVERGENT MARGIN	GREATER ANTILLES / GREATER ANTILLES / PUERTO RICO	MARICAO FORMATION, RTE 124; KM 23.8D	18	18.36	-67	-68	SAE			s_MRCA124/23.8D [10874]	NOT GIVEN [10874]	72000000 [10874]	85000000 [10874]	UPPER [10874]	CRETACEOUS [10874]					VOL			E		WR [10874]	47.89	0.65		12.19				8.37	13.28	9.76	0.18		0.36	2.17	0.12
[10874]	CONVERGENT MARGIN	GREATER ANTILLES / GREATER ANTILLES / PUERTO RICO	MARICAO FORMATION, RTE 348; KM 3.4D	18	18.36	-67	-68	SAE			s_MRCA348/3.4D [10874]	NOT GIVEN [10874]	72000000 [10874]	85000000 [10874]	UPPER [10874]	CRETACEOUS [10874]					VOL			E		WR [10874]	48.02	1.12		14.85				10.93	8.72	7.09	0.17		0.69	3.43	0.17
[10874]	CONVERGENT MARGIN	GREATER ANTILLES / GREATER ANTILLES / PUERTO RICO	MARICAO FORMATION, RTE 119; KM 10	18	18.36	-67	-68	SAE			s_MRCA119/10 [10874]	NOT GIVEN [10874]	72000000 [10874]	85000000 [10874]	UPPER [10874]	CRETACEOUS [10874]					VOL			E		WR [10874]	48.01	1.09		14.96				10.79	8.42	7.59	0.16		0.44	3.53	0.21
[10874]	CONVERGENT MARGIN	GREATER ANTILLES / GREATER ANTILLES / PUERTO RICO	MARICAO FORMATION, RTE 120; KM 23.8	18	18.36	-67	-68	SAE			s_MRCA120/23.8 [10874]	NOT GIVEN [10874]	72000000 [10874]	85000000 [10874]	UPPER [10874]	CRETACEOUS [10874]					VOL			E		WR [10874]	48.83	0.75		13.77				9.48	10.51	8.99	0.18		0.5	2.73	0.19
[10874]	CONVERGENT MARGIN	GREATER ANTILLES / GREATER ANTILLES / PUERTO RICO / MARICAO FORMATION	MARICAO FORMATION, RTE 105; KM 40.5A	18	18.36	-67	-68	SAE			s_MRCA105/40.5A [10874]	NOT GIVEN [10874]	72000000 [10874]	85000000 [10874]	UPPER [10874]	CRETACEOUS [10874]					VOL			E		WR [10874]	50.15	1.03		14.64				9.81	8.79	7.07	0.16		0.59	3.72	0.29
[10874]	CONVERGENT MARGIN	GREATER ANTILLES / GREATER ANTILLES / PUERTO RICO	EL RAYO FORMATION, RTE 332; KM 6.8F	18	18.36	-67	-68	SAE			s_RYO332/6.8F [10874]	NOT GIVEN [10874]	72000000 [10874]	60000000 [10874]	UPPER [10874]	CRETACEOUS [10874]					VOL			E		WR [10874]	46.07	1.09		16.21				7.61	10.2	5.18	0.16		0.75	2.93	0.46
[10874]	CONVERGENT MARGIN	GREATER ANTILLES / GREATER ANTILLES / PUERTO RICO	EL RAYO FORMATION, RTE 332 ; CONGA	18	18.36	-67	-68	SAE			s_RYO332/CONGA [10874]	NOT GIVEN [10874]	72000000 [10874]	60000000 [10874]	UPPER [10874]	CRETACEOUS [10874]					VOL			E		WR [10874]	49.21	0.77		15.08				4.73	12.38	0.54	0.19		0.33	6.48	0.24
[10874]	CONVERGENT MARGIN	GREATER ANTILLES / GREATER ANTILLES / PUERTO RICO	EL RAYO FORMATION, RTE 328; KM 5.2B	18	18.36	-67	-68	SAE			s_RYO328/5.2B [10874]	NOT GIVEN [10874]	72000000 [10874]	60000000 [10874]	UPPER [10874]	CRETACEOUS [10874]					VOL			E		WR [10874]	49.94	0.91		19.63				6.16	7.55	2.96	0.11		2.64	3.61	0.46
[10874]	CONVERGENT MARGIN	GREATER ANTILLES / GREATER ANTILLES / PUERTO RICO	EL RAYO FORMATION, RTE 328; KM 5.1D	18	18.36	-67	-68	SAE			s_RYO328/5.1D [10874]	NOT GIVEN [10874]	72000000 [10874]	60000000 [10874]	UPPER [10874]	CRETACEOUS [10874]					VOL			E		WR [10874]	50.99	0.99		17.82				6.05	9.69	2.88	0.13		1.81	4.12	0.45
[10874]	CONVERGENT MARGIN	GREATER ANTILLES / GREATER ANTILLES / PUERTO RICO	EL RAYO FORMATION, RTE 332; KM CONGD	18	18.36	-67	-68	SAE			s_RYO332/CONGD [10874]	NOT GIVEN [10874]	72000000 [10874]	60000000 [10874]	UPPER [10874]	CRETACEOUS [10874]					VOL			E		WR [10874]	51.08	1.03		17.46				6.89	7.98	2.49	0.09		0.38	5.89	0.3
[10874]	CONVERGENT MARGIN	GREATER ANTILLES / GREATER ANTILLES / PUERTO RICO	EL RAYO FORMATION, RTE 328; KM 5.1	18	18.36	-67	-68	SAE			s_RYO328/5.1 [10874]	NOT GIVEN [10874]	72000000 [10874]	60000000 [10874]	UPPER [10874]	CRETACEOUS [10874]					VOL			E		WR [10874]	51.85	0.97		18.8				6.44	7.46	3.42	0.13		1.3	5.16	0.44
[10874]	CONVERGENT MARGIN	GREATER ANTILLES / GREATER ANTILLES / PUERTO RICO	EL RAYO FORMATION, RTE 328; KM 3.14	18	18.36	-67	-68	SAE			s_RYO328/3.14 [10874]	NOT GIVEN [10874]	72000000 [10874]	60000000 [10874]	UPPER [10874]	CRETACEOUS [10874]					VOL			E		WR [10874]	52.15	0.89		18.98				6.118	7.96	2.71	0.1		2.15	3.37	0.44
[10874]	CONVERGENT MARGIN	GREATER ANTILLES / GREATER ANTILLES / PUERTO RICO	EL RAYO FORMATION, RTE 332; KM CONGF	18	18.36	-67	-68	SAE			s_RYO328/CONGF [10874]	NOT GIVEN [10874]	72000000 [10874]	60000000 [10874]	UPPER [10874]	CRETACEOUS [10874]					VOL			E		WR [10874]	52.38	0.94		17.89				6.01	7.75	2.53	0.09		0.44	5.84	0.33
[10874]	CONVERGENT MARGIN	GREATER ANTILLES / GREATER ANTILLES / PUERTO RICO	RIO BLANCO FORMATION, RTE 135; KM 5.4B	18	18.36	-67	-68	SAE			s_RBL135/5.4B [10874]	NOT GIVEN [10874]	72000000 [10874]	60000000 [10874]	UPPER [10874]	CRETACEOUS [10874]					VOL			E		WR [10874]	41.4	0.7		14.13				6.52	16.14	5.28	0.11		0.89	3.06	0.16
[10874]	CONVERGENT MARGIN	GREATER ANTILLES / GREATER ANTILLES / PUERTO RICO	RIO BLANCO FORMATION, RTE 135; KM 51.5	18	18.36	-67	-68	SAE			s_RBL135/51.5 [10874]	NOT GIVEN [10874]	72000000 [10874]	60000000 [10874]	UPPER [10874]	CRETACEOUS [10874]					VOL			E		WR [10874]	43.13	0.76		14.52				6.73	14.12	5.45	0.11		0.96	3.19	0.17
[10874]	CONVERGENT MARGIN	GREATER ANTILLES / GREATER ANTILLES / PUERTO RICO	RIO BLANCO FORMATION, RTE 135; KM 3.6	18	18.36	-67	-68	SAE			s_RBL135/3.6 [10874]	NOT GIVEN [10874]	72000000 [10874]	60000000 [10874]	UPPER [10874]	CRETACEOUS [10874]					VOL			E		WR [10874]	43.78	0.86		16.21				6.59	11.05	5.44	0.11		1.95	3.51	0.25
[10874]	CONVERGENT MARGIN	GREATER ANTILLES / GREATER ANTILLES / PUERTO RICO	RIO BLANCO FORMATION, RTE 135; KM 28	18	18.36	-67	-68	SAE			s_RBL135/28.0 [10874]	NOT GIVEN [10874]	72000000 [10874]	60000000 [10874]	UPPER [10874]	CRETACEOUS [10874]					VOL			E		WR [10874]	45.53	0.87		15.3				7.02	10.99	6.81	0.14		1.04	3.53	0.23
[10874]	CONVERGENT MARGIN	GREATER ANTILLES / GREATER ANTILLES / PUERTO RICO	RIO BLANCO FORMATION, RTE 440; KM 0.01B	18	18.36	-67	-68	SAE			s_RBL440/0.1B [10874]	NOT GIVEN [10874]	72000000 [10874]	60000000 [10874]	UPPER [10874]	CRETACEOUS [10874]					VOL			E		WR [10874]	45.9	0.98		17.36				7.42	9.83	8.33	0.15		0.58	2.96	0.25
[10874]	CONVERGENT MARGIN	GREATER ANTILLES / GREATER ANTILLES / PUERTO RICO	RIO BLANCO FORMATION, RTE 119; KM 34.6	18	18.36	-67	-68	SAE			s_RBL119/34.6 [10874]	NOT GIVEN [10874]	72000000 [10874]	60000000 [10874]	UPPER [10874]	CRETACEOUS [10874]					VOL			E		WR [10874]	47.18	0.85		18.32				10.94	9.41	5.41	0.21		0.67	2.48	0.13
[10874]	CONVERGENT MARGIN	GREATER ANTILLES / GREATER ANTILLES / PUERTO RICO	RIO BLANCO FORMATION, RTE 126; KM 6.5B	18	18.36	-67	-68	SAE			s_RBL126/6.5B [10874]	NOT GIVEN [10874]	72000000 [10874]	60000000 [10874]	UPPER [10874]	CRETACEOUS [10874]					VOL			E		WR [10874]	47.87	1.06		15.24				9.92	9.02	6.92	0.17		0.93	3.36	0.18
[10874]	CONVERGENT MARGIN	GREATER ANTILLES / GREATER ANTILLES / PUERTO RICO	RIO BLANCO FORMATION, RTE 135; KM 1	18	18.36	-67	-68	SAE			s_RBL135/1.0 [10874]	NOT GIVEN [10874]	72000000 [10874]	60000000 [10874]	UPPER [10874]	CRETACEOUS [10874]					VOL			E		WR [10874]	47.93	1.32		14.77				10.93	9.05	7	0.17		1.67	2.72	0.24
[10874]	CONVERGENT MARGIN	GREATER ANTILLES / GREATER ANTILLES / PUERTO RICO	RIO BLANCO FORMATION, RTE 124; KM 10.1	18	18.36	-67	-68	SAE			s_RBL124/10.1 [10874]	NOT GIVEN [10874]	72000000 [10874]	60000000 [10874]	UPPER [10874]	CRETACEOUS [10874]					VOL			E		WR [10874]	49.56	0.97		17.56				9.81	8.05	4.31	0.16		0.85	3.24	0.24
[10874]	CONVERGENT MARGIN	GREATER ANTILLES / GREATER ANTILLES / PUERTO RICO	LAGO GARZAS FORMATION, RTE 525; KM 7	18	18.36	-67	-68	SAE			s_LGZ525/7.0 [10874]	NOT GIVEN [10874]	72000000 [10874]	60000000 [10874]	UPPER [10874]	CRETACEOUS [10874]					VOL			E		WR [10874]	42.92	0.82		13.62				8.52	11.18	8.89	0.15		1.84	2.28	0.17
[10874]	CONVERGENT MARGIN	GREATER ANTILLES / GREATER ANTILLES / PUERTO RICO	LAGO GARZAS FORMATION, RTE 525; KM 6.0D	18	18.36	-67	-68	SAE			s_LGZ525/6.0D [10874]	NOT GIVEN [10874]	72000000 [10874]	60000000 [10874]	UPPER [10874]	CRETACEOUS [10874]					VOL			E		WR [10874]	43.17	1.03		13.93				10.27	9.8	10.43	0.17		1.4	2.18	0.21
[10874]	CONVERGENT MARGIN	GREATER ANTILLES / GREATER ANTILLES / PUERTO RICO	LAGO GARZAS FORMATION, RTE 48; KM 93	18	18.36	-67	-68	SAE			s_LGZ48-93 [10874]	NOT GIVEN [10874]	72000000 [10874]	60000000 [10874]	UPPER [10874]	CRETACEOUS [10874]					VOL			E		WR [10874]	45.14	0.94		16.09				7.5	9.59	8.7	0.15		1	2.34	0.21
[10874]	CONVERGENT MARGIN	GREATER ANTILLES / GREATER ANTILLES / PUERTO RICO	LAGO GARZAS FORMATION, RTE 529; KM 5.0E	18	18.36	-67	-68	SAE			s_LGZ529/5.0E [10874]	NOT GIVEN [10874]	72000000 [10874]	60000000 [10874]	UPPER [10874]	CRETACEOUS [10874]					VOL			E		WR [10874]	46.74	0.77		16.36				8.53	7.24	8.56	0.1		1.65	2.91	0.18
[10874]	CONVERGENT MARGIN	GREATER ANTILLES / GREATER ANTILLES / PUERTO RICO	LAGO GARZAS FORMATION, RTE 47; KM 93	18	18.36	-67	-68	SAE			s_LGZ47-93 [10874]	NOT GIVEN [10874]	72000000 [10874]	60000000 [10874]	UPPER [10874]	CRETACEOUS [10874]					VOL			E		WR [10874]	47.73	0.93		13.3				9.96	10.63	8.66	0.23		0.99	2.12	0.21
[10874]	CONVERGENT MARGIN	GREATER ANTILLES / GREATER ANTILLES / PUERTO RICO	LAGO GARZAS FORMATION, RTE 525; KM6.0B	18	18.36	-67	-68	SAE			s_LGZ525/.6.OB [10874]	NOT GIVEN [10874]	72000000 [10874]	60000000 [10874]	UPPER [10874]	CRETACEOUS [10874]					VOL			E		WR [10874]	49.19	0.58		14.85				5.55	14.5	3	0.08		1.99	3.26	0.25
[10874]	CONVERGENT MARGIN	GREATER ANTILLES / GREATER ANTILLES / PUERTO RICO	UPPER CAJUL FORMATION NORTHERN FACIES	18	18.36	-67	-68	SAE			s_UCAJN103EXC [10874]	BASALT [10874]	85000000 [10874]		UPPER [10874]	CRETACEOUS [10874]					VOL			E		WR [10874]	45.16	1.58		15.81				8.49	9.5	4.67	0.032		1.24	3.72	0.19
[10874]	CONVERGENT MARGIN	GREATER ANTILLES / GREATER ANTILLES / PUERTO RICO	UPPER CAJUL FORMATION NORTHERN FACIES	18	18.36	-67	-68	SAE			s_UCAJN103EX3 [10874]	BASALT [10874]	85000000 [10874]		UPPER [10874]	CRETACEOUS [10874]					VOL			E		WR [10874]	46.39	1.51		13.57				10.77	9.27	5.45	0.16		1.02	3.45	0.19
[10874]	CONVERGENT MARGIN	GREATER ANTILLES / GREATER ANTILLES / PUERTO RICO	UPPER CAJUL FORMATION NORTHERN FACIES	18	18.36	-67	-68	SAE			s_UCAJN103EXA [10874]	BASALT [10874]	85000000 [10874]		UPPER [10874]	CRETACEOUS [10874]					VOL			E		WR [10874]	46.99	1.58		14.71				8	9.96	5.36	0.12		1.26	3.52	0.19
[10874]	CONVERGENT MARGIN	GREATER ANTILLES / GREATER ANTILLES / PUERTO RICO	UPPER CAJUL FORMATION NORTHERN FACIES	18	18.36	-67	-68	SAE			s_UCAL7-94NQ [10874]	BASALT [10874]	85000000 [10874]		UPPER [10874]	CRETACEOUS [10874]					VOL			E		WR [10874]	47.48	1.56		14.65				9.98	8.8	4.91	0.16		0.86	4.29	0.19
[10874]	CONVERGENT MARGIN	GREATER ANTILLES / GREATER ANTILLES / PUERTO RICO	UPPER CAJUL FORMATION NORTHERN FACIES	18	18.36	-67	-68	SAE			s_UCAJ103EXF [10874]	BASALT [10874]	85000000 [10874]		UPPER [10874]	CRETACEOUS [10874]					VOL			E		WR [10874]	48.7	1.81		15.99				9.42	6.63	3.68	0.1		1.83	2.94	0.24
[10874]	CONVERGENT MARGIN	GREATER ANTILLES / GREATER ANTILLES / PUERTO RICO	UPPER CAJUL FORMATION NORTHERN FACIES	18	18.36	-67	-68	SAE			s_UCAJ103EXD2 [10874]	BASALT [10874]	85000000 [10874]		UPPER [10874]	CRETACEOUS [10874]					VOL			E		WR [10874]	48.75	2.1		15.77				11.05	7.37		0.16		1.2	3.95	0.25
[10874]	CONVERGENT MARGIN	GREATER ANTILLES / GREATER ANTILLES / PUERTO RICO	UPPER CAJUL FORMATION NORTHERN FACIES	18	18.36	-67	-68	SAE			s_UCAJN106/9.3 [10874]	BASALT [10874]	85000000 [10874]		UPPER [10874]	CRETACEOUS [10874]					VOL			E		WR [10874]	49.16	1.69		15.95				7.7	7.33	3.82	0.1		1.43	3.16	0.21
[10874]	CONVERGENT MARGIN	GREATER ANTILLES / GREATER ANTILLES / PUERTO RICO	UPPER CAJUL FORMATION NORTHERN FACIES	18	18.36	-67	-68	SAE			s_UCAJN103/EXE [10874]	BASALT [10874]	85000000 [10874]		UPPER [10874]	CRETACEOUS [10874]					VOL			E		WR [10874]	49.3	1.52		15.9				7.92	9	4.84	0.19		1	3.79	0.17
[10874]	CONVERGENT MARGIN	GREATER ANTILLES / GREATER ANTILLES / PUERTO RICO	UPPER CAJUL FORMATION NORTHERN FACIES	18	18.36	-67	-68	SAE			s_UCAJN103/EXG [10874]	BASALT [10874]	85000000 [10874]		UPPER [10874]	CRETACEOUS [10874]					VOL			E		WR [10874]	49.79	1.51		15.74				9.19	7.14	4.65	0.2		0.9	4.56	0.18
[10874]	CONVERGENT MARGIN	GREATER ANTILLES / GREATER ANTILLES / PUERTO RICO	UPPER CAJUL FORMATION NORTHERN FACIES	18	18.36	-67	-68	SAE			s_UCAJ303/9.0A [10874]	BASALT [10874]	85000000 [10874]		UPPER [10874]	CRETACEOUS [10874]					VOL			E		WR [10874]	49.95	2.14		17.62				10.43	5.99	2.85	0.15		1.51	3.63	0.38
[10874]	CONVERGENT MARGIN	GREATER ANTILLES / GREATER ANTILLES / PUERTO RICO	UPPER CAJUL FORMATION NORTHERN FACIES	18	18.36	-67	-68	SAE			s_UCAJ301/303A [10874]	BASALT [10874]	85000000 [10874]		UPPER [10874]	CRETACEOUS [10874]					VOL			E		WR [10874]	50.82	1.84		16.6				9.66	5.13	3.91	0.16		1.29	5.27	0.24
[10874]	CONVERGENT MARGIN	GREATER ANTILLES / GREATER ANTILLES / PUERTO RICO	UPPER CAJUL FORMATION NORTHERN FACIES	18	18.36	-67	-68	SAE			s_UCAJNCOD [10874]	BASALT [10874]	85000000 [10874]		UPPER [10874]	CRETACEOUS [10874]					VOL			E		WR [10874]	51.24	1.87		17.05				9.3	4.63	3.61	0.15		1.28	5.31	0.25
[10874]	CONVERGENT MARGIN	GREATER ANTILLES / GREATER ANTILLES / PUERTO RICO	UPPER CAJUL FORMATION NORTHERN FACIES	18	18.36	-67	-68	SAE			s_UCAJ99-93 [10874]	BASALT [10874]	85000000 [10874]		UPPER [10874]	CRETACEOUS [10874]					VOL			E		WR [10874]	53.71	2.02		13.96				10.18	5.24	4.51	0.09		0.78	4.05	0.2
[10874]	CONVERGENT MARGIN	GREATER ANTILLES / GREATER ANTILLES / PUERTO RICO	UPPER CAJUL FORMATION SOUTHERN FACIES	18	18.36	-67	-68	SAE			s_UCAJS303S/1 [10874]	BASALT [10874]	85000000 [10874]		UPPER [10874]	CRETACEOUS [10874]					VOL			E		WR [10874]	47.129	3.96		13.01				9.83	11.01	2.77	0.16		0.8	3.76	0.62
[10874]	CONVERGENT MARGIN	GREATER ANTILLES / GREATER ANTILLES / PUERTO RICO	UPPER CAJUL FORMATION SOUTHERN FACIES	18	18.36	-67	-68	SAE			s_UCAJS303S/2 [10874]	BASALT [10874]	85000000 [10874]		UPPER [10874]	CRETACEOUS [10874]					VOL			E		WR [10874]	48.52	4.14		14.55				10.56	8.45	2.44	0.09		1.14	4.6	0.78
[10874]	CONVERGENT MARGIN	GREATER ANTILLES / GREATER ANTILLES / PUERTO RICO	UPPER CAJUL FORMATION SOUTHERN FACIES	18	18.36	-67	-68	SAE			s_UCAJS303S/4 [10874]	BASALT [10874]	85000000 [10874]		UPPER [10874]	CRETACEOUS [10874]					VOL			E		WR [10874]	53.4	4.1		13.85				9.95	6.23	2.83	0.09		1.01	4.39	0.78
[10874]	CONVERGENT MARGIN	GREATER ANTILLES / GREATER ANTILLES / PUERTO RICO	UPPER CAJUL FORMATION SOUTHERN FACIES	18	18.36	-67	-68	SAE			s_UCAJS303S/5 [10874]	BASALT [10874]	85000000 [10874]		UPPER [10874]	CRETACEOUS [10874]					VOL			E		WR [10874]	56.86	3.03		14.44				8.83	3.38	1.47	0.1		0.76	7.14	0.7
[10874]	CONVERGENT MARGIN	GREATER ANTILLES / GREATER ANTILLES / PUERTO RICO	UPPER CAJUL FORMATION SOUTHERN FACIES	18	18.36	-67	-68	SAE			s_UCAJS303/S3 [10874]	BASALT [10874]	85000000 [10874]								VOL			E		WR [10874]	50.01	3.75		12.89				10.21	8.86	3.85	0.11		0.91	3.92	0.071
[10874]	CONVERGENT MARGIN	GREATER ANTILLES / GREATER ANTILLES / PUERTO RICO / ANON FORMATION		17.9	18.5	-65.75	-67	SAE			s_ANN54-94 [10874]	ANDESITE [10874]	50000000 [10874]	50000000 [10874]	MIDDLE [10874]	EOCENE [10874]					VOL					WR [10874]
[10874]	CONVERGENT MARGIN	GREATER ANTILLES / GREATER ANTILLES / PUERTO RICO / CONCEPCION FORMATION	CONCEPCION, VOLCANIC AXIS	18	18	-66	-66	SAE			s_CPC124/1.0 [10874]	ANDESITE [10874]	70000000 [10874]	70000000 [10874]	UPPER [10874]	CRETACEOUS [10874]					VOL					WR [10874]
[10874]	CONVERGENT MARGIN	GREATER ANTILLES / GREATER ANTILLES / PUERTO RICO / MAL PASO FORMATION	MAL PASO FORMATION, VOLCANIC AXIS	18	18.36	-67	-68	SAE			s_MLP105/42.5 [10874]	ANDESITE [10874]	55000000 [10874]	55000000 [10874]		PALEOCENE [10874]					VOL					WR [10874]
[10874]	CONVERGENT MARGIN	GREATER ANTILLES / GREATER ANTILLES / PUERTO RICO / MAL PASO FORMATION	MAL PASO FORMATION, VOLCANIC AXIS	18	18.36	-67	-68	SAE			s_MLP409/6.5 [10874]	ANDESITE [10874]	55000000 [10874]	55000000 [10874]		PALEOCENE [10874]					VOL					WR [10874]
[10874]	CONVERGENT MARGIN	GREATER ANTILLES / GREATER ANTILLES / PUERTO RICO / MAL PASO FORMATION	MONSERRATE FORMATION, VOLCANIC AXIS	18	18.36	-67	-68	SAE			s_MNS2/167.0C [10874]	ANDESITE [10874]	50000000 [10874]	50000000 [10874]		EOCENE [10874]					VOL					WR [10874]
[10874]	CONVERGENT MARGIN	GREATER ANTILLES / GREATER ANTILLES / PUERTO RICO / MONTEGRANDE FORMATION	MONTEGRANDE FORMATION, FORE-ARC	18	18.36	-67	-68	SAE			s_MTG395/1.5B [10874]	ANDESITE [10874]	80000000 [10874]	80000000 [10874]	UPPER [10874]	CRETACEOUS [10874]					VOL					WR [10874]
[10874]	CONVERGENT MARGIN	GREATER ANTILLES / GREATER ANTILLES / PUERTO RICO / MONTEGRANDE FORMATION	R蚈 LOCO FORMATION, BACK FORE-ARC	18	18	-67	-67	SAE			s_RL356.6/6.3 [10874]	ANDESITE [10874]	80000000 [10874]	80000000 [10874]	UPPER [10874]	CRETACEOUS [10874]					VOL					WR [10874]
[10874]	CONVERGENT MARGIN	GREATER ANTILLES / GREATER ANTILLES / PUERTO RICO / MONTEGRANDE FORMATION	R蚈 LOCO FORMATION, BACK FORE-ARC	18	18	-67	-67	SAE			s_RLR-93 [10874]	ANDESITE [10874]	75000000 [10874]	75000000 [10874]	UPPER [10874]	CRETACEOUS [10874]					VOL					WR [10874]
[10874]	CONVERGENT MARGIN	GREATER ANTILLES / GREATER ANTILLES / PUERTO RICO / EL RAYO FORMATION	EL RAYO FORMATION, FORE ARC	18	18.36	-67	-68	SAE			s_RYO332/6.2 [10874]	ANDESITE [10874]	70000000 [10874]								VOL					WR [10874]
[11125]	CONVERGENT MARGIN	GREATER ANTILLES / GREATER ANTILLES / JAMAICA / DEVILS RACECOURSE FORMATION	DEVILS RACECOURSE, BENBOW INLIER, EASTERN JAMAICA	18.2	18.2	-77.05	-77.05	SAE			s_AHBI01 [11125]	NOT GIVEN [11125]			LOWER [11125]	CRETACEOUS [11125]				VARIABLY PORPHYRITIC [11125]	VOL					WR [11125]	59.07	0.86		15.07		8.36			2.13	2.55	0.14		0.45	7.37	0.13
[11125]	CONVERGENT MARGIN	GREATER ANTILLES / GREATER ANTILLES / JAMAICA / DEVILS RACECOURSE FORMATION	DEVILS RACECOURSE, BENBOW INLIER, EASTERN JAMAICA	18.2	18.2	-77.05	-77.05	SAE			s_AHBI03 [11125]	NOT GIVEN [11125]			LOWER [11125]	CRETACEOUS [11125]				VARIABLY PORPHYRITIC [11125]	VOL					WR [11125]	58.98	0.86		15.04		8.39			2.4	2.6	0.15		0.4	7.1	0.12
[11125]	CONVERGENT MARGIN	GREATER ANTILLES / GREATER ANTILLES / JAMAICA / DEVILS RACECOURSE FORMATION	DEVILS RACECOURSE, BENBOW INLIER, EASTERN JAMAICA	18.2	18.2	-77.05	-77.05	SAE			s_AHBI05 [11125]	NOT GIVEN [11125]			LOWER [11125]	CRETACEOUS [11125]				VARIABLY PORPHYRITIC [11125]	VOL					WR [11125]	81.08	0.39		10.99		1.91			0.35	0.84	0.03		0.16	3.68	0.06
[11125]	CONVERGENT MARGIN	GREATER ANTILLES / GREATER ANTILLES / JAMAICA / DEVILS RACECOURSE FORMATION	DEVILS RACECOURSE, BENBOW INLIER, EASTERN JAMAICA	18.2	18.2	-77.05	-77.05	SAE			s_AHBI06 [11125]	NOT GIVEN [11125]			LOWER [11125]	CRETACEOUS [11125]				VARIABLY PORPHYRITIC [11125]	VOL					WR [11125]	82.63	0.3		10.07		0.92			0.58	0.15	0.01		0.08	3.59	0.05
[11125]	CONVERGENT MARGIN	GREATER ANTILLES / GREATER ANTILLES / JAMAICA / DEVILS RACECOURSE FORMATION	DEVILS RACECOURSE, BENBOW INLIER, EASTERN JAMAICA	18.2	18.2	-77.05	-77.05	SAE			s_AHBI07 [11125]	NOT GIVEN [11125]			LOWER [11125]	CRETACEOUS [11125]				VARIABLY PORPHYRITIC [11125]	VOL					WR [11125]	76.98	0.64		12.62		0.91			0.39	2.55	0.03		0.23	4.39	0.14
[11125]	CONVERGENT MARGIN	GREATER ANTILLES / GREATER ANTILLES / JAMAICA / DEVILS RACECOURSE FORMATION	GOLDEN GROVE, BENBOW INLIER, EASTERN JAMAICA	18.2	18.2	-77.05	-77.05	SAE			s_AHBI09 [11125]	ANDESITE, BASALTIC [11125]			LOWER [11125]	CRETACEOUS [11125]				VARIABLY PORPHYRITIC [11125]	VOL					WR [11125]	50.02	1.22		17.02		11.37			3.8	2.96	0.15		0.61	2.54	0.62
[11125]	CONVERGENT MARGIN	GREATER ANTILLES / GREATER ANTILLES / JAMAICA / DEVILS RACECOURSE FORMATION	GOLDEN GROVE, BENBOW INLIER, EASTERN JAMAICA	18.2	18.2	-77.05	-77.05	SAE			s_AHBI10 [11125]	ANDESITE, BASALTIC [11125]			LOWER [11125]	CRETACEOUS [11125]				VARIABLY PORPHYRITIC [11125]	VOL					WR [11125]	53.85	1.17		16.23		7.11			6.88	0.95	0.11		0.09	5.37	0.29
[11125]	CONVERGENT MARGIN	GREATER ANTILLES / GREATER ANTILLES / JAMAICA / DEVILS RACECOURSE FORMATION	GOLDEN GROVE, BENBOW INLIER, EASTERN JAMAICA	18.2	18.2	-77.05	-77.05	SAE			s_AHBI11 [11125]	BASALT [11125]			LOWER [11125]	CRETACEOUS [11125]				VARIABLY PORPHYRITIC [11125]	VOL					WR [11125]	48.87	1.1		16.96		11.14			10.66	3.6	0.18		0.54	2.79	0.16
[11125]	CONVERGENT MARGIN	GREATER ANTILLES / GREATER ANTILLES / JAMAICA / DEVILS RACECOURSE FORMATION	GOLDEN GROVE, BENBOW INLIER, EASTERN JAMAICA	18.2	18.2	-77.05	-77.05	SAE			s_AHBI12 [11125]	ANDESITE, BASALTIC [11125]			LOWER [11125]	CRETACEOUS [11125]				VARIABLY PORPHYRITIC [11125]	VOL					WR [11125]	45.69	1.15		15.47		10.53			9.46	3.66	0.18		0.31	2	0.25
[11125]	CONVERGENT MARGIN	GREATER ANTILLES / GREATER ANTILLES / JAMAICA / DEVILS RACECOURSE FORMATION	GOLDEN GROVE, BENBOW INLIER, EASTERN JAMAICA	18.2	18.2	-77.05	-77.05	SAE			s_AHBI13 [11125]	BASALT [11125]			LOWER [11125]	CRETACEOUS [11125]				VARIABLY PORPHYRITIC [11125]	VOL					WR [11125]	52.49	1.2		16.11		11.12			3.85	2.65	0.13		0.25	5.75	0.24
[11125]	CONVERGENT MARGIN	GREATER ANTILLES / GREATER ANTILLES / JAMAICA / DEVILS RACECOURSE FORMATION	GOLDEN GROVE, BENBOW INLIER, EASTERN JAMAICA	18.2	18.2	-77.05	-77.05	SAE			s_AHBI14 [11125]	ANDESITE, BASALTIC [11125]			LOWER [11125]	CRETACEOUS [11125]				VARIABLY PORPHYRITIC [11125]	VOL					WR [11125]	46.12	1.17		14.69		13.83			6.81	2.49	0.24		1.53	4.28	0.24
[11125]	CONVERGENT MARGIN	GREATER ANTILLES / GREATER ANTILLES / JAMAICA / DEVILS RACECOURSE FORMATION	GOLDEN GROVE, BENBOW INLIER, EASTERN JAMAICA	18.2	18.2	-77.05	-77.05	SAE			s_AHBI15 [11125]	ANDESITE, BASALTIC [11125]			LOWER [11125]	CRETACEOUS [11125]				VARIABLY PORPHYRITIC [11125]	VOL					WR [11125]	42.01	1.11		17.53		9.16			9.86	3.07	0.15		0.48	4.12	0.24
[11125]	CONVERGENT MARGIN	GREATER ANTILLES / GREATER ANTILLES / JAMAICA / DEVILS RACECOURSE FORMATION	BAILEY TOWN, BENBOW INLIER, EASTERN JAMAICA	18.2	18.2	-77.05	-77.05	SAE			s_AHBI16 [11125]	ANDESITE, BASALTIC [11125]			LOWER [11125]	CRETACEOUS [11125]				VARIABLY PORPHYRITIC [11125]	VOL					WR [11125]	53.98	1.17		16.37		12.03			4.95	3.35	0.16		0.18	4.65	0.15
[11125]	CONVERGENT MARGIN	GREATER ANTILLES / GREATER ANTILLES / JAMAICA / DEVILS RACECOURSE FORMATION	BAILEY TOWN, BENBOW INLIER, EASTERN JAMAICA	18.2	18.2	-77.05	-77.05	SAE			s_AHBI17 [11125]	DACITE [11125]			LOWER [11125]	CRETACEOUS [11125]				VARIABLY PORPHYRITIC [11125]	VOL					WR [11125]	59.44	0.97		14.67		9.39			4.68	0.39	0.2		0.19	5.12	0.17
[11125]	CONVERGENT MARGIN	GREATER ANTILLES / GREATER ANTILLES / JAMAICA / DEVILS RACECOURSE FORMATION	BAILEY TOWN, BENBOW INLIER, EASTERN JAMAICA	18.2	18.2	-77.05	-77.05	SAE			s_AHBI18 [11125]	NOT GIVEN [11125]			LOWER [11125]	CRETACEOUS [11125]				VARIABLY PORPHYRITIC [11125]	VOL					WR [11125]	64.8	1.27		11.57		9.85			2.27	2.29	0.25		0.06	4.53	0.25
[11125]	CONVERGENT MARGIN	GREATER ANTILLES / GREATER ANTILLES / JAMAICA / DEVILS RACECOURSE FORMATION	BAILEY TOWN, BENBOW INLIER, EASTERN JAMAICA	18.2	18.2	-77.05	-77.05	SAE			s_AHBI19 [11125]	DACITE [11125]			LOWER [11125]	CRETACEOUS [11125]				VARIABLY PORPHYRITIC [11125]	VOL					WR [11125]	65.82	0.77		15.67		6.69			0.33	2.28	0.13		0.05	5.24	0.13
[11125]	CONVERGENT MARGIN	GREATER ANTILLES / GREATER ANTILLES / JAMAICA / DEVILS RACECOURSE FORMATION	BAILEY TOWN, BENBOW INLIER, EASTERN JAMAICA	18.2	18.2	-77.05	-77.05	SAE			s_AHBI20 [11125]	NOT GIVEN [11125]			LOWER [11125]	CRETACEOUS [11125]				VARIABLY PORPHYRITIC [11125]	VOL					WR [11125]	75.73	0.39		11.33		3.41			1.53	0.69	0.03		2.13	1.93	0.05
[11125]	CONVERGENT MARGIN	GREATER ANTILLES / GREATER ANTILLES / JAMAICA / DEVILS RACECOURSE FORMATION	BAILEY TOWN, BENBOW INLIER, EASTERN JAMAICA	18.2	18.2	-77.05	-77.05	SAE			s_AHBI21 [11125]	NOT GIVEN [11125]			LOWER [11125]	CRETACEOUS [11125]				VARIABLY PORPHYRITIC [11125]	VOL					WR [11125]	77.01	0.4		9.51		4.56			0.5	1.1	0.08		0.05	3.32	0.08
[11125]	CONVERGENT MARGIN	GREATER ANTILLES / GREATER ANTILLES / JAMAICA / DEVILS RACECOURSE FORMATION	BAILEY TOWN, BENBOW INLIER, EASTERN JAMAICA	18.2	18.2	-77.05	-77.05	SAE			s_AHBI22 [11125]	NOT GIVEN [11125]			LOWER [11125]	CRETACEOUS [11125]				VARIABLY PORPHYRITIC [11125]	VOL					WR [11125]	81.42	0.31		8.16		1.49			0.85	0.36	0.02		0.29	2.54	0.05
[11125]	CONVERGENT MARGIN	GREATER ANTILLES / GREATER ANTILLES / JAMAICA / DEVILS RACECOURSE FORMATION	BENBOW INLIER, EASTERN JAMAICA	18.2	18.2	-77.05	-77.05	SAE			s_AHBI23 [11125]	NOT GIVEN [11125]			LOWER [11125]	CRETACEOUS [11125]				VARIABLY PORPHYRITIC [11125]	VOL					WR [11125]	56.99	1.02		14.59		10.22			7.45	1.92	0.12		0.03	4.47	0.12
[11125]	CONVERGENT MARGIN	GREATER ANTILLES / GREATER ANTILLES / JAMAICA / DEVILS RACECOURSE FORMATION	BENBOW INLIER, EASTERN JAMAICA	18.2	18.2	-77.05	-77.05	SAE			s_AHBI26 [11125]	NOT GIVEN [11125]			LOWER [11125]	CRETACEOUS [11125]				VARIABLY PORPHYRITIC [11125]	VOL					WR [11125]	77.67	0.43		10.57		2.88			1.14	0.43	0.05		0.06	3.99	0.09
[11125]	CONVERGENT MARGIN	GREATER ANTILLES / GREATER ANTILLES / JAMAICA / DEVILS RACECOURSE FORMATION	BENBOW INLIER, EASTERN JAMAICA	18.2	18.2	-77.05	-77.05	SAE			s_AHBI27 [11125]	NOT GIVEN [11125]			LOWER [11125]	CRETACEOUS [11125]				VARIABLY PORPHYRITIC [11125]	VOL					WR [11125]	73.22	0.53		12.79		4.76			0.2	0.9	0.04		0.06	5.18	0.09
[11125]	CONVERGENT MARGIN	GREATER ANTILLES / GREATER ANTILLES / JAMAICA / DEVILS RACECOURSE FORMATION	BENBOW INLIER, EASTERN JAMAICA	18.2	18.2	-77.05	-77.05	SAE			s_AHBI28 [11125]	NOT GIVEN [11125]			LOWER [11125]	CRETACEOUS [11125]				VARIABLY PORPHYRITIC [11125]	VOL					WR [11125]	76.34	0.44		10.59		4.14			0.24	0.65	0.07		0.04	4.73	0.09
[11125]	CONVERGENT MARGIN	GREATER ANTILLES / GREATER ANTILLES / JAMAICA / DEVILS RACECOURSE FORMATION	MULLOCK, BENBOW INLIER, EASTERN JAMAICA	18.2	18.2	-77.05	-77.05	SAE			s_AHBI30 [11125]	DACITE [11125]			LOWER [11125]	CRETACEOUS [11125]				VARIABLY PORPHYRITIC [11125]	VOL					WR [11125]	66.09	0.5		15.33		5.4			3.11	2.44	0.09		0.72	2.9	0.1
[11093]	CONVERGENT MARGIN	GREATER ANTILLES / GREATER ANTILLES / HISPANIOLA / TIREO FORMATION	LOMA DE CABRERA	19.4333	19.4333	-71.6	-71.6	SAE			s_FC9068B [11093]	BASALT [11093]									VOL					WR [11093]	47.89	1.05		16.89	0.03	9.04			11.21	8.24	0.15		0.17	2.82	0.14
[11093]	CONVERGENT MARGIN	GREATER ANTILLES / GREATER ANTILLES / HISPANIOLA / TIREO FORMATION	LOMA DE CABRERA	19.4333	19.4333	-71.6	-71.6	SAE			s_FC9052L [11093]	RHYOLITE [11093]									VOL					WR [11093]	76.25	0.19		11.55	0.02	1.56			2.69	0.37	0.02		0.08	5.46	0.04
[11093]	CONVERGENT MARGIN	GREATER ANTILLES / GREATER ANTILLES / HISPANIOLA / TIREO FORMATION	LOMA DE CABRERA	19.4333	19.4333	-71.6	-71.6	SAE			s_FC 9070 [11093]	TONALITE [11093]									PLU					WR [11093]	74.16	0.17		13.02	0.01	2.52			1.36	0.51	0.04		1.43	4.72	0.03
[11093]	CONVERGENT MARGIN	GREATER ANTILLES / GREATER ANTILLES / HISPANIOLA / TIREO FORMATION	LOMA DE CABRERA	19.4333	19.4333	-71.6	-71.6	SAE			s_JE9901 [11093]	BASALT [11093]									VOL					WR [11093]	49.2	2.2		13.1	0.01	15.1			9.1	4.6	0.3		0.2	2.6	2.6
[11093]	CONVERGENT MARGIN	GREATER ANTILLES / GREATER ANTILLES / HISPANIOLA / TIREO FORMATION	RESTAURACION	19.3167	19.3167	-71.6833	-71.6833	SAE			s_IGME6C [11093]	BASALT [11093]									VOL					WR [11093]	48.13	0.79		12.94		10.48			11.02	9.14	0.17		0.04	2.34	0.06
[11093]	CONVERGENT MARGIN	GREATER ANTILLES / GREATER ANTILLES / HISPANIOLA / TIREO FORMATION	RESTAURACION	19.3167	19.3167	-71.6833	-71.6833	SAE			s_IGME7A [11093]	ANDESITE, BASALTIC [11093]									VOL					WR [11093]	52.85	0.82		12.42		9.73			10.6	7.09	0.16		0.12	1.7	0.06
[11093]	CONVERGENT MARGIN	GREATER ANTILLES / GREATER ANTILLES / HISPANIOLA / TIREO FORMATION	RESTAURACION	19.3167	19.3167	-71.6833	-71.6833	SAE			s_GS9320 [11093]	DACITE [11093]									VOL					WR [11093]	63.8	0.89		14.01	0.02	5.56			2.98	2.88	0.1		2.01	4.42	0.16
[11093]	CONVERGENT MARGIN	GREATER ANTILLES / GREATER ANTILLES / HISPANIOLA / TIREO FORMATION	RESTAURACION	19.3167	19.3167	-71.6833	-71.6833	SAE			s_BGS9320 [11093]	DACITE [11093]									VOL					WR [11093]	63	0.87		14.06	0.01	5.45			3.09	2.88	0.09		2.4	4.08	0.15
[11093]	CONVERGENT MARGIN	GREATER ANTILLES / GREATER ANTILLES / HISPANIOLA / TIREO FORMATION	RESTAURACION	19.3167	19.3167	-71.6833	-71.6833	SAE			s_GS9891 [11093]	RHYOLITE [11093]									VOL					WR [11093]	68.11	0.24		12.55	0.02	5			0.54	4.6	0.08		0.33	5.11	0.07
[11093]	CONVERGENT MARGIN	GREATER ANTILLES / GREATER ANTILLES / HISPANIOLA / TIREO FORMATION	RESTAURACION	19.3167	19.3167	-71.6833	-71.6833	SAE			s_GS9032 [11093]	DACITE [11093]									VOL					WR [11093]	64.21	0.29		12.13	0.02	7.2			3.94	4.03	0.1		0.77	4.1	0.07
[11093]	CONVERGENT MARGIN	GREATER ANTILLES / GREATER ANTILLES / HISPANIOLA / TIREO FORMATION	RESTAURACION	19.3167	19.3167	-71.6833	-71.6833	SAE			s_GS9080 [11093]	TONALITE [11093]									PLU					WR [11093]	68.79	0.5		13.24	0.02	5.26			4.46	1.6	0.11		0.67	3.55	0.09
[11093]	CONVERGENT MARGIN	GREATER ANTILLES / GREATER ANTILLES / HISPANIOLA / TIREO FORMATION	DIFERENCIA	19.2666	19.2666	-71.0666	-71.0666	SAE			s_MJ9134 [11093]	ANDESITE, BASALTIC [11093]									VOL					WR [11093]	52.87	0.26		14.14	0.03	10.79			8.27	8	0.17		0.06	3.2	0.04
[11093]	CONVERGENT MARGIN	GREATER ANTILLES / GREATER ANTILLES / HISPANIOLA / TIREO FORMATION	DIFERENCIA	19.2666	19.2666	-71.0666	-71.0666	SAE			s_MJ9208 [11093]	ANDESITE, BASALTIC [11093]									VOL					WR [11093]	53.28	0.17		8	0.14	11.79			8.95	13.9	0.26		0.08	0.71	0.06
[11093]	CONVERGENT MARGIN	GREATER ANTILLES / GREATER ANTILLES / HISPANIOLA / TIREO FORMATION	MONCION	19.4167	19.4167	-71.1667	-71.1667	SAE			s_FC9101 [11093]	ANDESITE, BASALTIC [11093]									VOL					WR [11093]	53.25	0.31		14.26	0.07	10.08			10.1	7.68	0.13		0.12	2.95	0.06
[11093]	CONVERGENT MARGIN	GREATER ANTILLES / GREATER ANTILLES / HISPANIOLA / TIREO FORMATION	MONCION	19.4167	19.4167	-71.1667	-71.1667	SAE			s_FC9094 [11093]	TONALITE [11093]									PLU					WR [11093]	66.68	0.21		11.73	0.03	6.85			3.68	3.39	0.09		0.41	2.69	0.05
[11093]	CONVERGENT MARGIN	GREATER ANTILLES / GREATER ANTILLES / HISPANIOLA / TIREO FORMATION	MONCION	19.4167	19.4167	-71.1667	-71.1667	SAE			s_MJ9068 [11093]	ANDESITE [11093]									VOL					WR [11093]	55.88	0.74		16.75	0.01	8.92			5.33	3.11	0.15		0.38	5.44	0.08
[11093]	CONVERGENT MARGIN	GREATER ANTILLES / GREATER ANTILLES / HISPANIOLA / TIREO FORMATION	SANTIAGO RODR虶UEZ	19.4666	19.4666	-71.333	-71.333	SAE			s_JE9010 [11093]	ANDESITE [11093]									VOL					WR [11093]	57.93	0.58		17.05	0.05	5.28			6.04	4.87	0.05		1.38	4.02	0.24
[11093]	CONVERGENT MARGIN	GREATER ANTILLES / GREATER ANTILLES / HISPANIOLA / TIREO FORMATION	CONSTANZA	18.9167	18.9167	-70.75	-70.75	SAE			s_AG8306 [11093]	ANDESITE, BASALTIC [11093]									VOL					WR [11093]	54.35	1.35		14.29		10.84			4.82	5.37	0.13		0.39	3.84	0.21
[11093]	CONVERGENT MARGIN	GREATER ANTILLES / GREATER ANTILLES / HISPANIOLA / TIREO FORMATION	CONSTANZA	18.9167	18.9167	-70.75	-70.75	SAE			s_AG8312 [11093]	BASALT [11093]									VOL					WR [11093]	51.5	0.91		14.25		9.6			9.04	8.82	0.17		0.14	2.76	0.07
[11093]	CONVERGENT MARGIN	GREATER ANTILLES / GREATER ANTILLES / HISPANIOLA / TIREO FORMATION	DAJABON	19.55	19.55	-71.7	-71.7	SAE			s_PU9024 [11093]	RHYOLITE [11093]									VOL					WR [11093]	74.99	0.21		12.84	0.02	2.16			0.92	1.79	0.04		1.85	2.86	0.05
[11093]	CONVERGENT MARGIN	GREATER ANTILLES / GREATER ANTILLES / HISPANIOLA / TIREO FORMATION	DAJABON	19.55	19.55	-71.7	-71.7	SAE			s_JM9141 [11093]	ANDESITE [11093]									VOL					WR [11093]	61.82	0.61		16.62	0.01	4.95			2.01	1.72	0.11		5.53	5.67	0.19
[11093]	CONVERGENT MARGIN	GREATER ANTILLES / GREATER ANTILLES / HISPANIOLA / TIREO FORMATION	DAJABON	19.55	19.55	-71.7	-71.7	SAE			s_PU9252 [11093]	RHYOLITE [11093]									VOL					WR [11093]	74.2	0.3		12.08	0.05	3.67			2.69	1.01	0.04		0.99	3.33	0.06
[11093]	CONVERGENT MARGIN	GREATER ANTILLES / GREATER ANTILLES / HISPANIOLA / TIREO FORMATION	SABANA QUELIZ	18.7667	18.7667	-70.65	-70.65	SAE			s_HH8003 [11093]	DACITE [11093]									VOL					WR [11093]	63.86	1.1		13.77	0.02	5.94			3.86	3.36	0.06		0.38	4	0.13
[11093]	CONVERGENT MARGIN	GREATER ANTILLES / GREATER ANTILLES / HISPANIOLA / TIREO FORMATION	SABANA QUELIZ	18.7667	18.7667	-70.65	-70.65	SAE			s_HH8005 [11093]	DACITE [11093]									VOL					WR [11093]	62.16	0.52		15.47	0.02	7.39			4.2	2.15	0.04		1.73	2.34	0.03
[11093]	CONVERGENT MARGIN	GREATER ANTILLES / GREATER ANTILLES / HISPANIOLA / TIREO FORMATION	SABANA QUELIZ	18.7667	18.7667	-70.65	-70.65	SAE			s_HH8006 [11093]	BASALT [11093]									VOL					WR [11093]	49.38	1.1		14.74	0.07	11.25			10.29	8.28	0.18		0.1	2.91	0.12
[11093]	CONVERGENT MARGIN	GREATER ANTILLES / GREATER ANTILLES / HISPANIOLA / TIREO FORMATION	JICOME	19.6167	19.6167	-70.95	-70.95	SAE			s_FC9026 [11093]	ANDESITE, BASALTIC [11093]									VOL					WR [11093]	53.98	1.07		15.64	0.03	10.16			9.65	5.11	0.16		0.32	1.84	0.09
[11093]	CONVERGENT MARGIN	GREATER ANTILLES / GREATER ANTILLES / HISPANIOLA / TIREO FORMATION	JICOME	19.6167	19.6167	-70.95	-70.95	SAE			s_FC9052 [11093]	DACITE [11093]									VOL					WR [11093]	62.46	0.47		15.43	0.02	6.62			6.49	3.22	0.09		0.28	3.3	0.18
[11093]	CONVERGENT MARGIN	GREATER ANTILLES / GREATER ANTILLES / HISPANIOLA / TIREO FORMATION	JICOME	19.6167	19.6167	-70.95	-70.95	SAE			s_FC9054 [11093]	ANDESITE [11093]									VOL					WR [11093]	57.39	0.41		13.94	0.04	9.25			4.05	5.55	0.13		0.28	4.32	0.07
[11093]	CONVERGENT MARGIN	GREATER ANTILLES / GREATER ANTILLES / HISPANIOLA / TIREO FORMATION	LA VEGA	19.25	19.25	-70.5	-70.5	SAE			s_02J93 [11093]	RHYOLITE [11093]									VOL					WR [11093]	70.5	0.65		13	0.01	5.68			3.1	0.88	0.06		0.12	5.2	0.1
[11093]	CONVERGENT MARGIN	GREATER ANTILLES / GREATER ANTILLES / HISPANIOLA / TIREO FORMATION	GAJO DEL MONTE	18.9	18.9	-71.2	-71.2	SAE			s_AG8507 [11093]	RHYOLITE [11093]									VOL					WR [11093]	83.38	0.14		9.08		1.44			0.1	0.05	0.01		0.49	4.64	0.01
[11093]	CONVERGENT MARGIN	GREATER ANTILLES / GREATER ANTILLES / HISPANIOLA / TIREO FORMATION	JARABACOA	19.1166	19.1166	70.6333	70.6333	SAE			s_2JE115 [11093]	DACITE [11093]									VOL					WR [11093]	67.32	0.36		13.75	0.02	6.5			1.85	3.22	0.09		2.06	1.86	0.09
[12063]	CONVERGENT MARGIN	GREATER ANTILLES / GREATER ANTILLES / VIRGIN ISLANDS / LOIUSENHOJ FORMATION		18.35	18.35	-64.92	-64.92	SAE			s_LHST 98 [12063]	BASALT [12063]									VOL					WR [12063]	46.53	0.57		15.62				7.57	13.77	5.9	0.14		0.13	1.8	0.05
[12063]	CONVERGENT MARGIN	GREATER ANTILLES / GREATER ANTILLES / VIRGIN ISLANDS / LOIUSENHOJ FORMATION		18.35	18.35	-64.92	-64.92	SAE			s_LHSJ 97 [12063]	BASALT [12063]									VOL					WR [12063]	47.36	0.58		16.3				8.79	11.85	6.28	0.16		0.14	2.02	0.11
[12063]	CONVERGENT MARGIN	GREATER ANTILLES / GREATER ANTILLES / VIRGIN ISLANDS / LOIUSENHOJ FORMATION		18.35	18.35	-64.92	-64.92	SAE			s_LHST 63A [12063]	BASALT [12063]									VOL					WR [12063]	47.8	0.63		19.09				9.54	9.65	5.42	0.09		0.11	2	0.07
[12063]	CONVERGENT MARGIN	GREATER ANTILLES / GREATER ANTILLES / VIRGIN ISLANDS / LOIUSENHOJ FORMATION		18.35	18.35	-64.92	-64.92	SAE			s_LHST 71A [12063]	BASALT [12063]									VOL					WR [12063]	48.46	0.77		17.35				10.87	7.58	5.52	0.17		0.62	2.09	0.07
[12063]	CONVERGENT MARGIN	GREATER ANTILLES / GREATER ANTILLES / VIRGIN ISLANDS / LOIUSENHOJ FORMATION		18.35	18.35	-64.92	-64.92	SAE			s_LHSJ 101 [12063]	BASALT [12063]									VOL					WR [12063]	48.75	0.53		14.88				7.71	14.03	4.04	0.23		0.69	2.97	0.08
[12063]	CONVERGENT MARGIN	GREATER ANTILLES / GREATER ANTILLES / VIRGIN ISLANDS / LOIUSENHOJ FORMATION		18.35	18.35	-64.92	-64.92	SAE			s_LHST 63B [12063]	BASALT [12063]									VOL					WR [12063]	49.37	0.64		18.2				9.14	9.45	5.93	0.09		0.14	2.01	0.05
[12063]	CONVERGENT MARGIN	GREATER ANTILLES / GREATER ANTILLES / VIRGIN ISLANDS / LOIUSENHOJ FORMATION		18.35	18.35	-64.92	-64.92	SAE			s_LHST 71B [12063]	BASALT [12063]									VOL					WR [12063]	49.52	0.79		16.44				10.48	7.64	5.71	0.18		0.79	2.14	0.08
[12063]	CONVERGENT MARGIN	GREATER ANTILLES / GREATER ANTILLES / VIRGIN ISLANDS / LOIUSENHOJ FORMATION		18.35	18.35	-64.92	-64.92	SAE			s_LHST 56 [12063]	BASALT [12063]									VOL					WR [12063]	49.62	0.94		17.39				12.31	3.54	5.36	0.19		1.54	2.14	0.15
[12063]	CONVERGENT MARGIN	GREATER ANTILLES / GREATER ANTILLES / VIRGIN ISLANDS / LOIUSENHOJ FORMATION		18.35	18.35	-64.92	-64.92	SAE			s_LHSJ 99A [12063]	BASALT [12063]									VOL					WR [12063]	49.99	0.5		15.71				9.43	10.51	7.94	0.12		0.17	0.86	0.02
[12063]	CONVERGENT MARGIN	GREATER ANTILLES / GREATER ANTILLES / VIRGIN ISLANDS / LOIUSENHOJ FORMATION		18.35	18.35	-64.92	-64.92	SAE			s_LHST 58A [12063]	BASALT [12063]									VOL					WR [12063]	50.04	0.86		15.9				11.3	7.91	5.02	0.17		0.56	1.95	0.1
[12063]	CONVERGENT MARGIN	GREATER ANTILLES / GREATER ANTILLES / VIRGIN ISLANDS / LOIUSENHOJ FORMATION		18.35	18.35	-64.92	-64.92	SAE			s_LHST 99B [12063]	BASALT [12063]									VOL					WR [12063]	50.41	0.5		15.37				8.81	10.19	8.52	0.12		0.26	0.92	0.04
[12063]	CONVERGENT MARGIN	GREATER ANTILLES / GREATER ANTILLES / VIRGIN ISLANDS / LOIUSENHOJ FORMATION		18.35	18.35	-64.92	-64.92	SAE			s_LHST 59 [12063]	BASALT [12063]									VOL					WR [12063]	50.72	0.81		15.32				10.8	8.49	4.51	0.17		0.41	2.31	0.11
[12063]	CONVERGENT MARGIN	GREATER ANTILLES / GREATER ANTILLES / VIRGIN ISLANDS / LOIUSENHOJ FORMATION		18.35	18.35	-64.92	-64.92	SAE			s_LHST 62B [12063]	BASALT [12063]									VOL					WR [12063]	50.76	0.81		15.44				8.81	10.37	2.89	0.17		0.02	4.26	0.2
[12063]	CONVERGENT MARGIN	GREATER ANTILLES / GREATER ANTILLES / VIRGIN ISLANDS / LOIUSENHOJ FORMATION		18.35	18.35	-64.92	-64.92	SAE			s_LHST 58B [12063]	BASALT [12063]									VOL					WR [12063]	50.98	0.88		15.35				10.66	7.67	5.38	0.17		0.69	2.02	0.09
[12063]	CONVERGENT MARGIN	GREATER ANTILLES / GREATER ANTILLES / VIRGIN ISLANDS / LOIUSENHOJ FORMATION		18.35	18.35	-64.92	-64.92	SAE			s_LHST 58 [12063]	BASALT [12063]			UPPER [12063]	CRETACEOUS [12063]					VOL					WR [12063]	51.12	0.88		15.34				10.73	7.66	5.39	0.17		0.7	1.94	0.09
[12063]	CONVERGENT MARGIN	GREATER ANTILLES / GREATER ANTILLES / VIRGIN ISLANDS / LOIUSENHOJ FORMATION		18.35	18.35	-64.92	-64.92	SAE			s_LHST 60A [12063]	BASALT [12063]			UPPER [12063]	CRETACEOUS [12063]					VOL					WR [12063]	51.22	0.79		15.04				10.64	9.56	4.33	0.21		0.17	2.05	0.08
[12063]	CONVERGENT MARGIN	GREATER ANTILLES / GREATER ANTILLES / VIRGIN ISLANDS / LOIUSENHOJ FORMATION		18.35	18.35	-64.92	-64.92	SAE			s_LHST 57A [12063]	BASALT [12063]			UPPER [12063]	CRETACEOUS [12063]					VOL					WR [12063]	51.45	0.83		15.4				11.35	7.78	4.94	0.17		0.48	1.88	0.11
[12063]	CONVERGENT MARGIN	GREATER ANTILLES / GREATER ANTILLES / VIRGIN ISLANDS / LOIUSENHOJ FORMATION		18.35	18.35	-64.92	-64.92	SAE			s_LHST 57B [12063]	BASALT [12063]			UPPER [12063]	CRETACEOUS [12063]					VOL					WR [12063]	52.09	0.83		14.77				10.56	7.37	5.4	0.18		0.59	2.01	0.1
[12063]	CONVERGENT MARGIN	GREATER ANTILLES / GREATER ANTILLES / VIRGIN ISLANDS / LOIUSENHOJ FORMATION		18.35	18.35	-64.92	-64.92	SAE			s_LHST 64 [12063]	BASALT [12063]			UPPER [12063]	CRETACEOUS [12063]					VOL					WR [12063]	52.12	0.59		19.14				8	10.21	2.96	0.12		0.23	3.35	0.07
[12063]	CONVERGENT MARGIN	GREATER ANTILLES / GREATER ANTILLES / VIRGIN ISLANDS / LOIUSENHOJ FORMATION		18.35	18.35	-64.92	-64.92	SAE			s_LHST 60B [12063]	BASALT [12063]			UPPER [12063]	CRETACEOUS [12063]					VOL					WR [12063]	52.98	0.8		14.32				9.95	9.08	4.6	0.2		0.22	2.15	0.08
[12063]	CONVERGENT MARGIN	GREATER ANTILLES / GREATER ANTILLES / VIRGIN ISLANDS / LOIUSENHOJ FORMATION		18.35	18.35	-64.92	-64.92	SAE			s_LHST-516 [12063]	BASALT [12063]			UPPER [12063]	CRETACEOUS [12063]					VOL					WR [12063]	55.62	0.81		15.13				8.95	6.29	3.25	0.16		0.29	4.01	0.15
[12063]	CONVERGENT MARGIN	GREATER ANTILLES / GREATER ANTILLES / VIRGIN ISLANDS / LOIUSENHOJ FORMATION		18.35	18.35	-64.92	-64.92	SAE			s_LHST 54 [12063]	ANDESITE [12063]			UPPER [12063]	CRETACEOUS [12063]					VOL					WR [12063]	55.64	0.64		14.83				8.49	9.55	3.12	0.15		0.59	2	0.13
[12063]	CONVERGENT MARGIN	GREATER ANTILLES / GREATER ANTILLES / VIRGIN ISLANDS / LOIUSENHOJ FORMATION		18.35	18.35	-64.92	-64.92	SAE			s_LHST 52 [12063]	ANDESITE [12063]			UPPER [12063]	CRETACEOUS [12063]					VOL					WR [12063]	57.22	0.43		13.56				8.06	6.56	4.76	0.18		0.63	4.67	0.07
[12063]	CONVERGENT MARGIN	GREATER ANTILLES / GREATER ANTILLES / VIRGIN ISLANDS / LOIUSENHOJ FORMATION		18.35	18.35	-64.92	-64.92	SAE			s_LHST 51 [12063]	ANDESITE [12063]			UPPER [12063]	CRETACEOUS [12063]					VOL					WR [12063]	59.54	0.59		14.34				8.72	3.82	3.11	0.17		0.15	5.73	0.14
[12063]	CONVERGENT MARGIN	GREATER ANTILLES / GREATER ANTILLES / VIRGIN ISLANDS / LOIUSENHOJ FORMATION		18.35	18.35	-64.92	-64.92	SAE			s_LHST 53A [12063]	ANDESITE [12063]			UPPER [12063]	CRETACEOUS [12063]					VOL					WR [12063]	59.57	0.66		14.74				9.03	2.7	3.29	0.19		0.1	5.46	0.16
[12063]	CONVERGENT MARGIN	GREATER ANTILLES / GREATER ANTILLES / VIRGIN ISLANDS / LOIUSENHOJ FORMATION		18.35	18.35	-64.92	-64.92	SAE			s_LHSJ 93 [12063]	ANDESITE [12063]			UPPER [12063]	CRETACEOUS [12063]					VOL					WR [12063]	60.67	0.47		12.68				7.11	9.99	4.67	0.18		0.26	2.07	0.06
[12063]	CONVERGENT MARGIN	GREATER ANTILLES / GREATER ANTILLES / VIRGIN ISLANDS / LOIUSENHOJ FORMATION		18.35	18.35	-64.92	-64.92	SAE			s_LHST 53B [12063]	ANDESITE [12063]			UPPER [12063]	CRETACEOUS [12063]					VOL					WR [12063]	62.4	0.61		13.79				8.19	2.62	3.12	0.18		0.11	5.52	0.14
[12063]	CONVERGENT MARGIN	GREATER ANTILLES / GREATER ANTILLES / VIRGIN ISLANDS / LOIUSENHOJ FORMATION		18.35	18.35	-64.92	-64.92	SAE			s_LHST-481 [12063]	ANDESITE [12063]			UPPER [12063]	CRETACEOUS [12063]					VOL					WR [12063]	65.4	0.68		10.92				8.33	4.07	4.12	0.12		0.25	2.09	0.11
[12063]	CONVERGENT MARGIN	GREATER ANTILLES / GREATER ANTILLES / VIRGIN ISLANDS / LOIUSENHOJ FORMATION		18.35	18.35	-64.92	-64.92	SAE			s_LHT61-50 [12063]	RHYOLITE, PLAGIOCLASE [12063]			UPPER [12063]	CRETACEOUS [12063]					VOL					WR [12063]	67.84	0.72		12.46				6.54	2.35	1.75	0.1		0.2	5.32	0.2
[12063]	CONVERGENT MARGIN	GREATER ANTILLES / GREATER ANTILLES / VIRGIN ISLANDS / LOIUSENHOJ FORMATION		18.35	18.35	-64.92	-64.92	SAE			s_LHST 55A [12063]	RHYOLITE, PLAGIOCLASE [12063]			UPPER [12063]	CRETACEOUS [12063]					VOL					WR [12063]	72.21	0.55		12.61				3.89	2.5	0.83	0.06		0.27	4.99	0.19
[12063]	CONVERGENT MARGIN	GREATER ANTILLES / GREATER ANTILLES / VIRGIN ISLANDS / LOIUSENHOJ FORMATION		18.35	18.35	-64.92	-64.92	SAE			s_LHST 55B [12063]	RHYOLITE, PLAGIOCLASE [12063]			UPPER [12063]	CRETACEOUS [12063]					VOL					WR [12063]	72.45	0.57		11.8				3.95	2.52	0.92	0.07		0.29	4.78	0.18
[12063]	CONVERGENT MARGIN	GREATER ANTILLES / GREATER ANTILLES / VIRGIN ISLANDS / LOIUSENHOJ FORMATION		18.35	18.35	-64.92	-64.92	SAE			s_LHST 100 [12063]	RHYOLITE, PLAGIOCLASE [12063]			UPPER [12063]	CRETACEOUS [12063]					VOL					WR [12063]	72.46	0.34		12.5				3.18	1.55	1.32	0.07		1.25	4.11	0.08
[12063]	CONVERGENT MARGIN	GREATER ANTILLES / GREATER ANTILLES / VIRGIN ISLANDS / TUTU FORMATION		18.34	18.34	-64.88	-64.88	SAE			s_TUTR 108 [12063]	NOT GIVEN [12063]			UPPER [12063]	CRETACEOUS [12063]					VOL					WR [12063]	48.1	0.59		21.51				6.5	13.55	5.18	0.12		0.17	2.23	0.07
[12063]	CONVERGENT MARGIN	GREATER ANTILLES / GREATER ANTILLES / VIRGIN ISLANDS / TUTU FORMATION		18.34	18.34	-64.88	-64.88	SAE			s_TUST 73 [12063]	NOT GIVEN [12063]	80000000 [12063]	80000000 [12063]	UPPER [12063]	CRETACEOUS [12063]					VOL					WR [12063]	48.17	1.28		15.27				12.06	6.21	4.63	0.18		0.67	2.94	0.23
[12063]	CONVERGENT MARGIN	GREATER ANTILLES / GREATER ANTILLES / VIRGIN ISLANDS / TUTU FORMATION		18.34	18.34	-64.88	-64.88	SAE			s_TUSJ 92 [12063]	NOT GIVEN [12063]			UPPER [12063]	CRETACEOUS [12063]					VOL					WR [12063]	48.75	0.97		19.12				9.56	10.84	4.25	0.16		0.92	2.56	0.14
[12063]	CONVERGENT MARGIN	GREATER ANTILLES / GREATER ANTILLES / VIRGIN ISLANDS / TUTU FORMATION		18.34	18.34	-64.88	-64.88	SAE			s_TUTR 104 [12063]	NOT GIVEN [12063]			UPPER [12063]	CRETACEOUS [12063]					VOL					WR [12063]	48.83	0.65		12.25				6.62	25.82	2.62	0.12		0.43	1.1	0.15
[12063]	CONVERGENT MARGIN	GREATER ANTILLES / GREATER ANTILLES / VIRGIN ISLANDS / TUTU FORMATION		18.34	18.34	-64.88	-64.88	SAE			s_CULJJB [12063]	NOT GIVEN [12063]			UPPER [12063]	CRETACEOUS [12063]					VOL					WR [12063]	50.06	1.16		15.24				11.67	8.44	4.11	0.24		1.53	2.77	0.36
[12063]	CONVERGENT MARGIN	GREATER ANTILLES / GREATER ANTILLES / VIRGIN ISLANDS / TUTU FORMATION		18.34	18.34	-64.88	-64.88	SAE			s_TUST 91B [12063]	NOT GIVEN [12063]			UPPER [12063]	CRETACEOUS [12063]					VOL					WR [12063]	50.71	0.67		18.21				7.45	11.57	3.54	0.16		2.32	1.88	0.29
[12063]	CONVERGENT MARGIN	GREATER ANTILLES / GREATER ANTILLES / VIRGIN ISLANDS / TUTU FORMATION		18.34	18.34	-64.88	-64.88	SAE			s_TUST 74 [12063]	NOT GIVEN [12063]			UPPER [12063]	CRETACEOUS [12063]					VOL					WR [12063]	50.95	1.38		14.97				11.35	9.38	4.11	0.18		0.72	3.03	0.24
[12063]	CONVERGENT MARGIN	GREATER ANTILLES / GREATER ANTILLES / VIRGIN ISLANDS / TUTU FORMATION		18.34	18.34	-64.88	-64.88	SAE			s_TUTR 107 [12063]	NOT GIVEN [12063]			UPPER [12063]	CRETACEOUS [12063]					VOL					WR [12063]	51.35	1.2		16.24				8.59	11.91	5.1	0.18		0.26	2.88	0.18
[12063]	CONVERGENT MARGIN	GREATER ANTILLES / GREATER ANTILLES / VIRGIN ISLANDS / TUTU FORMATION		18.34	18.34	-64.88	-64.88	SAE			s_TUTR 127 [12063]	NOT GIVEN [12063]			UPPER [12063]	CRETACEOUS [12063]					VOL					WR [12063]	51.76	1.16		17.73				8.94	9.17	4.7	0.17		1.11	3.22	0.15
[12063]	CONVERGENT MARGIN	GREATER ANTILLES / GREATER ANTILLES / VIRGIN ISLANDS / TUTU FORMATION		18.34	18.34	-64.88	-64.88	SAE			s_TUST 84 [12063]	NOT GIVEN [12063]			UPPER [12063]	CRETACEOUS [12063]					VOL					WR [12063]	51.93	0.68		14.24				7.43	9.25	4.11	0.17		0.65	3.71	0.22
[12063]	CONVERGENT MARGIN	GREATER ANTILLES / GREATER ANTILLES / VIRGIN ISLANDS / TUTU FORMATION		18.34	18.34	-64.88	-64.88	SAE			s_TUST 84B [12063]	NOT GIVEN [12063]			UPPER [12063]	CRETACEOUS [12063]					VOL					WR [12063]	51.95	0.69		14.06				7.6	9.62	4.36	0.18		0.99	3.62	0.23
[12063]	CONVERGENT MARGIN	GREATER ANTILLES / GREATER ANTILLES / VIRGIN ISLANDS / TUTU FORMATION		18.34	18.34	-64.88	-64.88	SAE			s_TUST 78B [12063]	NOT GIVEN [12063]			UPPER [12063]	CRETACEOUS [12063]					VOL					WR [12063]	52.39	0.9		15.05				8.32	8.56	3.89	0.2		1.19	2.95	0.28
[12063]	CONVERGENT MARGIN	GREATER ANTILLES / GREATER ANTILLES / VIRGIN ISLANDS / TUTU FORMATION		18.34	18.34	-64.88	-64.88	SAE			s_TUST 80B [12063]	NOT GIVEN [12063]			UPPER [12063]	CRETACEOUS [12063]					VOL					WR [12063]	52.57	1.03		17.08				9.82	6.11	3.2	0.19		2.02	3.8	0.41
[12063]	CONVERGENT MARGIN	GREATER ANTILLES / GREATER ANTILLES / VIRGIN ISLANDS / TUTU FORMATION		18.34	18.34	-64.88	-64.88	SAE			s_TUSJ 91 [12063]	NOT GIVEN [12063]	80000000 [12063]	80000000 [12063]	UPPER [12063]	CRETACEOUS [12063]					VOL					WR [12063]	52.64	0.64		17.43				6.86	11.79	3.45	0.17		1.87	1.88	0.24
[12063]	CONVERGENT MARGIN	GREATER ANTILLES / GREATER ANTILLES / VIRGIN ISLANDS / TUTU FORMATION		18.34	18.34	-64.88	-64.88	SAE			s_CULJJC [12063]	NOT GIVEN [12063]			UPPER [12063]	CRETACEOUS [12063]					VOL					WR [12063]	52.73	1.1		15.27				10.4	8.68	3.62	0.19		1.97	2.81	0.34
[12063]	CONVERGENT MARGIN	GREATER ANTILLES / GREATER ANTILLES / VIRGIN ISLANDS / TUTU FORMATION		18.34	18.34	-64.88	-64.88	SAE			s_TUST 78 [12063]	NOT GIVEN [12063]			UPPER [12063]	CRETACEOUS [12063]					VOL					WR [12063]	52.91	0.83		14.46				7.57	9.56	3.39	0.18		1.34	2.75	0.27
[12063]	CONVERGENT MARGIN	GREATER ANTILLES / GREATER ANTILLES / VIRGIN ISLANDS / TUTU FORMATION		18.34	18.34	-64.88	-64.88	SAE			s_CULJJA [12063]	NOT GIVEN [12063]			UPPER [12063]	CRETACEOUS [12063]					VOL					WR [12063]	53.01	1.15		15.46				10.24	8.13	3.49	0.19		2.21	3.16	0.37
[12063]	CONVERGENT MARGIN	GREATER ANTILLES / GREATER ANTILLES / VIRGIN ISLANDS / TUTU FORMATION		18.34	18.34	-64.88	-64.88	SAE			s_TUTR 105 [12063]	NOT GIVEN [12063]			UPPER [12063]	CRETACEOUS [12063]					VOL					WR [12063]	53.11	1.02		18.24				10.59	5.52	4.04	0.17		2.07	2.72	0.15
[12063]	CONVERGENT MARGIN	GREATER ANTILLES / GREATER ANTILLES / VIRGIN ISLANDS / TUTU FORMATION		18.34	18.34	-64.88	-64.88	SAE			s_TUST 80 [12063]	NOT GIVEN [12063]			UPPER [12063]	CRETACEOUS [12063]					VOL					WR [12063]	53.63	1.05		16.99				9.28	6.19	3.09	0.22		1.79	3.85	0.39
[12063]	CONVERGENT MARGIN	GREATER ANTILLES / GREATER ANTILLES / VIRGIN ISLANDS / TUTU FORMATION		18.34	18.34	-64.88	-64.88	SAE			s_CUL64-14 [12063]	NOT GIVEN [12063]			UPPER [12063]	CRETACEOUS [12063]					VOL					WR [12063]	54.87	1.22		14.95				10.71	7.94	3.15	0.15		1.8	2.38	0.3
[12063]	CONVERGENT MARGIN	GREATER ANTILLES / GREATER ANTILLES / VIRGIN ISLANDS / TUTU FORMATION		18.34	18.34	-64.88	-64.88	SAE			s_CUL64-12 [12063]	NOT GIVEN [12063]			UPPER [12063]	CRETACEOUS [12063]					VOL					WR [12063]	54.92	1.36		14.53				10.25	7.73	3.24	0.18		1.52	2.52	0.36
[12063]	CONVERGENT MARGIN	GREATER ANTILLES / GREATER ANTILLES / VIRGIN ISLANDS / TUTU FORMATION		18.34	18.34	-64.88	-64.88	SAE			s_TUST 79 [12063]	NOT GIVEN [12063]			UPPER [12063]	CRETACEOUS [12063]					VOL					WR [12063]	55.12	0.88		15.5				7.79	7.46	2.63	0.19		0.93	3.94	0.32
[12063]	CONVERGENT MARGIN	GREATER ANTILLES / GREATER ANTILLES / VIRGIN ISLANDS / TUTU FORMATION		18.34	18.34	-64.88	-64.88	SAE			s_TUST 82B [12063]	NOT GIVEN [12063]			UPPER [12063]	CRETACEOUS [12063]					VOL					WR [12063]	56.03	0.49		16.47				7.18	6.82	3.91	0.07		0.4	3.7	0.11
[12063]	CONVERGENT MARGIN	GREATER ANTILLES / GREATER ANTILLES / VIRGIN ISLANDS / TUTU FORMATION		18.34	18.34	-64.88	-64.88	SAE			s_TUST 81 [12063]	NOT GIVEN [12063]			UPPER [12063]	CRETACEOUS [12063]					VOL					WR [12063]	56.16	0.88		16.3				8.92	5.25	3.3	0.18		1.56	3.72	0.4
[12063]	CONVERGENT MARGIN	GREATER ANTILLES / GREATER ANTILLES / VIRGIN ISLANDS / TUTU FORMATION		18.34	18.34	-64.88	-64.88	SAE			s_TUST 76 [12063]	NOT GIVEN [12063]			UPPER [12063]	CRETACEOUS [12063]					VOL					WR [12063]	56.73	0.68		18.41				6.87	3.42	4.07	0.07		0.65	5.36	0.11
[12063]	CONVERGENT MARGIN	GREATER ANTILLES / GREATER ANTILLES / VIRGIN ISLANDS / TUTU FORMATION		18.34	18.34	-64.88	-64.88	SAE			s_TUST 77B [12063]	NOT GIVEN [12063]			UPPER [12063]	CRETACEOUS [12063]					VOL					WR [12063]	56.85	0.88		15.19				7.87	6.35	2.86	0.19		1.27	4.2	0.33
[12063]	CONVERGENT MARGIN	GREATER ANTILLES / GREATER ANTILLES / VIRGIN ISLANDS / TUTU FORMATION		18.34	18.34	-64.88	-64.88	SAE			s_TUST 70B [12063]	NOT GIVEN [12063]			UPPER [12063]	CRETACEOUS [12063]					VOL					WR [12063]	56.93	0.69		18.01				6.79	2.95	4.25	0.07		0.95	5.25	0.14
[12063]	CONVERGENT MARGIN	GREATER ANTILLES / GREATER ANTILLES / VIRGIN ISLANDS / TUTU FORMATION		18.34	18.34	-64.88	-64.88	SAE			s_TUST 82 [12063]	NOT GIVEN [12063]			UPPER [12063]	CRETACEOUS [12063]					VOL					WR [12063]	57.01	0.51		16.83				7.06	6.62	3.63	0.07		0.3	3.72	0.1
[12063]	CONVERGENT MARGIN	GREATER ANTILLES / GREATER ANTILLES / VIRGIN ISLANDS / TUTU FORMATION		18.34	18.34	-64.88	-64.88	SAE			s_TUST 77 [12063]	NOT GIVEN [12063]			UPPER [12063]	CRETACEOUS [12063]					VOL					WR [12063]	57.01	0.88		15.64				8.12	5.84	2.88	0.19		1.27	4.39	0.28
[12063]	CONVERGENT MARGIN	GREATER ANTILLES / GREATER ANTILLES / VIRGIN ISLANDS / TUTU FORMATION		18.34	18.34	-64.88	-64.88	SAE			s_TUST 81B [12063]	NOT GIVEN [12063]			UPPER [12063]	CRETACEOUS [12063]					VOL					WR [12063]	57.12	0.79		15.53				7.41	5.68	3.02	0.16		2.1	3.72	0.4
[12063]	CONVERGENT MARGIN	GREATER ANTILLES / GREATER ANTILLES / PUERTO RICO / DAGUAO FORMATION		17.9	18.5	-65.75	-67	SAE			s_DG53/11.4A [12063]	NOT GIVEN [12063]			LOWER [12063]	CRETACEOUS [12063]					VOL					WR [12063]	51.19	0.74		17.97				9.67	10.54	4.85	0.19		0.33	2.65	0.11
[12063]	CONVERGENT MARGIN	GREATER ANTILLES / GREATER ANTILLES / PUERTO RICO / DAGUAO FORMATION		17.9	18.5	-65.75	-67	SAE			s_DG931/11.4E [12063]	NOT GIVEN [12063]			LOWER [12063]	CRETACEOUS [12063]					VOL					WR [12063]	54.34	0.54		19.98				6.94	8.38	3.37	0.11		0.19	4.78	0.12
[12063]	CONVERGENT MARGIN	GREATER ANTILLES / GREATER ANTILLES / PUERTO RICO / DAGUAO FORMATION		17.9	18.5	-65.75	-67	SAE			s_DG971/0.2B [12063]	NOT GIVEN [12063]			LOWER [12063]	CRETACEOUS [12063]					VOL					WR [12063]	52.76	0.74		18.23				7.47	10.19	4.85	0.14		0.31	3.56	0.1
[12063]	CONVERGENT MARGIN	GREATER ANTILLES / GREATER ANTILLES / PUERTO RICO / DAGUAO FORMATION		17.9	18.5	-65.75	-67	SAE			s_DG-12 [12063]	NOT GIVEN [12063]	105000000 [12063]	105000000 [12063]	LOWER [12063]	CRETACEOUS [12063]					VOL					WR [12063]	53.28	0.6		19.59				8.67	7.47	4.09	0.21		0.21	4.5	0.09
[12063]	CONVERGENT MARGIN	GREATER ANTILLES / GREATER ANTILLES / PUERTO RICO / DAGUAO FORMATION		17.9	18.5	-65.75	-67	SAE			s_DG3/TSQF [12063]	NOT GIVEN [12063]			LOWER [12063]	CRETACEOUS [12063]					VOL					WR [12063]	52.76	0.7		18.13				7.08	11.16	4.68	0.18		0.14	3.26	0.1
[12063]	CONVERGENT MARGIN	GREATER ANTILLES / GREATER ANTILLES / PUERTO RICO / DAGUAO FORMATION		17.9	18.5	-65.75	-67	SAE			s_DG53/11.4FQ [12063]	NOT GIVEN [12063]			LOWER [12063]	CRETACEOUS [12063]					VOL					WR [12063]	50.03	0.67		21.16				7.68	11.52	4.12	0.12		0.12	2.97	0.13
[12063]	CONVERGENT MARGIN	GREATER ANTILLES / GREATER ANTILLES / PUERTO RICO / DAGUAO FORMATION		17.9	18.5	-65.75	-67	SAE			s_DG53/11.4Q [12063]	NOT GIVEN [12063]			LOWER [12063]	CRETACEOUS [12063]					VOL					WR [12063]	51.47	0.58		19.7				7.65	9.5	5.04	0.14		0.42	3.27	0.15
[12063]	CONVERGENT MARGIN	GREATER ANTILLES / GREATER ANTILLES / PUERTO RICO / DAGUAO FORMATION		17.9	18.5	-65.75	-67	SAE			s_DG53/11.4QD [12063]	NOT GIVEN [12063]			LOWER [12063]	CRETACEOUS [12063]					VOL					WR [12063]	50.66	0.73		18.4				9.46	10.16	4.7	0.19		0.42	2.97	0.3
[12063]	CONVERGENT MARGIN	GREATER ANTILLES / GREATER ANTILLES / PUERTO RICO / FIGUERA FORMATION		18.28	18.28	-65.62	-65.62	SAE			s_FG 978/4.1A [12063]	NOT GIVEN [12063]			LOWER [12063]	CRETACEOUS [12063]					VOL					WR [12063]	47.62	0.58		17.29				9.24	14.21	4.95	0.34		0.35	2.57	0.08
[12063]	CONVERGENT MARGIN	GREATER ANTILLES / GREATER ANTILLES / PUERTO RICO / FIGUERA FORMATION		18.28	18.28	-65.62	-65.62	SAE			s_FG175/2.0B [12063]	NOT GIVEN [12063]			LOWER [12063]	CRETACEOUS [12063]					VOL					WR [12063]	48.27	0.65		17.05				10.17	12.62	5.68	0.4		0.5	2.67	0.1
[12063]	CONVERGENT MARGIN	GREATER ANTILLES / GREATER ANTILLES / PUERTO RICO / FIGUERA FORMATION		18.28	18.28	-65.62	-65.62	SAE			s_FG-17 [12063]	NOT GIVEN [12063]			LOWER [12063]	CRETACEOUS [12063]					VOL					WR [12063]	49.6	0.81		18.08				10.57	11.63	5.13	0.2		0.19	2.82	0.11
[12063]	CONVERGENT MARGIN	GREATER ANTILLES / GREATER ANTILLES / PUERTO RICO / FIGUERA FORMATION		18.28	18.28	-65.62	-65.62	SAE			s_FG175/8.1A [12063]	NOT GIVEN [12063]			LOWER [12063]	CRETACEOUS [12063]					VOL					WR [12063]	49.74	0.61		16.91				9.02	12.52	6.26	0.25		0.2	2.19	0.07
[12063]	CONVERGENT MARGIN	GREATER ANTILLES / GREATER ANTILLES / PUERTO RICO / FIGUERA FORMATION		18.28	18.28	-65.62	-65.62	SAE			s_FG 975D [12063]	NOT GIVEN [12063]			LOWER [12063]	CRETACEOUS [12063]					VOL					WR [12063]	51.25	0.59		16.47				9.29	10.09	5.64	0.15		0.15	3.44	0.12
[12063]	CONVERGENT MARGIN	GREATER ANTILLES / GREATER ANTILLES / PUERTO RICO / FIGUERA FORMATION		18.28	18.28	-65.62	-65.62	SAE			s_FG175/1.8B [12063]	NOT GIVEN [12063]			LOWER [12063]	CRETACEOUS [12063]					VOL					WR [12063]	52.68	0.51		16.62				9.3	9.03	5.31	0.14		0.59	2.17	0.13
[12063]	CONVERGENT MARGIN	GREATER ANTILLES / GREATER ANTILLES / PUERTO RICO / FIGUERA FORMATION		18.28	18.28	-65.62	-65.62	SAE			s_FG178/2.0A [12063]	NOT GIVEN [12063]			LOWER [12063]	CRETACEOUS [12063]					VOL					WR [12063]	52.77	0.97		17.86				8.53	9.06	4.37	0.14		0.78	3.17	0.18
[12063]	CONVERGENT MARGIN	GREATER ANTILLES / GREATER ANTILLES / PUERTO RICO / FIGUERA FORMATION		18.28	18.28	-65.62	-65.62	SAE			s_FG 179/7.2B [12063]	NOT GIVEN [12063]			LOWER [12063]	CRETACEOUS [12063]					VOL					WR [12063]	53.17	0.64		15.8				9.63	6.69	5.41	0.16		0.81	3.67	0.13
[12063]	CONVERGENT MARGIN	GREATER ANTILLES / GREATER ANTILLES / PUERTO RICO / FIGUERA FORMATION		18.28	18.28	-65.62	-65.62	SAE			s_FG 179/7.2G [12063]	NOT GIVEN [12063]			LOWER [12063]	CRETACEOUS [12063]					VOL					WR [12063]	53.71	0.61		15.65				9.52	8.26	5.03	0.17		0.82	2.81	0.13
[12063]	CONVERGENT MARGIN	GREATER ANTILLES / GREATER ANTILLES / PUERTO RICO / FIGUERA FORMATION		18.28	18.28	-65.62	-65.62	SAE			s_FG175/2.0C [12063]	NOT GIVEN [12063]			LOWER [12063]	CRETACEOUS [12063]					VOL					WR [12063]	56.57	1.08		14.51				10.6	4.77	4.81	0.19		0.23	4.32	0.26
[12063]	CONVERGENT MARGIN	GREATER ANTILLES / GREATER ANTILLES / PUERTO RICO / FIGUERA FORMATION		18.28	18.28	-65.62	-65.62	SAE			s_FG3/PILB [12063]	NOT GIVEN [12063]			LOWER [12063]	CRETACEOUS [12063]					VOL					WR [12063]	63.8	0.68		14.15				6.58	4.45	2.12	0.11		0.57	4.47	0.25
[12063]	CONVERGENT MARGIN	GREATER ANTILLES / GREATER ANTILLES / PUERTO RICO / FIGUERA FORMATION		18.28	18.28	-65.62	-65.62	SAE			s_FG 3PD [12063]	NOT GIVEN [12063]			LOWER [12063]	CRETACEOUS [12063]					VOL					WR [12063]	71.83	0.63		12.19				4.54	2.16	1.05	0.06		2.03	3.79	0.21
[12063]	CONVERGENT MARGIN	GREATER ANTILLES / GREATER ANTILLES / PUERTO RICO / FIGUERA FORMATION		18.28	18.28	-65.62	-65.62	SAE			s_FG 53C [12063]	NOT GIVEN [12063]			LOWER [12063]	CRETACEOUS [12063]					VOL					WR [12063]	76.21	0.58		10.37				3.71	1.66	0.65	0.06		0.67	4.22	0.21
[12063]	CONVERGENT MARGIN	GREATER ANTILLES / GREATER ANTILLES / PUERTO RICO / FAJARDO FORMATION		17.9	18.5	-65.75	-67	SAE			s_LFJ982/2.8A [12063]	RHYOLITE, PLAGIOCLASE [12063]			LOWER [12063]	CRETACEOUS [12063]					VOL					WR [12063]	67.15	0.74		12.75				7.41	3.43	2.03	0.12		0.4	4.1	0.24
[12063]	CONVERGENT MARGIN	GREATER ANTILLES / GREATER ANTILLES / PUERTO RICO / FAJARDO FORMATION		17.9	18.5	-65.75	-67	SAE			s_LFJ982.2.2B [12063]	RHYOLITE, PLAGIOCLASE [12063]			LOWER [12063]	CRETACEOUS [12063]					VOL					WR [12063]	69.84	0.68		12.22				5.51	2.21	1.58	0.09		1.01	4.42	0.23
[12063]	CONVERGENT MARGIN	GREATER ANTILLES / GREATER ANTILLES / PUERTO RICO / FAJARDO FORMATION		17.9	18.5	-65.75	-67	SAE			s_LFJ976/6.5B [12063]	RHYOLITE, PLAGIOCLASE [12063]			LOWER [12063]	CRETACEOUS [12063]					VOL					WR [12063]	71.19	0.57		12.33				5.05	2.86	1.13	0.08		0.74	4.32	0.18
[12063]	CONVERGENT MARGIN	GREATER ANTILLES / GREATER ANTILLES / PUERTO RICO / FAJARDO FORMATION		17.9	18.5	-65.75	-67	SAE			s_LFJ982/5.9 [12063]	RHYOLITE, PLAGIOCLASE [12063]			LOWER [12063]	CRETACEOUS [12063]					VOL					WR [12063]	72.02	0.42		13.28				3.23	4.68	1.41	0.08		1.54	1.35	0.08
[12063]	CONVERGENT MARGIN	GREATER ANTILLES / GREATER ANTILLES / PUERTO RICO / FAJARDO FORMATION		17.9	18.5	-65.75	-67	SAE			s_LFJ982/2.2D [12063]	RHYOLITE, PLAGIOCLASE [12063]			LOWER [12063]	CRETACEOUS [12063]					VOL					WR [12063]	72.18	0.63		12.26				4.63	1.4	0.94	0.08		2.15	3.93	0.21
[12063]	CONVERGENT MARGIN	GREATER ANTILLES / GREATER ANTILLES / PUERTO RICO / FAJARDO FORMATION		17.9	18.5	-65.75	-67	SAE			s_LFJ976/6.5D [12063]	RHYOLITE, PLAGIOCLASE [12063]			LOWER [12063]	CRETACEOUS [12063]					VOL					WR [12063]	73.15	0.59		11.99				4.59	1.15	0.89	0.08		1.49	4.67	0.22
[12063]	CONVERGENT MARGIN	GREATER ANTILLES / GREATER ANTILLES / PUERTO RICO / FAJARDO FORMATION		17.9	18.5	-65.75	-67	SAE			s_LFJ976/6.5C [12063]	RHYOLITE, PLAGIOCLASE [12063]			LOWER [12063]	CRETACEOUS [12063]					VOL					WR [12063]	73.21	0.59		11.97				4.61	1.15	0.9	0.08		1.46	4.53	0.21
[12063]	CONVERGENT MARGIN	GREATER ANTILLES / GREATER ANTILLES / PUERTO RICO / FAJARDO FORMATION		17.9	18.5	-65.75	-67	SAE			s_LFJ982/2.6A [12063]	RHYOLITE, PLAGIOCLASE [12063]			LOWER [12063]	CRETACEOUS [12063]					VOL					WR [12063]	73.92	0.6		11.44				4.16	1.69	0.81	0.07		1.72	4.3	0.21
[12063]	CONVERGENT MARGIN	GREATER ANTILLES / GREATER ANTILLES / PUERTO RICO / FAJARDO FORMATION		17.9	18.5	-65.75	-67	SAE			s_LFJ982/2.8B [12063]	RHYOLITE, PLAGIOCLASE [12063]			LOWER [12063]	CRETACEOUS [12063]					VOL					WR [12063]	74.09	0.59		11.67				3.65	1.29	0.6	0.07		2.11	3.92	0.22
[12063]	CONVERGENT MARGIN	GREATER ANTILLES / GREATER ANTILLES / PUERTO RICO / FAJARDO FORMATION		17.9	18.5	-65.75	-67	SAE			s_LFJ976/6.5A [12063]	RHYOLITE, PLAGIOCLASE [12063]			LOWER [12063]	CRETACEOUS [12063]					VOL					WR [12063]	74.4	0.6		11.09				4.72	1.02	1.1	0.07		0.17	4.98	0.23
[12063]	CONVERGENT MARGIN	GREATER ANTILLES / GREATER ANTILLES / PUERTO RICO / FAJARDO FORMATION		17.9	18.5	-65.75	-67	SAE			s_LFJ982/3.0A [12063]	RHYOLITE, PLAGIOCLASE [12063]			LOWER [12063]	CRETACEOUS [12063]					VOL					WR [12063]	74.58	0.59		11.01				4.1	1.85	0.79	0.06		1.09	4.4	0.22
[12063]	CONVERGENT MARGIN	GREATER ANTILLES / GREATER ANTILLES / PUERTO RICO / FAJARDO FORMATION		17.9	18.5	-65.75	-67	SAE			s_LFJ982/2.2A [12063]	RHYOLITE, PLAGIOCLASE [12063]			LOWER [12063]	CRETACEOUS [12063]					VOL					WR [12063]	74.82	0.57		11.27				3.64	1.44	0.65	0.08		1.82	3.97	0.2
[12063]	CONVERGENT MARGIN	GREATER ANTILLES / GREATER ANTILLES / PUERTO RICO / FAJARDO FORMATION		17.9	18.5	-65.75	-67	SAE			s_LFJ982/2.2C [12063]	RHYOLITE, PLAGIOCLASE [12063]			LOWER [12063]	CRETACEOUS [12063]					VOL					WR [12063]	75.45	0.57		11.13				3.64	1.02	0.61	0.04		2.36	3.64	0.23
[12063]	CONVERGENT MARGIN	GREATER ANTILLES / GREATER ANTILLES / PUERTO RICO / FAJARDO FORMATION		17.9	18.5	-65.75	-67	SAE			s_LFJ982/3.0B [12063]	RHYOLITE, PLAGIOCLASE [12063]			LOWER [12063]	CRETACEOUS [12063]					VOL					WR [12063]	77.99	0.58		9.6				3.71	1.14	0.4	0.04		0.76	4.29	0.22
[12063]	CONVERGENT MARGIN	GREATER ANTILLES / GREATER ANTILLES / PUERTO RICO / FAJARDO FORMATION		17.9	18.5	-65.75	-67	SAE			s_LFJ976/6.3 [12063]	RHYOLITE, PLAGIOCLASE [12063]			LOWER [12063]	CRETACEOUS [12063]					VOL					WR [12063]	78.08	0.6		9.71				3.8	1.19	0.35	0.04		0.56	4.52	0.21
[12063]	CONVERGENT MARGIN	GREATER ANTILLES / GREATER ANTILLES / PUERTO RICO / FAJARDO FORMATION		17.9	18.5	-65.75	-67	SAE			s_UFJ983/1C [12063]	NOT GIVEN [12063]			LOWER [12063]	CRETACEOUS [12063]					VOL					WR [12063]	48.24	0.94		16.09				8.85	9.88	7.71	0.16		0.77	2.56	0.19
[12063]	CONVERGENT MARGIN	GREATER ANTILLES / GREATER ANTILLES / PUERTO RICO / FAJARDO FORMATION		17.9	18.5	-65.75	-67	SAE			s_UFJ988A [12063]	NOT GIVEN [12063]			LOWER [12063]	CRETACEOUS [12063]					VOL					WR [12063]	48.7	0.7		16				9.12	10.41	6.53	0.14		0.65	2.2	0.16
[12063]	CONVERGENT MARGIN	GREATER ANTILLES / GREATER ANTILLES / PUERTO RICO / FAJARDO FORMATION		17.9	18.5	-65.75	-67	SAE			s_LFJ984/2.5 [12063]	NOT GIVEN [12063]			LOWER [12063]	CRETACEOUS [12063]					VOL					WR [12063]	50.07	1.08		18.32				8.29	8.07	3.9	0.17		1.24	4.13	0.27
[12063]	CONVERGENT MARGIN	GREATER ANTILLES / GREATER ANTILLES / PUERTO RICO / FAJARDO FORMATION		17.9	18.5	-65.75	-67	SAE			s_UFJ988E [12063]	NOT GIVEN [12063]			LOWER [12063]	CRETACEOUS [12063]					VOL					WR [12063]	50.1	0.65		16.78				8.13	10.05	4.68	0.13		0.1	4.1	0.13
[12063]	CONVERGENT MARGIN	GREATER ANTILLES / GREATER ANTILLES / PUERTO RICO / FAJARDO FORMATION		17.9	18.5	-65.75	-67	SAE			s_LFJ984/4.2 [12063]	NOT GIVEN [12063]			LOWER [12063]	CRETACEOUS [12063]					VOL					WR [12063]	50.57	0.95		16.54				8.99	6.93	4.16	0.14		0.12	5.91	0.18
[12063]	CONVERGENT MARGIN	GREATER ANTILLES / GREATER ANTILLES / PUERTO RICO / FAJARDO FORMATION		17.9	18.5	-65.75	-67	SAE			s_UFJ983/2.0A [12063]	NOT GIVEN [12063]			LOWER [12063]	CRETACEOUS [12063]					VOL					WR [12063]	50.8	0.76		17.79				8.85	5.26	5.74	0.17		1.1	4.69	0.14
[12063]	CONVERGENT MARGIN	GREATER ANTILLES / GREATER ANTILLES / PUERTO RICO / FAJARDO FORMATION		17.9	18.5	-65.75	-67	SAE			s_LFJ985/3.6B [12063]	NOT GIVEN [12063]			LOWER [12063]	CRETACEOUS [12063]					VOL					WR [12063]	51.04	0.66		16.28				8.02	9.57	5.59	0.09		0.2	3	0.15
[12063]	CONVERGENT MARGIN	GREATER ANTILLES / GREATER ANTILLES / PUERTO RICO / FAJARDO FORMATION		17.9	18.5	-65.75	-67	SAE			s_LFJ985/1.2C [12063]	NOT GIVEN [12063]			LOWER [12063]	CRETACEOUS [12063]					VOL					WR [12063]	51.07	1.52		16.04				10.16	7.26	5.12	0.18		1.43	2.84	0.34
[12063]	CONVERGENT MARGIN	GREATER ANTILLES / GREATER ANTILLES / PUERTO RICO / FAJARDO FORMATION		17.9	18.5	-65.75	-67	SAE			s_LFJ984/1.3 [12063]	NOT GIVEN [12063]			LOWER [12063]	CRETACEOUS [12063]					VOL					WR [12063]	51.09	1.12		16.64				9.09	8.78	4.67	0.17		1.01	3.59	0.24
[12063]	CONVERGENT MARGIN	GREATER ANTILLES / GREATER ANTILLES / PUERTO RICO / FAJARDO FORMATION		17.9	18.5	-65.75	-67	SAE			s_LFJ984/4.6 [12063]	NOT GIVEN [12063]			LOWER [12063]	CRETACEOUS [12063]					VOL					WR [12063]	51.18	1.44		15.27				9.98	7.68	5.15	0.18		1.29	3.72	0.31
[12063]	CONVERGENT MARGIN	GREATER ANTILLES / GREATER ANTILLES / PUERTO RICO / FAJARDO FORMATION		17.9	18.5	-65.75	-67	SAE			s_UFJ915/4.0A [12063]	NOT GIVEN [12063]			LOWER [12063]	CRETACEOUS [12063]					VOL					WR [12063]	51.7	0.71		17.2				8.51	8.07	5.11	0.16		0.33	4.03	0.12
[12063]	CONVERGENT MARGIN	GREATER ANTILLES / GREATER ANTILLES / PUERTO RICO / FAJARDO FORMATION		17.9	18.5	-65.75	-67	SAE			s_UFJ915/0.5B-2 [12063]	NOT GIVEN [12063]			LOWER [12063]	CRETACEOUS [12063]					VOL					WR [12063]	51.71	0.7		17.14				8.22	7.33	5.53	0.15		0.4	4.24	0.13
[12063]	CONVERGENT MARGIN	GREATER ANTILLES / GREATER ANTILLES / PUERTO RICO / FAJARDO FORMATION		17.9	18.5	-65.75	-67	SAE			s_UFJ988/5B [12063]	NOT GIVEN [12063]			LOWER [12063]	CRETACEOUS [12063]					VOL					WR [12063]	51.97	0.75		15.3				7.04	9.66	3.91	0.11		0.77	2.58	0.12
[12063]	CONVERGENT MARGIN	GREATER ANTILLES / GREATER ANTILLES / PUERTO RICO / FAJARDO FORMATION		17.9	18.5	-65.75	-67	SAE			s_UFJ983/5.0F [12063]	NOT GIVEN [12063]			LOWER [12063]	CRETACEOUS [12063]					VOL					WR [12063]	52.15	0.88		0				15.33	4.75	9.62	0.2		3.61	6.97	0.13
[12063]	CONVERGENT MARGIN	GREATER ANTILLES / GREATER ANTILLES / PUERTO RICO / FAJARDO FORMATION		17.9	18.5	-65.75	-67	SAE			s_UFJ988B [12063]	NOT GIVEN [12063]			LOWER [12063]	CRETACEOUS [12063]					VOL					WR [12063]	52.72	1.07		15.79				9.61	7.27	4.05	0.18		1	4.01	0.26
[12063]	CONVERGENT MARGIN	GREATER ANTILLES / GREATER ANTILLES / PUERTO RICO / FAJARDO FORMATION		17.9	18.5	-65.75	-67	SAE			s_LFJ984/3.2 [12063]	NOT GIVEN [12063]			LOWER [12063]	CRETACEOUS [12063]					VOL					WR [12063]	53.08	0.83		15.17				8.62	6.67	3.08	0.09		0.48	5.35	0.21
[12063]	CONVERGENT MARGIN	GREATER ANTILLES / GREATER ANTILLES / PUERTO RICO / FAJARDO FORMATION		17.9	18.5	-65.75	-67	SAE			s_UFJ988/5C [12063]	NOT GIVEN [12063]			LOWER [12063]	CRETACEOUS [12063]					VOL					WR [12063]	53.19	1.56		15.74				10.28	5.24	3.23	0.21		1.64	4.16	0.49
[12063]	CONVERGENT MARGIN	GREATER ANTILLES / GREATER ANTILLES / PUERTO RICO / FAJARDO FORMATION		17.9	18.5	-65.75	-67	SAE			s_UFJ915/0.5B-1 [12063]	NOT GIVEN [12063]			LOWER [12063]	CRETACEOUS [12063]					VOL					WR [12063]	53.77	0.68		15.83				7.85	6.97	6.71	0.16		0.67	2.71	0.12
[12063]	CONVERGENT MARGIN	GREATER ANTILLES / GREATER ANTILLES / PUERTO RICO / FAJARDO FORMATION		17.9	18.5	-65.75	-67	SAE			s_LFJ 969/1.1 [12063]	NOT GIVEN [12063]			LOWER [12063]	CRETACEOUS [12063]					VOL					WR [12063]	54.12	0.82		16.86				6.87	11.58	3.89	0.12		0.75	3.54	0.16
[12063]	CONVERGENT MARGIN	GREATER ANTILLES / GREATER ANTILLES / PUERTO RICO / FAJARDO FORMATION		17.9	18.5	-65.75	-67	SAE			s_UFJ988/5.0E [12063]	NOT GIVEN [12063]			LOWER [12063]	CRETACEOUS [12063]					VOL					WR [12063]	54.68	0.65		15.86				7.67	7.47	5.41	0.13		1.2	2.88	0.14
[12063]	CONVERGENT MARGIN	GREATER ANTILLES / GREATER ANTILLES / PUERTO RICO / FAJARDO FORMATION		17.9	18.5	-65.75	-67	SAE			s_LFJ9852.2B [12063]	NOT GIVEN [12063]			LOWER [12063]	CRETACEOUS [12063]					VOL					WR [12063]	54.95	1.09		15.71				8.65	4.64	3.27	0.17		1.42	5.09	0.7
[12063]	CONVERGENT MARGIN	GREATER ANTILLES / GREATER ANTILLES / PUERTO RICO / FAJARDO FORMATION		17.9	18.5	-65.75	-67	SAE			s_UFJ988/3 [12063]	NOT GIVEN [12063]			LOWER [12063]	CRETACEOUS [12063]					VOL					WR [12063]	56.5	0.77		16.05				6.85	8.25	3.79	0.14		1.78	2.58	0.14
[12063]	CONVERGENT MARGIN	GREATER ANTILLES / GREATER ANTILLES / PUERTO RICO / FAJARDO FORMATION		17.9	18.5	-65.75	-67	SAE			s_UFJ988/5G [12063]	NOT GIVEN [12063]			LOWER [12063]	CRETACEOUS [12063]					VOL					WR [12063]	56.5	0.65		15.61				5.74	7.47	2.74	0.1		1.9	2.88	0.14
[12063]	CONVERGENT MARGIN	GREATER ANTILLES / GREATER ANTILLES / PUERTO RICO / FAJARDO FORMATION		17.9	18.5	-65.75	-67	SAE			s_UFJ983/1.0A [12063]	NOT GIVEN [12063]			LOWER [12063]	CRETACEOUS [12063]					VOL					WR [12063]	56.98	0.9		15.88				8.38	5.15	3.72	0.17		2.34	1.47	0.15
[12063]	CONVERGENT MARGIN	GREATER ANTILLES / GREATER ANTILLES / PUERTO RICO / FAJARDO FORMATION		17.9	18.5	-65.75	-67	SAE			s_UFJ983/1.0D [12063]	NOT GIVEN [12063]			LOWER [12063]	CRETACEOUS [12063]					VOL					WR [12063]	57.03	0.91		16.13				8.28	5.18	3.73	0.17		2.28	1.44	0.17
[12063]	CONVERGENT MARGIN	GREATER ANTILLES / GREATER ANTILLES / PUERTO RICO / FAJARDO FORMATION		17.9	18.5	-65.75	-67	SAE			s_LFJ984/1.2A [12063]	NOT GIVEN [12063]			LOWER [12063]	CRETACEOUS [12063]					VOL					WR [12063]	57.66	0.78		15.06				7.22	7.86	3.05	0.14		0.44	3.27	0.19
[12063]	CONVERGENT MARGIN	GREATER ANTILLES / GREATER ANTILLES / PUERTO RICO / FAJARDO FORMATION		17.9	18.5	-65.75	-67	SAE			s_LFJ985/3.6A [12063]	NOT GIVEN [12063]			LOWER [12063]	CRETACEOUS [12063]					VOL					WR [12063]	58.25	0.55		14.34				6.06	5.86	3.42	0.11		1.32	2.19	0.09
[12063]	CONVERGENT MARGIN	GREATER ANTILLES / GREATER ANTILLES / PUERTO RICO / FAJARDO FORMATION		17.9	18.5	-65.75	-67	SAE			s_UFJ9885.0A [12063]	NOT GIVEN [12063]			LOWER [12063]	CRETACEOUS [12063]					VOL					WR [12063]	58.85	0.68		15.39				6.85	5.73	3.15	0.11		1.92	4.36	0.18
[12063]	CONVERGENT MARGIN	GREATER ANTILLES / GREATER ANTILLES / PUERTO RICO / TABUNICO FORMATION		17.9	18.5	-65.75	-67	SAE			s_TAB3/43D [12063]	NOT GIVEN [12063]			LOWER [12063]	CRETACEOUS [12063]					VOL					WR [12063]	48.82	1.08		15.68				8.85	16.26	3.5	0.15		0.08	0.31	0.21
[12063]	CONVERGENT MARGIN	GREATER ANTILLES / GREATER ANTILLES / PUERTO RICO / TABUNICO FORMATION		17.9	18.5	-65.75	-67	SAE			s_TAB3/43L [12063]	NOT GIVEN [12063]			LOWER [12063]	CRETACEOUS [12063]					VOL					WR [12063]	50.84	1.16		15.87				9.82	8.74	4.3	0.16		1.16	3.2	0.25
[12063]	CONVERGENT MARGIN	GREATER ANTILLES / GREATER ANTILLES / PUERTO RICO / TABUNICO FORMATION		17.9	18.5	-65.75	-67	SAE			s_TAB 3/42.7C [12063]	NOT GIVEN [12063]			LOWER [12063]	CRETACEOUS [12063]					VOL					WR [12063]	50.98	1.14		15.25				9.78	9.19	4.5	0.16		1.59	2.18	0.21
[12063]	CONVERGENT MARGIN	GREATER ANTILLES / GREATER ANTILLES / PUERTO RICO / TABUNICO FORMATION		17.9	18.5	-65.75	-67	SAE			s_TAB3/43 [12063]	NOT GIVEN [12063]			LOWER [12063]	CRETACEOUS [12063]					VOL					WR [12063]	51	1.18		15.76				10.16	8.21	4.29	0.19		1.43	3.51	0.22
[12063]	CONVERGENT MARGIN	GREATER ANTILLES / GREATER ANTILLES / PUERTO RICO / TABUNICO FORMATION		17.9	18.5	-65.75	-67	SAE			s_TAB3/43D [12063]	NOT GIVEN [12063]			LOWER [12063]	CRETACEOUS [12063]					VOL					WR [12063]	51.07	1.16		16				9.89	8.55	4.38	0.15		1.02	2.54	0.23
[12063]	CONVERGENT MARGIN	GREATER ANTILLES / GREATER ANTILLES / PUERTO RICO / TABUNICO FORMATION		17.9	18.5	-65.75	-67	SAE			s_TAB3/43H [12063]	NOT GIVEN [12063]			LOWER [12063]	CRETACEOUS [12063]					VOL					WR [12063]	51.08	1.19		15.43				10.09	8.33	4.59	0.18		1.51	3.17	0.22
[12063]	CONVERGENT MARGIN	GREATER ANTILLES / GREATER ANTILLES / PUERTO RICO / TABUNICO FORMATION		17.9	18.5	-65.75	-67	SAE			s_TAB992/990C [12063]	NOT GIVEN [12063]			LOWER [12063]	CRETACEOUS [12063]					VOL					WR [12063]	51.15	1.21		15.91				10.36	8.08	4.48	0.17		1.19	3.2	0.22
[12063]	CONVERGENT MARGIN	GREATER ANTILLES / GREATER ANTILLES / PUERTO RICO / TABUNICO FORMATION		17.9	18.5	-65.75	-67	SAE			s_TAB992/990A [12063]	NOT GIVEN [12063]			LOWER [12063]	CRETACEOUS [12063]					VOL					WR [12063]	51.22	1.09		17.43				9.81	8.74	3.74	0.2		1.09	3.38	0.14
[12063]	CONVERGENT MARGIN	GREATER ANTILLES / GREATER ANTILLES / PUERTO RICO / TABUNICO FORMATION		17.9	18.5	-65.75	-67	SAE			s_TAB3/43I [12063]	NOT GIVEN [12063]			LOWER [12063]	CRETACEOUS [12063]					VOL					WR [12063]	51.22	1.2		15.44				10.11	8.86	4.3	0.19		0.27	3.44	0.22
[12063]	CONVERGENT MARGIN	GREATER ANTILLES / GREATER ANTILLES / PUERTO RICO / TABUNICO FORMATION		17.9	18.5	-65.75	-67	SAE			s_TAB 3/42.7A [12063]	NOT GIVEN [12063]			LOWER [12063]	CRETACEOUS [12063]					VOL					WR [12063]	51.23	1.13		16.36				10.22	8.92	4.47	0.16		0.98	3.1	0.21
[12063]	CONVERGENT MARGIN	GREATER ANTILLES / GREATER ANTILLES / PUERTO RICO / TABUNICO FORMATION		17.9	18.5	-65.75	-67	SAE			s_TAB3/43A [12063]	NOT GIVEN [12063]			LOWER [12063]	CRETACEOUS [12063]					VOL					WR [12063]	51.56	1.12		15.43				9.65	7.81	4.2	0.18		2.74	2.72	0.2
[12063]	CONVERGENT MARGIN	GREATER ANTILLES / GREATER ANTILLES / PUERTO RICO / TABUNICO FORMATION		17.9	18.5	-65.75	-67	SAE			s_TAB3/43K [12063]	NOT GIVEN [12063]			LOWER [12063]	CRETACEOUS [12063]					VOL					WR [12063]	51.62	1.15		15.64				10.14	8.11	4.35	0.19		1.1	3.23	0.2
[12063]	CONVERGENT MARGIN	GREATER ANTILLES / GREATER ANTILLES / PUERTO RICO / TABUNICO FORMATION		17.9	18.5	-65.75	-67	SAE			s_TAB990/992E [12063]	NOT GIVEN [12063]			LOWER [12063]	CRETACEOUS [12063]					VOL					WR [12063]	51.84	1.13		17.36				9.91	9.03	3.63	0.18		0.67	3.03	0.15
[12063]	CONVERGENT MARGIN	GREATER ANTILLES / GREATER ANTILLES / PUERTO RICO / TABUNICO FORMATION		17.9	18.5	-65.75	-67	SAE			s_TAB 3/42.7G [12063]	NOT GIVEN [12063]			LOWER [12063]	CRETACEOUS [12063]					VOL					WR [12063]	51.9	1.15		15.19				9.9	7.54	4.29	0.17		2.56	2.97	0.21
[12063]	CONVERGENT MARGIN	GREATER ANTILLES / GREATER ANTILLES / PUERTO RICO / TABUNICO FORMATION		17.9	18.5	-65.75	-67	SAE			s_TAB990/992D [12063]	NOT GIVEN [12063]			LOWER [12063]	CRETACEOUS [12063]					VOL					WR [12063]	52.11	1.11		17.49				9.87	9.08	3.59	0.19		0.68	3.04	0.15
[12063]	CONVERGENT MARGIN	GREATER ANTILLES / GREATER ANTILLES / PUERTO RICO / TABUNICO FORMATION		17.9	18.5	-65.75	-67	SAE			s_TAB992/990B [12063]	NOT GIVEN [12063]			LOWER [12063]	CRETACEOUS [12063]					VOL					WR [12063]	52.18	1.17		17.09				10.19	8.94	3.72	0.16		0.67	3.27	0.16
[12063]	CONVERGENT MARGIN	GREATER ANTILLES / GREATER ANTILLES / PUERTO RICO / TABUNICO FORMATION		17.9	18.5	-65.75	-67	SAE			s_TAB3/43B [12063]	NOT GIVEN [12063]			LOWER [12063]	CRETACEOUS [12063]					VOL					WR [12063]	52.22	1.16		15.88				9.8	7.94	4.31	0.18		1.37	3.33	0.18
[12063]	CONVERGENT MARGIN	GREATER ANTILLES / GREATER ANTILLES / PUERTO RICO / TABUNICO FORMATION		17.9	18.5	-65.75	-67	SAE			s_TAB3/43F [12063]	NOT GIVEN [12063]			LOWER [12063]	CRETACEOUS [12063]					VOL					WR [12063]	52.23	1.13		14.99				10.1	6.89	4.4	0.19		2.53	2.97	0.23
[12063]	CONVERGENT MARGIN	GREATER ANTILLES / GREATER ANTILLES / PUERTO RICO / TABUNICO FORMATION		17.9	18.5	-65.75	-67	SAE			s_TAB3/43C [12063]	NOT GIVEN [12063]			LOWER [12063]	CRETACEOUS [12063]					VOL					WR [12063]	52.42	1.21		15.32				10.14	7.8	4.52	0.19		0.5	3.33	0.23
[12063]	CONVERGENT MARGIN	GREATER ANTILLES / GREATER ANTILLES / PUERTO RICO / TABUNICO FORMATION		17.9	18.5	-65.75	-67	SAE			s_TAB 3/42.7D [12063]	NOT GIVEN [12063]			LOWER [12063]	CRETACEOUS [12063]					VOL					WR [12063]	58.73	0.61		14.37				7.28	5.46	4.44	0.09		0.42	2.77	0.12
[12063]	CONVERGENT MARGIN	GREATER ANTILLES / GREATER ANTILLES / PUERTO RICO / TABUNICO FORMATION		17.9	18.5	-65.75	-67	SAE			s_TAB 3/42.7E [12063]	NOT GIVEN [12063]			LOWER [12063]	CRETACEOUS [12063]					VOL					WR [12063]	59.09	0.61		13.95				6.51	7.23	3.15	0.11		0.76	1.98	0.1
[12063]	CONVERGENT MARGIN	GREATER ANTILLES / GREATER ANTILLES / PUERTO RICO / CERRO GORDO FORMATION		17.9	18.5	-65.75	-67	SAE			s_CG 39-92 [12063]	NOT GIVEN [12063]			LOWER [12063]	CRETACEOUS [12063]					VOL					WR [12063]	47.61	0.69		18.21				8.55	10.63	6.06	0.15		0.41	3.1	0.1
[12063]	CONVERGENT MARGIN	GREATER ANTILLES / GREATER ANTILLES / PUERTO RICO / CERRO GORDO FORMATION		17.9	18.5	-65.75	-67	SAE			s_CG 88-92B [12063]	NOT GIVEN [12063]			LOWER [12063]	CRETACEOUS [12063]					VOL					WR [12063]	53.98	0.75		14.5				8.43	6.45	5.6	0.12		1.41	3.89	0.19
[12063]	CONVERGENT MARGIN	GREATER ANTILLES / GREATER ANTILLES / PUERTO RICO / CERRO GORDO FORMATION		17.9	18.5	-65.75	-67	SAE			s_CG 88-92 [12063]	NOT GIVEN [12063]			LOWER [12063]	CRETACEOUS [12063]					VOL					WR [12063]	54	0.75		14.58				8.57	6.39	5.53	0.13		1.41	3.92	0.17
[12063]	CONVERGENT MARGIN	GREATER ANTILLES / GREATER ANTILLES / PUERTO RICO / CERRO GORDO FORMATION		17.9	18.5	-65.75	-67	SAE			s_CG 88A-92 [12063]	NOT GIVEN [12063]			LOWER [12063]	CRETACEOUS [12063]					VOL					WR [12063]	55.51	0.76		14.37				8.22	6.32	5.31	0.12		0.88	4.49	0.18
[12063]	CONVERGENT MARGIN	GREATER ANTILLES / GREATER ANTILLES / PUERTO RICO / HATO PUERCO FORMATION	HATO PUERCO-TOMA DE AGUA, OFF RT 856	17.9	18.5	-65.75	-67	SAE			s_HP 186/6.0 [12063]	NOT GIVEN [12063]			UPPER [12063]	CRETACEOUS [12063]					VOL					WR [12063]	47	0.85		18.7				9.24	10.11	6.36	0.16		0.19	3.11	0.15
[12063]	CONVERGENT MARGIN	GREATER ANTILLES / GREATER ANTILLES / PUERTO RICO / HATO PUERCO FORMATION	HATO PUERCO-TOMA DE AGUA, OFF RT 856	17.9	18.5	-65.75	-67	SAE			s_HP 185/0.1A [12063]	NOT GIVEN [12063]			UPPER [12063]	CRETACEOUS [12063]					VOL					WR [12063]	47.42	0.77		16.07				7.53	13.33	5.1	0.24		0.6	2.71	0.21
[12063]	CONVERGENT MARGIN	GREATER ANTILLES / GREATER ANTILLES / PUERTO RICO / HATO PUERCO FORMATION	HATO PUERCO-TOMA DE AGUA, OFF RT 856	17.9	18.5	-65.75	-67	SAE			s_HP 186/1.1A [12063]	NOT GIVEN [12063]			UPPER [12063]	CRETACEOUS [12063]					VOL					WR [12063]	47.51	1.02		17.18				9.21	9.65	5.41	0.14		0.71	3.46	0.3
[12063]	CONVERGENT MARGIN	GREATER ANTILLES / GREATER ANTILLES / PUERTO RICO / HATO PUERCO FORMATION	HATO PUERCO-TOMA DE AGUA, OFF RT 856	17.9	18.5	-65.75	-67	SAE			s_HP 186/1.1B [12063]	NOT GIVEN [12063]			UPPER [12063]	CRETACEOUS [12063]					VOL					WR [12063]	49.02	0.78		17.68				8.95	10.42	6.8	0.17		0.29	2.36	0.12
[12063]	CONVERGENT MARGIN	GREATER ANTILLES / GREATER ANTILLES / PUERTO RICO / HATO PUERCO FORMATION	HATO PUERCO-TOMA DE AGUA, OFF RT 856	17.9	18.5	-65.75	-67	SAE			s_HP 186/15.0A [12063]	NOT GIVEN [12063]			UPPER [12063]	CRETACEOUS [12063]					VOL					WR [12063]	49.26	0.89		18.47				8.09	10.27	3.64	0.14		0.28	3.82	0.2
[12063]	CONVERGENT MARGIN	GREATER ANTILLES / GREATER ANTILLES / PUERTO RICO / HATO PUERCO FORMATION	HATO PUERCO-TOMA DE AGUA, OFF RT 856	17.9	18.5	-65.75	-67	SAE			s_HP 186/14B [12063]	NOT GIVEN [12063]			UPPER [12063]	CRETACEOUS [12063]					VOL					WR [12063]	49.27	1.02		16.37					8.57	5.17	0.16		0.31	4.35	0.32
[12063]	CONVERGENT MARGIN	GREATER ANTILLES / GREATER ANTILLES / PUERTO RICO / HATO PUERCO FORMATION	HATO PUERCO-TOMA DE AGUA, OFF RT 856	17.9	18.5	-65.75	-67	SAE			s_HP 907/2.3D [12063]	NOT GIVEN [12063]			UPPER [12063]	CRETACEOUS [12063]					VOL					WR [12063]	50.45	0.77		18.26				8.51	10.13	5.11	0.17		0.5	3.45	0.16
[12063]	CONVERGENT MARGIN	GREATER ANTILLES / GREATER ANTILLES / PUERTO RICO / HATO PUERCO FORMATION	HATO PUERCO-TOMA DE AGUA, OFF RT 856	17.9	18.5	-65.75	-67	SAE			s_HP 186/18.6A [12063]	NOT GIVEN [12063]			UPPER [12063]	CRETACEOUS [12063]					VOL					WR [12063]	50.48	0.86		16.08				8.95	9.51	7.6	0.15		0.23	3.3	0.13
[12063]	CONVERGENT MARGIN	GREATER ANTILLES / GREATER ANTILLES / PUERTO RICO / HATO PUERCO FORMATION	HATO PUERCO-TOMA DE AGUA, OFF RT 856	17.9	18.5	-65.75	-67	SAE			s_HP 907/7.3F [12063]	NOT GIVEN [12063]			UPPER [12063]	CRETACEOUS [12063]					VOL					WR [12063]	54.22	0.67		18.04				7.82	9.1	3.3	0.13		0.61	3.32	0.19
[12063]	CONVERGENT MARGIN	GREATER ANTILLES / GREATER ANTILLES / PUERTO RICO / HATO PUERCO FORMATION	HATO PUERCO-TOMA DE AGUA, OFF RT 856	17.9	18.5	-65.75	-67	SAE			s_HP 907/2.5B [12063]	NOT GIVEN [12063]			UPPER [12063]	CRETACEOUS [12063]					VOL					WR [12063]	55.39	0.63		16.86				7.95	8.79	3.82	0.13		0.36	2.86	0.16
[12063]	CONVERGENT MARGIN	GREATER ANTILLES / GREATER ANTILLES / PUERTO RICO / CELADO FORMATION	SANTA OLAYA, RT 181 QUARRY	17.9	18.5	-65.75	-67	SAE			s_CEL 181/13.5A [12063]	NOT GIVEN [12063]			UPPER [12063]	CRETACEOUS [12063]					VOL					WR [12063]	42.86	0.56		11.39					13.44	10.89	0.17		0.33	2.26	0.12
[12063]	CONVERGENT MARGIN	GREATER ANTILLES / GREATER ANTILLES / PUERTO RICO / CELADO FORMATION	SANTA OLAYA, RT 181 QUARRY	17.9	18.5	-65.75	-67	SAE			s_CEL 181/13.7G [12063]	NOT GIVEN [12063]			UPPER [12063]	CRETACEOUS [12063]					VOL					WR [12063]	45.56	0.56		11.3				8.75	12.03	10.51	0.17		5	3.04	0.1
[12063]	CONVERGENT MARGIN	GREATER ANTILLES / GREATER ANTILLES / PUERTO RICO / CELADO FORMATION	SANTA OLAYA, RT 181 QUARRY	17.9	18.5	-65.75	-67	SAE			s_CEL 184C [12063]	NOT GIVEN [12063]			UPPER [12063]	CRETACEOUS [12063]					VOL					WR [12063]	45.76	0.52		13.02				8.22	14.45	12.43	0.17		0.3	1.32	0.09
[12063]	CONVERGENT MARGIN	GREATER ANTILLES / GREATER ANTILLES / PUERTO RICO / CELADO FORMATION	SANTA OLAYA, RT 181 QUARRY	17.9	18.5	-65.75	-67	SAE			s_CEL 181/2 [12063]	NOT GIVEN [12063]			UPPER [12063]	CRETACEOUS [12063]					VOL					WR [12063]	46.7	0.64		17.4				8.83	11.73	5.25	0.22		0.82	2.97	0.11
[12063]	CONVERGENT MARGIN	GREATER ANTILLES / GREATER ANTILLES / PUERTO RICO / CELADO FORMATION	SANTA OLAYA, RT 181 QUARRY	17.9	18.5	-65.75	-67	SAE			s_CEL 144/4.8 [12063]	NOT GIVEN [12063]			UPPER [12063]	CRETACEOUS [12063]					VOL					WR [12063]	51.43	0.68		14.68				9.93	8.75	6.7	0.19		0.67	3.09	0.17
[12063]	CONVERGENT MARGIN	GREATER ANTILLES / GREATER ANTILLES / PUERTO RICO / CELADO FORMATION	SANTA OLAYA, RT 181 QUARRY	17.9	18.5	-65.75	-67	SAE			s_CEL 144/2.4Q4 [12063]	NOT GIVEN [12063]			UPPER [12063]	CRETACEOUS [12063]					VOL					WR [12063]	55.09	0.63		14.22				7.73	7.43	6.91	0.14		0.2	5.32	0.16
[12063]	CONVERGENT MARGIN	GREATER ANTILLES / GREATER ANTILLES / PUERTO RICO / INFIEMO FORMATION		17.9	18.5	-65.75	-67	SAE			s_INF181/13.0B [12063]	NOT GIVEN [12063]			UPPER [12063]	CRETACEOUS [12063]					VOL					WR [12063]	44.13	0.73		14.37				8.29	11.88	7.96	0.17		1.13	2.32	0.13
[12063]	CONVERGENT MARGIN	GREATER ANTILLES / GREATER ANTILLES / PUERTO RICO / INFIEMO FORMATION		17.9	18.5	-65.75	-67	SAE			s_INF 181/17.4C [12063]	NOT GIVEN [12063]			UPPER [12063]	CRETACEOUS [12063]					VOL					WR [12063]	44.44	0.54		12.05				8.17	15.77	7.51	0.15		0.23	0.82	0.08
[12063]	CONVERGENT MARGIN	GREATER ANTILLES / GREATER ANTILLES / PUERTO RICO / INFIEMO FORMATION		17.9	18.5	-65.75	-67	SAE			s_INF 181/12.8 [12063]	NOT GIVEN [12063]			UPPER [12063]	CRETACEOUS [12063]					VOL					WR [12063]	44.83	0.89		14.75				8.93	12.49	6.72	0.17		0.51	3.51	0.19
[12063]	CONVERGENT MARGIN	GREATER ANTILLES / GREATER ANTILLES / PUERTO RICO / INFIEMO FORMATION		17.9	18.5	-65.75	-67	SAE			s_INF 181/8.0A [12063]	NOT GIVEN [12063]			UPPER [12063]	CRETACEOUS [12063]					VOL					WR [12063]	46.15	0.83		16.05				8.25	11.51	3.26	0.15		0.72	4.8	0.19
[12063]	CONVERGENT MARGIN	GREATER ANTILLES / GREATER ANTILLES / PUERTO RICO / INFIEMO FORMATION		17.9	18.5	-65.75	-67	SAE			s_INF 181/18.3B [12063]	NOT GIVEN [12063]			UPPER [12063]	CRETACEOUS [12063]					VOL					WR [12063]	46.37	0.82		16.12				6.78	12.83	2.65	0.14		0.43	3.92	0.21
[12063]	CONVERGENT MARGIN	GREATER ANTILLES / GREATER ANTILLES / PUERTO RICO / INFIEMO FORMATION		17.9	18.5	-65.75	-67	SAE			s_INF 181/13.1D [12063]	NOT GIVEN [12063]			UPPER [12063]	CRETACEOUS [12063]					VOL					WR [12063]	46.43	1.03		18.76				9.98	7.25	5.28	0.19		0.49	4.13	0.22
[12063]	CONVERGENT MARGIN	GREATER ANTILLES / GREATER ANTILLES / PUERTO RICO / INFIEMO FORMATION		17.9	18.5	-65.75	-67	SAE			s_INF 181/13.4A [12063]	NOT GIVEN [12063]			UPPER [12063]	CRETACEOUS [12063]					VOL					WR [12063]	46.98	0.83		13.86				9.52	8.9	9.93	0.14		0.32	3.05	0.15
[12063]	CONVERGENT MARGIN	GREATER ANTILLES / GREATER ANTILLES / PUERTO RICO / INFIEMO FORMATION		17.9	18.5	-65.75	-67	SAE			s_INF 181/11.1D [12063]	NOT GIVEN [12063]			UPPER [12063]	CRETACEOUS [12063]					VOL					WR [12063]	47.22	0.8		18.66					9.36	3.63	0.23		0.5	4.57	0.32
[12063]	CONVERGENT MARGIN	GREATER ANTILLES / GREATER ANTILLES / PUERTO RICO / INFIEMO FORMATION		17.9	18.5	-65.75	-67	SAE			s_INF 181/17.4F [12063]	NOT GIVEN [12063]			UPPER [12063]	CRETACEOUS [12063]					VOL					WR [12063]	48.6	0.65		14.59				7.27	9.84	4.6	0.15		0.94	4.47	0.14
[12063]	CONVERGENT MARGIN	GREATER ANTILLES / GREATER ANTILLES / PUERTO RICO / INFIEMO FORMATION		17.9	18.5	-65.75	-67	SAE			s_INF 181/17.0B [12063]	NOT GIVEN [12063]			UPPER [12063]	CRETACEOUS [12063]					VOL					WR [12063]	48.6	0.57		14.56				9.63	10.69	8.65	0.2		0.35	2.15	0.14
[12063]	CONVERGENT MARGIN	GREATER ANTILLES / GREATER ANTILLES / PUERTO RICO / INFIEMO FORMATION		17.9	18.5	-65.75	-67	SAE			s_INF 181/17.4D [12063]	NOT GIVEN [12063]			UPPER [12063]	CRETACEOUS [12063]					VOL					WR [12063]	51.48	0.6		14.75				9.67	9.69	7.07	0.17		0.67	2.2	0.16
[12063]	CONVERGENT MARGIN	GREATER ANTILLES / GREATER ANTILLES / PUERTO RICO / LOMAS FORMATION		17.9	18.5	-65.75	-67	SAE			s_LOM191/27.8A [12063]	NOT GIVEN [12063]			UPPER [12063]	CRETACEOUS [12063]					VOL					WR [12063]	44.03	0.91		18.99				8.95	17.76	5.18	0.17		0.13	0.81	0.18
[12063]	CONVERGENT MARGIN	GREATER ANTILLES / GREATER ANTILLES / PUERTO RICO / LOMAS FORMATION		17.9	18.5	-65.75	-67	SAE			s_LOM191/27.0A [12063]	NOT GIVEN [12063]			UPPER [12063]	CRETACEOUS [12063]					VOL					WR [12063]	48.32	0.71		19.57				8.54	12.46	5.08	0.16		0.27	2.56	0.17
[12063]	CONVERGENT MARGIN	GREATER ANTILLES / GREATER ANTILLES / PUERTO RICO / LOMAS FORMATION		17.9	18.5	-65.75	-67	SAE			s_LOM191/27.5B [12063]	NOT GIVEN [12063]			UPPER [12063]	CRETACEOUS [12063]					VOL					WR [12063]	49.08	0.73		18.87				8.12	12.92	5.25	0.14		0.14	2.36	0.14
[12063]	CONVERGENT MARGIN	GREATER ANTILLES / GREATER ANTILLES / PUERTO RICO / LOMAS FORMATION		17.9	18.5	-65.75	-67	SAE			s_LOM950/2B [12063]	NOT GIVEN [12063]			UPPER [12063]	CRETACEOUS [12063]					VOL					WR [12063]	49.65	0.74		17.32					10.82	6.16	0.17		0.52	3.12	0.11
[12063]	CONVERGENT MARGIN	GREATER ANTILLES / GREATER ANTILLES / PUERTO RICO / LOMAS FORMATION		17.9	18.5	-65.75	-67	SAE			s_LOM952/2C [12063]	NOT GIVEN [12063]			UPPER [12063]	CRETACEOUS [12063]					VOL					WR [12063]	50.28	0.78		16.74				9.65	6.75	6.83	0.15		0.37	3.9	0.12
[12063]	CONVERGENT MARGIN	GREATER ANTILLES / GREATER ANTILLES / PUERTO RICO / LOMAS FORMATION		17.9	18.5	-65.75	-67	SAE			s_LOM191/27.0B [12063]	NOT GIVEN [12063]			UPPER [12063]	CRETACEOUS [12063]					VOL					WR [12063]	50.55	0.75		17.34				8.73	12.25	4.83	0.16		0.15	2.53	0.12
[12063]	CONVERGENT MARGIN	GREATER ANTILLES / GREATER ANTILLES / PUERTO RICO / LOMAS FORMATION		17.9	18.5	-65.75	-67	SAE			s_LOM191/27.0B [12063]	NOT GIVEN [12063]			UPPER [12063]	CRETACEOUS [12063]					VOL					WR [12063]	50.62	0.77		17.45				8.88	12.29	4.82	0.16		0.15	2.55	0.13
[12063]	CONVERGENT MARGIN	GREATER ANTILLES / GREATER ANTILLES / PUERTO RICO / LOMAS FORMATION		17.9	18.5	-65.75	-67	SAE			s_LOM191/27.4C [12063]	NOT GIVEN [12063]			UPPER [12063]	CRETACEOUS [12063]					VOL					WR [12063]	51.54	0.79		17.57				8.24	8.66	5.74	0.16		0.23	4.48	0.17
[12063]	CONVERGENT MARGIN	GREATER ANTILLES / GREATER ANTILLES / PUERTO RICO / LOMAS FORMATION		17.9	18.5	-65.75	-67	SAE			s_LOM1952D [12063]	NOT GIVEN [12063]			UPPER [12063]	CRETACEOUS [12063]					VOL					WR [12063]	52.21	0.75		14.74				8.9	8.68	5.6	0.16		0.8	3.09	0.17
[12063]	CONVERGENT MARGIN	GREATER ANTILLES / GREATER ANTILLES / PUERTO RICO / LOMAS FORMATION		17.9	18.5	-65.75	-67	SAE			s_LOM191/3.1A [12063]	NOT GIVEN [12063]			UPPER [12063]	CRETACEOUS [12063]					VOL					WR [12063]	52.38	0.77		15.32				9.3	8.83	5.59	0.17		0.84	3.11	0.15
[12063]	CONVERGENT MARGIN	GREATER ANTILLES / GREATER ANTILLES / PUERTO RICO / LOMAS FORMATION		17.9	18.5	-65.75	-67	SAE			s_LOM954/3.5 [12063]	NOT GIVEN [12063]			UPPER [12063]	CRETACEOUS [12063]					VOL					WR [12063]	57.53	0.78		15.02				8.03	5.06	2.49	0.17		0.62	4.58	0.22
[12063]	CONVERGENT MARGIN	GREATER ANTILLES / GREATER ANTILLES / PUERTO RICO / SANTA OLAYA FORMATION	SANTA OLAYA LAVA	17.9	18.5	-65.75	-67	SAE			s_SO 35-92 [12063]	NOT GIVEN [12063]			UPPER [12063]	CRETACEOUS [12063]					VOL					WR [12063]	47.13	1.08		18.41				9.95	11.01	4.21	0.15		0.53	3.1	0.2
[12063]	CONVERGENT MARGIN	GREATER ANTILLES / GREATER ANTILLES / PUERTO RICO / SANTA OLAYA FORMATION	SANTA OLAYA LAVA	17.9	18.5	-65.75	-67	SAE			s_SO502 [12063]	NOT GIVEN [12063]			UPPER [12063]	CRETACEOUS [12063]					VOL					WR [12063]	47.42	0.9		20.16				8.43	9.37	6.36	0.14		0.47	2.7	0.13
[12063]	CONVERGENT MARGIN	GREATER ANTILLES / GREATER ANTILLES / PUERTO RICO / SANTA OLAYA FORMATION	SANTA OLAYA LAVA	17.9	18.5	-65.75	-67	SAE			s_SO480B INT [12063]	NOT GIVEN [12063]			UPPER [12063]	CRETACEOUS [12063]					VOL					WR [12063]	47.91	0.78		16.73				7.38	10.33	4.1	0.15		3	4.89	0.22
[12063]	CONVERGENT MARGIN	GREATER ANTILLES / GREATER ANTILLES / PUERTO RICO / SANTA OLAYA FORMATION	SANTA OLAYA LAVA	17.9	18.5	-65.75	-67	SAE			s_SO 34-92 [12063]	NOT GIVEN [12063]			UPPER [12063]	CRETACEOUS [12063]					VOL					WR [12063]	48.81	0.97		21.07				7.26	11.48	3.17	0.11		0.76	3.3	0.2
[12063]	CONVERGENT MARGIN	GREATER ANTILLES / GREATER ANTILLES / PUERTO RICO / SANTA OLAYA FORMATION	SANTA OLAYA LAVA	17.9	18.5	-65.75	-67	SAE			s_SO399 [12063]	NOT GIVEN [12063]		95000000 [12063]	UPPER [12063]	CRETACEOUS [12063]					VOL					WR [12063]	50.46	0.95		19.9				8.22	7.95	3.9	0.14		0.46	3.81	0.17
[12063]	CONVERGENT MARGIN	GREATER ANTILLES / GREATER ANTILLES / PUERTO RICO / SANTA OLAYA FORMATION	SANTA OLAYA LAVA	17.9	18.5	-65.75	-67	SAE			s_SO480A EXT [12063]	NOT GIVEN [12063]			UPPER [12063]	CRETACEOUS [12063]					VOL					WR [12063]	50.82	0.77		17.69				7.93	7.09	4.03	0.14		5	5.41	0.2
[12063]	CONVERGENT MARGIN	GREATER ANTILLES / GREATER ANTILLES / PUERTO RICO / SANTA OLAYA FORMATION	SANTA OLAYA LAVA	17.9	18.5	-65.75	-67	SAE			s_SO412A [12063]	NOT GIVEN [12063]		95000000 [12063]	UPPER [12063]	CRETACEOUS [12063]					VOL					WR [12063]	52.27	0.82		17.4				8.13	5.35	4.35	0.13		0.18	5.72	0.21
[12063]	CONVERGENT MARGIN	GREATER ANTILLES / GREATER ANTILLES / PUERTO RICO / SANTA OLAYA FORMATION	SANTA OLAYA LAVA	17.9	18.5	-65.75	-67	SAE			s_SO412B [12063]	NOT GIVEN [12063]			UPPER [12063]	CRETACEOUS [12063]					VOL					WR [12063]	52.45	0.82		17.45				8.29	5.43	4.41	0.13		0.17	5.7	0.22
[12063]	CONVERGENT MARGIN	GREATER ANTILLES / GREATER ANTILLES / PUERTO RICO / SANTA OLAYA FORMATION	SANTA OLAYA LAVA	17.9	18.5	-65.75	-67	SAE			s_SO 36-92 [12063]	NOT GIVEN [12063]			UPPER [12063]	CRETACEOUS [12063]					VOL					WR [12063]	53.76	0.87		16.7				7.55	7.3	4.08	0.16		1.02	3.69	0.32
[12063]	CONVERGENT MARGIN	GREATER ANTILLES / GREATER ANTILLES / PUERTO RICO / SANTA OLAYA FORMATION	SANTA OLAYA LAVA	17.9	18.5	-65.75	-67	SAE			s_SO344A [12063]	NOT GIVEN [12063]			UPPER [12063]	CRETACEOUS [12063]					VOL					WR [12063]	53.95	0.86		16.02				6.74	7.16	1.82	0.12		5	7.67	0.21
[12063]	CONVERGENT MARGIN	GREATER ANTILLES / GREATER ANTILLES / PUERTO RICO / SANTA OLAYA FORMATION	SANTA OLAYA LAVA	17.9	18.5	-65.75	-67	SAE			s_SO329B [12063]	NOT GIVEN [12063]			UPPER [12063]	CRETACEOUS [12063]					VOL					WR [12063]	54.27	0.96		17.09				8.16	6.3	3.51	0.17		1.95	3.53	0.49
[12063]	CONVERGENT MARGIN	GREATER ANTILLES / GREATER ANTILLES / PUERTO RICO / SANTA OLAYA FORMATION	SANTA OLAYA LAVA	17.9	18.5	-65.75	-67	SAE			s_SO 37-92 [12063]	NOT GIVEN [12063]			UPPER [12063]	CRETACEOUS [12063]					VOL					WR [12063]	61.13	0.45		17.63				3.33	5.45	1.96	0.07		1.74	4.26	0.22
[12063]	CONVERGENT MARGIN	GREATER ANTILLES / GREATER ANTILLES / PUERTO RICO / CERRO GORDO FORMATION		17.9	18.5	-65.75	-67	SAE			s_CG-444 [12063]	NOT GIVEN [12063]		100000000 [12063]							VOL					WR [12063]
[12063]	CONVERGENT MARGIN	GREATER ANTILLES / GREATER ANTILLES / PUERTO RICO / DAGUAO FORMATION		17.9	18.5	-65.75	-67	SAE			s_DG-12 [12063]	NOT GIVEN [12063]	105000000 [12063]	105000000 [12063]	LOWER [12063]	CRETACEOUS [12063]					VOL					WR [12063]
[12063]	CONVERGENT MARGIN	GREATER ANTILLES / GREATER ANTILLES / PUERTO RICO / DAGUAO FORMATION		17.9	18.5	-65.75	-67	SAE			s_DG-14 [12063]	NOT GIVEN [12063]		105000000 [12063]							VOL					WR [12063]
[12063]	CONVERGENT MARGIN	GREATER ANTILLES / GREATER ANTILLES / PUERTO RICO / FIGUERA FORMATION		18.28	18.28	-65.62	-65.62	SAE			s_FG-17 [12063]	NOT GIVEN [12063]		100000000 [12063]							VOL					WR [12063]
[12063]	CONVERGENT MARGIN	GREATER ANTILLES / GREATER ANTILLES / PUERTO RICO / FIGUERA FORMATION		18.28	18.28	-65.62	-65.62	SAE			s_FG-7 [12063]	NOT GIVEN [12063]		100000000 [12063]							VOL					WR [12063]
[12063]	CONVERGENT MARGIN	GREATER ANTILLES / GREATER ANTILLES / PUERTO RICO / FAJARDO FORMATION		17.9	18.5	-65.75	-67	SAE			s_FJ-25 [12063]	NOT GIVEN [12063]		100000000 [12063]							VOL					WR [12063]
[12063]	CONVERGENT MARGIN	GREATER ANTILLES / GREATER ANTILLES / PUERTO RICO / FAJARDO FORMATION		17.9	18.5	-65.75	-67	SAE			s_FJ-28 [12063]	NOT GIVEN [12063]		100000000 [12063]							VOL					WR [12063]
[12063]	CONVERGENT MARGIN	GREATER ANTILLES / GREATER ANTILLES / PUERTO RICO / INFIEMO FORMATION		17.9	18.5	-65.75	-67	SAE			s_INF-6 [12063]	NOT GIVEN [12063]		100000000 [12063]							VOL					WR [12063]
[12063]	CONVERGENT MARGIN	GREATER ANTILLES / GREATER ANTILLES / PUERTO RICO / INFIEMO FORMATION		17.9	18.5	-65.75	-67	SAE			s_INF-7 [12063]	NOT GIVEN [12063]		95000000 [12063]							VOL					WR [12063]
[12063]	CONVERGENT MARGIN	GREATER ANTILLES / GREATER ANTILLES / PUERTO RICO / HATO PUERCO FORMATION	HATO PUERCO-TOMA DE AGUA, OFF RT 856	17.9	18.5	-65.75	-67	SAE			s_HP-49C [12063]	NOT GIVEN [12063]		95000000 [12063]							VOL					WR [12063]
[12063]	CONVERGENT MARGIN	GREATER ANTILLES / GREATER ANTILLES / PUERTO RICO / SANTA OLAYA FORMATION	SANTA OLAYA LAVA	17.9	18.5	-65.75	-67	SAE			s_SO329A [12063]	NOT GIVEN [12063]		95000000 [12063]							VOL					WR [12063]
[12063]	CONVERGENT MARGIN	GREATER ANTILLES / GREATER ANTILLES / PUERTO RICO / SANTA OLAYA FORMATION	SANTA OLAYA LAVA	17.9	18.5	-65.75	-67	SAE			s_SO399 [12063]	NOT GIVEN [12063]		95000000 [12063]	UPPER [12063]	CRETACEOUS [12063]					VOL					WR [12063]
[12063]	CONVERGENT MARGIN	GREATER ANTILLES / GREATER ANTILLES / PUERTO RICO / SANTA OLAYA FORMATION	SANTA OLAYA LAVA	17.9	18.5	-65.75	-67	SAE			s_SO412A [12063]	NOT GIVEN [12063]		95000000 [12063]	UPPER [12063]	CRETACEOUS [12063]					VOL					WR [12063]
[12063]	CONVERGENT MARGIN	GREATER ANTILLES / GREATER ANTILLES / VIRGIN ISLANDS		18.3	18.3	-64.9	-64.9	SAE			s_HLRT 138 [12063]	NOT GIVEN [12063]		55000000 [12063]							VOL					WR [12063]
[12063]	CONVERGENT MARGIN	GREATER ANTILLES / GREATER ANTILLES / VIRGIN ISLANDS		18.3	18.3	-64.9	-64.9	SAE			s_SBTR 143 [12063]	NOT GIVEN [12063]		55000000 [12063]							VOL					WR [12063]
[12063]	CONVERGENT MARGIN	GREATER ANTILLES / GREATER ANTILLES / VIRGIN ISLANDS / TUTU FORMATION		18.34	18.34	-64.88	-64.88	SAE			s_TUST-30 [12063]	NOT GIVEN [12063]		80000000 [12063]							VOL					WR [12063]
[12063]	CONVERGENT MARGIN	GREATER ANTILLES / GREATER ANTILLES / VIRGIN ISLANDS / TUTU FORMATION		18.34	18.34	-64.88	-64.88	SAE			s_TUSJ 91 [12063]	NOT GIVEN [12063]	80000000 [12063]	80000000 [12063]	UPPER [12063]	CRETACEOUS [12063]					VOL					WR [12063]
[12063]	CONVERGENT MARGIN	GREATER ANTILLES / GREATER ANTILLES / VIRGIN ISLANDS / TUTU FORMATION		18.34	18.34	-64.88	-64.88	SAE			s_TUST 73 [12063]	NOT GIVEN [12063]	80000000 [12063]	80000000 [12063]	UPPER [12063]	CRETACEOUS [12063]					VOL					WR [12063]
[12063]	CONVERGENT MARGIN	GREATER ANTILLES / GREATER ANTILLES / VIRGIN ISLANDS / TUTU FORMATION		18.34	18.34	-64.88	-64.88	SAE			s_TUSJ 86 [12063]	NOT GIVEN [12063]		80000000 [12063]							VOL					WR [12063]
[12063]	CONVERGENT MARGIN	GREATER ANTILLES / GREATER ANTILLES / VIRGIN ISLANDS / LOIUSENHOJ FORMATION		18.35	18.35	-64.92	-64.92	SAE			s_LHSJ 93 [12063]	NOT GIVEN [12063]		95000000 [12063]							VOL					WR [12063]
[12063]	CONVERGENT MARGIN	GREATER ANTILLES / GREATER ANTILLES / VIRGIN ISLANDS / LOIUSENHOJ FORMATION		18.35	18.35	-64.92	-64.92	SAE			s_LHSJ 51 [12063]	NOT GIVEN [12063]		95000000 [12063]							VOL					WR [12063]
[12063]	CONVERGENT MARGIN	GREATER ANTILLES / GREATER ANTILLES / VIRGIN ISLANDS		18.3	18.3	-64.9	-64.9	SAE			s_WISJ 87 [12063]	NOT GIVEN [12063]		110000000 [12063]							VOL					WR [12063]
[12063]	CONVERGENT MARGIN	GREATER ANTILLES / GREATER ANTILLES / VIRGIN ISLANDS		18.3	18.3	-64.9	-64.9	SAE			s_WISJ-12 [12063]	NOT GIVEN [12063]		110000000 [12063]							VOL					WR [12063]
[12063]	CONVERGENT MARGIN	GREATER ANTILLES / GREATER ANTILLES / VIRGIN ISLANDS		18.3	18.3	-64.9	-64.9	SAE			s_WISJ-15 [12063]	NOT GIVEN [12063]		110000000 [12063]							VOL					WR [12063]
[12063]	CONVERGENT MARGIN	GREATER ANTILLES / GREATER ANTILLES / VIRGIN ISLANDS		18.3	18.3	-64.9	-64.9	SAE			s_WISJ-16 [12063]	NOT GIVEN [12063]		110000000 [12063]							VOL					WR [12063]
[12063]	CONVERGENT MARGIN	GREATER ANTILLES / GREATER ANTILLES / VIRGIN ISLANDS		18.3	18.3	-64.9	-64.9	SAE			s_WISJ-24 [12063]	NOT GIVEN [12063]		110000000 [12063]							VOL					WR [12063]
[12063]	CONVERGENT MARGIN	GREATER ANTILLES / GREATER ANTILLES / VIRGIN ISLANDS		18.3	18.3	-64.9	-64.9	SAE			s_WISJ-24B [12063]	NOT GIVEN [12063]		110000000 [12063]							VOL					WR [12063]
[12063]	CONVERGENT MARGIN	GREATER ANTILLES / GREATER ANTILLES / VIRGIN ISLANDS		18.3	18.3	-64.9	-64.9	SAE			s_WISJ-25 [12063]	NOT GIVEN [12063]		110000000 [12063]							VOL					WR [12063]
[12063]	CONVERGENT MARGIN	GREATER ANTILLES / GREATER ANTILLES / VIRGIN ISLANDS		18.3	18.3	-64.9	-64.9	SAE			s_WISJ64 [12063]	NOT GIVEN [12063]		110000000 [12063]							VOL					WR [12063]
[12063]	CONVERGENT MARGIN	GREATER ANTILLES / GREATER ANTILLES / VIRGIN ISLANDS		18.3	18.3	-64.9	-64.9	SAE			s_WISJ95 [12063]	NOT GIVEN [12063]		110000000 [12063]							VOL					WR [12063]
[12063]	CONVERGENT MARGIN	GREATER ANTILLES / GREATER ANTILLES / VIRGIN ISLANDS		18.3	18.3	-64.9	-64.9	SAE			s_WISJ-29 [12063]	NOT GIVEN [12063]		110000000 [12063]							VOL					WR [12063]
[12407]	CONVERGENT MARGIN	GREATER ANTILLES / GREATER ANTILLES / HISPANIOLA / LOMA LA VEGA MEMBER	CENTRAL HISPANIOLA, DOMINICAN REPUBLIC	18.7708	18.7708	-69.3139	-69.3139	SAE			s_JG9058 [12407]	BASALT [12407]									VOL					WR [12407]	52.41	0.77		19.88	0.007			6.57	6.3	2.54	0.13		3.36	3.98	0.56
[12407]	CONVERGENT MARGIN	GREATER ANTILLES / GREATER ANTILLES / HISPANIOLA / LOMA LA VEGA MEMBER	CENTRAL HISPANIOLA, DOMINICAN REPUBLIC	18.8097	18.8097	-69.1117	-69.1117	SAE			s_JM9062 [12407]	ANDESITE [12407]									VOL					WR [12407]	57.47	0.31		18.06	0.001			3.24	1.91	1.05	0.2		7.58	4.51	0.19
[12407]	CONVERGENT MARGIN	GREATER ANTILLES / GREATER ANTILLES / HISPANIOLA / LOMA LA VEGA MEMBER	CENTRAL HISPANIOLA, DOMINICAN REPUBLIC	18.8062	18.8062	-69.1917	-69.1917	SAE			s_JM9239 [12407]	ANDESITE [12407]									VOL					WR [12407]	60.52	0.28		16.55	0.002			3.18	2.26	1.57	0.14		4.19	5.86	0.33
[12407]	CONVERGENT MARGIN	GREATER ANTILLES / GREATER ANTILLES / HISPANIOLA / LOMA LA VEGA MEMBER	CENTRAL HISPANIOLA, DOMINICAN REPUBLIC	18.8143	18.8143	-69.2207	-69.2207	SAE			s_JM9274 [12407]	ANDESITE [12407]									VOL					WR [12407]	57.97	0.45		19.09	0.003			2.91	1.09	1.55	0.29		8.14	4.37	0.08
[12407]	CONVERGENT MARGIN	GREATER ANTILLES / GREATER ANTILLES / HISPANIOLA / CONSTANZA FORMATION	CENTRAL HISPANIOLA, DOMINICAN REPUBLIC	19	19.4	-70	-71	SAE			s_MJ9068 [12407]	METABASALT [12407]									MET					WR [12407]	55.88	0.74		16.75	0.005			8.03	5.33	3.11	0.15		0.38	5.44	0.08
[12407]	CONVERGENT MARGIN	GREATER ANTILLES / GREATER ANTILLES / HISPANIOLA / CONSTANZA FORMATION	CENTRAL HISPANIOLA, DOMINICAN REPUBLIC	19	19.4	-70	-71	SAE			s_FC9068B [12407]	PICRITE [12407]									VOL					WR [12407]	47.89	1.05		16.89	0.031			8.13	11.21	8.24	0.15		0.17	2.82	0.14
[12407]	CONVERGENT MARGIN	GREATER ANTILLES / GREATER ANTILLES / HISPANIOLA / RESTAURACION FORMATION	CENTRAL HISPANIOLA, DOMINICAN REPUBLIC	18.8824	18.8824	-70.5003	-70.5003	SAE			s_6JE22A [12407]	BASALT [12407]									VOL					WR [12407]	48.66	0.71		17.09	0.032			6.79	11.09	7.45	0.1		0.51	2.64	0.1
[12407]	CONVERGENT MARGIN	GREATER ANTILLES / GREATER ANTILLES / HISPANIOLA / RESTAURACION FORMATION	CENTRAL HISPANIOLA, DOMINICAN REPUBLIC	18.8824	18.8824	-70.5003	-70.5003	SAE			s_6JE22B [12407]	PICRITE [12407]									VOL					WR [12407]	46.24	0.8		16.08	0.047			6.98	13.03	7.37	0.11		0.26	2.12	0.11
[12407]	CONVERGENT MARGIN	GREATER ANTILLES / GREATER ANTILLES / HISPANIOLA / RESTAURACION FORMATION	CENTRAL HISPANIOLA, DOMINICAN REPUBLIC	18.838	18.838	-70.2114	-70.2114	SAE			s_6JE110B [12407]	ANDESITE [12407]									VOL					WR [12407]	57.06	0.43		16.71	0.008			4.37	7.72	1.81	0.2		2.22	4.5	0.19
[12407]	CONVERGENT MARGIN	GREATER ANTILLES / GREATER ANTILLES / HISPANIOLA / TIREO GROUP	CENTRAL HISPANIOLA, DOMINICAN REPUBLIC	19.199	19.199	-70.9959	-70.9959	SAE			s_MJ9208 [12407]	META-ANDESITE [12407]									MET					WR [12407]	53.28	0.17		8	0.143			10.61	8.95	13.9	0.26		0.08	0.71	0.06
[12407]	CONVERGENT MARGIN	GREATER ANTILLES / GREATER ANTILLES / HISPANIOLA / TIREO GROUP	CENTRAL HISPANIOLA, DOMINICAN REPUBLIC	19.3838	19.3838	-71.2109	-71.2109	SAE			s_FC9101 [12407]	METABASALT [12407]									MET					WR [12407]	53.25	0.31		14.26	0.068			9.07	10.1	7.68	0.13		0.12	2.95	0.06
[12407]	CONVERGENT MARGIN	GREATER ANTILLES / GREATER ANTILLES / HISPANIOLA / TIREO GROUP	CENTRAL HISPANIOLA, DOMINICAN REPUBLIC	19.2418	19.2418	-71.0527	-71.0527	SAE			s_MJ9134 [12407]	BASALT [12407]									VOL					WR [12407]	52.87	0.26		14.14	0.031			9.71	8.27	8	0.17		0.06	3.2	0.04
[12407]	CONVERGENT MARGIN	GREATER ANTILLES / GREATER ANTILLES / HISPANIOLA / TIREO GROUP	CENTRAL HISPANIOLA, DOMINICAN REPUBLIC	19.2831	19.2831	-71.498	-71.498	SAE			s_FC9054 [12407]	ANDESITE [12407]									VOL					WR [12407]	57.39	0.41		13.94	0.04			8.32	4.05	5.55	0.13		0.28	4.32	0.07
[12407]	CONVERGENT MARGIN	GREATER ANTILLES / GREATER ANTILLES / HISPANIOLA / TIREO GROUP	CENTRAL HISPANIOLA, DOMINICAN REPUBLIC	19.279	19.279	-71.3179	-71.3179	SAE			s_FC9058 [12407]	ANDESITE, BASALTIC [12407]									VOL					WR [12407]	53.84	0.39		13.53	0.033			7.43	12.01	4.65	0.15		0.17	2.52	0.05
[12407]	CONVERGENT MARGIN	GREATER ANTILLES / GREATER ANTILLES / HISPANIOLA / LOS VELAZQUITOS FORMATION	CENTRAL HISPANIOLA, DOMINICAN REPUBLIC	19.2374	19.2374	-70.6763	-70.6763	SAE			s_5JE79 [12407]	GABBRO [12407]									PLU					WR [12407]	49.53	1.07		15.61	0.036			9.03	8.78	8.38	0.12		0.61	2.8	0.08
[12407]	CONVERGENT MARGIN	GREATER ANTILLES / GREATER ANTILLES / HISPANIOLA / LOS VELAZQUITOS FORMATION	CENTRAL HISPANIOLA, DOMINICAN REPUBLIC	19.2189	19.2189	-70.6769	-70.6769	SAE			s_5JE63 [12407]	BASALT [12407]									VOL					WR [12407]	50.54	0.83		15.6	0.019			9.16	9.24	7.79	0.12		0.19	3.01	0.06
[12407]	CONVERGENT MARGIN	GREATER ANTILLES / GREATER ANTILLES / HISPANIOLA / LOS VELAZQUITOS FORMATION	CENTRAL HISPANIOLA, DOMINICAN REPUBLIC	19.2401	19.2401	-70.6765	-70.6765	SAE			s_5JE78 [12407]	GABBRO [12407]									PLU					WR [12407]	50.27	1.18		15.33	0.033			9.3	9.34	7.83	0.16		0.59	2.82	0.1
[12407]	CONVERGENT MARGIN	GREATER ANTILLES / GREATER ANTILLES / HISPANIOLA / LOS VELAZQUITOS FORMATION	CENTRAL HISPANIOLA, DOMINICAN REPUBLIC	19.211	19.211	-70.6497	-70.6497	SAE			s_5JE24 [12407]	GABBRO [12407]									PLU					WR [12407]	51.53	0.89		14.94	0.021			8.92	7.8	7.35	0.23		0.26	3.87	0.07
[12407]	CONVERGENT MARGIN	GREATER ANTILLES / GREATER ANTILLES / HISPANIOLA / LOS VELAZQUITOS FORMATION	CENTRAL HISPANIOLA, DOMINICAN REPUBLIC	19.218	19.218	-70.6775	-70.6775	SAE			s_5JE61 [12407]	GABBRO [12407]									PLU					WR [12407]	50.11	1.14		15.48	0.026			8.76	11.02	6.45	0.13		0.11	3.07	0.08
[12407]	CONVERGENT MARGIN	GREATER ANTILLES / GREATER ANTILLES / HISPANIOLA / LOS VELAZQUITOS FORMATION	CENTRAL HISPANIOLA, DOMINICAN REPUBLIC	19.2179	19.2179	-70.6771	-70.6771	SAE			s_5JE62 [12407]	GABBRO [12407]									PLU					WR [12407]	52.2	1.38		15.5	0.02			10.19	7.94	5.61	0.18		0.38	3.89	0.13
[12407]	CONVERGENT MARGIN	GREATER ANTILLES / GREATER ANTILLES / HISPANIOLA / LOS VELAZQUITOS FORMATION	CENTRAL HISPANIOLA, DOMINICAN REPUBLIC	19.2377	19.2377	-70.6822	-70.6822	SAE			s_5JE76 [12407]	GABBRO [12407]									PLU					WR [12407]	52.9	1.24		15.33	0.006			10.39	6.56	4.99	0.17		0.46	4.92	0.11
[12407]	CONVERGENT MARGIN	GREATER ANTILLES / GREATER ANTILLES / HISPANIOLA / PERALVILLO SUR FORMATION	CENTRAL HISPANIOLA, DOMINICAN REPUBLIC	18.7352	18.7352	-70.0579	-70.0579	SAE			s_6JE61A [12407]	BASALT [12407]									VOL					WR [12407]	49.76	1.9		14.68	0.006			11.21	9.61	5.13	0.19		0.05	3.45	0.16
[12407]	CONVERGENT MARGIN	GREATER ANTILLES / GREATER ANTILLES / HISPANIOLA / PERALVILLO SUR FORMATION	CENTRAL HISPANIOLA, DOMINICAN REPUBLIC	18	19	-70	-71	SAE			s_SP-34 [12407]	ANDESITE, BASALTIC [12407]									VOL					WR [12407]	53.11	1.09		14.92	0.007			8.14	9.47	5.52	0.16		0.1	4.5	0.08
[12407]	CONVERGENT MARGIN	GREATER ANTILLES / GREATER ANTILLES / HISPANIOLA / PERALVILLO SUR FORMATION	CENTRAL HISPANIOLA, DOMINICAN REPUBLIC	18	19	-70	-71	SAE			s_5JE1 [12407]	PICRITE [12407]									VOL					WR [12407]	46.53	0.8		13.33	0.085			9.88	10.5	10.9	0.17		0.04	1.96	0.05
[12407]	CONVERGENT MARGIN	GREATER ANTILLES / GREATER ANTILLES / HISPANIOLA	CENTRAL HISPANIOLA, DOMINICAN REPUBLIC	19.2758	19.2758	-70.7654	-70.7654	SAE			s_5JE50 [12407]	DOLERITE [12407]									VOL					WR [12407]	48.91	0.92		14.46	0.038			9.41	12.57	8.51	0.16		0.07	1.91	0.07
[12407]	CONVERGENT MARGIN	GREATER ANTILLES / GREATER ANTILLES / HISPANIOLA / PENA BLANCA FORMATION	CENTRAL HISPANIOLA, DOMINICAN REPUBLIC	19.3315	19.3315	-71.4905	-71.4905	SAE			s_FC9050 [12407]	BASALT [12407]									VOL					WR [12407]	52.53	0.66		14.78	0.044			9.32	11.69	7.04	0.17		0.08	1.46	0.06
[12407]	CONVERGENT MARGIN	GREATER ANTILLES / GREATER ANTILLES / HISPANIOLA / PENA BLANCA FORMATION	CENTRAL HISPANIOLA, DOMINICAN REPUBLIC	19.3248	19.3248	-71.4979	-71.4979	SAE			s_FC9051 [12407]	ANDESITE, BASALTIC [12407]									VOL					WR [12407]	53.4	0.8		14.25	0.071			9.79	10.76	6.45	0.16		0.11	1.87	0.09
[12407]	CONVERGENT MARGIN	GREATER ANTILLES / GREATER ANTILLES / HISPANIOLA / PENA BLANCA FORMATION	CENTRAL HISPANIOLA, DOMINICAN REPUBLIC	18.5148	18.5148	-71.5666	-71.5666	SAE			s_GS9807 [12407]	BASALT [12407]									VOL					WR [12407]	52.03	0.81		14.24	0.035			10.11	10.61	6.58	0.17		0.07	2.1	0.09
[12407]	CONVERGENT MARGIN	GREATER ANTILLES / GREATER ANTILLES / HISPANIOLA / PENA BLANCA FORMATION	CENTRAL HISPANIOLA, DOMINICAN REPUBLIC	18.3578	18.3578	-71.5439	-71.5439	SAE			s_SG9780 [12407]	PICRITE [12407]									VOL					WR [12407]	47.68	1.04		13.49	0.042			9.87	9.78	8.38	0.17		0.05	3.41	0.08
[12407]	CONVERGENT MARGIN	GREATER ANTILLES / GREATER ANTILLES / HISPANIOLA / PENA BLANCA FORMATION	CENTRAL HISPANIOLA, DOMINICAN REPUBLIC	19.538	19.538	-71.643	-71.643	SAE			s_PU9020 [12407]	BASALT [12407]									VOL					WR [12407]	48.85	3.08		11.71	0.009			15.85	5.61	5.2	0.19		0.47	2.26	0.29
[12407]	CONVERGENT MARGIN	GREATER ANTILLES / GREATER ANTILLES / HISPANIOLA / LA MESETA SHEAT ZONE	CENTRAL HISPANIOLA, DOMINICAN REPUBLIC	19.2359	19.2359	-70.6899	-70.6899	SAE			s_02J103 [12407]	METABASALT [12407]									MET					WR [12407]	49.48	1.59		12.86	0.02			13.24	9.96	6.15	0.19		0.26	2.26	0.16
[12407]	CONVERGENT MARGIN	GREATER ANTILLES / GREATER ANTILLES / HISPANIOLA / LA MESETA SHEAT ZONE	CENTRAL HISPANIOLA, DOMINICAN REPUBLIC	19.1868	19.1868	-70.7105	-70.7105	SAE			s_02J96 [12407]	AMPHIBOLITE [12407]									MET					WR [12407]	47.97	2.22		13.24	0.005			15.62	8.56	6.81	0.21		0.24	2.7	0.11
[12407]	CONVERGENT MARGIN	GREATER ANTILLES / GREATER ANTILLES / HISPANIOLA / LA MESETA SHEAT ZONE	CENTRAL HISPANIOLA, DOMINICAN REPUBLIC	19.372	19.372	-71.2328	-71.2328	SAE			s_FC9103 [12407]	AMPHIBOLITE [12407]									MET					WR [12407]	49.48	0.89		13.94	0.058			9.74	11.98	9.27	0.22		0.08	2.01	0.08
[12407]	CONVERGENT MARGIN	GREATER ANTILLES / GREATER ANTILLES / HISPANIOLA / LA MESETA SHEAT ZONE	CENTRAL HISPANIOLA, DOMINICAN REPUBLIC	19.3676	19.3676	-71.2372	-71.2372	SAE			s_FC9102 [12407]	AMPHIBOLITE [12407]									MET					WR [12407]	50.19	1.06		14.19	0.045			9.72	11.47	7.64	0.22		0.09	2.59	0.07
[12407]	CONVERGENT MARGIN	GREATER ANTILLES / GREATER ANTILLES / HISPANIOLA / SIETE CAPEZAS FORMATION	CENTRAL HISPANIOLA, DOMINICAN REPUBLIC	18.67	18.67	-70.1629	-70.1629	SAE			s_2J106 [12407]	BASALT [12407]									VOL					WR [12407]	48.9	0.94		14.61	0.035			9.27	12.8	7.12	0.16		0.05	2.33	0.07
[12407]	CONVERGENT MARGIN	GREATER ANTILLES / GREATER ANTILLES / HISPANIOLA / SIETE CAPEZAS FORMATION	CENTRAL HISPANIOLA, DOMINICAN REPUBLIC	18.6549	18.6549	-70.1442	-70.1442	SAE			s_2J107 [12407]	BASALT [12407]									VOL					WR [12407]	48.37	0.94		13.66	0.054			9.29	12.82	8.24	0.16		0.04	1.67	0.07
[12407]	CONVERGENT MARGIN	GREATER ANTILLES / GREATER ANTILLES / HISPANIOLA / SIETE CAPEZAS FORMATION	CENTRAL HISPANIOLA, DOMINICAN REPUBLIC	18.6293	18.6293	-70.1084	-70.1084	SAE			s_2J108 [12407]	BASALT [12407]									VOL					WR [12407]	52.54	1.13		12.79	0.021			9.62	11.99	6.54	0.16		0.06	1.84	0.11
[12407]	CONVERGENT MARGIN	GREATER ANTILLES / GREATER ANTILLES / HISPANIOLA / SIETE CAPEZAS FORMATION	CENTRAL HISPANIOLA, DOMINICAN REPUBLIC	18.6136	18.6136	-70.1186	-70.1186	SAE			s_2J109 [12407]	ANDESITE, BASALTIC [12407]									VOL					WR [12407]	55.36	1.19		11.44	0.045			8.66	10.91	5.57	0.16		0.05	3.6	0.1
[12407]	CONVERGENT MARGIN	GREATER ANTILLES / GREATER ANTILLES / HISPANIOLA / PELONA-PICO DUARTE FORMATION	CENTRAL HISPANIOLA, DOMINICAN REPUBLIC	19.2336	19.2336	-71.5846	-71.5846	SAE			s_SG9016 [12407]	BASALT [12407]									VOL					WR [12407]	48.17	3.48		12.8	0.058			11.39	10.05	7	0.17		0.56	2.02	0.3
[12407]	CONVERGENT MARGIN	GREATER ANTILLES / GREATER ANTILLES / HISPANIOLA / PELONA-PICO DUARTE FORMATION	CENTRAL HISPANIOLA, DOMINICAN REPUBLIC	19.2336	19.2336	-71.5845	-71.5845	SAE			s_SG9015 [12407]	PICRITE [12407]									VOL					WR [12407]	47.63	3.6		12.87	0.034			11.44	10.54	7.16	0.17		0.46	2.04	0.32
[12407]	CONVERGENT MARGIN	GREATER ANTILLES / GREATER ANTILLES / HISPANIOLA / PELONA-PICO DUARTE FORMATION	CENTRAL HISPANIOLA, DOMINICAN REPUBLIC	19.2336	19.2336	-71.5849	-71.5849	SAE			s_SG9017 [12407]	PICRITE [12407]									VOL					WR [12407]	47.49	1.43		10.84	0.185			9.66	14.29	8.49	0.17		1.06	0.92	0.15
[12407]	CONVERGENT MARGIN	GREATER ANTILLES / GREATER ANTILLES / HISPANIOLA / PELONA-PICO DUARTE FORMATION	CENTRAL HISPANIOLA, DOMINICAN REPUBLIC	19.0324	19.0324	-71.0753	-71.0753	SAE			s_MJ9365 [12407]	BASALT [12407]									VOL					WR [12407]	50.19	2.15		13.15	0.035			11.51	11.32	7.06	0.18		0.26	1.77	0.2
[12407]	CONVERGENT MARGIN	GREATER ANTILLES / GREATER ANTILLES / HISPANIOLA / PELONA-PICO DUARTE FORMATION	CENTRAL HISPANIOLA, DOMINICAN REPUBLIC	19.0313	19.0313	-71.0057	-71.0057	SAE			s_MJ9377 [12407]	BASALT [12407]									VOL					WR [12407]	49.07	1.54		13.68	0.067			10.31	11.68	7.84	0.17		0.27	1.94	0.14
[12407]	CONVERGENT MARGIN	GREATER ANTILLES / GREATER ANTILLES / HISPANIOLA / RESTAURACION FORMATION	CENTRAL HISPANIOLA, DOMINICAN REPUBLIC	19.1503	19.1503	-70.6725	-70.6725	SAE			s_5JE07 [12407]	DACITE [12407]									VOL					WR [12407]	67.32	0.36		13.75	0.022			5.85	1.85	3.22	0.08		2.06	1.86	0.09
[12407]	CONVERGENT MARGIN	GREATER ANTILLES / GREATER ANTILLES / HISPANIOLA / LA CANA FORMATION	CENTRAL HISPANIOLA, DOMINICAN REPUBLIC	18.6002	18.6002	-70.4845	-70.4845	SAE			s_6JE29 [12407]	GABBRO [12407]									PLU					WR [12407]	56.27	1.72		10.86	0.001			14.75	3.98	3.23	0.25		0.07	4.41	0.65
[12407]	CONVERGENT MARGIN	GREATER ANTILLES / GREATER ANTILLES / HISPANIOLA / LOS VELAZQUITOS FORMATION	CENTRAL HISPANIOLA, DOMINICAN REPUBLIC	19.2	19.2	-70.7	-70.7	SAE			s_2JE113 [12407]	DOLERITE [12407]									VOL					WR [12407]
[12407]	CONVERGENT MARGIN	GREATER ANTILLES / GREATER ANTILLES / HISPANIOLA	BAYACANES, CENTRAL HISPANIOLA, DOMINICAN REPUBLIC	19.233	19.233	-70.583	-70.583	SAE			s_6JE66E [12407]	DOLERITE [12407]									VOL					WR [12407]
[12407]	CONVERGENT MARGIN	GREATER ANTILLES / GREATER ANTILLES / HISPANIOLA / PENA BLANCA FORMATION	CENTRAL HISPANIOLA, DOMINICAN REPUBLIC	19.65	19.65	-70.95	-70.95	SAE			s_5JE50B [12407]	NOT GIVEN [12407]									VOL					WR [12407]
[12407]	CONVERGENT MARGIN	GREATER ANTILLES / GREATER ANTILLES / HISPANIOLA / PENA BLANCA FORMATION	CENTRAL HISPANIOLA, DOMINICAN REPUBLIC	19.65	19.65	-70.95	-70.95	SAE			s_FC9050B [12407]	DOLERITE [12407]									VOL					WR [12407]
[12407]	CONVERGENT MARGIN	GREATER ANTILLES / GREATER ANTILLES / HISPANIOLA / PENA BLANCA FORMATION	CENTRAL HISPANIOLA, DOMINICAN REPUBLIC	19.12	19.12	-70.63	-70.63	SAE			s_6JE38E [12407]	NOT GIVEN [12407]									VOL					WR [12407]
[12188]	CONVERGENT MARGIN	GREATER ANTILLES / GREATER ANTILLES / PUERTO RICO / FORMATION A		18	18.25	-66	-66.25	SAE			s_A-338-3.2 [12188]	BASALT [12188]									VOL					WR [12188]	46.43	0.78		17.12				11.15	6.71	6.61	0.21		0.19	4.06	0.05
[12188]	CONVERGENT MARGIN	GREATER ANTILLES / GREATER ANTILLES / PUERTO RICO / FORMATION A		18	18.25	-66	-66.25	SAE			s_A-452-7.0 [12188]	BASALT [12188]									VOL					WR [12188]	47.15	0.78		16.79				11.39	6.76	6.61	0.2		0.21	4.32	0.08
[12188]	CONVERGENT MARGIN	GREATER ANTILLES / GREATER ANTILLES / PUERTO RICO / FORMATION A		18	18.25	-66	-66.25	SAE			s_A-7738-2.7 [12188]	BASALT [12188]									VOL					WR [12188]	48	0.65		19.23				8.66	7.59	4.58	0.16		0.2	4.84	0.06
[12188]	CONVERGENT MARGIN	GREATER ANTILLES / GREATER ANTILLES / PUERTO RICO / FORMATION A		18	18.25	-66	-66.25	SAE			s_A-143-2.5 [12188]	BASALT [12188]									VOL					WR [12188]	48.99	0.75		17.47				8.57	7.39	5.15	0.2		0.51	4.63	0.21
[12188]	CONVERGENT MARGIN	GREATER ANTILLES / GREATER ANTILLES / PUERTO RICO / FORMATION A		18	18.25	-66	-66.25	SAE			s_A-738-4.7B [12188]	BASALT [12188]									VOL					WR [12188]	49.16	0.96		18.5				9.39	8.1	3.19	0.17		0.9	4.34	0.12
[12188]	CONVERGENT MARGIN	GREATER ANTILLES / GREATER ANTILLES / PUERTO RICO / FORMATION A		18	18.25	-66	-66.25	SAE			s_A-184-23.6 [12188]	BASALT [12188]									VOL					WR [12188]	50.58	0.76		17.61				8.48	6.3	5.06	0.16		0.03	4.6	0.12
[12188]	CONVERGENT MARGIN	GREATER ANTILLES / GREATER ANTILLES / PUERTO RICO / FORMATION A		18	18.25	-66	-66.25	SAE			s_A-184-24.6 [12188]	BASALT [12188]									VOL					WR [12188]	50.85	0.71		16.75				8.65	6.96	4.9	0.15		0.16	4.33	0.12
[12188]	CONVERGENT MARGIN	GREATER ANTILLES / GREATER ANTILLES / PUERTO RICO / FORMATION A		18	18.25	-66	-66.25	SAE			s_A-7738-7.2 [12188]	BASALT [12188]									VOL					WR [12188]	51.23	0.79		19.1				8.81	7	3.44	0.14		0.51	4.33	0.06
[12188]	CONVERGENT MARGIN	GREATER ANTILLES / GREATER ANTILLES / PUERTO RICO / FORMATION A		18	18.25	-66	-66.25	SAE			s_A-738-0.6B [12188]	BASALT [12188]									VOL					WR [12188]	51.25	0.9		20.01				8.1	10.1	3.12	0.17		0.35	3.07	0.17
[12188]	CONVERGENT MARGIN	GREATER ANTILLES / GREATER ANTILLES / PUERTO RICO / FORMATION A		18	18.25	-66	-66.25	SAE			s_A-15-14.8 [12188]	ANDESITE, BASALTIC [12188]									VOL					WR [12188]	52.56	0.87		16.3				8.76	7.28	5.33	0.17		1.38	2.77	0.13
[12188]	CONVERGENT MARGIN	GREATER ANTILLES / GREATER ANTILLES / PUERTO RICO / FORMATION A		18	18.25	-66	-66.25	SAE			s_A-742-2.3 [12188]	ANDESITE, BASALTIC [12188]									VOL					WR [12188]	53.86	0.93		17.14				9.44	8.36	4.08	0.19		0.09	2.77	0.07
[12188]	CONVERGENT MARGIN	GREATER ANTILLES / GREATER ANTILLES / PUERTO RICO / FORMATION A		18	18.25	-66	-66.25	SAE			s_A3-179-9.4-A [12188]	ANDESITE, BASALTIC [12188]									VOL					WR [12188]	55.45	0.67		16.95				7.75	8.47	4.1	0.19		0.61	2.73	0.05
[12188]	CONVERGENT MARGIN	GREATER ANTILLES / GREATER ANTILLES / PUERTO RICO / FORMATION A		18	18.25	-66	-66.25	SAE			s_A-742-0.8 [12188]	ANDESITE [12188]									VOL					WR [12188]	59.61	0.6		15.18				5.36	4.74	2.34	0.11		0.33	5.71	0.09
[12188]	CONVERGENT MARGIN	GREATER ANTILLES / GREATER ANTILLES / PUERTO RICO / FORMATION C		18	18.12	-66	-66.25	SAE			s_C52/54.C [12188]	BASALT [12188]									VOL					WR [12188]	45.99	0.77		20.69				8.26	9.79	5.26	0.12		1.1	1.98	0.1
[12188]	CONVERGENT MARGIN	GREATER ANTILLES / GREATER ANTILLES / PUERTO RICO / FORMATION C		18	18.12	-66	-66.25	SAE			s_C-10 [12188]	BASALT [12188]									VOL					WR [12188]	46.9	0.62		18.33				9.01	9.25	7.52	0.15		0.32	2.29	0.05
[12188]	CONVERGENT MARGIN	GREATER ANTILLES / GREATER ANTILLES / PUERTO RICO / FORMATION C		18	18.12	-66	-66.25	SAE			s_C52/52.6A [12188]	BASALT [12188]									VOL					WR [12188]	48	0.71		18.36				8.94	7.32	6.48	0.12		0.23	3.2	0.08
[12188]	CONVERGENT MARGIN	GREATER ANTILLES / GREATER ANTILLES / PUERTO RICO / FORMATION C		18	18.12	-66	-66.25	SAE			s_C52/51.8 [12188]	BASALT [12188]									VOL					WR [12188]	48.72	0.68		17.23				8.88	14.65	2.42	0.12		0.07	3.26	0.08
[12188]	CONVERGENT MARGIN	GREATER ANTILLES / GREATER ANTILLES / PUERTO RICO / FORMATION C		18	18.12	-66	-66.25	SAE			s_C52/54.5C [12188]	BASALT [12188]									VOL					WR [12188]	49.03	0.77		20.06				8.64	9.15	4.62	0.18		0.58	3.54	0.08
[12188]	CONVERGENT MARGIN	GREATER ANTILLES / GREATER ANTILLES / PUERTO RICO / FORMATION C		18	18.12	-66	-66.25	SAE			s_C-2 [12188]	BASALT [12188]									VOL					WR [12188]	49.1	0.73		20.03				8.19	10.34	4.88	0.19		0.44	2.67	0.11
[12188]	CONVERGENT MARGIN	GREATER ANTILLES / GREATER ANTILLES / PUERTO RICO / FORMATION C		18	18.12	-66	-66.25	SAE			s_C52/54.0B [12188]	BASALT [12188]									VOL					WR [12188]	49.75	0.96		22.18				6.57	9	1.37	0.13		1.3	2.89	0.07
[12188]	CONVERGENT MARGIN	GREATER ANTILLES / GREATER ANTILLES / PUERTO RICO / FORMATION C		18	18.12	-66	-66.25	SAE			s_C-11B [12188]	BASALT [12188]									VOL					WR [12188]	50.2	0.77		20.46				8.7	9.05	5.75	0.17		0.4	2.6	0.13
[12188]	CONVERGENT MARGIN	GREATER ANTILLES / GREATER ANTILLES / PUERTO RICO / FORMATION C		18	18.12	-66	-66.25	SAE			s_C52/54.0A [12188]	BASALT [12188]									VOL					WR [12188]	50.28	0.85		17.06				9.4	5.07	5.07	0.15		0.5	4.83	0.13
[12188]	CONVERGENT MARGIN	GREATER ANTILLES / GREATER ANTILLES / PUERTO RICO / FORMATION C		18	18.12	-66	-66.25	SAE			s_C52/53.1D [12188]	BASALT [12188]									VOL					WR [12188]	50.93	0.75		19.29				8.4	8.12	4.14	0.16		0.3	3.18	0.13
[12188]	CONVERGENT MARGIN	GREATER ANTILLES / GREATER ANTILLES / PUERTO RICO / FORMATION B		18	18.12	-66	-66.25	SAE			s_B-8 [12188]	BASALT [12188]									VOL					WR [12188]	51.1	0.8		18.21				7.84	9.31	5.21	0.25		1.44	3.24	1.92
[12188]	CONVERGENT MARGIN	GREATER ANTILLES / GREATER ANTILLES / PUERTO RICO / FORMATION C		18	18.12	-66	-66.25	SAE			s_C52/52.2B [12188]	ANDESITE, BASALTIC [12188]									VOL					WR [12188]	53	0.76		21.08				7.1	10.54	2.73	0.1		0.08	2.3	0.11
[12188]	CONVERGENT MARGIN	GREATER ANTILLES / GREATER ANTILLES / PUERTO RICO / FORMATION C		18	18.12	-66	-66.25	SAE			s_C52/54.0B [12188]	ANDESITE, BASALTIC [12188]									VOL					WR [12188]	53.33	0.8		16.7				8.44	6.23	3.76	0.15		0.48	5.49	0.11
[12188]	CONVERGENT MARGIN	GREATER ANTILLES / GREATER ANTILLES / PUERTO RICO / FORMATION C		18	18.12	-66	-66.25	SAE			s_C52/53.8 [12188]	ANDESITE, BASALTIC [12188]									VOL					WR [12188]	53.58	0.79		17.78				8.48	8.28	4.16	0.13		1.02	2.73	0.14
[12188]	CONVERGENT MARGIN	GREATER ANTILLES / GREATER ANTILLES / PUERTO RICO / FORMATION B		18	18.12	-66	-66.25	SAE			s_B-4 [12188]	ANDESITE, BASALTIC [12188]									VOL					WR [12188]	53.6	0.79		17.06				8.2	3.62	5.34	0.24		0.32	3.65	0.12
[12188]	CONVERGENT MARGIN	GREATER ANTILLES / GREATER ANTILLES / PUERTO RICO / FORMATION C		18	18.12	-66	-66.25	SAE			s_C52/53.8B [12188]	ANDESITE, BASALTIC [12188]									VOL					WR [12188]	55.89	0.75		17.3				7.36	6.32	3.28	0.12		0.96	4.11	0.16
[12188]	CONVERGENT MARGIN	GREATER ANTILLES / GREATER ANTILLES / PUERTO RICO / FORMATION J		18.12	18.25	-66	-66.25	SAE			s_J52/35C [12188]	ANDESITE, BASALTIC [12188]									VOL					WR [12188]	52.05	0.87		17.12				7.16	8.08	3.41	0.13		0.35	5.45	0.12
[12188]	CONVERGENT MARGIN	GREATER ANTILLES / GREATER ANTILLES / PUERTO RICO / FORMATION J		18.12	18.25	-66	-66.25	SAE			s_J185/1.6B [12188]	ANDESITE, BASALTIC [12188]									VOL					WR [12188]	54.38	0.73		17.88				7.4	8.45	2.88	0.17		0.45	3.32	0.26
[12188]	CONVERGENT MARGIN	GREATER ANTILLES / GREATER ANTILLES / PUERTO RICO / FORMATION J		18.12	18.25	-66	-66.25	SAE			s_J185/1.5F [12188]	ANDESITE, BASALTIC [12188]									VOL					WR [12188]	54.43	0.73		16.55				5.12	12.37	2.81	0.26		0.22	2.33	0.07
[12188]	CONVERGENT MARGIN	GREATER ANTILLES / GREATER ANTILLES / PUERTO RICO / FORMATION J		18.12	18.25	-66	-66.25	SAE			s_J185/1.5G [12188]	ANDESITE, BASALTIC [12188]									VOL					WR [12188]	54.79	0.74		16.39				5.07	12.28	2.59	0.27		0.26	2.32	0.09
[12188]	CONVERGENT MARGIN	GREATER ANTILLES / GREATER ANTILLES / PUERTO RICO / FORMATION J		18.12	18.25	-66	-66.25	SAE			s_J-77-94 [12188]	ANDESITE, BASALTIC [12188]									VOL					WR [12188]	55	0.85		17.8				7.3	7.9	4.06	0.19		0.39	3.11	0.21
[12188]	CONVERGENT MARGIN	GREATER ANTILLES / GREATER ANTILLES / PUERTO RICO / FORMATION J		18.12	18.25	-66	-66.25	SAE			s_J52/35.1E [12188]	ANDESITE, BASALTIC [12188]									VOL					WR [12188]	55.75	0.68		17.41				5.89	6.29	2.1	0.08		0.16	6.16	0.09
[12188]	CONVERGENT MARGIN	GREATER ANTILLES / GREATER ANTILLES / PUERTO RICO / FORMATION J		18.12	18.25	-66	-66.25	SAE			s_J185/1.5I [12188]	ANDESITE, BASALTIC [12188]									VOL					WR [12188]	55.99	0.75		17.13				5.16	10.72	2.54	0.13		0.09	2.25	0.09
[12188]	CONVERGENT MARGIN	GREATER ANTILLES / GREATER ANTILLES / PUERTO RICO / FORMATION J		18.12	18.25	-66	-66.25	SAE			s_J185/1.5H [12188]	ANDESITE, BASALTIC [12188]									VOL					WR [12188]	56.41	0.78		16				4.54	11.29	1.71	0.17		0.59	2.66	0.08
[12188]	CONVERGENT MARGIN	GREATER ANTILLES / GREATER ANTILLES / PUERTO RICO / FORMATION J		18.12	18.25	-66	-66.25	SAE			s_J185/1.5B [12188]	ANDESITE [12188]									VOL					WR [12188]	57.78	0.73		17.7				4.53	10.14	1.83	0.09		0.73	2.7	0.09
[12188]	CONVERGENT MARGIN	GREATER ANTILLES / GREATER ANTILLES / PUERTO RICO / FORMATION J		18.12	18.25	-66	-66.25	SAE			s_J52/33.0B [12188]	ANDESITE [12188]									VOL					WR [12188]	58.54	0.78		15.12				5	9.63	2.68	0.15		0.42	2.95	0.09
[12188]	CONVERGENT MARGIN	GREATER ANTILLES / GREATER ANTILLES / PUERTO RICO / FORMATION J		18.12	18.25	-66	-66.25	SAE			s_J52/35I [12188]	ANDESITE [12188]									VOL					WR [12188]	59.1	0.75		14.92				5.6	9.16	1.77	0.1		0.65	3.2	0.13
[12188]	CONVERGENT MARGIN	GREATER ANTILLES / GREATER ANTILLES / PUERTO RICO / FORMATION J		18.12	18.25	-66	-66.25	SAE			s_J52/33E [12188]	ANDESITE [12188]									VOL					WR [12188]	60.84	0.73		18.05				3.86	8.3	1.45	0.12		0.79	3.56	0.05
[12188]	CONVERGENT MARGIN	GREATER ANTILLES / GREATER ANTILLES / PUERTO RICO / FORMATION J		18.12	18.25	-66	-66.25	SAE			s_J53/33.0H [12188]	ANDESITE [12188]									VOL					WR [12188]	61.98	0.61		13.73				5.11	6.72	3.32	0.13		0.43	3.36	0.11
[12188]	CONVERGENT MARGIN	GREATER ANTILLES / GREATER ANTILLES / PUERTO RICO / FORMATION J		18.12	18.25	-66	-66.25	SAE			s_J52/35.1F [12188]	ANDESITE [12188]									VOL					WR [12188]	62.74	0.92		15.1				3.33	6.85	0.66	0.05		0.09	6.44	0.12
[12188]	CONVERGENT MARGIN	GREATER ANTILLES / GREATER ANTILLES / PUERTO RICO / FORMATION J		18.12	18.25	-66	-66.25	SAE			s_J52/35.1J [12188]	DACITE [12188]									VOL					WR [12188]	64.16	0.49		12.3				4.8	6.96	1.4	0.14		1.43	2.8	0.07
[12188]	CONVERGENT MARGIN	GREATER ANTILLES / GREATER ANTILLES / PUERTO RICO / FORMATION J		18.12	18.25	-66	-66.25	SAE			s_J52/35.1EX [12188]	DACITE [12188]									VOL					WR [12188]	65.75	0.52		13.03				4.93	5.51	1.39	0.12		1.68	2.88	0.05
[12188]	CONVERGENT MARGIN	GREATER ANTILLES / GREATER ANTILLES / PUERTO RICO / FORMATION J		18.12	18.25	-66	-66.25	SAE			s_J52/35F [12188]	DACITE [12188]									VOL					WR [12188]	66.35	0.72		13.3				4.36	5.66	1.03	0.12		0.72	3.73	0.15
[12188]	CONVERGENT MARGIN	GREATER ANTILLES / GREATER ANTILLES / PUERTO RICO / FORMATION J		18.12	18.25	-66	-66.25	SAE			s_J52/33C [12188]	DACITE [12188]									VOL					WR [12188]	66.65	0.65		14.14				3.76	6.28	1.8	0.12		0.48	3.81	0.14
[12188]	CONVERGENT MARGIN	GREATER ANTILLES / GREATER ANTILLES / PUERTO RICO / FORMATION J		18.12	18.25	-66	-66.25	SAE			s_J-79-93 [12188]	DACITE [12188]									VOL					WR [12188]	67.03	0.65		14.26				5.79	2.44	1.39	0.14		0.5	6.49	0.16
[12188]	CONVERGENT MARGIN	GREATER ANTILLES / GREATER ANTILLES / PUERTO RICO / FORMATION J		18.12	18.25	-66	-66.25	SAE			s_J52/33F [12188]	DACITE [12188]									VOL					WR [12188]	67.42	0.88		14.65				3.88	5.32	1.3	0.13		0.36	3.91	0.19
[12188]	CONVERGENT MARGIN	GREATER ANTILLES / GREATER ANTILLES / PUERTO RICO / FORMATION J		18.12	18.25	-66	-66.25	SAE			s_J185/1.5D [12188]	DACITE [12188]									VOL					WR [12188]	67.83	0.66		14.68				3.53	5.88	1.6	0.05		0.27	3.29	0.15
[12188]	CONVERGENT MARGIN	GREATER ANTILLES / GREATER ANTILLES / PUERTO RICO / FORMATION J		18.12	18.25	-66	-66.25	SAE			s_J52/35J [12188]	DACITE [12188]									VOL					WR [12188]	68.2	0.65		13.65				4	5.06	0.84	0.1		0.99	4.13	0.14
[12188]	CONVERGENT MARGIN	GREATER ANTILLES / GREATER ANTILLES / PUERTO RICO / FORMATION J		18.12	18.25	-66	-66.25	SAE			s_J52/35E [12188]	DACITE [12188]									VOL					WR [12188]	68.34	0.82		13.78				3.84	3.99	0.89	0.05		0.49	4.63	0.22
[12188]	CONVERGENT MARGIN	GREATER ANTILLES / GREATER ANTILLES / PUERTO RICO / FORMATION J		18.12	18.25	-66	-66.25	SAE			s_J-45-94 [12188]	DACITE [12188]									VOL					WR [12188]	70.2	0.68		14.9				3.48	2.2	1.46	0.09		0.36	4.83	0.15
[12188]	CONVERGENT MARGIN	GREATER ANTILLES / GREATER ANTILLES / PUERTO RICO / FORMATION J		18.12	18.25	-66	-66.25	SAE			s_J-44-94 [12188]	DACITE [12188]									VOL					WR [12188]	70.76	0.41		13.44				3.47	2.01	0.78	0.04		1.55	5.65	0.09
[12188]	CONVERGENT MARGIN	GREATER ANTILLES / GREATER ANTILLES / PUERTO RICO / FORMATION J		18.12	18.25	-66	-66.25	SAE			s_J52/35.1G [12188]	DACITE [12188]									VOL					WR [12188]	71.43	0.58		11.8				3.05	5.15	0.6	0.11		0.6	3.46	0.11
[12188]	CONVERGENT MARGIN	GREATER ANTILLES / GREATER ANTILLES / PUERTO RICO / FORMATION J		18.12	18.25	-66	-66.25	SAE			s_J52/35B [12188]	RHYOLITE [12188]									VOL					WR [12188]	73.67	0.56		11.19				2.96	4.47	0.39	0.14		1.1	3.08	0.14
[12188]	CONVERGENT MARGIN	GREATER ANTILLES / GREATER ANTILLES / PUERTO RICO / FORMATION J		18.12	18.25	-66	-66.25	SAE			s_J52/35.1D [12188]	RHYOLITE [12188]									VOL					WR [12188]	74.96	0.54		11.73				2.61	2.7	0.31	0.02		1.06	3.98	0.05
[12188]	CONVERGENT MARGIN	GREATER ANTILLES / GREATER ANTILLES / PUERTO RICO / FORMATION J		18.12	18.25	-66	-66.25	SAE			s_J-80-93 [12188]	RHYOLITE [12188]									VOL					WR [12188]	75.57	0.55		11.77				1.84	3.03	0.73	0.04		0.26	4.11	0.22
[12188]	CONVERGENT MARGIN	GREATER ANTILLES / GREATER ANTILLES / PUERTO RICO / TORRECILLA FORMATION		18.12	18.25	-66.1	-66.5	SAE			s_TOR172/7.5 [12188]	BASALT [12188]									VOL					WR [12188]	43.52	0.75		16.63				7.96	13.24	5.33	0.24		0.61	3.19	0.18
[12188]	CONVERGENT MARGIN	GREATER ANTILLES / GREATER ANTILLES / PUERTO RICO / TORRECILLA FORMATION		18.12	18.25	-66.1	-66.5	SAE			s_TOR181/30BQ [12188]	BASALT [12188]									VOL					WR [12188]	46.09	0.88		16.85				9.99	10.93	7.57	0.16		0.8	2.48	0.13
[12188]	CONVERGENT MARGIN	GREATER ANTILLES / GREATER ANTILLES / PUERTO RICO / TORRECILLA FORMATION		18.12	18.25	-66.1	-66.5	SAE			s_TOR181/30AQ [12188]	BASALT [12188]									VOL					WR [12188]	46.91	0.82		18.38				10.28	10.19	6.42	0.15		0.63	2.99	0.12
[12188]	CONVERGENT MARGIN	GREATER ANTILLES / GREATER ANTILLES / PUERTO RICO / TORRECILLA FORMATION		18.12	18.25	-66.1	-66.5	SAE			s_TOR2055A [12188]	BASALT [12188]									VOL					WR [12188]	46.97	0.78		16.48				12.62	9.34	7.33	0.15		0.7	2.39	0.14
[12188]	CONVERGENT MARGIN	GREATER ANTILLES / GREATER ANTILLES / PUERTO RICO / TORRECILLA FORMATION		18.12	18.25	-66.1	-66.5	SAE			s_TOR181/30DQ [12188]	BASALT [12188]									VOL					WR [12188]	47.02	0.62		17.78				8.94	7.81	9.52	0.15		0.84	2.94	0.07
[12188]	CONVERGENT MARGIN	GREATER ANTILLES / GREATER ANTILLES / PUERTO RICO / TORRECILLA FORMATION		18.12	18.25	-66.1	-66.5	SAE			s_TOR30/12A [12188]	BASALT [12188]									VOL					WR [12188]	47.72	0.67		15.19				7.67	9.21	7.63	0.15		1.85	1.88	0.11
[12188]	CONVERGENT MARGIN	GREATER ANTILLES / GREATER ANTILLES / PUERTO RICO / TORRECILLA FORMATION		18.12	18.25	-66.1	-66.5	SAE			s_TOR156/47 [12188]	BASALT [12188]									VOL					WR [12188]	47.88	0.96		19.32				10.05	8.84	5.26	0.13		0.68	4.07	0.14
[12188]	CONVERGENT MARGIN	GREATER ANTILLES / GREATER ANTILLES / PUERTO RICO / TORRECILLA FORMATION		18.12	18.25	-66.1	-66.5	SAE			s_TOR-42 [12188]	BASALT [12188]									VOL					WR [12188]	48.06	0.7		14.56				10.17	9.51	7.07	0.35		1.38	3.25	0.24
[12188]	CONVERGENT MARGIN	GREATER ANTILLES / GREATER ANTILLES / PUERTO RICO / TORRECILLA FORMATION		18.12	18.25	-66.1	-66.5	SAE			s_TOR361/13 [12188]	BASALT [12188]									VOL					WR [12188]	48.24	0.85		17.39				9.47	9.51	7.27	0.12		0.28	3.74	0.1
[12188]	CONVERGENT MARGIN	GREATER ANTILLES / GREATER ANTILLES / PUERTO RICO / TORRECILLA FORMATION		18.12	18.25	-66.1	-66.5	SAE			s_TOR181/30EQ [12188]	BASALT [12188]									VOL					WR [12188]	48.48	0.7		17.49				8.99	9.19	6.78	0.15		0.28	3.09	0.12
[12188]	CONVERGENT MARGIN	GREATER ANTILLES / GREATER ANTILLES / PUERTO RICO / TORRECILLA FORMATION		18.12	18.25	-66.1	-66.5	SAE			s_TOR181/28BQ [12188]	BASALT [12188]									VOL					WR [12188]	49.33	0.84		17.67				9.48	10.62	5.06	0.14		0.54	3.75	0.19
[12188]	CONVERGENT MARGIN	GREATER ANTILLES / GREATER ANTILLES / PUERTO RICO / TORRECILLA FORMATION		18.12	18.25	-66.1	-66.5	SAE			s_TOR-52 [12188]	BASALT [12188]									VOL					WR [12188]	50.23	0.68		19.8				9.41	9.29	3.84	0.16		0.96	3.51	0.2
[12188]	CONVERGENT MARGIN	GREATER ANTILLES / GREATER ANTILLES / PUERTO RICO / TORRECILLA FORMATION		18.12	18.25	-66.1	-66.5	SAE			s_TOR205/2B [12188]	BASALT [12188]									VOL					WR [12188]	50.46	0.79		17.26				10.86	7.28	5.02	0.17		0.56	4.33	0.17
[12188]	CONVERGENT MARGIN	GREATER ANTILLES / GREATER ANTILLES / PUERTO RICO / TORRECILLA FORMATION		18.12	18.25	-66.1	-66.5	SAE			s_TOR-48 [12188]	BASALT [12188]									VOL					WR [12188]	50.7	0.76		16.38				9.73	8.77	6.4	0.17		2.38	2.46	0.25
[12188]	CONVERGENT MARGIN	GREATER ANTILLES / GREATER ANTILLES / PUERTO RICO / TORRECILLA FORMATION		18.12	18.25	-66.1	-66.5	SAE			s_TOR-46 [12188]	BASALT [12188]									VOL					WR [12188]	51.06	0.76		16.38				9.73	8.85	6.5	0.17		2.4	2.5	0.26
[12188]	CONVERGENT MARGIN	GREATER ANTILLES / GREATER ANTILLES / PUERTO RICO / TORRECILLA FORMATION		18.12	18.25	-66.1	-66.5	SAE			s_TOR-47 [12188]	ANDESITE, BASALTIC [12188]									VOL					WR [12188]	52.2	0.81		18.1				7.95	8.2	4.32	0.2		0.87	3.43	0.22
[12188]	CONVERGENT MARGIN	GREATER ANTILLES / GREATER ANTILLES / PUERTO RICO / TORRECILLA FORMATION		18.12	18.25	-66.1	-66.5	SAE			s_TOR-40 [12188]	ANDESITE, BASALTIC [12188]									VOL					WR [12188]	53.7	0.85		18.2				7.65	8.27	4.21	0.19		0.35	3.42	0.23
[12188]	CONVERGENT MARGIN	GREATER ANTILLES / GREATER ANTILLES / PUERTO RICO / PITAHAYA FORMATION		18.12	18.25	-66.1	-66.5	SAE			s_PTH525/K [12188]	BASALT [12188]									VOL					WR [12188]	47.7	0.78		16.07				10.17	10.96	7.75	0.19		0.68	2.55	0.14
[12188]	CONVERGENT MARGIN	GREATER ANTILLES / GREATER ANTILLES / PUERTO RICO / PITAHAYA FORMATION		18.12	18.25	-66.1	-66.5	SAE			s_PTH321/D [12188]	BASALT [12188]									VOL					WR [12188]	48.24	0.66		14.72				10.17	10.69	8.53	0.24		0.42	2.71	0.19
[12188]	CONVERGENT MARGIN	GREATER ANTILLES / GREATER ANTILLES / PUERTO RICO / PITAHAYA FORMATION		18.12	18.25	-66.1	-66.5	SAE			s_PTH321/C [12188]	BASALT [12188]									VOL					WR [12188]	48.35	0.69		16.77				9.69	11.4	6.72	0.19		0.9	2.52	0.16
[12188]	CONVERGENT MARGIN	GREATER ANTILLES / GREATER ANTILLES / PUERTO RICO / PITAHAYA FORMATION		18.12	18.25	-66.1	-66.5	SAE			s_PTH-50 [12188]	BASALT [12188]									VOL					WR [12188]	48.36	0.65		14.9				10.98	10.49	9.84	0.23		0.32	2.1	0.2
[12188]	CONVERGENT MARGIN	GREATER ANTILLES / GREATER ANTILLES / PUERTO RICO / PITAHAYA FORMATION		18.12	18.25	-66.1	-66.5	SAE			s_PTH326F [12188]	BASALT [12188]									VOL					WR [12188]	48.75	0.63		15.23				9.61	11.35	7.6	0.19		1.61	1.88	0.12
[12188]	CONVERGENT MARGIN	GREATER ANTILLES / GREATER ANTILLES / PUERTO RICO / PITAHAYA FORMATION		18.12	18.25	-66.1	-66.5	SAE			s_PTH326/D [12188]	BASALT [12188]									VOL					WR [12188]	49.26	0.78		18.92				9.37	9.57	4.43	0.15		0.78	3.66	0.23
[12188]	CONVERGENT MARGIN	GREATER ANTILLES / GREATER ANTILLES / PUERTO RICO / PITAHAYA FORMATION		18.12	18.25	-66.1	-66.5	SAE			s_PTH326C [12188]	BASALT [12188]									VOL					WR [12188]	49.5	0.78		17.38				10.56	9.79	4.84	0.19		0.72	3.66	0.25
[12188]	CONVERGENT MARGIN	GREATER ANTILLES / GREATER ANTILLES / PUERTO RICO / PITAHAYA FORMATION		18.12	18.25	-66.1	-66.5	SAE			s_PTH326G [12188]	BASALT [12188]									VOL					WR [12188]	49.58	0.66		16.01				9.65	11.74	6.63	0.17		0.84	2.25	0.19
[12188]	CONVERGENT MARGIN	GREATER ANTILLES / GREATER ANTILLES / PUERTO RICO / PITAHAYA FORMATION		18.12	18.25	-66.1	-66.5	SAE			s_PTH-23 [12188]	BASALT [12188]									VOL					WR [12188]	49.79	0.55		12.67				7.99	15.98	9.46	0.2		1.17	1.28	0.24
[12188]	CONVERGENT MARGIN	GREATER ANTILLES / GREATER ANTILLES / PUERTO RICO / PITAHAYA FORMATION		18.12	18.25	-66.1	-66.5	SAE			s_PTH-51 [12188]	BASALT [12188]									VOL					WR [12188]	49.81	0.76		18.83				9.74	8.97	5.51	0.17		1.3	3.48	0.22
[12188]	CONVERGENT MARGIN	GREATER ANTILLES / GREATER ANTILLES / PUERTO RICO / PITAHAYA FORMATION		18.12	18.25	-66.1	-66.5	SAE			s_PTH226I [12188]	BASALT [12188]									VOL					WR [12188]	49.9	0.68		14.78				10.88	10.8	6.98	0.15		0.45	2.39	0.3
[12188]	CONVERGENT MARGIN	GREATER ANTILLES / GREATER ANTILLES / PUERTO RICO / PITAHAYA FORMATION		18.12	18.25	-66.1	-66.5	SAE			s_PTH321/E [12188]	BASALT [12188]									VOL					WR [12188]	49.99	1.08		17.34				9.5	9.14	5.67	0.15		0.77	3.29	0.21
[12188]	CONVERGENT MARGIN	GREATER ANTILLES / GREATER ANTILLES / PUERTO RICO / PITAHAYA FORMATION		18.12	18.25	-66.1	-66.5	SAE			s_PTH321/EB [12188]	BASALT [12188]									VOL					WR [12188]	50.13	1.09		17.39				9.41	9.18	5.72	0.16		0.77	3.32	0.22
[12188]	CONVERGENT MARGIN	GREATER ANTILLES / GREATER ANTILLES / PUERTO RICO / PITAHAYA FORMATION		18.12	18.25	-66.1	-66.5	SAE			s_PTH326B [12188]	BASALT [12188]									VOL					WR [12188]	51.74	0.76		18.31				9	9.96	3.46	0.18		1.03	2.8	0.22
[12188]	CONVERGENT MARGIN	GREATER ANTILLES / GREATER ANTILLES / PUERTO RICO / PITAHAYA FORMATION		18.12	18.25	-66.1	-66.5	SAE			s_PTH321/A [12188]	ANDESITE, BASALTIC [12188]									VOL					WR [12188]	52.63	0.75		17.19				9.59	8.43	4.24	0.15		0.59	4	0.24
[12188]	CONVERGENT MARGIN	GREATER ANTILLES / GREATER ANTILLES / PUERTO RICO / PITAHAYA FORMATION		18.12	18.25	-66.1	-66.5	SAE			s_PTH-22 [12188]	ANDESITE, BASALTIC [12188]									VOL					WR [12188]	53.9	0.85		17.2				6.56	8.2	4.87	0.2		2.41	4.17	0.17
[12188]	CONVERGENT MARGIN	GREATER ANTILLES / GREATER ANTILLES / PUERTO RICO / RIO ABAJO FORMATION		18.12	18.25	-66.1	-66.5	SAE			s_RAB929D [12188]	BASALT [12188]									VOL					WR [12188]	48.16	0.76		16.44				8.08	9.88	3.56	0.18		0.97	1.22	0.16
[12188]	CONVERGENT MARGIN	GREATER ANTILLES / GREATER ANTILLES / PUERTO RICO / RIO ABAJO FORMATION		18.12	18.25	-66.1	-66.5	SAE			s_RAB53D [12188]	BASALT [12188]									VOL					WR [12188]	49.05	0.71		17.89				7.82	6.49	3.21	0.15		1.7	3.89	0.28
[12188]	CONVERGENT MARGIN	GREATER ANTILLES / GREATER ANTILLES / PUERTO RICO / RIO ABAJO FORMATION		18.12	18.25	-66.1	-66.5	SAE			s_RAB3/1Q [12188]	BASALT [12188]									VOL					WR [12188]	51.43	0.98		15.84				9.23	7.73	5.63	0.19		0.29	4.06	0.21
[12188]	CONVERGENT MARGIN	GREATER ANTILLES / GREATER ANTILLES / PUERTO RICO / RIO ABAJO FORMATION		18.12	18.25	-66.1	-66.5	SAE			s_RAB928C [12188]	ANDESITE, BASALTIC [12188]									VOL					WR [12188]	52.15	0.8		16.85				8.28	6.15	3.87	0.13		0.49	4.27	0.19
[12188]	CONVERGENT MARGIN	GREATER ANTILLES / GREATER ANTILLES / PUERTO RICO / RIO ABAJO FORMATION		18.12	18.25	-66.1	-66.5	SAE			s_RAB-53 [12188]	ANDESITE, BASALTIC [12188]									VOL					WR [12188]	52.7	0.8		17.2				9.03	8.8	5.26	0.21		0.78	3.45	0.23
[12188]	CONVERGENT MARGIN	GREATER ANTILLES / GREATER ANTILLES / PUERTO RICO / RIO ABAJO FORMATION		18.12	18.25	-66.1	-66.5	SAE			s_RAB924/K1 [12188]	ANDESITE, BASALTIC [12188]									VOL					WR [12188]	52.85	1.08		17.91				9.46	2.98	4.92	0.15		1.68	4.04	0.2
[12188]	CONVERGENT MARGIN	GREATER ANTILLES / GREATER ANTILLES / PUERTO RICO / RIO ABAJO FORMATION		18.12	18.25	-66.1	-66.5	SAE			s_RAB920H [12188]	ANDESITE, BASALTIC [12188]									VOL					WR [12188]	54.92	0.95		17.52				9.12	3.24	3.85	0.15		1.23	4.35	0.17
[12188]	CONVERGENT MARGIN	GREATER ANTILLES / GREATER ANTILLES / PUERTO RICO / RIO ABAJO FORMATION		18.12	18.25	-66.1	-66.5	SAE			s_RAB54/21B [12188]	ANDESITE, BASALTIC [12188]									VOL					WR [12188]	55.59	0.52		19.27				5.88	11.6	1.57	0.21		0.51	1.58	0.16
[12188]	CONVERGENT MARGIN	GREATER ANTILLES / GREATER ANTILLES / PUERTO RICO / RIO ABAJO FORMATION		18.12	18.25	-66.1	-66.5	SAE			s_RAB3/79CQ [12188]	ANDESITE, BASALTIC [12188]									VOL					WR [12188]	55.74	0.65		18.31				6.02	4.79	2.49	0.13		1.09	5.18	0.25
[12188]	CONVERGENT MARGIN	GREATER ANTILLES / GREATER ANTILLES / PUERTO RICO / RIO ABAJO FORMATION		18.12	18.25	-66.1	-66.5	SAE			s_RAB424I [12188]	ANDESITE, BASALTIC [12188]									VOL					WR [12188]	56.21	0.9		16.56				8.32	2.99	4.93	0.14		1.07	3.89	0.17
[12188]	CONVERGENT MARGIN	GREATER ANTILLES / GREATER ANTILLES / PUERTO RICO / RIO ABAJO FORMATION		18.12	18.25	-66.1	-66.5	SAE			s_RAB53CB [12188]	ANDESITE [12188]									VOL					WR [12188]	58.3	0.56		18.65				5.89	4.66	2.95	0.11		0.75	4.32	0.17
[12188]	CONVERGENT MARGIN	GREATER ANTILLES / GREATER ANTILLES / PUERTO RICO / RIO ABAJO FORMATION		18.12	18.25	-66.1	-66.5	SAE			s_RAB53C [12188]	ANDESITE [12188]									VOL					WR [12188]	58.4	0.56		18.68				5.79	4.6	2.92	0.11		0.74	4.29	0.16
[12188]	CONVERGENT MARGIN	GREATER ANTILLES / GREATER ANTILLES / PUERTO RICO / RIO ABAJO FORMATION		18.12	18.25	-66.1	-66.5	SAE			s_RAB-54 [12188]	ANDESITE [12188]									VOL					WR [12188]	60.7	0.6		17.69				5.62	7.56	2.65	0.2		0.67	2.62	0.22
[12188]	CONVERGENT MARGIN	GREATER ANTILLES / GREATER ANTILLES / PUERTO RICO / AVISPA FORMATION		18.25	18.3	-66.25	-66.4	SAE			s_AV 51 [12188]	BASALT [12188]									VOL					WR [12188]	47.66	0.89		17.36				10.37	8.6	5.22	0.16		2.26	2.69	0.32
[12188]	CONVERGENT MARGIN	GREATER ANTILLES / GREATER ANTILLES / PUERTO RICO / AVISPA FORMATION		18.25	18.3	-66.25	-66.4	SAE			s_AV 49 [12188]	BASALT [12188]									VOL					WR [12188]	48.4	0.88		17.4				9.21	9.78	4.86	0.15		3.22	2.34	0.38
[12188]	CONVERGENT MARGIN	GREATER ANTILLES / GREATER ANTILLES / PUERTO RICO / AVISPA FORMATION		18.25	18.3	-66.25	-66.4	SAE			s_AV 61 [12188]	ANDESITE, BASALTIC [12188]									VOL					WR [12188]	53.73	0.89		15.13				8.15	4.73	2.83	0.16		2.86	4.14	0.46
[12188]	CONVERGENT MARGIN	GREATER ANTILLES / GREATER ANTILLES / PUERTO RICO / AVISPA FORMATION		18.25	18.3	-66.25	-66.4	SAE			s_AV 90 [12188]	ANDESITE, BASALTIC [12188]									VOL					WR [12188]	53.89	0.98		16.36				8.13	4.96	3.19	0.13		3.34	4.55	0.51
[12188]	CONVERGENT MARGIN	GREATER ANTILLES / GREATER ANTILLES / PUERTO RICO / AVISPA FORMATION		18.25	18.3	-66.25	-66.4	SAE			s_AV 100A [12188]	ANDESITE, BASALTIC [12188]									VOL					WR [12188]	54.72	0.94		16.07				8.77	3.42	3.41	0.18		2.83	4.24	0.47
[12188]	CONVERGENT MARGIN	GREATER ANTILLES / GREATER ANTILLES / PUERTO RICO / AVISPA FORMATION		18.25	18.3	-66.25	-66.4	SAE			s_AV 165 [12188]	ANDESITE, BASALTIC [12188]									VOL					WR [12188]	54.78	0.87		16.62				6.56	5.89	3.22	0.16		2.07	3.76	0.32
[12188]	CONVERGENT MARGIN	GREATER ANTILLES / GREATER ANTILLES / PUERTO RICO / AVISPA FORMATION		18.25	18.3	-66.25	-66.4	SAE			s_AV 46 [12188]	ANDESITE, BASALTIC [12188]									VOL					WR [12188]	56.55	0.58		16.78				4.36	3.74	1.19	0.15		6.47	4.38	0.36
[12188]	CONVERGENT MARGIN	GREATER ANTILLES / GREATER ANTILLES / PUERTO RICO / AVISPA FORMATION		18.25	18.3	-66.25	-66.4	SAE			s_AV-159 [12188]	ANDESITE [12188]									VOL					WR [12188]	57.57	0.96		16.28				6.04	3.48	3.05	0.19		5.07	3.97	0.28
[12188]	CONVERGENT MARGIN	GREATER ANTILLES / GREATER ANTILLES / PUERTO RICO / AVISPA FORMATION		18.25	18.3	-66.25	-66.4	SAE			s_AVB-43 [12188]	ANDESITE [12188]									VOL					WR [12188]	58.53	0.91		17.12				5.34	2.48	1.52	0.12		7.69	3.57	0.55
[12188]	CONVERGENT MARGIN	GREATER ANTILLES / GREATER ANTILLES / PUERTO RICO / AVISPA FORMATION		18.25	18.3	-66.25	-66.4	SAE			s_AV 94 [12188]	ANDESITE [12188]									VOL					WR [12188]	58.92	0.92		15.83				6.24	4.52	2.5	0.09		3.91	3.45	0.5
[12188]	CONVERGENT MARGIN	GREATER ANTILLES / GREATER ANTILLES / PUERTO RICO / AVISPA FORMATION		18.25	18.3	-66.25	-66.4	SAE			s_AV 55 [12188]	ANDESITE [12188]									VOL					WR [12188]	59.93	0.63		15.79				5.86	3.46	2	0.1		3.4	4.36	0.31
[12188]	CONVERGENT MARGIN	GREATER ANTILLES / GREATER ANTILLES / PUERTO RICO / AVISPA FORMATION		18.25	18.3	-66.25	-66.4	SAE			s_AV 152 [12188]	ANDESITE [12188]									VOL					WR [12188]	61.29	0.64		14.75				6.51	2.87	1.95	0.18		2.91	4.15	0.31
[12188]	CONVERGENT MARGIN	GREATER ANTILLES / GREATER ANTILLES / PUERTO RICO / AVISPA FORMATION		18.25	18.3	-66.25	-66.4	SAE			s_AV 107 [12188]	DACITE [12188]									VOL					WR [12188]	64.38	0.78		14.03				5.69	3.04	1.63	0.1		4.01	2.93	0.41
[12188]	CONVERGENT MARGIN	GREATER ANTILLES / GREATER ANTILLES / PUERTO RICO / AVISPA FORMATION		18.25	18.3	-66.25	-66.4	SAE			s_AV 169 [12188]	DACITE [12188]									VOL					WR [12188]	64.66	0.55		15.28				4.37	1.16	1.22	0.06		4.41	4.56	0.17
[12188]	CONVERGENT MARGIN	GREATER ANTILLES / GREATER ANTILLES / PUERTO RICO / LAPA LAVA FORMATION		18	18.2	-66.2	-66.45	SAE			s_LL54C [12188]	BASALT [12188]									VOL					WR [12188]	47.96	0.74		12.41				7.8	11.99	5.8	0.15		1.96	3.49	0.34
[12188]	CONVERGENT MARGIN	GREATER ANTILLES / GREATER ANTILLES / PUERTO RICO / LAPA LAVA FORMATION		18	18.2	-66.2	-66.45	SAE			s_LL19 [12188]	BASALT [12188]									VOL					WR [12188]	49.94	0.79		15.14				8.85	8.34	5.34	0.17		4.48	2.32	0.6
[12188]	CONVERGENT MARGIN	GREATER ANTILLES / GREATER ANTILLES / PUERTO RICO / LAPA LAVA FORMATION		18	18.2	-66.2	-66.45	SAE			s_LL11A [12188]	BASALT [12188]									VOL					WR [12188]	50.71	0.78		16.07				8.31	6.1	5.12	0.16		5.55	2.23	0.61
[12188]	CONVERGENT MARGIN	GREATER ANTILLES / GREATER ANTILLES / PUERTO RICO / LAPA LAVA FORMATION		18	18.2	-66.2	-66.45	SAE			s_LL38EB [12188]	BASALT [12188]									VOL					WR [12188]	50.87	0.8		14.41				6.17	9.08	6.01	0.14		3.27	3.19	0.39
[12188]	CONVERGENT MARGIN	GREATER ANTILLES / GREATER ANTILLES / PUERTO RICO / LAPA LAVA FORMATION		18	18.2	-66.2	-66.45	SAE			s_LLL-9 [12188]	BASALT [12188]									VOL					WR [12188]	50.9	0.79		17.27				9.3	6.16	4.36	0.15		1.84	3.93	0.26
[12188]	CONVERGENT MARGIN	GREATER ANTILLES / GREATER ANTILLES / PUERTO RICO / LAPA LAVA FORMATION		18	18.2	-66.2	-66.45	SAE			s_LL40D [12188]	ANDESITE, BASALTIC [12188]									VOL					WR [12188]	52.96	0.87		16.44				6.24	6.5	2.7	0.22		4.37	3.79	0.45
[12188]	CONVERGENT MARGIN	GREATER ANTILLES / GREATER ANTILLES / PUERTO RICO / LAPA LAVA FORMATION		18	18.2	-66.2	-66.45	SAE			s_LL21B [12188]	ANDESITE, BASALTIC [12188]									VOL					WR [12188]	53.11	0.85		14.53				7.2	5.52	6	0.13		5.29	2.72	0.42
[12188]	CONVERGENT MARGIN	GREATER ANTILLES / GREATER ANTILLES / PUERTO RICO / LAPA LAVA FORMATION		18	18.2	-66.2	-66.45	SAE			s_LL16D [12188]	ANDESITE, BASALTIC [12188]									VOL					WR [12188]	53.51	0.78		15.7				4.79	8.19	4.21	0.16		2.44	4.08	0.47
[12188]	CONVERGENT MARGIN	GREATER ANTILLES / GREATER ANTILLES / PUERTO RICO / LAPA LAVA FORMATION		18	18.2	-66.2	-66.45	SAE			s_LL61E [12188]	ANDESITE, BASALTIC [12188]									VOL					WR [12188]	53.88	0.88		16.29				8.22	4.34	2.93	0.15		0.68	5.02	0.31
[12188]	CONVERGENT MARGIN	GREATER ANTILLES / GREATER ANTILLES / PUERTO RICO / LAPA LAVA FORMATION		18	18.2	-66.2	-66.45	SAE			s_LL38D [12188]	ANDESITE, BASALTIC [12188]									VOL					WR [12188]	53.91	0.9		16.02				6.34	5.95	3.35	0.09		4.89	3.78	0.49
[12188]	CONVERGENT MARGIN	GREATER ANTILLES / GREATER ANTILLES / PUERTO RICO / LAPA LAVA FORMATION		18	18.2	-66.2	-66.45	SAE			s_LL52A [12188]	ANDESITE, BASALTIC [12188]									VOL					WR [12188]	54.18	0.91		16.97				6.42	6.15	3.46	0.09		4.22	3.4	0.48
[12188]	CONVERGENT MARGIN	GREATER ANTILLES / GREATER ANTILLES / PUERTO RICO / LAPA LAVA FORMATION		18	18.2	-66.2	-66.45	SAE			s_LL45 [12188]	ANDESITE, BASALTIC [12188]									VOL					WR [12188]	54.23	0.92		16.17				6.33	6.05	3.07	0.12		4.08	4.5	0.48
[12188]	CONVERGENT MARGIN	GREATER ANTILLES / GREATER ANTILLES / PUERTO RICO / LAPA LAVA FORMATION		18	18.2	-66.2	-66.45	SAE			s_LL17 [12188]	ANDESITE, BASALTIC [12188]									VOL					WR [12188]	54.4	0.9		16.65				6.46	5.82	3.23	0.09		4.88	3.75	0.47
[12188]	CONVERGENT MARGIN	GREATER ANTILLES / GREATER ANTILLES / PUERTO RICO / LAPA LAVA FORMATION		18	18.2	-66.2	-66.45	SAE			s_LL3A [12188]	ANDESITE, BASALTIC [12188]									VOL					WR [12188]	54.55	0.91		16.79				6.14	5.97	3.47	0.09		4.16	4.21	0.48
[12188]	CONVERGENT MARGIN	GREATER ANTILLES / GREATER ANTILLES / PUERTO RICO / LAPA LAVA FORMATION		18	18.2	-66.2	-66.45	SAE			s_LL40B [12188]	ANDESITE, BASALTIC [12188]									VOL					WR [12188]	54.6	0.91		16.46				6.13	5.47	3.51	0.1		4.36	4.23	0.47
[12188]	CONVERGENT MARGIN	GREATER ANTILLES / GREATER ANTILLES / PUERTO RICO / LAPA LAVA FORMATION		18	18.2	-66.2	-66.45	SAE			s_LL22 [12188]	ANDESITE, BASALTIC [12188]									VOL					WR [12188]	54.8	0.89		15.98				6.51	6.06	3.92	0.11		4.84	3.13	0.44
[12188]	CONVERGENT MARGIN	GREATER ANTILLES / GREATER ANTILLES / PUERTO RICO / LAPA LAVA FORMATION		18	18.2	-66.2	-66.45	SAE			s_LL11B [12188]	ANDESITE, BASALTIC [12188]									VOL					WR [12188]	55.1	0.84		18.15				4.77	6.85	4.21	0.2		3.46	4.2	0.27
[12188]	CONVERGENT MARGIN	GREATER ANTILLES / GREATER ANTILLES / PUERTO RICO / LAPA LAVA FORMATION		18	18.2	-66.2	-66.45	SAE			s_LL16C [12188]	ANDESITE, BASALTIC [12188]									VOL					WR [12188]	55.29	0.92		16.66				6.15	4.08	3.64	0.11		6.39	3.09	0.5
[12188]	CONVERGENT MARGIN	GREATER ANTILLES / GREATER ANTILLES / PUERTO RICO / LAPA LAVA FORMATION		18	18.2	-66.2	-66.45	SAE			s_LL37C [12188]	ANDESITE, BASALTIC [12188]									VOL					WR [12188]	55.64	0.91		16.55				5.05	6.65	2.59	0.08		4.45	4.33	0.48
[12188]	CONVERGENT MARGIN	GREATER ANTILLES / GREATER ANTILLES / PUERTO RICO / LAPA LAVA FORMATION		18	18.2	-66.2	-66.45	SAE			s_LL35 [12188]	ANDESITE, BASALTIC [12188]									VOL					WR [12188]	55.79	0.91		16.57				5.04	6.69	2.62	0.08		4.43	4.34	0.47
[12188]	CONVERGENT MARGIN	GREATER ANTILLES / GREATER ANTILLES / PUERTO RICO / LAPA LAVA FORMATION		18	18.2	-66.2	-66.45	SAE			s_LL54A [12188]	ANDESITE, BASALTIC [12188]									VOL					WR [12188]	56.6	0.88		16.54				5.89	4.82	3.06	0.1		4.19	4.17	0.47
[12188]	CONVERGENT MARGIN	GREATER ANTILLES / GREATER ANTILLES / PUERTO RICO / LAPA LAVA FORMATION		18	18.2	-66.2	-66.45	SAE			s_LL37D [12188]	ANDESITE [12188]									VOL					WR [12188]	58.4	0.98		16.8				6.11	2.71	1.07	0.1		4.93	4.54	0.51
[12188]	CONVERGENT MARGIN	GREATER ANTILLES / GREATER ANTILLES / PUERTO RICO / LAPA LAVA FORMATION		18	18.2	-66.2	-66.45	SAE			s_LL37J [12188]	ANDESITE [12188]									VOL					WR [12188]	58.5	0.84		16.8				5.17	3.06	2.12	0.07		5.84	4.3	0.61
[12188]	CONVERGENT MARGIN	GREATER ANTILLES / GREATER ANTILLES / PUERTO RICO / LAPA LAVA FORMATION		18	18.2	-66.2	-66.45	SAE			s_LL57A [12188]	ANDESITE [12188]									VOL					WR [12188]	58.6	0.79		16.5				7.59	3.4	1.87	0.18		4.48	4.15	0.42
[12188]	CONVERGENT MARGIN	GREATER ANTILLES / GREATER ANTILLES / PUERTO RICO / LAPA LAVA FORMATION		18	18.2	-66.2	-66.45	SAE			s_LL38E [12188]	ANDESITE [12188]									VOL					WR [12188]	60.25	0.91		15.27				6.83	3.47	1.61	0.1		3.67	4.72	0.52
[12188]	CONVERGENT MARGIN	GREATER ANTILLES / GREATER ANTILLES / PUERTO RICO / LAS TETAS FORMATION		18.08	18.12	-66.21	-66.26	SAE			s_LT1/70.8B [12188]	BASALT [12188]									VOL					WR [12188]	47.11	0.78		15.44				10.1	9.3	5.31	0.17		1.39	3.53	0.21
[12188]	CONVERGENT MARGIN	GREATER ANTILLES / GREATER ANTILLES / PUERTO RICO / LAS TETAS FORMATION		18.08	18.12	-66.21	-66.26	SAE			s_LT1/72.0 [12188]	BASALT [12188]									VOL					WR [12188]	48.04	0.77		15.1				9.19	8.03	3.77	0.12		1.44	3.94	0.23
[12188]	CONVERGENT MARGIN	GREATER ANTILLES / GREATER ANTILLES / PUERTO RICO / LAS TETAS FORMATION		18.08	18.12	-66.21	-66.26	SAE			s_LT1/70.6A [12188]	BASALT [12188]									VOL					WR [12188]	48.59	0.99		17.47				9.43	5.34	3.5	0.15		2	4.25	0.36
[12188]	CONVERGENT MARGIN	GREATER ANTILLES / GREATER ANTILLES / PUERTO RICO / LAS TETAS FORMATION		18.08	18.12	-66.21	-66.26	SAE			s_LT1/74.9 [12188]	BASALT [12188]									VOL					WR [12188]	49	0.68		16.3				9.19	6.56	4.74	0.2		1.93	3.36	0.15
[12188]	CONVERGENT MARGIN	GREATER ANTILLES / GREATER ANTILLES / PUERTO RICO / LAS TETAS FORMATION		18.08	18.12	-66.21	-66.26	SAE			s_LT1/71.0 [12188]	BASALT [12188]									VOL					WR [12188]	49.99	0.99		17.37				9.32	5.76	3.54	0.18		2.2	4.24	0.36
[12188]	CONVERGENT MARGIN	GREATER ANTILLES / GREATER ANTILLES / PUERTO RICO / LAS TETAS FORMATION		18.08	18.12	-66.21	-66.26	SAE			s_LT1/71.3 [12188]	BASALT [12188]									VOL					WR [12188]	50.77	0.8		17.15				8.54	8.24	3.99	0.16		1.63	3.75	0.23
[12188]	CONVERGENT MARGIN	GREATER ANTILLES / GREATER ANTILLES / PUERTO RICO / LAS TETAS FORMATION		18.08	18.12	-66.21	-66.26	SAE			s_LT60F [12188]	BASALT [12188]									VOL					WR [12188]	50.79	0.79		16.92				7.83	6.97	4.98	0.14		5.58	2.28	0.73
[12188]	CONVERGENT MARGIN	GREATER ANTILLES / GREATER ANTILLES / PUERTO RICO / LAS TETAS FORMATION		18.08	18.12	-66.21	-66.26	SAE			s_LT1/70.6C [12188]	BASALT [12188]									VOL					WR [12188]	51.31	0.9		16.56				9.37	5.37	3.14	0.18		1.35	4.88	0.3
[12188]	CONVERGENT MARGIN	GREATER ANTILLES / GREATER ANTILLES / PUERTO RICO / LAS TETAS FORMATION		18.08	18.12	-66.21	-66.26	SAE			s_LT1/70.7D [12188]	BASALT [12188]									VOL					WR [12188]	51.53	0.95		16.36				8.87	5.06	3.16	0.18		0.4	5.73	0.34
[12188]	CONVERGENT MARGIN	GREATER ANTILLES / GREATER ANTILLES / PUERTO RICO / LAS TETAS FORMATION		18.08	18.12	-66.21	-66.26	SAE			s_LT1/74.8A [12188]	BASALT [12188]									VOL					WR [12188]	51.6	0.75		16.9				9.19	6.48	4.47	0.21		1.2	3.22	0.18
[12188]	CONVERGENT MARGIN	GREATER ANTILLES / GREATER ANTILLES / PUERTO RICO / LAS TETAS FORMATION		18.08	18.12	-66.21	-66.26	SAE			s_LT1/70.1CORE [12188]	ANDESITE, BASALTIC [12188]									VOL					WR [12188]	52.67	0.9		16.92				6.87	8.86	1.72	0.12		0.12	6.3	0.32
[12188]	CONVERGENT MARGIN	GREATER ANTILLES / GREATER ANTILLES / PUERTO RICO / LAS TETAS FORMATION		18.08	18.12	-66.21	-66.26	SAE			s_LT1/70.1C [12188]	ANDESITE, BASALTIC [12188]									VOL					WR [12188]	54	0.92		16.55				8.29	4.42	2.56	0.16		2.24	4.69	0.32
[12188]	CONVERGENT MARGIN	GREATER ANTILLES / GREATER ANTILLES / PUERTO RICO / LAS TETAS FORMATION		18.08	18.12	-66.21	-66.26	SAE			s_LT1/72.4B [12188]	ANDESITE, BASALTIC [12188]									VOL					WR [12188]	55.6	0.85		16.87				7.1	5.39	2.9	0.09		3.59	4.84	0.35
[12188]	CONVERGENT MARGIN	GREATER ANTILLES / GREATER ANTILLES / PUERTO RICO / LAS TETAS FORMATION		18.08	18.12	-66.21	-66.26	SAE			s_LT1/70.7 [12188]	ANDESITE, BASALTIC [12188]									VOL					WR [12188]	55.84	0.91		17.14				7.09	4.41	2.03	0.12		0.12	7.89	0.29
[12188]	CONVERGENT MARGIN	GREATER ANTILLES / GREATER ANTILLES / PUERTO RICO / LAS TETAS FORMATION		18.08	18.12	-66.21	-66.26	SAE			s_LT1/71.8B [12188]	ANDESITE, BASALTIC [12188]									VOL					WR [12188]	56.13	0.72		14.72				7.37	7.77	3.9	0.15		1.61	3.22	0.21
[12188]	CONVERGENT MARGIN	GREATER ANTILLES / GREATER ANTILLES / PUERTO RICO / MEYMEYEZ FORMATION		18.24	18.3	-66.57	-66.66	SAE			s_MEY603D [12188]	BASALT [12188]									VOL					WR [12188]	46.69	0.75		14.08				10.11	9	8.57	0.17		2.71	2.34	0.54
[12188]	CONVERGENT MARGIN	GREATER ANTILLES / GREATER ANTILLES / PUERTO RICO / MEYMEYEZ FORMATION		18.24	18.3	-66.57	-66.66	SAE			s_MEY603/12.0 [12188]	BASALT [12188]									VOL					WR [12188]	47.37	0.76		14.45				9.89	8.2	8.66	0.15		3.32	1.94	0.54
[12188]	CONVERGENT MARGIN	GREATER ANTILLES / GREATER ANTILLES / PUERTO RICO / MEYMEYEZ FORMATION		18.24	18.3	-66.57	-66.66	SAE			s_MEY63-92 [12188]	BASALT [12188]									VOL					WR [12188]	48.3	0.8		14.31				9.84	8.41	8.56	0.15		3.17	1.87	0.53
[12188]	CONVERGENT MARGIN	GREATER ANTILLES / GREATER ANTILLES / PUERTO RICO / MEYMEYEZ FORMATION		18.24	18.3	-66.57	-66.66	SAE			s_MEY613B [12188]	BASALT [12188]									VOL					WR [12188]	50.52	0.8		17.92				6.67	7.14	3.8	0.12		2.98	4.27	0.33
[12188]	CONVERGENT MARGIN	GREATER ANTILLES / GREATER ANTILLES / PUERTO RICO / MEYMEYEZ FORMATION		18.24	18.3	-66.57	-66.66	SAE			s_MEY609RLC [12188]	BASALT [12188]									VOL					WR [12188]	50.95	0.79		17.07				7.77	6.49	4.32	0.14		5.7	2.5	0.71
[12188]	CONVERGENT MARGIN	GREATER ANTILLES / GREATER ANTILLES / PUERTO RICO / MEYMEYEZ FORMATION		18.24	18.3	-66.57	-66.66	SAE			s_MEY609RLB [12188]	BASALT [12188]									VOL					WR [12188]	51.13	0.82		17.06				7.82	6.34	4.41	0.14		5.34	2.61	0.75
[12188]	CONVERGENT MARGIN	GREATER ANTILLES / GREATER ANTILLES / PUERTO RICO / MEYMEYEZ FORMATION		18.24	18.3	-66.57	-66.66	SAE			s_MEY609RLC [12188]	BASALT [12188]									VOL					WR [12188]	51.13	0.79		16.93				7.61	6.36	4.27	0.14		5.69	2.61	0.73
[12188]	CONVERGENT MARGIN	GREATER ANTILLES / GREATER ANTILLES / PUERTO RICO / MEYMEYEZ FORMATION		18.24	18.3	-66.57	-66.66	SAE			s_MEY613C [12188]	BASALT [12188]									VOL					WR [12188]	51.19	0.81		17.24				7.56	7.18	4.29	0.13		4.61	2.89	0.76
[12188]	CONVERGENT MARGIN	GREATER ANTILLES / GREATER ANTILLES / PUERTO RICO / MEYMEYEZ FORMATION		18.24	18.3	-66.57	-66.66	SAE			s_MEY609/10F [12188]	BASALT [12188]									VOL					WR [12188]	51.27	0.79		17.06				7.8	6.49	4.34	0.14		5.8	2.42	0.72
[12188]	CONVERGENT MARGIN	GREATER ANTILLES / GREATER ANTILLES / PUERTO RICO / MEYMEYEZ FORMATION		18.24	18.3	-66.57	-66.66	SAE			s_MEY613E [12188]	BASALT [12188]									VOL					WR [12188]	51.43	0.79		16.93				7.68	6.88	4.52	0.14		4.73	2.76	0.73
[12188]	CONVERGENT MARGIN	GREATER ANTILLES / GREATER ANTILLES / PUERTO RICO / MEYMEYEZ FORMATION		18.24	18.3	-66.57	-66.66	SAE			s_MEY603C [12188]	BASALT [12188]									VOL					WR [12188]	51.6	0.79		16.84				7.91	5.7	4.56	0.15		5.44	2.71	0.69
[12188]	CONVERGENT MARGIN	GREATER ANTILLES / GREATER ANTILLES / PUERTO RICO / MEYMEYEZ FORMATION		18.24	18.3	-66.57	-66.66	SAE			s_MEY609RLC [12188]	ANDESITE, BASALTIC [12188]									VOL					WR [12188]	54.99	0.6		18.56				6.6	4.63	2.68	0.17		2.57	4.56	0.34
[12188]	CONVERGENT MARGIN	GREATER ANTILLES / GREATER ANTILLES / PUERTO RICO / MALO BRECCIA FORMATION		17.9	18.5	-65.6	-67.6	SAE			s_MLO143/38A [12188]	BASALT [12188]									VOL					WR [12188]	47.25	0.65		12.38				9.42	9.98	8.67	0.4		1.29	2.94	0.21
[12188]	CONVERGENT MARGIN	GREATER ANTILLES / GREATER ANTILLES / PUERTO RICO / MALO BRECCIA FORMATION		17.9	18.5	-65.6	-67.6	SAE			s_MLO143/35E [12188]	BASALT [12188]									VOL					WR [12188]	47.51	0.77		16.9				5.47	11.56	1.94	0.19		3.47	3.79	0.44
[12188]	CONVERGENT MARGIN	GREATER ANTILLES / GREATER ANTILLES / PUERTO RICO / MALO BRECCIA FORMATION		17.9	18.5	-65.6	-67.6	SAE			s_MLO143/35LB [12188]	BASALT [12188]									VOL					WR [12188]	47.87	0.75		14.56				9.04	8.79	8.35	0.37		3.47	2.25	0.33
[12188]	CONVERGENT MARGIN	GREATER ANTILLES / GREATER ANTILLES / PUERTO RICO / MALO BRECCIA FORMATION		17.9	18.5	-65.6	-67.6	SAE			s_MLO143/35K [12188]	BASALT [12188]									VOL					WR [12188]	48.33	0.89		17.69				7.5	8.09	4.16	0.15		2.6	3.99	0.4
[12188]	CONVERGENT MARGIN	GREATER ANTILLES / GREATER ANTILLES / PUERTO RICO / MALO BRECCIA FORMATION		17.9	18.5	-65.6	-67.6	SAE			s_MLO143/35F [12188]	BASALT [12188]									VOL					WR [12188]	48.35	0.87		18.72				9.73	7.21	4.89	0.16		1.43	3.83	0.24
[12188]	CONVERGENT MARGIN	GREATER ANTILLES / GREATER ANTILLES / PUERTO RICO / MALO BRECCIA FORMATION		17.9	18.5	-65.6	-67.6	SAE			s_MLO74A-93 [12188]	BASALT [12188]									VOL					WR [12188]	49.18	0.82		19.25				7.47	7.82	3.56	0.12		2.48	3.85	0.43
[12188]	CONVERGENT MARGIN	GREATER ANTILLES / GREATER ANTILLES / PUERTO RICO / MALO BRECCIA FORMATION		17.9	18.5	-65.6	-67.6	SAE			s_MLO143/35X [12188]	BASALT [12188]									VOL					WR [12188]	49.24	0.84		18.14				8.07	7.99	4.43	0.14		2.36	3.75	0.42
[12188]	CONVERGENT MARGIN	GREATER ANTILLES / GREATER ANTILLES / PUERTO RICO / MALO BRECCIA FORMATION		17.9	18.5	-65.6	-67.6	SAE			s_MLO143/35A [12188]	BASALT [12188]									VOL					WR [12188]	49.29	0.82		18.19				6.86	7.68	2.91	0.13		2.04	5.26	0.44
[12188]	CONVERGENT MARGIN	GREATER ANTILLES / GREATER ANTILLES / PUERTO RICO / MALO BRECCIA FORMATION		17.9	18.5	-65.6	-67.6	SAE			s_MLO143/35J [12188]	BASALT [12188]									VOL					WR [12188]	49.88	0.87		17.95				8.88	6.98	4.87	0.13		1.71	4.06	0.36
[12188]	CONVERGENT MARGIN	GREATER ANTILLES / GREATER ANTILLES / PUERTO RICO / MALO BRECCIA FORMATION		17.9	18.5	-65.6	-67.6	SAE			s_MLO74B-93 [12188]	BASALT [12188]									VOL					WR [12188]	50.11	0.82		18.58				7.92	5.63	3.12	0.15		6.5	2.15	0.52
[12188]	CONVERGENT MARGIN	GREATER ANTILLES / GREATER ANTILLES / PUERTO RICO / MALO BRECCIA FORMATION		17.9	18.5	-65.6	-67.6	SAE			s_MLO143/35L [12188]	BASALT [12188]									VOL					WR [12188]	51.81	0.95		17.92				8.96	5.93	1.94	0.12		3.05	4.39	0.35
[12188]	CONVERGENT MARGIN	GREATER ANTILLES / GREATER ANTILLES / PUERTO RICO / MALO BRECCIA FORMATION		17.9	18.5	-65.6	-67.6	SAE			s_MLO143/34C [12188]	ANDESITE [12188]									VOL					WR [12188]	57.3	0.96		17.18				6.85	6.36	1.33	0.1		3.1	3.37	0.51
[12188]	CONVERGENT MARGIN	GREATER ANTILLES / GREATER ANTILLES / PUERTO RICO / MALO BRECCIA FORMATION		17.9	18.5	-65.6	-67.6	SAE			s_MLO143/35D [12188]	ANDESITE [12188]									VOL					WR [12188]	57.4	0.96		17.27				6.93	6.41	1.31	0.1		3.02	3.37	0.5
[12188]	CONVERGENT MARGIN	GREATER ANTILLES / GREATER ANTILLES / PUERTO RICO / PERCHAS FORMATION		18.2	18.3	-66.07	-66.45	SAE			s_PE93-92 [12188]	BASALT [12188]									VOL					WR [12188]	41.8	0.65		10.8				9.04	14.27	10.12	0.17		2.75	0.91	0.34
[12188]	CONVERGENT MARGIN	GREATER ANTILLES / GREATER ANTILLES / PUERTO RICO / PERCHAS FORMATION		18.2	18.3	-66.07	-66.45	SAE			s_PE189 [12188]	BASALT [12188]									VOL					WR [12188]	44.14	0.67		11.43				7.98	14.76	6	0.14		4.06	1.5	0.38
[12188]	CONVERGENT MARGIN	GREATER ANTILLES / GREATER ANTILLES / PUERTO RICO / PERCHAS FORMATION		18.2	18.3	-66.07	-66.45	SAE			s_PE94-92 [12188]	BASALT [12188]									VOL					WR [12188]	44.28	0.69		11.05				10.22	8.93	12.9	0.16		1.87	1.54	0.37
[12188]	CONVERGENT MARGIN	GREATER ANTILLES / GREATER ANTILLES / PUERTO RICO / PERCHAS FORMATION		18.2	18.3	-66.07	-66.45	SAE			s_PE170 [12188]	BASALT [12188]									VOL					WR [12188]	44.75	0.66		11.89				10.27	9.22	12.05	0.19		1.71	1.8	0.34
[12188]	CONVERGENT MARGIN	GREATER ANTILLES / GREATER ANTILLES / PUERTO RICO / PERCHAS FORMATION		18.2	18.3	-66.07	-66.45	SAE			s_PE92-92 [12188]	BASALT [12188]									VOL					WR [12188]	44.83	0.71		11.47				7.71	15.44	5.83	0.15		1.71	3.12	0.27
[12188]	CONVERGENT MARGIN	GREATER ANTILLES / GREATER ANTILLES / PUERTO RICO / PERCHAS FORMATION		18.2	18.3	-66.07	-66.45	SAE			s_PE96-92 [12188]	BASALT [12188]									VOL					WR [12188]	45.43	0.72		11.66				9.38	10.17	11.31	0.16		1.99	1.73	0.38
[12188]	CONVERGENT MARGIN	GREATER ANTILLES / GREATER ANTILLES / PUERTO RICO / PERCHAS FORMATION		18.2	18.3	-66.07	-66.45	SAE			s_PE192 [12188]	BASALT [12188]									VOL					WR [12188]	46.17	0.71		11.88				8.5	12.85	6.33	0.13		4.13	1.66	0.36
[12188]	CONVERGENT MARGIN	GREATER ANTILLES / GREATER ANTILLES / PUERTO RICO / PERCHAS FORMATION		18.2	18.3	-66.07	-66.45	SAE			s_PE239 [12188]	BASALT [12188]									VOL					WR [12188]	46.44	0.76		13.32				10.28	10.35	7.71	0.2		3.16	1.64	0.5
[12188]	CONVERGENT MARGIN	GREATER ANTILLES / GREATER ANTILLES / PUERTO RICO / PERCHAS FORMATION		18.2	18.3	-66.07	-66.45	SAE			s_PR602 [12188]	BASALT [12188]									VOL					WR [12188]	46.87	0.74		11.95				11.1	11.89	9.08	0.2		2.2	0.99	0.34
[12188]	CONVERGENT MARGIN	GREATER ANTILLES / GREATER ANTILLES / PUERTO RICO / PERCHAS FORMATION		18.2	18.3	-66.07	-66.45	SAE			s_PE95-92 [12188]	BASALT [12188]									VOL					WR [12188]	46.99	0.75		12.23				10.44	11.86	8.09	0.17		1.81	2.47	0.33
[12188]	CONVERGENT MARGIN	GREATER ANTILLES / GREATER ANTILLES / PUERTO RICO / PERCHAS FORMATION		18.2	18.3	-66.07	-66.45	SAE			s_PE317 [12188]	BASALT [12188]									VOL					WR [12188]	47.03	0.81		12.49				9.98	9.31	9.71	0.19		3.65	1.04	0.43
[12188]	CONVERGENT MARGIN	GREATER ANTILLES / GREATER ANTILLES / PUERTO RICO / PERCHAS FORMATION		18.2	18.3	-66.07	-66.45	SAE			s_PE230B [12188]	BASALT [12188]									VOL					WR [12188]	47.03	0.81		12.49				9.98	9.31	9.71	0.19		3.65	1.04	0.43
[12188]	CONVERGENT MARGIN	GREATER ANTILLES / GREATER ANTILLES / PUERTO RICO / PERCHAS FORMATION		18.2	18.3	-66.07	-66.45	SAE			s_PE173 [12188]	BASALT [12188]									VOL					WR [12188]	47.09	0.68		12.07				9.99	10.93	8.08	0.17		3.11	1.91	0.39
[12188]	CONVERGENT MARGIN	GREATER ANTILLES / GREATER ANTILLES / PUERTO RICO / PERCHAS FORMATION		18.2	18.3	-66.07	-66.45	SAE			s_PE229D [12188]	BASALT [12188]									VOL					WR [12188]	47.16	0.71		12.39				8.27	12.77	5.93	0.13		2.09	3.22	0.41
[12188]	CONVERGENT MARGIN	GREATER ANTILLES / GREATER ANTILLES / PUERTO RICO / TETUAN FORMATION		18.3	18.3	-66.55	-66.75	SAE			s_TET145/32D [12188]	BASALT [12188]									VOL					WR [12188]	47.45	0.75		17.42				6.78	8.4	3.36	0.14		2.64	4.36	0.44
[12188]	CONVERGENT MARGIN	GREATER ANTILLES / GREATER ANTILLES / PUERTO RICO / TETUAN FORMATION		18.3	18.3	-66.55	-66.75	SAE			s_TET609/RLB [12188]	BASALT [12188]									VOL					WR [12188]	49.45	1.08		15.55				9.96	8.93	5.54	0.16		2.27	3.24	0.44
[12188]	CONVERGENT MARGIN	GREATER ANTILLES / GREATER ANTILLES / PUERTO RICO / TETUAN FORMATION		18.3	18.3	-66.55	-66.75	SAE			s_TET145/38.2A [12188]	BASALT [12188]									VOL					WR [12188]	49.62	0.76		18.18				7.13	6.59	4.43	0.11		3.4	3.71	0.45
[12188]	CONVERGENT MARGIN	GREATER ANTILLES / GREATER ANTILLES / PUERTO RICO / TETUAN FORMATION		18.3	18.3	-66.55	-66.75	SAE			s_TET145/32B [12188]	BASALT [12188]									VOL					WR [12188]	49.81	0.79		18.41				7.07	6.54	5.37	0.14		3.37	3.27	0.45
[12188]	CONVERGENT MARGIN	GREATER ANTILLES / GREATER ANTILLES / PUERTO RICO / TETUAN FORMATION		18.3	18.3	-66.55	-66.75	SAE			s_TET149/49C [12188]	BASALT [12188]									VOL					WR [12188]	50.01	0.76		18.52				7.92	10.84	4.45	0.16		1.11	3.3	0.23
[12188]	CONVERGENT MARGIN	GREATER ANTILLES / GREATER ANTILLES / PUERTO RICO / TETUAN FORMATION		18.3	18.3	-66.55	-66.75	SAE			s_TET145/34B [12188]	BASALT [12188]									VOL					WR [12188]	51.73	0.86		15.76				9.02	9.77	4.02	0.18		1.7	3.62	0.45
[12188]	CONVERGENT MARGIN	GREATER ANTILLES / GREATER ANTILLES / PUERTO RICO / TETUAN FORMATION		18.3	18.3	-66.55	-66.75	SAE			s_TET145/39A [12188]	ANDESITE, BASALTIC [12188]									VOL					WR [12188]	53.05	0.88		15.89				8.55	8.36	3.86	0.15		2.8	3.52	0.51
[12188]	CONVERGENT MARGIN	GREATER ANTILLES / GREATER ANTILLES / PUERTO RICO / TETUAN FORMATION		18.3	18.3	-66.55	-66.75	SAE			s_TET145/41A [12188]	ANDESITE, BASALTIC [12188]									VOL					WR [12188]	53.56	0.68		17.74				7.96	8.9	3.99	0.13		1.49	2.64	0.18
[12188]	CONVERGENT MARGIN	GREATER ANTILLES / GREATER ANTILLES / PUERTO RICO / TETUAN FORMATION		18.3	18.3	-66.55	-66.75	SAE			s_TET145E [12188]	ANDESITE, BASALTIC [12188]									VOL					WR [12188]	53.59	0.97		15.82				8.36	8.15	3.76	0.16		2.68	3.55	0.5
[12188]	CONVERGENT MARGIN	GREATER ANTILLES / GREATER ANTILLES / PUERTO RICO / TETUAN FORMATION		18.3	18.3	-66.55	-66.75	SAE			s_TET603/RLA [12188]	ANDESITE, BASALTIC [12188]									VOL					WR [12188]	54.39	0.54		17.68				6.53	5.13	3.6	0.11		4.65	3.99	0.42
[12188]	CONVERGENT MARGIN	GREATER ANTILLES / GREATER ANTILLES / PUERTO RICO / TETUAN FORMATION		18.3	18.3	-66.55	-66.75	SAE			s_TET145/32D [12188]	ANDESITE, BASALTIC [12188]									VOL					WR [12188]	56.24	0.84		17.84				6.1	6	2.16	0.11		3.44	4.6	0.52
[12188]	CONVERGENT MARGIN	GREATER ANTILLES / GREATER ANTILLES / PUERTO RICO / TETUAN FORMATION		18.3	18.3	-66.55	-66.75	SAE			s_TET62-92 [12188]	ANDESITE [12188]									VOL					WR [12188]	60.34	0.85		15.17				6.71	4.37	2.12	0.13		2.45	4.56	0.48
[12188]	CONVERGENT MARGIN	GREATER ANTILLES / GREATER ANTILLES / PUERTO RICO / VISTA ALLEGRA FORMATION		18.15	18.35	-66.45	-66.75	SAE			s_VST930EN [12188]	BASALT [12188]									VOL					WR [12188]	43.24	0.76		12.93				11.88	7.18	13.8	0.2		1.58	1.88	0.29
[12188]	CONVERGENT MARGIN	GREATER ANTILLES / GREATER ANTILLES / PUERTO RICO / VISTA ALLEGRA FORMATION		18.15	18.35	-66.45	-66.75	SAE			s_VST157D [12188]	BASALT [12188]									VOL					WR [12188]	45.59	0.75		12.6				10.82	10.73	8.49	0.19		2.99	1.22	0.25
[12188]	CONVERGENT MARGIN	GREATER ANTILLES / GREATER ANTILLES / PUERTO RICO / VISTA ALLEGRA FORMATION		18.15	18.35	-66.45	-66.75	SAE			s_VST157C [12188]	BASALT [12188]									VOL					WR [12188]	46.09	0.79		12.37				10.27	12.04	9.3	0.19		1.71	1.83	0.3
[12188]	CONVERGENT MARGIN	GREATER ANTILLES / GREATER ANTILLES / PUERTO RICO / VISTA ALLEGRA FORMATION		18.15	18.35	-66.45	-66.75	SAE			s_VST157G [12188]	BASALT [12188]									VOL					WR [12188]	46.51	0.74		11.85				10.01	11.48	9.22	0.17		2.21	2.01	0.28
[12188]	CONVERGENT MARGIN	GREATER ANTILLES / GREATER ANTILLES / PUERTO RICO / VISTA ALLEGRA FORMATION		18.15	18.35	-66.45	-66.75	SAE			s_VST930EN2 [12188]	BASALT [12188]									VOL					WR [12188]	47.31	0.75		13.52				10.46	7.53	9.18	0.18		2.86	2.72	0.37
[12188]	CONVERGENT MARGIN	GREATER ANTILLES / GREATER ANTILLES / PUERTO RICO / VISTA ALLEGRA FORMATION		18.15	18.35	-66.45	-66.75	SAE			s_VST930J [12188]	BASALT [12188]									VOL					WR [12188]	47.88	0.67		12.73				10.15	13.02	8.71	0.17		1.66	1.9	0.28
[12188]	CONVERGENT MARGIN	GREATER ANTILLES / GREATER ANTILLES / PUERTO RICO / VISTA ALLEGRA FORMATION		18.15	18.35	-66.45	-66.75	SAE			s_VST930F [12188]	BASALT [12188]									VOL					WR [12188]	48.31	0.69		12.98				9.83	12.3	8.28	0.16		2.1	1.94	0.28
[12188]	CONVERGENT MARGIN	GREATER ANTILLES / GREATER ANTILLES / PUERTO RICO / VISTA ALLEGRA FORMATION		18.15	18.35	-66.45	-66.75	SAE			s_VST930G [12188]	BASALT [12188]									VOL					WR [12188]	47.65	0.58		12.42				11.01	12.41	10.33	0.18		0.86	1.84	0.23
[12188]	CONVERGENT MARGIN	GREATER ANTILLES / GREATER ANTILLES / PUERTO RICO / VISTA ALLEGRA FORMATION		18.15	18.35	-66.45	-66.75	SAE			s_VST930J [12188]	BASALT [12188]									VOL					WR [12188]	47.88	0.67		12.73				10.15	13.02	8.71	0.17		1.66	1.9	0.28
[12188]	CONVERGENT MARGIN	GREATER ANTILLES / GREATER ANTILLES / PUERTO RICO / VISTA ALLEGRA FORMATION		18.15	18.35	-66.45	-66.75	SAE			s_VST930F [12188]	BASALT [12188]									VOL					WR [12188]	48.31	0.69		12.98				9.83	12.3	8.28	0.16		2.1	1.94	0.28
[12188]	CONVERGENT MARGIN	GREATER ANTILLES / GREATER ANTILLES / PUERTO RICO / VISTA ALLEGRA FORMATION		18.15	18.35	-66.45	-66.75	SAE			s_VST930E [12188]	BASALT [12188]									VOL					WR [12188]	48.42	0.7		12.87				10.41	12.64	8.01	0.17		1.59	2.09	0.28
[12188]	CONVERGENT MARGIN	GREATER ANTILLES / GREATER ANTILLES / PUERTO RICO / VISTA ALLEGRA FORMATION		18.15	18.35	-66.45	-66.75	SAE			s_VST149/35B [12188]	ANDESITE, BASALTIC [12188]									VOL					WR [12188]	53.98	0.6		16.66				7.25	7.34	2.86	0.21		0.78	3.64	0.23
[12188]	CONVERGENT MARGIN	GREATER ANTILLES / GREATER ANTILLES / PUERTO RICO / VISTA ALLEGRA FORMATION		18.15	18.35	-66.45	-66.75	SAE			s_VST149/36B [12188]	ANDESITE, BASALTIC [12188]									VOL					WR [12188]	54.85	0.66		17.74				6.51	5.79	2.61	0.23		2.76	4.27	0.26
[12188]	CONVERGENT MARGIN	GREATER ANTILLES / GREATER ANTILLES / PUERTO RICO	CENTRAL PUERTO RICO	18	18.4	-65.75	-66.75	SAE			s_MAM-27 [12188]	BASALT [12188]									VOL					WR [12188]	51.73	0.73		20.38				7.69	7.89	2.98	0.14		2.21	3.99	0.24
[12188]	CONVERGENT MARGIN	GREATER ANTILLES / GREATER ANTILLES / PUERTO RICO	CENTRAL PUERTO RICO	18	18.4	-65.75	-66.75	SAE			s_MAM-30 [12188]	ANDESITE, BASALTIC [12188]									VOL					WR [12188]	54.2	0.9		17.1				7.14	7.5	4.56	0.18		1.47	3.75	0.14
[12188]	CONVERGENT MARGIN	GREATER ANTILLES / GREATER ANTILLES / PUERTO RICO	CENTRAL PUERTO RICO	18	18.4	-65.75	-66.75	SAE			s_MGZ-9 [12188]	BASALT [12188]									VOL					WR [12188]	51.61	0.77		18.17				8.15	6.77	6.22	0.17		2.41	3.32	0.25
[12188]	CONVERGENT MARGIN	GREATER ANTILLES / GREATER ANTILLES / PUERTO RICO	CENTRAL PUERTO RICO	18	18.4	-65.75	-66.75	SAE			s_MGZ-15 [12188]	ANDESITE, BASALTIC [12188]									VOL					WR [12188]	52.1	0.83		16.7				7.3	8.7	5.26	0.21		4.45	4.09	0.2
[12188]	CONVERGENT MARGIN	GREATER ANTILLES / GREATER ANTILLES / PUERTO RICO	CENTRAL PUERTO RICO	18	18.4	-65.75	-66.75	SAE			s_MGZ-14A [12188]	ANDESITE, BASALTIC [12188]									VOL					WR [12188]	55.09	0.93		17.47				7.87	7.07	3.25	0.15		2.98	3.17	0.4
[12188]	CONVERGENT MARGIN	GREATER ANTILLES / GREATER ANTILLES / PUERTO RICO	CENTRAL PUERTO RICO	18	18.4	-65.75	-66.75	SAE			s_POZL-1 [12188]	ANDESITE, BASALTIC [12188]									VOL					WR [12188]	53.9	0.84		16.8				7.08	8.1	5.56	0.2		2.4	3.93	0.18
[12188]	CONVERGENT MARGIN	GREATER ANTILLES / GREATER ANTILLES / PUERTO RICO	CENTRAL PUERTO RICO	18	18.4	-65.75	-66.75	SAE			s_POZM-58 [12188]	ANDESITE, BASALTIC [12188]									VOL					WR [12188]	55.54	0.82		16.36				6.78	7.54	5.16	0.19		4.6	3.96	0.21
[12188]	CONVERGENT MARGIN	GREATER ANTILLES / GREATER ANTILLES / PUERTO RICO	CENTRAL PUERTO RICO	18	18.4	-65.75	-66.75	SAE			s_POZL-67 [12188]	DACITE [12188]									VOL					WR [12188]	63.43	0.46		15.59				5.36	3.37	1.14	0.07		4.91	4.13	0.24
[12188]	CONVERGENT MARGIN	GREATER ANTILLES / GREATER ANTILLES / PUERTO RICO	CENTRAL PUERTO RICO	18	18.4	-65.75	-66.75	SAE			s_RDP-500 [12188]	ANDESITE, BASALTIC [12188]									VOL					WR [12188]	53.1	0.82		16.7				7.16	8.5	5.47	0.19		2.67	3.87	0.18
[12188]	CONVERGENT MARGIN	GREATER ANTILLES / GREATER ANTILLES / PUERTO RICO	CENTRAL PUERTO RICO	18	18.4	-65.75	-66.75	SAE			s_TTG-28 [12188]	BASALT [12188]									VOL					WR [12188]	51.8	0.75		15.9				9.1	7.8	5.68	0.17		2.26	3.98	0.14
[12188]	CONVERGENT MARGIN	GREATER ANTILLES / GREATER ANTILLES / PUERTO RICO	CENTRAL PUERTO RICO	18	18.4	-65.75	-66.75	SAE			s_TTG-472 [12188]	ANDESITE, BASALTIC [12188]									VOL					WR [12188]	52.8	0.86		16.8				7.43	8.5	5.16	0.21		3.67	3.52	0.25
[12188]	CONVERGENT MARGIN	GREATER ANTILLES / GREATER ANTILLES / PUERTO RICO	CENTRAL PUERTO RICO	18	18.4	-65.75	-66.75	SAE			s_TTG-29 [12188]	ANDESITE, BASALTIC [12188]									VOL					WR [12188]	55.2	0.89		17.2				6.88	7.2	4.26	0.2		1.38	4.57	0.23
[12188]	CONVERGENT MARGIN	GREATER ANTILLES / GREATER ANTILLES / PUERTO RICO	CENTRAL PUERTO RICO	18	18.4	-65.75	-66.75	SAE			s_TTG-26 [12188]	ANDESITE [12188]									VOL					WR [12188]	57.32	0.61		16.66				7.09	7.14	3.3	0.11		3.4	2.02	0.3
[12188]	CONVERGENT MARGIN	GREATER ANTILLES / GREATER ANTILLES / PUERTO RICO	CENTRAL PUERTO RICO	18	18.4	-65.75	-66.75	SAE			s_TTG-21 [12188]	ANDESITE [12188]									VOL					WR [12188]	62.91	0.56		15.02				5.48	4.87	1.31	0.1		3.56	4.32	0.3
[12188]	CONVERGENT MARGIN	GREATER ANTILLES / GREATER ANTILLES / PUERTO RICO / AVISPA FORMATION	VOLCANIC PHASE III, LATE STAGE POST PERCHAS LAVA	17.9	18.5	-65.6	-67.6	SAE			s_AV-148 [12188]	NOT GIVEN [12188]									VOL					WR [12188]
[12188]	CONVERGENT MARGIN	GREATER ANTILLES / GREATER ANTILLES / PUERTO RICO / AVISPA FORMATION	VOLCANIC PHASE III, LATE STAGE POST PERCHAS LAVA	17.9	18.5	-65.6	-67.6	SAE			s_AV-149 [12188]	NOT GIVEN [12188]									VOL					WR [12188]
[12188]	CONVERGENT MARGIN	GREATER ANTILLES / GREATER ANTILLES / PUERTO RICO	HONDURAS SILL	17.9	18.5	-65.75	-67	SAE			s_HS-18C [12188]	NOT GIVEN [12188]									VOL					WR [12188]
[12188]	CONVERGENT MARGIN	GREATER ANTILLES / GREATER ANTILLES / PUERTO RICO / PERCHAS FORMATION		18.2	18.3	-66.07	-66.45	SAE			s_PE-115 [12188]	NOT GIVEN [12188]									VOL					WR [12188]
[12188]	CONVERGENT MARGIN	GREATER ANTILLES / GREATER ANTILLES / PUERTO RICO / PERCHAS FORMATION		18.2	18.3	-66.07	-66.45	SAE			s_PE-182 [12188]	NOT GIVEN [12188]									VOL					WR [12188]
[12188]	CONVERGENT MARGIN	GREATER ANTILLES / GREATER ANTILLES / PUERTO RICO / PERCHAS FORMATION		18.2	18.3	-66.07	-66.45	SAE			s_PE-229A [12188]	NOT GIVEN [12188]									VOL					WR [12188]
[12188]	CONVERGENT MARGIN	GREATER ANTILLES / GREATER ANTILLES / PUERTO RICO / FORMATION A		18	18.25	-66	-66.25	SAE			s_A-4 [12188]	NOT GIVEN [12188]									VOL					WR [12188]
[12188]	CONVERGENT MARGIN	GREATER ANTILLES / GREATER ANTILLES / PUERTO RICO / FORMATION A		18	18.25	-66	-66.25	SAE			s_A-5 [12188]	NOT GIVEN [12188]									VOL					WR [12188]
[12188]	CONVERGENT MARGIN	GREATER ANTILLES / GREATER ANTILLES / PUERTO RICO / FORMATION A		18	18.25	-66	-66.25	SAE			s_A-8 [12188]	NOT GIVEN [12188]									VOL					WR [12188]
[12188]	CONVERGENT MARGIN	GREATER ANTILLES / GREATER ANTILLES / PUERTO RICO / FORMATION B		18	18.12	-66	-66.25	SAE			s_B-1 [12188]	NOT GIVEN [12188]									VOL					WR [12188]
[12188]	CONVERGENT MARGIN	GREATER ANTILLES / GREATER ANTILLES / PUERTO RICO / FORMATION B		18	18.12	-66	-66.25	SAE			s_B-3 [12188]	NOT GIVEN [12188]									VOL					WR [12188]
[12188]	CONVERGENT MARGIN	GREATER ANTILLES / GREATER ANTILLES / PUERTO RICO / FORMATION B		18	18.12	-66	-66.25	SAE			s_B-5 [12188]	NOT GIVEN [12188]									VOL					WR [12188]
[12188]	CONVERGENT MARGIN	GREATER ANTILLES / GREATER ANTILLES / PUERTO RICO / FORMATION C		18	18.12	-66	-66.25	SAE			s_C-11A [12188]	NOT GIVEN [12188]									VOL					WR [12188]
[12188]	CONVERGENT MARGIN	GREATER ANTILLES / GREATER ANTILLES / PUERTO RICO / FORMATION C		18	18.12	-66	-66.25	SAE			s_C-3 [12188]	NOT GIVEN [12188]									VOL					WR [12188]
[13987]	CONVERGENT MARGIN	GREATER ANTILLES / GREATER ANTILLES / HISPANIOLA / RIO VERDE COMPLEX	DOMINICAN REPUBLIC, CENTRAL HISPANIOLA	18.8	18.9	-70	-70.1	SAE			s_6JE34D [13987]	AMPHIBOLITE [13987]									MET					WR [13987]	48.49	1.08		12.22	0.07			9.59	10.87	11.74	0.18		0.18	1.85	0.09
[13987]	CONVERGENT MARGIN	GREATER ANTILLES / GREATER ANTILLES / HISPANIOLA / RIO VERDE COMPLEX	DOMINICAN REPUBLIC, CENTRAL HISPANIOLA	18.8	18.9	-70	-70.1	SAE			s_2JE31 [13987]	AMPHIBOLITE [13987]									MET					WR [13987]	50.64	0.73		16.46	0.04			7.38	11.21	7.29	0.13		0.53	2.72	0.06
[13987]	CONVERGENT MARGIN	GREATER ANTILLES / GREATER ANTILLES / HISPANIOLA / RIO VERDE COMPLEX	DOMINICAN REPUBLIC, CENTRAL HISPANIOLA	18.8	18.9	-70	-70.1	SAE			s_2JE33 [13987]	METABASALT [13987]									MET					WR [13987]	50.88	0.73		15.59	0.04			7.92	11.3	7.46	0.15		0.28	2.39	0.06
[13987]	CONVERGENT MARGIN	GREATER ANTILLES / GREATER ANTILLES / HISPANIOLA / RIO VERDE COMPLEX	DOMINICAN REPUBLIC, CENTRAL HISPANIOLA	18.8	18.9	-70	-70.1	SAE			s_2JE38 [13987]	AMPHIBOLITE [13987]									MET					WR [13987]	51.58	1.18		15.3	0.03			9.02	10.56	6.44	0.17		0.36	3.02	0.1
[13987]	CONVERGENT MARGIN	GREATER ANTILLES / GREATER ANTILLES / HISPANIOLA / RIO VERDE COMPLEX	DOMINICAN REPUBLIC, CENTRAL HISPANIOLA	18.8	18.9	-70	-70.1	SAE			s_7JE38 [13987]	AMPHIBOLITE [13987]									MET					WR [13987]	53.13	1.07		14.97	0.024			8.27	9.59	6.15	0.15		0.38	3.34	0.097
[13987]	CONVERGENT MARGIN	GREATER ANTILLES / GREATER ANTILLES / HISPANIOLA / RIO VERDE COMPLEX	DOMINICAN REPUBLIC, CENTRAL HISPANIOLA	18.8	18.9	-70	-70.1	SAE			s_2JE34 [13987]	METABASALT [13987]									MET					WR [13987]	51.35	1.15		15.39	0.005			9.45	9.93	6.54	0.17		0.31	3.52	0.1
[13987]	CONVERGENT MARGIN	GREATER ANTILLES / GREATER ANTILLES / HISPANIOLA / RIO VERDE COMPLEX	DOMINICAN REPUBLIC, CENTRAL HISPANIOLA	18.8	18.9	-70	-70.1	SAE			s_2JE31B [13987]	AMPHIBOLITE [13987]									MET					WR [13987]	50.41	1.57		14.29	0.02			10.61	9.95	6.48	0.2		0.33	3.28	0.14
[13987]	CONVERGENT MARGIN	GREATER ANTILLES / GREATER ANTILLES / HISPANIOLA / RIO VERDE COMPLEX	DOMINICAN REPUBLIC, CENTRAL HISPANIOLA	18.8	18.9	-70	-70.1	SAE			s_2JE35 [13987]	AMPHIBOLITE [13987]									MET					WR [13987]	49.79	1.38		14.34	0.02			10.54	11.08	6.43	0.18		0.15	3.03	0.12
[13987]	CONVERGENT MARGIN	GREATER ANTILLES / GREATER ANTILLES / HISPANIOLA / RIO VERDE COMPLEX	DOMINICAN REPUBLIC, CENTRAL HISPANIOLA	18.8	18.9	-70	-70.1	SAE			s_2JE112 [13987]	DOLERITE [13987]									VOL					WR [13987]	50.66	0.99		15.78	0.04			8.55	11.08	7.55	0.16		0.4	2.79	0.07
[13987]	CONVERGENT MARGIN	GREATER ANTILLES / GREATER ANTILLES / HISPANIOLA / RIO VERDE COMPLEX	DOMINICAN REPUBLIC, CENTRAL HISPANIOLA	18.8	18.9	-70	-70.1	SAE			s_6JE113 [13987]	AMPHIBOLITE [13987]									MET					WR [13987]	52.91	1.49		14.8	0.01			10.1	8.55	5.35	0.17		0.7	3.47	0.12
[13987]	CONVERGENT MARGIN	GREATER ANTILLES / GREATER ANTILLES / HISPANIOLA / RIO VERDE COMPLEX	DOMINICAN REPUBLIC, CENTRAL HISPANIOLA	18.8	18.9	-70	-70.1	SAE			s_2JE114 [13987]	AMPHIBOLITE [13987]									MET					WR [13987]	53.46	1.5		14.89	0.02			10.09	8.55	5.08	0.17		0.39	3.77	0.12
[13987]	CONVERGENT MARGIN	GREATER ANTILLES / GREATER ANTILLES / HISPANIOLA / LOMA CARIBE PERIDOTITE	DOMINICAN REPUBLIC, CENTRAL HISPANIOLA	18.81	18.81	-69.925	-69.925	SAE			s_6JE92B [13987]	GABBRO [13987]									PLU					WR [13987]	44.36	1.48		15.45	0.024			10.12	11.26	7.87	0.18		0.11	3.04	0.14
[13987]	CONVERGENT MARGIN	GREATER ANTILLES / GREATER ANTILLES / HISPANIOLA / LOMA CARIBE PERIDOTITE	DOMINICAN REPUBLIC, CENTRAL HISPANIOLA	18.81	18.81	-69.925	-69.925	SAE			s_6JE93A [13987]	GABBRO [13987]									PLU					WR [13987]	51.01	1.37		15.45	0.006			10	8.73	5.74	0.18		0.28	4.58	0.11
[13987]	CONVERGENT MARGIN	GREATER ANTILLES / GREATER ANTILLES / HISPANIOLA / LOMA CARIBE PERIDOTITE	DOMINICAN REPUBLIC, CENTRAL HISPANIOLA	18.81	18.81	-69.925	-69.925	SAE			s_6JE93B [13987]	GABBRO [13987]									PLU					WR [13987]	50.07	1.94		14.93	0.007			11.54	8.12	5.25	0.2		0.31	4.57	0.17
[13987]	CONVERGENT MARGIN	GREATER ANTILLES / GREATER ANTILLES / HISPANIOLA / LOMA CARIBE PERIDOTITE	DOMINICAN REPUBLIC, CENTRAL HISPANIOLA	18.81	18.81	-69.925	-69.925	SAE			s_6JE94 [13987]	GABBRO [13987]									PLU					WR [13987]	49.48	1		15.97	0.046			8.65	9.75	8.15	0.16		0.28	2.97	0.04
[13987]	CONVERGENT MARGIN	GREATER ANTILLES / GREATER ANTILLES / HISPANIOLA / LOMA CARIBE PERIDOTITE	DOMINICAN REPUBLIC, CENTRAL HISPANIOLA	18.81	18.81	-69.925	-69.925	SAE			s_6JE99 [13987]	NOT GIVEN [13987]									VOL					WR [13987]	51.3	0.85		14.63	0.047			8.66	8.56	8.49	0.17		0.41	3.72	0.08
[13987]	CONVERGENT MARGIN	GREATER ANTILLES / GREATER ANTILLES / HISPANIOLA / AMINA FORMATION	DOMINICAN REPUBLIC, CENTRAL HISPANIOLA	18.805	18.805	-69.92	-69.92	SAE			s_FC9068B [13987]	SCHIST [13987]									MET					WR [13987]	47.89	1.05		16.89	0.031			8.13	11.21	8.24	0.15		0.17	2.82	0.14
[13987]	CONVERGENT MARGIN	GREATER ANTILLES / GREATER ANTILLES / HISPANIOLA / AMINA FORMATION	DOMINICAN REPUBLIC, CENTRAL HISPANIOLA	18.805	18.805	-69.92	-69.92	SAE			s_MJ9122 [13987]	SCHIST [13987]									MET					WR [13987]	50.58	0.95		16.17	0.005			9.42	8.84	5.08	0.17		1.73	2.61	0.31
[13987]	CONVERGENT MARGIN	GREATER ANTILLES / GREATER ANTILLES / HISPANIOLA / AMINA FORMATION	DOMINICAN REPUBLIC, CENTRAL HISPANIOLA	18.805	18.805	-69.92	-69.92	SAE			s_FC9110 [13987]	SCHIST [13987]									MET					WR [13987]	48.1	0.4		18.45	0.015			8.23	13.1	4.44	0.15		0.05	0.74	0.04
[13987]	CONVERGENT MARGIN	GREATER ANTILLES / GREATER ANTILLES / HISPANIOLA / AMINA FORMATION	DOMINICAN REPUBLIC, CENTRAL HISPANIOLA	18.805	18.805	-69.92	-69.92	SAE			s_MJ9049 [13987]	SCHIST [13987]									MET					WR [13987]	49.85	0.92		17.38	0.001			10.66	5.98	4.72	0.21		0.09	5.06	0.1
[13987]	CONVERGENT MARGIN	GREATER ANTILLES / GREATER ANTILLES / HISPANIOLA / AMINA FORMATION	DOMINICAN REPUBLIC, CENTRAL HISPANIOLA	18.805	18.805	-69.92	-69.92	SAE			s_MJ9068 [13987]	SCHIST [13987]									MET					WR [13987]	55.88	0.74		16.75	0.005			8.03	5.33	3.11	0.15		0.38	5.44	0.08
[13987]	CONVERGENT MARGIN	GREATER ANTILLES / GREATER ANTILLES / HISPANIOLA / AMINA FORMATION	DOMINICAN REPUBLIC, CENTRAL HISPANIOLA	18.805	18.805	-69.92	-69.92	SAE			s_FC9106 [13987]	SCHIST [13987]									MET					WR [13987]	52.9	0.17		12.44	0.051			5.82	9.08	7.26	0.16		0.36	5.17	0.02
[13987]	CONVERGENT MARGIN	GREATER ANTILLES / GREATER ANTILLES / HISPANIOLA / RIO VERDE COMPLEX	DOMINICAN REPUBLIC, CENTRAL HISPANIOLA	18.8	18.9	-70	-70.1	SAE			s_6JE34B [13987]	AMPHIBOLITE [13987]									MET					WR [13987]
[10008]	CONVERGENT MARGIN	GREATER ANTILLES / GREATER ANTILLES / HISPANIOLA	DOMINICAN REPUBLIC, CORDILLERA CENTRAL, MEDINA STOCK	18.2	18.2	-70.14	-70.14	SAE			s_RD-72-1 [10008]	TONALITE [10008]									PLU					WR [10008]	63.7	0.48		16.9				5.04	6	2.5			1.7	4.1
[10008]	CONVERGENT MARGIN	GREATER ANTILLES / GREATER ANTILLES / HISPANIOLA	DOMINICAN REPUBLIC, CORDILLERA CENTRAL, MEDINA STOCK	18.2	18.2	-70.14	-70.14	SAE			s_RD-72-2 [10008]	TONALITE [10008]									PLU					WR [10008]	60.9	0.52		16.9				4.23	7.4	2.5	0.1		1.3	3.9			0.4
[10008]	CONVERGENT MARGIN	GREATER ANTILLES / GREATER ANTILLES / HISPANIOLA	DOMINICAN REPUBLIC, CORDILLERA CENTRAL, MEDINA STOCK	18.2	18.2	-70.14	-70.14	SAE			s_RD-72-3 [10008]	TONALITE [10008]									PLU					WR [10008]	62.5	0.5		16.7				4.41	7.8	2.5	0.11		1.3	3.8			0.8
[10008]	CONVERGENT MARGIN	GREATER ANTILLES / GREATER ANTILLES / HISPANIOLA	DOMINICAN REPUBLIC, CORDILLERA CENTRAL, MEDINA STOCK	18.2	18.2	-70.14	-70.14	SAE			s_RD-72-4 [10008]	TONALITE [10008]									PLU					WR [10008]	64.4	0.82		15.2				4.5	6.1	2.6	0.09		0.65	4.3			1
[10008]	CONVERGENT MARGIN	GREATER ANTILLES / GREATER ANTILLES / HISPANIOLA	DOMINICAN REPUBLIC, CORDILLERA CENTRAL, MEDINA STOCK	18.2	18.2	-70.14	-70.14	SAE			s_RD-72-6 [10008]	TONALITE [10008]									PLU					WR [10008]	61.5	0.9		15.8				3.24	8.7	2.5	0.11		1.1	4.3			1
[10008]	CONVERGENT MARGIN	GREATER ANTILLES / GREATER ANTILLES / HISPANIOLA	DOMINICAN REPUBLIC, CORDILLERA CENTRAL, MEDINA STOCK	18.2	18.2	-70.14	-70.14	SAE			s_RD-72-8 [10008]	TONALITE [10008]									PLU					WR [10008]	60.3	1		16.4				5.22	9	2.5	0.11		0.98	3.4			0.5
[10008]	CONVERGENT MARGIN	GREATER ANTILLES / GREATER ANTILLES / HISPANIOLA	DOMINICAN REPUBLIC, CORDILLERA CENTRAL, MEDINA STOCK	18.2	18.2	-70.14	-70.14	SAE			s_RD-72-9 [10008]	TONALITE [10008]									PLU					WR [10008]	63.1	1.1		17.4				5.49	5.9	2	0.12		0.74	3.2			0.5
[10008]	CONVERGENT MARGIN	GREATER ANTILLES / GREATER ANTILLES / HISPANIOLA	DOMINICAN REPUBLIC, CORDILLERA CENTRAL, MEDINA STOCK	18.2	18.2	-70.14	-70.14	SAE			s_RD-72-12 [10008]	TONALITE [10008]									PLU					WR [10008]	66.1	0.98		15				5.4	4.1	3	0.12		1.1	3.8			0.3
[10008]	CONVERGENT MARGIN	GREATER ANTILLES / GREATER ANTILLES / HISPANIOLA	DOMINICAN REPUBLIC, CORDILLERA CENTRAL, EL RIO BATHOLITH	18.4	18.4	-70.3	-70.3	SAE			s_RD-72-50 [10008]	TONALITE [10008]									PLU					WR [10008]	69.4	0.33		13.3				3.87	7.4	1.1	0.07		0.32	3.3			0.8
[10008]	CONVERGENT MARGIN	GREATER ANTILLES / GREATER ANTILLES / HISPANIOLA	DOMINICAN REPUBLIC, CORDILLERA CENTRAL, EL RIO BATHOLITH	18.4	18.4	-70.3	-70.3	SAE			s_RD-72-51 [10008]	TONALITE [10008]									PLU					WR [10008]	72.6	0.39		12.9				2.34	4.5	1.1	0.07		1.4	4.1			0.7
[10008]	CONVERGENT MARGIN	GREATER ANTILLES / GREATER ANTILLES / HISPANIOLA	DOMINICAN REPUBLIC, CORDILLERA CENTRAL, EL RIO BATHOLITH	18.4	18.4	-70.3	-70.3	SAE			s_RD-72-52B [10008]	TONALITE [10008]									PLU					WR [10008]	72.8	0.46		13.2				2.79	4.7	1.3	0.08		0.99	3.6			0.7
[10008]	CONVERGENT MARGIN	GREATER ANTILLES / GREATER ANTILLES / HISPANIOLA	DOMINICAN REPUBLIC, CORDILLERA CENTRAL, EL RIO BATHOLITH	18.4	18.4	-70.3	-70.3	SAE			s_RD-72-53A [10008]	TONALITE [10008]									PLU					WR [10008]	60.2	0.46		12.8				8.82	7.1	5.3	0.14		1	2.2			0.8
[10008]	CONVERGENT MARGIN	GREATER ANTILLES / GREATER ANTILLES / HISPANIOLA	DOMINICAN REPUBLIC, CORDILLERA CENTRAL, EL RIO BATHOLITH	18.4	18.4	-70.3	-70.3	SAE			s_RD-72-54A [10008]	TONALITE [10008]									PLU					WR [10008]	65.3	0.56		16.3				3.51	4.9	1.7	0.09		1.3	4.3			1.7
[10008]	CONVERGENT MARGIN	GREATER ANTILLES / GREATER ANTILLES / HISPANIOLA	DOMINICAN REPUBLIC, CORDILLERA CENTRAL, EL RIO BATHOLITH	18.4	18.4	-70.3	-70.3	SAE			s_RD-72-55A [10008]	TONALITE [10008]									PLU					WR [10008]	68.1	0.59		15.6				3.78	5.9	2.2	0.09		0.31	2.4			1.6
[10008]	CONVERGENT MARGIN	GREATER ANTILLES / GREATER ANTILLES / HISPANIOLA	DOMINICAN REPUBLIC, CORDILLERA CENTRAL, EL RIO BATHOLITH	18.4	18.4	-70.3	-70.3	SAE			s_RD-72-62 [10008]	TONALITE [10008]									PLU					WR [10008]	49.8	0.57		15				6.66	16.2	7	0.15		0.5	2.4			1.3
[10008]	CONVERGENT MARGIN	GREATER ANTILLES / GREATER ANTILLES / HISPANIOLA	DOMINICAN REPUBLIC, CORDILLERA CENTRAL, EL RIO BATHOLITH	18.4	18.4	-70.3	-70.3	SAE			s_RD-72-63 [10008]	TONALITE [10008]									PLU					WR [10008]	60.5	0.46		16				6.03	9.9	1.2	0.15		0.65	3.7			0.8
[10008]	CONVERGENT MARGIN	GREATER ANTILLES / GREATER ANTILLES / HISPANIOLA	DOMINICAN REPUBLIC, CORDILLERA CENTRAL, EL RIO BATHOLITH	18.4	18.4	-70.3	-70.3	SAE			s_RD-72-64A [10008]	TONALITE [10008]									PLU					WR [10008]	71.4	0.2		13.9				1.17	2.4	1.4	0.11		3	4.9			0.8
[10008]	CONVERGENT MARGIN	GREATER ANTILLES / GREATER ANTILLES / HISPANIOLA	DOMINICAN REPUBLIC, CORDILLERA CENTRAL, LOMA DE CABRERA BATHOLITH	18.6	18.6	-71.51	-71.51	SAE			s_RD-72-28 [10008]	TONALITE [10008]									PLU					WR [10008]	69	0.23		15.4				3.24	5	1.4	0.08		0.94	3.4			1.7
[10008]	CONVERGENT MARGIN	GREATER ANTILLES / GREATER ANTILLES / HISPANIOLA	DOMINICAN REPUBLIC, CORDILLERA CENTRAL, LOMA DE CABRERA BATHOLITH	18.6	18.6	-71.51	-71.51	SAE			s_RD-72-31 [10008]	TONALITE [10008]									PLU					WR [10008]	77.6	0.3		13.3				0.16	0.91	0	0.03		2.5	4.3			0.89
[10008]	CONVERGENT MARGIN	GREATER ANTILLES / GREATER ANTILLES / HISPANIOLA	DOMINICAN REPUBLIC, CORDILLERA CENTRAL, LOMA DE CABRERA BATHOLITH	18.6	18.6	-71.51	-71.51	SAE			s_RD-72-35 [10008]	TONALITE [10008]									PLU					WR [10008]	65.6	0.32		15				4.68	5.2	2.1	0.11		1.3	3.5			0.63
[10008]	CONVERGENT MARGIN	GREATER ANTILLES / GREATER ANTILLES / HISPANIOLA	DOMINICAN REPUBLIC, CORDILLERA CENTRAL, LOMA DE CABRERA BATHOLITH	18.6	18.6	-71.51	-71.51	SAE			s_RD-72-36 [10008]	TONALITE [10008]									PLU					WR [10008]	65.7	0.28		14.9				4.68	4.5	2	0.12		1.7	3.5			0.98
[10008]	CONVERGENT MARGIN	GREATER ANTILLES / GREATER ANTILLES / HISPANIOLA	DOMINICAN REPUBLIC, CORDILLERA CENTRAL, LOMA DE CABRERA BATHOLITH	18.6	18.6	-71.51	-71.51	SAE			s_RD-72-39 [10008]	TONALITE [10008]									PLU					WR [10008]	66.4	0.22		14.2				5.49	5.4	2.7	0.13		1.1	2.7			0.59
[10008]	CONVERGENT MARGIN	GREATER ANTILLES / GREATER ANTILLES / HISPANIOLA	DOMINICAN REPUBLIC, CORDILLERA CENTRAL, LOMA DE CABRERA BATHOLITH	18.6	18.6	-71.51	-71.51	SAE			s_RD-72-40 [10008]	TONALITE [10008]									PLU					WR [10008]	72.4	0.13		13.8				3.24	3.6	1.3	0.1		1.5	3.7			0.49
[10008]	CONVERGENT MARGIN	GREATER ANTILLES / GREATER ANTILLES / HISPANIOLA	DOMINICAN REPUBLIC, CORDILLERA CENTRAL, LOMA DE CABRERA BATHOLITH	18.6	18.6	-71.51	-71.51	SAE			s_RD-72-41 [10008]	TONALITE [10008]									PLU					WR [10008]	64.8	0.23		14.5				6.12	5.6	2.8	0.14		0.87	3.7			0.95
[10008]	CONVERGENT MARGIN	GREATER ANTILLES / GREATER ANTILLES / HISPANIOLA	DOMINICAN REPUBLIC, CORDILLERA CENTRAL, EL BAO BATHOLITH	18.5	18.5	-70.3	-70.3	SAE			s_RD-72-42 [10008]	TONALITE [10008]									PLU					WR [10008]	63.3	0.36		14.4				4.23	7.7	2.2	0.1		1.7	2.9			0.4
[10008]	CONVERGENT MARGIN	GREATER ANTILLES / GREATER ANTILLES / HISPANIOLA	DOMINICAN REPUBLIC, CORDILLERA CENTRAL, EL BAO BATHOLITH	18.5	18.5	-70.3	-70.3	SAE			s_RD-72-43 [10008]	TONALITE [10008]									PLU					WR [10008]	63	0.45		15.6				5.31	5.6	3.3	0.14		1.6	4			0.64
[10008]	CONVERGENT MARGIN	GREATER ANTILLES / GREATER ANTILLES / HISPANIOLA	DOMINICAN REPUBLIC, CORDILLERA CENTRAL, EL BAO BATHOLITH	18.5	18.5	-70.3	-70.3	SAE			s_RD-72-44 [10008]	TONALITE [10008]									PLU					WR [10008]	62.8	0.52		14.8				6.3	5.8	3.5	0.14		1.5	3.7			0.1
[10008]	CONVERGENT MARGIN	GREATER ANTILLES / GREATER ANTILLES / HISPANIOLA	DOMINICAN REPUBLIC, CORDILLERA CENTRAL, EL BAO BATHOLITH	18.5	18.5	-70.3	-70.3	SAE			s_RD-72-45 [10008]	TONALITE [10008]									PLU					WR [10008]	59.2	0.72		13.9				7.83	7.1	3.9	0.19		0.79	3.3			0.64
[10008]	CONVERGENT MARGIN	GREATER ANTILLES / GREATER ANTILLES / HISPANIOLA	DOMINICAN REPUBLIC, CORDILLERA CENTRAL, EL BAO BATHOLITH	18.5	18.5	-70.3	-70.3	SAE			s_RD-72-46 [10008]	TONALITE [10008]									PLU					WR [10008]	59.4	0.63		16				7.74	6.9	2.9	0.16		1.1	3.3			0.6
[10008]	CONVERGENT MARGIN	GREATER ANTILLES / GREATER ANTILLES / HISPANIOLA	DOMINICAN REPUBLIC, CORDILLERA CENTRAL, EL BAO BATHOLITH	18.5	18.5	-70.3	-70.3	SAE			s_RD-72-47 [10008]	TONALITE [10008]									PLU					WR [10008]	61.6	0.65		15.3				6.12	6.5	3.1	0.16		1.1	3.7			0.6
[11302]	CONVERGENT MARGIN	GREATER ANTILLES / GREATER ANTILLES / HISPANIOLA	HAITI, SOUTHERN PENINSULA, NAN RAYNAL	19.1	19.5	-72.1	-72.8	SAE			s_TCH 266 [11302]	THOLEIITE [11302]									VOL					WR [11302]	55.42	1		19.33		0.79	4.02		6.45	2.99	0.03		0.57	5.03	0.17		3.6
[11302]	CONVERGENT MARGIN	GREATER ANTILLES / GREATER ANTILLES / HISPANIOLA	HAITI, SOUTHERN PENINSULA, NAN RAYNAL	19.1	19.5	-72.1	-72.8	SAE			s_TCH 267 [11302]	THOLEIITE [11302]									VOL					WR [11302]													0.9
[11302]	CONVERGENT MARGIN	GREATER ANTILLES / GREATER ANTILLES / HISPANIOLA	HAITI, SOUTHERN PENINSULA, JACMEL	19.1	19.5	-72.1	-72.8	SAE			s_HA 535 [11302]	THOLEIITE [11302]									VOL					WR [11302]	45.9	1.07		14.92		1.33	6.78		14.88	9.4	0.17		0.75	1.24	0.15		2.57	0.53
[11302]	CONVERGENT MARGIN	GREATER ANTILLES / GREATER ANTILLES / HISPANIOLA	HAITI, SOUTHERN PENINSULA, JACMEL	19.1	19.5	-72.1	-72.8	SAE			s_78 ML 81 [11302]	THOLEIITE [11302]									VOL					WR [11302]	48.25	3.47		14.46		1.95	9.93		10.07	5.02	0.2		0.95	2.34	0.5		1.06	1.05
[11302]	CONVERGENT MARGIN	GREATER ANTILLES / GREATER ANTILLES / HISPANIOLA	HAITI, SOUTHERN PENINSULA, MORNES DES ORANGERS	19.1	19.5	-72.1	-72.8	SAE			s_TCH 243 [11302]	THOLEIITE [11302]									VOL					WR [11302]													0.55
[11302]	CONVERGENT MARGIN	GREATER ANTILLES / GREATER ANTILLES / HISPANIOLA	HAITI, SOUTHERN PENINSULA, BARADERES	19.1	19.5	-72.1	-72.8	SAE			s_TCH 380 [11302]	THOLEIITE [11302]									VOL					WR [11302]	61.53	1.02		10.25		0.77	3.92		5.17	0.05	0.06		0.91	5.86	0.21		2.04
[11302]	CONVERGENT MARGIN	GREATER ANTILLES / GREATER ANTILLES / HISPANIOLA	HAITI, SOUTHERN PENINSULA, NAN RAYNAL	19.1	19.5	-72.1	-72.8	SAE			s_TCH 241 [11302]	THOLEIITE [11302]									VOL					WR [11302]													0.075
[11302]	CONVERGENT MARGIN	GREATER ANTILLES / GREATER ANTILLES / HISPANIOLA	HAITI, SOUTHERN PENINSULA, LES PALMES	19.1	19.5	-72.1	-72.8	SAE			s_RB 180 [11302]	NOT GIVEN [11302]									PLU					WR [11302]	48	1.21		18.82		1.5	5.41		10.37	4.81	0.14		0.225	4.68	0.25		2.98	0.3
[11302]	CONVERGENT MARGIN	GREATER ANTILLES / GREATER ANTILLES / HISPANIOLA	HAITI, SOUTHERN PENINSULA, JACMEL	19.1	19.5	-72.1	-72.8	SAE			s_HA 383 [11302]	THOLEIITE [11302]									VOL					WR [11302]													0.365
[11302]	CONVERGENT MARGIN	GREATER ANTILLES / GREATER ANTILLES / HISPANIOLA	HAITI, SIERRA DE BAORUCO	19.1	19.5	-72.1	-72.8	SAE			s_BV 549 [11302]	THOLEIITE [11302]									VOL					WR [11302]	47.3	2.32		13.99		1.77	9		10.7	7.81	0.19		0.48	2.56	0.2		1.76	0.28
[11302]	CONVERGENT MARGIN	GREATER ANTILLES / GREATER ANTILLES / HISPANIOLA	HAITI, SOUTHERN PENINSULA, DUMISSEAU	19.1	19.5	-72.1	-72.8	SAE			s_BV 314 [11302]	THOLEIITE [11302]									VOL					WR [11302]													0.23
[11302]	CONVERGENT MARGIN	GREATER ANTILLES / GREATER ANTILLES / HISPANIOLA	HAITI, SOUTHERN PENINSULA, LES PALMES	19.1	19.5	-72.1	-72.8	SAE			s_RB 173 [11302]	THOLEIITE [11302]									VOL					WR [11302]	47.5	1.08		14.93		1.87	9.54		12.69	7.29	0.19		0.045	1.96	0.1		0.83	0.6
[11302]	CONVERGENT MARGIN	GREATER ANTILLES / GREATER ANTILLES / HISPANIOLA	HAITI, SOUTHERN PENINSULA, LES PALMES	19.1	19.5	-72.1	-72.8	SAE			s_RB 178 [11302]	THOLEIITE [11302]									VOL					WR [11302]	46.85	1.39		16.44		1.78	9.07		13.23	5.68	0.18		0.09	2.21	0.1		1.18	0.6
[11302]	CONVERGENT MARGIN	GREATER ANTILLES / GREATER ANTILLES / HISPANIOLA	HAITI, SOUTHERN PENINSULA, LES PALMES	19.1	19.5	-72.1	-72.8	SAE			s_RB 177 [11302]	THOLEIITE [11302]									VOL					WR [11302]													0.085
[11302]	CONVERGENT MARGIN	GREATER ANTILLES / GREATER ANTILLES / HISPANIOLA	HAITI, SOUTHERN PENINSULA, JACMEL	19.1	19.5	-72.1	-72.8	SAE			s_HA 558 [11302]	THOLEIITE [11302]									VOL					WR [11302]													0.09
[11302]	CONVERGENT MARGIN	GREATER ANTILLES / GREATER ANTILLES / HISPANIOLA	HAITI, SIERRA DE BAORUCO	19.1	19.5	-72.1	-72.8	SAE			s_VSD 66 [11302]	THOLEIITE [11302]									VOL					WR [11302]													0.07
[11302]	CONVERGENT MARGIN	GREATER ANTILLES / GREATER ANTILLES / HISPANIOLA	HAITI, NORTHEASTERN PENINSULA, POINTE CORRIDON	19.1	19.5	-72.1	-72.8	SAE			s_H 83.2 [11302]	GRANODIORITE [11302]									PLU					WR [11302]	60.85	0.85		15.29		0.76	3.87		5.51	3.36	0.08		1.17	3.5	0.35		2.13	0.66
[11302]	CONVERGENT MARGIN	GREATER ANTILLES / GREATER ANTILLES / HISPANIOLA	HAITI, NORTHEASTERN PENINSULA, SIERRA DE NEIBA	19.1	19.5	-72.1	-72.8	SAE			s_VSD 206 [11302]	GRANODIORITE [11302]									PLU					WR [11302]													0.77
[11302]	CONVERGENT MARGIN	GREATER ANTILLES / GREATER ANTILLES / HISPANIOLA	HAITI, NORTHEASTERN PENINSULA, SIERRA DE NEIBA	19.1	19.5	-72.1	-72.8	SAE			s_VSD 202 [11302]	GRANODIORITE [11302]									PLU					WR [11302]	47.11	1.5		15.54		1.33	6.77		8.34	7.65	0.14		0.97	3.56	0.49		4.53	1
[11302]	CONVERGENT MARGIN	GREATER ANTILLES / GREATER ANTILLES / HISPANIOLA	HAITI, NORTHEASTERN PENINSULA, BAIE DE HENNE	19.1	19.5	-72.1	-72.8	SAE			s_H 83.6 [11302]	GRANODIORITE [11302]									PLU					WR [11302]													0.96
[11302]	CONVERGENT MARGIN	GREATER ANTILLES / GREATER ANTILLES / HISPANIOLA	DOMINICAN REPUBLIC, CORDILLERA CENTRAL, RIV. OZAMA	18.8	18.8	-70.3	-70.3	SAE			s_BSD 18 [11302]	TONALITE [11302]									PLU					WR [11302]	53	1.85		16.42		1.19	6.04		6.17	2.92	0.23		3.31	4.22	0.7		1.76	0.38
[11302]	CONVERGENT MARGIN	GREATER ANTILLES / GREATER ANTILLES / HISPANIOLA	DOMINICAN REPUBLIC, CORDILLERA CENTRAL, CONSTANZA	18.8	18.8	-70.3	-70.3	SAE			s_VSD 659 [11302]	THOLEIITE [11302]									VOL					WR [11302]	71.85	0.46		13.44		0.48	2.43		1.01	0.61	0.07		1.65	5.68	0.05		1.06	0.25
[11302]	CONVERGENT MARGIN	GREATER ANTILLES / GREATER ANTILLES / HISPANIOLA	HAITI, NORTHERN MASSIF, MOUNT ORGANISE	19.1	19.5	-72.1	-72.8	SAE			s_MN 10.7550 [11302]	TONALITE [11302]									PLU					WR [11302]	63.4	0.37		14.96		0.99	5.07		5.47	2.56	0.08		0.38	3.43	0.1		2.84	0.2
[11302]	CONVERGENT MARGIN	GREATER ANTILLES / GREATER ANTILLES / HISPANIOLA	HAITI, NORTHERN MASSIF, MOUNT ORGANISE	19.1	19.5	-72.1	-72.8	SAE			s_MN 14.5375 [11302]	THOLEIITE [11302]									VOL					WR [11302]													2.79
[11302]	CONVERGENT MARGIN	GREATER ANTILLES / GREATER ANTILLES / HISPANIOLA	DOMINICAN REPUBLIC, CORDILLERA CENTRAL, VILLA ALTAGRACIA	18.8	18.8	-70.3	-70.3	SAE			s_VSD 119 [11302]	TONALITE [11302]									PLU					WR [11302]	56.9	0.33		14.8		1.1	5.62		7.09	7.54	0.11		0.3	3.12	0.05		1.9	0.12
[11302]	CONVERGENT MARGIN	GREATER ANTILLES / GREATER ANTILLES / HISPANIOLA	HAITI, NORTHERN MASSIF, LIMBE	19.1	19.5	-72.1	-72.8	SAE			s_LB 24 [11302]	TONALITE [11302]									PLU					WR [11302]	67	0.61		12.84		0.88	4.48		4.33	3.6	0.06		0.565	3.63	0.1		1.5	0.16
[11302]	CONVERGENT MARGIN	GREATER ANTILLES / GREATER ANTILLES / HISPANIOLA	DOMINICAN REPUBLIC, CORDILLERA ORIENTAL, LA CURTIEMBRE	18.8	18.8	-69.7	-69.7	SAE			s_VSD 140 [11302]	NOT GIVEN [11302]									PLU					WR [11302]	44.86	1.11		15.85		1.69	8.62		10.97	7.74	0.24		1.51	2.22	0.37		3.49	0.08
[11302]	CONVERGENT MARGIN	GREATER ANTILLES / GREATER ANTILLES / HISPANIOLA	DOMINICAN REPUBLIC, CORDILLERA ORIENTAL, EL SEYBO	18.8	18.8	-69.7	-69.7	SAE			s_VSD 155 [11302]	THOLEIITE [11302]									VOL					WR [11302]	59.3	0.38		19.02		0.62	3.17		0.71	0.65	0.22		9.97	3.25	0.44		1.59	0.28
[11302]	CONVERGENT MARGIN	GREATER ANTILLES / GREATER ANTILLES / HISPANIOLA	DOMINICAN REPUBLIC, CORDILLERA ORIENTAL, LA CURTIEMBRE	18.8	18.8	-69.7	-69.7	SAE			s_VSD 137 [11302]	THOLEIITE [11302]									VOL					WR [11302]	46.88	1.12		15.94		1.51	7.71		7.65	7.7	0.22		1.3	3.61	0.3		3.81	0.2
[11302]	CONVERGENT MARGIN	GREATER ANTILLES / GREATER ANTILLES / HISPANIOLA	DOMINICAN REPUBLIC, CORDILLERA ORIENTAL, LOMA LOS CASTELLANOS	18.8	18.8	-69.7	-69.7	SAE			s_VSD 624 [11302]	THOLEIITE [11302]									VOL					WR [11302]	70.35	0.32		14.44		0.34	1.74		0.65	1.69	0.04		1.61	4.11	0.02		2.58	0.61
[11302]	CONVERGENT MARGIN	GREATER ANTILLES / GREATER ANTILLES / HISPANIOLA	DOMINICAN REPUBLIC, CORDILLERA ORIENTAL, EL VALLE	18.8	18.8	-69.7	-69.7	SAE			s_VSD 368 [11302]	NOT GIVEN [11302]									PLU					WR [11302]	54.17	1.05		16.91		1.54	7.86		7.75	3.53	0.2		0.57	3.82	0.16		1.47	0.06
[11302]	CONVERGENT MARGIN	GREATER ANTILLES / GREATER ANTILLES / HISPANIOLA	DOMINICAN REPUBLIC, CORDILLERA ORIENTAL, EL VALLE	18.8	18.8	-69.7	-69.7	SAE			s_VSD 367 [11302]	NOT GIVEN [11302]									PLU					WR [11302]	69.73	0.42		15.79		0.45	2.27		2.56	0.51	0.12		1.05	4.89	0.12		1.22	0.06
[11302]	CONVERGENT MARGIN	GREATER ANTILLES / GREATER ANTILLES / HISPANIOLA	DOMINICAN REPUBLIC, CORDILLERA ORIENTAL, RIV. GUAMIRA	18.8	18.8	-69.7	-69.7	SAE			s_VSD 349 [11302]	THOLEIITE [11302]									VOL					WR [11302]													0.26
[11302]	CONVERGENT MARGIN	GREATER ANTILLES / GREATER ANTILLES / HISPANIOLA	DOMINICAN REPUBLIC, CORDILLERA ORIENTAL, RIV. GUAMIRA	18.8	18.8	-69.7	-69.7	SAE			s_VSD 348 [11302]	THOLEIITE [11302]									VOL					WR [11302]	47.87	1.37		15.6		1.84	9.37		5.14	6.96	0.32		0.06	4.61	0.18		5.06	0.46
[11302]	CONVERGENT MARGIN	GREATER ANTILLES / GREATER ANTILLES / HISPANIOLA	HAITI, SOUTHERN PENINSULA	19.1	19.5	-72.1	-72.8	SAE			s_TCH 297 [11302]	THOLEIITE [11302]									VOL					WR [11302]	48.98	1		14.47		1.6	8.18		11.73	8.37	0.15		0.1	2.52	0.11		2.54
[11302]	CONVERGENT MARGIN	GREATER ANTILLES / GREATER ANTILLES / HISPANIOLA	HAITI, SOUTHERN PENINSULA	19.1	19.5	-72.1	-72.8	SAE			s_H 836 [11302]	THOLEIITE [11302]									VOL					WR [11302]	58	0.95		14.95		0.86	4.38		6.93	6.75	0.11		0.98	3.59	0.3		0.92	0.24
[11302]	CONVERGENT MARGIN	GREATER ANTILLES / GREATER ANTILLES / HISPANIOLA	HAITI, NORTHEASTERN PENINSULA	19.1	19.5	-72.1	-72.8	SAE			s_BTB 105 [11302]	THOLEIITE [11302]									VOL					WR [11302]	49	1.74		15.37		1.7	8.65		8.6	9.4	0.17		0.4	2.93	0.63		0.34	0.17
[11302]	CONVERGENT MARGIN	GREATER ANTILLES / GREATER ANTILLES / HISPANIOLA	HAITI, NORTHERN MASSIF	19.1	19.5	-72.1	-72.8	SAE			s_BSD 10 [11302]	THOLEIITE [11302]									VOL					WR [11302]	46.85	3.41		13.29		2.05	10.44		6.82	7.67	0.17		0.08	4.64	0.3		2.26	0.11
[11302]	CONVERGENT MARGIN	GREATER ANTILLES / GREATER ANTILLES / HISPANIOLA	HAITI, NORTHERN MASSIF	19.1	19.5	-72.1	-72.8	SAE			s_MN 14375 [11302]	THOLEIITE [11302]									VOL					WR [11302]	69	0.76		13.69		0.66	3.39		0.26	2.36	0.06		2.79	0.93	0.1		3.13	0.14
[11302]	CONVERGENT MARGIN	GREATER ANTILLES / GREATER ANTILLES / HISPANIOLA	DOMINICAN REPUBLIC, CORDILLERA ORIENTAL, EL SEYBO	18.8	18.8	-69.7	-69.7	SAE			s_VSD 164 [11302]	THOLEIITE [11302]									VOL					WR [11302]	50.7	1.04		19		1.28	6.53		7.12	3.59	0.12		1.17	5.32	0.3		2.22	0.21
[14580]	CONVERGENT MARGIN	GREATER ANTILLES / GREATER ANTILLES / JAMAICA / NEWCASTLE VOLCANIC FORMATION	BITO QUARRY, WAGWATER BASIN	17.9513	17.9513	-76.6551	-76.6551	SAE			s_AHWG01 [14580]	RHYODACITE [14580]				EOCENE [14580]				PORPHYRITIC [14580]	VOL					WR [14580]	72.16	0.35		15.88				2.72	1.4	1.5	0.03		0.6	4.2	0.11
[14580]	CONVERGENT MARGIN	GREATER ANTILLES / GREATER ANTILLES / JAMAICA / NEWCASTLE VOLCANIC FORMATION	BITO QUARRY, WAGWATER BASIN	17.9513	17.9513	-76.6551	-76.6551	SAE			s_AHWG02 [14580]	RHYODACITE [14580]				EOCENE [14580]				PORPHYRITIC [14580]	VOL					WR [14580]	70.25	0.35		15.54				3.46	1.39	0.81	0.03		0.45	3.81	0.1
[14580]	CONVERGENT MARGIN	GREATER ANTILLES / GREATER ANTILLES / JAMAICA / NEWCASTLE VOLCANIC FORMATION	BITO QUARRY, WAGWATER BASIN	17.9513	17.9513	-76.6551	-76.6551	SAE			s_AHWG03 [14580]	RHYODACITE [14580]				EOCENE [14580]				PORPHYRITIC [14580]	VOL					WR [14580]	70.95	0.34		15.54				2.57	1.01	1.39	0.03		0.58	4.24	0.1
[14580]	CONVERGENT MARGIN	GREATER ANTILLES / GREATER ANTILLES / JAMAICA / NEWCASTLE VOLCANIC FORMATION	IRISH TOWN, WAGWATER BASIN	18.0458	18.0458	-76.7278	-76.7278	SAE			s_AHWG11 [14580]	RHYODACITE [14580]				EOCENE [14580]				PORPHYRITIC [14580]	VOL					WR [14580]	71.66	0.32		15.76				2.06	1.2	0.41	0.02		0.42	5.16	0.04
[14580]	CONVERGENT MARGIN	GREATER ANTILLES / GREATER ANTILLES / JAMAICA / NEWCASTLE VOLCANIC FORMATION	IRISH TOWN TO HOPEWELL, WAGWATER BASIN	18.053	18.053	-76.7235	-76.7235	SAE			s_AHWG14 [14580]	RHYODACITE [14580]				EOCENE [14580]				PORPHYRITIC [14580]	VOL					WR [14580]	68.05	0.37		14.95				2.09	2.89	0.61	0.03		0.51	4.86	0.13
[14580]	CONVERGENT MARGIN	GREATER ANTILLES / GREATER ANTILLES / JAMAICA / NEWCASTLE VOLCANIC FORMATION	IRISH TOWN TO HOPEWELL, WAGWATER BASIN	18.053	18.053	-76.7235	-76.7235	SAE			s_AHWG16 [14580]	RHYODACITE [14580]				EOCENE [14580]				PORPHYRITIC [14580]	VOL					WR [14580]	68.99	0.31		15.32				2.7	0.99	1.39	0.02		0.31	6.23	0.08
[14580]	CONVERGENT MARGIN	GREATER ANTILLES / GREATER ANTILLES / JAMAICA / NEWCASTLE VOLCANIC FORMATION	NORTH OF REDLIGHT, WAGWATER BASIN	18.0598	18.0598	-76.7225	-76.7225	SAE			s_AHWG17 [14580]	RHYODACITE [14580]				EOCENE [14580]				PORPHYRITIC [14580]	VOL					WR [14580]	68.97	0.35		15.32				2.77	0.81	1.92	0.05		0.32	6.06	0.1
[14580]	CONVERGENT MARGIN	GREATER ANTILLES / GREATER ANTILLES / JAMAICA / NEWCASTLE VOLCANIC FORMATION	NORTH OF REDLIGHT, WAGWATER BASIN	18.0598	18.0598	-76.7225	-76.7225	SAE			s_AHWG18 [14580]	RHYODACITE [14580]				EOCENE [14580]				PORPHYRITIC [14580]	VOL					WR [14580]	69.31	0.35		15.16				2.95	0.56	2.09	0.04		0.75	5.65	0.1
[14580]	CONVERGENT MARGIN	GREATER ANTILLES / GREATER ANTILLES / JAMAICA / NEWCASTLE VOLCANIC FORMATION	NORTH OF REDLIGHT, WAGWATER BASIN	18.0598	18.0598	-76.7225	-76.7225	SAE			s_AHWG20 [14580]	RHYODACITE [14580]				EOCENE [14580]				PORPHYRITIC [14580]	VOL					WR [14580]	68.75	0.35		15.26				2.72	1.11	1.93	0.04		0.43	5.54	0.1
[14580]	CONVERGENT MARGIN	GREATER ANTILLES / GREATER ANTILLES / JAMAICA / NEWCASTLE VOLCANIC FORMATION	SOUTH OF NEWCASTLE, WAGWATER BASIN	18.0664	18.0664	-76.7088	-76.7088	SAE			s_AHWG22 [14580]	RHYODACITE [14580]				EOCENE [14580]				PORPHYRITIC [14580]	VOL					WR [14580]	66.24	0.29		14.49				2.63	3.95	0.48	0.06		1.14	6.19	0.12
[14580]	CONVERGENT MARGIN	GREATER ANTILLES / GREATER ANTILLES / JAMAICA / NEWCASTLE VOLCANIC FORMATION	NORTH OF NEWCASTLE, WAGWATER BASIN	18.072	18.072	-76.7112	-76.7112	SAE			s_AHWG23 [14580]	RHYODACITE [14580]				EOCENE [14580]				PORPHYRITIC [14580]	VOL					WR [14580]	71	0.35		15.93				3.96	0.32	0.82	0.02		0.11	7.04	0.11
[14580]	CONVERGENT MARGIN	GREATER ANTILLES / GREATER ANTILLES / JAMAICA / NEWCASTLE VOLCANIC FORMATION	NORTH OF NEWCASTLE, WAGWATER BASIN	18.072	18.072	-76.7112	-76.7112	SAE			s_AHWG24 [14580]	RHYODACITE [14580]				EOCENE [14580]				PORPHYRITIC [14580]	VOL					WR [14580]	69.01	0.31		15.23				3.01	0.28	0.82	0.02		0.2	8.23	0.1
[14580]	CONVERGENT MARGIN	GREATER ANTILLES / GREATER ANTILLES / JAMAICA / NEWCASTLE VOLCANIC FORMATION	NORTH OF NEWCASTLE, WAGWATER BASIN	18.072	18.072	-76.7112	-76.7112	SAE			s_AHWG25 [14580]	RHYODACITE [14580]				EOCENE [14580]				PORPHYRITIC [14580]	VOL					WR [14580]	70.14	0.33		15.29				3.09	0.34	1.67	0.05		0.16	6.44	0.1
[14580]	CONVERGENT MARGIN	GREATER ANTILLES / GREATER ANTILLES / JAMAICA / NEWCASTLE VOLCANIC FORMATION	WAGWATER BASIN	18.0761	18.0761	-76.7154	-76.7154	SAE			s_AHWG26 [14580]	RHYODACITE [14580]				EOCENE [14580]				PORPHYRITIC [14580]	VOL					WR [14580]	70.48	0.34		15.31				3.21	0.85	1.22	0.05		0.75	5.81	0.1
[14580]	CONVERGENT MARGIN	GREATER ANTILLES / GREATER ANTILLES / JAMAICA / NEWCASTLE VOLCANIC FORMATION	WAGWATER BASIN	18.0761	18.0761	-76.7211	-76.7211	SAE			s_AHWG27 [14580]	RHYODACITE [14580]				EOCENE [14580]				PORPHYRITIC [14580]	VOL					WR [14580]	71.12	0.33		15.27				2.54	0.47	1.69	0.05		0.36	6.45	0.1
[14580]	CONVERGENT MARGIN	GREATER ANTILLES / GREATER ANTILLES / JAMAICA / NEWCASTLE VOLCANIC FORMATION	WAGWATER BASIN	18.0566	18.0566	-76.7372	-76.7372	SAE			s_AHWG30 [14580]	RHYODACITE [14580]				EOCENE [14580]				PORPHYRITIC [14580]	VOL					WR [14580]	67.1	0.33		14.88				2.53	2.35	1.24	0.04		0.87	5.74	0.12
[14580]	CONVERGENT MARGIN	GREATER ANTILLES / GREATER ANTILLES / JAMAICA / NEWCASTLE VOLCANIC FORMATION	WAGWATER BASIN	18.0655	18.0655	-76.7464	-76.7464	SAE			s_AHWG34 [14580]	RHYODACITE [14580]				EOCENE [14580]				PORPHYRITIC [14580]	VOL					WR [14580]	64.61	0.3		14.64				2.54	3.44	1.75	0.06		0.23	5.71	0.12
[14729]	CONVERGENT MARGIN	GREATER ANTILLES / GREATER ANTILLES / JAMAICA / BELLEVUE FORMATION	STONEY RIVER, BLUE MOUNTAIN INLIER, EASTERN JAMAICA	18.1	18.2	-76.4	-76.5	SAE			s_SR01 [14729]	BASALT [14729]			UPPER [14729]	CRETACEOUS [14729]					VOL			F		WR [14729]	52.09	0.67		16.34				7.8	10.1	6.23	0.14		0.04	1.48	0.09
[14729]	CONVERGENT MARGIN	GREATER ANTILLES / GREATER ANTILLES / JAMAICA / BELLEVUE FORMATION	STONEY RIVER, BLUE MOUNTAIN INLIER, EASTERN JAMAICA	18.1	18.2	-76.4	-76.5	SAE			s_SR02 [14729]	ANDESITE, BASALTIC [14729]			UPPER [14729]	CRETACEOUS [14729]					VOL			F		WR [14729]	53.08	0.89		16.5				9.18	6.5	4.16	0.17		0.05	3.71	0.13
[14729]	CONVERGENT MARGIN	GREATER ANTILLES / GREATER ANTILLES / JAMAICA / BELLEVUE FORMATION	STONEY RIVER, BLUE MOUNTAIN INLIER, EASTERN JAMAICA	18.1	18.2	-76.4	-76.5	SAE			s_SR03 [14729]	BASALT [14729]			UPPER [14729]	CRETACEOUS [14729]					VOL			F		WR [14729]	50.59	0.76		17.1				7.77	6.76	6.08	0.17		0.12	2.55	0.09
[14729]	CONVERGENT MARGIN	GREATER ANTILLES / GREATER ANTILLES / JAMAICA / DURHAM FORMATION	CATALINA RIVER, BLUE MOUNTAIN INLIER, EASTERN JAMAICA	18.1	18.2	-76.4	-76.5	SAE			s_SR06 [14729]	ANDESITE [14729]			UPPER [14729]	CRETACEOUS [14729]					VOL			F		WR [14729]	62.19	0.58		16.15				5.23	3.36	2.78	0.11		0.24	3.68	0.12
[14729]	CONVERGENT MARGIN	GREATER ANTILLES / GREATER ANTILLES / JAMAICA / BELLEVUE FORMATION	RIO GRANDE RIVER, BLUE MOUNTAIN INLIER, EASTERN JAMAICA	18.1	18.2	-76.4	-76.5	SAE			s_RR48 [14729]	ANDESITE [14729]			UPPER [14729]	CRETACEOUS [14729]					VOL			F		WR [14729]	60.08	0.9		17.84				6.21	5.38	1.69	0.11		0.59	3.56	0.18
[14729]	CONVERGENT MARGIN	GREATER ANTILLES / GREATER ANTILLES / JAMAICA / BELLEVUE FORMATION	RIO GRANDE RIVER, BLUE MOUNTAIN INLIER, EASTERN JAMAICA	18.1	18.2	-76.4	-76.5	SAE			s_RR49 [14729]	ANDESITE, BASALTIC [14729]			UPPER [14729]	CRETACEOUS [14729]					VOL			F		WR [14729]	56.93	0.73		18.7				6.98	7.26	2.83	0.14		0.53	2.77	0.21
[10008]	CONVERGENT MARGIN	GREATER ANTILLES / GREATER ANTILLES / HISPANIOLA	DOMINICAN REPUBLIC, CORDILLERA CENTRAL, MEDINA STOCK, 3 KM NW OF MEDINA ON ARROYO SOSUA	18.5542	18.5542	-70.14	-70.14	SAE			s_RD-72-10 [10008]	TONALITE [10008]									PLU					WR [10008]	64.7	0.97		14.9				5.49	6.2	2.71	0.11		1.1	3.6			0.4
[10008]	CONVERGENT MARGIN	GREATER ANTILLES / GREATER ANTILLES / HISPANIOLA	DOMINICAN REPUBLIC, CORDILLERA CENTRAL, LOMA DE CABRERA BATHOLITH, ABOUT 9 KM W OF ALMACIGOS ON ROAD FROM SANTIAGO RODRIGUEZ TO SANTIAGO DE LA CRUZ	18.4863	18.4863	-71.505	-71.505	SAE			s_RD-72-30 [10008]	TONALITE [10008]									PLU					WR [10008]	51.3	1.1		14.9				11.07	10.1	6.5	0.21		0.24	2.7			0.3
[10204]	CONVERGENT MARGIN	GREATER ANTILLES / GREATER ANTILLES / HISPANIOLA	DOMINICAN REPUBLIC, CORDILLERA CENTRAL, LOMA DE CABRERA BATHOLITH, ABOUT 2.5 KM S OF LOMA DE CABRERA ON ROAD TO RESTAURACION	18.3917	18.3917	-71.6167	-71.6167	SAE			s_RD-72-34 [10204]	NOT GIVEN [10204]									PLU					WR [10204]	63.2	0.38		15.7				6.3	5.7	3.2	0.13		1	3.2		0.74
[13134]	CONVERGENT MARGIN	GREATER ANTILLES / GREATER ANTILLES / HISPANIOLA / LOMA LA MONJA	DOMINICAN REPUBLIC, CORDILLERA ORIENTAL	19.236	19.236	-70.6994	-70.6994	SAE			s_2J100B [13134]	BASALT [13134]									VOL					WR [13134]	51.58	1.31		14	0.04			12.98	11.22	5.56	0.21		0.02	1.54	0.1
[13134]	CONVERGENT MARGIN	GREATER ANTILLES / GREATER ANTILLES / HISPANIOLA / LOMA LA MONJA	DOMINICAN REPUBLIC, CORDILLERA ORIENTAL	19.1603	19.1603	-70.5678	-70.5678	SAE			s_5J99 [13134]	BASALT [13134]									VOL					WR [13134]	52.2	1.41		13.81	0.05			13.14	10.53	5.42	0.2		0.03	1.64	0.1
[13134]	CONVERGENT MARGIN	GREATER ANTILLES / GREATER ANTILLES / HISPANIOLA / LOMA LA MONJA	DOMINICAN REPUBLIC, CORDILLERA ORIENTAL	19.212	19.212	-70.634	-70.634	SAE			s_5JE32 [13134]	GABBRO [13134]									PLU					WR [13134]	50.89	0.68		14.42	0.1			8.76	10.92	10.54	0.14		0.52	2	0.04
[13134]	CONVERGENT MARGIN	GREATER ANTILLES / GREATER ANTILLES / HISPANIOLA / LOMA LA MONJA	DOMINICAN REPUBLIC, CORDILLERA ORIENTAL	19.372	19.372	-71.2328	-71.2328	SAE			s_FC9103 [13134]	AMPHIBOLITE [13134]									MET					WR [13134]	50.06	0.9		14.1	0.06			9.86	12.12	9.38	0.22		0.08	2.03	0.08
[13134]	CONVERGENT MARGIN	GREATER ANTILLES / GREATER ANTILLES / HISPANIOLA / LOMA LA MONJA	DOMINICAN REPUBLIC, CORDILLERA ORIENTAL	19.4426	19.4426	-71.3939	-71.3939	SAE			s_JE9076 [13134]	BASALT [13134]									VOL					WR [13134]	50.51	1.04		14.1	0.05			10.37	11.77	8.43	0.17		0.13	2.15	0.11
[13134]	CONVERGENT MARGIN	GREATER ANTILLES / GREATER ANTILLES / HISPANIOLA / LOMA LA MONJA	DOMINICAN REPUBLIC, CORDILLERA ORIENTAL	19.2371	19.2371	-70.7457	-70.7457	SAE			s_5JE56 [13134]	BASALT [13134]									VOL					WR [13134]	51.65	1.16		13.59	0.02			11.99	10.62	6.95	0.2		0.13	2.28	0.07
[13134]	CONVERGENT MARGIN	GREATER ANTILLES / GREATER ANTILLES / HISPANIOLA / LOMA LA MONJA	DOMINICAN REPUBLIC, CORDILLERA ORIENTAL	19.2359	19.2359	-70.6899	-70.6899	SAE			s_02J103 [13134]	BASALT [13134]									VOL					WR [13134]	50.52	1.62		13.13	0.02			13.79	10.17	6.28	0.19		0.27	2.31	0.16
[13134]	CONVERGENT MARGIN	GREATER ANTILLES / GREATER ANTILLES / HISPANIOLA / LOMA LA MONJA	DOMINICAN REPUBLIC, CORDILLERA ORIENTAL	19.1868	19.1868	-70.7105	-70.7105	SAE			s_02J96 [13134]	BASALT [13134]									VOL					WR [13134]	48.25	2.23		13.32	0.01			15.71	8.61	6.85	0.21		0.24	2.72	0.11
[13134]	CONVERGENT MARGIN	GREATER ANTILLES / GREATER ANTILLES / HISPANIOLA / LOMA LA MONJA	DOMINICAN REPUBLIC, CORDILLERA ORIENTAL	18.8062	18.8062	-70.3124	-70.3124	SAE			s_02J14 [13134]	AMPHIBOLITE [13134]									MET					WR [13134]	52.52	2.18		12.87	0.02			16.13	6.39	3.95	0.25		0.13	3.61	0.14
[13134]	CONVERGENT MARGIN	GREATER ANTILLES / GREATER ANTILLES / HISPANIOLA / LOMA LA MONJA	DOMINICAN REPUBLIC, CORDILLERA ORIENTAL	19.1593	19.1593	-70.5681	-70.5681	SAE			s_5JE01 [13134]	BASALT [13134]									VOL					WR [13134]	48.8	0.84		13.98	0.09			10.37	11.01	11.43	0.18		0.04	2.06	0.05
[13134]	CONVERGENT MARGIN	GREATER ANTILLES / GREATER ANTILLES / HISPANIOLA / LOMA LA MONJA	DOMINICAN REPUBLIC, CORDILLERA ORIENTAL	19.2131	19.2131	-70.6774	-70.6774	SAE			s_5JE40A [13134]	DOLERITE [13134]									VOL					WR [13134]	51.86	0.99		13.92	0.06			9.83	8.46	9.09	0.16		0.34	4.12	0.08
[13134]	CONVERGENT MARGIN	GREATER ANTILLES / GREATER ANTILLES / HISPANIOLA / LOMA LA MONJA	DOMINICAN REPUBLIC, CORDILLERA ORIENTAL	19.2758	19.2758	-70.7654	-70.7654	SAE			s_5JE50 [13134]	DOLERITE [13134]									VOL					WR [13134]	49.87	0.94		14.74	0.04			9.59	12.82	8.68	0.16		0.07	1.95	0.07
[13134]	CONVERGENT MARGIN	GREATER ANTILLES / GREATER ANTILLES / HISPANIOLA / LOMA LA MONJA	DOMINICAN REPUBLIC, CORDILLERA ORIENTAL	19.2122	19.2122	-70.6771	-70.6771	SAE			s_5JE38A [13134]	BASALT [13134]									VOL					WR [13134]	49.89	1.44		14	0.02			12.15	8.01	8.6	0.2		0.61	3.63	0.1
[13134]	CONVERGENT MARGIN	GREATER ANTILLES / GREATER ANTILLES / HISPANIOLA / LOMA LA MONJA	DOMINICAN REPUBLIC, CORDILLERA ORIENTAL	19.2122	19.2122	-70.6771	-70.6771	SAE			s_5JE38B [13134]	BASALT [13134]									VOL					WR [13134]	50.58	1.29		14.84	0.03			10.9	9.06	7.87	0.16		0.34	3.62	0.1
[13134]	CONVERGENT MARGIN	GREATER ANTILLES / GREATER ANTILLES / HISPANIOLA / LOMA LA MONJA	DOMINICAN REPUBLIC, CORDILLERA ORIENTAL	19.2133	19.2133	-70.6777	-70.6777	SAE			s_5JE41 [13134]	GABBRO [13134]									PLU					WR [13134]	50.8	1.6		13.09	0.01			13.25	8.73	6.13	0.2		0.45	4.14	0.11
[13134]	CONVERGENT MARGIN	GREATER ANTILLES / GREATER ANTILLES / HISPANIOLA / LOMA LA MONJA	DOMINICAN REPUBLIC, CORDILLERA ORIENTAL	19.2667	19.2667	-70.7405	-70.7405	SAE			s_5JE42 [13134]	DOLERITE [13134]									VOL					WR [13134]	50.52	1.58		13.49	0.01			14.01	10.13	5.94	0.21		0.04	2.39	0.11
[13134]	CONVERGENT MARGIN	GREATER ANTILLES / GREATER ANTILLES / HISPANIOLA / LOMA LA MONJA	DOMINICAN REPUBLIC, CORDILLERA ORIENTAL	19.236	19.236	-70.6994	-70.6994	SAE			s_2JE100A [13134]	BASALT [13134]									VOL					WR [13134]
[13134]	CONVERGENT MARGIN	GREATER ANTILLES / GREATER ANTILLES / HISPANIOLA / LOMA LA MONJA	DOMINICAN REPUBLIC, CORDILLERA ORIENTAL	19.236	19.236	-70.6994	-70.6994	SAE			s_2JE100B [13134]	BASALT [13134]									VOL					WR [13134]
[15615]	CONVERGENT MARGIN	GREATER ANTILLES / GREATER ANTILLES / JAMAICA / HALBERSTADT VOLCANIC FORMATION	WAGWATER BASIN	18	18	-76.8	-76.8	SAE			s_AHHB01 [15615]	ANDESITE, BASALTIC [15615]				CENOZOIC [15615]					VOL					WR [15615]	54.63	2.39		14.24		9.91			6.84	8.43	0.12		0.07	2.88	0.3
[15615]	CONVERGENT MARGIN	GREATER ANTILLES / GREATER ANTILLES / JAMAICA / HALBERSTADT VOLCANIC FORMATION	WAGWATER BASIN	18	18	-76.8	-76.8	SAE			s_AHHB02 [15615]	ANDESITE, BASALTIC [15615]				CENOZOIC [15615]					VOL					WR [15615]	52.77	2.79		16.13		12.63			1.37	11.17	0.06		0.03	3.05	0.34
[15615]	CONVERGENT MARGIN	GREATER ANTILLES / GREATER ANTILLES / JAMAICA / HALBERSTADT VOLCANIC FORMATION	WAGWATER BASIN	18	18	-76.8	-76.8	SAE			s_AHHB04 [15615]	ANDESITE, BASALTIC [15615]				CENOZOIC [15615]					VOL					WR [15615]	56.47	2.23		13.37		8.53			6.54	8.5	0.08		0.03	2.78	0.36
[15615]	CONVERGENT MARGIN	GREATER ANTILLES / GREATER ANTILLES / JAMAICA / HALBERSTADT VOLCANIC FORMATION	WAGWATER BASIN	18	18	-76.8	-76.8	SAE			s_AHHB05 [15615]	BASALT, ALKALINE [15615]				CENOZOIC [15615]					VOL					WR [15615]	50.21	3.13		15.45		10.55			6.14	8.78	0.1		0.11	3.38	0.73
[15615]	CONVERGENT MARGIN	GREATER ANTILLES / GREATER ANTILLES / JAMAICA / HALBERSTADT VOLCANIC FORMATION	WAGWATER BASIN	18	18	-76.8	-76.8	SAE			s_AHHB08 [15615]	ANDESITE, BASALTIC [15615]				CENOZOIC [15615]					VOL					WR [15615]	53.19	3.06		15.23		8.43			5.96	7.3	0.06		0.1	4.18	0.73
[15615]	CONVERGENT MARGIN	GREATER ANTILLES / GREATER ANTILLES / JAMAICA / HALBERSTADT VOLCANIC FORMATION	WAGWATER BASIN	18	18	-76.8	-76.8	SAE			s_AHHB09 [15615]	BASALT, ALKALINE [15615]				CENOZOIC [15615]					VOL					WR [15615]	50.53	3.13		14.97		8.6			8.17	7.9	0.11		0.11	3.51	0.79
[15615]	CONVERGENT MARGIN	GREATER ANTILLES / GREATER ANTILLES / JAMAICA / NEWCASTLE VOLCANIC FORMATION	WAGWATER BASIN	18	18.1	-76.65	-76.75	SAE			s_AHWG08 [15615]	BASALT, ALKALINE [15615]				CENOZOIC [15615]					VOL					WR [15615]	51.21	3.05		16.73		9.08			9.06	4.21	0.14		0.62	4.64	0.77
[15615]	CONVERGENT MARGIN	GREATER ANTILLES / GREATER ANTILLES / JAMAICA / NEWCASTLE VOLCANIC FORMATION	WAGWATER BASIN	18	18.1	-76.65	-76.75	SAE			s_AHWG09 [15615]	BASALT, ALKALINE [15615]				CENOZOIC [15615]					VOL					WR [15615]	51.5	3.18		17.29		8.72			8.55	4.06	0.16		0.8	4.65	0.77
[15615]	CONVERGENT MARGIN	GREATER ANTILLES / GREATER ANTILLES / JAMAICA / NEWCASTLE VOLCANIC FORMATION	WAGWATER BASIN	18	18.1	-76.65	-76.75	SAE			s_AHWG10 [15615]	BASALT, ALKALINE [15615]				CENOZOIC [15615]					VOL					WR [15615]	46.34	2.83		15.46		10.51			12.01	5.98	0.23		0.77	3.62	0.66
[12407][11093]	CONVERGENT MARGIN	GREATER ANTILLES / GREATER ANTILLES / HISPANIOLA / TIREO FORMATION	SANTIAGO RODR虶UEZ	19.4666	19.4666	-71.333	-71.333	SAE			s_JE9013 [12407]	METABASALT [12407] / BASALT [11093]									VOL					WR [12407]	51.85	0.23		13.82	0.054	11.44		10.29	11.23	8.09	0.17		0.1	1.53	0.04
[12407][11093]	CONVERGENT MARGIN	GREATER ANTILLES / GREATER ANTILLES / HISPANIOLA / TIREO GROUP	CENTRAL HISPANIOLA, DOMINICAN REPUBLIC	19.3718	19.3718	-71.378	-71.378	SAE			s_JE9012 [12407]	METABASALT [12407] / ANDESITE, BASALTIC [11093]									VOL					WR [12407]	51.71	0.23		15.21	0.032	9.59		8.63	11.75	6.39	0.15		0.06	1.24	0.02
[2633]	CONVERGENT MARGIN	GREATER ANTILLES / GREATER ANTILLES / HISPANIOLA / LOMA LA VEGA	DOMINICAN REPUBLIC, CORDILLERA ORIENTAL	18.82	18.82	-69.74	-69.74	SAE			s_RU-28 [2633]	TRACHYTE [2633]									VOL					WR [2633]	61.5	0.48		17.9				3.28	0.71	1.04	0.17		11.98	2.6				0.81
[2633]	CONVERGENT MARGIN	GREATER ANTILLES / GREATER ANTILLES / HISPANIOLA / LOMA LA VEGA	DOMINICAN REPUBLIC, CORDILLERA ORIENTAL	18.82	18.82	-69.74	-69.74	SAE			s_RU-28B [2633]	TRACHYTE [2633]									VOL					WR [2633]	60.27	0.46		20.86				2.4	1.86	0.73			7.66	5.48
[2633]	CONVERGENT MARGIN	GREATER ANTILLES / GREATER ANTILLES / HISPANIOLA / LOMA LA VEGA	DOMINICAN REPUBLIC, CORDILLERA ORIENTAL	18.82	18.82	-69.74	-69.74	SAE			s_RU-50 [2633]	TRACHYTE [2633]									VOL					WR [2633]	63	0.44		18.6				2.63	0.91	0.56	0.23		8.95	4.43			1
[2633]	CONVERGENT MARGIN	GREATER ANTILLES / GREATER ANTILLES / HISPANIOLA / LOMA LA VEGA	DOMINICAN REPUBLIC, CORDILLERA ORIENTAL	18.82	18.82	-69.74	-69.74	SAE			s_RU-44 [2633]	TRACHYTE [2633]									VOL					WR [2633]	60.2	0.47		20				2.71	1.97	0.91	0.3		7.47	5.7				5
[2633]	CONVERGENT MARGIN	GREATER ANTILLES / GREATER ANTILLES / HISPANIOLA / LOMA LA VEGA	DOMINICAN REPUBLIC, CORDILLERA ORIENTAL	18.82	18.82	-69.74	-69.74	SAE			s_85-1 [2633]	TRACHYTE [2633]									VOL					WR [2633]	62	0.32		18.3				3.25	0.58	0.88	0.2		11.41	2.64
[2633]	CONVERGENT MARGIN	GREATER ANTILLES / GREATER ANTILLES / HISPANIOLA / LOMA LA VEGA	DOMINICAN REPUBLIC, CORDILLERA ORIENTAL	18.82	18.82	-69.74	-69.74	SAE			s_VSD-115 [2633]	TRACHYTE [2633]									VOL					WR [2633]	61.5	0.39		19.7				2.73	0.74	0.67	0.23		10.34	3.37			0.44	0.18
[2633]	CONVERGENT MARGIN	GREATER ANTILLES / GREATER ANTILLES / HISPANIOLA / LOMA LA VEGA	DOMINICAN REPUBLIC, CORDILLERA ORIENTAL	18.82	18.82	-69.74	-69.74	SAE			s_LLV [2633]	TRACHYTE [2633]									VOL					WR [2633]	63.1	0.44		18.6				2.84	0.55	0.33	0.16		9.45	4.13
[2633]	CONVERGENT MARGIN	GREATER ANTILLES / GREATER ANTILLES / HISPANIOLA / LOMA LA VEGA	DOMINICAN REPUBLIC, CORDILLERA ORIENTAL	18.82	18.82	-69.74	-69.74	SAE			s_85-4 [2633]	TRACHYTE [2633]									VOL					WR [2633]	61.8	0.52		18.5				3.78	1.4	0.9	0.12		7.3	5.2			0.66	0.21
[2633]	CONVERGENT MARGIN	GREATER ANTILLES / GREATER ANTILLES / HISPANIOLA / LOMA LA VEGA	DOMINICAN REPUBLIC, CORDILLERA ORIENTAL	18.81	18.81	-69.925	-69.925	SAE			s_MC-1MC-2 [2633]	BASALT [2633]									VOL					WR [2633]	62.1	0.61		17.6				3.6	0.5	0.6	0.09		9.2	5.3			0.62	0.2
[2633]	CONVERGENT MARGIN	GREATER ANTILLES / GREATER ANTILLES / HISPANIOLA / LOMA LA VEGA	DOMINICAN REPUBLIC, CORDILLERA ORIENTAL	18.82	18.82	-69.74	-69.74	SAE			s_RU-20 [2633]	TRACHYTE [2633]									VOL					WR [2633]	61.02	0.43		18.77				2.38	0.73	0.55	0.21		11.49	2.77	0.06
[2633]	CONVERGENT MARGIN	GREATER ANTILLES / GREATER ANTILLES / HISPANIOLA / LOMA LA VEGA	DOMINICAN REPUBLIC, CORDILLERA ORIENTAL	18.82	18.82	-69.74	-69.74	SAE			s_86-IM [2633]	TRACHYTE [2633]									VOL					WR [2633]	62.11	0.43		18.47				2.07	0.91	0.91	0.18		10.01	2.95	0.07
[2633]	CONVERGENT MARGIN	GREATER ANTILLES / GREATER ANTILLES / HISPANIOLA / LOMA LA VEGA	DOMINICAN REPUBLIC, CORDILLERA ORIENTAL	18.82	18.82	-69.74	-69.74	SAE			s_87-20 [2633]	TRACHYTE [2633]									VOL					WR [2633]	61.97	0.42		18.52				2.08	1.65	0.58	0.24		11.44	2.72	0.06
[2633]	CONVERGENT MARGIN	GREATER ANTILLES / GREATER ANTILLES / HISPANIOLA / LOMA LA VEGA	DOMINICAN REPUBLIC, CORDILLERA ORIENTAL	18.805	18.805	-69.92	-69.92	SAE			s_87-14 [2633]	BASALT [2633]									VOL					WR [2633]	63.37	0.35		18.31				2.43	0.45	0.34	0.1		8.13	5.2	0.05
[2633]	CONVERGENT MARGIN	GREATER ANTILLES / GREATER ANTILLES / HISPANIOLA / GUAMIRA	DOMINICAN REPUBLIC, CORDILLERA ORIENTAL	18.96	18.96	-69.6	-69.6	SAE			s_87-3A [2633]	ANDESITE [2633]									VOL					WR [2633]	59.68	1.03		14.94				8.58	3.31	3.56	0.19		0.08	6.29	0.05
[2633]	CONVERGENT MARGIN	GREATER ANTILLES / GREATER ANTILLES / HISPANIOLA / EL VALLE FORMATION	DOMINICAN REPUBLIC, CORDILLERA ORIENTAL	18.99	18.99	-69.66	-69.66	SAE			s_87-1 [2633]	NOT GIVEN [2633]									PLU					WR [2633]	74.2	0.23		13.78				1.93	1.63	0.45	0.07		0.91	5.72	0
[2633]	CONVERGENT MARGIN	GREATER ANTILLES / GREATER ANTILLES / HISPANIOLA / LOMA LA VEGA	DOMINICAN REPUBLIC, CORDILLERA ORIENTAL	18.82	18.82	-69.74	-69.74	SAE			s_87-10 [2633]	TRACHYTE [2633]									VOL					WR [2633]		0.38
[2633]	CONVERGENT MARGIN	GREATER ANTILLES / GREATER ANTILLES / HISPANIOLA / LOMA LA VEGA	DOMINICAN REPUBLIC, CORDILLERA ORIENTAL	18.82	18.82	-69.74	-69.74	SAE			s_87-7 [2633]	TRACHYTE [2633]									VOL					WR [2633]		0.36
[2633]	CONVERGENT MARGIN	GREATER ANTILLES / GREATER ANTILLES / HISPANIOLA / LOMA LA VEGA	DOMINICAN REPUBLIC, CORDILLERA ORIENTAL	18.82	18.82	-69.74	-69.74	SAE			s_86-1 [2633]	TRACHYTE [2633]									VOL					WR [2633]		0.37
[2633]	CONVERGENT MARGIN	GREATER ANTILLES / GREATER ANTILLES / HISPANIOLA / LOMA LA VEGA	DOMINICAN REPUBLIC, CORDILLERA ORIENTAL	18.803	18.803	-69.841	-69.841	SAE			s_RU-52 [2633]	BASALT [2633]								EPICLASTIC [2633]	VOL					WR [2633]		0.61
[2633]	CONVERGENT MARGIN	GREATER ANTILLES / GREATER ANTILLES / HISPANIOLA / GUAMIRA	DOMINICAN REPUBLIC, CORDILLERA ORIENTAL	18.96	18.96	-69.6	-69.6	SAE			s_87-3B [2633]	BASALT [2633]									VOL					WR [2633]		0.66
[2633]	CONVERGENT MARGIN	GREATER ANTILLES / GREATER ANTILLES / HISPANIOLA / EL VALLE FORMATION	DOMINICAN REPUBLIC, CORDILLERA ORIENTAL	18.99	18.99	-69.66	-69.66	SAE			s_87-1D [2633]	NOT GIVEN [2633]									PLU					WR [2633]		0.02
[2633]	CONVERGENT MARGIN	GREATER ANTILLES / GREATER ANTILLES / HISPANIOLA / EL VALLE FORMATION	DOMINICAN REPUBLIC, CORDILLERA ORIENTAL	18.99	18.99	-69.66	-69.66	SAE			s_87-1A [2633]	NOT GIVEN [2633]									PLU					WR [2633]		0.19
[14580][15615]	CONVERGENT MARGIN	GREATER ANTILLES / GREATER ANTILLES / JAMAICA / NEWCASTLE VOLCANIC FORMATION	IRISH TOWN TO HOPEWELL, WAGWATER BASIN	18.0505	18.0505	-76.7247	-76.7247	SAE			s_AHWG12 [14580]	RHYODACITE [14580]				EOCENE [14580]				PORPHYRITIC [14580]	VOL					WR [14580]	69.63	0.3		15.21				2.94	1.46	1.42	0.05		0.67	5.13	0.08
[14580][15615]	CONVERGENT MARGIN	GREATER ANTILLES / GREATER ANTILLES / JAMAICA / NEWCASTLE VOLCANIC FORMATION	NORTH OF REDLIGHT, WAGWATER BASIN	18.0598	18.0598	-76.7225	-76.7225	SAE			s_AHWG19 [14580]	RHYODACITE [14580]				EOCENE [14580]				PORPHYRITIC [14580]	VOL					WR [14580]	69.38	0.36		15.28				2.99	0.34	2.08	0.03		0.5	6.56	0.11
[14580][15615]	CONVERGENT MARGIN	GREATER ANTILLES / GREATER ANTILLES / JAMAICA / NEWCASTLE VOLCANIC FORMATION	SOUTH OF NEWCASTLE, WAGWATER BASIN	18.0664	18.0664	-76.7088	-76.7088	SAE			s_AHWG21 [14580]	RHYODACITE [14580]				EOCENE [14580]				PORPHYRITIC [14580]	VOL					WR [14580]	70.58	0.34		15.75				2.8	0.34	1.78	0.05		0.18	6.25	0.11
[14580][15615]	CONVERGENT MARGIN	GREATER ANTILLES / GREATER ANTILLES / JAMAICA / NEWCASTLE VOLCANIC FORMATION	WAGWATER BASIN	18.0623	18.0623	-76.7443	-76.7443	SAE			s_AHWG32 [14580]	RHYODACITE [14580]				EOCENE [14580]				PORPHYRITIC [14580]	VOL					WR [14580]	71.81	0.33		15.83				2.9	0.31	1.37	0.03		0.67	5.02	0.1
[14580][15615]	CONVERGENT MARGIN	GREATER ANTILLES / GREATER ANTILLES / JAMAICA / NEWCASTLE VOLCANIC FORMATION	WAGWATER BASIN	18.0655	18.0655	-76.7464	-76.7464	SAE			s_AHWG33 [14580]	RHYODACITE [14580]				EOCENE [14580]				PORPHYRITIC [14580]	VOL					WR [14580]	70.45	0.33		15.58				1.87	0.41	0.93	0.02		0.21	7.55	0.1
[15615][14580]	CONVERGENT MARGIN	GREATER ANTILLES / GREATER ANTILLES / JAMAICA / HALBERSTADT VOLCANIC FORMATION	WAGWATER BASIN	18	18	-76.8	-76.8	SAE			s_AHHB03 [15615]	ANDESITE [15615] / BASALT [14580]				CENOZOIC [15615] / EOCENE [14580]					VOL					WR [15615]	57.99	2.39		14.68		10.2			3.3	8.71	0.04		0.05	2.3	0.41
[15615][14580]	CONVERGENT MARGIN	GREATER ANTILLES / GREATER ANTILLES / JAMAICA / HALBERSTADT VOLCANIC FORMATION	WAGWATER BASIN	18	18	-76.8	-76.8	SAE			s_AHHB07 [15615]	ANDESITE, BASALTIC [15615] / BASALT [14580]				CENOZOIC [15615] / EOCENE [14580]					VOL					WR [15615]	55.04	2.71		16.25		9.42			2.6	8.38	0.04		0.09	3.64	0.33
[4121]	CONVERGENT MARGIN	GREATER ANTILLES / GREATER ANTILLES / PUERTO RICO	SOUTH OF BARRIO MAGUAYO	17.9	18.5	-65	-67	SAE			s_VP118 [4121]	ANDESITE [4121]				CRETACEOUS [4121]					VOL					WR [4121]	62.36	0.69		17.14				4.51	4.25	4.03	0.18		2.53	3.86	0.28
[truncated: 309 more rows]
[truncated: 121 more columns]

## Sheet: Raw Mg# RI
CITATIONS	TECTONIC SETTING	LOCATION	LOCATION COMMENT	LATITUDE MIN	LATITUDE MAX	LONGITUDE MIN	LONGITUDE MAX	LAND OR SEA	ELEVATION MIN	ELEVATION MAX	SAMPLE NAME	ROCK NAME	MIN. AGE (YRS.)	MAX. AGE (YRS.)	GEOL.	AGE	ERUPTION DAY	ERUPTION MONTH	ERUPTION YEAR	ROCK TEXTURE	ROCK TYPE	DRILL DEPTH MIN	DRILL DEPTHAX	ALTERATION	MINERAL	MATERIAL	SIO2(WT%)	TIO2(WT%)	B2O3(WT%)	AL2O3(WT%)	CR2O3(WT%)	FE2O3(WT%)	FEO(WT%)	FEOT(WT%)	CAO(WT%)	MGO(WT%)	MNO(WT%)	NIO(WT%)	K2O(WT%)	NA2O(WT%)	P2O5(WT%)	Mg#	RI	H2O(WT%)	H2OP(WT%)	H2OM(WT%)	H2OT(WT%)	CO2(WT%)	CO1(WT%)
[truncated: 199 more rows]
[truncated: 123 more columns]

[truncated: 1 more sheets: Final]
