# Supplementary material for: Latitude-dependent oxygen fugacity in arc magmas
Source: Nat Commun. 2024 Jul 18;15:6050. doi: 10.1038/s41467-024-50337-6 (PMC11258285; doi:10.1038/s41467-024-50337-6)
Supplement: Supplementary file 19 — Source data [file 41467_2024_50337_MOESM19_ESM.zip › Raw data filtering process/IZU-BONIN_ARC 6.5.xlsx]

## Sheet: Raw Si Mg
CITATIONS	TECTONIC SETTING	LOCATION	LOCATION COMMENT	LATITUDE MIN	LATITUDE MAX	LONGITUDE MIN	LONGITUDE MAX	LAND OR SEA	ELEVATION MIN	ELEVATION MAX	SAMPLE NAME	ROCK NAME	MIN. AGE (YRS.)	MAX. AGE (YRS.)	GEOL.	AGE	ERUPTION DAY	ERUPTION MONTH	ERUPTION YEAR	ROCK TEXTURE	ROCK TYPE	DRILL DEPTH MIN	DRILL DEPTHAX	ALTERATION	MINERAL	MATERIAL	SIO2(WT%)	TIO2(WT%)	B2O3(WT%)	AL2O3(WT%)	CR2O3(WT%)	FE2O3(WT%)	FEO(WT%)	FEOT(WT%)	CAO(WT%)	MGO(WT%)	MNO(WT%)	NIO(WT%)	K2O(WT%)	NA2O(WT%)	P2O5(WT%)	H2O(WT%)	H2OP(WT%)	H2OM(WT%)	H2OT(WT%)	CO2(WT%)	CO1(WT%)	F(WT%)	CL(WT%)
[19973]	CONVERGENT MARGIN	IZU-BONIN ARC / BONIN (= OGASAWARA) ISLANDS / CHICHI-JIMA/TITI-ZIMA	BONIN	27.3	27.3	142.3	142.3	SAE			s_92BON04 [19973]	BONINITE [19973]									VOL					WR [19973]					0.28
[3207]	CONVERGENT MARGIN	IZU-BONIN ARC / IZU-BONIN FORE-ARC / SITE 792	HOLE 792E	30.3993	30.3993	140.38	140.38	SAQ	-1798.2	-1798.2	s_126-792E-71R-1,18-21100 [3207]	ANDESITE [3207]									VOL	810.38	810.38			WR [3207]	57.12	0.58		18.42				6.58	9.99	3.17	0.25		0.28	2.55	0.11
[3207][2328]	CONVERGENT MARGIN	IZU-BONIN ARC / IZU-BONIN FORE-ARC / SITE 792	HOLE 792E	30.3993	30.3993	140.38	140.38	SAQ	-1798.2	-1798.2	s_126-792E-71R-2,89-92101 [3207]	ANDESITE [3207] / NOT GIVEN [2328]				OLIGOCENE [2328]				PHYRIC [2328]	VOL	815.66	815.66			WR [3207]	57.44	0.55		17.69				7.37	8.82	3.56	0.32		0.55	2.37	0.07
[3207][2328]	CONVERGENT MARGIN	IZU-BONIN ARC / IZU-BONIN FORE-ARC / SITE 792	HOLE 792E	30.3993	30.3993	140.38	140.38	SAQ	-1798.2	-1798.2	s_126-792E-72R-1,100-104103 [3207]	ANDESITE [3207] / NOT GIVEN [2328]				OLIGOCENE [2328]				PHYRIC [2328]	VOL	824.59	824.59			WR [3207]	56.77	0.54		18.32				6.68	9.79	3.35	0.13		0.18	2.43	0.47
[3207]	CONVERGENT MARGIN	IZU-BONIN ARC / IZU-BONIN FORE-ARC / SITE 792	HOLE 792E	30.3993	30.3993	140.38	140.38	SAQ	-1798.2	-1798.2	s_126-792E-75R-1,18-22112 [3207]	DACITE [3207]									VOL	849.11	849.11			WR [3207]	64.2	0.53		17.7				4.72	8.34	1.16	0.09		0.28	2.55	0.09
[3207]	CONVERGENT MARGIN	IZU-BONIN ARC / IZU-BONIN FORE-ARC / SITE 792	HOLE 792E	30.3993	30.3993	140.38	140.38	SAQ	-1798.2	-1798.2	s_126-792E-75R-2,69-73114 [3207]	DACITE [3207]									VOL	856.56	856.56			WR [3207]	62.67	0.54		17.63				5.25	8.17	2	0.07		0.16	2.5	0.09
[3207][2328]	CONVERGENT MARGIN	IZU-BONIN ARC / IZU-BONIN FORE-ARC / SITE 792	HOLE 792E	30.3993	30.3993	140.38	140.38	SAQ	-1798.2	-1798.2	s_126-792E-78R-1,132-135119 [3207]	DACITE [3207] / NOT GIVEN [2328]				OLIGOCENE [2328]				PHYRIC [2328]	VOL	884.5	884.5			WR [3207]	63.06	0.51		18.09				4.57	8.4	1.45	0.06		0.4	2.68	0.18
[3207]	CONVERGENT MARGIN	IZU-BONIN ARC / IZU-BONIN FORE-ARC / SITE 793	HOLE 793B	31.1055	31.1055	139.888	139.888	SAQ	-2975.3	-2975.3	s_126-793B-100R-2,16-19049 [3207]	ANDESITE, BASALTIC, 2-PYROXENE [3207]									VOL	1545.1	1545.1			WR [3207]	53.96	0.33		17.19				8.52	9.52	5.88	0.13		0.91	2.43	0.01
[3207][2328]	CONVERGENT MARGIN	IZU-BONIN ARC / IZU-BONIN FORE-ARC / SITE 793	HOLE 793B	31.1055	31.1055	139.888	139.888	SAQ	-2975.3	-2975.3	s_126-793B-104R-1,65-70053 [3207]	ANDESITE, BASALTIC, 2-PYROXENE [3207] / NOT GIVEN [2328]				OLIGOCENE [2328]				PHYRIC [2328]	VOL	1577.11	1577.11			WR [3207]	52.8	0.3		13.68				8.42	11.66	9.76	0.16		0.28	1.78	0.02
[3207][2328]	CONVERGENT MARGIN	IZU-BONIN ARC / IZU-BONIN FORE-ARC / SITE 793	HOLE 793B	31.1055	31.1055	139.888	139.888	SAQ	-2975.3	-2975.3	s_126-793B-104R-2,69-75055 [3207]	ANDESITE, BASALTIC, 2-PYROXENE [3207] / NOT GIVEN [2328]				OLIGOCENE [2328]				PHYRIC [2328]	VOL	1579.92	1579.92			WR [3207]	53.37	0.31		14.45				8.01	11.57	7.41	0.14		0.91	2.27	0.13
[3207]	CONVERGENT MARGIN	IZU-BONIN ARC / IZU-BONIN FORE-ARC / SITE 793	HOLE 793B	31.1055	31.1055	139.888	139.888	SAQ	-2975.3	-2975.3	s_126-793B-110R-3,78-83075 [3207]	ANDESITE, BASALTIC, 2-PYROXENE [3207]									VOL	1638.97	1638.97			WR [3207]	54.41	0.26		12.66				8.26	9.99	9.64	0.15		0.75	2.32	0.04
[3207]	CONVERGENT MARGIN	IZU-BONIN ARC / IZU-BONIN FORE-ARC / SITE 793	HOLE 793B	31.1055	31.1055	139.888	139.888	SAQ	-2975.3	-2975.3	s_126-793B-112R-2,57-62083 [3207]	ANDESITE, BASALTIC, 2-PYROXENE [3207]									VOL	161.38	161.38			WR [3207]	53.75	0.25		12.58				7.95	9.03	12.51	0.16		0.35	2.04	0.11
[3207][2328]	CONVERGENT MARGIN	IZU-BONIN ARC / IZU-BONIN FORE-ARC / SITE 793	HOLE 793B	31.1055	31.1055	139.888	139.888	SAQ	-2975.3	-2975.3	s_126-793B-113R-4,35-41088 [3207]	ANDESITE, BASALTIC, 2-PYROXENE [3207] / NOT GIVEN [2328]				OLIGOCENE [2328]				PHYRIC [2328]	VOL	1672.3	1672.3			WR [3207]	58.84	0.3		16.83				6.76	8.22	3.28	0.09		1.72	3.14	0.06
[3207]	CONVERGENT MARGIN	IZU-BONIN ARC / IZU-BONIN FORE-ARC / SITE 793	HOLE 793B	31.1055	31.1055	139.888	139.888	SAQ	-2975.3	-2975.3	s_126-793B-1R-1,1,132-136004 [3207]	DIABASE [3207]									PLU	587.82	587.82			WR [3207]	52.07	0.53		14.46				9.03	11.01	9.41	0.19		0.26	1.64	0.05
[3207][2352]	CONVERGENT MARGIN	IZU-BONIN ARC / IZU-BONIN FORE-ARC / SITE 793	HOLE 793B	31.1055	31.1055	139.888	139.888	SAQ	-2975.3	-2975.3	s_126-793B-1R-1,1,35-39001 [3207] / s_126-793B-1R-1,35-39 001 [2352]	DIABASE [3207]									PLU	586.79	586.79			WR [3207]	52.84	0.58		14.85				9.55	10.19	8.56	0.16		0.26	1.94	0.06
[3207][2352]	CONVERGENT MARGIN	IZU-BONIN ARC / IZU-BONIN FORE-ARC / SITE 793	HOLE 793B	31.1055	31.1055	139.888	139.888	SAQ	-2975.3	-2975.3	s_126-793B-1R-2,2,61-65007 [3207] / s_126-793B-1R-2,61-65 007 [2352]	DIABASE [3207]									PLU	588.6	588.6			WR [3207]	53.1	0.58		14.68				8.82	10.49	8.99	0.16		0.32	1.88	0.06
[3207]	CONVERGENT MARGIN	IZU-BONIN ARC / IZU-BONIN FORE-ARC / SITE 793	HOLE 793B	31.1055	31.1055	139.888	139.888	SAQ	-2975.3	-2975.3	s_126-793B-1R-2,2,91-95008 [3207]	DIABASE [3207]									PLU	588.92	588.92			WR [3207]	52.87	0.56		14.8				8.84	10.27	8.8	0.15		0.32	1.97	0.05
[3207][2352]	CONVERGENT MARGIN	IZU-BONIN ARC / IZU-BONIN FORE-ARC / SITE 793	HOLE 793B	31.1055	31.1055	139.888	139.888	SAQ	-2975.3	-2975.3	s_126-793B-1R-3,3,77-82011 [3207] / s_126-793B-1R-3,77-82 011 [2352]	DIABASE [3207]									PLU	590.12	590.12			WR [3207]	52.58	0.56		14.63				8.68	10.76	9.26	0.17		0.28	1.96	0.06
[3207][2328]	CONVERGENT MARGIN	IZU-BONIN ARC / IZU-BONIN FORE-ARC / SITE 793	HOLE 793B	31.1055	31.1055	139.888	139.888	SAQ	-2975.3	-2975.3	s_126-793B-86R-1,128-131020 [3207]	ANDESITE, BASALTIC, 2-PYROXENE [3207] / NOT GIVEN [2328]				OLIGOCENE [2328]				PHYRIC [2328]	VOL	1408.37	1408.37			WR [3207]	54.97	0.34		15.84				6.75	10.71	7.77	0.15		0.93	1.65	0.01
[3207]	CONVERGENT MARGIN	IZU-BONIN ARC / IZU-BONIN FORE-ARC / SITE 793	HOLE 793B	31.1055	31.1055	139.888	139.888	SAQ	-2975.3	-2975.3	s_126-793B-88R-1,91-95026 [3207]	ANDESITE, BASALTIC, 2-PYROXENE [3207]									VOL	1426.61	1426.61			WR [3207]	54.4	0.37		18.58				7.15	10.27	5.65	0.13		0.91	2.24	0.03
[3207]	CONVERGENT MARGIN	IZU-BONIN ARC / IZU-BONIN FORE-ARC / SITE 793	HOLE 793B	31.1055	31.1055	139.888	139.888	SAQ	-2975.3	-2975.3	s_126-793B-92R-2,113-117031 [3207]	ANDESITE, BASALTIC, 2-PYROXENE [3207]									VOL	1466.34	1466.34			WR [3207]	53.52	0.24		11.46				8.04	9.65	14.12	0.18		0.18	1.45	0.02
[3207][2328]	CONVERGENT MARGIN	IZU-BONIN ARC / IZU-BONIN FORE-ARC / SITE 793	HOLE 793B	31.1055	31.1055	139.888	139.888	SAQ	-2975.3	-2975.3	s_126-793B-92R-2,70-74030 [3207]	ANDESITE, BASALTIC, 2-PYROXENE [3207] / NOT GIVEN [2328]				OLIGOCENE [2328]				PHYRIC [2328]	VOL	1465.32	1465.32			WR [3207]	53.46	0.25		12.07				7.86	10.21	12.56	0.17		0.58	1.78	0.05
[3207]	CONVERGENT MARGIN	IZU-BONIN ARC / IZU-BONIN FORE-ARC / SITE 793	HOLE 793B	31.1055	31.1055	139.888	139.888	SAQ	-2975.3	-2975.3	s_126-793B-92R-3,55-59033 [3207]	ANDESITE, BASALTIC, 2-PYROXENE [3207]									VOL	1468.5	1468.5			WR [3207]	54.19	0.31		15.97				7.83	9.44	8.82	0.15		0.42	2.03	0.02
[3207]	CONVERGENT MARGIN	IZU-BONIN ARC / IZU-BONIN FORE-ARC / SITE 793	HOLE 793B	31.1055	31.1055	139.888	139.888	SAQ	-2975.3	-2975.3	s_126-793B-93R-1,63-67035 [3207]	ANDESITE, BASALTIC, 2-PYROXENE [3207]									VOL	1471.8	1471.8			WR [3207]	53.03	0.28		13.2				8.06	10.61	11.92	0.19		0.2	1.59	0.03
[3207]	CONVERGENT MARGIN	IZU-BONIN ARC / IZU-BONIN FORE-ARC / SITE 793	HOLE 793B	31.1055	31.1055	139.888	139.888	SAQ	-2975.3	-2975.3	s_126-793B-93R-1,96-100036 [3207]	ANDESITE, BASALTIC, 2-PYROXENE [3207]									VOL	1472.86	1472.86			WR [3207]	52.73	0.28		12.76				8.16	10.04	12.5	0.19		0.23	1.54	0.02
[3207]	CONVERGENT MARGIN	IZU-BONIN ARC / IZU-BONIN FORE-ARC / SITE 793	HOLE 793B	31.1055	31.1055	139.888	139.888	SAQ	-2975.3	-2975.3	s_126-793B-96R-1,77-81042 [3207]	ANDESITE, BASALTIC, 2-PYROXENE [3207]									VOL	1504.07	1504.07			WR [3207]	53.14	0.29		14.15				7.94	10.42	10.89	0.18		0.33	1.83	0.03
[3207]	CONVERGENT MARGIN	IZU-BONIN ARC / IZU-BONIN FORE-ARC / SITE 793	HOLE 793B	31.1055	31.1055	139.888	139.888	SAQ	-2975.3	-2975.3	s_126-793B-99R-1,140-144048 [3207]	ANDESITE, BASALTIC, 2-PYROXENE [3207]									VOL	1534.84	1534.84			WR [3207]	53.66	0.26		13.34				8.24	9.99	10.56	0.17		0.67	1.83	0.01
[2294]	CONVERGENT MARGIN	IZU-BONIN ARC / IZU BACK-ARC / SITE 790	HOLE 790C	30.9158	30.9158	139.845	139.845	SAQ	-2234	-2234	s_126-790C-24R-1 [2294] / s_126-790C-24R-1_UNLEACHED [2294]	BASALT [2294] / NOT GIVEN [2294]									VOL					WR [2294]	48.71	0.97		17.57				8.67	11.63	7.8	0.13		0.4	2.44	0.27
[2294]	CONVERGENT MARGIN	IZU-BONIN ARC / IZU BACK-ARC / SITE 790	HOLE 790B	30.916	30.916	139.844	139.844	SAQ	-2234	-2334	s_126-790B-10H-1,0-35 [2294]	RHYOLITE [2294]				PLEISTOCENE [2294]					VOL	81	81			WR [2294]	70.44	0.6		13.59				4.09	3.84	1.02			0.73	5.11	0.13
[20417][24180][23174]	CONVERGENT MARGIN	IZU-BONIN ARC / IZU ARC / IZU-OSHIMA / OSHIMA	1986 ERUPTION	34.75	34.75	139.42	139.42	SAE			s_1986A-1 [20417]	ANDESITE, BASALTIC [20417] / NOT GIVEN [24180]									VOL					WR [20417]	52.12	1.16		15.17		13.9			10.25	4.8	0.21		0.4	1.91	0.11
[19795]	CONVERGENT MARGIN	IZU-BONIN ARC / IZU ARC / IZU-OSHIMA / OSHIMA	OLDER OSHIMA GROUP, SUBAERIAL SATELLITE CONES	34.6903	34.6903	139.445	139.445	SAE			s_11013104 [19795]	NOT GIVEN [19795]								HIGHLY VESICULATED APHYRIC [19795]	VOL					WR [19795]	51.39	1.07		16.93		12.65			10.95	4.27	0.19		0.38	1.83	0.09
[19795]	CONVERGENT MARGIN	IZU-BONIN ARC / IZU ARC / IZU-OSHIMA / OSHIMA	OLDER OSHIMA GROUP, SUBAERIAL SATELLITE CONES	34.7746	34.7746	139.35	139.35	SAE			s_09022304-1 [19795]	BASALT [19795]								POORLY VESICULATED SPARSELY PLAGIOCLASE-PHYRIC [19795]	VOL					WR [19795]	52.42	1.31		14.61		14.87			9.86	4.62	0.22		0.43	2.08	0.1
[19795]	CONVERGENT MARGIN	IZU-BONIN ARC / IZU ARC / IZU-OSHIMA / OSHIMA	OLDER OSHIMA GROUP, SUBAERIAL SATELLITE CONES	34.7746	34.7746	139.35	139.35	SAE			s_09022304-2 [19795]	BASALT [19795]								POORLY VESICULATED SPARSELY PLAGIOCLASE-PHYRIC [19795]	VOL					WR [19795]	52.08	1.27		14.81		14.7			9.88	4.55	0.21		0.42	1.99	0.11
[19795]	CONVERGENT MARGIN	IZU-BONIN ARC / IZU ARC / IZU-OSHIMA / OSHIMA	OLDER OSHIMA GROUP, SUBAERIAL SATELLITE CONES	34.7899	34.7899	139.355	139.355	SAE			s_09122107-1 [19795]	BASALT, CLINOPYROXENE-OLIVINE [19795]									VOL					WR [19795]	50.84	0.91		19		11.34			11.63	4.24	0.17		0.3	1.74	0.08
[19795]	CONVERGENT MARGIN	IZU-BONIN ARC / IZU ARC / IZU-OSHIMA / OSHIMA	OLDER OSHIMA GROUP, SUBAERIAL SATELLITE CONES	34.6838	34.6838	139.4	139.4	SAE			s_09122205 [19795]	BASALT [19795]								UNVESICULATED APHYRIC [19795]	VOL					WR [19795]
[19795]	CONVERGENT MARGIN	IZU-BONIN ARC / IZU ARC / IZU-OSHIMA / OSHIMA	OLDER OSHIMA GROUP, SUBAERIAL SATELLITE CONES	34.7913	34.7913	139.356	139.356	SAE			s_09122106 [19795]	BASALT [19795]								PORPHYRITIC [19795]	VOL					WR [19795]	50.66	0.89		19.18		11.04			11.91	4.15	0.17		0.3	1.69	0.08
[19795]	CONVERGENT MARGIN	IZU-BONIN ARC / IZU ARC / IZU-OSHIMA / OSHIMA	OLDER OSHIMA GROUP, SUBAERIAL SATELLITE CONES	34.709	34.709	139.405	139.405	SAE			s_10012106 [19795]	BASALT [19795]								APHYRIC [19795]	VOL					WR [19795]	52.88	1.2		14.35		14.54			10.07	5.29	0.21		0.4	1.97	0.09
[19795]	CONVERGENT MARGIN	IZU-BONIN ARC / IZU ARC / IZU-OSHIMA / OSHIMA	OLDER OSHIMA GROUP, SUBAERIAL SATELLITE CONES	34.7076	34.7076	139.414	139.414	SAE			s_10012107 [19795]	NOT GIVEN [19795]								HIGHLY VESICULATED APHYRIC [19795]	VOL					WR [19795]	52.23	1.21		14.32		14.63			10.09	5.39	0.22		0.4	1.92	0.09
[19795]	CONVERGENT MARGIN	IZU-BONIN ARC / IZU ARC / IZU-OSHIMA / OSHIMA	OLDER OSHIMA GROUP, SUBAERIAL SATELLITE CONES	34.7245	34.7245	139.353	139.353	SAE			s_11122805 [19795]	BASALT [19795]								MODERATELY VESICULATED PLAGIOCLASE-PHYRIC [19795]	VOL					WR [19795]	52.72	1.16		14.7		14.08			10.14	5.28	0.22		0.36	1.94	0.1
[19795]	CONVERGENT MARGIN	IZU-BONIN ARC / IZU ARC / IZU-OSHIMA / OSHIMA	OLDER OSHIMA GROUP, SUBAERIAL SATELLITE CONES	34.7165	34.7165	139.416	139.416	SAE			s_10012005 [19795]	BASALT [19795]								HIGHLY VESICULATED APHYRIC [19795]	VOL					WR [19795]	52.95	1.22		14.15		14.52			9.96	5.23	0.23		0.41	2.01	0.11
[19795]	CONVERGENT MARGIN	IZU-BONIN ARC / IZU ARC / IZU-OSHIMA / OSHIMA	OLDER OSHIMA GROUP, SUBAERIAL SATELLITE CONES	34.7169	34.7169	139.373	139.373	SAE			s_10012203 [19795]	BASALT [19795]								SPARSELY PLAGIOCLASE-PHYRIC [19795]	VOL					WR [19795]	52.92	1.18		14.43		14.16			10.2	5.35	0.22		0.42	2	0.11
[19795]	CONVERGENT MARGIN	IZU-BONIN ARC / IZU ARC / IZU-OSHIMA / OSHIMA	OLDER OSHIMA GROUP, SUBAERIAL SATELLITE CONES	34.7241	34.7241	139.353	139.353	SAE			s_11122608 [19795]	BASALT [19795]								MODERATELY VESICULATED SPARSELY PLAGIOCLASE-PHYRIC [19795]	VOL					WR [19795]	52.71	1.15		14.92		14.08			10.26	5.28	0.22		0.32	1.95	0.1
[19795]	CONVERGENT MARGIN	IZU-BONIN ARC / IZU ARC / IZU-OSHIMA / OSHIMA	OLDER OSHIMA GROUP, SUBAERIAL SATELLITE CONES	34.7032	34.7032	139.372	139.372	SAE			s_11122702 [19795]	BASALT [19795]								MODERATELY VESICULATED SPARSELY PLAGIOCLASE-PHYRIC [19795]	VOL					WR [19795]	52.81	1.11		15.22		13.75			10.34	5.22	0.22		0.38	1.94	0.1
[19795]	CONVERGENT MARGIN	IZU-BONIN ARC / IZU ARC / IZU-OSHIMA / OSHIMA	OLDER OSHIMA GROUP, SUBAERIAL SATELLITE CONES	34.6902	34.6902	139.446	139.446	SAE			s_11013101-1 [19795]	BASALT [19795]								FINELY VESICULATED SPARSELY PLAGIOCLASE-PHYRIC [19795]	VOL					WR [19795]	52.18	1.11		15.09		13.33			10.2	5.13	0.21		0.4	2.07	0.12
[19795]	CONVERGENT MARGIN	IZU-BONIN ARC / IZU ARC / IZU-OSHIMA / OSHIMA	OLDER OSHIMA GROUP, SUBAERIAL SATELLITE CONES	34.6902	34.6902	139.446	139.446	SAE			s_11013101-2 [19795]	BASALT [19795]								FINELY VESICULATED SPARSELY PLAGIOCLASE-PHYRIC [19795]	VOL					WR [19795]	52.44	1.13		14.91		13.55			10.13	5.22	0.21		0.41	2.06	0.12
[19795]	CONVERGENT MARGIN	IZU-BONIN ARC / IZU ARC / IZU-OSHIMA / OSHIMA	OLDER OSHIMA GROUP, SUBAERIAL SATELLITE CONES	34.6902	34.6902	139.446	139.446	SAE			s_11013101-3 [19795]	BASALT [19795]								FINELY VESICULATED SPARSELY PLAGIOCLASE-PHYRIC [19795]	VOL					WR [19795]	52.35	1.12		15.09		13.46			10.19	5.19	0.21		0.4	2.08	0.12
[19795]	CONVERGENT MARGIN	IZU-BONIN ARC / IZU ARC / IZU-OSHIMA / OSHIMA	OLDER OSHIMA GROUP, SUBAERIAL SATELLITE CONES	34.6902	34.6902	139.446	139.446	SAE			s_11013102 [19795]	BASALT [19795]								HIGHLY VESICULATED PLAGIOCLASE-PHYRIC [19795]	VOL					WR [19795]	51.9	1.12		16.51		12.83			10.74	4.57	0.2		0.36	2.08	0.12
[19795]	CONVERGENT MARGIN	IZU-BONIN ARC / IZU ARC / IZU-OSHIMA / OSHIMA	OLDER OSHIMA GROUP, SUBAERIAL SATELLITE CONES	34.6878	34.6878	139.444	139.444	SAE			s_11013103-1 [19795]	BASALT [19795]								HIGHLY VESICULATED APHYRIC [19795]	VOL					WR [19795]	52.13	1.14		15.23		12.93			10.16	5.25	0.21		0.4	2.18	0.14
[19795]	CONVERGENT MARGIN	IZU-BONIN ARC / IZU ARC / IZU-OSHIMA / OSHIMA	OLDER OSHIMA GROUP, SUBAERIAL SATELLITE CONES	34.6878	34.6878	139.444	139.444	SAE			s_11013103-2 [19795]	BASALT [19795]								HIGHLY VESICULATED APHYRIC [19795]	VOL					WR [19795]	52.22	1.14		15.31		12.92			10.18	5.3	0.21		0.41	2.14	0.13
[19795]	CONVERGENT MARGIN	IZU-BONIN ARC / IZU ARC / IZU-OSHIMA / OSHIMA	OLDER OSHIMA GROUP, SUBAERIAL SATELLITE CONES	34.6853	34.6853	139.444	139.444	SAE			s_11013107-1 [19795]	BASALT [19795]								HIGHLY VESICULATED SPARSELY PLAGIOCLASE-PHYRIC [19795]	VOL					WR [19795]	52.19	1.12		15.41		12.84			10.24	5.26	0.2		0.41	2.11	0.13
[19795]	CONVERGENT MARGIN	IZU-BONIN ARC / IZU ARC / IZU-OSHIMA / OSHIMA	OLDER OSHIMA GROUP, SUBAERIAL SATELLITE CONES	34.6853	34.6853	139.444	139.444	SAE			s_11013107-2 [19795]	BASALT [19795]								HIGHLY VESICULATED SPARSELY PLAGIOCLASE-PHYRIC [19795]	VOL					WR [19795]	51.98	1.11		15.65		12.71			10.24	5.2	0.2		0.41	2.13	0.13
[19795]	CONVERGENT MARGIN	IZU-BONIN ARC / IZU ARC / IZU-OSHIMA / OSHIMA	OLDER OSHIMA GROUP, SUBAERIAL SATELLITE CONES	34.6848	34.6848	139.444	139.444	SAE			s_11013108 [19795]	BASALT [19795]								MODERATELY VESICULATED SPARSELY PLAGIOCLASE-PHYRIC [19795]	VOL					WR [19795]	52.22	1.13		15.52		12.79			10.29	5.26	0.2		0.41	2.13	0.13
[19795]	CONVERGENT MARGIN	IZU-BONIN ARC / IZU ARC / IZU-OSHIMA / OSHIMA	OLDER OSHIMA GROUP, SUBAERIAL SATELLITE CONES	34.6936	34.6936	139.446	139.446	SAE			s_11020112-2 [19795]	BASALT [19795]								MODERATELY VESICULATED PLAGIOCLASE-PHYRIC [19795]	VOL					WR [19795]	51.65	1.12		16.18		12.85			10.52	4.48	0.2		0.41	2.02	0.12
[19795]	CONVERGENT MARGIN	IZU-BONIN ARC / IZU ARC / IZU-OSHIMA / OSHIMA	OLDER OSHIMA GROUP, SUBAERIAL SATELLITE CONES	34.7234	34.7234	139.353	139.353	SAE			s_11122606-3a [19795]	NOT GIVEN [19795]								HIGHLY VESICULATED SPARSELY PLAGIOCLASE-PHYRIC [19795]	VOL					WR [19795]	51.88	1.34		14.46		15.19			9.61	5.04	0.23		0.39	1.87	0.11
[19795]	CONVERGENT MARGIN	IZU-BONIN ARC / IZU ARC / IZU-OSHIMA / OSHIMA	OLDER OSHIMA GROUP, SUBAERIAL SATELLITE CONES	34.7234	34.7234	139.353	139.353	SAE			s_11122606-3b [19795]	NOT GIVEN [19795]								HIGHLY VESICULATED SPARSELY PLAGIOCLASE-PHYRIC [19795]	VOL					WR [19795]	51.5	1.36		14.52		15.23			8.59	4.54	0.23		0.51	1.84	0.12
[19795]	CONVERGENT MARGIN	IZU-BONIN ARC / IZU ARC / IZU-OSHIMA / OSHIMA	OLDER OSHIMA GROUP, SUBAERIAL SATELLITE CONES	34.7228	34.7228	139.353	139.353	SAE			s_11122605-5 [19795]	NOT GIVEN [19795]								HIGHLY VESICULATED APHYRIC [19795]	VOL					WR [19795]	53.06	1.27		14.75		14.39			9.31	4.78	0.22		0.38	1.91	0.11
[19795]	CONVERGENT MARGIN	IZU-BONIN ARC / IZU ARC / IZU-OSHIMA / OSHIMA	OLDER OSHIMA GROUP, SUBAERIAL SATELLITE CONES	34.7228	34.7228	139.353	139.353	SAE			s_11122605-4a [19795]	NOT GIVEN [19795]								HIGHLY VESICULATED APHYRIC [19795]	VOL					WR [19795]	53.01	1.23		14.8		14.35			9.76	4.95	0.22		0.37	1.87	0.1
[19795]	CONVERGENT MARGIN	IZU-BONIN ARC / IZU ARC / IZU-OSHIMA / OSHIMA	OLDER OSHIMA GROUP, SUBAERIAL SATELLITE CONES	34.7228	34.7228	139.353	139.353	SAE			s_11122605-4b [19795]	NOT GIVEN [19795]								HIGHLY VESICULATED APHYRIC [19795]	VOL					WR [19795]	52.47	1.22		15		14.22			9.72	4.9	0.22		0.37	1.89	0.1
[19795]	CONVERGENT MARGIN	IZU-BONIN ARC / IZU ARC / IZU-OSHIMA / OSHIMA	OLDER OSHIMA GROUP, SUBAERIAL SATELLITE CONES	34.7417	34.7417	139.357	139.357	SAE			s_09122108S4-2 [19795]	NOT GIVEN [19795]								HIGHLY VESICULATED PLAGIOCLASE-PHYRIC [19795]	VOL					WR [19795]	51.48	1.08		15.84		13.05			10.52	5.1	0.21		0.33	1.79	0.09
[19795]	CONVERGENT MARGIN	IZU-BONIN ARC / IZU ARC / IZU-OSHIMA / OSHIMA	OLDER OSHIMA GROUP, SUBAERIAL SATELLITE CONES	34.7417	34.7417	139.357	139.357	SAE			s_09122108S4-4 [19795]	NOT GIVEN [19795]								HIGHLY VESICULATED PLAGIOCLASE-PHYRIC [19795]	VOL					WR [19795]
[19795]	CONVERGENT MARGIN	IZU-BONIN ARC / IZU ARC / IZU-OSHIMA / OSHIMA	OLDER OSHIMA GROUP, SUBAERIAL SATELLITE CONES	34.7417	34.7417	139.357	139.357	SAE			s_09122108S5 [19795]	NOT GIVEN [19795]								HIGHLY VESICULATED APHYRIC [19795]	VOL					WR [19795]	51.89	1.2		14.83		14.07			9.74	4.76	0.22		0.36	1.8	0.1
[19795]	CONVERGENT MARGIN	IZU-BONIN ARC / IZU ARC / IZU-OSHIMA / OSHIMA	OLDER OSHIMA GROUP, SUBAERIAL SATELLITE CONES	34.7417	34.7417	139.357	139.357	SAE			s_09122108S6 [19795]	NOT GIVEN [19795]								HIGHLY VESICULATED APHYRIC [19795]	VOL					WR [19795]	51.98	1.24		14.66		14.43			9.42	4.68	0.22		0.39	1.95	0.11
[19795]	CONVERGENT MARGIN	IZU-BONIN ARC / IZU ARC / IZU-OSHIMA / OSHIMA	OLDER OSHIMA GROUP, SUBAERIAL SATELLITE CONES	34.7228	34.7228	139.353	139.353	SAE			s_11122605-1 [19795]	NOT GIVEN [19795]								HIGHLY VESICULATED APHYRIC [19795]	VOL					WR [19795]	52.29	1.06		16.33		12.8			10.85	5.14	0.2		0.33	1.77	0.09
[19795]	CONVERGENT MARGIN	IZU-BONIN ARC / IZU ARC / IZU-OSHIMA / OSHIMA	OLDER OSHIMA GROUP, SUBAERIAL SATELLITE CONES	34.7236	34.7236	139.353	139.353	SAE			s_11122607-1 [19795]	BASALT [19795]								HIGHLY VESICULATED PLAGIOCLASE-PHYRIC [19795]	VOL					WR [19795]	52.24	1.06		16.47		12.76			10.89	5.12	0.2		0.32	1.78	0.09
[19795]	CONVERGENT MARGIN	IZU-BONIN ARC / IZU ARC / IZU-OSHIMA / OSHIMA	OLDER OSHIMA GROUP, SUBAERIAL SATELLITE CONES	34.7236	34.7236	139.353	139.353	SAE			s_11122607-2 [19795]	BASALT [19795]								HIGHLY VESICULATED PLAGIOCLASE-PHYRIC [19795]	VOL					WR [19795]	52.44	1.07		16.16		12.85			10.76	5.18	0.2		0.34	1.8	0.1
[19795]	CONVERGENT MARGIN	IZU-BONIN ARC / IZU ARC / IZU-OSHIMA / OSHIMA	OLDER OSHIMA GROUP, SUBAERIAL SATELLITE CONES	34.7228	34.7228	139.353	139.353	SAE			s_11122605-3a [19795]	NOT GIVEN [19795]								HIGHLY VESICULATED APHYRIC [19795]	VOL					WR [19795]	53.29	1.35		14.49		14.41			9.12	4.49	0.22		0.48	1.87	0.12
[19795]	CONVERGENT MARGIN	IZU-BONIN ARC / IZU ARC / IZU-OSHIMA / OSHIMA	OLDER OSHIMA GROUP, SUBAERIAL SATELLITE CONES	34.7228	34.7228	139.353	139.353	SAE			s_11122605-3b [19795]	NOT GIVEN [19795]								HIGHLY VESICULATED SPARSELY PLAGIOCLASE-PHYRIC [19795]	VOL					WR [19795]	52.44	1.28		15		14.11			9.44	4.84	0.22		0.43	1.75	0.1
[19795]	CONVERGENT MARGIN	IZU-BONIN ARC / IZU ARC / IZU-OSHIMA / OSHIMA	OLDER OSHIMA GROUP, SUBAERIAL SATELLITE CONES	34.7963	34.7963	139.366	139.366	SAE			s_09102309 [19795]	BASALT [19795]								FINELY VESICULATED SPARSELY PLAGIOCLASE-PHYRIC [19795]	VOL					WR [19795]	53.21	1.29		14.04		14.72			9.97	5.01	0.22		0.42	1.96	0.09
[19795]	CONVERGENT MARGIN	IZU-BONIN ARC / IZU ARC / IZU-OSHIMA / OSHIMA	OLDER OSHIMA GROUP, SUBAERIAL SATELLITE CONES	34.7963	34.7963	139.366	139.366	SAE			s_09102310 [19795]	BASALT [19795]								HIGHLY VESICULATED APHYRIC [19795]	VOL					WR [19795]
[19795]	CONVERGENT MARGIN	IZU-BONIN ARC / IZU ARC / IZU-OSHIMA / OSHIMA	OLDER OSHIMA GROUP, SUBAERIAL SATELLITE CONES	34.7417	34.7417	139.357	139.357	SAE			s_09122108S2 [19795]	NOT GIVEN [19795]								HIGHLY VESICULATED APHYRIC [19795]	VOL					WR [19795]	49.57	1.2		15.63		14.39			9.66	5.52	0.22		0.27	1.49	0.07
[19795]	CONVERGENT MARGIN	IZU-BONIN ARC / IZU ARC / IZU-OSHIMA / OSHIMA	OLDER OSHIMA GROUP, SUBAERIAL SATELLITE CONES	34.7895	34.7895	139.385	139.385	SAE			s_11020205-1 [19795]	NOT GIVEN [19795]									VOL					WR [19795]	51.84	1.18		14.59		15			10.19	5.19	0.23		0.35	1.67	0.07
[19795]	CONVERGENT MARGIN	IZU-BONIN ARC / IZU ARC / IZU-OSHIMA / OSHIMA	OLDER OSHIMA GROUP, SUBAERIAL SATELLITE CONES	34.7897	34.7897	139.385	139.385	SAE			s_11020206-1 [19795]	NOT GIVEN [19795]								MODERATELY VESICULATED SPARSELY PYROXENE PLAGIOCLASE-PHYRIC [19795]	VOL					WR [19795]	52.87	1.01		15.11		13.95			9.56	4.62	0.23		0.3	1.96	0.07
[19795]	CONVERGENT MARGIN	IZU-BONIN ARC / IZU ARC / IZU-OSHIMA / OSHIMA	OLDER OSHIMA GROUP, SUBAERIAL SATELLITE CONES	34.7894	34.7894	139.386	139.386	SAE			s_11020207-1 [19795]	NOT GIVEN [19795]								POORLY VESICULATED SPARSELY PHYRIC [19795]	VOL					WR [19795]	58.34	1.04		14.33		12.03			7.82	2.93	0.23		0.41	2.55	0.08
[19795]	CONVERGENT MARGIN	IZU-BONIN ARC / IZU ARC / IZU-OSHIMA / OSHIMA	OLDER OSHIMA GROUP, SUBAERIAL SATELLITE CONES	34.7223	34.7223	139.353	139.353	SAE			s_11122601 [19795]	BASALT [19795]								POORLY VESICULATED APHYRIC [19795]	VOL					WR [19795]	52.84	1.17		14.75		14.28			10.06	5.11	0.21		0.38	1.87	0.09
[19795]	CONVERGENT MARGIN	IZU-BONIN ARC / IZU ARC / IZU-OSHIMA / OSHIMA	OLDER OSHIMA GROUP, SUBAERIAL SATELLITE CONES	34.7178	34.7178	139.354	139.354	SAE			s_11122802-2 [19795]	BASALT [19795]								POORLY VESICULATED APHYRIC [19795]	VOL					WR [19795]	52.99	1.17		14.78		14.33			10.08	5.14	0.22		0.37	1.87	0.09
[19795]	CONVERGENT MARGIN	IZU-BONIN ARC / IZU ARC / IZU-OSHIMA / OSHIMA	OLDER OSHIMA GROUP, SUBAERIAL SATELLITE CONES	34.7178	34.7178	139.354	139.354	SAE			s_11122802-3 [19795]	BASALT [19795]								NON VESICULATED DENSE APHYRIC [19795]	VOL					WR [19795]	53.09	1.15		14.77		14.29			10.11	5.16	0.22		0.38	1.91	0.09
[19795]	CONVERGENT MARGIN	IZU-BONIN ARC / IZU ARC / IZU-OSHIMA / OSHIMA	YOUNGER OSHIMA GROUP, SUBAERIAL SATELLITE CONES	34.7544	34.7544	139.379	139.379	SAE			s_09102119 [19795]	BASALT [19795]								HIGHLY VESICULATED APHYRIC [19795]	VOL					WR [19795]	54.66	1.22		14.36		14.35			8.85	3.99	0.22		0.47	2.3	0.12
[19795]	CONVERGENT MARGIN	IZU-BONIN ARC / IZU ARC / IZU-OSHIMA / OSHIMA	YOUNGER OSHIMA GROUP, SUBAERIAL SATELLITE CONES	34.7497	34.7497	139.384	139.384	SAE			s_09102123 [19795]	BASALT [19795]								HIGHLY VESICULATED APHYRIC [19795]	VOL					WR [19795]	54.55	1.23		14.43		14.41			8.94	4.06	0.22		0.47	2.28	0.11
[19795]	CONVERGENT MARGIN	IZU-BONIN ARC / IZU ARC / IZU-OSHIMA / OSHIMA	YOUNGER OSHIMA GROUP, SUBAERIAL SATELLITE CONES	34.7202	34.7202	139.39	139.39	SAE			s_09102205 [19795]	BASALT [19795]								NON VESICULATED SPARSELY PLAGIOCLASE-PHYRIC [19795]	VOL					WR [19795]	52.76	1.3		13.8		15.39			9.49	4.7	0.23		0.45	2.07	0.1
[19795]	CONVERGENT MARGIN	IZU-BONIN ARC / IZU ARC / IZU-OSHIMA / OSHIMA	YOUNGER OSHIMA GROUP, SUBAERIAL SATELLITE CONES	34.7548	34.7548	139.407	139.407	SAE			s_09102303 [19795]	BASALT [19795]								MODERATELY VESICULATED APHYRIC [19795]	VOL					WR [19795]	53.32	1.33		13.77		15.32			9.57	4.74	0.23		0.44	2.1	0.07
[19795]	CONVERGENT MARGIN	IZU-BONIN ARC / IZU ARC / IZU-OSHIMA / OSHIMA	YOUNGER OSHIMA GROUP, SUBAERIAL SATELLITE CONES	34.7355	34.7355	139.435	139.435	SAE			s_09022513 [19795]	BASALT [19795]								POORLY VESICULATED SPARSELY PLAGIOCLASE-PHYRIC [19795]	VOL					WR [19795]	53.17	1.31		14.16		15.62			9.75	4.82	0.23		0.44	2.14	0.11
[19795]	CONVERGENT MARGIN	IZU-BONIN ARC / IZU ARC / IZU-OSHIMA / OSHIMA	YOUNGER OSHIMA GROUP, SUBAERIAL SATELLITE CONES	34.7725	34.7725	139.431	139.431	SAE			s_09102201 [19795]	BASALT [19795]								NON VESICULATED SPARSELY PLAGIOCLASE-PHYRIC [19795]	VOL					WR [19795]	52.65	1.26		14.15		15.03			9.75	4.83	0.23		0.42	2.03	0.1
[19795]	CONVERGENT MARGIN	IZU-BONIN ARC / IZU ARC / IZU-OSHIMA / OSHIMA	YOUNGER OSHIMA GROUP, SUBAERIAL SATELLITE CONES	34.7552	34.7552	139.408	139.408	SAE			s_09102302 [19795]	BASALT [19795]								NON VESICULATED SPARSELY PLAGIOCLASE-PHYRIC [19795]	VOL					WR [19795]	53.07	1.21		14.4		14.62			9.84	5.01	0.22		0.41	2.01	0.1
[19795]	CONVERGENT MARGIN	IZU-BONIN ARC / IZU ARC / IZU-OSHIMA / OSHIMA	YOUNGER OSHIMA GROUP, SUBAERIAL SATELLITE CONES	34.6879	34.6879	139.418	139.418	SAE			s_10012201SP2 [19795]	BASALT [19795]								POORLY VESICULATED SPARSELY PLAGIOCLASE-PHYRIC [19795]	VOL					WR [19795]	52.4	1.19		15.19		14.18			9.71	4.9	0.22		0.42	1.94	0.11
[19795]	CONVERGENT MARGIN	IZU-BONIN ARC / IZU ARC / IZU-OSHIMA / OSHIMA	YOUNGER OSHIMA GROUP, SUBAERIAL SATELLITE CONES	34.6879	34.6879	139.418	139.418	SAE			s_10012201SP3 [19795]	NOT GIVEN [19795]								FINELY VESICULATED APHYRIC [19795]	VOL					WR [19795]	52.56	1.17		15.41		13.99			10.18	4.84	0.22		0.4	1.89	0.1
[19795]	CONVERGENT MARGIN	IZU-BONIN ARC / IZU ARC / IZU-OSHIMA / OSHIMA	YOUNGER OSHIMA GROUP, SUBAERIAL SATELLITE CONES	34.6793	34.6793	139.431	139.431	SAE			s_11020204-1 [19795]	NOT GIVEN [19795]								FINELY VESICULATED APHYRIC [19795]	VOL					WR [19795]	52.33	1.2		14.61		14.25			9.8	5.03	0.21		0.41	1.94	0.09
[19795]	CONVERGENT MARGIN	IZU-BONIN ARC / IZU ARC / IZU-OSHIMA / OSHIMA	YOUNGER OSHIMA GROUP, SUBAERIAL SATELLITE CONES	34.6793	34.6793	139.431	139.431	SAE			s_11020204-2 [19795]	NOT GIVEN [19795]								FINELY VESICULATED APHYRIC [19795]	VOL					WR [19795]	52.44	1.2		14.61		14.18			9.89	5.07	0.22		0.41	1.96	0.1
[19795]	CONVERGENT MARGIN	IZU-BONIN ARC / IZU ARC / IZU-OSHIMA / OSHIMA	YOUNGER OSHIMA GROUP, SUBAERIAL SATELLITE CONES	34.6793	34.6793	139.431	139.431	SAE			s_11020204-3 [19795]	BASALT [19795]								NON VESICULATED APHYRIC [19795]	VOL					WR [19795]	52.68	1.19		14.74		14.36			9.96	5.13	0.22		0.41	1.94	0.1
[19795]	CONVERGENT MARGIN	IZU-BONIN ARC / IZU ARC / IZU-OSHIMA / OSHIMA	YOUNGER OSHIMA GROUP, SUBAERIAL SATELLITE CONES	34.679	34.679	139.431	139.431	SAE			s_11020204-4 [19795]	BASALT [19795]								HIGHLY VESICULATED SPARSELY PLAGIOCLASE-PHYRIC [19795]	VOL					WR [19795]	52.27	1.19		14.57		14.2			9.88	5.06	0.22		0.41	1.95	0.09
[19795]	CONVERGENT MARGIN	IZU-BONIN ARC / IZU ARC / IZU-OSHIMA / OSHIMA	YOUNGER OSHIMA GROUP, SUBAERIAL SATELLITE CONES	34.7447	34.7447	139.354	139.354	SAE			s_09022502 [19795]	BASALT [19795]								MODERATELY VESICULATED APHYRIC [19795]	VOL					WR [19795]	52.98	1.26		14.24		15.27			9.62	4.84	0.23		0.42	2.11	0.1
[19795]	CONVERGENT MARGIN	IZU-BONIN ARC / IZU ARC / IZU-OSHIMA / OSHIMA	YOUNGER OSHIMA GROUP, SUBAERIAL SATELLITE CONES	34.7439	34.7439	139.373	139.373	SAE			s_09102109 [19795]	BASALT [19795]								APHYRIC [19795]	VOL					WR [19795]	54.56	1.23		13.92		14.38			8.93	4.23	0.22		0.52	2.31	0.12
[19795]	CONVERGENT MARGIN	IZU-BONIN ARC / IZU ARC / IZU-OSHIMA / OSHIMA	YOUNGER OSHIMA GROUP, SUBAERIAL SATELLITE CONES	34.7475	34.7475	139.377	139.377	SAE			s_09102113 [19795]	BASALT [19795]								HIGHLY VESICULATED APHYRIC [19795]	VOL					WR [19795]	52.65	1.27		13.94		15.13			9.65	4.9	0.23		0.42	1.93	0.1
[19795]	CONVERGENT MARGIN	IZU-BONIN ARC / IZU ARC / IZU-OSHIMA / OSHIMA	YOUNGER OSHIMA GROUP, SUBAERIAL SATELLITE CONES	34.7539	34.7539	139.372	139.372	SAE			s_10070101-1 [19795]	BASALT [19795]								HIGHLY VESICULATED [19795]	VOL					WR [19795]	52.94	1.28		13.99		15.23			9.58	4.86	0.23		0.43	2.02	0.1
[19795]	CONVERGENT MARGIN	IZU-BONIN ARC / IZU ARC / IZU-OSHIMA / OSHIMA	YOUNGER OSHIMA GROUP, SUBAERIAL SATELLITE CONES	34.7539	34.7539	139.372	139.372	SAE			s_10070101-2 [19795]	BASALT [19795]								HIGHLY VESICULATED [19795]	VOL					WR [19795]	53	1.29		14.02		15.3			9.53	4.9	0.23		0.42	2.05	0.1
[19795]	CONVERGENT MARGIN	IZU-BONIN ARC / IZU ARC / IZU-OSHIMA / OSHIMA	YOUNGER OSHIMA GROUP, SUBAERIAL SATELLITE CONES	34.6912	34.6912	139.436	139.436	SAE			s_09022412 [19795]	BASALT [19795]								HIGHLY VESICULATED SPARSELY PLAGIOCLASE-PHYRIC [19795]	VOL					WR [19795]	52.49	1.21		14.49		14.42			9.82	5.03	0.22		0.41	1.94	0.09
[19795]	CONVERGENT MARGIN	IZU-BONIN ARC / IZU ARC / IZU-OSHIMA / OSHIMA	YOUNGER OSHIMA GROUP, SUBAERIAL SATELLITE CONES	34.6863	34.6863	139.437	139.437	SAE			s_09022510-1 [19795]	BASALT [19795]								FINELY VESICULATED SPARSELY PLAGIOCLASE PHYRIC [19795]	VOL					WR [19795]	53.12	1.22		14.79		14.46			9.73	4.85	0.22		0.42	2.07	0.1
[19795]	CONVERGENT MARGIN	IZU-BONIN ARC / IZU ARC / IZU-OSHIMA / OSHIMA	YOUNGER OSHIMA GROUP, SUBAERIAL SATELLITE CONES	34.6863	34.6863	139.437	139.437	SAE			s_09022510-2 [19795]	BASALT [19795]								HIGHLY VESICULATED APHYRIC [19795]	VOL					WR [19795]	55.57	1.38		13.79		14.76			8.17	3.31	0.23		0.6	2.39	0.14
[19795]	CONVERGENT MARGIN	IZU-BONIN ARC / IZU ARC / IZU-OSHIMA / OSHIMA	YOUNGER OSHIMA GROUP, SUBAERIAL SATELLITE CONES	34.6863	34.6863	139.437	139.437	SAE			s_09022510-3 [19795]	BASALT [19795]								FINELY VESICULATED SPARSELY PLAGIOCLASE PHYRIC [19795]	VOL					WR [19795]	53.33	1.22		14.56		14.17			9.64	4.68	0.22		0.45	2.06	0.11
[19795]	CONVERGENT MARGIN	IZU-BONIN ARC / IZU ARC / IZU-OSHIMA / OSHIMA	YOUNGER OSHIMA GROUP, SUBAERIAL SATELLITE CONES	34.7092	34.7092	139.408	139.408	SAE			s_10012104 [19795]	NOT GIVEN [19795]								HIGHLY VESICULATED APHYRIC [19795]	VOL					WR [19795]	52.92	1.25		14.28		14.8			9.9	5.15	0.22		0.43	1.98	0.09
[19795]	CONVERGENT MARGIN	IZU-BONIN ARC / IZU ARC / IZU-OSHIMA / OSHIMA	YOUNGER OSHIMA GROUP, SUBAERIAL SATELLITE CONES	34.7089	34.7089	139.408	139.408	SAE			s_10012105 [19795]	BASALT [19795]								MODERATELY VESICULATED APHYRIC [19795]	VOL					WR [19795]	52.74	1.25		14.29		14.81			9.82	5.15	0.22		0.42	1.99	0.09
[19795]	CONVERGENT MARGIN	IZU-BONIN ARC / IZU ARC / IZU-OSHIMA / OSHIMA	YOUNGER OSHIMA GROUP, SUBAERIAL SATELLITE CONES	34.7429	34.7429	139.372	139.372	SAE			s_09102104 [19795]	BASALT [19795]								HIGHLY VESICULATED APHYRIC [19795]	VOL					WR [19795]	52.77	1.22		14.54		14.31			9.67	5	0.22		0.42	1.96	0.1
[19795]	CONVERGENT MARGIN	IZU-BONIN ARC / IZU ARC / IZU-OSHIMA / OSHIMA	YOUNGER OSHIMA GROUP, SUBAERIAL SATELLITE CONES	34.7433	34.7433	139.372	139.372	SAE			s_09102106 [19795]	BASALT [19795]								POORLY VESICULATED APHYRIC [19795]	VOL					WR [19795]	52.75	1.21		14.53		14.27			9.75	5	0.22		0.41	2.01	0.11
[19795]	CONVERGENT MARGIN	IZU-BONIN ARC / IZU ARC / IZU-OSHIMA / OSHIMA	YOUNGER OSHIMA GROUP, SUBAERIAL SATELLITE CONES	34.7211	34.7211	139.389	139.389	SAE			s_09102202 [19795]	BASALT [19795]								HIGHLY VESICULATED PLAGIOCLASE-PHYRIC [19795]	VOL					WR [19795]	52.84	1.17		15.09		13.98			10.15	4.91	0.21		0.4	1.94	0.1
[19795]	CONVERGENT MARGIN	IZU-BONIN ARC / IZU ARC / IZU-OSHIMA / OSHIMA	YOUNGER OSHIMA GROUP, SUBAERIAL SATELLITE CONES	34.7211	34.7211	139.389	139.389	SAE			s_09102203 [19795]	BASALT [19795]								MODERATELY VESICULATED SPARSELY PHYRIC [19795]	VOL					WR [19795]	52.72	1.17		15		13.94			10.08	4.93	0.21		0.4	1.97	0.1
[19795]	CONVERGENT MARGIN	IZU-BONIN ARC / IZU ARC / IZU-OSHIMA / OSHIMA	YOUNGER OSHIMA GROUP, SUBAERIAL SATELLITE CONES	34.7192	34.7192	139.389	139.389	SAE			s_09102204-1 [19795]	BASALT [19795]								MODERATELY VESICULATED SPARSELY PHYRIC [19795]	VOL					WR [19795]	52.79	1.17		15.13		13.98			10.13	4.95	0.21		0.38	1.55	0.09
[19795]	CONVERGENT MARGIN	IZU-BONIN ARC / IZU ARC / IZU-OSHIMA / OSHIMA	YOUNGER OSHIMA GROUP, SUBAERIAL SATELLITE CONES	34.7192	34.7192	139.389	139.389	SAE			s_09102204-2 [19795]	BASALT [19795]								HIGHLY VESICULATED SPARSELY PHYRIC [19795]	VOL					WR [19795]	52.74	1.17		15.08		13.98			10.09	4.91	0.21		0.4	1.8	0.1
[19795]	CONVERGENT MARGIN	IZU-BONIN ARC / IZU ARC / IZU-OSHIMA / OSHIMA	YOUNGER OSHIMA GROUP, SUBAERIAL SATELLITE CONES	34.7188	34.7188	139.393	139.393	SAE			s_09102206 [19795]	BASALT [19795]								HIGHLY VESICULATED SPARSELY PHYRIC [19795]	VOL					WR [19795]	52.56	1.17		15		13.97			10.09	4.94	0.21		0.4	1.98	0.09
[19795]	CONVERGENT MARGIN	IZU-BONIN ARC / IZU ARC / IZU-OSHIMA / OSHIMA	YOUNGER OSHIMA GROUP, SUBAERIAL SATELLITE CONES	34.7177	34.7177	139.411	139.411	SAE			s_10012004 [19795]	BASALT [19795]								HIGHLY VESICULATED, GLASSY, SPARSELY PLAGIOCLASE-PHYRIC [19795]	VOL					WR [19795]	52.98	1.2		14.76		14.17			9.96	4.92	0.22		0.41	1.96	0.09
[19795]	CONVERGENT MARGIN	IZU-BONIN ARC / IZU ARC / IZU-OSHIMA / OSHIMA	YOUNGER OSHIMA GROUP, SUBAERIAL SATELLITE CONES	34.6952	34.6952	139.448	139.448	SAE			s_11020202-1 [19795]	BASALT [19795]								HIGHLY VESICULATED SPARSELY PLAGIOCLASE-PHYRIC [19795]	VOL					WR [19795]	52.35	1.23		14.43		14.32			9.65	4.91	0.22		0.42	1.88	0.1
[19795]	CONVERGENT MARGIN	IZU-BONIN ARC / IZU ARC / IZU-OSHIMA / OSHIMA	YOUNGER OSHIMA GROUP, SUBAERIAL SATELLITE CONES	34.6952	34.6952	139.448	139.448	SAE			s_11020202-2 [19795]	BASALT [19795]								HIGHLY VESICULATED SPARSELY PLAGIOCLASE-PHYRIC [19795]	VOL					WR [19795]	52.33	1.2		14.74		14.29			9.72	4.84	0.22		0.4	1.85	0.1
[19795]	CONVERGENT MARGIN	IZU-BONIN ARC / IZU ARC / IZU-OSHIMA / OSHIMA	YOUNGER OSHIMA GROUP, SUBAERIAL SATELLITE CONES	34.7574	34.7574	139.395	139.395	SAE			s_09102121 [19795]	BASALT [19795]								MODERATELY VESICULATED APHYRIC [19795]	VOL					WR [19795]	52.57	1.25		14.22		14.71			9.68	5.02	0.22		0.42	2.01	0.11
[19795]	CONVERGENT MARGIN	IZU-BONIN ARC / IZU ARC / IZU-OSHIMA / OSHIMA	YOUNGER OSHIMA GROUP, SUBAERIAL SATELLITE CONES	34.7093	34.7093	139.407	139.407	SAE			s_09022418 [19795]	BASALT [19795]								HIGHLY VESICULATED APHYRIC [19795]	VOL					WR [19795]	52.95	1.23		14.27		14.46			9.47	4.75	0.22		0.43	2.16	0.08
[19795]	CONVERGENT MARGIN	IZU-BONIN ARC / IZU ARC / IZU-OSHIMA / OSHIMA	YOUNGER OSHIMA GROUP, SUBAERIAL SATELLITE CONES	34.7471	34.7471	139.445	139.445	SAE			s_04120707S2L [19795]	BASALT [19795]								POORLY VESICULATED APHYRIC [19795]	VOL					WR [19795]	52.02	1.19		14.62		13.92			10.11	5.17	0.2		0.39	1.94	0.1
[19795]	CONVERGENT MARGIN	IZU-BONIN ARC / IZU ARC / IZU-OSHIMA / OSHIMA	YOUNGER OSHIMA GROUP, SUBAERIAL SATELLITE CONES	34.733	34.733	139.435	139.435	SAE			s_09022511 [19795]	BASALT [19795]								HIGHLY VESICULATED APHYRIC [19795]	VOL					WR [19795]	53.17	1.15		14.5		13.86			9.48	4.97	0.21		0.45	2.07	0.11
[19795]	CONVERGENT MARGIN	IZU-BONIN ARC / IZU ARC / IZU-OSHIMA / OSHIMA	YOUNGER OSHIMA GROUP, SUBAERIAL SATELLITE CONES	34.7355	34.7355	139.435	139.435	SAE			s_09022512 [19795]	BASALT [19795]								HIGHLY VESICULATED SPARSELY PLAGIOCLASE-PHYRIC [19795]	VOL					WR [19795]	53.25	1.16		14.64		13.97			9.55	5.04	0.21		0.45	2.08	0.11
[19795]	CONVERGENT MARGIN	IZU-BONIN ARC / IZU ARC / IZU-OSHIMA / OSHIMA	YOUNGER OSHIMA GROUP, SUBAERIAL SATELLITE CONES	34.7352	34.7352	139.435	139.435	SAE			s_09022514 [19795]	BASALT [19795]								MODERATELY VESICULATED APHYRIC [19795]	VOL					WR [19795]	54.61	1.2		14.41		13.84			8.99	4.34	0.22		0.52	2.3	0.12
[19795]	CONVERGENT MARGIN	IZU-BONIN ARC / IZU ARC / IZU-OSHIMA / OSHIMA	YOUNGER OSHIMA GROUP, SUBAERIAL SATELLITE CONES	34.7505	34.7505	139.432	139.432	SAE			s_09022516 [19795]	BASALT [19795]								WELL-CRYSTALLIZED APHYRIC [19795]	VOL					WR [19795]	52.64	1.17		14.78		14.31			10.06	5.39	0.22		0.406	1.97	0.1
[19795]	CONVERGENT MARGIN	IZU-BONIN ARC / IZU ARC / IZU-OSHIMA / OSHIMA	YOUNGER OSHIMA GROUP, SUBAERIAL SATELLITE CONES	34.7352	34.7352	139.435	139.435	SAE			s_10012002 [19795]	BASALT [19795]								MODERATELY VESICULATED SPARSELY PHYRIC [19795]	VOL					WR [19795]	55.59	1.22		14.16		13.63			8.8	4.15	0.22		0.56	2.41	0.13
[19795]	CONVERGENT MARGIN	IZU-BONIN ARC / IZU ARC / IZU-OSHIMA / OSHIMA	YOUNGER OSHIMA GROUP, SUBAERIAL SATELLITE CONES	34.733	34.733	139.435	139.435	SAE			s_10012003 [19795]	BASALT [19795]								HIGHLY VESICULATED APHYRIC [19795]	VOL					WR [19795]	53.84	1.16		14.4		13.89			9.59	5	0.21		0.46	2	0.1
[19795]	CONVERGENT MARGIN	IZU-BONIN ARC / IZU ARC / IZU-OSHIMA / OSHIMA	YOUNGER OSHIMA GROUP, SUBAERIAL SATELLITE CONES	34.7283	34.7283	139.445	139.445	SAE			s_11020101 [19795]	BASALT [19795]								POORLY VESICULATED SPARSELY PHYRIC [19795]	VOL					WR [19795]	54.45	1.16		14.19		13.34			9	4.42	0.21		0.52	2.24	0.12
[19795]	CONVERGENT MARGIN	IZU-BONIN ARC / IZU ARC / IZU-OSHIMA / OSHIMA	YOUNGER OSHIMA GROUP, SUBAERIAL SATELLITE CONES	34.7305	34.7305	139.444	139.444	SAE			s_11020111 [19795]	BASALT [19795]								POORLY VESICULATED SPARSELY PHYRIC [19795]	VOL					WR [19795]	52.24	1.17		14.56		14.16			9.98	5.32	0.22		0.4	1.91	0.1
[19795]	CONVERGENT MARGIN	IZU-BONIN ARC / IZU ARC / IZU-OSHIMA / OSHIMA	OSHIMA GROUP, SUBAERIAL SATELLITE CONES, SADOYAMA	34.6952	34.6952	139.435	139.435	SAE			s_09022411-1 [19795]	BASALT [19795]									VOL					WR [19795]	51.5	1.05		16.9		12.14			10.73	4.93	0.19		0.31	1.86	0.11
[19795]	CONVERGENT MARGIN	IZU-BONIN ARC / IZU ARC / IZU-OSHIMA / OSHIMA	OSHIMA GROUP, SUBAERIAL SATELLITE CONES, SADOYAMA	34.6952	34.6952	139.435	139.435	SAE			s_09022411-2 [19795]	BASALT [19795]									VOL					WR [19795]	52.19	1.13		16.12		12.81			10.59	5.13	0.2		0.37	1.7	0.12
[19795]	CONVERGENT MARGIN	IZU-BONIN ARC / IZU ARC / IZU-OSHIMA / OSHIMA	OSHIMA GROUP, SUBAERIAL SATELLITE CONES, FUTAGOYAMA	34.7082	34.7082	139.418	139.418	SAE			s_09022414-1 [19795]	BASALT [19795]									VOL					WR [19795]	52.29	1.19		14.99		13.68			10.05	5.3	0.21		0.39	2.18	0.14
[19795]	CONVERGENT MARGIN	IZU-BONIN ARC / IZU ARC / IZU-OSHIMA / OSHIMA	OSHIMA GROUP, SUBAERIAL SATELLITE CONES, FUTAGOYAMA	34.7077	34.7077	139.416	139.416	SAE			s_09022414-2 [19795]	BASALT [19795]									VOL					WR [19795]	52.61	1.16		15.3		13.4			10.2	5.4	0.21		0.4	2.19	0.13
[19795]	CONVERGENT MARGIN	IZU-BONIN ARC / IZU ARC / IZU-OSHIMA / OSHIMA	OSHIMA GROUP, SUBAERIAL SATELLITE CONES, HACHINOSHIRI	34.7611	34.7611	139.417	139.417	SAE			s_09022518-1 [19795]	BASALT [19795]									VOL					WR [19795]	52.6	1.13		15.39		13.62			10.21	5.28	0.21		0.41	2.12	0.12
[19795]	CONVERGENT MARGIN	IZU-BONIN ARC / IZU ARC / IZU-OSHIMA / OSHIMA	OSHIMA GROUP, SUBAERIAL SATELLITE CONES, HACHINOSHIRI	34.7611	34.7611	139.417	139.417	SAE			s_09022518-2 [19795]	BASALT [19795]									VOL					WR [19795]	52.34	1.12		15.28		13.52			10.15	5.21	0.21		0.41	2.11	0.13
[19795]	CONVERGENT MARGIN	IZU-BONIN ARC / IZU ARC / IZU-OSHIMA / OSHIMA	OSHIMA GROUP, SUBAERIAL SATELLITE CONES	34.7522	34.7522	139.378	139.378	SAE			s_09102117 [19795]	BASALT [19795]									VOL					WR [19795]	53.43	1.37		14.04		14.72			8.98	4.52	0.23		0.43	2.32	0.07
[19795]	CONVERGENT MARGIN	IZU-BONIN ARC / IZU ARC / IZU-OSHIMA / OSHIMA	OSHIMA GROUP, SUBAERIAL SATELLITE CONES, SHIROISHIYAMA	34.7191	34.7191	139.403	139.403	SAE			s_09102207 [19795]	BASALT [19795]									VOL					WR [19795]	50.55	0.87		20.11		9.91			11.75	3.65	0.15		0.34	2.04	0.11
[19795]	CONVERGENT MARGIN	IZU-BONIN ARC / IZU ARC / IZU-OSHIMA / OSHIMA	OSHIMA GROUP, SUBAERIAL SATELLITE CONES, SHIROISHIYAMA	34.7191	34.7191	139.403	139.403	SAE			s_09102208 [19795]	BASALT [19795]									VOL					WR [19795]	50.53	0.85		20.51		9.46			11.55	3.65	0.14		0.35	2.05	0.09
[19795]	CONVERGENT MARGIN	IZU-BONIN ARC / IZU ARC / IZU-OSHIMA / OSHIMA	OSHIMA GROUP, SUBAERIAL SATELLITE CONES, SHIROISHIYAMA	34.7191	34.7191	139.403	139.403	SAE			s_09102209 [19795]	BASALT [19795]									VOL					WR [19795]	52.64	1.22		14.43		13.86			9.8	5.25	0.22		0.38	2.22	0.13
[19795]	CONVERGENT MARGIN	IZU-BONIN ARC / IZU ARC / IZU-OSHIMA / OSHIMA	OSHIMA GROUP, SUBAERIAL SATELLITE CONES, SHIROISHIYAMA	34.7196	34.7196	139.404	139.404	SAE			s_09102210 [19795]	BASALT [19795]									VOL					WR [19795]	52.57	1.19		14.51		13.84			9.82	5.27	0.21		0.42	2.16	0.13
[19795]	CONVERGENT MARGIN	IZU-BONIN ARC / IZU ARC / IZU-OSHIMA / OSHIMA	OSHIMA GROUP, SUBAERIAL SATELLITE CONES, SHIROISHIYAMA	34.7196	34.7196	139.404	139.404	SAE			s_09102211 [19795]	BASALT [19795]									VOL					WR [19795]	50.89	0.86		19.57		10.08			11.6	4.1	0.15		0.33	2.07	0.11
[19795]	CONVERGENT MARGIN	IZU-BONIN ARC / IZU ARC / IZU-OSHIMA / OSHIMA	OSHIMA GROUP, SUBAERIAL SATELLITE CONES, SHIROISHIYAMA	34.7207	34.7207	139.406	139.406	SAE			s_09102212 [19795]	BASALT [19795]									VOL					WR [19795]	51.29	0.91		19.07		10.56			11.62	4.2	0.16		0.29	2.05	0.1
[19795]	CONVERGENT MARGIN	IZU-BONIN ARC / IZU ARC / IZU-OSHIMA / OSHIMA	OSHIMA GROUP, SUBAERIAL SATELLITE CONES, KUSHIGATAYAMA	34.7266	34.7266	139.406	139.406	SAE			s_09102213-1 [19795]	BASALT [19795]									VOL					WR [19795]	52.6	1.2		14.48		13.82			9.8	5.23	0.21		0.39	2.14	0.13
[19795]	CONVERGENT MARGIN	IZU-BONIN ARC / IZU ARC / IZU-OSHIMA / OSHIMA	OSHIMA GROUP, SUBAERIAL SATELLITE CONES, KUSHIGATAYAMA	34.7266	34.7266	139.406	139.406	SAE			s_09102213-2 [19795]	BASALT [19795]									VOL					WR [19795]	52.63	1.2		14.39		13.92			9.78	5.23	0.22		0.42	2.2	0.14
[19795]	CONVERGENT MARGIN	IZU-BONIN ARC / IZU ARC / IZU-OSHIMA / OSHIMA	OSHIMA GROUP, SUBAERIAL SATELLITE CONES, KUSHIGATAYAMA	34.7259	34.7259	139.407	139.407	SAE			s_09102214 [19795]	BASALT [19795]									VOL					WR [19795]	53.08	1.22		14.44		13.92			9.88	5.25	0.22		0.42	2.18	0.14
[19795]	CONVERGENT MARGIN	IZU-BONIN ARC / IZU ARC / IZU-OSHIMA / OSHIMA	OSHIMA GROUP, SUBAERIAL SATELLITE CONES	34.7815	34.7815	139.43	139.43	SAE			s_09102305 [19795]	BASALT [19795]									VOL					WR [19795]	50.63	0.86		19.85		10.45			12.25	4.06	0.16		0.27	1.89	0.1
[19795]	CONVERGENT MARGIN	IZU-BONIN ARC / IZU ARC / IZU-OSHIMA / OSHIMA	OSHIMA GROUP, SUBAERIAL SATELLITE CONES, FUTAGOYAMA	34.708	34.708	139.417	139.417	SAE			s_10012108 [19795]	BASALT [19795]									VOL					WR [19795]	52.81	1.22		14.79		13.71			9.99	5.36	0.21		0.41	2.12	0.11
[19795]	CONVERGENT MARGIN	IZU-BONIN ARC / IZU ARC / IZU-OSHIMA / OSHIMA	OSHIMA GROUP, SUBAERIAL SATELLITE CONES	34.7415	34.7415	139.384	139.384	SAE			s_11122704-1 [19795]	BASALT [19795]									VOL					WR [19795]	54.56	1.35		14.33		13.79			8.37	4.03	0.21		0.59	2.56	0.1
[19795]	CONVERGENT MARGIN	IZU-BONIN ARC / IZU ARC / IZU-OSHIMA / OSHIMA	OSHIMA GROUP, SUBAERIAL SATELLITE CONES	34.7415	34.7415	139.384	139.384	SAE			s_11122704-2 [19795]	BASALT [19795]									VOL					WR [19795]	54.49	1.35		14.27		13.78			8.44	4.03	0.21		0.59	2.56	0.11
[19795]	CONVERGENT MARGIN	IZU-BONIN ARC / IZU ARC / IZU-OSHIMA / OSHIMA	OSHIMA GROUP, SUBAERIAL SATELLITE CONES	34.7415	34.7415	139.384	139.384	SAE			s_11122704-3 [19795]	BASALT [19795]									VOL					WR [19795]	54.56	1.38		14.46		13.97			8.36	4.05	0.22		0.56	2.49	0.12
[19795]	CONVERGENT MARGIN	IZU-BONIN ARC / IZU ARC / IZU-OSHIMA / OSHIMA	OSHIMA GROUP, SUBAERIAL SATELLITE CONES, TOUHACHIBORA	34.7401	34.7401	139.37	139.37	SAE			s_09102101 [19795]	BASALT [19795]									VOL					WR [19795]	52.35	1.15		14.64		14.31			10.25	5.32	0.21		0.37	1.83	0.08
[19795]	CONVERGENT MARGIN	IZU-BONIN ARC / IZU ARC / IZU-OSHIMA / OSHIMA	OSHIMA GROUP, SUBAERIAL SATELLITE CONES, TOUHACHIBORA	34.7401	34.7401	139.37	139.37	SAE			s_09102102 [19795]	BASALT [19795]									VOL					WR [19795]	52.41	1.17		14.61		14.26			10.11	5.34	0.22		0.35	1.86	0.04
[19795]	CONVERGENT MARGIN	IZU-BONIN ARC / IZU ARC / IZU-OSHIMA / OSHIMA	OSHIMA GROUP, SUBAERIAL SATELLITE CONES, TOUHACHIBORA	34.7415	34.7415	139.371	139.371	SAE			s_09102103 [19795]	BASALT [19795]									VOL					WR [19795]	52.61	1.03		15.09		13.33			10.26	5.47	0.2		0.31	1.8	0.06
[19795]	CONVERGENT MARGIN	IZU-BONIN ARC / IZU ARC / IZU-OSHIMA / OSHIMA	OSHIMA GROUP, SUBAERIAL SATELLITE CONES	34.7544	34.7544	139.379	139.379	SAE			s_09102118-1 [19795]	BASALT [19795]									VOL					WR [19795]	52.69	1.24		14.22		14.61			9.69	5.07	0.23		0.4	1.9	0.09
[19795]	CONVERGENT MARGIN	IZU-BONIN ARC / IZU ARC / IZU-OSHIMA / OSHIMA	OSHIMA GROUP, SUBAERIAL SATELLITE CONES	34.7544	34.7544	139.379	139.379	SAE			s_09102118-2 [19795]	BASALT [19795]									VOL					WR [19795]	52.69	1.24		14.29		14.6			9.43	5.1	0.22		0.41	2.04	0.1
[19795]	CONVERGENT MARGIN	IZU-BONIN ARC / IZU ARC / IZU-OSHIMA / OSHIMA	OSHIMA GROUP, SUBAERIAL SATELLITE CONES, JINOOKA	34.7771	34.7771	139.364	139.364	SAE			s_09022301 [19795]	BASALT [19795]									VOL					WR [19795]	51.87	1.09		15.91		13.4			10.67	5.15	0.21		0.36	1.9	0.09
[19795]	CONVERGENT MARGIN	IZU-BONIN ARC / IZU ARC / IZU-OSHIMA / OSHIMA	OSHIMA GROUP, SUBAERIAL SATELLITE CONES, ATAGOYAMA	34.7725	34.7725	139.36	139.36	SAE			s_09022302 [19795]	BASALT [19795]									VOL					WR [19795]	53.03	1.42		13.64		16.03			9.38	4.54	0.23		0.48	2.16	0.11
[19795]	CONVERGENT MARGIN	IZU-BONIN ARC / IZU ARC / IZU-OSHIMA / OSHIMA	OSHIMA GROUP, SUBAERIAL SATELLITE CONES	34.7735	34.7735	139.351	139.351	SAE			s_09022303 [19795]	BASALT [19795]									VOL					WR [19795]	52.49	1.27		15.09		14.83			10.06	4.63	0.22		0.42	2.07	0.11
[19795]	CONVERGENT MARGIN	IZU-BONIN ARC / IZU ARC / IZU-OSHIMA / OSHIMA	OSHIMA GROUP, SUBAERIAL SATELLITE CONES, MITSUMINE	34.7892	34.7892	139.354	139.354	SAE			s_09022306 [19795]	BASALT [19795]									VOL					WR [19795]	52.11	1.1		15.83		13.66			10.5	4.87	0.21		0.37	1.93	0.1
[19795]	CONVERGENT MARGIN	IZU-BONIN ARC / IZU ARC / IZU-OSHIMA / OSHIMA	OSHIMA GROUP, SUBAERIAL SATELLITE CONES, MITSUMINE	34.7899	34.7899	139.355	139.355	SAE			s_09022307 [19795]	BASALT [19795]									VOL					WR [19795]	51.24	0.9		19.22		11.27			11.82	4.21	0.17		0.3	1.89	0.08
[19795]	CONVERGENT MARGIN	IZU-BONIN ARC / IZU ARC / IZU-OSHIMA / OSHIMA	OSHIMA GROUP, SUBAERIAL SATELLITE CONES, MITSUMINE	34.7865	34.7865	139.36	139.36	SAE			s_09022308 [19795]	BASALT [19795]									VOL					WR [19795]	50.73	0.89		19.24		11.23			11.78	4.19	0.17		0.29	1.83	0.08
[19795]	CONVERGENT MARGIN	IZU-BONIN ARC / IZU ARC / IZU-OSHIMA / OSHIMA	OSHIMA GROUP, SUBAERIAL SATELLITE CONES, MITSUMINE	34.7891	34.7891	139.358	139.358	SAE			s_09022309 [19795]	BASALT [19795]									VOL					WR [19795]	50.92	0.87		19.41		11.11			11.96	4.17	0.17		0.3	1.84	0.07
[19795]	CONVERGENT MARGIN	IZU-BONIN ARC / IZU ARC / IZU-OSHIMA / OSHIMA	OSHIMA GROUP, SUBAERIAL SATELLITE CONES	34.7935	34.7935	139.359	139.359	SAE			s_09022310 [19795]	BASALT [19795]									VOL					WR [19795]	52.33	1.2		14.81		14.3			10.07	4.85	0.21		0.39	2.05	0.09
[19795]	CONVERGENT MARGIN	IZU-BONIN ARC / IZU ARC / IZU-OSHIMA / OSHIMA	OSHIMA GROUP, SUBAERIAL SATELLITE CONES	34.7938	34.7938	139.359	139.359	SAE			s_09022311 [19795]	BASALT [19795]									VOL					WR [19795]	51.35	0.99		17.87		12.24			11.31	4.44	0.18		0.3	1.94	0.08
[19795]	CONVERGENT MARGIN	IZU-BONIN ARC / IZU ARC / IZU-OSHIMA / OSHIMA	OSHIMA GROUP, SUBAERIAL SATELLITE CONES, ATAGOYAMA E	34.7679	34.7679	139.362	139.362	SAE			s_09022312 [19795]	BASALT [19795]									VOL					WR [19795]	52.32	1.21		16		14.07			10.31	4.39	0.21		0.39	2.03	0.1
[19795]	CONVERGENT MARGIN	IZU-BONIN ARC / IZU ARC / IZU-OSHIMA / OSHIMA	OSHIMA GROUP, SUBAERIAL SATELLITE CONES, ATAGOYAMA SE	34.7692	34.7692	139.364	139.364	SAE			s_09022313-1 [19795]	BASALT [19795]									VOL					WR [19795]	52.99	1.36		13.86		15.52			9.51	4.7	0.23		0.46	2.16	0.11
[19795]	CONVERGENT MARGIN	IZU-BONIN ARC / IZU ARC / IZU-OSHIMA / OSHIMA	OSHIMA GROUP, SUBAERIAL SATELLITE CONES, ATAGOYAMA SE	34.7692	34.7692	139.364	139.364	SAE			s_09022313-2 [19795]	BASALT [19795]									VOL					WR [19795]	52.62	1.4		13.78		15.84			9.49	4.51	0.23		0.47	2.1	0.12
[19795]	CONVERGENT MARGIN	IZU-BONIN ARC / IZU ARC / IZU-OSHIMA / OSHIMA	OSHIMA GROUP, SUBAERIAL SATELLITE CONES	34.7569	34.7569	139.389	139.389	SAE			s_09102124 [19795]	BASALT [19795]									VOL					WR [19795]	52.54	1.23		14.37		14.55			10.09	5.31	0.22		0.41	1.94	0.1
[19795]	CONVERGENT MARGIN	IZU-BONIN ARC / IZU ARC / IZU-OSHIMA / OSHIMA	OSHIMA GROUP, SUBAERIAL SATELLITE CONES	34.7978	34.7978	139.361	139.361	SAE			s_09122102-1 [19795]	BASALT [19795]									VOL					WR [19795]	53.04	1.32		13.84		14.89			9.79	4.97	0.22		0.42	1.92	0.1
[19795]	CONVERGENT MARGIN	IZU-BONIN ARC / IZU ARC / IZU-OSHIMA / OSHIMA	OSHIMA GROUP, SUBAERIAL SATELLITE CONES	34.7978	34.7978	139.361	139.361	SAE			s_09122102-2 [19795]	BASALT [19795]									VOL					WR [19795]	53.34	1.35		13.8		14.89			9.48	4.76	0.22		0.45	1.91	0.1
[19795]	CONVERGENT MARGIN	IZU-BONIN ARC / IZU ARC / IZU-OSHIMA / OSHIMA	OSHIMA GROUP, SUBAERIAL SATELLITE CONES	34.7978	34.7978	139.361	139.361	SAE			s_09122102-3 [19795]	BASALT [19795]									VOL					WR [19795]	53.31	1.35		13.79		14.97			9.76	4.88	0.22		0.43	1.91	0.1
[19795]	CONVERGENT MARGIN	IZU-BONIN ARC / IZU ARC / IZU-OSHIMA / OSHIMA	OSHIMA GROUP, SUBAERIAL SATELLITE CONES	34.7402	34.7402	139.356	139.356	SAE			s_09122202 [19795]	BASALT [19795]									VOL					WR [19795]	51.31	0.97		18.99		10.95			11.79	3.68	0.16		0.31	1.96	0.1
[19795]	CONVERGENT MARGIN	IZU-BONIN ARC / IZU ARC / IZU-OSHIMA / OSHIMA	OSHIMA GROUP, SUBAERIAL SATELLITE CONES	34.7165	34.7165	139.373	139.373	SAE			s_10012202 [19795]	BASALT [19795]									VOL					WR [19795]	52.97	1.13		15.01		13.85			10.39	5.19	0.21		0.37	1.96	0.1
[19795]	CONVERGENT MARGIN	IZU-BONIN ARC / IZU ARC / IZU-OSHIMA / OSHIMA	OSHIMA GROUP, SUBAERIAL SATELLITE CONES, KAKIHARAISO	34.6963	34.6963	139.45	139.45	SAE			s_09022507-1 [19795]	BASALT [19795]									VOL					WR [19795]	52.2	1.16		14.77		14.25			10.03	5.12	0.22		0.39	2.03	0.1
[19795]	CONVERGENT MARGIN	IZU-BONIN ARC / IZU ARC / IZU-OSHIMA / OSHIMA	OSHIMA GROUP, SUBAERIAL SATELLITE CONES, KAKIHARAISO	34.6963	34.6963	139.45	139.45	SAE			s_09022507-2 [19795]	BASALT [19795]									VOL					WR [19795]	52.83	1.21		14.58		14.45			10.12	5.13	0.22		0.45	1.94	0.11
[19795]	CONVERGENT MARGIN	IZU-BONIN ARC / IZU ARC / IZU-OSHIMA / OSHIMA	OOSHIMA GROUP, SUBAERIAL SATELLITE CONES, KAKIHARAISO	34.7007	34.7007	139.446	139.446	SAE			s_09022508 [19795]	BASALT [19795]									VOL					WR [19795]	52.58	1.17		14.97		14.24			10.11	5.14	0.21		0.39	2.05	0.1
[19795]	CONVERGENT MARGIN	IZU-BONIN ARC / IZU ARC / IZU-OSHIMA / OSHIMA	OSHIMA GROUP, SUBAERIAL SATELLITE CONES, TOUSHIKI	34.6788	34.6788	139.433	139.433	SAE			s_09102215 [19795]	BASALT [19795]									VOL					WR [19795]	52.71	1.23		15.16		14.07			10.14	4.55	0.21		0.41	2.08	0.1
[19795]	CONVERGENT MARGIN	IZU-BONIN ARC / IZU ARC / IZU-OSHIMA / OSHIMA	OSHIMA GROUP, SUBAERIAL SATELLITE CONES, KAMINONE	34.6814	34.6814	139.415	139.415	SAE			s_09102216 [19795]	BASALT [19795]									VOL					WR [19795]	52.96	1.3		14.09		14.77			9.89	5.01	0.23		0.41	2.1	0.12
[19795]	CONVERGENT MARGIN	IZU-BONIN ARC / IZU ARC / IZU-OSHIMA / OSHIMA	OSHIMA GROUP, OSHIMA GROUP, SUBAERIAL SATELLITE CONES,	34.6818	34.6818	139.411	139.411	SAE			s_09102217 [19795]	BASALT [19795]									VOL					WR [19795]	52.97	1.29		14.13		14.73			9.9	5	0.22		0.42	1.99	0.11
[19795]	CONVERGENT MARGIN	IZU-BONIN ARC / IZU ARC / IZU-TOBU / IZU-TOBU		34.8565	34.8565	139.24	139.24	SAE	-924	-924	s_R03 [19795]	NOT GIVEN [19795]									VOL					WR [19795]	52.39	0.91		16.47		9.57			9.62	7.5	0.16		0.47	2.82	0.21
[19795]	CONVERGENT MARGIN	IZU-BONIN ARC / IZU ARC / IZU-TOBU / IZU-TOBU		34.8565	34.8565	139.24	139.24	SAE	-924	-924	s_R07 [19795]	NOT GIVEN [19795]									VOL					WR [19795]	52.05	0.91		16.32		9.52			9.58	7.43	0.15		0.48	2.86	0.22
[19795]	CONVERGENT MARGIN	IZU-BONIN ARC / IZU ARC / IZU-TOBU / IZU-TOBU		34.8565	34.8565	139.24	139.24	SAE	-924	-924	s_R10 [19795]	NOT GIVEN [19795]									VOL					WR [19795]	51.78	0.89		16.48		9.5			9.54	7.61	0.16		0.46	2.74	0.22
[19795]	CONVERGENT MARGIN	IZU-BONIN ARC / IZU ARC / IZU-TOBU / IZU-TOBU		34.8565	34.8565	139.24	139.24	SAE	-924	-924	s_R01 [19795]	NOT GIVEN [19795]									VOL					WR [19795]	51.91	0.95		17.28		9.29			10.62	6.37	0.15		0.33	3.04	0.16
[19795]	CONVERGENT MARGIN	IZU-BONIN ARC / IZU ARC / IZU-TOBU / IZU-TOBU		34.8565	34.8565	139.24	139.24	SAE	-924	-924	s_R02 [19795]	NOT GIVEN [19795]									VOL					WR [19795]	51.97	0.93		17.18		9.28			10.58	6.42	0.18		0.35	2.87	0.15
[19795]	CONVERGENT MARGIN	IZU-BONIN ARC / IZU ARC / IZU-TOBU / IZU-TOBU		34.8565	34.8565	139.24	139.24	SAE	-924	-924	s_R03 [19795]	NOT GIVEN [19795]									VOL					WR [19795]	51.37	0.94		17.39		9.32			10.44	6.38	0.16		0.37	2.88	0.16
[19795]	CONVERGENT MARGIN	IZU-BONIN ARC / IZU ARC / IZU-TOBU / IZU-TOBU		34.846	34.846	139.269	139.269	SAE	-472	-472	s_R04 [19795]	NOT GIVEN [19795]									VOL					WR [19795]	51.12	0.96		17.43		9.27			10.43	6.34	0.15		0.32	2.94	0.15
[19795]	CONVERGENT MARGIN	IZU-BONIN ARC / IZU ARC / IZU-TOBU / IZU-TOBU		34.846	34.846	139.269	139.269	SAE	-472	-472	s_R05 [19795]	NOT GIVEN [19795]									VOL					WR [19795]	51.11	0.93		17.35		9.26			10.41	6.48	0.17		0.34	2.9	0.15
[19795]	CONVERGENT MARGIN	IZU-BONIN ARC / IZU ARC / IZU-TOBU / IZU-TOBU		34.846	34.846	139.269	139.269	SAE	-472	-472	s_R10 [19795]	NOT GIVEN [19795]									VOL					WR [19795]	51.84	0.93		17.21		9.21			10.56	6.38	0.15		0.35	2.91	0.15
[19795]	CONVERGENT MARGIN	IZU-BONIN ARC / IZU ARC / IZU-TOBU / IZU-TOBU		34.841	34.841	139.257	139.257	SAE	-541	-541	s_R01 [19795]	NOT GIVEN [19795]									VOL					WR [19795]	52.09	0.82		17.05		9.66			9.73	7.54	0.15		0.43	2.78	0.17
[19795]	CONVERGENT MARGIN	IZU-BONIN ARC / IZU ARC / IZU-TOBU / IZU-TOBU		34.841	34.841	139.257	139.257	SAE	-541	-541	s_R02 [19795]	NOT GIVEN [19795]									VOL					WR [19795]	53.07	0.78		17.69		9.13			10.1	5.9	0.14		0.44	2.58	0.16
[19795]	CONVERGENT MARGIN	IZU-BONIN ARC / IZU ARC / IZU-TOBU / IZU-TOBU		34.841	34.841	139.257	139.257	SAE	-541	-541	s_R03 [19795]	NOT GIVEN [19795]									VOL					WR [19795]	52.92	0.8		17.51		9.2			10	5.97	0.14		0.44	2.76	0.18
[19795]	CONVERGENT MARGIN	IZU-BONIN ARC / IZU ARC / IZU-TOBU / IZU-TOBU		34.841	34.841	139.257	139.257	SAE	-541	-541	s_R04 [19795]	NOT GIVEN [19795]									VOL					WR [19795]	53.04	0.8		17.69		9.12			9.89	6	0.16		0.48	2.68	0.17
[19795]	CONVERGENT MARGIN	IZU-BONIN ARC / IZU ARC / IZU-TOBU / IZU-TOBU		34.841	34.841	139.257	139.257	SAE	-541	-541	s_R05 [19795]	NOT GIVEN [19795]									VOL					WR [19795]	53.2	0.81		17.8		9.24			10.17	5.87	0.15		0.44	2.54	0.15
[19795]	CONVERGENT MARGIN	IZU-BONIN ARC / IZU ARC / IZU-TOBU / IZU-TOBU		34.8398	34.8398	139.192	139.192	SAE	-731	-731	s_R01 [19795]	NOT GIVEN [19795]									VOL					WR [19795]	51.57	0.91		16.78		10.36			9.9	7.12	0.16		0.42	2.58	0.17
[19795]	CONVERGENT MARGIN	IZU-BONIN ARC / IZU ARC / IZU-TOBU / IZU-TOBU		34.8398	34.8398	139.192	139.192	SAE	-731	-731	s_R02 [19795]	NOT GIVEN [19795]									VOL					WR [19795]	51.65	0.91		16.79		10.38			9.93	7.17	0.16		0.42	2.58	0.16
[19795]	CONVERGENT MARGIN	IZU-BONIN ARC / IZU ARC / IZU-TOBU / IZU-TOBU		34.8398	34.8398	139.192	139.192	SAE	-731	-731	s_R03 [19795]	NOT GIVEN [19795]									VOL					WR [19795]	51.45	0.93		16.75		10.39			9.91	7.1	0.16		0.42	2.57	0.16
[19795]	CONVERGENT MARGIN	IZU-BONIN ARC / IZU ARC / IZU-TOBU / IZU-TOBU		34.8398	34.8398	139.192	139.192	SAE	-731	-731	s_R04 [19795]	NOT GIVEN [19795]									VOL					WR [19795]	50.81	0.9		16.85		10.35			9.82	7.17	0.16		0.42	2.56	0.17
[19795]	CONVERGENT MARGIN	IZU-BONIN ARC / IZU ARC / IZU-TOBU / IZU-TOBU		34.8398	34.8398	139.192	139.192	SAE	-731	-731	s_R05 [19795]	NOT GIVEN [19795]									VOL					WR [19795]	50.71	0.92		16.81		10.46			9.93	6.99	0.18		0.4	2.54	0.17
[19795]	CONVERGENT MARGIN	IZU-BONIN ARC / IZU ARC / IZU-TOBU / IZU-TOBU		34.8398	34.8398	139.192	139.192	SAE	-731	-731	s_R06 [19795]	NOT GIVEN [19795]									VOL					WR [19795]	50.94	0.91		16.69		10.49			9.79	7.24	0.17		0.42	2.52	0.17
[19795]	CONVERGENT MARGIN	IZU-BONIN ARC / IZU ARC / IZU-TOBU / IZU-TOBU		34.8095	34.8095	139.193	139.193	SAE	-434	-434	s_R01 [19795]	NOT GIVEN [19795]									VOL					WR [19795]	51.76	0.83		17.57		9.74			10.74	6.17	0.15		0.41	2.55	0.17
[19795]	CONVERGENT MARGIN	IZU-BONIN ARC / IZU ARC / IZU-TOBU / IZU-TOBU		34.8095	34.8095	139.193	139.193	SAE	-434	-434	s_R02 [19795]	NOT GIVEN [19795]									VOL					WR [19795]	52.1	0.88		18.59		9.52			10.05	4.65	0.15		0.45	2.93	0.17
[19795]	CONVERGENT MARGIN	IZU-BONIN ARC / IZU ARC / IZU-TOBU / IZU-TOBU		34.8095	34.8095	139.193	139.193	SAE	-434	-434	s_R04 [19795]	NOT GIVEN [19795]									VOL					WR [19795]	51.41	0.83		18.39		9.69			10.63	5.65	0.16		0.41	2.63	0.18
[19795]	CONVERGENT MARGIN	IZU-BONIN ARC / IZU ARC / IZU-TOBU / IZU-TOBU		34.8095	34.8095	139.193	139.193	SAE	-434	-434	s_R05 [19795]	NOT GIVEN [19795]									VOL					WR [19795]	51.1	0.83		17.59		9.73			10.65	6.14	0.21		0.41	2.42	0.17
[19795]	CONVERGENT MARGIN	IZU-BONIN ARC / IZU ARC / IZU-TOBU / IZU-TOBU		34.8095	34.8095	139.193	139.193	SAE	-434	-434	s_R06 [19795]	NOT GIVEN [19795]									VOL					WR [19795]	51.62	0.89		18.05		9.68			9.84	4.87	0.16		0.44	2.87	0.17
[19795]	CONVERGENT MARGIN	IZU-BONIN ARC / IZU ARC / IZU-TOBU / IZU-TOBU		34.8095	34.8095	139.193	139.193	SAE	-434	-434	s_R07 [19795]	NOT GIVEN [19795]									VOL					WR [19795]	51.83	0.9		18.67		9.73			9.84	4.9	0.16		0.45	2.89	0.18
[19795]	CONVERGENT MARGIN	IZU-BONIN ARC / IZU ARC / IZU-TOBU / IZU-TOBU		34.8071	34.8071	139.139	139.139	SAE	-637	-637	s_R01 [19795]	NOT GIVEN [19795]									VOL					WR [19795]	53.57	0.9		17.11		9.73			9.31	5.35	0.17		0.59	2.89	0.23
[19795]	CONVERGENT MARGIN	IZU-BONIN ARC / IZU ARC / IZU-TOBU / IZU-TOBU		34.8071	34.8071	139.139	139.139	SAE	-637	-637	s_R02 [19795]	NOT GIVEN [19795]									VOL					WR [19795]	53.51	0.88		17.14		9.67			9.31	5.43	0.18		0.59	2.91	0.26
[19795]	CONVERGENT MARGIN	IZU-BONIN ARC / IZU ARC / IZU-TOBU / IZU-TOBU		34.8071	34.8071	139.139	139.139	SAE	-637	-637	s_R03 [19795]	NOT GIVEN [19795]									VOL					WR [19795]	53.05	0.89		17.04		9.72			9.35	5.5	0.18		0.59	2.87	0.26
[19795]	CONVERGENT MARGIN	IZU-BONIN ARC / IZU ARC / IZU-TOBU / IZU-TOBU		34.8071	34.8071	139.139	139.139	SAE	-637	-637	s_R05 [19795]	NOT GIVEN [19795]									VOL					WR [19795]	53.33	0.91		17.05		10.05			9.51	5.82	0.17		0.6	2.89	0.27
[19795]	CONVERGENT MARGIN	IZU-BONIN ARC / IZU ARC / IZU-TOBU / IZU-TOBU		34.8071	34.8071	139.139	139.139	SAE	-637	-637	s_R06 [19795]	NOT GIVEN [19795]									VOL					WR [19795]	52.08	0.88		17.04		9.83			9.21	5.63	0.37		0.61	2.78	0.21
[19795]	CONVERGENT MARGIN	IZU-BONIN ARC / IZU ARC / IZU-TOBU / IZU-TOBU		34.7923	34.7923	139.16	139.16	SAE	-384	-384	s_R01 [19795]	NOT GIVEN [19795]									VOL					WR [19795]	51.1	1		17.27		9.57			9.34	5.57	0.16		0.51	3.02	0.29
[19795]	CONVERGENT MARGIN	IZU-BONIN ARC / IZU ARC / IZU-TOBU / IZU-TOBU		34.7923	34.7923	139.16	139.16	SAE	-384	-384	s_R03 [19795]	NOT GIVEN [19795]									VOL					WR [19795]	51.95	1.01		17.31		9.68			9.39	5.26	0.17		0.56	3.18	0.3
[19795]	CONVERGENT MARGIN	IZU-BONIN ARC / IZU ARC / IZU-TOBU / IZU-TOBU		34.7923	34.7923	139.16	139.16	SAE	-384	-384	s_R05 [19795]	NOT GIVEN [19795]									VOL					WR [19795]	52.93	1		17.45		9.54			9.34	5.04	0.16		0.57	3.13	0.31
[19795]	CONVERGENT MARGIN	IZU-BONIN ARC / IZU ARC / IZU-TOBU / IZU-TOBU		34.7923	34.7923	139.16	139.16	SAE	-384	-384	s_R06 [19795]	NOT GIVEN [19795]									VOL					WR [19795]	52.23	1.02		17.79		9.71			9.6	5.39	0.16		0.56	3.17	0.32
[19795]	CONVERGENT MARGIN	IZU-BONIN ARC / IZU ARC / IZU-TOBU / IZU-TOBU		34.7696	34.7696	139.192	139.192	SAE	-340	-340	s_R01 [19795]	NOT GIVEN [19795]									VOL					WR [19795]	52.19	0.98		17.31		9.91			9.76	5.79	0.16		0.42	2.93	0.26
[19795]	CONVERGENT MARGIN	IZU-BONIN ARC / IZU ARC / IZU-TOBU / IZU-TOBU		34.7696	34.7696	139.192	139.192	SAE	-340	-340	s_R02 [19795]	NOT GIVEN [19795]									VOL					WR [19795]	47.05	1.02		17.95		10.38			10.66	7.24	0.18		0.14	2.81	0.3
[19795]	CONVERGENT MARGIN	IZU-BONIN ARC / IZU ARC / IZU-TOBU / IZU-TOBU		34.7696	34.7696	139.192	139.192	SAE	-340	-340	s_R03 [19795]	NOT GIVEN [19795]									VOL					WR [19795]	49.46	1		17.56		10.27			9.83	6.85	0.17		0.27	2.8	0.26
[3291][2298]	CONVERGENT MARGIN	IZU-BONIN ARC / IZU-BONIN FORE-ARC / SITE 786	HOLE 786A	31.875	31.875	141.227	141.227	SAQ	-3069.5	-3069.5	s_125-786A12X-1,140-142 [3291]	ANDESITE, BASALTIC [3291]								ALTERED GLASSY MATRIX [2298]	VOL					WR [3291]	53.03	0.3		17.81				7.74	8.46	5.2	0.09		1.42	1.89	0
[3291][2345]	CONVERGENT MARGIN	IZU-BONIN ARC / IZU-BONIN FORE-ARC / SITE 786	HOLE 786A	31.875	31.875	141.227	141.227	SAQ	-3069.5	-3069.5	s_125-786A13X-CC,27-29 [3291]	BONINITE [3291]									VOL			E		WR [3291] / GL [2345]	55.71	0.17		12.91	0			7.57	5.84	13.57	0.01	0	0.88	1.39	0
[3291][2298]	CONVERGENT MARGIN	IZU-BONIN ARC / IZU-BONIN FORE-ARC / SITE 786	HOLE 786A	31.875	31.875	141.227	141.227	SAQ	-3069.5	-3069.5	s_125-786A16X-CC,25-28 [3291]	BONINITE [3291]								MODERATELY VESICULAR, PHYRIC [2298]	VOL					WR [3291]	52.29	0.22		14.99				7.21	8.26	11.82	0.1		0.33	1.61	0
[3291][2298]	CONVERGENT MARGIN	IZU-BONIN ARC / IZU-BONIN FORE-ARC / SITE 786	HOLE 786A	31.875	31.875	141.227	141.227	SAQ	-3069.5	-3069.5	s_125-786A17X-CC,4-6 [3291]	BONINITE [3291]								MODERATELY VESICULAR, PHYRIC [2298]	VOL					WR [3291]	51.9	0.14		12.19				8.85	7.02	15.33	0.2		0.75	1.85	0
[3291][2299]	CONVERGENT MARGIN	IZU-BONIN ARC / IZU-BONIN FORE-ARC / SITE 786	HOLE 786A	31.875	31.875	141.227	141.227	SAQ	-3069.5	-3069.5	s_125-786A6X-5,24-27 [3291]	ANDESITE, BASALTIC [3291]									VOL					WR [3291]	52.72	0.83		16.26				11.1	9.73	4.14	0.2		0.35	1.04	0
[3291][2299]	CONVERGENT MARGIN	IZU-BONIN ARC / IZU-BONIN FORE-ARC / SITE 786	HOLE 786B	31.875	31.875	141.227	141.227	SAQ	-3082.4	-3082.4	s_125-786B-13R-2,134-138 [3291]	BONINITE [3291] / ANDESITE, BRONZITE [2299]									VOL	278.47	278.47			WR [3291]	59.55	0.19		13.5				6.04	6.67	7.44	0.11		0.5	2.86	0.03
[3291]	CONVERGENT MARGIN	IZU-BONIN ARC / IZU-BONIN FORE-ARC / SITE 786	HOLE 786B	31.875	31.875	141.227	141.227	SAQ	-3082.4	-3082.4	s_125-786B-21R-1,28-32 [3291]	ANDESITE [3291]								VESICULAR [3291]	VOL	354.7	354.7			WR [3291]	65.18	0.24		13.04				3.23	2.53	0.84	0.08		2.25	3.84	0.07
[3291]	CONVERGENT MARGIN	IZU-BONIN ARC / IZU-BONIN FORE-ARC / SITE 786	HOLE 786B	31.875	31.875	141.227	141.227	SAQ	-3082.4	-3082.4	s_125-786B-71R-4,141-146 [3291]	BONINITE [3291]									VOL	812.33	812.33	E		WR [3291]	56.45	0.22		13.34				6.08	5.29	6.63	0.06		0.08	3.11	0.03
[3291][2298][2299]	CONVERGENT MARGIN	IZU-BONIN ARC / IZU-BONIN FORE-ARC / SITE 786	HOLE 786B	31.875	31.875	141.227	141.227	SAQ	-3082.4	-3082.4	s_125-786B-30R-1,29-31 [3291]	ANDESITE [3291] / ANDESITE, BRONZITE [2298]								PHYRIC [2298]	VOL					WR [3291]	58.56	0.09		12.75				6.56	10.27	6.81	0.09		0.91	1.79	0
[3291][2298]	CONVERGENT MARGIN	IZU-BONIN ARC / IZU-BONIN FORE-ARC / SITE 786	HOLE 786B	31.875	31.875	141.227	141.227	SAQ	-3082.4	-3082.4	s_125-786B-40R-2,.54-57 [3291] / s_125-786B-40R-2,54-57 [2298]	ANDESITE [3291] / BONINITE [2298]								PHYRIC, FINE-GRAINED GROUNDMASS [2298]	VOL					WR [3291]	50.03	0.23		12.77				7.68	12.61	12.08	0.15		0.28	0.94	0
[5803][2299][2298]	CONVERGENT MARGIN	IZU-BONIN ARC / IZU-BONIN FORE-ARC / SITE 786	HOLE 786B	31.875	31.875	141.227	141.227	SAQ	-3082.4	-3082.4	s_125-786B-49R-4,32-37 [5803]	ANDESITE, BRONZITE [5803] / ANDESITE [2299]	46000000 [5803]	46000000 [5803]							VOL					WR [5803]	58.34	0.31		15.03				6.3	7.29	3.62	0.13		0.73	3.1	0.04
[3291][2299][2298]	CONVERGENT MARGIN	IZU-BONIN ARC / IZU-BONIN FORE-ARC / SITE 786	HOLE 786B	31.875	31.875	141.227	141.227	SAQ	-3082.4	-3082.4	s_125-786B-51R-1,51-55 [3291]	ANDESITE [3291] / BONINITE [2299]									VOL					WR [3291]	54.36	0.15		13.01				7.8	7.94	12.62	0.17		0.27	1.19	0.08
[5803][2299][3291]	CONVERGENT MARGIN	IZU-BONIN ARC / IZU-BONIN FORE-ARC / SITE 786	HOLE 786B	31.875	31.875	141.227	141.227	SAQ	-3082.4	-3082.4	s_125-786B-5R-2,70-72 [5803]	ANDESITE [5803] / BONINITE [2299]	46000000 [5803]	46000000 [5803]							VOL					WR [5803]	50.23	0.37		14.4				7.69	10.89	7.67	0.11		1.25	2.56	0.1
[5803][2299][2298]	CONVERGENT MARGIN	IZU-BONIN ARC / IZU-BONIN FORE-ARC / SITE 786	HOLE 786B	31.875	31.875	141.227	141.227	SAQ	-3082.4	-3082.4	s_125-786B-62R-3,40-42 [5803]	BONINITE [5803]	46000000 [5803]	46000000 [5803]						CRYPTOCRYSTALLINE TO GLASSY GROUNDMASS [2298]	VOL					WR [5803]	53.47	0.2		12.05				7.62	5.27	13.04	0.13		0.67	3.19	0.03
[3291][2298][2299]	CONVERGENT MARGIN	IZU-BONIN ARC / IZU-BONIN FORE-ARC / SITE 786	HOLE 786B	31.875	31.875	141.227	141.227	SAQ	-3082.4	-3082.4	s_125-786B-63R-2,72-74 [3291]	RHYOLITE [3291]									VOL					WR [3291]	74.5	0.17		12.44				1.74	0.45	0	0.01		4.99	2.52	0
[3291][2298][2299]	CONVERGENT MARGIN	IZU-BONIN ARC / IZU-BONIN FORE-ARC / SITE 786	HOLE 786B	31.875	31.875	141.227	141.227	SAQ	-3082.4	-3082.4	s_125-786B-66R-1,88-90 [3291]	RHYOLITE [3291]									VOL					WR [3291]	70.66	0.18		13.74				3.75	2.32	0.84	0.08		3.2	2.28	0
[3291][2298][2299]	CONVERGENT MARGIN	IZU-BONIN ARC / IZU-BONIN FORE-ARC / SITE 786	HOLE 786B	31.875	31.875	141.227	141.227	SAQ	-3082.4	-3082.4	s_125-786B-67R-1,63-65 [3291]	ANDESITE [3291] / BONINITE [2298]								PHYRIC, FINE-GRAINED GROUNDMASS [2298]	VOL					WR [3291]	54.43	0.16		12.8				6.96	6.88	13.43	0.14		0.22	1.31	0
[3291][2299][2298]	CONVERGENT MARGIN	IZU-BONIN ARC / IZU-BONIN FORE-ARC / SITE 786	HOLE 786B	31.875	31.875	141.227	141.227	SAQ	-3082.4	-3082.4	s_125-786B-8R-1,45-47 [3291]	ANDESITE [3291]									VOL					WR [3291]	55.93	0.24		17.98				7.18	7.91	4.09	0.12		0.67	2.44	0
[2344][2299]	CONVERGENT MARGIN	IZU-BONIN ARC / IZU-BONIN FORE-ARC / SITE 786	HOLE 786B	31.875	31.875	141.227	141.227	SAQ	-3082.4	-3082.4	s_125-786B-11R-1,121-123 [2344]	BONINITE [2344]									VOL					WR [2344]													0.404
[3291][2299][2298]	CONVERGENT MARGIN	IZU-BONIN ARC / IZU-BONIN FORE-ARC / SITE 786	HOLE 786B	31.875	31.875	141.227	141.227	SAQ	-3082.4	-3082.4	s_125-786B-11R-1,122-126 [3291]	ANDESITE [3291] / BONINITE [2299]									VOL					WR [3291]	55.22	0.14		13.27				7.05	6.69	11.2	0.14		0.43	1.23	0
[3291]	CONVERGENT MARGIN	IZU-BONIN ARC / IZU-BONIN FORE-ARC / SITE 786	HOLE 786B	31.875	31.875	141.227	141.227	SAQ	-3082.4	-3082.4	s_125-786B-12R-2,120-124 [3291]	ANDESITE [3291]									VOL					WR [3291]	60.18	0.12		12.98				6.5	6.83	8.51	0.12		0.45	1.58	0.03
[3291][2299]	CONVERGENT MARGIN	IZU-BONIN ARC / IZU-BONIN FORE-ARC / SITE 786	HOLE 786B	31.875	31.875	141.227	141.227	SAQ	-3082.4	-3082.4	s_125-786B-12R-2,124-126 [3291]	BONINITE [3291] / ANDESITE, BRONZITE [2299]									VOL	266.67	266.67			WR [3291]	57.4	0.18		13.29				6.75	6.86	8.54	0.13		0.43	2.48	0.02
[3291]	CONVERGENT MARGIN	IZU-BONIN ARC / IZU-BONIN FORE-ARC / SITE 786	HOLE 786B	31.875	31.875	141.227	141.227	SAQ	-3082.4	-3082.4	s_125-786B-12R-2,14-16 [3291]	ANDESITE [3291]									VOL					WR [3291]	55.48	0.16		14.01				7.62	7.33	11.8	0.15		0.32	1.31	0
[3291][2299]	CONVERGENT MARGIN	IZU-BONIN ARC / IZU-BONIN FORE-ARC / SITE 786	HOLE 786B	31.875	31.875	141.227	141.227	SAQ	-3082.4	-3082.4	s_125-786B-15R-2,3-8 [3291]	ANDESITE [3291]									VOL	296.53	296.53			WR [3291]	56.78	0.3		15.9				6.4	5.76	2.81	0.1		0.72	3.27	0.04
[3291]	CONVERGENT MARGIN	IZU-BONIN ARC / IZU-BONIN FORE-ARC / SITE 786	HOLE 786B	31.875	31.875	141.227	141.227	SAQ	-3082.4	-3082.4	s_125-786B-16R-1,135-138 [3291]	ANDESITE [3291]									VOL	305.95	305.95			WR [3291]	62.21	0.29		15.16				5.87	5.55	1.96	0.1		0.66	3.71	0.04
[3291][2299]	CONVERGENT MARGIN	IZU-BONIN ARC / IZU-BONIN FORE-ARC / SITE 786	HOLE 786B	31.875	31.875	141.227	141.227	SAQ	-3082.4	-3082.4	s_125-786B-16R-1,137-141 [3291]	ANDESITE [3291] / DACITE [2299]									VOL					WR [3291]	63.45	0.26		15.32				6.23	5.63	1.65	0.09		0.74	2.93	0
[3291]	CONVERGENT MARGIN	IZU-BONIN ARC / IZU-BONIN FORE-ARC / SITE 786	HOLE 786B	31.875	31.875	141.227	141.227	SAQ	-3082.4	-3082.4	s_125-786B-17R-1,67-69 [3291]	ANDESITE [3291]									VOL	314.97	314.97			WR [3291]	58.51	0.32		17.21				6.84	6.37	1.98	0.09		0.49	4.34	0.17
[3291][2298]	CONVERGENT MARGIN	IZU-BONIN ARC / IZU-BONIN FORE-ARC / SITE 786	HOLE 786B	31.875	31.875	141.227	141.227	SAQ	-3082.4	-3082.4	s_125-786B-19R-1,91-94 [3291]	ANDESITE [3291]									VOL					WR [3291]	59.55	0.22		16.65				6.9	7.31	3.66	0.12		0.73	2.05	0
[3291][2298][2299]	CONVERGENT MARGIN	IZU-BONIN ARC / IZU-BONIN FORE-ARC / SITE 786	HOLE 786B	31.875	31.875	141.227	141.227	SAQ	-3082.4	-3082.4	s_125-786B-1R-1,61-64 [3291]	ANDESITE, BRONZITE [3291]								PHYRIC [2298]	VOL					WR [3291]	61.48	0.14		12.67				6.47	6.23	7.98	0.11		0.52	2.1	0
[3291][2299]	CONVERGENT MARGIN	IZU-BONIN ARC / IZU-BONIN FORE-ARC / SITE 786	HOLE 786B	31.875	31.875	141.227	141.227	SAQ	-3082.4	-3082.4	s_125-786B-1R-1,75-79 [3291]	ANDESITE, BRONZITE [3291]									VOL	163.25	163.25			WR [3291]	57.32	0.19		11.92				6.12	5.74	7.51	0.11		0.61	2.77	0.03
[3291]	CONVERGENT MARGIN	IZU-BONIN ARC / IZU-BONIN FORE-ARC / SITE 786	HOLE 786B	31.875	31.875	141.227	141.227	SAQ	-3082.4	-3082.4	s_125-786B-20R-1,124-128 [3291]	ANDESITE [3291]								VESICULAR [3291]	VOL	344.54	344.54			WR [3291]	58.92	0.29		16.24				6.2	6.11	2.39	0.1		0.48	3.75	0.07
[3291]	CONVERGENT MARGIN	IZU-BONIN ARC / IZU-BONIN FORE-ARC / SITE 786	HOLE 786B	31.875	31.875	141.227	141.227	SAQ	-3082.4	-3082.4	s_125-786B-20R-1,43-46 [3291]	ANDESITE [3291]								VESICULAR [3291]	VOL	343.73	343.73			WR [3291]	51.86	0.22		12.09				7.23	8.06	11.76	0.18		0.35	2.05	0.01
[3291][2299]	CONVERGENT MARGIN	IZU-BONIN ARC / IZU-BONIN FORE-ARC / SITE 786	HOLE 786B	31.875	31.875	141.227	141.227	SAQ	-3082.4	-3082.4	s_125-786B-20R-1,72-74 [3291]	ANDESITE [3291] / BONINITE [2299]								VESICULAR [3291]	VOL	344.02	344.02			WR [3291]	52.16	0.22		12.36				7.32	7.95	10.57	0.18		0.34	2.03	0
[5803][2299][2298]	CONVERGENT MARGIN	IZU-BONIN ARC / IZU-BONIN FORE-ARC / SITE 786	HOLE 786B	31.875	31.875	141.227	141.227	SAQ	-3082.4	-3082.4	s_125-786B-21R-1,129-131 [5803]	RHYOLITE [5803]	46000000 [5803]	46000000 [5803]						HIGHLY VESICULAR [2298]	VOL					WR [5803]	66.9	0.28		12.62				3.14	2.3	0.31	0.07		2.05	3.99	0.07
[2344][2299]	CONVERGENT MARGIN	IZU-BONIN ARC / IZU-BONIN FORE-ARC / SITE 786	HOLE 786B	31.875	31.875	141.227	141.227	SAQ	-3082.4	-3082.4	s_125-786B-21R-1,20-28 [2344]	ANDESITE [2344]								PHYRIC [2344]	VOL					WR [2344]													0.777
[3291][2298][2299]	CONVERGENT MARGIN	IZU-BONIN ARC / IZU-BONIN FORE-ARC / SITE 786	HOLE 786B	31.875	31.875	141.227	141.227	SAQ	-3082.4	-3082.4	s_125-786B-21R-1,26-29 [3291]	ANDESITE [3291]									VOL					WR [3291]	58.61	0.28		17.48				7.14	6.76	1.91	0.1		0.88	2.89	0.04
[2300][2299]	CONVERGENT MARGIN	IZU-BONIN ARC / IZU-BONIN FORE-ARC / SITE 786	HOLE 786B	31.875	31.875	141.227	141.227	SAQ	-3082.4	-3082.4	s_125-786B-21R-2,28-32 [2300]	RHYOLITE [2300]									VOL					WR [2300]	69.57	0.15		12.03	0			2.85	2.13	0.35	0.08		2.32	3.48		5.22
[3291][2298]	CONVERGENT MARGIN	IZU-BONIN ARC / IZU-BONIN FORE-ARC / SITE 786	HOLE 786B	31.875	31.875	141.227	141.227	SAQ	-3082.4	-3082.4	s_125-786B-21R-2,72-76 [3291]	ANDESITE [3291] / BONINITE [2298]								PHYRIC, FINE-GRAINED GROUNDMASS [2298]	VOL					WR [3291]	53.8	0.16		12.54				7.78	14.17	6.14	0.15		0.41	1.27	0
[2344][2299]	CONVERGENT MARGIN	IZU-BONIN ARC / IZU-BONIN FORE-ARC / SITE 786	HOLE 786B	31.875	31.875	141.227	141.227	SAQ	-3082.4	-3082.4	s_125-786B-21R-2,85-94 [2344]	BONINITE [2344]								PHYRIC [2344]	VOL					WR [2344]													0.18
[3291][2300]	CONVERGENT MARGIN	IZU-BONIN ARC / IZU-BONIN FORE-ARC / SITE 786	HOLE 786B	31.875	31.875	141.227	141.227	SAQ	-3082.4	-3082.4	s_125-786B-24R-2,5-9 [3291]	DACITE [3291]								VESICULAR [3291]	VOL					WR [3291]	65.19	0.3		14.67	0.04			4.68	4.44	1.49	0.08		1.02	4.3	0.06	2.23
[3291][2299]	CONVERGENT MARGIN	IZU-BONIN ARC / IZU-BONIN FORE-ARC / SITE 786	HOLE 786B	31.875	31.875	141.227	141.227	SAQ	-3082.4	-3082.4	s_125-786B-25R-1,64-72 [3291]	DACITE [3291]								VESICULAR [3291]	VOL	392.14	392.14			WR [3291]	66.09	0.32		15.32				4.56	4.52	1.28	0.08		1.08	4.82	0.2
[3291][2300]	CONVERGENT MARGIN	IZU-BONIN ARC / IZU-BONIN FORE-ARC / SITE 786	HOLE 786B	31.875	31.875	141.227	141.227	SAQ	-3082.4	-3082.4	s_125-786B-28R-1,15-18 [3291]	ANDESITE, BRONZITE [3291]								SPARSELY VESICULAR [3291]	VOL					WR [3291]	57.93	0.16		12.82	0.02			6.33	7.36	8.72	0.13		0.43	2.63	0.02	2.19
[3291][2299]	CONVERGENT MARGIN	IZU-BONIN ARC / IZU-BONIN FORE-ARC / SITE 786	HOLE 786B	31.875	31.875	141.227	141.227	SAQ	-3082.4	-3082.4	s_125-786B-2R-1,72-76 [3291]	ANDESITE, BRONZITE [3291]									VOL	170.22	170.22			WR [3291]	60.12	0.19		12.4				6.08	5.98	7	0.11		0.48	3.01	0.03
[3291][2299]	CONVERGENT MARGIN	IZU-BONIN ARC / IZU-BONIN FORE-ARC / SITE 786	HOLE 786B	31.875	31.875	141.227	141.227	SAQ	-3082.4	-3082.4	s_125-786B-34R-4,14-20 [3291]	BONINITE [3291]									VOL	482.84	482.84			WR [3291]	51.85	0.19		11.22				6.88	9.42	8.86	0.12		0.57	2.45	0.02
[3291][2298]	CONVERGENT MARGIN	IZU-BONIN ARC / IZU-BONIN FORE-ARC / SITE 786	HOLE 786B	31.875	31.875	141.227	141.227	SAQ	-3082.4	-3082.4	s_125-786B-35R-1,73-76 [3291]	ANDESITE [3291] / DACITE [2298]								HIGHLY VESICULAR [2298]	VOL					WR [3291]	63.6	0.2		15.13				5.25	5.59	3.31	0.04		0.53	3.07	0
[2299]	CONVERGENT MARGIN	IZU-BONIN ARC / IZU-BONIN FORE-ARC / SITE 786	HOLE 786B	31.875	31.875	141.227	141.227	SAQ	-3082.4	-3082.4	s_125-786B-35R-2,122-126 [2299]	DACITE [2299]									VOL					WR [2299]
[3291][2299]	CONVERGENT MARGIN	IZU-BONIN ARC / IZU-BONIN FORE-ARC / SITE 786	HOLE 786B	31.875	31.875	141.227	141.227	SAQ	-3082.4	-3082.4	s_125-786B-37R-1,95-98 [3291]	ANDESITE [3291] / ANDESITE, BRONZITE [2299]									VOL					WR [3291]	57.87	0.2		15.16				6.66	7.96	6.69	0.08		0.48	2.01	0
[3291][2299]	CONVERGENT MARGIN	IZU-BONIN ARC / IZU-BONIN FORE-ARC / SITE 786	HOLE 786B	31.875	31.875	141.227	141.227	SAQ	-3082.4	-3082.4	s_125-786B-38R-1,76-83 [3291]	ANDESITE [3291]								VESICULAR [3291]	VOL	517.86	517.86			WR [3291]	55.72	0.24		14.89				6.65	5.13	3.06	0.1		1.06	3.17	0.02
[3291][2299]	CONVERGENT MARGIN	IZU-BONIN ARC / IZU-BONIN FORE-ARC / SITE 786	HOLE 786B	31.875	31.875	141.227	141.227	SAQ	-3082.4	-3082.4	s_125-786B-40R-2,83-90 [3291]	BONINITE [3291]									VOL	538.41	538.41			WR [3291]	47.89	0.27		12.24				7.23	11.69	9.39	0.15		0.29	2.06	0.02
[3291][2299]	CONVERGENT MARGIN	IZU-BONIN ARC / IZU-BONIN FORE-ARC / SITE 786	HOLE 786B	31.875	31.875	141.227	141.227	SAQ	-3082.4	-3082.4	s_125-786B-42R-4,46-54 [3291]	BONINITE [3291] / ANDESITE, BRONZITE [2299]									VOL	560.51	560.51			WR [3291]	58.85	0.21		13.75				5.61	6.39	6.16	0.08		0.58	3.27	0.04
[3291][2299]	CONVERGENT MARGIN	IZU-BONIN ARC / IZU-BONIN FORE-ARC / SITE 786	HOLE 786B	31.875	31.875	141.227	141.227	SAQ	-3082.4	-3082.4	s_125-786B-43R-2,43-52 [3291]	BONINITE [3291] / ANDESITE, BRONZITE [2299]									VOL	566.73	566.73			WR [3291]	55.97	0.21		13.64				5.4	7.84	5.6	0.09		0.62	3.37	0.03
[3291][2299]	CONVERGENT MARGIN	IZU-BONIN ARC / IZU-BONIN FORE-ARC / SITE 786	HOLE 786B	31.875	31.875	141.227	141.227	SAQ	-3082.4	-3082.4	s_125-786B-44R-1,38-45 [3291]	BONINITE [3291]									VOL	574.98	574.98			WR [3291]	50.4	0.29		12.61				7.77	7.66	11.41	0.19		0.34	2.27	0.03
[3291][2300]	CONVERGENT MARGIN	IZU-BONIN ARC / IZU-BONIN FORE-ARC / SITE 786	HOLE 786B	31.875	31.875	141.227	141.227	SAQ	-3082.4	-3082.4	s_125-786B-45R-1,41-49 [3291]	BONINITE [3291]									VOL					WR [3291]	60.14	0.32		14.55	0.02			6.47	6.58	4.71	0.11		0.66	3.37	0.04	2.52
[3291][2299]	CONVERGENT MARGIN	IZU-BONIN ARC / IZU-BONIN FORE-ARC / SITE 786	HOLE 786B	31.875	31.875	141.227	141.227	SAQ	-3082.4	-3082.4	s_125-786B-4R-1,109-111 [3291]	ANDESITE, BRONZITE [3291]									VOL	179.54	179.54			WR [3291]	61.77	0.22		12.86				6.05	6.02	6.72	0.11		0.56	3.07	0.03
[2344][2299]	CONVERGENT MARGIN	IZU-BONIN ARC / IZU-BONIN FORE-ARC / SITE 786	HOLE 786B	31.875	31.875	141.227	141.227	SAQ	-3082.4	-3082.4	s_125-786B-51R-1,75-79 [2344]	BONINITE [2344]								HIGHLY PHYRIC [2344]	VOL					WR [2344]													0.44
[2344][2299]	CONVERGENT MARGIN	IZU-BONIN ARC / IZU-BONIN FORE-ARC / SITE 786	HOLE 786B	31.875	31.875	141.227	141.227	SAQ	-3082.4	-3082.4	s_125-786B-57R-2,122-125 [2344]	BONINITE [2344]								HIGHLY PHYRIC [2344]	VOL					WR [2344]													0.798
[3291][2298]	CONVERGENT MARGIN	IZU-BONIN ARC / IZU-BONIN FORE-ARC / SITE 786	HOLE 786B	31.875	31.875	141.227	141.227	SAQ	-3082.4	-3082.4	s_125-786B-57R-4,69-77 [3291]	NOT GIVEN [3291] / BONINITE [2298]								CRYPTOCRYSTALLINE TO GLASSY GROUNDMASS [2298]	VOL	704.7	704.7			WR [3291]	50.28	0.19		10.9				6.65	4.9	12.19	0.13		0.48	2.89	0.01
[2344][2299]	CONVERGENT MARGIN	IZU-BONIN ARC / IZU-BONIN FORE-ARC / SITE 786	HOLE 786B	31.875	31.875	141.227	141.227	SAQ	-3082.4	-3082.4	s_125-786B-57R-4,7-13 [2344]	BONINITE [2344]								HIGHLY PHYRIC [2344]	VOL					WR [2344]													0.202
[3291]	CONVERGENT MARGIN	IZU-BONIN ARC / IZU-BONIN FORE-ARC / SITE 786	HOLE 786B	31.875	31.875	141.227	141.227	SAQ	-3082.4	-3082.4	s_125-786B-59R-3,84-91 [3291]	NOT GIVEN [3291]									VOL	717.92	717.92			WR [3291]	52.28	0.18		10.46				7.04	4.94	13.01	0.13		0.06	3.44	0.03
[3291][2299]	CONVERGENT MARGIN	IZU-BONIN ARC / IZU-BONIN FORE-ARC / SITE 786	HOLE 786B	31.875	31.875	141.227	141.227	SAQ	-3082.4	-3082.4	s_125-786B-5R-1,23-25 [3291]	ANDESITE, BRONZITE [3291]									VOL	190.09	190.09			WR [3291]	57.35	0.25		14.7				6.1	6.78	5.69	0.1		0.74	3.19	0.02
[3291][2299]	CONVERGENT MARGIN	IZU-BONIN ARC / IZU-BONIN FORE-ARC / SITE 786	HOLE 786B	31.875	31.875	141.227	141.227	SAQ	-3082.4	-3082.4	s_125-786B-61R-4,96-102 [3291]	RHYOLITE [3291]									VOL	733.96	733.96			WR [3291]	68.54	0.31		12.94				4.03	3.41	0.54	0.07		1.66	4.68	0.08
[3291][2299]	CONVERGENT MARGIN	IZU-BONIN ARC / IZU-BONIN FORE-ARC / SITE 786	HOLE 786B	31.875	31.875	141.227	141.227	SAQ	-3082.4	-3082.4	s_125-786B-67R-1,33-41 [3291]	RHYOLITE [3291]									VOL	787.03	787.03			WR [3291]	75.33	0.23		12.4				2.32	1.18	0.4	0.03		2.69	4.21	0.05
[5803][2299]	CONVERGENT MARGIN	IZU-BONIN ARC / IZU-BONIN FORE-ARC / SITE 786	HOLE 786B	31.875	31.875	141.227	141.227	SAQ	-3082.4	-3082.4	s_125-786B-67R-1,56-59 [5803]	BONINITE [5803]	46000000 [5803]	46000000 [5803]							VOL					WR [5803]	53	0.25		12.46				6.78	6.7	13.08	0.14		0.21	2.76	0.04
[3291][2299]	CONVERGENT MARGIN	IZU-BONIN ARC / IZU-BONIN FORE-ARC / SITE 786	HOLE 786B	31.875	31.875	141.227	141.227	SAQ	-3082.4	-3082.4	s_125-786B-69R-4,105-113 [3291]	BONINITE [3291] / ANDESITE, BRONZITE [2299]									VOL	802.36	802.36	E		WR [3291]	56.94	0.21		11.3				5.28	4.5	7.74	0.12		0.1	3.58	0.04
[3291][2299]	CONVERGENT MARGIN	IZU-BONIN ARC / IZU-BONIN FORE-ARC / SITE 786	HOLE 786B	31.875	31.875	141.227	141.227	SAQ	-3082.4	-3082.4	s_125-786B-69R-7,34-42 [3291]	BONINITE [3291] / ANDESITE, BRONZITE [2299]									VOL	805.68	805.68	E		WR [3291]	56.25	0.2		11.19				5.61	4	8.22	0.12		0.14	3.82	0.03
[3291][2299]	CONVERGENT MARGIN	IZU-BONIN ARC / IZU-BONIN FORE-ARC / SITE 786	HOLE 786B	31.875	31.875	141.227	141.227	SAQ	-3082.4	-3082.4	s_125-786B-6R-2,128-130 [3291]	ANDESITE [3291] / BONINITE [2299]									VOL					WR [3291]	52.47	0.29		14.4				7.86	9.5	11.14	0.17		0.26	1.13	0
[3291][2299]	CONVERGENT MARGIN	IZU-BONIN ARC / IZU-BONIN FORE-ARC / SITE 786	HOLE 786B	31.875	31.875	141.227	141.227	SAQ	-3082.4	-3082.4	s_125-786B-6R-3,17-22 [3291]	BONINITE [3291]									VOL	211.37	211.37			WR [3291]	51.88	0.32		14.25				7.42	9.05	9.81	0.16		0.21	2.1	0.04
[5803][2298][2299]	CONVERGENT MARGIN	IZU-BONIN ARC / IZU-BONIN FORE-ARC / SITE 786	HOLE 786B	31.875	31.875	141.227	141.227	SAQ	-3082.4	-3082.4	s_125-786B-70R-1,68-73 [5803]	ANDESITE, BRONZITE [5803]	46000000 [5803]	46000000 [5803]						FINE-GRAINED GROUNDMASS [2298]	VOL					WR [5803]	58.44	0.23		11.43				5.53	4.95	7.4	0.13		0.2	3.23	0.04
[2344][2299]	CONVERGENT MARGIN	IZU-BONIN ARC / IZU-BONIN FORE-ARC / SITE 786	HOLE 786B	31.875	31.875	141.227	141.227	SAQ	-3082.4	-3082.4	s_125-786B-70R-1,92-97 [2344]	ANDESITE, BRONZITE [2344]									VOL					WR [2344]													0.89
[3291][2299]	CONVERGENT MARGIN	IZU-BONIN ARC / IZU-BONIN FORE-ARC / SITE 786	HOLE 786B	31.875	31.875	141.227	141.227	SAQ	-3082.4	-3082.4	s_125-786B-70R-2,5-11 [3291]	BONINITE [3291] / ANDESITE, BRONZITE [2299]									VOL	808.45	808.45	E		WR [3291]	56.27	0.2		10.98				5.47	5.78	7.41	0.15		0.26	3.09	0.03
[3291][2299]	CONVERGENT MARGIN	IZU-BONIN ARC / IZU-BONIN FORE-ARC / SITE 786	HOLE 786B	31.875	31.875	141.227	141.227	SAQ	-3082.4	-3082.4	s_125-786B-71R-4,7-12 [3291]	BONINITE [3291] / ANDESITE, BRONZITE [2299]									VOL	819.99	819.99	E		WR [3291]	57.69	0.24		14.29				5.29	4.18	7.7	0.08		0.4	2.78	0.03
[3291][2299]	CONVERGENT MARGIN	IZU-BONIN ARC / IZU-BONIN FORE-ARC / SITE 786	HOLE 786B	31.875	31.875	141.227	141.227	SAQ	-3082.4	-3082.4	s_125-786B-72R-1,3-7 [3291]	ANDESITE, BRONZITE [3291]									VOL	823.63	823.63	E		WR [3291]	56.79	0.3		14.22				5.97	1.39	7.71	0.05		0.86	2.99	0.05
[2344][2299]	CONVERGENT MARGIN	IZU-BONIN ARC / IZU-BONIN FORE-ARC / SITE 786	HOLE 786B	31.875	31.875	141.227	141.227	SAQ	-3082.4	-3082.4	s_125-786B-8R-1,50-55 [2344]	ANDESITE [2344]									VOL					WR [2344]													0.877
[3291][2299]	CONVERGENT MARGIN	IZU-BONIN ARC / IZU-BONIN FORE-ARC / SITE 786	HOLE 786B	31.875	31.875	141.227	141.227	SAQ	-3082.4	-3082.4	s_125-786B-9R-1,15-17 [3291]	ANDESITE [3291]									VOL	237.25	237.25			WR [3291]	53.83	0.29		17.68				6.81	7.79	4.4	0.12		0.46	3.23	0.03
[14316][14446]	CONVERGENT MARGIN	IZU-BONIN ARC / IZU-BONIN FORE-ARC / SITE 782	HOLE 782A	30.861	30.861	141.314	141.314	SAQ	-2970	-2970	s_125-782A-11X-1, 55-57 [14316] / s_125-782A-11X-1-55-57 [14446]	NOT GIVEN [14316]	2789000 [14316]	2789000 [14316]							VOL					GL [14316] / WR [14446]	54.9	1.18		14.2				11.59	7.85	3.37	0.34		0.39	2.96	0.2
[2297]	CONVERGENT MARGIN	IZU-BONIN ARC / IZU-BONIN FORE-ARC / SITE 782	HOLE 782A	30.861	30.861	141.314	141.314	SAQ	-2970	-2970	s_125-782A-11X-3,51-54 [2297]	NOT GIVEN [2297]	3000000 [2297]	3000000 [2297]							VOL	99.21	99.21			GL [2297]	70.08	0.49		15.09				2.83	2.2	0.69	0.1		2.57	5.4	0.13							0.15	0.26
[14446][7009]	CONVERGENT MARGIN	IZU-BONIN ARC / IZU-BONIN FORE-ARC / SITE 782	HOLE 782A	30.861	30.861	141.314	141.314	SAQ	-2970	-2970	s_125-782A-11X-3-0-1 [14446]	NOT GIVEN [14446]									VOL					WR [14446] / GL [7009]		0.853209													0.112099
[2297]	CONVERGENT MARGIN	IZU-BONIN ARC / IZU-BONIN FORE-ARC / SITE 782	HOLE 782A	30.861	30.861	141.314	141.314	SAQ	-2970	-2970	s_125-782A-13X-2,104-106 [2297]	NOT GIVEN [2297]	3600000 [2297]	4600000 [2297]							VOL	117.54	117.54			GL [2297]	58.56	0.9		15.55				10.15	7.49	3.04	0.26		0.39	3.36	0.07							0.04	0.18
[2297]	CONVERGENT MARGIN	IZU-BONIN ARC / IZU-BONIN FORE-ARC / SITE 782	HOLE 782A	30.861	30.861	141.314	141.314	SAQ	-2970	-2970	s_125-782A-13X-3,52-54 [2297]	NOT GIVEN [2297]	3600000 [2297]	4600000 [2297]							VOL	118.57	118.57			GL [2297]	55.79	0.96		15.35				11.19	8.52	4.18	0.24		0.39	3.05	0.09							0.09	0.16
[14316][14446]	CONVERGENT MARGIN	IZU-BONIN ARC / IZU-BONIN FORE-ARC / SITE 782	HOLE 782A	30.861	30.861	141.314	141.314	SAQ	-2970	-2970	s_125-782A-14X-2, 142-144 [14316] / s_125-782A-14X-2-142-144 [14446]	NOT GIVEN [14316]	3454000 [14316]	3454000 [14316]							VOL					GL [14316] / WR [14446]	55.99	0.94		14.4				11.21	7.22	3.27	0.2		0.43	3.02	0.1
[14316][14446]	CONVERGENT MARGIN	IZU-BONIN ARC / IZU-BONIN FORE-ARC / SITE 782	HOLE 782A	30.861	30.861	141.314	141.314	SAQ	-2970	-2970	s_125-782A-15X-3, 116-118 [14316] / s_125-782A-15X-3-116-118 [14446]	NOT GIVEN [14316]	3845000 [14316]	3845000 [14316]							VOL					GL [14316] / WR [14446]	68.05	0.74		12.9				5.54	4.22	1.22	0.12		0.81	3.66	0.14
[14316][14446]	CONVERGENT MARGIN	IZU-BONIN ARC / IZU-BONIN FORE-ARC / SITE 782	HOLE 782A	30.861	30.861	141.314	141.314	SAQ	-2970	-2970	s_125-782A-15X-3, 104-106 [14316] / s_125-782A-15X3-104-106 [14446]	NOT GIVEN [14316]	3837000 [14316]	3837000 [14316]							VOL					GL [14316] / WR [14446]	71.79	0.61		12.4				2.91	2.51	0.57	0.06		0.79	3.79	0.14
[14316]	CONVERGENT MARGIN	IZU-BONIN ARC / IZU-BONIN FORE-ARC / SITE 782	HOLE 782A	30.861	30.861	141.314	141.314	SAQ	-2970	-2970	s_125-782A-15X-4, 16-18 [14316]	NOT GIVEN [14316]	3875000 [14316]	3875000 [14316]							VOL					GL [14316]	73.77	0.35		11.7				1.81	3.48	0.34	0.11		0.81	3.69	0.11
[14316][14446]	CONVERGENT MARGIN	IZU-BONIN ARC / IZU-BONIN FORE-ARC / SITE 782	HOLE 782A	30.861	30.861	141.314	141.314	SAQ	-2970	-2970	s_125-782A-17X-1, 56-58 [14316] / s_125-782A-17X1-56-58 [14446]	NOT GIVEN [14316]	4793000 [14316]	4793000 [14316]							VOL					GL [14316] / WR [14446]	57.35	0.99		14.6				10.44	7.63	3.1	0.24		0.36	3.07	0.1
[2297]	CONVERGENT MARGIN	IZU-BONIN ARC / IZU-BONIN FORE-ARC / SITE 782	HOLE 782A	30.861	30.861	141.314	141.314	SAQ	-2970	-2970	s_125-782A-17X-2,123-125 [2297]	NOT GIVEN [2297]	4600000 [2297]	6500000 [2297]							VOL	156.35	156.35			GL [2297]	55.7	1.11		14.91				11.95	8.55	4.08	0.26		0.3	2.81	0.07							0.15	0.1
[14316][14446]	CONVERGENT MARGIN	IZU-BONIN ARC / IZU-BONIN FORE-ARC / SITE 782	HOLE 782A	30.861	30.861	141.314	141.314	SAQ	-2970	-2970	s_125-782A-17X-4, 0-2 [14316] / s_125-782A-17X4-0-2 [14446]	NOT GIVEN [14316]	5031000 [14316]	5031000 [14316]							VOL					GL [14316] / WR [14446]	56.85	1.16		15.33				9.38	7.33	3.18	0.27		0.34	3.32	0.14
[2297]	CONVERGENT MARGIN	IZU-BONIN ARC / IZU-BONIN FORE-ARC / SITE 782	HOLE 782A	30.861	30.861	141.314	141.314	SAQ	-2970	-2970	s_125-782A-17X-5,140-142 [2297]	NOT GIVEN [2297]	4600000 [2297]	6500000 [2297]							VOL	161	161			GL [2297]	67.03	0.84		14.64				6.19	4.44	1.07	0.13		0.8	4.45	0.17							0.1	0.13
[14316][14446]	CONVERGENT MARGIN	IZU-BONIN ARC / IZU-BONIN FORE-ARC / SITE 782	HOLE 782A	30.861	30.861	141.314	141.314	SAQ	-2970	-2970	s_125-782A-18X-1, 15-17 [14316] / s_125-782A-18X1-15-17 [14446]	NOT GIVEN [14316]	5349000 [14316]	5349000 [14316]							VOL					GL [14316] / WR [14446]	62.5	0.38		13.5				6.04	4.16	1.2	0.13		1.37	3.9	0.11
[14316][14446]	CONVERGENT MARGIN	IZU-BONIN ARC / IZU-BONIN FORE-ARC / SITE 782	HOLE 782A	30.861	30.861	141.314	141.314	SAQ	-2970	-2970	s_125-782A-19X-2, 24-26 [14316] / s_125-782A-19X-2-24-26 [14446]	NOT GIVEN [14316]	6031000 [14316]	6031000 [14316]							VOL					GL [14316] / WR [14446]	54.27	0.92		14.5				11	9.56	4.83	0.27		0.36	2.48	0.12
[14316][14446]	CONVERGENT MARGIN	IZU-BONIN ARC / IZU-BONIN FORE-ARC / SITE 782	HOLE 782A	30.861	30.861	141.314	141.314	SAQ	-2970	-2970	s_125-782A-19X-3, 68-70 [14316] / s_125-782A-19X3-68-70 [14446] / s_125-782A-19X-3-68-70 [14446]	NOT GIVEN [14316]	6148000 [14316]	6148000 [14316]							VOL					GL [14316] / WR [14446]	73.38	0.45		11.5				1.83	1.95	0.29	0.15		1.17	3.76	0.11
[2297]	CONVERGENT MARGIN	IZU-BONIN ARC / IZU-BONIN FORE-ARC / SITE 782	HOLE 782A	30.861	30.861	141.314	141.314	SAQ	-2970	-2970	s_125-782A-1H-3,22-24 [2297]	NOT GIVEN [2297]	300000 [2297]								VOL	3.24	3.24			GL [2297]	55.2	1		12.97				15.18	9.51	4.97	0.21		0.34	0.23	0.15							0.18	0.06
[14316][14446]	CONVERGENT MARGIN	IZU-BONIN ARC / IZU-BONIN FORE-ARC / SITE 782	HOLE 782A	30.861	30.861	141.314	141.314	SAQ	-2970	-2970	s_125-782A-21X-2, 84-86 [14316] / s_125-782A-21X2-84-86 [14446]	NOT GIVEN [14316]	7227000 [14316]	7227000 [14316]							VOL					GL [14316] / WR [14446]	50.81	0.54		15.13				10.42	10.88	6.63	0.22		0.11	1.67	0.07
[14316]	CONVERGENT MARGIN	IZU-BONIN ARC / IZU-BONIN FORE-ARC / SITE 782	HOLE 782A	30.861	30.861	141.314	141.314	SAQ	-2970	-2970	s_125-782A-23X-6, 135-137 [14316]	NOT GIVEN [14316]	8793000 [14316]	8793000 [14316]							VOL					GL [14316]	52.69	1.14		13.6				13.05	8.6	3.88	0.26		0.39	2.71	0.14
[14316][14446]	CONVERGENT MARGIN	IZU-BONIN ARC / IZU-BONIN FORE-ARC / SITE 782	HOLE 782A	30.861	30.861	141.314	141.314	SAQ	-2970	-2970	s_125-782A-25X-4, 111-113 [14316] / s_125-782A-25X4-111-113 [14446]	NOT GIVEN [14316]	9757000 [14316]	9757000 [14316]							VOL					GL [14316] / WR [14446]	52.29	1.16		13.8				14.03	11.09	3.18	0.14		0.3	1.92	0.11
[14316][14446]	CONVERGENT MARGIN	IZU-BONIN ARC / IZU-BONIN FORE-ARC / SITE 782	HOLE 782A	30.861	30.861	141.314	141.314	SAQ	-2970	-2970	s_125-782A-26X-4, 52-54 [14316] / s_125-782A-26X-4-52-54 [14446] / s_125-782A-26X4-52-54 [14446]	NOT GIVEN [14316]	10302000 [14316]	10302000 [14316]							VOL					GL [14316] / WR [14446]	71.23	0.37		13.59				2.93	2.8	0.56	0.17		0.59	3.94	0.08
[14316][14446]	CONVERGENT MARGIN	IZU-BONIN ARC / IZU-BONIN FORE-ARC / SITE 782	HOLE 782A	30.861	30.861	141.314	141.314	SAQ	-2970	-2970	s_125-782A-27X-2, 30-32 [14316] / s_125-782A-27X2-30-32 [14446]	NOT GIVEN [14316]	10693000 [14316]	10693000 [14316]							VOL					GL [14316] / WR [14446]	70.29	0.29		11.9				1.71	1.87	0.35	0		1.46	3.52	0.03
[14316][14446]	CONVERGENT MARGIN	IZU-BONIN ARC / IZU-BONIN FORE-ARC / SITE 782	HOLE 782A	30.861	30.861	141.314	141.314	SAQ	-2970	-2970	s_125-782A-28X-1, 97-99 [14316] / s_125-782A-28X1-97-99 [14446]	NOT GIVEN [14316]	11223000 [14316]	11223000 [14316]							VOL					GL [14316] / WR [14446]	56.24	1.47		11.5				14.94	7.72	2.61	0.31		0.66	2.34	0.13
[14316][14446]	CONVERGENT MARGIN	IZU-BONIN ARC / IZU-BONIN FORE-ARC / SITE 782	HOLE 782A	30.861	30.861	141.314	141.314	SAQ	-2970	-2970	s_125-782A-28X-4, 128-130 [14316] / s_125-782A-28X4-128-130 [14446] / s_125-782A-28X-4-128-130 [14446]	NOT GIVEN [14316]	11223000 [14316]	11223000 [14316]							VOL					GL [14316] / WR [14446]	66.41	0.58		15.6				5.75	5.39	0.38	0.24		0.6	3.79	0.1
[14316][14446]	CONVERGENT MARGIN	IZU-BONIN ARC / IZU-BONIN FORE-ARC / SITE 782	HOLE 782A	30.861	30.861	141.314	141.314	SAQ	-2970	-2970	s_125-782A-29X-3, 42-46 [14316] / s_125-782A-29X3-42-46 [14446]	NOT GIVEN [14316]	11931000 [14316]	11931000 [14316]							VOL					GL [14316] / WR [14446]	58.7	0.96		14.4				7.69	8.73	2.55	0.2		0.51	3.64	0.15
[14316][14446]	CONVERGENT MARGIN	IZU-BONIN ARC / IZU-BONIN FORE-ARC / SITE 782	HOLE 782A	30.861	30.861	141.314	141.314	SAQ	-2970	-2970	s_125-782A-29X-5, 13-15 [14316] / s_125-782A-29X-5-13-15 [14446]	NOT GIVEN [14316]	11951000 [14316]	11951000 [14316]							VOL					GL [14316] / WR [14446]	56.06	0.98		13.41				9.7	7.43	3.31	0.3		0.21	2.95	0.08
[14316][14446]	CONVERGENT MARGIN	IZU-BONIN ARC / IZU-BONIN FORE-ARC / SITE 782	HOLE 782A	30.861	30.861	141.314	141.314	SAQ	-2970	-2970	s_125-782A-29X-6, 124-126 [14316] / s_125-782A-29X6-124-126 [14446]	NOT GIVEN [14316]	12115000 [14316]	12115000 [14316]							VOL					GL [14316] / WR [14446]	61.46	1.03		15.2				8.13	6.35	1.92	0.15		0.62	3.75	0.16
[14316][14446]	CONVERGENT MARGIN	IZU-BONIN ARC / IZU-BONIN FORE-ARC / SITE 782	HOLE 782A	30.861	30.861	141.314	141.314	SAQ	-2970	-2970	s_125-782A-29X-CC, 5-7 [14316] / s_125-782A-29X-CC-5-7 [14446]	NOT GIVEN [14316]	12312000 [14316]	12312000 [14316]							VOL					GL [14316] / WR [14446]	66.47	0.27		14.1				2.68	1.72	0.34	0.19		2.15	4.54	0.05
[14316][14446]	CONVERGENT MARGIN	IZU-BONIN ARC / IZU-BONIN FORE-ARC / SITE 782	HOLE 782A	30.861	30.861	141.314	141.314	SAQ	-2970	-2970	s_125-782A-2H-4, 113-114 [14316] / s_125-782A-2H-4-113-114 [14446]	NOT GIVEN [14316]	546000 [14316]	546000 [14316]							VOL					GL [14316] / WR [14446]	72.1	0.54		12.2				2.68	2.1	0.3	0.11		0.62	3.62	0.18
[14316][14446]	CONVERGENT MARGIN	IZU-BONIN ARC / IZU-BONIN FORE-ARC / SITE 782	HOLE 782A	30.861	30.861	141.314	141.314	SAQ	-2970	-2970	s_125-782A-2H-5, 136-138 [14316] / s_125-782A-2H5-136-138 [14446] / s_125-782A-2H-5-136-138 [14446]	NOT GIVEN [14316]	634000 [14316]	634000 [14316]							VOL					GL [14316] / WR [14446]	69.47	0.33		12				2.59	2.14	0.38	0.07		1.08	3.57	0.14
[14316][14446]	CONVERGENT MARGIN	IZU-BONIN ARC / IZU-BONIN FORE-ARC / SITE 782	HOLE 782A	30.861	30.861	141.314	141.314	SAQ	-2970	-2970	s_125-782A-2H-6, 85-87 [14316] / s_125-782A-2H6-85-87 [14446] / s_125-782A-2H-6-85-87 [14446]	NOT GIVEN [14316]	685000 [14316]	685000 [14316]							VOL					GL [14316] / WR [14446]	59.12	1.01		12.9				6.01	5.92	1.93	0.1		0.62	3.18	0.09
[14316][14446]	CONVERGENT MARGIN	IZU-BONIN ARC / IZU-BONIN FORE-ARC / SITE 782	HOLE 782A	30.861	30.861	141.314	141.314	SAQ	-2970	-2970	s_125-782A-30X-CC, 27-30 [14316] / s_125-782A-30X-CC-27-30 [14446]	NOT GIVEN [14316]	12501000 [14316]	12501000 [14316]							VOL					GL [14316] / WR [14446]	65.11	0.5		11.2				3.91	2.3	0.4	0.1		1.91	1.4	0.09
[14316][14446]	CONVERGENT MARGIN	IZU-BONIN ARC / IZU-BONIN FORE-ARC / SITE 782	HOLE 782A	30.861	30.861	141.314	141.314	SAQ	-2970	-2970	s_125-782A-33X-3, 84-86 [14316] / s_125-782A-33X3-84-86 [14446]	NOT GIVEN [14316]	14049000 [14316]	14049000 [14316]							VOL					GL [14316] / WR [14446]	62.74	0.34		11.9				4.13	2.94	0.23	0.05		1.06	2.93	0.09
[14316][14446]	CONVERGENT MARGIN	IZU-BONIN ARC / IZU-BONIN FORE-ARC / SITE 782	HOLE 782A	30.861	30.861	141.314	141.314	SAQ	-2970	-2970	s_125-782A-34X-CC, 23-25 [14316] / s_125-782A-34XCC-23-25 [14446]	NOT GIVEN [14316]	14501000 [14316]	14501000 [14316]							VOL					GL [14316] / WR [14446]	61.35	0.77		14				6.64	5.15	1.78	0.24		0.83	3.32	0.23
[14316][14446]	CONVERGENT MARGIN	IZU-BONIN ARC / IZU-BONIN FORE-ARC / SITE 782	HOLE 782A	30.861	30.861	141.314	141.314	SAQ	-2970	-2970	s_125-782A-35X-2, 102-104 [14316] / s_125-782A-35X-2-102-104 [14446]	NOT GIVEN [14316]	15117000 [14316]	15117000 [14316]							VOL					GL [14316] / WR [14446]	65.91	0.59		14.2				4.69	4.6	1.28	0.12		0.9	3.04	0.18
[14446]	CONVERGENT MARGIN	IZU-BONIN ARC / IZU-BONIN FORE-ARC / SITE 782	HOLE 782A	30.861	30.861	141.314	141.314	SAQ	-2970	-2970	s_125-782A-36X-2-66-68 [14446]	NOT GIVEN [14446]									VOL					WR [14446]		0.544442													0.163928
[14316][14446]	CONVERGENT MARGIN	IZU-BONIN ARC / IZU-BONIN FORE-ARC / SITE 782	HOLE 782A	30.861	30.861	141.314	141.314	SAQ	-2970	-2970	s_125-782A-37X-4, 43-45 [14316] / s_125-782A-37X-4-43-45 [14446]	NOT GIVEN [14316]	29223000 [14316]	29223000 [14316]							VOL					GL [14316] / WR [14446]	53.36	0.18		11.9				1.07	8.28	0.16	0.14		2.16	3.01	0.05
[14316][14446]	CONVERGENT MARGIN	IZU-BONIN ARC / IZU-BONIN FORE-ARC / SITE 782	HOLE 782A	30.861	30.861	141.314	141.314	SAQ	-2970	-2970	s_125-782A-39X-1, 21-23 [14316] / s_125-782A-39X-1-21-23 [14446]	NOT GIVEN [14316]	33257000 [14316]	33257000 [14316]							VOL					GL [14316] / WR [14446]	52.16	1.05		14.72				11.43	8.14	4.53	0.25		0.34	2.26	0.14
[14316][14446]	CONVERGENT MARGIN	IZU-BONIN ARC / IZU-BONIN FORE-ARC / SITE 782	HOLE 782A	30.861	30.861	141.314	141.314	SAQ	-2970	-2970	s_125-782A-41X-4, 71-73 [14316] / s_125-782A-41X-4-71-73 [14446]	NOT GIVEN [14316]	39981000 [14316]	39981000 [14316]							VOL					GL [14316] / WR [14446]	56.13	1.04		14.5				11.04	9.01	3.57	0.12		0.3	2.55	0.06
[14316][14446]	CONVERGENT MARGIN	IZU-BONIN ARC / IZU-BONIN FORE-ARC / SITE 782	HOLE 782A	30.861	30.861	141.314	141.314	SAQ	-2970	-2970	s_125-782A-42X-2, 99-101 [14316] / s_125-782A-42X-2-99-101 [14446]	NOT GIVEN [14316]	41885000 [14316]	41885000 [14316]							VOL					GL [14316] / WR [14446]	65.15	0.44		12.6				3.84	3.21	0.79	0.16		0.94	2.91	0.13
[14316]	CONVERGENT MARGIN	IZU-BONIN ARC / IZU-BONIN FORE-ARC / SITE 782	HOLE 782A	30.861	30.861	141.314	141.314	SAQ	-2970	-2970	s_125-782A-42X-CC, 27-29 [14316]	NOT GIVEN [14316]	42076000 [14316]	42076000 [14316]							VOL					GL [14316]	62.5	0.37		12.3				2.88	4.25	0.34	0.01		1.29	4.14	0.1
[7009][6666]	CONVERGENT MARGIN	IZU-BONIN ARC / IZU-BONIN FORE-ARC / SITE 782	HOLE 782A	30.861	30.861	141.314	141.314	SAQ	-2970	-2970	s_125-782A-11X-3-0-1,19-2 [7009] / s_19-782A-11X-3-0-1,19-2 [6666]	NOT GIVEN [7009]	2840000 [6666]	2840000 [6666]							VOL					GL [7009]	53.16	1.1		15.05				12.31	8.9	4.2	0.22		0.22	2.76	0.12	2.3
[7009][6666]	CONVERGENT MARGIN	IZU-BONIN ARC / IZU-BONIN FORE-ARC / SITE 782	HOLE 782A	30.861	30.861	141.314	141.314	SAQ	-2970	-2970	s_125-782A-11X-3-0-1,19-3 [7009] / s_19-782A-11X-3-0-1,19-3 [6666]	NOT GIVEN [7009]	2840000 [6666]	2840000 [6666]							VOL					GL [7009]	52.8	1.1		15.07				12.17	9.03	4.32	0.23		0.2	2.59	0.13	2.7
[7009][6666]	CONVERGENT MARGIN	IZU-BONIN ARC / IZU-BONIN FORE-ARC / SITE 782	HOLE 782A	30.861	30.861	141.314	141.314	SAQ	-2970	-2970	s_125-782A-11X-3-0-1,19-9 [7009] / s_19-782A-11X-3-0-1,19-9 [6666]	NOT GIVEN [7009]	2840000 [6666]	2840000 [6666]							VOL					GL [7009]	53.93	1.07		15.07				12.02	8.84	4.13	0.26		0.22	2.66	0.11	2.5
[14316][14446][6666][7009]	CONVERGENT MARGIN	IZU-BONIN ARC / IZU-BONIN FORE-ARC / SITE 782	HOLE 782A	30.861	30.861	141.314	141.314	SAQ	-2970	-2970	s_125-782A-15X-3, 9-10 [14316] / s_125-782A-15X-3-9-10 [14446] / s_29-782A-15X-3-9-10 [6666]	NOT GIVEN [14316]	3780000 [14316]	3780000 [14316]							VOL					GL [14316] / WR [14446]	52.27	1.28		14.61				13.42	9.22	4.48	0.26		0.36	2.34	0.1
[7009][6666]	CONVERGENT MARGIN	IZU-BONIN ARC / IZU-BONIN FORE-ARC / SITE 782	HOLE 782A	30.861	30.861	141.314	141.314	SAQ	-2970	-2970	s_125-782A-15X-3-9-10,29-B1 [7009] / s_29-782A-15X-3-9-10,B1 [6666]	NOT GIVEN [7009]	3780000 [6666]	3780000 [6666]							VOL					GL [7009]	52.28	1.26		14.63				12.96	9.22	4.48	0.19		0.38	2.34	0.11	2.2
[7009][6666]	CONVERGENT MARGIN	IZU-BONIN ARC / IZU-BONIN FORE-ARC / SITE 782	HOLE 782A	30.861	30.861	141.314	141.314	SAQ	-2970	-2970	s_125-782A-15X-3-9-10,29-C1 [7009] / s_29-782A-15X-3-9-10,C1 [6666]	NOT GIVEN [7009]	3780000 [6666]	3780000 [6666]							VOL					GL [7009]	52.49	1.26		14.89				13.23	9.38	4.6	0.22		0.4	2.3	0.1	1.9
[7009][6666]	CONVERGENT MARGIN	IZU-BONIN ARC / IZU-BONIN FORE-ARC / SITE 782	HOLE 782A	30.861	30.861	141.314	141.314	SAQ	-2970	-2970	s_125-782A-15X-3-9-10,29-D2 [7009] / s_29-782A-15X-3-9-10,D2 [6666]	NOT GIVEN [7009]	3780000 [6666]	3780000 [6666]							VOL					GL [7009]	51.76	1.26		14.71				13.91	9.46	4.71	0.25		0.34	2.21	0.11	2.1
[7009][6666]	CONVERGENT MARGIN	IZU-BONIN ARC / IZU-BONIN FORE-ARC / SITE 782	HOLE 782A	30.861	30.861	141.314	141.314	SAQ	-2970	-2970	s_125-782A-23X-4-107-109,59B1 [7009] / s_59-782A-23X-4-107-109,B1 [6666]	NOT GIVEN [7009]	8590000 [6666]	8590000 [6666]							VOL					GL [7009]	52.5	1.22		14.27				13.61	9.5	4.95	0.24		0.34	2.21	0.1	1.8
[7009][6666]	CONVERGENT MARGIN	IZU-BONIN ARC / IZU-BONIN FORE-ARC / SITE 782	HOLE 782A	30.861	30.861	141.314	141.314	SAQ	-2970	-2970	s_125-782A-23X-4-107-109,59D1 [7009] / s_59-782A-23X-4-107-109,D1 [6666]	NOT GIVEN [7009]	8590000 [6666]	8590000 [6666]							VOL					GL [7009]	51.72	1.21		14.05				13.59	9.53	4.99	0.26		0.34	2.19	0.1	1.6
[7009][6666]	CONVERGENT MARGIN	IZU-BONIN ARC / IZU-BONIN FORE-ARC / SITE 782	HOLE 782A	30.861	30.861	141.314	141.314	SAQ	-2970	-2970	s_125-782A-23X-4-107-109,59G1 [7009] / s_59-782A-23X-4-107-109,G1 [6666]	NOT GIVEN [7009]	8590000 [6666]	8590000 [6666]							VOL					GL [7009]	52.06	1.23		13.98				13.79	9.53	4.91	0.23		0.33	2.2	0.11	1.7
[14316][6666][14446][7009]	CONVERGENT MARGIN	IZU-BONIN ARC / IZU-BONIN FORE-ARC / SITE 782	HOLE 782A	30.861	30.861	141.314	141.314	SAQ	-2970	-2970	s_125-782A-23X-4, 107-109 [14316] / s_59-782A-23X-4-107-109 [6666] / s_125-782A-23X-4-107-109 [14446]	NOT GIVEN [14316]	8595000 [14316] / 8590000 [6666]	8595000 [14316] / 8590000 [6666]							VOL					GL [14316] / WR [14446]	52.43	1.21		13.99				13.57	9.5	4.96	0.26		0.35	2.24	0.1
[6666][7009]	CONVERGENT MARGIN	IZU-BONIN ARC / IZU-BONIN FORE-ARC / SITE 782	HOLE 782A	30.861	30.861	141.314	141.314	SAQ	-2970	-2970	s_69-782A-26X-4-52-54 [6666] / s_125-782A-26X-4-52-54 [7009]	NOT GIVEN [6666]	10300000 [6666]	10300000 [6666]							VOL					GL [6666]
[7009]	CONVERGENT MARGIN	IZU-BONIN ARC / IZU-BONIN FORE-ARC / SITE 782	HOLE 782A	30.861	30.861	141.314	141.314	SAQ	-2970	-2970	s_125-782A-26X-4-52-54,69-B3/E1 [7009]	NOT GIVEN [7009]									VOL					GL [7009]	71.95	0.73		13.63				3.89	3.42	0.88	0.21		0.65	4.45	0.15
[7009][6666]	CONVERGENT MARGIN	IZU-BONIN ARC / IZU-BONIN FORE-ARC / SITE 782	HOLE 782A	30.861	30.861	141.314	141.314	SAQ	-2970	-2970	s_125-782A-26X-4-52-54,69-E2 [7009] / s_69-782A-26X-4-52-54,E2 [6666]	NOT GIVEN [7009]	10300000 [6666]	10300000 [6666]							VOL					GL [7009]	72.32	0.7		13.41				3.76	3.24	0.76	0.18		0.65	4.37	0.16
[7009][6666]	CONVERGENT MARGIN	IZU-BONIN ARC / IZU-BONIN FORE-ARC / SITE 782	HOLE 782A	30.861	30.861	141.314	141.314	SAQ	-2970	-2970	s_125-782A-26X-4-52-54,69-F1 [7009] / s_69-782A-26X-4-52-54,F1 [6666]	NOT GIVEN [7009]	10300000 [6666]	10300000 [6666]							VOL					GL [7009]	75	0.43		12.86				2.44	2.42	0.42	0.19		0.73	4.49	0.06
[14316][6666][14446][7009]	CONVERGENT MARGIN	IZU-BONIN ARC / IZU-BONIN FORE-ARC / SITE 782	HOLE 782A	30.861	30.861	141.314	141.314	SAQ	-2970	-2970	s_125-782A-26X-5, 147-149 [14316] / s_71-782A-26X-5-147-149 [6666] / s_125-782A-26X-5-147-149 [14446]	NOT GIVEN [14316]	10450000 [14316]	10450000 [14316] / 10500000 [6666]							VOL					GL [14316] / WR [14446]	59.72	0.87		14.91				8.69	6.22	3.12	0.22		0.43	3.21	0.18
[7009][6666]	CONVERGENT MARGIN	IZU-BONIN ARC / IZU-BONIN FORE-ARC / SITE 782	HOLE 782A	30.861	30.861	141.314	141.314	SAQ	-2970	-2970	s_125-782A-26X-5-147-149,71B1 [7009] / s_71-782A-26X-5-147-149,B1 [6666]	NOT GIVEN [7009]	10450000 [6666]	10500000 [6666]							VOL					GL [7009]	55.07	1.26		15.7				10.67	8.47	3.97	0.28		0.24	2.72	0.21
[7009][6666]	CONVERGENT MARGIN	IZU-BONIN ARC / IZU-BONIN FORE-ARC / SITE 782	HOLE 782A	30.861	30.861	141.314	141.314	SAQ	-2970	-2970	s_125-782A-26X-5-147-149,71E1 [7009] / s_71-782A-26X-5-147-149,E1 [6666]	NOT GIVEN [7009]	10500000 [6666]	10500000 [6666]							VOL					GL [7009]	56.98	1.14		15.28				9.51	7.62	3.46	0.24		0.44	2.82	0.16
[7009][6666]	CONVERGENT MARGIN	IZU-BONIN ARC / IZU-BONIN FORE-ARC / SITE 782	HOLE 782A	30.861	30.861	141.314	141.314	SAQ	-2970	-2970	s_125-782A-26X-5-147-149,71E2 [7009] / s_71-782A-26X-5-147-149,E2 [6666]	NOT GIVEN [7009]	10500000 [6666]	10500000 [6666]							VOL					GL [7009]	65.84	0.67		13.4				4.94	4.25	1.49	0.19		0.6	3.91	0.11
[7009][6666]	CONVERGENT MARGIN	IZU-BONIN ARC / IZU-BONIN FORE-ARC / SITE 782	HOLE 782A	30.861	30.861	141.314	141.314	SAQ	-2970	-2970	s_125-782A-26X-5-147-149,71F3 [7009] / s_71-782A-26X-5-147-149,F3 [6666]	NOT GIVEN [7009]	10500000 [6666]	10500000 [6666]							VOL					GL [7009]	59.72	1.01		14.91				8.69	7.05	3.12	0.22		0.36	2.96	0.18
[5803][2298]	CONVERGENT MARGIN	IZU-BONIN ARC / IZU-BONIN FORE-ARC / SITE 782	HOLE 782A	30.861	30.861	141.314	141.314	SAQ	-2970	-2970	s_125-782A-45X-1, 32-35 [5803] / s_125-782A45X-1,32-35 [2298]	DACITE, THOLEIITIC [5803]	46000000 [5803]	46000000 [5803]						HIGHLY VESICULAR, ALTERED GLASSY MATRIX [5803]	VOL			E		WR [5803]	66.97	0.45		14.25				3.64	3.37	0.68	0.1		1.08	3.95	0.07
[5803][2298]	CONVERGENT MARGIN	IZU-BONIN ARC / IZU-BONIN FORE-ARC / SITE 782	HOLE 782A	30.861	30.861	141.314	141.314	SAQ	-2970	-2970	s_125-782A49X-CC, 31-34 [5803] / s_125-782A49X-CC,31-34 [2298]	ANDESITE, THOLEIITIC [5803]	46000000 [5803]	46000000 [5803]						HIGHLY VESICULAR, ALTERED GLASSY MATRIX [5803]	VOL			E		WR [5803]	56	0.75		14.6				9.16	6.87	2.85	0.14		0.53	3.88	0.05
[14316][6666][14446][7009]	CONVERGENT MARGIN	IZU-BONIN ARC / IZU-BONIN FORE-ARC / SITE 782	HOLE 782A	30.861	30.861	141.314	141.314	SAQ	-2970	-2970	s_125-782A-32X-2, 26-28 [14316] / s_90-782A-32X-2-26-28 [6666] / s_125-782A-32X-2-26-28 [14446]	NOT GIVEN [14316]	13349000 [14316] / 13350000 [6666]	13349000 [14316] / 13400000 [6666]							VOL					GL [14316] / WR [14446]	62.46	0.84		15				7.68	5.27	1.32	0.23		0.63	3.46	0.13
[7009]	CONVERGENT MARGIN	IZU-BONIN ARC / IZU-BONIN FORE-ARC / SITE 782	HOLE 782A	30.861	30.861	141.314	141.314	SAQ	-2970	-2970	s_125-782A-32X-2-26-28,90-C3/D3 [7009]	NOT GIVEN [7009]									VOL					GL [7009]	65.19	0.74		13.62				7.91	4.82	1.17	0.18		1.11	3.63	0.14
[7009][6666]	CONVERGENT MARGIN	IZU-BONIN ARC / IZU-BONIN FORE-ARC / SITE 782	HOLE 782A	30.861	30.861	141.314	141.314	SAQ	-2970	-2970	s_125-782A-32X-2-26-28,90-E2 [7009] / s_90-782A-32X-2-26-28,E2 [6666]	NOT GIVEN [7009]	13400000 [6666]	13400000 [6666]							VOL					GL [7009]	65.17	0.78		13.6				8.21	4.83	1.16	0.2		1.11	3.62	0.13
[7009][6666]	CONVERGENT MARGIN	IZU-BONIN ARC / IZU-BONIN FORE-ARC / SITE 782	HOLE 782A	30.861	30.861	141.314	141.314	SAQ	-2970	-2970	s_125-782A-32X-2-26-28,90-E4 [7009] / s_90-782A-32X-2-26-28,E4 [6666]	NOT GIVEN [7009]	13350000 [6666]	13400000 [6666]							VOL					GL [7009]	64.46	0.84		14.16				8.51	5.47	1.53	0.19		1.04	3.52	0.14
[14316][14446][6666][7009]	CONVERGENT MARGIN	IZU-BONIN ARC / IZU-BONIN FORE-ARC / SITE 782	HOLE 782A	30.861	30.861	141.314	141.314	SAQ	-2970	-2970	s_125-782A-33X-5, 36-39 [14316] / s_125-782A-33X-5-36-39 [14446] / s_94-782A-33X-5-36-39 [6666]	NOT GIVEN [14316]	14201000 [14316] / 14200000 [6666]	14201000 [14316] / 14200000 [6666]							VOL					GL [14316] / WR [14446]	58.59	1.08		15.28				9.85	6.54	2.11	0.22		0.45	3.37	0.14
[7009][6666]	CONVERGENT MARGIN	IZU-BONIN ARC / IZU-BONIN FORE-ARC / SITE 782	HOLE 782A	30.861	30.861	141.314	141.314	SAQ	-2970	-2970	s_125-782A-33X-5-36-39,94A3 [7009] / s_94-782A-33X-5-36-39,A3 [6666]	NOT GIVEN [7009]	14200000 [6666]	14200000 [6666]							VOL					GL [7009]	58.59	1.13		14.11				9.85	6.54	2.11	0.23		0.77	3.37	0.2
[7009][6666]	CONVERGENT MARGIN	IZU-BONIN ARC / IZU-BONIN FORE-ARC / SITE 782	HOLE 782A	30.861	30.861	141.314	141.314	SAQ	-2970	-2970	s_125-782A-33X-5-36-39,94B1 [7009] / s_94-782A-33X-5-36-39,B1 [6666]	NOT GIVEN [7009]	14200000 [6666]	14200000 [6666]							VOL					GL [7009]	51.51	1.01		15.18				13.12	9.31	4.51	0.17		0.43	2.34	0.14	2.3
[20107]	CONVERGENT MARGIN	IZU-BONIN ARC / IZU ARC / IZU-OSHIMA / OSHIMA	SUBMARINE VOLCANIC RIDGE OF IZU-OSHIMA VOLCANO	34.808	34.808	139.212	139.212	SAQ	-802	-802	s_R01 [20107]	BASALT [20107]									VOL					WR [20107]	51.5	1.03		16.48		12.58			10.85	4.97	0.2		0.37	1.88	0.1
[20107]	CONVERGENT MARGIN	IZU-BONIN ARC / IZU ARC / IZU-OSHIMA / OSHIMA	SUBMARINE VOLCANIC RIDGE OF IZU-OSHIMA VOLCANO	34.808	34.808	139.212	139.212	SAQ	-780	-780	s_R02 [20107]	BASALT [20107]									VOL					WR [20107]	51.51	1.01		16.55		12.43			11	4.94	0.2		0.36	1.92	0.1
[20107]	CONVERGENT MARGIN	IZU-BONIN ARC / IZU ARC / IZU-OSHIMA / OSHIMA	SUBMARINE VOLCANIC RIDGE OF IZU-OSHIMA VOLCANO	34.807	34.807	139.213	139.213	SAQ	-734	-734	s_R03 [20107]	BASALT [20107]									VOL					WR [20107]	51.52	1.02		16.64		12.41			11.02	4.95	0.2		0.35	1.9	0.1
[20107]	CONVERGENT MARGIN	IZU-BONIN ARC / IZU ARC / IZU-OSHIMA / OSHIMA	SUBMARINE VOLCANIC RIDGE OF IZU-OSHIMA VOLCANO	34.806	34.806	139.214	139.214	SAQ	-734	-734	s_R04 [20107]	BASALT [20107]									VOL					WR [20107]	51.57	1.03		16.41		12.51			10.95	4.95	0.2		0.36	1.94	0.1
[20107]	CONVERGENT MARGIN	IZU-BONIN ARC / IZU ARC / IZU-OSHIMA / OSHIMA	SUBMARINE VOLCANIC RIDGE OF IZU-OSHIMA VOLCANO	34.805	34.805	139.215	139.215	SAQ	-724	-724	s_R05 [20107]	BASALT [20107]									VOL					WR [20107]	51.97	1.04		16.32		12.67			10.93	4.99	0.2		0.36	1.92	0.1
[20107]	CONVERGENT MARGIN	IZU-BONIN ARC / IZU ARC / IZU-OSHIMA / OSHIMA	SUBMARINE VOLCANIC RIDGE OF IZU-OSHIMA VOLCANO	34.804	34.804	139.22	139.22	SAQ	-804	-804	s_R06 [20107]	BASALT [20107]									VOL					WR [20107]	51.76	1.05		15.98		12.84			10.76	5.12	0.2		0.37	1.94	0.1
[20107]	CONVERGENT MARGIN	IZU-BONIN ARC / IZU ARC / IZU-OSHIMA / OSHIMA	SUBMARINE VOLCANIC RIDGE OF IZU-OSHIMA VOLCANO	34.804	34.804	139.222	139.222	SAQ	-786	-786	s_R07 [20107]	BASALT [20107]									VOL					WR [20107]	51.43	1.01		16.72		12.45			11.01	4.99	0.19		0.35	1.91	0.1
[20107]	CONVERGENT MARGIN	IZU-BONIN ARC / IZU ARC / IZU-OSHIMA / OSHIMA	SUBMARINE VOLCANIC RIDGE OF IZU-OSHIMA VOLCANO	34.803	34.803	139.224	139.224	SAQ	-789	-789	s_R08 [20107]	BASALT [20107]									VOL					WR [20107]	51.63	1.02		16.48		12.55			10.96	4.99	0.19		0.36	1.94	0.11
[20107]	CONVERGENT MARGIN	IZU-BONIN ARC / IZU ARC / IZU-OSHIMA / OSHIMA	SUBMARINE VOLCANIC RIDGE OF IZU-OSHIMA VOLCANO	34.802	34.802	139.226	139.226	SAQ	-766	-766	s_R09 [20107]	BASALT [20107]									VOL					WR [20107]	51.27	1.02		16.49		12.51			10.94	4.98	0.19		0.36	1.89	0.1
[20107]	CONVERGENT MARGIN	IZU-BONIN ARC / IZU ARC / IZU-OSHIMA / OSHIMA	SUBMARINE VOLCANIC RIDGE OF IZU-OSHIMA VOLCANO	34.801	34.801	139.229	139.229	SAQ	-733	-733	s_R10 [20107]	BASALT [20107]									VOL					WR [20107]	52.03	1.03		16.49		12.57			11	4.94	0.2		0.37	1.91	0.1
[20107]	CONVERGENT MARGIN	IZU-BONIN ARC / IZU ARC / IZU-OSHIMA / OSHIMA	SUBMARINE VOLCANIC RIDGE OF IZU-OSHIMA VOLCANO	34.8	34.8	139.231	139.231	SAQ	-690	-690	s_R11 [20107]	BASALT [20107]									VOL					WR [20107]	51.64	1.06		16.07		12.88			10.76	5.05	0.2		0.37	1.93	0.1
[20107]	CONVERGENT MARGIN	IZU-BONIN ARC / IZU ARC / IZU-OSHIMA / OSHIMA	SUBMARINE VOLCANIC RIDGE OF IZU-OSHIMA VOLCANO	34.797	34.797	139.234	139.234	SAQ	-602	-602	s_R01 [20107]	BASALT [20107]									VOL					WR [20107]	51.55	1.03		16.38		12.56			10.94	4.98	0.19		0.36	2.02	0.1
[20107]	CONVERGENT MARGIN	IZU-BONIN ARC / IZU ARC / IZU-OSHIMA / OSHIMA	SUBMARINE VOLCANIC RIDGE OF IZU-OSHIMA VOLCANO	34.796	34.796	139.234	139.234	SAQ	-536	-536	s_R02 [20107]	BASALT [20107]									VOL					WR [20107]	51.34	1.02		16.7		12.43			11.03	4.92	0.19		0.35	1.9	0.09
[20107]	CONVERGENT MARGIN	IZU-BONIN ARC / IZU ARC / IZU-OSHIMA / OSHIMA	SUBMARINE VOLCANIC RIDGE OF IZU-OSHIMA VOLCANO	34.795	34.795	139.236	139.236	SAQ	-560	-560	s_R03 [20107]	BASALT [20107]									VOL					WR [20107]	51.6	1.01		16.94		12.4			11.14	4.88	0.19		0.35	1.9	0.1
[20107]	CONVERGENT MARGIN	IZU-BONIN ARC / IZU ARC / IZU-OSHIMA / OSHIMA	SUBMARINE VOLCANIC RIDGE OF IZU-OSHIMA VOLCANO	34.795	34.795	139.238	139.238	SAQ	-585	-585	s_R04 [20107]	BASALT [20107]									VOL					WR [20107]	51.87	1.05		16.1		12.8			10.82	5.05	0.2		0.37	1.97	0.1
[20107]	CONVERGENT MARGIN	IZU-BONIN ARC / IZU ARC / IZU-OSHIMA / OSHIMA	SUBMARINE VOLCANIC RIDGE OF IZU-OSHIMA VOLCANO	34.801	34.801	139.232	139.232	SAQ	-760	-760	s_1 [20107]	BASALT [20107]									VOL					WR [20107]	51.7	1.08		15.81		13.03			10.89	5.1	0.19		0.38	1.9	0.1
[20107]	CONVERGENT MARGIN	IZU-BONIN ARC / IZU ARC / IZU-OSHIMA / OSHIMA	SUBMARINE VOLCANIC RIDGE OF IZU-OSHIMA VOLCANO	34.801	34.801	139.232	139.232	SAQ	-760	-760	s_2 [20107]	BASALT [20107]									VOL					WR [20107]	51.81	1.07		15.9		12.91			10.89	5.09	0.19		0.38	1.92	0.1
[20107]	CONVERGENT MARGIN	IZU-BONIN ARC / IZU ARC / IZU-OSHIMA / OSHIMA	SUBMARINE VOLCANIC RIDGE OF IZU-OSHIMA VOLCANO	34.801	34.801	139.232	139.232	SAQ	-760	-760	s_3 [20107]	BASALT [20107]									VOL					WR [20107]	51.59	1.09		15.84		13.02			10.91	5.13	0.19		0.37	1.88	0.1
[20107]	CONVERGENT MARGIN	IZU-BONIN ARC / IZU ARC / IZU-OSHIMA / OSHIMA	SUBMARINE VOLCANIC RIDGE OF IZU-OSHIMA VOLCANO	34.801	34.801	139.232	139.232	SAQ	-760	-760	s_4 [20107]	BASALT [20107]									VOL					WR [20107]	50.63	1.04		16.17		12.65			10.75	5.09	0.19		0.37	1.85	0.11
[20107]	CONVERGENT MARGIN	IZU-BONIN ARC / IZU ARC / IZU-OSHIMA / OSHIMA	SUBMARINE VOLCANIC RIDGE OF IZU-OSHIMA VOLCANO	34.801	34.801	139.232	139.232	SAQ	-760	-760	s_5 [20107]	BASALT [20107]									VOL					WR [20107]	51.04	1.07		15.95		12.82			10.87	5.14	0.19		0.37	1.89	0.1
[20107]	CONVERGENT MARGIN	IZU-BONIN ARC / IZU ARC / IZU-OSHIMA / OSHIMA	SUBMARINE VOLCANIC RIDGE OF IZU-OSHIMA VOLCANO	34.792	34.792	139.301	139.301	SAQ	-659	-659	s_R01 [20107]	ANDESITE, BASALTIC [20107]									VOL					WR [20107]	52.56	1.21		14.57		14.44			9.79	4.85	0.22		0.41	1.99	0.1
[20107]	CONVERGENT MARGIN	IZU-BONIN ARC / IZU ARC / IZU-OSHIMA / OSHIMA	SUBMARINE VOLCANIC RIDGE OF IZU-OSHIMA VOLCANO	34.793	34.793	139.3	139.3	SAQ	-635	-635	s_R02 [20107]	ANDESITE, BASALTIC [20107]									VOL					WR [20107]	53.05	1.21		14.56		14.55			9.89	4.88	0.22		0.42	2.02	0.1
[20107]	CONVERGENT MARGIN	IZU-BONIN ARC / IZU ARC / IZU-OSHIMA / OSHIMA	SUBMARINE VOLCANIC RIDGE OF IZU-OSHIMA VOLCANO	34.793	34.793	139.3	139.3	SAQ	-618	-618	s_R03 [20107]	ANDESITE, BASALTIC [20107]									VOL					WR [20107]	52.91	1.2		14.84		14.38			9.91	4.87	0.22		0.41	1.99	0.1
[20107]	CONVERGENT MARGIN	IZU-BONIN ARC / IZU ARC / IZU-OSHIMA / OSHIMA	SUBMARINE VOLCANIC RIDGE OF IZU-OSHIMA VOLCANO	34.794	34.794	139.297	139.297	SAQ	-646	-646	s_R04 [20107]	ANDESITE, BASALTIC [20107]									VOL					WR [20107]	52.97	1.21		14.61		14.51			9.81	4.9	0.22		0.41	2.01	0.1
[20107]	CONVERGENT MARGIN	IZU-BONIN ARC / IZU ARC / IZU-OSHIMA / OSHIMA	SUBMARINE VOLCANIC RIDGE OF IZU-OSHIMA VOLCANO	34.794	34.794	139.295	139.295	SAQ	-605	-605	s_R06 [20107]	ANDESITE, BASALTIC [20107]									VOL					WR [20107]	53.03	1.19		14.71		14.4			9.89	4.88	0.22		0.34	2.05	0.09
[20107]	CONVERGENT MARGIN	IZU-BONIN ARC / IZU ARC / IZU-OSHIMA / OSHIMA	SUBMARINE VOLCANIC RIDGE OF IZU-OSHIMA VOLCANO	34.795	34.795	139.295	139.295	SAQ	-597	-597	s_R07 [20107]	ANDESITE, BASALTIC [20107]									VOL					WR [20107]	53.05	1.22		14.62		14.3			9.75	4.95	0.22		0.4	2.22	0.09
[20107]	CONVERGENT MARGIN	IZU-BONIN ARC / IZU ARC / IZU-OSHIMA / OSHIMA	SUBMARINE VOLCANIC RIDGE OF IZU-OSHIMA VOLCANO	34.8	34.8	139.296	139.296	SAQ	-669	-669	s_R08 [20107]	ANDESITE, BASALTIC [20107]									VOL					WR [20107]	52.74	1.18		14.79		14.23			10	4.81	0.22		0.41	1.99	0.09
[20107]	CONVERGENT MARGIN	IZU-BONIN ARC / IZU ARC / IZU-OSHIMA / OSHIMA	SUBMARINE VOLCANIC RIDGE OF IZU-OSHIMA VOLCANO	34.818	34.818	139.223	139.223	SAQ	-885	-885	s_R01 [20107]	ANDESITE, BASALTIC [20107]									VOL					WR [20107]	52.51	1.23		14.42		14.66			9.81	4.7	0.22		0.42	2.06	0.1
[20107]	CONVERGENT MARGIN	IZU-BONIN ARC / IZU ARC / IZU-OSHIMA / OSHIMA	SUBMARINE VOLCANIC RIDGE OF IZU-OSHIMA VOLCANO	34.818	34.818	139.224	139.224	SAQ	-884	-884	s_R02 [20107]	ANDESITE, BASALTIC [20107]									VOL					WR [20107]	52.83	1.23		14.23		14.82			9.7	4.75	0.23		0.42	2.04	0.1
[20107]	CONVERGENT MARGIN	IZU-BONIN ARC / IZU ARC / IZU-OSHIMA / OSHIMA	SUBMARINE VOLCANIC RIDGE OF IZU-OSHIMA VOLCANO	34.817	34.817	139.227	139.227	SAQ	-843	-843	s_R03 [20107]	ANDESITE, BASALTIC [20107]									VOL					WR [20107]	52.59	1.25		14.16		14.82			9.68	4.77	0.22		0.42	2.06	0.1
[20107]	CONVERGENT MARGIN	IZU-BONIN ARC / IZU ARC / IZU-OSHIMA / OSHIMA	SUBMARINE VOLCANIC RIDGE OF IZU-OSHIMA VOLCANO	34.816	34.816	139.227	139.227	SAQ	-825	-825	s_R04 [20107]	ANDESITE, BASALTIC [20107]									VOL					WR [20107]	52.43	1.24		14.1		14.83			9.63	4.77	0.23		0.43	2.06	0.09
[20107]	CONVERGENT MARGIN	IZU-BONIN ARC / IZU ARC / IZU-OSHIMA / OSHIMA	SUBMARINE VOLCANIC RIDGE OF IZU-OSHIMA VOLCANO	34.816	34.816	139.227	139.227	SAQ	-820	-820	s_R05 [20107]	ANDESITE, BASALTIC [20107]									VOL					WR [20107]	53.01	1.25		14.21		14.83			9.71	4.78	0.22		0.42	2.05	0.1
[20107]	CONVERGENT MARGIN	IZU-BONIN ARC / IZU ARC / IZU-OSHIMA / OSHIMA	SUBMARINE VOLCANIC RIDGE OF IZU-OSHIMA VOLCANO	34.816	34.816	139.229	139.229	SAQ	-799	-799	s_R06 [20107]	ANDESITE, BASALTIC [20107]									VOL					WR [20107]	52.46	1.23		14.36		14.67			9.72	4.74	0.22		0.42	2.05	0.1
[20107]	CONVERGENT MARGIN	IZU-BONIN ARC / IZU ARC / IZU-OSHIMA / OSHIMA	SUBMARINE VOLCANIC RIDGE OF IZU-OSHIMA VOLCANO	34.815	34.815	139.23	139.23	SAQ	-797	-797	s_R07 [20107]	ANDESITE, BASALTIC [20107]									VOL					WR [20107]	52.52	1.24		14.2		14.76			9.64	4.77	0.23		0.42	2.06	0.1
[20107]	CONVERGENT MARGIN	IZU-BONIN ARC / IZU ARC / IZU-OSHIMA / OSHIMA	SUBMARINE VOLCANIC RIDGE OF IZU-OSHIMA VOLCANO	34.815	34.815	139.232	139.232	SAQ	-808	-808	s_R08 [20107]	ANDESITE, BASALTIC [20107]									VOL					WR [20107]	52.23	1.22		14.3		14.81			9.59	4.76	0.22		0.43	2.07	0.1
[20107]	CONVERGENT MARGIN	IZU-BONIN ARC / IZU ARC / IZU-OSHIMA / OSHIMA	SUBMARINE VOLCANIC RIDGE OF IZU-OSHIMA VOLCANO	34.815	34.815	139.234	139.234	SAQ	-768	-768	s_R09 [20107]	ANDESITE, BASALTIC [20107]									VOL					WR [20107]	53.01	1.26		14.28		14.85			9.72	4.76	0.23		0.43	2.05	0.1
[20107]	CONVERGENT MARGIN	IZU-BONIN ARC / IZU ARC / IZU-OSHIMA / OSHIMA	SUBMARINE VOLCANIC RIDGE OF IZU-OSHIMA VOLCANO	34.836	34.836	139.271	139.271	SAQ	-612	-612	s_5 [20107]	ANDESITE, BASALTIC [20107]									VOL					WR [20107]	52.62	1.22		14.46		14.4			10.24	5.17	0.2		0.44	2.04	0.1
[20107]	CONVERGENT MARGIN	IZU-BONIN ARC / IZU ARC / IZU-OSHIMA / OSHIMA	SUBMARINE VOLCANIC RIDGE OF IZU-OSHIMA VOLCANO	34.836	34.836	139.271	139.271	SAQ	-612	-612	s_6 [20107]	ANDESITE, BASALTIC [20107]									VOL					WR [20107]	52.25	1.21		14.65		14.37			10.3	5.16	0.2		0.42	1.97	0.1
[20107]	CONVERGENT MARGIN	IZU-BONIN ARC / IZU ARC / IZU-OSHIMA / OSHIMA	SUBMARINE VOLCANIC RIDGE OF IZU-OSHIMA VOLCANO	34.836	34.836	139.271	139.271	SAQ	-612	-612	s_7 [20107]	ANDESITE, BASALTIC [20107]									VOL					WR [20107]	52.29	1.21		14.63		14.22			10.22	5.14	0.2		0.4	1.95	0.1
[20107]	CONVERGENT MARGIN	IZU-BONIN ARC / IZU ARC / IZU-OSHIMA / OSHIMA	SUBMARINE VOLCANIC RIDGE OF IZU-OSHIMA VOLCANO	34.836	34.836	139.271	139.271	SAQ	-612	-612	s_8 [20107]	ANDESITE, BASALTIC [20107]									VOL					WR [20107]	52.91	1.23		14.54		14.13			10.11	5.03	0.2		0.42	1.96	0.1
[20107]	CONVERGENT MARGIN	IZU-BONIN ARC / IZU ARC / IZU-OSHIMA / OSHIMA	SUBMARINE VOLCANIC RIDGE OF IZU-OSHIMA VOLCANO	34.836	34.836	139.271	139.271	SAQ	-612	-612	s_9 [20107]	ANDESITE, BASALTIC [20107]									VOL					WR [20107]	52.92	1.22		14.55		14.15			10.16	5.12	0.2		0.41	2	0.11
[20107]	CONVERGENT MARGIN	IZU-BONIN ARC / IZU ARC / IZU-OSHIMA / OSHIMA	SUBMARINE VOLCANIC RIDGE OF IZU-OSHIMA VOLCANO	34.836	34.836	139.271	139.271	SAQ	-612	-612	s_10 [20107]	ANDESITE, BASALTIC [20107]									VOL					WR [20107]	53.08	1.22		14.47		14.27			10.08	5.21	0.2		0.42	1.99	0.1
[20107]	CONVERGENT MARGIN	IZU-BONIN ARC / IZU ARC / IZU-OSHIMA / OSHIMA	SUBMARINE VOLCANIC RIDGE OF IZU-OSHIMA VOLCANO	34.844	34.844	139.249	139.249	SAQ	-748	-748	s_R04 [20107]	ANDESITE, BASALTIC [20107]									VOL					WR [20107]	52.52	1.19		14.5		14.31			10.13	5.22	0.22		0.41	1.95	0.1
[20107]	CONVERGENT MARGIN	IZU-BONIN ARC / IZU ARC / IZU-OSHIMA / OSHIMA	SUBMARINE VOLCANIC RIDGE OF IZU-OSHIMA VOLCANO	34.844	34.844	139.25	139.25	SAQ	-704	-704	s_R05-1 [20107]	ANDESITE, BASALTIC [20107]									VOL					WR [20107]	52.32	1.19		14.46		14.22			10.11	5.16	0.22		0.4	1.95	0.09
[20107]	CONVERGENT MARGIN	IZU-BONIN ARC / IZU ARC / IZU-OSHIMA / OSHIMA	SUBMARINE VOLCANIC RIDGE OF IZU-OSHIMA VOLCANO	34.844	34.844	139.25	139.25	SAQ	-704	-704	s_R05-2 [20107]	ANDESITE, BASALTIC [20107]									VOL					WR [20107]	52.43	1.17		14.59		14.09			10.12	5.12	0.22		0.42	1.93	0.1
[20107]	CONVERGENT MARGIN	IZU-BONIN ARC / IZU ARC / IZU-OSHIMA / OSHIMA	SUBMARINE VOLCANIC RIDGE OF IZU-OSHIMA VOLCANO	34.836	34.836	139.272	139.272	SAQ	-549	-549	s_R11 [20107]	ANDESITE, BASALTIC [20107]									VOL					WR [20107]	53.04	1.21		14.45		14.32			10.02	5.05	0.22		0.43	2.01	0.11
[20107]	CONVERGENT MARGIN	IZU-BONIN ARC / IZU ARC / IZU-OSHIMA / OSHIMA	SUBMARINE VOLCANIC RIDGE OF IZU-OSHIMA VOLCANO	34.836	34.836	139.271	139.271	SAQ	-526	-526	s_R12 [20107]	ANDESITE, BASALTIC [20107]									VOL					WR [20107]	52.76	1.21		14.52		14.28			9.96	5.07	0.22		0.42	2.05	0.1
[20107]	CONVERGENT MARGIN	IZU-BONIN ARC / IZU ARC / IZU-OSHIMA / OSHIMA	SUBMARINE VOLCANIC RIDGE OF IZU-OSHIMA VOLCANO	34.836	34.836	139.268	139.268	SAQ	-637	-637	s_R13 [20107]	ANDESITE, BASALTIC [20107]									VOL					WR [20107]	52.39	1.2		14.57		14.25			10.06	5.2	0.22		0.41	1.93	0.1
[20107]	CONVERGENT MARGIN	IZU-BONIN ARC / IZU ARC / IZU-OSHIMA / OSHIMA	SUBMARINE VOLCANIC RIDGE OF IZU-OSHIMA VOLCANO	34.837	34.837	139.268	139.268	SAQ	-604	-604	s_R14 [20107]	BASALT [20107]									VOL					WR [20107]	51.51	0.97		17.77		11.82			11.41	4.68	0.18		0.34	1.85	0.08
[20107]	CONVERGENT MARGIN	IZU-BONIN ARC / IZU ARC / IZU-OSHIMA / OSHIMA	SUBMARINE VOLCANIC RIDGE OF IZU-OSHIMA VOLCANO	34.838	34.838	139.267	139.267	SAQ	-584	-584	s_R15 [20107]	ANDESITE, BASALTIC [20107]									VOL					WR [20107]	52.76	1.21		14.65		14.21			10.02	5.09	0.22		0.42	1.97	0.1
[20107]	CONVERGENT MARGIN	IZU-BONIN ARC / IZU ARC / IZU-OSHIMA / OSHIMA	SUBMARINE VOLCANIC RIDGE OF IZU-OSHIMA VOLCANO	34.813	34.813	139.303	139.303	SAQ	-539	-539	s_R06 [20107]	ANDESITE, BASALTIC [20107]									VOL					WR [20107]	52.54	1.12		15.82		13.52			10.51	4.93	0.2		0.38	1.93	0.09
[20107]	CONVERGENT MARGIN	IZU-BONIN ARC / IZU ARC / IZU-OSHIMA / OSHIMA	SUBMARINE VOLCANIC RIDGE OF IZU-OSHIMA VOLCANO	34.815	34.815	139.304	139.304	SAQ	-434	-434	s_R07 [20107]	ANDESITE, BASALTIC [20107]									VOL					WR [20107]	52.56	1.12		15.81		13.51			10.47	4.89	0.2		0.38	1.93	0.09
[20107]	CONVERGENT MARGIN	IZU-BONIN ARC / IZU ARC / IZU-OSHIMA / OSHIMA	SUBMARINE VOLCANIC RIDGE OF IZU-OSHIMA VOLCANO	34.817	34.817	139.305	139.305	SAQ	-384	-384	s_R08 [20107]	ANDESITE, BASALTIC [20107]									VOL					WR [20107]	52.59	1.12		15.63		13.5			10.52	4.88	0.21		0.38	1.95	0.09
[20107]	CONVERGENT MARGIN	IZU-BONIN ARC / IZU ARC / IZU-OSHIMA / OSHIMA	SUBMARINE VOLCANIC RIDGE OF IZU-OSHIMA VOLCANO	34.818	34.818	139.305	139.305	SAQ	-333	-333	s_R09 [20107]	ANDESITE, BASALTIC [20107]									VOL					WR [20107]	52.47	1.14		15.51		13.62			10.35	4.91	0.21		0.39	1.94	0.09
[20107]	CONVERGENT MARGIN	IZU-BONIN ARC / IZU ARC / IZU-OSHIMA / OSHIMA	SUBMARINE VOLCANIC RIDGE OF IZU-OSHIMA VOLCANO	34.821	34.821	139.318	139.318	SAQ	-493	-493	s_1 [20107]	BASALT [20107]									VOL					WR [20107]	51.39	0.99		17.43		12.25			11.23	4.32	0.17		0.36	1.91	0.09
[20107]	CONVERGENT MARGIN	IZU-BONIN ARC / IZU ARC / IZU-OSHIMA / OSHIMA	SUBMARINE VOLCANIC RIDGE OF IZU-OSHIMA VOLCANO	34.821	34.821	139.318	139.318	SAQ	-493	-493	s_2 [20107]	BASALT [20107]									VOL					WR [20107]	51.52	1		17.33		12.21			11.25	4.28	0.17		0.36	1.92	0.09
[20107]	CONVERGENT MARGIN	IZU-BONIN ARC / IZU ARC / IZU-OSHIMA / OSHIMA	SUBMARINE VOLCANIC RIDGE OF IZU-OSHIMA VOLCANO	34.821	34.821	139.318	139.318	SAQ	-493	-493	s_3 [20107]	BASALT [20107]									VOL					WR [20107]	51.97	1.02		17.33		12.54			11.14	4.35	0.17		0.36	1.91	0.09
[20107]	CONVERGENT MARGIN	IZU-BONIN ARC / IZU ARC / IZU-OSHIMA / OSHIMA	SUBMARINE VOLCANIC RIDGE OF IZU-OSHIMA VOLCANO	34.821	34.821	139.318	139.318	SAQ	-493	-493	s_4 [20107]	BASALT [20107]									VOL					WR [20107]	51.21	1.06		16.42		12.98			11.06	4.49	0.18		0.38	1.91	0.09
[20107]	CONVERGENT MARGIN	IZU-BONIN ARC / IZU ARC / IZU-OSHIMA / OSHIMA	SUBMARINE VOLCANIC RIDGE OF IZU-OSHIMA VOLCANO	34.821	34.821	139.318	139.318	SAQ	-493	-493	s_6 [20107]	BASALT [20107]									VOL					WR [20107]	51.12	1		17.04		12.33			11.21	4.25	0.17		0.35	1.83	0.09
[20107]	CONVERGENT MARGIN	IZU-BONIN ARC / IZU ARC / IZU-OSHIMA / OSHIMA	SUBMARINE VOLCANIC RIDGE OF IZU-OSHIMA VOLCANO	34.866	34.866	139.243	139.243	SAQ	-1053	-1053	s_R09 [20107]	BASALT [20107]									VOL					WR [20107]	51.83	1.03		16.94		12.56			11.06	4.51	0.2		0.36	1.89	0.1
[20107]	CONVERGENT MARGIN	IZU-BONIN ARC / IZU ARC / IZU-OSHIMA / OSHIMA	SUBMARINE VOLCANIC RIDGE OF IZU-OSHIMA VOLCANO	34.865	34.865	139.242	139.242	SAQ	-1033	-1033	s_R10 [20107]	BASALT [20107]									VOL					WR [20107]	51.54	1.03		16.86		12.52			10.99	4.54	0.2		0.37	1.87	0.09
[20107]	CONVERGENT MARGIN	IZU-BONIN ARC / IZU ARC / IZU-OSHIMA / OSHIMA	SUBMARINE VOLCANIC RIDGE OF IZU-OSHIMA VOLCANO	34.864	34.864	139.242	139.242	SAQ	-979	-979	s_R11 [20107]	BASALT [20107]									VOL					WR [20107]	51.73	1.04		16.81		12.7			11	4.52	0.19		0.36	1.9	0.1
[20107]	CONVERGENT MARGIN	IZU-BONIN ARC / IZU ARC / IZU-OSHIMA / OSHIMA	SUBMARINE VOLCANIC RIDGE OF IZU-OSHIMA VOLCANO	34.858	34.858	139.242	139.242	SAQ	-946	-946	s_R15 [20107]	ANDESITE, BASALTIC [20107]									VOL					WR [20107]	52.09	1.07		16.35		13.07			10.8	4.72	0.2		0.37	1.95	0.1
[20107]	CONVERGENT MARGIN	IZU-BONIN ARC / IZU ARC / IZU-OSHIMA / OSHIMA	SUBMARINE VOLCANIC RIDGE OF IZU-OSHIMA VOLCANO	34.858	34.858	139.243	139.243	SAQ	-903	-903	s_R16 [20107]	BASALT [20107]									VOL					WR [20107]	51.82	1.09		16.05		13.12			10.65	4.77	0.2		0.37	1.91	0.1
[20107]	CONVERGENT MARGIN	IZU-BONIN ARC / IZU ARC / IZU-OSHIMA / OSHIMA	SUBMARINE VOLCANIC RIDGE OF IZU-OSHIMA VOLCANO	34.858	34.858	139.244	139.244	SAQ	-869	-869	s_R17 [20107]	BASALT [20107]									VOL					WR [20107]	52.37	1.15		15.89		13.6			10.54	4.56	0.21		0.4	1.98	0.1
[20107]	CONVERGENT MARGIN	IZU-BONIN ARC / IZU ARC / IZU-OSHIMA / OSHIMA	SUBMARINE VOLCANIC RIDGE OF IZU-OSHIMA VOLCANO	34.86	34.86	139.244	139.244	SAQ	-939	-939	s_1 [20107]	BASALT [20107]									VOL					WR [20107]	51.71	1.1		16.12		13.17			10.77	4.69	0.19		0.38	1.9	0.1
[20107]	CONVERGENT MARGIN	IZU-BONIN ARC / IZU ARC / IZU-OSHIMA / OSHIMA	SUBMARINE VOLCANIC RIDGE OF IZU-OSHIMA VOLCANO	34.86	34.86	139.244	139.244	SAQ	-939	-939	s_2 [20107]	BASALT [20107]									VOL					WR [20107]	51.62	1.09		16.26		13.09			10.88	4.65	0.18		0.36	1.85	0.1
[20107]	CONVERGENT MARGIN	IZU-BONIN ARC / IZU ARC / IZU-OSHIMA / OSHIMA	SUBMARINE VOLCANIC RIDGE OF IZU-OSHIMA VOLCANO	34.665	34.665	139.447	139.447	SAQ	-275	-275	s_R11 [20107]	ANDESITE, BASALTIC [20107]									VOL					WR [20107]	52.83	1.23		14.69		14.51			9.93	4.94	0.22		0.43	2.01	0.1
[20107]	CONVERGENT MARGIN	IZU-BONIN ARC / IZU ARC / IZU-OSHIMA / OSHIMA	SUBMARINE VOLCANIC RIDGE OF IZU-OSHIMA VOLCANO	34.666	34.666	139.447	139.447	SAQ	-261	-261	s_R12 [20107]	ANDESITE, BASALTIC [20107]									VOL					WR [20107]	52.63	1.22		14.74		14.25			9.98	4.93	0.21		0.43	2.02	0.1
[20107]	CONVERGENT MARGIN	IZU-BONIN ARC / IZU ARC / IZU-OSHIMA / OSHIMA	SUBMARINE VOLCANIC RIDGE OF IZU-OSHIMA VOLCANO	34.666	34.666	139.447	139.447	SAQ	-252	-252	s_R13 [20107]	ANDESITE, BASALTIC [20107]									VOL					WR [20107]	52.55	1.23		14.25		14.53			9.72	5.01	0.22		0.43	2.01	0.11
[20107]	CONVERGENT MARGIN	IZU-BONIN ARC / IZU ARC / IZU-OSHIMA / OSHIMA	SUBMARINE VOLCANIC RIDGE OF IZU-OSHIMA VOLCANO	34.659	34.659	139.448	139.448	SAQ	-248	-248	s_1 [20107]	ANDESITE, BASALTIC [20107]									VOL					WR [20107]	52.49	1.18		15.09		13.87			10.36	4.92	0.19		0.39	1.96	0.1
[20107]	CONVERGENT MARGIN	IZU-BONIN ARC / IZU ARC / IZU-OSHIMA / OSHIMA	SUBMARINE VOLCANIC RIDGE OF IZU-OSHIMA VOLCANO	34.659	34.659	139.448	139.448	SAQ	-248	-248	s_2 [20107]	BASALT [20107]									VOL					WR [20107]	51.7	1.21		14.99		14.12			10.19	5.14	0.2		0.41	1.87	0.1
[20107]	CONVERGENT MARGIN	IZU-BONIN ARC / IZU ARC / IZU-OSHIMA / OSHIMA	SUBMARINE VOLCANIC RIDGE OF IZU-OSHIMA VOLCANO	34.659	34.659	139.448	139.448	SAQ	-248	-248	s_3 [20107]	BASALT [20107]									VOL					WR [20107]	51.81	1.19		15.23		14.07			10.3	5.03	0.2		0.4	1.9	0.1
[20107]	CONVERGENT MARGIN	IZU-BONIN ARC / IZU ARC / IZU-OSHIMA / OSHIMA	SUBMARINE VOLCANIC RIDGE OF IZU-OSHIMA VOLCANO	34.659	34.659	139.448	139.448	SAQ	-248	-248	s_4 [20107]	ANDESITE, BASALTIC [20107]									VOL					WR [20107]	52.26	1.18		15.12		14.01			10.35	5.1	0.19		0.39	1.96	0.1
[20107]	CONVERGENT MARGIN	IZU-BONIN ARC / IZU ARC / IZU-OSHIMA / OSHIMA	SUBMARINE VOLCANIC RIDGE OF IZU-OSHIMA VOLCANO	34.659	34.659	139.448	139.448	SAQ	-248	-248	s_5 [20107]	ANDESITE, BASALTIC [20107]									VOL					WR [20107]	52.59	1.19		15.02		14			10.31	5.03	0.19		0.4	1.98	0.1
[20107]	CONVERGENT MARGIN	IZU-BONIN ARC / IZU ARC / IZU-OSHIMA / OSHIMA	SUBMARINE VOLCANIC RIDGE OF IZU-OSHIMA VOLCANO	34.659	34.659	139.448	139.448	SAQ	-248	-248	s_6 [20107]	BASALT [20107]									VOL					WR [20107]	51.61	1.2		15.13		14.02			10.2	5.07	0.2		0.41	1.98	0.09
[20107]	CONVERGENT MARGIN	IZU-BONIN ARC / IZU ARC / IZU-OSHIMA / OSHIMA	SUBMARINE VOLCANIC RIDGE OF IZU-OSHIMA VOLCANO	34.659	34.659	139.448	139.448	SAQ	-248	-248	s_11 [20107]	ANDESITE, BASALTIC [20107]									VOL					WR [20107]	52.14	1.18		15.03		13.99			10.37	5.02	0.19		0.4	2.06	0.09
[20107]	CONVERGENT MARGIN	IZU-BONIN ARC / IZU ARC / IZU-OSHIMA / OSHIMA	SUBMARINE VOLCANIC RIDGE OF IZU-OSHIMA VOLCANO	34.656	34.656	139.447	139.447	SAQ	-388	-388	s_R04 [20107]	BASALT [20107]									VOL					WR [20107]	51.78	1.16		15.04		13.93			10.14	4.97	0.21		0.4	1.96	0.1
[20107]	CONVERGENT MARGIN	IZU-BONIN ARC / IZU ARC / IZU-OSHIMA / OSHIMA	SUBMARINE VOLCANIC RIDGE OF IZU-OSHIMA VOLCANO	34.656	34.656	139.448	139.448	SAQ	-353	-353	s_R05 [20107]	ANDESITE, BASALTIC [20107]									VOL					WR [20107]	52.14	1.19		14.71		14.18			10.08	5.04	0.21		0.41	1.98	0.1
[20107]	CONVERGENT MARGIN	IZU-BONIN ARC / IZU ARC / IZU-OSHIMA / OSHIMA	SUBMARINE VOLCANIC RIDGE OF IZU-OSHIMA VOLCANO	34.657	34.657	139.449	139.449	SAQ	-325	-325	s_R06 [20107]	ANDESITE, BASALTIC [20107]									VOL					WR [20107]	52.01	1.17		14.86		14.12			10.1	5.06	0.21		0.4	1.98	0.1
[20107]	CONVERGENT MARGIN	IZU-BONIN ARC / IZU ARC / IZU-OSHIMA / OSHIMA	SUBMARINE VOLCANIC RIDGE OF IZU-OSHIMA VOLCANO	34.658	34.658	139.449	139.449	SAQ	-282	-282	s_R07 [20107]	ANDESITE, BASALTIC [20107]									VOL					WR [20107]	52.82	1.2		14.97		14.21			10.18	5	0.21		0.41	1.97	0.1
[20107]	CONVERGENT MARGIN	IZU-BONIN ARC / IZU ARC / IZU-OSHIMA / OSHIMA	SUBMARINE VOLCANIC RIDGE OF IZU-OSHIMA VOLCANO	34.658	34.658	139.45	139.45	SAQ	-226	-226	s_R08 [20107]	BASALT [20107]									VOL					WR [20107]	51.91	1.17		14.99		13.97			10.07	4.98	0.21		0.4	1.98	0.1
[20107]	CONVERGENT MARGIN	IZU-BONIN ARC / IZU ARC / IZU-OSHIMA / OSHIMA	SUBMARINE VOLCANIC RIDGE OF IZU-OSHIMA VOLCANO	34.659	34.659	139.451	139.451	SAQ	-159	-159	s_R09 [20107]	ANDESITE, BASALTIC [20107]									VOL					WR [20107]	52.01	1.18		14.94		14.03			10.12	4.99	0.21		0.41	2	0.1
[20107]	CONVERGENT MARGIN	IZU-BONIN ARC / IZU ARC / IZU-OSHIMA / OSHIMA	SUBMARINE VOLCANIC RIDGE OF IZU-OSHIMA VOLCANO	34.652	34.652	139.472	139.472	SAQ	-272	-272	s_1 [20107]	ANDESITE, BASALTIC [20107]									VOL					WR [20107]	52.62	1.2		14.73		14.03			10.04	4.95	0.2		0.42	2.04	0.1
[20107]	CONVERGENT MARGIN	IZU-BONIN ARC / IZU ARC / IZU-OSHIMA / OSHIMA	SUBMARINE VOLCANIC RIDGE OF IZU-OSHIMA VOLCANO	34.652	34.652	139.472	139.472	SAQ	-272	-272	s_2 [20107]	ANDESITE, BASALTIC [20107]									VOL					WR [20107]	53	1.21		14.75		14.08			10.11	4.94	0.2		0.42	2.02	0.1
[20107]	CONVERGENT MARGIN	IZU-BONIN ARC / IZU ARC / IZU-OSHIMA / OSHIMA	SUBMARINE VOLCANIC RIDGE OF IZU-OSHIMA VOLCANO	34.652	34.652	139.472	139.472	SAQ	-272	-272	s_3 [20107]	ANDESITE, BASALTIC [20107]									VOL					WR [20107]	52.24	1.21		14.86		14.1			9.98	5.01	0.2		0.42	1.96	0.1
[20107]	CONVERGENT MARGIN	IZU-BONIN ARC / IZU ARC / IZU-OSHIMA / OSHIMA	SUBMARINE VOLCANIC RIDGE OF IZU-OSHIMA VOLCANO	34.652	34.652	139.472	139.472	SAQ	-272	-272	s_4 [20107]	BASALT [20107]									VOL					WR [20107]	51.58	1.21		14.79		14.2			9.92	4.96	0.2		0.42	1.86	0.1
[20107]	CONVERGENT MARGIN	IZU-BONIN ARC / IZU ARC / IZU-OSHIMA / OSHIMA	SUBMARINE VOLCANIC RIDGE OF IZU-OSHIMA VOLCANO	34.652	34.652	139.472	139.472	SAQ	-272	-272	s_5 [20107]	ANDESITE, BASALTIC [20107]									VOL					WR [20107]	52.7	1.2		14.76		14.09			10.04	4.96	0.2		0.42	2.01	0.1
[20107]	CONVERGENT MARGIN	IZU-BONIN ARC / IZU ARC / IZU-OSHIMA / OSHIMA	SUBMARINE VOLCANIC RIDGE OF IZU-OSHIMA VOLCANO	34.652	34.652	139.472	139.472	SAQ	-272	-272	s_6 [20107]	ANDESITE, BASALTIC [20107]									VOL					WR [20107]	52.21	1.22		14.76		14.26			10.09	5.01	0.2		0.42	1.93	0.1
[20107]	CONVERGENT MARGIN	IZU-BONIN ARC / IZU ARC / IZU-OSHIMA / OSHIMA	SUBMARINE VOLCANIC RIDGE OF IZU-OSHIMA VOLCANO	34.635	34.635	139.489	139.489	SAQ	-506	-506	s_R02 [20107]	ANDESITE, BASALTIC [20107]									VOL					WR [20107]	52.07	1.19		14.37		14.23			9.83	5.09	0.22		0.4	2.01	0.1
[20107]	CONVERGENT MARGIN	IZU-BONIN ARC / IZU ARC / IZU-OSHIMA / OSHIMA	SUBMARINE VOLCANIC RIDGE OF IZU-OSHIMA VOLCANO	34.635	34.635	139.489	139.489	SAQ	-506	-506	s_R03 [20107]	ANDESITE, BASALTIC [20107]									VOL					WR [20107]	52.49	1.2		14.52		14.39			9.91	5.1	0.22		0.41	1.95	0.1
[20107]	CONVERGENT MARGIN	IZU-BONIN ARC / IZU ARC / IZU-OSHIMA / OSHIMA	SUBMARINE VOLCANIC RIDGE OF IZU-OSHIMA VOLCANO	34.636	34.636	139.488	139.488	SAQ	-497	-497	s_R04 [20107]	ANDESITE, BASALTIC [20107]									VOL					WR [20107]	52.26	1.18		14.49		14.28			9.88	5.11	0.22		0.41	1.99	0.09
[20107]	CONVERGENT MARGIN	IZU-BONIN ARC / IZU ARC / IZU-OSHIMA / OSHIMA	SUBMARINE VOLCANIC RIDGE OF IZU-OSHIMA VOLCANO	34.636	34.636	139.488	139.488	SAQ	-497	-497	s_R05 [20107]	ANDESITE, BASALTIC [20107]									VOL					WR [20107]	52.4	1.2		14.53		14.33			9.88	5.07	0.22		0.41	1.96	0.1
[20107]	CONVERGENT MARGIN	IZU-BONIN ARC / IZU ARC / IZU-OSHIMA / OSHIMA	SUBMARINE VOLCANIC RIDGE OF IZU-OSHIMA VOLCANO	34.639	34.639	139.486	139.486	SAQ	-371	-371	s_R06 [20107]	BASALT [20107]									VOL					WR [20107]	51.92	1.16		14.77		13.95			9.97	5.03	0.22		0.4	1.99	0.1
[20107]	CONVERGENT MARGIN	IZU-BONIN ARC / IZU ARC / IZU-OSHIMA / OSHIMA	SUBMARINE VOLCANIC RIDGE OF IZU-OSHIMA VOLCANO	34.639	34.639	139.485	139.485	SAQ	-322	-322	s_R07 [20107]	BASALT [20107]									VOL					WR [20107]	51.92	1.16		14.97		13.87			10.11	4.99	0.21		0.4	1.95	0.09
[20107]	CONVERGENT MARGIN	IZU-BONIN ARC / IZU ARC / IZU-OSHIMA / OSHIMA	SUBMARINE VOLCANIC RIDGE OF IZU-OSHIMA VOLCANO	34.64	34.64	139.485	139.485	SAQ	-300	-300	s_R08 [20107]	BASALT [20107]									VOL					WR [20107]	51.84	1.13		15.22		13.72			10.15	4.94	0.21		0.39	1.94	0.1
[20107]	CONVERGENT MARGIN	IZU-BONIN ARC / IZU ARC / IZU-OSHIMA / OSHIMA	SUBMARINE VOLCANIC RIDGE OF IZU-OSHIMA VOLCANO	34.641	34.641	139.484	139.484	SAQ	-226	-226	s_R09 [20107]	BASALT [20107]									VOL					WR [20107]	51.77	1.16		15.03		14.02			10.05	5.06	0.21		0.39	1.89	0.11
[20107]	CONVERGENT MARGIN	IZU-BONIN ARC / IZU ARC / IZU-OSHIMA / OSHIMA	SUBMARINE VOLCANIC RIDGE OF IZU-OSHIMA VOLCANO	34.641	34.641	139.481	139.481	SAQ	-226	-226	s_R10 [20107]	ANDESITE, BASALTIC [20107]									VOL					WR [20107]	52.47	1.18		14.8		14.03			10.12	5.06	0.22		0.4	1.96	0.09
[20107]	CONVERGENT MARGIN	IZU-BONIN ARC / IZU ARC / IZU-OSHIMA / OSHIMA	SUBMARINE VOLCANIC RIDGE OF IZU-OSHIMA VOLCANO	34.643	34.643	139.481	139.481	SAQ	-282	-282	s_R11 [20107]	BASALT [20107]									VOL					WR [20107]	51.87	1.15		14.95		13.9			10.07	5.01	0.21		0.4	1.97	0.1
[20107]	CONVERGENT MARGIN	IZU-BONIN ARC / IZU ARC / IZU-OSHIMA / OSHIMA	SUBMARINE VOLCANIC RIDGE OF IZU-OSHIMA VOLCANO	34.643	34.643	139.48	139.48	SAQ	-267	-267	s_R12 [20107]	ANDESITE, BASALTIC [20107]									VOL					WR [20107]	52.21	1.16		15		14.02			10.07	5.05	0.21		0.4	1.92	0.1
[20107]	CONVERGENT MARGIN	IZU-BONIN ARC / IZU ARC / IZU-OSHIMA / OSHIMA	SUBMARINE VOLCANIC RIDGE OF IZU-OSHIMA VOLCANO	34.643	34.643	139.48	139.48	SAQ	-267	-267	s_R13 [20107]	ANDESITE, BASALTIC [20107]									VOL					WR [20107]	52.36	1.17		14.83		14.12			10.08	5.07	0.21		0.4	1.96	0.1
[20107]	CONVERGENT MARGIN	IZU-BONIN ARC / IZU ARC / IZU-OSHIMA / OSHIMA	SUBMARINE VOLCANIC RIDGE OF IZU-OSHIMA VOLCANO	34.643	34.643	139.48	139.48	SAQ	-267	-267	s_R14 [20107]	BASALT [20107]									VOL					WR [20107]	51.89	1.14		14.98		13.82			10.15	4.99	0.21		0.4	1.95	0.1
[20107]	CONVERGENT MARGIN	IZU-BONIN ARC / IZU ARC / IZU-OSHIMA / OSHIMA	SUBMARINE VOLCANIC RIDGE OF IZU-OSHIMA VOLCANO	34.666	34.666	139.473	139.473	SAQ	-363	-363	s_R01 [20107]	ANDESITE, BASALTIC [20107]									VOL					WR [20107]	52.49	1.17		14.7		14.15			9.94	5.04	0.22		0.41	2.01	0.1
[20107]	CONVERGENT MARGIN	IZU-BONIN ARC / IZU ARC / IZU-OSHIMA / OSHIMA	SUBMARINE VOLCANIC RIDGE OF IZU-OSHIMA VOLCANO	34.651	34.651	139.473	139.473	SAQ	-313	-313	s_R02 [20107]	ANDESITE, BASALTIC [20107]									VOL					WR [20107]	52.31	1.18		14.74		14.15			9.93	4.94	0.21		0.41	1.96	0.1
[20107]	CONVERGENT MARGIN	IZU-BONIN ARC / IZU ARC / IZU-OSHIMA / OSHIMA	SUBMARINE VOLCANIC RIDGE OF IZU-OSHIMA VOLCANO	34.652	34.652	139.473	139.473	SAQ	-299	-299	s_R03 [20107]	ANDESITE, BASALTIC [20107]									VOL					WR [20107]	52.76	1.19		14.71		14.15			10	5.02	0.21		0.41	2	0.1
[20107]	CONVERGENT MARGIN	IZU-BONIN ARC / IZU ARC / IZU-OSHIMA / OSHIMA	SUBMARINE VOLCANIC RIDGE OF IZU-OSHIMA VOLCANO	34.653	34.653	139.472	139.472	SAQ	-273	-273	s_R04 [20107]	ANDESITE, BASALTIC [20107]									VOL					WR [20107]	52.47	1.2		14.69		14.28			9.87	4.93	0.22		0.42	1.98	0.1
[20107]	CONVERGENT MARGIN	IZU-BONIN ARC / IZU ARC / IZU-OSHIMA / OSHIMA	SUBMARINE VOLCANIC RIDGE OF IZU-OSHIMA VOLCANO	34.653	34.653	139.472	139.472	SAQ	-273	-273	s_R05 [20107]	ANDESITE, BASALTIC [20107]									VOL					WR [20107]	52.61	1.19		14.67		14.14			9.88	4.97	0.22		0.41	2.02	0.11
[20107]	CONVERGENT MARGIN	IZU-BONIN ARC / IZU ARC / IZU-OSHIMA / OSHIMA	SUBMARINE VOLCANIC RIDGE OF IZU-OSHIMA VOLCANO	34.653	34.653	139.471	139.471	SAQ	-214	-214	s_R06 [20107]	ANDESITE, BASALTIC [20107]									VOL					WR [20107]	53	1.21		14.66		14.19			9.91	4.96	0.22		0.42	2.03	0.11
[20107]	CONVERGENT MARGIN	IZU-BONIN ARC / IZU ARC / IZU-OSHIMA / OSHIMA	SUBMARINE VOLCANIC RIDGE OF IZU-OSHIMA VOLCANO	34.656	34.656	139.467	139.467	SAQ	-307	-307	s_R07 [20107]	ANDESITE, BASALTIC [20107]									VOL					WR [20107]	52.77	1.21		14.71		14.15			9.89	4.91	0.22		0.42	2.04	0.1
[20107]	CONVERGENT MARGIN	IZU-BONIN ARC / IZU ARC / IZU-OSHIMA / OSHIMA	SUBMARINE VOLCANIC RIDGE OF IZU-OSHIMA VOLCANO	34.657	34.657	139.466	139.466	SAQ	-281	-281	s_R08 [20107]	ANDESITE, BASALTIC [20107]									VOL					WR [20107]	52.51	1.2		14.63		14.23			9.83	4.88	0.21		0.42	1.99	0.1
[20107]	CONVERGENT MARGIN	IZU-BONIN ARC / IZU ARC / IZU-OSHIMA / OSHIMA	SUBMARINE VOLCANIC RIDGE OF IZU-OSHIMA VOLCANO	34.657	34.657	139.483	139.483	SAQ	-281	-281	s_R09 [20107]	ANDESITE, BASALTIC [20107]									VOL					WR [20107]	53.01	1.21		14.61		14.2			9.78	4.77	0.22		0.44	2.05	0.11
[20107]	CONVERGENT MARGIN	IZU-BONIN ARC / IZU ARC / IZU-OSHIMA / OSHIMA	SUBMARINE VOLCANIC RIDGE OF IZU-OSHIMA VOLCANO	34.684	34.684	139.487	139.487	SAQ	-593	-593	s_1 [20107]	ANDESITE, BASALTIC [20107]									VOL					WR [20107]	53.13	1.12		15.2		13.08			10.33	5.13	0.19		0.38	1.93	0.11
[20107]	CONVERGENT MARGIN	IZU-BONIN ARC / IZU ARC / IZU-OSHIMA / OSHIMA	SUBMARINE VOLCANIC RIDGE OF IZU-OSHIMA VOLCANO	34.684	34.684	139.487	139.487	SAQ	-593	-593	s_2 [20107]	ANDESITE, BASALTIC [20107]									VOL					WR [20107]	53.28	1.13		14.81		13.12			10.09	5.05	0.19		0.38	2.01	0.11
[20107]	CONVERGENT MARGIN	IZU-BONIN ARC / IZU ARC / IZU-OSHIMA / OSHIMA	SUBMARINE VOLCANIC RIDGE OF IZU-OSHIMA VOLCANO	34.684	34.684	139.487	139.487	SAQ	-593	-593	s_3 [20107]	ANDESITE, BASALTIC [20107]									VOL					WR [20107]	53.55	1.13		14.95		13.1			10.09	5.08	0.19		0.39	1.99	0.11
[20107]	CONVERGENT MARGIN	IZU-BONIN ARC / IZU ARC / IZU-OSHIMA / OSHIMA	SUBMARINE VOLCANIC RIDGE OF IZU-OSHIMA VOLCANO	34.684	34.684	139.487	139.487	SAQ	-593	-593	s_4 [20107]	ANDESITE, BASALTIC [20107]									VOL					WR [20107]	52.46	1.13		14.88		13.21			10.18	5.14	0.19		0.38	1.93	0.1
[20107]	CONVERGENT MARGIN	IZU-BONIN ARC / IZU ARC / IZU-OSHIMA / OSHIMA	SUBMARINE VOLCANIC RIDGE OF IZU-OSHIMA VOLCANO	34.684	34.684	139.487	139.487	SAQ	-593	-593	s_6 [20107]	ANDESITE, BASALTIC [20107]									VOL					WR [20107]	52.93	1.14		15.16		13.17			10.1	5.08	0.19		0.39	1.9	0.1
[20107]	CONVERGENT MARGIN	IZU-BONIN ARC / IZU ARC / IZU-OSHIMA / OSHIMA	SUBMARINE VOLCANIC RIDGE OF IZU-OSHIMA VOLCANO	34.69	34.69	139.481	139.481	SAQ	-411	-411	s_1 [20107]	ANDESITE, BASALTIC [20107]									VOL					WR [20107]	52.43	1.11		15.06		13.19			10.51	5.25	0.19		0.34	1.88	0.1
[20107]	CONVERGENT MARGIN	IZU-BONIN ARC / IZU ARC / IZU-OSHIMA / OSHIMA	SUBMARINE VOLCANIC RIDGE OF IZU-OSHIMA VOLCANO	34.69	34.69	139.481	139.481	SAQ	-411	-411	s_2 [20107]	ANDESITE, BASALTIC [20107]									VOL					WR [20107]	52.37	1.1		15.11		13.18			10.49	5.31	0.19		0.36	1.88	0.1
[20107]	CONVERGENT MARGIN	IZU-BONIN ARC / IZU ARC / IZU-OSHIMA / OSHIMA	SUBMARINE VOLCANIC RIDGE OF IZU-OSHIMA VOLCANO	34.69	34.69	139.481	139.481	SAQ	-411	-411	s_4 [20107]	BASALT [20107]									VOL					WR [20107]	51.68	1.11		15.21		13.24			10.48	5.28	0.2		0.36	1.84	0.09
[20107]	CONVERGENT MARGIN	IZU-BONIN ARC / IZU ARC / IZU-OSHIMA / OSHIMA	SUBMARINE VOLCANIC RIDGE OF IZU-OSHIMA VOLCANO	34.69	34.69	139.481	139.481	SAQ	-411	-411	s_5 [20107]	BASALT [20107]									VOL					WR [20107]	51.43	1.1		15.49		13.1			10.6	5.21	0.2		0.34	1.84	0.1
[20107]	CONVERGENT MARGIN	IZU-BONIN ARC / IZU ARC / IZU-OSHIMA / OSHIMA	SUBMARINE VOLCANIC RIDGE OF IZU-OSHIMA VOLCANO	34.69	34.69	139.481	139.481	SAQ	-411	-411	s_6 [20107]	ANDESITE, BASALTIC [20107]									VOL					WR [20107]	52.11	1.11		15.15		13.2			10.49	5.23	0.2		0.35	1.83	0.1
[20107]	CONVERGENT MARGIN	IZU-BONIN ARC / IZU ARC / IZU-OSHIMA / OSHIMA	SUBMARINE VOLCANIC RIDGE OF IZU-OSHIMA VOLCANO	34.686	34.686	139.487	139.487	SAQ	-503	-503	s_R01 [20107]	ANDESITE, BASALTIC [20107]									VOL					WR [20107]	52.78	1.12		14.85		13.25			10.02	5.09	0.24		0.38	1.91	0.1
[20107]	CONVERGENT MARGIN	IZU-BONIN ARC / IZU ARC / IZU-OSHIMA / OSHIMA	SUBMARINE VOLCANIC RIDGE OF IZU-OSHIMA VOLCANO	34.686	34.686	139.486	139.486	SAQ	-458	-458	s_R02 [20107]	ANDESITE, BASALTIC [20107]									VOL					WR [20107]	52.45	1.11		14.83		13.17			10.05	5.13	0.21		0.37	1.96	0.11
[20107]	CONVERGENT MARGIN	IZU-BONIN ARC / IZU ARC / IZU-OSHIMA / OSHIMA	SUBMARINE VOLCANIC RIDGE OF IZU-OSHIMA VOLCANO	34.686	34.686	139.486	139.486	SAQ	-458	-458	s_R03 [20107]	ANDESITE, BASALTIC [20107]									VOL					WR [20107]	52.92	1.12		14.79		13.33			10.14	5.13	0.21		0.38	1.98	0.11
[20107]	CONVERGENT MARGIN	IZU-BONIN ARC / IZU ARC / IZU-OSHIMA / OSHIMA	SUBMARINE VOLCANIC RIDGE OF IZU-OSHIMA VOLCANO	34.686	34.686	139.486	139.486	SAQ	-423	-423	s_R04 [20107]	ANDESITE, BASALTIC [20107]									VOL					WR [20107]	52.56	1.11		14.92		13.18			10.16	5.17	0.21		0.37	1.96	0.1
[20107]	CONVERGENT MARGIN	IZU-BONIN ARC / IZU ARC / IZU-OSHIMA / OSHIMA	SUBMARINE VOLCANIC RIDGE OF IZU-OSHIMA VOLCANO	34.686	34.686	139.486	139.486	SAQ	-422	-422	s_R05 [20107]	ANDESITE, BASALTIC [20107]									VOL					WR [20107]	52.64	1.1		15.08		13.21			10.18	5.12	0.21		0.37	1.92	0.1
[20107]	CONVERGENT MARGIN	IZU-BONIN ARC / IZU ARC / IZU-OSHIMA / OSHIMA	SUBMARINE VOLCANIC RIDGE OF IZU-OSHIMA VOLCANO	34.686	34.686	139.486	139.486	SAQ	-422	-422	s_R06 [20107]	ANDESITE, BASALTIC [20107]									VOL					WR [20107]	52.72	1.11		14.88		13.21			10.17	5.21	0.21		0.36	1.94	0.1
[20107]	CONVERGENT MARGIN	IZU-BONIN ARC / IZU ARC / IZU-OSHIMA / OSHIMA	SUBMARINE VOLCANIC RIDGE OF IZU-OSHIMA VOLCANO	34.688	34.688	139.482	139.482	SAQ	-410	-410	s_R07 [20107]	ANDESITE, BASALTIC [20107]									VOL					WR [20107]	52.2	1.11		14.99		13.26			10.29	5.27	0.21		0.36	1.91	0.1
[20107]	CONVERGENT MARGIN	IZU-BONIN ARC / IZU ARC / IZU-OSHIMA / OSHIMA	SUBMARINE VOLCANIC RIDGE OF IZU-OSHIMA VOLCANO	34.688	34.688	139.481	139.481	SAQ	-404	-404	s_R08 [20107]	ANDESITE, BASALTIC [20107]									VOL					WR [20107]	52.46	1.1		15.28		12.94			10.45	5.13	0.21		0.36	1.94	0.1
[20107]	CONVERGENT MARGIN	IZU-BONIN ARC / IZU ARC / IZU-OSHIMA / OSHIMA	SUBMARINE VOLCANIC RIDGE OF IZU-OSHIMA VOLCANO	34.688	34.688	139.481	139.481	SAQ	-404	-404	s_R09 [20107]	BASALT [20107]									VOL					WR [20107]	51.9	1.08		15.24		13.01			10.4	5.16	0.2		0.35	1.96	0.1
[20107]	CONVERGENT MARGIN	IZU-BONIN ARC / IZU ARC / IZU-OSHIMA / OSHIMA	SUBMARINE VOLCANIC RIDGE OF IZU-OSHIMA VOLCANO	34.689	34.689	139.481	139.481	SAQ	-369	-369	s_R10 [20107]	BASALT [20107]									VOL					WR [20107]	51.99	1.09		15.33		13.13			10.45	5.2	0.21		0.37	2.22	0.1
[20107]	CONVERGENT MARGIN	IZU-BONIN ARC / IZU ARC / IZU-OSHIMA / OSHIMA	SUBMARINE VOLCANIC RIDGE OF IZU-OSHIMA VOLCANO	34.702	34.702	139.496	139.496	SAQ	-692	-692	s_1 [20107]	BASALT [20107]									VOL					WR [20107]	50.64	0.9		18.18		11.32			11.74	4.3	0.16		0.32	1.77	0.08
[20107]	CONVERGENT MARGIN	IZU-BONIN ARC / IZU ARC / IZU-OSHIMA / OSHIMA	SUBMARINE VOLCANIC RIDGE OF IZU-OSHIMA VOLCANO	34.702	34.702	139.496	139.496	SAQ	-692	-692	s_2 [20107]	BASALT [20107]									VOL					WR [20107]	50.77	0.87		18.57		11.22			11.9	4.34	0.16		0.29	1.75	0.08
[20107]	CONVERGENT MARGIN	IZU-BONIN ARC / IZU ARC / IZU-OSHIMA / OSHIMA	SUBMARINE VOLCANIC RIDGE OF IZU-OSHIMA VOLCANO	34.702	34.702	139.496	139.496	SAQ	-692	-692	s_3 [20107]	BASALT [20107]									VOL					WR [20107]	50.76	0.89		18.54		11.22			11.89	4.26	0.16		0.31	1.81	0.08
[20107]	CONVERGENT MARGIN	IZU-BONIN ARC / IZU ARC / IZU-OSHIMA / OSHIMA	SUBMARINE VOLCANIC RIDGE OF IZU-OSHIMA VOLCANO	34.702	34.702	139.496	139.496	SAQ	-692	-692	s_4 [20107]	BASALT [20107]									VOL					WR [20107]	50.1	0.89		18.62		11.24			11.9	4.28	0.16		0.31	1.75	0.09
[20107]	CONVERGENT MARGIN	IZU-BONIN ARC / IZU ARC / IZU-OSHIMA / OSHIMA	SUBMARINE VOLCANIC RIDGE OF IZU-OSHIMA VOLCANO	34.702	34.702	139.496	139.496	SAQ	-692	-692	s_5 [20107]	BASALT [20107]									VOL					WR [20107]	50.33	0.92		18.19		11.48			11.67	4.43	0.16		0.33	1.8	0.08
[20107]	CONVERGENT MARGIN	IZU-BONIN ARC / IZU ARC / IZU-OSHIMA / OSHIMA	SUBMARINE VOLCANIC RIDGE OF IZU-OSHIMA VOLCANO	34.709	34.709	139.487	139.487	SAQ	-559	-559	s_1 [20107]	BASALT [20107]									VOL					WR [20107]	50.81	0.9		18.33		11.33			11.79	4.32	0.16		0.31	1.77	0.08
[20107]	CONVERGENT MARGIN	IZU-BONIN ARC / IZU ARC / IZU-OSHIMA / OSHIMA	SUBMARINE VOLCANIC RIDGE OF IZU-OSHIMA VOLCANO	34.709	34.709	139.487	139.487	SAQ	-559	-559	s_2 [20107]	BASALT [20107]									VOL					WR [20107]	51.26	0.95		17.89		11.19			11.56	4.18	0.16		0.33	2.09	0.09
[20107]	CONVERGENT MARGIN	IZU-BONIN ARC / IZU ARC / IZU-OSHIMA / OSHIMA	SUBMARINE VOLCANIC RIDGE OF IZU-OSHIMA VOLCANO	34.709	34.709	139.487	139.487	SAQ	-559	-559	s_3 [20107]	BASALT [20107]									VOL					WR [20107]	51.17	0.94		18.23		10.65			11.66	4.08	0.15		0.33	2.07	0.08
[20107]	CONVERGENT MARGIN	IZU-BONIN ARC / IZU ARC / IZU-OSHIMA / OSHIMA	SUBMARINE VOLCANIC RIDGE OF IZU-OSHIMA VOLCANO	34.709	34.709	139.487	139.487	SAQ	-559	-559	s_4 [20107]	BASALT [20107]									VOL					WR [20107]	51.02	0.91		18.48		11.4			11.68	4.37	0.16		0.33	1.8	0.08
[20107]	CONVERGENT MARGIN	IZU-BONIN ARC / IZU ARC / IZU-OSHIMA / OSHIMA	SUBMARINE VOLCANIC RIDGE OF IZU-OSHIMA VOLCANO	34.709	34.709	139.487	139.487	SAQ	-559	-559	s_5 [20107]	BASALT [20107]									VOL					WR [20107]	51.17	0.91		18.37		11.45			11.69	4.39	0.16		0.32	1.81	0.08
[20107]	CONVERGENT MARGIN	IZU-BONIN ARC / IZU ARC / IZU-OSHIMA / OSHIMA	SUBMARINE VOLCANIC RIDGE OF IZU-OSHIMA VOLCANO	34.709	34.709	139.487	139.487	SAQ	-559	-559	s_6 [20107]	BASALT [20107]									VOL					WR [20107]	50.9	0.95		17.85		11.28			11.45	4.18	0.16		0.34	2.1	0.09
[20107]	CONVERGENT MARGIN	IZU-BONIN ARC / IZU ARC / IZU-OSHIMA / OSHIMA	SUBAERIAL SATELLITE CONES OF IZU-OSHIMA VOLCANO	34.756	34.756	139.351	139.351	SAE			s_09022501 [20107]	ANDESITE, BASALTIC [20107]									VOL					WR [20107]	52.48	1.26		14.04		15.29			9.58	4.84	0.23		0.42	2.07	0.1
[20107]	CONVERGENT MARGIN	IZU-BONIN ARC / IZU ARC / IZU-OSHIMA / OSHIMA	SUBAERIAL SATELLITE CONES OF IZU-OSHIMA VOLCANO	34.745	34.745	139.354	139.354	SAE			s_09022502 [20107]	ANDESITE, BASALTIC [20107]									VOL					WR [20107]	52.98	1.26		14.24		15.27			9.62	4.84	0.23		0.42	2.11	0.1
[20107]	CONVERGENT MARGIN	IZU-BONIN ARC / IZU ARC / IZU-OSHIMA / OSHIMA	SUBAERIAL SATELLITE CONES OF IZU-OSHIMA VOLCANO	34.751	34.751	139.376	139.376	SAE			s_10070101-1 [20107]	ANDESITE, BASALTIC [20107]									VOL					WR [20107]	52.94	1.28		13.99		15.23			9.58	4.86	0.23		0.43	2.02	0.1
[20107]	CONVERGENT MARGIN	IZU-BONIN ARC / IZU ARC / IZU-OSHIMA / OSHIMA	SUBAERIAL SATELLITE CONES OF IZU-OSHIMA VOLCANO	34.751	34.751	139.376	139.376	SAE			s_10070101-2 [20107]	ANDESITE, BASALTIC [20107]									VOL					WR [20107]	53	1.29		14.02		15.3			9.53	4.9	0.23		0.42	2.05	0.1
[20107]	CONVERGENT MARGIN	IZU-BONIN ARC / IZU ARC / IZU-OSHIMA / OSHIMA	SUBAERIAL SATELLITE CONES OF IZU-OSHIMA VOLCANO	34.689	34.689	139.408	139.408	SAE			s_09022401 [20107]	ANDESITE, BASALTIC [20107]									VOL					WR [20107]	52.64	1.19		14.49		14.78			9.78	4.93	0.23		0.4	2.05	0.09
[20107]	CONVERGENT MARGIN	IZU-BONIN ARC / IZU ARC / IZU-OSHIMA / OSHIMA	SUBAERIAL SATELLITE CONES OF IZU-OSHIMA VOLCANO	34.698	34.698	139.398	139.398	SAE			s_09022403 [20107]	ANDESITE, BASALTIC [20107]									VOL					WR [20107]	52.92	1.2		14.65		14.71			9.82	5.12	0.22		0.42	2.04	0.1
[20107]	CONVERGENT MARGIN	IZU-BONIN ARC / IZU ARC / IZU-OSHIMA / OSHIMA	SUBAERIAL SATELLITE CONES OF IZU-OSHIMA VOLCANO	34.696	34.696	139.413	139.413	SAE			s_09022404 [20107]	ANDESITE, BASALTIC [20107]									VOL					WR [20107]	52.41	1.21		14.47		14.88			9.77	4.96	0.22		0.41	2.03	0.09
[20107]	CONVERGENT MARGIN	IZU-BONIN ARC / IZU ARC / IZU-OSHIMA / OSHIMA	SUBAERIAL SATELLITE CONES OF IZU-OSHIMA VOLCANO	34.69	34.69	139.417	139.417	SAE			s_09022406 [20107]	ANDESITE, BASALTIC [20107]									VOL					WR [20107]	52.92	1.21		14.47		14.9			9.7	4.96	0.22		0.38	1.97	0.08
[20107]	CONVERGENT MARGIN	IZU-BONIN ARC / IZU ARC / IZU-OSHIMA / OSHIMA	SUBAERIAL SATELLITE CONES OF IZU-OSHIMA VOLCANO	34.688	34.688	139.417	139.417	SAE			s_09022407 [20107]	ANDESITE, BASALTIC [20107]									VOL					WR [20107]	52.52	1.2		14.5		14.79			9.75	4.93	0.22		0.4	2.05	0.09
[20107]	CONVERGENT MARGIN	IZU-BONIN ARC / IZU ARC / IZU-OSHIMA / OSHIMA	SUBAERIAL SATELLITE CONES OF IZU-OSHIMA VOLCANO	34.709	34.709	139.4	139.4	SAE			s_09022419 [20107]	ANDESITE, BASALTIC [20107]									VOL					WR [20107]	53.04	1.23		14.55		14.97			9.77	4.97	0.23		0.41	2.09	0.09
[20107]	CONVERGENT MARGIN	IZU-BONIN ARC / IZU ARC / IZU-OSHIMA / OSHIMA	SUBAERIAL SATELLITE CONES OF IZU-OSHIMA VOLCANO	34.683	34.683	139.424	139.424	SAE			s_09022503 [20107]	ANDESITE, BASALTIC [20107]									VOL					WR [20107]	52.66	1.2		14.42		14.86			9.74	4.95	0.23		0.39	2.07	0.1
[20107]	CONVERGENT MARGIN	IZU-BONIN ARC / IZU ARC / IZU-OSHIMA / OSHIMA	SUBAERIAL SATELLITE CONES OF IZU-OSHIMA VOLCANO	34.683	34.683	139.424	139.424	SAE			s_09022504 [20107]	ANDESITE, BASALTIC [20107]									VOL					WR [20107]	52.82	1.21		14.48		14.92			9.76	4.96	0.22		0.39	2.09	0.1
[20107]	CONVERGENT MARGIN	IZU-BONIN ARC / IZU ARC / IZU-OSHIMA / OSHIMA	SUBAERIAL SATELLITE CONES OF IZU-OSHIMA VOLCANO	34.682	34.682	139.423	139.423	SAE			s_09022505 [20107]	ANDESITE, BASALTIC [20107]									VOL					WR [20107]	52.69	1.21		14.39		14.84			9.73	4.96	0.23		0.39	2.06	0.09
[20107]	CONVERGENT MARGIN	IZU-BONIN ARC / IZU ARC / IZU-OSHIMA / OSHIMA	SUBAERIAL SATELLITE CONES OF IZU-OSHIMA VOLCANO	34.683	34.683	139.423	139.423	SAE			s_09022506-1 [20107]	ANDESITE, BASALTIC [20107]									VOL					WR [20107]	52.78	1.2		14.66		14.8			9.83	4.95	0.22		0.4	2.08	0.1
[20107]	CONVERGENT MARGIN	IZU-BONIN ARC / IZU ARC / IZU-OSHIMA / OSHIMA	SUBAERIAL SATELLITE CONES OF IZU-OSHIMA VOLCANO	34.683	34.683	139.423	139.423	SAE			s_09022506-2 [20107]	ANDESITE, BASALTIC [20107]									VOL					WR [20107]	52.82	1.21		14.44		14.9			9.76	4.97	0.22		0.4	2.07	0.09
[20107]	CONVERGENT MARGIN	IZU-BONIN ARC / IZU ARC / IZU-OSHIMA / OSHIMA	SUBAERIAL SATELLITE CONES OF IZU-OSHIMA VOLCANO	34.688	34.688	139.42	139.42	SAE			s_10012102SP1 [20107]	ANDESITE, BASALTIC [20107]									VOL					WR [20107]	53.07	1.22		14.28		14.81			9.87	5.01	0.23		0.4	1.97	0.1
[20107]	CONVERGENT MARGIN	IZU-BONIN ARC / IZU ARC / IZU-OSHIMA / OSHIMA	SUBAERIAL SATELLITE CONES OF IZU-OSHIMA VOLCANO	34.688	34.688	139.42	139.42	SAE			s_10012102SP2 [20107]	ANDESITE, BASALTIC [20107]									VOL					WR [20107]	53.24	1.23		14.28		14.8			9.86	5	0.23		0.41	1.94	0.1
[20107]	CONVERGENT MARGIN	IZU-BONIN ARC / IZU ARC / IZU-OSHIMA / OSHIMA	SUBAERIAL SATELLITE CONES OF IZU-OSHIMA VOLCANO	34.688	34.688	139.419	139.419	SAE			s_10012103 [20107]	ANDESITE, BASALTIC [20107]									VOL					WR [20107]	52.97	1.22		14.33		14.77			9.87	4.99	0.23		0.41	2.03	0.09
[20107]	CONVERGENT MARGIN	IZU-BONIN ARC / IZU ARC / IZU-OSHIMA / OSHIMA	SUBAERIAL SATELLITE CONES OF IZU-OSHIMA VOLCANO	34.688	34.688	139.419	139.419	SAE			s_10012201SP1 [20107]	ANDESITE, BASALTIC [20107]									VOL					WR [20107]	53.26	1.23		14.46		14.86			9.9	4.94	0.23		0.42	2.03	0.1
[20107]	CONVERGENT MARGIN	IZU-BONIN ARC / IZU ARC / IZU-TOBU / IZU-TOBU	SUBMARINE IZU-TOBU VOLCANOES	34.871	34.871	139.251	139.251	SAQ	-1096	-1096	s_R01 [20107]	BASALT [20107]									VOL					WR [20107]	51.43	1.01		17.23		10.12			9.67	6.96	0.18		0.63	2.81	0.26
[20107]	CONVERGENT MARGIN	IZU-BONIN ARC / IZU ARC / IZU-TOBU / IZU-TOBU	SUBMARINE IZU-TOBU VOLCANOES	34.87	34.87	139.252	139.252	SAQ	-1073	-1073	s_R02 [20107]	BASALT [20107]									VOL					WR [20107]	51.17	1		17.15		10.08			9.63	6.99	0.18		0.61	2.8	0.25
[20107]	CONVERGENT MARGIN	IZU-BONIN ARC / IZU ARC / IZU-TOBU / IZU-TOBU	SUBMARINE IZU-TOBU VOLCANOES	34.869	34.869	139.252	139.252	SAQ	-1065	-1065	s_R04 [20107]	BASALT [20107]									VOL					WR [20107]	50.97	1.01		17.05		10.12			9.58	7.09	0.17		0.69	2.72	0.25
[20107]	CONVERGENT MARGIN	IZU-BONIN ARC / IZU ARC / IZU-TOBU / IZU-TOBU	SUBMARINE IZU-TOBU VOLCANOES	34.868	34.868	139.251	139.251	SAQ	-1065	-1065	s_R05 [20107]	BASALT [20107]									VOL					WR [20107]	51.67	1.02		17.17		9.91			9.65	6.94	0.18		0.57	2.95	0.24
[20107]	CONVERGENT MARGIN	IZU-BONIN ARC / IZU ARC / IZU-TOBU / IZU-TOBU	SUBMARINE IZU-TOBU VOLCANOES	34.866	34.866	139.25	139.25	SAQ	-1037	-1037	s_R06 [20107]	ANDESITE, BASALTIC [20107]									VOL					WR [20107]	52.34	0.94		17.86		9.3			10.38	6.36	0.15		0.37	3.01	0.17
[20107]	CONVERGENT MARGIN	IZU-BONIN ARC / IZU ARC / IZU-TOBU / IZU-TOBU	SUBMARINE IZU-TOBU VOLCANOES	34.865	34.865	139.25	139.25	SAQ	-1014	-1014	s_R07 [20107]	BASALT [20107]									VOL					WR [20107]	51.83	0.99		17.8		9.24			10.39	6.29	0.16		0.37	3.08	0.17
[20107]	CONVERGENT MARGIN	IZU-BONIN ARC / IZU ARC / IZU-TOBU / IZU-TOBU	SUBMARINE IZU-TOBU VOLCANOES	34.865	34.865	139.249	139.249	SAQ	-995	-995	s_R08 [20107]	BASALT [20107]									VOL					WR [20107]	51.71	0.97		17.82		9.16			10.43	6.28	0.18		0.37	3.05	0.16
[20107]	CONVERGENT MARGIN	IZU-BONIN ARC / IZU ARC / IZU-TOBU / IZU-TOBU	SUBMARINE IZU-TOBU VOLCANOES	34.843	34.843	139.252	139.252	SAQ	-693	-693	s_R07 [20107]	ANDESITE, BASALTIC [20107]									VOL					WR [20107]	53.4	0.8		17.92		9.26			10.28	5.82	0.15		0.44	2.57	0.16
[20107]	CONVERGENT MARGIN	IZU-BONIN ARC / IZU ARC / IZU-TOBU / IZU-TOBU	SUBMARINE IZU-TOBU VOLCANOES	34.794	34.794	139.24	139.24	SAQ	-548	-548	s_R05 [20107]	ANDESITE, BASALTIC [20107]									VOL					WR [20107]	52.12	0.84		15.86		9.94			9.83	8.1	0.17		0.45	2.52	0.2
[20107]	CONVERGENT MARGIN	IZU-BONIN ARC / IZU ARC / IZU-TOBU / IZU-TOBU	SUBMARINE IZU-TOBU VOLCANOES	34.793	34.793	139.241	139.241	SAQ	-590	-590	s_R06 [20107]	ANDESITE, BASALTIC [20107]									VOL					WR [20107]	52.31	0.83		15.92		9.97			9.96	8.09	0.17		0.45	2.48	0.2
[20107]	CONVERGENT MARGIN	IZU-BONIN ARC / IZU ARC / IZU-TOBU / IZU-TOBU	SUBMARINE IZU-TOBU VOLCANOES	34.793	34.793	139.242	139.242	SAQ	-478	-478	s_R07 [20107]	BASALT [20107]									VOL					WR [20107]	51.89	0.83		15.99		9.95			10	7.92	0.17		0.45	2.43	0.2
[20107]	CONVERGENT MARGIN	IZU-BONIN ARC / IZU ARC / IZU-TOBU / IZU-TOBU	SUBMARINE IZU-TOBU VOLCANOES	34.793	34.793	139.242	139.242	SAQ	-465	-465	s_R08 [20107]	ANDESITE, BASALTIC [20107]									VOL					WR [20107]	52.01	0.84		15.92		9.93			9.8	8.06	0.17		0.44	2.47	0.21
[2801][3194]	CONVERGENT MARGIN	IZU-BONIN ARC / IZU ARC / HONSHU / HATA	TANNA BASIN, IZU PENINSULA	34.5	35.5	138.5	139.5	SAE			s_HATA [2801] / s_HT-1 [3194]	BASALT [2801] / BASALT, OLIVINE [3194]				QUATERNARY [2801]				APHYRIC [2801]	VOL					WR [2801]	44.77	0.75		16.61		3.13	8.4		11.68	8.03	0.19		0.08	1.36	0.04		1.29	0.55
[2801][3194]	CONVERGENT MARGIN	IZU-BONIN ARC / IZU ARC / HONSHU	AZIRO TOWN, IZU PENINSULA	34.5	35.5	138.5	139.5	SAE			s_AZIRO1 [2801] / s_AZ-1 [3194]	BASALT [2801] / BASALT, OLIVINE [3194]				QUATERNARY [2801]				APHYRIC [2801]	VOL					WR [2801]	51.22	1.28		15.68		4.46	8.66		9.8	4.53	0.2		0.33	2.28	0.11		0.75	0.5
[2801][3194]	CONVERGENT MARGIN	IZU-BONIN ARC / IZU ARC / HONSHU	AZIRO TOWN, IZU PENINSULA	34.5	35.5	138.5	139.5	SAE			s_AZIRO2 [2801] / s_AZ-2 [3194]	BASALT, OLIVINE-AUGITE [2801]				QUATERNARY [2801]				PORPHYRIC [2801]	VOL					WR [2801]	49.93	1.15		17.59		3.42	8.62		10.97	4.8	0.17		0.27	2.04	0.02		0.72	0.15
[2801][18433]	CONVERGENT MARGIN	IZU-BONIN ARC / IZU ARC / HONSHU / HAKONE / OLD SOMMA LAVA		35.22	35.22	139.02	139.02	SAE			s_ANDESITE7 [2801] / s_TA-1 [18433]	ANDESITE, AUGITE-HYPERSTHENE [2801]				QUATERNARY [2801]					VOL					WR [2801]	63.41	0.81		16.3		2.83	3.75		5.96	1.63	0.15		0.75	4.03	0.18		0.36	0.15
[2801][18433]	CONVERGENT MARGIN	IZU-BONIN ARC / IZU ARC / HONSHU / HAKONE / OLD SOMMA LAVA		35.22	35.22	139.02	139.02	SAE			s_HAKONE1 [2801] / s_TB-1 [18433]	BASALT, AUGITE-OLIVINE [2801] / BASALT, HYPERSTHENE [18433]				QUATERNARY [2801]					VOL					WR [2801]	50.1	0.62		19.9		4.28	4.93		10.55	5.69	0.15		0.23	2.02	0.09		0.7	0.52
[4748]	CONVERGENT MARGIN	IZU-BONIN ARC / IZU ARC / HONSHU	AZIRO TOWN, IZU PENINSULA	34.5	35.5	138.5	139.5	SAE			s_KUNO1 [4748]	ANDESITE [4748]								APHYRIC [4748]	VOL					WR [4748]	56.62	0.96		15.49		4.58	7.09		7.33	3	0.22		0.55	2.95	0.08		0.35	0.72
[4748]	CONVERGENT MARGIN	IZU-BONIN ARC / IZU ARC / HONSHU / HAKONE		35.22	35.22	139.02	139.02	SAE			s_KUNO2 [4748]	ANDESITE [4748]								APHYRIC [4748]	VOL					WR [4748]	56.7	1.24		15.9		2.94	7.74		7.77	3.34	0.18		0.74	3.13	0.16		0.36	0.09
[13141][24180][20417][23174]	CONVERGENT MARGIN	IZU-BONIN ARC / IZU ARC / MIYAKEJIMA/MIYAKE-ZIMA / MIYAKEJIMA/MIYAKE-ZIMA		34.049	34.049	139.526	139.526	SAE			s_1469 [13141]	ANDESITE, BASALTIC [13141] / NOT GIVEN [24180]	1469 [13141]								VOL					WR [13141]	53.55	1.29		15.01			12.86		9.24	4.55	0.24		0.56	2.55	0.15
[13141][24180][23174]	CONVERGENT MARGIN	IZU-BONIN ARC / IZU ARC / MIYAKEJIMA/MIYAKE-ZIMA / MIYAKEJIMA/MIYAKE-ZIMA		34.049	34.049	139.526	139.526	SAE			s_1874 [13141]	ANDESITE, BASALTIC [13141] / NOT GIVEN [24180]	1874 [13141]								VOL					WR [13141]	54.03	1.28		15.72			12.07		9.15	4.09	0.23		0.56	2.72	0.15
[13141][20417][24180][23174]	CONVERGENT MARGIN	IZU-BONIN ARC / IZU ARC / MIYAKEJIMA/MIYAKE-ZIMA / MIYAKEJIMA/MIYAKE-ZIMA		34.049	34.049	139.526	139.526	SAE			s_1983-2903 [13141] / s_1983 [23174]	ANDESITE, BASALTIC [13141] / NOT GIVEN [24180]	1983 [13141]								VOL					WR [13141]	53.3	1.38		15.09			13.36		9.17	4.02	0.24		0.54	2.75	0.15
[20417][24180][23174]	CONVERGENT MARGIN	IZU-BONIN ARC / IZU ARC / MIYAKEJIMA/MIYAKE-ZIMA / MIYAKEJIMA/MIYAKE-ZIMA		34.049	34.049	139.526	139.526	SAE			s_MJ-12-02 [20417]	ANDESITE, BASALTIC [20417] / NOT GIVEN [24180]									VOL					WR [20417]	53.13	1.28		15.19		13.49			9.24	3.91	0.22		0.55	2.83	0.15
[20417][23174]	CONVERGENT MARGIN	IZU-BONIN ARC / IZU ARC / MIYAKEJIMA/MIYAKE-ZIMA / MIYAKEJIMA/MIYAKE-ZIMA		34.049	34.049	139.526	139.526	SAE			s_MJ-12-05 [20417]	BASALT [20417] / NOT GIVEN [23174]									VOL					WR [20417]	49.6	0.91		18.34		11.92			11.53	4.94	0.2		0.27	2.21	0.07
[2294]	CONVERGENT MARGIN	IZU-BONIN ARC / IZU-BONIN FORE-ARC / SITE 793	HOLE 793A	31.1058	31.1058	139.888	139.888	SAQ	-2975.3	-2975.3	s_126-793A-3H-6,1-150 [2294]	RHYOLITE [2294]				PLEISTOCENE [2294]					VOL	21	21			WR [2294]	64.07	0.71		15.01				6.74	5.96	1.84			0.85	3.93	0.14
[2294]	CONVERGENT MARGIN	IZU-BONIN ARC / IZU-BONIN FORE-ARC / SITE 793	HOLE 793A	31.1058	31.1058	139.888	139.888	SAQ	-2975.3	-2975.3	s_126-793A-4H-5,0-150 [2294]	RHYOLITE [2294]				PLEISTOCENE [2294]					VOL	30	30			WR [2294]	66.14	0.68		14.08				5.49	5.87	2.16			0.78	4.05	0.15
[2313][2303]	CONVERGENT MARGIN	IZU-BONIN ARC / IZU ARC / IZU-OSHIMA / OKATA	SEA-CLIFF AT KAZAHAYAZAKI, NORTHERN COAST	34.75	34.75	139.42	139.42	SAE			s_56091908 [2313] / s_56091908_UNLEACHED [2303]	BASALT [2313]				QUATERNARY [2303]					VOL					WR [2313]
[2408][2313][2303]	CONVERGENT MARGIN	IZU-BONIN ARC / IZU ARC / IZU-OSHIMA / OKATA	SEA-CLIFF AT KAZAHAYAZAKI, NORTHERN COAST	34.75	34.75	139.42	139.42	SAE			s_56091919 [2408] / s_56091919_UNLEACHED [2303]	ANDESITE [2408] / ANDESITE, AUGITE [2313]				QUATERNARY [2303]					VOL					WR [2408]
[2313][2303]	CONVERGENT MARGIN	IZU-BONIN ARC / IZU ARC / IZU-OSHIMA / FUDESHIMA	SEA-CLIFF OPPOSITE TO FUDESHIMA ROCK, EASTERN COAST	34.75	34.75	139.42	139.42	SAE			s_NI60030903A [2313] / s_NI60030903A_UNLEACHED [2303]	BASALT, OLIVINE [2313]				QUATERNARY [2303]					VOL					WR [2313]
[2313]	CONVERGENT MARGIN	IZU-BONIN ARC / IZU ARC / IZU-OSHIMA / FUDESHIMA	SEA-CLIFF OPPOSITE TO FUDESHIMA ROCK, EASTERN COAST	34.75	34.75	139.42	139.42	SAE			s_NI60030903B [2313]	BASALT [2313]								APHYRIC [2313]	VOL					WR [2313]
[2313][2303]	CONVERGENT MARGIN	IZU-BONIN ARC / IZU ARC / IZU-OSHIMA / GYOJANOIWAYA	GYOJANOIWAYA, EASTERN COAST	34.75	34.75	139.42	139.42	SAE			s_NI60030101 [2313] / s_NI60030101_UNLEACHED [2303]	BASALT, AUGITE-HYPERSTHENE [2313]				QUATERNARY [2303]					VOL					WR [2313]
[2776][2313][2303]	CONVERGENT MARGIN	IZU-BONIN ARC / IZU ARC / IZU-OSHIMA / OSHIMA	PRE-CALDERA STAGE, SEA-CLIFF OPPOSITE TO NAENONE ROCK, NORTHERN COAST	34.75	34.75	139.42	139.42	SAE			s_56102301 [2776] / s_56102301_UNLEACHED [2303]	BASALT [2776] / BASALT, OLIVINE [2313]				QUATERNARY [2303]					VOL					WR [2776]	51.6
[2313][2303]	CONVERGENT MARGIN	IZU-BONIN ARC / IZU ARC / IZU-OSHIMA / OSHIMA	PRE-CALDERA STAGE, HEAD OF FUNONOTAKI FALLS, EASTERN COAST	34.75	34.75	139.42	139.42	SAE			s_NI60030403 [2313] / s_NI60030403_UNLEACHED [2303]	ANDESITE, HYPERSTHENE-AUGITE [2313]				QUATERNARY [2303]					VOL					WR [2313]
[2313][2303]	CONVERGENT MARGIN	IZU-BONIN ARC / IZU ARC / IZU-OSHIMA / OSHIMA	PRE-CALDERA STAGE, HEAD OF FUNONOTAKI FALLS, EASTERN COAST	34.75	34.75	139.42	139.42	SAE			s_NI60030407 [2313] / s_NI60030407_UNLEACHED [2303]	BASALT [2313]				QUATERNARY [2303]				APHYRIC [2313]	VOL					WR [2313]
[2313][2303]	CONVERGENT MARGIN	IZU-BONIN ARC / IZU ARC / IZU-OSHIMA / OSHIMA	POST-CALDERA STAGE, NAGANEMISAKI, WESTERN COAST	34.75	34.75	139.42	139.42	SAE			s_NI59111901 [2313] / s_NI59111901_UNLEACHED [2303]	BASALT, AUGITE [2313]				QUATERNARY [2303]			1338		VOL					WR [2313]
[17294]	CONVERGENT MARGIN	IZU-BONIN ARC / BONIN (= OGASAWARA) ISLANDS / NAKODOJIMA		27.62	27.62	142.17	142.17	SAE			s_N-11 [17294]	BONINITE, BRONZITE [17294]									VOL					WR [17294]	60.26	0.17		13.24				7.74	8.38	6.73	0.12		0.58	1.86	0	0.86
[2313][2303]	CONVERGENT MARGIN	IZU-BONIN ARC / IZU ARC / IZU-OSHIMA / OSHIMA	POST-CALDERA STAGE, NORTHWESTERN FLANK OF MIHARAYAMA	34.75	34.75	139.42	139.42	SAE			s_NI59090702 [2313] / s_NI59090702_UNLEACHED [2303]	BASALT, HYPERSTHENE [2313]				QUATERNARY [2303]			1777		VOL					WR [2313]
[2313][2303]	CONVERGENT MARGIN	IZU-BONIN ARC / IZU ARC / IZU-OSHIMA / OSHIMA	POST-CALDERA STAGE, 1 KM NORTHEAST OF MIHARAYAMA CRATER	34.75	34.75	139.42	139.42	SAE			s_NI59021201 [2313] / s_NI59021201_UNLEACHED [2303]	BASALT, HYPERSTHENE [2313] / BASALT, AUGITE-HYPERSTHENE [2303]				QUATERNARY [2303]		3	1951		VOL					WR [2313]
[2306][2303]	CONVERGENT MARGIN	IZU-BONIN ARC / IZU ARC / TOSHIMA / TOSHIMA	NEAR NAZUKATA, EASTERN COAST	34.5	34.5	139.29	139.29	SAE			s_NI70053001 [2306] / s_NI70053001_UNLEACHED [2303]	BASALT, AUGITE-OLIVINE [2306]				QUATERNARY [2306]					VOL					WR [2306]
[2306][2303]	CONVERGENT MARGIN	IZU-BONIN ARC / IZU ARC / TOSHIMA / TOSHIMA	SEA-CLIFF NEAR ONE, NORTHWESTERN COAST	34.5	34.5	139.29	139.29	SAE			s_NI70052903 [2306] / s_NI70052903_UNLEACHED [2303]	BASALT, OLIVINE-AUGITE [2306]				QUATERNARY [2306]					VOL					WR [2306]
[2306][2303]	CONVERGENT MARGIN	IZU-BONIN ARC / IZU ARC / TOSHIMA	SEA-CLIFF WEST OF LANDING PLACE AT MAEHAMA, NORTHERN COAST	34.5	34.5	139.29	139.29	SAE			s_NI70060606 [2306] / s_NI70060606_UNLEACHED [2303]	ANDESITE, OLIVINE [2306]				QUATERNARY [2306]					VOL					WR [2306]
[2306][2303]	CONVERGENT MARGIN	IZU-BONIN ARC / IZU ARC / UDONEJIMA / UDONEJIMA	EAST-SOUTHEASTERN TIP	34.45	34.45	139.3	139.3	SAE			s_NI70053101 [2306] / s_NI70053101_UNLEACHED [2303]	BASALT, AUGITE-OLIVINE [2306]				QUATERNARY [2306]					VOL					WR [2306]
[2306][2303]	CONVERGENT MARGIN	IZU-BONIN ARC / IZU ARC / NIISHIMA /NII-ZIMA/NIIJIMA / SHIMAWAKEZAWA PYROCLASTIC ROCK	RIGHT BANK OF SHIMAWAKAZEWA, WESTERN COAST	34.4	34.4	139.29	139.29	SAE			s_NI73030307 [2306] / s_NI73030307_UNLEACHED [2303]	ANDESITE, BRONZITE-AUGITE [2306]				QUATERNARY [2306]					VOL					WR [2306]
[2306][2303]	CONVERGENT MARGIN	IZU-BONIN ARC / IZU ARC / NIISHIMA /NII-ZIMA/NIIJIMA / MIYATSUKAYAMA	EASTERN WALL OF MIYATSUKAYAMA, MIDDLE OF NIIJIMA	34.4	34.4	139.29	139.29	SAE			s_NI73030607A [2306] / s_NI73030607A_UNLEACHED [2303]	RHYOLITE, BIOTITE [2306]				QUATERNARY [2306]					VOL					WR [2306]
[2306][2303]	CONVERGENT MARGIN	IZU-BONIN ARC / IZU ARC / NIISHIMA /NII-ZIMA/NIIJIMA / WAKAGO	NORTHERN END OF WAKAGO-MAEHAMA	34.4	34.4	139.29	139.29	SAE			s_NI71053103 [2306] / s_NI71053103_UNLEACHED [2303]	BASALT, OLIVINE [2306]				QUATERNARY [2306]					VOL					WR [2306]
[2306][2303]	CONVERGENT MARGIN	IZU-BONIN ARC / IZU ARC / NIISHIMA /NII-ZIMA/NIIJIMA / MUKAIYAMA	ROADCUT EAST OF TANGOYAMA	34.4	34.4	139.29	139.29	SAE			s_NI71061203 [2306] / s_NI71061203_UNLEACHED [2303]	RHYOLITE, BIOTITE [2306]				QUATERNARY [2306]					VOL					WR [2306]
[2306][2303]	CONVERGENT MARGIN	IZU-BONIN ARC / IZU ARC / KOZUSHIMA/SAPPAN-JIMA / MEMBO	SEA-CLIFF NEAR KOZUSHIMA LIGHTHOUSE, SOUTHWESTERN TIP	34.25	34.25	139.17	139.17	SAE			s_NI60072503 [2306] / s_NI60072503_UNLEACHED [2303]	RHYOLITE, HYPERSTHENE [2306]				QUATERNARY [2306]					VOL					WR [2306]
[2306][2303]	CONVERGENT MARGIN	IZU-BONIN ARC / IZU ARC / KOZUSHIMA/SAPPAN-JIMA / MEMBO	SEA-CLIFF NEAR KOZUSHIMA LIGHTHOUSE, SOUTHWESTERN TIP	34.25	34.25	139.17	139.17	SAE			s_NI60072504 [2306] / s_NI60072504_UNLEACHED [2303]	NOT GIVEN [2306]				QUATERNARY [2306]					VOL					WR [2306]
[2306][2303]	CONVERGENT MARGIN	IZU-BONIN ARC / IZU ARC / KOZUSHIMA/SAPPAN-JIMA / NAGAHAMA	NORTHERN END OF MAEHAMA	34.25	34.25	139.17	139.17	SAE			s_NI76053102 [2306] / s_NI76053102_UNLEACHED [2303]	RHYOLITE, CUMMINGTONITE [2306]				QUATERNARY [2306]					VOL					WR [2306]
[2408]	CONVERGENT MARGIN	IZU-BONIN ARC / IZU ARC / KOZUSHIMA/SAPPAN-JIMA / SANUKAYAMA	EAST-NORTHEASTERN END OF TAKO BAY	34.25	34.25	139.17	139.17	SAE			s_NI60071803 [2408]	RHYOLITE [2408]									VOL			E		WR [2408]
[2306][2303]	CONVERGENT MARGIN	IZU-BONIN ARC / IZU ARC / KOZUSHIMA/SAPPAN-JIMA / SANUKAYAMA	EAST-NORTHEASTERN END OF TAKO BAY	34.25	34.25	139.17	139.17	SAE			s_NI60072102 [2306] / s_NI60072102_UNLEACHED [2303]	RHYOLITE [2306]				QUATERNARY [2306]					VOL					WR [2306]
[2306][2303]	CONVERGENT MARGIN	IZU-BONIN ARC / IZU ARC / KOZUSHIMA/SAPPAN-JIMA / TENJO-SAN	NEAR TRAIL 300M N OF FUDOSON ON TENJOSAN	34.25	34.25	139.17	139.17	SAE			s_NI60072406 [2306] / s_NI60072406_UNLEACHED [2303]	RHYOLITE, BIOTITE [2306]				QUATERNARY [2306]					VOL					WR [2306]
[2305][2303]	CONVERGENT MARGIN	IZU-BONIN ARC / IZU ARC / MIYAKEJIMA/MIYAKE-ZIMA / MIYAKEJIMA/MIYAKE-ZIMA	ROADCUT 100M N OF NAGANEHACHIMAN, WESTERN FOOT	34.15	34.15	139.55	139.55	SAE			s_NI74112701 [2305] / s_NI74112701_UNLEACHED [2303]	ANDESITE, HYPERSTHENE-AUGITE [2305]									VOL					WR [2305]
[2305][2303]	CONVERGENT MARGIN	IZU-BONIN ARC / IZU ARC / MIYAKEJIMA/MIYAKE-ZIMA / MIYAKEJIMA/MIYAKE-ZIMA	NORTHEASTERN FLANK	34.15	34.15	139.55	139.55	SAE			s_NI62090902 [2305] / s_NI62090902_UNLEACHED [2303]	BASALT [2305] / BASALT, AUGITE [2303]									VOL					WR [2305]
[2305][2303]	CONVERGENT MARGIN	IZU-BONIN ARC / IZU ARC / ONOHARAJIMA	ONE	34.01	34.01	139.37	139.37	SAE			s_NI57072504 [2305] / s_NI57072504_UNLEACHED [2303]	ANDESITE, AUGITE-HYPERSTHENE [2305]				QUATERNARY [2303]					VOL					WR [2305]
[2305][2303]	CONVERGENT MARGIN	IZU-BONIN ARC / IZU ARC / ONOHARAJIMA	ONE	34.01	34.01	139.37	139.37	SAE			s_NI57072505 [2305] / s_NI57072505_UNLEACHED [2303]	NOT GIVEN [2305]				QUATERNARY [2303]					PER					WR [2305]
[2305][2303]	CONVERGENT MARGIN	IZU-BONIN ARC / IZU ARC / MIKURAJIMA	SEA-CLIFF N OF URANNE, WESTERN COAST	33.88	33.88	139.58	139.58	SAE			s_NI60091401 [2305] / s_NI60091401_UNLEACHED [2303]	BASALT, AUGITE-OLIVINE [2305]				QUATERNARY [2303]					VOL					WR [2305]
[2305][2303]	CONVERGENT MARGIN	IZU-BONIN ARC / IZU ARC / MIKURAJIMA	1KM N OF OYAMA	33.88	33.88	139.58	139.58	SAE			s_NI60092406 [2305] / s_NI60092406_UNLEACHED [2303]	ANDESITE, HYPERSTHENE-AUGITE [2305]				QUATERNARY [2303]					VOL					WR [2305]
[2305][2303]	CONVERGENT MARGIN	IZU-BONIN ARC / IZU ARC / MIKURAJIMA	DOME GROUP OF YASUKAJIGAMORI, 1.2KM SW OF NANGO	33.88	33.88	139.58	139.58	SAE			s_NI60091805 [2305] / s_NI60091805_UNLEACHED [2303]	ANDESITE, OLIVINE-AUGITE-HYPERSTHENE [2305]				QUATERNARY [2303]					VOL					WR [2305]
[2305][2303]	CONVERGENT MARGIN	IZU-BONIN ARC / IZU ARC / INAMBAJIMA	NORTHEASTERN TIP	33.62	33.62	139.3	139.3	SAE			s_NI62060801C [2305] / s_NI62060801C_LEACHED [2303]	ANDESITE, AUGITE-HYPERSTHENE [2305]				QUATERNARY [2303]					VOL					WR [2305]
[2408][2303]	CONVERGENT MARGIN	IZU-BONIN ARC / IZU ARC / HACHIJOJIMA/HATIZYO-ZIMA	PRE-CALDERA STRATOVOLCANO OF HIGASHIYAMA, SEACLIFF ON SOUTHEASTERN COAST	33.05	33.05	139.9	139.9	SAE			s_NI55071806 [2408] / s_NI55071806_UNLEACHED [2303]	GABBRO [2408] / GABBRO, OLIVINE-HYPERSTHENE-AUGITE [2303]				QUATERNARY [2303]					PLU					WR [2408]
[2408]	CONVERGENT MARGIN	IZU-BONIN ARC / IZU ARC / HACHIJOJIMA/HATIZYO-ZIMA	PRE-CALDERA STRATOVOLCANO OF HIGASHIYAMA, SEACLIFF ON SOUTHEASTERN COAST	33.05	33.05	139.9	139.9	SAE			s_NI67091704 [2408]	ANDESITE [2408]									VOL					WR [2408]
[2408][2303]	CONVERGENT MARGIN	IZU-BONIN ARC / BONIN ARC / IWOJIMA/IO-SIMA/IOTO / IWOJIMA/IO-SIMA	EASTERN COAST OF MOTOYAMA, FORMING NORTHEASTERN PART OF ISLAND	24.77	24.77	141.33	141.33	SAE			s_NI68082304 [2408] / s_NI68082304_UNLEACHED [2303]	TRACHYANDESITE [2408] / TRACHYANDESITE, AUGITE-OLIVINE [2303]				QUATERNARY [2303]					VOL					WR [2408]
[4679]	CONVERGENT MARGIN	IZU-BONIN ARC / IZU-BONIN FORE-ARC / SITE 786	HOLE 786B	31.875	31.875	141.227	141.227	SAQ	-3082.4	-3082.4	s_IB1 [4679]	ANDESITE [4679]									VOL					WR [4679]	61.72	0.65		12.8				6.57	6.16	8.06	0.12		0.2	2.97	0.03
[4679]	CONVERGENT MARGIN	IZU-BONIN ARC / IZU-BONIN FORE-ARC / SITE 786	HOLE 786B	31.875	31.875	141.227	141.227	SAQ	-3082.4	-3082.4	s_IB21 [4679]	RHYOLITE [4679]									VOL					WR [4679]	71.12	2.46		14.23				3.53	2.76	0.92	0.09		0.26	4.19	0.07
[4679]	CONVERGENT MARGIN	IZU-BONIN ARC / IZU-BONIN FORE-ARC / SITE 786	HOLE 786B	31.875	31.875	141.227	141.227	SAQ	-3082.4	-3082.4	s_IB40 [4679]	BONINITE [4679]									VOL					WR [4679]	52.04	0.32		13.3				7.86	12.7	10.2	0.16		0.29	2.23	0.02
[4679]	CONVERGENT MARGIN	IZU-BONIN ARC / IZU-BONIN FORE-ARC / SITE 786	HOLE 786B	31.875	31.875	141.227	141.227	SAQ	-3082.4	-3082.4	s_IB5 [4679]	BONINITE [4679]									VOL					WR [4679]	52.32	1.3		15				8.01	11.34	7.99	0.11		0.37	2.56	0.1
[4679]	CONVERGENT MARGIN	IZU-BONIN ARC / IZU-BONIN FORE-ARC / SITE 786	HOLE 786B	31.875	31.875	141.227	141.227	SAQ	-3082.4	-3082.4	s_IB67 [4679]	BONINITE [4679]									VOL					WR [4679]	53	0.21		12.46				6.78	6.7	13.08	0.14		0.25	2.76	0.04
[4797]	CONVERGENT MARGIN	IZU-BONIN ARC / IZU ARC / AOGASHIMA/AO-GA-SIMA / AOGASHIMA/AO-GA-SIMA		32.98	32.98	139.9	139.9	SAQ			s_D604-7 [4797]	NOT GIVEN [4797]									VOL			F		WR [4797]	65.73	0.77		14.1		7.44			4.98	2.34	0.24		0.29	4.45	0.17
[2262][3327]	CONVERGENT MARGIN	IZU-BONIN ARC / BONIN (= OGASAWARA) ISLANDS / CHICHI-JIMA/TITI-ZIMA	ISHIURA	27.1	27.1	142.23	142.23	SAE			s_CH-414 [2262] / s_CH414 [3327]	BONINITE [2262]				CENOZOIC [2262]				APHYRIC [3327]	VOL					WR [2262]	54.95	0.25		10.55		2.85	5.82	8.75	7.39	11.74	0.17		0.41	1.57	0.02		3.65	0.47
[2262][3327]	CONVERGENT MARGIN	IZU-BONIN ARC / BONIN (= OGASAWARA) ISLANDS / CHICHI-JIMA/TITI-ZIMA	ISHIURA	27.1	27.1	142.23	142.23	SAE			s_CH-421 [2262] / s_CH421 [3327]	BONINITE [2262]				CENOZOIC [2262]				APHYRIC [3327]	VOL					WR [2262]	57.25	0.1		8.98				8.78	6.59	14.73	0.15		0.28	1.03	0
[20486]	CONVERGENT MARGIN	IZU-BONIN ARC / BONIN (= OGASAWARA) ISLANDS / CHICHI-JIMA/TITI-ZIMA		27.0568	27.0568	142.188	142.188	SAE			s_BT-1 [20486]	BONINITE [20486]									VOL					WR [20486]
[20486]	CONVERGENT MARGIN	IZU-BONIN ARC / BONIN (= OGASAWARA) ISLANDS / CHICHI-JIMA/TITI-ZIMA		27.0804	27.0804	142.23	142.23	SAE			s_IS-2 [20486]	BONINITE [20486]									VOL					WR [20486]
[20486]	CONVERGENT MARGIN	IZU-BONIN ARC / BONIN (= OGASAWARA) ISLANDS / CHICHI-JIMA/TITI-ZIMA		27.1036	27.1036	142.194	142.194	SAE			s_TH-8 [20486]	BONINITE [20486]									VOL					WR [20486]
[20486]	CONVERGENT MARGIN	IZU-BONIN ARC / BONIN (= OGASAWARA) ISLANDS / ANI(E)JIMA		27.1189	27.1189	142.206	142.206	SAE			s_AN-1 [20486]	BONINITE [20486]									VOL					WR [20486]
[20486]	CONVERGENT MARGIN	IZU-BONIN ARC / BONIN (= OGASAWARA) ISLANDS / YOMEJIMA		27.4947	27.4947	142.212	142.212	SAE			s_YM-2 [20486]	BONINITE [20486]									VOL					WR [20486]
[20486]	CONVERGENT MARGIN	IZU-BONIN ARC / BONIN (= OGASAWARA) ISLANDS / MUKOO-JIMA/MUKOUJIMA	HAHA-JIMA GROUP	26.6149	26.6149	142.128	142.128	SAE			s_HM-1 [20486]	THOLEIITE [20486]									VOL					WR [20486]
[20486]	CONVERGENT MARGIN	IZU-BONIN ARC / BONIN (= OGASAWARA) ISLANDS / HAHA-JIMA	SURIBACHI, SOUTHERN PART OF HAHAJIMA	26.616	26.616	142.181	142.181	SAE			s_HH-1 [20486]	THOLEIITE [20486]									VOL					WR [20486]
[20316]	CONVERGENT MARGIN	IZU-BONIN ARC / IZU ARC / NISHINOSHIMA / NISHINOSHIMA		27.5	27.5	140.5	140.5	SAQ			s_BK1 [20316]	NOT GIVEN [20316]							2014		VOL					WR [20316]	57.7	1.44		14.34				10.36	6.44	3.01	0.25		1.04	3.59
[20316]	CONVERGENT MARGIN	IZU-BONIN ARC / IZU ARC / NISHINOSHIMA / NISHINOSHIMA		27.5	27.5	140.5	140.5	SAQ			s_BW1 [20316]	NOT GIVEN [20316]							2014		VOL					WR [20316]	62.23	0.99		14.98				7.44	5.65	2.21	0.25		1.32	4.17
[20316]	CONVERGENT MARGIN	IZU-BONIN ARC / IZU ARC / NISHINOSHIMA / NISHINOSHIMA		27.5	27.5	140.5	140.5	SAQ			s_BW2 [20316]	NOT GIVEN [20316]							2014		VOL					WR [20316]	58.93	1.14		14.18				9.18	6.06	2.36	0.22		1.14	3.79
[20316]	CONVERGENT MARGIN	IZU-BONIN ARC / IZU ARC / NISHINOSHIMA / NISHINOSHIMA		27.5	27.5	140.5	140.5	SAQ			s_144605 [20316]	NOT GIVEN [20316]							1973		VOL					WR [20316]	59.08	1.14		14.72				8.83	6.15	2.38	0.2		1.19	3.93
[20316]	CONVERGENT MARGIN	IZU-BONIN ARC / IZU ARC / IZU-OSHIMA / OSHIMA	1986 ERUPTION	34.75	34.75	139.42	139.42	SAE			s_133583 [20316]	NOT GIVEN [20316]							1986		VOL					WR [20316]	51.49	1.13		15.62				12.32	10.28	5.34	0.18		0.39	2.23
[20316]	CONVERGENT MARGIN	IZU-BONIN ARC / IZU ARC / IZU-OSHIMA / OSHIMA	1986 ERUPTION	34.75	34.75	139.42	139.42	SAE			s_119408 [20316]	NOT GIVEN [20316]							1986		VOL					WR [20316]	54.09	1.29		14.61				13.5	9.03	4.07	0.28		0.45	2.38
[20316]	CONVERGENT MARGIN	IZU-BONIN ARC / IZU ARC / MIYAKEJIMA/MIYAKE-ZIMA / MIYAKEJIMA/MIYAKE-ZIMA	PRODUCTS OF 1983 ERUPTION	34.08	34.08	139.52	139.52	SAE			s_131138 [20316]	NOT GIVEN [20316]							1983		VOL					WR [20316]	52.93	1.39		15.3				12.86	9.07	3.93	0.27		0.53	3
[20316]	CONVERGENT MARGIN	IZU-BONIN ARC / IZU ARC / MIYAKEJIMA/MIYAKE-ZIMA / MIYAKEJIMA/MIYAKE-ZIMA	PRODUCT OF 2000 ERUPTION	34.08	34.08	139.52	139.52	SAE			s_135344 [20316]	NOT GIVEN [20316]							2000		VOL					WR [20316]	51.73	1.17		16.91				12.21	10.66	3.64	0.22		0.41	2.3
[20316]	CONVERGENT MARGIN	IZU-BONIN ARC / IZU ARC / MYOJINSHO / MYOJINSHO		31.918	31.918	140.022	140.022	SAE			s_6139 [20316]	NOT GIVEN [20316]							1952		VOL					WR [20316]	67.04	0.4		15.46				4.37	5	1.56	0.15		0.9	4.54
[20316]	CONVERGENT MARGIN	IZU-BONIN ARC / IZU ARC / NISHINOSHIMA / NISHINOSHIMA		27.5	27.5	140.5	140.5	SAQ			s_144601 [20316]	NOT GIVEN [20316]							1973		VOL					WR [20316]	58.89	1.08		15.24				10.19	6.37	2.66	0.22		1.11	4.1	0.27
[20316]	CONVERGENT MARGIN	IZU-BONIN ARC / IZU ARC / NISHINOSHIMA / NISHINOSHIMA		27.5	27.5	140.5	140.5	SAQ			s_144602 [20316]	NOT GIVEN [20316]							1973		VOL					WR [20316]	58.87	1.08		15.26				10.15	6.32	2.61	0.22		1.12	4.12	0.27
[20316]	CONVERGENT MARGIN	IZU-BONIN ARC / IZU ARC / NISHINOSHIMA / NISHINOSHIMA		27.5	27.5	140.5	140.5	SAQ			s_144605 [20316]	NOT GIVEN [20316]							1973		VOL					WR [20316]	58.71	1.07		15.27				9.94	6.38	2.64	0.21		1.12	4.08	0.27
[20316]	CONVERGENT MARGIN	IZU-BONIN ARC / IZU ARC / NISHINOSHIMA / NISHINOSHIMA		27.5	27.5	140.5	140.5	SAQ			s_144606 [20316]	NOT GIVEN [20316]							1973		VOL					WR [20316]	58.88	1.08		15.36				9.84	6.37	2.64	0.21		1.11	4.11	0.27
[20316]	CONVERGENT MARGIN	IZU-BONIN ARC / IZU ARC / NISHINOSHIMA / NISHINOSHIMA		27.5	27.5	140.5	140.5	SAQ			s_144603 [20316]	NOT GIVEN [20316]									VOL					WR [20316]	60.42	0.99		15.57				8.98	5.9	2.28	0.21		1.07	4.29	0.27
[20316]	CONVERGENT MARGIN	IZU-BONIN ARC / IZU ARC / NISHINOSHIMA / NISHINOSHIMA		27.5	27.5	140.5	140.5	SAQ			s_144604 [20316]	NOT GIVEN [20316]									VOL					WR [20316]	60.45	0.99		15.48				8.9	5.82	2.24	0.21		1.11	4.31	0.27
[20316]	CONVERGENT MARGIN	IZU-BONIN ARC / BONIN ARC / IWOJIMA/IO-SIMA/IOTO / IWOJIMA/IO-SIMA		24.77	24.77	141.33	141.33	SAQ			s_133376 [20316]	NOT GIVEN [20316]									VOL					WR [20316]	59.08	0.86		16.24				6.45	3.09	1.45	0.24		4.13	6.26	0.46
[20316]	CONVERGENT MARGIN	IZU-BONIN ARC / BONIN ARC / IWOJIMA/IO-SIMA/IOTO / IWOJIMA/IO-SIMA		24.77	24.77	141.33	141.33	SAQ			s_133377 [20316]	NOT GIVEN [20316]									VOL					WR [20316]	63.36	0.89		15.49				3.73	1.98	0.7	0.12		4.59	4.82	0.45
[20521]	CONVERGENT MARGIN	IZU-BONIN ARC / BONIN ARC / IWOJIMA/IO-SIMA/IOTO / SURIBACHI / UPPER PYROCLASTIC DEPOSIT		24.77	24.77	141.33	141.33	SAE			s_12062503A [20521]	ANDESITE [20521]									VOL					WR [20521]	60.39	0.81		16.72				6.5	3.39	1.53	0.23		3.99	5.96	0.47
[20521]	CONVERGENT MARGIN	IZU-BONIN ARC / BONIN ARC / IWOJIMA/IO-SIMA/IOTO / SURIBACHI / UPPER PYROCLASTIC DEPOSIT		24.77	24.77	141.33	141.33	SAE			s_12062503C [20521]	ANDESITE [20521]									VOL					WR [20521]	60.37	0.83		16.52				6.63	3.21	1.58	0.28		4.05	6.06	0.48
[20521]	CONVERGENT MARGIN	IZU-BONIN ARC / BONIN ARC / IWOJIMA/IO-SIMA/IOTO / SURIBACHI / UPPER PYROCLASTIC DEPOSIT		24.77	24.77	141.33	141.33	SAE			s_12062408A [20521]	ANDESITE [20521]									VOL					WR [20521]	60.7	0.78		17.12				6.09	3.26	1.25	0.22		4.03	6.16	0.39
[20521]	CONVERGENT MARGIN	IZU-BONIN ARC / BONIN ARC / IWOJIMA/IO-SIMA/IOTO / SURIBACHI		24.77	24.77	141.33	141.33	SAE			s_12062604 [20521]	ANDESITE [20521]									VOL					WR [20521]	60.17	0.79		16.82				6.82	3.45	1.41	0.21		3.94	5.92	0.47
[20521]	CONVERGENT MARGIN	IZU-BONIN ARC / BONIN ARC / IWOJIMA/IO-SIMA/IOTO / SURIBACHI		24.77	24.77	141.33	141.33	SAE			s_11120706 [20521]	ANDESITE [20521]									VOL					WR [20521]	60.07	0.79		16.86				6.52	3.63	1.52	0.22		3.92	6	0.47
[20521]	CONVERGENT MARGIN	IZU-BONIN ARC / BONIN ARC / IWOJIMA/IO-SIMA/IOTO / SURIBACHI		24.77	24.77	141.33	141.33	SAE			s_12062407 [20521]	ANDESITE [20521]									VOL					WR [20521]	60.37	0.8		16.81				6.46	3.33	1.44	0.22		3.98	6.11	0.48
[20521]	CONVERGENT MARGIN	IZU-BONIN ARC / BONIN ARC / IWOJIMA/IO-SIMA/IOTO / SURIBACHI / LOWER PYROCLASTIC DEPOSIT		24.77	24.77	141.33	141.33	SAE			s_12062602B [20521]	ANDESITE [20521]									VOL					WR [20521]	61.46	0.79		16.56				5.94	2.67	1.17	0.23		4.55	6.24	0.4
[20521]	CONVERGENT MARGIN	IZU-BONIN ARC / BONIN ARC / IWOJIMA/IO-SIMA/IOTO / SURIBACHI / LOWER PYROCLASTIC DEPOSIT		24.77	24.77	141.33	141.33	SAE			s_12062602A [20521]	ANDESITE [20521]									VOL					WR [20521]	60.75	0.8		16.6				6.31	3	1.39	0.23		4.35	6.11	0.44
[20521]	CONVERGENT MARGIN	IZU-BONIN ARC / BONIN ARC / IWOJIMA/IO-SIMA/IOTO / SURIBACHI / LOWER PYROCLASTIC DEPOSIT		24.77	24.77	141.33	141.33	SAE			s_12062602C [20521]	ANDESITE [20521]									VOL					WR [20521]	61.34	0.79		16.48				6.06	2.65	1.29	0.25		4.54	6.21	0.4
[20521]	CONVERGENT MARGIN	IZU-BONIN ARC / BONIN ARC / IWOJIMA/IO-SIMA/IOTO / SURIBACHI / LOWER PYROCLASTIC DEPOSIT		24.77	24.77	141.33	141.33	SAE			s_12062601D [20521]	ANDESITE [20521]									VOL					WR [20521]	60.25	0.81		16.79				6.5	3.13	1.47	0.31		4.22	6.04	0.47
[20521]	CONVERGENT MARGIN	IZU-BONIN ARC / BONIN ARC / IWOJIMA/IO-SIMA/IOTO / SURIBACHI / LOWER PYROCLASTIC DEPOSIT		24.77	24.77	141.33	141.33	SAE			s_12062411B [20521]	ANDESITE [20521]									VOL					WR [20521]	60.76	0.84		16.57				6.42	2.99	1.23	0.22		4.27	6.23	0.46
[20521]	CONVERGENT MARGIN	IZU-BONIN ARC / BONIN ARC / IWOJIMA/IO-SIMA/IOTO / SURIBACHI / LOWER PYROCLASTIC DEPOSIT		24.77	24.77	141.33	141.33	SAE			s_12062411C [20521]	ANDESITE [20521]									VOL					WR [20521]	61.79	0.8		16.6				5.67	2.65	1.07	0.21		4.51	6.34	0.37
[20521]	CONVERGENT MARGIN	IZU-BONIN ARC / BONIN ARC / IWOJIMA/IO-SIMA/IOTO / SURIBACHI / LOWER PYROCLASTIC DEPOSIT		24.77	24.77	141.33	141.33	SAE			s_12062411-A [20521]	ANDESITE [20521]									VOL					WR [20521]	61.72	0.78		16.68				5.65	2.71	1.04	0.21		4.51	6.31	0.4
[20521]	CONVERGENT MARGIN	IZU-BONIN ARC / BONIN ARC / IWOJIMA/IO-SIMA/IOTO / IWOJIMA/IO-SIMA	MOTOYAMA-WEST,PUMICEOUS SAND A. GRAVEL DEPOSIT	24.77	24.77	141.33	141.33	SAE			s_12062507E [20521]	ANDESITE [20521]									VOL					WR [20521]	60.98	0.84		16.72				6.29	2.94	1.32	0.22		4.29	5.94	0.46
[20521]	CONVERGENT MARGIN	IZU-BONIN ARC / BONIN ARC / IWOJIMA/IO-SIMA/IOTO / IWOJIMA/IO-SIMA	MOTOYAMA-WEST,PUMICEOUS SAND A. GRAVEL DEPOSIT	24.77	24.77	141.33	141.33	SAE			s_12062507F [20521]	ANDESITE [20521]									VOL					WR [20521]	60.4	0.89		16.33				6.72	3.15	1.43	0.23		4.31	6.02	0.52
[20521]	CONVERGENT MARGIN	IZU-BONIN ARC / BONIN ARC / IWOJIMA/IO-SIMA/IOTO / IWOJIMA/IO-SIMA	MOTOYAMA-WEST,PUMICEOUS SAND A. GRAVEL DEPOSIT	24.77	24.77	141.33	141.33	SAE			s_12062507G [20521]	ANDESITE [20521]									VOL					WR [20521]	60.49	0.91		16.41				6.65	3.21	1.46	0.23		4.24	5.89	0.52
[20521]	CONVERGENT MARGIN	IZU-BONIN ARC / BONIN ARC / IWOJIMA/IO-SIMA/IOTO / IWOJIMA/IO-SIMA	MOTOYAMA-WEST,PUMICEOUS SAND A. GRAVEL DEPOSIT	24.77	24.77	141.33	141.33	SAE			s_12062507A [20521]	ANDESITE [20521]									VOL					WR [20521]	60.13	0.87		16.47				6.72	3.42	1.44	0.23		4.16	6.05	0.52
[20521]	CONVERGENT MARGIN	IZU-BONIN ARC / BONIN ARC / IWOJIMA/IO-SIMA/IOTO / IWOJIMA/IO-SIMA	MOTOYAMA-WEST,PUMICEOUS SAND A. GRAVEL DEPOSIT	24.77	24.77	141.33	141.33	SAE			s_12062507B [20521]	ANDESITE [20521]									VOL					WR [20521]	60.72	0.84		16.43				6.43	3.3	1.48	0.23		4.24	5.85	0.48
[20521]	CONVERGENT MARGIN	IZU-BONIN ARC / BONIN ARC / IWOJIMA/IO-SIMA/IOTO / IWOJIMA/IO-SIMA	MOTOYAMA-WEST,PUMICEOUS SAND A. GRAVEL DEPOSIT	24.77	24.77	141.33	141.33	SAE			s_12062507C [20521]	ANDESITE [20521]									VOL					WR [20521]	60.52	0.85		16.54				6.44	3.21	1.33	0.23		4.26	6.12	0.5
[20521]	CONVERGENT MARGIN	IZU-BONIN ARC / BONIN ARC / IWOJIMA/IO-SIMA/IOTO / IWOJIMA/IO-SIMA	MOTOYAMA	24.77	24.77	141.33	141.33	SAE			s_14011202AB [20521]	ANDESITE [20521]									VOL					WR [20521]	60.98	0.85		16.61				6.28	2.96	1.51	0.23		4.27	5.85	0.45
[20521]	CONVERGENT MARGIN	IZU-BONIN ARC / BONIN ARC / IWOJIMA/IO-SIMA/IOTO / IWOJIMA/IO-SIMA	MOTOYAMA	24.77	24.77	141.33	141.33	SAE			s_12062501E [20521]	ANDESITE [20521]									VOL					WR [20521]	60.84	0.82		16.56				6.4	2.97	1.23	0.22		4.35	6.17	0.43
[20521]	CONVERGENT MARGIN	IZU-BONIN ARC / BONIN ARC / IWOJIMA/IO-SIMA/IOTO / IWOJIMA/IO-SIMA	MOTOYAMA	24.77	24.77	141.33	141.33	SAE			s_12062501C [20521]	ANDESITE [20521]									VOL					WR [20521]	60.45	0.86		16.44				6.75	3.12	1.41	0.23		4.22	6.04	0.48
[20521]	CONVERGENT MARGIN	IZU-BONIN ARC / BONIN ARC / IWOJIMA/IO-SIMA/IOTO / IWOJIMA/IO-SIMA	KONOGOUIWA P. D., MOTOYAMA LAVA	24.77	24.77	141.33	141.33	SAE			s_12062701 [20521]	ANDESITE [20521]									VOL					WR [20521]	60.22	0.85		16.37				7.02	3.17	1.45	0.23		4.23	5.98	0.48
[20521]	CONVERGENT MARGIN	IZU-BONIN ARC / BONIN ARC / IWOJIMA/IO-SIMA/IOTO / IWOJIMA/IO-SIMA	KONOGOUIWA P. D., MOTOYAMA LAVA	24.77	24.77	141.33	141.33	SAE			s_120628PM [20521]	ANDESITE [20521]									VOL					WR [20521]	60.54	0.84		16.43				6.9	3.07	1.33	0.23		4.27	5.93	0.46
[20521]	CONVERGENT MARGIN	IZU-BONIN ARC / BONIN ARC / IWOJIMA/IO-SIMA/IOTO / IWOJIMA/IO-SIMA	KONOGOUIWA P. D., MOTOYAMA LAVA	24.77	24.77	141.33	141.33	SAE			s_14010902-1R [20521]	ANDESITE [20521]									VOL					WR [20521]	60.52	0.83		16.4				6.91	3.08	1.37	0.23		4.32	5.88	0.46
[20521]	CONVERGENT MARGIN	IZU-BONIN ARC / BONIN ARC / IWOJIMA/IO-SIMA/IOTO / IWOJIMA/IO-SIMA	KONOGOUIWA P. D., MOTOYAMA LAVA	24.77	24.77	141.33	141.33	SAE			s_14011001 [20521]	ANDESITE [20521]									VOL					WR [20521]	60.15	0.85		16.39				7.08	3.22	1.45	0.23		4.2	5.96	0.47
[20521]	CONVERGENT MARGIN	IZU-BONIN ARC / BONIN ARC / IWOJIMA/IO-SIMA/IOTO / IWOJIMA/IO-SIMA	KONOGOUIWA P. D., MOTOYAMA LAVA	24.77	24.77	141.33	141.33	SAE			s_12062703 [20521]	ANDESITE [20521]									VOL					WR [20521]	60.25	0.83		16.43				7.08	3.06	1.4	0.23		4.28	5.98	0.46
[20521]	CONVERGENT MARGIN	IZU-BONIN ARC / BONIN ARC / IWOJIMA/IO-SIMA/IOTO / IWOJIMA/IO-SIMA	HINODEHAMA IGNIMBRITE	24.77	24.77	141.33	141.33	SAE			s_14011104AA [20521]	ANDESITE [20521]									VOL					WR [20521]	61.46	0.86		16.3				6.29	2.62	1.12	0.22		4.61	6.09	0.42
[20521]	CONVERGENT MARGIN	IZU-BONIN ARC / BONIN ARC / IWOJIMA/IO-SIMA/IOTO / IWOJIMA/IO-SIMA	HINODEHAMA IGNIMBRITE	24.77	24.77	141.33	141.33	SAE			s_14011104AB [20521]	ANDESITE [20521]									VOL					WR [20521]	61.47	0.84		16.24				6.36	2.63	1.12	0.22		4.68	6.01	0.43
[20521]	CONVERGENT MARGIN	IZU-BONIN ARC / BONIN ARC / IWOJIMA/IO-SIMA/IOTO / IWOJIMA/IO-SIMA	HINODEHAMA IGNIMBRITE	24.77	24.77	141.33	141.33	SAE			s_14011104AC [20521]	ANDESITE [20521]									VOL					WR [20521]	61.45	0.88		16.24				6.38	2.63	1.13	0.23		4.6	6.03	0.43
[20521]	CONVERGENT MARGIN	IZU-BONIN ARC / BONIN ARC / IWOJIMA/IO-SIMA/IOTO / IWOJIMA/IO-SIMA	HINODEHAMA IGNIMBRITE	24.77	24.77	141.33	141.33	SAE			s_14011104AD [20521]	ANDESITE [20521]									VOL					WR [20521]	60.99	0.92		16.12				6.76	2.76	1.25	0.24		4.51	6	0.46
[20521]	CONVERGENT MARGIN	IZU-BONIN ARC / BONIN ARC / IWOJIMA/IO-SIMA/IOTO / IWOJIMA/IO-SIMA	HINODEHAMA IGNIMBRITE	24.77	24.77	141.33	141.33	SAE			s_14011104B1 [20521]	ANDESITE [20521]									VOL					WR [20521]	60.81	0.87		16.33				6.55	2.91	1.31	0.23		4.39	6.14	0.46
[20521]	CONVERGENT MARGIN	IZU-BONIN ARC / BONIN ARC / IWOJIMA/IO-SIMA/IOTO / IWOJIMA/IO-SIMA	HINODEHAMA IGNIMBRITE	24.77	24.77	141.33	141.33	SAE			s_14011104B2 [20521]	ANDESITE [20521]									VOL					WR [20521]	61.04	0.84		16.6				6.21	2.87	1.28	0.22		4.38	6.12	0.44
[20521]	CONVERGENT MARGIN	IZU-BONIN ARC / BONIN ARC / IWOJIMA/IO-SIMA/IOTO / IWOJIMA/IO-SIMA	HINODEHAMA IGNIMBRITE	24.77	24.77	141.33	141.33	SAE			s_12062702 [20521]	ANDESITE [20521]									VOL					WR [20521]	60.48	0.85		16.33				6.97	3.03	1.42	0.23		4.34	5.88	0.47
[20521]	CONVERGENT MARGIN	IZU-BONIN ARC / BONIN ARC / IWOJIMA/IO-SIMA/IOTO / IWOJIMA/IO-SIMA	HINODEHAMA IGNIMBRITE	24.77	24.77	141.33	141.33	SAE			s_12062309 [20521]	ANDESITE [20521]									VOL					WR [20521]	60.57	0.84		16.53				6.53	3.11	1.32	0.23		4.27	6.14	0.47
[20521]	CONVERGENT MARGIN	IZU-BONIN ARC / BONIN ARC / IWOJIMA/IO-SIMA/IOTO / IWOJIMA/IO-SIMA	HANAREIWA SAND DEPOSIT	24.77	24.77	141.33	141.33	SAE			s_12062307-A [20521]	ANDESITE [20521]									VOL					WR [20521]	59.34	0.86		16.83				6.94	4	1.72	0.23		3.75	5.76	0.57
[20521]	CONVERGENT MARGIN	IZU-BONIN ARC / BONIN ARC / IWOJIMA/IO-SIMA/IOTO / IWOJIMA/IO-SIMA	HANAREIWA SAND DEPOSIT	24.77	24.77	141.33	141.33	SAE			s_14011103A [20521]	ANDESITE [20521]									VOL					WR [20521]	59.57	0.92		16.68				6.98	3.78	1.51	0.22		3.88	5.88	0.57
[20521]	CONVERGENT MARGIN	IZU-BONIN ARC / BONIN ARC / IWOJIMA/IO-SIMA/IOTO / IWOJIMA/IO-SIMA	HANAREIWA SAND DEPOSIT	24.77	24.77	141.33	141.33	SAE			s_14011103B [20521]	ANDESITE [20521]									VOL					WR [20521]	60.42	0.91		16.44				6.7	3.28	1.32	0.22		4.2	6.01	0.51
[20521]	CONVERGENT MARGIN	IZU-BONIN ARC / BONIN ARC / IWOJIMA/IO-SIMA/IOTO / IWOJIMA/IO-SIMA	HANAREIWA SAND DEPOSIT	24.77	24.77	141.33	141.33	SAE			s_14011103C [20521]	ANDESITE [20521]									VOL					WR [20521]	59.37	0.93		16.79				6.97	3.94	1.42	0.22		3.84	5.89	0.65
[20521]	CONVERGENT MARGIN	IZU-BONIN ARC / BONIN ARC / IWOJIMA/IO-SIMA/IOTO / IWOJIMA/IO-SIMA	HANAREIWA SAND DEPOSIT	24.77	24.77	141.33	141.33	SAE			s_14011103D [20521]	ANDESITE [20521]									VOL					WR [20521]	60.6	0.9		16.34				6.67	3.14	1.27	0.23		4.3	6.02	0.51
[20521]	CONVERGENT MARGIN	IZU-BONIN ARC / BONIN ARC / IWOJIMA/IO-SIMA/IOTO / IWOJIMA/IO-SIMA	HANAREIWA SAND DEPOSIT	24.77	24.77	141.33	141.33	SAE			s_14011004A [20521]	ANDESITE [20521]									VOL					WR [20521]	61.19	0.87		16.44				6.21	2.82	1.2	0.23		4.45	6.1	0.49
[20521]	CONVERGENT MARGIN	IZU-BONIN ARC / BONIN ARC / IWOJIMA/IO-SIMA/IOTO / IWOJIMA/IO-SIMA	HANAREIWA LAVA	24.77	24.77	141.33	141.33	SAE			s_14011101 [20521]	ANDESITE [20521]									VOL					WR [20521]	59.16	0.85		16.98				6.92	4.22	1.54	0.24		3.68	5.82	0.57
[20521]	CONVERGENT MARGIN	IZU-BONIN ARC / BONIN ARC / IWOJIMA/IO-SIMA/IOTO / IWOJIMA/IO-SIMA	HANAREIWA LAVA	24.77	24.77	141.33	141.33	SAE			s_14011003RET [20521]	ANDESITE [20521]									VOL					WR [20521]	58.8	0.82		17.48				6.78	4.48	1.58	0.21		3.48	5.84	0.54
[20521]	CONVERGENT MARGIN	IZU-BONIN ARC / BONIN ARC / IWOJIMA/IO-SIMA/IOTO / IWOJIMA/IO-SIMA	KAMAIWA BEACH ROCK	24.77	24.77	141.33	141.33	SAE			s_12062406 [20521]	ANDESITE [20521]									VOL					WR [20521]	58.34	0.83		18.35				5.56	5.59	1.56	0.16		3.22	5.87	0.51
[20521]	CONVERGENT MARGIN	IZU-BONIN ARC / BONIN ARC / IWOJIMA/IO-SIMA/IOTO / IWOJIMA/IO-SIMA	KAMAIWA BEACH ROCK	24.77	24.77	141.33	141.33	SAE			s_12062406R [20521]	ANDESITE [20521]									VOL					WR [20521]	57.97	0.83		19.03				5.3	5.81	1.55	0.14		3.04	5.84	0.51
[20521]	CONVERGENT MARGIN	IZU-BONIN ARC / BONIN ARC / IWOJIMA/IO-SIMA/IOTO / IWOJIMA/IO-SIMA	KAMAIWA	24.77	24.77	141.33	141.33	SAE			s_12062405 [20521]	ANDESITE [20521]									VOL					WR [20521]	57.41	0.73		18.45				6.73	5.53	2.12	0.16		2.85	5.57	0.45
[20521]	CONVERGENT MARGIN	IZU-BONIN ARC / BONIN ARC / IWOJIMA/IO-SIMA/IOTO / IWOJIMA/IO-SIMA	KAMAIWA	24.77	24.77	141.33	141.33	SAE			s_14011205 [20521]	ANDESITE [20521]									VOL					WR [20521]	57.19	0.77		19.97				4.9	6.54	1.23	0.1		2.85	5.6	0.86
[20521]	CONVERGENT MARGIN	IZU-BONIN ARC / BONIN ARC / IWOJIMA/IO-SIMA/IOTO / IWOJIMA/IO-SIMA	KANGOKUIWA LAVA	24.77	24.77	141.33	141.33	SAE			s_14031201 [20521]	ANDESITE [20521]									VOL					WR [20521]	61.06	0.85		16.42				6.5	2.97	1.21	0.21		4.45	5.89	0.44
[20521]	CONVERGENT MARGIN	IZU-BONIN ARC / BONIN ARC / IWOJIMA/IO-SIMA/IOTO / IWOJIMA/IO-SIMA	KANGOKUIWA LAVA	24.77	24.77	141.33	141.33	SAE			s_14031201R [20521]	ANDESITE [20521]									VOL					WR [20521]	61.11	0.88		16.4				6.47	2.98	1.2	0.21		4.44	5.86	0.45
[20521]	CONVERGENT MARGIN	IZU-BONIN ARC / BONIN ARC / IWOJIMA/IO-SIMA/IOTO / IWOJIMA/IO-SIMA	KANGOKUIWA LAVA	24.77	24.77	141.33	141.33	SAE			s_14031204 [20521]	ANDESITE [20521]									VOL					WR [20521]	60.62	0.83		16.6				6.42	3.21	1.41	0.24		4.25	5.97	0.44
[18433]	CONVERGENT MARGIN	IZU-BONIN ARC / IZU ARC / HONSHU / HAKONE / OLD SOMMA LAVA		35.22	35.22	139.02	139.02	SAE			s_CA-1 [18433]	ANDESITE, AUGITE-HYPERSTHENE [18433]									VOL					WR [18433]	64.52	0.83		15.58		2.12	4.1		5.63	2.01	0.31		1.01	3.85			0.29	0.25
[2263]	CONVERGENT MARGIN	IZU-BONIN ARC / BONIN (= OGASAWARA) ISLANDS / CHICHI-JIMA/TITI-ZIMA		27.3	27.3	142.3	142.3	SAE			s_106 [2263]	BONINITE [2263]									VOL					WR [2263]	56.2	0.13		10.57		2.02	6.23		7.44	11.19	0.16		0.4	1.54	0.02		3.02	0.93		0
[5033]	CONVERGENT MARGIN	IZU-BONIN ARC / IZU ARC / HONSHU / HAKONE		35.22	35.22	139.02	139.02	SAE			s_YH76I [5033]	BASALT [5033]									VOL					WR [5033]	50.69
[5033]	CONVERGENT MARGIN	IZU-BONIN ARC / IZU ARC / HONSHU / HAKONE		35.22	35.22	139.02	139.02	SAE			s_YH76II [5033]	BASALT [5033]									VOL					WR [5033]
[5033]	CONVERGENT MARGIN	IZU-BONIN ARC / IZU ARC / HONSHU / HAKONE		35.22	35.22	139.02	139.02	SAE			s_YH76III [5033]	BASALT [5033]									VOL					WR [5033]
[5033]	CONVERGENT MARGIN	IZU-BONIN ARC / IZU ARC / HONSHU / HAKONE		35.22	35.22	139.02	139.02	SAE			s_YH18 [5033]	DACITE [5033]									VOL					WR [5033]	64
[5033]	CONVERGENT MARGIN	IZU-BONIN ARC / IZU ARC / HONSHU / HAKONE		35.22	35.22	139.02	139.02	SAE			s_YH18II [5033]	DACITE [5033]									VOL					WR [5033]
[5033]	CONVERGENT MARGIN	IZU-BONIN ARC / IZU ARC / HONSHU / HAKONE		35.22	35.22	139.02	139.02	SAE			s_YH18III [5033]	DACITE [5033]									VOL					WR [5033]
[5033]	CONVERGENT MARGIN	IZU-BONIN ARC / IZU ARC / HONSHU / HAKONE		35.22	35.22	139.02	139.02	SAE			s_K8 [5033]	ANDESITE [5033]									VOL					WR [5033]	58
[5033]	CONVERGENT MARGIN	IZU-BONIN ARC / IZU ARC / IZU-OSHIMA / OSHIMA	MIHARAYAMA CRATER	34.75	34.75	139.42	139.42	SAE			s_NO.14 I [5033]	ANDESITE [5033]									VOL					WR [5033]	57.38
[5033]	CONVERGENT MARGIN	IZU-BONIN ARC / IZU ARC / IZU-OSHIMA / OSHIMA	MIHARAYAMA CRATER	34.75	34.75	139.42	139.42	SAE			s_NO.14 II [5033]	ANDESITE [5033]									VOL					WR [5033]
[5033]	CONVERGENT MARGIN	IZU-BONIN ARC / IZU ARC / IZU-OSHIMA / OSHIMA	MIHARAYAMA CRATER	34.75	34.75	139.42	139.42	SAE			s_NO.14 III [5033]	ANDESITE [5033]									VOL					WR [5033]
[5033]	CONVERGENT MARGIN	IZU-BONIN ARC / IZU ARC / IZU-OSHIMA / OSHIMA	MIHARAYAMA CRATER	34.75	34.75	139.42	139.42	SAE			s_NO.28 [5033]	BASALT [5033]									VOL					WR [5033]	52.7
[5033]	CONVERGENT MARGIN	IZU-BONIN ARC / IZU ARC / IZU-OSHIMA / OSHIMA	MIHARAYAMA CRATER	34.75	34.75	139.42	139.42	SAE			s_NO.28 II [5033]	ANDESITE [5033]									VOL					WR [5033]
[5033]	CONVERGENT MARGIN	IZU-BONIN ARC / IZU ARC / HONSHU / FUJI/HUZI	HINOKIMARUBI	35.38	35.38	138.7	138.7	SAE			s_HINOI [5033]	BASALT [5033]									VOL					WR [5033]	50.08
[5033]	CONVERGENT MARGIN	IZU-BONIN ARC / IZU ARC / HONSHU / FUJI/HUZI	HINOKIMARUBI	35.38	35.38	138.7	138.7	SAE			s_HINOII [5033]	BASALT [5033]									VOL					WR [5033]
[5033]	CONVERGENT MARGIN	IZU-BONIN ARC / IZU ARC / HONSHU / FUJI/HUZI	AOKIGAHARA	35.38	35.38	138.7	138.7	SAE			s_F5 [5033]	BASALT [5033]							864		VOL					WR [5033]	50.41
[5033]	CONVERGENT MARGIN	IZU-BONIN ARC / IZU ARC / HONSHU / FUJI/HUZI	HOEI CRATER	35.38	35.38	138.7	138.7	SAE			s_1707 [5033]	DACITE [5033]							1707		VOL					WR [5033]	66.06
[4497]	CONVERGENT MARGIN	IZU-BONIN ARC / IZU ARC / MIYAKEJIMA/MIYAKE-ZIMA / MIYAKEJIMA/MIYAKE-ZIMA	MAIN STRATOVOLCANO	34.08	34.08	139.52	139.52	SAE			s_01-1LEACHED [4497]	BASALT [4497]									VOL					WR [4497]
[4497]	CONVERGENT MARGIN	IZU-BONIN ARC / IZU ARC / MIYAKEJIMA/MIYAKE-ZIMA / MIYAKEJIMA/MIYAKE-ZIMA	UNCLASSIFIED	34.08	34.08	139.52	139.52	SAE			s_05-1LEACHED [4497]	BASALT [4497]									VOL					WR [4497]
[4497]	CONVERGENT MARGIN	IZU-BONIN ARC / IZU ARC / MIYAKEJIMA/MIYAKE-ZIMA / MIYAKEJIMA/MIYAKE-ZIMA	UNCLASSIFIED	34.08	34.08	139.52	139.52	SAE			s_06-1LEACHED [4497]	BASALT [4497]									VOL					WR [4497]
[4497]	CONVERGENT MARGIN	IZU-BONIN ARC / IZU ARC / MIYAKEJIMA/MIYAKE-ZIMA / MIYAKEJIMA/MIYAKE-ZIMA	UNCLASSIFIED	34.08	34.08	139.52	139.52	SAE			s_08-1LEACHED [4497]	BASALT [4497]									VOL					WR [4497]
[4497]	CONVERGENT MARGIN	IZU-BONIN ARC / IZU ARC / MIYAKEJIMA/MIYAKE-ZIMA / MIYAKEJIMA/MIYAKE-ZIMA	PRODUCTS OF 1940 ERUPTION	34.08	34.08	139.52	139.52	SAE			s_MR1LEACHED [4497]	BASALT [4497]							1940		VOL					WR [4497]
[4497]	CONVERGENT MARGIN	IZU-BONIN ARC / IZU ARC / MIYAKEJIMA/MIYAKE-ZIMA / MIYAKEJIMA/MIYAKE-ZIMA	PRODUCTS OF 1940 ERUPTION	34.08	34.08	139.52	139.52	SAE			s_MR2LEACHED [4497]	BASALT [4497]							1940		VOL					WR [4497]
[4497]	CONVERGENT MARGIN	IZU-BONIN ARC / IZU ARC / MIYAKEJIMA/MIYAKE-ZIMA / MIYAKEJIMA/MIYAKE-ZIMA	PRODUCTS OF 1940 ERUPTION	34.08	34.08	139.52	139.52	SAE			s_04-1LEACHED [4497]	BASALT [4497]							1940		VOL					WR [4497]
[4497]	CONVERGENT MARGIN	IZU-BONIN ARC / IZU ARC / MIYAKEJIMA/MIYAKE-ZIMA / MIYAKEJIMA/MIYAKE-ZIMA	PRODUCTS OF 1940 ERUPTION	34.08	34.08	139.52	139.52	SAE			s_03-1LEACHED [4497]	BASALT [4497]							1940		VOL					WR [4497]
[4497]	CONVERGENT MARGIN	IZU-BONIN ARC / IZU ARC / MIYAKEJIMA/MIYAKE-ZIMA / MIYAKEJIMA/MIYAKE-ZIMA	PRODUCTS OF 1983 ERUPTION	34.08	34.08	139.52	139.52	SAE			s_07-1LEACHED [4497]	BASALT [4497]							1983		VOL					WR [4497]
[3408]	CONVERGENT MARGIN	IZU-BONIN ARC / IZU ARC / MIYAKEJIMA/MIYAKE-ZIMA / MIYAKEJIMA/MIYAKE-ZIMA	ONOHARA-JIMA, MIYAKEJIMA, TOKYO M.	34.15	34.15	139.5	139.5	SAE			s_NI57072504 [3408]	ANDESITE, AUGITE-HYPERSTHENE [3408]									VOL					WR [3408]	59.25	0.69		17.4		2.75	4.59		7.77	2.89	0.21		0.53	3.32	0.02		0.32	0.2
[3408]	CONVERGENT MARGIN	IZU-BONIN ARC / IZU ARC / IZU-OSHIMA / OSHIMA	MIHARA-YAMA, OSHIMA, TOKYO M., YOKOSUKA	34.75	34.75	139.42	139.42	SAE			s_OS-6 [3408]	BASALT, HYPERSTHENE [3408]									VOL					WR [3408]	51.18	1.2		17.42		3.33	8.49		11.24	4.25	0.19		0.31	1.83	0.09		0.4	0.26
[3408]	CONVERGENT MARGIN	IZU-BONIN ARC / IZU ARC / IZU-OSHIMA / OSHIMA	NE OF MIHARA-YAMA CRATER, OSHIMA, TOKYO M., YOKOSUKA	34.75	34.75	139.42	139.42	SAE			s_OS-7 [3408]	BASALT, AUGITE-HYPERSTHENE [3408]						3	1951		VOL					WR [3408]	52.71	1.35		15.01		2.97	10.28		9.89	4.84	0.22		0.34	2.02	0.11		0.12	0.12
[3408]	CONVERGENT MARGIN	IZU-BONIN ARC / IZU ARC / IZU-OSHIMA / OSHIMA	MIHARA-YAMA, OSHIMA, TOKYO M., YOKOSUKA	34.75	34.75	139.42	139.42	SAE			s_1 [3408]	BASALT [3408]									VOL					WR [3408]	51.6	1.15		16.5		6.29	6.79		10.64	4.58	0.17		0.34	1.73	0.12		0.04	0.06
[5096]	CONVERGENT MARGIN	IZU-BONIN ARC / IZU ARC / HONSHU / AMAGI	IZU PENINSULA	34.5	35.5	138.5	139.5	SAE			s_1 [5096]	BASALT, OLIVINE [5096]				QUATERNARY [5096]					VOL					WR [5096]	49.22
[5096]	CONVERGENT MARGIN	IZU-BONIN ARC / IZU ARC / HONSHU / AMAGI	IZU PENINSULA	34.5	35.5	138.5	139.5	SAE			s_2 [5096]	BASALT, OLIVINE [5096]				QUATERNARY [5096]					VOL					WR [5096]	50.73
[5096]	CONVERGENT MARGIN	IZU-BONIN ARC / IZU ARC / HONSHU / AMAGI	IZU PENINSULA	34.5	35.5	138.5	139.5	SAE			s_3 [5096]	BASALT, OLIVINE-AUGITE [5096]				QUATERNARY [5096]					VOL					WR [5096]	49.29
[5096]	CONVERGENT MARGIN	IZU-BONIN ARC / IZU ARC / HONSHU / AMAGI	IZU PENINSULA	34.5	35.5	138.5	139.5	SAE			s_4 [5096]	BASALT, OLIVINE [5096]				QUATERNARY [5096]					VOL					WR [5096]	49.82
[5096]	CONVERGENT MARGIN	IZU-BONIN ARC / IZU ARC / HONSHU / AMAGI	IZU PENINSULA	34.5	35.5	138.5	139.5	SAE			s_5 [5096]	BASALT, OLIVINE-AUGITE [5096]				QUATERNARY [5096]					VOL					WR [5096]	49.01
[5096]	CONVERGENT MARGIN	IZU-BONIN ARC / IZU ARC / HONSHU / AMAGI	IZU PENINSULA	34.5	35.5	138.5	139.5	SAE			s_6 [5096]	BASALT, OLIVINE-AUGITE [5096]				QUATERNARY [5096]					VOL					WR [5096]	55.27
[5096]	CONVERGENT MARGIN	IZU-BONIN ARC / IZU ARC / HONSHU / AMAGI	IZU PENINSULA	34.5	35.5	138.5	139.5	SAE			s_7 [5096]	BASALT, OLIVINE-AUGITE [5096]				QUATERNARY [5096]					VOL					WR [5096]	50.12
[5096]	CONVERGENT MARGIN	IZU-BONIN ARC / IZU ARC / HONSHU / AMAGI	IZU PENINSULA	34.5	35.5	138.5	139.5	SAE			s_8 [5096]	BASALT, HYPERSTHENE-AUGITE-OLIVINE [5096]				QUATERNARY [5096]					VOL					WR [5096]	55.56
[5096]	CONVERGENT MARGIN	IZU-BONIN ARC / IZU ARC / HONSHU / AMAGI	IZU PENINSULA	34.5	35.5	138.5	139.5	SAE			s_9 [5096]	BASALT, HYPERSTHENE-AUGITE-OLIVINE [5096]				QUATERNARY [5096]					VOL					WR [5096]	54.94
[5096]	CONVERGENT MARGIN	IZU-BONIN ARC / IZU ARC / HONSHU / AMAGI	IZU PENINSULA	34.5	35.5	138.5	139.5	SAE			s_10 [5096]	BASALT, OLIVINE-HYPERSTHENE [5096]				QUATERNARY [5096]					VOL					WR [5096]	53.76
[5096]	CONVERGENT MARGIN	IZU-BONIN ARC / IZU ARC / HONSHU / AMAGI	IZU PENINSULA	34.5	35.5	138.5	139.5	SAE			s_11 [5096]	BASALT, HYPERSTHENE-AUGITE-OLIVINE [5096]				QUATERNARY [5096]					VOL					WR [5096]	53.04
[5096]	CONVERGENT MARGIN	IZU-BONIN ARC / IZU ARC / HONSHU / AMAGI	IZU PENINSULA	34.5	35.5	138.5	139.5	SAE			s_12 [5096]	ANDESITE, HYPERSTHENE-AUGITE [5096]				QUATERNARY [5096]					VOL					WR [5096]	60.33
[5096]	CONVERGENT MARGIN	IZU-BONIN ARC / IZU ARC / HONSHU / AMAGI	IZU PENINSULA	34.5	35.5	138.5	139.5	SAE			s_13 [5096]	ANDESITE, HYPERSTHENE-AUGITE [5096]				QUATERNARY [5096]					VOL					WR [5096]	59.17
[5096]	CONVERGENT MARGIN	IZU-BONIN ARC / IZU ARC / HONSHU / AMAGI	IZU PENINSULA	34.5	35.5	138.5	139.5	SAE			s_14 [5096]	ANDESITE, HORNBLENDE-HYPERSTHENE-AUGITE [5096]				QUATERNARY [5096]					VOL					WR [5096]	59.9
[5096]	CONVERGENT MARGIN	IZU-BONIN ARC / IZU ARC / HONSHU / AMAGI	IZU PENINSULA	34.5	35.5	138.5	139.5	SAE			s_15 [5096]	ANDESITE, OLIVINE-HORNBLENDE-HYPERSTHENE-AUGITE [5096]				QUATERNARY [5096]					VOL					WR [5096]	59.73
[5096]	CONVERGENT MARGIN	IZU-BONIN ARC / IZU ARC / HONSHU / AMAGI	IZU PENINSULA	34.5	35.5	138.5	139.5	SAE			s_16 [5096]	DACITE, HORNBLENDE-HYPERSTHENE-OLIVINE-AUGITE [5096]				QUATERNARY [5096]					VOL					WR [5096]	58.94
[5096]	CONVERGENT MARGIN	IZU-BONIN ARC / IZU ARC / HONSHU / AMAGI	IZU PENINSULA	34.5	35.5	138.5	139.5	SAE			s_17 [5096]	DACITE, HORNBLENDE-HYPERSTHENE-OLIVINE-AUGITE [5096]				QUATERNARY [5096]					VOL					WR [5096]	66.22
[5096]	CONVERGENT MARGIN	IZU-BONIN ARC / IZU ARC / HONSHU / AMAGI	IZU PENINSULA	34.5	35.5	138.5	139.5	SAE			s_18 [5096]	DACITE, HORNBLENDE-HYPERSTHENE [5096]				QUATERNARY [5096]					VOL					WR [5096]	72.18
[5096]	CONVERGENT MARGIN	IZU-BONIN ARC / IZU ARC / HONSHU / DARUMA	IZU PENINSULA	34.5	35.5	138.5	139.5	SAE			s_1 [5096]	ANDESITE, AUGITE-HYPERSTHENE [5096]				QUATERNARY [5096]					VOL					WR [5096]	51.45
[5096]	CONVERGENT MARGIN	IZU-BONIN ARC / IZU ARC / HONSHU / DARUMA	IZU PENINSULA	34.5	35.5	138.5	139.5	SAE			s_2 [5096]	ANDESITE, HYPERSTHENE-AUGITE [5096]				QUATERNARY [5096]					VOL					WR [5096]	54.13
[5096]	CONVERGENT MARGIN	IZU-BONIN ARC / IZU ARC / HONSHU / DARUMA	IZU PENINSULA	34.5	35.5	138.5	139.5	SAE			s_3 [5096]	ANDESITE, HYPERSTHENE-AUGITE [5096]				QUATERNARY [5096]					VOL					WR [5096]	53.52
[5096]	CONVERGENT MARGIN	IZU-BONIN ARC / IZU ARC / HONSHU / DARUMA	IZU PENINSULA	34.5	35.5	138.5	139.5	SAE			s_4 [5096]	ANDESITE, HYPERSTHENE-AUGITE [5096]				QUATERNARY [5096]					VOL					WR [5096]	53.3
[5096]	CONVERGENT MARGIN	IZU-BONIN ARC / IZU ARC / HONSHU / DARUMA	IZU PENINSULA	34.5	35.5	138.5	139.5	SAE			s_5 [5096]	ANDESITE, HYPERSTHENE-AUGITE [5096]				QUATERNARY [5096]					VOL					WR [5096]	55.26
[5096]	CONVERGENT MARGIN	IZU-BONIN ARC / IZU ARC / HONSHU / DARUMA	IZU PENINSULA	34.5	35.5	138.5	139.5	SAE			s_6 [5096]	ANDESITE, BASALTIC, HYPERSTHENE-AUGITE-OLIVINE [5096]				QUATERNARY [5096]					VOL					WR [5096]	51.65
[5096]	CONVERGENT MARGIN	IZU-BONIN ARC / IZU ARC / HONSHU / IDA	IZU PENINSULA	34.5	35.5	138.5	139.5	SAE			s_7 [5096]	ANDESITE, BASALTIC, OLIVINE-AUGITE [5096]				QUATERNARY [5096]					VOL					WR [5096]	52.23
[5096]	CONVERGENT MARGIN	IZU-BONIN ARC / IZU ARC / HONSHU / IDA	IZU PENINSULA	34.5	35.5	138.5	139.5	SAE			s_8 [5096]	ANDESITE, BASALTIC, OLIVINE-AUGITE [5096]				QUATERNARY [5096]					VOL					WR [5096]	51.81
[5096]	CONVERGENT MARGIN	IZU-BONIN ARC / IZU ARC / HONSHU / IDA	IZU PENINSULA	34.5	35.5	138.5	139.5	SAE			s_9 [5096]	ANDESITE, BASALTIC, AUGITE [5096]				QUATERNARY [5096]					VOL					WR [5096]	50.51
[5096]	CONVERGENT MARGIN	IZU-BONIN ARC / IZU ARC / HONSHU / TANABA	IZU PENINSULA	34.5	35.5	138.5	139.5	SAE			s_10 [5096]	ANDESITE, HYPERSTHENE [5096]				QUATERNARY [5096]					VOL					WR [5096]	51.7
[5096]	CONVERGENT MARGIN	IZU-BONIN ARC / IZU ARC / HONSHU / TENSHI (TENSI-YAMA)	IZU PENINSULA	34.5	35.5	138.5	139.5	SAE			s_11 [5096]	ANDESITE, BASALTIC, AUGITE-HYPERSTHENE [5096]				QUATERNARY [5096]					VOL					WR [5096]	53.01
[5096]	CONVERGENT MARGIN	IZU-BONIN ARC / IZU ARC / HONSHU / JAISHI	IZU PENINSULA	34.5	35.5	138.5	139.5	SAE			s_12 [5096]	ANDESITE, HYPERSTHENE-AUGITE [5096]				QUATERNARY [5096]					VOL					WR [5096]	54.49
[5096]	CONVERGENT MARGIN	IZU-BONIN ARC / IZU ARC / HONSHU / IROZAKI ALKALI BASALTS	IZU PENINSULA	34.5	35.5	138.5	139.5	SAE			s_13 [5096]	BASALT, OLIVINE-AUGITE [5096]				QUATERNARY [5096]					VOL					WR [5096]	43.8
[5096]	CONVERGENT MARGIN	IZU-BONIN ARC / IZU ARC / HONSHU / IROZAKI ALKALI BASALTS	IZU PENINSULA	34.5	35.5	138.5	139.5	SAE			s_14 [5096]	BASALT, OLIVINE-AUGITE [5096]				QUATERNARY [5096]					VOL					WR [5096]	43.03
[5096]	CONVERGENT MARGIN	IZU-BONIN ARC / IZU ARC / HONSHU	IZU PENINSULA	34.5	35.5	138.5	139.5	SAE			s_15 [5096]	ANDESITE, HYPERSTHENE-AUGITE [5096]				NEOGENE [5096]					VOL					WR [5096]	53.64
[5096]	CONVERGENT MARGIN	IZU-BONIN ARC / IZU ARC / HONSHU	IZU PENINSULA	34.5	35.5	138.5	139.5	SAE			s_16 [5096]	ANDESITE, HYPERSTHENE-AUGITE [5096]				NEOGENE [5096]					VOL					WR [5096]	56.37
[5096]	CONVERGENT MARGIN	IZU-BONIN ARC / IZU ARC / HONSHU	IZU PENINSULA	34.5	35.5	138.5	139.5	SAE			s_17 [5096]	ANDESITE [5096]				NEOGENE [5096]					VOL					WR [5096]	53.86
[5096]	CONVERGENT MARGIN	IZU-BONIN ARC / IZU ARC / HONSHU / HATA	TANNA BASIN, IZU PENINSULA	34.5	35.5	138.5	139.5	SAE			s_1 [5096]	BASALT, AUGITE-OLIVINE [5096]				QUATERNARY [5096]					VOL					WR [5096]	48.16
[5096]	CONVERGENT MARGIN	IZU-BONIN ARC / IZU ARC / IZU-OSHIMA / OSHIMA		34.75	34.75	139.42	139.42	SAE			s_2 [5096]	BASALT, OLIVINE [5096]	4000 [5096]	4000 [5096]							VOL					WR [5096]	52.73
[5096]	CONVERGENT MARGIN	IZU-BONIN ARC / IZU ARC / IZU-OSHIMA / OSHIMA		34.75	34.75	139.42	139.42	SAE			s_3 [5096]	BASALT, OLIVINE-HYPERSTHENE [5096]				QUATERNARY [5096]					VOL					WR [5096]	52.06
[5096]	CONVERGENT MARGIN	IZU-BONIN ARC / IZU ARC / IZU-OSHIMA / OSHIMA		34.75	34.75	139.42	139.42	SAE			s_4 [5096]	BASALT, HYPERSTHENE [5096]							1552		VOL					WR [5096]	52.2
[5096]	CONVERGENT MARGIN	IZU-BONIN ARC / IZU ARC / IZU-OSHIMA / OSHIMA		34.75	34.75	139.42	139.42	SAE			s_5 [5096]	BASALT [5096]							1778		VOL					WR [5096]	52.4
[5096]	CONVERGENT MARGIN	IZU-BONIN ARC / IZU ARC / IZU-OSHIMA / OSHIMA		34.75	34.75	139.42	139.42	SAE			s_6 [5096]	BASALT, HYPERSTHENE [5096]							1951		VOL					WR [5096]	52.45
[5096]	CONVERGENT MARGIN	IZU-BONIN ARC / IZU ARC / HONSHU / HAKONE		35.22	35.22	139.02	139.02	SAE			s_7 [5096]	ANDESITE, BASALTIC, OLIVINE-HYPERSTHENE [5096]									VOL					WR [5096]	52.48
[5096]	CONVERGENT MARGIN	IZU-BONIN ARC / IZU ARC / HONSHU / HAKONE		35.22	35.22	139.02	139.02	SAE			s_8 [5096]	ANDESITE [5096]				QUATERNARY [5096]					VOL					WR [5096]
[5096]	CONVERGENT MARGIN	IZU-BONIN ARC / IZU ARC / HONSHU / HAKONE		35.22	35.22	139.02	139.02	SAE			s_9 [5096]	ANDESITE, AUGITE-HYPERSTHENE [5096]				QUATERNARY [5096]					VOL					WR [5096]
[5096]	CONVERGENT MARGIN	IZU-BONIN ARC / IZU ARC / HONSHU / HAKONE		35.22	35.22	139.02	139.02	SAE			s_10 [5096]	ANDESITE, HYPERSTHENE-AUGITE-PIGEONITE [5096]				QUATERNARY [5096]					VOL					WR [5096]	57.22
[5096]	CONVERGENT MARGIN	IZU-BONIN ARC / IZU ARC / HONSHU / HAKONE		35.22	35.22	139.02	139.02	SAE			s_11 [5096]	DACITE, HYPERSTHENE [5096]				QUATERNARY [5096]					VOL					WR [5096]	75.85
[5096]	CONVERGENT MARGIN	IZU-BONIN ARC / IZU ARC / HONSHU / HAKONE		35.22	35.22	139.02	139.02	SAE			s_12 [5096]	ANDESITE, AUGITE-HYPERSTHENE [5096]				QUATERNARY [5096]					VOL					WR [5096]	67.37
[5096]	CONVERGENT MARGIN	IZU-BONIN ARC / IZU ARC / HONSHU / HAKONE		35.22	35.22	139.02	139.02	SAE			s_13 [5096]	ANDESITE, AUGITE-HYPERSTHENE [5096]				QUATERNARY [5096]					VOL					WR [5096]	57.07
[5096]	CONVERGENT MARGIN	IZU-BONIN ARC / IZU ARC / HONSHU / HAKONE		35.22	35.22	139.02	139.02	SAE			s_14 [5096]	ANDESITE, AUGITE-HYPERSTHENE [5096]				QUATERNARY [5096]					VOL					WR [5096]	57.32
[5096]	CONVERGENT MARGIN	IZU-BONIN ARC / IZU ARC / HONSHU / TAGA	IZU PENINSULA	34.92	34.92	139.12	139.12	SAE			s_15 [5096]	BASALT, OLIVINE-AUGITE [5096]				QUATERNARY [5096]					VOL					WR [5096]	50.71
[5096]	CONVERGENT MARGIN	IZU-BONIN ARC / IZU ARC / HONSHU / FUJI/HUZI		35.361	35.361	138.728	138.728	SAE			s_16 [5096]	BASALT, OLIVINE [5096]				QUATERNARY [5096]					VOL					WR [5096]	49.6
[5096]	CONVERGENT MARGIN	IZU-BONIN ARC / IZU ARC / HONSHU / FUJI/HUZI		35.361	35.361	138.728	138.728	SAE			s_17 [5096]	BASALT, OLIVINE [5096]				QUATERNARY [5096]					VOL					WR [5096]	52.3
[5096]	CONVERGENT MARGIN	IZU-BONIN ARC / IZU ARC / HONSHU / FUJI/HUZI		35.361	35.361	138.728	138.728	SAE			s_18 [5096]	BASALT, OLIVINE [5096]				QUATERNARY [5096]					VOL					WR [5096]	49.11
[5096]	CONVERGENT MARGIN	IZU-BONIN ARC / IZU ARC / HONSHU / FUJI/HUZI		35.361	35.361	138.728	138.728	SAE			s_19 [5096]	BASALT, OLIVINE [5096]				QUATERNARY [5096]					VOL					WR [5096]	51.3
[5096]	CONVERGENT MARGIN	IZU-BONIN ARC / IZU ARC / HONSHU / OMURO-YAMA VOLCANO GROUP		34.8	35	138.9	139.2	SAE			s_21 [5096]	BASALT, OLIVINE [5096]				QUATERNARY [5096]					VOL					WR [5096]	48.1
[5096]	CONVERGENT MARGIN	IZU-BONIN ARC / IZU ARC / HONSHU / OMURO-YAMA VOLCANO GROUP		34.8	35	138.9	139.2	SAE			s_22 [5096]	BASALT, OLIVINE [5096]				QUATERNARY [5096]					VOL					WR [5096]	49.08
[5096]	CONVERGENT MARGIN	IZU-BONIN ARC / IZU ARC / HONSHU / OMURO-YAMA VOLCANO GROUP		34.8	35	138.9	139.2	SAE			s_23 [5096]	ANDESITE, OLIVINE [5096]				QUATERNARY [5096]					VOL					WR [5096]	53.26
[5096]	CONVERGENT MARGIN	IZU-BONIN ARC / IZU ARC / HONSHU / OMURO-YAMA VOLCANO GROUP		34.8	35	138.9	139.2	SAE			s_24 [5096]	ANDESITE, OLIVINE [5096]				QUATERNARY [5096]					VOL					WR [5096]	58.02
[5096]	CONVERGENT MARGIN	IZU-BONIN ARC / IZU ARC / HONSHU / OMURO-YAMA VOLCANO GROUP		34.8	35	138.9	139.2	SAE			s_25 [5096]	ANDESITE, HYPERSTHENE-AUGITE [5096]				QUATERNARY [5096]					VOL					WR [5096]	52.26
[5096]	CONVERGENT MARGIN	IZU-BONIN ARC / IZU ARC / HONSHU / OMURO-YAMA VOLCANO GROUP		34.8	35	138.9	139.2	SAE			s_26 [5096]	ANDESITE, BASALTIC, OLIVINE-AUGITE [5096]				QUATERNARY [5096]					VOL					WR [5096]	53.13
[5096]	CONVERGENT MARGIN	IZU-BONIN ARC / IZU ARC / HONSHU / OMURO-YAMA VOLCANO GROUP		34.8	35	138.9	139.2	SAE			s_27 [5096]	ANDESITE, OLIVINE [5096]				QUATERNARY [5096]					VOL					WR [5096]	53.76
[5096]	CONVERGENT MARGIN	IZU-BONIN ARC / IZU ARC / HONSHU / FUJI/HUZI		35.361	35.361	138.728	138.728	SAE			s_19 [5096]	BASALT, OLIVINE [5096]				QUATERNARY [5096]					VOL					WR [5096]	55.2
[21021]	CONVERGENT MARGIN	IZU-BONIN ARC / BONIN ARC / DREDGE MWD05	BACK ARC DEPRESSION/MYOJIN DEPRESSION	32.3053	32.3067	139.641	139.642	SAE	-1295	-1350	s_MWD05-1 [21021]	BASALT, OLIVINE [21021]									VOL					WR [21021]	49.76	1		17		10.72			11.62	7.46	0.17		0.28	2.05	0.11			0.39
[21021]	CONVERGENT MARGIN	IZU-BONIN ARC / BONIN ARC / DREDGE MWD05	BACK ARC DEPRESSION/MYOJIN DEPRESSION	32.3053	32.3067	139.641	139.642	SAE	-1295	-1350	s_MWD05-2 [21021]	BASALT, OLIVINE [21021]									VOL					WR [21021]	48.76	1.03		16.13		11.91			11.11	8.1	0.18		0.24	1.98	0.1			0.19
[21021]	CONVERGENT MARGIN	IZU-BONIN ARC / BONIN ARC / DREDGE MWD05	BACK ARC DEPRESSION/MYOJIN DEPRESSION	32.3053	32.3067	139.641	139.642	SAE	-1295	-1350	s_MWD05-3 [21021]	BASALT, OLIVINE [21021]									VOL					WR [21021]	48.97	1.02		16.11		11.74			11.05	8.15	0.19		0.23	1.97	0.09			0.19
[21021]	CONVERGENT MARGIN	IZU-BONIN ARC / BONIN ARC / DREDGE MWD05	BACK ARC DEPRESSION/MYOJIN DEPRESSION	32.3053	32.3067	139.641	139.642	SAE	-1295	-1350	s_MWD05-4 [21021]	BASALT, OLIVINE [21021]									VOL					WR [21021]	49.11	1		16.78		11.09			11.02	7.61	0.18		0.34	2.07	0.11			0.53
[21021]	CONVERGENT MARGIN	IZU-BONIN ARC / BONIN ARC / DREDGE MWD06	BACK ARC DEPRESSION/AOGASHIMA DEPRESSION	32.3169	32.325	139.72	139.735	SAE	-1330	-1416	s_MWD06-1 [21021]	BASALT, OLIVINE [21021]									VOL					WR [21021]	49.27	1.02		16.48		10.49			11.43	7.76	0.16		0.3	2.14	0.12			0.11
[21021]	CONVERGENT MARGIN	IZU-BONIN ARC / BONIN ARC / DREDGE MWD06	BACK ARC DEPRESSION/AOGASHIMA DEPRESSION	32.3169	32.325	139.72	139.735	SAE	-1330	-1416	s_MWD06-2 [21021]	BASALT, OLIVINE [21021]									VOL					WR [21021]	49.38	1		16.48		10.67			11.45	8.09	0.17		0.27	2.12	0.12			0.1
[21021]	CONVERGENT MARGIN	IZU-BONIN ARC / BONIN ARC / DREDGE MWD06	BACK ARC DEPRESSION/AOGASHIMA DEPRESSION	32.3169	32.325	139.72	139.735	SAE	-1330	-1416	s_MWD06-3 [21021]	BASALT, OLIVINE [21021]									VOL					WR [21021]	49.18	1.02		16.44		10.53			11.52	7.51	0.17		0.3	2.2	0.13			0.2
[21021]	CONVERGENT MARGIN	IZU-BONIN ARC / BONIN ARC / DREDGE MWD06	BACK ARC DEPRESSION/AOGASHIMA DEPRESSION	32.3169	32.325	139.72	139.735	SAE	-1330	-1416	s_MWD06-4 [21021]	BASALT, OLIVINE [21021]									VOL					WR [21021]	49.36	1.01		16.31		10.71			11.42	7.81	0.17		0.27	2.15	0.12			0.11
[21021]	CONVERGENT MARGIN	IZU-BONIN ARC / BONIN ARC / DREDGE MWD07	BACK ARC DEPRESSION/AOGASHIMA DEPRESSION	32.2617	32.2628	139.763	139.769	SAE	-1115	-1115	s_MWD07-8 [21021]	BASALT, OLIVINE [21021]									VOL					WR [21021]	49.9	1.24		16.19		11.15			11.5	6.2	0.24		0.29	2.33	0.2			0.08
[21021]	CONVERGENT MARGIN	IZU-BONIN ARC / BONIN ARC / DREDGE MWD07	BACK ARC DEPRESSION/AOGASHIMA DEPRESSION	32.2617	32.2628	139.763	139.769	SAE	-1115	-1115	s_MWD07-10 [21021]	BASALT, OLIVINE [21021]									VOL					WR [21021]	49.8	1.17		16.22		11.08			11.56	6.6	0.2		0.29	2.28	0.19			0.02
[21021]	CONVERGENT MARGIN	IZU-BONIN ARC / BONIN ARC / DREDGE MWD07	BACK ARC DEPRESSION/AOGASHIMA DEPRESSION	32.2617	32.2628	139.763	139.769	SAE	-1115	-1115	s_MWD07-12 [21021]	BASALT, OLIVINE [21021]									VOL					WR [21021]	50.23	1.27		16.12		11.26			11.56	5.87	0.18		0.29	2.43	0.21			0.21
[21021]	CONVERGENT MARGIN	IZU-BONIN ARC / BONIN ARC / DREDGE MWD07	BACK ARC DEPRESSION/AOGASHIMA DEPRESSION	32.2617	32.2628	139.763	139.769	SAE	-1115	-1115	s_MWD07-15 [21021]	BASALT, OLIVINE [21021]									VOL					WR [21021]	50.77	1.36		16.32		11.33			11.51	5.64	0.18		0.31	2.47	0.21			0.15
[21021]	CONVERGENT MARGIN	IZU-BONIN ARC / BONIN ARC / DREDGE MWD08	BACK ARC DEPRESSION/AOGASHIMA DEPRESSION	32.1231	32.1439	139.673	139.682	SAE	-1070	-1070	s_MWD08-1 [21021]	BASALT, 2-PYROXENE [21021]									VOL					WR [21021]	51.64	1.58		15.57		13.49			8.87	3.77	0.23		0.39	3.07	0.18			0.13
[21021]	CONVERGENT MARGIN	IZU-BONIN ARC / BONIN ARC / DREDGE MWD08	BACK ARC DEPRESSION/AOGASHIMA DEPRESSION	32.1231	32.1439	139.673	139.682	SAE	-1070	-1070	s_MWD08-2 [21021]	BASALT, 2-PYROXENE [21021]									VOL					WR [21021]	52.15	1.6		15.69		13.36			8.88	3.71	0.23		0.39	3.08	0.18			0.1
[21021]	CONVERGENT MARGIN	IZU-BONIN ARC / BONIN ARC / DREDGE MWD08	BACK ARC DEPRESSION/AOGASHIMA DEPRESSION	32.1231	32.1439	139.673	139.682	SAE	-1070	-1070	s_MWD08-3 [21021]	BASALT, 2-PYROXENE [21021]									VOL					WR [21021]	51.95	1.59		15.63		13.14			8.84	3.68	0.22		0.45	3.02	0.18			0.22
[21021]	CONVERGENT MARGIN	IZU-BONIN ARC / BONIN ARC / DREDGE MWD08	BACK ARC DEPRESSION/AOGASHIMA DEPRESSION	32.1231	32.1439	139.673	139.682	SAE	-1070	-1070	s_MWD08-4 [21021]	BASALT, 2-PYROXENE [21021]									VOL					WR [21021]	51.33	1.57		15.43		13.31			8.78	3.8	0.23		0.38	3.05	0.18			0.1
[21021]	CONVERGENT MARGIN	IZU-BONIN ARC / BONIN ARC / DREDGE MWD08	BACK ARC DEPRESSION/AOGASHIMA DEPRESSION	32.1231	32.1439	139.673	139.682	SAE	-1070	-1070	s_MWD08-6 [21021]	BASALT, 2-PYROXENE [21021]									VOL					WR [21021]	51.91	1.59		15.65		13.18			8.89	3.7	0.23		0.39	3.08	0.18			0.12
[21021]	CONVERGENT MARGIN	IZU-BONIN ARC / BONIN ARC / DREDGE MWD08	BACK ARC DEPRESSION/AOGASHIMA DEPRESSION	32.1231	32.1439	139.673	139.682	SAE	-1070	-1070	s_MWD08-7 [21021]	BASALT, 2-PYROXENE [21021]									VOL					WR [21021]	51.89	1.58		15.59		13.31			8.86	3.73	0.23		0.39	3.06	0.18			0.1
[21021]	CONVERGENT MARGIN	IZU-BONIN ARC / BONIN ARC / DREDGE MWD09	BACK-ARC KNOLL/DAIROKU-NISHI-AOGASHIMA KNOLL	32.0517	32.0681	139.46	139.476	SAE	-600	-1000	s_MWD09-1 [21021]	BASALT, OLIVINE [21021]									VOL					WR [21021]	47.85	1.06		16.73		11.81			12.79	7.55	0.19		0.13	1.84	0.12			0.12
[21021]	CONVERGENT MARGIN	IZU-BONIN ARC / BONIN ARC / DREDGE MWD09	BACK-ARC KNOLL/DAIROKU-NISHI-AOGASHIMA KNOLL	32.0517	32.0681	139.46	139.476	SAE	-600	-1000	s_MWD09-2 [21021]	BASALT, OLIVINE [21021]									VOL					WR [21021]	47.49	1.05		16.64		11.65			12.85	7.69	0.19		0.14	1.81	0.1			0.16
[21021]	CONVERGENT MARGIN	IZU-BONIN ARC / BONIN ARC / DREDGE MWD09	BACK-ARC KNOLL/DAIROKU-NISHI-AOGASHIMA KNOLL	32.0517	32.0681	139.46	139.476	SAE	-600	-1000	s_MWD09-3 [21021]	BASALT, OLIVINE [21021]									VOL					WR [21021]	47.68	1.06		16.58		11.67			12.7	7.61	0.2		0.16	1.85	0.1			0.24
[21021]	CONVERGENT MARGIN	IZU-BONIN ARC / BONIN ARC / DREDGE MWD09	BACK-ARC KNOLL/DAIROKU-NISHI-AOGASHIMA KNOLL	32.0517	32.0681	139.46	139.476	SAE	-600	-1000	s_MWD09-12 [21021]	BASALT, OLIVINE [21021]									VOL					WR [21021]	75.52	0.23		12.42		1.83			1.46	0.21	0.08		1.59	4.89	0			0.46
[21021]	CONVERGENT MARGIN	IZU-BONIN ARC / BONIN ARC / DREDGE MWD09	BACK-ARC KNOLL/DAIROKU-NISHI-AOGASHIMA KNOLL	32.0517	32.0681	139.46	139.476	SAE	-600	-1000	s_MWD09-13 [21021]	BASALT, OLIVINE [21021]									VOL					WR [21021]	76.03	0.21		12.44		1.84			1.5	0.21	0.1		1.59	4.88	0			0.57
[21021]	CONVERGENT MARGIN	IZU-BONIN ARC / BONIN ARC / DREDGE MWD09	BACK-ARC KNOLL/DAIROKU-NISHI-AOGASHIMA KNOLL	32.0517	32.0681	139.46	139.476	SAE	-600	-1000	s_MWD09-14 [21021]	BASALT, OLIVINE [21021]									VOL					WR [21021]	47.64	1.08		16.74		11.75			12.73	7.22	0.21		0.16	1.86	0.11			0.18
[21021]	CONVERGENT MARGIN	IZU-BONIN ARC / BONIN ARC / DREDGE MWD25	BACK-ARC KNOLL/TORISHIMA RIFT	30.6725	30.6731	139.32	139.321	SAE	-1760	-1785	s_MWD25-1 [21021]	BASALT, OLIVINE [21021]									VOL					WR [21021]	48.55	1.03		17.7		10.79			12.48	6.39	0.13		0.46	1.85	0.11			1.41
[21021]	CONVERGENT MARGIN	IZU-BONIN ARC / BONIN ARC / DREDGE MWD25	BACK-ARC KNOLL/TORISHIMA RIFT	30.6725	30.6731	139.32	139.321	SAE	-1760	-1785	s_MWD25-6 [21021]	BASALT, OLIVINE [21021]									VOL					WR [21021]	47.9	1.01		17.45		11.51			12.03	6.54	0.19		0.5	1.8	0.1			0.61
[21021]	CONVERGENT MARGIN	IZU-BONIN ARC / BONIN ARC / DREDGE MWD25	BACK-ARC KNOLL/TORISHIMA RIFT	30.6725	30.6731	139.32	139.321	SAE	-1760	-1785	s_MWD25-8 [21021]	BASALT, OLIVINE [21021]									VOL					WR [21021]	48.69	1.03		17.59		10.78			12.42	6.38	0.13		0.48	1.78	0.1			1.71
[21021]	CONVERGENT MARGIN	IZU-BONIN ARC / BONIN ARC / DREDGE MWD25	BACK-ARC KNOLL/TORISHIMA RIFT	30.6725	30.6731	139.32	139.321	SAE	-1760	-1785	s_MWD25-9 [21021]	BASALT, OLIVINE [21021]									VOL					WR [21021]	48.08	1.04		18		10.8			12.83	5.83	0.2		0.34	2.06	0.22			1.17
[21021]	CONVERGENT MARGIN	IZU-BONIN ARC / BONIN ARC / DREDGE MWD26	BACK-ARC KNOLL/TORISHIMA RIFT	30.62	30.6361	139.508	139.508	SAE	-1735	-1780	s_MWD26-1 [21021]	BASALT, OLIVINE [21021]									VOL					WR [21021]	49.58	0.65		14.47		9.4			11.25	11.37	0.15		0.55	1.58	0.08			0.12
[21021]	CONVERGENT MARGIN	IZU-BONIN ARC / BONIN ARC / DREDGE MWD26	BACK-ARC KNOLL/TORISHIMA RIFT	30.62	30.6361	139.508	139.508	SAE	-1735	-1780	s_MWD26-2 [21021]	BASALT, OLIVINE [21021]									VOL					WR [21021]	49.94	0.66		14.57		9.26			11.25	11.28	0.15		0.56	1.59	0.09			0.09
[21021]	CONVERGENT MARGIN	IZU-BONIN ARC / BONIN ARC / DREDGE MWD26	BACK-ARC KNOLL/TORISHIMA RIFT	30.62	30.6361	139.508	139.508	SAE	-1735	-1780	s_MWD26-3 [21021]	BASALT, OLIVINE [21021]									VOL					WR [21021]	50	0.66		14.61		9.24			11.31	11.21	0.15		0.55	1.65	0.09			0.16
[21021]	CONVERGENT MARGIN	IZU-BONIN ARC / BONIN ARC / DREDGE MWD26	BACK-ARC KNOLL/TORISHIMA RIFT	30.62	30.6361	139.508	139.508	SAE	-1735	-1780	s_MWD26-4 [21021]	BASALT, OLIVINE [21021]									VOL					WR [21021]	50.97	0.8		15.95		9.38			10.84	8.98	0.16		0.4	2.04	0.08			0.25
[21021]	CONVERGENT MARGIN	IZU-BONIN ARC / BONIN ARC / DREDGE MWD26	BACK-ARC KNOLL/TORISHIMA RIFT	30.62	30.6361	139.508	139.508	SAE	-1735	-1780	s_MWD26-9 [21021]	BASALT, OLIVINE [21021]									VOL					WR [21021]	50.17	0.8		16.58		8.56			10.52	9.41	0.15		0.52	2.23	0.09			0.15
[21021]	CONVERGENT MARGIN	IZU-BONIN ARC / BONIN ARC / DREDGE MWD26	BACK-ARC KNOLL/TORISHIMA RIFT	30.62	30.6361	139.508	139.508	SAE	-1735	-1780	s_MWD26-103 [21021]	BASALT, OLIVINE [21021]									VOL					WR [21021]	50.08	0.63		14.28		9.51			11.32	11.66	0.16		0.56	1.5	0.09			0.12
[21021]	CONVERGENT MARGIN	IZU-BONIN ARC / BONIN ARC / DREDGE MWD27	BACK-ARC KNOLL/TORISHIMA RIFT	30.8172	30.8253	139.404	139.429	SAE	-1325	-1610	s_MWD27-1 [21021]	BASALT, OLIVINE [21021]									VOL					WR [21021]	47.7	0.91		17.29		9.94			12.76	7.32	0.21		0.21	1.6	0.04			0.28
[21021]	CONVERGENT MARGIN	IZU-BONIN ARC / BONIN ARC / DREDGE MWD27	BACK-ARC KNOLL/TORISHIMA RIFT	30.8172	30.8253	139.404	139.429	SAE	-1325	-1610	s_MWD27-2 [21021]	BASALT, OLIVINE [21021]									VOL					WR [21021]	48.16	0.92		18.24		9.57			13.17	6.73	0.28		0.19	1.58	0.04			0.44
[21021]	CONVERGENT MARGIN	IZU-BONIN ARC / BONIN ARC / DREDGE MWD27	BACK-ARC KNOLL/TORISHIMA RIFT	30.8172	30.8253	139.404	139.429	SAE	-1325	-1610	s_MWD27-8 [21021]	BASALT, OLIVINE [21021]									VOL					WR [21021]	48.21	0.85		18.31		9.6			12.8	7.62	0.2		0.21	1.53	0.04			0.25
[21021]	CONVERGENT MARGIN	IZU-BONIN ARC / BONIN ARC / DREDGE MWD27	BACK-ARC KNOLL/TORISHIMA RIFT	30.8172	30.8253	139.404	139.429	SAE	-1325	-1610	s_MWD27-11 [21021]	BASALT, OLIVINE [21021]									VOL					WR [21021]	52.65	1.3		14.2		9.06			9.43	8.01	0.14		1.43	2.79	0.21			0.13
[21021]	CONVERGENT MARGIN	IZU-BONIN ARC / BONIN ARC / DREDGE MWD29	BACK-ARC KNOLL/TORISHIMA RIFT	30.7083	30.7203	139.412	139.433	SAE	-1680	-1800	s_MWD29-1 [21021]	BASALT, OLIVINE [21021]									VOL					WR [21021]	50.69	0.93		16.65		10.25			10.51	6.93	0.17		0.53	2.16	0.11			0.37
[21021]	CONVERGENT MARGIN	IZU-BONIN ARC / BONIN ARC / DREDGE MWD29	BACK-ARC KNOLL/TORISHIMA RIFT	30.7083	30.7203	139.412	139.433	SAE	-1680	-1800	s_MWD29-2 [21021]	BASALT, OLIVINE [21021]									VOL					WR [21021]	50.95	0.96		17.23		9.92			10.75	5.99	0.14		0.57	2.32	0.11			0.91
[21021]	CONVERGENT MARGIN	IZU-BONIN ARC / BONIN ARC / DREDGE MWD29	BACK-ARC KNOLL/TORISHIMA RIFT	30.7083	30.7203	139.412	139.433	SAE	-1680	-1800	s_MWD29-3 [21021]	BASALT, OLIVINE [21021]									VOL					WR [21021]	50.28	0.95		16.82		10.67			10.63	6.77	0.18		0.5	2.21	0.12			0.36
[21021]	CONVERGENT MARGIN	IZU-BONIN ARC / BONIN ARC / DREDGE MWD29	BACK-ARC KNOLL/TORISHIMA RIFT	30.7083	30.7203	139.412	139.433	SAE	-1680	-1800	s_MWD29-4 [21021]	RHYOLITE [21021]									VOL					WR [21021]	68.13	0.35		15.75		3.47			3.13	0.72	0.13		1.42	5.29	0.03			0.52
[21021]	CONVERGENT MARGIN	IZU-BONIN ARC / BONIN ARC / DREDGE MWD29	BACK-ARC KNOLL/TORISHIMA RIFT	30.7083	30.7203	139.412	139.433	SAE	-1680	-1800	s_MWD29-6 [21021]	RHYOLITE [21021]									VOL					WR [21021]	75.2	0.22		12.96		2.04			1.99	0.34	0.1		2.22	4.1	0			0.38
[21021]	CONVERGENT MARGIN	IZU-BONIN ARC / BONIN ARC / DREDGE MWD29	BACK-ARC KNOLL/TORISHIMA RIFT	30.7083	30.7203	139.412	139.433	SAE	-1680	-1800	s_MWD29-7 [21021]	BASALT, OLIVINE [21021]									VOL					WR [21021]	51.49	0.95		17.27		9.96			10.78	6.53	0.14		0.59	2.21	0.12			0.47
[21021]	CONVERGENT MARGIN	IZU-BONIN ARC / BONIN ARC / DREDGE MWD29	BACK-ARC KNOLL/TORISHIMA RIFT	30.7083	30.7203	139.412	139.433	SAE	-1680	-1800	s_MWD29-13 [21021]	RHYOLITE [21021]									VOL					WR [21021]	72.82	0.31		14.28		2.95			2.76	0.56	0.1		1.89	4.32	0.02			0.52
[21021]	CONVERGENT MARGIN	IZU-BONIN ARC / BONIN ARC / DREDGE MWD29	BACK-ARC KNOLL/TORISHIMA RIFT	30.7083	30.7203	139.412	139.433	SAE	-1680	-1800	s_MWD29-15 [21021]	RHYOLITE [21021]									VOL					WR [21021]	69.36	0.36		15.92		3.57			3.01	0.64	0.19		1.6	5.52	0.03			0.16
[21021]	CONVERGENT MARGIN	IZU-BONIN ARC / BONIN ARC / DREDGE MWD30	BACK-ARC KNOLL/TORISHIMA RIFT	30.6611	30.6667	139.611	139.636	SAE	-1330	-1400	s_MWD30-1 [21021]	BASALT, OLIVINE-CLINOPYROXENE [21021]									VOL					WR [21021]	49.1	0.51		14.16		9.67			13.58	10.76	0.17		0.41	1.21	0.08			0.63
[21021]	CONVERGENT MARGIN	IZU-BONIN ARC / BONIN ARC / DREDGE MWD30	BACK-ARC KNOLL/TORISHIMA RIFT	30.6611	30.6667	139.611	139.636	SAE	-1330	-1400	s_MWD30-2 [21021]	BASALT, OLIVINE-CLINOPYROXENE [21021]									VOL					WR [21021]	49.08	0.53		14.43		9.98			13.57	10.8	0.19		0.39	1.15	0.08			1.11
[21021]	CONVERGENT MARGIN	IZU-BONIN ARC / BONIN ARC / DREDGE MWD30	BACK-ARC KNOLL/TORISHIMA RIFT	30.6611	30.6667	139.611	139.636	SAE	-1330	-1400	s_MWD30-4 [21021]	BASALT, OLIVINE-CLINOPYROXENE [21021]									VOL					WR [21021]	48.69	0.54		14.12		10.4			13.48	10.78	0.22		0.42	1.11	0.08			1.7
[21021]	CONVERGENT MARGIN	IZU-BONIN ARC / BONIN ARC / DREDGE MWD30	BACK-ARC KNOLL/TORISHIMA RIFT	30.6611	30.6667	139.611	139.636	SAE	-1330	-1400	s_MWD30-19 [21021]	RHYOLITE [21021]									VOL					WR [21021]	74.79	0.18		13.1		1.92			1.88	0.33	0.11		1.96	4.48	0.01			0.24
[21021]	CONVERGENT MARGIN	IZU-BONIN ARC / BONIN ARC / DREDGE MWD31	VOLCANIC FRONT/NW OF TORISHIMA	30.6958	30.7106	140.024	140.045	SAE	-2130	-2145	s_MWD31-1 [21021]	BASALT, OLIVINE-CLINOPYROXENE [21021]									VOL					WR [21021]	49.9	1.13		17.81		9.25			11.8	6.51	0.14		0.4	2.39	0.12			0.29
[21021]	CONVERGENT MARGIN	IZU-BONIN ARC / BONIN ARC / DREDGE MWD31	VOLCANIC FRONT/NW OF TORISHIMA	30.6958	30.7106	140.024	140.045	SAE	-2130	-2145	s_MWD31-2 [21021]	BASALT, OLIVINE-CLINOPYROXENE [21021]									VOL					WR [21021]	49.8	1.12		17.19		10.17			11.53	7.11	0.15		0.39	2.35	0.12			0.52
[21021]	CONVERGENT MARGIN	IZU-BONIN ARC / BONIN ARC / DREDGE MWD31	VOLCANIC FRONT/NW OF TORISHIMA	30.6958	30.7106	140.024	140.045	SAE	-2130	-2145	s_MWD31-3 [21021]	BASALT, OLIVINE-CLINOPYROXENE [21021]									VOL					WR [21021]	49.75	1.13		17		10.44			11.34	7.45	0.16		0.38	2.38	0.12			0.15
[21021]	CONVERGENT MARGIN	IZU-BONIN ARC / BONIN ARC / DREDGE MWD31	VOLCANIC FRONT/NW OF TORISHIMA	30.6958	30.7106	140.024	140.045	SAE	-2130	-2145	s_MWD31-4 [21021]	BASALT, OLIVINE-CLINOPYROXENE [21021]									VOL					WR [21021]	49.29	1.1		17		10.67			11.42	7.21	0.16		0.4	2.32	0.12			0.34
[21021]	CONVERGENT MARGIN	IZU-BONIN ARC / BONIN ARC / DREDGE MWD32	BACK-ARC KNOLL/MINAMI-SUMISU DEPRESSION	30.5789	30.5986	140.154	140.159	SAE	-1220	-1330	s_MWD32-1 [21021]	BASALT, 2-PYROXENE [21021]									VOL					WR [21021]	52.66	0.55		19.76		9.28			11.4	3.98	0.16		0.29	2.04	0.07			0.34
[21021]	CONVERGENT MARGIN	IZU-BONIN ARC / BONIN ARC / DREDGE MWD32	BACK-ARC KNOLL/MINAMI-SUMISU DEPRESSION	30.5789	30.5986	140.154	140.159	SAE	-1220	-1330	s_MWD32-2 [21021]	ANDESITE, 2-PYROXENE [21021]									VOL					WR [21021]	55.85	0.67		19.03		8.42			9.17	2.87	0.18		0.24	2.76	0.05			0.11
[21021]	CONVERGENT MARGIN	IZU-BONIN ARC / BONIN ARC / DREDGE MWD32	BACK-ARC KNOLL/MINAMI-SUMISU DEPRESSION	30.5789	30.5986	140.154	140.159	SAE	-1220	-1330	s_MWD32-3 [21021]	BASALT, 2-PYROXENE [21021]									VOL					WR [21021]	52.85	0.73		21.18		9.57			11.58	3.04	0.17		0.2	2.04	0.03			0.08
[21021]	CONVERGENT MARGIN	IZU-BONIN ARC / BONIN ARC / DREDGE MWD32	BACK-ARC KNOLL/MINAMI-SUMISU DEPRESSION	30.5789	30.5986	140.154	140.159	SAE	-1220	-1330	s_MWD32-4 [21021]	BASALT, 2-PYROXENE [21021]									VOL					WR [21021]	50.79	0.69		20.31		10.3			12.77	4.02	0.16		0.17	1.61	0.02			0.13
[21021]	CONVERGENT MARGIN	IZU-BONIN ARC / BONIN ARC / DREDGE MWD32	BACK-ARC KNOLL/MINAMI-SUMISU DEPRESSION	30.5789	30.5986	140.154	140.159	SAE	-1220	-1330	s_MWD32-5 [21021]	BASALT, 2-PYROXENE [21021]									VOL					WR [21021]	51.12	0.86		18.63		12.22			11.5	3.75	0.19		0.23	1.86	0.03			0.13
[21021]	CONVERGENT MARGIN	IZU-BONIN ARC / BONIN ARC / DREDGE MWD32	BACK-ARC KNOLL/MINAMI-SUMISU DEPRESSION	30.5789	30.5986	140.154	140.159	SAE	-1220	-1330	s_MWD32-6 [21021]	ANDESITE, 2-PYROXENE [21021]									VOL					WR [21021]	53.22	0.83		19.58		10.41			10.72	3.02	0.19		0.25	2.23	0.04			0.11
[21021]	CONVERGENT MARGIN	IZU-BONIN ARC / BONIN ARC / DREDGE MWD32	BACK-ARC KNOLL/MINAMI-SUMISU DEPRESSION	30.5789	30.5986	140.154	140.159	SAE	-1220	-1330	s_MWD32-8 [21021]	BASALT, 2-PYROXENE [21021]									VOL					WR [21021]	49.58	0.78		19.21		11.73			12.52	4.71	0.17		0.16	1.64	0.04			1.48
[21021]	CONVERGENT MARGIN	IZU-BONIN ARC / BONIN ARC / DREDGE MWD32	BACK-ARC KNOLL/MINAMI-SUMISU DEPRESSION	30.5789	30.5986	140.154	140.159	SAE	-1220	-1330	s_MWD32-9 [21021]	BASALT, 2-PYROXENE [21021]									VOL					WR [21021]	51.12	0.84		17.86		12.04			11.43	4.61	0.18		0.1	1.9	0.02			0.44
[21021]	CONVERGENT MARGIN	IZU-BONIN ARC / BONIN ARC / DREDGE MWD33	VOLCANIC FRONT/SOUTH OF MINAMI-SUMISU	31.0886	31.0892	140.055	140.055	SAE	-1290	-1300	s_MWD33-1 [21021]	BASALT, OLIVINE-CLINOPYROXENE [21021]									VOL					WR [21021]	49.14	0.65		14.54		10.03			13.9	10.31	0.16		0.23	1.37	0.07			0.17
[21021]	CONVERGENT MARGIN	IZU-BONIN ARC / BONIN ARC / DREDGE MWD33	VOLCANIC FRONT/SOUTH OF MINAMI-SUMISU	31.0886	31.0892	140.055	140.055	SAE	-1290	-1300	s_MWD33-2 [21021]	BASALT, OLIVINE-CLINOPYROXENE [21021]									VOL					WR [21021]	49.26	0.67		14.47		10.2			13.59	10.27	0.17		0.24	1.41	0.07			0.23
[21021]	CONVERGENT MARGIN	IZU-BONIN ARC / BONIN ARC / DREDGE MWD33	VOLCANIC FRONT/SOUTH OF MINAMI-SUMISU	31.0886	31.0892	140.055	140.055	SAE	-1290	-1300	s_MWD33-7 [21021]	BASALT, OLIVINE-CLINOPYROXENE [21021]									VOL					WR [21021]	49.87	0.66		15.17		9.98			14.02	8.66	0.19		0.29	1.42	0.06			0.63
[21021]	CONVERGENT MARGIN	IZU-BONIN ARC / BONIN ARC / DREDGE MWD33	VOLCANIC FRONT/SOUTH OF MINAMI-SUMISU	31.0886	31.0892	140.055	140.055	SAE	-1290	-1300	s_MWD33-8 [21021]	BASALT, OLIVINE-CLINOPYROXENE [21021]									VOL					WR [21021]	49.58	0.79		16.47		10.86			13.37	7.33	0.19		0.29	1.65	0.09			0.24
[21021]	CONVERGENT MARGIN	IZU-BONIN ARC / BONIN ARC / DREDGE MWD34	BACK-ARC DEPRESSION/KITA-SUMISU DEPRESSION	31.1789	31.1792	139.675	139.837	SAE	-1260	-1325	s_MWD34-1 [21021]	BASALT, OLIVINE [21021]									VOL					WR [21021]	49.32	1		17.03		10.71			12.55	7.3	0.17		0.28	2	0.1			0.3
[21021]	CONVERGENT MARGIN	IZU-BONIN ARC / BONIN ARC / DREDGE MWD34	BACK-ARC DEPRESSION/KITA-SUMISU DEPRESSION	31.1789	31.1792	139.675	139.837	SAE	-1260	-1325	s_MWD34-2 [21021]	BASALT, OLIVINE [21021]									VOL					WR [21021]	48.79	0.96		16.28		10.48			12.13	8.15	0.16		0.3	2	0.11			0.34
[21021]	CONVERGENT MARGIN	IZU-BONIN ARC / BONIN ARC / DREDGE MWD34	BACK-ARC DEPRESSION/KITA-SUMISU DEPRESSION	31.1789	31.1792	139.675	139.837	SAE	-1260	-1325	s_MWD34-3 [21021]	BASALT, OLIVINE [21021]									VOL					WR [21021]	48.7	0.98		16.17		10.73			12.14	8.17	0.17		0.29	1.99	0.11			0.28
[21021]	CONVERGENT MARGIN	IZU-BONIN ARC / BONIN ARC / DREDGE MWD34	BACK-ARC DEPRESSION/KITA-SUMISU DEPRESSION	31.1789	31.1792	139.675	139.837	SAE	-1260	-1325	s_MWD34-4 [21021]	BASALT, OLIVINE [21021]									VOL					WR [21021]	49.25	1.01		16.44		10.51			12.28	7.76	0.17		0.29	2.03	0.11			0.32
[21021]	CONVERGENT MARGIN	IZU-BONIN ARC / BONIN ARC / DREDGE MWD34	BACK-ARC DEPRESSION/KITA-SUMISU DEPRESSION	31.1789	31.1792	139.675	139.837	SAE	-1260	-1325	s_MWD34-6 [21021]	BASALT, OLIVINE [21021]									VOL					WR [21021]	49.2	0.99		16.37		10.7			12.19	7.91	0.17		0.32	2.02	0.11			0.34
[21021]	CONVERGENT MARGIN	IZU-BONIN ARC / BONIN ARC / DREDGE MWD34	BACK-ARC DEPRESSION/KITA-SUMISU DEPRESSION	31.1789	31.1792	139.675	139.837	SAE	-1260	-1325	s_MWD34-7 [21021]	RHYOLITE [21021]									VOL					WR [21021]	75.67	0.3		12.99		2			2.32	0.37	0.12		1.49	4.35	0.02			1.2
[21021]	CONVERGENT MARGIN	IZU-BONIN ARC / BONIN ARC / DREDGE MWD35	BACK-ARC DEPRESSION/KITA-SUMISU DEPRESSION	31.3808	31.4669	139.639	139.639	SAE	-1300	-1305	s_MWD35-1 [21021]	BASALT, OLIVINE [21021]									VOL					WR [21021]	49.72	1.34		16.34		11.76			10.98	6.24	0.19		0.32	2.58	0.13			0.19
[21021]	CONVERGENT MARGIN	IZU-BONIN ARC / BONIN ARC / DREDGE MWD35	BACK-ARC DEPRESSION/KITA-SUMISU DEPRESSION	31.3808	31.4669	139.639	139.639	SAE	-1300	-1305	s_MWD35-2 [21021]	BASALT, OLIVINE [21021]									VOL					WR [21021]	49.37	1.32		16.26		12.02			10.85	6.36	0.19		0.34	2.56	0.14			0.39
[21021]	CONVERGENT MARGIN	IZU-BONIN ARC / BONIN ARC / DREDGE MWD35	BACK-ARC DEPRESSION/KITA-SUMISU DEPRESSION	31.3808	31.4669	139.639	139.639	SAE	-1300	-1305	s_MWD35-3 [21021]	BASALT, OLIVINE [21021]									VOL					WR [21021]	49.82	1.34		16.48		11.88			11.06	6.45	0.18		0.33	2.62	0.14			0.22
[21021]	CONVERGENT MARGIN	IZU-BONIN ARC / BONIN ARC / DREDGE MWD35	BACK-ARC DEPRESSION/KITA-SUMISU DEPRESSION	31.3808	31.4669	139.639	139.639	SAE	-1300	-1305	s_MWD35-4 [21021]	BASALT, OLIVINE [21021]									VOL					WR [21021]	49.98	1.29		16.58		11.63			10.98	6.14	0.19		0.42	2.53	0.13			0.46
[21021]	CONVERGENT MARGIN	IZU-BONIN ARC / BONIN ARC / DREDGE MWD36	BACK-ARC DEPRESSION/MYOJIN DEPRESSION	31.5861	31.5881	139.536	139.544	SAE	-1040	-1195	s_MWD36-2 [21021]	RHYOLITE [21021]									VOL					WR [21021]	70.93	0.18		12.14		1.97			1.45	0.91	4.95		2.03	4.65	0.01			14.17
[21021]	CONVERGENT MARGIN	IZU-BONIN ARC / BONIN ARC / DREDGE MWD36	BACK-ARC DEPRESSION/MYOJIN DEPRESSION	31.5861	31.5881	139.536	139.544	SAE	-1040	-1195	s_MWD36-3 [21021]	ANDESITE [21021]									VOL					WR [21021]	53.61	0.16		9.6		1.59			1.75	2.7	21.1		1.8	3.71	0.02			14.48
[21021]	CONVERGENT MARGIN	IZU-BONIN ARC / BONIN ARC / DREDGE MWD36	BACK-ARC DEPRESSION/MYOJIN DEPRESSION	31.5861	31.5881	139.536	139.544	SAE	-1040	-1195	s_MWD36-4 [21021]	RHYOLITE [21021]									VOL					WR [21021]	75.86	0.18		12.59		2.2			1.35	0.25	0.31		2.28	4.78	0.01			11.77
[21021]	CONVERGENT MARGIN	IZU-BONIN ARC / BONIN ARC / DREDGE MWD36	BACK-ARC DEPRESSION/MYOJIN DEPRESSION	31.5861	31.5881	139.536	139.544	SAE	-1040	-1195	s_MWD36-7 [21021]	RHYOLITE [21021]									VOL					WR [21021]	75.75	0.2		12.66		2			1.35	0.19	0.09		2.51	4.76	0.01			0.68
[21021]	CONVERGENT MARGIN	IZU-BONIN ARC / BONIN ARC / DREDGE MWD37	BACK-ARC DEPRESSION/MYOJIN DEPRESSION	31.7186	31.7542	139.54	139.542	SAE	-975	-1055	s_MWD37-1 [21021]	BASALT, OLIVINE [21021]									VOL					WR [21021]	49.35	1.09		16.09		11.18			11.48	7.97	0.18		0.26	2.13	0.12			0.16
[21021]	CONVERGENT MARGIN	IZU-BONIN ARC / BONIN ARC / DREDGE MWD37	BACK-ARC DEPRESSION/MYOJIN DEPRESSION	31.7186	31.7542	139.54	139.542	SAE	-975	-1055	s_MWD37-2 [21021]	BASALT, OLIVINE [21021]									VOL					WR [21021]	49.25	1.06		15.7		11.3			11.26	8.78	0.18		0.27	2.04	0.11			0.19
[21021]	CONVERGENT MARGIN	IZU-BONIN ARC / BONIN ARC / DREDGE MWD37	BACK-ARC DEPRESSION/MYOJIN DEPRESSION	31.7186	31.7542	139.54	139.542	SAE	-975	-1055	s_MWD37-3 [21021]	BASALT, OLIVINE [21021]									VOL					WR [21021]	49.38	1.15		16.17		10.97			11.79	6.62	0.18		0.28	2.18	0.13			0.19
[21021]	CONVERGENT MARGIN	IZU-BONIN ARC / BONIN ARC / DREDGE MWD37	BACK-ARC DEPRESSION/MYOJIN DEPRESSION	31.7186	31.7542	139.54	139.542	SAE	-975	-1055	s_MWD37-6 [21021]	BASALT, OLIVINE [21021]									VOL					WR [21021]	48.54	0.76		17.4		9.99			12.66	7.45	0.26		0.44	1.59	0.1			0.56
[21021]	CONVERGENT MARGIN	IZU-BONIN ARC / BONIN ARC / DREDGE MWD37	BACK-ARC DEPRESSION/MYOJIN DEPRESSION	31.7186	31.7542	139.54	139.542	SAE	-975	-1055	s_MWD37-7 [21021]	BASALT, OLIVINE [21021]									VOL					WR [21021]	49.3	1.06		15.5		11.29			11.08	8.69	0.18		0.28	2.03	0.11			0.45
[21021]	CONVERGENT MARGIN	IZU-BONIN ARC / BONIN ARC / DREDGE MWD37	BACK-ARC DEPRESSION/MYOJIN DEPRESSION	31.7186	31.7542	139.54	139.542	SAE	-975	-1055	s_MWD37-8 [21021]	BASALT, OLIVINE [21021]									VOL					WR [21021]	48.75	1.04		15.51		11.26			11.02	8.67	0.18		0.28	2.06	0.11			0.48
[21021]	CONVERGENT MARGIN	IZU-BONIN ARC / BONIN ARC / DREDGE MWD37	BACK-ARC DEPRESSION/MYOJIN DEPRESSION	31.7186	31.7542	139.54	139.542	SAE	-975	-1055	s_MWD37-10 [21021]	BASALT, OLIVINE [21021]									VOL					WR [21021]	49.09	1.07		16.16		11.05			11.19	8.43	0.17		0.28	2.07	0.11			0.57
[21021]	CONVERGENT MARGIN	IZU-BONIN ARC / BONIN ARC / DREDGE MWD37	BACK-ARC DEPRESSION/MYOJIN DEPRESSION	31.7186	31.7542	139.54	139.542	SAE	-975	-1055	s_MWD37-11 [21021]	RHYOLITE [21021]									VOL					WR [21021]	74.54	0.23		13.07		2.54			1.4	0.31	0.11		2.09	4.94	0.01			0.77
[21021]	CONVERGENT MARGIN	IZU-BONIN ARC / BONIN ARC / DREDGE MWD38	BACK-ARC KNOLL/MYOJIN RIFT	31.8031	31.8378	139.453	139.474	SAE	-1490	-1500	s_MWD38-5 [21021]	BASALT, OLIVINE-CLINOPYROXENE [21021]									VOL					WR [21021]	53.86	1.33		14.58		8.94			9.5	8.09	0.14		1.43	2.87	0.33			0.18
[21021]	CONVERGENT MARGIN	IZU-BONIN ARC / BONIN ARC / DREDGE MWD38	BACK-ARC KNOLL/MYOJIN RIFT	31.8031	31.8378	139.453	139.474	SAE	-1490	-1500	s_MWD38-6 [21021]	BASALT, OLIVINE-CLINOPYROXENE [21021]									VOL					WR [21021]	49.5	0.83		17.29		11.63			12.19	6.42	0.19		0.22	1.85	0.08			0.15
[21021]	CONVERGENT MARGIN	IZU-BONIN ARC / BONIN ARC / DREDGE MWD38	BACK-ARC KNOLL/MYOJIN RIFT	31.8031	31.8378	139.453	139.474	SAE	-1490	-1500	s_MWD38-7 [21021]	RHYOLITE [21021]									VOL					WR [21021]	75.35	0.19		13.3		1.96			1.81	0.24	0.12		1.8	4.56	0.01			0.56
[21021]	CONVERGENT MARGIN	IZU-BONIN ARC / BONIN ARC / DREDGE MWD38	BACK-ARC KNOLL/MYOJIN RIFT	31.8031	31.8378	139.453	139.474	SAE	-1490	-1500	s_MWD38-8 [21021]	RHYOLITE [21021]									VOL					WR [21021]	76.57	0.17		12.87		1.37			1.21	0.19	0.07		2.95	4.17	0			0.53
[21021]	CONVERGENT MARGIN	IZU-BONIN ARC / BONIN ARC / DREDGE MWD38	BACK-ARC KNOLL/MYOJIN RIFT	31.8031	31.8378	139.453	139.474	SAE	-1490	-1500	s_MWD38-104 [21021]	BASALT, OLIVINE-CLINOPYROXENE [21021]									VOL					WR [21021]	49.72	0.97		16.43		10.38			12.09	7.88	0.16		0.4	1.91	0.11			0.18
[21021]	CONVERGENT MARGIN	IZU-BONIN ARC / BONIN ARC / DREDGE MWD38	BACK-ARC KNOLL/MYOJIN RIFT	31.8031	31.8378	139.453	139.474	SAE	-1490	-1500	s_MWD38-108 [21021]	RHYOLITE [21021]									VOL					WR [21021]	76.28	0.17		12.91		1.35			1.21	0.23	0.07		2.89	4.24	0.01			0.53
[21021]	CONVERGENT MARGIN	IZU-BONIN ARC / BONIN ARC / DREDGE MWD39	BACK-ARC KNOLL/MYOJIN RIFT	31.8133	31.8144	139.394	139.412	SAE	-1605	-1620	s_MWD39-4 [21021]	RHYOLITE [21021]									VOL					WR [21021]	71.84	0.35		14		2.94			2.72	0.81	0.18		2.11	4.13	0.05			0.5
[21021]	CONVERGENT MARGIN	IZU-BONIN ARC / BONIN ARC / DREDGE MWD39	BACK-ARC KNOLL/MYOJIN RIFT	31.8133	31.8144	139.394	139.412	SAE	-1605	-1620	s_MWD39-5 [21021]	RHYOLITE [21021]									VOL					WR [21021]	72.56	0.35		13.84		2.88			2.6	0.74	0.11		1.97	4.22	0.05			0.36
[21021]	CONVERGENT MARGIN	IZU-BONIN ARC / BONIN ARC / DREDGE MWD39	BACK-ARC KNOLL/MYOJIN RIFT	31.8133	31.8144	139.394	139.412	SAE	-1605	-1620	s_MWD39-6 [21021]	RHYOLITE [21021]									VOL					WR [21021]	72.77	0.35		13.82		2.92			2.55	0.75	0.11		2.23	4.02	0.05			0.53
[21021]	CONVERGENT MARGIN	IZU-BONIN ARC / BONIN ARC / DREDGE MWD39	BACK-ARC KNOLL/MYOJIN RIFT	31.8133	31.8144	139.394	139.412	SAE	-1605	-1620	s_MWD39-101 [21021]	RHYOLITE [21021]									VOL					WR [21021]	72.63	0.35		13.92		2.94			2.6	0.72	0.12		2.04	4.17	0.05			0.33
[21021]	CONVERGENT MARGIN	IZU-BONIN ARC / BONIN ARC / DREDGE MWD40	BACK-ARC DEPRESSION/SW OF MYO-JIN SHO	31.7919	31.7942	139.744	139.745	SAE	-675	-850	s_MWD40-2 [21021]	RHYOLITE [21021]									VOL					WR [21021]	73.85	0.26		12.97		2.47			2.21	0.39	0.1		1.19	4.77	0.02			5.37
[21021]	CONVERGENT MARGIN	IZU-BONIN ARC / BONIN ARC / DREDGE MWD40	BACK-ARC DEPRESSION/SW OF MYO-JIN SHO	31.7919	31.7942	139.744	139.745	SAE	-675	-850	s_MWD40-3 [21021]	RHYOLITE [21021]									VOL					WR [21021]	73.93	0.26		13.01		2.4			2.24	0.3	0.1		1.2	4.65	0.02			0.41
[21021]	CONVERGENT MARGIN	IZU-BONIN ARC / BONIN ARC / DREDGE MWD40	BACK-ARC DEPRESSION/SW OF MYO-JIN SHO	31.7919	31.7942	139.744	139.745	SAE	-675	-850	s_MWD40-4 [21021]	RHYOLITE [21021]									VOL					WR [21021]	74.6	0.26		13.09		2.49			2.22	0.34	0.1		1.41	4.59	0.02			7.48
[21021]	CONVERGENT MARGIN	IZU-BONIN ARC / BONIN ARC / DREDGE MWD40	BACK-ARC DEPRESSION/SW OF MYO-JIN SHO	31.7919	31.7942	139.744	139.745	SAE	-675	-850	s_MWD40-5 [21021]	RHYOLITE [21021]									VOL					WR [21021]	74.22	0.28		13.05		2.61			2.24	0.36	0.11		1.17	4.67	0.02			0.23
[21021]	CONVERGENT MARGIN	IZU-BONIN ARC / BONIN ARC / DREDGE MWD40	BACK-ARC DEPRESSION/SW OF MYO-JIN SHO	31.7919	31.7942	139.744	139.745	SAE	-675	-850	s_MWD40-7 [21021]	RHYOLITE [21021]									VOL					WR [21021]	74.11	0.26		12.93		2.53			2.23	0.34	0.1		1.18	4.72	0.01			0.43
[21021]	CONVERGENT MARGIN	IZU-BONIN ARC / BONIN ARC / DREDGE MWD40	BACK-ARC DEPRESSION/SW OF MYO-JIN SHO	31.7919	31.7942	139.744	139.745	SAE	-675	-850	s_MWD40-8 [21021]	RHYOLITE [21021]									VOL					WR [21021]	74.93	0.26		13.11		2.57			2.26	0.37	0.1		1.23	4.68	0.01			0.55
[21021]	CONVERGENT MARGIN	IZU-BONIN ARC / BONIN ARC / DREDGE MWD40	BACK-ARC DEPRESSION/SW OF MYO-JIN SHO	31.7919	31.7942	139.744	139.745	SAE	-675	-850	s_MWD40-9 [21021]	RHYOLITE [21021]									VOL					WR [21021]	74.09	0.25		12.99		2.54			2.23	0.37	0.1		1.27	4.68	0.01			0.48
[21021]	CONVERGENT MARGIN	IZU-BONIN ARC / BONIN ARC / DREDGE MWD41	VOLCANIC FRONT/SW OF MYO-JIN SHO	31.8469	31.8486	139.789	139.824	SAE	-940	-1015	s_MWD41-3 [21021]	BASALT, OLIVINE [21021]									VOL					WR [21021]	48.57	1.02		16.08		12.93			11.17	6.02	0.2		0.19	1.83	0.06			0.09
[21021]	CONVERGENT MARGIN	IZU-BONIN ARC / BONIN ARC / DREDGE MWD41	VOLCANIC FRONT/SW OF MYO-JIN SHO	31.8469	31.8486	139.789	139.824	SAE	-940	-1015	s_MWD41-4 [21021]	BASALT, OLIVINE [21021]									VOL					WR [21021]	47.56	0.95		16.23		13.2			11.83	6.5	0.2		0.16	1.61	0.04			0.07
[21021]	CONVERGENT MARGIN	IZU-BONIN ARC / BONIN ARC / DREDGE MWD41	VOLCANIC FRONT/SW OF MYO-JIN SHO	31.8469	31.8486	139.789	139.824	SAE	-940	-1015	s_MWD41-6 [21021]	BASALT, OLIVINE [21021]									VOL					WR [21021]	47.96	0.91		16.51		12.66			12.36	6.94	0.19		0.13	1.55	0.04			0.05
[21021]	CONVERGENT MARGIN	IZU-BONIN ARC / BONIN ARC / DREDGE MWD41	VOLCANIC FRONT/SW OF MYO-JIN SHO	31.8469	31.8486	139.789	139.824	SAE	-940	-1015	s_MWD41-7 [21021]	BASALT, OLIVINE [21021]									VOL					WR [21021]	48.84	1.03		16.14		13			11.23	6.04	0.2		0.2	1.82	0.06			0.08
[21021]	CONVERGENT MARGIN	IZU-BONIN ARC / BONIN ARC / DREDGE MWD42	BACK-ARC DEPRESSION/BAIYONNEISE KNOLL	31.9625	31.9744	139.74	139.754	SAE	-790	-905	s_MWD42-1 [21021]	RHYOLITE [21021]									VOL					WR [21021]	69.16	0.5		14.47		3.84			3.17	0.71	0.16		0.88	5.02	0.09			0.11
[21021]	CONVERGENT MARGIN	IZU-BONIN ARC / BONIN ARC / DREDGE MWD42	BACK-ARC DEPRESSION/BAIYONNEISE KNOLL	31.9625	31.9744	139.74	139.754	SAE	-790	-905	s_MWD42-2 [21021]	ANDESITE, 2-PYROXENE [21021]									VOL					WR [21021]	58.23	1.12		15.63		8.37			6.53	2.54	0.22		0.53	4.09	0.5			0.1
[21021]	CONVERGENT MARGIN	IZU-BONIN ARC / BONIN ARC / DREDGE MWD42	BACK-ARC DEPRESSION/BAIYONNEISE KNOLL	31.9625	31.9744	139.74	139.754	SAE	-790	-905	s_MWD42-3 [21021]	ANDESITE, 2-PYROXENE [21021]									VOL					WR [21021]	62.11	1.06		15.84		6.8			5.46	2.13	0.22		0.62	4.26	0.28			0.17
[21021]	CONVERGENT MARGIN	IZU-BONIN ARC / BONIN ARC / DREDGE MWD42	BACK-ARC DEPRESSION/BAIYONNEISE KNOLL	31.9625	31.9744	139.74	139.754	SAE	-790	-905	s_MWD42-4 [21021]	RHYOLITE [21021]									VOL					WR [21021]	68.92	0.49		14.43		3.82			3.14	0.71	0.16		0.86	5.09	0.09			0.04
[21021]	CONVERGENT MARGIN	IZU-BONIN ARC / BONIN ARC / DREDGE MWD42	BACK-ARC DEPRESSION/BAIYONNEISE KNOLL	31.9625	31.9744	139.74	139.754	SAE	-790	-905	s_MWD42-5 [21021]	RHYOLITE [21021]									VOL					WR [21021]	69.72	0.45		14.29		3.77			3.05	0.76	0.15		0.88	5.04	0.06			0.08
[21021]	CONVERGENT MARGIN	IZU-BONIN ARC / BONIN ARC / DREDGE MWD42	BACK-ARC DEPRESSION/BAIYONNEISE KNOLL	31.9625	31.9744	139.74	139.754	SAE	-790	-905	s_MWD42-6 [21021]	RHYOLITE [21021]									VOL					WR [21021]	70.1	0.48		14.54		3.83			3.14	0.7	0.15		0.88	5.07	0.07			0.02
[21021]	CONVERGENT MARGIN	IZU-BONIN ARC / BONIN ARC / DREDGE MWD42	BACK-ARC DEPRESSION/BAIYONNEISE KNOLL	31.9625	31.9744	139.74	139.754	SAE	-790	-905	s_MWD42-101 [21021]	RHYOLITE [21021]									VOL					WR [21021]	68.09	0.5		14.75		3.93			3.3	0.74	0.16		0.86	5.19	0.09			0.02
[21021]	CONVERGENT MARGIN	IZU-BONIN ARC / BONIN ARC / DREDGE MWD42	BACK-ARC DEPRESSION/BAIYONNEISE KNOLL	31.9625	31.9744	139.74	139.754	SAE	-790	-905	s_MWD42-102 [21021]	RHYOLITE [21021]									VOL					WR [21021]	68.47	0.48		14.4		3.76			3.17	0.71	0.15		0.84	5.05	0.09			0.1
[21021]	CONVERGENT MARGIN	IZU-BONIN ARC / BONIN ARC / DREDGE MWD42	BACK-ARC DEPRESSION/BAIYONNEISE KNOLL	31.9625	31.9744	139.74	139.754	SAE	-790	-905	s_MWD42-103 [21021]	RHYOLITE [21021]									VOL					WR [21021]	69.42	0.5		14.44		3.76			3.12	0.74	0.15		0.85	5.05	0.09			0.1
[21021]	CONVERGENT MARGIN	IZU-BONIN ARC / BONIN ARC / DREDGE MWD42	BACK-ARC DEPRESSION/BAIYONNEISE KNOLL	31.9625	31.9744	139.74	139.754	SAE	-790	-905	s_MWD42-104 [21021]	RHYOLITE [21021]									VOL					WR [21021]	69.21	0.52		14.82		3.98			3.2	0.79	0.16		0.9	5.16	0.07			0.05
[21021]	CONVERGENT MARGIN	IZU-BONIN ARC / BONIN ARC / DREDGE MWD42	BACK-ARC DEPRESSION/BAIYONNEISE KNOLL	31.9625	31.9744	139.74	139.754	SAE	-790	-905	s_MWD42-105 [21021]	RHYOLITE [21021]									VOL					WR [21021]	68.72	0.51		14.77		4.02			3.25	1.21	0.16		0.86	4.97	0.08			0.29
[21021]	CONVERGENT MARGIN	IZU-BONIN ARC / BONIN ARC / DREDGE MWD42	BACK-ARC DEPRESSION/BAIYONNEISE KNOLL	31.9625	31.9744	139.74	139.754	SAE	-790	-905	s_MWD42-108 [21021]	RHYOLITE [21021]									VOL					WR [21021]	69.69	0.51		14.61		3.9			3.18	0.79	0.16		0.89	5.06	0.07			0.05
[21021]	CONVERGENT MARGIN	IZU-BONIN ARC / BONIN ARC / DREDGE MWD43	BACK-ARC DEPRESSION/DAINI-BAIYONNEISE KNOLL	31.9842	31.9922	139.688	139.693	SAE	-830	-885	s_MWD43-2 [21021]	ANDESITE, 2-PYROXENE [21021]									VOL					WR [21021]	63.39	0.93		14.82		6.49			4.76	1.6	0.22		0.83	4.47	0.19			0.25
[21021]	CONVERGENT MARGIN	IZU-BONIN ARC / BONIN ARC / DREDGE MWD43	BACK-ARC DEPRESSION/DAINI-BAIYONNEISE KNOLL	31.9842	31.9922	139.688	139.693	SAE	-830	-885	s_MWD43-3 [21021]	ANDESITE, 2-PYROXENE [21021]									VOL					WR [21021]	63.37	0.94		14.88		6.42			4.77	1.59	0.22		0.84	4.42	0.22			0.34
[21021]	CONVERGENT MARGIN	IZU-BONIN ARC / BONIN ARC / DREDGE MWD43	BACK-ARC DEPRESSION/DAINI-BAIYONNEISE KNOLL	31.9842	31.9922	139.688	139.693	SAE	-830	-885	s_MWD43-5 [21021]	ANDESITE, 2-PYROXENE [21021]									VOL					WR [21021]	63.95	0.96		15.08		6.49			4.83	1.58	0.22		0.85	4.4	0.22			0.31
[21021]	CONVERGENT MARGIN	IZU-BONIN ARC / BONIN ARC / DREDGE MWD43	BACK-ARC DEPRESSION/DAINI-BAIYONNEISE KNOLL	31.9842	31.9922	139.688	139.693	SAE	-830	-885	s_MWD43-6 [21021]	RHYOLITE [21021]									VOL					WR [21021]	73.82	0.28		13.24		2.56			2.57	0.4	0.1		1.04	4.57	0.03			0.09
[21021]	CONVERGENT MARGIN	IZU-BONIN ARC / BONIN ARC / DREDGE MWD43	BACK-ARC DEPRESSION/DAINI-BAIYONNEISE KNOLL	31.9842	31.9922	139.688	139.693	SAE	-830	-885	s_MWD43-9 [21021]	RHYOLITE [21021]									VOL					WR [21021]	73.81	0.29		13.14		2.54			2.55	0.38	0.1		1.02	4.54	0.03			12.58
[21021]	CONVERGENT MARGIN	IZU-BONIN ARC / BONIN ARC / DREDGE MWD43	BACK-ARC DEPRESSION/DAINI-BAIYONNEISE KNOLL	31.9842	31.9922	139.688	139.693	SAE	-830	-885	s_MWD43-101 [21021]	ANDESITE, 2-PYROXENE [21021]									VOL					WR [21021]	63.79	0.95		14.89		6.44			4.77	1.6	0.22		0.84	4.36	0.19			0.28
[21021]	CONVERGENT MARGIN	IZU-BONIN ARC / BONIN ARC / DREDGE MWD43	BACK-ARC DEPRESSION/DAINI-BAIYONNEISE KNOLL	31.9842	31.9922	139.688	139.693	SAE	-830	-885	s_MWD43-102 [21021]	RHYOLITE [21021]									VOL					WR [21021]	73.96	0.28		13.15		2.58			2.59	0.43	0.1		0.93	4.6	0.02			0.11
[21021]	CONVERGENT MARGIN	IZU-BONIN ARC / BONIN ARC / DREDGE MWD43	BACK-ARC DEPRESSION/DAINI-BAIYONNEISE KNOLL	31.9842	31.9922	139.688	139.693	SAE	-830	-885	s_MWD43-103 [21021]	RHYOLITE [21021]									VOL					WR [21021]	72.88	0.27		13.06		2.57			2.58	0.41	0.1		0.92	4.72	0.02			0.16
[21021]	CONVERGENT MARGIN	IZU-BONIN ARC / BONIN ARC / DREDGE MWD43	BACK-ARC DEPRESSION/DAINI-BAIYONNEISE KNOLL	31.9842	31.9922	139.688	139.693	SAE	-830	-885	s_MWD43-104 [21021]	RHYOLITE [21021]									VOL					WR [21021]	72.49	0.29		12.86		2.61			2.61	0.45	0.1		0.97	4.63	0.02			0.18
[21021]	CONVERGENT MARGIN	IZU-BONIN ARC / BONIN ARC / DREDGE MWD47	BACK-ARC DEPRESSION/AOGASHIMA DEPRESSION	32.1872	32.1933	139.684	139.703	SAE	-1405	-1585	s_MWD47-1 [21021]	BASALT, OLIVINE [21021]									VOL					WR [21021]	49.84	0.97		15.45		11.33			12.64	6.54	0.28		0.25	1.85	0.08			0.18
[21021]	CONVERGENT MARGIN	IZU-BONIN ARC / BONIN ARC / DREDGE MWD47	BACK-ARC DEPRESSION/AOGASHIMA DEPRESSION	32.1872	32.1933	139.684	139.703	SAE	-1405	-1585	s_MWD47-3 [21021]	BASALT, OLIVINE [21021]									VOL					WR [21021]	48.15	0.86		16.73		10.41			12.65	6.83	0.17		0.22	1.78	0.08			0.03
[21021]	CONVERGENT MARGIN	IZU-BONIN ARC / BONIN ARC / DREDGE MWD47	BACK-ARC DEPRESSION/AOGASHIMA DEPRESSION	32.1872	32.1933	139.684	139.703	SAE	-1405	-1585	s_MWD47-4 [21021]	BASALT, OLIVINE [21021]									VOL					WR [21021]	49.59	0.9		16.41		10.55			12.94	6.75	0.17		0.21	1.86	0.08			0.15
[21021]	CONVERGENT MARGIN	IZU-BONIN ARC / BONIN ARC / DREDGE MWD47	BACK-ARC DEPRESSION/AOGASHIMA DEPRESSION	32.1872	32.1933	139.684	139.703	SAE	-1405	-1585	s_MWD47-5 [21021]	BASALT, OLIVINE [21021]									VOL					WR [21021]	49.56	0.88		16.79		10.59			12.98	6.44	0.17		0.22	1.77	0.08			0.16
[21021]	CONVERGENT MARGIN	IZU-BONIN ARC / BONIN ARC / DREDGE MWD47	BACK-ARC DEPRESSION/AOGASHIMA DEPRESSION	32.1872	32.1933	139.684	139.703	SAE	-1405	-1585	s_MWD47-8 [21021]	BASALT, OLIVINE [21021]									VOL					WR [21021]	49.8	0.91		17		10.81			12.71	6.72	0.19		0.23	1.82	0.08			0.12
[21021]	CONVERGENT MARGIN	IZU-BONIN ARC / BONIN ARC / DREDGE MWD47	BACK-ARC DEPRESSION/AOGASHIMA DEPRESSION	32.1872	32.1933	139.684	139.703	SAE	-1405	-1585	s_MWD47-9 [21021]	BASALT, OLIVINE [21021]									VOL					WR [21021]	47.98	0.84		17.02		10.33			12.71	6.86	0.18		0.2	1.77	0.08			0.06
[21021]	CONVERGENT MARGIN	IZU-BONIN ARC / BONIN ARC / DREDGE MWD47	BACK-ARC DEPRESSION/AOGASHIMA DEPRESSION	32.1872	32.1933	139.684	139.703	SAE	-1405	-1585	s_MWD47-101 [21021]	BASALT, OLIVINE [21021]									VOL					WR [21021]	48.57	0.84		17.24		10.16			12.84	6.94	0.18		0.22	1.71	0.07			0.22
[21021]	CONVERGENT MARGIN	IZU-BONIN ARC / BONIN ARC / DREDGE MWD47	BACK-ARC DEPRESSION/AOGASHIMA DEPRESSION	32.1872	32.1933	139.684	139.703	SAE	-1405	-1585	s_MWD47-102 [21021]	BASALT, OLIVINE [21021]									VOL					WR [21021]	48.6	0.86		17.28		10.23			12.88	6.71	0.16		0.21	1.75	0.08			0.2
[21021]	CONVERGENT MARGIN	IZU-BONIN ARC / BONIN ARC / DREDGE MWD48	BACK-ARC DEPRESSION/AOGASHIMA DEPRESSION	32.1508	32.1664	139.729	139.743	SAE	-1200	-1475	s_MWD48-1 [21021]	BASALT, OLIVINE-PYROXENE [21021]									VOL					WR [21021]	49.3	0.97		16.18		10.4			12.36	6.55	0.17		0.22	2.02	0.16			0.06
[21021]	CONVERGENT MARGIN	IZU-BONIN ARC / BONIN ARC / DREDGE MWD48	BACK-ARC DEPRESSION/AOGASHIMA DEPRESSION	32.1508	32.1664	139.729	139.743	SAE	-1200	-1475	s_MWD48-2 [21021]	BASALT, OLIVINE-PYROXENE [21021]									VOL					WR [21021]	49.02	0.85		16.76		9.9			12.39	7.77	0.16		0.19	1.81	0.13			0.02
[21021]	CONVERGENT MARGIN	IZU-BONIN ARC / BONIN ARC / DREDGE MWD48	BACK-ARC DEPRESSION/AOGASHIMA DEPRESSION	32.1508	32.1664	139.729	139.743	SAE	-1200	-1475	s_MWD48-3 [21021]	BASALT, OLIVINE-PYROXENE [21021]									VOL					WR [21021]	50.05	0.88		16.97		10.1			12.43	7.56	0.17		0.18	1.89	0.13			0.12
[21021]	CONVERGENT MARGIN	IZU-BONIN ARC / BONIN ARC / DREDGE MWD48	BACK-ARC DEPRESSION/AOGASHIMA DEPRESSION	32.1508	32.1664	139.729	139.743	SAE	-1200	-1475	s_MWD48-4 [21021]	RHYOLITE [21021]									VOL					WR [21021]	72.1	0.43		14		3.26			3.11	0.67	0.1		0.88	4.63	0.07			0.11
[21021]	CONVERGENT MARGIN	IZU-BONIN ARC / BONIN ARC / DREDGE MWD48	BACK-ARC DEPRESSION/AOGASHIMA DEPRESSION	32.1508	32.1664	139.729	139.743	SAE	-1200	-1475	s_MWD48-5 [21021]	BASALT, OLIVINE-PYROXENE [21021]									VOL					WR [21021]	49.6	0.92		16.45		10.18			12.38	7.27	0.17		0.19	1.96	0.14			0.1
[21021]	CONVERGENT MARGIN	IZU-BONIN ARC / BONIN ARC / DREDGE MWD48	BACK-ARC DEPRESSION/AOGASHIMA DEPRESSION	32.1508	32.1664	139.729	139.743	SAE	-1200	-1475	s_MWD48-6 [21021]	RHYOLITE [21021]									VOL					WR [21021]	73.31	0.39		13.64		2.88			2.82	0.56	0.1		0.89	4.65	0.05			0.04
[21021]	CONVERGENT MARGIN	IZU-BONIN ARC / BONIN ARC / DREDGE MWD48	BACK-ARC DEPRESSION/AOGASHIMA DEPRESSION	32.1508	32.1664	139.729	139.743	SAE	-1200	-1475	s_MWD48-7 [21021]	RHYOLITE [21021]									VOL					WR [21021]	74.76	0.36		13.47		2.88			2.61	0.49	0.11		1.05	4.57	0.04			7.49
[21021]	CONVERGENT MARGIN	IZU-BONIN ARC / BONIN ARC / DREDGE MWD48	BACK-ARC DEPRESSION/AOGASHIMA DEPRESSION	32.1508	32.1664	139.729	139.743	SAE	-1200	-1475	s_MWD48-101 [21021]	RHYOLITE [21021]									VOL					WR [21021]	72.44	0.32		13.07		2.82			2.67	0.49	0.1		0.99	4.55	0.04			0.21
[21021]	CONVERGENT MARGIN	IZU-BONIN ARC / BONIN ARC / DREDGE MWD48	BACK-ARC DEPRESSION/AOGASHIMA DEPRESSION	32.1508	32.1664	139.729	139.743	SAE	-1200	-1475	s_MWD48-103 [21021]	BASALT, OLIVINE-PYROXENE [21021]									VOL					WR [21021]	48.91	0.87		16.35		10.18			12.28	7.74	0.17		0.2	1.88	0.13			0.09
[21021]	CONVERGENT MARGIN	IZU-BONIN ARC / BONIN ARC / DREDGE MWD48	BACK-ARC DEPRESSION/AOGASHIMA DEPRESSION	32.1508	32.1664	139.729	139.743	SAE	-1200	-1475	s_MWD48-110 [21021]	RHYOLITE [21021]									VOL					WR [21021]	73.84	0.34		13.17		2.64			2.61	0.41	0.09		0.91	4.61	0.04			0.02
[21021]	CONVERGENT MARGIN	IZU-BONIN ARC / BONIN ARC / DREDGE MWD49	VOLCANIC FRONT/WEST OF MYO-JIN KNOLL	32.0914	32.0975	139.769	139.775	SAE	-1100	-1155	s_MWD49-1 [21021]	RHYOLITE [21021]									VOL					WR [21021]	73.26	0.3		13.31		2.8			2.66	0.44	0.1		0.77	4.73	0.03			0.13
[21021]	CONVERGENT MARGIN	IZU-BONIN ARC / BONIN ARC / DREDGE MWD49	VOLCANIC FRONT/WEST OF MYO-JIN KNOLL	32.0914	32.0975	139.769	139.775	SAE	-1100	-1155	s_MWD49-2 [21021]	RHYOLITE [21021]									VOL					WR [21021]	72.4	0.32		13.02		2.86			2.63	0.5	0.11		0.92	4.65	0.04			0.14
[21021]	CONVERGENT MARGIN	IZU-BONIN ARC / BONIN ARC / DREDGE MWD49	VOLCANIC FRONT/WEST OF MYO-JIN KNOLL	32.0914	32.0975	139.769	139.775	SAE	-1100	-1155	s_MWD49-3 [21021]	RHYOLITE [21021]									VOL					WR [21021]	74.51	0.31		13.64		2.69			2.66	0.57	0.1		0.74	4.78	0.03			0.19
[21021]	CONVERGENT MARGIN	IZU-BONIN ARC / BONIN ARC / DREDGE MWD49	VOLCANIC FRONT/WEST OF MYO-JIN KNOLL	32.0914	32.0975	139.769	139.775	SAE	-1100	-1155	s_MWD49-4 [21021]	RHYOLITE [21021]									VOL					WR [21021]	73	0.3		13.25		2.87			2.68	0.49	0.11		0.76	4.64	0.03			0.19
[21021]	CONVERGENT MARGIN	IZU-BONIN ARC / BONIN ARC / DREDGE MWD49	VOLCANIC FRONT/WEST OF MYO-JIN KNOLL	32.0914	32.0975	139.769	139.775	SAE	-1100	-1155	s_MWD49-5 [21021]	RHYOLITE [21021]									VOL					WR [21021]	73.85	0.31		13.64		2.83			2.64	0.47	0.1		0.78	4.83	0.03			0.15
[21021]	CONVERGENT MARGIN	IZU-BONIN ARC / BONIN ARC / DREDGE MWD49	VOLCANIC FRONT/WEST OF MYO-JIN KNOLL	32.0914	32.0975	139.769	139.775	SAE	-1100	-1155	s_MWD49-7 [21021]	RHYOLITE [21021]									VOL					WR [21021]	74.49	0.32		13.76		2.81			2.72	0.49	0.11		0.97	4.67	0.04			13.2
[21021]	CONVERGENT MARGIN	IZU-BONIN ARC / BONIN ARC / DREDGE MWD49	VOLCANIC FRONT/WEST OF MYO-JIN KNOLL	32.0914	32.0975	139.769	139.775	SAE	-1100	-1155	s_MWD49-9 [21021]	RHYOLITE [21021]									VOL					WR [21021]	72.96	0.35		14.24		3.19			3.34	0.69	0.1		0.85	4.45	0.04			1.08
[21021]	CONVERGENT MARGIN	IZU-BONIN ARC / BONIN ARC / DREDGE MWD49	VOLCANIC FRONT/WEST OF MYO-JIN KNOLL	32.0914	32.0975	139.769	139.775	SAE	-1100	-1155	s_MWD49-101 [21021]	RHYOLITE [21021]									VOL					WR [21021]	73.11	0.32		13.29		2.83			2.67	0.46	0.11		0.93	4.58	0.04			0.15
[21021]	CONVERGENT MARGIN	IZU-BONIN ARC / BONIN ARC / DREDGE MWD49	VOLCANIC FRONT/WEST OF MYO-JIN KNOLL	32.0914	32.0975	139.769	139.775	SAE	-1100	-1155	s_MWD49-103 [21021]	RHYOLITE [21021]									VOL					WR [21021]	72.53	0.31		13.13		2.73			2.67	0.45	0.1		0.79	4.65	0.03			0.12
[21021]	CONVERGENT MARGIN	IZU-BONIN ARC / BONIN ARC / DREDGE MWD49	VOLCANIC FRONT/WEST OF MYO-JIN KNOLL	32.0914	32.0975	139.769	139.775	SAE	-1100	-1155	s_MWD49-105 [21021]	RHYOLITE [21021]									VOL					WR [21021]	73.44	0.31		13.35		2.75			2.69	0.49	0.11		0.88	4.57	0.04			0.26
[21021]	CONVERGENT MARGIN	IZU-BONIN ARC / BONIN ARC / DREDGE MWD50	BACK-ARC DEPRESSION/DAINI-BAIYONNEISE KNOLL	31.9825	31.9914	139.667	139.67	SAE	-875	-1070	s_MWD50-1 [21021]	ANDESITE, 2-PYROXENE [21021]									VOL					WR [21021]	63.44	0.84		15.08		6.81			5.47	1.7	0.18		0.54	4.04	0.1			0.11
[21021]	CONVERGENT MARGIN	IZU-BONIN ARC / BONIN ARC / DREDGE MWD50	BACK-ARC DEPRESSION/DAINI-BAIYONNEISE KNOLL	31.9825	31.9914	139.667	139.67	SAE	-875	-1070	s_MWD50-3 [21021]	ANDESITE, 2-PYROXENE [21021]									VOL					WR [21021]	64.08	0.82		14.83		6.8			5.36	1.66	0.18		0.57	3.91	0.1			0.15
[21021]	CONVERGENT MARGIN	IZU-BONIN ARC / BONIN ARC / DREDGE MWD50	BACK-ARC DEPRESSION/DAINI-BAIYONNEISE KNOLL	31.9825	31.9914	139.667	139.67	SAE	-875	-1070	s_MWD50-5 [21021]	ANDESITE, 2-PYROXENE [21021]									VOL					WR [21021]	63.09	0.82		14.85		6.85			5.43	1.73	0.19		0.52	3.96	0.1			0.29
[21021]	CONVERGENT MARGIN	IZU-BONIN ARC / BONIN ARC / DREDGE MWD50	BACK-ARC DEPRESSION/DAINI-BAIYONNEISE KNOLL	31.9825	31.9914	139.667	139.67	SAE	-875	-1070	s_MWD50-102 [21021]	ANDESITE, 2-PYROXENE [21021]									VOL					WR [21021]	64.59	0.82		14.93		6.68			5.32	1.65	0.18		0.52	4.01	0.1			0.15
[21021]	CONVERGENT MARGIN	IZU-BONIN ARC / BONIN ARC / DREDGE MWD51	BACK-ARC DEPRESSION/WEST OF BAIYONNEISE KNOLL	31.9183	31.9258	139.627	139.636	SAE	-1040	-1310	s_MWD51-1 [21021]	RHYOLITE [21021]									VOL					WR [21021]	73.63	0.37		13.22		2.89			1.96	0.39	0.18		1.07	5.2	0.03			6
[21021]	CONVERGENT MARGIN	IZU-BONIN ARC / BONIN ARC / DREDGE MWD51	BACK-ARC DEPRESSION/WEST OF BAIYONNEISE KNOLL	31.9183	31.9258	139.627	139.636	SAE	-1040	-1310	s_MWD51-5 [21021]	BASALT, OLIVINE [21021]									VOL					WR [21021]	50.29	0.94		16.92		11.71			10.81	6.24	0.2		0.22	1.97	0.07			0.1
[21021]	CONVERGENT MARGIN	IZU-BONIN ARC / BONIN ARC / DREDGE MWD51	BACK-ARC DEPRESSION/WEST OF BAIYONNEISE KNOLL	31.9183	31.9258	139.627	139.636	SAE	-1040	-1310	s_MWD51-105 [21021]	BASALT, OLIVINE [21021]									VOL					WR [21021]	50.04	0.94		16.93		11.74			10.88	6.35	0.2		0.22	1.97	0.07			0.09
[21021]	CONVERGENT MARGIN	IZU-BONIN ARC / BONIN ARC / DREDGE MWD51	BACK-ARC DEPRESSION/WEST OF BAIYONNEISE KNOLL	31.9183	31.9258	139.627	139.636	SAE	-1040	-1310	s_MWD51-106 [21021]	BASALT, OLIVINE [21021]									VOL					WR [21021]	49.81	0.93		16.74		11.58			10.77	6.22	0.2		0.2	1.95	0.07			0.03
[21021]	CONVERGENT MARGIN	IZU-BONIN ARC / BONIN ARC / DREDGE MWD59	BACK-ARC KNOLL/DAIROKU-NISHI-AOGASHIMA KNOLL	32.165	32.1658	139.441	139.448	SAE	-1095	-1175	s_MWD59-1 [21021]	BASALT, OLIVINE [21021]									VOL					WR [21021]	47.53	1.14		17.58		12.55			12.41	6.87	0.19		0.14	1.86	0.11			0.23
[21021]	CONVERGENT MARGIN	IZU-BONIN ARC / BONIN ARC / DREDGE MWD59	BACK-ARC KNOLL/DAIROKU-NISHI-AOGASHIMA KNOLL	32.165	32.1658	139.441	139.448	SAE	-1095	-1175	s_MWD59-3 [21021]	BASALT, OLIVINE [21021]									VOL					WR [21021]	46.86	1.14		17.59		12.61			12.43	6.81	0.23		0.14	1.9	0.11			0.23
[21021]	CONVERGENT MARGIN	IZU-BONIN ARC / BONIN ARC / DREDGE MWD59	BACK-ARC KNOLL/DAIROKU-NISHI-AOGASHIMA KNOLL	32.165	32.1658	139.441	139.448	SAE	-1095	-1175	s_MWD59-5 [21021]	BASALT, OLIVINE [21021]									VOL					WR [21021]	47.64	1.15		17.43		12.63			12.51	6.81	0.19		0.15	1.85	0.11			0.26
[21021]	CONVERGENT MARGIN	IZU-BONIN ARC / BONIN ARC / DREDGE MWD59	BACK-ARC KNOLL/DAIROKU-NISHI-AOGASHIMA KNOLL	32.165	32.1658	139.441	139.448	SAE	-1095	-1175	s_MWD59-7 [21021]	BASALT, OLIVINE [21021]									VOL					WR [21021]	47.32	1.15		17.38		12.58			12.45	6.77	0.2		0.15	1.87	0.11			0.27
[21021]	CONVERGENT MARGIN	IZU-BONIN ARC / BONIN ARC / DREDGE MWD61	BACK-ARC KNOLL/MYOJIN RIFT	31.7856	31.8231	139.335	139.347	SAE	-1410	-1450	s_MWD61-1 [21021]	DACITE [21021]									VOL					WR [21021]	68.14	0.62		15.22		4.66			3.75	0.98	0.2		1.24	4.61	0.12			0.46
[21021]	CONVERGENT MARGIN	IZU-BONIN ARC / BONIN ARC / DREDGE MWD61	BACK-ARC KNOLL/MYOJIN RIFT	31.7856	31.8231	139.335	139.347	SAE	-1410	-1450	s_MWD61-3 [21021]	DACITE [21021]									VOL					WR [21021]	67.9	0.64		14.99		4.7			3.79	0.94	0.19		1.15	4.69	0.12			0.26
[21021]	CONVERGENT MARGIN	IZU-BONIN ARC / BONIN ARC / DREDGE MWD61	BACK-ARC KNOLL/MYOJIN RIFT	31.7856	31.8231	139.335	139.347	SAE	-1410	-1450	s_MWD61-5 [21021]	DACITE [21021]									VOL					WR [21021]	65.73	0.57		14.52		4.52			3.68	0.89	0.35		1.29	4.49	0.11			0.43
[21021]	CONVERGENT MARGIN	IZU-BONIN ARC / BONIN ARC / DREDGE MWD61	BACK-ARC KNOLL/MYOJIN RIFT	31.7856	31.8231	139.335	139.347	SAE	-1410	-1450	s_MWD61-102 [21021]	DACITE [21021]									VOL					WR [21021]	67.67	0.63		14.88		4.46			3.73	0.9	0.2		1.28	4.65	0.11			0.27
[21021]	CONVERGENT MARGIN	IZU-BONIN ARC / BONIN ARC / DREDGE MWD62	BACK-ARC KNOLL/MYOJIN RIFT	31.6728	31.7592	139.341	139.356	SAE	-890	-1210	s_MWD62-1 [21021]	BASALT, OLIVINE [21021]									VOL					WR [21021]	48.21	1.02		17.27		12.06			12.27	6.55	0.19		0.44	1.94	0.13			0.21
[21021]	CONVERGENT MARGIN	IZU-BONIN ARC / BONIN ARC / DREDGE MWD62	BACK-ARC KNOLL/MYOJIN RIFT	31.6728	31.7592	139.341	139.356	SAE	-890	-1210	s_MWD62-2 [21021]	BASALT, OLIVINE [21021]									VOL					WR [21021]	48.07	1.04		17.38		12.19			12.19	6.54	0.23		0.45	1.92	0.13			0.37
[21021]	CONVERGENT MARGIN	IZU-BONIN ARC / BONIN ARC / DREDGE MWD62	BACK-ARC KNOLL/MYOJIN RIFT	31.6728	31.7592	139.341	139.356	SAE	-890	-1210	s_MWD62-105 [21021]	BASALT, OLIVINE [21021]									VOL					WR [21021]	47.61	1.47		16.62		14.23			10.79	5.29	0.23		0.67	2.18	0.17			0.62
[21021]	CONVERGENT MARGIN	IZU-BONIN ARC / BONIN ARC / DREDGE MWD62	BACK-ARC KNOLL/MYOJIN RIFT	31.6728	31.7592	139.341	139.356	SAE	-890	-1210	s_MWD62-106 [21021]	BASALT, OLIVINE [21021]									VOL					WR [21021]	47.74	0.73		15.59		9.99			14.17	9.48	0.17		0.36	1.35	0.07			0.13
[21021]	CONVERGENT MARGIN	IZU-BONIN ARC / BONIN ARC / DREDGE MWD62	BACK-ARC KNOLL/MYOJIN RIFT	31.6728	31.7592	139.341	139.356	SAE	-890	-1210	s_MWD62-110 [21021]	BASALT, OLIVINE [21021]									VOL					WR [21021]	47.6	1.03		17.13		11.89			12.25	6.47	0.21		0.47	1.91	0.13			0.28
[21021]	CONVERGENT MARGIN	IZU-BONIN ARC / BONIN ARC / DREDGE MWD63	BACK-ARC KNOLL/MYOJIN RIFT	31.725	31.7264	139.329	139.337	SAE	-1225	-1235	s_MWD63-1 [21021]	BASALT, OLIVINE [21021]									VOL					WR [21021]	48.87	1.03		17.56		12.54			11.57	6.62	0.2		0.84	1.7	0.18			1.2
[21021]	CONVERGENT MARGIN	IZU-BONIN ARC / BONIN ARC / DREDGE MWD63	BACK-ARC KNOLL/MYOJIN RIFT	31.725	31.7264	139.329	139.337	SAE	-1225	-1235	s_MWD63-3 [21021]	BASALT, OLIVINE [21021]									VOL					WR [21021]	48.49	1.04		16.91		12.33			12.53	6.68	0.22		0.56	1.78	0.17			0.25
[21021]	CONVERGENT MARGIN	IZU-BONIN ARC / BONIN ARC / DREDGE MWD63	BACK-ARC KNOLL/MYOJIN RIFT	31.725	31.7264	139.329	139.337	SAE	-1225	-1235	s_MWD63-5 [21021]	BASALT, OLIVINE [21021]									VOL					WR [21021]	48.56	1.02		17.32		12.51			12.77	6.86	0.2		0.5	1.75	0.16			0.26
[21021]	CONVERGENT MARGIN	IZU-BONIN ARC / BONIN ARC / DREDGE MWD63	BACK-ARC KNOLL/MYOJIN RIFT	31.725	31.7264	139.329	139.337	SAE	-1225	-1235	s_MWD63-9 [21021]	RHYOLITE [21021]									VOL					WR [21021]	76.81	0.21		13.47		1.95			1.82	0.29	0.11		2.31	4.72	0.03			0.36
[21021]	CONVERGENT MARGIN	IZU-BONIN ARC / BONIN ARC / DREDGE MWD63	BACK-ARC KNOLL/MYOJIN RIFT	31.725	31.7264	139.329	139.337	SAE	-1225	-1235	s_MWD63-10 [21021]	RHYOLITE [21021]									VOL					WR [21021]	76.39	0.2		13.43		1.9			1.8	0.27	0.11		2.22	4.8	0.03			0.25
[21021]	CONVERGENT MARGIN	IZU-BONIN ARC / BONIN ARC / DREDGE MWD64	BACK-ARC KNOLL/MYOJIN RIFT	31.6419	31.6439	139.319	139.334	SAE	-970	-1045	s_MWD64-1 [21021]	BASALT, OLIVINE [21021]									VOL					WR [21021]	47.99	0.91		16.61		10.28			14.14	8.52	0.18		0.21	1.7	0.2			0.28
[21021]	CONVERGENT MARGIN	IZU-BONIN ARC / BONIN ARC / DREDGE MWD64	BACK-ARC KNOLL/MYOJIN RIFT	31.6419	31.6439	139.319	139.334	SAE	-970	-1045	s_MWD64-7 [21021]	BASALT, OLIVINE [21021]									VOL					WR [21021]	48.9	0.9		16.5		10.29			13.4	8.06	0.16		0.42	1.84	0.17			0.14
[21021]	CONVERGENT MARGIN	IZU-BONIN ARC / BONIN ARC / DREDGE MWD64	BACK-ARC KNOLL/MYOJIN RIFT	31.6419	31.6439	139.319	139.334	SAE	-970	-1045	s_MWD64-8 [21021]	BASALT, OLIVINE [21021]									VOL					WR [21021]	48.64	0.91		16.52		10.11			13.46	8.05	0.15		0.38	1.84	0.17			0.17
[21021]	CONVERGENT MARGIN	IZU-BONIN ARC / BONIN ARC / DREDGE MWD64	BACK-ARC KNOLL/MYOJIN RIFT	31.6419	31.6439	139.319	139.334	SAE	-970	-1045	s_MWD64-109 [21021]	BASALT, OLIVINE [21021]									VOL					WR [21021]	50.1	0.81		15.04		10.32			13.05	9.02	0.18		0.37	1.77	0.15			0.2
[21021]	CONVERGENT MARGIN	IZU-BONIN ARC / BONIN ARC / DREDGE MWD65	BACK-ARC KNOLL/MYOJIN RIFT	31.6608	31.6625	139.334	139.352	SAE	-735	-1075	s_MWD65-1 [21021]	BASALT, OLIVINE [21021]									VOL					WR [21021]	47.97	0.87		17.64		11.86			12.91	6.84	0.18		0.52	1.68	0.23			0.14
[21021]	CONVERGENT MARGIN	IZU-BONIN ARC / BONIN ARC / DREDGE MWD65	BACK-ARC KNOLL/MYOJIN RIFT	31.6608	31.6625	139.334	139.352	SAE	-735	-1075	s_MWD65-3 [21021]	BASALT, OLIVINE [21021]									VOL					WR [21021]	48.04	0.9		17.64		11.81			12.99	6.88	0.18		0.48	1.66	0.23			0.19
[21021]	CONVERGENT MARGIN	IZU-BONIN ARC / BONIN ARC / DREDGE MWD65	BACK-ARC KNOLL/MYOJIN RIFT	31.6608	31.6625	139.334	139.352	SAE	-735	-1075	s_MWD65-5 [21021]	BASALT, OLIVINE [21021]									VOL					WR [21021]	48.22	0.9		17.66		11.9			12.93	6.68	0.18		0.54	1.66	0.23			0.25
[21021]	CONVERGENT MARGIN	IZU-BONIN ARC / BONIN ARC / DREDGE MWD65	BACK-ARC KNOLL/MYOJIN RIFT	31.6608	31.6625	139.334	139.352	SAE	-735	-1075	s_MWD65-6 [21021]	BASALT, OLIVINE [21021]									VOL					WR [21021]	48.65	0.88		17.64		11.9			12.85	6.71	0.18		0.57	1.7	0.22			0.15
[21021]	CONVERGENT MARGIN	IZU-BONIN ARC / BONIN ARC / DREDGE MWD65	BACK-ARC KNOLL/MYOJIN RIFT	31.6608	31.6625	139.334	139.352	SAE	-735	-1075	s_MWD65-104 [21021]	BASALT, OLIVINE [21021]									VOL					WR [21021]	47.74	0.9		17.61		11.87			12.98	6.82	0.18		0.5	1.69	0.24			0.14
[21021]	CONVERGENT MARGIN	IZU-BONIN ARC / BACK ARC KNOLLS / DREDGE MWD66		31.6368	31.6368	139.193	139.193	SAQ	-895	-905	s_MW66-1 [21021]	NOT GIVEN [21021]									VOL					WR [21021]	60.88	0.59		15.25		6.6			8.25	4.52	0.15		1.86	3.02	0.15			0.27
[21021]	CONVERGENT MARGIN	IZU-BONIN ARC / BACK ARC KNOLLS / DREDGE MWD66		31.6368	31.6368	139.193	139.193	SAQ	-895	-905	s_MW66-2 [21021]	NOT GIVEN [21021]									VOL					WR [21021]	61.26	0.59		15.29		6.69			8.28	4.51	0.19		1.83	2.94	0.15			0.31
[21021]	CONVERGENT MARGIN	IZU-BONIN ARC / BACK ARC KNOLLS / DREDGE MWD66		31.6368	31.6368	139.193	139.193	SAQ	-895	-905	s_MW66-3 [21021]	NOT GIVEN [21021]									VOL					WR [21021]	60.26	0.59		15.29		6.74			8.41	4.64	0.28		1.75	2.96	0.15			0.33
[21021]	CONVERGENT MARGIN	IZU-BONIN ARC / BACK ARC KNOLLS / DREDGE MWD66		31.6368	31.6368	139.193	139.193	SAQ	-895	-905	s_MW66-6 [21021]	NOT GIVEN [21021]									VOL					WR [21021]	60.9	0.59		15.13		6.75			8.63	4.75	0.13		1.79	2.87	0.15			0.23
[21021]	CONVERGENT MARGIN	IZU-BONIN ARC / BONIN ARC / DREDGE MWD67	BACK-ARC KNOLL/MYOJIN RIFT	31.6375	31.6375	139.132	139.134	SAE	-1255	-1430	s_MWD67-2 [21021]	BASALT, OLIVINE [21021]									VOL					WR [21021]	49.33	0.87		17.98		11.8			12.35	5.75	0.28		0.76	1.95	0.26			0.35
[21021]	CONVERGENT MARGIN	IZU-BONIN ARC / BONIN ARC / DREDGE MWD67	BACK-ARC KNOLL/MYOJIN RIFT	31.6375	31.6375	139.132	139.134	SAE	-1255	-1430	s_MWD67-4 [21021]	BASALT, OLIVINE [21021]									VOL					WR [21021]	49.68	0.89		18.19		11.82			12.43	5.61	0.24		0.74	1.99	0.26			0.39
[21021]	CONVERGENT MARGIN	IZU-BONIN ARC / BONIN ARC / DREDGE MWD67	BACK-ARC KNOLL/MYOJIN RIFT	31.6375	31.6375	139.132	139.134	SAE	-1255	-1430	s_MWD67-6 [21021]	BASALT, OLIVINE [21021]									VOL					WR [21021]	50.26	0.89		18.48		11.21			12.73	5.26	0.14		0.86	2.09	0.26			0.77
[21021]	CONVERGENT MARGIN	IZU-BONIN ARC / BONIN ARC / DREDGE MWD67	BACK-ARC KNOLL/MYOJIN RIFT	31.6375	31.6375	139.132	139.134	SAE	-1255	-1430	s_MWD67-101 [21021]	BASALT, OLIVINE [21021]									VOL					WR [21021]	47.29	0.97		16.35		12.36			13.77	7.94	0.54		0.29	1.42	0.19			0.4
[21021]	CONVERGENT MARGIN	IZU-BONIN ARC / BONIN ARC / DREDGE MWD82	BACK-ARC KNOLL/SUMISU RIFT	31.3839	31.4067	139.343	139.35	SAE	-695	-1065	s_MWD82-5 [21021]	RHYOLITE [21021]									VOL					WR [21021]	75.44	0.19		13.52		2.21			1.45	0.28	0.16		1.98	4.73	0.02			0.48
[21021]	CONVERGENT MARGIN	IZU-BONIN ARC / BONIN ARC / DREDGE MWD82	BACK-ARC KNOLL/SUMISU RIFT	31.3839	31.4067	139.343	139.35	SAE	-695	-1065	s_MWD82-6 [21021]	RHYOLITE [21021]									VOL					WR [21021]	74.9	0.2		13.49		2.33			1.66	0.36	0.39		2.01	4.68	0.02			0.44
[21021]	CONVERGENT MARGIN	IZU-BONIN ARC / BONIN ARC / DREDGE MWD83	BACK-ARC KNOLL/SUMISU RIFT	31.4781	31.4781	139.333	139.333	SAE	-675	-930	s_MWD83-1 [21021]	BASALT, OLIVINE [21021]									VOL					WR [21021]	46.84	1.36		17.44		14.58			11.28	5.35	0.55		0.23	2.3	0.15			0.38
[21021]	CONVERGENT MARGIN	IZU-BONIN ARC / BONIN ARC / DREDGE MWD83	BACK-ARC KNOLL/SUMISU RIFT	31.4781	31.4781	139.333	139.333	SAE	-675	-930	s_MWD83-4 [21021]	BASALT, OLIVINE [21021]									VOL					WR [21021]	49.8	1.3		18.04		12.01			9.93	4.49	0.51		0.33	3.28	0.24			0.27
[21021]	CONVERGENT MARGIN	IZU-BONIN ARC / BONIN ARC / DREDGE MWD83	BACK-ARC KNOLL/SUMISU RIFT	31.4781	31.4781	139.333	139.333	SAE	-675	-930	s_MWD83-5 [21021]	BASALT, OLIVINE [21021]									VOL					WR [21021]	52.92	0.8		17.87		6.07			8.2	8.13	0.27		1.06	4.09	0.17			2.7
[21021]	CONVERGENT MARGIN	IZU-BONIN ARC / BONIN ARC / DREDGE MWD83	BACK-ARC KNOLL/SUMISU RIFT	31.4781	31.4781	139.333	139.333	SAE	-675	-930	s_MWD83-8 [21021]	RHYOLITE [21021]									VOL					WR [21021]	72.35	0.41		13.89		3.15			2.19	0.53	0.17		2.08	4.75	0.04			0.55
[21021]	CONVERGENT MARGIN	IZU-BONIN ARC / BONIN ARC / DREDGE MWD83	BACK-ARC KNOLL/SUMISU RIFT	31.4781	31.4781	139.333	139.333	SAE	-675	-930	s_MWD83-9 [21021]	RHYOLITE [21021]									VOL					WR [21021]	73.12	0.29		13.54		2.77			1.86	0.37	0.16		1.84	5.1	0.03			0.35
[21021]	CONVERGENT MARGIN	IZU-BONIN ARC / BONIN ARC / DREDGE MWD83	BACK-ARC KNOLL/SUMISU RIFT	31.4781	31.4781	139.333	139.333	SAE	-675	-930	s_MWD83-105 [21021]	RHYOLITE [21021]									VOL					WR [21021]	75.82	0.23		12.79		2.26			1.47	0.23	0.13		2.03	4.78	0			0.47
[21021]	CONVERGENT MARGIN	IZU-BONIN ARC / BONIN ARC / DREDGE MWD84	BACK-ARC KNOLL/SUMISU RIFT	31.5264	31.5281	139.444	139.469	SAE	-800	-1180	s_MWD84-1 [21021]	RHYOLITE [21021]									VOL					WR [21021]	72.42	0.33		14.1		3.05			2.18	0.44	0.15		1.64	5.13	0.02			0.21
[21021]	CONVERGENT MARGIN	IZU-BONIN ARC / BONIN ARC / DREDGE MWD84	BACK-ARC KNOLL/SUMISU RIFT	31.5264	31.5281	139.444	139.469	SAE	-800	-1180	s_MWD84-2 [21021]	RHYOLITE [21021]									VOL					WR [21021]	71.82	0.33		14		3.06			2.18	0.46	0.15		1.66	5.11	0.02			0.31
[21021]	CONVERGENT MARGIN	IZU-BONIN ARC / BONIN ARC / DREDGE MWD84	BACK-ARC KNOLL/SUMISU RIFT	31.5264	31.5281	139.444	139.469	SAE	-800	-1180	s_MWD84-3 [21021]	RHYOLITE [21021]									VOL					WR [21021]	72	0.35		14.16		3.13			2.21	0.43	0.16		1.5	5.34	0.02			0.16
[21021]	CONVERGENT MARGIN	IZU-BONIN ARC / BONIN ARC / DREDGE MWD84	BACK-ARC KNOLL/SUMISU RIFT	31.5264	31.5281	139.444	139.469	SAE	-800	-1180	s_MWD84-5 [21021]	RHYOLITE [21021]									VOL					WR [21021]	71.07	0.34		13.95		3.1			2.21	0.45	0.18		1.53	5.25	0.02			0.24
[21021]	CONVERGENT MARGIN	IZU-BONIN ARC / BONIN ARC / DREDGE MWD84	BACK-ARC KNOLL/SUMISU RIFT	31.5264	31.5281	139.444	139.469	SAE	-800	-1180	s_MWD84-6 [21021]	RHYOLITE [21021]									VOL					WR [21021]	71.48	0.34		13.96		3.08			2.2	0.45	0.15		1.61	5.18	0.02			0.23
[21021]	CONVERGENT MARGIN	IZU-BONIN ARC / BONIN ARC / DREDGE MWD84	BACK-ARC KNOLL/SUMISU RIFT	31.5264	31.5281	139.444	139.469	SAE	-800	-1180	s_MWD84-101 [21021]	RHYOLITE [21021]									VOL					WR [21021]	68	0.39		14.75		3.37			2.46	0.53	0.18		1.36	5.65	0.03			0.45
[21021]	CONVERGENT MARGIN	IZU-BONIN ARC / BONIN ARC / DREDGE MWD84	BACK-ARC KNOLL/SUMISU RIFT	31.5264	31.5281	139.444	139.469	SAE	-800	-1180	s_MWD84-104 [21021]	RHYOLITE [21021]									VOL					WR [21021]	66.53	0.39		16.08		3.5			2.56	0.49	0.17		1.77	6.15	0.03			0.06
[21021]	CONVERGENT MARGIN	IZU-BONIN ARC / BONIN ARC / DREDGE MWD85	BACK-ARC KNOLL/SUMISU RIFT	31.1525	31.1575	139.418	139.418	SAE	-1055	-1055	s_MWD85-1 [21021]	RHYOLITE [21021]									VOL					WR [21021]	72	0.19		13.45		2.16			0.99	0.18	0.04		5.13	3.44	0			0.11
[21021]	CONVERGENT MARGIN	IZU-BONIN ARC / BONIN ARC / DREDGE MWD85	BACK-ARC KNOLL/SUMISU RIFT	31.1525	31.1575	139.418	139.418	SAE	-1055	-1055	s_MWD85-107 [21021]	BASALT, OLIVINE [21021]									VOL					WR [21021]	45.42	1.2		20.26		13.46			10.01	3.41	0.5		1.26	2.9	0.32			2.55
[21015]	CONVERGENT MARGIN	IZU-BONIN ARC / IZU ARC / HONSHU / J1-TEPHRA	BOSO PENINSULA, SHIMOSA GROUP	35.642	35.642	140.42	140.43	SAE			s_J1-1 [21015]	NOT GIVEN [21015]									VOL					GL [21015]
[21015]	CONVERGENT MARGIN	IZU-BONIN ARC / IZU ARC / HONSHU / J1-TEPHRA	BOSO PENINSULA, SHIMOSA GROUP	35.642	35.642	140.42	140.43	SAE			s_J1-2 [21015]	NOT GIVEN [21015]									VOL					GL [21015]
[21015]	CONVERGENT MARGIN	IZU-BONIN ARC / IZU ARC / HONSHU / J1-TEPHRA	BOSO PENINSULA, SHIMOSA GROUP	35.642	35.642	140.42	140.43	SAE			s_J1-3 [21015]	NOT GIVEN [21015]									VOL					GL [21015]
[21015]	CONVERGENT MARGIN	IZU-BONIN ARC / IZU ARC / HONSHU / KS10-, 11-TEPHRA	BOSO PENINSULA, KASAMORI FORMATION	35.47	35.5	140.275	140.3	SAE			s_KS11-1 [21015]	NOT GIVEN [21015]									VOL					GL [21015]
[21015]	CONVERGENT MARGIN	IZU-BONIN ARC / IZU ARC / HONSHU / KS10-, 11-TEPHRA	BOSO PENINSULA, KASAMORI FORMATION	35.47	35.5	140.275	140.3	SAE			s_KS11-2 [21015]	NOT GIVEN [21015]									VOL					GL [21015]
[21015]	CONVERGENT MARGIN	IZU-BONIN ARC / IZU ARC / HONSHU / KS10-, 11-TEPHRA	BOSO PENINSULA, KASAMORI FORMATION	35.47	35.5	140.275	140.3	SAE			s_KS11-3 [21015]	NOT GIVEN [21015]									VOL					GL [21015]
[21015]	CONVERGENT MARGIN	IZU-BONIN ARC / IZU ARC / HONSHU / KS4-TEPHRA	BOSO PENINSULA, KASAMORI FORMATION	35.55	35.57	140.325	140.33	SAE			s_KS4-1 [21015]	NOT GIVEN [21015]									VOL					GL [21015]
[21015]	CONVERGENT MARGIN	IZU-BONIN ARC / IZU ARC / HONSHU / KS4-TEPHRA	BOSO PENINSULA, KASAMORI FORMATION	35.55	35.57	140.325	140.33	SAE			s_KS4-2 [21015]	NOT GIVEN [21015]									VOL					GL [21015]
[21015]	CONVERGENT MARGIN	IZU-BONIN ARC / IZU ARC / HONSHU / KS4-TEPHRA	BOSO PENINSULA, KASAMORI FORMATION	35.55	35.57	140.325	140.33	SAE			s_KS4-3 [21015]	NOT GIVEN [21015]									VOL					GL [21015]
[21015]	CONVERGENT MARGIN	IZU-BONIN ARC / IZU ARC / HONSHU / KS5-TEPHRA	BOSO PENINSULA, KASAMORI FORMATION	35.5	35.58	140.17	140.3	SAE			s_KS5-3 [21015]	NOT GIVEN [21015]									VOL					GL [21015]
[21015]	CONVERGENT MARGIN	IZU-BONIN ARC / IZU ARC / HONSHU / KS10-, 11-TEPHRA	BOSO PENINSULA, KASAMORI FORMATION	35.47	35.5	140.275	140.3	SAE			s_KS10-1 [21015]	NOT GIVEN [21015]									VOL					GL [21015]
[21015]	CONVERGENT MARGIN	IZU-BONIN ARC / IZU ARC / HONSHU / KS10-, 11-TEPHRA	BOSO PENINSULA, KASAMORI FORMATION	35.47	35.5	140.275	140.3	SAE			s_KS10-2 [21015]	NOT GIVEN [21015]									VOL					GL [21015]
[21015]	CONVERGENT MARGIN	IZU-BONIN ARC / IZU ARC / HONSHU / CH2-TEPHRA	BOSO PENINSULA, CHONAN FORMATION	35.38	35.392	140.242	140.25	SAE			s_Ch2-1 [21015]	NOT GIVEN [21015]									VOL					GL [21015]
[21015]	CONVERGENT MARGIN	IZU-BONIN ARC / IZU ARC / HONSHU / CH2-TEPHRA	BOSO PENINSULA, CHONAN FORMATION	35.38	35.392	140.242	140.25	SAE			s_Ch2-2 [21015]	NOT GIVEN [21015]									VOL					GL [21015]
[21015]	CONVERGENT MARGIN	IZU-BONIN ARC / IZU ARC / HONSHU / CH2-TEPHRA	BOSO PENINSULA, CHONAN FORMATION	35.38	35.392	140.242	140.25	SAE			s_Ch2-3 [21015]	NOT GIVEN [21015]									VOL					GL [21015]
[3385]	CONVERGENT MARGIN	IZU-BONIN ARC / IZU ARC / IZU-OSHIMA / OSHIMA	MIHARA-YAMA, OSHIMA, TOKYO M., YOKOSUKA	34.75	34.75	139.42	139.42	SAE			s_1 [3385]	BASALT [3385]							1950		VOL					WR [3385]
[3385]	CONVERGENT MARGIN	IZU-BONIN ARC / IZU ARC / IZU-OSHIMA / OSHIMA	OKATA, OSHIMA, TOKYO METR.	34.75	34.75	139.42	139.42	SAE			s_2 [3385]	BASALT [3385]									VOL					WR [3385]
[3385]	CONVERGENT MARGIN	IZU-BONIN ARC / IZU ARC / MIYAKEJIMA/MIYAKE-ZIMA / MIYAKEJIMA/MIYAKE-ZIMA	MIYAKEJIMA, TOKYO METR.	34.15	34.15	139.5	139.5	SAE			s_3 [3385]	BASALT [3385]							1962		VOL					WR [3385]
[3385]	CONVERGENT MARGIN	IZU-BONIN ARC / IZU ARC / HACHIJOJIMA/HATIZYO-ZIMA / HACHIJOJIMA NISHIYAMA/HATIZYO-ZIMA NISI-YAMA	TOKYO METR.	33.13	33.13	139.77	139.77	SAE			s_4 [3385]	BASALT [3385]									VOL					WR [3385]
[3385]	CONVERGENT MARGIN	IZU-BONIN ARC / IZU ARC / HONSHU	SAKASAGAWA, ITO, SHIZUOKA PREFECTURE	34.8	35	139	139.2	SAE			s_5 [3385]	BASALT [3385]									VOL					WR [3385]
[3385]	CONVERGENT MARGIN	IZU-BONIN ARC / IZU ARC / HONSHU / FUJI/HUZI	AOKIGAHARA, FUJI-SAN, YAMANASHI PREFECTURE	35.38	35.38	138.7	138.7	SAE			s_6 [3385]	BASALT [3385]							864		VOL					WR [3385]
[3385]	CONVERGENT MARGIN	IZU-BONIN ARC / BONIN (= OGASAWARA) ISLANDS / HAHA-JIMA	TOKYO METR.	26.3	26.7	142	142.2	SAE			s_22 [3385]	ANDESITE [3385]									VOL					WR [3385]
[3385]	CONVERGENT MARGIN	IZU-BONIN ARC / IZU ARC / HONSHU / HAKONE	KAMI-FUTAGO-YAMA, KANAGAWA PREFECTURE	35.22	35.22	139.02	139.02	SAE			s_23 [3385]	ANDESITE [3385]									VOL					WR [3385]
[3385]	CONVERGENT MARGIN	IZU-BONIN ARC / IZU ARC / HONSHU / HAKONE / YOUNG SOMMA LAVA	SUKOMOGAWA, KANAGAWA PREFECTURE	35.22	35.22	139.02	139.02	SAE			s_31 [3385]	ANDESITE, DACITIC [3385]									VOL					WR [3385]
[3385]	CONVERGENT MARGIN	IZU-BONIN ARC / BONIN ARC / IWOJIMA/IO-SIMA/IOTO / IWOJIMA/IO-SIMA	SULFUR ISLANDS, TOKYO METR.	24.77	24.77	141.33	141.33	SAE			s_33 [3385]	TRACHYANDESITE [3385]									VOL					WR [3385]
[3385]	CONVERGENT MARGIN	IZU-BONIN ARC / IZU ARC / KOZUSHIMA/SAPPAN-JIMA / KOZUSHIMA/SAPPAN-JIMA	TOKYO METR.	34.22	34.22	139.15	139.15	SAE			s_40 [3385]	LIPARITE [3385]									VOL					WR [3385]
[3385]	CONVERGENT MARGIN	IZU-BONIN ARC / IZU ARC / NIISHIMA /NII-ZIMA/NIIJIMA / NIISHIMA /NII-ZIMA/NIIJIMA	TOKYO METR.	34.42	34.42	139.29	139.29	SAE			s_41 [3385]	LIPARITE [3385]									VOL					WR [3385]
[3385]	CONVERGENT MARGIN	IZU-BONIN ARC / IZU ARC / SHIKINEJIMA	TOKYO METR.	34.32	34.32	139.18	139.18	SAE			s_42 [3385]	LIPARITE [3385]									VOL					WR [3385]
[3385]	CONVERGENT MARGIN	IZU-BONIN ARC / IZU ARC / HONSHU	MANZO-YAMA, SHIMODA, IZU PENINSULA, SHIZUOKA PREFECTURE	34.5	35.2	138.7	139	SAE			s_44 [3385]	LIPARITE [3385]									VOL					WR [3385]
[4416]	CONVERGENT MARGIN	IZU-BONIN ARC / IZU-BONIN FORE-ARC / SITE 784	HOLE 784A, TORISHIMA FORE-ARC	30.9082	30.9082	141.738	141.738	SAQ	-4900.8	-4900.8	s_125-784A38R-2,72-77 [4416]	DUNITE, XENOLITH [4416]									PER					WR [4416]	42.28			0.42	0.43			7.88	0.27	47.3	0.14	0.34	0.02	0.28	0.014
[4416]	CONVERGENT MARGIN	IZU-BONIN ARC / IZU-BONIN FORE-ARC / SITE 784	HOLE 784A, TORISHIMA FORE-ARC	30.9082	30.9082	141.738	141.738	SAQ	-4900.8	-4900.8	s_125-784A40R-2,70-75 [4416]	DUNITE, XENOLITH [4416]									PER					WR [4416]	40.2			0.12	0.18			8.4	0.21	49.31	0.12	0.38	0.008	0.105	0.014
[4416]	CONVERGENT MARGIN	IZU-BONIN ARC / IZU-BONIN FORE-ARC / SITE 784	HOLE 784A, TORISHIMA FORE-ARC	30.9082	30.9082	141.738	141.738	SAQ	-4900.8	-4900.8	s_125-784A45R-2,33-38 [4416]	HARZBURGITE, XENOLITH [4416]									PER					WR [4416]	43.38			0.48	0.32			7.5	0.69	45.46	0.12	0.32	0.012	0.155	0.023
[4416]	CONVERGENT MARGIN	IZU-BONIN ARC / IZU-BONIN FORE-ARC / SITE 784	HOLE 784A, TORISHIMA FORE-ARC	30.9082	30.9082	141.738	141.738	SAQ	-4900.8	-4900.8	s_125-784A45R-CC,7-10 [4416]	HARZBURGITE, XENOLITH [4416]									PER					WR [4416]	43.47			0.54	0.44			7.9	0.62	46.23	0.12	0.32	0.008	0.06	0.012
[5239]	CONVERGENT MARGIN	IZU-BONIN ARC / BONIN ARC / MYOJIN KNOLL	SYNCALDERA STAGE, DIVE 555	32.0951	32.0994	139.823	139.83	SAQ	-689	-689	s_7 [5239]	RHYOLITE [5239]									VOL					WR [5239]	75.02	0.32		13.43		0.83	1.75		2.63	0.54	0.1		0.81	4.49	0.08
[5239]	CONVERGENT MARGIN	IZU-BONIN ARC / BONIN ARC / MYOJIN KNOLL	SYNCALDERA STAGE, DIVE 555	32.0951	32.0994	139.823	139.83	SAQ	-620	-620	s_8 [5239]	RHYOLITE [5239]									VOL					WR [5239]	74.53	0.32		13.5		0.94	1.94		2.74	0.61	0.11		0.84	4.41	0.07
[5239]	CONVERGENT MARGIN	IZU-BONIN ARC / BONIN ARC / MYOJIN KNOLL	SYNCALDERA STAGE, DIVE 696	32.0876	32.0912	139.861	139.866	SAQ	-900	-900	s_5 [5239]	RHYOLITE [5239]									VOL					WR [5239]	73.63	0.32		13.3		0.67	2.52		2.72	0.53	0.15		0.9	5.18	0.08
[5239]	CONVERGENT MARGIN	IZU-BONIN ARC / BONIN ARC / MYOJIN KNOLL	SYNCALDERA STAGE, DIVE 696	32.0876	32.0912	139.861	139.866	SAQ	-834	-834	s_6 [5239]	RHYOLITE [5239]									VOL					WR [5239]	71.92	0.39		13.94		1.13	2.56		3.35	0.83	0.14		0.76	4.86	0.1
[5239]	CONVERGENT MARGIN	IZU-BONIN ARC / BONIN ARC / MYOJIN KNOLL	POST-CALDERA STAGE, DIVE 736, DOME COMPLEX	32.1048	32.1101	139.85	139.859	SAQ	-1066	-1066	s_6 [5239]	RHYOLITE [5239]									VOL					WR [5239]	73.43	0.34		13.76		0.98	1.93		3.11	0.71	0.1		0.77	4.78	0.07
[2311][6583]	CONVERGENT MARGIN	IZU-BONIN ARC / SUMISU RIFT / DREDGE KK8417	WESTERN FLANK OF CENTRAL VOLCANIC EDIFICE AT OFFSET IN THE NORTHERN AND SOUTHERN ARMS OF THE INNER RIFT VOLCANIC ZONE	31.08	31.08	139.808	139.808	SAQ	-1785	-2025	s_17X/4 [2311] / s_KK84D17-X [6583]	RHYOLITE [2311]									VOL			F		WR [2311]	71.8	0.48		14.7				2.87	2.34	0.62	0.18		1.03	5.98	0.12
[3117]	CONVERGENT MARGIN	IZU-BONIN ARC / IZU ARC / HONSHU / HAKONE	SO-UNZAN CONE	35.22	35.22	139.02	139.02	SAE			s_53103 [3117]	ANDESITE, AUGITE-HYPERSTHENE [3117]				QUATERNARY [3117]					VOL					WR [3117]
[3117]	CONVERGENT MARGIN	IZU-BONIN ARC / IZU ARC / HONSHU / HAKONE	BYOBUYAMA	35.22	35.22	139.02	139.02	SAE			s_31203 [3117]	DACITE, AUGITE-HYPERSTHENE [3117]				QUATERNARY [3117]					VOL					WR [3117]
[3117]	CONVERGENT MARGIN	IZU-BONIN ARC / IZU ARC / HONSHU / HAKONE	HIRYU FALL	35.22	35.22	139.02	139.02	SAE			s_21306 [3117]	ANDESITE, AUGITE-HYPERSTHENE [3117]				QUATERNARY [3117]					VOL					WR [3117]
[3117]	CONVERGENT MARGIN	IZU-BONIN ARC / IZU ARC / HONSHU / HAKONE	HAKONE SCHRINE	35.22	35.22	139.02	139.02	SAE			s_62801 [3117]	ANDESITE, AUGITE-HYPERSTHENE [3117]				QUATERNARY [3117]					VOL					WR [3117]
[3117]	CONVERGENT MARGIN	IZU-BONIN ARC / IZU ARC / HONSHU / HAKONE	HAKONE PASS	35.22	35.22	139.02	139.02	SAE			s_53010 [3117]	ANDESITE, AUGITE-HYPERSTHENE [3117]				QUATERNARY [3117]					VOL					WR [3117]
[3117]	CONVERGENT MARGIN	IZU-BONIN ARC / IZU ARC / HONSHU / HAKONE	YUGAWARA	35.22	35.22	139.02	139.02	SAE			s_60113 [3117]	ANDESITE, AUGITE-HYPERSTHENE [3117]				QUATERNARY [3117]					VOL					WR [3117]
[3117]	CONVERGENT MARGIN	IZU-BONIN ARC / IZU ARC / HONSHU / HAKONE	YUGAWARA	35.22	35.22	139.02	139.02	SAE			s_60114 [3117]	ANDESITE, AUGITE-HYPERSTHENE [3117]				QUATERNARY [3117]					VOL					WR [3117]
[3117]	CONVERGENT MARGIN	IZU-BONIN ARC / IZU ARC / HONSHU / HAKONE	YUGAWARA	35.22	35.22	139.02	139.02	SAE			s_60118 [3117]	BASALT, OLIVINE-AUGITE-HYPERSTHENE [3117]				QUATERNARY [3117]					VOL					WR [3117]
[3117]	CONVERGENT MARGIN	IZU-BONIN ARC / IZU ARC / HONSHU / HAKONE	N OF MAZURU	35.22	35.22	139.02	139.02	SAE			s_60209 [3117]	ANDESITE, AUGITE-HYPERSTHENE [3117]				QUATERNARY [3117]					VOL					WR [3117]
[3117]	CONVERGENT MARGIN	IZU-BONIN ARC / IZU ARC / HONSHU / HAKONE	NAGAO PASS	35.22	35.22	139.02	139.02	SAE			s_53003 [3117]	BASALT, HYPERSTHENE-AUGITE-OLIVINE [3117]				QUATERNARY [3117]					VOL					WR [3117]
[3117]	CONVERGENT MARGIN	IZU-BONIN ARC / IZU ARC / HONSHU / HAKONE	OTOME TUNNEL	35.22	35.22	139.02	139.02	SAE			s_53004 [3117]	BASALT, AUGITE-OLIVINE [3117]				QUATERNARY [3117]					VOL			S		WR [3117]
[3117]	CONVERGENT MARGIN	IZU-BONIN ARC / IZU ARC / HONSHU / FUJI/HUZI	EJECTA FROM FIRST HOEI CRATER	35.35	35.35	138.73	138.73	SAE			s_SA740-62903 [3117]	NOT GIVEN [3117]				QUATERNARY [3117]			1707		VOL					WR [3117]
[3117]	CONVERGENT MARGIN	IZU-BONIN ARC / IZU ARC / HACHIJOJIMA/HATIZYO-ZIMA	POST-CALDERA STAGE, POST-CALDERA STAGE	33.13	33.13	139.77	139.77	SAE			s_618-C1 [3117]	ANDESITE, AUGITE-HYPERSTHENE [3117]				QUATERNARY [3117]					VOL					WR [3117]
[3117]	CONVERGENT MARGIN	IZU-BONIN ARC / IZU ARC / HACHIJOJIMA/HATIZYO-ZIMA / HIGASHIYAMA		33.13	33.13	139.77	139.77	SAE			s_614-C [3117]	ANDESITE [3117]				QUATERNARY [3117]					VOL					WR [3117]
[3117]	CONVERGENT MARGIN	IZU-BONIN ARC / IZU ARC / HACHIJOJIMA/HATIZYO-ZIMA	PRE-CALDERA STAGE, PRE-CALDERA STAGE	33.13	33.13	139.77	139.77	SAE			s_611-C1 [3117]	BASALT [3117]				QUATERNARY [3117]					VOL					WR [3117]
[3117]	CONVERGENT MARGIN	IZU-BONIN ARC / IZU ARC / NISHINOSHIMA / NISHINOSHIMA		27.5	27.5	140.5	140.5	SAQ			s_6 [3117]	ANDESITE [3117]				QUATERNARY [3117]			1973		VOL					WR [3117]
[3117]	CONVERGENT MARGIN	IZU-BONIN ARC / BONIN (= OGASAWARA) ISLANDS / CHICHI-JIMA/TITI-ZIMA		27.3	27.3	142.3	142.3	SAE			s_KN740-501 [3117]	BONINITE [3117]				QUATERNARY [3117]					VOL					WR [3117]
[21416]	CONVERGENT MARGIN	IZU-BONIN ARC / SHIKOKU BASIN / SITE 442	HOLE 442B	28.984	28.984	136.057	136.057	SAQ	-4645	-4645	s_442B 1-1 [21416]	CLAY [21416]									SED					WR [21416]
[21416]	CONVERGENT MARGIN	IZU-BONIN ARC / SHIKOKU BASIN / SITE 442	HOLE 442B	28.984	28.984	136.057	136.057	SAQ	-4645	-4645	s_442B 1-2 [21416]	CLAY [21416]									SED					WR [21416]
[21416]	CONVERGENT MARGIN	IZU-BONIN ARC / SHIKOKU BASIN / SITE 442	HOLE 442B	28.984	28.984	136.057	136.057	SAQ	-4645	-4645	s_442B 2-2 [21416]	CLAY [21416]									SED					WR [21416]
[21416]	CONVERGENT MARGIN	IZU-BONIN ARC / SHIKOKU BASIN / SITE 442	HOLE 442B	28.984	28.984	136.057	136.057	SAQ	-4645	-4645	s_442B 2-4 [21416]	CLAY [21416]									SED					WR [21416]
[21416]	CONVERGENT MARGIN	IZU-BONIN ARC / SHIKOKU BASIN / SITE 443	HOLE 443	29.3275	29.3275	137.44	137.44	SAQ	-4386	-4386	s_443 1-2 [21416]	MUD [21416]									SED					WR [21416]
[21416]	CONVERGENT MARGIN	IZU-BONIN ARC / SHIKOKU BASIN / SITE 444	HOLE 444A	28.6375	28.6375	137.684	137.684	SAQ	-4852	-4852	s_444 2-3 [21416]	MUD [21416]									SED					WR [21416]
[21416]	CONVERGENT MARGIN	IZU-BONIN ARC / SHIKOKU BASIN / SITE 444	HOLE 444A	28.6375	28.6375	137.684	137.684	SAQ	-4852	-4852	s_444 3-2 [21416]	MUD [21416]									SED					WR [21416]
[21416]	CONVERGENT MARGIN	IZU-BONIN ARC / SHIKOKU BASIN / SITE 444	HOLE 444A	28.6375	28.6375	137.684	137.684	SAQ	-4852	-4852	s_444 5-2 [21416]	MUD [21416]									SED					WR [21416]
[21416]	CONVERGENT MARGIN	IZU-BONIN ARC / SHIKOKU BASIN / SITE 444	HOLE 444A	28.6375	28.6375	137.684	137.684	SAQ	-4852	-4852	s_444 5-4 [21416]	MUD [21416]									SED					WR [21416]
[21416]	CONVERGENT MARGIN	IZU-BONIN ARC / SHIKOKU BASIN / SITE 444	HOLE 444A	28.6375	28.6375	137.684	137.684	SAQ	-4852	-4852	s_444 7-1 [21416]	MUD [21416]									SED					WR [21416]
[21416]	CONVERGENT MARGIN	IZU-BONIN ARC / SHIKOKU BASIN / SITE 444	HOLE 444A	28.6375	28.6375	137.684	137.684	SAQ	-4852	-4852	s_444 9-1 [21416]	MUD [21416]									SED					WR [21416]
[21416]	CONVERGENT MARGIN	IZU-BONIN ARC / SHIKOKU BASIN / SITE 442	HOLE 442B	28.984	28.984	136.057	136.057	SAQ	-4645	-4645	s_442B 4-2 [21416]	BASALT [21416]									VOL					WR [21416]
[21416]	CONVERGENT MARGIN	IZU-BONIN ARC / SHIKOKU BASIN / SITE 442	HOLE 442B	28.984	28.984	136.057	136.057	SAQ	-4645	-4645	s_442B 4-2 [21416]	BASALT [21416]									VOL					WR [21416]
[21416]	CONVERGENT MARGIN	IZU-BONIN ARC / SHIKOKU BASIN / SITE 442	HOLE 442B	28.984	28.984	136.057	136.057	SAQ	-4645	-4645	s_442B 8-5 [21416]	BASALT [21416]									VOL					WR [21416]
[21416]	CONVERGENT MARGIN	IZU-BONIN ARC / SHIKOKU BASIN / SITE 442	HOLE 442B	28.984	28.984	136.057	136.057	SAQ	-4645	-4645	s_442B 11-1 [21416]	BASALT [21416]									VOL					WR [21416]
[21416]	CONVERGENT MARGIN	IZU-BONIN ARC / SHIKOKU BASIN / SITE 442	HOLE 442B	28.984	28.984	136.057	136.057	SAQ	-4645	-4645	s_442B 11-1 [21416]	BASALT [21416]									VOL					WR [21416]
[21416]	CONVERGENT MARGIN	IZU-BONIN ARC / SHIKOKU BASIN / SITE 442	HOLE 442B	28.984	28.984	136.057	136.057	SAQ	-4645	-4645	s_442B 16-1 [21416]	BASALT [21416]									VOL					WR [21416]
[21416]	CONVERGENT MARGIN	IZU-BONIN ARC / SHIKOKU BASIN / SITE 442	HOLE 442B	28.984	28.984	136.057	136.057	SAQ	-4645	-4645	s_442B 17-1 [21416]	BASALT [21416]									VOL					WR [21416]
[21416]	CONVERGENT MARGIN	IZU-BONIN ARC / SHIKOKU BASIN / SITE 442	HOLE 442B	28.984	28.984	136.057	136.057	SAQ	-4645	-4645	s_442B 17-1 [21416]	BASALT [21416]									VOL					WR [21416]
[21416]	CONVERGENT MARGIN	IZU-BONIN ARC / SHIKOKU BASIN / SITE 442	HOLE 442B	28.984	28.984	136.057	136.057	SAQ	-4645	-4645	s_442B 19-2 [21416]	BASALT [21416]									VOL					WR [21416]
[21416]	CONVERGENT MARGIN	IZU-BONIN ARC / SHIKOKU BASIN / SITE 442	HOLE 442B	28.984	28.984	136.057	136.057	SAQ	-4645	-4645	s_442B 19-2 [21416]	BASALT [21416]									VOL					WR [21416]
[17294]	CONVERGENT MARGIN	IZU-BONIN ARC / BONIN (= OGASAWARA) ISLANDS / MUKO-JIMA/MUKAI-JIMA		27.6	27.6	142.2	142.2	SAE			s_MVG-1 [17294]	BONINITE, BRONZITE [17294]									VOL					WR [17294]	55.28	0.05		3.56				8.45	6.91	24.05	0.21		0.29	0.23	0
[17294]	CONVERGENT MARGIN	IZU-BONIN ARC / BONIN (= OGASAWARA) ISLANDS / MUKO-JIMA/MUKAI-JIMA		27.6	27.6	142.2	142.2	SAE			s_M01-L [17294]	BONINITE, BRONZITE [17294]									VOL					WR [17294]	57.85	0.09		6.88				9.52	5.42	18	0.18		0.37	0.74	0	1.6
[17294]	CONVERGENT MARGIN	IZU-BONIN ARC / BONIN (= OGASAWARA) ISLANDS / MUKO-JIMA/MUKAI-JIMA		27.6	27.6	142.2	142.2	SAE			s_M01-B [17294]	BONINITE, BRONZITE [17294]									VOL					WR [17294]	58.02	0.11		8.61				9.22	8.06	13.11	0.17		0.59	0.95	0	2.71
[17294]	CONVERGENT MARGIN	IZU-BONIN ARC / BONIN (= OGASAWARA) ISLANDS / MUKO-JIMA/MUKAI-JIMA		27.6	27.6	142.2	142.2	SAE			s_M01-D1 [17294]	BONINITE, BRONZITE [17294]									VOL					WR [17294]	58.65	0.11		8.89				9.28	7.86	12.91	0.16		0.69	0.99	0	3.23
[17294]	CONVERGENT MARGIN	IZU-BONIN ARC / BONIN (= OGASAWARA) ISLANDS / MUKO-JIMA/MUKAI-JIMA		27.6	27.6	142.2	142.2	SAE			s_M03-B [17294]	BONINITE, BRONZITE [17294]									VOL					WR [17294]	59.57	0.12		8.23				9.59	6.89	13.59	0.18		0.64	0.84	0	2.19
[17294]	CONVERGENT MARGIN	IZU-BONIN ARC / BONIN (= OGASAWARA) ISLANDS / MUKO-JIMA/MUKAI-JIMA		27.6	27.6	142.2	142.2	SAE			s_M02-Y [17294]	BONINITE, BRONZITE [17294]									VOL					WR [17294]	60.16	0.1		8.99				9.03	7.03	12.7	0.16		0.71	1.05	0.01	3.02
[17294]	CONVERGENT MARGIN	IZU-BONIN ARC / BONIN (= OGASAWARA) ISLANDS / MUKO-JIMA/MUKAI-JIMA		27.6	27.6	142.2	142.2	SAE			s_M04-B [17294]	BONINITE, BRONZITE [17294]									VOL					WR [17294]	60.53	0.13		9.51				9.18	7.04	11.02	0.17		0.53	1.28	0	0.49
[17294]	CONVERGENT MARGIN	IZU-BONIN ARC / BONIN (= OGASAWARA) ISLANDS / MUKO-JIMA/MUKAI-JIMA		27.6	27.6	142.2	142.2	SAE			s_M04-A [17294]	BONINITE, BRONZITE [17294]									VOL					WR [17294]	60.9	0.13		9.8				9.13	7.17	10.47	0.17		0.45	1.39	0	0.11
[17294]	CONVERGENT MARGIN	IZU-BONIN ARC / BONIN (= OGASAWARA) ISLANDS / MUKO-JIMA/MUKAI-JIMA		27.6	27.6	142.2	142.2	SAE			s_M-05 [17294]	BONINITE, BRONZITE [17294]									VOL					WR [17294]	61.18	0.13		8.84				9.05	6.5	11.79	0.17		0.45	1.25	0	0.59
[17294]	CONVERGENT MARGIN	IZU-BONIN ARC / BONIN (= OGASAWARA) ISLANDS / MUKO-JIMA/MUKAI-JIMA		27.6	27.6	142.2	142.2	SAE			s_M01-M [17294]	ANDESITE [17294]									VOL					WR [17294]	63.4	0.26		15.15				5.84	7.88	3.41	0.04		1.04	1.68	0.51	4.78
[17294]	CONVERGENT MARGIN	IZU-BONIN ARC / BONIN (= OGASAWARA) ISLANDS / NAKODOJIMA		27.62	27.62	142.17	142.17	SAE			s_N-17-4 [17294]	BONINITE, BRONZITE [17294]									VOL					WR [17294]	63.71	0.29		13.92				7.64	6.66	3.09	0.11		1.04	2.26	0	1.35
[17294]	CONVERGENT MARGIN	IZU-BONIN ARC / BONIN (= OGASAWARA) ISLANDS / NAKODOJIMA		27.62	27.62	142.17	142.17	SAE			s_N-2-C [17294]	ANDESITE [17294]									VOL					WR [17294]	59.73	0.17		13.99				8.19	7.98	5.93	0.1		0.8	1.82	0	3.91
[17294]	CONVERGENT MARGIN	IZU-BONIN ARC / BONIN (= OGASAWARA) ISLANDS / NAKODOJIMA		27.62	27.62	142.17	142.17	SAE			s_N-LI-3 [17294]	ANDESITE [17294]									VOL					WR [17294]	60.25	0.18		14.16				7.12	8.76	6.44	0.1		0.58	1.91	0	1.88
[17294]	CONVERGENT MARGIN	IZU-BONIN ARC / BONIN (= OGASAWARA) ISLANDS / NAKODOJIMA		27.62	27.62	142.17	142.17	SAE			s_N-17-1 [17294]	DACITE [17294]									VOL					WR [17294]	64.29	0.3		14.07				7.61	6.6	3.03	0.1		1.15	2.27	0	1.67
[17294]	CONVERGENT MARGIN	IZU-BONIN ARC / BONIN (= OGASAWARA) ISLANDS / NAKODOJIMA		27.62	27.62	142.17	142.17	SAE			s_N-1-A [17294]	DACITE [17294]									VOL					WR [17294]	69.86	0.21		14.99				3.74	4.4	1.5	0.02		1.19	3.33	0	2.39
[17294]	CONVERGENT MARGIN	IZU-BONIN ARC / BONIN (= OGASAWARA) ISLANDS / NAKODOJIMA		27.62	27.62	142.17	142.17	SAE			s_N-LI-1 [17294]	DACITE [17294]									VOL					WR [17294]	72.33	0.27		12.67				4.51	3.58	0.65	0.08		1.22	3.22	0.02
[17294]	CONVERGENT MARGIN	IZU-BONIN ARC / BONIN (= OGASAWARA) ISLANDS / YOMEJIMA		27.4883	27.4883	142.203	142.203	SAE			s_Y-R-1 [17294]	BONINITE, BRONZITE [17294]									VOL					WR [17294]	56.97	0.11		8.77				9.34	6.32	16.28	0.16		0.36	0.69	0	3.6
[17294]	CONVERGENT MARGIN	IZU-BONIN ARC / BONIN (= OGASAWARA) ISLANDS / YOMEJIMA		27.4883	27.4883	142.203	142.203	SAE			s_Y-DK [17294]	BONINITE, BRONZITE [17294]									VOL					WR [17294]	58.16	0.14		10.12				9.09	6.48	13.11	0.16		0.5	1.05	0	2.76
[17294]	CONVERGENT MARGIN	IZU-BONIN ARC / BONIN (= OGASAWARA) ISLANDS / YOMEJIMA		27.4883	27.4883	142.203	142.203	SAE			s_Y-H [17294]	BONINITE, BRONZITE [17294]									VOL					WR [17294]	59.53	0.12		12.09				8.81	7.98	8.86	0.15		0.48	1.17	0	2.55
[17294]	CONVERGENT MARGIN	IZU-BONIN ARC / BONIN (= OGASAWARA) ISLANDS / YOMEJIMA		27.4883	27.4883	142.203	142.203	SAE			s_Y-K [17294]	ANDESITE [17294]									VOL					WR [17294]	57.32	0.18		15.08				8.33	10.37	4.36	0.1		1.11	2.02	0.02	2.36
[17294]	CONVERGENT MARGIN	IZU-BONIN ARC / BONIN (= OGASAWARA) ISLANDS / YOMEJIMA		27.4883	27.4883	142.203	142.203	SAE			s_Y-H [17294]	ANDESITE [17294]									VOL					WR [17294]	58.03	0.12		11.73				9.71	7.37	9.94	0.15		0.55	1.27	0	4.37
[17294]	CONVERGENT MARGIN	IZU-BONIN ARC / BONIN (= OGASAWARA) ISLANDS / YOMEJIMA		27.4883	27.4883	142.203	142.203	SAE			s_Y-2 [17294]	ANDESITE [17294]									VOL					WR [17294]	59.59	0.11		11.46				8.36	8	9.49	0.13		0.93	1.18	0	2.82
[17294]	CONVERGENT MARGIN	IZU-BONIN ARC / BONIN (= OGASAWARA) ISLANDS / YOMEJIMA		27.4883	27.4883	142.203	142.203	SAE			s_Y-J [17294]	ANDESITE [17294]									VOL					WR [17294]	60.09	0.14		14.05				8.05	9.44	4.86	0.09		0.89	1.63	0	3.78
[17294]	CONVERGENT MARGIN	IZU-BONIN ARC / BONIN (= OGASAWARA) ISLANDS / YOMEJIMA		27.4883	27.4883	142.203	142.203	SAE			s_Y-P-1 [17294]	ANDESITE [17294]									VOL					WR [17294]	62.2	0.16		14.29				7.52	7.24	4.57	0.08		1.18	1.94	0	2.64
[17294]	CONVERGENT MARGIN	IZU-BONIN ARC / BONIN (= OGASAWARA) ISLANDS / ANI(E)JIMA		27.7	27.7	142.12	142.12	SAE			s_ANI-7 [17294]	BONINITE, BRONZITE [17294]									VOL					WR [17294]	54.42	0.13		10.7				9.14	6.84	15.06	0.16		0.27	1.59	0.02	1.82
[17294]	CONVERGENT MARGIN	IZU-BONIN ARC / BONIN (= OGASAWARA) ISLANDS / ANI(E)JIMA		27.7	27.7	142.12	142.12	SAE			s_ANI-6 [17294]	BONINITE, BRONZITE [17294]									VOL					WR [17294]	57.49	0.13		10.51				8.33	6.73	12.96	0.15		0.53	1.6	0.02	1.34
[17294]	CONVERGENT MARGIN	IZU-BONIN ARC / BONIN (= OGASAWARA) ISLANDS / ANI(E)JIMA		27.7	27.7	142.12	142.12	SAE			s_ANI-8 [17294]	ANDESITE [17294]									VOL					WR [17294]	57.19	0.18		15.74				7.71	8.91	5.14	0.12		0.61	2.3	0.03	1.64
[17294]	CONVERGENT MARGIN	IZU-BONIN ARC / BONIN (= OGASAWARA) ISLANDS / ANI(E)JIMA		27.7	27.7	142.12	142.12	SAE			s_ANI-9 [17294]	ANDESITE [17294]									VOL					WR [17294]	58.3	0.16		13.13				8.1	7.44	9.05	0.12		0.45	2.26	0.03	1.95
[17294]	CONVERGENT MARGIN	IZU-BONIN ARC / BONIN (= OGASAWARA) ISLANDS / ANI(E)JIMA		27.7	27.7	142.12	142.12	SAE			s_ANI-11 [17294]	DACITE [17294]									VOL					WR [17294]	65.03	0.21		14.8				5.99	5.93	3.74	0.04		0.86	2.69	0.03	1.63
[17294]	CONVERGENT MARGIN	IZU-BONIN ARC / BONIN (= OGASAWARA) ISLANDS / ANI(E)JIMA		27.7	27.7	142.12	142.12	SAE			s_ANI-12 [17294]	DACITE [17294]									VOL					WR [17294]	66.65	0.3		14.17				5.7	4.67	2.33	0.04		0.63	3.67	0.06	1.59
[17294]	CONVERGENT MARGIN	IZU-BONIN ARC / BONIN (= OGASAWARA) ISLANDS / ANI(E)JIMA		27.7	27.7	142.12	142.12	SAE			s_ANI-10 [17294]	DACITE [17294]									VOL					WR [17294]	69.73	0.2		12.97				5.29	5.56	1.37	0.05		0.77	2.65	0.06	1.43
[17294]	CONVERGENT MARGIN	IZU-BONIN ARC / BONIN (= OGASAWARA) ISLANDS / ANI(E)JIMA		27.7	27.7	142.12	142.12	SAE			s_ANI-5 [17294]	DACITE [17294]									VOL					WR [17294]	74.18	0.16		12.13				3.17	2.61	0.63	0.04		1.64	3.48	0.04	0.82
[17294]	CONVERGENT MARGIN	IZU-BONIN ARC / BONIN (= OGASAWARA) ISLANDS / ANI(E)JIMA		27.7	27.7	142.12	142.12	SAE			s_ANI-1 [17294]	DACITE [17294]									VOL					WR [17294]	74.84	0.15		12.5				3.17	2.92	0.56	0.04		1.43	3.54	0.05	0.55
[17294]	CONVERGENT MARGIN	IZU-BONIN ARC / BONIN (= OGASAWARA) ISLANDS / CHICHI-JIMA/TITI-ZIMA / MARUBEWAN FORMATION		27.3	27.3	142.3	142.3	SAE			s_C5 [17294]	BONINITE, BRONZITE [17294]									VOL					WR [17294]	56.47	0.09		8.65				9.14	6.73	15.94	0.19		0.29	0.73	0.02	4.09
[17294]	CONVERGENT MARGIN	IZU-BONIN ARC / BONIN (= OGASAWARA) ISLANDS / CHICHI-JIMA/TITI-ZIMA / MARUBEWAN FORMATION		27.3	27.3	142.3	142.3	SAE			s_C17 [17294]	BONINITE, OLIVINE [17294]									VOL					WR [17294]	57.06	0.17		11.12				8.47	7.5	11.89	0.16		0.45	1.53	0.03	2.48
[17294]	CONVERGENT MARGIN	IZU-BONIN ARC / BONIN (= OGASAWARA) ISLANDS / CHICHI-JIMA/TITI-ZIMA / MARUBEWAN FORMATION		27.3	27.3	142.3	142.3	SAE			s_C3 [17294]	BONINITE, BRONZITE [17294]									VOL					WR [17294]	57.54	0.15		13.32				8.03	8.01	9.35	0.14		0.7	1.82	0.03	2.15
[17294]	CONVERGENT MARGIN	IZU-BONIN ARC / BONIN (= OGASAWARA) ISLANDS / CHICHI-JIMA/TITI-ZIMA / MARUBEWAN FORMATION		27.3	27.3	142.3	142.3	SAE			s_C7 [17294]	BONINITE, BRONZITE [17294]									VOL					WR [17294]	57.65	0.17		11.26				8.45	7.39	11.16	0.15		0.61	1.51	0.03	3.68
[17294]	CONVERGENT MARGIN	IZU-BONIN ARC / BONIN (= OGASAWARA) ISLANDS / CHICHI-JIMA/TITI-ZIMA / MARUBEWAN FORMATION		27.3	27.3	142.3	142.3	SAE			s_C4 [17294]	BONINITE, BRONZITE [17294]									VOL					WR [17294]	57.91	0.15		13.48				8.32	7.37	9.15	0.13		0.75	1.59	0.03	5.82
[17294]	CONVERGENT MARGIN	IZU-BONIN ARC / BONIN (= OGASAWARA) ISLANDS / CHICHI-JIMA/TITI-ZIMA / MARUBEWAN FORMATION		27.3	27.3	142.3	142.3	SAE			s_C16 [17294]	BONINITE, OLIVINE [17294]									VOL					WR [17294]	63.16	0.26		13.96				8	4.96	3.37	0.15		2.17	2.44	0.04	1.21
[17294]	CONVERGENT MARGIN	IZU-BONIN ARC / BONIN (= OGASAWARA) ISLANDS / CHICHI-JIMA/TITI-ZIMA / MARUBEWAN FORMATION		27.3	27.3	142.3	142.3	SAE			s_C18 [17294]	ANDESITE [17294]									VOL					WR [17294]	55.62	0.17		11.16				8.56	6.85	13.66	0.17		0.92	1.7	0.05	7.04
[17294]	CONVERGENT MARGIN	IZU-BONIN ARC / BONIN (= OGASAWARA) ISLANDS / CHICHI-JIMA/TITI-ZIMA / MARUBEWAN FORMATION		27.3	27.3	142.3	142.3	SAE			s_C8 [17294]	ANDESITE [17294]									VOL					WR [17294]	58.09	0.2		13.51				7.67	8.09	7.79	0.08		0.66	2.14	0.03	3.96
[17294]	CONVERGENT MARGIN	IZU-BONIN ARC / BONIN (= OGASAWARA) ISLANDS / CHICHI-JIMA/TITI-ZIMA / MARUBEWAN FORMATION		27.3	27.3	142.3	142.3	SAE			s_C15 [17294]	ANDESITE [17294]									VOL					WR [17294]	58.21	0.13		12.2				8.48	7.14	9.6	0.11		0.42	1.85	0.02	5.18
[17294]	CONVERGENT MARGIN	IZU-BONIN ARC / BONIN (= OGASAWARA) ISLANDS / CHICHI-JIMA/TITI-ZIMA / MARUBEWAN FORMATION		27.3	27.3	142.3	142.3	SAE			s_C12 [17294]	DACITE [17294]									VOL					WR [17294]	66.41	0.31		13.74				7.12	5.27	1.38	0.11		1.03	2.89	0.04	0.96
[17294]	CONVERGENT MARGIN	IZU-BONIN ARC / BONIN (= OGASAWARA) ISLANDS / CHICHI-JIMA/TITI-ZIMA / MARUBEWAN FORMATION		27.3	27.3	142.3	142.3	SAE			s_C14 [17294]	DACITE [17294]									VOL					WR [17294]	67.2	0.25		13.62				6.56	5.28	1.53	0.1		1.07	2.79	0.04	0.43
[17294]	CONVERGENT MARGIN	IZU-BONIN ARC / BONIN (= OGASAWARA) ISLANDS / CHICHI-JIMA/TITI-ZIMA / MARUBEWAN FORMATION		27.3	27.3	142.3	142.3	SAE			s_C10 [17294]	DACITE [17294]									VOL					WR [17294]	67.44	0.24		13.31				6.5	4.79	1.36	0.1		1.64	2.8	0.04	1.34
[17294]	CONVERGENT MARGIN	IZU-BONIN ARC / BONIN (= OGASAWARA) ISLANDS / CHICHI-JIMA/TITI-ZIMA / MARUBEWAN FORMATION		27.3	27.3	142.3	142.3	SAE			s_C2 [17294]	DACITE [17294]									VOL					WR [17294]	68.28	0.23		13.49				5.93	4.66	1.35	0.09		1.59	3.02	0.02	1.29
[17294]	CONVERGENT MARGIN	IZU-BONIN ARC / BONIN (= OGASAWARA) ISLANDS / CHICHI-JIMA/TITI-ZIMA / MARUBEWAN FORMATION		27.3	27.3	142.3	142.3	SAE			s_C13 [17294]	DACITE [17294]									VOL					WR [17294]	70.22	0.23		13.03				5.48	3.87	0.94	0.08		1.48	2.93	0.05	1.78
[17294]	CONVERGENT MARGIN	IZU-BONIN ARC / BONIN (= OGASAWARA) ISLANDS / CHICHI-JIMA/TITI-ZIMA / MARUBEWAN FORMATION		27.3	27.3	142.3	142.3	SAE			s_C1 [17294]	DACITE [17294]									VOL					WR [17294]	71.77	0.23		12.87				5.38	3.17	0.93	0.04		1.91	3.24	0.06	0.73
[17294]	CONVERGENT MARGIN	IZU-BONIN ARC / BONIN (= OGASAWARA) ISLANDS / CHICHI-JIMA/TITI-ZIMA / MARUBEWAN FORMATION		27.3	27.3	142.3	142.3	SAE			s_C9 [17294]	DACITE [17294]									VOL					WR [17294]	74.16	0.21		11.47				4.07	3.73	0.63	0.03		0.9	2.8	0.04	1.68
[17294]	CONVERGENT MARGIN	IZU-BONIN ARC / BONIN (= OGASAWARA) ISLANDS / CHICHI-JIMA/TITI-ZIMA / ASAHIYAMA FORMATION		27.3	27.3	142.3	142.3	SAE			s_C11 [17294]	DACITE [17294]									VOL					WR [17294]	68.91	0.21		14.12				4.3	5.81	1.21	0.04		1.02	2.63	0.05	1.78
[17294]	CONVERGENT MARGIN	IZU-BONIN ARC / BONIN (= OGASAWARA) ISLANDS / CHICHI-JIMA/TITI-ZIMA / MIKAZUKIYAMA FORMATION		27.3	27.3	142.3	142.3	SAE			s_MP [17294]	DACITE [17294]									VOL					WR [17294]	66.45	0.29		12.52				5.15	7.51	2.82	0.06		0.89	1.73	0.04
[3584][2303]	CONVERGENT MARGIN	IZU-BONIN ARC / IZU ARC / HACHIJOJIMA/HATIZYO-ZIMA / HIGASHIYAMA	PRE-CALDERA STAGE, SEA-CLIFF ON WESTERN FOOT OF THE PRE-CALDERA CONE	33.13	33.13	139.77	139.77	SAE			s_NI52092601 [3584] / s_NI52092601_UNLEACHED [2303]	BASALT, AUGITE-OLIVINE [3584]				QUATERNARY [3584]					VOL					WR [3584]	52.1	0.79		15.7		2.96	7.91		11.61	6.02	0.23		0.35	1.77	0.07		0.19	0.12
[3584][2303]	CONVERGENT MARGIN	IZU-BONIN ARC / IZU ARC / HACHIJOJIMA/HATIZYO-ZIMA / HIGASHIYAMA	PRE-CALDERA STAGE, SEA-CLIFF ON WESTERN FOOT OF THE PRE-CALDERA CONE	33.13	33.13	139.77	139.77	SAE			s_NI54071101 [3584] / s_NI54071101_UNLEACHED [2303]	BASALT [3584]				QUATERNARY [3584]				APHYRIC [3584]	VOL					WR [3584]	47.19	0.92		18.23		4.41	7.88		12.27	6.65	0.25		0.22	1.54	0.07		0.06	0.19
[3584][2303]	CONVERGENT MARGIN	IZU-BONIN ARC / IZU ARC / HACHIJOJIMA/HATIZYO-ZIMA / HIGASHIYAMA	PRE-CALDERA STAGE, DIKE CUTTING THROUGH DEBRIS COVERING LAVA FLOW OF YOKOMAGAURA	33.13	33.13	139.77	139.77	SAE			s_NI54071401 [3584] / s_NI54071401_UNLEACHED [2303]	BASALT [3584]				QUATERNARY [3584]				APHYRIC [3584]	VOL					WR [3584]	52.59	1.5		16.88		2.41	7.9		10.83	4.91	0.26		0.54	1.63	0.08		0.38	0.18
[3584][2303]	CONVERGENT MARGIN	IZU-BONIN ARC / IZU ARC / HACHIJOJIMA/HATIZYO-ZIMA / HIGASHIYAMA	PRE-CALDERA STAGE, DIKE CUTTING THROUGH DEBRIS COVERING LAVA FLOW OF YOKOMAGAURA	33.13	33.13	139.77	139.77	SAE			s_NI54072007 [3584] / s_NI54072007_UNLEACHED [2303]	ANDESITE [3584]				QUATERNARY [3584]				APHYRIC [3584]	VOL					WR [3584]	55.84	1.28		14.94		2.42	9.45		8.05	3.55	0.22		0.47	2.68	0.12		0.89	0.16
[3584][2303]	CONVERGENT MARGIN	IZU-BONIN ARC / IZU ARC / HACHIJOJIMA/HATIZYO-ZIMA / HIGASHIYAMA	PRE-CALDERA STAGE, SEA-CLIFF ON EASTERN FOOT OF THE PRE-CALDERA CONE	33.13	33.13	139.77	139.77	SAE			s_NI52101709 [3584] / s_NI52101709_UNLEACHED [2303]	ANDESITE [3584]				QUATERNARY [3584]				APHYRIC [3584]	VOL					WR [3584]	59.75	0.91		13.87		2.82	7.53		7.82	3.27	0.21		0.58	2.43	0.13		0.43	0.38
[3584][2303]	CONVERGENT MARGIN	IZU-BONIN ARC / IZU ARC / HACHIJOJIMA/HATIZYO-ZIMA / HIGASHIYAMA	PRE-CALDERA STAGE, SEA-CLIFF ON EASTERN FOOT OF THE PRE-CALDERA CONE	33.13	33.13	139.77	139.77	SAE			s_NI57032205(2) [3584] / s_NI57032205(2)_UNLEACHED [2303]	ANDESITE, QUARTZ-AUGITE-HORTONOLITE [3584]				QUATERNARY [3584]					VOL					WR [3584]	67.96	0.47		13.45		1.46	4.25		4.72	1.95	0.18		0.83	3.97	0.24		0.71	0.3
[3584][2303]	CONVERGENT MARGIN	IZU-BONIN ARC / IZU ARC / HACHIJOJIMA/HATIZYO-ZIMA / HIGASHIYAMA	PRE-CALDERA STAGE, NORTHWESTERN FLANK OF PRE-CALDERA CONE	33.13	33.13	139.77	139.77	SAE			s_NI53011301 [3584] / s_NI53011301_UNLEACHED [2303]	DACITE, QUARTZ-AUGITE-FAYALITE [3584]				QUATERNARY [3584]					VOL					WR [3584] / GL [2303]	73.42	0.27		12.35		0.79	4.03		3.02	0.28	0.12		1.96	3.41	0.13		0.53	0.07
[3584][2303]	CONVERGENT MARGIN	IZU-BONIN ARC / IZU ARC / HACHIJOJIMA/HATIZYO-ZIMA / HIGASHIYAMA	POST-CALDERA STAGE, SEA-CLIFF ON THE SOUTHWESTERN FOOT OF POST-CALDERA CONE	33.13	33.13	139.77	139.77	SAE			s_NI54071706 [3584] / s_NI54071706_UNLEACHED [2303]	BASALT, AUGITE-HYPERSTHENE-OLIVINE [3584]				QUATERNARY [3584]					VOL					WR [3584]	52.56	1.21		17.74		2.28	7.53		10.48	5.57	0.24		0.29	2.27	0.13		0.16	0.13
[3584][2303]	CONVERGENT MARGIN	IZU-BONIN ARC / IZU ARC / HACHIJOJIMA/HATIZYO-ZIMA / HIGASHIYAMA	POST-CALDERA STAGE, SOUTHERN FOOT OF POST-CALDERA CONE	33.13	33.13	139.77	139.77	SAE			s_NI52101202 [3584] / s_NI52101202_UNLEACHED [2303]	ANDESITE, AUGITE-HYPERSTHENE [3584]				QUATERNARY [3584]					VOL					WR [3584]	57.26	1.32		15.27		2.04	8.66		8.05	3.42	0.27		0.49	2.89	0.21		0.47	0.23
[3584][2303]	CONVERGENT MARGIN	IZU-BONIN ARC / IZU ARC / HACHIJOJIMA/HATIZYO-ZIMA / HIGASHIYAMA	POST-CALDERA STAGE, NORTHERN FOOT OF POST-CALDERA CONE	33.13	33.13	139.77	139.77	SAE			s_NI54073103 [3584] / s_NI54073103_UNLEACHED [2303]	ANDESITE, OLIVINE-HYPERSTHENE-AUGITE [3584]				QUATERNARY [3584]					VOL					WR [3584]	63.39	0.44		14.53		2.79	4.92		6.15	2.51	0.18		0.89	3.67	0.18		0.32	0.26
[3584][2303]	CONVERGENT MARGIN	IZU-BONIN ARC / IZU ARC / HACHIJOJIMA/HATIZYO-ZIMA / HACHIJOJIMA NISHIYAMA/HATIZYO-ZIMA NISI-YAMA	FUNADOHANA ON SOUTHERN FOOT	33.13	33.13	139.77	139.77	SAE			s_NI53072705 [3584] / s_NI53072705_UNLEACHED [2303]	BASALT [3584]				QUATERNARY [3584]					VOL					WR [3584]	50.48	1.65		14.5		4.47	11.67		9.61	4.38	0.31		0.32	2.31	0.18		0.56	0.15
[24572]	CONVERGENT MARGIN	IZU-BONIN ARC / IZU-BONIN FORE-ARC / SITE U1439	HOLE U1439A	28.4075	28.4075	142.608	142.608	SAQ	-3128	-3128	s_352-U1439A 21X-CC 22/25 [24572]	BONINITE [24572]				EOCENE [24572]					VOL					GL [24572]	61.3849	0.2195		16.3394				6.23438	6.81712	2.20987	0.089		0.6175	2.68	0.03825	1.32
[24572]	CONVERGENT MARGIN	IZU-BONIN ARC / IZU-BONIN FORE-ARC / SITE U1441	HOLE U1441A	28.4273	28.4273	142.257	142.257	SAQ	-4447	-4447	s_352-U1441A 18R-1 22/26 [24572]	BONINITE [24572]				EOCENE [24572]					VOL					GL [24572]	51.7295	0.844167		14.1513				11.0952	12.1737	7.86217	0.199167		0.0276667	1.83217	0.0536667
[24572]	CONVERGENT MARGIN	IZU-BONIN ARC / IZU-BONIN FORE-ARC / SITE U1442	HOLE U1442A	28.4096	28.4096	142.622	142.622	SAQ	-3162	-3162	s_352-U1442A 10R-3 82/90 [24572]	BONINITE [24572]				EOCENE [24572]					VOL					GL [24572]	59.6992	0.232		14.1414				7.4746	7.9786	5.9974	0.1048		0.4456	2.36467	0.0536
[24572]	CONVERGENT MARGIN	IZU-BONIN ARC / IZU-BONIN FORE-ARC / SITE U1442	HOLE U1442A	28.4096	28.4096	142.622	142.622	SAQ	-3162	-3162	s_352-U1442A 11R-1 31/33 [24572]	BONINITE [24572]				EOCENE [24572]					VOL					GL [24572]	71.65	0.353		13.29				3.02	2.76	0.16	0.0503333		1.08	3.61	0.085	1.71
[24572]	CONVERGENT MARGIN	IZU-BONIN ARC / IZU-BONIN FORE-ARC / SITE U1442	HOLE U1442A	28.4096	28.4096	142.622	142.622	SAQ	-3162	-3162	s_352-U1442A 12R-1 12/14 [24572]	BONINITE [24572]				EOCENE [24572]					VOL					GL [24572]	59.4269	0.231962		14.3231				6.1282	8.06139	5.07929	0.107813		0.54825	2.7	0.0315375	1.6
[24572]	CONVERGENT MARGIN	IZU-BONIN ARC / IZU-BONIN FORE-ARC / SITE U1442	HOLE U1442A	28.4096	28.4096	142.622	142.622	SAQ	-3162	-3162	s_352-U1442A 13R-1 1/3 [24572]	BONINITE [24572]				EOCENE [24572]					VOL					GL [24572]	63.193	0.260971		16.5281				5.68574	5.95049	2.06436	0.0734571		0.665429	3.27	0.0437286
[24572]	CONVERGENT MARGIN	IZU-BONIN ARC / IZU-BONIN FORE-ARC / SITE U1442	HOLE U1442A	28.4096	28.4096	142.622	142.622	SAQ	-3162	-3162	s_352-U1442A 17R-1 61/65 [24572]	BONINITE [24572]				EOCENE [24572]					VOL					GL [24572]	59.1144	0.276662		14.6497				5.90081	8.06031	5.37471	0.105237		0.493163	2.64536	0.0445
[24572]	CONVERGENT MARGIN	IZU-BONIN ARC / IZU-BONIN FORE-ARC / SITE U1442	HOLE U1442A	28.4096	28.4096	142.622	142.622	SAQ	-3162	-3162	s_352-U1442A 19R-1 7/10 [24572]	BONINITE [24572]				EOCENE [24572]					VOL					GL [24572]	59.6765	0.270357		14.7106				6.11727	8.2204	5.62569	0.0977429		0.482357	3	0.0447
[24572]	CONVERGENT MARGIN	IZU-BONIN ARC / IZU-BONIN FORE-ARC / SITE U1442	HOLE U1442A	28.4096	28.4096	142.622	142.622	SAQ	-3162	-3162	s_352-U1442A 20R-1 86/90 [24572]	BONINITE [24572]				EOCENE [24572]					VOL					GL [24572]	59.9168	0.2786		13.9048				6.7682	7.938	5.6762	0.1212		0.4008	2.76867	0.057
[24572]	CONVERGENT MARGIN	IZU-BONIN ARC / IZU-BONIN FORE-ARC / SITE U1442	HOLE U1442A	28.4096	28.4096	142.622	142.622	SAQ	-3162	-3162	s_352-U1442A 21R-2 1/4 [24572]	BONINITE [24572]				EOCENE [24572]					VOL					GL [24572]	64.5767	0.2295		17.4853				5.14367	5.82333	1.25633	0.0801667		0.606333	3.41	0.054
[24572]	CONVERGENT MARGIN	IZU-BONIN ARC / IZU-BONIN FORE-ARC / SITE U1442	HOLE U1442A	28.4096	28.4096	142.622	142.622	SAQ	-3162	-3162	s_352-U1442A 26R-1 54/58 [24572]	BONINITE [24572]				EOCENE [24572]					VOL					GL [24572]	60.7047	0.32075		15.4098				6.49388	7.89725	3.70938	0.11175		0.480875	3.1	0.054625	1.77
[24572]	CONVERGENT MARGIN	IZU-BONIN ARC / IZU-BONIN FORE-ARC / SITE U1442	HOLE U1442A	28.4096	28.4096	142.622	142.622	SAQ	-3162	-3162	s_352-U1442A 30R-4 45/47 [24572]	BONINITE [24572]				EOCENE [24572]					VOL					GL [24572]	54.8828	0.344771		16.3854				6.80536	10.3383	6.13924	0.124657		0.297414	2.29	0.0501857	1.82
[24572]	CONVERGENT MARGIN	IZU-BONIN ARC / IZU-BONIN FORE-ARC / SITE U1442	HOLE U1442A	28.4096	28.4096	142.622	142.622	SAQ	-3162	-3162	s_352-U1442A 32R-1 39/44 [24572]	BONINITE [24572]				EOCENE [24572]					VOL					GL [24572]	55.6832	0.511		15.5245				8.20483	9.7375	5.30417	0.129167		0.266	2.32	0.055
[24572]	CONVERGENT MARGIN	IZU-BONIN ARC / IZU-BONIN FORE-ARC / SITE U1442	HOLE U1442A	28.4096	28.4096	142.622	142.622	SAQ	-3162	-3162	s_352-U1442A 34R-1 33/37 [24572]	BONINITE [24572]				EOCENE [24572]					VOL					GL [24572]	57.0209	0.34025		16.4334				6.35725	9.4365	5.134	0.11675		0.36525	2.76	0.054125
[24572]	CONVERGENT MARGIN	IZU-BONIN ARC / IZU-BONIN FORE-ARC / SITE U1442	HOLE U1442A	28.4096	28.4096	142.622	142.622	SAQ	-3162	-3162	s_352-U1442A 39R-1 28/31 [24572]	BONINITE [24572]				EOCENE [24572]					VOL					GL [24572]	56.3348	0.340833		16.1702				6.93767	9.80817	5.84983	0.131667		0.293333	2.54	0.0508333
[24572]	CONVERGENT MARGIN	IZU-BONIN ARC / IZU-BONIN FORE-ARC / SITE U1442	HOLE U1442A	28.4096	28.4096	142.622	142.622	SAQ	-3162	-3162	s_352-U1442A 47R-1 52/58 [24572]	BONINITE [24572]				EOCENE [24572]					VOL					GL [24572]	54.8726	0.3504		16.2462				6.8804	9.7688	6.3522	0.115		0.2184	2.28433	0.0454
[24572]	CONVERGENT MARGIN	IZU-BONIN ARC / IZU-BONIN FORE-ARC / SITE U1442	HOLE U1442A	28.4096	28.4096	142.622	142.622	SAQ	-3162	-3162	s_352-U1442A 48R-2 79/83 [24572]	BONINITE [24572]				EOCENE [24572]					VOL					GL [24572]	55.7968	0.3534		16.3236				7.1448	9.8498	5.8974	0.124		0.2046	2.242	0.0376
[24572]	CONVERGENT MARGIN	IZU-BONIN ARC / IZU-BONIN FORE-ARC / SITE U1442	HOLE U1442A	28.4096	28.4096	142.622	142.622	SAQ	-3162	-3162	s_352-U1442A 49R-2 49/51 [24572]	BONINITE [24572]				EOCENE [24572]					VOL					GL [24572]	56.878	0.345		16.0428				7.343	9.1596	5.1438	0.1008		0.2458	2.35433	0.0626
[24572]	CONVERGENT MARGIN	IZU-BONIN ARC / IZU-BONIN FORE-ARC / SITE U1442	HOLE U1442A	28.4096	28.4096	142.622	142.622	SAQ	-3162	-3162	s_352-U1442A 49R-2 69/72 [24572]	BONINITE [24572]				EOCENE [24572]					VOL					GL [24572]	55.7377	0.333		16.1403				7.21867	9.59967	5.49667	0.116667		0.299	2.35433	0.0576667	2.65
[24572]	CONVERGENT MARGIN	IZU-BONIN ARC / IZU-BONIN FORE-ARC / SITE U1442	HOLE U1442A	28.4096	28.4096	142.622	142.622	SAQ	-3162	-3162	s_352-U1442A 52R-1 39/43 [24572]	BONINITE [24572]				EOCENE [24572]					VOL					GL [24572]	57.867	0.29		16.4688				5.99867	9.25333	5.23067	0.108667		0.451	2.91	0.0383333
[24572]	CONVERGENT MARGIN	IZU-BONIN ARC / IZU-BONIN FORE-ARC / SITE U1442	HOLE U1442A	28.4096	28.4096	142.622	142.622	SAQ	-3162	-3162	s_352-U1442A 54R-1 124/127 [24572]	BONINITE [24572]				EOCENE [24572]					VOL					GL [24572]	57.2624	0.3046		16.0696				7.2436	9.1396	5.424	0.125		0.2948	2.32667	0.0542
[24572]	CONVERGENT MARGIN	IZU-BONIN ARC / IZU-BONIN FORE-ARC / SITE U1442	HOLE U1442A	28.4096	28.4096	142.622	142.622	SAQ	-3162	-3162	s_352-U1442A 55R-1 68/72 [24572]	BONINITE [24572]				EOCENE [24572]					VOL					GL [24572]	56.1362	0.29825		16.3337				6.68525	9.74	5.723	0.12075		0.328	2.24575	0.03425
[24572]	CONVERGENT MARGIN	IZU-BONIN ARC / IZU-BONIN FORE-ARC / SITE U1442	HOLE U1442A	28.4096	28.4096	142.622	142.622	SAQ	-3162	-3162	s_352-U1442A 55R-2 66/70 [24572]	BONINITE [24572]				EOCENE [24572]					VOL					GL [24572]	56.2538	0.3022		16.4039				6.59833	9.83165	5.68415	0.11495		0.37835	2.28273	0.0383833
[24572]	CONVERGENT MARGIN	IZU-BONIN ARC / IZU-BONIN FORE-ARC / SITE U1442	HOLE U1442A	28.4096	28.4096	142.622	142.622	SAQ	-3162	-3162	s_352-U1442A 56R-2 24/27 [24572]	BONINITE [24572]				EOCENE [24572]					VOL					GL [24572]	57.002	0.316333		15.9153				7.105	9.063	5.195	0.122		0.278667	2.46767	0.0563333	3.21
[24572]	CONVERGENT MARGIN	IZU-BONIN ARC / IZU-BONIN FORE-ARC / SITE U1442	HOLE U1442A	28.4096	28.4096	142.622	142.622	SAQ	-3162	-3162	s_352-U1442A 57R-2 100/102 [24572]	BONINITE [24572]				EOCENE [24572]					VOL					GL [24572]	56.2682	0.2946		16.377				6.9034	9.6182	5.932	0.1062		0.264	2.225	0.059
[24570][23023]	CONVERGENT MARGIN	IZU-BONIN ARC / IZU-BONIN FORE-ARC / SITE U1442	HOLE U1442A	28.4096	28.4096	142.622	142.622	SAQ	-3162	-3162	s_352-U1442A-11R-1-W 72/77 [24570] / s_352-U1442A-11R-1 72-77 [23023]	BONINITE [24570]									VOL	92.22	92.22			WR [24570]	60.47	0.23		12.84				7.02	7.75	8.49	0.13		0.52	2.5	0.04	1.47				0.07
[24570][23023]	CONVERGENT MARGIN	IZU-BONIN ARC / IZU-BONIN FORE-ARC / SITE U1442	HOLE U1442A	28.4096	28.4096	142.622	142.622	SAQ	-3162	-3162	s_352-U1442A-20R-1-W 104/108 [24570] / s_352-U1442A-20R-1 104-108 [23023]	BONINITE [24570]									VOL	160.64	160.64			WR [24570]	59.69	0.22		12.17				7.2	6.88	10.8	0.14		0.58	2.27	0.05	2.95				0.09
[24570][23023]	CONVERGENT MARGIN	IZU-BONIN ARC / IZU-BONIN FORE-ARC / SITE U1442	HOLE U1442A	28.4096	28.4096	142.622	142.622	SAQ	-3162	-3162	s_352-U1442A-22R-1-W 122/125 [24570] / s_352-U1442A-22R-1 122-125 [23023]	BONINITE [24570]									VOL	180.22	180.22			WR [24570]	55.12	0.13		9.96				8.19	7.28	17.75	0.15		0.29	1.09	0.04	1.08				0.07
[24570][23023]	CONVERGENT MARGIN	IZU-BONIN ARC / IZU-BONIN FORE-ARC / SITE U1442	HOLE U1442A	28.4096	28.4096	142.622	142.622	SAQ	-3162	-3162	s_352-U1442A-39R-1-W 23/26 [24570] / s_352-U1442A-39R-1 23-26 [23023]	BONINITE [24570]									VOL	344.83	344.83			WR [24570]	60.62	0.32		15.44				6.3	8.27	5.22	0.07		0.54	3.17	0.05	2.04				0.09
[24570][23023]	CONVERGENT MARGIN	IZU-BONIN ARC / IZU-BONIN FORE-ARC / SITE U1442	HOLE U1442A	28.4096	28.4096	142.622	142.622	SAQ	-3162	-3162	s_352-U1442A-41R-1-W 24/29 [24570] / s_352-U1442A-41R-1 24-29 [23023]	BONINITE [24570]									VOL	364.24	364.24			WR [24570]	58.48	0.41		14.49				7.22	9.53	6.66	0.09		0.45	2.62	0.07	1.83				0.07
[24570][23023]	CONVERGENT MARGIN	IZU-BONIN ARC / IZU-BONIN FORE-ARC / SITE U1442	HOLE U1442A	28.4096	28.4096	142.622	142.622	SAQ	-3162	-3162	s_352-U1442A-47R-1-W 50/55-GODA [24570] / s_352-U1442A-47R-1 50-55 [23023]	BONINITE [24570]									VOL	423.1	423.1			WR [24570]	57.6	0.36		15.47				7.26	8.45	8.13	0.12		0.38	2.17	0.06
[24570][23023]	CONVERGENT MARGIN	IZU-BONIN ARC / IZU-BONIN FORE-ARC / SITE U1442	HOLE U1442A	28.4096	28.4096	142.622	142.622	SAQ	-3162	-3162	s_352-U1442A-53R-1-W 129/132-GODA [24570] / s_352-U1442A-53R-1 129-132 [23023]	BONINITE [24570]									VOL	481.39	481.39			WR [24570]	57.68	0.3		16.16				6.4	9.36	6.87	0.11		0.49	2.57	0.06
[24570][23023]	CONVERGENT MARGIN	IZU-BONIN ARC / IZU-BONIN FORE-ARC / SITE U1442	HOLE U1442A	28.4096	28.4096	142.622	142.622	SAQ	-3162	-3162	s_352-U1442A-56R-1-W 19/24-GODA [24570] / s_352-U1442A-56R-1 19-24 [23023]	BONINITE [24570]									VOL	510.49	510.49			WR [24570]	53.86	0.31		16.89				6.8	9.15	10.27	0.06		0.09	2.51	0.06
[4581]	CONVERGENT MARGIN	IZU-BONIN ARC / IZU ARC / HONSHU / SHIOFUKIZAKI	IZU PENINSULA	35	35	138.7	138.7	SAE			s_422-6 [4581]	BASALT [4581]				QUATERNARY [4581]					VOL			F		WR [4581]													0.21
[4581]	CONVERGENT MARGIN	IZU-BONIN ARC / IZU ARC / HONSHU / SHIOFUKIZAKI	IZU PENINSULA	35	35	138.7	138.7	SAE			s_422-5 [4581]	BASALT [4581]				QUATERNARY [4581]					VOL			F		WR [4581]													0.25
[4581]	CONVERGENT MARGIN	IZU-BONIN ARC / IZU ARC / HONSHU / TENSHI (TENSI-YAMA)	IZU PENINSULA	34.5	35.5	138.5	139.5	SAE			s_IZ-103 [4581]	ANDESITE [4581]				QUATERNARY [4581]					VOL			F		WR [4581]													1.01
[4581]	CONVERGENT MARGIN	IZU-BONIN ARC / IZU ARC / HONSHU / TENSHI (TENSI-YAMA)	IZU PENINSULA	34.5	35.5	138.5	139.5	SAE			s_IZ-103 [4581]	ANDESITE [4581]				QUATERNARY [4581]					VOL			F		WR [4581]													1.01
[4581]	CONVERGENT MARGIN	IZU-BONIN ARC / IZU ARC / HONSHU / IDA	IZU PENINSULA	34.5	35.5	138.5	139.5	SAE			s_IZ-24 [4581]	BASALT [4581]				QUATERNARY [4581]					VOL			F		WR [4581]													0.57
[4581]	CONVERGENT MARGIN	IZU-BONIN ARC / IZU ARC / HONSHU / TAGA	IZU PENINSULA	34.92	34.92	139.12	139.12	SAE			s_IZ-116 [4581]	BASALT [4581]				QUATERNARY [4581]					VOL			F		WR [4581]													0.21
[4581]	CONVERGENT MARGIN	IZU-BONIN ARC / IZU ARC / HONSHU / USAMI	IZU PENINSULA	34.5	35.5	138.5	139.5	SAE			s_IZ-113 [4581]	ANDESITE [4581]				QUATERNARY [4581]					VOL			F		WR [4581]													1.09
[4581]	CONVERGENT MARGIN	IZU-BONIN ARC / IZU ARC / HONSHU / AMAGI	MISUJI-YAMA, IZU PENINSULA	34.5	35.5	138.5	139.5	SAE			s_419-1 [4581]	BASALT [4581]				QUATERNARY [4581]					VOL			F		WR [4581]													1.28
[4581]	CONVERGENT MARGIN	IZU-BONIN ARC / IZU ARC / HONSHU / AMAGI	IZU PENINSULA	34.5	35.5	138.5	139.5	SAE			s_04-1 [4581]	ANDESITE [4581]				QUATERNARY [4581]					VOL			F		WR [4581]													1.22
[4581]	CONVERGENT MARGIN	IZU-BONIN ARC / IZU ARC / HONSHU / AMAGI	IZU PENINSULA	34.5	35.5	138.5	139.5	SAE			s_IZ-106 [4581]	ANDESITE [4581]				QUATERNARY [4581]					VOL			F		WR [4581]													1.72
[4581]	CONVERGENT MARGIN	IZU-BONIN ARC / IZU ARC / HONSHU / AMAGI	IZU PENINSULA	34.5	35.5	138.5	139.5	SAE			s_IZ-106 [4581]	ANDESITE [4581]				QUATERNARY [4581]					VOL			F		WR [4581]													1.72
[4581]	CONVERGENT MARGIN	IZU-BONIN ARC / IZU ARC / HONSHU / AMAGI	IZU PENINSULA	34.5	35.5	138.5	139.5	SAE			s_27-1 [4581]	ANDESITE [4581]				QUATERNARY [4581]					VOL			F		WR [4581]													1.65
[4581]	CONVERGENT MARGIN	IZU-BONIN ARC / IZU ARC / HONSHU / AMAGI	TOGASAYAMA, IZU PENINSULA	34.5	35.5	138.5	139.5	SAE			s_IZ-108 [4581]	ANDESITE [4581]				QUATERNARY [4581]					VOL			F		WR [4581]													1.72
[3853]	CONVERGENT MARGIN	IZU-BONIN ARC / IZU ARC / NIISHIMA /NII-ZIMA/NIIJIMA / MUKAIYAMA		34.4	34.4	139.29	139.29	SAE			s_H-1 [3853]	RHYOLITE [3853]									VOL					WR [3853]	78.3	0.1		12.8				0.76	0.76	0.04	0.07		2.99	4.15	0
[3853]	CONVERGENT MARGIN	IZU-BONIN ARC / IZU ARC / NIISHIMA /NII-ZIMA/NIIJIMA / MUKAIYAMA		34.4	34.4	139.29	139.29	SAE			s_M-22 [3853]	RHYOLITE [3853]									VOL					WR [3853]	77.8	0.11		12.9				0.83	0.89	0.01	0.07		2.89	4.53	0
[4581]	CONVERGENT MARGIN	IZU-BONIN ARC / IZU ARC / HONSHU / AMAGI	IZU PENINSULA	34.5	35.5	138.5	139.5	SAE			s_IZ-105 [4581]	ANDESITE [4581]				QUATERNARY [4581]					VOL			F		WR [4581]													1.27
[4581]	CONVERGENT MARGIN	IZU-BONIN ARC / IZU ARC / HONSHU / AMAGI	IZU PENINSULA	34.5	35.5	138.5	139.5	SAE			s_94-97 [4581]	ANDESITE [4581]				QUATERNARY [4581]					VOL			F		WR [4581]													1.92
[4581]	CONVERGENT MARGIN	IZU-BONIN ARC / IZU ARC / HONSHU / AMAGI	IZU PENINSULA	34.5	35.5	138.5	139.5	SAE			s_94-97 [4581]	ANDESITE [4581]				QUATERNARY [4581]					VOL			F		WR [4581]													1.92
[4581]	CONVERGENT MARGIN	IZU-BONIN ARC / IZU ARC / HONSHU / TOGASAYAMA/TOUGASAYAMA	HIGASHI-IZU MONOGENETIC VOLCANOES, IZU PENINSULA	34	35.5	138.5	139.5	SAE			s_IZ-7.2 [4581]	BASALT [4581]				QUATERNARY [4581]					VOL			F		WR [4581]													0.96
[4581]	CONVERGENT MARGIN	IZU-BONIN ARC / IZU ARC / HONSHU / TOGASAYAMA/TOUGASAYAMA	HIGASHI-IZU MONOGENETIC VOLCANOES, IZU PENINSULA	34	35.5	138.5	139.5	SAE			s_IZ-7.2 [4581]	BASALT [4581]				QUATERNARY [4581]					VOL			F		WR [4581]													0.96
[4581]	CONVERGENT MARGIN	IZU-BONIN ARC / IZU ARC / HONSHU / TOGASAYAMA/TOUGASAYAMA	HIGASHI-IZU MONOGENETIC VOLCANOES, IZU PENINSULA	34	35.5	138.5	139.5	SAE			s_422-1 [4581]	BASALT [4581]				QUATERNARY [4581]					VOL			F		WR [4581]													0.88
[4581]	CONVERGENT MARGIN	IZU-BONIN ARC / IZU ARC / HONSHU / TOGASAYAMA/TOUGASAYAMA	HIGASHI-IZU MONOGENETIC VOLCANOES, IZU PENINSULA	34	35.5	138.5	139.5	SAE			s_422-2 [4581]	ANDESITE [4581]				QUATERNARY [4581]					VOL			F		WR [4581]													0.93
[4581]	CONVERGENT MARGIN	IZU-BONIN ARC / IZU ARC / HONSHU / TAKATSUKAYAMA	HIGASHI-IZU MONOGENETIC VOLCANOES, IZU PENINSULA	34	35.5	138.5	139.5	SAE			s_IZ-26 [4581]	BASALT [4581]				QUATERNARY [4581]					VOL			F		WR [4581]													0.55
[4581]	CONVERGENT MARGIN	IZU-BONIN ARC / IZU ARC / HONSHU / TAKATSUKAYAMA	HIGASHI-IZU MONOGENETIC VOLCANOES, IZU PENINSULA	34	35.5	138.5	139.5	SAE			s_417-7 [4581]	ANDESITE [4581]				QUATERNARY [4581]					VOL			F		WR [4581]													0.47
[4581]	CONVERGENT MARGIN	IZU-BONIN ARC / IZU ARC / HONSHU / MARUNOYAMA	HIGASHI-IZU MONOGENETIC VOLCANOES, IZU PENINSULA	34	35.5	138.5	139.5	SAE			s_IZ-8 [4581]	BASALT [4581]				QUATERNARY [4581]					VOL			F		WR [4581]													0.47
[4581]	CONVERGENT MARGIN	IZU-BONIN ARC / IZU ARC / HONSHU / MARUNOYAMA	HIGASHI-IZU MONOGENETIC VOLCANOES, IZU PENINSULA	34	35.5	138.5	139.5	SAE			s_IZ-8 [4581]	BASALT [4581]				QUATERNARY [4581]					VOL			F		WR [4581]													0.47
[4581]	CONVERGENT MARGIN	IZU-BONIN ARC / IZU ARC / HONSHU / FUNABARA	HIGASHI-IZU MONOGENETIC VOLCANOES, IZU PENINSULA	34	35.5	138.5	139.5	SAE			s_IZ-11 [4581]	BASALT [4581]				QUATERNARY [4581]					VOL			F		WR [4581]													0.48
[4581]	CONVERGENT MARGIN	IZU-BONIN ARC / IZU ARC / HONSHU / FUNABARA	HIGASHI-IZU MONOGENETIC VOLCANOES, IZU PENINSULA	34	35.5	138.5	139.5	SAE			s_417-1 [4581]	BASALT [4581]				QUATERNARY [4581]					VOL			F		WR [4581]													0.46
[4581]	CONVERGENT MARGIN	IZU-BONIN ARC / IZU ARC / HONSHU / KADONO	HIGASHI-IZU MONOGENETIC VOLCANOES, IZU PENINSULA	34	35.5	138.5	139.5	SAE			s_IZ-112 [4581]	ANDESITE, BASALTIC [4581]				QUATERNARY [4581]					VOL			F		WR [4581]													0.8
[4581]	CONVERGENT MARGIN	IZU-BONIN ARC / IZU ARC / HONSHU / HARAI	HIGASHI-IZU MONOGENETIC VOLCANOES, IZU PENINSULA	34	35.5	138.5	139.5	SAE			s_IZ-110 [4581]	ANDESITE [4581]				QUATERNARY [4581]					VOL			F		WR [4581]													0.71
[4581]	CONVERGENT MARGIN	IZU-BONIN ARC / IZU ARC / HONSHU / HARAI	HIGASHI-IZU MONOGENETIC VOLCANOES, IZU PENINSULA	34	35.5	138.5	139.5	SAE			s_422-8 [4581]	ANDESITE [4581]				QUATERNARY [4581]					VOL			F		WR [4581]													0.57
[4581]	CONVERGENT MARGIN	IZU-BONIN ARC / IZU ARC / HONSHU / UCHINO	HIGASHI-IZU MONOGENETIC VOLCANOES, IZU PENINSULA	34	35.5	138.5	139.5	SAE			s_IZ-136 [4581]	BASALT [4581]				QUATERNARY [4581]					VOL			F		WR [4581]													0.43
[4581]	CONVERGENT MARGIN	IZU-BONIN ARC / IZU ARC / HONSHU / JOBOSHI/ZYOBOSHI/JYOBOSHI	HIGASHI-IZU MONOGENETIC VOLCANOES, IZU PENINSULA	34.5	35.5	138.5	139.5	SAE			s_IZ-137 [4581]	BASALT [4581]				QUATERNARY [4581]					VOL			F		WR [4581]													0.38
[4581]	CONVERGENT MARGIN	IZU-BONIN ARC / IZU ARC / HONSHU	HIGASHI-IZU MONOGENETIC VOLCANOES, IZU PENINSULA	34.5	35.5	138.5	139.5	SAE			s_IZ-5.2 [4581]	BASALT [4581]				QUATERNARY [4581]					VOL			F		WR [4581]													0.32
[4581]	CONVERGENT MARGIN	IZU-BONIN ARC / IZU ARC / HONSHU	HIGASHI-IZU MONOGENETIC VOLCANOES, IZU PENINSULA	34.5	35.5	138.5	139.5	SAE			s_IZ-5.2 [4581]	BASALT [4581]				QUATERNARY [4581]					VOL			F		WR [4581]													0.32
[5897]	CONVERGENT MARGIN	IZU-BONIN ARC / IZU ARC / HONSHU / TAGA / HATA BASALT	IZU PENINSULA	35.0389	35.0389	138.971	138.971	SAE			s_TN-14B [5897]	BASALT [5897]									VOL					WR [5897]	49.76	0.9		18.71				9.92	11.36	4.98	0.157		0.362	1.82	0.07
[5897]	CONVERGENT MARGIN	IZU-BONIN ARC / IZU ARC / HONSHU / TAGA / HATA BASALT	IZU PENINSULA	35.0978	35.0978	139.019	139.019	SAE			s_TN-3-316.4 [5897]	ANDESITE, BASALTIC [5897]									VOL					WR [5897]	54.03	0.91		16.01				10.6	9.49	4.78	0.188		0.321	2.3	0.06
[5897]	CONVERGENT MARGIN	IZU-BONIN ARC / IZU ARC / HONSHU / TAGA / HATA BASALT	IZU PENINSULA	34.92	34.92	139.12	139.12	SAE			s_HK31072704 [5897]	ANDESITE, BASALTIC [5897]									VOL					WR [5897]	53.18	0.78		14.13		5.02	9.52		9.69	4.15	0.2		0.62	2.26	0.01		0.11	0.18
[5892]	CONVERGENT MARGIN	IZU-BONIN ARC / IZU ARC / MIYAKEJIMA/MIYAKE-ZIMA / MIYAKEJIMA/MIYAKE-ZIMA / KIKAI-AKAHOYA ASH	KAMITSUKI	34.15	34.15	139.55	139.55	SAE			s_MIYAKE [5892]	NOT GIVEN [5892]									VOL					GL [5892]	76.18	0.49		13.06				2.33	1.99	0.3	0		2.86	2.78
[5976]	CONVERGENT MARGIN	IZU-BONIN ARC / IZU ARC / MIYAKEJIMA/MIYAKE-ZIMA / MIYAKEJIMA/MIYAKE-ZIMA		34.15	34.15	139.5	139.5	SAE			s_III [5976]	BASALT, FELDSPAR [5976]							1874		VOL					WR [5976]	53.35	1.18		15.62		4.21	8.12		9.68	4.44			0.84	2.18		0.4				0
[5976]	CONVERGENT MARGIN	IZU-BONIN ARC / IZU ARC / MIYAKEJIMA/MIYAKE-ZIMA / MIYAKEJIMA/MIYAKE-ZIMA		34.15	34.15	139.5	139.5	SAE			s_IV [5976]	ANDESITE, AUGITE [5976]									VOL					WR [5976]	54.55	1.19		16.26		4.07	8.02		8.91	3.66			0.32	2.44		0.29				0.24
[4265]	CONVERGENT MARGIN	IZU-BONIN ARC / IZU ARC / HONSHU	MANZO-YAMA, IZU PENINSULA	34.5	35.2	138.7	139	SAE			s_2 [4265]	RHYOLITE [4265]									VOL					WR [4265]	70.75	0.53		12.44		2.66	0.79		0.39	0.08	0.09		11.51	0.39	0.1	0.84
[4265]	CONVERGENT MARGIN	IZU-BONIN ARC / IZU ARC / HONSHU	MANZO-YAMA, SHIMODA, IZU PENINSULA, SHIZUOKA PREFECTURE	34.5	35.2	138.7	139	SAE			s_6 [4265]	RHYOLITE [4265]									VOL					WR [4265]	73.03	0.05		12.97		0.65	0.79		0.98	0.53	0.13		3.38	3.79	0	3.49
[2327]	CONVERGENT MARGIN	IZU-BONIN ARC / BONIN ARC / MINAMI-IWOJIMA / MINAMI-IWOJIMA		24.28	24.28	141	142	SAQ			s_D819-8C [2327]	BASALT, TRANSITIONAL [2327]									VOL			S		WR [2327]
[2327]	CONVERGENT MARGIN	IZU-BONIN ARC / IZU ARC / HONSHU / NANZAKI	IZU PENINSULA	34.5	35.5	138.5	139.5	SAE			s_BASANITE [2327]	BASANITE [2327]									VOL					WR [2327]
[5976]	CONVERGENT MARGIN	IZU-BONIN ARC / IZU ARC / IZU-OSHIMA / OSHIMA		34.75	34.75	139.42	139.42	SAE			s_BANDAITE [5976]	BASALT [5976]									VOL					WR [5976]	53.01	1.03		14.73		3.38	9.42		9.09	4.97	0.34		0.44	2.09	0.11	1.22
[20498]	CONVERGENT MARGIN	IZU-BONIN ARC / BONIN (= OGASAWARA) ISLANDS / MIKAZUKIJAMA FORMATION	BEACH SANDS	27	27	142	142	SAE			s_D31-1-1 [20498]	BASALT [20498]									VOL					WR [20498]	50.71	0.82		16.71				10.27	10.95	5.65	0.2		0.59	2.53	0.1
[20498]	CONVERGENT MARGIN	IZU-BONIN ARC / BONIN (= OGASAWARA) ISLANDS / MIKAZUKIJAMA FORMATION	BEACH SANDS	27	27	142	142	SAE			s_D31-2-3 [20498]	BASALT [20498]									VOL					WR [20498]	51.14	0.7		15.88				8.87	12.27	7.04	0.18		0.39	2.16	0.07
[20498]	CONVERGENT MARGIN	IZU-BONIN ARC / BONIN (= OGASAWARA) ISLANDS / MIKAZUKIJAMA FORMATION	BEACH SANDS	27	27	142	142	SAE			s_D31-1-1 [20498]	BASALT [20498]									VOL				HE3_HE4 from OLIVINE [20498]	MIN [20498]
[20498]	CONVERGENT MARGIN	IZU-BONIN ARC / BONIN (= OGASAWARA) ISLANDS / MIKAZUKIJAMA FORMATION	BEACH SANDS	27	27	142	142	SAE			s_D31-2-3 [20498]	BASALT [20498]									VOL				HE3_HE4 from OLIVINE [20498]	MIN [20498]
[21752]	CONVERGENT MARGIN	IZU-BONIN ARC / IZU-BONIN FORE-ARC / SITE U1439	HOLE U1439A	28.4075	28.4075	142.608	142.608	SAQ	-3128	-3128	s_352-U1439A-1H-3_97-99 [21752]	NOT GIVEN [21752]				NEOGENE [21752]					VOL	3.95	3.95			GL [21752]	78.47	0.191578		12.1803				0.930583	1.18489	0.192642	0.0415029		2.99407	3.79836	0.0160457
[21752]	CONVERGENT MARGIN	IZU-BONIN ARC / IZU-BONIN FORE-ARC / SITE U1439	HOLE U1439A	28.4075	28.4075	142.608	142.608	SAQ	-3128	-3128	s_352-U1439A-1H-3_143-145 [21752]	NOT GIVEN [21752]				NEOGENE [21752]					VOL	4.41	4.41			GL [21752]	67.9415	0.414931		16.4768				3.08263	1.81145	0.50062	0.119407		5.2102	4.35303	0.0733154
[21752]	CONVERGENT MARGIN	IZU-BONIN ARC / IZU-BONIN FORE-ARC / SITE U1439	HOLE U1439A	28.4075	28.4075	142.608	142.608	SAQ	-3128	-3128	s_352-U1439A-1H-4_53-55 [21752]	NOT GIVEN [21752]				NEOGENE [21752]					VOL	5.01	5.01			GL [21752]	76.4138	0.230345		12.9131				2.12732	1.85985	0.20926	0.0863993		1.72382	4.40678	0.0292184
[21752]	CONVERGENT MARGIN	IZU-BONIN ARC / IZU-BONIN FORE-ARC / SITE U1439	HOLE U1439A	28.4075	28.4075	142.608	142.608	SAQ	-3128	-3128	s_352-U1439A1H-4W-77-79 [21752]	NOT GIVEN [21752]				NEOGENE [21752]					VOL	5.27	5.27			GL [21752]	58.0196	0.874511		15.5862				9.42579	7.26178	3.17468	0.247791		1.35737	3.71038	0.341853
[21752]	CONVERGENT MARGIN	IZU-BONIN ARC / IZU-BONIN FORE-ARC / SITE U1439	HOLE U1439A	28.4075	28.4075	142.608	142.608	SAQ	-3128	-3128	s_352-U1439A-1H-4_100-102 [21752]	NOT GIVEN [21752]				NEOGENE [21752]					VOL	5.48	5.48			GL [21752]	78.6203	0.178477		12.0102				1.75049	1.2559	0.136937	0.114017		1.27782	4.62941	0.0263652
[21752]	CONVERGENT MARGIN	IZU-BONIN ARC / IZU-BONIN FORE-ARC / SITE U1439	HOLE U1439A	28.4075	28.4075	142.608	142.608	SAQ	-3128	-3128	s_352-U1439A-1H-4_106-108 [21752]	NOT GIVEN [21752]				NEOGENE [21752]					VOL	5.54	5.54			GL [21752]	63.5877	0.849726		14.5599				7.93483	5.75406	2.07931	0.185002		1.19467	3.68106	0.173734
[21752]	CONVERGENT MARGIN	IZU-BONIN ARC / IZU-BONIN FORE-ARC / SITE U1439	HOLE U1439A	28.4075	28.4075	142.608	142.608	SAQ	-3128	-3128	s_352-U1439A-2H-2_31-33 [21752]	NOT GIVEN [21752]				NEOGENE [21752]					VOL	8.63	8.63			GL [21752]	68.4321	0.661581		14.3298				5.49116	3.96774	0.932136	0.215277		0.89641	4.88943	0.18433
[21752]	CONVERGENT MARGIN	IZU-BONIN ARC / IZU-BONIN FORE-ARC / SITE U1439	HOLE U1439A	28.4075	28.4075	142.608	142.608	SAQ	-3128	-3128	s_352-U1439A-2H-4_100-102 [21752]	NOT GIVEN [21752]				NEOGENE [21752]					VOL	12.32	12.32			GL [21752]	74.8295	0.305282		13.9995				1.55175	1.9074	0.405727	0.0454758		3.10378	3.80778	0.0437334
[21752]	CONVERGENT MARGIN	IZU-BONIN ARC / IZU-BONIN FORE-ARC / SITE U1439	HOLE U1439A	28.4075	28.4075	142.608	142.608	SAQ	-3128	-3128	s_352-U1439A-3H-4_134-136 [21752]	NOT GIVEN [21752]				NEOGENE [21752]					VOL	22.16	22.16			GL [21752]	75.8952	0.290507		13.2491				1.53829	1.50633	0.297096	0.0613863		3.26429	3.87381	0.0239301
[21752]	CONVERGENT MARGIN	IZU-BONIN ARC / IZU-BONIN FORE-ARC / SITE U1439	HOLE U1439A	28.4075	28.4075	142.608	142.608	SAQ	-3128	-3128	s_352-U1439A-4H-1_75-77 [21752]	NOT GIVEN [21752]				NEOGENE [21752]					VOL	26.56	26.56			GL [21752]	77.5348	0.152891		12.9652				0.846935	1.08917	0.191164	0.0672298		3.56836	3.57306	0.0112134
[21752]	CONVERGENT MARGIN	IZU-BONIN ARC / IZU-BONIN FORE-ARC / SITE U1439	HOLE U1439A	28.4075	28.4075	142.608	142.608	SAQ	-3128	-3128	s_352-U1439A-4H-3W-9-11 [21752]	NOT GIVEN [21752]				NEOGENE [21752]					VOL	28.91	28.91			GL [21752]	56.7931	1.17216		14.4388				12.5487	8.28162	3.4683	0.237897		0.303038	2.64661	0.109724
[21752]	CONVERGENT MARGIN	IZU-BONIN ARC / IZU-BONIN FORE-ARC / SITE U1439	HOLE U1439A	28.4075	28.4075	142.608	142.608	SAQ	-3128	-3128	s_352-U1439A-4H-3_65-67 [21752]	NOT GIVEN [21752]				NEOGENE [21752]					VOL	29.43	29.43			GL [21752]	78.0718	0.226594		12.1406				1.20933	1.38055	0.230697	0.0587925		3.01089	3.64977	0.0208769
[21752]	CONVERGENT MARGIN	IZU-BONIN ARC / IZU-BONIN FORE-ARC / SITE U1439	HOLE U1439A	28.4075	28.4075	142.608	142.608	SAQ	-3128	-3128	s_352-U1439A-4H-3W-69-71 [21752]	NOT GIVEN [21752]				NEOGENE [21752]					VOL	29.51	29.51			GL [21752]	74.3144	0.437351		13.4086				2.06969	1.77225	0.424359	0.0782666		2.94839	4.49549	0.0511751
[21752]	CONVERGENT MARGIN	IZU-BONIN ARC / IZU-BONIN FORE-ARC / SITE U1439	HOLE U1439A	28.4075	28.4075	142.608	142.608	SAQ	-3128	-3128	s_352-U1439A-4H-3_92-94 [21752]	NOT GIVEN [21752]				NEOGENE [21752]					VOL	29.7	29.7			GL [21752]	70.6521	0.656134		14.2773				4.04353	3.89902	1.02283	0.171927		0.858664	4.26722	0.151134
[21752]	CONVERGENT MARGIN	IZU-BONIN ARC / IZU-BONIN FORE-ARC / SITE U1439	HOLE U1439A	28.4075	28.4075	142.608	142.608	SAQ	-3128	-3128	s_352-U1439A-4H-6_5-7 [21752]	NOT GIVEN [21752]				NEOGENE [21752]					VOL	32.9	32.9			GL [21752]	78.0548	0.106185		12.6525				0.982486	0.960677	0.127071	0.0628939		3.12629	3.91312	0.0138677
[21752]	CONVERGENT MARGIN	IZU-BONIN ARC / IZU-BONIN FORE-ARC / SITE U1439	HOLE U1439A	28.4075	28.4075	142.608	142.608	SAQ	-3128	-3128	s_352-U1439A-4H-7_7-12 [21752]	NOT GIVEN [21752]				NEOGENE [21752]					VOL	34.28	34.28			GL [21752]	54.7312	1.12749		15.105				11.8385	9.3124	4.42971	0.244867		0.261	2.81158	0.138145
[21752]	CONVERGENT MARGIN	IZU-BONIN ARC / IZU-BONIN FORE-ARC / SITE U1439	HOLE U1439A	28.4075	28.4075	142.608	142.608	SAQ	-3128	-3128	s_352-U1439A-4H-7_77-79 [21752]	NOT GIVEN [21752]				NEOGENE [21752]					VOL	34.94	34.94			GL [21752]	74.286	0.400251		13.365				2.05814	1.69012	0.387502	0.0653087		3.68885	4.01948	0.0392407
[21752]	CONVERGENT MARGIN	IZU-BONIN ARC / IZU-BONIN FORE-ARC / SITE U1439	HOLE U1439A	28.4075	28.4075	142.608	142.608	SAQ	-3128	-3128	s_352-U1439A-4H-CC_21-23 [21752]	NOT GIVEN [21752]				NEOGENE [21752]					VOL	35.27	35.27			GL [21752]	54.4559	0.92696		15.3244				11.7713	9.91606	4.68451	0.220441		0.306847	2.34237	0.0510685
[21752]	CONVERGENT MARGIN	IZU-BONIN ARC / IZU-BONIN FORE-ARC / SITE U1439	HOLE U1439A	28.4075	28.4075	142.608	142.608	SAQ	-3128	-3128	s_352-U1439A-6H-1_25-27 [21752]	NOT GIVEN [21752]				NEOGENE [21752]					VOL	45.07	45.07			GL [21752]	73.1509	0.659524		12.8133				4.21667	3.44343	0.717824	0.159988		0.585589	4.1218	0.130935
[21752]	CONVERGENT MARGIN	IZU-BONIN ARC / IZU-BONIN FORE-ARC / SITE U1439	HOLE U1439A	28.4075	28.4075	142.608	142.608	SAQ	-3128	-3128	s_352-U1439A-6H-4W-38-40 [21752]	NOT GIVEN [21752]				NEOGENE [21752]					VOL	49.7	49.7			GL [21752]	69.4995	0.605471		14.4653				3.74148	2.78443	0.81781	0.142869		3.50447	4.31373	0.124863
[21752]	CONVERGENT MARGIN	IZU-BONIN ARC / IZU-BONIN FORE-ARC / SITE U1439	HOLE U1439A	28.4075	28.4075	142.608	142.608	SAQ	-3128	-3128	s_352-U1439A-6H-6W-6-8 [21752]	NOT GIVEN [21752]				NEOGENE [21752]					VOL	51.77	51.77			GL [21752]	57.1964	1.05251		14.5027				11.3369	7.76194	3.84584	0.238796		0.89022	2.99886	0.175776
[21752]	CONVERGENT MARGIN	IZU-BONIN ARC / IZU-BONIN FORE-ARC / SITE U1439	HOLE U1439A	28.4075	28.4075	142.608	142.608	SAQ	-3128	-3128	s_352-U1439A-7H-1_117-119 [21752]	NOT GIVEN [21752]				NEOGENE [21752]					VOL	55.49	55.49			GL [21752]	77.6455	0.275856		11.9944				1.43634	1.55492	0.23688	0.0771079		3.21268	3.52966	0.0365575
[21752]	CONVERGENT MARGIN	IZU-BONIN ARC / IZU-BONIN FORE-ARC / SITE U1439	HOLE U1439A	28.4075	28.4075	142.608	142.608	SAQ	-3128	-3128	s_352-U1439A-7H-1_117-119 II [21752]	NOT GIVEN [21752]				NEOGENE [21752]					VOL	55.49	55.49			GL [21752]	66.8918	0.866732		15.0801				5.15539	3.94806	1.24666	0.144847		1.59654	4.8845	0.18541
[21752]	CONVERGENT MARGIN	IZU-BONIN ARC / IZU-BONIN FORE-ARC / SITE U1439	HOLE U1439A	28.4075	28.4075	142.608	142.608	SAQ	-3128	-3128	s_352-U1439A-7H-4_36-45 [21752]	NOT GIVEN [21752]				NEOGENE [21752]					VOL	59.25	59.25			GL [21752]	56.3285	1.03872		14.6622				12.1862	9.05723	3.89265	0.217134		0.368417	2.19098	0.0579438
[21752]	CONVERGENT MARGIN	IZU-BONIN ARC / IZU-BONIN FORE-ARC / SITE U1439	HOLE U1439A	28.4075	28.4075	142.608	142.608	SAQ	-3128	-3128	s_352-U1439A-7H-4_61-63 [21752]	NOT GIVEN [21752]				NEOGENE [21752]					VOL	59.43	59.43			GL [21752]	55.5788	1.17609		13.9692				12.6965	9.23198	4.22277	0.215756		0.340797	2.48851	0.0795325
[21752]	CONVERGENT MARGIN	IZU-BONIN ARC / IZU-BONIN FORE-ARC / SITE U1439	HOLE U1439A	28.4075	28.4075	142.608	142.608	SAQ	-3128	-3128	s_352-U1439A-7H-6_70-72 [21752]	NOT GIVEN [21752]				NEOGENE [21752]					VOL	62.52	62.52			GL [21752]	67.3135	0.698218		14.1853				6.54414	5.05639	1.54875	0.163837		0.740586	3.64857	0.100614
[21752]	CONVERGENT MARGIN	IZU-BONIN ARC / IZU-BONIN FORE-ARC / SITE U1439	HOLE U1439A	28.4075	28.4075	142.608	142.608	SAQ	-3128	-3128	s_352-U1439A-8H-2_4-6 [21752]	NOT GIVEN [21752]				NEOGENE [21752]					VOL	65.33	65.33			GL [21752]	76.4895	0.333911		12.2141				2.81723	2.31336	0.338749	0.0991862		1.53212	3.82121	0.0405366
[21752]	CONVERGENT MARGIN	IZU-BONIN ARC / IZU-BONIN FORE-ARC / SITE U1439	HOLE U1439A	28.4075	28.4075	142.608	142.608	SAQ	-3128	-3128	s_352-U1439A-8H-4W-90-92 [21752]	NOT GIVEN [21752]				NEOGENE [21752]					VOL	69.22	69.22			GL [21752]	78.0476	0.348281		12.0778				2.03266	1.93758	0.347947	0.0906366		0.696768	4.3843	0.0364357
[21752]	CONVERGENT MARGIN	IZU-BONIN ARC / IZU-BONIN FORE-ARC / SITE U1439	HOLE U1439A	28.4075	28.4075	142.608	142.608	SAQ	-3128	-3128	s_352-U1439A-8H-5_26-28 [21752]	NOT GIVEN [21752]				NEOGENE [21752]					VOL	69.97	69.97			GL [21752]	74.15	0.520872		13.1479				3.07671	2.78966	0.657061	0.117231		1.40369	4.06112	0.0756435
[21752]	CONVERGENT MARGIN	IZU-BONIN ARC / IZU-BONIN FORE-ARC / SITE U1439	HOLE U1439A	28.4075	28.4075	142.608	142.608	SAQ	-3128	-3128	s_352-U1439A-8H-5_147-149 [21752]	NOT GIVEN [21752]				NEOGENE [21752]					VOL	71.16	71.16			GL [21752]	76.0249	0.302809		13.1168				2.33245	2.47577	0.367494	0.15245		0.993023	4.19474	0.0394437
[21752]	CONVERGENT MARGIN	IZU-BONIN ARC / IZU-BONIN FORE-ARC / SITE U1439	HOLE U1439A	28.4075	28.4075	142.608	142.608	SAQ	-3128	-3128	s_352-U1439A-8H-6_72-74 [21752]	NOT GIVEN [21752]				NEOGENE [21752]					VOL	71.9	71.9			GL [21752]	76.8632	0.309844		12.5623				2.14052	2.35173	0.363228	0.0729118		1.22246	4.07119	0.042489
[21752]	CONVERGENT MARGIN	IZU-BONIN ARC / IZU-BONIN FORE-ARC / SITE U1439	HOLE U1439A	28.4075	28.4075	142.608	142.608	SAQ	-3128	-3128	s_352-U1439A-8H-7_24-54 [21752]	NOT GIVEN [21752]				NEOGENE [21752]					VOL	72.62	72.62			GL [21752]	78.0803	0.30439		12.1155				1.79283	2.21813	0.345088	0.0818481		0.986609	4.03849	0.0367209
[21752]	CONVERGENT MARGIN	IZU-BONIN ARC / IZU-BONIN FORE-ARC / SITE U1439	HOLE U1439A	28.4075	28.4075	142.608	142.608	SAQ	-3128	-3128	s_352-U1439A-8H-CC_1-3 [21752]	NOT GIVEN [21752]				NEOGENE [21752]					VOL	73.21	73.21			GL [21752]	71.0386	0.50071		13.3447				5.38484	3.9611	0.723283	0.169809		0.513934	4.24241	0.120602
[21752]	CONVERGENT MARGIN	IZU-BONIN ARC / IZU-BONIN FORE-ARC / SITE U1439	HOLE U1439A	28.4075	28.4075	142.608	142.608	SAQ	-3128	-3128	s_352-U1439A-9H-1_0-2 [21752]	NOT GIVEN [21752]				NEOGENE [21752]					VOL	73.32	73.32			GL [21752]	78.199	0.162337		11.8916				1.27984	0.938762	0.116581	0.0259206		3.61989	3.76088	0.0051194
[21752]	CONVERGENT MARGIN	IZU-BONIN ARC / IZU-BONIN FORE-ARC / SITE U1439	HOLE U1439A	28.4075	28.4075	142.608	142.608	SAQ	-3128	-3128	s_352-U1439A-9H-1_0-2 II [21752]	NOT GIVEN [21752]				NEOGENE [21752]					VOL	73.32	73.32			GL [21752]	76.5119	0.290215		12.3288				2.61676	2.21948	0.295877	0.0630732		1.61035	4.02117	0.042195
[21752]	CONVERGENT MARGIN	IZU-BONIN ARC / IZU-BONIN FORE-ARC / SITE U1439	HOLE U1439A	28.4075	28.4075	142.608	142.608	SAQ	-3128	-3128	s_352-U1439A-9H-1_7-9 [21752]	NOT GIVEN [21752]				NEOGENE [21752]					VOL	73.41	73.41			GL [21752]	54.4358	1.2009		14.3572				13.3091	9.30719	4.39444	0.26499		0.305419	2.34089	0.0839578
[21752]	CONVERGENT MARGIN	IZU-BONIN ARC / IZU-BONIN FORE-ARC / SITE U1439	HOLE U1439A	28.4075	28.4075	142.608	142.608	SAQ	-3128	-3128	s_352-U1439A-9H-2_90-92 [21752]	NOT GIVEN [21752]				NEOGENE [21752]					VOL	75.71	75.71			GL [21752]	72.9665	0.505038		13.2818				3.95878	3.52924	0.677877	0.176875		0.49368	4.29413	0.115948
[21752]	CONVERGENT MARGIN	IZU-BONIN ARC / IZU-BONIN FORE-ARC / SITE U1439	HOLE U1439A	28.4075	28.4075	142.608	142.608	SAQ	-3128	-3128	s_352-U1439A-9H-2_102-104 [21752]	NOT GIVEN [21752]				NEOGENE [21752]					VOL	75.84	75.84			GL [21752]	69.882	0.623981		13.632				5.33574	4.42732	0.873029	0.209532		0.713423	4.15738	0.145487
[21752]	CONVERGENT MARGIN	IZU-BONIN ARC / IZU-BONIN FORE-ARC / SITE U1439	HOLE U1439A	28.4075	28.4075	142.608	142.608	SAQ	-3128	-3128	s_352-U1439A-9H-4_23-25 [21752]	NOT GIVEN [21752]				NEOGENE [21752]					VOL	77.39	77.39			GL [21752]	65.7155	0.776866		14.8685				6.7095	5.15076	1.39453	0.184243		1.0989	3.97113	0.129996
[21752]	CONVERGENT MARGIN	IZU-BONIN ARC / IZU-BONIN FORE-ARC / SITE U1439	HOLE U1439A	28.4075	28.4075	142.608	142.608	SAQ	-3128	-3128	s_352-U1439A-10H-1_110-112s [21752]	NOT GIVEN [21752]				NEOGENE [21752]					VOL	83.92	83.92			GL [21752]	71.9559	0.525557		13.8289				3.96275	3.9624	0.848712	0.150039		0.520943	4.11915	0.125556
[21752]	CONVERGENT MARGIN	IZU-BONIN ARC / IZU-BONIN FORE-ARC / SITE U1439	HOLE U1439A	28.4075	28.4075	142.608	142.608	SAQ	-3128	-3128	s_352-U1439A-10H-3_10-12 [21752]	NOT GIVEN [21752]				NEOGENE [21752]					VOL	85.94	85.94			GL [21752]	70.9896	0.596313		14.2221				4.19756	4.0701	0.967308	0.110928		0.747749	3.97828	0.119975
[21752]	CONVERGENT MARGIN	IZU-BONIN ARC / IZU-BONIN FORE-ARC / SITE U1439	HOLE U1439A	28.4075	28.4075	142.608	142.608	SAQ	-3128	-3128	s_352-U1439A-10H-3_18-20 [21752]	NOT GIVEN [21752]				NEOGENE [21752]					VOL	86.02	86.02			GL [21752]	68.2165	0.759085		14.278				5.79463	4.49839	1.1284	0.160844		1.31727	3.67787	0.168969
[21752]	CONVERGENT MARGIN	IZU-BONIN ARC / IZU-BONIN FORE-ARC / SITE U1439	HOLE U1439A	28.4075	28.4075	142.608	142.608	SAQ	-3128	-3128	s_352-U1439A-10H-3_48-50 [21752]	NOT GIVEN [21752]				NEOGENE [21752]					VOL	86.32	86.32			GL [21752]	76.6075	0.0838701		13.0157				0.945368	0.812868	0.0834056	0.0626264		4.99303	3.36952	0.0260574
[21752]	CONVERGENT MARGIN	IZU-BONIN ARC / IZU-BONIN FORE-ARC / SITE U1439	HOLE U1439A	28.4075	28.4075	142.608	142.608	SAQ	-3128	-3128	s_352-U1439A-10H-3_48-50 II [21752]	NOT GIVEN [21752]				NEOGENE [21752]					VOL	86.32	86.32			GL [21752]	61.2121	0.790395		15.8402				8.32658	6.97569	2.02473	0.181283		0.96506	3.50797	0.175976
[21752]	CONVERGENT MARGIN	IZU-BONIN ARC / IZU-BONIN FORE-ARC / SITE U1439	HOLE U1439A	28.4075	28.4075	142.608	142.608	SAQ	-3128	-3128	s_352-U1439A-10H-3_88-90 [21752]	NOT GIVEN [21752]				NEOGENE [21752]					VOL	86.72	86.72			GL [21752]	76.1413	0.436266		12.4558				2.55193	2.89142	0.572472	0.10614		1.08029	3.70709	0.0572506
[21752]	CONVERGENT MARGIN	IZU-BONIN ARC / IZU-BONIN FORE-ARC / SITE U1439	HOLE U1439A	28.4075	28.4075	142.608	142.608	SAQ	-3128	-3128	s_352-U1439A-10H-5_113-115 [21752]	NOT GIVEN [21752]				NEOGENE [21752]					VOL	90.01	90.01			GL [21752]	72.327	0.444073		14.0625				3.54037	3.50432	0.691362	0.141731		0.773363	4.41546	0.0997863
[21752]	CONVERGENT MARGIN	IZU-BONIN ARC / IZU-BONIN FORE-ARC / SITE U1439	HOLE U1439A	28.4075	28.4075	142.608	142.608	SAQ	-3128	-3128	s_352-U1439A-11X-5/6_146-4 [21752]	NOT GIVEN [21752]				NEOGENE [21752]					VOL	97.91	97.91			GL [21752]	68.4501	0.62024		15.5017				4.52779	3.63698	0.851253	0.167336		1.38295	4.70528	0.156381
[21752]	CONVERGENT MARGIN	IZU-BONIN ARC / IZU-BONIN FORE-ARC / SITE U1439	HOLE U1439A	28.4075	28.4075	142.608	142.608	SAQ	-3128	-3128	s_352-U1439A-11X-6_31-54 [21752]	NOT GIVEN [21752]				NEOGENE [21752]					VOL	98.28	98.28			GL [21752]	74.9223	0.12366		13.4036				1.72213	0.879935	0.0363225	0.0337961		5.3902	3.47408	0.0139295
[21752]	CONVERGENT MARGIN	IZU-BONIN ARC / IZU-BONIN FORE-ARC / SITE U1439	HOLE U1439A	28.4075	28.4075	142.608	142.608	SAQ	-3128	-3128	s_352-U1439A-.16X-4/5_137-10 [21752]	NOT GIVEN [21752]				NEOGENE [21752]					VOL	143.5	143.5			GL [21752]	65.572	0.699062		15.0072				5.83028	4.58661	1.52136	0.180102		2.24034	4.12362	0.239333
[21752]	CONVERGENT MARGIN	IZU-BONIN ARC / IZU-BONIN FORE-ARC / SITE U1439	HOLE U1439A	28.4075	28.4075	142.608	142.608	SAQ	-3128	-3128	s_352-U1439A-17X-1_39-40 [21752]	NOT GIVEN [21752]				NEOGENE [21752]					VOL	148	148			GL [21752]	65.3009	0.84729		14.623				6.67767	4.50531	1.33796	0.193545		1.70293	4.53854	0.272841
[21752]	CONVERGENT MARGIN	IZU-BONIN ARC / IZU-BONIN FORE-ARC / SITE U1439	HOLE U1439A	28.4075	28.4075	142.608	142.608	SAQ	-3128	-3128	s_352-U1439A-17X-1W-80-93 [21752]	NOT GIVEN [21752]				NEOGENE [21752]					VOL	148.53	148.53			GL [21752]	74.8179	0.345481		13.3299				2.045	1.91197	0.362546	0.0705366		3.09294	3.9927	0.0310133
[21752]	CONVERGENT MARGIN	IZU-BONIN ARC / IZU-BONIN FORE-ARC / SITE U1439	HOLE U1439A	28.4075	28.4075	142.608	142.608	SAQ	-3128	-3128	s_352-U1439A-17X-2_47-48 [21752]	NOT GIVEN [21752]				NEOGENE [21752]					VOL	149.6	149.6			GL [21752]	71.647	0.502139		14.1287				3.21964	3.7437	0.977841	0.0908606		1.43714	4.13639	0.116423
[21752]	CONVERGENT MARGIN	IZU-BONIN ARC / IZU-BONIN FORE-ARC / SITE U1439	HOLE U1439A	28.4075	28.4075	142.608	142.608	SAQ	-3128	-3128	s_352-U1439A-17X-3_7-10 [21752]	NOT GIVEN [21752]				NEOGENE [21752]					VOL	150.7	150.7			GL [21752]	76.0922	0.28393		12.8789				1.74474	2.25159	0.452472	0.0762571		2.21306	3.95262	0.0541603
[21752]	CONVERGENT MARGIN	IZU-BONIN ARC / IZU-BONIN FORE-ARC / SITE U1439	HOLE U1439A	28.4075	28.4075	142.608	142.608	SAQ	-3128	-3128	s_352-U1439A-17X-4_43-57 [21752]	NOT GIVEN [21752]				NEOGENE [21752]					VOL	152.27	152.27			GL [21752]	77.2364	0.251995		12.4249				1.65921	2.31484	0.410953	0.0695888		1.88551	3.70737	0.0391
[21752]	CONVERGENT MARGIN	IZU-BONIN ARC / IZU-BONIN FORE-ARC / SITE U1439	HOLE U1439A	28.4075	28.4075	142.608	142.608	SAQ	-3128	-3128	s_352-U1439A-17X-5_117-119 [21752]	NOT GIVEN [21752]				NEOGENE [21752]					VOL	154.4	154.4			GL [21752]	73.1339	0.413092		13.7477				3.53121	2.63154	0.493665	0.138351		1.59403	4.24679	0.0696039
[21752]	CONVERGENT MARGIN	IZU-BONIN ARC / IZU-BONIN FORE-ARC / SITE U1439	HOLE U1439A	28.4075	28.4075	142.608	142.608	SAQ	-3128	-3128	s_352-U1439A-17X-6_63-65 [21752]	NOT GIVEN [21752]				NEOGENE [21752]					VOL	155.4	155.4			GL [21752]	69.0204	0.490493		15.7533				3.71711	3.57857	1.05401	0.140588		1.76746	4.30841	0.16956
[21752]	CONVERGENT MARGIN	IZU-BONIN ARC / IZU-BONIN FORE-ARC / SITE U1439	HOLE U1439A	28.4075	28.4075	142.608	142.608	SAQ	-3128	-3128	s_352-U1439A-18X-1_117-119 [21752]	NOT GIVEN [21752]				NEOGENE [21752]					VOL	158.5	158.5			GL [21752]	74.2736	0.371747		13.3017				2.97997	2.86223	0.40709	0.0780621		1.80942	3.85839	0.0577221
[21752]	CONVERGENT MARGIN	IZU-BONIN ARC / IZU-BONIN FORE-ARC / SITE U1439	HOLE U1439A	28.4075	28.4075	142.608	142.608	SAQ	-3128	-3128	s_352-U1439A-18X-1_117-119 II [21752]	NOT GIVEN [21752]				NEOGENE [21752]					VOL	158.5	158.5			GL [21752]	62.4218	1.0126		14.1141				9.61993	6.05999	2.37403	0.228226		1.52722	2.43216	0.209899
[21752]	CONVERGENT MARGIN	IZU-BONIN ARC / IZU-BONIN FORE-ARC / SITE U1439	HOLE U1439A	28.4075	28.4075	142.608	142.608	SAQ	-3128	-3128	s_352-U1439A-18X-1_143-145 [21752]	NOT GIVEN [21752]				NEOGENE [21752]					VOL	158.7	158.7			GL [21752]	66.496	0.659597		15.6235				5.08595	4.83506	1.46967	0.142933		1.78087	3.71776	0.188628
[21752]	CONVERGENT MARGIN	IZU-BONIN ARC / IZU-BONIN FORE-ARC / SITE U1439	HOLE U1439A	28.4075	28.4075	142.608	142.608	SAQ	-3128	-3128	s_352-U1439A-18X-2_69-71 [21752]	NOT GIVEN [21752]				NEOGENE [21752]					VOL	159.5	159.5			GL [21752]	71.7785	0.543736		13.721				3.89156	3.14394	0.724265	0.10567		1.60281	4.38004	0.108374
[21752]	CONVERGENT MARGIN	IZU-BONIN ARC / IZU-BONIN FORE-ARC / SITE U1439	HOLE U1439A	28.4075	28.4075	142.608	142.608	SAQ	-3128	-3128	s_352-U1439A-18X-2W-137-139 [21752]	NOT GIVEN [21752]				NEOGENE [21752]					VOL	160.19	160.19			GL [21752]	69.5	0.694964		13.6645				5.30283	3.7875	0.956998	0.203205		1.30295	4.40387	0.183071
[21752]	CONVERGENT MARGIN	IZU-BONIN ARC / IZU-BONIN FORE-ARC / SITE U1439	HOLE U1439A	28.4075	28.4075	142.608	142.608	SAQ	-3128	-3128	s_352-U1439A-18X-4_20-67 [21752]	NOT GIVEN [21752]				NEOGENE [21752]					VOL	162.4	162.4			GL [21752]	72.6502	0.519954		12.8207				4.44674	2.8247	0.530107	0.128368		1.89468	4.09573	0.0887252
[21752]	CONVERGENT MARGIN	IZU-BONIN ARC / IZU-BONIN FORE-ARC / SITE U1439	HOLE U1439A	28.4075	28.4075	142.608	142.608	SAQ	-3128	-3128	s_352-U1439A-18X-4W-89-91 [21752]	NOT GIVEN [21752]				NEOGENE [21752]					VOL	162.71	162.71			GL [21752]	75.2406	0.405905		12.5753				2.81841	2.23406	0.429768	0.102935		2.0429	4.09538	0.0546393
[21752]	CONVERGENT MARGIN	IZU-BONIN ARC / IZU-BONIN FORE-ARC / SITE U1439	HOLE U1439A	28.4075	28.4075	142.608	142.608	SAQ	-3128	-3128	s_352-U1439A-18X-5_39-41 [21752]	NOT GIVEN [21752]				NEOGENE [21752]					VOL	163.7	163.7			GL [21752]	68.2679	0.603156		15.2336				4.13901	4.49235	1.14862	0.105201		1.75737	4.09883	0.153828
[21752]	CONVERGENT MARGIN	IZU-BONIN ARC / IZU-BONIN FORE-ARC / SITE U1439	HOLE U1439A	28.4075	28.4075	142.608	142.608	SAQ	-3128	-3128	s_352-U1439A-18X-5_148-150 [21752]	NOT GIVEN [21752]				NEOGENE [21752]					VOL	164.7	164.7			GL [21752]	69.8119	0.636999		13.9209				5.28902	3.77653	0.926245	0.173979		1.11534	4.17655	0.17246
[21752]	CONVERGENT MARGIN	IZU-BONIN ARC / IZU-BONIN FORE-ARC / SITE U1439	HOLE U1439A	28.4075	28.4075	142.608	142.608	SAQ	-3128	-3128	s_352-U1439A-18X-7_57-59 [21752]	NOT GIVEN [21752]				NEOGENE [21752]					VOL	166.6	166.6			GL [21752]	70.8881	0.646693		13.798				4.7007	3.26368	0.7837	0.151966		1.35563	4.30105	0.110361
[21752]	CONVERGENT MARGIN	IZU-BONIN ARC / IZU-BONIN FORE-ARC / SITE U1440	HOLE U1440A	28.4498	28.4498	142.754	142.754	SAQ	-4775	-4775	s_352-U1440A-1H-1-139-141 [21752]	NOT GIVEN [21752]				NEOGENE [21752]					VOL	1.406	1.406			GL [21752]	71.1707	0.531073		13.7961				4.1666	3.14771	0.594083	0.129751		2.05942	4.3007	0.103788
[21752]	CONVERGENT MARGIN	IZU-BONIN ARC / IZU-BONIN FORE-ARC / SITE U1440	HOLE U1440A	28.4498	28.4498	142.754	142.754	SAQ	-4775	-4775	s_352-U1440A-1H-2W-62-64 [21752]	NOT GIVEN [21752]				NEOGENE [21752]					VOL	2.14	2.14			GL [21752]	63.5108	0.744506		16.1997				6.49116	6.07224	1.40196	0.15747		0.851958	4.44372	0.126481
[21752]	CONVERGENT MARGIN	IZU-BONIN ARC / IZU-BONIN FORE-ARC / SITE U1440	HOLE U1440A	28.4498	28.4498	142.754	142.754	SAQ	-4775	-4775	s_352-U1440A-1H-2-89-91 I [21752]	NOT GIVEN [21752]				NEOGENE [21752]					VOL	2.41	2.41			GL [21752]	72.0947	0.618868		13.5123				4.05631	3.74829	0.853482	0.153253		0.732406	4.13676	0.0935769
[21752]	CONVERGENT MARGIN	IZU-BONIN ARC / IZU-BONIN FORE-ARC / SITE U1440	HOLE U1440A	28.4498	28.4498	142.754	142.754	SAQ	-4775	-4775	s_352-U1440A-1H-2-89-91 II [21752]	NOT GIVEN [21752]				NEOGENE [21752]					VOL	2.41	2.41			GL [21752]	77.3323	0.314513		12.8176				1.28548	1.28533	0.286577	0.0659229		2.65689	3.96835	0.0248812
[21752]	CONVERGENT MARGIN	IZU-BONIN ARC / IZU-BONIN FORE-ARC / SITE U1440	HOLE U1440A	28.4498	28.4498	142.754	142.754	SAQ	-4775	-4775	s_352-U1440A-1H-3-29-31 [21752]	NOT GIVEN [21752]				NEOGENE [21752]					VOL	3.022	3.022			GL [21752]	77.786	0.206012		12.3052				1.03593	1.17678	0.19455	0.0709517		3.2602	3.93649	0.0278151
[21752]	CONVERGENT MARGIN	IZU-BONIN ARC / IZU-BONIN FORE-ARC / SITE U1440	HOLE U1440A	28.4498	28.4498	142.754	142.754	SAQ	-4775	-4775	s_352-U1440A-2H-4/5-144-67 [21752]	NOT GIVEN [21752]				NEOGENE [21752]					VOL	10.28	10.28			GL [21752]	77.8844	0.143401		12.4292				0.94749	1.00973	0.146267	0.0561038		3.51656	3.85036	0.0164456
[21752]	CONVERGENT MARGIN	IZU-BONIN ARC / IZU-BONIN FORE-ARC / SITE U1440	HOLE U1440A	28.4498	28.4498	142.754	142.754	SAQ	-4775	-4775	s_352-U1440A-2H-5-145-147 [21752]	NOT GIVEN [21752]				NEOGENE [21752]					VOL	11.07	11.07			GL [21752]	77.4078	0.402028		11.9276				2.41574	2.34282	0.382469	0.127485		0.626772	4.32454	0.0426656
[21752]	CONVERGENT MARGIN	IZU-BONIN ARC / IZU-BONIN FORE-ARC / SITE U1440	HOLE U1440A	28.4498	28.4498	142.754	142.754	SAQ	-4775	-4775	s_352-U1440A-2H-6-95-97 [21752]	NOT GIVEN [21752]				NEOGENE [21752]					VOL	12.06	12.06			GL [21752]	77.4523	0.316029		12.0941				2.09168	1.92082	0.271276	0.0931313		1.4709	4.22978	0.0598585
[21752]	CONVERGENT MARGIN	IZU-BONIN ARC / IZU-BONIN FORE-ARC / SITE U1440	HOLE U1440A	28.4498	28.4498	142.754	142.754	SAQ	-4775	-4775	s_352-U1440A-3H-6-144-146 [21752]	NOT GIVEN [21752]				NEOGENE [21752]					VOL	21.57	21.57			GL [21752]	75.1865	0.608191		12.3637				3.18235	2.73628	0.586405	0.216928		0.603104	4.42626	0.0901961
[21752]	CONVERGENT MARGIN	IZU-BONIN ARC / IZU-BONIN FORE-ARC / SITE U1440	HOLE U1440A	28.4498	28.4498	142.754	142.754	SAQ	-4775	-4775	s_352-U1440A-4H-1-0-2 [21752]	NOT GIVEN [21752]				NEOGENE [21752]					VOL	22.72	22.72			GL [21752]	71.8133	0.678026		12.7661				4.97479	3.59717	0.780817	0.210196		0.710282	4.33201	0.137189
[21752]	CONVERGENT MARGIN	IZU-BONIN ARC / IZU-BONIN FORE-ARC / SITE U1440	HOLE U1440A	28.4498	28.4498	142.754	142.754	SAQ	-4775	-4775	s_352-U1440A-4H-1-28-30 [21752]	NOT GIVEN [21752]				NEOGENE [21752]					VOL	23	23			GL [21752]	72.2572	0.676264		12.902				4.89085	3.47291	0.70214	0.20309		0.735971	4.02863	0.130876
[21752]	CONVERGENT MARGIN	IZU-BONIN ARC / IZU-BONIN FORE-ARC / SITE U1440	HOLE U1440A	28.4498	28.4498	142.754	142.754	SAQ	-4775	-4775	s_352-U1440A-4H-1-96-98 [21752]	NOT GIVEN [21752]				NEOGENE [21752]					VOL	23.68	23.68			GL [21752]	69.4019	0.59914		13.6921				5.29295	3.83476	1.19414	0.17989		1.52844	4.14061	0.135951
[21752]	CONVERGENT MARGIN	IZU-BONIN ARC / IZU-BONIN FORE-ARC / SITE U1440	HOLE U1440A	28.4498	28.4498	142.754	142.754	SAQ	-4775	-4775	s_352-U1440A-4H-3-7-9 [21752]	NOT GIVEN [21752]				NEOGENE [21752]					VOL	25.79	25.79			GL [21752]	77.1135	0.417331		12.0162				2.44824	2.39835	0.409379	0.15204		0.651111	4.34058	0.0532744
[21752]	CONVERGENT MARGIN	IZU-BONIN ARC / IZU-BONIN FORE-ARC / SITE U1440	HOLE U1440A	28.4498	28.4498	142.754	142.754	SAQ	-4775	-4775	s_352-U1440A-4H-3-77-79 [21752]	NOT GIVEN [21752]				NEOGENE [21752]					VOL	26.49	26.49			GL [21752]	75.215	0.575662		12.3049				3.26767	2.91077	0.556503	0.171728		0.60629	4.29659	0.0948389
[21752]	CONVERGENT MARGIN	IZU-BONIN ARC / IZU-BONIN FORE-ARC / SITE U1440	HOLE U1440A	28.4498	28.4498	142.754	142.754	SAQ	-4775	-4775	s_352-U1440A-4H-3-100-109 [21752]	NOT GIVEN [21752]				NEOGENE [21752]					VOL	26.79	26.79			GL [21752]	76.549	0.47544		12.2098				2.5622	2.56232	0.472762	0.21123		0.59542	4.30159	0.0602259
[21752]	CONVERGENT MARGIN	IZU-BONIN ARC / IZU-BONIN FORE-ARC / SITE U1440	HOLE U1440A	28.4498	28.4498	142.754	142.754	SAQ	-4775	-4775	s_352-U1440A-4H-3-120-122 [21752]	NOT GIVEN [21752]				NEOGENE [21752]					VOL	26.92	26.92			GL [21752]	75.8879	0.418282		12.6204				2.65093	2.44281	0.456939	0.159193		1.18721	4.11725	0.0590773
[21752]	CONVERGENT MARGIN	IZU-BONIN ARC / IZU-BONIN FORE-ARC / SITE U1440	HOLE U1440A	28.4498	28.4498	142.754	142.754	SAQ	-4775	-4775	s_352-U1440A-4H-4-13-15 [21752]	NOT GIVEN [21752]				NEOGENE [21752]					VOL	27.35	27.35			GL [21752]	75.1069	0.626354		12.0742				3.45718	2.91578	0.613185	0.215297		0.566071	4.32622	0.0987503
[21752]	CONVERGENT MARGIN	IZU-BONIN ARC / IZU-BONIN FORE-ARC / SITE U1440	HOLE U1440A	28.4498	28.4498	142.754	142.754	SAQ	-4775	-4775	s_352-U1440A-4H-4-57-59 [21752]	NOT GIVEN [21752]				NEOGENE [21752]					VOL	27.79	27.79			GL [21752]	77.321	0.18358		12.6275				1.11357	1.21905	0.187931	0.0792133		3.32598	3.90823	0.0339309
[21752]	CONVERGENT MARGIN	IZU-BONIN ARC / IZU-BONIN FORE-ARC / SITE U1440	HOLE U1440A	28.4498	28.4498	142.754	142.754	SAQ	-4775	-4775	s_352-U1440A-4H-4W-107-108 [21752]	NOT GIVEN [21752]				NEOGENE [21752]					VOL	28.29	28.29			GL [21752]	75.8736	0.443123		12.4563				2.92183	2.57579	0.439108	0.181835		0.748901	4.29959	0.0598902
[21752]	CONVERGENT MARGIN	IZU-BONIN ARC / IZU-BONIN FORE-ARC / SITE U1440	HOLE U1440A	28.4498	28.4498	142.754	142.754	SAQ	-4775	-4775	s_352-U1440A-4H-5-100-109 II [21752]	NOT GIVEN [21752]				NEOGENE [21752]					VOL	29.78	29.78			GL [21752]	56.6291	1.1787		14.6408				11.5933	8.28791	3.67312	0.233558		0.454667	3.16965	0.139061
[21752]	CONVERGENT MARGIN	IZU-BONIN ARC / IZU-BONIN FORE-ARC / SITE U1440	HOLE U1440A	28.4498	28.4498	142.754	142.754	SAQ	-4775	-4775	s_352-U1440A-4H-5-109-111 [21752]	NOT GIVEN [21752]				NEOGENE [21752]					VOL	29.8	29.8			GL [21752]	72.9344	0.578508		12.9465				4.10723	3.515	0.705604	0.19476		0.551243	4.3511	0.115634
[21752]	CONVERGENT MARGIN	IZU-BONIN ARC / IZU-BONIN FORE-ARC / SITE U1440	HOLE U1440A	28.4498	28.4498	142.754	142.754	SAQ	-4775	-4775	s_352-U1440A-4H-6-1-3 [21752]	NOT GIVEN [21752]				NEOGENE [21752]					VOL	30.23	30.23			GL [21752]	70.6278	0.561351		14.167				4.41465	3.62432	1.00003	0.137013		0.993241	4.35836	0.116161
[21752]	CONVERGENT MARGIN	IZU-BONIN ARC / IZU-BONIN FORE-ARC / SITE U1440	HOLE U1440A	28.4498	28.4498	142.754	142.754	SAQ	-4775	-4775	s_352-U1440A-4H-6-96-98 [21752]	NOT GIVEN [21752]				NEOGENE [21752]					VOL	31.18	31.18			GL [21752]	54.2437	1.2127		15.01				12.3573	8.91236	3.987	0.244447		0.595068	3.30089	0.136419
[21752]	CONVERGENT MARGIN	IZU-BONIN ARC / IZU-BONIN FORE-ARC / SITE U1440	HOLE U1440A	28.4498	28.4498	142.754	142.754	SAQ	-4775	-4775	s_352-U1440A-5H-2-34-36 [21752]	NOT GIVEN [21752]				NEOGENE [21752]					VOL	34.06	34.06			GL [21752]	73.8766	0.54163		12.5396				3.97267	3.206	0.624171	0.13054		1.07087	3.94143	0.0963841
[21752]	CONVERGENT MARGIN	IZU-BONIN ARC / IZU-BONIN FORE-ARC / SITE U1440	HOLE U1440A	28.4498	28.4498	142.754	142.754	SAQ	-4775	-4775	s_352-U1440A-5H-2-34-36 II [21752]	NOT GIVEN [21752]				NEOGENE [21752]					VOL	34.06	34.06			GL [21752]	75.6263	0.22866		13.5212				2.37237	1.99682	0.246331	0.096622		1.7082	4.15785	0.0457118
[21752]	CONVERGENT MARGIN	IZU-BONIN ARC / IZU-BONIN FORE-ARC / SITE U1440	HOLE U1440A	28.4498	28.4498	142.754	142.754	SAQ	-4775	-4775	s_352-U1440A-5H-2-89-91 [21752]	NOT GIVEN [21752]				NEOGENE [21752]					VOL	34.61	34.61			GL [21752]	74.7873	0.28351		12.501				3.98998	2.83891	0.279233	0.178022		0.728764	4.36414	0.0490137
[21752]	CONVERGENT MARGIN	IZU-BONIN ARC / IZU-BONIN FORE-ARC / SITE U1440	HOLE U1440A	28.4498	28.4498	142.754	142.754	SAQ	-4775	-4775	s_352-U1440A-5H-2-119-121 [21752]	NOT GIVEN [21752]				NEOGENE [21752]					VOL	34.91	34.91			GL [21752]	70.9104	0.59261		12.8088				5.84479	3.96227	0.96793	0.180033		0.838674	3.80399	0.0903966
[21752]	CONVERGENT MARGIN	IZU-BONIN ARC / IZU-BONIN FORE-ARC / SITE U1440	HOLE U1440A	28.4498	28.4498	142.754	142.754	SAQ	-4775	-4775	s_352-U1440A-5H-3-9-11 [21752]	NOT GIVEN [21752]				NEOGENE [21752]					VOL	35.31	35.31			GL [21752]	78.4497	0.185519		12.0476				1.13094	0.955999	0.170522	0.0591517		3.04164	3.92945	0.029428
[21752]	CONVERGENT MARGIN	IZU-BONIN ARC / IZU-BONIN FORE-ARC / SITE U1440	HOLE U1440A	28.4498	28.4498	142.754	142.754	SAQ	-4775	-4775	s_352-U1440A-5H-3-66-68 [21752]	NOT GIVEN [21752]				NEOGENE [21752]					VOL	35.88	35.88			GL [21752]	69.1021	0.64956		13.3235				5.82943	4.29514	1.39996	0.155664		1.46465	3.69329	0.0866567
[21752]	CONVERGENT MARGIN	IZU-BONIN ARC / IZU-BONIN FORE-ARC / SITE U1440	HOLE U1440A	28.4498	28.4498	142.754	142.754	SAQ	-4775	-4775	s_352-U1440A-5H-3-76-78 [21752]	NOT GIVEN [21752]				NEOGENE [21752]					VOL	35.98	35.98			GL [21752]	69.4078	0.668708		14.891				4.13358	3.71795	0.949969	0.20928		1.07569	4.79538	0.150545
[21752]	CONVERGENT MARGIN	IZU-BONIN ARC / IZU-BONIN FORE-ARC / SITE U1440	HOLE U1440A	28.4498	28.4498	142.754	142.754	SAQ	-4775	-4775	s_352-U1440A-5H-3/4-148-6 [21752]	NOT GIVEN [21752]				NEOGENE [21752]					VOL	36.76	36.76			GL [21752]	56.6197	1.12785		15.1108				10.9834	8.51703	3.67841	0.263791		0.312574	3.19909	0.187198
[21752]	CONVERGENT MARGIN	IZU-BONIN ARC / IZU-BONIN FORE-ARC / SITE U1440	HOLE U1440A	28.4498	28.4498	142.754	142.754	SAQ	-4775	-4775	s_352-U1440A-6H-2-25-27 [21752]	NOT GIVEN [21752]				NEOGENE [21752]					VOL	41.25	41.25			GL [21752]	76.7693	0.18222		13.0459				1.19878	1.38045	0.239002	0.0884997		3.27948	3.79168	0.0245557
[21752]	CONVERGENT MARGIN	IZU-BONIN ARC / IZU-BONIN FORE-ARC / SITE U1440	HOLE U1440A	28.4498	28.4498	142.754	142.754	SAQ	-4775	-4775	s_352-U1440A-6H-4-124-126 [21752]	NOT GIVEN [21752]				NEOGENE [21752]					VOL	45.19	45.19			GL [21752]	77.0002	0.261023		12.7272				1.7011	2.33842	0.361227	0.0957648		1.31555	4.17545	0.0240067
[21752]	CONVERGENT MARGIN	IZU-BONIN ARC / IZU-BONIN FORE-ARC / SITE U1440	HOLE U1440A	28.4498	28.4498	142.754	142.754	SAQ	-4775	-4775	s_352-U1440A-6H-5W-106-108 [21752]	NOT GIVEN [21752]				NEOGENE [21752]					VOL	46.58	46.58			GL [21752]	72.7018	0.689766		12.6022				4.61527	3.52132	0.739654	0.194046		0.572814	4.22928	0.133827
[21752]	CONVERGENT MARGIN	IZU-BONIN ARC / IZU-BONIN FORE-ARC / SITE U1440	HOLE U1440A	28.4498	28.4498	142.754	142.754	SAQ	-4775	-4775	s_352-U1440A-6H-6-92-94 [21752]	NOT GIVEN [21752]				NEOGENE [21752]					VOL	47.83	47.83			GL [21752]	72.5363	0.508375		13.0424				3.96445	3.25722	0.880651	0.156289		1.43189	4.13353	0.0888619
[21752]	CONVERGENT MARGIN	IZU-BONIN ARC / IZU-BONIN FORE-ARC / SITE U1440	HOLE U1440A	28.4498	28.4498	142.754	142.754	SAQ	-4775	-4775	s_352-U1440A-6H-CCW-0-2 [21752]	NOT GIVEN [21752]				NEOGENE [21752]					VOL	48.77	48.77			GL [21752]	70.1244	0.820806		13.8891				4.37773	3.85018	1.06802	0.205731		0.955971	4.54353	0.164529
[21752]	CONVERGENT MARGIN	IZU-BONIN ARC / IZU-BONIN FORE-ARC / SITE U1440	HOLE U1440A	28.4498	28.4498	142.754	142.754	SAQ	-4775	-4775	s_352-U1440A-6H-CC-15-17 I [21752]	NOT GIVEN [21752]				NEOGENE [21752]					VOL	48.92	48.92			GL [21752]	75.22	0.434016		12.7022				3.35906	2.75916	0.393912	0.10677		0.953963	4.02726	0.0436657
[21752]	CONVERGENT MARGIN	IZU-BONIN ARC / IZU-BONIN FORE-ARC / SITE U1440	HOLE U1440A	28.4498	28.4498	142.754	142.754	SAQ	-4775	-4775	s_352-U1440A-6H-CC-15-17 II [21752]	NOT GIVEN [21752]				NEOGENE [21752]					VOL	48.92	48.92			GL [21752]	72.2458	0.459105		14.3976				2.62972	1.92873	0.462262	0.0661678		3.73372	4.02423	0.0525612
[21752]	CONVERGENT MARGIN	IZU-BONIN ARC / IZU-BONIN FORE-ARC / SITE U1440	HOLE U1440A	28.4498	28.4498	142.754	142.754	SAQ	-4775	-4775	s_352-U1440A-7H-5-54-56 [21752]	NOT GIVEN [21752]				NEOGENE [21752]					VOL	55.41	55.41			GL [21752]	54.705	0.842095		14.4273				12.4493	9.9494	4.89612	0.229717		0.329685	2.1142	0.0570543
[21752]	CONVERGENT MARGIN	IZU-BONIN ARC / IZU-BONIN FORE-ARC / SITE U1440	HOLE U1440A	28.4498	28.4498	142.754	142.754	SAQ	-4775	-4775	s_352-U1440A-7H-6-70-72 [21752]	NOT GIVEN [21752]				NEOGENE [21752]					VOL	57.07	57.07			GL [21752]	72.1578	0.711347		12.7655				4.55428	3.85232	0.877477	0.154935		0.604268	4.20235	0.119728
[21752]	CONVERGENT MARGIN	IZU-BONIN ARC / IZU-BONIN FORE-ARC / SITE U1440	HOLE U1440A	28.4498	28.4498	142.754	142.754	SAQ	-4775	-4775	s_352-U1440A-8H-5-88-90 [21752]	NOT GIVEN [21752]				NEOGENE [21752]					VOL	65.4	65.4			GL [21752]	70.6062	0.634349		13.5186				4.91594	4.00731	0.967498	0.153002		0.876952	4.19103	0.129061
[21752]	CONVERGENT MARGIN	IZU-BONIN ARC / IZU-BONIN FORE-ARC / SITE U1440	HOLE U1440A	28.4498	28.4498	142.754	142.754	SAQ	-4775	-4775	s_352-U1440A-8H-5-96-98 [21752]	NOT GIVEN [21752]				NEOGENE [21752]					VOL	65.48	65.48			GL [21752]	55.5647	1.06837		15.1086				12.7022	8.98321	3.41158	0.238644		0.291235	2.5845	0.0468691
[21752]	CONVERGENT MARGIN	IZU-BONIN ARC / IZU-BONIN FORE-ARC / SITE U1440	HOLE U1440A	28.4498	28.4498	142.754	142.754	SAQ	-4775	-4775	s_352-U1440A-8H-6-18-19 [21752]	NOT GIVEN [21752]				NEOGENE [21752]					VOL	66.19	66.19			GL [21752]	77.0007	0.312247		12.7019				1.84135	1.85457	0.335706	0.103856		1.10093	4.71664	0.0320722
[21752]	CONVERGENT MARGIN	IZU-BONIN ARC / IZU-BONIN FORE-ARC / SITE U1440	HOLE U1440A	28.4498	28.4498	142.754	142.754	SAQ	-4775	-4775	s_352-U1440A-8H-6-51-53 I [21752]	NOT GIVEN [21752]				NEOGENE [21752]					VOL	66.53	66.53			GL [21752]	67.6485	0.6461		14.6422				5.99751	3.90022	0.925902	0.184764		1.49212	4.39139	0.171175
[21752]	CONVERGENT MARGIN	IZU-BONIN ARC / IZU-BONIN FORE-ARC / SITE U1440	HOLE U1440A	28.4498	28.4498	142.754	142.754	SAQ	-4775	-4775	s_352-U1440A-9H-1-80-82 [21752]	NOT GIVEN [21752]				NEOGENE [21752]					VOL	70.32	70.32			GL [21752]	70.4334	0.62031		13.2178				5.5593	4.22323	1.00738	0.187124		0.563435	4.07024	0.117705
[21752]	CONVERGENT MARGIN	IZU-BONIN ARC / IZU-BONIN FORE-ARC / SITE U1441	HOLE U1441A	28.4273	28.4273	142.257	142.257	SAQ	-4447	-4447	s_352-U1441A-1R-1-22-24 [21752]	NOT GIVEN [21752]				NEOGENE [21752]					VOL	0.24	0.24			GL [21752]	63.4844	0.737383		15.8055				6.89619	5.81742	1.97746	0.15728		0.908574	4.09024	0.125516
[21752]	CONVERGENT MARGIN	IZU-BONIN ARC / IZU-BONIN FORE-ARC / SITE U1441	HOLE U1441A	28.4273	28.4273	142.257	142.257	SAQ	-4447	-4447	s_352-U1441A-1R-1-76-78 [21752]	NOT GIVEN [21752]				NEOGENE [21752]					VOL	0.78	0.78			GL [21752]	78.0263	0.132544		12.6631				0.987689	1.25335	0.198115	0.0615039		2.91956	3.73969	0.0180857
[21752]	CONVERGENT MARGIN	IZU-BONIN ARC / IZU-BONIN FORE-ARC / SITE U1441	HOLE U1441A	28.4273	28.4273	142.257	142.257	SAQ	-4447	-4447	s_352-U1441A-2R-1-6-8 [21752]	NOT GIVEN [21752]				NEOGENE [21752]					VOL	5.08	5.08			GL [21752]	60.7211	0.83975		15.583				8.51848	5.98689	2.4492	0.217093		1.50135	3.96917	0.213902
[21752]	CONVERGENT MARGIN	IZU-BONIN ARC / IZU-BONIN FORE-ARC / SITE U1441	HOLE U1441A	28.4273	28.4273	142.257	142.257	SAQ	-4447	-4447	s_352-U1441A-3R-1-31-33 [21752]	NOT GIVEN [21752]				NEOGENE [21752]					VOL	15.03	15.03			GL [21752]	75.3871	0.510649		12.3936				3.29385	2.9828	0.603357	0.149918		0.673465	3.93295	0.0722499
[21752]	CONVERGENT MARGIN	IZU-BONIN ARC / IZU-BONIN FORE-ARC / SITE U1441	HOLE U1441A	28.4273	28.4273	142.257	142.257	SAQ	-4447	-4447	s_352-U1441A-3R-3-60-62 [21752]	NOT GIVEN [21752]				NEOGENE [21752]					VOL	18.32	18.32			GL [21752]	78.5228	0.257649		11.8829				1.61353	1.62434	0.270771	0.0582772		1.72719	4.0187	0.0237245
[21752]	CONVERGENT MARGIN	IZU-BONIN ARC / IZU-BONIN FORE-ARC / SITE U1441	HOLE U1441A	28.4273	28.4273	142.257	142.257	SAQ	-4447	-4447	s_352-U1441A-3R-4-134-136 [21752]	NOT GIVEN [21752]				NEOGENE [21752]					VOL	20.56	20.56			GL [21752]	57.1865	1.18427		14.9828				11.5526	8.0257	3.61975	0.186893		0.339359	2.75775	0.164431
[21752]	CONVERGENT MARGIN	IZU-BONIN ARC / IZU-BONIN FORE-ARC / SITE U1441	HOLE U1441A	28.4273	28.4273	142.257	142.257	SAQ	-4447	-4447	s_352-U1441A-3R-5-1-3 [21752]	NOT GIVEN [21752]				NEOGENE [21752]					VOL	20.73	20.73			GL [21752]	55.4115	0.937357		14.0968				12.408	9.43612	4.52486	0.226117		0.363077	2.53677	0.0593992
[21752]	CONVERGENT MARGIN	IZU-BONIN ARC / IZU-BONIN FORE-ARC / SITE U1441	HOLE U1441A	28.4273	28.4273	142.257	142.257	SAQ	-4447	-4447	s_352-U1441A-3R-5-20-22 [21752]	NOT GIVEN [21752]				NEOGENE [21752]					VOL	20.92	20.92			GL [21752]	72.8959	0.598581		12.6572				4.51242	3.58086	0.859576	0.136101		0.656639	3.99565	0.107117
[21752]	CONVERGENT MARGIN	IZU-BONIN ARC / IZU-BONIN FORE-ARC / SITE U1441	HOLE U1441A	28.4273	28.4273	142.257	142.257	SAQ	-4447	-4447	s_352-U1441A-3R-5-41-43 [21752]	NOT GIVEN [21752]				NEOGENE [21752]					VOL	21.13	21.13			GL [21752]	54.6544	0.833751		14.6798				11.9986	9.89011	5.01213	0.218363		0.330263	2.32631	0.0562249
[21752]	CONVERGENT MARGIN	IZU-BONIN ARC / IZU-BONIN FORE-ARC / SITE U1441	HOLE U1441A	28.4273	28.4273	142.257	142.257	SAQ	-4447	-4447	s_352-U1441A-3R-6-76-78 [21752]	NOT GIVEN [21752]				NEOGENE [21752]					VOL	22.98	22.98			GL [21752]	57.6685	1.20603		15.1788				11.1761	8.18845	3.70465	0.232033		0.393639	2.15094	0.100837
[21752]	CONVERGENT MARGIN	IZU-BONIN ARC / IZU-BONIN FORE-ARC / SITE U1441	HOLE U1441A	28.4273	28.4273	142.257	142.257	SAQ	-4447	-4447	s_352-U1441A-5R-1-39-41 [21752]	NOT GIVEN [21752]				NEOGENE [21752]					VOL	34.61	34.61			GL [21752]	56.3128	1.11991		14.7888				12.2512	8.91167	3.57486	0.20085		0.377453	2.39942	0.0630242
[21752]	CONVERGENT MARGIN	IZU-BONIN ARC / IZU-BONIN FORE-ARC / SITE U1441	HOLE U1441A	28.4273	28.4273	142.257	142.257	SAQ	-4447	-4447	s_352-U1441A-5R-1-128-130 [21752]	NOT GIVEN [21752]				NEOGENE [21752]					VOL	35.5	35.5			GL [21752]	56.472	1.0647		14.5771				12.2399	8.85681	3.86383	0.223962		0.355732	2.28274	0.0630957
[21752]	CONVERGENT MARGIN	IZU-BONIN ARC / IZU-BONIN FORE-ARC / SITE U1441	HOLE U1441A	28.4273	28.4273	142.257	142.257	SAQ	-4447	-4447	s_352-U1441A-5R-2-92-94 [21752]	NOT GIVEN [21752]				NEOGENE [21752]					VOL	36.94	36.94			GL [21752]	66.5256	0.866637		15.6768				4.8632	3.676	1.27106	0.136795		1.76773	4.99181	0.224348
[21752]	CONVERGENT MARGIN	IZU-BONIN ARC / IZU-BONIN FORE-ARC / SITE U1441	HOLE U1441A	28.4273	28.4273	142.257	142.257	SAQ	-4447	-4447	s_352-U1441A-5R-4-8-10 [21752]	NOT GIVEN [21752]				NEOGENE [21752]					VOL	38.33	38.33			GL [21752]	59.1906	0.987732		14.6809				11.1949	7.82502	2.85779	0.22785		0.362463	2.60684	0.065751
[21752]	CONVERGENT MARGIN	IZU-BONIN ARC / IZU-BONIN FORE-ARC / SITE U1441	HOLE U1441A	28.4273	28.4273	142.257	142.257	SAQ	-4447	-4447	s_352-U1441A-5R-4-28-30 [21752]	NOT GIVEN [21752]				NEOGENE [21752]					VOL	38.53	38.53			GL [21752]	57.2875	0.989419		15.1774				11.4835	8.53407	3.44747	0.227008		0.320499	2.47524	0.0578746
[21752]	CONVERGENT MARGIN	IZU-BONIN ARC / IZU-BONIN FORE-ARC / SITE U1441	HOLE U1441A	28.4273	28.4273	142.257	142.257	SAQ	-4447	-4447	s_352-U1441A-6R-3-18-20 [21752]	NOT GIVEN [21752]				NEOGENE [21752]					VOL	47.2	47.2			GL [21752]	52.1757	1.34553		14.2538				14.7277	9.78101	4.83424	0.256927		0.299796	2.25162	0.0736958
[21752]	CONVERGENT MARGIN	IZU-BONIN ARC / IZU-BONIN FORE-ARC / SITE U1441	HOLE U1441A	28.4273	28.4273	142.257	142.257	SAQ	-4447	-4447	s_352-U1441AA-6R-3-52-54 [21752]	NOT GIVEN [21752]				NEOGENE [21752]					VOL	47.54	47.54			GL [21752]	76.2576	0.473474		12.3688				2.41188	2.53349	0.464147	0.160276		0.80283	4.46313	0.0643113
[21752]	CONVERGENT MARGIN	IZU-BONIN ARC / IZU-BONIN FORE-ARC / SITE U1441	HOLE U1441A	28.4273	28.4273	142.257	142.257	SAQ	-4447	-4447	s_352-U1441A-8R-3-47-49 [21752]	NOT GIVEN [21752]				NEOGENE [21752]					VOL	66.99	66.99			GL [21752]	56.8693	1.09983		14.707				11.8786	8.23354	3.34094	0.194854		0.468056	3.0952	0.112583
[21752]	CONVERGENT MARGIN	IZU-BONIN ARC / IZU-BONIN FORE-ARC / SITE U1441	HOLE U1441A	28.4273	28.4273	142.257	142.257	SAQ	-4447	-4447	s_352-U1441A-9R-1-88-90 [21752]	NOT GIVEN [21752]				NEOGENE [21752]					VOL	74.1	74.1			GL [21752]	55.0036	0.924775		14.9918				12.5898	9.45563	4.34353	0.242971		0.264537	2.13418	0.0492309
[21752]	CONVERGENT MARGIN	IZU-BONIN ARC / IZU-BONIN FORE-ARC / SITE U1442	HOLE U1442A	28.4096	28.4096	142.622	142.622	SAQ	-3162	-3162	s_352-U1442A-1R-1-55-57 [21752]	NOT GIVEN [21752]				NEOGENE [21752]					VOL	0.402	0.402			GL [21752]	63.2834	0.722031		15.9581				6.6476	5.95805	2.05958	0.137195		0.867453	4.24894	0.117556
[21752]	CONVERGENT MARGIN	IZU-BONIN ARC / IZU-BONIN FORE-ARC / SITE U1442	HOLE U1442A	28.4096	28.4096	142.622	142.622	SAQ	-3162	-3162	s_352-U1442A-1R-3-97-99 I [21752]	NOT GIVEN [21752]				NEOGENE [21752]					VOL	2.815	2.815			GL [21752]	69.7889	0.657022		14.5542				4.1134	3.89507	0.945057	0.184916		1.14479	4.57727	0.139321
[21752]	CONVERGENT MARGIN	IZU-BONIN ARC / IZU-BONIN FORE-ARC / SITE U1442	HOLE U1442A	28.4096	28.4096	142.622	142.622	SAQ	-3162	-3162	s_352-U1442A-1R-3-97-99 II [21752]	NOT GIVEN [21752]				NEOGENE [21752]					VOL	2.815	2.815			GL [21752]	78.0847	0.214766		12.1946				1.32549	1.37681	0.171692	0.0542201		2.80868	3.74092	0.0280168
[21752]	CONVERGENT MARGIN	IZU-BONIN ARC / IZU-BONIN FORE-ARC / SITE U1442	HOLE U1442A	28.4096	28.4096	142.622	142.622	SAQ	-3162	-3162	s_352-U1442A-1R-4-11-131 [21752]	NOT GIVEN [21752]				NEOGENE [21752]					VOL	3.267	3.267			GL [21752]	78.2439	0.187125		12.1674				1.04261	1.24664	0.213171	0.0800412		2.94671	3.86001	0.0123213
[21752]	CONVERGENT MARGIN	IZU-BONIN ARC / IZU-BONIN FORE-ARC / SITE U1442	HOLE U1442A	28.4096	28.4096	142.622	142.622	SAQ	-3162	-3162	s_352-U1442A-1R-4-11-132 [21752]	NOT GIVEN [21752]				NEOGENE [21752]					VOL	3.267	3.267			GL [21752]	67.9164	0.457929		16.0443				3.22238	2.01486	0.521369	0.132947		5.1708	4.45922	0.0597397
[21752]	CONVERGENT MARGIN	IZU-BONIN ARC / IZU-BONIN FORE-ARC / SITE U1442	HOLE U1442A	28.4096	28.4096	142.622	142.622	SAQ	-3162	-3162	s_352-U1442A-1R-4-87-89 [21752]	NOT GIVEN [21752]				NEOGENE [21752]					VOL	3.803	3.803			GL [21752]	76.2757	0.22521		12.7974				2.26654	1.86955	0.214464	0.0726777		1.69093	4.55877	0.0286123
[21752]	CONVERGENT MARGIN	IZU-BONIN ARC / IZU-BONIN FORE-ARC / SITE U1442	HOLE U1442A	28.4096	28.4096	142.622	142.622	SAQ	-3162	-3162	s_352-U1442A-1R-4-101-1031 [21752]	NOT GIVEN [21752]				NEOGENE [21752]					VOL	3.902	3.902			GL [21752]	59.3967	0.910335		15.5049				9.17133	6.53558	2.71161	0.248889		1.40806	3.86463	0.247959
[21752]	CONVERGENT MARGIN	IZU-BONIN ARC / IZU-BONIN FORE-ARC / SITE U1442	HOLE U1442A	28.4096	28.4096	142.622	142.622	SAQ	-3162	-3162	s_352-U1442A-1R-4-101-1032 [21752]	NOT GIVEN [21752]				NEOGENE [21752]					VOL	3.902	3.902			GL [21752]	66.0461	0.674515		14.7797				6.06096	3.91773	1.08558	0.24277		2.35131	4.60866	0.232628
[21752]	CONVERGENT MARGIN	IZU-BONIN ARC / IZU-BONIN FORE-ARC / SITE U1442	HOLE U1442A	28.4096	28.4096	142.622	142.622	SAQ	-3162	-3162	s_352-U1442A-1R-4-101-1033 [21752]	NOT GIVEN [21752]				NEOGENE [21752]					VOL	3.902	3.902			GL [21752]	76.622	0.269813		12.6553				2.28375	2.05809	0.278625	0.0553914		1.68504	4.05804	0.0338243
[21752]	CONVERGENT MARGIN	IZU-BONIN ARC / IZU-BONIN FORE-ARC / SITE U1442	HOLE U1442A	28.4096	28.4096	142.622	142.622	SAQ	-3162	-3162	s_352-U1442A-2R-1-34-36 [21752]	NOT GIVEN [21752]				NEOGENE [21752]					VOL	4.36	4.36			GL [21752]	63.1575	0.742069		15.7851				7.08438	5.87761	2.06515	0.186487		0.90615	4.05619	0.13931
[21752]	CONVERGENT MARGIN	IZU-BONIN ARC / IZU-BONIN FORE-ARC / SITE U1442	HOLE U1442A	28.4096	28.4096	142.622	142.622	SAQ	-3162	-3162	s_352-U1442A-2R-1-36-38 [21752]	NOT GIVEN [21752]				NEOGENE [21752]					VOL	4.38	4.38			GL [21752]	78.3226	0.238601		11.9386				1.40456	1.35141	0.224967	0.0617178		2.69091	3.73316	0.0333391
[21752]	CONVERGENT MARGIN	IZU-BONIN ARC / IZU-BONIN FORE-ARC / SITE U1442	HOLE U1442A	28.4096	28.4096	142.622	142.622	SAQ	-3162	-3162	s_352-U1442A-2R-2-14-16 [21752]	NOT GIVEN [21752]				NEOGENE [21752]					VOL	5.66	5.66			GL [21752]	74.723	0.272779		13.8092				1.25208	1.20678	0.26158	0.0835224		4.2065	4.1543	0.0301909
[21752]	CONVERGENT MARGIN	IZU-BONIN ARC / IZU-BONIN FORE-ARC / SITE U1442	HOLE U1442A	28.4096	28.4096	142.622	142.622	SAQ	-3162	-3162	s_352-U1442A-2R-2-71-73 [21752]	NOT GIVEN [21752]				NEOGENE [21752]					VOL	6.23	6.23			GL [21752]	76.9103	0.217646		12.7002				2.07309	1.75854	0.194632	0.0531408		1.76926	4.30312	0.0200047
[21752]	CONVERGENT MARGIN	IZU-BONIN ARC / IZU-BONIN FORE-ARC / SITE U1442	HOLE U1442A	28.4096	28.4096	142.622	142.622	SAQ	-3162	-3162	s_352-U1442A-2R-3-102-104 [21752]	NOT GIVEN [21752]				NEOGENE [21752]					VOL	8.04	8.04			GL [21752]	75.833	0.276835		13.2574				1.45102	1.72646	0.336049	0.0576303		3.23569	3.79264	0.0331992
[21752]	CONVERGENT MARGIN	IZU-BONIN ARC / IZU-BONIN FORE-ARC / SITE U1442	HOLE U1442A	28.4096	28.4096	142.622	142.622	SAQ	-3162	-3162	s_352-U1442A-3R-1-57-59 [21752]	NOT GIVEN [21752]				NEOGENE [21752]					VOL	14.19	14.19			GL [21752]	54.4082	1.00928		13.9376				13.0587	9.4797	4.78091	0.239544		0.352647	2.66287	0.0705976
[21752]	CONVERGENT MARGIN	IZU-BONIN ARC / IZU-BONIN FORE-ARC / SITE U1442	HOLE U1442A	28.4096	28.4096	142.622	142.622	SAQ	-3162	-3162	s_352-U1442A-3R-1-111-113 [21752]	NOT GIVEN [21752]				NEOGENE [21752]					VOL	14.73	14.73			GL [21752]	66.1044	0.635203		15.5352				4.50565	2.96529	1.14505	0.193294		3.6866	5.00455	0.224645
[21752]	CONVERGENT MARGIN	IZU-BONIN ARC / IZU-BONIN FORE-ARC / SITE U1442	HOLE U1442A	28.4096	28.4096	142.622	142.622	SAQ	-3162	-3162	s_352-U1442A-3R-3-0-2 [21752]	NOT GIVEN [21752]				NEOGENE [21752]					VOL	16.62	16.62			GL [21752]	77.4095	0.216679		12.4715				2.02592	1.70057	0.198948	0.096642		1.42497	4.39697	0.0582115
[21752]	CONVERGENT MARGIN	IZU-BONIN ARC / IZU-BONIN FORE-ARC / SITE U1442	HOLE U1442A	28.4096	28.4096	142.622	142.622	SAQ	-3162	-3162	s_352-U1442A-3R-3-121-123 [21752]	NOT GIVEN [21752]				NEOGENE [21752]					VOL	17.83	17.83			GL [21752]	77.6136	0.169895		12.6282				0.944375	1.12359	0.200135	0.0447604		3.60998	3.65344	0.0119486
[21752]	CONVERGENT MARGIN	IZU-BONIN ARC / IZU-BONIN FORE-ARC / SITE U1442	HOLE U1442A	28.4096	28.4096	142.622	142.622	SAQ	-3162	-3162	s_352-U1442A-3R-3-136-138 [21752]	NOT GIVEN [21752]				NEOGENE [21752]					VOL	17.98	17.98			GL [21752]	68.8374	0.637991		14.2178				5.12273	4.29805	1.09333	0.188482		1.18355	4.28831	0.132319
[21752]	CONVERGENT MARGIN	IZU-BONIN ARC / IZU-BONIN FORE-ARC / SITE U1442	HOLE U1442A	28.4096	28.4096	142.622	142.622	SAQ	-3162	-3162	s_352-U1442A-3R-4-7-9 [21752]	NOT GIVEN [21752]				NEOGENE [21752]					VOL	18.19	18.19			GL [21752]	75.1346	0.306717		13.9666				1.4719	1.55325	0.30225	0.101414		2.87184	4.25966	0.0317681
[21752]	CONVERGENT MARGIN	IZU-BONIN ARC / IZU-BONIN FORE-ARC / SITE U1442	HOLE U1442A	28.4096	28.4096	142.622	142.622	SAQ	-3162	-3162	s_352-U1442A-3R-4-9-11 [21752]	NOT GIVEN [21752]				NEOGENE [21752]					VOL	18.21	18.21			GL [21752]	77.7214	0.228474		12.2774				1.23938	1.39584	0.218126	0.0592748		3.02456	3.82397	0.0115422
[21752]	CONVERGENT MARGIN	IZU-BONIN ARC / IZU-BONIN FORE-ARC / SITE U1442	HOLE U1442A	28.4096	28.4096	142.622	142.622	SAQ	-3162	-3162	s_352-U1442A-4R-1-82-84 [21752]	NOT GIVEN [21752]				NEOGENE [21752]					VOL	24.14	24.14			GL [21752]	59.2018	0.998395		14.2434				10.096	7.86617	3.6432	0.221273		0.401587	3.18155	0.146519
[21752]	CONVERGENT MARGIN	IZU-BONIN ARC / IZU-BONIN FORE-ARC / SITE U1442	HOLE U1442A	28.4096	28.4096	142.622	142.622	SAQ	-3162	-3162	s_352-U1442A-4R-CC-2-4 [21752]	NOT GIVEN [21752]				NEOGENE [21752]					VOL	25.24	25.24			GL [21752]	77.7028	0.0715494		12.4048				0.966906	0.451419	0.0473313	0.0758593		4.32741	3.93241	0.0194335
[21752]	CONVERGENT MARGIN	IZU-BONIN ARC / IZU-BONIN FORE-ARC / SITE U1442	HOLE U1442A	28.4096	28.4096	142.622	142.622	SAQ	-3162	-3162	s_352-U1442A-5R-1-7-9 [21752]	NOT GIVEN [21752]				NEOGENE [21752]					VOL	33.09	33.09			GL [21752]	57.343	0.974417		15.0617				11.5348	8.40644	3.48698	0.210976		0.31512	2.61109	0.0553965
[21752]	CONVERGENT MARGIN	IZU-BONIN ARC / IZU-BONIN FORE-ARC / SITE U1442	HOLE U1442A	28.4096	28.4096	142.622	142.622	SAQ	-3162	-3162	s_352-U1442A-6R-2-88-90 [21752]	NOT GIVEN [21752]				NEOGENE [21752]					VOL	44.71	44.71			GL [21752]	76.1628	0.16444		13.2173				1.08674	0.807761	0.116669	0.0637659		4.83552	3.4864	0.0586524
[21752]	CONVERGENT MARGIN	IZU-BONIN ARC / IZU-BONIN FORE-ARC / SITE U1442	HOLE U1442A	28.4096	28.4096	142.622	142.622	SAQ	-3162	-3162	s_352-U1442A-6R-CC-1-3/4-6 [21752]	NOT GIVEN [21752]				NEOGENE [21752]					VOL	44.74	44.74			GL [21752]	76.2762	0.457914		12.1489				2.77355	2.86522	0.532725	0.106731		0.799578	3.97753	0.0616026
[2342]	CONVERGENT MARGIN	IZU-BONIN ARC / IZU-BONIN FORE-ARC / SITE 786	HOLE 786B	31.8742	31.8742	141.226	141.226	SAQ	-3071	-3071	s_125-786B-62R-3,40-42 [2342]	BONINITE [2342]				NEOGENE [2342]					VOL	162.5	352.47			WR [2342]	53.47	0.2		12.05		8.47			5.27	13.04	0.13		0.67	3.19	0.03
[2342]	CONVERGENT MARGIN	IZU-BONIN ARC / IZU-BONIN FORE-ARC / SITE 786	HOLE 786B	31.8742	31.8742	141.226	141.226	SAQ	-3071	-3071	s_125-786B-70R-1,68-73 [2342]	ANDESITE, BRONZITE [2342]				NEOGENE [2342]					VOL	162.5	352.47			WR [2342]	58.44	0.23		11.43		6.15			4.95	7.4	0.13		0.2	3.23	0.04
[2342]	CONVERGENT MARGIN	IZU-BONIN ARC / IZU-BONIN FORE-ARC / SITE 786	HOLE 786B	31.8742	31.8742	141.226	141.226	SAQ	-3071	-3071	s_125-786B-11R-1,122-126 [2342]	BONINITE [2342]				NEOGENE [2342]					VOL	162.5	352.47			WR [2342]	53.64	0.22		12.89		7.62			6.5	10.88	0.14		0.42	2.73	0.01
[2342]	CONVERGENT MARGIN	IZU-BONIN ARC / IZU-BONIN FORE-ARC / SITE 786	HOLE 786B	31.8742	31.8742	141.226	141.226	SAQ	-3071	-3071	s_125-786B-1R-1,61-64 [2342]	ANDESITE, BRONZITE [2342]				NEOGENE [2342]					VOL	162.5	352.47			WR [2342]	60.11	0.21		12.39		7.03			6.09	7.8	0.11		0.51	3.06	0.02
[2342]	CONVERGENT MARGIN	IZU-BONIN ARC / IZU-BONIN FORE-ARC / SITE 786	HOLE 786B	31.8742	31.8742	141.226	141.226	SAQ	-3071	-3071	s_125-786B-19R-1,91-94 [2342]	ANDESITE [2342]				NEOGENE [2342]					VOL	162.5	352.47			WR [2342]	58.13	0.29		16.25		7.49			7.14	3.57	0.12		0.71	3.13	0.04
[2342]	CONVERGENT MARGIN	IZU-BONIN ARC / IZU-BONIN FORE-ARC / SITE 786	HOLE 786B	31.8742	31.8742	141.226	141.226	SAQ	-3071	-3071	s_125-786B-35R-1,73-76 [2342]	DACITE [2342]				NEOGENE [2342]					VOL	162.5	352.47			WR [2342]	64.8	0.28		14.72		5.39			5	2.36	0.04		0.69	3.82	0.08
[2342]	CONVERGENT MARGIN	IZU-BONIN ARC / IZU-BONIN FORE-ARC / SITE 786	HOLE 786B	31.8742	31.8742	141.226	141.226	SAQ	-3071	-3071	s_125-786B-66R-1,88-90 [2342]	RHYOLITE [2342]				NEOGENE [2342]					VOL	162.5	352.47			WR [2342]	68.95	0.26		13.41		4.07			2.26	0.82	0.08		3.12	3.7	0.08
[2342]	CONVERGENT MARGIN	IZU-BONIN ARC / IZU-BONIN FORE-ARC / SITE 786	HOLE 786B	31.8742	31.8742	141.226	141.226	SAQ	-3071	-3071	s_125-786B-67R-1,56-59 [2342]	BONINITE [2342]				NEOGENE [2342]					VOL	162.5	352.47			WR [2342]	53	0.25		12.46		7.54			6.7	13.08	0.14		0.21	2.76	0.04
[2342]	CONVERGENT MARGIN	IZU-BONIN ARC / IZU-BONIN FORE-ARC / SITE 786	HOLE 786B	31.8742	31.8742	141.226	141.226	SAQ	-3071	-3071	s_125-786B-40R-2,54-57 [2342]	BONINITE [2342]				NEOGENE [2342]					VOL	162.5	352.47			WR [2342]	47.23	0.31		12.06		8.05			11.9	11.4	0.14		0.26	2.12	0.04
[2342]	CONVERGENT MARGIN	IZU-BONIN ARC / IZU-BONIN FORE-ARC / SITE 782	HOLE 782A	30.861	30.861	141.314	141.314	SAQ	-2970	-2970	s_50X-1,37-42 [2342]	ANDESITE, THOLEIITIC [2342]				NEOGENE [2342]					VOL	409.2	410.13			WR [2342]	56.1	0.78		14.96		10.92			7.85	3.59	0.15		0.51	3.35	0.07
[2342]	CONVERGENT MARGIN	IZU-BONIN ARC / IZU-BONIN FORE-ARC / SITE 782	HOLE 782A	30.861	30.861	141.314	141.314	SAQ	-2970	-2970	s_45X-1,32-35 [2342]	DACITE, THOLEIITIC [2342]				NEOGENE [2342]					VOL	409.2	410.13			WR [2342]	66.97	0.45		14.25		4.05			3.37	0.68	0.1		1.08	3.95	0.07
[21957]	CONVERGENT MARGIN	IZU-BONIN ARC / IZU-BONIN TRENCH / DIVE 150		31.98	31.98	141.68	141.7	SAQ	-6491	-6491	s_150-01 [21957]	BASALT [21957]									VOL					WR [21957]
[24572]	CONVERGENT MARGIN	IZU-BONIN ARC / IZU-BONIN FORE-ARC / SITE U1439	HOLE U1439C	28.4075	28.4075	142.609	142.609	SAE	-3129	-3129	s_352-U1439C 16R-1 33/34 [24572]	BONINITE [24572]				EOCENE [24572]					VOL					GL [24572]	63.2196	0.3108		17.549				5.3522	5.5744	1.6006	0.0828		0.2236	2.41533	0.0632
[24572]	CONVERGENT MARGIN	IZU-BONIN ARC / IZU-BONIN FORE-ARC / SITE U1439	HOLE U1439C	28.4075	28.4075	142.609	142.609	SAE	-3129	-3129	s_352-U1439C 19R-4 84/87 [24572]	BONINITE [24572]				EOCENE [24572]					VOL					GL [24572]	57.2629	0.3379		14.3787				6.49257	9.7307	7.32713	0.117414		0.307043	2.22664	0.0422	1.88
[24572]	CONVERGENT MARGIN	IZU-BONIN ARC / IZU-BONIN FORE-ARC / SITE U1439	HOLE U1439C	28.4075	28.4075	142.609	142.609	SAE	-3129	-3129	s_352-U1439C 20R-1 101/104 [24572]	BONINITE [24572]				EOCENE [24572]					VOL					GL [24572]	57.3974	0.3666		13.8404				7.3028	9.5622	7.1368	0.1396		0.223	2.27967	0.0534
[24572]	CONVERGENT MARGIN	IZU-BONIN ARC / IZU-BONIN FORE-ARC / SITE U1439	HOLE U1439C	28.4075	28.4075	142.609	142.609	SAE	-3129	-3129	s_352-U1439C 20R-1 99/101 [24572]	BONINITE [24572]				EOCENE [24572]					VOL					GL [24572]	56.5587	0.359229		14.1064				6.70827	10.1019	7.75183	0.124757		0.272557	2.21	0.0411286
[24572]	CONVERGENT MARGIN	IZU-BONIN ARC / IZU-BONIN FORE-ARC / SITE U1439	HOLE U1439C	28.4075	28.4075	142.609	142.609	SAE	-3129	-3129	s_352-U1439C 28R-2 93/95 [24572]	BONINITE [24572]				EOCENE [24572]					VOL					GL [24572]	56.8825	0.28475		14.3965				6.716	9.881	6.9815	0.1365		0.2565	2.291	0.04775
[24572]	CONVERGENT MARGIN	IZU-BONIN ARC / IZU-BONIN FORE-ARC / SITE U1439	HOLE U1439C	28.4075	28.4075	142.609	142.609	SAE	-3129	-3129	s_352-U1439C 29R-4 113/117 [24572]	BONINITE [24572]				EOCENE [24572]					VOL					GL [24572]	57.0202	0.272614		14.3553				6.35297	9.96364	7.22449	0.118871		0.336071	2.27	0.0375	2.07
[24572]	CONVERGENT MARGIN	IZU-BONIN ARC / IZU-BONIN FORE-ARC / SITE U1439	HOLE U1439C	28.4075	28.4075	142.609	142.609	SAE	-3129	-3129	s_352-U1439C 30R-1 4/5 [24572]	BONINITE [24572]				EOCENE [24572]					VOL					GL [24572]	57.7463	0.25675		14.0945				6.4985	8.87025	7.20675	0.11525		0.27325	2.17633	0.0255
[24572]	CONVERGENT MARGIN	IZU-BONIN ARC / IZU-BONIN FORE-ARC / SITE U1439	HOLE U1439C	28.4075	28.4075	142.609	142.609	SAE	-3129	-3129	s_352-U1439C 31R-1 55/58 [24572]	BONINITE [24572]				EOCENE [24572]					VOL					GL [24572]	58.3725	0.276625		14.5165				6.68042	9.79479	7.26625	0.119208		0.309333	2.29738	0.038625
[24572]	CONVERGENT MARGIN	IZU-BONIN ARC / IZU-BONIN FORE-ARC / SITE U1439	HOLE U1439C	28.4075	28.4075	142.609	142.609	SAE	-3129	-3129	s_352-U1439C 32R-4 61/63 [24572]	BONINITE [24572]				EOCENE [24572]					VOL					GL [24572]	58.2896	0.27268		14.5184				6.61968	9.63024	7.42072	0.1166		0.30328	2.24376	0.03392
[24572]	CONVERGENT MARGIN	IZU-BONIN ARC / IZU-BONIN FORE-ARC / SITE U1439	HOLE U1439C	28.4075	28.4075	142.609	142.609	SAE	-3129	-3129	s_352-U1439C 33R-1 114/120 [24572]	BONINITE [24572]				EOCENE [24572]					VOL					GL [24572]	56.2495	0.27778		15.306				5.8372	9.90395	6.74733	0.11447		0.311	2.2133	0.04208
[24572]	CONVERGENT MARGIN	IZU-BONIN ARC / IZU-BONIN FORE-ARC / SITE U1439	HOLE U1439C	28.4075	28.4075	142.609	142.609	SAE	-3129	-3129	s_352-U1439C 35R-4 106/108 [24572]	BONINITE [24572]				EOCENE [24572]					VOL					GL [24572]	57.5625	0.26325		14.9255				4.945	9.1375	6.75825	0.1445		0.2085	2.36633	0.02825	2.26
[24572]	CONVERGENT MARGIN	IZU-BONIN ARC / IZU-BONIN FORE-ARC / SITE U1439	HOLE U1439C	28.4075	28.4075	142.609	142.609	SAE	-3129	-3129	s_352-U1439C 4R-1 1/3 [24572]	BONINITE [24572]				EOCENE [24572]					VOL					GL [24572]	63.83	0.224		18.0533				5.421	5.88533	1.06567	0.0663333		0.463333	2.207	0.0596667
[24572]	CONVERGENT MARGIN	IZU-BONIN ARC / IZU-BONIN FORE-ARC / SITE U1439	HOLE U1439C	28.4075	28.4075	142.609	142.609	SAE	-3129	-3129	s_352-U1439C 5R-2 17/20 [24572]	BONINITE [24572]				EOCENE [24572]					VOL					GL [24572]	60.5678	0.197667		14.4933				6.57333	8.40983	4.68567	0.112333		0.5775	2.68	0.026	1.75
[24572]	CONVERGENT MARGIN	IZU-BONIN ARC / IZU-BONIN FORE-ARC / SITE U1439	HOLE U1439C	28.4075	28.4075	142.609	142.609	SAE	-3129	-3129	s_352-U1439C 6R-1 91/93 [24572]	BONINITE [24572]				EOCENE [24572]					VOL					GL [24572]	59.5107	0.207471		14.12				6.31082	8.20505	4.3593	0.107588		0.610955	2.4119	0.0228
[24572]	CONVERGENT MARGIN	IZU-BONIN ARC / IZU-BONIN FORE-ARC / SITE U1439	HOLE U1439C	28.4075	28.4075	142.609	142.609	SAE	-3129	-3129	s_352-U1439C 8R-1 112/114 [24572]	BONINITE [24572]				EOCENE [24572]					VOL					GL [24572]	60.1067	0.232667		13.2628				6.72383	8.27333	6.61883	0.112		0.484167	2.43	0.0381667
[24570][23023]	CONVERGENT MARGIN	IZU-BONIN ARC / IZU-BONIN FORE-ARC / SITE U1439	HOLE U1439C	28.4075	28.4075	142.609	142.609	SAE	-3129	-3129	s_352-U1439C-11R-1-W 124/127 [24570] / s_352-U1439C-11R-1 124-127 [23023]	BONINITE [24570]									VOL	266.64	266.64			WR [24570]	50.8	0.31		11.3				8.5	8.5	18.1	0.24		0.4	1.81	0.05	6.44				0.71
[24570]	CONVERGENT MARGIN	IZU-BONIN ARC / IZU-BONIN FORE-ARC / SITE U1439	HOLE U1439C	28.4075	28.4075	142.609	142.609	SAE	-3129	-3129	s_352-U1439C-14R-2-W 56/59 [24570]	BONINITE [24570]									VOL	287.18	287.18			WR [24570]	54.61	0.29		12.48				7.32	9.18	13.38	0.13		0.49	2.07	0.05					1.72
[24570][23023]	CONVERGENT MARGIN	IZU-BONIN ARC / IZU-BONIN FORE-ARC / SITE U1439	HOLE U1439C	28.4075	28.4075	142.609	142.609	SAE	-3129	-3129	s_352-U1439C-16R-1-W 26/30 [24570] / s_352-U1439C-16R-1 26-30 [23023]	BONINITE [24570]									VOL	299.76	299.76			WR [24570]	54.83	0.29		12.11				7.48	7.57	14.87	0.13		0.57	2.08	0.05					0.1
[24570][23023]	CONVERGENT MARGIN	IZU-BONIN ARC / IZU-BONIN FORE-ARC / SITE U1439	HOLE U1439C	28.4075	28.4075	142.609	142.609	SAE	-3129	-3129	s_352-U1439C-19R-4-W 11/17 [24570] / s_352-U1439C-19R-4 11-17 [23023]	BONINITE [24570]									VOL	333.16	333.16			WR [24570]	51.6	0.33		13.09				8.08	11.46	12.87	0.15		0.35	1.99	0.08	5.89				1.97
[24570]	CONVERGENT MARGIN	IZU-BONIN ARC / IZU-BONIN FORE-ARC / SITE U1439	HOLE U1439C	28.4075	28.4075	142.609	142.609	SAE	-3129	-3129	s_352-U1439C-27R-4-W 15/18 [24570]	BONINITE [24570]									VOL	400.87	400.87			WR [24570]	52.94	0.23		11.1				7.85	7.51	18.07	0.13		0.37	1.76	0.04					1.24
[24570][23023]	CONVERGENT MARGIN	IZU-BONIN ARC / IZU-BONIN FORE-ARC / SITE U1439	HOLE U1439C	28.4075	28.4075	142.609	142.609	SAE	-3129	-3129	s_352-U1439C-29R-2-W 50/57 [24570] / s_352-U1439C-29R-2 50-57 [23023]	BONINITE [24570]									VOL	418.27	418.27			WR [24570]	52.53	0.35		17.3				7.12	9.92	7.96	0.11		0.88	3.73	0.09					0.12
[24570][23023]	CONVERGENT MARGIN	IZU-BONIN ARC / IZU-BONIN FORE-ARC / SITE U1439	HOLE U1439C	28.4075	28.4075	142.609	142.609	SAE	-3129	-3129	s_352-U1439C-2R-2-W 33/36 [24570] / s_352-U1439C-2R-2 33-36 [23023]	BONINITE [24570]									VOL	183.83	183.83			WR [24570]	51.65	0.28		16.29				10.63	9.99	6.51	0.14		1.41	2.99	0.12	1.68				0.1
[24570][23023]	CONVERGENT MARGIN	IZU-BONIN ARC / IZU-BONIN FORE-ARC / SITE U1439	HOLE U1439C	28.4075	28.4075	142.609	142.609	SAE	-3129	-3129	s_352-U1439C-31R-1-W 15/20 [24570] / s_352-U1439C-31R-1 15-20 [23023]	BONINITE [24570]									VOL	436.25	436.25			WR [24570]	52.27	0.22		10.99				7.21	10.64	16.26	0.13		0.41	1.81	0.05	3.33				2.05
[24570][23023]	CONVERGENT MARGIN	IZU-BONIN ARC / IZU-BONIN FORE-ARC / SITE U1439	HOLE U1439C	28.4075	28.4075	142.609	142.609	SAE	-3129	-3129	s_352-U1439C-32R-3-W 23/27 [24570] / s_352-U1439C-32R-3 23-27 [23023]	BONINITE [24570]									VOL	448.62	448.62			WR [24570]	52.7	0.22		10.98				7.58	8.46	17.72	0.13		0.35	1.8	0.05	5.38				1.66
[24570][23023]	CONVERGENT MARGIN	IZU-BONIN ARC / IZU-BONIN FORE-ARC / SITE U1439	HOLE U1439C	28.4075	28.4075	142.609	142.609	SAE	-3129	-3129	s_352-U1439C-37R-1-W 42/48 [24570] / s_352-U1439C-37R-1 42-48 [23023]	BONINITE [24570]									VOL	485.22	485.22			WR [24570]	56.68	0.36		17.23				5.98	9.25	7.2	0.06		0.42	2.74	0.07	1.47				0.23
[24570][23023]	CONVERGENT MARGIN	IZU-BONIN ARC / IZU-BONIN FORE-ARC / SITE U1439	HOLE U1439C	28.4075	28.4075	142.609	142.609	SAE	-3129	-3129	s_352-U1439C-38R-1-W 103/106 [24570] / s_352-U1439C-38R-1 103-106 [23023]	BONINITE [24570]									VOL	495.63	495.63			WR [24570]	54.05	0.33		16.19				7.42	9.99	9.23	0.13		0.24	2.38	0.03	2.78				0.17
[24570][23023]	CONVERGENT MARGIN	IZU-BONIN ARC / IZU-BONIN FORE-ARC / SITE U1439	HOLE U1439C	28.4075	28.4075	142.609	142.609	SAE	-3129	-3129	s_352-U1439C-41R-1-W 99/106 [24570] / s_352-U1439C-41R-1 99-106 [23023]	BONINITE [24570]									VOL	515.09	515.09			WR [24570]	52.61	0.45		14.98				6.47	11.85	11.23	0.13		0.13	2.08	0.06	2.06				0.17
[24570][23023]	CONVERGENT MARGIN	IZU-BONIN ARC / IZU-BONIN FORE-ARC / SITE U1439	HOLE U1439C	28.4075	28.4075	142.609	142.609	SAE	-3129	-3129	s_352-U1439C-42R-1-W 58/63 [24570] / s_352-U1439C-42R-1 58/63 [23023]	BONINITE [24570]									VOL	518.88	518.88			WR [24570]	58.01	0.48		16				7.51	8.88	5.94	0.08		0.2	2.83	0.08	1.7				0.16
[24570][23023]	CONVERGENT MARGIN	IZU-BONIN ARC / IZU-BONIN FORE-ARC / SITE U1439	HOLE U1439C	28.4075	28.4075	142.609	142.609	SAE	-3129	-3129	s_352-U1439C-4R-1-W 26/32 [24570] / s_352-U1439C-4R-1 26-32 [23023]	BONINITE [24570]									VOL	201.86	201.86			WR [24570]	57.68	0.2		11.8				7.57	7.46	12.31	0.14		0.85	1.95	0.05	2.76				0.14
[24570][23023]	CONVERGENT MARGIN	IZU-BONIN ARC / IZU-BONIN FORE-ARC / SITE U1439	HOLE U1439C	28.4075	28.4075	142.609	142.609	SAE	-3129	-3129	s_352-U1439C-5R-1-W 92/96 [24570] / s_352-U1439C-5R-1 92-96 [23023]	BONINITE [24570]									VOL	212.32	212.32			WR [24570]	60.25	0.19		12.74				7.36	7.44	8.99	0.13		0.61	2.24	0.05	2.8				0.1
[24570][23023]	CONVERGENT MARGIN	IZU-BONIN ARC / IZU-BONIN FORE-ARC / SITE U1439	HOLE U1439C	28.4075	28.4075	142.609	142.609	SAE	-3129	-3129	s_352-U1439C-8R-2-W 108/112 [24570] / s_352-U1439C-8R-2 108-112 [23023]	BONINITE [24570]									VOL	243.34	243.34			WR [24570]	56.69	0.45		19.2				6.54	7.33	2.57	0.09		2.01	4.97	0.16					0.07
[24572]	CONVERGENT MARGIN	IZU-BONIN ARC / IZU-BONIN FORE-ARC / SITE U1440	HOLE U1440B	28.45	28.45	142.754	142.754	SAQ	-4775	-4775	s_352-U1440B 12R-2 67/69 [24572]	BASALT [24572]				EOCENE [24572]					VOL					GL [24572]	52.1056	0.557856		14.597				8.89204	12.8038	8.62687	0.162894		0.0180743	1.56426	0.0501384
[24572]	CONVERGENT MARGIN	IZU-BONIN ARC / IZU-BONIN FORE-ARC / SITE U1440	HOLE U1440B	28.45	28.45	142.754	142.754	SAQ	-4775	-4775	s_352-U1440B 19R-1 14/15 [24572]	ANDESITE [24572]				EOCENE [24572]					VOL					GL [24572]	58.94	1.019		11.96				12.21	7.87	3.24	0.22		0.095	2.67	0.21	0.75
[24572]	CONVERGENT MARGIN	IZU-BONIN ARC / IZU-BONIN FORE-ARC / SITE U1440	HOLE U1440B	28.45	28.45	142.754	142.754	SAQ	-4775	-4775	s_352-U1440B 19R-1 75/78 [24572]	ANDESITE [24572]				EOCENE [24572]					VOL					GL [24572]	58.583	1.0125		12.2255				12.3108	8.1375	3.58025	0.20025		0.193	2.60975	0.1025
[24572]	CONVERGENT MARGIN	IZU-BONIN ARC / IZU-BONIN FORE-ARC / SITE U1440	HOLE U1440B	28.45	28.45	142.754	142.754	SAQ	-4775	-4775	s_352-U1440B 20R-1 53/54 [24572]	BASALT [24572]				EOCENE [24572]					VOL					GL [24572]	51.6373	0.977271		13.8606				11.9725	11.2754	7.1744	0.217977		0.0355359	2.0152	0.105377	0.39
[24572]	CONVERGENT MARGIN	IZU-BONIN ARC / IZU-BONIN FORE-ARC / SITE U1440	HOLE U1440B	28.45	28.45	142.754	142.754	SAQ	-4775	-4775	s_352-U1440B 22R-1 58/60 [24572]	BASALT [24572]				EOCENE [24572]					VOL					GL [24572]	51.5506	0.928537		13.5134				11.3357	11.3798	7.61864	0.20329		0.0284963	1.98648	0.0719091
[24572]	CONVERGENT MARGIN	IZU-BONIN ARC / IZU-BONIN FORE-ARC / SITE U1440	HOLE U1440B	28.45	28.45	142.754	142.754	SAQ	-4775	-4775	s_352-U1440B 23R-1 76/78 [24572]	BASALT [24572]				EOCENE [24572]					VOL					GL [24572]	51.6755	0.924833		14.096				11.5968	11.7822	7.639	0.194333		0.0253333	1.7965	0.0595
[24572]	CONVERGENT MARGIN	IZU-BONIN ARC / IZU-BONIN FORE-ARC / SITE U1440	HOLE U1440B	28.45	28.45	142.754	142.754	SAQ	-4775	-4775	s_352-U1440B 24R-1 29/31 [24572]	BASALT [24572]				EOCENE [24572]					VOL					GL [24572]	51.7888	0.947167		13.8458				11.8662	11.5687	7.35117	0.1995		0.0288333	2.01217	0.0593333	0.29
[24572]	CONVERGENT MARGIN	IZU-BONIN ARC / IZU-BONIN FORE-ARC / SITE U1440	HOLE U1440B	28.45	28.45	142.754	142.754	SAQ	-4775	-4775	s_352-U1440B 24R-1 36 [24572]	BASALT [24572]				EOCENE [24572]					VOL					GL [24572]	51.661	0.9745		13.8305				11.841	11.5843	7.37083	0.196333		0.0295	1.97833	0.056
[24572]	CONVERGENT MARGIN	IZU-BONIN ARC / IZU-BONIN FORE-ARC / SITE U1440	HOLE U1440B	28.45	28.45	142.754	142.754	SAQ	-4775	-4775	s_352-U1440B 24R-1 48/50 [24572]	BASALT [24572]				EOCENE [24572]					VOL					GL [24572]	51.6145	0.948625		13.4306				11.891	11.1762	7.018	0.218875		0.0235	2.22038	0.062875
[24572]	CONVERGENT MARGIN	IZU-BONIN ARC / IZU-BONIN FORE-ARC / SITE U1440	HOLE U1440B	28.45	28.45	142.754	142.754	SAQ	-4775	-4775	s_352-U1440B 26R-1 15/17 [24572]	BASALT [24572]				EOCENE [24572]					VOL					GL [24572]	51.7769	0.923091		13.9185				10.7746	11.8156	7.40164	0.214727		0.0286364	2.31491	0.0614545
[24572]	CONVERGENT MARGIN	IZU-BONIN ARC / IZU-BONIN FORE-ARC / SITE U1440	HOLE U1440B	28.45	28.45	142.754	142.754	SAQ	-4775	-4775	s_352-U1440B 30R-1 19/21 [24572]	ANDESITE, BASALTIC [24572]				EOCENE [24572]					VOL					GL [24572]	52.6381	1.05612		14.4467				10.7726	9.43437	5.1595	0.1895		0.13925	2.6885	0.091125	1.76
[24572]	CONVERGENT MARGIN	IZU-BONIN ARC / IZU-BONIN FORE-ARC / SITE U1440	HOLE U1440B	28.45	28.45	142.754	142.754	SAQ	-4775	-4775	s_352-U1440B 31R-1 63/68 [24572]	BONINITE [24572]				EOCENE [24572]					VOL					GL [24572]	51.5571	0.990143		14.1523				11.2006	11.9769	7.434	0.183714		0.0434286	1.828	0.0727143	0.65
[24572]	CONVERGENT MARGIN	IZU-BONIN ARC / IZU-BONIN FORE-ARC / SITE U1440	HOLE U1440B	28.45	28.45	142.754	142.754	SAQ	-4775	-4775	s_352-U1440B 31R-1 70/71 [24572]	BONINITE [24572]				EOCENE [24572]					VOL					GL [24572]	51.5218	0.985667		14.1288				11.1895	11.9643	7.4375	0.1885		0.0466667	1.93683	0.0726667
[24572]	CONVERGENT MARGIN	IZU-BONIN ARC / IZU-BONIN FORE-ARC / SITE U1440	HOLE U1440B	28.45	28.45	142.754	142.754	SAQ	-4775	-4775	s_352-U1440B 31R-1 78/79 [24572]	BONINITE [24572]				EOCENE [24572]					VOL					GL [24572]	51.1089	0.9826		14.2984				11.7804	11.098	7.352	0.1864		0.043	2.07	0.0734
[24572]	CONVERGENT MARGIN	IZU-BONIN ARC / IZU-BONIN FORE-ARC / SITE U1440	HOLE U1440B	28.45	28.45	142.754	142.754	SAQ	-4775	-4775	s_352-U1440B 31R-1 83/85 [24572]	BONINITE [24572]				EOCENE [24572]					VOL					GL [24572]	51.594	0.995		14.1288				11.1237	11.9453	7.4405	0.181333		0.0458333	1.91283	0.07
[24572]	CONVERGENT MARGIN	IZU-BONIN ARC / IZU-BONIN FORE-ARC / SITE U1440	HOLE U1440B	28.45	28.45	142.754	142.754	SAQ	-4775	-4775	s_352-U1440B 6R-1 21/22 [24572]	BASALT [24572] / BONINITE [24572]				EOCENE [24572]					VOL					GL [24572]	52.2407	0.932167		13.3675				12.9333	10.7165	6.228	0.201667		0.0396667	2.3075	0.061
[24572]	CONVERGENT MARGIN	IZU-BONIN ARC / IZU-BONIN FORE-ARC / SITE U1440	HOLE U1440B	28.45	28.45	142.754	142.754	SAQ	-4775	-4775	s_352-U1440B 9G [24572]	BASALT [24572]				EOCENE [24572]					VOL					GL [24572]	52.5021	0.932553		13.7204				12.9856	10.7542	6.69863	0.199579		0.0447289	2.23471	0.0673395	0.41
[5976]	CONVERGENT MARGIN	IZU-BONIN ARC / IZU ARC / IZU-OSHIMA / OSHIMA	SOMMA LAVA	34.75	34.75	139.42	139.42	SAE			s_1 [5976]	BASALT [5976]									VOL					WR [5976]	53.01	1.03		14.73		3.38	9.42		9.09	4.97			0.44	2.09	0.11	1.22
[5976]	CONVERGENT MARGIN	IZU-BONIN ARC / IZU ARC / IZU-OSHIMA / OSHIMA	CENTRAL CONE LAVA	34.75	34.75	139.42	139.42	SAE			s_2 [5976]	MIHARAITE [5976]									ORE					WR [5976]	51.45	1.27		16.84		1.49	10.95		10.71	4.48			0.37	1.23	0.26	0.72
[5976]	CONVERGENT MARGIN	IZU-BONIN ARC / IZU ARC / TOSHIMA	60M FROM TOP	34.5	34.5	139.29	139.29	SAE			s_4 [5976]	BASALT, FELDSPAR [5976]									VOL					WR [5976]	49.91	0.87		18.13		3.87	5.48		9.9	6.16			0.37	2.33		2.78				0
[5976]	CONVERGENT MARGIN	IZU-BONIN ARC / IZU ARC / UDONEJIMA		34.45	34.45	139.3	139.3	SAE			s_7 [5976]	BASALT, FELDSPAR [5976]									VOL					WR [5976]	50.79	1.01		16.61		6.96	3.51		10.03	7.63			0.55	2.58		0.38				0.19
[5976]	CONVERGENT MARGIN	IZU-BONIN ARC / IZU ARC / HONSHU / FUJI/HUZI	TOD-CRATER	35.38	35.38	138.7	138.7	SAE			s_16 [5976]	BASALT, PLAGIOCLASE [5976]									VOL					WR [5976]	49.77			20.57		6.06	5.11		10.37	5			0.84	1.08	0.16	0.73
[5068]	CONVERGENT MARGIN	IZU-BONIN ARC / IZU ARC / MIYAKEJIMA/MIYAKE-ZIMA / MIYAKEJIMA/MIYAKE-ZIMA	NORTHERN FLOW OF 1962 ON NORTHEASTERN FOOT	34.042	34.112	139.475	139.567	SAE			s_6 [5068]	BASALT [5068]							1962	APHYRIC [5068]	VOL					WR [5068]	54.62	1.45		15.23		2.16	10.44		8.14	3.67	0.22		0.63	2.86	0.15		0.14	0.01
[5068]	CONVERGENT MARGIN	IZU-BONIN ARC / IZU ARC / MIYAKEJIMA/MIYAKE-ZIMA / MIYAKEJIMA/MIYAKE-ZIMA	SOUTHERN FLOW OF 1962 ON EAST-NORTHEASTERN FOOT	34.042	34.112	139.475	139.567	SAE			s_7 [5068]	BASALT [5068]							1962	APHYRIC [5068]	VOL					WR [5068]	53.84	1.53		15.19		3.02	9.82		8.43	3.95	0.23		0.59	2.8	0.16		0.11	0
[3292]	CONVERGENT MARGIN	IZU-BONIN ARC / SHIKOKU BASIN / SITE 442	HOLE 442A	28.9833	28.9833	136.057	136.057	SAQ	-4649	-4649	s_58-442A-32-2 [3292]	THOLEIITE [3292]									VOL					WR [3292]	48.6	1.12		15.8				7.54	15.19	5.38	0.14		0.4	2.67	0.16
[truncated: 9,749 more rows]
[truncated: 121 more columns]

## Sheet: Raw Mg# RI
CITATIONS	TECTONIC SETTING	LOCATION	LOCATION COMMENT	LATITUDE MIN	LATITUDE MAX	LONGITUDE MIN	LONGITUDE MAX	LAND OR SEA	ELEVATION MIN	ELEVATION MAX	SAMPLE NAME	ROCK NAME	MIN. AGE (YRS.)	MAX. AGE (YRS.)	GEOL.	AGE	ERUPTION DAY	ERUPTION MONTH	ERUPTION YEAR	ROCK TEXTURE	ROCK TYPE	DRILL DEPTH MIN	DRILL DEPTHAX	ALTERATION	MINERAL	MATERIAL	SIO2(WT%)	TIO2(WT%)	B2O3(WT%)	AL2O3(WT%)	CR2O3(WT%)	FE2O3(WT%)	FEO(WT%)	FEOT(WT%)	CAO(WT%)	MGO(WT%)	MNO(WT%)	NIO(WT%)	K2O(WT%)	NA2O(WT%)	P2O5(WT%)	Mg#	RI	H2O(WT%)	H2OP(WT%)	H2OM(WT%)	H2OT(WT%)	CO2(WT%)	CO1(WT%)
[truncated: 866 more rows]
[truncated: 123 more columns]

[truncated: 1 more sheets: Final]
