# Supplementary material for: Latitude-dependent oxygen fugacity in arc magmas
Source: Nat Commun. 2024 Jul 18;15:6050. doi: 10.1038/s41467-024-50337-6 (PMC11258285; doi:10.1038/s41467-024-50337-6)
Supplement: Supplementary file 19 — Source data [file 41467_2024_50337_MOESM19_ESM.zip › Raw data filtering process/KAMCHATKA_ARC 6.5.xlsx]

## Sheet: Raw Si Mg
CITATIONS	TECTONIC SETTING	LOCATION	LOCATION COMMENT	LATITUDE MIN	LATITUDE MAX	LONGITUDE MIN	LONGITUDE MAX	LAND OR SEA	ELEVATION MIN	ELEVATION MAX	SAMPLE NAME	ROCK NAME	MIN. AGE (YRS.)	MAX. AGE (YRS.)	GEOL.	AGE	ERUPTION DAY	ERUPTION MONTH	ERUPTION YEAR	ROCK TEXTURE	ROCK TYPE	DRILL DEPTH MIN	DRILL DEPTHAX	ALTERATION	MINERAL	MATERIAL	SIO2(WT%)	TIO2(WT%)	B2O3(WT%)	AL2O3(WT%)	CR2O3(WT%)	FE2O3(WT%)	FEO(WT%)	FEOT(WT%)	CAO(WT%)	MGO(WT%)	MNO(WT%)	NIO(WT%)	K2O(WT%)	NA2O(WT%)	P2O5(WT%)	H2O(WT%)	H2OP(WT%)	H2OM(WT%)	H2OT(WT%)	CO2(WT%)	CO1(WT%)	F(WT%)	CL(WT%)
[19963]	CONVERGENT MARGIN	KAMCHATKA ARC / KAMCHATKA ARC / CENTRAL KAMCHATKA SEGMENT / TOLBACHIK	CENTRAL KAMCHATKA DEPRESSION, PLOSKY TOLBACHIK, SUMMIT	55.8219	55.8219	160.236	160.236	SAE	3076	3076	s_TOL-12-01 [19963]	BASALT [19963]									VOL			F		WR [19963]	49.684	1.243		16.292				9.88	9.331	5.446	0.156		1.368	2.906	0.387
[19963]	CONVERGENT MARGIN	KAMCHATKA ARC / KAMCHATKA ARC / CENTRAL KAMCHATKA SEGMENT / TOLBACHIK	CENTRAL KAMCHATKA DEPRESSION, PLOSKY TOLBACHIK, SUMMIT	55.8199	55.8199	160.392	160.392	SAE	3083	3083	s_TOL-12-02 [19963]	BASALT [19963]									VOL			F		WR [19963]	50.437	1.328		17.051				9.35	9.144	4.771	0.136		1.524	3.202	0.414
[19963]	CONVERGENT MARGIN	KAMCHATKA ARC / KAMCHATKA ARC / CENTRAL KAMCHATKA SEGMENT / TOLBACHIK	CENTRAL KAMCHATKA DEPRESSION, PLOSKY TOLBACHIK, UPPER PART OF LAVA	55.8104	55.8104	160.365	160.365	SAE	2622	2622	s_TOL-12-03 [19963]	BASALT [19963]									VOL			F		WR [19963]	50.88	1.384		16.976				9.69	8.533	4.588	0.153		1.786	3.281	0.482
[19963]	CONVERGENT MARGIN	KAMCHATKA ARC / KAMCHATKA ARC / CENTRAL KAMCHATKA SEGMENT / TOLBACHIK	CENTRAL KAMCHATKA DEPRESSION, PLOSKY TOLBACHIK, SUMMIT	55.816	55.816	160.386	160.386	SAE	3054	3054	s_TOL-12-04 [19963]	BASALT [19963]									VOL			F		WR [19963]	50.845	1.913		16.231				10.11	7.915	3.535	0.154		2.18	3.498	0.647
[19963]	CONVERGENT MARGIN	KAMCHATKA ARC / KAMCHATKA ARC / CENTRAL KAMCHATKA SEGMENT / TOLBACHIK	CENTRAL KAMCHATKA DEPRESSION, PLOSKY TOLBACHIK, SUMMIT	55.8155	55.8155	160.381	160.381	SAE	3028	3028	s_TOL-12-05 [19963]	BASALT [19963]									VOL			F		WR [19963]	50.698	1.735		16.752				10.03	8.371	4.252	0.167		2.005	3.426	0.595
[19963]	CONVERGENT MARGIN	KAMCHATKA ARC / KAMCHATKA ARC / CENTRAL KAMCHATKA SEGMENT / TOLBACHIK	CENTRAL KAMCHATKA DEPRESSION, PLOSKY TOLBACHIK, BOMB ON SUMMIT	55.8161	55.8161	160.372	160.372	SAE	2905	2905	s_TOL-12-18 [19963]	BASALT [19963]									VOL			F		WR [19963]	50.369	1.598		15.973				10.19	8.789	5.263	0.164		1.748	3.004	0.531
[19963]	CONVERGENT MARGIN	KAMCHATKA ARC / KAMCHATKA ARC / CENTRAL KAMCHATKA SEGMENT / TOLBACHIK	CENTRAL KAMCHATKA DEPRESSION, PLOSKY TOLBACHIK	55.8066	55.8066	160.377	160.377	SAE	2632	2632	s_TOL-12-11 [19963]	BASALT [19963]									VOL			F		WR [19963]	49.957	1.511		16.647				9.49	8.547	4.79	0.16		1.797	3.217	0.508
[19963]	CONVERGENT MARGIN	KAMCHATKA ARC / KAMCHATKA ARC / CENTRAL KAMCHATKA SEGMENT / TOLBACHIK	CENTRAL KAMCHATKA DEPRESSION, PLOSKY TOLBACHIK, CRATER CONE, BOTTOM	55.8137	55.8137	160.376	160.376	SAE	2864	2864	s_TOL-12-12 [19963]	BASALT [19963]									VOL			F		WR [19963]	50.929	1.415		18.31				8.76	8.507	3.676	0.132		1.798	3.439	0.495
[19963]	CONVERGENT MARGIN	KAMCHATKA ARC / KAMCHATKA ARC / CENTRAL KAMCHATKA SEGMENT / TOLBACHIK	CENTRAL KAMCHATKA DEPRESSION, PLOSKY TOLBACHIK, CRATER CONE	55.8141	55.8141	160.376	160.376	SAE	2879	2879	s_TOL-12-13 [19963]	BASALT [19963]									VOL			F		WR [19963]	50.406	1.531		16.561				9.88	8.558	4.828	0.152		1.818	3.219	0.513
[19963]	CONVERGENT MARGIN	KAMCHATKA ARC / KAMCHATKA ARC / CENTRAL KAMCHATKA SEGMENT / TOLBACHIK	CENTRAL KAMCHATKA DEPRESSION, PLOSKY TOLBACHIK, CRATER CONE	55.8141	55.8141	160.376	160.376	SAE	2970	2970	s_TOL-12-14 [19963]	BASALT [19963]									VOL			F		WR [19963]	51.185	1.544		16.586				9.88	8.475	4.683	0.161		1.868	3.199	0.576
[19963]	CONVERGENT MARGIN	KAMCHATKA ARC / KAMCHATKA ARC / CENTRAL KAMCHATKA SEGMENT / TOLBACHIK	CENTRAL KAMCHATKA DEPRESSION, PLOSKY TOLBACHIK, CRATER CONE	55.815	55.815	160.378	160.378	SAE	3002	3002	s_TOL-12-15 [19963]	BASALT [19963]									VOL			F		WR [19963]	50.41	1.542		17.117				9.58	8.312	4.312	0.14		1.858	3.183	0.563
[19963]	CONVERGENT MARGIN	KAMCHATKA ARC / KAMCHATKA ARC / CENTRAL KAMCHATKA SEGMENT / TOLBACHIK	CENTRAL KAMCHATKA DEPRESSION, PLOSKY TOLBACHIK, UPPER PART OF LAVA	55.8154	55.8154	160.377	160.377	SAE	2989	2989	s_TOL-12-16 [19963]	BASALT [19963]									VOL			F		WR [19963]	51.136	1.578		17.028				9.58	8.475	4.404	0.143		1.911	3.275	0.575
[19963]	CONVERGENT MARGIN	KAMCHATKA ARC / KAMCHATKA ARC / CENTRAL KAMCHATKA SEGMENT / TOLBACHIK	CENTRAL KAMCHATKA DEPRESSION, PLOSKY TOLBACHIK, UPPER PART OF LAVA	55.8161	55.8161	160.372	160.372	SAE	2895	2895	s_TOL-12-17 [19963]	BASALT [19963]									VOL			F		WR [19963]	51.001	1.693		16.737				10.03	8.129	4.508	0.144		1.836	3.419	0.542
[19963]	CONVERGENT MARGIN	KAMCHATKA ARC / KAMCHATKA ARC / CENTRAL KAMCHATKA SEGMENT / TOLBACHIK	CENTRAL KAMCHATKA DEPRESSION, PLOSKY TOLBACHIK, BASEMENT BELOW PLOSKY TOLBACHIK	55.8972	55.8972	160.38	160.38	SAE	1255	1255	s_TOL-13-04 [19963]	BASALT [19963]									VOL			F		WR [19963]	50.538	1.717		16.817				9.69	8.366	4.382	0.179		2.088	3.344	0.637
[19963]	CONVERGENT MARGIN	KAMCHATKA ARC / KAMCHATKA ARC / CENTRAL KAMCHATKA SEGMENT / TOLBACHIK	CENTRAL KAMCHATKA DEPRESSION, PLOSKY TOLBACHIK, OLD OUTCROP, LOWER PART	55.806	55.806	160.374	160.374	SAE	2575	2575	s_TOL-12-08 [19963]	BASALT [19963]									VOL			F		WR [19963]	50.483	1.612		16.25				9.82	8.324	4.9	0.173		1.92	3.191	0.588
[19963]	CONVERGENT MARGIN	KAMCHATKA ARC / KAMCHATKA ARC / CENTRAL KAMCHATKA SEGMENT / TOLBACHIK	CENTRAL KAMCHATKA DEPRESSION, PLOSKY TOLBACHIK, OLD OUTCROP, MIDDLE PART	55.8063	55.8063	160.374	160.374	SAE	2592	2592	s_TOL-12-09 [19963]	BASALT [19963]									VOL			F		WR [19963]	51.327	1.424		18.485				8.6	8.598	3.761	0.136		1.806	3.463	0.5
[19963]	CONVERGENT MARGIN	KAMCHATKA ARC / KAMCHATKA ARC / CENTRAL KAMCHATKA SEGMENT / TOLBACHIK	CENTRAL KAMCHATKA DEPRESSION, PLOSKY TOLBACHIK, OLD OUTCROP	55.8065	55.8065	160.375	160.375	SAE	2614	2614	s_TOL-12-10 [19963]	BASALT [19963]									VOL			F		WR [19963]	50.79	1.409		18.217				8.9	8.528	3.796	0.131		1.798	3.471	0.496
[19963]	CONVERGENT MARGIN	KAMCHATKA ARC / KAMCHATKA ARC / CENTRAL KAMCHATKA SEGMENT / TOLBACHIK	CENTRAL KAMCHATKA DEPRESSION, PLOSKY TOLBACHIK, OUTCROP BELOW CRATER CONE, LOWER PART	55.8113	55.8113	160.365	160.365	SAE	2604	2604	s_TOL-12-19 [19963]	BASALT [19963]									VOL			F		WR [19963]	50.968	1.51		16.608				9.99	8.56	4.841	0.162		1.817	3.155	0.558
[19963]	CONVERGENT MARGIN	KAMCHATKA ARC / KAMCHATKA ARC / CENTRAL KAMCHATKA SEGMENT / TOLBACHIK	CENTRAL KAMCHATKA DEPRESSION, PLOSKY TOLBACHIK, OUTCROP BELOW CRATER CONE, LOWER PART	55.8114	55.8114	160.365	160.365	SAE	2610	2610	s_TOL-12-20 [19963]	BASALT [19963]									VOL			F		WR [19963]	50.485	1.572		17.017				9.9	8.827	4.562	0.153		1.705	3.24	0.513
[19963]	CONVERGENT MARGIN	KAMCHATKA ARC / KAMCHATKA ARC / CENTRAL KAMCHATKA SEGMENT / TOLBACHIK	CENTRAL KAMCHATKA DEPRESSION, PLOSKY TOLBACHIK, OUTCROP BELOW CRATER CONE	55.8116	55.8116	160.365	160.365	SAE	2615	2615	s_TOL-12-21 [19963]	BASALT [19963]									VOL			F		WR [19963]	49.961	1.603		18.026				10.08	8.696	5.181	0.163		1.771	3.076	0.54
[19963]	CONVERGENT MARGIN	KAMCHATKA ARC / KAMCHATKA ARC / CENTRAL KAMCHATKA SEGMENT / TOLBACHIK	CENTRAL KAMCHATKA DEPRESSION, PLOSKY TOLBACHIK, OUTCROP BELOW CRATER CONE	55.8119	55.8119	160.365	160.365	SAE	2645	2645	s_TOL-12-22 [19963]	BASALT [19963]									VOL			F		WR [19963]	50.352	1.607		16.036				10.44	8.93	5.206	0.168		1.73	3.047	0.53
[19963]	CONVERGENT MARGIN	KAMCHATKA ARC / KAMCHATKA ARC / CENTRAL KAMCHATKA SEGMENT / TOLBACHIK	CENTRAL KAMCHATKA DEPRESSION, PLOSKY TOLBACHIK	55.7711	55.7711	160.393	160.393	SAE	1397	1397	s_TOL-12-35 [19963]	BASALT [19963]									VOL			F		WR [19963]	51.514	1.134		17.223				9.03	8.711	4.696	0.155		1.274	3.067	0.277
[19963]	CONVERGENT MARGIN	KAMCHATKA ARC / KAMCHATKA ARC / CENTRAL KAMCHATKA SEGMENT / TOLBACHIK	CENTRAL KAMCHATKA DEPRESSION, PLOSKY TOLBACHIK	55.7739	55.7739	160.394	160.394	SAE	1530	1530	s_TOL-12-36 [19963]	BASALT [19963]									VOL			F		WR [19963]	50.934	1.207		17.2				9.63	8.547	4.397	0.154		1.299	3.149	0.292
[19963]	CONVERGENT MARGIN	KAMCHATKA ARC / KAMCHATKA ARC / CENTRAL KAMCHATKA SEGMENT / TOLBACHIK	CENTRAL KAMCHATKA DEPRESSION, PLOSKY TOLBACHIK	55.7756	55.7756	160.392	160.392	SAE	1565	1565	s_TOL-12-37 [19963]	BASALT [19963]									VOL			F		WR [19963]	51.751	1.132		16.926				9.13	8.881	5.089	0.158		1.288	3.017	0.276
[19963]	CONVERGENT MARGIN	KAMCHATKA ARC / KAMCHATKA ARC / CENTRAL KAMCHATKA SEGMENT / TOLBACHIK	CENTRAL KAMCHATKA DEPRESSION, PLOSKY TOLBACHIK	55.7841	55.7841	160.393	160.393	SAE	1652	1652	s_TOL-12-38 [19963]	BASALT [19963]									VOL			F		WR [19963]	49.977	1.48		16.33				10.88	8.671	5.267	0.171		1.504	3.021	0.393
[19963]	CONVERGENT MARGIN	KAMCHATKA ARC / KAMCHATKA ARC / CENTRAL KAMCHATKA SEGMENT / TOLBACHIK	CENTRAL KAMCHATKA DEPRESSION, PLOSKY TOLBACHIK	55.7881	55.7881	160.397	160.397	SAE	1874	1874	s_TOL-12-39 [19963]	BASALT [19963]									VOL			F		WR [19963]	51.366	1.078		17.093				9.25	8.755	4.876	0.145		1.194	2.994	0.254
[19963]	CONVERGENT MARGIN	KAMCHATKA ARC / KAMCHATKA ARC / CENTRAL KAMCHATKA SEGMENT / TOLBACHIK	CENTRAL KAMCHATKA DEPRESSION, PLOSKY TOLBACHIK	55.7916	55.7916	160.396	160.396	SAE	1964	1964	s_TOL-12-40 [19963]	BASALT [19963]									VOL			F		WR [19963]	48.909	1.186		18.599				10	9.697	4.417	0.169		1.121	2.995	0.273
[19963]	CONVERGENT MARGIN	KAMCHATKA ARC / KAMCHATKA ARC / CENTRAL KAMCHATKA SEGMENT / TOLBACHIK	CENTRAL KAMCHATKA DEPRESSION, PLOSKY TOLBACHIK	55.7934	55.7934	160.396	160.396	SAE	2029	2029	s_TOL-12-41 [19963]	BASALT [19963]									VOL			F		WR [19963]	48.535	1.174		18.605				9.84	9.711	4.423	0.161		1.096	2.969	0.268
[19963]	CONVERGENT MARGIN	KAMCHATKA ARC / KAMCHATKA ARC / CENTRAL KAMCHATKA SEGMENT / TOLBACHIK	CENTRAL KAMCHATKA DEPRESSION, PLOSKY TOLBACHIK	55.795	55.795	160.396	160.396	SAE	2085	2085	s_TOL-12-42 [19963]	BASALT [19963]									VOL			F		WR [19963]	48.945	1.127		17.208				10.17	9.679	5.253	0.173		1.122	2.846	0.271
[19963]	CONVERGENT MARGIN	KAMCHATKA ARC / KAMCHATKA ARC / CENTRAL KAMCHATKA SEGMENT / TOLBACHIK	CENTRAL KAMCHATKA DEPRESSION, PLOSKY TOLBACHIK, LAVA FLOW LOWER PART	55.7824	55.7824	160.411	160.411	SAE	1418	1418	s_TOL-12-46 [19963]	BASALT [19963]									VOL			F		WR [19963]	49.778	1.55		16.341				9.77	8.548	4.696	0.155		1.841	3.256	0.523
[19963]	CONVERGENT MARGIN	KAMCHATKA ARC / KAMCHATKA ARC / CENTRAL KAMCHATKA SEGMENT / TOLBACHIK	CENTRAL KAMCHATKA DEPRESSION, PLOSKY TOLBACHIK, LAVA FLOW CENTRAL PART	55.7908	55.7908	160.409	160.409	SAE	1567	1567	s_TOL-12-47 [19963]	ANDESITE, BASALTIC [19963]									VOL			F		WR [19963]	55	1.022		17.7				8.28	6.798	3.272	0.145		1.689	3.779	0.327
[19963]	CONVERGENT MARGIN	KAMCHATKA ARC / KAMCHATKA ARC / CENTRAL KAMCHATKA SEGMENT / TOLBACHIK	CENTRAL KAMCHATKA DEPRESSION, PLOSKY TOLBACHIK, LAVA FLOW ABOVE DIKE	55.792	55.792	160.406	160.406	SAE	1637	1637	s_TOL-12-49 [19963]	ANDESITE, BASALTIC [19963]									VOL			F		WR [19963]	53.159	1.096		17.602				8.57	7.515	3.823	0.15		1.47	3.561	0.302
[19963]	CONVERGENT MARGIN	KAMCHATKA ARC / KAMCHATKA ARC / CENTRAL KAMCHATKA SEGMENT / TOLBACHIK	CENTRAL KAMCHATKA DEPRESSION, PLOSKY TOLBACHIK	55.7646	55.7646	160.436	160.436	SAE	1118	1118	s_TOL-12-53 [19963]	ANDESITE, BASALTIC [19963]									VOL			F		WR [19963]	55.871	0.955		19.647				6.48	6.969	2.118	0.122		1.8	4.18	0.366
[19963]	CONVERGENT MARGIN	KAMCHATKA ARC / KAMCHATKA ARC / CENTRAL KAMCHATKA SEGMENT / TOLBACHIK	CENTRAL KAMCHATKA DEPRESSION, PLOSKY TOLBACHIK	55.7844	55.7844	160.464	160.464	SAE	1308	1308	s_TOL-12-55 [19963]	BASALT [19963]									VOL			F		WR [19963]	50.724	1.114		17.006				8.98	8.569	4.714	0.149		1.287	3.045	0.285
[19963]	CONVERGENT MARGIN	KAMCHATKA ARC / KAMCHATKA ARC / CENTRAL KAMCHATKA SEGMENT / TOLBACHIK	CENTRAL KAMCHATKA DEPRESSION, PLOSKY TOLBACHIK, LAVA FLOW RIGHT SIDE OF GLACIER	55.7844	55.7844	160.464	160.464	SAE	1805	1805	s_TOL-13-41 [19963]	BASALT [19963]									VOL			F		WR [19963]	51.659	1.182		18.524				9.32	8.493	4.026	0.191		1.189	3.412	0.294
[19963]	CONVERGENT MARGIN	KAMCHATKA ARC / KAMCHATKA ARC / CENTRAL KAMCHATKA SEGMENT / TOLBACHIK	CENTRAL KAMCHATKA DEPRESSION, PLOSKY TOLBACHIK, LAVA FLOW RIGHT SIDE OF GLACIER	55.8654	55.8654	160.39	160.39	SAE	1816	1816	s_TOL-13-42 [19963]	BASALT [19963]									VOL			F		WR [19963]	49.608	1.144		16.439				9.81	10.019	6.835	0.201		0.953	2.811	0.224
[19963]	CONVERGENT MARGIN	KAMCHATKA ARC / KAMCHATKA ARC / CENTRAL KAMCHATKA SEGMENT / TOLBACHIK	CENTRAL KAMCHATKA DEPRESSION, PLOSKY TOLBACHIK, DEPOSITS BELOW 2012 ERUPTION	55.7861	55.7861	160.409	160.409	SAE	1968	1968	s_TOL-12-52 [19963]	BASALT [19963]									VOL			F		WR [19963]	50.044	1.171		13.978				9.3	9.968	8.961	0.18		1.258	2.61	0.339
[19963]	CONVERGENT MARGIN	KAMCHATKA ARC / KAMCHATKA ARC / CENTRAL KAMCHATKA SEGMENT / TOLBACHIK	CENTRAL KAMCHATKA DEPRESSION, PLOSKY TOLBACHIK, DEPOSITS BELOW 2012 ERUPTION	55.7892	55.7892	160.331	160.331	SAE	1968	1968	s_TOL-13-55 [19963]	BASALT [19963]									VOL			F		WR [19963]	49.691	1.172		14.079				9.34	10.2	9.017	0.179		1.21	2.626	0.332
[19963]	CONVERGENT MARGIN	KAMCHATKA ARC / KAMCHATKA ARC / CENTRAL KAMCHATKA SEGMENT / TOLBACHIK	CENTRAL KAMCHATKA DEPRESSION, PLOSKY TOLBACHIK, LAVA FLOW IN SUKHAYA RECHKA	55.7881	55.7881	160.391	160.391	SAE	1721	1721	s_TOL-12-45 [19963]	ANDESITE, BASALTIC [19963]									VOL			F		WR [19963]	56.029	0.859		17.483				7.74	6.829	3.043	0.142		1.799	3.502	0.288
[19963]	CONVERGENT MARGIN	KAMCHATKA ARC / KAMCHATKA ARC / CENTRAL KAMCHATKA SEGMENT / TOLBACHIK	CENTRAL KAMCHATKA DEPRESSION, PLOSKY TOLBACHIK, TOLUD RIVER	55.7861	55.7861	160.409	160.409	SAE	1480	1480	s_TOL-12-52 [19963]	ANDESITE, BASALTIC [19963]									VOL			F		WR [19963]	54.758	0.98		17.778				8.34	7.336	3.657	0.137		1.432	3.62	0.289
[19963]	CONVERGENT MARGIN	KAMCHATKA ARC / KAMCHATKA ARC / CENTRAL KAMCHATKA SEGMENT / TOLBACHIK	CENTRAL KAMCHATKA DEPRESSION, PLOSKY TOLBACHIK, CINDER ON THE SLOPE OF PLOSKY TOLBACHIK	55.8064	55.8064	160.364	160.364	SAE	2508	2508	s_TOL-12-07 [19963]	ANDESITE [19963]									VOL			F		WR [19963]	57.46	0.82		17.424				6.75	6.294	2.604	0.176		1.315	3.876	0.243
[19963]	CONVERGENT MARGIN	KAMCHATKA ARC / KAMCHATKA ARC / CENTRAL KAMCHATKA SEGMENT / TOLBACHIK	CENTRAL KAMCHATKA DEPRESSION, OSTRY TOLBACHIK	55.7986	55.7986	160.33	160.33	SAE	2080	2080	s_TOL-12-60 [19963]	BASALT [19963]									VOL			F		WR [19963]	51.21	1.444		16.694				9.79	8.396	4.812	0.137		1.913	3.207	0.571
[19963]	CONVERGENT MARGIN	KAMCHATKA ARC / KAMCHATKA ARC / CENTRAL KAMCHATKA SEGMENT / TOLBACHIK	CENTRAL KAMCHATKA DEPRESSION, OSTRY TOLBACHIK	55.7992	55.7992	160.327	160.327	SAE	2027	2027	s_TOL-12-61 [19963]	BASALT [19963]									VOL			F		WR [19963]	51.199	1.446		16.626				9.76	8.525	4.809	0.143		1.899	3.221	0.565
[19963]	CONVERGENT MARGIN	KAMCHATKA ARC / KAMCHATKA ARC / CENTRAL KAMCHATKA SEGMENT / TOLBACHIK	CENTRAL KAMCHATKA DEPRESSION, OSTRY TOLBACHIK	55.8007	55.8007	160.328	160.328	SAE	2010	2010	s_TOL-12-62 [19963]	BASALT [19963]									VOL			F		WR [19963]	51.009	1.441		16.619				9.55	8.357	4.836	0.169		1.909	3.241	0.565
[19963]	CONVERGENT MARGIN	KAMCHATKA ARC / KAMCHATKA ARC / CENTRAL KAMCHATKA SEGMENT / TOLBACHIK	CENTRAL KAMCHATKA DEPRESSION, OSTRY TOLBACHIK	55.8011	55.8011	160.329	160.329	SAE	2080	2080	s_TOL-12-63 [19963]	BASALT [19963]									VOL			F		WR [19963]	51.043	1.501		17.344				8.93	8.244	4.158	0.137		1.939	3.44	0.572
[19963]	CONVERGENT MARGIN	KAMCHATKA ARC / KAMCHATKA ARC / CENTRAL KAMCHATKA SEGMENT / TOLBACHIK	CENTRAL KAMCHATKA DEPRESSION, OSTRY TOLBACHIK	55.8009	55.8009	160.33	160.33	SAE	2096	2096	s_TOL-12-64 [19963]	BASALT [19963]									VOL			F		WR [19963]	51.011	1.523		17.488				8.95	8.072	3.913	0.16		1.969	3.524	0.577
[19963]	CONVERGENT MARGIN	KAMCHATKA ARC / KAMCHATKA ARC / CENTRAL KAMCHATKA SEGMENT / TOLBACHIK	CENTRAL KAMCHATKA DEPRESSION, OSTRY TOLBACHIK	55.8008	55.8008	160.33	160.33	SAE	2106	2106	s_TOL-12-65 [19963]	BASALT [19963]									VOL			F		WR [19963]	50.829	1.517		17.482				8.97	8.196	3.945	0.138		1.941	3.455	0.574
[19963]	CONVERGENT MARGIN	KAMCHATKA ARC / KAMCHATKA ARC / CENTRAL KAMCHATKA SEGMENT / TOLBACHIK	CENTRAL KAMCHATKA DEPRESSION, OSTRY TOLBACHIK	55.8008	55.8008	160.331	160.331	SAE	2141	2141	s_TOL-12-66 [19963]	BASALT [19963]									VOL			F		WR [19963]	50.688	1.432		16.505				9.49	8.454	4.884	0.138		1.879	3.189	0.561
[19963]	CONVERGENT MARGIN	KAMCHATKA ARC / KAMCHATKA ARC / CENTRAL KAMCHATKA SEGMENT / TOLBACHIK	CENTRAL KAMCHATKA DEPRESSION, OSTRY TOLBACHIK, BASEMENT BELOW OSTRY TOLBACHIK	55.8968	55.8968	160.339	160.339	SAE	1315	1315	s_TOL-13-13 [19963]	BASALT [19963]									VOL			F		WR [19963]	50.379	1.792		16.298				9.98	8.17	4.509	0.176		2.196	3.315	0.659
[19963]	CONVERGENT MARGIN	KAMCHATKA ARC / KAMCHATKA ARC / CENTRAL KAMCHATKA SEGMENT / TOLBACHIK	CENTRAL KAMCHATKA DEPRESSION, OSTRY TOLBACHIK	55.8625	55.8625	160.356	160.356	SAE	1705	1705	s_TOL-13-23 [19963]	BASALT [19963]									VOL			F		WR [19963]	51.953	1.087		17.762				9.19	8.724	4.639	0.195		1.176	3.1	0.267
[19963]	CONVERGENT MARGIN	KAMCHATKA ARC / KAMCHATKA ARC / CENTRAL KAMCHATKA SEGMENT / TOLBACHIK	CENTRAL KAMCHATKA DEPRESSION, OSTRY TOLBACHIK	55.8624	55.8624	160.356	160.356	SAE	1724	1724	s_TOL-13-24 [19963]	ANDESITE, BASALTIC [19963]									VOL			F		WR [19963]	53.423	1.027		17.245				8.56	8.28	4.803	0.181		1.289	3.119	0.262
[19963]	CONVERGENT MARGIN	KAMCHATKA ARC / KAMCHATKA ARC / CENTRAL KAMCHATKA SEGMENT / TOLBACHIK	CENTRAL KAMCHATKA DEPRESSION, OSTRY TOLBACHIK	55.8622	55.8622	160.356	160.356	SAE	1737	1737	s_TOL-13-25 [19963]	BASALT [19963]									VOL			F		WR [19963]	50.694	1.106		17.811				9.28	8.59	4.54	0.196		1.192	3.188	0.267
[19963]	CONVERGENT MARGIN	KAMCHATKA ARC / KAMCHATKA ARC / CENTRAL KAMCHATKA SEGMENT / TOLBACHIK	CENTRAL KAMCHATKA DEPRESSION, OSTRY TOLBACHIK	55.8604	55.8604	160.357	160.357	SAE	1836	1836	s_TOL-13-26 [19963]	ANDESITE, BASALTIC [19963]									VOL			F		WR [19963]	52.825	1.036		17.303				8.57	8.309	4.766	0.181		1.318	3.175	0.264
[19963]	CONVERGENT MARGIN	KAMCHATKA ARC / KAMCHATKA ARC / CENTRAL KAMCHATKA SEGMENT / TOLBACHIK	CENTRAL KAMCHATKA DEPRESSION, OSTRY TOLBACHIK, BETWEEN DAECHNAYA AND VINOGRADOV VALLEYS	55.8676	55.8676	160.287	160.287	SAE	1470	1470	s_TOL-13-33 [19963]	ANDESITE, BASALTIC [19963]									VOL			F		WR [19963]	54.283	0.999		18.46				7.55	7.729	3.329	0.16		1.271	3.512	0.257
[19963]	CONVERGENT MARGIN	KAMCHATKA ARC / KAMCHATKA ARC / CENTRAL KAMCHATKA SEGMENT / TOLBACHIK	CENTRAL KAMCHATKA DEPRESSION, OSTRY TOLBACHIK, BETWEEN DAECHNAYA AND VINOGRADOV VALLEYS	55.8635	55.8635	160.293	160.293	SAE	1576	1576	s_TOL-13-38 [19963]	ANDESITE, BASALTIC [19963]									VOL			F		WR [19963]	54.498	1.021		18.148				7.62	7.563	3.319	0.16		1.311	3.51	0.265
[19963]	CONVERGENT MARGIN	KAMCHATKA ARC / KAMCHATKA ARC / CENTRAL KAMCHATKA SEGMENT / TOLBACHIK	CENTRAL KAMCHATKA DEPRESSION, OSTRY TOLBACHIK	55.8216	55.8216	160.366	160.366	SAE	2810	2810	s_TOL-12-24 [19963]	BASALT [19963]									VOL			F		WR [19963]	51.466	1.05		17.762				8.75	8.358	4.924	0.152		1.246	3.02	0.258
[19963]	CONVERGENT MARGIN	KAMCHATKA ARC / KAMCHATKA ARC / CENTRAL KAMCHATKA SEGMENT / TOLBACHIK	CENTRAL KAMCHATKA DEPRESSION, OSTRY TOLBACHIK	55.8216	55.8216	160.366	160.366	SAE	2813	2813	s_TOL-12-25 [19963]	BASALT [19963]									VOL			F		WR [19963]	51.32	1.034		17.694				8.84	8.352	5.019	0.15		1.277	2.963	0.257
[19963]	CONVERGENT MARGIN	KAMCHATKA ARC / KAMCHATKA ARC / CENTRAL KAMCHATKA SEGMENT / TOLBACHIK	CENTRAL KAMCHATKA DEPRESSION, OSTRY TOLBACHIK	55.8212	55.8212	160.364	160.364	SAE	2746	2746	s_TOL-12-26 [19963]	BASALT [19963]									VOL			F		WR [19963]	51.143	1.44		18.13				8.83	8.747	3.843	0.136		1.695	3.429	0.488
[19963]	CONVERGENT MARGIN	KAMCHATKA ARC / KAMCHATKA ARC / CENTRAL KAMCHATKA SEGMENT / TOLBACHIK	CENTRAL KAMCHATKA DEPRESSION, OSTRY TOLBACHIK	55.8212	55.8212	160.364	160.364	SAE	2750	2750	s_TOL-12-27 [19963]	BASALT [19963]									VOL			F		WR [19963]	50.713	1.097		17.968				8.77	8.83	4.888	0.144		1.267	3.049	0.264
[19963]	CONVERGENT MARGIN	KAMCHATKA ARC / KAMCHATKA ARC / CENTRAL KAMCHATKA SEGMENT / TOLBACHIK	CENTRAL KAMCHATKA DEPRESSION, OSTRY TOLBACHIK	55.8211	55.8211	160.364	160.364	SAE	2740	2740	s_TOL-12-28 [19963]	BASALT [19963]									VOL			F		WR [19963]	49.775	1.075		21.498				8.89	8.733	5.058	0.137		1.143	3.034	0.258
[19963]	CONVERGENT MARGIN	KAMCHATKA ARC / KAMCHATKA ARC / CENTRAL KAMCHATKA SEGMENT / TOLBACHIK	CENTRAL KAMCHATKA DEPRESSION, OSTRY TOLBACHIK	55.9189	55.9189	160.302	160.302	SAE	965	965	s_PLAT-13-07 [19963]	ANDESITE, BASALTIC [19963]									VOL			F		WR [19963]	53.204	1.221		17.309				8.84	7.723	4.125	0.169		1.705	3.692	0.358
[19963]	CONVERGENT MARGIN	KAMCHATKA ARC / KAMCHATKA ARC / CENTRAL KAMCHATKA SEGMENT / TOLBACHIK	CENTRAL KAMCHATKA DEPRESSION, DIKE, RIGHT SIDE OF GLACIER	55.8643	55.8643	160.387	160.387	SAE	1727	1727	s_TOL-13-40 [19963]	ANDESITE, BASALTIC [19963]									VOL			F		WR [19963]	52.013	1.101		19.917				8.25	8.683	3.151	0.184		1.189	3.51	0.289
[19963]	CONVERGENT MARGIN	KAMCHATKA ARC / KAMCHATKA ARC / CENTRAL KAMCHATKA SEGMENT / TOLBACHIK	CENTRAL KAMCHATKA DEPRESSION, DIKE	55.792	55.792	160.393	160.393	SAE	1871	1871	s_TOL-12-43 [19963]	ANDESITE, BASALTIC [19963]									VOL			F		WR [19963]	52.189	0.986		17.426				8.54	7.834	3.922	0.141		1.237	3.201	0.252
[19963]	CONVERGENT MARGIN	KAMCHATKA ARC / KAMCHATKA ARC / CENTRAL KAMCHATKA SEGMENT / TOLBACHIK	CENTRAL KAMCHATKA DEPRESSION, DIKE	55.7892	55.7892	160.389	160.389	SAE	1809	1809	s_TOL-12-44 [19963]	BASALT [19963]									VOL			F		WR [19963]	51.088	1.423		17.621				8.86	7.809	3.462	0.16		2.056	3.453	0.623
[19963]	CONVERGENT MARGIN	KAMCHATKA ARC / KAMCHATKA ARC / CENTRAL KAMCHATKA SEGMENT / TOLBACHIK	CENTRAL KAMCHATKA DEPRESSION, DIKE	55.7916	55.7916	160.406	160.406	SAE	1607	1607	s_TOL-12-48 [19963]	BASALT [19963]									VOL			F		WR [19963]	50.926	1.722		17.375				9.46	8.087	3.333	0.131		2.093	3.535	0.586
[19963]	CONVERGENT MARGIN	KAMCHATKA ARC / KAMCHATKA ARC / CENTRAL KAMCHATKA SEGMENT / TOLBACHIK	CENTRAL KAMCHATKA DEPRESSION, DIKE	55.7911	55.7911	160.406	160.406	SAE	1613	1613	s_TOL-12-50 [19963]	BASALT [19963]									VOL			F		WR [19963]	51.121	1.66		17.852				9.17	8.312	3.123	0.129		2.032	3.526	0.562
[19963]	CONVERGENT MARGIN	KAMCHATKA ARC / KAMCHATKA ARC / CENTRAL KAMCHATKA SEGMENT / TOLBACHIK	CENTRAL KAMCHATKA DEPRESSION, DIKE	55.7911	55.7911	160.406	160.406	SAE	1660	1660	s_TOL-12-51 [19963]	BASALT [19963]									VOL			F		WR [19963]	50.433	1.376		18.383				8.42	8.982	4.056	0.12		1.707	3.378	0.459
[19963]	CONVERGENT MARGIN	KAMCHATKA ARC / KAMCHATKA ARC / CENTRAL KAMCHATKA SEGMENT / TOLBACHIK	CENTRAL KAMCHATKA DEPRESSION, DIKE	55.7911	55.7911	160.452	160.452	SAE	1486	1486	s_TOL-12-54 [19963]	BASALT [19963]									VOL			F		WR [19963]	51.881	1.184		17.822				9.34	8.758	4.667	0.154		1.293	3.155	0.28
[19963]	CONVERGENT MARGIN	KAMCHATKA ARC / KAMCHATKA ARC / CENTRAL KAMCHATKA SEGMENT / TOLBACHIK	CENTRAL KAMCHATKA DEPRESSION, DIKE	55.7847	55.7847	160.389	160.389	SAE	1660	1660	s_TOL-12-56 [19963]	BASALT [19963]									VOL			F		WR [19963]	51.452	1.621		17.346				9.4	7.534	3.658	0.141		2.394	3.602	0.723
[19963]	CONVERGENT MARGIN	KAMCHATKA ARC / KAMCHATKA ARC / CENTRAL KAMCHATKA SEGMENT / TOLBACHIK	CENTRAL KAMCHATKA DEPRESSION, DIKE	55.7864	55.7864	160.389	160.389	SAE	1710	1710	s_TOL-12-57 [19963]	BASALT [19963]									VOL			F		WR [19963]	51.554	1.627		17.213				9.07	7.482	3.662	0.14		2.44	3.639	0.726
[19963]	CONVERGENT MARGIN	KAMCHATKA ARC / KAMCHATKA ARC / CENTRAL KAMCHATKA SEGMENT / TOLBACHIK	CENTRAL KAMCHATKA DEPRESSION, DIKE	55.7827	55.7827	160.391	160.391	SAE	1584	1584	s_TOL-12-58 [19963]	ANDESITE, BASALTIC [19963]									VOL			F		WR [19963]	52.621	1.12		17.257				8.85	8.709	5.072	0.142		1.336	3.091	0.284
[19963]	CONVERGENT MARGIN	KAMCHATKA ARC / KAMCHATKA ARC / CENTRAL KAMCHATKA SEGMENT / TOLBACHIK	CENTRAL KAMCHATKA DEPRESSION, DIKE, NEAR BUDNIKOVA GLACIER	55.8732	55.8732	160.342	160.342	SAE	1503	1503	s_TOL-13-18 [19963]	ANDESITE, BASALTIC [19963]									VOL			F		WR [19963]	52.009	1.118		17.853				8.83	8.066	4.094	0.175		1.263	3.237	0.29
[19963]	CONVERGENT MARGIN	KAMCHATKA ARC / KAMCHATKA ARC / CENTRAL KAMCHATKA SEGMENT / TOLBACHIK	CENTRAL KAMCHATKA DEPRESSION, DIKE	55.8702	55.8702	160.343	160.343	SAE	1565	1565	s_TOL-13-22 [19963]	ANDESITE, BASALTIC [19963]									VOL			F		WR [19963]	53.077	1.047		17.682				8.34	8.037	4.638	0.172		1.52	3.43	0.282
[19963]	CONVERGENT MARGIN	KAMCHATKA ARC / KAMCHATKA ARC / CENTRAL KAMCHATKA SEGMENT / TOLBACHIK	CENTRAL KAMCHATKA DEPRESSION, DIKE	55.8598	55.8598	160.357	160.357	SAE	1866	1866	s_TOL-13-27 [19963]	ANDESITE, BASALTIC [19963]									VOL			F		WR [19963]	52.926	0.964		18.978				7.78	7.977	3.503	0.168		1.359	3.343	0.267
[19963]	CONVERGENT MARGIN	KAMCHATKA ARC / KAMCHATKA ARC / CENTRAL KAMCHATKA SEGMENT / TOLBACHIK	CENTRAL KAMCHATKA DEPRESSION, DIKE	55.859	55.859	160.357	160.357	SAE	1902	1902	s_TOL-13-28 [19963]	ANDESITE, BASALTIC [19963]									VOL			F		WR [19963]	53.802	0.973		18.577				7.74	7.779	3.44	0.157		1.388	3.364	0.269
[19963]	CONVERGENT MARGIN	KAMCHATKA ARC / KAMCHATKA ARC / CENTRAL KAMCHATKA SEGMENT / TOLBACHIK	CENTRAL KAMCHATKA DEPRESSION, DIKE	55.8581	55.8581	160.357	160.357	SAE	1929	1929	s_TOL-13-29 [19963]	ANDESITE, BASALTIC [19963]									VOL			F		WR [19963]	52.819	1.052		17.627				8.68	8.223	4.621	0.185		1.313	3.187	0.271
[19963]	CONVERGENT MARGIN	KAMCHATKA ARC / KAMCHATKA ARC / CENTRAL KAMCHATKA SEGMENT / TOLBACHIK	CENTRAL KAMCHATKA DEPRESSION, DIKE	55.862	55.862	160.359	160.359	SAE	1781	1781	s_TOL-13-30 [19963]	ANDESITE, BASALTIC [19963]									VOL			F		WR [19963]	52.116	1.114		16.823				9.04	8.634	5.535	0.182		1.19	3.007	0.265
[19963]	CONVERGENT MARGIN	KAMCHATKA ARC / KAMCHATKA ARC / CENTRAL KAMCHATKA SEGMENT / TOLBACHIK	CENTRAL KAMCHATKA DEPRESSION, DIKE, BETWEEN DAECHNAYA AND VINOGRADOVA VALLEYS	55.8681	55.8681	160.293	160.293	SAE	1305	1305	s_TOL-13-32 [19963]	ANDESITE, BASALTIC [19963]									VOL			F		WR [19963]	52.132	0.843		18.418				8.26	8.574	4.128	0.192		1.237	3.293	0.303
[19963]	CONVERGENT MARGIN	KAMCHATKA ARC / KAMCHATKA ARC / CENTRAL KAMCHATKA SEGMENT / TOLBACHIK	CENTRAL KAMCHATKA DEPRESSION, DIKE, DAECHNAYA VALLEY	55.8639	55.8639	160.277	160.277	SAE	1215	1215	s_TOL-13-34 [19963]	BASALT [19963]									VOL			F		WR [19963]	51.432	0.996		15.328				8.89	9.6	7.591	0.183		1.052	2.758	0.219
[19963]	CONVERGENT MARGIN	KAMCHATKA ARC / KAMCHATKA ARC / CENTRAL KAMCHATKA SEGMENT / TOLBACHIK	CENTRAL KAMCHATKA DEPRESSION, DIKE, DAECHNAYA VALLEY	55.8533	55.8533	160.286	160.286	SAE	1460	1460	s_TOL-13-35 [19963]	BASALT [19963]									VOL			F		WR [19963]	50.654	1.362		17.234				9.47	9.507	5.033	0.197		1.102	3.189	0.28
[19963]	CONVERGENT MARGIN	KAMCHATKA ARC / KAMCHATKA ARC / CENTRAL KAMCHATKA SEGMENT / TOLBACHIK	CENTRAL KAMCHATKA DEPRESSION, DIKE, DAECHNAYA VALLEY	55.8561	55.8561	160.294	160.294	SAE	1557	1557	s_TOL-13-37 [19963]	BASALT [19963]									VOL			F		WR [19963]	49.372	1.066		15.455				9.71	11.245	7.818	0.197		0.953	2.505	0.225
[19963]	CONVERGENT MARGIN	KAMCHATKA ARC / KAMCHATKA ARC / CENTRAL KAMCHATKA SEGMENT / TOLBACHIK	CENTRAL KAMCHATKA DEPRESSION, DIKE, NEXT VALLEY TO N FROM DAECHNAYA VALLEY	55.8751	55.8751	160.315	160.315	SAE	1440	1440	s_TOL-13-39 [19963]	ANDESITE, BASALTIC [19963]									VOL			F		WR [19963]	52.927	0.976		17.402				8.32	8.405	5.202	0.171		1.197	3.253	0.224
[19963]	CONVERGENT MARGIN	KAMCHATKA ARC / KAMCHATKA ARC / CENTRAL KAMCHATKA SEGMENT / TOLBACHIK	CENTRAL KAMCHATKA DEPRESSION, DIKE, NECK NEAR PLOSKIE SOPKY PLATEAU	55.9176	55.9176	160.302	160.302	SAE	900	900	s_PLAT-13-08 [19963]	ANDESITE, BASALTIC [19963]									VOL			F		WR [19963]	52.367	1.078		16.8				8.77	9.079	5.783	0.186		1.075	3.004	0.225
[19963]	CONVERGENT MARGIN	KAMCHATKA ARC / KAMCHATKA ARC / CENTRAL KAMCHATKA SEGMENT / TOLBACHIK	CENTRAL KAMCHATKA DEPRESSION, CONE	55.8669	55.8669	160.402	160.402	SAE	1647	1647	s_TOL-13-43 [19963]	BASALT [19963]									VOL			F		WR [19963]	50.713	1.277		18.545				9.65	8.895	4.427	0.197		0.939	3.288	0.271
[19963]	CONVERGENT MARGIN	KAMCHATKA ARC / KAMCHATKA ARC / CENTRAL KAMCHATKA SEGMENT / TOLBACHIK	CENTRAL KAMCHATKA DEPRESSION, CONE	55.7364	55.7364	160.328	160.328	SAE	606	606	s_TOL-13-46 [19963]	BASALT [19963]									VOL			F		WR [19963]	51.147	1.474		17.103				9.37	8.564	4.708	0.173		1.729	3.365	0.478
[19963]	CONVERGENT MARGIN	KAMCHATKA ARC / KAMCHATKA ARC / CENTRAL KAMCHATKA SEGMENT / TOLBACHIK	CENTRAL KAMCHATKA DEPRESSION, CONE	55.7632	55.7632	160.328	160.328	SAE	1625	1625	s_TOL-13-48 [19963]	BASALT [19963]									VOL			F		WR [19963]	51.032	1.371		17.292				9.11	8.911	4.87	0.168		1.553	3.326	0.421
[19963]	CONVERGENT MARGIN	KAMCHATKA ARC / KAMCHATKA ARC / CENTRAL KAMCHATKA SEGMENT / TOLBACHIK	CENTRAL KAMCHATKA DEPRESSION, KLESHNYA CONE	55.7411	55.7411	160.317	160.317	SAE	1437	1437	s_TOL-13-75 [19963]	BASALT [19963]									VOL			F		WR [19963]	50.6	1.345		17.228				9.04	8.876	4.819	0.169		1.518	3.293	0.413
[19963]	CONVERGENT MARGIN	KAMCHATKA ARC / KAMCHATKA ARC / CENTRAL KAMCHATKA SEGMENT / TOLBACHIK	CENTRAL KAMCHATKA DEPRESSION, ZVEZDA CONE	55.6415	55.6415	160.216	160.216	SAE	645	645	s_TOL-13-83 [19963]	BASALT [19963]									VOL			F		WR [19963]	50.045	1.486		16.922				9.28	8.464	4.58	0.17		1.772	3.305	0.489
[19963]	CONVERGENT MARGIN	KAMCHATKA ARC / KAMCHATKA ARC / CENTRAL KAMCHATKA SEGMENT / TOLBACHIK	CENTRAL KAMCHATKA DEPRESSION, CINDER CONE	55.8044	55.8044	160.362	160.362	SAE	2466	2466	s_TOL-12-06 [19963]	BASALT [19963]									VOL			F		WR [19963]	51.214	1.413		17.055				9.65	8.565	4.536	0.146		1.816	3.332	0.491
[19963]	CONVERGENT MARGIN	KAMCHATKA ARC / KAMCHATKA ARC / CENTRAL KAMCHATKA SEGMENT / TOLBACHIK	CENTRAL KAMCHATKA DEPRESSION, OLD CINDER CONE	55.7745	55.7745	160.242	160.242	SAE	1035	1035	s_TOL-12-31 [19963]	BASALT [19963]									VOL			F		WR [19963]	51.082	1.428		17.255				9.43	8.068	4.009	0.148		1.82	3.308	0.481
[19963]	CONVERGENT MARGIN	KAMCHATKA ARC / KAMCHATKA ARC / CENTRAL KAMCHATKA SEGMENT / TOLBACHIK	CENTRAL KAMCHATKA DEPRESSION, CONE	55.8008	55.8008	160.331	160.331	SAE	2158	2158	s_TOL-12-67 [19963]	BASALT [19963]									VOL			F		WR [19963]	49.985	1.582		15.939				10.15	8.646	5.252	0.183		1.766	3.042	0.526
[19963]	CONVERGENT MARGIN	KAMCHATKA ARC / KAMCHATKA ARC / CENTRAL KAMCHATKA SEGMENT / TOLBACHIK	CENTRAL KAMCHATKA DEPRESSION, CONE, LAVA FLOW AT OPASNAYA RIVER	55.7698	55.7698	160.233	160.233	SAE	958	958	s_TOL-12-30 [19963]	BASALT [19963]									VOL			F		WR [19963]	50.238	1.696		16.654				10.79	7.901	4.585	0.156		1.808	3.315	0.536
[19963]	CONVERGENT MARGIN	KAMCHATKA ARC / KAMCHATKA ARC / CENTRAL KAMCHATKA SEGMENT / TOLBACHIK	CENTRAL KAMCHATKA DEPRESSION, CONE, OLD LAVA FLOW NEAR TOLUD	55.7827	55.7827	160.391	160.391	SAE	1584	1584	s_TOL-12-59 [19963]	BASALT [19963]									VOL			F		WR [19963]	51.113	1.61		16.233				10.26	8.945	5.387	0.162		1.776	3.092	0.539
[19963]	CONVERGENT MARGIN	KAMCHATKA ARC / KAMCHATKA ARC / CENTRAL KAMCHATKA SEGMENT / TOLBACHIK	CENTRAL KAMCHATKA DEPRESSION, CONE #2, NORTHERN BREAKTHROUGH	55.6861	55.6861	160.242	160.242	SAE	1131	1131	s_TOL-13-79 [19963]	BASALT [19963]									VOL			F		WR [19963]	50.038	1.34		15.622				9.38	9.356	6.92	0.198		1.51	2.999	0.422
[19963]	CONVERGENT MARGIN	KAMCHATKA ARC / KAMCHATKA ARC / CENTRAL KAMCHATKA SEGMENT / TOLBACHIK	CENTRAL KAMCHATKA DEPRESSION, CONE #2, NORTHERN BREAKTHROUGH, BOMB AT THE BASEMENT	55.686	55.686	160.241	160.241	SAE	1092	1092	s_TOL-13-80 [19963]	BASALT [19963]									VOL			F		WR [19963]	50.4	1.36		15.824				9.25	9.349	6.672	0.174		1.548	3.06	0.431
[19963]	CONVERGENT MARGIN	KAMCHATKA ARC / KAMCHATKA ARC / CENTRAL KAMCHATKA SEGMENT / TOLBACHIK	CENTRAL KAMCHATKA DEPRESSION, CONE #1, NORTHERN BREAKTHROUGH	55.6842	55.6842	160.239	160.239	SAE	1109	1109	s_TOL-13-81 [19963]	BASALT [19963]									VOL			F		WR [19963]	49.551	1.108		14.004				9.29	10.537	8.99	0.193		1.111	2.556	0.292
[19963]	CONVERGENT MARGIN	KAMCHATKA ARC / KAMCHATKA ARC / CENTRAL KAMCHATKA SEGMENT / TOLBACHIK	CENTRAL KAMCHATKA DEPRESSION, CONE, NORTHERN BREAKTHROUGH, BOMB AT THE BASEMENT	55.6799	55.6799	160.248	160.248	SAE	993	993	s_TOL-13-82 [19963]	BASALT [19963]									VOL			F		WR [19963]	50.101	0.957		13.398				9.28	11.706	9.661	0.204		0.817	2.329	0.203
[19963]	CONVERGENT MARGIN	KAMCHATKA ARC / KAMCHATKA ARC / CENTRAL KAMCHATKA SEGMENT / TOLBACHIK	CENTRAL KAMCHATKA DEPRESSION, CONE, MENYAILOV VENT, 2012 ERUPTION	55.7883	55.7883	160.331	160.331	SAE	1949	1949	s_TOL-13-50 [19963]	ANDESITE, BASALTIC [19963]									VOL			F		WR [19963]	53.975	1.735		16.341				8.72	6.791	2.965	0.195		2.649	3.929	0.766
[19963]	CONVERGENT MARGIN	KAMCHATKA ARC / KAMCHATKA ARC / CENTRAL KAMCHATKA SEGMENT / TOLBACHIK	CENTRAL KAMCHATKA DEPRESSION, CONE, MENYAILOV VENT, 2012 ERUPTION	55.7883	55.7883	160.332	160.332	SAE	1942	1942	s_TOL-13-51 [19963]	ANDESITE, BASALTIC [19963]									VOL			F		WR [19963]	54.206	1.739		16.383				8.66	6.729	2.925	0.183		2.679	3.954	0.784
[19963]	CONVERGENT MARGIN	KAMCHATKA ARC / KAMCHATKA ARC / CENTRAL KAMCHATKA SEGMENT / TOLBACHIK	CENTRAL KAMCHATKA DEPRESSION, CONE, MENYAILOV VENT, 2012 ERUPTION	55.7892	55.7892	160.331	160.331	SAE	1968	1968	s_TOL-13-54 [19963]	ANDESITE, BASALTIC [19963]									VOL			F		WR [19963]	54.008	1.746		16.41				8.72	6.838	3.012	0.185		2.652	3.947	0.768
[19963]	CONVERGENT MARGIN	KAMCHATKA ARC / KAMCHATKA ARC / CENTRAL KAMCHATKA SEGMENT / TOLBACHIK	CENTRAL KAMCHATKA DEPRESSION, CONE, MENYAILOV VENT, 2012 ERUPTION	55.8019	55.8019	160.343	160.343	SAE	2255	2255	s_TOL-13-56 [19963]	ANDESITE, BASALTIC [19963]									VOL			F		WR [19963]	53.961	1.739		16.363				8.75	6.76	2.956	0.203		2.656	3.928	0.776
[19963]	CONVERGENT MARGIN	KAMCHATKA ARC / KAMCHATKA ARC / CENTRAL KAMCHATKA SEGMENT / TOLBACHIK	CENTRAL KAMCHATKA DEPRESSION, CONE, MENYAILOV VENT, 2012 ERUPTION	55.8019	55.8019	160.343	160.343	SAE	2255	2255	s_TOL-13-57 [19963]	ANDESITE, BASALTIC [19963]									VOL			F		WR [19963]	53.703	1.723		16.247				8.64	6.758	2.964	0.185		2.63	3.906	0.768
[19963]	CONVERGENT MARGIN	KAMCHATKA ARC / KAMCHATKA ARC / CENTRAL KAMCHATKA SEGMENT / TOLBACHIK	CENTRAL KAMCHATKA DEPRESSION, CONE, 2013 LAVA FLOW FROM NABOKO VENT NEAR KLESHNYA CONE	55.7436	55.7436	160.313	160.313	SAE	1401	1401	s_TOL-13-76 [19963]	BASALT [19963]									VOL			F		WR [19963]	50.829	1.981		15.859				10.48	7.343	4.061	0.198		2.418	3.561	0.731
[19963]	CONVERGENT MARGIN	KAMCHATKA ARC / KAMCHATKA ARC / CENTRAL KAMCHATKA SEGMENT / TOLBACHIK	CENTRAL KAMCHATKA DEPRESSION, CONE, 2012-2013 ERUPTION, NABOKO VENT	55.738	55.738	160.092	160.092	SAE	294	294	s_TOL-13-45 [19963]	BASALT [19963]									VOL			F		WR [19963]	51.77	1.953		15.892				10.15	7.458	3.812	0.194		2.436	3.62	0.718
[19963]	CONVERGENT MARGIN	KAMCHATKA ARC / KAMCHATKA ARC / CENTRAL KAMCHATKA SEGMENT / TOLBACHIK	CENTRAL KAMCHATKA DEPRESSION, CONE, CRATER OF 2013 ERUPTION, NABOKO VENT	55.7677	55.7677	160.315	160.315	SAE	1683	1683	s_TOL-13-47 [19963]	BASALT [19963]									VOL			F		WR [19963]	51.181	1.968		15.945				10.43	7.334	4.102	0.189		2.411	3.557	0.727
[19963]	CONVERGENT MARGIN	KAMCHATKA ARC / KAMCHATKA ARC / CENTRAL KAMCHATKA SEGMENT / TOLBACHIK	CENTRAL KAMCHATKA DEPRESSION, CONE, LAVA FLOW OF 2012-2013 ERUPTION, NABOKO VENT	55.7612	55.7612	160.326	160.326	SAE	1597	1597	s_TOL-13-49 [19963]	BASALT [19963]									VOL			F		WR [19963]	50.986	1.979		15.969				10.48	7.393	4.028	0.199		2.411	3.569	0.726
[19963]	CONVERGENT MARGIN	KAMCHATKA ARC / KAMCHATKA ARC / CENTRAL KAMCHATKA SEGMENT / TOLBACHIK	CENTRAL KAMCHATKA DEPRESSION, CONE, LAVA FLOW OF 2012-2013 ERUPTION, NABOKO VENT, BLOCKS FROM 22-27 OF DECEMBER	55.76	55.76	160.325	160.325	SAE	1597	1597	s_TOL-13-58 [19963]	BASALT [19963]									VOL			F		WR [19963]	50.838	1.975		15.888				10.42	7.387	4.012	0.188		2.406	3.536	0.726
[19963]	CONVERGENT MARGIN	KAMCHATKA ARC / KAMCHATKA ARC / CENTRAL KAMCHATKA SEGMENT / TOLBACHIK	CENTRAL KAMCHATKA DEPRESSION, CONE, CRATER BOMB, 3 9 2013, NABOKO VENT	55.7413	55.7413	160.304	160.304	SAE	1680	1680	s_TOL-13-59 [19963]	BASALT [19963]									VOL			F		WR [19963]	50.572	1.962		15.845				10.36	7.352	4.077	0.184		2.392	3.532	0.727
[19963]	CONVERGENT MARGIN	KAMCHATKA ARC / KAMCHATKA ARC / CENTRAL KAMCHATKA SEGMENT / TOLBACHIK	CENTRAL KAMCHATKA DEPRESSION, CONE, WESTERN LAVA FLOW OF 2012-2013 ERUPTION, NABOKO VENT	55.7404	55.7404	160.308	160.308	SAE	1342	1342	s_TOL-13-77 [19963]	BASALT [19963]									VOL			F		WR [19963]	50.815	1.984		15.85				10.43	7.358	4.086	0.182		2.415	3.545	0.731
[19963]	CONVERGENT MARGIN	KAMCHATKA ARC / KAMCHATKA ARC / CENTRAL KAMCHATKA SEGMENT / TOLBACHIK	CENTRAL KAMCHATKA DEPRESSION, CONE, WESTERN LAVA FLOW OF 2012-2013 ERUPTION, NABOKO VENT	55.7338	55.7338	160.302	160.302	SAE	1265	1265	s_TOL-13-78 [19963]	BASALT [19963]									VOL			F		WR [19963]	50.699	1.976		15.864				10.43	7.342	4.023	0.188		2.398	3.527	0.728
[19963]	CONVERGENT MARGIN	KAMCHATKA ARC / KAMCHATKA ARC / CENTRAL KAMCHATKA SEGMENT / TOLBACHIK	CENTRAL KAMCHATKA DEPRESSION, CONE, EASTERN LAVA FLOW OF 2012-2013 ERUPTION, NABOKO VENT	55.7564	55.7564	160.323	160.323	SAE	1558	1558	s_TOL-13-84 [19963]	BASALT [19963]									VOL			F		WR [19963]	50.56	1.974		15.8				10.38	7.311	4.052	0.184		2.395	3.495	0.725
[19963]	CONVERGENT MARGIN	KAMCHATKA ARC / KAMCHATKA ARC / CENTRAL KAMCHATKA SEGMENT / TOLBACHIK	CENTRAL KAMCHATKA DEPRESSION, CONE, EASTERN AA LAVA FLOW OF 2012-2013 ERUPTION, NABOKO VENT	55.7411	55.7411	160.326	160.326	SAE	1370	1370	s_TOL-13-85 [19963]	BASALT [19963]									VOL			F		WR [19963]	51.116	1.996		16.042				10.5	7.365	4.095	0.186		2.418	3.54	0.737
[19963]	CONVERGENT MARGIN	KAMCHATKA ARC / KAMCHATKA ARC / CENTRAL KAMCHATKA SEGMENT / TOLBACHIK	CENTRAL KAMCHATKA DEPRESSION, CONE, EASTERN PAHOE-HOE LAVA FLOW OF 2012-2013 ERUPTION, NABOKO VENT	55.7411	55.7411	160.327	160.327	SAE	1384	1384	s_TOL-13-86 [19963]	BASALT [19963]									VOL			F		WR [19963]	50.748	1.983		15.893				10.48	7.33	4.07	0.189		2.415	3.512	0.731
[19963]	CONVERGENT MARGIN	KAMCHATKA ARC / KAMCHATKA ARC / CENTRAL KAMCHATKA SEGMENT / TOLBACHIK	CENTRAL KAMCHATKA DEPRESSION, CONE, EASTERN PAHOE-HOE LAVA FLOW OF 2012-2013 ERUPTION, NABOKO VENT	55.7411	55.7411	160.326	160.326	SAE	1384	1384	s_TOL-13-87 [19963]	BASALT [19963]									VOL			F		WR [19963]	50.981	2		15.915				10.42	7.354	4.076	0.176		2.433	3.552	0.737
[19963]	CONVERGENT MARGIN	KAMCHATKA ARC / KAMCHATKA ARC / CENTRAL KAMCHATKA SEGMENT / TOLBACHIK	CENTRAL KAMCHATKA DEPRESSION, CONE, 2012-2013 ERUPTION NEAR NABOKO VENT	55.7647	55.7647	160.316	160.316	SAE	1621	1621	s_GF-13-13 [19963]	BASALT [19963]									VOL			F		WR [19963]	50.732	1.975		15.851				10.37	7.364	4.046	0.181		2.389	3.483	0.726
[19963]	CONVERGENT MARGIN	KAMCHATKA ARC / KAMCHATKA ARC / CENTRAL KAMCHATKA SEGMENT / TOLBACHIK	CENTRAL KAMCHATKA DEPRESSION, CONE, 2012-2013 ERUPTION NEAR NABOKO VENT	55.7658	55.7658	160.316	160.316	SAE	1666	1666	s_GF-13-14 [19963]	BASALT [19963]									VOL			F		WR [19963]	50.718	1.95		15.753				10.28	7.311	4.049	0.186		2.379	3.507	0.72
[19963]	CONVERGENT MARGIN	KAMCHATKA ARC / KAMCHATKA ARC / CENTRAL KAMCHATKA SEGMENT / TOLBACHIK	CENTRAL KAMCHATKA DEPRESSION, CONE, 2012-2013 ERUPTION NEAR NABOKO VENT	55.7658	55.7658	160.316	160.316	SAE	1666	1666	s_GF-13-15 [19963]	BASALT [19963]									VOL			F		WR [19963]	51.236	1.937		15.622				10.19	7.243	4.024	0.178		2.399	3.454	0.715
[19963]	CONVERGENT MARGIN	KAMCHATKA ARC / KAMCHATKA ARC / CENTRAL KAMCHATKA SEGMENT / TOLBACHIK	CENTRAL KAMCHATKA DEPRESSION, CONE, 2012-2013 ERUPTION NEAR NABOKO VENT	55.7654	55.7654	160.316	160.316	SAE	1664	1664	s_GF-13-16 [19963]	BASALT [19963]									VOL			F		WR [19963]	50.735	1.949		15.824				10.26	7.312	4.037	0.18		2.441	3.493	0.721
[19963]	CONVERGENT MARGIN	KAMCHATKA ARC / KAMCHATKA ARC / CENTRAL KAMCHATKA SEGMENT / TOLBACHIK	CENTRAL KAMCHATKA DEPRESSION, CONE, 2012-2013 ERUPTION NEAR NABOKO VENT	55.7654	55.7654	160.316	160.316	SAE	1664	1664	s_GF-13-17 [19963]	BASALT [19963]									VOL			F		WR [19963]	50.548	1.956		15.881				10.28	7.344	4.068	0.179		2.431	3.497	0.72
[19963]	CONVERGENT MARGIN	KAMCHATKA ARC / KAMCHATKA ARC / CENTRAL KAMCHATKA SEGMENT / TOLBACHIK	CENTRAL KAMCHATKA DEPRESSION, PEDESTAL, PLOSKY TOLBACHIK	55.8714	55.8714	160.4	160.4	SAE	1564	1564	s_TOL-13-44 [19963]	BASALT [19963]									VOL			F		WR [19963]	52.082	1.044		18.237				8.53	8.688	4.078	0.188		1.317	3.254	0.298
[19963]	CONVERGENT MARGIN	KAMCHATKA ARC / KAMCHATKA ARC / CENTRAL KAMCHATKA SEGMENT / TOLBACHIK	CENTRAL KAMCHATKA DEPRESSION, PEDESTAL, OSTRY TOLBACHIK	55.7818	55.7818	160.237	160.237	SAE	1060	1060	s_TOL-12-32 [19963]	BASALT [19963]									VOL			F		WR [19963]	49.942	1.042		14.462				9.29	9.923	8.266	0.153		0.81	2.56	0.179
[19963]	CONVERGENT MARGIN	KAMCHATKA ARC / KAMCHATKA ARC / CENTRAL KAMCHATKA SEGMENT / TOLBACHIK	CENTRAL KAMCHATKA DEPRESSION, PEDESTAL, OSTRY TOLBACHIK	55.7823	55.7823	160.229	160.229	SAE	1078	1078	s_TOL-12-33 [19963]	BASALT [19963]									VOL			F		WR [19963]	50.172	1.034		14.414				9.19	9.93	8.333	0.151		0.815	2.566	0.179
[19963]	CONVERGENT MARGIN	KAMCHATKA ARC / KAMCHATKA ARC / CENTRAL KAMCHATKA SEGMENT / TOLBACHIK	CENTRAL KAMCHATKA DEPRESSION, PEDESTAL, OSTRY TOLBACHIK	55.7803	55.7803	160.231	160.231	SAE	1038	1038	s_TOL-12-34 [19963]	BASALT [19963]									VOL			F		WR [19963]	50.249	1.311		17.47				9.6	9.116	4.843	0.159		1.121	3.158	0.247
[19963]	CONVERGENT MARGIN	KAMCHATKA ARC / KAMCHATKA ARC / CENTRAL KAMCHATKA SEGMENT / TOLBACHIK	CENTRAL KAMCHATKA DEPRESSION, PEDESTAL, PLOSKY TOLBACHIK, BELOW GLACIER	55.9031	55.9031	160.377	160.377	SAE	1178	1178	s_TOL-13-01 [19963]	BASALT [19963]									VOL			F		WR [19963]	51.614	0.947		13.57				9	10.429	8.894	0.196		0.877	2.396	0.194
[19963]	CONVERGENT MARGIN	KAMCHATKA ARC / KAMCHATKA ARC / CENTRAL KAMCHATKA SEGMENT / TOLBACHIK	CENTRAL KAMCHATKA DEPRESSION, PEDESTAL, BASEMENT BELOW PLOSKY TOLBACHIK	55.9008	55.9008	160.376	160.376	SAE	1225	1225	s_TOL-13-02 [19963]	BASALT [19963]									VOL			F		WR [19963]	51.525	1.183		15.682				9.2	9.471	6.528	0.192		1.066	2.961	0.242
[19963]	CONVERGENT MARGIN	KAMCHATKA ARC / KAMCHATKA ARC / CENTRAL KAMCHATKA SEGMENT / TOLBACHIK	CENTRAL KAMCHATKA DEPRESSION, PEDESTAL, BASEMENT BELOW PLOSKY TOLBACHIK	55.9	55.9	160.379	160.379	SAE	1214	1214	s_TOL-13-03 [19963]	ANDESITE, BASALTIC [19963]									VOL			F		WR [19963]	52.479	1.233		18.499				8.65	8.586	4.167	0.181		1.189	3.447	0.271
[19963]	CONVERGENT MARGIN	KAMCHATKA ARC / KAMCHATKA ARC / CENTRAL KAMCHATKA SEGMENT / TOLBACHIK	CENTRAL KAMCHATKA DEPRESSION, PEDESTAL, BASEMENT BELOW OSTRY TOLBACHIK	55.8998	55.8998	160.359	160.359	SAE	1158	1158	s_TOL-13-05 [19963]	BASALT [19963]									VOL			F		WR [19963]	51.642	0.947		13.531				8.94	10.434	8.924	0.184		0.864	2.39	0.192
[19963]	CONVERGENT MARGIN	KAMCHATKA ARC / KAMCHATKA ARC / CENTRAL KAMCHATKA SEGMENT / TOLBACHIK	CENTRAL KAMCHATKA DEPRESSION, PEDESTAL, BASEMENT BELOW OSTRY TOLBACHIK	55.8997	55.8997	160.361	160.361	SAE	1173	1173	s_TOL-13-07 [19963]	BASALT [19963]									VOL			F		WR [19963]	51.519	0.965		13.68				9.06	10.624	9.084	0.187		0.864	2.39	0.198
[19963]	CONVERGENT MARGIN	KAMCHATKA ARC / KAMCHATKA ARC / CENTRAL KAMCHATKA SEGMENT / TOLBACHIK	CENTRAL KAMCHATKA DEPRESSION, PEDESTAL, BASEMENT BELOW OSTRY TOLBACHIK	55.8973	55.8973	160.359	160.359	SAE	1207	1207	s_TOL-13-08 [19963]	ANDESITE, BASALTIC [19963]									VOL			F		WR [19963]	54.711	0.913		18.169				7.44	7.652	3.625	0.162		1.543	3.51	0.28
[19963]	CONVERGENT MARGIN	KAMCHATKA ARC / KAMCHATKA ARC / CENTRAL KAMCHATKA SEGMENT / TOLBACHIK	CENTRAL KAMCHATKA DEPRESSION, PEDESTAL, BASEMENT BELOW OSTRY TOLBACHIK	55.8962	55.8962	160.36	160.36	SAE	1282	1282	s_TOL-13-09 [19963]	ANDESITE, BASALTIC [19963]									VOL			F		WR [19963]	54.732	0.905		18.296				7.52	7.912	3.812	0.167		1.427	3.405	0.269
[19963]	CONVERGENT MARGIN	KAMCHATKA ARC / KAMCHATKA ARC / CENTRAL KAMCHATKA SEGMENT / TOLBACHIK	CENTRAL KAMCHATKA DEPRESSION, PEDESTAL, BASEMENT BELOW OSTRY TOLBACHIK	55.8936	55.8936	160.36	160.36	SAE	1327	1327	s_TOL-13-10 [19963]	ANDESITE, BASALTIC [19963]									VOL			F		WR [19963]	55.042	0.906		18.218				7.45	7.679	3.689	0.164		1.485	3.458	0.273
[19963]	CONVERGENT MARGIN	KAMCHATKA ARC / KAMCHATKA ARC / CENTRAL KAMCHATKA SEGMENT / TOLBACHIK	CENTRAL KAMCHATKA DEPRESSION, PEDESTAL, BASEMENT BELOW OSTRY TOLBACHIK	55.896	55.896	160.366	160.366	SAE	1217	1217	s_TOL-13-11 [19963]	ANDESITE, BASALTIC [19963]									VOL			F		WR [19963]	52.781	0.948		14.008				8.65	9.693	7.968	0.174		0.974	2.543	0.2
[19963]	CONVERGENT MARGIN	KAMCHATKA ARC / KAMCHATKA ARC / CENTRAL KAMCHATKA SEGMENT / TOLBACHIK	CENTRAL KAMCHATKA DEPRESSION, PEDESTAL, BASEMENT BELOW OSTRY TOLBACHIK	55.8997	55.8997	160.343	160.343	SAE	1195	1195	s_TOL-13-12 [19963]	ANDESITE, BASALTIC [19963]									VOL			F		WR [19963]	52.757	1.047		18.828				8.66	8.4	3.768	0.19		1.175	3.355	0.283
[19963]	CONVERGENT MARGIN	KAMCHATKA ARC / KAMCHATKA ARC / CENTRAL KAMCHATKA SEGMENT / TOLBACHIK	CENTRAL KAMCHATKA DEPRESSION, PEDESTAL, BASEMENT BELOW OSTRY TOLBACHIK	55.8843	55.8843	160.335	160.335	SAE	1429	1429	s_TOL-13-14 [19963]	ANDESITE, BASALTIC [19963]									VOL			F		WR [19963]	55.575	0.856		18.548				7.03	7.517	2.923	0.145		1.413	3.664	0.298
[19963]	CONVERGENT MARGIN	KAMCHATKA ARC / KAMCHATKA ARC / CENTRAL KAMCHATKA SEGMENT / TOLBACHIK	CENTRAL KAMCHATKA DEPRESSION, PEDESTAL, BASEMENT BELOW OSTRY TOLBACHIK	55.8843	55.8843	160.335	160.335	SAE	1429	1429	s_TOL-13-15 [19963]	ANDESITE, BASALTIC [19963]									VOL			F		WR [19963]	52.81	1.046		16.021				8.55	8.767	6.121	0.178		1.09	2.943	0.222
[19963]	CONVERGENT MARGIN	KAMCHATKA ARC / KAMCHATKA ARC / CENTRAL KAMCHATKA SEGMENT / TOLBACHIK	CENTRAL KAMCHATKA DEPRESSION, PEDESTAL, BASEMENT BELOW OSTRY TOLBACHIK	55.889	55.889	160.34	160.34	SAE	1303	1303	s_TOL-13-16 [19963]	BASALT [19963]									VOL			F		WR [19963]	51.165	1.029		16.724				8.79	9.28	5.72	0.185		1.058	2.915	0.212
[19963]	CONVERGENT MARGIN	KAMCHATKA ARC / KAMCHATKA ARC / CENTRAL KAMCHATKA SEGMENT / TOLBACHIK	CENTRAL KAMCHATKA DEPRESSION, PEDESTAL, BASEMENT BELOW OSTRY TOLBACHIK	55.8909	55.8909	160.339	160.339	SAE	1303	1303	s_TOL-13-17 [19963]	ANDESITE, BASALTIC [19963]									VOL			F		WR [19963]	52.226	1.051		16.065				8.8	9.034	6.526	0.182		1.074	2.983	0.22
[19963]	CONVERGENT MARGIN	KAMCHATKA ARC / KAMCHATKA ARC / CENTRAL KAMCHATKA SEGMENT / TOLBACHIK	CENTRAL KAMCHATKA DEPRESSION, PEDESTAL	55.889	55.889	160.341	160.341	SAE	1556	1556	s_TOL-13-19 [19963]	BASALT [19963]									VOL			F		WR [19963]	50.234	1.009		15.05				8.79	9.212	7.106	0.175		1.036	2.676	0.238
[19963]	CONVERGENT MARGIN	KAMCHATKA ARC / KAMCHATKA ARC / CENTRAL KAMCHATKA SEGMENT / TOLBACHIK	CENTRAL KAMCHATKA DEPRESSION, PEDESTAL	55.8888	55.8888	160.341	160.341	SAE	1580	1580	s_TOL-13-21 [19963]	ANDESITE, BASALTIC [19963]									VOL			F		WR [19963]	52.257	1.035		15.646				8.9	9.203	6.393	0.178		1.099	2.851	0.234
[19963]	CONVERGENT MARGIN	KAMCHATKA ARC / KAMCHATKA ARC / CENTRAL KAMCHATKA SEGMENT / TOLBACHIK	CENTRAL KAMCHATKA DEPRESSION, PEDESTAL, BASEMENT BELOW OSTRY TOLBACHIK	55.8713	55.8713	160.355	160.355	SAE	1596	1596	s_TOL-13-31 [19963]	ANDESITE, BASALTIC [19963]									VOL			F		WR [19963]	52.824	1.045		17.647				8.64	8.235	4.669	0.178		1.319	3.197	0.267
[19963]	CONVERGENT MARGIN	KAMCHATKA ARC / KAMCHATKA ARC / CENTRAL KAMCHATKA SEGMENT / TOLBACHIK	CENTRAL KAMCHATKA DEPRESSION, MOUNT POVOROTNAYA	55.8854	55.8854	160.462	160.462	SAE	1587	1587	s_POV-10-01 [19963]	ANDESITE, BASALTIC [19963]									VOL			F		WR [19963]	54.642	0.949		17.736				7.2	7.083	3.662	0.14		1.741	3.831	0.314
[19963]	CONVERGENT MARGIN	KAMCHATKA ARC / KAMCHATKA ARC / CENTRAL KAMCHATKA SEGMENT / TOLBACHIK	CENTRAL KAMCHATKA DEPRESSION, MOUNT POVOROTNAYA	55.8843	55.8843	160.456	160.456	SAE	1590	1590	s_POV-10-02 [19963]	ANDESITE, BASALTIC [19963]									VOL			F		WR [19963]	52.686	0.932		15.696				8.01	8.692	6.442	0.148		1.288	3.057	0.226
[19963]	CONVERGENT MARGIN	KAMCHATKA ARC / KAMCHATKA ARC / CENTRAL KAMCHATKA SEGMENT / TOLBACHIK	CENTRAL KAMCHATKA DEPRESSION, MOUNT POVOROTNAYA	55.894	55.894	160.452	160.452	SAE	1443	1443	s_POV-10-03 [19963]	ANDESITE, BASALTIC [19963]									VOL			F		WR [19963]	52.098	0.936		14.244				8.28	9.179	8.663	0.143		1.226	2.829	0.254
[19963]	CONVERGENT MARGIN	KAMCHATKA ARC / KAMCHATKA ARC / CENTRAL KAMCHATKA SEGMENT / TOLBACHIK	CENTRAL KAMCHATKA DEPRESSION, MOUNT POVOROTNAYA	55.8881	55.8881	160.455	160.455	SAE	1736	1736	s_POV-10-04 [19963]	ANDESITE, BASALTIC [19963]									VOL			F		WR [19963]	53.188	0.945		15.778				8.08	8.585	6.412	0.139		1.359	3.093	0.243
[19963]	CONVERGENT MARGIN	KAMCHATKA ARC / KAMCHATKA ARC / CENTRAL KAMCHATKA SEGMENT / TOLBACHIK	CENTRAL KAMCHATKA DEPRESSION, MOUNT POVOROTNAYA	55.8845	55.8845	160.455	160.455	SAE	1600	1600	s_POV-10-05 [19963]	ANDESITE, BASALTIC [19963]									VOL			F		WR [19963]	53.005	0.905		15.578				8.02	8.906	6.837	0.154		1.22	3.003	0.215
[19963]	CONVERGENT MARGIN	KAMCHATKA ARC / KAMCHATKA ARC / CENTRAL KAMCHATKA SEGMENT / TOLBACHIK	CENTRAL KAMCHATKA DEPRESSION, MOUNT POVOROTNAYA	55.8959	55.8959	160.462	160.462	SAE	1402	1402	s_POV-10-06 [19963]	BASALT [19963]									VOL			F		WR [19963]	51.194	0.933		16.158				7.71	8.536	5.317	0.144		1.169	3.118	0.219
[19963]	CONVERGENT MARGIN	KAMCHATKA ARC / KAMCHATKA ARC / CENTRAL KAMCHATKA SEGMENT / TOLBACHIK	CENTRAL KAMCHATKA DEPRESSION, MOUNT POVOROTNAYA	55.8981	55.8981	160.483	160.483	SAE	1517	1517	s_POV-10-07 [19963]	ANDESITE, BASALTIC [19963]									VOL			F		WR [19963]	52.894	1.216		17.561				8.89	8.149	3.684	0.157		1.722	3.425	0.324
[19963]	CONVERGENT MARGIN	KAMCHATKA ARC / KAMCHATKA ARC / CENTRAL KAMCHATKA SEGMENT / TOLBACHIK	CENTRAL KAMCHATKA DEPRESSION, MOUNT POVOROTNAYA	55.8981	55.8981	160.481	160.481	SAE	1506	1506	s_POV-10-08 [19963]	ANDESITE, BASALTIC [19963]									VOL			F		WR [19963]	53.386	1.005		17.253				7.97	8.344	5.297	0.147		1.364	3.438	0.229
[19963]	CONVERGENT MARGIN	KAMCHATKA ARC / KAMCHATKA ARC / CENTRAL KAMCHATKA SEGMENT / TOLBACHIK	CENTRAL KAMCHATKA DEPRESSION, PLATEAU, UPPER PART	55.9206	55.9206	160.301	160.301	SAE	1125	1125	s_PLAT-13-01 [19963]	ANDESITE, BASALTIC [19963]									VOL			F		WR [19963]	53.467	1.669		16.083				8.99	6.872	3.271	0.156		2.093	3.577	0.59
[19963]	CONVERGENT MARGIN	KAMCHATKA ARC / KAMCHATKA ARC / CENTRAL KAMCHATKA SEGMENT / TOLBACHIK	CENTRAL KAMCHATKA DEPRESSION, PLATEAU	55.9206	55.9206	160.301	160.301	SAE	1115	1115	s_PLAT-13-02 [19963]	ANDESITE, BASALTIC [19963]									VOL			F		WR [19963]	54.094	1.7		16.299				9.18	6.896	3.325	0.165		2.126	3.644	0.603
[19963]	CONVERGENT MARGIN	KAMCHATKA ARC / KAMCHATKA ARC / CENTRAL KAMCHATKA SEGMENT / TOLBACHIK	CENTRAL KAMCHATKA DEPRESSION, PLATEAU	55.9206	55.9206	160.301	160.301	SAE	1100	1100	s_PLAT-13-03 [19963]	ANDESITE, BASALTIC [19963]									VOL			F		WR [19963]	53.924	1.686		16.421				9.13	6.948	3.286	0.162		2.122	3.663	0.595
[19963]	CONVERGENT MARGIN	KAMCHATKA ARC / KAMCHATKA ARC / CENTRAL KAMCHATKA SEGMENT / TOLBACHIK	CENTRAL KAMCHATKA DEPRESSION, PLATEAU	55.92	55.92	160.301	160.301	SAE	1060	1060	s_PLAT-13-04 [19963]	ANDESITE, BASALTIC [19963]									VOL			F		WR [19963]	54.164	1.821		16.077				8.98	6.755	3.121	0.161		2.282	3.626	0.684
[19963]	CONVERGENT MARGIN	KAMCHATKA ARC / KAMCHATKA ARC / CENTRAL KAMCHATKA SEGMENT / TOLBACHIK	CENTRAL KAMCHATKA DEPRESSION, PLATEAU	55.9197	55.9197	160.302	160.302	SAE	1040	1040	s_PLAT-13-05 [19963]	ANDESITE, BASALTIC [19963]									VOL			F		WR [19963]	54.01	1.715		16.492				8.77	7.039	3.385	0.155		2.18	3.568	0.641
[19963]	CONVERGENT MARGIN	KAMCHATKA ARC / KAMCHATKA ARC / CENTRAL KAMCHATKA SEGMENT / TOLBACHIK	CENTRAL KAMCHATKA DEPRESSION, PLATEAU, LOWER PART	55.9195	55.9195	160.302	160.302	SAE	1015	1015	s_PLAT-13-06 [19963]	ANDESITE, BASALTIC [19963]									VOL			F		WR [19963]	53.791	1.704		16.49				8.71	7.04	3.379	0.15		2.163	3.544	0.636
[19964]	CONVERGENT MARGIN	KAMCHATKA ARC / KAMCHATKA ARC / CENTRAL KAMCHATKA SEGMENT / TOLBACHIK	CENTRAL KAMCHATKA DEPRESSION, NABOKO VENT, AUGUST 18 2013 ERUPTION, LENINGRADSKOE	55.7291	55.7291	160.296	160.296	SAE			s_KAM 17 (PK-13/12) [19964]	BASALT [19964]									VOL					WR [19964]	51.82	1.96		16.11				10.58	7.46	4.22	0.2		2.45	3.63	0.73
[19964]	CONVERGENT MARGIN	KAMCHATKA ARC / KAMCHATKA ARC / CENTRAL KAMCHATKA SEGMENT / TOLBACHIK	CENTRAL KAMCHATKA DEPRESSION, NABOKO VENT, AUGUST 17 2013 ERUPTION, TALUDSKOE	55.7248	55.7248	160.353	160.353	SAE			s_KAM 12 (PK-13/7) [19964]	BASALT [19964]									VOL					WR [19964]	51.67	1.95		16.12				10.56	7.46	4.27	0.2		2.43	3.62	0.72
[19964]	CONVERGENT MARGIN	KAMCHATKA ARC / KAMCHATKA ARC / CENTRAL KAMCHATKA SEGMENT / TOLBACHIK	CENTRAL KAMCHATKA DEPRESSION, NABOKO VENT, AUGUST 17 2013 ERUPTION, TALUDSKOE	55.7248	55.7248	160.353	160.353	SAE			s_KAM 20A [19964]	BASALT [19964]									VOL					WR [19964]	51.86	1.95		16.1				10.52	7.44	4.3	0.19		2.43	3.61	0.73
[19964]	CONVERGENT MARGIN	KAMCHATKA ARC / KAMCHATKA ARC / CENTRAL KAMCHATKA SEGMENT / TOLBACHIK	CENTRAL KAMCHATKA DEPRESSION, NABOKO VENT, AUGUST 17 2013 ERUPTION, TALUDSKOE	55.7289	55.7289	160.332	160.332	SAE			s_KAM 10 (PK-13/6) [19964]	BASALT [19964]									VOL					WR [19964]	51.92	1.97		16.15				10.55	7.44	4.24	0.19		2.46	3.64	0.73
[19964]	CONVERGENT MARGIN	KAMCHATKA ARC / KAMCHATKA ARC / CENTRAL KAMCHATKA SEGMENT / TOLBACHIK	CENTRAL KAMCHATKA DEPRESSION, NABOKO VENT, AUGUST 16 2013 ERUPTION, CONE	55.7676	55.7676	160.318	160.318	SAE			s_KAM 9 (PK-13/4) [19964]	BASALT [19964]									VOL					WR [19964]	51.76	1.95		16.07				10.46	7.44	4.28	0.18		2.44	3.6	0.73
[19964]	CONVERGENT MARGIN	KAMCHATKA ARC / KAMCHATKA ARC / CENTRAL KAMCHATKA SEGMENT / TOLBACHIK	CENTRAL KAMCHATKA DEPRESSION, NABOKO VENT, AUGUST 16 2013 ERUPTION, CONE	55.7676	55.7676	160.318	160.318	SAE			s_KAM 8 (PK-13/4) [19964]	BASALT [19964]									VOL					WR [19964]	51.9	1.96		16.13				10.47	7.46	4.27	0.18		2.44	3.66	0.73
[19964]	CONVERGENT MARGIN	KAMCHATKA ARC / KAMCHATKA ARC / CENTRAL KAMCHATKA SEGMENT / TOLBACHIK	CENTRAL KAMCHATKA DEPRESSION, NABOKO VENT, AUGUST 16 2013 ERUPTION, LENINGRADSKOE	55.7485	55.7485	160.315	160.315	SAE			s_KAM 6 (PK-13/3) [19964]	ANDESITE, BASALTIC [19964]									VOL					WR [19964]	52.18	1.97		16.17				10.64	7.47	4.25	0.2		2.47	3.65	0.74
[19964]	CONVERGENT MARGIN	KAMCHATKA ARC / KAMCHATKA ARC / CENTRAL KAMCHATKA SEGMENT / TOLBACHIK	CENTRAL KAMCHATKA DEPRESSION, NABOKO VENT, AUGUST 16 2013 ERUPTION, LENINGRADSKOE	55.7447	55.7447	160.315	160.315	SAE			s_KAM 5 (PK-13/2) [19964]	ANDESITE, BASALTIC [19964]									VOL					WR [19964]	52.06	1.96		16.16				10.53	7.47	4.26	0.19		2.47	3.65	0.73
[19964]	CONVERGENT MARGIN	KAMCHATKA ARC / KAMCHATKA ARC / CENTRAL KAMCHATKA SEGMENT / TOLBACHIK	CENTRAL KAMCHATKA DEPRESSION, NABOKO VENT, AUGUST 16 2013 ERUPTION, LENINGRADSKOE	55.7447	55.7447	160.315	160.315	SAE			s_KAM 4 (PK-13/2) [19964]	BASALT [19964]									VOL					WR [19964]	51.79	1.96		16.13				10.54	7.46	4.21	0.19		2.45	3.65	0.73
[19964]	CONVERGENT MARGIN	KAMCHATKA ARC / KAMCHATKA ARC / CENTRAL KAMCHATKA SEGMENT / TOLBACHIK	CENTRAL KAMCHATKA DEPRESSION, NABOKO VENT, AUGUST 16 2013 ERUPTION, CONE	55.7676	55.7676	160.318	160.318	SAE			s_PK-13-4A [19964]	BASALT [19964]									VOL					WR [19964]	51.27	1.95		16.38				10.63	7.49	4.08	0.17		2.44	3.4	0.68
[2475]	CONVERGENT MARGIN	KAMCHATKA ARC / KAMCHATKA ARC / SOUTHERN KAMCHATKA SEGMENT / GORELY	CALDERA STAGE, EASTERN VOLCANIC FRONT	52.45	52.45	158.12	158.12	SAE	1829	1829	s_G-578 [2475]	DACITE [2475]								PHYRIC [2475]	VOL					WR [2475]	63.6	1.02		15				5.86	3.94	1.76	0.14		3.03	4.26	0.32
[2475][2484]	CONVERGENT MARGIN	KAMCHATKA ARC / KAMCHATKA ARC / NORTHERN KAMCHATKA SEGMENT / VALOVAYAM VOLCANIC FIELD	DIKE	61	61	163	163	SAE			s_VAL29 [2475]	ANDESITE [2475]				NEOGENE [2475]					VOL					WR [2475]	57.76	0.9		17.68				6.17	7.65	3.98	0.12		1.06	3.67	0.31
[2475][6279]	CONVERGENT MARGIN	KAMCHATKA ARC / KAMCHATKA ARC / NORTHERN KAMCHATKA SEGMENT / VALOVAYAM VOLCANIC FIELD	DIKE	61	61	163	163	SAE			s_VAL55 [2475]	BASALT, ALKALINE [2475] / ANDESITE [6279]				NEOGENE [2475]					VOL					WR [2475]	48.08	2.03		15.89				9.18	9.67	8.51	0.16		1.96	3.01	0.5
[2475][3268]	CONVERGENT MARGIN	KAMCHATKA ARC / KAMCHATKA ARC / NORTHERN KAMCHATKA SEGMENT / VALOVAYAM VOLCANIC FIELD	CINDER CONE	61	61	163	163	SAE			s_8710 [2475]	BASALT, ALKALINE [2475] / BASALT [3268]				NEOGENE [2475]					VOL					WR [2475]	47.1	2.41		16				9.81	10.3	7.74	0.17		2.08	3.46	0.58
[15899]	CONVERGENT MARGIN	KAMCHATKA ARC / KAMCHATKA ARC / SOUTHERN KAMCHATKA SEGMENT / KSUDACH		51.6	51.6	157.4	157.4	SAE			s_KA139/7 [15899]	NOT GIVEN [15899]									VOL					WR [15899]	45.06	0.19		17.55		1.3	5.66		15.65	13.69	0.11		0.01	0.45	0	0.5
[15899]	CONVERGENT MARGIN	KAMCHATKA ARC / KAMCHATKA ARC / SOUTHERN KAMCHATKA SEGMENT / KSUDACH		51.6	51.6	157.4	157.4	SAE			s_KA1/7 [15899]	ANDESITE, BASALTIC [15899]									VOL					WR [15899]	56.79	0.84		16.33		6.55	2.83		7.38	3.55	0.22		0.64	4.02	0.19	2.46
[15899][3043]	CONVERGENT MARGIN	KAMCHATKA ARC / KAMCHATKA ARC / SOUTHERN KAMCHATKA SEGMENT / KSUDACH		51.6	51.6	157.4	157.4	SAE			s_KA110/7 [15899]	ANDESITE [15899]									VOL					WR [15899]	58.68	0.81		16.32		1.71	6.85		6.84	2.72	0.21		0.77	4.09	0.16	3.08
[15899][3043]	CONVERGENT MARGIN	KAMCHATKA ARC / KAMCHATKA ARC / SOUTHERN KAMCHATKA SEGMENT / KSUDACH		51.6	51.6	157.4	157.4	SAE			s_KA113/7 [15899]	ANDESITE [15899]									VOL					WR [15899]	58.75	0.86		16.11		2.5	5.71		6.49	3.1	0.19		0.91	4.29	0.18	2.57
[15899]	CONVERGENT MARGIN	KAMCHATKA ARC / KAMCHATKA ARC / SOUTHERN KAMCHATKA SEGMENT / KSUDACH		51.6	51.6	157.4	157.4	SAE			s_KA17/7 [15899]	ANDESITE [15899]									VOL					WR [15899]	57.5	0.87		16.46		1.55	7.7		7.26	3.04	0.22		0.66	3.92	0.16	2.99
[15899]	CONVERGENT MARGIN	KAMCHATKA ARC / KAMCHATKA ARC / SOUTHERN KAMCHATKA SEGMENT / KSUDACH		51.6	51.6	157.4	157.4	SAE			s_KA3/7 [15899]	NOT GIVEN [15899]									VOL					WR [15899]	45.35	0.15		23.26		1.32	3.31		17.63	7.88	0.08		0.01	0.27	0	0.57
[15899]	CONVERGENT MARGIN	KAMCHATKA ARC / KAMCHATKA ARC / SOUTHERN KAMCHATKA SEGMENT / KSUDACH		51.6	51.6	157.4	157.4	SAE			s_KA38A/7 [15899]	BASALT [15899]									VOL					WR [15899]	49.35	0.75		21		2.3	6.46		12.46	4.78	0.17		0.22	2.11	0.07	1.78
[15899][2536][3043]	CONVERGENT MARGIN	KAMCHATKA ARC / KAMCHATKA ARC / SOUTHERN KAMCHATKA SEGMENT / KSUDACH		51.6	51.6	157.4	157.4	SAE			s_KA39/7 [15899]	BASALT [15899]									VOL					WR [15899]	48.21	0.67		18.03		2.72	7.1		12.02	7.86	0.19		0.19	1.92	0.06	1.21	0.32	0.76		0.22
[15899]	CONVERGENT MARGIN	KAMCHATKA ARC / KAMCHATKA ARC / SOUTHERN KAMCHATKA SEGMENT / KSUDACH		51.6	51.6	157.4	157.4	SAE			s_KA77/7 [15899]	NOT GIVEN [15899]									VOL					WR [15899]	44.28	0.07		29.97		0.83	2.64		16.56	4.51	0.05		0.03	0.74	0	0.75
[3272][6549]	CONVERGENT MARGIN	KAMCHATKA ARC / KAMCHATKA ARC / CENTRAL KAMCHATKA SEGMENT / BEZYMIANNY	CENTRAL KAMCHATKA DEPRESSION	55.97	55.97	160.58	160.58	SAE			s_15-58 [3272]	ANDESITE, BASALTIC [3272]								MASSIVE, SUBAPHYRIC [3272]	VOL					WR [3272]	55.54	0.81		16.79				7.61	8.31	5.58	0.16		1.06	3.05	0.18
[3272][6549]	CONVERGENT MARGIN	KAMCHATKA ARC / KAMCHATKA ARC / CENTRAL KAMCHATKA SEGMENT / BEZYMIANNY	CENTRAL KAMCHATKA DEPRESSION	55.97	55.97	160.58	160.58	SAE			s_40M84 [3272]	ANDESITE, BASALTIC [3272]							1986	MASSIVE, SUBAPHYRIC [3272]	VOL					WR [3272]	55.41	0.7		15.56				7.12	8.02	5.41	0.16		1.08	2.96	0.15	0.81
[3272][6549]	CONVERGENT MARGIN	KAMCHATKA ARC / KAMCHATKA ARC / CENTRAL KAMCHATKA SEGMENT / BEZYMIANNY	CENTRAL KAMCHATKA DEPRESSION	55.97	55.97	160.58	160.58	SAE			s_81030 [3272]	ANDESITE, BASALTIC [3272]	1300 [3272]	1300 [3272]						MASSIVE, SUBAPHYRIC [3272]	VOL					WR [3272]	55.8	0.82		16.39				7.68	8.32	5.43	0.17		1.08	3.12	0.18
[6549]	CONVERGENT MARGIN	KAMCHATKA ARC / KAMCHATKA ARC / CENTRAL KAMCHATKA SEGMENT / BEZYMIANNY	CENTRAL KAMCHATKA DEPRESSION	55.97	55.97	160.58	160.58	SAE			s_B-8204 [6549]	ANDESITE [6549]									VOL					WR [6549]
[10896][10990]	CONVERGENT MARGIN	KAMCHATKA ARC / KAMCHATKA ARC / CENTRAL KAMCHATKA SEGMENT / BEZYMIANNY	CENTRAL KAMCHATKA DEPRESSION	55.97	55.97	160.58	160.58	SAE			s_B0000 [10896]	NOT GIVEN [10896] / ANDESITE [10990]	1000 [10990]			HOLOCENE [10990]					VOL					WR [10896]	61.01	0.54		16.62		5.45			6.04	3.82	0.1		1.31	4.56	0.16
[10896][10990]	CONVERGENT MARGIN	KAMCHATKA ARC / KAMCHATKA ARC / CENTRAL KAMCHATKA SEGMENT / BEZYMIANNY	CENTRAL KAMCHATKA DEPRESSION	55.97	55.97	160.58	160.58	SAE			s_B1956-1 [10896] / s_B-1956-1 [10990]	NOT GIVEN [10896] / ANDESITE [10990]									VOL					WR [10896]	60.45	0.57		17.78		6.35			6.47	2.77	0.14		1.31	3.72	0.17
[10896][10990]	CONVERGENT MARGIN	KAMCHATKA ARC / KAMCHATKA ARC / CENTRAL KAMCHATKA SEGMENT / BEZYMIANNY	CENTRAL KAMCHATKA DEPRESSION	55.97	55.97	160.58	160.58	SAE			s_B1977 [10896]	NOT GIVEN [10896] / ANDESITE [10990]									VOL					WR [10896]	58.33	0.69		17.88		7.31			7.19	3.61	0.14		1.21	3.63	0.16
[10896][10990]	CONVERGENT MARGIN	KAMCHATKA ARC / KAMCHATKA ARC / CENTRAL KAMCHATKA SEGMENT / BEZYMIANNY	CENTRAL KAMCHATKA DEPRESSION	55.97	55.97	160.58	160.58	SAE			s_B1981 [10896]	NOT GIVEN [10896] / ANDESITE [10990]									VOL					WR [10896]	58.25	0.69		17.97		7.32			7.29	3.7	0.14		1.2	3.58	0.16
[10896][10990]	CONVERGENT MARGIN	KAMCHATKA ARC / KAMCHATKA ARC / CENTRAL KAMCHATKA SEGMENT / BEZYMIANNY	CENTRAL KAMCHATKA DEPRESSION	55.97	55.97	160.58	160.58	SAE			s_B1986 [10896]	NOT GIVEN [10896] / ANDESITE [10990]									VOL					WR [10896]	57.95	0.71		17.92		7.43			7.33	3.83	0.14		1.19	3.56	0.16
[10896][10990]	CONVERGENT MARGIN	KAMCHATKA ARC / KAMCHATKA ARC / CENTRAL KAMCHATKA SEGMENT / BEZYMIANNY	CENTRAL KAMCHATKA DEPRESSION	55.97	55.97	160.58	160.58	SAE			s_B1987 [10896]	NOT GIVEN [10896] / ANDESITE [10990]									VOL					WR [10896]	60.14	0.59		18.03		6.61			6.64	2.67	0.15		1.28	3.69	0.18
[10896][10990]	CONVERGENT MARGIN	KAMCHATKA ARC / KAMCHATKA ARC / CENTRAL KAMCHATKA SEGMENT / BEZYMIANNY	CENTRAL KAMCHATKA DEPRESSION	55.97	55.97	160.58	160.58	SAE			s_B1989-1 [10896]	NOT GIVEN [10896] / ANDESITE [10990]									VOL					WR [10896]	57.35	0.72		18.1		7.72			7.5	3.93	0.15		1.17	3.51	0.16
[10896][10990]	CONVERGENT MARGIN	KAMCHATKA ARC / KAMCHATKA ARC / CENTRAL KAMCHATKA SEGMENT / BEZYMIANNY	CENTRAL KAMCHATKA DEPRESSION	55.97	55.97	160.58	160.58	SAE			s_B1990 [10896]	NOT GIVEN [10896] / ANDESITE [10990]									VOL					WR [10896]	57.52	0.73		18.09		7.66			7.42	3.88	0.15		1.18	3.53	0.16
[10896][10990]	CONVERGENT MARGIN	KAMCHATKA ARC / KAMCHATKA ARC / CENTRAL KAMCHATKA SEGMENT / BEZYMIANNY	CENTRAL KAMCHATKA DEPRESSION	55.97	55.97	160.58	160.58	SAE			s_B1991 [10896]	NOT GIVEN [10896] / ANDESITE [10990]									VOL					WR [10896]	57.68	0.71		18.04		7.63			7.39	3.74	0.15		1.19	3.52	0.16
[3272][6549]	CONVERGENT MARGIN	KAMCHATKA ARC / KAMCHATKA ARC / CENTRAL KAMCHATKA SEGMENT / BEZYMIANNY	CENTRAL KAMCHATKA DEPRESSION	55.97	55.97	160.58	160.58	SAE			s_B-56 [3272]	ANDESITE [3272]							1956	MASSIVE, APHYRIC [3272]	VOL					WR [3272]	59.72	0.61		17.47				6.1	6.84	2.93	0.15		1.25	3.65	0.18
[3272][6549]	CONVERGENT MARGIN	KAMCHATKA ARC / KAMCHATKA ARC / CENTRAL KAMCHATKA SEGMENT / BEZYMIANNY	CENTRAL KAMCHATKA DEPRESSION	55.97	55.97	160.58	160.58	SAE			s_B-65 [3272]	ANDESITE [3272]							1965	MASSIVE, SUBAPHYRIC [3272]	VOL					WR [3272]	59.58	0.63		17.63				6.25	6.84	3.17	0.15		1.24	3.56	0.18
[3272][6549]	CONVERGENT MARGIN	KAMCHATKA ARC / KAMCHATKA ARC / CENTRAL KAMCHATKA SEGMENT / BEZYMIANNY	CENTRAL KAMCHATKA DEPRESSION	55.97	55.97	160.58	160.58	SAE			s_B-77 [3272]	ANDESITE [3272]								PORPHYRIC [3272]	VOL					WR [3272]	58.39	0.67		17.75				6.44	7.24	3.5	0.14		1.2	3.51	0.17	0.04
[3272][6549]	CONVERGENT MARGIN	KAMCHATKA ARC / KAMCHATKA ARC / CENTRAL KAMCHATKA SEGMENT / BEZYMIANNY	CENTRAL KAMCHATKA DEPRESSION	55.97	55.97	160.58	160.58	SAE			s_B-8/4 [3272]	ANDESITE [3272]							1986		VOL					WR [3272]	57.35	0.7		18.27				6.55	6.97	3.72	0.14		1.24	3.56	0.17
[3272][6549]	CONVERGENT MARGIN	KAMCHATKA ARC / KAMCHATKA ARC / CENTRAL KAMCHATKA SEGMENT / BEZYMIANNY	CENTRAL KAMCHATKA DEPRESSION	55.97	55.97	160.58	160.58	SAE			s_B-8/5 [3272]	ANDESITE [3272]							1986	MASSIVE, SUBAPHYRIC [3272]	VOL					WR [3272]	57.73	0.69		17.92				6.65	7.47	3.73	0.15		1.13	3.57	0.17
[3272][6549]	CONVERGENT MARGIN	KAMCHATKA ARC / KAMCHATKA ARC / CENTRAL KAMCHATKA SEGMENT / BEZYMIANNY	CENTRAL KAMCHATKA DEPRESSION	55.97	55.97	160.58	160.58	SAE			s_B-82 [3272]	ANDESITE [3272]									VOL					WR [3272]	58.43	0.66		17.97				6.41	7.22	3.52	0.14		1.22	3.49	0.17
[3272][6549]	CONVERGENT MARGIN	KAMCHATKA ARC / KAMCHATKA ARC / CENTRAL KAMCHATKA SEGMENT / BEZYMIANNY	CENTRAL KAMCHATKA DEPRESSION	55.97	55.97	160.58	160.58	SAE			s_B-85 [3272]	ANDESITE [3272]							1985		VOL					WR [3272]	57.82	0.7		17.62				6.75	7.44	3.79	0.15		1.17	3.47	1.17
[3272][6549]	CONVERGENT MARGIN	KAMCHATKA ARC / KAMCHATKA ARC / CENTRAL KAMCHATKA SEGMENT / BEZYMIANNY	CENTRAL KAMCHATKA DEPRESSION	55.97	55.97	160.58	160.58	SAE			s_M-1564-1 [3272]	ANDESITE, BASALTIC [3272]								MASSIVE, SUBAPHYRIC [3272]	VOL					WR [3272]	55.89	0.79		16.61				7.44	7.98	5.37	0.15		1.13	3.09	0.18	0.12
[3272][6549]	CONVERGENT MARGIN	KAMCHATKA ARC / KAMCHATKA ARC / CENTRAL KAMCHATKA SEGMENT / BEZYMIANNY	CENTRAL KAMCHATKA DEPRESSION	55.97	55.97	160.58	160.58	SAE			s_M15-96 [3272]	ANDESITE [3272]		3000 [3272]							VOL					WR [3272]	58.83	0.66		17.3				6.01	6.74	4.01	0.13		1.37	3.5	0.18
[5033][3272]	CONVERGENT MARGIN	KAMCHATKA ARC / KAMCHATKA ARC / CENTRAL KAMCHATKA SEGMENT / KRASHENINNIKOV	EASTERN VOLCANIC FRONT	54.6	54.6	160.27	160.27	SAE			s_651-1 [5033]	BASALT, ANDESITIC [5033] / BASALT [3272]	39600 [3272]	39600 [3272]						MASSIVE, SUBAPHYRIC [3272]	VOL					WR [5033]	53.14	0.88		17.87				9.52	9.13	4.83	0.19		0.6	2.95	0.12
[4694]	CONVERGENT MARGIN	KAMCHATKA ARC / KAMCHATKA ARC / CENTRAL KAMCHATKA SEGMENT / KIZIMEN	EASTERN VOLCANIC FRONT	55.17	55.17	160.53	160.53	SAE	2485	2485	s_22K/2 [4694]	NOT GIVEN [4694]									VOL					WR [4694]	58.12	0.81		18.43		7.44			6.94	3.83	0.14		1.31	3.14	0.16
[4694]	CONVERGENT MARGIN	KAMCHATKA ARC / KAMCHATKA ARC / CENTRAL KAMCHATKA SEGMENT / KARYMSKY		54.07	54.07	159.6	159.6	SAE			s_K-6 [4694]	NOT GIVEN [4694]									VOL					WR [4694]	62.66	0.89		17.52		6.11			4.89	1.98	0.15		1.56	4.35	0.23
[4694]	CONVERGENT MARGIN	KAMCHATKA ARC / KAMCHATKA ARC / CENTRAL KAMCHATKA SEGMENT / AVACHA (AVACHINSKY)	EASTERN VOLCANIC FRONT	53.256	53.256	158.836	158.836	SAE			s_K-7 [4694]	NOT GIVEN [4694]									VOL					WR [4694]	54.68	0.78		20.64		7.16			8.89	3.73	0.12		0.57	3.22	0.13
[4694]	CONVERGENT MARGIN	KAMCHATKA ARC / KAMCHATKA ARC / SOUTHERN KAMCHATKA SEGMENT / GORELY	EASTERN VOLCANIC FRONT	52.45	52.45	158.12	158.12	SAE			s_88203/1 [4694]	NOT GIVEN [4694]									VOL					WR [4694]	56.98	1.38		17.24		8.97			6.56	3.11	0.16		2.38	3.43	0.51
[4694]	CONVERGENT MARGIN	KAMCHATKA ARC / KAMCHATKA ARC / SOUTHERN KAMCHATKA SEGMENT / KSUDACH	EASTERN VOLCANIC FRONT	51.6	51.6	157.4	157.4	SAE			s_7452OB88 [4694]	NOT GIVEN [4694]									VOL					WR [4694]	53.02	0.8		19.95		9.8			9.52	4.34	0.19		0.42	2.74	0.12
[4694]	CONVERGENT MARGIN	KAMCHATKA ARC / KAMCHATKA ARC / CENTRAL KAMCHATKA SEGMENT / SHIVELUCH (SHEVELUCH)	CENTRAL KAMTCHATKA DEPRESSION	53.653	53.653	161.36	161.36	SAE		3283	s_K-4 [4694]	NOT GIVEN [4694]									VOL					WR [4694]	60	0.54		17.68		5.4			6.07	3.89	0.1		1.19	4.28	0.18
[4694]	CONVERGENT MARGIN	KAMCHATKA ARC / KAMCHATKA ARC / CENTRAL KAMCHATKA SEGMENT / KLYUCHEVSKOY		56.05	56.05	160.63	160.63	SAE			s_K-2 [4694]	NOT GIVEN [4694]									VOL					WR [4694]	52.37	1.08		19.58		9.27			8.31	5.02	0.16		0.98	3.12	0.21
[4694]	CONVERGENT MARGIN	KAMCHATKA ARC / KAMCHATKA ARC / CENTRAL KAMCHATKA SEGMENT / BEZYMIANNY	CENTRAL KAMCHATKA DEPRESSION	55.97	55.97	160.58	160.58	SAE			s_K-5 [4694]	NOT GIVEN [4694]									VOL					WR [4694]	57.6	0.69		18.61		7.45			7.25	3.78	0.15		1.1	3.15	0.19
[4694]	CONVERGENT MARGIN	KAMCHATKA ARC / KAMCHATKA BACK ARC / SREDINNY RIDGE / ICHINSKY(ICHINSKII)		55.72	55.72	157.75	157.75	SAE			s_6325OB77 [4694]	NOT GIVEN [4694]									VOL					WR [4694]	63.91	0.63		17.63		4.85			3.87	2.32	0.1		2.42	3.76	0.2
[4694]	CONVERGENT MARGIN	KAMCHATKA ARC / KAMCHATKA BACK ARC / SREDINNY RIDGE / KHANGAR		54.5	55.5	157	158	SAE			s_5533/3OB69 [4694]	NOT GIVEN [4694]									VOL					WR [4694]	67.18	0.44		17.42		3.1			2.93	1.83	0.09		2.06	4.09	0.12
[20025]	CONVERGENT MARGIN	KAMCHATKA ARC / KAMCHATKA ARC / CENTRAL KAMCHATKA SEGMENT / TOLBACHIK	CENTRAL KAMCHATKA DEPRESSION, 1941 ERUPTION	55.7904	55.7904	160.338	160.338	SAE			s_1941A [20025]	BASALT [20025]									VOL					WR [20025]	50.83	1.24		14.9				9.8	9.8	8.8	0.18		1.4	2.8	0.38
[20025]	CONVERGENT MARGIN	KAMCHATKA ARC / KAMCHATKA ARC / CENTRAL KAMCHATKA SEGMENT / TOLBACHIK	CENTRAL KAMCHATKA DEPRESSION, 1941 ERUPTION	55.792	55.792	160.339	160.339	SAE			s_1941B [20025]	BASALT [20025]									VOL					WR [20025]	51	1.23		15				9.7	9.8	8.8	0.18		1.3	2.8	0.38
[20025]	CONVERGENT MARGIN	KAMCHATKA ARC / KAMCHATKA ARC / CENTRAL KAMCHATKA SEGMENT / TOLBACHIK	CENTRAL KAMCHATKA DEPRESSION, 1941 ERUPTION	55.7965	55.7965	160.333	160.333	SAE			s_1941C [20025]	BASALT [20025]									VOL					WR [20025]	50.56	1.2		14.7				9.6	9.8	9	0.18		1.3	2.8	0.36
[20025]	CONVERGENT MARGIN	KAMCHATKA ARC / KAMCHATKA ARC / CENTRAL KAMCHATKA SEGMENT / TOLBACHIK	CENTRAL KAMCHATKA DEPRESSION, 1975 ERUPTION, NORTH VENT	55.6886	55.6886	160.247	160.247	SAE			s_1975, NV [20025]	BASALT [20025]									VOL					WR [20025]	51.25	0.96		13.9				9.2	11.2	9.8	0.18		0.9	2.5	0.23
[20025]	CONVERGENT MARGIN	KAMCHATKA ARC / KAMCHATKA ARC / CENTRAL KAMCHATKA SEGMENT / TOLBACHIK	CENTRAL KAMCHATKA DEPRESSION, 1975 ERUPTION, SOUTH VENT	55.6	55.6	160.191	160.191	SAE			s_1975, SV [20025]	BASALT [20025]									VOL					WR [20025]	51.89	1.64		17.3				9.8	8	4.7	0.17		2.1	3.6	0.61
[20025]	CONVERGENT MARGIN	KAMCHATKA ARC / KAMCHATKA ARC / CENTRAL KAMCHATKA SEGMENT / TOLBACHIK	CENTRAL KAMCHATKA DEPRESSION, 2013 ERUPTION	55.764	55.764	160.321	160.321	SAE			s_2013A [20025]	BASALT [20025]									VOL					WR [20025]	52.02	1.95		16.3				10.8	7.3	4.3	0.19		2.4	3.7	0.76
[20025]	CONVERGENT MARGIN	KAMCHATKA ARC / KAMCHATKA ARC / CENTRAL KAMCHATKA SEGMENT / TOLBACHIK	CENTRAL KAMCHATKA DEPRESSION, 2013 ERUPTION	55.7574	55.7574	160.324	160.324	SAE			s_2013B [20025]	BASALT [20025]									VOL					WR [20025]	51.79	1.95		16.3				10.6	7.2	4.2	0.18		2.5	3.7	0.75
[20025]	CONVERGENT MARGIN	KAMCHATKA ARC / KAMCHATKA ARC / CENTRAL KAMCHATKA SEGMENT / TOLBACHIK	CENTRAL KAMCHATKA DEPRESSION, 2013 ERUPTION	55.7427	55.7427	160.327	160.327	SAE			s_2013C [20025]	BASALT [20025]									VOL					WR [20025]	51.39	1.3		15.3				9.6	9.7	7.9	0.17		1.4	3	0.41
[20025]	CONVERGENT MARGIN	KAMCHATKA ARC / KAMCHATKA ARC / CENTRAL KAMCHATKA SEGMENT / TOLBACHIK	CENTRAL KAMCHATKA DEPRESSION, 2013 ERUPTION	55.7582	55.7582	160.248	160.248	SAE			s_2013D [20025]	BASALT [20025]									VOL					WR [20025]	53.86	1.81		16.4				9.6	7.2	3.5	0.18		2.6	3.9	0.74
[4769]	CONVERGENT MARGIN	KAMCHATKA ARC / KAMCHATKA ARC / CENTRAL KAMCHATKA SEGMENT / KLYUCHEVSKOY		56.05	56.05	160.63	160.63	SAE			s_KL-2 [4769]	BASALT [4769]									VOL					WR [4769]	49.94	0.78		17.93		10.6			10.81	6.75	0.18		0.26	2.41	0.1
[4769]	CONVERGENT MARGIN	KAMCHATKA ARC / KAMCHATKA ARC / CENTRAL KAMCHATKA SEGMENT / KLYUCHEVSKOY		56.05	56.05	160.63	160.63	SAE			s_KL-4 [4769]	BASALT [4769]									VOL					WR [4769]	51.2	0.92		19.66		10.24			10.09	4.67	0.17		0.33	2.97	0.15
[4769]	CONVERGENT MARGIN	KAMCHATKA ARC / KAMCHATKA ARC / CENTRAL KAMCHATKA SEGMENT / KLYUCHEVSKOY		56.05	56.05	160.63	160.63	SAE			s_KL-10 [4769]	BASALT [4769]									VOL					WR [4769]	50.61	0.91		18.76		10.24			9.89	5	0.17		0.32	2.96	0.14
[4769]	CONVERGENT MARGIN	KAMCHATKA ARC / KAMCHATKA ARC / CENTRAL KAMCHATKA SEGMENT / KLYUCHEVSKOY		56.05	56.05	160.63	160.63	SAE			s_KL-13 [4769]	BASALT [4769]									VOL					WR [4769]	50.33	0.92		20.72		9.62			10.36	3.89	0.15		0.27	2.89	0.14
[4769]	CONVERGENT MARGIN	KAMCHATKA ARC / KAMCHATKA ARC / CENTRAL KAMCHATKA SEGMENT / KLYUCHEVSKOY		56.05	56.05	160.63	160.63	SAE			s_KL-14 [4769]	BASALT [4769]									VOL					WR [4769]	51.13	0.87		19.54		10.61			9.79	4.51	0.17		0.31	2.54	0.12
[4769]	CONVERGENT MARGIN	KAMCHATKA ARC / KAMCHATKA ARC / CENTRAL KAMCHATKA SEGMENT / AVACHA (AVACHINSKY)	EASTERN VOLCANIC FRONT	53.256	53.256	158.836	158.836	SAE			s_AV-1.1 [4769]	BASALT [4769]									VOL					WR [4769]	55.54	0.8		18.94		7.15			8.44	3.87	0.13		0.6	3.86	0.16
[4769]	CONVERGENT MARGIN	KAMCHATKA ARC / KAMCHATKA ARC / CENTRAL KAMCHATKA SEGMENT / AVACHA (AVACHINSKY)	EASTERN VOLCANIC FRONT	53.256	53.256	158.836	158.836	SAE			s_AV-1.2 [4769]	BASALT [4769]									VOL					WR [4769]	55.87	0.8		19.14		7.16			8.53	3.87	0.13		0.56	3.81	0.16
[4769]	CONVERGENT MARGIN	KAMCHATKA ARC / KAMCHATKA ARC / CENTRAL KAMCHATKA SEGMENT / KRYUKY		48	57	153	162	SAE			s_AK-1.2 [4769]	BASALT [4769]									VOL					WR [4769]	54.56	0.93		18.07		8.57			8.55	3.91	0.15		1.1	3.5	0.25
[4769]	CONVERGENT MARGIN	KAMCHATKA ARC / KAMCHATKA ARC / CENTRAL KAMCHATKA SEGMENT / KRYUKY		48	57	153	162	SAE			s_AK-1.3 [4769]	BASALT [4769]									VOL					WR [4769]	54.35	0.91		18.04		8.47			8.6	3.89	0.15		1.1	3.5	0.25
[4769]	CONVERGENT MARGIN	KAMCHATKA ARC / KAMCHATKA ARC / CENTRAL KAMCHATKA SEGMENT / KRYUKY		48	57	153	162	SAE			s_AK-2.1 [4769]	BASALT [4769]									VOL					WR [4769]	51.19	1.47		15.22		13.12			8.97	4.49	0.21		1.07	2.99	0.3
[4769]	CONVERGENT MARGIN	KAMCHATKA ARC / KAMCHATKA ARC / CENTRAL KAMCHATKA SEGMENT / KRYUKY		48	57	153	162	SAE			s_AK-2.3 [4769]	BASALT [4769]									VOL					WR [4769]	51.26	1.47		15.24		13.07			8.91	4.47	0.22		1.09	3.02	0.3
[4769]	CONVERGENT MARGIN	KAMCHATKA ARC / KAMCHATKA ARC / CENTRAL KAMCHATKA SEGMENT / KRYUKY		48	57	153	162	SAE			s_AK-3.1 [4769]	BASALT [4769]									VOL					WR [4769]	51.47	1.27		17.32		11.82			9.62	4.25	0.2		0.8	3.18	0.25
[4769]	CONVERGENT MARGIN	KAMCHATKA ARC / KAMCHATKA ARC / CENTRAL KAMCHATKA SEGMENT / KRYUKY		48	57	153	162	SAE			s_AK-4.1 [4769]	BASALT [4769]									VOL					WR [4769]	55.64	1.46		15.26		11.15			6.52	2.91	0.24		1.3	4.12	0.55
[4769]	CONVERGENT MARGIN	KAMCHATKA ARC / KAMCHATKA ARC / CENTRAL KAMCHATKA SEGMENT / KRYUKY		48	57	153	162	SAE			s_AK-4.2 [4769]	BASALT [4769]									VOL					WR [4769]	55.68	1.46		15.22		11.21			6.7	3.13	0.24		1.48	3.8	0.54
[4769]	CONVERGENT MARGIN	KAMCHATKA ARC / KAMCHATKA ARC / CENTRAL KAMCHATKA SEGMENT / KRYUKY		48	57	153	162	SAE			s_AK-7.1 [4769]	BASALT [4769]									VOL					WR [4769]	62.53	1.03		15.49		6.86			4.55	1.37	0.12		2.25	4.16	0.29
[4769]	CONVERGENT MARGIN	KAMCHATKA ARC / KAMCHATKA ARC / CENTRAL KAMCHATKA SEGMENT / KRYUKY		48	57	153	162	SAE			s_AK-7.2 [4769]	BASALT [4769]									VOL					WR [4769]	62.13	1.03		15.44		6.85			4.6	1.61	0.1		2.2	4.2	0.29
[4769]	CONVERGENT MARGIN	KAMCHATKA ARC / KAMCHATKA ARC / CENTRAL KAMCHATKA SEGMENT / KRYUKY		48	57	153	162	SAE			s_AK-7.3 [4769]	BASALT [4769]									VOL					WR [4769]	62.48	1.02		15.51		6.77			4.39	1.3	0.14		2.28	4.27	0.29
[4769]	CONVERGENT MARGIN	KAMCHATKA ARC / KAMCHATKA ARC / CENTRAL KAMCHATKA SEGMENT / KRYUKY		48	57	153	162	SAE			s_AK-8.1 [4769]	BASALT [4769]									VOL					WR [4769]	62.56	1.01		15.35		6.82			4.8	1.74	0.14		2.12	4.25	0.29
[4769]	CONVERGENT MARGIN	KAMCHATKA ARC / KAMCHATKA ARC / CENTRAL KAMCHATKA SEGMENT / KRYUKY		48	57	153	162	SAE			s_AK-8.2 [4769]	BASALT [4769]									VOL					WR [4769]	63.12	1.03		15.49		6.49			4.64	1.75	0.13		2.17	4.24	0.3
[4769]	CONVERGENT MARGIN	KAMCHATKA ARC / KAMCHATKA ARC / CENTRAL KAMCHATKA SEGMENT / KRYUKY		48	57	153	162	SAE			s_AK-9.1 [4769]	BASALT [4769]									VOL					WR [4769]	55.51	1.5		15.08		11.68			6.87	3.17	0.21		1.74	3.56	0.4
[4769]	CONVERGENT MARGIN	KAMCHATKA ARC / KAMCHATKA ARC / CENTRAL KAMCHATKA SEGMENT / KRYUKY		48	57	153	162	SAE			s_AK-9.2 [4769]	BASALT [4769]									VOL					WR [4769]	56.24	1.51		14.98		11.54			6.59	2.92	0.2		1.7	3.67	0.4
[4769]	CONVERGENT MARGIN	KAMCHATKA ARC / KAMCHATKA ARC / CENTRAL KAMCHATKA SEGMENT / KRYUKY		48	57	153	162	SAE			s_AK-9.3 [4769]	BASALT [4769]									VOL					WR [4769]	55.37	1.5		15.08		11.75			6.92	3.17	0.21		1.63	3.66	0.4
[4769]	CONVERGENT MARGIN	KAMCHATKA ARC / KAMCHATKA ARC / CENTRAL KAMCHATKA SEGMENT / KRYUKY		48	57	153	162	SAE			s_AK-10.1 [4769]	BASALT [4769]									VOL					WR [4769]	58.11	1.14		16.23		8.94			5.93	2.52	0.21		1.37	4.57	0.37
[4769]	CONVERGENT MARGIN	KAMCHATKA ARC / KAMCHATKA ARC / CENTRAL KAMCHATKA SEGMENT / KRYUKY		48	57	153	162	SAE			s_AK-10.2 [4769]	BASALT [4769]									VOL					WR [4769]	57.82	1.14		16.25		9.03			6	2.6	0.22		1.61	4.34	0.37
[4769]	CONVERGENT MARGIN	KAMCHATKA ARC / KAMCHATKA ARC / CENTRAL KAMCHATKA SEGMENT / KRYUKY		48	57	153	162	SAE			s_AK-10.3 [4769]	BASALT [4769]									VOL					WR [4769]	58.28	1.14		16.25		8.97			5.91	2.44	0.21		1.35	4.63	0.38
[4769]	CONVERGENT MARGIN	KAMCHATKA ARC / KAMCHATKA ARC / CENTRAL KAMCHATKA SEGMENT / KRYUKY		48	57	153	162	SAE			s_AK-12 [4769]	BASALT [4769]									VOL					WR [4769]	66.28	0.84		15.66		4.22			3.2	0.99	0.13		2.07	5.18	0.24
[4769]	CONVERGENT MARGIN	KAMCHATKA ARC / KAMCHATKA ARC / CENTRAL KAMCHATKA SEGMENT / KRYUKY		48	57	153	162	SAE			s_AK-14 [4769]	BASALT [4769]									VOL					WR [4769]	66.22	0.79		14.9		4.38			3.43	1.12	0.12		2.24	4.72	0.19
[4769]	CONVERGENT MARGIN	KAMCHATKA ARC / KAMCHATKA ARC / CENTRAL KAMCHATKA SEGMENT		48	57	153	162	SAE			s_TB-3 [4769]	BASALT [4769]									VOL					WR [4769]	51.02	1.72		16.94		10.88			8.14	4.81	0.16		1.83	3.63	0.55
[4769]	CONVERGENT MARGIN	KAMCHATKA ARC / KAMCHATKA ARC / CENTRAL KAMCHATKA SEGMENT		48	57	153	162	SAE			s_TB-5.1 [4769]	BASALT [4769]									VOL					WR [4769]	50.77	1.71		16.86		10.83			8.1	4.78	0.16		1.82	3.61	0.55
[4769]	CONVERGENT MARGIN	KAMCHATKA ARC / KAMCHATKA ARC / CENTRAL KAMCHATKA SEGMENT		48	57	153	162	SAE			s_TB-5.2 [4769]	BASALT [4769]									VOL					WR [4769]	51.02	1.47		17.38		10.19			8.63	5.01	0.16		1.74	3.65	0.48
[4769]	CONVERGENT MARGIN	KAMCHATKA ARC / KAMCHATKA ARC / CENTRAL KAMCHATKA SEGMENT		48	57	153	162	SAE			s_TB-7 [4769]	BASALT [4769]									VOL					WR [4769]	49.91	1.12		14.24		10.06			10.46	9.97	0.17		1.17	2.66	0.32
[4769]	CONVERGENT MARGIN	KAMCHATKA ARC / KAMCHATKA ARC / CENTRAL KAMCHATKA SEGMENT		48	57	153	162	SAE			s_TB-8 [4769]	BASALT [4769]									VOL					WR [4769]	51.34	1.48		17.36		10.17			8.58	4.9	0.16		1.78	3.63	0.49
[4769]	CONVERGENT MARGIN	KAMCHATKA ARC / KAMCHATKA ARC / CENTRAL KAMCHATKA SEGMENT		48	57	153	162	SAE			s_TB-9.1 [4769]	BASALT [4769]									VOL					WR [4769]	51.45	1.45		15.95		10.72			8.99	6.23	0.18		1.44	2.99	0.45
[4769]	CONVERGENT MARGIN	KAMCHATKA ARC / KAMCHATKA ARC / CENTRAL KAMCHATKA SEGMENT		48	57	153	162	SAE			s_TB-9.2 [4769]	BASALT [4769]									VOL					WR [4769]	51.66	1.47		15.78		10.78			8.88	6.31	0.18		1.51	2.93	0.46
[4769]	CONVERGENT MARGIN	KAMCHATKA ARC / KAMCHATKA ARC / CENTRAL KAMCHATKA SEGMENT		48	57	153	162	SAE			s_TB-11 [4769]	BASALT [4769]									VOL					WR [4769]	51.16	1.72		16.97		11.18			8.06	4.8	0.17		1.85	3.61	0.55
[4769]	CONVERGENT MARGIN	KAMCHATKA ARC / KAMCHATKA ARC / CENTRAL KAMCHATKA SEGMENT		48	57	153	162	SAE			s_TB-5 [4769]	BASALT [4769]									VOL					WR [4769]
[4769]	CONVERGENT MARGIN	KAMCHATKA ARC / KAMCHATKA ARC / CENTRAL KAMCHATKA SEGMENT		48	57	153	162	SAE			s_TB-9 [4769]	BASALT [4769]									VOL					WR [4769]
[4769]	CONVERGENT MARGIN	KAMCHATKA ARC / KAMCHATKA ARC / CENTRAL KAMCHATKA SEGMENT / KRYUKY		48	57	153	162	SAE			s_AK-1.1 [4769]	BASALT [4769]									VOL					WR [4769]
[4788]	CONVERGENT MARGIN	KAMCHATKA ARC / KAMCHATKA ARC / CENTRAL KAMCHATKA SEGMENT / BAKENING	LEVAYA AVACHA VALLEY	53.93	53.93	158.07	158.07	SAE			s_BAK61 [4788]	BASALT [4788]									VOL					WR [4788]	50.4	1.06		16.7		3	6.25		9.07	8.51	0.16		0.89	3.16	0.23
[4788]	CONVERGENT MARGIN	KAMCHATKA ARC / KAMCHATKA ARC / CENTRAL KAMCHATKA SEGMENT / BAKENING	LEVAYA AVACHA VALLEY	53.93	53.93	158.07	158.07	SAE			s_BAK62 [4788]	BASALT [4788]									VOL					WR [4788]	50.4	1.07		16.65		2.83	6.45		9.09	8.61	0.17		0.91	3.2	0.23
[4788]	CONVERGENT MARGIN	KAMCHATKA ARC / KAMCHATKA ARC / CENTRAL KAMCHATKA SEGMENT / BAKENING	LEVAYA AVACHA VALLEY	53.93	53.93	158.07	158.07	SAE			s_BAK49 [4788]	BASALT [4788]									VOL					WR [4788]	51.41	0.9		17.8		2.59	6.19		8.82	6.63	0.17		0.67	3.27	0.23
[4788]	CONVERGENT MARGIN	KAMCHATKA ARC / KAMCHATKA ARC / CENTRAL KAMCHATKA SEGMENT / BAKENING	LEVAYA AVACHA VALLEY	53.93	53.93	158.07	158.07	SAE			s_BAK43 [4788]	BASALT [4788]									VOL					WR [4788]	51.7	0.91		18.43		2.21	6.5		8.77	5.74	0.16		0.9	3.32	0.25
[4788]	CONVERGENT MARGIN	KAMCHATKA ARC / KAMCHATKA ARC / CENTRAL KAMCHATKA SEGMENT / BAKENING	LEVAYA AVACHA VALLEY	53.93	53.93	158.07	158.07	SAE			s_BAK44 [4788]	BASALT [4788]									VOL					WR [4788]	52.08	1.05		17.07		2.72	5.92		8.51	7.47	0.15		0.91	3.48	0.26
[4788]	CONVERGENT MARGIN	KAMCHATKA ARC / KAMCHATKA ARC / CENTRAL KAMCHATKA SEGMENT / BAKENING	LEVAYA AVACHA VALLEY	53.93	53.93	158.07	158.07	SAE			s_BAK45 [4788]	BASALT [4788]									VOL					WR [4788]	52.46	0.89		19.22		2.77	5.95		8.36	4.59	0.17		0.87	3.75	0.31
[4788]	CONVERGENT MARGIN	KAMCHATKA ARC / KAMCHATKA ARC / CENTRAL KAMCHATKA SEGMENT / BAKENING	LEVAYA AVACHA VALLEY	53.93	53.93	158.07	158.07	SAE			s_BAK47 [4788]	BASALT [4788]									VOL					WR [4788]	52.63	0.89		19.33		3.06	5.8		8.45	4.65	0.17		0.86	3.69	0.31
[4788]	CONVERGENT MARGIN	KAMCHATKA ARC / KAMCHATKA ARC / CENTRAL KAMCHATKA SEGMENT / BAKENING	LEVAYA AVACHA VALLEY	53.93	53.93	158.07	158.07	SAE			s_BAK64 [4788]	BASALT [4788]									VOL					WR [4788]	53.3	1.36		16.81		3.39	5.63		7.8	6.02	0.15		1.07	3.96	0.42
[4788]	CONVERGENT MARGIN	KAMCHATKA ARC / KAMCHATKA ARC / CENTRAL KAMCHATKA SEGMENT / BAKENING	LEVAYA AVACHA VALLEY	53.93	53.93	158.07	158.07	SAE			s_BAK42 [4788]	BASALT [4788]									VOL					WR [4788]	53.55	0.98		16.72		2.48	5.35		7.92	7.28	0.14		1.04	3.7	0.29
[4788]	CONVERGENT MARGIN	KAMCHATKA ARC / KAMCHATKA ARC / CENTRAL KAMCHATKA SEGMENT / BAKENING	KOSTAKAN	53.93	53.93	158.07	158.07	SAE			s_BAK37 [4788]	BASALT [4788]									VOL					WR [4788]	50.37	1.09		16.3		2.26	6.86		9.27	8.84	0.17		0.95	3.15	0.26
[4788]	CONVERGENT MARGIN	KAMCHATKA ARC / KAMCHATKA ARC / CENTRAL KAMCHATKA SEGMENT / BAKENING	KOSTAKAN	53.93	53.93	158.07	158.07	SAE			s_BAK41 [4788]	BASALT [4788]									VOL					WR [4788]	51.5	1.02		16.99		1.91	6.74		8.91	7.56	0.17		0.92	3.21	0.23
[4788]	CONVERGENT MARGIN	KAMCHATKA ARC / KAMCHATKA ARC / CENTRAL KAMCHATKA SEGMENT / MOUNT PESCHANAJA		53.93	53.93	158.07	158.07	SAE			s_O-40 [4788]	BASALT [4788]									VOL					WR [4788]	49.77	1.2		16.84		3.1	6.12		9.6	8.61	0.16		0.88	3.24	0.24
[4788]	CONVERGENT MARGIN	KAMCHATKA ARC / KAMCHATKA ARC / CENTRAL KAMCHATKA SEGMENT / MOUNT PESCHANAJA		53.93	53.93	158.07	158.07	SAE			s_O-35 [4788]	BASALT [4788]									VOL					WR [4788]	51.49	1.29		16.7		3	5.52		9.52	6.72	0.15		1.22	3.56	0.41
[4788]	CONVERGENT MARGIN	KAMCHATKA ARC / KAMCHATKA ARC / CENTRAL KAMCHATKA SEGMENT / BAKENING	KAVYCHA VALLEY	53.93	53.93	158.07	158.07	SAE			s_BAK21A [4788]	BASALT [4788]									VOL					WR [4788]	50.07	0.97		16.85		3.34	6.1		9.47	8.24	0.19		0.75	2.91	0.26
[4788]	CONVERGENT MARGIN	KAMCHATKA ARC / KAMCHATKA ARC / CENTRAL KAMCHATKA SEGMENT / BAKENING	KAVYCHA VALLEY	53.93	53.93	158.07	158.07	SAE			s_BAK18 [4788]	BASALT [4788]									VOL					WR [4788]	53.5	0.79		19.44		2.34	6.13		8.27	3.93	0.17		0.81	3.75	0.29
[4788]	CONVERGENT MARGIN	KAMCHATKA ARC / KAMCHATKA ARC / CENTRAL KAMCHATKA SEGMENT / BAKENING	KAVYCHA VALLEY	53.93	53.93	158.07	158.07	SAE			s_BAK20A [4788]	BASALT [4788]									VOL					WR [4788]	53.51	0.94		18.88		3.11	5.21		8.25	4.57	0.15		0.9	3.68	0.23
[4788]	CONVERGENT MARGIN	KAMCHATKA ARC / KAMCHATKA ARC / CENTRAL KAMCHATKA SEGMENT / BAKENING	KAVYCHA VALLEY	53.93	53.93	158.07	158.07	SAE			s_BAK20B [4788]	BASALT [4788]									VOL					WR [4788]	53.61	0.93		18.94		2.38	5.92		8.29	4.5	0.15		0.9	3.68	0.24
[4788]	CONVERGENT MARGIN	KAMCHATKA ARC / KAMCHATKA ARC / CENTRAL KAMCHATKA SEGMENT / BAKENING	KAVYCHA VALLEY	53.93	53.93	158.07	158.07	SAE			s_BAK16 [4788]	BASALT [4788]									VOL					WR [4788]	54.41	0.94		17.41		2.41	5.58		8.48	5.32	0.16		1.13	3.46	0.21
[4788]	CONVERGENT MARGIN	KAMCHATKA ARC / KAMCHATKA ARC / CENTRAL KAMCHATKA SEGMENT / BAKENING	KAVYCHA VALLEY	53.93	53.93	158.07	158.07	SAE			s_BAK38 [4788]	BASALT [4788]									VOL					WR [4788]	54.53	0.86		19.12		3.26	5.08		7.66	3.85	0.17		0.96	3.87	0.25
[4788]	CONVERGENT MARGIN	KAMCHATKA ARC / KAMCHATKA ARC / CENTRAL KAMCHATKA SEGMENT / BAKENING	KAVYCHA VALLEY	53.93	53.93	158.07	158.07	SAE			s_BAK21B [4788]	BASALT [4788]									VOL					WR [4788]	55.08	0.82		18.3		1.94	5.92		7.2	3.75	0.15		1.2	3.8	0.24
[4788]	CONVERGENT MARGIN	KAMCHATKA ARC / KAMCHATKA ARC / CENTRAL KAMCHATKA SEGMENT / BAKENING	LEVAYA AVACHA VALLEY	53.93	53.93	158.07	158.07	SAE			s_23/7 [4788]	BASALT [4788]									VOL					WR [4788]	48.7	1.62		16.1		11.18			8.4	7.8	0.19		1.68	3.72	0.46
[4788]	CONVERGENT MARGIN	KAMCHATKA ARC / KAMCHATKA ARC / CENTRAL KAMCHATKA SEGMENT / BAKENING	LEVAYA AVACHA VALLEY	53.93	53.93	158.07	158.07	SAE			s_23/8 [4788]	BASALT [4788]									VOL					WR [4788]	49.1	1.56		16.2		10.8			8.19	7.84	0.19		1.73	3.81	0.43
[4788]	CONVERGENT MARGIN	KAMCHATKA ARC / KAMCHATKA ARC / CENTRAL KAMCHATKA SEGMENT / BAKENING	LEVAYA AVACHA VALLEY	53.93	53.93	158.07	158.07	SAE			s_BAK01 [4788]	BASALT [4788]									VOL					WR [4788]	49.3	1.59		16.43		3.5	6.57		8.34	7.54	0.19		1.88	3.82	0.44
[4788]	CONVERGENT MARGIN	KAMCHATKA ARC / KAMCHATKA ARC / CENTRAL KAMCHATKA SEGMENT / BAKENING	LEVAYA AVACHA VALLEY	53.93	53.93	158.07	158.07	SAE			s_121 [4788]	BASALT [4788]									VOL					WR [4788]	50.7	1.7		15.87		2.94	6.03		8.18	8.84	0.15		1.07	3.66	0.44
[4788]	CONVERGENT MARGIN	KAMCHATKA ARC / KAMCHATKA ARC / CENTRAL KAMCHATKA SEGMENT / BAKENING	LEVAYA AVACHA VALLEY	53.93	53.93	158.07	158.07	SAE			s_120 [4788]	BASALT [4788]									VOL					WR [4788]	51	1.61		16.05		2.94	6.03		8.15	9.03	0.15		1.09	3.72	0.45
[4788]	CONVERGENT MARGIN	KAMCHATKA ARC / KAMCHATKA ARC / CENTRAL KAMCHATKA SEGMENT / BAKENING	LEVAYA AVACHA VALLEY	53.93	53.93	158.07	158.07	SAE			s_7760 [4788]	BASALT [4788]									VOL					WR [4788]	51.9	1.76		16.13		4	5.81		8.52	6.47	0.15		1.12	3.66	0.51
[4788]	CONVERGENT MARGIN	KAMCHATKA ARC / KAMCHATKA ARC / CENTRAL KAMCHATKA SEGMENT / BAKENING	LEVAYA AVACHA VALLEY	53.93	53.93	158.07	158.07	SAE			s_BAK06 [4788]	BASALT [4788]									VOL					WR [4788]	53.23	1.41		15.86		3.39	5.45		7.74	5.77	0.14		1.08	3.66	0.34
[4788]	CONVERGENT MARGIN	KAMCHATKA ARC / KAMCHATKA ARC / CENTRAL KAMCHATKA SEGMENT / BAKENING		53.93	53.93	158.07	158.07	SAE			s_BAK10 [4788]	ANDESITE, AMPHIBOLE [4788]									VOL					WR [4788]	62.39	0.49		17.36		2.28	2.55		5.09	1.9	0.13		1.59	4.18	0.23
[4788]	CONVERGENT MARGIN	KAMCHATKA ARC / KAMCHATKA ARC / CENTRAL KAMCHATKA SEGMENT / BAKENING		53.93	53.93	158.07	158.07	SAE			s_BAK12 [4788]	ANDESITE, AMPHIBOLE [4788]									VOL					WR [4788]	64.28	0.52		17.02		1.62	1.95		3.88	1.13	0.1		2.1	4.79	0.24
[4788]	CONVERGENT MARGIN	KAMCHATKA ARC / KAMCHATKA ARC / CENTRAL KAMCHATKA SEGMENT / BAKENING		53.93	53.93	158.07	158.07	SAE			s_BAK22 [4788]	ANDESITE, 2-PYROXENE [4788]									VOL					WR [4788]	58.86	0.81		17.08		1.4	4.51		6.34	3.51	0.11		1.46	3.78	0.21
[4788]	CONVERGENT MARGIN	KAMCHATKA ARC / KAMCHATKA ARC / CENTRAL KAMCHATKA SEGMENT / BAKENING		53.93	53.93	158.07	158.07	SAE			s_BAK39 [4788]	ANDESITE, 2-PYROXENE [4788]									VOL					WR [4788]	59.12	0.8		16.79		1.41	4.43		6.47	3.67	0.11		1.45	3.76	0.21
[4788]	CONVERGENT MARGIN	KAMCHATKA ARC / KAMCHATKA ARC / CENTRAL KAMCHATKA SEGMENT / BAKENING		53.93	53.93	158.07	158.07	SAE			s_BAK40 [4788]	ANDESITE, 2-PYROXENE [4788]									VOL					WR [4788]	60.68	0.65		16.74		1.39	3.89		5.95	3.36	0.1		1.44	3.95	0.18
[4788]	CONVERGENT MARGIN	KAMCHATKA ARC / KAMCHATKA ARC / CENTRAL KAMCHATKA SEGMENT / BAKENING		53.93	53.93	158.07	158.07	SAE			s_O-71 [4788]	ANDESITE, 2-PYROXENE [4788]									VOL					WR [4788]	61.42	0.67		17.15		1.8	3.71		6.12	3.51	0.11		1.44	4	0.2
[4788]	CONVERGENT MARGIN	KAMCHATKA ARC / KAMCHATKA ARC / CENTRAL KAMCHATKA SEGMENT / BAKENING		53.93	53.93	158.07	158.07	SAE			s_BAK11 [4788]	ANDESITE, 2-PYROXENE [4788]									VOL					WR [4788]	61.72	0.64		16.83		1.26	3.74		5.63	2.9	0.09		1.56	3.98	0.16
[4788]	CONVERGENT MARGIN	KAMCHATKA ARC / KAMCHATKA ARC / CENTRAL KAMCHATKA SEGMENT / BAKENING		53.93	53.93	158.07	158.07	SAE			s_BAK13 [4788]	ANDESITE, 2-PYROXENE [4788]									VOL					WR [4788]	61.91	0.63		16.54		1.22	3.63		5.48	2.85	0.09		1.59	3.85	0.16
[4788]	CONVERGENT MARGIN	KAMCHATKA ARC / KAMCHATKA ARC / CENTRAL KAMCHATKA SEGMENT / BAKENING	SW BAKENING, CENTER AROUND BAKENING	53.93	53.93	158.07	158.07	SAE			s_BAK35 [4788]	ANDESITE [4788]									VOL					WR [4788]	60.19	0.84		17.43		1.93	3.46		5.41	2.15	0.11		1.71	4.39	0.27
[4788]	CONVERGENT MARGIN	KAMCHATKA ARC / KAMCHATKA ARC / CENTRAL KAMCHATKA SEGMENT / BAKENING	SW BAKENING, CENTER AROUND BAKENING	53.93	53.93	158.07	158.07	SAE			s_BAK36 [4788]	ANDESITE [4788]									VOL					WR [4788]	60.31	0.56		18.19		1.72	1.86		4.09	1.39	0.09		1.85	4.58	0.24
[4788]	CONVERGENT MARGIN	KAMCHATKA ARC / KAMCHATKA ARC / CENTRAL KAMCHATKA SEGMENT / BAKENING	SW BAKENING, CENTER AROUND BAKENING	53.93	53.93	158.07	158.07	SAE			s_BAK25 [4788]	ANDESITE [4788]									VOL					WR [4788]	60.34	0.83		17.4		2	3.49		5.33	2.11	0.11		1.77	4.48	0.34
[4788]	CONVERGENT MARGIN	KAMCHATKA ARC / KAMCHATKA ARC / CENTRAL KAMCHATKA SEGMENT / BAKENING	NOVY BAKENING	53.93	53.93	158.07	158.07	SAE			s_BAK03 [4788]	ANDESITE [4788]									VOL					WR [4788]	62.11	0.6		17.57		1.67	2.94		5	1.62	0.11		1.87	4.44	0.26
[4788]	CONVERGENT MARGIN	KAMCHATKA ARC / KAMCHATKA ARC / CENTRAL KAMCHATKA SEGMENT / BAKENING	NOVY BAKENING	53.93	53.93	158.07	158.07	SAE			s_BAK05 [4788]	ANDESITE [4788]									VOL					WR [4788]	62.52	0.55		17.34		1.81	2.5		4.71	1.45	0.1		1.92	4.38	0.26
[4788]	CONVERGENT MARGIN	KAMCHATKA ARC / KAMCHATKA ARC / CENTRAL KAMCHATKA SEGMENT / BAKENING	NOVY BAKENING	53.93	53.93	158.07	158.07	SAE			s_BAK09 [4788]	ANDESITE [4788]									VOL					WR [4788]	62.64	0.57		17.49		1.63	2.86		4.87	1.54	0.11		1.9	4.42	0.26
[4788]	CONVERGENT MARGIN	KAMCHATKA ARC / KAMCHATKA ARC / CENTRAL KAMCHATKA SEGMENT / BAKENING	NOVY BAKENING	53.93	53.93	158.07	158.07	SAE			s_BAK08 [4788]	ANDESITE [4788]									VOL					WR [4788]	62.71	0.57		17.56		1.67	2.76		4.86	1.48	0.11		1.9	4.38	0.26
[4788]	CONVERGENT MARGIN	KAMCHATKA ARC / KAMCHATKA ARC / CENTRAL KAMCHATKA SEGMENT / BAKENING	NOVY BAKENING	53.93	53.93	158.07	158.07	SAE			s_BAK07 [4788]	ANDESITE [4788]									VOL					WR [4788]	62.82	0.56		17.53		1.46	2.9		4.87	1.48	0.1		1.9	4.53	0.26
[4788]	CONVERGENT MARGIN	KAMCHATKA ARC / KAMCHATKA ARC / CENTRAL KAMCHATKA SEGMENT / BAKENING	TUYA RHYODACITES, LAVAYA AVACHA VALLEY	53.93	53.93	158.07	158.07	SAE			s_BAK50 [4788]	RHYODACITE [4788]									VOL					WR [4788]	67.25	0.39		16.34		1.04	1.89		3.93	1.49	0.05		1.54	4.62	0.12
[4788]	CONVERGENT MARGIN	KAMCHATKA ARC / KAMCHATKA ARC / CENTRAL KAMCHATKA SEGMENT / BAKENING	TUYA RHYODACITES, LAVAYA AVACHA VALLEY	53.93	53.93	158.07	158.07	SAE			s_BAK51 [4788]	RHYODACITE [4788]									VOL					WR [4788]	72.01	0.19		15.16		0.47	0.99		1.61	0.48	0.15		2.35	5.07	0.14
[4788]	CONVERGENT MARGIN	KAMCHATKA ARC / KAMCHATKA ARC / CENTRAL KAMCHATKA SEGMENT / BAKENING	KAVYCHA VALLEY	53.93	53.93	158.07	158.07	SAE			s_BAK19 [4788]	RHYODACITE [4788]									VOL					WR [4788]	75.06	0.09		14.33		0.24	0.71		1.29	0.25	0.1		3	4.43	0.07
[19964]	CONVERGENT MARGIN	KAMCHATKA ARC / KAMCHATKA ARC / CENTRAL KAMCHATKA SEGMENT / TOLBACHIK	CENTRAL KAMCHATKA DEPRESSION, NABOKO VENT, AUGUST 17 2013 ERUPTION, TALUDSKOE	55.7248	55.7248	160.353	160.353	SAE			s_KAM 12 (PK-13/7) [19964]	BASALT [19964]									VOL					WR [19964]	51.28	1.94		16.61				10.47	7.47	4.01	0.17		2.4	3.45	0.69
[4834]	CONVERGENT MARGIN	KAMCHATKA ARC / KAMCHATKA ARC / CENTRAL KAMCHATKA SEGMENT / KLYUCHEVSKOY	BULOCHKA CINDER CONE, CENTRAL KAMCHATKA DEPRESSION	56.05	56.05	160.63	160.63	SAE			s_1 [4834]	BASALT, CALC-ALKALINE [4834]								PORPHYRITIC [4834]	VOL					WR [4834]	51.43	0.9		13.6				8.7	9.44	11.92	0.16		0.85	2.49	0.14
[4834]	CONVERGENT MARGIN	KAMCHATKA ARC / KAMCHATKA ARC / CENTRAL KAMCHATKA SEGMENT / KLYUCHEVSKOY	NEZAMETNY CONE	56.05	56.05	160.63	160.63	SAE			s_2 [4834]	BASALT, CALC-ALKALINE [4834]								PORPHYRITIC [4834]	VOL					WR [4834]	51.38	0.91		13.51				9.4	9.68	11.67	0.19		0.68	2.28	0.15
[4834]	CONVERGENT MARGIN	KAMCHATKA ARC / KAMCHATKA ARC / CENTRAL KAMCHATKA SEGMENT / KLYUCHEVSKOY	LUCHITSKY, CENTRAL KAMCHATKA DEPRESSION	56.05	56.05	160.63	160.63	SAE			s_3 [4834]	BASALT, CALC-ALKALINE [4834]								PORPHYRITIC [4834]	VOL					WR [4834]	51.39	0.88		13.83				8.7	9.75	11.17	0.16		0.76	2.52	0.15
[4834]	CONVERGENT MARGIN	KAMCHATKA ARC / KAMCHATKA ARC / CENTRAL KAMCHATKA SEGMENT / KLYUCHEVSKOY	NOVOGRABLENOV	56.01	56.01	160.1	160.1	SAE	4835	4835	s_4 [4834]	BASALT, CALC-ALKALINE [4834]								PORPHYRITIC [4834]	VOL					WR [4834]	51.66	0.93		14.18				8.7	9.45	10.94	0.16		0.74	2.39	0.14
[4834]	CONVERGENT MARGIN	KAMCHATKA ARC / KAMCHATKA ARC / CENTRAL KAMCHATKA SEGMENT / KLYUCHEVSKOY	TUYLA CONE	56.2104	56.2104	160.814	160.814	SAE			s_5 [4834]	BASALT, CALC-ALKALINE [4834]								PORPHYRITIC [4834]	VOL					WR [4834]	52.7	0.74		14.88				8.3	9.7	8.71	0.18		0.97	2.55	0.19
[4834]	CONVERGENT MARGIN	KAMCHATKA ARC / KAMCHATKA ARC / CENTRAL KAMCHATKA SEGMENT / KLYUCHEVSKOY	SLYUNIN	56.05	56.05	160.63	160.63	SAE			s_6 [4834]	BASALT, CALC-ALKALINE [4834]								PORPHYRITIC [4834]	VOL					WR [4834]	53.79	0.85		14.71				8.6	8.98	8.65	0.16		0.76	2.44	0.16
[4834]	CONVERGENT MARGIN	KAMCHATKA ARC / KAMCHATKA ARC / CENTRAL KAMCHATKA SEGMENT / KLYUCHEVSKOY	BILYUKAI CONE	56.05	56.05	160.63	160.63	SAE			s_7 [4834]	BASALT, CALC-ALKALINE [4834]								PORPHYRITIC [4834]	VOL					WR [4834]	53.08	0.86		16.45				8.56	8.99	7.04	0.19		1.06	2.92	0.2
[4834]	CONVERGENT MARGIN	KAMCHATKA ARC / KAMCHATKA ARC / CENTRAL KAMCHATKA SEGMENT / KLYUCHEVSKOY	ZAVARITSKY CONE	56.05	56.05	160.63	160.63	SAE			s_8 [4834]	BASALT, CALC-ALKALINE [4834]								PORPHYRITIC [4834]	VOL					WR [4834]	53.13	1.03		17.72				9.32	8.46	5.58	0.17		1.18	3.1	0.18
[4834]	CONVERGENT MARGIN	KAMCHATKA ARC / KAMCHATKA ARC / CENTRAL KAMCHATKA SEGMENT / KLYUCHEVSKOY	BYLINKINA CONE	56.05	56.05	160.63	160.63	SAE			s_9 [4834]	BASALT, CALC-ALKALINE [4834]								PORPHYRITIC [4834]	VOL					WR [4834]	53.05	1.11		18.48				8.31	7.93	5.12	0.15		1.3	3.49	0.24
[4834]	CONVERGENT MARGIN	KAMCHATKA ARC / KAMCHATKA ARC / CENTRAL KAMCHATKA SEGMENT / KLYUCHEVSKOY	PIIP, CENTRAL KAMCHATKA DEPRESSION	56.01	56.01	160.1	160.1	SAE			s_10 [4834]	BASALT, CALC-ALKALINE [4834]								PORPHYRITIC [4834]	VOL					WR [4834]	53.15	1.05		17.61				8.51	8.43	5.76	0.16		1.13	3.25	0.22
[4834]	CONVERGENT MARGIN	KAMCHATKA ARC / KAMCHATKA ARC / CENTRAL KAMCHATKA SEGMENT / KLYUCHEVSKOY	PREDSKAZANY	56.05	56.05	160.63	160.63	SAE			s_11 [4834]	BASALT, CALC-ALKALINE [4834]								PORPHYRITIC [4834]	VOL					WR [4834]	53.04	1.03		18.13				8.96	8.18	5.22	0.17		1.22	3.4	0.21
[4834]	CONVERGENT MARGIN	KAMCHATKA ARC / KAMCHATKA ARC / CENTRAL KAMCHATKA SEGMENT / KLYUCHEVSKOY	SUMMIT ERUPTION OF 1984 - 1986	56.05	56.05	160.63	160.63	SAE			s_12 [4834]	BASALT, CALC-ALKALINE [4834]								PORPHYRITIC [4834]	VOL					WR [4834]	53.28	0.99		18.25				8.75	8.12	4.96	0.17		1.23	3.24	0.17
[20502]	CONVERGENT MARGIN	KAMCHATKA ARC / KAMCHATKA ARC / CENTRAL KAMCHATKA SEGMENT / TOLBACHIK	CENTRAL KAMCHATKA DEPRESSION	55.53	55.7	160.27	160.27	SAE			s_7 [20502]	ANDESITE [20502]									VOL					WR [20502]	62.05	0.61		16.35				5.67	5.77	2.7	0.13		1.75	3.49	0.13
[20502]	CONVERGENT MARGIN	KAMCHATKA ARC / KAMCHATKA ARC / CENTRAL KAMCHATKA SEGMENT / TOLBACHIK	CENTRAL KAMCHATKA DEPRESSION	55.53	55.7	160.27	160.27	SAE			s_1417 [20502]	ANDESITE, BASALTIC [20502]									VOL					WR [20502]	52.24	1.08		15.14				8.98	8.35	8.62	0.15		1.5	2.97	0.32
[20502]	CONVERGENT MARGIN	KAMCHATKA ARC / KAMCHATKA ARC / CENTRAL KAMCHATKA SEGMENT / TOLBACHIK	CENTRAL KAMCHATKA DEPRESSION	55.53	55.7	160.27	160.27	SAE			s_T-126 [20502]	BASALT [20502]									VOL					WR [20502]	51.79	2		16.27				10.82	7.49	4.38	0.17		2.44	3.56	0.72
[20502]	CONVERGENT MARGIN	KAMCHATKA ARC / KAMCHATKA ARC / CENTRAL KAMCHATKA SEGMENT / TOLBACHIK	CENTRAL KAMCHATKA DEPRESSION	55.53	55.7	160.27	160.27	SAE			s_1418.V [20502]	BASALT [20502]									VOL					WR [20502]	51	1.11		14.6				9.14	8.86	9.19	0.16		1.49	2.94	0.31
[20502]	CONVERGENT MARGIN	KAMCHATKA ARC / KAMCHATKA ARC / CENTRAL KAMCHATKA SEGMENT / TOLBACHIK	CENTRAL KAMCHATKA DEPRESSION	55.53	55.7	160.27	160.27	SAE			s_T-14-13 [20502]	ANDESITE, BASALTIC [20502]									VOL					WR [20502]	52.96	1.88		15.99				9.92	7.42	3.57	0.17		2.49	3.62	0.69
[20502]	CONVERGENT MARGIN	KAMCHATKA ARC / KAMCHATKA ARC / CENTRAL KAMCHATKA SEGMENT / TOLBACHIK	CENTRAL KAMCHATKA DEPRESSION	55.53	55.7	160.27	160.27	SAE			s_T-67-13 [20502]	ANDESITE, BASALTIC [20502]									VOL					WR [20502]	52.79	1.84		16.23				10.02	7.21	3.56	0.17		2.52	3.59	0.72
[20502]	CONVERGENT MARGIN	KAMCHATKA ARC / KAMCHATKA ARC / CENTRAL KAMCHATKA SEGMENT / TOLBACHIK	CENTRAL KAMCHATKA DEPRESSION	55.53	55.7	160.27	160.27	SAE			s_T-14-12 [20502]	DACITE [20502]									VOL					WR [20502]	63.59	0.62		16.24				5.43	5.41	2.43	0.12		1.87	3.61	0.15
[20502]	CONVERGENT MARGIN	KAMCHATKA ARC / KAMCHATKA BACK ARC / SREDINNY RIDGE / ICHINSKY(ICHINSKII)		55.72	55.72	157.75	157.75	SAE			s_1405 [20502]	ANDESITE [20502]									VOL					WR [20502]	59.91	0.64		16.66				5.4	5.15	2.44	0.13		2.49	3.88	0.28
[20502]	CONVERGENT MARGIN	KAMCHATKA ARC / KAMCHATKA BACK ARC / SREDINNY RIDGE / ICHINSKY(ICHINSKII)		55.72	55.72	157.75	157.75	SAE			s_1402 [20502]	DACITE [20502]									VOL					WR [20502]	66.23	0.57		16.13				3.98	3.65	1.56	0.09		3	4.1	0.19
[20502]	CONVERGENT MARGIN	KAMCHATKA ARC / KAMCHATKA BACK ARC / SREDINNY RIDGE / ICHINSKY(ICHINSKII)		55.72	55.72	157.75	157.75	SAE			s_1401 [20502]	BASALT [20502]									VOL					WR [20502]	51.23	1.98		16.18				10.82	7.39	4.26	0.17		2.48	3.59	0.72
[20502]	CONVERGENT MARGIN	KAMCHATKA ARC / KAMCHATKA BACK ARC / SREDINNY RIDGE / ICHINSKY(ICHINSKII)		55.72	55.72	157.75	157.75	SAE			s_1403 [20502]	ANDESITE [20502]									VOL					WR [20502]	62.92	0.66		16.69				4.97	4.94	2.36	0.1		2.42	3.84	0.22
[20502]	CONVERGENT MARGIN	KAMCHATKA ARC / KAMCHATKA BACK ARC / SREDINNY RIDGE / ICHINSKY(ICHINSKII)		55.72	55.72	157.75	157.75	SAE			s_6A(1402) [20502]	DACITE [20502]									VOL					WR [20502]	66.61	0.52		15.81				3.66	3.38	1.49	0.08		3.12	4.11	0.17
[19962]	CONVERGENT MARGIN	KAMCHATKA ARC / KAMCHATKA ARC / CENTRAL KAMCHATKA SEGMENT / TOLBACHIK	CENTRAL KAMCHATKA DEPRESSION, KRASNY CONE	55.7611	55.7611	160.316	160.316	SAE			s_K01-46A [19962]	BASALT [19962]									VOL			F		WR [19962]	49.6	1.03		13.5				9.5	11.4	10.6	0.18		0.77	2.37	0.2	0.23				0.02
[19962]	CONVERGENT MARGIN	KAMCHATKA ARC / KAMCHATKA ARC / CENTRAL KAMCHATKA SEGMENT / TOLBACHIK	CENTRAL KAMCHATKA DEPRESSION, KRASNY CONE	55.7611	55.7611	160.316	160.316	SAE			s_K01-46B [19962]	BASALT [19962]									VOL			F		WR [19962]	49.4	1.02		13.4				9.5	11.4	10.7	0.18		0.76	2.33	0.2	0.27				0.03
[19962]	CONVERGENT MARGIN	KAMCHATKA ARC / KAMCHATKA ARC / CENTRAL KAMCHATKA SEGMENT / TOLBACHIK	CENTRAL KAMCHATKA DEPRESSION, 1975 ERUPTION, NORTHERN VENT, CONE 2	55.6857	55.6857	160.239	160.239	SAE			s_K01-34 [19962]	TRACHYBASALT [19962]									VOL			F		WR [19962]	51.1	1.34		16.1				9.08	9.41	6.86	0.16		1.54	3.2	0.43	0.23				0.03
[19962]	CONVERGENT MARGIN	KAMCHATKA ARC / KAMCHATKA ARC / CENTRAL KAMCHATKA SEGMENT / TOLBACHIK	CENTRAL KAMCHATKA DEPRESSION	55.7062	55.7062	160.274	160.274	SAE			s_K01-59A [19962]	TRACHYBASALT [19962]									VOL			F		WR [19962]	51.1	1.4		15				9.88	9.15	7.25	0.18		1.49	2.97	0.43	0.28				0.03
[19962]	CONVERGENT MARGIN	KAMCHATKA ARC / KAMCHATKA ARC / CENTRAL KAMCHATKA SEGMENT / TOLBACHIK	CENTRAL KAMCHATKA DEPRESSION, ALAID CONE	55.7138	55.7138	160.275	160.275	SAE			s_K01-58 [19962]	TRACHYBASALT [19962]									VOL			F		WR [19962]	50.8	1.24		14.8				9.42	9.13	8.66	0.17		1.33	2.82	0.38	0.2				0.03
[19962]	CONVERGENT MARGIN	KAMCHATKA ARC / KAMCHATKA ARC / CENTRAL KAMCHATKA SEGMENT / TOLBACHIK	CENTRAL KAMCHATKA DEPRESSION, 1941 ERUPTION, 1941 CONE, BOMB FIELD	55.7878	55.7878	160.335	160.335	SAE			s_K01-52 [19962]	TRACHYBASALT [19962]									VOL			F		WR [19962]	50.4	1.25		14.6				9.19	9.75	8.51	0.17		1.34	2.85	0.38	0.22				0.02
[19962]	CONVERGENT MARGIN	KAMCHATKA ARC / KAMCHATKA ARC / CENTRAL KAMCHATKA SEGMENT / TOLBACHIK	CENTRAL KAMCHATKA DEPRESSION, PELMEN CONE	55.725	55.725	160.298	160.298	SAE			s_K01-54 [19962]	TRACHYBASALT [19962]									VOL			F		WR [19962]	50.4	1.15		15.1				9.42	10.3	8.06	0.17		1.15	2.73	0.31	0.34				0.03
[21486][19963]	CONVERGENT MARGIN	KAMCHATKA ARC / KAMCHATKA ARC / CENTRAL KAMCHATKA SEGMENT / TOLBACHIK	CENTRAL KAMCHATKA DEPRESSION, CONE, 1941 ERUPTION	55.787	55.787	160.306	160.306	SAE	1561	1561	s_TOL-12-29 [21486]	BASALT [21486]									VOL			F		WR [21486]	50.53	1.27		14.6				9.87	10.05	8.89	0.18		1.39	2.8	0.38
[5033]	CONVERGENT MARGIN	KAMCHATKA ARC / KAMCHATKA ARC / CENTRAL KAMCHATKA SEGMENT / KLYUCHEVSKOY		56.05	56.05	160.63	160.63	SAE			s_K77381II [5033]	BASALT [5033]									VOL					WR [5033]
[5033]	CONVERGENT MARGIN	KAMCHATKA ARC / KAMCHATKA ARC / CENTRAL KAMCHATKA SEGMENT / KLYUCHEVSKOY		56.05	56.05	160.63	160.63	SAE			s_K56P66II [5033]	BASALT [5033]									VOL					WR [5033]
[5033]	CONVERGENT MARGIN	KAMCHATKA ARC / KAMCHATKA ARC / CENTRAL KAMCHATKA SEGMENT / TOLBACHIK	CENTRAL KAMCHATKA DEPRESSION	55.53	55.7	160.27	160.27	SAE			s_T1475 I [5033]	BASALT [5033]									VOL					WR [5033]	50.85
[5033]	CONVERGENT MARGIN	KAMCHATKA ARC / KAMCHATKA ARC / CENTRAL KAMCHATKA SEGMENT / TOLBACHIK	CENTRAL KAMCHATKA DEPRESSION	55.53	55.7	160.27	160.27	SAE			s_T1475 II [5033]	BASALT [5033]									VOL					WR [5033]
[5033]	CONVERGENT MARGIN	KAMCHATKA ARC / KAMCHATKA ARC / CENTRAL KAMCHATKA SEGMENT / TOLBACHIK	CENTRAL KAMCHATKA DEPRESSION	55.53	55.7	160.27	160.27	SAE			s_PT30476I [5033]	BASALT [5033]									VOL					WR [5033]	51.72
[5033]	CONVERGENT MARGIN	KAMCHATKA ARC / KAMCHATKA ARC / CENTRAL KAMCHATKA SEGMENT / TOLBACHIK	CENTRAL KAMCHATKA DEPRESSION	55.53	55.7	160.27	160.27	SAE			s_PT30476II [5033]	BASALT [5033]									VOL					WR [5033]
[5033]	CONVERGENT MARGIN	KAMCHATKA ARC / KAMCHATKA ARC / CENTRAL KAMCHATKA SEGMENT / TOLBACHIK	CENTRAL KAMCHATKA DEPRESSION	55.53	55.7	160.27	160.27	SAE			s_P33182I [5033]	BASALT [5033]									VOL					WR [5033]	52.57
[5033]	CONVERGENT MARGIN	KAMCHATKA ARC / KAMCHATKA ARC / CENTRAL KAMCHATKA SEGMENT / TOLBACHIK	CENTRAL KAMCHATKA DEPRESSION	55.53	55.7	160.27	160.27	SAE			s_P33182II [5033]	BASALT [5033]									VOL					WR [5033]
[5033]	CONVERGENT MARGIN	KAMCHATKA ARC / KAMCHATKA ARC / CENTRAL KAMCHATKA SEGMENT / TOLBACHIK	CENTRAL KAMCHATKA DEPRESSION	55.53	55.7	160.27	160.27	SAE			s_P33182III [5033]	BASALT [5033]									VOL					WR [5033]
[5033]	CONVERGENT MARGIN	KAMCHATKA ARC / KAMCHATKA ARC / CENTRAL KAMCHATKA SEGMENT / TOLBACHIK	CENTRAL KAMCHATKA DEPRESSION	55.53	55.7	160.27	160.27	SAE			s_P33182IV [5033]	BASALT [5033]									VOL					WR [5033]
[5033]	CONVERGENT MARGIN	KAMCHATKA ARC / KAMCHATKA ARC / CENTRAL KAMCHATKA SEGMENT / KRASHENINNIKOV	EASTERN VOLCANIC FRONT	54.6	54.6	160.27	160.27	SAE			s_651-1II [5033]	BASALT, ANDESITIC [5033]									VOL					WR [5033]
[5033]	CONVERGENT MARGIN	KAMCHATKA ARC / KAMCHATKA ARC / CENTRAL KAMCHATKA SEGMENT / KRASHENINNIKOV	EASTERN VOLCANIC FRONT	54.6	54.6	160.27	160.27	SAE			s_651-1III [5033]	BASALT, ANDESITIC [5033]									VOL					WR [5033]
[5033]	CONVERGENT MARGIN	KAMCHATKA ARC / KAMCHATKA ARC / CENTRAL KAMCHATKA SEGMENT / KRASHENINNIKOV	EASTERN VOLCANIC FRONT	54.6	54.6	160.27	160.27	SAE			s_651-1IV [5033]	BASALT, ANDESITIC [5033]									VOL					WR [5033]
[5033]	CONVERGENT MARGIN	KAMCHATKA ARC / KAMCHATKA ARC / SOUTHERN KAMCHATKA SEGMENT / MUTNOVSKY	EASTERN VOLCANIC FRONT	52.35	52.35	158.27	158.27	SAE	2323	2323	s_K80317II [5033]	BASALT [5033]									VOL					WR [5033]
[19964]	CONVERGENT MARGIN	KAMCHATKA ARC / KAMCHATKA ARC / CENTRAL KAMCHATKA SEGMENT / TOLBACHIK	CENTRAL KAMCHATKA DEPRESSION, NABOKO VENT, AUGUST 17 2013 ERUPTION, TALUDSKOE	55.7289	55.7289	160.332	160.332	SAE			s_KAM 10 (PK-13/6) [19964]	BASALT [19964]									VOL					WR [19964]	50.97	1.94		17.08				10.41	7.43	3.73	0.17		2.41	3.67	0.71
[6818][20507]	CONVERGENT MARGIN	KAMCHATKA ARC / KAMCHATKA ARC / CENTRAL KAMCHATKA SEGMENT / SHIVELUCH (SHEVELUCH)	1964 ERUPTION	56.63	56.63	161.32	161.32	SAE			s_97044/1 [6818]	NOT GIVEN [6818] / ANDESITE [20507]		10000 [20507]							VOL					WR [6818] / GL [20507]	61.55	0.63		16.15		1.47	3		5.88	3.61	0.1		1.51	4.39	0.29	0.61	0.28	0.69
[13247][18976]	CONVERGENT MARGIN	KAMCHATKA ARC / KAMCHATKA ARC / CENTRAL KAMCHATKA SEGMENT / SHIVELUCH (SHEVELUCH)	1964 ERUPTION	56.63	56.63	161.32	161.32	SAE			s_SH-1964 [13247] / s_SHIV 1964 [18976]	ANDESITE, BASALTIC [13247] / NOT GIVEN [18976]								PORPHYRITIC [13247]	VOL					WR [13247]	56.94	0.64		16.67		2.88	3.23		7.1	5.51	0.12		1.1	4.21			0.66	0.1
[3268]	CONVERGENT MARGIN	KAMCHATKA ARC / KAMCHATKA ARC / NORTHERN KAMCHATKA SEGMENT / VALOVAYAM VOLCANIC FIELD	CINDER CONE	61	61	163	163	SAE			s_AOB [3268]	BASALT [3268]									VOL					WR [3268]	48.1	2.03		15.9				9.18	9.67	8.51	0.16		1.96	3.01	0.5
[3268]	CONVERGENT MARGIN	KAMCHATKA ARC / KAMCHATKA ARC / NORTHERN KAMCHATKA SEGMENT / VALOVAYAM VOLCANIC FIELD		61	61	163	163	SAE			s_VAL48 [3268]	ANDESITE [3268]									VOL					WR [3268]	54.5	1.15		18.5				7.03	8.73	4.42	0.13		1.13	3.34	0.26
[3268]	CONVERGENT MARGIN	KAMCHATKA ARC / KAMCHATKA ARC / NORTHERN KAMCHATKA SEGMENT / VALOVAYAM VOLCANIC FIELD		61	61	163	163	SAE			s_VAL25 [3268]	ANDESITE [3268]									VOL					WR [3268]	54.9	1.15		18.1				7.05	8.53	4.63	0.14		0.91	3.42	0.34
[3268]	CONVERGENT MARGIN	KAMCHATKA ARC / KAMCHATKA ARC / NORTHERN KAMCHATKA SEGMENT / VALOVAYAM VOLCANIC FIELD		61	61	163	163	SAE			s_VAL22 [3268]	ANDESITE [3268]									VOL					WR [3268]	55.2	1.06		18.3				6.69	8.41	4.61	0.13		1.19	3.37	0.29
[3268]	CONVERGENT MARGIN	KAMCHATKA ARC / KAMCHATKA ARC / NORTHERN KAMCHATKA SEGMENT / VALOVAYAM VOLCANIC FIELD		61	61	163	163	SAE			s_VAL56 [3268]	ANDESITE [3268]									VOL					WR [3268]	56.3	1.1		18.9				6.43	8.2	3.73	0.12		1.27	3.09	0.2
[3268]	CONVERGENT MARGIN	KAMCHATKA ARC / KAMCHATKA ARC / NORTHERN KAMCHATKA SEGMENT / VALOVAYAM VOLCANIC FIELD		61	61	163	163	SAE			s_VAL27 [3268]	ANDESITE [3268]									VOL					WR [3268]	56.8	0.92		18.1				6.55	8.17	4.36	0.13		0.94	3.03	0.24
[3268]	CONVERGENT MARGIN	KAMCHATKA ARC / KAMCHATKA ARC / NORTHERN KAMCHATKA SEGMENT / VALOVAYAM VOLCANIC FIELD		61	61	163	163	SAE			s_VAL13B [3268]	ANDESITE [3268]									VOL					WR [3268]	57.5	1.13		17.3				6.43	7.39	4.36	0.12		1.19	3.57	0.28
[3268]	CONVERGENT MARGIN	KAMCHATKA ARC / KAMCHATKA ARC / NORTHERN KAMCHATKA SEGMENT / VALOVAYAM VOLCANIC FIELD		61	61	163	163	SAE			s_VAL13 [3268]	ANDESITE [3268]									VOL					WR [3268]	58.3	1.09		18.4				6.44	6.77	3.4	0.12		1.1	3.35	0.29
[3268]	CONVERGENT MARGIN	KAMCHATKA ARC / KAMCHATKA ARC / NORTHERN KAMCHATKA SEGMENT / GOLOVIN		61.5	61.5	164	164	SAE			s_GO13 [3268]	ANDESITE [3268]									VOL					WR [3268]	57.4	0.81		16.9				7.35	7.37	4.13	0.14		1.76	3.1	0.22
[3268]	CONVERGENT MARGIN	KAMCHATKA ARC / KAMCHATKA ARC / NORTHERN KAMCHATKA SEGMENT / GOLOVIN		61.5	61.5	164	164	SAE			s_GO7 [3268]	ANDESITE [3268]									VOL					WR [3268]	58.3	0.78		16.7				6.66	7.25	3.91	0.14		2.01	3.19	0.28
[21026]	CONVERGENT MARGIN	KAMCHATKA ARC / KAMCHATKA ARC / CENTRAL KAMCHATKA SEGMENT / KLYUCHEVSKOY		56.3147	56.3147	160.806	160.806	SAE			s_13KY101-1 [21026]	ANDESITE, BASALTIC [21026]									VOL					WR [21026]	52.205	0.948		15.399				8.59	9.477	8.247	0.164		0.649	2.828	0.16
[21026]	CONVERGENT MARGIN	KAMCHATKA ARC / KAMCHATKA ARC / CENTRAL KAMCHATKA SEGMENT / KLYUCHEVSKOY		56.3147	56.3147	160.806	160.806	SAE			s_13KY101-2 [21026]	ANDESITE, BASALTIC [21026]									VOL					WR [21026]	51.982	0.956		15.363				8.7	9.398	8.132	0.165		0.661	2.802	0.161
[21026]	CONVERGENT MARGIN	KAMCHATKA ARC / KAMCHATKA ARC / CENTRAL KAMCHATKA SEGMENT / KLYUCHEVSKOY		56.3147	56.3147	160.806	160.806	SAE			s_13KY101-3 [21026]	ANDESITE, BASALTIC [21026]									VOL					WR [21026]	52.244	0.944		15.332				8.56	9.529	8.147	0.163		0.644	2.844	0.159
[21026]	CONVERGENT MARGIN	KAMCHATKA ARC / KAMCHATKA ARC / CENTRAL KAMCHATKA SEGMENT / KLYUCHEVSKOY		56.3147	56.3147	160.806	160.806	SAE			s_13KY101-4 [21026]	ANDESITE, BASALTIC [21026]									VOL					WR [21026]	52.332	0.954		15.413				8.53	9.551	8.075	0.165		0.592	2.796	0.164
[21026]	CONVERGENT MARGIN	KAMCHATKA ARC / KAMCHATKA ARC / CENTRAL KAMCHATKA SEGMENT / KLYUCHEVSKOY		56.1178	56.1178	160.812	160.812	SAE			s_13KY1 [21026]	BASALT [21026]									VOL					WR [21026]	51.349	0.942		14.814				8.94	9.411	9.302	0.168		0.583	2.718	0.152
[21026]	CONVERGENT MARGIN	KAMCHATKA ARC / KAMCHATKA ARC / CENTRAL KAMCHATKA SEGMENT / KLYUCHEVSKOY		56.1178	56.1178	160.812	160.812	SAE			s_13KY2 [21026]	BASALT [21026]									VOL					WR [21026]	51.633	0.953		14.859				8.84	9.607	8.983	0.167		0.62	2.753	0.156
[21026]	CONVERGENT MARGIN	KAMCHATKA ARC / KAMCHATKA ARC / CENTRAL KAMCHATKA SEGMENT / KLYUCHEVSKOY		56.1317	56.1317	160.806	160.806	SAE			s_13KY4 [21026]	ANDESITE, BASALTIC [21026]									VOL					WR [21026]	53.205	1.051		17.165				8.27	8.352	5.462	0.16		0.985	3.464	0.188
[21026]	CONVERGENT MARGIN	KAMCHATKA ARC / KAMCHATKA ARC / CENTRAL KAMCHATKA SEGMENT / KLYUCHEVSKOY		56.0183	56.0183	160.809	160.809	SAE			s_11KY112 [21026]	ANDESITE, BASALTIC [21026]									VOL					WR [21026]	52.114	0.825		15.031				8.4	10.003	9.169	0.167		0.583	2.693	0.13
[21026]	CONVERGENT MARGIN	KAMCHATKA ARC / KAMCHATKA ARC / CENTRAL KAMCHATKA SEGMENT / KLYUCHEVSKOY		56.1528	56.1528	160.792	160.792	SAE			s_12KY2-2 [21026]	BASALT [21026]									VOL					WR [21026]	51.097	0.794		13.211				8.52	9.981	11.457	0.17		0.55	2.328	0.125
[21026]	CONVERGENT MARGIN	KAMCHATKA ARC / KAMCHATKA ARC / CENTRAL KAMCHATKA SEGMENT / KLYUCHEVSKOY	4 -1.5 KA ERUPTION	56.05	56.05	160.63	160.63	SAE			s_12KY3-1 [21026]	BASALT [21026]									VOL					WR [21026]	50.896	0.803		13.144				8.42	10.195	11.103	0.169		0.552	2.339	0.122
[21026]	CONVERGENT MARGIN	KAMCHATKA ARC / KAMCHATKA ARC / CENTRAL KAMCHATKA SEGMENT / KLYUCHEVSKOY	4 -1.5 KA ERUPTION	56.05	56.05	160.63	160.63	SAE			s_12KY3-2 [21026]	BASALT [21026]									VOL					WR [21026]	51.399	0.806		13.372				8.46	10.038	11.274	0.169		0.56	2.372	0.126
[21026]	CONVERGENT MARGIN	KAMCHATKA ARC / KAMCHATKA ARC / CENTRAL KAMCHATKA SEGMENT / KLYUCHEVSKOY		55.9997	55.9997	160.826	160.826	SAE			s_11KY20 [21026]	BASALT [21026]									VOL					WR [21026]	51.86	0.905		16.275				8.34	9.211	7.061	0.158		0.711	3.076	0.159
[21026]	CONVERGENT MARGIN	KAMCHATKA ARC / KAMCHATKA ARC / CENTRAL KAMCHATKA SEGMENT / KLYUCHEVSKOY		55.9975	55.9975	160.839	160.839	SAE			s_11KY21 [21026]	ANDESITE, BASALTIC [21026]									VOL					WR [21026]	52.758	0.902		16.53				8.2	9.352	7.304	0.159		0.702	3.114	0.163
[21026]	CONVERGENT MARGIN	KAMCHATKA ARC / KAMCHATKA ARC / CENTRAL KAMCHATKA SEGMENT / KLYUCHEVSKOY		56.125	56.125	161.769	161.769	SAE			s_13KY103-1 [21026]	ANDESITE, BASALTIC [21026]									VOL					WR [21026]	51.899	0.915		15.715				8.43	9.209	7.583	0.16		0.752	2.789	0.156
[21026]	CONVERGENT MARGIN	KAMCHATKA ARC / KAMCHATKA ARC / CENTRAL KAMCHATKA SEGMENT / KLYUCHEVSKOY		56.125	56.125	161.769	161.769	SAE			s_13KY103-2 [21026]	ANDESITE, BASALTIC [21026]									VOL					WR [21026]	52.522	0.91		15.636				8.62	9.092	7.557	0.159		0.638	2.789	0.155
[21026]	CONVERGENT MARGIN	KAMCHATKA ARC / KAMCHATKA ARC / CENTRAL KAMCHATKA SEGMENT / KLYUCHEVSKOY		56.125	56.125	161.769	161.769	SAE			s_13KY103-3 [21026]	BASALT [21026]									VOL					WR [21026]	51.463	0.88		15.178				8.73	9.387	8.139	0.162		0.687	2.812	0.149
[21026]	CONVERGENT MARGIN	KAMCHATKA ARC / KAMCHATKA ARC / CENTRAL KAMCHATKA SEGMENT / KLYUCHEVSKOY		56.1253	56.1253	161.769	161.769	SAE			s_13KY104-1 [21026]	ANDESITE, BASALTIC [21026]									VOL					WR [21026]	52.179	0.912		16.14				8.41	9.381	7.407	0.161		0.701	3.038	0.155
[21026]	CONVERGENT MARGIN	KAMCHATKA ARC / KAMCHATKA ARC / CENTRAL KAMCHATKA SEGMENT / KLYUCHEVSKOY		55.9911	55.9911	160.836	160.836	SAE			s_13KY110 [21026]	ANDESITE, BASALTIC [21026]									VOL					WR [21026]	52.63	0.996		15.834				8.52	9.365	7.482	0.164		0.749	3.028	0.177
[21026]	CONVERGENT MARGIN	KAMCHATKA ARC / KAMCHATKA ARC / CENTRAL KAMCHATKA SEGMENT / KLYUCHEVSKOY		56.1319	56.1319	160.805	160.805	SAE			s_13KY3 [21026]	ANDESITE, BASALTIC [21026]									VOL					WR [21026]	52.123	0.886		15.815				8.26	9.48	7.914	0.161		0.652	2.919	0.146
[21026]	CONVERGENT MARGIN	KAMCHATKA ARC / KAMCHATKA ARC / CENTRAL KAMCHATKA SEGMENT / KLYUCHEVSKOY		56.14	56.14	160.797	160.797	SAE			s_13KY5 [21026]	BASALT [21026]									VOL					WR [21026]	51.449	0.883		15.645				8.47	9.481	7.745	0.162		0.656	2.897	0.143
[21026]	CONVERGENT MARGIN	KAMCHATKA ARC / KAMCHATKA ARC / CENTRAL KAMCHATKA SEGMENT / KLYUCHEVSKOY		56.1142	56.1142	160.759	160.759	SAE			s_13KY102-1 [21026]	ANDESITE, BASALTIC [21026]									VOL					WR [21026]	53.501	0.974		16.83				8.14	8.645	5.803	0.163		0.864	3.377	0.178
[21026]	CONVERGENT MARGIN	KAMCHATKA ARC / KAMCHATKA ARC / CENTRAL KAMCHATKA SEGMENT / KLYUCHEVSKOY		56.1142	56.1142	160.759	160.759	SAE			s_13KY102-2 [21026]	ANDESITE, BASALTIC [21026]									VOL					WR [21026]	53.289	0.989		16.616				8.37	8.703	6.081	0.165		0.86	3.333	0.173
[21026]	CONVERGENT MARGIN	KAMCHATKA ARC / KAMCHATKA ARC / CENTRAL KAMCHATKA SEGMENT / KLYUCHEVSKOY		56.1153	56.1153	160.71	160.71	SAE			s_11KY-10 [21026]	ANDESITE, BASALTIC [21026]									VOL					WR [21026]	52.485	0.97		16.026				8.39	9.366	7.773	0.161		0.762	3.043	0.186
[21026]	CONVERGENT MARGIN	KAMCHATKA ARC / KAMCHATKA ARC / CENTRAL KAMCHATKA SEGMENT / KLYUCHEVSKOY		56.1081	56.1081	160.824	160.824	SAE			s_11KY101 [21026]	BASALT [21026]									VOL					WR [21026]	51.793	0.926		15.579				8.4	9.954	8.222	0.163		0.637	2.826	0.154
[21026]	CONVERGENT MARGIN	KAMCHATKA ARC / KAMCHATKA ARC / CENTRAL KAMCHATKA SEGMENT / KLYUCHEVSKOY		56.1531	56.1531	160.791	160.791	SAE			s_12KY4-1 [21026]	BASALT [21026]									VOL					WR [21026]	51.602	0.823		13.769				8.5	10.029	10.55	0.168		0.582	2.469	0.13
[21026]	CONVERGENT MARGIN	KAMCHATKA ARC / KAMCHATKA ARC / CENTRAL KAMCHATKA SEGMENT / KLYUCHEVSKOY		56.1531	56.1531	160.791	160.791	SAE			s_12KY4-2 [21026]	BASALT [21026]									VOL					WR [21026]	51.489	0.827		13.729				8.53	9.997	10.604	0.168		0.578	2.465	0.131
[21026]	CONVERGENT MARGIN	KAMCHATKA ARC / KAMCHATKA ARC / CENTRAL KAMCHATKA SEGMENT / KLYUCHEVSKOY		55.9897	55.9897	160.814	160.814	SAE			s_13KY105-2 [21026]	BASALT [21026]									VOL					WR [21026]	51.688	0.996		15.448				8.56	9.342	7.37	0.164		0.757	2.966	0.179
[21026]	CONVERGENT MARGIN	KAMCHATKA ARC / KAMCHATKA ARC / CENTRAL KAMCHATKA SEGMENT / KLYUCHEVSKOY		55.9883	55.9883	160.788	160.788	SAE			s_13KY106-1 [21026]	ANDESITE, BASALTIC [21026]									VOL					WR [21026]	52.202	1.003		15.655				8.66	9.329	7.415	0.164		0.768	3.008	0.18
[21026]	CONVERGENT MARGIN	KAMCHATKA ARC / KAMCHATKA ARC / CENTRAL KAMCHATKA SEGMENT / KLYUCHEVSKOY		55.9883	55.9883	160.788	160.788	SAE			s_13KY106-2 [21026]	ANDESITE, BASALTIC [21026]									VOL					WR [21026]	53.015	1.002		15.929				8.6	9.359	7.621	0.165		0.75	3.071	0.183
[21026]	CONVERGENT MARGIN	KAMCHATKA ARC / KAMCHATKA ARC / CENTRAL KAMCHATKA SEGMENT / KLYUCHEVSKOY	4 -1.5 KA ERUPTION	56.05	56.05	160.63	160.63	SAE			s_11KY13-1 [21026]	ANDESITE, BASALTIC [21026]									VOL					WR [21026]	53.208	0.971		16.019				8.38	8.766	6.964	0.166		0.862	3.21	0.171
[21026]	CONVERGENT MARGIN	KAMCHATKA ARC / KAMCHATKA ARC / CENTRAL KAMCHATKA SEGMENT / KLYUCHEVSKOY	4 -1.5 KA ERUPTION	56.05	56.05	160.63	160.63	SAE			s_11KY13-2 [21026]	ANDESITE, BASALTIC [21026]									VOL					WR [21026]	53.7	0.971		16.346				8.25	8.673	6.79	0.164		0.866	3.239	0.174
[21026]	CONVERGENT MARGIN	KAMCHATKA ARC / KAMCHATKA ARC / CENTRAL KAMCHATKA SEGMENT / KLYUCHEVSKOY	4 -1.5 KA ERUPTION	56.05	56.05	160.63	160.63	SAE			s_11KY14 [21026]	ANDESITE, BASALTIC [21026]									VOL					WR [21026]	52.868	1.122		17.494				8.67	8.281	4.946	0.167		1.046	3.431	0.204
[21026]	CONVERGENT MARGIN	KAMCHATKA ARC / KAMCHATKA ARC / CENTRAL KAMCHATKA SEGMENT / KLYUCHEVSKOY		56.0003	56.0003	160.723	160.723	SAE			s_11KY15 [21026]	ANDESITE, BASALTIC [21026]									VOL					WR [21026]	53.13	0.974		16.207				8.32	8.765	6.576	0.165		0.875	3.25	0.173
[21026]	CONVERGENT MARGIN	KAMCHATKA ARC / KAMCHATKA ARC / CENTRAL KAMCHATKA SEGMENT / KLYUCHEVSKOY		56.1453	56.1453	160.792	160.792	SAE			s_11KY3 [21026]	ANDESITE, BASALTIC [21026]									VOL					WR [21026]	53.336	1.082		17.732				8.34	8.282	5.153	0.154		0.818	3.626	0.204
[21026]	CONVERGENT MARGIN	KAMCHATKA ARC / KAMCHATKA ARC / CENTRAL KAMCHATKA SEGMENT / KLYUCHEVSKOY		56.0181	56.0181	160.809	160.809	SAE			s_11KY19 [21026]	BASALT [21026]									VOL					WR [21026]	51.79	0.824		14.936				8.5	9.94	9.265	0.168		0.582	2.689	0.132
[21026]	CONVERGENT MARGIN	KAMCHATKA ARC / KAMCHATKA ARC / CENTRAL KAMCHATKA SEGMENT / KLYUCHEVSKOY		55.9911	55.9911	160.836	160.836	SAE			s_13KY107-1 [21026]	BASALT [21026]									VOL					WR [21026]	51.513	0.947		15.262				8.47	9.434	7.92	0.161		0.667	2.888	0.16
[21026]	CONVERGENT MARGIN	KAMCHATKA ARC / KAMCHATKA ARC / CENTRAL KAMCHATKA SEGMENT / KLYUCHEVSKOY		55.9911	55.9911	160.836	160.836	SAE			s_13KY107-2 [21026]	BASALT [21026]									VOL					WR [21026]	51.789	1.003		15.555				8.68	9.281	7.397	0.164		0.759	3.015	0.179
[21026]	CONVERGENT MARGIN	KAMCHATKA ARC / KAMCHATKA ARC / CENTRAL KAMCHATKA SEGMENT / KLYUCHEVSKOY		56.0403	56.0403	160.801	160.801	SAE			s_11KY111-1 [21026]	ANDESITE, BASALTIC [21026]									VOL					WR [21026]	53.065	0.96		16.171				8.28	8.758	6.363	0.163		0.841	3.237	0.166
[21026]	CONVERGENT MARGIN	KAMCHATKA ARC / KAMCHATKA ARC / CENTRAL KAMCHATKA SEGMENT / KLYUCHEVSKOY		56.0414	56.0414	160.801	160.801	SAE			s_11KY111-2 [21026]	ANDESITE, BASALTIC [21026]									VOL					WR [21026]	53.697	0.962		16.35				8.2	8.603	6.255	0.161		0.88	3.234	0.17
[21026]	CONVERGENT MARGIN	KAMCHATKA ARC / KAMCHATKA ARC / CENTRAL KAMCHATKA SEGMENT / KLYUCHEVSKOY		56.0414	56.0414	160.801	160.801	SAE			s_11KY111-4 [21026]	ANDESITE, BASALTIC [21026]									VOL					WR [21026]	53.134	1.119		17.749				8.48	8.391	5.034	0.163		1.021	3.391	0.192
[21026]	CONVERGENT MARGIN	KAMCHATKA ARC / KAMCHATKA ARC / CENTRAL KAMCHATKA SEGMENT / KLYUCHEVSKOY		56.0383	56.0383	160.807	160.807	SAE			s_11KY111-5 [21026]	ANDESITE, BASALTIC [21026]									VOL					WR [21026]	53.615	0.959		16.248				8.3	8.702	6.373	0.162		0.882	3.252	0.172
[21026]	CONVERGENT MARGIN	KAMCHATKA ARC / KAMCHATKA ARC / CENTRAL KAMCHATKA SEGMENT / KLYUCHEVSKOY		56.1028	56.1028	160.797	160.797	SAE			s_11KY17-1 [21026]	ANDESITE, BASALTIC [21026]									VOL					WR [21026]	53.853	1.009		17.856				8.14	8.178	5.082	0.157		0.99	3.59	0.192
[21026]	CONVERGENT MARGIN	KAMCHATKA ARC / KAMCHATKA ARC / CENTRAL KAMCHATKA SEGMENT / KLYUCHEVSKOY		56.1028	56.1028	160.797	160.797	SAE			s_11KY17-2 [21026]	ANDESITE, BASALTIC [21026]									VOL					WR [21026]	53.68	1.019		17.851				8.06	8.164	5.061	0.157		0.944	3.514	0.19
[21026]	CONVERGENT MARGIN	KAMCHATKA ARC / KAMCHATKA ARC / CENTRAL KAMCHATKA SEGMENT / KLYUCHEVSKOY		56.2089	56.2089	160.732	160.732	SAE			s_11KY5-1 [21026]	ANDESITE, BASALTIC [21026]									VOL					WR [21026]	53.461	0.986		16.771				8.34	8.663	5.955	0.164		0.887	3.336	0.176
[21026]	CONVERGENT MARGIN	KAMCHATKA ARC / KAMCHATKA ARC / CENTRAL KAMCHATKA SEGMENT / KLYUCHEVSKOY		56.2089	56.2089	160.732	160.732	SAE			s_11KY5-2 [21026]	ANDESITE, BASALTIC [21026]									VOL					WR [21026]	53.721	0.963		16.619				8.43	8.62	6.46	0.165		0.853	3.299	0.174
[21026]	CONVERGENT MARGIN	KAMCHATKA ARC / KAMCHATKA ARC / CENTRAL KAMCHATKA SEGMENT / KLYUCHEVSKOY		56.1425	56.1425	160.793	160.793	SAE			s_11KY5-3 [21026]	ANDESITE, BASALTIC [21026]									VOL					WR [21026]	53.186	0.979		16.649				8.31	8.722	6.047	0.165		0.868	3.318	0.176
[21026]	CONVERGENT MARGIN	KAMCHATKA ARC / KAMCHATKA ARC / CENTRAL KAMCHATKA SEGMENT / KLYUCHEVSKOY	1 - 0.5 KA ERUPTION	56.05	56.05	160.63	160.63	SAE			s_11KY9 [21026]	ANDESITE, BASALTIC [21026]									VOL					WR [21026]	53.128	1.032		17.341				8.23	8.372	5.434	0.16		0.929	3.449	0.184
[21026]	CONVERGENT MARGIN	KAMCHATKA ARC / KAMCHATKA ARC / CENTRAL KAMCHATKA SEGMENT / KLYUCHEVSKOY		56.1456	56.1456	160.797	160.797	SAE			s_12KY8-1 [21026]	ANDESITE, BASALTIC [21026]									VOL					WR [21026]	53.415	0.978		16.793				8.38	8.606	6.08	0.163		0.876	3.327	0.176
[21026]	CONVERGENT MARGIN	KAMCHATKA ARC / KAMCHATKA ARC / CENTRAL KAMCHATKA SEGMENT / KLYUCHEVSKOY		56.1456	56.1456	160.797	160.797	SAE			s_12KY8-2 [21026]	ANDESITE, BASALTIC [21026]									VOL					WR [21026]	53.535	0.979		16.867				8.25	8.641	6.052	0.163		0.872	3.367	0.177
[21026]	CONVERGENT MARGIN	KAMCHATKA ARC / KAMCHATKA ARC / CENTRAL KAMCHATKA SEGMENT / KLYUCHEVSKOY		55.9844	55.9844	160.727	160.727	SAE			s_13KY13 [21026]	ANDESITE, BASALTIC [21026]									VOL					WR [21026]	52.805	0.965		15.958				8.37	8.729	6.713	0.165		0.856	3.187	0.167
[21026]	CONVERGENT MARGIN	KAMCHATKA ARC / KAMCHATKA ARC / CENTRAL KAMCHATKA SEGMENT / KLYUCHEVSKOY		55.9844	55.9844	160.727	160.727	SAE			s_13KY14 [21026]	ANDESITE, BASALTIC [21026]									VOL					WR [21026]	53.497	0.967		16.216				8.33	8.711	6.757	0.164		0.867	3.228	0.172
[21026]	CONVERGENT MARGIN	KAMCHATKA ARC / KAMCHATKA ARC / CENTRAL KAMCHATKA SEGMENT / KLYUCHEVSKOY		56.1156	56.1156	160.748	160.748	SAE			s_KY10-13 [21026]	ANDESITE, BASALTIC [21026]									VOL					WR [21026]	52.037	0.899		15.88				8.38	9.395	7.722	0.161		0.65	2.897	0.144
[21026]	CONVERGENT MARGIN	KAMCHATKA ARC / KAMCHATKA ARC / CENTRAL KAMCHATKA SEGMENT / KLYUCHEVSKOY		56.1194	56.1194	160.745	160.745	SAE			s_10KY10 [21026]	ANDESITE, BASALTIC [21026]									VOL					WR [21026]	53.518	1.091		17.868				8.17	8.151	5.024	0.155		0.948	3.679	0.198
[21026]	CONVERGENT MARGIN	KAMCHATKA ARC / KAMCHATKA ARC / CENTRAL KAMCHATKA SEGMENT / KLYUCHEVSKOY	1 - 0.5 KA ERUPTION	56.05	56.05	160.63	160.63	SAE			s_KY10-11 [21026]	ANDESITE, BASALTIC [21026]									VOL					WR [21026]	53.043	1.094		17.653				8.21	8.114	4.936	0.156		0.943	3.634	0.194
[21026]	CONVERGENT MARGIN	KAMCHATKA ARC / KAMCHATKA ARC / CENTRAL KAMCHATKA SEGMENT / KLYUCHEVSKOY	1 - 0.5 KA ERUPTION	56.05	56.05	160.63	160.63	SAE			s_KY10-12 [21026]	ANDESITE, BASALTIC [21026]									VOL					WR [21026]	53.154	1.091		17.628				8.2	8.061	5.013	0.154		0.927	3.616	0.193
[21026]	CONVERGENT MARGIN	KAMCHATKA ARC / KAMCHATKA ARC / CENTRAL KAMCHATKA SEGMENT / KLYUCHEVSKOY		56.21	56.21	160.82	160.82	SAE			s_12KY14-1 [21026]	ANDESITE, BASALTIC [21026]									VOL					WR [21026]	52.803	0.885		14.46				8.3	9.425	9.094	0.166		0.868	2.747	0.163
[21026]	CONVERGENT MARGIN	KAMCHATKA ARC / KAMCHATKA ARC / CENTRAL KAMCHATKA SEGMENT / KLYUCHEVSKOY		56.2064	56.2064	160.825	160.825	SAE			s_12KY10-1 [21026]	ANDESITE, BASALTIC [21026]									VOL					WR [21026]	52.534	0.899		14.876				8.17	9.908	7.528	0.166		0.949	2.756	0.173
[21026]	CONVERGENT MARGIN	KAMCHATKA ARC / KAMCHATKA ARC / CENTRAL KAMCHATKA SEGMENT / KLYUCHEVSKOY		56.2064	56.2064	160.825	160.825	SAE			s_12KY10-2 [21026]	ANDESITE, BASALTIC [21026]									VOL					WR [21026]	52.58	0.892		14.908				8.19	9.877	7.564	0.166		0.947	2.79	0.176
[21026]	CONVERGENT MARGIN	KAMCHATKA ARC / KAMCHATKA ARC / CENTRAL KAMCHATKA SEGMENT / KLYUCHEVSKOY		56.2097	56.2097	160.82	160.82	SAE			s_12KY11-1 [21026]	ANDESITE, BASALTIC [21026]									VOL					WR [21026]	53.183	0.924		15.042				8.19	9.368	7.927	0.164		0.92	2.93	0.171
[21026]	CONVERGENT MARGIN	KAMCHATKA ARC / KAMCHATKA ARC / CENTRAL KAMCHATKA SEGMENT / KLYUCHEVSKOY		56.2097	56.2097	160.82	160.82	SAE			s_12KY11-2 [21026]	ANDESITE, BASALTIC [21026]									VOL					WR [21026]	53.29	0.916		15.011				8.26	9.362	7.98	0.164		0.914	2.905	0.171
[21026]	CONVERGENT MARGIN	KAMCHATKA ARC / KAMCHATKA ARC / CENTRAL KAMCHATKA SEGMENT / KLYUCHEVSKOY		56.21	56.21	160.818	160.818	SAE			s_12KY12-2 [21026]	ANDESITE, BASALTIC [21026]									VOL					WR [21026]	53.307	0.916		15.084				8.14	9.195	8.055	0.163		0.912	2.914	0.171
[21026]	CONVERGENT MARGIN	KAMCHATKA ARC / KAMCHATKA ARC / CENTRAL KAMCHATKA SEGMENT / KLYUCHEVSKOY		56.2119	56.2119	160.818	160.818	SAE			s_12KY13-2 [21026]	ANDESITE, BASALTIC [21026]									VOL					WR [21026]	52.395	0.871		14.111				8.22	9.4	9.228	0.165		0.857	2.706	0.162
[21026]	CONVERGENT MARGIN	KAMCHATKA ARC / KAMCHATKA ARC / CENTRAL KAMCHATKA SEGMENT / KLYUCHEVSKOY		56.2061	56.2061	160.827	160.827	SAE			s_12KY9-1 [21026]	ANDESITE, BASALTIC [21026]									VOL					WR [21026]	52.307	0.888		14.813				8.17	9.87	7.54	0.165		0.926	2.77	0.174
[21026]	CONVERGENT MARGIN	KAMCHATKA ARC / KAMCHATKA ARC / CENTRAL KAMCHATKA SEGMENT / KLYUCHEVSKOY		56.2061	56.2061	160.827	160.827	SAE			s_12KY9-2 [21026]	ANDESITE, BASALTIC [21026]									VOL					WR [21026]	53.185	0.892		15.107				8.23	9.908	7.622	0.166		0.95	2.859	0.177
[21026]	CONVERGENT MARGIN	KAMCHATKA ARC / KAMCHATKA ARC / CENTRAL KAMCHATKA SEGMENT / KLYUCHEVSKOY		56.2061	56.2061	160.827	160.827	SAE			s_12KY9-3 [21026]	ANDESITE, BASALTIC [21026]									VOL					WR [21026]	52.939	0.902		15.103				8.27	9.917	7.502	0.167		0.955	2.856	0.177
[21026]	CONVERGENT MARGIN	KAMCHATKA ARC / KAMCHATKA ARC / CENTRAL KAMCHATKA SEGMENT / KLYUCHEVSKOY		56.2431	56.2431	160.845	160.845	SAE			s_KY10-17 [21026]	ANDESITE, BASALTIC [21026]									VOL					WR [21026]	52.505	0.878		14.49				8.19	9.873	7.908	0.163		0.904	2.75	0.169
[21026]	CONVERGENT MARGIN	KAMCHATKA ARC / KAMCHATKA ARC / CENTRAL KAMCHATKA SEGMENT / KLYUCHEVSKOY		56.2389	56.2389	160.84	160.84	SAE			s_KY10-18 [21026]	ANDESITE, BASALTIC [21026]									VOL					WR [21026]	52.524	0.877		14.516				8.04	10.008	7.851	0.163		0.918	2.774	0.169
[21026]	CONVERGENT MARGIN	KAMCHATKA ARC / KAMCHATKA ARC / CENTRAL KAMCHATKA SEGMENT / KLYUCHEVSKOY		56.2389	56.2389	160.84	160.84	SAE			s_KY10-19 [21026]	ANDESITE, BASALTIC [21026]									VOL					WR [21026]	53.538	0.872		14.786				8.15	10.076	8.116	0.165		0.91	2.815	0.171
[21026]	CONVERGENT MARGIN	KAMCHATKA ARC / KAMCHATKA ARC / CENTRAL KAMCHATKA SEGMENT / KLYUCHEVSKOY		56.2389	56.2389	160.84	160.84	SAE			s_KY10-20 [21026]	ANDESITE, BASALTIC [21026]									VOL					WR [21026]	53.764	0.878		14.873				8.16	10.089	8.125	0.165		0.928	2.835	0.172
[21026]	CONVERGENT MARGIN	KAMCHATKA ARC / KAMCHATKA ARC / CENTRAL KAMCHATKA SEGMENT / KLYUCHEVSKOY	1937 - 1938 ERUPTION	56.05	56.05	160.63	160.63	SAE			s_11KY104-1 [21026]	ANDESITE, BASALTIC [21026]									VOL					WR [21026]	51.931	0.962		15.487				8.43	9.364	7.791	0.162		0.669	2.899	0.167
[21026]	CONVERGENT MARGIN	KAMCHATKA ARC / KAMCHATKA ARC / CENTRAL KAMCHATKA SEGMENT / KLYUCHEVSKOY	1937 - 1938 ERUPTION	56.05	56.05	160.63	160.63	SAE			s_11KY104-2 [21026]	ANDESITE, BASALTIC [21026]									VOL					WR [21026]	52.435	0.959		15.596				8.55	9.501	7.971	0.164		0.658	2.929	0.167
[21026]	CONVERGENT MARGIN	KAMCHATKA ARC / KAMCHATKA ARC / CENTRAL KAMCHATKA SEGMENT / KLYUCHEVSKOY	1937 - 1938 ERUPTION	56.05	56.05	160.63	160.63	SAE			s_11KY-104-3 [21026]	ANDESITE, BASALTIC [21026]									VOL					WR [21026]	51.869	0.953		15.364				8.44	9.393	7.868	0.162		0.658	2.894	0.165
[21026]	CONVERGENT MARGIN	KAMCHATKA ARC / KAMCHATKA ARC / CENTRAL KAMCHATKA SEGMENT / KLYUCHEVSKOY		56.0614	56.0614	160.809	160.809	SAE			s_11KY109-2 [21026]	ANDESITE, BASALTIC [21026]									VOL					WR [21026]	53.566	0.984		16.796				8.19	8.578	5.812	0.164		1.009	3.334	0.184
[21026]	CONVERGENT MARGIN	KAMCHATKA ARC / KAMCHATKA ARC / CENTRAL KAMCHATKA SEGMENT / KLYUCHEVSKOY	1937 - 1938 ERUPTION	56.05	56.05	160.63	160.63	SAE			s_11KY110-1 [21026]	ANDESITE, BASALTIC [21026]									VOL					WR [21026]	53.652	1.031		17.732				8.02	8.118	4.963	0.156		0.966	3.623	0.19
[21026]	CONVERGENT MARGIN	KAMCHATKA ARC / KAMCHATKA ARC / CENTRAL KAMCHATKA SEGMENT / KLYUCHEVSKOY	1937 - 1938 ERUPTION	56.05	56.05	160.63	160.63	SAE			s_11KY110-2 [21026]	ANDESITE, BASALTIC [21026]									VOL					WR [21026]	53.551	1.011		17.478				8.17	8.411	5.34	0.16		1.031	3.493	0.189
[21026]	CONVERGENT MARGIN	KAMCHATKA ARC / KAMCHATKA ARC / CENTRAL KAMCHATKA SEGMENT / KLYUCHEVSKOY	1937 - 1938 ERUPTION	56.05	56.05	160.63	160.63	SAE			s_11KY110-3 [21026]	ANDESITE, BASALTIC [21026]									VOL					WR [21026]	53.604	0.967		17.123				7.81	8.052	4.953	0.156		0.979	3.591	0.194
[21026]	CONVERGENT MARGIN	KAMCHATKA ARC / KAMCHATKA ARC / CENTRAL KAMCHATKA SEGMENT / KLYUCHEVSKOY	1937 - 1938 ERUPTION	56.05	56.05	160.63	160.63	SAE			s_11KY110-4 [21026]	ANDESITE, BASALTIC [21026]									VOL					WR [21026]	54.205	1.027		18.532				7.85	7.957	4.292	0.151		1.027	3.76	0.193
[21026]	CONVERGENT MARGIN	KAMCHATKA ARC / KAMCHATKA ARC / CENTRAL KAMCHATKA SEGMENT / KLYUCHEVSKOY	1937 - 1938 ERUPTION	56.05	56.05	160.63	160.63	SAE			s_11KY110-5 [21026]	ANDESITE, BASALTIC [21026]									VOL					WR [21026]	53.707	0.973		17.08				7.83	8.318	5.474	0.158		0.95	3.536	0.188
[21026]	CONVERGENT MARGIN	KAMCHATKA ARC / KAMCHATKA ARC / CENTRAL KAMCHATKA SEGMENT / KLYUCHEVSKOY	1937 - 1938 ERUPTION	56.05	56.05	160.63	160.63	SAE			s_11KY110-6 [21026]	ANDESITE, BASALTIC [21026]									VOL					WR [21026]	53.957	1.028		18.254				7.96	7.926	4.381	0.153		1.037	3.748	0.194
[21026]	CONVERGENT MARGIN	KAMCHATKA ARC / KAMCHATKA ARC / CENTRAL KAMCHATKA SEGMENT / KLYUCHEVSKOY		56.0625	56.0625	160.826	160.826	SAE			s_11KY102-1 [21026]	ANDESITE, BASALTIC [21026]									VOL					WR [21026]	53.401	0.96		16.174				8.14	9.053	6.526	0.164		0.967	3.114	0.185
[21026]	CONVERGENT MARGIN	KAMCHATKA ARC / KAMCHATKA ARC / CENTRAL KAMCHATKA SEGMENT / KLYUCHEVSKOY		56.0625	56.0625	160.826	160.826	SAE			s_11KY102-2 [21026]	ANDESITE, BASALTIC [21026]									VOL					WR [21026]	53.188	0.975		15.919				8.22	9.186	6.749	0.164		0.944	3.042	0.18
[21026]	CONVERGENT MARGIN	KAMCHATKA ARC / KAMCHATKA ARC / CENTRAL KAMCHATKA SEGMENT / KLYUCHEVSKOY		56.0625	56.0625	160.826	160.826	SAE			s_11KY102-3 [21026]	ANDESITE, BASALTIC [21026]									VOL					WR [21026]	53.255	0.967		15.943				8.24	9.143	6.756	0.167		0.959	3.091	0.186
[21026]	CONVERGENT MARGIN	KAMCHATKA ARC / KAMCHATKA ARC / CENTRAL KAMCHATKA SEGMENT / KLYUCHEVSKOY		56.0625	56.0625	160.826	160.826	SAE			s_11KY102-4 [21026]	ANDESITE, BASALTIC [21026]									VOL					WR [21026]	53.666	0.972		16.135				8.14	9.191	6.574	0.165		0.962	3.124	0.185
[21026]	CONVERGENT MARGIN	KAMCHATKA ARC / KAMCHATKA ARC / CENTRAL KAMCHATKA SEGMENT / KLYUCHEVSKOY		56.0625	56.0625	160.826	160.826	SAE			s_11KY102-5 [21026]	ANDESITE, BASALTIC [21026]									VOL					WR [21026]	52.848	0.958		15.815				8.12	9.164	6.649	0.164		0.942	3.055	0.182
[21026]	CONVERGENT MARGIN	KAMCHATKA ARC / KAMCHATKA ARC / CENTRAL KAMCHATKA SEGMENT / KLYUCHEVSKOY		56.0614	56.0614	160.809	160.809	SAE			s_11KY108-2 [21026]	ANDESITE, BASALTIC [21026]									VOL					WR [21026]	53.516	0.953		15.97				8.5	9.091	6.897	0.17		0.924	3.071	0.182
[21026]	CONVERGENT MARGIN	KAMCHATKA ARC / KAMCHATKA ARC / CENTRAL KAMCHATKA SEGMENT / KLYUCHEVSKOY		56.0614	56.0614	160.809	160.809	SAE			s_11KY108-3 [21026]	ANDESITE, BASALTIC [21026]									VOL					WR [21026]	52.977	0.946		15.665				8.47	9.171	6.863	0.17		0.928	2.993	0.18
[21026]	CONVERGENT MARGIN	KAMCHATKA ARC / KAMCHATKA ARC / CENTRAL KAMCHATKA SEGMENT / KLYUCHEVSKOY		56.0614	56.0614	160.809	160.809	SAE			s_11KY108-4 [21026]	ANDESITE, BASALTIC [21026]									VOL					WR [21026]	52.855	0.945		15.752				8.38	9.01	6.855	0.169		0.912	3.018	0.179
[21026]	CONVERGENT MARGIN	KAMCHATKA ARC / KAMCHATKA ARC / CENTRAL KAMCHATKA SEGMENT / KLYUCHEVSKOY		56.0614	56.0614	160.809	160.809	SAE			s_11KY108-5 [21026]	ANDESITE, BASALTIC [21026]									VOL					WR [21026]	53.23	0.954		15.779				8.34	9.226	6.937	0.17		0.918	3.044	0.181
[21026]	CONVERGENT MARGIN	KAMCHATKA ARC / KAMCHATKA ARC / CENTRAL KAMCHATKA SEGMENT / KLYUCHEVSKOY		56.0656	56.0656	160.725	160.725	SAE			s_11KY8-1 [21026]	ANDESITE, BASALTIC [21026]									VOL					WR [21026]	53.25	1.076		17.575				8.3	8.231	4.93	0.16		1.114	3.426	0.214
[21026]	CONVERGENT MARGIN	KAMCHATKA ARC / KAMCHATKA ARC / CENTRAL KAMCHATKA SEGMENT / KLYUCHEVSKOY		56.0656	56.0656	160.725	160.725	SAE			s_11KY8-2 [21026]	ANDESITE, BASALTIC [21026]									VOL					WR [21026]	53.833	1.072		17.733				8.24	8.25	5.027	0.16		1.13	3.48	0.216
[21026]	CONVERGENT MARGIN	KAMCHATKA ARC / KAMCHATKA ARC / CENTRAL KAMCHATKA SEGMENT / KLYUCHEVSKOY		56.0656	56.0656	160.725	160.725	SAE			s_11KY8-3 [21026]	ANDESITE, BASALTIC [21026]									VOL					WR [21026]	53.882	1.074		17.751				8.27	8.248	5.07	0.161		1.115	3.464	0.215
[21026]	CONVERGENT MARGIN	KAMCHATKA ARC / KAMCHATKA ARC / CENTRAL KAMCHATKA SEGMENT / KLYUCHEVSKOY		56.0656	56.0656	160.725	160.725	SAE			s_11KY8-4 [21026]	ANDESITE, BASALTIC [21026]									VOL					WR [21026]	54.231	1.063		17.69				8.27	8.345	5.249	0.161		1.114	3.469	0.213
[21026]	CONVERGENT MARGIN	KAMCHATKA ARC / KAMCHATKA ARC / CENTRAL KAMCHATKA SEGMENT / KLYUCHEVSKOY		55.9933	55.9933	160.84	160.84	SAE			s_KY10-1 [21026]	ANDESITE, BASALTIC [21026]									VOL					WR [21026]	53.27	1.051		16.886				8.26	8.491	5.66	0.163		1.04	3.287	0.202
[21026]	CONVERGENT MARGIN	KAMCHATKA ARC / KAMCHATKA ARC / CENTRAL KAMCHATKA SEGMENT / KLYUCHEVSKOY		55.9967	55.9967	160.825	160.825	SAE			s_KY10-2 [21026]	ANDESITE, BASALTIC [21026]									VOL					WR [21026]	54.001	1.063		17.136				8.23	8.605	5.638	0.163		1.064	3.345	0.203
[21026]	CONVERGENT MARGIN	KAMCHATKA ARC / KAMCHATKA ARC / CENTRAL KAMCHATKA SEGMENT / KLYUCHEVSKOY		55.9964	55.9964	160.823	160.823	SAE			s_KY10-4 [21026]	ANDESITE, BASALTIC [21026]									VOL					WR [21026]	54.083	1.065		17.262				8.23	8.52	5.587	0.163		1.069	3.358	0.205
[21026]	CONVERGENT MARGIN	KAMCHATKA ARC / KAMCHATKA ARC / CENTRAL KAMCHATKA SEGMENT / KLYUCHEVSKOY		56.1133	56.1133	160.818	160.818	SAE			s_11KY100-1 [21026]	ANDESITE, BASALTIC [21026]									VOL					WR [21026]	53.469	1.105		17.697				8.27	8.037	4.932	0.153		1.172	3.553	0.222
[21026]	CONVERGENT MARGIN	KAMCHATKA ARC / KAMCHATKA ARC / CENTRAL KAMCHATKA SEGMENT / KLYUCHEVSKOY		56.1133	56.1133	160.818	160.818	SAE			s_11KY100-2 [21026]	ANDESITE, BASALTIC [21026]									VOL					WR [21026]	53.162	1.104		17.739				8.02	8.032	4.938	0.152		1.165	3.559	0.222
[21026]	CONVERGENT MARGIN	KAMCHATKA ARC / KAMCHATKA ARC / CENTRAL KAMCHATKA SEGMENT / KLYUCHEVSKOY		56.1125	56.1125	160.82	160.82	SAE			s_11KY100-3 [21026]	ANDESITE, BASALTIC [21026]									VOL					WR [21026]	53.71	1.121		17.751				8.15	7.843	4.502	0.148		1.163	3.546	0.229
[21026]	CONVERGENT MARGIN	KAMCHATKA ARC / KAMCHATKA ARC / CENTRAL KAMCHATKA SEGMENT / KLYUCHEVSKOY		56.1111	56.1111	160.823	160.823	SAE			s_11KY100-4 [21026]	ANDESITE, BASALTIC [21026]									VOL					WR [21026]	53.881	1.095		17.703				8.31	8.009	5.005	0.154		1.158	3.548	0.22
[21026]	CONVERGENT MARGIN	KAMCHATKA ARC / KAMCHATKA ARC / CENTRAL KAMCHATKA SEGMENT / KLYUCHEVSKOY		56.1264	56.1264	160.756	160.756	SAE			s_KY10-15 [21026]	ANDESITE, BASALTIC [21026]									VOL					WR [21026]	53.719	1.128		18.284				8.12	7.878	4.489	0.153		1.166	3.649	0.219
[21026]	CONVERGENT MARGIN	KAMCHATKA ARC / KAMCHATKA ARC / CENTRAL KAMCHATKA SEGMENT / KLYUCHEVSKOY		56.1289	56.1289	160.759	160.759	SAE			s_KY10-16 [21026]	ANDESITE, BASALTIC [21026]									VOL					WR [21026]	53.513	1.131		18.179				8.16	7.925	4.493	0.154		1.175	3.648	0.219
[21026]	CONVERGENT MARGIN	KAMCHATKA ARC / KAMCHATKA ARC / CENTRAL KAMCHATKA SEGMENT / KLYUCHEVSKOY		56.1244	56.1244	160.744	160.744	SAE			s_11KY6-1 [21026]	ANDESITE, BASALTIC [21026]									VOL					WR [21026]	53.957	1.13		18.333				8.13	7.885	4.484	0.153		1.18	3.67	0.22
[21026]	CONVERGENT MARGIN	KAMCHATKA ARC / KAMCHATKA ARC / CENTRAL KAMCHATKA SEGMENT / KLYUCHEVSKOY		56.1244	56.1244	160.744	160.744	SAE			s_11KY6-2 [21026]	ANDESITE, BASALTIC [21026]									VOL					WR [21026]	53.649	1.13		18.271				8.1	7.917	4.466	0.154		1.178	3.653	0.221
[21026]	CONVERGENT MARGIN	KAMCHATKA ARC / KAMCHATKA ARC / CENTRAL KAMCHATKA SEGMENT / KLYUCHEVSKOY		55.9881	55.9881	160.764	160.764	SAE			s_11KY6-3 [21026]	ANDESITE, BASALTIC [21026]									VOL					WR [21026]	53.951	1.128		18.376				8.1	7.866	4.508	0.153		1.179	3.649	0.222
[21026]	CONVERGENT MARGIN	KAMCHATKA ARC / KAMCHATKA ARC / CENTRAL KAMCHATKA SEGMENT / KLYUCHEVSKOY		56	56	160.738	160.738	SAE			s_11KY16-1 [21026]	ANDESITE, BASALTIC [21026]									VOL					WR [21026]	53.531	1.149		18.401				8.11	7.975	4.348	0.154		1.166	3.649	0.217
[21026]	CONVERGENT MARGIN	KAMCHATKA ARC / KAMCHATKA ARC / CENTRAL KAMCHATKA SEGMENT / KLYUCHEVSKOY		56	56	160.738	160.738	SAE			s_11KY16-11 [21026]	ANDESITE, BASALTIC [21026]									VOL					WR [21026]	53.874	1.144		18.448				8.11	7.915	4.443	0.154		1.166	3.666	0.219
[21026]	CONVERGENT MARGIN	KAMCHATKA ARC / KAMCHATKA ARC / CENTRAL KAMCHATKA SEGMENT / KLYUCHEVSKOY		55.9997	55.9997	160.737	160.737	SAE			s_11KY16-3 [21026]	ANDESITE, BASALTIC [21026]									VOL					WR [21026]	53.493	1.149		18.38				8.08	7.936	4.265	0.152		1.167	3.653	0.219
[21026]	CONVERGENT MARGIN	KAMCHATKA ARC / KAMCHATKA ARC / CENTRAL KAMCHATKA SEGMENT / KLYUCHEVSKOY		55.9997	55.9997	160.737	160.737	SAE			s_11KY16-4 [21026]	ANDESITE, BASALTIC [21026]									VOL					WR [21026]	53.243	1.058		17.344				8.23	8.329	5.157	0.161		1.097	3.348	0.209
[21026]	CONVERGENT MARGIN	KAMCHATKA ARC / KAMCHATKA ARC / CENTRAL KAMCHATKA SEGMENT / KLYUCHEVSKOY		56.1428	56.1428	160.792	160.792	SAE			s_11KY2-1 [21026]	ANDESITE, BASALTIC [21026]									VOL					WR [21026]	54.102	1.104		17.467				8.17	8.051	4.767	0.159		1.132	3.523	0.216
[21026]	CONVERGENT MARGIN	KAMCHATKA ARC / KAMCHATKA ARC / CENTRAL KAMCHATKA SEGMENT / KLYUCHEVSKOY		56.1428	56.1428	160.792	160.792	SAE			s_11KY2-2 [21026]	ANDESITE, BASALTIC [21026]									VOL					WR [21026]	53.613	1.107		17.457				8.2	8.152	4.919	0.161		1.128	3.519	0.216
[21026]	CONVERGENT MARGIN	KAMCHATKA ARC / KAMCHATKA ARC / CENTRAL KAMCHATKA SEGMENT / KLYUCHEVSKOY		56.1292	56.1292	160.745	160.745	SAE			s_11KY2-3 [21026]	ANDESITE, BASALTIC [21026]									VOL					WR [21026]	53.95	1.096		17.528				8.19	8.193	5.037	0.161		1.116	3.51	0.215
[21026]	CONVERGENT MARGIN	KAMCHATKA ARC / KAMCHATKA ARC / CENTRAL KAMCHATKA SEGMENT / KLYUCHEVSKOY		56.0425	56.0425	160.607	160.607	SAE			s_12KY110-1 [21026]	ANDESITE, BASALTIC [21026]									VOL					WR [21026]	53.699	1.084		17.295				8.34	8.434	5.212	0.167		1.042	3.395	0.203
[21026]	CONVERGENT MARGIN	KAMCHATKA ARC / KAMCHATKA ARC / CENTRAL KAMCHATKA SEGMENT / KLYUCHEVSKOY		56.0425	56.0425	160.607	160.607	SAE			s_12KY110-2 [21026]	ANDESITE, BASALTIC [21026]									VOL					WR [21026]	53.626	1.084		17.289				8.34	8.391	5.181	0.166		1.036	3.38	0.203
[21026]	CONVERGENT MARGIN	KAMCHATKA ARC / KAMCHATKA ARC / CENTRAL KAMCHATKA SEGMENT / KLYUCHEVSKOY		56.0425	56.0425	160.607	160.607	SAE			s_12KY110-3 [21026]	ANDESITE, BASALTIC [21026]									VOL					WR [21026]	53.632	1.078		17.299				8.37	8.39	5.302	0.167		1.037	3.377	0.202
[21026]	CONVERGENT MARGIN	KAMCHATKA ARC / KAMCHATKA ARC / CENTRAL KAMCHATKA SEGMENT / KLYUCHEVSKOY		56.0425	56.0425	160.607	160.607	SAE			s_12KY110-4 [21026]	ANDESITE, BASALTIC [21026]									VOL					WR [21026]	53.635	1.087		17.319				8.36	8.46	5.334	0.168		1.028	3.369	0.202
[21026]	CONVERGENT MARGIN	KAMCHATKA ARC / KAMCHATKA ARC / CENTRAL KAMCHATKA SEGMENT / KLYUCHEVSKOY		56.0869	56.0869	160.745	160.745	SAE			s_11KY103-1 [21026]	ANDESITE, BASALTIC [21026]									VOL					WR [21026]	52.911	1.133		17.229				8.57	8.395	5.177	0.167		1.03	3.37	0.2
[21026]	CONVERGENT MARGIN	KAMCHATKA ARC / KAMCHATKA ARC / CENTRAL KAMCHATKA SEGMENT / KLYUCHEVSKOY		56.0869	56.0869	160.745	160.745	SAE			s_11KY103-3 [21026]	ANDESITE, BASALTIC [21026]									VOL					WR [21026]	52.681	1.116		17.222				8.58	8.393	5.156	0.167		1.009	3.365	0.197
[21026]	CONVERGENT MARGIN	KAMCHATKA ARC / KAMCHATKA ARC / CENTRAL KAMCHATKA SEGMENT / KLYUCHEVSKOY		56.0611	56.0611	160.809	160.809	SAE			s_11KY11-1 [21026]	ANDESITE, BASALTIC [21026]									VOL					WR [21026]	53.349	1.138		17.645				8.78	8.251	4.965	0.168		1.052	3.443	0.208
[21026]	CONVERGENT MARGIN	KAMCHATKA ARC / KAMCHATKA ARC / CENTRAL KAMCHATKA SEGMENT / KLYUCHEVSKOY		56.0656	56.0656	160.726	160.726	SAE			s_11KY11-2 [21026]	ANDESITE, BASALTIC [21026]									VOL					WR [21026]	53.43	1.117		17.524				8.5	8.299	5.003	0.167		1.067	3.446	0.206
[21026]	CONVERGENT MARGIN	KAMCHATKA ARC / KAMCHATKA ARC / CENTRAL KAMCHATKA SEGMENT / KLYUCHEVSKOY		56.0667	56.0667	160.718	160.718	SAE			s_11KY11-3 [21026]	ANDESITE, BASALTIC [21026]									VOL					WR [21026]	53.407	1.131		17.603				8.63	8.358	5.086	0.167		1.039	3.428	0.205
[21026]	CONVERGENT MARGIN	KAMCHATKA ARC / KAMCHATKA ARC / CENTRAL KAMCHATKA SEGMENT / KLYUCHEVSKOY		56.0631	56.0631	160.721	160.721	SAE			s_11KY11-4 [21026]	ANDESITE, BASALTIC [21026]									VOL					WR [21026]	53.651	1.135		17.786				8.68	8.302	5.025	0.168		1.053	3.501	0.205
[21026]	CONVERGENT MARGIN	KAMCHATKA ARC / KAMCHATKA ARC / CENTRAL KAMCHATKA SEGMENT / KLYUCHEVSKOY		56.0325	56.0325	160.619	160.619	SAE			s_12KY108-1 [21026]	ANDESITE, BASALTIC [21026]									VOL					WR [21026]	54.632	0.981		18.072				7.54	7.755	4.478	0.143		0.914	3.786	0.2
[21026]	CONVERGENT MARGIN	KAMCHATKA ARC / KAMCHATKA ARC / CENTRAL KAMCHATKA SEGMENT / KLYUCHEVSKOY		56.0325	56.0325	160.619	160.619	SAE			s_12KY108-2 [21026]	ANDESITE, BASALTIC [21026]									VOL					WR [21026]	53.544	1.038		17.548				8.43	8.362	5.329	0.158		0.813	3.628	0.189
[21026]	CONVERGENT MARGIN	KAMCHATKA ARC / KAMCHATKA ARC / CENTRAL KAMCHATKA SEGMENT / KLYUCHEVSKOY	1987 ERUPTION	56.05	56.05	160.63	160.63	SAE			s_KY-1987 [21026]	ANDESITE, BASALTIC [21026]									VOL					WR [21026]	53.182	1.035		17.348				8.22	8.326	5.342	0.157		0.814	3.606	0.188
[21026]	CONVERGENT MARGIN	KAMCHATKA ARC / KAMCHATKA ARC / CENTRAL KAMCHATKA SEGMENT / KLYUCHEVSKOY		56.0372	56.0372	160.619	160.619	SAE			s_12KY105-1 [21026]	ANDESITE, BASALTIC [21026]									VOL					WR [21026]	53.358	0.987		17.116				8.04	8.328	5.536	0.158		0.998	3.407	0.182
[21026]	CONVERGENT MARGIN	KAMCHATKA ARC / KAMCHATKA ARC / CENTRAL KAMCHATKA SEGMENT / KLYUCHEVSKOY		56.0372	56.0372	160.619	160.619	SAE			s_12KY105-2 [21026]	ANDESITE, BASALTIC [21026]									VOL					WR [21026]	54.319	1.004		17.427				7.92	8.079	5.123	0.157		1.078	3.608	0.205
[21026]	CONVERGENT MARGIN	KAMCHATKA ARC / KAMCHATKA ARC / CENTRAL KAMCHATKA SEGMENT / KLYUCHEVSKOY		56.0381	56.0381	160.619	160.619	SAE			s_12KY106-1 [21026]	ANDESITE, BASALTIC [21026]									VOL					WR [21026]	54.288	0.998		17.229				7.94	8.024	4.995	0.156		1.079	3.552	0.202
[21026]	CONVERGENT MARGIN	KAMCHATKA ARC / KAMCHATKA ARC / CENTRAL KAMCHATKA SEGMENT / KLYUCHEVSKOY		56.0381	56.0381	160.619	160.619	SAE			s_12KY106-2 [21026]	ANDESITE, BASALTIC [21026]									VOL					WR [21026]	53.945	1.008		17.391				7.88	8.096	5.031	0.156		1.088	3.599	0.205
[21026]	CONVERGENT MARGIN	KAMCHATKA ARC / KAMCHATKA ARC / CENTRAL KAMCHATKA SEGMENT / KLYUCHEVSKOY		56.045	56.045	160.633	160.633	SAE			s_12KY107-1 [21026]	ANDESITE, BASALTIC [21026]									VOL					WR [21026]	53.332	1.127		17.572				8.54	8.371	4.959	0.167		1.043	3.37	0.2
[21026]	CONVERGENT MARGIN	KAMCHATKA ARC / KAMCHATKA ARC / CENTRAL KAMCHATKA SEGMENT / KLYUCHEVSKOY		56.045	56.045	160.633	160.633	SAE			s_12KY107-3 [21026]	ANDESITE, BASALTIC [21026]									VOL					WR [21026]	53.073	1.11		17.464				8.4	8.314	4.904	0.167		1.026	3.404	0.199
[21026]	CONVERGENT MARGIN	KAMCHATKA ARC / KAMCHATKA ARC / CENTRAL KAMCHATKA SEGMENT / KLYUCHEVSKOY		56.0619	56.0619	160.719	160.719	SAE			s_11KY12 [21026]	ANDESITE, BASALTIC [21026]									VOL					WR [21026]	53.854	1.034		17.826				8.25	8.239	5.03	0.159		0.926	3.558	0.187
[21026]	CONVERGENT MARGIN	KAMCHATKA ARC / KAMCHATKA ARC / CENTRAL KAMCHATKA SEGMENT / KLYUCHEVSKOY		56.0367	56.0367	160.623	160.623	SAE			s_12KY103-2 [21026]	ANDESITE, BASALTIC [21026]									VOL					WR [21026]	53.162	1.131		17.76				8.59	8.218	4.718	0.167		1.05	3.488	0.201
[21026]	CONVERGENT MARGIN	KAMCHATKA ARC / KAMCHATKA ARC / CENTRAL KAMCHATKA SEGMENT / KLYUCHEVSKOY		56.0367	56.0367	160.623	160.623	SAE			s_12KY103-3 [21026]	ANDESITE, BASALTIC [21026]									VOL					WR [21026]	53.098	1.119		17.804				8.59	8.374	5.109	0.163		1.029	3.447	0.188
[21026]	CONVERGENT MARGIN	KAMCHATKA ARC / KAMCHATKA ARC / CENTRAL KAMCHATKA SEGMENT / KLYUCHEVSKOY	2008 ERUPTION	56.05	56.05	160.63	160.63	SAE			s_11KY105-1 [21026]	ANDESITE, BASALTIC [21026]									VOL					WR [21026]	53.4	1.089		16.977				8.42	8.273	5.166	0.17		1.017	3.362	0.2
[21026]	CONVERGENT MARGIN	KAMCHATKA ARC / KAMCHATKA ARC / CENTRAL KAMCHATKA SEGMENT / KLYUCHEVSKOY	2008 ERUPTION	56.05	56.05	160.63	160.63	SAE			s_11KY105-2 [21026]	ANDESITE, BASALTIC [21026]									VOL					WR [21026]	53.926	1.074		17.257				8.37	8.382	5.225	0.17		1.004	3.409	0.198
[21026]	CONVERGENT MARGIN	KAMCHATKA ARC / KAMCHATKA ARC / CENTRAL KAMCHATKA SEGMENT / KLYUCHEVSKOY	2008 ERUPTION	56.05	56.05	160.63	160.63	SAE			s_11KY105-3 [21026]	ANDESITE, BASALTIC [21026]									VOL					WR [21026]	53.932	1.076		17.012				8.52	8.298	5.168	0.17		0.997	3.354	0.197
[21026]	CONVERGENT MARGIN	KAMCHATKA ARC / KAMCHATKA ARC / CENTRAL KAMCHATKA SEGMENT / KLYUCHEVSKOY		56.0369	56.0369	160.623	160.623	SAE			s_12KY104-1 [21026]	ANDESITE, BASALTIC [21026]									VOL					WR [21026]	53.452	1.074		16.984				8.49	8.657	5.646	0.174		0.927	3.277	0.185
[21026]	CONVERGENT MARGIN	KAMCHATKA ARC / KAMCHATKA ARC / CENTRAL KAMCHATKA SEGMENT / KLYUCHEVSKOY		56.0369	56.0369	160.623	160.623	SAE			s_12KY104-2 [21026]	ANDESITE, BASALTIC [21026]									VOL					WR [21026]	53.395	1.075		16.846				8.57	8.661	5.667	0.173		0.925	3.261	0.186
[21026]	CONVERGENT MARGIN	KAMCHATKA ARC / KAMCHATKA ARC / CENTRAL KAMCHATKA SEGMENT / KLYUCHEVSKOY		56.0369	56.0369	160.623	160.623	SAE			s_12KY104-3 [21026]	ANDESITE, BASALTIC [21026]									VOL					WR [21026]	53.214	1.151		17.885				8.56	8.217	4.819	0.168		1.031	3.487	0.2
[21026]	CONVERGENT MARGIN	KAMCHATKA ARC / KAMCHATKA ARC / CENTRAL KAMCHATKA SEGMENT / KLYUCHEVSKOY	2009 ERUPTION	56.05	56.05	160.63	160.63	SAE			s_11KY106-1 [21026]	ANDESITE, BASALTIC [21026]									VOL					WR [21026]	53.942	1.082		17.224				8.46	8.391	5.238	0.169		0.988	3.377	0.198
[21026]	CONVERGENT MARGIN	KAMCHATKA ARC / KAMCHATKA ARC / CENTRAL KAMCHATKA SEGMENT / KLYUCHEVSKOY	2009 ERUPTION	56.05	56.05	160.63	160.63	SAE			s_11KY106-3 [21026]	ANDESITE, BASALTIC [21026]									VOL					WR [21026]	53.423	1.087		17.074				8.48	8.409	5.223	0.171		1	3.365	0.197
[21026]	CONVERGENT MARGIN	KAMCHATKA ARC / KAMCHATKA ARC / CENTRAL KAMCHATKA SEGMENT / KLYUCHEVSKOY	2009 ERUPTION	56.05	56.05	160.63	160.63	SAE			s_11KY106-4 [21026]	ANDESITE, BASALTIC [21026]									VOL					WR [21026]	53.538	1.087		17.14				8.45	8.414	5.217	0.171		0.999	3.386	0.197
[21026]	CONVERGENT MARGIN	KAMCHATKA ARC / KAMCHATKA ARC / CENTRAL KAMCHATKA SEGMENT / KLYUCHEVSKOY	2010 ERUPTION	56.05	56.05	160.63	160.63	SAE			s_15-AUG-10 [21026]	ANDESITE, BASALTIC [21026]									VOL					WR [21026]	53.164	1.077		16.611				8.69	8.727	5.773	0.177		0.932	3.234	0.186
[21026]	CONVERGENT MARGIN	KAMCHATKA ARC / KAMCHATKA ARC / CENTRAL KAMCHATKA SEGMENT / KLYUCHEVSKOY	2010 ERUPTION	56.05	56.05	160.63	160.63	SAE			s_11KY107-1 [21026]	ANDESITE, BASALTIC [21026]									VOL					WR [21026]	54.021	1.057		17.307				8.39	8.205	4.989	0.169		1.042	3.454	0.203
[21026]	CONVERGENT MARGIN	KAMCHATKA ARC / KAMCHATKA ARC / CENTRAL KAMCHATKA SEGMENT / KLYUCHEVSKOY	2010 ERUPTION	56.05	56.05	160.63	160.63	SAE			s_11KY107-2 [21026]	ANDESITE, BASALTIC [21026]									VOL					WR [21026]	53.644	1.062		17.142				8.23	8.199	4.958	0.168		1.028	3.391	0.203
[21026]	CONVERGENT MARGIN	KAMCHATKA ARC / KAMCHATKA ARC / CENTRAL KAMCHATKA SEGMENT / KLYUCHEVSKOY	2010 ERUPTION	56.05	56.05	160.63	160.63	SAE			s_11KY107-3 [21026]	ANDESITE, BASALTIC [21026]									VOL					WR [21026]	53.739	1.06		17.22				8.36	8.233	4.974	0.17		1.042	3.433	0.204
[21026]	CONVERGENT MARGIN	KAMCHATKA ARC / KAMCHATKA ARC / CENTRAL KAMCHATKA SEGMENT / KLYUCHEVSKOY	2010 ERUPTION	56.05	56.05	160.63	160.63	SAE			s_11KY107-4 [21026]	ANDESITE, BASALTIC [21026]									VOL					WR [21026]	54.172	1.063		17.363				8.25	8.23	4.978	0.168		1.038	3.47	0.205
[21026]	CONVERGENT MARGIN	KAMCHATKA ARC / KAMCHATKA ARC / CENTRAL KAMCHATKA SEGMENT / KLYUCHEVSKOY		56.0375	56.0375	160.626	160.626	SAE			s_12KY100-1 [21026]	ANDESITE, BASALTIC [21026]									VOL					WR [21026]	52.927	1.12		17.533				8.51	8.245	4.83	0.166		1.037	3.415	0.198
[21026]	CONVERGENT MARGIN	KAMCHATKA ARC / KAMCHATKA ARC / CENTRAL KAMCHATKA SEGMENT / KLYUCHEVSKOY		56.0417	56.0417	160.126	160.126	SAE			s_12KY101-1 [21026]	ANDESITE, BASALTIC [21026]									VOL					WR [21026]	53.295	1.118		17.59				8.56	8.331	5.014	0.168		1.036	3.445	0.2
[21026]	CONVERGENT MARGIN	KAMCHATKA ARC / KAMCHATKA ARC / CENTRAL KAMCHATKA SEGMENT / KLYUCHEVSKOY		56.0417	56.0417	160.126	160.126	SAE			s_12KY101-2 [21026]	ANDESITE, BASALTIC [21026]									VOL					WR [21026]	53.599	1.101		17.847				8.41	8.33	4.872	0.164		1.029	3.425	0.199
[21026]	CONVERGENT MARGIN	KAMCHATKA ARC / KAMCHATKA ARC / CENTRAL KAMCHATKA SEGMENT / KLYUCHEVSKOY		56.0444	56.0444	160.625	160.625	SAE			s_12KY102-1 [21026]	ANDESITE, BASALTIC [21026]									VOL					WR [21026]	52.691	1.11		17.502				8.53	8.259	4.866	0.166		1.033	3.416	0.196
[21026]	CONVERGENT MARGIN	KAMCHATKA ARC / KAMCHATKA ARC / CENTRAL KAMCHATKA SEGMENT / KLYUCHEVSKOY	2010 ERUPTION	56.05	56.05	160.63	160.63	SAE			s_2010A [21026]	ANDESITE, BASALTIC [21026]									VOL					WR [21026]	52.364	1.119		17.324				8.63	8.266	4.854	0.167		1.046	3.383	0.196
[21026]	CONVERGENT MARGIN	KAMCHATKA ARC / KAMCHATKA ARC / CENTRAL KAMCHATKA SEGMENT / KLYUCHEVSKOY	2010 ERUPTION	56.05	56.05	160.63	160.63	SAE			s_2010B [21026]	ANDESITE, BASALTIC [21026]									VOL					WR [21026]	53.488	1.13		17.761				8.64	8.293	4.912	0.168		1.031	3.469	0.201
[21026]	CONVERGENT MARGIN	KAMCHATKA ARC / KAMCHATKA ARC / CENTRAL KAMCHATKA SEGMENT / KLYUCHEVSKOY		56.0483	56.0483	160.554	160.554	SAE			s_2013.1 [21026]	ANDESITE, BASALTIC [21026]									VOL					WR [21026]	53.355	1.074		17.044				8.65	8.421	5.218	0.172		0.971	3.331	0.192
[21026]	CONVERGENT MARGIN	KAMCHATKA ARC / KAMCHATKA ARC / CENTRAL KAMCHATKA SEGMENT / KLYUCHEVSKOY		56.0483	56.0483	160.554	160.554	SAE			s_2013.2 [21026]	ANDESITE, BASALTIC [21026]									VOL					WR [21026]	53.694	1.071		17.245				8.48	8.417	5.264	0.171		0.966	3.367	0.192
[21026]	CONVERGENT MARGIN	KAMCHATKA ARC / KAMCHATKA ARC / CENTRAL KAMCHATKA SEGMENT / KLYUCHEVSKOY		56.0483	56.0483	160.554	160.554	SAE			s_2013.3 [21026]	ANDESITE, BASALTIC [21026]									VOL					WR [21026]	53.595	1.077		17.195				8.46	8.434	5.278	0.171		0.969	3.361	0.193
[21026]	CONVERGENT MARGIN	KAMCHATKA ARC / KAMCHATKA ARC / CENTRAL KAMCHATKA SEGMENT / KLYUCHEVSKOY		56.0542	56.0542	160.64	160.64	SAE			s_13KY10 [21026]	ANDESITE, BASALTIC [21026]									VOL					WR [21026]	52.893	1.065		16.821				8.5	8.574	5.442	0.172		0.954	3.253	0.182
[21026]	CONVERGENT MARGIN	KAMCHATKA ARC / KAMCHATKA ARC / CENTRAL KAMCHATKA SEGMENT / KLYUCHEVSKOY		56.0542	56.0542	160.64	160.64	SAE			s_13KY11 [21026]	ANDESITE, BASALTIC [21026]									VOL					WR [21026]	53.089	1.077		16.855				8.62	8.574	5.489	0.172		0.949	3.266	0.186
[21026]	CONVERGENT MARGIN	KAMCHATKA ARC / KAMCHATKA ARC / CENTRAL KAMCHATKA SEGMENT / KLYUCHEVSKOY	2013 ERUPTION	56.05	56.05	160.63	160.63	SAE			s_13KY12 [21026]	ANDESITE, BASALTIC [21026]									VOL					WR [21026]	53.506	1.071		17.017				8.53	8.643	5.589	0.173		0.936	3.287	0.187
[21026]	CONVERGENT MARGIN	KAMCHATKA ARC / KAMCHATKA ARC / CENTRAL KAMCHATKA SEGMENT / KLYUCHEVSKOY	2013 ERUPTION	56.05	56.05	160.63	160.63	SAE			s_13KY9 [21026]	ANDESITE, BASALTIC [21026]									VOL					WR [21026]	53.267	1.066		16.9				8.55	8.727	5.719	0.174		0.926	3.27	0.184
[21190]	CONVERGENT MARGIN	KAMCHATKA ARC / KAMCHATKA ARC / CENTRAL KAMCHATKA SEGMENT / TOLBACHIK	CENTRAL KAMTCHATKA DEPRESSION, 2012-2013 ERUPTION	55.75	55.75	160.2	160.3	SAE			s_126-13 [21190]	BASALT [21190]									VOL					WR [21190]	51.79	2		16.27				10.82	7.49	4.38	0.17		2.44	3.56	0.72
[21190]	CONVERGENT MARGIN	KAMCHATKA ARC / KAMCHATKA ARC / CENTRAL KAMCHATKA SEGMENT / TOLBACHIK	CENTRAL KAMTCHATKA DEPRESSION, 2012-2013 ERUPTION	55.75	55.75	160.2	160.3	SAE			s_10-15 [21190]	BASALT [21190]									VOL					WR [21190]	51.63	1.94		16.12				10.25	7.42	4.18	0.17		2.44	3.65	0.68
[21190]	CONVERGENT MARGIN	KAMCHATKA ARC / KAMCHATKA ARC / CENTRAL KAMCHATKA SEGMENT / TOLBACHIK	CENTRAL KAMTCHATKA DEPRESSION, 2012-2013 ERUPTION	55.75	55.75	160.2	160.3	SAE			s_11-15 [21190]	BASALT [21190]									VOL					WR [21190]	52.96	1.87		16.36				9.63	7.3	3.68	0.17		2.53	3.78	0.69
[21190]	CONVERGENT MARGIN	KAMCHATKA ARC / KAMCHATKA ARC / CENTRAL KAMCHATKA SEGMENT / TOLBACHIK	CENTRAL KAMTCHATKA DEPRESSION, 2012-2013 ERUPTION	55.75	55.75	160.2	160.3	SAE			s_14-13 [21190]	BASALT [21190]									VOL					WR [21190]	52.96	1.88		15.99				9.92	7.42	3.57	0.17		2.49	3.62	0.69
[21190]	CONVERGENT MARGIN	KAMCHATKA ARC / KAMCHATKA ARC / CENTRAL KAMCHATKA SEGMENT / TOLBACHIK	CENTRAL KAMCHATKA DEPRESSION, 1976 ERUPTION	55.7	55.7	160.23	160.23	SAE			s_1-15 [21190]	BASALT [21190]									VOL					WR [21190]	50.16	1.07		14.25				9.21	10.49	10.02	0.17		1.09	2.54	0.27
[21190]	CONVERGENT MARGIN	KAMCHATKA ARC / KAMCHATKA ARC / CENTRAL KAMCHATKA SEGMENT / TOLBACHIK	CENTRAL KAMCHATKA DEPRESSION, 1941 ERUPTION	55.79	55.79	160.33	160.33	SAE			s_3-15 [21190]	BASALT [21190]									VOL					WR [21190]	51.76	1.4		18.18				8.58	8.56	4.75	0.15		1.68	3.42	0.47
[21190]	CONVERGENT MARGIN	KAMCHATKA ARC / KAMCHATKA ARC / CENTRAL KAMCHATKA SEGMENT / TOLBACHIK	CENTRAL KAMCHATKA DEPRESSION, 1941 ERUPTION	55.79	55.79	160.33	160.33	SAE			s_4A-15 [21190]	BASALT [21190]									VOL					WR [21190]	50.46	1.36		15.38				9.49	9.32	8.09	0.17		1.5	2.93	0.41
[21190]	CONVERGENT MARGIN	KAMCHATKA ARC / KAMCHATKA ARC / CENTRAL KAMCHATKA SEGMENT / TOLBACHIK	CENTRAL KAMCHATKA DEPRESSION, 1941 ERUPTION	55.79	55.79	160.33	160.33	SAE			s_4B-15 [21190]	BASALT [21190]									VOL					WR [21190]	50.09	1.38		15.34				9.64	9.36	7.89	0.17		1.5	2.94	0.41
[21190]	CONVERGENT MARGIN	KAMCHATKA ARC / KAMCHATKA ARC / CENTRAL KAMCHATKA SEGMENT / TOLBACHIK	CENTRAL KAMCHATKA DEPRESSION, 1941 ERUPTION	55.79	55.79	160.33	160.33	SAE			s_5-15 [21190]	BASALT [21190]									VOL					WR [21190]	50.35	1.42		15.6				9.46	9.32	7.55	0.16		1.56	2.99	0.44
[21190]	CONVERGENT MARGIN	KAMCHATKA ARC / KAMCHATKA ARC / CENTRAL KAMCHATKA SEGMENT / TOLBACHIK	CENTRAL KAMCHATKA DEPRESSION, ERUPTION OLDER THAN 1000 YEARS	55.63	55.63	160.2	160.2	SAE			s_7-15 [21190]	BASALT [21190]									VOL					WR [21190]	51.12	1.59		16.48				10.13	8.87	5.66	0.18		1.75	3.11	0.51
[21190]	CONVERGENT MARGIN	KAMCHATKA ARC / KAMCHATKA ARC / CENTRAL KAMCHATKA SEGMENT / TOLBACHIK	CENTRAL KAMCHATKA DEPRESSION, ERUPTION OLDER THAN 1000 YEARS	55.63	55.63	160.2	160.2	SAE			s_2-15 [21190]	BASALT [21190]									VOL					WR [21190]	51.13	1.51		17.59				9.37	8.47	4.98	0.15		1.8	3.36	0.48
[21190]	CONVERGENT MARGIN	KAMCHATKA ARC / KAMCHATKA ARC / CENTRAL KAMCHATKA SEGMENT / TOLBACHIK	CENTRAL KAMTCHATKA DEPRESSION, 2013 ERUPTION	55.75	55.75	160.2	160.3	SAE			s_1 [21190]	BASALT [21190]									VOL					WR [21190]																0.21
[21190]	CONVERGENT MARGIN	KAMCHATKA ARC / KAMCHATKA ARC / CENTRAL KAMCHATKA SEGMENT / TOLBACHIK	CENTRAL KAMTCHATKA DEPRESSION, 2013 ERUPTION	55.75	55.75	160.2	160.3	SAE			s_2 [21190]	BASALT [21190]									VOL					WR [21190]																0.17
[21190]	CONVERGENT MARGIN	KAMCHATKA ARC / KAMCHATKA ARC / CENTRAL KAMCHATKA SEGMENT / TOLBACHIK	CENTRAL KAMTCHATKA DEPRESSION, 2013 ERUPTION	55.75	55.75	160.2	160.3	SAE			s_3 [21190]	BASALT [21190]									VOL					WR [21190]																0.18
[21190]	CONVERGENT MARGIN	KAMCHATKA ARC / KAMCHATKA ARC / CENTRAL KAMCHATKA SEGMENT / TOLBACHIK	CENTRAL KAMTCHATKA DEPRESSION, 2013 ERUPTION	55.75	55.75	160.2	160.3	SAE			s_4 [21190]	BASALT [21190]									VOL					WR [21190]																0.16
[21190]	CONVERGENT MARGIN	KAMCHATKA ARC / KAMCHATKA ARC / CENTRAL KAMCHATKA SEGMENT / TOLBACHIK	CENTRAL KAMCHATKA DEPRESSION, 1976 ERUPTION	55.7	55.7	160.23	160.23	SAE			s_5 [21190]	BASALT [21190]									VOL					WR [21190]																0.18
[21190]	CONVERGENT MARGIN	KAMCHATKA ARC / KAMCHATKA ARC / CENTRAL KAMCHATKA SEGMENT / TOLBACHIK	CENTRAL KAMCHATKA DEPRESSION, 1941 ERUPTION	55.79	55.79	160.33	160.33	SAE			s_6 [21190]	BASALT [21190]									VOL					WR [21190]																0.21
[21190]	CONVERGENT MARGIN	KAMCHATKA ARC / KAMCHATKA ARC / CENTRAL KAMCHATKA SEGMENT / TOLBACHIK	CENTRAL KAMCHATKA DEPRESSION, 1941 ERUPTION	55.79	55.79	160.33	160.33	SAE			s_7 [21190]	BASALT [21190]									VOL					WR [21190]																0.18
[21190]	CONVERGENT MARGIN	KAMCHATKA ARC / KAMCHATKA ARC / CENTRAL KAMCHATKA SEGMENT / TOLBACHIK	CENTRAL KAMCHATKA DEPRESSION, 1941 ERUPTION	55.79	55.79	160.33	160.33	SAE			s_8 [21190]	BASALT [21190]									VOL					WR [21190]																0.16
[21190]	CONVERGENT MARGIN	KAMCHATKA ARC / KAMCHATKA ARC / CENTRAL KAMCHATKA SEGMENT / TOLBACHIK	CENTRAL KAMCHATKA DEPRESSION, 1941 ERUPTION	55.79	55.79	160.33	160.33	SAE			s_9 [21190]	BASALT [21190]									VOL					WR [21190]																0.18
[21190]	CONVERGENT MARGIN	KAMCHATKA ARC / KAMCHATKA ARC / CENTRAL KAMCHATKA SEGMENT / TOLBACHIK	CENTRAL KAMCHATKA DEPRESSION, ERUPTION OLDER THAN 1000 YEARS	55.63	55.63	160.2	160.2	SAE			s_10 [21190]	BASALT [21190]									VOL					WR [21190]																0.23
[21190]	CONVERGENT MARGIN	KAMCHATKA ARC / KAMCHATKA ARC / CENTRAL KAMCHATKA SEGMENT / TOLBACHIK	CENTRAL KAMCHATKA DEPRESSION, ERUPTION OLDER THAN 1000 YEARS	55.63	55.63	160.2	160.2	SAE			s_11 [21190]	BASALT [21190]									VOL					WR [21190]																0.27
[3607][2654]	CONVERGENT MARGIN	KAMCHATKA ARC / KAMCHATKA ARC / SOUTHERN KAMCHATKA SEGMENT / DIKII GREBEN	EASTERN VOLCANIC FRONT	57.35	57.35	161.75	161.75	SAE			s_B306 [3607]	DACITE [3607] / BASALT, THOLEIITIC [2654]									VOL					WR [3607]	65.88	0.7		14.19		3.02	1.99	12	6.32	2.55	0.1		1.69	3.78	0.22		0.05
[3607]	CONVERGENT MARGIN	KAMCHATKA ARC / KAMCHATKA ARC / SOUTHERN KAMCHATKA SEGMENT / DIKII GREBEN	EASTERN VOLCANIC FRONT	57.35	57.35	161.75	161.75	SAE			s_B319/4 [3607]	ANDESITE [3607] / DACITE [3607]								FINE-GRAINED [3607]	VOL					WR [3607]	53.01	0.84		18.13		5.95	4.31		10.11	2.83	0.16		0.78	2.92	0.2		0.2
[3607][2654]	CONVERGENT MARGIN	KAMCHATKA ARC / KAMCHATKA ARC / SOUTHERN KAMCHATKA SEGMENT / DIKII GREBEN	EASTERN VOLCANIC FRONT	57.35	57.35	161.75	161.75	SAE			s_B328 [3607]	ANDESITE [3607] / BASALT [2654]									VOL					WR [3607]	62.84	0.58		13.79		0.16	10.87	11.42	3.83	1.33	0.1		2.12	3.94	0.36		0
[3607][2654]	CONVERGENT MARGIN	KAMCHATKA ARC / KAMCHATKA ARC / SOUTHERN KAMCHATKA SEGMENT / DIKII GREBEN	EASTERN VOLCANIC FRONT	57.35	57.35	161.75	161.75	SAE			s_B330 [3607]	DACITE [3607] / BASALT, THOLEIITIC [2654]									VOL					WR [3607]	64.64	0.7		14.82		2	2.96	12.62	4.97	2.45	0.11		2.12	4.12	0.28		0.15
[3607][2654]	CONVERGENT MARGIN	KAMCHATKA ARC / KAMCHATKA ARC / SOUTHERN KAMCHATKA SEGMENT / DIKII GREBEN	EASTERN VOLCANIC FRONT	57.35	57.35	161.75	161.75	SAE			s_B332 [3607]	ANDESITE [3607] / BASALT, THOLEIITIC [2654]									VOL					WR [3607]	61.56	0.84		15.84		1.01	4.52	9.42	5.96	3.47	0.12		1.69	3.74	0.27		0.15
[3607]	CONVERGENT MARGIN	KAMCHATKA ARC / KAMCHATKA ARC / SOUTHERN KAMCHATKA SEGMENT / DIKII GREBEN	EASTERN VOLCANIC FRONT	57.35	57.35	161.75	161.75	SAE			s_C829 [3607]	DACITE [3607] / BASALT, ANDESITIC [3607]								FINE-GRAINED [3607]	VOL					WR [3607]	65.2	0.49		15.49		0.02	5.17		5.24	2.34	0.11		1.87	3.35	0.16		0.52	0.08
[3607]	CONVERGENT MARGIN	KAMCHATKA ARC / KAMCHATKA ARC / SOUTHERN KAMCHATKA SEGMENT / DIKII GREBEN	EASTERN VOLCANIC FRONT	57.35	57.35	161.75	161.75	SAE			s_C830 [3607]	RHYODACITE [3607]									VOL					WR [3607]	68.63	0.31		15.1		1.98	2.16		4.16	1.36	0.07		2.21	3.7	0.06		0.22
[3509]	CONVERGENT MARGIN	KAMCHATKA ARC / KAMCHATKA ARC / CENTRAL KAMCHATKA SEGMENT / KLYUCHEVSKOY	BILYUKAI CONE	56.05	56.05	160.63	160.63	SAE			s_KLU-01 [3509]	ANDESITE, BASALTIC [3509]							1938		VOL			F		WR [3509]	53.71	0.94		15.86				8.53	9.38	7.32	0.17		0.94	2.95	0.18	0.23
[4276][3509]	CONVERGENT MARGIN	KAMCHATKA ARC / KAMCHATKA ARC / CENTRAL KAMCHATKA SEGMENT / KLYUCHEVSKOY	BILYUKAI CONE	56.05	56.05	160.63	160.63	SAE			s_KLU-02 [4276]	BASALT [4276] / ANDESITE, BASALTIC [3509]							1951		VOL			F		WR [4276]	54.2	1.11		18.13		2.58	5.98	8.27	8.24	5.21	0.16		1.18	3.62	0.22	0.16
[3509]	CONVERGENT MARGIN	KAMCHATKA ARC / KAMCHATKA ARC / CENTRAL KAMCHATKA SEGMENT / KLYUCHEVSKOY	WATER EAST OF CRATER OCHKI	56.05	56.05	160.63	160.63	SAE			s_KLU-03 [3509]	ANDESITE, BASALTIC [3509]				HOLOCENE [3509]					VOL			F		WR [3509]	53.49	0.85		15.27				8.24	9.36	8.84	0.16		0.76	2.88	0.16	0.11
[4276][20793][7063]	CONVERGENT MARGIN	KAMCHATKA ARC / KAMCHATKA ARC / CENTRAL KAMCHATKA SEGMENT / KLYUCHEVSKOY	WATER EAST OF CRATER OCHKI	56.05	56.05	160.63	160.63	SAE			s_KLU-03 [4276] / s_KLU-03 (280) [20793]	BASALT [4276]									VOL					WR [4276]	53.7	0.85		15.33		2.06	6.42		9.4	8.88	0.16		0.76	2.89	0.16
[4276][3509]	CONVERGENT MARGIN	KAMCHATKA ARC / KAMCHATKA ARC / CENTRAL KAMCHATKA SEGMENT / KLYUCHEVSKOY	NORTH OF SREZANNY CONE	56.05	56.05	160.63	160.63	SAE			s_KLU-04 [4276]	BASALT [4276] / ANDESITE, BASALTIC [3509]				HOLOCENE [3509]					VOL			F		WR [4276]	52.2	1.07		15.99		2.81	6.34	8.92	9.39	7.7	0.17		0.71	3.13	0.19	0.19
[4276][3509]	CONVERGENT MARGIN	KAMCHATKA ARC / KAMCHATKA ARC / CENTRAL KAMCHATKA SEGMENT / KLYUCHEVSKOY	NORTH OF SREZANNY CONE	56.05	56.05	160.63	160.63	SAE			s_KLU-05 [4276]	BASALT [4276] / ANDESITE, BASALTIC [3509]				HOLOCENE [3509]					VOL			F		WR [4276]	52.5	0.99		16.35		2.29	6.51	8.61	9.37	7.49	0.16		0.79	3.18	0.19	0.33
[3509][7063]	CONVERGENT MARGIN	KAMCHATKA ARC / KAMCHATKA ARC / CENTRAL KAMCHATKA SEGMENT / KLYUCHEVSKOY	SREZANNY CONE	56.05	56.05	160.63	160.63	SAE			s_KLU-06 [3509]	ANDESITE, BASALTIC [3509]				HOLOCENE [3509]					VOL			F		WR [3509]	53.44	0.89		15.23				8.51	9.69	8.32	0.16		0.76	2.84	0.16	0.13
[4276][3509]	CONVERGENT MARGIN	KAMCHATKA ARC / KAMCHATKA ARC / CENTRAL KAMCHATKA SEGMENT / KLYUCHEVSKOY	BOKOVOI CONE	56.05	56.05	160.63	160.63	SAE			s_KLU-07 [4276]	BASALT [4276] / ANDESITE, BASALTIC [3509]				HOLOCENE [3509]					VOL			F		WR [4276]	53.5	0.84		14.59		2.59	5.88	8.21	9.59	9.44	0.16		0.74	2.78	0.15	0.3
[4276][3509]	CONVERGENT MARGIN	KAMCHATKA ARC / KAMCHATKA ARC / CENTRAL KAMCHATKA SEGMENT / KLYUCHEVSKOY	CONE ^K^	56.05	56.05	160.63	160.63	SAE			s_KLU-08 [4276]	BASALT [4276] / ANDESITE, BASALTIC [3509]				HOLOCENE [3509]					VOL			F		WR [4276]	52.9	1		16.66		2.84	6	8.53	9.41	7.43	0.16		0.8	3.15	0.2	0.32
[4276][3509]	CONVERGENT MARGIN	KAMCHATKA ARC / KAMCHATKA ARC / CENTRAL KAMCHATKA SEGMENT / KLYUCHEVSKOY	CONE ^M^	56.05	56.05	160.63	160.63	SAE			s_KLU-09 [4276]	BASALT [4276] / ANDESITE, BASALTIC [3509]				HOLOCENE [3509]					VOL			F		WR [4276]	52.7	0.96		15.55		3.01	6.01	8.73	9.71	8.31	0.17		0.66	2.98	0.17	0.31
[4276][3509]	CONVERGENT MARGIN	KAMCHATKA ARC / KAMCHATKA ARC / CENTRAL KAMCHATKA SEGMENT / KLYUCHEVSKOY	WATERFALL SOUTH OF CONE ^M^	56.05	56.05	160.63	160.63	SAE			s_KLU-10 [4276]	BASALT [4276] / ANDESITE, BASALTIC [3509]				HOLOCENE [3509]					VOL			F		WR [4276]	52.6	0.97		15.72		2.31	6.63	8.73	9.72	8.2	0.17		0.65	2.87	0.17	0.25
[4276][3509]	CONVERGENT MARGIN	KAMCHATKA ARC / KAMCHATKA ARC / CENTRAL KAMCHATKA SEGMENT / KLYUCHEVSKOY	WATERFALL SOUTH OF CONE ^M^	56.05	56.05	160.63	160.63	SAE			s_KLU-11 [4276]	BASALT [4276] / ANDESITE, BASALTIC [3509]				HOLOCENE [3509]					VOL			F		WR [4276]	52.6	0.97		15.82		2.31	6.79	8.85	9.79	8.23	0.17		0.63	2.97	0.16	0.3
[4276][3509][20793][7063][15259]	CONVERGENT MARGIN	KAMCHATKA ARC / KAMCHATKA ARC / CENTRAL KAMCHATKA SEGMENT / KLYUCHEVSKOY	BYLINKINA CONE	56.05	56.05	160.63	160.63	SAE			s_KLU-12 [4276] / s_KLU-12 (280) [20793]	BASALT [4276] / ANDESITE, BASALTIC [3509]							1951		VOL			F		WR [4276]	54	1.11		18.08		2.89	5.61	8.24	8.14	5.03	0.16		1.19	3.6	0.22	0.28
[4276][3509]	CONVERGENT MARGIN	KAMCHATKA ARC / KAMCHATKA ARC / CENTRAL KAMCHATKA SEGMENT / KLYUCHEVSKOY	BELYANKIN CONE	56.05	56.05	160.63	160.63	SAE			s_KLU-13 [4276]	BASALT [4276] / ANDESITE, BASALTIC [3509]							1953		VOL			F		WR [4276]	54.2	1.13		18.52		3.23	5.33	8.25	8.01	4.61	0.16		1.2	3.6	0.23	0.17
[4276][3509]	CONVERGENT MARGIN	KAMCHATKA ARC / KAMCHATKA ARC / CENTRAL KAMCHATKA SEGMENT / KLYUCHEVSKOY	VERNADSKY CONE	56.1422	56.1422	160.764	160.764	SAE			s_KLU-14 [4276]	BASALT [4276] / ANDESITE, BASALTIC [3509]							1956		VOL			F		WR [4276]	54.3	1.1		17.85		3.48	5.2	8.36	8.18	4.94	0.17		1.17	3.47	0.22	0.19
[4276][3509][20793][7063][15259]	CONVERGENT MARGIN	KAMCHATKA ARC / KAMCHATKA ARC / CENTRAL KAMCHATKA SEGMENT / KLYUCHEVSKOY	TUYLA CONE	56.2104	56.2104	160.814	160.814	SAE			s_KLU-15 [4276] / s_KLU-15 (280) [20793]	BASALT [4276] / ANDESITE, BASALTIC [3509]							1932		VOL			F		WR [4276]	53.4	0.86		14.6		3.71	4.94	8.29	10.03	8.67	0.17		0.91	2.74	0.17	0.31
[4276][3509]	CONVERGENT MARGIN	KAMCHATKA ARC / KAMCHATKA ARC / CENTRAL KAMCHATKA SEGMENT / KLYUCHEVSKOY	BULOCHKA CINDER CONE, CENTRAL KAMCHATKA DEPRESSION	56.05	56.05	160.63	160.63	SAE			s_KLU-16 [4276]	BASALT [4276] / ANDESITE, BASALTIC [3509]				HOLOCENE [3509]					VOL			F		WR [4276]	53.7	0.94		15.86		2.66	6.13	8.68	9.38	7.32	0.17		0.94	2.95	0.18
[3051]	CONVERGENT MARGIN	KAMCHATKA ARC / KAMCHATKA ARC / CENTRAL KAMCHATKA SEGMENT / TOLBACHIK	CENTRAL KAMTCHATKA DEPRESSION	55.82	55.82	160.37	160.37	SAE			s_1 [3051]	ANDESITE, BASALTIC [3051]									VOL					WR [3051]	54.5												2.1	4
[3051]	CONVERGENT MARGIN	KAMCHATKA ARC / KAMCHATKA BACK ARC / SREDINNY RIDGE / BOLSHOY		56.8	57.5	158.5	159.5	SAE			s_1 [3051]	BASALT, ANDESITIC [3051]									VOL					WR [3051]	51.9												1.7	3.4
[3051]	CONVERGENT MARGIN	KAMCHATKA ARC / KAMCHATKA BACK ARC / SREDINNY RIDGE / BOLSHOY		56.8	57.5	158.5	159.5	SAE			s_2 [3051]	BASALT, ANDESITIC [3051]									VOL					WR [3051]	56												1.1	3.3
[3051]	CONVERGENT MARGIN	KAMCHATKA ARC / KAMCHATKA BACK ARC / SREDINNY RIDGE / BOLSHOY		56.8	57.5	158.5	159.5	SAE			s_3 [3051]	BASALT, ANDESITIC [3051]									VOL					WR [3051]	58.5												2.2	4
[3051]	CONVERGENT MARGIN	KAMCHATKA ARC / KAMCHATKA BACK ARC / SREDINNY RIDGE / BOLSHOY		56.8	57.5	158.5	159.5	SAE			s_4 [3051]	BASALT, ANDESITIC [3051]									VOL					WR [3051]	52.1												1.3	3.1
[3051]	CONVERGENT MARGIN	KAMCHATKA ARC / KAMCHATKA ARC / CENTRAL KAMCHATKA SEGMENT / TOLBACHIK	CENTRAL KAMTCHATKA DEPRESSION	55.82	55.82	160.37	160.37	SAE			s_2 [3051]	ANDESITE, BASALTIC [3051]									VOL					WR [3051]	51.5												0.9	3
[3051]	CONVERGENT MARGIN	KAMCHATKA ARC / KAMCHATKA BACK ARC / SREDINNY RIDGE / BOLSHOY		56.8	57.5	158.5	159.5	SAE			s_5 [3051]	BASALT, ANDESITIC [3051]									VOL					WR [3051]	54.9												1.2	3.8
[3051]	CONVERGENT MARGIN	KAMCHATKA ARC / KAMCHATKA BACK ARC / SREDINNY RIDGE / BOLSHOY		56.8	57.5	158.5	159.5	SAE			s_6 [3051]	BASALT, ANDESITIC [3051]									VOL					WR [3051]	50.8												1.5	3
[3051]	CONVERGENT MARGIN	KAMCHATKA ARC / KAMCHATKA ARC / CENTRAL KAMCHATKA SEGMENT / TOLBACHIK	CENTRAL KAMTCHATKA DEPRESSION	55.82	55.82	160.37	160.37	SAE			s_3 [3051]	ANDESITE, BASALTIC [3051]									VOL					WR [3051]	54.2												1.6	3.2
[3051]	CONVERGENT MARGIN	KAMCHATKA ARC / KAMCHATKA BACK ARC / SREDINNY RIDGE / BOLSHOY		56.8	57.5	158.5	159.5	SAE			s_7 [3051]	BASALT, ANDESITIC [3051]									VOL					WR [3051]	56.2												1.3	3.6
[3051]	CONVERGENT MARGIN	KAMCHATKA ARC / KAMCHATKA BACK ARC / SREDINNY RIDGE / BOLSHOY		56.8	57.5	158.5	159.5	SAE			s_8 [3051]	BASALT, ANDESITIC [3051]									VOL					WR [3051]	58.3												1.4	3.8
[21477]	CONVERGENT MARGIN	KAMCHATKA ARC / KAMCHATKA ARC / CENTRAL KAMCHATKA SEGMENT / BEZYMIANNY	CENTRAL KAMCHATKA DEPRESSION, MAY 11, 2007 ERUPTION	55.99	55.99	160.6	160.6	SAE			s_BEZ07 [21477]	ANDESITE, BASALTIC [21477]									VOL					WR [21477]
[21477]	CONVERGENT MARGIN	KAMCHATKA ARC / KAMCHATKA ARC / CENTRAL KAMCHATKA SEGMENT / BEZYMIANNY	CENTRAL KAMCHATKA DEPRESSION, OCTOBER 15, 2007 ERUPTION	55.99	55.99	160.6	160.6	SAE			s_SK08/9 [21477]	ANDESITE, BASALTIC [21477]									VOL					WR [21477]	56.64	0.78		17.89				8.06	7.43	3.97	0.14		1.16	3.62	0.17
[21477]	CONVERGENT MARGIN	KAMCHATKA ARC / KAMCHATKA ARC / CENTRAL KAMCHATKA SEGMENT / BEZYMIANNY	CENTRAL KAMCHATKA DEPRESSION, OCTOBER 15, 2007 ERUPTION	55.99	55.99	160.6	160.6	SAE			s_SK09/7 [21477]	ANDESITE, BASALTIC [21477]									VOL					WR [21477]	56.16	0.75		18.7				7.72	7.76	3.83	0.14		1.11	3.72	0.16
[21477]	CONVERGENT MARGIN	KAMCHATKA ARC / KAMCHATKA ARC / CENTRAL KAMCHATKA SEGMENT / BEZYMIANNY	CENTRAL KAMCHATKA DEPRESSION, AUGUST 19, 2008 ERUPTION	55.99	55.99	160.6	160.6	SAE			s_SK09/5 [21477]	ANDESITE, BASALTIC [21477]									VOL					WR [21477]
[21477]	CONVERGENT MARGIN	KAMCHATKA ARC / KAMCHATKA ARC / CENTRAL KAMCHATKA SEGMENT / BEZYMIANNY	CENTRAL KAMCHATKA DEPRESSION, DECEMBER 16, 2009 ERUPTION	55.99	55.99	160.6	160.6	SAE			s_BZ10-4 [21477]	ANDESITE, BASALTIC [21477]									VOL					WR [21477]
[21477]	CONVERGENT MARGIN	KAMCHATKA ARC / KAMCHATKA ARC / CENTRAL KAMCHATKA SEGMENT / BEZYMIANNY	CENTRAL KAMCHATKA DEPRESSION, JUNE 1, 2010 ERUPTION	55.99	55.99	160.6	160.6	SAE			s_BZ10/1PF [21477]	ANDESITE, BASALTIC [21477]									VOL					WR [21477]	56.21	0.84		17.55				8.51	7.54	4.2	0.15		1.1	3.57	0.17
[21477]	CONVERGENT MARGIN	KAMCHATKA ARC / KAMCHATKA ARC / CENTRAL KAMCHATKA SEGMENT / BEZYMIANNY	CENTRAL KAMCHATKA DEPRESSION, APRIL 13, 2011 ERUPTIONS	55.99	55.99	160.6	160.6	SAE			s_VK12/09F [21477]	ANDESITE, BASALTIC [21477]									VOL					WR [21477]	56.07	0.79		18.05				8.18	7.72	4.09	0.149		1.06	3.36	0.14
[21477]	CONVERGENT MARGIN	KAMCHATKA ARC / KAMCHATKA ARC / CENTRAL KAMCHATKA SEGMENT / BEZYMIANNY	CENTRAL KAMCHATKA DEPRESSION, MARCH 8, 2012 ERUPTION	55.99	55.99	160.6	160.6	SAE			s_VK12/19B [21477]	ANDESITE, BASALTIC [21477]									VOL					WR [21477]	56.04	0.78		18.07				8.22	7.75	4.16	0.149		1.05	3.35	0.15
[21477]	CONVERGENT MARGIN	KAMCHATKA ARC / KAMCHATKA ARC / CENTRAL KAMCHATKA SEGMENT / BEZYMIANNY	CENTRAL KAMCHATKA DEPRESSION, SEPTEMBER 1, 2012 ERUPTION	55.99	55.99	160.6	160.6	SAE			s_BEZ-02-09-12 [21477]	ANDESITE, BASALTIC [21477]									VOL					WR [21477]	55.84	0.77		18.14				8.15	7.83	4.08	0.147		1.05	3.36	0.13
[21477]	CONVERGENT MARGIN	KAMCHATKA ARC / KAMCHATKA ARC / CENTRAL KAMCHATKA SEGMENT / BEZYMIANNY	CENTRAL KAMCHATKA DEPRESSION, OCTOBER 15, 2007 ERUPTION	55.99	55.99	160.6	160.6	SAE			s_SK09/4A [21477]	ANDESITE, BASALTIC [21477]									VOL					WR [21477]	52.99	0.89		18.82				9.62	8.84	4.96	0.15		0.8	3.09	0.15
[21477]	CONVERGENT MARGIN	KAMCHATKA ARC / KAMCHATKA ARC / CENTRAL KAMCHATKA SEGMENT / BEZYMIANNY	CENTRAL KAMCHATKA DEPRESSION, AUGUST 19, 2008 ERUPTION	55.99	55.99	160.6	160.6	SAE			s_SK09/10A [21477]	ANDESITE, BASALTIC [21477]									VOL					WR [21477]	53.42	0.83		18.26				8.95	8.62	4.88	0.15		0.93	3.19	0.15
[21477]	CONVERGENT MARGIN	KAMCHATKA ARC / KAMCHATKA ARC / CENTRAL KAMCHATKA SEGMENT / BEZYMIANNY	CENTRAL KAMCHATKA DEPRESSION, APRIL 13, 2011 ERUPTIONS	55.99	55.99	160.6	160.6	SAE			s_VK12/04A [21477]	ANDESITE, BASALTIC [21477]									VOL					WR [21477]	55.91	0.8		18.23				8.27	7.72	4.02	0.14		1.09	3.19	0.14
[21477]	CONVERGENT MARGIN	KAMCHATKA ARC / KAMCHATKA ARC / CENTRAL KAMCHATKA SEGMENT / BEZYMIANNY	CENTRAL KAMCHATKA DEPRESSION, 2006 - 2012 ERUPTIONS	55.99	55.99	160.6	160.6	SAE			s_SK09/8 [21477]	ANDESITE, BASALTIC [21477]									VOL					WR [21477]	53.95	0.86		18.24				9.41	8.4	4.77	0.15		0.9	3.13	0.16
[21477]	CONVERGENT MARGIN	KAMCHATKA ARC / KAMCHATKA ARC / CENTRAL KAMCHATKA SEGMENT / BEZYMIANNY	CENTRAL KAMCHATKA DEPRESSION, OCTOBER 15, 2007 ERUPTION	55.99	55.99	160.6	160.6	SAE			s_VK12/6A [21477]	NOT GIVEN [21477]									VOL					WR [21477]	53.75	0.84		18.72				9.13	8.51	4.43	0.15		0.9	2.93	0.16
[21477]	CONVERGENT MARGIN	KAMCHATKA ARC / KAMCHATKA ARC / CENTRAL KAMCHATKA SEGMENT / BEZYMIANNY	CENTRAL KAMCHATKA DEPRESSION, APRIL 13, 2011 ERUPTIONS	55.99	55.99	160.6	160.6	SAE			s_VK12/14C [21477]	ANDESITE, BASALTIC [21477]									VOL					WR [21477]	53.43	0.89		18.28				9.2	8.66	4.87	0.15		0.91	2.99	0.13
[21477]	CONVERGENT MARGIN	KAMCHATKA ARC / KAMCHATKA ARC / CENTRAL KAMCHATKA SEGMENT / BEZYMIANNY	CENTRAL KAMCHATKA DEPRESSION, APRIL 13, 2011 ERUPTIONS	55.99	55.99	160.6	160.6	SAE			s_VK12/02AB [21477]	BASALT [21477]									VOL					WR [21477]	54.41	0.73		16.94				8.45	8.25	6.09	0.17		0.67	3.31	0.09
[21477]	CONVERGENT MARGIN	KAMCHATKA ARC / KAMCHATKA ARC / CENTRAL KAMCHATKA SEGMENT / BEZYMIANNY	CENTRAL KAMCHATKA DEPRESSION, APRIL 13, 2011 ERUPTION	55.99	55.99	160.6	160.6	SAE			s_VK12/22D [21477]	NOT GIVEN [21477]									VOL					WR [21477]	50.28	1.53		15.19				10.35	9.88	9.15	0.17		0.81	2.5	0.05
[4530]	CONVERGENT MARGIN	KAMCHATKA ARC / KAMCHATKA ARC / EASTERN KAMCHATKA SEGMENT	TUMROK RANGE	53	55	158	159	SAE			s_DAN-51 [4530]	PICRITE [4530]									VOL					WR [4530]	41.83	0.3		4.99	0.27			9.98	7.11	25.65	0.22		0.61	0.31	0.17
[4530]	CONVERGENT MARGIN	KAMCHATKA ARC / KAMCHATKA ARC / EASTERN KAMCHATKA SEGMENT	TUMROK RANGE	53	55	158	159	SAE			s_DAN-67 [4530]	NOT GIVEN [4530]									VOL					WR [4530]	38.87	0.19		3.29	0.24			9.36	3.55	33.31	0.21		0.12	0.05	0.1
[4530]	CONVERGENT MARGIN	KAMCHATKA ARC / KAMCHATKA ARC / EASTERN KAMCHATKA SEGMENT	TUMROK RANGE	53	55	158	159	SAE			s_TY-25 [4530]	NOT GIVEN [4530]									VOL					WR [4530]	45.21	0.37		8.6	0.17			9.87	7.66	20.19	0.17		1.36	0.52	0.22
[4530]	CONVERGENT MARGIN	KAMCHATKA ARC / KAMCHATKA ARC / EASTERN KAMCHATKA SEGMENT	VALAGINSKY RANGE	54.6	54.6	159	159	SAE			s_KB-10 [4530]	NOT GIVEN [4530]									VOL					WR [4530]	41.61	0.34		4.8	0.28			8.99	6	30.05	0.17		2.38	0.29	0.22
[4530]	CONVERGENT MARGIN	KAMCHATKA ARC / KAMCHATKA ARC / EASTERN KAMCHATKA SEGMENT	VALAGINSKY RANGE	54.6	54.6	159	159	SAE			s_KB-74 [4530]	PICRITE [4530]									VOL					WR [4530]	39.29	0.22		3.13	0.36			8.33	3.61	36.33	0.17		0.14	0.1	0.17
[4530]	CONVERGENT MARGIN	KAMCHATKA ARC / KAMCHATKA ARC / EASTERN KAMCHATKA SEGMENT	VALAGINSKY RANGE	54.6	54.6	159	159	SAE			s_K-139 [4530]	PICRITE [4530]									VOL					WR [4530]	41.96	0.56		8.77	0.1			9.49	9.52	16.36	0.17		4.51	0.73	0.32
[4530]	CONVERGENT MARGIN	KAMCHATKA ARC / KAMCHATKA ARC / EASTERN KAMCHATKA SEGMENT	SHAROMSKY	53	55	158	159	SAE			s_SH-9 [4530]	NOT GIVEN [4530]									VOL					WR [4530]	41.29	0.32		4.26	0.24			9.11	5.62	28.89	0.15		1.01	0.13	0.21
[4530]	CONVERGENT MARGIN	KAMCHATKA ARC / KAMCHATKA ARC / EASTERN KAMCHATKA SEGMENT	SHAROMSKY	53	55	158	159	SAE			s_SH-18 [4530]	NOT GIVEN [4530]									VOL					WR [4530]	40.02	0.24		3.47	0.34			8.95	3.44	32.31	0.15		0.23	0.08	0.12
[4530]	CONVERGENT MARGIN	KAMCHATKA ARC / KAMCHATKA ARC / EASTERN KAMCHATKA SEGMENT	SHAROMSKY	53	55	158	159	SAE			s_SH-21 [4530]	PICRITE [4530]									VOL					WR [4530]	39.65	0.23		3.4	0.35			9	3.58	32.96	0.15		0.18	0.07	0.12
[21444]	CONVERGENT MARGIN	KAMCHATKA ARC / KAMCHATKA ARC / CENTRAL KAMCHATKA SEGMENT	KRASNOE LAKE AREA	56	56	174	174	SAE			s_AB-73/1 [21444]	NOT GIVEN [21444]				CENOZOIC [21444]					VOL					WR [21444]	72.02	0.35		13.72				2.5	1.43	0.22	0.03		4.14	3.7	0.08
[21444]	CONVERGENT MARGIN	KAMCHATKA ARC / KAMCHATKA ARC / CENTRAL KAMCHATKA SEGMENT	KRASNOE LAKE AREA	56	56	174	174	SAE			s_AB-74/1 [21444]	NOT GIVEN [21444]				CENOZOIC [21444]					VOL					WR [21444]	70.76	0.38		14.64				1.88	1.64	0.36	0.01		3.89	3.92	0.01
[21444]	CONVERGENT MARGIN	KAMCHATKA ARC / KAMCHATKA ARC / CENTRAL KAMCHATKA SEGMENT	KRASNOE LAKE AREA	56	56	174	174	SAE			s_AB-74/2 [21444]	NOT GIVEN [21444]				CENOZOIC [21444]					VOL					WR [21444]	73.62	0.27		13.44				1.79	1.2	0.33	0.01		4.14	3.51	0.02
[21444]	CONVERGENT MARGIN	KAMCHATKA ARC / KAMCHATKA ARC / CENTRAL KAMCHATKA SEGMENT	KRASNOE LAKE AREA	56	56	174	174	SAE			s_AB-72 [21444]	RHYOLITE [21444]				CENOZOIC [21444]					VOL					WR [21444]	75.37	0.16		12.09				1.37	1.13	0.29	0.03		4.43	2.71	0.09
[21444]	CONVERGENT MARGIN	KAMCHATKA ARC / KAMCHATKA ARC / CENTRAL KAMCHATKA SEGMENT	KRASNOE LAKE AREA	56	56	174	174	SAE			s_AB-74/3 [21444]	RHYOLITE [21444]				CENOZOIC [21444]					VOL					WR [21444]	76.21	0.15		13.22				1.24	0.6	0.11	0.01		4.31	3.64	0.01
[21444]	CONVERGENT MARGIN	KAMCHATKA ARC / KAMCHATKA ARC / CENTRAL KAMCHATKA SEGMENT	KRASNOE LAKE AREA	56	56	174	174	SAE			s_AB-74/5 [21444]	RHYOLITE [21444]				CENOZOIC [21444]					VOL					WR [21444]	74.85	0.12		12.2				1.16	0.73	0.15	0.02		4.49	3.41	0.02
[21444]	CONVERGENT MARGIN	KAMCHATKA ARC / KAMCHATKA ARC / CENTRAL KAMCHATKA SEGMENT	KRASNOE LAKE AREA	56	56	174	174	SAE			s_AB-73/3 [21444]	NOT GIVEN [21444]				CENOZOIC [21444]					VOL					GL [21444]	77.05	0.07		12.12				0.92	0.42	0.04	0.01		4.59	3.89	0.01
[21444]	CONVERGENT MARGIN	KAMCHATKA ARC / KAMCHATKA ARC / CENTRAL KAMCHATKA SEGMENT	KRASNOE LAKE AREA	56	56	174	174	SAE			s_AB-75 [21444]	NOT GIVEN [21444]				CENOZOIC [21444]					VOL					GL [21444]	76.75	0.07		12.17				0.94	0.41	0.03	0.01		4.58	3.9	0.01
[21444]	CONVERGENT MARGIN	KAMCHATKA ARC / KAMCHATKA ARC / CENTRAL KAMCHATKA SEGMENT	KRASNOE LAKE AREA	56	56	174	174	SAE			s_AB-76 [21444]	NOT GIVEN [21444]				CENOZOIC [21444]					VOL					GL [21444]	76.98	0.09		12.22				0.92	0.43	0.04	0.01		4.58	3.89	0.01
[21444]	CONVERGENT MARGIN	KAMCHATKA ARC / KAMCHATKA ARC / CENTRAL KAMCHATKA SEGMENT	KRASNOE LAKE AREA	56	56	174	174	SAE			s_AB-76/3BL [21444]	NOT GIVEN [21444]				CENOZOIC [21444]					VOL					GL [21444]	77.16	0.07		12.33				0.85	0.44	0.02	0.01		4.5	3.87	0			0.12
[21444]	CONVERGENT MARGIN	KAMCHATKA ARC / KAMCHATKA ARC / CENTRAL KAMCHATKA SEGMENT	KRASNOE LAKE AREA	56	56	174	174	SAE			s_AB-76/3SP [21444]	NOT GIVEN [21444]				CENOZOIC [21444]					VOL					GL [21444]	77.4	0.07		12.27				0.83	0.43	0.02	0.01		4.39	3.9	0.01			0.14
[21444]	CONVERGENT MARGIN	KAMCHATKA ARC / KAMCHATKA ARC / CENTRAL KAMCHATKA SEGMENT	KRASNOE LAKE AREA	56	56	174	174	SAE			s_AB-75/1ALK [21444]	NOT GIVEN [21444]				CENOZOIC [21444]					VOL					GL [21444]	77.14	0.1		11.81				1.39	0.21	0.01	0.01		4.29	4.31	0.02			0.05
[21444]	CONVERGENT MARGIN	KAMCHATKA ARC / KAMCHATKA ARC / CENTRAL KAMCHATKA SEGMENT	KRASNOE LAKE AREA	56	56	174	174	SAE			s_AB-75/3ALK [21444]	NOT GIVEN [21444]				CENOZOIC [21444]					VOL					GL [21444]	77.01	0.11		11.78				1.42	0.21	0.01	0.01		4.36	4.3	0.01			0.18
[21486]	CONVERGENT MARGIN	KAMCHATKA ARC / KAMCHATKA ARC / CENTRAL KAMCHATKA SEGMENT / TOLBACHIK	CENTRAL KAMCHATKA DEPRESSION, 1941 ERUPTION	55.7903	55.7903	160.335	160.335	SAE			s_TOL-1 [21486]	BASALT [21486]									VOL					WR [21486]	50.83	1.24		14.9				9.8	9.8	8.8	0.18		1.4	2.8	0.38
[21486]	CONVERGENT MARGIN	KAMCHATKA ARC / KAMCHATKA ARC / CENTRAL KAMCHATKA SEGMENT / TOLBACHIK	CENTRAL KAMCHATKA DEPRESSION, 1941 ERUPTION	55.789	55.789	160.337	160.337	SAE			s_TOL-2 [21486]	BASALT [21486]									VOL					WR [21486]	51	1.23		15				9.7	9.8	8.8	0.18		1.3	2.8	0.38
[21486]	CONVERGENT MARGIN	KAMCHATKA ARC / KAMCHATKA ARC / CENTRAL KAMCHATKA SEGMENT / TOLBACHIK	CENTRAL KAMCHATKA DEPRESSION, 1941 ERUPTION	55.8	55.8	160.3	160.3	SAE			s_1.4 [21486]	ORE, SULFIDE [21486]									ORE					WR [21486]
[21486]	CONVERGENT MARGIN	KAMCHATKA ARC / KAMCHATKA ARC / CENTRAL KAMCHATKA SEGMENT / TOLBACHIK	CENTRAL KAMCHATKA DEPRESSION, 1941 ERUPTION	55.8	55.8	160.3	160.3	SAE			s_2.3 [21486]	ORE, SULFIDE [21486]									ORE					WR [21486]
[21486]	CONVERGENT MARGIN	KAMCHATKA ARC / KAMCHATKA ARC / CENTRAL KAMCHATKA SEGMENT / TOLBACHIK	CENTRAL KAMCHATKA DEPRESSION, 1941 ERUPTION	55.8	55.8	160.3	160.3	SAE			s_2.6 [21486]	ORE, SULFIDE [21486]									ORE					WR [21486]
[21486]	CONVERGENT MARGIN	KAMCHATKA ARC / KAMCHATKA ARC / CENTRAL KAMCHATKA SEGMENT / TOLBACHIK	CENTRAL KAMCHATKA DEPRESSION, 1941 ERUPTION	55.8	55.8	160.3	160.3	SAE			s_3.3 [21486]	ORE, SULFIDE [21486]									ORE					WR [21486]
[21486]	CONVERGENT MARGIN	KAMCHATKA ARC / KAMCHATKA ARC / CENTRAL KAMCHATKA SEGMENT / TOLBACHIK	CENTRAL KAMCHATKA DEPRESSION, 1941 ERUPTION	55.8	55.8	160.3	160.3	SAE			s_3.6 [21486]	ORE, SULFIDE [21486]									ORE					WR [21486]
[21486]	CONVERGENT MARGIN	KAMCHATKA ARC / KAMCHATKA ARC / CENTRAL KAMCHATKA SEGMENT / TOLBACHIK	CENTRAL KAMCHATKA DEPRESSION, 1941 ERUPTION	55.8	55.8	160.3	160.3	SAE			s_8.2 [21486]	ORE, SULFIDE [21486]									ORE					WR [21486]
[21486]	CONVERGENT MARGIN	KAMCHATKA ARC / KAMCHATKA ARC / CENTRAL KAMCHATKA SEGMENT / TOLBACHIK	CENTRAL KAMCHATKA DEPRESSION, 1941 ERUPTION	55.8	55.8	160.3	160.3	SAE			s_8.6 [21486]	ORE, SULFIDE [21486]									ORE					WR [21486]
[21486]	CONVERGENT MARGIN	KAMCHATKA ARC / KAMCHATKA ARC / CENTRAL KAMCHATKA SEGMENT / TOLBACHIK	CENTRAL KAMCHATKA DEPRESSION, 1941 ERUPTION	55.8	55.8	160.3	160.3	SAE			s_8.9 [21486]	ORE, SULFIDE [21486]									ORE					WR [21486]
[21486]	CONVERGENT MARGIN	KAMCHATKA ARC / KAMCHATKA ARC / CENTRAL KAMCHATKA SEGMENT / TOLBACHIK	CENTRAL KAMCHATKA DEPRESSION, 1941 ERUPTION	55.8	55.8	160.3	160.3	SAE			s_9.1 [21486]	ORE, SULFIDE [21486]									ORE					WR [21486]
[21486]	CONVERGENT MARGIN	KAMCHATKA ARC / KAMCHATKA ARC / CENTRAL KAMCHATKA SEGMENT / TOLBACHIK	CENTRAL KAMCHATKA DEPRESSION, 1941 ERUPTION	55.8	55.8	160.3	160.3	SAE			s_9.6 [21486]	ORE, SULFIDE [21486]									ORE					WR [21486]
[21486]	CONVERGENT MARGIN	KAMCHATKA ARC / KAMCHATKA ARC / CENTRAL KAMCHATKA SEGMENT / TOLBACHIK	CENTRAL KAMCHATKA DEPRESSION, 1941 ERUPTION	55.8	55.8	160.3	160.3	SAE			s_9.7 [21486]	ORE, SULFIDE [21486]									ORE					WR [21486]
[21486]	CONVERGENT MARGIN	KAMCHATKA ARC / KAMCHATKA ARC / CENTRAL KAMCHATKA SEGMENT / TOLBACHIK	CENTRAL KAMCHATKA DEPRESSION, 1941 ERUPTION	55.8	55.8	160.3	160.3	SAE			s_10.2 [21486]	ORE, SULFIDE [21486]									ORE					WR [21486]
[21486]	CONVERGENT MARGIN	KAMCHATKA ARC / KAMCHATKA ARC / CENTRAL KAMCHATKA SEGMENT / TOLBACHIK	CENTRAL KAMCHATKA DEPRESSION, 1941 ERUPTION	55.8	55.8	160.3	160.3	SAE			s_10.3 [21486]	ORE, SULFIDE [21486]									ORE					WR [21486]
[21486]	CONVERGENT MARGIN	KAMCHATKA ARC / KAMCHATKA ARC / CENTRAL KAMCHATKA SEGMENT / TOLBACHIK	CENTRAL KAMCHATKA DEPRESSION, 1941 ERUPTION	55.8	55.8	160.3	160.3	SAE			s_10.5 [21486]	ORE, SULFIDE [21486]									ORE					WR [21486]
[21486]	CONVERGENT MARGIN	KAMCHATKA ARC / KAMCHATKA ARC / CENTRAL KAMCHATKA SEGMENT / TOLBACHIK	CENTRAL KAMCHATKA DEPRESSION, 1941 ERUPTION	55.8	55.8	160.3	160.3	SAE			s_12.2 [21486]	ORE, SULFIDE [21486]									ORE					WR [21486]
[21486]	CONVERGENT MARGIN	KAMCHATKA ARC / KAMCHATKA ARC / CENTRAL KAMCHATKA SEGMENT / TOLBACHIK	CENTRAL KAMCHATKA DEPRESSION, 1941 ERUPTION	55.8	55.8	160.3	160.3	SAE			s_12.5 [21486]	ORE, SULFIDE [21486]									ORE					WR [21486]
[21486]	CONVERGENT MARGIN	KAMCHATKA ARC / KAMCHATKA ARC / CENTRAL KAMCHATKA SEGMENT / TOLBACHIK	CENTRAL KAMCHATKA DEPRESSION, 1941 ERUPTION	55.8	55.8	160.3	160.3	SAE			s_12.6 [21486]	ORE, SULFIDE [21486]									ORE					WR [21486]
[21486]	CONVERGENT MARGIN	KAMCHATKA ARC / KAMCHATKA ARC / CENTRAL KAMCHATKA SEGMENT / TOLBACHIK	CENTRAL KAMCHATKA DEPRESSION, 1941 ERUPTION	55.8	55.8	160.3	160.3	SAE			s_13.7 [21486]	ORE, SULFIDE [21486]									ORE					WR [21486]
[21486]	CONVERGENT MARGIN	KAMCHATKA ARC / KAMCHATKA ARC / CENTRAL KAMCHATKA SEGMENT / TOLBACHIK	CENTRAL KAMCHATKA DEPRESSION, 1941 ERUPTION	55.8	55.8	160.3	160.3	SAE			s_13.8 [21486]	ORE, SULFIDE [21486]									ORE					WR [21486]
[21486]	CONVERGENT MARGIN	KAMCHATKA ARC / KAMCHATKA ARC / CENTRAL KAMCHATKA SEGMENT / TOLBACHIK	CENTRAL KAMCHATKA DEPRESSION, 1941 ERUPTION	55.7878	55.7878	160.335	160.335	SAE			s_K01-52 [21486]	BASALT [21486]									VOL					WR [21486]	50.4	1.25		14.6				9.19	9.75	8.51	0.17		1.34	2.85	0.38
[21668]	CONVERGENT MARGIN	KAMCHATKA ARC / KAMCHATKA ARC / CENTRAL KAMCHATKA SEGMENT / TOLBACHIK	CENTRAL KAMCHATKA DEPRESSION, 1941 ERUPTION	55.7949	55.7949	160.332	160.332	SAE	2104	2104	s_TOL-1 [21668]	BASALT [21668]							1941		VOL					WR [21668]	50.83	1.24		14.89				9.75	9.781	8.78	0.18		1.35	2.83	0.381
[21668]	CONVERGENT MARGIN	KAMCHATKA ARC / KAMCHATKA ARC / CENTRAL KAMCHATKA SEGMENT / TOLBACHIK	CENTRAL KAMCHATKA DEPRESSION, 1941 ERUPTION	55.7949	55.7949	160.332	160.332	SAE	2104	2104	s_TOL-2 [21668]	BASALT [21668]							1941		VOL					WR [21668]	51	1.23		14.95				9.73	9.829	8.76	0.177		1.34	2.84	0.381
[21668][21486]	CONVERGENT MARGIN	KAMCHATKA ARC / KAMCHATKA ARC / CENTRAL KAMCHATKA SEGMENT / TOLBACHIK	CENTRAL KAMCHATKA DEPRESSION, 1941 ERUPTION	55.7949	55.7949	160.332	160.332	SAE	2104	2104	s_TOL-4 [21668]	BASALT [21668]							1941		VOL					WR [21668]	50.56	1.2		14.68				9.56	9.77	9	0.177		1.31	2.76	0.363
[3393]	CONVERGENT MARGIN	KAMCHATKA ARC / KAMCHATKA ARC / SOUTHERN KAMCHATKA SEGMENT	PIRATKOVA CREEK	52	53	157	158	SAE			s_1 [3393]	BASALT, CLINOPYROXENE-PLAGIOCLASE [3393]									VOL					WR [3393]	51.9	0.75		17.9				8.98	9.81	5.24	0.21		0.87	2.5	0.06
[3393]	CONVERGENT MARGIN	KAMCHATKA ARC / KAMCHATKA ARC / SOUTHERN KAMCHATKA SEGMENT	PIRATKOVA CREEK	52	53	157	158	SAE			s_2 [3393]	ANDESITE, BASALTIC [3393]									VOL					WR [3393]	56.3	0.9		17.7				7.58	6.65	2.63	0.21		1.38	3.76	0.12
[3393]	CONVERGENT MARGIN	KAMCHATKA ARC / KAMCHATKA ARC / SOUTHERN KAMCHATKA SEGMENT	PIRATKOVA CREEK	52	53	157	158	SAE			s_3 [3393]	DACITE, BIOTITE [3393]									VOL					WR [3393]	67.5	0.38		15.1				3.74	2.5	1.48	0.16		2.52	3.62	0.06
[3393]	CONVERGENT MARGIN	KAMCHATKA ARC / KAMCHATKA ARC / SOUTHERN KAMCHATKA SEGMENT	PIRATKOVA CREEK	52	53	157	158	SAE			s_4 [3393]	RHYODACITE [3393]									VOL					WR [3393]	70.1	0.43		15				3.06	0.95	0.73	0.12		2.75	5	0.05
[3393]	CONVERGENT MARGIN	KAMCHATKA ARC / KAMCHATKA ARC / SOUTHERN KAMCHATKA SEGMENT	TOPOLOVYI RIDGE	52	53	157	158	SAE			s_5 [3393]	BASALT, PLAGIOCLASE-CLINOPYROXENE [3393]									VOL					WR [3393]	52.9	0.73		17				7.83	8.03	5.36	0.11		0.71	2.76	0.25
[3393]	CONVERGENT MARGIN	KAMCHATKA ARC / KAMCHATKA ARC / SOUTHERN KAMCHATKA SEGMENT	TOPOLOVYI RIDGE	52	53	157	158	SAE			s_6 [3393]	BASALT, ANDESINE [3393]									VOL					WR [3393]	56.3	0.79		18.7				5.65	6.78	3.83	0.08		0.76	3.6	0.19
[3393]	CONVERGENT MARGIN	KAMCHATKA ARC / KAMCHATKA ARC / SOUTHERN KAMCHATKA SEGMENT	TOPOLOVYI RIDGE	52	53	157	158	SAE			s_7 [3393]	ANDESITE, PYROXENE-PLAGIOCLASE [3393]									VOL					WR [3393]	59.7	0.91		16.1				6.19	6.56	2.46	0.04		1.84	4.48	0.21
[3393]	CONVERGENT MARGIN	KAMCHATKA ARC / KAMCHATKA ARC / CENTRAL KAMCHATKA SEGMENT	CHERNAYA MOUNTAINS	53	56	157	162	SAE			s_8 [3393]	ANDESITE, 2-PYROXENE-PLAGIOCLASE [3393]									VOL					WR [3393]	58.4	1.39		16.7				5.22	4.26	3.52	0.07		2.33	4.11	0.07
[3393]	CONVERGENT MARGIN	KAMCHATKA ARC / KAMCHATKA ARC / CENTRAL KAMCHATKA SEGMENT	SREDNYAYA VOROVSKAYA RIVER, SIDMA, UDOVA	53	56	157	162	SAE			s_9 [3393]	ANDESITE, 2-PYROXENE [3393]									VOL					WR [3393]	57.2	0.98		16.3				5.71	5.45	4.76	0.08		1.68	3.87	0.18
[3393]	CONVERGENT MARGIN	KAMCHATKA ARC / KAMCHATKA ARC / CENTRAL KAMCHATKA SEGMENT	SREDNYAYA VOROVSKAYA RIVER, SIDMA, UDOVA	53	56	157	162	SAE			s_10 [3393]	ANDESITE [3393]									VOL					WR [3393]	60	0.87		16.1				5.26	5.14	3.6	0.08		2.34	3.69	0.16
[3393]	CONVERGENT MARGIN	KAMCHATKA ARC / KAMCHATKA ARC / CENTRAL KAMCHATKA SEGMENT	SREDNYAYA VOROVSKAYA RIVER, SIDMA, UDOVA	53	56	157	162	SAE			s_11 [3393]	DACITE [3393]									VOL					WR [3393]	64	0.64		15.4				4.63	3.07	2.39	0.06		2.59	3.95	0.19
[3393]	CONVERGENT MARGIN	KAMCHATKA ARC / KAMCHATKA ARC / CENTRAL KAMCHATKA SEGMENT	SREDNYAYA VOROVSKAYA RIVER, SIDMA, UDOVA	53	56	157	162	SAE			s_12 [3393]	RHYOLITE [3393]									VOL					WR [3393]	73	0.16		13.7				1.9	1.6	0.61	0.01		4.46	3.6	0.07
[3393]	CONVERGENT MARGIN	KAMCHATKA ARC / KAMCHATKA ARC / CENTRAL KAMCHATKA SEGMENT	KHAIRYUZOVA RIVER	53	56	157	162	SAE			s_13 [3393]	BASALT, CLINOPYROXENE-PLAGIOCLASE [3393]									VOL					WR [3393]	52.3	1.04		15.7				8.26	8.93	6.67	0.11		1.37	3.01	0.23
[3393]	CONVERGENT MARGIN	KAMCHATKA ARC / KAMCHATKA ARC / CENTRAL KAMCHATKA SEGMENT	KHAIRYUZOVA RIVER	53	56	157	162	SAE			s_14 [3393]	ANDESITE, BASALTIC [3393]									VOL					WR [3393]	53.2	1.03		17.1				8.07	8.24	4.8	0.1		0.82	3.27	0.26
[3393]	CONVERGENT MARGIN	KAMCHATKA ARC / KAMCHATKA ARC / CENTRAL KAMCHATKA SEGMENT	KHAIRYUZOVA RIVER	53	56	157	162	SAE			s_15 [3393]	ANDESITE, BASALTIC [3393]									VOL					WR [3393]	55.6	0.78		17				6.01	7.2	6.8	0.11		1.68	3.1	0.19
[3393]	CONVERGENT MARGIN	KAMCHATKA ARC / KAMCHATKA ARC / CENTRAL KAMCHATKA SEGMENT	TEVI	53	56	157	162	SAE			s_16 [3393]	ANDESITE, BASALTIC [3393]									VOL					WR [3393]	54.8	0.97		18.2				6.52	7.77	3.94	0.15		1.12	3.2	0.21
[3393]	CONVERGENT MARGIN	KAMCHATKA ARC / KAMCHATKA ARC / CENTRAL KAMCHATKA SEGMENT	TEVI	53	56	157	162	SAE			s_17 [3393]	ANDESITE, BASALTIC [3393]									VOL					WR [3393]	60.5	0.76		19				5.09	6.01	1.84	0.08		1.52	3.32	0.22
[3393]	CONVERGENT MARGIN	KAMCHATKA ARC / KAMCHATKA ARC / EASTERN KAMCHATKA SEGMENT	KRONOTSKII PENINSULA	55	56	162	163	SAE			s_18 [3393]	THOLEIITE, PYROXENE-OLIVINE-PLAGIOCLASE [3393]									VOL					WR [3393]	49.2	0.77		20.7				9.76	12.2	4.3	0.16		0.42	2.14	0.17
[3393]	CONVERGENT MARGIN	KAMCHATKA ARC / KAMCHATKA ARC / EASTERN KAMCHATKA SEGMENT	KRONOTSKII PENINSULA	55	56	162	163	SAE			s_19 [3393]	BASALT [3393]									VOL					WR [3393]	49.9	1.16		15.7				13.4	10.8	5.87	0.24		0.48	1.97	0.21
[3393]	CONVERGENT MARGIN	KAMCHATKA ARC / KAMCHATKA ARC / EASTERN KAMCHATKA SEGMENT	KRONOTSKII PENINSULA	55	56	162	163	SAE			s_20 [3393]	ANDESITE, BASALTIC [3393]									VOL					WR [3393]	54.1	1.14		15				12.9	7.94	3.96	0.23		0.95	3.07	0.37
[2725]	CONVERGENT MARGIN	KAMCHATKA ARC / KAMCHATKA ARC / CENTRAL KAMCHATKA SEGMENT / TOLBACHIK	NEAR SUMMIT CRATER OF PLOSKIY TOLBACHIK, CENTRAL KAMTCHATKA DEPRESSION	55.82	55.82	160.37	160.37	SAE			s_1 [2725]	BASALT [2725]					28	4	1975		VOL					WR [2725]	51.02	2.26		14.64		3.96	8.3		8.35	4.63	0.18		2.29	3.47	0.43			0.22
[2725]	CONVERGENT MARGIN	KAMCHATKA ARC / KAMCHATKA ARC / CENTRAL KAMCHATKA SEGMENT / TOLBACHIK	NEAR SUMMIT CRATER OF PLOSKIY TOLBACHIK, CENTRAL KAMTCHATKA DEPRESSION	55.82	55.82	160.37	160.37	SAE			s_31/3 [2725]	BASALT [2725]						8	1975		VOL					WR [2725]	50.02	1.1		13.5		4.43	5.99		12.04	9.26	0.17		0.64	2.39	0.4			0.12
[2725]	CONVERGENT MARGIN	KAMCHATKA ARC / KAMCHATKA ARC / CENTRAL KAMCHATKA SEGMENT / TOLBACHIK	NEAR SUMMIT CRATER OF PLOSKIY TOLBACHIK, CENTRAL KAMTCHATKA DEPRESSION	55.82	55.82	160.37	160.37	SAE			s_31/2 [2725]	BASALT [2725]						8	1975		VOL					WR [2725]	49.74	1.1		13.7		4.34	5.76		12.16	9.18	0.17		0.84	2.49	0.39			0.12
[2725]	CONVERGENT MARGIN	KAMCHATKA ARC / KAMCHATKA ARC / CENTRAL KAMCHATKA SEGMENT / TOLBACHIK	NEAR SUMMIT CRATER OF PLOSKIY TOLBACHIK, CENTRAL KAMTCHATKA DEPRESSION	55.82	55.82	160.37	160.37	SAE			s_31/1 [2725]	BASALT [2725]						8	1975		VOL					WR [2725]	49.7	1.1		13.7		4.42	5.96		12.16	9.3	0.18		0.84	2.49	0.38
[2725]	CONVERGENT MARGIN	KAMCHATKA ARC / KAMCHATKA ARC / CENTRAL KAMCHATKA SEGMENT / TOLBACHIK	NEAR SUMMIT CRATER OF PLOSKIY TOLBACHIK, CENTRAL KAMTCHATKA DEPRESSION	55.82	55.82	160.37	160.37	SAE			s_925-YUK [2725]	BASALT [2725]							1975		VOL					WR [2725]	49.5	1.01		13.18		3.18	6.85		12.34	9.98	0.18		0.93	2.18	0.25		0	0.29
[2725]	CONVERGENT MARGIN	KAMCHATKA ARC / KAMCHATKA ARC / CENTRAL KAMCHATKA SEGMENT / TOLBACHIK	NEAR SUMMIT CRATER OF PLOSKIY TOLBACHIK, CENTRAL KAMTCHATKA DEPRESSION	55.82	55.82	160.37	160.37	SAE			s_27 [2725]	BASALT [2725]							1975		VOL					WR [2725]	49.74	1		13.72		6.04	4.76		11.44	9.62	0.33		0.88	2.28	0.18		0.18
[2725]	CONVERGENT MARGIN	KAMCHATKA ARC / KAMCHATKA ARC / CENTRAL KAMCHATKA SEGMENT / TOLBACHIK	NEAR SUMMIT CRATER OF PLOSKIY TOLBACHIK, CENTRAL KAMTCHATKA DEPRESSION	55.82	55.82	160.37	160.37	SAE			s_21C [2725]	BASALT [2725]					8	8	1975		VOL					WR [2725]	53.16	0.98		15.52		4.38	4.31		8.23	7.07	0.29		1.2	2.96	0.12		0.7	0.8
[2725]	CONVERGENT MARGIN	KAMCHATKA ARC / KAMCHATKA ARC / CENTRAL KAMCHATKA SEGMENT / TOLBACHIK	NEAR SUMMIT CRATER OF PLOSKIY TOLBACHIK, CENTRAL KAMTCHATKA DEPRESSION	55.82	55.82	160.37	160.37	SAE			s_21B [2725]	BASALT [2725]					8	8	1975		VOL					WR [2725]	53.08	0.98		16.17		3.9	4.31		7.89	6.96	0.29		1.2	3.21	0.12		0.63	0.94
[2725]	CONVERGENT MARGIN	KAMCHATKA ARC / KAMCHATKA ARC / CENTRAL KAMCHATKA SEGMENT / TOLBACHIK	NEAR SUMMIT CRATER OF PLOSKIY TOLBACHIK, CENTRAL KAMTCHATKA DEPRESSION	55.82	55.82	160.37	160.37	SAE			s_21A [2725]	BASALT [2725]					9	8	1975		VOL					WR [2725]	52.42	0.98		15.88		4.12	5.02		7.71	7.68	0.31		1.2	3.21	0.16		0.32	0.72
[2725]	CONVERGENT MARGIN	KAMCHATKA ARC / KAMCHATKA ARC / CENTRAL KAMCHATKA SEGMENT / TOLBACHIK	NEAR SUMMIT CRATER OF PLOSKIY TOLBACHIK, CENTRAL KAMTCHATKA DEPRESSION	55.82	55.82	160.37	160.37	SAE			s_21 [2725]	BASALT [2725]					9	8	1975		VOL					WR [2725]	52.02	0.98		15.89		4.07	5.11		8.08	7.47	0.3		1.2	3.34	0.11		0.31	0.86
[2725]	CONVERGENT MARGIN	KAMCHATKA ARC / KAMCHATKA ARC / CENTRAL KAMCHATKA SEGMENT / TOLBACHIK	NEAR SUMMIT CRATER OF PLOSKIY TOLBACHIK, CENTRAL KAMTCHATKA DEPRESSION	55.82	55.82	160.37	160.37	SAE			s_31/4 [2725]	BASALT [2725]						8	1975		VOL					WR [2725]	53.32	1		18.63		2.38	4.35		8.85	4.85	0.15		1.26	3.47	0.26		0.97	0.7
[2725]	CONVERGENT MARGIN	KAMCHATKA ARC / KAMCHATKA ARC / CENTRAL KAMCHATKA SEGMENT / TOLBACHIK	NEAR SUMMIT CRATER OF PLOSKIY TOLBACHIK, CENTRAL KAMTCHATKA DEPRESSION	55.82	55.82	160.37	160.37	SAE			s_30 [2725]	BASALT [2725]					9	8	1975		VOL					WR [2725]	50.24	1.1		13.25		3.16	6.66		12.04	9.83	0.17		0.84	2.49	0.35			0.08
[2725]	CONVERGENT MARGIN	KAMCHATKA ARC / KAMCHATKA ARC / CENTRAL KAMCHATKA SEGMENT / TOLBACHIK	NEAR SUMMIT CRATER OF PLOSKIY TOLBACHIK, CENTRAL KAMTCHATKA DEPRESSION	55.82	55.82	160.37	160.37	SAE			s_25 [2725]	BASALT [2725]					9	8	1975		VOL					WR [2725]	49.42	1		14.21		6.44	4.31		11.28	9.86	0.24		0.88	2.28	0.12		0.3
[2725]	CONVERGENT MARGIN	KAMCHATKA ARC / KAMCHATKA ARC / CENTRAL KAMCHATKA SEGMENT / TOLBACHIK	NEAR SUMMIT CRATER OF PLOSKIY TOLBACHIK, CENTRAL KAMTCHATKA DEPRESSION	55.82	55.82	160.37	160.37	SAE			s_29 [2725]	BASALT [2725]					10	8	1975		VOL					WR [2725]	49.58	1		14.22		5.99	4.36		11.28	9.86	0.3		0.84	2.6	0.12		0.02	0.1
[2725]	CONVERGENT MARGIN	KAMCHATKA ARC / KAMCHATKA ARC / CENTRAL KAMCHATKA SEGMENT / TOLBACHIK	NEAR SUMMIT CRATER OF PLOSKIY TOLBACHIK, CENTRAL KAMTCHATKA DEPRESSION	55.82	55.82	160.37	160.37	SAE			s_919-YUK [2725]	BASALT [2725]					20	8	1975		VOL					WR [2725]	49.36	0.95		13.3		3.79	6.33		12.4	9.75	0.15		1.04	2.34	0.28		0.12	0.12
[2725]	CONVERGENT MARGIN	KAMCHATKA ARC / KAMCHATKA ARC / CENTRAL KAMCHATKA SEGMENT / TOLBACHIK	NEAR SUMMIT CRATER OF PLOSKIY TOLBACHIK, CENTRAL KAMTCHATKA DEPRESSION	55.82	55.82	160.37	160.37	SAE			s_918-YUK [2725]	BASALT [2725]					23	8	1975		VOL					WR [2725]	50.04	0.83		13.58		7.02	2.89		11.06	10.56	0.18		1.02	2.49	0.16		0.08
[2725]	CONVERGENT MARGIN	KAMCHATKA ARC / KAMCHATKA ARC / CENTRAL KAMCHATKA SEGMENT / TOLBACHIK	NEAR SUMMIT CRATER OF PLOSKIY TOLBACHIK, CENTRAL KAMTCHATKA DEPRESSION	55.82	55.82	160.37	160.37	SAE			s_926-YUK [2725]	BASALT [2725]					1	9	1975		VOL					WR [2725]	49.52	1.02		13.18		2.87	7.08		12.22	9.99	0.17		0.96	2.39	0.21		0	0.27
[2725]	CONVERGENT MARGIN	KAMCHATKA ARC / KAMCHATKA ARC / CENTRAL KAMCHATKA SEGMENT / TOLBACHIK	NEAR SUMMIT CRATER OF PLOSKIY TOLBACHIK, CENTRAL KAMTCHATKA DEPRESSION	55.82	55.82	160.37	160.37	SAE			s_930-YUK [2725]	BASALT [2725]					24	8	1975		VOL					WR [2725]	50.76	1.31		16.77		3.3	6.75		8.76	6.6	0.16		1.85	3.47	0.52		0.19
[2725]	CONVERGENT MARGIN	KAMCHATKA ARC / KAMCHATKA ARC / CENTRAL KAMCHATKA SEGMENT / TOLBACHIK	NEAR SUMMIT CRATER OF PLOSKIY TOLBACHIK, CENTRAL KAMTCHATKA DEPRESSION	55.82	55.82	160.37	160.37	SAE			s_9 [2725]	BASALT [2725]					27	4	1975		VOL					WR [2725]	51.18	1.56		16.98		3.48	6.67		9.1	4.81	0.15		1.91	3.47	0.49			0.36
[2725]	CONVERGENT MARGIN	KAMCHATKA ARC / KAMCHATKA ARC / CENTRAL KAMCHATKA SEGMENT / TOLBACHIK	NEAR SUMMIT CRATER OF PLOSKIY TOLBACHIK, CENTRAL KAMTCHATKA DEPRESSION	55.82	55.82	160.37	160.37	SAE			s_929-YUK [2725]	BASALT [2725]					5	11	1975		VOL					WR [2725]	51.46	1.55		16.99		4.46	5.82		8.65	4.91	0.16		2.02	3.72	0.57		0.11
[5738]	CONVERGENT MARGIN	KAMCHATKA ARC / KAMCHATKA ARC / ISTHMUS OF KAMCHATKA		59	60.5	161	164	SAE			s_43/86 [5738]	TRACHYBASALT [5738]									VOL					WR [5738]	49.19	1.13		18.28		5.92	4.65		9.51	5.47	0.18		2.08	3.08	0.51
[5738]	CONVERGENT MARGIN	KAMCHATKA ARC / KAMCHATKA ARC / ISTHMUS OF KAMCHATKA		59	60.5	161	164	SAE			s_44/86 [5738]	TRACHYBASALT [5738]									VOL					WR [5738]	49.6	1.15		18.14		6.8	4.02		9.43	5.02	0.19		2.16	2.97	0.52
[5738]	CONVERGENT MARGIN	KAMCHATKA ARC / KAMCHATKA ARC / ISTHMUS OF KAMCHATKA		59	60.5	161	164	SAE			s_49/86 [5738]	TRACHYBASALT [5738]									VOL					WR [5738]	50.72	1		16.26				10.81	9.51	5.67	0.19		1.66	2.68	0.3
[5738]	CONVERGENT MARGIN	KAMCHATKA ARC / KAMCHATKA ARC / ISTHMUS OF KAMCHATKA		59	60.5	161	164	SAE			s_51/86 [5738]	TRACHYBASALT [5738]									VOL					WR [5738]	51.75	1.02		16.63				10.31	8.73	4.66	0.18		2.2	3	0.37
[5738]	CONVERGENT MARGIN	KAMCHATKA ARC / KAMCHATKA ARC / ISTHMUS OF KAMCHATKA		59	60.5	161	164	SAE			s_45/86 [5738]	ANDESITE [5738]									VOL					WR [5738]	57.4	0.76		18.82		3.7	3.42		7.45	3	0.17		2.36	3.67	0.25
[5738]	CONVERGENT MARGIN	KAMCHATKA ARC / KAMCHATKA ARC / ISTHMUS OF KAMCHATKA		59	60.5	161	164	SAE			s_46/86 [5738]	ANDESITE [5738]									VOL					WR [5738]	58.41	0.76		17.6		3.29	3.65		6.63	2.84	0.14		2.75	3.66	0.27
[5738]	CONVERGENT MARGIN	KAMCHATKA ARC / KAMCHATKA ARC / ISTHMUS OF KAMCHATKA		59	60.5	161	164	SAE			s_47/86 [5738]	ANDESITE [5738]									VOL					WR [5738]	58.61	0.76		17.68		4.14	2.48		6.72	2.74	0.21		2.71	3.69	0.26
[5738]	CONVERGENT MARGIN	KAMCHATKA ARC / KAMCHATKA ARC / ISTHMUS OF KAMCHATKA		59	60.5	161	164	SAE			s_48/86 [5738]	ANDESITE [5738]									VOL					WR [5738]	58.66	0.77		17.57				6.87	5.89	2.66	0.17		2.85	3.52	0.27
[5738]	CONVERGENT MARGIN	KAMCHATKA ARC / KAMCHATKA ARC / ISTHMUS OF KAMCHATKA		59	60.5	161	164	SAE			s_42/86 [5738]	ANDESITE [5738]									VOL					WR [5738]	58.94	0.74		18.57				6.06	5.76	2.63	0.13		2.71	3.53	0.25
[5738]	CONVERGENT MARGIN	KAMCHATKA ARC / KAMCHATKA ARC / ISTHMUS OF KAMCHATKA		59	60.5	161	164	SAE			s_53A/86 [5738]	TRACHYBASALT [5738]									VOL					WR [5738]	58.32	1.14		17.05		4.05	3.62		4.9	1.92	0.2		4.49	3.78	0.53
[5738]	CONVERGENT MARGIN	KAMCHATKA ARC / KAMCHATKA ARC / ISTHMUS OF KAMCHATKA		59	60.5	161	164	SAE			s_53B/86 [5738]	TRACHYBASALT [5738]									VOL					WR [5738]	58.38	1.23		17.41		4.15	3.43		4.67	2.07	0.2		4.51	3.46	0.49
[5738]	CONVERGENT MARGIN	KAMCHATKA ARC / KAMCHATKA ARC / ISTHMUS OF KAMCHATKA		59	60.5	161	164	SAE			s_54A/86 [5738]	TRACHYBASALT [5738]									VOL					WR [5738]	58.38	1.22		17.26				7.11	4.57	1.86	0.17		4.45	3.67	0.5
[5738]	CONVERGENT MARGIN	KAMCHATKA ARC / KAMCHATKA ARC / ISTHMUS OF KAMCHATKA		59	60.5	161	164	SAE			s_54/86 [5738]	TRACHYBASALT [5738]									VOL					WR [5738]	58.76	1.17		17.77				7.19	3.62	1.94	0.15		4.42	3.71	0.47
[5738]	CONVERGENT MARGIN	KAMCHATKA ARC / KAMCHATKA ARC / ISTHMUS OF KAMCHATKA		59	60.5	161	164	SAE			s_53/86 [5738]	TRACHYBASALT [5738]									VOL					WR [5738]	59.2	1.12		17.14		4.04	3.45		4.51	1.78	0.19		4.38	3.7	0.5
[5738]	CONVERGENT MARGIN	KAMCHATKA ARC / KAMCHATKA ARC / ISTHMUS OF KAMCHATKA		59	60.5	161	164	SAE			s_52A/86 [5738]	TRACHYBASALT [5738]									VOL					WR [5738]	59.37	1.14		17.04		3.66	3.87		4.28	1.86	0.11		4.39	3.8	0.48
[21758]	CONVERGENT MARGIN	KAMCHATKA ARC / KAMCHATKA ARC / EASTERN KAMCHATKA SEGMENT	VALAGIN RIDGE	54	55	159	160	SAE			s_PL 86-4 [21758]	LAMPROITE [21758]									VOL					WR [21758]	42.44	0.4		6.68		5.23	3.44		4.54	25.71	0.14		3.1	0.32	0.29
[21758]	CONVERGENT MARGIN	KAMCHATKA ARC / KAMCHATKA ARC / EASTERN KAMCHATKA SEGMENT	VALAGIN RIDGE	54	55	159	160	SAE			s_PL 18-4 [21758]	LAMPROITE [21758]									VOL					WR [21758]	43.03	0.37		5.64		4.07	4.85		4.84	26.86	0.15		3	0.33	0.22
[21758]	CONVERGENT MARGIN	KAMCHATKA ARC / KAMCHATKA ARC / EASTERN KAMCHATKA SEGMENT	VALAGIN RIDGE	54	55	159	160	SAE			s_PL 82-2 [21758]	LAMPROITE [21758]									VOL					WR [21758]	43.67	0.61		8.22		2.57	6.66		5.65	19.57	0.15		5.61	1.08	0.25
[21758]	CONVERGENT MARGIN	KAMCHATKA ARC / KAMCHATKA ARC / EASTERN KAMCHATKA SEGMENT	VALAGIN RIDGE	54	55	159	160	SAE			s_K 606 [21758]	LAMPROITE [21758]									VOL					WR [21758]	44.51	0.55		9.3		2.7	6.79		6.55	17.64	0.16		5.69	0.97	0.28
[21758]	CONVERGENT MARGIN	KAMCHATKA ARC / KAMCHATKA ARC / EASTERN KAMCHATKA SEGMENT	VALAGIN RIDGE	54	55	159	160	SAE			s_PL 33-8 [21758]	LAMPROITE [21758]									VOL					WR [21758]	45.66	0.59		9.8		1.04	6.5		5.2	16.58	0.13		7.36	1.52	0.25
[21758]	CONVERGENT MARGIN	KAMCHATKA ARC / KAMCHATKA ARC / EASTERN KAMCHATKA SEGMENT	VALAGIN RIDGE	54	55	159	160	SAE			s_PL 13-1 [21758]	LAMPROITE [21758]									VOL					WR [21758]	44.68	0.62		9.73		4.72	3.89		6.24	15.54	0.18		6.76	1.58	0.5
[21758]	CONVERGENT MARGIN	KAMCHATKA ARC / KAMCHATKA ARC / EASTERN KAMCHATKA SEGMENT	VALAGIN RIDGE	54	55	159	160	SAE			s_K 330-3 [21758]	PICRITE [21758]									VOL					WR [21758]
[21758]	CONVERGENT MARGIN	KAMCHATKA ARC / KAMCHATKA ARC / EASTERN KAMCHATKA SEGMENT	VALAGIN RIDGE	54	55	159	160	SAE			s_K 334 [21758]	PICRITE [21758]									VOL					WR [21758]
[21758]	CONVERGENT MARGIN	KAMCHATKA ARC / KAMCHATKA ARC / EASTERN KAMCHATKA SEGMENT	VALAGIN RIDGE	54	55	159	160	SAE			s_PL 79-1 [21758]	PICRITE [21758]									VOL					WR [21758]
[3054]	CONVERGENT MARGIN	KAMCHATKA ARC / KAMCHATKA ARC / CENTRAL KAMCHATKA SEGMENT / BEZYMIANNY	CENTRAL KAMCHATKA DEPRESSION	55.97	55.97	160.58	160.58	SAE			s_A [3054]	ANDESITE [3054]									VOL					WR [3054]	58.43	0.66		16.93		2.67	4.02		7.01	4.2	0.13		1.36	3.48	0.19
[3054]	CONVERGENT MARGIN	KAMCHATKA ARC / KAMCHATKA ARC / CENTRAL KAMCHATKA SEGMENT / BEZYMIANNY	CENTRAL KAMCHATKA DEPRESSION	55.97	55.97	160.58	160.58	SAE			s_B [3054]	ANDESITE, BASALTIC [3054]									VOL					WR [3054]	54.59	0.78		18.6		3.72	4.45		8.88	4.86	0.16		1.08	3.11	0.02
[3054]	CONVERGENT MARGIN	KAMCHATKA ARC / KAMCHATKA ARC / CENTRAL KAMCHATKA SEGMENT / KIZIMEN	EASTERN VOLCANIC FRONT	55.17	55.17	160.53	160.53	SAE	2485	2485	s_A [3054]	ANDESITE [3054]									VOL					WR [3054]	59.01	0.6		16		8.5			6.5	3.33	0.15		1.46	3.45	0.09
[3054]	CONVERGENT MARGIN	KAMCHATKA ARC / KAMCHATKA ARC / CENTRAL KAMCHATKA SEGMENT / KIZIMEN	EASTERN VOLCANIC FRONT	55.17	55.17	160.53	160.53	SAE	2485	2485	s_B [3054]	ANDESITE, BASALTIC [3054]									VOL					WR [3054]	52.98	1.15		17.47		6.57	3.52		9.72	4.88	0.16		0.83	2.09	0.14
[3054]	CONVERGENT MARGIN	KAMCHATKA ARC / KAMCHATKA ARC / SOUTHERN KAMCHATKA SEGMENT / DIKII GREBEN	EASTERN VOLCANIC FRONT	57.35	57.35	161.75	161.75	SAE			s_A [3054]	RHYODACITE [3054]									VOL					WR [3054]	67.41	0.44		14.88		1.08	3.59		4.62	2.1	0.12		1.92	3.25	0.12
[3054]	CONVERGENT MARGIN	KAMCHATKA ARC / KAMCHATKA ARC / SOUTHERN KAMCHATKA SEGMENT / DIKII GREBEN	EASTERN VOLCANIC FRONT	57.35	57.35	161.75	161.75	SAE			s_B [3054]	ANDESITE [3054]									VOL					WR [3054]	56.31	0.84		16.07		3.01	4.89		8.58	5.73	0.13		1.06	2.6	0.2
[22561]	CONVERGENT MARGIN	KAMCHATKA ARC / KAMCHATKA ARC / CENTRAL KAMCHATKA SEGMENT / SHIVELUCH (SHEVELUCH)	CENTRAL KAMCHATKA DEPRESSION, OLD SHIVELUCH, UPPER DRY ILCHINETS RIVER	56.6346	56.6346	161.398	161.398	SAE			s_7523 [22561]	ANDESITE, BASALTIC [22561]									VOL					WR [22561]	55.03	0.85		16.49				7.63	8.29	6.12	0.15		1.25	3.93	0.25	0.04				0.01
[22561]	CONVERGENT MARGIN	KAMCHATKA ARC / KAMCHATKA ARC / CENTRAL KAMCHATKA SEGMENT / SHIVELUCH (SHEVELUCH)	CENTRAL KAMCHATKA DEPRESSION, OLD SHIVELUCH, UPPER DRY ILCHINETS RIVER	56.638	56.638	161.394	161.394	SAE			s_7526-2 [22561]	ANDESITE, BASALTIC [22561]									VOL					WR [22561]	54.63	0.76		15.27				8.03	9.12	7.36	0.15		1.18	3.1	0.23	0.35				0.01
[22561]	CONVERGENT MARGIN	KAMCHATKA ARC / KAMCHATKA ARC / CENTRAL KAMCHATKA SEGMENT / SHIVELUCH (SHEVELUCH)	CENTRAL KAMCHATKA DEPRESSION, OLD SHIVELUCH, UPPER DRY ILCHINETS RIVER	56.6389	56.6389	161.418	161.418	SAE			s_7528 [22561]	ANDESITE, BASALTIC [22561]									VOL					WR [22561]	54.85	0.76		15.25				8.1	9.18	7.46	0.15		1.18	3.13	0.24	0.13				0.01
[22561]	CONVERGENT MARGIN	KAMCHATKA ARC / KAMCHATKA ARC / CENTRAL KAMCHATKA SEGMENT / SHIVELUCH (SHEVELUCH)	CENTRAL KAMCHATKA DEPRESSION, OLD SHIVELUCH, UPPER DRY ILCHINETS RIVER, MAIN SUMMIT CLIFF	56.6401	56.6401	161.401	161.401	SAE			s_7529-1 [22561]	ANDESITE, BASALTIC [22561]									VOL					WR [22561]	54.6	0.85		16.12				7.44	7.98	6.7	0.14		1.25	3.87	0.25	0.29				0
[23078]	CONVERGENT MARGIN	KAMCHATKA ARC / KAMCHATKA ARC / CENTRAL KAMCHATKA SEGMENT / KARYMSKY	EASTERN VOLCANIC FRONT, SOUTHERN SECTOR OF KARYMSKY VOLCANIC CENTER	53.9922	53.9922	159.487	159.487	SAE			s_K6-06 [23078]	BASALT [23078]				HOLOCENE [23078]					VOL					WR [23078]	51.34	0.83		15.29				9.86	9.93	6.9	0.2		0.69	2.66	0.11
[4276][2475]	CONVERGENT MARGIN	KAMCHATKA ARC / KAMCHATKA ARC / CENTRAL KAMCHATKA SEGMENT / KHARCHINSKY	CENTRAL KAMTCHATKA DEPRESSION	56.4529	56.4529	160.809	160.809	SAE			s_8837 [4276]	BASALT [4276] / ANDESITE, BASALTIC [2475]				PLEISTOCENE [2475]					VOL					WR [4276]	50.08	0.88		13.46		3.95	5.42	8.8	9.62	12.29	0.16		0.89	2.69	0.18
[15882]	CONVERGENT MARGIN	KAMCHATKA ARC / KAMCHATKA ARC / CENTRAL KAMCHATKA SEGMENT / SHISHEISKY COMPLEX		57.375	57.375	161.18	161.18	SAE			s_G-1304/1 [15882]	NOT GIVEN [15882]				QUATERNARY [15882]					VOL					WR [15882]	53.47	0.65		15.59				6.71	7.5	9.05	0.12		1.13	3.67	0.16	0.17				0.01
[21975]	CONVERGENT MARGIN	KAMCHATKA ARC / KAMCHATKA ARC / CENTRAL KAMCHATKA SEGMENT / KIZIMEN	EASTERN VOLCANIC FRONT, 2010 - 2013 ERUPTION	55.1082	55.1082	160.347	160.347	SAE	1256	1256	s_PF1A [21975]	DACITE [21975]									VOL					WR [21975]	64.9736	0.734031		15.5691				6.05	5.97096	1.73244	0.131265		2.1678	2.28539	0.141263
[21975]	CONVERGENT MARGIN	KAMCHATKA ARC / KAMCHATKA ARC / CENTRAL KAMCHATKA SEGMENT / KIZIMEN	EASTERN VOLCANIC FRONT, 2010 - 2013 ERUPTION	55.1082	55.1082	160.347	160.347	SAE	1256	1256	s_PF1B [21975]	DACITE [21975]									VOL					WR [21975]	65.3571	0.699361		15.7019				5.89	5.98494	1.6766	0.128959		2.1818	2.29913	0.135119
[21975]	CONVERGENT MARGIN	KAMCHATKA ARC / KAMCHATKA ARC / CENTRAL KAMCHATKA SEGMENT / KIZIMEN	EASTERN VOLCANIC FRONT, 2010 - 2013 ERUPTION	55.1082	55.1082	160.347	160.347	SAE	1256	1256	s_PF2B [21975]	ANDESITE [21975]									VOL					WR [21975]	62.6852	0.827399		16.1099				7	6.77815	2.0088	0.142115		1.8919	2.20976	0.144738
[21975]	CONVERGENT MARGIN	KAMCHATKA ARC / KAMCHATKA ARC / CENTRAL KAMCHATKA SEGMENT / KIZIMEN	EASTERN VOLCANIC FRONT, 2010 - 2013 ERUPTION	55.1422	55.1422	160.359	160.359	SAE	1179	1179	s_PF12AL [21975]	DACITE [21975]									VOL					WR [21975]	64.793	0.738411		15.5444				6.13	5.96826	1.77037	0.13236		2.16967	2.32235	0.139858
[21975]	CONVERGENT MARGIN	KAMCHATKA ARC / KAMCHATKA ARC / CENTRAL KAMCHATKA SEGMENT / KIZIMEN	EASTERN VOLCANIC FRONT, 2010 - 2013 ERUPTION	55.1422	55.1422	160.359	160.359	SAE	1179	1179	s_PF12AD [21975]	ANDESITE [21975]									VOL					WR [21975]	62.6123	0.848007		15.993				7.11	6.7936	2.05164	0.143872		1.89756	2.17941	0.14487
[21975]	CONVERGENT MARGIN	KAMCHATKA ARC / KAMCHATKA ARC / CENTRAL KAMCHATKA SEGMENT / KIZIMEN	EASTERN VOLCANIC FRONT, 2010 - 2013 ERUPTION	55.1422	55.1422	160.359	160.359	SAE	1179	1179	s_PF13L [21975]	DACITE [21975]									VOL					WR [21975]	64.8824	0.729897		15.7539				6.02	6.03881	1.65566	0.127426		2.16164	2.27396	0.131365
[21975]	CONVERGENT MARGIN	KAMCHATKA ARC / KAMCHATKA ARC / CENTRAL KAMCHATKA SEGMENT / KIZIMEN	EASTERN VOLCANIC FRONT, 2010 - 2013 ERUPTION	55.1422	55.1422	160.359	160.359	SAE	1179	1179	s_PF13D [21975]	DACITE [21975]									VOL					WR [21975]	63.2599	0.802087		16.0183				6.77	6.60472	1.92408	0.138444		1.96176	2.2156	0.141054
[21975]	CONVERGENT MARGIN	KAMCHATKA ARC / KAMCHATKA ARC / CENTRAL KAMCHATKA SEGMENT / KIZIMEN	EASTERN VOLCANIC FRONT, 2010 - 2013 ERUPTION	55.1111	55.1111	160.327	160.327	SAE	1457	1457	s_PF16 [21975]	DACITE [21975]									VOL					WR [21975]	64.8577	0.716324		15.9277				5.94	5.90654	1.67863	0.125648		2.11431	2.26361	0.134334
[21975]	CONVERGENT MARGIN	KAMCHATKA ARC / KAMCHATKA ARC / CENTRAL KAMCHATKA SEGMENT / KIZIMEN	EASTERN VOLCANIC FRONT, 2010 - 2013 ERUPTION	55.1338	55.1338	160.377	160.377	SAE	1104	1104	s_PF18L [21975]	DACITE [21975]									VOL					WR [21975]	64.7784	0.734395		15.779				6.03	5.9564	1.71265	0.127912		2.14599	2.27469	0.139059
[21975]	CONVERGENT MARGIN	KAMCHATKA ARC / KAMCHATKA ARC / CENTRAL KAMCHATKA SEGMENT / KIZIMEN	EASTERN VOLCANIC FRONT, 2010 - 2013 ERUPTION	55.1338	55.1338	160.377	160.377	SAE	1104	1104	s_PF18D [21975]	DACITE [21975]									VOL					WR [21975]	63.2571	0.811425		15.5655				6.88	6.86333	1.92603	0.142178		2.0599	2.20595	0.139843
[21975]	CONVERGENT MARGIN	KAMCHATKA ARC / KAMCHATKA ARC / CENTRAL KAMCHATKA SEGMENT / KIZIMEN	EASTERN VOLCANIC FRONT, 2010 - 2013 ERUPTION	55.135	55.135	160.375	160.375	SAE	1107	1107	s_PF20L [21975]	DACITE [21975]									VOL					WR [21975]	65.2637	0.70689		15.6943				5.86	5.94341	1.61337	0.125394		2.20795	2.28191	0.131942
[21975]	CONVERGENT MARGIN	KAMCHATKA ARC / KAMCHATKA ARC / CENTRAL KAMCHATKA SEGMENT / KIZIMEN	EASTERN VOLCANIC FRONT, 2010 - 2013 ERUPTION	55.135	55.135	160.375	160.375	SAE	1107	1107	s_PF20D [21975]	ANDESITE [21975]									VOL					WR [21975]	62.2038	0.848842		16.2415				7.28	6.90396	2.06844	0.143729		1.83427	2.19235	0.148029
[21975]	CONVERGENT MARGIN	KAMCHATKA ARC / KAMCHATKA ARC / CENTRAL KAMCHATKA SEGMENT / KIZIMEN	EASTERN VOLCANIC FRONT, 2010 - 2013 ERUPTION	55.1236	55.1236	160.37	160.37	SAE	1223	1223	s_L1 [21975]	DACITE [21975]									VOL					WR [21975]	63.1911	0.799986		16.1235				6.7	6.54855	1.95359	0.138789		1.93977	2.21933	0.142723
[21975]	CONVERGENT MARGIN	KAMCHATKA ARC / KAMCHATKA ARC / CENTRAL KAMCHATKA SEGMENT / KIZIMEN	EASTERN VOLCANIC FRONT, 2010 - 2013 ERUPTION	55.1365	55.1365	160.367	160.367	SAE	1092	1092	s_L3 [21975]	DACITE [21975]									VOL					WR [21975]	65.2968	0.708055		15.6521				5.89	5.86939	1.6752	0.127492		2.18235	2.27967	0.136984
[21975]	CONVERGENT MARGIN	KAMCHATKA ARC / KAMCHATKA ARC / CENTRAL KAMCHATKA SEGMENT / KIZIMEN	EASTERN VOLCANIC FRONT, 2010 - 2013 ERUPTION	55.1365	55.1365	160.367	160.367	SAE	1092	1092	s_L4 [21975]	ANDESITE [21975]									VOL					WR [21975]	62.5328	0.835022		16.1287				7.07	6.86831	2.03523	0.142737		1.85721	2.20123	0.146225
[21975]	CONVERGENT MARGIN	KAMCHATKA ARC / KAMCHATKA ARC / CENTRAL KAMCHATKA SEGMENT / KIZIMEN	EASTERN VOLCANIC FRONT, 2010 - 2013 ERUPTION	55.1365	55.1365	160.367	160.367	SAE	1092	1092	s_L5 [21975]	ANDESITE [21975]									VOL					WR [21975]	62.2912	0.836332		16.1961				7.09	6.94089	2.03755	0.142936		1.84472	2.18616	0.14917
[22061]	CONVERGENT MARGIN	KAMCHATKA ARC / KAMCHATKA ARC / CENTRAL KAMCHATKA SEGMENT / OPALA	1400 BP ERUPTION	52.55	52.55	157.33	157.33	SAE			s_OP-22-260 [22061]	RHYOLITE [22061]									VOL					WR [22061]	75.01	0.18		13.93				1.12	1.18	0.27	0.106		3.7	4.47	0.047
[22061]	CONVERGENT MARGIN	KAMCHATKA ARC / KAMCHATKA ARC / CENTRAL KAMCHATKA SEGMENT / OPALA	1400 BP ERUPTION	52.55	52.55	157.33	157.33	SAE			s_OP-22-340PUM [22061]	RHYOLITE [22061]									VOL					WR [22061]	75.32	0.169		13.81				1.05	1.11	0.25	0.106		3.73	4.42	0.044
[22061]	CONVERGENT MARGIN	KAMCHATKA ARC / KAMCHATKA ARC / CENTRAL KAMCHATKA SEGMENT / OPALA	1400 BP ERUPTION	52.55	52.55	157.33	157.33	SAE			s_OP-22-340OBS [22061]	RHYOLITE [22061]									VOL					WR [22061]	76.66	0.136		13.11				0.84	0.9	0.17	0.099		3.89	4.17	0.03
[22061]	CONVERGENT MARGIN	KAMCHATKA ARC / KAMCHATKA ARC / CENTRAL KAMCHATKA SEGMENT / OPALA	1400 BP ERUPTION, BARANII DOME	52.55	52.55	157.33	157.33	SAE			s_BAR-01 [22061]	RHYOLITE [22061]									VOL					WR [22061]	75.91	0.143		13.68				0.81	1.08	0.15	0.1		3.7	4.41	0.032
[22061]	CONVERGENT MARGIN	KAMCHATKA ARC / KAMCHATKA ARC / CENTRAL KAMCHATKA SEGMENT / OPALA	1400 BP ERUPTION, BARANII DOME	52.55	52.55	157.33	157.33	SAE			s_BAR-04 [22061]	RHYOLITE [22061]									VOL					WR [22061]	75.12	0.18		13.88				1.1	1.14	0.27	0.107		3.7	4.48	0.03
[22061]	CONVERGENT MARGIN	KAMCHATKA ARC / KAMCHATKA ARC / CENTRAL KAMCHATKA SEGMENT / OPALA	1400 BP ERUPTION, BARANII DOME	52.55	52.55	157.33	157.33	SAE			s_BAR-04 [22061]	RHYOLITE [22061]									VOL					WR [22061]	75.17	0.177		13.86				1.08	1.13	0.26	0.106		3.7	4.5	0.028
[22061]	CONVERGENT MARGIN	KAMCHATKA ARC / KAMCHATKA ARC / CENTRAL KAMCHATKA SEGMENT / OPALA	1400 BP ERUPTION, CASHA CRATER, 15 KM NE OF BARANII	52.55	52.55	157.33	157.33	SAE			s_CHASHA [22061]	RHYOLITE [22061]									VOL					WR [22061]	76.76	0.112		13.27				0.74	1	0.14	0.079		3.84	4.03	0.03
[3317]	CONVERGENT MARGIN	KAMCHATKA ARC / KAMCHATKA ARC / SOUTHERN KAMCHATKA SEGMENT	CAPE KAMCHATKA	56.05	56.05	163.07	163.07	SAE			s_1 [3317]	PERIDOTITE [3317]									PLU					WR [3317]	42.12	0.02						8.72	1.52	45.64	0.12		0.004	0.04	0.02
[3317]	CONVERGENT MARGIN	KAMCHATKA ARC / KAMCHATKA ARC / SOUTHERN KAMCHATKA SEGMENT	CAPE KAMCHATKA	56.05	56.05	163.07	163.07	SAE			s_2 [3317]	PERIDOTITE [3317]									PLU					WR [3317]	42.7	0.13		25.4				4.63	12.32	9.49	0.07		0.024	2.02
[3317]	CONVERGENT MARGIN	KAMCHATKA ARC / KAMCHATKA ARC / SOUTHERN KAMCHATKA SEGMENT	CAPE KAMCHATKA	56.05	56.05	163.07	163.07	SAE			s_3 [3317]	PERIDOTITE [3317]									PLU					WR [3317]	40.09	0.1		10.63				9.03	8.03	23.68	0.12		0.085	0.39	0.02
[3317]	CONVERGENT MARGIN	KAMCHATKA ARC / KAMCHATKA ARC / SOUTHERN KAMCHATKA SEGMENT	CAPE KAMCHATKA	56.05	56.05	163.07	163.07	SAE			s_4 [3317]	GABBRO, OLIVINE [3317]									PLU					WR [3317]	43.23	0.16		15.73				7.16	10.86	17.32	0.1		0.043	0.8	0.02
[3317]	CONVERGENT MARGIN	KAMCHATKA ARC / KAMCHATKA ARC / SOUTHERN KAMCHATKA SEGMENT	CAPE KAMCHATKA	56.05	56.05	163.07	163.07	SAE			s_5 [3317]	GABBRO, PYROXENE-OLIVINE [3317]									PLU					WR [3317]	44.38	0.26		20.83				0.06	10.97	12.13	0.1		0.1	1.65	0.02
[3317]	CONVERGENT MARGIN	KAMCHATKA ARC / KAMCHATKA ARC / SOUTHERN KAMCHATKA SEGMENT	CAPE KAMCHATKA	56.05	56.05	163.07	163.07	SAE			s_6 [3317]	DIABASE [3317]									PLU					WR [3317]	47.32	1.19		15.88				9.8	13.15	8.81	0.15		0.12	1.76	0.11
[3317]	CONVERGENT MARGIN	KAMCHATKA ARC / KAMCHATKA ARC / SOUTHERN KAMCHATKA SEGMENT	CAPE KAMCHATKA	56.05	56.05	163.07	163.07	SAE			s_7 [3317]	GABBRO [3317]									PLU					WR [3317]	47.85	0.47		13.65				7.43	14.39	10.88	0.13		0.032	2.06
[3317]	CONVERGENT MARGIN	KAMCHATKA ARC / KAMCHATKA ARC / SOUTHERN KAMCHATKA SEGMENT	CAPE KAMCHATKA	56.05	56.05	163.07	163.07	SAE			s_8 [3317]	GABBRO [3317]									PLU					WR [3317]	47.91	0.18		20.01				4.62	13.25	9.11	0.08		0.043	2.06
[3317]	CONVERGENT MARGIN	KAMCHATKA ARC / KAMCHATKA ARC / SOUTHERN KAMCHATKA SEGMENT	CAPE KAMCHATKA	56.05	56.05	163.07	163.07	SAE			s_9 [3317]	GABBRO [3317]									PLU					WR [3317]	49.39	0.36		14.94				6.92	13.86	10.48	0.11		0.04	1.7	0.03
[3317]	CONVERGENT MARGIN	KAMCHATKA ARC / KAMCHATKA ARC / SOUTHERN KAMCHATKA SEGMENT	CAPE KAMCHATKA	56.05	56.05	163.07	163.07	SAE			s_10 [3317]	GABBRO [3317]									PLU					WR [3317]	48.89	0.4		14.63				7.42	13.52	10.89	0.12		0.03	1.67	0.03
[3317]	CONVERGENT MARGIN	KAMCHATKA ARC / KAMCHATKA ARC / SOUTHERN KAMCHATKA SEGMENT	CAPE KAMCHATKA	56.05	56.05	163.07	163.07	SAE			s_11 [3317]	DIABASE [3317]									PLU					WR [3317]	45.33	1.19		16.88				10.59	13.93	7.08	0.13		0.1	2.13	0.09
[3317]	CONVERGENT MARGIN	KAMCHATKA ARC / KAMCHATKA ARC / SOUTHERN KAMCHATKA SEGMENT	CAPE KAMCHATKA	56.05	56.05	163.07	163.07	SAE			s_12 [3317]	BASALT [3317]									VOL					WR [3317]	47.69	0.95		17.05				8.55	6.84	7.6	0.11		0.44	4.42	0.1
[3317]	CONVERGENT MARGIN	KAMCHATKA ARC / KAMCHATKA ARC / SOUTHERN KAMCHATKA SEGMENT	CAPE KAMCHATKA	56.05	56.05	163.07	163.07	SAE			s_13 [3317]	BASALT [3317]									VOL					WR [3317]	46.75	0.96		16.62				8.63	11.29	7.84	0.15		0.07	3.62	0.1
[3317]	CONVERGENT MARGIN	KAMCHATKA ARC / KAMCHATKA ARC / SOUTHERN KAMCHATKA SEGMENT	CAPE KAMCHATKA	56.05	56.05	163.07	163.07	SAE			s_14 [3317]	BASALT [3317]									VOL					WR [3317]	46.83	1.39		18.59				10.22	10.84	6.17	0.15		0.096	2.89	0.11
[3317]	CONVERGENT MARGIN	KAMCHATKA ARC / KAMCHATKA ARC / EASTERN KAMCHATKA SEGMENT	KROTON MASSIV, KHREBET KUMROCH	55	57.5	161	163	SAE			s_1 [3317]	HARZBURGITE [3317]									PLU					WR [3317]	43.1	0.02						8.85	0.16	43.46	0.11			0.7	0.01
[3317]	CONVERGENT MARGIN	KAMCHATKA ARC / KAMCHATKA ARC / EASTERN KAMCHATKA SEGMENT	KROTON MASSIV, KHREBET KUMROCH	55	57.5	161	163	SAE			s_2 [3317]	HARZBURGITE [3317]									PLU					WR [3317]	38.27	0.02						7.9	0.15	40.73	0.1			0.03
[3317]	CONVERGENT MARGIN	KAMCHATKA ARC / KAMCHATKA ARC / EASTERN KAMCHATKA SEGMENT	KROTON MASSIV, KHREBET KUMROCH	55	57.5	161	163	SAE			s_3 [3317]	HARZBURGITE [3317]									PLU					WR [3317]	39.94	0.03						7.46	0.17	39.49	0.09			0.03	0.01
[3317]	CONVERGENT MARGIN	KAMCHATKA ARC / KAMCHATKA ARC / EASTERN KAMCHATKA SEGMENT	KROTON MASSIV, KHREBET KUMROCH	55	57.5	161	163	SAE			s_4 [3317]	HARZBURGITE [3317]									PLU					WR [3317]	35.97	0.02						5.69	0.15	40.57	0.08			0.04
[3317]	CONVERGENT MARGIN	KAMCHATKA ARC / KAMCHATKA ARC / EASTERN KAMCHATKA SEGMENT	KROTON MASSIV, KHREBET KUMROCH	55	57.5	161	163	SAE			s_5 [3317]	HARZBURGITE [3317]									PLU					WR [3317]	42.13	0.02						7.55	0.21	37.59	0.05			0.12
[3317]	CONVERGENT MARGIN	KAMCHATKA ARC / KAMCHATKA ARC / EASTERN KAMCHATKA SEGMENT	KROTON MASSIV, KHREBET KUMROCH	55	57.5	161	163	SAE			s_6 [3317]	HARZBURGITE [3317]									PLU					WR [3317]	36.87	0.01						6.98	0.14	40.66	0.11			0.11
[3317]	CONVERGENT MARGIN	KAMCHATKA ARC / KAMCHATKA ARC / EASTERN KAMCHATKA SEGMENT	KROTON MASSIV, KHREBET KUMROCH	55	57.5	161	163	SAE			s_7 [3317]	PYROXENITE [3317]									PLU					WR [3317]	51.85	0.03						6.98	1.07	35.8	0.14			0.05	0.11
[3317]	CONVERGENT MARGIN	KAMCHATKA ARC / KAMCHATKA ARC / EASTERN KAMCHATKA SEGMENT	KROTON MASSIV, KHREBET KUMROCH	55	57.5	161	163	SAE			s_8 [3317]	PERIDOTITE [3317]									PLU					WR [3317]	43.85	0.39		4.46				9.08	17	15.74	0.15		0.13	0.34
[3317]	CONVERGENT MARGIN	KAMCHATKA ARC / KAMCHATKA ARC / EASTERN KAMCHATKA SEGMENT	KROTON MASSIV, KHREBET KUMROCH	55	57.5	161	163	SAE			s_9 [3317]	PERIDOTITE [3317]									PLU					WR [3317]	44.07	0.45		3.22				8.42	16.16	15.35	0.15		0.15	0.48	0.02
[3317]	CONVERGENT MARGIN	KAMCHATKA ARC / KAMCHATKA ARC / EASTERN KAMCHATKA SEGMENT	KROTON MASSIV, KHREBET KUMROCH	55	57.5	161	163	SAE			s_10 [3317]	GABBRO, ALKALINE [3317]									PLU					WR [3317]	42.75	1.02		13.64				11.16	12.35	11.63	0.17		1.36	1.37	0.02
[3317]	CONVERGENT MARGIN	KAMCHATKA ARC / KAMCHATKA ARC / EASTERN KAMCHATKA SEGMENT	KROTON MASSIV, KHREBET KUMROCH	55	57.5	161	163	SAE			s_11 [3317]	GABBRO, ALKALINE [3317]									PLU					WR [3317]	41.25	1.05		18.52				10.51	11.08	9.63	0.15		2.44	1.43
[3317]	CONVERGENT MARGIN	KAMCHATKA ARC / KAMCHATKA ARC / EASTERN KAMCHATKA SEGMENT	KROTON MASSIV, KHREBET KUMROCH	55	57.5	161	163	SAE			s_12 [3317]	GABBRO, ALKALINE [3317]									PLU					WR [3317]	40.6	0.82		21.51				8.44	11.49	8.28	0.14		2.58	1.43	0.12
[3317]	CONVERGENT MARGIN	KAMCHATKA ARC / KAMCHATKA ARC / EASTERN KAMCHATKA SEGMENT	KROTON MASSIV, KHREBET KUMROCH	55	57.5	161	163	SAE			s_13 [3317]	GABBRO [3317]									PLU					WR [3317]	46.51	0.84		20				8.42	9.71	7.51	0.13		0.88	3.14	0.09
[3317]	CONVERGENT MARGIN	KAMCHATKA ARC / KAMCHATKA ARC / EASTERN KAMCHATKA SEGMENT	KROTON MASSIV, KHREBET KUMROCH	55	57.5	161	163	SAE			s_14 [3317]	GABBRO [3317]									PLU					WR [3317]	49.05	0.83		17.9				9.54	11.48	5.86	0.15		0.59	2.97	0.1
[3317]	CONVERGENT MARGIN	KAMCHATKA ARC / KAMCHATKA ARC / EASTERN KAMCHATKA SEGMENT	KROTON MASSIV, KHREBET KUMROCH	55	57.5	161	163	SAE			s_15 [3317]	GABBRO [3317]									PLU					WR [3317]	50.85	1.11		16.02				10.86	8.97	5.68	0.17		0.55	4.18	0.06
[3317]	CONVERGENT MARGIN	KAMCHATKA ARC / KAMCHATKA ARC / EASTERN KAMCHATKA SEGMENT	KROTON MASSIV, KHREBET KUMROCH	55	57.5	161	163	SAE			s_16 [3317]	GABBRO [3317]									PLU					WR [3317]	51.17	0.67		16.91				9.52	7.37	7.75	0.15		1.6	4.35	0.04
[3317]	CONVERGENT MARGIN	KAMCHATKA ARC / KAMCHATKA ARC / EASTERN KAMCHATKA SEGMENT	KROTON MASSIV, KHREBET KUMROCH	55	57.5	161	163	SAE			s_17 [3317]	GABBRO [3317]									PLU					WR [3317]	49.35	1.14		17.71				11.47	10.06	5.2	0.15		0.25	4.96	0.11
[3317]	CONVERGENT MARGIN	KAMCHATKA ARC / KAMCHATKA ARC / EASTERN KAMCHATKA SEGMENT	KROTON MASSIV, KHREBET KUMROCH	55	57.5	161	163	SAE			s_18 [3317]	GABBRO [3317]									PLU					WR [3317]	52.31	0.63		16.53				10.84	6.23	5.27	0.16		0.29	3.86	0.02
[3317]	CONVERGENT MARGIN	KAMCHATKA ARC / KAMCHATKA ARC / EASTERN KAMCHATKA SEGMENT	KROTON MASSIV, KHREBET KUMROCH	55	57.5	161	163	SAE			s_19 [3317]	GABBRO [3317]									PLU					WR [3317]	52.27	0.59		17.23				9.48	7.11	5.9	0.17		1.48	3.86
[3317]	CONVERGENT MARGIN	KAMCHATKA ARC / KAMCHATKA ARC / EASTERN KAMCHATKA SEGMENT	KROTON MASSIV, KHREBET KUMROCH	55	57.5	161	163	SAE			s_20 [3317]	GABBRO [3317]									PLU					WR [3317]	52.25	1.26		16.67				11.55	8.07	3.95	0.16		0.93	3.28	0.03
[3317]	CONVERGENT MARGIN	KAMCHATKA ARC / KAMCHATKA ARC / EASTERN KAMCHATKA SEGMENT	KROTON MASSIV, KHREBET KUMROCH	55	57.5	161	163	SAE			s_21 [3317]	GABBRO [3317]									PLU					WR [3317]	54.11	0.86		19.79				8.6	7.73	3.38	0.14		1.25	4.05	0.14
[3317]	CONVERGENT MARGIN	KAMCHATKA ARC / KAMCHATKA ARC / EASTERN KAMCHATKA SEGMENT	KROTON MASSIV, KHREBET KUMROCH	55	57.5	161	163	SAE			s_22 [3317]	GABBRO [3317]									PLU					WR [3317]	55.02	0.59		17.07				9.67	6.75	3.99	0.15		0.67	4.38
[3317]	CONVERGENT MARGIN	KAMCHATKA ARC / KAMCHATKA ARC / EASTERN KAMCHATKA SEGMENT	KROTON MASSIV, KHREBET KUMROCH	55	57.5	161	163	SAE			s_23 [3317]	GABBRO [3317]									PLU					WR [3317]	55.03	0.49		16.77				9.42	7.69	4.92	0.15		0.98	3.62	0.03
[3317]	CONVERGENT MARGIN	KAMCHATKA ARC / KAMCHATKA ARC / EASTERN KAMCHATKA SEGMENT	KROTON MASSIV, KHREBET KUMROCH	55	57.5	161	163	SAE			s_24 [3317]	GABBRO [3317]									PLU					WR [3317]	61.72	0.46		18.88				4.93	5.54	1.45	0.1		1.35	4.62	0.14
[3317]	CONVERGENT MARGIN	KAMCHATKA ARC / KAMCHATKA ARC / EASTERN KAMCHATKA SEGMENT	KROTON MASSIV, KHREBET KUMROCH	55	57.5	161	163	SAE			s_25 [3317]	AMPHIBOLITE [3317]									MET					WR [3317]	62.05	0.89		16.77				10.79	8.15	5.23	0.19		0.9	4.08	0.14
[3317]	CONVERGENT MARGIN	KAMCHATKA ARC / KAMCHATKA ARC / EASTERN KAMCHATKA SEGMENT	KROTON MASSIV, KHREBET KUMROCH	55	57.5	161	163	SAE			s_26 [3317]	AMPHIBOLITE [3317]									MET					WR [3317]	50.57	0.86		17.71				10.78	8.07	5.29	0.17		1.34	4.25	0.06
[3317]	CONVERGENT MARGIN	KAMCHATKA ARC / KAMCHATKA ARC / EASTERN KAMCHATKA SEGMENT	KROTON MASSIV, KHREBET KUMROCH	55	57.5	161	163	SAE			s_27 [3317]	AMPHIBOLITE [3317]									MET					WR [3317]	48.8	1.1		16.38				11.45	9	7.88	0.14		0.29	3.22	0.09
[3317]	CONVERGENT MARGIN	KAMCHATKA ARC / KAMCHATKA ARC / EASTERN KAMCHATKA SEGMENT	KROTON MASSIV, KHREBET KUMROCH	55	57.5	161	163	SAE			s_28 [3317]	AMPHIBOLITE [3317]									MET					WR [3317]	53.11	0.61		17.35				10.27	6.57	5.22	0.16		1.44	3.97
[3317]	CONVERGENT MARGIN	KAMCHATKA ARC / KAMCHATKA ARC / EASTERN KAMCHATKA SEGMENT	KROTON MASSIV, KHREBET KUMROCH	55	57.5	161	163	SAE			s_29 [3317]	AMPHIBOLITE [3317]									MET					WR [3317]	52.66	0.85		17.27				10.6	8.47	4.77	0.17		0.78	3.48	0.11
[3317]	CONVERGENT MARGIN	KAMCHATKA ARC / KAMCHATKA ARC / EASTERN KAMCHATKA SEGMENT	KROTON MASSIV, KHREBET KUMROCH	55	57.5	161	163	SAE			s_30 [3317]	AMPHIBOLITE [3317]									MET					WR [3317]	52.77	0.77		16.05				10.79	8.37	4.31	0.16		0.53	4.73	0.05
[3317]	CONVERGENT MARGIN	KAMCHATKA ARC / KAMCHATKA ARC / CENTRAL KAMCHATKA SEGMENT / SHIVELUCH (SHEVELUCH)	NORTHERN CENTRAL KAMCHATKA DEPRESSION	56.63	56.63	161.32	161.32	SAE	3283	3283	s_1 [3317]	DUNITE, XENOLITH [3317]									PER					WR [3317]	41.66	0.08		0.3		2.25	6.73		0.43	48.27	0.25		0.07	0.06
[3317]	CONVERGENT MARGIN	KAMCHATKA ARC / KAMCHATKA ARC / CENTRAL KAMCHATKA SEGMENT / SHIVELUCH (SHEVELUCH)	NORTHERN CENTRAL KAMCHATKA DEPRESSION	56.63	56.63	161.32	161.32	SAE	3283	3283	s_2 [3317]	WEHRLITE, XENOLITH [3317]									PER					WR [3317]	41.96	0.1		0.42		2.1	10.96		4.34	39.72	0.24		0.1	0.1
[3317]	CONVERGENT MARGIN	KAMCHATKA ARC / KAMCHATKA ARC / CENTRAL KAMCHATKA SEGMENT / SHIVELUCH (SHEVELUCH)	NORTHERN CENTRAL KAMCHATKA DEPRESSION	56.63	56.63	161.32	161.32	SAE	3283	3283	s_3 [3317]	PYROXENITE, XENOLITH [3317]									PER					WR [3317]	48.98	0.25		4.72		3.48	4.44		18.82	18.46	0.2		0.06	0.28
[3317]	CONVERGENT MARGIN	KAMCHATKA ARC / KAMCHATKA ARC / CENTRAL KAMCHATKA SEGMENT / AVACHA (AVACHINSKY)	EASTERN VOLCANIC FRONT	53.256	53.256	158.836	158.836	SAE			s_1 [3317]	DUNITE [3317]									PLU					WR [3317]	43.4	0.04		0.86		1.52	7.01		0.8	45.49	0.12		0.09	0.2
[3317]	CONVERGENT MARGIN	KAMCHATKA ARC / KAMCHATKA ARC / CENTRAL KAMCHATKA SEGMENT / AVACHA (AVACHINSKY)	EASTERN VOLCANIC FRONT	53.256	53.256	158.836	158.836	SAE			s_2 [3317]	WEHRLITE [3317]									PLU					WR [3317]	44.1	0.33		1.32		2.95	8.64		9.65	31.49	0.3		0.08	0.21
[3317]	CONVERGENT MARGIN	KAMCHATKA ARC / KAMCHATKA ARC / CENTRAL KAMCHATKA SEGMENT / AVACHA (AVACHINSKY)	EASTERN VOLCANIC FRONT	53.256	53.256	158.836	158.836	SAE			s_3 [3317]	PYROXENITE, AMPHIBOLE [3317]									PLU					WR [3317]	50.1	0.33		3.51		2.36	4.66		17.97	19.65	0.13		0.15	0.58
[3317]	CONVERGENT MARGIN	KAMCHATKA ARC / KAMCHATKA BACK ARC / SREDINNY RIDGE / ICHINSKY(ICHINSKII)		55.72	55.72	157.75	157.75	SAE			s_1 [3317]	CLINOPYROXENITE [3317]									PLU					WR [3317]	48.98	0.73		6.75		2.49	6.32		15.66	16.17	0.18		0.52	1.31
[3317]	CONVERGENT MARGIN	KAMCHATKA ARC / KAMCHATKA BACK ARC / SREDINNY RIDGE / ICHINSKY(ICHINSKII)		55.72	55.72	157.75	157.75	SAE			s_2 [3317]	WEBSTERITE [3317]									PLU					WR [3317]	45.94	1.44		7.63		7.54	10.43		9.08	16.3	0.24		0.28	0.82
[3317]	CONVERGENT MARGIN	KAMCHATKA ARC / KAMCHATKA BACK ARC / SREDINNY RIDGE / ICHINSKY(ICHINSKII)		55.72	55.72	157.75	157.75	SAE			s_3 [3317]	CORTLANDITE [3317]									PLU					WR [3317]	43.12	0.39		9.15		1.71	12.56		4.75	25.34	0.3		0.24	0.85
[3317]	CONVERGENT MARGIN	KAMCHATKA ARC / KAMCHATKA BACK ARC / SREDINNY RIDGE / KHANGAR	CALDERA	54.77	54.77	157.32	157.32	SAE			s_IV [3317]	CORTLANDITE [3317]									PLU					WR [3317]	47.02	0.68		11.68		9.38	2.71		7.83	15.54	0.18		0.84	1.69
[3317]	CONVERGENT MARGIN	KAMCHATKA ARC / KAMCHATKA ARC / CENTRAL KAMCHATKA SEGMENT / SHIVELUCH (SHEVELUCH)	NORTHERN CENTRAL KAMCHATKA DEPRESSION	56.63	56.63	161.32	161.32	SAE	3283	3283	s_1 [3317]	DUNITE, XENOLITH [3317]									PER					WR [3317]	43.99	0.06		1.72				6.94	0.64	45.23	0.16		0.14	0.14	0.01
[3317]	CONVERGENT MARGIN	KAMCHATKA ARC / KAMCHATKA ARC / CENTRAL KAMCHATKA SEGMENT / SHIVELUCH (SHEVELUCH)	NORTHERN CENTRAL KAMCHATKA DEPRESSION	56.63	56.63	161.32	161.32	SAE	3283	3283	s_2 [3317]	DUNITE, XENOLITH [3317]									PER					WR [3317]	42.61	0.03		0.8				8.49	0.4	46.13	0.17		0.11	0.23
[3317]	CONVERGENT MARGIN	KAMCHATKA ARC / KAMCHATKA ARC / CENTRAL KAMCHATKA SEGMENT / SHIVELUCH (SHEVELUCH)	NORTHERN CENTRAL KAMCHATKA DEPRESSION	56.63	56.63	161.32	161.32	SAE	3283	3283	s_3 [3317]	HARZBURGITE, XENOLITH [3317]									PER					WR [3317]	41.8	0.08		0.9		1.46	7.99		0.49	46.22	0.13		0.084	0.165
[3317]	CONVERGENT MARGIN	KAMCHATKA ARC / KAMCHATKA ARC / CENTRAL KAMCHATKA SEGMENT / SHIVELUCH (SHEVELUCH)	NORTHERN CENTRAL KAMCHATKA DEPRESSION	56.63	56.63	161.32	161.32	SAE	3283	3283	s_4 [3317]	DUNITE, XENOLITH [3317]									PER					WR [3317]	43.53	0.08		0.87				6.12	0.27	33.59	0.06		0.07	0.12
[3317]	CONVERGENT MARGIN	KAMCHATKA ARC / KAMCHATKA ARC / CENTRAL KAMCHATKA SEGMENT / SHIVELUCH (SHEVELUCH)	NORTHERN CENTRAL KAMCHATKA DEPRESSION	56.63	56.63	161.32	161.32	SAE	3283	3283	s_5 [3317]	WEHRLITE, XENOLITH [3317]									PER					WR [3317]	42.32	0.1		1.26				11.4	4.15	38.73	0.2		0.14	0.13
[3317]	CONVERGENT MARGIN	KAMCHATKA ARC / KAMCHATKA ARC / CENTRAL KAMCHATKA SEGMENT / SHIVELUCH (SHEVELUCH)	NORTHERN CENTRAL KAMCHATKA DEPRESSION	56.63	56.63	161.32	161.32	SAE	3283	3283	s_6 [3317]	WEHRLITE, XENOLITH [3317]									PER					WR [3317]	44.5	0.33		4.83		4.63	6.72		10.45	26.91	0.24		0.36	0.86
[3317]	CONVERGENT MARGIN	KAMCHATKA ARC / KAMCHATKA ARC / CENTRAL KAMCHATKA SEGMENT / SHIVELUCH (SHEVELUCH)	NORTHERN CENTRAL KAMCHATKA DEPRESSION	56.63	56.63	161.32	161.32	SAE	3283	3283	s_7 [3317]	WEHRLITE, XENOLITH [3317]									PER					WR [3317]
[3317]	CONVERGENT MARGIN	KAMCHATKA ARC / KAMCHATKA ARC / CENTRAL KAMCHATKA SEGMENT / SHIVELUCH (SHEVELUCH)	NORTHERN CENTRAL KAMCHATKA DEPRESSION	56.63	56.63	161.32	161.32	SAE	3283	3283	s_8 [3317]	CLINOPYROXENITE, XENOLITH [3317]									PER					WR [3317]	48.94	0.36		4.29		4.25	5.32		16.84	18.33	0.22		0.13	0.57
[3317]	CONVERGENT MARGIN	KAMCHATKA ARC / KAMCHATKA ARC / CENTRAL KAMCHATKA SEGMENT / SHIVELUCH (SHEVELUCH)	NORTHERN CENTRAL KAMCHATKA DEPRESSION	56.63	56.63	161.32	161.32	SAE	3283	3283	s_9 [3317]	CLINOPYROXENITE, XENOLITH [3317]									PER					WR [3317]	49.87	1.01		7.68				8.97	12.21	15.81	0.19		0.4	0.72	0.02
[3317]	CONVERGENT MARGIN	KAMCHATKA ARC / KAMCHATKA ARC / CENTRAL KAMCHATKA SEGMENT / SHIVELUCH (SHEVELUCH)	NORTHERN CENTRAL KAMCHATKA DEPRESSION	56.63	56.63	161.32	161.32	SAE	3283	3283	s_10 [3317]	PYROXENITE, XENOLITH [3317]									PER					WR [3317]	52.54	0.55		9.31		4.88	2.37		13.1	14.09	0.14		0.53	2.09
[3317]	CONVERGENT MARGIN	KAMCHATKA ARC / KAMCHATKA ARC / CENTRAL KAMCHATKA SEGMENT / SHIVELUCH (SHEVELUCH)	NORTHERN CENTRAL KAMCHATKA DEPRESSION	56.63	56.63	161.32	161.32	SAE	3283	3283	s_11 [3317]	PYROXENITE, XENOLITH [3317]									PER					WR [3317]	47.92	0.99		10.14				10.62	11.45	14.51	0.17		0.48	2.18
[3317]	CONVERGENT MARGIN	KAMCHATKA ARC / KAMCHATKA ARC / CENTRAL KAMCHATKA SEGMENT / SHIVELUCH (SHEVELUCH)	NORTHERN CENTRAL KAMCHATKA DEPRESSION	56.63	56.63	161.32	161.32	SAE	3283	3283	s_12 [3317]	PYROXENITE, XENOLITH [3317]									PER					WR [3317]	50.66	0.39		10.38				9.32	11.58	13.06	0.18		0.38	2.42
[3317]	CONVERGENT MARGIN	KAMCHATKA ARC / KAMCHATKA ARC / CENTRAL KAMCHATKA SEGMENT / SHIVELUCH (SHEVELUCH)	NORTHERN CENTRAL KAMCHATKA DEPRESSION	56.63	56.63	161.32	161.32	SAE	3283	3283	s_13 [3317]	PYROXENITE, XENOLITH [3317]									PER					WR [3317]
[3317]	CONVERGENT MARGIN	KAMCHATKA ARC / KAMCHATKA ARC / CENTRAL KAMCHATKA SEGMENT / SHIVELUCH (SHEVELUCH)	NORTHERN CENTRAL KAMCHATKA DEPRESSION	56.63	56.63	161.32	161.32	SAE	3283	3283	s_14 [3317]	WEBSTERITE, XENOLITH [3317]									PER					WR [3317]	48.62	0.42		6.63		5.53	6.11		9.88	19	0.17		1.38	1.08	0.19
[3317]	CONVERGENT MARGIN	KAMCHATKA ARC / KAMCHATKA ARC / CENTRAL KAMCHATKA SEGMENT / AVACHA (AVACHINSKY)	EASTERN VOLCANIC FRONT	53.256	53.256	158.836	158.836	SAE			s_15 [3317]	WEHRLITE [3317]									PLU					WR [3317]
[3317]	CONVERGENT MARGIN	KAMCHATKA ARC / KAMCHATKA ARC / CENTRAL KAMCHATKA SEGMENT / AVACHA (AVACHINSKY)	EASTERN VOLCANIC FRONT	53.256	53.256	158.836	158.836	SAE			s_16 [3317]	WEHRLITE [3317]									PLU					WR [3317]
[3317]	CONVERGENT MARGIN	KAMCHATKA ARC / KAMCHATKA ARC / CENTRAL KAMCHATKA SEGMENT / AVACHA (AVACHINSKY)	EASTERN VOLCANIC FRONT	53.256	53.256	158.836	158.836	SAE			s_17 [3317]	PYROXENITE, AMPHIBOLE [3317]									PLU					WR [3317]
[3317]	CONVERGENT MARGIN	KAMCHATKA ARC / KAMCHATKA ARC / CENTRAL KAMCHATKA SEGMENT / AVACHA (AVACHINSKY)	EASTERN VOLCANIC FRONT	53.256	53.256	158.836	158.836	SAE			s_18 [3317]	CORTLANDITE [3317]									PLU					WR [3317]	43.38	0.44		11.06				12.53	13.12	15.15	0.28		0.1	1.77	0.02
[3317]	CONVERGENT MARGIN	KAMCHATKA ARC / KAMCHATKA ARC / CENTRAL KAMCHATKA SEGMENT / AVACHA (AVACHINSKY)	EASTERN VOLCANIC FRONT	53.256	53.256	158.836	158.836	SAE			s_19 [3317]	HORNBLENDITE [3317]									PLU					WR [3317]
[3317]	CONVERGENT MARGIN	KAMCHATKA ARC / KAMCHATKA ARC / CENTRAL KAMCHATKA SEGMENT / AVACHA (AVACHINSKY)	EASTERN VOLCANIC FRONT	53.256	53.256	158.836	158.836	SAE			s_20 [3317]	HORNBLENDITE [3317]									PLU					WR [3317]
[3317]	CONVERGENT MARGIN	KAMCHATKA ARC / KAMCHATKA ARC / CENTRAL KAMCHATKA SEGMENT / AVACHA (AVACHINSKY)	EASTERN VOLCANIC FRONT	53.256	53.256	158.836	158.836	SAE			s_21 [3317]	HORNBLENDITE [3317]									PLU					WR [3317]	44.29	0.98		15.4				10.56	13.07	11.4	0.32		0.06	2.43	0.02
[3317]	CONVERGENT MARGIN	KAMCHATKA ARC / KAMCHATKA BACK ARC / SREDINNY RIDGE / ICHINSKY(ICHINSKII)		55.72	55.72	157.75	157.75	SAE			s_22 [3317]	CLINOPYROXENITE [3317]									PLU					WR [3317]	50.06	0.86		8.18		2.64	5.7		16.81	17.54	0.18		0.31	0.99	0.1
[3317]	CONVERGENT MARGIN	KAMCHATKA ARC / KAMCHATKA BACK ARC / SREDINNY RIDGE / ICHINSKY(ICHINSKII)		55.72	55.72	157.75	157.75	SAE			s_23 [3317]	WEBSTERITE [3317]									PLU					WR [3317]	45.94	1.44		7.63		7.54	10.43		9.08	16	0.24		0.28	0.82	0.1
[3317]	CONVERGENT MARGIN	KAMCHATKA ARC / KAMCHATKA ARC / CENTRAL KAMCHATKA SEGMENT / SHIVELUCH (SHEVELUCH)	NORTHERN CENTRAL KAMCHATKA DEPRESSION	56.63	56.63	161.32	161.32	SAE	3283	3283	s_1 [3317]	GABBRO [3317]									PLU					WR [3317]	42.77	0.81		18.56		6.73	6.2		11.85	8.22	0.14		0.49	2.2	0.03
[3317]	CONVERGENT MARGIN	KAMCHATKA ARC / KAMCHATKA ARC / CENTRAL KAMCHATKA SEGMENT / SHIVELUCH (SHEVELUCH)	NORTHERN CENTRAL KAMCHATKA DEPRESSION	56.63	56.63	161.32	161.32	SAE	3283	3283	s_2 [3317]	GABBRO [3317]									PLU					WR [3317]	43.96	0.61		18.48				11.88	14.42	7.26	0.19		0.39	1.43
[3317]	CONVERGENT MARGIN	KAMCHATKA ARC / KAMCHATKA ARC / CENTRAL KAMCHATKA SEGMENT / SHIVELUCH (SHEVELUCH)	NORTHERN CENTRAL KAMCHATKA DEPRESSION	56.63	56.63	161.32	161.32	SAE	3283	3283	s_3 [3317]	GABBRO [3317]									PLU					WR [3317]	49.92	0.7		13.37				13.12	9.41	14.94	0.17		0.37	2.48	0.25
[3317]	CONVERGENT MARGIN	KAMCHATKA ARC / KAMCHATKA ARC / CENTRAL KAMCHATKA SEGMENT / SHIVELUCH (SHEVELUCH)	NORTHERN CENTRAL KAMCHATKA DEPRESSION	56.63	56.63	161.32	161.32	SAE	3283	3283	s_4 [3317]	GABBRO [3317]									PLU					WR [3317]
[3317]	CONVERGENT MARGIN	KAMCHATKA ARC / KAMCHATKA ARC / CENTRAL KAMCHATKA SEGMENT / SHIVELUCH (SHEVELUCH)	NORTHERN CENTRAL KAMCHATKA DEPRESSION	56.63	56.63	161.32	161.32	SAE	3283	3283	s_5 [3317]	GABBRO [3317]									PLU					WR [3317]	49.53	0.69		13.54				10.48	11.13	9.35	0.21		0.51	2.77	0.19
[3317]	CONVERGENT MARGIN	KAMCHATKA ARC / KAMCHATKA ARC / CENTRAL KAMCHATKA SEGMENT / SHIVELUCH (SHEVELUCH)	NORTHERN CENTRAL KAMCHATKA DEPRESSION	56.63	56.63	161.32	161.32	SAE	3283	3283	s_6 [3317]	GABBRO [3317]									PLU					WR [3317]	50.29	0.79		16.24				10.15	10.7	5.37	0.18		0.61	3.74	0.46
[3317]	CONVERGENT MARGIN	KAMCHATKA ARC / KAMCHATKA ARC / CENTRAL KAMCHATKA SEGMENT / SHIVELUCH (SHEVELUCH)	NORTHERN CENTRAL KAMCHATKA DEPRESSION	56.63	56.63	161.32	161.32	SAE	3283	3283	s_7 [3317]	GABBRO [3317]									PLU					WR [3317]	49.53	1.08		17.08				8.37	10.62	7.19	0.13		0.61	3.3	0.04
[3317]	CONVERGENT MARGIN	KAMCHATKA ARC / KAMCHATKA ARC / CENTRAL KAMCHATKA SEGMENT / SHIVELUCH (SHEVELUCH)	NORTHERN CENTRAL KAMCHATKA DEPRESSION	56.63	56.63	161.32	161.32	SAE	3283	3283	s_8 [3317]	GABBRO [3317]									PLU					WR [3317]
[3317]	CONVERGENT MARGIN	KAMCHATKA ARC / KAMCHATKA ARC / CENTRAL KAMCHATKA SEGMENT / SHIVELUCH (SHEVELUCH)	NORTHERN CENTRAL KAMCHATKA DEPRESSION	56.63	56.63	161.32	161.32	SAE	3283	3283	s_9 [3317]	GABBRO [3317]									PLU					WR [3317]
[3317]	CONVERGENT MARGIN	KAMCHATKA ARC / KAMCHATKA ARC / CENTRAL KAMCHATKA SEGMENT / SHIVELUCH (SHEVELUCH)	NORTHERN CENTRAL KAMCHATKA DEPRESSION	56.63	56.63	161.32	161.32	SAE	3283	3283	s_10 [3317]	GABBRO [3317]									PLU					WR [3317]	53.5	0.78		16.37				10.01	8.55	7.06	0.16		0.8	3.14	0.28	0.11
[3317]	CONVERGENT MARGIN	KAMCHATKA ARC / KAMCHATKA ARC / CENTRAL KAMCHATKA SEGMENT / SHIVELUCH (SHEVELUCH)	NORTHERN CENTRAL KAMCHATKA DEPRESSION	56.63	56.63	161.32	161.32	SAE	3283	3283	s_11 [3317]	GABBRO [3317]									PLU					WR [3317]	53.77	0.91		16.49				7.93	8.28	5.68	0.13		0.76	4.2	0.18
[3317]	CONVERGENT MARGIN	KAMCHATKA ARC / KAMCHATKA ARC / CENTRAL KAMCHATKA SEGMENT / SHIVELUCH (SHEVELUCH)	NORTHERN CENTRAL KAMCHATKA DEPRESSION	56.63	56.63	161.32	161.32	SAE	3283	3283	s_12 [3317]	GABBRO [3317]									PLU					WR [3317]	54.11	0.79		15.66				7.67	8.18	6.8	0.14		0.83	3.93	0.1
[3317]	CONVERGENT MARGIN	KAMCHATKA ARC / KAMCHATKA ARC / CENTRAL KAMCHATKA SEGMENT / SHIVELUCH (SHEVELUCH)	NORTHERN CENTRAL KAMCHATKA DEPRESSION	56.63	56.63	161.32	161.32	SAE	3283	3283	s_13 [3317]	GABBRO [3317]									PLU					WR [3317]	54.13	0.79		14.31				7.82	8.07	8.67	0.17		0.74	3.82	0.14
[3317]	CONVERGENT MARGIN	KAMCHATKA ARC / KAMCHATKA ARC / CENTRAL KAMCHATKA SEGMENT / SHIVELUCH (SHEVELUCH)	NORTHERN CENTRAL KAMCHATKA DEPRESSION	56.63	56.63	161.32	161.32	SAE	3283	3283	s_14 [3317]	GABBRO [3317]									PLU					WR [3317]	54.19	0.87		15.43				8.07	8.79	6.66	0.14		0.82	3.69	0.22
[3317]	CONVERGENT MARGIN	KAMCHATKA ARC / KAMCHATKA ARC / CENTRAL KAMCHATKA SEGMENT / SHIVELUCH (SHEVELUCH)	NORTHERN CENTRAL KAMCHATKA DEPRESSION	56.63	56.63	161.32	161.32	SAE	3283	3283	s_15 [3317]	GABBRO [3317]									PLU					WR [3317]	54.72	0.78		15.59				7.7	8.04	6.34	0.15		0.86	3.77	0.08
[3317]	CONVERGENT MARGIN	KAMCHATKA ARC / KAMCHATKA ARC / CENTRAL KAMCHATKA SEGMENT / SHIVELUCH (SHEVELUCH)	NORTHERN CENTRAL KAMCHATKA DEPRESSION	56.63	56.63	161.32	161.32	SAE	3283	3283	s_16 [3317]	GABBRO [3317]									PLU					WR [3317]	54.42	0.8		15.92				7.97	7.86	5.97	0.12		1.1	3.37	0.15
[3317]	CONVERGENT MARGIN	KAMCHATKA ARC / KAMCHATKA ARC / CENTRAL KAMCHATKA SEGMENT / SHIVELUCH (SHEVELUCH)	NORTHERN CENTRAL KAMCHATKA DEPRESSION	56.63	56.63	161.32	161.32	SAE	3283	3283	s_17 [3317]	GABBRO [3317]									PLU					WR [3317]
[3317]	CONVERGENT MARGIN	KAMCHATKA ARC / KAMCHATKA ARC / CENTRAL KAMCHATKA SEGMENT / AVACHA (AVACHINSKY)	EASTERN VOLCANIC FRONT	53.256	53.256	158.836	158.836	SAE			s_18 [3317]	GABBRO [3317]									PLU					WR [3317]	40.33	1.45		20.02				11.02	14.83	8.66	0.21		0.09	2.3
[3317]	CONVERGENT MARGIN	KAMCHATKA ARC / KAMCHATKA ARC / CENTRAL KAMCHATKA SEGMENT / AVACHA (AVACHINSKY)	EASTERN VOLCANIC FRONT	53.256	53.256	158.836	158.836	SAE			s_19 [3317]	GABBRO [3317]									PLU					WR [3317]	41.96	1.26		19.58		6.32	4.43		13.87	9.33	0.13		0.26	1.77	0.05	0.16
[3317]	CONVERGENT MARGIN	KAMCHATKA ARC / KAMCHATKA ARC / CENTRAL KAMCHATKA SEGMENT / AVACHA (AVACHINSKY)	EASTERN VOLCANIC FRONT	53.256	53.256	158.836	158.836	SAE			s_20 [3317]	GABBRO [3317]									PLU					WR [3317]	39.46	1.62		21.85			6.22	8.04	14.31	5.82	0.16		0.24	1.35	0.17	0
[3317]	CONVERGENT MARGIN	KAMCHATKA ARC / KAMCHATKA ARC / CENTRAL KAMCHATKA SEGMENT / AVACHA (AVACHINSKY)	EASTERN VOLCANIC FRONT	53.256	53.256	158.836	158.836	SAE			s_21 [3317]	GABBRO [3317]									PLU					WR [3317]	43.24	1.16		18.95			5.29	4.88	14.47	7.68	0.13		0.24	1.84	0.16	0.4
[3317]	CONVERGENT MARGIN	KAMCHATKA ARC / KAMCHATKA ARC / CENTRAL KAMCHATKA SEGMENT / AVACHA (AVACHINSKY)	EASTERN VOLCANIC FRONT	53.256	53.256	158.836	158.836	SAE			s_22 [3317]	GABBRO [3317]									PLU					WR [3317]	41.99	1.01		18.83				13.43	13.02	7.77	0.15		0.22	1.77
[3317]	CONVERGENT MARGIN	KAMCHATKA ARC / KAMCHATKA ARC / CENTRAL KAMCHATKA SEGMENT / AVACHA (AVACHINSKY)	EASTERN VOLCANIC FRONT	53.256	53.256	158.836	158.836	SAE			s_23 [3317]	GABBRO [3317]									PLU					WR [3317]	44.38	0.71		22.57		3.1	3.48		16.18	6.38	0.1		0.36	1.84	0.57	0.33
[3317]	CONVERGENT MARGIN	KAMCHATKA ARC / KAMCHATKA ARC / CENTRAL KAMCHATKA SEGMENT / AVACHA (AVACHINSKY)	EASTERN VOLCANIC FRONT	53.256	53.256	158.836	158.836	SAE			s_24 [3317]	GABBRO [3317]									PLU					WR [3317]	39.39	1.25		18.67				13.81	13.59	8.19	0.16		0.21	1.98	0.45	0.7
[3317]	CONVERGENT MARGIN	KAMCHATKA ARC / KAMCHATKA ARC / CENTRAL KAMCHATKA SEGMENT / AVACHA (AVACHINSKY)	EASTERN VOLCANIC FRONT	53.256	53.256	158.836	158.836	SAE			s_25 [3317]	GABBRO [3317]									PLU					WR [3317]	54.82	0.82		16.92		5.31	3.85		9.74	3.73	0.18		0.36	3.7	0.21	0.62
[3317]	CONVERGENT MARGIN	KAMCHATKA ARC / KAMCHATKA ARC / CENTRAL KAMCHATKA SEGMENT / AVACHA (AVACHINSKY)	EASTERN VOLCANIC FRONT	53.256	53.256	158.836	158.836	SAE			s_26 [3317]	GABBRO [3317]									PLU					WR [3317]	54.67	0.8		17.37		4.31	4.39		9.68	3.27	0.14		0.58	3.82	0.24	0.06
[3317]	CONVERGENT MARGIN	KAMCHATKA ARC / KAMCHATKA ARC / CENTRAL KAMCHATKA SEGMENT / AVACHA (AVACHINSKY)	EASTERN VOLCANIC FRONT	53.256	53.256	158.836	158.836	SAE			s_27 [3317]	GABBRO [3317]									PLU					WR [3317]	55.18	0.79		18.97		3.43	5.03		8.19	3.59	0.18		0.58	3.32	0.18
[3317]	CONVERGENT MARGIN	KAMCHATKA ARC / KAMCHATKA BACK ARC / SREDINNY RIDGE / ICHINSKY(ICHINSKII)		55.72	55.72	157.75	157.75	SAE			s_34 [3317]	GABBRO [3317]									PLU					WR [3317]	45.46	1		20.76		5.55	4.98		10.94	6.53	0.2		0.36	2.18	0.26	0.67
[3317]	CONVERGENT MARGIN	KAMCHATKA ARC / KAMCHATKA BACK ARC / SREDINNY RIDGE / ICHINSKY(ICHINSKII)		55.72	55.72	157.75	157.75	SAE			s_35 [3317]	GABBRO [3317]									PLU					WR [3317]	45.79	1.64		18.63		6.36	5.99		10.65	5.63	0.18		0.91	2.97	0.07	0.47
[3317]	CONVERGENT MARGIN	KAMCHATKA ARC / KAMCHATKA BACK ARC / SREDINNY RIDGE / ICHINSKY(ICHINSKII)		55.72	55.72	157.75	157.75	SAE			s_36 [3317]	GABBRO [3317]									PLU					WR [3317]
[3317]	CONVERGENT MARGIN	KAMCHATKA ARC / KAMCHATKA BACK ARC / SREDINNY RIDGE / ICHINSKY(ICHINSKII)		55.72	55.72	157.75	157.75	SAE			s_37 [3317]	GABBRO [3317]									PLU					WR [3317]
[3317]	CONVERGENT MARGIN	KAMCHATKA ARC / KAMCHATKA BACK ARC / SREDINNY RIDGE / ICHINSKY(ICHINSKII)		55.72	55.72	157.75	157.75	SAE			s_38 [3317]	GABBRO [3317]									PLU					WR [3317]
[3317]	CONVERGENT MARGIN	KAMCHATKA ARC / KAMCHATKA BACK ARC / SREDINNY RIDGE / ICHINSKY(ICHINSKII)		55.72	55.72	157.75	157.75	SAE			s_39 [3317]	GABBRO [3317]									PLU					WR [3317]	48.36	0.45		16.73		2.92	4.61		12.37	10.23	0.46		0.48	1.26	0.23	0.18
[3317]	CONVERGENT MARGIN	KAMCHATKA ARC / KAMCHATKA BACK ARC / SREDINNY RIDGE / ICHINSKY(ICHINSKII)		55.72	55.72	157.75	157.75	SAE			s_40 [3317]	GABBRO [3317]									PLU					WR [3317]	49.17	0.68		12.88		2.05	5.93		12.72	13.6	0.17		0.66	1.5	0.07	0.06
[3317]	CONVERGENT MARGIN	KAMCHATKA ARC / KAMCHATKA BACK ARC / SREDINNY RIDGE / ICHINSKY(ICHINSKII)		55.72	55.72	157.75	157.75	SAE			s_41 [3317]	GABBRO [3317]									PLU					WR [3317]	50.39	0.35		22.98		1.45	5.06		11.9	5.74	0.12		0.57	2.37	0.1	0.21
[3317]	CONVERGENT MARGIN	KAMCHATKA ARC / KAMCHATKA BACK ARC / SREDINNY RIDGE / ICHINSKY(ICHINSKII)		55.72	55.72	157.75	157.75	SAE			s_42 [3317]	GABBRO [3317]									PLU					WR [3317]	51.62	1.01		18.53		2.92	4.75		9.23	7.4	0.15		0.48	2.93	0.14	0.14
[3317]	CONVERGENT MARGIN	KAMCHATKA ARC / KAMCHATKA BACK ARC / SREDINNY RIDGE / ICHINSKY(ICHINSKII)		55.72	55.72	157.75	157.75	SAE			s_43 [3317]	GABBRO [3317]									PLU					WR [3317]	51.82	0.8		17.93		3.54	5.76		9.37	6.02	0.14		0.95	2.44	0.09	0.5
[3317]	CONVERGENT MARGIN	KAMCHATKA ARC / KAMCHATKA BACK ARC / SREDINNY RIDGE / ICHINSKY(ICHINSKII)		55.72	55.72	157.75	157.75	SAE			s_44 [3317]	GABBRO [3317]									PLU					WR [3317]	52.14	0.3		19.64		1.24	5.04		10.44	7.32	0.18		0.63	2.51	0.12	0.05
[3317]	CONVERGENT MARGIN	KAMCHATKA ARC / KAMCHATKA BACK ARC / SREDINNY RIDGE / ICHINSKY(ICHINSKII)		55.72	55.72	157.75	157.75	SAE			s_45 [3317]	GABBRO [3317]									PLU					WR [3317]
[3317]	CONVERGENT MARGIN	KAMCHATKA ARC / KAMCHATKA BACK ARC / SREDINNY RIDGE / ICHINSKY(ICHINSKII)		55.72	55.72	157.75	157.75	SAE			s_46 [3317]	GABBRO [3317]									PLU					WR [3317]
[3317]	CONVERGENT MARGIN	KAMCHATKA ARC / KAMCHATKA ARC / CENTRAL KAMCHATKA SEGMENT / SHIVELUCH (SHEVELUCH)	NORTHERN CENTRAL KAMCHATKA DEPRESSION	56.63	56.63	161.32	161.32	SAE	3283	3283	s_1 [3317]	NOT GIVEN [3317]									MET					WR [3317]	47.22	0.48		9.29		6.09	5.74	11.21	10.7	16.07	0.23		0.74	1.66	0.27
[3317]	CONVERGENT MARGIN	KAMCHATKA ARC / KAMCHATKA ARC / CENTRAL KAMCHATKA SEGMENT / SHIVELUCH (SHEVELUCH)	NORTHERN CENTRAL KAMCHATKA DEPRESSION	56.63	56.63	161.32	161.32	SAE	3283	3283	s_2 [3317]	NOT GIVEN [3317]									MET					WR [3317]	46.97	0.55		8.94		2.85	8.62	11.18	7.79	20.93	0.28		0.59	1.13	0.23
[3317]	CONVERGENT MARGIN	KAMCHATKA ARC / KAMCHATKA ARC / CENTRAL KAMCHATKA SEGMENT / SHIVELUCH (SHEVELUCH)	NORTHERN CENTRAL KAMCHATKA DEPRESSION	56.63	56.63	161.32	161.32	SAE	3283	3283	s_3 [3317]	NOT GIVEN [3317]									MET					WR [3317]	47.56	0.73		12.22		7.46	5.77	12.48	11.19	9.99	0.19		1.04	2.59	0.23
[3317]	CONVERGENT MARGIN	KAMCHATKA ARC / KAMCHATKA ARC / CENTRAL KAMCHATKA SEGMENT / KLYUCHEVSKOY		56.05	56.05	160.63	160.63	SAE			s_4 [3317]	NOT GIVEN [3317]									MET					WR [3317]	48.28	0.82		14.69		4.74	5.33	9.59	11.94	10.35	0.2		0.47	2.19	0.23
[3317]	CONVERGENT MARGIN	KAMCHATKA ARC / KAMCHATKA ARC / CENTRAL KAMCHATKA SEGMENT / AVACHA (AVACHINSKY)	EASTERN VOLCANIC FRONT	53.256	53.256	158.836	158.836	SAE			s_5 [3317]	NOT GIVEN [3317]									MET					WR [3317]	41.05	1.37		16.62				12.51	14.35	10.1	0.24		0.08	1.6	0.02
[3317]	CONVERGENT MARGIN	KAMCHATKA ARC / KAMCHATKA ARC / CENTRAL KAMCHATKA SEGMENT / SHIVELUCH (SHEVELUCH)	NORTHERN CENTRAL KAMCHATKA DEPRESSION	56.63	56.63	161.32	161.32	SAE	3283	3283	s_7 [3317]	NOT GIVEN [3317]									MET					WR [3317]	48.39	0.76		18.33		5.54	4.76	9.74	10.27	6.53	0.16		0.79	3.41	0.24
[3317]	CONVERGENT MARGIN	KAMCHATKA ARC / KAMCHATKA ARC / CENTRAL KAMCHATKA SEGMENT / KLYUCHEVSKOY		56.05	56.05	160.63	160.63	SAE			s_8 [3317]	NOT GIVEN [3317]									MET					WR [3317]	51.5	1.03		17.93		3.58	4.61	7.83	10.05	6.3	0.18		0.75	3.56	0.35
[3317]	CONVERGENT MARGIN	KAMCHATKA ARC / KAMCHATKA ARC / CENTRAL KAMCHATKA SEGMENT / SHIVELUCH (SHEVELUCH)	NORTHERN CENTRAL KAMCHATKA DEPRESSION	56.63	56.63	161.32	161.32	SAE	3283	3283	s_1 [3317]	NOT GIVEN [3317]									MET					WR [3317]	45.94	0.66		9.99		8.55	6.83		11.19	13.01	0.34		0.47	2.23	0.23	0.21
[3317]	CONVERGENT MARGIN	KAMCHATKA ARC / KAMCHATKA ARC / CENTRAL KAMCHATKA SEGMENT / SHIVELUCH (SHEVELUCH)	NORTHERN CENTRAL KAMCHATKA DEPRESSION	56.63	56.63	161.32	161.32	SAE	3283	3283	s_2 [3317]	NOT GIVEN [3317]									MET					WR [3317]	47.34	0.29		14.14			3.77	3.14	13.16	14.23	0.13		0.3	1.63
[3317]	CONVERGENT MARGIN	KAMCHATKA ARC / KAMCHATKA ARC / CENTRAL KAMCHATKA SEGMENT / SHIVELUCH (SHEVELUCH)	NORTHERN CENTRAL KAMCHATKA DEPRESSION	56.63	56.63	161.32	161.32	SAE	3283	3283	s_3 [3317]	NOT GIVEN [3317]									MET					WR [3317]	46.47	0.46		8.22		6.54	4.78		11.71	18.77	0.25		0.57	1.11	0.09	0.11
[3317]	CONVERGENT MARGIN	KAMCHATKA ARC / KAMCHATKA ARC / CENTRAL KAMCHATKA SEGMENT / SHIVELUCH (SHEVELUCH)	NORTHERN CENTRAL KAMCHATKA DEPRESSION	56.63	56.63	161.32	161.32	SAE	3283	3283	s_4 [3317]	NOT GIVEN [3317]									MET					WR [3317]	46.06	0.62		9.61				11.97	9.87	14.93	0.19		0.5	1.64	1.35
[3317]	CONVERGENT MARGIN	KAMCHATKA ARC / KAMCHATKA ARC / CENTRAL KAMCHATKA SEGMENT / SHIVELUCH (SHEVELUCH)	NORTHERN CENTRAL KAMCHATKA DEPRESSION	56.63	56.63	161.32	161.32	SAE	3283	3283	s_5 [3317]	NOT GIVEN [3317]									MET					WR [3317]	49.8	0.41		7.52			3.23	6.77	10.03	18.33	0.16		0.3	1.5
[3317]	CONVERGENT MARGIN	KAMCHATKA ARC / KAMCHATKA ARC / CENTRAL KAMCHATKA SEGMENT / SHIVELUCH (SHEVELUCH)	NORTHERN CENTRAL KAMCHATKA DEPRESSION	56.63	56.63	161.32	161.32	SAE	3283	3283	s_6 [3317]	NOT GIVEN [3317]									MET					WR [3317]	48.12	0.6		9.13			8.01	2.03	10.59	15.96	0.2		0.43	1.96
[3317]	CONVERGENT MARGIN	KAMCHATKA ARC / KAMCHATKA ARC / CENTRAL KAMCHATKA SEGMENT / SHIVELUCH (SHEVELUCH)	NORTHERN CENTRAL KAMCHATKA DEPRESSION	56.63	56.63	161.32	161.32	SAE	3283	3283	s_7 [3317]	NOT GIVEN [3317]									MET					WR [3317]	47.2	0.38		8.29				11.18	10.68	16.95	0.17		1.28	1.45	0.22
[3317]	CONVERGENT MARGIN	KAMCHATKA ARC / KAMCHATKA ARC / CENTRAL KAMCHATKA SEGMENT / SHIVELUCH (SHEVELUCH)	NORTHERN CENTRAL KAMCHATKA DEPRESSION	56.63	56.63	161.32	161.32	SAE	3283	3283	s_8 [3317]	NOT GIVEN [3317]									MET					WR [3317]
[3317]	CONVERGENT MARGIN	KAMCHATKA ARC / KAMCHATKA ARC / CENTRAL KAMCHATKA SEGMENT / SHIVELUCH (SHEVELUCH)	NORTHERN CENTRAL KAMCHATKA DEPRESSION	56.63	56.63	161.32	161.32	SAE	3283	3283	s_9 [3317]	NOT GIVEN [3317]									MET					WR [3317]	48.86	0.42		9.34				11.37	10.64	14.72	0.2		1.36	1.6	0.34
[3317]	CONVERGENT MARGIN	KAMCHATKA ARC / KAMCHATKA ARC / CENTRAL KAMCHATKA SEGMENT / SHIVELUCH (SHEVELUCH)	NORTHERN CENTRAL KAMCHATKA DEPRESSION	56.63	56.63	161.32	161.32	SAE	3283	3283	s_10 [3317]	NOT GIVEN [3317]									MET					WR [3317]
[3317]	CONVERGENT MARGIN	KAMCHATKA ARC / KAMCHATKA ARC / CENTRAL KAMCHATKA SEGMENT / SHIVELUCH (SHEVELUCH)	NORTHERN CENTRAL KAMCHATKA DEPRESSION	56.63	56.63	161.32	161.32	SAE	3283	3283	s_11 [3317]	NOT GIVEN [3317]									MET					WR [3317]	48.26	0.55		11.12		6.07	6.76		9.39	12.39	0.18		0.86	2.58	0.25	1.2
[3317]	CONVERGENT MARGIN	KAMCHATKA ARC / KAMCHATKA ARC / CENTRAL KAMCHATKA SEGMENT / SHIVELUCH (SHEVELUCH)	NORTHERN CENTRAL KAMCHATKA DEPRESSION	56.63	56.63	161.32	161.32	SAE	3283	3283	s_12 [3317]	NOT GIVEN [3317]									MET					WR [3317]	46.45	0.54		12.78		9.54	3.81		9.52	10.4	1.17		1.29	2.82	0.22
[3317]	CONVERGENT MARGIN	KAMCHATKA ARC / KAMCHATKA ARC / CENTRAL KAMCHATKA SEGMENT / SHIVELUCH (SHEVELUCH)	NORTHERN CENTRAL KAMCHATKA DEPRESSION	56.63	56.63	161.32	161.32	SAE	3283	3283	s_13 [3317]	NOT GIVEN [3317]									MET					WR [3317]	48.34	0.57		11.81		8.94	3.05		10.82	10.81	0.2		1.47	4.03
[3317]	CONVERGENT MARGIN	KAMCHATKA ARC / KAMCHATKA ARC / CENTRAL KAMCHATKA SEGMENT / SHIVELUCH (SHEVELUCH)	NORTHERN CENTRAL KAMCHATKA DEPRESSION	56.63	56.63	161.32	161.32	SAE	3283	3283	s_14 [3317]	NOT GIVEN [3317]									MET					WR [3317]	47.85	0.54		12.43				11.71	8.94	11.96	0.19		1.44	2.71	0.3
[3317]	CONVERGENT MARGIN	KAMCHATKA ARC / KAMCHATKA ARC / CENTRAL KAMCHATKA SEGMENT / SHIVELUCH (SHEVELUCH)	NORTHERN CENTRAL KAMCHATKA DEPRESSION	56.63	56.63	161.32	161.32	SAE	3283	3283	s_15 [3317]	NOT GIVEN [3317]									MET					WR [3317]	49.82	0.52		11.64				10.57	13.28	9.46	0.19		0.51	2.07	0.18
[3317]	CONVERGENT MARGIN	KAMCHATKA ARC / KAMCHATKA ARC / CENTRAL KAMCHATKA SEGMENT / SHIVELUCH (SHEVELUCH)	NORTHERN CENTRAL KAMCHATKA DEPRESSION	56.63	56.63	161.32	161.32	SAE	3283	3283	s_16 [3317]	NOT GIVEN [3317]									MET					WR [3317]	49.45	0.61		10.21		6.2	6.29		11.98	10.43	0.25		1.83	2.03	0.23	0.13
[3317]	CONVERGENT MARGIN	KAMCHATKA ARC / KAMCHATKA ARC / CENTRAL KAMCHATKA SEGMENT / SHIVELUCH (SHEVELUCH)	NORTHERN CENTRAL KAMCHATKA DEPRESSION	56.63	56.63	161.32	161.32	SAE	3283	3283	s_17 [3317]	NOT GIVEN [3317]									MET					WR [3317]	47.3	0.53		11.27		6.14	8.96		9.54	11.73	0.22		0.39	2.46	0.31
[3317]	CONVERGENT MARGIN	KAMCHATKA ARC / KAMCHATKA ARC / CENTRAL KAMCHATKA SEGMENT / SHIVELUCH (SHEVELUCH)	NORTHERN CENTRAL KAMCHATKA DEPRESSION	56.63	56.63	161.32	161.32	SAE	3283	3283	s_18 [3317]	NOT GIVEN [3317]									MET					WR [3317]	45.83	0.94		15.03		7.37	6.47		13.37	6.66	0.26		0.46	2.49
[3317]	CONVERGENT MARGIN	KAMCHATKA ARC / KAMCHATKA ARC / CENTRAL KAMCHATKA SEGMENT / SHIVELUCH (SHEVELUCH)	NORTHERN CENTRAL KAMCHATKA DEPRESSION	56.63	56.63	161.32	161.32	SAE	3283	3283	s_19 [3317]	NOT GIVEN [3317]									MET					WR [3317]	49.04	0.76		19.68		7.33	4.17		8.39	5.43	0.1		1.18	3.84	0.28	0.15
[3317]	CONVERGENT MARGIN	KAMCHATKA ARC / KAMCHATKA ARC / CENTRAL KAMCHATKA SEGMENT / SHIVELUCH (SHEVELUCH)	NORTHERN CENTRAL KAMCHATKA DEPRESSION	56.63	56.63	161.32	161.32	SAE	3283	3283	s_20 [3317]	NOT GIVEN [3317]									MET					WR [3317]	49.75	0.78		17.75		5.85	4.04		7.85	7.5	0.26		1.1	3.55	0.3
[3317]	CONVERGENT MARGIN	KAMCHATKA ARC / KAMCHATKA ARC / CENTRAL KAMCHATKA SEGMENT / SHIVELUCH (SHEVELUCH)	NORTHERN CENTRAL KAMCHATKA DEPRESSION	56.63	56.63	161.32	161.32	SAE	3283	3283	s_21 [3317]	NOT GIVEN [3317]									MET					WR [3317]	46.95	0.62		14.56				10.76	5.27	15.31	0.51		2.61	1.99	0.31	0.74
[3317]	CONVERGENT MARGIN	KAMCHATKA ARC / KAMCHATKA ARC / CENTRAL KAMCHATKA SEGMENT / SHIVELUCH (SHEVELUCH)	NORTHERN CENTRAL KAMCHATKA DEPRESSION	56.63	56.63	161.32	161.32	SAE	3283	3283	s_22 [3317]	NOT GIVEN [3317]									MET					WR [3317]	39.13	0.63		15.5		11.96	6.64		20.94	3.71	0.37		0.23	0.46	0.22	0.45
[3317]	CONVERGENT MARGIN	KAMCHATKA ARC / KAMCHATKA ARC / CENTRAL KAMCHATKA SEGMENT / SHIVELUCH (SHEVELUCH)	NORTHERN CENTRAL KAMCHATKA DEPRESSION	56.63	56.63	161.32	161.32	SAE	3283	3283	s_23 [3317]	NOT GIVEN [3317]									MET					WR [3317]	37.68	1.44		5.07				24.83	15.21	11.84	0.24		0.11	0.5	0.03	0.06
[3317]	CONVERGENT MARGIN	KAMCHATKA ARC / KAMCHATKA ARC / CENTRAL KAMCHATKA SEGMENT / AVACHA (AVACHINSKY)	EASTERN VOLCANIC FRONT	53.256	53.256	158.836	158.836	SAE			s_24 [3317]	NOT GIVEN [3317]									MET					WR [3317]	41.34	1.09		17.84				11.15	13.9	10.53	0.2		0.06	1.82	0.03
[3317]	CONVERGENT MARGIN	KAMCHATKA ARC / KAMCHATKA ARC / CENTRAL KAMCHATKA SEGMENT / AVACHA (AVACHINSKY)	EASTERN VOLCANIC FRONT	53.256	53.256	158.836	158.836	SAE			s_25 [3317]	NOT GIVEN [3317]									MET					WR [3317]	41.76	1.66		15.4				13.86	14.8	9.68	0.22		0.1	1.39	0.08
[3317]	CONVERGENT MARGIN	KAMCHATKA ARC / KAMCHATKA ARC / SOUTHERN KAMCHATKA SEGMENT / ILYINSKY		51.49	51.49	157.2	157.2	SAE			s_1 [3317]	BASALT [3317]									VOL					WR [3317]	51.35	0.84		18.79		2.41	7.4		10.1	5.32	0.17		0.38	2.45	0.21
[3317]	CONVERGENT MARGIN	KAMCHATKA ARC / KAMCHATKA ARC / CENTRAL KAMCHATKA SEGMENT / ZHELTOVSKY		51.75	51.75	157.32	157.32	SAE			s_2 [3317]	BASALT [3317]									VOL					WR [3317]	51.43	0.78		18.41		3.5	6.4		10.05	5.87	0.18		0.5	2.17	0.21
[3317]	CONVERGENT MARGIN	KAMCHATKA ARC / KAMCHATKA ARC / SOUTHERN KAMCHATKA SEGMENT / KSUDACH	EASTERN VOLCANIC FRONT	51.6	51.6	157.4	157.4	SAE	1000	1000	s_3 [3317]	BASALT [3317]									VOL					WR [3317]	49.6	1.13		19.09		3.53	7.69		10.61	4	0.2		0.55	2.84	0.19
[3317]	CONVERGENT MARGIN	KAMCHATKA ARC / KAMCHATKA ARC / CENTRAL KAMCHATKA SEGMENT / KHODUTKA		52.063	52.063	157.703	157.703	SAE			s_4 [3317]	BASALT [3317]									VOL					WR [3317]	51.33	1.03		19.08		3.09	6.41		9.56	4.63	0.17		0.57	2.88	0.2
[3317]	CONVERGENT MARGIN	KAMCHATKA ARC / KAMCHATKA ARC / SOUTHERN KAMCHATKA SEGMENT / MUTNOVSKY	EASTERN VOLCANIC FRONT	52.35	52.35	158.27	158.27	SAE	2323	2323	s_5 [3317]	BASALT [3317]									VOL					WR [3317]	50.42	0.52		21.36		2.76	6.73		10.62	5.02	0.2		0.33	2.12	0.05
[3317]	CONVERGENT MARGIN	KAMCHATKA ARC / KAMCHATKA ARC / EASTERN KAMCHATKA SEGMENT / MALYI SEMYACHIK	EASTERN VOLCANIC FRONT	54.12	54.12	159.88	159.88	SAE	1560	1560	s_6 [3317]	BASALT [3317]									VOL					WR [3317]	48.6	0.78		18.77		3.15	6.34		10.99	5.98	0.18		0.31	2.21	0.25
[3317]	CONVERGENT MARGIN	KAMCHATKA ARC / KAMCHATKA ARC / CENTRAL KAMCHATKA SEGMENT / AVACHA (AVACHINSKY)	EASTERN VOLCANIC FRONT	53.256	53.256	158.836	158.836	SAE			s_7 [3317]	BASALT [3317]									VOL					WR [3317]	51.8	0.92		18.37		4.62	4.42		9.76	5.24	0.17		0.51	3.3
[3317]	CONVERGENT MARGIN	KAMCHATKA ARC / KAMCHATKA ARC / CENTRAL KAMCHATKA SEGMENT / KIKHPINYKH		54.487	54.487	160.253	160.253	SAE			s_8 [3317]	BASALT [3317]									VOL					WR [3317]	51.65	0.7		17.87		3.77	6.96		9.35	5.41	0.16		0.36	2.67	0.23
[3317]	CONVERGENT MARGIN	KAMCHATKA ARC / KAMCHATKA ARC / CENTRAL KAMCHATKA SEGMENT / KRONOTSKY		54.753	54.753	160.527	160.527	SAE			s_9 [3317]	BASALT [3317]									VOL					WR [3317]	50.47	0.88		18.64		4.24	5.72		10.53	5.38	0.16		0.44	2.74
[3317]	CONVERGENT MARGIN	KAMCHATKA ARC / KAMCHATKA ARC / CENTRAL KAMCHATKA SEGMENT / KOSHELEV		51.35	51.35	156.75	156.75	SAE			s_1 [3317]	BASALT, CALC-ALKALINE [3317]									VOL					WR [3317]	50.46	1		18.36		4.93	5.15		9.88	4.94	0.19		0.9	2.86	0.26
[3317]	CONVERGENT MARGIN	KAMCHATKA ARC / KAMCHATKA ARC / SOUTHERN KAMCHATKA SEGMENT / GORELY	EASTERN VOLCANIC FRONT	52.45	52.45	158.12	158.12	SAE	1829	1829	s_2 [3317]	BASALT, CALC-ALKALINE [3317]									VOL					WR [3317]	51.22	0.88		18.25		4.64	5.36		9.84	5.12	0.13		0.99	2.73	0.22
[3317]	CONVERGENT MARGIN	KAMCHATKA ARC / KAMCHATKA ARC / CENTRAL KAMCHATKA SEGMENT / KORYAKSKY(KORIAKSKY)	EASTERN VOLCANIC FRONT	53.28	53.28	158.9	158.9	SAE	3456	3456	s_3 [3317]	BASALT, CALC-ALKALINE [3317]									VOL					WR [3317]	51.23	0.94		17.11		5.73	4.42		9.14	6.82	0.2		1.01	2.7	0.19
[3317]	CONVERGENT MARGIN	KAMCHATKA ARC / KAMCHATKA ARC / CENTRAL KAMCHATKA SEGMENT / KRASHENINNIKOV	EASTERN VOLCANIC FRONT	54.6	54.6	160.27	160.27	SAE			s_4 [3317]	BASALT, CALC-ALKALINE [3317]									VOL					WR [3317]	51.41	0.95		18.84		3.54	5.9		9.58	3.84	0.26		0.81	3.31	0.42
[3317]	CONVERGENT MARGIN	KAMCHATKA ARC / KAMCHATKA ARC / CENTRAL KAMCHATKA SEGMENT / UZON		54.5	54.5	159.97	159.97	SAE			s_5 [3317]	BASALT, CALC-ALKALINE [3317]									VOL					WR [3317]	51.3	1.11		18.28		4.59	4.64		9.86	4.35	0.32		0.75	3.2	0.41
[3317]	CONVERGENT MARGIN	KAMCHATKA ARC / KAMCHATKA ARC / CENTRAL KAMCHATKA SEGMENT / UZON		54.5	54.5	159.97	159.97	SAE			s_6 [3317]	BASALT, CALC-ALKALINE [3317]									VOL					WR [3317]	50.88	1.18		19.35		4.44	5.34		10.16	3.51	0.22		0.81	2.71	0.27
[3317]	CONVERGENT MARGIN	KAMCHATKA ARC / KAMCHATKA ARC / CENTRAL KAMCHATKA SEGMENT / KLYUCHEVSKOY		56.05	56.05	160.63	160.63	SAE			s_7 [3317]	BASALT, CALC-ALKALINE [3317]									VOL					WR [3317]	52.9	0.96		16.8		3.94	5.66		8.69	6.28	0.17		1.17	2.89
[3317]	CONVERGENT MARGIN	KAMCHATKA ARC / KAMCHATKA ARC / CENTRAL KAMCHATKA SEGMENT / MALAYA UDINA		55.755	55.755	160.527	160.527	SAE			s_8 [3317]	BASALT, CALC-ALKALINE [3317]									VOL					WR [3317]	51.5	1.08		17.49		4.5	5.08		9.52	6.14	0.15		1.11	3
[3317]	CONVERGENT MARGIN	KAMCHATKA ARC / KAMCHATKA ARC / CENTRAL KAMCHATKA SEGMENT / BOLSHAYA UDINA		55.755	55.755	160.527	160.527	SAE			s_9 [3317]	BASALT, CALC-ALKALINE [3317]									VOL					WR [3317]	51.88	1.37		17.03		3.8	6.25		8.99	5.43	0.16		0.87	3.11
[3317]	CONVERGENT MARGIN	KAMCHATKA ARC / KAMCHATKA ARC / CENTRAL KAMCHATKA SEGMENT / ZIMINA		55.862	55.862	160.603	160.603	SAE			s_10 [3317]	BASALT, CALC-ALKALINE [3317]									VOL					WR [3317]	52.93	0.49		18.74		1.88	4.74		9.06	6.25	0.03		1.13	2.93
[3317]	CONVERGENT MARGIN	KAMCHATKA ARC / KAMCHATKA ARC / CENTRAL KAMCHATKA SEGMENT / KAMEN	CENTRAL KAMCHATKA DEPRESSION	56.14	56.14	160.17	160.17	SAE	4575	4575	s_11 [3317]	BASALT, CALC-ALKALINE [3317]									VOL					WR [3317]	52.24	1.06		18.15		3.52	6.14		8.84	5.46	0.16		0.93	3.37
[3317]	CONVERGENT MARGIN	KAMCHATKA ARC / KAMCHATKA ARC / CENTRAL KAMCHATKA SEGMENT / TOLBACHIK	CENTRAL KAMCHATKA DEPRESSION	55.53	55.7	160.27	160.27	SAE			s_12 [3317]	BASALT, CALC-ALKALINE [3317]									VOL					WR [3317]	52.11	1.22		18.01		3.51	6.1		8.71	5.46	0.21		1.02	3.06
[3317]	CONVERGENT MARGIN	KAMCHATKA ARC / KAMCHATKA ARC / SOUTHERN KAMCHATKA SEGMENT / GORELY	EASTERN VOLCANIC FRONT	52.45	52.45	158.12	158.12	SAE	1829	1829	s_1 [3317]	BASALT, SUBALKALINE [3317]									VOL					WR [3317]	52.52	1.24		17.2		2.22	6.86		7.65	5.24	0.17		1.65	3.32	0.42
[3317]	CONVERGENT MARGIN	KAMCHATKA ARC / KAMCHATKA ARC / SOUTHERN KAMCHATKA SEGMENT / YAVINSKII		51.6	51.6	156.6	156.6	SAE			s_2 [3317]	BASALT, SUBALKALINE [3317]									VOL					WR [3317]	50.66	0.87		21.19		3.95	3.86		9.16	2.61	0.18		1.62	3.65	0.51
[3317]	CONVERGENT MARGIN	KAMCHATKA ARC / KAMCHATKA ARC / CENTRAL KAMCHATKA SEGMENT / SHAPOCHKA		55	57	158	160	SAE			s_3 [3317]	BASALT, SUBALKALINE [3317]									VOL					WR [3317]	51.72	1.49		18.88		4.04	4.73		8.29	4.1	0.13		2.51	3.1
[3317]	CONVERGENT MARGIN	KAMCHATKA ARC / KAMCHATKA ARC / CENTRAL KAMCHATKA SEGMENT / BOLSHAYA KETEPANA		57.05	57.05	158.33	158.33	SAE			s_4 [3317]	BASALT, SUBALKALINE [3317]									VOL					WR [3317]	49.03	0.78		18.45		4.06	6.26		9.07	5.89	0.13		2.48	2.23	0.33
[3317]	CONVERGENT MARGIN	KAMCHATKA ARC / KAMCHATKA ARC / CENTRAL KAMCHATKA SEGMENT / UKSICHAN		56.08	56.08	158.38	158.38	SAE			s_5 [3317]	BASALT, SUBALKALINE [3317]									VOL					WR [3317]	49.78	0.32		20.77		3.93	4.32		10.47	3.46	0.11		2.43	2.42
[3317]	CONVERGENT MARGIN	KAMCHATKA ARC / KAMCHATKA ARC / CENTRAL KAMCHATKA SEGMENT / KRAINII		55	57	158	160	SAE			s_6 [3317]	BASALT, SUBALKALINE [3317]									VOL					WR [3317]	52.05	0.98		19.3		2.82	6.82		8.78	3.83	0.08		2.16	2.41	0.32
[3317]	CONVERGENT MARGIN	KAMCHATKA ARC / KAMCHATKA ARC / CENTRAL KAMCHATKA SEGMENT / SHIVELUCH (SHEVELUCH)	NORTHERN CENTRAL KAMCHATKA DEPRESSION	56.63	56.63	161.32	161.32	SAE	3283	3283	s_7 [3317]	BASALT, SUBALKALINE [3317]									VOL					WR [3317]	51.18	0.72		13.67		3.2	5.55		8.36	12.08	0.18		1.67	2.55	0.37
[3317]	CONVERGENT MARGIN	KAMCHATKA ARC / KAMCHATKA ARC / CENTRAL KAMCHATKA SEGMENT / KHARCHINSKY	NORTHERN CENTRAL KAMTCHATKA DEPRESSION	56.65	56.65	161.4	161.4	SAE			s_8 [3317]	BASALT, SUBALKALINE [3317]									VOL					WR [3317]	52.17	0.8		14.16		5.06	2.47		8.36	8.82	0.15		2.45	3.62	0.3
[3317]	CONVERGENT MARGIN	KAMCHATKA ARC / KAMCHATKA BACK ARC / SREDINNY RIDGE / ICHINSKY(ICHINSKII)		55.72	55.72	157.75	157.75	SAE			s_9 [3317]	BASALT, SUBALKALINE [3317]									VOL					WR [3317]	49.57	1.12		17.53		6.31	3.89		8.11	5.79	0.13		1.92	3.78	2.8
[3317]	CONVERGENT MARGIN	KAMCHATKA ARC / KAMCHATKA ARC / CENTRAL KAMCHATKA SEGMENT	CENTRAL KAMCHATKA DEPRESSION	55	57	158	160	SAE			s_10 [3317]	BASALT, SUBALKALINE [3317]									VOL					WR [3317]	50.9	1.48		16.9		3.25	6.62		8.57	6.05	0.21		1.9	3.23
[3317]	CONVERGENT MARGIN	KAMCHATKA ARC / KAMCHATKA ARC / SOUTHERN KAMCHATKA SEGMENT / GORELY	EASTERN VOLCANIC FRONT	52.45	52.45	158.12	158.12	SAE	1829	1829	s_1 [3317]	BASALT [3317]									VOL					WR [3317]	49.35	1.06		15.88		2.59	7.27		8.78	10.32	0.17		0.99	2.7	0.27
[3317]	CONVERGENT MARGIN	KAMCHATKA ARC / KAMCHATKA ARC / CENTRAL KAMCHATKA SEGMENT / AVACHA (AVACHINSKY)	EASTERN VOLCANIC FRONT	53.256	53.256	158.836	158.836	SAE			s_2 [3317]	BASALT [3317]									VOL					WR [3317]	51.05	0.76		16.91		2.29	6.32		9.76	9.28	0.18		0.58	1.85
[3317]	CONVERGENT MARGIN	KAMCHATKA ARC / KAMCHATKA ARC / CENTRAL KAMCHATKA SEGMENT / KORYAKSKY(KORIAKSKY)	EASTERN VOLCANIC FRONT	53.28	53.28	158.9	158.9	SAE	3456	3456	s_3 [3317]	BASALT [3317]									VOL					WR [3317]	50.58	1.03		16.1		3.56	5.67		8.67	9.34	0.17		0.74	2.71	0.14
[3317]	CONVERGENT MARGIN	KAMCHATKA ARC / KAMCHATKA ARC / CENTRAL KAMCHATKA SEGMENT	CENTRAL KAMCHATKA DEPRESSION	55	57	158	160	SAE			s_4 [3317]	BASALT [3317]									VOL					WR [3317]	49.43	1.16		13.98		5.5	3.56		10.91	10.45	0.25		0.87	2.46	0.41
[3317]	CONVERGENT MARGIN	KAMCHATKA ARC / KAMCHATKA ARC / CENTRAL KAMCHATKA SEGMENT / KHARCHINSKY	NORTHERN CENTRAL KAMTCHATKA DEPRESSION	56.65	56.65	161.4	161.4	SAE			s_5 [3317]	BASALT [3317]									VOL					WR [3317]	49.92	0.96		14.17		4.27	5.13		10.27	9.6	0.17		1.04	2.87	0.26
[3317]	CONVERGENT MARGIN	KAMCHATKA ARC / KAMCHATKA ARC / CENTRAL KAMCHATKA SEGMENT	CENTRAL KAMCHATKA DEPRESSION	55	57	158	160	SAE			s_6 [3317]	BASALT [3317]									VOL					WR [3317]	49.69	1.05		14.08		4.83	4.42		10.56	9.99	0.21		0.96	2.68	0.33
[3317]	CONVERGENT MARGIN	KAMCHATKA ARC / KAMCHATKA ARC / CENTRAL KAMCHATKA SEGMENT / TOLBACHIK	CENTRAL KAMCHATKA DEPRESSION	55.53	55.7	160.27	160.27	SAE			s_1 [3317]	BASALT [3317]							1975		VOL					WR [3317]	49.76	1.02		13.48		3.06	6.99		11.6	9.88	0.16		1.03	2.44	0.25		0.13	0.18
[3317]	CONVERGENT MARGIN	KAMCHATKA ARC / KAMCHATKA ARC / CENTRAL KAMCHATKA SEGMENT / TOLBACHIK	CENTRAL KAMCHATKA DEPRESSION	55.53	55.7	160.27	160.27	SAE			s_2 [3317]	BASALT [3317]							1975		VOL					WR [3317]	50.02	1.3		15.32		3.47	6.88		9.83	7.69	0.17		1.62	3.14	0.35		0.09	0.11
[3317]	CONVERGENT MARGIN	KAMCHATKA ARC / KAMCHATKA ARC / CENTRAL KAMCHATKA SEGMENT / TOLBACHIK	CENTRAL KAMCHATKA DEPRESSION	55.53	55.7	160.27	160.27	SAE			s_3 [3317]	BASALT [3317]							1975		VOL					WR [3317]	50.3	1.51		16.62		3.14	6.95		9.2	6.44	0.18		1.83	3.3	0.4		0.02	0.19
[3317]	CONVERGENT MARGIN	KAMCHATKA ARC / KAMCHATKA ARC / CENTRAL KAMCHATKA SEGMENT / TOLBACHIK	CENTRAL KAMCHATKA DEPRESSION	55.53	55.7	160.27	160.27	SAE			s_4 [3317]	BASALT [3317]							1975		VOL					WR [3317]	50.78	1.71		16.83		3.42	7.06		8.74	5.39	0.17		1.99	3.36	0.4		0.06	0.25
[3317]	CONVERGENT MARGIN	KAMCHATKA ARC / KAMCHATKA ARC / CENTRAL KAMCHATKA SEGMENT / TOLBACHIK	CENTRAL KAMCHATKA DEPRESSION	55.53	55.7	160.27	160.27	SAE			s_5 [3317]	BASALT [3317]							1975		VOL					WR [3317]	50.69	1.66		17.1		3.55	6.99		8.65	4.87	0.17		2.1	3.6	0.53		0.06	0.11
[3988][4769]	CONVERGENT MARGIN	KAMCHATKA ARC / KAMCHATKA ARC / CENTRAL KAMCHATKA SEGMENT / KLYUCHEVSKOY	BUCHLOCHKA	56.01	56.01	160.1	160.1	SAE	4835	4835	s_KL-3 [3988]	BASALT [3988]				QUATERNARY [3988]					VOL					WR [3988]	50.9	0.8		13.7		10.14		8.7	9.9	12.1	0.17		0.5	2.2	0.13
[3988][4769]	CONVERGENT MARGIN	KAMCHATKA ARC / KAMCHATKA ARC / CENTRAL KAMCHATKA SEGMENT / KLYUCHEVSKOY	BUCHLOCHKA	56.01	56.01	160.1	160.1	SAE	4835	4835	s_KL-5 [3988]	BASALT [3988]				QUATERNARY [3988]					VOL					WR [3988]	51.4	0.7		13.5		10.77		8.6	9.6	11.6	0.17		0.6	2.4	0.12
[4769][3988]	CONVERGENT MARGIN	KAMCHATKA ARC / KAMCHATKA ARC / CENTRAL KAMCHATKA SEGMENT / KLYUCHEVSKOY	NOVOGRABLENOV	56.01	56.01	160.1	160.1	SAE	4835	4835	s_KL-12 [4769]	BASALT [4769]				QUATERNARY [3988]					VOL					WR [4769]	50.76	0.85		18.85		10.04		8.7	10.35	5.57	0.17		0.28	2.85	0.13
[3988][4769]	CONVERGENT MARGIN	KAMCHATKA ARC / KAMCHATKA ARC / CENTRAL KAMCHATKA SEGMENT / KLYUCHEVSKOY	BELYANKIN	56.01	56.01	160.1	160.1	SAE			s_KL-6 [3988]	BASALT [3988]				QUATERNARY [3988]					VOL					WR [3988]	53.55	1.01		16.93		10.32		8.76	8.17	5.62	0.16		0.9	3.45	0.19
[3988][4769]	CONVERGENT MARGIN	KAMCHATKA ARC / KAMCHATKA ARC / CENTRAL KAMCHATKA SEGMENT / KLYUCHEVSKOY	PIIP, CENTRAL KAMCHATKA DEPRESSION	56.01	56.01	160.1	160.1	SAE			s_KL-1 [3988]	BASALT [3988]				QUATERNARY [3988]					VOL					WR [3988]	53.1	1.12		17.7		9.99		8.7	7.8	5.1	0.16		1.2	3.6	0.23
[3048]	CONVERGENT MARGIN	KAMCHATKA ARC / KAMCHATKA ARC / SOUTHERN KAMCHATKA SEGMENT / ILYINSKY		51.49	51.49	157.2	157.2	SAE			s_5939 [3048]	BASALT, OLIVINE-PLAGIOCLASE [3048]									VOL					WR [3048]	48.32	0.85		19.55		3.06	7.56		11.26	7.01	0.16		0.32	1.9	0.12
[3048]	CONVERGENT MARGIN	KAMCHATKA ARC / KAMCHATKA ARC / SOUTHERN KAMCHATKA SEGMENT	CINDER CONE UCHO	52	53	156	160	SAE			s_5864 [3048]	BASALT, OLIVINE-PLAGIOCLASE [3048]									VOL					WR [3048]	50.92	0.95		17.6		2.87	6.2		10.45	6.86	0.16		0.73	2.95	0.26
[3048]	CONVERGENT MARGIN	KAMCHATKA ARC / KAMCHATKA BACK ARC / SREDINNY RIDGE / ICHINSKY(ICHINSKII)		55.72	55.72	157.75	157.75	SAE			s_6446/1 [3048]	BASALT, OLIVINE-PLAGIOCLASE [3048]									VOL					WR [3048]	51.38	0.94		16.29		2.95	6.41		9.25	7.78	0.18		1.2	2.85	0.22
[3048]	CONVERGENT MARGIN	KAMCHATKA ARC / KAMCHATKA BACK ARC / SREDINNY RIDGE / KEKUKNAYSKIY		56.47	56.47	157.8	157.8	SAE			s_6746 [3048]	BASALT, OLIVINE-CLINOPYROXENE-PLAGIOCLASE [3048]									VOL					WR [3048]	50.98	1.15		18.52		3.65	5.86		8.98	5.04	0.2		1.95	3.13	0.4			0.48
[3048]	CONVERGENT MARGIN	KAMCHATKA ARC / KAMCHATKA BACK ARC / SREDINNY RIDGE / TEKLETUNUP		57.5	57.5	160	160	SAE			s_7319 [3048]	BASALT [3048]								PLAGIOCLASE-PHYRIC [3048]	VOL					WR [3048]	51.86	0.67		20.14		4.09	2.5		8.34	2.66	0.12		3.3	3.21	0.58			0.94
[3048]	CONVERGENT MARGIN	KAMCHATKA ARC / KAMCHATKA ARC / CENTRAL KAMCHATKA SEGMENT / BOLSHAYA KETEPANA		57.05	57.05	158.33	158.33	SAE			s_6955 [3048]	BASALT, OLIVINE-CLINOPYROXENE-PLAGIOCLASE [3048]									VOL					WR [3048]	51.07	1.32		18.54		4.15	4.66		8.18	3.46	0.17		2.9	3.14	0.62			1.15
[3048]	CONVERGENT MARGIN	KAMCHATKA ARC / KAMCHATKA ARC / CENTRAL KAMCHATKA SEGMENT / AVACHA (AVACHINSKY)	EASTERN VOLCANIC FRONT	53.256	53.256	158.836	158.836	SAE			s_5891 [3048]	BASALT, OLIVINE-CLINOPYROXENE [3048]									VOL					WR [3048]	51.9	0.54		10.57		1.75	6.65		11.6	14.11	0.13		0.37	1.82	0.09			0.75
[3048]	CONVERGENT MARGIN	KAMCHATKA ARC / KAMCHATKA ARC / CENTRAL KAMCHATKA SEGMENT / KHARCHINSKY	NORTHERN CENTRAL KAMTCHATKA DEPRESSION	56.65	56.65	161.4	161.4	SAE			s_5606 [3048]	BASALT, OLIVINE-CLINOPYROXENE [3048]									VOL					WR [3048]	49.52	0.89		13.96		4	5.2		9.26	12.05	0.18		1.04	2.85	0.2			0.24
[3048]	CONVERGENT MARGIN	KAMCHATKA ARC / KAMCHATKA BACK ARC / SREDINNY RIDGE	CHINK CINDER CONE	56	56	158	158	SAE			s_7373 [3048]	BASALT, OLIVINE-CLINOPYROXENE [3048]									VOL					WR [3048]	48.52	0.96		14.73		3.14	5.8		10.12	10.41	0.16		2.02	2.55	0.3			0.56
[3048]	CONVERGENT MARGIN	KAMCHATKA ARC / KAMCHATKA ARC / EASTERN KAMCHATKA SEGMENT	VALAGINSKY RANGE, BASIN OF LEFT ZHUPANOVA RIVER	54.6	54.6	159	159	SAE			s_112 [3048]	BASALT, OLIVINE-CLINOPYROXENE [3048]									VOL					WR [3048]	45.54	1.66		15.03		2.66	7.69		7.88	10.38	0.13		1.66	2.88	0.43			1.22
[3048]	CONVERGENT MARGIN	KAMCHATKA ARC / KAMCHATKA ARC / EASTERN KAMCHATKA SEGMENT	VALAGINSKY RANGE, BASIN OF LEFT ZHUPANOVA RIVER	54.6	54.6	159	159	SAE			s_1135 [3048]	BASALT, OLIVINE [3048]								SUBAPHYRIC [3048]	VOL					WR [3048]	44.8	2.88		15.87		3.57	5.16		7.22	7.77	0.24		2.7	2.59	1.09			2.03
[3048]	CONVERGENT MARGIN	KAMCHATKA ARC / KAMCHATKA ARC / EASTERN KAMCHATKA SEGMENT	VALAGINSKY RANGE, BASIN OF LEFT ZHUPANOVA RIVER	54.6	54.6	159	159	SAE			s_2141 [3048]	BASALT, OLIVINE [3048]								SUBAPHYRIC [3048]	VOL					WR [3048]	44.84	2.75		15		6.19	2.7		6.45	6.68	0.17		1.33	4.96	1.3			2.42
[3048]	CONVERGENT MARGIN	KAMCHATKA ARC / KAMCHATKA BACK ARC / SREDINNY RIDGE	CINDER CONES, REGION OF GEOLOGISTS VALLEY	56	57	157	158	SAE			s_6805 [3048]	BASALT, OLIVINE-CLINOPYROXENE [3048]									VOL					WR [3048]	46.9	1.67		15.6		2.34	7.61		9.59	10.5	0.17		1.85	3	0.48			0.07
[3048]	CONVERGENT MARGIN	KAMCHATKA ARC / KAMCHATKA BACK ARC / SREDINNY RIDGE	CINDER CONES, REGION OF GEOLOGISTS VALLEY	56	57	157	158	SAE			s_6737 [3048]	BASALT, PHLOGOPITE-CLINOPYROXENE-OLIVINE-PLAGIOCLASE [3048]									VOL					WR [3048]	51.1	1.9		16.55		3.43	5.01		8.59	6.49	0.14		2.14	3.75	0.54			0.07
[3048]	CONVERGENT MARGIN	KAMCHATKA ARC / KAMCHATKA ARC / CENTRAL KAMCHATKA SEGMENT	WESTERN KAMCHATKA BASIN, KHLEBNAYA RIVER	56	57	156	157	SAE			s_6984 [3048]	SHONKINITE, MICA [3048]									PLU					WR [3048]	46.11	1.4		11.7		3.78	4.75		7.4	12.67	0.17		3.89	0.97	1.1			2.7
[3048]	CONVERGENT MARGIN	KAMCHATKA ARC / KAMCHATKA ARC / CENTRAL KAMCHATKA SEGMENT	WESTERN KAMCHATKA BASIN, KHLEBNAYA RIVER	56	57	156	157	SAE			s_6982 [3048]	BASALT, PHLOGOPITE-CLINOPYROXENE-OLIVINE [3048]									VOL					WR [3048]	50.72	1.8		17.7		5.1	2.69		6.7	6.7	0.15		5.89	2.15	0.86			3.43
[3048]	CONVERGENT MARGIN	KAMCHATKA ARC / KAMCHATKA ARC / CENTRAL KAMCHATKA SEGMENT	WESTERN KAMCHATKA BASIN, KHLEBNAYA RIVER	56	57	156	157	SAE			s_6983 [3048]	SYENITE, BIOTITE [3048]									PLU					WR [3048]	52.45	2.08		14.95		4.41	2.81		5.35	4.96	1.25		7.25	2.09	0.77			1.19
[22366]	CONVERGENT MARGIN	KAMCHATKA ARC / KAMCHATKA ARC / NORTHERN KAMCHATKA SEGMENT	EPILCHIK	60.5	61	171.5	171.9	SAE			s_TS1403 [22366]	ANDESITE [22366]				CENOZOIC [22366]					VOL					WR [22366]	58.27	1.12		16.14				5.89	5.84	4.01	0.11		3.36	3.58	0.42
[22366]	CONVERGENT MARGIN	KAMCHATKA ARC / KAMCHATKA ARC / NORTHERN KAMCHATKA SEGMENT	EPILCHIK	60.5	61	171.5	171.9	SAE			s_TS1404 [22366]	ANDESITE [22366]				CENOZOIC [22366]					VOL					WR [22366]	58.23	1.12		16.43				5.89	5.95	4.06	0.1		3.32	3.58	0.43
[22366]	CONVERGENT MARGIN	KAMCHATKA ARC / KAMCHATKA ARC / NORTHERN KAMCHATKA SEGMENT	EPILCHIK	60.5	61	171.5	171.9	SAE			s_TS1405 [22366]	ANDESITE [22366]				CENOZOIC [22366]					VOL					WR [22366]	57.87	1.22		16.78				5.81	5.91	3.42	0.1		3.42	3.67	0.46
[22366]	CONVERGENT MARGIN	KAMCHATKA ARC / KAMCHATKA ARC / NORTHERN KAMCHATKA SEGMENT	EPILCHIK	60.5	61	171.5	171.9	SAE			s_TS1406 [22366]	ANDESITE [22366]				CENOZOIC [22366]					VOL					WR [22366]	57.96	1.21		16.79				5.79	5.89	3.4	0.1		3.42	3.68	0.46
[22366]	CONVERGENT MARGIN	KAMCHATKA ARC / KAMCHATKA ARC / NORTHERN KAMCHATKA SEGMENT	TYMLAT	59.5	60	163	163.5	SAE			s_LGP1401 [22366]	ANDESITE [22366]				CENOZOIC [22366]					VOL					WR [22366]	54.13	1.48		16.05				8.08	7.43	5.16	0.13		2.15	3.56	0.3
[22366]	CONVERGENT MARGIN	KAMCHATKA ARC / KAMCHATKA ARC / NORTHERN KAMCHATKA SEGMENT	TYMLAT	59.5	60	163	163.5	SAE			s_LGP1402 [22366]	ANDESITE [22366]				CENOZOIC [22366]					VOL					WR [22366]	57.88	1.23		16.72				5.84	5.81	3.35	0.1		3.48	3.68	0.47
[22360]	CONVERGENT MARGIN	KAMCHATKA ARC / KAMCHATKA ARC / CENTRAL KAMCHATKA SEGMENT / BEZYMIANNY	CENTRAL KAMCHATKA DEPRESSION	55.97	55.97	160.58	160.58	SAE			s_BZ10/1PF [22360]	ANDESITE [22360]									VOL					WR [22360]	56.3	0.84		17.58				7.67	7.55	4.2	0.15		1.1	3.58	0.17
[22360]	CONVERGENT MARGIN	KAMCHATKA ARC / KAMCHATKA ARC / CENTRAL KAMCHATKA SEGMENT / BEZYMIANNY	CENTRAL KAMCHATKA DEPRESSION	55.97	55.97	160.58	160.58	SAE			s_SK09/10A [22360]	ANDESITE [22360]									VOL					WR [22360]	53.76	0.84		18.37				8.1	8.68	4.91	0.15		0.93	3.21	0.15
[22360]	CONVERGENT MARGIN	KAMCHATKA ARC / KAMCHATKA ARC / CENTRAL KAMCHATKA SEGMENT / BEZYMIANNY	CENTRAL KAMCHATKA DEPRESSION; APRIL 13 2011, MARCH 8 2012 AND OCTOBER 14-15 2007 ERUPTION	55.97	55.97	160.58	160.58	SAE			s_VK-12/14A [22360]	ANDESITE, BASALTIC [22360]									VOL					WR [22360]	52.32	1.18		15.45				9.3	8.05	6.84	0.18		1.95	3.37	0.33
[22360]	CONVERGENT MARGIN	KAMCHATKA ARC / KAMCHATKA ARC / CENTRAL KAMCHATKA SEGMENT / BEZYMIANNY	CENTRAL KAMCHATKA DEPRESSION; APRIL 13 2011, MARCH 8 2012 AND OCTOBER 14-15 2007 ERUPTION	55.97	55.97	160.58	160.58	SAE			s_VK-12/14AB [22360]	ANDESITE, BASALTIC [22360]									VOL					WR [22360]	51.84	1.26		16.05				9.46	7.94	6.71	0.16		1.63	3.55	0.36
[22360]	CONVERGENT MARGIN	KAMCHATKA ARC / KAMCHATKA ARC / CENTRAL KAMCHATKA SEGMENT / BEZYMIANNY	CENTRAL KAMCHATKA DEPRESSION; APRIL 13 2011, MARCH 8 2012 AND OCTOBER 14-15 2007 ERUPTION	55.97	55.97	160.58	160.58	SAE			s_VK-12/14N [22360]	ANDESITE, BASALTIC [22360]									VOL					WR [22360]	53	1.18		15.44				9.36	7.64	6.46	0.18		1.97	3.4	0.33
[22360]	CONVERGENT MARGIN	KAMCHATKA ARC / KAMCHATKA ARC / CENTRAL KAMCHATKA SEGMENT / BEZYMIANNY	CENTRAL KAMCHATKA DEPRESSION; APRIL 13 2011, MARCH 8 2012 AND OCTOBER 14-15 2007 ERUPTION	55.97	55.97	160.58	160.58	SAE			s_VK-12/23A [22360]	ANDESITE, BASALTIC [22360]									VOL					WR [22360]	52.41	1.22		15.84				8.92	8.47	6.6	0.15		1.68	3.37	0.34
[22360]	CONVERGENT MARGIN	KAMCHATKA ARC / KAMCHATKA ARC / CENTRAL KAMCHATKA SEGMENT / BEZYMIANNY	CENTRAL KAMCHATKA DEPRESSION; APRIL 13 2011, MARCH 8 2012 AND OCTOBER 14-15 2007 ERUPTION	55.97	55.97	160.58	160.58	SAE			s_VK-12/23AB [22360]	ANDESITE, BASALTIC [22360]									VOL					WR [22360]	52.9	1.21		15.72				9.03	8.04	6.61	0.18		1.59	3.37	0.35
[6279]	CONVERGENT MARGIN	KAMCHATKA ARC / KAMCHATKA ARC / CENTRAL KAMCHATKA SEGMENT / AVACHA (AVACHINSKY)	EASTERN VOLCANIC FRONT	53.256	53.256	158.836	158.836	SAE			s_AVX14 [6279]	HARZBURGITE, XENOLITH [6279]									PER					WR [6279]
[6279]	CONVERGENT MARGIN	KAMCHATKA ARC / KAMCHATKA ARC / CENTRAL KAMCHATKA SEGMENT / AVACHA (AVACHINSKY)	EASTERN VOLCANIC FRONT	53.256	53.256	158.836	158.836	SAE			s_AVX33-1 [6279]	HARZBURGITE, XENOLITH [6279]									PER					WR [6279]
[6279]	CONVERGENT MARGIN	KAMCHATKA ARC / KAMCHATKA ARC / CENTRAL KAMCHATKA SEGMENT / AVACHA (AVACHINSKY)	EASTERN VOLCANIC FRONT	53.256	53.256	158.836	158.836	SAE			s_AVX34 [6279]	HARZBURGITE, XENOLITH [6279]									PER					WR [6279]
[6279]	CONVERGENT MARGIN	KAMCHATKA ARC / KAMCHATKA ARC / CENTRAL KAMCHATKA SEGMENT / AVACHA (AVACHINSKY)	EASTERN VOLCANIC FRONT	53.256	53.256	158.836	158.836	SAE			s_AVX50 [6279]	HARZBURGITE, XENOLITH [6279]									PER					WR [6279]
[6279]	CONVERGENT MARGIN	KAMCHATKA ARC / KAMCHATKA ARC / CENTRAL KAMCHATKA SEGMENT / AVACHA (AVACHINSKY)	EASTERN VOLCANIC FRONT	53.256	53.256	158.836	158.836	SAE			s_AVX53 [6279]	HARZBURGITE, XENOLITH [6279]									PER					WR [6279]
[6279]	CONVERGENT MARGIN	KAMCHATKA ARC / KAMCHATKA ARC / NORTHERN KAMCHATKA SEGMENT / VALOVAYAM VOLCANIC FIELD		61	61	163	163	SAE			s_8710/F [6279]	HARZBURGITE, XENOLITH [6279]									PER					WR [6279]
[6279]	CONVERGENT MARGIN	KAMCHATKA ARC / KAMCHATKA ARC / NORTHERN KAMCHATKA SEGMENT / VALOVAYAM VOLCANIC FIELD		61	61	163	163	SAE			s_VAL32/15 [6279]	HARZBURGITE, XENOLITH [6279]									PER					WR [6279]
[6279]	CONVERGENT MARGIN	KAMCHATKA ARC / KAMCHATKA ARC / CENTRAL KAMCHATKA SEGMENT / BAKENING		53.93	53.93	158.07	158.07	SAE			s_48-X [6279]	HARZBURGITE, XENOLITH [6279]									PER					WR [6279]
[6279]	CONVERGENT MARGIN	KAMCHATKA ARC / KAMCHATKA ARC / CENTRAL KAMCHATKA SEGMENT / BAKENING		53.93	53.93	158.07	158.07	SAE			s_48-31 [6279]	HARZBURGITE, XENOLITH [6279]									PER					WR [6279]
[6279]	CONVERGENT MARGIN	KAMCHATKA ARC / KAMCHATKA ARC / CENTRAL KAMCHATKA SEGMENT / BAKENING		53.93	53.93	158.07	158.07	SAE			s_48-56 [6279]	HARZBURGITE, XENOLITH [6279]									PER					WR [6279]
[6279]	CONVERGENT MARGIN	KAMCHATKA ARC / KAMCHATKA ARC / CENTRAL KAMCHATKA SEGMENT / BAKENING		53.93	53.93	158.07	158.07	SAE			s_48-93 [6279]	HARZBURGITE, XENOLITH [6279]									PER					WR [6279]
[6279]	CONVERGENT MARGIN	KAMCHATKA ARC / KAMCHATKA ARC / CENTRAL KAMCHATKA SEGMENT / BAKENING		53.93	53.93	158.07	158.07	SAE			s_48-500 [6279]	HARZBURGITE, XENOLITH [6279]									PER					WR [6279]
[6279]	CONVERGENT MARGIN	KAMCHATKA ARC / KAMCHATKA ARC / CENTRAL KAMCHATKA SEGMENT / BAKENING		53.93	53.93	158.07	158.07	SAE			s_48-504 [6279]	HARZBURGITE, XENOLITH [6279]									PER					WR [6279]
[6279]	CONVERGENT MARGIN	KAMCHATKA ARC / KAMCHATKA ARC / CENTRAL KAMCHATKA SEGMENT / BAKENING		53.93	53.93	158.07	158.07	SAE			s_BAK48-47 [6279]	LHERZOLITE, XENOLITH [6279]									PER					WR [6279]
[6279]	CONVERGENT MARGIN	KAMCHATKA ARC / KAMCHATKA ARC / NORTHERN KAMCHATKA SEGMENT / VALOVAYAM VOLCANIC FIELD		61	61	163	163	SAE			s_VAL8710 [6279]	ANDESITE [6279]									VOL					WR [6279]
[6279]	CONVERGENT MARGIN	KAMCHATKA ARC / KAMCHATKA ARC / CENTRAL KAMCHATKA SEGMENT / BAKENING		53.93	53.93	158.07	158.07	SAE			s_BAK48 [6279]	ANDESITE [6279]									VOL					WR [6279]
[6406]	CONVERGENT MARGIN	KAMCHATKA ARC / KAMCHATKA ARC / CENTRAL KAMCHATKA SEGMENT / AVACHA (AVACHINSKY)	EASTERN VOLCANIC FRONT	53.256	53.256	158.836	158.836	SAE			s_AVX5 [6406]	HARZBURGITE, SPINEL, XENOLITH [6406]									PER					WR [6406]
[6406]	CONVERGENT MARGIN	KAMCHATKA ARC / KAMCHATKA ARC / CENTRAL KAMCHATKA SEGMENT / AVACHA (AVACHINSKY)	EASTERN VOLCANIC FRONT	53.256	53.256	158.836	158.836	SAE			s_AVX37 [6406]	HARZBURGITE, SPINEL, XENOLITH [6406]									PER					WR [6406]
[6406]	CONVERGENT MARGIN	KAMCHATKA ARC / KAMCHATKA ARC / CENTRAL KAMCHATKA SEGMENT / AVACHA (AVACHINSKY)	EASTERN VOLCANIC FRONT	53.256	53.256	158.836	158.836	SAE			s_AVX37 [6406]	HARZBURGITE, SPINEL, XENOLITH [6406]									PER					WR [6406]
[6406]	CONVERGENT MARGIN	KAMCHATKA ARC / KAMCHATKA ARC / CENTRAL KAMCHATKA SEGMENT / AVACHA (AVACHINSKY)	EASTERN VOLCANIC FRONT	53.256	53.256	158.836	158.836	SAE			s_1/2-91 [6406]	HARZBURGITE, SPINEL, XENOLITH [6406]									PER					WR [6406]
[6406]	CONVERGENT MARGIN	KAMCHATKA ARC / KAMCHATKA ARC / CENTRAL KAMCHATKA SEGMENT / AVACHA (AVACHINSKY)	EASTERN VOLCANIC FRONT	53.256	53.256	158.836	158.836	SAE			s_1/2-91 [6406]	HARZBURGITE, SPINEL, XENOLITH [6406]									PER					WR [6406]
[6406]	CONVERGENT MARGIN	KAMCHATKA ARC / KAMCHATKA ARC / CENTRAL KAMCHATKA SEGMENT / AVACHA (AVACHINSKY)	EASTERN VOLCANIC FRONT	53.256	53.256	158.836	158.836	SAE			s_AVX47 [6406]	PYROXENITE, AMPHIBOLE, XENOLITH [6406]									PER					WR [6406]
[6406]	CONVERGENT MARGIN	KAMCHATKA ARC / KAMCHATKA ARC / CENTRAL KAMCHATKA SEGMENT / AVACHA (AVACHINSKY)	EASTERN VOLCANIC FRONT	53.256	53.256	158.836	158.836	SAE			s_KF-52-73 [6406]	WEHRLITE, AMPHIBOLE, XENOLITH [6406]									PER					WR [6406]
[6406]	CONVERGENT MARGIN	KAMCHATKA ARC / KAMCHATKA ARC / CENTRAL KAMCHATKA SEGMENT / AVACHA (AVACHINSKY)	EASTERN VOLCANIC FRONT	53.256	53.256	158.836	158.836	SAE			s_AVX36-V [6406]	PYROXENITE [6406]									PER					WR [6406]
[6406]	CONVERGENT MARGIN	KAMCHATKA ARC / KAMCHATKA ARC / CENTRAL KAMCHATKA SEGMENT / AVACHA (AVACHINSKY)	EASTERN VOLCANIC FRONT	53.256	53.256	158.836	158.836	SAE			s_AVX34-V [6406]	PYROXENITE [6406]									PER					WR [6406]
[6406]	CONVERGENT MARGIN	KAMCHATKA ARC / KAMCHATKA ARC / CENTRAL KAMCHATKA SEGMENT / AVACHA (AVACHINSKY)	EASTERN VOLCANIC FRONT	53.256	53.256	158.836	158.836	SAE			s_AVX44-V [6406]	PYROXENITE [6406]									PER					WR [6406]
[6406]	CONVERGENT MARGIN	KAMCHATKA ARC / KAMCHATKA ARC / CENTRAL KAMCHATKA SEGMENT / AVACHA (AVACHINSKY)	EASTERN VOLCANIC FRONT	53.256	53.256	158.836	158.836	SAE			s_AVX44-V [6406]	PYROXENITE [6406]									PER					WR [6406]
[6406]	CONVERGENT MARGIN	KAMCHATKA ARC / KAMCHATKA ARC / CENTRAL KAMCHATKA SEGMENT / KOZELSKY	EASTERN VOLCANIC FRONT	53.22	53.22	159	159	SAE	2190	2190	s_KOZ-XM-D [6406]	PYROXENITE, XENOLITH [6406]									PER					WR [6406]
[6406]	CONVERGENT MARGIN	KAMCHATKA ARC / KAMCHATKA ARC / CENTRAL KAMCHATKA SEGMENT / KOZELSKY	EASTERN VOLCANIC FRONT	53.22	53.22	159	159	SAE	2190	2190	s_KOZ-XM-D [6406]	PYROXENITE, XENOLITH [6406]									PER					WR [6406]
[6406]	CONVERGENT MARGIN	KAMCHATKA ARC / KAMCHATKA ARC / CENTRAL KAMCHATKA SEGMENT / SHIVELUCH (SHEVELUCH)	NORTHERN CENTRAL KAMCHATKA DEPRESSION	56.63	56.63	161.32	161.32	SAE	3283	3283	s_SH-1 [6406]	PYROXENITE, AMPHIBOLE, XENOLITH [6406]									PER					WR [6406]
[6406]	CONVERGENT MARGIN	KAMCHATKA ARC / KAMCHATKA ARC / NORTHERN KAMCHATKA SEGMENT / VALOVAYAM VOLCANIC FIELD		61	61	163	163	SAE			s_8710/U [6406]	PYROXENITE, SPINEL, XENOLITH [6406]									PER					WR [6406]
[6406]	CONVERGENT MARGIN	KAMCHATKA ARC / KAMCHATKA ARC / NORTHERN KAMCHATKA SEGMENT / NAVARIN		62.28	62.28	179.22	179.22	SAE			s_30-90 [6406]	LHERZOLITE, SPINEL, XENOLITH [6406]									PER					WR [6406]
[6406]	CONVERGENT MARGIN	KAMCHATKA ARC / KAMCHATKA ARC / CENTRAL KAMCHATKA SEGMENT / BAKENING		53.93	53.93	158.07	158.07	SAE			s_48-54 [6406]	PYROXENITE, SPINEL, XENOLITH [6406]									PER					WR [6406]
[6406]	CONVERGENT MARGIN	KAMCHATKA ARC / KAMCHATKA ARC / CENTRAL KAMCHATKA SEGMENT / BAKENING		53.93	53.93	158.07	158.07	SAE			s_48-54 [6406]	PYROXENITE, SPINEL, XENOLITH [6406]									PER					WR [6406]
[6406]	CONVERGENT MARGIN	KAMCHATKA ARC / KAMCHATKA ARC / CENTRAL KAMCHATKA SEGMENT / BAKENING		53.93	53.93	158.07	158.07	SAE			s_48-4 [6406]	PYROXENITE, SPINEL, XENOLITH [6406]									PER					WR [6406]
[6406]	CONVERGENT MARGIN	KAMCHATKA ARC / KAMCHATKA ARC / CENTRAL KAMCHATKA SEGMENT / BAKENING		53.93	53.93	158.07	158.07	SAE			s_48-108 [6406]	PYROXENITE, SPINEL, XENOLITH [6406]									PER					WR [6406]
[6406]	CONVERGENT MARGIN	KAMCHATKA ARC / KAMCHATKA ARC / CENTRAL KAMCHATKA SEGMENT / BAKENING		53.93	53.93	158.07	158.07	SAE			s_48-108 [6406]	PYROXENITE, SPINEL, XENOLITH [6406]									PER					WR [6406]
[6406]	CONVERGENT MARGIN	KAMCHATKA ARC / KAMCHATKA ARC / CENTRAL KAMCHATKA SEGMENT / KUPOL	EASTERN KAMCHATKAN VOLCANIC BELT	54	54.5	158	159	SAE			s_KUP-17-1 [6406]	WEHRLITE, XENOLITH [6406]									PER					WR [6406]
[22561]	CONVERGENT MARGIN	KAMCHATKA ARC / KAMCHATKA ARC / CENTRAL KAMCHATKA SEGMENT / SHIVELUCH (SHEVELUCH)	CENTRAL KAMCHATKA DEPRESSION, OLD SHIVELUCH, UPPER BAIDARNAYA RIVER	56.6252	56.6252	161.269	161.269	SAE			s_7500-3 [22561]	ANDESITE [22561]									VOL					WR [22561]	60.23	0.64		16.77				5.83	6.1	3.7	0.12		1.51	4.21	0.19	0.34				0.02
[22561]	CONVERGENT MARGIN	KAMCHATKA ARC / KAMCHATKA ARC / CENTRAL KAMCHATKA SEGMENT / SHIVELUCH (SHEVELUCH)	CENTRAL KAMCHATKA DEPRESSION, OLD SHIVELUCH, UPPER BAIDARNAYA RIVER	56.5844	56.5844	161.222	161.222	SAE			s_7505 [22561]	ANDESITE [22561]									VOL					WR [22561]	57.81	0.7		17.18				6.3	7.13	4.03	0.14		1.37	4.18	0.22	0.81				0.01
[22561]	CONVERGENT MARGIN	KAMCHATKA ARC / KAMCHATKA ARC / CENTRAL KAMCHATKA SEGMENT / SHIVELUCH (SHEVELUCH)	CENTRAL KAMCHATKA DEPRESSION, OLD SHIVELUCH, UPPER IL LEDNIKOVY CREEK	56.7211	56.7211	161.388	161.388	SAE			s_7541-1 [22561]	ANDESITE [22561]									VOL					WR [22561]	57.48	0.72		17.05				6.44	7.1	4.11	0.13		1.45	4.31	0.24	0.45				0.02
[22561]	CONVERGENT MARGIN	KAMCHATKA ARC / KAMCHATKA ARC / CENTRAL KAMCHATKA SEGMENT / SHIVELUCH (SHEVELUCH)	CENTRAL KAMCHATKA DEPRESSION, OLD SHIVELUCH, UPPER IL LEDNIKOVY CREEK	56.7211	56.7211	161.388	161.388	SAE			s_7541-2 [22561]	ANDESITE [22561]									VOL					WR [22561]	60.58	0.54		16.89				4.81	5.81	3.25	0.11		1.41	4.78	0.18	0.47				0.03
[22561]	CONVERGENT MARGIN	KAMCHATKA ARC / KAMCHATKA ARC / CENTRAL KAMCHATKA SEGMENT / SHIVELUCH (SHEVELUCH)	CENTRAL KAMCHATKA DEPRESSION, OLD SHIVELUCH, UPPER IL LEDNIKOVY CREEK	56.7211	56.7211	161.388	161.388	SAE			s_7541-4 [22561]	ANDESITE [22561]									VOL					WR [22561]	58.64	0.68		17.25				6.22	6.98	3.94	0.13		1.5	4.28	0.25	0.19				0.02
[22561]	CONVERGENT MARGIN	KAMCHATKA ARC / KAMCHATKA ARC / CENTRAL KAMCHATKA SEGMENT / SHIVELUCH (SHEVELUCH)	CENTRAL KAMCHATKA DEPRESSION, OLD SHIVELUCH, UPPER DRY ILCHINETS RIVER	56.6192	56.6192	161.42	161.42	SAE			s_7531 [22561]	ANDESITE [22561]									VOL					WR [22561]	57.94	0.59		17.56				5.6	5.97	3.59	0.12		1.33	4.43	0.32	1.14				0.04
[22561]	CONVERGENT MARGIN	KAMCHATKA ARC / KAMCHATKA ARC / CENTRAL KAMCHATKA SEGMENT / SHIVELUCH (SHEVELUCH)	CENTRAL KAMCHATKA DEPRESSION, OLD SHIVELUCH, UPPER DRY ILCHINETS RIVER	56.6346	56.6346	161.398	161.398	SAE			s_7523-1 [22561]	ANDESITE, BASALTIC [22561]									VOL					WR [22561]	53.92	0.87		16.15				7.64	8.37	7.52	0.14		1.18	4.11	0.25	0.16				0.02
[22561]	CONVERGENT MARGIN	KAMCHATKA ARC / KAMCHATKA ARC / CENTRAL KAMCHATKA SEGMENT / SHIVELUCH (SHEVELUCH)	CENTRAL KAMCHATKA DEPRESSION, OLD SHIVELUCH, UPPER DRY ILCHINETS RIVER	56.6361	56.6361	161.425	161.425	SAE			s_7527 [22561]	ANDESITE, BASALTIC [22561]									VOL					WR [22561]	54.3	0.76		15.1				7.95	9.16	7.48	0.16		1.18	3.11	0.24	0.56				0.06
[22561]	CONVERGENT MARGIN	KAMCHATKA ARC / KAMCHATKA ARC / CENTRAL KAMCHATKA SEGMENT / SHIVELUCH (SHEVELUCH)	CENTRAL KAMCHATKA DEPRESSION, OLD SHIVELUCH, UPPER DRY ILCHINETS RIVER, MAIN SUMMIT CLIFF	56.6401	56.6401	161.401	161.401	SAE			s_7529-2 [22561]	ANDESITE, BASALTIC [22561]									VOL					WR [22561]	54.73	0.86		16.44				7.57	7.94	6.48	0.15		1.27	3.88	0.26	0.21				0
[22561]	CONVERGENT MARGIN	KAMCHATKA ARC / KAMCHATKA ARC / CENTRAL KAMCHATKA SEGMENT / SHIVELUCH (SHEVELUCH)	CENTRAL KAMCHATKA DEPRESSION, OLD SHIVELUCH, MOUNT SEMKOROK	56.5809	56.5809	161.454	161.454	SAE			s_7532 [22561]	ANDESITE [22561]									VOL					WR [22561]	63.77	0.47		16.43				4.47	5.1	3.33	0.09		1.26	4.63	0.15	0.14				0.02
[22561]	CONVERGENT MARGIN	KAMCHATKA ARC / KAMCHATKA ARC / CENTRAL KAMCHATKA SEGMENT / SHIVELUCH (SHEVELUCH)	CENTRAL KAMCHATKA DEPRESSION, OLD SHIVELUCH, MAIN SUMMIT CLIFF	56.6397	56.6397	161.395	161.395	SAE			s_7524 [22561]	ANDESITE [22561]									VOL					WR [22561]	61.94	0.48		16.92				4.37	5.11	3.22	0.09		1.33	4.25	0.18	1.12				0.09
[22561]	CONVERGENT MARGIN	KAMCHATKA ARC / KAMCHATKA ARC / CENTRAL KAMCHATKA SEGMENT / SHIVELUCH (SHEVELUCH)	CENTRAL KAMCHATKA DEPRESSION, OLD SHIVELUCH, MAIN SUMMIT CLIFF	56.6397	56.6397	161.395	161.395	SAE			s_7524-2 [22561]	ANDESITE [22561]									VOL					WR [22561]	61.17	0.53		16.85				4.89	5.87	3.25	0.12		1.47	4.39	0.19	0.77				0.02
[22561]	CONVERGENT MARGIN	KAMCHATKA ARC / KAMCHATKA ARC / CENTRAL KAMCHATKA SEGMENT / SHIVELUCH (SHEVELUCH)	CENTRAL KAMCHATKA DEPRESSION, OLD SHIVELUCH, MAIN SUMMIT CLIFF	56.6406	56.6406	161.396	161.396	SAE			s_7525 [22561]	ANDESITE [22561]									VOL					WR [22561]	60.84	0.59		17.11				5.28	6.19	3.6	0.12		1.54	4.56	0.2	0.12				0.01
[22561]	CONVERGENT MARGIN	KAMCHATKA ARC / KAMCHATKA ARC / CENTRAL KAMCHATKA SEGMENT / SHIVELUCH (SHEVELUCH)	CENTRAL KAMCHATKA DEPRESSION, OLD SHIVELUCH, MAIN SUMMIT CLIFF	56.6406	56.6406	161.396	161.396	SAE			s_7525-2 [22561]	ANDESITE [22561]									VOL					WR [22561]	60.78	0.58		17.01				5.22	6.1	3.56	0.12		1.55	4.35	0.2	0.42				0.01
[22561]	CONVERGENT MARGIN	KAMCHATKA ARC / KAMCHATKA ARC / CENTRAL KAMCHATKA SEGMENT / SHIVELUCH (SHEVELUCH)	CENTRAL KAMCHATKA DEPRESSION, OLD SHIVELUCH, MAIN SUMMIT CLIFF	56.6406	56.6406	161.396	161.396	SAE			s_7525-3 [22561]	ANDESITE [22561]									VOL					WR [22561]	57.73	0.73		17.05				6.87	7.27	4.48	0.14		1.39	4.08	0.21	0.15				0.01
[22561]	CONVERGENT MARGIN	KAMCHATKA ARC / KAMCHATKA ARC / CENTRAL KAMCHATKA SEGMENT / SHIVELUCH (SHEVELUCH)	CENTRAL KAMCHATKA DEPRESSION, OLD SHIVELUCH, UPPER DRY ILCHINETS RIVER, MAIN SUMMIT CLIFF	56.6401	56.6401	161.401	161.401	SAE			s_7529-3 [22561]	ANDESITE [22561]									VOL					WR [22561]	57.42	0.74		17.21				6.82	7.41	4.34	0.14		1.35	4.11	0.22	0.13				0.01
[22561]	CONVERGENT MARGIN	KAMCHATKA ARC / KAMCHATKA ARC / CENTRAL KAMCHATKA SEGMENT / SHIVELUCH (SHEVELUCH)	CENTRAL KAMCHATKA DEPRESSION, OLD SHIVELUCH, NORTHERN FLANK	56.68	56.68	161.385	161.385	SAE			s_7540 [22561]	ANDESITE [22561]									VOL					WR [22561]	62.56	0.49		16.87				4.43	5.56	2.82	0.11		1.48	4.63	0.18	1.26				0.03
[22561]	CONVERGENT MARGIN	KAMCHATKA ARC / KAMCHATKA ARC / CENTRAL KAMCHATKA SEGMENT / SHIVELUCH (SHEVELUCH)	CENTRAL KAMCHATKA DEPRESSION, OLD SHIVELUCH, UPPER LEFT KARINA RIVER	56.6185	56.6185	161.24	161.24	SAE			s_7451 [22561]	ANDESITE, BASALTIC [22561]									VOL					WR [22561]	55.14	0.93		17.53				7.77	8.42	4.73	0.15		0.96	4.05	0.22	0.29				0.03
[22561]	CONVERGENT MARGIN	KAMCHATKA ARC / KAMCHATKA ARC / CENTRAL KAMCHATKA SEGMENT / SHIVELUCH (SHEVELUCH)	CENTRAL KAMCHATKA DEPRESSION, OLD SHIVELUCH, UPPER BAIDARNAYA RIVER	56.5748	56.5748	161.214	161.214	SAE			s_7503 [22561]	ANDESITE [22561]									VOL					WR [22561]	57.53	0.8		17.07				6.78	7.38	4.61	0.13		1.21	4.38	0.19	0.53				0.01
[22561]	CONVERGENT MARGIN	KAMCHATKA ARC / KAMCHATKA ARC / CENTRAL KAMCHATKA SEGMENT / SHIVELUCH (SHEVELUCH)	CENTRAL KAMCHATKA DEPRESSION, OLD SHIVELUCH, UPPER BAIDARNAYA RIVER	56.5748	56.5748	161.214	161.214	SAE			s_7503-1 [22561]	ANDESITE, BASALTIC [22561]									VOL					WR [22561]	57.25	0.82		17.16				6.92	7.56	4.66	0.12		1.18	4.25	0.2	0.13				0.03
[22561]	CONVERGENT MARGIN	KAMCHATKA ARC / KAMCHATKA ARC / CENTRAL KAMCHATKA SEGMENT / SHIVELUCH (SHEVELUCH)	CENTRAL KAMCHATKA DEPRESSION, OLD SHIVELUCH, UPPER RIGHT KARINA RIVER	56.6289	56.6289	161.248	161.248	SAE			s_7543-1 [22561]	ANDESITE, BASALTIC [22561]									VOL					WR [22561]	54.79	0.88		17.17				7.32	8.07	4.62	0.14		1.14	4	0.24	0.13				0
[22561]	CONVERGENT MARGIN	KAMCHATKA ARC / KAMCHATKA ARC / CENTRAL KAMCHATKA SEGMENT / SHIVELUCH (SHEVELUCH)	CENTRAL KAMCHATKA DEPRESSION, OLD SHIVELUCH, UPPER RIGHT KARINA RIVER	56.6289	56.6289	161.248	161.248	SAE			s_7543-3 [22561]	ANDESITE, BASALTIC [22561]									VOL					WR [22561]	54.12	0.9		17.03				7.48	8.27	4.88	0.14		1.07	3.98	0.23	0.23				0.03
[22561]	CONVERGENT MARGIN	KAMCHATKA ARC / KAMCHATKA ARC / CENTRAL KAMCHATKA SEGMENT / SHIVELUCH (SHEVELUCH)	CENTRAL KAMCHATKA DEPRESSION, OLD SHIVELUCH, UPPER RIGHT KARINA RIVER	56.6274	56.6274	161.251	161.251	SAE			s_7544 [22561]	ANDESITE, BASALTIC [22561]									VOL					WR [22561]	54.48	0.93		17.03				7.57	8.25	4.88	0.14		1.18	3.85	0.23	0.2				0.02
[22561]	CONVERGENT MARGIN	KAMCHATKA ARC / KAMCHATKA ARC / CENTRAL KAMCHATKA SEGMENT / SHIVELUCH (SHEVELUCH)	CENTRAL KAMCHATKA DEPRESSION, OLD SHIVELUCH, UPPER LEFT KARINA RIVER	56.6187	56.6187	161.219	161.219	SAE			s_7546 [22561]	ANDESITE, BASALTIC [22561]									VOL					WR [22561]	53.94	0.88		16.58				7.89	8.83	5.46	0.16		0.89	3.66	0.2	0.27				0.04
[22561]	CONVERGENT MARGIN	KAMCHATKA ARC / KAMCHATKA ARC / CENTRAL KAMCHATKA SEGMENT / SHIVELUCH (SHEVELUCH)	CENTRAL KAMCHATKA DEPRESSION, OLD SHIVELUCH, UPPER LEFT KARINA RIVER	56.6179	56.6179	161.249	161.249	SAE			s_7548 [22561]	ANDESITE, BASALTIC [22561]									VOL					WR [22561]	54.25	0.92		16.71				7.82	8.3	5.01	0.15		1	3.77	0.23	0.25				0.02
[22561]	CONVERGENT MARGIN	KAMCHATKA ARC / KAMCHATKA ARC / CENTRAL KAMCHATKA SEGMENT / SHIVELUCH (SHEVELUCH)	CENTRAL KAMCHATKA DEPRESSION, OLD SHIVELUCH, UPPER LEFT KARINA RIVER	56.6203	56.6203	161.255	161.255	SAE			s_7549 [22561]	ANDESITE, BASALTIC [22561]									VOL					WR [22561]	54.42	0.92		16.93				7.79	8.32	4.9	0.15		1	3.76	0.22	0.24				0.02
[22561]	CONVERGENT MARGIN	KAMCHATKA ARC / KAMCHATKA ARC / CENTRAL KAMCHATKA SEGMENT / SHIVELUCH (SHEVELUCH)	CENTRAL KAMCHATKA DEPRESSION, OLD SHIVELUCH, UPPER LEFT KARINA RIVER	56.6105	56.6105	161.253	161.253	SAE			s_7550-2 [22561]	ANDESITE, BASALTIC [22561]									VOL					WR [22561]	54.3	0.9		16.8				7.68	8.29	4.92	0.15		1	3.73	0.23	0.31				0.02
[22561]	CONVERGENT MARGIN	KAMCHATKA ARC / KAMCHATKA ARC / CENTRAL KAMCHATKA SEGMENT / SHIVELUCH (SHEVELUCH)	CENTRAL KAMCHATKA DEPRESSION, OLD SHIVELUCH, UPPER LEFT KARINA RIVER	56.6191	56.6191	161.244	161.244	SAE			s_7550-3 [22561]	ANDESITE [22561]									VOL					WR [22561]	61.84	0.49		16.56				4.35	5.15	2.88	0.1		1.42	4.78	0.17	0.64				0.02
[22561]	CONVERGENT MARGIN	KAMCHATKA ARC / KAMCHATKA ARC / CENTRAL KAMCHATKA SEGMENT / SHIVELUCH (SHEVELUCH)	CENTRAL KAMCHATKA DEPRESSION, OLD SHIVELUCH, UPPER MYTNY CREEK	56.6855	56.6855	161.285	161.285	SAE			s_7567 [22561]	ANDESITE [22561]									VOL					WR [22561]	55.77	0.87		17.92				7.6	8.27	4.86	0.15		1.18	4.06	0.23
[22561]	CONVERGENT MARGIN	KAMCHATKA ARC / KAMCHATKA ARC / CENTRAL KAMCHATKA SEGMENT / SHIVELUCH (SHEVELUCH)	CENTRAL KAMCHATKA DEPRESSION, OLD SHIVELUCH, UPPER MYTNY CREEK	56.6864	56.6864	161.287	161.287	SAE			s_7568-1 [22561]	ANDESITE [22561]									VOL					WR [22561]	59.7	0.6		17.28				5.56	6.73	3.85	0.13		1.3	4.4	0.19
[22561]	CONVERGENT MARGIN	KAMCHATKA ARC / KAMCHATKA ARC / CENTRAL KAMCHATKA SEGMENT / SHIVELUCH (SHEVELUCH)	CENTRAL KAMCHATKA DEPRESSION, OLD SHIVELUCH, UPPER MYTNY CREEK	56.6758	56.6758	161.291	161.291	SAE			s_7570 [22561]	ANDESITE [22561]									VOL					WR [22561]	58.98	0.65		16.26				6.32	7.44	5.02	0.13		1.23	3.99	0.17
[22561]	CONVERGENT MARGIN	KAMCHATKA ARC / KAMCHATKA ARC / CENTRAL KAMCHATKA SEGMENT / SHIVELUCH (SHEVELUCH)	CENTRAL KAMCHATKA DEPRESSION, OLD SHIVELUCH, UPPER MYTNY CREEK	56.6758	56.6758	161.291	161.291	SAE			s_7570-1 [22561]	ANDESITE [22561]									VOL					WR [22561]	59.23	0.66		16.23				6.37	7.44	5.06	0.13		1.26	3.93	0.18
[22561]	CONVERGENT MARGIN	KAMCHATKA ARC / KAMCHATKA ARC / CENTRAL KAMCHATKA SEGMENT / SHIVELUCH (SHEVELUCH)	CENTRAL KAMCHATKA DEPRESSION, OLD SHIVELUCH, UPPER MYTNY CREEK	56.6616	56.6616	161.27	161.27	SAE			s_7577 [22561]	ANDESITE [22561]									VOL					WR [22561]	57.36	0.75		17.08				6.47	7.35	4.94	0.12		1.19	4.17	0.2
[22561]	CONVERGENT MARGIN	KAMCHATKA ARC / KAMCHATKA ARC / CENTRAL KAMCHATKA SEGMENT / SHIVELUCH (SHEVELUCH)	CENTRAL KAMCHATKA DEPRESSION, OLD SHIVELUCH, BAIDARNY SPUR	56.5844	56.5844	161.222	161.222	SAE			s_7504 [22561]	ANDESITE, BASALTIC [22561]									VOL					WR [22561]	55.4	0.92		17.38				7.65	8.24	4.76	0.14		1.15	4.04	0.25	0.32				0.02
[22561]	CONVERGENT MARGIN	KAMCHATKA ARC / KAMCHATKA ARC / CENTRAL KAMCHATKA SEGMENT / SHIVELUCH (SHEVELUCH)	CENTRAL KAMCHATKA DEPRESSION, OLD SHIVELUCH, BAIDARNY SPUR	56.5933	56.5933	161.25	161.25	SAE			s_7513 [22561]	ANDESITE, BASALTIC [22561]									VOL					WR [22561]	55.33	0.99		17.21				7.68	8.33	4.72	0.15		1.34	4.12	0.3	0.09				0
[22561]	CONVERGENT MARGIN	KAMCHATKA ARC / KAMCHATKA ARC / CENTRAL KAMCHATKA SEGMENT / SHIVELUCH (SHEVELUCH)	CENTRAL KAMCHATKA DEPRESSION, OLD SHIVELUCH, BAIDARNY SPUR	56.6075	56.6075	161.23	161.23	SAE			s_7516 [22561]	ANDESITE, BASALTIC [22561]									VOL					WR [22561]	54.63	0.94		17.25				7.8	8.38	4.88	0.14		1.1	3.93	0.23	0.24				0.03
[22561]	CONVERGENT MARGIN	KAMCHATKA ARC / KAMCHATKA ARC / CENTRAL KAMCHATKA SEGMENT / SHIVELUCH (SHEVELUCH)	CENTRAL KAMCHATKA DEPRESSION, OLD SHIVELUCH, BAIDARNY SPUR	56.604	56.604	161.23	161.23	SAE			s_7517 [22561]	ANDESITE, BASALTIC [22561]									VOL					WR [22561]	55.44	0.92		16.95				7.94	8.28	4.92	0.15		1.04	3.87	0.24	0.3				0.03
[22561]	CONVERGENT MARGIN	KAMCHATKA ARC / KAMCHATKA ARC / CENTRAL KAMCHATKA SEGMENT / SHIVELUCH (SHEVELUCH)	CENTRAL KAMCHATKA DEPRESSION, OLD SHIVELUCH, BAIDARNY SPUR	56.6034	56.6034	161.234	161.234	SAE			s_7518 [22561]	ANDESITE, BASALTIC [22561]									VOL					WR [22561]	54.19	0.87		17.38				7.74	7.97	5.54	0.14		1.12	3.98	0.24	0.14				0.01
[22561]	CONVERGENT MARGIN	KAMCHATKA ARC / KAMCHATKA ARC / CENTRAL KAMCHATKA SEGMENT / SHIVELUCH (SHEVELUCH)	CENTRAL KAMCHATKA DEPRESSION, OLD SHIVELUCH, BAIDARNY SPUR	56.6187	56.6187	161.254	161.254	SAE			s_7551 [22561]	ANDESITE, BASALTIC [22561]									VOL					WR [22561]	54.56	0.9		16.78				7.63	8.06	4.84	0.15		1.05	3.8	0.24	0.36				0.02
[22561]	CONVERGENT MARGIN	KAMCHATKA ARC / KAMCHATKA ARC / CENTRAL KAMCHATKA SEGMENT / SHIVELUCH (SHEVELUCH)	CENTRAL KAMCHATKA DEPRESSION, OLD SHIVELUCH, BAIDARNY SPUR	56.5683	56.5683	161.207	161.207	SAE			s_7554 [22561]	ANDESITE, BASALTIC [22561]									VOL					WR [22561]	54.53	0.9		17.06				7.5	8.11	4.69	0.14		1.13	3.87	0.24	0.24				0.03
[22561]	CONVERGENT MARGIN	KAMCHATKA ARC / KAMCHATKA ARC / CENTRAL KAMCHATKA SEGMENT / SHIVELUCH (SHEVELUCH)	CENTRAL KAMCHATKA DEPRESSION, OLD SHIVELUCH, MIDDLE BAIDARNAYA RIVER	56.592	56.592	161.248	161.248	SAE			s_K1-10A [22561]	ANDESITE, BASALTIC [22561]									VOL					WR [22561]	54.48	0.96		17.51				7.61	8.24	4.6	0.14		1.14	4	0.26	0.31				0.01
[22561]	CONVERGENT MARGIN	KAMCHATKA ARC / KAMCHATKA ARC / CENTRAL KAMCHATKA SEGMENT / SHIVELUCH (SHEVELUCH)	CENTRAL KAMCHATKA DEPRESSION, OLD SHIVELUCH, MIDDLE BAIDARNAYA RIVER	56.55	56.55	161.183	161.183	SAE			s_K1-12 [22561]	ANDESITE, BASALTIC [22561]									VOL					WR [22561]	54.64	0.92		17.18				7.81	8.48	4.88	0.15		0.96	3.87	0.23	0.1				0.01
[22561]	CONVERGENT MARGIN	KAMCHATKA ARC / KAMCHATKA ARC / CENTRAL KAMCHATKA SEGMENT / SHIVELUCH (SHEVELUCH)	CENTRAL KAMCHATKA DEPRESSION, OLD SHIVELUCH, MIDDLE BAIDARNAYA RIVER	56.55	56.55	161.183	161.183	SAE			s_K1-14A [22561]	ANDESITE, BASALTIC [22561]									VOL					WR [22561]	55.27	0.87		16.95				7.31	7.95	5.36	0.13		1.12	3.91	0.21	0.1				0
[22561]	CONVERGENT MARGIN	KAMCHATKA ARC / KAMCHATKA ARC / CENTRAL KAMCHATKA SEGMENT / SHIVELUCH (SHEVELUCH)	CENTRAL KAMCHATKA DEPRESSION, OLD SHIVELUCH, MIDDLE BAIDARNAYA RIVER	56.55	56.55	161.183	161.183	SAE			s_K1-14B [22561]	ANDESITE, BASALTIC [22561]									VOL					WR [22561]	53.57	0.86		17.08				7.71	8.2	5.89	0.14		1.08	3.82	0.23	0.27				0.01
[22561]	CONVERGENT MARGIN	KAMCHATKA ARC / KAMCHATKA ARC / CENTRAL KAMCHATKA SEGMENT / SHIVELUCH (SHEVELUCH)	CENTRAL KAMCHATKA DEPRESSION, OLD SHIVELUCH, BAIDARNY SPUR	56.6011	56.6011	161.23	161.23	SAE			s_7519 [22561]	ANDESITE, BASALTIC [22561]									VOL					WR [22561]	55.39	0.91		17.01				7.79	8.19	4.93	0.15		1.05	3.93	0.24	0.32				0.05
[22561]	CONVERGENT MARGIN	KAMCHATKA ARC / KAMCHATKA ARC / CENTRAL KAMCHATKA SEGMENT / SHIVELUCH (SHEVELUCH)	CENTRAL KAMCHATKA DEPRESSION, OLD SHIVELUCH, BAIDARNY SPUR	56.5962	56.5962	161.227	161.227	SAE			s_7521 [22561]	ANDESITE, BASALTIC [22561]									VOL					WR [22561]	54.91	0.87		17.04				7.64	8.99	5.14	0.15		0.87	3.89	0.27	0.26				0.02
[22561]	CONVERGENT MARGIN	KAMCHATKA ARC / KAMCHATKA ARC / CENTRAL KAMCHATKA SEGMENT / SHIVELUCH (SHEVELUCH)	CENTRAL KAMCHATKA DEPRESSION, OLD SHIVELUCH, UPPER BAIDARNAYA RIVER	56.6171	56.6171	161.268	161.268	SAE			s_7501 [22561]	ANDESITE [22561]									VOL					WR [22561]	57.66	0.64		16.52				5.76	6.8	4.84	0.12		1.67	4.92	0.23	0.14				0.02
[22561]	CONVERGENT MARGIN	KAMCHATKA ARC / KAMCHATKA ARC / CENTRAL KAMCHATKA SEGMENT / SHIVELUCH (SHEVELUCH)	CENTRAL KAMCHATKA DEPRESSION, OLD SHIVELUCH, UPPER RIGHT KARINA RIVER	56.6323	56.6323	161.246	161.246	SAE			s_7448 [22561]	ANDESITE [22561]									VOL					WR [22561]	55.67	0.89		17.5				7.45	8.02	4.44	0.14		1.18	4.12	0.25	0.2				0.04
[22561]	CONVERGENT MARGIN	KAMCHATKA ARC / KAMCHATKA ARC / CENTRAL KAMCHATKA SEGMENT / SHIVELUCH (SHEVELUCH)	CENTRAL KAMCHATKA DEPRESSION, OLD SHIVELUCH, BAIDARNY CLIFF	56.5643	56.5643	161.2	161.2	SAE			s_7498 [22561]	ANDESITE, BASALTIC [22561]									VOL					WR [22561]	59.32	0.64		16.46				6.05	6.75	4.33	0.14		1.36	4.38	0.18	0.32				0.02
[22561]	CONVERGENT MARGIN	KAMCHATKA ARC / KAMCHATKA ARC / CENTRAL KAMCHATKA SEGMENT / SHIVELUCH (SHEVELUCH)	CENTRAL KAMCHATKA DEPRESSION, OLD SHIVELUCH, UPPER BAIDARNAYA RIVER	56.6252	56.6252	161.269	161.269	SAE			s_7500-2 [22561]	ANDESITE [22561]									VOL					WR [22561]	58.77	0.69		16.77				6.34	6.98	4.54	0.14		1.33	4.19	0.19	0.2				0.01
[22561]	CONVERGENT MARGIN	KAMCHATKA ARC / KAMCHATKA ARC / CENTRAL KAMCHATKA SEGMENT / SHIVELUCH (SHEVELUCH)	CENTRAL KAMCHATKA DEPRESSION, OLD SHIVELUCH, UPPER BAIDARNAYA RIVER	56.6252	56.6252	161.269	161.269	SAE			s_7500-4 [22561]	ANDESITE [22561]									VOL					WR [22561]	60.55	0.62		16.69				5.7	6.29	3.88	0.12		1.53	4.38	0.19	0.16				0.03
[22561]	CONVERGENT MARGIN	KAMCHATKA ARC / KAMCHATKA ARC / CENTRAL KAMCHATKA SEGMENT / SHIVELUCH (SHEVELUCH)	CENTRAL KAMCHATKA DEPRESSION, OLD SHIVELUCH, UPPER BAIDARNAYA RIVER	56.6252	56.6252	161.269	161.269	SAE			s_7500-5 [22561]	ANDESITE, BASALTIC [22561]									VOL					WR [22561]	53.46	0.84		17.11				7.77	8.27	5.82	0.12		1.1	3.85	0.23	0.88				0.03
[22561]	CONVERGENT MARGIN	KAMCHATKA ARC / KAMCHATKA ARC / CENTRAL KAMCHATKA SEGMENT / SHIVELUCH (SHEVELUCH)	CENTRAL KAMCHATKA DEPRESSION, OLD SHIVELUCH, BAIDARNY SPUR CLIFF	56.5844	56.5844	161.222	161.222	SAE			s_7505-3 [22561]	ANDESITE [22561]									VOL					WR [22561]	61.2	0.61		17.36				4.98	6.03	3.09	0.11		1.47	4.69	0.19	0.16				0.02
[22561]	CONVERGENT MARGIN	KAMCHATKA ARC / KAMCHATKA ARC / CENTRAL KAMCHATKA SEGMENT / SHIVELUCH (SHEVELUCH)	CENTRAL KAMCHATKA DEPRESSION, OLD SHIVELUCH, BAIDARNY SPUR CLIFF	56.5933	56.5933	161.25	161.25	SAE			s_7512 [22561]	ANDESITE, BASALTIC [22561]									VOL					WR [22561]	55.16	0.96		17.63				7.61	8.36	4.65	0.14		1.17	4.03	0.26	0.16				0.03
[22561]	CONVERGENT MARGIN	KAMCHATKA ARC / KAMCHATKA ARC / CENTRAL KAMCHATKA SEGMENT / SHIVELUCH (SHEVELUCH)	CENTRAL KAMCHATKA DEPRESSION, OLD SHIVELUCH, BAIDARNY SPUR	56.6187	56.6187	161.254	161.254	SAE			s_7552 [22561]	ANDESITE, BASALTIC [22561]									VOL					WR [22561]	53.78	0.93		16.94				7.85	8.44	4.96	0.15		0.91	3.7	0.24	0.4				0.02
[22560]	CONVERGENT MARGIN	KAMCHATKA ARC / KAMCHATKA ARC / CENTRAL KAMCHATKA SEGMENT / KARYMSKY	EASTERN VOLCANIC FRONT, NORTHERN SECTOR OF KARYMSKY VOLCANIC CENTER	53.7	54.07	158.1	159.6	SAE			s_S-567 [22560]	BASALT [22560]									VOL					WR [22560]	47.17	0.75		16.17		4.3	7.72		10.54	10.3	0.2		0.26	1.92	0.08
[22560]	CONVERGENT MARGIN	KAMCHATKA ARC / KAMCHATKA ARC / CENTRAL KAMCHATKA SEGMENT / KARYMSKY	EASTERN VOLCANIC FRONT, NORTHERN SECTOR OF KARYMSKY VOLCANIC CENTER	53.7	54.07	158.1	159.6	SAE			s_S-564 [22560]	BASALT [22560]									VOL					WR [22560]	47.37	0.64		16.22		3.02	8.26		10.71	11.1	0.19		0.31	1.81	0.07
[22560]	CONVERGENT MARGIN	KAMCHATKA ARC / KAMCHATKA ARC / CENTRAL KAMCHATKA SEGMENT / KARYMSKY	EASTERN VOLCANIC FRONT, NORTHERN SECTOR OF KARYMSKY VOLCANIC CENTER	53.7	54.07	158.1	159.6	SAE			s_S-571B [22560]	BASALT [22560]									VOL					WR [22560]	48.89	0.82		17.38		3.39	7		10.67	7.94	0.18		0.41	2.39	0.11
[22560]	CONVERGENT MARGIN	KAMCHATKA ARC / KAMCHATKA ARC / CENTRAL KAMCHATKA SEGMENT / KARYMSKY	EASTERN VOLCANIC FRONT, NORTHERN SECTOR OF KARYMSKY VOLCANIC CENTER	53.7	54.07	158.1	159.6	SAE			s_S-570A [22560]	BASALT [22560]									VOL					WR [22560]	49.14	0.87		20.62		5.48	4.67		11.62	3.47	0.16		0.39	2.61	0.1
[22560]	CONVERGENT MARGIN	KAMCHATKA ARC / KAMCHATKA ARC / CENTRAL KAMCHATKA SEGMENT / KARYMSKY	EASTERN VOLCANIC FRONT, NORTHERN SECTOR OF KARYMSKY VOLCANIC CENTER	53.7	54.07	158.1	159.6	SAE			s_S-608 [22560]	BASALT [22560]									VOL					WR [22560]	47.91	0.78		16.81		3.78	7.72		9.58	9.63	0.19		0.42	2.23	0.13
[22560]	CONVERGENT MARGIN	KAMCHATKA ARC / KAMCHATKA ARC / CENTRAL KAMCHATKA SEGMENT / KARYMSKY	EASTERN VOLCANIC FRONT, NORTHERN SECTOR OF KARYMSKY VOLCANIC CENTER	53.7	54.07	158.1	159.6	SAE			s_S-576 [22560]	BASALT [22560]									VOL					WR [22560]	48.19	0.95		18.02		3.69	7.18		11.85	6.42	0.19		0.34	2.38	0.13
[22560]	CONVERGENT MARGIN	KAMCHATKA ARC / KAMCHATKA ARC / CENTRAL KAMCHATKA SEGMENT / KARYMSKY	EASTERN VOLCANIC FRONT, SOUTHERN SECTOR OF KARYMSKY VOLCANIC CENTER	53.7	54.07	158.1	159.6	SAE			s_21?91 [22560]	BASALT [22560]									VOL					WR [22560]	48.85	0.81		16.71		3.67	6.51		11.1	7.71	0.16		0.4	2.52	0.11
[22560]	CONVERGENT MARGIN	KAMCHATKA ARC / KAMCHATKA ARC / CENTRAL KAMCHATKA SEGMENT / KARYMSKY	EASTERN VOLCANIC FRONT, SOUTHERN SECTOR OF KARYMSKY VOLCANIC CENTER	53.7	54.07	158.1	159.6	SAE			s_22?91 [22560]	BASALT [22560]									VOL					WR [22560]	50.73	0.91		17.2		3.7	5.77		10.3	6.7	0.17		0.52	2.66	0.23
[22560]	CONVERGENT MARGIN	KAMCHATKA ARC / KAMCHATKA ARC / CENTRAL KAMCHATKA SEGMENT / KARYMSKY	EASTERN VOLCANIC FRONT, SOUTHERN SECTOR OF KARYMSKY VOLCANIC CENTER	53.7	54.07	158.1	159.6	SAE			s_K27?6 [22560]	BASALT [22560]									VOL					WR [22560]	51.36	0.89		19.43		1.99	6.99		9.94	5.1	0.12		0.84	2.58	0.13
[22560]	CONVERGENT MARGIN	KAMCHATKA ARC / KAMCHATKA ARC / CENTRAL KAMCHATKA SEGMENT / KARYMSKY	EASTERN VOLCANIC FRONT, SOUTHERN SECTOR OF KARYMSKY VOLCANIC CENTER	53.7	54.07	158.1	159.6	SAE			s_K13?7 [22560]	BASALT [22560]									VOL					WR [22560]	51.84	0.55		16.25		3.02	6.99		10.52	6.38	0.15		0.68	2.3	0.1
[22560]	CONVERGENT MARGIN	KAMCHATKA ARC / KAMCHATKA ARC / CENTRAL KAMCHATKA SEGMENT / KARYMSKY	EASTERN VOLCANIC FRONT, CENTRAL SECTOR OF KARYMSKY VOLCANIC CENTER	53.7	54.07	158.1	159.6	SAE			s_K10?5 [22560]	BASALT [22560]									VOL					WR [22560]	52.61	0.76		18.9		3.92	4.76		10.2	4.3	0.15		0.62	2.81	0.15
[22526]	CONVERGENT MARGIN	KAMCHATKA ARC / KAMCHATKA ARC / CENTRAL KAMCHATKA SEGMENT / BOLSHAYA IPELKA	SOUTH KAMCHATKA	52.655	52.655	157.017	157.017	SAE			s_N145-D [22526]	BASALT [22526]									VOL					WR [22526]	50.31	1.17		18.33				9.96	8.63	4.88	0.18		1.47	3.29	0.36	0.42
[22526]	CONVERGENT MARGIN	KAMCHATKA ARC / KAMCHATKA ARC / CENTRAL KAMCHATKA SEGMENT / SAVAN VOLCANIC FIELD	SOUTH KAMCHATKA	52.318	52.318	157.232	157.232	SAE			s_N155 [22526]	BASALT [22526]									VOL					WR [22526]	51.05	1.01		17.96				8.49	9.71	5.89	0.17		0.95	3.11	0.3	0.43				0.01
[22526]	CONVERGENT MARGIN	KAMCHATKA ARC / KAMCHATKA ARC / CENTRAL KAMCHATKA SEGMENT / ASACHA	SOUTH KAMCHATKA	52.458	52.458	157.986	157.986	SAE			s_N163-G [22526]	BASALT [22526]									VOL					WR [22526]	50.78	1		16.85				8.71	9.56	7.77	0.17		0.84	2.99	0.28	0.1				0.01
[22526]	CONVERGENT MARGIN	KAMCHATKA ARC / KAMCHATKA ARC / CENTRAL KAMCHATKA SEGMENT / OPALA	SOUTH KAMCHATKA, CALDERA WALL	52.495	52.495	157.2	157.2	SAE			s_N146-B [22526]	BASALT [22526]									VOL					WR [22526]	51.25	1.02		17.62				8.61	9.65	6.12	0.17		0.84	3.22	0.27	0.27				0.01
[22526]	CONVERGENT MARGIN	KAMCHATKA ARC / KAMCHATKA ARC / CENTRAL KAMCHATKA SEGMENT / OPALA	SOUTH KAMCHATKA, EAST OPALA	52.514	52.514	157.544	157.544	SAE			s_N156 [22526]	BASALT [22526]									VOL					WR [22526]	50.86	1.03		17.72				9.09	9.84	5.87	0.17		0.72	3.1	0.24	0.12
[22526]	CONVERGENT MARGIN	KAMCHATKA ARC / KAMCHATKA ARC / CENTRAL KAMCHATKA SEGMENT / TOLMACHEV DOL	SOUTH KAMCHATKA	52.633	52.633	157.565	157.565	SAE			s_N136-B [22526]	BASALT [22526]									VOL					WR [22526]	51.18	1.05		17.02				9.01	8.94	6.93	0.17		0.95	3.22	0.41	0.14
[22526]	CONVERGENT MARGIN	KAMCHATKA ARC / KAMCHATKA ARC / CENTRAL KAMCHATKA SEGMENT / TOLMACHEV DOL	SOUTH KAMCHATKA	52.644	52.644	157.594	157.594	SAE			s_N140-C [22526]	BASALT [22526]									VOL					WR [22526]	51.64	1.06		17.94				8.28	9.51	5.81	0.17		1.02	3.39	0.31	0.4				0.02
[22526]	CONVERGENT MARGIN	KAMCHATKA ARC / KAMCHATKA ARC / CENTRAL KAMCHATKA SEGMENT / TOLMACHEV	SOUTH KAMCHATKA	52.561	52.561	157.727	157.727	SAE			s_N161 [22526]	BASALT [22526]									VOL					WR [22526]	53.26	0.99		17.62				8.02	8.69	5.07	0.16		1.12	3.39	0.34	0.41
[22526]	CONVERGENT MARGIN	KAMCHATKA ARC / KAMCHATKA ARC / CENTRAL KAMCHATKA SEGMENT / BARKHATNAYA SOPKA	SOUTH KAMCHATKA	52.809	52.809	158.231	158.231	SAE			s_N102 [22526]	BASALT [22526]									VOL					WR [22526]	50.6	1.03		17.3				9.11	9.48	6.91	0.17		0.81	3.17	0.29	0.24
[22526]	CONVERGENT MARGIN	KAMCHATKA ARC / KAMCHATKA ARC / CENTRAL KAMCHATKA SEGMENT / AVACHA (AVACHINSKY)	EASTERN KAMCHATKAN VOLCANIC FRONT	53.2891	53.2891	158.787	158.787	SAE			s_AVA-17-06 [22526]	BASALT [22526]									VOL					WR [22526]	49.48	0.946		14.91				9.89	10.52	10.96	0.193		0.66	2.44	0.171
[22526]	CONVERGENT MARGIN	KAMCHATKA ARC / KAMCHATKA ARC / CENTRAL KAMCHATKA SEGMENT / AVACHA (AVACHINSKY)	EASTERN KAMCHATKAN VOLCANIC FRONT	53.291	53.291	158.751	158.751	SAE			s_AVA-17-08 [22526]	BASALT [22526]									VOL					WR [22526]	50.9	1.019		16.33				9.45	9.61	8.65	0.182		0.82	2.97	0.21
[22526]	CONVERGENT MARGIN	KAMCHATKA ARC / KAMCHATKA ARC / CENTRAL KAMCHATKA SEGMENT / KARCHINSKY	CENTRAL KAMCHATKA DEPRESSION	56.5396	56.5396	160.83	160.83	SAE			s_K2-81A [22526]	BASALT [22526]									VOL					WR [22526]	54.23	0.9		17.41				7.6483	7.93	5.01	0.15		1.05	4.04	0.22	0.56				0.03
[22526]	CONVERGENT MARGIN	KAMCHATKA ARC / KAMCHATKA ARC / CENTRAL KAMCHATKA SEGMENT / KARCHINSKY	CENTRAL KAMCHATKA DEPRESSION	56.4333	56.4333	160.842	160.842	SAE			s_7403-1 [22526]	BASALT [22526]									VOL					WR [22526]	52.7	0.9		15.32				8.26016	9.63	7.27	0.16		1.3	3.16	0.22	0.42				0.05
[22526]	CONVERGENT MARGIN	KAMCHATKA ARC / KAMCHATKA ARC / CENTRAL KAMCHATKA SEGMENT / KARCHINSKY	CENTRAL KAMCHATKA DEPRESSION	56.4497	56.4497	160.809	160.809	SAE			s_7429 [22526]	BASALT [22526]									VOL					WR [22526]	49.83	0.94		15.24				9.17796	10.69	7.39	0.16		1.3	2.92	0.24	1.07				0.06
[22526]	CONVERGENT MARGIN	KAMCHATKA ARC / KAMCHATKA ARC / CENTRAL KAMCHATKA SEGMENT / KARCHINSKY	CENTRAL KAMCHATKA DEPRESSION	56.5486	56.5486	160.873	160.873	SAE			s_K2-83 A [22526]	BASALT [22526]									VOL					WR [22526]	50.19	0.91		14.12				9.4569	10.03	9.87	0.17		1.04	2.9	0.22	0.33				0.06
[22526]	CONVERGENT MARGIN	KAMCHATKA ARC / KAMCHATKA ARC / CENTRAL KAMCHATKA SEGMENT / KARCHINSKY	CENTRAL KAMCHATKA DEPRESSION	56.5288	56.5288	160.869	160.869	SAE			s_K2-85 [22526]	BASALT [22526]									VOL					WR [22526]	50.22	0.89		13.84				9.24994	9.94	11.06	0.17		1.03	2.8	0.22	0.22				0.03
[22526]	CONVERGENT MARGIN	KAMCHATKA ARC / KAMCHATKA ARC / CENTRAL KAMCHATKA SEGMENT / KARCHINSKY	CENTRAL KAMCHATKA DEPRESSION	56.4197	56.4197	160.859	160.859	SAE			s_7401 [22526]	BASALT [22526]									VOL					WR [22526]	50.01	0.98		14.78				8.98	9.87	9.08	0.16		1.21	3.23	0.28	0.49				0.08
[22526]	CONVERGENT MARGIN	KAMCHATKA ARC / KAMCHATKA ARC / CENTRAL KAMCHATKA SEGMENT / KARCHINSKY	CENTRAL KAMCHATKA DEPRESSION	56.4455	56.4455	160.797	160.797	SAE			s_7423-1 [22526]	BASALT [22526]									VOL					WR [22526]	51.05	0.87		13				7.87325	8.04	11.79	0.13		1.24	2.99	0.24	1.42				0.14
[22526]	CONVERGENT MARGIN	KAMCHATKA ARC / KAMCHATKA ARC / CENTRAL KAMCHATKA SEGMENT / KARCHINSKY	CENTRAL KAMCHATKA DEPRESSION	56.4498	56.4498	160.803	160.803	SAE			s_7424-1 [22526]	BASALT [22526]									VOL					WR [22526]	50.85	0.86		13.73				8.5481	9.97	9.17	0.16		0.8	2.95	0.2	1.31				0.08
[22526]	CONVERGENT MARGIN	KAMCHATKA ARC / KAMCHATKA ARC / CENTRAL KAMCHATKA SEGMENT / ZARECHNY	CENTRAL KAMCHATKA DEPRESSION	56.502	56.502	160.774	160.774	SAE			s_K2-92 [22526]	BASALT [22526]									VOL					WR [22526]	52.56	0.67		11.72				8.07121	7.68	14.16	0.14		0.98	2.5	0.17	0.25				0.03
[22526]	CONVERGENT MARGIN	KAMCHATKA ARC / KAMCHATKA ARC / CENTRAL KAMCHATKA SEGMENT / ZARECHNY	CENTRAL KAMCHATKA DEPRESSION	56.3576	56.3576	160.787	160.787	SAE			s_K2-94 [22526]	BASALT [22526]									VOL					WR [22526]	51.96	1.03		14.51				9.04299	9.97	8.18	0.17		1.15	3.16	0.25	0.17				0.02
[22526]	CONVERGENT MARGIN	KAMCHATKA ARC / KAMCHATKA ARC / CENTRAL KAMCHATKA SEGMENT / ZARECHNY	CENTRAL KAMCHATKA DEPRESSION	56.3547	56.3547	160.789	160.789	SAE			s_K2-96B [22526]	BASALT [22526]									VOL					WR [22526]	52.19	0.84		14.5				8.48511	9.05	9.28	0.16		1.21	3.02	0.22	0.2				0.03
[22526]	CONVERGENT MARGIN	KAMCHATKA ARC / KAMCHATKA ARC / CENTRAL KAMCHATKA SEGMENT / SHIVELUCH (SHEVELUCH)	CENTRAL KAMCHATKA DEPRESSION	56.6134	56.6134	161.251	161.251	SAE			s_SHIV-10-24 [22526]	BASALT [22526]									VOL					WR [22526]	51.51	0.793		12.79				8.04	8.4	11.89	0.16		1.87	2.68	0.348	0.42				0
[22526]	CONVERGENT MARGIN	KAMCHATKA ARC / KAMCHATKA ARC / CENTRAL KAMCHATKA SEGMENT / AVACHA (AVACHINSKY)	EASTERN KAMCHATKAN VOLCANIC FRONT	53.3	53.3	158.8	158.8	SAE			s_29215 [22526]	BASALT [22526]									VOL					WR [22526]	50.94	1.01		15.98		1.23	7.47		10.04	9.02	0.09		0.7	2.6	0.17
[22526]	CONVERGENT MARGIN	KAMCHATKA ARC / KAMCHATKA ARC / CENTRAL KAMCHATKA SEGMENT / BAKENING	EASTERN KAMCHATKAN VOLCANIC FRONT	53.9	53.9	158.4	158.4	SAE			s_KST [22526]	BASALT [22526]									VOL					WR [22526]																0.42				0
[22526]	CONVERGENT MARGIN	KAMCHATKA ARC / KAMCHATKA ARC / CENTRAL KAMCHATKA SEGMENT / KARCHINSKY	CENTRAL KAMCHATKA DEPRESSION	56.3541	56.3541	160.855	160.855	SAE			s_7413 [22526]	BASALT [22526]									VOL					WR [22526]	50.31	1.17		18.33			9.96		8.63	4.88	0.18		1.47	3.29	0.36	0.21				0.03
[22590]	CONVERGENT MARGIN	KAMCHATKA ARC / KAMCHATKA ARC / CENTRAL KAMCHATKA SEGMENT / BEZYMIANNY	CENTRAL KAMCHATKA DEPRESSION, ERUPTION DATE 3/30/1956	55.926	55.926	160.78	160.78	SAE			s_05IPE22A [22590]	ANDESITE [22590]									VOL			F		WR [22590]	60.47	0.58		17.88				5.96	6.61	2.56	0.15		1.26	3.47	0.19
[22590]	CONVERGENT MARGIN	KAMCHATKA ARC / KAMCHATKA ARC / CENTRAL KAMCHATKA SEGMENT / BEZYMIANNY	CENTRAL KAMCHATKA DEPRESSION, ERUPTION DATE 3/30/1956	55.926	55.926	160.78	160.78	SAE			s_05IPE23A [22590]	ANDESITE [22590]									VOL			F		WR [22590]	60.03	0.59		17.88				5.9	6.63	2.67	0.14		1.26	3.51	0.18
[22590]	CONVERGENT MARGIN	KAMCHATKA ARC / KAMCHATKA ARC / CENTRAL KAMCHATKA SEGMENT / BEZYMIANNY	CENTRAL KAMCHATKA DEPRESSION, ERUPTION DATE 3/30/1956	55.926	55.926	160.78	160.78	SAE			s_05IPE23B [22590]	ANDESITE [22590]									VOL			F		WR [22590]	60.16	0.6		17.79				6.09	6.64	2.73	0.14		1.26	3.47	0.18
[22590]	CONVERGENT MARGIN	KAMCHATKA ARC / KAMCHATKA ARC / CENTRAL KAMCHATKA SEGMENT / BEZYMIANNY	CENTRAL KAMCHATKA DEPRESSION, ERUPTION DATE 3/30/1956	55.926	55.926	160.78	160.78	SAE			s_05IPE24 [22590]	ANDESITE [22590]									VOL			F		WR [22590]	59.95	0.59		17.86				5.93	6.65	2.71	0.14		1.25	3.45	0.18
[22590]	CONVERGENT MARGIN	KAMCHATKA ARC / KAMCHATKA ARC / CENTRAL KAMCHATKA SEGMENT / BEZYMIANNY	CENTRAL KAMCHATKA DEPRESSION, ERUPTION DATE 3/30/1956	55.918	55.918	160.694	160.694	SAE			s_06IPE9 [22590]	ANDESITE [22590]									VOL			F		WR [22590]	61.02	0.58		17.75				5.78	6.5	2.62	0.14		1.32	3.61	0.18
[22590]	CONVERGENT MARGIN	KAMCHATKA ARC / KAMCHATKA ARC / CENTRAL KAMCHATKA SEGMENT / BEZYMIANNY	CENTRAL KAMCHATKA DEPRESSION, ERUPTION DATE 3/10/1965	55.971	55.971	160.6	160.6	SAE			s_B-65 [22590]	ANDESITE [22590]									VOL			F		WR [22590]	60.02	0.63		17.81				6.3	6.85	3.09	0.14		1.25	3.32	0.18
[22590]	CONVERGENT MARGIN	KAMCHATKA ARC / KAMCHATKA ARC / CENTRAL KAMCHATKA SEGMENT / BEZYMIANNY	CENTRAL KAMCHATKA DEPRESSION, ERUPTION DATE 3/15/1970	55.971	55.971	160.6	160.6	SAE			s_1020 [22590]	ANDESITE [22590]									VOL			F		WR [22590]	59.7	0.63		17.94				6.09	6.97	3.04	0.14		1.27	4.27	0.18
[22590]	CONVERGENT MARGIN	KAMCHATKA ARC / KAMCHATKA ARC / CENTRAL KAMCHATKA SEGMENT / BEZYMIANNY	CENTRAL KAMCHATKA DEPRESSION, ERUPTION DATE 7/12/1973	55.971	55.971	160.6	160.6	SAE			s_I-4080 [22590]	ANDESITE [22590]									VOL			F		WR [22590]	59.02	0.68		17.78				6.56	7.09	3.37	0.14		1.2	3.39	0.18
[22590]	CONVERGENT MARGIN	KAMCHATKA ARC / KAMCHATKA ARC / CENTRAL KAMCHATKA SEGMENT / BEZYMIANNY	CENTRAL KAMCHATKA DEPRESSION, ERUPTION DATE 7/12/1973	55.971	55.971	160.6	160.6	SAE			s_I-4081 [22590]	ANDESITE [22590]									VOL			F		WR [22590]	58.88	0.66		17.82				6.46	7.13	3.4	0.14		1.2	3.36	0.18
[22590]	CONVERGENT MARGIN	KAMCHATKA ARC / KAMCHATKA ARC / CENTRAL KAMCHATKA SEGMENT / BEZYMIANNY	CENTRAL KAMCHATKA DEPRESSION, ERUPTION DATE 7/15/1974	55.971	55.971	160.6	160.6	SAE			s_B74 [22590]	ANDESITE [22590]									VOL			F		WR [22590]	59.22	0.68		17.74				6.66	7.05	3.43	0.15		1.22	3.43	0.19
[22590]	CONVERGENT MARGIN	KAMCHATKA ARC / KAMCHATKA ARC / CENTRAL KAMCHATKA SEGMENT / BEZYMIANNY	CENTRAL KAMCHATKA DEPRESSION, ERUPTION DATE 7/15/1974	55.971	55.971	160.6	160.6	SAE			s_1974 [22590]	ANDESITE [22590]									VOL			F		WR [22590]	60.0351	0.6528		18.2196				6.23	7.1903	3.2012	0.1378		1.2269	3.0955	0.1781
[22590]	CONVERGENT MARGIN	KAMCHATKA ARC / KAMCHATKA ARC / CENTRAL KAMCHATKA SEGMENT / BEZYMIANNY	CENTRAL KAMCHATKA DEPRESSION, ERUPTION DATE 3/25/1977	55.971	55.971	160.6	160.6	SAE			s_B-77 [22590]	ANDESITE [22590]									VOL			F		WR [22590]	59.1757	0.7096		17.8791				6.79	7.3188	3.6378	0.1474		1.1874	2.9885	0.1817
[22590]	CONVERGENT MARGIN	KAMCHATKA ARC / KAMCHATKA ARC / CENTRAL KAMCHATKA SEGMENT / BEZYMIANNY	CENTRAL KAMCHATKA DEPRESSION, ERUPTION DATE 3/25/1977	55.971	55.971	160.6	160.6	SAE			s_B-77024 [22590]	ANDESITE [22590]									VOL			F		WR [22590]	58.96	0.67		18.09				6.56	7.32	3.53	0.14		1.17	3.32	0.18
[22590]	CONVERGENT MARGIN	KAMCHATKA ARC / KAMCHATKA ARC / CENTRAL KAMCHATKA SEGMENT / BEZYMIANNY	CENTRAL KAMCHATKA DEPRESSION, ERUPTION DATE 2/11/1979	55.971	55.971	160.6	160.6	SAE			s_B-7901 [22590]	ANDESITE [22590]									VOL			F		WR [22590]	58.88	0.69		18.07				6.56	7.36	3.54	0.14		1.18	3.31	0.17
[22590]	CONVERGENT MARGIN	KAMCHATKA ARC / KAMCHATKA ARC / CENTRAL KAMCHATKA SEGMENT / BEZYMIANNY	CENTRAL KAMCHATKA DEPRESSION, ERUPTION DATE 2/11/1979	55.971	55.971	160.6	160.6	SAE			s_B-7903 [22590]	ANDESITE [22590]									VOL			F		WR [22590]	58.88	0.67		18.02				6.49	7.35	3.54	0.14		1.18	3.3	0.18
[22590]	CONVERGENT MARGIN	KAMCHATKA ARC / KAMCHATKA ARC / CENTRAL KAMCHATKA SEGMENT / BEZYMIANNY	CENTRAL KAMCHATKA DEPRESSION, ERUPTION DATE 5/22/1983	55.971	55.971	160.6	160.6	SAE			s_MX-83 [22590]	ANDESITE [22590]									VOL			F		WR [22590]	58.85	0.66		18.01				6.42	7.18	3.39	0.14		1.21	3.41	0.18
[22590]	CONVERGENT MARGIN	KAMCHATKA ARC / KAMCHATKA ARC / CENTRAL KAMCHATKA SEGMENT / BEZYMIANNY	CENTRAL KAMCHATKA DEPRESSION, ERUPTION DATE 2/16/1984	55.971	55.971	160.6	160.6	SAE			s_B-1984 [22590]	ANDESITE [22590]									VOL			F		WR [22590]	57.46	0.73		17.93				6.95	7.43	3.85	0.14		1.15	3.3	0.18
[22590]	CONVERGENT MARGIN	KAMCHATKA ARC / KAMCHATKA ARC / CENTRAL KAMCHATKA SEGMENT / BEZYMIANNY	CENTRAL KAMCHATKA DEPRESSION, ERUPTION DATE 6/29/1985	55.971	55.971	160.6	160.6	SAE			s_15-BZ-03 [22590]	ANDESITE [22590]									VOL			F		WR [22590]	57.8	0.69		18.16				6.65	7.55	3.7	0.14		1.15	3.36	0.17
[22590]	CONVERGENT MARGIN	KAMCHATKA ARC / KAMCHATKA ARC / CENTRAL KAMCHATKA SEGMENT / BEZYMIANNY	CENTRAL KAMCHATKA DEPRESSION, ERUPTION DATE 6/24/1986	55.971	55.971	160.6	160.6	SAE			s_M-1704 [22590]	ANDESITE [22590]									VOL			F		WR [22590]	57.75	0.71		17.96				6.89	7.4	3.85	0.15		1.15	3.34	0.18
[22590]	CONVERGENT MARGIN	KAMCHATKA ARC / KAMCHATKA ARC / CENTRAL KAMCHATKA SEGMENT / BEZYMIANNY	CENTRAL KAMCHATKA DEPRESSION, ERUPTION DATE 6/24/1986	55.971	55.971	160.6	160.6	SAE			s_P-0186 [22590]	ANDESITE [22590]									VOL			F		WR [22590]	58.04	0.71		18.14				6.75	7.44	3.69	0.14		1.15	3.33	0.18
[22590]	CONVERGENT MARGIN	KAMCHATKA ARC / KAMCHATKA ARC / CENTRAL KAMCHATKA SEGMENT / BEZYMIANNY	CENTRAL KAMCHATKA DEPRESSION, ERUPTION DATE 6/24/1986	55.971	55.971	160.6	160.6	SAE			s_BZ1986L1 [22590]	ANDESITE [22590]									VOL			F		WR [22590]	58.74	0.74		18.15				7.03	7.4	3.77	0.15		1.19	3.49	0.18
[22590]	CONVERGENT MARGIN	KAMCHATKA ARC / KAMCHATKA ARC / CENTRAL KAMCHATKA SEGMENT / BEZYMIANNY	CENTRAL KAMCHATKA DEPRESSION, ERUPTION DATE 6/15/1987	55.971	55.971	160.6	160.6	SAE			s_B-1987 [22590]	ANDESITE [22590]									VOL			F		WR [22590]	57.61	0.72		17.98				6.87	7.54	3.82	0.14		1.15	3.43	0.18
[22590]	CONVERGENT MARGIN	KAMCHATKA ARC / KAMCHATKA ARC / CENTRAL KAMCHATKA SEGMENT / BEZYMIANNY	CENTRAL KAMCHATKA DEPRESSION, ERUPTION DATE 8/2/1989	55.971	55.971	160.6	160.6	SAE			s_G-3089 [22590]	ANDESITE [22590]									VOL			F		WR [22590]	57.23	0.73		17.81				7	7.5	3.96	0.15		1.1	3.28	0.18
[22590]	CONVERGENT MARGIN	KAMCHATKA ARC / KAMCHATKA ARC / CENTRAL KAMCHATKA SEGMENT / BEZYMIANNY	CENTRAL KAMCHATKA DEPRESSION, ERUPTION DATE 3/10/1990	55.971	55.971	160.6	160.6	SAE			s_BZ1990PF [22590]	ANDESITE [22590]									VOL			F		WR [22590]	58.08	0.69		18.1				6.6	7.39	3.6	0.14		1.17	3.44	0.18
[22590]	CONVERGENT MARGIN	KAMCHATKA ARC / KAMCHATKA ARC / CENTRAL KAMCHATKA SEGMENT / BEZYMIANNY	CENTRAL KAMCHATKA DEPRESSION, ERUPTION DATE 10/20/1993	55.971	55.971	160.6	160.6	SAE			s_BZ 94/93 PP 10/1 [22590]	ANDESITE [22590]									VOL			F		WR [22590]	57.62	0.7		18.31				6.8	7.51	3.73	0.14		1.15	3.39	0.17
[22590]	CONVERGENT MARGIN	KAMCHATKA ARC / KAMCHATKA ARC / CENTRAL KAMCHATKA SEGMENT / BEZYMIANNY	CENTRAL KAMCHATKA DEPRESSION, ERUPTION DATE 12/1/1993	55.971	55.971	160.6	160.6	SAE			s_BZ 1994 LF [22590]	ANDESITE [22590]									VOL			F		WR [22590]	57.27	0.75		18.22				7.07	7.6	3.9	0.14		1.14	3.3	0.18
[22590]	CONVERGENT MARGIN	KAMCHATKA ARC / KAMCHATKA ARC / CENTRAL KAMCHATKA SEGMENT / BEZYMIANNY	CENTRAL KAMCHATKA DEPRESSION, ERUPTION DATE 5/9/1997	55.971	55.971	160.6	160.6	SAE			s_BZ1997T [22590]	ANDESITE [22590]									VOL			F		WR [22590]	56.96	0.71		18.04				6.77	7.46	3.67	0.14		1.14	3.34	0.17
[22590]	CONVERGENT MARGIN	KAMCHATKA ARC / KAMCHATKA ARC / CENTRAL KAMCHATKA SEGMENT / BEZYMIANNY	CENTRAL KAMCHATKA DEPRESSION, ERUPTION DATE 5/9/1997	55.971	55.971	160.6	160.6	SAE			s_BZ1997PF1 [22590]	ANDESITE [22590]									VOL			F		WR [22590]	57.72	0.72		18.2				6.86	7.52	3.74	0.14		1.16	3.39	0.18
[22590]	CONVERGENT MARGIN	KAMCHATKA ARC / KAMCHATKA ARC / CENTRAL KAMCHATKA SEGMENT / BEZYMIANNY	CENTRAL KAMCHATKA DEPRESSION, ERUPTION DATE 12/5/1997	55.971	55.971	160.6	160.6	SAE			s_BZ1997PF2 [22590]	ANDESITE [22590]									VOL			F		WR [22590]	57.51	0.74		18.07				6.99	7.57	3.86	0.14		1.15	3.31	0.17
[22590]	CONVERGENT MARGIN	KAMCHATKA ARC / KAMCHATKA ARC / CENTRAL KAMCHATKA SEGMENT / BEZYMIANNY	CENTRAL KAMCHATKA DEPRESSION, ERUPTION DATE 12/5/1997	55.971	55.971	160.6	160.6	SAE			s_09IPE67/1 [22590]	ANDESITE [22590]									VOL			F		WR [22590]	53.9248	0.9842		18.0907				8.21	8.2066	5.1195	0.1405		0.8403	2.8516	0.1616
[22590]	CONVERGENT MARGIN	KAMCHATKA ARC / KAMCHATKA ARC / CENTRAL KAMCHATKA SEGMENT / BEZYMIANNY	CENTRAL KAMCHATKA DEPRESSION, ERUPTION DATE 3/14/2000	55.971	55.971	160.6	160.6	SAE			s_BZ2000PF1 [22590]	ANDESITE [22590]									VOL			F		WR [22590]	57.63	0.74		18.05				6.99	7.49	3.78	0.14		1.17	3.38	0.18
[22590]	CONVERGENT MARGIN	KAMCHATKA ARC / KAMCHATKA ARC / CENTRAL KAMCHATKA SEGMENT / BEZYMIANNY	CENTRAL KAMCHATKA DEPRESSION, ERUPTION DATE 8/6/2001	55.971	55.971	160.6	160.6	SAE			s_B2001 [22590]	ANDESITE [22590]									VOL			F		WR [22590]	57.27	0.72		18.07				6.98	7.54	3.78	0.14		1.13	3.31	0.17
[22590]	CONVERGENT MARGIN	KAMCHATKA ARC / KAMCHATKA ARC / CENTRAL KAMCHATKA SEGMENT / BEZYMIANNY	CENTRAL KAMCHATKA DEPRESSION, ERUPTION DATE 6/26/2003	55.971	55.971	160.6	160.6	SAE			s_BZ2003PF [22590]	ANDESITE [22590]									VOL			F		WR [22590]	57.64	0.75		17.99				7.04	7.44	3.76	0.14		1.19	3.47	0.18
[22590]	CONVERGENT MARGIN	KAMCHATKA ARC / KAMCHATKA ARC / CENTRAL KAMCHATKA SEGMENT / BEZYMIANNY	CENTRAL KAMCHATKA DEPRESSION, ERUPTION DATE 6/18/2004	55.971	55.971	160.6	160.6	SAE			s_16-BZ-08 [22590]	ANDESITE [22590]									VOL			F		WR [22590]	57.8	0.69		18.16				6.65	7.55	3.7	0.14		1.15	3.36	0.17
[22590]	CONVERGENT MARGIN	KAMCHATKA ARC / KAMCHATKA ARC / CENTRAL KAMCHATKA SEGMENT / BEZYMIANNY	CENTRAL KAMCHATKA DEPRESSION, ERUPTION DATE 1/11/2005	55.939	55.939	160.629	160.629	SAE			s_06IPE2 [22590]	ANDESITE [22590]									VOL			F		WR [22590]	56.95	0.76		18.05				7.21	7.69	4.03	0.15		1.11	3.31	0.17
[22590]	CONVERGENT MARGIN	KAMCHATKA ARC / KAMCHATKA ARC / CENTRAL KAMCHATKA SEGMENT / BEZYMIANNY	CENTRAL KAMCHATKA DEPRESSION, ERUPTION DATE 1/11/2005	55.946	55.946	160.547	160.547	SAE			s_06IPE6 [22590]	ANDESITE [22590]									VOL			F		WR [22590]	57.01	0.74		18.13				7.1	7.64	3.9	0.15		1.11	3.25	0.17
[22590]	CONVERGENT MARGIN	KAMCHATKA ARC / KAMCHATKA ARC / CENTRAL KAMCHATKA SEGMENT / BEZYMIANNY	CENTRAL KAMCHATKA DEPRESSION, ERUPTION DATE 11/1/2005	55.97	55.97	160.59	160.59	SAE			s_06IPE15 [22590]	ANDESITE [22590]									VOL			F		WR [22590]	56.98	0.75		18.25				7.17	7.78	3.99	0.15		1.09	3.32	0.18
[22590]	CONVERGENT MARGIN	KAMCHATKA ARC / KAMCHATKA ARC / CENTRAL KAMCHATKA SEGMENT / BEZYMIANNY	CENTRAL KAMCHATKA DEPRESSION, ERUPTION DATE 5/9/2006	55.945	55.945	160.562	160.562	SAE			s_06IPE14 [22590]	ANDESITE [22590]									VOL			F		WR [22590]	56.95	0.75		18.24				7.14	7.69	3.96	0.15		1.1	3.33	0.17
[22590]	CONVERGENT MARGIN	KAMCHATKA ARC / KAMCHATKA ARC / CENTRAL KAMCHATKA SEGMENT / BEZYMIANNY	CENTRAL KAMCHATKA DEPRESSION, ERUPTION DATE 5/9/2006	55.95	55.95	160.625	160.625	SAE			s_06IPE4 [22590]	ANDESITE [22590]									VOL			F		WR [22590]	56.92	0.76		18.3				7.28	7.79	4.06	0.15		1.08	3.31	0.17
[22590]	CONVERGENT MARGIN	KAMCHATKA ARC / KAMCHATKA ARC / CENTRAL KAMCHATKA SEGMENT / BEZYMIANNY	CENTRAL KAMCHATKA DEPRESSION, ERUPTION DATE 12/24/2006	55.943	55.943	160.631	160.631	SAE			s_07IPE2 [22590]	ANDESITE [22590]									VOL			F		WR [22590]	56.45	0.75		18.15				7.18	7.75	3.99	0.15		1.08	3.33	0.17
[22590]	CONVERGENT MARGIN	KAMCHATKA ARC / KAMCHATKA ARC / CENTRAL KAMCHATKA SEGMENT / BEZYMIANNY	CENTRAL KAMCHATKA DEPRESSION, ERUPTION DATE 5/12/2007	55.946	55.946	160.629	160.629	SAE			s_07IPE1 [22590]	ANDESITE [22590]									VOL			F		WR [22590]	56.92	0.75		18.01				7.14	7.63	3.96	0.15		1.11	3.28	0.17
[22590]	CONVERGENT MARGIN	KAMCHATKA ARC / KAMCHATKA ARC / CENTRAL KAMCHATKA SEGMENT / BEZYMIANNY	CENTRAL KAMCHATKA DEPRESSION, ERUPTION DATE 10/14/2007	55.933	55.933	160.624	160.624	SAE			s_09IPE64-M [22590]	ANDESITE [22590]									VOL			F		WR [22590]	56.7843	0.7507		18.0234				7.13	7.5879	3.8835	0.1473		1.112	3.1685	0.172
[22590]	CONVERGENT MARGIN	KAMCHATKA ARC / KAMCHATKA ARC / CENTRAL KAMCHATKA SEGMENT / BEZYMIANNY	CENTRAL KAMCHATKA DEPRESSION, ERUPTION DATE 10/14/2007	55.934	55.934	160.624	160.624	SAE			s_09IPE65A [22590]	ANDESITE [22590]									VOL			F		WR [22590]	57.5738	0.7768		18.3225				7.29	7.7622	3.9974	0.1501		1.1149	3.1549	0.1739
[22590]	CONVERGENT MARGIN	KAMCHATKA ARC / KAMCHATKA ARC / CENTRAL KAMCHATKA SEGMENT / BEZYMIANNY	CENTRAL KAMCHATKA DEPRESSION, ERUPTION DATE 10/14/2007	55.934	55.934	160.624	160.624	SAE			s_09IPE65B [22590]	ANDESITE [22590]									VOL			F		WR [22590]	54.237	0.927		18.465				8.37	8.4913	4.6716	0.1534		0.9282	2.6282	0.2971
[22590]	CONVERGENT MARGIN	KAMCHATKA ARC / KAMCHATKA ARC / CENTRAL KAMCHATKA SEGMENT / BEZYMIANNY	CENTRAL KAMCHATKA DEPRESSION, ERUPTION DATE 8/19/2008	55.952	55.952	160.631	160.631	SAE			s_09IPE60 [22590]	ANDESITE [22590]									VOL			F		WR [22590]	57.0971	0.7688		18.2642				7.29	7.7853	4.0376	0.151		1.0854	3.1122	0.1725
[22590]	CONVERGENT MARGIN	KAMCHATKA ARC / KAMCHATKA ARC / CENTRAL KAMCHATKA SEGMENT / BEZYMIANNY	CENTRAL KAMCHATKA DEPRESSION, ERUPTION DATE 8/19/2008	55.97	55.97	160.608	160.608	SAE			s_09IPE61 [22590]	ANDESITE [22590]									VOL			F		WR [22590]	56.879	0.7896		18.1252				7.45	7.8308	4.1097	0.1525		1.0858	3.1004	0.1713
[22590]	CONVERGENT MARGIN	KAMCHATKA ARC / KAMCHATKA ARC / CENTRAL KAMCHATKA SEGMENT / BEZYMIANNY	CENTRAL KAMCHATKA DEPRESSION, ERUPTION DATE 2/1/2009	55.965	55.965	160.608	160.608	SAE			s_10IPE8 [22590]	ANDESITE [22590]									VOL			F		WR [22590]	57.8553	0.7448		17.9948				7.11	7.5342	3.8543	0.1506		1.1313	2.9172	0.1771
[22590]	CONVERGENT MARGIN	KAMCHATKA ARC / KAMCHATKA ARC / CENTRAL KAMCHATKA SEGMENT / BEZYMIANNY	CENTRAL KAMCHATKA DEPRESSION, ERUPTION DATE 12/16/2009	55.953	55.953	160.63	160.63	SAE			s_10IPE5A [22590]	ANDESITE [22590]									VOL			F		WR [22590]	56.9081	0.7981		18.495				7.5	8.1041	4.1577	0.1518		1.0467	2.9637	0.1705
[22590]	CONVERGENT MARGIN	KAMCHATKA ARC / KAMCHATKA ARC / CENTRAL KAMCHATKA SEGMENT / BEZYMIANNY	CENTRAL KAMCHATKA DEPRESSION, ERUPTION DATE 12/16/2009	55.953	55.953	160.63	160.63	SAE			s_10IPE5B [22590]	ANDESITE [22590]									VOL			F		WR [22590]	57.9868	0.7482		18.386				7.08	7.7287	3.825	0.1473		1.1197	2.9866	0.177
[22590]	CONVERGENT MARGIN	KAMCHATKA ARC / KAMCHATKA ARC / CENTRAL KAMCHATKA SEGMENT / BEZYMIANNY	CENTRAL KAMCHATKA DEPRESSION, ERUPTION DATE 12/16/2009	55.953	55.953	160.63	160.63	SAE			s_10IPE7A [22590]	ANDESITE [22590]									VOL			F		WR [22590]	57.0738	0.7819		18.3259				7.39	7.9486	4.1057	0.1504		1.0764	2.948	0.1743
[22590]	CONVERGENT MARGIN	KAMCHATKA ARC / KAMCHATKA ARC / CENTRAL KAMCHATKA SEGMENT / BEZYMIANNY	CENTRAL KAMCHATKA DEPRESSION, ERUPTION DATE 6/1/2010	55.957	55.957	160.623	160.623	SAE			s_10IPE1A [22590]	ANDESITE [22590]									VOL			F		WR [22590]	56.8466	0.7956		18.4544				7.44	8.1001	4.1758	0.1505		1.0419	2.8861	0.1707
[22590]	CONVERGENT MARGIN	KAMCHATKA ARC / KAMCHATKA ARC / CENTRAL KAMCHATKA SEGMENT / BEZYMIANNY	CENTRAL KAMCHATKA DEPRESSION, ERUPTION DATE 6/1/2010	55.957	55.957	160.623	160.623	SAE			s_10IPE2B [22590]	ANDESITE [22590]									VOL			F		WR [22590]	57.4231	0.7496		18.1385				7.08	7.6375	3.81	0.1468		1.1174	2.9543	0.177
[22590]	CONVERGENT MARGIN	KAMCHATKA ARC / KAMCHATKA ARC / CENTRAL KAMCHATKA SEGMENT / BEZYMIANNY	CENTRAL KAMCHATKA DEPRESSION, ERUPTION DATE 6/1/2010	55.957	55.957	160.623	160.623	SAE			s_10IPE1B [22590]	ANDESITE [22590]									VOL			F		WR [22590]	57.3809	0.7481		18.2056				7.05	7.7114	3.854	0.147		1.0953	2.9675	0.1732
[22590]	CONVERGENT MARGIN	KAMCHATKA ARC / KAMCHATKA ARC / CENTRAL KAMCHATKA SEGMENT / BEZYMIANNY	CENTRAL KAMCHATKA DEPRESSION, ERUPTION DATE 7/1/2010	55.965	55.965	160.608	160.608	SAE			s_10IPE9 [22590]	ANDESITE [22590]									VOL			F		WR [22590]	58.2443	0.7575		18.2793				7.15	7.6406	3.8315	0.1478		1.1333	2.9743	0.1796
[22590]	CONVERGENT MARGIN	KAMCHATKA ARC / KAMCHATKA ARC / CENTRAL KAMCHATKA SEGMENT / BEZYMIANNY	CENTRAL KAMCHATKA DEPRESSION, ERUPTION DATE 12/16/2009	55.953	55.953	160.63	160.63	SAE			s_10IPE7B [22590]	ANDESITE [22590]									VOL			F		WR [22590]		0.742427									0.136372			3.49012	0.176767
[22589]	CONVERGENT MARGIN	KAMCHATKA ARC / KAMCHATKA ARC / CENTRAL KAMCHATKA SEGMENT / KAMEN	CENTRAL KAMCHATKA DEPRESSION	55.965	55.965	160.452	160.452	SAE			s_2310 [22589]	BASALT [22589]									VOL					WR [22589]	50.76	1.12		16.9				10.04	10.46	7.13	0.19		0.56	2.69	0.16
[22589]	CONVERGENT MARGIN	KAMCHATKA ARC / KAMCHATKA ARC / CENTRAL KAMCHATKA SEGMENT / KAMEN	CENTRAL KAMCHATKA DEPRESSION	55.9813	55.9813	160.556	160.556	SAE			s_KAM-07-04 [22589]	ANDESITE, BASALTIC [22589]									VOL					WR [22589]	56.26	0.91		17.61				7.79	7.95	4.5	0.16		1.18	3.43	0.21
[22589]	CONVERGENT MARGIN	KAMCHATKA ARC / KAMCHATKA ARC / CENTRAL KAMCHATKA SEGMENT / KAMEN	CENTRAL KAMCHATKA DEPRESSION	55.9785	55.9785	160.481	160.481	SAE			s_KAM-07-12 [22589]	ANDESITE, BASALTIC [22589]									VOL					WR [22589]	53.98	1.03		17.97				8.23	8.45	5.36	0.16		0.91	3.71	0.19
[22589]	CONVERGENT MARGIN	KAMCHATKA ARC / KAMCHATKA ARC / CENTRAL KAMCHATKA SEGMENT / KAMEN	CENTRAL KAMCHATKA DEPRESSION	55.9879	55.9879	160.544	160.544	SAE			s_KAM-07-14 [22589]	ANDESITE, BASALTIC [22589]									VOL					WR [22589]	53.71	1.02		17.8				8.82	8.62	5.5	0.18		0.94	3.21	0.19
[22589]	CONVERGENT MARGIN	KAMCHATKA ARC / KAMCHATKA ARC / CENTRAL KAMCHATKA SEGMENT / KAMEN	CENTRAL KAMCHATKA DEPRESSION	55.9931	55.9931	160.545	160.545	SAE			s_KAM-07-15 [22589]	ANDESITE, BASALTIC [22589]									VOL					WR [22589]	54.33	0.95		17.17				8.43	8.91	5.85	0.16		0.88	3.16	0.17
[22589]	CONVERGENT MARGIN	KAMCHATKA ARC / KAMCHATKA ARC / CENTRAL KAMCHATKA SEGMENT / KAMEN	CENTRAL KAMCHATKA DEPRESSION	55.9952	55.9952	160.547	160.547	SAE			s_KAM-07-16 [22589]	ANDESITE, BASALTIC [22589]									VOL					WR [22589]	54.92	1.01		17.54				8.21	8.31	5.22	0.17		1.09	3.34	0.19
[22589]	CONVERGENT MARGIN	KAMCHATKA ARC / KAMCHATKA ARC / CENTRAL KAMCHATKA SEGMENT / KAMEN	CENTRAL KAMCHATKA DEPRESSION	55.9843	55.9843	160.569	160.569	SAE			s_KAM-07-22 [22589]	ANDESITE, BASALTIC [22589]									VOL					WR [22589]	52.36	1.07		18.64				9.04	9.19	5.36	0.18		0.7	3.28	0.19
[22589]	CONVERGENT MARGIN	KAMCHATKA ARC / KAMCHATKA ARC / CENTRAL KAMCHATKA SEGMENT / KAMEN	CENTRAL KAMCHATKA DEPRESSION	55.9843	55.9843	160.569	160.569	SAE			s_KAM-07-23 [22589]	ANDESITE, BASALTIC [22589]									VOL					WR [22589]	52.4	1.07		18.67				9.03	9.17	5.35	0.18		0.7	3.26	0.18
[22589]	CONVERGENT MARGIN	KAMCHATKA ARC / KAMCHATKA ARC / CENTRAL KAMCHATKA SEGMENT / KAMEN	CENTRAL KAMCHATKA DEPRESSION	55.9848	55.9848	160.568	160.568	SAE			s_KAM-07-24 [22589]	ANDESITE, BASALTIC [22589]									VOL					WR [22589]	52.93	1.13		18.39				9.11	9.03	5.03	0.18		0.76	3.24	0.2
[22589]	CONVERGENT MARGIN	KAMCHATKA ARC / KAMCHATKA ARC / CENTRAL KAMCHATKA SEGMENT / KAMEN	CENTRAL KAMCHATKA DEPRESSION	56.0008	56.0008	160.54	160.54	SAE			s_KAM-08-07 [22589]	ANDESITE, BASALTIC [22589]									VOL					WR [22589]	52.54	1.05		17.91				9.34	9.35	5.79	0.18		0.75	2.93	0.16
[22589]	CONVERGENT MARGIN	KAMCHATKA ARC / KAMCHATKA ARC / CENTRAL KAMCHATKA SEGMENT / KAMEN	CENTRAL KAMCHATKA DEPRESSION	56.0031	56.0031	160.551	160.551	SAE			s_KAM-08-10 [22589]	ANDESITE, BASALTIC [22589]									VOL					WR [22589]	54.69	1		17.05				8.19	8.71	5.75	0.16		1.05	3.2	0.19
[22589]	CONVERGENT MARGIN	KAMCHATKA ARC / KAMCHATKA ARC / CENTRAL KAMCHATKA SEGMENT / KAMEN	CENTRAL KAMCHATKA DEPRESSION	55.965	55.965	160.452	160.452	SAE			s_KAM-08-13 [22589]	BASALT [22589]									VOL					WR [22589]	51.08	1.14		17				9.58	10.34	7.03	0.18		0.62	2.86	0.16
[22589]	CONVERGENT MARGIN	KAMCHATKA ARC / KAMCHATKA ARC / CENTRAL KAMCHATKA SEGMENT / KAMEN	CENTRAL KAMCHATKA DEPRESSION	56.0012	56.0012	160.526	160.526	SAE			s_KAM-08-16 [22589]	ANDESITE, BASALTIC [22589]									VOL					WR [22589]	54.55	1.02		17.68				8.39	8.6	5.19	0.16		1.01	3.24	0.18
[22589]	CONVERGENT MARGIN	KAMCHATKA ARC / KAMCHATKA ARC / CENTRAL KAMCHATKA SEGMENT / KAMEN	CENTRAL KAMCHATKA DEPRESSION	56.0208	56.0208	160.548	160.548	SAE			s_KAM-08-24 [22589]	ANDESITE, BASALTIC [22589]									VOL					WR [22589]	54.9	0.86		18.86				8.41	8.22	3.98	0.17		0.94	3.48	0.18
[22589]	CONVERGENT MARGIN	KAMCHATKA ARC / KAMCHATKA ARC / CENTRAL KAMCHATKA SEGMENT / KAMEN	CENTRAL KAMCHATKA DEPRESSION	56.0211	56.0211	160.544	160.544	SAE			s_KAM-08-29 [22589]	ANDESITE, BASALTIC [22589]									VOL					WR [22589]	55.1	0.85		18.69				8.08	8.35	4.29	0.17		0.91	3.38	0.18
[22589]	CONVERGENT MARGIN	KAMCHATKA ARC / KAMCHATKA ARC / CENTRAL KAMCHATKA SEGMENT / KAMEN	CENTRAL KAMCHATKA DEPRESSION	55.9976	55.9976	160.535	160.535	SAE			s_KAM-08-31 [22589]	ANDESITE, BASALTIC [22589]									VOL					WR [22589]	54.48	0.96		16.46				8.14	9	6.47	0.16		1.03	3.12	0.18
[22589]	CONVERGENT MARGIN	KAMCHATKA ARC / KAMCHATKA ARC / CENTRAL KAMCHATKA SEGMENT / KAMEN	CENTRAL KAMCHATKA DEPRESSION	56.0149	56.0149	160.51	160.51	SAE			s_KAM-08-38 [22589]	ANDESITE, BASALTIC [22589]									VOL					WR [22589]	53.42	1.07		18.31				8.98	8.76	5.02	0.18		0.88	3.2	0.19
[22589]	CONVERGENT MARGIN	KAMCHATKA ARC / KAMCHATKA ARC / CENTRAL KAMCHATKA SEGMENT / KAMEN	CENTRAL KAMCHATKA DEPRESSION	56.0226	56.0226	160.53	160.53	SAE			s_KAM-08-39 [22589]	ANDESITE, BASALTIC [22589]									VOL					WR [22589]	54.18	0.93		18.4				8.38	8.63	4.95	0.17		0.88	3.31	0.17
[22589]	CONVERGENT MARGIN	KAMCHATKA ARC / KAMCHATKA ARC / CENTRAL KAMCHATKA SEGMENT / KAMEN	CENTRAL KAMCHATKA DEPRESSION	56.0226	56.0226	160.531	160.531	SAE			s_KAM-08-40-1 [22589]	ANDESITE, BASALTIC [22589]									VOL					WR [22589]	55.42	0.85		18.44				7.96	8.26	4.23	0.18		0.96	3.51	0.19
[22589]	CONVERGENT MARGIN	KAMCHATKA ARC / KAMCHATKA ARC / CENTRAL KAMCHATKA SEGMENT / KAMEN	CENTRAL KAMCHATKA DEPRESSION	56.0209	56.0209	160.559	160.559	SAE			s_KAM-08-43 [22589]	ANDESITE, BASALTIC [22589]									VOL					WR [22589]	54.82	0.88		18.84				8.31	8.16	4.17	0.17		0.95	3.51	0.18
[22589]	CONVERGENT MARGIN	KAMCHATKA ARC / KAMCHATKA ARC / CENTRAL KAMCHATKA SEGMENT / KAMEN	CENTRAL KAMCHATKA DEPRESSION	56.021	56.021	160.552	160.552	SAE			s_KAM-08-45 [22589]	ANDESITE, BASALTIC [22589]									VOL					WR [22589]	54.8	0.88		18.88				8.26	8.21	4.17	0.17		0.95	3.52	0.18
[22589]	CONVERGENT MARGIN	KAMCHATKA ARC / KAMCHATKA ARC / CENTRAL KAMCHATKA SEGMENT / KAMEN	CENTRAL KAMCHATKA DEPRESSION	56.019	56.019	60.5338	60.5338	SAE			s_KAM-09-52/2 [22589]	ANDESITE, BASALTIC [22589]									VOL					WR [22589]	53.63	0.97		17.87				8.55	9.03	5.48	0.17		0.87	3.25	0.17
[22589]	CONVERGENT MARGIN	KAMCHATKA ARC / KAMCHATKA ARC / CENTRAL KAMCHATKA SEGMENT / KAMEN	CENTRAL KAMCHATKA DEPRESSION	56.0301	56.0301	160.528	160.528	SAE			s_KAM-08-59 [22589]	ANDESITE, BASALTIC [22589]									VOL					WR [22589]	53.27	0.96		18.31				8.68	8.92	5.45	0.17		0.86	3.21	0.16
[22589]	CONVERGENT MARGIN	KAMCHATKA ARC / KAMCHATKA ARC / CENTRAL KAMCHATKA SEGMENT / KAMEN	CENTRAL KAMCHATKA DEPRESSION	56.0259	56.0259	160.559	160.559	SAE			s_KAM-08-61 [22589]	ANDESITE, BASALTIC [22589]									VOL					WR [22589]	54.32	0.94		18.48				8.34	8.43	4.73	0.17		0.96	3.44	0.18
[22589]	CONVERGENT MARGIN	KAMCHATKA ARC / KAMCHATKA ARC / CENTRAL KAMCHATKA SEGMENT / KAMEN	CENTRAL KAMCHATKA DEPRESSION	56.026	56.026	160.559	160.559	SAE			s_KAM-08-64 [22589]	ANDESITE, BASALTIC [22589]									VOL					WR [22589]	54.32	0.94		18.49				8.34	8.44	4.73	0.17		0.95	3.45	0.18
[22589]	CONVERGENT MARGIN	KAMCHATKA ARC / KAMCHATKA ARC / CENTRAL KAMCHATKA SEGMENT / KAMEN	CENTRAL KAMCHATKA DEPRESSION	55.9638	55.9638	160.683	160.683	SAE			s_KAM-08-97 [22589]	ANDESITE, BASALTIC [22589]									VOL					WR [22589]	55.26	0.88		18.69				8	8.11	4.16	0.16		0.99	3.54	0.21
[22589]	CONVERGENT MARGIN	KAMCHATKA ARC / KAMCHATKA ARC / CENTRAL KAMCHATKA SEGMENT / KAMEN	CENTRAL KAMCHATKA DEPRESSION	55.9861	55.9861	160.628	160.628	SAE			s_KAM-09-07 [22589]	ANDESITE, BASALTIC [22589]									VOL					WR [22589]	55.91	0.88		17.66				7.72	7.97	4.89	0.16		1.03	3.57	0.2
[22589]	CONVERGENT MARGIN	KAMCHATKA ARC / KAMCHATKA ARC / CENTRAL KAMCHATKA SEGMENT / KAMEN	CENTRAL KAMCHATKA DEPRESSION	55.9873	55.9873	160.626	160.626	SAE			s_KAM-09-10 [22589]	ANDESITE, BASALTIC [22589]									VOL					WR [22589]	54.39	0.95		17.14				8.42	8.75	5.9	0.17		0.89	3.2	0.18
[22589]	CONVERGENT MARGIN	KAMCHATKA ARC / KAMCHATKA ARC / CENTRAL KAMCHATKA SEGMENT / KAMEN	CENTRAL KAMCHATKA DEPRESSION	55.9869	55.9869	160.63	160.63	SAE			s_KAM-09-11 [22589]	ANDESITE, BASALTIC [22589]									VOL					WR [22589]	55.15	0.96		17.96				7.92	8.31	4.82	0.16		1.1	3.42	0.2
[22589]	CONVERGENT MARGIN	KAMCHATKA ARC / KAMCHATKA ARC / CENTRAL KAMCHATKA SEGMENT / KAMEN	CENTRAL KAMCHATKA DEPRESSION	55.9821	55.9821	160.66	160.66	SAE			s_KAM-09-12 [22589]	ANDESITE, BASALTIC [22589]									VOL					WR [22589]	53.27	0.97		15.58				8.47	9.53	7.9	0.17		0.89	3.04	0.18
[22589]	CONVERGENT MARGIN	KAMCHATKA ARC / KAMCHATKA ARC / CENTRAL KAMCHATKA SEGMENT / KAMEN	CENTRAL KAMCHATKA DEPRESSION	56.0128	56.0128	160.641	160.641	SAE			s_KAM-09-15 [22589]	ANDESITE, BASALTIC [22589]									VOL					WR [22589]	53.43	0.98		16.43				8.72	9.36	6.83	0.18		0.9	2.98	0.19
[22589]	CONVERGENT MARGIN	KAMCHATKA ARC / KAMCHATKA ARC / CENTRAL KAMCHATKA SEGMENT / KAMEN	CENTRAL KAMCHATKA DEPRESSION	56.0103	56.0103	160.642	160.642	SAE			s_KAM-09-18 [22589]	ANDESITE [22589]									VOL					WR [22589]	58.55	0.82		17.17				6.65	7.31	4.27	0.14		1.16	3.75	0.18
[22589]	CONVERGENT MARGIN	KAMCHATKA ARC / KAMCHATKA ARC / CENTRAL KAMCHATKA SEGMENT / KAMEN	CENTRAL KAMCHATKA DEPRESSION	56.0134	56.0134	160.64	160.64	SAE			s_KAM-09-24 [22589]	ANDESITE, BASALTIC [22589]									VOL					WR [22589]	54.06	0.97		17.76				8.49	8.77	5.43	0.17		0.85	3.33	0.18
[22589]	CONVERGENT MARGIN	KAMCHATKA ARC / KAMCHATKA ARC / CENTRAL KAMCHATKA SEGMENT / KAMEN	CENTRAL KAMCHATKA DEPRESSION	55.9615	55.9615	160.673	160.673	SAE			s_KAM-09-30 [22589]	ANDESITE, BASALTIC [22589]									VOL					WR [22589]	53.85	1.02		17.04				8.51	8.86	6.03	0.17		1.08	3.25	0.18
[22589]	CONVERGENT MARGIN	KAMCHATKA ARC / KAMCHATKA ARC / CENTRAL KAMCHATKA SEGMENT / KAMEN	CENTRAL KAMCHATKA DEPRESSION	55.9805	55.9805	160.639	160.639	SAE			s_KAM-09-33 [22589]	ANDESITE, BASALTIC [22589]									VOL					WR [22589]	54.37	1		17.27				8.63	8.81	5.51	0.18		0.91	3.15	0.17
[22589]	CONVERGENT MARGIN	KAMCHATKA ARC / KAMCHATKA ARC / CENTRAL KAMCHATKA SEGMENT / KAMEN	CENTRAL KAMCHATKA DEPRESSION	55.9832	55.9832	160.665	160.665	SAE			s_KAM-09-36 [22589]	ANDESITE, BASALTIC [22589]									VOL					WR [22589]	53.36	0.98		15.56				8.47	9.4	7.93	0.17		0.92	3.02	0.19
[22589]	CONVERGENT MARGIN	KAMCHATKA ARC / KAMCHATKA ARC / CENTRAL KAMCHATKA SEGMENT / KAMEN	CENTRAL KAMCHATKA DEPRESSION	55.9844	55.9844	160.654	160.654	SAE			s_KAM-09-38 [22589]	ANDESITE, BASALTIC [22589]									VOL					WR [22589]	53.31	0.97		15.48				8.47	9.51	7.99	0.17		0.93	2.99	0.19
[22589]	CONVERGENT MARGIN	KAMCHATKA ARC / KAMCHATKA ARC / CENTRAL KAMCHATKA SEGMENT / KAMEN	CENTRAL KAMCHATKA DEPRESSION	55.9888	55.9888	160.64	160.64	SAE			s_KAM-09-39 [22589]	ANDESITE [22589]									VOL					WR [22589]	57.97	0.8		17.73				6.5	7.23	4.19	0.14		1.3	3.92	0.21
[22589]	CONVERGENT MARGIN	KAMCHATKA ARC / KAMCHATKA ARC / CENTRAL KAMCHATKA SEGMENT / KAMEN	CENTRAL KAMCHATKA DEPRESSION	55.9919	55.9919	160.635	160.635	SAE			s_KAM-09-41 [22589]	ANDESITE, BASALTIC [22589]									VOL					WR [22589]	56.69	0.86		17.6				7.36	7.73	4.74	0.16		1.11	3.55	0.19
[22589]	CONVERGENT MARGIN	KAMCHATKA ARC / KAMCHATKA ARC / CENTRAL KAMCHATKA SEGMENT / KAMEN	CENTRAL KAMCHATKA DEPRESSION	55.9393	55.9393	160.657	160.657	SAE			s_KAM-09-54 [22589]	ANDESITE, BASALTIC [22589]									VOL					WR [22589]	52.34	1.09		17.77				9.2	9.31	6.06	0.18		0.67	3.21	0.18
[22589]	CONVERGENT MARGIN	KAMCHATKA ARC / KAMCHATKA ARC / CENTRAL KAMCHATKA SEGMENT / KAMEN	CENTRAL KAMCHATKA DEPRESSION	55.9393	55.9393	160.657	160.657	SAE			s_KAM-09-55 [22589]	ANDESITE, BASALTIC [22589]									VOL					WR [22589]	52.36	1.09		17.8				9.17	9.32	6.03	0.18		0.67	3.21	0.19
[22589]	CONVERGENT MARGIN	KAMCHATKA ARC / KAMCHATKA ARC / CENTRAL KAMCHATKA SEGMENT / KAMEN	CENTRAL KAMCHATKA DEPRESSION	55.9381	55.9381	160.656	160.656	SAE			s_KAM-09-56 [22589]	ANDESITE, BASALTIC [22589]									VOL					WR [22589]	52.27	1.09		17.8				9.2	9.35	6.06	0.18		0.66	3.2	0.18
[22589]	CONVERGENT MARGIN	KAMCHATKA ARC / KAMCHATKA ARC / CENTRAL KAMCHATKA SEGMENT / KAMEN	CENTRAL KAMCHATKA DEPRESSION	55.9456	55.9456	160.563	160.563	SAE			s_KAM-09-61 [22589]	ANDESITE, BASALTIC [22589]									VOL					WR [22589]	53.27	1.1		18.04				8.85	8.86	5.38	0.18		0.89	3.24	0.18
[22589]	CONVERGENT MARGIN	KAMCHATKA ARC / KAMCHATKA ARC / CENTRAL KAMCHATKA SEGMENT / KAMEN	CENTRAL KAMCHATKA DEPRESSION	55.9528	55.9528	160.618	160.618	SAE			s_KAM-09-65 [22589]	ANDESITE, BASALTIC [22589]									VOL					WR [22589]	52.99	1.11		18.24				8.81	9.02	5.37	0.17		0.74	3.35	0.19
[22589]	CONVERGENT MARGIN	KAMCHATKA ARC / KAMCHATKA ARC / CENTRAL KAMCHATKA SEGMENT / KAMEN	CENTRAL KAMCHATKA DEPRESSION	55.9601	55.9601	160.713	160.713	SAE			s_KAM-08-86 [22589]	ANDESITE, BASALTIC [22589]									VOL					WR [22589]	52.03	1.08		16.92				9.23	9.78	6.99	0.18		0.63	3.01	0.17
[22589]	CONVERGENT MARGIN	KAMCHATKA ARC / KAMCHATKA ARC / CENTRAL KAMCHATKA SEGMENT / KAMEN	CENTRAL KAMCHATKA DEPRESSION	56.0151	56.0151	160.517	160.517	SAE			s_KAM-08-21 [22589]	ANDESITE, BASALTIC [22589]									VOL					WR [22589]	52.59	1.07		18.26				9.21	8.85	5.56	0.18		0.78	3.3	0.2
[22589]	CONVERGENT MARGIN	KAMCHATKA ARC / KAMCHATKA ARC / CENTRAL KAMCHATKA SEGMENT / KAMEN	CENTRAL KAMCHATKA DEPRESSION	55.9956	55.9956	160.547	160.547	SAE			s_KAM-07-17 [22589]	ANDESITE, BASALTIC [22589]									VOL					WR [22589]	52.28	1.11		17.58				9.22	9.54	6.04	0.18		0.67	3.2	0.18
[22589]	CONVERGENT MARGIN	KAMCHATKA ARC / KAMCHATKA ARC / CENTRAL KAMCHATKA SEGMENT / KAMEN	CENTRAL KAMCHATKA DEPRESSION	55.9942	55.9942	160.538	160.538	SAE			s_KAM-07-19 [22589]	ANDESITE, BASALTIC [22589]									VOL					WR [22589]	52.25	1.09		17.99				9.15	9.4	5.9	0.18		0.68	3.18	0.18
[22589]	CONVERGENT MARGIN	KAMCHATKA ARC / KAMCHATKA ARC / CENTRAL KAMCHATKA SEGMENT / KAMEN	CENTRAL KAMCHATKA DEPRESSION	55.9883	55.9883	160.533	160.533	SAE			s_KAM-07-20 [22589]	ANDESITE [22589]									VOL					WR [22589]	61.42	0.57		17.41				5.29	6.45	3.22	0.12		1.27	4.07	0.18
[22589]	CONVERGENT MARGIN	KAMCHATKA ARC / KAMCHATKA ARC / CENTRAL KAMCHATKA SEGMENT / KAMEN	CENTRAL KAMCHATKA DEPRESSION	56.0032	56.0032	160.546	160.546	SAE			s_KAM-08-11 [22589]	ANDESITE, BASALTIC [22589]									VOL					WR [22589]	54.43	0.97		16.5				8.17	9.04	6.37	0.16		1.03	3.15	0.18
[22589]	CONVERGENT MARGIN	KAMCHATKA ARC / KAMCHATKA ARC / CENTRAL KAMCHATKA SEGMENT / KAMEN	CENTRAL KAMCHATKA DEPRESSION	55.9972	55.9972	160.536	160.536	SAE			s_KAM-08-30 [22589]	ANDESITE [22589]									VOL					WR [22589]	61.25	0.59		17.46				5.41	6.45	3.21	0.12		1.27	4.06	0.18
[22589]	CONVERGENT MARGIN	KAMCHATKA ARC / KAMCHATKA ARC / CENTRAL KAMCHATKA SEGMENT / KAMEN	CENTRAL KAMCHATKA DEPRESSION	56.0157	56.0157	160.532	160.532	SAE			s_KAM-08-49 [22589]	ANDESITE, BASALTIC [22589]									VOL					WR [22589]	54.55	1.06		17.83				8.5	8.35	4.92	0.18		1.02	3.4	0.19
[22589]	CONVERGENT MARGIN	KAMCHATKA ARC / KAMCHATKA ARC / CENTRAL KAMCHATKA SEGMENT / KAMEN	CENTRAL KAMCHATKA DEPRESSION	56.0157	56.0157	160.533	160.533	SAE			s_KAM-08-50 [22589]	ANDESITE, BASALTIC [22589]									VOL					WR [22589]	53.46	1.07		18.37				8.92	8.77	4.97	0.18		0.89	3.2	0.19
[22589]	CONVERGENT MARGIN	KAMCHATKA ARC / KAMCHATKA ARC / CENTRAL KAMCHATKA SEGMENT / KAMEN	CENTRAL KAMCHATKA DEPRESSION	56.019	56.019	160.534	160.534	SAE			s_KAM-08-52 [22589]	ANDESITE, BASALTIC [22589]									VOL					WR [22589]	53.5	1.07		18.33				8.97	8.71	4.96	0.18		0.89	3.21	0.19
[22589]	CONVERGENT MARGIN	KAMCHATKA ARC / KAMCHATKA ARC / CENTRAL KAMCHATKA SEGMENT / KAMEN	CENTRAL KAMCHATKA DEPRESSION	55.9611	55.9611	160.716	160.716	SAE			s_KAM-08-84 [22589]	ANDESITE, BASALTIC [22589]									VOL					WR [22589]	53.2	1.03		17.82				8.78	9.13	5.66	0.18		0.73	3.28	0.19
[22589]	CONVERGENT MARGIN	KAMCHATKA ARC / KAMCHATKA ARC / CENTRAL KAMCHATKA SEGMENT / KAMEN	CENTRAL KAMCHATKA DEPRESSION	55.9817	55.9817	160.687	160.687	SAE			s_KAM-08-A1 [22589]	ANDESITE, BASALTIC [22589]									VOL					WR [22589]	53.08	1.11		18.54				8.86	8.79	5.11	0.17		0.74	3.41	0.19
[22589]	CONVERGENT MARGIN	KAMCHATKA ARC / KAMCHATKA ARC / CENTRAL KAMCHATKA SEGMENT / KAMEN	CENTRAL KAMCHATKA DEPRESSION	55.9841	55.9841	160.669	160.669	SAE			s_KAM-08-A4 [22589]	ANDESITE, BASALTIC [22589]									VOL					WR [22589]	54.19	1.02		17.21				8.23	8.78	5.84	0.16		1.14	3.22	0.2
[22589]	CONVERGENT MARGIN	KAMCHATKA ARC / KAMCHATKA ARC / CENTRAL KAMCHATKA SEGMENT / KAMEN	CENTRAL KAMCHATKA DEPRESSION	55.9991	55.9991	160.646	160.646	SAE			s_KAM-09-01 [22589]	ANDESITE, BASALTIC [22589]									VOL					WR [22589]	53.68	1.06		18.79				8.77	8.54	4.55	0.17		0.76	3.49	0.2
[22589]	CONVERGENT MARGIN	KAMCHATKA ARC / KAMCHATKA ARC / CENTRAL KAMCHATKA SEGMENT / KAMEN	CENTRAL KAMCHATKA DEPRESSION	55.9935	55.9935	160.65	160.65	SAE			s_KAM-09-03 [22589]	ANDESITE, BASALTIC [22589]									VOL					WR [22589]	54.1	1.03		17.2				8.27	8.8	5.9	0.16		1.13	3.22	0.2
[22589]	CONVERGENT MARGIN	KAMCHATKA ARC / KAMCHATKA ARC / CENTRAL KAMCHATKA SEGMENT / KAMEN	CENTRAL KAMCHATKA DEPRESSION	55.9929	55.9929	160.651	160.651	SAE			s_KAM-09-04 [22589]	ANDESITE, BASALTIC [22589]									VOL					WR [22589]	54.13	0.95		16.42				8.37	9.07	6.5	0.17		1.04	3.16	0.18
[22589]	CONVERGENT MARGIN	KAMCHATKA ARC / KAMCHATKA ARC / CENTRAL KAMCHATKA SEGMENT / KAMEN	CENTRAL KAMCHATKA DEPRESSION	55.9874	55.9874	160.627	160.627	SAE			s_KAM-09-08 [22589]	ANDESITE, BASALTIC [22589]									VOL					WR [22589]	54.79	1.03		17.78				8.33	8.27	5.07	0.16		1.03	3.34	0.19
[22589]	CONVERGENT MARGIN	KAMCHATKA ARC / KAMCHATKA ARC / CENTRAL KAMCHATKA SEGMENT / KAMEN	CENTRAL KAMCHATKA DEPRESSION	55.9874	55.9874	160.627	160.627	SAE			s_KAM-09-09 [22589]	ANDESITE, BASALTIC [22589]									VOL					WR [22589]	53.9	1.02		17.2				8.46	8.81	5.88	0.17		1.09	3.28	0.18
[22589]	CONVERGENT MARGIN	KAMCHATKA ARC / KAMCHATKA ARC / CENTRAL KAMCHATKA SEGMENT / KAMEN	CENTRAL KAMCHATKA DEPRESSION	56.0119	56.0119	160.64	160.64	SAE			s_KAM-09-16 [22589]	ANDESITE, BASALTIC [22589]									VOL					WR [22589]	55.75	0.98		17				7.98	8.45	5.22	0.16		1.11	3.17	0.18
[22589]	CONVERGENT MARGIN	KAMCHATKA ARC / KAMCHATKA ARC / CENTRAL KAMCHATKA SEGMENT / KAMEN	CENTRAL KAMCHATKA DEPRESSION	55.9796	55.9796	160.633	160.633	SAE			s_KAM-09-34 [22589]	ANDESITE, BASALTIC [22589]									VOL					WR [22589]	53.91	1.02		17.19				8.48	8.8	5.84	0.17		1.1	3.29	0.18
[22589]	CONVERGENT MARGIN	KAMCHATKA ARC / KAMCHATKA ARC / CENTRAL KAMCHATKA SEGMENT / KAMEN	CENTRAL KAMCHATKA DEPRESSION	55.9888	55.9888	160.64	160.64	SAE			s_KAM-09-40 [22589]	ANDESITE, BASALTIC [22589]									VOL					WR [22589]	53.91	0.96		16.47				8.26	9.19	6.78	0.17		0.98	3.11	0.18
[22589]	CONVERGENT MARGIN	KAMCHATKA ARC / KAMCHATKA ARC / CENTRAL KAMCHATKA SEGMENT / KAMEN	CENTRAL KAMCHATKA DEPRESSION	55.9892	55.9892	160.637	160.637	SAE			s_KAM-09-45 [22589]	ANDESITE, BASALTIC [22589]									VOL					WR [22589]	53.39	0.94		16.16				8.75	9.35	7.36	0.18		0.77	2.93	0.17
[22589]	CONVERGENT MARGIN	KAMCHATKA ARC / KAMCHATKA ARC / CENTRAL KAMCHATKA SEGMENT / KAMEN	CENTRAL KAMCHATKA DEPRESSION	55.965	55.965	160.452	160.452	SAE			s_2311 [22589]	ANDESITE, BASALTIC [22589]									VOL					WR [22589]	52.24	0.98		17.27				9.29	9.68	6.46	0.17		0.69	3.06	0.17
[22589]	CONVERGENT MARGIN	KAMCHATKA ARC / KAMCHATKA ARC / CENTRAL KAMCHATKA SEGMENT / KAMEN	CENTRAL KAMCHATKA DEPRESSION	55.9678	55.9678	160.526	160.526	SAE			s_KAM-07-03 [22589]	ANDESITE, BASALTIC [22589]									VOL					WR [22589]	52.82	0.91		17.39				8.46	9.25	6.89	0.16		0.7	3.25	0.16
[22589]	CONVERGENT MARGIN	KAMCHATKA ARC / KAMCHATKA ARC / CENTRAL KAMCHATKA SEGMENT / KAMEN	CENTRAL KAMCHATKA DEPRESSION	55.9744	55.9744	160.484	160.484	SAE			s_KAM-07-09 [22589]	ANDESITE, BASALTIC [22589]									VOL					WR [22589]	52.54	0.97		17.27				8.74	9.65	6.63	0.17		0.68	3.19	0.16
[22589]	CONVERGENT MARGIN	KAMCHATKA ARC / KAMCHATKA ARC / CENTRAL KAMCHATKA SEGMENT / KAMEN	CENTRAL KAMCHATKA DEPRESSION	55.9906	55.9906	160.503	160.503	SAE			s_KAM-07-10 [22589]	ANDESITE, BASALTIC [22589]									VOL					WR [22589]	52.49	0.97		17.2				8.79	9.67	6.66	0.17		0.68	3.2	0.16
[22589]	CONVERGENT MARGIN	KAMCHATKA ARC / KAMCHATKA ARC / CENTRAL KAMCHATKA SEGMENT / KAMEN	CENTRAL KAMCHATKA DEPRESSION	55.9858	55.9858	160.508	160.508	SAE			s_KAM-07-11 [22589]	ANDESITE, BASALTIC [22589]									VOL					WR [22589]	53.02	0.89		15.07				8.61	9.76	8.81	0.17		0.73	2.79	0.16
[22589]	CONVERGENT MARGIN	KAMCHATKA ARC / KAMCHATKA ARC / CENTRAL KAMCHATKA SEGMENT / KAMEN	CENTRAL KAMCHATKA DEPRESSION	55.9715	55.9715	160.483	160.483	SAE			s_KAM-07-13 [22589]	ANDESITE, BASALTIC [22589]									VOL					WR [22589]	52.46	0.96		17.32				8.73	9.67	6.65	0.17		0.67	3.2	0.16
[22589]	CONVERGENT MARGIN	KAMCHATKA ARC / KAMCHATKA ARC / CENTRAL KAMCHATKA SEGMENT / KAMEN	CENTRAL KAMCHATKA DEPRESSION	56.0005	56.0005	160.513	160.513	SAE			s_KAM-08-01 [22589]	ANDESITE, BASALTIC [22589]									VOL					WR [22589]	52.96	0.9		15.11				8.67	9.69	8.78	0.17		0.75	2.81	0.16
[22589]	CONVERGENT MARGIN	KAMCHATKA ARC / KAMCHATKA ARC / CENTRAL KAMCHATKA SEGMENT / KAMEN	CENTRAL KAMCHATKA DEPRESSION	55.9999	55.9999	160.489	160.489	SAE			s_KAM-08-14 [22589]	ANDESITE, BASALTIC [22589]									VOL					WR [22589]	53.93	1.04		17.94				8.29	8.44	5.39	0.16		0.93	3.69	0.19
[22589]	CONVERGENT MARGIN	KAMCHATKA ARC / KAMCHATKA ARC / CENTRAL KAMCHATKA SEGMENT / KAMEN	CENTRAL KAMCHATKA DEPRESSION	56.0063	56.0063	160.516	160.516	SAE			s_KAM-08-18 [22589]	ANDESITE, BASALTIC [22589]									VOL					WR [22589]	52.27	1.11		16.71				8.86	9.74	6.98	0.17		0.74	3.22	0.19
[22589]	CONVERGENT MARGIN	KAMCHATKA ARC / KAMCHATKA ARC / CENTRAL KAMCHATKA SEGMENT / KAMEN	CENTRAL KAMCHATKA DEPRESSION	56.0107	56.0107	160.523	160.523	SAE			s_KAM-08-19 [22589]	ANDESITE, BASALTIC [22589]									VOL					WR [22589]	52.34	1.1		16.7				8.85	9.7	6.98	0.17		0.75	3.22	0.19
[22589]	CONVERGENT MARGIN	KAMCHATKA ARC / KAMCHATKA ARC / CENTRAL KAMCHATKA SEGMENT / KAMEN	CENTRAL KAMCHATKA DEPRESSION	56.0019	56.0019	160.338	160.338	SAE			s_KAM-08-20 [22589]	ANDESITE, BASALTIC [22589]									VOL					WR [22589]	52.25	1.11		16.7				8.86	9.76	7.04	0.17		0.74	3.19	0.19
[22589]	CONVERGENT MARGIN	KAMCHATKA ARC / KAMCHATKA ARC / CENTRAL KAMCHATKA SEGMENT / KAMEN	CENTRAL KAMCHATKA DEPRESSION	56.0037	56.0037	160.503	160.503	SAE			s_KAM-08-66 [22589]	ANDESITE, BASALTIC [22589]									VOL					WR [22589]	53.29	0.91		16.1				8.67	9.62	7.42	0.17		0.74	2.94	0.15
[22589]	CONVERGENT MARGIN	KAMCHATKA ARC / KAMCHATKA ARC / CENTRAL KAMCHATKA SEGMENT / KAMEN	CENTRAL KAMCHATKA DEPRESSION	55.9974	55.9974	160.5	160.5	SAE			s_KAM-08-68 [22589]	ANDESITE, BASALTIC [22589]									VOL					WR [22589]	52.99	0.91		15.16				8.68	9.66	8.7	0.17		0.76	2.81	0.16
[22589]	CONVERGENT MARGIN	KAMCHATKA ARC / KAMCHATKA ARC / CENTRAL KAMCHATKA SEGMENT / KULICH	CENTRAL KAMCHATKA DEPRESSION	55.9661	55.9661	160.516	160.516	SAE			s_KAM-07-01 [22589]	ANDESITE [22589]									VOL					WR [22589]	59.31	0.58		18.83				6.63	6.63	2.2	0.17		1.17	4.15	0.33
[22589]	CONVERGENT MARGIN	KAMCHATKA ARC / KAMCHATKA ARC / CENTRAL KAMCHATKA SEGMENT / KROSHKA	CENTRAL KAMCHATKA DEPRESSION	55.9545	55.9545	160.702	160.702	SAE			s_KAM-08-99 [22589]	ANDESITE [22589]									VOL					WR [22589]	61.51	0.6		17.49				5.56	6.3	3.08	0.13		1.36	3.78	0.18
[22589]	CONVERGENT MARGIN	KAMCHATKA ARC / KAMCHATKA ARC / CENTRAL KAMCHATKA SEGMENT / KAMEN	CENTRAL KAMCHATKA DEPRESSION, AMBON	55.9613	55.9613	160.755	160.755	SAE			s_KAM-08-92 [22589]	ANDESITE [22589]									VOL					WR [22589]	60.31	0.69		18.16				5.79	6.44	3.03	0.12		1.38	3.88	0.2
[22589]	CONVERGENT MARGIN	KAMCHATKA ARC / KAMCHATKA ARC / CENTRAL KAMCHATKA SEGMENT / PLOSKIE SOPKY	CENTRAL KAMCHATKA DEPRESSION	56.3267	56.3267	160.842	160.842	SAE			s_PLAT-08-01 [22589]	ANDESITE, BASALTIC [22589]									VOL					WR [22589]	55.01	1.48		17.85				8.26	7.74	3.53	0.15		1.94	3.5	0.53
[22589]	CONVERGENT MARGIN	KAMCHATKA ARC / KAMCHATKA ARC / CENTRAL KAMCHATKA SEGMENT / PLOSKIE SOPKY	CENTRAL KAMCHATKA DEPRESSION	56.057	56.057	160.867	160.867	SAE			s_PLAT-08-02 [22589]	ANDESITE, BASALTIC [22589]									VOL					WR [22589]	53.65	1.34		18.22				8.62	8.52	3.82	0.15		1.64	3.65	0.38
[22589]	CONVERGENT MARGIN	KAMCHATKA ARC / KAMCHATKA ARC / CENTRAL KAMCHATKA SEGMENT / BEZYMIANNY	CENTRAL KAMCHATKA DEPRESSION	55.9334	55.9334	160.587	160.587	SAE			s_BEZ-09-04 [22589]	ANDESITE, BASALTIC [22589]									VOL					WR [22589]	52.66	1.65		17.92				8.58	8.2	3.77	0.16		2.56	3.72	0.79
[22589]	CONVERGENT MARGIN	KAMCHATKA ARC / KAMCHATKA ARC / CENTRAL KAMCHATKA SEGMENT / BEZYMIANNY	CENTRAL KAMCHATKA DEPRESSION	55.9436	55.9436	160.564	160.564	SAE			s_BEZ-09-12 [22589]	ANDESITE, BASALTIC [22589]									VOL					WR [22589]	56.07	0.84		16.8				7.72	8.5	5.46	0.16		1.09	3.17	0.18
[22589]	CONVERGENT MARGIN	KAMCHATKA ARC / KAMCHATKA ARC / CENTRAL KAMCHATKA SEGMENT / BEZYMIANNY	CENTRAL KAMCHATKA DEPRESSION	55.9477	55.9477	160.57	160.57	SAE			s_BEZ-09-15 [22589]	ANDESITE [22589]									VOL					WR [22589]	59.32	0.7		17.24				6.3	7.07	4.08	0.14		1.4	3.58	0.18
[22589]	CONVERGENT MARGIN	KAMCHATKA ARC / KAMCHATKA ARC / CENTRAL KAMCHATKA SEGMENT / BEZYMIANNY	CENTRAL KAMCHATKA DEPRESSION	55.941	55.941	160.606	160.606	SAE			s_BEZ-09-19 [22589]	ANDESITE [22589]									VOL					WR [22589]	60.33	0.68		16.85				5.96	6.78	3.96	0.13		1.49	3.64	0.18
[22589]	CONVERGENT MARGIN	KAMCHATKA ARC / KAMCHATKA ARC / CENTRAL KAMCHATKA SEGMENT / BEZYMIANNY	CENTRAL KAMCHATKA DEPRESSION	55.9207	55.9207	160.611	160.611	SAE			s_BEZ-09-20 [22589]	ANDESITE, BASALTIC [22589]									VOL					WR [22589]	56.04	0.83		16.57				7.74	8.61	5.64	0.17		1.1	3.12	0.18
[22589]	CONVERGENT MARGIN	KAMCHATKA ARC / KAMCHATKA ARC / CENTRAL KAMCHATKA SEGMENT / BEZYMIANNY	CENTRAL KAMCHATKA DEPRESSION	55.9549	55.9549	160.615	160.615	SAE			s_1563 [22589]	ANDESITE [22589]									VOL					WR [22589]	59.64	0.69		17.24				6.23	7.11	3.9	0.14		1.27	3.59	0.18
[22589]	CONVERGENT MARGIN	KAMCHATKA ARC / KAMCHATKA ARC / CENTRAL KAMCHATKA SEGMENT / BEZYMIANNY	CENTRAL KAMCHATKA DEPRESSION	55.9549	55.9549	160.615	160.615	SAE			s_1566 [22589]	ANDESITE [22589]									VOL					WR [22589]	60.33	0.69		16.85				5.96	6.78	3.95	0.13		1.48	3.65	0.18
[22589]	CONVERGENT MARGIN	KAMCHATKA ARC / KAMCHATKA ARC / CENTRAL KAMCHATKA SEGMENT / BEZYMIANNY	CENTRAL KAMCHATKA DEPRESSION	55.9549	55.9549	160.615	160.615	SAE			s_M-1484 [22589]	ANDESITE [22589]									VOL					WR [22589]	57.25	0.78		16.9				7.4	8.08	4.84	0.16		1.17	3.23	0.18
[22589]	CONVERGENT MARGIN	KAMCHATKA ARC / KAMCHATKA ARC / CENTRAL KAMCHATKA SEGMENT / BEZYMIANNY	CENTRAL KAMCHATKA DEPRESSION	55.9549	55.9549	160.615	160.615	SAE			s_KAM-09-62 [22589]	ANDESITE, BASALTIC [22589]									VOL					WR [22589]	56.59	0.81		16.74				7.53	8.32	5.33	0.16		1.16	3.18	0.18
[22592]	CONVERGENT MARGIN	KAMCHATKA ARC / KAMCHATKA ARC / CENTRAL KAMCHATKA SEGMENT / KLYUCHEVSKOY	BULOCHKA	56.05	56.05	160.63	160.63	SAE			s_KL-03 [22592]	BASALT [22592]									VOL					WR [22592]	51.82	0.83		13.34				8.85	10.27	11.86	0.16		0.58	2.17	0.12
[22592]	CONVERGENT MARGIN	KAMCHATKA ARC / KAMCHATKA ARC / CENTRAL KAMCHATKA SEGMENT / KLYUCHEVSKOY	BULOCHKA	56.05	56.05	160.63	160.63	SAE			s_KL-05 [22592]	BASALT [22592]									VOL					WR [22592]	52.1	0.81		13.32				8.84	10.17	11.67	0.16		0.64	2.17	0.12
[22592]	CONVERGENT MARGIN	KAMCHATKA ARC / KAMCHATKA ARC / CENTRAL KAMCHATKA SEGMENT / KLYUCHEVSKOY	NOVOGRABLENOV	56.05	56.05	160.63	160.63	SAE			s_KL-09 [22592]	ANDESITE, BASALTIC [22592]									VOL					WR [22592]	52.42	0.84		13.92				8.74	10.12	10.74	0.16		0.66	2.28	0.13
[22592]	CONVERGENT MARGIN	KAMCHATKA ARC / KAMCHATKA ARC / CENTRAL KAMCHATKA SEGMENT / KLYUCHEVSKOY	NOVOGRABLENOV	56.05	56.05	160.63	160.63	SAE			s_KL-12 [22592]	ANDESITE, BASALTIC [22592]									VOL					WR [22592]	52.35	0.83		13.72				8.87	10.09	10.91	0.16		0.65	2.29	0.13
[22592]	CONVERGENT MARGIN	KAMCHATKA ARC / KAMCHATKA ARC / CENTRAL KAMCHATKA SEGMENT / KLYUCHEVSKOY	MALEEV	56.05	56.05	160.63	160.63	SAE			s_KL-28 [22592]	ANDESITE, BASALTIC [22592]									VOL					WR [22592]	53.46	0.84		14.34				8.54	9.64	9.54	0.15		0.79	2.56	0.14
[22592]	CONVERGENT MARGIN	KAMCHATKA ARC / KAMCHATKA ARC / CENTRAL KAMCHATKA SEGMENT / KLYUCHEVSKOY	TUILA	56.05	56.05	160.63	160.63	SAE			s_KL-45 [22592]	ANDESITE, BASALTIC [22592]									VOL					WR [22592]	53.13	0.9		14.16				8.68	10.13	9.2	0.16		0.95	2.54	0.16
[22592]	CONVERGENT MARGIN	KAMCHATKA ARC / KAMCHATKA ARC / CENTRAL KAMCHATKA SEGMENT / KLYUCHEVSKOY	BELYANKIN	56.05	56.05	160.63	160.63	SAE			s_KL-06 [22592]	ANDESITE, BASALTIC [22592]									VOL					WR [22592]	54.33	1.01		16.81				8.71	8.5	6	0.16		1	3.3	0.18
[22592]	CONVERGENT MARGIN	KAMCHATKA ARC / KAMCHATKA ARC / CENTRAL KAMCHATKA SEGMENT / KLYUCHEVSKOY	BILYUKAI	56.05	56.05	160.63	160.63	SAE			s_KL-40 [22592]	ANDESITE, BASALTIC [22592]									VOL					WR [22592]	53.74	0.96		15.17				8.74	9.43	7.85	0.16		1.01	2.77	0.17
[22592]	CONVERGENT MARGIN	KAMCHATKA ARC / KAMCHATKA ARC / CENTRAL KAMCHATKA SEGMENT / KLYUCHEVSKOY	LEPESHKA	56.05	56.05	160.63	160.63	SAE			s_KL-34 [22592]	ANDESITE, BASALTIC [22592]									VOL					WR [22592]	53.17	1.05		15.98				9.3	9.32	7.27	0.17		0.82	2.75	0.16
[22592]	CONVERGENT MARGIN	KAMCHATKA ARC / KAMCHATKA ARC / CENTRAL KAMCHATKA SEGMENT / KLYUCHEVSKOY	LEPESHKA	56.05	56.05	160.63	160.63	SAE			s_KL-35 [22592]	ANDESITE, BASALTIC [22592]									VOL					WR [22592]	53.26	1.05		16.57				8.93	9.22	6.72	0.16		0.75	3.16	0.18
[22592]	CONVERGENT MARGIN	KAMCHATKA ARC / KAMCHATKA ARC / CENTRAL KAMCHATKA SEGMENT / KLYUCHEVSKOY	MENYAILOV	56.05	56.05	160.63	160.63	SAE			s_KL-19 [22592]	ANDESITE, BASALTIC [22592]									VOL					WR [22592]	52.82	0.97		15.34				8.93	9.73	8.43	0.16		0.72	2.74	0.16
[22592]	CONVERGENT MARGIN	KAMCHATKA ARC / KAMCHATKA ARC / CENTRAL KAMCHATKA SEGMENT / KLYUCHEVSKOY	TSIRK	56.05	56.05	160.63	160.63	SAE			s_KL-15 [22592]	ANDESITE, BASALTIC [22592]									VOL					WR [22592]	52.85	0.92		15.73				8.98	9.48	8.26	0.16		0.73	2.76	0.14
[22592]	CONVERGENT MARGIN	KAMCHATKA ARC / KAMCHATKA ARC / CENTRAL KAMCHATKA SEGMENT / KLYUCHEVSKOY	BYLINKINA	56.05	56.05	160.63	160.63	SAE			s_KL-31 [22592]	ANDESITE, BASALTIC [22592]									VOL					WR [22592]	54.1	1.13		17.76				8.51	8.13	5.23	0.15		1.28	3.48	0.22
[22592]	CONVERGENT MARGIN	KAMCHATKA ARC / KAMCHATKA ARC / CENTRAL KAMCHATKA SEGMENT / KLYUCHEVSKOY	KULAKOV	56.05	56.05	160.63	160.63	SAE			s_KL-18 [22592]	ANDESITE, BASALTIC [22592]									VOL					WR [22592]	54.44	1.11		17.63				8.5	8.18	5.22	0.15		1.06	3.52	0.2
[22592]	CONVERGENT MARGIN	KAMCHATKA ARC / KAMCHATKA ARC / CENTRAL KAMCHATKA SEGMENT / KLYUCHEVSKOY	PIIP	56.05	56.05	160.63	160.63	SAE			s_KL-01 [22592]	ANDESITE, BASALTIC [22592]									VOL					WR [22592]	54.85	1.12		17.38				8.64	7.95	4.93	0.16		1.31	3.42	0.22
[22592]	CONVERGENT MARGIN	KAMCHATKA ARC / KAMCHATKA ARC / CENTRAL KAMCHATKA SEGMENT / KAMEN	CENTRAL KAMTCHATKA DEPRESSION	56.14	56.14	160.17	160.17	SAE			s_M-1560 [22592]	ANDESITE, BASALTIC [22592]									VOL					WR [22592]	52.84	0.94		17.05				8.68	9.35	7.05	0.15		0.74	3.05	0.15
[22592]	CONVERGENT MARGIN	KAMCHATKA ARC / KAMCHATKA ARC / CENTRAL KAMCHATKA SEGMENT / BEZYMIANNY	CENTRAL KAMCHATKA DEPRESSION, BASE OF RASCHLENYENNY LAVA DOME, WESTERN PART	55.97	55.97	160.58	160.58	SAE			s_OB-19 [22592]	ANDESITE, BASALTIC [22592]									VOL					WR [22592]	53.17	1.12		17.54				9.26	8.78	5.81	0.17		0.94	3.03	0.17
[22592]	CONVERGENT MARGIN	KAMCHATKA ARC / KAMCHATKA ARC / CENTRAL KAMCHATKA SEGMENT / BEZYMIANNY	CENTRAL KAMCHATKA DEPRESSION, BASE OF RASCHLENYENNY LAVA DOME, WESTERN PART	55.97	55.97	160.58	160.58	SAE			s_OB-21 [22592]	ANDESITE, BASALTIC [22592]									VOL					WR [22592]	53.87	1.13		17.44				9.35	8.69	5.23	0.17		0.91	3.03	0.17
[22592]	CONVERGENT MARGIN	KAMCHATKA ARC / KAMCHATKA ARC / CENTRAL KAMCHATKA SEGMENT / BEZYMIANNY	CENTRAL KAMCHATKA DEPRESSION, BASEMENT OF RAZLATY LAVA DOME, WSW SLOPE	55.97	55.97	160.58	160.58	SAE			s_OB-35 [22592]	ANDESITE, BASALTIC [22592]									VOL					WR [22592]	53.15	1.04		18.26				9.04	9	5.13	0.16		0.89	3.16	0.18
[22592]	CONVERGENT MARGIN	KAMCHATKA ARC / KAMCHATKA ARC / CENTRAL KAMCHATKA SEGMENT / BEZYMIANNY	CENTRAL KAMCHATKA DEPRESSION, LAVA FLOW E OF DIKII GREBEN	55.97	55.97	160.58	160.58	SAE			s_OB-33 [22592]	ANDESITE, BASALTIC [22592]									VOL					WR [22592]	56.65	0.87		16.7				7.86	8.26	5.04	0.15		1.2	3.09	0.18
[22592]	CONVERGENT MARGIN	KAMCHATKA ARC / KAMCHATKA ARC / CENTRAL KAMCHATKA SEGMENT / BEZYMIANNY	CENTRAL KAMCHATKA DEPRESSION, LAVA FLOW NEAR TREUGOLNYI ZUB LAVA DOME	55.97	55.97	160.58	160.58	SAE			s_M-1443 [22592]	ANDESITE, BASALTIC [22592]									VOL					WR [22592]	56.1	0.85		16.81				7.86	8.58	5.37	0.15		1.13	2.99	0.17
[22592]	CONVERGENT MARGIN	KAMCHATKA ARC / KAMCHATKA ARC / CENTRAL KAMCHATKA SEGMENT / BEZYMIANNY	CENTRAL KAMCHATKA DEPRESSION, LAVA FLOW, RAVINE BETWEEN STUPENCHATY AND EXPEDITSII LAVA DOMES	55.97	55.97	160.58	160.58	SAE			s_M-1471 [22592]	ANDESITE, BASALTIC [22592]									VOL					WR [22592]	56.21	0.86		16.21				8.09	8.55	5.62	0.16		1.17	2.94	0.18
[22592]	CONVERGENT MARGIN	KAMCHATKA ARC / KAMCHATKA ARC / CENTRAL KAMCHATKA SEGMENT / BEZYMIANNY	CENTRAL KAMCHATKA DEPRESSION, LAVA FLOW W OF EXPEDITSII LAVA DOME	55.97	55.97	160.58	160.58	SAE			s_OB-03 [22592]	ANDESITE, BASALTIC [22592]									VOL					WR [22592]	56.09	0.86		16.32				8.1	8.62	5.59	0.16		1.18	2.91	0.18
[22592]	CONVERGENT MARGIN	KAMCHATKA ARC / KAMCHATKA ARC / CENTRAL KAMCHATKA SEGMENT / BEZYMIANNY	CENTRAL KAMCHATKA DEPRESSION, BASE OF RASCHLENYENNY LAVA DOME	55.97	55.97	160.58	160.58	SAE			s_OB-09 [22592]	ANDESITE, BASALTIC [22592]									VOL					WR [22592]	56.32	0.87		16.52				8.02	8.37	5.38	0.16		1.18	3	0.18
[22592]	CONVERGENT MARGIN	KAMCHATKA ARC / KAMCHATKA ARC / CENTRAL KAMCHATKA SEGMENT / BEZYMIANNY	CENTRAL KAMCHATKA DEPRESSION, 40 M AWAY FROM BASE OF EASTERN PART OF RASCHLENYENNY LAVA DOME	55.97	55.97	160.58	160.58	SAE			s_OB-11 [22592]	ANDESITE, BASALTIC [22592]									VOL					WR [22592]	55.85	1.04		17.01				8.02	8.25	4.97	0.16		1.39	3.11	0.19
[22592]	CONVERGENT MARGIN	KAMCHATKA ARC / KAMCHATKA ARC / CENTRAL KAMCHATKA SEGMENT / BEZYMIANNY	CENTRAL KAMCHATKA DEPRESSION, BASE OF RASCHLENYENNY LAVA DOME	55.97	55.97	160.58	160.58	SAE			s_OB-23 [22592]	ANDESITE, BASALTIC [22592]									VOL					WR [22592]	56.45	0.87		16.55				7.96	8.37	5.27	0.16		1.18	3.02	0.18
[22592]	CONVERGENT MARGIN	KAMCHATKA ARC / KAMCHATKA ARC / CENTRAL KAMCHATKA SEGMENT / BEZYMIANNY	CENTRAL KAMCHATKA DEPRESSION, NORTHERN PART OF OF EXPEDITSII LAVA DOME	55.97	55.97	160.58	160.58	SAE			s_OB-36 [22592]	ANDESITE, BASALTIC [22592]									VOL					WR [22592]	56.51	0.86		16.74				7.83	8.32	5.22	0.15		1.17	3.01	0.18
[22592]	CONVERGENT MARGIN	KAMCHATKA ARC / KAMCHATKA ARC / CENTRAL KAMCHATKA SEGMENT / BEZYMIANNY	CENTRAL KAMCHATKA DEPRESSION, RIVER CANYON W OF LAVA FLOW CLOSE TO LOKHMATY LAVA DOME	55.97	55.97	160.58	160.58	SAE			s_OB-27 [22592]	ANDESITE, ORTHOPYROXENE-CLINOPYROXENE [22592]									VOL					WR [22592]	56.25	0.86		16.44				7.98	8.51	5.48	0.15		1.16	2.98	0.18
[22592]	CONVERGENT MARGIN	KAMCHATKA ARC / KAMCHATKA ARC / CENTRAL KAMCHATKA SEGMENT / BEZYMIANNY	CENTRAL KAMCHATKA DEPRESSION, NORTHERN PART OF PLOTINA LAVA DOME	55.97	55.97	160.58	160.58	SAE			s_OB-46 [22592]	ANDESITE, ORTHOPYROXENE [22592]									VOL					WR [22592]	57.06	0.81		18.08				7.76	7.46	3.85	0.16		1.11	3.47	0.23
[22592]	CONVERGENT MARGIN	KAMCHATKA ARC / KAMCHATKA ARC / CENTRAL KAMCHATKA SEGMENT / BEZYMIANNY	CENTRAL KAMCHATKA DEPRESSION, NORTHERN PART OF PLOTINA LAVA DOME	55.97	55.97	160.58	160.58	SAE			s_OB-47 [22592]	ANDESITE, ORTHOPYROXENE [22592]									VOL					WR [22592]	57	0.81		18.16				7.72	7.53	3.81	0.16		1.11	3.47	0.23
[22592]	CONVERGENT MARGIN	KAMCHATKA ARC / KAMCHATKA ARC / CENTRAL KAMCHATKA SEGMENT / BEZYMIANNY	CENTRAL KAMCHATKA DEPRESSION, NORTHERN PART OF PLOTINA LAVA DOME	55.97	55.97	160.58	160.58	SAE			s_OB-48 [22592]	ANDESITE, ORTHOPYROXENE [22592]									VOL					WR [22592]	57.26	0.79		17.98				7.85	7.42	3.72	0.16		1.13	3.45	0.23
[22592]	CONVERGENT MARGIN	KAMCHATKA ARC / KAMCHATKA ARC / CENTRAL KAMCHATKA SEGMENT / BEZYMIANNY	CENTRAL KAMCHATKA DEPRESSION, EASTERN PART OF STUPENCHATY LAVA DOME	55.97	55.97	160.58	160.58	SAE			s_OB-04 [22592]	ANDESITE, ORTHOPYROXENE [22592]									VOL					WR [22592]	57.26	0.81		18.29				7.76	7.31	3.44	0.16		1.21	3.52	0.23
[22592]	CONVERGENT MARGIN	KAMCHATKA ARC / KAMCHATKA ARC / CENTRAL KAMCHATKA SEGMENT / BEZYMIANNY	CENTRAL KAMCHATKA DEPRESSION, BASE OF WESTERN PART OF STUPENCHATY LAVA DOME	55.97	55.97	160.58	160.58	SAE			s_OB-42 [22592]	ANDESITE, ORTHOPYROXENE [22592]									VOL					WR [22592]	57.5	0.82		18.19				7.62	7.31	3.43	0.16		1.18	3.57	0.23
[22592]	CONVERGENT MARGIN	KAMCHATKA ARC / KAMCHATKA ARC / CENTRAL KAMCHATKA SEGMENT / BEZYMIANNY	CENTRAL KAMCHATKA DEPRESSION, BASE OF SSW PART OF STUPENCHATY LAVA DOME	55.97	55.97	160.58	160.58	SAE			s_OB-43 [22592]	ANDESITE, ORTHOPYROXENE [22592]									VOL					WR [22592]	57.47	0.83		18.17				7.51	7.29	3.65	0.16		1.16	3.54	0.22
[22592]	CONVERGENT MARGIN	KAMCHATKA ARC / KAMCHATKA ARC / CENTRAL KAMCHATKA SEGMENT / BEZYMIANNY	CENTRAL KAMCHATKA DEPRESSION, 1997 ERUPTION, PYROCLASTIC FLOW	55.97	55.97	160.58	160.58	SAE			s_BEZ97-2 [22592]	ANDESITE, ORTHOPYROXENE [22592]									VOL					WR [22592]	57.85	0.77		17.84				7.41	7.49	3.84	0.14		1.24	3.25	0.17
[22592]	CONVERGENT MARGIN	KAMCHATKA ARC / KAMCHATKA ARC / CENTRAL KAMCHATKA SEGMENT / BEZYMIANNY	CENTRAL KAMCHATKA DEPRESSION, 1997 ERUPTION, PYROCLASTIC FLOW	55.97	55.97	160.58	160.58	SAE			s_BEZ97-3 [22592]	ANDESITE, ORTHOPYROXENE [22592]									VOL					WR [22592]	58.37	0.73		17.77				7.17	7.37	3.71	0.14		1.27	3.31	0.17
[22592]	CONVERGENT MARGIN	KAMCHATKA ARC / KAMCHATKA ARC / CENTRAL KAMCHATKA SEGMENT / BEZYMIANNY	CENTRAL KAMCHATKA DEPRESSION, 1997 ERUPTION, PYROCLASTIC FLOW	55.97	55.97	160.58	160.58	SAE			s_BEZ97-4 [22592]	ANDESITE, ORTHOPYROXENE [22592]									VOL					WR [22592]	57.51	0.77		17.84				7.51	7.66	4.01	0.15		1.22	3.17	0.17
[22592]	CONVERGENT MARGIN	KAMCHATKA ARC / KAMCHATKA ARC / CENTRAL KAMCHATKA SEGMENT / BEZYMIANNY	CENTRAL KAMCHATKA DEPRESSION, 1997 ERUPTION, PYROCLASTIC FLOW	55.97	55.97	160.58	160.58	SAE			s_BEZ-B2 [22592]	ANDESITE, ORTHOPYROXENE [22592]									VOL					WR [22592]	57.69	0.78		17.89				7.33	7.6	3.95	0.14		1.21	3.26	0.17
[22592]	CONVERGENT MARGIN	KAMCHATKA ARC / KAMCHATKA ARC / CENTRAL KAMCHATKA SEGMENT / BEZYMIANNY	CENTRAL KAMCHATKA DEPRESSION, 1997 ERUPTION, PYROCLASTIC FLOW	55.97	55.97	160.58	160.58	SAE			s_BEZ-B3 [22592]	ANDESITE, ORTHOPYROXENE [22592]									VOL					WR [22592]	57.72	0.77		17.97				7.24	7.61	3.87	0.14		1.23	3.28	0.17
[22592]	CONVERGENT MARGIN	KAMCHATKA ARC / KAMCHATKA ARC / CENTRAL KAMCHATKA SEGMENT / BEZYMIANNY	CENTRAL KAMCHATKA DEPRESSION, BASE OF RASCHLENYENNY LAVA DOME	55.97	55.97	160.58	160.58	SAE			s_OB-10 [22592]	ANDESITE, ORTHOPYROXENE-CLINOPYROXENE [22592]									VOL					WR [22592]	57.18	0.93		17.48				7.57	7.66	4.22	0.15		1.39	3.22	0.19
[22592]	CONVERGENT MARGIN	KAMCHATKA ARC / KAMCHATKA ARC / CENTRAL KAMCHATKA SEGMENT / BEZYMIANNY	CENTRAL KAMCHATKA DEPRESSION, NNE PART OF DVUGLAVY LAVA DOME	55.97	55.97	160.58	160.58	SAE			s_OB-30 [22592]	ANDESITE, ORTHOPYROXENE [22592]									VOL					WR [22592]	56.78	0.76		18.66				8.34	7.56	2.97	0.18		1.02	3.51	0.24
[22592]	CONVERGENT MARGIN	KAMCHATKA ARC / KAMCHATKA ARC / CENTRAL KAMCHATKA SEGMENT / BEZYMIANNY	CENTRAL KAMCHATKA DEPRESSION, NORTHERN PART OF WESTERN RASCHLENENNY LAVA DOME	55.97	55.97	160.58	160.58	SAE			s_OB-25 [22592]	ANDESITE, ORTHOPYROXENE [22592]									VOL					WR [22592]	58.7	0.76		17.69				6.97	7.04	3.66	0.13		1.29	3.55	0.19
[22592]	CONVERGENT MARGIN	KAMCHATKA ARC / KAMCHATKA ARC / CENTRAL KAMCHATKA SEGMENT / BEZYMIANNY	CENTRAL KAMCHATKA DEPRESSION, EASTERN PART OF RASCHLENENNY LAVA DOME	55.97	55.97	160.58	160.58	SAE			s_OB-31 [22592]	ANDESITE, HORNBLENDE [22592]									VOL					WR [22592]	60.13	0.67		16.9				6.28	7.08	3.78	0.13		1.48	3.36	0.18
[22592]	CONVERGENT MARGIN	KAMCHATKA ARC / KAMCHATKA ARC / CENTRAL KAMCHATKA SEGMENT / BEZYMIANNY	CENTRAL KAMCHATKA DEPRESSION, NW PART OF RASCHLENENNY LAVA DOME	55.97	55.97	160.58	160.58	SAE			s_OB-32 [22592]	ANDESITE, HORNBLENDE [22592]									VOL					WR [22592]	61.44	0.55		18.07				6.11	6.09	1.93	0.15		1.36	3.97	0.32
[22592]	CONVERGENT MARGIN	KAMCHATKA ARC / KAMCHATKA ARC / CENTRAL KAMCHATKA SEGMENT / BEZYMIANNY	CENTRAL KAMCHATKA DEPRESSION, SE PART OF EXPEDITSII LAVA DOME	55.97	55.97	160.58	160.58	SAE			s_OB-01 [22592]	ANDESITE, HORNBLENDE [22592]									VOL					WR [22592]	61.66	0.62		17.26				5.87	6.35	3.04	0.13		1.41	3.49	0.17
[22592]	CONVERGENT MARGIN	KAMCHATKA ARC / KAMCHATKA ARC / CENTRAL KAMCHATKA SEGMENT / BEZYMIANNY	CENTRAL KAMCHATKA DEPRESSION, SE PART OF EXPEDITSII LAVA DOME	55.97	55.97	160.58	160.58	SAE			s_OB-02 [22592]	ANDESITE, HORNBLENDE [22592]									VOL					WR [22592]	61.54	0.62		17.14				5.86	6.5	3.15	0.13		1.44	3.46	0.17
[22592]	CONVERGENT MARGIN	KAMCHATKA ARC / KAMCHATKA ARC / CENTRAL KAMCHATKA SEGMENT / BEZYMIANNY	CENTRAL KAMCHATKA DEPRESSION, SOUTHERN PART OF LOKHMTY LAVA DOME	55.97	55.97	160.58	160.58	SAE			s_M-1461 [22592]	ANDESITE, HORNBLENDE [22592]									VOL					WR [22592]	63.66	0.52		17.03				5.22	5.68	2.27	0.12		1.72	3.6	0.17
[22592]	CONVERGENT MARGIN	KAMCHATKA ARC / KAMCHATKA ARC / CENTRAL KAMCHATKA SEGMENT / BEZYMIANNY	CENTRAL KAMCHATKA DEPRESSION, SOUTHERN PART OF LOKHMTY LAVA DOME	55.97	55.97	160.58	160.58	SAE			s_OB-16 [22592]	ANDESITE, HORNBLENDE [22592]									VOL					WR [22592]	63.87	0.51		17.03				5.08	5.62	2.23	0.12		1.72	3.65	0.17
[22592]	CONVERGENT MARGIN	KAMCHATKA ARC / KAMCHATKA ARC / CENTRAL KAMCHATKA SEGMENT / BEZYMIANNY	CENTRAL KAMCHATKA DEPRESSION, SOUTHERN PART OF LOKHMTY LAVA DOME	55.97	55.97	160.58	160.58	SAE			s_OB-17 [22592]	ANDESITE, HORNBLENDE [22592]									VOL					WR [22592]	63.36	0.55		16.99				5.28	5.8	2.49	0.12		1.67	3.56	0.17
[22592]	CONVERGENT MARGIN	KAMCHATKA ARC / KAMCHATKA ARC / CENTRAL KAMCHATKA SEGMENT / BEZYMIANNY	CENTRAL KAMCHATKA DEPRESSION, 1956 ERUPTION	55.97	55.97	160.58	160.58	SAE			s_M-1412 [22592]	ANDESITE, HORNBLENDE [22592]									VOL					WR [22592]	60.54	0.62		17.88				6.32	6.84	2.73	0.15		1.33	3.42	0.18
[22592]	CONVERGENT MARGIN	KAMCHATKA ARC / KAMCHATKA ARC / CENTRAL KAMCHATKA SEGMENT / BEZYMIANNY	CENTRAL KAMCHATKA DEPRESSION, NORTHERN PART OF PLOTINA LAVA DOME	55.97	55.97	160.58	160.58	SAE			s_OB-45 [22592]	ANDESITE, HORNBLENDE [22592]									VOL					WR [22592]	59.54	0.66		18.41				6.68	6.77	2.57	0.15		1.2	3.76	0.25
[22592]	CONVERGENT MARGIN	KAMCHATKA ARC / KAMCHATKA ARC / CENTRAL KAMCHATKA SEGMENT / BEZYMIANNY	CENTRAL KAMCHATKA DEPRESSION, BASE OF WESTERN PART OF STUPENCHATY LAVA DOME	55.97	55.97	160.58	160.58	SAE			s_OB-41 [22592]	ANDESITE, HORNBLENDE [22592]									VOL					WR [22592]	60.16	0.68		18.06				6.62	6.47	2.61	0.15		1.25	3.78	0.24
[22592]	CONVERGENT MARGIN	KAMCHATKA ARC / KAMCHATKA ARC / CENTRAL KAMCHATKA SEGMENT / BEZYMIANNY	CENTRAL KAMCHATKA DEPRESSION, 1956 ERUPTION	55.97	55.97	160.58	160.58	SAE			s_BEZ97-1 [22592]	ANDESITE, HORNBLENDE [22592]									VOL					WR [22592]	62.88	0.6		16.3				5.56	5.96	3.2	0.12		1.71	3.52	0.16
[22592]	CONVERGENT MARGIN	KAMCHATKA ARC / KAMCHATKA ARC / CENTRAL KAMCHATKA SEGMENT / BEZYMIANNY	CENTRAL KAMCHATKA DEPRESSION, 1956 ERUPTION	55.97	55.97	160.58	160.58	SAE			s_BEZ97-5 [22592]	ANDESITE, HORNBLENDE [22592]									VOL					WR [22592]	60.53	0.63		17.78				6.39	6.83	2.79	0.14		1.33	3.41	0.17
[22592]	CONVERGENT MARGIN	KAMCHATKA ARC / KAMCHATKA ARC / CENTRAL KAMCHATKA SEGMENT / BEZYMIANNY	CENTRAL KAMCHATKA DEPRESSION, 1956 ERUPTION	55.97	55.97	160.58	160.58	SAE			s_BEZ97-6 [22592]	ANDESITE, HORNBLENDE [22592]									VOL					WR [22592]	60.97	0.61		17.7				6.33	6.6	2.71	0.14		1.35	3.39	0.17
[22592]	CONVERGENT MARGIN	KAMCHATKA ARC / KAMCHATKA ARC / CENTRAL KAMCHATKA SEGMENT / BEZYMIANNY	CENTRAL KAMCHATKA DEPRESSION, 1956 ERUPTION	55.97	55.97	160.58	160.58	SAE			s_M-2020 [22592]	ANDESITE, HORNBLENDE [22592]									VOL					WR [22592]	60.45	0.61		18.03				6.22	6.96	2.67	0.14		1.28	3.45	0.17
[22592]	CONVERGENT MARGIN	KAMCHATKA ARC / KAMCHATKA ARC / CENTRAL KAMCHATKA SEGMENT / BEZYMIANNY	CENTRAL KAMCHATKA DEPRESSION, WESTERN PART OF LOKHMTY LAVA DOME	55.97	55.97	160.58	160.58	SAE			s_OB-08 [22592]	ANDESITE, HORNBLENDE [22592]									VOL					WR [22592]	59.83	0.71		16.82				6.54	6.87	4.02	0.13		1.51	3.39	0.17
[22592]	CONVERGENT MARGIN	KAMCHATKA ARC / KAMCHATKA ARC / CENTRAL KAMCHATKA SEGMENT / BEZYMIANNY	CENTRAL KAMCHATKA DEPRESSION, WESTERN PART OF LOKHMTY LAVA DOME	55.97	55.97	160.58	160.58	SAE			s_OB-26 [22592]	ANDESITE, HORNBLENDE [22592]									VOL					WR [22592]	59.97	0.69		16.93				6.37	6.94	3.96	0.13		1.49	3.36	0.17
[22592]	CONVERGENT MARGIN	KAMCHATKA ARC / KAMCHATKA ARC / CENTRAL KAMCHATKA SEGMENT / BEZYMIANNY	CENTRAL KAMCHATKA DEPRESSION, WESTERN PART OF LOKHMTY LAVA DOME	55.97	55.97	160.58	160.58	SAE			s_OB-44 [22592]	ANDESITE, HORNBLENDE [22592]									VOL					WR [22592]	59.12	0.71		16.48				6.76	7.28	4.69	0.13		1.41	3.24	0.18
[22592]	CONVERGENT MARGIN	KAMCHATKA ARC / KAMCHATKA ARC / CENTRAL KAMCHATKA SEGMENT / BEZYMIANNY	CENTRAL KAMCHATKA DEPRESSION, SSE OF GLADKII LAVA DOME	55.97	55.97	160.58	160.58	SAE			s_OB-06 [22592]	DACITE [22592]									VOL					WR [22592]	65.7	0.42		17.71				4.19	4.79	1.07	0.14		1.42	4.33	0.25
[22592]	CONVERGENT MARGIN	KAMCHATKA ARC / KAMCHATKA ARC / CENTRAL KAMCHATKA SEGMENT / BEZYMIANNY	CENTRAL KAMCHATKA DEPRESSION, EASTERN PART OF GLADKII LAVA DOME	55.97	55.97	160.58	160.58	SAE			s_OB-29 [22592]	DACITE [22592]									VOL					WR [22592]	65.7	0.41		17.74				4.15	4.81	1.07	0.14		1.41	4.35	0.23
[22592]	CONVERGENT MARGIN	KAMCHATKA ARC / KAMCHATKA ARC / CENTRAL KAMCHATKA SEGMENT / BEZYMIANNY	CENTRAL KAMCHATKA DEPRESSION, SOUTHERN SLOPE OF GREBEN LAVA DOME	55.97	55.97	160.58	160.58	SAE			s_OB-34 [22592]	DACITE [22592]									VOL					WR [22592]	62.2	0.6		17				5.84	6.18	2.87	0.13		1.46	3.53	0.18
[22592]	CONVERGENT MARGIN	KAMCHATKA ARC / KAMCHATKA ARC / CENTRAL KAMCHATKA SEGMENT / BEZYMIANNY	CENTRAL KAMCHATKA DEPRESSION, NE PART OF ZUB LAVA DOME	55.97	55.97	160.58	160.58	SAE			s_OB-05 [22592]	DACITE [22592]									VOL					WR [22592]	64.26	0.45		18.09				4.46	5.24	1.41	0.14		1.69	4.01	0.25
[22592]	CONVERGENT MARGIN	KAMCHATKA ARC / KAMCHATKA ARC / CENTRAL KAMCHATKA SEGMENT / BEZYMIANNY	CENTRAL KAMCHATKA DEPRESSION, NE OF PRAVILNY LAVA DOME	55.97	55.97	160.58	160.58	SAE			s_OB-37 [22592]	DACITE [22592]									VOL					WR [22592]	65.91	0.41		17.65				4.15	4.73	1.05	0.14		1.42	4.35	0.19
[22592]	CONVERGENT MARGIN	KAMCHATKA ARC / KAMCHATKA ARC / CENTRAL KAMCHATKA SEGMENT / BEZYMIANNY	CENTRAL KAMCHATKA DEPRESSION, NE OF PRAVILNY LAVA DOME	55.97	55.97	160.58	160.58	SAE			s_OB-38 [22592]	DACITE [22592]									VOL					WR [22592]	65.85	0.41		17.62				4.19	4.7	1.08	0.14		1.43	4.32	0.25
[22592]	CONVERGENT MARGIN	KAMCHATKA ARC / KAMCHATKA ARC / CENTRAL KAMCHATKA SEGMENT / BEZYMIANNY	CENTRAL KAMCHATKA DEPRESSION, NW OF PRAVILNY LAVA DOME	55.97	55.97	160.58	160.58	SAE			s_OB-39 [22592]	DACITE [22592]									VOL					WR [22592]	65.91	0.41		17.58				4.15	4.74	1.07	0.14		1.44	4.3	0.25
[22592]	CONVERGENT MARGIN	KAMCHATKA ARC / KAMCHATKA ARC / CENTRAL KAMCHATKA SEGMENT / BEZYMIANNY	CENTRAL KAMCHATKA DEPRESSION, PRAVILNY LAVA DOME	55.97	55.97	160.58	160.58	SAE			s_OB-40 [22592]	DACITE [22592]									VOL					WR [22592]	65.64	0.41		17.63				4.29	4.77	1.1	0.14		1.42	4.34	0.25
[22592]	CONVERGENT MARGIN	KAMCHATKA ARC / KAMCHATKA ARC / CENTRAL KAMCHATKA SEGMENT / BEZYMIANNY	CENTRAL KAMCHATKA DEPRESSION, EASTERN PART OF RASCHLENENNY LAVA DOME	55.97	55.97	160.58	160.58	SAE			s_OB-12 [22592]	DACITE [22592]									VOL					WR [22592]	67.25	0.37		17.13				3.56	4.37	1.05	0.12		1.95	4.03	0.17
[22592]	CONVERGENT MARGIN	KAMCHATKA ARC / KAMCHATKA ARC / CENTRAL KAMCHATKA SEGMENT / BEZYMIANNY	CENTRAL KAMCHATKA DEPRESSION, SOUTHERN PART OF RASCHLENENNY LAVA DOME	55.97	55.97	160.58	160.58	SAE			s_OB-13 [22592]	DACITE [22592]									VOL					WR [22592]	67.42	0.36		17.21				3.44	4.34	0.97	0.12		1.94	4.03	0.17
[22592]	CONVERGENT MARGIN	KAMCHATKA ARC / KAMCHATKA ARC / CENTRAL KAMCHATKA SEGMENT / BEZYMIANNY	CENTRAL KAMCHATKA DEPRESSION, SOUTHERN PART OF RASCHLENENNY LAVA DOME	55.97	55.97	160.58	160.58	SAE			s_OB-14 [22592]	DACITE [22592]									VOL					WR [22592]	67.09	0.39		16.84				3.99	4.43	1.22	0.12		1.93	3.82	0.18
[22592]	CONVERGENT MARGIN	KAMCHATKA ARC / KAMCHATKA ARC / CENTRAL KAMCHATKA SEGMENT / BEZYMIANNY	CENTRAL KAMCHATKA DEPRESSION, EASTERN PART OF RASCHLENENNY LAVA DOME	55.97	55.97	160.58	160.58	SAE			s_OB-15 [22592]	DACITE [22592]									VOL					WR [22592]	66.78	0.39		17.01				3.95	4.59	1.24	0.12		1.91	3.84	0.17
[22592]	CONVERGENT MARGIN	KAMCHATKA ARC / KAMCHATKA ARC / CENTRAL KAMCHATKA SEGMENT / BEZYMIANNY	CENTRAL KAMCHATKA DEPRESSION, WESTERN PART OF RASCHLENENNY LAVA DOME	55.97	55.97	160.58	160.58	SAE			s_OB-18 [22592]	DACITE [22592]									VOL					WR [22592]	68.03	0.34		17.12				3.19	4.16	0.87	0.12		1.97	4.03	0.16
[22592]	CONVERGENT MARGIN	KAMCHATKA ARC / KAMCHATKA ARC / CENTRAL KAMCHATKA SEGMENT / BEZYMIANNY	CENTRAL KAMCHATKA DEPRESSION, WESTERN PART OF RASCHLENENNY LAVA DOME	55.97	55.97	160.58	160.58	SAE			s_OB-20 [22592]	DACITE [22592]									VOL					WR [22592]	67.74	0.35		17.22				3.24	4.23	0.92	0.12		1.97	4.04	0.17
[22592]	CONVERGENT MARGIN	KAMCHATKA ARC / KAMCHATKA ARC / CENTRAL KAMCHATKA SEGMENT / BEZYMIANNY	CENTRAL KAMCHATKA DEPRESSION, EASTERN PART OF RASCHLENENNY LAVA DOME	55.97	55.97	160.58	160.58	SAE			s_OB-24 [22592]	DACITE [22592]									VOL					WR [22592]	67.54	0.36		17.13				3.46	4.35	1.05	0.1		1.94	3.92	0.15
[22592]	CONVERGENT MARGIN	KAMCHATKA ARC / KAMCHATKA ARC / CENTRAL KAMCHATKA SEGMENT / BEZYMIANNY	CENTRAL KAMCHATKA DEPRESSION, SOUTHERN PART OF ZUB LAVA DOME	55.97	55.97	160.58	160.58	SAE			s_OB-07 [22592]	DACITE [22592]									VOL					WR [22592]	64.36	0.44		17.97				4.5	5.19	1.37	0.14		1.68	4.1	0.24
[22592]	CONVERGENT MARGIN	KAMCHATKA ARC / KAMCHATKA ARC / CENTRAL KAMCHATKA SEGMENT / BEZYMIANNY	CENTRAL KAMCHATKA DEPRESSION, NE PART OF ZUB LAVA DOME	55.97	55.97	160.58	160.58	SAE			s_OB-28 [22592]	DACITE [22592]									VOL					WR [22592]	64.19	0.44		18.09				4.43	5.32	1.38	0.13		1.66	4.11	0.24
[23041]	CONVERGENT MARGIN	KAMCHATKA ARC / KAMCHATKA BACK ARC / SREDINNY RIDGE / ICHINSKY(ICHINSKII)		55.72	55.72	157.75	157.75	SAE			s_107/2 [23041]	DACITE [23041]				HOLOCENE [23041]					VOL					WR [23041]	65.54	0.59		15.44				5.07	3.55	1.72	0.1		2.9	4.17	0.18
[23041]	CONVERGENT MARGIN	KAMCHATKA ARC / KAMCHATKA BACK ARC / SREDINNY RIDGE / ICHINSKY(ICHINSKII)		55.72	55.72	157.75	157.75	SAE			s_116/2 [23041]	DACITE [23041]				HOLOCENE [23041]					VOL					WR [23041]	65.9	0.55		15.5				4.59	3.65	1.71	0.09		2.93	4.19	0.19
[23041]	CONVERGENT MARGIN	KAMCHATKA ARC / KAMCHATKA BACK ARC / SREDINNY RIDGE / ICHINSKY(ICHINSKII)		55.72	55.72	157.75	157.75	SAE			s_157/1 [23041]	DACITE [23041]				HOLOCENE [23041]					VOL					WR [23041]	66.68	0.54		15.5				4.26	3.34	1.48	0.091		3.15	4.12	0.19
[23041]	CONVERGENT MARGIN	KAMCHATKA ARC / KAMCHATKA BACK ARC / SREDINNY RIDGE / ICHINSKY(ICHINSKII)		55.72	55.72	157.75	157.75	SAE			s_208/1 [23041]	DACITE [23041]				HOLOCENE [23041]					VOL					WR [23041]	66	0.5		16				3.78	3.4	1.3	0.1		3.1	4.5	0.2
[23041]	CONVERGENT MARGIN	KAMCHATKA ARC / KAMCHATKA BACK ARC / SREDINNY RIDGE / ICHINSKY(ICHINSKII)		55.72	55.72	157.75	157.75	SAE			s_210/1 [23041]	DACITE [23041]				HOLOCENE [23041]					VOL					WR [23041]	65.7	0.61		15.4				5.3	3.45	1.68	0.11		2.9	3.98	0.15
[23041]	CONVERGENT MARGIN	KAMCHATKA ARC / KAMCHATKA BACK ARC / SREDINNY RIDGE / ICHINSKY(ICHINSKII)		55.72	55.72	157.75	157.75	SAE			s_235/1 [23041]	DACITE [23041]				HOLOCENE [23041]					VOL					WR [23041]	63.78	0.65		16.02				5.2	4.46	2.12	0.11		2.56	4.14	0.23
[23041]	CONVERGENT MARGIN	KAMCHATKA ARC / KAMCHATKA BACK ARC / SREDINNY RIDGE / ICHINSKY(ICHINSKII)		55.72	55.72	157.75	157.75	SAE			s_218/1 [23041]	DACITE [23041]				HOLOCENE [23041]					VOL					WR [23041]	67.65	0.63		15.52				3.78	3.1	1.1	0.1		3.32	4.15
[23079]	CONVERGENT MARGIN	KAMCHATKA ARC / KAMCHATKA ARC / CENTRAL KAMCHATKA SEGMENT / UKSICHAN		56.0345	56.0345	158.3	158.3	SAE			s_ES-1826 [23079]	BASALT [23079]				NEOGENE [23079]					VOL					WR [23079]	51.66	0.97		17.52		1.36	6.94		9.7	4.9	0.13		1.54	3.24	0.32
[23079]	CONVERGENT MARGIN	KAMCHATKA ARC / KAMCHATKA ARC / CENTRAL KAMCHATKA SEGMENT / UKSICHAN		56.0054	56.0054	158.514	158.514	SAE			s_ES-914 [23079]	TRACHYBASALT [23079]				NEOGENE [23079]					VOL					WR [23079]	51.13	1.18		17.95		5.07	4.37		9.01	4.65	0.16		2.1	3.61	0.47			0.12
[23079]	CONVERGENT MARGIN	KAMCHATKA ARC / KAMCHATKA ARC / CENTRAL KAMCHATKA SEGMENT / UKSICHAN		56.0665	56.0665	158.578	158.578	SAE			s_ES-898 [23079]	BASALT [23079]				NEOGENE [23079]					VOL					WR [23079]	50.19	0.92		18.8		4.3	5.24		9.75	5.82	0.18		1.3	2.86	0.26			0.21
[23079]	CONVERGENT MARGIN	KAMCHATKA ARC / KAMCHATKA ARC / CENTRAL KAMCHATKA SEGMENT / UKSICHAN		56.1319	56.1319	158.325	158.325	SAE			s_ES-1756 [23079]	ANDESITE, BASALTIC [23079]				NEOGENE [23079]					VOL					WR [23079]	52.8	0.88		17.66		3.8	5.58		8.55	4.96	0.17		2.03	3.35	0.32			0
[23079]	CONVERGENT MARGIN	KAMCHATKA ARC / KAMCHATKA ARC / CENTRAL KAMCHATKA SEGMENT / UKSICHAN		55.9555	55.9555	158.471	158.471	SAE			s_ES-862 [23079]	TRACHYANDESITE, BASALTIC [23079]				NEOGENE [23079]					VOL					WR [23079]	54.57	0.95		17.61		3.23	5.03		7.77	4.3	0.16		2.25	3.38	0.41
[23079]	CONVERGENT MARGIN	KAMCHATKA ARC / KAMCHATKA ARC / CENTRAL KAMCHATKA SEGMENT / UKSICHAN		56.1231	56.1231	158.328	158.328	SAE			s_ES-1777 [23079]	TRACHYANDESITE, BASALTIC [23079]				NEOGENE [23079]					VOL					WR [23079]	52.2	0.99		15.88		1.49	7.59		9.35	5.12	0.16		2.05	3.17	0.36
[23079]	CONVERGENT MARGIN	KAMCHATKA ARC / KAMCHATKA ARC / CENTRAL KAMCHATKA SEGMENT / UKSICHAN		56.1315	56.1315	158.324	158.324	SAE			s_ES-1755 [23079]	TRACHYANDESITE, BASALTIC [23079]				NEOGENE [23079]					VOL					WR [23079]	53.75	0.93		16.99		1.36	6.92		7.97	4.24	0.15		2.13	3.53	0.35
[23079]	CONVERGENT MARGIN	KAMCHATKA ARC / KAMCHATKA ARC / CENTRAL KAMCHATKA SEGMENT / UKSICHAN		56.0629	56.0629	158.418	158.418	SAE			s_ES-777 [23079]	TRACHYANDESITE [23079]				NEOGENE [23079]					VOL					WR [23079]	59.28	0.77		16.41		2.23	3.99		5.67	3.46	0.13		3.1	3.69	0.27
[23079]	CONVERGENT MARGIN	KAMCHATKA ARC / KAMCHATKA ARC / CENTRAL KAMCHATKA SEGMENT / UKSICHAN		56.0225	56.0225	158.293	158.293	SAE			s_ES-1838 [23079]	BASALT [23079]				NEOGENE [23079]					VOL					WR [23079]	51	1.17		16.82		1.72	8.78		9.36	4.57	0.17		1.41	3.22	0.32
[23079]	CONVERGENT MARGIN	KAMCHATKA ARC / KAMCHATKA ARC / CENTRAL KAMCHATKA SEGMENT / UKSICHAN		56.0242	56.0242	158.295	158.295	SAE			s_ES-1837 [23079]	ANDESITE, BASALTIC [23079]				NEOGENE [23079]					VOL					WR [23079]	51.95	0.92		16.97		1.45	7.4		9.08	5.19	0.15		1.82	3.16	0.29
[23079]	CONVERGENT MARGIN	KAMCHATKA ARC / KAMCHATKA ARC / CENTRAL KAMCHATKA SEGMENT / UKSICHAN		56.1111	56.1111	158.296	158.296	SAE			s_ES-1742 [23079]	TRACHYANDESITE, BASALTIC [23079]				NEOGENE [23079]					VOL					WR [23079]	52.7	0.93		17.42		1.28	6.55		8.14	3.61	0.14		1.91	3.65	0.35
[23079]	CONVERGENT MARGIN	KAMCHATKA ARC / KAMCHATKA ARC / CENTRAL KAMCHATKA SEGMENT / UKSICHAN		56.0644	56.0644	158.259	158.259	SAE			s_ES-1718 [23079]	TRACHYANDESITE, BASALTIC [23079]				NEOGENE [23079]					VOL					WR [23079]	52.6	0.99		16.7		1.36	6.93		8.73	4.8	0.16		2.69	3.19	0.48
[23079]	CONVERGENT MARGIN	KAMCHATKA ARC / KAMCHATKA ARC / CENTRAL KAMCHATKA SEGMENT / UKSICHAN		56.0694	56.0694	158.262	158.262	SAE			s_ES-1722 [23079]	TRACHYANDESITE, BASALTIC [23079]				NEOGENE [23079]					VOL					WR [23079]	53.5	0.96		16.6		1.33	6.79		8.62	4.64	0.16		2.53	3.19	0.45
[23079]	CONVERGENT MARGIN	KAMCHATKA ARC / KAMCHATKA ARC / CENTRAL KAMCHATKA SEGMENT / UKSICHAN		56.0811	56.0811	158.266	158.266	SAE			s_ES-1731 [23079]	TRACHYANDESITE, BASALTIC [23079]				NEOGENE [23079]					VOL					WR [23079]	53.1	0.98		16.65		1.36	6.95		8.19	4.73	0.16		2.6	3.42	0.45
[23079]	CONVERGENT MARGIN	KAMCHATKA ARC / KAMCHATKA ARC / CENTRAL KAMCHATKA SEGMENT / UKSICHAN		56.0311	56.0311	158.303	158.303	SAE			s_ES-1831 [23079]	TRACHYANDESITE, BASALTIC [23079]				NEOGENE [23079]					VOL					WR [23079]	52.9	0.91		18.51		1.27	6.51		9.36	3.6	0.14		1.97	3.16	0.38
[23079]	CONVERGENT MARGIN	KAMCHATKA ARC / KAMCHATKA ARC / CENTRAL KAMCHATKA SEGMENT / UKSICHAN		56.0306	56.0306	158.304	158.304	SAE			s_ES-1832 [23079]	TRACHYANDESITE, BASALTIC [23079]				NEOGENE [23079]					VOL					WR [23079]	52.8	0.87		18.44		3.29	5.25		8.7	3.54	0.15		2.46	3.07	0.39			0
[23079]	CONVERGENT MARGIN	KAMCHATKA ARC / KAMCHATKA ARC / CENTRAL KAMCHATKA SEGMENT / UKSICHAN		56.0302	56.0302	158.304	158.304	SAE			s_ES-1833 [23079]	TRACHYANDESITE, BASALTIC [23079]				NEOGENE [23079]					VOL					WR [23079]	52.8	0.86		17.89		5.32	3.48		9.01	4.1	0.15		2.16	3.09	0.34			0
[23079]	CONVERGENT MARGIN	KAMCHATKA ARC / KAMCHATKA ARC / CENTRAL KAMCHATKA SEGMENT / UKSICHAN		56.0293	56.0293	158.304	158.304	SAE			s_ES-1834 [23079]	TRACHYANDESITE [23079]				NEOGENE [23079]					VOL					WR [23079]	57.3	0.8		18.89		2.69	3.5		6.72	2.03	0.13		3.39	3.96	0.43			0
[23079]	CONVERGENT MARGIN	KAMCHATKA ARC / KAMCHATKA ARC / CENTRAL KAMCHATKA SEGMENT / UKSICHAN		56.0685	56.0685	158.261	158.261	SAE			s_ES-1721 [23079]	TRACHYANDESITE [23079]				NEOGENE [23079]					VOL					WR [23079]	57.9	1.07		16		1.09	5.56		5.5	2.44	0.15		4.66	3.96	0.65
[23079]	CONVERGENT MARGIN	KAMCHATKA ARC / KAMCHATKA ARC / CENTRAL KAMCHATKA SEGMENT / UKSICHAN		56.0816	56.0816	158.267	158.267	SAE			s_ES-1730 [23079]	TRACHYANDESITE [23079]				NEOGENE [23079]					VOL					WR [23079]	57.9	1.08		16.1		1.15	5.86		5.51	2.44	0.16		3.96	4.13	0.68			0
[23079]	CONVERGENT MARGIN	KAMCHATKA ARC / KAMCHATKA ARC / CENTRAL KAMCHATKA SEGMENT / UKSICHAN		56.0841	56.0841	158.29	158.29	SAE			s_ES-1738 [23079]	TRACHYANDESITE [23079]				NEOGENE [23079]					VOL					WR [23079]	58.9	1.13		15.54		1.15	5.87		4.89	1.94	0.14		4.32	3.94	0.61
[23079]	CONVERGENT MARGIN	KAMCHATKA ARC / KAMCHATKA ARC / CENTRAL KAMCHATKA SEGMENT / UKSICHAN		55.9611	55.9611	158.584	158.584	SAE			s_ES-871 [23079]	TRACHYANDESITE [23079]				NEOGENE [23079]					VOL					WR [23079]	58.64	1.06		16.41		3.53	4.06		4.9	2.17	0.16		3.75	4.28	0.6
[23079]	CONVERGENT MARGIN	KAMCHATKA ARC / KAMCHATKA ARC / CENTRAL KAMCHATKA SEGMENT / UKSICHAN		56.0907	56.0907	158.395	158.395	SAE			s_ES-781 [23079]	TRACHYANDESITE [23079]				NEOGENE [23079]					VOL					WR [23079]	60.6	0.77		16.5		2.82	3.16		4.97	2.21	0.13		3.94	3.83	0.32
[23079]	CONVERGENT MARGIN	KAMCHATKA ARC / KAMCHATKA ARC / CENTRAL KAMCHATKA SEGMENT / UKSICHAN		55.9618	55.9618	158.584	158.584	SAE			s_ES-872 [23079]	TRACHYANDESITE [23079]				NEOGENE [23079]					VOL					WR [23079]	58.74	0.94		17.49		2.91	3.7		5.6	2.17	0.16		3.28	4.18	0.44
[23079]	CONVERGENT MARGIN	KAMCHATKA ARC / KAMCHATKA ARC / CENTRAL KAMCHATKA SEGMENT / UKSICHAN		56.0659	56.0659	158.268	158.268	SAE			s_ES-1712 [23079]	TRACHYANDESITE [23079]				NEOGENE [23079]					VOL					WR [23079]	59	1.07		15.43		3.13	4.35		5.08	2.17	0.16		4.38	3.97	0.6			0
[23079]	CONVERGENT MARGIN	KAMCHATKA ARC / KAMCHATKA ARC / CENTRAL KAMCHATKA SEGMENT / UKSICHAN		56.0891	56.0891	158.329	158.329	SAE			s_ES-1706 [23079]	TRACHYANDESITE [23079]				NEOGENE [23079]					VOL					WR [23079]	56.7	0.84		16.08		1.02	5.22		6.3	3.14	0.13		3.83	3.64	0.44
[23079]	CONVERGENT MARGIN	KAMCHATKA ARC / KAMCHATKA ARC / CENTRAL KAMCHATKA SEGMENT / UKSICHAN		56.0872	56.0872	158.278	158.278	SAE			s_ES-1735 [23079]	TRACHYDACITE [23079]				NEOGENE [23079]					VOL					WR [23079]	62	0.94		15.89		1.81	3.14		3.33	1.55	0.16		5.09	4.44	0.37			0
[23079]	CONVERGENT MARGIN	KAMCHATKA ARC / KAMCHATKA ARC / CENTRAL KAMCHATKA SEGMENT / UKSICHAN		56.0717	56.0717	158.257	158.257	SAE			s_ES-1720/1 [23079]	TRACHYTE [23079]				NEOGENE [23079]					VOL					WR [23079]	62.8	0.97		15.71		0.74	3.8		3.29	1.41	0.15		5.26	4.53	0.37
[23079]	CONVERGENT MARGIN	KAMCHATKA ARC / KAMCHATKA ARC / CENTRAL KAMCHATKA SEGMENT / UKSICHAN		56.1316	56.1316	158.315	158.315	SAE			s_ES-1746 [23079]	TRACHYTE [23079]				NEOGENE [23079]					VOL					WR [23079]	62.9	1.1		14.22		0.88	4.52		3.1	1.28	0.14		5.73	4.31	0.43
[23079]	CONVERGENT MARGIN	KAMCHATKA ARC / KAMCHATKA ARC / CENTRAL KAMCHATKA SEGMENT / UKSICHAN		55.9449	55.9449	158.458	158.458	SAE			s_ES-756 [23079]	TRACHYTE [23079]				NEOGENE [23079]					VOL					WR [23079]	63.8	0.9		15.89		3.16	1.42		2.42	1.03	0.18		5.8	4.63	0.26			0
[23079]	CONVERGENT MARGIN	KAMCHATKA ARC / KAMCHATKA ARC / CENTRAL KAMCHATKA SEGMENT / UKSICHAN		56.0724	56.0724	158.389	158.389	SAE			s_ES-806 [23079]	DACITE [23079]				NEOGENE [23079]					VOL					WR [23079]	67.2	0.53		14.9		2.52	1.56		3.64	1.74	0.09		3.66	3.94	0.17			0
[23079]	CONVERGENT MARGIN	KAMCHATKA ARC / KAMCHATKA ARC / CENTRAL KAMCHATKA SEGMENT / UKSICHAN		55.9798	55.9798	158.568	158.568	SAE			s_ES-774 [23079]	TRACHYTE [23079]				NEOGENE [23079]					VOL					WR [23079]	63.96	0.92		16.22		2.67	1.74		2.5	0.95	0.15		5.07	4.61	0.26
[23079]	CONVERGENT MARGIN	KAMCHATKA ARC / KAMCHATKA ARC / CENTRAL KAMCHATKA SEGMENT / UKSICHAN		56.0544	56.0544	158.471	158.471	SAE			s_ES-809 [23079]	TRACHYDACITE [23079]				NEOGENE [23079]					VOL					WR [23079]	63.17	0.82		16.89		2.67	1.83		2.91	1.07	0.09		4.63	4.64	0.27
[23079]	CONVERGENT MARGIN	KAMCHATKA ARC / KAMCHATKA ARC / CENTRAL KAMCHATKA SEGMENT / UKSICHAN		56.0469	56.0469	158.484	158.484	SAE			s_ES-810 [23079]	TRACHYDACITE [23079]				NEOGENE [23079]					VOL					WR [23079]	69.12	0.51		16.09		1.33	1.01		1.51	0.54	0.13		4.92	4.75	0.07
[23079]	CONVERGENT MARGIN	KAMCHATKA ARC / KAMCHATKA ARC / CENTRAL KAMCHATKA SEGMENT / UKSICHAN		56.064	56.064	158.49	158.49	SAE			s_ES-944 [23079]	RHYODACITE, ALKALINE [23079]				NEOGENE [23079]					VOL					WR [23079]	68.7	0.5		15.68		1.55	0.51		1	0.24	0.06		6.39	4.82	0.07			0.15
[23079]	CONVERGENT MARGIN	KAMCHATKA ARC / KAMCHATKA ARC / CENTRAL KAMCHATKA SEGMENT / UKSICHAN		56.0059	56.0059	158.519	158.519	SAE			s_ES-911 [23079]	BASALT [23079]				NEOGENE [23079]					VOL					WR [23079]	51.82	0.99		17.57		2.61	6.38		9.13	5.64	0.16		0.98	3.03	0.47
[23079]	CONVERGENT MARGIN	KAMCHATKA ARC / KAMCHATKA ARC / CENTRAL KAMCHATKA SEGMENT / UKSICHAN		55.9892	55.9892	158.537	158.537	SAE			s_ES-772 [23079]	BASALT [23079]				NEOGENE [23079]					VOL					WR [23079]	52.04	1.07		16.83		4.02	5.21		8.93	6.57	0.17		1.16	3.09	0.51
[23079]	CONVERGENT MARGIN	KAMCHATKA ARC / KAMCHATKA ARC / CENTRAL KAMCHATKA SEGMENT / UKSICHAN		55.996	55.996	158.501	158.501	SAE			s_ES-910 [23079]	BASALT [23079]				NEOGENE [23079]					VOL					WR [23079]	51.69	1.17		16.9		2.71	6.55		9.02	6.3	0.16		1.25	3.11	0.47
[23079]	CONVERGENT MARGIN	KAMCHATKA ARC / KAMCHATKA ARC / CENTRAL KAMCHATKA SEGMENT / UKSICHAN		55.9886	55.9886	158.535	158.535	SAE			s_ES-769 [23079]	BASALT [23079]				NEOGENE [23079]					VOL					WR [23079]	52.26	1.07		17.56		3.78	4.64		9.32	6.52	0.15		0.96	3.15	0.31			0.15
[23079]	CONVERGENT MARGIN	KAMCHATKA ARC / KAMCHATKA ARC / CENTRAL KAMCHATKA SEGMENT / UKSICHAN		55.9943	55.9943	158.498	158.498	SAE			s_ES-909 [23079]	BASALT [23079]				NEOGENE [23079]					VOL					WR [23079]	50.45	1.03		17.92		3.03	6.2		10.16	6.09	0.17		0.84	3.14	0.24
[23079]	CONVERGENT MARGIN	KAMCHATKA ARC / KAMCHATKA ARC / CENTRAL KAMCHATKA SEGMENT / UKSICHAN		56.0029	56.0029	158.588	158.588	SAE			s_ES-887 [23079]	ANDESITE, BASALTIC [23079]				NEOGENE [23079]					VOL					WR [23079]	54.2	0.92		16.72		2.82	5.69		8.83	5.39	0.16		1.53	3.23	0.42			0.15
[23079]	CONVERGENT MARGIN	KAMCHATKA ARC / KAMCHATKA ARC / CENTRAL KAMCHATKA SEGMENT / UKSICHAN		56.1452	56.1452	158.319	158.319	SAE			s_ES-1751 [23079]	ANDESITE, BASALTIC [23079]				NEOGENE [23079]					VOL					WR [23079]	56.45	0.98		16.61		1.14	5.8		7.09	4.11	0.12		1.61	3.83	0.34
[23079]	CONVERGENT MARGIN	KAMCHATKA ARC / KAMCHATKA ARC / CENTRAL KAMCHATKA SEGMENT / UKSICHAN		55.9496	55.9496	158.453	158.453	SAE			s_ES-757 [23079]	ANDESITE [23079]				NEOGENE [23079]					VOL					WR [23079]	57.7	0.76		16.23		1.65	6		7.07	4.33	0.13		2.07	3.47	0.31			0
[23079]	CONVERGENT MARGIN	KAMCHATKA ARC / KAMCHATKA ARC / CENTRAL KAMCHATKA SEGMENT / UKSICHAN		55.9489	55.9489	158.437	158.437	SAE			s_ES-762 [23079]	BASALT [23079]				NEOGENE [23079]					VOL					WR [23079]	50.41	0.87		15.93		4.03	5.48		10	9.07	0.17		0.96	2.46	0.22
[23079]	CONVERGENT MARGIN	KAMCHATKA ARC / KAMCHATKA ARC / CENTRAL KAMCHATKA SEGMENT / UKSICHAN		55.9739	55.9739	158.506	158.506	SAE			s_ES-976 [23079]	BASALT [23079]				NEOGENE [23079]					VOL					WR [23079]	50.95	0.88		16.57		2.09	7.17		9.69	7.78	0.16		1.02	2.61	0.23
[23079]	CONVERGENT MARGIN	KAMCHATKA ARC / KAMCHATKA ARC / CENTRAL KAMCHATKA SEGMENT / UKSICHAN		55.9334	55.9334	158.533	158.533	SAE			s_ES-936 [23079]	ANDESITE, BASALTIC [23079]				NEOGENE [23079]					VOL					WR [23079]	53.6	0.82		18.08		3.08	5.29		8.59	5.46	0.14		1.31	3.41	0.22			0
[23079]	CONVERGENT MARGIN	KAMCHATKA ARC / KAMCHATKA ARC / CENTRAL KAMCHATKA SEGMENT / UKSICHAN		55.9494	55.9494	158.518	158.518	SAE			s_ES-751 [23079]	ANDESITE, BASALTIC [23079]				NEOGENE [23079]					VOL					WR [23079]	52.03	0.87		17.01		4.51	4.94		8.97	6.81	0.16		1.05	3.05	0.23
[23079]	CONVERGENT MARGIN	KAMCHATKA ARC / KAMCHATKA ARC / CENTRAL KAMCHATKA SEGMENT / UKSICHAN		55.9412	55.9412	158.494	158.494	SAE			s_ES-814 [23079]	ANDESITE, BASALTIC [23079]				NEOGENE [23079]					VOL					WR [23079]	52.12	0.87		17.09		3.15	6.11		9.01	6.66	0.16		1.03	2.8	0.24
[23355]	CONVERGENT MARGIN	KAMCHATKA ARC / KAMCHATKA ARC / CENTRAL KAMCHATKA SEGMENT / KHARCHINSKY	NORTHERN CENTRAL KAMTCHATKA DEPRESSION	56.65	56.65	161.4	161.4	SAE			s_KHO3-2 [23355]	PERIDOTITE, XENOLITH [23355]									PER					WR [23355]	43.22	0.01		0.24				9.84	0.42	44.87	0.2		0	0.05	0.01
[23355]	CONVERGENT MARGIN	KAMCHATKA ARC / KAMCHATKA ARC / CENTRAL KAMCHATKA SEGMENT / KHARCHINSKY	NORTHERN CENTRAL KAMTCHATKA DEPRESSION	56.65	56.65	161.4	161.4	SAE			s_KHO3-14 [23355]	PERIDOTITE, XENOLITH [23355]									PER					WR [23355]	41.08	0.01		0.21				7.86	0.2	49.56	0.16		0	0.11	0.02
[23355]	CONVERGENT MARGIN	KAMCHATKA ARC / KAMCHATKA ARC / CENTRAL KAMCHATKA SEGMENT / KHARCHINSKY	NORTHERN CENTRAL KAMTCHATKA DEPRESSION	56.65	56.65	161.4	161.4	SAE			s_KHO3-41 [23355]	PERIDOTITE, XENOLITH [23355]									PER					WR [23355]	40.36	0.03		0.36				12.15	0.58	45.63	0.24		0	0.09	0.03
[23355]	CONVERGENT MARGIN	KAMCHATKA ARC / KAMCHATKA ARC / CENTRAL KAMCHATKA SEGMENT / KHARCHINSKY	NORTHERN CENTRAL KAMTCHATKA DEPRESSION	56.65	56.65	161.4	161.4	SAE			s_KHO3-47 [23355]	PERIDOTITE, XENOLITH [23355]									PER					WR [23355]	41.04	0.01		0.14				8.38	0.57	49.04	0.17		0	0.1	0.17
[23355]	CONVERGENT MARGIN	KAMCHATKA ARC / KAMCHATKA ARC / CENTRAL KAMCHATKA SEGMENT / KHARCHINSKY	NORTHERN CENTRAL KAMTCHATKA DEPRESSION	56.65	56.65	161.4	161.4	SAE			s_KHO3-49 [23355]	PERIDOTITE, XENOLITH [23355]									PER					WR [23355]	41.45	0.04		1.24				9.08	0.89	46.22	0.18		0.03	0.21	0.03
[23355]	CONVERGENT MARGIN	KAMCHATKA ARC / KAMCHATKA ARC / CENTRAL KAMCHATKA SEGMENT / KHARCHINSKY	NORTHERN CENTRAL KAMTCHATKA DEPRESSION	56.65	56.65	161.4	161.4	SAE			s_KHO3-51 [23355]	PERIDOTITE, XENOLITH [23355]									PER					WR [23355]	42.01	0.09		2.28				8.59	1.67	44.05	0.18		0.08	0.37	0.04
[23355]	CONVERGENT MARGIN	KAMCHATKA ARC / KAMCHATKA ARC / CENTRAL KAMCHATKA SEGMENT / KHARCHINSKY	NORTHERN CENTRAL KAMTCHATKA DEPRESSION	56.65	56.65	161.4	161.4	SAE			s_KHO3-60 [23355]	PERIDOTITE, XENOLITH [23355]									PER					WR [23355]	40.07	0.01		1.06				8.9	0.08	47.7	0.14		0.01	0.11	0.02
[23355]	CONVERGENT MARGIN	KAMCHATKA ARC / KAMCHATKA ARC / CENTRAL KAMCHATKA SEGMENT / KHARCHINSKY	NORTHERN CENTRAL KAMTCHATKA DEPRESSION	56.65	56.65	161.4	161.4	SAE			s_KHO3-66 [23355]	PERIDOTITE, XENOLITH [23355]									PER					WR [23355]	41.56	0.06		1.25				8.56	0.89	46.54	0.18		0.03	0.21	0.04
[23355]	CONVERGENT MARGIN	KAMCHATKA ARC / KAMCHATKA ARC / CENTRAL KAMCHATKA SEGMENT / KHARCHINSKY	NORTHERN CENTRAL KAMTCHATKA DEPRESSION	56.65	56.65	161.4	161.4	SAE			s_KHO3-74 [23355]	PERIDOTITE, XENOLITH [23355]									PER					WR [23355]	40.91	0.02		0.33				9.9	0.26	47.75	0.2		0.01	0.12	0.04
[23355]	CONVERGENT MARGIN	KAMCHATKA ARC / KAMCHATKA ARC / CENTRAL KAMCHATKA SEGMENT / KHARCHINSKY	NORTHERN CENTRAL KAMTCHATKA DEPRESSION	56.65	56.65	161.4	161.4	SAE			s_KHO3-81 [23355]	PERIDOTITE, XENOLITH [23355]									PER					WR [23355]	44.21	0.01		0.6				8.4	0.66	45.22	0.15		0.02	0.14	0.02
[23355]	CONVERGENT MARGIN	KAMCHATKA ARC / KAMCHATKA ARC / CENTRAL KAMCHATKA SEGMENT / KHARCHINSKY	NORTHERN CENTRAL KAMTCHATKA DEPRESSION	56.65	56.65	161.4	161.4	SAE			s_KHO3-88 [23355]	HARZBURGITE, XENOLITH [23355]									PER					WR [23355]	45.87	0.01		0.74				8.32	0.98	43.08	0.14		0.01	0.13	0.01
[truncated: 5,219 more rows]
[truncated: 121 more columns]

## Sheet: Raw Mg# RI
CITATIONS	TECTONIC SETTING	LOCATION	LOCATION COMMENT	LATITUDE MIN	LATITUDE MAX	LONGITUDE MIN	LONGITUDE MAX	LAND OR SEA	ELEVATION MIN	ELEVATION MAX	SAMPLE NAME	ROCK NAME	MIN. AGE (YRS.)	MAX. AGE (YRS.)	GEOL.	AGE	ERUPTION DAY	ERUPTION MONTH	ERUPTION YEAR	ROCK TEXTURE	ROCK TYPE	DRILL DEPTH MIN	DRILL DEPTHAX	ALTERATION	MINERAL	MATERIAL	SIO2(WT%)	TIO2(WT%)	B2O3(WT%)	AL2O3(WT%)	CR2O3(WT%)	FE2O3(WT%)	FEO(WT%)	FEOT(WT%)	CAO(WT%)	MGO(WT%)	MNO(WT%)	NIO(WT%)	K2O(WT%)	NA2O(WT%)	P2O5(WT%)	Mg#	RI	H2O(WT%)	H2OP(WT%)	H2OM(WT%)	H2OT(WT%)	CO2(WT%)	CO1(WT%)
[truncated: 561 more rows]
[truncated: 123 more columns]

[truncated: 1 more sheets: Final]
