# Supplementary material for: Latitude-dependent oxygen fugacity in arc magmas
Source: Nat Commun. 2024 Jul 18;15:6050. doi: 10.1038/s41467-024-50337-6 (PMC11258285; doi:10.1038/s41467-024-50337-6)
Supplement: Supplementary file 19 — Source data [file 41467_2024_50337_MOESM19_ESM.zip › Raw data filtering process/KERMADEC_ARC 6.5.xlsx]

## Sheet: Raw Si Mg
CITATIONS	TECTONIC SETTING	LOCATION	LOCATION COMMENT	LATITUDE MIN	LATITUDE MAX	LONGITUDE MIN	LONGITUDE MAX	LAND OR SEA	ELEVATION MIN	ELEVATION MAX	SAMPLE NAME	ROCK NAME	MIN. AGE (YRS.)	MAX. AGE (YRS.)	GEOL.	AGE	ERUPTION DAY	ERUPTION MONTH	ERUPTION YEAR	ROCK TEXTURE	ROCK TYPE	DRILL DEPTH MIN	DRILL DEPTHAX	ALTERATION	MINERAL	MATERIAL	SIO2(WT%)	TIO2(WT%)	B2O3(WT%)	AL2O3(WT%)	CR2O3(WT%)	FE2O3(WT%)	FEO(WT%)	FEOT(WT%)	CAO(WT%)	MGO(WT%)	MNO(WT%)	NIO(WT%)	K2O(WT%)	NA2O(WT%)	P2O5(WT%)	H2O(WT%)	H2OP(WT%)	H2OM(WT%)	H2OT(WT%)	CO2(WT%)	CO1(WT%)	F(WT%)	CL(WT%)
[13460][9592]	CONVERGENT MARGIN	KERMADEC ARC / KERMADEC ISLANDS / RAOUL / RAOUL		-29.25	-29.25	-177.87	-177.87	SAE			s_46325 [13460]	BASALT [13460]								PORPHYRITIC [13460]	VOL					WR [13460]	51.67	1.02		15.34		2.17	10.87		10.29	4.95	0.23		0.33	1.8	0.1			0.1
[13460][9592]	CONVERGENT MARGIN	KERMADEC ARC / KERMADEC ISLANDS / RAOUL / RAOUL		-29.25	-29.25	-177.87	-177.87	SAE			s_46329 [13460]	BASALT [13460]								PORPHYRITIC [13460]	VOL					WR [13460]	51.44	0.82		18.03		1.76	8.79		11.12	4.61	0.19		0.28	1.79	0.1			0.12
[13460][9592]	CONVERGENT MARGIN	KERMADEC ARC / KERMADEC ISLANDS / RAOUL / RAOUL		-29.25	-29.25	-177.87	-177.87	SAE			s_46330 [13460]	BASALT [13460]								PORPHYRITIC [13460]	VOL					WR [13460]	51.46	0.92		17.28		2.02	10.11		10.45	4.31	0.24		0.42	1.9	0.13			0.06
[13460][9592]	CONVERGENT MARGIN	KERMADEC ARC / KERMADEC ISLANDS / RAOUL / RAOUL		-29.25	-29.25	-177.87	-177.87	SAE			s_46357 [13460]	BASALT [13460]								PORPHYRITIC [13460]	VOL					WR [13460]	49.01	0.75		19.17		1.73	8.63		12.18	4.82	0.18		0.25	1.6	0.09			0.21
[13460][9592]	CONVERGENT MARGIN	KERMADEC ARC / KERMADEC ISLANDS / RAOUL / RAOUL		-29.25	-29.25	-177.87	-177.87	SAE			s_46358 [13460]	BASALT [13460] / ANDESITE, BASALTIC [9592]								PORPHYRITIC [13460]	VOL					WR [13460]	56.5	0.97		15.81		1.81	9.07		8.41	3.55	0.22		0.47	2.5	0.14			0.06
[13460][9592]	CONVERGENT MARGIN	KERMADEC ARC / KERMADEC ISLANDS / RAOUL / RAOUL		-29.25	-29.25	-177.87	-177.87	SAE			s_46362 [13460]	BASALT [13460] / ANDESITE, BASALTIC [9592]								PORPHYRITIC [13460]	VOL					WR [13460]	55.53	0.71		18.2		1.47	7.34		10.23	3.24	0.18		0.26	2.07	0.08			0.1
[13460][9592]	CONVERGENT MARGIN	KERMADEC ARC / KERMADEC ISLANDS / RAOUL / RAOUL		-29.25	-29.25	-177.87	-177.87	SAE			s_46368 [13460]	BASALT [13460] / ANDESITE, BASALTIC [9592]								PORPHYRITIC [13460]	VOL					WR [13460]	56.77	0.7		17.53		1.46	7.31		9.59	3.29	0.18		0.26	2.04	0.08			0.08
[13460][2495][2770][22609][20959]	CONVERGENT MARGIN	KERMADEC ARC / KERMADEC ISLANDS / RAOUL / RAOUL		-29.25	-29.25	-177.87	-177.87	SAE			s_7125 [13460]	BASALT [13460] / NOT GIVEN [22609]	100000 [2495]	200000 [2495]						PORPHYRITIC [13460]	VOL					WR [13460]	49.52	0.72		17.69		1.62	8.08	9.53	12.97	6.43	0.19		0.18	1.31	0.06	0.99		0.06
[13460][9592]	CONVERGENT MARGIN	KERMADEC ARC / KERMADEC ISLANDS / RAOUL / RAOUL		-29.25	-29.25	-177.87	-177.87	SAE			s_7053 [13460]	BASALT [13460] / ANDESITE, BASALTIC [9592]								PORPHYRITIC [13460]	VOL					WR [13460]	54.83	1.04		14.79		2.09	10.43		8.57	3.72	0.24		0.41	2.5	0.11			0.22
[13460][2495]	CONVERGENT MARGIN	KERMADEC ARC / KERMADEC ISLANDS / RAOUL / RAOUL		-29.25	-29.25	-177.87	-177.87	SAE			s_7090 [13460]	BASALT [13460]	50000 [2495]	100000 [2495]						APHYRIC [13460]	VOL			F		WR [13460]	53.26	1.01		15.15		2.12	10.59	12.5	9.32	4.6	0.25		0.34	2.07	0.09			0.06
[13460][9592]	CONVERGENT MARGIN	KERMADEC ARC / KERMADEC ISLANDS / RAOUL / RAOUL		-29.25	-29.25	-177.87	-177.87	SAE			s_7096 [13460]	BASALT [13460] / ANDESITE, BASALTIC [9592]								PORPHYRITIC [13460]	VOL					WR [13460]	55.36	0.72		18.1		1.47	7.35		10.18	3.11	0.17		0.27	2.08	0.08			0.04
[3056][2770][3371]	CONVERGENT MARGIN	KERMADEC ARC / KERMADEC ISLANDS / RAOUL / RAOUL		-29.25	-29.25	-177.87	-177.87	SAE			s_7101 [3056]	BASALT [3056]									VOL					WR [3056]	50.98	0.85		18.79		2.62	7.68		12.28	4.19	0.19		0.28	2.04	0.05	1.09
[13460][9592]	CONVERGENT MARGIN	KERMADEC ARC / KERMADEC ISLANDS / RAOUL / RAOUL		-29.25	-29.25	-177.87	-177.87	SAE			s_7114 [13460]	BASALT [13460]								PORPHYRITIC [13460]	VOL					WR [13460]	48.84	0.65		20.83		1.58	7.92		12.82	4.61	0.2		0.14	1.47	0.06			0.03
[2770][2478]	CONVERGENT MARGIN	KERMADEC ARC / KERMADEC ISLANDS / RAOUL / RAOUL		-29.25	-29.25	-177.87	-177.87	SAE			s_7128 [2770]	BASALT [2770]									VOL					WR [2770]	48.58	0.69		17.73		2.24	8.07		12.84	6.77	0.18		0.13	1.37	0.02	1.12
[13460][9592]	CONVERGENT MARGIN	KERMADEC ARC / KERMADEC ISLANDS / RAOUL / RAOUL		-29.25	-29.25	-177.87	-177.87	SAE			s_7135 [13460]	BASALT [13460]								PORPHYRITIC [13460]	VOL					WR [13460]	47.85	0.56		15.55		1.69	8.45		13.33	10.3	0.18		0.11	0.93	0.05			0.03
[2495]	CONVERGENT MARGIN	KERMADEC ARC / KERMADEC ISLANDS / RAOUL / RAOUL		-29.25	-29.25	-177.87	-177.87	SAE			s_I20 [2495]	GABBRO, OLIVINE [2495]	3680 [2495]	3680 [2495]							PLU			F		WR [2495]	44.69	0.12		15.99				7.91	15.43	14.75	0.17		0.01	0	0.01
[2495][22052]	CONVERGENT MARGIN	KERMADEC ARC / KERMADEC ISLANDS / RAOUL / RAOUL		-29.25	-29.25	-177.87	-177.87	SAE			s_R29 [2495] / s_RAOL R29 [22052]	BASALT [2495] / NOT GIVEN [22052]	1350 [2495]	1350 [2495]							VOL			F		WR [2495]	68.47	0.59		14.32		1.62	3.27	4.73	4.73	1.22	0.2		0.59	3.5	0.16
[2495][22052]	CONVERGENT MARGIN	KERMADEC ARC / KERMADEC ISLANDS / RAOUL / RAOUL		-29.25	-29.25	-177.87	-177.87	SAE			s_R34 [2495] / s_RAOL R34 [22052]	BASALT [2495] / NOT GIVEN [22052]	50000 [2495]	100000 [2495]							VOL			F		WR [2495]	51.67	1.02		15.34		5.04	8.3	12.83	10.29	4.95	0.3		0.33	1.8	0.1
[2495][3370]	CONVERGENT MARGIN	KERMADEC ARC / KERMADEC ISLANDS / RAOUL / RAOUL		-29.25	-29.25	-177.87	-177.87	SAE			s_T2 [2495]	BASALT [2495]		10000 [2495]							VOL			F		WR [2495]	49.01	0.75		19.17				10.19	12.81	4.82	0.18		0.25	1.6	0.09
[2495][22052][20959][3370]	CONVERGENT MARGIN	KERMADEC ARC / KERMADEC ISLANDS / RAOUL / RAOUL		-29.25	-29.25	-177.87	-177.87	SAE			s_T5 [2495] / s_RAOL T5 [22052]	BASALT [2495] / NOT GIVEN [22052]	1800 [2495]	1800 [2495]							VOL			F		WR [2495]	56.5	0.97		15.81		2.18	8.74	10.7	8.41	3.55	0.22		0.47	2.5	0.14
[2770][3371][2142][4590]	CONVERGENT MARGIN	KERMADEC ARC / KERMADEC ISLANDS / MACAULEY		-30.22	-30.22	-178.55	-178.55	SAE			s_10378 [2770]	BASALT [2770] / NOT GIVEN [2142]									VOL					WR [2770]	49.5	0.7		17.99		2.59	8.15		12.99	4.74	0.2		0.52	1.8	0.1	0.6
[20997][2770][3371][3374]	CONVERGENT MARGIN	KERMADEC ARC / KERMADEC ISLANDS / MACAULEY		-30.22	-30.22	-178.55	-178.55	SAE			s_10379 [20997]	BASALT [20997]									VOL					WR [20997]	48.01	0.619		19.73		3.13	5.94	8.77	13.33	5.8	0.174		0.382	1.91	0.149	0.6
[20997][2770][3371][20959][10608][2478]	CONVERGENT MARGIN	KERMADEC ARC / KERMADEC ISLANDS / MACAULEY		-30.22	-30.22	-178.55	-178.55	SAE			s_10380 [20997]	BASALT [20997] / BASALT, THOLEIITIC [10608]									VOL					WR [20997]	48.56	0.861		14.89		4.17	8.02	12.06	12.07	7.05	0.229		0.454	2.11	0.17	0.4
[2770][3371][3374]	CONVERGENT MARGIN	KERMADEC ARC / KERMADEC ISLANDS / MACAULEY		-30.22	-30.22	-178.55	-178.55	SAE			s_10384 [2770]	DACITE [2770] / BASALT [3374]									VOL					WR [2770]	68	0.65		11.57		1.07	3.44		2.98	0.79	0.14		1.4	4.95	0.09	5.01
[3056][2770][3371][3374][4590]	CONVERGENT MARGIN	KERMADEC ARC / KERMADEC ISLANDS / MACAULEY		-30.22	-30.22	-178.55	-178.55	SAE			s_10415 [3056]	BASALT [3056]									VOL					WR [3056]	49.04	0.55		17.41		2.17	6.65		13.77	8.31	0.17		0.14	1.31	0.01	0.47	0.37
[2770]	CONVERGENT MARGIN	KERMADEC ARC / KERMADEC ISLANDS / L^ESPERANCE		-31.43	-31.43	-178.9	-178.9	SAE			s_14826/1 [2770]	ANDESITE, BASALTIC [2770]									VOL					WR [2770]	53.64	1.02		16.63		6.17	6.49		8.65	4.51	0.24		0.39	1.98	0.08	0.62
[20997][2770][22609][3371][20959][10608][2478][2495]	CONVERGENT MARGIN	KERMADEC ARC / KERMADEC ISLANDS / L^ESPERANCE		-31.43	-31.43	-178.9	-178.9	SAE			s_14831 [20997]	ANDESITE, BASALTIC [20997] / NOT GIVEN [22609] / ANDESITE, BASALTIC, THOLEIITIC [10608] / BASALT [2478]		10000 [2495]							VOL					WR [20997]	52.86	1.02		16.56		8.93	4.14	12.18	9.59	4.62	0.258		0.22	0.341	0.547	0.38
[3374][2142]	CONVERGENT MARGIN	KERMADEC ARC / KERMADEC ISLANDS / L^ESPERANCE		-31.43	-31.43	-178.9	-178.9	SAE			s_14835-1 [3374]	ANDESITE, BASALTIC [3374] / NOT GIVEN [2142]									VOL					WR [3374]
[20997][3056][2770][3371][4591]	CONVERGENT MARGIN	KERMADEC ARC / KERMADEC ISLANDS / L^ESPERANCE		-31.43	-31.43	-178.9	-178.9	SAE			s_14837 [20997]	ANDESITE, BASALTIC [20997] / NOT GIVEN [4591]									VOL					WR [20997]	51.67	0.982		16.39		5.59	6.89	12.09	10.11	4.984	0.238		0.36	1.506	0.172	0.44	0.54
[2770][3371][3374][4590]	CONVERGENT MARGIN	KERMADEC ARC / KERMADEC ISLANDS / L^ESPERANCE		-31.43	-31.43	-178.9	-178.9	SAE			s_14840 [2770]	ANDESITE, BASALTIC [2770]									VOL					WR [2770]	50.83	1		18.54		4.69	7.65		8.89	4.47	0.29		0.33	2.27	0.37	0.88
[2495][3370]	CONVERGENT MARGIN	KERMADEC ARC / KERMADEC ISLANDS / L^ESPERANCE		-31.43	-31.43	-178.9	-178.9	SAE			s_37478 [2495]	BASALT [2495]		10000 [2495]							VOL			F		WR [2495]	51.62	0.94		16.42				11.72	10.02	4.87	0.23		0.39	1.98	0.12
[2495][7403][13599][3370]	CONVERGENT MARGIN	KERMADEC ARC / KERMADEC ISLANDS / L^ESPERANCE		-31.43	-31.43	-178.9	-178.9	SAE			s_37486 [2495]	BASALT [2495] / NOT GIVEN [7403]		10000 [2495]							VOL			F		WR [2495]	51.96	0.97		16.35				11.95	10.22	4.94	0.23		0.42	2.31	0.1
[4590]	CONVERGENT MARGIN	KERMADEC ARC / HAVRE TROUGH		-33.54	-33.54	178.75	178.75	SAQ			s_PPTUW [4590]	BASALT [4590]									VOL					WR [4590]
[19001]	CONVERGENT MARGIN	KERMADEC ARC / KERMADEC ISLANDS / RAOUL / RAOUL / BOAT COVE FORMATION	BEACH OF BOAT COVE	-29.27	-29.27	-177.92	-177.92	SAE			s_9802 [19001]	GABBRO [19001]									PLU					WR [19001]	49.34	0.32		17.52				6.17	15.77	7.88	0.13		0.1	0.97	0.04
[20997][2770][3371][20959][3374]	CONVERGENT MARGIN	KERMADEC ARC / KERMADEC ISLANDS / CURTIS		-30.58	-30.58	-178.6	-178.6	SAE			s_14849 [20997]	ANDESITE, BASALTIC [20997] / DACITE [2770] / NOT GIVEN [20959]									VOL					WR [20997]	52.46	0.503		15.52		1.86	3.51	9.92	10.97	5.76	0.188		0.403	1.77	0.124	1.34
[20997][2770][3371][3374]	CONVERGENT MARGIN	KERMADEC ARC / KERMADEC ISLANDS / CURTIS		-30.58	-30.58	-178.6	-178.6	SAE			s_14864 [20997]	DACITE [20997] / ANDESITE [3371]									VOL					WR [20997]	65.55	0.542		14.73		1.57	3.34	4.94	5.47	1.7	0.142		1.2	3.59	0.182	1.64
[2770][7403][3371][2478][13599]	CONVERGENT MARGIN	KERMADEC ARC / KERMADEC ISLANDS / CURTIS		-30.58	-30.58	-178.6	-178.6	SAE			s_14868 [2770]	DACITE [2770] / NOT GIVEN [7403] / RHYOLITE [3371]									VOL					WR [2770]	70.5	0.55		13.51		1.57	2.17		3.66	0.93	0.13		0.64	4.55	0.12	1.3
[3501][3760][20959][3319][2142]	CONVERGENT MARGIN	KERMADEC ARC / HAVRE TROUGH		-33.54	-33.54	178.75	178.75	SAQ			s_TVZ-19 [3501] / s_PPTUW/5 (TVZ-19) [3760] / s_PPTUW/5 [20959]	BASALT [3501] / NOT GIVEN [20959]									VOL					WR [3501]	50.66	1.49		16.24		1.11	7.44	8.36	10.26	7.56	0.16		0.29	3.99	0.18
[3501]	CONVERGENT MARGIN	KERMADEC ARC / HAVRE TROUGH / NGATORO RIFT	WESTERN ESCARPMENT	-35.5	-37	176.5	178	SAQ			s_VUW153-1 [3501]	BASALT [3501]									VOL			F		WR [3501]	51.03	1.16		16.86		1.04	6.76		10.82	8.23	0.15		0.41	3.4	0.13
[3501]	CONVERGENT MARGIN	KERMADEC ARC / HAVRE TROUGH / NGATORO RIFT	WESTERN ESCARPMENT	-35.5	-37	176.5	178	SAQ			s_VUW154-1 [3501]	BASALT [3501]									VOL			F		WR [3501]	51	1.66		16.44		1.2	7.9		9.31	6.89	0.18		0.53	4.39	0.18
[3501]	CONVERGENT MARGIN	KERMADEC ARC / HAVRE TROUGH / NGATORO RIFT	WESTERN ESCARPMENT	-35.5	-37	176.5	178	SAQ			s_VUW158-4 [3501]	BASALT [3501]									VOL			F		WR [3501]	50.74	1.48		16.15		1.14	7.74		9.61	7.03	0.16		0.42	3.75	0.15
[3501]	CONVERGENT MARGIN	KERMADEC ARC / HAVRE TROUGH / NGATORO RIFT	OFFSHORE BAY OF PLENTY	-35.5	-37.5	176.5	177.5	SAQ			s_VUW184-1 [3501]	NOT GIVEN [3501]									VOL			F		WR [3501]	57.15	0.68		15.95		8.61			8.66	4.82	0.15		0.9	2.86	0.08
[3501]	CONVERGENT MARGIN	KERMADEC ARC / HAVRE TROUGH / NGATORO RIFT	OFFSHORE BAY OF PLENTY	-35.5	-37.5	176.5	177.5	SAQ			s_VUW190-1 [3501]	BASALT [3501]									VOL					WR [3501]	50.55	0.8		17.77		1.3	8.67		11.34	5.75	0.19		0.45	2.33	0.07
[3501]	CONVERGENT MARGIN	KERMADEC ARC / HAVRE TROUGH / NGATORO RIFT	OFFSHORE BAY OF PLENTY	-35.5	-37.5	176.5	177.5	SAQ			s_VUW204-1B [3501]	BASALT [3501]									VOL					WR [3501]	48.41	0.87		19.23		1.33	8.86		12.34	5.44	0.17		0.27	2.13	0.07
[6185]	CONVERGENT MARGIN	KERMADEC ARC / HAVRE TROUGH / DREDGE 18DR	EASTERN BASE OF A CENTRAL HIGH-STANDING REGION WITHIN THE HAVRE TROUGH, WEST OF RAOUL ISLAND	-29.268	-29.268	-178.867	-178.867	SAQ	-2350	-2350	s_18DR-2 [6185]	BASALT [6185]									VOL					GL [6185]	49.5	2.12		15.7				9.71	10.71	6.39	0.2		0.23	3.62	0.41							0.06	0.01
[6185]	CONVERGENT MARGIN	KERMADEC ARC / HAVRE TROUGH / DREDGE 18DR	EASTERN BASE OF A CENTRAL HIGH-STANDING REGION WITHIN THE HAVRE TROUGH, WEST OF RAOUL ISLAND	-29.268	-29.268	-178.867	-178.867	SAQ	-2350	-2350	s_18DR-3 [6185]	BASALT [6185]									VOL					GL [6185]	48.1	2.2		15.38				9.86	10.73	5.99	0.19		0.23	3.81	0.37							0.06	0.02
[6185]	CONVERGENT MARGIN	KERMADEC ARC / HAVRE TROUGH / DREDGE 18DR	EASTERN BASE OF A CENTRAL HIGH-STANDING REGION WITHIN THE HAVRE TROUGH, WEST OF RAOUL ISLAND	-29.268	-29.268	-178.867	-178.867	SAQ	-2350	-2350	s_18DR-4 [6185]	BASALT [6185]									VOL					GL [6185]	49.4	1.28		15.49				8.77	11.62	6.63	0.17		0.29	2.67	0.29							0.04	0.04
[6185]	CONVERGENT MARGIN	KERMADEC ARC / HAVRE TROUGH / KERMADEC RIDGE	DREDGE 19DR, SCARP CUTTING THE LOWER WESTERN FLANK OF THE KERMADEC RIDGE NW OF CURTIS ISLAND	-29.267	-29.267	-178.875	-178.875	SAQ	-2140	-2140	s_19DR-1 [6185]	BASALT [6185]									VOL					GL [6185]	50	1.92		16.36				9.24	10.48	6.37	0.16		0.23	3.15	0.18							0.03	0.19
[6185]	CONVERGENT MARGIN	KERMADEC ARC / HAVRE TROUGH / KERMADEC RIDGE	DREDGE 19DR, SCARP CUTTING THE LOWER WESTERN FLANK OF THE KERMADEC RIDGE NW OF CURTIS ISLAND	-29.267	-29.267	-178.875	-178.875	SAQ	-2140	-2140	s_19DR-2 [6185]	BASALT [6185]									VOL					GL [6185]	50	1.99		16.16				9.59	10.51	5.94	0.18		0.25	3.26	0.23							0.02	0.19
[6185]	CONVERGENT MARGIN	KERMADEC ARC / HAVRE TROUGH / KERMADEC RIDGE	DREDGE 41DR, SCARP CUTTING THE LOWER WESTERN FLANK OF THE KERMADEC RIDGE NW OF CURTIS ISLAND	-30.575	-30.575	-179.017	-179.017	SAQ	-1944	-1944	s_41DR-1 [6185]	BASALT [6185]									VOL					WR [6185]	47.7	1.05		15.81				8	11.23	9.28	0.15		0.41	2.33	0.15
[6185]	CONVERGENT MARGIN	KERMADEC ARC / HAVRE TROUGH / KERMADEC RIDGE	DREDGE 41DR, SCARP CUTTING THE LOWER WESTERN FLANK OF THE KERMADEC RIDGE NW OF CURTIS ISLAND	-30.575	-30.575	-179.017	-179.017	SAQ	-1944	-1944	s_41DR-2 [6185]	BASALT [6185]									VOL					WR [6185]	51	0.6		17.28				10.47	11.28	6.61	0.19		0.27	1.71	0.05
[6185]	CONVERGENT MARGIN	KERMADEC ARC / HAVRE TROUGH / KERMADEC RIDGE	DREDGE 41DR, SCARP CUTTING THE LOWER WESTERN FLANK OF THE KERMADEC RIDGE NW OF CURTIS ISLAND	-30.575	-30.575	-179.017	-179.017	SAQ	-1944	-1944	s_41DR-8 [6185]	BASALT [6185]									VOL					GL [6185]	49.8	1.33		15.78				8.78	11.54	6.5	0.19		0.35	3.01	0.31
[6185]	CONVERGENT MARGIN	KERMADEC ARC / HAVRE TROUGH / KERMADEC RIDGE	DREDGE 42DR, SCARP CUTTING THE LOWER WESTERN FLANK OF THE KERMADEC RIDGE NW OF CURTIS ISLAND	-30.523	-30.523	-178.833	-178.833	SAQ	-1680	-1680	s_42DR-1 [6185]	BASALT [6185]									VOL					GL [6185]	49.4	1.06		15.74				8.61	11.75	6.42	0.18		0.99	2.56	0.43
[6185]	CONVERGENT MARGIN	KERMADEC ARC / HAVRE TROUGH / KERMADEC RIDGE	DREDGE 42DR, SCARP CUTTING THE LOWER WESTERN FLANK OF THE KERMADEC RIDGE NW OF CURTIS ISLAND	-30.523	-30.523	-178.833	-178.833	SAQ	-1680	-1680	s_42DR-3 [6185]	BASALT [6185]									VOL					WR [6185]	49.3	0.8		14.44				8.41	11.35	12.6	0.16		0.73	1.9	0.2
[6185]	CONVERGENT MARGIN	KERMADEC ARC / HAVRE TROUGH / KERMADEC RIDGE	DREDGE 42DR, SCARP CUTTING THE LOWER WESTERN FLANK OF THE KERMADEC RIDGE NW OF CURTIS ISLAND	-30.523	-30.523	-178.833	-178.833	SAQ	-1680	-1680	s_42DR-7 [6185]	BASALT [6185]									VOL					GL [6185]	49.6	0.98		15.9				8.25	12.22	6.87	0.16		0.85	2.44	0.4							0.07	0.03
[6185]	CONVERGENT MARGIN	KERMADEC ARC / KERMADEC ISLANDS / RAOUL / RAOUL / BOAT COVE FORMATION		-29.27	-29.27	-177.92	-177.92	SAE			s_9819 [6185]	BASALT [6185]									VOL					WR [6185]	51.5	0.65		15.69				10.08	11.75	7.14	0.19		0.21	1.58	0.05
[6185]	CONVERGENT MARGIN	KERMADEC ARC / KERMADEC ISLANDS / RAOUL / RAOUL / BOAT COVE FORMATION		-29.27	-29.27	-177.92	-177.92	SAE			s_9820 [6185]	BASALT [6185]									VOL					GL [6185]	57.5	1.42		11.66				14.69	7.7	1.89	0.23		0.53	1.83	0.18							0.08	0.04
[6185]	CONVERGENT MARGIN	KERMADEC ARC / HAVRE TROUGH / DREDGE 18DR	EASTERN BASE OF A CENTRAL HIGH-STANDING REGION WITHIN THE HAVRE TROUGH, WEST OF RAOUL ISLAND	-29.268	-29.268	-178.867	-178.867	SAQ	-2350	-2350	s_18DR-2 [6185]	BASALT [6185]									VOL					GL [6185]
[6426]	CONVERGENT MARGIN	KERMADEC ARC / HAVRE TROUGH / COLVILLE RIDGE	S END OF CREST	-36.5	-37.5	175.5	176	SAQ			s_B30-28/A [6426]	BASALT [6426]								PHYRIC [6426]	VOL					WR [6426]	47.2	1.13		19.92		1.87	9.35		11.1	5.2	0.2		0.5	2.97	0.56
[6437]	CONVERGENT MARGIN	KERMADEC ARC / KERMADEC ISLANDS / MACAULEY / SANDY BAY TEPHRA	SANDY BAY TEPHRA	-30.22	-30.22	-178.55	-178.55	SAE			s_45623 [6437]	NOT GIVEN [6437]									VOL					WR [6437]	69.83	0.65		13		0.86	3.62		3.17	1.18	0.14		1.58	5.81	0.14		1.36	8.27		1.43
[6437]	CONVERGENT MARGIN	KERMADEC ARC / KERMADEC ISLANDS / MACAULEY / SANDY BAY TEPHRA	SANDY BAY TEPHRA	-30.22	-30.22	-178.55	-178.55	SAE			s_45642 [6437]	NOT GIVEN [6437]									VOL					WR [6437]	69.85	0.91		14.05		3.88	3.23		1.45	1.45	0.22		1.22	3.44	0.3		0.29	0.08		0.09
[6437]	CONVERGENT MARGIN	KERMADEC ARC / KERMADEC ISLANDS / MACAULEY / SANDY BAY TEPHRA	SANDY BAY TEPHRA	-30.22	-30.22	-178.55	-178.55	SAE			s_45628 [6437]	NOT GIVEN [6437]									VOL					WR [6437]	70.14	0.65		13.36		0.64	4.02		3.52	1.18	0.15		1.59	4.62	0.15		2.81	1.38		0.01
[6437]	CONVERGENT MARGIN	KERMADEC ARC / KERMADEC ISLANDS / MACAULEY / SANDY BAY TEPHRA	SANDY BAY TEPHRA	-30.22	-30.22	-178.55	-178.55	SAE			s_45621 [6437]	NOT GIVEN [6437]									VOL					WR [6437]	70.71	0.65		13.2		0.47	4.04		3.16	0.92	0.16		1.62	4.92	0.16		1.95	1.73		0.53
[6437]	CONVERGENT MARGIN	KERMADEC ARC / KERMADEC ISLANDS / MACAULEY / SANDY BAY TEPHRA	SANDY BAY TEPHRA	-30.22	-30.22	-178.55	-178.55	SAE			s_45630 [6437]	NOT GIVEN [6437]									VOL					WR [6437]	70.84	0.65		13.21		0.52	3.97		3.19	0.96	0.15		1.63	4.73	0.15		2.54	1.72		0.21
[6437]	CONVERGENT MARGIN	KERMADEC ARC / KERMADEC ISLANDS / MACAULEY / SANDY BAY TEPHRA	SANDY BAY TEPHRA	-30.22	-30.22	-178.55	-178.55	SAE			s_45625 [6437]	NOT GIVEN [6437]									VOL					WR [6437]	70.91	0.65		13.24		0.8	3.71		3.17	0.92	0.15		1.64	4.66	0.14		2.51	0.46		0.27
[6437]	CONVERGENT MARGIN	KERMADEC ARC / KERMADEC ISLANDS / MACAULEY / SANDY BAY TEPHRA	SANDY BAY TEPHRA	-30.22	-30.22	-178.55	-178.55	SAE			s_45624 [6437]	NOT GIVEN [6437]									VOL					WR [6437]	71	0.65		13.22		0.83	3.73		3.15	0.91	0.15		1.62	4.59	0.14		2.41	0.44		0.56
[6437]	CONVERGENT MARGIN	KERMADEC ARC / KERMADEC ISLANDS / MACAULEY / SANDY BAY TEPHRA	SANDY BAY TEPHRA	-30.22	-30.22	-178.55	-178.55	SAE			s_45637B [6437]	NOT GIVEN [6437]									VOL					WR [6437]	71.96	0.58		13.05		0.7	3.52		2.85	0.73	0.14		1.66	4.69	0.12		1.04	0.08		0.11
[6437]	CONVERGENT MARGIN	KERMADEC ARC / KERMADEC ISLANDS / MACAULEY / SANDY BAY TEPHRA	SANDY BAY TEPHRA	-30.22	-30.22	-178.55	-178.55	SAE			s_45637A [6437]	NOT GIVEN [6437]									VOL					WR [6437]	59.82	0.88		14.9		1.24	7.11		7.86	3.53	0.21		0.82	3.38	0.24		0.43	0.16		0.25
[6437]	CONVERGENT MARGIN	KERMADEC ARC / KERMADEC ISLANDS / MACAULEY / SANDY BAY TEPHRA	SANDY BAY TEPHRA	-30.22	-30.22	-178.55	-178.55	SAE			s_45641 [6437]	NOT GIVEN [6437]									VOL					WR [6437]	63.01	0.89		15.9		1.56	7.05		3.75	3.75	0.22		0.91	2.74	0.23		0.86	0.37		0.1
[6437]	CONVERGENT MARGIN	KERMADEC ARC / KERMADEC ISLANDS / MACAULEY / SANDY BAY TEPHRA	SANDY BAY TEPHRA	-30.22	-30.22	-178.55	-178.55	SAE			s_45634F [6437]	NOT GIVEN [6437]									VOL					WR [6437]	67.33	0.92		13.76		2.8	4.24		4.58	1.27	0.17		1.31	3.27	0.33		0.82	0.14		0.09
[6437]	CONVERGENT MARGIN	KERMADEC ARC / KERMADEC ISLANDS / MACAULEY / SANDY BAY TEPHRA	SANDY BAY TEPHRA	-30.22	-30.22	-178.55	-178.55	SAE			s_45647 [6437]	NOT GIVEN [6437]									VOL					WR [6437]	68.05	0.9		14.79		1.32	6.17		1.94	1.94	0.22		1.09	3.28	0.29		0.65	0.1		0.02
[6437]	CONVERGENT MARGIN	KERMADEC ARC / KERMADEC ISLANDS / MACAULEY / SANDY BAY TEPHRA	SANDY BAY TEPHRA	-30.22	-30.22	-178.55	-178.55	SAE			s_45648 [6437]	NOT GIVEN [6437]									VOL					WR [6437]	68.93	0.87		14.58		1.25	5.89		1.76	1.76	0.21		1.19	3.28	0.27		0.8	0.03		0.25
[6437]	CONVERGENT MARGIN	KERMADEC ARC / KERMADEC ISLANDS / MACAULEY / SANDY BAY TEPHRA	SANDY BAY TEPHRA	-30.22	-30.22	-178.55	-178.55	SAE			s_45644 [6437]	NOT GIVEN [6437]									VOL					WR [6437]	69.1	0.93		14.32		1.32	5.81		1.72	1.72	0.22		1.15	3.39	0.31		0.77	0.33		0.06
[6437]	CONVERGENT MARGIN	KERMADEC ARC / KERMADEC ISLANDS / MACAULEY / SANDY BAY TEPHRA	SANDY BAY TEPHRA	-30.22	-30.22	-178.55	-178.55	SAE			s_45643 [6437]	NOT GIVEN [6437]									VOL					WR [6437]	69.67	0.94		14.01		0.93	6.25		1.43	1.43	0.21		1.4	3.39	0.34		0.88	0.52		0.12
[6437]	CONVERGENT MARGIN	KERMADEC ARC / KERMADEC ISLANDS / MACAULEY / SANDY BAY TEPHRA	SANDY BAY TEPHRA	-30.22	-30.22	-178.55	-178.55	SAE			s_45634D [6437]	NOT GIVEN [6437]									VOL					WR [6437]	69.73	0.84		13.62		3.11	2.8		3.87	0.86	0.17		1.18	3.54	0.26		0.67	0.31		0.42
[6437]	CONVERGENT MARGIN	KERMADEC ARC / KERMADEC ISLANDS / MACAULEY / SANDY BAY TEPHRA	SANDY BAY TEPHRA	-30.22	-30.22	-178.55	-178.55	SAE			s_45651 [6437]	NOT GIVEN [6437]									VOL					WR [6437]	70.29	0.96		14.37		1.43	4.89		1.31	1.31	0.18		1.42	3.49	0.36		0.38	0.13		0.15
[6437]	CONVERGENT MARGIN	KERMADEC ARC / KERMADEC ISLANDS / MACAULEY / SANDY BAY TEPHRA	SANDY BAY TEPHRA	-30.22	-30.22	-178.55	-178.55	SAE			s_45645 [6437]	NOT GIVEN [6437]									VOL					WR [6437]	70.33	0.94		14.38		0.38	5.92		1.47	1.47	0.21		1.13	3.47	0.31		0.58	0.39		0.07
[6437]	CONVERGENT MARGIN	KERMADEC ARC / KERMADEC ISLANDS / MACAULEY / SANDY BAY TEPHRA	SANDY BAY TEPHRA	-30.22	-30.22	-178.55	-178.55	SAE			s_45646 [6437]	NOT GIVEN [6437]									VOL					WR [6437]	70.73	0.92		13.87		0.82	5.77		1.3	1.3	0.22		1.28	3.48	0.31		1.01	0.44		0.09
[6437]	CONVERGENT MARGIN	KERMADEC ARC / KERMADEC ISLANDS / MACAULEY / SANDY BAY TEPHRA	SANDY BAY TEPHRA	-30.22	-30.22	-178.55	-178.55	SAE			s_45662 [6437]	BASALT [6437]									VOL					WR [6437]	47.36	0.36		22.91		1.75	4.81		13.79	5.72	0.12		0.44	1.45	0.09		0.48	0.22		0.17
[6437]	CONVERGENT MARGIN	KERMADEC ARC / KERMADEC ISLANDS / MACAULEY / SANDY BAY TEPHRA	SANDY BAY TEPHRA	-30.22	-30.22	-178.55	-178.55	SAE			s_45663 [6437]	BASALT [6437]									VOL					WR [6437]	48.34	0.61		19.59		3.31	5.36		12.93	4.67	0.17		0.22	1.73	0.09		1.19	0.8		0.65
[6437]	CONVERGENT MARGIN	KERMADEC ARC / KERMADEC ISLANDS / MACAULEY / SANDY BAY TEPHRA	SANDY BAY TEPHRA	-30.22	-30.22	-178.55	-178.55	SAE			s_45665 [6437]	BASALT [6437]									VOL					WR [6437]	48.69	0.45		16.24		2	6.27		13.03	9.52	0.16		0.25	1.43	0.06		0.39	0.33		0.92
[6437]	CONVERGENT MARGIN	KERMADEC ARC / KERMADEC ISLANDS / MACAULEY / SANDY BAY TEPHRA	SANDY BAY TEPHRA	-30.22	-30.22	-178.55	-178.55	SAE			s_45661 [6437]	BASALT [6437]									VOL					WR [6437]	48.71	0.6		21.09		2.26	6.3		13.16	4.75	0.16		0.33	1.67	0.06		0.48	0.24		0.22
[6437]	CONVERGENT MARGIN	KERMADEC ARC / KERMADEC ISLANDS / MACAULEY / SANDY BAY TEPHRA	SANDY BAY TEPHRA	-30.22	-30.22	-178.55	-178.55	SAE			s_45664 [6437]	BASALT [6437]									VOL					WR [6437]	49.57	0.66		17.72		2.73	7.04		12.14	5.64	0.17		0.27	1.77	0.09		0.88	0.72		0.42
[6437]	CONVERGENT MARGIN	KERMADEC ARC / KERMADEC ISLANDS / MACAULEY / SANDY BAY TEPHRA	SANDY BAY TEPHRA	-30.22	-30.22	-178.55	-178.55	SAE			s_45654 [6437]	BASALT [6437]									VOL					WR [6437]	48.51	0.61		19.81		2.58	6.4		13.32	5.71	0.17		0.4	1.66	0.08		0.29	0.15		0.05
[6437]	CONVERGENT MARGIN	KERMADEC ARC / KERMADEC ISLANDS / MACAULEY / SANDY BAY TEPHRA	SANDY BAY TEPHRA	-30.22	-30.22	-178.55	-178.55	SAE			s_45655 [6437]	BASALT [6437]									VOL					WR [6437]	48.78	0.55		20.51		3.01	5.29		13.43	5.19	0.15		0.4	1.61	0.09		0.36	0.11		0.05
[6437]	CONVERGENT MARGIN	KERMADEC ARC / KERMADEC ISLANDS / MACAULEY / SANDY BAY TEPHRA	SANDY BAY TEPHRA	-30.22	-30.22	-178.55	-178.55	SAE			s_45659 [6437]	BASALT [6437]									VOL					WR [6437]	48.88	0.61		19.77		3.21	5.95		13.12	5.54	0.17		0.32	1.65	0.07		0.31	0.12		0.09
[6437]	CONVERGENT MARGIN	KERMADEC ARC / KERMADEC ISLANDS / MACAULEY / SANDY BAY TEPHRA	SANDY BAY TEPHRA	-30.22	-30.22	-178.55	-178.55	SAE			s_45660 [6437]	BASALT [6437]									VOL					WR [6437]	49.3	0.73		17.03		3.11	7.4		12.7	6.56	0.2		0.4	1.71	0.09		0.26	0.14		0.11
[6437]	CONVERGENT MARGIN	KERMADEC ARC / KERMADEC ISLANDS / MACAULEY / SANDY BAY TEPHRA	SANDY BAY TEPHRA	-30.22	-30.22	-178.55	-178.55	SAE			s_45627 [6437]	BASALT [6437]									VOL					WR [6437]	49.65	0.64		18.43		1.97	7.75		12.79	5.71	0.19		0.59	1.65	0.12		0.21	0.05		0.01
[6437]	CONVERGENT MARGIN	KERMADEC ARC / KERMADEC ISLANDS / MACAULEY / SANDY BAY TEPHRA	SANDY BAY TEPHRA	-30.22	-30.22	-178.55	-178.55	SAE			s_45634B [6437]	BASALT [6437]									VOL					WR [6437]	48.78	0.74		16.18		2.03	8.38		12.87	6.57	0.2		0.22	1.57	0.11		0.62	0.35		1
[6437]	CONVERGENT MARGIN	KERMADEC ARC / KERMADEC ISLANDS / MACAULEY / SANDY BAY TEPHRA	SANDY BAY TEPHRA	-30.22	-30.22	-178.55	-178.55	SAE			s_45634C [6437]	BASALT [6437]									VOL					WR [6437]	49.38	0.6		15.89		1.8	7.77		12.69	8.47	0.18		0.12	1.59	0.05		0.55	0.43		0.06
[6437]	CONVERGENT MARGIN	KERMADEC ARC / KERMADEC ISLANDS / MACAULEY / SANDY BAY TEPHRA	SANDY BAY TEPHRA	-30.22	-30.22	-178.55	-178.55	SAE			s_45634E [6437]	BASALT [6437]									VOL					WR [6437]	50.11	0.65		16.64		1.63	7.85		13.06	6.09	0.21		0.18	1.57	0.05		0.35	0.38		1.11
[6437]	CONVERGENT MARGIN	KERMADEC ARC / KERMADEC ISLANDS / MACAULEY / SANDY BAY TEPHRA	SANDY BAY TEPHRA	-30.22	-30.22	-178.55	-178.55	SAE			s_45634H [6437]	BASALT [6437]									VOL					WR [6437]	54.39	0.76		15.95		1.85	6.9		10.36	4.94	0.19		0.6	2.15	0.13		0.84	0.34		0.13
[6437]	CONVERGENT MARGIN	KERMADEC ARC / KERMADEC ISLANDS / MACAULEY / SANDY BAY TEPHRA	SANDY BAY TEPHRA	-30.22	-30.22	-178.55	-178.55	SAE			s_45649 [6437]	BASALT [6437]									VOL					WR [6437]	46.64	0.43		16.97		4.05	4.26		13.54	8.14	0.19		0.04	1.15	0.03		2.29	0.56		1.01
[6437]	CONVERGENT MARGIN	KERMADEC ARC / KERMADEC ISLANDS / MACAULEY / SANDY BAY TEPHRA	SANDY BAY TEPHRA	-30.22	-30.22	-178.55	-178.55	SAE			s_45652 [6437]	BASALT [6437]									VOL					WR [6437]	49.47	0.65		18.19		3.24	6.74		12.65	5.69	0.19		0.59	1.65	0.13		0.26	0.12		0.09
[6437]	CONVERGENT MARGIN	KERMADEC ARC / KERMADEC ISLANDS / MACAULEY / SANDY BAY TEPHRA	SANDY BAY TEPHRA	-30.22	-30.22	-178.55	-178.55	SAE			s_45656 [6437]	BASALT [6437]									VOL					WR [6437]	49.76	0.87		14.82		3.89	8.18		11.94	6.94	0.23		0.48	1.78	0.11		0.37	0.47		0.16
[6437]	CONVERGENT MARGIN	KERMADEC ARC / KERMADEC ISLANDS / MACAULEY / SANDY BAY TEPHRA	SANDY BAY TEPHRA	-30.22	-30.22	-178.55	-178.55	SAE			s_45647 [6437]	NOT GIVEN [6437]									VOL					WR [6437]	64.23	0.85		13.97		1.84	5.77		5.55	1.83	0.22		1.04	4.03	0.27		0.37	0.17		0.06
[6437]	CONVERGENT MARGIN	KERMADEC ARC / KERMADEC ISLANDS / MACAULEY / SANDY BAY TEPHRA	SANDY BAY TEPHRA	-30.22	-30.22	-178.55	-178.55	SAE			s_45622 [6437]	NOT GIVEN [6437]									VOL					WR [6437]	67.09	0.59		12.48		0.98	3.38		3.06	1.09	0.15		1.5	5.19	0.11		2.01	1.39		0.09
[6437]	CONVERGENT MARGIN	KERMADEC ARC / KERMADEC ISLANDS / MACAULEY / SANDY BAY TEPHRA	SANDY BAY TEPHRA	-30.22	-30.22	-178.55	-178.55	SAE			s_45629 [6437]	NOT GIVEN [6437]									VOL					WR [6437]	68.09	0.61		12.87		1.13	3.51		3.36	1.08	0.15		1.53	4.23	0.12		2.37	0.78		0.14
[3761][2142]	CONVERGENT MARGIN	KERMADEC ARC / KERMADEC ISLANDS / CURTIS	NEAR SUMMIT ON SOUTHERN SIDE OF ISLAND	-30.58	-30.58	-178.6	-178.6	SAE			s_37488B [3761]	BASALT [3761] / NOT GIVEN [2142]									VOL					WR [3761]	49.54	0.58		20.38				9.22	12.78	4.23	0.18		0.17	1.69	0.04			0.52
[3761][2142]	CONVERGENT MARGIN	KERMADEC ARC / KERMADEC ISLANDS / CURTIS	NEAR SUMMIT ON SOUTHERN SIDE OF ISLAND	-30.58	-30.58	-178.6	-178.6	SAE			s_37488C [3761]	DACITE [3761] / NOT GIVEN [2142]									VOL					WR [3761]	62.56	0.54		15.18				6.02	6.67	2.61	0.15		0.52	3.56	0.12			0.6
[3761][2142]	CONVERGENT MARGIN	KERMADEC ARC / KERMADEC ISLANDS / CURTIS	NEAR SUMMIT ON SOUTHERN SIDE OF ISLAND	-30.58	-30.58	-178.6	-178.6	SAE			s_37488F [3761]	DACITE [3761] / NOT GIVEN [2142]									VOL					WR [3761]	68.27	0.54		13.44				4.19	3.76	1.1	0.13		0.78	4.32	0.16			1.57
[24611]	CONVERGENT MARGIN	KERMADEC ARC / HAVRE TROUGH / KERMADEC RIDGE		-34.4118	-34.4118	178.579	178.579	SAQ	-2504	-2965	s_DR15-1 [24611]	BASALT [24611]									VOL					WR [24611]	52.7555	1.08922		17.2735				9.53271	10.584	4.96316	0.174687		0.400752	3.11354	0.113033
[24611]	CONVERGENT MARGIN	KERMADEC ARC / HAVRE TROUGH / KERMADEC RIDGE		-34.4118	-34.4118	178.579	178.579	SAQ	-2504	-2965	s_DR15-2 [24611]	BASALT [24611]									VOL					WR [24611]	51.7026	0.916171		16.6132				9.27875	12.2054	6.39284	0.173054		0.295211	2.33115	0.0916171
[24611]	CONVERGENT MARGIN	KERMADEC ARC / HAVRE TROUGH / KIBBLEWHITE RIDGE		-34.4605	-34.4605	179.234	179.234	SAQ	-1379	-1795	s_DR21-1 [24611]	BASALT [24611]									VOL					GL [24611]	50.4828	0.997311		15.7404				8.60969	13.3725	7.47192	0.147971		0.238761	2.8473	0.0912249
[24611]	CONVERGENT MARGIN	KERMADEC ARC / HAVRE TROUGH / KIBBLEWHITE RIDGE		-34.4605	-34.4605	179.234	179.234	SAQ	-1379	-1795	s_DR21-5 [24611]	BASALT [24611]									VOL					GL [24611]	50.6926	0.928006		15.9008				8.37217	13.1434	7.68853	0.171228		0.256543	2.74739	0.0992497
[24611]	CONVERGENT MARGIN	KERMADEC ARC / HAVRE TROUGH / KIBBLEWHITE RIDGE		-34.4605	-34.4605	179.234	179.234	SAQ	-1379	-1795	s_DR21-11 [24611]	BASALT [24611]									VOL					GL [24611]	50.4086	0.980133		15.8202				9.03156	13.0454	7.38958	0.145666		0.320815	2.74385	0.114117
[24611]	CONVERGENT MARGIN	KERMADEC ARC / HAVRE TROUGH / KIBBLEWHITE RIDGE		-34.4913	-34.4913	179.238	179.238	SAQ	-1386	-1782	s_DR22-1 [24611]	BASALT [24611]									VOL					WR [24611]	50.333	0.701753		17.4625				8.35511	13.6994	7.04804	0.162725		0.31528	1.83066	0.091533
[24611]	CONVERGENT MARGIN	KERMADEC ARC / HAVRE TROUGH / KIBBLEWHITE RIDGE		-34.4913	-34.4913	179.238	179.238	SAQ	-1386	-1782	s_DR22-2 [24611]	BASALT [24611]									VOL					WR [24611]	50.3111	0.722072		17.1975				8.51042	13.5058	7.21055	0.16272		0.335611	1.95265	0.0915303
[24611]	CONVERGENT MARGIN	KERMADEC ARC / HAVRE TROUGH / KIBBLEWHITE RIDGE		-34.4913	-34.4913	179.238	179.238	SAQ	-1386	-1782	s_DR22-3 [24611]	BASALT [24611]									VOL					WR [24611]	51.7468	1.0949		17.1807				10.1465	10.949	5.20845	0.184189		0.470705	2.88562	0.133025
[24611]	CONVERGENT MARGIN	KERMADEC ARC / HAVRE TROUGH / KIBBLEWHITE RIDGE		-34.491	-34.491	179.289	179.289	SAQ	-2242	-2476	s_DR23-1 [24611]	BASALT [24611]									VOL					WR [24611]	51.9275	0.922335		17.4014				7.46926	12.0928	6.9995	0.143474		0.481664	2.40832	0.153723
[24611]	CONVERGENT MARGIN	KERMADEC ARC / HAVRE TROUGH / KIBBLEWHITE RIDGE		-34.491	-34.491	179.289	179.289	SAQ	-2242	-2476	s_DR23-4 [24611]	BASALT [24611]									VOL					WR [24611]	52.3626	0.960219		17.1409				7.66575	11.9414	6.68067	0.153226		0.50054	2.44141	0.153226
[24611]	CONVERGENT MARGIN	KERMADEC ARC / HAVRE TROUGH / KIBBLEWHITE RIDGE		-34.4803	-34.4803	179.361	179.361	SAQ	-2732	-3081	s_DR24-1 [24611]	BASALT [24611]									VOL					WR [24611]	58.326	0.712187		15.9299				6.67213	8.76618	4.97483	0.146627		1.31964	3.03727	0.115207
[24611]	CONVERGENT MARGIN	KERMADEC ARC / HAVRE TROUGH / KIBBLEWHITE RIDGE		-34.5115	-34.5115	179.332	179.332	SAQ	-2535	-2885	s_DR25-1 [24611]	BASALT [24611]									VOL					GL [24611]	58.4845	0.726551		16.1334				6.76022	8.57026	4.50081	0.162326		1.05521	3.46715	0.139601
[24611]	CONVERGENT MARGIN	KERMADEC ARC / HAVRE TROUGH / KIBBLEWHITE RIDGE		-34.5115	-34.5115	179.332	179.332	SAQ	-2535	-2885	s_DR25-2 [24611]	BASALT [24611]									VOL					GL [24611]	58.37	0.75		16.14				6.98	8.31	4.42	0.17		1.06	3.37	0.13
[24611]	CONVERGENT MARGIN	KERMADEC ARC / HAVRE TROUGH / KIBBLEWHITE RIDGE		-34.5115	-34.5115	179.332	179.332	SAQ	-2535	-2885	s_DR25-3 [24611]	BASALT [24611]									VOL					GL [24611]	58.2798	0.725676		16.142				6.87912	8.49625	4.54401	0.16998		1.06452	3.56842	0.130218
[24611]	CONVERGENT MARGIN	KERMADEC ARC / HAVRE TROUGH / KIBBLEWHITE RIDGE		-34.5115	-34.5115	179.332	179.332	SAQ	-2535	-2885	s_DR25-4 [24611]	BASALT [24611]									VOL					GL [24611]	58.61	0.77		16.02				6.81	8.32	4.33	0.17		1.09	3.51	0.12
[24611]	CONVERGENT MARGIN	KERMADEC ARC / HAVRE TROUGH / KIBBLEWHITE RIDGE		-34.5785	-34.5785	179.25	179.25	SAQ	-1150	-1511	s_DR26-1 [24611]	BASALT [24611]									VOL					WR [24611]	59.9415	0.924764		16.9085				7.46056	6.74657	2.61666	0.199665		1.42918	3.57295	0.199665
[24611]	CONVERGENT MARGIN	KERMADEC ARC / HAVRE TROUGH / KIBBLEWHITE RIDGE		-34.5785	-34.5785	179.25	179.25	SAQ	-1150	-1511	s_DR26-6 [24611]	BASALT [24611]									VOL					WR [24611]	57.0882	1.04881		17.0072				8.8358	7.81466	3.21841	0.195367		0.92542	3.66055	0.205649
[24611]	CONVERGENT MARGIN	KERMADEC ARC / HAVRE TROUGH / KIBBLEWHITE RIDGE		-34.5785	-34.5785	179.25	179.25	SAQ	-1150	-1511	s_DR26-13 [24611]	BASALT [24611]									VOL					WR [24611]	57.6092	0.998283		16.8876				8.72991	7.84068	3.26522	0.197577		0.925491	3.35881	0.187178
[24611]	CONVERGENT MARGIN	KERMADEC ARC / HAVRE TROUGH / KIBBLEWHITE RIDGE		-34.6747	-34.6747	179.286	179.286	SAQ	-1866	-2230	s_DR28-1 [24611]	BASALT [24611]									VOL					GL [24611]	53.2636	0.93041		14.4881				11.633	10.6593	5.64203	0.19952		0.502177	2.5932	0.0886887
[24611]	CONVERGENT MARGIN	KERMADEC ARC / HAVRE TROUGH / KIBBLEWHITE RIDGE		-34.6747	-34.6747	179.286	179.286	SAQ	-1866	-2230	s_DR28-3 [24611]	BASALT [24611]									VOL					WR [24611]	51.9292	0.611652		13.385				9.10853	13.2117	9.4908	0.173301		0.336409	1.68204	0.0713594
[24611]	CONVERGENT MARGIN	KERMADEC ARC / HAVRE TROUGH / KIBBLEWHITE RIDGE		-34.6747	-34.6747	179.286	179.286	SAQ	-1866	-2230	s_DR28-7 [24611]	BASALT [24611]									VOL					GL [24611]	52.5498	0.854824		14.6611				11.3765	11.1024	5.81079	0.233253		0.883958	2.34814	0.179207
[24611]	CONVERGENT MARGIN	KERMADEC ARC / HAVRE TROUGH / KIBBLEWHITE RIDGE		-34.6747	-34.6747	179.286	179.286	SAQ	-1866	-2230	s_DR28-7 [24611]	BASALT [24611]									VOL					WR [24611]	51.8206	0.646347		15.5636				9.66535	12.455	7.038	0.235968		0.615568	1.82619	0.133373
[24611]	CONVERGENT MARGIN	KERMADEC ARC / HAVRE TROUGH / KIBBLEWHITE RIDGE		-34.6747	-34.6747	179.286	179.286	SAQ	-1866	-2230	s_DR28-21 [24611]	BASALT [24611]									VOL					GL [24611]	52.5234	0.841579		14.7271				11.504	11.0106	5.782	0.229043		0.886323	2.30195	0.193912
[24611]	CONVERGENT MARGIN	KERMADEC ARC / HAVRE TROUGH / KIBBLEWHITE RIDGE		-34.6747	-34.6747	179.286	179.286	SAQ	-1866	-2230	s_DR28-25C [24611]	BASALT [24611]									VOL					GL [24611]	53.0158	0.917981		14.676				11.5681	10.7679	5.70644	0.234872		0.488182	2.52998	0.0949
[24611]	CONVERGENT MARGIN	KERMADEC ARC / HAVRE TROUGH / KERMADEC RIDGE		-28.3718	-28.3718	-177.958	-177.958	SAQ	-1646	-1921	s_DR64-2 [24611]	BASALT [24611]									VOL					WR [24611]	51.7193	1.45388		14.0711				14.5365	10.1161	4.93098	0.264341		0.427012	2.35873	0.122004
[24611]	CONVERGENT MARGIN	KERMADEC ARC / HAVRE TROUGH / KERMADEC RIDGE		-28.3718	-28.3718	-177.958	-177.958	SAQ	-1646	-1921	s_DR64-4 [24611]	BASALT [24611]									VOL					WR [24611]	58.2408	0.970852		13.499				13.1501	7.78747	4.1003	0.206564		0.11361	1.84875	0.0826257
[24611]	CONVERGENT MARGIN	KERMADEC ARC / HAVRE TROUGH / KERMADEC RIDGE		-28.3718	-28.3718	-177.958	-177.958	SAQ	-1646	-1921	s_DR64-5 [24611]	BASALT [24611]									VOL					WR [24611]	54.9394	0.907836		15.1374				12.042	9.31296	4.57998	0.214208		0.306012	2.4787	0.0816032
[24611]	CONVERGENT MARGIN	KERMADEC ARC / HAVRE TROUGH / KERMADEC RIDGE		-28.3718	-28.3718	-177.958	-177.958	SAQ	-1646	-1921	s_DR64-7 [24611]	BASALT [24611]									VOL					WR [24611]	52.0076	1.40227		14.3114				14.4824	9.81586	4.55736	0.257769		0.412431	2.57769	0.175283
[24611]	CONVERGENT MARGIN	KERMADEC ARC / HAVRE TROUGH / KERMADEC RIDGE		-28.3718	-28.3718	-177.958	-177.958	SAQ	-1646	-1921	s_DR64-13 [24611]	BASALT [24611]									VOL					WR [24611]	63.0846	0.826435		15.0493				7.77595	6.56047	2.23444	0.163246		0.581566	3.58122	0.142841
[24611]	CONVERGENT MARGIN	KERMADEC ARC / HAVRE TROUGH / KERMADEC RIDGE		-28.3718	-28.3718	-177.958	-177.958	SAQ	-1646	-1921	s_DR64-14 [24611]	BASALT [24611]									VOL					WR [24611]	55.2768	0.745026		16.6906				9.56214	10.0992	4.85302	0.237994		0.186256	2.25577	0.0931282
[24611]	CONVERGENT MARGIN	KERMADEC ARC / HAVRE TROUGH / KERMADEC RIDGE		-28.2828	-28.2828	-178.369	-178.369	SAQ	-1158	-1500	s_DR68-1 [24611]	BASALT [24611]									VOL					GL [24611]	51.2419	1.93616		15.7992				9.26982	10.8678	6.45413	0.130633		0.314635	3.75736	0.228386
[24611]	CONVERGENT MARGIN	KERMADEC ARC / HAVRE TROUGH / KERMADEC RIDGE		-28.2828	-28.2828	-178.369	-178.369	SAQ	-1158	-1500	s_DR68-1 [24611]	BASALT [24611]									VOL					WR [24611]	50.2071	1.64296		16.7867				8.94345	10.5415	7.96987	0.163275		0.367369	3.15325	0.224503
[24611]	CONVERGENT MARGIN	KERMADEC ARC / HAVRE TROUGH / KERMADEC RIDGE		-28.2828	-28.2828	-178.369	-178.369	SAQ	-1158	-1500	s_DR68-2 [24611]	BASALT [24611]									VOL					GL [24611]	50.8611	1.89998		16.1947				9.25567	10.7697	6.50702	0.157604		0.304498	3.84025	0.209482
[24611]	CONVERGENT MARGIN	KERMADEC ARC / HAVRE TROUGH / KERMADEC RIDGE		-28.2828	-28.2828	-178.369	-178.369	SAQ	-1158	-1500	s_DR68-3 [24611]	BASALT [24611]									VOL					GL [24611]	50.2828	1.91247		16.394				9.38683	10.8368	6.66206	0.171584		0.313192	3.80568	0.234612
[24611]	CONVERGENT MARGIN	KERMADEC ARC / HAVRE TROUGH / KERMADEC RIDGE		-28.1882	-28.1882	-178.472	-178.472	SAQ	-1435	-1856	s_DR69-1 [24611]	BASALT [24611]									VOL					GL [24611]	50.868	1.32667		15.9653				8.51132	12.2193	7.39031	0.158376		0.327562	3.07034	0.162827
[24611]	CONVERGENT MARGIN	KERMADEC ARC / HAVRE TROUGH / KERMADEC RIDGE		-28.1882	-28.1882	-178.472	-178.472	SAQ	-1435	-1856	s_DR69-1 [24611]	BASALT [24611]									VOL					WR [24611]	50.3194	1.22481		16.4737				8.21054	11.8399	8.71658	0.163308		0.31641	2.57211	0.163308
[24611]	CONVERGENT MARGIN	KERMADEC ARC / HAVRE TROUGH / KERMADEC RIDGE		-28.1882	-28.1882	-178.472	-178.472	SAQ	-1435	-1856	s_DR69-3 [24611]	BASALT [24611]									VOL					WR [24611]	50.4028	1.23335		16.3932				8.15678	11.8093	8.72593	0.164446		0.33917	2.61058	0.164446
[24611]	CONVERGENT MARGIN	KERMADEC ARC / HAVRE TROUGH / KERMADEC RIDGE	BASIN	-28.9068	-28.9068	-178.867	-178.867	SAQ	-1825	-2168	s_DR103-1 [24611]	BASALT [24611]									VOL					WR [24611]	51.5103	1.47007		16.2206				8.88474	11.2338	6.45448	0.17122		0.391623	3.47998	0.183247
[24611]	CONVERGENT MARGIN	KERMADEC ARC / HAVRE TROUGH / KERMADEC RIDGE	BASIN	-28.9068	-28.9068	-178.867	-178.867	SAQ	-1825	-2168	s_DR103-6 [24611]	BASALT [24611]									VOL					GL [24611]	51.9118	1.47783		16.0318				8.67875	11.1253	6.59131	0.172595		0.390821	3.43415	0.185686
[24611]	CONVERGENT MARGIN	KERMADEC ARC / HAVRE TROUGH / KERMADEC RIDGE	BASIN	-28.9613	-28.9613	-178.737	-178.737	SAQ	-1291	-1609	s_DR104-1 [24611]	BASALT [24611]									VOL					WR [24611]	49.4717	1.3206		17.1983				8.66527	12.9927	7.02966	0.162535		0.203169	2.78342	0.172694
[24611]	CONVERGENT MARGIN	KERMADEC ARC / HAVRE TROUGH / KERMADEC RIDGE	BASIN	-28.9613	-28.9613	-178.737	-178.737	SAQ	-1291	-1609	s_DR104-3 [24611]	BASALT [24611]									VOL					WR [24611]	49.7983	1.4022		17.121				8.96901	12.8941	6.14731	0.162573		0.254021	3.03809	0.213378
[24611]	CONVERGENT MARGIN	KERMADEC ARC / HAVRE TROUGH / KERMADEC RIDGE	BASIN	-28.9613	-28.9613	-178.737	-178.737	SAQ	-1291	-1609	s_DR104-5 [24611]	BASALT [24611]									VOL					WR [24611]	49.7775	1.30435		17.3306				8.53399	12.9727	6.66329	0.151668		0.242669	2.85136	0.171891
[24611]	CONVERGENT MARGIN	KERMADEC ARC / HAVRE TROUGH / KERMADEC RIDGE	BASIN	-28.9613	-28.9613	-178.737	-178.737	SAQ	-1291	-1609	s_DR104-10 [24611]	BASALT [24611]									VOL					WR [24611]	49.9489	1.25403		17.0407				8.79953	12.9347	6.58367	0.171924		0.273055	2.82157	0.171924
[24611]	CONVERGENT MARGIN	KERMADEC ARC / HAVRE TROUGH / KERMADEC RIDGE		-28.9818	-28.9818	-178.536	-178.536	SAQ	-1921	-2211	s_DR105-1 [24611]	BASALT [24611]									VOL					WR [24611]	50.4017	1.28659		17.7264				8.40693	11.804	6.8414	0.153166		0.408442	2.78762	0.183799
[24611]	CONVERGENT MARGIN	KERMADEC ARC / HAVRE TROUGH / KERMADEC RIDGE		-28.9818	-28.9818	-178.536	-178.536	SAQ	-1921	-2211	s_DR105-2 [24611]	BASALT [24611]									VOL					WR [24611]	52.1568	1.57123		15.8348				12.715	9.7947	4.68309	0.224462		0.295881	2.59151	0.132637
[24611]	CONVERGENT MARGIN	KERMADEC ARC / HAVRE TROUGH / KERMADEC RIDGE		-29.1537	-29.1537	-178.432	-178.432	SAQ	-1505	-1791	s_DR107-1 [24611]	BASALT [24611]									VOL					WR [24611]	72.7359	0.479062		13.8316				3.03576	2.25261	0.560605	0.132507		1.34545	5.5347	0.0917353
[24611]	CONVERGENT MARGIN	KERMADEC ARC / HAVRE TROUGH / KERMADEC RIDGE		-29.1537	-29.1537	-178.432	-178.432	SAQ	-1505	-1791	s_DR107-2A [24611]	BASALT [24611]									VOL					WR [24611]	72.7129	0.4891		13.9394				3.02564	2.26209	0.540048	0.132465		1.39597	5.41067	0.0917063
[24611]	CONVERGENT MARGIN	KERMADEC ARC / HAVRE TROUGH / KERMADEC RIDGE		-29.4203	-29.4203	-178.623	-178.623	SAQ	-1860	-2330	s_DR109-1 [24611]	BASALT [24611]									VOL					GL [24611]	50.442	1.65459		16.9626				9.37875	10.3378	6.59545	0.193069		0.343431	3.84638	0.245887
[24611]	CONVERGENT MARGIN	KERMADEC ARC / HAVRE TROUGH / KERMADEC RIDGE		-29.4203	-29.4203	-178.623	-178.623	SAQ	-1860	-2330	s_DR109-1 [24611]	BASALT [24611]									VOL					WR [24611]	50.4146	1.67674		17.0843				9.46636	10.0604	7.13636	0.184032		0.449857	3.26146	0.265824
[24611]	CONVERGENT MARGIN	KERMADEC ARC / HAVRE TROUGH / KERMADEC RIDGE		-29.4203	-29.4203	-178.623	-178.623	SAQ	-1860	-2330	s_DR109-3 [24611]	BASALT [24611]									VOL					GL [24611]	50.6493	1.69333		16.947				9.21573	10.3283	6.5937	0.187698		0.365524	3.78875	0.230679
[24611]	CONVERGENT MARGIN	KERMADEC ARC / HAVRE TROUGH / KERMADEC RIDGE		-29.4203	-29.4203	-178.623	-178.623	SAQ	-1860	-2330	s_DR109-5 [24611]	BASALT [24611]									VOL					GL [24611]	50.74	1.71166		16.6942				9.48805	10.2547	6.55906	0.210224		0.342725	3.74768	0.251701
[24611]	CONVERGENT MARGIN	KERMADEC ARC / HAVRE TROUGH / KERMADEC RIDGE		-30.6757	-30.6757	-179.44	-179.44	SAQ	-1777	-2085	s_DR121-1 [24611]	BASALT [24611]									VOL					WR [24611]	49.6383	1.21392		17.913				8.61899	13.1186	6.47767	0.153016		0.265227	2.48906	0.112212
[24611]	CONVERGENT MARGIN	KERMADEC ARC / HAVRE TROUGH / KERMADEC RIDGE		-30.6757	-30.6757	-179.44	-179.44	SAQ	-1777	-2085	s_DR121-4 [24611]	BASALT [24611]									VOL					WR [24611]	50.06	1.44423		17.3918				9.02344	11.981	6.75332	0.162731		0.355973	2.64437	0.183072
[24611]	CONVERGENT MARGIN	KERMADEC ARC / HAVRE TROUGH / KERMADEC RIDGE		-30.7858	-30.7858	-179.304	-179.304	SAQ	-1810	-1967	s_DR123-1 [24611]	BASALT [24611]									VOL					WR [24611]	50.0473	0.988112		16.7164				8.90019	13.1511	7.08995	0.162987		0.529709	2.26145	0.152801
[24611]	CONVERGENT MARGIN	KERMADEC ARC / HAVRE TROUGH / KERMADEC RIDGE		-30.7858	-30.7858	-179.304	-179.304	SAQ	-1810	-1967	s_DR123-2 [24611]	BASALT [24611]									VOL					GL [24611]	50.4579	1.19496		15.3741				10.543	12.1546	6.39913	0.182029		0.609236	2.92063	0.164378
[24611]	CONVERGENT MARGIN	KERMADEC ARC / HAVRE TROUGH / KERMADEC RIDGE	SCARP	-32.8687	-32.8687	-179.86	-179.86	SAQ	-1392	-2905	s_DR147-1 [24611]	BASALT [24611]									VOL					WR [24611]	51.8457	0.738163		16.7317				7.18626	12.8768	8.20181	0.133279		0.205045	2.0197	0.0615136
[24611]	CONVERGENT MARGIN	KERMADEC ARC / HAVRE TROUGH / KERMADEC RIDGE	SCARP	-32.8687	-32.8687	-179.86	-179.86	SAQ	-1392	-2905	s_DR147-4 [24611]	BASALT [24611]									VOL					WR [24611]	50.9415	1.01091		17.3314				8.29907	10.0257	9.15029	0.166748		0.354339	2.62628	0.0937957
[24611]	CONVERGENT MARGIN	KERMADEC ARC / HAVRE TROUGH / KERMADEC RIDGE	SCARP	-32.8687	-32.8687	-179.86	-179.86	SAQ	-1392	-2905	s_DR147-7 [24611]	BASALT [24611]									VOL					WR [24611]	52.1674	0.684584		17.0076				7.22824	9.33815	11.1673	0.149753		0.331595	1.87191	0.0534831
[24611]	CONVERGENT MARGIN	KERMADEC ARC / HAVRE TROUGH / KERMADEC RIDGE	BASIN	-32.8023	-32.8023	179.914	179.914	SAQ	-3591	-3963	s_DR148-1 [24611]	BASALT [24611]									VOL					GL [24611]	55.428	0.953516		15.5948				9.08293	10.1054	5.46885	0.166904		0.199418	2.90669	0.0934755
[24611]	CONVERGENT MARGIN	KERMADEC ARC / HAVRE TROUGH / KERMADEC RIDGE	BASIN	-32.8023	-32.8023	179.914	179.914	SAQ	-3591	-3963	s_DR148-2 [24611]	BASALT [24611]									VOL					GL [24611]	55.6063	0.855188		15.3537				9.3845	10.1943	5.60703	0.141595		0.212937	2.58812	0.0563747
[24611]	CONVERGENT MARGIN	KERMADEC ARC / HAVRE TROUGH / KERMADEC RIDGE	SCARP	-32.675	-32.675	-179.969	-179.969	SAQ	-2804	-3115	s_DR149-1 [24611]	BASALT [24611]									VOL					GL [24611]	57.5809	0.96206		14.9908				9.39467	9.27282	4.61227	0.190437		0.45762	2.41138	0.12706
[24611]	CONVERGENT MARGIN	KERMADEC ARC / HAVRE TROUGH / KERMADEC RIDGE	SCARP	-32.675	-32.675	-179.969	-179.969	SAQ	-2804	-3115	s_DR149-2 [24611]	BASALT [24611]									VOL					WR [24611]	55.2149	0.722304		16.6233				8.50478	10.556	5.86098	0.154779		0.37147	1.89863	0.0928676
[24611]	CONVERGENT MARGIN	KERMADEC ARC / HAVRE TROUGH / KERMADEC RIDGE	SCARP	-32.4348	-32.4348	179.704	179.704	SAQ	-2850	-3489	s_DR152-1 [24611]	BASALT [24611]									VOL					WR [24611]	49.6	0.762602		16.0662				8.27136	12.5314	10.2745	0.257636		0.175192	2.00956	0.0515272
[24611]	CONVERGENT MARGIN	KERMADEC ARC / HAVRE TROUGH / KERMADEC RIDGE	SCARP	-32.1842	-32.1842	179.776	179.776	SAQ	-2638	-3112	s_DR154-1 [24611]	BASALT [24611]									VOL					WR [24611]	48.6266	0.649593		13.1259				9.87161	13.1568	12.3423	0.175287		0.268086	1.70131	0.0824879
[24611]	CONVERGENT MARGIN	KERMADEC ARC / HAVRE TROUGH / KERMADEC RIDGE	SCARP	-32.1842	-32.1842	179.776	179.776	SAQ	-2638	-3112	s_DR154-2 [24611]	BASALT [24611]									VOL					WR [24611]	48.8605	0.64059		13.4937				10.2451	13.4317	11.0243	0.185978		0.309963	1.71513	0.0929889
[24611]	CONVERGENT MARGIN	KERMADEC ARC / HAVRE TROUGH / KERMADEC RIDGE	SCARP	-31.9487	-31.9487	179.536	179.536	SAQ	-2384	-2708	s_DR160-2 [24611]	BASALT [24611]									VOL					WR [24611]	50.3632	1.05074		17.6153				9.7604	11.7538	6.35592	0.175123		0.257533	2.57533	0.0927119
[24611]	CONVERGENT MARGIN	KERMADEC ARC / HAVRE TROUGH / KERMADEC RIDGE	SCARP	-31.9487	-31.9487	179.536	179.536	SAQ	-2384	-2708	s_DR160-4 [24611]	BASALT [24611]									VOL					WR [24611]	50.7155	1.00488		16.6522				7.5103	12.0995	9.04389	0.1333		0.287108	2.48143	0.0717769
[24611]	CONVERGENT MARGIN	KERMADEC ARC / HAVRE TROUGH / KERMADEC RIDGE		-32.4077	-32.4077	179.612	179.612	SAQ	-3068	-3461	s_DR161-1 [24611]	BASALT [24611]									VOL					GL [24611]	53.0651	1.06401		16.2826				8.82407	10.8811	6.22235	0.12304		0.18196	3.2552	0.100577
[24611]	CONVERGENT MARGIN	KERMADEC ARC / HAVRE TROUGH / KERMADEC RIDGE		-32.4077	-32.4077	179.612	179.612	SAQ	-3068	-3461	s_DR161-4 [24611]	BASALT [24611]									VOL					WR [24611]	51.1221	0.846871		18.1561				9.11629	11.66	5.71121	0.185898		0.588679	2.45799	0.154915
[24611]	CONVERGENT MARGIN	KERMADEC ARC / HAVRE TROUGH / KERMADEC RIDGE		-32.8157	-32.8157	179.668	179.668	SAQ	-2164	-2610	s_DR162-1A [24611]	BASALT [24611]									VOL					WR [24611]	51.2293	0.654687		17.0423				6.5536	13.1654	8.86897	0.122754		0.235278	2.06636	0.0613769
[24611]	CONVERGENT MARGIN	KERMADEC ARC / HAVRE TROUGH / KERMADEC RIDGE		-32.8157	-32.8157	179.668	179.668	SAQ	-2164	-2610	s_DR162-7 [24611]	BASALT [24611]									VOL					GL [24611]	52.688	0.808801		16.671				7.02687	12.3812	7.34861	0.147177		0.106385	2.749	0.0729263
[24611]	CONVERGENT MARGIN	KERMADEC ARC / HAVRE TROUGH / KERMADEC RIDGE		-32.8157	-32.8157	179.668	179.668	SAQ	-2164	-2610	s_DR162-19 [24611]	BASALT [24611]									VOL					WR [24611]	51.5992	0.871435		16.6803				8.19172	11.4414	8.08897	0.153783		0.399835	2.47078	0.102522
[24611]	CONVERGENT MARGIN	KERMADEC ARC / HAVRE TROUGH / KERMADEC RIDGE		-32.8157	-32.8157	179.668	179.668	SAQ	-2164	-2610	s_DR162-23 [24611]	BASALT [24611]									VOL					GL [24611]	52.0318	0.721246		16.7408				6.91472	13.1683	7.7188	0.124108		0.136625	2.37308	0.0705765
[24611]	CONVERGENT MARGIN	KERMADEC ARC / HAVRE TROUGH / KERMADEC RIDGE		-32.8157	-32.8157	179.668	179.668	SAQ	-2164	-2610	s_DR162-26 [24611]	BASALT [24611]									VOL					WR [24611]	53.9659	1.23392		16.7547				9.87321	9.70816	4.84388	0.17336		0.193755	3.14087	0.112174
[24611]	CONVERGENT MARGIN	KERMADEC ARC / HAVRE TROUGH / KERMADEC RIDGE		-32.8567	-32.8567	179.868	179.868	SAQ	-3469	-4002	s_DR164-1 [24611]	BASALT [24611]									VOL					GL [24611]	52.6912	0.972901		15.2265				9.7672	11.2546	6.51178	0.192424		0.300926	2.97017	0.112304
[24611]	CONVERGENT MARGIN	KERMADEC ARC / HAVRE TROUGH / KERMADEC RIDGE		-32.8567	-32.8567	179.868	179.868	SAQ	-3469	-4002	s_DR164-5 [24611]	BASALT [24611]									VOL					GL [24611]	52.9912	0.974924		15.3657				9.49958	11.3387	6.39046	0.1997		0.298685	2.80451	0.136629
[24611]	CONVERGENT MARGIN	KERMADEC ARC / HAVRE TROUGH / KERMADEC RIDGE		-32.8567	-32.8567	179.868	179.868	SAQ	-3469	-4002	s_DR164-7A [24611]	BASALT [24611]									VOL					GL [24611]	53.2271	0.949313		15.1354				9.44287	11.3005	6.7029	0.176102		0.289861	2.65813	0.117879
[24611]	CONVERGENT MARGIN	KERMADEC ARC		-33.3488	-33.3488	179.835	179.835	SAQ	-1791	-2200	s_DR169-1A [24611]	BASALT [24611]									VOL					GL [24611]	55.5778	1.13453		14.4594				9.80572	10.0797	5.29312	0.189569		0.453703	2.86136	0.145158
[24611]	CONVERGENT MARGIN	KERMADEC ARC		-33.3488	-33.3488	179.835	179.835	SAQ	-1791	-2200	s_DR169-2 [24611]	BASALT [24611]									VOL					WR [24611]	52.9685	0.804405		16.6583				7.96184	11.618	7.11745	0.162917		0.325835	2.29103	0.0916411
[24611]	CONVERGENT MARGIN	KERMADEC ARC		-33.3488	-33.3488	179.835	179.835	SAQ	-1791	-2200	s_DR169-12A [24611]	BASALT [24611]									VOL					GL [24611]	57.0354	1.22851		14.4593				10.5243	8.79748	4.30611	0.20332		0.416747	2.89952	0.129348
[24611]	CONVERGENT MARGIN	KERMADEC ARC		-33.408	-33.408	179.869	179.869	SAQ	-1094	-1480	s_DR170-2 [24611]	BASALT [24611]									VOL					WR [24611]	51.1663	0.654536		15.9645				8.27293	13.735	8.02829	0.153407		0.265905	1.67725	0.081817
[24611]	CONVERGENT MARGIN	KERMADEC ARC		-33.408	-33.408	179.869	179.869	SAQ	-1094	-1480	s_DR170-4 [24611]	BASALT [24611]									VOL					WR [24611]	51.351	0.655588		16.0721				7.88989	14.0234	7.76462	0.153653		0.276576	1.74141	0.0717049
[24611]	CONVERGENT MARGIN	KERMADEC ARC / HAVRE TROUGH / KERMADEC RIDGE	BASIN	-33.8437	-33.8437	179.561	179.561	SAQ	-3322	-3630	s_DR174-1 [24611]	BASALT [24611]									VOL					GL [24611]	53.4623	1.30795		15.985				8.78523	10.2885	5.79349	0.17913		0.271433	3.78994	0.137002
[24611]	CONVERGENT MARGIN	KERMADEC ARC / HAVRE TROUGH / KERMADEC RIDGE	BASIN	-33.8437	-33.8437	179.561	179.561	SAQ	-3322	-3630	s_DR174-1 [24611]	BASALT [24611]									VOL					WR [24611]	51.8697	1.1522		17.3345				8.54394	10.7299	6.48114	0.154313		0.360063	3.21999	0.154313
[2142][4590]	CONVERGENT MARGIN	KERMADEC ARC / KERMADEC TROUGH		-26	-28	-176	-180	SAQ			s_T-251 [2142]	NOT GIVEN [2142]									SED					WR [2142]	52.79	0.48		12.11				4.22	11.68	1.42	0.16		1.35	3.54	0.12
[2770]	CONVERGENT MARGIN	KERMADEC ARC / KERMADEC ISLANDS / RAOUL / RAOUL		-29.25	-29.25	-177.87	-177.87	SAE			s_7098 [2770]	BASALT [2770]									VOL					WR [2770]	50.64	0.98		17.07		4.4	7.49		10.25	4.52	0.2		0.28	3.81	0.07	0.64
[2770]	CONVERGENT MARGIN	KERMADEC ARC / KERMADEC ISLANDS / RAOUL / RAOUL		-29.25	-29.25	-177.87	-177.87	SAE			s_7104 [2770]	BASALT [2770]									VOL					WR [2770]	51.93	1		15.1		3.65	10.59		9.83	4.93	0.19		0.3	2.14	0.08	0.74
[2770]	CONVERGENT MARGIN	KERMADEC ARC / KERMADEC ISLANDS / RAOUL / RAOUL		-29.25	-29.25	-177.87	-177.87	SAE			s_7119 [2770]	ANDESITE, BASALTIC [2770]									VOL					WR [2770]	53.49	0.94		14.59		4.35	9.04		9.7	4.7	0.22		0.27	2.35	0.07	0.59
[2770]	CONVERGENT MARGIN	KERMADEC ARC / KERMADEC ISLANDS / RAOUL / RAOUL		-29.25	-29.25	-177.87	-177.87	SAE			s_7092 [2770]	ANDESITE, BASALTIC [2770]									VOL					WR [2770]	55.54	0.76		17.52		2.33	6.55		10.51	3.1	0.18		0.23	2.42	0.07	0.86
[2770]	CONVERGENT MARGIN	KERMADEC ARC / KERMADEC ISLANDS / RAOUL / RAOUL	NAPIER	-29.25	-29.25	-177.87	-177.87	SAE			s_14770 [2770]	ANDESITE, BASALTIC [2770]									VOL					WR [2770]	51.6	0.87		17.92		4.56	7.15		9.08	4.14	0.17		0.29	2.64	0.04	1.3
[2770]	CONVERGENT MARGIN	KERMADEC ARC / KERMADEC ISLANDS / RAOUL / RAOUL	NAPIER	-29.25	-29.25	-177.87	-177.87	SAE			s_14666/1 [2770]	ANDESITE, BASALTIC [2770]									VOL					WR [2770]	54.84	0.72		17.93		2.24	6.34		8.65	5.04	0.17		0.37	2.95	0.08	1.08
[2770]	CONVERGENT MARGIN	KERMADEC ARC / KERMADEC ISLANDS / RAOUL / RAOUL	SOUTH CHANTER	-29.25	-29.25	-177.87	-177.87	SAE			s_14789/1 [2770]	ANDESITE, BASALTIC [2770]									VOL					WR [2770]	53.24	0.8		19.2		1.8	7.34		9.97	3.46	0.16		0.21	2.61	0.04	0.94
[2770]	CONVERGENT MARGIN	KERMADEC ARC / KERMADEC ISLANDS / MACAULEY		-30.22	-30.22	-178.55	-178.55	SAE			s_10364 [2770]	BASALT [2770]									VOL					WR [2770]	48.3	0.59		20.35		2.34	6.72		13.19	5.15	0.12		0.4	1.79	0.04	0.92
[2770]	CONVERGENT MARGIN	KERMADEC ARC / KERMADEC ISLANDS / MACAULEY		-30.22	-30.22	-178.55	-178.55	SAE			s_10418 [2770]	BASALT [2770]									VOL					WR [2770]	48.87	0.57		20.98		2.56	5.86		11.97	4.62	0.15		0.26	1.82	0.07	1.84
[2770]	CONVERGENT MARGIN	KERMADEC ARC / KERMADEC ISLANDS / MACAULEY		-30.22	-30.22	-178.55	-178.55	SAE			s_10373 [2770]	BASALT [2770]									VOL					WR [2770]	49.7	0.68		18.28		2.99	6.42		12.92	5.56	0.16		0.49	1.71	0.06	0.85
[2770]	CONVERGENT MARGIN	KERMADEC ARC / KERMADEC ISLANDS / MACAULEY		-30.22	-30.22	-178.55	-178.55	SAE			s_10371 [2770]	BASALT [2770]									VOL					WR [2770]	49.8	0.62		19.71		2.53	6.3		12.43	5.72	0.16		0.25	1.79	0.04	0.37
[2770]	CONVERGENT MARGIN	KERMADEC ARC / KERMADEC ISLANDS / CURTIS		-30.58	-30.58	-178.6	-178.6	SAE			s_14852 [2770]	DACITE [2770]									VOL					WR [2770]	62.8	0.72		16.12		1.53	4.53		4.67	3.03	0.08		0.13	3.12	0.17	3.18
[2770]	CONVERGENT MARGIN	KERMADEC ARC / KERMADEC ISLANDS / L^ESPERANCE		-31.43	-31.43	-178.9	-178.9	SAE			s_14835 [2770]	ANDESITE, BASALTIC [2770]									VOL					WR [2770]	51.67	1.05		18.05		5.31	7.38		8.71	4.5	0.28		0.42	2.5	0.1	0.26
[9317]	CONVERGENT MARGIN	KERMADEC ARC / KERMADEC ISLANDS / RAOUL / RAOUL / FLEETWOOD FORMATION	DENHAM CALDERA	-29.25	-29.29	-177.92	-177.99	SAE			s_AU 46379 [9317]	DACITE [9317]									VOL					WR [9317]	67.53	0.62		14.51				5.61	5.18	1.39	0.18		0.65	3.55	0.16
[9317]	CONVERGENT MARGIN	KERMADEC ARC / KERMADEC ISLANDS / RAOUL / RAOUL / FLEETWOOD FORMATION	DENHAM CALDERA	-29.25	-29.29	-177.92	-177.99	SAE			s_AU 46376 [9317]	DACITE [9317]									VOL					WR [9317]	67.7	0.62		14.65				5.49	5.18	1.45	0.17		0.66	3.31	0.16
[9317]	CONVERGENT MARGIN	KERMADEC ARC / KERMADEC ISLANDS / RAOUL / RAOUL / FLEETWOOD FORMATION	DENHAM CALDERA	-29.25	-29.29	-177.92	-177.99	SAE			s_AU 46380 [9317]	DACITE [9317]									VOL					WR [9317]	67.46	0.62		14.62				5.55	5.31	1.46	0.2		0.61	3.38	0.17
[9317]	CONVERGENT MARGIN	KERMADEC ARC / KERMADEC ISLANDS / RAOUL / RAOUL / FLEETWOOD FORMATION	DENHAM CALDERA	-29.25	-29.29	-177.92	-177.99	SAE			s_AU 46378 [9317]	DACITE [9317]									VOL					WR [9317]	67.61	0.62		14.68				5.49	5.15	1.41	0.19		0.65	3.42	0.17
[9317]	CONVERGENT MARGIN	KERMADEC ARC / KERMADEC ISLANDS / RAOUL / RAOUL / FLEETWOOD FORMATION	DENHAM CALDERA	-29.25	-29.29	-177.92	-177.99	SAE			s_AU 46382 [9317]	DACITE [9317]									VOL					WR [9317]	67.84	0.62		14.56				5.51	5.16	1.4	0.19		0.68	3.27	0.16
[9317]	CONVERGENT MARGIN	KERMADEC ARC / KERMADEC ISLANDS / RAOUL / RAOUL / FLEETWOOD FORMATION	DENHAM CALDERA	-29.25	-29.29	-177.92	-177.99	SAE			s_AU 46391 [9317]	DACITE [9317]									VOL					WR [9317]	69.16	0.55		14.09				4.77	4.7	1.33	0.14		0.65	3.94	0.14
[9042]	CONVERGENT MARGIN	KERMADEC ARC / HAVRE TROUGH / NGATORO RIFT	WESTERN NGATORO BASIN	-36.225	-36.225	177.36	177.36	SAQ	-2480	-2632	s_X154/2 [9042]	ANDESITE, BASALTIC [9042]									VOL					GL [9042]	52.58	1.63		17				8.54	10	5.45	0.17		0.36	4.07	0.21	1.29
[9042]	CONVERGENT MARGIN	KERMADEC ARC / HAVRE TROUGH / NGATORO RIFT	WESTERN NGATORO BASIN	-36.225	-36.225	177.36	177.36	SAQ	-2480	-2632	s_X154/2 [9042]	ANDESITE, BASALTIC [9042]									VOL					GL [9042]	52.17	1.76		16.97				8.36	10.21	5.62	0.16		0.35	4.19	0.21	1.61
[9042]	CONVERGENT MARGIN	KERMADEC ARC / HAVRE TROUGH / NGATORO RIFT	WESTERN NGATORO BASIN	-36.225	-36.225	177.36	177.36	SAQ	-2480	-2632	s_X154/2 [9042]	ANDESITE, BASALTIC [9042]									VOL					GL [9042]	51.95	1.71		16.87				8.62	10.34	5.46	0.16		0.34	4.33	0.21	1.59
[9042]	CONVERGENT MARGIN	KERMADEC ARC / HAVRE TROUGH / NGATORO RIFT	WESTERN NGATORO BASIN	-36.225	-36.225	177.36	177.36	SAQ	-2480	-2632	s_X154/6 [9042]	ANDESITE, BASALTIC [9042]									VOL					GL [9042]	51.79	1.64		17.32				8.66	10.27	5.45	0.18		0.35	4.13	0.2	1.41
[9042]	CONVERGENT MARGIN	KERMADEC ARC / HAVRE TROUGH / NGATORO RIFT	WESTERN NGATORO BASIN	-36.225	-36.225	177.36	177.36	SAQ	-2480	-2632	s_X154/6 [9042]	ANDESITE, BASALTIC [9042]									VOL					GL [9042]	51.88	1.67		17.14				8.61	10.15	5.6	0.16		0.33	4.27	0.2	1.46
[9042]	CONVERGENT MARGIN	KERMADEC ARC / HAVRE TROUGH / NGATORO RIFT	EASTERN NGATORO BASIN	-36.2582	-36.2582	177.573	177.573	SAQ	-2820	-2960	s_X168/2 [9042]	ANDESITE, BASALTIC [9042]									VOL					GL [9042]	52.02	1.36		17.03				8.75	10.89	5.98	0.17		0.25	3.35	0.19	1.39
[9042]	CONVERGENT MARGIN	KERMADEC ARC / HAVRE TROUGH / NGATORO RIFT	EASTERN NGATORO BASIN	-36.2582	-36.2582	177.573	177.573	SAQ	-2820	-2960	s_X168/2 [9042]	ANDESITE, BASALTIC [9042]									VOL					GL [9042]	52.33	1.31		17.22				8.53	10.36	6.29	0.18		0.26	3.35	0.18	1.38
[9042]	CONVERGENT MARGIN	KERMADEC ARC / HAVRE TROUGH / NGATORO RIFT	EASTERN NGATORO BASIN	-36.2582	-36.2582	177.573	177.573	SAQ	-2820	-2960	s_X168/2 [9042]	ANDESITE, BASALTIC [9042]									VOL					GL [9042]	51.84	1.39		16.93				8.58	10.76	6.39	0.17		0.22	3.53	0.18	1.39
[9042]	CONVERGENT MARGIN	KERMADEC ARC / HAVRE TROUGH / NGATORO RIFT	SOUTHERN NGATORO BASIN	-36.662	-36.662	177.13	177.13	SAQ	-2540	-2810	s_X185/3 [9042]	ANDESITE, BASALTIC [9042]									VOL					GL [9042]	54.62	1.04		16.58				8.2	10.19	5.4	0.19		0.61	2.92	0.25	1.57
[9042]	CONVERGENT MARGIN	KERMADEC ARC / HAVRE TROUGH / NGATORO RIFT	SOUTHERN NGATORO BASIN	-36.662	-36.662	177.13	177.13	SAQ	-2540	-2810	s_X185/3 [9042]	ANDESITE, BASALTIC [9042]									VOL					GL [9042]	54.74	1.1		16.61				7.82	10.13	5.47	0.17		0.56	3.16	0.25	1.61
[9042]	CONVERGENT MARGIN	KERMADEC ARC / HAVRE TROUGH / NGATORO RIFT	SOUTHERN NGATORO BASIN	-36.662	-36.662	177.13	177.13	SAQ	-2540	-2810	s_X185/3 [9042]	ANDESITE, BASALTIC [9042]									VOL					GL [9042]	54.7	1.07		16.58				7.91	10.13	5.47	0.18		0.56	3.15	0.27	1.51
[9042]	CONVERGENT MARGIN	KERMADEC ARC / HAVRE TROUGH / NGATORO RIFT		-37.1353	-37.1353	177.297	177.297	SAQ	-700	-1050	s_X201/1 [9042]	ANDESITE, BASALTIC [9042]									VOL					GL [9042]	51.05	1.61		13.58				14.29	10.67	5.42	0.26		0.72	2.21	0.18	0.16
[9042]	CONVERGENT MARGIN	KERMADEC ARC / HAVRE TROUGH / NGATORO RIFT		-37.1353	-37.1353	177.297	177.297	SAQ	-700	-1050	s_X201/1 [9042]	ANDESITE, BASALTIC [9042]									VOL					GL [9042]	51.41	1.52		14.72				13.4	10.43	5.17	0.26		0.69	2.2	0.2	0.13
[9042]	CONVERGENT MARGIN	KERMADEC ARC / HAVRE TROUGH / NGATORO RIFT		-37.1353	-37.1353	177.297	177.297	SAQ	-700	-1050	s_X201/3 [9042]	ANDESITE, BASALTIC [9042]									VOL					GL [9042]	50.91	1.54		14.41				13.48	11.29	5.06	0.23		0.68	2.22	0.18	0.17
[9042]	CONVERGENT MARGIN	KERMADEC ARC / HAVRE TROUGH / NGATORO RIFT	WESTERN NGATORO BASIN	-36.225	-36.225	177.36	177.36	SAQ	-2480	-2632	s_X154/2 [9042]	ANDESITE, BASALTIC [9042]									VOL					GL [9042]
[9042]	CONVERGENT MARGIN	KERMADEC ARC / HAVRE TROUGH / NGATORO RIFT	WESTERN NGATORO BASIN	-36.225	-36.225	177.36	177.36	SAQ	-2480	-2632	s_X154/2 [9042]	ANDESITE, BASALTIC [9042]									VOL					GL [9042]
[9042]	CONVERGENT MARGIN	KERMADEC ARC / HAVRE TROUGH / NGATORO RIFT	WESTERN NGATORO BASIN	-36.225	-36.225	177.36	177.36	SAQ	-2480	-2632	s_X154/2 [9042]	ANDESITE, BASALTIC [9042]									VOL					GL [9042]
[9042]	CONVERGENT MARGIN	KERMADEC ARC / HAVRE TROUGH / NGATORO RIFT	WESTERN NGATORO BASIN	-36.225	-36.225	177.36	177.36	SAQ	-2480	-2632	s_X154/2 [9042]	ANDESITE, BASALTIC [9042]									VOL					GL [9042]
[9042]	CONVERGENT MARGIN	KERMADEC ARC / HAVRE TROUGH / NGATORO RIFT	WESTERN NGATORO BASIN	-36.225	-36.225	177.36	177.36	SAQ	-2480	-2632	s_X154/6 [9042]	ANDESITE, BASALTIC [9042]									VOL					GL [9042]
[9042]	CONVERGENT MARGIN	KERMADEC ARC / HAVRE TROUGH / NGATORO RIFT	WESTERN NGATORO BASIN	-36.225	-36.225	177.36	177.36	SAQ	-2480	-2632	s_X154/6 [9042]	ANDESITE, BASALTIC [9042]									VOL					GL [9042]
[9042]	CONVERGENT MARGIN	KERMADEC ARC / HAVRE TROUGH / NGATORO RIFT	WESTERN NGATORO BASIN	-36.225	-36.225	177.36	177.36	SAQ	-2480	-2632	s_X154/6 [9042]	ANDESITE, BASALTIC [9042]									VOL					GL [9042]
[9042]	CONVERGENT MARGIN	KERMADEC ARC / HAVRE TROUGH / NGATORO RIFT	SOUTHERN NGATORO BASIN	-36.662	-36.662	177.13	177.13	SAQ	-2540	-2810	s_X185/3 [9042]	ANDESITE, BASALTIC [9042]									VOL					GL [9042]
[9042]	CONVERGENT MARGIN	KERMADEC ARC / HAVRE TROUGH / NGATORO RIFT	SOUTHERN NGATORO BASIN	-36.662	-36.662	177.13	177.13	SAQ	-2540	-2810	s_X185/3 [9042]	ANDESITE, BASALTIC [9042]									VOL					GL [9042]
[9042]	CONVERGENT MARGIN	KERMADEC ARC / HAVRE TROUGH / NGATORO RIFT	SOUTHERN NGATORO BASIN	-36.662	-36.662	177.13	177.13	SAQ	-2540	-2810	s_X185/3 [9042]	ANDESITE, BASALTIC [9042]									VOL					GL [9042]
[9042]	CONVERGENT MARGIN	KERMADEC ARC / HAVRE TROUGH / NGATORO RIFT		-37.1353	-37.1353	177.297	177.297	SAQ	-700	-1050	s_X201/1 [9042]	ANDESITE, BASALTIC [9042]									VOL					GL [9042]
[9042]	CONVERGENT MARGIN	KERMADEC ARC / HAVRE TROUGH / NGATORO RIFT		-37.1353	-37.1353	177.297	177.297	SAQ	-700	-1050	s_X201/3 [9042]	ANDESITE, BASALTIC [9042]									VOL					GL [9042]																2.3
[9592]	CONVERGENT MARGIN	KERMADEC ARC / KERMADEC ISLANDS / RAOUL / RAOUL		-29.25	-29.25	-177.87	-177.87	SAE			s_46339 [9592]	DACITE [9592]									VOL			F		WR [9592]	65.66	0.66		14.69				5.69	5.53	1.66	0.19		0.5	3.25	0.14	0.06
[9592]	CONVERGENT MARGIN	KERMADEC ARC / KERMADEC ISLANDS / RAOUL / RAOUL		-29.25	-29.25	-177.87	-177.87	SAE			s_46334 [9592]	DACITE [9592]									VOL			F		WR [9592]	66.07	0.65		14.72				5.65	5.51	1.69	0.2		0.52	3.22	0.14	0.07
[9592]	CONVERGENT MARGIN	KERMADEC ARC / KERMADEC ISLANDS / RAOUL / RAOUL		-29.25	-29.25	-177.87	-177.87	SAE			s_46319 [9592]	DACITE [9592]									VOL			F		WR [9592]	67.71	0.59		13.98				4.72	4.63	1.29	0.19		0.62	3.81	0.15	0.11
[9592]	CONVERGENT MARGIN	KERMADEC ARC / KERMADEC ISLANDS / RAOUL / RAOUL		-29.25	-29.25	-177.87	-177.87	SAE			s_46315 [9592]	DACITE [9592]									VOL			F		WR [9592]	67.8	0.58		13.93				4.66	4.57	1.31	0.18		0.62	3.88	0.15	0.15
[9592]	CONVERGENT MARGIN	KERMADEC ARC / KERMADEC ISLANDS / RAOUL / RAOUL		-29.25	-29.25	-177.87	-177.87	SAE			s_46320 [9592]	DACITE [9592]									VOL			F		WR [9592]	68.47	0.59		14.32				4.73	4.73	1.22	0.2		0.59	3.5	0.16	0.07
[9592]	CONVERGENT MARGIN	KERMADEC ARC / KERMADEC ISLANDS / RAOUL / RAOUL		-29.25	-29.25	-177.87	-177.87	SAE			s_46290 [9592]	DACITE [9592]									VOL					WR [9592]
[9592]	CONVERGENT MARGIN	KERMADEC ARC / KERMADEC ISLANDS / RAOUL / RAOUL		-29.25	-29.25	-177.87	-177.87	SAE			s_46316 [9592]	DACITE [9592]									VOL					WR [9592]
[6437][2495]	CONVERGENT MARGIN	KERMADEC ARC / KERMADEC ISLANDS / MACAULEY / SANDY BAY TEPHRA	SANDY BAY TEPHRA	-30.22	-30.22	-178.55	-178.55	SAE			s_45620 [6437]	NOT GIVEN [6437] / RHYOLITE [2495]		6000 [2495]							VOL			F		WR [6437]	70.37	0.67		13.39		0.84	3.91	4.53	3.29	0.95	0.15		1.62	4.65	0.15		0.6	0.12		0.3
[6437][2495][7403][13599][3370]	CONVERGENT MARGIN	KERMADEC ARC / KERMADEC ISLANDS / MACAULEY / SANDY BAY TEPHRA	SANDY BAY TEPHRA	-30.22	-30.22	-178.55	-178.55	SAE			s_45653 [6437] / s_4-5653 [3370]	BASALT [6437] / NOT GIVEN [7403]		6000 [2495]							VOL			F		WR [6437]	49.09	0.6		19.38		1.82	7.13	9.12	13.03	5.41	0.17		0.66	1.62	0.14		0.28	0.36		0.11
[6437][2495]	CONVERGENT MARGIN	KERMADEC ARC / KERMADEC ISLANDS / MACAULEY / SANDY BAY TEPHRA	SANDY BAY TEPHRA	-30.22	-30.22	-178.55	-178.55	SAE			s_45657 [6437]	BASALT [6437]		10000 [2495]							VOL			F		WR [6437]	49.83	0.87		14.88		2.65	9.29	12.01	12.03	6.98	0.23		0.48	1.8	0.11		0.21	0.17		0.1
[6437][2495][22609][20959]	CONVERGENT MARGIN	KERMADEC ARC / KERMADEC ISLANDS / MACAULEY / SANDY BAY TEPHRA	SANDY BAY TEPHRA	-30.22	-30.22	-178.55	-178.55	SAE			s_45658 [6437]	BASALT [6437] / NOT GIVEN [22609]		10000 [2495]							VOL			F		WR [6437]	49.05	0.63		19.21		2.98	6.25	9.14	13.12	5.71	0.17		0.41	1.69	0.09		0.22	0.15		0.07
[10525]	CONVERGENT MARGIN	KERMADEC ARC / KERMADEC ISLANDS / RAOUL / RAOUL / FLEETWOOD FORMATION	DENHAM CALDERA	-29.25	-29.29	-177.92	-177.99	SAE			s_46386 [10525]	NOT GIVEN [10525]									VOL					WR [10525]	63.8	0.58		13.7				5.21	5.24	1.73	0.21		0.68	3.66	0.15			0.98
[10525]	CONVERGENT MARGIN	KERMADEC ARC / KERMADEC ISLANDS / RAOUL / RAOUL / FLEETWOOD FORMATION	DENHAM CALDERA	-29.25	-29.29	-177.92	-177.99	SAE			s_46381 [10525]	NOT GIVEN [10525]									VOL					WR [10525]	67.94	0.63		14.43				5.4	5.08	1.43	0.18		0.63	3.39	0.16			-0.02
[2770][2478]	CONVERGENT MARGIN	KERMADEC ARC / KERMADEC ISLANDS / RAOUL / RAOUL	NAPIER	-29.25	-29.25	-177.87	-177.87	SAE			s_14764 [2770]	ANDESITE, BASALTIC [2770]									VOL					WR [2770]	55	0.98		16.96		5.22	5.32		8.16	3.78	0.17		0.33	2.83	0.06	0.57
[2770][3371][3374]	CONVERGENT MARGIN	KERMADEC ARC / KERMADEC ISLANDS / RAOUL / RAOUL	NUGENT	-29.25	-29.25	-177.87	-177.87	SAE			s_14775 [2770]	ANDESITE, BASALTIC [2770]									VOL					WR [2770]	53	0.77		17.89		2.08	7.68		10.21	5.04	0.17		0.12	2.25	0.03	0.53
[2770][3371][3374]	CONVERGENT MARGIN	KERMADEC ARC / KERMADEC ISLANDS / RAOUL / RAOUL	SOUTH CHANTER	-29.25	-29.25	-177.87	-177.87	SAE			s_14790 [2770]	ANDESITE, BASALTIC [2770]									VOL					WR [2770]	52.84	0.81		18.64		1.94	7.78		9.96	4.02	0.17		0.28	2.25	0.03	1.4
[2770][3371][3374]	CONVERGENT MARGIN	KERMADEC ARC / KERMADEC ISLANDS / RAOUL / RAOUL	NORTH CHANTER	-29.25	-29.25	-177.87	-177.87	SAE			s_14796 [2770]	ANDESITE, BASALTIC [2770]									VOL					WR [2770]	52.6	0.74		18.57		2.06	7.41		10.54	3.83	0.17		0.24	2.3	0.01	1.28
[7403][13599]	CONVERGENT MARGIN	KERMADEC ARC / KERMADEC ISLANDS / RAOUL / RAOUL / BOAT COVE FORMATION - MEYER MEMBER	SOUTH MEYER	-29.25	-29.25	-177.87	-177.87	SAE			s_14807 [7403]	NOT GIVEN [7403]									VOL			F		WR [7403]
[2770][2478]	CONVERGENT MARGIN	KERMADEC ARC / KERMADEC ISLANDS / RAOUL / RAOUL / BOAT COVE FORMATION - MEYER MEMBER	SOUTH MEYER	-29.25	-29.25	-177.87	-177.87	SAE			s_14807/1 [2770]	ANDESITE [2770]									VOL					WR [2770]	60.17	0.81		16.56		2.55	5.37		5.99	1.88	0.19		0.48	3.34	0.09	2.28
[13618]	CONVERGENT MARGIN	KERMADEC ARC / KERMADEC TRENCH / DREDGE D99		-27.9633	-27.9633	-175.685	-175.685	SAQ	-7732	-8441	s_AVON99-1 [13618]	BASALT [13618]									VOL					WR [13618]	51.2	1.89		14.8				11.79	11.24	5.89	0.23		0.46	2.64	0.18
[13618]	CONVERGENT MARGIN	KERMADEC ARC / KERMADEC TRENCH / DREDGE D99		-27.9633	-27.9633	-175.685	-175.685	SAQ	-7732	-8441	s_AVON99-8 [13618]	BASALT [13618]									VOL					WR [13618]	50.09	2.61		14.76				11.21	9.82	6.85	0.2		1.07	3.07	0.32
[13618]	CONVERGENT MARGIN	KERMADEC ARC / KERMADEC TRENCH / DREDGE D95		-29.1702	-29.1702	-175.941	-175.941	SAQ	-7167	-7961	s_AVON95-4 [13618]	BASALT [13618]									VOL					WR [13618]	51.5	2.08		16.97				9.48	10.39	4.66	0.16		0.7	3.22	0.19
[13618]	CONVERGENT MARGIN	KERMADEC ARC / KERMADEC TRENCH / DREDGE D96		-27.502	-27.502	-176.17	-176.17	SAQ	-6813	-7562	s_AVON96-4 [13618]	BASALT [13618]									VOL					WR [13618]	51.02	2.53		15.57				10.9	8.3	6.92	0.19		1.03	2.99	0.36
[13618]	CONVERGENT MARGIN	KERMADEC ARC / KERMADEC TRENCH / DREDGE D97		-30.9233	-30.9233	-176.36	-176.36	SAQ	-6100	-6780	s_AVON97-9 [13618]	BASALT [13618]									VOL					WR [13618]	51.51	2.13		15.75				14.16	9.04	4.19	0.17		1.45	2.51	0.14
[13618]	CONVERGENT MARGIN	KERMADEC ARC / KERMADEC TRENCH / DREDGE D98		-32.0667	-32.0667	-177.153	-177.153	SAQ	-7347	-7931	s_AVON98-4 [13618]	BASALT [13618]									VOL					WR [13618]	51.53	1.01		15.58				9.41	12.51	7.3	0.2		0.21	2.16	0.13
[13618]	CONVERGENT MARGIN	KERMADEC ARC / KERMADEC TRENCH / DREDGE D99		-27.9633	-27.9633	-175.685	-175.685	SAQ	-7732	-8441	s_AVON99-4 [13618]	NOT GIVEN [13618]									VOL					WR [13618]
[13618]	CONVERGENT MARGIN	KERMADEC ARC / KERMADEC TRENCH / DREDGE D95		-29.1702	-29.1702	-175.941	-175.941	SAQ	-7167	-7961	s_AVON95-2 [13618]	BASALT [13618]									VOL					WR [13618]
[9042][2142]	CONVERGENT MARGIN	KERMADEC ARC / HAVRE TROUGH / NGATORO RIFT	EASTERN NGATORO BASIN	-36.2545	-36.2545	177.315	177.315	SAQ	-2406	-2640	s_X153/1 [9042]	ANDESITE, BASALTIC [9042] / NOT GIVEN [2142]									VOL					GL [9042] / WR [2142]	52.29	1.34		17.22				7.93	10.99	6.27	0.13		0.26	3.57	0.16	1.38
[9042][15652]	CONVERGENT MARGIN	KERMADEC ARC / HAVRE TROUGH / NGATORO RIFT	WESTERN NGATORO BASIN	-36.225	-36.225	177.36	177.36	SAQ	-2480	-2632	s_X154/1 [9042]	ANDESITE, BASALTIC [9042] / NOT GIVEN [15652]									VOL					GL [9042] / WR [15652]	51.9	1.96		16.67				9.3	9.67	5.14	0.18		0.42	4.57	0.22	1.62
[9042][2142][15652]	CONVERGENT MARGIN	KERMADEC ARC / HAVRE TROUGH / NGATORO RIFT	WESTERN NGATORO BASIN	-36.225	-36.225	177.36	177.36	SAQ	-2480	-2632	s_X154/5 [9042]	ANDESITE, BASALTIC [9042] / NOT GIVEN [2142]									VOL					GL [9042] / WR [2142]	52.34	1.88		17.06				8.87	9.66	4.86	0.21		0.44	4.59	0.21	1.51
[9042][2142]	CONVERGENT MARGIN	KERMADEC ARC / HAVRE TROUGH / NGATORO RIFT	WESTERN NGATORO BASIN	-36.154	-36.154	177.43	177.43	SAQ	-2210	-2300	s_X158/1 [9042]	ANDESITE, BASALTIC [9042] / NOT GIVEN [2142]									VOL					GL [9042] / WR [2142]	52.98	1.58		16.88				8.46	9.88	5.73	0.19		0.2	3.97	0.17	1.42
[9042][2142]	CONVERGENT MARGIN	KERMADEC ARC / HAVRE TROUGH / NGATORO RIFT	WESTERN NGATORO BASIN	-36.154	-36.154	177.43	177.43	SAQ	-2210	-2300	s_X158/4 [9042]	ANDESITE, BASALTIC [9042] / NOT GIVEN [2142]									VOL					GL [9042] / WR [2142]	53.31	1.57		16.91				8.23	9.85	5.71	0.15		0.2	3.98	0.19	1.49
[14131]	CONVERGENT MARGIN	KERMADEC ARC / KERMADEC ISLANDS / RAOUL / RAOUL / AD 1870 FORMATION		-29.25	-29.25	-177.87	-177.87	SAE			s_46391 [14131]	DACITE [14131]									VOL					WR [14131]	68.56	0.55		13.97				4.72	4.66	1.32	0.14		0.64	3.91	0.14
[14131]	CONVERGENT MARGIN	KERMADEC ARC / KERMADEC ISLANDS / RAOUL / RAOUL / RANGITAHUA FORMATION		-29.25	-29.25	-177.92	-177.92	SAE			s_23390 [14131]	DACITE [14131]									VOL					WR [14131]	65.68	0.65		14.79				5.7	5.59	1.66	0.2		0.55	3.23	0.14			0.07
[14131]	CONVERGENT MARGIN	KERMADEC ARC / KERMADEC ISLANDS / RAOUL / RAOUL / RANGITAHUA FORMATION		-29.25	-29.25	-177.92	-177.92	SAE			s_46334 [14131]	DACITE [14131]									VOL					WR [14131]	66.07	0.65		14.72				5.65	5.51	1.69	0.2		0.52	3.22	0.14			0.07
[14131]	CONVERGENT MARGIN	KERMADEC ARC / KERMADEC ISLANDS / RAOUL / RAOUL / RANGITAHUA FORMATION		-29.25	-29.25	-177.92	-177.92	SAE			s_46335 [14131]	DACITE [14131]									VOL					WR [14131]	65.65	0.66		14.72				5.7	5.58	1.69	0.22		0.52	3.21	0.13			0.1
[14131]	CONVERGENT MARGIN	KERMADEC ARC / KERMADEC ISLANDS / RAOUL / RAOUL / RANGITAHUA FORMATION		-29.25	-29.25	-177.92	-177.92	SAE			s_46336 [14131]	DACITE [14131]									VOL					WR [14131]	65.53	0.65		14.69				5.67	5.57	1.68	0.23		0.53	3.24	0.13			0.05
[14131]	CONVERGENT MARGIN	KERMADEC ARC / KERMADEC ISLANDS / RAOUL / RAOUL / RANGITAHUA FORMATION		-29.25	-29.25	-177.92	-177.92	SAE			s_46338 [14131]	DACITE [14131]									VOL					WR [14131]	65.6	0.66		14.58				5.67	5.54	1.67	0.22		0.51	3.2	0.14			0.03
[14131]	CONVERGENT MARGIN	KERMADEC ARC / KERMADEC ISLANDS / RAOUL / RAOUL / RANGITAHUA FORMATION		-29.25	-29.25	-177.92	-177.92	SAE			s_46339 [14131]	DACITE [14131]									VOL					WR [14131]	65.66	0.66		14.69				5.69	5.53	1.66	0.19		0.5	3.25	0.14			0.06
[14131]	CONVERGENT MARGIN	KERMADEC ARC / KERMADEC ISLANDS / RAOUL / RAOUL / BOAT COVE FORMATION - MEYER MEMBER		-29.25	-29.25	-177.87	-177.87	SAE			s_23382 [14131]	BASALT [14131]									VOL					WR [14131]	52.88	1.13		14.47				13.1	8.99	4.56	0.23		0.44	2.14	0.13			0.19
[14131]	CONVERGENT MARGIN	KERMADEC ARC / KERMADEC ISLANDS / RAOUL / RAOUL / GREEN LAKE FORMATION		-29.25	-29.25	-177.92	-177.92	SAE			s_23391 [14131]	DACITE [14131]									VOL					WR [14131]	68.3	0.59		14.01				4.73	4.67	1.15	0.17		0.65	3.55	0.15			0.11
[14131]	CONVERGENT MARGIN	KERMADEC ARC / KERMADEC ISLANDS / RAOUL / RAOUL / GREEN LAKE FORMATION		-29.25	-29.25	-177.92	-177.92	SAE			s_23406 [14131]	DACITE [14131]									VOL					WR [14131]	68.14	0.59		14.24				4.72	4.65	1.18	0.17		0.63	3.66	0.15			0.21
[14131]	CONVERGENT MARGIN	KERMADEC ARC / KERMADEC ISLANDS / RAOUL / RAOUL / GREEN LAKE FORMATION		-29.25	-29.25	-177.92	-177.92	SAE			s_23407 [14131]	DACITE [14131]									VOL					WR [14131]	68.31	0.59		14.11				4.67	4.79	1.22	0.17		0.6	3.58	0.16			0.19
[14131]	CONVERGENT MARGIN	KERMADEC ARC / KERMADEC ISLANDS / RAOUL / RAOUL / GREEN LAKE FORMATION		-29.25	-29.25	-177.92	-177.92	SAE			s_46306 [14131]	DACITE [14131]									VOL					WR [14131]	68.86	0.59		14.2				4.71	4.63	1.17	0.2		0.57	3.49	0.16			0.04
[14131]	CONVERGENT MARGIN	KERMADEC ARC / KERMADEC ISLANDS / RAOUL / RAOUL / GREEN LAKE FORMATION		-29.25	-29.25	-177.92	-177.92	SAE			s_46307 [14131]	DACITE [14131]									VOL					WR [14131]	68.44	0.59		14.17				4.8	4.57	1.19	0.17		0.62	3.47	0.15			0.08
[14131]	CONVERGENT MARGIN	KERMADEC ARC / KERMADEC ISLANDS / RAOUL / RAOUL / GREEN LAKE FORMATION		-29.25	-29.25	-177.92	-177.92	SAE			s_46308 [14131]	DACITE [14131]									VOL					WR [14131]	68.97	0.59		14.23				4.72	4.67	1.22	0.19		0.57	3.53	0.15			0.04
[14131]	CONVERGENT MARGIN	KERMADEC ARC / KERMADEC ISLANDS / RAOUL / RAOUL / GREEN LAKE FORMATION		-29.25	-29.25	-177.92	-177.92	SAE			s_46310 [14131]	DACITE [14131]									VOL					WR [14131]	68.75	0.59		14.07				4.73	4.65	1.18	0.19		0.61	3.41	0.15			0.06
[14131]	CONVERGENT MARGIN	KERMADEC ARC / KERMADEC ISLANDS / RAOUL / RAOUL / GREEN LAKE FORMATION		-29.25	-29.25	-177.92	-177.92	SAE			s_46311 [14131]	DACITE [14131]									VOL					WR [14131]	68.21	0.59		14.19				4.76	4.66	1.24	0.18		0.62	3.44	0.15			0.1
[14131]	CONVERGENT MARGIN	KERMADEC ARC / KERMADEC ISLANDS / RAOUL / RAOUL / GREEN LAKE FORMATION		-29.25	-29.25	-177.92	-177.92	SAE			s_46312 [14131]	DACITE [14131]									VOL					WR [14131]	67.67	0.59		13.95				4.77	4.62	1.22	0.2		0.61	3.49	0.17			0.29
[14131]	CONVERGENT MARGIN	KERMADEC ARC / KERMADEC ISLANDS / RAOUL / RAOUL / GREEN LAKE FORMATION		-29.25	-29.25	-177.92	-177.92	SAE			s_46315 [14131]	DACITE [14131]									VOL					WR [14131]	67.8	0.58		13.93				4.66	4.57	1.31	0.18		0.62	3.88	0.15			0.15
[14131]	CONVERGENT MARGIN	KERMADEC ARC / KERMADEC ISLANDS / RAOUL / RAOUL / GREEN LAKE FORMATION		-29.25	-29.25	-177.92	-177.92	SAE			s_46316 [14131]	DACITE [14131]									VOL					WR [14131]	68.44	0.6		14.3				4.8	4.65	1.19	0.18		0.62	3.52	0.15			0.02
[14131]	CONVERGENT MARGIN	KERMADEC ARC / KERMADEC ISLANDS / RAOUL / RAOUL / GREEN LAKE FORMATION		-29.25	-29.25	-177.92	-177.92	SAE			s_46317 [14131]	DACITE [14131]									VOL					WR [14131]	68.22	0.59		14.16				4.72	4.69	1.25	0.17		0.64	3.78	0.15			0.1
[14131]	CONVERGENT MARGIN	KERMADEC ARC / KERMADEC ISLANDS / RAOUL / RAOUL / GREEN LAKE FORMATION		-29.25	-29.25	-177.92	-177.92	SAE			s_46319 [14131]	DACITE [14131]									VOL					WR [14131]	67.71	0.59		13.98				4.72	4.63	1.29	0.19		0.62	3.81	0.15			0.11
[14131]	CONVERGENT MARGIN	KERMADEC ARC / KERMADEC ISLANDS / RAOUL / RAOUL / GREEN LAKE FORMATION		-29.25	-29.25	-177.92	-177.92	SAE			s_46320 [14131]	DACITE [14131]									VOL					WR [14131]	68.47	0.59		14.32				4.73	4.73	1.22	0.2		0.59	3.5	0.16			0.07
[14131]	CONVERGENT MARGIN	KERMADEC ARC / KERMADEC ISLANDS / RAOUL / RAOUL / RAYNER FORMATION		-29.25	-29.25	-177.87	-177.87	SAE			s_46313 [14131]	DACITE [14131]									VOL					WR [14131]	66.56	0.57		13.67				4.52	4.5	1.29	0.17		0.62	4.39	0.15			0.56
[14131]	CONVERGENT MARGIN	KERMADEC ARC / KERMADEC ISLANDS / RAOUL / RAOUL / RAYNER FORMATION		-29.25	-29.25	-177.87	-177.87	SAE			s_46314 [14131]	DACITE [14131]									VOL					WR [14131]	67.37	0.57		13.73				4.55	4.54	1.22	0.17		0.66	4.2	0.15			0.4
[14131]	CONVERGENT MARGIN	KERMADEC ARC / KERMADEC ISLANDS / RAOUL / RAOUL / JUDITH FORMATION		-29.25	-29.25	-177.87	-177.87	SAE			s_23399 [14131]	ANDESITE, BASALTIC [14131]									VOL					WR [14131]	53.54	0.62		16.56				10.16	10.7	5.48	0.2		0.24	1.49	0.08			0.04
[14131]	CONVERGENT MARGIN	KERMADEC ARC / KERMADEC ISLANDS / RAOUL / RAOUL / JUDITH FORMATION		-29.25	-29.25	-177.87	-177.87	SAE			s_46299 [14131]	ANDESITE, BASALTIC [14131]									VOL					WR [14131]	53.63	0.63		16.82				10.19	10.65	5.39	0.22		0.24	1.38	0.09			0.03
[14131]	CONVERGENT MARGIN	KERMADEC ARC / KERMADEC ISLANDS / RAOUL / RAOUL / JUDITH FORMATION		-29.25	-29.25	-177.87	-177.87	SAE			s_46300 [14131]	ANDESITE, BASALTIC [14131]									VOL					WR [14131]	53	0.61		16.91				10.21	10.68	5.53	0.25		0.22	1.41	0.08			0.03
[14131]	CONVERGENT MARGIN	KERMADEC ARC / KERMADEC ISLANDS / RAOUL / RAOUL / JUDITH FORMATION		-29.25	-29.25	-177.87	-177.87	SAE			s_46301 [14131]	ANDESITE, BASALTIC [14131]									VOL					WR [14131]	54.83	0.6		16.55				9.73	10.15	5.09	0.19		0.24	1.6	0.08			0.04
[14131]	CONVERGENT MARGIN	KERMADEC ARC / KERMADEC ISLANDS / RAOUL / RAOUL / JUDITH FORMATION		-29.25	-29.25	-177.87	-177.87	SAE			s_46302 [14131]	ANDESITE [14131]									VOL					WR [14131]	62.19	0.53		15.43				7.05	7.51	2.89	0.22		0.38	2.4	0.09			0.01
[14131]	CONVERGENT MARGIN	KERMADEC ARC / KERMADEC ISLANDS / RAOUL / RAOUL / JUDITH FORMATION		-29.25	-29.25	-177.87	-177.87	SAE			s_46303 [14131]	ANDESITE [14131]									VOL					WR [14131]	63.46	0.51		15.28				6.63	7.14	2.59	0.18		0.38	2.51	0.08			0.03
[14131]	CONVERGENT MARGIN	KERMADEC ARC / KERMADEC ISLANDS / RAOUL / RAOUL / JUDITH FORMATION		-29.25	-29.25	-177.87	-177.87	SAE			s_46304 [14131]	ANDESITE [14131]									VOL					WR [14131]	60.51	0.75		15				8.99	7.49	3.07	0.22		0.42	2.61	0.1			0.02
[14131]	CONVERGENT MARGIN	KERMADEC ARC / KERMADEC ISLANDS / RAOUL / RAOUL / JUDITH FORMATION		-29.25	-29.25	-177.87	-177.87	SAE			s_46305 [14131]	DACITE [14131]									VOL					WR [14131]	65.68	0.51		15.01				6.03	6.21	2.04	0.19		0.4	2.8	0.09			0.02
[14131]	CONVERGENT MARGIN	KERMADEC ARC / KERMADEC ISLANDS / RAOUL / RAOUL / JUDITH FORMATION		-29.25	-29.25	-177.87	-177.87	SAE			s_46358 [14131]	ANDESITE, BASALTIC [14131]									VOL					WR [14131]	56.5	0.97		15.81				10.7	8.41	3.55	0.22		0.47	2.5	0.14			0.06
[14131]	CONVERGENT MARGIN	KERMADEC ARC / KERMADEC ISLANDS / RAOUL / RAOUL / FLEETWOOD FORMATION		-29.25	-29.25	-177.87	-177.87	SAE			s_7006 [14131]	DACITE [14131]									VOL					WR [14131]	67.71	0.63		14.26				5.43	5.07	1.43	0.17		0.58	3.48	0.15			0.05
[14131]	CONVERGENT MARGIN	KERMADEC ARC / KERMADEC ISLANDS / RAOUL / RAOUL / FLEETWOOD FORMATION		-29.25	-29.25	-177.87	-177.87	SAE			s_7063 [14131]	DACITE [14131]									VOL					WR [14131]	67.38	0.62		14.46				5.55	5.17	1.4	0.19		0.62	3.45	0.16			0.01
[14131]	CONVERGENT MARGIN	KERMADEC ARC / KERMADEC ISLANDS / RAOUL / RAOUL / FLEETWOOD FORMATION		-29.25	-29.25	-177.87	-177.87	SAE			s_23400 [14131]	DACITE [14131]									VOL					WR [14131]	67.2	0.6		14.3				5.37	5.03	1.33	0.17		0.61	3.26	0.15			0.14
[14131]	CONVERGENT MARGIN	KERMADEC ARC / KERMADEC ISLANDS / RAOUL / RAOUL / FLEETWOOD FORMATION		-29.25	-29.25	-177.87	-177.87	SAE			s_23405 [14131]	DACITE [14131]									VOL					WR [14131]	66.51	0.61		14.21				5.33	5.06	1.44	0.17		0.63	3.46	0.16			0.19
[14131]	CONVERGENT MARGIN	KERMADEC ARC / KERMADEC ISLANDS / RAOUL / RAOUL / FLEETWOOD FORMATION		-29.25	-29.25	-177.87	-177.87	SAE			s_46375 [14131]	DACITE [14131]									VOL					WR [14131]	65.16	0.61		14.39				5.58	5.02	1.45	0.2		0.63	3.2	0.17			0.34
[14131]	CONVERGENT MARGIN	KERMADEC ARC / KERMADEC ISLANDS / RAOUL / RAOUL / FLEETWOOD FORMATION		-29.25	-29.25	-177.87	-177.87	SAE			s_46376 [14131]	DACITE [14131]									VOL					WR [14131]	66.83	0.61		14.46				5.42	5.11	1.43	0.17		0.65	3.27	0.16			0.04
[14131]	CONVERGENT MARGIN	KERMADEC ARC / KERMADEC ISLANDS / RAOUL / RAOUL / FLEETWOOD FORMATION		-29.25	-29.25	-177.87	-177.87	SAE			s_46377 [14131]	DACITE [14131]									VOL					WR [14131]	67.42	0.62		14.47				5.4	5.09	1.39	0.2		0.64	3.4	0.17			0.02
[14131]	CONVERGENT MARGIN	KERMADEC ARC / KERMADEC ISLANDS / RAOUL / RAOUL / FLEETWOOD FORMATION		-29.25	-29.25	-177.87	-177.87	SAE			s_46378 [14131]	DACITE [14131]									VOL					WR [14131]	66.3	0.61		14.4				5.38	5.05	1.38	0.19		0.64	3.35	0.17			0.04
[14131]	CONVERGENT MARGIN	KERMADEC ARC / KERMADEC ISLANDS / RAOUL / RAOUL / FLEETWOOD FORMATION		-29.25	-29.25	-177.87	-177.87	SAE			s_46379 [14131]	DACITE [14131]									VOL					WR [14131]	66.17	0.61		14.22				5.5	5.08	1.36	0.18		0.64	3.48	0.16			0.12
[14131]	CONVERGENT MARGIN	KERMADEC ARC / KERMADEC ISLANDS / RAOUL / RAOUL / FLEETWOOD FORMATION		-29.25	-29.25	-177.87	-177.87	SAE			s_46380 [14131]	DACITE [14131]									VOL					WR [14131]	66.16	0.61		14.34				5.44	5.21	1.43	0.2		0.6	3.32	0.17			0.04
[14131]	CONVERGENT MARGIN	KERMADEC ARC / KERMADEC ISLANDS / RAOUL / RAOUL / FLEETWOOD FORMATION		-29.25	-29.25	-177.87	-177.87	SAE			s_46381 [14131]	DACITE [14131]									VOL					WR [14131]	67.94	0.63		14.43				5.4	5.08	1.43	0.18		0.63	3.39	0.16			0.02
[14131]	CONVERGENT MARGIN	KERMADEC ARC / KERMADEC ISLANDS / RAOUL / RAOUL / FLEETWOOD FORMATION		-29.25	-29.25	-177.87	-177.87	SAE			s_46382 [14131]	DACITE [14131]									VOL					WR [14131]	67.67	0.62		14.53				5.5	5.15	1.4	0.19		0.68	3.26	0.16			0.03
[14131]	CONVERGENT MARGIN	KERMADEC ARC / KERMADEC ISLANDS / RAOUL / RAOUL / FLEETWOOD FORMATION		-29.25	-29.25	-177.87	-177.87	SAE			s_46383 [14131]	DACITE [14131]									VOL					WR [14131]	66.95	0.63		14.67				5.67	5.19	1.46	0.18		0.65	3.38	0.16			0.04
[14131]	CONVERGENT MARGIN	KERMADEC ARC / KERMADEC ISLANDS / RAOUL / RAOUL / FLEETWOOD FORMATION		-29.25	-29.25	-177.87	-177.87	SAE			s_46385 [14131]	DACITE [14131]									VOL					WR [14131]	67.8	0.62		14.44				5.38	5.05	1.35	0.19		0.64	3.4	0.16			0.04
[14131]	CONVERGENT MARGIN	KERMADEC ARC / KERMADEC ISLANDS / RAOUL / RAOUL / FLEETWOOD FORMATION		-29.25	-29.25	-177.87	-177.87	SAE			s_46386 [14131]	DACITE [14131]									VOL					WR [14131]	63.8	0.58		13.7				5.21	5.24	1.73	0.21		0.68	3.66	0.15			0.98
[14131]	CONVERGENT MARGIN	KERMADEC ARC / KERMADEC ISLANDS / RAOUL / RAOUL / ONERAKI FORMATION		-29.25	-29.25	-177.87	-177.87	SAE			s_46296 [14131]	DACITE [14131]									VOL					WR [14131]	64.54	0.49		14.65				5.32	6.01	2.26	0.18		0.52	3.2	0.11			0.13
[14131]	CONVERGENT MARGIN	KERMADEC ARC / KERMADEC ISLANDS / RAOUL / RAOUL / ONERAKI FORMATION		-29.25	-29.25	-177.87	-177.87	SAE			s_46297 [14131]	DACITE [14131]									VOL					WR [14131]	65.82	0.49		14.51				4.98	5.48	1.44	0.18		0.55	3.35	0.11			0.37
[14131]	CONVERGENT MARGIN	KERMADEC ARC / KERMADEC ISLANDS / RAOUL / RAOUL / ONERAKI FORMATION		-29.25	-29.25	-177.87	-177.87	SAE			s_46298 [14131]	ANDESITE [14131]									VOL					WR [14131]	60.56	0.51		13.34				4.36	4.58	1.7	0.15		0.84	6.06	0.14			2.08
[14131]	CONVERGENT MARGIN	KERMADEC ARC / KERMADEC ISLANDS / RAOUL / RAOUL / ONERAKI FORMATION		-29.25	-29.25	-177.87	-177.87	SAE			s_46387 [14131]	DACITE [14131]									VOL					WR [14131]	65.13	0.61		14.65				5.81	5.59	1.69	0.19		0.65	3.2	0.16			0.28
[14131]	CONVERGENT MARGIN	KERMADEC ARC / KERMADEC ISLANDS / RAOUL / RAOUL / ONERAKI FORMATION		-29.25	-29.25	-177.87	-177.87	SAE			s_46388 [14131]	ANDESITE [14131]									VOL					WR [14131]	60.74	0.55		12.98				4.75	4.92	1.73	0.17		0.62	4.53	0.14			3.74
[14131]	CONVERGENT MARGIN	KERMADEC ARC / KERMADEC ISLANDS / RAOUL / RAOUL / MATATIROHIA FORMATION		-29.25	-29.25	-177.87	-177.87	SAE			s_23380 [14131]	DACITE [14131]									VOL					WR [14131]	65.95	0.5		14.78				5.1	5.59	1.53	0.16		0.58	3.01	0.11			0.12
[14131]	CONVERGENT MARGIN	KERMADEC ARC / KERMADEC ISLANDS / RAOUL / RAOUL / MATATIROHIA FORMATION		-29.25	-29.25	-177.87	-177.87	SAE			s_23393 [14131]	DACITE [14131]									VOL					WR [14131]	65.67	0.5		14.65				5.19	5.79	1.75	0.17		0.56	3.03	0.11			0.12
[14131]	CONVERGENT MARGIN	KERMADEC ARC / KERMADEC ISLANDS / RAOUL / RAOUL / MATATIROHIA FORMATION		-29.25	-29.25	-177.87	-177.87	SAE			s_46290 [14131]	DACITE [14131]									VOL					WR [14131]	66.28	0.5		14.99				5.09	5.55	1.56	0.16		0.56	3.09	0.11			0.07
[14131]	CONVERGENT MARGIN	KERMADEC ARC / KERMADEC ISLANDS / RAOUL / RAOUL / MATATIROHIA FORMATION		-29.25	-29.25	-177.87	-177.87	SAE			s_46291 [14131]	DACITE [14131]									VOL					WR [14131]	66.26	0.49		14.95				5.07	5.69	1.61	0.2		0.56	3.04	0.11			0.06
[14131]	CONVERGENT MARGIN	KERMADEC ARC / KERMADEC ISLANDS / RAOUL / RAOUL / MATATIROHIA FORMATION		-29.25	-29.25	-177.87	-177.87	SAE			s_46292 [14131]	DACITE [14131]									VOL					WR [14131]	66.05	0.5		14.89				5.05	5.57	1.48	0.19		0.58	3.24	0.11			0.1
[14131]	CONVERGENT MARGIN	KERMADEC ARC / KERMADEC ISLANDS / RAOUL / RAOUL / MATATIROHIA FORMATION		-29.25	-29.25	-177.87	-177.87	SAE			s_46293 [14131]	DACITE [14131]									VOL					WR [14131]	66.06	0.49		14.96				5.06	5.6	1.67	0.2		0.54	3.16	0.11			0.17
[14131]	CONVERGENT MARGIN	KERMADEC ARC / KERMADEC ISLANDS / RAOUL / RAOUL / MOUMOUKAI FORMATION - FISHING ROCK MEMBER		-29.25	-29.25	-177.87	-177.87	SAE			s_7081 [14131]	ANDESITE, BASALTIC [14131]									VOL					WR [14131]	56.25	0.71		17.4				8.71	9.62	3.34	0.2		0.26	2.06	0.09			0.08
[14131]	CONVERGENT MARGIN	KERMADEC ARC / KERMADEC ISLANDS / RAOUL / RAOUL / MOUMOUKAI FORMATION - FISHING ROCK MEMBER		-29.25	-29.25	-177.87	-177.87	SAE			s_46368 [14131]	ANDESITE, BASALTIC [14131]									VOL					WR [14131]	56.77	0.7		17.53				8.63	9.59	3.29	0.18		0.26	2.04	0.08			0.08
[14131]	CONVERGENT MARGIN	KERMADEC ARC / KERMADEC ISLANDS / RAOUL / RAOUL / MOUMOUKAI FORMATION - FISHING ROCK MEMBER		-29.25	-29.25	-177.87	-177.87	SAE			s_7082 [14131]	ANDESITE, BASALTIC [14131]									VOL					WR [14131]	56.64	0.71		17.64				8.61	9.86	3.21	0.18		0.25	2.01	0.09			0.04
[14131]	CONVERGENT MARGIN	KERMADEC ARC / KERMADEC ISLANDS / RAOUL / RAOUL / MOUMOUKAI FORMATION - FISHING ROCK MEMBER		-29.25	-29.25	-177.87	-177.87	SAE			s_46369 [14131]	ANDESITE, BASALTIC [14131]									VOL					WR [14131]	56.22	0.7		17.65				8.76	9.91	3.2	0.19		0.25	1.9	0.09			0.06
[14131]	CONVERGENT MARGIN	KERMADEC ARC / KERMADEC ISLANDS / RAOUL / RAOUL / MOUMOUKAI FORMATION - FISHING ROCK MEMBER		-29.25	-29.25	-177.87	-177.87	SAE			s_46355 [14131]	ANDESITE, BASALTIC [14131]									VOL					WR [14131]	56.2	0.69		18.17				8.61	9.96	3.29	0.2		0.26	1.99	0.09			0.04
[14131]	CONVERGENT MARGIN	KERMADEC ARC / KERMADEC ISLANDS / RAOUL / RAOUL / MOUMOUKAI FORMATION - FISHING ROCK MEMBER		-29.25	-29.25	-177.87	-177.87	SAE			s_46370 [14131]	ANDESITE, BASALTIC [14131]									VOL					WR [14131]	55.88	0.7		17.81				8.57	9.9	3.31	0.18		0.25	2.03	0.08			0.18
[14131]	CONVERGENT MARGIN	KERMADEC ARC / KERMADEC ISLANDS / RAOUL / RAOUL / MOUMOUKAI FORMATION - FISHING ROCK MEMBER		-29.25	-29.25	-177.87	-177.87	SAE			s_46371 [14131]	ANDESITE, BASALTIC [14131]									VOL					WR [14131]	56.82	0.71		17.56				8.61	9.89	3.23	0.18		0.25	1.94	0.09			0.04
[14131]	CONVERGENT MARGIN	KERMADEC ARC / KERMADEC ISLANDS / RAOUL / RAOUL / MOUMOUKAI FORMATION - FISHING ROCK MEMBER		-29.25	-29.25	-177.87	-177.87	SAE			s_7083 [14131]	ANDESITE, BASALTIC [14131]									VOL					WR [14131]	56.6	0.7		17.78				8.59	9.89	3.31	0.2		0.25	2.07	0.09			0.05
[14131]	CONVERGENT MARGIN	KERMADEC ARC / KERMADEC ISLANDS / RAOUL / RAOUL / MOUMOUKAI FORMATION - FISHING ROCK MEMBER		-29.25	-29.25	-177.87	-177.87	SAE			s_7084 [14131]	ANDESITE, BASALTIC [14131]									VOL					WR [14131]	56.31	0.7		17.69				8.75	9.91	3.3	0.18		0.25	2.08	0.09			0.02
[14131]	CONVERGENT MARGIN	KERMADEC ARC / KERMADEC ISLANDS / RAOUL / RAOUL / MOUMOUKAI FORMATION - FISHING ROCK MEMBER		-29.25	-29.25	-177.87	-177.87	SAE			s_46372 [14131]	ANDESITE, BASALTIC [14131]									VOL					WR [14131]	56.37	0.69		17.4				8.5	9.81	3.3	0.2		0.25	2.08	0.08			0.05
[14131]	CONVERGENT MARGIN	KERMADEC ARC / KERMADEC ISLANDS / RAOUL / RAOUL / MOUMOUKAI FORMATION - FISHING ROCK MEMBER		-29.25	-29.25	-177.87	-177.87	SAE			s_7085 [14131]	ANDESITE, BASALTIC [14131]									VOL					WR [14131]	56.19	0.71		18.18				8.53	9.95	2.93	0.17		0.25	2.03	0.08			0.05
[14131]	CONVERGENT MARGIN	KERMADEC ARC / KERMADEC ISLANDS / RAOUL / RAOUL / MOUMOUKAI FORMATION - FISHING ROCK MEMBER		-29.25	-29.25	-177.87	-177.87	SAE			s_46373 [14131]	ANDESITE, BASALTIC [14131]									VOL					WR [14131]	55.85	0.71		18.38				8.53	10.08	2.92	0.17		0.26	2.01	0.09			0.05
[14131]	CONVERGENT MARGIN	KERMADEC ARC / KERMADEC ISLANDS / RAOUL / RAOUL / MOUMOUKAI FORMATION - FISHING ROCK MEMBER		-29.25	-29.25	-177.87	-177.87	SAE			s_7086 [14131]	ANDESITE, BASALTIC [14131]									VOL					WR [14131]	55.34	0.72		18.29				8.74	10.15	3.06	0.17		0.27	2.09	0.09			0.07
[14131]	CONVERGENT MARGIN	KERMADEC ARC / KERMADEC ISLANDS / RAOUL / RAOUL / MOUMOUKAI FORMATION - FISHING ROCK MEMBER		-29.25	-29.25	-177.87	-177.87	SAE			s_46359 [14131]	ANDESITE, BASALTIC [14131]									VOL					WR [14131]	55.85	0.71		18.18				8.73	10.26	3.21	0.19		0.26	2.01	0.09			0.05
[14131]	CONVERGENT MARGIN	KERMADEC ARC / KERMADEC ISLANDS / RAOUL / RAOUL / MOUMOUKAI FORMATION - FISHING ROCK MEMBER		-29.25	-29.25	-177.87	-177.87	SAE			s_23388 [14131]	ANDESITE, BASALTIC [14131]									VOL					WR [14131]	55.48	0.71		18.11				8.71	10.23	3.26	0.19		0.27	2.05	0.09			0.05
[14131]	CONVERGENT MARGIN	KERMADEC ARC / KERMADEC ISLANDS / RAOUL / RAOUL / MOUMOUKAI FORMATION - FISHING ROCK MEMBER		-29.25	-29.25	-177.87	-177.87	SAE			s_46360 [14131]	ANDESITE, BASALTIC [14131]									VOL					WR [14131]	55.4	0.71		18.16				8.85	10.3	3.26	0.19		0.26	2	0.09			0.05
[14131]	CONVERGENT MARGIN	KERMADEC ARC / KERMADEC ISLANDS / RAOUL / RAOUL / MOUMOUKAI FORMATION - FISHING ROCK MEMBER		-29.25	-29.25	-177.87	-177.87	SAE			s_46361 [14131]	ANDESITE, BASALTIC [14131]									VOL					WR [14131]	55.45	0.71		18.16				8.69	10.24	3.2	0.18		0.26	2	0.09			0.08
[14131]	CONVERGENT MARGIN	KERMADEC ARC / KERMADEC ISLANDS / RAOUL / RAOUL / MOUMOUKAI FORMATION - FISHING ROCK MEMBER		-29.25	-29.25	-177.87	-177.87	SAE			s_46362 [14131]	ANDESITE, BASALTIC [14131]									VOL					WR [14131]	55.53	0.71		18.2				8.66	10.23	3.24	0.18		0.26	2.07	0.08			0.1
[14131]	CONVERGENT MARGIN	KERMADEC ARC / KERMADEC ISLANDS / RAOUL / RAOUL / MOUMOUKAI FORMATION - FISHING ROCK MEMBER		-29.25	-29.25	-177.87	-177.87	SAE			s_7096 [14131]	ANDESITE, BASALTIC [14131]									VOL					WR [14131]	55.36	0.72		18.1				8.67	10.18	3.11	0.17		0.27	2.08	0.08			0.04
[14131]	CONVERGENT MARGIN	KERMADEC ARC / KERMADEC ISLANDS / RAOUL / RAOUL / MOUMOUKAI FORMATION - FISHING ROCK MEMBER		-29.25	-29.25	-177.87	-177.87	SAE			s_7097 [14131]	ANDESITE, BASALTIC [14131]									VOL					WR [14131]	56.72	0.7		17.04				8.67	9.52	3.37	0.18		0.25	2.16	0.08			0.03
[14131]	CONVERGENT MARGIN	KERMADEC ARC / KERMADEC ISLANDS / RAOUL / RAOUL / MOUMOUKAI FORMATION		-29.25	-29.25	-177.87	-177.87	SAE			s_23381 [14131]	BASALT [14131]									VOL					WR [14131]	53.01	0.97		16.51				11.57	9.78	4.15	0.22		0.3	1.68	0.09			0.06
[14131]	CONVERGENT MARGIN	KERMADEC ARC / KERMADEC ISLANDS / RAOUL / RAOUL / MOUMOUKAI FORMATION		-29.25	-29.25	-177.87	-177.87	SAE			s_46330 [14131]	BASALT [14131]									VOL					WR [14131]	51.46	0.92		17.28				11.93	10.45	4.31	0.24		0.42	1.9	0.13			0.06
[14131]	CONVERGENT MARGIN	KERMADEC ARC / KERMADEC ISLANDS / RAOUL / RAOUL / MOUMOUKAI FORMATION		-29.25	-29.25	-177.87	-177.87	SAE			s_46331 [14131]	BASALT [14131]									VOL					WR [14131]	50.65	0.82		19.24				10.37	11.48	3.96	0.19		0.26	1.8	0.09			0.06
[14131]	CONVERGENT MARGIN	KERMADEC ARC / KERMADEC ISLANDS / RAOUL / RAOUL / MOUMOUKAI FORMATION		-29.25	-29.25	-177.87	-177.87	SAE			s_46332 [14131]	ANDESITE, BASALTIC [14131]									VOL					WR [14131]	55.44	0.71		18.38				8.67	10.35	3	0.19		0.26	2.05	0.09			0.04
[14131]	CONVERGENT MARGIN	KERMADEC ARC / KERMADEC ISLANDS / RAOUL / RAOUL / MOUMOUKAI FORMATION - BLUE LAKE MEMBER		-29.25	-29.25	-177.87	-177.87	SAE			s_7101 [14131]	BASALT [14131]									VOL					WR [14131]	49.6	0.77		19.69				10.28	11.8	4.17	0.17		0.26	1.68	0.09			0.19
[14131]	CONVERGENT MARGIN	KERMADEC ARC / KERMADEC ISLANDS / RAOUL / RAOUL / MOUMOUKAI FORMATION - BLUE LAKE MEMBER		-29.25	-29.25	-177.87	-177.87	SAE			s_46356 [14131]	BASALT [14131]									VOL					WR [14131]	49.99	0.78		19.47				10.24	11.72	4.24	0.17		0.27	1.63	0.09			0.41
[14131]	CONVERGENT MARGIN	KERMADEC ARC / KERMADEC ISLANDS / RAOUL / RAOUL / MOUMOUKAI FORMATION - BLUE LAKE MEMBER		-29.25	-29.25	-177.87	-177.87	SAE			s_7100 [14131]	BASALT [14131]									VOL					WR [14131]	49.08	0.72		20.05				9.78	12.32	4.41	0.19		0.26	1.64	0.08			0.19
[14131]	CONVERGENT MARGIN	KERMADEC ARC / KERMADEC ISLANDS / RAOUL / RAOUL / MOUMOUKAI FORMATION - BLUE LAKE MEMBER		-29.25	-29.25	-177.87	-177.87	SAE			s_46367 [14131]	BASALT [14131]									VOL					WR [14131]	49.12	0.69		20.31				9.42	12.46	4.67	0.2		0.32	1.43	0.09			0.14
[14131]	CONVERGENT MARGIN	KERMADEC ARC / KERMADEC ISLANDS / RAOUL / RAOUL / MOUMOUKAI FORMATION - BLUE LAKE MEMBER		-29.25	-29.25	-177.87	-177.87	SAE			s_7099 [14131]	BASALT [14131]									VOL					WR [14131]	48.7	0.75		19.52				10.19	12.48	4.59	0.19		0.27	1.59	0.09			0.08
[14131]	CONVERGENT MARGIN	KERMADEC ARC / KERMADEC ISLANDS / RAOUL / RAOUL / MOUMOUKAI FORMATION - BLUE LAKE MEMBER		-29.25	-29.25	-177.87	-177.87	SAE			s_46357 [14131]	BASALT [14131]									VOL					WR [14131]	49.01	0.75		19.17				10.19	12.18	4.82	0.18		0.25	1.6	0.09			0.21
[14131]	CONVERGENT MARGIN	KERMADEC ARC / KERMADEC ISLANDS / RAOUL / RAOUL / MOUMOUKAI FORMATION - BLUE LAKE MEMBER		-29.25	-29.25	-177.87	-177.87	SAE			s_7098 [14131]	BASALT [14131]									VOL					WR [14131]	50.86	0.86		17.23				11.22	10.6	4.37	0.22		0.4	1.69	0.12			0.6
[14131]	CONVERGENT MARGIN	KERMADEC ARC / KERMADEC ISLANDS / RAOUL / RAOUL / MOUMOUKAI FORMATION - BLUE LAKE MEMBER		-29.25	-29.25	-177.87	-177.87	SAE			s_46363 [14131]	BASALT [14131]									VOL					WR [14131]	48.63	0.69		20.23				9.83	12.6	4.8	0.14		0.28	1.63	0.09			0.11
[14131]	CONVERGENT MARGIN	KERMADEC ARC / KERMADEC ISLANDS / RAOUL / RAOUL / MOUMOUKAI FORMATION - BLUE LAKE MEMBER		-29.25	-29.25	-177.87	-177.87	SAE			s_46364 [14131]	BASALT [14131]									VOL					WR [14131]	50.24	0.85		18				11.5	11.01	4.66	0.21		0.29	1.72	0.1			0.36
[14131]	CONVERGENT MARGIN	KERMADEC ARC / KERMADEC ISLANDS / RAOUL / RAOUL / MOUMOUKAI FORMATION - BLUE LAKE MEMBER		-29.25	-29.25	-177.87	-177.87	SAE			s_7093 [14131]	ANDESITE, BASALTIC [14131]									VOL					WR [14131]	55.81	0.72		18.34				8.56	10.16	3.08	0.18		0.27	2.04	0.09			0.06
[14131]	CONVERGENT MARGIN	KERMADEC ARC / KERMADEC ISLANDS / RAOUL / RAOUL / MOUMOUKAI FORMATION - BLUE LAKE MEMBER		-29.25	-29.25	-177.87	-177.87	SAE			s_7094 [14131]	BASALT [14131]									VOL					WR [14131]	48.82	0.77		19.58				10.41	12.41	4.73	0.2		0.3	1.72	0.1			0.06
[14131]	CONVERGENT MARGIN	KERMADEC ARC / KERMADEC ISLANDS / RAOUL / RAOUL / MOUMOUKAI FORMATION - BLUE LAKE MEMBER		-29.25	-29.25	-177.87	-177.87	SAE			s_7095 [14131]	BASALT [14131]									VOL					WR [14131]	48.98	0.73		19.39				9.88	12.28	4.84	0.17		0.3	1.81	0.08			0.05
[14131]	CONVERGENT MARGIN	KERMADEC ARC / KERMADEC ISLANDS / RAOUL / RAOUL / MOUMOUKAI FORMATION - BLUE LAKE MEMBER		-29.25	-29.25	-177.87	-177.87	SAE			s_23387 [14131]	BASALT [14131]									VOL					WR [14131]	49.46	0.68		17.73				10.68	12.22	6.68	0.2		0.25	1.32	0.08			0.06
[14131]	CONVERGENT MARGIN	KERMADEC ARC / KERMADEC ISLANDS / RAOUL / RAOUL / MOUMOUKAI FORMATION - BLUE LAKE MEMBER		-29.25	-29.25	-177.87	-177.87	SAE			s_46365 [14131]	BASALT [14131]									VOL					WR [14131]	50.58	0.81		19.6				10.07	11.33	3.53	0.16		0.27	1.9	0.09			0.19
[14131]	CONVERGENT MARGIN	KERMADEC ARC / KERMADEC ISLANDS / RAOUL / RAOUL / MOUMOUKAI FORMATION - BLUE LAKE MEMBER		-29.25	-29.25	-177.87	-177.87	SAE			s_46366 [14131]	BASALT [14131]									VOL					WR [14131]	51.43	0.83		19.38				10.24	11.16	3.56	0.2		0.3	1.95	0.09			0.13
[14131]	CONVERGENT MARGIN	KERMADEC ARC / KERMADEC ISLANDS / RAOUL / RAOUL / HUTCHISON FORMATION		-29.25	-29.25	-177.87	-177.87	SAE			s_7103 [14131]	BASALT [14131]									VOL					WR [14131]	49.72	0.69		19.77				9.56	12.56	4.81	0.17		0.23	1.53	0.07			0.09
[14131]	CONVERGENT MARGIN	KERMADEC ARC / KERMADEC ISLANDS / RAOUL / RAOUL / HUTCHISON FORMATION		-29.25	-29.25	-177.87	-177.87	SAE			s_46324 [14131]	BASALT [14131]									VOL					WR [14131]	49.35	0.67		19.91				9.36	12.69	4.52	0.18		0.22	1.43	0.07			0.05
[14131]	CONVERGENT MARGIN	KERMADEC ARC / KERMADEC ISLANDS / RAOUL / RAOUL / HUTCHISON FORMATION		-29.25	-29.25	-177.87	-177.87	SAE			s_7104 [14131]	BASALT [14131]									VOL					WR [14131]	51.97	1.02		15.31				12.88	10.37	4.96	0.25		0.33	1.76	0.09			0.11
[14131]	CONVERGENT MARGIN	KERMADEC ARC / KERMADEC ISLANDS / RAOUL / RAOUL / HUTCHISON FORMATION		-29.25	-29.25	-177.87	-177.87	SAE			s_46325 [14131]	BASALT [14131]									VOL					WR [14131]	51.67	1.02		15.34				12.83	10.29	4.95	0.23		0.33	1.8	0.1			0.1
[14131]	CONVERGENT MARGIN	KERMADEC ARC / KERMADEC ISLANDS / RAOUL / RAOUL / HUTCHISON FORMATION		-29.25	-29.25	-177.87	-177.87	SAE			s_7045 [14131]	ANDESITE [14131]									VOL					WR [14131]	63.17	0.91		14.21				8.13	6.22	1.9	0.24		0.54	3.14	0.18			0.13
[14131]	CONVERGENT MARGIN	KERMADEC ARC / KERMADEC ISLANDS / RAOUL / RAOUL / HUTCHISON FORMATION		-29.25	-29.25	-177.87	-177.87	SAE			s_7089 [14131]	BASALT [14131]									VOL					WR [14131]	49.53	0.81		19.14				10.51	12.23	4.69	0.19		0.29	1.56	0.1			0.06
[14131]	CONVERGENT MARGIN	KERMADEC ARC / KERMADEC ISLANDS / RAOUL / RAOUL / HUTCHISON FORMATION		-29.25	-29.25	-177.87	-177.87	SAE			s_7090 [14131]	ANDESITE, BASALTIC [14131]									VOL					WR [14131]	53.26	1.01		15.15				12.5	9.32	4.6	0.25		0.34	2.07	0.09			0.06
[14131]	CONVERGENT MARGIN	KERMADEC ARC / KERMADEC ISLANDS / RAOUL / RAOUL / HUTCHISON FORMATION		-29.25	-29.25	-177.87	-177.87	SAE			s_7105 [14131]	BASALT [14131]									VOL					WR [14131]	50.4	0.8		17.97				10.91	11.78	4.86	0.21		0.26	1.76	0.07			0.06
[14131]	CONVERGENT MARGIN	KERMADEC ARC / KERMADEC ISLANDS / RAOUL / RAOUL / HUTCHISON FORMATION		-29.25	-29.25	-177.87	-177.87	SAE			s_46327 [14131]	BASALT [14131]									VOL					WR [14131]	49.92	0.72		18.71				10.17	12.28	5.04	0.21		0.24	1.43	0.07			0.07
[14131]	CONVERGENT MARGIN	KERMADEC ARC / KERMADEC ISLANDS / RAOUL / RAOUL / HUTCHISON FORMATION		-29.25	-29.25	-177.87	-177.87	SAE			s_23369 [14131]	ANDESITE, BASALTIC [14131]									VOL					WR [14131]	53.82	1.04		14.65				12.65	9.31	4.56	0.22		0.35	2.02	0.1			0.11
[14131]	CONVERGENT MARGIN	KERMADEC ARC / KERMADEC ISLANDS / RAOUL / RAOUL / HUTCHISON FORMATION		-29.25	-29.25	-177.87	-177.87	SAE			s_23370 [14131]	BASALT [14131]									VOL					WR [14131]	51.26	0.92		14.25				10.82	7.39	3.96	0.19		0.44	2.08	0.08			2.62
[14131]	CONVERGENT MARGIN	KERMADEC ARC / KERMADEC ISLANDS / RAOUL / RAOUL / HUTCHISON FORMATION		-29.25	-29.25	-177.87	-177.87	SAE			s_23372 [14131]	ANDESITE, BASALTIC [14131]									VOL					WR [14131]	53.14	1.15		14.75				12.98	9.29	4.58	0.24		0.45	2.03	0.14			0.06
[14131]	CONVERGENT MARGIN	KERMADEC ARC / KERMADEC ISLANDS / RAOUL / RAOUL / D^ARCY FORMATION - SUNSHINE MEMBER		-29.25	-29.25	-177.87	-177.87	SAE			s_23389 [14131]	BASALT [14131]									VOL					WR [14131]	50.26	0.79		17.86				10.71	11.95	5	0.21		0.27	1.61	0.07			0.09
[14131]	CONVERGENT MARGIN	KERMADEC ARC / KERMADEC ISLANDS / RAOUL / RAOUL / D^ARCY FORMATION - SUNSHINE MEMBER		-29.25	-29.25	-177.87	-177.87	SAE			s_7058 [14131]	BASALT [14131]									VOL					WR [14131]	52.21	0.44		9.88				8.22	13.05	13.31	0.17		0.21	1.19	0.05			0.03
[14131]	CONVERGENT MARGIN	KERMADEC ARC / KERMADEC ISLANDS / RAOUL / RAOUL / D^ARCY FORMATION - SUNSHINE MEMBER		-29.25	-29.25	-177.87	-177.87	SAE			s_7120 [14131]	BASALT [14131]									VOL					WR [14131]	49.27	0.76		16				10.2	12.83	7.93	0.22		0.18	1.22	0.06			0.11
[14131]	CONVERGENT MARGIN	KERMADEC ARC / KERMADEC ISLANDS / RAOUL / RAOUL / D^ARCY FORMATION - SUNSHINE MEMBER		-29.25	-29.25	-177.87	-177.87	SAE			s_7121 [14131]	BASALT [14131]									VOL					WR [14131]	47.75	0.78		17.65				10.19	13.21	6.38	0.21		0.24	1.59	0.07			0.23
[14131]	CONVERGENT MARGIN	KERMADEC ARC / KERMADEC ISLANDS / RAOUL / RAOUL / D^ARCY FORMATION - SUNSHINE MEMBER		-29.25	-29.25	-177.87	-177.87	SAE			s_7123 [14131]	BASALT [14131]									VOL					WR [14131]	53.31	0.6		14.31				9.36	11.38	7.52	0.21		0.29	1.85	0.08			0.04
[14131]	CONVERGENT MARGIN	KERMADEC ARC / KERMADEC ISLANDS / RAOUL / RAOUL / D^ARCY FORMATION - SUNSHINE MEMBER		-29.25	-29.25	-177.87	-177.87	SAE			s_7125 [14131]	BASALT [14131]									VOL					WR [14131]	49.52	0.72		17.69				9.53	12.97	6.43	0.19		0.18	1.31	0.06			0.06
[14131]	CONVERGENT MARGIN	KERMADEC ARC / KERMADEC ISLANDS / RAOUL / RAOUL / D^ARCY FORMATION - SUNSHINE MEMBER		-29.25	-29.25	-177.87	-177.87	SAE			s_7126 [14131]	ANDESITE, BASALTIC [14131]									VOL					WR [14131]	54.11	0.87		15.92				9.61	10.25	5.38	0.16		0.24	2.22	0.09			0.06
[14131]	CONVERGENT MARGIN	KERMADEC ARC / KERMADEC ISLANDS / RAOUL / RAOUL / D^ARCY FORMATION - SUNSHINE MEMBER		-29.25	-29.25	-177.87	-177.87	SAE			s_7127 [14131]	BASALT [14131]									VOL					WR [14131]	52.3	0.56		14.54				9.34	11.63	7.67	0.2		0.15	1.7	0.05			0.3
[14131]	CONVERGENT MARGIN	KERMADEC ARC / KERMADEC ISLANDS / RAOUL / RAOUL / D^ARCY FORMATION - SUNSHINE MEMBER		-29.25	-29.25	-177.87	-177.87	SAE			s_7128 [14131]	BASALT [14131]									VOL					WR [14131]	47.98	0.62		19.09				10.01	13.23	6.6	0.19		0.13	1.14	0.05			0.05
[14131]	CONVERGENT MARGIN	KERMADEC ARC / KERMADEC ISLANDS / RAOUL / RAOUL / D^ARCY FORMATION - SUNSHINE MEMBER		-29.25	-29.25	-177.87	-177.87	SAE			s_7129 [14131]	BASALT [14131]									VOL					WR [14131]	48.01	0.64		19.02				10.17	13.12	6.47	0.2		0.13	1.18	0.05			0.06
[14131]	CONVERGENT MARGIN	KERMADEC ARC / KERMADEC ISLANDS / RAOUL / RAOUL / D^ARCY FORMATION - SUNSHINE MEMBER		-29.25	-29.25	-177.87	-177.87	SAE			s_7131 [14131]	BASALT [14131]									VOL					WR [14131]	47.08	0.56		16.11				10.18	13.4	10.18	0.19		0.11	0.92	0.04			0.04
[14131]	CONVERGENT MARGIN	KERMADEC ARC / KERMADEC ISLANDS / RAOUL / RAOUL / D^ARCY FORMATION - SUNSHINE MEMBER		-29.25	-29.25	-177.87	-177.87	SAE			s_7132 [14131]	BASALT [14131]									VOL					WR [14131]	48.6	0.74		19.35				10.36	12.49	5.52	0.18		0.18	1.59	0.08			0.05
[14131]	CONVERGENT MARGIN	KERMADEC ARC / KERMADEC ISLANDS / RAOUL / RAOUL / D^ARCY FORMATION - SUNSHINE MEMBER		-29.25	-29.25	-177.87	-177.87	SAE			s_7133 [14131]	BASALT [14131]									VOL					WR [14131]	48.68	0.74		17.74				10.64	12.51	6.81	0.21		0.17	1.34	0.07			0.06
[14131]	CONVERGENT MARGIN	KERMADEC ARC / KERMADEC ISLANDS / RAOUL / RAOUL / D^ARCY FORMATION - SUNSHINE MEMBER		-29.25	-29.25	-177.87	-177.87	SAE			s_7134 [14131]	BASALT [14131]									VOL					WR [14131]	47.67	0.53		15.55				9.83	13.45	10.44	0.19		0.1	0.94	0.05			0.04
[14131]	CONVERGENT MARGIN	KERMADEC ARC / KERMADEC ISLANDS / RAOUL / RAOUL / D^ARCY FORMATION - SUNSHINE MEMBER		-29.25	-29.25	-177.87	-177.87	SAE			s_7135 [14131]	BASALT [14131]									VOL					WR [14131]	47.85	0.56		15.55				9.97	13.33	10.3	0.18		0.11	0.93	0.05			0.03
[14131]	CONVERGENT MARGIN	KERMADEC ARC / KERMADEC ISLANDS / RAOUL / RAOUL / D^ARCY FORMATION - SUNSHINE MEMBER		-29.25	-29.25	-177.87	-177.87	SAE			s_7136 [14131]	BASALT [14131]									VOL					WR [14131]	48.09	0.61		17.09				10.16	13.01	8.63	0.22		0.15	1.13	0.06			0.05
[14131]	CONVERGENT MARGIN	KERMADEC ARC / KERMADEC ISLANDS / RAOUL / RAOUL / D^ARCY FORMATION - SUNSHINE MEMBER		-29.25	-29.25	-177.87	-177.87	SAE			s_7137 [14131]	BASALT [14131]									VOL					WR [14131]	47.48	0.54		15.71				9.99	13.48	10.34	0.2		0.11	0.96	0.05			0.04
[14131]	CONVERGENT MARGIN	KERMADEC ARC / KERMADEC ISLANDS / RAOUL / RAOUL / D^ARCY FORMATION - SUNSHINE MEMBER		-29.25	-29.25	-177.87	-177.87	SAE			s_7138 [14131]	BASALT [14131]									VOL					WR [14131]	47.79	0.54		15.72				9.87	13.62	10.5	0.22		0.11	0.93	0.04			0.04
[14131]	CONVERGENT MARGIN	KERMADEC ARC / KERMADEC ISLANDS / RAOUL / RAOUL / D^ARCY FORMATION - SUNSHINE MEMBER		-29.25	-29.25	-177.87	-177.87	SAE			s_7139 [14131]	BASALT [14131]									VOL					WR [14131]	47.27	0.56		15.73				10.08	13.44	10.31	0.21		0.1	0.96	0.04			0.07
[14131]	CONVERGENT MARGIN	KERMADEC ARC / KERMADEC ISLANDS / RAOUL / RAOUL / D^ARCY FORMATION		-29.25	-29.25	-177.87	-177.87	SAE			s_7053 [14131]	ANDESITE, BASALTIC [14131]									VOL					WR [14131]	54.83	1.04		14.79				12.31	8.57	3.72	0.24		0.41	2.5	0.11			0.22
[14131]	CONVERGENT MARGIN	KERMADEC ARC / KERMADEC ISLANDS / RAOUL / RAOUL / D^ARCY FORMATION		-29.25	-29.25	-177.87	-177.87	SAE			s_7107 [14131]	BASALT [14131]									VOL					WR [14131]	51.63	0.83		17.73				10.53	11.27	4.63	0.19		0.27	1.79	0.1			0.07
[14131]	CONVERGENT MARGIN	KERMADEC ARC / KERMADEC ISLANDS / RAOUL / RAOUL / D^ARCY FORMATION		-29.25	-29.25	-177.87	-177.87	SAE			s_7108 [14131]	BASALT [14131]									VOL					WR [14131]	51.11	0.81		17.85				10.4	11.31	4.91	0.16		0.26	1.92	0.1			0.13
[14131]	CONVERGENT MARGIN	KERMADEC ARC / KERMADEC ISLANDS / RAOUL / RAOUL / D^ARCY FORMATION		-29.25	-29.25	-177.87	-177.87	SAE			s_7109 [14131]	BASALT [14131]									VOL					WR [14131]	52.24	0.84		17.69				10.31	11.1	4.53	0.18		0.27	1.86	0.1			0.05
[14131]	CONVERGENT MARGIN	KERMADEC ARC / KERMADEC ISLANDS / RAOUL / RAOUL / D^ARCY FORMATION		-29.25	-29.25	-177.87	-177.87	SAE			s_7110 [14131]	BASALT [14131]									VOL					WR [14131]	49.67	0.69		17.84				9.56	12.68	6.21	0.2		0.34	1.46	0.11			0.05
[14131]	CONVERGENT MARGIN	KERMADEC ARC / KERMADEC ISLANDS / RAOUL / RAOUL / D^ARCY FORMATION		-29.25	-29.25	-177.87	-177.87	SAE			s_7111 [14131]	BASALT [14131]									VOL					WR [14131]	52.65	0.83		15.63				10.25	10.61	6.02	0.22		0.41	1.91	0.13			0.16
[14131]	CONVERGENT MARGIN	KERMADEC ARC / KERMADEC ISLANDS / RAOUL / RAOUL / D^ARCY FORMATION		-29.25	-29.25	-177.87	-177.87	SAE			s_7112 [14131]	BASALT [14131]									VOL					WR [14131]	48.64	0.64		21.03				9.35	13.11	4.64	0.19		0.14	1.31	0.06			0.03
[14131]	CONVERGENT MARGIN	KERMADEC ARC / KERMADEC ISLANDS / RAOUL / RAOUL / D^ARCY FORMATION		-29.25	-29.25	-177.87	-177.87	SAE			s_7114 [14131]	BASALT [14131]									VOL					WR [14131]	48.84	0.65		20.83				9.35	12.82	4.61	0.2		0.14	1.47	0.06			0.03
[14131]	CONVERGENT MARGIN	KERMADEC ARC / KERMADEC ISLANDS / RAOUL / RAOUL / D^ARCY FORMATION		-29.25	-29.25	-177.87	-177.87	SAE			s_7115 [14131]	ANDESITE, BASALTIC [14131]									VOL					WR [14131]	53.47	1.03		14.66				12.64	9.21	4.64	0.24		0.35	2.32	0.09			0.17
[14131]	CONVERGENT MARGIN	KERMADEC ARC / KERMADEC ISLANDS / RAOUL / RAOUL / D^ARCY FORMATION		-29.25	-29.25	-177.87	-177.87	SAE			s_7116 [14131]	BASALT [14131]									VOL					WR [14131]	48.67	0.72		17.57				10.61	12.49	7.26	0.2		0.19	1.37	0.07			0.09
[14131]	CONVERGENT MARGIN	KERMADEC ARC / KERMADEC ISLANDS / RAOUL / RAOUL / D^ARCY FORMATION		-29.25	-29.25	-177.87	-177.87	SAE			s_7117 [14131]	BASALT [14131]									VOL					WR [14131]	48.16	0.64		21.48				9.44	12.99	4.49	0.17		0.14	1.29	0.05			0.04
[14131]	CONVERGENT MARGIN	KERMADEC ARC / KERMADEC ISLANDS / RAOUL / RAOUL / D^ARCY FORMATION		-29.25	-29.25	-177.87	-177.87	SAE			s_7118 [14131]	BASALT [14131]									VOL					WR [14131]	48.47	0.64		21.35				9.38	13.06	4.45	0.18		0.14	1.39	0.05			0.02
[14131]	CONVERGENT MARGIN	KERMADEC ARC / KERMADEC ISLANDS / RAOUL / RAOUL / D^ARCY FORMATION		-29.25	-29.25	-177.87	-177.87	SAE			s_7119 [14131]	ANDESITE, BASALTIC [14131]									VOL					WR [14131]	53.73	0.96		14.71				12.46	9.4	4.79	0.23		0.33	2.09	0.09			0.12
[14131]	CONVERGENT MARGIN	KERMADEC ARC / KERMADEC ISLANDS / RAOUL / RAOUL / D^ARCY FORMATION		-29.25	-29.25	-177.87	-177.87	SAE			s_7140 [14131]	BASALT [14131]									VOL					WR [14131]	50.19	0.79		19.46				10.35	11.59	4.18	0.21		0.27	1.79	0.08			0.08
[14131]	CONVERGENT MARGIN	KERMADEC ARC / KERMADEC ISLANDS / RAOUL / RAOUL / D^ARCY FORMATION		-29.25	-29.25	-177.87	-177.87	SAE			s_7141 [14131]	BASALT [14131]									VOL					WR [14131]	50.03	0.79		19.25				10.63	11.61	4.16	0.17		0.27	1.86	0.09			0.18
[14131]	CONVERGENT MARGIN	KERMADEC ARC / KERMADEC ISLANDS / RAOUL / RAOUL / D^ARCY FORMATION		-29.25	-29.25	-177.87	-177.87	SAE			s_7142 [14131]	ANDESITE [14131]									VOL					WR [14131]	56.25	0.7		18.18				8.49	9.9	3	0.18		0.25	2.09	0.08			0.06
[14131]	CONVERGENT MARGIN	KERMADEC ARC / KERMADEC ISLANDS / RAOUL / RAOUL / D^ARCY FORMATION		-29.25	-29.25	-177.87	-177.87	SAE			s_23375 [14131]	ANDESITE [14131]									VOL					WR [14131]	57.93	0.93		15.09				10.72	8.33	3.49	0.24		0.31	2.34	0.1			0.07
[14131]	CONVERGENT MARGIN	KERMADEC ARC / KERMADEC ISLANDS / RAOUL / RAOUL / D^ARCY FORMATION		-29.25	-29.25	-177.87	-177.87	SAE			s_23396 [14131]	BASALT [14131]									VOL					WR [14131]	52.2	0.83		16.9				10.69	10.6	5.75	0.19		0.27	1.71	0.1			0.03
[14131]	CONVERGENT MARGIN	KERMADEC ARC / KERMADEC ISLANDS / RAOUL / RAOUL / D^ARCY FORMATION		-29.25	-29.25	-177.87	-177.87	SAE			s_23397 [14131]	BASALT [14131]									VOL					WR [14131]	52.64	1.21		14.3				13.46	9.26	4.64	0.23		0.49	2.04	0.13			0.08
[14131]	CONVERGENT MARGIN	KERMADEC ARC / KERMADEC ISLANDS / RAOUL / RAOUL / D^ARCY FORMATION		-29.25	-29.25	-177.87	-177.87	SAE			s_46328 [14131]	BASALT [14131]									VOL					WR [14131]	51.82	0.95		18.22				10.13	10.98	4.06	0.19		0.31	2.03	0.13			0.09
[14131]	CONVERGENT MARGIN	KERMADEC ARC / KERMADEC ISLANDS / RAOUL / RAOUL / D^ARCY FORMATION		-29.25	-29.25	-177.87	-177.87	SAE			s_46329 [14131]	BASALT [14131]									VOL					WR [14131]	51.44	0.82		18.03				10.37	11.12	4.61	0.19		0.28	1.79	0.1			0.12
[14131]	CONVERGENT MARGIN	KERMADEC ARC / KERMADEC ISLANDS / RAOUL / RAOUL / BOAT COVE FORMATION - WILSON MEMBER		-29.25	-29.25	-177.87	-177.87	SAE			s_7143 [14131]	BASALT [14131]									VOL					WR [14131]	51.02	0.89		17.46				11.71	10.54	4.42	0.23		0.4	1.99	0.12			0.12
[14131]	CONVERGENT MARGIN	KERMADEC ARC / KERMADEC ISLANDS / RAOUL / RAOUL / BOAT COVE FORMATION - WILSON MEMBER		-29.25	-29.25	-177.87	-177.87	SAE			s_7145 [14131]	ANDESITE, BASALTIC [14131]									VOL					WR [14131]	53.69	0.75		17.72				9.88	10.27	3.75	0.18		0.36	2.08	0.08			0.13
[14131]	CONVERGENT MARGIN	KERMADEC ARC / KERMADEC ISLANDS / RAOUL / RAOUL / BOAT COVE FORMATION - WILSON MEMBER		-29.25	-29.25	-177.87	-177.87	SAE			s_7146 [14131]	BASALT [14131]									VOL					WR [14131]	51.35	0.7		16.67				10.08	11.51	5.95	0.2		0.25	1.39	0.06			0.34
[14131]	CONVERGENT MARGIN	KERMADEC ARC / KERMADEC ISLANDS / RAOUL / RAOUL / BOAT COVE FORMATION - WILSON MEMBER		-29.25	-29.25	-177.87	-177.87	SAE			s_23402 [14131]	BASALT [14131]									VOL					WR [14131]	51.6	0.69		16.72				9.98	11.37	5.92	0.2		0.26	1.53	0.06			0.23
[14131]	CONVERGENT MARGIN	KERMADEC ARC / KERMADEC ISLANDS / RAOUL / RAOUL / BOAT COVE FORMATION - WILSON MEMBER		-29.25	-29.25	-177.87	-177.87	SAE			s_7151 [14131]	BASALT [14131]									VOL					WR [14131]	51.2	0.79		18.55				10.39	10.68	4.05	0.19		0.44	2.14	0.1			0.26
[14131]	CONVERGENT MARGIN	KERMADEC ARC / KERMADEC ISLANDS / RAOUL / RAOUL / BOAT COVE FORMATION - WILSON MEMBER		-29.25	-29.25	-177.87	-177.87	SAE			s_7152 [14131]	BASALT [14131]									VOL					WR [14131]	51.84	0.65		17.65				9.81	11.16	5.11	0.2		0.27	1.7	0.06			0.11
[14131]	CONVERGENT MARGIN	KERMADEC ARC / KERMADEC ISLANDS / RAOUL / RAOUL / BOAT COVE FORMATION - WILSON MEMBER		-29.25	-29.25	-177.87	-177.87	SAE			s_23373 [14131]	ANDESITE, BASALTIC [14131]									VOL					WR [14131]	54.35	0.79		16.54				10.21	9.87	3.9	0.19		0.35	1.92	0.1			0.14
[14131]	CONVERGENT MARGIN	KERMADEC ARC / KERMADEC ISLANDS / RAOUL / RAOUL / BOAT COVE FORMATION - WILSON MEMBER		-29.25	-29.25	-177.87	-177.87	SAE			s_23379 [14131]	BASALT [14131]									VOL					WR [14131]	51.54	0.74		18.53				9.97	11.24	4.27	0.19		0.21	1.76	0.07			0.14
[14131]	CONVERGENT MARGIN	KERMADEC ARC / KERMADEC ISLANDS / RAOUL / RAOUL / BOAT COVE FORMATION - WILSON MEMBER		-29.25	-29.25	-177.87	-177.87	SAE			s_23403 [14131]	BASALT [14131]									VOL					WR [14131]	51.93	0.67		17.76				9.81	11.24	4.97	0.18		0.27	1.65	0.08			0.2
[14131]	CONVERGENT MARGIN	KERMADEC ARC / KERMADEC ISLANDS / HERALD / HERALD / BOAT COVE FORMATION		-29.25	-29.25	-177.87	-177.87	SAE			s_14764 [14131]	ANDESITE, BASALTIC [14131]									VOL					WR [14131]	53.6	0.92		17.19				10.24	9.37	3.91	0.2		0.36	2.68	0.1			0.36
[14131]	CONVERGENT MARGIN	KERMADEC ARC / KERMADEC ISLANDS / HERALD / HERALD / BOAT COVE FORMATION		-29.25	-29.25	-177.87	-177.87	SAE			s_14775 [14131]	BASALT [14131]									VOL					WR [14131]	51.71	0.76		17.8				9.92	11.22	5.04	0.18		0.13	1.96	0.07			0.27
[14131]	CONVERGENT MARGIN	KERMADEC ARC / KERMADEC ISLANDS / HERALD / HERALD / BOAT COVE FORMATION		-29.25	-29.25	-177.87	-177.87	SAE			s_14789 [14131]	ANDESITE, BASALTIC [14131]									VOL					WR [14131]	54.21	0.75		17.86				9.26	10.1	3.53	0.17		0.25	2.3	0.09			0.3
[14131]	CONVERGENT MARGIN	KERMADEC ARC / KERMADEC ISLANDS / HERALD / HERALD / BOAT COVE FORMATION		-29.25	-29.25	-177.87	-177.87	SAE			s_14790 [14131]	ANDESITE, BASALTIC [14131]									VOL					WR [14131]	53.99	0.74		17.21				9.76	9.91	4.18	0.16		0.32	2.06	0.08			0.23
[14131]	CONVERGENT MARGIN	KERMADEC ARC / KERMADEC ISLANDS / HERALD / HERALD / BOAT COVE FORMATION		-29.25	-29.25	-177.87	-177.87	SAE			s_23395 [14131]	ANDESITE, BASALTIC [14131]									VOL					WR [14131]	54.29	0.75		17.12				9.66	9.94	4.11	0.18		0.27	2.21	0.08			0.15
[14131]	CONVERGENT MARGIN	KERMADEC ARC / KERMADEC ISLANDS / HERALD / HERALD / BOAT COVE FORMATION		-29.25	-29.25	-177.87	-177.87	SAE			s_14796 [14131]	BASALT [14131]									VOL					WR [14131]	52.74	0.7		18.66				9.39	10.82	3.93	0.21		0.27	1.86	0.07			0.39
[14131]	CONVERGENT MARGIN	KERMADEC ARC / KERMADEC ISLANDS / RAOUL / RAOUL / BOAT COVE FORMATION - MEYER MEMBER	NORTH MEYER	-29.25	-29.25	-177.87	-177.87	SAE			s_14807 [14131]	ANDESITE [14131]									VOL					WR [14131]	60.77	0.77		15.28				7.77	6.6	1.98	0.2		0.57	3.22	0.15			0.49
[14131]	CONVERGENT MARGIN	KERMADEC ARC / KERMADEC ISLANDS / RAOUL / RAOUL / BOAT COVE FORMATION - MEYER MEMBER	NORTH MEYER	-29.25	-29.25	-177.87	-177.87	SAE			s_23384 [14131]	ANDESITE, BASALTIC [14131]									VOL					WR [14131]	54.09	0.75		17.92				9.41	9.93	3.5	0.19		0.23	2.27	0.13			0.24
[14131]	CONVERGENT MARGIN	KERMADEC ARC / KERMADEC ISLANDS / RAOUL / RAOUL / BOAT COVE FORMATION - MEYER MEMBER	NORTH MEYER	-29.25	-29.25	-177.87	-177.87	SAE			s_23385 [14131]	ANDESITE, BASALTIC [14131]									VOL					WR [14131]	54.05	0.77		17.56				9.44	9.91	3.6	0.17		0.34	2.28	0.13			0.41
[14131]	CONVERGENT MARGIN	KERMADEC ARC / KERMADEC ISLANDS / RAOUL / RAOUL	LITHIC BLOCKS IN TEPHRAS AND BOULDERS ON THE COAST	-29.25	-29.25	-177.87	-177.87	SAE			s_6982 [14131]	DACITE [14131]									VOL					WR [14131]	67.42	0.64		14.73				5.63	5.3	1.49	0.18		0.61	3.46	0.17			0.09
[14131]	CONVERGENT MARGIN	KERMADEC ARC / KERMADEC ISLANDS / RAOUL / RAOUL	LITHIC BLOCKS IN TEPHRAS AND BOULDERS ON THE COAST	-29.25	-29.25	-177.87	-177.87	SAE			s_6983 [14131]	ANDESITE [14131]									VOL					WR [14131]	59.38	0.75		16.79				8.36	8.58	2.56	0.2		0.26	2.43	0.1			0.08
[14131]	CONVERGENT MARGIN	KERMADEC ARC / KERMADEC ISLANDS / RAOUL / RAOUL	LITHIC BLOCKS IN TEPHRAS AND BOULDERS ON THE COAST	-29.25	-29.25	-177.87	-177.87	SAE			s_7002 [14131]	ANDESITE, BASALTIC [14131]									VOL					WR [14131]	54.08	0.99		14.9				12.33	9.12	4.47	0.25		0.38	2.18	0.09			0.11
[14131]	CONVERGENT MARGIN	KERMADEC ARC / KERMADEC ISLANDS / RAOUL / RAOUL	LITHIC BLOCKS IN TEPHRAS AND BOULDERS ON THE COAST	-29.25	-29.25	-177.87	-177.87	SAE			s_7003 [14131]	BASALT [14131]									VOL					WR [14131]	50.16	0.69		20.43				9.03	12.36	3.75	0.18		0.2	1.7	0.06			0.17
[14131]	CONVERGENT MARGIN	KERMADEC ARC / KERMADEC ISLANDS / RAOUL / RAOUL	LITHIC BLOCKS IN TEPHRAS AND BOULDERS ON THE COAST	-29.25	-29.25	-177.87	-177.87	SAE			s_7012B [14131]	BASALT [14131]									VOL					WR [14131]	50.04	0.73		18.96				10.19	12.33	4.98	0.2		0.24	1.5	0.07			0.04
[14131]	CONVERGENT MARGIN	KERMADEC ARC / KERMADEC ISLANDS / RAOUL / RAOUL	LITHIC BLOCKS IN TEPHRAS AND BOULDERS ON THE COAST	-29.25	-29.25	-177.87	-177.87	SAE			s_7061 [14131]	DACITE [14131]									VOL					WR [14131]	67.46	0.62		14.54				5.57	5.21	1.53	0.18		0.61	3.45	0.17			0.13
[14131]	CONVERGENT MARGIN	KERMADEC ARC / KERMADEC ISLANDS / RAOUL / RAOUL	LITHIC BLOCKS IN TEPHRAS AND BOULDERS ON THE COAST	-29.25	-29.25	-177.87	-177.87	SAE			s_46294 [14131]	ANDESITE [14131]									VOL					WR [14131]	56.09	0.71		18.36				8.57	10.03	2.93	0.18		0.26	2.09	0.09			0.1
[14131]	CONVERGENT MARGIN	KERMADEC ARC / KERMADEC ISLANDS / RAOUL / RAOUL	LITHIC BLOCKS IN TEPHRAS AND BOULDERS ON THE COAST	-29.25	-29.25	-177.87	-177.87	SAE			s_46295 [14131]	BASALT [14131]									VOL					WR [14131]	49.01	0.68		19.81				9.58	12.45	5.01	0.2		0.26	1.59	0.08			0.2
[14131]	CONVERGENT MARGIN	KERMADEC ARC / KERMADEC ISLANDS / RAOUL / RAOUL	LITHIC BLOCKS IN TEPHRAS AND BOULDERS ON THE COAST	-29.25	-29.25	-177.87	-177.87	SAE			s_46318 [14131]	ANDESITE [14131]									VOL					WR [14131]	58.68	0.93		14.58				9.77	7.82	3.44	0.21		0.49	2.49	0.14			0.09
[14131]	CONVERGENT MARGIN	KERMADEC ARC / KERMADEC ISLANDS / RAOUL / RAOUL	LITHIC BLOCKS IN TEPHRAS AND BOULDERS ON THE COAST	-29.25	-29.25	-177.87	-177.87	SAE			s_46321 [14131]	ANDESITE, BASALTIC [14131]									VOL					WR [14131]	55.7	0.71		18.31				8.65	10.06	2.94	0.18		0.27	1.88	0.09			0.06
[14131]	CONVERGENT MARGIN	KERMADEC ARC / KERMADEC ISLANDS / RAOUL / RAOUL	LITHIC BLOCKS IN TEPHRAS AND BOULDERS ON THE COAST	-29.25	-29.25	-177.87	-177.87	SAE			s_46322 [14131]	ANDESITE, BASALTIC [14131]									VOL					WR [14131]	56.47	0.69		16.38				9.03	9.03	4	0.2		0.33	2.33	0.13			0.14
[14131]	CONVERGENT MARGIN	KERMADEC ARC / KERMADEC ISLANDS / RAOUL / RAOUL	LITHIC BLOCKS IN TEPHRAS AND BOULDERS ON THE COAST	-29.25	-29.25	-177.87	-177.87	SAE			s_46323 [14131]	ANDESITE [14131]									VOL					WR [14131]	60.24	0.64		15.08				7.12	7.39	3.28	0.18		0.42	2.57	0.11			0.11
[14131]	CONVERGENT MARGIN	KERMADEC ARC / KERMADEC ISLANDS / RAOUL / RAOUL	LITHIC BLOCKS IN TEPHRAS AND BOULDERS ON THE COAST	-29.25	-29.25	-177.87	-177.87	SAE			s_46337 [14131]	DACITE [14131]									VOL					WR [14131]	68.64	0.6		14.49				4.72	4.87	1.33	0.19		0.48	3.62	0.15			0.09
[14131]	CONVERGENT MARGIN	KERMADEC ARC / KERMADEC ISLANDS / RAOUL / RAOUL	LITHIC BLOCKS IN TEPHRAS AND BOULDERS ON THE COAST	-29.25	-29.25	-177.87	-177.87	SAE			s_46350 [14131]	ANDESITE, BASALTIC [14131]									VOL					WR [14131]	56.06	0.71		18.25				8.42	9.94	2.91	0.2		0.26	2.09	0.1			0.13
[14131]	CONVERGENT MARGIN	KERMADEC ARC / KERMADEC ISLANDS / RAOUL / RAOUL	LITHIC BLOCKS IN TEPHRAS AND BOULDERS ON THE COAST	-29.25	-29.25	-177.87	-177.87	SAE			s_46351 [14131]	DACITE [14131]									VOL					WR [14131]	65.44	0.62		14.85				5.99	5.76	1.72	0.2		0.59	3.22	0.16			0.34
[14131]	CONVERGENT MARGIN	KERMADEC ARC / KERMADEC ISLANDS / RAOUL / RAOUL	LITHIC BLOCKS IN TEPHRAS AND BOULDERS ON THE COAST	-29.25	-29.25	-177.87	-177.87	SAE			s_46352 [14131]	ANDESITE, BASALTIC [14131]									VOL					WR [14131]	56.17	0.69		17.92				8.67	9.92	3.23	0.21		0.25	2.1	0.09			0.13
[14131]	CONVERGENT MARGIN	KERMADEC ARC / KERMADEC ISLANDS / RAOUL / RAOUL	LITHIC BLOCKS IN TEPHRAS AND BOULDERS ON THE COAST	-29.25	-29.25	-177.87	-177.87	SAE			s_46353 [14131]	BASALT [14131]									VOL					WR [14131]	50.66	0.51		11.29				9.36	14.38	11.63	0.22		0.21	1	0.07			0.19
[14131]	CONVERGENT MARGIN	KERMADEC ARC / KERMADEC ISLANDS / RAOUL / RAOUL	LITHIC BLOCKS IN TEPHRAS AND BOULDERS ON THE COAST	-29.25	-29.25	-177.87	-177.87	SAE			s_46354 [14131]	ANDESITE, BASALTIC [14131]									VOL					WR [14131]	56.13	0.7		17.77				8.49	9.75	3.33	0.22		0.28	1.95	0.09			0.18
[14127]	CONVERGENT MARGIN	KERMADEC ARC / HAVRE TROUGH / NGATOROIRANGI RIFT	DIVE 986	-33.4685	-33.4685	-179.547	-179.547	SAQ	-2947	-2947	s_986-R02 [14127]	NOT GIVEN [14127]		20000 [14127]							VOL					GL [14127]	53.74	0.79		16.54				7.55	12.16	6.48	0.13		0.2	2.32	0.08
[14127]	CONVERGENT MARGIN	KERMADEC ARC / HAVRE TROUGH / NGATOROIRANGI RIFT	DIVE 986	-33.4674	-33.4674	-179.545	-179.545	SAQ	-2910	-2910	s_986-R06 [14127]	NOT GIVEN [14127]		20000 [14127]							VOL					GL [14127]	52.31	1.27		16.85				8.39	11.19	6.14	0.16		0.16	3.39	0.12
[14127]	CONVERGENT MARGIN	KERMADEC ARC / HAVRE TROUGH / NGATOROIRANGI RIFT	DIVE 986	-33.4674	-33.4674	-179.545	-179.545	SAQ	-2910	-2910	s_986-R07 [14127]	NOT GIVEN [14127]		20000 [14127]							VOL					GL [14127]	52.09	1.2		17.1				8.04	11.45	6.4	0.19		0.15	3.26	0.11
[14127]	CONVERGENT MARGIN	KERMADEC ARC / HAVRE TROUGH / NGATOROIRANGI RIFT	DIVE 986	-33.4643	-33.4643	-179.546	-179.546	SAQ	-2834	-2834	s_986-R08 [14127]	NOT GIVEN [14127]		20000 [14127]							VOL					GL [14127]	51.31	1.02		17.33				7.65	12.28	6.84	0.15		0.15	3.18	0.09
[14127]	CONVERGENT MARGIN	KERMADEC ARC / HAVRE TROUGH / NGATOROIRANGI RIFT	DIVE 986	-33.4622	-33.4622	-179.546	-179.546	SAQ	-2778	-2778	s_986-R10 [14127]	NOT GIVEN [14127]		20000 [14127]							VOL					GL [14127]	52.28	1.3		16.58				8.65	11.19	6.22	0.18		0.15	3.35	0.09
[14127]	CONVERGENT MARGIN	KERMADEC ARC / HAVRE TROUGH / NGATOROIRANGI RIFT	DIVE 986	-33.4615	-33.4615	-179.545	-179.545	SAQ	-2747	-2747	s_986-R11 [14127]	NOT GIVEN [14127]		20000 [14127]							VOL					GL [14127]	52.06	1.3		16.68				8.54	11.28	6.21	0.15		0.15	3.5	0.12
[14127]	CONVERGENT MARGIN	KERMADEC ARC / HAVRE TROUGH / NGATOROIRANGI RIFT	DIVE 986	-33.461	-33.461	-179.545	-179.545	SAQ	-2732	-2732	s_986-R13-1 [14127]	NOT GIVEN [14127]		20000 [14127]							VOL					GL [14127]	52.09	1.06		17.44				7.51	11.68	6.6	0.14		0.16	3.2	0.1
[14127]	CONVERGENT MARGIN	KERMADEC ARC / HAVRE TROUGH / NGATOROIRANGI RIFT	DIVE 986	-33.461	-33.461	-179.545	-179.545	SAQ	-2732	-2732	s_986-R13-2 [14127]	NOT GIVEN [14127]		20000 [14127]							VOL					GL [14127]	51.69	1.04		17.58				7.42	11.94	6.7	0.14		0.16	3.21	0.11
[14127]	CONVERGENT MARGIN	KERMADEC ARC / HAVRE TROUGH / NGATOROIRANGI RIFT	DIVE 987	-33.5236	-33.5236	-179.552	-179.552	SAQ	-3660	-3660	s_987-R02 [14127]	NOT GIVEN [14127]		20000 [14127]							VOL					GL [14127]	54.24	1.32		16.63				8.47	9.82	5.15	0.17		0.21	3.87	0.12
[14127]	CONVERGENT MARGIN	KERMADEC ARC / HAVRE TROUGH / NGATOROIRANGI RIFT	DIVE 987	-33.5223	-33.5223	-179.551	-179.551	SAQ	-3590	-3590	s_987-R06 [14127]	NOT GIVEN [14127]		20000 [14127]							VOL					GL [14127]	52.71	1.02		16.51				7.85	11.94	6.4	0.18		0.23	3.05	0.11
[14127]	CONVERGENT MARGIN	KERMADEC ARC / HAVRE TROUGH / NGATOROIRANGI RIFT	DIVE 987	-33.5218	-33.5218	-179.551	-179.551	SAQ	-3580	-3580	s_987-R07 [14127]	NOT GIVEN [14127]		20000 [14127]							VOL					GL [14127]	52.66	1.01		17.07				7.67	11.84	6.39	0.14		0.22	2.88	0.11
[14127]	CONVERGENT MARGIN	KERMADEC ARC / HAVRE TROUGH / NGATOROIRANGI RIFT	DIVE 987	-33.5209	-33.5209	-179.551	-179.551	SAQ	-3528	-3528	s_987-R12 [14127]	NOT GIVEN [14127]		20000 [14127]							VOL					GL [14127]	52.75	0.96		16.97				7.6	11.91	6.49	0.14		0.25	2.84	0.1
[14671]	CONVERGENT MARGIN	KERMADEC ARC / HAVRE TROUGH / RUMBLE RIFT	SOUTHERN HAVRE TROUGH, RUMBLE RIFT	-35.33	-37	177.6	178.1	SAQ			s_V432B [14671]	BASALT [14671]									VOL					WR [14671]	49.78	1		15.57				7.6	11.43	9.31	0.15		0.36	2.72	0.12
[14671]	CONVERGENT MARGIN	KERMADEC ARC / HAVRE TROUGH / RUMBLE RIFT	SOUTHERN HAVRE TROUGH, RUMBLE RIFT	-35.33	-37	177.6	178.1	SAQ			s_V432C [14671]	BASALT [14671]									VOL					WR [14671]	49.95	1		15.73				7.39	11.54	9.05	0.14		0.37	2.76	0.12
[14671]	CONVERGENT MARGIN	KERMADEC ARC / HAVRE TROUGH / RUMBLE RIFT	SOUTHERN HAVRE TROUGH, RUMBLE RIFT	-35.33	-37	177.6	178.1	SAQ			s_V432D [14671]	BASALT [14671]									VOL					WR [14671]	49.07	0.94		15.1				7.66	11.05	10.51	0.14		0.33	2.63	0.11
[14671]	CONVERGENT MARGIN	KERMADEC ARC / HAVRE TROUGH / RUMBLE RIFT	SOUTHERN HAVRE TROUGH	-35.71	-35.71	178.06	178.06	SAQ	-2323	-2323	s_V433 [14671]	BASALT [14671]									VOL					WR [14671]	49.56	0.75		15.47				10	12.02	7.68	0.19		0.28	1.93	0.06
[14671]	CONVERGENT MARGIN	KERMADEC ARC / HAVRE TROUGH / RUMBLE RIFT	SOUTHERN HAVRE TROUGH, RUMBLE RIFT	-35.33	-37	177.6	178.1	SAQ			s_V434A [14671]	DACITE [14671]									VOL					WR [14671]	63.31	0.63		16.64				4.58	4.54	1.54	0.11		1.93	4.7	0.12
[14671]	CONVERGENT MARGIN	KERMADEC ARC / HAVRE TROUGH / RUMBLE RIFT	SOUTHERN HAVRE TROUGH, RUMBLE RIFT	-35.33	-37	177.6	178.1	SAQ			s_V434A1 [14671]	ANDESITE, BASALTIC [14671]									VOL					WR [14671]	52.64	0.79		17.23				9.54	9.05	4.24	0.19		0.79	3.02	0.1
[14671]	CONVERGENT MARGIN	KERMADEC ARC / HAVRE TROUGH / RUMBLE RIFT	SOUTHERN HAVRE TROUGH, RUMBLE RIFT	-35.33	-37	177.6	178.1	SAQ			s_V434B [14671]	DACITE [14671]									VOL					WR [14671]	68.48	0.55		14.19				3.91	3.22	1.86	0.1		1.69	3.43	0.12
[14671]	CONVERGENT MARGIN	KERMADEC ARC / HAVRE TROUGH / RUMBLE RIFT	SOUTHERN HAVRE TROUGH, RUMBLE RIFT	-35.33	-37	177.6	178.1	SAQ			s_V434C [14671]	DACITE [14671]									VOL					WR [14671]	67.21	0.59		15.4				4.13	4.04	1.3	0.15		1.77	4.44	0.09
[14671]	CONVERGENT MARGIN	KERMADEC ARC / HAVRE TROUGH / RUMBLE RIFT	SOUTHERN HAVRE TROUGH, RUMBLE RIFT	-35.33	-37	177.6	178.1	SAQ			s_V434D [14671]	DACITE [14671]									VOL					WR [14671]	67.93	0.56		14.29				3.9	3.25	1.42	0.08		1.73	3.87	0.12
[14671]	CONVERGENT MARGIN	KERMADEC ARC / HAVRE TROUGH / RUMBLE RIFT	SOUTHERN HAVRE TROUGH, RUMBLE RIFT	-35.33	-37	177.6	178.1	SAQ			s_V436A [14671]	DACITE [14671]									VOL					WR [14671]	62.95	1.05		17.55				3.73	5	0.35	0.06		1.34	4.67	0.23
[14671]	CONVERGENT MARGIN	KERMADEC ARC / HAVRE TROUGH / RUMBLE RIFT	SOUTHERN HAVRE TROUGH, RUMBLE RIFT	-35.33	-37	177.6	178.1	SAQ			s_V436B [14671]	DACITE [14671]									VOL					WR [14671]	63.1	1.11		19.45				2.05	5.06	0.15	0.02		1.34	5.11	0.09
[14671]	CONVERGENT MARGIN	KERMADEC ARC / HAVRE TROUGH / RUMBLE RIFT	SOUTHERN HAVRE TROUGH, RUMBLE RIFT	-35.33	-37	177.6	178.1	SAQ			s_V436C [14671]	ANDESITE [14671]									VOL					WR [14671]	58.89	0.9		15.02				6.17	0.32	1.51	0.05		7.69	0.59	0.21
[14671]	CONVERGENT MARGIN	KERMADEC ARC / HAVRE TROUGH / RUMBLE RIFT	SOUTHERN HAVRE TROUGH	-35.74	-35.74	178.23	178.23	SAQ	-2500	-2500	s_V438A [14671]	BASALT [14671]									VOL					WR [14671]	51.17	0.63		16.08				8.47	11.83	7.25	0.17		0.38	2.23	0.07
[14671]	CONVERGENT MARGIN	KERMADEC ARC / HAVRE TROUGH / RUMBLE RIFT	SOUTHERN HAVRE TROUGH, RUMBLE RIFT	-35.33	-37	177.6	178.1	SAQ			s_V438B [14671]	BASALT [14671]									VOL					WR [14671]	51.06	0.63		15.9				8.65	12.34	7.52	0.17		0.29	2.07	0.05
[14671]	CONVERGENT MARGIN	KERMADEC ARC / HAVRE TROUGH / RUMBLE RIFT	SOUTHERN HAVRE TROUGH, RUMBLE RIFT	-35.33	-37	177.6	178.1	SAQ			s_V441B [14671]	BASALT [14671]									VOL					WR [14671]	50.15	1.09		16.37				8.4	10.78	7.99	0.18		0.4	2.86	0.14
[14671]	CONVERGENT MARGIN	KERMADEC ARC / HAVRE TROUGH / RUMBLE RIFT	SOUTHERN HAVRE TROUGH, RUMBLE RIFT	-35.33	-37	177.6	178.1	SAQ			s_V442P [14671]	DACITE [14671]									VOL					WR [14671]	65.19	0.35		12.77				2.66	3.27	1.01	0.11		1.23	4.65	0.06
[14671]	CONVERGENT MARGIN	KERMADEC ARC / HAVRE TROUGH / RUMBLE RIFT	SOUTHERN HAVRE TROUGH, RUMBLE RIFT	-35.33	-37	177.6	178.1	SAQ			s_V442B1 [14671]	BASALT [14671]									VOL					WR [14671]	44.56	0.91		14.81				10.31	11.83	7.54	1.37		0.25	2.16	0.15
[14671]	CONVERGENT MARGIN	KERMADEC ARC / HAVRE TROUGH / RUMBLE RIFT	SOUTHERN HAVRE TROUGH, RUMBLE RIFT	-35.33	-37	177.6	178.1	SAQ			s_V442B2 [14671]	BASALT [14671]									VOL					WR [14671]	45.89	0.82		16.16				9.44	12.77	7.17	0.42		0.24	2.51	0.09
[15259]	CONVERGENT MARGIN	KERMADEC ARC / KERMADEC ISLANDS		-29	-30	-178	-179	SAE			s_K37-3 [15259]	BASALT [15259]									VOL					WR [15259]
[15259]	CONVERGENT MARGIN	KERMADEC ARC / KERMADEC ISLANDS		-29	-30	-178	-179	SAE			s_K91-4 [15259]	ANDESITE, BASALTIC [15259]									VOL					WR [15259]
[2495]	CONVERGENT MARGIN	KERMADEC ARC / KERMADEC ISLANDS / RAOUL / RAOUL		-29.25	-29.25	-177.87	-177.87	SAE			s_R38 [2495]	BASALT [2495]	100000 [2495]	200000 [2495]							VOL			F		WR [2495]	51.44	0.82		18.03				10.37	11.12	4.61	0.19		0.28	1.79	0.1
[2495]	CONVERGENT MARGIN	KERMADEC ARC / KERMADEC ISLANDS / RAOUL / RAOUL		-29.25	-29.25	-177.87	-177.87	SAE			s_T16 [2495]	BASALT [2495]		10000 [2495]							VOL			F		WR [2495]	56.77	0.7		17.53				8.63	9.59	3.29	0.18		0.26	2.04	0.08
[2495]	CONVERGENT MARGIN	KERMADEC ARC / KERMADEC ISLANDS / RAOUL / RAOUL		-29.25	-29.25	-177.87	-177.87	SAE			s_T9 [2495]	BASALT [2495]		10000 [2495]							VOL			F		WR [2495]	55.53	0.71		18.2				8.66	10.23	3.24	0.18		0.26	2.07	0.08
[2495]	CONVERGENT MARGIN	KERMADEC ARC / KERMADEC ISLANDS / RAOUL / RAOUL		-29.25	-29.25	-177.87	-177.87	SAE			s_R4 [2495]	BASALT [2495]	3680 [2495]	3680 [2495]							VOL			F		WR [2495]	66.28	0.5		14.99				5.09	5.55	1.56	0.16		0.56	3.09	0.11
[2495]	CONVERGENT MARGIN	KERMADEC ARC / KERMADEC ISLANDS / RAOUL / RAOUL		-29.25	-29.25	-177.87	-177.87	SAE			s_7077 [2495]	GABBRO, OLIVINE [2495]		200000 [2495]							PLU			F		WR [2495]	48.07	0.35		19.63				8.41	13.86	6.76	0.21		0.06	0.91	0.02
[2495]	CONVERGENT MARGIN	KERMADEC ARC / KERMADEC ISLANDS / RAOUL / RAOUL		-29.25	-29.25	-177.87	-177.87	SAE			s_7007 [2495]	GRANITE, PLAGIOCLASE [2495]		200000 [2495]							PLU			F		WR [2495]	70.41	0.54		13.72				3.77	5.58	1.35	0.08		0.08	3.12	0.11
[14131][9592]	CONVERGENT MARGIN	KERMADEC ARC / KERMADEC ISLANDS / RAOUL / RAOUL / RANGITAHUA FORMATION		-29.25	-29.25	-177.92	-177.92	SAE			s_23392 [14131]	DACITE [14131]									VOL					WR [14131]	66.63	0.66		14.58				5.65	5.59	1.68	0.21		0.5	3.29	0.14	0.1		0.1
[14131]	CONVERGENT MARGIN	KERMADEC ARC / KERMADEC ISLANDS / RAOUL / RAOUL / RANGITAHUA FORMATION		-29.25	-29.25	-177.92	-177.92	SAE			s_46333 [14131]	DACITE [14131]									VOL					WR [14131]	65.53	0.66		14.6				5.61	5.65	1.69	0.21		0.51	3.24	0.13			0.06
[14131][9592]	CONVERGENT MARGIN	KERMADEC ARC / KERMADEC ISLANDS / RAOUL / RAOUL / GREEN LAKE FORMATION		-29.25	-29.25	-177.92	-177.92	SAE			s_23404 [14131]	DACITE [14131]									VOL					WR [14131]	65.09	0.59		14.03				5.32	4.19	1.92	0.17		0.63	3.31	0.14	1.02		1.02
[14131][9592]	CONVERGENT MARGIN	KERMADEC ARC / KERMADEC ISLANDS / RAOUL / RAOUL / GREEN LAKE FORMATION		-29.25	-29.25	-177.92	-177.92	SAE			s_46309 [14131]	DACITE [14131]									VOL					WR [14131]	69.49	0.59		14.08				4.63	4.53	1.12	0.18		0.61	3.52	0.15	0.04		0.04
[2142]	CONVERGENT MARGIN	KERMADEC ARC / KERMADEC ISLANDS / HERALD / HERALD / BOAT COVE FORMATION		-29.25	-29.25	-177.87	-177.87	SAE			s_14770 [2142]	NOT GIVEN [2142]									VOL					WR [2142]
[2142]	CONVERGENT MARGIN	KERMADEC ARC / KERMADEC ISLANDS / MACAULEY		-30.22	-30.22	-178.55	-178.55	SAE			s_37546 [2142]	NOT GIVEN [2142]									VOL					WR [2142]
[2142]	CONVERGENT MARGIN	KERMADEC ARC / KERMADEC ISLANDS / MACAULEY		-30.22	-30.22	-178.55	-178.55	SAE			s_37548 [2142]	NOT GIVEN [2142]									VOL					WR [2142]
[2142]	CONVERGENT MARGIN	KERMADEC ARC / HAVRE TROUGH / NGATORO RIFT	OFFSHORE TAUPO VOLCANIC ZONE, NGATORO BASIN	-36.6592	-36.6592	177	178	SAQ	-2810	-2810	s_X185/1 [2142]	NOT GIVEN [2142]									VOL					WR [2142]
[2142]	CONVERGENT MARGIN	KERMADEC ARC / HAVRE TROUGH / NGATORO RIFT	WHAKATANE, OFFSHORE TAUPO VOLCANIC ZONE, NGATORO BASIN	-36.8252	-36.8252	177	178	SAQ			s_X184/1 [2142]	NOT GIVEN [2142]									VOL					WR [2142]
[2142]	CONVERGENT MARGIN	KERMADEC ARC / HAVRE TROUGH / NGATORO RIFT	OFFSHORE TAUPO VOLCANIC ZONE, NGATORO RIDGE	-37.0017	-37.0017	176.5	177.5	SAQ			s_X190/1 [2142]	NOT GIVEN [2142]									VOL					WR [2142]
[2142]	CONVERGENT MARGIN	KERMADEC ARC / HAVRE TROUGH / NGATORO RIFT	OFFSHORE TAUPO VOLCANIC ZONE, NGATORO RIDGE	-37.075	-37.075	176.5	177.5	SAQ			s_X190/1 [2142]	NOT GIVEN [2142]									VOL					WR [2142]
[2142]	CONVERGENT MARGIN	KERMADEC ARC / HAVRE TROUGH / NGATORO RIFT	OFFSHORE TAUPO VOLCANIC ZONE, NGATORO RIDGE	-37.0925	-37.0925	176.5	177.5	SAQ			s_X196/1A [2142]	NOT GIVEN [2142]									VOL					WR [2142]
[2142]	CONVERGENT MARGIN	KERMADEC ARC / HAVRE TROUGH / NGATORO RIFT	OFFSHORE TAUPO VOLCANIC ZONE, NGATORO RIDGE	-37.2083	-37.2083	176.5	177.5	SAQ			s_X196/1B [2142]	NOT GIVEN [2142]									VOL					WR [2142]
[2142]	CONVERGENT MARGIN	KERMADEC ARC / HAVRE TROUGH / ALDERMAN TROUGH	OFFSHORE TAUPO VOLCANIC ZONE	-36.4115	-36.4115	176.5	177.5	SAQ	-1200	-1200	s_X146 [2142]	NOT GIVEN [2142]									VOL					WR [2142]
[2142]	CONVERGENT MARGIN	KERMADEC ARC / HAVRE TROUGH / ALDERMAN TROUGH	OFFSHORE TAUPO VOLCANIC ZONE	-36.4472	-36.4472	176.85	176.85	SAQ	-1800	-1800	s_X174 [2142]	NOT GIVEN [2142]									VOL					WR [2142]
[2142]	CONVERGENT MARGIN	KERMADEC ARC / HAVRE TROUGH / NGATORO RIFT	OFFSHORE TAUPO VOLCANIC ZONE, NGATORO RIDGE	-37.1353	-37.1353	176.5	177.5	SAQ			s_X201/2 [2142]	NOT GIVEN [2142]									VOL					WR [2142]
[2142]	CONVERGENT MARGIN	KERMADEC ARC / SOUTHERN KERMADEC ARC	SOUTHERN KERMADEC SUBDUCTING SEDIMENT	-30.6417	-30.6417	177	178	SAQ			s_K861 [2142]	NOT GIVEN [2142]									SED					WR [2142]	58.19	0.37		10.43				3.36	11.18	1.05	0.12		0.85	3.5	0.11
[2142]	CONVERGENT MARGIN	KERMADEC ARC / SOUTHERN KERMADEC ARC	SOUTHERN KERMADEC SUBDUCTING SEDIMENT	-31.12	-31.12	177	178	SAQ			s_N17/19 [2142]	NOT GIVEN [2142]									SED					WR [2142]	30.35	0.29		7.11				2.99	30.31	1.48	0.15		0.58	2.21	0.09
[2142]	CONVERGENT MARGIN	KERMADEC ARC / SOUTHERN KERMADEC ARC	SOUTHERN KERMADEC SUBDUCTING SEDIMENT	-31.5017	-31.5017	177	178	SAQ			s_N17/33 [2142]	NOT GIVEN [2142]									SED					WR [2142]	64.2	0.56		14.97				4.35	1.52	1.72	0.23		2.79	3.06	0.14
[2142]	CONVERGENT MARGIN	KERMADEC ARC / SOUTHERN KERMADEC ARC	SOUTHERN KERMADEC SUBDUCTING SEDIMENT	-32.3417	-32.3417	177	178	SAQ			s_N17/39 [2142]	NOT GIVEN [2142]									SED					WR [2142]	29.11	0.3		7.29				2.42	29.71	1.52	0.09		1.31	1.88	0.04
[2142]	CONVERGENT MARGIN	KERMADEC ARC / SOUTHERN KERMADEC ARC	SOUTHERN KERMADEC SUBDUCTING SEDIMENT	-35.5078	-35.5078	177	178	SAQ			s_N17/64 [2142]	NOT GIVEN [2142]									SED					WR [2142]	39.35	0.3		8.82				2.47	23.38	1.29	0.09		1.54	2.18	0.06
[2142]	CONVERGENT MARGIN	KERMADEC ARC / SOUTHERN KERMADEC ARC	SOUTHERN KERMADEC SUBDUCTING SEDIMENT	-35.915	-35.915	177	178	SAQ			s_N17/65 [2142]	NOT GIVEN [2142]									SED					WR [2142]	47.42	0.38		10.21				2.93	16.88	1.37	0.14		1.84	2.28	0.09
[2695]	CONVERGENT MARGIN	KERMADEC ARC / KERMADEC ISLANDS / RAOUL / RAOUL		-29.25	-29.25	-177.87	-177.87	SAE			s_RAOUL7005 [2695]	NOT GIVEN [2695]									VOL					WR [2695]													0.67
[2695]	CONVERGENT MARGIN	KERMADEC ARC / KERMADEC ISLANDS / RAOUL / RAOUL		-29.25	-29.25	-177.87	-177.87	SAE			s_RAOUL7128 [2695]	NOT GIVEN [2695]									VOL					WR [2695]													0.19
[2695]	CONVERGENT MARGIN	KERMADEC ARC / KERMADEC ISLANDS / MACAULEY		-30.22	-30.22	-178.55	-178.55	SAE			s_MACAULEY10380 [2695]	NOT GIVEN [2695]									VOL					WR [2695]													0.51
[2695]	CONVERGENT MARGIN	KERMADEC ARC / KERMADEC ISLANDS / L^ESPERANCE		-31.43	-31.43	-178.9	-178.9	SAE			s_ESPERANCE14831 [2695]	NOT GIVEN [2695]									VOL					WR [2695]													0.44
[2695]	CONVERGENT MARGIN	KERMADEC ARC / KERMADEC ISLANDS / RAOUL / RAOUL		-29.25	-29.25	-177.87	-177.87	SAE			s_RAOUL7128 [2695]	NOT GIVEN [2695]									VOL					WR [2695]	48.18	1.2		15.7		1.9	8.5		13	9.2			0.4	1.4	0.08	1.2
[2695]	CONVERGENT MARGIN	KERMADEC ARC / KERMADEC ISLANDS / RAOUL / RAOUL		-29.25	-29.25	-177.87	-177.87	SAE			s_RAOUL7005 [2695]	NOT GIVEN [2695]									VOL					WR [2695]	66.3	1.1		13.6		1.9	4.3		4.7	2.2	0.2		0.8	3.9	0.25	0.5
[2695]	CONVERGENT MARGIN	KERMADEC ARC / KERMADEC ISLANDS / MACAULEY		-30.22	-30.22	-178.55	-178.55	SAE			s_MACAULEY10380 [2695]	NOT GIVEN [2695]									VOL					WR [2695]	49.2	1.2		17.2		2	8.5		12.6	6.8	0.2		0.4	1.8	0.15	0.8
[2695]	CONVERGENT MARGIN	KERMADEC ARC / KERMADEC ISLANDS / L^ESPERANCE		-31.43	-31.43	-178.9	-178.9	SAE			s_ESPERANCE14831 [2695]	NOT GIVEN [2695]									VOL					WR [2695]	52.3	1.4		18.3		4.5	6.7		9.7	4	0.18		0.6	1.6	0.2	0.3
[3371]	CONVERGENT MARGIN	KERMADEC ARC / KERMADEC ISLANDS / L^ESPERANCE		-31.43	-31.43	-178.9	-178.9	SAE			s_14835 [3371]	ANDESITE, BASALTIC [3371]									VOL			F		WR [3371]
[2478]	CONVERGENT MARGIN	KERMADEC ARC / KERMADEC ISLANDS / RAOUL / RAOUL		-29.25	-29.25	-177.87	-177.87	SAE			s_23371 [2478]	ANDESITE, BASALTIC [2478]									VOL			F		WR [2478]
[2478]	CONVERGENT MARGIN	KERMADEC ARC / KERMADEC ISLANDS / CURTIS		-30.58	-30.58	-178.6	-178.6	SAE			s_14868_RESIDUE [2478]	RHYOLITE [2478]									VOL					WR [2478]
[2478]	CONVERGENT MARGIN	KERMADEC ARC / KERMADEC ISLANDS / L^ESPERANCE		-31.43	-31.43	-178.9	-178.9	SAE			s_14831_RESIDUE [2478]	BASALT [2478]									VOL			F		WR [2478]
[15652]	CONVERGENT MARGIN	KERMADEC ARC / HAVRE TROUGH	OFFSHORE TAUPO VOLCANIC ZONE	-37.05	-37.05	177.23	177.23	SAQ	-1190	-1190	s_X196/1 [15652]	NOT GIVEN [15652]									VOL					WR [15652]
[15652]	CONVERGENT MARGIN	KERMADEC ARC / HAVRE TROUGH	OFFSHORE TAUPO VOLCANIC ZONE	-36.98	-36.98	177.33	177.33	SAQ	-1100	-1100	s_X190/1 [15652]	NOT GIVEN [15652]									VOL					WR [15652]
[15652]	CONVERGENT MARGIN	KERMADEC ARC / HAVRE TROUGH / ALDERMAN TROUGH	OFFSHORE TAUPO VOLCANIC ZONE	-36.4115	-36.4115	176.5	177.5	SAQ	-1200	-1200	s_X146/1 [15652]	NOT GIVEN [15652]									VOL					WR [15652]
[15652]	CONVERGENT MARGIN	KERMADEC ARC / HAVRE TROUGH / NGATORO RIFT	OFFSHORE TAUPO VOLCANIC ZONE, NGATORO BASIN	-36.6592	-36.6592	177	178	SAQ	-2810	-2810	s_X185 [15652]	NOT GIVEN [15652]									VOL					WR [15652]
[15652]	CONVERGENT MARGIN	KERMADEC ARC / HAVRE TROUGH / ALDERMAN TROUGH	OFFSHORE TAUPO VOLCANIC ZONE	-36.4472	-36.4472	176.85	176.85	SAQ	-1800	-1800	s_X174/1 [15652]	NOT GIVEN [15652]									VOL					WR [15652]
[15652]	CONVERGENT MARGIN	KERMADEC ARC / HAVRE TROUGH / NGATORO RIFT	EASTERN NGATORO RIFT	-36.17	-36.17	177.64	177.64	SAQ	-2995	-2995	s_X442 [15652]	ANDESITE, BASALTIC [15652]									VOL					WR [15652]	54.59	1.05		16.56				10.97	8.86	3.22	0.19		0.97	3.41	0.19
[15652]	CONVERGENT MARGIN	KERMADEC ARC / HAVRE TROUGH / NGATORO RIFT	EASTERN NGATORO RIFT	-36.14	-36.14	177.71	177.71	SAQ	-2660	-2660	s_X444 [15652]	ANDESITE, BASALTIC [15652]									VOL					WR [15652]	56.96	0.86		17.53				8.43	8.8	3.59	0.17		0.6	2.95	0.1
[15652]	CONVERGENT MARGIN	KERMADEC ARC / HAVRE TROUGH / NGATORO RIFT	EASTERN NGATORO BASIN	-36.2545	-36.2545	177.315	177.315	SAQ	-2406	-2640	s_X153 [15652]	NOT GIVEN [15652]									VOL					WR [15652]
[15652]	CONVERGENT MARGIN	KERMADEC ARC / HAVRE TROUGH / NGATORO RIFT		-36.1167	-36.1167	177.51	177.51	SAQ	-2750	-2750	s_X160/1 [15652]	NOT GIVEN [15652]									VOL					WR [15652]
[15652]	CONVERGENT MARGIN	KERMADEC ARC / HAVRE TROUGH / RUMBLE RIFT	SOUTHERN HAVRE TROUGH	-35.71	-35.71	178.06	178.06	SAQ	-2323	-2323	s_V433 [15652]	NOT GIVEN [15652]									VOL					WR [15652]
[15652]	CONVERGENT MARGIN	KERMADEC ARC / HAVRE TROUGH / RUMBLE RIFT	SOUTHERN HAVRE TROUGH	-35.74	-35.74	178.23	178.23	SAQ	-2500	-2500	s_V438A [15652]	NOT GIVEN [15652]									VOL					WR [15652]
[15652]	CONVERGENT MARGIN	KERMADEC ARC / HAVRE TROUGH / COLVILLE RIDGE		-35.45	-35.45	177.27	177.27	SAQ	-1550	-1550	s_V486 [15652]	BASALT, THOLEIITIC [15652]									VOL					WR [15652]	46.26	0.9		22.42				9.34	13.9	3.2	0.18		0.54	2.62	0.64
[15652]	CONVERGENT MARGIN	KERMADEC ARC / HAVRE TROUGH / NGATOROIRANGI RIFT	DIVE 986	-33.461	-33.461	179.545	179.545	SAQ	-2732	-2732	s_986-15 [15652]	NOT GIVEN [15652]									VOL					WR [15652]
[3501]	CONVERGENT MARGIN	KERMADEC ARC / HAVRE TROUGH / NGATORO RIFT	WESTERN ESCARPMENT	-35.5	-37	176.5	178	SAQ			s_VUW158-2 [3501]	BASALT [3501]									VOL			F		WR [3501]	50.19	0.91		16.86		0.93	6.23		12.61	7.66	0.13		0.24	2.93	0.07
[3501]	CONVERGENT MARGIN	KERMADEC ARC / HAVRE TROUGH / NGATORO RIFT	WESTERN ESCARPMENT	-35.5	-37	176.5	178	SAQ			s_VUW158-1 [3501]	BASALT [3501]									VOL			F		WR [3501]	51.05	1.43		16.1		1.14	7.58		9.45	6.92	0.16		0.51	3.73	0.15
[3501]	CONVERGENT MARGIN	KERMADEC ARC / HAVRE TROUGH / NGATORO RIFT	WESTERN ESCARPMENT	-35.5	-37	176.5	178	SAQ			s_VUW158-3 [3501]	BASALT [3501]									VOL			F		WR [3501]	51.7	1.45		16.05		1.12	7.45		9.69	7.29	0.16		0.41	3.76	0.15
[3501]	CONVERGENT MARGIN	KERMADEC ARC / HAVRE TROUGH / NGATORO RIFT	WESTERN ESCARPMENT	-35.5	-37	176.5	178	SAQ			s_VUW160 [3501]	BASALT [3501]									VOL			F		WR [3501]	50.09	1.45		15.92		1.21	8.07		9.95	7.04	0.17		0.56	3.35	0.16
[3501]	CONVERGENT MARGIN	KERMADEC ARC / HAVRE TROUGH / NGATORO RIFT	WESTERN ESCARPMENT	-35.5	-37	176.5	178	SAQ			s_VUW154-5 [3501]	BASALT [3501]									VOL			F		WR [3501]	50.43	1.62		16.18		1.19	7.95		9.36	7.06	0.18		0.47	4.25	0.18
[3501]	CONVERGENT MARGIN	KERMADEC ARC / HAVRE TROUGH / NGATORO RIFT	OFFSHORE BAY OF PLENTY	-35.5	-37.5	176.5	177.5	SAQ			s_VUW201-2 [3501]	BASALT [3501]									VOL					WR [3501]	48.41	0.93		20.01		1.2	8		12.49	5.17	0.15		0.37	2.26	0.1
[3501]	CONVERGENT MARGIN	KERMADEC ARC / HAVRE TROUGH / NGATORO RIFT	OFFSHORE BAY OF PLENTY	-35.5	-37.5	176.5	177.5	SAQ			s_VUW196-1A [3501]	BASALT [3501]									VOL					WR [3501]	49.57	0.99		19.15		1.28	8.51		12.05	3.94	0.18		0.41	2.48	0.08
[3501]	CONVERGENT MARGIN	KERMADEC ARC / HAVRE TROUGH / NGATORO RIFT	OFFSHORE BAY OF PLENTY	-35.5	-37.5	176.5	177.5	SAQ			s_VUW196-1B [3501]	BASALT [3501]									VOL					WR [3501]	49.96	0.89		19.1		1.31	8.73		11.88	3.91	0.18		0.37	2.39	0.08
[3501]	CONVERGENT MARGIN	KERMADEC ARC / HAVRE TROUGH	OFFSHORE BAY OF PLENTY, NGATORO RIDGE	-35.5	-37.5	176.5	177.5	SAQ			s_VUWS800 [3501]	NOT GIVEN [3501]									VOL			F		WR [3501]	57.84	0.76		16.86		8.04			7.7	3.61	0.14		1.3	2.81	0.12
[3501]	CONVERGENT MARGIN	KERMADEC ARC / HAVRE TROUGH	OFFSHORE BAY OF PLENTY, NGATORO RIDGE	-35.5	-37.5	176.5	177.5	SAQ			s_VUW200-1 [3501]	NOT GIVEN [3501]									VOL			F		WR [3501]	67.06	0.52		14.92		4.85			3.88	1.43	0.09		2.65	3.66	0.1
[3501]	CONVERGENT MARGIN	KERMADEC ARC / HAVRE TROUGH / NGATORO RIFT	OFFSHORE BAY OF PLENTY, S OF NGATORO RIDGE	-35.5	-37.5	176.5	177.5	SAQ			s_VUW221-1 [3501]	NOT GIVEN [3501]									VOL			F		WR [3501]	67.38	0.48		15.54		4.32			4.51	1.34	0.1		1.82	3.59	0.1
[3501]	CONVERGENT MARGIN	KERMADEC ARC / HAVRE TROUGH	OFFSHORE BAY OF PLENTY, NGATORO RIDGE	-35.5	-37.5	176.5	177.5	SAQ			s_VUW201-1 [3501]	NOT GIVEN [3501]									VOL			F		WR [3501]	59.75	0.65		16.2		7			6.88	3.3	0.12		1.95	3	0.1
[3501]	CONVERGENT MARGIN	KERMADEC ARC / HAVRE TROUGH	OFFSHORE BAY OF PLENTY, NGATORO RIDGE	-35.5	-37.5	176.5	177.5	SAQ			s_VUW201-4B [3501]	NOT GIVEN [3501]									VOL			F		WR [3501]	60.37	0.66		16.4		6.41			6.95	3.31	0.12		1.87	3.1	0.1
[3501]	CONVERGENT MARGIN	KERMADEC ARC / HAVRE TROUGH	OFFSHORE BAY OF PLENTY, NGATORO RIDGE	-35.5	-37.5	176.5	177.5	SAQ			s_VUW204-1A [3501]	NOT GIVEN [3501]									VOL			F		WR [3501]	69.38	0.32		13.46		2.68			2.52	0.68	0.1		2.69	3.89	0.07
[3501]	CONVERGENT MARGIN	KERMADEC ARC / HAVRE TROUGH / NGATORO RIFT	WESTERN ESCARPMENT	-35.5	-37	176.5	178	SAQ			s_VUW160 [3501]	BASALT [3501]									VOL			F		GL [3501]	52.41	1.54		16.22		1.26	8.37		10.2	5.77	0.22		0.22	3.79
[3501]	CONVERGENT MARGIN	KERMADEC ARC / HAVRE TROUGH / NGATORO RIFT	OFFSHORE BAY OF PLENTY	-35.5	-37.5	176.5	177.5	SAQ			s_VUW201-2 [3501]	BASALT [3501]									VOL					GL [3501]	51.07	1.63		13.44		2.28	11.65		11	5.7	0.24		0.72	2.45
[3501]	CONVERGENT MARGIN	KERMADEC ARC / HAVRE TROUGH / NGATORO RIFT	WESTERN ESCARPMENT	-35.5	-37	176.5	178	SAQ			s_VUW160 [3501]	BASALT [3501]									VOL			F		WR [3501]	51.13	1.48		16.25		1.24	8.24		10.16	7.19	0.17		0.57	3.42	0.16
[3501]	CONVERGENT MARGIN	KERMADEC ARC / HAVRE TROUGH / NGATORO RIFT	OFFSHORE BAY OF PLENTY	-35.5	-37.5	176.5	177.5	SAQ			s_VUW201-2 [3501]	BASALT [3501]									VOL					WR [3501]	48.84	0.94		20.19		1.52	7.79		12.6	5.22	0.15		0.37	2.28	0.1
[16844]	CONVERGENT MARGIN	KERMADEC ARC / HAVRE TROUGH		-34.478	-34.478	178.871	178.871	SAQ	-2500	-2500	s_PPTUW-5 [16844]	BASALT [16844]									VOL					GL [16844]	51.27	1.03		16.47				7.39	11.61	6.91	0.13		0.46	2.79			0.33	1.07					0.11
[16844]	CONVERGENT MARGIN	KERMADEC ARC / NGATOROIRANGI RIFT	NGATOROIRANGI RIFT	-33.467	-33.467	179.545	179.545	SAQ	-2910	-2910	s_986-6 [16844]	ANDESITE, BASALTIC [16844]									VOL					GL [16844]	52.2	1.27		16.82				8.38	11.17	6.13	0.16		0.16	3.38			0.41	0.97					0.06
[16844]	CONVERGENT MARGIN	KERMADEC ARC / NGATOROIRANGI RIFT	NGATOROIRANGI RIFT	-33.521	-33.521	179.551	179.551	SAQ	-3528	-3528	s_987-9 [16844]	ANDESITE, BASALTIC [16844]									VOL					GL [16844]	52.64	0.93		17.14				7.38	11.94	6.45	0.14		0.23	2.89			0.5	1.27					0.09
[16844]	CONVERGENT MARGIN	KERMADEC ARC / BROTHERS RIDGE	BROTHERS RIDGE	-34.824	-34.824	179.142	179.142	SAQ	-2314	-2314	s_006 [16844]	ANDESITE, BASALTIC [16844]									VOL					GL [16844]	54.97	1.25		14.36				10.04	7.4	3.72	0.17		1.11	3.53									0.29
[16844]	CONVERGENT MARGIN	KERMADEC ARC	KERMADEC RIDGE	-34.811	-34.811	179.375	179.375	SAQ	-1320	-1320	s_008 [16844]	ANDESITE, BASALTIC [16844]									VOL					GL [16844]	54.49	1.16		13.86				13.01	7.76	3.55	0.28		1.22	3									0.3
[17055]	CONVERGENT MARGIN	KERMADEC ARC / KERMADEC ISLANDS / RAOUL / RAOUL / RANGITAHUA FORMATION		-29.25	-29.25	-177.92	-177.92	SAE			s_RI03_PC03 [17055]	DACITE [17055]									VOL					WR [17055]	66.765	0.654889		14.5671				5.67	5.65238	1.64959	0.184335		0.541257	3.55176	0.137287
[17055]	CONVERGENT MARGIN	KERMADEC ARC / KERMADEC ISLANDS / RAOUL / RAOUL / RANGITAHUA FORMATION		-29.25	-29.25	-177.92	-177.92	SAE			s_RI03_PC09 [17055]	DACITE [17055]									VOL					WR [17055]	66.6948	0.661483		14.5945				5.69	5.69888	1.62513	0.188576		0.53087	3.54436	0.140629
[17055]	CONVERGENT MARGIN	KERMADEC ARC / KERMADEC ISLANDS / RAOUL / RAOUL / RANGITAHUA FORMATION		-29.25	-29.25	-177.92	-177.92	SAE			s_RI03_PC10 [17055]	DACITE [17055]									VOL					WR [17055]	66.4701	0.675858		14.6498				5.72	5.76953	1.66521	0.184943		0.524515	3.56282	0.138669
[17055]	CONVERGENT MARGIN	KERMADEC ARC / KERMADEC ISLANDS / RAOUL / RAOUL / MATATIROHIA FORMATION		-29.25	-29.25	-177.87	-177.87	SAE			s_RI06_PC06 [17055]	DACITE [17055]									VOL					WR [17055]	67.8898	0.50144		14.7703				5	5.49433	1.41312	0.158731		0.56961	3.5389	0.111699
[17055]	CONVERGENT MARGIN	KERMADEC ARC / KERMADEC ISLANDS / RAOUL / RAOUL / MATATIROHIA FORMATION		-29.25	-29.25	-177.87	-177.87	SAE			s_RI06_PC07 [17055]	DACITE [17055]									VOL					WR [17055]	67.3713	0.507316		14.8772				5.16	5.68072	1.55929	0.157168		0.566226	3.43037	0.110837
[17055]	CONVERGENT MARGIN	KERMADEC ARC / KERMADEC ISLANDS / RAOUL / RAOUL / MATATIROHIA FORMATION		-29.25	-29.25	-177.87	-177.87	SAE			s_RI06_PC11 [17055]	DACITE [17055]									VOL					WR [17055]	68.1833	0.511713		14.6746				4.93	5.44907	1.3562	0.159735		0.582288	3.4876	0.113377
[17055]	CONVERGENT MARGIN	KERMADEC ARC / KERMADEC ISLANDS / RAOUL / RAOUL / MATATIROHIA FORMATION		-29.25	-29.25	-177.87	-177.87	SAE			s_RI06_PC12 [17055]	DACITE [17055]									VOL					WR [17055]	68.2444	0.487177		14.6463				4.93	5.42767	1.33311	0.159212		0.577731	3.53189	0.112593
[17055]	CONVERGENT MARGIN	KERMADEC ARC / KERMADEC ISLANDS / RAOUL / RAOUL / GREEN LAKE FORMATION		-29.25	-29.25	-177.92	-177.92	SAE			s_RI08_PC09 [17055]	DACITE [17055]									VOL					WR [17055]	69.4312	0.573709		14.0416				4.75	4.73605	1.17479	0.156308		0.663578	3.79563	0.149262
[17055]	CONVERGENT MARGIN	KERMADEC ARC / KERMADEC ISLANDS / RAOUL / RAOUL	ONERAKI	-29.25	-29.25	-177.87	-177.87	SAE			s_RI12_PC08 [17055]	DACITE [17055]									VOL					WR [17055]	67.9975	0.587274		14.6872				4.87	5.12143	1.36126	0.162237		0.655868	3.85938	0.156028
[17055]	CONVERGENT MARGIN	KERMADEC ARC / KERMADEC ISLANDS / RAOUL / RAOUL	ONERAKI	-29.25	-29.25	-177.87	-177.87	SAE			s_RI12_PC15 [17055]	DACITE [17055]									VOL					WR [17055]	67.8517	0.583608		14.738				4.92	5.25946	1.38306	0.159171		0.638901	3.76256	0.154017
[17055]	CONVERGENT MARGIN	KERMADEC ARC / KERMADEC ISLANDS / RAOUL / RAOUL	ONERAKI	-29.25	-29.25	-177.87	-177.87	SAE			s_RI12_PC18 [17055]	DACITE [17055]									VOL					WR [17055]	67.3833	0.639135		14.5859				5.03	5.67403	1.41144	0.166234		0.637402	3.75273	0.159242
[17055]	CONVERGENT MARGIN	KERMADEC ARC / KERMADEC ISLANDS / RAOUL / RAOUL / MATATIROHIA FORMATION		-29.25	-29.25	-177.87	-177.87	SAE			s_RI06_MB2 [17055]	BASALT [17055]									VOL					WR [17055]	49.61	0.61		18.98				10.2	12.34	5.46	0.19		0.16	1.58	0.05
[17055]	CONVERGENT MARGIN	KERMADEC ARC / KERMADEC ISLANDS / RAOUL / RAOUL / MATATIROHIA FORMATION		-29.25	-29.25	-177.87	-177.87	SAE			s_RI06_R01 [17055]	TONALITE [17055]									PLU					WR [17055]	71.09	0.43		14.04				4.11	4.14	1.11	0.1		0.42	4.2	0.06
[17055]	CONVERGENT MARGIN	KERMADEC ARC / KERMADEC ISLANDS / MACAULEY / SANDY BAY TEPHRA	SANDY BAY TEPHRA	-30.22	-30.22	-178.55	-178.55	SAE			s_MI01_PC05 [17055]	DACITE [17055]									VOL					WR [17055]	70.408	0.635349		13.3238				4.52	3.33315	0.873877	0.143741		1.63137	4.49946	0.130414
[17055]	CONVERGENT MARGIN	KERMADEC ARC / KERMADEC ISLANDS / MACAULEY / SANDY BAY TEPHRA	SANDY BAY TEPHRA	-30.22	-30.22	-178.55	-178.55	SAE			s_MI07_PC02 [17055]	DACITE [17055]									VOL					WR [17055]	70.6709	0.648904		13.2763				4.49	3.1313	0.769247	0.139168		1.66879	4.57722	0.127322
[17055]	CONVERGENT MARGIN	KERMADEC ARC / KERMADEC ISLANDS / MACAULEY / SANDY BAY TEPHRA	SANDY BAY TEPHRA	-30.22	-30.22	-178.55	-178.55	SAE			s_MI07_PC03 [17055]	DACITE [17055]									VOL					WR [17055]	70.6614	0.637887		13.2841				4.49	3.16492	0.81602	0.141475		1.65954	4.515	0.125459
[17055]	CONVERGENT MARGIN	KERMADEC ARC / KERMADEC ISLANDS / MACAULEY / SANDY BAY TEPHRA	SANDY BAY TEPHRA	-30.22	-30.22	-178.55	-178.55	SAE			s_MI07_PC13 [17055]	DACITE [17055]									VOL					WR [17055]	70.8756	0.650028		13.1886				4.47	3.1157	0.77397	0.143217		1.67212	4.47348	0.140708
[17055]	CONVERGENT MARGIN	KERMADEC ARC / KERMADEC ISLANDS / MACAULEY	DISTAL SW CALDERA FLANK	-30.22	-30.22	-178.55	-178.55	SAE			s_D24_PC01 [17055]	DACITE [17055]									VOL					WR [17055]	68.2054	0.583578		14.9571				4.41	4.69137	1.19359	0.138944		1.08754	4.08536	0.155508
[17055]	CONVERGENT MARGIN	KERMADEC ARC / KERMADEC ISLANDS / MACAULEY	DISTAL SW CALDERA FLANK	-30.22	-30.22	-178.55	-178.55	SAE			s_D24_PC02 [17055]	DACITE [17055]									VOL					WR [17055]	66.9043	0.816694		13.7488				5.8	4.63618	1.28645	0.172765		1.37509	4.35979	0.25162
[17055]	CONVERGENT MARGIN	KERMADEC ARC / KERMADEC ISLANDS / MACAULEY	DISTAL SW CALDERA FLANK	-30.22	-30.22	-178.55	-178.55	SAE			s_D24_PC03 [17055]	DACITE [17055]									VOL					WR [17055]	67.195	0.82675		13.8124				5.75	4.31435	1.26262	0.173161		1.38303	4.38678	0.257148
[17055]	CONVERGENT MARGIN	KERMADEC ARC / KERMADEC ISLANDS / MACAULEY	DISTAL SW CALDERA FLANK	-30.22	-30.22	-178.55	-178.55	SAE			s_D24_PC04 [17055]	DACITE [17055]									VOL					WR [17055]	67.7349	0.791676		13.8144				5.54	4.18092	1.19335	0.167799		1.38765	4.33746	0.234702
[17055]	CONVERGENT MARGIN	KERMADEC ARC / KERMADEC ISLANDS / MACAULEY	DISTAL SW CALDERA FLANK	-30.22	-30.22	-178.55	-178.55	SAE			s_D24_PC05 [17055]	DACITE [17055]									VOL					WR [17055]	66.4901	0.589646		15.6206				4.69	5.37677	1.37917	0.139916		0.959424	4.08755	0.14991
[17055]	CONVERGENT MARGIN	KERMADEC ARC / KERMADEC ISLANDS / MACAULEY	N CALDERA RIM	-30.22	-30.22	-178.55	-178.55	SAE			s_D30_R01 [17055]	RHYOLITE [17055]									VOL					WR [17055]	72.4509	0.428586		12.9572				4.04	2.42201	0.428586	0.129572		1.76418	4.85398	0.0697698
[17055]	CONVERGENT MARGIN	KERMADEC ARC / KERMADEC ISLANDS / MACAULEY	N CALDERA RIM	-30.22	-30.22	-178.55	-178.55	SAE			s_D31_PC01 [17055]	RHYOLITE [17055]									VOL					WR [17055]	72.2766	0.435956		12.81				4.19	2.5474	0.480999	0.127207		1.81739	4.76586	0.0807452
[17055]	CONVERGENT MARGIN	KERMADEC ARC / KERMADEC ISLANDS / MACAULEY	N CALDERA RIM	-30.22	-30.22	-178.55	-178.55	SAE			s_D31_PC02 [17055]	DACITE [17055]									VOL					WR [17055]	71.8089	0.462809		12.8938				4.3	2.54384	0.688901	0.12811		1.81349	4.79147	0.0908696
[17055]	CONVERGENT MARGIN	KERMADEC ARC / KERMADEC ISLANDS / MACAULEY	N CALDERA RIM	-30.22	-30.22	-178.55	-178.55	SAE			s_D31_PC03 [17055]	RHYOLITE [17055]									VOL					WR [17055]	72.3504	0.455212		12.7459				4.16	2.48263	0.482738	0.126573		1.83855	4.81592	0.0789558
[17055]	CONVERGENT MARGIN	KERMADEC ARC / KERMADEC ISLANDS / MACAULEY	N CALDERA RIM	-30.22	-30.22	-178.55	-178.55	SAE			s_D31_PC04 [17055]	DACITE [17055]									VOL					WR [17055]	71.7502	0.450315		13.0691				4.21	2.58181	0.610427	0.130091		1.7212	4.90343	0.10007
[17055]	CONVERGENT MARGIN	KERMADEC ARC / KERMADEC ISLANDS / MACAULEY	DISTAL N CALDERA FLANK	-30.22	-30.22	-178.55	-178.55	SAE			s_D32_PC01 [17055]	DACITE [17055]									VOL					WR [17055]	67.1212	0.833302		13.8107				5.81	4.34631	1.32877	0.172784		1.36861	4.29376	0.263672
[17055]	CONVERGENT MARGIN	KERMADEC ARC / KERMADEC ISLANDS / MACAULEY	DISTAL N CALDERA FLANK	-30.22	-30.22	-178.55	-178.55	SAE			s_D32_PC02 [17055]	DACITE [17055]									VOL					WR [17055]	70.7461	0.585609		12.9566				4.25	3.85231	0.696852	0.145847		1.69468	4.47837	0.11703
[17055]	CONVERGENT MARGIN	KERMADEC ARC / KERMADEC ISLANDS / MACAULEY	DISTAL N CALDERA FLANK	-30.22	-30.22	-178.55	-178.55	SAE			s_D32_PC03 [17055]	DACITE [17055]									VOL					WR [17055]	67.5173	0.586324		14.9367				4.47	5.34774	1.20779	0.14422		1.07327	4.06377	0.16066
[17055]	CONVERGENT MARGIN	KERMADEC ARC / KERMADEC ISLANDS / MACAULEY	DISTAL N CALDERA FLANK	-30.22	-30.22	-178.55	-178.55	SAE			s_D32_PC04 [17055]	DACITE [17055]									VOL					WR [17055]	67.3557	0.798882		13.7807				5.7	4.22409	1.25824	0.169762		1.31815	4.49371	0.269623
[17055]	CONVERGENT MARGIN	KERMADEC ARC / KERMADEC ISLANDS / MACAULEY	DISTAL N CALDERA FLANK	-30.22	-30.22	-178.55	-178.55	SAE			s_D32_PC05 [17055]	DACITE [17055]									VOL					WR [17055]	70.7364	0.578974		13.2859				4.27	3.37227	0.680549	0.142204		1.64551	4.69274	0.121889
[17055]	CONVERGENT MARGIN	KERMADEC ARC / KERMADEC ISLANDS / MACAULEY	DISTAL E CALDERA FLANK	-30.22	-30.22	-178.55	-178.55	SAE			s_D33_PC01 [17055]	DACITE [17055]									VOL					WR [17055]	67.953	0.559544		14.9629				4.38	5.07743	1.20376	0.136506		1.07217	4.01884	0.145016
[17055]	CONVERGENT MARGIN	KERMADEC ARC / KERMADEC ISLANDS / RAOUL / RAOUL	ONERAKI	-29.25	-29.25	-177.87	-177.87	SAE			s_RI12_PC19 [17055]	DACITE [17055]									VOL					WR [17055]	67.9664	0.583134		14.7086				4.85	5.23153	1.36786	0.159218		0.645091	3.8022	0.150798
[17055]	CONVERGENT MARGIN	KERMADEC ARC / KERMADEC ISLANDS / RAOUL / RAOUL / FLEETWOOD FORMATION		-29.25	-29.29	-177.92	-177.99	SAE			s_RI15_PC07 [17055]	DACITE [17055]									VOL					WR [17055]	67.8565	0.620031		14.3148				5.42	5.12889	1.34594	0.162663		0.622273	3.76291	0.159189
[17055]	CONVERGENT MARGIN	KERMADEC ARC / KERMADEC ISLANDS / RAOUL / RAOUL / FLEETWOOD FORMATION		-29.25	-29.29	-177.92	-177.99	SAE			s_RI26_PC01 [17055]	DACITE [17055]									VOL					WR [17055]	67.9781	0.612599		14.3112				5.31	5.15708	1.3586	0.15791		0.627256	3.74297	0.153302
[17055]	CONVERGENT MARGIN	KERMADEC ARC / KERMADEC ISLANDS / RAOUL / RAOUL / FLEETWOOD FORMATION		-29.25	-29.29	-177.92	-177.99	SAE			s_RI26_PC02 [17055]	DACITE [17055]									VOL					WR [17055]	67.8268	0.617571		14.3529				5.42	5.22488	1.33466	0.158388		0.623892	3.68497	0.153757
[17055]	CONVERGENT MARGIN	KERMADEC ARC / KERMADEC ISLANDS / RAOUL / RAOUL / FLEETWOOD FORMATION		-29.25	-29.29	-177.92	-177.99	SAE			s_RI26_PC04 [17055]	DACITE [17055]									VOL					WR [17055]	67.7282	0.633916		14.3348				5.5	5.17079	1.35916	0.165562		0.627351	3.71639	0.156243
[17055]	CONVERGENT MARGIN	KERMADEC ARC / KERMADEC ISLANDS / RAOUL / RAOUL / GREEN LAKE FORMATION		-29.25	-29.25	-177.92	-177.92	SAE			s_RI18_PC02 [17055]	DACITE [17055]									VOL					WR [17055]	69.331	0.618446		14.0344				4.77	4.66911	1.20224	0.162745		0.615529	3.91441	0.15003
[17055]	CONVERGENT MARGIN	KERMADEC ARC / KERMADEC ISLANDS / RAOUL / RAOUL / GREEN LAKE FORMATION		-29.25	-29.25	-177.92	-177.92	SAE			s_RI18_PC03 [17055]	DACITE [17055]									VOL					WR [17055]	69.4454	0.599848		14.0594				4.7	4.67763	1.11299	0.161369		0.615918	3.95436	0.150547
[17055]	CONVERGENT MARGIN	KERMADEC ARC / KERMADEC ISLANDS / RAOUL / RAOUL / GREEN LAKE FORMATION		-29.25	-29.25	-177.92	-177.92	SAE			s_RI18_PC04 [17055]	DACITE [17055]									VOL					WR [17055]	69.1195	0.601112		14.2008				4.8	4.77573	1.18236	0.162448		0.606307	3.86818	0.151264
[17055]	CONVERGENT MARGIN	KERMADEC ARC / KERMADEC ISLANDS / RAOUL / RAOUL / GREEN LAKE FORMATION		-29.25	-29.25	-177.92	-177.92	SAE			s_RI18_PC05 [17055]	DACITE [17055]									VOL					WR [17055]	69.3446	0.596963		14.0959				4.74	4.70854	1.13263	0.163155		0.618355	3.92702	0.147307
[17055]	CONVERGENT MARGIN	KERMADEC ARC / KERMADEC ISLANDS / RAOUL / RAOUL / RANGITAHUA FORMATION	2006 BRECCIA	-29.25	-29.25	-177.92	-177.92	SAE			s_RI19_PC01 [17055]	DACITE [17055]									VOL					WR [17055]	66.4582	0.662528		14.6876				5.76	5.64195	1.62612	0.185711		0.530691	3.66066	0.141856
[17055]	CONVERGENT MARGIN	KERMADEC ARC / KERMADEC ISLANDS / RAOUL / RAOUL / MATATIROHIA FORMATION		-29.25	-29.25	-177.87	-177.87	SAE			s_RI06_MB11 [17055]	BASALT [17055]									VOL					WR [17055]	49.67	0.61		17.56				10.34	12.05	6.62	0.19		0.16	1.63	0.05
[17055]	CONVERGENT MARGIN	KERMADEC ARC / KERMADEC ISLANDS / MACAULEY	DISTAL SW CALDERA FLANK	-30.22	-30.22	-178.55	-178.55	SAE			s_D24_PC06 [17055]	DACITE [17055]									VOL					WR [17055]	67.5994	0.779532		13.8317				5.45	4.21747	1.21927	0.169898		1.3292	4.53728	0.259844
[17055]	CONVERGENT MARGIN	KERMADEC ARC / KERMADEC ISLANDS / MACAULEY	DISTAL SW CALDERA FLANK	-30.22	-30.22	-178.55	-178.55	SAE			s_D25_PC01 [17055]	DACITE [17055]									VOL					WR [17055]	67.2798	0.820692		13.7867				5.76	4.24958	1.24138	0.17237		1.3969	4.39553	0.251476
[17055]	CONVERGENT MARGIN	KERMADEC ARC / KERMADEC ISLANDS / MACAULEY	DISTAL SW CALDERA FLANK	-30.22	-30.22	-178.55	-178.55	SAE			s_D25_PC02 [17055]	DACITE [17055]									VOL					WR [17055]	66.9126	0.81771		13.9709				5.78	4.31791	1.30634	0.179497		1.2864	4.49741	0.28919
[17055]	CONVERGENT MARGIN	KERMADEC ARC / KERMADEC ISLANDS / MACAULEY	DISTAL SW CALDERA FLANK	-30.22	-30.22	-178.55	-178.55	SAE			s_D25_PC03 [17055]	DACITE [17055]									VOL					WR [17055]	67.3622	0.798722		13.8179				5.66	4.18331	1.25799	0.179712		1.32788	4.51278	0.269569
[17055]	CONVERGENT MARGIN	KERMADEC ARC / KERMADEC ISLANDS / MACAULEY	W CALDERA RIM	-30.22	-30.22	-178.55	-178.55	SAE			s_D26_PC01 [17055]	DACITE [17055]									VOL					WR [17055]	68.8011	0.696899		13.4936				4.92	3.8986	1.2625	0.1717		1.5049	4.4844	0.2222
[17055]	CONVERGENT MARGIN	KERMADEC ARC / KERMADEC ISLANDS / MACAULEY	W CALDERA RIM	-30.22	-30.22	-178.55	-178.55	SAE			s_D26_PC02 [17055]	DACITE [17055]									VOL					WR [17055]	70.434	0.650473		13.4871				4.45	3.04909	0.7826	0.152455		1.59569	4.74642	0.152455
[17055]	CONVERGENT MARGIN	KERMADEC ARC / KERMADEC ISLANDS / MACAULEY	N CALDERA RIM	-30.22	-30.22	-178.55	-178.55	SAE			s_D29_PC01 [17055]	RHYOLITE [17055]									VOL					WR [17055]	72.1679	0.464072		12.7715				4.3	2.55863	0.503609	0.131875		1.81176	4.71195	0.0951022
[17055]	CONVERGENT MARGIN	KERMADEC ARC / KERMADEC ISLANDS / MACAULEY	N CALDERA RIM	-30.22	-30.22	-178.55	-178.55	SAE			s_D29_PC02 [17055]	RHYOLITE [17055]									VOL					WR [17055]	72.3651	0.434574		12.7808				4.16	2.52902	0.487873	0.124401		1.82687	4.75188	0.0764455
[17055]	CONVERGENT MARGIN	KERMADEC ARC / KERMADEC ISLANDS / MACAULEY	N CALDERA RIM	-30.22	-30.22	-178.55	-178.55	SAE			s_D29_PC03 [17055]	RHYOLITE [17055]									VOL					WR [17055]	72.2196	0.441518		12.7807				4.18	2.52352	0.502842	0.127107		1.84966	4.82864	0.0774955
[17055]	CONVERGENT MARGIN	KERMADEC ARC / KERMADEC ISLANDS / MACAULEY	N CALDERA RIM	-30.22	-30.22	-178.55	-178.55	SAE			s_D30_PC01 [17055]	DACITE [17055]									VOL					WR [17055]	71.8132	0.569004		13.0507				4.14	2.83441	0.608368	0.136455		1.72925	4.56004	0.101701
[17055]	CONVERGENT MARGIN	KERMADEC ARC / KERMADEC ISLANDS / MACAULEY	N CALDERA RIM	-30.22	-30.22	-178.55	-178.55	SAE			s_D30_R02 [17055]	RHYOLITE [17055]									VOL					WR [17055]	72.4169	0.420505		12.8654				4.06	2.40288	0.420505	0.130156		1.76211	4.996	0.0700841
[17055]	CONVERGENT MARGIN	KERMADEC ARC / KERMADEC ISLANDS / MACAULEY	DISTAL E CALDERA FLANK	-30.22	-30.22	-178.55	-178.55	SAE			s_D33_PC02 [17055]	DACITE [17055]									VOL					WR [17055]	68.2657	0.569644		14.9639				4.35	4.79415	1.20572	0.135012		1.07631	4.01517	0.143725
[17055]	CONVERGENT MARGIN	KERMADEC ARC / KERMADEC ISLANDS / MACAULEY	DISTAL E CALDERA FLANK	-30.22	-30.22	-178.55	-178.55	SAE			s_D33_PC03 [17055]	DACITE [17055]									VOL					WR [17055]	68.5424	0.518807		14.0676				4.48	4.79896	1.8258	0.179587		0.558715	4.35997	0.16961
[17055]	CONVERGENT MARGIN	KERMADEC ARC / KERMADEC ISLANDS / MACAULEY	DISTAL E CALDERA FLANK	-30.22	-30.22	-178.55	-178.55	SAE			s_D33_PC04 [17055]	DACITE [17055]									VOL					WR [17055]	68.4199	0.533184		13.8253				4.7	4.90751	2.0333	0.175385		0.597074	4.13046	0.15698
[17055]	CONVERGENT MARGIN	KERMADEC ARC / KERMADEC ISLANDS / MACAULEY	DISTAL E CALDERA FLANK	-30.22	-30.22	-178.55	-178.55	SAE			s_D33_PC05 [17055]	DACITE [17055]									VOL					WR [17055]	68.2865	0.557289		14.3001				4.5	5.02232	1.66139	0.161369		0.755731	4.09816	0.155721
[17055]	CONVERGENT MARGIN	KERMADEC ARC / KERMADEC ISLANDS / MACAULEY	DISTAL E CALDERA FLANK	-30.22	-30.22	-178.55	-178.55	SAE			s_D33_PC06 [17055]	DACITE [17055]									VOL					WR [17055]	66.1434	0.829917		14.0686				5.93	4.82952	1.36986	0.179982		1.25987	4.41956	0.309969
[17055]	CONVERGENT MARGIN	KERMADEC ARC / KERMADEC ISLANDS / MACAULEY	DISTAL E CALDERA FLANK	-30.22	-30.22	-178.55	-178.55	SAE			s_D33_PC07 [17055]	DACITE [17055]									VOL					WR [17055]	71.3069	0.577917		13.2313				4.2	2.98084	0.618473	0.141945		1.65264	4.70445	0.121667
[17055]	CONVERGENT MARGIN	KERMADEC ARC / KERMADEC ISLANDS / MACAULEY	DISTAL E CALDERA FLANK	-30.22	-30.22	-178.55	-178.55	SAE			s_D33_PC08 [17055]	DACITE [17055]									VOL					WR [17055]	68.1502	0.563891		15.1948				4.26	4.6521	1.15799	0.130903		1.02709	4.23925	0.151042
[17055]	CONVERGENT MARGIN	KERMADEC ARC / KERMADEC ISLANDS / RAOUL / RAOUL	NE CALDERA RIM / WALL	-29.25	-29.25	-177.92	-177.92	SAE			s_D22_PC02 [17055]	RHYOLITE [17055]									VOL					WR [17055]	74.1207	0.395361		13.6964				2.34	3.63983	0.645629	0.119262		0.667706	4.02019	0.0900291
[17055]	CONVERGENT MARGIN	KERMADEC ARC / KERMADEC ISLANDS / RAOUL / RAOUL	NE CALDERA RIM / WALL	-29.25	-29.25	-177.92	-177.92	SAE			s_D22_PC03 [17055]	RHYOLITE [17055]									VOL					WR [17055]	73.8438	0.405557		13.7801				2.43	3.73983	0.667696	0.123166		0.664222	3.97841	0.0964012
[17055]	CONVERGENT MARGIN	KERMADEC ARC / KERMADEC ISLANDS / RAOUL / RAOUL	NE CALDERA RIM / WALL	-29.25	-29.25	-177.92	-177.92	SAE			s_D22_PC04 [17055]	RHYOLITE [17055]									VOL					WR [17055]	74.5584	0.381247		13.4969				2.28	3.54488	0.561295	0.118552		0.661353	4.06044	0.0865253
[17055]	CONVERGENT MARGIN	KERMADEC ARC / KERMADEC ISLANDS / RAOUL / RAOUL	NE CALDERA RIM / WALL	-29.25	-29.25	-177.92	-177.92	SAE			s_D22_PC05 [17055]	RHYOLITE [17055]									VOL					WR [17055]	73.6431	0.423911		13.8237				2.5	3.80201	0.711225	0.128234		0.657217	3.93627	0.0987169
[17055]	CONVERGENT MARGIN	KERMADEC ARC / KERMADEC ISLANDS / RAOUL / RAOUL	NE CALDERA RIM / WALL	-29.25	-29.25	-177.92	-177.92	SAE			s_D22_PC06 [17055]	RHYOLITE [17055]									VOL					WR [17055]	74.7518	0.37104		13.4858				2.17	3.50092	0.539088	0.117351		0.669524	4.07058	0.0800165
[17055]	CONVERGENT MARGIN	KERMADEC ARC / KERMADEC ISLANDS / RAOUL / RAOUL	SW CALDERA FLOOR / WALL	-29.25	-29.25	-177.92	-177.92	SAE			s_D23_PC01 [17055]	RHYOLITE [17055]									VOL					WR [17055]	74.0711	0.33913		13.8416				2.13	3.45981	0.983512	0.102584		0.725936	4.02882	0.0841679
[17055]	CONVERGENT MARGIN	KERMADEC ARC / KERMADEC ISLANDS / RAOUL / RAOUL	SW CALDERA FLOOR / WALL	-29.25	-29.25	-177.92	-177.92	SAE			s_D23_PC02 [17055]	RHYOLITE [17055]									VOL					WR [17055]	74.1639	0.3986		13.6888				2.32	3.61532	0.698973	0.120695		0.67113	3.9722	0.0949087
[17055]	CONVERGENT MARGIN	KERMADEC ARC / KERMADEC ISLANDS / RAOUL / RAOUL	SW CALDERA FLOOR / WALL	-29.25	-29.25	-177.92	-177.92	SAE			s_D23_PC03 [17055]	RHYOLITE [17055]									VOL					WR [17055]	73.9536	0.406834		13.7085				2.41	3.68789	0.677367	0.122992		0.666623	3.99942	0.0984842
[17055]	CONVERGENT MARGIN	KERMADEC ARC / KERMADEC ISLANDS / RAOUL / RAOUL	NE CALDERA RIM / WALL	-29.25	-29.25	-177.92	-177.92	SAE			s_D22_03_MB01 [17055]	ANDESITE [17055]									VOL					WR [17055]	58.632	0.577459		16.4078				7.5	8.98049	4.33094	0.179211		0.219036	2.26006	0.0796495
[17055]	CONVERGENT MARGIN	KERMADEC ARC / KERMADEC ISLANDS / RAOUL / RAOUL	BEACH RUBBLE BELOW NGAIO	-29.25	-29.25	-177.87	-177.87	SAE			s_RI17_R05 [17055]	TONALITE [17055]									PLU					WR [17055]
[14131][9592]	CONVERGENT MARGIN	KERMADEC ARC / KERMADEC ISLANDS / RAOUL / RAOUL / SENTINEL FORMATION		-29.25	-29.25	-177.87	-177.87	SAE			s_23401 [14131]	DACITE [14131]									VOL			F		WR [14131]	68.89	0.6		13.95				4.75	4.51	1.18	0.17		0.62	3.44	0.15	0.2		0.2
[14131][9592][2142]	CONVERGENT MARGIN	KERMADEC ARC / KERMADEC ISLANDS / RAOUL / RAOUL / FLEETWOOD FORMATION		-29.25	-29.25	-177.87	-177.87	SAE			s_23398 [14131]	DACITE [14131] / NOT GIVEN [2142]									VOL			F		WR [14131]	67.08	0.48		13.39				4.78	4.33	1.18	0.17		0.64	3.53	0.11	0.25		0.25
[14131][2770][3371][2478][2142][10608]	CONVERGENT MARGIN	KERMADEC ARC / KERMADEC ISLANDS / RAOUL / RAOUL / FLEETWOOD FORMATION		-29.25	-29.25	-177.87	-177.87	SAE			s_7005 [14131]	DACITE [14131] / NOT GIVEN [2142] / DACITE, THOLEIITIC [10608]									VOL					WR [14131]	67.6	0.63		14.49		1.56	4.38	5.5	5.33	1.47	0.17		0.57	3.48	0.16	1.84		0
[14131][9592]	CONVERGENT MARGIN	KERMADEC ARC / KERMADEC ISLANDS / RAOUL / RAOUL / MATATIROHIA FORMATION		-29.25	-29.25	-177.87	-177.87	SAE			s_23394 [14131]	DACITE [14131]									VOL			F		WR [14131]	65.34	0.5		15.07				5.13	5.88	1.69	0.17		0.54	3.05	0.11	0.19		0.19
[20997][3371][14131][20959][2478]	CONVERGENT MARGIN	KERMADEC ARC / KERMADEC ISLANDS / RAOUL / RAOUL / MOUMOUKAI FORMATION - FISHING ROCK MEMBER		-29.25	-29.25	-177.87	-177.87	SAE			s_23386 [20997]	ANDESITE [20997] / ANDESITE, BASALTIC [14131]									VOL					WR [20997]	56.38	0.703		17.51				8.14	9.79	3.34	0.179		0.26	2.54	0.143		0.25	0.02
[14131][13460][2770][2495][4590]	CONVERGENT MARGIN	KERMADEC ARC / KERMADEC ISLANDS / RAOUL / RAOUL / HUTCHISON FORMATION		-29.25	-29.25	-177.87	-177.87	SAE			s_7088 [14131]	ANDESITE [14131] / BASALT [13460]	50000 [2495]	100000 [2495]						PORPHYRITIC [13460]	VOL					WR [14131]	57.27	1.23		14.1		2.03	10.15	11.98	7.52	2.93	0.23		0.62	2.69	0.19	0.62		0.18
[14131][3056][3371][3374]	CONVERGENT MARGIN	KERMADEC ARC / KERMADEC ISLANDS / RAOUL / RAOUL / D^ARCY FORMATION - SUNSHINE MEMBER		-29.25	-29.25	-177.87	-177.87	SAE			s_23376 [14131]	ANDESITE, BASALTIC [14131]									VOL			F		WR [14131]	53.79	0.6		14.38		2.18	7.78	9.43	11.37	7.54	0.19		0.29	1.79	0.09		0.36	0.04
[14131][2770][2142]	CONVERGENT MARGIN	KERMADEC ARC / KERMADEC ISLANDS / RAOUL / RAOUL / D^ARCY FORMATION - SUNSHINE MEMBER		-29.25	-29.25	-177.87	-177.87	SAE			s_7122 [14131]	BASALT [14131] / NOT GIVEN [2142]									VOL					WR [14131]	49.5	0.6		16.03		1.86	7.55	9.28	13.26	8.35	0.19		0.17	1.45	0.05	0.73		0.1
[20997][3371][14131][4591]	CONVERGENT MARGIN	KERMADEC ARC / KERMADEC ISLANDS / RAOUL / RAOUL / BOAT COVE FORMATION - WILSON MEMBER		-29.25	-29.25	-177.87	-177.87	SAE			s_23374 [20997]	ANDESITE, BASALTIC [20997] / BASALT [14131] / NOT GIVEN [4591]									VOL					WR [20997]	52.28	0.599		15.76				8.88	11.79	7.16	0.192		0.252	1.84	0.128		0.94	0.15
[14131][2142]	CONVERGENT MARGIN	KERMADEC ARC / KERMADEC ISLANDS / RAOUL / RAOUL / BOAT COVE FORMATION - WILSON MEMBER		-29.25	-29.25	-177.87	-177.87	SAE			s_23378 [14131]	BASALT [14131] / NOT GIVEN [2142]									VOL					WR [14131]	51.78	0.64		15.62				9.92	11.85	7.29	0.2		0.21	1.39	0.06			0.05
[14131][13460]	CONVERGENT MARGIN	KERMADEC ARC / KERMADEC ISLANDS / RAOUL / RAOUL / BOAT COVE FORMATION - WILSON MEMBER		-29.25	-29.25	-177.87	-177.87	SAE			s_7144 [14131]	BASALT [14131]								PORPHYRITIC [13460]	VOL					WR [14131]	51.48	0.76		18.52		1.66	8.31	9.81	10.4	4.42	0.19		0.13	1.76	0.07			0.68
[14131][13460]	CONVERGENT MARGIN	KERMADEC ARC / KERMADEC ISLANDS / RAOUL / RAOUL / BOAT COVE FORMATION - WILSON MEMBER		-29.25	-29.25	-177.87	-177.87	SAE			s_7148 [14131]	BASALT [14131]								PORPHYRITIC [13460]	VOL					WR [14131]	51.78	0.66		17.72		1.67	8.36	9.86	11.22	5.17	0.18		0.21	1.71	0.06			0.21
[14131][2770][2142]	CONVERGENT MARGIN	KERMADEC ARC / KERMADEC ISLANDS / HERALD / HERALD / BOAT COVE FORMATION		-29.25	-29.25	-177.87	-177.87	SAE			s_14761 [14131]	BASALT [14131] / NOT GIVEN [2142]									VOL					WR [14131]	52.1	0.85		18.64		3.11	6.65	9.62	10.78	4.23	0.18		0.27	2.2	0.1	1.3		0.04
[14131][2142]	CONVERGENT MARGIN	KERMADEC ARC / KERMADEC ISLANDS / HERALD / HERALD / BOAT COVE FORMATION		-29.25	-29.25	-177.87	-177.87	SAE			s_14766 [14131]	ANDESITE, BASALTIC [14131] / NOT GIVEN [2142]									VOL					WR [14131]	54.57	0.68		16.95				8.71	9.57	5.01	0.18		0.41	2.64	0.11			0.22
[20997][2770][14131][3371]	CONVERGENT MARGIN	KERMADEC ARC / KERMADEC ISLANDS / HERALD / HERALD / BOAT COVE FORMATION		-29.25	-29.25	-177.87	-177.87	SAE			s_14782 [20997]	BASALT [20997]									VOL					WR [20997]	48.9	0.722		16.01		2.8	7.97	10.78	12.07	7.36	0.201		0.117	1.93	0.143	1.28		0.8
[14131][2770]	CONVERGENT MARGIN	KERMADEC ARC / KERMADEC ISLANDS / RAOUL / RAOUL / BOAT COVE FORMATION - MEYER MEMBER	NORTH MEYER	-29.25	-29.25	-177.87	-177.87	SAE			s_14814 [14131]	ANDESITE [14131]									VOL					WR [14131]	61.48	0.76		15.17		1.78	5.86	7.77	6.64	2.12	0.21		0.53	3.09	0.13	3.08		0.35
[14131][2770][2142]	CONVERGENT MARGIN	KERMADEC ARC / KERMADEC ISLANDS / RAOUL / RAOUL / BOAT COVE FORMATION - MEYER MEMBER	NORTH MEYER	-29.25	-29.25	-177.87	-177.87	SAE			s_14816 [14131]	ANDESITE [14131] / NOT GIVEN [2142]									VOL					WR [14131]	61.6	0.77		15.33		2.61	5.15	7.8	6.81	2.23	0.16		0.36	3.22	0.15	1.4		0.52
[20997][3371][14131][4591][2478]	CONVERGENT MARGIN	KERMADEC ARC / KERMADEC ISLANDS / RAOUL / RAOUL / BOAT COVE FORMATION - MEYER MEMBER	NORTH MEYER	-29.25	-29.25	-177.87	-177.87	SAE			s_23383 [20997]	ANDESITE, BASALTIC [20997] / NOT GIVEN [4591]									VOL					WR [20997]	53.03	0.646		17.29				9.36	10.72	5.14	0.178		0.2	2.12	0.105		1.08	0.14
[14127][15652]	CONVERGENT MARGIN	KERMADEC ARC / HAVRE TROUGH / NGATOROIRANGI RIFT	DIVE 986	-33.4685	-33.4685	-179.547	-179.547	SAQ	-2947	-2947	s_986-R01 [14127] / s_986-1 [15652]	NOT GIVEN [14127]		20000 [14127]							VOL					GL [14127] / WR [15652]	53.77	0.77		16.62				7.48	12.02	6.66	0.15		0.2	2.25	0.09
[14127][15652]	CONVERGENT MARGIN	KERMADEC ARC / HAVRE TROUGH / NGATOROIRANGI RIFT	DIVE 986	-33.4682	-33.4682	-179.547	-179.547	SAQ	-2941	-2941	s_986-R03 [14127] / s_986-3 [15652]	NOT GIVEN [14127]		20000 [14127]							VOL					GL [14127] / WR [15652]	53.64	0.72		16.71				7.39	12.22	6.63	0.14		0.18	2.28	0.09
[14127][15652]	CONVERGENT MARGIN	KERMADEC ARC / HAVRE TROUGH / NGATOROIRANGI RIFT	DIVE 986	-33.4679	-33.4679	-179.546	-179.546	SAQ	-2926	-2926	s_986-R04 [14127] / s_986-4 [15652]	NOT GIVEN [14127]		20000 [14127]							VOL					GL [14127] / WR [15652]	52.4	1.26		16.75				8.25	11.17	6.21	0.15		0.17	3.54	0.1
[14127][15652]	CONVERGENT MARGIN	KERMADEC ARC / HAVRE TROUGH / NGATOROIRANGI RIFT	DIVE 986	-33.4679	-33.4679	-179.545	-179.545	SAQ	-2919	-2919	s_986-R05 [14127] / s_986-5 [15652]	NOT GIVEN [14127]		20000 [14127]							VOL					GL [14127] / WR [15652]	51.89	1.18		16.99				8.1	11.61	6.37	0.17		0.15	3.42	0.11
[14127][15652]	CONVERGENT MARGIN	KERMADEC ARC / HAVRE TROUGH / NGATOROIRANGI RIFT	DIVE 986	-33.4643	-33.4643	-179.546	-179.546	SAQ	-2834	-2834	s_986-R09 [14127] / s_986-9 [15652]	NOT GIVEN [14127]		20000 [14127]							VOL					GL [14127] / WR [15652]	51.62	1.05		17.1				7.52	12.12	6.89	0.15		0.16	3.29	0.09
[14127][15652]	CONVERGENT MARGIN	KERMADEC ARC / HAVRE TROUGH / NGATOROIRANGI RIFT	DIVE 986	-33.4615	-33.4615	-179.545	-179.545	SAQ	-2747	-2747	s_986-R12 [14127] / s_986-12 [15652]	NOT GIVEN [14127]		20000 [14127]							VOL					GL [14127] / WR [15652]	52.13	1.29		17.11				8.36	11.04	6.3	0.14		0.16	3.36	0.11
[14127][15652]	CONVERGENT MARGIN	KERMADEC ARC / HAVRE TROUGH / NGATOROIRANGI RIFT	DIVE 987	-33.5231	-33.5231	-179.551	-179.551	SAQ	-3623	-3623	s_987-R03 [14127] / s_987-3 [15652]	NOT GIVEN [14127]		20000 [14127]							VOL					GL [14127] / WR [15652]	54.21	1.39		16.93				8.55	9.71	5.04	0.19		0.22	3.65	0.12
[14127][15652]	CONVERGENT MARGIN	KERMADEC ARC / HAVRE TROUGH / NGATOROIRANGI RIFT	DIVE 987	-33.5231	-33.5231	-179.551	-179.551	SAQ	-3621	-3621	s_987-R04 [14127] / s_987-4 [15652]	NOT GIVEN [14127]		20000 [14127]							VOL					GL [14127] / WR [15652]	54.48	1.35		16.4				8.53	9.72	5.28	0.17		0.22	3.7	0.14
[14127][15652]	CONVERGENT MARGIN	KERMADEC ARC / HAVRE TROUGH / NGATOROIRANGI RIFT	DIVE 987	-33.5227	-33.5227	-179.552	-179.552	SAQ	-3620	-3620	s_987-R05 [14127] / s_987-5 [15652]	NOT GIVEN [14127]		20000 [14127]							VOL					GL [14127] / WR [15652]	52.64	1.04		16.97				7.67	11.78	6.43	0.14		0.23	2.98	0.11
[14127][15652]	CONVERGENT MARGIN	KERMADEC ARC / HAVRE TROUGH / NGATOROIRANGI RIFT	DIVE 987	-33.5218	-33.5218	-179.551	-179.551	SAQ	-3580	-3580	s_987-R08 [14127] / s_987-8 [15652]	NOT GIVEN [14127]		20000 [14127]							VOL					GL [14127] / WR [15652]	52.54	0.98		16.93				7.79	11.83	6.42	0.16		0.23	3.03	0.09
[14127][15652]	CONVERGENT MARGIN	KERMADEC ARC / HAVRE TROUGH / NGATOROIRANGI RIFT	DIVE 987	-33.5209	-33.5209	-179.551	-179.551	SAQ	-3528	-3528	s_987-R09 [14127] / s_987-9 [15652]	NOT GIVEN [14127]		20000 [14127]							VOL					GL [14127] / WR [15652]	52.73	0.93		17.16				7.39	11.96	6.46	0.14		0.23	2.89	0.1
[14127][15652]	CONVERGENT MARGIN	KERMADEC ARC / HAVRE TROUGH / NGATOROIRANGI RIFT	DIVE 987	-33.5209	-33.5209	-179.551	-179.551	SAQ	-3528	-3528	s_987-R10 [14127] / s_987-10 [15652]	NOT GIVEN [14127]		20000 [14127]							VOL					GL [14127] / WR [15652]	52.82	0.93		16.96				7.32	12.08	6.6	0.15		0.23	2.81	0.09
[14671][14424]	CONVERGENT MARGIN	KERMADEC ARC / HAVRE TROUGH	SOUTHERN HAVRE TROUGH	-35.72	-35.72	178.05	178.05	SAQ	-2075	-2075	s_V432A [14671]	BASALT [14671]									VOL					WR [14671]	49.21	0.93		15.07				7.65	11.1	10.97	0.14		0.32	2.51	0.1
[14671][14424]	CONVERGENT MARGIN	KERMADEC ARC / HAVRE TROUGH	SOUTHERN HAVRE TROUGH	-35.82	-35.82	177.94	177.94	SAQ	-2308	-2308	s_V441A [14671]	BASALT [14671]									VOL					WR [14671]	50	1.09		16.28				8.32	10.79	7.95	0.17		0.43	2.83	0.14
[2142][14424]	CONVERGENT MARGIN	KERMADEC ARC / HAVRE TROUGH / NGATORO RIFT		-36.1167	-36.1167	177.51	177.51	SAQ	-2750	-2750	s_X160 [2142]	NOT GIVEN [2142]									VOL					WR [2142]
[2142][14424]	CONVERGENT MARGIN	KERMADEC ARC / SOUTHERN KERMADEC ARC	SOUTHERN KERMADEC SUBDUCTING SEDIMENT	-32.5	-32.5	177.03	177.03	SAQ	-2159	-2159	s_N17/30 [2142]	NOT GIVEN [2142]									SED					WR [2142]	60.06	0.64		15.58				5.54	1.79	2.31	0.4		2.7	2.71	0.2
[2142][14424][4590]	CONVERGENT MARGIN	KERMADEC ARC / SOUTHERN KERMADEC ARC	SOUTHERN KERMADEC SUBDUCTING SEDIMENT	-36.38	-36.38	178.95	178.95	SAQ	-2076	-2076	s_S936 [2142]	NOT GIVEN [2142]									SED					WR [2142]	55.48	0.56		13.53				3.77	2.4	1.73	0.07		2.79	3.3	0.12
[2142][14424]	CONVERGENT MARGIN	KERMADEC ARC / SOUTHERN KERMADEC ARC	SOUTHERN KERMADEC SUBDUCTING SEDIMENT	-37.53	-37.53	179.83	179.83	SAQ	-2017	-2017	s_A305 [2142]	NOT GIVEN [2142]									SED					WR [2142]	57.54	0.53		13.08				3.82	7.85	1.91	0.17		2.32	2.49	0.12
[2142][14424]	CONVERGENT MARGIN	KERMADEC ARC / SOUTHERN KERMADEC ARC	SOUTHERN KERMADEC SUBDUCTING SEDIMENT	-41	-41	178.42	178.42	SAQ	-2084	-2084	s_E009 [2142]	NOT GIVEN [2142]									SED					WR [2142]	57.38	0.7		15.85				4.87	4.79	2.05	0.06		3.14	2.85	0.18
[2142][14424]	CONVERGENT MARGIN	KERMADEC ARC / SOUTHERN KERMADEC ARC	SOUTHERN KERMADEC SUBDUCTING SEDIMENT	-41.92	-41.92	177.77	177.77	SAQ	-2122	-2122	s_D593 [2142]	NOT GIVEN [2142]									SED					WR [2142]	58.1	0.65		15.02				4.5	5.12	2.1	0.07		2.79	2.66	0.17
[2142][14424]	CONVERGENT MARGIN	KERMADEC ARC / SOUTHERN KERMADEC ARC	SOUTHERN KERMADEC SUBDUCTING SEDIMENT	-42.92	-42.92	178.93	178.93	SAQ	-2108	-2108	s_D592 [2142]	NOT GIVEN [2142]									SED					WR [2142]	50.57	0.59		13.48				4.38	9.88	2.15	0.1		2.52	2.15	0.14
[3761]	CONVERGENT MARGIN	KERMADEC ARC / KERMADEC ISLANDS / CURTIS	DIKE 35 CM WIDE IN AGGLOMERATE, SOUTH SIDE OF OUTER SLOPE	-30.58	-30.58	-178.6	-178.6	SAE			s_37495 [3761]	DACITE [3761]									VOL					WR [3761]	61.49	0.46		12.07				4.27	2.53	2.1	0.04		1.31	3.26	0.12			4.66
[3761]	CONVERGENT MARGIN	KERMADEC ARC / KERMADEC ISLANDS / CURTIS	NEAR SUMMIT ON SOUTHERN SIDE OF ISLAND	-30.58	-30.58	-178.6	-178.6	SAE			s_37488E [3761]	DACITE [3761]									VOL					WR [3761]	66.01	0.51		13.85				5.03	4.58	1.54	0.14		0.7	3.96	0.15			1.45
[3761]	CONVERGENT MARGIN	KERMADEC ARC / KERMADEC ISLANDS / CURTIS	NEAR SUMMIT ON SOUTHERN SIDE OF ISLAND	-30.58	-30.58	-178.6	-178.6	SAE			s_37488D [3761]	DACITE [3761]									VOL					WR [3761]	66.17	0.59		13.19				4.8	2.9	1.37	0.08		0.68	4.77	0.16			1.78
[3761]	CONVERGENT MARGIN	KERMADEC ARC / KERMADEC ISLANDS / CURTIS	NEAR SUMMIT ON SOUTHERN SIDE OF ISLAND	-30.58	-30.58	-178.6	-178.6	SAE			s_37488A [3761]	DACITE [3761]									VOL					WR [3761]	69.04	0.53		13.25				3.9	3.67	1.38	0.1		0.76	4.38	0.15			1.41
[3761]	CONVERGENT MARGIN	KERMADEC ARC / KERMADEC ISLANDS / CURTIS	DIKE 1 M WIDE IN AGGLOMERATE, SOUTH SIDE OF OUTER SLOPE	-30.58	-30.58	-178.6	-178.6	SAE			s_37493 [3761]	RHYOLITE [3761]									VOL					WR [3761]	73.53	0.55		5.5				0.51	0.39	0.31	0.02		0.4	0.85	0.3			8.25
[3761]	CONVERGENT MARGIN	KERMADEC ARC / KERMADEC ISLANDS / CURTIS	SOUTH OF ISLAND	-30.58	-30.58	-178.6	-178.6	SAQ			s_39063 [3761]	DACITE [3761]									VOL					WR [3761]	67.41	0.47		13.47				3.51	3.47	1.07	0.12		1.34	4.93	0.14			0.55
[3501]	CONVERGENT MARGIN	KERMADEC ARC / HAVRE TROUGH / NGATORO RIFT	SOUTHERN NGATORO RIFT	-35.5	-37	176.5	178	SAQ			s_VUW185-1 [3501]	BASALT [3501]									VOL			F		WR [3501]	52.35	0.92		17.97		1.2	7.87		10.83	4.78	0.16		0.55	2.81	0.12
[2142][15652]	CONVERGENT MARGIN	KERMADEC ARC / HAVRE TROUGH / TAURANGA TROUGH	OFFSHORE TAUPO VOLCANIC ZONE	-36.978	-36.978	176.5	177.5	SAQ	-980	-980	s_X191/3 [2142]	NOT GIVEN [2142]									VOL					WR [2142]
[3319]	CONVERGENT MARGIN	KERMADEC ARC / KERMADEC ISLANDS / RAOUL / RAOUL		-29.25	-29.25	-177.87	-177.87	SAE			s_AU23387 [3319]	BASALT [3319]									VOL					WR [3319]	48.72	0.73		16.85		1.43	9.51		12	7.75	0.17		0.24	1.91	0.11
[3319]	CONVERGENT MARGIN	KERMADEC ARC / KERMADEC ISLANDS / RAOUL / RAOUL		-29.25	-29.25	-177.87	-177.87	SAE			s_AU23396 [3319]	BASALT [3319]									VOL					WR [3319]	50.78	0.77		14.01		1.35	9.01		9.64	11.98	0.25		0.17	1.32	0.12
[3319]	CONVERGENT MARGIN	KERMADEC ARC / KERMADEC ISLANDS / RAOUL / RAOUL		-29.25	-29.25	-177.87	-177.87	SAE			s_AU23378 [3319]	BASALT [3319]									VOL					WR [3319]	51.98	0.68		14.91		1.31	8.71		11.68	7.13	0.2		0.18	2.21	0.08
[3319]	CONVERGENT MARGIN	KERMADEC ARC / KERMADEC ISLANDS / RAOUL / RAOUL		-29.25	-29.25	-177.87	-177.87	SAE			s_AU23376 [3319]	BASALT [3319]									VOL					WR [3319]	52.95	0.6		14.28		1.28	8.52		11.18	7.57	0.19		0.26	2.13	0.12
[3319]	CONVERGENT MARGIN	KERMADEC ARC / KERMADEC ISLANDS / RAOUL / RAOUL		-29.25	-29.25	-177.87	-177.87	SAE			s_AU23374 [3319]	BASALT [3319]									VOL					WR [3319]	51.68	0.61		15.29		1.26	8.38		11.55	8.34	0.2		0.2	1.71	0.1
[3319]	CONVERGENT MARGIN	KERMADEC ARC / KERMADEC ISLANDS / MACAULEY		-30.22	-30.22	-178.55	-178.55	SAE			s_AU37542 [3319]	BASALT [3319]									VOL					WR [3319]	47.95	0.49		20.57		1.05	6.97		13.84	6.07	0.14		0.35	1.49	0.09
[3319]	CONVERGENT MARGIN	KERMADEC ARC / KERMADEC ISLANDS / MACAULEY		-30.22	-30.22	-178.55	-178.55	SAE			s_AU37543 [3319]	BASALT [3319]									VOL					WR [3319]	48.97	0.72		17.02		1.46	9.7		12.22	5.81	0.2		0.56	1.83	0.15
[3319]	CONVERGENT MARGIN	KERMADEC ARC / KERMADEC ISLANDS / MACAULEY		-30.22	-30.22	-178.55	-178.55	SAE			s_AU37546 [3319]	BASALT [3319]									VOL					WR [3319]	48.36	0.52		17.37		1.2	8.98		14.19	8.06	0.17		0.16	1.25	0.16
[3319]	CONVERGENT MARGIN	KERMADEC ARC / KERMADEC ISLANDS / MACAULEY		-30.22	-30.22	-178.55	-178.55	SAE			s_AU37548 [3319]	BASALT [3319]									VOL					WR [3319]	48.39	0.52		17.34		1.2	7.98		14.15	8.01	0.18		0.16	1.23	0.04
[3319]	CONVERGENT MARGIN	KERMADEC ARC / KERMADEC ISLANDS / MACAULEY		-30.22	-30.22	-178.55	-178.55	SAE			s_AU37556(K12) [3319]	BASALT [3319]									VOL					WR [3319]	48.98	0.45		17.09		0.99	6.61		15.47	7.66	0.14		0.1	1.35	0.05
[3319]	CONVERGENT MARGIN	KERMADEC ARC / KERMADEC ISLANDS / MACAULEY		-30.22	-30.22	-178.55	-178.55	SAE			s_AU37556(K13) [3319]	BASALT [3319]									VOL					WR [3319]	48.68	0.41		20.33		0.97	6.46		14.32	6.02	0.15		0.2	1.67	0.06
[3319]	CONVERGENT MARGIN	KERMADEC ARC / KERMADEC ISLANDS / MACAULEY		-30.22	-30.22	-178.55	-178.55	SAE			s_AU37560 [3319]	BASALT [3319]									VOL					WR [3319]	48.25	0.36		17.37		1.05	6.98		15.14	8.16	0.14		0.09	0.96	0.03
[3319]	CONVERGENT MARGIN	KERMADEC ARC / KERMADEC ISLANDS / L^ESPERANCE		-31.43	-31.43	-178.9	-178.9	SAE			s_AU14837 [3319]	BASALT [3319]									VOL			F		WR [3319]	51.64	1.01		18.18		1.57	10.46		9.27	4.97	0.24		0.3	1.33	0.06
[3760]	CONVERGENT MARGIN	KERMADEC ARC / KERMADEC ISLANDS / HERALD		-29.25	-29.25	-177.87	-177.87	SAE			s_KA-1 [3760]	BASALT [3760]									VOL					WR [3760]	52.93	0.92		17.75				9.45	9.88	4.18	0.17		0.24	2.7	0.08
[3760]	CONVERGENT MARGIN	KERMADEC ARC / KERMADEC ISLANDS / RAOUL / RAOUL		-29.25	-29.25	-177.87	-177.87	SAE			s_KA-20 [3760]	BASALT [3760]									VOL					WR [3760]	48.72	0.73		16.85				10.79	12	7.75	0.17		0.24	1.91	0.11
[3760]	CONVERGENT MARGIN	KERMADEC ARC / KERMADEC ISLANDS / RAOUL / RAOUL		-29.25	-29.25	-177.87	-177.87	SAE			s_KA-4 [3760]	BASALT [3760]									VOL					WR [3760]	50.78	0.77		14.01				10.23	9.64	11.98	0.25		0.17	1.32	0.12
[3760]	CONVERGENT MARGIN	KERMADEC ARC / KERMADEC ISLANDS / RAOUL / RAOUL		-29.25	-29.25	-177.87	-177.87	SAE			s_23378/KA5 [3760]	ANDESITE, BASALTIC [3760]									VOL					WR [3760]	51.98	0.68		14.91				9.88	11.68	7.13	0.2		0.18	2.21	0.08
[3760]	CONVERGENT MARGIN	KERMADEC ARC / KERMADEC ISLANDS / RAOUL / RAOUL / D^ARCY FORMATION - SUNSHINE MEMBER		-29.25	-29.25	-177.87	-177.87	SAE			s_23376/KA6 [3760]	ANDESITE, BASALTIC [3760]									VOL					WR [3760]	52.95	0.6		14.28				9.67	11.18	7.57	0.19		0.26	2.13	0.12
[3760]	CONVERGENT MARGIN	KERMADEC ARC / KERMADEC ISLANDS / MACAULEY		-30.22	-30.22	-178.55	-178.55	SAE			s_KA-10 [3760]	BASALT [3760]									VOL					WR [3760]	48.36	0.52		17.37				9.05	14.19	8.06	0.17		0.16	1.25	0.16
[3760]	CONVERGENT MARGIN	KERMADEC ARC / KERMADEC ISLANDS / MACAULEY		-30.22	-30.22	-178.55	-178.55	SAE			s_KA-11 [3760]	BASALT [3760]									VOL					WR [3760]	48.29	0.52		17.34				9.05	14.15	8.01	0.18		0.16	1.23	0.04
[3760]	CONVERGENT MARGIN	KERMADEC ARC / KERMADEC ISLANDS / L^ESPERANCE		-31.43	-31.43	-178.9	-178.9	SAE			s_KA-15 [3760]	BASALT [3760]									VOL					WR [3760]	51.64	1.01		18.18				11.87	9.27	4.97	0.24		0.3	1.33	0.06
[19001]	CONVERGENT MARGIN	KERMADEC ARC / KERMADEC ISLANDS / RAOUL / RAOUL / BOAT COVE FORMATION	BEACH OF BOAT COVE	-29.27	-29.27	-177.92	-177.92	SAE			s_9810 [19001]	GABBRO [19001]									PLU					WR [19001]	46.9	0.64		20.77				9.11	13.33	5.49	0.16		0.07	1.46	0.02
[19001]	CONVERGENT MARGIN	KERMADEC ARC / KERMADEC ISLANDS / RAOUL / RAOUL / BOAT COVE FORMATION	BEACH OF BOAT COVE	-29.27	-29.27	-177.92	-177.92	SAE			s_9815 [19001]	GABBRO [19001]									PLU					WR [19001]	44.11	0.12		14.23				9.69	14.93	14.4	0.17		0.01	0.28	0.01
[19001]	CONVERGENT MARGIN	KERMADEC ARC / KERMADEC ISLANDS / RAOUL / RAOUL / BOAT COVE FORMATION	BEACH OF BOAT COVE	-29.27	-29.27	-177.92	-177.92	SAE			s_9816 [19001]	GABBRO [19001]									PLU					WR [19001]	47.68	0.51		20.07				9.21	13.5	5.78	0.17		0.09	1.45
[19001]	CONVERGENT MARGIN	KERMADEC ARC / KERMADEC ISLANDS / RAOUL / RAOUL / BOAT COVE FORMATION	BEACH OF BOAT COVE	-29.27	-29.27	-177.92	-177.92	SAE			s_9817 [19001]	GABBRO [19001]									PLU					WR [19001]	45.12	0.07		24.07				5.32	17.04	8.01	0.09		0.01	0.43	0.01
[19001]	CONVERGENT MARGIN	KERMADEC ARC / KERMADEC ISLANDS / RAOUL / RAOUL / BOAT COVE FORMATION	BEACH OF BOAT COVE	-29.27	-29.27	-177.92	-177.92	SAE			s_9818 [19001]	GABBRO [19001]									PLU					WR [19001]	46.31	0.14		20.34				5.98	16.92	8.59	0.14		0.01	0.35	0.02
[19001]	CONVERGENT MARGIN	KERMADEC ARC / KERMADEC ISLANDS / RAOUL / RAOUL / BOAT COVE FORMATION	BEACH OF BOAT COVE	-29.27	-29.27	-177.92	-177.92	SAE			s_9825 [19001]	GABBRO [19001]									PLU					WR [19001]	43.8	0.11		16.36				9.13	15.05	14.05	0.18		0.01	0.3	0.004
[19001]	CONVERGENT MARGIN	KERMADEC ARC / KERMADEC ISLANDS / RAOUL / RAOUL / BOAT COVE FORMATION	BEACH OF BOAT COVE	-29.27	-29.27	-177.92	-177.92	SAE			s_9813 [19001]	TONALITE [19001]									PLU					WR [19001]	78.92	0.28		12.46				0.51	3.7	0.51	0.01		0.08	4.2	0.05
[19001]	CONVERGENT MARGIN	KERMADEC ARC / KERMADEC ISLANDS / RAOUL / RAOUL / BOAT COVE FORMATION	BEACH OF BOAT COVE	-29.27	-29.27	-177.92	-177.92	SAE			s_9814 [19001]	TONALITE [19001]									PLU					WR [19001]	74.61	0.38		12.2				2.3	4.18	0.68	0.03		0.15	3.64	0.05
Abbreviations: MET: METAMORPHIC ROCK; PEG: PEGMATITE; PER: MANTLE XENOLITH; PLU: PLUTONIC ROCK; SED: SEDIMENTARY ROCK; VOL: VOLCANIC ROCK; VEIN: VEIN; ORE: ORE; WR: WHOLE ROCK; GL: VOLCANIC GLASS; MIN: MINERAL / COMPONENT (INCL. GROUNDMASS); INC: INCLUSION; LEACH: LEACH; SAE: SUBAERIAL; SAQ: SUBAQUATIC; F: FRESH; E: EXTENSIVELY ALTERED; M: MODERATELY ALTERED; S: SLIGHTLY ALTERED; T: ALMOST TOTALL…
References:
[2142] GAMBLE J. A., WOODHEAD J. D., WRIGHT I. C., SMITH I. E. M.: BASALT AND SEDIMENT GEOCHEMISTRY AND MAGMA PETROGENESIS IN A TRANSPORT FROM OCEANIC ISLAND ARC TO RIFTED CONTINENTAL MARGIN ARC: THE KERMADEC-HIKURANGI MARGIN, SW PACIFIC J. PETROL. 37 [1996] 1523-1546 doi: 10.1093/petrology/37.6.1523
[2478] EWART A., HAWKESWORTH C. J.: THE PLEISTOCENE-RECENT TONGA-KERMADEC ARC LAVAS: INTERPRETATION OF NEW ISOTOPIC AND RARE EARTH DATA IN TERMS OF A DEPLETED MANTLE SOURCE MODEL J. PETROL. 28 [1987] 495-530 doi: 10.1093/petrology/28.3.495
[2495] TURNER SIMON P., HAWKESWORTH C. J., ROGERS N. W., BARTLETT J., WORTHINGTON T. J., HERGT J. M., PEARCE J. A., SMITH I. E. M.: 238U-230TH DISEQUILIBRIA MAGMA PETROGENESIS AND FLUX RATES BENEATH THE DEPLETED TONGA-KERMADEC ISLAND ARC GEOCHIM. COSMOCHIM. ACTA 61 [1997] 4855-4884 doi: 10.1016/S0016-7037(97)00281-0
[2695] OVERSBY V. M., EWART A.: LEAD ISOTOPIC COMPOSITIONS OF TONGA-KERMADEC VOLCANICS AND THEIR PETROGENETIC SIGNIFICANCE CONTRIB. MINERAL. PETROL. 37 [1972] 181-210 doi: 10.1007/BF00373068
[2770] EWART A., BROTHERS R. N., MATEEN A.: AN OUTLINE OF THE GEOLOGY AND GEOCHEMISTRY, AND THE POSSIBLE PETROGENETIC EVOLUTION OF THE VOLCANIC ROCKS OF THE TONGA-KERMADEC-NEW ZEALAND ISLAND ARC J. VOLCANOL. GEOTHERM. RES. 2 [1977] 205-250 doi: 10.1016/0377-0273(77)90001-4
[3056] EWART A., BRYAN W. B., CHAPPELL B. W., RUDNICK R. L.: REGIONAL GEOCHEMISTRY OF THE LAU-TONGA ARC AND BACK-ARC SYSTEMS PROC. OCEAN DRILL. PROGRAM, SCIENT. RESULTS 135 [1994] 385-425 doi: 10.2973/odp.proc.sr.135.141.1994
[3319] GAMBLE J. A., SMITH I. E. M., MCCULLOCH M. T., GRAHAM I. J., KOKELAAR B. P.: THE GEOCHEMISTRY AND PETROGENESIS OF BASALTS FROM THE TAUPO VOLCANIC ZONE AND KERMADEC ISLAND ARC, S.W. PACIFIC J. VOLCANOL. GEOTHERM. RES. 54 [1993] 265-290 doi: 10.1016/0377-0273(93)90067-2
[3370] BOURDON B., TURNER SIMON P., ALLEGRE C.-J.: MELTING DYNAMICS BENEATH THE TONGA-KERMADEC ISLAND ARC INFERRED FROM 231PA-235U SYSTEMATICS SCIENCE 286 [1999] 2491-2493 doi: 10.1126/science.286.5449.2491
[3371] EWART A., COLLERSON K. D., REGELOUS M., WENDT J. I., NIU YAOLING: GEOCHEMICAL EVOLUTION WITHIN THE TONGA-KERMADEC-LAU ARC-BACK-ARC SYSTEMS: THE ROLE OF VARYING MANTLE WEDGE COMPOSITION IN SPACE AND TIME J. PETROL. 39 [1998] 331-368 doi: 10.1093/petroj/39.3.331
[3374] REGELOUS M., COLLERSON K. D., EWART A., WENDT J. I.: TRACE ELEMENT TRANSPORT RATES IN SUBDUCTION ZONES: EVIDENCE FROM TH, SR, AND PB ISOTOPE DATA FOR TONGA-KERMADEC ARC LAVAS EARTH PLANET. SCI. LETT. 150 [1997] 291-302 doi: 10.1016/S0012-821X(97)00107-6
[3501] GAMBLE J. A., WRIGHT I. C., WOODHEAD J. D., MCCULLOCH M. T.: ARC AND BACK-ARC GEOCHEMISTRY IN THE SOUTHERN KERMADEC ARC-NGATORO BASIN AND OFFSHORE TAUPO VOLCANIC ZONE, SW PACIFIC SPEC. PUBL. GEOL. SOC. LONDON 81 [1994] 193-212 doi: 10.1144/GSL.SP.1994.081.01.11
[3760] GAMBLE J. A., SMITH I. E. M., GRAHAM I. J., KOKELAAR B. P., COLE J. W., HOUGHTON B. F., WILSON C. J. N.: THE PETROLOGY, PHASE RELATIONS AND TECTONIC SETTING OF BASALTS FROM THE TAUPO VOLCANIC ZONE, NEW ZEALAND AND THE KERMADEC ISLAND ARC-HAVRE TROUGH, SW PACIFIC J. VOLCANOL. GEOTHERM. RES. 43 [1990] 253-270 doi: 10.1016/0377-0273(90)90055-K
[3761] SMITH I. E. M., BROTHERS R. N., MUIRURI F. G., BROWNE P. R. L.: THE GEOCHEMISTRY OF ROCK AND WATER SAMPLES FROM CURTIS ISLAND VOLCANO, KERMADEC GROUP, SOUTHWEST PACIFIC J. VOLCANOL. GEOTHERM. RES. 34 [1988] 233-240 doi: 10.1016/0377-0273(88)90035-2
[4590] WOODHEAD J. D., HERGT J. M., DAVIDSON J. P., EGGINS S. M.: HAFNIUM ISOTOPE EVIDENCE FOR ^CONSERVATIVE^ ELEMENT MOBILITY DURING SUBDUCTION ZONE PROCESSES EARTH PLANET. SCI. LETT. 192 [2001] 331-346 doi: 10.1016/S0012-821X(01)00453-8
[4591] CLIFT P. D., ROSE-KOGA E. F., SHIMIZU N., LAYNE G. D., DRAUT A. E., REGELOUS M.: TRACING THE EVOLVING FLUX FROM THE SUBDUCTING PLATE IN THE TONGA-KERMADEC ARC SYSTEM USING BORON IN VOLCANIC GLASS GEOCHIM. COSMOCHIM. ACTA 65 [2001] 3347-3364 doi: 10.1016/S0016-7037(01)00670-6
[6185] HAASE K. M., WORTHINGTON T. J., STOFFERS P., GARBE-SCH諲BERG D., WRIGHT I. C.: MANTLE DYNAMICS, ELEMENT RECYCLING, AND MAGMA GENESIS BENEATH THE KERMADEC ARC-HAVRE TROUGH GEOCHEMISTRY GEOPHYSICS GEOSYSTEMS 3 [2002] doi: 10.1029/2002GC000335
[6426] ADAMS C. J. D., GRAHAM I. J., SEWARD D., SKINNER D. N. B.: GEOCHRONOLOGICAL AND GEOCHEMICAL EVOLUTION OF LATE CENOZOIC VOLCANISM IN THE COROMANDEL PENINSULA, NEW ZEALAND NEW ZEALAND J. GEOL. GEOPHYS. 37 [1994] 359-379 doi: 10.1080/00288306.1994.9514626
[6437] SMITH I. E. M., STEWART R. B., PRICE R. C.: THE PETROLOGY OF A LARGE INTRA-OCEANIC SILICIC ERUPTION: THE SANDY BAY TEPHRA, KERMADEC ARC, SOUTHWEST PACIFIC J. VOLCANOL. GEOTHERM. RES. 124 [2003] 173-194 doi: 10.1016/S0377-0273(03)00040-4
[7403] GEORGE R. M. M., TURNER SIMON P., MORRIS J. D., PLANK T. A., HAWKESWORTH C. J., RYAN J. G.: PRESSURE-TEMPERATURE-TIME PATHS OF SEDIMENTARY RECYCLING BENEATH THE TONGA-KERMADEC ARC EARTH PLANET. SCI. LETT. 233 [2005] 195-211 doi: 10.1016/j.epsl.2005.01.020
[9042] WYSOCZANSKI R. J., WRIGHT I. C., GAMBLE J. A., HAURI E. H., LUHR J. F., EGGINS S. M., HANDLER M. R.: VOLATILE CONTENTS OF KERMADEC ARC-HAVRE TROUGH PILLOW GLASSES: FINGERPRINTING SLAB-DERIVED AQUEOUS FLUIDS IN THE MANTLE SOURCES OF ARC AND BACK-ARC LAVAS J. VOLCANOL. GEOTHERM. RES. 152 [2006] 51-73 doi: 10.1016/j.jvolgeores.2005.04.021
[9317] WORTHINGTON T. J., GREGORY M. R., BONDARENKO V.: THE DENHAM CALDERA ON RAOUL VOLCANO: DACITIC VOLCANISM IN THE TONGA-KERMADEC ARC J. VOLCANOL. GEOTHERM. RES. 90 [1999] 29-48 doi: 10.1016/S0377-0273(99)00018-9
[9592] SMITH I. E. M., WORTHINGTON T. J., PRICE R. C., STEWART R. B., MAAS R.: PETROGENESIS OF DACITE IN AN OCEANIC SUBDUCTION ENVIRONMENT: RAOUL ISLAND, KERMADEC ARC J. VOLCANOL. GEOTHERM. RES. 156 [2006] 252-265 doi: 10.1016/j.jvolgeores.2006.03.003
[10525] SMITH I. E. M., WORTHINGTON T. J., STEWART R. B., PRICE R. C., GAMBLE J. A.: FELSIC VOLCANISM IN THE KERMADEC ARC, SW PACIFIC: CRUSTAL RECYCLING IN AN OCEAN SETTING SPEC. PUBL. GEOL. SOC. LONDON 219 [2003] 99-118 doi: 10.1144/GSL.SP.2003.219.01.05
[10608] PEARCE J. A., KEMPTON P. D., GILL J. B.: HF-ND EVIDENCE FOR THE ORIGIN AND DISTRIBUTION OF MANTLE DOMAINS IN THE SW PACIFIC EARTH PLANET. SCI. LETT. 260 [2007] 98-114 GeoReM-id: 2940 doi: 10.1016/j.epsl.2007.05.023
[13460] SMITH I. E. M., PRICE R. C., STEWART R. B., WORTHINGTON T. J.: AN ASSESSMENT OF THE MANTLE AND SLAB COMPONENTS IN THE MAGMAS OF AN OCEANIC ARC VOLCANO: RAOUL VOLCANO, KERMADEC ARC J. VOLCANOL. GEOTHERM. RES. 184 [2009] 437-450 doi: 10.1016/j.jvolgeores.2009.05.013
[13599] TURNER SIMON P., HANDLER M. R., BINDEMAN I. N., SUZUKI K.: NEW INSIGHTS INTO THE ORIGIN OF O-HF-OS ISOTOPE SIGNATURES IN ARC LAVAS FROM TONGA-KERMADEC CHEM. GEOL. 266 [2009] 187-193 GeoReM-id: 4782 doi: 10.1016/j.chemgeo.2009.05.027
[13618] CASTILLO P. R., LONSDALE P. F., MORAN C. L., HAWKINS J. W. JR.: GEOCHEMISTRY OF MID-CRETACEOUS PACIFIC CRUST BEING SUBDUCTED ALONG THE TONGA-KERMADEC TRENCH: IMPLICATIONS FOR THE GENERATION OF ARC LAVAS LITHOS 112 [2009] 87-102 doi: 10.1016/j.lithos.2009.03.041
[14127] WYSOCZANSKI R. J., TODD E., WRIGHT I. C., LEYBOURNE M. I., HERGT J. M., ADAM C., MACKAY K.: BACKARC RIFTING, CONSTRUCTIONAL VOLCANISM AND NASCENT DISORGANISED SPREADING IN THE SOUTHERN HAVRE TROUGH BACKARC RIFTS (SW PACIFIC) J. VOLCANOL. GEOTHERM. RES. 190 [2010] 39-57 doi: 10.1016/j.jvolgeores.2009.04.004
[14131] SMITH I. E. M., STEWART R. B., PRICE R. C., WORTHINGTON T. J.: ARE ARC-TYPE ROCKS THE PRODUCTS OF MAGMA CRYSTALLISATION? OBSERVATIONS FROM A SIMPLE OCEANIC ARC VOLCANO: RAOUL ISLAND, KERMADEC ARC, SW PACIFIC J. VOLCANOL. GEOTHERM. RES. 190 [2010] 219-234 doi: 10.1016/j.jvolgeores.2009.05.006
[14424] TODD E., GILL J. B., WYSOCZANSKI R. J., HANDLER M. R., WRIGHT I. C., GAMBLE J. A.: SOURCES OF CONSTRUCTIONAL CROSS-CHAIN VOLCANISM IN THE SOUTHERN HAVRE TROUGH: NEW INSIGHTS FROM HFSE AND REE CONCENTRATION AND ISOTOPE SYSTEMATICS GEOCHEMISTRY GEOPHYSICS GEOSYSTEMS 11 [2010] GeoReM-id: 5488 doi: 10.1029/2009GC002888
[14671] WRIGHT I. C., PARSON L. M., GAMBLE J. A.: EVOLUTION AND INTERACTION OF MIGRATION CROSS-ARC VOLCANISM AND BACKARC RIFTING. AN EXAMPLE FROM THE SOUTHERN HAVRE TROUGH (35?0?37S) J. GEOPHYS. RES. B101 [1996] 22071-22086 doi: 10.1029/96JB01761
[15259] K諲IG S., M躈KER C., HOHL S. V., PAULICK H., BARTH A. R., LAGOS M., PF腘DER J. A., B蹸HL A.: THE EARTH^S TUNGSTEN BUDGET DURING MANTLE MELTING AND CRUST FORMATION GEOCHIM. COSMOCHIM. ACTA 75 [2011] 2119-2136 GeoReM-id: 5984 doi: 10.1016/j.gca.2011.01.031
[15652] TODD E., GILL J. B., WYSOCZANSKI R. J., HERGT J. M., WRIGHT I. C., LEYBOURNE M. I., MORTIMER N.: HF ISOTOPIC EVIDENCE FOR SMALL-SCALE HETEROGENEITY IN THE MODE OF MANTLE WEDGE ENRICHMENT: SOUTHERN HAVRE TROUGH AND SOUTH FIJI BASIN BACK ARCS GEOCHEMISTRY GEOPHYSICS GEOSYSTEMS 12 [2011] GeoReM-id: 6234 doi: 10.1029/2011GC003683
[16844] WYSOCZANSKI R. J., HANDLER M. R., SCHIPPER C. I., LEYBOURNE M. I., CREECH J., ROTELLA M. D., NICHOLS A. R. L., WILSON C. J. N., STEWART R. B.: THE TECTONOMAGMATIC SOURCE OF ORE METALS AND VOLATILE ELEMENTS IN THE SOUTHERN KERMADEC ARC ECON. GEOL. 107 [2012] 1539-1556 GeoReM-id: 8535 doi: 10.2113/econgeo.107.8.1539
[17055] BARKER S. J., WILSON C. J. N., BAKER J. A., MILLET M.-A., ROTELLA M. D., WRIGHT I. C., WYSOCZANSKI R. J.: GEOCHEMISTRY AND PETROGENESIS OF SILICIC MAGMAS IN THE INTRA-OCEANIC KERMADEC ARC J. PETROL. 54 [2013] 351-391 doi: 10.1093/petrology/egs071
[19001] HAASE K. M., LIMA S. M., KRUMM S. H., GARBE-SCH諲BERG D.: THE MAGMATIC EVOLUTION OF YOUNG ISLAND ARC CRUST OBSERVED IN GABBROIC TO TONALITIC XENOLITHS FROM RAOUL ISLAND, KERMADEC ISLAND ARC LITHOS 210-211 [2014] 199-208 GeoReM-id: 8006 doi: 10.1016/j.lithos.2014.10.005
[20959] LEEMAN W. P., TONARINI S., TURNER SIMON P.: BORON ISOTOPE VARIATIONS IN TONGA-KERMADEC-NEW ZEALAND ARC LAVAS: IMPLICATIONS FOR THE ORIGIN OF SUBDUCTION COMPONENTS AND MANTLE INFLUENCES GEOCHEMISTRY GEOPHYSICS GEOSYSTEMS 18 [2017] 1126-1162 GeoReM-id: 10565 doi: 10.1002/2016GC006523
[20997] NIELSEN S. G., PRYTULAK J., BLUSZTAJN J., SHU YUNCHAO, AURO M., REGELOUS M., WALKER J. A.: THALLIUM ISOTOPES AS TRACERS OF RECYCLED MATERIALS IN SUBDUCTION ZONES: REVIEW AND NEW DATA FOR LAVAS FROM TONGA-KERMADEC AND CENTRAL AMERICA J. VOLCANOL. GEOTHERM. RES. 339 [2017] 23-40 doi: 10.1016/j.jvolgeores.2017.04.024
[22052] FODEN J. D., SOSSI P. A., NEBEL O.: CONTROLS ON THE IRON ISOTOPIC COMPOSITION OF GLOBAL ARC MAGMAS EARTH PLANET. SCI. LETT. 494 [2018] 190-201 GeoReM-id: 11725 doi: 10.1016/j.epsl.2018.04.039
[22609] BRENS R.; JR., LIU XIAO-MING, TURNER SIMON P., CLEINTUAR M. R.: LITHIUM ISOTOPE VARIATIONS IN TONGA-KERMADEC ARC-LAU BACK-ARC LAVAS AND DEEP SEA DRILLING PROJECT (DSDP) SITE 204 SEDIMENTS THE ISLAND ARC 28 (E12276) NO YEAR doi: 10.1111/iar.12276
[24611] GILL J. B., HOERNLE K. A., TODD E., HAUFF F., WERNER R., TIMM C., GARBE-SCH諲BERG D., GUTJAHR M.: BASALT GEOCHEMISTRY AND MANTLE FLOW DURING EARLY BACKARC BASIN EVOLUTION: HAVRE TROUGH AND KERMADEC ARC, SOUTHWEST PACIFIC GEOCHEMISTRY GEOPHYSICS GEOSYSTEMS 22 (E2020GC009339) [2021] doi: 10.1029/2020GC009339
[truncated: 121 more columns]

## Sheet: Raw Mg# RI
CITATIONS	TECTONIC SETTING	LOCATION	LOCATION COMMENT	LATITUDE MIN	LATITUDE MAX	LONGITUDE MIN	LONGITUDE MAX	LAND OR SEA	ELEVATION MIN	ELEVATION MAX	SAMPLE NAME	ROCK NAME	MIN. AGE (YRS.)	MAX. AGE (YRS.)	GEOL.	AGE	ERUPTION DAY	ERUPTION MONTH	ERUPTION YEAR	ROCK TEXTURE	ROCK TYPE	DRILL DEPTH MIN	DRILL DEPTHAX	ALTERATION	MINERAL	MATERIAL	SIO2(WT%)	TIO2(WT%)	B2O3(WT%)	AL2O3(WT%)	CR2O3(WT%)	FE2O3(WT%)	FEO(WT%)	FEOT(WT%)	CAO(WT%)	MGO(WT%)	MNO(WT%)	NIO(WT%)	K2O(WT%)	NA2O(WT%)	P2O5(WT%)	Mg#	RI	H2O(WT%)	H2OP(WT%)	H2OM(WT%)	H2OT(WT%)	CO2(WT%)	CO1(WT%)
[2770][2478]	CONVERGENT MARGIN	KERMADEC ARC / KERMADEC ISLANDS / RAOUL / RAOUL		-29.25	-29.25	-177.87	-177.87	SAE			s_7128 [2770]	BASALT [2770]									VOL					WR [2770]	48.58	0.69		17.73		2.24	8.07	10.0856	12.84	6.77	0.18		0.13	1.37	0.02	54.7155	0.403226	1.12
[13460][9592]	CONVERGENT MARGIN	KERMADEC ARC / KERMADEC ISLANDS / RAOUL / RAOUL		-29.25	-29.25	-177.87	-177.87	SAE			s_7135 [13460]	BASALT [13460]								PORPHYRITIC [13460]	VOL					WR [13460]	47.85	0.56		15.55		1.69	8.45	9.97066	13.33	10.3	0.18		0.11	0.93	0.05	65.0283	0.22301			0.03
[20997][2770][3371][20959][10608][2478]	CONVERGENT MARGIN	KERMADEC ARC / KERMADEC ISLANDS / MACAULEY		-30.22	-30.22	-178.55	-178.55	SAE			s_10380 [20997]	BASALT [20997] / BASALT, THOLEIITIC [10608]									VOL					WR [20997]	48.56	0.861		14.89		4.17	8.02	12.06	12.07	7.05	0.229		0.454	2.11	0.17	51.2727	1.18239	0.4
[3056][2770][3371][3374][4590]	CONVERGENT MARGIN	KERMADEC ARC / KERMADEC ISLANDS / MACAULEY		-30.22	-30.22	-178.55	-178.55	SAE			s_10415 [3056]	BASALT [3056]									VOL					WR [3056]	49.04	0.55		17.41		2.17	6.65	8.60257	13.77	8.31	0.17		0.14	1.31	0.01	63.4874	0.348096	0.47	0.37
[3501][3760][20959][3319][2142]	CONVERGENT MARGIN	KERMADEC ARC / HAVRE TROUGH		-33.54	-33.54	178.75	178.75	SAQ			s_TVZ-19 [3501] / s_PPTUW/5 (TVZ-19) [3760] / s_PPTUW/5 [20959]	BASALT [3501] / NOT GIVEN [20959]									VOL					WR [3501]	50.66	1.49		16.24		1.11	7.44	8.36	10.26	7.56	0.16		0.29	3.99	0.18	61.9446	2.39144
[3501]	CONVERGENT MARGIN	KERMADEC ARC / HAVRE TROUGH / NGATORO RIFT	WESTERN ESCARPMENT	-35.5	-37	176.5	178	SAQ			s_VUW153-1 [3501]	BASALT [3501]									VOL			F		WR [3501]	51.03	1.16		16.86		1.04	6.76	7.69579	10.82	8.23	0.15		0.41	3.4	0.13	65.8114	1.80773
[3501]	CONVERGENT MARGIN	KERMADEC ARC / HAVRE TROUGH / NGATORO RIFT	WESTERN ESCARPMENT	-35.5	-37	176.5	178	SAQ			s_VUW154-1 [3501]	BASALT [3501]									VOL			F		WR [3501]	51	1.66		16.44		1.2	7.9	8.97976	9.31	6.89	0.18		0.53	4.39	0.18	58.0027	3.0258
[3501]	CONVERGENT MARGIN	KERMADEC ARC / HAVRE TROUGH / NGATORO RIFT	WESTERN ESCARPMENT	-35.5	-37	176.5	178	SAQ			s_VUW158-4 [3501]	BASALT [3501]									VOL			F		WR [3501]	50.74	1.48		16.15		1.14	7.74	8.76577	9.61	7.03	0.16		0.42	3.75	0.15	59.0763	2.24663
[6185]	CONVERGENT MARGIN	KERMADEC ARC / HAVRE TROUGH / DREDGE 18DR	EASTERN BASE OF A CENTRAL HIGH-STANDING REGION WITHIN THE HAVRE TROUGH, WEST OF RAOUL ISLAND	-29.268	-29.268	-178.867	-178.867	SAQ	-2350	-2350	s_18DR-4 [6185]	BASALT [6185]									VOL					GL [6185]	49.4	1.28		15.49				8.77	11.62	6.63	0.17		0.29	2.67	0.29	57.641	1.369
[6185]	CONVERGENT MARGIN	KERMADEC ARC / HAVRE TROUGH / KERMADEC RIDGE	DREDGE 41DR, SCARP CUTTING THE LOWER WESTERN FLANK OF THE KERMADEC RIDGE NW OF CURTIS ISLAND	-30.575	-30.575	-179.017	-179.017	SAQ	-1944	-1944	s_41DR-1 [6185]	BASALT [6185]									VOL					WR [6185]	47.7	1.05		15.81				8	11.23	9.28	0.15		0.41	2.33	0.15	67.6166	1.59736
[6185]	CONVERGENT MARGIN	KERMADEC ARC / HAVRE TROUGH / KERMADEC RIDGE	DREDGE 41DR, SCARP CUTTING THE LOWER WESTERN FLANK OF THE KERMADEC RIDGE NW OF CURTIS ISLAND	-30.575	-30.575	-179.017	-179.017	SAQ	-1944	-1944	s_41DR-2 [6185]	BASALT [6185]									VOL					WR [6185]	51	0.6		17.28				10.47	11.28	6.61	0.19		0.27	1.71	0.05	53.1921	0.49005
[6185]	CONVERGENT MARGIN	KERMADEC ARC / HAVRE TROUGH / KERMADEC RIDGE	DREDGE 41DR, SCARP CUTTING THE LOWER WESTERN FLANK OF THE KERMADEC RIDGE NW OF CURTIS ISLAND	-30.575	-30.575	-179.017	-179.017	SAQ	-1944	-1944	s_41DR-8 [6185]	BASALT [6185]									VOL					GL [6185]	49.8	1.33		15.78				8.78	11.54	6.5	0.19		0.35	3.01	0.31	57.1289	1.66024
[6185]	CONVERGENT MARGIN	KERMADEC ARC / HAVRE TROUGH / KERMADEC RIDGE	DREDGE 42DR, SCARP CUTTING THE LOWER WESTERN FLANK OF THE KERMADEC RIDGE NW OF CURTIS ISLAND	-30.523	-30.523	-178.833	-178.833	SAQ	-1680	-1680	s_42DR-3 [6185]	BASALT [6185]									VOL					WR [6185]	49.3	0.8		14.44				8.41	11.35	12.6	0.16		0.73	1.9	0.2	72.9495	1.09792
[6185]	CONVERGENT MARGIN	KERMADEC ARC / HAVRE TROUGH / KERMADEC RIDGE	DREDGE 42DR, SCARP CUTTING THE LOWER WESTERN FLANK OF THE KERMADEC RIDGE NW OF CURTIS ISLAND	-30.523	-30.523	-178.833	-178.833	SAQ	-1680	-1680	s_42DR-7 [6185]	BASALT [6185]									VOL					GL [6185]	49.6	0.98		15.9				8.25	12.22	6.87	0.16		0.85	2.44	0.4	59.9825	1.64002
[6185]	CONVERGENT MARGIN	KERMADEC ARC / KERMADEC ISLANDS / RAOUL / RAOUL / BOAT COVE FORMATION		-29.27	-29.27	-177.92	-177.92	SAE			s_9819 [6185]	BASALT [6185]									VOL					WR [6185]	51.5	0.65		15.69				10.08	11.75	7.14	0.19		0.21	1.58	0.05	56.044	0.376953
[6437]	CONVERGENT MARGIN	KERMADEC ARC / KERMADEC ISLANDS / MACAULEY / SANDY BAY TEPHRA	SANDY BAY TEPHRA	-30.22	-30.22	-178.55	-178.55	SAE			s_45665 [6437]	BASALT [6437]									VOL					WR [6437]	48.69	0.45		16.24		2	6.27	8.0696	13.03	9.52	0.16		0.25	1.43	0.06	67.9849	0.496028		0.39	0.33		0.92
[6437]	CONVERGENT MARGIN	KERMADEC ARC / KERMADEC ISLANDS / MACAULEY / SANDY BAY TEPHRA	SANDY BAY TEPHRA	-30.22	-30.22	-178.55	-178.55	SAE			s_45660 [6437]	BASALT [6437]									VOL					WR [6437]	49.3	0.73		17.03		3.11	7.4	10.1984	12.7	6.56	0.2		0.4	1.71	0.09	53.6572	0.706683		0.26	0.14		0.11
[6437]	CONVERGENT MARGIN	KERMADEC ARC / KERMADEC ISLANDS / MACAULEY / SANDY BAY TEPHRA	SANDY BAY TEPHRA	-30.22	-30.22	-178.55	-178.55	SAE			s_45634B [6437]	BASALT [6437]									VOL					WR [6437]	48.78	0.74		16.18		2.03	8.38	10.2066	12.87	6.57	0.2		0.22	1.57	0.11	53.675	0.554343		0.62	0.35		1
[6437]	CONVERGENT MARGIN	KERMADEC ARC / KERMADEC ISLANDS / MACAULEY / SANDY BAY TEPHRA	SANDY BAY TEPHRA	-30.22	-30.22	-178.55	-178.55	SAE			s_45634C [6437]	BASALT [6437]									VOL					WR [6437]	49.38	0.6		15.89		1.8	7.77	9.38964	12.69	8.47	0.18		0.12	1.59	0.05	61.886	0.458323		0.55	0.43		0.06
[6437]	CONVERGENT MARGIN	KERMADEC ARC / KERMADEC ISLANDS / MACAULEY / SANDY BAY TEPHRA	SANDY BAY TEPHRA	-30.22	-30.22	-178.55	-178.55	SAE			s_45649 [6437]	BASALT [6437]									VOL					WR [6437]	46.64	0.43		16.97		4.05	4.26	7.90419	13.54	8.14	0.19		0.04	1.15	0.03	64.9578	0.389038		2.29	0.56		1.01
[6437]	CONVERGENT MARGIN	KERMADEC ARC / KERMADEC ISLANDS / MACAULEY / SANDY BAY TEPHRA	SANDY BAY TEPHRA	-30.22	-30.22	-178.55	-178.55	SAE			s_45656 [6437]	BASALT [6437]									VOL					WR [6437]	49.76	0.87		14.82		3.89	8.18	11.6802	11.94	6.94	0.23		0.48	1.78	0.11	51.6792	0.755562		0.37	0.47		0.16
[24611]	CONVERGENT MARGIN	KERMADEC ARC / HAVRE TROUGH / KIBBLEWHITE RIDGE		-34.4605	-34.4605	179.234	179.234	SAQ	-1379	-1795	s_DR21-1 [24611]	BASALT [24611]									VOL					GL [24611]	50.4828	0.997311		15.7404				8.60969	13.3725	7.47192	0.147971		0.238761	2.8473	0.0912249	60.97	1.27275
[24611]	CONVERGENT MARGIN	KERMADEC ARC / HAVRE TROUGH / KIBBLEWHITE RIDGE		-34.4605	-34.4605	179.234	179.234	SAQ	-1379	-1795	s_DR21-5 [24611]	BASALT [24611]									VOL					GL [24611]	50.6926	0.928006		15.9008				8.37217	13.1434	7.68853	0.171228		0.256543	2.74739	0.0992497	62.3071	1.17302
[24611]	CONVERGENT MARGIN	KERMADEC ARC / HAVRE TROUGH / KIBBLEWHITE RIDGE		-34.4605	-34.4605	179.234	179.234	SAQ	-1379	-1795	s_DR21-11 [24611]	BASALT [24611]									VOL					GL [24611]	50.4086	0.980133		15.8202				9.03156	13.0454	7.38958	0.145666		0.320815	2.74385	0.114117	59.5592	1.26774
[24611]	CONVERGENT MARGIN	KERMADEC ARC / HAVRE TROUGH / KIBBLEWHITE RIDGE		-34.4913	-34.4913	179.238	179.238	SAQ	-1386	-1782	s_DR22-1 [24611]	BASALT [24611]									VOL					WR [24611]	50.333	0.701753		17.4625				8.35511	13.6994	7.04804	0.162725		0.31528	1.83066	0.091533	60.2924	0.627992
[24611]	CONVERGENT MARGIN	KERMADEC ARC / HAVRE TROUGH / KIBBLEWHITE RIDGE		-34.4913	-34.4913	179.238	179.238	SAQ	-1386	-1782	s_DR22-2 [24611]	BASALT [24611]									VOL					WR [24611]	50.3111	0.722072		17.1975				8.51042	13.5058	7.21055	0.16272		0.335611	1.95265	0.0915303	60.3971	0.716184
[24611]	CONVERGENT MARGIN	KERMADEC ARC / HAVRE TROUGH / KIBBLEWHITE RIDGE		-34.491	-34.491	179.289	179.289	SAQ	-2242	-2476	s_DR23-1 [24611]	BASALT [24611]									VOL					WR [24611]	51.9275	0.922335		17.4014				7.46926	12.0928	6.9995	0.143474		0.481664	2.40832	0.153723	62.7809	0.935539
[24611]	CONVERGENT MARGIN	KERMADEC ARC / HAVRE TROUGH / KIBBLEWHITE RIDGE		-34.491	-34.491	179.289	179.289	SAQ	-2242	-2476	s_DR23-4 [24611]	BASALT [24611]									VOL					WR [24611]	52.3626	0.960219		17.1409				7.66575	11.9414	6.68067	0.153226		0.50054	2.44141	0.153226	61.0697	0.92443
[24611]	CONVERGENT MARGIN	KERMADEC ARC / HAVRE TROUGH / KIBBLEWHITE RIDGE		-34.6747	-34.6747	179.286	179.286	SAQ	-1866	-2230	s_DR28-3 [24611]	BASALT [24611]									VOL					WR [24611]	51.9292	0.611652		13.385				9.10853	13.2117	9.4908	0.173301		0.336409	1.68204	0.0713594	65.224	0.45627
[24611]	CONVERGENT MARGIN	KERMADEC ARC / HAVRE TROUGH / KIBBLEWHITE RIDGE		-34.6747	-34.6747	179.286	179.286	SAQ	-1866	-2230	s_DR28-7 [24611]	BASALT [24611]									VOL					WR [24611]	51.8206	0.646347		15.5636				9.66535	12.455	7.038	0.235968		0.615568	1.82619	0.133373	56.7231	0.675937
[24611]	CONVERGENT MARGIN	KERMADEC ARC / HAVRE TROUGH / KERMADEC RIDGE		-28.2828	-28.2828	-178.369	-178.369	SAQ	-1158	-1500	s_DR68-1 [24611]	BASALT [24611]									VOL					WR [24611]	50.2071	1.64296		16.7867				8.94345	10.5415	7.96987	0.163275		0.367369	3.15325	0.224503	61.5983	1.71979
[24611]	CONVERGENT MARGIN	KERMADEC ARC / HAVRE TROUGH / KERMADEC RIDGE		-28.2828	-28.2828	-178.369	-178.369	SAQ	-1158	-1500	s_DR68-2 [24611]	BASALT [24611]									VOL					GL [24611]	50.8611	1.89998		16.1947				9.25567	10.7697	6.50702	0.157604		0.304498	3.84025	0.209482	55.8588	2.1853
[24611]	CONVERGENT MARGIN	KERMADEC ARC / HAVRE TROUGH / KERMADEC RIDGE		-28.2828	-28.2828	-178.369	-178.369	SAQ	-1158	-1500	s_DR68-3 [24611]	BASALT [24611]									VOL					GL [24611]	50.2828	1.91247		16.394				9.38683	10.8368	6.66206	0.171584		0.313192	3.80568	0.234612	56.0923	2.32948
[24611]	CONVERGENT MARGIN	KERMADEC ARC / HAVRE TROUGH / KERMADEC RIDGE		-28.1882	-28.1882	-178.472	-178.472	SAQ	-1435	-1856	s_DR69-1 [24611]	BASALT [24611]									VOL					GL [24611]	50.868	1.32667		15.9653				8.51132	12.2193	7.39031	0.158376		0.327562	3.07034	0.162827	60.9821	1.46743
[24611]	CONVERGENT MARGIN	KERMADEC ARC / HAVRE TROUGH / KERMADEC RIDGE		-28.1882	-28.1882	-178.472	-178.472	SAQ	-1435	-1856	s_DR69-1 [24611]	BASALT [24611]									VOL					WR [24611]	50.3194	1.22481		16.4737				8.21054	11.8399	8.71658	0.163308		0.31641	2.57211	0.163308	65.6468	1.13992
[24611]	CONVERGENT MARGIN	KERMADEC ARC / HAVRE TROUGH / KERMADEC RIDGE		-28.1882	-28.1882	-178.472	-178.472	SAQ	-1435	-1856	s_DR69-3 [24611]	BASALT [24611]									VOL					WR [24611]	50.4028	1.23335		16.3932				8.15678	11.8093	8.72593	0.164446		0.33917	2.61058	0.164446	65.819	1.17538
[24611]	CONVERGENT MARGIN	KERMADEC ARC / HAVRE TROUGH / KERMADEC RIDGE	BASIN	-28.9068	-28.9068	-178.867	-178.867	SAQ	-1825	-2168	s_DR103-6 [24611]	BASALT [24611]									VOL					GL [24611]	51.9118	1.47783		16.0318				8.67875	11.1253	6.59131	0.172595		0.390821	3.43415	0.185686	57.7535	1.64169
[24611]	CONVERGENT MARGIN	KERMADEC ARC / HAVRE TROUGH / KERMADEC RIDGE	BASIN	-28.9613	-28.9613	-178.737	-178.737	SAQ	-1291	-1609	s_DR104-1 [24611]	BASALT [24611]									VOL					WR [24611]	49.4717	1.3206		17.1983				8.66527	12.9927	7.02966	0.162535		0.203169	2.78342	0.172694	59.3536	1.37826
[24611]	CONVERGENT MARGIN	KERMADEC ARC / HAVRE TROUGH / KERMADEC RIDGE	BASIN	-28.9613	-28.9613	-178.737	-178.737	SAQ	-1291	-1609	s_DR104-5 [24611]	BASALT [24611]									VOL					WR [24611]	49.7775	1.30435		17.3306				8.53399	12.9727	6.66329	0.151668		0.242669	2.85136	0.171891	58.4274	1.41247
[24611]	CONVERGENT MARGIN	KERMADEC ARC / HAVRE TROUGH / KERMADEC RIDGE	BASIN	-28.9613	-28.9613	-178.737	-178.737	SAQ	-1291	-1609	s_DR104-10 [24611]	BASALT [24611]									VOL					WR [24611]	49.9489	1.25403		17.0407				8.79953	12.9347	6.58367	0.171924		0.273055	2.82157	0.171924	57.3875	1.37816
[24611]	CONVERGENT MARGIN	KERMADEC ARC / HAVRE TROUGH / KERMADEC RIDGE		-28.9818	-28.9818	-178.536	-178.536	SAQ	-1921	-2211	s_DR105-1 [24611]	BASALT [24611]									VOL					WR [24611]	50.4017	1.28659		17.7264				8.40693	11.804	6.8414	0.153166		0.408442	2.78762	0.183799	59.4289	1.38006
[24611]	CONVERGENT MARGIN	KERMADEC ARC / HAVRE TROUGH / KERMADEC RIDGE		-29.4203	-29.4203	-178.623	-178.623	SAQ	-1860	-2330	s_DR109-1 [24611]	BASALT [24611]									VOL					GL [24611]	50.442	1.65459		16.9626				9.37875	10.3378	6.59545	0.193069		0.343431	3.84638	0.245887	55.8659	2.35885
[24611]	CONVERGENT MARGIN	KERMADEC ARC / HAVRE TROUGH / KERMADEC RIDGE		-29.4203	-29.4203	-178.623	-178.623	SAQ	-1860	-2330	s_DR109-1 [24611]	BASALT [24611]									VOL					WR [24611]	50.4146	1.67674		17.0843				9.46636	10.0604	7.13636	0.184032		0.449857	3.26146	0.265824	57.5724	1.85767
[24611]	CONVERGENT MARGIN	KERMADEC ARC / HAVRE TROUGH / KERMADEC RIDGE		-29.4203	-29.4203	-178.623	-178.623	SAQ	-1860	-2330	s_DR109-3 [24611]	BASALT [24611]									VOL					GL [24611]	50.6493	1.69333		16.947				9.21573	10.3283	6.5937	0.187698		0.365524	3.78875	0.230679	56.2912	2.25615
[24611]	CONVERGENT MARGIN	KERMADEC ARC / HAVRE TROUGH / KERMADEC RIDGE		-29.4203	-29.4203	-178.623	-178.623	SAQ	-1860	-2330	s_DR109-5 [24611]	BASALT [24611]									VOL					GL [24611]	50.74	1.71166		16.6942				9.48805	10.2547	6.55906	0.210224		0.342725	3.74768	0.251701	55.4433	2.16167
[24611]	CONVERGENT MARGIN	KERMADEC ARC / HAVRE TROUGH / KERMADEC RIDGE		-30.6757	-30.6757	-179.44	-179.44	SAQ	-1777	-2085	s_DR121-4 [24611]	BASALT [24611]									VOL					WR [24611]	50.06	1.44423		17.3918				9.02344	11.981	6.75332	0.162731		0.355973	2.64437	0.183072	57.3952	1.27508
[24611]	CONVERGENT MARGIN	KERMADEC ARC / HAVRE TROUGH / KERMADEC RIDGE		-30.7858	-30.7858	-179.304	-179.304	SAQ	-1810	-1967	s_DR123-1 [24611]	BASALT [24611]									VOL					WR [24611]	50.0473	0.988112		16.7164				8.90019	13.1511	7.08995	0.162987		0.529709	2.26145	0.152801	58.9135	1.10546
[24611]	CONVERGENT MARGIN	KERMADEC ARC / HAVRE TROUGH / KERMADEC RIDGE	SCARP	-32.8687	-32.8687	-179.86	-179.86	SAQ	-1392	-2905	s_DR147-1 [24611]	BASALT [24611]									VOL					WR [24611]	51.8457	0.738163		16.7317				7.18626	12.8768	8.20181	0.133279		0.205045	2.0197	0.0615136	67.26	0.559535
[24611]	CONVERGENT MARGIN	KERMADEC ARC / HAVRE TROUGH / KERMADEC RIDGE	SCARP	-32.8687	-32.8687	-179.86	-179.86	SAQ	-1392	-2905	s_DR147-4 [24611]	BASALT [24611]									VOL					WR [24611]	50.9415	1.01091		17.3314				8.29907	10.0257	9.15029	0.166748		0.354339	2.62628	0.0937957	66.4949	1.11869
[24611]	CONVERGENT MARGIN	KERMADEC ARC / HAVRE TROUGH / KERMADEC RIDGE	SCARP	-32.8687	-32.8687	-179.86	-179.86	SAQ	-1392	-2905	s_DR147-7 [24611]	BASALT [24611]									VOL					WR [24611]	52.1674	0.684584		17.0076				7.22824	9.33815	11.1673	0.149753		0.331595	1.87191	0.0534831	73.5513	0.52964
[24611]	CONVERGENT MARGIN	KERMADEC ARC / HAVRE TROUGH / KERMADEC RIDGE	SCARP	-32.4348	-32.4348	179.704	179.704	SAQ	-2850	-3489	s_DR152-1 [24611]	BASALT [24611]									VOL					WR [24611]	49.6	0.762602		16.0662				8.27136	12.5314	10.2745	0.257636		0.175192	2.00956	0.0515272	69.0969	0.723199
[24611]	CONVERGENT MARGIN	KERMADEC ARC / HAVRE TROUGH / KERMADEC RIDGE	SCARP	-32.1842	-32.1842	179.776	179.776	SAQ	-2638	-3112	s_DR154-1 [24611]	BASALT [24611]									VOL					WR [24611]	48.6266	0.649593		13.1259				9.87161	13.1568	12.3423	0.175287		0.268086	1.70131	0.0824879	69.2355	0.689316
[24611]	CONVERGENT MARGIN	KERMADEC ARC / HAVRE TROUGH / KERMADEC RIDGE	SCARP	-32.1842	-32.1842	179.776	179.776	SAQ	-2638	-3112	s_DR154-2 [24611]	BASALT [24611]									VOL					WR [24611]	48.8605	0.64059		13.4937				10.2451	13.4317	11.0243	0.185978		0.309963	1.71513	0.0929889	65.9506	0.699771
[24611]	CONVERGENT MARGIN	KERMADEC ARC / HAVRE TROUGH / KERMADEC RIDGE	SCARP	-31.9487	-31.9487	179.536	179.536	SAQ	-2384	-2708	s_DR160-4 [24611]	BASALT [24611]									VOL					WR [24611]	50.7155	1.00488		16.6522				7.5103	12.0995	9.04389	0.1333		0.287108	2.48143	0.0717769	68.4299	0.993426
[24611]	CONVERGENT MARGIN	KERMADEC ARC / HAVRE TROUGH / KERMADEC RIDGE		-32.8157	-32.8157	179.668	179.668	SAQ	-2164	-2610	s_DR162-1A [24611]	BASALT [24611]									VOL					WR [24611]	51.2293	0.654687		17.0423				6.5536	13.1654	8.86897	0.122754		0.235278	2.06636	0.0613769	70.8958	0.64374
[24611]	CONVERGENT MARGIN	KERMADEC ARC / HAVRE TROUGH / KERMADEC RIDGE		-32.8157	-32.8157	179.668	179.668	SAQ	-2164	-2610	s_DR162-7 [24611]	BASALT [24611]									VOL					GL [24611]	52.688	0.808801		16.671				7.02687	12.3812	7.34861	0.147177		0.106385	2.749	0.0729263	65.3069	0.841575
[24611]	CONVERGENT MARGIN	KERMADEC ARC / HAVRE TROUGH / KERMADEC RIDGE		-32.8157	-32.8157	179.668	179.668	SAQ	-2164	-2610	s_DR162-19 [24611]	BASALT [24611]									VOL					WR [24611]	51.5992	0.871435		16.6803				8.19172	11.4414	8.08897	0.153783		0.399835	2.47078	0.102522	63.9954	0.958273
[24611]	CONVERGENT MARGIN	KERMADEC ARC / HAVRE TROUGH / KERMADEC RIDGE		-32.8157	-32.8157	179.668	179.668	SAQ	-2164	-2610	s_DR162-23 [24611]	BASALT [24611]									VOL					GL [24611]	52.0318	0.721246		16.7408				6.91472	13.1683	7.7188	0.124108		0.136625	2.37308	0.0705765	66.7698	0.697387
[24611]	CONVERGENT MARGIN	KERMADEC ARC / HAVRE TROUGH / KERMADEC RIDGE		-32.8567	-32.8567	179.868	179.868	SAQ	-3469	-4002	s_DR164-1 [24611]	BASALT [24611]									VOL					GL [24611]	52.6912	0.972901		15.2265				9.7672	11.2546	6.51178	0.192424		0.300926	2.97017	0.112304	54.5466	1.1041
[24611]	CONVERGENT MARGIN	KERMADEC ARC		-33.3488	-33.3488	179.835	179.835	SAQ	-1791	-2200	s_DR169-2 [24611]	BASALT [24611]									VOL					WR [24611]	52.9685	0.804405		16.6583				7.96184	11.618	7.11745	0.162917		0.325835	2.29103	0.0916411	61.6727	0.686958
[24611]	CONVERGENT MARGIN	KERMADEC ARC		-33.408	-33.408	179.869	179.869	SAQ	-1094	-1480	s_DR170-2 [24611]	BASALT [24611]									VOL					WR [24611]	51.1663	0.654536		15.9645				8.27293	13.735	8.02829	0.153407		0.265905	1.67725	0.081817	63.5936	0.462369
[24611]	CONVERGENT MARGIN	KERMADEC ARC		-33.408	-33.408	179.869	179.869	SAQ	-1094	-1480	s_DR170-4 [24611]	BASALT [24611]									VOL					WR [24611]	51.351	0.655588		16.0721				7.88989	14.0234	7.76462	0.153653		0.276576	1.74141	0.0717049	63.9174	0.487638
[6437][2495]	CONVERGENT MARGIN	KERMADEC ARC / KERMADEC ISLANDS / MACAULEY / SANDY BAY TEPHRA	SANDY BAY TEPHRA	-30.22	-30.22	-178.55	-178.55	SAE			s_45657 [6437]	BASALT [6437]		10000 [2495]							VOL			F		WR [6437]	49.83	0.87		14.88		2.65	9.29	12.01	12.03	6.98	0.23		0.48	1.8	0.11	51.1272	0.761113		0.21	0.17		0.1
[13618]	CONVERGENT MARGIN	KERMADEC ARC / KERMADEC TRENCH / DREDGE D99		-27.9633	-27.9633	-175.685	-175.685	SAQ	-7732	-8441	s_AVON99-8 [13618]	BASALT [13618]									VOL					WR [13618]	50.09	2.61		14.76				11.21	9.82	6.85	0.2		1.07	3.07	0.32	52.3789	2.41743
[13618]	CONVERGENT MARGIN	KERMADEC ARC / KERMADEC TRENCH / DREDGE D96		-27.502	-27.502	-176.17	-176.17	SAQ	-6813	-7562	s_AVON96-4 [13618]	BASALT [13618]									VOL					WR [13618]	51.02	2.53		15.57				10.9	8.3	6.92	0.19		1.03	2.99	0.36	53.331	2.01501
[13618]	CONVERGENT MARGIN	KERMADEC ARC / KERMADEC TRENCH / DREDGE D98		-32.0667	-32.0667	-177.153	-177.153	SAQ	-7347	-7931	s_AVON98-4 [13618]	BASALT [13618]									VOL					WR [13618]	51.53	1.01		15.58				9.41	12.51	7.3	0.2		0.21	2.16	0.13	58.2705	0.658488
[14131]	CONVERGENT MARGIN	KERMADEC ARC / KERMADEC ISLANDS / RAOUL / RAOUL / MOUMOUKAI FORMATION - BLUE LAKE MEMBER		-29.25	-29.25	-177.87	-177.87	SAE			s_23387 [14131]	BASALT [14131]									VOL					WR [14131]	49.46	0.68		17.73				10.68	12.22	6.68	0.2		0.25	1.32	0.08	52.9598	0.381563			0.06
[14131]	CONVERGENT MARGIN	KERMADEC ARC / KERMADEC ISLANDS / RAOUL / RAOUL / D^ARCY FORMATION - SUNSHINE MEMBER		-29.25	-29.25	-177.87	-177.87	SAE			s_7058 [14131]	BASALT [14131]									VOL					WR [14131]	52.21	0.44		9.88				8.22	13.05	13.31	0.17		0.21	1.19	0.05	74.4546	0.212812			0.03
[14131]	CONVERGENT MARGIN	KERMADEC ARC / KERMADEC ISLANDS / RAOUL / RAOUL / D^ARCY FORMATION - SUNSHINE MEMBER		-29.25	-29.25	-177.87	-177.87	SAE			s_7120 [14131]	BASALT [14131]									VOL					WR [14131]	49.27	0.76		16				10.2	12.83	7.93	0.22		0.18	1.22	0.06	58.3231	0.3126			0.11
[14131]	CONVERGENT MARGIN	KERMADEC ARC / KERMADEC ISLANDS / RAOUL / RAOUL / D^ARCY FORMATION - SUNSHINE MEMBER		-29.25	-29.25	-177.87	-177.87	SAE			s_7127 [14131]	BASALT [14131]									VOL					WR [14131]	52.3	0.56		14.54				9.34	11.63	7.67	0.2		0.15	1.7	0.05	59.6475	0.368011			0.3
[14131]	CONVERGENT MARGIN	KERMADEC ARC / KERMADEC ISLANDS / RAOUL / RAOUL / D^ARCY FORMATION - SUNSHINE MEMBER		-29.25	-29.25	-177.87	-177.87	SAE			s_7128 [14131]	BASALT [14131]									VOL					WR [14131]	47.98	0.62		19.09				10.01	13.23	6.6	0.19		0.13	1.14	0.05	54.2714	0.323876			0.05
[14131]	CONVERGENT MARGIN	KERMADEC ARC / KERMADEC ISLANDS / RAOUL / RAOUL / D^ARCY FORMATION - SUNSHINE MEMBER		-29.25	-29.25	-177.87	-177.87	SAE			s_7131 [14131]	BASALT [14131]									VOL					WR [14131]	47.08	0.56		16.11				10.18	13.4	10.18	0.19		0.11	0.92	0.04	64.2857	0.260025			0.04
[14131]	CONVERGENT MARGIN	KERMADEC ARC / KERMADEC ISLANDS / RAOUL / RAOUL / D^ARCY FORMATION - SUNSHINE MEMBER		-29.25	-29.25	-177.87	-177.87	SAE			s_7133 [14131]	BASALT [14131]									VOL					WR [14131]	48.68	0.74		17.74				10.64	12.51	6.81	0.21		0.17	1.34	0.07	53.5331	0.401426			0.06
[14131]	CONVERGENT MARGIN	KERMADEC ARC / KERMADEC ISLANDS / RAOUL / RAOUL / D^ARCY FORMATION - SUNSHINE MEMBER		-29.25	-29.25	-177.87	-177.87	SAE			s_7134 [14131]	BASALT [14131]									VOL					WR [14131]	47.67	0.53		15.55				9.83	13.45	10.44	0.19		0.1	0.94	0.05	65.6558	0.231606			0.04
[14131]	CONVERGENT MARGIN	KERMADEC ARC / KERMADEC ISLANDS / RAOUL / RAOUL / D^ARCY FORMATION - SUNSHINE MEMBER		-29.25	-29.25	-177.87	-177.87	SAE			s_7135 [14131]	BASALT [14131]									VOL					WR [14131]	47.85	0.56		15.55				9.97	13.33	10.3	0.18		0.11	0.93	0.05	65.0298	0.22301			0.03
[14131]	CONVERGENT MARGIN	KERMADEC ARC / KERMADEC ISLANDS / RAOUL / RAOUL / D^ARCY FORMATION - SUNSHINE MEMBER		-29.25	-29.25	-177.87	-177.87	SAE			s_7136 [14131]	BASALT [14131]									VOL					WR [14131]	48.09	0.61		17.09				10.16	13.01	8.63	0.22		0.15	1.13	0.06	60.4577	0.321886			0.05
[14131]	CONVERGENT MARGIN	KERMADEC ARC / KERMADEC ISLANDS / RAOUL / RAOUL / D^ARCY FORMATION - SUNSHINE MEMBER		-29.25	-29.25	-177.87	-177.87	SAE			s_7137 [14131]	BASALT [14131]									VOL					WR [14131]	47.48	0.54		15.71				9.99	13.48	10.34	0.2		0.11	0.96	0.05	65.0724	0.255558			0.04
[14131]	CONVERGENT MARGIN	KERMADEC ARC / KERMADEC ISLANDS / RAOUL / RAOUL / D^ARCY FORMATION - SUNSHINE MEMBER		-29.25	-29.25	-177.87	-177.87	SAE			s_7138 [14131]	BASALT [14131]									VOL					WR [14131]	47.79	0.54		15.72				9.87	13.62	10.5	0.22		0.11	0.93	0.04	65.6934	0.225804			0.04
[14131]	CONVERGENT MARGIN	KERMADEC ARC / KERMADEC ISLANDS / RAOUL / RAOUL / D^ARCY FORMATION - SUNSHINE MEMBER		-29.25	-29.25	-177.87	-177.87	SAE			s_7139 [14131]	BASALT [14131]									VOL					WR [14131]	47.27	0.56		15.73				10.08	13.44	10.31	0.21		0.1	0.96	0.04	64.802	0.263138			0.07
[14131]	CONVERGENT MARGIN	KERMADEC ARC / KERMADEC ISLANDS / RAOUL / RAOUL / D^ARCY FORMATION		-29.25	-29.25	-177.87	-177.87	SAE			s_7116 [14131]	BASALT [14131]									VOL					WR [14131]	48.67	0.72		17.57				10.61	12.49	7.26	0.2		0.19	1.37	0.07	55.1905	0.429206			0.09
[14131]	CONVERGENT MARGIN	KERMADEC ARC / KERMADEC ISLANDS / RAOUL / RAOUL	LITHIC BLOCKS IN TEPHRAS AND BOULDERS ON THE COAST	-29.25	-29.25	-177.87	-177.87	SAE			s_46353 [14131]	BASALT [14131]									VOL					WR [14131]	50.66	0.51		11.29				9.36	14.38	11.63	0.22		0.21	1	0.07	69.1028	0.191136			0.19
[14127]	CONVERGENT MARGIN	KERMADEC ARC / HAVRE TROUGH / NGATOROIRANGI RIFT	DIVE 986	-33.4643	-33.4643	-179.546	-179.546	SAQ	-2834	-2834	s_986-R08 [14127]	NOT GIVEN [14127]		20000 [14127]							VOL					GL [14127]	51.31	1.02		17.33				7.65	12.28	6.84	0.15		0.15	3.18	0.09	61.6772	1.3344
[14127]	CONVERGENT MARGIN	KERMADEC ARC / HAVRE TROUGH / NGATOROIRANGI RIFT	DIVE 986	-33.461	-33.461	-179.545	-179.545	SAQ	-2732	-2732	s_986-R13-1 [14127]	NOT GIVEN [14127]		20000 [14127]							VOL					GL [14127]	52.09	1.06		17.44				7.51	11.68	6.6	0.14		0.16	3.2	0.1	61.2687	1.24198
[14127]	CONVERGENT MARGIN	KERMADEC ARC / HAVRE TROUGH / NGATOROIRANGI RIFT	DIVE 986	-33.461	-33.461	-179.545	-179.545	SAQ	-2732	-2732	s_986-R13-2 [14127]	NOT GIVEN [14127]		20000 [14127]							VOL					GL [14127]	51.69	1.04		17.58				7.42	11.94	6.7	0.14		0.16	3.21	0.11	61.9097	1.30689
[14671]	CONVERGENT MARGIN	KERMADEC ARC / HAVRE TROUGH / RUMBLE RIFT	SOUTHERN HAVRE TROUGH, RUMBLE RIFT	-35.33	-37	177.6	178.1	SAQ			s_V432B [14671]	BASALT [14671]									VOL					WR [14671]	49.78	1		15.57				7.6	11.43	9.31	0.15		0.36	2.72	0.12	68.7988	1.39917
[14671]	CONVERGENT MARGIN	KERMADEC ARC / HAVRE TROUGH / RUMBLE RIFT	SOUTHERN HAVRE TROUGH, RUMBLE RIFT	-35.33	-37	177.6	178.1	SAQ			s_V432C [14671]	BASALT [14671]									VOL					WR [14671]	49.95	1		15.73				7.39	11.54	9.05	0.14		0.37	2.76	0.12	68.7922	1.40963
[14671]	CONVERGENT MARGIN	KERMADEC ARC / HAVRE TROUGH / RUMBLE RIFT	SOUTHERN HAVRE TROUGH, RUMBLE RIFT	-35.33	-37	177.6	178.1	SAQ			s_V432D [14671]	BASALT [14671]									VOL					WR [14671]	49.07	0.94		15.1				7.66	11.05	10.51	0.14		0.33	2.63	0.11	71.1792	1.44343
[14671]	CONVERGENT MARGIN	KERMADEC ARC / HAVRE TROUGH / RUMBLE RIFT	SOUTHERN HAVRE TROUGH	-35.71	-35.71	178.06	178.06	SAQ	-2323	-2323	s_V433 [14671]	BASALT [14671]									VOL					WR [14671]	49.56	0.75		15.47				10	12.02	7.68	0.19		0.28	1.93	0.06	58.0255	0.744527
[14671]	CONVERGENT MARGIN	KERMADEC ARC / HAVRE TROUGH / RUMBLE RIFT	SOUTHERN HAVRE TROUGH	-35.74	-35.74	178.23	178.23	SAQ	-2500	-2500	s_V438A [14671]	BASALT [14671]									VOL					WR [14671]	51.17	0.63		16.08				8.47	11.83	7.25	0.17		0.38	2.23	0.07	60.6413	0.833794
[14671]	CONVERGENT MARGIN	KERMADEC ARC / HAVRE TROUGH / RUMBLE RIFT	SOUTHERN HAVRE TROUGH, RUMBLE RIFT	-35.33	-37	177.6	178.1	SAQ			s_V438B [14671]	BASALT [14671]									VOL					WR [14671]	51.06	0.63		15.9				8.65	12.34	7.52	0.17		0.29	2.07	0.05	61.0114	0.691017
[14671]	CONVERGENT MARGIN	KERMADEC ARC / HAVRE TROUGH / RUMBLE RIFT	SOUTHERN HAVRE TROUGH, RUMBLE RIFT	-35.33	-37	177.6	178.1	SAQ			s_V441B [14671]	BASALT [14671]									VOL					WR [14671]	50.15	1.09		16.37				8.4	10.78	7.99	0.18		0.4	2.86	0.14	63.1288	1.48638
[14671]	CONVERGENT MARGIN	KERMADEC ARC / HAVRE TROUGH / RUMBLE RIFT	SOUTHERN HAVRE TROUGH, RUMBLE RIFT	-35.33	-37	177.6	178.1	SAQ			s_V442B2 [14671]	BASALT [14671]									VOL					WR [14671]	45.89	0.82		16.16				9.44	12.77	7.17	0.42		0.24	2.51	0.09	57.7553	2.61678
[2695]	CONVERGENT MARGIN	KERMADEC ARC / KERMADEC ISLANDS / RAOUL / RAOUL		-29.25	-29.25	-177.87	-177.87	SAE			s_RAOUL7128 [2695]	NOT GIVEN [2695]									VOL					WR [2695]	48.18	1.2		15.7		1.9	8.5	10.2096	13	9.2			0.4	1.4	0.08	61.8612	0.625483	1.2
[2695]	CONVERGENT MARGIN	KERMADEC ARC / KERMADEC ISLANDS / MACAULEY		-30.22	-30.22	-178.55	-178.55	SAE			s_MACAULEY10380 [2695]	NOT GIVEN [2695]									VOL					WR [2695]	49.2	1.2		17.2		2	8.5	10.2996	12.6	6.8	0.2		0.4	1.8	0.15	54.3044	0.780645	0.8
[3501]	CONVERGENT MARGIN	KERMADEC ARC / HAVRE TROUGH / NGATORO RIFT	WESTERN ESCARPMENT	-35.5	-37	176.5	178	SAQ			s_VUW158-2 [3501]	BASALT [3501]									VOL			F		WR [3501]	50.19	0.91		16.86		0.93	6.23	7.06681	12.61	7.66	0.13		0.24	2.93	0.07	66.1142	1.39762
[3501]	CONVERGENT MARGIN	KERMADEC ARC / HAVRE TROUGH / NGATORO RIFT	WESTERN ESCARPMENT	-35.5	-37	176.5	178	SAQ			s_VUW158-1 [3501]	BASALT [3501]									VOL			F		WR [3501]	51.05	1.43		16.1		1.14	7.58	8.60577	9.45	6.92	0.16		0.51	3.73	0.15	59.1403	2.23324
[3501]	CONVERGENT MARGIN	KERMADEC ARC / HAVRE TROUGH / NGATORO RIFT	WESTERN ESCARPMENT	-35.5	-37	176.5	178	SAQ			s_VUW158-3 [3501]	BASALT [3501]									VOL			F		WR [3501]	51.7	1.45		16.05		1.12	7.45	8.45778	9.69	7.29	0.16		0.41	3.76	0.15	60.8069	1.99872
[3501]	CONVERGENT MARGIN	KERMADEC ARC / HAVRE TROUGH / NGATORO RIFT	WESTERN ESCARPMENT	-35.5	-37	176.5	178	SAQ			s_VUW160 [3501]	BASALT [3501]									VOL			F		WR [3501]	50.09	1.45		15.92		1.21	8.07	9.15876	9.95	7.04	0.17		0.56	3.35	0.16	58.0465	2.15629
[3501]	CONVERGENT MARGIN	KERMADEC ARC / HAVRE TROUGH / NGATORO RIFT	WESTERN ESCARPMENT	-35.5	-37	176.5	178	SAQ			s_VUW154-5 [3501]	BASALT [3501]									VOL			F		WR [3501]	50.43	1.62		16.18		1.19	7.95	9.02076	9.36	7.06	0.18		0.47	4.25	0.18	58.4847	2.99844
[3501]	CONVERGENT MARGIN	KERMADEC ARC / HAVRE TROUGH / NGATORO RIFT	WESTERN ESCARPMENT	-35.5	-37	176.5	178	SAQ			s_VUW160 [3501]	BASALT [3501]									VOL			F		WR [3501]	51.13	1.48		16.25		1.24	8.24	9.35575	10.16	7.19	0.17		0.57	3.42	0.16	58.0417	1.95819
[16844]	CONVERGENT MARGIN	KERMADEC ARC / HAVRE TROUGH		-34.478	-34.478	178.871	178.871	SAQ	-2500	-2500	s_PPTUW-5 [16844]	BASALT [16844]									VOL					GL [16844]	51.27	1.03		16.47				7.39	11.61	6.91	0.13		0.46	2.79		62.7295	1.27721		0.33	1.07
[17055]	CONVERGENT MARGIN	KERMADEC ARC / KERMADEC ISLANDS / RAOUL / RAOUL / MATATIROHIA FORMATION		-29.25	-29.25	-177.87	-177.87	SAE			s_RI06_MB11 [17055]	BASALT [17055]									VOL					WR [17055]	49.67	0.61		17.56				10.34	12.05	6.62	0.19		0.16	1.63	0.05	53.5406	0.480375
[14131][2770][2142]	CONVERGENT MARGIN	KERMADEC ARC / KERMADEC ISLANDS / RAOUL / RAOUL / D^ARCY FORMATION - SUNSHINE MEMBER		-29.25	-29.25	-177.87	-177.87	SAE			s_7122 [14131]	BASALT [14131] / NOT GIVEN [2142]									VOL					WR [14131]	49.5	0.6		16.03		1.86	7.55	9.28	13.26	8.35	0.19		0.17	1.45	0.05	61.8264	0.403754	0.73		0.1
[20997][3371][14131][4591]	CONVERGENT MARGIN	KERMADEC ARC / KERMADEC ISLANDS / RAOUL / RAOUL / BOAT COVE FORMATION - WILSON MEMBER		-29.25	-29.25	-177.87	-177.87	SAE			s_23374 [20997]	ANDESITE, BASALTIC [20997] / BASALT [14131] / NOT GIVEN [4591]									VOL					WR [20997]	52.28	0.599		15.76				8.88	11.79	7.16	0.192		0.252	1.84	0.128	59.2062	0.471602		0.94	0.15
[14131][2142]	CONVERGENT MARGIN	KERMADEC ARC / KERMADEC ISLANDS / RAOUL / RAOUL / BOAT COVE FORMATION - WILSON MEMBER		-29.25	-29.25	-177.87	-177.87	SAE			s_23378 [14131]	BASALT [14131] / NOT GIVEN [2142]									VOL					WR [14131]	51.78	0.64		15.62				9.92	11.85	7.29	0.2		0.21	1.39	0.06	56.9482	0.291572			0.05
[20997][2770][14131][3371]	CONVERGENT MARGIN	KERMADEC ARC / KERMADEC ISLANDS / HERALD / HERALD / BOAT COVE FORMATION		-29.25	-29.25	-177.87	-177.87	SAE			s_14782 [20997]	BASALT [20997]									VOL					WR [20997]	48.9	0.722		16.01		2.8	7.97	10.78	12.07	7.36	0.201		0.117	1.93	0.143	55.1357	0.710205	1.28		0.8
[14127][15652]	CONVERGENT MARGIN	KERMADEC ARC / HAVRE TROUGH / NGATOROIRANGI RIFT	DIVE 986	-33.4643	-33.4643	-179.546	-179.546	SAQ	-2834	-2834	s_986-R09 [14127] / s_986-9 [15652]	NOT GIVEN [14127]		20000 [14127]							VOL					GL [14127] / WR [15652]	51.62	1.05		17.1				7.52	12.12	6.89	0.15		0.16	3.29	0.09	62.2528	1.3808
[14127][15652]	CONVERGENT MARGIN	KERMADEC ARC / HAVRE TROUGH / NGATOROIRANGI RIFT	DIVE 987	-33.5209	-33.5209	-179.551	-179.551	SAQ	-3528	-3528	s_987-R10 [14127] / s_987-10 [15652]	NOT GIVEN [14127]		20000 [14127]							VOL					GL [14127] / WR [15652]	52.82	0.93		16.96				7.32	12.08	6.6	0.15		0.23	2.81	0.09	61.875	0.9411
[14671][14424]	CONVERGENT MARGIN	KERMADEC ARC / HAVRE TROUGH	SOUTHERN HAVRE TROUGH	-35.72	-35.72	178.05	178.05	SAQ	-2075	-2075	s_V432A [14671]	BASALT [14671]									VOL					WR [14671]	49.21	0.93		15.07				7.65	11.1	10.97	0.14		0.32	2.51	0.1	72.0762	1.28968
[14671][14424]	CONVERGENT MARGIN	KERMADEC ARC / HAVRE TROUGH	SOUTHERN HAVRE TROUGH	-35.82	-35.82	177.94	177.94	SAQ	-2308	-2308	s_V441A [14671]	BASALT [14671]									VOL					WR [14671]	50	1.09		16.28				8.32	10.79	7.95	0.17		0.43	2.83	0.14	63.2346	1.51823
[3319]	CONVERGENT MARGIN	KERMADEC ARC / KERMADEC ISLANDS / RAOUL / RAOUL		-29.25	-29.25	-177.87	-177.87	SAE			s_AU23387 [3319]	BASALT [3319]									VOL					WR [3319]	48.72	0.73		16.85		1.43	9.51	10.7967	12	7.75	0.17		0.24	1.91	0.11	56.3711	0.808129
[3319]	CONVERGENT MARGIN	KERMADEC ARC / KERMADEC ISLANDS / RAOUL / RAOUL		-29.25	-29.25	-177.87	-177.87	SAE			s_AU23396 [3319]	BASALT [3319]									VOL					WR [3319]	50.78	0.77		14.01		1.35	9.01	10.2247	9.64	11.98	0.25		0.17	1.32	0.12	67.8354	0.28536
[3319]	CONVERGENT MARGIN	KERMADEC ARC / KERMADEC ISLANDS / RAOUL / RAOUL		-29.25	-29.25	-177.87	-177.87	SAE			s_AU23378 [3319]	BASALT [3319]									VOL					WR [3319]	51.98	0.68		14.91		1.31	8.71	9.88874	11.68	7.13	0.2		0.18	2.21	0.08	56.4809	0.636091
[3319]	CONVERGENT MARGIN	KERMADEC ARC / KERMADEC ISLANDS / RAOUL / RAOUL		-29.25	-29.25	-177.87	-177.87	SAE			s_AU23376 [3319]	BASALT [3319]									VOL					WR [3319]	52.95	0.6		14.28		1.28	8.52	9.67174	11.18	7.57	0.19		0.26	2.13	0.12	58.4863	0.57408
[3319]	CONVERGENT MARGIN	KERMADEC ARC / KERMADEC ISLANDS / RAOUL / RAOUL		-29.25	-29.25	-177.87	-177.87	SAE			s_AU23374 [3319]	BASALT [3319]									VOL					WR [3319]	51.68	0.61		15.29		1.26	8.38	9.51375	11.55	8.34	0.2		0.2	1.71	0.1	61.2091	0.420288
[3319]	CONVERGENT MARGIN	KERMADEC ARC / KERMADEC ISLANDS / MACAULEY		-30.22	-30.22	-178.55	-178.55	SAE			s_AU37546 [3319]	BASALT [3319]									VOL					WR [3319]	48.36	0.52		17.37		1.2	8.98	10.0598	14.19	8.06	0.17		0.16	1.25	0.16	59.053	0.370914
[3319]	CONVERGENT MARGIN	KERMADEC ARC / KERMADEC ISLANDS / MACAULEY		-30.22	-30.22	-178.55	-178.55	SAE			s_AU37548 [3319]	BASALT [3319]									VOL					WR [3319]	48.39	0.52		17.34		1.2	7.98	9.05976	14.15	8.01	0.18		0.16	1.23	0.04	61.4113	0.35846
[3319]	CONVERGENT MARGIN	KERMADEC ARC / KERMADEC ISLANDS / MACAULEY		-30.22	-30.22	-178.55	-178.55	SAE			s_AU37556(K12) [3319]	BASALT [3319]									VOL					WR [3319]	48.98	0.45		17.09		0.99	6.61	7.5008	15.47	7.66	0.14		0.1	1.35	0.05	64.7664	0.351589
[3319]	CONVERGENT MARGIN	KERMADEC ARC / KERMADEC ISLANDS / MACAULEY		-30.22	-30.22	-178.55	-178.55	SAE			s_AU37560 [3319]	BASALT [3319]									VOL					WR [3319]	48.25	0.36		17.37		1.05	6.98	7.92479	15.14	8.16	0.14		0.09	0.96	0.03	64.9544	0.21
[3760]	CONVERGENT MARGIN	KERMADEC ARC / KERMADEC ISLANDS / RAOUL / RAOUL		-29.25	-29.25	-177.87	-177.87	SAE			s_KA-20 [3760]	BASALT [3760]									VOL					WR [3760]	48.72	0.73		16.85				10.79	12	7.75	0.17		0.24	1.91	0.11	56.3864	0.808129
[3760]	CONVERGENT MARGIN	KERMADEC ARC / KERMADEC ISLANDS / RAOUL / RAOUL		-29.25	-29.25	-177.87	-177.87	SAE			s_KA-4 [3760]	BASALT [3760]									VOL					WR [3760]	50.78	0.77		14.01				10.23	9.64	11.98	0.25		0.17	1.32	0.12	67.8241	0.28536
[3760]	CONVERGENT MARGIN	KERMADEC ARC / KERMADEC ISLANDS / RAOUL / RAOUL		-29.25	-29.25	-177.87	-177.87	SAE			s_23378/KA5 [3760]	ANDESITE, BASALTIC [3760]									VOL					WR [3760]	51.98	0.68		14.91				9.88	11.68	7.13	0.2		0.18	2.21	0.08	56.5026	0.636091
[3760]	CONVERGENT MARGIN	KERMADEC ARC / KERMADEC ISLANDS / RAOUL / RAOUL / D^ARCY FORMATION - SUNSHINE MEMBER		-29.25	-29.25	-177.87	-177.87	SAE			s_23376/KA6 [3760]	ANDESITE, BASALTIC [3760]									VOL					WR [3760]	52.95	0.6		14.28				9.67	11.18	7.57	0.19		0.26	2.13	0.12	58.4907	0.57408
[3760]	CONVERGENT MARGIN	KERMADEC ARC / KERMADEC ISLANDS / MACAULEY		-30.22	-30.22	-178.55	-178.55	SAE			s_KA-10 [3760]	BASALT [3760]									VOL					WR [3760]	48.36	0.52		17.37				9.05	14.19	8.06	0.17		0.16	1.25	0.16	61.5842	0.370914
[3760]	CONVERGENT MARGIN	KERMADEC ARC / KERMADEC ISLANDS / MACAULEY		-30.22	-30.22	-178.55	-178.55	SAE			s_KA-11 [3760]	BASALT [3760]									VOL					WR [3760]	48.29	0.52		17.34				9.05	14.15	8.01	0.18		0.16	1.23	0.04	61.4369	0.365236
[truncated: 123 more columns]

## Sheet: Final
CITATIONS	TECTONIC SETTING	LOCATION	LOCATION COMMENT	LATITUDE MIN	LATITUDE MAX	LONGITUDE MIN	LONGITUDE MAX	LAND OR SEA	ELEVATION MIN	ELEVATION MAX	SAMPLE NAME	ROCK NAME	MIN. AGE (YRS.)	MAX. AGE (YRS.)	GEOL.	AGE	ERUPTION DAY	ERUPTION MONTH	ERUPTION YEAR	ROCK TEXTURE	ROCK TYPE	DRILL DEPTH MIN	DRILL DEPTHAX	ALTERATION	MINERAL	MATERIAL	SIO2(WT%)	TIO2(WT%)	B2O3(WT%)	AL2O3(WT%)	CR2O3(WT%)	FE2O3(WT%)	FEO(WT%)	FEOT(WT%)	CAO(WT%)	MGO(WT%)	MNO(WT%)	NIO(WT%)	K2O(WT%)	NA2O(WT%)	P2O5(WT%)	Mg#	RI	H2O(WT%)	H2OP(WT%)	H2OM(WT%)	H2OT(WT%)	CO2(WT%)	CO1(WT%)
[3501][3760][20959][3319][2142]	CONVERGENT MARGIN	KERMADEC ARC / HAVRE TROUGH		-33.54	-33.54	178.75	178.75	SAQ			s_TVZ-19 [3501] / s_PPTUW/5 (TVZ-19) [3760] / s_PPTUW/5 [20959]	BASALT [3501] / NOT GIVEN [20959]									VOL					WR [3501]	50.66	1.49		16.24		1.11	7.44	8.36	10.26	7.56	0.16		0.29	3.99	0.18	61.9446	2.39144
[6185]	CONVERGENT MARGIN	KERMADEC ARC / HAVRE TROUGH / KERMADEC RIDGE	DREDGE 41DR, SCARP CUTTING THE LOWER WESTERN FLANK OF THE KERMADEC RIDGE NW OF CURTIS ISLAND	-30.575	-30.575	-179.017	-179.017	SAQ	-1944	-1944	s_41DR-1 [6185]	BASALT [6185]									VOL					WR [6185]	47.7	1.05		15.81				8	11.23	9.28	0.15		0.41	2.33	0.15	67.6166	1.59736
[24611]	CONVERGENT MARGIN	KERMADEC ARC / HAVRE TROUGH / KERMADEC RIDGE		-28.2828	-28.2828	-178.369	-178.369	SAQ	-1158	-1500	s_DR68-1 [24611]	BASALT [24611]									VOL					WR [24611]	50.2071	1.64296		16.7867				8.94345	10.5415	7.96987	0.163275		0.367369	3.15325	0.224503	61.5983	1.71979
[24611]	CONVERGENT MARGIN	KERMADEC ARC / HAVRE TROUGH / KERMADEC RIDGE		-28.1882	-28.1882	-178.472	-178.472	SAQ	-1435	-1856	s_DR69-1 [24611]	BASALT [24611]									VOL					GL [24611]	50.868	1.32667		15.9653				8.51132	12.2193	7.39031	0.158376		0.327562	3.07034	0.162827	60.9821	1.46743
[24611]	CONVERGENT MARGIN	KERMADEC ARC / HAVRE TROUGH / KERMADEC RIDGE		-28.1882	-28.1882	-178.472	-178.472	SAQ	-1435	-1856	s_DR69-1 [24611]	BASALT [24611]									VOL					WR [24611]	50.3194	1.22481		16.4737				8.21054	11.8399	8.71658	0.163308		0.31641	2.57211	0.163308	65.6468	1.13992
[24611]	CONVERGENT MARGIN	KERMADEC ARC / HAVRE TROUGH / KERMADEC RIDGE		-28.1882	-28.1882	-178.472	-178.472	SAQ	-1435	-1856	s_DR69-3 [24611]	BASALT [24611]									VOL					WR [24611]	50.4028	1.23335		16.3932				8.15678	11.8093	8.72593	0.164446		0.33917	2.61058	0.164446	65.819	1.17538
[24611]	CONVERGENT MARGIN	KERMADEC ARC / HAVRE TROUGH / KERMADEC RIDGE	SCARP	-32.8687	-32.8687	-179.86	-179.86	SAQ	-1392	-2905	s_DR147-1 [24611]	BASALT [24611]									VOL					WR [24611]	51.8457	0.738163		16.7317				7.18626	12.8768	8.20181	0.133279		0.205045	2.0197	0.0615136	67.26	0.559535
[24611]	CONVERGENT MARGIN	KERMADEC ARC / HAVRE TROUGH / KERMADEC RIDGE	SCARP	-32.8687	-32.8687	-179.86	-179.86	SAQ	-1392	-2905	s_DR147-4 [24611]	BASALT [24611]									VOL					WR [24611]	50.9415	1.01091		17.3314				8.29907	10.0257	9.15029	0.166748		0.354339	2.62628	0.0937957	66.4949	1.11869
[24611]	CONVERGENT MARGIN	KERMADEC ARC / HAVRE TROUGH / KERMADEC RIDGE	SCARP	-32.4348	-32.4348	179.704	179.704	SAQ	-2850	-3489	s_DR152-1 [24611]	BASALT [24611]									VOL					WR [24611]	49.6	0.762602		16.0662				8.27136	12.5314	10.2745	0.257636		0.175192	2.00956	0.0515272	69.0969	0.723199
[24611]	CONVERGENT MARGIN	KERMADEC ARC / HAVRE TROUGH / KERMADEC RIDGE	SCARP	-32.1842	-32.1842	179.776	179.776	SAQ	-2638	-3112	s_DR154-1 [24611]	BASALT [24611]									VOL					WR [24611]	48.6266	0.649593		13.1259				9.87161	13.1568	12.3423	0.175287		0.268086	1.70131	0.0824879	69.2355	0.689316
[24611]	CONVERGENT MARGIN	KERMADEC ARC / HAVRE TROUGH / KERMADEC RIDGE	SCARP	-32.1842	-32.1842	179.776	179.776	SAQ	-2638	-3112	s_DR154-2 [24611]	BASALT [24611]									VOL					WR [24611]	48.8605	0.64059		13.4937				10.2451	13.4317	11.0243	0.185978		0.309963	1.71513	0.0929889	65.9506	0.699771
[24611]	CONVERGENT MARGIN	KERMADEC ARC / HAVRE TROUGH / KERMADEC RIDGE	SCARP	-31.9487	-31.9487	179.536	179.536	SAQ	-2384	-2708	s_DR160-4 [24611]	BASALT [24611]									VOL					WR [24611]	50.7155	1.00488		16.6522				7.5103	12.0995	9.04389	0.1333		0.287108	2.48143	0.0717769	68.4299	0.993426
[24611]	CONVERGENT MARGIN	KERMADEC ARC / HAVRE TROUGH / KERMADEC RIDGE		-32.8157	-32.8157	179.668	179.668	SAQ	-2164	-2610	s_DR162-1A [24611]	BASALT [24611]									VOL					WR [24611]	51.2293	0.654687		17.0423				6.5536	13.1654	8.86897	0.122754		0.235278	2.06636	0.0613769	70.8958	0.64374
[24611]	CONVERGENT MARGIN	KERMADEC ARC / HAVRE TROUGH / KERMADEC RIDGE		-32.8157	-32.8157	179.668	179.668	SAQ	-2164	-2610	s_DR162-7 [24611]	BASALT [24611]									VOL					GL [24611]	52.688	0.808801		16.671				7.02687	12.3812	7.34861	0.147177		0.106385	2.749	0.0729263	65.3069	0.841575
[24611]	CONVERGENT MARGIN	KERMADEC ARC / HAVRE TROUGH / KERMADEC RIDGE		-32.8157	-32.8157	179.668	179.668	SAQ	-2164	-2610	s_DR162-23 [24611]	BASALT [24611]									VOL					GL [24611]	52.0318	0.721246		16.7408				6.91472	13.1683	7.7188	0.124108		0.136625	2.37308	0.0705765	66.7698	0.697387
[14127]	CONVERGENT MARGIN	KERMADEC ARC / HAVRE TROUGH / NGATOROIRANGI RIFT	DIVE 986	-33.4643	-33.4643	-179.546	-179.546	SAQ	-2834	-2834	s_986-R08 [14127]	NOT GIVEN [14127]		20000 [14127]							VOL					GL [14127]	51.31	1.02		17.33				7.65	12.28	6.84	0.15		0.15	3.18	0.09	61.6772	1.3344
[14127]	CONVERGENT MARGIN	KERMADEC ARC / HAVRE TROUGH / NGATOROIRANGI RIFT	DIVE 986	-33.461	-33.461	-179.545	-179.545	SAQ	-2732	-2732	s_986-R13-1 [14127]	NOT GIVEN [14127]		20000 [14127]							VOL					GL [14127]	52.09	1.06		17.44				7.51	11.68	6.6	0.14		0.16	3.2	0.1	61.2687	1.24198
[14127]	CONVERGENT MARGIN	KERMADEC ARC / HAVRE TROUGH / NGATOROIRANGI RIFT	DIVE 986	-33.461	-33.461	-179.545	-179.545	SAQ	-2732	-2732	s_986-R13-2 [14127]	NOT GIVEN [14127]		20000 [14127]							VOL					GL [14127]	51.69	1.04		17.58				7.42	11.94	6.7	0.14		0.16	3.21	0.11	61.9097	1.30689
[14127][15652]	CONVERGENT MARGIN	KERMADEC ARC / HAVRE TROUGH / NGATOROIRANGI RIFT	DIVE 986	-33.4643	-33.4643	-179.546	-179.546	SAQ	-2834	-2834	s_986-R09 [14127] / s_986-9 [15652]	NOT GIVEN [14127]		20000 [14127]							VOL					GL [14127] / WR [15652]	51.62	1.05		17.1				7.52	12.12	6.89	0.15		0.16	3.29	0.09	62.2528	1.3808
[14127][15652]	CONVERGENT MARGIN	KERMADEC ARC / HAVRE TROUGH / NGATOROIRANGI RIFT	DIVE 987	-33.5209	-33.5209	-179.551	-179.551	SAQ	-3528	-3528	s_987-R10 [14127] / s_987-10 [15652]	NOT GIVEN [14127]		20000 [14127]							VOL					GL [14127] / WR [15652]	52.82	0.93		16.96				7.32	12.08	6.6	0.15		0.23	2.81	0.09	61.875	0.9411
[16844]	CONVERGENT MARGIN	KERMADEC ARC / HAVRE TROUGH		-34.478	-34.478	178.871	178.871	SAQ	-2500	-2500	s_PPTUW-5 [16844]	BASALT [16844]									VOL					GL [16844]	51.27	1.03		16.47				7.39	11.61	6.91	0.13		0.46	2.79		62.7295	1.27721		0.33	1.07
[14671][14424]	CONVERGENT MARGIN	KERMADEC ARC / HAVRE TROUGH	SOUTHERN HAVRE TROUGH	-35.82	-35.82	177.94	177.94	SAQ	-2308	-2308	s_V441A [14671]	BASALT [14671]									VOL					WR [14671]	50	1.09		16.28				8.32	10.79	7.95	0.17		0.43	2.83	0.14	63.2346	1.51823
[14671]	CONVERGENT MARGIN	KERMADEC ARC / HAVRE TROUGH / RUMBLE RIFT	SOUTHERN HAVRE TROUGH, RUMBLE RIFT	-35.33	-37	177.6	178.1	SAQ			s_V432B [14671]	BASALT [14671]									VOL					WR [14671]	49.78	1		15.57				7.6	11.43	9.31	0.15		0.36	2.72	0.12	68.7988	1.39917
[14671]	CONVERGENT MARGIN	KERMADEC ARC / HAVRE TROUGH / RUMBLE RIFT	SOUTHERN HAVRE TROUGH, RUMBLE RIFT	-35.33	-37	177.6	178.1	SAQ			s_V432C [14671]	BASALT [14671]									VOL					WR [14671]	49.95	1		15.73				7.39	11.54	9.05	0.14		0.37	2.76	0.12	68.7922	1.40963
[14671]	CONVERGENT MARGIN	KERMADEC ARC / HAVRE TROUGH / RUMBLE RIFT	SOUTHERN HAVRE TROUGH, RUMBLE RIFT	-35.33	-37	177.6	178.1	SAQ			s_V432D [14671]	BASALT [14671]									VOL					WR [14671]	49.07	0.94		15.1				7.66	11.05	10.51	0.14		0.33	2.63	0.11	71.1792	1.44343
[14671]	CONVERGENT MARGIN	KERMADEC ARC / HAVRE TROUGH / RUMBLE RIFT	SOUTHERN HAVRE TROUGH	-35.74	-35.74	178.23	178.23	SAQ	-2500	-2500	s_V438A [14671]	BASALT [14671]									VOL					WR [14671]	51.17	0.63		16.08				8.47	11.83	7.25	0.17		0.38	2.23	0.07	60.6413	0.833794
[14671]	CONVERGENT MARGIN	KERMADEC ARC / HAVRE TROUGH / RUMBLE RIFT	SOUTHERN HAVRE TROUGH, RUMBLE RIFT	-35.33	-37	177.6	178.1	SAQ			s_V438B [14671]	BASALT [14671]									VOL					WR [14671]	51.06	0.63		15.9				8.65	12.34	7.52	0.17		0.29	2.07	0.05	61.0114	0.691017
[14671]	CONVERGENT MARGIN	KERMADEC ARC / HAVRE TROUGH / RUMBLE RIFT	SOUTHERN HAVRE TROUGH, RUMBLE RIFT	-35.33	-37	177.6	178.1	SAQ			s_V441B [14671]	BASALT [14671]									VOL					WR [14671]	50.15	1.09		16.37				8.4	10.78	7.99	0.18		0.4	2.86	0.14	63.1288	1.48638
[3501]	CONVERGENT MARGIN	KERMADEC ARC / HAVRE TROUGH / NGATORO RIFT	WESTERN ESCARPMENT	-35.5	-37	176.5	178	SAQ			s_VUW158-3 [3501]	BASALT [3501]									VOL			F		WR [3501]	51.7	1.45		16.05		1.12	7.45	8.45778	9.69	7.29	0.16		0.41	3.76	0.15	60.8069	1.99872
[13460][9592]	CONVERGENT MARGIN	KERMADEC ARC / KERMADEC ISLANDS / RAOUL / RAOUL		-29.25	-29.25	-177.87	-177.87	SAE			s_7135 [13460]	BASALT [13460]								PORPHYRITIC [13460]	VOL					WR [13460]	47.85	0.56		15.55		1.69	8.45	9.97066	13.33	10.3	0.18		0.11	0.93	0.05	65.0283	0.22301			0.03
[3056][2770][3371][3374][4590]	CONVERGENT MARGIN	KERMADEC ARC / KERMADEC ISLANDS / MACAULEY		-30.22	-30.22	-178.55	-178.55	SAE			s_10415 [3056]	BASALT [3056]									VOL					WR [3056]	49.04	0.55		17.41		2.17	6.65	8.60257	13.77	8.31	0.17		0.14	1.31	0.01	63.4874	0.348096	0.47	0.37
[6437]	CONVERGENT MARGIN	KERMADEC ARC / KERMADEC ISLANDS / MACAULEY / SANDY BAY TEPHRA	SANDY BAY TEPHRA	-30.22	-30.22	-178.55	-178.55	SAE			s_45665 [6437]	BASALT [6437]									VOL					WR [6437]	48.69	0.45		16.24		2	6.27	8.0696	13.03	9.52	0.16		0.25	1.43	0.06	67.9849	0.496028		0.39	0.33		0.92
[6437]	CONVERGENT MARGIN	KERMADEC ARC / KERMADEC ISLANDS / MACAULEY / SANDY BAY TEPHRA	SANDY BAY TEPHRA	-30.22	-30.22	-178.55	-178.55	SAE			s_45634C [6437]	BASALT [6437]									VOL					WR [6437]	49.38	0.6		15.89		1.8	7.77	9.38964	12.69	8.47	0.18		0.12	1.59	0.05	61.886	0.458323		0.55	0.43		0.06
[6437]	CONVERGENT MARGIN	KERMADEC ARC / KERMADEC ISLANDS / MACAULEY / SANDY BAY TEPHRA	SANDY BAY TEPHRA	-30.22	-30.22	-178.55	-178.55	SAE			s_45649 [6437]	BASALT [6437]									VOL					WR [6437]	46.64	0.43		16.97		4.05	4.26	7.90419	13.54	8.14	0.19		0.04	1.15	0.03	64.9578	0.389038		2.29	0.56		1.01
[14131]	CONVERGENT MARGIN	KERMADEC ARC / KERMADEC ISLANDS / RAOUL / RAOUL / D^ARCY FORMATION - SUNSHINE MEMBER		-29.25	-29.25	-177.87	-177.87	SAE			s_7131 [14131]	BASALT [14131]									VOL					WR [14131]	47.08	0.56		16.11				10.18	13.4	10.18	0.19		0.11	0.92	0.04	64.2857	0.260025			0.04
[14131]	CONVERGENT MARGIN	KERMADEC ARC / KERMADEC ISLANDS / RAOUL / RAOUL / D^ARCY FORMATION - SUNSHINE MEMBER		-29.25	-29.25	-177.87	-177.87	SAE			s_7134 [14131]	BASALT [14131]									VOL					WR [14131]	47.67	0.53		15.55				9.83	13.45	10.44	0.19		0.1	0.94	0.05	65.6558	0.231606			0.04
[14131]	CONVERGENT MARGIN	KERMADEC ARC / KERMADEC ISLANDS / RAOUL / RAOUL / D^ARCY FORMATION - SUNSHINE MEMBER		-29.25	-29.25	-177.87	-177.87	SAE			s_7135 [14131]	BASALT [14131]									VOL					WR [14131]	47.85	0.56		15.55				9.97	13.33	10.3	0.18		0.11	0.93	0.05	65.0298	0.22301			0.03
[14131]	CONVERGENT MARGIN	KERMADEC ARC / KERMADEC ISLANDS / RAOUL / RAOUL / D^ARCY FORMATION - SUNSHINE MEMBER		-29.25	-29.25	-177.87	-177.87	SAE			s_7136 [14131]	BASALT [14131]									VOL					WR [14131]	48.09	0.61		17.09				10.16	13.01	8.63	0.22		0.15	1.13	0.06	60.4577	0.321886			0.05
[14131]	CONVERGENT MARGIN	KERMADEC ARC / KERMADEC ISLANDS / RAOUL / RAOUL / D^ARCY FORMATION - SUNSHINE MEMBER		-29.25	-29.25	-177.87	-177.87	SAE			s_7137 [14131]	BASALT [14131]									VOL					WR [14131]	47.48	0.54		15.71				9.99	13.48	10.34	0.2		0.11	0.96	0.05	65.0724	0.255558			0.04
[14131]	CONVERGENT MARGIN	KERMADEC ARC / KERMADEC ISLANDS / RAOUL / RAOUL / D^ARCY FORMATION - SUNSHINE MEMBER		-29.25	-29.25	-177.87	-177.87	SAE			s_7138 [14131]	BASALT [14131]									VOL					WR [14131]	47.79	0.54		15.72				9.87	13.62	10.5	0.22		0.11	0.93	0.04	65.6934	0.225804			0.04
[14131]	CONVERGENT MARGIN	KERMADEC ARC / KERMADEC ISLANDS / RAOUL / RAOUL / D^ARCY FORMATION - SUNSHINE MEMBER		-29.25	-29.25	-177.87	-177.87	SAE			s_7139 [14131]	BASALT [14131]									VOL					WR [14131]	47.27	0.56		15.73				10.08	13.44	10.31	0.21		0.1	0.96	0.04	64.802	0.263138			0.07
[14131]	CONVERGENT MARGIN	KERMADEC ARC / KERMADEC ISLANDS / RAOUL / RAOUL	LITHIC BLOCKS IN TEPHRAS AND BOULDERS ON THE COAST	-29.25	-29.25	-177.87	-177.87	SAE			s_46353 [14131]	BASALT [14131]									VOL					WR [14131]	50.66	0.51		11.29				9.36	14.38	11.63	0.22		0.21	1	0.07	69.1028	0.191136			0.19
[2695]	CONVERGENT MARGIN	KERMADEC ARC / KERMADEC ISLANDS / RAOUL / RAOUL		-29.25	-29.25	-177.87	-177.87	SAE			s_RAOUL7128 [2695]	NOT GIVEN [2695]									VOL					WR [2695]	48.18	1.2		15.7		1.9	8.5	10.2096	13	9.2			0.4	1.4	0.08	61.8612	0.625483	1.2
[14131][2770][2142]	CONVERGENT MARGIN	KERMADEC ARC / KERMADEC ISLANDS / RAOUL / RAOUL / D^ARCY FORMATION - SUNSHINE MEMBER		-29.25	-29.25	-177.87	-177.87	SAE			s_7122 [14131]	BASALT [14131] / NOT GIVEN [2142]									VOL					WR [14131]	49.5	0.6		16.03		1.86	7.55	9.28	13.26	8.35	0.19		0.17	1.45	0.05	61.8264	0.403754	0.73		0.1
[3319]	CONVERGENT MARGIN	KERMADEC ARC / KERMADEC ISLANDS / RAOUL / RAOUL		-29.25	-29.25	-177.87	-177.87	SAE			s_AU23396 [3319]	BASALT [3319]									VOL					WR [3319]	50.78	0.77		14.01		1.35	9.01	10.2247	9.64	11.98	0.25		0.17	1.32	0.12	67.8354	0.28536
[3319]	CONVERGENT MARGIN	KERMADEC ARC / KERMADEC ISLANDS / RAOUL / RAOUL		-29.25	-29.25	-177.87	-177.87	SAE			s_AU23374 [3319]	BASALT [3319]									VOL					WR [3319]	51.68	0.61		15.29		1.26	8.38	9.51375	11.55	8.34	0.2		0.2	1.71	0.1	61.2091	0.420288
[3319]	CONVERGENT MARGIN	KERMADEC ARC / KERMADEC ISLANDS / MACAULEY		-30.22	-30.22	-178.55	-178.55	SAE			s_AU37548 [3319]	BASALT [3319]									VOL					WR [3319]	48.39	0.52		17.34		1.2	7.98	9.05976	14.15	8.01	0.18		0.16	1.23	0.04	61.4113	0.35846
[3319]	CONVERGENT MARGIN	KERMADEC ARC / KERMADEC ISLANDS / MACAULEY		-30.22	-30.22	-178.55	-178.55	SAE			s_AU37556(K12) [3319]	BASALT [3319]									VOL					WR [3319]	48.98	0.45		17.09		0.99	6.61	7.5008	15.47	7.66	0.14		0.1	1.35	0.05	64.7664	0.351589
[3319]	CONVERGENT MARGIN	KERMADEC ARC / KERMADEC ISLANDS / MACAULEY		-30.22	-30.22	-178.55	-178.55	SAE			s_AU37560 [3319]	BASALT [3319]									VOL					WR [3319]	48.25	0.36		17.37		1.05	6.98	7.92479	15.14	8.16	0.14		0.09	0.96	0.03	64.9544	0.21
[3760]	CONVERGENT MARGIN	KERMADEC ARC / KERMADEC ISLANDS / RAOUL / RAOUL		-29.25	-29.25	-177.87	-177.87	SAE			s_KA-4 [3760]	BASALT [3760]									VOL					WR [3760]	50.78	0.77		14.01				10.23	9.64	11.98	0.25		0.17	1.32	0.12	67.8241	0.28536
[3760]	CONVERGENT MARGIN	KERMADEC ARC / KERMADEC ISLANDS / MACAULEY		-30.22	-30.22	-178.55	-178.55	SAE			s_KA-10 [3760]	BASALT [3760]									VOL					WR [3760]	48.36	0.52		17.37				9.05	14.19	8.06	0.17		0.16	1.25	0.16	61.5842	0.370914
[3501]	CONVERGENT MARGIN	KERMADEC ARC / HAVRE TROUGH / NGATORO RIFT	WESTERN ESCARPMENT	-35.5	-37	176.5	178	SAQ			s_VUW153-1 [3501]	BASALT [3501]									VOL			F		WR [3501]	51.03	1.16		16.86		1.04	6.76	7.69579	10.82	8.23	0.15		0.41	3.4	0.13	65.8114	1.80773
[3501]	CONVERGENT MARGIN	KERMADEC ARC / HAVRE TROUGH / NGATORO RIFT	WESTERN ESCARPMENT	-35.5	-37	176.5	178	SAQ			s_VUW158-2 [3501]	BASALT [3501]									VOL			F		WR [3501]	50.19	0.91		16.86		0.93	6.23	7.06681	12.61	7.66	0.13		0.24	2.93	0.07	66.1142	1.39762
[24611]	CONVERGENT MARGIN	KERMADEC ARC / HAVRE TROUGH / KIBBLEWHITE RIDGE		-34.4605	-34.4605	179.234	179.234	SAQ	-1379	-1795	s_DR21-1 [24611]	BASALT [24611]									VOL					GL [24611]	50.4828	0.997311		15.7404				8.60969	13.3725	7.47192	0.147971		0.238761	2.8473	0.0912249	60.97	1.27275
[24611]	CONVERGENT MARGIN	KERMADEC ARC / HAVRE TROUGH / KIBBLEWHITE RIDGE		-34.4605	-34.4605	179.234	179.234	SAQ	-1379	-1795	s_DR21-5 [24611]	BASALT [24611]									VOL					GL [24611]	50.6926	0.928006		15.9008				8.37217	13.1434	7.68853	0.171228		0.256543	2.74739	0.0992497	62.3071	1.17302
[24611]	CONVERGENT MARGIN	KERMADEC ARC / HAVRE TROUGH / KIBBLEWHITE RIDGE		-34.4913	-34.4913	179.238	179.238	SAQ	-1386	-1782	s_DR22-1 [24611]	BASALT [24611]									VOL					WR [24611]	50.333	0.701753		17.4625				8.35511	13.6994	7.04804	0.162725		0.31528	1.83066	0.091533	60.2924	0.627992
[24611]	CONVERGENT MARGIN	KERMADEC ARC / HAVRE TROUGH / KIBBLEWHITE RIDGE		-34.4913	-34.4913	179.238	179.238	SAQ	-1386	-1782	s_DR22-2 [24611]	BASALT [24611]									VOL					WR [24611]	50.3111	0.722072		17.1975				8.51042	13.5058	7.21055	0.16272		0.335611	1.95265	0.0915303	60.3971	0.716184
[24611]	CONVERGENT MARGIN	KERMADEC ARC / HAVRE TROUGH / KIBBLEWHITE RIDGE		-34.491	-34.491	179.289	179.289	SAQ	-2242	-2476	s_DR23-1 [24611]	BASALT [24611]									VOL					WR [24611]	51.9275	0.922335		17.4014				7.46926	12.0928	6.9995	0.143474		0.481664	2.40832	0.153723	62.7809	0.935539
[24611]	CONVERGENT MARGIN	KERMADEC ARC / HAVRE TROUGH / KIBBLEWHITE RIDGE		-34.491	-34.491	179.289	179.289	SAQ	-2242	-2476	s_DR23-4 [24611]	BASALT [24611]									VOL					WR [24611]	52.3626	0.960219		17.1409				7.66575	11.9414	6.68067	0.153226		0.50054	2.44141	0.153226	61.0697	0.92443
[24611]	CONVERGENT MARGIN	KERMADEC ARC / HAVRE TROUGH / KIBBLEWHITE RIDGE		-34.6747	-34.6747	179.286	179.286	SAQ	-1866	-2230	s_DR28-3 [24611]	BASALT [24611]									VOL					WR [24611]	51.9292	0.611652		13.385				9.10853	13.2117	9.4908	0.173301		0.336409	1.68204	0.0713594	65.224	0.45627
[24611]	CONVERGENT MARGIN	KERMADEC ARC / HAVRE TROUGH / KERMADEC RIDGE		-32.8157	-32.8157	179.668	179.668	SAQ	-2164	-2610	s_DR162-19 [24611]	BASALT [24611]									VOL					WR [24611]	51.5992	0.871435		16.6803				8.19172	11.4414	8.08897	0.153783		0.399835	2.47078	0.102522	63.9954	0.958273
[24611]	CONVERGENT MARGIN	KERMADEC ARC		-33.3488	-33.3488	179.835	179.835	SAQ	-1791	-2200	s_DR169-2 [24611]	BASALT [24611]									VOL					WR [24611]	52.9685	0.804405		16.6583				7.96184	11.618	7.11745	0.162917		0.325835	2.29103	0.0916411	61.6727	0.686958
[24611]	CONVERGENT MARGIN	KERMADEC ARC		-33.408	-33.408	179.869	179.869	SAQ	-1094	-1480	s_DR170-2 [24611]	BASALT [24611]									VOL					WR [24611]	51.1663	0.654536		15.9645				8.27293	13.735	8.02829	0.153407		0.265905	1.67725	0.081817	63.5936	0.462369
[24611]	CONVERGENT MARGIN	KERMADEC ARC		-33.408	-33.408	179.869	179.869	SAQ	-1094	-1480	s_DR170-4 [24611]	BASALT [24611]									VOL					WR [24611]	51.351	0.655588		16.0721				7.88989	14.0234	7.76462	0.153653		0.276576	1.74141	0.0717049	63.9174	0.487638
[3760]	CONVERGENT MARGIN	KERMADEC ARC / KERMADEC ISLANDS / MACAULEY		-30.22	-30.22	-178.55	-178.55	SAE			s_KA-11 [3760]	BASALT [3760]									VOL					WR [3760]	48.29	0.52		17.34				9.05	14.15	8.01	0.18		0.16	1.23	0.04	61.4369	0.365236
[truncated: 127 more columns]
