# Supplementary material for: Latitude-dependent oxygen fugacity in arc magmas
Source: Nat Commun. 2024 Jul 18;15:6050. doi: 10.1038/s41467-024-50337-6 (PMC11258285; doi:10.1038/s41467-024-50337-6)
Supplement: Supplementary file 19 — Source data [file 41467_2024_50337_MOESM19_ESM.zip › Raw data filtering process/KURILE_ARC 6.5.xlsx]

## Sheet: Raw Si Mg
CITATIONS	TECTONIC SETTING	LOCATION	LOCATION COMMENT	LATITUDE MIN	LATITUDE MAX	LONGITUDE MIN	LONGITUDE MAX	LAND OR SEA	ELEVATION MIN	ELEVATION MAX	SAMPLE NAME	ROCK NAME	MIN. AGE (YRS.)	MAX. AGE (YRS.)	GEOL.	AGE	ERUPTION DAY	ERUPTION MONTH	ERUPTION YEAR	ROCK TEXTURE	ROCK TYPE	DRILL DEPTH MIN	DRILL DEPTHAX	ALTERATION	MINERAL	MATERIAL	SIO2(WT%)	TIO2(WT%)	B2O3(WT%)	AL2O3(WT%)	CR2O3(WT%)	FE2O3(WT%)	FEO(WT%)	FEOT(WT%)	CAO(WT%)	MGO(WT%)	MNO(WT%)	NIO(WT%)	K2O(WT%)	NA2O(WT%)	P2O5(WT%)	H2O(WT%)	H2OP(WT%)	H2OM(WT%)	H2OT(WT%)	CO2(WT%)	CO1(WT%)	F(WT%)	CL(WT%)
[7321][2953][2335][4190]	CONVERGENT MARGIN	KURILE ARC / KURILE ARC / BROU(GH)TON(A) / BROU(GH)TON(A)		47.12	47.12	152.23	152.23	SAE			s_V-17-603 [7321] / s_V17-603 [4190]	BASALT [7321] / NOT GIVEN [2953] / ANDESITE, BASALTIC [2335]									VOL					WR [7321]	51.53									7.97			1.46
[11076][14714]	CONVERGENT MARGIN	KURILE ARC / KURILE ARC / BROU(GH)TON(A) / BROU(GH)TON(A)		47.12	47.12	152.23	152.23	SAE			s_KY-20/76 [11076]	ANDESITE, BASALTIC [11076]				QUATERNARY [11076]					VOL					WR [11076]	54.04	0.72		17.14				5.88	9.22	7.13	0.14		1.89	2.64	0.28
[6818][3042]	CONVERGENT MARGIN	KURILE ARC / KURILE ARC / BROU(GH)TON(A) / BROU(GH)TON(A)		47.12	47.12	152.23	152.23	SAE			s_V15-307 [6818] / s_V-15-307 [3042]	BASALT [6818] / ANDESITE [3042]				HOLOCENE [6818] / QUATERNARY [3042]					VOL					WR [6818]	58.22	0.67		16.3		2.24	5.77		7.04	3.36	0.14		2.09	3.46	0.21		0.34	0.15
[3042]	CONVERGENT MARGIN	KURILE ARC / KURILE ARC / CHIRPOY (CHERNYYE) / CHERNYI		46.5	46.5	150.8	150.8	SAE			s_B-15-327 [3042]	ANDESITE [3042]				QUATERNARY [3042]					VOL					WR [3042]	60.25	0.72		15.6		1.67	6.29		7.21	2.67	0.15		1.37	3.29	0.13		0.6	0.1
[3042]	CONVERGENT MARGIN	KURILE ARC / KURILE ARC / ITURUP (ITIRUP) / DEMON		45	45	148	148	SAE			s_B-15-404 [3042]	BASALT [3042]				QUATERNARY [3042]					VOL					WR [3042]	50.8	0.87		16.55		3.71	8.23		10.48	5.2	0.19		0.44	2.5	0.07		0.54	0.1
[3042]	CONVERGENT MARGIN	KURILE ARC / KURILE ARC / ITURUP (ITIRUP) / BERUTARUBE		44.47	44.47	146.93	146.93	SAE			s_107/81 [3042]	ANDESITE, BASALTIC [3042]				QUATERNARY [3042]					VOL					WR [3042]	55.37	1.02		17.76		3.28	6.47		8.68	4.06	0.17		0.21	2.71	0.14		0.3	0.08
[17872][20375]	CONVERGENT MARGIN	KURILE ARC / KURILE ARC / KUNASHIR / GOLOVNIN		43.88	43.88	145.53	145.53	SAE			s_P-40/2000 [17872]	ANDESITE, BASALTIC [17872]				QUATERNARY [17872] / HOLOCENE [20375]					VOL					WR [17872]	54.59	0.75		17.09				9.43	9.3	5.23	0.18		0.1	1.99	0.06
[17872][20375][17697]	CONVERGENT MARGIN	KURILE ARC / KURILE ARC / KUNASHIR / GOLOVNIN		43.88	43.88	145.53	145.53	SAE			s_P-41/2000 [17872] / s_R-41/2000 [17697]	BASALT [17872]				QUATERNARY [17872] / HOLOCENE [20375]					VOL					WR [17872]	49.84	0.69		19.52				9.58	11.81	5.83	0.19		0.03	1.25	0.03
[3042]	CONVERGENT MARGIN	KURILE ARC / KURILE ARC / KUNASHIR / RURUI		44	44	145.5	145.5	SAE			s_36/25-77 [3042]	ANDESITE [3042]				QUATERNARY [3042]					VOL					WR [3042]	57.08	0.96		17.77		1.69	6.8		7.1	3.86	0.13		1.18	2.87	0.19		0.57	0.15
[3043]	CONVERGENT MARGIN	KURILE ARC / KURILE ARC / KUNASHIR / ALEKHIN FORMATION		44	44	146	146	SAE			s_B7/8 [3043]	DACITE [3043]									VOL					WR [3043]	68.8												1.09
[3043]	CONVERGENT MARGIN	KURILE ARC / KURILE ARC / KUNASHIR	1.3 KM NORTH OF R. OZURNAYA, PLATEAU LAVAS	44	44	146	146	SAE			s_C222 [3043]	BASALT [3043]									VOL					WR [3043]	50.2												0.11
[11076][14714]	CONVERGENT MARGIN	KURILE ARC / KURILE ARC / PARAMUSHIR / EBEKO		50.68	50.68	156	156	SAE			s_KY-46/72 [11076]	BASALT [11076] / ANDESITE, BASALTIC [14714]				QUATERNARY [11076]					VOL					WR [11076]	52.98	0.74		16.3				9.11	8.1	7.5	0.17		1.4	2.65	0.27
[3052]	CONVERGENT MARGIN	KURILE ARC / KURILE ARC / SIMUSHIR / ZAVARITSKII		46.93	46.93	151.95	151.95	SAE			s_1 [3052]	DACITE [3052]									VOL					WR [3052]	65.51	0.48		14.42		2.04	3.25		4.23	1.41	0.15		0.84	3.69	0.02		3.52	0.39
[3052]	CONVERGENT MARGIN	KURILE ARC / KURILE ARC / SIMUSHIR / ZAVARITSKII		46.93	46.93	151.95	151.95	SAE			s_2 [3052]	DACITE [3052]									VOL					WR [3052]	65.73	1.01		14.52		6.01	0.5		4.06	1.24	0.2		1.1	4.42	0.2		0.93	0.1
[3052]	CONVERGENT MARGIN	KURILE ARC / KURILE ARC / SIMUSHIR / ZAVARITSKII		46.93	46.93	151.95	151.95	SAE			s_3 [3052]	DACITE [3052]									VOL					WR [3052]	66.99	0.97		13.98		2.73	2.16		3.08	1.11	0.15		0.45	4.99	0.36		3.62	0.1
[3052]	CONVERGENT MARGIN	KURILE ARC / KURILE ARC / SIMUSHIR / ZAVARITSKII		46.93	46.93	151.95	151.95	SAE			s_4 [3052]	DACITE [3052]									VOL					WR [3052]	67.08	0.99		14.11		1.75	2.98		3.46	0.97	0.15		0.85	4.44	0.46		2.44	0.12
[3052]	CONVERGENT MARGIN	KURILE ARC / KURILE ARC / SIMUSHIR / ZAVARITSKII		46.93	46.93	151.95	151.95	SAE			s_5 [3052]	RHYODACITE [3052]									VOL					WR [3052]	70.19	0.66		13.84		0.79	1.67		3.03	0.67	0.09		0.78	4.01	0.58		3.47	0.04
[3052]	CONVERGENT MARGIN	KURILE ARC / KURILE ARC / ITURUP (ITIRUP) / MEDVHIZYA (MEDVHEZIA)		45.33	45.33	148.87	148.87	SAE			s_6 [3052]	DACITE [3052]									VOL					WR [3052]	63.15	0.57		16.71		2.31	1.77		3.97	1.37	0.16		1.06	3.77	0.21		4.07	1.56
[3052]	CONVERGENT MARGIN	KURILE ARC / KURILE ARC / URUP / BERG		46.12	46.12	150.18	150.18	SAE			s_7 [3052]	ANDESITE [3052]									VOL					WR [3052]	61.01	0.55		18.38		3.43	2.93		6.78	2.61	0.1		0.82	2.55	0.2		0.66	0.07
[3052]	CONVERGENT MARGIN	KURILE ARC / KURILE ARC / PARAMUSHIR / EBEKO		50.68	50.68	156	156	SAE			s_8 [3052]	ANDESITE [3052]									VOL					WR [3052]	60.82	1.18		16.98		2.91	3.68		4.99	2.5	0.18		2.16	3.03	0.35		1.03	0.22
[3052]	CONVERGENT MARGIN	KURILE ARC / KURILE ARC / PARAMUSHIR / KARPINSKII(KARPINSKY)		50	50.8	154.5	156	SAE			s_9 [3052]	RHYODACITE [3052]									VOL					WR [3052]	70.46	0.4		14.34		0.74	1.27		2.7	0.62	0.09		2.09	4.73			2.83	0.08
[3052]	CONVERGENT MARGIN	KURILE ARC / KURILE ARC / KUNASHIR / GOLOVNIN	CALDERA	43.88	43.88	145.53	145.53	SAE			s_10 [3052]	RHYODACITE [3052]									VOL					WR [3052]	70.44	0.82		14.61		1.55	1.35		2.9	0.7	0.12		0.63	3.91	0.49		2.75	0.13
[3052]	CONVERGENT MARGIN	KURILE ARC / KURILE ARC / KUNASHIR / GOLOVNIN	CALDERA	43.88	43.88	145.53	145.53	SAE			s_11 [3052]	DACITE [3052]									VOL					WR [3052]	66.32	0.52		16.73		2.52	2.28		5.29	1.24	0.11		0.97	3.4	0.02		0.65	0.31
[3052]	CONVERGENT MARGIN	KURILE ARC / KURILE ARC / PARAMUSHIR / VETROVOI		50.9	50.9	156	156	SAE			s_12 [3052]	DACITE [3052]									VOL					WR [3052]	65.83	0.91		14.73		1.78	2.98		4.18	1.25	0.1		0.97	3.62	0.5		3.57	0.07
[3052]	CONVERGENT MARGIN	KURILE ARC / KURILE ARC / PARAMUSHIR / VETROVOI		50.9	50.9	156	156	SAE			s_13 [3052]	DACITE [3052]									VOL					WR [3052]	65.99	1.17		14.46		0.93	3.09		4.16	1.48	0.09		1.2	4.05	0.32		3.18	0.08
[3052]	CONVERGENT MARGIN	KURILE ARC / KURILE ARC / PARAMUSHIR / VETROVOI		50.9	50.9	156	156	SAE			s_14 [3052]	DACITE [3052]									VOL					WR [3052]	66.67	1.02		13.91		0.7	2.01		3.68	1.54	0.11		1.23	4	0.6		2.97	0.07
[3052]	CONVERGENT MARGIN	KURILE ARC / KURILE ARC / PARAMUSHIR / VETROVOI		50.9	50.9	156	156	SAE			s_15 [3052]	DACITE [3052]									VOL					WR [3052]	67.81	0.54		14.3		1.6	2.34		4.49	1.31	0.12		1.33	3.43			2.58	0.4
[3052]	CONVERGENT MARGIN	KURILE ARC / KURILE ARC / ITURUP (ITIRUP)	ROCK BAY IN THE SOUTH OF THE ISLAND	44.5	45.5	147	149	SAE			s_16 [3052]	DACITE [3052]									VOL					WR [3052]	65.52	0.92		15.61		3.29	1.35		3.92	1.53	0.14		1.06	3.6	0.54		2.67	0.24
[3052]	CONVERGENT MARGIN	KURILE ARC / KURILE ARC / ITURUP (ITIRUP)	ROCK BAY IN THE SOUTH OF THE ISLAND	44.5	45.5	147	149	SAE			s_17 [3052]	DACITE [3052]									VOL					WR [3052]	68	0.84		15.29		1.75	2.15		4.11	1.38	0.15		1.23	3.65	0.4		1.48	0.19
[3052]	CONVERGENT MARGIN	KURILE ARC / KURILE ARC / ITURUP (ITIRUP)	ROCK BAY IN THE SOUTH OF THE ISLAND	44.5	45.5	147	149	SAE			s_18 [3052]	DACITE [3052]									VOL					WR [3052]	68.14	0.9		15.49		1.61	2.17		4.16	1.45	0.15		0.97	3.41	0.4		1.36	0.14
[3052]	CONVERGENT MARGIN	KURILE ARC / KURILE ARC / SIMUSHIR / ZAVARITSKII		46.93	46.93	151.95	151.95	SAE			s_1 [3052]	NOT GIVEN [3052]									VOL					WR [3052]	64.6	1.67		13.96		6.91	0.68		5.26	1.74	0.49		0.63	4.16	0.1		0.15	0.14
[3052]	CONVERGENT MARGIN	KURILE ARC / KURILE ARC / SIMUSHIR / ZAVARITSKII		46.93	46.93	151.95	151.95	SAE			s_2 [3052]	NOT GIVEN [3052]									VOL					WR [3052]	64.4	0.96		14.62		2.59	4.56		5.21	1.88	0.49		0.75	4.2	0.1		0.14	0.05
[3052]	CONVERGENT MARGIN	KURILE ARC / KURILE ARC / ITURUP (ITIRUP) / MEDVHIZYA (MEDVHEZIA)		45.33	45.33	148.87	148.87	SAE			s_3 [3052]	NOT GIVEN [3052]									VOL					WR [3052]	61.13	1.1		16.94		4.11	3.07		5.52	2.12	0.17		0.82	3.23	0.13		1.2	0.77
[3052]	CONVERGENT MARGIN	KURILE ARC / KURILE ARC / KUNASHIR / GOLOVNIN	CALDERA	43.88	43.88	145.53	145.53	SAE			s_4 [3052]	NOT GIVEN [3052]									VOL					WR [3052]	62.67	0.43		15.04		2.21	1.56		4.01	0.96	0.05		0.46	2.97			3.98	5.85
[3052]	CONVERGENT MARGIN	KURILE ARC / KURILE ARC / ITURUP (ITIRUP) / MEDVHIZYA (MEDVHEZIA)		45.33	45.33	148.87	148.87	SAE			s_1 [3052]	RHYOLITE [3052]									VOL					WR [3052]	71.11	0.27		14.5		2.96	0.58		3.14	0.6	0.13		1.33	4.45	0.08		1.09	0.38
[3052]	CONVERGENT MARGIN	KURILE ARC / KURILE ARC / ITURUP (ITIRUP) / MEDVHIZYA (MEDVHEZIA)		45.33	45.33	148.87	148.87	SAE			s_2 [3052]	RHYOLITE [3052]									VOL					WR [3052]	71.75	1.1		15.15		1.78	0.11		2.01	0.13	0.06		1.05	4.31	0.09		1.97	0.95
[3052]	CONVERGENT MARGIN	KURILE ARC / KURILE ARC / ITURUP (ITIRUP) / MEDVHIZYA (MEDVHEZIA)		45.33	45.33	148.87	148.87	SAE			s_3 [3052]	RHYOLITE [3052]									VOL					WR [3052]	74.82	0.55		12.89		0.8	1.31		2.37	0.67	0.1		1.57	4.31	0.04		0.61	0.16
[3052]	CONVERGENT MARGIN	KURILE ARC / KURILE ARC / ITURUP (ITIRUP) / MEDVHIZYA (MEDVHEZIA)		45.33	45.33	148.87	148.87	SAE			s_4 [3052]	RHYOLITE [3052]									VOL					WR [3052]	74.87	0.63		12.78		1.4	0.76		2.25	0.59	0.1		1.57	4.52	0.08		0.47	0.2
[3052]	CONVERGENT MARGIN	KURILE ARC / KURILE ARC / KUNASHIR / GOLOVNIN	CALDERA	43.88	43.88	145.53	145.53	SAE			s_5 [3052]	RHYODACITE [3052]									VOL					WR [3052]	68.77	0.52		14.33		0.92	2.98		1.17	3.29	0.09		1.41	2.5	0.17		2.99	0.43
[3052]	CONVERGENT MARGIN	KURILE ARC / KURILE ARC / KUNASHIR / GOLOVNIN	CALDERA	43.88	43.88	145.53	145.53	SAE			s_6 [3052]	RHYOLITE [3052]									VOL					WR [3052]	70.88	0.44		14.98		0.54	2.06		1.34	1.22	0.13		1.12	3.92			2.9	0.72
[3052]	CONVERGENT MARGIN	KURILE ARC / KURILE ARC / KUNASHIR / GOLOVNIN	CALDERA	43.88	43.88	145.53	145.53	SAE			s_7 [3052]	RHYOLITE [3052]									VOL					WR [3052]	71.11	0.55		13.71		2.5	2		3.57	1.2	0.18		0.41	4.18	0.17		0.5	0.4
[3052]	CONVERGENT MARGIN	KURILE ARC / KURILE ARC / KUNASHIR / GOLOVNIN	CALDERA	43.88	43.88	145.53	145.53	SAE			s_8 [3052]	RHYOLITE [3052]									VOL					WR [3052]	73.38	0.34		12.38		1.82	1.84		3.31	1.72	0.1		0.44	2.98	0.1		1.48	0.22
[3052]	CONVERGENT MARGIN	KURILE ARC / KURILE ARC / KUNASHIR / GOLOVNIN	CALDERA	43.88	43.88	145.53	145.53	SAE			s_9 [3052]	RHYOLITE [3052]									VOL					WR [3052]	76.51	0.22		11.44		1.82	0.31		0.35	2.78	0.02		1.24	1.95			1.7	1.04
[3052]	CONVERGENT MARGIN	KURILE ARC / KURILE ARC / URUP / BERG		46.12	46.12	150.18	150.18	SAE			s_10 [3052]	RHYOLITE [3052]									VOL					WR [3052]	75.31	0.3		13.23		1.39	1.27		0.42	1.81	0.02		1.82	3.33	0.03		0.22	0.91
[3052]	CONVERGENT MARGIN	KURILE ARC / KURILE ARC / PARAMUSHIR / EBEKO		50.68	50.68	156	156	SAE			s_11 [3052]	RHYODACITE [3052]									VOL					WR [3052]	68.49	0.28		12.62		1.43	1.14		2.61	1.1	0.06		1.62	3.67	0.13		3.41	3.42
[3052]	CONVERGENT MARGIN	KURILE ARC / KURILE ARC / PARAMUSHIR / EBEKO		50.68	50.68	156	156	SAE			s_12 [3052]	RHYOLITE [3052]									VOL					WR [3052]	73.94	0.32		12.82		1.78	0.91		2.08	0.75	0.03		2.73	3.83	0.1			0.36
[4694]	CONVERGENT MARGIN	KURILE ARC / KURILE ARC / S.V.2.3	EASTERN VOLCANIC FRONT	49	51	154	156	SAE			s_B11-74/1 [4694]	NOT GIVEN [4694]									VOL					WR [4694]
[3252][13855][3261]	CONVERGENT MARGIN	KURILE ARC / KURILE ARC / HOKKAIDO / SHIRETOKO-IWO-ZAN / NAKA-DAKE GROUP	SUMMIT OF NAKA-DAKE	44.4	44.4	145.33	145.33	SAE			s_K-1 [3252]	ANDESITE, AUGITE-HYPERSTHENE [3252]				QUATERNARY [3252]					VOL					WR [3252]
[3252][13855][3261]	CONVERGENT MARGIN	KURILE ARC / KURILE ARC / HOKKAIDO / RAUSU	SUMMIT	44.07	44.07	145.2	145.2	SAE			s_K-2 [3252]	ANDESITE, AUGITE-HYPERSTHENE [3252]				QUATERNARY [3252]					VOL					WR [3252]
[4190]	CONVERGENT MARGIN	KURILE ARC / KURILE ARC / HOKKAIDO / RAUSU	SUMMIT	44.07	44.07	145.2	145.2	SAE			s_KAT-2 [4190]	ANDESITE, BASALTIC [4190]									VOL					WR [4190]
[3252][13855][3261]	CONVERGENT MARGIN	KURILE ARC / KURILE ARC / HOKKAIDO / KUTCHARO/KUSSHARO	SOUTH OF KAMITSATTSURU	43.5	43.5	144.5	144.5	SAE			s_K-3 [3252]	BASALT, AUGITE-HYPERSTHENE [3252]				QUATERNARY [3252]					VOL					WR [3252]	54.14	1.21		15.71		3.41	9.19		8.93	3.26	0.22		0.41	2.31	0.08		0.48	0.41
[3252][3261]	CONVERGENT MARGIN	KURILE ARC / KURILE ARC / HOKKAIDO / ATOSANUPURI	EASTERN PART OF THE CALDERA WALL	43.63	43.63	144.5	144.5	SAE			s_K-5 [3252]	ANDESITE [3252]				QUATERNARY [3252]				APHYRIC [3252]	VOL					WR [3252]
[3252][3261]	CONVERGENT MARGIN	KURILE ARC / KURILE ARC / HOKKAIDO / MASHU	FOOT OF WESTERN PART OF CALDERA	43.58	43.58	144.55	144.55	SAE			s_K-6 [3252]	ANDESITE, HYPERSTHENE [3252]				QUATERNARY [3252]					VOL					WR [3252]	55.08	1.19		15.92		3.83	8.16		9.02	3.19	0.22		0.44	2.48	0.21		0.25	0.14
[3252][13855][3261]	CONVERGENT MARGIN	KURILE ARC / KURILE ARC / HOKKAIDO / MASHU	FOOT OF WESTERN PART OF CALDERA	43.58	43.58	144.55	144.55	SAE			s_K-7 [3252]	ANDESITE, HYPERSTHENE [3252]				QUATERNARY [3252]					VOL					WR [3252]	52.78	0.77		19.01		2.48	7.15		11.08	3.78	0.18		0.3	2.21	0.25		0.19	0.18
[3252][3261]	CONVERGENT MARGIN	KURILE ARC / KURILE ARC / HOKKAIDO / MASHU / KAMUISHU DOME LAVA	KAMUISHU ISLAND	43.58	43.58	144.55	144.55	SAE			s_K-9 [3252]	DACITE, AUGITE-HYPERSTHENE [3252]				QUATERNARY [3252]					VOL					WR [3252]	72.96	0.33		12.54		2.01	2.09		3.29	0.99	0.08		1.07	3.66	0.29		0.41	0.3
[3252][13855][3261]	CONVERGENT MARGIN	KURILE ARC / KURILE ARC / HOKKAIDO / ME-AKAN-DAKE / KAMUISHU DOME LAVA	SENPOKU-TOGE	43.38	43.38	144.02	144.02	SAE			s_K-10 [3252]	ANDESITE, BASALTIC [3252]				QUATERNARY [3252]					VOL					WR [3252]	52.43	1.01		17.67		3.08	7.28		10.34	3.86	0.19		0.51	2.22	0.11		0.42	0.32
[3252][3261]	CONVERGENT MARGIN	KURILE ARC / KURILE ARC / HOKKAIDO / ME-AKAN-DAKE / PONMACHINESHIRI LAVA	STRATOCONE NORTHWEST OF SUMMIT OF PONMACHINESHIRI	43.38	43.38	144.02	144.02	SAE			s_K-12 [3252]	ANDESITE, AUGITE-HYPERSTHENE [3252]				QUATERNARY [3252]					VOL					WR [3252]	57.54	0.81		18.37		2.07	5.54		7.55	3.21	0.11		1.07	2.66	0.09		0.64	0.43
[3252][3261]	CONVERGENT MARGIN	KURILE ARC / KURILE ARC / HOKKAIDO / SHIKARIBETSU / YAMBETSU-GAVA LAVA	NORTH OF LAKE SHIKARIBETSU	43.312	43.312	143.096	143.096	SAE			s_K-13 [3252]	ANDESITE, HYPERSTHENE [3252]				QUATERNARY [3252]					VOL					WR [3252]	59.16	0.7		16.84		1.75	5.54		6.9	3.19	0.06		1.26	2.91	0.12		0.25	0.84
[3252][3261]	CONVERGENT MARGIN	KURILE ARC / KURILE ARC / HOKKAIDO / SHIKARIBETSU / TEMBO-ZAN LAVA		43.312	43.312	143.096	143.096	SAE			s_K-14 [3252]	ANDESITE, HORNBLENDE-HYPERSTHENE-AUGITE [3252]				QUATERNARY [3252]					VOL					WR [3252]	61.26	0.63		17.51		2.76	3.6		5.92	2.5	0.07		1.39	3.64	0.1		0.3	0.06
[3252][5104]	CONVERGENT MARGIN	KURILE ARC / KURILE ARC / HOKKAIDO / DAISETSU/TAISETSU / CHUO-KAKU FORMATION	CENTRAL CRATER, WEST OF CRATER WALL	43.68	43.68	142.88	142.88	SAE			s_K-15 [3252]	ANDESITE, AUGITE-HYPERSTHENE [3252]				QUATERNARY [3252] / NEOGENE [5104]					VOL					WR [3252]	56.99	0.75		17.01		3.73	4.28		8.21	3.59	0.07		1.47	2.72	0.17		0.56	0.39
[3252][5104]	CONVERGENT MARGIN	KURILE ARC / KURILE ARC / HOKKAIDO / DAISETSU/TAISETSU / KEIGETSU-DAKE DOME LAVA	SUMMIT OF KEIGETSU-DAKE DOME	43.68	43.68	142.88	142.88	SAE			s_K-16 [3252]	ANDESITE, HORNBLENDE-AUGITE-HYPERSTHENE [3252]				QUATERNARY [3252] / NEOGENE [5104]					VOL					WR [3252]
[3252][5104]	CONVERGENT MARGIN	KURILE ARC / KURILE ARC / HOKKAIDO / DAISETSU/TAISETSU / KURO-DAKE DOME LAVA	SOUTHERN FLANK OF KURO-DAKE	43.68	43.68	142.88	142.88	SAE			s_K-17 [3252]	ANDESITE, AUGITE-HYPERSTHENE-HORNBLENDE [3252] / ANDESITE, HYPERSTHENE-HORNBLENDE [5104]				QUATERNARY [3252] / NEOGENE [5104]					VOL					WR [3252]	64.67	0.62		16.24		2.62	2.6		4.8	2.1	0.09		1.97	3.77	0.12		0.46	0.15
[3252][5104]	CONVERGENT MARGIN	KURILE ARC / KURILE ARC / HOKKAIDO / DAISETSU/TAISETSU / MIKURA-SAWA LAVA	MIKURASAWA	43.68	43.68	142.88	142.88	SAE			s_K-18 [3252]	ANDESITE, AUGITE-HYPERSTHENE [3252]				QUATERNARY [3252] / NEOGENE [5104]					VOL					WR [3252]
[3252][5104]	CONVERGENT MARGIN	KURILE ARC / KURILE ARC / HOKKAIDO / DAISETSU/TAISETSU / ASAHI-DAKE LAVA	SUMMIT OF ASAHI-DAKE	43.68	43.68	142.88	142.88	SAE			s_K-19 [3252]	ANDESITE, AUGITE-HYPERSTHENE [3252]				QUATERNARY [3252] / NEOGENE [5104]					VOL					WR [3252]	54.73	0.91		17.84		2.79	6.02		8.13	4.7	0.11		1.45	2.86	0.17		0.35	0.12
[3252][5104]	CONVERGENT MARGIN	KURILE ARC / KURILE ARC / HOKKAIDO / TOKACHI-DAKE/TOKATI / TOKACHI PYROCLASTIC FLOW DEPOSIT	EAST OF KAMIFURANO	43.45	43.45	142.68	142.68	SAE			s_K-20 [3252]	RHYOLITE, HORNBLENDE-BIOTITE [3252]				QUATERNARY [3252] / NEOGENE [5104]					VOL					WR [3252]	71.57	0.29		13.11		2.62	0.78		2.19	0.64	0.07		3.39	3.89	0.06		0.6	0.42
[3252][5104][13855][3261]	CONVERGENT MARGIN	KURILE ARC / KURILE ARC / HOKKAIDO / FURANO-DAKE / FURANO-DAKE LAVA	STRATOCONE, SUMMIT	43.45	43.45	142.68	142.68	SAE			s_K-21 [3252]	BASALT, AUGITE-OLIVINE [3252]				QUATERNARY [3252] / NEOGENE [5104]					VOL					WR [3252]	46.79	1.61		18.03		4.98	7.52		10.55	5.76	0.19		0.79	2.67	0.08		0.55	0.38
[3252][3261]	CONVERGENT MARGIN	KURILE ARC / KURILE ARC / HOKKAIDO / SHOKAM(N)BETSU-DAKE	SUMMIT OF SHOKAMBETSU-DAKE	43.7	43.7	141.55	141.55	SAE			s_K-24 [3252]	ANDESITE, OLIVINE-AUGITE-HYPERSTHENE [3252]				QUATERNARY [3252]					VOL					WR [3252]
[3252][3261]	CONVERGENT MARGIN	KURILE ARC / KURILE ARC / RISHIRI / RISHIRI	EASTERN RIDGE OF RISHIRI	45.1	45.1	141.27	141.27	SAE			s_K-25 [3252]	ANDESITE, AUGITE-HYPERSTHENE [3252]				QUATERNARY [3252]					VOL					WR [3252]
[3252][13855][3261]	CONVERGENT MARGIN	KURILE ARC / KURILE ARC / RISHIRI / RISHIRI / MOTODOMARI LAVA	NORTHERN COAST OF RISHIRI ISLAND	45.1	45.1	141.27	141.27	SAE			s_K-27 [3252]	BASALT, OLIVINE-AUGITE [3252]				QUATERNARY [3252]					VOL					WR [3252]
[3252][3261]	CONVERGENT MARGIN	KURILE ARC / KURILE ARC / HOKKAIDO / KUTCHARO/KUSSHARO	FURUME QUARRY, SOUTH OF BIHORO	43.5	43.5	144.5	144.5	SAE			s_K-4 [3252]	DACITE, HYPERSTHENE [3252]				QUATERNARY [3252]					VOL					WR [3252]	71.25	0.5		14.31		1.22	1.48		3.13	0.89	0.1		1.91	4.06	0.11		0.68	0.16
[3252][3261]	CONVERGENT MARGIN	KURILE ARC / KURILE ARC / HOKKAIDO / MASHU	NIJIBETSU, EAST OF CALDERA	43.58	43.58	144.55	144.55	SAE			s_K-8 [3252]	ANDESITE, AUGITE-HYPERSTHENE [3252]				QUATERNARY [3252]					VOL					WR [3252]	65.73	0.62		15.29		2.15	3.25		4.74	1.99	0.13		0.75	4.1	0.25		0.4	0.33
[3252][3261]	CONVERGENT MARGIN	KURILE ARC / KURILE ARC / HOKKAIDO / ME-AKAN-DAKE / KAMUISHU DOME LAVA	NORTH OF CALDERA	43.38	43.38	144.02	144.02	SAE			s_K-11 [3252]	ANDESITE, AUGITE-HYPERSTHENE [3252]				QUATERNARY [3252]					VOL					WR [3252]	65.87	0.78		14.53		2.43	3.51		4.75	1.38	0.13		1.46	3.51	0.34		0.75	0.44
[5104][3252]	CONVERGENT MARGIN	KURILE ARC / KURILE ARC / HOKKAIDO / TOKACHI-DAKE/TOKATI	STRATOCONE, SUMMIT OF TOKACHI-DAKE	43.45	43.45	142.68	142.68	SAE			s_K-22 [5104]	ANDESITE, AUGITE-HYPERSTHENE [5104]				NEOGENE [5104] / QUATERNARY [3252]					VOL					WR [5104]
[3252][5104]	CONVERGENT MARGIN	KURILE ARC / KURILE ARC / HOKKAIDO / TOKACHI-DAKE/TOKATI	NEAR THE 1962 CRATER OF VOLCANO	43.45	43.45	142.68	142.68	SAE			s_K-23 [3252]	ANDESITE, HYPERSTHENE-AUGITE [3252]				QUATERNARY [3252]					VOL					WR [3252]	53.41	1.23		17.98		2.77	6.52		9.07	4.31	0.2		1.31	2.52	0.19		0.11	0.1
[3252][13855][3261]	CONVERGENT MARGIN	KURILE ARC / KURILE ARC / RISHIRI / RISHIRI	EASTERN SIDE OF THE TOP OF RISHIRI	45.1	45.1	141.27	141.27	SAE			s_K-26 [3252]	BASALT, OLIVINE-AUGITE [3252]				QUATERNARY [3252]					VOL					WR [3252]	50.69	1.28		16.59		4.06	5.01		10	7.34	0.1		1.03	3.49	0.14		0.43	0.18
[3252][13855][3261]	CONVERGENT MARGIN	KURILE ARC / KURILE ARC / HOKKAIDO / ME-AKAN-DAKE / NISHIYAMA LAVA	WESTERN FLANK OF ME-AKAN-DAKE	43.38	43.38	144.02	144.02	SAE			s_K-28 [3252]	BASALT, OLIVINE-AUGITE [3252]				QUATERNARY [3252]					VOL					WR [3252]	50.62	0.77		17.73		4.34	6.94		9.4	5.78	0.21		0.43	2.25	0.13		0.63	0.2
[4799]	CONVERGENT MARGIN	KURILE ARC / KURILE ARC / RISHIRI / RISHIRI / KUTSUGATA LAVA	SHORE OF KUTSUGATA	45.1	45.1	141.27	141.27	SAE			s_FM-17 [4799]	BASALT, ALKALINE [4799]				QUATERNARY [4799]					VOL					WR [4799]	50.85	1.34		17.81				7.59	9.56	5.74	0.14		0.57	4.29	0.28
[4799]	CONVERGENT MARGIN	KURILE ARC / KURILE ARC / RISHIRI / RISHIRI / KUTSUGATA LAVA	SHORE OF KUTSUGATA	45.1	45.1	141.27	141.27	SAE			s_KM-3 [4799]	BASALT, ALKALINE [4799]				QUATERNARY [4799]					VOL					WR [4799]	51.79	1.29		18.11				7.33	9.29	5.27	0.14		0.67	4.38	0.27
[4799]	CONVERGENT MARGIN	KURILE ARC / KURILE ARC / RISHIRI / RISHIRI / KUTSUGATA LAVA	SHORE OF KUTSUGATA	45.1	45.1	141.27	141.27	SAE			s_KU-20 [4799]	BASALT, ALKALINE [4799]				QUATERNARY [4799]					VOL					WR [4799]	51.69	1.37		17.45				7.68	9.16	4.98	0.15		0.71	4.08	0.31
[4799]	CONVERGENT MARGIN	KURILE ARC / KURILE ARC / RISHIRI / RISHIRI / KUTSUGATA LAVA	SHORE OF KUTSUGATA	45.1	45.1	141.27	141.27	SAE			s_KM-11 [4799]	BASALT, ALKALINE [4799]				QUATERNARY [4799]					VOL					WR [4799]	52.26	1.48		16.72				8.12	8.39	4.92	0.16		0.77	4.22	0.37
[4402]	CONVERGENT MARGIN	KURILE ARC / KURILE ARC / HOKKAIDO / HOROMAN PERIDOTITE	HOROMAN RIVER SECTION	42	42.5	143	143.3	SAE			s_85071914 [4402]	LHERZOLITE, PLAGIOCLASE [4402]									PLU			S		WR [4402]	43.87	0.12		4.31	0.36	1.5	6.94		3.39	37.8	0.13	0.28	0	0.38	0		0.61	0.05
[4402]	CONVERGENT MARGIN	KURILE ARC / KURILE ARC / HOKKAIDO / HOROMAN PERIDOTITE	HOROMAN RIVER SECTION	42	42.5	143	143.3	SAE			s_91063916 [4402]	LHERZOLITE, SPINEL [4402]									PLU			S		WR [4402]	44.22	0.02		2.1	0.39			7.92	2.02	42.23	0.13	0.29	0	0.06	0
[4402]	CONVERGENT MARGIN	KURILE ARC / KURILE ARC / HOKKAIDO / HOROMAN PERIDOTITE	MOUNT YOSHIDA SECTION	42	42.5	143	143.3	SAE			s_YOH7 [4402]	LHERZOLITE, SPINEL [4402]									PLU			S		WR [4402]	43.22	0.01		1.55	0.36			8.03	1.63	43.42	0.13	0.3	0	0.05	0
[4402]	CONVERGENT MARGIN	KURILE ARC / KURILE ARC / HOKKAIDO / HOROMAN PERIDOTITE	HOROMAN RIVER SECTION	42	42.5	143	143.3	SAE			s_85072011M [4402]	LHERZOLITE, SPINEL [4402]									PLU			S		WR [4402]	42.27	0.01		0.76	0.42	1.35	6.72		0.54	46.34	0.13	0.33	0	0.03	0		1.03	0.1
[4402]	CONVERGENT MARGIN	KURILE ARC / KURILE ARC / HOKKAIDO / HOROMAN PERIDOTITE	HOROMAN RIVER SECTION	42	42.5	143	143.3	SAE			s_HD03 [4402]	HARZBURGITE, SPINEL [4402]									PLU			S		WR [4402]	42.61	0.01		0.64	0.74			7.82	0.33	45.94	0.12	0.32	0.01	0	0
[4896]	CONVERGENT MARGIN	KURILE ARC / KURILE ARC / ALAID / ALAID	WESTERN RIM OF CRATER WALL	50.86	50.86	155.55	155.55	SAE			s_NO.5 [4896]	BASALT, OLIVINE-ANORTHITE [4896]							1933		VOL					WR [4896]	50.35	1.28		19.29		4.07	5.81		10.22	4.11	0.45		1.35	2.69	0.39		0.13	0.09
[4896]	CONVERGENT MARGIN	KURILE ARC / KURILE ARC / ALAID / ALAID	CRATER BOTTOM	50.86	50.86	155.55	155.55	SAE			s_NO.6 [4896]	BASALT, OLIVINE-ANORTHITE [4896]							1933		VOL					WR [4896]	50.29	1.28		18.96		3.44	6.75		10.25	4.14	0.33		1.25	2.85	0.4		0.2	0.09
[4896]	CONVERGENT MARGIN	KURILE ARC / KURILE ARC / ALAID / ALAID	SUMMIT OF VOLCANO	50.86	50.86	155.55	155.55	SAE			s_I [4896]	BASALT, OLIVINE [4896]									VOL					WR [4896]	50.83	0.35		21.48		3.7	5.89		10.64	3.03	0.18		1.06	3.11	0.08
[3313]	CONVERGENT MARGIN	KURILE ARC / KURILE ARC / PARAMUSHIR / VERNADSKII	SKALISTOE MINE AREA	50.53	50.53	155.82	155.82	SAE			s_2473 [3313]	ANDESITE [3313]				PREGLACIAL [3313]					VOL					WR [3313]	56.04	0.63		18.84		4.33	3.28		7.33	3.74	0.28		1.41	2.4	0.15		0.26	1.42
[3313]	CONVERGENT MARGIN	KURILE ARC / KURILE ARC / SHIASHKOTAN / KUNTOMINTAR	CRATER RIM	48.7	48.7	154	154	SAE			s_63025 [3313]	ANDESITE [3313]									VOL					WR [3313]	58.56	1.5		17.22		2.87	4.86		7.1	3.52	0.23		1.05	3.15			0.11	0.1
[2335][4694][14555]	CONVERGENT MARGIN	KURILE ARC / KURILE ARC / MAKANRU (MAKANRUSHI) / MAKANRU (MAKANRUSHI)		49.83	49.83	154.43	154.43	SAE			s_B-11-504 [2335]	ANDESITE [2335] / NOT GIVEN [4694]									VOL					WR [2335]	55.71									5.08			1.61
[3313]	CONVERGENT MARGIN	KURILE ARC / KURILE ARC / SIMUSHIR / ZAVARITSKII	EASTERN DOME OF ZAVARITSKII CALDERA	46.93	46.93	151.95	151.95	SAE			s_58854 [3313]	ANDESITE [3313]									VOL					WR [3313]	56.51	0.79		18.48		4.48	5.41		5.93	2.16	0.23		0.97	3.17			0.24	0.07
[20413]	CONVERGENT MARGIN	KURILE ARC / KURILE ARC / HOKKAIDO / KUTCHARO/KUSSHARO	120 KA PUMICE FLOW IV ERUPTION	42.9	44.1	143.5	145.2	SAE			s_KP4-124 [20413]	NOT GIVEN [20413]									VOL					WR [20413]	73.577	0.496		13.88				2.321	2.551	0.666	0.145		1.784	4.469	0.109
[20413]	CONVERGENT MARGIN	KURILE ARC / KURILE ARC / HOKKAIDO / KUTCHARO/KUSSHARO	120 KA PUMICE FLOW IV ERUPTION	42.9	44.1	143.5	145.2	SAE			s_KP4-125 [20413]	NOT GIVEN [20413]									VOL					WR [20413]	73.795	0.495		13.744				2.354	2.469	0.655	0.138		1.765	4.476	0.109
[20413]	CONVERGENT MARGIN	KURILE ARC / KURILE ARC / HOKKAIDO / KUTCHARO/KUSSHARO	120 KA PUMICE FLOW IV ERUPTION	42.9	44.1	143.5	145.2	SAE			s_KP4-126 [20413]	NOT GIVEN [20413]									VOL					WR [20413]	73.823	0.51		13.782				2.339	2.466	0.625	0.138		1.756	4.453	0.108
[20413]	CONVERGENT MARGIN	KURILE ARC / KURILE ARC / HOKKAIDO / KUTCHARO/KUSSHARO	120 KA PUMICE FLOW IV ERUPTION	42.9	44.1	143.5	145.2	SAE			s_KP4-127 [20413]	NOT GIVEN [20413]									VOL					WR [20413]	74.057	0.48		13.665				2.228	2.421	0.59	0.133		1.757	4.567	0.102
[20413]	CONVERGENT MARGIN	KURILE ARC / KURILE ARC / HOKKAIDO / KUTCHARO/KUSSHARO	120 KA PUMICE FLOW IV ERUPTION	42.9	44.1	143.5	145.2	SAE			s_KP4-128 [20413]	NOT GIVEN [20413]									VOL					WR [20413]	73.875	0.503		13.84				2.238	2.465	0.605	0.152		1.749	4.468	0.103
[20413]	CONVERGENT MARGIN	KURILE ARC / KURILE ARC / HOKKAIDO / KUTCHARO/KUSSHARO	120 KA PUMICE FLOW IV ERUPTION	42.9	44.1	143.5	145.2	SAE			s_KP4-129 [20413]	NOT GIVEN [20413]									VOL					WR [20413]	73.396	0.506		13.983				2.391	2.583	0.671	0.143		1.77	4.445	0.111
[20413]	CONVERGENT MARGIN	KURILE ARC / KURILE ARC / HOKKAIDO / KUTCHARO/KUSSHARO	120 KA PUMICE FLOW IV ERUPTION	42.9	44.1	143.5	145.2	SAE			s_KP4-130 [20413]	NOT GIVEN [20413]									VOL					WR [20413]	73.826	0.484		13.748				2.28	2.492	0.625	0.138		1.813	4.49	0.105
[20413]	CONVERGENT MARGIN	KURILE ARC / KURILE ARC / HOKKAIDO / KUTCHARO/KUSSHARO	120 KA PUMICE FLOW IV ERUPTION	42.9	44.1	143.5	145.2	SAE			s_KP4-131 [20413]	NOT GIVEN [20413]									VOL					WR [20413]	73.899	0.484		13.672				2.296	2.449	0.643	0.14		1.787	4.526	0.105
[20413]	CONVERGENT MARGIN	KURILE ARC / KURILE ARC / HOKKAIDO / KUTCHARO/KUSSHARO	120 KA PUMICE FLOW IV ERUPTION	42.9	44.1	143.5	145.2	SAE			s_KP4-132 [20413]	NOT GIVEN [20413]									VOL					WR [20413]	73.841	0.48		13.804				2.24	2.479	0.622	0.138		1.761	4.531	0.103
[20413]	CONVERGENT MARGIN	KURILE ARC / KURILE ARC / HOKKAIDO / KUTCHARO/KUSSHARO	120 KA PUMICE FLOW IV ERUPTION	42.9	44.1	143.5	145.2	SAE			s_KP4-139 [20413]	NOT GIVEN [20413]									VOL					WR [20413]	73.744	0.501		13.877				2.337	2.478	0.619	0.14		1.768	4.426	0.109
[20413]	CONVERGENT MARGIN	KURILE ARC / KURILE ARC / HOKKAIDO / KUTCHARO/KUSSHARO	120 KA PUMICE FLOW IV ERUPTION	42.9	44.1	143.5	145.2	SAE			s_KP4-143 [20413]	NOT GIVEN [20413]									VOL					WR [20413]	73.575	0.489		13.955				2.316	2.562	0.632	0.143		1.827	4.394	0.108
[20413]	CONVERGENT MARGIN	KURILE ARC / KURILE ARC / HOKKAIDO / KUTCHARO/KUSSHARO	120 KA PUMICE FLOW IV ERUPTION	42.9	44.1	143.5	145.2	SAE			s_KP4-144 [20413]	NOT GIVEN [20413]									VOL					WR [20413]	73.767	0.498		13.849				2.331	2.475	0.676	0.134		1.806	4.355	0.109
[20413]	CONVERGENT MARGIN	KURILE ARC / KURILE ARC / HOKKAIDO / KUTCHARO/KUSSHARO	120 KA PUMICE FLOW IV ERUPTION	42.9	44.1	143.5	145.2	SAE			s_Kp4-371 [20413]	NOT GIVEN [20413]									VOL					WR [20413]	73.283	0.513		14.293				2.395	2.406	0.664	0.145		1.643	4.534	0.123
[20413]	CONVERGENT MARGIN	KURILE ARC / KURILE ARC / HOKKAIDO / KUTCHARO/KUSSHARO	120 KA PUMICE FLOW IV ERUPTION	42.9	44.1	143.5	145.2	SAE			s_Kp4-377 [20413]	NOT GIVEN [20413]									VOL					WR [20413]	73.689	0.479		13.779				2.319	2.515	0.668	0.135		1.733	4.574	0.11
[20413]	CONVERGENT MARGIN	KURILE ARC / KURILE ARC / HOKKAIDO / KUTCHARO/KUSSHARO	120 KA PUMICE FLOW IV ERUPTION	42.9	44.1	143.5	145.2	SAE			s_Kp4-378 [20413]	NOT GIVEN [20413]									VOL					WR [20413]	73.658	0.488		13.885				2.251	2.542	0.64	0.131		1.71	4.589	0.107
[20413]	CONVERGENT MARGIN	KURILE ARC / KURILE ARC / HOKKAIDO / KUTCHARO/KUSSHARO	120 KA PUMICE FLOW IV ERUPTION	42.9	44.1	143.5	145.2	SAE			s_Kp4-380 [20413]	NOT GIVEN [20413]									VOL					WR [20413]	73.837	0.486		13.533				2.371	2.451	0.679	0.137		1.7	4.699	0.107
[20413]	CONVERGENT MARGIN	KURILE ARC / KURILE ARC / HOKKAIDO / KUTCHARO/KUSSHARO	120 KA PUMICE FLOW IV ERUPTION	42.9	44.1	143.5	145.2	SAE			s_Kp4-384 [20413]	NOT GIVEN [20413]									VOL					WR [20413]	73.527	0.504		13.725				2.346	2.584	0.666	0.14		1.754	4.646	0.108
[20413]	CONVERGENT MARGIN	KURILE ARC / KURILE ARC / HOKKAIDO / KUTCHARO/KUSSHARO	120 KA PUMICE FLOW IV ERUPTION	42.9	44.1	143.5	145.2	SAE			s_Kp4-356 [20413]	NOT GIVEN [20413]									VOL					WR [20413]	73.904	0.492		13.641				2.366	2.407	0.67	0.136		1.776	4.497	0.11
[20413]	CONVERGENT MARGIN	KURILE ARC / KURILE ARC / HOKKAIDO / KUTCHARO/KUSSHARO	120 KA PUMICE FLOW IV ERUPTION	42.9	44.1	143.5	145.2	SAE			s_KP4-63 [20413]	NOT GIVEN [20413]									VOL					WR [20413]	73.993	0.48		13.615				2.328	2.425	0.661	0.134		1.774	4.488	0.103
[20413]	CONVERGENT MARGIN	KURILE ARC / KURILE ARC / HOKKAIDO / KUTCHARO/KUSSHARO	120 KA PUMICE FLOW IV ERUPTION	42.9	44.1	143.5	145.2	SAE			s_KP4-64 [20413]	NOT GIVEN [20413]									VOL					WR [20413]	74.312	0.475		13.425				2.292	2.309	0.614	0.132		1.791	4.55	0.1
[20413]	CONVERGENT MARGIN	KURILE ARC / KURILE ARC / HOKKAIDO / KUTCHARO/KUSSHARO	120 KA PUMICE FLOW IV ERUPTION	42.9	44.1	143.5	145.2	SAE			s_KP4-65 [20413]	NOT GIVEN [20413]									VOL					WR [20413]	73.784	0.495		13.693				2.383	2.471	0.641	0.134		1.74	4.555	0.105
[20413]	CONVERGENT MARGIN	KURILE ARC / KURILE ARC / HOKKAIDO / KUTCHARO/KUSSHARO	120 KA PUMICE FLOW IV ERUPTION	42.9	44.1	143.5	145.2	SAE			s_KP4-66 [20413]	NOT GIVEN [20413]									VOL					WR [20413]	74.146	0.479		13.635				2.214	2.381	0.596	0.128		1.819	4.499	0.102
[20413]	CONVERGENT MARGIN	KURILE ARC / KURILE ARC / HOKKAIDO / KUTCHARO/KUSSHARO	120 KA PUMICE FLOW IV ERUPTION	42.9	44.1	143.5	145.2	SAE			s_KP4-67 [20413]	NOT GIVEN [20413]									VOL					WR [20413]	73.973	0.473		13.68				2.278	2.452	0.626	0.131		1.698	4.585	0.104
[20413]	CONVERGENT MARGIN	KURILE ARC / KURILE ARC / HOKKAIDO / KUTCHARO/KUSSHARO	120 KA PUMICE FLOW IV ERUPTION	42.9	44.1	143.5	145.2	SAE			s_KP4-68 [20413]	NOT GIVEN [20413]									VOL					WR [20413]	73.554	0.5		13.874				2.366	2.564	0.646	0.132		1.707	4.548	0.108
[20413]	CONVERGENT MARGIN	KURILE ARC / KURILE ARC / HOKKAIDO / KUTCHARO/KUSSHARO	120 KA PUMICE FLOW IV ERUPTION	42.9	44.1	143.5	145.2	SAE			s_KP4-69 [20413]	NOT GIVEN [20413]									VOL					WR [20413]	73.794	0.496		13.718				2.345	2.479	0.652	0.134		1.744	4.531	0.107
[20413]	CONVERGENT MARGIN	KURILE ARC / KURILE ARC / HOKKAIDO / KUTCHARO/KUSSHARO	120 KA PUMICE FLOW IV ERUPTION	42.9	44.1	143.5	145.2	SAE			s_KP4-70 [20413]	NOT GIVEN [20413]									VOL					WR [20413]	73.935	0.491		13.559				2.347	2.437	0.671	0.136		1.796	4.52	0.108
[20413]	CONVERGENT MARGIN	KURILE ARC / KURILE ARC / HOKKAIDO / KUTCHARO/KUSSHARO	120 KA PUMICE FLOW IV ERUPTION	42.9	44.1	143.5	145.2	SAE			s_KP4-71 [20413]	NOT GIVEN [20413]									VOL					WR [20413]	73.679	0.485		13.842				2.33	2.525	0.657	0.134		1.781	4.461	0.106
[20413]	CONVERGENT MARGIN	KURILE ARC / KURILE ARC / HOKKAIDO / KUTCHARO/KUSSHARO	120 KA PUMICE FLOW IV ERUPTION	42.9	44.1	143.5	145.2	SAE			s_KP4-72 [20413]	NOT GIVEN [20413]									VOL					WR [20413]	73.562	0.482		13.9				2.345	2.547	0.678	0.135		1.805	4.438	0.109
[20413]	CONVERGENT MARGIN	KURILE ARC / KURILE ARC / HOKKAIDO / KUTCHARO/KUSSHARO	120 KA PUMICE FLOW IV ERUPTION	42.9	44.1	143.5	145.2	SAE			s_Kp4-257 [20413]	NOT GIVEN [20413]									VOL					WR [20413]	73.751	0.494		13.716				2.37	2.463	0.666	0.137		1.675	4.613	0.115
[20413]	CONVERGENT MARGIN	KURILE ARC / KURILE ARC / HOKKAIDO / KUTCHARO/KUSSHARO	120 KA PUMICE FLOW IV ERUPTION	42.9	44.1	143.5	145.2	SAE			s_Kp4-258 [20413]	NOT GIVEN [20413]									VOL					WR [20413]	73.507	0.499		13.831				2.409	2.553	0.684	0.138		1.644	4.615	0.12
[20413]	CONVERGENT MARGIN	KURILE ARC / KURILE ARC / HOKKAIDO / KUTCHARO/KUSSHARO	120 KA PUMICE FLOW IV ERUPTION	42.9	44.1	143.5	145.2	SAE			s_Kp4-259 [20413]	NOT GIVEN [20413]									VOL					WR [20413]	73.337	0.491		14.047				2.332	2.623	0.638	0.132		1.644	4.641	0.117
[20413]	CONVERGENT MARGIN	KURILE ARC / KURILE ARC / HOKKAIDO / KUTCHARO/KUSSHARO	120 KA PUMICE FLOW IV ERUPTION	42.9	44.1	143.5	145.2	SAE			s_Kp4-284 [20413]	NOT GIVEN [20413]									VOL					WR [20413]	73.445	0.515		13.864				2.383	2.577	0.67	0.141		1.691	4.601	0.114
[20413]	CONVERGENT MARGIN	KURILE ARC / KURILE ARC / HOKKAIDO / KUTCHARO/KUSSHARO	120 KA PUMICE FLOW IV ERUPTION	42.9	44.1	143.5	145.2	SAE			s_Kp4-286 [20413]	NOT GIVEN [20413]									VOL					WR [20413]	73.732	0.492		13.814				2.36	2.441	0.696	0.141		1.626	4.588	0.109
[20413]	CONVERGENT MARGIN	KURILE ARC / KURILE ARC / HOKKAIDO / KUTCHARO/KUSSHARO	120 KA PUMICE FLOW IV ERUPTION	42.9	44.1	143.5	145.2	SAE			s_Kp4-254 [20413]	NOT GIVEN [20413]									VOL					WR [20413]	73.425	0.498		13.996				2.403	2.461	0.694	0.138		1.624	4.676	0.087
[20413]	CONVERGENT MARGIN	KURILE ARC / KURILE ARC / HOKKAIDO / KUTCHARO/KUSSHARO	120 KA PUMICE FLOW IV ERUPTION	42.9	44.1	143.5	145.2	SAE			s_Kp4-255 [20413]	NOT GIVEN [20413]									VOL					WR [20413]	73.245	0.51		14.094				2.408	2.512	0.658	0.137		1.659	4.676	0.101
[20413]	CONVERGENT MARGIN	KURILE ARC / KURILE ARC / HOKKAIDO / KUTCHARO/KUSSHARO	120 KA PUMICE FLOW IV ERUPTION	42.9	44.1	143.5	145.2	SAE			s_KP4-234 [20413]	NOT GIVEN [20413]									VOL					WR [20413]	73.891	0.483		13.768				2.296	2.477	0.643	0.132		1.712	4.491	0.108
[20413]	CONVERGENT MARGIN	KURILE ARC / KURILE ARC / HOKKAIDO / KUTCHARO/KUSSHARO	120 KA PUMICE FLOW IV ERUPTION	42.9	44.1	143.5	145.2	SAE			s_KP4-235 [20413]	NOT GIVEN [20413]									VOL					WR [20413]	73.904	0.469		13.726				2.268	2.49	0.669	0.133		1.683	4.552	0.105
[20413]	CONVERGENT MARGIN	KURILE ARC / KURILE ARC / HOKKAIDO / KUTCHARO/KUSSHARO	120 KA PUMICE FLOW IV ERUPTION	42.9	44.1	143.5	145.2	SAE			s_KP4-236 [20413]	NOT GIVEN [20413]									VOL					WR [20413]	73.647	0.495		13.873				2.358	2.526	0.656	0.132		1.677	4.529	0.107
[20413]	CONVERGENT MARGIN	KURILE ARC / KURILE ARC / HOKKAIDO / KUTCHARO/KUSSHARO	120 KA PUMICE FLOW IV ERUPTION	42.9	44.1	143.5	145.2	SAE			s_KP4-237 [20413]	NOT GIVEN [20413]									VOL					WR [20413]	73.952	0.493		13.586				2.373	2.426	0.654	0.134		1.676	4.6	0.107
[20413]	CONVERGENT MARGIN	KURILE ARC / KURILE ARC / HOKKAIDO / KUTCHARO/KUSSHARO	120 KA PUMICE FLOW IV ERUPTION	42.9	44.1	143.5	145.2	SAE			s_KP4-238 [20413]	NOT GIVEN [20413]									VOL					WR [20413]	74.672	0.463		13.334				2.201	2.23	0.596	0.13		1.77	4.507	0.097
[20413]	CONVERGENT MARGIN	KURILE ARC / KURILE ARC / HOKKAIDO / KUTCHARO/KUSSHARO	120 KA PUMICE FLOW IV ERUPTION	42.9	44.1	143.5	145.2	SAE			s_KP4-239 [20413]	NOT GIVEN [20413]									VOL					WR [20413]	73.774	0.493		13.791				2.338	2.501	0.652	0.133		1.698	4.513	0.107
[20413]	CONVERGENT MARGIN	KURILE ARC / KURILE ARC / HOKKAIDO / KUTCHARO/KUSSHARO	120 KA PUMICE FLOW IV ERUPTION	42.9	44.1	143.5	145.2	SAE			s_KP4-240 [20413]	NOT GIVEN [20413]									VOL					WR [20413]	73.857	0.479		13.763				2.315	2.476	0.624	0.132		1.767	4.485	0.102
[20413]	CONVERGENT MARGIN	KURILE ARC / KURILE ARC / HOKKAIDO / KUTCHARO/KUSSHARO	120 KA PUMICE FLOW IV ERUPTION	42.9	44.1	143.5	145.2	SAE			s_KP4-241 [20413]	NOT GIVEN [20413]									VOL					WR [20413]	73.873	0.476		13.761				2.282	2.47	0.618	0.132		1.673	4.614	0.103
[20413]	CONVERGENT MARGIN	KURILE ARC / KURILE ARC / HOKKAIDO / KUTCHARO/KUSSHARO	120 KA PUMICE FLOW IV ERUPTION	42.9	44.1	143.5	145.2	SAE			s_KP4-242 [20413]	NOT GIVEN [20413]									VOL					WR [20413]	74.348	0.465		13.532				2.219	2.332	0.596	0.128		1.707	4.574	0.099
[20413]	CONVERGENT MARGIN	KURILE ARC / KURILE ARC / HOKKAIDO / KUTCHARO/KUSSHARO	120 KA PUMICE FLOW IV ERUPTION	42.9	44.1	143.5	145.2	SAE			s_KP4-243 [20413]	NOT GIVEN [20413]									VOL					WR [20413]	74.128	0.477		13.688				2.233	2.372	0.607	0.13		1.674	4.589	0.102
[20413]	CONVERGENT MARGIN	KURILE ARC / KURILE ARC / HOKKAIDO / KUTCHARO/KUSSHARO	120 KA PUMICE FLOW IV ERUPTION	42.9	44.1	143.5	145.2	SAE			s_KP4-94 [20413]	NOT GIVEN [20413]									VOL					WR [20413]	73.661	0.492		13.828				2.336	2.493	0.666	0.135		1.786	4.498	0.108
[20413]	CONVERGENT MARGIN	KURILE ARC / KURILE ARC / HOKKAIDO / KUTCHARO/KUSSHARO	120 KA PUMICE FLOW IV ERUPTION	42.9	44.1	143.5	145.2	SAE			s_KP4-141 [20413]	NOT GIVEN [20413]									VOL					WR [20413]	74.294	0.473		13.558				2.198	2.353	0.575	0.128		1.656	4.671	0.094
[20413]	CONVERGENT MARGIN	KURILE ARC / KURILE ARC / HOKKAIDO / KUTCHARO/KUSSHARO	120 KA PUMICE FLOW IV ERUPTION	42.9	44.1	143.5	145.2	SAE			s_KP4-142 [20413]	NOT GIVEN [20413]									VOL					WR [20413]	72.022	0.573		14.333				2.816	2.966	0.785	0.132		1.7	4.546	0.135
[20413]	CONVERGENT MARGIN	KURILE ARC / KURILE ARC / HOKKAIDO / KUTCHARO/KUSSHARO	120 KA PUMICE FLOW IV ERUPTION	42.9	44.1	143.5	145.2	SAE			s_Kp4-376 [20413]	NOT GIVEN [20413]									VOL					WR [20413]	73.51	0.491		13.795				2.371	2.578	0.683	0.137		1.769	4.551	0.114
[20413]	CONVERGENT MARGIN	KURILE ARC / KURILE ARC / HOKKAIDO / KUTCHARO/KUSSHARO	120 KA PUMICE FLOW IV ERUPTION	42.9	44.1	143.5	145.2	SAE			s_Kp4-379 [20413]	NOT GIVEN [20413]									VOL					WR [20413]	73.793	0.514		13.633				2.421	2.47	0.695	0.135		1.682	4.543	0.114
[20413]	CONVERGENT MARGIN	KURILE ARC / KURILE ARC / HOKKAIDO / KUTCHARO/KUSSHARO	120 KA PUMICE FLOW IV ERUPTION	42.9	44.1	143.5	145.2	SAE			s_Kp4-381 [20413]	NOT GIVEN [20413]									VOL					WR [20413]	73.376	0.508		14.139				2.419	2.438	0.651	0.137		1.638	4.589	0.105
[20413]	CONVERGENT MARGIN	KURILE ARC / KURILE ARC / HOKKAIDO / KUTCHARO/KUSSHARO	120 KA PUMICE FLOW IV ERUPTION	42.9	44.1	143.5	145.2	SAE			s_Kp4-382 [20413]	NOT GIVEN [20413]									VOL					WR [20413]	72.87	0.508		14.13				2.443	2.764	0.741	0.151		1.605	4.665	0.123
[20413]	CONVERGENT MARGIN	KURILE ARC / KURILE ARC / HOKKAIDO / KUTCHARO/KUSSHARO	120 KA PUMICE FLOW IV ERUPTION	42.9	44.1	143.5	145.2	SAE			s_KP4-197 [20413]	NOT GIVEN [20413]									VOL					WR [20413]	73.959	0.497		13.754				2.338	2.425	0.639	0.132		1.764	4.384	0.108
[20413]	CONVERGENT MARGIN	KURILE ARC / KURILE ARC / HOKKAIDO / KUTCHARO/KUSSHARO	120 KA PUMICE FLOW IV ERUPTION	42.9	44.1	143.5	145.2	SAE			s_KP4-198 [20413]	NOT GIVEN [20413]									VOL					WR [20413]	74.18	0.486		13.771				2.215	2.356	0.577	0.128		1.769	4.417	0.1
[20413]	CONVERGENT MARGIN	KURILE ARC / KURILE ARC / HOKKAIDO / KUTCHARO/KUSSHARO	120 KA PUMICE FLOW IV ERUPTION	42.9	44.1	143.5	145.2	SAE			s_KP4-199 [20413]	NOT GIVEN [20413]									VOL					WR [20413]	74.434	0.474		13.536				2.245	2.285	0.592	0.132		1.702	4.499	0.1
[20413]	CONVERGENT MARGIN	KURILE ARC / KURILE ARC / HOKKAIDO / KUTCHARO/KUSSHARO	120 KA PUMICE FLOW IV ERUPTION	42.9	44.1	143.5	145.2	SAE			s_KP4-200 [20413]	NOT GIVEN [20413]									VOL					WR [20413]	73.62	0.494		13.958				2.36	2.545	0.622	0.132		1.726	4.433	0.109
[20413]	CONVERGENT MARGIN	KURILE ARC / KURILE ARC / HOKKAIDO / KUTCHARO/KUSSHARO	120 KA PUMICE FLOW IV ERUPTION	42.9	44.1	143.5	145.2	SAE			s_KP4-201 [20413]	NOT GIVEN [20413]									VOL					WR [20413]	74.007	0.505		13.735				2.286	2.421	0.645	0.138		1.737	4.419	0.108
[20413]	CONVERGENT MARGIN	KURILE ARC / KURILE ARC / HOKKAIDO / KUTCHARO/KUSSHARO	120 KA PUMICE FLOW IV ERUPTION	42.9	44.1	143.5	145.2	SAE			s_KP4-202 [20413]	NOT GIVEN [20413]									VOL					WR [20413]	73.942	0.491		13.928				2.194	2.433	0.632	0.135		1.74	4.398	0.106
[20413]	CONVERGENT MARGIN	KURILE ARC / KURILE ARC / HOKKAIDO / KUTCHARO/KUSSHARO	120 KA PUMICE FLOW IV ERUPTION	42.9	44.1	143.5	145.2	SAE			s_KP4-203 [20413]	NOT GIVEN [20413]									VOL					WR [20413]	73.801	0.488		13.712				2.372	2.48	0.725	0.138		1.695	4.487	0.102
[20413]	CONVERGENT MARGIN	KURILE ARC / KURILE ARC / HOKKAIDO / KUTCHARO/KUSSHARO	120 KA PUMICE FLOW IV ERUPTION	42.9	44.1	143.5	145.2	SAE			s_KP4-204 [20413]	NOT GIVEN [20413]									VOL					WR [20413]	73.669	0.521		13.882				2.443	2.479	0.721	0.143		1.778	4.248	0.116
[20413]	CONVERGENT MARGIN	KURILE ARC / KURILE ARC / HOKKAIDO / KUTCHARO/KUSSHARO	120 KA PUMICE FLOW IV ERUPTION	42.9	44.1	143.5	145.2	SAE			s_KP4-205 [20413]	NOT GIVEN [20413]									VOL					WR [20413]	74.197	0.495		13.587				2.294	2.355	0.644	0.134		1.721	4.466	0.105
[20413]	CONVERGENT MARGIN	KURILE ARC / KURILE ARC / HOKKAIDO / KUTCHARO/KUSSHARO	120 KA PUMICE FLOW IV ERUPTION	42.9	44.1	143.5	145.2	SAE			s_KP4-206 [20413]	NOT GIVEN [20413]									VOL					WR [20413]	73.93	0.476		13.823				2.223	2.489	0.596	0.126		1.734	4.495	0.107
[20413]	CONVERGENT MARGIN	KURILE ARC / KURILE ARC / HOKKAIDO / KUTCHARO/KUSSHARO	120 KA PUMICE FLOW IV ERUPTION	42.9	44.1	143.5	145.2	SAE			s_KP4-207 [20413]	NOT GIVEN [20413]									VOL					WR [20413]	74.021	0.505		13.597				2.306	2.395	0.679	0.135		1.723	4.531	0.108
[20413]	CONVERGENT MARGIN	KURILE ARC / KURILE ARC / HOKKAIDO / KUTCHARO/KUSSHARO	120 KA PUMICE FLOW IV ERUPTION	42.9	44.1	143.5	145.2	SAE			s_KP4-208 [20413]	NOT GIVEN [20413]									VOL					WR [20413]	73.435	0.493		13.952				2.364	2.613	0.68	0.133		1.635	4.584	0.111
[20413]	CONVERGENT MARGIN	KURILE ARC / KURILE ARC / HOKKAIDO / KUTCHARO/KUSSHARO	120 KA PUMICE FLOW IV ERUPTION	42.9	44.1	143.5	145.2	SAE			s_KP4-209 [20413]	NOT GIVEN [20413]									VOL					WR [20413]	74.026	0.489		13.652				2.248	2.462	0.64	0.129		1.739	4.506	0.109
[20413]	CONVERGENT MARGIN	KURILE ARC / KURILE ARC / HOKKAIDO / KUTCHARO/KUSSHARO	120 KA PUMICE FLOW IV ERUPTION	42.9	44.1	143.5	145.2	SAE			s_KP4-210 [20413]	NOT GIVEN [20413]									VOL					WR [20413]	74.075	0.486		13.646				2.266	2.403	0.623	0.13		1.712	4.557	0.103
[20413]	CONVERGENT MARGIN	KURILE ARC / KURILE ARC / HOKKAIDO / KUTCHARO/KUSSHARO	120 KA PUMICE FLOW IV ERUPTION	42.9	44.1	143.5	145.2	SAE			s_KP4-211 [20413]	NOT GIVEN [20413]									VOL					WR [20413]	74.022	0.489		13.761				2.201	2.431	0.59	0.127		1.735	4.54	0.104
[20413]	CONVERGENT MARGIN	KURILE ARC / KURILE ARC / HOKKAIDO / KUTCHARO/KUSSHARO	120 KA PUMICE FLOW IV ERUPTION	42.9	44.1	143.5	145.2	SAE			s_KP4-212 [20413]	NOT GIVEN [20413]									VOL					WR [20413]	74.127	0.507		13.519				2.356	2.384	0.646	0.132		1.726	4.492	0.111
[20413]	CONVERGENT MARGIN	KURILE ARC / KURILE ARC / HOKKAIDO / KUTCHARO/KUSSHARO	120 KA PUMICE FLOW IV ERUPTION	42.9	44.1	143.5	145.2	SAE			s_KP4-213 [20413]	NOT GIVEN [20413]									VOL					WR [20413]	73.771	0.488		13.881				2.209	2.548	0.639	0.128		1.654	4.576	0.106
[20413]	CONVERGENT MARGIN	KURILE ARC / KURILE ARC / HOKKAIDO / KUTCHARO/KUSSHARO	120 KA PUMICE FLOW IV ERUPTION	42.9	44.1	143.5	145.2	SAE			s_KP4-214 [20413]	NOT GIVEN [20413]									VOL					WR [20413]	73.999	0.484		13.728				2.266	2.433	0.622	0.13		1.715	4.519	0.104
[20413]	CONVERGENT MARGIN	KURILE ARC / KURILE ARC / HOKKAIDO / KUTCHARO/KUSSHARO	120 KA PUMICE FLOW IV ERUPTION	42.9	44.1	143.5	145.2	SAE			s_KP4-215 [20413]	NOT GIVEN [20413]									VOL					WR [20413]	73.893	0.487		13.753				2.263	2.487	0.639	0.13		1.651	4.591	0.105
[20413]	CONVERGENT MARGIN	KURILE ARC / KURILE ARC / HOKKAIDO / KUTCHARO/KUSSHARO	120 KA PUMICE FLOW IV ERUPTION	42.9	44.1	143.5	145.2	SAE			s_KP4-216 [20413]	NOT GIVEN [20413]									VOL					WR [20413]	74.403	0.466		13.492				2.182	2.332	0.596	0.128		1.717	4.584	0.1
[20413]	CONVERGENT MARGIN	KURILE ARC / KURILE ARC / HOKKAIDO / KUTCHARO/KUSSHARO	120 KA PUMICE FLOW IV ERUPTION	42.9	44.1	143.5	145.2	SAE			s_KP4-217 [20413]	NOT GIVEN [20413]									VOL					WR [20413]	74.345	0.489		13.564				2.224	2.334	0.553	0.123		1.762	4.505	0.101
[20413]	CONVERGENT MARGIN	KURILE ARC / KURILE ARC / HOKKAIDO / KUTCHARO/KUSSHARO	120 KA PUMICE FLOW IV ERUPTION	42.9	44.1	143.5	145.2	SAE			s_KP4-218 [20413]	NOT GIVEN [20413]									VOL					WR [20413]	74.32	0.48		13.542				2.195	2.36	0.588	0.126		1.725	4.565	0.099
[20413]	CONVERGENT MARGIN	KURILE ARC / KURILE ARC / HOKKAIDO / KUTCHARO/KUSSHARO	120 KA PUMICE FLOW IV ERUPTION	42.9	44.1	143.5	145.2	SAE			s_KP4-222 [20413]	NOT GIVEN [20413]									VOL					WR [20413]	73.555	0.515		13.873				2.472	2.506	0.732	0.141		1.642	4.45	0.115
[20413]	CONVERGENT MARGIN	KURILE ARC / KURILE ARC / HOKKAIDO / KUTCHARO/KUSSHARO	120 KA PUMICE FLOW IV ERUPTION	42.9	44.1	143.5	145.2	SAE			s_KP4-225 [20413]	NOT GIVEN [20413]									VOL					WR [20413]	74.155	0.5		13.634				2.285	2.363	0.63	0.131		1.662	4.537	0.102
[20413]	CONVERGENT MARGIN	KURILE ARC / KURILE ARC / HOKKAIDO / KUTCHARO/KUSSHARO	120 KA PUMICE FLOW IV ERUPTION	42.9	44.1	143.5	145.2	SAE			s_KP4-226 [20413]	NOT GIVEN [20413]									VOL					WR [20413]	74.11	0.498		13.655				2.38	2.323	0.664	0.135		1.701	4.428	0.105
[20413]	CONVERGENT MARGIN	KURILE ARC / KURILE ARC / HOKKAIDO / KUTCHARO/KUSSHARO	120 KA PUMICE FLOW IV ERUPTION	42.9	44.1	143.5	145.2	SAE			s_KP4-227 [20413]	NOT GIVEN [20413]									VOL					WR [20413]	73.793	0.509		13.852				2.318	2.449	0.66	0.135		1.67	4.507	0.106
[20413]	CONVERGENT MARGIN	KURILE ARC / KURILE ARC / HOKKAIDO / KUTCHARO/KUSSHARO	120 KA PUMICE FLOW IV ERUPTION	42.9	44.1	143.5	145.2	SAE			s_KP4-228 [20413]	NOT GIVEN [20413]									VOL					WR [20413]	74.201	0.481		13.68				2.224	2.362	0.623	0.131		1.686	4.51	0.104
[20413]	CONVERGENT MARGIN	KURILE ARC / KURILE ARC / HOKKAIDO / KUTCHARO/KUSSHARO	120 KA PUMICE FLOW IV ERUPTION	42.9	44.1	143.5	145.2	SAE			s_KP4-229 [20413]	NOT GIVEN [20413]									VOL					WR [20413]	74.845	0.469		13.388				2.125	2.15	0.573	0.128		1.748	4.479	0.095
[20413]	CONVERGENT MARGIN	KURILE ARC / KURILE ARC / HOKKAIDO / KUTCHARO/KUSSHARO	120 KA PUMICE FLOW IV ERUPTION	42.9	44.1	143.5	145.2	SAE			s_KP4-230 [20413]	NOT GIVEN [20413]									VOL					WR [20413]	73.94	0.493		13.804				2.313	2.413	0.639	0.134		1.648	4.513	0.105
[20413]	CONVERGENT MARGIN	KURILE ARC / KURILE ARC / HOKKAIDO / KUTCHARO/KUSSHARO	120 KA PUMICE FLOW IV ERUPTION	42.9	44.1	143.5	145.2	SAE			s_KP4-231 [20413]	NOT GIVEN [20413]									VOL					WR [20413]	74.025	0.469		13.758				2.217	2.442	0.601	0.128		1.653	4.604	0.101
[20413]	CONVERGENT MARGIN	KURILE ARC / KURILE ARC / HOKKAIDO / KUTCHARO/KUSSHARO	120 KA PUMICE FLOW IV ERUPTION	42.9	44.1	143.5	145.2	SAE			s_KP4-232 [20413]	NOT GIVEN [20413]									VOL					WR [20413]	74.122	0.492		13.64				2.233	2.382	0.614	0.13		1.68	4.607	0.102
[20413]	CONVERGENT MARGIN	KURILE ARC / KURILE ARC / HOKKAIDO / KUTCHARO/KUSSHARO	120 KA PUMICE FLOW IV ERUPTION	42.9	44.1	143.5	145.2	SAE			s_KP4-172 [20413]	NOT GIVEN [20413]									VOL					WR [20413]	73.534	0.506		13.838				2.426	2.573	0.682	0.136		1.678	4.516	0.11
[20413]	CONVERGENT MARGIN	KURILE ARC / KURILE ARC / HOKKAIDO / KUTCHARO/KUSSHARO	120 KA PUMICE FLOW IV ERUPTION	42.9	44.1	143.5	145.2	SAE			s_KP4-173 [20413]	NOT GIVEN [20413]									VOL					WR [20413]	74.299	0.478		13.514				2.268	2.343	0.628	0.132		1.707	4.528	0.102
[20413]	CONVERGENT MARGIN	KURILE ARC / KURILE ARC / HOKKAIDO / KUTCHARO/KUSSHARO	120 KA PUMICE FLOW IV ERUPTION	42.9	44.1	143.5	145.2	SAE			s_KP4-174 [20413]	NOT GIVEN [20413]									VOL					WR [20413]	73.737	0.492		13.837				2.323	2.531	0.643	0.132		1.666	4.531	0.107
[20413]	CONVERGENT MARGIN	KURILE ARC / KURILE ARC / HOKKAIDO / KUTCHARO/KUSSHARO	120 KA PUMICE FLOW IV ERUPTION	42.9	44.1	143.5	145.2	SAE			s_KP4-175 [20413]	NOT GIVEN [20413]									VOL					WR [20413]	73.577	0.503		13.861				2.415	2.564	0.689	0.137		1.675	4.47	0.109
[20413]	CONVERGENT MARGIN	KURILE ARC / KURILE ARC / HOKKAIDO / KUTCHARO/KUSSHARO	120 KA PUMICE FLOW IV ERUPTION	42.9	44.1	143.5	145.2	SAE			s_KP4-176 [20413]	NOT GIVEN [20413]									VOL					WR [20413]	73.523	0.511		13.856				2.404	2.582	0.675	0.135		1.649	4.553	0.11
[20413]	CONVERGENT MARGIN	KURILE ARC / KURILE ARC / HOKKAIDO / KUTCHARO/KUSSHARO	120 KA PUMICE FLOW IV ERUPTION	42.9	44.1	143.5	145.2	SAE			s_KP4-177 [20413]	NOT GIVEN [20413]									VOL					WR [20413]	73.76	0.497		13.806				2.327	2.526	0.656	0.134		1.678	4.508	0.108
[20413]	CONVERGENT MARGIN	KURILE ARC / KURILE ARC / HOKKAIDO / KUTCHARO/KUSSHARO	120 KA PUMICE FLOW IV ERUPTION	42.9	44.1	143.5	145.2	SAE			s_KP4-178 [20413]	NOT GIVEN [20413]									VOL					WR [20413]	74.184	0.487		13.525				2.298	2.364	0.649	0.133		1.693	4.564	0.102
[20413]	CONVERGENT MARGIN	KURILE ARC / KURILE ARC / HOKKAIDO / KUTCHARO/KUSSHARO	120 KA PUMICE FLOW IV ERUPTION	42.9	44.1	143.5	145.2	SAE			s_KP4-179 [20413]	NOT GIVEN [20413]									VOL					WR [20413]	74.001	0.491		13.753				2.288	2.472	0.628	0.129		1.717	4.417	0.104
[20413]	CONVERGENT MARGIN	KURILE ARC / KURILE ARC / HOKKAIDO / KUTCHARO/KUSSHARO	120 KA PUMICE FLOW IV ERUPTION	42.9	44.1	143.5	145.2	SAE			s_KP4-180 [20413]	NOT GIVEN [20413]									VOL					WR [20413]	74.392	0.478		13.488				2.263	2.336	0.614	0.131		1.757	4.437	0.104
[20413]	CONVERGENT MARGIN	KURILE ARC / KURILE ARC / HOKKAIDO / KUTCHARO/KUSSHARO	120 KA PUMICE FLOW IV ERUPTION	42.9	44.1	143.5	145.2	SAE			s_KP4-181 [20413]	NOT GIVEN [20413]									VOL					WR [20413]	73.984	0.503		13.569				2.387	2.423	0.673	0.137		1.69	4.527	0.108
[20413]	CONVERGENT MARGIN	KURILE ARC / KURILE ARC / HOKKAIDO / KUTCHARO/KUSSHARO	120 KA PUMICE FLOW IV ERUPTION	42.9	44.1	143.5	145.2	SAE			s_KP4-182 [20413]	NOT GIVEN [20413]									VOL					WR [20413]	73.816	0.506		13.658				2.42	2.499	0.702	0.139		1.69	4.461	0.11
[20413]	CONVERGENT MARGIN	KURILE ARC / KURILE ARC / HOKKAIDO / KUTCHARO/KUSSHARO	120 KA PUMICE FLOW IV ERUPTION	42.9	44.1	143.5	145.2	SAE			s_KP4-184 [20413]	NOT GIVEN [20413]									VOL					WR [20413]	74.573	0.464		13.403				2.239	2.266	0.622	0.132		1.76	4.443	0.097
[20413]	CONVERGENT MARGIN	KURILE ARC / KURILE ARC / HOKKAIDO / KUTCHARO/KUSSHARO	120 KA PUMICE FLOW IV ERUPTION	42.9	44.1	143.5	145.2	SAE			s_KP4-185 [20413]	NOT GIVEN [20413]									VOL					WR [20413]	73.599	0.485		14.028				2.344	2.514	0.641	0.132		1.66	4.491	0.105
[20413]	CONVERGENT MARGIN	KURILE ARC / KURILE ARC / HOKKAIDO / KUTCHARO/KUSSHARO	120 KA PUMICE FLOW IV ERUPTION	42.9	44.1	143.5	145.2	SAE			s_KP4-186 [20413]	NOT GIVEN [20413]									VOL					WR [20413]	74.017	0.466		13.67				2.336	2.422	0.649	0.135		1.667	4.535	0.103
[20413]	CONVERGENT MARGIN	KURILE ARC / KURILE ARC / HOKKAIDO / KUTCHARO/KUSSHARO	120 KA PUMICE FLOW IV ERUPTION	42.9	44.1	143.5	145.2	SAE			s_KP4-187 [20413]	NOT GIVEN [20413]									VOL					WR [20413]	74.026	0.512		13.639				2.334	2.372	0.669	0.136		1.696	4.504	0.105
[20413]	CONVERGENT MARGIN	KURILE ARC / KURILE ARC / HOKKAIDO / KUTCHARO/KUSSHARO	120 KA PUMICE FLOW IV ERUPTION	42.9	44.1	143.5	145.2	SAE			s_KP4-188 [20413]	NOT GIVEN [20413]									VOL					WR [20413]	73.009	0.471		14.54				2.266	2.717	0.616	0.133		1.566	4.594	0.104
[20413]	CONVERGENT MARGIN	KURILE ARC / KURILE ARC / HOKKAIDO / KUTCHARO/KUSSHARO	120 KA PUMICE FLOW IV ERUPTION	42.9	44.1	143.5	145.2	SAE			s_KP4-189 [20413]	NOT GIVEN [20413]									VOL					WR [20413]	73.136	0.5		14.044				2.487	2.668	0.709	0.141		1.633	4.568	0.114
[20413]	CONVERGENT MARGIN	KURILE ARC / KURILE ARC / HOKKAIDO / KUTCHARO/KUSSHARO	120 KA PUMICE FLOW IV ERUPTION	42.9	44.1	143.5	145.2	SAE			s_KP4-190 [20413]	NOT GIVEN [20413]									VOL					WR [20413]	73.553	0.5		14.024				2.365	2.507	0.645	0.134		1.623	4.542	0.106
[20413]	CONVERGENT MARGIN	KURILE ARC / KURILE ARC / HOKKAIDO / KUTCHARO/KUSSHARO	120 KA PUMICE FLOW IV ERUPTION	42.9	44.1	143.5	145.2	SAE			s_KP4-191 [20413]	NOT GIVEN [20413]									VOL					WR [20413]	72.739	0.531		14.348				2.521	2.795	0.699	0.137		1.619	4.507	0.114
[20413]	CONVERGENT MARGIN	KURILE ARC / KURILE ARC / HOKKAIDO / KUTCHARO/KUSSHARO	120 KA PUMICE FLOW IV ERUPTION	42.9	44.1	143.5	145.2	SAE			s_KP4-192 [20413]	NOT GIVEN [20413]									VOL					WR [20413]	73.899	0.487		13.75				2.315	2.438	0.672	0.135		1.675	4.519	0.106
[20413]	CONVERGENT MARGIN	KURILE ARC / KURILE ARC / HOKKAIDO / KUTCHARO/KUSSHARO	120 KA PUMICE FLOW IV ERUPTION	42.9	44.1	143.5	145.2	SAE			s_KP4-193 [20413]	NOT GIVEN [20413]									VOL					WR [20413]	73.486	0.525		13.966				2.375	2.603	0.634	0.131		1.657	4.516	0.108
[20413]	CONVERGENT MARGIN	KURILE ARC / KURILE ARC / HOKKAIDO / KUTCHARO/KUSSHARO	120 KA PUMICE FLOW IV ERUPTION	42.9	44.1	143.5	145.2	SAE			s_KP4-194 [20413]	NOT GIVEN [20413]									VOL					WR [20413]	73.715	0.498		13.678				2.419	2.548	0.697	0.138		1.636	4.55	0.109
[20413]	CONVERGENT MARGIN	KURILE ARC / KURILE ARC / HOKKAIDO / KUTCHARO/KUSSHARO	120 KA PUMICE FLOW IV ERUPTION	42.9	44.1	143.5	145.2	SAE			s_KP4-195 [20413]	NOT GIVEN [20413]									VOL					WR [20413]	73.935	0.506		13.743				2.309	2.447	0.601	0.129		1.696	4.528	0.106
[20413]	CONVERGENT MARGIN	KURILE ARC / KURILE ARC / HOKKAIDO / KUTCHARO/KUSSHARO	120 KA PUMICE FLOW IV ERUPTION	42.9	44.1	143.5	145.2	SAE			s_KP4-75 [20413]	NOT GIVEN [20413]									VOL					WR [20413]	73.891	0.485		13.713				2.319	2.468	0.637	0.13		1.722	4.529	0.107
[20413]	CONVERGENT MARGIN	KURILE ARC / KURILE ARC / HOKKAIDO / KUTCHARO/KUSSHARO	120 KA PUMICE FLOW IV ERUPTION	42.9	44.1	143.5	145.2	SAE			s_KP4-76 [20413]	NOT GIVEN [20413]									VOL					WR [20413]	73.457	0.501		13.875				2.431	2.569	0.681	0.136		1.721	4.516	0.111
[20413]	CONVERGENT MARGIN	KURILE ARC / KURILE ARC / HOKKAIDO / KUTCHARO/KUSSHARO	120 KA PUMICE FLOW IV ERUPTION	42.9	44.1	143.5	145.2	SAE			s_KP4-77 [20413]	NOT GIVEN [20413]									VOL					WR [20413]	73.17	0.521		14.106				2.53	2.589	0.712	0.139		1.713	4.406	0.113
[20413]	CONVERGENT MARGIN	KURILE ARC / KURILE ARC / HOKKAIDO / KUTCHARO/KUSSHARO	120 KA PUMICE FLOW IV ERUPTION	42.9	44.1	143.5	145.2	SAE			s_KP4-78 [20413]	NOT GIVEN [20413]									VOL					WR [20413]	73.756	0.496		13.76				2.316	2.51	0.654	0.133		1.69	4.577	0.108
[20413]	CONVERGENT MARGIN	KURILE ARC / KURILE ARC / HOKKAIDO / KUTCHARO/KUSSHARO	120 KA PUMICE FLOW IV ERUPTION	42.9	44.1	143.5	145.2	SAE			s_KP4-79 [20413]	NOT GIVEN [20413]									VOL					WR [20413]	73.58	0.48		13.894				2.312	2.558	0.671	0.135		1.765	4.498	0.107
[20413]	CONVERGENT MARGIN	KURILE ARC / KURILE ARC / HOKKAIDO / KUTCHARO/KUSSHARO	120 KA PUMICE FLOW IV ERUPTION	42.9	44.1	143.5	145.2	SAE			s_KP4-80 [20413]	NOT GIVEN [20413]									VOL					WR [20413]	73.647	0.509		13.702				2.467	2.48	0.748	0.142		1.694	4.497	0.115
[20413]	CONVERGENT MARGIN	KURILE ARC / KURILE ARC / HOKKAIDO / KUTCHARO/KUSSHARO	120 KA PUMICE FLOW IV ERUPTION	42.9	44.1	143.5	145.2	SAE			s_KP4-81 [20413]	NOT GIVEN [20413]									VOL					WR [20413]	74.03	0.485		13.629				2.342	2.357	0.638	0.137		1.781	4.496	0.102
[20413]	CONVERGENT MARGIN	KURILE ARC / KURILE ARC / HOKKAIDO / KUTCHARO/KUSSHARO	120 KA PUMICE FLOW IV ERUPTION	42.9	44.1	143.5	145.2	SAE			s_KP4-97 [20413]	NOT GIVEN [20413]									VOL					WR [20413]	73.767	0.488		13.706				2.366	2.494	0.668	0.132		1.886	4.382	0.112
[20413]	CONVERGENT MARGIN	KURILE ARC / KURILE ARC / HOKKAIDO / KUTCHARO/KUSSHARO	120 KA PUMICE FLOW IV ERUPTION	42.9	44.1	143.5	145.2	SAE			s_KP4-98 [20413]	NOT GIVEN [20413]									VOL					WR [20413]	73.47	0.487		13.89				2.394	2.589	0.677	0.135		1.756	4.491	0.112
[20413]	CONVERGENT MARGIN	KURILE ARC / KURILE ARC / HOKKAIDO / KUTCHARO/KUSSHARO	120 KA PUMICE FLOW IV ERUPTION	42.9	44.1	143.5	145.2	SAE			s_KP4-99 [20413]	NOT GIVEN [20413]									VOL					WR [20413]	74.505	0.458		13.324				2.278	2.28	0.641	0.134		1.811	4.466	0.104
[20413]	CONVERGENT MARGIN	KURILE ARC / KURILE ARC / HOKKAIDO / KUTCHARO/KUSSHARO	120 KA PUMICE FLOW IV ERUPTION	42.9	44.1	143.5	145.2	SAE			s_KP4-100 [20413]	NOT GIVEN [20413]									VOL					WR [20413]	73.671	0.491		13.741				2.357	2.512	0.665	0.134		1.721	4.6	0.108
[20413]	CONVERGENT MARGIN	KURILE ARC / KURILE ARC / HOKKAIDO / KUTCHARO/KUSSHARO	120 KA PUMICE FLOW IV ERUPTION	42.9	44.1	143.5	145.2	SAE			s_KP4-101 [20413]	NOT GIVEN [20413]									VOL					WR [20413]	74.207	0.479		13.423				2.343	2.338	0.68	0.137		1.786	4.501	0.105
[20413]	CONVERGENT MARGIN	KURILE ARC / KURILE ARC / HOKKAIDO / KUTCHARO/KUSSHARO	120 KA PUMICE FLOW IV ERUPTION	42.9	44.1	143.5	145.2	SAE			s_KP4-102 [20413]	NOT GIVEN [20413]									VOL					WR [20413]	73.077	0.525		14.072				2.414	2.764	0.681	0.133		1.653	4.565	0.116
[20413]	CONVERGENT MARGIN	KURILE ARC / KURILE ARC / HOKKAIDO / KUTCHARO/KUSSHARO	120 KA PUMICE FLOW IV ERUPTION	42.9	44.1	143.5	145.2	SAE			s_KP4-103 [20413]	NOT GIVEN [20413]									VOL					WR [20413]	74.235	0.481		13.499				2.258	2.349	0.613	0.13		1.78	4.554	0.101
[20413]	CONVERGENT MARGIN	KURILE ARC / KURILE ARC / HOKKAIDO / KUTCHARO/KUSSHARO	120 KA PUMICE FLOW IV ERUPTION	42.9	44.1	143.5	145.2	SAE			s_KP4-104 [20413]	NOT GIVEN [20413]									VOL					WR [20413]	73.959	0.47		13.779				2.195	2.473	0.604	0.129		1.709	4.58	0.101
[20413]	CONVERGENT MARGIN	KURILE ARC / KURILE ARC / HOKKAIDO / KUTCHARO/KUSSHARO	120 KA PUMICE FLOW IV ERUPTION	42.9	44.1	143.5	145.2	SAE			s_KP4-105 [20413]	NOT GIVEN [20413]									VOL					WR [20413]	73.873	0.482		13.672				2.314	2.454	0.676	0.135		1.746	4.542	0.107
[20413]	CONVERGENT MARGIN	KURILE ARC / KURILE ARC / HOKKAIDO / KUTCHARO/KUSSHARO	120 KA PUMICE FLOW IV ERUPTION	42.9	44.1	143.5	145.2	SAE			s_KP4-106 [20413]	NOT GIVEN [20413]									VOL					WR [20413]	73.671	0.463		13.924				2.233	2.564	0.614	0.128		1.773	4.529	0.1
[20413]	CONVERGENT MARGIN	KURILE ARC / KURILE ARC / HOKKAIDO / KUTCHARO/KUSSHARO	120 KA PUMICE FLOW IV ERUPTION	42.9	44.1	143.5	145.2	SAE			s_KP4-107 [20413]	NOT GIVEN [20413]									VOL					WR [20413]	73.837	0.486		13.696				2.36	2.462	0.661	0.134		1.756	4.501	0.107
[20413]	CONVERGENT MARGIN	KURILE ARC / KURILE ARC / HOKKAIDO / KUTCHARO/KUSSHARO	120 KA PUMICE FLOW IV ERUPTION	42.9	44.1	143.5	145.2	SAE			s_KP4-108 [20413]	NOT GIVEN [20413]									VOL					WR [20413]	74.183	0.484		13.615				2.195	2.401	0.593	0.126		1.714	4.582	0.099
[20413]	CONVERGENT MARGIN	KURILE ARC / KURILE ARC / HOKKAIDO / KUTCHARO/KUSSHARO	120 KA PUMICE FLOW IV ERUPTION	42.9	44.1	143.5	145.2	SAE			s_KP4-245 [20413]	NOT GIVEN [20413]									VOL					WR [20413]	74.004	0.476		13.647				2.271	2.459	0.63	0.13		1.726	4.552	0.106
[20413]	CONVERGENT MARGIN	KURILE ARC / KURILE ARC / HOKKAIDO / KUTCHARO/KUSSHARO	120 KA PUMICE FLOW IV ERUPTION	42.9	44.1	143.5	145.2	SAE			s_KP4-246 [20413]	NOT GIVEN [20413]									VOL					WR [20413]	73.881	0.516		13.57				2.392	2.408	0.722	0.137		1.715	4.54	0.108
[20413]	CONVERGENT MARGIN	KURILE ARC / KURILE ARC / HOKKAIDO / KUTCHARO/KUSSHARO	120 KA PUMICE FLOW IV ERUPTION	42.9	44.1	143.5	145.2	SAE			s_KP4-247 [20413]	NOT GIVEN [20413]									VOL					WR [20413]	73.811	0.496		13.633				2.394	2.483	0.685	0.136		1.785	4.474	0.105
[20413]	CONVERGENT MARGIN	KURILE ARC / KURILE ARC / HOKKAIDO / KUTCHARO/KUSSHARO	120 KA PUMICE FLOW IV ERUPTION	42.9	44.1	143.5	145.2	SAE			s_KP4-248 [20413]	NOT GIVEN [20413]									VOL					WR [20413]	74.486	0.482		13.412				2.228	2.312	0.611	0.127		1.807	4.433	0.096
[20413]	CONVERGENT MARGIN	KURILE ARC / KURILE ARC / HOKKAIDO / KUTCHARO/KUSSHARO	120 KA PUMICE FLOW IV ERUPTION	42.9	44.1	143.5	145.2	SAE			s_KP4-149 [20413]	NOT GIVEN [20413]									VOL					WR [20413]	73.721	0.5		13.931				2.366	2.465	0.617	0.129		1.66	4.511	0.101
[20413]	CONVERGENT MARGIN	KURILE ARC / KURILE ARC / HOKKAIDO / KUTCHARO/KUSSHARO	120 KA PUMICE FLOW IV ERUPTION	42.9	44.1	143.5	145.2	SAE			s_KP4-150 [20413]	NOT GIVEN [20413]									VOL					WR [20413]	74.1	0.483		13.76				2.281	2.4	0.589	0.126		1.695	4.472	0.094
[20413]	CONVERGENT MARGIN	KURILE ARC / KURILE ARC / HOKKAIDO / KUTCHARO/KUSSHARO	120 KA PUMICE FLOW IV ERUPTION	42.9	44.1	143.5	145.2	SAE			s_KP4-151 [20413]	NOT GIVEN [20413]									VOL					WR [20413]	73.556	0.526		13.853				2.444	2.527	0.685	0.134		1.658	4.507	0.11
[20413]	CONVERGENT MARGIN	KURILE ARC / KURILE ARC / HOKKAIDO / KUTCHARO/KUSSHARO	120 KA PUMICE FLOW IV ERUPTION	42.9	44.1	143.5	145.2	SAE			s_KP4-152 [20413]	NOT GIVEN [20413]									VOL					WR [20413]	73.822	0.487		13.798				2.304	2.489	0.633	0.131		1.676	4.555	0.104
[20413]	CONVERGENT MARGIN	KURILE ARC / KURILE ARC / HOKKAIDO / KUTCHARO/KUSSHARO	120 KA PUMICE FLOW IV ERUPTION	42.9	44.1	143.5	145.2	SAE			s_KP4-153 [20413]	NOT GIVEN [20413]									VOL					WR [20413]	73.534	0.488		13.974				2.301	2.599	0.619	0.13		1.707	4.543	0.104
[20413]	CONVERGENT MARGIN	KURILE ARC / KURILE ARC / HOKKAIDO / KUTCHARO/KUSSHARO	120 KA PUMICE FLOW IV ERUPTION	42.9	44.1	143.5	145.2	SAE			s_KP4-154 [20413]	NOT GIVEN [20413]									VOL					WR [20413]	73.977	0.486		13.752				2.289	2.425	0.623	0.13		1.697	4.519	0.101
[20413]	CONVERGENT MARGIN	KURILE ARC / KURILE ARC / HOKKAIDO / KUTCHARO/KUSSHARO	120 KA PUMICE FLOW IV ERUPTION	42.9	44.1	143.5	145.2	SAE			s_KP4-155 [20413]	NOT GIVEN [20413]									VOL					WR [20413]	73.813	0.486		13.84				2.315	2.48	0.623	0.13		1.674	4.54	0.099
[20413]	CONVERGENT MARGIN	KURILE ARC / KURILE ARC / HOKKAIDO / KUTCHARO/KUSSHARO	120 KA PUMICE FLOW IV ERUPTION	42.9	44.1	143.5	145.2	SAE			s_KP4-156 [20413]	NOT GIVEN [20413]									VOL					WR [20413]	73.146	0.509		14.151				2.452	2.68	0.675	0.133		1.671	4.47	0.114
[20413]	CONVERGENT MARGIN	KURILE ARC / KURILE ARC / HOKKAIDO / KUTCHARO/KUSSHARO	120 KA PUMICE FLOW IV ERUPTION	42.9	44.1	143.5	145.2	SAE			s_KP4-157 [20413]	NOT GIVEN [20413]									VOL					WR [20413]	73.817	0.487		13.916				2.28	2.489	0.597	0.126		1.703	4.484	0.1
[20413]	CONVERGENT MARGIN	KURILE ARC / KURILE ARC / HOKKAIDO / KUTCHARO/KUSSHARO	120 KA PUMICE FLOW IV ERUPTION	42.9	44.1	143.5	145.2	SAE			s_KP4-158 [20413]	NOT GIVEN [20413]									VOL					WR [20413]	73.644	0.503		13.953				2.411	2.495	0.632	0.13		1.709	4.424	0.1
[20413]	CONVERGENT MARGIN	KURILE ARC / KURILE ARC / HOKKAIDO / KUTCHARO/KUSSHARO	120 KA PUMICE FLOW IV ERUPTION	42.9	44.1	143.5	145.2	SAE			s_KP4-159 [20413]	NOT GIVEN [20413]									VOL					WR [20413]	73.87	0.501		13.682				2.325	2.461	0.673	0.136		1.736	4.509	0.107
[20413]	CONVERGENT MARGIN	KURILE ARC / KURILE ARC / HOKKAIDO / KUTCHARO/KUSSHARO	120 KA PUMICE FLOW IV ERUPTION	42.9	44.1	143.5	145.2	SAE			s_KP4-161 [20413]	NOT GIVEN [20413]									VOL					WR [20413]	74.217	0.489		13.51				2.314	2.358	0.642	0.132		1.702	4.53	0.105
[20413]	CONVERGENT MARGIN	KURILE ARC / KURILE ARC / HOKKAIDO / KUTCHARO/KUSSHARO	120 KA PUMICE FLOW IV ERUPTION	42.9	44.1	143.5	145.2	SAE			s_KP4-162 [20413]	NOT GIVEN [20413]									VOL					WR [20413]	73.566	0.512		13.719				2.453	2.568	0.708	0.138		1.691	4.531	0.114
[20413]	CONVERGENT MARGIN	KURILE ARC / KURILE ARC / HOKKAIDO / KUTCHARO/KUSSHARO	120 KA PUMICE FLOW IV ERUPTION	42.9	44.1	143.5	145.2	SAE			s_KP4-163 [20413]	NOT GIVEN [20413]									VOL					WR [20413]	74.199	0.483		13.466				2.339	2.354	0.644	0.139		1.729	4.545	0.102
[20413]	CONVERGENT MARGIN	KURILE ARC / KURILE ARC / HOKKAIDO / KUTCHARO/KUSSHARO	120 KA PUMICE FLOW IV ERUPTION	42.9	44.1	143.5	145.2	SAE			s_KP4-164 [20413]	NOT GIVEN [20413]									VOL					WR [20413]	73.911	0.486		13.693				2.294	2.469	0.655	0.131		1.654	4.603	0.105
[20413]	CONVERGENT MARGIN	KURILE ARC / KURILE ARC / HOKKAIDO / KUTCHARO/KUSSHARO	120 KA PUMICE FLOW IV ERUPTION	42.9	44.1	143.5	145.2	SAE			s_KP4-165 [20413]	NOT GIVEN [20413]									VOL					WR [20413]	73.709	0.49		13.736				2.359	2.531	0.7	0.136		1.671	4.558	0.111
[20413]	CONVERGENT MARGIN	KURILE ARC / KURILE ARC / HOKKAIDO / KUTCHARO/KUSSHARO	120 KA PUMICE FLOW IV ERUPTION	42.9	44.1	143.5	145.2	SAE			s_KP4-166 [20413]	NOT GIVEN [20413]									VOL					WR [20413]	74.113	0.503		13.551				2.336	2.379	0.641	0.132		1.721	4.52	0.103
[20413]	CONVERGENT MARGIN	KURILE ARC / KURILE ARC / HOKKAIDO / KUTCHARO/KUSSHARO	120 KA PUMICE FLOW IV ERUPTION	42.9	44.1	143.5	145.2	SAE			s_KP4-167 [20413]	NOT GIVEN [20413]									VOL					WR [20413]	73.982	0.485		13.685				2.261	2.446	0.656	0.133		1.738	4.51	0.104
[20413]	CONVERGENT MARGIN	KURILE ARC / KURILE ARC / HOKKAIDO / KUTCHARO/KUSSHARO	120 KA PUMICE FLOW IV ERUPTION	42.9	44.1	143.5	145.2	SAE			s_KP4-168 [20413]	NOT GIVEN [20413]									VOL					WR [20413]	72.902	0.527		14.045				2.583	2.783	0.791	0.144		1.624	4.472	0.129
[20413]	CONVERGENT MARGIN	KURILE ARC / KURILE ARC / HOKKAIDO / KUTCHARO/KUSSHARO	120 KA PUMICE FLOW IV ERUPTION	42.9	44.1	143.5	145.2	SAE			s_KP4-169 [20413]	NOT GIVEN [20413]									VOL					WR [20413]	74.102	0.491		13.525				2.345	2.393	0.656	0.135		1.781	4.465	0.108
[20413]	CONVERGENT MARGIN	KURILE ARC / KURILE ARC / HOKKAIDO / KUTCHARO/KUSSHARO	120 KA PUMICE FLOW IV ERUPTION	42.9	44.1	143.5	145.2	SAE			s_KP4-170 [20413]	NOT GIVEN [20413]									VOL					WR [20413]	73.951	0.49		13.601				2.397	2.444	0.669	0.135		1.692	4.514	0.106
[20413]	CONVERGENT MARGIN	KURILE ARC / KURILE ARC / HOKKAIDO / KUTCHARO/KUSSHARO	120 KA PUMICE FLOW IV ERUPTION	42.9	44.1	143.5	145.2	SAE			s_KP4-52 [20413]	NOT GIVEN [20413]									VOL					WR [20413]	73.881	0.48		13.725				2.322	2.48	0.653	0.133		1.706	4.514	0.105
[20413]	CONVERGENT MARGIN	KURILE ARC / KURILE ARC / HOKKAIDO / KUTCHARO/KUSSHARO	120 KA PUMICE FLOW IV ERUPTION	42.9	44.1	143.5	145.2	SAE			s_KP4-53 [20413]	NOT GIVEN [20413]									VOL					WR [20413]	74.058	0.474		13.63				2.292	2.418	0.64	0.132		1.775	4.476	0.104
[20413]	CONVERGENT MARGIN	KURILE ARC / KURILE ARC / HOKKAIDO / KUTCHARO/KUSSHARO	120 KA PUMICE FLOW IV ERUPTION	42.9	44.1	143.5	145.2	SAE			s_KP4-54 [20413]	NOT GIVEN [20413]									VOL					WR [20413]	73.982	0.477		13.646				2.324	2.444	0.64	0.132		1.725	4.522	0.107
[20413]	CONVERGENT MARGIN	KURILE ARC / KURILE ARC / HOKKAIDO / KUTCHARO/KUSSHARO	120 KA PUMICE FLOW IV ERUPTION	42.9	44.1	143.5	145.2	SAE			s_KP4-55 [20413]	NOT GIVEN [20413]									VOL					WR [20413]	73.819	0.488		13.831				2.337	2.417	0.64	0.133		1.647	4.578	0.11
[20413]	CONVERGENT MARGIN	KURILE ARC / KURILE ARC / HOKKAIDO / KUTCHARO/KUSSHARO	120 KA PUMICE FLOW IV ERUPTION	42.9	44.1	143.5	145.2	SAE			s_KP4-56 [20413]	NOT GIVEN [20413]									VOL					WR [20413]	73.616	0.491		13.81				2.359	2.558	0.695	0.136		1.691	4.535	0.108
[20413]	CONVERGENT MARGIN	KURILE ARC / KURILE ARC / HOKKAIDO / KUTCHARO/KUSSHARO	120 KA PUMICE FLOW IV ERUPTION	42.9	44.1	143.5	145.2	SAE			s_KP4-57 [20413]	NOT GIVEN [20413]									VOL					WR [20413]	73.512	0.497		13.987				2.397	2.504	0.711	0.14		1.589	4.543	0.12
[20413]	CONVERGENT MARGIN	KURILE ARC / KURILE ARC / HOKKAIDO / KUTCHARO/KUSSHARO	120 KA PUMICE FLOW IV ERUPTION	42.9	44.1	143.5	145.2	SAE			s_KP4-58 [20413]	NOT GIVEN [20413]									VOL					WR [20413]	73.432	0.504		14.037				2.426	2.501	0.692	0.14		1.635	4.525	0.109
[20413]	CONVERGENT MARGIN	KURILE ARC / KURILE ARC / HOKKAIDO / KUTCHARO/KUSSHARO	120 KA PUMICE FLOW IV ERUPTION	42.9	44.1	143.5	145.2	SAE			s_KP4-59 [20413]	NOT GIVEN [20413]									VOL					WR [20413]	74.147	0.486		13.593				2.27	2.395	0.63	0.131		1.718	4.523	0.105
[20413]	CONVERGENT MARGIN	KURILE ARC / KURILE ARC / HOKKAIDO / KUTCHARO/KUSSHARO	120 KA PUMICE FLOW IV ERUPTION	42.9	44.1	143.5	145.2	SAE			s_KP4-61 [20413]	NOT GIVEN [20413]									VOL					WR [20413]	73.98	0.483		13.657				2.292	2.444	0.662	0.134		1.705	4.537	0.106
[20413]	CONVERGENT MARGIN	KURILE ARC / KURILE ARC / HOKKAIDO / KUTCHARO/KUSSHARO	120 KA PUMICE FLOW IV ERUPTION	42.9	44.1	143.5	145.2	SAE			s_KP4-62 [20413]	NOT GIVEN [20413]									VOL					WR [20413]	73.444	0.51		14.137				2.433	2.443	0.652	0.139		1.61	4.515	0.117
[11076][14714]	CONVERGENT MARGIN	KURILE ARC / KURILE ARC / ITURUP (ITIRUP) / MENSHOI BRAT		45.33	45.33	148.87	148.87	SAE			s_KY-SR-2 [11076] / s_KY-AV.-2 [14714]	ANDESITE, BASALTIC [11076]				QUATERNARY [11076]					VOL					WR [11076]	55.49	0.82		16.73				9.15	8.97	4.18	0.25		0.63	2.53	0.19
[11076][14714]	CONVERGENT MARGIN	KURILE ARC / KURILE ARC / ITURUP (ITIRUP) / MENSHOI BRAT		45.33	45.33	148.87	148.87	SAE			s_KY-SR-4 [11076] / s_KY-AV.-4 [14714]	BASALT [11076] / ANDESITE, BASALTIC [14714]				QUATERNARY [11076]					VOL					WR [11076]	52.15	0.73		16.46				9.43	9.46	7.8	0.18		0.48	2.28	0.18
[3042]	CONVERGENT MARGIN	KURILE ARC / KURILE ARC / KUNASHIR / MENDELEEV		43.98	43.98	145.7	145.7	SAE			s_38/20-77 [3042]	RHYOLITE [3042]				QUATERNARY [3042]					VOL					WR [3042]	76.46	0.18		12.85		1.01	0.95		2.3	0.51	0.04		0.97	4.15	0.06		0.61	0
[15899]	CONVERGENT MARGIN	KURILE ARC / KURILE ARC / KUNASHIR / MENDELEEV		43.98	43.98	145.7	145.7	SAE			s_G76/2 [15899]	ANDESITE, BASALTIC [15899]									VOL					WR [15899]	55.63	0.76		17.32		6.08	3.67		8.05	4.31	0.17		0.41	2.73	0.08	2.12
[15899]	CONVERGENT MARGIN	KURILE ARC / KURILE ARC / KUNASHIR / MENDELEEV		43.98	43.98	145.7	145.7	SAE			s_G77/1 [15899]	ANDESITE [15899]									VOL					WR [15899]	57.12	0.79		16.21		3.27	6.25		8.13	3.81	0.17		0.45	2.79	0.08	2.41
[15899][3043]	CONVERGENT MARGIN	KURILE ARC / KURILE ARC / KUNASHIR / MENDELEEV		43.98	43.98	145.7	145.7	SAE			s_G81/1 [15899]	ANDESITE [15899]									VOL					WR [15899]	57.9	0.79		15.78		1.63	7.9		7.81	3.76	0.17		0.44	2.84	0.09	2.49
[15899][3043]	CONVERGENT MARGIN	KURILE ARC / KURILE ARC / KUNASHIR / MENDELEEV		43.98	43.98	145.7	145.7	SAE			s_G94/1 [15899]	ANDESITE [15899] / ANDESITE, BASALTIC [3043]									VOL					WR [15899]	57.38	0.77		16.2		5.53	3.99		7.85	4.05	0.17		0.45	2.8	0.06	2.21
[15899]	CONVERGENT MARGIN	KURILE ARC / KURILE ARC / KUNASHIR / MENDELEEV		43.98	43.98	145.7	145.7	SAE			s_G94/10 [15899]	NOT GIVEN [15899]									VOL					WR [15899]	44.7	0.18		26.61		3.1	3.05		14.45	6.5	0.09		0.05	0.86	0.02	0.9
[15899][3043]	CONVERGENT MARGIN	KURILE ARC / KURILE ARC / KUNASHIR / MENDELEEV		43.98	43.98	145.7	145.7	SAE			s_G94/4 [15899]	ANDESITE [15899]									VOL					WR [15899]	58.49	0.79		15.87		2.62	6.93		7.59	3.65	0.17		0.47	3	0.09	2.54
[15899][3043]	CONVERGENT MARGIN	KURILE ARC / KURILE ARC / KUNASHIR / MENDELEEV		43.98	43.98	145.7	145.7	SAE			s_G94/5 [15899]	BASALT [15899] / NOT GIVEN [3043]									VOL					WR [15899]	43.9	0.24		23.82		1.79	7.28		12.74	8.93	0.12		0.07	0.88	0.02	1
[15899]	CONVERGENT MARGIN	KURILE ARC / KURILE ARC / KUNASHIR / MENDELEEV		43.98	43.98	145.7	145.7	SAE			s_G94/8 [15899]	NOT GIVEN [15899]									VOL					WR [15899]	43.61	0.08		26.59		0.96	5.62		14.14	7.76	0.1		0.05	0.72	0.02	0.84
[15899]	CONVERGENT MARGIN	KURILE ARC / KURILE ARC / KUNASHIR / MENDELEEV		43.98	43.98	145.7	145.7	SAE			s_G94/9 [15899]	NOT GIVEN [15899]									VOL					WR [15899]	44.41	0.61		19.89		3.8	7.6		14.6	7.78	0.16		0.2	0.67	0.01	1.42
[3323][4402][19668][3448]	CONVERGENT MARGIN	KURILE ARC / KURILE ARC / HOKKAIDO / HOROMAN PERIDOTITE		42	42	143	143	SAE			s_BZ-116 [3323] / s_BZ116 [4402]	HARZBURGITE [3323] / HARZBURGITE, SPINEL [4402]									PLU			S		WR [3323]	43.65	0		0.5	0.36	1.16	6.64	7.77	0.41	46.21	0.131	0.301	0.007	0.02	0		1.17	0.03
[3323][19668]	CONVERGENT MARGIN	KURILE ARC / KURILE ARC / HOKKAIDO / HOROMAN PERIDOTITE		42	42	143	143	SAE			s_BZ-117 [3323]	HARZBURGITE [3323]									PLU					WR [3323]	43.98	0.005		0.78	0.478			7.61	0.7	45.46	0.127	0.296	0.009	0.022	0.001
[3323]	CONVERGENT MARGIN	KURILE ARC / KURILE ARC / HOKKAIDO / HOROMAN PERIDOTITE		42	42	143	143	SAE			s_BZ-120 [3323]	LHERZOLITE [3323]									PLU					WR [3323]	44.34	0.015		1.89	0.405			7.89	1.99	42.65	0.137	0.283	0.012	0.059	0.002
[3323][19668][3448]	CONVERGENT MARGIN	KURILE ARC / KURILE ARC / HOKKAIDO / HOROMAN PERIDOTITE		42	42	143	143	SAE			s_BZ-125 [3323]	HARZBURGITE [3323]									PLU					WR [3323]	44.09	0		0.46	0.403			7.67	0.61	45.72	0.132	0.306	0.005	0.006	0
[3323][19668]	CONVERGENT MARGIN	KURILE ARC / KURILE ARC / HOKKAIDO / HOROMAN PERIDOTITE		42	42	143	143	SAE			s_BZ-131 [3323]	HARZBURGITE [3323]									PLU					WR [3323]	43.91	0.005		0.56				7.81	0.61	45.88	0.131		0.008		0.002
[3323][19668][3448]	CONVERGENT MARGIN	KURILE ARC / KURILE ARC / HOKKAIDO / HOROMAN PERIDOTITE		42	42	143	143	SAE			s_BZ-134 [3323]	LHERZOLITE [3323]									PLU					WR [3323]	44.26	0.013		1.42	0.373			7.57	1.24	44.43	0.13	0.297	0.01	0.043	0
[3323][4402][19668][3448]	CONVERGENT MARGIN	KURILE ARC / KURILE ARC / HOKKAIDO / HOROMAN PERIDOTITE		42	42	143	143	SAE			s_BZ-143 [3323] / s_BZ143 [4402]	LHERZOLITE [3323] / LHERZOLITE, SPINEL [4402]									PLU			S		WR [3323]	44.42	0.015		2.04	0.4	1.35	6.74	7.88	1.98	42.24	0.135	0.272	0.006	0.06	0.002		0.89	0.01
[3323]	CONVERGENT MARGIN	KURILE ARC / KURILE ARC / HOKKAIDO / HOROMAN PERIDOTITE		42	42	143	143	SAE			s_BZ-145 [3323]	LHERZOLITE [3323]									PLU					WR [3323]	44.64	0.023		2.21				7.95	2.26	41.97	0.135		0.008		0.001
[3323][4402][19668]	CONVERGENT MARGIN	KURILE ARC / KURILE ARC / HOKKAIDO / HOROMAN PERIDOTITE		42	42	143	143	SAE			s_BZ-146 [3323] / s_BZ146 [4402]	LHERZOLITE [3323] / LHERZOLITE, PLAGIOCLASE [4402]									PLU			S		WR [3323]	44.43	0.045		2.47	0.39	1.17	6.78	7.78	2.27	41.6	0.138	0.276	0.008	0.12	0.003		0.44	0
[3323][19668]	CONVERGENT MARGIN	KURILE ARC / KURILE ARC / HOKKAIDO / HOROMAN PERIDOTITE		42	42	143	143	SAE			s_BZ-201 [3323]	LHERZOLITE [3323]									PLU					WR [3323]	44.27	0.024		1.27	0.401			7.92	1.29	44.6	0.138	0.284	0.01	0.046	0.002
[3323][19668]	CONVERGENT MARGIN	KURILE ARC / KURILE ARC / HOKKAIDO / HOROMAN PERIDOTITE		42	42	143	143	SAE			s_BZ-203 [3323]	LHERZOLITE [3323]									PLU					WR [3323]	43.82	0.017		1.32	0.403			7.92	1.32	44.36	0.134	0.295	0.012	0.04	0.003
[4402][3323][19668]	CONVERGENT MARGIN	KURILE ARC / KURILE ARC / HOKKAIDO / HOROMAN PERIDOTITE		42	42	143	143	SAE			s_BZ216 [4402] / s_BZ-216 [3323]	HARZBURGITE, SPINEL [4402] / HARZBURGITE [3323]									PLU					WR [4402]	43.54	0		0.56	0.4	1.24	6.78	7.6	0.44	46.54	0.128	0.32	0.01	0	0.002		0.47	0.01
[3323][19668][3448]	CONVERGENT MARGIN	KURILE ARC / KURILE ARC / HOKKAIDO / HOROMAN PERIDOTITE		42	42	143	143	SAE			s_BZ-250 [3323]	LHERZOLITE, PLAGIOCLASE [3323]									PLU					WR [3323]	45.22	0.058		2.98	0.368			7.68	2.57	40.39	0.14	0.262	0.006	0.19	0.003
[3323][19668][3448]	CONVERGENT MARGIN	KURILE ARC / KURILE ARC / HOKKAIDO / HOROMAN PERIDOTITE		42	42	143	143	SAE			s_BZ-251 [3323]	LHERZOLITE, PLAGIOCLASE [3323]									PLU					WR [3323]	45.54	0.078		3.18	0.367			7.9	2.85	39.43	0.14	0.255	0.009	0.234	0.004
[3323][19668][3448]	CONVERGENT MARGIN	KURILE ARC / KURILE ARC / HOKKAIDO / HOROMAN PERIDOTITE		42	42	143	143	SAE			s_BZ-252 [3323]	LHERZOLITE, PLAGIOCLASE [3323]									PLU					WR [3323]	45.63	0.1		3.53	0.357			8.08	3.07	38.7	0.142	0.254	0.008	0.269	0.006
[3323][19668][3448]	CONVERGENT MARGIN	KURILE ARC / KURILE ARC / HOKKAIDO / HOROMAN PERIDOTITE		42	42	143	143	SAE			s_BZ-253 [3323]	LHERZOLITE, PLAGIOCLASE [3323]									PLU					WR [3323]	44.99	0.099		3.3	0.533			7.34	2.94	40.06	0.137	0.261	0.006	0.243	0.004
[3323][19668][3448]	CONVERGENT MARGIN	KURILE ARC / KURILE ARC / HOKKAIDO / HOROMAN PERIDOTITE		42	42	143	143	SAE			s_BZ-254 [3323]	LHERZOLITE, PLAGIOCLASE [3323]									PLU					WR [3323]	45.08	0.104		3.23	0.367			7.94	2.82	40.18	0.141	0.257	0.008	0.246	0.006
[3323][3448]	CONVERGENT MARGIN	KURILE ARC / KURILE ARC / HOKKAIDO / HOROMAN PERIDOTITE		42	42	143	143	SAE			s_BZ-255 [3323]	LHERZOLITE, PLAGIOCLASE [3323]									PLU					WR [3323]	44.88	0.095		3.54	0.375			8.02	2.99	39.58	0.142	0.253	0.008	0.275	0.004
[3323][3448]	CONVERGENT MARGIN	KURILE ARC / KURILE ARC / HOKKAIDO / HOROMAN PERIDOTITE		42	42	143	143	SAE			s_BZ-256 [3323]	LHERZOLITE, PLAGIOCLASE [3323]									PLU					WR [3323]	45.67	0.094		3.34	0.395			7.61	3.11	38.96	0.138	0.257	0.008	0.265	0.004
[3323][4402][3448]	CONVERGENT MARGIN	KURILE ARC / KURILE ARC / HOKKAIDO / HOROMAN PERIDOTITE		42	42	143	143	SAE			s_BZ-257 [3323] / s_BZ257 [4402]	LHERZOLITE, PLAGIOCLASE [3323]									PLU			S		WR [3323]	44.61	0.03		1.9	0.41	1.97	5.99	7.72	1.41	43.12	0.129	0.283	0.008	0.11	0.001		0.71	0
[3323][3448]	CONVERGENT MARGIN	KURILE ARC / KURILE ARC / HOKKAIDO / HOROMAN PERIDOTITE		42	42	143	143	SAE			s_BZ-258 [3323]	LHERZOLITE, PLAGIOCLASE [3323]									PLU					WR [3323]	44.48	0.017		2.07	0.405			7.74	1.84	42.53	0.135	0.281	0.008	0.108	0.002
[3323][3448]	CONVERGENT MARGIN	KURILE ARC / KURILE ARC / HOKKAIDO / HOROMAN PERIDOTITE		42	42	143	143	SAE			s_BZ-259 [3323]	LHERZOLITE, PLAGIOCLASE [3323]									PLU					WR [3323]	44.64	0.031		1.95	0.415			7.57	1.76	42.91	0.132		0.008	0.094	0.005
[3323][3448]	CONVERGENT MARGIN	KURILE ARC / KURILE ARC / HOKKAIDO / HOROMAN PERIDOTITE		42	42	143	143	SAE			s_BZ-260 [3323]	LHERZOLITE, PLAGIOCLASE [3323]									PLU					WR [3323]	44.97	0.039		1.88	0.405			7.55	1.67	43.03	0.132		0.008	0.107	0.002
[3323][3448]	CONVERGENT MARGIN	KURILE ARC / KURILE ARC / HOKKAIDO / HOROMAN PERIDOTITE		42	42	143	143	SAE			s_BZ-261 [3323]	LHERZOLITE, PLAGIOCLASE [3323]									PLU					WR [3323]	45.49	0.089		3.19	0.371			7.75	2.74	39.31	0.137		0.009	0.237	0.007
[3323][4402][3448]	CONVERGENT MARGIN	KURILE ARC / KURILE ARC / HOKKAIDO / HOROMAN PERIDOTITE		42	42	143	143	SAE			s_BZ-262 [3323] / s_BZ262 [4402]	LHERZOLITE, PLAGIOCLASE [3323]									PLU					WR [3323]	44.54	0.072		3.15	0.39	1.1	6.66	7.57	2.63	40.94	0.14	0.28	0	0.15	0		0.6	0.01
[3323][3448]	CONVERGENT MARGIN	KURILE ARC / KURILE ARC / HOKKAIDO / HOROMAN PERIDOTITE		42	42	143	143	SAE			s_BZ-263 [3323]	LHERZOLITE, PLAGIOCLASE [3323]									PLU					WR [3323]	44.63	0.072		3.14	0.352			7.99	2.77	40.74	0.141		0.008	0.229	0.004
[20594]	CONVERGENT MARGIN	KURILE ARC / KURILE ARC / RISHIRI / RISHIRI / NOZUKA LAVA	RISHIRI NOZUKA	45.18	45.18	141.25	141.25	SAE			s_NZ-2 [20594]	BASALT, THOLEIITIC [20594]									VOL					WR [20594]	50.5	1.24		17.09				9.05	9.88	6.92	0.16		0.87	3.48	0.32
[3408]	CONVERGENT MARGIN	KURILE ARC / KURILE ARC / HOKKAIDO / HOROMAN PERIDOTITE	SAMANI-MACHI, HIROO	42	42.5	143	143.3	SAE			s_1 [3408]	PERIDOTITE [3408]									PLU					WR [3408]	45.56	0.56		15.68		4.89	7.95		13.4	7.46	0.32		0.96	2.11			0.7	0.06
[3408]	CONVERGENT MARGIN	KURILE ARC / KURILE ARC / HOKKAIDO / HOROMAN PERIDOTITE	SAMANI-MACHI, HIROO	42	42.5	143	143.3	SAE			s_119 [3408]	PERIDOTITE [3408]									PLU					WR [3408]	42.16			3.69		2.72	5.13		5.38	38.69	0.43		0.16	0.58			0.54	0.21
[3408]	CONVERGENT MARGIN	KURILE ARC / KURILE ARC / HOKKAIDO / HOROMAN PERIDOTITE	SAMANI-MACHI, HIROO	42	42.5	143	143.3	SAE			s_121 [3408]	PERIDOTITE [3408]									PLU					WR [3408]	41.2			1.31	0.43	0.86	4.13		1.96	48.81	0.38						0.26	0.18
[3408]	CONVERGENT MARGIN	KURILE ARC / KURILE ARC / HOKKAIDO / HOROMAN PERIDOTITE	SAMANI-MACHI, HIROO	42	42.5	143	143.3	SAE			s_300 [3408]	PERIDOTITE [3408]									PLU					WR [3408]	40.86			1.89	0.17	2.59	5.54		2.72	45.15							0.34	0.27
[3408]	CONVERGENT MARGIN	KURILE ARC / KURILE ARC / HOKKAIDO / HOROMAN PERIDOTITE	SAMANI-MACHI, HIROO	42	42.5	143	143.3	SAE			s_155 [3408]	PERIDOTITE [3408]									PLU					WR [3408]	43.28	0.08		5.6		1.72	4.77		9.56	32.8	0.46		0.14	0.5	0.07		0.41	0.25
[3408]	CONVERGENT MARGIN	KURILE ARC / KURILE ARC / HOKKAIDO / HOROMAN PERIDOTITE	CHIKANAI, MARGINAL PART OF HOROMAN PERIDOTITE, SAMANI-MACHI, HIROO	42	42.5	143	143.3	SAE			s_880 [3408]	PERIDOTITE [3408]									PLU					WR [3408]	44.2	1		3.37		4.89	3.43		3.7	29.8	0.4		0.24	0.2			7.72	1.08
[3408]	CONVERGENT MARGIN	KURILE ARC / KURILE ARC / HOKKAIDO	KAMUI-DAKE, UTASHINAI-MACHI, ASAHI-GAWA	43.77	43.77	142.38	142.38	SAE			s_8 [3408]	BASALT, OLIVINE-AUGITE [3408]									VOL					WR [3408]	48.26	1.22		17.5		2.96	6.09		10.24	8.26	0.17		0.7	2.52	0.25		0.85	0.74
[19465]	CONVERGENT MARGIN	KURILE ARC / KURILE ARC / HOKKAIDO	YUBARI COAL FIELD	43.165	43.165	141.897	141.897	SAE			s_YUl1502 [19465]	ANDESITE [19465]									VOL					WR [19465]	57.48	1.47		16.03		9.43			6.57	3.15	0.13		2.01	3.66	0.25
[19465]	CONVERGENT MARGIN	KURILE ARC / KURILE ARC / HOKKAIDO	YUBARI COAL FIELD	42.7	43.3	141.7	142	SAE			s_YU1503 [19465]	ANDESITE [19465]									VOL					WR [19465]	57.23	1.31		17.32		7.97			7.57	3.08	0.11		1.79	3.47	0.17
[19465]	CONVERGENT MARGIN	KURILE ARC / KURILE ARC / HOKKAIDO	YUBARI COAL FIELD	42.7	43.3	141.7	142	SAE			s_YU1501 [19465]	ANDESITE [19465]									VOL					WR [19465]	56.31	1.38		19.31		6.83			8.44	1.69	0.07		1.51	3.77	0.21
[19465]	CONVERGENT MARGIN	KURILE ARC / KURILE ARC / HOKKAIDO	YUBARI COAL FIELD	42.7	43.3	141.7	142	SAE			s_YU1402 [19465]	ANDESITE [19465]									VOL					WR [19465]	58.58	1.04		17.39		7.41			6.99	2.97	0.13		1.81	3.74	0.15
[19465]	CONVERGENT MARGIN	KURILE ARC / KURILE ARC / HOKKAIDO	UMAOI HILL	43.0303	43.0303	141.745	141.745	SAE			s_UM1401 [19465]	ANDESITE [19465]									VOL					WR [19465]	56.35	0.95		18		7.92			8.48	2.74	0.09		1.57	3.3	0.16
[19465]	CONVERGENT MARGIN	KURILE ARC / KURILE ARC / HOKKAIDO	UMAOI HILL	42.9097	42.9097	141.751	141.751	SAE			s_UM1104 [19465]	ANDESITE [19465]									VOL					WR [19465]	57.93	1.02		16.67		8.4			7.31	3.38	0.25		1.41	3.38	0.19
[2678][7321]	CONVERGENT MARGIN	KURILE ARC / KURILE ARC / ONEKOTAN / NEMO		49.57	49.57	154.82	154.82	SAE			s_5914 [2678]	NOT GIVEN [2678] / DACITE [7321]									VOL					WR [2678]	66.18	0.62		14.68		2.83	3.92		4.47	1.19	0.22		1.27	4.23	0.07
[2678]	CONVERGENT MARGIN	KURILE ARC / KURILE ARC / ONEKOTAN / NEMO	SOUTHERN SHORE OF LAKE DALNEE, 500 M SOUTHEAST OF ELEVALLEY 79.7 M	49.57	49.57	154.82	154.82	SAE			s_5915 [2678]	NOT GIVEN [2678]									VOL					WR [2678]	63.63	0.93		15.08		3.07	3.81		5.37	2.02	0.15		0.87	4.24	0.18
[2335][2678][4694][14555][4190][2953]	CONVERGENT MARGIN	KURILE ARC / KURILE ARC / ONEKOTAN / NEMO	NORHTEAST SLOPE OF NEMO PEAK CONE	49.57	49.57	154.82	154.82	SAE			s_H-3 [2335]	ANDESITE [2335] / BASALT, CALC-ALKALINE [2678] / NOT GIVEN [4694]									VOL					WR [2335]	61.52	0.89		15.29		3.21	5.69		6.28	2.08	0.22		0.88	3.77	0.08
[2678][3042]	CONVERGENT MARGIN	KURILE ARC / KURILE ARC / ONEKOTAN / NEMO	SOUTHWEST SPURS OF NEMO PEAK	49.57	49.57	154.82	154.82	SAE			s_8301 [2678]	BASALT, CALC-ALKALINE [2678] / ANDESITE [3042]				QUATERNARY [3042]					VOL					WR [2678]	55.67	0.72		16.1		4.49	3.85	10	8.7	4.7	0.17		1.09	3.1	0.09	0.06
[3778]	CONVERGENT MARGIN	KURILE ARC / KURILE ARC / PARAMUSHIR / EBEKO		50.68	50.68	156	156	SAE			s_A [3778]	ANDESITE [3778]									VOL					WR [3778]	57.18	0.76		17.73		3.04	4.8		7.75	3.72	0.11		1.89	2.57
[3778]	CONVERGENT MARGIN	KURILE ARC / KURILE ARC / PARAMUSHIR / BOGDANOVICH		50	51	156	156	SAE			s_B [3778]	ANDESITE [3778]									VOL					WR [3778]	57.89	0.65		18.02		2.84	4.44		7.36	3.28	0.11		1.94	2.7
[3778]	CONVERGENT MARGIN	KURILE ARC / KURILE ARC / PARAMUSHIR / KARPINSKII(KARPINSKY)		50	50.8	154.5	156	SAE			s_C [3778]	ANDESITE [3778]									VOL					WR [3778]	54.21	0.81		18.62		3.32	5.32		8.99	4.3	0.15		1.14	2.72
[3778]	CONVERGENT MARGIN	KURILE ARC / KURILE ARC / ONEKOTAN / NEMO	NEMO CALDERA	49.57	49.57	154.82	154.82	SAE			s_D [3778]	ANDESITE [3778]									VOL					WR [3778]	56.73	1.04		17.53		3.56	4.65		7.94	3.49	0.19		0.85	3.19
[3778]	CONVERGENT MARGIN	KURILE ARC / KURILE ARC / ONEKOTAN / NEMO	KRENITSINA	49.57	49.57	154.82	154.82	SAE			s_E [3778]	ANDESITE [3778]									VOL					WR [3778]	60.03	0.92		16.96		2.63	5.07		6.59	2.31	0.19		1.19	3.49
[3778]	CONVERGENT MARGIN	KURILE ARC / KURILE ARC / KHARIMKOTAN		49.12	49.12	154.52	154.52	SAE			s_F [3778]	ANDESITE [3778]									VOL					WR [3778]	60.15	0.74		17.21		2.56	4.53		7.18	2.81	0.13		0.93	3.24
[3778]	CONVERGENT MARGIN	KURILE ARC / KURILE ARC / SHIASHKOTAN / SINARKO	CAPE KRASNYI	48.75	48.75	154	154	SAE			s_G [3778]	ANDESITE [3778]									VOL					WR [3778]	56.89	0.84		17.26		4.39	3.93		7.91	3.67	0.2		1.02	3.16
[3778]	CONVERGENT MARGIN	KURILE ARC / KURILE ARC / SHIASHKOTAN / KUNTOMINTAR		48.7	48.7	154	154	SAE			s_H [3778]	ANDESITE [3778]									VOL					WR [3778]	58.51	0.85		16.82		3.72	4.31		7.06	3.11	0.23		0.76	3.46
[3778]	CONVERGENT MARGIN	KURILE ARC / KURILE ARC / MATUA / SARYCHEV		48.51	48.51	153.14	153.14	SAE			s_I [3778]	ANDESITE [3778]									VOL					WR [3778]	54.04	1.05		19.28		3.46	4.53		8.97	3.82	0.22		0.99	3.07
[3778]	CONVERGENT MARGIN	KURILE ARC / KURILE ARC / YANKICHA / USHISHIR		47.52	47.52	152.82	152.82	SAE			s_J [3778]	ANDESITE [3778]									VOL					WR [3778]	59.6	1.01		17.02		3.73	3.6		7.01	2.93	0.19		0.65	3.64
[3778]	CONVERGENT MARGIN	KURILE ARC / KURILE ARC / SIMUSHIR / URAT(A)MAN		46.5	47.5	152.5	152.5	SAE			s_K [3778]	ANDESITE [3778]									VOL					WR [3778]	54.7	0.74		20.42		2.74	3.97		8.53	4.53	0.19		0.5	2.82
[3778]	CONVERGENT MARGIN	KURILE ARC / KURILE ARC / SIMUSHIR / ZAVARITSKII	ZAVARITSKII CALDERA	46.93	46.93	151.95	151.95	SAE			s_L [3778]	ANDESITE [3778]									VOL					WR [3778]	57.6	0.86		17.52		3.82	4.99		7.67	3.15	0.19		0.77	3.09
[3778]	CONVERGENT MARGIN	KURILE ARC / KURILE ARC / SIMUSHIR / MILNE (MILNA)		46.82	46.82	151.75	151.75	SAE			s_M [3778]	ANDESITE [3778]									VOL					WR [3778]	55.85	1.02		18.15		2.9	4.3		8.1	4.25	0.14		1.26	3.19
[3778]	CONVERGENT MARGIN	KURILE ARC / KURILE ARC / URUP / TREZUBETS		45.5	46.5	149	151	SAE			s_N [3778]	ANDESITE [3778]									VOL					WR [3778]	58.45	0.36		17.96		3.2	4.42		7.76	3.36	0.11		0.99	2.88
[3778]	CONVERGENT MARGIN	KURILE ARC / KURILE ARC / URUP / BERG		46.12	46.12	150.18	150.18	SAE			s_O [3778]	ANDESITE [3778]									VOL					WR [3778]	60.46	0.34		17.13		2.99	3.82		6.64	3.08	0.1		1.06	3.28
[3778]	CONVERGENT MARGIN	KURILE ARC / KURILE ARC / ITURUP (ITIRUP) / MEDVHIZYA (MEDVHEZIA)		45.33	45.33	148.87	148.87	SAE			s_P [3778]	ANDESITE [3778]									VOL					WR [3778]	57.75	0.72		16.48		2.48	5.73		6.64	2.84	0.2		0.84	2.63
[3778]	CONVERGENT MARGIN	KURILE ARC / KURILE ARC / ITURUP (ITIRUP) / IVAN GROZNYI		44.5	45.5	146.8	149	SAE			s_Q [3778]	ANDESITE [3778]									VOL					WR [3778]	59.1	0.98		16.02		3.38	4.91		7.36	3.89	0.28		1.2	2.6
[3778]	CONVERGENT MARGIN	KURILE ARC / KURILE ARC / KUNASHIR / TYATYA		44.25	44.25	146.27	146.27	SAE			s_R [3778]	ANDESITE [3778]									VOL					WR [3778]	53.4	1.08		16		4.72	7.31		9.24	3.58	0.19		0.77	2.99
[3778]	CONVERGENT MARGIN	KURILE ARC / KURILE ARC / KUNASHIR / MENDELEEV		43.98	43.98	145.7	145.7	SAE			s_S [3778]	ANDESITE [3778]									VOL					WR [3778]	57.63	0.73		16.91		4.29	4.29		6.87	3.22	0.18		0.51	2.84
[3778]	CONVERGENT MARGIN	KURILE ARC / KURILE ARC / KUNASHIR / GOLOVNIN		43.88	43.88	145.53	145.53	SAE			s_T [3778]	ANDESITE [3778]									VOL					WR [3778]	59.04	0.66		16.32		4.89	3.54		7.4	2.79	0.14		0.56	2.5
[3398][3528]	CONVERGENT MARGIN	KURILE ARC / KURILE ARC / HOKKAIDO / HOROMAN PERIDOTITE		42	42.5	143	143.3	SAE			s_62128 [3398]	HARZBURGITE [3398]								PORPHYROCLASTIC [3528]	PLU					WR [3398]	43.74	0.01		0.75	0.477			7.93	0.96	46.14	0.13	0.309	0.02	0	0			0.01
[3398][3528]	CONVERGENT MARGIN	KURILE ARC / KURILE ARC / HOKKAIDO / HOROMAN PERIDOTITE		42	42.5	143	143.3	SAE			s_62131 [3398]	LHERZOLITE, PLAGIOCLASE [3398] / LHERZOLITE [3528]								PORPHYROCLASTIC [3528]	PLU					WR [3398]	44.02	0.08		2.19	0.4			7.94	2.3	42.56	0.13	0.291	0.03	0.19	0.01			0.12
[3398][3528]	CONVERGENT MARGIN	KURILE ARC / KURILE ARC / HOKKAIDO / HOROMAN PERIDOTITE		42	42.5	143	143.3	SAE			s_62210 [3398]	LHERZOLITE, PLAGIOCLASE [3398]								PORPHYROCLASTIC [3528]	PLU					WR [3398]	44.82	0.17		3.8	0.376			8.15	3.91	38.77	0.14	0.251	0.02	0.39	0.01			0.18
[3398][3528]	CONVERGENT MARGIN	KURILE ARC / KURILE ARC / HOKKAIDO / HOROMAN PERIDOTITE		42	42.5	143	143.3	SAE			s_62212 [3398]	LHERZOLITE, PLAGIOCLASE [3398]									PLU					WR [3398]	44.41	0.15		3.48	0.379			8.31	3.34	39.1	0.14	0.252	0.01	0.35	0.01			0.05
[3316]	CONVERGENT MARGIN	KURILE ARC / KURILE ARC / TANFILEVA	CAPE NEPRISTUPNYI	43.5	43.5	146	146	SAE			s_19/47-77 [3316]	LAMPROPHYRE, ALKALINE [3316]									PLU					WR [3316]	49.02	0.62		12.69		4.56	4.97		8.56	8.57	0.02		3.21	2.96	0.57		3.25	0.69
[3316]	CONVERGENT MARGIN	KURILE ARC / KURILE ARC / TANFILEVA	CAPE NEPRISTUPNYI	43.5	43.5	146	146	SAE			s_20/35-77 [3316]	NOT GIVEN [3316]									PLU					WR [3316]	49.18	0.52		14.2		3.53	6.19		8.3	9.56	0.09		2.88	2.61	0.43		1.93	0.35
[3385]	CONVERGENT MARGIN	KURILE ARC / KURILE ARC / HOKKAIDO / TOKACHI-DAKE/TOKATI / SHIROGANE LAVA		43.45	43.45	142.68	142.68	SAE			s_7 [3385]	BASALT [3385]									VOL					WR [3385]
[3385]	CONVERGENT MARGIN	KURILE ARC / KURILE ARC / HOKKAIDO / TOKACHI-DAKE/TOKATI		43.45	43.45	142.68	142.68	SAE			s_26 [3385]	ANDESITE [3385]							1962		VOL					WR [3385]
[3385]	CONVERGENT MARGIN	KURILE ARC / KURILE ARC / HOKKAIDO	SHIRATAKI	43.7	44.5	143	143.5	SAE			s_46 [3385]	NOT GIVEN [3385]									VOL					GL [3385]
[4036]	CONVERGENT MARGIN	KURILE ARC / KURILE ARC / HOKKAIDO	TOYOHA MINE, GREEN TUFF REGION, SOUTHWEST HOKKAIDO	42.7	42.7	141.5	141.5	SAE			s_OK-1 [4036]	NOT GIVEN [4036]				MIOCENE [4036]					VOL					WR [4036]	54.36	1.2		17.16				7.21	8.35	6.71	0.14		0.88	3.68	0.3
[4037]	CONVERGENT MARGIN	KURILE ARC / KURILE ARC / HOKKAIDO	KITAMI MAGMATIC PROVINCE	44.2162	44.2162	143.348	143.348	SAE			s_K-18-9 [4037]	NOT GIVEN [4037]	11500000 [4037]	13500000 [4037]							VOL					WR [4037]	64.47	0.95		14.66		8.17			4.59	0.54	0.21		1.74	3.66	0.18
[4037]	CONVERGENT MARGIN	KURILE ARC / KURILE ARC / HOKKAIDO	KITAMI MAGMATIC PROVINCE	44.1809	44.1809	143.338	143.338	SAE			s_K-18-8 [4037]	NOT GIVEN [4037]	11500000 [4037]	13500000 [4037]							VOL					WR [4037]	63.76	1.01		14.57		8.57			5.08	1.21	0.13		1.62	3.36	0.17
[4037]	CONVERGENT MARGIN	KURILE ARC / KURILE ARC / HOKKAIDO	KITAMI MAGMATIC PROVINCE	44.0968	44.0968	143.338	143.338	SAE			s_K-18-7 [4037]	NOT GIVEN [4037]	11500000 [4037]	13500000 [4037]							VOL					WR [4037]	62.3	1.52		14.68		9.4			5.8	1.63	0.15		1.15	3.14	0.16
[4037]	CONVERGENT MARGIN	KURILE ARC / KURILE ARC / HOKKAIDO	KITAMI MAGMATIC PROVINCE	44.0104	44.0104	143.44	143.44	SAE			s_K-18-2 [4037]	NOT GIVEN [4037]	11500000 [4037]	13500000 [4037]							VOL					WR [4037]	66.77	0.44		16.05		3.45			4.77	2.19	0.06		2.02	3.48	0.08
[4037]	CONVERGENT MARGIN	KURILE ARC / KURILE ARC / HOKKAIDO	KITAMI MAGMATIC PROVINCE	44.2428	44.2428	143.449	143.449	SAE			s_K-18-101 [4037]	NOT GIVEN [4037]	8000000 [4037]	11500000 [4037]							VOL					WR [4037]	52.31	1.2		16.76		8.42			8.65	7.63	0.14		1.12	3.25	0.26
[4037]	CONVERGENT MARGIN	KURILE ARC / KURILE ARC / HOKKAIDO	KITAMI MAGMATIC PROVINCE	44.2428	44.2428	143.449	143.449	SAE			s_K-18-103 [4037]	NOT GIVEN [4037]	8000000 [4037]	11500000 [4037]							VOL					WR [4037]	57.35	1.01		15.88		7.03			6.85	5.59	0.12		1.75	3.32	0.22
[4037]	CONVERGENT MARGIN	KURILE ARC / KURILE ARC / HOKKAIDO	KITAMI MAGMATIC PROVINCE	44.2428	44.2428	143.449	143.449	SAE			s_K-18-105 [4037]	NOT GIVEN [4037]	8000000 [4037]	11500000 [4037]							VOL					WR [4037]	51.24	1.28		16.76		8.86			8.91	7.2	0.15		1.06	3.27	0.3
[4037]	CONVERGENT MARGIN	KURILE ARC / KURILE ARC / HOKKAIDO	KITAMI MAGMATIC PROVINCE	44.2428	44.2428	143.449	143.449	SAE			s_K-18-106 [4037]	NOT GIVEN [4037]	8000000 [4037]	11500000 [4037]							VOL					WR [4037]	52.47	1.21		16.55		8.39			8.69	7.38	0.14		1.08	3.23	0.27
[4037]	CONVERGENT MARGIN	KURILE ARC / KURILE ARC / HOKKAIDO	KITAMI MAGMATIC PROVINCE	44.2428	44.2428	143.449	143.449	SAE			s_K-18-107 [4037]	NOT GIVEN [4037]	8000000 [4037]	11500000 [4037]							VOL					WR [4037]	52.12	1.21		16.74		8.56			9.62	7.01	0.14		0.99	3.29	0.29
[4037]	CONVERGENT MARGIN	KURILE ARC / KURILE ARC / HOKKAIDO	KITAMI MAGMATIC PROVINCE	43.6067	43.6067	143.311	143.311	SAE			s_TN-01 [4037]	DACITE, CLINOPYROXENE-ORTHOPYROXENE [4037]									VOL					WR [4037]	65.86	0.64		15.54		5.25			3.91	0.99	0.06		2.45	3.51	0.13
[4037]	CONVERGENT MARGIN	KURILE ARC / KURILE ARC / HOKKAIDO	KITAMI MAGMATIC PROVINCE	44.3508	44.3508	143.341	143.341	SAE			s_K-18-11 [4037]	NOT GIVEN [4037]	8000000 [4037]	11500000 [4037]							VOL					WR [4037]	53.19	1.1		16.86		8.47			8.32	6.85	0.13		0.95	3.39	0.28
[4037]	CONVERGENT MARGIN	KURILE ARC / KURILE ARC / HOKKAIDO	KITAMI MAGMATIC PROVINCE	44.3508	44.3508	143.341	143.341	SAE			s_MON-BAS [4037]	NOT GIVEN [4037]	8000000 [4037]	11500000 [4037]							VOL					WR [4037]	52.89	1.17		17.95		8.58			8.86	7.13	0.13		0.61	3.05	0.26
[4037]	CONVERGENT MARGIN	KURILE ARC / KURILE ARC / HOKKAIDO	KITAMI MAGMATIC PROVINCE	44.0615	44.0615	143.478	143.478	SAE			s_K-17-13 [4037]	NOT GIVEN [4037]	8000000 [4037]	11500000 [4037]							VOL					WR [4037]	50.57	1.35		16.61		10.07			9.01	6.48	0.15		0.87	3.26	0.34
[4037]	CONVERGENT MARGIN	KURILE ARC / KURILE ARC / HOKKAIDO	KITAMI MAGMATIC PROVINCE	44.0259	44.0259	143.472	143.472	SAE			s_B^ [4037]	NOT GIVEN [4037]	8000000 [4037]	11500000 [4037]							VOL					WR [4037]	60.04	0.87		16.5		7.28			6.2	2.84	0.13		1.43	3.93	0.19
[4037]	CONVERGENT MARGIN	KURILE ARC / KURILE ARC / HOKKAIDO	KITAMI MAGMATIC PROVINCE	43.9564	43.9564	143.401	143.401	SAE			s_EX1^ [4037]	NOT GIVEN [4037]	8000000 [4037]	11500000 [4037]							VOL					WR [4037]	56.14	1.74		16.44		10.61			6.04	3.03	0.15		1.09	4.42	0.36
[4037]	CONVERGENT MARGIN	KURILE ARC / KURILE ARC / HOKKAIDO	KITAMI MAGMATIC PROVINCE	44.1186	44.1186	143.493	143.493	SAE			s_K-17-11 [4037]	NOT GIVEN [4037]	6000000 [4037]	8000000 [4037]							VOL					WR [4037]	49.3	1.31		16.6		9.69			11.18	6.72	0.17		0.32	3.03	0.14
[4037]	CONVERGENT MARGIN	KURILE ARC / KURILE ARC / HOKKAIDO	KITAMI MAGMATIC PROVINCE	44.0781	44.0781	143.408	143.408	SAE			s_K-17-12 [4037]	NOT GIVEN [4037]	6000000 [4037]	8000000 [4037]							VOL					WR [4037]	49.9	1.23		17.12		9.32			10.57	7.04	0.17		0.56	2.99	0.22
[4037]	CONVERGENT MARGIN	KURILE ARC / KURILE ARC / HOKKAIDO	KITAMI MAGMATIC PROVINCE	44.0118	44.0118	143.439	143.439	SAE			s_K-18-3 [4037]	NOT GIVEN [4037]	6000000 [4037]	8000000 [4037]							VOL					WR [4037]	63.25	1.03		15.08		6.98			4.34	1.39	0.13		2.35	4.03	0.3
[4037]	CONVERGENT MARGIN	KURILE ARC / KURILE ARC / HOKKAIDO	KITAMI MAGMATIC PROVINCE	44.0118	44.0118	143.439	143.439	SAE			s_K-18-4 [4037]	NOT GIVEN [4037]	6000000 [4037]	8000000 [4037]							VOL					WR [4037]	64.07	1.1		15.37		6.23			4.36	1.13	0.11		1.54	4.65	0.3
[4037]	CONVERGENT MARGIN	KURILE ARC / KURILE ARC / HOKKAIDO	KITAMI MAGMATIC PROVINCE	44.0304	44.0304	143.454	143.454	SAE			s_K-18-5 [4037]	NOT GIVEN [4037]	6000000 [4037]	8000000 [4037]							VOL					WR [4037]	53.6	1.13		16.17		9.38			8.66	6.39	0.16		0.97	2.98	0.23
[4037]	CONVERGENT MARGIN	KURILE ARC / KURILE ARC / HOKKAIDO	KITAMI MAGMATIC PROVINCE	44.0304	44.0304	143.454	143.454	SAE			s_K-18-6 [4037]	NOT GIVEN [4037]	6000000 [4037]	8000000 [4037]							VOL					WR [4037]	52.39	1.2		16.55		9.49			9.65	6.76	0.17		0.82	2.72	0.22
[4037]	CONVERGENT MARGIN	KURILE ARC / KURILE ARC / HOKKAIDO	KITAMI MAGMATIC PROVINCE	43.9329	43.9329	143.305	143.305	SAE			s_MSS-03R [4037]	NOT GIVEN [4037]	6000000 [4037]	8000000 [4037]							VOL					WR [4037]	68.28	0.54		15.57		4.71			2.99	0.99	0.1		2.8	4.11	0.15
[4037]	CONVERGENT MARGIN	KURILE ARC / KURILE ARC / HOKKAIDO	KITAMI MAGMATIC PROVINCE	43.9329	43.9329	143.305	143.305	SAE			s_MSS-03L [4037]	NOT GIVEN [4037]	6000000 [4037]	8000000 [4037]							VOL					WR [4037]	67.4	0.52		15.69		4.78			2.98	0.95	0.1		2.8	3.95	0.14
[4037]	CONVERGENT MARGIN	KURILE ARC / KURILE ARC / HOKKAIDO	KITAMI MAGMATIC PROVINCE	43.9151	43.9151	143.322	143.322	SAE			s_MSS-02 [4037]	NOT GIVEN [4037]	6000000 [4037]	8000000 [4037]							VOL					WR [4037]	67.74	0.54		15.72		4.85			3.04	1.02	0.1		2.68	4.07	0.14
[4037]	CONVERGENT MARGIN	KURILE ARC / KURILE ARC / HOKKAIDO	KITAMI MAGMATIC PROVINCE	43.8723	43.8723	143.519	143.519	SAE			s_IK-01 [4037]	NOT GIVEN [4037]	6000000 [4037]	8000000 [4037]							VOL					WR [4037]	74.55	0.18		13.5		1.33			0.82	0.02	0.01		4.11	4.68	0.02
[4037]	CONVERGENT MARGIN	KURILE ARC / KURILE ARC / HOKKAIDO	KITAMI MAGMATIC PROVINCE	43.6689	43.6689	143.572	143.572	SAE			s_V-26^ [4037]	NOT GIVEN [4037]	6000000 [4037]	8000000 [4037]							VOL					WR [4037]	60.01	1.01		16.22		8.83			5.62	2.12	0.12		1.82	3.86	0.23
[4037]	CONVERGENT MARGIN	KURILE ARC / KURILE ARC / HOKKAIDO	KITAMI MAGMATIC PROVINCE	43.6548	43.6548	143.699	143.699	SAE			s_V-36^ [4037]	NOT GIVEN [4037]	6000000 [4037]	8000000 [4037]							VOL					WR [4037]	54.9	0.89		19.01		7.81			9.24	2.96	0.12		1.24	2.83	0.15
[4037]	CONVERGENT MARGIN	KURILE ARC / KURILE ARC / HOKKAIDO	KITAMI MAGMATIC PROVINCE	43.6367	43.6367	143.583	143.583	SAE			s_ST-05 [4037]	ANDESITE, OLIVINE-CLINOPYROXENE-ORTHOPYROXENE [4037]									VOL					WR [4037]	55.85	0.89		16.78		8.98			8.26	4.41	0.15		1.16	2.85	0.15
[4037]	CONVERGENT MARGIN	KURILE ARC / KURILE ARC / HOKKAIDO	KITAMI MAGMATIC PROVINCE	43.8162	43.8162	143.391	143.391	SAE			s_V-21^ [4037]	NOT GIVEN [4037]				CENOZOIC [4037]					VOL					WR [4037]	49.59	0.91		18.32		10.07			11.1	6.07	0.18		0.51	2.31	0.09
[4037]	CONVERGENT MARGIN	KURILE ARC / KURILE ARC / HOKKAIDO	KITAMI MAGMATIC PROVINCE	43.7875	43.7875	143.391	143.391	SAE			s_KF-05 [4037]	NOT GIVEN [4037]				CENOZOIC [4037]					VOL					WR [4037]	65.74	0.86		15.19		5.29			4.07	1.29	0.14		1.74	4.44	0.25
[4037]	CONVERGENT MARGIN	KURILE ARC / KURILE ARC / HOKKAIDO	KITAMI MAGMATIC PROVINCE	43.7844	43.7844	143.446	143.446	SAE			s_KF-04 [4037]	NOT GIVEN [4037]				CENOZOIC [4037]					VOL					WR [4037]	71.13	0.47		14.08		3.28			1.93	0.49	0.07		2.65	4.96	0.1
[4037]	CONVERGENT MARGIN	KURILE ARC / KURILE ARC / HOKKAIDO	KITAMI MAGMATIC PROVINCE	43.7844	43.7844	143.56	143.56	SAE			s_RB-03 [4037]	NOT GIVEN [4037]				CENOZOIC [4037]					VOL					WR [4037]	61.39	1.01		16.4		7.98			5.67	1.87	0.11		1.67	3.89	0.19
[4037]	CONVERGENT MARGIN	KURILE ARC / KURILE ARC / HOKKAIDO	KITAMI MAGMATIC PROVINCE	43.7844	43.7844	143.56	143.56	SAE			s_RB-04 [4037]	NOT GIVEN [4037]				CENOZOIC [4037]					VOL					WR [4037]	59.43	1.13		16.9		8.81			5.74	2.4	0.13		1.56	3.73	0.19
[4037]	CONVERGENT MARGIN	KURILE ARC / KURILE ARC / HOKKAIDO	KITAMI MAGMATIC PROVINCE	43.7646	43.7646	143.534	143.534	SAE			s_RB-01 [4037]	NOT GIVEN [4037]				CENOZOIC [4037]					VOL					WR [4037]	58.83	1.28		15.96		8.57			6.67	2.93	0.13		2.12	2.96	0.32
[4037]	CONVERGENT MARGIN	KURILE ARC / KURILE ARC / HOKKAIDO	KITAMI MAGMATIC PROVINCE	43.7578	43.7578	143.606	143.606	SAE			s_RB-02 [4037]	NOT GIVEN [4037]				CENOZOIC [4037]					VOL					WR [4037]	49.88	1		16.89		10.62			10.3	7.02	0.18		0.66	2.51	0.19
[4037]	CONVERGENT MARGIN	KURILE ARC / KURILE ARC / HOKKAIDO	KITAMI MAGMATIC PROVINCE	43.7553	43.7553	143.607	143.607	SAE			s_V-25^ [4037]	NOT GIVEN [4037]				CENOZOIC [4037]					VOL					WR [4037]	50.59	1.02		16.66		10.68			9.63	7.61	0.18		0.72	2.55	0.2
[4037]	CONVERGENT MARGIN	KURILE ARC / KURILE ARC / HOKKAIDO	KITAMI MAGMATIC PROVINCE	43.7375	43.7375	143.312	143.312	SAE			s_KF-07 [4037]	NOT GIVEN [4037]				CENOZOIC [4037]					VOL					WR [4037]	72.62	0.19		13.26		2.92			1.49	0.09	0.21		2.95	4.61	0.03
[4037]	CONVERGENT MARGIN	KURILE ARC / KURILE ARC / HOKKAIDO	KITAMI MAGMATIC PROVINCE	43.6751	43.6751	143.399	143.399	SAE			s_KF-01 [4037]	NOT GIVEN [4037]				CENOZOIC [4037]					VOL					WR [4037]	54.72	1.05		17.68		8.06			9.61	3.82	0.15		1.12	2.69	0.21
[4037]	CONVERGENT MARGIN	KURILE ARC / KURILE ARC / HOKKAIDO	KITAMI MAGMATIC PROVINCE	43.6745	43.6745	143.398	143.398	SAE			s_KF-02 [4037]	NOT GIVEN [4037]				CENOZOIC [4037]					VOL					WR [4037]	54.06	1.02		17.59		8.18			9.86	4.33	0.18		1.05	2.58	0.19
[4037]	CONVERGENT MARGIN	KURILE ARC / KURILE ARC / HOKKAIDO	KITAMI MAGMATIC PROVINCE	43.6717	43.6717	143.396	143.396	SAE			s_KF-03 [4037]	NOT GIVEN [4037]				CENOZOIC [4037]					VOL					WR [4037]	52.04	1.02		17.56		9.28			9.63	5.34	0.16		0.78	2.85	0.2
[4037]	CONVERGENT MARGIN	KURILE ARC / KURILE ARC / HOKKAIDO	KITAMI MAGMATIC PROVINCE	43.57	43.57	143.477	143.477	SAE			s_TN-02 [4037]	NOT GIVEN [4037]				CENOZOIC [4037]					VOL					WR [4037]	53.96	1.36		16.39		12.35			8.14	3.49	0.16		0.98	3.23	0.19
[4037]	CONVERGENT MARGIN	KURILE ARC / KURILE ARC / HOKKAIDO	KITAMI MAGMATIC PROVINCE	43.5606	43.5606	143.652	143.652	SAE			s_ST-01 [4037]	NOT GIVEN [4037]				CENOZOIC [4037]					VOL					WR [4037]	57.44	1.2		17.04		9.64			6.62	2.54	0.14		1.22	3.96	0.3
[4037]	CONVERGENT MARGIN	KURILE ARC / KURILE ARC / HOKKAIDO	KITAMI MAGMATIC PROVINCE	43.5548	43.5548	143.668	143.668	SAE			s_ST-03 [4037]	NOT GIVEN [4037]				CENOZOIC [4037]					VOL					WR [4037]	58.19	1.4		15.93		11.09			5.73	2.76	0.16		1.49	3.3	0.27
[4037]	CONVERGENT MARGIN	KURILE ARC / KURILE ARC / HOKKAIDO	KITAMI MAGMATIC PROVINCE	43.5542	43.5542	143.666	143.666	SAE			s_ST-02 [4037]	BASALT, OLIVINE [4037]									VOL					WR [4037]	52.99	1.3		16.07		12.97			8.38	4.21	0.17		0.97	2.73	0.17
[4037]	CONVERGENT MARGIN	KURILE ARC / KURILE ARC / HOKKAIDO	KITAMI MAGMATIC PROVINCE	43.4987	43.4987	143.57	143.57	SAE			s_RK-011 [4037]	NOT GIVEN [4037]				CENOZOIC [4037]					VOL					WR [4037]	53.74	1.05		16.68		10.16			8.51	4.47	0.16		1.03	2.74	0.16
[4037]	CONVERGENT MARGIN	KURILE ARC / KURILE ARC / HOKKAIDO	KITAMI MAGMATIC PROVINCE	43.4987	43.4987	143.57	143.57	SAE			s_RK-012 [4037]	NOT GIVEN [4037]				CENOZOIC [4037]					VOL					WR [4037]	55.03	1.05		16.76		9.98			8.11	4.23	0.15		1.14	2.72	0.16
[4037]	CONVERGENT MARGIN	KURILE ARC / KURILE ARC / HOKKAIDO	KITAMI MAGMATIC PROVINCE	43.4683	43.4683	143.558	143.558	SAE			s_RK-021 [4037]	NOT GIVEN [4037]				CENOZOIC [4037]					VOL					WR [4037]	52.63	1.37		16.04		12.64			8.86	4.42	0.18		0.93	2.6	0.2
[4037]	CONVERGENT MARGIN	KURILE ARC / KURILE ARC / HOKKAIDO	KITAMI MAGMATIC PROVINCE	43.4683	43.4683	143.558	143.558	SAE			s_RK-022 [4037]	NOT GIVEN [4037]				CENOZOIC [4037]					VOL					WR [4037]	52.1	1.37		15.87		12.73			8.81	4.43	0.18		0.99	2.52	0.19
[4037]	CONVERGENT MARGIN	KURILE ARC / KURILE ARC / HOKKAIDO	KITAMI MAGMATIC PROVINCE	43.4672	43.4672	143.385	143.385	SAE			s_AS-2 [4037]	NOT GIVEN [4037]				CENOZOIC [4037]					VOL					WR [4037]	61.98	0.68		15.94		6.62			6.37	3.38	0.12		1.82	2.85	0.09
[4037]	CONVERGENT MARGIN	KURILE ARC / KURILE ARC / HOKKAIDO	KITAMI MAGMATIC PROVINCE	43.4067	43.4067	143.362	143.362	SAE			s_MT-02 [4037]	NOT GIVEN [4037]				CENOZOIC [4037]					VOL					WR [4037]	62.11	0.73		16.3		6.83			6.26	2.95	0.13		1.8	2.91	0.11
[4037]	CONVERGENT MARGIN	KURILE ARC / KURILE ARC / HOKKAIDO	KITAMI MAGMATIC PROVINCE	43.3923	43.3923	143.369	143.369	SAE			s_MT-03 [4037]	NOT GIVEN [4037]				CENOZOIC [4037]					VOL					WR [4037]	63.4	0.8		15.8		6.36			5.52	1.95	0.1		1.9	3.12	0.13
[4037]	CONVERGENT MARGIN	KURILE ARC / KURILE ARC / HOKKAIDO	KITAMI MAGMATIC PROVINCE	43.3342	43.3342	143.364	143.364	SAE			s_MT-04 [4037]	NOT GIVEN [4037]				CENOZOIC [4037]					VOL					WR [4037]	61.95	0.88		16.91		6.55			6.3	1.42	0.09		1.35	3.47	0.15
[4037]	CONVERGENT MARGIN	KURILE ARC / KURILE ARC / HOKKAIDO	ABASHIRI MAGMATIC PROVINCE	44.1067	44.1067	144.243	144.243	SAE			s_K-17-9 [4037]	NOT GIVEN [4037]				CENOZOIC [4037]					VOL					WR [4037]	51.96	0.99		17.72		9.65			10.13	3.98	0.17		1.15	3.02	0.19
[4037]	CONVERGENT MARGIN	KURILE ARC / KURILE ARC / HOKKAIDO	ABASHIRI MAGMATIC PROVINCE	44.0479	44.0479	144.264	144.264	SAE			s_K-17-6 [4037]	NOT GIVEN [4037]				CENOZOIC [4037]					VOL					WR [4037]	60.48	0.62		17.31		6.3			5.69	1.86	0.16		2.06	3.98	0.29
[4037]	CONVERGENT MARGIN	KURILE ARC / KURILE ARC / HOKKAIDO	ABASHIRI MAGMATIC PROVINCE	44.0479	44.0479	144.264	144.264	SAE			s_K-17-7 [4037]	NOT GIVEN [4037]				CENOZOIC [4037]					VOL					WR [4037]	60.64	0.65		17.85		5.08			5.53	1.62	0.05		2.11	4.38	0.3
[4037]	CONVERGENT MARGIN	KURILE ARC / KURILE ARC / HOKKAIDO	ABASHIRI MAGMATIC PROVINCE	44.0428	44.0428	144.26	144.26	SAE			s_K-17-3 [4037]	NOT GIVEN [4037]				CENOZOIC [4037]					VOL					WR [4037]	61.58	0.64		17.89		4.72			5.52	1.46	0.04		2.17	4.33	0.31
[4037]	CONVERGENT MARGIN	KURILE ARC / KURILE ARC / HOKKAIDO	ABASHIRI MAGMATIC PROVINCE	44.0428	44.0428	144.26	144.26	SAE			s_K-17-4 [4037]	NOT GIVEN [4037]				CENOZOIC [4037]					VOL					WR [4037]	59.88	0.61		17.24		6.31			5.63	1.9	0.17		2.17	3.93	0.29
[4037]	CONVERGENT MARGIN	KURILE ARC / KURILE ARC / HOKKAIDO	ABASHIRI MAGMATIC PROVINCE	44.016	44.016	144.288	144.288	SAE			s_K-17-1 [4037]	NOT GIVEN [4037]				CENOZOIC [4037]					VOL					WR [4037]	53.51	0.64		17.67		9.95			9.95	4.52	0.14		1.25	2.55	0.17
[4037]	CONVERGENT MARGIN	KURILE ARC / KURILE ARC / HOKKAIDO	ABASHIRI MAGMATIC PROVINCE	44.016	44.016	144.288	144.288	SAE			s_K-17-2 [4037]	NOT GIVEN [4037]				CENOZOIC [4037]					VOL					WR [4037]	52.34	0.63		17.47		9.85			10.35	4.96	0.2		1.1	2.4	0.19
[4037]	CONVERGENT MARGIN	KURILE ARC / KURILE ARC / HOKKAIDO	ABASHIRI MAGMATIC PROVINCE	43.9567	43.9567	144.258	144.258	SAE			s_TG-03 [4037]	NOT GIVEN [4037]	2000000 [4037]	6000000 [4037]							VOL					WR [4037]	61.39	1.31		17.75		5.62			5.01	0.63	0.05		3.7	3.5	0.49
[4037]	CONVERGENT MARGIN	KURILE ARC / KURILE ARC / HOKKAIDO / MITO FORMATION	SW PART OF TSUBETSU-ABASHIRI BASIN, KAMISATO AREA	43.2	43.7	144.5	144.5	SAE			s_K-16-7 [4037]	NOT GIVEN [4037]	2000000 [4037]	6000000 [4037]							VOL					WR [4037]	61.94	0.71		17.32		5.77			5.88	1.83	0.13		2.28	3.11	0.2
[4037]	CONVERGENT MARGIN	KURILE ARC / KURILE ARC / HOKKAIDO	ABASHIRI MAGMATIC PROVINCE	43.69	43.69	144.131	144.131	SAE			s_BH-01 [4037]	NOT GIVEN [4037]	2000000 [4037]	6000000 [4037]							VOL					WR [4037]	64.86	0.91		14.85		8.05			3.86	1.01	0.1		2.37	3.97	0.31
[4037]	CONVERGENT MARGIN	KURILE ARC / KURILE ARC / HOKKAIDO	ABASHIRI MAGMATIC PROVINCE	43.564	43.564	144.228	144.228	SAE			s_V-48^ [4037]	NOT GIVEN [4037]	2000000 [4037]	6000000 [4037]							VOL					WR [4037]	66.32	0.73		14.96		5.79			3.95	1.01	0.11		1.86	4.1	0.19
[4037]	CONVERGENT MARGIN	KURILE ARC / KURILE ARC / HOKKAIDO	ABASHIRI MAGMATIC PROVINCE	43.4675	43.4675	142.5	144.331	SAE			s_K-16-14 [4037]	NOT GIVEN [4037]	2000000 [4037]	6000000 [4037]							VOL					WR [4037]	57.97	1.41		14.58		12.24			7.81	2.39	0.18		0.42	2.82	0.24
[4037]	CONVERGENT MARGIN	KURILE ARC / KURILE ARC / HOKKAIDO	ABASHIRI MAGMATIC PROVINCE	43.4662	43.4662	144.346	144.346	SAE			s_TY-104 [4037]	NOT GIVEN [4037]	2000000 [4037]	6000000 [4037]							VOL					WR [4037]	61.75	1.31		13.41		11.12			5.94	2.23	0.15		0.99	3.01	0.2
[4037]	CONVERGENT MARGIN	KURILE ARC / KURILE ARC / HOKKAIDO	ABASHIRI MAGMATIC PROVINCE	43.455	43.455	144.045	144.045	SAE			s_AK-1 [4037]	NOT GIVEN [4037]	2000000 [4037]	6000000 [4037]							VOL					WR [4037]	63.28	0.69		16.45		6.55			4.4	1.26	0.2		2	4.36	0.26
[4037]	CONVERGENT MARGIN	KURILE ARC / KURILE ARC / HOKKAIDO	ABASHIRI MAGMATIC PROVINCE	43.4428	43.4428	144.202	144.202	SAE			s_V-51^ [4037]	NOT GIVEN [4037]	2000000 [4037]	6000000 [4037]							VOL					WR [4037]	53.9	1.14		18.4		11.28			9.03	3.31	0.2		0.87	3.12	0.21
[4037]	CONVERGENT MARGIN	KURILE ARC / KURILE ARC / HOKKAIDO / YUBAEGAWA FORMATION	AKAN-KUTCHARO UPLIFT ZONE, S OF LAKE KUTCHARO-KO, ABASHIRI MAGMATIC PROVINCE	43.4364	43.4364	144.322	144.322	SAE			s_K-16-13 [4037]	NOT GIVEN [4037]	2000000 [4037]	6000000 [4037]							VOL					WR [4037]	60.28	0.89		16.25		8.95			6.15	2.35	0.2		1.74	3.95	0.53
[3568]	CONVERGENT MARGIN	KURILE ARC / KURILE ARC / HOKKAIDO / HOROMAN PERIDOTITE	N OF HOROMAN VILLAGE, SAMANI, HIDAKA PROVINCE	42	42.5	143	143.3	SAE			s_HN60100421 [3568]	PERIDOTITE, ENSTATITE [3568]				JURASSIC [3568]					PLU					WR [3568]	43.6	0		0.85	0.24	0.74	6.87		0.26	47.65	0.13		0.05	0.12	0		0.13	0
[3568]	CONVERGENT MARGIN	KURILE ARC / KURILE ARC / HOKKAIDO / HOROMAN PERIDOTITE	N OF HOROMAN VILLAGE, SAMANI, HIDAKA PROVINCE	42	42.5	143	143.3	SAE			s_HN60100325 [3568]	PERIDOTITE, ENSTATITE-DIOPSIDE [3568]				JURASSIC [3568]					PLU					WR [3568]	43.22	0		1.15	0.64	0.83	7.24		1.9	43.8	0.11	0.29	0.03	0.19	0		0.1	0.39
[3568]	CONVERGENT MARGIN	KURILE ARC / KURILE ARC / HOKKAIDO / HOROMAN PERIDOTITE	N OF HOROMAN VILLAGE, SAMANI, HIDAKA PROVINCE	42	42.5	143	143.3	SAE			s_HN61071102 [3568]	PERIDOTITE, ENSTATITE-DIOPSIDE [3568]				JURASSIC [3568]					PLU					WR [3568]	44.4	0		1.25	0.5	1.14	7.08		1.4	44.05	0.1	0.31	0.04	0.12	0		0	0.25
[3568]	CONVERGENT MARGIN	KURILE ARC / KURILE ARC / HOKKAIDO / HOROMAN PERIDOTITE	N OF HOROMAN VILLAGE, SAMANI, HIDAKA PROVINCE	42	42.5	143	143.3	SAE			s_HN61071108 [3568]	PERIDOTITE, PLAGIOCLASE [3568]				JURASSIC [3568]					PLU					WR [3568]	43.55	0.18		3.17		0.9	7.1		2.8	40.22	0.13	0.39	0.06	0.35	0		0.1	1.74
[3568]	CONVERGENT MARGIN	KURILE ARC / KURILE ARC / HOKKAIDO / HOROMAN PERIDOTITE	N OF HOROMAN VILLAGE, SAMANI, HIDAKA PROVINCE	42	42.5	143	143.3	SAE			s_HN61071121 [3568]	PERIDOTITE, PLAGIOCLASE [3568]				JURASSIC [3568]					PLU					WR [3568]	44.62	0.19		3.81	0.33	0.94	7.49		3.33	38.8	0.12		0.05	0.36	0		0.29	0.05
[3568]	CONVERGENT MARGIN	KURILE ARC / KURILE ARC / HOKKAIDO / HOROMAN PERIDOTITE	N OF HOROMAN VILLAGE, SAMANI, HIDAKA PROVINCE	42	42.5	143	143.3	SAE			s_HN61071110 [3568]	NOT GIVEN [3568]				JURASSIC [3568]					VEIN					WR [3568]	46.5	0.43		16.12	0.19	0.6	6.33		11.12	17.09	0.18		0.05	1.5	0		0.33	0.05
[3567]	CONVERGENT MARGIN	KURILE ARC / KURILE ARC / HOKKAIDO / UENZARU PERIDOTITE	UENZARU AREA, HIDAKA PROVINCE	42.8	43.2	142.5	143	SAE			s_LHERZOLITEII [3567]	LHERZOLITE [3567]								INTENSELY MYLONITIZED [3567]	PLU					WR [3567]	44.41	0.15		3.79		2.16	7.07		2.47	39.64				0.3
[4477]	CONVERGENT MARGIN	KURILE ARC / KURILE ARC / HOKKAIDO	HIDAKA BELT, SARUGAWA	42.8	42.8	142.5	142.5	SAE			s_HK-94-3 [4477]	GRANODIORITE, BIOTITE [4477]									PLU					WR [4477]
[4901]	CONVERGENT MARGIN	KURILE ARC / KURILE ARC / RISHIRI / RISHIRI / KUTSUGATA LAVA	SHORE OF KUTSUGATA	45.1	45.1	141.27	141.27	SAE			s_FM-25 [4901]	BASALT, ALKALINE [4901]									VOL					WR [4901]	50.88	1.35		17.7		8.42			9.54	5.66	0.14		0.57	4.05	0.28
[4901]	CONVERGENT MARGIN	KURILE ARC / KURILE ARC / RISHIRI / RISHIRI / KUTSUGATA LAVA	SHORE OF KUTSUGATA	45.1	45.1	141.27	141.27	SAE			s_KU-18 [4901]	BASALT, ALKALINE [4901]									VOL					WR [4901]	50.55	1.44		17.38		8.74			9.45	5.51	0.15		0.59	4.12	0.3
[4901]	CONVERGENT MARGIN	KURILE ARC / KURILE ARC / RISHIRI / RISHIRI / KUTSUGATA LAVA	SHORE OF KUTSUGATA	45.1	45.1	141.27	141.27	SAE			s_KU-16 [4901]	BASALT, ALKALINE [4901]									VOL					WR [4901]	51.32	1.48		17.37		8.79			9.49	5.35	0.15		0.64	4.27	0.31
[4901]	CONVERGENT MARGIN	KURILE ARC / KURILE ARC / RISHIRI / RISHIRI / KUTSUGATA LAVA	SHORE OF KUTSUGATA	45.1	45.1	141.27	141.27	SAE			s_KU-14 [4901]	BASALT, ALKALINE [4901]									VOL					WR [4901]	51.11	1.47		17.55		8.75			9.48	5.4	0.15		0.63	4.24	0.29
[4901]	CONVERGENT MARGIN	KURILE ARC / KURILE ARC / RISHIRI / RISHIRI / KUTSUGATA LAVA	SHORE OF KUTSUGATA	45.1	45.1	141.27	141.27	SAE			s_KM-7 [4901]	BASALT, ALKALINE [4901]									VOL					WR [4901]	51.28	1.41		17.44		8.6			9.12	5.28	0.15		0.65	4.25	0.29
[4901]	CONVERGENT MARGIN	KURILE ARC / KURILE ARC / RISHIRI / RISHIRI / KUTSUGATA LAVA	SHORE OF KUTSUGATA	45.1	45.1	141.27	141.27	SAE			s_KR-31 [4901]	BASALT, ALKALINE [4901]									VOL					WR [4901]	51.5	1.39		17.55		8.61			9.06	5.04	0.15		0.66	4.22	0.3
[4901]	CONVERGENT MARGIN	KURILE ARC / KURILE ARC / RISHIRI / RISHIRI / KUTSUGATA LAVA	SHORE OF KUTSUGATA	45.1	45.1	141.27	141.27	SAE			s_KR-27 [4901]	BASALT, ALKALINE [4901]									VOL					WR [4901]	51.79	1.38		17.43		8.54			9.04	4.84	0.15		0.74	4.32	0.29
[4901]	CONVERGENT MARGIN	KURILE ARC / KURILE ARC / RISHIRI / RISHIRI / KUTSUGATA LAVA	SHORE OF KUTSUGATA	45.1	45.1	141.27	141.27	SAE			s_KU-26 [4901]	BASALT, ALKALINE [4901]									VOL					WR [4901]	51.71	1.34		17.41		8.54			9.06	5.23	0.15		0.71	4.25	0.28
[4901]	CONVERGENT MARGIN	KURILE ARC / KURILE ARC / RISHIRI / RISHIRI / KUTSUGATA LAVA	SHORE OF KUTSUGATA	45.1	45.1	141.27	141.27	SAE			s_KR-42 [4901]	BASALT, ALKALINE [4901]									VOL					WR [4901]	51.77	1.38		17.81		8.56			9.17	5.09	0.15		0.65	4.29	0.3
[4901]	CONVERGENT MARGIN	KURILE ARC / KURILE ARC / RISHIRI / RISHIRI / KUTSUGATA LAVA	SHORE OF KUTSUGATA	45.1	45.1	141.27	141.27	SAE			s_KU-10 [4901]	BASALT, ALKALINE [4901]									VOL					WR [4901]	51.77	1.39		17.77		8.52			9.14	4.91	0.15		0.72	4.33	0.3
[4901]	CONVERGENT MARGIN	KURILE ARC / KURILE ARC / RISHIRI / RISHIRI / KUTSUGATA LAVA	SHORE OF KUTSUGATA	45.1	45.1	141.27	141.27	SAE			s_KM-9 [4901]	BASALT, ALKALINE [4901]									VOL					WR [4901]	51.88	1.36		16.85		8.56			9.02	5.11	0.15		0.75	4.17	0.29
[4901]	CONVERGENT MARGIN	KURILE ARC / KURILE ARC / RISHIRI / RISHIRI / KUTSUGATA LAVA	SHORE OF KUTSUGATA	45.1	45.1	141.27	141.27	SAE			s_KM-10 [4901]	BASALT, ALKALINE [4901]									VOL					WR [4901]	52.51	1.45		16.97		8.85			8.67	4.87	0.15		0.77	4.36	0.34
[10871][16007][6973]	CONVERGENT MARGIN	KURILE ARC / KURILE ARC / RISHIRI / RISHIRI		45.1	45.1	141.27	141.27	SAE			s_MH-02 [10871]	BASALT [10871]									VOL					WR [10871]	49.87	1.03		16.52				9.38	9.37	8.35	0.17		0.77	3.3	0.24	0.67
[7185][3109]	CONVERGENT MARGIN	KURILE ARC / KURILE ARC / RISHIRI / RISHIRI		45.1	45.1	141.27	141.27	SAE			s_R-1 [7185]	BASALT [7185]				QUATERNARY [7185]					VOL			F		WR [7185]	51.89	1.23		18.43		8.22			9.95	5.51	0.14	0.058	0.54	4.08	0.24
[7185][3109]	CONVERGENT MARGIN	KURILE ARC / KURILE ARC / RISHIRI / RISHIRI		45.1	45.1	141.27	141.27	SAE			s_R-10 [7185]	BASALT [7185]				QUATERNARY [7185]					VOL			F		WR [7185]	52.06	1.23		17.65		8.63			9.08	6.2	0.15	0.072	0.66	4.06	0.26
[5093]	CONVERGENT MARGIN	KURILE ARC / KURILE ARC / RISHIRI / RISHIRI		45.1048	45.1048	141.264	141.264	SAE			s_RISHIRI [5093]	NOT GIVEN [5093]									VOL					GL [5093]	74.17	0.15		11.62				1.36	1.36	0.15	0.06		2.21	3.72	0.02								0.12
[5093]	CONVERGENT MARGIN	KURILE ARC / KURILE ARC / RISHIRI / RISHIRI / WANKONOSAWA TEPHRA		45.1651	45.1651	141.615	141.615	SAE			s_RS-WN [5093]	NOT GIVEN [5093]									VOL					GL [5093]	67.63	0.34		16.02				2.34	2.66	0.82	0.13		1.55	5.62	0.23								0.09
[3857]	CONVERGENT MARGIN	KURILE ARC / KURILE ARC / HOKKAIDO / HOROMAN PERIDOTITE	MAIN HARZBURGITE-LHERZOLITE SUITE	42.1014	42.1014	143.06	143.06	SAE			s_HOR1A [3857]	HARZBURGITE [3857]									PLU				HE3_HE4 from OLIVINE [3857]	MIN [3857]
[3857]	CONVERGENT MARGIN	KURILE ARC / KURILE ARC / HOKKAIDO / HOROMAN PERIDOTITE	MAIN HARZBURGITE-LHERZOLITE SUITE	42.1014	42.1014	143.06	143.06	SAE			s_HOR1B [3857]	HARZBURGITE [3857]									PLU				HE3_HE4 from OLIVINE [3857]	MIN [3857]
[3857]	CONVERGENT MARGIN	KURILE ARC / KURILE ARC / HOKKAIDO / HOROMAN PERIDOTITE	MAIN HARZBURGITE-LHERZOLITE SUITE	42.1014	42.1014	143.06	143.06	SAE			s_HOR1C [3857]	HARZBURGITE [3857]									PLU					WR [3857]
[3857]	CONVERGENT MARGIN	KURILE ARC / KURILE ARC / HOKKAIDO / HOROMAN PERIDOTITE	MAIN HARZBURGITE-LHERZOLITE SUITE	42.1014	42.1014	143.06	143.06	SAE			s_HOR1D [3857]	HARZBURGITE [3857]									PLU					WR [3857]
[3857]	CONVERGENT MARGIN	KURILE ARC / KURILE ARC / HOKKAIDO / HOROMAN PERIDOTITE	MAIN HARZBURGITE-LHERZOLITE SUITE	42.1014	42.1014	143.06	143.06	SAE			s_HOR1E [3857]	HARZBURGITE [3857]									PLU					WR [3857]
[3857]	CONVERGENT MARGIN	KURILE ARC / KURILE ARC / HOKKAIDO / HOROMAN PERIDOTITE	MAIN HARZBURGITE-LHERZOLITE SUITE	42.1014	42.1014	143.06	143.06	SAE			s_HOR1E [3857]	HARZBURGITE [3857]									PLU					WR [3857]
[3857]	CONVERGENT MARGIN	KURILE ARC / KURILE ARC / HOKKAIDO / HOROMAN PERIDOTITE	MAIN HARZBURGITE-LHERZOLITE SUITE	42.1014	42.1014	143.06	143.06	SAE			s_HOR1G [3857]	HARZBURGITE [3857]									PLU					WR [3857]
[3857]	CONVERGENT MARGIN	KURILE ARC / KURILE ARC / HOKKAIDO / HOROMAN PERIDOTITE	MAIN HARZBURGITE-LHERZOLITE SUITE	42.1014	42.1014	143.06	143.06	SAE			s_HOR4 [3857]	HARZBURGITE [3857]									PLU				HE3_HE4 from OLIVINE [3857]	MIN [3857]
[3857]	CONVERGENT MARGIN	KURILE ARC / KURILE ARC / HOKKAIDO / HOROMAN PERIDOTITE	MAIN HARZBURGITE-LHERZOLITE SUITE	42.1014	42.1014	143.06	143.06	SAE			s_HOR4 [3857]	HARZBURGITE [3857]									PLU				HE3_HE4 from OLIVINE [3857]	MIN [3857]
[3857]	CONVERGENT MARGIN	KURILE ARC / KURILE ARC / HOKKAIDO / HOROMAN PERIDOTITE	MAIN HARZBURGITE-LHERZOLITE SUITE	42.1014	42.1014	143.06	143.06	SAE			s_HOR5A [3857]	HARZBURGITE [3857]									PLU				HE3_HE4 from OLIVINE [3857]	MIN [3857]
[3857]	CONVERGENT MARGIN	KURILE ARC / KURILE ARC / HOKKAIDO / HOROMAN PERIDOTITE	MAIN HARZBURGITE-LHERZOLITE SUITE	42.1014	42.1014	143.06	143.06	SAE			s_HOR6.5 [3857]	HARZBURGITE [3857]									PLU				HE3_HE4 from OLIVINE [3857]	MIN [3857]
[3100]	CONVERGENT MARGIN	KURILE ARC / KURILE ARC / HOKKAIDO / NEMURO GROUP		43.38	43.38	145.7	145.7	SAE			s_ND1 [3100]	DOLERITE, ALKALINE [3100]									VOL			F		WR [3100]													1.34
[3100]	CONVERGENT MARGIN	KURILE ARC / KURILE ARC / HOKKAIDO / NEMURO GROUP	CAPE NOSAPPU	43.3833	43.3833	145.817	145.817	SAE			s_ND5 [3100]	DOLERITE, ALKALINE [3100]									VOL			F		WR [3100]													2.65
[3100]	CONVERGENT MARGIN	KURILE ARC / KURILE ARC / HOKKAIDO / NEMURO GROUP	CAPE NOSAPPU	43.3833	43.3833	145.817	145.817	SAE			s_ND6 [3100]	MONZONITE [3100]									PLU			F		WR [3100]
[21763]	CONVERGENT MARGIN	KURILE ARC / KURILE ARC / HOKKAIDO / HOROMAN PERIDOTITE		42	42	143	143	SAE			s_GP02/108H [21763]	HARZBURGITE [21763]									PLU					WR [21763]	44.17	0.005		0.79				7.48642	0.63	45.03	0.132		0.004	0.006	0.003
[7760][4799]	CONVERGENT MARGIN	KURILE ARC / KURILE ARC / RISHIRI / RISHIRI / KUTSUGATA LAVA	SHORE OF KUTSUGATA	45.1	45.1	141.27	141.27	SAE			s_FM-15 [7760]	BASALT, ALKALINE [7760]				QUATERNARY [4799]					VOL					WR [7760]	52.06	1.39		17.63		2.61	5.69	7.51	9.56	5.74	0.16		0.62	4.23	0.28		0.46
[7760][10509]	CONVERGENT MARGIN	KURILE ARC / KURILE ARC / RISHIRI / RISHIRI / KUTSUGATA LAVA	SHORE OF KUTSUGATA	45.1	45.1	141.27	141.27	SAE			s_KR-28 [7760]	ANDESITE, BASALTIC [7760]	29300 [10509]	29300 [10509]							VOL					WR [7760]	53.03	1.43		17.33		3.14	5.34		8.99	5.16	0.16		0.74	4.14	0.31		0.63
[10509]	CONVERGENT MARGIN	KURILE ARC / KURILE ARC / RISHIRI / RISHIRI / KUTSUGATA LAVA	SHORE OF KUTSUGATA	45.1	45.1	141.27	141.27	SAE			s_KR-9 [10509]	ANDESITE, BASALTIC [10509]	29300 [10509]	29300 [10509]							VOL					WR [10509]	53.19	1.53		16.71				8.57	8.43	4.87	0.17		0.8	4.39	0.32
[7760][4799]	CONVERGENT MARGIN	KURILE ARC / KURILE ARC / RISHIRI / RISHIRI / KUTSUGATA LAVA	SHORE OF KUTSUGATA	45.1	45.1	141.27	141.27	SAE			s_TA-26 [7760]	BASALT, ALKALINE [7760]				QUATERNARY [4799]					VOL					WR [7760]	52	1.4		17.57		2.84	5.46	7.42	9.33	5.5	0.16		0.63	4.18	0.29		0.38
[21807]	CONVERGENT MARGIN	KURILE ARC / KURILE ARC / HOKKAIDO / HIROO OMPLEX - DAIMARUYAMA GREENSTONES		42	42	143	143	SAE			s_DMG-1A [21807]	NOT GIVEN [21807]	48000000 [21807]	57000000 [21807]		PALEOGENE [21807]					VOL					WR [21807]	63.41	0.77		15.37				5.43	2.18	1.55	0.22		5.04	4.37	0.31
[21807]	CONVERGENT MARGIN	KURILE ARC / KURILE ARC / HOKKAIDO / HIROO OMPLEX - DAIMARUYAMA GREENSTONES		42	42	143	143	SAE			s_DMG-1B [21807]	NOT GIVEN [21807]	48000000 [21807]	57000000 [21807]		PALEOGENE [21807]					VOL					WR [21807]	63.2	0.76		15.93				4.94	2.51	1.42	0.2		4.96	5.06	0.33
[21807]	CONVERGENT MARGIN	KURILE ARC / KURILE ARC / HOKKAIDO / HIROO OMPLEX - DAIMARUYAMA GREENSTONES		42	42	143	143	SAE			s_DMG-2A [21807]	NOT GIVEN [21807]	48000000 [21807]	57000000 [21807]		PALEOGENE [21807]					VOL					WR [21807]	57.53	0.91		17.37				6.48	3.76	2.16	0.19		3.7	5.95	0.39
[21807]	CONVERGENT MARGIN	KURILE ARC / KURILE ARC / HOKKAIDO / HIROO OMPLEX - DAIMARUYAMA GREENSTONES		42	42	143	143	SAE			s_150905 ST1A [21807]	NOT GIVEN [21807]	48000000 [21807]	57000000 [21807]		PALEOGENE [21807]					VOL					WR [21807]	61.21	0.8		17.34				5.49	2.34	2.03	0.3		3.63	5.91	0.37
[21807]	CONVERGENT MARGIN	KURILE ARC / KURILE ARC / HOKKAIDO / HIROO OMPLEX - DAIMARUYAMA GREENSTONES		42	42	143	143	SAE			s_150905 ST1B [21807]	NOT GIVEN [21807]	48000000 [21807]	57000000 [21807]		PALEOGENE [21807]					VOL					WR [21807]	63.5	0.79		17.37				4.89	4.38	1.8	0.19		4.34	2.42	0.29
[21807]	CONVERGENT MARGIN	KURILE ARC / KURILE ARC / HOKKAIDO / HIROO OMPLEX - DAIMARUYAMA GREENSTONES		42	42	143	143	SAE			s_150905 ST2 [21807]	NOT GIVEN [21807]	48000000 [21807]	57000000 [21807]		PALEOGENE [21807]					VOL					WR [21807]	60.81	0.81		17.51				5.7	2.55	1.82	0.23		4.78	5.01	0.33
[21807]	CONVERGENT MARGIN	KURILE ARC / KURILE ARC / HOKKAIDO / HIROO OMPLEX - DAIMARUYAMA GREENSTONES		42	42	143	143	SAE			s_71301 [21807]	NOT GIVEN [21807]	48000000 [21807]	57000000 [21807]		PALEOGENE [21807]					VOL					WR [21807]	61.33	0.78		16.73				6.33	5.73	2.35	0.29		2.15	1.48	0.31
[21807]	CONVERGENT MARGIN	KURILE ARC / KURILE ARC / HOKKAIDO / HIROO OMPLEX - DAIMARUYAMA GREENSTONES		42	42	143	143	SAE			s_71302 [21807]	NOT GIVEN [21807]	48000000 [21807]	57000000 [21807]		PALEOGENE [21807]					VOL					WR [21807]	58.51	0.89		17.09				6.35	2.96	1.96	0.24		5.18	5.01	0.41
[21807]	CONVERGENT MARGIN	KURILE ARC / KURILE ARC / HOKKAIDO / HIROO OMPLEX - DAIMARUYAMA GREENSTONES		42	42	143	143	SAE			s_71303 [21807]	NOT GIVEN [21807]	48000000 [21807]	57000000 [21807]		PALEOGENE [21807]					VOL					WR [21807]	59.28	0.84		17.1				6.07	2.75	1.95	0.23		4.26	5.76	0.38
[21807]	CONVERGENT MARGIN	KURILE ARC / KURILE ARC / HOKKAIDO / HIROO OMPLEX - DAIMARUYAMA GREENSTONES		42	42	143	143	SAE			s_71304 [21807]	NOT GIVEN [21807]	48000000 [21807]	57000000 [21807]		PALEOGENE [21807]					VOL					WR [21807]	59.46	0.8		16.92				5.84	2.85	1.76	0.21		4.38	5.81	0.37
[21807]	CONVERGENT MARGIN	KURILE ARC / KURILE ARC / HOKKAIDO / HIROO OMPLEX - DAIMARUYAMA GREENSTONES		42	42	143	143	SAE			s_71305 [21807]	NOT GIVEN [21807]	48000000 [21807]	57000000 [21807]		PALEOGENE [21807]					VOL					WR [21807]	64.98	0.6		15.81				3.97	2.09	1.28	0.17		4.51	4.82	0.26
[21807]	CONVERGENT MARGIN	KURILE ARC / KURILE ARC / HOKKAIDO / HIROO OMPLEX - DAIMARUYAMA GREENSTONES		42	42	143	143	SAE			s_71307 [21807]	NOT GIVEN [21807]	48000000 [21807]	57000000 [21807]		PALEOGENE [21807]					VOL					WR [21807]	57.57	0.84		18.02				6.4	2.99	1.99	0.17		1.93	8.38	0.56
[21807]	CONVERGENT MARGIN	KURILE ARC / KURILE ARC / HOKKAIDO / HIROO OMPLEX - DAIMARUYAMA GREENSTONES		42	42	143	143	SAE			s_71306 [21807]	NOT GIVEN [21807]	48000000 [21807]	57000000 [21807]		PALEOGENE [21807]					VOL					WR [21807]	39.69	1.51		11.95				8.64	28.32	5.49	0.15		1.18	2.18	0.35
[21807]	CONVERGENT MARGIN	KURILE ARC / KURILE ARC / HOKKAIDO / HIROO OMPLEX - DAIMARUYAMA GREENSTONES		42	42	143	143	SAE			s_71306-L [21807]	NOT GIVEN [21807]	48000000 [21807]	57000000 [21807]		PALEOGENE [21807]					VOL					WR [21807]	49.57	1.9		14.52				10.78	11.16	6.31	0.21		1.32	2.57	0.27
[5896]	CONVERGENT MARGIN	KURILE ARC / KURILE ARC / HOKKAIDO / NEMURO GROUP		43.16	43.16	145.115	145.115	SAE			s_M1 [5896]	MONZODIORITE [5896]									PLU					WR [5896]
[5893]	CONVERGENT MARGIN	KURILE ARC / KURILE ARC / HOKKAIDO / NEMURO GROUP	CAPE NOSAPPU	43.3833	43.3833	145.817	145.817	SAE			s_6931 [5893]	DOLERITE [5893]									VOL					WR [5893]
[5893]	CONVERGENT MARGIN	KURILE ARC / KURILE ARC / HOKKAIDO / NEMURO GROUP	CAPE NOSAPPU	43.3833	43.3833	145.817	145.817	SAE			s_6932 [5893]	MONZODIORITE [5893]									PLU			F		WR [5893]
[5893]	CONVERGENT MARGIN	KURILE ARC / KURILE ARC / HOKKAIDO / NEMURO GROUP	CAPE NOSAPPU	43.3833	43.3833	145.817	145.817	SAE			s_6932 [5893]	MONZODIORITE [5893]									PLU			F		WR [5893]
[3890][3517]	CONVERGENT MARGIN	KURILE ARC / KURILE ARC / HOKKAIDO / NAKAHORONAI LAVA	OMU VOLCANIC ZONE	44.6276	44.6276	142.798	142.798	SAE			s_MO1 [3890]	ANDESITE, BASALTIC [3890] / NOT GIVEN [3517]	13000000 [3517]	13000000 [3517]							VOL			F		WR [3890]	55.23	0.95		18.63				7.35	8.14	4.36	0.12		1.05	3.45	0.14
[3890][3517]	CONVERGENT MARGIN	KURILE ARC / KURILE ARC / HOKKAIDO / KUNNEBETSU LAVA	KITAMI VOLCANIC ZONE	43.549	43.549	143.675	143.675	SAE			s_R1 [3890]	ANDESITE, BASALTIC [3890] / NOT GIVEN [3517]	4000000 [3517]	4000000 [3517]							VOL			F		WR [3890]	57.07	1.23		16.37				8.82	6.42	2.57	0.17		1.37	3.64	0.25
[3890][3517]	CONVERGENT MARGIN	KURILE ARC / KURILE ARC / HOKKAIDO / MARUYAMA FORMATION	KITAMI VOLCANIC ZONE	43.6734	43.6734	143.396	143.396	SAE			s_YA1 [3890]	BASALT [3890] / NOT GIVEN [3517]	4000000 [3517]	4000000 [3517]							VOL			F		WR [3890]	52.04	1.04		18.79				8.14	9.75	5.19	0.15		0.73	2.95	0.19
[3890][3517]	CONVERGENT MARGIN	KURILE ARC / KURILE ARC / HOKKAIDO / KESHOMAPPU LAVA	KITAMI VOLCANIC ZONE	43.7398	43.7398	143.352	143.352	SAE			s_YA2 [3890]	ANDESITE, BASALTIC [3890] / NOT GIVEN [3517]	4000000 [3517]	4000000 [3517]							VOL			F		WR [3890]	56.97	1.18		17.06				7.7	6.47	2.59	0.13		1.29	4.1	0.34
[3890][3517]	CONVERGENT MARGIN	KURILE ARC / KURILE ARC / HOKKAIDO / SAROMA LAVA	KITAMI VOLCANIC ZONE	44.0508	44.0508	143.824	143.824	SAE			s_SA951 [3890]	ANDESITE, BASALTIC [3890] / NOT GIVEN [3517]	4500000 [3517]	4500000 [3517]							VOL			F		WR [3890]	56.39	0.95		16.53				6.67	8.03	5.11	0.13		1.29	3.37	0.12
[3890][3517]	CONVERGENT MARGIN	KURILE ARC / KURILE ARC / HOKKAIDO / NIRINPANGAWA LAVA	KITAMI VOLCANIC ZONE, GRABEN	44.0059	44.0059	143.469	143.469	SAE			s_MA1 [3890]	BASALT [3890]	8000000 [3517]	8000000 [3517]							VOL			F		WR [3890]	49.63	1.22		17.68				9.25	9.85	7.38	0.18		0.51	3.06	0.27
[3890][3517]	CONVERGENT MARGIN	KURILE ARC / KURILE ARC / HOKKAIDO / NIRINPANGAWA LAVA	KITAMI VOLCANIC ZONE, GRABEN	44.0011	44.0011	143.471	143.471	SAE			s_MA2 [3890]	BASALT [3890]	8000000 [3517]	8000000 [3517]							VOL			F		WR [3890]	49.8	1.13		17.65				8.7	9.71	8.06	0.16		0.7	2.92	0.23
[3890][3517]	CONVERGENT MARGIN	KURILE ARC / KURILE ARC / HOKKAIDO / SAKAENO LAVA	KITAMI VOLCANIC ZONE, GRABEN	44.0118	44.0118	143.441	143.441	SAE			s_MA3 [3890]	ANDESITE [3890] / BASALT [3517]	7000000 [3517]	7000000 [3517]		MIOCENE [3890]					VOL			F		WR [3890]	63.19	0.96		16.39				5.41	4.68	1.37	0.13		2.37	4.01	0.3
[3890][3517]	CONVERGENT MARGIN	KURILE ARC / KURILE ARC / HOKKAIDO / KAKUREZAWA LAVA	KITAMI VOLCANIC ZONE, GRABEN	44.027	44.027	143.455	143.455	SAE			s_MA954 [3890]	BASALT [3890]	9000000 [3517]	9000000 [3517]							VOL			F		WR [3890]	51.88	1.09		16.58				8.47	8.57	7.75	0.16		0.81	2.88	0.21
[3890][3517]	CONVERGENT MARGIN	KURILE ARC / KURILE ARC / HOKKAIDO	KITAMI VOLCANIC ZONE, GRABEN	44.0598	44.0598	143.478	143.478	SAE			s_MA5 [3890]	BASALT [3890]	8000000 [3517]	8000000 [3517]							VOL			F		WR [3890]	51.88	1.27		17.59				8.48	9.07	7.02	0.15		0.74	3.41	0.34
[3890][3517]	CONVERGENT MARGIN	KURILE ARC / KURILE ARC / HOKKAIDO	KITAMI VOLCANIC ZONE, GRABEN	44.0864	44.0864	143.366	143.366	SAE			s_MA6 [3890]	BASALT [3890]	8000000 [3517]	8000000 [3517]		MIOCENE [3890]					VOL			F		WR [3890]	49.57	1.45		17.67				10.32	9.55	5.68	0.2		0.42	3.07	0.23
[3890][3517]	CONVERGENT MARGIN	KURILE ARC / KURILE ARC / HOKKAIDO / CHIYODA LAVA	KITAMI VOLCANIC ZONE, GRABEN	44.0807	44.0807	143.386	143.386	SAE			s_MA7 [3890]	BASALT [3890]	8000000 [3517]	8000000 [3517]		MIOCENE [3890]					VOL			F		WR [3890]	49.77	1.18		18.16				8.76	10.15	6.97	0.17		0.32	3	0.19
[3890][3517]	CONVERGENT MARGIN	KURILE ARC / KURILE ARC / HOKKAIDO / MINAMINOSAWA LAVA	KITAMI VOLCANIC ZONE	44.092	44.092	143.559	143.559	SAE			s_MA8 [3890]	BASALT [3890]	8000000 [3517]	8000000 [3517]		MIOCENE [3890]					VOL			F		WR [3890]	49.2	0.99		16.58				8.63	9.84	9.34	0.15		0.52	2.56	0.16
[3890][3517]	CONVERGENT MARGIN	KURILE ARC / KURILE ARC / HOKKAIDO / MINAMINOSAWA LAVA	KITAMI VOLCANIC ZONE, GRABEN	44.079	44.079	143.495	143.495	SAE			s_MA9 [3890]	BASALT [3890]	9000000 [3517]	9000000 [3517]		MIOCENE [3890]					VOL			F		WR [3890]	49.41	1.29		17.65				8.49	10.83	7.04	0.19		0.33	3.05	0.14
[3890][3517]	CONVERGENT MARGIN	KURILE ARC / KURILE ARC / HOKKAIDO / SARURU DYKE	KITAMI VOLCANIC ZONE	44.4381	44.4381	143.226	143.226	SAE			s_MO3 [3890]	ANDESITE, BASALTIC [3890] / BASALT [3517]	9000000 [3517]	9000000 [3517]							VOL			F		WR [3890]	53.12	1.14		17.84				7.07	8.06	6.63	0.13		0.8	3.74	0.29
[3890][3517]	CONVERGENT MARGIN	KURILE ARC / KURILE ARC / HOKKAIDO / MONBETSU BASALT	KITAMI VOLCANIC ZONE	44.3626	44.3626	143.358	143.358	SAE			s_MO4 [3890]	BASALT [3890]	9000000 [3517]	9000000 [3517]		MIOCENE [3890]					VOL			F		WR [3890]	52.22	1.09		17.98				7.31	8.13	6.49	0.13		0.96	3.77	0.28
[3054]	CONVERGENT MARGIN	KURILE ARC / KURILE ARC / KUNASHIR / MENDELEEV		43.98	43.98	145.7	145.7	SAE			s_A [3054]	DACITE [3054]									VOL					WR [3054]	67.78	0.43		14.54		1.37	3.68		4.59	1.68	0.12		0.84	4	0.07
[3054]	CONVERGENT MARGIN	KURILE ARC / KURILE ARC / KUNASHIR / MENDELEEV		43.98	43.98	145.7	145.7	SAE			s_B [3054]	ANDESITE [3054]									VOL					WR [3054]	55.63	0.76		17.32		6.08	3.67		8.05	4.31	0.17		0.41	2.73	0.08
[3890][3517]	CONVERGENT MARGIN	KURILE ARC / KURILE ARC / HOKKAIDO / MONBETSU BASALT	KITAMI VOLCANIC ZONE	44.3412	44.3412	143.319	143.319	SAE			s_MO5 [3890]	BASALT [3890]	4000000 [3517]	4000000 [3517]							VOL			F		WR [3890]	52.06	1.25		18.06				8.19	8.22	6.05	0.15		0.99	3.69	0.34
[3890][3517]	CONVERGENT MARGIN	KURILE ARC / KURILE ARC / HOKKAIDO	ABASHIRI VOLCANIC ZONE	44.0767	44.0767	144.244	144.244	SAE			s_AB951 [3890]	BASALT [3890] / NOT GIVEN [3517]	11000000 [3517]	11000000 [3517]							VOL			F		WR [3890]	51.92	1.02		19.17				8.59	10.37	3.91	0.16		1.07	3.04	0.18
[3890][3517]	CONVERGENT MARGIN	KURILE ARC / KURILE ARC / HOKKAIDO / PONMOI DIKE	ABASHIRI VOLCANIC ZONE	44.0148	44.0148	144.288	144.288	SAE			s_AB953-1 [3890]	BASALT [3890] / NOT GIVEN [3517]	4500000 [3517]	4500000 [3517]							VOL			F		WR [3890]	51.5	0.68		18.39				9.03	10.25	4.83	0.18		1.15	2.47	0.19
[3890][3517]	CONVERGENT MARGIN	KURILE ARC / KURILE ARC / HOKKAIDO / PONMOI DIKE	ABASHIRI VOLCANIC ZONE	44.0106	44.0106	144.285	144.285	SAE			s_AB955 [3890]	ANDESITE [3890] / NOT GIVEN [3517]	4500000 [3517]	4500000 [3517]		PLIOCENE [3890]					VOL			F		WR [3890]	58.01	0.44		18.91				6.41	7.14	2.6	0.1		1.43	3.43	0.2
[3890][3517]	CONVERGENT MARGIN	KURILE ARC / KURILE ARC / HOKKAIDO / PONMOI DIKE	ABASHIRI VOLCANIC ZONE	44.016	44.016	144.288	144.288	SAE			s_AB956 [3890]	BASALT [3890] / NOT GIVEN [3517]				PLIOCENE [3890]					VOL			F		WR [3890]	52.11	0.69		18.65				8.96	10.26	4.88	0.16		1.07	2.66	0.16
[4402][3398][3528]	CONVERGENT MARGIN	KURILE ARC / KURILE ARC / HOKKAIDO / HOROMAN PERIDOTITE		42	42.5	143	143.3	SAE			s_62127 [4402]	HARZBURGITE, SPINEL [4402] / HARZBURGITE [3398]									PER					WR [4402]	42.96	0.01		0.73	0.4	1.33	6.94	8.13	0.54	46.19	0.13	0.32	0.01	0.01	0		0.98	0.01
[4402][3398][3528]	CONVERGENT MARGIN	KURILE ARC / KURILE ARC / HOKKAIDO / HOROMAN PERIDOTITE	HOROMAN RIVER SECTION	42	42.5	143	143.3	SAE			s_62130 [4402]	LHERZOLITE, PLAGIOCLASE [4402] / LHERZOLITE [3528]								PORPHYROCLASTIC [3528]	PLU					WR [4402]	43.43	0.08		2.36	0.31	1.39	7.03	8.31	1.61	42.49	0.13	0.29	0	0.16	0		0.525	0
[4402][3528]	CONVERGENT MARGIN	KURILE ARC / KURILE ARC / HOKKAIDO / HOROMAN PERIDOTITE	HOROMAN RIVER SECTION	42	42.5	143	143.3	SAE			s_62213 [4402]	LHERZOLITE, PLAGIOCLASE [4402]								PORPHYROCLASTIC [3528]	PLU					WR [4402]	43.82	0.13		3.54	0.35	1.48	6.71	8.2	2.84	38.8	0.13	0.26	0.01	0.28	0.01		1.33	0.04
[4280][6820]	CONVERGENT MARGIN	KURILE ARC / KURILE ARC / HOKKAIDO / HOROMAN PERIDOTITE	UPPER ZONE	42	42.5	143	143.3	SAE			s_6176001 [4280]	DUNITE, PLAGIOCLASE [4280] / DUNITE [6820]									PLU					WR [4280]	41.77	0.01		5.1				9.23	5.21	37.2	0.14		0.01	0.15	0.02
[4280][6820]	CONVERGENT MARGIN	KURILE ARC / KURILE ARC / HOKKAIDO / HOROMAN PERIDOTITE	UPPER ZONE	42	42.5	143	143.3	SAE			s_6176003 [4280]	DUNITE [4280]									PLU					WR [4280]	45.77	0.03		15.93				4.86	13.26	17.7	0.08		0.02	0.83	0.01
[4280][6820]	CONVERGENT MARGIN	KURILE ARC / KURILE ARC / HOKKAIDO / HOROMAN PERIDOTITE	UPPER ZONE	42	42.5	143	143.3	SAE			s_62501B [4280]	DUNITE [4280]									PLU					WR [4280]	42.55	0.01		10.71				8.29	8.14	29.3	0.12			0.55
[4280][6820]	CONVERGENT MARGIN	KURILE ARC / KURILE ARC / HOKKAIDO / HOROMAN PERIDOTITE	UPPER ZONE	42	42.5	143	143.3	SAE			s_62501C [4280]	DUNITE [4280]									PLU					WR [4280]	46.05	0.02		19.29				4.38	13.97	16.6	0.07			1.01	0.01
[4280][6820]	CONVERGENT MARGIN	KURILE ARC / KURILE ARC / HOKKAIDO / HOROMAN PERIDOTITE	LOWER ZONE	42	42.5	143	143.3	SAE			s_CRN1 [4280]	DUNITE [4280] / NOT GIVEN [6820]									PLU					WR [4280]	41.44	0.04		30.06				2.79	16.9	9.13	0.05		0.01	1.03
[4280][6820]	CONVERGENT MARGIN	KURILE ARC / KURILE ARC / HOKKAIDO / HOROMAN PERIDOTITE	LOWER ZONE	42	42.5	143	143.3	SAE			s_CRN2 [4280]	DUNITE [4280] / NOT GIVEN [6820]									PLU					WR [4280]	48.45	0.06		21.92				1.44	20.18	7.57	0.04		0.01	1.01
[4280][6820]	CONVERGENT MARGIN	KURILE ARC / KURILE ARC / HOKKAIDO / HOROMAN PERIDOTITE	LOWER ZONE	42	42.5	143	143.3	SAE			s_CRN3 [4280]	DUNITE [4280] / NOT GIVEN [6820]									PLU					WR [4280]	44.95	0.05		25.99				2.12	18.54	8.35	0.05		0.01	1.02
[13275][6973]	CONVERGENT MARGIN	KURILE ARC / KURILE BASIN / REBUN / MESHIKUNE FORMATION	NORTHERN HOKKAIDO DISTRICT	45.2762	45.2762	141.024	141.024	SAE			s_NK08 [13275]	ANDESITE, BASALTIC, OLIVINE-ORTHOPYROXENE [13275] / BASALT [6973]	10400000 [6973]	10400000 [6973]		MIOCENE [13275]					VOL					WR [13275]	54.3	0.94		17.74				8.39	9.12	5.51	0.17		0.47	3.19	0.15
[13275][6973]	CONVERGENT MARGIN	KURILE ARC / KURILE BASIN / REBUN / MESHIKUNE FORMATION	NORTHERN HOKKAIDO DISTRICT	45.2762	45.2762	141.024	141.024	SAE			s_NK09 [13275]	ANDESITE, BASALTIC [13275] / BASALT [6973]	10400000 [6973]	10400000 [6973]		MIOCENE [13275]					VOL					WR [13275]	54.2	0.93		17.79				8.35	9.05	5.63	0.17		0.52	3.15	0.2
[13275][6973]	CONVERGENT MARGIN	KURILE ARC / KURILE BASIN / REBUN / MESHIKUNE FORMATION	NORTHERN HOKKAIDO DISTRICT	45.2762	45.2762	141.024	141.024	SAE			s_ST17 [13275]	ANDESITE, BASALTIC [13275] / BASALT [6973]	10400000 [6973]	10400000 [6973]		MIOCENE [13275]					VOL					WR [13275]	54.2	0.86		18.61				8.12	9.78	4.66	0.14		0.4	3.14	0.13
[10871][6973]	CONVERGENT MARGIN	KURILE ARC / KURILE BASIN / YAGISHIRI	NORTHERN HOKKAIDO DISTRICT	44.4256	44.4256	141.429	141.429	SAE			s_YA-03 [10871]	BASALT [10871]	10100000 [6973]	10100000 [6973]							VOL					WR [10871]	47.32	0.86		15.69				8.55	10.51	10.99	0.17		0.47	2.01	0.12	3.76
[10871][3967][16007][6973]	CONVERGENT MARGIN	KURILE ARC / KURILE BASIN / HOKKAIDO / PISSHIRIDAKE FORMATION	NORTHERN HOKKAIDO DISTRICT, PISSHIRIDAKE	44	45	142	143	SAE			s_SHM-18 [10871] / s_SHM18 [3967]	BASALT [10871] / NOT GIVEN [3967]	11800000 [6973]	11800000 [6973]		MIOCENE [3967]					VOL					WR [10871]	51.04	0.97		14.36		10.01		8.86	10.38	9.43	0.14		0.84	2.57	0.14	1.7
[6973][3967]	CONVERGENT MARGIN	KURILE ARC / KURILE BASIN / HOKKAIDO / PISSHIRIDAKE FORMATION	NORTHERN HOKKAIDO DISTRICT, PISSHIRIDAKE	44	45	142	143	SAE			s_SHM-19 [6973] / s_SHM19 [3967]	BASALT [6973] / NOT GIVEN [3967]	11800000 [6973]	11800000 [6973]		MIOCENE [3967]					VOL					WR [6973]	51.75	0.99		14.66		10.52		9.61	10.46	8.78	0.13		0.83	2.63	0.14
[6973][3967]	CONVERGENT MARGIN	KURILE ARC / KURILE BASIN / HOKKAIDO / PISSHIRIDAKE FORMATION	NORTHERN HOKKAIDO DISTRICT, PISSHIRIDAKE	44	45	142	143	SAE			s_SHM-21 [6973] / s_SHM21 [3967]	BASALT [6973] / NOT GIVEN [3967]	11800000 [6973]	11800000 [6973]		MIOCENE [3967]					VOL					WR [6973]	51.16	0.98		14.49		9.92		9.27	10.49	9.88	0.14		0.83	2.6	0.14
[4407]	CONVERGENT MARGIN	KURILE ARC / KURILE ARC / HOKKAIDO / HOROMAN PERIDOTITE		42	42.5	143	143.3	SAE			s_930429-3 [4407]	LHERZOLITE, PLAGIOCLASE [4407]									PLU					WR [4407]	44.96	0.14		3.57				8.21	3.19	39.49	0.13		0	0.31	0
[4407]	CONVERGENT MARGIN	KURILE ARC / KURILE ARC / HOKKAIDO / HOROMAN PERIDOTITE		42	42.5	143	143.3	SAE			s_930429-4 [4407]	LHERZOLITE, PLAGIOCLASE [4407]									PLU					WR [4407]	44.85	0.09		3.09				7.98	3.08	40.47	0.13		0	0.3	0.01
[4407]	CONVERGENT MARGIN	KURILE ARC / KURILE ARC / HOKKAIDO / HOROMAN PERIDOTITE		42	42.5	143	143.3	SAE			s_930429-5 [4407]	HARZBURGITE, SPINEL [4407]									PLU					WR [4407]	43.53	0.02		0.74				8.88	0.69	46.01	0.12		0	0.02	0
[4407]	CONVERGENT MARGIN	KURILE ARC / KURILE ARC / HOKKAIDO / HOROMAN PERIDOTITE		42	42.5	143	143.3	SAE			s_930429-7 [4407]	HARZBURGITE, SPINEL [4407]									PLU					WR [4407]	43.81	0.01		0.55				8.34	0.6	46.53	0.12		0	0.04	0
[4407]	CONVERGENT MARGIN	KURILE ARC / KURILE ARC / HOKKAIDO / HOROMAN PERIDOTITE		42	42.5	143	143.3	SAE			s_930429-8 [4407]	HARZBURGITE, SPINEL [4407]									PLU					WR [4407]	44.45	0		0.54				7.77	0.7	46.41	0.12		0	0	0.01
[4407]	CONVERGENT MARGIN	KURILE ARC / KURILE ARC / HOKKAIDO / HOROMAN PERIDOTITE		42	42.5	143	143.3	SAE			s_930429-9 [4407]	LHERZOLITE, SPINEL [4407]									PLU					WR [4407]	44.37	0.01		0.86				8.15	0.93	45.54	0.12		0	0.02	0
[4407]	CONVERGENT MARGIN	KURILE ARC / KURILE ARC / HOKKAIDO / HOROMAN PERIDOTITE		42	42.5	143	143.3	SAE			s_429-10 [4407]	LHERZOLITE, SPINEL [4407]									PLU					WR [4407]	45.09	0.01		1.51				8.04	1.78	43.4	0.13		0	0.03	0
[4407]	CONVERGENT MARGIN	KURILE ARC / KURILE ARC / HOKKAIDO / HOROMAN PERIDOTITE		42	42.5	143	143.3	SAE			s_429-12 [4407]	LHERZOLITE, PLAGIOCLASE [4407]									PLU					WR [4407]	44.85	0.02		2.46				8.18	2.25	41.99	0.13		0	0.1	0.01
[4407]	CONVERGENT MARGIN	KURILE ARC / KURILE ARC / HOKKAIDO / HOROMAN PERIDOTITE		42	42.5	143	143.3	SAE			s_429-13 [4407]	LHERZOLITE, PLAGIOCLASE [4407]									PLU					WR [4407]	44.6	0.12		3.34				8.29	2.96	40.25	0.14		0.01	0.28	0.01
[4407]	CONVERGENT MARGIN	KURILE ARC / KURILE ARC / HOKKAIDO / HOROMAN PERIDOTITE		42	42.5	143	143.3	SAE			s_931011-1 [4407]	LHERZOLITE, SPINEL [4407]									PLU					WR [4407]	43.95	0.02		0.86				8.12	0.94	45.97	0.12		0	0.02	0
[4407]	CONVERGENT MARGIN	KURILE ARC / KURILE ARC / HOKKAIDO / HOROMAN PERIDOTITE		42	42.5	143	143.3	SAE			s_931011-4 [4407]	HARZBURGITE, SPINEL [4407]									PLU					WR [4407]	43.92	0.01		0.56				7.68	0.53	47.17	0.12		0	0.01	0
[4407]	CONVERGENT MARGIN	KURILE ARC / KURILE ARC / HOKKAIDO / HOROMAN PERIDOTITE		42	42.5	143	143.3	SAE			s_931011-7 [4407]	LHERZOLITE, PLAGIOCLASE [4407]									PLU					WR [4407]	45.12	0.14		4.11				7.79	3.63	38.7	0.14		0.01	0.35	0
[4407]	CONVERGENT MARGIN	KURILE ARC / KURILE ARC / HOKKAIDO / HOROMAN PERIDOTITE		42	42.5	143	143.3	SAE			s_NI-15 [4407]	LHERZOLITE, SPINEL [4407]									PLU					WR [4407]	44.53	0.04		2.78				7.95	2.12	40.58	0.13		0.06	0.22	0.01
[4407]	CONVERGENT MARGIN	KURILE ARC / KURILE ARC / HOKKAIDO / HOROMAN PERIDOTITE		42	42.5	143	143.3	SAE			s_NI-16 [4407]	LHERZOLITE, PLAGIOCLASE [4407]									PLU					WR [4407]	46.31	0.19		4.1				8.51	3.41	36.57	0.15		0.06	0.51	0.02
[4407]	CONVERGENT MARGIN	KURILE ARC / KURILE ARC / HOKKAIDO / HOROMAN PERIDOTITE		42	42.5	143	143.3	SAE			s_871031-7 [4407]	GABBRO, OLIVINE [4407]									PLU					WR [4407]	47.63	0.63		13.73				8.46	13.84	13.85	0.21		0.01	1.62	0.02
[4407]	CONVERGENT MARGIN	KURILE ARC / KURILE ARC / HOKKAIDO / HOROMAN PERIDOTITE		42	42.5	143	143.3	SAE			s_871031-5 [4407]	GABBRO, OLIVINE [4407]									PLU					WR [4407]	46.99	0.38		15.04				11.45	13.27	10.81	0.25		0.01	1.79	0.01
[4407]	CONVERGENT MARGIN	KURILE ARC / KURILE ARC / HOKKAIDO / HOROMAN PERIDOTITE		42	42.5	143	143.3	SAE			s_871031-4 [4407]	GABBRO, OLIVINE [4407]									PLU					WR [4407]	47.25	0.48		14.97				10.45	14.93	10.17	0.22		0.01	1.51	0.01
[4407]	CONVERGENT MARGIN	KURILE ARC / KURILE ARC / HOKKAIDO / HOROMAN PERIDOTITE		42	42.5	143	143.3	SAE			s_871031-3B [4407]	GABBRO, OLIVINE [4407]									PLU					WR [4407]	48.1	0.42		13.16				9.09	15.11	12.39	0.23		0.01	1.48	0.01
[4407]	CONVERGENT MARGIN	KURILE ARC / KURILE ARC / HOKKAIDO / HOROMAN PERIDOTITE		42	42.5	143	143.3	SAE			s_871031-3A [4407]	GABBRO, OLIVINE [4407]									PLU					WR [4407]	47.74	0.68		13.23				7.08	11.74	17.49	0.22		0.01	1.76	0.04
[4407]	CONVERGENT MARGIN	KURILE ARC / KURILE ARC / HOKKAIDO / HOROMAN PERIDOTITE		42	42.5	143	143.3	SAE			s_1013-15 [4407]	GABBRO, OLIVINE [4407]									PLU					WR [4407]	49.91	0.51		9.23				7.71	14.96	16.56	0.21		0.01	0.87	0.02
[4407]	CONVERGENT MARGIN	KURILE ARC / KURILE ARC / HOKKAIDO / HOROMAN PERIDOTITE		42	42.5	143	143.3	SAE			s_1013-16 [4407]	GABBRO, OLIVINE [4407]									PLU					WR [4407]	47.94	0.23		14.54				8.03	15.56	12.26	0.22		0.01	1.2	0.01
[4407]	CONVERGENT MARGIN	KURILE ARC / KURILE ARC / HOKKAIDO / HOROMAN PERIDOTITE		42	42.5	143	143.3	SAE			s_871031-3 [4407]	ORTHOPYROXENITE [4407]									PLU					WR [4407]	53.39	0.48		3.84				8.32	2.6	31.03	0.16		0.01	0.15	0.01
[4407]	CONVERGENT MARGIN	KURILE ARC / KURILE ARC / HOKKAIDO / HOROMAN PERIDOTITE		42	42.5	143	143.3	SAE			s_507-8A [4407]	GABBRO, OLIVINE [4407]									PLU					WR [4407]	47.45	0.07		17.17				4.52	15.31	14.6	0.12		0	0.76	0.01
[4407]	CONVERGENT MARGIN	KURILE ARC / KURILE ARC / HOKKAIDO / HOROMAN PERIDOTITE		42	42.5	143	143.3	SAE			s_507-8B [4407]	GABBRO, OLIVINE [4407]									PLU					WR [4407]	47.57	0.07		16.79				4.79	15.67	14.29	0.12		0	0.69	0.01
[4407]	CONVERGENT MARGIN	KURILE ARC / KURILE ARC / HOKKAIDO / HOROMAN PERIDOTITE		42	42.5	143	143.3	SAE			s_507-8C [4407]	GABBRO, OLIVINE [4407]									PLU					WR [4407]	46.79	0.06		17.58				5.32	12.68	16.51	0.13		0.01	0.92	0
[4407]	CONVERGENT MARGIN	KURILE ARC / KURILE ARC / HOKKAIDO / HOROMAN PERIDOTITE		42	42.5	143	143.3	SAE			s_507-8D [4407]	GABBRO, OLIVINE [4407]									PLU					WR [4407]	47.97	0.07		14.59				5.18	12.76	18.39	0.14		0.01	0.88	0.01
[4407]	CONVERGENT MARGIN	KURILE ARC / KURILE ARC / HOKKAIDO / HOROMAN PERIDOTITE		42	42.5	143	143.3	SAE			s_901-5 [4407]	GABBRO, OLIVINE [4407]									PLU					WR [4407]	47.88	0.11		15.78				4.77	13.26	17.3	0.13		0.01	0.76	0.01
[4407]	CONVERGENT MARGIN	KURILE ARC / KURILE ARC / HOKKAIDO / HOROMAN PERIDOTITE		42	42.5	143	143.3	SAE			s_901-6 [4407]	GABBRO, OLIVINE [4407]									PLU					WR [4407]	46.19	0.07		13.8				5.53	10.53	23.09	0.12		0.01	0.64	0.01
[4407]	CONVERGENT MARGIN	KURILE ARC / KURILE ARC / HOKKAIDO / HOROMAN PERIDOTITE		42	42.5	143	143.3	SAE			s_930429-2 [4407]	GABBRO, OLIVINE [4407]									PLU					WR [4407]	49.46	0.47		13.3				4.6	6.7	23.84	0.19		0.01	1.41	0.01
[4407]	CONVERGENT MARGIN	KURILE ARC / KURILE ARC / HOKKAIDO / HOROMAN PERIDOTITE		42	42.5	143	143.3	SAE			s_727-8 [4407]	GABBRO, OLIVINE [4407]									PLU					WR [4407]	50.57	0.66		6.2				4.71	11.31	25.61	0.19		0.01	0.73	0.01
[4407]	CONVERGENT MARGIN	KURILE ARC / KURILE ARC / HOKKAIDO / HOROMAN PERIDOTITE		42	42.5	143	143.3	SAE			s_931011-2 [4407]	GABBRO, OLIVINE [4407]									PLU					WR [4407]	49.71	0.16		10.52				4.37	8.59	25.79	0.18		0.03	0.63	0.01
[4407]	CONVERGENT MARGIN	KURILE ARC / KURILE ARC / HOKKAIDO / HOROMAN PERIDOTITE		42	42.5	143	143.3	SAE			s_506-1 [4407]	GABBRO, OLIVINE [4407]									PLU					WR [4407]	47.96	0.16		14.07				5.69	5.19	26.04	0.2		0.03	0.62	0.03
[4407]	CONVERGENT MARGIN	KURILE ARC / KURILE ARC / HOKKAIDO / HOROMAN PERIDOTITE		42	42.5	143	143.3	SAE			s_NI-17 [4407]	WEBSTERITE [4407]									PLU					WR [4407]	52.04	0.23		6.13				4.78	13.14	22.12	0.14		0.06	0.67	0.02
[4407]	CONVERGENT MARGIN	KURILE ARC / KURILE ARC / HOKKAIDO / HOROMAN PERIDOTITE		42	42.5	143	143.3	SAE			s_NI-18 [4407]	GABBRO, OLIVINE [4407]									PLU					WR [4407]	45.68	0.2		13.21				5.81	6.98	25.21	0.2		0.07	0.55	0.03
[4407]	CONVERGENT MARGIN	KURILE ARC / KURILE ARC / HOKKAIDO / HOROMAN PERIDOTITE		42	42.5	143	143.3	SAE			s_NI-19 [4407]	GABBRO, OLIVINE [4407]									PLU					WR [4407]	45.27	0.09		17.65				5.91	12.64	15.92	0.11		0.06	1.12	0.02
[4407]	CONVERGENT MARGIN	KURILE ARC / KURILE ARC / HOKKAIDO / HOROMAN PERIDOTITE		42	42.5	143	143.3	SAE			s_NI-20 [4407]	GABBRO, OLIVINE [4407]									PLU					WR [4407]	47.65	0.09		14.07				5.78	12.18	18.41	0.12		0.06	1.09	0.01
[4407]	CONVERGENT MARGIN	KURILE ARC / KURILE ARC / HOKKAIDO / HOROMAN PERIDOTITE		42	42.5	143	143.3	SAE			s_NI-21 [4407]	GABBRO, OLIVINE [4407]									PLU					WR [4407]	48.58	0.4		13.54				13.46	11.64	10.05	0.25		0.06	1.68	0.02
[4407]	CONVERGENT MARGIN	KURILE ARC / KURILE ARC / HOKKAIDO / HOROMAN PERIDOTITE		42	42.5	143	143.3	SAE			s_NI-22 [4407]	GABBRO, OLIVINE [4407]									PLU					WR [4407]	46.05	0.5		14.78				11.15	13.38	11.09	0.21		0.06	1.69	0.02
[4407]	CONVERGENT MARGIN	KURILE ARC / KURILE ARC / HOKKAIDO / HOROMAN PERIDOTITE		42	42.5	143	143.3	SAE			s_NI-23 [4407]	GABBRO, OLIVINE [4407]									PLU					WR [4407]	46.35	0.61		14.97				10.2	13.51	10.75	0.2		0.06	1.66	0.03
[4407]	CONVERGENT MARGIN	KURILE ARC / KURILE ARC / HOKKAIDO / HOROMAN PERIDOTITE		42	42.5	143	143.3	SAE			s_NI-24 [4407]	GABBRO, OLIVINE [4407]									PLU					WR [4407]	46.09	0.68		15.38				10	13.14	11.05	0.19		0.06	1.69	0.03
[4407]	CONVERGENT MARGIN	KURILE ARC / KURILE ARC / HOKKAIDO / HOROMAN PERIDOTITE		42	42.5	143	143.3	SAE			s_NI-25 [4407]	GABBRO, OLIVINE [4407]									PLU					WR [4407]	47.08	0.91		13.37				8.23	12.34	14.59	0.17		0.06	1.84	0.04
[22094]	CONVERGENT MARGIN	KURILE ARC / KURILE ARC / HOKKAIDO / DAISETSU/TAISETSU / SOUNKYO ERUPTION		43.7	43.7	142.9	142.9	SAE			s_52 [22094]	NOT GIVEN [22094]	34000 [22094]	34000 [22094]							VOL					WR [22094]	56.06	0.92		17.25				7.69	7.75	4.12	0.16		1.34	3.09	0.17
[22094]	CONVERGENT MARGIN	KURILE ARC / KURILE ARC / HOKKAIDO / DAISETSU/TAISETSU / SOUNKYO ERUPTION		43.7	43.7	142.9	142.9	SAE			s_59 [22094]	NOT GIVEN [22094]	34000 [22094]	34000 [22094]							VOL					WR [22094]	57.18	0.89		17.08				7.39	6.89	3.58	0.15		1.4	3.07	0.06
[22094]	CONVERGENT MARGIN	KURILE ARC / KURILE ARC / HOKKAIDO / DAISETSU/TAISETSU / SOUNKYO ERUPTION		43.7	43.7	142.9	142.9	SAE			s_60 [22094]	NOT GIVEN [22094]	34000 [22094]	34000 [22094]							VOL					WR [22094]	55.74	0.87		17.19				7.15	7.32	3.45	0.15		1.36	3.17	0.16
[22094]	CONVERGENT MARGIN	KURILE ARC / KURILE ARC / HOKKAIDO / DAISETSU/TAISETSU / SOUNKYO ERUPTION		43.7	43.7	142.9	142.9	SAE			s_27 [22094]	NOT GIVEN [22094]	34000 [22094]	34000 [22094]							VOL					WR [22094]	54.51	0.95		17.82				7.92	7.04	4.19	0.18		1.11	2.97	0.17
[22094]	CONVERGENT MARGIN	KURILE ARC / KURILE ARC / HOKKAIDO / DAISETSU/TAISETSU / SOUNKYO ERUPTION		43.7	43.7	142.9	142.9	SAE			s_37 [22094]	NOT GIVEN [22094]	34000 [22094]	34000 [22094]							VOL					WR [22094]	56.54	0.9		17.24				7.42	7.26	3.99	0.15		1.43	3.1	0.17
[22094]	CONVERGENT MARGIN	KURILE ARC / KURILE ARC / HOKKAIDO / DAISETSU/TAISETSU / SOUNKYO ERUPTION		43.7	43.7	142.9	142.9	SAE			s_50 [22094]	NOT GIVEN [22094]	34000 [22094]	34000 [22094]							VOL					WR [22094]	55.58	0.92		17.42				7.59	7.23	4.08	0.16		1.35	3.01	0.17
[22094]	CONVERGENT MARGIN	KURILE ARC / KURILE ARC / HOKKAIDO / DAISETSU/TAISETSU / SOUNKYO ERUPTION		43.7	43.7	142.9	142.9	SAE			s_8 [22094]	NOT GIVEN [22094]	34000 [22094]	34000 [22094]							VOL					WR [22094]	58	0.87		17.51				7.05	5.25	3.3	0.14		1.75	2.98	0.17
[22094]	CONVERGENT MARGIN	KURILE ARC / KURILE ARC / HOKKAIDO / DAISETSU/TAISETSU / SOUNKYO ERUPTION		43.7	43.7	142.9	142.9	SAE			s_10 [22094]	NOT GIVEN [22094]	34000 [22094]	34000 [22094]							VOL					WR [22094]	56.28	0.94		17.91				7.81	6.43	3.57	0.15		1.44	3.04	0.18
[22094]	CONVERGENT MARGIN	KURILE ARC / KURILE ARC / HOKKAIDO / DAISETSU/TAISETSU / SOUNKYO ERUPTION		43.7	43.7	142.9	142.9	SAE			s_20 [22094]	NOT GIVEN [22094]	34000 [22094]	34000 [22094]							VOL					WR [22094]	56.1	0.93		17.8				7.6	6.77	3.61	0.15		1.41	2.99	0.17
[22094]	CONVERGENT MARGIN	KURILE ARC / KURILE ARC / HOKKAIDO / DAISETSU/TAISETSU / SOUNKYO ERUPTION		43.7	43.7	142.9	142.9	SAE			s_102 [22094]	NOT GIVEN [22094]	34000 [22094]	34000 [22094]							VOL					WR [22094]	55.82	0.93		17.55				7.85	7.69	4.13	0.16		1.21	3.15	0.17
[22094]	CONVERGENT MARGIN	KURILE ARC / KURILE ARC / HOKKAIDO / DAISETSU/TAISETSU / SOUNKYO ERUPTION		43.7	43.7	142.9	142.9	SAE			s_104 [22094]	NOT GIVEN [22094]	34000 [22094]	34000 [22094]							VOL					WR [22094]	56.16	0.95		17.49				7.82	7.63	4.14	0.16		1.16	3.16	0.17
[22094]	CONVERGENT MARGIN	KURILE ARC / KURILE ARC / HOKKAIDO / DAISETSU/TAISETSU / SOUNKYO ERUPTION		43.7	43.7	142.9	142.9	SAE			s_107 [22094]	NOT GIVEN [22094]	34000 [22094]	34000 [22094]							VOL					WR [22094]	57.42	0.9		17.14				7.3	6.85	3.81	0.15		1.53	3.08	0.17
[22094]	CONVERGENT MARGIN	KURILE ARC / KURILE ARC / HOKKAIDO / DAISETSU/TAISETSU / SOUNKYO ERUPTION		43.7	43.7	142.9	142.9	SAE			s_57 [22094]	NOT GIVEN [22094]	34000 [22094]	34000 [22094]							VOL					WR [22094]	63.65	0.62		15.15				4.67	4.63	2.21	0.11		2.69	3.24	0.12
[22094]	CONVERGENT MARGIN	KURILE ARC / KURILE ARC / HOKKAIDO / DAISETSU/TAISETSU / SOUNKYO ERUPTION		43.7	43.7	142.9	142.9	SAE			s_63 [22094]	NOT GIVEN [22094]	34000 [22094]	34000 [22094]							VOL					WR [22094]	64.64	0.61		15.66				4.63	4.88	2.18	0.11		2.63	3.36	0.12
[22094]	CONVERGENT MARGIN	KURILE ARC / KURILE ARC / HOKKAIDO / DAISETSU/TAISETSU / SOUNKYO ERUPTION		43.7	43.7	142.9	142.9	SAE			s_67 [22094]	NOT GIVEN [22094]	34000 [22094]	34000 [22094]							VOL					WR [22094]	63.17	0.61		15.23				4.67	4.86	2.23	0.11		2.63	3.22	0.13
[22094]	CONVERGENT MARGIN	KURILE ARC / KURILE ARC / HOKKAIDO / DAISETSU/TAISETSU / SOUNKYO ERUPTION		43.7	43.7	142.9	142.9	SAE			s_32 [22094]	NOT GIVEN [22094]	34000 [22094]	34000 [22094]							VOL					WR [22094]	62.82	0.66		15.5				4.85	4.76	2.54	0.12		2.79	2.95	0.14
[22094]	CONVERGENT MARGIN	KURILE ARC / KURILE ARC / HOKKAIDO / DAISETSU/TAISETSU / SOUNKYO ERUPTION		43.7	43.7	142.9	142.9	SAE			s_48 [22094]	NOT GIVEN [22094]	34000 [22094]	34000 [22094]							VOL					WR [22094]	63.74	0.58		15.95				4.31	4.77	2.1	0.1		2.56	3.33	0.12
[22094]	CONVERGENT MARGIN	KURILE ARC / KURILE ARC / HOKKAIDO / DAISETSU/TAISETSU / SOUNKYO ERUPTION		43.7	43.7	142.9	142.9	SAE			s_49 [22094]	NOT GIVEN [22094]	34000 [22094]	34000 [22094]							VOL					WR [22094]	63.64	0.59		15.74				4.39	4.55	2	0.1		2.62	3.23	0.12
[22094]	CONVERGENT MARGIN	KURILE ARC / KURILE ARC / HOKKAIDO / DAISETSU/TAISETSU / SOUNKYO ERUPTION		43.7	43.7	142.9	142.9	SAE			s_15 [22094]	NOT GIVEN [22094]	34000 [22094]	34000 [22094]							VOL					WR [22094]	63.9	0.63		15.69				4.77	4.41	2.23	0.11		2.65	3.01	0.09
[22094]	CONVERGENT MARGIN	KURILE ARC / KURILE ARC / HOKKAIDO / DAISETSU/TAISETSU / SOUNKYO ERUPTION		43.7	43.7	142.9	142.9	SAE			s_17 [22094]	NOT GIVEN [22094]	34000 [22094]	34000 [22094]							VOL					WR [22094]	63.73	0.63		15.73				4.81	4.23	2.35	0.11		2.76	3.03	0.09
[22094]	CONVERGENT MARGIN	KURILE ARC / KURILE ARC / HOKKAIDO / DAISETSU/TAISETSU / SOUNKYO ERUPTION		43.7	43.7	142.9	142.9	SAE			s_19 [22094]	NOT GIVEN [22094]	34000 [22094]	34000 [22094]							VOL					WR [22094]	63.42	0.66		15.54				4.97	4.54	2.53	0.12		2.59	3.13	0.1
[22094]	CONVERGENT MARGIN	KURILE ARC / KURILE ARC / HOKKAIDO / DAISETSU/TAISETSU / SOUNKYO ERUPTION		43.7	43.7	142.9	142.9	SAE			s_1 [22094]	NOT GIVEN [22094]	34000 [22094]	34000 [22094]							VOL					WR [22094]	63.56	0.61		15.82				4.49	4.69	2.09	0.1		2.54	3.29	0.12
[22094]	CONVERGENT MARGIN	KURILE ARC / KURILE ARC / HOKKAIDO / DAISETSU/TAISETSU / SOUNKYO ERUPTION		43.7	43.7	142.9	142.9	SAE			s_101 [22094]	NOT GIVEN [22094]	34000 [22094]	34000 [22094]							VOL					WR [22094]	63.92	0.65		15.66				4.98	4.81	2.43	0.11		2.6	3.17	0.13
[22094]	CONVERGENT MARGIN	KURILE ARC / KURILE ARC / HOKKAIDO / DAISETSU/TAISETSU / SOUNKYO ERUPTION		43.7	43.7	142.9	142.9	SAE			s_103 [22094]	NOT GIVEN [22094]	34000 [22094]	34000 [22094]							VOL					WR [22094]	63.32	0.63		15.36				4.86	4.68	2.33	0.11		2.56	3.2	0.13
[5281]	CONVERGENT MARGIN	KURILE ARC / KURILE ARC / HOKKAIDO / HOROMAN PERIDOTITE	500M SW OF FURUKAWA	42	42.5	143	143.3	SAE			s_HM-5 [5281]	DUNITE [5281]									PLU					WR [5281]	39.67	0.04		0.28	0.2	1.72	5.6		0.21	48.71	0.11	0.3	0	0.03			2.55	0.27
[5281]	CONVERGENT MARGIN	KURILE ARC / KURILE ARC / HOKKAIDO / HOROMAN PERIDOTITE	1KM NE OF MOUTH OF HOROMAN RIVER	42	42.5	143	143.3	SAE			s_HM-2 [5281]	DUNITE, ORTHOPYROXENE-CLINOPYROXENE [5281]									PLU					WR [5281]	39.99	0.04		1.05	0.23	1.5	5.64		0.64	47.8	0.1	0.25	0.02	0.14			2.72	0.27
[5281]	CONVERGENT MARGIN	KURILE ARC / KURILE ARC / HOKKAIDO / HOROMAN PERIDOTITE	1.1KM NE OF MOUTH OF HOROMAN RIVER	42	42.5	143	143.3	SAE			s_HM-1 [5281]	DUNITE, ORTHOPYROXENE-CLINOPYROXENE [5281]									PLU					WR [5281]	42.47	0.04		1.17	0.2	0.95	6.07		0.64	45.88	0.1	0.28	0.02	0.11			1.54	0.23
[5281]	CONVERGENT MARGIN	KURILE ARC / KURILE ARC / HOKKAIDO / HOROMAN PERIDOTITE	3KM SW OF FURUKAWA	42	42.5	143	143.3	SAE			s_HM-11 [5281]	PERIDOTITE [5281]									PLU					WR [5281]	41.97	0.04		2.07	0.24	1.31	6.66		2.32	43.35	0.11	0.27	0.04	0.14	0		1.01	0.11
[5281]	CONVERGENT MARGIN	KURILE ARC / KURILE ARC / HOKKAIDO / HOROMAN PERIDOTITE	300M SW OF FURUKAWA	42	42.5	143	143.3	SAE			s_HM-8 [5281]	PERIDOTITE [5281]									PLU					WR [5281]	42.02	0.04		1.65	0.24	1.57	6.63		2.49	43.35	0.11	0.26	0.02	0.16			1.02	0.11
[5281]	CONVERGENT MARGIN	KURILE ARC / KURILE ARC / HOKKAIDO / HOROMAN PERIDOTITE	2.5KM SW OF FURUKAWA	42	42.5	143	143.3	SAE			s_HM-10 [5281]	PERIDOTITE, PLAGIOCLASE [5281]									PLU					WR [5281]	42.98	0.03		1.75	0.25	1.99	6.3		2.43	42.81	0.13	0.25	0.03	0.19			1.01	0.12
[5281]	CONVERGENT MARGIN	KURILE ARC / KURILE ARC / HOKKAIDO / HOROMAN PERIDOTITE	1.7KM SW OF FURUKAWA	42	42.5	143	143.3	SAE			s_HM-12 [5281]	PERIDOTITE, PLAGIOCLASE [5281]									PLU					WR [5281]	43.05	0.04		1.85	0.28	1.79	6.74		1.88	41.81	0.1	0.24	0.02	0.2	0		1.71	0.11
[5281]	CONVERGENT MARGIN	KURILE ARC / KURILE ARC / HOKKAIDO / HOROMAN PERIDOTITE	2KM SW OF FURUKAWA	42	42.5	143	143.3	SAE			s_HM-9 [5281]	GABBRO, OLIVINE-CLINOPYROXENE [5281]									PLU					WR [5281]	45.68	1.07		16	0.05	3.38	7.71		13.31	9.8	0.25		0.1	1.64	0.03		0.75	0.1
[4037]	CONVERGENT MARGIN	KURILE ARC / KURILE ARC / HOKKAIDO / YUBAEGAWA FORMATION	AKAN-KUTCHARO UPLIFT ZONE, S OF LAKE KUTCHARO-KO, ABASHIRI MAGMATIC PROVINCE	43	43.5	144.5	144.5	SAE			s_TY-153 [4037]	NOT GIVEN [4037]	2000000 [4037]	6000000 [4037]							VOL					WR [4037]	71.57	0.55		13.97		3.15			3.18	0.69	0.12		1.19	4.68	0.11
[3317]	CONVERGENT MARGIN	KURILE ARC / KURILE ARC / ONEKOTAN / TAO-RUSYR	CALDERA	49.4	49.4	154.7	154.7	SAE			s_28 [3317]	GABBRO [3317]									PLU					WR [3317]	49	0.53		21.07				7.48	13.14	5.51	0.12		0.4	1.66	0.11
[3317]	CONVERGENT MARGIN	KURILE ARC / KURILE ARC / ONEKOTAN / TAO-RUSYR	CALDERA	49.4	49.4	154.7	154.7	SAE			s_29 [3317]	GABBRO [3317]									PLU					WR [3317]	49.82	0.81		19.52				9.44	11.57	5.8	0.2		0.46	2.18
[3317]	CONVERGENT MARGIN	KURILE ARC / KURILE ARC / ONEKOTAN / TAO-RUSYR	CALDERA	49.4	49.4	154.7	154.7	SAE			s_30 [3317]	GABBRO [3317]									PLU					WR [3317]
[3317]	CONVERGENT MARGIN	KURILE ARC / KURILE ARC / ONEKOTAN / TAO-RUSYR	CALDERA	49.4	49.4	154.7	154.7	SAE			s_31 [3317]	GABBRO [3317]									PLU					WR [3317]
[3317]	CONVERGENT MARGIN	KURILE ARC / KURILE ARC / KUNASHIR / GOLOVNIN		43.88	43.88	145.53	145.53	SAE			s_32 [3317]	GABBRO [3317]									PLU					WR [3317]	42.4	1.14		18.58				14.66	12.68	7.23	0.22		0.02	1.42
[3317]	CONVERGENT MARGIN	KURILE ARC / KURILE ARC / KUNASHIR / GOLOVNIN		43.88	43.88	145.53	145.53	SAE			s_33 [3317]	GABBRO [3317]									PLU					WR [3317]	51.86	0.81		16.48				10.83	9.56	5.72	0.2		0.2	2.47	0.12	0.45
[3317]	CONVERGENT MARGIN	KURILE ARC / KURILE ARC / PARAMUSHIR / TATARINOV		50.9	50.9	156	156	SAE			s_9 [3317]	NOT GIVEN [3317]									MET					WR [3317]	42.64	0.42		20.84		6.75	5.41	11.47	14.23	6.79	0.12		0.13	1.27	0.07
[3048]	CONVERGENT MARGIN	KURILE ARC / KURILE ARC / ITURUP (ITIRUP) / MEDVHIZYA (MEDVHEZIA)		45.33	45.33	148.87	148.87	SAE			s_V17-669 [3048]	BASALT, OLIVINE-CLINOPYROXENE-PLAGIOCLASE [3048]									VOL					WR [3048]	50.39	0.84		18.44		3.18	7.7		10.05	6.07	0.19		0.22	2.11	0.06
[3048]	CONVERGENT MARGIN	KURILE ARC / KURILE ARC / CHIRINKOTAN (SHIRINKOTAN) / CHIRINKOTAN (SHIRINKOTAN)	SUBMARINE FLANK	48.98	48.98	153.48	153.48	SAQ			s_V40-20/2 [3048]	BASALT, OLIVINE-ORTHOPYROXENE-CLINOPYROXENE [3048]									VOL					WR [3048]	51.38	0.8		18.59		3	5.63		9.85	4.71	0.17		1.36	2.98	0.2
[3048]	CONVERGENT MARGIN	KURILE ARC / KURILE ARC / ATLASOVA ISLAND / ALAID		50.86	50.86	155.55	155.55	SAE			s_6002/1 [3048]	BASALT, OLIVINE-CLINOPYROXENE-PLAGIOCLASE [3048]				CRETACEOUS [3048]			1972		VOL					WR [3048]	51.72	0.99		18.36		2.91	6.82		9.24	4.32	0.2		1.93	3.26	0.32
[3048]	CONVERGENT MARGIN	KURILE ARC / KURILE ARC / CHERNYE BRAT^YA ISLANDS / BRAT SHIRPOEV (BRAT CHIRPOEV)		46.69	46.69	150.83	150.83	SAQ			s_V15-90/5 [3048]	BASALT, OLIVINE-CLINOPYROXENE-PLAGIOCLASE [3048]									VOL					WR [3048]	50.38	0.48		16.24		2.63	6.38		11.63	10.5	0.17		0.35	1.56	0.07			0
[3048]	CONVERGENT MARGIN	KURILE ARC / KURILE ARC / BROU(GH)TON(A) / BROU(GH)TON(A)		47.12	47.12	152.23	152.23	SAE			s_V40-8/2 [3048]	BASALT, OLIVINE-CLINOPYROXENE [3048]									VOL					WR [3048]	47.12	0.87		15.69		2.93	6.89		11.12	11.32	0.16		0.98	2.18	0.22			0.28
[22456]	CONVERGENT MARGIN	KURILE ARC / KURILE ARC / HOKKAIDO / KUTCHARO/KUSSHARO		43.6031	43.6031	144.564	144.564	SAE			s_KP4-52 [22456]	NOT GIVEN [22456]	120000 [22456]	120000 [22456]							VOL					WR [22456]	74.307	0.483		13.804			2.33	2.34	2.494	0.657	0.134		1.716	4.54	0.106
[22456]	CONVERGENT MARGIN	KURILE ARC / KURILE ARC / HOKKAIDO / KUTCHARO/KUSSHARO		43.6031	43.6031	144.564	144.564	SAE			s_KP4-53 [22456]	NOT GIVEN [22456]	120000 [22456]	120000 [22456]							VOL					WR [22456]	74.622	0.478		13.734			2.30979	2.31	2.436	0.645	0.133		1.789	4.51	0.105
[22456]	CONVERGENT MARGIN	KURILE ARC / KURILE ARC / HOKKAIDO / KUTCHARO/KUSSHARO		43.6031	43.6031	144.564	144.564	SAE			s_KP4-54 [22456]	NOT GIVEN [22456]	120000 [22456]	120000 [22456]							VOL					WR [22456]	74.349	0.479		13.714			2.33588	2.34	2.456	0.643	0.133		1.734	4.544	0.108
[22456]	CONVERGENT MARGIN	KURILE ARC / KURILE ARC / HOKKAIDO / KUTCHARO/KUSSHARO		43.6031	43.6031	144.564	144.564	SAE			s_KP4-55 [22456]	NOT GIVEN [22456]	120000 [22456]	120000 [22456]							VOL					WR [22456]	74.303	0.491		13.922			2.35208	2.35	2.433	0.644	0.134		1.658	4.608	0.111
[22456]	CONVERGENT MARGIN	KURILE ARC / KURILE ARC / HOKKAIDO / KUTCHARO/KUSSHARO		43.6031	43.6031	144.564	144.564	SAE			s_KP4-56 [22456]	NOT GIVEN [22456]	120000 [22456]	120000 [22456]							VOL					WR [22456]	74.001	0.494		13.882			2.37097	2.37	2.571	0.699	0.137		1.7	4.559	0.109
[22456]	CONVERGENT MARGIN	KURILE ARC / KURILE ARC / HOKKAIDO / KUTCHARO/KUSSHARO		43.6031	43.6031	144.564	144.564	SAE			s_KP4-57 [22456]	NOT GIVEN [22456]	120000 [22456]	120000 [22456]							VOL					WR [22456]	74.118	0.501		14.102			2.41686	2.42	2.525	0.717	0.141		1.602	4.58	0.121
[22456]	CONVERGENT MARGIN	KURILE ARC / KURILE ARC / HOKKAIDO / KUTCHARO/KUSSHARO		43.6031	43.6031	144.564	144.564	SAE			s_KP4-58 [22456]	NOT GIVEN [22456]	120000 [22456]	120000 [22456]							VOL					WR [22456]	74.087	0.509		14.162			2.44746	2.45	2.523	0.698	0.141		1.65	4.565	0.11
[22456]	CONVERGENT MARGIN	KURILE ARC / KURILE ARC / HOKKAIDO / KUTCHARO/KUSSHARO		43.6031	43.6031	144.564	144.564	SAE			s_KP4-59 [22456]	NOT GIVEN [22456]	120000 [22456]	120000 [22456]							VOL					WR [22456]	74.604	0.489		13.677			2.28369	2.28	2.41	0.634	0.132		1.729	4.551	0.106
[22456]	CONVERGENT MARGIN	KURILE ARC / KURILE ARC / HOKKAIDO / KUTCHARO/KUSSHARO		43.6031	43.6031	144.564	144.564	SAE			s_KP4-61 [22456]	NOT GIVEN [22456]	120000 [22456]	120000 [22456]							VOL					WR [22456]	74.682	0.488		13.787			2.31339	2.31	2.467	0.668	0.135		1.721	4.58	0.107
[22456]	CONVERGENT MARGIN	KURILE ARC / KURILE ARC / HOKKAIDO / KUTCHARO/KUSSHARO		43.6031	43.6031	144.564	144.564	SAE			s_KP4-62 [22456]	NOT GIVEN [22456]	120000 [22456]	120000 [22456]							VOL					WR [22456]	74.164	0.515		14.276			2.45735	2.46	2.467	0.658	0.14		1.626	4.559	0.118
[22456]	CONVERGENT MARGIN	KURILE ARC / KURILE ARC / HOKKAIDO / KUTCHARO/KUSSHARO		43.8514	43.8514	144.645	144.645	SAE			s_KP4-63 [22456]	NOT GIVEN [22456]	120000 [22456]	120000 [22456]							VOL					WR [22456]	74.626	0.484		13.731			2.34758	2.35	2.446	0.667	0.135		1.789	4.526	0.104
[22456]	CONVERGENT MARGIN	KURILE ARC / KURILE ARC / HOKKAIDO / KUTCHARO/KUSSHARO		43.8514	43.8514	144.645	144.645	SAE			s_KP4-64 [22456]	NOT GIVEN [22456]	120000 [22456]	120000 [22456]							VOL					WR [22456]	74.743	0.478		13.503			2.30529	2.31	2.322	0.618	0.133		1.801	4.576	0.101
[22456]	CONVERGENT MARGIN	KURILE ARC / KURILE ARC / HOKKAIDO / KUTCHARO/KUSSHARO		43.8514	43.8514	144.645	144.645	SAE			s_KP4-65 [22456]	NOT GIVEN [22456]	120000 [22456]	120000 [22456]							VOL					WR [22456]	74.275	0.498		13.784			2.39887	2.4	2.487	0.645	0.135		1.752	4.585	0.106
[22456]	CONVERGENT MARGIN	KURILE ARC / KURILE ARC / HOKKAIDO / KUTCHARO/KUSSHARO		43.8514	43.8514	144.645	144.645	SAE			s_KP4-66 [22456]	NOT GIVEN [22456]	120000 [22456]	120000 [22456]							VOL					WR [22456]	74.72	0.483		13.74			2.2315	2.23	2.399	0.601	0.129		1.833	4.534	0.103
[22456]	CONVERGENT MARGIN	KURILE ARC / KURILE ARC / HOKKAIDO / KUTCHARO/KUSSHARO		43.8514	43.8514	144.645	144.645	SAE			s_KP4-67 [22456]	NOT GIVEN [22456]	120000 [22456]	120000 [22456]							VOL					WR [22456]	74.687	0.478		13.812			2.29989	2.3	2.476	0.632	0.132		1.714	4.629	0.105
[22456]	CONVERGENT MARGIN	KURILE ARC / KURILE ARC / HOKKAIDO / KUTCHARO/KUSSHARO		43.8514	43.8514	144.645	144.645	SAE			s_KP4-68 [22456]	NOT GIVEN [22456]	120000 [22456]	120000 [22456]							VOL					WR [22456]	74.007	0.503		13.959			2.38087	2.38	2.58	0.65	0.133		1.718	4.576	0.109
[22456]	CONVERGENT MARGIN	KURILE ARC / KURILE ARC / HOKKAIDO / KUTCHARO/KUSSHARO		43.8514	43.8514	144.645	144.645	SAE			s_KP4-69 [22456]	NOT GIVEN [22456]	120000 [22456]	120000 [22456]							VOL					WR [22456]	74.419	0.5		13.834			2.36467	2.36	2.5	0.658	0.135		1.759	4.569	0.108
[22456]	CONVERGENT MARGIN	KURILE ARC / KURILE ARC / HOKKAIDO / KUTCHARO/KUSSHARO		43.8514	43.8514	144.645	144.645	SAE			s_KP4-70 [22456]	NOT GIVEN [22456]	120000 [22456]	120000 [22456]							VOL					WR [22456]	74.245	0.493		13.616			2.35658	2.36	2.447	0.674	0.137		1.804	4.539	0.108
[22456]	CONVERGENT MARGIN	KURILE ARC / KURILE ARC / HOKKAIDO / KUTCHARO/KUSSHARO		43.8514	43.8514	144.645	144.645	SAE			s_KP4-71 [22456]	NOT GIVEN [22456]	120000 [22456]	120000 [22456]							VOL					WR [22456]	74.219	0.489		13.943			2.34668	2.35	2.543	0.662	0.135		1.794	4.494	0.107
[22456]	CONVERGENT MARGIN	KURILE ARC / KURILE ARC / HOKKAIDO / KUTCHARO/KUSSHARO		43.8514	43.8514	144.645	144.645	SAE			s_KP4-72 [22456]	NOT GIVEN [22456]	120000 [22456]	120000 [22456]							VOL					WR [22456]	74.316	0.487		14.042			2.36917	2.37	2.573	0.685	0.136		1.824	4.483	0.11
[22456]	CONVERGENT MARGIN	KURILE ARC / KURILE ARC / HOKKAIDO / KUTCHARO/KUSSHARO		43.8683	43.8683	144.649	144.649	SAE			s_KP4-75 [22456]	NOT GIVEN [22456]	120000 [22456]	120000 [22456]							VOL					WR [22456]	74.411	0.488		13.81			2.33498	2.34	2.485	0.641	0.131		1.734	4.561	0.108
[22456]	CONVERGENT MARGIN	KURILE ARC / KURILE ARC / HOKKAIDO / KUTCHARO/KUSSHARO		43.8683	43.8683	144.649	144.649	SAE			s_KP4-76 [22456]	NOT GIVEN [22456]	120000 [22456]	120000 [22456]							VOL					WR [22456]	73.97	0.505		13.972			2.44836	2.45	2.587	0.686	0.137		1.733	4.548	0.112
[22456]	CONVERGENT MARGIN	KURILE ARC / KURILE ARC / HOKKAIDO / KUTCHARO/KUSSHARO		43.8683	43.8683	144.649	144.649	SAE			s_KP4-77 [22456]	NOT GIVEN [22456]	120000 [22456]	120000 [22456]							VOL					WR [22456]	73.979	0.527		14.262			2.55813	2.56	2.618	0.72	0.141		1.732	4.455	0.114
[22456]	CONVERGENT MARGIN	KURILE ARC / KURILE ARC / HOKKAIDO / KUTCHARO/KUSSHARO		43.8683	43.8683	144.649	144.649	SAE			s_KP4-78 [22456]	NOT GIVEN [22456]	120000 [22456]	120000 [22456]							VOL					WR [22456]	74.367	0.5		13.874			2.33498	2.34	2.531	0.659	0.134		1.704	4.615	0.109
[22456]	CONVERGENT MARGIN	KURILE ARC / KURILE ARC / HOKKAIDO / KUTCHARO/KUSSHARO		43.8683	43.8683	144.649	144.649	SAE			s_KP4-79 [22456]	NOT GIVEN [22456]	120000 [22456]	120000 [22456]							VOL					WR [22456]	74.248	0.484		14.02			2.33318	2.33	2.581	0.677	0.136		1.781	4.539	0.108
[22456]	CONVERGENT MARGIN	KURILE ARC / KURILE ARC / HOKKAIDO / KUTCHARO/KUSSHARO		43.8683	43.8683	144.649	144.649	SAE			s_KP4-80 [22456]	NOT GIVEN [22456]	120000 [22456]	120000 [22456]							VOL					WR [22456]	74.305	0.514		13.824			2.48885	2.49	2.502	0.755	0.143		1.709	4.537	0.116
[22456]	CONVERGENT MARGIN	KURILE ARC / KURILE ARC / HOKKAIDO / KUTCHARO/KUSSHARO		43.8683	43.8683	144.649	144.649	SAE			s_KP4-81 [22456]	NOT GIVEN [22456]	120000 [22456]	120000 [22456]							VOL					WR [22456]	73.853	0.483648		13.5969			2.33639	2.34	2.35134	0.636967	0.136186		1.77648	4.48488	0.102121
[22456]	CONVERGENT MARGIN	KURILE ARC / KURILE ARC / HOKKAIDO / KUTCHARO/KUSSHARO		43.8683	43.8683	144.649	144.649	SAE			s_KP4-85 [22456]	NOT GIVEN [22456]	120000 [22456]	120000 [22456]							VOL					WR [22456]	64.068	0.849034		14.7701			5.85816	5.86	5.41998	2.26048	0.20091		1.11343	3.69834	0.558232
[22456]	CONVERGENT MARGIN	KURILE ARC / KURILE ARC / HOKKAIDO / KUTCHARO/KUSSHARO		43.8683	43.8683	144.649	144.649	SAE			s_KP4-90 [22456]	NOT GIVEN [22456]	120000 [22456]	120000 [22456]							VOL					WR [22456]	71.78	0.607		14.229			3.30047	3.3	3.199	1.018	0.153		1.59	4.327	0.206
[22456]	CONVERGENT MARGIN	KURILE ARC / KURILE ARC / HOKKAIDO / KUTCHARO/KUSSHARO		43.8683	43.8683	144.649	144.649	SAE			s_KP4-94 [22456]	NOT GIVEN [22456]	120000 [22456]	120000 [22456]							VOL					WR [22456]	73.4029	0.490617		13.7798			2.32828	2.33	2.48382	0.663891	0.134128		1.77945	4.48254	0.107314
[22456]	CONVERGENT MARGIN	KURILE ARC / KURILE ARC / HOKKAIDO / KUTCHARO/KUSSHARO		43.7765	43.7765	144.433	144.433	SAE			s_KP4-97 [22456]	NOT GIVEN [22456]	120000 [22456]	120000 [22456]							VOL					WR [22456]	74.479	0.493		13.838			2.38897	2.39	2.518	0.674	0.133		1.904	4.424	0.113
[22456]	CONVERGENT MARGIN	KURILE ARC / KURILE ARC / HOKKAIDO / KUTCHARO/KUSSHARO		43.7765	43.7765	144.433	144.433	SAE			s_KP4-98 [22456]	NOT GIVEN [22456]	120000 [22456]	120000 [22456]							VOL					WR [22456]	74.285	0.492		14.044			2.42046	2.42	2.618	0.685	0.136		1.775	4.541	0.113
[22456]	CONVERGENT MARGIN	KURILE ARC / KURILE ARC / HOKKAIDO / KUTCHARO/KUSSHARO		43.7765	43.7765	144.433	144.433	SAE			s_KP4-99 [22456]	NOT GIVEN [22456]	120000 [22456]	120000 [22456]							VOL					WR [22456]	75.3	0.463		13.466			2.30259	2.3	2.304	0.648	0.135		1.83	4.514	0.105
[22456]	CONVERGENT MARGIN	KURILE ARC / KURILE ARC / HOKKAIDO / KUTCHARO/KUSSHARO		43.7765	43.7765	144.433	144.433	SAE			s_KP4-100 [22456]	NOT GIVEN [22456]	120000 [22456]	120000 [22456]							VOL					WR [22456]	73.984	0.493		13.799			2.36737	2.37	2.523	0.668	0.135		1.728	4.62	0.108
[22456]	CONVERGENT MARGIN	KURILE ARC / KURILE ARC / HOKKAIDO / KUTCHARO/KUSSHARO		43.7765	43.7765	144.433	144.433	SAE			s_KP4-101 [22456]	NOT GIVEN [22456]	120000 [22456]	120000 [22456]							VOL					WR [22456]	74.829	0.483		13.536			2.36287	2.36	2.358	0.686	0.138		1.801	4.539	0.106
[22456]	CONVERGENT MARGIN	KURILE ARC / KURILE ARC / HOKKAIDO / KUTCHARO/KUSSHARO		43.7765	43.7765	144.433	144.433	SAE			s_KP4-102 [22456]	NOT GIVEN [22456]	120000 [22456]	120000 [22456]							VOL					WR [22456]	72.698	0.522587		13.9986			2.40128	2.4	2.75013	0.677787	0.132084		1.64482	4.54164	0.115635
[22456]	CONVERGENT MARGIN	KURILE ARC / KURILE ARC / HOKKAIDO / KUTCHARO/KUSSHARO		43.7765	43.7765	144.433	144.433	SAE			s_KP4-103 [22456]	NOT GIVEN [22456]	120000 [22456]	120000 [22456]							VOL					WR [22456]	74.681	0.484		13.58			2.2711	2.27	2.363	0.617	0.131		1.791	4.581	0.102
[22456]	CONVERGENT MARGIN	KURILE ARC / KURILE ARC / HOKKAIDO / KUTCHARO/KUSSHARO		43.7765	43.7765	144.433	144.433	SAE			s_KP4-104 [22456]	NOT GIVEN [22456]	120000 [22456]	120000 [22456]							VOL					WR [22456]	74.722	0.475		13.921			2.21801	2.22	2.499	0.61	0.13		1.727	4.627	0.102
[22456]	CONVERGENT MARGIN	KURILE ARC / KURILE ARC / HOKKAIDO / KUTCHARO/KUSSHARO		43.7765	43.7765	144.433	144.433	SAE			s_KP4-105 [22456]	NOT GIVEN [22456]	120000 [22456]	120000 [22456]							VOL					WR [22456]	74.385	0.485		13.767			2.32958	2.33	2.471	0.681	0.136		1.758	4.573	0.108
[22456]	CONVERGENT MARGIN	KURILE ARC / KURILE ARC / HOKKAIDO / KUTCHARO/KUSSHARO		43.7765	43.7765	144.433	144.433	SAE			s_KP4-106 [22456]	NOT GIVEN [22456]	120000 [22456]	120000 [22456]							VOL					WR [22456]	74.117	0.466		14.008			2.2468	2.25	2.58	0.618	0.129		1.784	4.556	0.101
[22456]	CONVERGENT MARGIN	KURILE ARC / KURILE ARC / HOKKAIDO / KUTCHARO/KUSSHARO		43.7765	43.7765	144.433	144.433	SAE			s_KP4-107 [22456]	NOT GIVEN [22456]	120000 [22456]	120000 [22456]							VOL					WR [22456]	74.294	0.489		13.781			2.37457	2.37	2.477	0.665	0.135		1.767	4.529	0.108
[22456]	CONVERGENT MARGIN	KURILE ARC / KURILE ARC / HOKKAIDO / KUTCHARO/KUSSHARO		43.7765	43.7765	144.433	144.433	SAE			s_KP4-108 [22456]	NOT GIVEN [22456]	120000 [22456]	120000 [22456]							VOL					WR [22456]	74.3748	0.485597		13.6498			2.20029	2.2	2.40701	0.594328	0.125903		1.71864	4.5937	0.0989861
[22456]	CONVERGENT MARGIN	KURILE ARC / KURILE ARC / HOKKAIDO / KUTCHARO/KUSSHARO		43.7765	43.7765	144.433	144.433	SAE			s_KP4-109 [22456]	NOT GIVEN [22456]	120000 [22456]	120000 [22456]							VOL					WR [22456]	71.21	0.596		14.456			3.48223	3.48	3.574	1.173	0.152		1.529	4.31	0.18
[22456]	CONVERGENT MARGIN	KURILE ARC / KURILE ARC / HOKKAIDO / KUTCHARO/KUSSHARO		43.7765	43.7765	144.433	144.433	SAE			s_KP4-110 [22456]	NOT GIVEN [22456]	120000 [22456]	120000 [22456]							VOL					WR [22456]	69.17	0.668		14.193			4.52689	4.53	4.101	1.618	0.16		1.418	4.133	0.247
[22456]	CONVERGENT MARGIN	KURILE ARC / KURILE ARC / HOKKAIDO / KUTCHARO/KUSSHARO		43.7765	43.7765	144.433	144.433	SAE			s_KP4-112 [22456]	NOT GIVEN [22456]	120000 [22456]	120000 [22456]							VOL					WR [22456]	60.083	0.949		15.223			8.17378	8.17	6.88	3.2	0.197		0.931	3.302	0.418
[22456]	CONVERGENT MARGIN	KURILE ARC / KURILE ARC / HOKKAIDO / KUTCHARO/KUSSHARO		43.7765	43.7765	144.433	144.433	SAE			s_KP4-113 [22456]	NOT GIVEN [22456]	120000 [22456]	120000 [22456]							VOL					WR [22456]	61	0.932		15.322			8.01272	8.01	6.68	3.066	0.195		0.939	3.269	0.4
[22456]	CONVERGENT MARGIN	KURILE ARC / KURILE ARC / HOKKAIDO / KUTCHARO/KUSSHARO		43.7765	43.7765	144.433	144.433	SAE			s_KP4-114 [22456]	NOT GIVEN [22456]	120000 [22456]	120000 [22456]							VOL					WR [22456]	58.155	1.023		15.604			9.20765	9.21	7.394	3.612	0.21		0.77	3.051	0.416
[22456]	CONVERGENT MARGIN	KURILE ARC / KURILE ARC / HOKKAIDO / KUTCHARO/KUSSHARO		43.7765	43.7765	144.433	144.433	SAE			s_KP4-115 [22456]	NOT GIVEN [22456]	120000 [22456]	120000 [22456]							VOL					WR [22456]	58.866	0.978		15.764			8.64168	8.64	7.399	3.464	0.207		0.841	3.142	0.446
[22456]	CONVERGENT MARGIN	KURILE ARC / KURILE ARC / HOKKAIDO / KUTCHARO/KUSSHARO		43.7765	43.7765	144.433	144.433	SAE			s_KP4-116 [22456]	NOT GIVEN [22456]	120000 [22456]	120000 [22456]							VOL					WR [22456]	61.742	0.892		15.225			7.50793	7.51	6.364	2.859	0.186		1.005	3.313	0.378
[22456]	CONVERGENT MARGIN	KURILE ARC / KURILE ARC / HOKKAIDO / KUTCHARO/KUSSHARO		43.7765	43.7765	144.433	144.433	SAE			s_KP4-117 [22456]	NOT GIVEN [22456]	120000 [22456]	120000 [22456]							VOL					WR [22456]	61.237	0.932		14.949			7.85255	7.85	6.476	2.991	0.193		0.954	3.22	0.43
[22456]	CONVERGENT MARGIN	KURILE ARC / KURILE ARC / HOKKAIDO / KUTCHARO/KUSSHARO		43.7765	43.7765	144.433	144.433	SAE			s_KP4-118 [22456]	NOT GIVEN [22456]	120000 [22456]	120000 [22456]							VOL					WR [22456]	64.303	0.829		14.923			6.47316	6.47	5.636	2.446	0.18		1.146	3.596	0.337
[22456]	CONVERGENT MARGIN	KURILE ARC / KURILE ARC / HOKKAIDO / KUTCHARO/KUSSHARO		43.7765	43.7765	144.433	144.433	SAE			s_KP4-119 [22456]	NOT GIVEN [22456]	120000 [22456]	120000 [22456]							VOL					WR [22456]	60.749	0.965		15.313			8.30605	8.31	6.674	3.11	0.2		0.892	3.105	0.422
[22456]	CONVERGENT MARGIN	KURILE ARC / KURILE ARC / HOKKAIDO / KUTCHARO/KUSSHARO		43.7765	43.7765	144.433	144.433	SAE			s_KP4-120 [22456]	NOT GIVEN [22456]	120000 [22456]	120000 [22456]							VOL					WR [22456]	62.518	0.886		15.146			7.37476	7.37	6.228	2.795	0.186		0.989	3.471	0.375
[22456]	CONVERGENT MARGIN	KURILE ARC / KURILE ARC / HOKKAIDO / KUTCHARO/KUSSHARO		43.7765	43.7765	144.433	144.433	SAE			s_KP4-121 [22456]	NOT GIVEN [22456]	120000 [22456]	120000 [22456]							VOL					WR [22456]	67.414	0.699		15.345			4.82653	4.83	4.828	1.728	0.158		1.283	3.867	0.247
[22456]	CONVERGENT MARGIN	KURILE ARC / KURILE ARC / HOKKAIDO / KUTCHARO/KUSSHARO		43.7765	43.7765	144.433	144.433	SAE			s_KP4-122 [22456]	NOT GIVEN [22456]	120000 [22456]	120000 [22456]							VOL					WR [22456]	62.239	0.889		15.069			7.41975	7.42	6.258	2.79	0.19		1.019	3.303	0.375
[22456]	CONVERGENT MARGIN	KURILE ARC / KURILE ARC / HOKKAIDO / KUTCHARO/KUSSHARO		43.7765	43.7765	144.433	144.433	SAE			s_KP4-123 [22456]	NOT GIVEN [22456]	120000 [22456]	120000 [22456]							VOL					WR [22456]	61.097	0.936		15.021			7.90024	7.9	6.566	3.015	0.193		0.96	3.236	0.43
[22456]	CONVERGENT MARGIN	KURILE ARC / KURILE ARC / HOKKAIDO / KUTCHARO/KUSSHARO		43.7765	43.7765	144.433	144.433	SAE			s_KP4-245 [22456]	NOT GIVEN [22456]	120000 [22456]	120000 [22456]							VOL					WR [22456]	74.345	0.478		13.71			2.28099	2.28	2.47	0.633	0.131		1.734	4.573	0.106
[22456]	CONVERGENT MARGIN	KURILE ARC / KURILE ARC / HOKKAIDO / KUTCHARO/KUSSHARO		43.7765	43.7765	144.433	144.433	SAE			s_KP4-246 [22456]	NOT GIVEN [22456]	120000 [22456]	120000 [22456]							VOL					WR [22456]	73.5113	0.513669		13.5017			2.38025	2.38	2.39602	0.717964	0.136208		1.70614	4.51737	0.107337
[22456]	CONVERGENT MARGIN	KURILE ARC / KURILE ARC / HOKKAIDO / KUTCHARO/KUSSHARO		43.7765	43.7765	144.433	144.433	SAE			s_KP4-247 [22456]	NOT GIVEN [22456]	120000 [22456]	120000 [22456]							VOL					WR [22456]	74.148	0.498		13.695			2.40517	2.41	2.494	0.688	0.137		1.793	4.494	0.105
[22456]	CONVERGENT MARGIN	KURILE ARC / KURILE ARC / HOKKAIDO / KUTCHARO/KUSSHARO		43.7765	43.7765	144.433	144.433	SAE			s_KP4-248 [22456]	NOT GIVEN [22456]	120000 [22456]	120000 [22456]							VOL					WR [22456]	74.1271	0.479709		13.3469			2.21747	2.22	2.30088	0.607715	0.125933		1.79825	4.41117	0.0959028
[22456]	CONVERGENT MARGIN	KURILE ARC / KURILE ARC / HOKKAIDO / KUTCHARO/KUSSHARO		43.7765	43.7765	144.433	144.433	SAE			s_KP4-249 [22456]	NOT GIVEN [22456]	120000 [22456]	120000 [22456]							VOL					WR [22456]	61.278	0.94		15.022			7.99382	7.99	6.389	2.92	0.193		0.946	3.162	0.395
[22456]	CONVERGENT MARGIN	KURILE ARC / KURILE ARC / HOKKAIDO / KUTCHARO/KUSSHARO		43.7765	43.7765	144.433	144.433	SAE			s_KP4-250 [22456]	NOT GIVEN [22456]	120000 [22456]	120000 [22456]							VOL					WR [22456]	59.024	0.976		15.395			8.5697	8.57	7.32	3.38	0.211		0.819	3.307	0.438
[22456]	CONVERGENT MARGIN	KURILE ARC / KURILE ARC / HOKKAIDO / KUTCHARO/KUSSHARO		43.8708	43.8708	144.423	144.423	SAE			s_KP4-124 [22456]	NOT GIVEN [22456]	120000 [22456]	120000 [22456]							VOL					WR [22456]	73.969	0.499		13.954			2.33318	2.33	2.565	0.67	0.146		1.794	4.493	0.11
[22456]	CONVERGENT MARGIN	KURILE ARC / KURILE ARC / HOKKAIDO / KUTCHARO/KUSSHARO		43.8708	43.8708	144.423	144.423	SAE			s_KP4-125 [22456]	NOT GIVEN [22456]	120000 [22456]	120000 [22456]							VOL					WR [22456]	74.374	0.499		13.852			2.37277	2.37	2.488	0.66	0.139		1.779	4.511	0.11
[22456]	CONVERGENT MARGIN	KURILE ARC / KURILE ARC / HOKKAIDO / KUTCHARO/KUSSHARO		43.8708	43.8708	144.423	144.423	SAE			s_KP4-126 [22456]	NOT GIVEN [22456]	120000 [22456]	120000 [22456]							VOL					WR [22456]	74.385	0.514		13.887			2.35658	2.36	2.485	0.63	0.139		1.769	4.487	0.109
[22456]	CONVERGENT MARGIN	KURILE ARC / KURILE ARC / HOKKAIDO / KUTCHARO/KUSSHARO		43.8708	43.8708	144.423	144.423	SAE			s_KP4-127 [22456]	NOT GIVEN [22456]	120000 [22456]	120000 [22456]							VOL					WR [22456]	74.152	0.481		13.682			2.2306	2.23	2.424	0.591	0.133		1.759	4.573	0.102
[22456]	CONVERGENT MARGIN	KURILE ARC / KURILE ARC / HOKKAIDO / KUTCHARO/KUSSHARO		43.8708	43.8708	144.423	144.423	SAE			s_KP4-128 [22456]	NOT GIVEN [22456]	120000 [22456]	120000 [22456]							VOL					WR [22456]	74.43	0.507		13.944			2.2549	2.25	2.484	0.61	0.153		1.762	4.502	0.104
[22456]	CONVERGENT MARGIN	KURILE ARC / KURILE ARC / HOKKAIDO / KUTCHARO/KUSSHARO		43.8708	43.8708	144.423	144.423	SAE			s_KP4-129 [22456]	NOT GIVEN [22456]	120000 [22456]	120000 [22456]							VOL					WR [22456]	73.782	0.509		14.057			2.40337	2.4	2.597	0.675	0.144		1.779	4.468	0.112
[22456]	CONVERGENT MARGIN	KURILE ARC / KURILE ARC / HOKKAIDO / KUTCHARO/KUSSHARO		43.8708	43.8708	144.423	144.423	SAE			s_KP4-130 [22456]	NOT GIVEN [22456]	120000 [22456]	120000 [22456]							VOL					WR [22456]	73.871	0.484		13.756			2.28099	2.28	2.494	0.625	0.138		1.814	4.493	0.105
[22456]	CONVERGENT MARGIN	KURILE ARC / KURILE ARC / HOKKAIDO / KUTCHARO/KUSSHARO		43.8708	43.8708	144.423	144.423	SAE			s_KP4-131 [22456]	NOT GIVEN [22456]	120000 [22456]	120000 [22456]							VOL					WR [22456]	74.126	0.485		13.714			2.30259	2.3	2.457	0.645	0.14		1.792	4.54	0.105
[22456]	CONVERGENT MARGIN	KURILE ARC / KURILE ARC / HOKKAIDO / KUTCHARO/KUSSHARO		43.8708	43.8708	144.423	144.423	SAE			s_KP4-132 [22456]	NOT GIVEN [22456]	120000 [22456]	120000 [22456]							VOL					WR [22456]	74.425	0.484		13.913			2.2576	2.26	2.499	0.627	0.139		1.775	4.567	0.104
[22456]	CONVERGENT MARGIN	KURILE ARC / KURILE ARC / HOKKAIDO / KUTCHARO/KUSSHARO		43.8708	43.8708	144.423	144.423	SAE			s_KP4-139 [22456]	NOT GIVEN [22456]	120000 [22456]	120000 [22456]							VOL					WR [22456]	74.421	0.506		14.004			2.35838	2.36	2.501	0.625	0.141		1.784	4.467	0.11
[22456]	CONVERGENT MARGIN	KURILE ARC / KURILE ARC / HOKKAIDO / KUTCHARO/KUSSHARO		43.8708	43.8708	144.423	144.423	SAE			s_KP4-140 [22456]	NOT GIVEN [22456]	120000 [22456]	120000 [22456]							VOL					WR [22456]	65.9322	0.796982		14.965			5.05577	5.06	4.92766	1.83896	0.203947		1.21801	3.9786	0.469859
[22456]	CONVERGENT MARGIN	KURILE ARC / KURILE ARC / HOKKAIDO / KUTCHARO/KUSSHARO		43.8708	43.8708	144.423	144.423	SAE			s_KP4-141 [22456]	NOT GIVEN [22456]	120000 [22456]	120000 [22456]							VOL					WR [22456]	74.806	0.476		13.651			2.21351	2.21	2.369	0.579	0.129		1.667	4.703	0.095
[22456]	CONVERGENT MARGIN	KURILE ARC / KURILE ARC / HOKKAIDO / KUTCHARO/KUSSHARO		43.8708	43.8708	144.423	144.423	SAE			s_KP4-142 [22456]	NOT GIVEN [22456]	120000 [22456]	120000 [22456]							VOL					WR [22456]	71.3754	0.56752		14.2042			2.79059	2.79	2.93898	0.77763	0.131067		1.68506	4.50557	0.133306
[22456]	CONVERGENT MARGIN	KURILE ARC / KURILE ARC / HOKKAIDO / KUTCHARO/KUSSHARO		43.8708	43.8708	144.423	144.423	SAE			s_KP4-143 [22456]	NOT GIVEN [22456]	120000 [22456]	120000 [22456]							VOL					WR [22456]	73.795	0.49		13.997			2.32328	2.32	2.57	0.634	0.143		1.832	4.407	0.108
[22456]	CONVERGENT MARGIN	KURILE ARC / KURILE ARC / HOKKAIDO / KUTCHARO/KUSSHARO		43.8708	43.8708	144.423	144.423	SAE			s_KP4-144 [22456]	NOT GIVEN [22456]	120000 [22456]	120000 [22456]							VOL					WR [22456]	74.424	0.502		13.972			2.35208	2.35	2.497	0.682	0.135		1.822	4.394	0.11
[22456]	CONVERGENT MARGIN	KURILE ARC / KURILE ARC / HOKKAIDO / KUTCHARO/KUSSHARO		43.8708	43.8708	144.423	144.423	SAE			s_KP4-145 [22456]	NOT GIVEN [22456]	120000 [22456]	120000 [22456]							VOL					WR [22456]	68.537	0.701		14.765			4.45941	4.46	4.356	1.613	0.167		1.334	4.084	0.352
[22456]	CONVERGENT MARGIN	KURILE ARC / KURILE ARC / HOKKAIDO / KUTCHARO/KUSSHARO		43.8708	43.8708	144.423	144.423	SAE			s_KP4-146 [22456]	NOT GIVEN [22456]	120000 [22456]	120000 [22456]							VOL					WR [22456]	61.38	0.942		15.093			7.94433	7.94	6.581	3.003	0.194		0.92	3.343	0.406
[22456]	CONVERGENT MARGIN	KURILE ARC / KURILE ARC / HOKKAIDO / KUTCHARO/KUSSHARO		43.8708	43.8708	144.423	144.423	SAE			s_KP4-147 [22456]	NOT GIVEN [22456]	120000 [22456]	120000 [22456]							VOL					WR [22456]	67.591	0.732		15.382			4.9444	4.94	4.185	1.593	0.182		1.286	3.992	0.36
[22456]	CONVERGENT MARGIN	KURILE ARC / KURILE ARC / HOKKAIDO / KUTCHARO/KUSSHARO		43.8638	43.8638	144.076	144.076	SAE			s_KP4-149 [22456]	NOT GIVEN [22456]	120000 [22456]	120000 [22456]							VOL					WR [22456]	74.3	0.504		14.04			2.38447	2.38	2.484	0.622	0.13		1.673	4.546	0.102
[22456]	CONVERGENT MARGIN	KURILE ARC / KURILE ARC / HOKKAIDO / KUTCHARO/KUSSHARO		43.8638	43.8638	144.076	144.076	SAE			s_KP4-150 [22456]	NOT GIVEN [22456]	120000 [22456]	120000 [22456]							VOL					WR [22456]	74.745	0.487		13.88			2.30079	2.3	2.421	0.594	0.127		1.71	4.511	0.095
[22456]	CONVERGENT MARGIN	KURILE ARC / KURILE ARC / HOKKAIDO / KUTCHARO/KUSSHARO		43.8638	43.8638	144.076	144.076	SAE			s_KP4-151 [22456]	NOT GIVEN [22456]	120000 [22456]	120000 [22456]							VOL					WR [22456]	73.871	0.528		13.912			2.45465	2.45	2.538	0.688	0.135		1.665	4.526	0.11
[22456]	CONVERGENT MARGIN	KURILE ARC / KURILE ARC / HOKKAIDO / KUTCHARO/KUSSHARO		43.8638	43.8638	144.076	144.076	SAE			s_KP4-152 [22456]	NOT GIVEN [22456]	120000 [22456]	120000 [22456]							VOL					WR [22456]	74.355	0.491		13.898			2.32058	2.32	2.507	0.638	0.132		1.688	4.588	0.105
[22456]	CONVERGENT MARGIN	KURILE ARC / KURILE ARC / HOKKAIDO / KUTCHARO/KUSSHARO		43.8638	43.8638	144.076	144.076	SAE			s_KP4-153 [22456]	NOT GIVEN [22456]	120000 [22456]	120000 [22456]							VOL					WR [22456]	73.526	0.488		13.973			2.30079	2.3	2.599	0.619	0.13		1.707	4.543	0.104
[22456]	CONVERGENT MARGIN	KURILE ARC / KURILE ARC / HOKKAIDO / KUTCHARO/KUSSHARO		43.8638	43.8638	144.076	144.076	SAE			s_KP4-154 [22456]	NOT GIVEN [22456]	120000 [22456]	120000 [22456]							VOL					WR [22456]	74.542	0.49		13.857			2.30619	2.31	2.444	0.628	0.131		1.71	4.554	0.102
[22456]	CONVERGENT MARGIN	KURILE ARC / KURILE ARC / HOKKAIDO / KUTCHARO/KUSSHARO		43.8638	43.8638	144.076	144.076	SAE			s_KP4-155 [22456]	NOT GIVEN [22456]	120000 [22456]	120000 [22456]							VOL					WR [22456]	74.294	0.489		13.93			2.32958	2.33	2.496	0.627	0.131		1.685	4.57	0.1
[22456]	CONVERGENT MARGIN	KURILE ARC / KURILE ARC / HOKKAIDO / KUTCHARO/KUSSHARO		43.8638	43.8638	144.076	144.076	SAE			s_KP4-156 [22456]	NOT GIVEN [22456]	120000 [22456]	120000 [22456]							VOL					WR [22456]	73.41	0.511		14.202			2.46095	2.46	2.69	0.677	0.133		1.677	4.486	0.114
[22456]	CONVERGENT MARGIN	KURILE ARC / KURILE ARC / HOKKAIDO / KUTCHARO/KUSSHARO		43.8638	43.8638	144.076	144.076	SAE			s_KP4-157 [22456]	NOT GIVEN [22456]	120000 [22456]	120000 [22456]							VOL					WR [22456]	74.359	0.491		14.018			2.29719	2.3	2.507	0.601	0.127		1.716	4.517	0.101
[22456]	CONVERGENT MARGIN	KURILE ARC / KURILE ARC / HOKKAIDO / KUTCHARO/KUSSHARO		43.8638	43.8638	144.076	144.076	SAE			s_KP4-158 [22456]	NOT GIVEN [22456]	120000 [22456]	120000 [22456]							VOL					WR [22456]	74.347	0.508		14.086			2.43396	2.43	2.519	0.638	0.131		1.725	4.466	0.101
[22456]	CONVERGENT MARGIN	KURILE ARC / KURILE ARC / HOKKAIDO / KUTCHARO/KUSSHARO		43.8638	43.8638	144.076	144.076	SAE			s_KP4-159 [22456]	NOT GIVEN [22456]	120000 [22456]	120000 [22456]							VOL					WR [22456]	74.068	0.502		13.719			2.33138	2.33	2.468	0.675	0.136		1.741	4.521	0.107
[22456]	CONVERGENT MARGIN	KURILE ARC / KURILE ARC / HOKKAIDO / KUTCHARO/KUSSHARO		43.8638	43.8638	144.076	144.076	SAE			s_KP4-161 [22456]	NOT GIVEN [22456]	120000 [22456]	120000 [22456]							VOL					WR [22456]	74.76	0.493		13.609			2.33138	2.33	2.375	0.647	0.133		1.714	4.563	0.106
[22456]	CONVERGENT MARGIN	KURILE ARC / KURILE ARC / HOKKAIDO / KUTCHARO/KUSSHARO		43.8638	43.8638	144.076	144.076	SAE			s_KP4-162 [22456]	NOT GIVEN [22456]	120000 [22456]	120000 [22456]							VOL					WR [22456]	74.005	0.515		13.801			2.46725	2.47	2.583	0.712	0.139		1.701	4.558	0.115
[22456]	CONVERGENT MARGIN	KURILE ARC / KURILE ARC / HOKKAIDO / KUTCHARO/KUSSHARO		43.8638	43.8638	144.076	144.076	SAE			s_KP4-163 [22456]	NOT GIVEN [22456]	120000 [22456]	120000 [22456]							VOL					WR [22456]	74.643	0.486		13.547			2.35298	2.35	2.368	0.648	0.14		1.739	4.572	0.103
[22456]	CONVERGENT MARGIN	KURILE ARC / KURILE ARC / HOKKAIDO / KUTCHARO/KUSSHARO		43.8638	43.8638	144.076	144.076	SAE			s_KP4-164 [22456]	NOT GIVEN [22456]	120000 [22456]	120000 [22456]							VOL					WR [22456]	74.254	0.488		13.757			2.30439	2.3	2.48	0.658	0.132		1.662	4.624	0.105
[22456]	CONVERGENT MARGIN	KURILE ARC / KURILE ARC / HOKKAIDO / KUTCHARO/KUSSHARO		43.8638	43.8638	144.076	144.076	SAE			s_KP4-165 [22456]	NOT GIVEN [22456]	120000 [22456]	120000 [22456]							VOL					WR [22456]	74.383	0.494		13.862			2.38087	2.38	2.554	0.706	0.137		1.686	4.6	0.112
[22456]	CONVERGENT MARGIN	KURILE ARC / KURILE ARC / HOKKAIDO / KUTCHARO/KUSSHARO		43.8638	43.8638	144.076	144.076	SAE			s_KP4-166 [22456]	NOT GIVEN [22456]	120000 [22456]	120000 [22456]							VOL					WR [22456]	74.63	0.507		13.646			2.35208	2.35	2.396	0.645	0.133		1.733	4.552	0.104
[22456]	CONVERGENT MARGIN	KURILE ARC / KURILE ARC / HOKKAIDO / KUTCHARO/KUSSHARO		43.8638	43.8638	144.076	144.076	SAE			s_KP4-167 [22456]	NOT GIVEN [22456]	120000 [22456]	120000 [22456]							VOL					WR [22456]	74.753	0.49		13.828			2.28459	2.28	2.471	0.663	0.134		1.756	4.557	0.105
[22456]	CONVERGENT MARGIN	KURILE ARC / KURILE ARC / HOKKAIDO / KUTCHARO/KUSSHARO		43.8638	43.8638	144.076	144.076	SAE			s_KP4-168 [22456]	NOT GIVEN [22456]	120000 [22456]	120000 [22456]							VOL					WR [22456]	73.457	0.531		14.152			2.60312	2.6	2.804	0.797	0.145		1.636	4.506	0.13
[22456]	CONVERGENT MARGIN	KURILE ARC / KURILE ARC / HOKKAIDO / KUTCHARO/KUSSHARO		43.8638	43.8638	144.076	144.076	SAE			s_KP4-169 [22456]	NOT GIVEN [22456]	120000 [22456]	120000 [22456]							VOL					WR [22456]	74.316	0.492		13.564			2.35208	2.35	2.4	0.658	0.135		1.786	4.478	0.108
[22456]	CONVERGENT MARGIN	KURILE ARC / KURILE ARC / HOKKAIDO / KUTCHARO/KUSSHARO		43.8638	43.8638	144.076	144.076	SAE			s_KP4-170 [22456]	NOT GIVEN [22456]	120000 [22456]	120000 [22456]							VOL					WR [22456]	74.371	0.493		13.678			2.41056	2.41	2.458	0.673	0.136		1.702	4.54	0.107
[22456]	CONVERGENT MARGIN	KURILE ARC / KURILE ARC / HOKKAIDO / KUTCHARO/KUSSHARO		43.7247	43.7247	143.882	143.882	SAE			s_KP4-172 [22456]	NOT GIVEN [22456]	120000 [22456]	120000 [22456]							VOL					WR [22456]	73.962	0.509		13.919			2.44026	2.44	2.588	0.686	0.137		1.688	4.542	0.111
[22456]	CONVERGENT MARGIN	KURILE ARC / KURILE ARC / HOKKAIDO / KUTCHARO/KUSSHARO		43.7247	43.7247	143.882	143.882	SAE			s_KP4-173 [22456]	NOT GIVEN [22456]	120000 [22456]	120000 [22456]							VOL					WR [22456]	74.9	0.482		13.623			2.28639	2.29	2.362	0.633	0.133		1.721	4.565	0.103
[22456]	CONVERGENT MARGIN	KURILE ARC / KURILE ARC / HOKKAIDO / KUTCHARO/KUSSHARO		43.7247	43.7247	143.882	143.882	SAE			s_KP4-174 [22456]	NOT GIVEN [22456]	120000 [22456]	120000 [22456]							VOL					WR [22456]	74.433	0.497		13.968			2.34488	2.34	2.555	0.649	0.133		1.682	4.574	0.108
[22456]	CONVERGENT MARGIN	KURILE ARC / KURILE ARC / HOKKAIDO / KUTCHARO/KUSSHARO		43.7247	43.7247	143.882	143.882	SAE			s_KP4-175 [22456]	NOT GIVEN [22456]	120000 [22456]	120000 [22456]							VOL					WR [22456]	74.2	0.507		13.978			2.43576	2.44	2.586	0.695	0.138		1.689	4.508	0.11
[22456]	CONVERGENT MARGIN	KURILE ARC / KURILE ARC / HOKKAIDO / KUTCHARO/KUSSHARO		43.7247	43.7247	143.882	143.882	SAE			s_KP4-176 [22456]	NOT GIVEN [22456]	120000 [22456]	120000 [22456]							VOL					WR [22456]	73.904	0.514		13.928			2.41686	2.42	2.595	0.678	0.136		1.658	4.577	0.111
[22456]	CONVERGENT MARGIN	KURILE ARC / KURILE ARC / HOKKAIDO / KUTCHARO/KUSSHARO		43.7247	43.7247	143.882	143.882	SAE			s_KP4-177 [22456]	NOT GIVEN [22456]	120000 [22456]	120000 [22456]							VOL					WR [22456]	74.437	0.502		13.933			2.34848	2.35	2.549	0.662	0.135		1.693	4.549	0.109
[22456]	CONVERGENT MARGIN	KURILE ARC / KURILE ARC / HOKKAIDO / KUTCHARO/KUSSHARO		43.7247	43.7247	143.882	143.882	SAE			s_KP4-178 [22456]	NOT GIVEN [22456]	120000 [22456]	120000 [22456]							VOL					WR [22456]	74.551	0.489		13.592			2.30979	2.31	2.376	0.652	0.134		1.701	4.587	0.103
[22456]	CONVERGENT MARGIN	KURILE ARC / KURILE ARC / HOKKAIDO / KUTCHARO/KUSSHARO		43.7247	43.7247	143.882	143.882	SAE			s_KP4-179 [22456]	NOT GIVEN [22456]	120000 [22456]	120000 [22456]							VOL					WR [22456]	74.634	0.495		13.871			2.30709	2.31	2.493	0.633	0.13		1.732	4.455	0.105
[22456]	CONVERGENT MARGIN	KURILE ARC / KURILE ARC / HOKKAIDO / KUTCHARO/KUSSHARO		43.7247	43.7247	143.882	143.882	SAE			s_KP4-180 [22456]	NOT GIVEN [22456]	120000 [22456]	120000 [22456]							VOL					WR [22456]	75.029	0.482		13.603			2.28279	2.28	2.356	0.619	0.132		1.772	4.475	0.105
[22456]	CONVERGENT MARGIN	KURILE ARC / KURILE ARC / HOKKAIDO / KUTCHARO/KUSSHARO		43.7247	43.7247	143.882	143.882	SAE			s_KP4-181 [22456]	NOT GIVEN [22456]	120000 [22456]	120000 [22456]							VOL					WR [22456]	74.249	0.505		13.618			2.39527	2.4	2.432	0.675	0.137		1.696	4.543	0.108
[22456]	CONVERGENT MARGIN	KURILE ARC / KURILE ARC / HOKKAIDO / KUTCHARO/KUSSHARO		43.7247	43.7247	143.882	143.882	SAE			s_KP4-182 [22456]	NOT GIVEN [22456]	120000 [22456]	120000 [22456]							VOL					WR [22456]	74.303	0.509		13.748			2.43576	2.44	2.515	0.707	0.14		1.701	4.49	0.111
[22456]	CONVERGENT MARGIN	KURILE ARC / KURILE ARC / HOKKAIDO / KUTCHARO/KUSSHARO		43.5089	43.5089	143.717	143.717	SAE			s_KP4-184 [22456]	NOT GIVEN [22456]	120000 [22456]	120000 [22456]							VOL					WR [22456]	74.996	0.467		13.479			2.2513	2.25	2.279	0.626	0.133		1.77	4.468	0.098
[22456]	CONVERGENT MARGIN	KURILE ARC / KURILE ARC / HOKKAIDO / KUTCHARO/KUSSHARO		43.5089	43.5089	143.717	143.717	SAE			s_KP4-185 [22456]	NOT GIVEN [22456]	120000 [22456]	120000 [22456]							VOL					WR [22456]	74.237	0.489		14.15			2.36467	2.36	2.536	0.647	0.133		1.674	4.53	0.106
[22456]	CONVERGENT MARGIN	KURILE ARC / KURILE ARC / HOKKAIDO / KUTCHARO/KUSSHARO		43.5089	43.5089	143.717	143.717	SAE			s_KP4-186 [22456]	NOT GIVEN [22456]	120000 [22456]	120000 [22456]							VOL					WR [22456]	74.354	0.468		13.732			2.34668	2.35	2.433	0.652	0.136		1.675	4.556	0.103
[22456]	CONVERGENT MARGIN	KURILE ARC / KURILE ARC / HOKKAIDO / KUTCHARO/KUSSHARO		43.5089	43.5089	143.717	143.717	SAE			s_KP4-187 [22456]	NOT GIVEN [22456]	120000 [22456]	120000 [22456]							VOL					WR [22456]	73.4485	0.507699		13.533			2.31627	2.32	2.35329	0.663581	0.135187		1.68323	4.46906	0.104229
[22456]	CONVERGENT MARGIN	KURILE ARC / KURILE ARC / HOKKAIDO / KUTCHARO/KUSSHARO		43.5089	43.5089	143.717	143.717	SAE			s_KP4-188 [22456]	NOT GIVEN [22456]	120000 [22456]	120000 [22456]							VOL					WR [22456]	73.0819	0.471518		14.5544			2.26819	2.27	2.72011	0.617101	0.133061		1.56801	4.59899	0.10416
[22456]	CONVERGENT MARGIN	KURILE ARC / KURILE ARC / HOKKAIDO / KUTCHARO/KUSSHARO		43.5089	43.5089	143.717	143.717	SAE			s_KP4-189 [22456]	NOT GIVEN [22456]	120000 [22456]	120000 [22456]							VOL					WR [22456]	73.183	0.5		14.053			2.48885	2.49	2.67	0.709	0.141		1.634	4.571	0.114
[22456]	CONVERGENT MARGIN	KURILE ARC / KURILE ARC / HOKKAIDO / KUTCHARO/KUSSHARO		43.5089	43.5089	143.717	143.717	SAE			s_KP4-190 [22456]	NOT GIVEN [22456]	120000 [22456]	120000 [22456]							VOL					WR [22456]	73.931	0.503		14.096			2.37727	2.38	2.52	0.648	0.135		1.631	4.565	0.107
[22456]	CONVERGENT MARGIN	KURILE ARC / KURILE ARC / HOKKAIDO / KUTCHARO/KUSSHARO		43.5089	43.5089	143.717	143.717	SAE			s_KP4-191 [22456]	NOT GIVEN [22456]	120000 [22456]	120000 [22456]							VOL					WR [22456]	72.1701	0.526562		14.236			2.50157	2.5	2.77355	0.693531	0.136188		1.60629	4.47208	0.113558
[22456]	CONVERGENT MARGIN	KURILE ARC / KURILE ARC / HOKKAIDO / KUTCHARO/KUSSHARO		43.5089	43.5089	143.717	143.717	SAE			s_KP4-192 [22456]	NOT GIVEN [22456]	120000 [22456]	120000 [22456]							VOL					WR [22456]	73.9074	0.486605		13.7515			2.31494	2.31	2.43851	0.672255	0.135148		1.67501	4.51959	0.106265
[22456]	CONVERGENT MARGIN	KURILE ARC / KURILE ARC / HOKKAIDO / KUTCHARO/KUSSHARO		43.5089	43.5089	143.717	143.717	SAE			s_KP4-193 [22456]	NOT GIVEN [22456]	120000 [22456]	120000 [22456]							VOL					WR [22456]	73.6326	0.526468		13.9942			2.37961	2.38	2.6077	0.635308	0.131025		1.66045	4.52532	0.108328
[22456]	CONVERGENT MARGIN	KURILE ARC / KURILE ARC / HOKKAIDO / KUTCHARO/KUSSHARO		43.5089	43.5089	143.717	143.717	SAE			s_KP4-194 [22456]	NOT GIVEN [22456]	120000 [22456]	120000 [22456]							VOL					WR [22456]	73.7052	0.497628		13.6757			2.41826	2.42	2.54761	0.697336	0.138241		1.63578	4.54953	0.109392
[22456]	CONVERGENT MARGIN	KURILE ARC / KURILE ARC / HOKKAIDO / KUTCHARO/KUSSHARO		43.5089	43.5089	143.717	143.717	SAE			s_KP4-195 [22456]	NOT GIVEN [22456]	120000 [22456]	120000 [22456]							VOL					WR [22456]	74.256	0.508		13.803			2.31878	2.32	2.458	0.604	0.13		1.703	4.548	0.106
[22456]	CONVERGENT MARGIN	KURILE ARC / KURILE ARC / HOKKAIDO / KUTCHARO/KUSSHARO		43.3058	43.3058	144.546	144.546	SAE			s_KP4-197 [22456]	NOT GIVEN [22456]	120000 [22456]	120000 [22456]							VOL					WR [22456]	74.563	0.501		13.866			2.35748	2.36	2.445	0.644	0.133		1.778	4.42	0.109
[22456]	CONVERGENT MARGIN	KURILE ARC / KURILE ARC / HOKKAIDO / KUTCHARO/KUSSHARO		43.5239	43.5239	144.882	144.882	SAE			s_KP4-198 [22456]	NOT GIVEN [22456]	120000 [22456]	120000 [22456]							VOL					WR [22456]	74.675	0.489		13.863			2.2297	2.23	2.372	0.581	0.129		1.781	4.446	0.101
[22456]	CONVERGENT MARGIN	KURILE ARC / KURILE ARC / HOKKAIDO / KUTCHARO/KUSSHARO		43.5239	43.5239	144.882	144.882	SAE			s_KP4-199 [22456]	NOT GIVEN [22456]	120000 [22456]	120000 [22456]							VOL					WR [22456]	75.029	0.478		13.644			2.263	2.26	2.303	0.597	0.133		1.716	4.535	0.101
[22456]	CONVERGENT MARGIN	KURILE ARC / KURILE ARC / HOKKAIDO / KUTCHARO/KUSSHARO		43.5239	43.5239	144.882	144.882	SAE			s_KP4-200 [22456]	NOT GIVEN [22456]	120000 [22456]	120000 [22456]							VOL					WR [22456]	74.015	0.497		14.033			2.37277	2.37	2.559	0.625	0.133		1.735	4.457	0.11
[22456]	CONVERGENT MARGIN	KURILE ARC / KURILE ARC / HOKKAIDO / KUTCHARO/KUSSHARO		43.5239	43.5239	144.882	144.882	SAE			s_KP4-201 [22456]	NOT GIVEN [22456]	120000 [22456]	120000 [22456]							VOL					WR [22456]	74.596	0.509		13.844			2.30439	2.3	2.44	0.65	0.139		1.751	4.454	0.109
[22456]	CONVERGENT MARGIN	KURILE ARC / KURILE ARC / HOKKAIDO / KUTCHARO/KUSSHARO		43.5239	43.5239	144.882	144.882	SAE			s_KP4-202 [22456]	NOT GIVEN [22456]	120000 [22456]	120000 [22456]							VOL					WR [22456]	74.305	0.493		13.996			2.20451	2.2	2.445	0.635	0.136		1.749	4.42	0.107
[22456]	CONVERGENT MARGIN	KURILE ARC / KURILE ARC / HOKKAIDO / KUTCHARO/KUSSHARO		43.5239	43.5239	144.882	144.882	SAE			s_KP4-203 [22456]	NOT GIVEN [22456]	120000 [22456]	120000 [22456]							VOL					WR [22456]	74.258	0.491		13.797			2.38717	2.39	2.495	0.729	0.139		1.705	4.515	0.103
[22456]	CONVERGENT MARGIN	KURILE ARC / KURILE ARC / HOKKAIDO / KUTCHARO/KUSSHARO		43.5239	43.5239	144.882	144.882	SAE			s_KP4-204 [22456]	NOT GIVEN [22456]	120000 [22456]	120000 [22456]							VOL					WR [22456]	74.055	0.524		13.955			2.45555	2.46	2.492	0.725	0.144		1.787	4.27	0.117
[22456]	CONVERGENT MARGIN	KURILE ARC / KURILE ARC / HOKKAIDO / KUTCHARO/KUSSHARO		43.5239	43.5239	144.882	144.882	SAE			s_KP4-205 [22456]	NOT GIVEN [22456]	120000 [22456]	120000 [22456]							VOL					WR [22456]	74.722	0.499		13.683			2.31069	2.31	2.372	0.649	0.135		1.733	4.498	0.106
[22456]	CONVERGENT MARGIN	KURILE ARC / KURILE ARC / HOKKAIDO / KUTCHARO/KUSSHARO		43.5239	43.5239	144.882	144.882	SAE			s_KP4-206 [22456]	NOT GIVEN [22456]	120000 [22456]	120000 [22456]							VOL					WR [22456]	74.629	0.481		13.954			2.2441	2.24	2.513	0.602	0.127		1.75	4.537	0.108
[22456]	CONVERGENT MARGIN	KURILE ARC / KURILE ARC / HOKKAIDO / KUTCHARO/KUSSHARO		43.5239	43.5239	144.882	144.882	SAE			s_KP4-207 [22456]	NOT GIVEN [22456]	120000 [22456]	120000 [22456]							VOL					WR [22456]	74.506	0.508		13.686			2.32148	2.32	2.411	0.683	0.136		1.734	4.561	0.109
[22456]	CONVERGENT MARGIN	KURILE ARC / KURILE ARC / HOKKAIDO / KUTCHARO/KUSSHARO		43.5239	43.5239	144.882	144.882	SAE			s_KP4-208 [22456]	NOT GIVEN [22456]	120000 [22456]	120000 [22456]							VOL					WR [22456]	73.885	0.496		14.038			2.37817	2.38	2.629	0.684	0.134		1.645	4.612	0.112
[22456]	CONVERGENT MARGIN	KURILE ARC / KURILE ARC / HOKKAIDO / KUTCHARO/KUSSHARO		43.5239	43.5239	144.882	144.882	SAE			s_KP4-209 [22456]	NOT GIVEN [22456]	120000 [22456]	120000 [22456]							VOL					WR [22456]	74.514	0.492		13.742			2.263	2.26	2.478	0.644	0.13		1.75	4.536	0.11
[22456]	CONVERGENT MARGIN	KURILE ARC / KURILE ARC / HOKKAIDO / KUTCHARO/KUSSHARO		43.5239	43.5239	144.882	144.882	SAE			s_KP4-210 [22456]	NOT GIVEN [22456]	120000 [22456]	120000 [22456]							VOL					WR [22456]	74.728	0.49		13.766			2.28639	2.29	2.424	0.628	0.131		1.727	4.597	0.104
[22456]	CONVERGENT MARGIN	KURILE ARC / KURILE ARC / HOKKAIDO / KUTCHARO/KUSSHARO		43.5239	43.5239	144.882	144.882	SAE			s_KP4-211 [22456]	NOT GIVEN [22456]	120000 [22456]	120000 [22456]							VOL					WR [22456]	74.513	0.492		13.852			2.21531	2.22	2.447	0.594	0.128		1.747	4.57	0.105
[22456]	CONVERGENT MARGIN	KURILE ARC / KURILE ARC / HOKKAIDO / KUTCHARO/KUSSHARO		43.5239	43.5239	144.882	144.882	SAE			s_KP4-212 [22456]	NOT GIVEN [22456]	120000 [22456]	120000 [22456]							VOL					WR [22456]	74.802	0.512		13.642			2.37727	2.38	2.406	0.652	0.133		1.742	4.533	0.112
[22456]	CONVERGENT MARGIN	KURILE ARC / KURILE ARC / HOKKAIDO / KUTCHARO/KUSSHARO		43.5239	43.5239	144.882	144.882	SAE			s_KP4-213 [22456]	NOT GIVEN [22456]	120000 [22456]	120000 [22456]							VOL					WR [22456]	74.08	0.49		13.939			2.21801	2.22	2.559	0.642	0.129		1.661	4.595	0.106
[22456]	CONVERGENT MARGIN	KURILE ARC / KURILE ARC / HOKKAIDO / KUTCHARO/KUSSHARO		43.5239	43.5239	144.882	144.882	SAE			s_KP4-214 [22456]	NOT GIVEN [22456]	120000 [22456]	120000 [22456]							VOL					WR [22456]	74.662	0.488		13.851			2.28639	2.29	2.455	0.628	0.131		1.73	4.559	0.105
[22456]	CONVERGENT MARGIN	KURILE ARC / KURILE ARC / HOKKAIDO / KUTCHARO/KUSSHARO		43.5239	43.5239	144.882	144.882	SAE			s_KP4-215 [22456]	NOT GIVEN [22456]	120000 [22456]	120000 [22456]							VOL					WR [22456]	74.42	0.49		13.851			2.27919	2.28	2.505	0.644	0.131		1.663	4.624	0.106
[22456]	CONVERGENT MARGIN	KURILE ARC / KURILE ARC / HOKKAIDO / KUTCHARO/KUSSHARO		43.5239	43.5239	144.882	144.882	SAE			s_KP4-216 [22456]	NOT GIVEN [22456]	120000 [22456]	120000 [22456]							VOL					WR [22456]	74.909	0.469		13.584			2.19641	2.2	2.348	0.6	0.129		1.729	4.615	0.101
[22456]	CONVERGENT MARGIN	KURILE ARC / KURILE ARC / HOKKAIDO / KUTCHARO/KUSSHARO		43.5239	43.5239	144.882	144.882	SAE			s_KP4-217 [22456]	NOT GIVEN [22456]	120000 [22456]	120000 [22456]							VOL					WR [22456]	74.905	0.493		13.666			2.2405	2.24	2.352	0.557	0.124		1.775	4.539	0.102
[22456]	CONVERGENT MARGIN	KURILE ARC / KURILE ARC / HOKKAIDO / KUTCHARO/KUSSHARO		43.5239	43.5239	144.882	144.882	SAE			s_KP4-218 [22456]	NOT GIVEN [22456]	120000 [22456]	120000 [22456]							VOL					WR [22456]	74.707	0.482		13.613			2.20631	2.21	2.372	0.591	0.127		1.734	4.589	0.1
[22456]	CONVERGENT MARGIN	KURILE ARC / KURILE ARC / HOKKAIDO / KUTCHARO/KUSSHARO		43.3058	43.3058	144.546	144.546	SAE			s_KP4-222 [22456]	NOT GIVEN [22456]	120000 [22456]	120000 [22456]							VOL					WR [22456]	73.872	0.517		13.933			2.48255	2.48	2.517	0.735	0.142		1.649	4.469	0.115
[22456]	CONVERGENT MARGIN	KURILE ARC / KURILE ARC / HOKKAIDO / KUTCHARO/KUSSHARO		43.3058	43.3058	144.546	144.546	SAE			s_KP4-225 [22456]	NOT GIVEN [22456]	120000 [22456]	120000 [22456]							VOL					WR [22456]	74.557	0.503		13.708			2.29719	2.3	2.376	0.633	0.132		1.671	4.562	0.103
[22456]	CONVERGENT MARGIN	KURILE ARC / KURILE ARC / HOKKAIDO / KUTCHARO/KUSSHARO		43.3058	43.3058	144.546	144.546	SAE			s_KP4-226 [22456]	NOT GIVEN [22456]	120000 [22456]	120000 [22456]							VOL					WR [22456]	74.644	0.502		13.753			2.39707	2.4	2.34	0.669	0.136		1.713	4.46	0.106
[22456]	CONVERGENT MARGIN	KURILE ARC / KURILE ARC / HOKKAIDO / KUTCHARO/KUSSHARO		43.3058	43.3058	144.546	144.546	SAE			s_KP4-227 [22456]	NOT GIVEN [22456]	120000 [22456]	120000 [22456]							VOL					WR [22456]	74.262	0.512		13.94			2.33318	2.33	2.465	0.664	0.136		1.681	4.536	0.107
[22456]	CONVERGENT MARGIN	KURILE ARC / KURILE ARC / HOKKAIDO / KUTCHARO/KUSSHARO		43.3058	43.3058	144.546	144.546	SAE			s_KP4-228 [22456]	NOT GIVEN [22456]	120000 [22456]	120000 [22456]							VOL					WR [22456]	74.881	0.485		13.805			2.2441	2.24	2.384	0.629	0.132		1.701	4.551	0.105
[22456]	CONVERGENT MARGIN	KURILE ARC / KURILE ARC / HOKKAIDO / KUTCHARO/KUSSHARO		43.3058	43.3058	144.546	144.546	SAE			s_KP4-229 [22456]	NOT GIVEN [22456]	120000 [22456]	120000 [22456]							VOL					WR [22456]	75.381	0.472		13.484			2.13972	2.14	2.165	0.577	0.129		1.761	4.511	0.096
[22456]	CONVERGENT MARGIN	KURILE ARC / KURILE ARC / HOKKAIDO / KUTCHARO/KUSSHARO		43.3058	43.3058	144.546	144.546	SAE			s_KP4-230 [22456]	NOT GIVEN [22456]	120000 [22456]	120000 [22456]							VOL					WR [22456]	74.535	0.497		13.915			2.33138	2.33	2.432	0.644	0.135		1.661	4.549	0.106
[22456]	CONVERGENT MARGIN	KURILE ARC / KURILE ARC / HOKKAIDO / KUTCHARO/KUSSHARO		43.3058	43.3058	144.546	144.546	SAE			s_KP4-231 [22456]	NOT GIVEN [22456]	120000 [22456]	120000 [22456]							VOL					WR [22456]	74.597	0.473		13.864			2.2342	2.23	2.461	0.606	0.129		1.666	4.64	0.102
[22456]	CONVERGENT MARGIN	KURILE ARC / KURILE ARC / HOKKAIDO / KUTCHARO/KUSSHARO		43.3058	43.3058	144.546	144.546	SAE			s_KP4-232 [22456]	NOT GIVEN [22456]	120000 [22456]	120000 [22456]							VOL					WR [22456]	74.352	0.494		13.682			2.2396	2.24	2.389	0.616	0.13		1.685	4.621	0.102
[22456]	CONVERGENT MARGIN	KURILE ARC / KURILE ARC / HOKKAIDO / KUTCHARO/KUSSHARO		43.2577	43.2577	144.341	144.341	SAE			s_KP4-234 [22456]	NOT GIVEN [22456]	120000 [22456]	120000 [22456]							VOL					WR [22456]	74.516	0.487		13.884			2.31519	2.32	2.498	0.648	0.133		1.726	4.529	0.109
[22456]	CONVERGENT MARGIN	KURILE ARC / KURILE ARC / HOKKAIDO / KUTCHARO/KUSSHARO		43.2577	43.2577	144.341	144.341	SAE			s_KP4-235 [22456]	NOT GIVEN [22456]	120000 [22456]	120000 [22456]							VOL					WR [22456]	74.308	0.472		13.801			2.28009	2.28	2.504	0.673	0.134		1.692	4.577	0.106
[22456]	CONVERGENT MARGIN	KURILE ARC / KURILE ARC / HOKKAIDO / KUTCHARO/KUSSHARO		43.2577	43.2577	144.341	144.341	SAE			s_KP4-236 [22456]	NOT GIVEN [22456]	120000 [22456]	120000 [22456]							VOL					WR [22456]	74.175	0.499		13.972			2.37457	2.37	2.544	0.661	0.133		1.689	4.561	0.108
[22456]	CONVERGENT MARGIN	KURILE ARC / KURILE ARC / HOKKAIDO / KUTCHARO/KUSSHARO		43.2577	43.2577	144.341	144.341	SAE			s_KP4-237 [22456]	NOT GIVEN [22456]	120000 [22456]	120000 [22456]							VOL					WR [22456]	74.229	0.495		13.637			2.38177	2.38	2.435	0.656	0.135		1.682	4.617	0.107
[22456]	CONVERGENT MARGIN	KURILE ARC / KURILE ARC / HOKKAIDO / KUTCHARO/KUSSHARO		43.2577	43.2577	144.341	144.341	SAE			s_KP4-238 [22456]	NOT GIVEN [22456]	120000 [22456]	120000 [22456]							VOL					WR [22456]	75.316	0.467		13.449			2.21981	2.22	2.249	0.601	0.131		1.785	4.546	0.098
[22456]	CONVERGENT MARGIN	KURILE ARC / KURILE ARC / HOKKAIDO / KUTCHARO/KUSSHARO		43.2577	43.2577	144.341	144.341	SAE			s_KP4-239 [22456]	NOT GIVEN [22456]	120000 [22456]	120000 [22456]							VOL					WR [22456]	74.393	0.497		13.907			2.35748	2.36	2.522	0.657	0.134		1.712	4.551	0.108
[22456]	CONVERGENT MARGIN	KURILE ARC / KURILE ARC / HOKKAIDO / KUTCHARO/KUSSHARO		43.2577	43.2577	144.341	144.341	SAE			s_KP4-240 [22456]	NOT GIVEN [22456]	120000 [22456]	120000 [22456]							VOL					WR [22456]	73.917	0.479		13.774			2.31698	2.32	2.478	0.625	0.132		1.768	4.489	0.102
[22456]	CONVERGENT MARGIN	KURILE ARC / KURILE ARC / HOKKAIDO / KUTCHARO/KUSSHARO		43.2577	43.2577	144.341	144.341	SAE			s_KP4-241 [22456]	NOT GIVEN [22456]	120000 [22456]	120000 [22456]							VOL					WR [22456]	74.115	0.478		13.806			2.28909	2.29	2.478	0.62	0.132		1.678	4.629	0.103
[22456]	CONVERGENT MARGIN	KURILE ARC / KURILE ARC / HOKKAIDO / KUTCHARO/KUSSHARO		43.2577	43.2577	144.341	144.341	SAE			s_KP4-242 [22456]	NOT GIVEN [22456]	120000 [22456]	120000 [22456]							VOL					WR [22456]	74.869	0.468		13.627			2.2342	2.23	2.348	0.6	0.129		1.719	4.606	0.1
[22456]	CONVERGENT MARGIN	KURILE ARC / KURILE ARC / HOKKAIDO / KUTCHARO/KUSSHARO		43.2577	43.2577	144.341	144.341	SAE			s_KP4-243 [22456]	NOT GIVEN [22456]	120000 [22456]	120000 [22456]							VOL					WR [22456]	74.61	0.48		13.777			2.2477	2.25	2.387	0.611	0.131		1.685	4.619	0.103
[22456]	CONVERGENT MARGIN	KURILE ARC / KURILE ARC / HOKKAIDO / KUTCHARO/KUSSHARO		43.6983	43.6983	144.533	144.533	SAE			s_KP4-254 [22456]	NOT GIVEN [22456]	120000 [22456]	120000 [22456]							VOL					WR [22456]	72.839	0.494		13.884			2.38357	2.38	2.441	0.688	0.137		1.611	4.639	0.086
[22456]	CONVERGENT MARGIN	KURILE ARC / KURILE ARC / HOKKAIDO / KUTCHARO/KUSSHARO		43.6983	43.6983	144.533	144.533	SAE			s_KP4-255 [22456]	NOT GIVEN [22456]	120000 [22456]	120000 [22456]							VOL					WR [22456]	71.915	0.501		13.838			2.36467	2.36	2.466	0.646	0.135		1.629	4.591	0.099
[22456]	CONVERGENT MARGIN	KURILE ARC / KURILE ARC / HOKKAIDO / KUTCHARO/KUSSHARO		43.6983	43.6983	144.533	144.533	SAE			s_KP4-257 [22456]	NOT GIVEN [22456]	120000 [22456]	120000 [22456]							VOL					WR [22456]	72.899	0.488		13.558			2.34218	2.34	2.435	0.658	0.135		1.656	4.56	0.114
[22456]	CONVERGENT MARGIN	KURILE ARC / KURILE ARC / HOKKAIDO / KUTCHARO/KUSSHARO		43.6983	43.6983	144.533	144.533	SAE			s_KP4-258 [22456]	NOT GIVEN [22456]	120000 [22456]	120000 [22456]							VOL					WR [22456]	73.026	0.496		13.74			2.39347	2.39	2.536	0.68	0.137		1.633	4.585	0.119
[22456]	CONVERGENT MARGIN	KURILE ARC / KURILE ARC / HOKKAIDO / KUTCHARO/KUSSHARO		43.6983	43.6983	144.533	144.533	SAE			s_KP4-259 [22456]	NOT GIVEN [22456]	120000 [22456]	120000 [22456]							VOL					WR [22456]	72.775	0.487		13.939			2.31429	2.31	2.603	0.633	0.131		1.631	4.605	0.116
[22456]	CONVERGENT MARGIN	KURILE ARC / KURILE ARC / HOKKAIDO / KUTCHARO/KUSSHARO		43.6983	43.6983	144.533	144.533	SAE			s_KP4-284 [22456]	NOT GIVEN [22456]	120000 [22456]	120000 [22456]							VOL					WR [22456]	72.361	0.507		13.659			2.34758	2.35	2.539	0.66	0.139		1.666	4.533	0.112
[22456]	CONVERGENT MARGIN	KURILE ARC / KURILE ARC / HOKKAIDO / KUTCHARO/KUSSHARO		43.6983	43.6983	144.533	144.533	SAE			s_KP4-286 [22456]	NOT GIVEN [22456]	120000 [22456]	120000 [22456]							VOL					WR [22456]	74.292	0.496		13.919			2.37817	2.38	2.46	0.701	0.142		1.638	4.623	0.11
[22456]	CONVERGENT MARGIN	KURILE ARC / KURILE ARC / HOKKAIDO / KUTCHARO/KUSSHARO		43.8708	43.8708	144.423	144.423	SAE			s_KP4-293 [22456]	NOT GIVEN [22456]	120000 [22456]	120000 [22456]							VOL					WR [22456]	67.139	0.773		14.877			4.82923	4.83	4.433	1.634	0.174		1.283	3.952	0.398
[22456]	CONVERGENT MARGIN	KURILE ARC / KURILE ARC / HOKKAIDO / KUTCHARO/KUSSHARO		43.8708	43.8708	144.423	144.423	SAE			s_KP4-295 [22456]	NOT GIVEN [22456]	120000 [22456]	120000 [22456]							VOL					WR [22456]	67.485	0.782		14.698			4.45491	4.45	4.154	1.493	0.186		1.32	4.145	0.372
[22456]	CONVERGENT MARGIN	KURILE ARC / KURILE ARC / HOKKAIDO / KUTCHARO/KUSSHARO		43.8708	43.8708	144.423	144.423	SAE			s_KP4-297 [22456]	NOT GIVEN [22456]	120000 [22456]	120000 [22456]							VOL					WR [22456]	69.179	0.684		14.283			4.19037	4.19	3.66	1.304	0.167		1.422	4.124	0.306
[22456]	CONVERGENT MARGIN	KURILE ARC / KURILE ARC / HOKKAIDO / KUTCHARO/KUSSHARO		43.8708	43.8708	144.423	144.423	SAE			s_KP4-302 [22456]	NOT GIVEN [22456]	120000 [22456]	120000 [22456]							VOL					WR [22456]	62.947	0.909		15.295			6.45247	6.45	5.612	2.289	0.195		1.012	3.707	0.551
[22456]	CONVERGENT MARGIN	KURILE ARC / KURILE ARC / HOKKAIDO / KUTCHARO/KUSSHARO		43.8514	43.8514	144.645	144.645	SAE			s_KP4-308 [22456]	NOT GIVEN [22456]	120000 [22456]	120000 [22456]							VOL					WR [22456]	58.068	1.039		16.005			9.21665	9.22	6.904	3.134	0.199		0.757	3.174	0.378
[22456]	CONVERGENT MARGIN	KURILE ARC / KURILE ARC / HOKKAIDO / KUTCHARO/KUSSHARO		43.8564	43.8564	144.38	144.38	SAE			s_KP4-341 [22456]	NOT GIVEN [22456]	120000 [22456]	120000 [22456]							VOL					WR [22456]	63.934	0.812		14.513			5.46988	5.47	5.245	2.048	0.184		1.194	3.9	0.494
[22456]	CONVERGENT MARGIN	KURILE ARC / KURILE ARC / HOKKAIDO / KUTCHARO/KUSSHARO		43.8564	43.8564	144.38	144.38	SAE			s_KP4-342 [22456]	NOT GIVEN [22456]	120000 [22456]	120000 [22456]							VOL					WR [22456]	66.825	0.72		14.412			4.75364	4.75	4.469	1.696	0.17		1.306	3.963	0.385
[22456]	CONVERGENT MARGIN	KURILE ARC / KURILE ARC / HOKKAIDO / KUTCHARO/KUSSHARO		43.8428	43.8428	144.402	144.402	SAE			s_KP4-345 [22456]	NOT GIVEN [22456]	120000 [22456]	120000 [22456]							VOL					WR [22456]	66.799	0.73		14.161			4.46391	4.46	4.242	1.569	0.175		1.321	4.037	0.388
[22456]	CONVERGENT MARGIN	KURILE ARC / KURILE ARC / HOKKAIDO / KUTCHARO/KUSSHARO		43.7551	43.7551	144.499	144.499	SAE			s_KP4-353 [22456]	NOT GIVEN [22456]	120000 [22456]	120000 [22456]							VOL					WR [22456]	61.866	0.866		15.007			7.16601	7.17	5.869	2.778	0.189		1.156	3.35	0.339
[22456]	CONVERGENT MARGIN	KURILE ARC / KURILE ARC / HOKKAIDO / KUTCHARO/KUSSHARO		43.8374	43.8374	144.569	144.569	SAE			s_KP4-354 [22456]	NOT GIVEN [22456]	120000 [22456]	120000 [22456]							VOL					WR [22456]	62.448	0.82		14.746			6.7296	6.73	5.753	2.542	0.182		1.086	3.645	0.294
[22456]	CONVERGENT MARGIN	KURILE ARC / KURILE ARC / HOKKAIDO / KUTCHARO/KUSSHARO		43.9201	43.9201	144.532	144.532	SAE			s_KP4-355 [22456]	NOT GIVEN [22456]	120000 [22456]	120000 [22456]							VOL					WR [22456]	63.214	0.93		15.25			6.23291	6.23	5.892	2.465	0.204		1.025	3.798	0.621
[22456]	CONVERGENT MARGIN	KURILE ARC / KURILE ARC / HOKKAIDO / KUTCHARO/KUSSHARO		43.8546	43.8546	144.676	144.676	SAE			s_KP4-356 [22456]	NOT GIVEN [22456]	120000 [22456]	120000 [22456]							VOL					WR [22456]	74.355	0.495		13.724			2.38087	2.38	2.422	0.674	0.137		1.787	4.524	0.111
[22456]	CONVERGENT MARGIN	KURILE ARC / KURILE ARC / HOKKAIDO / KUTCHARO/KUSSHARO		43.8708	43.8708	144.423	144.423	SAE			s_KP4-366 [22456]	NOT GIVEN [22456]	120000 [22456]	120000 [22456]							VOL					WR [22456]	64.154	0.841		14.665			5.81901	5.82	5.411	2.19	0.193		1.147	3.87	0.533
[22456]	CONVERGENT MARGIN	KURILE ARC / KURILE ARC / HOKKAIDO / KUTCHARO/KUSSHARO		43.8129	43.8129	144.377	144.377	SAE			s_KP4-371 [22456]	NOT GIVEN [22456]	120000 [22456]	120000 [22456]							VOL					WR [22456]	72.581	0.508		14.156			2.37187	2.37	2.383	0.658	0.144		1.627	4.491	0.122
[22456]	CONVERGENT MARGIN	KURILE ARC / KURILE ARC / HOKKAIDO / KUTCHARO/KUSSHARO		43.3353	43.3353	144.424	144.424	SAE			s_KP4-376 [22456]	NOT GIVEN [22456]	120000 [22456]	120000 [22456]							VOL					WR [22456]	73.042	0.488		13.707			2.35568	2.36	2.562	0.679	0.136		1.758	4.522	0.113
[22456]	CONVERGENT MARGIN	KURILE ARC / KURILE ARC / HOKKAIDO / KUTCHARO/KUSSHARO		43.8677	43.8677	144.38	144.38	SAE			s_KP4-377 [22456]	NOT GIVEN [22456]	120000 [22456]	120000 [22456]							VOL					WR [22456]	73.381	0.477		13.721			2.30889	2.31	2.504	0.665	0.134		1.726	4.555	0.11
[22456]	CONVERGENT MARGIN	KURILE ARC / KURILE ARC / HOKKAIDO / KUTCHARO/KUSSHARO		43.8677	43.8677	144.38	144.38	SAE			s_KP4-378 [22456]	NOT GIVEN [22456]	120000 [22456]	120000 [22456]							VOL					WR [22456]	73.237	0.485		13.806			2.2378	2.24	2.527	0.636	0.13		1.7	4.563	0.106
[22456]	CONVERGENT MARGIN	KURILE ARC / KURILE ARC / HOKKAIDO / KUTCHARO/KUSSHARO		43.8677	43.8677	144.38	144.38	SAE			s_KP4-379 [22456]	NOT GIVEN [22456]	120000 [22456]	120000 [22456]							VOL					WR [22456]	74.101	0.516		13.69			2.43126	2.43	2.48	0.698	0.136		1.689	4.562	0.114
[22456]	CONVERGENT MARGIN	KURILE ARC / KURILE ARC / HOKKAIDO / KUTCHARO/KUSSHARO		43.8677	43.8677	144.38	144.38	SAE			s_KP4-380 [22456]	NOT GIVEN [22456]	120000 [22456]	120000 [22456]							VOL					WR [22456]	73.33	0.483		13.44			2.35478	2.35	2.434	0.674	0.136		1.688	4.667	0.106
[22456]	CONVERGENT MARGIN	KURILE ARC / KURILE ARC / HOKKAIDO / KUTCHARO/KUSSHARO		43.8677	43.8677	144.38	144.38	SAE			s_KP4-381 [22456]	NOT GIVEN [22456]	120000 [22456]	120000 [22456]							VOL					WR [22456]	73.104	0.506		14.087			2.40966	2.41	2.429	0.649	0.136		1.632	4.572	0.105
[22456]	CONVERGENT MARGIN	KURILE ARC / KURILE ARC / HOKKAIDO / KUTCHARO/KUSSHARO		43.8677	43.8677	144.38	144.38	SAE			s_KP4-382 [22456]	NOT GIVEN [22456]	120000 [22456]	120000 [22456]							VOL					WR [22456]	72.615	0.506		14.081			2.43486	2.43	2.754	0.738	0.15		1.599	4.649	0.123
[22456]	CONVERGENT MARGIN	KURILE ARC / KURILE ARC / HOKKAIDO / KUTCHARO/KUSSHARO		43.8677	43.8677	144.38	144.38	SAE			s_KP4-383 [22456]	NOT GIVEN [22456]	120000 [22456]	120000 [22456]							VOL					WR [22456]	70.735	0.612		14.243			3.77916	3.78	3.619	1.211	0.148		1.492	4.248	0.231
[22456]	CONVERGENT MARGIN	KURILE ARC / KURILE ARC / HOKKAIDO / KUTCHARO/KUSSHARO		43.8677	43.8677	144.38	144.38	SAE			s_KP4-384 [22456]	NOT GIVEN [22456]	120000 [22456]	120000 [22456]							VOL					WR [22456]	72.471	0.497		13.528			2.31249	2.31	2.547	0.656	0.138		1.729	4.579	0.106
[22456]	CONVERGENT MARGIN	KURILE ARC / KURILE ARC / HOKKAIDO / KUTCHARO/KUSSHARO		43.8677	43.8677	144.38	144.38	SAE			s_KP4-386 [22456]	NOT GIVEN [22456]	120000 [22456]	120000 [22456]							VOL					WR [22456]	72.03	0.539		14.049			2.67061	2.67	2.87	0.768	0.147		1.585	4.566	0.135
[22456]	CONVERGENT MARGIN	KURILE ARC / KURILE ARC / HOKKAIDO / KUTCHARO/KUSSHARO		43.3353	43.3353	144.424	144.424	SAE			s_KP4-388 [22456]	NOT GIVEN [22456]	120000 [22456]	120000 [22456]							VOL					WR [22456]	74.574	0.494		13.981			2.34398	2.34	2.389	0.646	0.135		1.71	4.512	0.104
[22456]	CONVERGENT MARGIN	KURILE ARC / KURILE ARC / HOKKAIDO / KUTCHARO/KUSSHARO		43.3353	43.3353	144.424	144.424	SAE			s_KP4-389 [22456]	NOT GIVEN [22456]	120000 [22456]	120000 [22456]							VOL					WR [22456]	73.962	0.511		14.29			2.49155	2.49	2.563	0.705	0.139		1.641	4.558	0.108
[22456]	CONVERGENT MARGIN	KURILE ARC / KURILE ARC / HOKKAIDO / KUTCHARO/KUSSHARO		43.3353	43.3353	144.424	144.424	SAE			s_KP4-390 [22456]	NOT GIVEN [22456]	120000 [22456]	120000 [22456]							VOL					WR [22456]	74.118	0.516		14.173			2.42496	2.42	2.489	0.663	0.135		1.66	4.538	0.106
[22456]	CONVERGENT MARGIN	KURILE ARC / KURILE ARC / HOKKAIDO / KUTCHARO/KUSSHARO		43.3353	43.3353	144.424	144.424	SAE			s_KP4-398-1 [22456]	NOT GIVEN [22456]	120000 [22456]	120000 [22456]							VOL					WR [22456]	74.506	0.503		14.109			2.35028	2.35	2.519	0.685	0.136		1.673	4.542	0.11
[22456]	CONVERGENT MARGIN	KURILE ARC / KURILE ARC / HOKKAIDO / KUTCHARO/KUSSHARO		43.3353	43.3353	144.424	144.424	SAE			s_KP4-398-2 [22456]	NOT GIVEN [22456]	120000 [22456]	120000 [22456]							VOL					WR [22456]	74.36	0.5		14.152			2.38177	2.38	2.556	0.679	0.136		1.661	4.571	0.112
[22456]	CONVERGENT MARGIN	KURILE ARC / KURILE ARC / HOKKAIDO / KUTCHARO/KUSSHARO		43.3353	43.3353	144.424	144.424	SAE			s_KP4-398-3 [22456]	NOT GIVEN [22456]	120000 [22456]	120000 [22456]							VOL					WR [22456]	74.592	0.498		14.092			2.32868	2.33	2.49	0.663	0.134		1.669	4.585	0.108
[22456]	CONVERGENT MARGIN	KURILE ARC / KURILE ARC / HOKKAIDO / KUTCHARO/KUSSHARO		43.3353	43.3353	144.424	144.424	SAE			s_KP4-398-5 [22456]	NOT GIVEN [22456]	120000 [22456]	120000 [22456]							VOL					WR [22456]	74.699	0.493		13.993			2.33228	2.33	2.452	0.665	0.135		1.708	4.507	0.108
[22456]	CONVERGENT MARGIN	KURILE ARC / KURILE ARC / HOKKAIDO / KUTCHARO/KUSSHARO		43.3453	43.3453	144.438	144.438	SAE			s_KP4-401 [22456]	NOT GIVEN [22456]	120000 [22456]	120000 [22456]							VOL					WR [22456]	74.79	0.499		13.953			2.32238	2.32	2.508	0.665	0.134		1.706	4.584	0.111
[22456]	CONVERGENT MARGIN	KURILE ARC / KURILE ARC / HOKKAIDO / KUTCHARO/KUSSHARO		43.3453	43.3453	144.438	144.438	SAE			s_KP4-402 [22456]	NOT GIVEN [22456]	120000 [22456]	120000 [22456]							VOL					WR [22456]	74.573	0.495		13.77			2.39077	2.39	2.442	0.665	0.134		1.69	4.607	0.107
[22456]	CONVERGENT MARGIN	KURILE ARC / KURILE ARC / HOKKAIDO / KUTCHARO/KUSSHARO		43.3453	43.3453	144.438	144.438	SAE			s_KP4-403 [22456]	NOT GIVEN [22456]	120000 [22456]	120000 [22456]							VOL					WR [22456]	74.824	0.496		13.976			2.29449	2.29	2.466	0.649	0.129		1.699	4.617	0.11
[22456]	CONVERGENT MARGIN	KURILE ARC / KURILE ARC / HOKKAIDO / KUTCHARO/KUSSHARO		43.3453	43.3453	144.438	144.438	SAE			s_KP4-404 [22456]	NOT GIVEN [22456]	120000 [22456]	120000 [22456]							VOL					WR [22456]	74.87	0.494		13.898			2.37007	2.37	2.438	0.653	0.132		1.702	4.622	0.11
[22456]	CONVERGENT MARGIN	KURILE ARC / KURILE ARC / HOKKAIDO / KUTCHARO/KUSSHARO		43.3453	43.3453	144.438	144.438	SAE			s_KP4-406 [22456]	NOT GIVEN [22456]	120000 [22456]	120000 [22456]							VOL					WR [22456]	74.996	0.487		13.939			2.2585	2.26	2.412	0.603	0.128		1.72	4.618	0.107
[22456]	CONVERGENT MARGIN	KURILE ARC / KURILE ARC / HOKKAIDO / KUTCHARO/KUSSHARO		43.3453	43.3453	144.438	144.438	SAE			s_KP4-412 [22456]	NOT GIVEN [22456]	120000 [22456]	120000 [22456]							VOL					WR [22456]	73.786	0.518		14.424			2.37997	2.38	2.552	0.664	0.132		1.615	4.587	0.114
[22456]	CONVERGENT MARGIN	KURILE ARC / KURILE ARC / HOKKAIDO / KUTCHARO/KUSSHARO		43.2066	43.2066	144.285	144.285	SAE			s_KP4-421 [22456]	NOT GIVEN [22456]	120000 [22456]	120000 [22456]							VOL					WR [22456]	73.936	0.528		14.533			2.43576	2.44	2.482	0.689	0.139		1.588	4.568	0.112
[22456]	CONVERGENT MARGIN	KURILE ARC / KURILE ARC / HOKKAIDO / KUTCHARO/KUSSHARO		43.2066	43.2066	144.285	144.285	SAE			s_KP4-422 [22456]	NOT GIVEN [22456]	120000 [22456]	120000 [22456]							VOL					WR [22456]	73.969	0.532		14.573			2.42226	2.42	2.446	0.659	0.135		1.602	4.57	0.106
[22456]	CONVERGENT MARGIN	KURILE ARC / KURILE ARC / HOKKAIDO / KUTCHARO/KUSSHARO		43.3013	43.3013	144.421	144.421	SAE			s_KP4-434 [22456]	NOT GIVEN [22456]	120000 [22456]	120000 [22456]							VOL					WR [22456]	74.556	0.513		14.038			2.39977	2.4	2.585	0.71	0.138		1.708	4.552	0.114
[22456]	CONVERGENT MARGIN	KURILE ARC / KURILE ARC / HOKKAIDO / KUTCHARO/KUSSHARO		43.3013	43.3013	144.421	144.421	SAE			s_KP4-435 [22456]	NOT GIVEN [22456]	120000 [22456]	120000 [22456]							VOL					WR [22456]	74.543	0.508		13.94			2.39527	2.4	2.52	0.705	0.138		1.792	4.475	0.113
[4408]	CONVERGENT MARGIN	KURILE ARC / KURILE ARC / HOKKAIDO / HOROMAN PERIDOTITE	MAIN HARZBURGITE-LHERZOLITE SUITE (MHL-SUITE)	42	42.5	143	143.3	SAE			s_1 [4408]	LHERZOLITE [4408]									PLU					WR [4408]	41.93	0.17		16.31	4.28		5.85		6.21	25.91	0.09	0.16	0.06	0
[4408]	CONVERGENT MARGIN	KURILE ARC / KURILE ARC / HOKKAIDO / HOROMAN PERIDOTITE	MAIN HARZBURGITE-LHERZOLITE SUITE (MHL-SUITE)	42	42.5	143	143.3	SAE			s_2 [4408]	LHERZOLITE [4408]									PLU					WR [4408]	44.28	0.09		12.03	4.26		5.82		6.17	26.25	0.09	0.13	0.03	0.15
[4408]	CONVERGENT MARGIN	KURILE ARC / KURILE ARC / HOKKAIDO / HOROMAN PERIDOTITE	MAIN HARZBURGITE-LHERZOLITE SUITE (MHL-SUITE)	42	42.5	143	143.3	SAE			s_3 [4408]	LHERZOLITE [4408]									PLU					WR [4408]	44.2	0.09		11.52	5.66		5.92		7.41	24.33	0.09	0.18	0.01	0
[4408]	CONVERGENT MARGIN	KURILE ARC / KURILE ARC / HOKKAIDO / HOROMAN PERIDOTITE	MAIN HARZBURGITE-LHERZOLITE SUITE (MHL-SUITE)	42	42.5	143	143.3	SAE			s_4 [4408]	LHERZOLITE [4408]									PLU					WR [4408]	47.08	0.12		7.96	5.74		5.79		7.84	25.27	0.19	0.19	0.01	0
[4408]	CONVERGENT MARGIN	KURILE ARC / KURILE ARC / HOKKAIDO / HOROMAN PERIDOTITE	SPINEL-RICH DUNITE-WEHRLITE SUITE (SDW-SUITE)	42	42.5	143	143.3	SAE			s_5 [4408]	PERIDOTITE [4408]									PLU					WR [4408]	41.93	0.31		13.44	3.82		6.89		6.36	26.96	0.08	0.21	0.07	0.22
[4408]	CONVERGENT MARGIN	KURILE ARC / KURILE ARC / HOKKAIDO / HOROMAN PERIDOTITE	SPINEL-RICH DUNITE-WEHRLITE SUITE (SDW-SUITE)	42	42.5	143	143.3	SAE			s_6 [4408]	PERIDOTITE [4408]									PLU					WR [4408]	44.42	0.14		11.93	4.14		5.95		9.31	23.15	0.12	0.18	0.02	0.05
[4408]	CONVERGENT MARGIN	KURILE ARC / KURILE ARC / HOKKAIDO / HOROMAN PERIDOTITE	MAIN HARZBURGITE-LHERZOLITE SUITE (MHL-SUITE)	42	42.5	143	143.3	SAE			s_7 [4408]	CLINOPYROXENITE [4408]									PLU					WR [4408]	42.72	0.13		17.65	2.14		6.23		5.94	24.82	0.16	0.08	0.02	0
[4408]	CONVERGENT MARGIN	KURILE ARC / KURILE ARC / HOKKAIDO / HOROMAN PERIDOTITE	MAIN HARZBURGITE-LHERZOLITE SUITE (MHL-SUITE)	42	42.5	143	143.3	SAE			s_8 [4408]	CLINOPYROXENITE [4408]									PLU					WR [4408]	44.82	0.1		14.86	1.86		6.04		5.88	25.72	0.1	0.09	0.04	0
[4334]	CONVERGENT MARGIN	KURILE ARC / KURILE ARC / HOKKAIDO / ENGARU VOLCANIC FIELD / TOMEOKA FORMATION	NORTHEASTERN HOKKAIDO	44.02	44.15	143.25	143.56	SAE			s_TM01 [4334]	BASALT [4334]	7000000 [4334]	9000000 [4334]	UPPER [4334]	MIOCENE [4334]					VOL					WR [4334]	50.18	1.37		16.9			9.52		9.63	6.71	0.15		0.4	2.88	0.33	1.23
[4334]	CONVERGENT MARGIN	KURILE ARC / KURILE ARC / HOKKAIDO / ENGARU VOLCANIC FIELD / WAKAMATSU RHYOLITE	NORTHEASTERN HOKKAIDO	44.02	44.15	143.25	143.56	SAE			s_WK01 [4334]	RHYOLITE [4334]	7000000 [4334]	9000000 [4334]	UPPER [4334]	MIOCENE [4334]					VOL					WR [4334]	72.52	0.2		13.31			2.63		1.27	0.23	0.04		2.73	5.11	0.02	0.99
[4334]	CONVERGENT MARGIN	KURILE ARC / KURILE ARC / HOKKAIDO / ENGARU VOLCANIC FIELD / WAKAMATSU RHYOLITE	NORTHEASTERN HOKKAIDO	44.02	44.15	143.25	143.56	SAE			s_WK02 [4334]	RHYOLITE [4334]	7000000 [4334]	9000000 [4334]	UPPER [4334]	MIOCENE [4334]					VOL					WR [4334]	74.57	0.07		13.83			1.28		0.81	0.24	0.02		4.38	3.33	0.01	1.72
[4334]	CONVERGENT MARGIN	KURILE ARC / KURILE ARC / HOKKAIDO / ENGARU VOLCANIC FIELD / WAKAMATSU RHYOLITE	NORTHEASTERN HOKKAIDO	44.02	44.15	143.25	143.56	SAE			s_WK03 [4334]	RHYOLITE [4334]	7000000 [4334]	9000000 [4334]	UPPER [4334]	MIOCENE [4334]					VOL					WR [4334]	74.75	0.19		13.19			1.36		0.73	0.16	0.04		3.08	5.27	0.01	0.45
[4334]	CONVERGENT MARGIN	KURILE ARC / KURILE ARC / HOKKAIDO / ENGARU VOLCANIC FIELD / WAKAMATSU RHYOLITE	NORTHEASTERN HOKKAIDO	44.02	44.15	143.25	143.56	SAE			s_WK04 [4334]	RHYOLITE [4334]	7000000 [4334]	9000000 [4334]	UPPER [4334]	MIOCENE [4334]					VOL					WR [4334]	74.93	0.18		13.37			1.1		0.73	0.15	0.02		2.93	5.44	0.01	0.25
[4334]	CONVERGENT MARGIN	KURILE ARC / KURILE ARC / HOKKAIDO / ENGARU VOLCANIC FIELD / WAKAMATSU RHYOLITE	NORTHEASTERN HOKKAIDO	44.02	44.15	143.25	143.56	SAE			s_WK05 [4334]	RHYOLITE [4334]	7000000 [4334]	9000000 [4334]	UPPER [4334]	MIOCENE [4334]					VOL					WR [4334]	76.07	0.18		11.19			1.7		1.09	0.14	0.05		2.07	4.13	0.01	1.83
[4334]	CONVERGENT MARGIN	KURILE ARC / KURILE ARC / HOKKAIDO / ENGARU VOLCANIC FIELD / WAKAMATSU RHYOLITE	NORTHEASTERN HOKKAIDO	44.02	44.15	143.25	143.56	SAE			s_WK06 [4334]	RHYOLITE [4334]	7000000 [4334]	9000000 [4334]	UPPER [4334]	MIOCENE [4334]					VOL					WR [4334]	76.77	0.11		12.12			0.7		1.16	0.19	0.02		3.15	3.56	0.01	1.11
[4334]	CONVERGENT MARGIN	KURILE ARC / KURILE ARC / HOKKAIDO / ENGARU VOLCANIC FIELD / WAKAMATSU RHYOLITE	NORTHEASTERN HOKKAIDO	44.02	44.15	143.25	143.56	SAE			s_WK07 [4334]	RHYOLITE [4334]	7000000 [4334]	9000000 [4334]	UPPER [4334]	MIOCENE [4334]					VOL					WR [4334]	77.03	0.2		11.66			0.92		1.47	0.18	0.02		2.81	3.03	0.02	1.98
[4334]	CONVERGENT MARGIN	KURILE ARC / KURILE ARC / HOKKAIDO / ENGARU VOLCANIC FIELD / WAKAMATSU RHYOLITE	NORTHEASTERN HOKKAIDO	44.02	44.15	143.25	143.56	SAE			s_WK08 [4334]	RHYOLITE [4334]	7000000 [4334]	9000000 [4334]	UPPER [4334]	MIOCENE [4334]					VOL					WR [4334]	77.2	0.07		12.48			1.05		0.77	0.21	0.02		3.97	3.04	0.01	1.2
[4334]	CONVERGENT MARGIN	KURILE ARC / KURILE ARC / HOKKAIDO / ENGARU VOLCANIC FIELD / WAKAMATSU RHYOLITE	NORTHEASTERN HOKKAIDO	44.02	44.15	143.25	143.56	SAE			s_WK09 [4334]	RHYOLITE [4334]	7000000 [4334]	9000000 [4334]	UPPER [4334]	MIOCENE [4334]					VOL					WR [4334]	79.25	0.18		10.84			0.72		1.13	0.15	0.03		2.2	3.7	0.01	1.52
[4334]	CONVERGENT MARGIN	KURILE ARC / KURILE ARC / HOKKAIDO / ENGARU VOLCANIC FIELD / WAKAMATSU RHYOLITE	NORTHEASTERN HOKKAIDO	44.02	44.15	143.25	143.56	SAE			s_WK10 [4334]	RHYOLITE [4334]	7000000 [4334]	9000000 [4334]	UPPER [4334]	MIOCENE [4334]					VOL					WR [4334]	80.28	0.14		10.48			0.33		1.33	0.15	0.02		2.71	3.13	0.02	1.03
[4334]	CONVERGENT MARGIN	KURILE ARC / KURILE ARC / HOKKAIDO / ENGARU VOLCANIC FIELD / SAKAENO ANDESITE	NORTHEASTERN HOKKAIDO	44.02	44.15	143.25	143.56	SAE			s_SK02 [4334]	ANDESITE [4334]	7000000 [4334]	9000000 [4334]	UPPER [4334]	MIOCENE [4334]					VOL					WR [4334]	56.33	0.81		16.16			6.23		7.28	4.78	0.14		1.99	2.93	0.16	2.58
[4334]	CONVERGENT MARGIN	KURILE ARC / KURILE ARC / HOKKAIDO / ENGARU VOLCANIC FIELD / SAKAENO ANDESITE	NORTHEASTERN HOKKAIDO	44.02	44.15	143.25	143.56	SAE			s_SK03 [4334]	ANDESITE [4334]	7000000 [4334]	9000000 [4334]	UPPER [4334]	MIOCENE [4334]					VOL					WR [4334]	56.67	0.7		16.01			6.47		7.43	4.62	0.1		1.5	2.73	0.13	2.8
[4334]	CONVERGENT MARGIN	KURILE ARC / KURILE ARC / HOKKAIDO / ENGARU VOLCANIC FIELD / SAKAENO ANDESITE	NORTHEASTERN HOKKAIDO	44.02	44.15	143.25	143.56	SAE			s_SK04 [4334]	ANDESITE [4334]	7000000 [4334]	9000000 [4334]	UPPER [4334]	MIOCENE [4334]					VOL					WR [4334]	56.77	0.72		15.98			5.87		6.81	4.82	0.1		1.76	3.04	0.14	3
[4334]	CONVERGENT MARGIN	KURILE ARC / KURILE ARC / HOKKAIDO / ENGARU VOLCANIC FIELD / SAKAENO ANDESITE	NORTHEASTERN HOKKAIDO	44.02	44.15	143.25	143.56	SAE			s_SK06 [4334]	ANDESITE [4334]	7000000 [4334]	9000000 [4334]	UPPER [4334]	MIOCENE [4334]					VOL					WR [4334]	59.5	0.9		16.5			6.72		6.15	2.9	0.13		1.47	4.11	0.2	1.18
[4334]	CONVERGENT MARGIN	KURILE ARC / KURILE ARC / HOKKAIDO / ENGARU VOLCANIC FIELD / SAKAENO ANDESITE	NORTHEASTERN HOKKAIDO	44.02	44.15	143.25	143.56	SAE			s_SK07 [4334]	ANDESITE [4334]	7000000 [4334]	9000000 [4334]	UPPER [4334]	MIOCENE [4334]					VOL					WR [4334]	60.18	0.91		16.14			6.84		5.22	2.74	0.1		1.59	3.62	0.2	1.78
[4334]	CONVERGENT MARGIN	KURILE ARC / KURILE ARC / HOKKAIDO / ENGARU VOLCANIC FIELD / SAKAENO ANDESITE	NORTHEASTERN HOKKAIDO	44.02	44.15	143.25	143.56	SAE			s_SK08 [4334]	ANDESITE [4334]	7000000 [4334]	9000000 [4334]	UPPER [4334]	MIOCENE [4334]					VOL					WR [4334]	60.55	0.92		16.21			6.24		5.81	2.55	0.07		1.46	3.99	0.19	1.07
[4334]	CONVERGENT MARGIN	KURILE ARC / KURILE ARC / HOKKAIDO / ENGARU VOLCANIC FIELD / SAKAENO ANDESITE	NORTHEASTERN HOKKAIDO	44.02	44.15	143.25	143.56	SAE			s_SK09 [4334]	ANDESITE [4334]	7000000 [4334]	9000000 [4334]	UPPER [4334]	MIOCENE [4334]					VOL					WR [4334]	60.8	0.58		16.83			4.56		5.05	2.43	0.05		2.23	3.97	0.13	2.13
[4334]	CONVERGENT MARGIN	KURILE ARC / KURILE ARC / HOKKAIDO / ENGARU VOLCANIC FIELD / SAKAENO ANDESITE	NORTHEASTERN HOKKAIDO	44.02	44.15	143.25	143.56	SAE			s_SK10 [4334]	ANDESITE [4334]	7000000 [4334]	9000000 [4334]	UPPER [4334]	MIOCENE [4334]					VOL					WR [4334]	62.5	1.03		15.48			6.36		4.61	1.43	0.15		2.34	3.87	0.31	2.58
[4334]	CONVERGENT MARGIN	KURILE ARC / KURILE ARC / HOKKAIDO / ENGARU VOLCANIC FIELD / SAKAENO ANDESITE	NORTHEASTERN HOKKAIDO	44.02	44.15	143.25	143.56	SAE			s_SK11 [4334]	ANDESITE [4334]	7000000 [4334]	9000000 [4334]	UPPER [4334]	MIOCENE [4334]					VOL					WR [4334]	62.28	1.06		15.65			6.65		4.3	1.64	0.09		1.6	4.44	0.28	1.49
[4334]	CONVERGENT MARGIN	KURILE ARC / KURILE ARC / HOKKAIDO / ENGARU VOLCANIC FIELD / SAKAENO ANDESITE	NORTHEASTERN HOKKAIDO	44.02	44.15	143.25	143.56	SAE			s_SK12 [4334]	ANDESITE [4334]	7000000 [4334]	9000000 [4334]	UPPER [4334]	MIOCENE [4334]					VOL					WR [4334]	62.29	1.04		15.19			7		4.01	1.34	0.22		1.67	4.7	0.3	1.53
[4334]	CONVERGENT MARGIN	KURILE ARC / KURILE ARC / HOKKAIDO / ENGARU VOLCANIC FIELD / SAKAENO ANDESITE	NORTHEASTERN HOKKAIDO	44.02	44.15	143.25	143.56	SAE			s_SK13 [4334]	ANDESITE [4334]	7000000 [4334]	9000000 [4334]	UPPER [4334]	MIOCENE [4334]					VOL					WR [4334]	62.55	1.24		15.22			5.13		4.27	1.69	0.11		2.13	4.22	0.36	2.86
[4334]	CONVERGENT MARGIN	KURILE ARC / KURILE ARC / HOKKAIDO / ENGARU VOLCANIC FIELD / SAKAENO ANDESITE	NORTHEASTERN HOKKAIDO	44.02	44.15	143.25	143.56	SAE			s_SK15 [4334]	ANDESITE [4334]	7000000 [4334]	9000000 [4334]	UPPER [4334]	MIOCENE [4334]					VOL					WR [4334]	63.25	1.1		15.39			6.82		4.26	1.67	0.16		1.67	4.68	0.32	0.94
[4334]	CONVERGENT MARGIN	KURILE ARC / KURILE ARC / HOKKAIDO / ENGARU VOLCANIC FIELD / SAKAENO ANDESITE	NORTHEASTERN HOKKAIDO	44.02	44.15	143.25	143.56	SAE			s_SK17 [4334]	ANDESITE [4334]	7000000 [4334]	9000000 [4334]	UPPER [4334]	MIOCENE [4334]					VOL					WR [4334]	63.38	0.94		14.85			6.38		3.59	1.28	0.18		1.73	4.85	0.26	2.47
[4334]	CONVERGENT MARGIN	KURILE ARC / KURILE ARC / HOKKAIDO / ENGARU VOLCANIC FIELD / SAKAENO ANDESITE	NORTHEASTERN HOKKAIDO	44.02	44.15	143.25	143.56	SAE			s_SK18 [4334]	ANDESITE [4334]	7000000 [4334]	9000000 [4334]	UPPER [4334]	MIOCENE [4334]					VOL					WR [4334]	63.64	1.07		15.75			6.44		4.24	1.54	0.16		1.64	4.68	0.31	0.87
[4334]	CONVERGENT MARGIN	KURILE ARC / KURILE ARC / HOKKAIDO / ENGARU VOLCANIC FIELD / SAKAENO ANDESITE	NORTHEASTERN HOKKAIDO	44.02	44.15	143.25	143.56	SAE			s_SK19 [4334]	ANDESITE [4334]	7000000 [4334]	9000000 [4334]	UPPER [4334]	MIOCENE [4334]					VOL					WR [4334]	63.74	0.89		14.6			6.69		3.25	0.68	0.3		1.77	4.74	0.26	3.26
[4334]	CONVERGENT MARGIN	KURILE ARC / KURILE ARC / HOKKAIDO / ENGARU VOLCANIC FIELD / CHIYODA-KAKUREZAWA BASALT	NORTHEASTERN HOKKAIDO, ENGARU	44.02	44.15	143.25	143.56	SAE			s_CK04 [4334]	BASALT [4334]	7000000 [4334]	9000000 [4334]	UPPER [4334]	MIOCENE [4334]					VOL					WR [4334]	49.31	1.63		16.73			10.46		9.7	7.08	0.16		0.41	2.95	0.31	1.04
[4334]	CONVERGENT MARGIN	KURILE ARC / KURILE ARC / HOKKAIDO / ENGARU VOLCANIC FIELD / CHIYODA-KAKUREZAWA BASALT	NORTHEASTERN HOKKAIDO, ENGARU	44.02	44.15	143.25	143.56	SAE			s_CK06 [4334]	BASALT [4334]	7000000 [4334]	9000000 [4334]	UPPER [4334]	MIOCENE [4334]					VOL					WR [4334]	49.41	1.27		16.38			8.86		9.02	7.87	0.15		0.75	2.66	0.28	2.03
[4334]	CONVERGENT MARGIN	KURILE ARC / KURILE ARC / HOKKAIDO / ENGARU VOLCANIC FIELD / CHIYODA-KAKUREZAWA BASALT	NORTHEASTERN HOKKAIDO, ENGARU	44.02	44.15	143.25	143.56	SAE			s_CK12 [4334]	BASALT [4334]	7000000 [4334]	9000000 [4334]	UPPER [4334]	MIOCENE [4334]					VOL					WR [4334]	49.87	1.23		17.6			8.24		10.33	7.05	0.14		0.43	2.91	0.21	1.34
[4334]	CONVERGENT MARGIN	KURILE ARC / KURILE ARC / HOKKAIDO / ENGARU VOLCANIC FIELD / CHIYODA-KAKUREZAWA BASALT	NORTHEASTERN HOKKAIDO, ENGARU	44.02	44.15	143.25	143.56	SAE			s_CK17 [4334]	BASALT [4334]	7000000 [4334]	9000000 [4334]	UPPER [4334]	MIOCENE [4334]					VOL					WR [4334]	49.97	1.33		17.25			9.07		9.63	6.81	0.17		0.38	3	0.24	1.13
[4334]	CONVERGENT MARGIN	KURILE ARC / KURILE ARC / HOKKAIDO / ENGARU VOLCANIC FIELD / CHIYODA-KAKUREZAWA BASALT	NORTHEASTERN HOKKAIDO, ENGARU	44.02	44.15	143.25	143.56	SAE			s_CK23 [4334]	BASALT [4334]	7000000 [4334]	9000000 [4334]	UPPER [4334]	MIOCENE [4334]					VOL					WR [4334]	50.61	1.33		17.01			9.04		9.64	6.58	0.16		0.41	2.98	0.25	1.24
[4334]	CONVERGENT MARGIN	KURILE ARC / KURILE ARC / HOKKAIDO / ENGARU VOLCANIC FIELD / CHIYODA-KAKUREZAWA BASALT	NORTHEASTERN HOKKAIDO, ENGARU	44.02	44.15	143.25	143.56	SAE			s_CK30 [4334]	BASALT [4334]	7000000 [4334]	9000000 [4334]	UPPER [4334]	MIOCENE [4334]					VOL					WR [4334]	51.86	1.44		17.08			10.62		9.14	5	0.19		0.61	3.08	0.23	0.14
[4334]	CONVERGENT MARGIN	KURILE ARC / KURILE ARC / HOKKAIDO / ENGARU VOLCANIC FIELD / CHIYODA-KAKUREZAWA BASALT	NORTHEASTERN HOKKAIDO, ENGARU	44.02	44.15	143.25	143.56	SAE			s_CK31 [4334]	BASALT [4334]	7000000 [4334]	9000000 [4334]	UPPER [4334]	MIOCENE [4334]					VOL					WR [4334]	51.88	1.69		16.96			12.22		8.84	4.7	0.19		0.48	3.38	0.24	0.14
[4334]	CONVERGENT MARGIN	KURILE ARC / KURILE ARC / HOKKAIDO / ENGARU VOLCANIC FIELD / CHIYODA-KAKUREZAWA BASALT	NORTHEASTERN HOKKAIDO, ENGARU	44.02	44.15	143.25	143.56	SAE			s_CK38 [4334]	BASALT [4334]	7000000 [4334]	9000000 [4334]	UPPER [4334]	MIOCENE [4334]					VOL					WR [4334]	52.14	1.41		17.22			10.32		9.3	5.25	0.19		0.6	3	0.23	0.11
[4334]	CONVERGENT MARGIN	KURILE ARC / KURILE ARC / HOKKAIDO / ENGARU VOLCANIC FIELD / CHIYODA-KAKUREZAWA BASALT	NORTHEASTERN HOKKAIDO, ENGARU	44.02	44.15	143.25	143.56	SAE			s_CK48 [4334]	BASALT [4334]	7000000 [4334]	9000000 [4334]	UPPER [4334]	MIOCENE [4334]					VOL					WR [4334]	53.02	1.11		16.16			8.54		8.6	6.81	0.18		0.77	2.67	0.21	1.17
[4334]	CONVERGENT MARGIN	KURILE ARC / KURILE ARC / HOKKAIDO / ENGARU VOLCANIC FIELD / CHIYODA-KAKUREZAWA BASALT	NORTHEASTERN HOKKAIDO, ENGARU	44.02	44.15	143.25	143.56	SAE			s_CK56 [4334]	BASALT [4334]	7000000 [4334]	9000000 [4334]	UPPER [4334]	MIOCENE [4334]					VOL					WR [4334]	53.51	1.12		16.15			8.4		8.4	6.78	0.16		0.91	2.77	0.2	0.53
[4334]	CONVERGENT MARGIN	KURILE ARC / KURILE ARC / HOKKAIDO / ENGARU VOLCANIC FIELD / CHIYODA-KAKUREZAWA BASALT	NORTHEASTERN HOKKAIDO, ENGARU	44.02	44.15	143.25	143.56	SAE			s_CK59 [4334]	BASALT [4334]	7000000 [4334]	9000000 [4334]	UPPER [4334]	MIOCENE [4334]					VOL					WR [4334]	53.96	1.18		15.94			8.53		7.99	6.67	0.14		1.22	2.91	0.22	0.53
[4334]	CONVERGENT MARGIN	KURILE ARC / KURILE ARC / HOKKAIDO / ENGARU VOLCANIC FIELD / CHIYODA-KAKUREZAWA BASALT	NORTHEASTERN HOKKAIDO, ENGARU	44.02	44.15	143.25	143.56	SAE			s_CK60 [4334]	BASALT [4334]	7000000 [4334]	9000000 [4334]	UPPER [4334]	MIOCENE [4334]					VOL					WR [4334]	54.38	1.13		15.73			8.42		7.98	6.35	0.14		1.18	3.06	0.2	0.49
[4334]	CONVERGENT MARGIN	KURILE ARC / KURILE ARC / HOKKAIDO / ENGARU VOLCANIC FIELD / CHIYODA-KAKUREZAWA BASALT	NORTHEASTERN HOKKAIDO, ENGARU	44.02	44.15	143.25	143.56	SAE			s_CK63 [4334]	BASALT [4334]	7000000 [4334]	9000000 [4334]	UPPER [4334]	MIOCENE [4334]					VOL					WR [4334]	56.17	1.01		16.91			7.64		8.52	4.88	0.14		1.03	3.12	0.12	0.37
[4356]	CONVERGENT MARGIN	KURILE ARC / KURILE ARC / HOKKAIDO / MASHU / OLDER SOMMA LAVA	FOOT OF NORTHWESTERN PART OF CALDERA	43.58	43.58	144.55	144.55	SAE			s_7DYKE [4356]	ANDESITE, HYPERSTHENE [4356]								PORPHYRITIC [4356]	VOL					WR [4356]	52.51	0.72		19.04		1.26	8.48		10.26	4.23	0.18		0.22	2.25	0.25		0.11	0.18
[4356]	CONVERGENT MARGIN	KURILE ARC / KURILE ARC / HOKKAIDO / MASHU / OLDER SOMMA LAVA	FOOT OF WESTERN PART OF CALDERA	43.58	43.58	144.55	144.55	SAE			s_11KI-9 [4356]	BASALT, HYPERSTHENE [4356]								PORPHYRITIC [4356]	VOL					WR [4356]	52.38	0.49		17.36		4.17	7.92		9.59	5.28	0.2		0.25	2.29	0.11		0.27	0
[4356]	CONVERGENT MARGIN	KURILE ARC / KURILE ARC / HOKKAIDO / MASHU / OLDER SOMMA LAVA	FOOT OF WESTERN PART OF CALDERA	43.58	43.58	144.55	144.55	SAE			s_13M-4 [4356]	ANDESITE, HYPERSTHENE [4356]								PORPHYRITIC [4356]	VOL					WR [4356]	54.05	0.68		17.03		3.4	7.81		9.25	4.09	0.22		0.2	2.3	0.21		0.2	0.12
[4356]	CONVERGENT MARGIN	KURILE ARC / KURILE ARC / HOKKAIDO / MASHU / OLDER SOMMA LAVA	FOOT OF WESTERN PART OF CALDERA	43.58	43.58	144.55	144.55	SAE			s_14M-5 [4356]	ANDESITE, HYPERSTHENE [4356]								PORPHYRITIC [4356]	VOL					WR [4356]	54.76	0.67		16.89		3.36	7.93		9.34	3.58	0.21		0.19	2.31	0.24		0.1	0.04
[4356]	CONVERGENT MARGIN	KURILE ARC / KURILE ARC / HOKKAIDO / MASHU / YOUNG SOMMA LAVA	NORTHWESTERN PART OF CALDERA	43.58	43.58	144.55	144.55	SAE			s_16PUMICE [4356]	ANDESITE, HYPERSTHENE [4356]								NEARLY APHYRIC [4356]	VOL					WR [4356]	66.64	0.78		15.59		1.59	3.69		5.4	1.38	0.22		0.45	3.64	0.17		0.63	0.06
[4356]	CONVERGENT MARGIN	KURILE ARC / KURILE ARC / HOKKAIDO / MASHU / YOUNG SOMMA LAVA	NORTHWESTERN PART OF CALDERA	43.58	43.58	144.55	144.55	SAE			s_17DYKE [4356]	ANDESITE [4356]								APHYRIC [4356]	VOL					WR [4356]	65.82	0.88		14.72		1.88	4.66		5.52	1.75	0.22		0.46	3.91	0.18		0.08	0.22
[4356]	CONVERGENT MARGIN	KURILE ARC / KURILE ARC / HOKKAIDO / MASHU / YOUNG SOMMA LAVA	NORTHWESTERN PART OF CALDERA	43.58	43.58	144.55	144.55	SAE			s_18M-48 [4356]	ANDESITE [4356]								PORPHYRITIC [4356]	VOL					WR [4356]	55.89	0.67		18.1		3.91	5.66		8.97	3.02	0.18		0.2	2.57	0.13		0.13	0.08
[4356]	CONVERGENT MARGIN	KURILE ARC / KURILE ARC / HOKKAIDO / MASHU / YOUNG SOMMA LAVA	NORTHWESTERN PART OF CALDERA	43.58	43.58	144.55	144.55	SAE			s_19M-49 [4356]	ANDESITE [4356]								APHYRIC [4356]	VOL					WR [4356]	60.81	0.55		14.7		2.81	7.48		6.35	2.69	0.16		0.36	3.41	0.24		0.4	0.14
[4356]	CONVERGENT MARGIN	KURILE ARC / KURILE ARC / HOKKAIDO / MASHU / YOUNG SOMMA LAVA	NORTHWESTERN PART OF CALDERA	43.58	43.58	144.55	144.55	SAE			s_20M-50 [4356]	ANDESITE [4356]								PORPHYRITIC [4356]	VOL					WR [4356]	59.73	0.58		18.03		2.13	6.02		7.24	2.47	0.14		0.26	3.23	0.19		0.03	0.02
[4356]	CONVERGENT MARGIN	KURILE ARC / KURILE ARC / HOKKAIDO / MASHU / YOUNG SOMMA LAVA	NORTHWESTERN PART OF CALDERA	43.58	43.58	144.55	144.55	SAE			s_21M-51 [4356]	ANDESITE [4356]								PORPHYRITIC [4356]	VOL					WR [4356]	60.18	0.57		17.18		2.17	5.3		7.37	2.49	0.13		0.27	3.3	0.23		0.25	0.06
[4356]	CONVERGENT MARGIN	KURILE ARC / KURILE ARC / HOKKAIDO / MASHU / YOUNG SOMMA LAVA	NORTHWESTERN PART OF CALDERA	43.58	43.58	144.55	144.55	SAE			s_22M-52 [4356]	ANDESITE [4356]								PORPHYRITIC [4356]	VOL					WR [4356]	59.89	0.56		17.69		1.64	5.81		7.42	2.16	0.16		0.25	3.47	0.25		0.15	0.1
[4356]	CONVERGENT MARGIN	KURILE ARC / KURILE ARC / HOKKAIDO / MASHU / YOUNG SOMMA LAVA	NORTHWESTERN PART OF CALDERA	43.58	43.58	144.55	144.55	SAE			s_23M-53 [4356]	ANDESITE [4356]								PORPHYRITIC [4356]	VOL					WR [4356]	59.43	0.63		17.52		3.44	4.6		7.55	2.25	0.15		0.26	3.29	0.22		0.2	0.26
[4356]	CONVERGENT MARGIN	KURILE ARC / KURILE ARC / HOKKAIDO / MASHU / YOUNG SOMMA LAVA	NORTHWESTERN PART OF CALDERA	43.58	43.58	144.55	144.55	SAE			s_24M-54 [4356]	ANDESITE [4356]								PORPHYRITIC [4356]	VOL					WR [4356]	61.2	0.54		17.8		2.34	5.01		7.56	2.14	0.19		0.24	3.28	0.25		0.18	0.12
[4356]	CONVERGENT MARGIN	KURILE ARC / KURILE ARC / HOKKAIDO / MASHU / YOUNG SOMMA LAVA	NORTHWESTERN PART OF CALDERA	43.58	43.58	144.55	144.55	SAE			s_25M-55 [4356]	ANDESITE [4356]								PORPHYRITIC [4356]	VOL					WR [4356]	59.41	0.66		16.88		3.14	6.04		7.59	1.92	0.11		0.23	3.38	0.27		0.1	0.14
[4356]	CONVERGENT MARGIN	KURILE ARC / KURILE ARC / HOKKAIDO / MASHU / YOUNG SOMMA LAVA	WESTERN PART OF CALDERA	43.58	43.58	144.55	144.55	SAE			s_26KI-013 [4356]	ANDESITE, HYPERSTHENE [4356]								PORPHYRITIC [4356]	VOL					WR [4356]	55.32	0.45		18.18		3.53	7.4		9.01	3.52	0.22		0.3	2.81	0.11		0.23	0.06
[4356]	CONVERGENT MARGIN	KURILE ARC / KURILE ARC / HOKKAIDO / MASHU / YOUNG SOMMA LAVA	WESTERN PART OF CALDERA	43.58	43.58	144.55	144.55	SAE			s_27KI-7 [4356]	ANDESITE, HYPERSTHENE [4356]								PORPHYRITIC [4356]	VOL					WR [4356]	56.01	1		18.57		2.86	6.14		9.34	2.7	0.24		0.23	2.56	0.13		0.48	0.05
[4356]	CONVERGENT MARGIN	KURILE ARC / KURILE ARC / HOKKAIDO / MASHU / YOUNG SOMMA LAVA	WESTERN PART OF CALDERA	43.58	43.58	144.55	144.55	SAE			s_28KI-5 [4356]	ANDESITE, HYPERSTHENE [4356]								PORPHYRITIC [4356]	VOL					WR [4356]	59.7	0.49		17.21		3.14	5.72		7.64	2.26	0.25		0.28	3	0.16		0	0.08
[4356]	CONVERGENT MARGIN	KURILE ARC / KURILE ARC / HOKKAIDO / MASHU	CALDERA-FORMING STAGE, KENNEBETSU, E OF MASHU CALDERA	43.58	43.58	144.55	144.55	SAE			s_30MA-L [4356]	ANDESITE, AUGITE-HYPERSTHENE [4356]									VOL					WR [4356]	61.16	0.34		16.48		2.63	2.6		4.03	1.36	0.21		0.43	3.54	0.18		4.55	2.76
[4356]	CONVERGENT MARGIN	KURILE ARC / KURILE ARC / HOKKAIDO / MASHU	CENTRAL CONE STAGE, TOP OF NORTHWESTERN PART OF MASHU CALDERA	43.58	43.58	144.55	144.55	SAE			s_34MA-D [4356]	ANDESITE, AUGITE-HYPERSTHENE [4356]									VOL					WR [4356]	60.24	0.34		16.31		2.88	3.69		5.16	1.72	0.19		0.48	3.62	0.16		2.43	1.88
[4356]	CONVERGENT MARGIN	KURILE ARC / KURILE ARC / HOKKAIDO / MASHU	CENTRAL CONE STAGE, SUMMIT OF KAMUINUPURI	43.58	43.58	144.55	144.55	SAE			s_35 [4356]	ANDESITE, AUGITE-HYPERSTHENE [4356]								NEARLY APHYRIC [4356]	VOL					WR [4356]	69.73	0.69		13.64		4.63	0.58		4.33	1.24	0.15		0.6	4.21	0.17		0.05	0.09
[4356]	CONVERGENT MARGIN	KURILE ARC / KURILE ARC / HOKKAIDO / MASHU	CENTRAL CONE STAGE, TOP OF MASHU CALDERA	43.58	43.58	144.55	144.55	SAE			s_38MA-B3 [4356]	ANDESITE, AUGITE-HYPERSTHENE [4356]									VOL					WR [4356]	66.37	0.26		15.27		2.08	3.48		4.88	1.62	0.19		0.67	4.03	0.16		0.76	0.16
[22566]	CONVERGENT MARGIN	KURILE ARC / KURILE ARC / HOKKAIDO / NEMURO GROUP	NEMURO AREA	43.3917	43.3917	145.656	145.656	SAE			s_NE07 [22566]	BASALT, OLIVINE-PYROXENE [22566]			UPPER [22566]	CRETACEOUS [22566]					VOL					WR [22566]	46.43	0.9		18.34				10.71	11.73	5.61	0.2		0.58	2.6	0.15
[22566]	CONVERGENT MARGIN	KURILE ARC / KURILE ARC / HOKKAIDO / NEMURO GROUP	NEMURO AREA	43.3886	43.3886	145.678	145.678	SAE			s_119 [22566]	BASALT, OLIVINE-PYROXENE [22566]			UPPER [22566]	CRETACEOUS [22566]					VOL					WR [22566]	51.72	1.17		17.03				10.1	8.5	3.25	0.21		1.35	3.29	0.35
[22566]	CONVERGENT MARGIN	KURILE ARC / KURILE ARC / HOKKAIDO / NEMURO GROUP	KUSHIRO AREA	43.0808	43.0808	144.62	144.62	SAE			s_506 [22566]	SHOSHONITE [22566]			UPPER [22566]	CRETACEOUS [22566]					VOL					WR [22566]	55.82	0.82		18.27				6.51	3.91	2.14	0.12		5.47	3.92	0.47
[22566]	CONVERGENT MARGIN	KURILE ARC / KURILE ARC / HOKKAIDO / NEMURO GROUP	KUSHIRO AREA	43.0808	43.0808	144.62	144.62	SAE			s_507 [22566]	SHOSHONITE [22566]			UPPER [22566]	CRETACEOUS [22566]					VOL					WR [22566]	52.37	0.79		18.62				7.48	6.42	4	0.19		3.21	3.82	0.34
[22566]	CONVERGENT MARGIN	KURILE ARC / KURILE ARC / HOKKAIDO / NEMURO GROUP		43.3247	43.3247	145.553	145.553	SAE			s_105 [22566]	MONZONITE [22566]	84000000 [22566]	88000000 [22566]	UPPER [22566]	CRETACEOUS [22566]					PLU					WR [22566]	49.62	0.61		12.03				10.49	9.8	9.21	0.2		2.76	2.54	0.37
[22566]	CONVERGENT MARGIN	KURILE ARC / KURILE ARC / HOKKAIDO / NEMURO GROUP		43.3314	43.3314	145.573	145.573	SAE			s_102 [22566]	SHOSHONITE [22566]	84000000 [22566]	88000000 [22566]	UPPER [22566]	CRETACEOUS [22566]					VOL					WR [22566]	54.03	0.64		17.8				7.32	4.33	3.02	0.18		4.69	4.57	0.68
[22566]	CONVERGENT MARGIN	KURILE ARC / KURILE ARC / HOKKAIDO / NEMURO GROUP		43.3503	43.3503	145.592	145.592	SAE			s_108 [22566]	SHOSHONITE [22566]	84000000 [22566]	88000000 [22566]	UPPER [22566]	CRETACEOUS [22566]					VOL					WR [22566]	52.03	0.66		15.78				7.29	6.62	6.19	0.14		3.98	3.83	0.48
[22566]	CONVERGENT MARGIN	KURILE ARC / KURILE ARC / HOKKAIDO / NEMURO GROUP		43.3703	43.3703	145.631	145.631	SAE			s_202 [22566]	SHOSHONITE [22566]	84000000 [22566]	88000000 [22566]	UPPER [22566]	CRETACEOUS [22566]					VOL					WR [22566]	51.88	0.65		15.41				7.32	6.53	6.46	0.15		4.11	3.83	0.46
[22566]	CONVERGENT MARGIN	KURILE ARC / KURILE ARC / HOKKAIDO / NEMURO GROUP		43.3711	43.3711	145.632	145.632	SAE			s_201 [22566]	BASALT, OLIVINE-PYROXENE [22566]	84000000 [22566]	88000000 [22566]	UPPER [22566]	CRETACEOUS [22566]					VOL					WR [22566]	45.73	0.82		16.36				10.3	9.67	9.79	0.21		0.83	2.37	0.11
[22566]	CONVERGENT MARGIN	KURILE ARC / KURILE ARC / HOKKAIDO / NEMURO GROUP		43.3806	43.3806	145.811	145.811	SAE			s_307 [22566]	SHOSHONITE [22566]	84000000 [22566]	88000000 [22566]	UPPER [22566]	CRETACEOUS [22566]					VOL					WR [22566]	51.86	0.66		16.1				8.22	5.99	5.27	0.19		3.5	4.5	0.55
[22566]	CONVERGENT MARGIN	KURILE ARC / KURILE ARC / HOKKAIDO / NEMURO GROUP		43.3678	43.3678	145.811	145.811	SAE			s_309 [22566]	MONZONITE [22566]	84000000 [22566]	88000000 [22566]	UPPER [22566]	CRETACEOUS [22566]					PLU					WR [22566]	55.05	0.67		16.27				6.95	4.82	3.28	0.15		5.81	3.83	0.73
[22566]	CONVERGENT MARGIN	KURILE ARC / KURILE ARC / HOKKAIDO / NEMURO GROUP		43.3625	43.3625	145.801	145.801	SAE			s_401 [22566]	SHOSHONITE [22566]	84000000 [22566]	88000000 [22566]	UPPER [22566]	CRETACEOUS [22566]					VOL					WR [22566]	51.82	0.54		16.48				7.68	7.6	5.8	0.16		3.55	3.32	0.46
[22566]	CONVERGENT MARGIN	KURILE ARC / KURILE ARC / HOKKAIDO / NEMURO GROUP		43.3544	43.3544	145.785	145.785	SAE			s_402 [22566]	SHOSHONITE [22566]	84000000 [22566]	88000000 [22566]	UPPER [22566]	CRETACEOUS [22566]					VOL					WR [22566]	51.64	0.64		15.81				7.94	6.72	4.85	0.2		3.36	4.36	0.54
[22566]	CONVERGENT MARGIN	KURILE ARC / KURILE ARC / HOKKAIDO / NEMURO GROUP		43.3289	43.3289	145.728	145.728	SAE			s_408 [22566]	MONZONITE [22566]	84000000 [22566]	88000000 [22566]	UPPER [22566]	CRETACEOUS [22566]					PLU					WR [22566]	53.49	0.55		18.71				5.89	6.69	2.93	0.11		4.28	4.12	0.56
[22566]	CONVERGENT MARGIN	KURILE ARC / KURILE ARC / HOKKAIDO / NEMURO GROUP		43.3283	43.3283	145.701	145.701	SAE			s_502 [22566]	SHOSHONITE [22566]	84000000 [22566]	88000000 [22566]	UPPER [22566]	CRETACEOUS [22566]					VOL					WR [22566]	54.1	0.67		17.46				7.91	4.1	2.83	0.21		4.45	4.8	0.67
[22566]	CONVERGENT MARGIN	KURILE ARC / KURILE ARC / HOKKAIDO / NEMURO GROUP		43.3208	43.3208	145.615	145.615	SAE			s_NE02 [22566]	SHOSHONITE [22566]	84000000 [22566]	88000000 [22566]	UPPER [22566]	CRETACEOUS [22566]					VOL					WR [22566]	52.78	0.65		17.45				8.19	5.2	3.44	0.21		4.55	3.86	0.6
[22566]	CONVERGENT MARGIN	KURILE ARC / KURILE ARC / HOKKAIDO / NEMURO GROUP		43.2778	43.2778	145.588	145.588	SAE			s_NE01 [22566]	SHOSHONITE [22566]	84000000 [22566]	88000000 [22566]	UPPER [22566]	CRETACEOUS [22566]					VOL					WR [22566]	53.02	0.68		16.86				8.22	5.98	3.01	0.21		4.18	4.25	0.63
[22566]	CONVERGENT MARGIN	KURILE ARC / KURILE ARC / HOKKAIDO / NEMURO GROUP		43.1747	43.1747	145.332	145.332	SAE			s_605 [22566]	SHOSHONITE [22566]	84000000 [22566]	88000000 [22566]	UPPER [22566]	CRETACEOUS [22566]					VOL					WR [22566]	54.22	0.65		17.14				7.91	4.34	2.92	0.18		4.26	4.55	0.69
[22566]	CONVERGENT MARGIN	KURILE ARC / KURILE ARC / HOKKAIDO / NEMURO GROUP	OCHIISHI AREA	43.1975	43.1975	145.531	145.531	SAE			s_101 [22566]	ANDESITE [22566]			UPPER [22566]	CRETACEOUS [22566]					VOL					WR [22566]	60.91	0.57		17.34				4.42	6.51	1.01	0.39		2.07	4.28	0.34
[22566]	CONVERGENT MARGIN	KURILE ARC / KURILE ARC / HOKKAIDO / NEMURO GROUP	OBORO-YAMA AREA	43.0369	43.0369	144.674	144.674	SAE			s_509 [22566]	ANDESITE, HORNBLENDE [22566]			UPPER [22566]	CRETACEOUS [22566]					VOL					WR [22566]	60.8	0.77		16.21				5.52	4.83	2.7	0.09		2.46	4.41	0.28
[19410]	CONVERGENT MARGIN	KURILE ARC / KURILE ARC / HOKKAIDO	RIKUBETSU-CHO, ASHORO-GUN	43.5553	43.5553	143.668	143.668	SAE			s_080730-01-A [19410]	ANDESITE [19410]				NEOGENE [19410]					VOL					WR [19410]	58.53	1.3		15.91				9.8	6.59	2.63	0.2		1.39	3.39	0.26
[19410]	CONVERGENT MARGIN	KURILE ARC / KURILE ARC / HOKKAIDO	RIKUBETSU-CHO, ASHORO-GUN	43.5553	43.5553	143.668	143.668	SAE			s_080730-01-B [19410]	ANDESITE [19410]				NEOGENE [19410]					VOL					WR [19410]	58.5	1.3		15.75				10.08	6.55	2.59	0.2		1.4	3.36	0.26
[19410]	CONVERGENT MARGIN	KURILE ARC / KURILE ARC / HOKKAIDO	RIKUBETSU-CHO, ASHORO-GUN	43.5222	43.5222	143.693	143.693	SAE			s_080730-02-A [19410]	ANDESITE, BASALTIC [19410]				NEOGENE [19410]					VOL					WR [19410]	53.49	1.27		16.3				11.8	8.68	4.37	0.2		0.95	2.76	0.18
[19410]	CONVERGENT MARGIN	KURILE ARC / KURILE ARC / HOKKAIDO	RIKUBETSU-CHO, ASHORO-GUN	43.5222	43.5222	143.693	143.693	SAE			s_080730-02-B [19410]	ANDESITE, BASALTIC [19410]				NEOGENE [19410]					VOL					WR [19410]	53.51	1.28		16.25				11.75	8.76	4.37	0.21		0.94	2.76	0.18
[19410]	CONVERGENT MARGIN	KURILE ARC / KURILE ARC / HOKKAIDO	OKETO-CHO, BIBAUSHIZAWA, KITAMI-SHI	43.6606	43.6606	143.37	143.37	SAE			s_080730-03-A [19410]	BASALT [19410]				NEOGENE [19410]					VOL					WR [19410]	51.08	0.96		16.21				9.45	11.05	8.04	0.19		0.54	2.28	0.19
[19410]	CONVERGENT MARGIN	KURILE ARC / KURILE ARC / HOKKAIDO	OKETO-CHO, BIBAUSHIZAWA, KITAMI-SHI	43.6606	43.6606	143.37	143.37	SAE			s_080730-03-B [19410]	BASALT [19410]				NEOGENE [19410]					VOL					WR [19410]	51.02	0.98		16.43				9.25	10.94	8.12	0.17		0.62	2.27	0.19
[19410]	CONVERGENT MARGIN	KURILE ARC / KURILE ARC / HOKKAIDO	RUBESHIBE-CHO KOWA, KITAMI	43.6711	43.6711	143.395	143.395	SAE			s_080730-05 [19410]	ANDESITE, BASALTIC [19410]				NEOGENE [19410]					VOL					WR [19410]	52.85	1.05		18.24				8.89	9.45	5.58	0.16		0.77	2.83	0.19
[19410]	CONVERGENT MARGIN	KURILE ARC / KURILE ARC / HOKKAIDO	ASAHI-TOGE, KITAMI	43.7863	43.7863	143.392	143.392	SAE			s_080730-06 [19410]	RHYOLITE [19410]				NEOGENE [19410]					VOL					WR [19410]	66.39	0.84		15.67				5.21	4.42	1.33	0.12		1.58	4.2	0.25
[19410]	CONVERGENT MARGIN	KURILE ARC / KURILE ARC / HOKKAIDO	ASAHI-TOGE, KITAMI	43.7884	43.7884	143.393	143.393	SAE			s_080730-07 [19410]	ANDESITE, BASALTIC [19410]				NEOGENE [19410]					VOL					WR [19410]	55.99	1.26		18.22				8.39	8.14	3.25	0.15		0.97	3.46	0.17
[19410]	CONVERGENT MARGIN	KURILE ARC / KURILE ARC / HOKKAIDO	ENGARU-CHO, MONBETSU-GUN	43.6699	43.6699	143.374	143.374	SAE			s_080730-08A [19410]	BASALT [19410]				NEOGENE [19410]					VOL					WR [19410]	50.51	1.31		17.06				10.88	10.34	6.51	0.19		0.38	2.64	0.17
[19410]	CONVERGENT MARGIN	KURILE ARC / KURILE ARC / HOKKAIDO	ENGARU-CHO, MONBETSU-GUN	43.6699	43.6699	143.374	143.374	SAE			s_080730-08-B [19410]	BASALT [19410]				NEOGENE [19410]					VOL					WR [19410]	50.07	1.37		17.33				10.92	10.21	6.78	0.2		0.28	2.67	0.18
[19410]	CONVERGENT MARGIN	KURILE ARC / KURILE ARC / HOKKAIDO	NOGAMI, ENGARU-CHO	44.0238	44.0238	143.451	143.451	SAE			s_080731-01 [19410]	ANDESITE, BASALTIC [19410]				NEOGENE [19410]					VOL					WR [19410]	54.74	1.1		16.47				8.195	8.34	6.732	0.161		1.05	3	0.22
[19410]	CONVERGENT MARGIN	KURILE ARC / KURILE ARC / HOKKAIDO	SAKAINO, ENGARU-CHO	44.012	44.012	143.44	143.44	SAE			s_080731-02 [19410]	ANDESITE [19410]				NEOGENE [19410]					VOL					WR [19410]	63.52	1.09		15.96				6.548	4.86	1.481	0.15		2.13	3.94	0.31
[19410]	CONVERGENT MARGIN	KURILE ARC / KURILE ARC / HOKKAIDO	SEYAUSHIYAMA, ENGARU-CHO	43.9815	43.9815	143.46	143.46	SAE			s_080731-03 [19410]	BASALT [19410]				NEOGENE [19410]					VOL					WR [19410]	50.27	1.06		17.05				9.052	10.25	8.674	0.172		0.57	2.68	0.21
[19410]	CONVERGENT MARGIN	KURILE ARC / KURILE ARC / HOKKAIDO	CHIYODA, ENGARU-CHO, MONBETSU-GUN	44.0607	44.0607	143.4	143.4	SAE			s_080731-04 [19410]	BASALT [19410]				NEOGENE [19410]					VOL					WR [19410]	51.58	1.42		16.86				9.714	9.63	6.825	0.18		0.58	2.93	0.29
[19410]	CONVERGENT MARGIN	KURILE ARC / KURILE ARC / HOKKAIDO	CHIYODA, ENGARU-CHO, MONBETSU-GUN	44.0552	44.0552	143.407	143.407	SAE			s_080731-05 [19410]	ANDESITE, BASALTIC [19410]				NEOGENE [19410]					VOL					WR [19410]	54.38	1.54		16.59				9.816	8.3	4.454	0.177		0.85	3.56	0.33
[19410]	CONVERGENT MARGIN	KURILE ARC / KURILE ARC / HOKKAIDO	YAYOI, ENGARU-CHO, MONBETSU-GUN	44.0919	44.0919	143.561	143.561	SAE			s_080731-06C [19410]	BASALT [19410]				NEOGENE [19410]					VOL					WR [19410]	50.52	1		16.61				8.891	10.27	9.495	0.161		0.5	2.41	0.15
[19410]	CONVERGENT MARGIN	KURILE ARC / KURILE ARC / HOKKAIDO	YAYOI, ENGARU-CHO, MONBETSU-GUN	44.0919	44.0919	143.561	143.561	SAE			s_080731-06A [19410]	NOT GIVEN [19410]				NEOGENE [19410]					VOL					WR [19410]
[19410]	CONVERGENT MARGIN	KURILE ARC / KURILE ARC / HOKKAIDO	YAYOI, ENGARU-CHO, MONBETSU-GUN	44.0919	44.0919	143.561	143.561	SAE			s_080731-06B [19410]	BASALT [19410]				NEOGENE [19410]					VOL					WR [19410]	50.69	1.08		16.81				8.783	10.01	9.285	0.158		0.58	2.43	0.18
[19410]	CONVERGENT MARGIN	KURILE ARC / KURILE ARC / HOKKAIDO	RYUSHODEN-MINE, MONBETSU	44.3192	44.3192	143.317	143.317	SAE			s_080801-01 [19410]	ANDESITE, BASALTIC [19410]				NEOGENE [19410]					VOL					WR [19410]	52.87	1.32		17.43				8.946	7.87	6.607	0.173		1.03	3.39	0.36
[19410]	CONVERGENT MARGIN	KURILE ARC / KURILE ARC / HOKKAIDO	MONBETSU-YAMA, MONBETSU-SHI, MONBETSU-GUN	44.3341	44.3341	143.321	143.321	SAE			s_080801-02A [19410]	ANDESITE, BASALTIC [19410]				NEOGENE [19410]					VOL					WR [19410]	52.97	1.33		17.25				8.954	8.11	6.475	0.171		1	3.41	0.33
[19410]	CONVERGENT MARGIN	KURILE ARC / KURILE ARC / HOKKAIDO	MONBETSU-YAMA, MONBETSU-SHI, MONBETSU-GUN	44.3341	44.3341	143.321	143.321	SAE			s_080801-02C [19410]	ANDESITE, BASALTIC [19410]				NEOGENE [19410]					VOL					WR [19410]	53.28	1.38		17.77				8.719	8.23	5.445	0.171		1.07	3.56	0.37
[19410]	CONVERGENT MARGIN	KURILE ARC / KURILE ARC / HOKKAIDO	SARURUMISAKI, OKKOPE-CHO, MONBETSU-GUN	44.4372	44.4372	143.227	143.227	SAE			s_080801-03-A [19410]	ANDESITE, BASALTIC [19410]				NEOGENE [19410]					VOL					WR [19410]	54.26	1.19		17.28				7.437	8.1	6.718	0.147		0.97	3.59	0.3
[19410]	CONVERGENT MARGIN	KURILE ARC / KURILE ARC / HOKKAIDO	SARURUMISAKI, OKKOPE-CHO, MONBETSU-GUN	44.4372	44.4372	143.227	143.227	SAE			s_080801-03-B [19410]	ANDESITE, BASALTIC [19410]				NEOGENE [19410]					VOL					WR [19410]	54.16	1.19		17.09				7.514	8.08	6.959	0.147		0.98	3.59	0.3
[19410]	CONVERGENT MARGIN	KURILE ARC / KURILE ARC / HOKKAIDO	DAISEN-MACHI, MONBETSU	44.345	44.345	143.312	143.312	SAE			s_2013-H-A [19410]	ANDESITE, BASALTIC [19410]				NEOGENE [19410]					VOL					WR [19410]	52.9	1.28		17.52				8.45	8.48	6.3	0.16		1.02	3.55	0.34
[19410]	CONVERGENT MARGIN	KURILE ARC / KURILE ARC / HOKKAIDO	YUBETSU-CHO, MONBETSU	44.1226	44.1226	143.528	143.528	SAE			s_2013-H-B [19410]	ANDESITE, BASALTIC [19410]				NEOGENE [19410]					VOL					WR [19410]	55.35	1.13		15.91				8.37	8.13	6.44	0.16		1.27	3.04	0.21
[19410]	CONVERGENT MARGIN	KURILE ARC / KURILE ARC / HOKKAIDO	RUBESHIBE-KOWA, KITAMI-SHI	43.6738	43.6738	143.391	143.391	SAE			s_2013-I-A [19410]	ANDESITE, BASALTIC [19410]				NEOGENE [19410]					VOL					WR [19410]	52.75	0.99		18.86				8.49	9.32	5.76	0.17		0.74	2.73	0.19
[19410]	CONVERGENT MARGIN	KURILE ARC / KURILE ARC / HOKKAIDO	OKETO, TOKORO-GUN	43.6104	43.6104	143.515	143.515	SAE			s_2013-I-B [19410]	ANDESITE [19410]				NEOGENE [19410]					VOL					WR [19410]	63.56	0.74		16.78				5.5	5.86	1.7	0.15		1.92	3.62	0.16
[6409]	CONVERGENT MARGIN	KURILE ARC / KURILE ARC / CHIRINKOTAN (SHIRINKOTAN) / CHIRINKOTAN (SHIRINKOTAN)		48.98	48.98	153.48	153.48	SAE			s_B11-536A [6409]	HARZBURGITE, XENOLITH [6409]									PER					WR [6409]	43	0.2		1.11		1.19	6.73		0.96	46.05	0.29		0.24	0.17	0.04
[6409]	CONVERGENT MARGIN	KURILE ARC / KURILE ARC / CHIRINKOTAN (SHIRINKOTAN) / CHIRINKOTAN (SHIRINKOTAN)		48.98	48.98	153.48	153.48	SAE			s_B11-536 [6409]	HARZBURGITE, XENOLITH [6409]									PER					WR [6409]	44	0.02		0.93		1.54	6.44		1.55	44.74	0.12		0.08	0.09	0.02
[6409]	CONVERGENT MARGIN	KURILE ARC / KURILE ARC / CHIRINKOTAN (SHIRINKOTAN) / CHIRINKOTAN (SHIRINKOTAN)		48.98	48.98	153.48	153.48	SAE			s_B15-305/29 [6409]	HARZBURGITE, XENOLITH [6409]									PER					WR [6409]	40.92	0.2		0.8		5.26	11.85		0.3	39.6	0.32		0.17	0.54	0.04
[6409]	CONVERGENT MARGIN	KURILE ARC / KURILE ARC / CHIRINKOTAN (SHIRINKOTAN) / CHIRINKOTAN (SHIRINKOTAN)		48.98	48.98	153.48	153.48	SAE			s_B11-528 [6409]	LHERZOLITE, XENOLITH [6409]									PER					WR [6409]	44.6	0.06		2.3		0.58	7.36		2.02	41.56	0.13		0.15	0.63	0.06
[6409]	CONVERGENT MARGIN	KURILE ARC / KURILE ARC / CHIRINKOTAN (SHIRINKOTAN) / CHIRINKOTAN (SHIRINKOTAN)		48.98	48.98	153.48	153.48	SAE			s_B15-305/34 [6409]	LHERZOLITE, XENOLITH [6409]									PER					WR [6409]	44.45	0.1		2.4		4.14	6.47		2.51	37.76	0.18		0.01	1.55	0.02
[6409]	CONVERGENT MARGIN	KURILE ARC / KURILE ARC / CHIRINKOTAN (SHIRINKOTAN) / CHIRINKOTAN (SHIRINKOTAN)		48.98	48.98	153.48	153.48	SAE			s_B15-305/36 [6409]	LHERZOLITE, XENOLITH [6409]									PER					WR [6409]	42.52	0.11		1.7		5.81	7.18		1.7	38.51	0.27		0.06	1.75	0.05
[6409]	CONVERGENT MARGIN	KURILE ARC / KURILE ARC / CHIRINKOTAN (SHIRINKOTAN) / CHIRINKOTAN (SHIRINKOTAN)		48.98	48.98	153.48	153.48	SAE			s_B15-305/44 [6409]	LHERZOLITE, XENOLITH [6409]									PER					WR [6409]	42.05	0.21		2.5		3.86	8.62		4.59	36.48	0.23		0.13	1.15	0.03
[6409]	CONVERGENT MARGIN	KURILE ARC / KURILE ARC / CHIRINKOTAN (SHIRINKOTAN) / CHIRINKOTAN (SHIRINKOTAN)		48.98	48.98	153.48	153.48	SAE			s_B15-305/316 [6409]	LHERZOLITE, XENOLITH [6409]									PER					WR [6409]	41.53	0.09		1.4		3.03	8.62		3.32	40.69	0.19		0.02	0.77	0.01
[6409]	CONVERGENT MARGIN	KURILE ARC / KURILE ARC / CHIRINKOTAN (SHIRINKOTAN) / CHIRINKOTAN (SHIRINKOTAN)		48.98	48.98	153.48	153.48	SAE			s_B15-305/38 [6409]	PYROXENITE, OLIVINE, XENOLITH [6409]									PER					WR [6409]	47.08	0.56		5.5		4.23	7.54		13	20.69	0.3		0.24	1.2	0.02
[6292]	CONVERGENT MARGIN	KURILE ARC / KURILE ARC / HOKKAIDO / FUTAMATA FLOW	PYROCLASTIC FLOW DEPOSITS	43	44	142	143.5	SAE			s_TOG3G [6292]	NOT GIVEN [6292]				NEOGENE [6292]					PLU					WR [6292]	70.2	0.44		15.44		0.95	1.29		1.95	0.93	0.01		3.87	4.91	0.06		0.62	0.14
[6292]	CONVERGENT MARGIN	KURILE ARC / KURILE ARC / HOKKAIDO / FUTAMATA FLOW	PYROCLASTIC FLOW DEPOSITS	43	44	142	143.5	SAE			s_FU81(EL) [6292]	RHYOLITE [6292]				NEOGENE [6292]					VOL					WR [6292]	70.14	0.43		14.77		1.18	1.72		3.19	0.22	0.07		2.56	3.69	0.1		1.33	0.4
[6292]	CONVERGENT MARGIN	KURILE ARC / KURILE ARC / HOKKAIDO / BIEI FLOW	PYROCLASTIC FLOW DEPOSITS	43	44	142	143.5	SAE			s_790504 [6292]	RHYOLITE [6292]				NEOGENE [6292]					VOL					WR [6292]	69.24	0.45		15.35		1.65	1.09		3.09	0.08	0.07		2.6	3.36	0.09		2.18	0.74
[6292]	CONVERGENT MARGIN	KURILE ARC / KURILE ARC / HOKKAIDO / BIEI FLOW	PYROCLASTIC FLOW DEPOSITS	43	44	142	143.5	SAE			s_793729 [6292]	RHYOLITE [6292]				NEOGENE [6292]					VOL					WR [6292]	71.25	0.42		14.96		1.35	1.12		2.62	0.55	0.07		2.2	3.66	0.07		1.88	0.57
[6292]	CONVERGENT MARGIN	KURILE ARC / KURILE ARC / HOKKAIDO / TOKACHI FLOW	PYROCLASTIC FLOW DEPOSITS	43	44	142	143.5	SAE			s_375B(EL) [6292]	DACITE [6292]				NEOGENE [6292]					VOL					WR [6292]	63.75	0.52		16.02		2.47	2.96		5.68	2.06	0.05		2.31	3.42	0.08		1.29	0.23
[6292]	CONVERGENT MARGIN	KURILE ARC / KURILE ARC / HOKKAIDO / TOKACHI FLOW	PYROCLASTIC FLOW DEPOSITS	43	44	142	143.5	SAE			s_8734C [6292]	DACITE [6292]				NEOGENE [6292]					VOL					WR [6292]	62.49	0.62		16.63		2.6	3.1		5.14	1.98	0.13		2.44	3.25	0.08		1.67	0.39
[6292]	CONVERGENT MARGIN	KURILE ARC / KURILE ARC / HOKKAIDO / TOKACHI FLOW	PYROCLASTIC FLOW DEPOSITS	43	44	142	143.5	SAE			s_8875QF [6292]	DACITE [6292]				NEOGENE [6292]					VOL					WR [6292]	63.33	0.61		16.65		2.79	2.52		5.2	0.56	0.12		2.55	2.84	0.11		2.06	0.28
[6292]	CONVERGENT MARGIN	KURILE ARC / KURILE ARC / HOKKAIDO / KUTTARI FLOW	PYROCLASTIC FLOW DEPOSITS	43	44	142	143.5	SAE			s_782006(EL) [6292]	RHYOLITE [6292]				NEOGENE [6292]					VOL					WR [6292]	69.55	0.43		14.92		1.31	1.68		3.25	0.68	0.07		2.3	4.12	0.09		0.93	0.27
[6292]	CONVERGENT MARGIN	KURILE ARC / KURILE ARC / HOKKAIDO / TOKACHI FLOW	PYROCLASTIC FLOW DEPOSITS	43	44	142	143.5	SAE			s_35108 [6292]	RHYODACITE [6292]				NEOGENE [6292]					VOL					WR [6292]	65.62	0.52		15.53		2.32	2.01		4.08	1.3	0.12		3.09	3.05	0.09		1.74	0.45
[6292]	CONVERGENT MARGIN	KURILE ARC / KURILE ARC / HOKKAIDO / TOKACHI FLOW	PYROCLASTIC FLOW DEPOSITS	43	44	142	143.5	SAE			s_8875M [6292]	RHYODACITE [6292]				NEOGENE [6292]					VOL					WR [6292]	66.01	0.47		15.8		2.21	1.63		4.02	0.61	0.11		3.11	3.37	0.09		1.67	0.43
[6292]	CONVERGENT MARGIN	KURILE ARC / KURILE ARC / HOKKAIDO / TOKACHI FLOW	PYROCLASTIC FLOW DEPOSITS	43	44	142	143.5	SAE			s_8875QB [6292]	RHYODACITE [6292]				NEOGENE [6292]					VOL					WR [6292]	66.48	0.4		15.47		2.22	1.24		3.36	0.97	0.11		3.26	3.62	0.09		2.67	0.28
[6292]	CONVERGENT MARGIN	KURILE ARC / KURILE ARC / HOKKAIDO / TOKACHI FLOW	PYROCLASTIC FLOW DEPOSITS	43	44	142	143.5	SAE			s_8734B [6292]	ANDESITE [6292]				NEOGENE [6292]					VOL					WR [6292]	55.92	0.82		16.54		5.69	3.21		5.44	3.97	0.43		2.71	3.52	0.07		1.82	0.16
[6292]	CONVERGENT MARGIN	KURILE ARC / KURILE ARC / HOKKAIDO / UGETSUZAWA FLOW	PYROCLASTIC FLOW DEPOSITS	43	44	142	143.5	SAE			s_796147 [6292]	RHYOLITE [6292]				NEOGENE [6292]					VOL					WR [6292]	73.35	0.22		13.62		1.88	0.58		1.7	0.08	0.06		3.35	3.74	0.05		0.7	0.55
[6292]	CONVERGENT MARGIN	KURILE ARC / KURILE ARC / HOKKAIDO / UGETSUZAWA FLOW	PYROCLASTIC FLOW DEPOSITS	43	44	142	143.5	SAE			s_79190155 [6292]	ANDESITE, AUGITE-HYPERSTHENE [6292]				NEOGENE [6292]					VOL					WR [6292]	59.65	0.75		16.73		3.09	3.78		6.29	3.1	0.13		2.02	3.09	0.13		0.73	0.53
[10871][16007]	CONVERGENT MARGIN	KURILE ARC / KURILE ARC / HOKKAIDO / SHANAFUCHI FORMATION	NORTHERN HOKKAIDO, NIRINPANGAWA BASALT, MONBETSU-ENGARI DISTRICT	43.8	44	143.3	143.8	SAE			s_NR-05 [10871]	BASALT [10871]									VOL					WR [10871]	50.41	1.09		17.43				8.86	10.01	8.44	0.18		0.61	2.79	0.22	0.7
[22956]	CONVERGENT MARGIN	KURILE ARC / KURILE ARC / HOKKAIDO / FURANO-DAKE / FURANO-DAKE LAVA	STRATOCONE, SUMMIT	43.45	43.45	142.68	142.68	SAE			s_14 [22956]	NOT GIVEN [22956]									VOL					WR [22956]	48.23	1.22		19.31				11.41	10.84	5.84	0.2		0.41	2.4	0.14
[22956]	CONVERGENT MARGIN	KURILE ARC / KURILE ARC / HOKKAIDO / FURANO-DAKE / FURANO-DAKE LAVA	STRATOCONE, SUMMIT	43.45	43.45	142.68	142.68	SAE			s_20 [22956]	NOT GIVEN [22956]									VOL					WR [22956]	47.32	1.21		18.45				11.67	11.94	6.16	0.2		0.61	2.28	0.14
[22956]	CONVERGENT MARGIN	KURILE ARC / KURILE ARC / HOKKAIDO / TOKACHI-DAKE/TOKATI		43.45	43.45	142.68	142.68	SAE			s_TK-1-141-2 [22956]	NOT GIVEN [22956]									VOL					WR [22956]	51.45	1.24		18.88				10.02	9.38	4.97	0.2		0.96	2.7	0.19
[22956]	CONVERGENT MARGIN	KURILE ARC / KURILE ARC / HOKKAIDO / DAISETSU/TAISETSU / CHUO-KAKU FORMATION	HIRAYAMA	43.68	43.68	142.88	142.88	SAE			s_917-8 [22956]	NOT GIVEN [22956]									VOL					WR [22956]	50.1	1.25		18.82				9.98	10.77	5.15	0.19		0.8	2.75	0.2
[22956]	CONVERGENT MARGIN	KURILE ARC / KURILE ARC / HOKKAIDO / NIPESOTSU VOLCANIC GROUP	CENTRAL HOKKAIDO	43.5	43.5	143	143	SAE			s_93052401B [22956]	NOT GIVEN [22956]									VOL					WR [22956]	55.08	0.98		17.45				8.65	8.96	4.98	0.17		1.11	2.51	0.13
[22956]	CONVERGENT MARGIN	KURILE ARC / KURILE ARC / HOKKAIDO / DAISETSU/TAISETSU / CHUO-KAKU FORMATION	HIRAYAMA	43.68	43.68	142.88	142.88	SAE			s_MK04L-3 [22956]	NOT GIVEN [22956]									VOL					WR [22956]	53.64	1.06		18.15				8.72	9.01	4.81	0.15		1.31	2.92	0.23
[22956]	CONVERGENT MARGIN	KURILE ARC / KURILE ARC / HOKKAIDO / DAISETSU/TAISETSU / CHUO-KAKU FORMATION	HIRAYAMA	43.68	43.68	142.88	142.88	SAE			s_0803-10INC [22956]	NOT GIVEN [22956]									VOL					WR [22956]	47.51	1.49		17.74				14.21	9.91	6.07	0.15		0.58	2.22	0.12
[22956]	CONVERGENT MARGIN	KURILE ARC / KURILE ARC / HOKKAIDO / MUSA	AKAN-SHIRETEKO VOLCANIC CHAIN	43.5	44.3	144	145.3	SAE			s_ON-6 [22956]	NOT GIVEN [22956]									VOL					WR [22956]	51.36	0.71		19.31				9.64	12.1	4.69	0.16		0.26	1.68	0.09
[22956]	CONVERGENT MARGIN	KURILE ARC / KURILE ARC / HOKKAIDO / OAKAN	EASTERN HOKKAIDO	43.3	43.5	144	144.2	SAE			s_070924-9-1 [22956]	NOT GIVEN [22956]									VOL					WR [22956]	52.46	0.65		16.12				9.65	10.08	8.12	0.17		0.54	2.13	0.09
[22956]	CONVERGENT MARGIN	KURILE ARC / KURILE ARC / HOKKAIDO / OAKAN	EASTERN HOKKAIDO	43.3	43.5	144	144.2	SAE			s_070607-3-1 [22956]	NOT GIVEN [22956]									VOL					WR [22956]	51.94	0.77		17.59				10.86	9.64	6.16	0.18		0.54	2.23	0.09
[22956]	CONVERGENT MARGIN	KURILE ARC / KURILE ARC / HOKKAIDO / SHIRETOKO		44	44	145	145	SAE			s_516 [22956]	NOT GIVEN [22956]									VOL					WR [22956]	52.61	0.92		21.15				8.13	9.82	2.55	0.17		0.84	3.59	0.22
[22956]	CONVERGENT MARGIN	KURILE ARC / KURILE ARC / HOKKAIDO / UNABETSU		44	44	145	145	SAE			s_UNA8^-2 [22956]	NOT GIVEN [22956]									VOL					WR [22956]	49.94	0.98		19.17				10.03	10.88	5.65	0.18		0.55	2.45	0.16
[22956]	CONVERGENT MARGIN	KURILE ARC / KURILE ARC / HOKKAIDO / SHARI		44	44	145	145	SAE			s_PK-2 [22956]	NOT GIVEN [22956]									VOL					WR [22956]	52.13	1.01		20.04				9.72	10.31	3.24	0.17		0.56	2.67	0.15
[22956]	CONVERGENT MARGIN	KURILE ARC / KURILE ARC / HOKKAIDO / SHARI		44	44	145	145	SAE			s_CR-15 [22956]	NOT GIVEN [22956]									VOL					WR [22956]	51.46	0.96		18				10.51	10.23	5.64	0.18		0.67	2.2	0.15
[22956]	CONVERGENT MARGIN	KURILE ARC / KURILE ARC / HOKKAIDO / MASHU	NISHIBETSU-DAKE	43.58	43.58	144.55	144.55	SAE			s_NS-9 [22956]	NOT GIVEN [22956]									VOL					WR [22956]	51.53	0.91		18.25				10.28	11.26	5.23	0.2		0.18	2.07	0.09
[22956]	CONVERGENT MARGIN	KURILE ARC / KURILE ARC / HOKKAIDO / MASHU / HOKUHEKI LAVA	CALDERA WALL	43.58	43.58	144.55	144.55	SAE			s_HOKUHEKI LAVA-2 [22956]	NOT GIVEN [22956]									VOL					WR [22956]	52.44	0.87		18.02				10.67	11.03	4.11	0.2		0.25	2.31	0.09
[6585]	CONVERGENT MARGIN	KURILE ARC / KURILE ARC / HOKKAIDO / HOROMAN PERIDOTITE	HOROMAN RIVER SECTION	42	42.5	143	143.3	SAE			s_101212C [6585]	LHERZOLITE, PLAGIOCLASE [6585]									PLU			M		WR [6585]	44.94	0.15		3.05	0.35			7.73	2.97	38.81	0.15	0.31	0.04	0.25
[5777]	CONVERGENT MARGIN	KURILE ARC / KURILE ARC / HOKKAIDO / OPIRARUKAOMAPPU COMPLEX	SOUTHERN PART OF HIDAKA METAMORPHIC BELT	42	42.5	142.5	143.5	SAE			s_91082702 [5777]	TROCTOLITE [5777]									PLU					WR [5777]	46.38	0.06		21.49		1.21	3.68		11.09	13.04	0.08		0.03	1.65	0		1.12	0.17
[5777]	CONVERGENT MARGIN	KURILE ARC / KURILE ARC / HOKKAIDO / OPIRARUKAOMAPPU COMPLEX	SOUTHERN PART OF HIDAKA METAMORPHIC BELT	42	42.5	142.5	143.5	SAE			s_92053003 [5777]	GABBRO, OLIVINE [5777]									PLU					WR [5777]	51.06	0.27		17.54		1.54	3.75		12.82	9.55	0.11		0.09	2.54	0.05		0.63	0.06
[5777]	CONVERGENT MARGIN	KURILE ARC / KURILE ARC / HOKKAIDO / OPIRARUKAOMAPPU COMPLEX	SOUTHERN PART OF HIDAKA METAMORPHIC BELT	42	42.5	142.5	143.5	SAE			s_90071303 [5777]	GABBRO, OLIVINE [5777]									PLU					WR [5777]	48.07	0.22		19.08		1.65	4.66		12.13	10.39	0.11		0.09	2.6	0.01		0.93	0.08
[5777]	CONVERGENT MARGIN	KURILE ARC / KURILE ARC / HOKKAIDO / OPIRARUKAOMAPPU COMPLEX	SOUTHERN PART OF HIDAKA METAMORPHIC BELT	42	42.5	142.5	143.5	SAE			s_91082102A [5777]	GABBRO, OLIVINE [5777]									PLU					WR [5777]	48.57	0.63		18.83		1.91	5.48		11.6	10.22	0.12		0.11	1.96	0.02		0.46	0.08
[5777]	CONVERGENT MARGIN	KURILE ARC / KURILE ARC / HOKKAIDO / OPIRARUKAOMAPPU COMPLEX	SOUTHERN PART OF HIDAKA METAMORPHIC BELT	42	42.5	142.5	143.5	SAE			s_90081004 [5777]	GABBRO, OLIVINE [5777]									PLU					WR [5777]	49.27	0.99		17.09		1.3	7.06		11.93	9.06	0.14		0.13	2.33	0.02		0.57	0.1
[5777]	CONVERGENT MARGIN	KURILE ARC / KURILE ARC / HOKKAIDO / OPIRARUKAOMAPPU COMPLEX	SOUTHERN PART OF HIDAKA METAMORPHIC BELT	42	42.5	142.5	143.5	SAE			s_93082101 [5777]	GABBRO [5777]									PLU					WR [5777]	51.74	0.28		16.88		2.11	4.4		11.8	10.17	0.14		0.08	1.82	0.01		0.54	0.03
[5777]	CONVERGENT MARGIN	KURILE ARC / KURILE ARC / HOKKAIDO / OPIRARUKAOMAPPU COMPLEX	SOUTHERN PART OF HIDAKA METAMORPHIC BELT	42	42.5	142.5	143.5	SAE			s_91102005 [5777]	GABBRO [5777]									PLU					WR [5777]	49.78	0.76		16.62		1.38	6.92		11.47	8.99	0.15		0.36	1.9	0.05		1.51	0.11
[5777]	CONVERGENT MARGIN	KURILE ARC / KURILE ARC / HOKKAIDO / OPIRARUKAOMAPPU COMPLEX	SOUTHERN PART OF HIDAKA METAMORPHIC BELT	42	42.5	142.5	143.5	SAE			s_91080514 [5777]	GABBRO [5777]									PLU					WR [5777]	52.19	0.96		16.29		2.81	5.89		9.89	7.95	0.15		0.2	2.87	0.16		0.46	0.17
[5777]	CONVERGENT MARGIN	KURILE ARC / KURILE ARC / HOKKAIDO / OPIRARUKAOMAPPU COMPLEX	SOUTHERN PART OF HIDAKA METAMORPHIC BELT	42	42.5	142.5	143.5	SAE			s_91080306 [5777]	GABBRO [5777]									PLU					WR [5777]	50.12	2.59		16.22		0.1	11.47		8.2	4.51	0.2		0.33	3.7	0.41
[5777]	CONVERGENT MARGIN	KURILE ARC / KURILE ARC / HOKKAIDO / OPIRARUKAOMAPPU COMPLEX	SOUTHERN PART OF HIDAKA METAMORPHIC BELT	42	42.5	142.5	143.5	SAE			s_90081213 [5777]	GABBRO, HORNBLENDE [5777]									PLU					WR [5777]	51.12	1.58		16.97		1.59	7.88		9.24	6.98	0.17		0.51	3.06	0.2		0.64	0.07
[5777]	CONVERGENT MARGIN	KURILE ARC / KURILE ARC / HOKKAIDO / OPIRARUKAOMAPPU COMPLEX	SOUTHERN PART OF HIDAKA METAMORPHIC BELT	42	42.5	142.5	143.5	SAE			s_90071205 [5777]	DIORITE, HORNBLENDE [5777]									PLU					WR [5777]	52.42	0.93		17.31		1.09	5.98		9.4	7.28	0.13		0.63	3.08	0.11		1.62	0.03
[5777]	CONVERGENT MARGIN	KURILE ARC / KURILE ARC / HOKKAIDO / OPIRARUKAOMAPPU COMPLEX	SOUTHERN PART OF HIDAKA METAMORPHIC BELT	42	42.5	142.5	143.5	SAE			s_90073014 [5777]	DIORITE, QUARTZ [5777]									PLU					WR [5777]	56.06	0.88		17.63		1.57	5.3		7.49	5.15	0.12		0.97	3.34	0.17		1.15	0.16
[5777]	CONVERGENT MARGIN	KURILE ARC / KURILE ARC / HOKKAIDO / OPIRARUKAOMAPPU COMPLEX	SOUTHERN PART OF HIDAKA METAMORPHIC BELT	42	42.5	142.5	143.5	SAE			s_90080714 [5777]	TONALITE, HORNBLENDE [5777]									PLU					WR [5777]	61.14	0.7		16.64		1.14	4.41		5.58	3.49	0.1		1.55	3.55	0.13		1.42	0.15
[5777]	CONVERGENT MARGIN	KURILE ARC / KURILE ARC / HOKKAIDO / OPIRARUKAOMAPPU COMPLEX	SOUTHERN PART OF HIDAKA METAMORPHIC BELT	42	42.5	142.5	143.5	SAE			s_91082412 [5777]	TONALITE, BIOTITE [5777]									PLU					WR [5777]	63.79	0.94		15.57		1.35	4.67		3.41	2.56	0.09		2.45	3.64	0.18		1.19	0.16
[6268]	CONVERGENT MARGIN	KURILE ARC / KURILE ARC / HOKKAIDO / OPIRARUKAOMAPPU COMPLEX	SOUTHERN PART OF HIDAKA METAMORPHIC BELT	42	42.5	142.5	143.5	SAE			s_90101704 [6268]	GRANODIORITE [6268]	25500000 [6268]	25500000 [6268]							PLU					WR [6268]	67.01	0.69		15.68		0.72	2.86		3.55	1.44	0.06		2.92	4.13	0.13		0.7	0.13
[6268]	CONVERGENT MARGIN	KURILE ARC / KURILE ARC / HOKKAIDO / OPIRARUKAOMAPPU COMPLEX	SOUTHERN PART OF HIDAKA METAMORPHIC BELT	42	42.5	142.5	143.5	SAE			s_91073007 [6268]	GRANODIORITE [6268]	25500000 [6268]	25500000 [6268]							PLU					WR [6268]	66.45	0.77		16.68				3.26	4.28	1.94	0.07		2.14	3.78	0.14
[6268]	CONVERGENT MARGIN	KURILE ARC / KURILE ARC / HOKKAIDO / OPIRARUKAOMAPPU COMPLEX	SOUTHERN PART OF HIDAKA METAMORPHIC BELT	42	42.5	142.5	143.5	SAE			s_90062902 [6268]	GRANODIORITE [6268]	25500000 [6268]	25500000 [6268]							PLU					WR [6268]	69.71	0.4		14.66				1.61	2.12	0.72	0.04		3.3	4.21	0.07
[6269]	CONVERGENT MARGIN	KURILE ARC / KURILE ARC / HOKKAIDO / TOKACHI FLOW	PYROCLASTIC FLOW DEPOSITS	43	44	142	143.5	SAE			s_375 [6269]	RHYOLITE [6269]				NEOGENE [6269]					VOL					WR [6269]	69.95	0.27		15.55		1.61	1.14		2.89	0.85	0.09		3.25	3.9	0.05		0.63	0.19
[6269]	CONVERGENT MARGIN	KURILE ARC / KURILE ARC / HOKKAIDO	HIDAKA BELT	43	44	142	143.5	SAE			s_479 [6269]	MONZONITE, QUARTZ [6269]				TERIARY [6269]					PLU					WR [6269]	69.43	0.52		15.1		0.8	2.98		2.3	0.91	0.02		3.11	3.79	0.13		1.13	0.08
[6269]	CONVERGENT MARGIN	KURILE ARC / KURILE ARC / HOKKAIDO	HIDAKA BELT	43	44	142	143.5	SAE			s_770717 [6269]	MONZONITE, QUARTZ [6269]				TERIARY [6269]					PLU					WR [6269]	75.44	0.22		13.19		0.35	1.02		1.07	0.11	0		4.26	3.49	0.04		0.72	0.04
[6269]	CONVERGENT MARGIN	KURILE ARC / KURILE ARC / HOKKAIDO / FUTAMATA FLOW	PYROCLASTIC FLOW DEPOSITS	43	44	142	143.5	SAE			s_TO10G [6269]	TONALITE [6269]				NEOGENE [6269]					PLU					WR [6269]	66.71	0.51		15.51		2.41	2.7		3.68	1.15	0.13		1.2	4.21	0.16		0.94	0.38
[6269]	CONVERGENT MARGIN	KURILE ARC / KURILE ARC / HOKKAIDO / FUTAMATA FLOW	PYROCLASTIC FLOW DEPOSITS	43	44	142	143.5	SAE			s_TO63G [6269]	GRANODIORITE [6269]				NEOGENE [6269]					PLU					WR [6269]	70.2	0.44		15.44		0.95	1.29		1.95	0.93	0.01		3.87	4.91	0.06		0.62	0.14
[6269]	CONVERGENT MARGIN	KURILE ARC / KURILE ARC / HOKKAIDO / KUTTARI FLOW	PYROCLASTIC FLOW DEPOSITS	43	44	142	143.5	SAE			s_782006 [6269]	DACITE [6269]				NEOGENE [6269]					VOL					WR [6269]
[6269]	CONVERGENT MARGIN	KURILE ARC / KURILE ARC / HOKKAIDO / TOKACHI FLOW	PYROCLASTIC FLOW DEPOSITS	43	44	142	143.5	SAE			s_375B [6269]	DACITE [6269]				NEOGENE [6269]					VOL					WR [6269]
[6269]	CONVERGENT MARGIN	KURILE ARC / KURILE ARC / HOKKAIDO / PEIPANYAMA LAVA		43	44	142	143.5	SAE			s_190155 [6269]	ANDESITE, AUGITE-HYPERSTHENE [6269]									VOL					WR [6269]
[6270]	CONVERGENT MARGIN	KURILE ARC / KURILE BASIN / HOKKAIDO / TAKIKAWA VOLCANO GROUP	TAKIKAWA DISTRICT, HOROKA-OSHIRIKAGAWA	43.6887	43.6887	141.753	141.753	SAE			s_ST-2 [6270]	NOT GIVEN [6270]									VOL					WR [6270]	47.83	1.27		15.85		10.17			9.26	10.32	0.16		0.82	3.91	0.23
[6270]	CONVERGENT MARGIN	KURILE ARC / KURILE BASIN / HOKKAIDO / TAKIKAWA VOLCANO GROUP	TAKIKAWA DISTRICT, JYUNISENGAWA	43.8709	43.8709	141.678	141.678	SAE			s_JN-2 [6270]	NOT GIVEN [6270]				NEOGENE [6270]					VOL					WR [6270]	46.8	1.08		15.48		10.82			10.11	10.32	0.16		0.68	2.76	0.19
[6270]	CONVERGENT MARGIN	KURILE ARC / KURILE BASIN / HOKKAIDO / TAKIKAWA VOLCANO GROUP	TAKIKAWA DISTRICT, KAMUIDAKE	43.5151	43.5151	142.01	142.01	SAE			s_KM-4 [6270]	NOT GIVEN [6270]				NEOGENE [6270]					VOL					WR [6270]	48.25	1.23		17.45		9.47			10.94	8.02	0.16		0.86	3.04	0.26
[6270]	CONVERGENT MARGIN	KURILE ARC / KURILE BASIN / HOKKAIDO / TAKIKAWA VOLCANO GROUP	TAKIKAWA DISTRICT, TAKADOMARI	43.8634	43.8634	142.121	142.121	SAE			s_TK-1 [6270]	NOT GIVEN [6270]				NEOGENE [6270]					VOL					WR [6270]	48.18	1.33		17.06		9.98			10.89	8.49	0.17		0.77	2.92	0.22
[6270]	CONVERGENT MARGIN	KURILE ARC / KURILE BASIN / HOKKAIDO / TAKIKAWA VOLCANO GROUP	TAKIKAWA DISTRICT, KOPPUYAMA	43.7562	43.7562	142.098	142.098	SAE			s_KOP-2 [6270]	NOT GIVEN [6270]									VOL					WR [6270]	47.83	1.31		18.05		9.57			11.28	6.72	0.16		1.25	2.91	0.41
[6270]	CONVERGENT MARGIN	KURILE ARC / KURILE BASIN / HOKKAIDO / TAKIKAWA VOLCANO GROUP	TAKIKAWA DISTRICT, KOPPUYAMA	43.7584	43.7584	142.085	142.085	SAE			s_KOP-3 [6270]	NOT GIVEN [6270]				NEOGENE [6270]					VOL					WR [6270]	48.03	1.32		18.07		9.64			11.3	6.8	0.16		1.25	2.94	0.41
[6270]	CONVERGENT MARGIN	KURILE ARC / KURILE BASIN / HOKKAIDO / TAKIKAWA VOLCANO GROUP	TAKIKAWA DISTRICT, FUJIGATAYAMA	43.6154	43.6154	141.654	141.654	SAE			s_FJ-2 [6270]	NOT GIVEN [6270]									VOL					WR [6270]	47.87	0.82		15.98		9.28			10.09	10.94	0.14		0.82	2.69	0.18
[6270]	CONVERGENT MARGIN	KURILE ARC / KURILE BASIN / HOKKAIDO / TAKIKAWA VOLCANO GROUP	TAKIKAWA DISTRICT, CHIBABERI-HIDARISAWA	43.816	43.816	141.794	141.794	SAE			s_TBL-3 [6270]	NOT GIVEN [6270]									VOL					WR [6270]	49.71	1.43		15.36		9.68			8.83	10.1	0.1		1.07	2.7	0.38
[6270]	CONVERGENT MARGIN	KURILE ARC / KURILE BASIN / HOKKAIDO / TAKIKAWA VOLCANO GROUP	TAKIKAWA DISTRICT, IWAYANOSAWA	43.6522	43.6522	141.711	141.711	SAE			s_SB-2 [6270]	NOT GIVEN [6270]				NEOGENE [6270]					VOL					WR [6270]	50.93	1.03		16.87		9.15			9.92	9.42	0.18		1.28	2.61	0.29
[6270]	CONVERGENT MARGIN	KURILE ARC / KURILE BASIN / HOKKAIDO / TAKIKAWA VOLCANO GROUP	TAKIKAWA DISTRICT, SAKKURUYAMA	43.5745	43.5745	141.623	141.623	SAE			s_SK-1 [6270]	NOT GIVEN [6270]									VOL					WR [6270]	48.79	1.12		16.04		9.46			9.85	9.66	0.14		1.09	2.73	0.26
[6270]	CONVERGENT MARGIN	KURILE ARC / KURILE BASIN / HOKKAIDO / TAKIKAWA VOLCANO GROUP	TAKIKAWA DISTRICT, SUKURABA	43.8745	43.8745	141.741	141.741	SAE			s_SA-2 [6270]	NOT GIVEN [6270]				NEOGENE [6270]					VOL					WR [6270]	48.54	1.1		16.14		10.14			9.28	10.22	0.17		1.13	2.16	0.24
[6270]	CONVERGENT MARGIN	KURILE ARC / KURILE BASIN / HOKKAIDO / TAKIKAWA VOLCANO GROUP	TAKIKAWA DISTRICT, CHIBABERI-HIDARISAWA	43.816	43.816	141.794	141.794	SAE			s_TBL-2A [6270]	NOT GIVEN [6270]				NEOGENE [6270]					VOL					WR [6270]	49.64	1.14		17.12		9.02			9.98	8.99	0.14		0.61	2.83	0.22
[6270]	CONVERGENT MARGIN	KURILE ARC / KURILE BASIN / HOKKAIDO / TAKIKAWA VOLCANO GROUP	TAKIKAWA DISTRICT, RYUSEI	43.7428	43.7428	141.724	141.724	SAE			s_EB-2 [6270]	NOT GIVEN [6270]				NEOGENE [6270]					VOL					WR [6270]	50.14	1.17		16.12		9.28			10.01	9.13	0.16		0.93	2.47	0.2
[6270]	CONVERGENT MARGIN	KURILE ARC / KURILE BASIN / HOKKAIDO / TAKIKAWA VOLCANO GROUP	TAKIKAWA DISTRICT, OSHIRIKASAWA	43.703	43.703	141.69	141.69	SAE			s_OS-3I [6270]	NOT GIVEN [6270]				NEOGENE [6270]					VOL					WR [6270]	49.38	1.11		16.91		9.24			9.46	9.01	0.14		0.94	2.92	0.21
[6270]	CONVERGENT MARGIN	KURILE ARC / KURILE BASIN / HOKKAIDO / TAKIKAWA VOLCANO GROUP	TAKIKAWA DISTRICT, MARUYAMA	43.5539	43.5539	141.594	141.594	SAE			s_TMR-1 [6270]	NOT GIVEN [6270]									VOL					WR [6270]	48.79	1.35		15.85		10.34			9.67	10.02	0.16		1.27	2.29	0.29
[6270]	CONVERGENT MARGIN	KURILE ARC / KURILE BASIN / HOKKAIDO / TAKIKAWA VOLCANO GROUP	TAKIKAWA DISTRICT, YONBANGAWA	43.5632	43.5632	141.601	141.601	SAE			s_YB-2 [6270]	NOT GIVEN [6270]				NEOGENE [6270]					VOL					WR [6270]	49.52	1.24		15.9		10.8			9.51	10.03	0.16		0.84	2.48	0.27
[6270]	CONVERGENT MARGIN	KURILE ARC / KURILE BASIN / HOKKAIDO / TAKIKAWA VOLCANO GROUP	TAKIKAWA DISTRICT, OGONMISAKI	43.9426	43.9426	141.633	141.633	SAE			s_KG-1 [6270]	NOT GIVEN [6270]				NEOGENE [6270]					VOL					WR [6270]	51.13	1.04		17.31		9.1			9.91	7.88	0.16		0.92	2.97	0.28
[6270]	CONVERGENT MARGIN	KURILE ARC / KURILE BASIN / HOKKAIDO / TAKIKAWA VOLCANO GROUP	TAKIKAWA DISTRICT, KASURANOSAWA	43.6962	43.6962	141.804	141.804	SAE			s_KAT-1 [6270]	NOT GIVEN [6270]									VOL					WR [6270]	49.45	1.02		16.65		9.65			11.08	8.31	0.14		0.41	2.42	0.22
[6270]	CONVERGENT MARGIN	KURILE ARC / KURILE BASIN / HOKKAIDO / TAKIKAWA VOLCANO GROUP	TAKIKAWA DISTRICT, ISHIYAMA	43.5281	43.5281	141.946	141.946	SAE			s_SN-IS4 [6270]	NOT GIVEN [6270]									VOL					WR [6270]	48.43	1.22		17.4		9.36			10.6	7.98	0.16		0.9	2.82	0.25
[6270]	CONVERGENT MARGIN	KURILE ARC / KURILE BASIN / HOKKAIDO / TAKIKAWA VOLCANO GROUP	TAKIKAWA DISTRICT, GOBANGAWA	43.5626	43.5626	141.591	141.591	SAE			s_RB-4 [6270]	NOT GIVEN [6270]				NEOGENE [6270]					VOL					WR [6270]	49.18	1.52		16.56		10.39			9.87	8.2	0.17		1.11	2.99	0.34
[6270]	CONVERGENT MARGIN	KURILE ARC / KURILE BASIN / HOKKAIDO / TAKIKAWA VOLCANO GROUP	TAKIKAWA DISTRICT, PON-UCHURANOSAWA	43.6389	43.6389	141.689	141.689	SAE			s_UTR-1 [6270]	NOT GIVEN [6270]				NEOGENE [6270]					VOL					WR [6270]	47.17	0.94		17.2		9.24			12.44	7.06	0.21		0.79	2.29	0.19
[6270]	CONVERGENT MARGIN	KURILE ARC / KURILE BASIN / HOKKAIDO / TAKIKAWA VOLCANO GROUP	TAKIKAWA DISTRICT, OTOE	43.6651	43.6651	142.038	142.038	SAE			s_OK-6 [6270]	NOT GIVEN [6270]				NEOGENE [6270]					VOL					WR [6270]	49.65	0.92		17.15		8.81			11.11	6.73	0.19		1	2.8	0.23
[6270]	CONVERGENT MARGIN	KURILE ARC / KURILE BASIN / HOKKAIDO / TAKIKAWA VOLCANO GROUP	TAKIKAWA DISTRICT, CHIBABERI-MIGASAWA	43.8039	43.8039	141.726	141.726	SAE			s_TBR-4 [6270]	NOT GIVEN [6270]				NEOGENE [6270]					VOL					WR [6270]	49.41	1.12		17.41		10.16			11.33	7.63	0.21		0.92	2.38	0.18
[6270]	CONVERGENT MARGIN	KURILE ARC / KURILE BASIN / HOKKAIDO / TAKIKAWA VOLCANO GROUP	TAKIKAWA DISTRICT, WAKKA	43.6148	43.6148	141.706	141.706	SAE			s_WK-1A [6270]	NOT GIVEN [6270]				NEOGENE [6270]					VOL					WR [6270]	49.97	1.05		18.2		9.53			10.82	6.17	0.13		0.78	2.33	0.12
[6270]	CONVERGENT MARGIN	KURILE ARC / KURILE BASIN / HOKKAIDO / TAKIKAWA VOLCANO GROUP	TAKIKAWA DISTRICT, OSHIRIKASAWA	43.6632	43.6632	141.678	141.678	SAE			s_OS-1 [6270]	NOT GIVEN [6270]				NEOGENE [6270]					VOL					WR [6270]	51.93	1.12		17.26		8.32			9.88	6.28	0.08		1.35	2.72	0.28
[6270]	CONVERGENT MARGIN	KURILE ARC / KURILE BASIN / HOKKAIDO / TAKIKAWA VOLCANO GROUP	TAKIKAWA DISTRICT, UCHIURANOSAWA	43.629	43.629	141.692	141.692	SAE			s_UT-4 [6270]	NOT GIVEN [6270]				NEOGENE [6270]					VOL					WR [6270]	50.68	0.99		18.2		10.05			9.78	6.3	0.12		0.77	2.57	0.23
[6270]	CONVERGENT MARGIN	KURILE ARC / KURILE BASIN / HOKKAIDO / TAKIKAWA VOLCANO GROUP	TAKIKAWA DISTRICT, IWAYAMA	43.7403	43.7403	142.071	142.071	SAE			s_FIW-1 [6270]	NOT GIVEN [6270]				NEOGENE [6270]					VOL					WR [6270]	49.79	1.05		17.49		9.68			11.56	5.07	0.16		0.41	2.75	0.2
[6270]	CONVERGENT MARGIN	KURILE ARC / KURILE BASIN / HOKKAIDO / TAKIKAWA VOLCANO GROUP	TAKIKAWA DISTRICT, MIHARASHI-TOGE	43.6115	43.6115	141.718	141.718	SAE			s_MH-3 [6270]	NOT GIVEN [6270]									VOL					WR [6270]	54.64	0.87		19.41		7.87			6.31	5.2	0.09		1.08	3.7	0.2
[6270]	CONVERGENT MARGIN	KURILE ARC / KURILE BASIN / HOKKAIDO / TAKIKAWA VOLCANO GROUP	TAKIKAWA DISTRICT, N OF SHISUNYAMA	43.6197	43.6197	141.736	141.736	SAE			s_SS-6 [6270]	NOT GIVEN [6270]				NEOGENE [6270]					VOL					WR [6270]	54.74	0.84		17.12		7.5			9.04	5.47	0.14		1.29	3.01	0.2
[6270]	CONVERGENT MARGIN	KURILE ARC / KURILE BASIN / HOKKAIDO / TAKIKAWA VOLCANO GROUP	TAKIKAWA DISTRICT, NOBUSYA-GORYOU	43.6887	43.6887	141.753	141.753	SAE			s_NB-1 [6270]	NOT GIVEN [6270]				NEOGENE [6270]					VOL					WR [6270]	55.05	0.98		16.97		7.44			9.18	4.16	0.15		1.23	3.17	0.23
[5780]	CONVERGENT MARGIN	KURILE ARC / KURILE ARC / HOKKAIDO / TOKACHI-DAKE/TOKATI		43.45	43.45	142.68	142.68	SAE			s_1 [5780]	ANDESITE [5780]							1926		VOL					WR [5780]	53.93	1.25		18.39		3.11	6.21		8.83	4.1	0.19		1.43	2.4	0.15		0.14	0.03
[5780]	CONVERGENT MARGIN	KURILE ARC / KURILE ARC / HOKKAIDO / TOKACHI-DAKE/TOKATI		43.45	43.45	142.68	142.68	SAE			s_2 [5780]	ANDESITE [5780]							1962		VOL					WR [5780]	53.41	1.23		17.98		2.77	6.52		9.07	4.31	0.2		1.31	2.52	0.19		0.11	0.1
[5780]	CONVERGENT MARGIN	KURILE ARC / KURILE ARC / HOKKAIDO / TOKACHI-DAKE/TOKATI		43.45	43.45	142.68	142.68	SAE			s_881225-A [5780]	ANDESITE [5780]							1988		VOL					WR [5780]	52.34	1.08		17.72				8.91	8.98	4.5	0.19		1.3	2.7	0.19		0.63	0.02
[5780]	CONVERGENT MARGIN	KURILE ARC / KURILE ARC / HOKKAIDO / TOKACHI-DAKE/TOKATI		43.45	43.45	142.68	142.68	SAE			s_890211-1 [5780]	ANDESITE [5780]							1989		VOL					WR [5780]	52.88	1.11		17.98				9.01	9.13	4.34	0.18		1.33	2.76	0.18
[5780]	CONVERGENT MARGIN	KURILE ARC / KURILE ARC / HOKKAIDO / TOKACHI-DAKE/TOKATI		43.45	43.45	142.68	142.68	SAE			s_881225-D [5780]	ANDESITE [5780]							1988		VOL					WR [5780]	56.76	0.92		16.95				8.04	7.38	3.38	0.13		1.88	2.75	0.16		0.41	0.02
[5780]	CONVERGENT MARGIN	KURILE ARC / KURILE ARC / HOKKAIDO / TOKACHI-DAKE/TOKATI		43.45	43.45	142.68	142.68	SAE			s_881225-B [5780]	NOT GIVEN [5780]							1988		VOL					GL [5780]	75.13	1.29		13.25				4.4	0.47	0.13	0.01		2.96	0.69	0.22		0.56	0.05
[5780]	CONVERGENT MARGIN	KURILE ARC / KURILE ARC / HOKKAIDO / TOKACHI-DAKE/TOKATI		43.45	43.45	142.68	142.68	SAE			s_881225-C [5780]	NOT GIVEN [5780]							1988		VOL					GL [5780]	62.96	1.03		18.34				6.65	3.35	2.31	0.09		1.95	1.69	0.16		0.18	0
[5780]	CONVERGENT MARGIN	KURILE ARC / KURILE ARC / HOKKAIDO / TOKACHI-DAKE/TOKATI		43.45	43.45	142.68	142.68	SAE			s_881225-E [5780]	NOT GIVEN [5780]							1988		VOL					GL [5780]	60.58	1.04		23.93				4.28	0.51	0.72	0.08		4.15	1.73	0.48		0.48	0.02
[5780]	CONVERGENT MARGIN	KURILE ARC / KURILE ARC / HOKKAIDO / TOKACHI-DAKE/TOKATI		43.45	43.45	142.68	142.68	SAE			s_881225-E [5780]	NOT GIVEN [5780]							1988		VOL					GL [5780]	79.13	1.33		12.85				1.36	0.99	0.81	0.09		1.63	0.68	0.12		0.45	0.03
[6444][4332]	CONVERGENT MARGIN	KURILE ARC / KURILE ARC / HOKKAIDO / MASHU	CALDERA-FORMING STAGE, NIJIBETSU, E OF MASHU CALDERA	43.58	43.58	144.55	144.55	SAE			s_6MA-F [6444] / s_24MA-F [4332]	ANDESITE, AUGITE-HYPERSTHENE [6444]	7000 [4332]	11000 [4332]							VOL					WR [6444]	65.73	0.62		15.29		2.15	3.25		4.74	1.99	0.13		0.75	4.1	0.25		0.4	0.33
[6444][4332]	CONVERGENT MARGIN	KURILE ARC / KURILE ARC / HOKKAIDO / MASHU	CALDERA-FORMING STAGE, NIJIBETSU, E OF MASHU CALDERA	43.58	43.58	144.55	144.55	SAE			s_5MA-H [6444] / s_23MA-H [4332]	ANDESITE, AUGITE-HYPERSTHENE [6444]	7000 [4332]	11000 [4332]							VOL					WR [6444]	66.65	0.69		15.27		2.4	2.73		4.53	1.7	0.14		0.78	4.15	0.29		0.44	0.32
[6444][4332]	CONVERGENT MARGIN	KURILE ARC / KURILE ARC / HOKKAIDO / MASHU	CALDERA-FORMING STAGE, NIJIBETSU, E OF MASHU CALDERA	43.58	43.58	144.55	144.55	SAE			s_4MA-I [6444] / s_22MA-I [4332]	ANDESITE, AUGITE-HYPERSTHENE [6444]	7000 [4332]	11000 [4332]							VOL					WR [6444]	67.57	0.55		14.75		2.16	2.25		4.18	1.52	0.1		0.91	4.21	0.23		1.04	0.43
[5904]	CONVERGENT MARGIN	KURILE ARC / KURILE ARC / HOKKAIDO / NEMURO GROUP	CAPE NOSAPPU, NEMURO PENINSULA	43.38	43.38	145.82	145.82	SAE			s_718 [5904]	MONZONITE [5904]								PORPHYRITIC [5904]	PLU					WR [5904]	51.87	0.8		18.23		3.21	3.54		6.09	2.88	0.15		3.83	3.95	0.57		3.18	1.46
[5904]	CONVERGENT MARGIN	KURILE ARC / KURILE ARC / HOKKAIDO / NEMURO GROUP	TORITOUESU S OF CAPE NOSAPPU, NEMURO PENINSULA	43.38	43.38	146	146	SAE			s_3001 [5904]	MONZONITE [5904]									PLU					WR [5904]	50.45	0.31		23.31		2.16	1.01		10.09	2.4	0.04		0.91	6	0.21		3.8	0.1
[5904]	CONVERGENT MARGIN	KURILE ARC / KURILE ARC / HOKKAIDO / NEMURO GROUP	NEMURO, NEMURO PENINSULA	43.28	43.28	145.58	145.58	SAE			s_107G [5904]	DOLERITE [5904]									VOL					WR [5904]	48.72	0.61		16.08		4.63	4.82		5.72	6.56	0.23		3.68	3.54	0.49		3.31	1.36
[5904]	CONVERGENT MARGIN	KURILE ARC / KURILE ARC / HOKKAIDO / NEMURO GROUP	NEMURO, NEMURO PENINSULA	43.28	43.28	145.58	145.58	SAE			s_107E [5904]	MONZONITE [5904]									PLU					WR [5904]	51.47	0.53		18.77		2.78	3.93		3.16	3.16	0.17		5.56	5.01	0.55		3.91	0.75
[5904]	CONVERGENT MARGIN	KURILE ARC / KURILE ARC / HOKKAIDO / NEMURO GROUP	NEMURO, NEMURO PENINSULA	43.28	43.28	145.58	145.58	SAE			s_107D [5904]	SYENITE [5904]									PLU					WR [5904]	51.88	0.53		18.82		2.69	3.94		3.96	3.17	0.18		6.03	4.01	0.58		3.52	0.79
[5904]	CONVERGENT MARGIN	KURILE ARC / KURILE ARC / HOKKAIDO / NEMURO GROUP	NAMBUTO, NEMURO PENINSULA	43.28	43.28	145.58	145.58	SAE			s_801A [5904]	DOLERITE [5904]									VOL					WR [5904]	51.41	0.74		17.24		5.74	2.58		4.76	3.19	0.12		3.58	4.31	0.57		3.59	1.75
[5904]	CONVERGENT MARGIN	KURILE ARC / KURILE ARC / HOKKAIDO / NEMURO GROUP	NAMBUTO, NEMURO PENINSULA	43.28	43.28	145.58	145.58	SAE			s_801B [5904]	TACHYLYTE [5904]									VOL					WR [5904]	49.43	1.1		16.59		4.69	4.79		6.25	2.59	0.26		2.11	2.97	0.59		5.43	3.23
[5904]	CONVERGENT MARGIN	KURILE ARC / KURILE ARC / HOKKAIDO / NEMURO GROUP		43.38	43.38	145.7	145.7	SAE			s_511 [5904]	BASALT, OLIVINE-AUGITE [5904]									VOL					WR [5904]	48.42	0.86		21.74		3.43	4.23		12.96	4	0.34		0.41	1.95	0.09		1.54	0.39
[5904]	CONVERGENT MARGIN	KURILE ARC / KURILE ARC / HOKKAIDO / NEMURO GROUP		43.38	43.38	145.7	145.7	SAE			s_1408 [5904]	ANDESITE, HORNBLENDE-AUGITE [5904]									VOL					WR [5904]	58.68	0.66		17.89		3.89	1.28		7.5	1.88	0		1.54	4.42	0.1		1.88	0.71
[5904]	CONVERGENT MARGIN	KURILE ARC / KURILE ARC / HOKKAIDO / NEMURO GROUP	NAMBUTO, NEMURO PENINSULA	43.28	43.28	145.58	145.58	SAE			s_803 [5904]	NOT GIVEN [5904]									VOL					WR [5904]	80.55	0.25		5.31		3.23	0.65		0.65	1.34	0.06		1.61	0.69	0.02		2.31	3.08
[23243]	CONVERGENT MARGIN	KURILE ARC / KURILE ARC / ITURUP (ITIRUP)	VETROVOY ISTHMUS	45.33	45.33	148.87	148.87	SAE			s_IT-15-47 [23243]	DACITE [23243]	22000 [23243]	22000 [23243]							VOL					WR [23243]	66.6994	0.517178		14.2807	0			3.87	4.16577	1.24897	0.105693		1.14239	3.79536	0.0940545
[23243]	CONVERGENT MARGIN	KURILE ARC / KURILE ARC / ITURUP (ITIRUP)	VETROVOY ISTHMUS	45.33	45.33	148.87	148.87	SAE			s_IT-15-48 [23243]	DACITE [23243]	22000 [23243]	22000 [23243]							VOL					WR [23243]	66.8382	0.511131		14.3381	0			3.87	4.08943	1.28209	0.108059		1.14513	3.81653	0.0974346
[23243]	CONVERGENT MARGIN	KURILE ARC / KURILE ARC / ITURUP (ITIRUP)	VETROVOY ISTHMUS	45.33	45.33	148.87	148.87	SAE			s_IT-15-49 [23243]	DACITE [23243]	22000 [23243]	22000 [23243]							VOL					WR [23243]	66.513	0.50028		14.3061	0			3.61	4.07913	1.22241	0.104964		1.18377	3.73819	0.0945746
[23243]	CONVERGENT MARGIN	KURILE ARC / KURILE ARC / ITURUP (ITIRUP)	VETROVOY ISTHMUS	45.33	45.33	148.87	148.87	SAE			s_IT-15-50 [23243]	DACITE [23243]	22000 [23243]	22000 [23243]							VOL					WR [23243]	65.2198	0.506506		14.0202	0			3.59	3.89084	1.16137	0.0986293		1.16412	3.71627	0.0994041
[23243]	CONVERGENT MARGIN	KURILE ARC / KURILE ARC / ITURUP (ITIRUP)	VETROVOY ISTHMUS	45.33	45.33	148.87	148.87	SAE			s_IT-15-51 [23243]	DACITE [23243]	22000 [23243]	22000 [23243]							VOL					WR [23243]	67.7204	0.528892		13.4195	0			3.86	3.67522	1.31006	0.110783		1.26576	3.70981	0.10672
[23243]	CONVERGENT MARGIN	KURILE ARC / KURILE ARC / ITURUP (ITIRUP)	VETROVOY ISTHMUS	45.33	45.33	148.87	148.87	SAE			s_IT-15-57 [23243]	DACITE [23243]	22000 [23243]	22000 [23243]							VOL					WR [23243]	66.4316	0.504585		14.1472	0.00754554			3.98	4.02881	1.28796	0.106932		1.16541	3.74461	0.10584
[23243]	CONVERGENT MARGIN	KURILE ARC / KURILE ARC / ITURUP (ITIRUP)	VETROVOY ISTHMUS	45.33	45.33	148.87	148.87	SAE			s_IT-15-58 [23243]	DACITE [23243]	22000 [23243]	22000 [23243]							VOL					WR [23243]	66.0529	0.516184		14.2633	0.0193085			4.15	4.11821	1.32286	0.109341		1.13109	3.86626	0.11145
[23243]	CONVERGENT MARGIN	KURILE ARC / KURILE ARC / ITURUP (ITIRUP)	VETROVOY ISTHMUS	45.33	45.33	148.87	148.87	SAE			s_IT-15-60 [23243]	DACITE [23243]	22000 [23243]	22000 [23243]							VOL					WR [23243]	66.8591	0.506418		14.0371	0.0275343			4.03	3.96337	1.30391	0.109363		1.16244	3.7548	0.0952521
[23243]	CONVERGENT MARGIN	KURILE ARC / KURILE ARC / ITURUP (ITIRUP)	VETROVOY ISTHMUS	45.33	45.33	148.87	148.87	SAE			s_IT-15-63 [23243]	DACITE [23243]	22000 [23243]	22000 [23243]							VOL					WR [23243]	65.5141	0.543817		14.2299	0.0828933			4.84	4.21714	1.63716	0.12147		1.09353	3.87099	0.106623
[23243]	CONVERGENT MARGIN	KURILE ARC / KURILE ARC / ITURUP (ITIRUP)	VETROVOY ISTHMUS	45.33	45.33	148.87	148.87	SAE			s_IT-15-64 [23243]	DACITE [23243]	22000 [23243]	22000 [23243]							VOL					WR [23243]	67.7072	0.472849		13.9	0.0233286			3.46	3.87168	1.22974	0.0985275		1.20589	3.92036	0.0924052
[23243]	CONVERGENT MARGIN	KURILE ARC / KURILE ARC / ITURUP (ITIRUP)	VETROVOY ISTHMUS	45.33	45.33	148.87	148.87	SAE			s_IT-15-65 [23243]	DACITE [23243]	22000 [23243]	22000 [23243]							VOL					WR [23243]	65.1018	0.651076		14.1253	0.119079			5.47	4.01222	1.45603	0.122491		1.13814	3.86673	0.109998
[6139]	CONVERGENT MARGIN	KURILE ARC / KURILE ARC / HOKKAIDO / HOROMAN PERIDOTITE	MAIN HARZBURGITE-LHERZOLITE SUITE (MHL-SUITE), UPPER ZONE	42	42.5	143	143.3	SAE			s_LZ1 [6139]	LHERZOLITE, SPINEL [6139]									PLU					WR [6139]
[6139]	CONVERGENT MARGIN	KURILE ARC / KURILE ARC / HOKKAIDO / HOROMAN PERIDOTITE	MAIN HARZBURGITE-LHERZOLITE SUITE (MHL-SUITE), BASAL PART OF COMPLEX, LOWER ZONE	42	42.5	143	143.3	SAE			s_UZ1 [6139]	LHERZOLITE, SPINEL [6139]									PLU					WR [6139]
[7760][4296][10509]	CONVERGENT MARGIN	KURILE ARC / KURILE ARC / RISHIRI / RISHIRI / TANETOMI LAVA	LOWER LAVA 1	45.1	45.1	141.27	141.27	SAE			s_KR-74 [7760]	ANDESITE [7760]	20200 [10509]	20200 [10509]							VOL					WR [7760]	60.03	0.91		17.61		2.48	3.56	5.75	5.1	2.11	0.15		1.36	5.47	0.47		0.94
[7760][4296][10509]	CONVERGENT MARGIN	KURILE ARC / KURILE ARC / RISHIRI / RISHIRI / TANETOMI LAVA	UPPER LAVA	45.1	45.1	141.27	141.27	SAE			s_KK-31 [7760]	DACITE [7760] / ANDESITE [4296]	20200 [10509]	20200 [10509]							VOL					WR [7760]	65.41	0.55		17.07		1.3	2.51	3.64	3.51	1.2	0.13		1.83	5.87	0.25		0.52
[7760][10509]	CONVERGENT MARGIN	KURILE ARC / KURILE ARC / RISHIRI / RISHIRI / TANETOMI LAVA	UPPER LAVA	45.1	45.1	141.27	141.27	SAE			s_KR-47 [7760]	DACITE [7760]	20200 [10509]	20200 [10509]							VOL					WR [7760]	63.95	0.61		17.23		1.45	2.86		3.88	1.38	0.13		1.7	5.74	0.3		0.64
[7760][4296][10509]	CONVERGENT MARGIN	KURILE ARC / KURILE ARC / RISHIRI / RISHIRI / TANETOMI LAVA	UPPER LAVA	45.1	45.1	141.27	141.27	SAE			s_KR-72 [7760]	ANDESITE [7760]	20200 [10509]	20200 [10509]							VOL					WR [7760]	62.57	0.72		17.46		1.63	3.39	5.04	4.47	1.68	0.14		1.55	5.7	0.39		0.52
[6820]	CONVERGENT MARGIN	KURILE ARC / KURILE ARC / HOKKAIDO / HOROMAN PERIDOTITE	LOWER ZONE	42	42.5	143	143.3	SAE			s_OL-RICH [6820]	NOT GIVEN [6820]									PLU					WR [6820]
[6820]	CONVERGENT MARGIN	KURILE ARC / KURILE ARC / HOKKAIDO / HOROMAN PERIDOTITE	LOWER ZONE	42	42.5	143	143.3	SAE			s_OL-POOR [6820]	NOT GIVEN [6820]									PLU					WR [6820]
[20913]	CONVERGENT MARGIN	KURILE ARC / KURILE ARC / KUNASHIR		43.8	43.9	145.8	145.9	SAE			s_R-75/13 [20913]	BASALT [20913]			MIDDLE [20913]	MIOCENE [20913]					VOL					WR [20913]	52.5	0.56		14.62				9.75	8.27	12.22	0.38		1.11	1.35	0.06
[20913]	CONVERGENT MARGIN	KURILE ARC / KURILE ARC / KUNASHIR		43.8	43.9	145.8	145.9	SAE			s_R-127/6 [20913]	BASALT [20913]			MIDDLE [20913]	MIOCENE [20913]					VOL					WR [20913]	51.26	0.95		18.95				10.06	8.88	6.22	0.16		0.71	2.41	0.09
[20913]	CONVERGENT MARGIN	KURILE ARC / KURILE ARC / KUNASHIR		43.8	43.9	145.8	145.9	SAE			s_R-74/4 [20913]	BASALT [20913]			MIDDLE [20913]	MIOCENE [20913]					VOL					WR [20913]	52.22	0.96		19.42				10.65	3.65	10.07	0.06		0.44	3.34	0.02
[20913]	CONVERGENT MARGIN	KURILE ARC / KURILE ARC / KUNASHIR		43.8	43.9	145.8	145.9	SAE			s_R-127/3 [20913]	BASALT [20913]			LATE [20913]	MIOCENE [20913]					VOL					WR [20913]	50.94	1.06		19.17				9.51	9.65	7.24	0.4		0.18	2.23	0.11
[20913]	CONVERGENT MARGIN	KURILE ARC / KURILE ARC / KUNASHIR		43.8	43.9	145.8	145.9	SAE			s_R-82/3 [20913]	BASALT [20913]			LATE [20913]	MIOCENE [20913]					VOL					WR [20913]	52.23	0.88		18.64				10.05	10.64	5.06	0.16		0.31	1.89	0.11
[20913]	CONVERGENT MARGIN	KURILE ARC / KURILE ARC / KUNASHIR		43.8	43.9	145.8	145.9	SAE			s_R-68/3 [20913]	BASALT [20913]				PLIOCENE [20913]					VOL					WR [20913]	50.15	1.12		17.94				9.19	12.51	5.27	0.15		0.51	2.31	0.26
[20913]	CONVERGENT MARGIN	KURILE ARC / KURILE ARC / KUNASHIR		43.8	43.9	145.8	145.9	SAE			s_R-112/14^ [20913]	BASALT [20913]				PLIOCENE [20913]					VOL					WR [20913]	49.04	0.61		16.68				8.7	11.04	11.16	0.21		0.24	1.55	0.27
[20913]	CONVERGENT MARGIN	KURILE ARC / KURILE ARC / KUNASHIR		43.8	43.9	145.8	145.9	SAE			s_YUM-3030k [20913]	BASALT [20913]				PLEISTOCENE [20913]					VOL					WR [20913]	50.1	0.63		18.14				10.11	11.1	7.82	0.19		0.1	1.54	0.07
[20913]	CONVERGENT MARGIN	KURILE ARC / KURILE ARC / KUNASHIR		43.8	43.9	145.8	145.9	SAE			s_R-112/14 [20913]	BASALT [20913]				PLEISTOCENE [20913]					VOL					WR [20913]	48.95	0.59		14.89				11.14	10.07	12.68	0.17		0.06	1.23	0.04
[20913]	CONVERGENT MARGIN	KURILE ARC / KURILE ARC / KUNASHIR		43.8	43.9	145.8	145.9	SAE			s_YUM-3026K [20913]	BASALT [20913]				PLEISTOCENE [20913]					VOL					WR [20913]	49.88	0.57		16.07				8.68	10.36	12.55	0.29		0.27	1.26	0.07
[20913]	CONVERGENT MARGIN	KURILE ARC / KURILE ARC / KUNASHIR		43.8	43.9	145.8	145.9	SAE			s_YUM-3032K [20913]	BASALT [20913]				PLEISTOCENE [20913]					VOL					WR [20913]	48.6	0.6		16.47				8.592	10.9	11.02	0.21		0.24	1.53	0.27
[20913]	CONVERGENT MARGIN	KURILE ARC / KURILE ARC / KUNASHIR		43.8	43.9	145.8	145.9	SAE			s_YUM-3029K [20913]	BASALT [20913]				PLEISTOCENE [20913]					VOL					WR [20913]	48.68	0.68		15.76				8.864	9.91	12.35	0.24		0.21	1.5	0.31
[20913]	CONVERGENT MARGIN	KURILE ARC / KURILE ARC / KUNASHIR		43.8	43.9	145.8	145.9	SAE			s_O-1208/28 [20913]	BASALT [20913]				PLEISTOCENE [20913]					VOL					WR [20913]	51.32	0.84		19.42				9.089	10.71	3.86	0.14		0.23	2.27	0.15
[20913]	CONVERGENT MARGIN	KURILE ARC / KURILE ARC / KUNASHIR		43.8	43.9	145.8	145.9	SAE			s_YUM-3033K [20913]	BASALT [20913]				PLEISTOCENE [20913]					VOL					WR [20913]	52.92	0.68		16.8				6.743	10.24	4.75	0.17		0.33	2.26	0.22
[20913]	CONVERGENT MARGIN	KURILE ARC / KURILE ARC / KUNASHIR		43.8	43.9	145.8	145.9	SAE			s_AM-55 [20913]	BASALT [20913]				PLEISTOCENE [20913]					VOL					WR [20913]	50.24	0.92		18.11				10.52	10.9	5.76	0.19		0.49	2.53	0.14
[20913]	CONVERGENT MARGIN	KURILE ARC / KURILE ARC / KUNASHIR		43.8	43.9	145.8	145.9	SAE			s_AM-56 [20913]	BASALT [20913]				PLEISTOCENE [20913]					VOL					WR [20913]	50.11	0.92		18.12				10.54	10.8	5.55	0.19		0.48	2.68	0.13
[20913]	CONVERGENT MARGIN	KURILE ARC / KURILE ARC / KUNASHIR		43.8	43.9	145.8	145.9	SAE			s_AM-62 [20913]	BASALT [20913]				PLEISTOCENE [20913]					VOL					WR [20913]	50.18	0.92		18.65				10.5	9.83	5.91	0.19		0.31	2.62	0.13
[20913]	CONVERGENT MARGIN	KURILE ARC / KURILE ARC / KUNASHIR		43.8	43.9	145.8	145.9	SAE			s_AM-63 [20913]	BASALT [20913]				PLEISTOCENE [20913]					VOL					WR [20913]	52	0.97		18.16				10.3	9.46	5.03	0.21		0.38	2.89	0.13
[20913]	CONVERGENT MARGIN	KURILE ARC / KURILE ARC / KUNASHIR		43.8	43.9	145.8	145.9	SAE			s_AM-57 [20913]	BASALT [20913]				PLEISTOCENE [20913]					VOL					WR [20913]	53.83	0.87		18.1				9.7	8.98	4.36	0.2		0.43	2.98	0.14
[20913]	CONVERGENT MARGIN	KURILE ARC / KURILE ARC / KUNASHIR		43.8	43.9	145.8	145.9	SAE			s_AM-59 [20913]	BASALT [20913]				PLEISTOCENE [20913]					VOL					WR [20913]	53.3	0.84		18.71				9.18	9.44	4.24	0.21		0.38	2.91	0.14
[20913]	CONVERGENT MARGIN	KURILE ARC / KURILE ARC / KUNASHIR		43.8	43.9	145.8	145.9	SAE			s_AM-60 [20913]	BASALT [20913]				PLEISTOCENE [20913]					VOL					WR [20913]	52.5	0.87		19.21				9.32	9.64	4.24	0.22		0.39	2.9	0.16
[20913]	CONVERGENT MARGIN	KURILE ARC / KURILE ARC / KUNASHIR		43.8	43.9	145.8	145.9	SAE			s_AM-61 [20913]	BASALT [20913]				PLEISTOCENE [20913]					VOL					WR [20913]	50.2	0.93		19.49				10.3	9.97	4.67	0.18		0.32	2.59	0.14
[20913]	CONVERGENT MARGIN	KURILE ARC / KURILE ARC / KUNASHIR / TYATYA		44.4	44.4	146.3	146.3	SAE			s_KUR1/2002 [20913]	BASALT [20913]				HOLOCENE [20913]					VOL					WR [20913]	51.93	1.1		16.38				4.23	9.3	5.21	0.18		0.6	2.8	0.23
[20913]	CONVERGENT MARGIN	KURILE ARC / KURILE ARC / KUNASHIR / TYATYA		44.4	44.4	146.3	146.3	SAE			s_KU-72/73 [20913]	BASALT [20913]				HOLOCENE [20913]					VOL					WR [20913]	52.45	1.16		16.52				12.53	9.27	4.52	0.21		0.66	2.98	0.18
[20913]	CONVERGENT MARGIN	KURILE ARC / KURILE ARC / KUNASHIR / TYATYA		44.4	44.4	146.3	146.3	SAE			s_KU-9/74 [20913]	BASALT [20913]				HOLOCENE [20913]					VOL					WR [20913]	48.28	0.93		17.3				12.6	10.14	6.64	0.19		0.56	2.5	0.12
[4477][4239]	CONVERGENT MARGIN	KURILE ARC / KURILE ARC / HOKKAIDO	HIDAKA BELT, TOTTABETSU-GAWA	42	44.5	142	144	SAE			s_HK-64 [4477]	GABBRO, PYROXENE-HORNBLENDE [4477]				CENOZOIC [4239]					PLU					WR [4477]
[7073][4477][4239]	CONVERGENT MARGIN	KURILE ARC / KURILE ARC / HOKKAIDO	HIDAKA BELT, ICHINOHASHI	44	44.5	142.5	143	SAE			s_74HK27 [7073] / s_HK-27 [4477]	DIORITE, QUARTZ-CLINOPYROXENE-HORNBLENDE-BIOTITE [7073] / TONALITE, PYROXENE-HORNBLENDE-BIOTITE [4477]				MIOCENE [7073] / CENOZOIC [4239]				MEDIUM-GRAINED [7073]	PLU			F		WR [7073]	54.92	1.51		17.4		0.86	7.26		7.4	4.49	0.17		1.04	3.51	0.2		0.94	0.18
[4477][4239]	CONVERGENT MARGIN	KURILE ARC / KURILE ARC / HOKKAIDO	HIDAKA BELT, SARUGAWA	42.8	42.8	142.5	142.5	SAE			s_HK-94-2 [4477]	GRANODIORITE, BIOTITE [4477] / TONALITE, BIOTITE [4239]				CENOZOIC [4239]					PLU					WR [4477]
[6973]	CONVERGENT MARGIN	KURILE ARC / KURILE ARC / RISHIRI / RISHIRI		45.1	45.1	141.27	141.27	SAE			s_KT-01 [6973]	BASALT [6973]									VOL					WR [6973]	52	1.43		17.75				8.14	9.83	5.62	0.16		0.64	4.15	0.27
[6973]	CONVERGENT MARGIN	KURILE ARC / KURILE ARC / RISHIRI / RISHIRI		45.1	45.1	141.27	141.27	SAE			s_OW-01 [6973]	BASALT [6973]									VOL					WR [6973]	50.79	1.16		16.84				8.59	10.07	7.74	0.16		0.98	3.33	0.33
[6973]	CONVERGENT MARGIN	KURILE ARC / KURILE ARC / RISHIRI / RISHIRI		45.1	45.1	141.27	141.27	SAE			s_HS-01 [6973]	BASALT [6973]									VOL					WR [6973]	50.85	1.19		16.85				8.61	9.84	7.79	0.16		0.96	3.39	0.34
[6973]	CONVERGENT MARGIN	KURILE ARC / KURILE BASIN / REBUN / SUKOTON-MISAKI INTRUSIONS	NORTHERN HOKKAIDO DISTRICT	45.3	45.3	141	141	SAE			s_SKO-01 [6973]	BASALT [6973]	10000000 [6973]	10000000 [6973]							VOL					WR [6973]	54.15	0.93		16.94				8.18	8.26	6.27	0.16		1.04	3.82	0.25
[6973]	CONVERGENT MARGIN	KURILE ARC / KURILE BASIN / REBUN / SUKOTON-MISAKI INTRUSIONS	NORTHERN HOKKAIDO DISTRICT	45.3	45.3	141	141	SAE			s_SKO-02 [6973]	BASALT [6973]	10000000 [6973]	10000000 [6973]							VOL					WR [6973]	54.14	0.94		16.91				8.3	8.43	6.28	0.17		0.89	3.64	0.29
[6973]	CONVERGENT MARGIN	KURILE ARC / KURILE BASIN / YAGISHIRI	NORTHERN HOKKAIDO DISTRICT	44.4256	44.4256	141.429	141.429	SAE			s_YA-08 [6973]	BASALT [6973]	10100000 [6973]	10100000 [6973]							VOL					WR [6973]	51.46	0.8		18.1				8.39	9.97	7.76	0.17		0.46	2.76	0.13
[6973]	CONVERGENT MARGIN	KURILE ARC / KURILE BASIN / YAGISHIRI	NORTHERN HOKKAIDO DISTRICT	44.4256	44.4256	141.429	141.429	SAE			s_YA-11 [6973]	BASALT [6973]	10100000 [6973]	10100000 [6973]							VOL					WR [6973]	51.57	0.86		19.63				8.48	10.22	5.52	0.18		0.6	2.81	0.14
[6973]	CONVERGENT MARGIN	KURILE ARC / KURILE BASIN / YAGISHIRI	NORTHERN HOKKAIDO DISTRICT	44.4256	44.4256	141.429	141.429	SAE			s_YA-13 [6973]	BASALT [6973]	10100000 [6973]	10100000 [6973]							VOL					WR [6973]	51.5	0.83		19.8				8.35	10.02	5.54	0.19		0.68	2.9	0.17
[6973]	CONVERGENT MARGIN	KURILE ARC / KURILE BASIN / HOKKAIDO	NORTHERN HOKKAIDO DISTRICT, HAMAMASU AREA	43.5	43.9	141.2	141.4	SAE			s_TO-1 [6973]	BASALT [6973]	3800000 [6973]	3800000 [6973]							VOL					WR [6973]	51.13	0.99		16.78				8.21	9.95	8.62	0.16		1.06	2.88	0.21
[6973]	CONVERGENT MARGIN	KURILE ARC / KURILE BASIN / HOKKAIDO	NORTHERN HOKKAIDO DISTRICT, HAMAMASU AREA	43.5	43.9	141.2	141.4	SAE			s_TN-3 [6973]	BASALT [6973]	3800000 [6973]	3800000 [6973]							VOL					WR [6973]	52.69	0.98		17.47				7.84	9.71	6.76	0.15		1.2	2.99	0.21
[6973]	CONVERGENT MARGIN	KURILE ARC / KURILE BASIN / HOKKAIDO	NORTHERN HOKKAIDO DISTRICT, HAMAMASU AREA	43.5	43.9	141.2	141.4	SAE			s_OF-1 [6973]	BASALT [6973]	3800000 [6973]	3800000 [6973]							VOL					WR [6973]	52.06	0.99		17.66				8.04	9.95	6.6	0.14		1.21	3.14	0.22
[6973]	CONVERGENT MARGIN	KURILE ARC / KURILE BASIN / HOKKAIDO	NORTHERN HOKKAIDO DISTRICT, HAMAMASU AREA	43.5	43.9	141.2	141.4	SAE			s_OF-6 [6973]	BASALT [6973]	3800000 [6973]	3800000 [6973]							VOL					WR [6973]	51.29	0.97		16.94				8.01	10.03	8.53	0.14		0.97	2.9	0.21
[6973]	CONVERGENT MARGIN	KURILE ARC / KURILE BASIN / HOKKAIDO	NORTHERN HOKKAIDO DISTRICT, HAMAMASU AREA	43.5	43.9	141.2	141.4	SAE			s_OF-12 [6973]	BASALT [6973]	3800000 [6973]	3800000 [6973]							VOL					WR [6973]	53.39	0.96		17.16				7.82	9.37	6.99	0.14		1.18	2.79	0.19
[6973]	CONVERGENT MARGIN	KURILE ARC / KURILE BASIN / HOKKAIDO	NORTHERN HOKKAIDO DISTRICT, HAMAMASU AREA	43.5	43.9	141.2	141.4	SAE			s_HA [6973]	BASALT [6973]	2600000 [6973]	2600000 [6973]							VOL					WR [6973]	50.77	0.95		16.37				9.41	10.31	7.96	0.16		1.35	2.49	0.22
[6973]	CONVERGENT MARGIN	KURILE ARC / KURILE BASIN / HOKKAIDO	NORTHERN HOKKAIDO DISTRICT, HAMAMASU AREA	43.5	43.9	141.2	141.4	SAE			s_P-11 [6973]	BASALT [6973]	2600000 [6973]	2600000 [6973]							VOL					WR [6973]	50.28	0.96		16.39				9.3	10.22	8.61	0.17		1.28	2.55	0.23
[6973]	CONVERGENT MARGIN	KURILE ARC / KURILE BASIN / HOKKAIDO	NORTHERN HOKKAIDO DISTRICT, HAMAMASU AREA	43.5	43.9	141.2	141.4	SAE			s_F-35 [6973]	BASALT [6973]	2600000 [6973]	2600000 [6973]							VOL					WR [6973]	52.41	0.89		16.33				8.72	9.36	8.09	0.16		1.23	2.61	0.2
[6973]	CONVERGENT MARGIN	KURILE ARC / KURILE BASIN / HOKKAIDO	NORTHERN HOKKAIDO DISTRICT, HAMAMASU AREA	43.5	43.9	141.2	141.4	SAE			s_D-10 [6973]	BASALT [6973]	2600000 [6973]	2600000 [6973]							VOL					WR [6973]	52.57	1.01		17.25				8.34	9.35	6.61	0.17		1.3	3.13	0.25
[6973]	CONVERGENT MARGIN	KURILE ARC / KURILE BASIN / HOKKAIDO	NORTHERN HOKKAIDO DISTRICT, HAMAMASU AREA	43.5	43.9	141.2	141.4	SAE			s_MT-3 [6973]	BASALT [6973]	2600000 [6973]	2600000 [6973]							VOL					WR [6973]	53.75	0.92		16.94				7.81	8.71	7.25	0.13		1.36	2.9	0.23
[6973]	CONVERGENT MARGIN	KURILE ARC / KURILE BASIN / HOKKAIDO	NORTHERN HOKKAIDO DISTRICT, HAMAMASU AREA	43.5	43.9	141.2	141.4	SAE			s_MT-7 [6973]	BASALT [6973]	2600000 [6973]	2600000 [6973]							VOL					WR [6973]	50.87	0.99		14.85				8.93	9.45	10.82	0.15		1.03	2.68	0.23
[6973]	CONVERGENT MARGIN	KURILE ARC / KURILE BASIN / HOKKAIDO	NORTHERN HOKKAIDO DISTRICT, HAMAMASU AREA	43.5	43.9	141.2	141.4	SAE			s_MT-9 [6973]	BASALT [6973]	2600000 [6973]	2600000 [6973]							VOL					WR [6973]	49.54	1.01		17.41				9.39	9.75	8.54	0.16		1.18	2.74	0.29
[6973]	CONVERGENT MARGIN	KURILE ARC / KURILE BASIN / HOKKAIDO	NORTHERN HOKKAIDO DISTRICT, HAMAMASU AREA	43.5	43.9	141.2	141.4	SAE			s_TK-01 [6973]	BASALT [6973]	2600000 [6973]	2600000 [6973]							VOL					WR [6973]	52.44	1.03		16.58				8.57	9.46	7.35	0.14		1.38	2.81	0.24
[6973]	CONVERGENT MARGIN	KURILE ARC / KURILE BASIN / HOKKAIDO / PISSHIRIDAKE FORMATION	NORTHERN HOKKAIDO DISTRICT, PISSHIRIDAKE	44	45	142	143	SAE			s_PI-01 [6973]	BASALT [6973]	11800000 [6973]	11800000 [6973]							VOL					WR [6973]	54.39	1.13		17.94				8.03	9.83	3.73	0.15		1.18	3.43	0.19
[6973]	CONVERGENT MARGIN	KURILE ARC / KURILE BASIN / HOKKAIDO / PISSHIRIDAKE FORMATION	NORTHERN HOKKAIDO DISTRICT, PISSHIRIDAKE	44	45	142	143	SAE			s_PI-03 [6973]	BASALT [6973]	11800000 [6973]	11800000 [6973]							VOL					WR [6973]	52.82	1.22		17.29				8.68	9.61	5.78	0.17		1.09	3.12	0.22
[6973]	CONVERGENT MARGIN	KURILE ARC / KURILE BASIN / HOKKAIDO / PISSHIRIDAKE FORMATION	NORTHERN HOKKAIDO DISTRICT, PISSHIRIDAKE	44	45	142	143	SAE			s_PI-04 [6973]	BASALT [6973]	11800000 [6973]	11800000 [6973]							VOL					WR [6973]	53.29	1.1		18.13				8.68	8.87	4.5	0.18		1.41	3.52	0.32
[6973]	CONVERGENT MARGIN	KURILE ARC / KURILE BASIN / HOKKAIDO	NORTHERN HOKKAIDO DISTRICT, SHIMOKAWA	43.5	44.5	142	143	SAE			s_S-01-A [6973]	BASALT [6973]	12100000 [6973]	12100000 [6973]							VOL					WR [6973]	52.96	0.77		15.84				8.83	9.49	8.3	0.17		0.83	2.69	0.11
[6973]	CONVERGENT MARGIN	KURILE ARC / KURILE BASIN / HOKKAIDO	NORTHERN HOKKAIDO DISTRICT, SHIMOKAWA	43.5	44.5	142	143	SAE			s_S-05 [6973]	BASALT [6973]	12100000 [6973]	12100000 [6973]							VOL					WR [6973]	53.7	0.71		15.37				8.25	9.51	8.98	0.15		0.8	2.43	0.09
[6973]	CONVERGENT MARGIN	KURILE ARC / KURILE BASIN / HOKKAIDO	NORTHERN HOKKAIDO DISTRICT, SHIMOKAWA	43.5	44.5	142	143	SAE			s_S-06 [6973]	BASALT [6973]	12100000 [6973]	12100000 [6973]							VOL					WR [6973]	53.39	0.78		16.25				8.47	9.64	7.87	0.16		0.78	2.55	0.11
[6973]	CONVERGENT MARGIN	KURILE ARC / KURILE BASIN / HOKKAIDO	NORTHERN HOKKAIDO DISTRICT, SHIMOKAWA	43.5	44.5	142	143	SAE			s_S-07 [6973]	BASALT [6973]	12100000 [6973]	12100000 [6973]							VOL					WR [6973]	54.5	0.63		15.15				8.11	9.61	8.85	0.16		0.69	2.22	0.07
[6973]	CONVERGENT MARGIN	KURILE ARC / KURILE BASIN / HOKKAIDO	NORTHERN HOKKAIDO DISTRICT, SHIMOKAWA	43.5	44.5	142	143	SAE			s_S-02 [6973]	ANDESITE [6973]	12100000 [6973]	12100000 [6973]							VOL					WR [6973]	56.86	0.84		16.25				6.96	9.38	5.78	0.17		0.84	2.78	0.13
[6973]	CONVERGENT MARGIN	KURILE ARC / KURILE BASIN / HOKKAIDO	NORTHERN HOKKAIDO DISTRICT, SHIMOKAWA	43.5	44.5	142	143	SAE			s_S-03 [6973]	ANDESITE [6973]	12100000 [6973]	12100000 [6973]							VOL					WR [6973]	56.75	0.84		16.29				7.39	9.19	5.56	0.16		1.37	2.33	0.12
[6973]	CONVERGENT MARGIN	KURILE ARC / KURILE BASIN / HOKKAIDO	NORTHERN HOKKAIDO DISTRICT, SHIMOKAWA	43.5	44.5	142	143	SAE			s_SK-01 [6973]	ANDESITE [6973]	12100000 [6973]	12100000 [6973]							VOL					WR [6973]	59.53	0.79		16.23				6.75	6.99	5.38	0.12		1.67	2.37	0.16
[6973]	CONVERGENT MARGIN	KURILE ARC / KURILE BASIN / HOKKAIDO	NORTHERN HOKKAIDO DISTRICT, SHIMOKAWA	43.5	44.5	142	143	SAE			s_SK-02 [6973]	ANDESITE [6973]	12100000 [6973]	12100000 [6973]							VOL					WR [6973]	60.12	0.8		16.46				6.24	6.9	4.62	0.1		1.69	2.91	0.16
[6973]	CONVERGENT MARGIN	KURILE ARC / KURILE BASIN / HOKKAIDO	NORTHERN HOKKAIDO DISTRICT, SHIMOKAWA	43.5	44.5	142	143	SAE			s_SK-03 [6973]	ANDESITE [6973]	12100000 [6973]	12100000 [6973]							VOL					WR [6973]	58.54	0.79		15.25				7.03	6.9	7.61	0.15		1.52	2.08	0.13
[6973]	CONVERGENT MARGIN	KURILE ARC / KURILE BASIN / HOKKAIDO	NORTHERN HOKKAIDO DISTRICT, SHIMOKAWA	43.5	44.5	142	143	SAE			s_SK-04 [6973]	ANDESITE [6973]	12100000 [6973]	12100000 [6973]							VOL					WR [6973]	61.61	0.8		16.12				6.19	6.35	4.25	0.14		1.59	2.82	0.13
[6973]	CONVERGENT MARGIN	KURILE ARC / KURILE BASIN / HOKKAIDO	NORTHERN HOKKAIDO DISTRICT, OHMU	44.3	44.8	142.5	143.5	SAE			s_OM-02 [6973]	BASALT [6973]	11800000 [6973]	11800000 [6973]							VOL					WR [6973]	54.08	0.56		12.77				8.36	8.83	12.8	0.17		0.65	1.73	0.06
[6973]	CONVERGENT MARGIN	KURILE ARC / KURILE BASIN / HOKKAIDO	NORTHERN HOKKAIDO DISTRICT, OHMU	44.3	44.8	142.5	143.5	SAE			s_OM-03 [6973]	BASALT [6973]	11800000 [6973]	11800000 [6973]							VOL					WR [6973]	54.46	0.59		12.97				8.3	8.95	12.1	0.16		0.6	1.8	0.06
[6973]	CONVERGENT MARGIN	KURILE ARC / KURILE ARC / HOKKAIDO / MONBETSU BASALT	MONBETSU-ENGARI DISTRICT	44.2	44.7	143.4	143.6	SAE			s_MO-02 [6973]	BASALT [6973]	9100000 [6973]	9100000 [6973]							VOL					WR [6973]	54.23	1.18		17.75				7.89	8.13	6.47	0.12		0.99	2.95	0.27
[6973]	CONVERGENT MARGIN	KURILE ARC / KURILE ARC / HOKKAIDO / MONBETSU BASALT	MONBETSU-ENGARI DISTRICT	44.2	44.7	143.4	143.6	SAE			s_MO-01A [6973]	BASALT [6973]	9100000 [6973]	9100000 [6973]							VOL					WR [6973]	53.31	1.19		17.63				7.72	8.43	6.82	0.14		0.98	3.48	0.29
[6973]	CONVERGENT MARGIN	KURILE ARC / KURILE BASIN / HOKKAIDO	NORTHERN HOKKAIDO DISTRICT, OKETO	43.5	43.9	143.4	143.7	SAE			s_SP-10 [6973]	BASALT [6973]	2000000 [6973]	2000000 [6973]							VOL					WR [6973]	52.11	1.24		18.11				9.22	9.15	5.97	0.17		0.82	2.88	0.34
[6973]	CONVERGENT MARGIN	KURILE ARC / KURILE BASIN / HOKKAIDO	NORTHERN HOKKAIDO DISTRICT, OKETO	43.5	43.9	143.4	143.7	SAE			s_NA-130 [6973]	BASALT [6973]	2000000 [6973]	2000000 [6973]							VOL					WR [6973]	52.64	1.33		19.04				8.49	8.78	4.6	0.16		1.16	3.43	0.37
[6973]	CONVERGENT MARGIN	KURILE ARC / KURILE BASIN / HOKKAIDO	NORTHERN HOKKAIDO DISTRICT, OKETO	43.5	43.9	143.4	143.7	SAE			s_NA-132 [6973]	BASALT [6973]	2000000 [6973]	2000000 [6973]							VOL					WR [6973]	52.71	1.34		19.13				8.41	8.76	4.46	0.16		1.17	3.47	0.37
[6973]	CONVERGENT MARGIN	KURILE ARC / KURILE BASIN / HOKKAIDO	NORTHERN HOKKAIDO DISTRICT, OKETO	43.5	43.9	143.4	143.7	SAE			s_NA-08 [6973]	BASALT [6973]	1900000 [6973]	1900000 [6973]							VOL					WR [6973]	51.03	1.06		17.36				8.71	9.52	8	0.17		1.05	2.83	0.27
[6973]	CONVERGENT MARGIN	KURILE ARC / KURILE BASIN / HOKKAIDO	NORTHERN HOKKAIDO DISTRICT, OKETO	43.5	43.9	143.4	143.7	SAE			s_SP-08 [6973]	BASALT [6973]	1900000 [6973]	1900000 [6973]							VOL					WR [6973]	51.91	1.04		17.25				8.77	9.66	7.47	0.17		0.83	2.68	0.22
[6973]	CONVERGENT MARGIN	KURILE ARC / KURILE BASIN / HOKKAIDO	NORTHERN HOKKAIDO DISTRICT, OKETO	43.5	43.9	143.4	143.7	SAE			s_SP-03 [6973]	BASALT [6973]	1900000 [6973]	1900000 [6973]							VOL					WR [6973]	50.57	1.07		17.04				9.15	9.21	8.79	0.17		1.04	2.68	0.27
[20665]	CONVERGENT MARGIN	KURILE ARC / KURILE ARC / RISHIRI / RISHIRI / NOZUKA LAVA	RISHIRI NOZUKA	45.18	45.18	141.25	141.25	SAE			s_RS#51 [20665]	BASALT [20665]									VOL					WR [20665]	49.37	1.25		16.93				9.35	10.43	7.27	0.16		0.83	3.37	0.32
[20665]	CONVERGENT MARGIN	KURILE ARC / KURILE ARC / RISHIRI / RISHIRI / NOZUKA LAVA	RISHIRI NOZUKA	45.18	45.18	141.25	141.25	SAE			s_RS#52 [20665]	BASALT [20665]									VOL					WR [20665]	49.51	1.23		16.93				9.05	10.4	7.42	0.16		0.79	3.29	0.31
[20665]	CONVERGENT MARGIN	KURILE ARC / KURILE ARC / RISHIRI / RISHIRI / NOZUKA LAVA	RISHIRI NOZUKA	45.18	45.18	141.25	141.25	SAE			s_RS#53 [20665]	BASALT [20665]									VOL					WR [20665]	49.27	1.23		16.81				9.19	10.27	7.3	0.16		0.82	3.33	0.31
[20665]	CONVERGENT MARGIN	KURILE ARC / KURILE ARC / RISHIRI / RISHIRI / NOZUKA LAVA	RISHIRI NOZUKA	45.18	45.18	141.25	141.25	SAE			s_RS#54 [20665]	BASALT [20665]									VOL					WR [20665]	49.63	1.23		16.97				9.17	10.39	7.53	0.16		0.79	3.21	0.3
[20665]	CONVERGENT MARGIN	KURILE ARC / KURILE ARC / RISHIRI / RISHIRI / NOZUKA LAVA	RISHIRI NOZUKA	45.18	45.18	141.25	141.25	SAE			s_RS#55 [20665]	BASALT [20665]									VOL					WR [20665]	49.96	1.22		16.98				8.46	10.39	6.66	0.15		1.04	3.49	0.39
[20665]	CONVERGENT MARGIN	KURILE ARC / KURILE ARC / RISHIRI / RISHIRI / NOZUKA LAVA	RISHIRI NOZUKA	45.18	45.18	141.25	141.25	SAE			s_RS#56 [20665]	BASALT [20665]									VOL					WR [20665]	50.73	1.24		17.36				8.33	10.05	6.35	0.15		1.1	3.65	0.4
[20665]	CONVERGENT MARGIN	KURILE ARC / KURILE ARC / RISHIRI / RISHIRI / NOZUKA LAVA	RISHIRI NOZUKA	45.18	45.18	141.25	141.25	SAE			s_RS#57 [20665]	BASALT [20665]									VOL					WR [20665]	50.33	1.21		16.95				8.4	10.56	6.77	0.16		1.05	3.53	0.39
[20665]	CONVERGENT MARGIN	KURILE ARC / KURILE ARC / RISHIRI / RISHIRI / NOZUKA LAVA	RISHIRI NOZUKA	45.18	45.18	141.25	141.25	SAE			s_RS#58 [20665]	BASALT [20665]									VOL					WR [20665]	49.29	1.24		16.74				9.25	10.39	7.33	0.16		0.81	3.3	0.31
[20665]	CONVERGENT MARGIN	KURILE ARC / KURILE ARC / RISHIRI / RISHIRI / NOZUKA LAVA	RISHIRI NOZUKA	45.18	45.18	141.25	141.25	SAE			s_RS#59 [20665]	BASALT [20665]									VOL					WR [20665]	50.09	1.21		16.74				9.2	9.72	7.5	0.16		0.83	3.38	0.31
[20665]	CONVERGENT MARGIN	KURILE ARC / KURILE ARC / RISHIRI / RISHIRI / NOZUKA LAVA	RISHIRI NOZUKA	45.18	45.18	141.25	141.25	SAE			s_RS#60 [20665]	BASALT [20665]									VOL					WR [20665]	49.95	1.23		17.11				9.04	9.97	7.15	0.16		0.84	3.4	0.41
[20665]	CONVERGENT MARGIN	KURILE ARC / KURILE ARC / RISHIRI / RISHIRI / NOZUKA LAVA	RISHIRI NOZUKA	45.18	45.18	141.25	141.25	SAE			s_RS#61 [20665]	BASALT [20665]									VOL					WR [20665]	50.18	1.26		17.03				9.19	9.89	7.27	0.16		0.81	3.22	0.38
[20665]	CONVERGENT MARGIN	KURILE ARC / KURILE ARC / RISHIRI / RISHIRI / NOZUKA LAVA	RISHIRI NOZUKA	45.18	45.18	141.25	141.25	SAE			s_RS#62 [20665]	BASALT [20665]									VOL					WR [20665]	50.75	1.21		17.38				8.37	10.18	5.93	0.15		1.05	3.65	0.37
[20665]	CONVERGENT MARGIN	KURILE ARC / KURILE ARC / RISHIRI / RISHIRI / NOZUKA LAVA	RISHIRI NOZUKA	45.18	45.18	141.25	141.25	SAE			s_RS#63 [20665]	BASALT [20665]									VOL					WR [20665]	50.45	1.2		17.11				8.4	10.37	6.42	0.15		1.04	3.6	0.37
[20665]	CONVERGENT MARGIN	KURILE ARC / KURILE ARC / RISHIRI / RISHIRI / NOZUKA LAVA	RISHIRI NOZUKA	45.18	45.18	141.25	141.25	SAE			s_RS#64 [20665]	BASALT [20665]									VOL					WR [20665]	50.62	1.2		17.27				8.33	10.38	6.31	0.15		1.03	3.5	0.38
[20665]	CONVERGENT MARGIN	KURILE ARC / KURILE ARC / RISHIRI / RISHIRI / NOZUKA LAVA	RISHIRI NOZUKA	45.18	45.18	141.25	141.25	SAE			s_RS#65 [20665]	BASALT [20665]									VOL					WR [20665]	49.83	1.24		17.16				9.06	10.28	7.19	0.16		0.81	3.26	0.32
[20665]	CONVERGENT MARGIN	KURILE ARC / KURILE ARC / RISHIRI / RISHIRI / NOZUKA LAVA	RISHIRI NOZUKA	45.18	45.18	141.25	141.25	SAE			s_RS#66 [20665]	BASALT [20665]									VOL					WR [20665]	49.28	1.25		17.07				9.24	10.41	7.28	0.17		0.82	3.24	0.33
[20665]	CONVERGENT MARGIN	KURILE ARC / KURILE ARC / RISHIRI / RISHIRI / NOZUKA LAVA	RISHIRI NOZUKA	45.18	45.18	141.25	141.25	SAE			s_RS#67 [20665]	BASALT [20665]									VOL					WR [20665]	49.84	1.23		16.92				8.67	10.56	6.8	0.16		1.06	3.54	0.4
[20665]	CONVERGENT MARGIN	KURILE ARC / KURILE ARC / RISHIRI / RISHIRI / NOZUKA LAVA	RISHIRI NOZUKA	45.18	45.18	141.25	141.25	SAE			s_RS#68 [20665]	BASALT [20665]									VOL					WR [20665]	49.7	1.27		17.02				8.58	10.43	6.19	0.15		1.13	3.67	0.42
[20665]	CONVERGENT MARGIN	KURILE ARC / KURILE ARC / RISHIRI / RISHIRI / NOZUKA LAVA	RISHIRI NOZUKA	45.18	45.18	141.25	141.25	SAE			s_RS#69 [20665]	BASALT [20665]									VOL					WR [20665]	49.55	1.34		16.66				8.72	10.83	6.53	0.15		1.12	3.62	0.43
[20665]	CONVERGENT MARGIN	KURILE ARC / KURILE ARC / RISHIRI / RISHIRI / NOZUKA LAVA	RISHIRI NOZUKA	45.18	45.18	141.25	141.25	SAE			s_RS#70 [20665]	BASALT [20665]									VOL					WR [20665]	51.79	1.22		17.65				8.22	10.01	6.23	0.15		1.14	3.71	0.39
[20665]	CONVERGENT MARGIN	KURILE ARC / KURILE ARC / RISHIRI / RISHIRI / NOZUKA LAVA	RISHIRI NOZUKA	45.18	45.18	141.25	141.25	SAE			s_RS#71 [20665]	BASALT [20665]									VOL					WR [20665]	49.86	1.35		16.87				8.76	10.77	6.51	0.15		1.13	3.63	0.43
[20665]	CONVERGENT MARGIN	KURILE ARC / KURILE ARC / RISHIRI / RISHIRI / NOZUKA LAVA	RISHIRI NOZUKA	45.18	45.18	141.25	141.25	SAE			s_RS#72 [20665]	BASALT [20665]									VOL					WR [20665]	51.41	1.23		17.83				8.4	9.5	4.87	0.15		1.06	3.85	0.37
[20665]	CONVERGENT MARGIN	KURILE ARC / KURILE ARC / RISHIRI / RISHIRI / NOZUKA LAVA	RISHIRI NOZUKA	45.18	45.18	141.25	141.25	SAE			s_RS#73 [20665]	BASALT [20665]									VOL					WR [20665]	51.6	1.25		17.92				8.39	9.61	4.91	0.15		1.05	3.89	0.37
[20665]	CONVERGENT MARGIN	KURILE ARC / KURILE ARC / RISHIRI / RISHIRI / NOZUKA LAVA	RISHIRI NOZUKA	45.18	45.18	141.25	141.25	SAE			s_RS#74 [20665]	BASALT [20665]									VOL					WR [20665]	51.71	1.24		18.17				8.3	9.7	4.99	0.15		1	3.82	0.36
[23645]	CONVERGENT MARGIN	KURILE ARC / KURILE ARC / RISHIRI / RISHIRI		45.1817	45.1817	141.273	141.273	SAE			s_AF-7 [23645]	ANDESITE, CALC-ALKALINE [23645]				QUATERNARY [23645]					VOL			F		WR [23645]	58.63	0.85		17.95				5.96	6.73	3.75	0.13		1.15	4.36	0.3
[23645]	CONVERGENT MARGIN	KURILE ARC / KURILE ARC / RISHIRI / RISHIRI		45.1817	45.1817	141.274	141.274	SAE			s_AF-8 [23645]	ANDESITE, CALC-ALKALINE [23645]				QUATERNARY [23645]					VOL			F		WR [23645]	57.75	0.84		17.8				5.91	6.84	3.61	0.13		1.18	4.4	0.31
[23645]	CONVERGENT MARGIN	KURILE ARC / KURILE ARC / RISHIRI / RISHIRI		45.1811	45.1811	141.279	141.279	SAE			s_AF-9 [23645]	ANDESITE, CALC-ALKALINE [23645]				QUATERNARY [23645]					VOL			F		WR [23645]	57.38	0.85		17.61				6.02	6.82	3.73	0.13		1.17	4.36	0.31
[23645]	CONVERGENT MARGIN	KURILE ARC / KURILE ARC / RISHIRI / RISHIRI		45.1789	45.1789	141.281	141.281	SAE			s_AF-10 [23645]	ANDESITE, CALC-ALKALINE [23645]				QUATERNARY [23645]					VOL			F		WR [23645]	59.69	0.81		18.2				5.28	6.63	3.34	0.11		1.23	4.3	0.28
[23645]	CONVERGENT MARGIN	KURILE ARC / KURILE ARC / RISHIRI / RISHIRI		45	45	141	141	SAE			s_AF-21 [23645]	ANDESITE, CALC-ALKALINE [23645]				QUATERNARY [23645]					VOL			F		WR [23645]	59.41	0.82		17.82				5.72	6.53	3.5	0.12		1.19	4.38	0.3
[23645]	CONVERGENT MARGIN	KURILE ARC / KURILE ARC / RISHIRI / RISHIRI		45	45	141	141	SAE			s_AF-22 [23645]	ANDESITE, CALC-ALKALINE [23645]				QUATERNARY [23645]					VOL			F		WR [23645]	59.27	0.82		17.78				5.73	6.51	3.44	0.12		1.19	4.39	0.3
[23645]	CONVERGENT MARGIN	KURILE ARC / KURILE ARC / RISHIRI / RISHIRI		45	45	141	141	SAE			s_AF-23 [23645]	ANDESITE, CALC-ALKALINE [23645]				QUATERNARY [23645]					VOL			F		WR [23645]	58.45	0.86		17.78				6.08	6.76	3.79	0.13		1.15	4.35	0.31
[23645]	CONVERGENT MARGIN	KURILE ARC / KURILE ARC / RISHIRI / RISHIRI		45.1822	45.1822	141.271	141.271	SAE			s_AF-206 [23645]	ANDESITE, CALC-ALKALINE [23645]				QUATERNARY [23645]					VOL			F		WR [23645]	58.51	0.87		18.15				6.11	6.88	3.72	0.13		1.18	4.46	0.31
[23645]	CONVERGENT MARGIN	KURILE ARC / KURILE ARC / RISHIRI / RISHIRI		45.1822	45.1822	141.271	141.271	SAE			s_AF-207U [23645]	ANDESITE, CALC-ALKALINE [23645]				QUATERNARY [23645]					VOL			F		WR [23645]	60.12	0.79		17.36				5.58	6.26	3.83	0.12		1.25	4.28	0.28
[23645]	CONVERGENT MARGIN	KURILE ARC / KURILE ARC / RISHIRI / RISHIRI		45.1822	45.1822	141.271	141.271	SAE			s_AF-207L [23645]	ANDESITE, CALC-ALKALINE [23645]				QUATERNARY [23645]					VOL			F		WR [23645]	59.35	0.82		17.89				5.87	6.6	3.42	0.12		1.21	4.45	0.3
[23645]	CONVERGENT MARGIN	KURILE ARC / KURILE ARC / RISHIRI / RISHIRI		45	45	141	141	SAE			s_YM-3-B [23645]	ANDESITE, CALC-ALKALINE [23645]				QUATERNARY [23645]					VOL			F		WR [23645]	58.49	0.84		18.06				5.78	6.84	3.42	0.12		1.21	4.39	0.31
[23645]	CONVERGENT MARGIN	KURILE ARC / KURILE ARC / RISHIRI / RISHIRI		45.1653	45.1653	141.258	141.258	SAE			s_YM-9 [23645]	ANDESITE, CALC-ALKALINE [23645]				QUATERNARY [23645]					VOL			F		WR [23645]	58.86	0.82		17.77				5.65	6.54	3.44	0.12		1.22	4.38	0.31
[23645]	CONVERGENT MARGIN	KURILE ARC / KURILE ARC / RISHIRI / RISHIRI		45.1639	45.1639	141.26	141.26	SAE			s_YM-10 [23645]	ANDESITE, CALC-ALKALINE [23645]				QUATERNARY [23645]					VOL			F		WR [23645]	59.26	0.81		17.36				5.53	6.43	3.6	0.12		1.25	4.31	0.29
[23645]	CONVERGENT MARGIN	KURILE ARC / KURILE ARC / RISHIRI / RISHIRI		45.1631	45.1631	141.263	141.263	SAE			s_YM-11 [23645]	ANDESITE, CALC-ALKALINE [23645]				QUATERNARY [23645]					VOL			F		WR [23645]	59.25	0.79		17.37				5.52	6.53	3.68	0.12		1.21	4.27	0.28
[23645]	CONVERGENT MARGIN	KURILE ARC / KURILE ARC / RISHIRI / RISHIRI		45.1628	45.1628	141.263	141.263	SAE			s_YM-12 [23645]	ANDESITE, CALC-ALKALINE [23645]				QUATERNARY [23645]					VOL			F		WR [23645]	59.76	0.77		17.48				5.31	6.35	3.46	0.11		1.22	4.32	0.28
[23645]	CONVERGENT MARGIN	KURILE ARC / KURILE ARC / RISHIRI / RISHIRI		45.1625	45.1625	141.267	141.267	SAE			s_YM-14 [23645]	ANDESITE, CALC-ALKALINE [23645]				QUATERNARY [23645]					VOL			F		WR [23645]	59.38	0.79		17.59				5.34	6.44	3.48	0.11		1.21	4.3	0.28
[23645]	CONVERGENT MARGIN	KURILE ARC / KURILE ARC / RISHIRI / RISHIRI		45.1625	45.1625	141.268	141.268	SAE			s_YM-15 [23645]	ANDESITE, CALC-ALKALINE [23645]				QUATERNARY [23645]					VOL			F		WR [23645]	58.88	0.79		17.59				5.38	6.5	3.49	0.11		1.24	4.33	0.28
[23645]	CONVERGENT MARGIN	KURILE ARC / KURILE ARC / RISHIRI / RISHIRI		45.1619	45.1619	141.264	141.264	SAE			s_YM-17 [23645]	ANDESITE, CALC-ALKALINE [23645]				QUATERNARY [23645]					VOL			F		WR [23645]	59.81	0.76		17.46				5.27	6.47	3.46	0.11		1.25	4.25	0.27
[23645]	CONVERGENT MARGIN	KURILE ARC / KURILE ARC / RISHIRI / RISHIRI		45	45	141	141	SAE			s_YM-101 [23645]	ANDESITE, CALC-ALKALINE [23645]				QUATERNARY [23645]					VOL			F		WR [23645]	60.11	0.81		17.38				5.54	6.36	3.71	0.12		1.25	4.31	0.29
[23645]	CONVERGENT MARGIN	KURILE ARC / KURILE ARC / RISHIRI / RISHIRI		45.1803	45.1803	141.261	141.261	SAE			s_YM-206 [23645]	ANDESITE, CALC-ALKALINE [23645]				QUATERNARY [23645]					VOL			F		WR [23645]	60.12	0.79		17.65				5.51	6.44	3.33	0.12		1.21	4.37	0.29
[23645]	CONVERGENT MARGIN	KURILE ARC / KURILE ARC / RISHIRI / RISHIRI		45.1808	45.1808	141.236	141.236	SAE			s_KT-1 [23645]	ANDESITE, CALC-ALKALINE [23645]				QUATERNARY [23645]					VOL			F		WR [23645]	59.36	0.82		17.38				5.57	6.4	3.56	0.12		1.19	4.32	0.28
[23645]	CONVERGENT MARGIN	KURILE ARC / KURILE ARC / RISHIRI / RISHIRI		45.1806	45.1806	141.235	141.235	SAE			s_KT-2 [23645]	ANDESITE, CALC-ALKALINE [23645]				QUATERNARY [23645]					VOL			F		WR [23645]	59.78	0.8		17.54				5.58	6.4	3.68	0.12		1.15	4.3	0.25
[23645]	CONVERGENT MARGIN	KURILE ARC / KURILE ARC / RISHIRI / RISHIRI		45.1803	45.1803	141.234	141.234	SAE			s_KT-3 [23645]	ANDESITE, CALC-ALKALINE [23645]				QUATERNARY [23645]					VOL			F		WR [23645]	59.8	0.8		17.73				5.52	6.49	3.55	0.12		1.16	4.33	0.28
[23645]	CONVERGENT MARGIN	KURILE ARC / KURILE ARC / RISHIRI / RISHIRI		45.1803	45.1803	141.234	141.234	SAE			s_KT-4 [23645]	ANDESITE, CALC-ALKALINE [23645]				QUATERNARY [23645]					VOL			F		WR [23645]	59.34	0.8		17.62				5.5	6.44	3.42	0.12		1.16	4.35	0.27
[23645]	CONVERGENT MARGIN	KURILE ARC / KURILE ARC / RISHIRI / RISHIRI		45.18	45.18	141.233	141.233	SAE			s_KT-5 [23645]	ANDESITE, CALC-ALKALINE [23645]				QUATERNARY [23645]					VOL			F		WR [23645]	59.4	0.79		17.61				5.43	6.52	3.45	0.11		1.17	4.32	0.27
[23645]	CONVERGENT MARGIN	KURILE ARC / KURILE ARC / RISHIRI / RISHIRI		45.18	45.18	141.233	141.233	SAE			s_KT-6 [23645]	ANDESITE, CALC-ALKALINE [23645]				QUATERNARY [23645]					VOL			F		WR [23645]	59.06	0.81		17.37				5.6	6.46	3.58	0.12		1.19	4.28	0.28
[23645]	CONVERGENT MARGIN	KURILE ARC / KURILE ARC / RISHIRI / RISHIRI		45.1806	45.1806	141.232	141.232	SAE			s_KT-7 [23645]	ANDESITE, CALC-ALKALINE [23645]				QUATERNARY [23645]					VOL			F		WR [23645]	59.48	0.8		17.62				5.52	6.29	3.51	0.12		1.19	4.31	0.13
[23645]	CONVERGENT MARGIN	KURILE ARC / KURILE ARC / RISHIRI / RISHIRI		45.1811	45.1811	141.231	141.231	SAE			s_KT-8 [23645]	ANDESITE, CALC-ALKALINE [23645]				QUATERNARY [23645]					VOL			F		WR [23645]	58.95	0.8		17.43				5.46	6.48	3.46	0.12		1.19	4.28	0.28
[23645]	CONVERGENT MARGIN	KURILE ARC / KURILE ARC / RISHIRI / RISHIRI		45.1814	45.1814	141.229	141.229	SAE			s_KT-9 [23645]	ANDESITE, CALC-ALKALINE [23645]				QUATERNARY [23645]					VOL			F		WR [23645]	59.93	0.8		17.67				5.49	6.27	3.5	0.12		1.17	4.31	0.26
[23645]	CONVERGENT MARGIN	KURILE ARC / KURILE ARC / RISHIRI / RISHIRI		45.1817	45.1817	141.228	141.228	SAE			s_KT-10 [23645]	ANDESITE, CALC-ALKALINE [23645]				QUATERNARY [23645]					VOL			F		WR [23645]	59.62	0.8		17.63				5.55	6.41	3.57	0.12		1.18	4.28	0.28
[23645]	CONVERGENT MARGIN	KURILE ARC / KURILE ARC / RISHIRI / RISHIRI		45.1825	45.1825	141.227	141.227	SAE			s_KT-11 [23645]	ANDESITE, CALC-ALKALINE [23645]				QUATERNARY [23645]					VOL			F		WR [23645]	59.63	0.79		17.56				5.56	6.54	3.68	0.12		1.14	4.26	0.28
[23645]	CONVERGENT MARGIN	KURILE ARC / KURILE ARC / RISHIRI / RISHIRI		45.1828	45.1828	141.226	141.226	SAE			s_KT-12 [23645]	ANDESITE, CALC-ALKALINE [23645]				QUATERNARY [23645]					VOL			F		WR [23645]	59.71	0.8		17.91				5.41	6.51	3.48	0.12		1.16	4.26	0.22
[23645]	CONVERGENT MARGIN	KURILE ARC / KURILE ARC / RISHIRI / RISHIRI		45.1833	45.1833	141.225	141.225	SAE			s_KT-13 [23645]	ANDESITE, CALC-ALKALINE [23645]				QUATERNARY [23645]					VOL			F		WR [23645]	58.99	0.8		17.61				5.59	6.57	3.63	0.12		1.14	4.32	0.28
[23645]	CONVERGENT MARGIN	KURILE ARC / KURILE ARC / RISHIRI / RISHIRI		45.1839	45.1839	141.223	141.223	SAE			s_KT-14 [23645]	ANDESITE, CALC-ALKALINE [23645]				QUATERNARY [23645]					VOL			F		WR [23645]	58.99	0.8		17.23				5.61	6.52	3.64	0.12		1.19	4.22	0.28
[23645]	CONVERGENT MARGIN	KURILE ARC / KURILE ARC / RISHIRI / RISHIRI		45.1839	45.1839	141.22	141.22	SAE			s_KT-15 [23645]	ANDESITE, CALC-ALKALINE [23645]				QUATERNARY [23645]					VOL			F		WR [23645]	61.65	0.73		17.46				4.95	5.91	3.03	0.1		1.28	4.28	0.26
[23645]	CONVERGENT MARGIN	KURILE ARC / KURILE ARC / RISHIRI / RISHIRI		45.1997	45.1997	141.217	141.217	SAE			s_KT-16 [23645]	ANDESITE, CALC-ALKALINE [23645]				QUATERNARY [23645]					VOL			F		WR [23645]	60.17	0.77		17.61				5.33	6.26	3.5	0.11		1.25	4.27	0.24
[23645]	CONVERGENT MARGIN	KURILE ARC / KURILE ARC / RISHIRI / RISHIRI		45.1842	45.1842	141.213	141.213	SAE			s_KT-17 [23645]	ANDESITE, CALC-ALKALINE [23645]				QUATERNARY [23645]					VOL			F		WR [23645]	60.17	0.76		17.73				5.21	6.49	3.35	0.11		1.23	4.25	0.27
[23645]	CONVERGENT MARGIN	KURILE ARC / KURILE ARC / RISHIRI / RISHIRI		45.1839	45.1839	141.223	141.223	SAE			s_KT-22 [23645]	ANDESITE, CALC-ALKALINE [23645]				QUATERNARY [23645]					VOL			F		WR [23645]	59.47	0.86		17.64				5.66	6.42	3.66	0.12		1.29	4.25	0.3
[23645]	CONVERGENT MARGIN	KURILE ARC / KURILE ARC / RISHIRI / RISHIRI		45.1839	45.1839	141.222	141.222	SAE			s_KT-23 [23645]	ANDESITE, CALC-ALKALINE [23645]				QUATERNARY [23645]					VOL			F		WR [23645]	60.26	0.79		17.45				5.38	6.2	3.52	0.12		1.27	4.21	0.28
[23645]	CONVERGENT MARGIN	KURILE ARC / KURILE ARC / RISHIRI / RISHIRI		45.1839	45.1839	141.222	141.222	SAE			s_KT-24 [23645]	ANDESITE, CALC-ALKALINE [23645]				QUATERNARY [23645]					VOL			F		WR [23645]	60.95	0.77		17.67				5.31	6.05	3.23	0.11		1.21	4.35	0.23
[23645]	CONVERGENT MARGIN	KURILE ARC / KURILE ARC / RISHIRI / RISHIRI		45.1839	45.1839	141.22	141.22	SAE			s_KT-26 [23645]	ANDESITE, CALC-ALKALINE [23645]				QUATERNARY [23645]					VOL			F		WR [23645]	60.52	0.71		17.23				5.01	6.09	3.06	0.11		1.26	4.34	0.26
[23645]	CONVERGENT MARGIN	KURILE ARC / KURILE ARC / RISHIRI / RISHIRI		45.1839	45.1839	141.22	141.22	SAE			s_KT-27 [23645]	ANDESITE, CALC-ALKALINE [23645]				QUATERNARY [23645]					VOL			F		WR [23645]	61.71	0.71		17.74				4.83	5.99	2.84	0.1		1.26	4.35	0.25
[23645]	CONVERGENT MARGIN	KURILE ARC / KURILE ARC / RISHIRI / RISHIRI		45.1839	45.1839	141.219	141.219	SAE			s_KT-28 [23645]	ANDESITE, CALC-ALKALINE [23645]				QUATERNARY [23645]					VOL			F		WR [23645]	61.25	0.75		17.22				5.3	6.11	3.52	0.11		1.24	4.26	0.24
[23645]	CONVERGENT MARGIN	KURILE ARC / KURILE ARC / RISHIRI / RISHIRI		45.1997	45.1997	141.218	141.218	SAE			s_KT-31 [23645]	ANDESITE, CALC-ALKALINE [23645]				QUATERNARY [23645]					VOL			F		WR [23645]	60.61	0.78		17.64				5.2	6.16	3.17	0.11		1.3	4.35	0.28
[23645]	CONVERGENT MARGIN	KURILE ARC / KURILE ARC / RISHIRI / RISHIRI		45.1839	45.1839	141.214	141.214	SAE			s_KT-32 [23645]	ANDESITE, CALC-ALKALINE [23645]				QUATERNARY [23645]					VOL			F		WR [23645]	60.63	0.79		17.64				5.2	6.12	3.11	0.11		1.31	4.37	0.28
[23645]	CONVERGENT MARGIN	KURILE ARC / KURILE ARC / RISHIRI / RISHIRI		45.1842	45.1842	141.213	141.213	SAE			s_KT-33 [23645]	ANDESITE, CALC-ALKALINE [23645]				QUATERNARY [23645]					VOL			F		WR [23645]	60.42	0.78		17.65				5.17	6.21	3.16	0.11		1.29	4.27	0.28
[23645]	CONVERGENT MARGIN	KURILE ARC / KURILE ARC / RISHIRI / RISHIRI		45.1556	45.1556	141.286	141.286	SAE			s_TAK-1 [23645]	ANDESITE, CALC-ALKALINE [23645]				QUATERNARY [23645]					VOL			F		WR [23645]	58.28	0.82		17.37				6.02	6.68	4.32	0.13		1.23	4.24	0.3
[23645]	CONVERGENT MARGIN	KURILE ARC / KURILE ARC / RISHIRI / RISHIRI		45.1558	45.1558	141.288	141.288	SAE			s_TAK-2 [23645]	ANDESITE, CALC-ALKALINE [23645]				QUATERNARY [23645]					VOL			F		WR [23645]	58.87	0.82		17.18				6.05	6.52	4.14	0.13		1.26	4.26	0.3
[23645]	CONVERGENT MARGIN	KURILE ARC / KURILE ARC / RISHIRI / RISHIRI		45.1542	45.1542	141.292	141.292	SAE			s_TAK-3 [23645]	ANDESITE, CALC-ALKALINE [23645]				QUATERNARY [23645]					VOL			F		WR [23645]	59.24	0.81		17.36				5.93	6.52	4.06	0.13		1.26	4.32	0.3
[23645]	CONVERGENT MARGIN	KURILE ARC / KURILE ARC / RISHIRI / RISHIRI		45.1536	45.1536	141.293	141.293	SAE			s_TAK-4 [23645]	ANDESITE, CALC-ALKALINE [23645]				QUATERNARY [23645]					VOL			F		WR [23645]	59.8	0.83		17.32				5.99	6.57	4.37	0.13		1.23	4.23	0.3
[23645]	CONVERGENT MARGIN	KURILE ARC / KURILE ARC / RISHIRI / RISHIRI		45.1525	45.1525	141.294	141.294	SAE			s_TAK-5 [23645]	ANDESITE, CALC-ALKALINE [23645]				QUATERNARY [23645]					VOL			F		WR [23645]	59.13	0.85		17.22				6.12	6.71	4.29	0.13		1.25	4.26	0.3
[23645]	CONVERGENT MARGIN	KURILE ARC / KURILE ARC / RISHIRI / RISHIRI		45.1519	45.1519	141.295	141.295	SAE			s_TAK-6 [23645]	ANDESITE, CALC-ALKALINE [23645]				QUATERNARY [23645]					VOL			F		WR [23645]	58.35	0.84		17.36				6.02	6.76	4.15	0.13		1.24	4.24	0.3
[23645]	CONVERGENT MARGIN	KURILE ARC / KURILE ARC / RISHIRI / RISHIRI		45	45	141	141	SAE			s_XE-11-M [23645]	ANDESITE, CALC-ALKALINE [23645]				QUATERNARY [23645]					VOL			F		WR [23645]	59.38	0.81		17.94				5.71	6.62	3.42	0.12		1.15	4.34	0.3
[23645]	CONVERGENT MARGIN	KURILE ARC / KURILE ARC / RISHIRI / RISHIRI		45	45	141	141	SAE			s_XE-16-M [23645]	ANDESITE, CALC-ALKALINE [23645]				QUATERNARY [23645]					VOL			F		WR [23645]	57.87	0.87		17.84				6.06	7.01	3.74	0.13		1.17	4.41	0.32
[23645]	CONVERGENT MARGIN	KURILE ARC / KURILE ARC / RISHIRI / RISHIRI		45	45	141	141	SAE			s_XE-21-M [23645]	ANDESITE, CALC-ALKALINE [23645]				QUATERNARY [23645]					VOL			F		WR [23645]	59.22	0.81		17.57				5.8	6.43	3.58	0.12		1.26	4.3	0.31
[23645]	CONVERGENT MARGIN	KURILE ARC / KURILE ARC / RISHIRI / RISHIRI		45	45	141	141	SAE			s_XE-36-M [23645]	ANDESITE, CALC-ALKALINE [23645]				QUATERNARY [23645]					VOL			F		WR [23645]	57.66	0.9		18.02				6.15	7.06	3.78	0.13		1.18	4.36	0.34
[23645]	CONVERGENT MARGIN	KURILE ARC / KURILE ARC / RISHIRI / RISHIRI		45	45	141	141	SAE			s_XE-37-M [23645]	ANDESITE, CALC-ALKALINE [23645]				QUATERNARY [23645]					VOL			F		WR [23645]	58.71	0.85		17.73				5.73	6.75	3.72	0.12		1.19	4.32	0.3
[23645]	CONVERGENT MARGIN	KURILE ARC / KURILE ARC / RISHIRI / RISHIRI		45	45	141	141	SAE			s_XE-36-X [23645]	ANDESITE, CALC-ALKALINE [23645]				QUATERNARY [23645]					VOL			F		WR [23645]	58.39	0.87		17.56				5.81	6.66	3.8	0.12		1.18	4.28	0.31
[20650]	CONVERGENT MARGIN	KURILE ARC / KURILE ARC / HOKKAIDO / HOROMAN PERIDOTITE		42	42	143	143	SAE			s_JP-1 [20650]	HARZBURGITE, SPINEL, XENOLITH [20650]									PER					WR [20650]
[20650]	CONVERGENT MARGIN	KURILE ARC / KURILE ARC / HOKKAIDO / HOROMAN PERIDOTITE		42	42	143	143	SAE			s_JP-1 [20650]	HARZBURGITE, SPINEL, XENOLITH [20650]									PER					WR [20650]
[20650]	CONVERGENT MARGIN	KURILE ARC / KURILE ARC / HOKKAIDO / HOROMAN PERIDOTITE		42	42	143	143	SAE			s_JP-1 [20650]	HARZBURGITE, SPINEL, XENOLITH [20650]									PER					WR [20650]
[20650]	CONVERGENT MARGIN	KURILE ARC / KURILE ARC / HOKKAIDO / HOROMAN PERIDOTITE		42	42	143	143	SAE			s_JP-1 [20650]	HARZBURGITE, SPINEL, XENOLITH [20650]									PER					WR [20650]
[20650]	CONVERGENT MARGIN	KURILE ARC / KURILE ARC / HOKKAIDO / HOROMAN PERIDOTITE		42	42	143	143	SAE			s_JP-1 [20650]	HARZBURGITE, SPINEL, XENOLITH [20650]									PER					WR [20650]
[20650]	CONVERGENT MARGIN	KURILE ARC / KURILE ARC / HOKKAIDO / HOROMAN PERIDOTITE		42	42	143	143	SAE			s_JP-1 [20650]	HARZBURGITE, SPINEL, XENOLITH [20650]									PER					WR [20650]
[7020]	CONVERGENT MARGIN	KURILE ARC / KURILE ARC / HOKKAIDO / FUTAMATA VOLCANICS	NE HOKKAIDO, SHIMOKAWA DISTRICT	43.5	45	142	144	SAE			s_SE-4 [7020]	BASALT [7020]				MIOCENE [7020]					VOL					WR [7020]	53.69	0.6		14.67				7.97	9.3	9.57	0.17		0.89	2.33	0.08
[7020]	CONVERGENT MARGIN	KURILE ARC / KURILE ARC / HOKKAIDO / FUTAMATA VOLCANICS	NE HOKKAIDO, SHIMOKAWA DISTRICT	43.5	45	142	144	SAE			s_SE-8 [7020]	BASALT [7020]				MIOCENE [7020]					VOL					WR [7020]	50.9	0.71		15.45				8.71	9.15	11.8	0.15		0.17	2.21	0.06
[6063]	CONVERGENT MARGIN	KURILE ARC / KURILE ARC / HOKKAIDO / NIKANBETSU PERIDOTITE	10 KM ESE OF HOROMAN COMPLEX, NIKANBETSU RIVER, HIDAKA METAMORPHIC BELT	42	42.5	143	143.5	SAE			s_AMPHIBOLITE [6063]	AMPHIBOLITE [6063]								FINE-GRAINED [6063]	MET					WR [6063]	41.58	6.45		16.99		1.93	8.86		9.51	9.3	0.14		0.21	3.26	0.01		1.69	0.08
[6063]	CONVERGENT MARGIN	KURILE ARC / KURILE ARC / HOKKAIDO / NIKANBETSU PERIDOTITE	10 KM ESE OF HOROMAN COMPLEX, NIKANBETSU RIVER, HIDAKA METAMORPHIC BELT	42	42.5	143	143.5	SAE			s_GABBRO [6063]	GABBRO [6063]								COARSE-GRAINED [6063]	PLU					WR [6063]	40.99	6.51		13.99		1.69	9.14		10.65	12.52	0.15		0.16	2.17	0.01		1.93	0.1
[6063]	CONVERGENT MARGIN	KURILE ARC / KURILE ARC / HOKKAIDO / NIKANBETSU PERIDOTITE	10 KM ESE OF HOROMAN COMPLEX, NIKANBETSU RIVER, HIDAKA METAMORPHIC BELT	42	42.5	143	143.5	SAE			s_PERIDOTITE-1 [6063]	PERIDOTITE [6063]									PLU					WR [6063]	42.03	0.27		2.83	0.38	2.44	10.88		2.53	34.33	0.21	0.13	0.04	0.44	0.01		3.4	0.08
[6063]	CONVERGENT MARGIN	KURILE ARC / KURILE ARC / HOKKAIDO / NIKANBETSU PERIDOTITE	10 KM ESE OF HOROMAN COMPLEX, NIKANBETSU RIVER, HIDAKA METAMORPHIC BELT	42	42.5	143	143.5	SAE			s_PERIDOTITE-2 [6063]	PERIDOTITE [6063]									PLU					WR [6063]	40.74	0.08		2.5	0.39	3.17	5.32		1.6	36.77	0.13	0.25	0.02	0.17	0.01		8.55	0.3
[3240]	CONVERGENT MARGIN	KURILE ARC / KURILE ARC / HOKKAIDO / DAISETSU/TAISETSU		43.68	43.68	142.88	142.88	SAE			s_17. [3240]	ANDESITE [3240]				QUATERNARY [3240]					VOL					WR [3240]
[3240]	CONVERGENT MARGIN	KURILE ARC / KURILE ARC / HOKKAIDO / TOKACHI-DAKE/TOKATI		43.45	43.45	142.68	142.68	SAE			s_18. [3240]	ANDESITE [3240]				QUATERNARY [3240]					VOL					WR [3240]
[3240]	CONVERGENT MARGIN	KURILE ARC / KURILE ARC / HOKKAIDO / SHIKARIBETSU		43.312	43.312	143.096	143.096	SAE			s_19. [3240]	ANDESITE [3240]				QUATERNARY [3240]					VOL					WR [3240]
[3240]	CONVERGENT MARGIN	KURILE ARC / KURILE ARC / HOKKAIDO / ME-AKAN-DAKE	EASTERN HOKKAIDO	43.38	43.38	144.02	144.02	SAE			s_20. [3240]	ANDESITE [3240]				QUATERNARY [3240]					VOL					WR [3240]
[3240]	CONVERGENT MARGIN	KURILE ARC / KURILE ARC / HOKKAIDO / AKAN	EASTERN HOKKAIDO	43.2	43.6	143.8	144.2	SAE			s_21. [3240]	ANDESITE [3240]				QUATERNARY [3240]					VOL					WR [3240]
[3240]	CONVERGENT MARGIN	KURILE ARC / KURILE ARC / HOKKAIDO / ATOSANUPURI		43.5	43.5	144.5	144.5	SAE			s_22. [3240]	ANDESITE [3240]				QUATERNARY [3240]					VOL					WR [3240]
[3240]	CONVERGENT MARGIN	KURILE ARC / KURILE ARC / HOKKAIDO / RAUSU	SUMMIT	44.07	44.07	145.2	145.2	SAE			s_23. [3240]	ANDESITE [3240]				QUATERNARY [3240]					VOL					WR [3240]
[3240]	CONVERGENT MARGIN	KURILE ARC / KURILE ARC / HOKKAIDO / SHIRETOKO-IWO-ZAN		44.4	44.4	145.5	145.5	SAE			s_24. [3240]	ANDESITE [3240]				QUATERNARY [3240]					VOL					WR [3240]
[6818]	CONVERGENT MARGIN	KURILE ARC / KURILE ARC / KUNASHIR / MENDELEEV	EXTRUSIVE DOME, 4200 BP ERUPTION	43.98	43.98	145.727	145.727	SAE			s_7585 [6818]	NOT GIVEN [6818]									VOL					WR [6818]	74.85	0.422		12.86		1.73	0.59		2.32	0.42	0.05		0.99	4.28	0.04			0.93
[6818]	CONVERGENT MARGIN	KURILE ARC / KURILE ARC / KUNASHIR / MENDELEEV	EXTRUSIVE DOME, 4200 BP ERUPTION	43.98	43.98	145.727	145.727	SAE			s_7587 [6818]	NOT GIVEN [6818]									VOL					WR [6818]	55.51	0.83		17.11		7.74	2.4		7.68	4.15	0.19		0.2	2.44	0.08			1.45
[6818]	CONVERGENT MARGIN	KURILE ARC / KURILE ARC / KUNASHIR / GOLOVNIN	CALDERA-FORMING ERUPTION	43.88	43.88	145.568	145.568	SAE			s_416-4 [6818]	NOT GIVEN [6818]									VOL					WR [6818]	100
[6818]	CONVERGENT MARGIN	KURILE ARC / KURILE ARC / KUNASHIR / GOLOVNIN	POST-CALDERA EXTRUSIVE DOME	43.88	43.88	145.53	145.53	SAE			s_G-117 [6818]	NOT GIVEN [6818]									VOL					WR [6818]	63.63	0.5		16.38		2.29	4.04		5.78	2.38	0.07		0.42	2.8	0.05		0.48
[6818]	CONVERGENT MARGIN	KURILE ARC / KURILE ARC / KUNASHIR / GOLOVNIN	PRE-CALDERA	43.88	43.88	145.53	145.53	SAE			s_116B [6818]	BASALT [6818]									VOL					WR [6818]	49.25	0.62		19.57		4.11	4.94		11.69	6.78	0.16		0.13	1.92	0.13			0.24
[6818]	CONVERGENT MARGIN	KURILE ARC / KURILE ARC / KUNASHIR / GOLOVNIN	PRE-CALDERA	43.88	43.88	145.53	145.53	SAE			s_116-1A [6818]	BASALT [6818]									VOL					WR [6818]	49.25	0.62		19.57		4.11	4.94		11.69	6.78	0.16		0.13	1.92	0.13			0.24
[6818]	CONVERGENT MARGIN	KURILE ARC / KURILE ARC / ITURUP (ITIRUP) / KUDRYAVY (KUDRYAVYI)	1880 ERUPTION	45.38	45.38	148.83	148.83	SAE			s_B605 [6818]	NOT GIVEN [6818]									VOL					WR [6818]	57.09	0.68		18.92		8.19	0.16		2.55	9.3	3.5		0.1	0.57
[6818]	CONVERGENT MARGIN	KURILE ARC / KURILE ARC / ALAID / ALAID	1971 ERUPTION	50.87	50.87	155.57	155.57	SAE			s_92-233 [6818]	BASALT [6818]									VOL					WR [6818]	48.5	1.03		17.55		5.16	6.33		10.15	4.71	0.19		1.72	3.1	0.21		0.09	0.1
[20375]	CONVERGENT MARGIN	KURILE ARC / KURILE ARC / KUNASHIR / EKATERINA	EKATERINA STRAIT	43	45	145	147	SAE			s_KY-119/72 [20375]	ANDESITE, BASALTIC [20375]			MIDDLE [20375]	MIOCENE [20375]					VOL					WR [20375]	53.54	0.9		15.74				9.18	9.35	6.69	0.16		0.9	2.33	0.11
[20375]	CONVERGENT MARGIN	KURILE ARC / KURILE ARC / KUNASHIR / EKATERINA	EKATERINA STRAIT	43	45	145	147	SAE			s_KY-111/72 [20375]	ANDESITE, BASALTIC [20375]			MIDDLE [20375]	MIOCENE [20375]					VOL					WR [20375]	57.44	0.99		15.88				8.4	7.9	3.77	0.26		1.53	2.67	0.19
[20375]	CONVERGENT MARGIN	KURILE ARC / KURILE ARC / KUNASHIR	KOMPRESSORNII-PRASOLOVA	43	45	145	147	SAE			s_P-76/10 [20375]	BASALT [20375]			LATE [20375]	MIOCENE [20375]					VOL					WR [20375]	51.03	0.68		17.21				11.93	1.31	13.55	0.37		0.11	2.37	0.05
[20375]	CONVERGENT MARGIN	KURILE ARC / KURILE ARC / KUNASHIR	KOMPRESSORNII-PRASOLOVA	43	45	145	147	SAE			s_P-75/4 [20375]	BASALT [20375]			LATE [20375]	MIOCENE [20375]					VOL					WR [20375]	51.94	1.15		17.32				10.58	7.62	5.85	0.12		0.31	3.8	0.09
[20375]	CONVERGENT MARGIN	KURILE ARC / KURILE ARC / KUNASHIR / MENDELEEV		43.98	43.98	145.73	145.73	SAE			s_P-209/2001 [20375]	ANDESITE, BASALTIC [20375]				HOLOCENE [20375]					VOL					WR [20375]	55.36	0.89		16.03				9.41	9.08	5.11	0.16		0.3	2.45	0.1
[20375]	CONVERGENT MARGIN	KURILE ARC / KURILE ARC / KUNASHIR / MENDELEEV		43.98	43.98	145.73	145.73	SAE			s_P-200/2001 [20375]	ANDESITE, BASALTIC [20375]				HOLOCENE [20375]					VOL					WR [20375]	52.91	0.73		17.4				9.36	10.58	5.39	0.17		0.25	2.07	0.06
[20375]	CONVERGENT MARGIN	KURILE ARC / KURILE ARC / KUNASHIR / MENDELEEV		43.98	43.98	145.73	145.73	SAE			s_P-3/2003 [20375]	ANDESITE, BASALTIC [20375]				HOLOCENE [20375]					VOL					WR [20375]	55.31	0.84		19.15				8.43	9.38	2.88	0.18		0.22	2.52	0.09
[7023]	CONVERGENT MARGIN	KURILE ARC / KURILE ARC / HOKKAIDO / AKAN	CENTRAL-EASTERN HOKKAIDO	43.4483	43.4483	144.229	144.229	SAE			s_AKS-2 [7023]	ANDESITE, BASALTIC, ORTHOPYROXENE-OLIVINE [7023]									VOL					WR [7023]	52.68	0.74		18.26		10.17			11	5.54	0.2		0.35	2.18	0.11
[7023]	CONVERGENT MARGIN	KURILE ARC / KURILE ARC / HOKKAIDO / NAKAYAMA LAVA	CENTRAL-EASTERN HOKKAIDO	43.5975	43.5975	143.478	143.478	SAE			s_NV-1 [7023]	BASALT, CLINOPYROXENE-OLIVINE [7023]									VOL					WR [7023]	50.59	1.27		19.21		10.26			9.37	5.16	0.17		0.55	3.03	0.36
[7023]	CONVERGENT MARGIN	KURILE ARC / KURILE ARC / HOKKAIDO / TOBERI FORMATION	CENTRAL-EASTERN HOKKAIDO	43	45	142	145	SAE			s_OKAWA-2 [7023]	NOT GIVEN [7023]									VOL					WR [7023]	53.57	3.2		16.18		10.01			6.99	2.68	0.13		2.26	3.96	0.6
[7023]	CONVERGENT MARGIN	KURILE ARC / KURILE ARC / HOKKAIDO / OHDOMARI LAVA	CENTRAL-EASTERN HOKKAIDO	43	45	142	145	SAE			s_MENA-3 [7023]	NOT GIVEN [7023]									VOL					WR [7023]	70.22	0.46		14.04		4.33			2.03	0.46	0.05		2.91	4.44	0.09
[7023]	CONVERGENT MARGIN	KURILE ARC / KURILE ARC / HOKKAIDO / KONOMAI FORMATION	CENTRAL-EASTERN HOKKAIDO	43	45	142	145	SAE			s_KO-1 [7023]	NOT GIVEN [7023]									VOL					WR [7023]	65.46	1.06		15.72		6.61			4.01	0.63	0.07		1.59	4.64	0.3
[7023]	CONVERGENT MARGIN	KURILE ARC / KURILE ARC / HOKKAIDO / PEIPANYAMA LAVA	CENTRAL-EASTERN HOKKAIDO	43	45	142	145	SAE			s_PP-3 [7023]	NOT GIVEN [7023]									VOL					WR [7023]	60.09	0.84		16.91		7.64			6.35	3.34	0.14		2.01	3.18	0.14
[7023]	CONVERGENT MARGIN	KURILE ARC / KURILE ARC / HOKKAIDO / MONBETSU FORMATION	CENTRAL-EASTERN HOKKAIDO	44	45	143	144	SAE			s_KODO-1 [7023]	NOT GIVEN [7023]									VOL					WR [7023]	52.05	1.23		17.12		8.73			9.05	7.04	0.16		0.93	3.13	0.26
[7023]	CONVERGENT MARGIN	KURILE ARC / KURILE ARC / HOKKAIDO / ABASHIRI FORMATION	CENTRAL-EASTERN HOKKAIDO	43.5	44.5	144	144.5	SAE			s_AB-M10 [7023]	NOT GIVEN [7023]									VOL					WR [7023]	59.91	1.23		17.01		7.96			5.69	1.75	0.09		3.43	3.28	0.48
[7023]	CONVERGENT MARGIN	KURILE ARC / KURILE ARC / HOKKAIDO / TOKACHIHOROKA FORMATION	CENTRAL-EASTERN HOKKAIDO	43	44	143	144	SAE			s_TH-14 [7023]	NOT GIVEN [7023]									VOL					WR [7023]	59	0.93		17.15		8.36			6.81	2.95	0.16		1.09	3.12	0.12
[7023]	CONVERGENT MARGIN	KURILE ARC / KURILE ARC / HOKKAIDO / SHANABUCHI FORMATION	CENTRAL-EASTERN HOKKAIDO	43	45	142	145	SAE			s_SY-12 [7023]	NOT GIVEN [7023]									VOL					WR [7023]	51.42	1.17		17.57		9.07			10.44	7.37	0.16		0.52	2.83	0.21
[7023]	CONVERGENT MARGIN	KURILE ARC / KURILE ARC / HOKKAIDO / IKUTAWARA BASALTS	CENTRAL-EASTERN HOKKAIDO	43.4	44.5	143	144	SAE			s_PV-100 [7023]	BASALT [7023]									VOL					WR [7023]	56.5	2.22		16.13		9.93			7.43	3.43	0.2		0.66	4.18	0.25
[7023]	CONVERGENT MARGIN	KURILE ARC / KURILE ARC / HOKKAIDO / MUKUDAKE LAVA	CENTRAL-EASTERN HOKKAIDO	43.5	44	143	143.5	SAE			s_ML-3 [7023]	NOT GIVEN [7023]									VOL					WR [7023]	61.54	0.84		15.88		8.66			4.67	1.16	0.12		1.91	4.16	0.23
[7023]	CONVERGENT MARGIN	KURILE ARC / KURILE ARC / HOKKAIDO / KESHOMAPPU LAVA	CENTRAL-EASTERN HOKKAIDO	43	45	142	145	SAE			s_PV-33 [7023]	NOT GIVEN [7023]									VOL					WR [7023]	56.62	1.52		17.12		10.2			7.32	3.23	0.17		1.1	3.58	0.19
[7023]	CONVERGENT MARGIN	KURILE ARC / KURILE ARC / HOKKAIDO / CHOYOZAN AGGLOMERATE	CENTRAL-EASTERN HOKKAIDO	43.5	44	142.5	143.5	SAE			s_PV-94 [7023]	NOT GIVEN [7023]									VOL					WR [7023]	58	1.54		16.96		9.77			6.61	2.31	0.18		1.41	3.7	0.35
[7023]	CONVERGENT MARGIN	KURILE ARC / KURILE ARC / HOKKAIDO / BIRAO	CENTRAL-EASTERN HOKKAIDO	43	45	142	145	SAE			s_IK-10 [7023]	NOT GIVEN [7023]									VOL					WR [7023]	64.06	0.9		14.72		7.98			5.64	1.58	0.31		0.75	3.61	0.15
[22052]	CONVERGENT MARGIN	KURILE ARC / KURILE ARC		45	45	148	148	SAE			s_CBK70 [22052]	NOT GIVEN [22052]									VOL					WR [22052]						2.4534	5.29717
[22052]	CONVERGENT MARGIN	KURILE ARC / KURILE ARC		45	45	148	148	SAE			s_CBK43 [22052]	NOT GIVEN [22052]									VOL					WR [22052]						3.56761	3.66461
[22052]	CONVERGENT MARGIN	KURILE ARC / KURILE ARC		45	45	148	148	SAE			s_CBK11 [22052]	NOT GIVEN [22052]									VOL					WR [22052]						2.33937	4.27494
[22052]	CONVERGENT MARGIN	KURILE ARC / KURILE ARC		45	45	148	148	SAE			s_CBK52 [22052]	NOT GIVEN [22052]									VOL					WR [22052]						1.9677	4.06048
[6271]	CONVERGENT MARGIN	KURILE ARC / KURILE BASIN / HOKKAIDO / IWAO FORMATION	NORTHERN HOKKAIDO DISTRICT, HAMAMASU AREA	43.6983	43.6983	141.348	141.348	SAE			s_KI-4 [6271]	ANDESITE [6271]									VOL			F		WR [6271]	55.77	0.81		17.35		4.81	2.02		8.52	4.96	0.15		1.2	3	0.18	0.39
[6271]	CONVERGENT MARGIN	KURILE ARC / KURILE BASIN / HOKKAIDO / IWAO FORMATION	NORTHERN HOKKAIDO DISTRICT, HAMAMASU AREA	43.6983	43.6983	141.348	141.348	SAE			s_F-7 [6271]	ANDESITE [6271]									VOL			F		WR [6271]	57.53	0.75		17.31		3.79	2.75		7.89	4.42	0.13		1.45	3.26	0.19
[6271]	CONVERGENT MARGIN	KURILE ARC / KURILE BASIN / HOKKAIDO / IWAO FORMATION	NORTHERN HOKKAIDO DISTRICT, HAMAMASU AREA	43.6983	43.6983	141.348	141.348	SAE			s_KI-6 [6271]	ANDESITE [6271]									VOL			F		WR [6271]	59.51	0.7		17.23		4.09	1.6		6.85	2.94	0.11		1.81	3.38	0.18	0.53
[6271]	CONVERGENT MARGIN	KURILE ARC / KURILE BASIN / HOKKAIDO / IWAO FORMATION	NORTHERN HOKKAIDO DISTRICT, HAMAMASU AREA	43.7072	43.7072	141.362	141.362	SAE			s_D-1 [6271]	BASALT [6271]									VOL			F		WR [6271]	50.59	0.96		16.77		4.84	3.62		9.74	8.59	0.15		1.06	2.81	0.21	0.17
[6271]	CONVERGENT MARGIN	KURILE ARC / KURILE BASIN / HOKKAIDO / IWAO FORMATION	NORTHERN HOKKAIDO DISTRICT, HAMAMASU AREA	43.7072	43.7072	141.362	141.362	SAE			s_D-3 [6271]	BASALT [6271]									VOL			F		WR [6271]	51.37	0.98		16.66		4.09	4.44		9.53	8.48	0.15		1.08	2.75	0.2	0.09
[6271]	CONVERGENT MARGIN	KURILE ARC / KURILE BASIN / HOKKAIDO / IWAO FORMATION	NORTHERN HOKKAIDO DISTRICT, HAMAMASU AREA	43.7328	43.7328	141.344	141.344	SAE			s_OF-2 [6271]	BASALT [6271]									VOL			F		WR [6271]	52.12	0.98		17.43		4.89	3.4		9.29	6.35	0.14		1.16	2.97	0.22	0.27
[6271]	CONVERGENT MARGIN	KURILE ARC / KURILE BASIN / HOKKAIDO / IWAO FORMATION	NORTHERN HOKKAIDO DISTRICT, HAMAMASU AREA	43.7328	43.7328	141.344	141.344	SAE			s_TN-2 [6271]	BASALT [6271]									VOL			F		WR [6271]	52.61	0.95		17.46		4.18	3.8		9.38	6.57	0.14		1.18	2.97	0.21	0.37
[6271]	CONVERGENT MARGIN	KURILE ARC / KURILE BASIN / HOKKAIDO / IWAO FORMATION	NORTHERN HOKKAIDO DISTRICT, HAMAMASU AREA	43.7036	43.7036	141.354	141.354	SAE			s_RI-3 [6271]	ANDESITE [6271]									VOL			F		WR [6271]	56.27	0.72		16.94		3.56	2.83		7.54	4.99	0.12		1.53	3.09	0.19	0.65
[6271]	CONVERGENT MARGIN	KURILE ARC / KURILE BASIN / HOKKAIDO / IWAO FORMATION	NORTHERN HOKKAIDO DISTRICT, HAMAMASU AREA	43.7036	43.7036	141.354	141.354	SAE			s_F-22 [6271]	ANDESITE [6271]									VOL			F		WR [6271]	56.44	0.76		16.7		3.41	2.91		7.74	5.51	0.12		1.67	3.16	0.19	0.3
[6271]	CONVERGENT MARGIN	KURILE ARC / KURILE BASIN / HOKKAIDO / IWAO FORMATION	NORTHERN HOKKAIDO DISTRICT, HAMAMASU AREA	43.7036	43.7036	141.354	141.354	SAE			s_RI-5 [6271]	ANDESITE [6271]									VOL			F		WR [6271]	57.96	0.75		16.82		3.8	2.75		7.51	4.56	0.13		1.59	3.12	0.2	0.6
[6271]	CONVERGENT MARGIN	KURILE ARC / KURILE BASIN / HOKKAIDO / IWAO FORMATION	NORTHERN HOKKAIDO DISTRICT, HAMAMASU AREA	43.71	43.71	141.384	141.384	SAE			s_RD-5 [6271]	ANDESITE [6271]									VOL			F		WR [6271]	57.58	0.68		17.03		3.44	2.57		7.24	4.2	0.12		1.69	3.36	0.2	0.72
[6271]	CONVERGENT MARGIN	KURILE ARC / KURILE BASIN / HOKKAIDO / IWAO FORMATION	NORTHERN HOKKAIDO DISTRICT, HAMAMASU AREA	43.71	43.71	141.384	141.384	SAE			s_RD-3 [6271]	ANDESITE [6271]									VOL			F		WR [6271]	57.72	0.78		16.86		3.1	2.99		7.22	4.24	0.12		1.81	3.4	0.2	0.78
[6271]	CONVERGENT MARGIN	KURILE ARC / KURILE BASIN / HOKKAIDO / IWAO FORMATION	NORTHERN HOKKAIDO DISTRICT, HAMAMASU AREA	43.71	43.71	141.384	141.384	SAE			s_RN-24 [6271]	ANDESITE [6271]									VOL			F		WR [6271]	60.64	0.7		16.41		2.73	2.95		6.38	3.48	0.12		2.12	3.43	0.19	0.09
[6271]	CONVERGENT MARGIN	KURILE ARC / KURILE BASIN / HOKKAIDO / HAMAMASU FORMATION	NORTHERN HOKKAIDO DISTRICT, HAMAMASU AREA	43.6561	43.6561	141.357	141.357	SAE			s_P-4 [6271]	BASALT [6271]									VOL			F		WR [6271]	50.61	0.95		16.48		3.82	4.85		10.01	8.39	0.16		1.28	2.61	0.23	0.37
[6271]	CONVERGENT MARGIN	KURILE ARC / KURILE BASIN / HOKKAIDO / HAMAMASU FORMATION	NORTHERN HOKKAIDO DISTRICT, HAMAMASU AREA	43.6561	43.6561	141.357	141.357	SAE			s_HA-1 [6271]	BASALT [6271]									VOL			F		WR [6271]	50.67	0.95		16.42		3.56	5.2		10.31	8	0.16		1.36	2.59	0.22
[6271]	CONVERGENT MARGIN	KURILE ARC / KURILE BASIN / HOKKAIDO	NORTHERN HOKKAIDO DISTRICT, HAMAMASU AREA	43.6892	43.6892	141.354	141.354	SAE			s_DY-1 [6271]	ANDESITE [6271]									VOL			F		WR [6271]	58.77	0.71		16.99		3.41	2.83		7.31	4.04	0.12		1.53	3.13	0.18	0.27
[2953][14555][4190]	CONVERGENT MARGIN	KURILE ARC / KURILE ARC / ITURUP (ITIRUP) / MEDVHIZYA (MEDVHEZIA)		45.33	45.33	148.87	148.87	SAE			s_V-15-392 [2953] / s_B15-392 [14555] / s_V15-392 [4190]	NOT GIVEN [2953]									VOL					WR [2953]	57.4									5.51			0.77
[2953][4190]	CONVERGENT MARGIN	KURILE ARC / KURILE ARC / ITURUP (ITIRUP) / MEDVHIZYA (MEDVHEZIA)		45.33	45.33	148.87	148.87	SAE			s_V-15-394 [2953] / s_V15-394 [4190]	NOT GIVEN [2953]									VOL					WR [2953]	51									3.63			0.27
[24792]	CONVERGENT MARGIN	KURILE ARC / KURILE ARC / HOKKAIDO / BIEI FORMATION	MT NAMAKOYAMA IN FURANO CITY	43.5048	43.5048	142.624	142.624	SAE			s_BIEI-3-101 [24792]	NOT GIVEN [24792]				PLEISTOCENE [24792]					VOL					WR [24792]	70.97	0.23		14.44				1.78	2.19	0.63	0.1		3.79	3.51	0.06
[24792]	CONVERGENT MARGIN	KURILE ARC / KURILE ARC / HOKKAIDO / TOKACHI FLOW	MT NAMAKOYAMA IN FURANO CITY	43.5048	43.5048	142.624	142.624	SAE			s_TOKA-3-301 [24792]	NOT GIVEN [24792]				PLEISTOCENE [24792]					VOL					WR [24792]	74.38	0.21		12.77				1.19	1.41	0.29	0.05		3.57	3.21	0.03
[24792]	CONVERGENT MARGIN	KURILE ARC / KURILE ARC / HOKKAIDO / TOKACHI FLOW	MT NAMAKOYAMA IN FURANO CITY	43.5048	43.5048	142.624	142.624	SAE			s_TOKA-3-302 [24792]	NOT GIVEN [24792]				PLEISTOCENE [24792]					VOL					WR [24792]	74.45	0.19		12.3				1.07	1.55	0.26	0.04		3.07	3.06	0.04
[24792]	CONVERGENT MARGIN	KURILE ARC / KURILE ARC / HOKKAIDO / TOKACHIMITSUMATA FLOW	ALONG THE BRIBETSU RIVER	43.5603	43.5603	143.663	143.663	SAE			s_TOKM-1-212 [24792]	NOT GIVEN [24792]				PLEISTOCENE [24792]					VOL					WR [24792]	70.04	0.28		15.21				1.66	2.04	0.51	0.07		2.67	3.36	0.06
[24792]	CONVERGENT MARGIN	KURILE ARC / KURILE ARC / HOKKAIDO / TOKACHIMITSUMATA FLOW	ALONG THE BRIBETSU RIVER	43.5603	43.5603	143.663	143.663	SAE			s_TOKM-1-211 [24792]	NOT GIVEN [24792]				PLEISTOCENE [24792]					VOL					WR [24792]	73.6	0.15		13.03				1.07	0.96	0.24	0.08		4.19	2.91	0.03
[24792]	CONVERGENT MARGIN	KURILE ARC / KURILE ARC / HOKKAIDO / TOKACHIMITSUMATA FLOW	ALONG THE BRIBETSU RIVER	43.5603	43.5603	143.663	143.663	SAE			s_TOKM-1-201 [24792]	NOT GIVEN [24792]				PLEISTOCENE [24792]					VOL					WR [24792]	72.28	0.15		14.21				1.05	1.06	0.23	0.08		4.45	2.5	0.03
[6379]	CONVERGENT MARGIN	KURILE ARC / KURILE ARC / HOKKAIDO / MASHU	ESE WALL OF KUTCHARO CALDERA	43.58	43.58	144.55	144.55	SAE			s_1M.59 [6379]	ANDESITE, PYROXENE [6379]									VOL					WR [6379]	55.08	1.19		15.92		3.83	8.16		9.02	3.19	0.22		0.44	2.48	0.21		0.25	0.14
[6379]	CONVERGENT MARGIN	KURILE ARC / KURILE ARC / HOKKAIDO / MASHU	ESE WALL OF KUTCHARO CALDERA	43.58	43.58	144.55	144.55	SAE			s_2M.55 [6379]	ANDESITE, PYROXENE [6379]									VOL					WR [6379]	52.78	0.71		19.01		2.48	7.15		11.08	3.78	0.18		0.3	2.21	0.25		0.19	0.18
[6379]	CONVERGENT MARGIN	KURILE ARC / KURILE ARC / HOKKAIDO / MASHU	ESE WALL OF KUTCHARO CALDERA	43.58	43.58	144.55	144.55	SAE			s_3M.15 [6379]	ANDESITE, PYROXENE [6379]									VOL					WR [6379]	60.05	0.51		17.07		2.25	6.18		7.9	2.33	0.14		0.5	2.66	0.25		0.28	0.1
[6379]	CONVERGENT MARGIN	KURILE ARC / KURILE ARC / HOKKAIDO / MASHU	ESE WALL OF KUTCHARO CALDERA	43.58	43.58	144.55	144.55	SAE			s_4M.66 [6379]	ANDESITE, AUGITE-HYPERSTHENE [6379]									VOL					WR [6379]	65.53	0.36		14.72		2.48	3.21		4.42	1.49	0.1		0.85	3.54	0.2		2.71	0.2
[6379]	CONVERGENT MARGIN	KURILE ARC / KURILE ARC / HOKKAIDO / MASHU / KAMUISHU DOME LAVA	POST-CALDERA STAGE, ESE WALL OF KUTCHARO CALDERA	43.58	43.58	144.55	144.55	SAE			s_5M.65 [6379]	DACITE, AUGITE-HYPERSTHENE [6379]									VOL					WR [6379]	72.96	0.33		12.54		2.01	2.09		3.29	0.99	0.08		1.07	3.66	0.29		0.41	0.3
[24925]	CONVERGENT MARGIN	KURILE ARC / KURILE ARC / HOKKAIDO / ME-AKAN-DAKE		43.3276	43.3276	143.989	143.989	SAE			s_92625A^ [24925]	BASALT [24925]									VOL					WR [24925]	51.018	0.68		18.812				8.92332	10.716	5.984	0.166		0.632	2.234	0.084
[24925]	CONVERGENT MARGIN	KURILE ARC / KURILE ARC / HOKKAIDO / ME-AKAN-DAKE		43.3538	43.3538	143.973	143.973	SAE			s_92625B [24925]	BASALT [24925]									VOL					WR [24925]	52.55	0.684		19.136				8.88822	10.307	5.733	0.161		0.74	2.257	0.087
[24925]	CONVERGENT MARGIN	KURILE ARC / KURILE ARC / HOKKAIDO / ME-AKAN-DAKE		43.3751	43.3751	144.007	144.007	SAE			s_92818B [24925]	BASALT [24925]									VOL					WR [24925]	52.196	0.709		19.006				9.16806	10.386	6.017	0.17		0.706	2.208	0.089
[24925]	CONVERGENT MARGIN	KURILE ARC / KURILE ARC / HOKKAIDO / ME-AKAN-DAKE		43.3783	43.3783	144.002	144.002	SAE			s_92912-I [24925]	BASALT [24925]									VOL					WR [24925]	52.191	0.7		18.95				9.13567	10.607	6.071	0.169		0.654	2.173	0.088
[24925]	CONVERGENT MARGIN	KURILE ARC / KURILE ARC / HOKKAIDO / ME-AKAN-DAKE		43.3803	43.3803	143.987	143.987	SAE			s_9351905A [24925]	BASALT [24925]									VOL					WR [24925]	51.052	0.694		18.641				9.13387	10.651	5.97	0.168		0.653	2.192	0.086
[24925]	CONVERGENT MARGIN	KURILE ARC / KURILE ARC / HOKKAIDO / ME-AKAN-DAKE		43.3794	43.3794	143.989	143.989	SAE			s_9351907A [24925]	BASALT [24925]									VOL					WR [24925]	52	0.704		18.976				9.20945	10.653	6.079	0.169		0.656	2.215	0.088
[24925]	CONVERGENT MARGIN	KURILE ARC / KURILE ARC / HOKKAIDO / ME-AKAN-DAKE		43.3696	43.3696	143.984	143.984	SAE			s_9352006@ [24925]	BASALT [24925]									VOL					WR [24925]	52.397	0.688		19.101				8.74336	10.229	5.55	0.159		0.745	2.251	0.088
[24925]	CONVERGENT MARGIN	KURILE ARC / KURILE ARC / HOKKAIDO / ME-AKAN-DAKE		43.3742	43.3742	144.01	144.01	SAE			s_939101B [24925]	BASALT [24925]									VOL					WR [24925]	51.444	0.688		19.098				9.24904	11.066	6.268	0.171		0.567	2.134	0.082
[24925]	CONVERGENT MARGIN	KURILE ARC / KURILE ARC / HOKKAIDO / ME-AKAN-DAKE		43.3743	43.3743	144.009	144.009	SAE			s_939101C [24925]	BASALT [24925]									VOL					WR [24925]	50.217	0.684		18.637				9.27604	11.032	6.3	0.173		0.511	2.047	0.082
[24925]	CONVERGENT MARGIN	KURILE ARC / KURILE ARC / HOKKAIDO / ME-AKAN-DAKE		43.3743	43.3743	144.009	144.009	SAE			s_939101D [24925]	BASALT [24925]									VOL					WR [24925]	50.263	0.681		18.748				9.26704	11.048	6.451	0.175		0.504	2.017	0.079
[24925]	CONVERGENT MARGIN	KURILE ARC / KURILE ARC / HOKKAIDO / ME-AKAN-DAKE		43.3743	43.3743	144.009	144.009	SAE			s_939101E [24925]	BASALT [24925]									VOL					WR [24925]	50.454	0.685		18.849				9.28774	11.226	6.385	0.173		0.488	1.982	0.078
[24925]	CONVERGENT MARGIN	KURILE ARC / KURILE ARC / HOKKAIDO / ME-AKAN-DAKE		43.3745	43.3745	144.008	144.008	SAE			s_939101F-L [24925]	BASALT [24925]									VOL					WR [24925]	49.54	0.667		18.631				9.20045	11.286	6.437	0.17		0.399	1.891	0.073
[24925]	CONVERGENT MARGIN	KURILE ARC / KURILE ARC / HOKKAIDO / ME-AKAN-DAKE		43.3745	43.3745	144.008	144.008	SAE			s_939101F-S [24925]	BASALT [24925]									VOL					WR [24925]	48.923	0.68		18.228				9.32733	11.391	6.121	0.171		0.454	1.955	0.076
[24925]	CONVERGENT MARGIN	KURILE ARC / KURILE ARC / HOKKAIDO / ME-AKAN-DAKE		43.3728	43.3728	144.007	144.007	SAE			s_939201A [24925]	BASALT [24925]									VOL					WR [24925]	51.348	0.694		18.629				9.04299	10.641	5.954	0.17		0.653	2.188	0.089
[24925]	CONVERGENT MARGIN	KURILE ARC / KURILE ARC / HOKKAIDO / ME-AKAN-DAKE		43.3728	43.3728	144.007	144.007	SAE			s_939201B-S [24925]	BASALT [24925]									VOL					WR [24925]	51.681	0.691		18.829				9.16986	10.256	4.559	0.149		0.649	2.112	0.088
[24925]	CONVERGENT MARGIN	KURILE ARC / KURILE ARC / HOKKAIDO / ME-AKAN-DAKE		43.3735	43.3735	144.006	144.006	SAE			s_939202@ [24925]	BASALT [24925]									VOL					WR [24925]	52.555	0.718		18.72				9.04929	10.233	5.847	0.168		0.713	2.233	0.092
[24925]	CONVERGENT MARGIN	KURILE ARC / KURILE ARC / HOKKAIDO / ME-AKAN-DAKE		43.3736	43.3736	144.006	144.006	SAE			s_939203A [24925]	BASALT [24925]									VOL					WR [24925]	52.26	0.705		18.963				9.0034	10.451	5.816	0.168		0.682	2.229	0.089
[24925]	CONVERGENT MARGIN	KURILE ARC / KURILE ARC / HOKKAIDO / ME-AKAN-DAKE		43.3736	43.3736	144.006	144.006	SAE			s_939203B [24925]	BASALT [24925]									VOL					WR [24925]	52.363	0.708		18.808				9.14827	10.344	5.938	0.168		0.689	2.244	0.091
[24925]	CONVERGENT MARGIN	KURILE ARC / KURILE ARC / HOKKAIDO / ME-AKAN-DAKE		43.3736	43.3736	144.006	144.006	SAE			s_939203a [24925]	BASALT [24925]									VOL					WR [24925]	51.152	0.699		18.398				9.18876	10.382	5.845	0.167		0.679	2.197	0.089
[24925]	CONVERGENT MARGIN	KURILE ARC / KURILE ARC / HOKKAIDO / ME-AKAN-DAKE		43.3741	43.3741	144.01	144.01	SAE			s_939101A [24925]	BASALT [24925]									VOL					WR [24925]	50.024	0.692		19.058				9.28504	11.039	5.767	0.173		0.404	2.057	0.064
[24925]	CONVERGENT MARGIN	KURILE ARC / KURILE ARC / HOKKAIDO / ME-AKAN-DAKE		43.3708	43.3708	143.955	143.955	SAE			s_92429B1-H [24925]	BASALT [24925]									VOL					WR [24925]	50.905	0.672		18.787				9.29403	11.223	6.576	0.175		0.508	2.025	0.08
[24925]	CONVERGENT MARGIN	KURILE ARC / KURILE ARC / HOKKAIDO / ME-AKAN-DAKE		43.3708	43.3708	143.955	143.955	SAE			s_92429B2-H [24925]	BASALT [24925]									VOL					WR [24925]	50.792	0.678		18.598				9.4596	11.282	6.522	0.176		0.506	2.063	0.08
[24925]	CONVERGENT MARGIN	KURILE ARC / KURILE ARC / HOKKAIDO / ME-AKAN-DAKE		43.3276	43.3276	143.989	143.989	SAE			s_92625A-H [24925]	BASALT [24925]									VOL					WR [24925]	51.637	0.675		18.846				9.05919	10.68	6.057	0.166		0.627	2.177	0.083
[24925]	CONVERGENT MARGIN	KURILE ARC / KURILE ARC / HOKKAIDO / ME-AKAN-DAKE		43.3734	43.3734	144.007	144.007	SAE			s_92818A-H [24925]	BASALT [24925]									VOL					WR [24925]	51.829	0.699		18.728				8.93591	10.365	5.827	0.168		0.68	2.245	0.09
[24925]	CONVERGENT MARGIN	KURILE ARC / KURILE ARC / HOKKAIDO / ME-AKAN-DAKE		43.3734	43.3734	144.007	144.007	SAE			s_92818E-H [24925]	BASALT [24925]									VOL					WR [24925]	52.458	0.704		18.851				9.20045	10.28	5.887	0.168		0.711	2.183	0.087
[24925]	CONVERGENT MARGIN	KURILE ARC / KURILE ARC / HOKKAIDO / ME-AKAN-DAKE		43.3783	43.3783	144.002	144.002	SAE			s_92912H-H [24925]	BASALT [24925]									VOL					WR [24925]	51.952	0.696		18.9				9.31293	10.676	6.088	0.169		0.644	2.175	0.087
[24925]	CONVERGENT MARGIN	KURILE ARC / KURILE ARC / HOKKAIDO / ME-AKAN-DAKE		43.3269	43.3269	143.988	143.988	SAE			s_2010101601-H [24925]	BASALT [24925]									VOL					WR [24925]	50.951	0.672		18.615				8.96291	10.746	6.043	0.167		0.636	2.214	0.083
[24925]	CONVERGENT MARGIN	KURILE ARC / KURILE ARC / HOKKAIDO / ME-AKAN-DAKE		43.3408	43.3408	144.007	144.007	SAE			s_2010101604F-H [24925]	BASALT [24925]									VOL					WR [24925]	51.882	0.679		18.422				9.33363	10.708	6.579	0.171		0.612	2.12	0.083
[24925]	CONVERGENT MARGIN	KURILE ARC / KURILE ARC / HOKKAIDO / ME-AKAN-DAKE		43.3414	43.3414	144.01	144.01	SAE			s_2010101605A-H [24925]	BASALT [24925]									VOL					WR [24925]	50.1078	0.710483		18.7242				9.54678	11.1424	7.01388	0.181916		0.434577	2.00714	0.0828729
[24925]	CONVERGENT MARGIN	KURILE ARC / KURILE ARC / HOKKAIDO / ME-AKAN-DAKE		43.3537	43.3537	143.971	143.971	SAE			s_201173101-H [24925]	BASALT [24925]									VOL					WR [24925]	52.722	0.677		18.977				9.05199	10.321	5.925	0.164		0.726	2.216	0.087
[24925]	CONVERGENT MARGIN	KURILE ARC / KURILE ARC / HOKKAIDO / ME-AKAN-DAKE		43.3526	43.3526	143.995	143.995	SAE			s_201173102D-H [24925]	BASALT [24925]									VOL					WR [24925]	52.61	0.667		18.722				8.9827	9.933	6.053	0.166		0.723	2.138	0.087
[24925]	CONVERGENT MARGIN	KURILE ARC / KURILE ARC / HOKKAIDO / ME-AKAN-DAKE		43.3526	43.3526	143.995	143.995	SAE			s_201173103-H [24925]	BASALT [24925]									VOL					WR [24925]	52.8	0.682		18.849				9.10418	10.108	6.044	0.166		0.747	2.214	0.087
[4402]	CONVERGENT MARGIN	KURILE ARC / KURILE ARC / HOKKAIDO / HOROMAN PERIDOTITE	MOUNT YOSHIDA SECTION	42	42.5	143	143.3	SAE			s_YOH8 [4402]	LHERZOLITE, PLAGIOCLASE [4402]									PLU			S		WR [4402]	43.95	0.13		3.53	0.37	0.99	7.24	8	3.04	39.01	0.13	0.26	0.01	0.31	0.01		1.38	0.09
[25005]	CONVERGENT MARGIN	KURILE ARC / KURILE ARC / RAIKOKE / RAIKOKE		48.57	48.57	153.05	153.05	SAE			s_RK-1 [25005]	NOT GIVEN [25005]							2019		VOL					WR [25005]	49.294	0.697494		16.8951				8.3	10.0057	4.77296	0.157902		0.929042	2.54922	0.160284
[25005]	CONVERGENT MARGIN	KURILE ARC / KURILE ARC / RAIKOKE / RAIKOKE		48.57	48.57	153.05	153.05	SAE			s_P-1/2019 [25005]	NOT GIVEN [25005]							2019		VOL					WR [25005]	50.21	0.707		17.0238				7.77	9.997	4.922	0.1538		0.916335	2.688	0.1519			1.69
[25005]	CONVERGENT MARGIN	KURILE ARC / KURILE ARC / RAIKOKE / RAIKOKE		48.57	48.57	153.05	153.05	SAE			s_RK-2 [25005]	NOT GIVEN [25005]							2019		VOL					WR [25005]	48.8241	0.766973		16.4701				9.93	10.6659	6.33653	0.179854		0.769767	2.64563	0.121991
[25005]	CONVERGENT MARGIN	KURILE ARC / KURILE ARC / RAIKOKE / RAIKOKE		48.57	48.57	153.05	153.05	SAE			s_RK-19-2 [25005]	NOT GIVEN [25005]									VOL					WR [25005]	52.195	0.70305		17.4913				7.75	9.52733	4.82934	0.161907		1.18544	3.67766	0.156869
[25005]	CONVERGENT MARGIN	KURILE ARC / KURILE ARC / RAIKOKE / RAIKOKE		48.57	48.57	153.05	153.05	SAE			s_P13/2010 [25005]	NOT GIVEN [25005]									VOL					WR [25005]	52.17	0.8736		17.0169				9.03	9.81552	5.02647	0.1808		1.238	3.09	0.23			0.05
[25005]	CONVERGENT MARGIN	KURILE ARC / KURILE ARC / RAIKOKE / RAIKOKE		48.57	48.57	153.05	153.05	SAE			s_P2/2010 [25005]	NOT GIVEN [25005]									VOL					WR [25005]	54.76	0.7389		18.802				7.24	9.32668	3.52125	0.1559		1.313	3.392	0.2169			0.17
[25005]	CONVERGENT MARGIN	KURILE ARC / KURILE ARC / RAIKOKE / RAIKOKE		48.57	48.57	153.05	153.05	SAE			s_P11/2010 [25005]	NOT GIVEN [25005]									VOL					WR [25005]	54.51	0.7187		19.2913				7.19	9.0053	3.19542	0.1574		1.204	3.598	0.2557			0.02
[25005]	CONVERGENT MARGIN	KURILE ARC / KURILE ARC / RAIKOKE / RAIKOKE		48.57	48.57	153.05	153.05	SAE			s_P12/2010 [25005]	NOT GIVEN [25005]									VOL					WR [25005]	52.93	0.8207		16.8176				8.77	9.71872	4.80111	0.1815		1.221	3.085	0.2508			0.16
[25005]	CONVERGENT MARGIN	KURILE ARC / KURILE ARC / RAIKOKE / RAIKOKE		48.57	48.57	153.05	153.05	SAE			s_P15/2010 [25005]	NOT GIVEN [25005]									VOL					WR [25005]	53.78	0.7464		18.02				7.82	10.06	4.426	0.1542		1.159	3.109	0.1577			0.12
[25005]	CONVERGENT MARGIN	KURILE ARC / KURILE ARC / RAIKOKE / RAIKOKE		48.57	48.57	153.05	153.05	SAE			s_P19/2010 [25005]	NOT GIVEN [25005]									VOL					WR [25005]	52.2	0.8257		17.1108				8.81	10.2414	5.37108	0.1799		1.093	2.895	0.196			0.26
[25005]	CONVERGENT MARGIN	KURILE ARC / KURILE ARC / RAIKOKE / RAIKOKE		48.57	48.57	153.05	153.05	SAE			s_P21/2010 [25005]	NOT GIVEN [25005]									VOL					WR [25005]	50.89	0.8517		17.94				9.8	10.46	4.991	0.1834		1.082	2.707	0.176			0
[25005]	CONVERGENT MARGIN	KURILE ARC / KURILE ARC / RAIKOKE / RAIKOKE		48.57	48.57	153.05	153.05	SAE			s_P24/2010 [25005]	NOT GIVEN [25005]									VOL					WR [25005]	54.47	0.8331		18.0362				8.35	9.00143	3.77102	0.1926		1.053	3.43	0.2384			0.12
[25005]	CONVERGENT MARGIN	KURILE ARC / KURILE ARC / RAIKOKE / RAIKOKE		48.57	48.57	153.05	153.05	SAE			s_P6/2010 [25005]	NOT GIVEN [25005]									VOL					WR [25005]	45.55	0.8059		16.9082				11.04	14.7814	8.08948	0.2034		0.1032	1.342	0.07385			0.23
[25005]	CONVERGENT MARGIN	KURILE ARC / KURILE ARC / RAIKOKE / RAIKOKE		48.57	48.57	153.05	153.05	SAE			s_P14/2010 [25005]	NOT GIVEN [25005]									VOL					WR [25005]	38.62	1.831		18.7764				15.24	13.3294	8.10075	0.1349		0.2841	1.452	0.0782			0.21
[6512]	CONVERGENT MARGIN	KURILE ARC / KURILE ARC / HOKKAIDO / CHIRORO FORMATION	HIDAKA WESTERN GREENSTONE BELT, CHIRORO AREA	42.5	42.5	143	143	SAE			s_82819A [6512]	DOLERITE [6512]			LOWER [6512]	CRETACEOUS [6512]					VOL			S		WR [6512]	46.94	1.04		14.39		1.83	8.83		10.58	8.15	0.18		0.58	2.55	0.09
[6512]	CONVERGENT MARGIN	KURILE ARC / KURILE ARC / HOKKAIDO / CHIRORO FORMATION	HIDAKA WESTERN GREENSTONE BELT, CHIRORO AREA	42.5	42.5	143	143	SAE			s_82907 [6512]	BASALT [6512]			LOWER [6512]	CRETACEOUS [6512]					VOL			S		WR [6512]	48.31	1.16		14.51		2.59	8.64		11.27	7.69	0.17		0.27	2.4	0.1
[6512]	CONVERGENT MARGIN	KURILE ARC / KURILE ARC / HOKKAIDO / CHIRORO FORMATION	HIDAKA WESTERN GREENSTONE BELT, CHIRORO AREA	42.5	42.5	143	143	SAE			s_82910 [6512]	BASALT [6512]			LOWER [6512]	CRETACEOUS [6512]					VOL			S		WR [6512]	49.66	1.05		14.15		2.47	8.41		10.29	7.85	0.18		0.66	2.87	0.09
[6512]	CONVERGENT MARGIN	KURILE ARC / KURILE ARC / HOKKAIDO / CHIRORO FORMATION	HIDAKA WESTERN GREENSTONE BELT, CHIRORO AREA	42.5	42.5	143	143	SAE			s_82824 [6512]	DOLERITE [6512]			LOWER [6512]	CRETACEOUS [6512]					VOL			S		WR [6512]	48.72	1.14		13.53		2.96	8.82		8.7	7.7	0.2		0.75	3.43	0.1
[6512]	CONVERGENT MARGIN	KURILE ARC / KURILE ARC / HOKKAIDO / CHIRORO FORMATION	HIDAKA WESTERN GREENSTONE BELT, CHIRORO AREA	42.5	42.5	143	143	SAE			s_82814 [6512]	BASALT [6512]			LOWER [6512]	CRETACEOUS [6512]					VOL			S		WR [6512]	48.08	1.07		15.27		2.12	7.9		10.74	7.15	0.15		0.98	2.62	0.09
[6512]	CONVERGENT MARGIN	KURILE ARC / KURILE ARC / HOKKAIDO / CHIRORO FORMATION	HIDAKA WESTERN GREENSTONE BELT, CHIRORO AREA	42.5	42.5	143	143	SAE			s_CHGS [6512]	DOLERITE [6512]			LOWER [6512]	CRETACEOUS [6512]					VOL			S		WR [6512]	50.04	1.06		14.19		2.8	7.65		10.43	8.06	0.17		0.35	2.22	0.09
[6512]	CONVERGENT MARGIN	KURILE ARC / KURILE ARC / HOKKAIDO / CHIRORO FORMATION	HIDAKA WESTERN GREENSTONE BELT, CHIRORO AREA	42.5	42.5	143	143	SAE			s_78-15 [6512]	BASALT [6512]			LOWER [6512]	CRETACEOUS [6512]					VOL			S		WR [6512]	47.64	1.07		13.56		2.25	8.42		10.45	8.55	0.18		0.08	3.16	0.1
[6512]	CONVERGENT MARGIN	KURILE ARC / KURILE ARC / HOKKAIDO / CHIRORO FORMATION	HIDAKA WESTERN GREENSTONE BELT, CHIRORO AREA	42.5	42.5	143	143	SAE			s_78-111 [6512]	DOLERITE [6512]			LOWER [6512]	CRETACEOUS [6512]					VOL			S		WR [6512]	47.92	1.15		13.71		2.4	9.35		9.19	8.45	0.19		0.47	3.58	0.12
[6512]	CONVERGENT MARGIN	KURILE ARC / KURILE ARC / HOKKAIDO / CHIRORO FORMATION	HIDAKA WESTERN GREENSTONE BELT, CHIRORO AREA	42.5	42.5	143	143	SAE			s_78-119 [6512]	DOLERITE [6512]			LOWER [6512]	CRETACEOUS [6512]					VOL			S		WR [6512]	47.94	1.35		13.19		3.14	10.15		9.03	7.65	0.24		0.46	3.68	0.13
[6691]	CONVERGENT MARGIN	KURILE ARC / KURILE BASIN / HOKKAIDO	WESTERN HOKKAIDO, TAKADOMARI	43	44	141	143	SAE			s_1 [6691]	BASALT, OLIVINE [6691]			UPPER [6691]	PLIOCENE [6691]					VOL					WR [6691]	46.92	1.18		16.02		3.6	6.56		10.29	10.37	0.1		0.77	2.61	0.09		1.11	0.89
[6691]	CONVERGENT MARGIN	KURILE ARC / KURILE BASIN / HOKKAIDO	WESTERN HOKKAIDO, KOPPUYAMA, N OF FUKAGAWA CITY	43	44	141	143	SAE			s_2 [6691]	BASALT, OLIVINE-AUGITE [6691]			UPPER [6691]	PLIOCENE [6691]					VOL					WR [6691]	47.46	0.78		17.94		5.2	4.66		11.11	6.73	0.15		1.23	3.13	0.4		0.77	0.46
[6691]	CONVERGENT MARGIN	KURILE ARC / KURILE BASIN / HOKKAIDO	WESTERN HOKKAIDO, KOPPUYAMA, N OF FUKAGAWA CITY	43	44	141	143	SAE			s_3 [6691]	BASALT, OLIVINE-AUGITE [6691]			UPPER [6691]	PLIOCENE [6691]					VOL					WR [6691]	47.52	1.39		18.57		4.58	5.15		10.82	7.27			1.3	3.03				0.59
[6691]	CONVERGENT MARGIN	KURILE ARC / KURILE BASIN / HOKKAIDO	WESTERN HOKKAIDO, KAMUI-DAKE, UTASHINAI CITY	43	44	141	143	SAE			s_4 [6691]	BASALT, AUGITE-OLIVINE [6691]			UPPER [6691]	PLIOCENE [6691]					VOL					WR [6691]	48.21	1.11		18.32		2.69	5.39		10.7	8.33	0.18		0.69	3.15	0.31		0.74	0.44
[6691]	CONVERGENT MARGIN	KURILE ARC / KURILE BASIN / HOKKAIDO	WESTERN HOKKAIDO, KAMUI-DAKE, UTASHINAI CITY	43	44	141	143	SAE			s_5 [6691]	BASALT, AUGITE-OLIVINE [6691]			UPPER [6691]	PLIOCENE [6691]					VOL					WR [6691]	48.26	1.22		17.5		2.96	6.09		10.24	8.26	0.17		0.7	2.52	0.25		0.85	0.74
[6691]	CONVERGENT MARGIN	KURILE ARC / KURILE BASIN / HOKKAIDO	WESTERN HOKKAIDO, ISHI-YAMA, E OF TAKIKAWA CITY	43	44	141	143	SAE			s_6 [6691]	BASALT, AUGITE-OLIVINE [6691]			UPPER [6691]	PLIOCENE [6691]					VOL					WR [6691]	48.84	1.05		17.64		3.54	5.34		11.06	7.74	0.14		0.84	3.15	0.22		0.29	0.33
[6691]	CONVERGENT MARGIN	KURILE ARC / KURILE BASIN / HOKKAIDO / HAMAMASU BASALT	WESTERN HOKKAIDO, HORO N OF HAMAMASU	43	44	141	143	SAE			s_7 [6691]	BASALT, AUGITE-OLIVINE [6691]			UPPER [6691]	PLIOCENE [6691]					VOL					WR [6691]	49.54	0.92		16.03		3.17	5.98		9.73	8.2	0.18		1.27	2.64	0.62		0.61	0.65
[6691]	CONVERGENT MARGIN	KURILE ARC / KURILE BASIN / HOKKAIDO / HAMAMASU BASALT	WESTERN HOKKAIDO, OFUYU, MASHIKE	43	44	141	143	SAE			s_8 [6691]	BASALT, AUGITE-OLIVINE [6691]			UPPER [6691]	PLIOCENE [6691]					VOL					WR [6691]	49.75	1.2		16.85		5.53	5.31		10.01	6.21	0.19		1.01	3.36	0.37		0.14	0.59
[6691]	CONVERGENT MARGIN	KURILE ARC / KURILE BASIN / HOKKAIDO / HAMAMASU BASALT	WESTERN HOKKAIDO, OFUYU, MASHIKE	43	44	141	143	SAE			s_9 [6691]	BASALT, AUGITE-OLIVINE [6691]			UPPER [6691]	PLIOCENE [6691]					VOL					WR [6691]	51.3	1.14		16.2		4.48	5.03		9.56	6.71	0.23		1.16	3.15	0.34		0.41	0.35
[6691]	CONVERGENT MARGIN	KURILE ARC / KURILE BASIN / HOKKAIDO / HAMAMASU BASALT	WESTERN HOKKAIDO, OFUYU, MASHIKE	43	44	141	143	SAE			s_10 [6691]	BASALT, AUGITE [6691]			UPPER [6691]	PLIOCENE [6691]					VOL					WR [6691]	51.4	0.87		16.66		3.43	5.65		9.82	5.96	0.17		1.23	2.99	0.57		0.05	1.11
[6691]	CONVERGENT MARGIN	KURILE ARC / KURILE BASIN / HOKKAIDO / HAMAMASU BASALT	WESTERN HOKKAIDO, OFUYU, MASHIKE	43	44	141	143	SAE			s_11 [6691]	BASALT, AUGITE [6691]			UPPER [6691]	PLIOCENE [6691]					VOL					WR [6691]	51.51	1.03		15.77		4.58	5.97		9.9	6.45	0.13		1.14	2.91	0.32		0.24	0.78
[6691]	CONVERGENT MARGIN	KURILE ARC / KURILE BASIN / HOKKAIDO / HAMAMASU BASALT	WESTERN HOKKAIDO, OFUYU, MASHIKE	43	44	141	143	SAE			s_12 [6691]	ANDESITE, BASALTIC, AUGITE [6691]			UPPER [6691]	PLIOCENE [6691]					VOL					WR [6691]	52.75	1.19		15.79		3.99	4.23		8.64	6.04	0.21		1.42	3.23	0.36		0.55	1.19
[6691]	CONVERGENT MARGIN	KURILE ARC / KURILE BASIN / HOKKAIDO / HAMAMASU BASALT	WESTERN HOKKAIDO, OFUYU, MASHIKE	43	44	141	143	SAE			s_13 [6691]	ANDESITE, HYPERSTHENE-AUGITE [6691]			UPPER [6691]	PLIOCENE [6691]					VOL					WR [6691]	58.42	0.62		16.52		3.29	3.05		7.56	3.11	0.18		2.09	3.2	0.22		0.55	1.11
[6691]	CONVERGENT MARGIN	KURILE ARC / KURILE BASIN / HOKKAIDO / ETAI-DAKE BASALT	WESTERN HOKKAIDO, URYU-NUMA	43	44	141	143	SAE			s_14 [6691]	BASALT, AUGITE-OLIVINE [6691]			UPPER [6691]	PLIOCENE [6691]					VOL					WR [6691]	49.1	0.9		15.67		3.59	6.61		9.38	8.35	0.21		0.97	2.9	0.36		1.35	0.4
[6691]	CONVERGENT MARGIN	KURILE ARC / KURILE BASIN / HOKKAIDO / ETAI-DAKE BASALT	WESTERN HOKKAIDO, UPPERMOST REACHES OF OF THE RIVER PENKE-PETAN	43	44	141	143	SAE			s_15 [6691]	BASALT, AUGITE-OLIVINE [6691]			UPPER [6691]	PLIOCENE [6691]					VOL					WR [6691]	51.01	0.81		16.17		3.44	5.53		9.12	7.32	0.18		1.3	3.06	0.21		1.32	0.37
[6691]	CONVERGENT MARGIN	KURILE ARC / KURILE BASIN / HOKKAIDO / ETAI-DAKE BASALT	WESTERN HOKKAIDO, UPPERMOST REACHES OF OF THE RIVER PENKE-PETAN	43	44	141	143	SAE			s_16 [6691]	BASALT, OLIVINE-AUGITE [6691]			UPPER [6691]	PLIOCENE [6691]					VOL					WR [6691]	52.1	1.04		16.5		2.04	5.7		8.94	8.47	0.12		1.38	2.85	0.16		0.84	0.25
[6691]	CONVERGENT MARGIN	KURILE ARC / KURILE BASIN / HOKKAIDO / ETAI-DAKE BASALT	WESTERN HOKKAIDO, UPPERMOST REACHES OF OF THE RIVER PENKE-PETAN	43	44	141	143	SAE			s_17 [6691]	BASALT, OLIVINE-AUGITE [6691]			UPPER [6691]	PLIOCENE [6691]					VOL					WR [6691]	52.68	0.87		15.93		3.02	5.31		8.58	8.16	0.08		1.46	2.89	0.17		0.35	0.58
[6691]	CONVERGENT MARGIN	KURILE ARC / KURILE BASIN / HOKKAIDO / ETAI-DAKE BASALT	WESTERN HOKKAIDO, TOMINO-SAWA, NORTHERN PART OF URYU-NUMA	43	44	141	143	SAE			s_18 [6691]	ANDESITE, BASALTIC, AUGITE-OLIVINE [6691]			UPPER [6691]	PLIOCENE [6691]					VOL					WR [6691]	53.65	0.94		15.76		3.3	5.3		8.06	7.3	0.1		1.49	2.99	0.19		0.53	0.32
[6691]	CONVERGENT MARGIN	KURILE ARC / KURILE BASIN / HOKKAIDO / ETAI-DAKE BASALT	WESTERN HOKKAIDO, TOMINO-SAWA, NORTHERN PART OF URYU-NUMA	43	44	141	143	SAE			s_19 [6691]	ANDESITE, BASALTIC, AUGITE-OLIVINE [6691]			UPPER [6691]	PLIOCENE [6691]					VOL					WR [6691]	53.66	0.68		16.78		2.79	4.86		8.18	6.96	0.16		1.48	2.95	0.19		0.55	0.61
[6691]	CONVERGENT MARGIN	KURILE ARC / KURILE BASIN / HOKKAIDO / ETAI-DAKE BASALT	WESTERN HOKKAIDO, TOMINO-SAWA	43	44	141	143	SAE			s_20 [6691]	ANDESITE, BASALTIC, OLIVINE-AUGITE [6691]			UPPER [6691]	PLIOCENE [6691]					VOL					WR [6691]	54.46	0.9		16.13		2.41	4.92		8.37	7.05	0.15		1.47	3.09	0.21		0.19	0.56
[6753]	CONVERGENT MARGIN	KURILE ARC / KURILE ARC / RISHIRI / RISHIRI		45.1	45.1	141.27	141.27	SAE			s_RI-1,CHO [6753]	BASALT, ALKALINE, OLIVINE [6753]				QUATERNARY [6753]					VOL					WR [6753]	51.27	1.34		18.42		3.36	4.76		9.4	5.52	0.14		0.6	4.14	0.34		0.15	0.09
[6753]	CONVERGENT MARGIN	KURILE ARC / KURILE ARC / RISHIRI / RISHIRI		45.1	45.1	141.27	141.27	SAE			s_RI-2,L2A [6753]	MUGEARITE [6753]				QUATERNARY [6753]				APHYRIC [6753]	VOL					WR [6753]	53.28	2.55		13.39		3.39	9.6		6.03	3.07	0.21		1.55	5.23	0.88		0.46	0.19
[6696]	CONVERGENT MARGIN	KURILE ARC / KURILE ARC / HOKKAIDO/BENTENJIMA / NEMURO GROUP	NEMURO PENINSULA, LAKE NAMBU-NUME	43.2	43.4	145.5	145.9	SAE			s_48090204A [6696]	DOLERITE [6696]				CRETACEOUS [6696]				COARSE-GRAINED HOLOCRYSTALLINE [6696]	VOL					WR [6696]	52.4	0.8		17.92		3.87	4.74		7.4	3.82	0.12		4.16	3.35	0.22		1.75	0.2
[6696]	CONVERGENT MARGIN	KURILE ARC / KURILE ARC / HOKKAIDO/BENTENJIMA / NEMURO GROUP	NEMURO PENINSULA, LAKE NAMBU-NUME	43.2	43.4	145.5	145.9	SAE			s_48090204B [6696]	DOLERITE [6696]				CRETACEOUS [6696]				COARSE-GRAINED HOLOCRYSTALLINE [6696]	VOL					WR [6696]	52.3	0.76		16.9		4.38	4.14		6.84	3.91	0.36		4.42	3.33	0.22		2.18	0.78
[6696]	CONVERGENT MARGIN	KURILE ARC / KURILE ARC / HOKKAIDO/BENTENJIMA / NEMURO GROUP	NEMURO PENINSULA, LAKE NAMBU-NUME	43.2	43.4	145.5	145.9	SAE			s_48090204F [6696]	NOT GIVEN [6696]				CRETACEOUS [6696]					VOL					WR [6696]	42.93	0.82		17.25		5.21	4.17		8.63	3.99	0.13		1.13	1.96	0.65		7.78	6.1
[6696]	CONVERGENT MARGIN	KURILE ARC / KURILE ARC / HOKKAIDO/BENTENJIMA / NEMURO GROUP	NEMURO PENINSULA, LAKE NAMBU-NUME	43.2	43.4	145.5	145.9	SAE			s_6 [6696]	BASALT [6696]				CRETACEOUS [6696]					VOL					WR [6696]	49.76	0.54		19.38		2.66	2.31		11.27	1.77	0.17		3.66	2.9	0.08		5.06	0.94
[6696]	CONVERGENT MARGIN	KURILE ARC / KURILE ARC / HOKKAIDO / NEMURO GROUP	CAPE NOSAPPU, NEMURO PENINSULA	43.38	43.38	145.82	145.82	SAE			s_1 [6696]	DOLERITE, PICRITIC [6696]				CRETACEOUS [6696]					VOL					WR [6696]	45.58	0.8		10.57		5.66	5.56		11.93	10.86	0.16		1.91	1.6	0.18		2.96	2.05
[6696]	CONVERGENT MARGIN	KURILE ARC / KURILE ARC / HOKKAIDO / NEMURO GROUP	CAPE NOSAPPU, NEMURO PENINSULA	43.38	43.38	145.82	145.82	SAE			s_2 [6696]	BASALT [6696]				CRETACEOUS [6696]				PORPHYRITIC [6696]	VOL					WR [6696]	50.16	0.7		15.82		4.2	4.81		9.88	6.14	0.28		2.92	2.49	0.19		3.05	0.25
[6696]	CONVERGENT MARGIN	KURILE ARC / KURILE ARC / HOKKAIDO / NEMURO GROUP	CAPE NOSAPPU, NEMURO PENINSULA	43.38	43.38	145.82	145.82	SAE			s_3 [6696]	MONZONITE [6696]				CRETACEOUS [6696]				PORPHYRITIC [6696]	PLU					WR [6696]	51.35	0.62		16.86		5.36	3.27		9.11	3.27	0.12		4.02	3.8	0.18		2.88	0.1
[6696]	CONVERGENT MARGIN	KURILE ARC / KURILE ARC / HOKKAIDO / NEMURO GROUP	CAPE NOSAPPU, NEMURO PENINSULA	43.38	43.38	145.82	145.82	SAE			s_4 [6696]	MONZONITE [6696]				CRETACEOUS [6696]					PLU					WR [6696]	51.98	0.85		18.39		4.45	2.27		6.69	2.77	0.12		4.52	2.99	0.88		3.8	0.89
[6696]	CONVERGENT MARGIN	KURILE ARC / KURILE ARC / HOKKAIDO / NEMURO GROUP	CAPE NOSAPPU, NEMURO PENINSULA	43.38	43.38	145.82	145.82	SAE			s_5 [6696]	APLITE [6696]				CRETACEOUS [6696]					VEIN					WR [6696]	55.65	0.13		17.79		2.05	0.98		3.61	4.11	0.14		7.84	2.82	0.31		3.38	2.05
[6696]	CONVERGENT MARGIN	KURILE ARC / KURILE ARC / HOKKAIDO/BENTENJIMA / NEMURO GROUP	NEMURO, NEMURO PENINSULA	43.28	43.28	145.58	145.58	SAE			s_6 [6696]	MONZONITE [6696]				CRETACEOUS [6696]					PLU					WR [6696]	51.05	0.59		16.43		2.81	5.18		7.67	6.18	0.17		3.38	3.45	0.42		2.19	0.79
[8454]	CONVERGENT MARGIN	KURILE ARC / KURILE ARC / RISHIRI / RISHIRI / TANETOMI LAVA	RISHIRI QUARRY, LOWER LAVA 2, 9 M FRON BOTTOM	45.1	45.1	141.27	141.27	SAE			s_TA-5 [8454]	ANDESITE, TRACHYTIC [8454]								APHYRIC [8454]	VOL					WR [8454]	59.24	1.04		17.61		2.97	3.63		5.45	2.36	0.15		1.27	5.4	0.48		0.61
[8454]	CONVERGENT MARGIN	KURILE ARC / KURILE ARC / RISHIRI / RISHIRI / TANETOMI LAVA	RISHIRI QUARRY, LOWER LAVA 2, 2 M FRON BOTTOM	45.1	45.1	141.27	141.27	SAE			s_TA-14 [8454]	ANDESITE, TRACHYTIC [8454]								APHYRIC [8454]	VOL					WR [8454]	59.35	1.02		17.62		2.5	3.96		5.44	2.31	0.15		1.28	5.43	0.48		0.61
[8454]	CONVERGENT MARGIN	KURILE ARC / KURILE ARC / RISHIRI / RISHIRI / TANETOMI LAVA	RISHIRI QUARRY, LOWER LAVA 2, 19 M FRON BOTTOM	45.1	45.1	141.27	141.27	SAE			s_TA-32 [8454]	ANDESITE, TRACHYTIC [8454]								APHYRIC [8454]	VOL					WR [8454]	58.43	1.05		17.42		6.82	0.16		5.42	2.39	0.15		1.28	5.41	0.49		1.56
[8454]	CONVERGENT MARGIN	KURILE ARC / KURILE ARC / RISHIRI / RISHIRI / TANETOMI LAVA	RISHIRI QUARRY, LOWER LAVA 2, 19 M FRON BOTTOM	45.1	45.1	141.27	141.27	SAE			s_TA-33 [8454]	ANDESITE, TRACHYTIC [8454]								APHYRIC [8454]	VOL					WR [8454]	58.65	1.05		17.41		6.74	0.23		5.42	2.37	0.15		1.28	5.33	0.48		1.32
[8310]	CONVERGENT MARGIN	KURILE ARC / KURILE ARC / PARAMUSHIR / CHIKURACHKI (CHURACHKI)	NORTHERN KURILE ISLAND, SOUTH OF KAMCHATKA	50.325	50.325	155.458	155.458	SAE			s_CHK3/4 [8310]	NOT GIVEN [8310]							1833	PORPHYRITIC [8310]	VOL					GL [8310]	55.75	1.13		15.18				10.54	7.77	4.11	0.26		0.94	2.86	0.27								0.08
[8310]	CONVERGENT MARGIN	KURILE ARC / KURILE ARC / PARAMUSHIR / CHIKURACHKI (CHURACHKI)	NORTHERN KURILE ISLAND, SOUTH OF KAMCHATKA	50.325	50.325	155.458	155.458	SAE			s_CHK13/1 [8310]	NOT GIVEN [8310]								PORPHYRITIC [8310]	VOL					GL [8310]	55.16	1.13		16.76				9.66	9	2.94	0.24		0.94	2.96	0.24	0.27							0.09
[8310]	CONVERGENT MARGIN	KURILE ARC / KURILE ARC / PARAMUSHIR / CHIKURACHKI (CHURACHKI)	NORTHERN KURILE ISLAND, SOUTH OF KAMCHATKA	50.325	50.325	155.458	155.458	SAE			s_CHK13/2 [8310]	NOT GIVEN [8310]								PORPHYRITIC [8310]	VOL					GL [8310]	58.28	1.18		15.63				8.84	8.12	2.63	0.23		1.09	3.18	0.26								0.09
[8310]	CONVERGENT MARGIN	KURILE ARC / KURILE ARC / PARAMUSHIR / CHIKURACHKI (CHURACHKI)	NORTHERN KURILE ISLAND, SOUTH OF KAMCHATKA	50.325	50.325	155.458	155.458	SAE			s_CHK16 [8310]	NOT GIVEN [8310]							1986	PORPHYRITIC [8310]	VOL					GL [8310]	57.32	1		16.28				9.11	7.26	3.32	0.25		1.13	3.39	0.27								0.08
[2953][14555][4190]	CONVERGENT MARGIN	KURILE ARC / KURILE ARC / CHIRPOY (CHERNYYE) / CHERNOGO		46.5	46.5	151	151	SAE			s_B-15-325 [2953] / s_B15-325 [4190]	NOT GIVEN [2953]									VOL					WR [2953]	60.7									3.1			1.42
[2335][4938][2953][4190][4694]	CONVERGENT MARGIN	KURILE ARC / KURILE ARC / ONEKOTAN / NEMO	KRENITSINA	49.57	49.57	154.82	154.82	SAE			s_8322/3 [2335]	ANDESITE [2335] / NOT GIVEN [4938]									VOL					WR [2335]	64.72									1.93			1.31
[11076][14714]	CONVERGENT MARGIN	KURILE ARC / KURILE ARC / SIMUSHIR / URAT(A)MAN		46.5	47.5	152.5	152.5	SAE			s_KY-229/83 [11076]	BASALT [11076] / ANDESITE, BASALTIC [14714]				QUATERNARY [11076]					VOL					WR [11076]	52.12	0.83		18.33				9.3	9.35	5.45	0.16		0.48	2.85	0.16
[4037]	CONVERGENT MARGIN	KURILE ARC / KURILE ARC / HOKKAIDO / MITO FORMATION	SW PART OF TSUBETSU-ABASHIRI BASIN, KAMISATO AREA	43.2	43.7	144.5	144.5	SAE			s_K-16-8 [4037]	NOT GIVEN [4037]	2000000 [4037]	6000000 [4037]							VOL					WR [4037]	61.23	0.71		17.38		6.02			5.99	1.83	0.13		2.29	3	0.19
[4037]	CONVERGENT MARGIN	KURILE ARC / KURILE ARC / HOKKAIDO / MITO FORMATION	SW PART OF TSUBETSU-ABASHIRI BASIN, KAMISATO AREA	43.2	43.7	144.5	144.5	SAE			s_K-16-9 [4037]	NOT GIVEN [4037]	2000000 [4037]	6000000 [4037]							VOL					WR [4037]	62.46	0.7		17.47		6.28			5.82	1.68	0.1		1.99	3.61	0.19
[7760]	CONVERGENT MARGIN	KURILE ARC / KURILE ARC / RISHIRI / RISHIRI / KUTSUGATA LAVA	SHORE OF KUTSUGATA	45.1	45.1	141.27	141.27	SAE			s_KM-8 [7760]	ANDESITE, BASALTIC [7760]									VOL					WR [7760]	52.43	1.42		17.5		1.68	6.49		9.19	5.23	0.16		0.67	4.22	0.3		0.63
[7760]	CONVERGENT MARGIN	KURILE ARC / KURILE ARC / RISHIRI / RISHIRI / KUTSUGATA LAVA	SHORE OF KUTSUGATA	45.1	45.1	141.27	141.27	SAE			s_KM-6 [7760]	ANDESITE, BASALTIC [7760]									VOL					WR [7760]	53.61	1.5		16.61		1.63	6.98		8.53	5.01	0.17		0.84	4.47	0.34		0.46
[7760]	CONVERGENT MARGIN	KURILE ARC / KURILE ARC / RISHIRI / RISHIRI / TANETOMI LAVA	UPPER LAVA	45.1	45.1	141.27	141.27	SAE			s_KR-64 [7760]	DACITE [7760]									VOL					WR [7760]	63.26	0.68		17.41		1.58	3.15		4.24	1.55	0.14		1.61	5.73	0.36		0.51
[7760]	CONVERGENT MARGIN	KURILE ARC / KURILE ARC / RISHIRI / RISHIRI		45.1	45.1	141.27	141.27	SAE			s_NM-3 [7760]	GRANODIORITE [7760]									PLU					WR [7760]	65.87	0.52		15.97		3.21	1.08		4.29	1.61	0.1		1.5	4.6	0.12		1.62
[4037]	CONVERGENT MARGIN	KURILE ARC / KURILE ARC / HOKKAIDO	ABASHIRI MAGMATIC PROVINCE	44.0473	44.0473	144.259	144.259	SAE			s_AB-7 [4037]	NOT GIVEN [4037]				CENOZOIC [4037]					VOL					WR [4037]	53.56	0.94		18.51		8.22			9.85	2.9	0.14		1.37	3.14	0.2
[4037]	CONVERGENT MARGIN	KURILE ARC / KURILE ARC / HOKKAIDO	ABASHIRI MAGMATIC PROVINCE	44.0154	44.0154	144.289	144.289	SAE			s_AB-3 [4037]	NOT GIVEN [4037]				CENOZOIC [4037]					VOL					WR [4037]	52.59	0.66		17.6		9.78			10.2	5.01	0.19		1.2	2.34	0.18
[4037]	CONVERGENT MARGIN	KURILE ARC / KURILE ARC / HOKKAIDO	ABASHIRI MAGMATIC PROVINCE	44.0017	44.0017	144.257	144.257	SAE			s_AB-5 [4037]	NOT GIVEN [4037]				CENOZOIC [4037]					VOL					WR [4037]	53.27	1		16.86		9.69			8.44	4.94	0.12		1.29	2.76	0.18
[4037]	CONVERGENT MARGIN	KURILE ARC / KURILE ARC / HOKKAIDO / YUBAEGAWA FORMATION	AKAN-KUTCHARO UPLIFT ZONE, S OF LAKE KUTCHARO-KO, ABASHIRI MAGMATIC PROVINCE	43.4364	43.4364	144.322	144.322	SAE			s_TY-94 [4037]	NOT GIVEN [4037]	2000000 [4037]	6000000 [4037]							VOL					WR [4037]	72.35	0.61		14.53		3.41			3.44	0.6	0.12		1.16	4.61	0.13
[4037]	CONVERGENT MARGIN	KURILE ARC / KURILE ARC / HOKKAIDO	AKAN-KUTCHARO UPLIFT ZONE, S OF LAKE KUTCHARO-KO, ABASHIRI MAGMATIC PROVINCE	43.366	43.366	144.137	144.137	SAE			s_AK-4 [4037]	NOT GIVEN [4037]	2000000 [4037]	6000000 [4037]							VOL					WR [4037]	50.75	0.85		21.18		9.11			10.99	2.71	0.17		0.61	3.04	0.15
[8791]	CONVERGENT MARGIN	KURILE ARC / KURILE ARC / HOKKAIDO / KAUNDAKE	GOSHIKIGAHARA VOLCANO, 1.5KM E OF KAUNDAKE, CENTRAL HOKKAIDO	43.5678	43.5678	142.879	142.879	SAE			s_K0803/2 [8791]	ANDESITE [8791]	950000 [8791]	1100000 [8791]		QUATERNARY [8791]					VOL					WR [8791]	62.04	0.89		15.93		6.91			5.55	3.26	0.12		2.36	3.15	0.17
[8791]	CONVERGENT MARGIN	KURILE ARC / KURILE ARC / HOKKAIDO / KAUNDAKE	GOSHIKIGAHARA VOLCANO, 500M E OF KAUNDAKE, CENTRAL HOKKAIDO	43.5656	43.5656	142.866	142.866	SAE			s_K0803/8 [8791]	DACITE [8791]	950000 [8791]	1100000 [8791]		QUATERNARY [8791]					VOL					WR [8791]	66.52	0.72		15.4		5.46			3.81	1.69	0.1		2.9	3.36	0.14
[8791]	CONVERGENT MARGIN	KURILE ARC / KURILE ARC / HOKKAIDO / KAUNDAKE	GOSHIKIGAHARA VOLCANO, SUMMIT OF KAUNDAKE, CENTRAL HOKKAIDO	43.5603	43.5603	142.854	142.854	SAE			s_K0803/9 [8791]	ANDESITE [8791]	950000 [8791]	1100000 [8791]		QUATERNARY [8791]					VOL					WR [8791]	59.07	0.92		16.84		7.83			6.6	3.26	0.13		1.84	3.26	0.18
[8791]	CONVERGENT MARGIN	KURILE ARC / KURILE ARC / HOKKAIDO / KAUNDAKE	GOSHIKIGAHARA VOLCANO, 0.9KM SW OF KAUNDAKE, CENTRAL HOKKAIDO	43.5603	43.5603	142.854	142.854	SAE			s_K0804/1 [8791]	ANDESITE [8791]	950000 [8791]	1100000 [8791]		QUATERNARY [8791]					VOL					WR [8791]	57.7	0.92		17.4		7.94			7.09	3.6	0.15		1.57	3.08	0.17
[8791]	CONVERGENT MARGIN	KURILE ARC / KURILE ARC / HOKKAIDO / KAUNDAKE	GOSHIKIGAHARA VOLCANO, SUMMIT OF PONCHUBETSUDAKE, CENTRAL HOKKAIDO	43.5997	43.5997	142.933	142.933	SAE			s_PC7830/6 [8791]	ANDESITE [8791]	950000 [8791]	1100000 [8791]		QUATERNARY [8791]					VOL					WR [8791]	59.3	0.97		16.97		7.36			6.36	3.17	0.14		1.69	3.24	0.19
[8791]	CONVERGENT MARGIN	KURILE ARC / KURILE ARC / HOKKAIDO / KAUNDAKE	GOSHIKIGAHARA VOLCANO, SHIBINAI RIVER, CENTRAL HOKKAIDO	43.5997	43.5997	142.933	142.933	SAE			s_S7829/3 [8791]	ANDESITE [8791]	950000 [8791]	1100000 [8791]		QUATERNARY [8791]					VOL					WR [8791]	59.5	0.94		16.69		7.51			6.41	3.09	0.14		1.88	3.4	0.17
[8791]	CONVERGENT MARGIN	KURILE ARC / KURILE ARC / HOKKAIDO / PONKAUNDAKE	GOSHIKIGAHARA VOLCANO, 3.3KM NNW OF PONKAUNDAKE, CENTRAL HOKKAIDO	43.605	43.605	142.819	142.819	SAE			s_PK0930/1 [8791]	DACITE [8791]	800000 [8791]			QUATERNARY [8791]					VOL					WR [8791]	63.42	0.81		16.58		5.7			5.2	1.83	0.09		2.38	3.67	0.21
[8791]	CONVERGENT MARGIN	KURILE ARC / KURILE ARC / HOKKAIDO / PONKAUNDAKE	GOSHIKIGAHARA VOLCANO, SUMMIT OF PONKAUNDAKE, CENTRAL HOKKAIDO	43.5803	43.5803	142.845	142.845	SAE			s_PK0804/3 [8791]	DACITE [8791]	800000 [8791]			QUATERNARY [8791]					VOL					WR [8791]	64.44	0.77		16.48		5.12			4.99	1.88	0.09		2.45	3.66	0.2
[8791]	CONVERGENT MARGIN	KURILE ARC / KURILE ARC / HOKKAIDO / PONKAUNDAKE	GOSHIKIGAHARA VOLCANO, 1.2KM ENE OF PONKAUNDAKE, CENTRAL HOKKAIDO	43.5803	43.5803	142.845	142.845	SAE			s_PK0804/8 [8791]	DACITE [8791]	800000 [8791]			QUATERNARY [8791]					VOL					WR [8791]	64.69	0.8		16.62		4.59			5.07	1.86	0.09		2.39	3.69	0.21
[8791]	CONVERGENT MARGIN	KURILE ARC / KURILE ARC / HOKKAIDO / PONKAUNDAKE	GOSHIKIGAHARA VOLCANO, 700M S OF PONKAUNDAKE, CENTRAL HOKKAIDO	43.4492	43.4492	142.843	142.843	SAE			s_PK0804/4 [8791]	DACITE [8791]	800000 [8791]			QUATERNARY [8791]					VOL					WR [8791]	63.01	0.79		16.34		5.91			5.04	2.61	0.08		2.16	3.45	0.22
[8791]	CONVERGENT MARGIN	KURILE ARC / KURILE ARC / HOKKAIDO / CHUBETSUDAKE	GOSHIKIGAHARA VOLCANO, 1KM SSW OF CHUBETSUDAKE, CENTRAL HOKKAIDO	43.5856	43.5856	142.895	142.895	SAE			s_C7920/1 [8791]	ANDESITE [8791]	750000 [8791]	750000 [8791]		QUATERNARY [8791]					VOL					WR [8791]	60.12	0.84		16.14		7.35			6.19	3.28	0.12		2.28	3.29	0.17
[8791]	CONVERGENT MARGIN	KURILE ARC / KURILE ARC / HOKKAIDO / CHUBETSUDAKE	GOSHIKIGAHARA VOLCANO, SUMMIT OF CHUBETSUDAKE, CENTRAL HOKKAIDO	43.5725	43.5725	142.893	142.893	SAE			s_C7920/3 [8791]	ANDESITE [8791]	750000 [8791]	750000 [8791]		QUATERNARY [8791]					VOL					WR [8791]	58.28	0.95		16.39		8.36			6.31	3.41	0.14		2.07	3.47	0.22
[8791]	CONVERGENT MARGIN	KURILE ARC / KURILE ARC / HOKKAIDO / GOSHIKIDAKE	GOSHIKIGAHARA VOLCANO, 0.6KM N OF GOSHIKIDAKE, CENTRAL HOKKAIDO	43.5725	43.5725	142.893	142.893	SAE			s_G0829/7 [8791]	ANDESITE [8791]	740000 [8791]	740000 [8791]		QUATERNARY [8791]					VOL					WR [8791]	60.34	0.9		16.81		7.41			5.74	3.38	0.14		1.82	3.18	0.19
[8791]	CONVERGENT MARGIN	KURILE ARC / KURILE ARC / HOKKAIDO / GOSHIKIDAKE	GOSHIKIGAHARA VOLCANO, 0.4KM SE OF GOSHIKIDAKE, CENTRAL HOKKAIDO	43.565	43.565	142.898	142.898	SAE			s_G0830/1 [8791]	ANDESITE [8791]	740000 [8791]	740000 [8791]		QUATERNARY [8791]					VOL					WR [8791]	57.13	0.98		17.06		8.31			7.54	3.48	0.15		1.65	3.25	0.2
[7073][4477][4238]	CONVERGENT MARGIN	KURILE ARC / KURILE ARC / HOKKAIDO	NISSHO, HIDAKA BELT	42.5	43.2	143.2	143.2	SAE			s_74HK41 [7073] / s_HK-41 [4477]	MONZOGRANITE, BIOTITE [7073] / TONALITE, PYROXENE-HORNBLENDE-BIOTITE [4477]	17300000 [4238]	17300000 [4238]		CENOZOIC [7073]				FINE-MEDIUM-GRAINED [7073]	PLU			F		WR [7073]	61.78	0.84		17.38		0.72	4.71		4.18	2.35	0.09		2.23	4.32	0.22		0.68	0.06
[7073][4477]	CONVERGENT MARGIN	KURILE ARC / KURILE ARC / HOKKAIDO	NISSHO, HIDAKA BELT	42.5	43.2	143.2	143.2	SAE			s_74HK44 [7073] / s_HK-44 [4477]	GRANODIORITE, CLINOPYROXENE-HORNBLENDE-BIOTITE [7073] / GRANODIORITE, BIOTITE [4477]				CENOZOIC [7073]				FINE-GRAINED, SLIGHTLY PORPHYRITIC [7073]	PLU			F		WR [7073]	66.64	0.55		16.13		0.52	3.34		2.55	1.14	0.06		3.85	4.35	0.14		0.54	0.06
[7073][4238]	CONVERGENT MARGIN	KURILE ARC / KURILE ARC / HOKKAIDO	NISSHO, HIDAKA BELT	42.5	43.2	143.2	143.2	SAE			s_74HK45 [7073] / s_HK-45 [4238]	MONZOGRANITE, BIOTITE [7073]	17300000 [4238]	17300000 [4238]		CENOZOIC [7073]				FINE-GRAINED [7073]	PLU			F		WR [7073]	76.66	0.16		12.55		0.24	0.75		0.58	0.09	0.02		4.95	3.7	0.07		0.19	0.04
[7073][4238]	CONVERGENT MARGIN	KURILE ARC / KURILE ARC / HOKKAIDO	NISSHO, HIDAKA BELT	42.5	43.2	143.2	143.2	SAE			s_74HK71 [7073] / s_HK-71 [4238]	MONZOGRANITE, BIOTITE [7073]	17300000 [4238]	17300000 [4238]		CENOZOIC [7073]				FINE-GRAINED, SLIGHTLY PORPHYRITIC [7073]	PLU			F		WR [7073]	69.24	0.37		15.52		0.35	2.48		2.1	0.95	0.05		3.88	3.9	0.11		0.36	0.04
[3100][5896]	CONVERGENT MARGIN	KURILE ARC / KURILE ARC / HOKKAIDO / NEMURO GROUP		43.16	43.16	145.115	145.115	SAE			s_M2 [3100]	MONZONITE [3100]									PLU			F		WR [3100]
[3100][5896]	CONVERGENT MARGIN	KURILE ARC / KURILE ARC / HOKKAIDO / NEMURO GROUP		43.3817	43.3817	145.677	145.677	SAE			s_N1-2 [3100]	DOLERITE, ALKALINE [3100] / DOLERITE [5896]									VOL			F		WR [3100]													1.36
[3100]	CONVERGENT MARGIN	KURILE ARC / KURILE ARC / HOKKAIDO / NEMURO GROUP		43.38	43.38	145.817	145.817	SAE			s_N2 [3100]	BASALT, AUGITE-OLIVINE [3100]									VOL			F		WR [3100]													0.521
[3100][5896]	CONVERGENT MARGIN	KURILE ARC / KURILE ARC / HOKKAIDO / NEMURO GROUP		43.38	43.38	145.817	145.817	SAE			s_N2-2 [3100]	BASALT, AUGITE-OLIVINE [3100] / BASALT [5896]									VOL			F		WR [3100]													0.502
[5896]	CONVERGENT MARGIN	KURILE ARC / KURILE ARC / HOKKAIDO / NEMURO GROUP		43.2733	43.2733	145.58	145.58	SAE			s_H2 [5896]	DOLERITE, ALKALINE [5896]									VOL			F		WR [5896]
[5904][9852]	CONVERGENT MARGIN	KURILE ARC / KURILE ARC / HOKKAIDO / NEMURO GROUP	CAPE HANASAKI, NEMURO PENINSULA	43.2833	43.2833	145.613	145.613	SAE			s_2707A [5904]	DOLERITE [5904]	88000000 [5904]	88000000 [5904]							VOL					WR [5904]	50.24	1.87		16.72		5.14	4.46		5.63	3.02	0.23		3.75	4.76	0.6		2.29	1.54
[5904][9852]	CONVERGENT MARGIN	KURILE ARC / KURILE ARC / HOKKAIDO / NEMURO GROUP	CAPE HANASAKI, NEMURO PENINSULA	43.2833	43.2833	145.613	145.613	SAE			s_2707B [5904]	DOLERITE [5904]									VOL					WR [5904]	51.84	1.76		17.49		2.36	4.44		6.31	2.58	0.21		3.58	4.73	0.52		2.59	1.6
[5904][9852]	CONVERGENT MARGIN	KURILE ARC / KURILE ARC / HOKKAIDO / NEMURO GROUP	CAPE HANASAKI, NEMURO PENINSULA	43.2833	43.2833	145.613	145.613	SAE			s_2707C [5904]	DOLERITE [5904]									VOL					WR [5904]	52.44	1.74		17.09		2.61	4.72		5.33	2.69	0.18		3.71	4.98	0.58		2.43	1.45
[5904][9852]	CONVERGENT MARGIN	KURILE ARC / KURILE ARC / HOKKAIDO / NEMURO GROUP	CAPE HANASAKI, NEMURO PENINSULA	43.2833	43.2833	145.613	145.613	SAE			s_2707D [5904]	TACHYLYTE [5904]									VOL					WR [5904]	45.21	0.82		18.07		5.4	4.7		4.04	2.89	0.3		0.36	7.03	0.63		6.81	3.45
[7073]	CONVERGENT MARGIN	KURILE ARC / KURILE ARC / HOKKAIDO	HIDAKA BELT, OTCHUBE	44.5	45	142.5	143	SAE			s_74HK09 [7073]	GRANODIORITE, HORNBLENDE-BIOTITE [7073]	16500000 [7073]	16500000 [7073]		MIOCENE [7073]				FINE-GRAINED [7073]	PLU			F		WR [7073]									5.32				2.04	3.88
[7073]	CONVERGENT MARGIN	KURILE ARC / KURILE ARC / HOKKAIDO	HIDAKA BELT, OTCHUBE	44.5	45	142.5	143	SAE			s_74HK06 [7073]	MONZOGRANITE, HORNBLENDE-BIOTITE [7073]				CENOZOIC [7073]				MEDIUM-GRAINED [7073]	PLU			F		WR [7073]									3.12				3.48	3.04
[7073]	CONVERGENT MARGIN	KURILE ARC / KURILE ARC / HOKKAIDO	HIDAKA BELT, OTCHUBE	44.5	45	142.5	143	SAE			s_74HK07 [7073]	MONZOGRANITE, BIOTITE [7073]				MIOCENE [7073]				MEDIUM-GRAINED [7073]	PLU			F		WR [7073]									3.12				3.5	3
[7073]	CONVERGENT MARGIN	KURILE ARC / KURILE ARC / HOKKAIDO	HIDAKA BELT, OTCHUBE	44.5	45	142.5	143	SAE			s_74HK10 [7073]	MONZOGRANITE, BIOTITE [7073]				CENOZOIC [7073]				FINE-GRAINED [7073]	PLU			F		WR [7073]									2.36				3.51	3.46
[7073]	CONVERGENT MARGIN	KURILE ARC / KURILE ARC / HOKKAIDO	HIDAKA BELT, OTCHUBE	44.5	45	142.5	143	SAE			s_74HK08 [7073]	MONZOGRANITE, BIOTITE [7073]				MIOCENE [7073]				MEDIUM-COARSE-GRAINED [7073]	PLU			F		WR [7073]									1.33				4.2	3.84
[7073]	CONVERGENT MARGIN	KURILE ARC / KURILE ARC / HOKKAIDO	HIDAKA BELT, OKUSHIBETSU	43.8	44.2	142.5	143	SAE			s_74HK29 [7073]	MONZOGRANITE, BIOTITE [7073]				MIOCENE [7073]				FINE-GRAINED [7073]	PLU			M		WR [7073]									1.15				4	3.9
[7073]	CONVERGENT MARGIN	KURILE ARC / KURILE ARC / HOKKAIDO	HIDAKA BELT, ICHINOHASHI	44	44.5	142.5	143	SAE			s_74HK26 [7073]	MONZOGRANITE, HORNBLENDE-BIOTITE [7073]	18500000 [7073]	18500000 [7073]		MIOCENE [7073]				MEDIUM-GRAINED [7073]	PLU			F		WR [7073]									2.51				3.56	3.8
[7073]	CONVERGENT MARGIN	KURILE ARC / KURILE ARC / HOKKAIDO	HIDAKA BELT, ICHINOHASHI	44	44.5	142.5	143	SAE			s_74HK28 [7073]	MONZOGRANITE, HORNBLENDE-BIOTITE [7073]				CENOZOIC [7073]				FINE-GRAINED [7073]	PLU			F		WR [7073]									2.19				3.75	3.62
[7073]	CONVERGENT MARGIN	KURILE ARC / KURILE ARC / HOKKAIDO	HIDAKA BELT, UTTSU	43.8	44.2	142.5	143	SAE			s_74HK21 [7073]	MONZOGRANITE, HORNBLENDE-BIOTITE [7073]	43400000 [7073]	43400000 [7073]		EOCENE [7073]				VERY FINE-GRAINED [7073]	PLU			F		WR [7073]									1.4				3.55	4.42
[7073]	CONVERGENT MARGIN	KURILE ARC / KURILE ARC / HOKKAIDO	HIDAKA BELT, UTTSU	43.8	44.2	142.5	143	SAE			s_74HK16 [7073]	MONZOGRANITE, HORNBLENDE-BIOTITE [7073]				CENOZOIC [7073]				FINE-GRAINED [7073]	PLU			F		WR [7073]									1.38				3.66	4
[7073]	CONVERGENT MARGIN	KURILE ARC / KURILE ARC / HOKKAIDO	NORTHERN HOKKAIDO, HIDAKA BELT, MONBETSU	44.2	44.7	143.3	143.8	SAE			s_74HK24 [7073]	MONZOGRANITE, BIOTITE [7073]	41500000 [7073]	41500000 [7073]		EOCENE [7073]				FINE-GRAINED, GRANOPHYRIC [7073]	PLU			M		WR [7073]									1.56				3.14	3.91
[7073]	CONVERGENT MARGIN	KURILE ARC / KURILE ARC / HOKKAIDO	NORTHERN HOKKAIDO, HIDAKA BELT, MONBETSU	44.2	44.7	143.3	143.8	SAE			s_74HK25 [7073]	MONZOGRANITE, BIOTITE [7073]				CENOZOIC [7073]				VERY FINE-GRAINED [7073]	PLU			F		WR [7073]									1.5				3.18	4.22
[7073]	CONVERGENT MARGIN	KURILE ARC / KURILE ARC / HOKKAIDO	NISSHO, HIDAKA BELT	42.5	43.2	143.2	143.2	SAE			s_74HK79 [7073]	GRANODIORITE, CLINOPYROXENE-HORNBLENDE-BIOTITE [7073]				CENOZOIC [7073]				FINE-MEDIUM-GRAINED, EQUIGRANULAR [7073]	PLU			F		WR [7073]									3.4				2.86	3.88
[7073]	CONVERGENT MARGIN	KURILE ARC / KURILE ARC / HOKKAIDO	NISSHO, HIDAKA BELT	42.5	43.2	143.2	143.2	SAE			s_74HK77 [7073]	GNEISS, HORNBLENDE-BIOTITE [7073]				CENOZOIC [7073]				FINE-MEDIUM-GRAINED, SLIGHTLY PORPHYRITIC [7073]	MET					WR [7073]									2.35				3.66	4
[7073]	CONVERGENT MARGIN	KURILE ARC / KURILE ARC / HOKKAIDO	NISSHO, HIDAKA BELT	42.5	43.2	143.2	143.2	SAE			s_74HK76 [7073]	GNEISS, BIOTITE [7073]	16600000 [7073]	16600000 [7073]		CENOZOIC [7073]				FINE-MEDIUM-GRAINED, SLIGHTLY PORPHYRITIC [7073]	MET					WR [7073]									2.72				2.9	4.25
[7073]	CONVERGENT MARGIN	KURILE ARC / KURILE ARC / HOKKAIDO	NISSHO, HIDAKA BELT	42.5	43.2	143.2	143.2	SAE			s_74HK78 [7073]	GNEISS, BIOTITE [7073]				CENOZOIC [7073]				FINE-GRAINED, HOMOGENEOUS [7073]	MET					WR [7073]									2.1				4.21	3.71
[7073]	CONVERGENT MARGIN	KURILE ARC / KURILE ARC / HOKKAIDO	NISSHO, HIDAKA BELT	42.5	43.2	143.2	143.2	SAE			s_74HK42 [7073]	GNEISS, BIOTITE [7073]				CENOZOIC [7073]				MEDIUM-COARSE-GRAINED, HETEROGENEOUS [7073]	MET					WR [7073]									2.56				3.8	3.66
[7073]	CONVERGENT MARGIN	KURILE ARC / KURILE ARC / HOKKAIDO	NISSHO, HIDAKA BELT	42.5	43.2	143.2	143.2	SAE			s_74HK43 [7073]	APLITE [7073]				CENOZOIC [7073]				VERY FINE-GRAINED [7073]	VEIN					WR [7073]									1.38				4.87	3.15
[7073]	CONVERGENT MARGIN	KURILE ARC / KURILE ARC / HOKKAIDO	NISSHO, HIDAKA BELT	42.5	43.2	143.2	143.2	SAE			s_74HK75 [7073]	MONZOGRANITE, BIOTITE [7073]				CENOZOIC [7073]				FINE-GRAINED [7073]	PLU			F		WR [7073]									2.33				3.63	3.53
[7073]	CONVERGENT MARGIN	KURILE ARC / KURILE ARC / HOKKAIDO	NISSHO, HIDAKA BELT	42.5	43.2	143.2	143.2	SAE			s_74HK74 [7073]	GRANODIORITE, BIOTITE [7073]				CENOZOIC [7073]				MEDIUM-COARSE-GRAINED [7073]	PLU			F		WR [7073]									2.88				3.05	3.7
[7073]	CONVERGENT MARGIN	KURILE ARC / KURILE ARC / HOKKAIDO	NISSHO, HIDAKA BELT	42.5	43.2	143.2	143.2	SAE			s_74HK73 [7073]	MONZOGRANITE, BIOTITE [7073]				CENOZOIC [7073]				MEDIUM-GRAINED, LEUCOCRATIC [7073]	PLU			F		WR [7073]									1.15				4.27	4.07
[7073]	CONVERGENT MARGIN	KURILE ARC / KURILE ARC / HOKKAIDO	NISSHO, HIDAKA BELT	42.5	43.2	143.2	143.2	SAE			s_74HK72 [7073]	GRANITE, SYENO, BIOTITE [7073]				CENOZOIC [7073]				FINE-GRAINED [7073]	PLU			F		WR [7073]									1.05				5.02	3.63
[7073]	CONVERGENT MARGIN	KURILE ARC / KURILE ARC / HOKKAIDO	NISSHO, HIDAKA BELT	42.5	43.2	143.2	143.2	SAE			s_74HK40 [7073]	MONZOGRANITE, BIOTITE [7073]				CENOZOIC [7073]				FINE-GRAINED, PORPHYRITIC [7073]	PLU			F		WR [7073]									2.32				3.66	3.82
[7073]	CONVERGENT MARGIN	KURILE ARC / KURILE ARC / HOKKAIDO	NISSHO, HIDAKA BELT	42.5	43.2	143.2	143.2	SAE			s_74HK37 [7073]	MONZOGRANITE, BIOTITE [7073]				CENOZOIC [7073]				FINE-GRAINED, GRANOPHYRIC [7073]	PLU			F		WR [7073]									0.8				4.84	3.45
[7073]	CONVERGENT MARGIN	KURILE ARC / KURILE ARC / HOKKAIDO	NISSHO, HIDAKA BELT	42.5	43.2	143.2	143.2	SAE			s_74HK39 [7073]	MONZOGRANITE, BIOTITE [7073]				CENOZOIC [7073]				FINE-GRAINED, SLIGHTLY PORPHYRITIC [7073]	PLU			F		WR [7073]									0.91				4.81	3.38
[7073]	CONVERGENT MARGIN	KURILE ARC / KURILE ARC / HOKKAIDO	NISSHO, HIDAKA BELT	42.5	43.2	143.2	143.2	SAE			s_74HK81 [7073]	MONZOGRANITE, BIOTITE [7073]				CENOZOIC [7073]				VERY COARSE-GRAINED, PORPHYRITIC [7073]	PLU			F		WR [7073]									1.82				3.82	3.9
[7073]	CONVERGENT MARGIN	KURILE ARC / KURILE ARC / HOKKAIDO	NISSHO, HIDAKA BELT	42.5	43.2	143.2	143.2	SAE			s_74HK80 [7073]	MONZOGRANITE, BIOTITE [7073]				CENOZOIC [7073]				VERY COARSE-GRAINED, PORPHYRITIC [7073]	PLU			F		WR [7073]									1.74				4	3.84
[7073]	CONVERGENT MARGIN	KURILE ARC / KURILE ARC / HOKKAIDO	NISSHO, HIDAKA BELT	42.5	43.2	143.2	143.2	SAE			s_74HK50 [7073]	GRANODIORITE, HORNBLENDE-BIOTITE [7073]				CENOZOIC [7073]				FINE-GRAINED, FOLIATED [7073]	PLU			F		WR [7073]									2.93				3.42	3.93
[7073]	CONVERGENT MARGIN	KURILE ARC / KURILE ARC / HOKKAIDO	NISSHO, HIDAKA BELT	42.5	43.2	143.2	143.2	SAE			s_74HK46 [7073]	HORNFELS, BIOTITE [7073]				CENOZOIC [7073]				VERY FINE-GRAINED [7073]	MET					WR [7073]									2.34				3.14	3
[7073]	CONVERGENT MARGIN	KURILE ARC / KURILE ARC / HOKKAIDO	HIDAKA BELT, TOMURAUSHI	42.5	43	142.5	143	SAE			s_74HK54 [7073]	GNEISS, BIOTITE [7073]				CENOZOIC [7073]				MEDIUM-GRAINED [7073]	MET					WR [7073]									3.06				2.81	3.7
[7073]	CONVERGENT MARGIN	KURILE ARC / KURILE ARC / HOKKAIDO	HIDAKA BELT, TOMURAUSHI	42.5	43	142.5	143	SAE			s_74HK55 [7073]	GNEISS, MUSCOVITE-BIOTITE [7073]				CENOZOIC [7073]				FINE-GRAINED [7073]	MET					WR [7073]									2.49				2.95	3.17
[7073]	CONVERGENT MARGIN	KURILE ARC / KURILE ARC / HOKKAIDO	HIDAKA BELT, TOMURAUSHI	42.5	43	142.5	143	SAE			s_74HK62 [7073]	SCHIST, BIOTITE [7073]				CENOZOIC [7073]				VERY FINE-GRAINED [7073]	MET					WR [7073]									2.25				4.37	3.26
[7073]	CONVERGENT MARGIN	KURILE ARC / KURILE ARC / HOKKAIDO	HIDAKA BELT, TOMURAUSHI	42.5	43	142.5	143	SAE			s_74HK59 [7073]	TONALITE, BIOTITE [7073]	17000000 [7073]	17000000 [7073]		CENOZOIC [7073]				VERY COARSE-GRAINED, GNEISSOSE [7073]	PLU			F		WR [7073]									3.62				2.65	3.72
[7073]	CONVERGENT MARGIN	KURILE ARC / KURILE ARC / HOKKAIDO	HIDAKA BELT, TOMURAUSHI	42.5	43	142.5	143	SAE			s_74HK60 [7073]	GRANODIORITE, BIOTITE [7073]				CENOZOIC [7073]				VERY COARSE-GRAINED, GNEISSOSE [7073]	PLU			F		WR [7073]									2.28				4.18	3.38
[7073]	CONVERGENT MARGIN	KURILE ARC / KURILE ARC / HOKKAIDO	HIDAKA BELT, TOMURAUSHI	42.5	43	142.5	143	SAE			s_74HK57 [7073]	GRANITE, SYENO, HORNBLENDE-BIOTITE [7073]				CENOZOIC [7073]				FINE-GRAINED [7073]	PLU			F		WR [7073]									0.76				4.88	3.96
[7073]	CONVERGENT MARGIN	KURILE ARC / KURILE ARC / HOKKAIDO	HIDAKA BELT, TOMURAUSHI	42.5	43	142.5	143	SAE			s_74HK64 [7073]	GABBRO, CLINOPYROXENE-HORNBLENDE [7073]				CENOZOIC [7073]				FINE-GRAINED [7073]	PLU			F		WR [7073]									10.06				0.24	3.51
[7073]	CONVERGENT MARGIN	KURILE ARC / KURILE ARC / HOKKAIDO	HIDAKA BELT, TOMURAUSHI	42.5	43	142.5	143	SAE			s_74HK65 [7073]	GABBRO, HORNBLENDE [7073]				CENOZOIC [7073]				COARSE-GRAINED [7073]	PLU			F		WR [7073]									9.43				0.48	3.5
[7073]	CONVERGENT MARGIN	KURILE ARC / KURILE ARC / HOKKAIDO	HIDAKA BELT, TOMURAUSHI	42.5	43	142.5	143	SAE			s_74HK61 [7073]	DIORITE, QUARTZ-BIOTITE-HORNBLENDE [7073]				CENOZOIC [7073]				FINE-GRAINED [7073]	PLU			F		WR [7073]									8.35				1.12	3.27
[7073]	CONVERGENT MARGIN	KURILE ARC / KURILE ARC / HOKKAIDO	HIDAKA BELT, TOMURAUSHI	42.5	43	142.5	143	SAE			s_74HK56 [7073]	DIORITE, QUARTZ-BIOTITE-HORNBLENDE [7073]				CENOZOIC [7073]				FINE-MEDIUM-GRAINED [7073]	PLU			F		WR [7073]									7.25				1.26	3.25
[7073]	CONVERGENT MARGIN	KURILE ARC / KURILE ARC / HOKKAIDO	HIDAKA BELT, TOMURAUSHI	42.5	43	142.5	143	SAE			s_74HK47 [7073]	GABBRO, BIOTITE-HORNBLENDE [7073]				CENOZOIC [7073]				VERY FINE-GRAINED [7073]	PLU			F		WR [7073]									8.91				1.16	3.47
[7073]	CONVERGENT MARGIN	KURILE ARC / KURILE ARC / HOKKAIDO	HIDAKA BELT, TOMURAUSHI	42.5	43	142.5	143	SAE			s_74HK48 [7073]	NOT GIVEN [7073]				CENOZOIC [7073]				FINE-GRAINED [7073]	PLU			F		WR [7073]									6				2	3.9
[7073]	CONVERGENT MARGIN	KURILE ARC / KURILE ARC / HOKKAIDO	HIDAKA BELT, SARURU RIVER	42	42.4	143	143.5	SAE			s_74HK86 [7073]	GNEISS, GRAPHITE-BIOTITE [7073]				CENOZOIC [7073]				FINE-GRAINED [7073]	MET					WR [7073]									3.28				2.66	3.41
[7073]	CONVERGENT MARGIN	KURILE ARC / KURILE ARC / HOKKAIDO	HIDAKA BELT, SARURU RIVER	42	42.4	143	143.5	SAE			s_74HK87 [7073]	GRANITE-GNEISS, BIOTITE [7073]				OLIGOCENE [7073]				FINE-MEDIUM-GRAINED [7073]	MET					WR [7073]									3.1				2.68	3.42
[7073]	CONVERGENT MARGIN	KURILE ARC / KURILE ARC / HOKKAIDO	HIDAKA BELT, SARURU RIVER	42	42.4	143	143.5	SAE			s_74HK88 [7073]	GRANITE-GNEISS, BIOTITE [7073]				CENOZOIC [7073]				FINE-MEDIUM-GRAINED [7073]	MET					WR [7073]									3.32				2.45	3.4
[truncated: 2,331 more rows]
[truncated: 121 more columns]

## Sheet: Raw Mg# RI
CITATIONS	TECTONIC SETTING	LOCATION	LOCATION COMMENT	LATITUDE MIN	LATITUDE MAX	LONGITUDE MIN	LONGITUDE MAX	LAND OR SEA	ELEVATION MIN	ELEVATION MAX	SAMPLE NAME	ROCK NAME	MIN. AGE (YRS.)	MAX. AGE (YRS.)	GEOL.	AGE	ERUPTION DAY	ERUPTION MONTH	ERUPTION YEAR	ROCK TEXTURE	ROCK TYPE	DRILL DEPTH MIN	DRILL DEPTHAX	ALTERATION	MINERAL	MATERIAL	SIO2(WT%)	TIO2(WT%)	B2O3(WT%)	AL2O3(WT%)	CR2O3(WT%)	FE2O3(WT%)	FEO(WT%)	FEOT(WT%)	CAO(WT%)	MGO(WT%)	MNO(WT%)	NIO(WT%)	K2O(WT%)	NA2O(WT%)	P2O5(WT%)	Mg#	RI	H2O(WT%)	H2OP(WT%)	H2OM(WT%)	H2OT(WT%)	CO2(WT%)	CO1(WT%)
[truncated: 278 more rows]
[truncated: 123 more columns]

[truncated: 1 more sheets: Final]
