# Supplementary material for: Latitude-dependent oxygen fugacity in arc magmas
Source: Nat Commun. 2024 Jul 18;15:6050. doi: 10.1038/s41467-024-50337-6 (PMC11258285; doi:10.1038/s41467-024-50337-6)
Supplement: Supplementary file 19 — Source data [file 41467_2024_50337_MOESM19_ESM.zip › Raw data filtering process/LESSER_ANTILLES 6.5.xlsx]

## Sheet: Raw Si Mg
CITATIONS	TECTONIC SETTING	LOCATION	LOCATION COMMENT	LATITUDE MIN	LATITUDE MAX	LONGITUDE MIN	LONGITUDE MAX	LAND OR SEA	ELEVATION MIN	ELEVATION MAX	SAMPLE NAME	ROCK NAME	MIN. AGE (YRS.)	MAX. AGE (YRS.)	GEOL.	AGE	ERUPTION DAY	ERUPTION MONTH	ERUPTION YEAR	ROCK TEXTURE	ROCK TYPE	DRILL DEPTH MIN	DRILL DEPTHAX	ALTERATION	MINERAL	MATERIAL	SIO2(WT%)	TIO2(WT%)	B2O3(WT%)	AL2O3(WT%)	CR2O3(WT%)	FE2O3(WT%)	FEO(WT%)	FEOT(WT%)	CAO(WT%)	MGO(WT%)	MNO(WT%)	NIO(WT%)	K2O(WT%)	NA2O(WT%)	P2O5(WT%)	H2O(WT%)	H2OP(WT%)	H2OM(WT%)	H2OT(WT%)	CO2(WT%)	CO1(WT%)	F(WT%)	CL(WT%)
[2494][13520][2577]	CONVERGENT MARGIN	LESSER ANTILLES / LESSER ANTILLES / SAINT EUSTATIUS (STATIA)		17.55	17.55	-63	-63	SAE			s_SE8228 [2494]	BASALT [2494] / NOT GIVEN [13520] / THOLEIITE [2577]	8250 [2494]	8250 [2494]							VOL					WR [2494]	54.68	0.73		18.55				7.13	9.08	4.23	0.18		0.51	3.17	0.1
[2577]	CONVERGENT MARGIN	LESSER ANTILLES / LESSER ANTILLES / SAINT EUSTATIUS (STATIA)		17.55	17.55	-63	-63	SAE			s_SE8237 [2577]	THOLEIITE [2577]									VOL					WR [2577]
[2577]	CONVERGENT MARGIN	LESSER ANTILLES / LESSER ANTILLES / SAINT EUSTATIUS (STATIA)		17.55	17.55	-63	-63	SAE			s_SE8240 [2577]	THOLEIITE [2577]									VOL					WR [2577]
[2577]	CONVERGENT MARGIN	LESSER ANTILLES / LESSER ANTILLES / SAINT EUSTATIUS (STATIA)		17.55	17.55	-63	-63	SAE			s_SE8241 [2577]	THOLEIITE [2577]									VOL					WR [2577]
[3325][2577][3161][4700]	CONVERGENT MARGIN	LESSER ANTILLES / LESSER ANTILLES / REDONDA		16.97	16.97	-62.32	-62.32	SAE			s_R8202 [3325]	BASALT [3325] / THOLEIITE [2577]									VOL				HE3_HE4(R/R(A)) from CLINOPYROXENE [4700]	WR [3325] / MIN [4700]	48.85									6.39
[2494][2577][19156][4700]	CONVERGENT MARGIN	LESSER ANTILLES / LESSER ANTILLES / REDONDA		16.97	16.97	-62.32	-62.32	SAE			s_R8204 [2494]	BASALT [2494] / THOLEIITE [2577] / NOT GIVEN [19156]									VOL				HE3_HE4(R/R(A)) from OLIVINE [4700]	WR [2494] / MIN [4700]	49.24	0.78		19.79				9.16	11.15	6.2	0.19		0.47	2.31	0.14
[3286][2773]	CONVERGENT MARGIN	LESSER ANTILLES / LESSER ANTILLES / GRENADA / MOUNT ST. CATHERINE		12.2	12.2	-61.7	-61.7	SAE			s_109 [3286]	ANDESITE [3286]	500000 [2773]	2000000 [2773]							VOL					WR [3286]	52.08	1.022		18.89		8.54			8.82	4.31	0.149		1.312	4.01	0.406
[3325][3286][3396][2773]	CONVERGENT MARGIN	LESSER ANTILLES / LESSER ANTILLES / GRENADA / MOUNT ST. CATHERINE		12.2	12.2	-61.7	-61.7	SAE			s_225B [3325]	BASALT [3325] / ANKARAMITE [3286]	500000 [2773]	2000000 [2773]						CLINOPYROXENE-PHYRIC [3325]	VOL					WR [3325]	49.16	0.992		17.15		9.83			12.73	5.76	0.143		1.037	2.84	0.19
[3286][2773]	CONVERGENT MARGIN	LESSER ANTILLES / LESSER ANTILLES / GRENADA / MOUNT ST. CATHERINE		12.2	12.2	-61.7	-61.7	SAE			s_230 [3286]	ANKARAMITE [3286]	500000 [2773]	2000000 [2773]							VOL					WR [3286]	52.03	0.822		17.64		8.39			10.5	4.68	0.139		1.456	3.48	0.232
[3325][3286][3396][2773]	CONVERGENT MARGIN	LESSER ANTILLES / LESSER ANTILLES / GRENADA / MOUNT ST. CATHERINE		12.2	12.2	-61.7	-61.7	SAE			s_337 [3325]	BASALT [3325] / ANDESITE [3286]	500000 [2773]	2000000 [2773]						CLINOPYROXENE-PHYRIC [3325]	VOL					WR [3325]	53.75	0.765		17.57		7.86			10.01	4.08	0.152		1.562	3.71	0.235
[3325][3286][3396]	CONVERGENT MARGIN	LESSER ANTILLES / LESSER ANTILLES / GRENADA / MOUNT ST. CATHERINE		12.2	12.2	-61.7	-61.7	SAE			s_380 [3325]	BASALT [3325] / ANKARAMITE [3286]	500000 [3286]	2000000 [3286]						CLINOPYROXENE-PHYRIC [3325]	VOL					WR [3325]	48.32	0.973		18.4		10.91			12.21	4.99	0.17		1.158	2.39	0.219
[3286][2773]	CONVERGENT MARGIN	LESSER ANTILLES / LESSER ANTILLES / GRENADA / MOUNT GRANBY	FEDON^S CAMP	12	12.25	-61.5	-61.75	SAE			s_239 [3286]	ANKARAMITE [3286]	1000000 [2773]	3000000 [2773]							VOL					WR [3286]	47.38	0.996		16.68		10.51			13.49	6.45	0.175		1.033	2.39	0.172
[2597][2773]	CONVERGENT MARGIN	LESSER ANTILLES / LESSER ANTILLES / GRENADA / MOUNT GRANBY	FEDON^S CAMP	12	12.25	-61.5	-61.75	SAE			s_483 [2597]	BASANITOID [2597]	2000000 [2773]	5000000 [2773]							VOL					WR [2597]	44.7	1.16		14.76				9.32	11.99	11.81	0.32		1.27	3.4	0.24
[3286][2773]	CONVERGENT MARGIN	LESSER ANTILLES / LESSER ANTILLES / GRENADA / MOUNT GRANBY	FEDON^S CAMP	12	12.25	-61.5	-61.75	SAE			s_487A [3286]	ANKARAMITE [3286]	1000000 [2773]	3000000 [2773]							VOL					WR [3286]	48.92	1.061		17.6		9.79			11.98	5.61	0.175		1.173	2.84	0.187
[3325][3286][3396]	CONVERGENT MARGIN	LESSER ANTILLES / LESSER ANTILLES / GRENADA / MOUNT MORITZ	MT. MAITLAND	12	12.25	-61.5	-61.75	SAE			s_450 [3325]	BASALT [3325] / ANKARAMITE [3286]								CLINOPYROXENE-PHYRIC [3325]	VOL					WR [3325]	47.17	0.963		15.58		11.3			14.43	7.06	0.183		0.515	2.12	0.124
[3286][2773]	CONVERGENT MARGIN	LESSER ANTILLES / LESSER ANTILLES / GRENADA / MOUNT MORITZ	MT. MAITLAND	12	12.25	-61.5	-61.75	SAE			s_454 [3286]	ANKARAMITE [3286]	7000000 [2773]	14000000 [2773]							VOL					WR [3286]	47.42	0.965		15.67		11.17			14.37	7.07	0.171		0.641	2.16	0.126
[2696]	CONVERGENT MARGIN	LESSER ANTILLES / LESSER ANTILLES / ST. LUCIA		13.75	14.5	-60.9	-61.1	SAE			s_7 [2696]	NOT GIVEN [2696]									VOL					WR [2696]	72.1	0.3		13.7		1.2	2.6		2.9	0	0.3		2	4.9	0.1
[19277]	CONVERGENT MARGIN	LESSER ANTILLES / LESSER ANTILLES / MONTSERRAT	S COAST OF MONTSERRAT	16.6767	16.6767	-62.1693	-62.1693	SAE			s_SSH3 [19277]	BASALT [19277]									VOL					WR [19277]	49.22	1		18.67				9.81	10.93	5.93	0.18		0.63	2.45	0.12
[19277]	CONVERGENT MARGIN	LESSER ANTILLES / LESSER ANTILLES / MONTSERRAT	S COAST OF MONTSERRAT	16.6762	16.6762	-62.1683	-62.1683	SAE			s_SSH4 [19277]	BASALT [19277]									VOL					WR [19277]	50.87	0.87		19.2				8.62	10.65	4.83	0.18		0.69	2.73	0.13
[19277]	CONVERGENT MARGIN	LESSER ANTILLES / LESSER ANTILLES / MONTSERRAT	S COAST OF MONTSERRAT	16.6913	16.6913	-62.1487	-62.1487	SAE			s_SSH5B [19277]	ANDESITE [19277]									VOL					WR [19277]	58.77	0.59		17.95				6.82	7.27	3.19	0.19		0.6	3.52	0.15
[19277]	CONVERGENT MARGIN	LESSER ANTILLES / LESSER ANTILLES / MONTSERRAT	S COAST OF MONTSERRAT	16.6923	16.6923	-62.1479	-62.1479	SAE			s_SSH10 [19277]	BASALT [19277]									VOL					WR [19277]	48.06	0.97		18.89				9.58	10.96	5.33	0.19		0.59	2.53	0.1
[19277]	CONVERGENT MARGIN	LESSER ANTILLES / LESSER ANTILLES / MONTSERRAT	S COAST OF MONTSERRAT	16.69	16.69	-62.1488	-62.1488	SAE			s_SSH7G [19277]	BASALT [19277]									VOL					WR [19277]	47.84	0.9		19.3				9.28	11.52	5.33	0.18		0.53	2.41	0.09
[19277]	CONVERGENT MARGIN	LESSER ANTILLES / LESSER ANTILLES / MONTSERRAT	S COAST OF MONTSERRAT	16.69	16.69	-62.1488	-62.1488	SAE			s_SSH7B [19277]	BASALT [19277]									VOL					WR [19277]	50.19	0.77		19.67				8.12	10.39	4.58	0.18		0.34	2.69	0.11
[19277]	CONVERGENT MARGIN	LESSER ANTILLES / LESSER ANTILLES / MONTSERRAT	S COAST OF MONTSERRAT	16.6769	16.6769	-62.179	-62.179	SAE			s_SSH1F [19277]	ANDESITE, BASALTIC [19277]									VOL					WR [19277]	52.69	0.87		17.63				7.88	9.04	4.17	0.18		0.77	3.21	0.21
[5033][3372]	CONVERGENT MARGIN	LESSER ANTILLES / LESSER ANTILLES / ST. KITTS / MOUNT MISERY		17.25	17.5	-62.6	-62.85	SAE			s_SK11 [5033]	BASALT [5033] / BASALT, ANDESITIC [3372]									VOL					WR [5033]	50.3
[5033][3372]	CONVERGENT MARGIN	LESSER ANTILLES / LESSER ANTILLES / ST. KITTS / MOUNT MISERY		17.25	17.5	-62.6	-62.85	SAE			s_SK6 [5033]	BASALT [5033] / BASALT, ANDESITIC [3372]									VOL					WR [5033]	49
[3325][2577]	CONVERGENT MARGIN	LESSER ANTILLES / LESSER ANTILLES / SAINT EUSTATIUS (STATIA)		17.55	17.55	-63	-63	SAE			s_SE8213 [3325]	BASALT [3325] / THOLEIITE [2577]									VOL					WR [3325]	55.81									3.66
[2577][3161]	CONVERGENT MARGIN	LESSER ANTILLES / LESSER ANTILLES / SAINT EUSTATIUS (STATIA)		17.55	17.55	-63	-63	SAE			s_SE8238 [2577]	THOLEIITE [2577] / ANDESITE [3161]									VOL					WR [2577]
[3325][2577]	CONVERGENT MARGIN	LESSER ANTILLES / LESSER ANTILLES / SAINT EUSTATIUS (STATIA)		17.55	17.55	-63	-63	SAE			s_SE8245 [3325]	BASALT [3325] / THOLEIITE [2577]									VOL					WR [3325]	57.73									3.38
[2494][13520][2577][3325]	CONVERGENT MARGIN	LESSER ANTILLES / LESSER ANTILLES / SAINT EUSTATIUS (STATIA)		17.55	17.55	-63	-63	SAE			s_SE8248 [2494]	BASALT [2494] / NOT GIVEN [13520] / THOLEIITE [2577]									VOL					WR [2494]	53.44	0.85		18.89				7.81	9.46	4.39	0.19		0.57	3.52	0.1
[3325][2577]	CONVERGENT MARGIN	LESSER ANTILLES / LESSER ANTILLES / SAINT EUSTATIUS (STATIA)		17.55	17.55	-63	-63	SAE			s_SE8249 [3325]	BASALT [3325] / THOLEIITE [2577]									VOL					WR [3325]	58.92									3
[3102][3903][174]	CONVERGENT MARGIN	LESSER ANTILLES / LESSER ANTILLES / MARTINIQUE		14.5	14.5	-61	-61	SAE			s_IR [3102] / s_I.R. [3903]	BASALT [3102] / BASALT, PICRITIC [3903]									VOL			F		WR [3102]	47.8	0.73		15.57		3.04	6.42		10.97	13.43	0.2		0.28	1.95	0.08		0.25	0.08
[2494][7092]	CONVERGENT MARGIN	LESSER ANTILLES / LESSER ANTILLES / THE GRENADINES	ILE DE CAILLE	12.3	12.7	-61.5	-61.5	SAE			s_RW33 [2494]	BASALT [2494] / NOT GIVEN [7092]	1000 [2494]	1000 [2494]							VOL					WR [2494]	47.91	0.87		15.31				8.43	11.09	11.64	0.16		0.54	2.29	0.11
[2494][13520]	CONVERGENT MARGIN	LESSER ANTILLES / LESSER ANTILLES / THE GRENADINES	ILE DE CAILLE	12.3	12.7	-61.5	-61.5	SAE			s_RW35 [2494] / s_RW 35 [13520]	BASALT [2494] / NOT GIVEN [13520]	1000 [2494]	1000 [2494]							VOL					WR [2494]	47.19	0.9		15.67				8.48	11.75	10.79	0.16		0.47	2.26	0.13
[3772]	CONVERGENT MARGIN	LESSER ANTILLES / LESSER ANTILLES / ST. VINCENT / LA SOUFRIERE		13.1	13.4	-61	-61.3	SAE			s_V37472 [3772]	NOT GIVEN [3772]									PLU					WR [3772]	38.89	0.69		18.45				7.85	29.06	4.76	0.21		0	0.04
[2494][3282][13520][2577][409]	CONVERGENT MARGIN	LESSER ANTILLES / LESSER ANTILLES / ST. KITTS	N SIDE OF SCOTCH BONNET, SALT POND PENINSULA	17.25	17.5	-62.6	-62.85	SAE			s_K106 [2494] / s_STVK 106 [409]	BASALT [2494] / RHYOLITE [3282] / NOT GIVEN [13520] / THOLEIITE [2577]									VOL					WR [2494] / GL [409]	74.68	0.19		13.53		1.83		1.65	2.02	0.16	0.06		2.66	3.92	0.03
[2494][3282][13520]	CONVERGENT MARGIN	LESSER ANTILLES / LESSER ANTILLES / ST. KITTS / MOUNT MISERY	RECENT FLOW FROM MT. MISERY, ON COAST AT FIG TREE	17.25	17.5	-62.6	-62.85	SAE			s_20665 [2494]	BASALT [2494] / NOT GIVEN [13520]									VOL					WR [2494]	49.65	0.96		20.51		9.32		8.39	11.21	4.53	0.17		0.37	2.68	0.1
[3102][4700]	CONVERGENT MARGIN	LESSER ANTILLES / LESSER ANTILLES / ST. KITTS / MOUNT MISERY	RECENT FLOW FROM MT. MISERY, ON COAST AT FIG TREE	17.25	17.5	-62.6	-62.85	SAE			s_STK104 [3102]	BASALT [3102]								PLAGIOCLASE-PHYRIC [3102]	VOL				HE3_HE4(R/R(A)) from OLIVINE [4700]	WR [3102] / MIN [4700]	49.3
[4229]	CONVERGENT MARGIN	LESSER ANTILLES / LESSER ANTILLES / MONTSERRAT / SOUFRIERE HILLS		16.72	16.72	-62.18	-62.18	SAE			s_MONT128 [4229]	ANDESITE [4229]						12	1995	POORLY VESICULAR [4229]	VOL					GL [4229]	59.72	0.58		18.26				6.61	7.43	2.8	0.13		0.92	3.33	0.14
[4229]	CONVERGENT MARGIN	LESSER ANTILLES / LESSER ANTILLES / MONTSERRAT / SOUFRIERE HILLS		16.72	16.72	-62.18	-62.18	SAE			s_MONT140 [4229]	ANDESITE [4229]						5	1996	POORLY VESICULAR [4229]	VOL					GL [4229]	59.46	0.66		17.9				6.89	7.53	2.77	0.23		0.81	3.64	0.15
[4229]	CONVERGENT MARGIN	LESSER ANTILLES / LESSER ANTILLES / MONTSERRAT / SOUFRIERE HILLS		16.72	16.72	-62.18	-62.18	SAE			s_MONT153 [4229]	ANDESITE [4229]						9	1996	POORLY VESICULAR [4229]	VOL					GL [4229]	60.11	0.67		17.53				7.1	7.44	2.89	0.18		0.78	3.49	0.11
[3325][3396]	CONVERGENT MARGIN	LESSER ANTILLES / LESSER ANTILLES / GRENADA / C-SERIES		12	12.25	-61.5	-61.75	SAE			s_109 [3325]	BASALT [3325]								CLINOPYROXENE-PHYRIC [3325]	VOL					WR [3325]	52.08									4.31
[3325][3286][3396][2773]	CONVERGENT MARGIN	LESSER ANTILLES / LESSER ANTILLES / GRENADA / C-SERIES		12	12.25	-61.5	-61.75	SAE			s_169 [3325]	BASALT [3325] / ANKARAMITE [3286]	20000000 [2773]	20000000 [2773]						CLINOPYROXENE-PHYRIC [3325]	VOL					WR [3325]
[3325][3396]	CONVERGENT MARGIN	LESSER ANTILLES / LESSER ANTILLES / GRENADA / C-SERIES		12	12.25	-61.5	-61.75	SAE			s_239 [3325]	BASALT [3325]								CLINOPYROXENE-PHYRIC [3325]	VOL					WR [3325]	47.38									6.44
[2597][3325][3286][3396][2773]	CONVERGENT MARGIN	LESSER ANTILLES / LESSER ANTILLES / GRENADA / C-SERIES		12	12.25	-61.5	-61.75	SAE			s_358 [2597]	BASALT, ANKARAMITIC [2597] / BASALT [3325] / ANKARAMITE [3286]	20000000 [2773]	20000000 [2773]						CLINOPYROXENE-PHYRIC [3325]	VOL					WR [2597]	48.81	0.89		18.17				8.57	11.45	5.79	0.22		1.83	3.07	0.25
[3325][3396]	CONVERGENT MARGIN	LESSER ANTILLES / LESSER ANTILLES / GRENADA / C-SERIES		12	12.25	-61.5	-61.75	SAE			s_454 [3325]	BASALT [3325]								CLINOPYROXENE-PHYRIC [3325]	VOL					WR [3325]	47.42									7.07
[3325][3286][3396]	CONVERGENT MARGIN	LESSER ANTILLES / LESSER ANTILLES / GRENADA / C-SERIES		12	12.25	-61.5	-61.75	SAE			s_6073 [3325]	BASALT [3325]								CLINOPYROXENE-PHYRIC [3325]	VOL					WR [3325]	49.79	0.918		18.79		10.29			10.95	4.43	0.173		0.675	3.5	0.211
[3325][3286][3396]	CONVERGENT MARGIN	LESSER ANTILLES / LESSER ANTILLES / GRENADA / MOUNT GRANBY / C-SERIES	FEDON^S CAMP	12.128	12.128	-61.75	-61.75	SAE			s_6155 [3325]	BASALT [3325]								CLINOPYROXENE-PHYRIC [3325]	VOL					WR [3325]	46.96	0.966		16.16		10.59			14.53	7.57	0.172		1.005	1.82	0.196
[3325][3286][3396]	CONVERGENT MARGIN	LESSER ANTILLES / LESSER ANTILLES / GRENADA / C-SERIES		12.113	12.113	-61.673	-61.673	SAE			s_6104 [3325]	BASALT [3325]								CLINOPYROXENE-PHYRIC [3325]	VOL					WR [3325]	47.29	0.852		15.57		11.14			13.87	7.45	0.187		1.027	1.97	0.178
[3325][3286][3396]	CONVERGENT MARGIN	LESSER ANTILLES / LESSER ANTILLES / GRENADA / MOUNT MORITZ / C-SERIES	MOUNT MAITLAND	12.078	12.078	-61.753	-61.753	SAE			s_6264 [3325]	BASALT [3325]	1000000 [3286]	14000000 [3286]						CLINOPYROXENE-PHYRIC [3325]	VOL					WR [3325]	48.05	0.89		16.04		10.77			13.44	6.61	0.159		0.739	2.43	0.24
[3325][3286][3396]	CONVERGENT MARGIN	LESSER ANTILLES / LESSER ANTILLES / GRENADA / MOUNT ST. CATHERINE / C-SERIES		12.217	12.217	-61.6888	-61.6888	SAE			s_6127 [3325]	BASALT [3325]	500000 [3286]	2000000 [3286]						CLINOPYROXENE-PHYRIC [3325]	VOL					WR [3325]	48.99	0.986		16.76		10.3			12.63	6.26	0.16		1.007	2.44	0.182
[3325][3286][3396]	CONVERGENT MARGIN	LESSER ANTILLES / LESSER ANTILLES / GRENADA / MOUNT GRANBY / C-SERIES	FEDON^S CAMP	12.117	12.117	-61.722	-61.722	SAE			s_6177 [3325]	BASALT [3325]	1000000 [3286]	3000000 [3286]						CLINOPYROXENE-PHYRIC [3325]	VOL					WR [3325]	51.07	0.843		17.93		9.02			10.66	5.78	0.155		1.074	2.87	0.23
[3472][3325]	CONVERGENT MARGIN	LESSER ANTILLES / LESSER ANTILLES / BEQUIA (THE GRENADINES)		12.5	12.5	-61.5	-61.5	SAE			s_BQ1 [3472]	BASALT [3472]								PILOTAXITIC [3472]	VOL					WR [3472]	51.02	0.91		21.03				7.93	10.16	3.39	0.166		0.598	3.5	0.176
[3472][3325]	CONVERGENT MARGIN	LESSER ANTILLES / LESSER ANTILLES / BEQUIA (THE GRENADINES)		12.5	12.5	-61.5	-61.5	SAE			s_BQ11 [3472]	BASALT [3472]								INTERGRANULAR [3472]	VOL					WR [3472]	50.39	0.828		19.08				8.3	10.62	5.94	0.172		0.567	2.7	0.107
[3472][3325]	CONVERGENT MARGIN	LESSER ANTILLES / LESSER ANTILLES / BEQUIA (THE GRENADINES)		12.5	12.5	-61.5	-61.5	SAE			s_BQ12 [3472]	BASALT [3472]								INTERGRANULAR [3472]	VOL					WR [3472]	50.27	0.832		18.9				8.28	11.25	5.34	0.16		0.526	2.4	0.104
[3472][3325]	CONVERGENT MARGIN	LESSER ANTILLES / LESSER ANTILLES / BEQUIA (THE GRENADINES)		12.5	12.5	-61.5	-61.5	SAE			s_BQ14 [3472]	ANDESITE [3472] / BASALT [3325]								INTERGRANULAR [3472]	VOL					WR [3472]	56.1	0.753		19.31				7.72	7.78	2.52	0.137		0.625	3.67	0.171
[3472][3325]	CONVERGENT MARGIN	LESSER ANTILLES / LESSER ANTILLES / BEQUIA (THE GRENADINES)		12.5	12.5	-61.5	-61.5	SAE			s_BQ18 [3472]	ANDESITE [3472] / BASALT [3325]								FELSITIC [3472]	VOL					WR [3472]	61.02	0.525		18.24				6.72	5.57	1.93	0.1		0.926	3.93	0.173
[3472][3325]	CONVERGENT MARGIN	LESSER ANTILLES / LESSER ANTILLES / BEQUIA (THE GRENADINES)		12.5	12.5	-61.5	-61.5	SAE			s_BQ19 [3472]	BASALT [3472]								INTERGRANULAR [3472]	VOL					WR [3472]	50.28	0.904		22.18				7.77	10.39	3.03	0.176		1.119	3.29	0.171
[3472][3325]	CONVERGENT MARGIN	LESSER ANTILLES / LESSER ANTILLES / BEQUIA (THE GRENADINES)		12.5	12.5	-61.5	-61.5	SAE			s_BQ2 [3472]	BASALT [3472]								INTERGRANULAR [3472]	VOL					WR [3472]	49.49	0.804		18.42				8.48	11.71	7.1	0.178		0.584	2.52	0.105
[3472][3325]	CONVERGENT MARGIN	LESSER ANTILLES / LESSER ANTILLES / BEQUIA (THE GRENADINES)		12.5	12.5	-61.5	-61.5	SAE			s_BQ25 [3472]	BASALT [3472]								PILOTAXITIC [3472]	VOL					WR [3472]	51.42	0.85		18.39				8.66	10.48	5.27	0.184		0.404	3.11	0.12
[3472][3325]	CONVERGENT MARGIN	LESSER ANTILLES / LESSER ANTILLES / BEQUIA (THE GRENADINES)		12.5	12.5	-61.5	-61.5	SAE			s_BQ26 [3472]	BASALT [3472]								PILOTAXITIC [3472]	VOL					WR [3472]	51.07	0.915		21.73				8.03	10.57	3.21	0.144		0.388	3.03	0.099
[3472][3325]	CONVERGENT MARGIN	LESSER ANTILLES / LESSER ANTILLES / BEQUIA (THE GRENADINES)		12.5	12.5	-61.5	-61.5	SAE			s_BQ5 [3472]	BASALT [3472]								INTERGRANULAR [3472]	VOL					WR [3472]	49.48	0.727		16.5				8.99	10.98	7.9	0.235		0.321	2.56	0.095
[3472][3325]	CONVERGENT MARGIN	LESSER ANTILLES / LESSER ANTILLES / BEQUIA (THE GRENADINES)		12.5	12.5	-61.5	-61.5	SAE			s_BQ6 [3472]	BASALT [3472]								INTERGRANULAR [3472]	VOL					WR [3472]	49.87	1.082		19.39				8.79	10.18	4.68	0.194		0.571	3.31	0.115
[3472][3325]	CONVERGENT MARGIN	LESSER ANTILLES / LESSER ANTILLES / BEQUIA (THE GRENADINES)		12.5	12.5	-61.5	-61.5	SAE			s_BQ7 [3472]	BASALT [3472]								INTERSERTAL [3472]	VOL					WR [3472]	51.47	0.92		20.48				9.18	10.02	3.46	0.18		0.27	2.89	0.14
[3325][3397][3326]	CONVERGENT MARGIN	LESSER ANTILLES / LESSER ANTILLES / MARTINIQUE	OLD ARC	14.5	14.5	-61	-61	SAE			s_M8302 [3325]	BASALT [3325]									VOL			F		WR [3325]	53.52									4.73
[3325][3326][4700]	CONVERGENT MARGIN	LESSER ANTILLES / LESSER ANTILLES / MARTINIQUE	OLD ARC	14.5	14.5	-61	-61	SAE			s_M8304 [3325] / s_M8306 [4700]	BASALT [3325] / ANDESITE, BASALTIC [4700]									VOL				HE3_HE4(R/R(A)) from CLINOPYROXENE [4700]	WR [3325] / MIN [4700]	51.2									5.67
[3325][3397][3326]	CONVERGENT MARGIN	LESSER ANTILLES / LESSER ANTILLES / MARTINIQUE	OLD ARC	14.5	14.5	-61	-61	SAE			s_M8306 [3325]	BASALT [3325]									VOL			F		WR [3325]	51.34									5.33
[3326]	CONVERGENT MARGIN	LESSER ANTILLES / LESSER ANTILLES / MARTINIQUE	OLD ARC	14.5	14.5	-61	-61	SAE			s_M8309 [3326]	BASALT [3326]									VOL					WR [3326]	71.01
[3325][3397][3326]	CONVERGENT MARGIN	LESSER ANTILLES / LESSER ANTILLES / MARTINIQUE	OLD ARC	14.5	14.5	-61	-61	SAE			s_M8332 [3325]	BASALT [3325] / BASALT, THOLEIITIC [3326]									VOL			F		WR [3325]	61.22									2.34
[3325][3326]	CONVERGENT MARGIN	LESSER ANTILLES / LESSER ANTILLES / MARTINIQUE	INTERMEDIATE SUBMARINE ARC	14.5	14.5	-61	-61	SAQ			s_21903 [3325]	BASALT [3325] / BASALT, THOLEIITIC [3326]									VOL					WR [3325]	57.02									2.54
[3325][3397][3326][4590]	CONVERGENT MARGIN	LESSER ANTILLES / LESSER ANTILLES / MARTINIQUE	INTERMEDIATE SUBMARINE ARC	14.5	14.5	-61	-61	SAQ			s_M8301 [3325]	BASALT [3325] / BASALT, THOLEIITIC [3326]									VOL			F		WR [3325]	51.24									4.59
[3325][3326]	CONVERGENT MARGIN	LESSER ANTILLES / LESSER ANTILLES / MARTINIQUE	INTERMEDIATE SUBMARINE ARC	14.5	14.5	-61	-61	SAQ			s_M8310 [3325]	BASALT [3325] / BASALT, THOLEIITIC [3326]									VOL					WR [3325]	50.03									3.93
[3325][3397][3326]	CONVERGENT MARGIN	LESSER ANTILLES / LESSER ANTILLES / MARTINIQUE	INTERMEDIATE SUBMARINE ARC	14.5	14.5	-61	-61	SAQ			s_M8311 [3325]	BASALT [3325] / BASALT, THOLEIITIC [3326]									VOL			F		WR [3325]	59.73									2.11
[3325][3326]	CONVERGENT MARGIN	LESSER ANTILLES / LESSER ANTILLES / MARTINIQUE	INTERMEDIATE SUBMARINE ARC	14.5	14.5	-61	-61	SAQ			s_M8320 [3325]	BASALT [3325] / BASALT, THOLEIITIC [3326]									VOL					WR [3325]	57.83									2.42
[3325][3326]	CONVERGENT MARGIN	LESSER ANTILLES / LESSER ANTILLES / MARTINIQUE	INTERMEDIATE EMERGENT ARC	14.5	14.5	-61	-61	SAE			s_21910 [3325]	BASALT [3325] / BASALT, CALC-ALKALINE [3326]									VOL					WR [3325]	56.04									2.57
[3325][3326][4590]	CONVERGENT MARGIN	LESSER ANTILLES / LESSER ANTILLES / MARTINIQUE	INTERMEDIATE EMERGENT ARC	14.5	14.5	-61	-61	SAE			s_M8321 [3325]	BASALT [3325] / BASALT, CALC-ALKALINE [3326]									VOL					WR [3325]	57.61									3.99
[3325][3326]	CONVERGENT MARGIN	LESSER ANTILLES / LESSER ANTILLES / MARTINIQUE	INTERMEDIATE EMERGENT ARC	14.5	14.5	-61	-61	SAE			s_M8334 [3325]	BASALT [3325] / BASALT, CALC-ALKALINE [3326]									VOL					WR [3325]	57.62									2.63
[3325][3397][3326]	CONVERGENT MARGIN	LESSER ANTILLES / LESSER ANTILLES / MARTINIQUE	INTERMEDIATE SUBAERIAL ARC	14.5	14.5	-61	-61	SAE			s_21919 [3325]	BASALT [3325] / BASALT, CALC-ALKALINE [3326]									VOL			F		WR [3325]	58.15									3.91
[3325][3397][3326]	CONVERGENT MARGIN	LESSER ANTILLES / LESSER ANTILLES / MARTINIQUE	INTERMEDIATE SUBAERIAL ARC	14.5	14.5	-61	-61	SAE			s_M8245 [3325]	BASALT [3325] / BASALT, CALC-ALKALINE [3326]									VOL			F		WR [3325]	57.81									3.43
[3325][3397][3326][4590]	CONVERGENT MARGIN	LESSER ANTILLES / LESSER ANTILLES / MARTINIQUE	INTERMEDIATE SUBAERIAL ARC	14.5	14.5	-61	-61	SAE			s_M8272 [3325]	BASALT [3325] / BASALT, CALC-ALKALINE [3326]									VOL			F		WR [3325]	61.4									2.17
[3325][3397][3326]	CONVERGENT MARGIN	LESSER ANTILLES / LESSER ANTILLES / MARTINIQUE	INTERMEDIATE SUBAERIAL ARC	14.5	14.5	-61	-61	SAE			s_M8319 [3325]	BASALT [3325] / BASALT, CALC-ALKALINE [3326]									VOL			F		WR [3325]	59.13									3.12
[3326][3397]	CONVERGENT MARGIN	LESSER ANTILLES / LESSER ANTILLES / MARTINIQUE	INTERMEDIATE SUBAERIAL ARC	14.5	14.5	-61	-61	SAE			s_M8323 [3326]	BASALT, CALC-ALKALINE [3326] / BASALT [3397]									VOL			F		WR [3326]	68.55
[3325][3397][3326]	CONVERGENT MARGIN	LESSER ANTILLES / LESSER ANTILLES / MARTINIQUE	INTERMEDIATE SUBAERIAL ARC	14.5	14.5	-61	-61	SAE			s_M8331 [3325]	BASALT [3325] / BASALT, CALC-ALKALINE [3326]									VOL			F		WR [3325]	60.36									2.3
[3326][3298]	CONVERGENT MARGIN	LESSER ANTILLES / LESSER ANTILLES / MARTINIQUE / MORNE JACOB		14.5	14.5	-61	-61	SAE			s_303 [3326]	ANDESITE [3326]									VOL					WR [3326]	60.12																0.57
[3326][3298]	CONVERGENT MARGIN	LESSER ANTILLES / LESSER ANTILLES / MARTINIQUE / MORNE JACOB		14.5	14.5	-61	-61	SAE			s_M8242 [3326]	ANDESITE [3326]									VOL					WR [3326]	60.64																0.18
[3326][3298]	CONVERGENT MARGIN	LESSER ANTILLES / LESSER ANTILLES / MARTINIQUE / MORNE JACOB		14.5	14.5	-61	-61	SAE			s_M8243 [3326]	ANDESITE [3326]									VOL					WR [3326]	59.63																0.35
[3325][3298][3326]	CONVERGENT MARGIN	LESSER ANTILLES / LESSER ANTILLES / MARTINIQUE / MORNE JACOB		14.5	14.5	-61	-61	SAE			s_M8244 [3325]	BASALT [3325] / ANDESITE [3298]									VOL					WR [3325]	60.01									0.93							0.55
[3325][3298][3326][4590]	CONVERGENT MARGIN	LESSER ANTILLES / LESSER ANTILLES / MARTINIQUE / MORNE JACOB		14.5	14.5	-61	-61	SAE			s_M8270 [3325]	BASALT [3325] / ANDESITE [3298]									VOL					WR [3325]	59.39									1.01							0.54
[3326][3298]	CONVERGENT MARGIN	LESSER ANTILLES / LESSER ANTILLES / MARTINIQUE / PITONS DU CARBET		14.5	14.5	-61	-61	SAE			s_21898 [3326]	ANDESITE [3326] / DACITE [3298]									VOL					WR [3326]	60.38																0.85
[3326][3298]	CONVERGENT MARGIN	LESSER ANTILLES / LESSER ANTILLES / MARTINIQUE / PITONS DU CARBET		14.5	14.5	-61	-61	SAE			s_M8267 [3326]	ANDESITE [3326] / DACITE [3298]									VOL					WR [3326]	60.78																0.54
[3325][3298][3326][4590]	CONVERGENT MARGIN	LESSER ANTILLES / LESSER ANTILLES / MARTINIQUE / PITONS DU CARBET		14.5	14.5	-61	-61	SAE			s_M8268 [3325]	BASALT [3325] / DACITE [3298] / ANDESITE [3326]									VOL					WR [3325]	62.86									2.08							0.52
[3325][3298][3326]	CONVERGENT MARGIN	LESSER ANTILLES / LESSER ANTILLES / MARTINIQUE / PITONS DU CARBET		14.5	14.5	-61	-61	SAE			s_M8269 [3325]	BASALT [3325] / DACITE [3298] / ANDESITE [3326]									VOL					WR [3325]	62.27									2.14							1.1
[3326][3298]	CONVERGENT MARGIN	LESSER ANTILLES / LESSER ANTILLES / MARTINIQUE / DIAMANT (MORNE LARCHER)	TROIS ILETS PENINSULA	14.5	14.5	-61	-61	SAE			s_21906 [3326]	ANDESITE [3326]									VOL					WR [3326]	58.74																0.19
[3326][3298]	CONVERGENT MARGIN	LESSER ANTILLES / LESSER ANTILLES / MARTINIQUE / DIAMANT (MORNE LARCHER)	TROIS ILETS PENINSULA	14.5	14.5	-61	-61	SAE			s_M8271 [3326]	ANDESITE [3326]									VOL					WR [3326]	56.38																0.32
[3325][3397][3326][4590][19156]	CONVERGENT MARGIN	LESSER ANTILLES / LESSER ANTILLES / MARTINIQUE / DIAMANT (MORNE LARCHER)	TROIS ILETS PENINSULA	14.5	14.5	-61	-61	SAE			s_M8328 [3325]	BASALT [3325] / ANDESITE [3326] / NOT GIVEN [19156]									VOL			F		WR [3325]	55									8.72
[3326]	CONVERGENT MARGIN	LESSER ANTILLES / LESSER ANTILLES / MARTINIQUE	TROIS ILETS PENINSULA	14.5	14.5	-61	-61	SAE			s_M8325 [3326]	ANDESITE [3326]									VOL					WR [3326]	61.24
[3325][3326]	CONVERGENT MARGIN	LESSER ANTILLES / LESSER ANTILLES / MARTINIQUE	TROIS ILETS PENINSULA	14.5	14.5	-61	-61	SAE			s_M8326 [3325]	BASALT [3325] / ANDESITE [3326]									VOL					WR [3325]	60.05									3.24
[3325][3298][3326]	CONVERGENT MARGIN	LESSER ANTILLES / LESSER ANTILLES / MARTINIQUE / PITON MOUNT CONIL		14.5	14.5	-61	-61	SAE			s_M8254 [3325]	BASALT [3325] / ANDESITE [3298]									VOL					WR [3325]	60.03									2.16							0.65
[3325][3298][3397][3326]	CONVERGENT MARGIN	LESSER ANTILLES / LESSER ANTILLES / MARTINIQUE / PITON MOUNT CONIL		14.5	14.5	-61	-61	SAE			s_M8264 [3325]	BASALT [3325] / ANDESITE [3298]									VOL			F		WR [3325]	57.45									3.15							0.38
[5655]	CONVERGENT MARGIN	LESSER ANTILLES / LESSER ANTILLES / MARTINIQUE / MOUNT PELEE		14.5	14.5	-61	-61	SAE			s_1929 [5655]	ANDESITE [5655]							1929		VOL					GL [5655]	76.3	0.29		12.4			2.01		1.81	0.27	0.08		2.3	4.55
[15578][3298][3326]	CONVERGENT MARGIN	LESSER ANTILLES / LESSER ANTILLES / MARTINIQUE / MOUNT PELEE		14.5	14.5	-61	-61	SAE			s_M8213 [15578]	ANDESITE [15578]									VOL					WR [15578]	55.71	0.64		18.61				7.96	7.95	3.64	0.21		0.68	3.61	0.18		0.49
[15578][3298][13520][3326][2494]	CONVERGENT MARGIN	LESSER ANTILLES / LESSER ANTILLES / MARTINIQUE / MOUNT PELEE		14.5	14.5	-61	-61	SAE			s_M8214 [15578]	ANDESITE [15578] / NOT GIVEN [13520] / BASALT [2494]									VOL					WR [15578]	61.1	0.48		17.66				6.46	6.4	2.59	0.21		0.95	3.87	0.17		0.17
[15578][3298][3397][3326][3325]	CONVERGENT MARGIN	LESSER ANTILLES / LESSER ANTILLES / MARTINIQUE / MOUNT PELEE		14.5	14.5	-61	-61	SAE			s_M8215 [15578]	ANDESITE [15578] / BASALT [3397]									VOL					WR [15578]	60.69	0.47		17.57				6.37	6.35	2.52	0.21		0.92	3.76	0.18		0.32
[15578][3298][3326]	CONVERGENT MARGIN	LESSER ANTILLES / LESSER ANTILLES / MARTINIQUE / MOUNT PELEE		14.5	14.5	-61	-61	SAE			s_M8217 [15578]	ANDESITE [15578]									VOL					WR [15578]	58.94	0.51		17.56				6.6	6.7	2.77	0.2		0.95	3.55	0.17		1.38
[15578][3298][13520][3326][2494]	CONVERGENT MARGIN	LESSER ANTILLES / LESSER ANTILLES / MARTINIQUE / MOUNT PELEE		14.5	14.5	-61	-61	SAE			s_M8218 [15578]	ANDESITE [15578] / NOT GIVEN [13520] / BASALT [2494]									VOL					WR [15578]	59.13	0.52		17.83				6.42	6.9	2.81	0.19		0.97	3.59	0.14		0.1
[15578][3298][3326][3325]	CONVERGENT MARGIN	LESSER ANTILLES / LESSER ANTILLES / MARTINIQUE / MOUNT PELEE		14.5	14.5	-61	-61	SAE			s_M8220 [15578]	ANDESITE [15578] / BASALT [3325]									VOL					WR [15578]	57.85	0.53		18.33				6.94	7.31	2.93	0.21		0.84	3.5	0.16		0.3
[15578][3298][13520][3326][2494]	CONVERGENT MARGIN	LESSER ANTILLES / LESSER ANTILLES / MARTINIQUE / MOUNT PELEE		14.5	14.5	-61	-61	SAE			s_M8221 [15578]	ANDESITE [15578] / NOT GIVEN [13520] / BASALT [2494]									VOL					WR [15578]	58.1	0.55		18.44				7.12	7.4	2.98	0.21		0.83	3.58	0.16		0.25
[15578][3298][13520][3326][2494]	CONVERGENT MARGIN	LESSER ANTILLES / LESSER ANTILLES / MARTINIQUE / MOUNT PELEE		14.5	14.5	-61	-61	SAE			s_M8222 [15578]	ANDESITE [15578] / NOT GIVEN [13520] / BASALT [2494]									VOL					WR [15578]	59.14	0.53		17.83				6.6	6.88	2.86	0.2		0.96	3.87	0.16		0.64
[15578][3298][13520][3326][2494]	CONVERGENT MARGIN	LESSER ANTILLES / LESSER ANTILLES / MARTINIQUE / MOUNT PELEE		14.5	14.5	-61	-61	SAE			s_M8225 [15578]	ANDESITE [15578] / NOT GIVEN [13520] / BASALT [2494]							1929		VOL					WR [15578]	60.26	0.47		17.68				6.33	6.34	2.46	0.2		0.99	4.27	0.17		0.55
[15578][3298][3326]	CONVERGENT MARGIN	LESSER ANTILLES / LESSER ANTILLES / MARTINIQUE / MOUNT PELEE		14.5	14.5	-61	-61	SAE			s_M8226 [15578]	ANDESITE [15578]									VOL					WR [15578]	62.08	0.42		17.1				5.57	5.87	2.19	0.19		1.09	3.77	0.15		0.09
[15578][3298][3326]	CONVERGENT MARGIN	LESSER ANTILLES / LESSER ANTILLES / MARTINIQUE / MOUNT PELEE		14.5	14.5	-61	-61	SAE			s_M8228 [15578]	ANDESITE [15578]									VOL					WR [15578]	62.1	0.43		17.36				5.78	5.92	2.15	0.19		1.07	3.85	0.16		0.19
[15578][3298][3326]	CONVERGENT MARGIN	LESSER ANTILLES / LESSER ANTILLES / MARTINIQUE / MOUNT PELEE		14.5	14.5	-61	-61	SAE			s_M8277 [15578]	ANDESITE [15578]									VOL					WR [15578]	60.47	0.45		17.48				6.13	6.24	2.39	0.2		1.02	4.11	0.18		1.26
[3372]	CONVERGENT MARGIN	LESSER ANTILLES / LESSER ANTILLES / MARTINIQUE / MOUNT PELEE		14.5	14.5	-61	-61	SAE			s_MD1902 [3372]	DACITE [3372]									VOL					WR [3372]
[4590]	CONVERGENT MARGIN	LESSER ANTILLES / LESSER ANTILLES / MARTINIQUE / MOUNT PELEE		14.5	14.5	-61	-61	SAE			s_M230 [4590]	BASALT [4590]									VOL					WR [4590]
[4590]	CONVERGENT MARGIN	LESSER ANTILLES / LESSER ANTILLES / MARTINIQUE / MOUNT PELEE		14.5	14.5	-61	-61	SAE			s_M234 [4590]	BASALT [4590]									VOL					WR [4590]
[4590]	CONVERGENT MARGIN	LESSER ANTILLES / LESSER ANTILLES / MARTINIQUE / MOUNT PELEE		14.5	14.5	-61	-61	SAE			s_M236 [4590]	BASALT [4590]									VOL					WR [4590]
[4679]	CONVERGENT MARGIN	LESSER ANTILLES / LESSER ANTILLES / GRENADA / MOUNT GRANBY / C-SERIES	FEDON^S CAMP	12.117	12.117	-61.722	-61.722	SAE			s_GD18 [4679]	BASALT [4679]									VOL					WR [4679]	48.55	1.2		17.59				9.1	12.45	5.8	0.16		1.34	2.64	0.31
[4679]	CONVERGENT MARGIN	LESSER ANTILLES / LESSER ANTILLES / GRENADA / MOUNT GRANBY / C-SERIES	FEDON^S CAMP	12.117	12.117	-61.722	-61.722	SAE			s_GD21 [4679]	BASALT [4679]									VOL					WR [4679]	46.98	1		16.38				9.44	14.81	7.15	0.17		0.98	1.97	0.19
[4679]	CONVERGENT MARGIN	LESSER ANTILLES / LESSER ANTILLES / GRENADA	MT. MAITLAND	12.06	12.09	-61.71	-61.76	SAE			s_GD25 [4679]	ANDESITE [4679]									VOL					WR [4679]	64.44	0.42		18.43				4.21	4.12	0.35	0.04		2.04	4.95	0.18
[4679]	CONVERGENT MARGIN	LESSER ANTILLES / LESSER ANTILLES / GRENADA	FEDON^S CAMP	12.117	12.117	-61.722	-61.722	SAE			s_GD17 [4679]	ANDESITE [4679]									VOL					WR [4679]	58.61	0.69		17.24				5.98	7.43	2.95	0.11		1.94	4.22	0.24
[4679]	CONVERGENT MARGIN	LESSER ANTILLES / LESSER ANTILLES / GRENADA	MT. MAITLAND	12.06	12.09	-61.71	-61.76	SAE			s_GD1 [4679]	NOT GIVEN [4679]								CUMULATE [4679]	VOL					WR [4679]	42.34	1.65		13.15				10.51	13.39	14.87	0.15		0.42	2.48	0.03
[4679]	CONVERGENT MARGIN	LESSER ANTILLES / LESSER ANTILLES / GRENADA	MT. MAITLAND	12.06	12.09	-61.71	-61.76	SAE			s_GD2 [4679]	NOT GIVEN [4679]								CUMULATE [4679]	VOL					WR [4679]	42.08	1.15		18.1				12.18	15.77	7.62	0.16		0.14	1.29	0.02
[4679]	CONVERGENT MARGIN	LESSER ANTILLES / LESSER ANTILLES / GRENADA	MT. MAITLAND	12.06	12.09	-61.71	-61.76	SAE			s_GD3 [4679]	NOT GIVEN [4679]								CUMULATE [4679]	VOL					WR [4679]	44.11	0.71		23.36				8.31	15.91	4.2	0.11		0.18	1.67	0.06
[4679]	CONVERGENT MARGIN	LESSER ANTILLES / LESSER ANTILLES / GRENADA	MT. MAITLAND	12.06	12.09	-61.71	-61.76	SAE			s_GD5 [4679]	BASALT [4679]									VOL					WR [4679]	47.24	0.99		15.18				9.56	11.72	10.49	0.17		0.49	2.42	0.13
[4679]	CONVERGENT MARGIN	LESSER ANTILLES / LESSER ANTILLES / GRENADA	MT. MAITLAND	12.06	12.09	-61.71	-61.76	SAE			s_AMG6157 [4679]	PICRITE [4679]									VOL					WR [4679]	47.36	0.88		13.43				9.03	11.63	12.79	0.18		0.75	2.07	0.15
[4679]	CONVERGENT MARGIN	LESSER ANTILLES / LESSER ANTILLES / GRENADA	MT. MAITLAND	12.117	12.117	-61.722	-61.722	SAE			s_GD8 [4679]	PICRITE [4679]									VOL					WR [4679]	46.35	0.86		14.36				9.21	10.94	13.86	0.17		0.36	1.93	0.11
[4679]	CONVERGENT MARGIN	LESSER ANTILLES / LESSER ANTILLES / GRENADA	MT. MAITLAND	12.117	12.117	-61.722	-61.722	SAE			s_GD10 [4679]	PICRITE [4679]									VOL					WR [4679]	46.5	0.85		14.34				9.27	10.88	14.15	0.17		0.39	1.9	0.1
[4679]	CONVERGENT MARGIN	LESSER ANTILLES / LESSER ANTILLES / GRENADA	MT. MAITLAND	12.117	12.117	-61.722	-61.722	SAE			s_GD11 [4679]	PICRITE [4679]									VOL					WR [4679]	46.68	0.86		14.59				9.15	10.8	14.06	0.17		0.4	1.92	0.11
[4679]	CONVERGENT MARGIN	LESSER ANTILLES / LESSER ANTILLES / GRENADA	FEDON^S CAMP	12.117	12.117	-61.722	-61.722	SAE			s_GD12 [4679]	PICRITE [4679]									VOL					WR [4679]	45.36	1.15		13.26				9.31	12.51	13.66	0.17		1.03	1.78	0.29
[4679]	CONVERGENT MARGIN	LESSER ANTILLES / LESSER ANTILLES / GRENADA	MT. MAITLAND	12.117	12.117	-61.722	-61.722	SAE			s_GD14 [4679]	PICRITE [4679]									VOL					WR [4679]	46.03	0.88		14.72				9.33	10.85	14.41	0.16		0.4	2.12	0.11
[4679]	CONVERGENT MARGIN	LESSER ANTILLES / LESSER ANTILLES / GRENADA	MT. MAITLAND	12.117	12.117	-61.722	-61.722	SAE			s_GD16 [4679]	PICRITE [4679]									VOL					WR [4679]	44.89	0.91		14.26				8.91	12.7	13.55	0.18		0.68	2.39	0.36
[4679]	CONVERGENT MARGIN	LESSER ANTILLES / LESSER ANTILLES / GRENADA	MT. MAITLAND	12.117	12.117	-61.722	-61.722	SAE			s_AMG6078 [4679]	PICRITE [4679]									VOL					WR [4679]	45.88	1.13		12.49				9.34	12.21	14.47	0.17		1.1	1.88	0.3
[4679]	CONVERGENT MARGIN	LESSER ANTILLES / LESSER ANTILLES / GRENADA	SE MOUNTAIN	12.113	12.113	-61.673	-61.673	SAE			s_AMG6103 [4679]	PICRITE [4679]									VOL					WR [4679]	45.1	0.92		12.53				9.4	12.3	15.28	0.18		0.54	1.93	0.23
[4770]	CONVERGENT MARGIN	LESSER ANTILLES / LESSER ANTILLES / MARTINIQUE / MOUNT PELEE		14.5	14.5	-61	-61	SAE			s_MA25 [4770]	GABBRO [4770]								CUMULATE [4770]	PLU					WR [4770]	41.6	1.46		21.9		7.9			14.92	9.39	0.08		0.24	1.72	0		0.48	0.17
[4770]	CONVERGENT MARGIN	LESSER ANTILLES / LESSER ANTILLES / MARTINIQUE / MOUNT PELEE		14.5	14.5	-61	-61	SAE			s_MA27 [4770]	GABBRO [4770]								CUMULATE [4770]	PLU					WR [4770]	41.7	0.32		25.6		7.64			13.75	10.42	0.1		0.05	0.67	0		0.1	0.32
[4770]	CONVERGENT MARGIN	LESSER ANTILLES / LESSER ANTILLES / MARTINIQUE / MOUNT PELEE		14.5	14.5	-61	-61	SAE			s_MA23 [4770]	GABBRO [4770]								CUMULATE [4770]	PLU					WR [4770]	39.3	1.6		22.2		11.55			14.5	8.4	0.1		0.14	1.61	0.01		0.23	0.15
[4770]	CONVERGENT MARGIN	LESSER ANTILLES / LESSER ANTILLES / MARTINIQUE / MOUNT PELEE		14.5	14.5	-61	-61	SAE			s_MA28 [4770]	GABBRO [4770]								CUMULATE [4770]	PLU					WR [4770]	38.8	1.78		21.8		13.11			13.54	8.55	0.12		0.15	1.52	0		0.64	0.28
[4770]	CONVERGENT MARGIN	LESSER ANTILLES / LESSER ANTILLES / MARTINIQUE / MOUNT PELEE		14.5	14.5	-61	-61	SAE			s_MA52 [4770]	DIORITE [4770]								CUMULATE [4770]	PLU					WR [4770]	45.8	0.71		25.45		9.15			12	3.6	0.18		0.09	2.1	0.1		0.38	0.33
[4770]	CONVERGENT MARGIN	LESSER ANTILLES / LESSER ANTILLES / MARTINIQUE / MOUNT PELEE		14.5	14.5	-61	-61	SAE			s_MA168 [4770]	DIORITE [4770]								CUMULATE [4770]	PLU					WR [4770]	49.8	1.01		21.12		9.01			10.46	3.88	0.16		0.11	3.6	0.15		-0.08	0.11
[4770]	CONVERGENT MARGIN	LESSER ANTILLES / LESSER ANTILLES / MARTINIQUE / MOUNT PELEE		14.5	14.5	-61	-61	SAE			s_MA25 [4770]	GABBRO [4770]								CUMULATE [4770]	PLU					WR [4770]	48.6	1.25		19.14		11.02			10.86	5.55	0.18		0.44	2.54	0.05		0.13	0.2
[4856]	CONVERGENT MARGIN	LESSER ANTILLES / LESSER ANTILLES / SABA		17.63	17.63	-63.23	-63.23	SAE			s_SB10 [4856]	NOT GIVEN [4856]									VOL					WR [4856]	48.9	0.85		19.3				7.92	11	4.69	0.15		0.61	2.91	0.14	2.7
[4856]	CONVERGENT MARGIN	LESSER ANTILLES / LESSER ANTILLES / SABA		17.63	17.63	-63.23	-63.23	SAE			s_SB53A [4856]	NOT GIVEN [4856]									VOL					WR [4856]	50	0.8		16.5				7.84	10.7	9.17	0.17		0.54	2.61	0.1	1.08
[4856]	CONVERGENT MARGIN	LESSER ANTILLES / LESSER ANTILLES / SABA		17.63	17.63	-63.23	-63.23	SAE			s_SB149A [4856]	NOT GIVEN [4856]									VOL					WR [4856]	50.2	0.85		17.9				7.81	10.8	7.33	0.16		0.63	2.68	0.11	0.77
[4856]	CONVERGENT MARGIN	LESSER ANTILLES / LESSER ANTILLES / SABA		17.63	17.63	-63.23	-63.23	SAE			s_SB83A [4856]	NOT GIVEN [4856]									VOL					WR [4856]	51	0.8		17				7.59	10.2	7.54	0.17		0.67	2.69	0.12	1.62
[4856]	CONVERGENT MARGIN	LESSER ANTILLES / LESSER ANTILLES / SABA		17.63	17.63	-63.23	-63.23	SAE			s_SB55 [4856]	NOT GIVEN [4856]									VOL					WR [4856]	51.4	0.76		17.1				7.95	10.2	7.37	0.18		0.62	2.81	0.18	0.7
[4856]	CONVERGENT MARGIN	LESSER ANTILLES / LESSER ANTILLES / SABA		17.63	17.63	-63.23	-63.23	SAE			s_SB19A [4856]	NOT GIVEN [4856]									VOL					WR [4856]	52	0.74		16.4				7.34	9.8	8.2	0.17		0.78	2.57	0.11	1.16
[4856]	CONVERGENT MARGIN	LESSER ANTILLES / LESSER ANTILLES / SABA		17.63	17.63	-63.23	-63.23	SAE			s_SB19B [4856]	NOT GIVEN [4856]									VOL					WR [4856]	52.3	0.65		15.7				7.24	9.37	8.87	0.18		0.86	2.56	0.15	1.7
[4856]	CONVERGENT MARGIN	LESSER ANTILLES / LESSER ANTILLES / SABA		17.63	17.63	-63.23	-63.23	SAE			s_SB91A [4856]	NOT GIVEN [4856]									VOL					WR [4856]	53	0.73		17.1				6.8	9.87	6.97	0.16		0.85	2.72	0.17	0.85
[4856]	CONVERGENT MARGIN	LESSER ANTILLES / LESSER ANTILLES / SABA		17.63	17.63	-63.23	-63.23	SAE			s_SB51A [4856]	NOT GIVEN [4856]									VOL					WR [4856]	53.6	0.71		16.7				7.2	9.51	7.26	0.17		0.81	2.89	0.12	0.39
[4856]	CONVERGENT MARGIN	LESSER ANTILLES / LESSER ANTILLES / SABA		17.63	17.63	-63.23	-63.23	SAE			s_SB82A [4856]	NOT GIVEN [4856]									VOL					WR [4856]	54.1	0.74		18				7.04	9.2	4.58	0.17		0.97	2.82	0.16	1.47
[4856]	CONVERGENT MARGIN	LESSER ANTILLES / LESSER ANTILLES / SABA		17.63	17.63	-63.23	-63.23	SAE			s_SB112 [4856]	NOT GIVEN [4856]									VOL					WR [4856]	55.2	0.65		16.8				6.54	8.68	5.93	0.18		0.97	3.27	0.14	1.08
[4856]	CONVERGENT MARGIN	LESSER ANTILLES / LESSER ANTILLES / SABA		17.63	17.63	-63.23	-63.23	SAE			s_SB95A [4856]	NOT GIVEN [4856]									VOL					WR [4856]	55.2	0.78		18.1				6.23	9.28	4.75	0.16		1.02	2.84	0.09	1
[4856]	CONVERGENT MARGIN	LESSER ANTILLES / LESSER ANTILLES / SABA		17.63	17.63	-63.23	-63.23	SAE			s_SB47 [4856]	NOT GIVEN [4856]									VOL					WR [4856]	55.4	0.66		16.5				6.5	8.37	6.19	0.17		1.08	3.18	0.12	0.93
[4856]	CONVERGENT MARGIN	LESSER ANTILLES / LESSER ANTILLES / SABA		17.63	17.63	-63.23	-63.23	SAE			s_SB60 [4856]	NOT GIVEN [4856]									VOL					WR [4856]	56	0.69		16.3				6.53	8.58	6.68	0.16		1.01	3.1	0.1	0.31
[4856]	CONVERGENT MARGIN	LESSER ANTILLES / LESSER ANTILLES / SABA		17.63	17.63	-63.23	-63.23	SAE			s_SB27 [4856]	NOT GIVEN [4856]									VOL					WR [4856]	56.2	0.66		16.7				6.61	8.5	6.2	0.17		1.01	3.23	0.12	0.08
[4856]	CONVERGENT MARGIN	LESSER ANTILLES / LESSER ANTILLES / SABA		17.63	17.63	-63.23	-63.23	SAE			s_SB43 [4856]	NOT GIVEN [4856]									VOL					WR [4856]	56.4	0.66		17.9				6.38	8.07	3.51	0.22		1.07	3.46	0.14	1.39
[4856]	CONVERGENT MARGIN	LESSER ANTILLES / LESSER ANTILLES / SABA		17.63	17.63	-63.23	-63.23	SAE			s_SB102 [4856]	NOT GIVEN [4856]									VOL					WR [4856]	56.7	0.68		16.9				6.17	8.63	5.07	0.16		0.92	3.24	0.13	0.77
[4856]	CONVERGENT MARGIN	LESSER ANTILLES / LESSER ANTILLES / SABA		17.63	17.63	-63.23	-63.23	SAE			s_SB82 [4856]	NOT GIVEN [4856]									VOL					WR [4856]	57	0.5		16				5.05	8.36	3.43	0.15		1.27	3.36	0.16	4.47
[4856]	CONVERGENT MARGIN	LESSER ANTILLES / LESSER ANTILLES / SABA		17.63	17.63	-63.23	-63.23	SAE			s_SB15-1 [4856]	NOT GIVEN [4856]									VOL					WR [4856]	57.8	0.69		17				5.97	8.48	4.7	0.16		1.14	3.37	0.11	0.16
[4856]	CONVERGENT MARGIN	LESSER ANTILLES / LESSER ANTILLES / SABA		17.63	17.63	-63.23	-63.23	SAE			s_SB63 [4856]	NOT GIVEN [4856]									VOL					WR [4856]	58	0.66		17.5				6.2	8.19	3.64	0.17		1.17	3.31	0.13	0.16
[4856]	CONVERGENT MARGIN	LESSER ANTILLES / LESSER ANTILLES / SABA		17.63	17.63	-63.23	-63.23	SAE			s_SB5 [4856]	NOT GIVEN [4856]									VOL					WR [4856]	58.1	0.62		16.8				6.14	7.92	4.69	0.18		1.12	3.25	0.14	0.54
[4856]	CONVERGENT MARGIN	LESSER ANTILLES / LESSER ANTILLES / SABA		17.63	17.63	-63.23	-63.23	SAE			s_SB59 [4856]	NOT GIVEN [4856]									VOL					WR [4856]	58.3	0.67		17.2				5.61	8.24	4.23	0.15		1.28	3.52	0.1	0.23
[4856]	CONVERGENT MARGIN	LESSER ANTILLES / LESSER ANTILLES / SABA		17.63	17.63	-63.23	-63.23	SAE			s_SB18 [4856]	NOT GIVEN [4856]									VOL					WR [4856]	58.8	0.62		17.6				5.76	7.8	3.39	0.16		1.27	6.54	0.13	0.31
[4856]	CONVERGENT MARGIN	LESSER ANTILLES / LESSER ANTILLES / SABA		17.63	17.63	-63.23	-63.23	SAE			s_SB96 [4856]	NOT GIVEN [4856]									VOL					WR [4856]	59.2	0.64		17.2				5.36	7.37	3.4	0.15		1.21	3.57	0.13	1.39
[4856]	CONVERGENT MARGIN	LESSER ANTILLES / LESSER ANTILLES / SABA		17.63	17.63	-63.23	-63.23	SAE			s_SB17 [4856]	NOT GIVEN [4856]									VOL					WR [4856]	59.4	0.56		17				5.71	6.7	3.79	0.17		1.21	3.59	0.14	1.39
[4856]	CONVERGENT MARGIN	LESSER ANTILLES / LESSER ANTILLES / SABA		17.63	17.63	-63.23	-63.23	SAE			s_SB42 [4856]	NOT GIVEN [4856]									VOL					WR [4856]	59.4	0.61		16.8				5.15	7.42	3.55	0.16		1.27	3.44	0.11	0.85
[4856]	CONVERGENT MARGIN	LESSER ANTILLES / LESSER ANTILLES / SABA		17.63	17.63	-63.23	-63.23	SAE			s_SB41 [4856]	NOT GIVEN [4856]									VOL					WR [4856]	59.5	0.57		17.6				6.43	7.47	2.81	0.19		1.14	3.43	0.17	0
[4856]	CONVERGENT MARGIN	LESSER ANTILLES / LESSER ANTILLES / SABA		17.63	17.63	-63.23	-63.23	SAE			s_SB19 [4856]	NOT GIVEN [4856]									VOL					WR [4856]	59.6	0.55		16.6				5.42	7.32	3.99	0.16		1.36	3.45	0.13	1.08
[4856]	CONVERGENT MARGIN	LESSER ANTILLES / LESSER ANTILLES / SABA		17.63	17.63	-63.23	-63.23	SAE			s_SB61A [4856]	NOT GIVEN [4856]									VOL					WR [4856]	59.7	0.62		17.2				5.28	7.63	3.7	0.15		1.31	3.6	0.1	0.47
[4856]	CONVERGENT MARGIN	LESSER ANTILLES / LESSER ANTILLES / SABA		17.63	17.63	-63.23	-63.23	SAE			s_SB46 [4856]	NOT GIVEN [4856]									VOL					WR [4856]	59.9	0.54		17.6				6.13	7.4	2.62	0.19		1.13	3.49	0.17	0.7
[4856]	CONVERGENT MARGIN	LESSER ANTILLES / LESSER ANTILLES / SABA		17.63	17.63	-63.23	-63.23	SAE			s_SB83 [4856]	NOT GIVEN [4856]									VOL					WR [4856]	60.2	0.54		17.1				5.2	7	3.37	0.16		1.22	3.79	0.12	0.85
[4856]	CONVERGENT MARGIN	LESSER ANTILLES / LESSER ANTILLES / SABA		17.63	17.63	-63.23	-63.23	SAE			s_SB148 [4856]	NOT GIVEN [4856]									VOL					WR [4856]	60.5	0.53		16.4				5.48	6.94	3.79	0.18		1.28	3.62	0.15	0.74
[4856]	CONVERGENT MARGIN	LESSER ANTILLES / LESSER ANTILLES / SABA		17.63	17.63	-63.23	-63.23	SAE			s_SB22 [4856]	NOT GIVEN [4856]									VOL					WR [4856]	60.5	0.57		17.2				5.45	7.13	2.95	0.16		1.3	3.58	0.12	0.54
[4856]	CONVERGENT MARGIN	LESSER ANTILLES / LESSER ANTILLES / SABA		17.63	17.63	-63.23	-63.23	SAE			s_SB7 [4856]	NOT GIVEN [4856]									VOL					WR [4856]	60.6	0.56		16.6				5.06	7.05	3.21	0.15		1.44	3.56	0.11	0.85
[4856]	CONVERGENT MARGIN	LESSER ANTILLES / LESSER ANTILLES / SABA		17.63	17.63	-63.23	-63.23	SAE			s_SB61 [4856]	NOT GIVEN [4856]									VOL					WR [4856]	60.8	0.58		16.3				5.26	6.95	4.02	0.15		1.4	3.59	0.11	0.31
[4856]	CONVERGENT MARGIN	LESSER ANTILLES / LESSER ANTILLES / SABA		17.63	17.63	-63.23	-63.23	SAE			s_SB52 [4856]	NOT GIVEN [4856]									VOL					WR [4856]	61.3	0.51		16.8				5.09	6.75	2.75	0.17		1.35	3.81	0.32	0.62
[4856]	CONVERGENT MARGIN	LESSER ANTILLES / LESSER ANTILLES / SABA		17.63	17.63	-63.23	-63.23	SAE			s_SB87 [4856]	NOT GIVEN [4856]									VOL					WR [4856]	61.3	0.53		17.1				5.73	6.57	2.5	0.18		1.27	3.53	0.15	0.77
[4856]	CONVERGENT MARGIN	LESSER ANTILLES / LESSER ANTILLES / SABA		17.63	17.63	-63.23	-63.23	SAE			s_SB88 [4856]	NOT GIVEN [4856]									VOL					WR [4856]	62	0.5		16.5				5.12	6.43	2.87	0.17		1.46	3.77	0.15	0.62
[2906][4118]	CONVERGENT MARGIN	LESSER ANTILLES / LESSER ANTILLES / CURACAO / CURACAO LAVA FORMATION		12	12.4	-68.75	-69.25	SAE			s_CUR-6I [2906]	PICRITE [2906]									VOL					WR [2906]	46.42	0.597		9.38		10.87			7.7	23.05	0.166		0.072	1.41	0.057
[2906][1701][4118][6567]	CONVERGENT MARGIN	LESSER ANTILLES / LESSER ANTILLES / CURACAO / CURACAO LAVA FORMATION		12	12.4	-68.75	-69.25	SAE			s_CUR-8 [2906]	PICRITE [2906]	90000000 [1701]	90000000 [1701]							VOL					WR [2906]	45.36	0.507		7.95		11.19			6.96	26.86	0.164		0.029	0.75	0.055
[2906][1701][4118][6567]	CONVERGENT MARGIN	LESSER ANTILLES / LESSER ANTILLES / CURACAO / CURACAO LAVA FORMATION		12	12.4	-68.75	-69.25	SAE			s_CUR-14 [2906]	PICRITE [2906]	90000000 [1701]	90000000 [1701]							VOL					WR [2906]	46.42	0.572		9.53		11.06			8.2	22.86	0.167		0.024	0.9	0.054
[2906][4118]	CONVERGENT MARGIN	LESSER ANTILLES / LESSER ANTILLES / CURACAO / CURACAO LAVA FORMATION		12	12.4	-68.75	-69.25	SAE			s_CUR-15 [2906]	BASALT [2906]									VOL					WR [2906]	46.43	0.593		9.82		11.04			8.19	22.06	0.163		0.055	1.59	0.054
[2906][1701][4118][6567]	CONVERGENT MARGIN	LESSER ANTILLES / LESSER ANTILLES / CURACAO / CURACAO LAVA FORMATION		12	12.4	-68.75	-69.25	SAE			s_CUR-20 [2906]	BASALT [2906]	90000000 [1701]	90000000 [1701]							VOL					WR [2906]	52.13	0.78		12.85		9.8			14.3	8.6	0.199		0.032	1.43	0.062
[2906][1701][4118]	CONVERGENT MARGIN	LESSER ANTILLES / LESSER ANTILLES / CURACAO / CURACAO LAVA FORMATION		12	12.4	-68.75	-69.25	SAE			s_CUR-21 [2906]	BASALT [2906]	90000000 [1701]	90000000 [1701]							VOL					WR [2906]	50.06	0.794		14.11		10.61			11.08	10.45	0.181		0.297	2.34	0.067
[2906][1701]	CONVERGENT MARGIN	LESSER ANTILLES / LESSER ANTILLES / CURACAO / CURACAO LAVA FORMATION		12	12.4	-68.75	-69.25	SAE			s_CUR-32 [2906]	DOLERITE [2906]	90000000 [1701]	90000000 [1701]							VOL					WR [2906]	50.83	1.187		14.22		12.34			9.84	7.71	0.178		0.723	2.84	0.089
[2906][1701][4118]	CONVERGENT MARGIN	LESSER ANTILLES / LESSER ANTILLES / CURACAO / CURACAO LAVA FORMATION		12	12.4	-68.75	-69.25	SAE			s_CUR-33 [2906]	BASALT [2906]	90000000 [1701]	90000000 [1701]							VOL					WR [2906]	50.11	0.908		14.63		10.91			12.5	8.78	0.187		0.118	2.01	0.071
[2906][4118]	CONVERGENT MARGIN	LESSER ANTILLES / LESSER ANTILLES / CURACAO / CURACAO LAVA FORMATION		12	12.4	-68.75	-69.25	SAE			s_CUR-35 [2906]	BASALT [2906]									VOL					WR [2906]	49.77	0.992		14.99		11.04			11.69	8.45	0.175		0.174	2.58	0.073
[2906][1701][6567]	CONVERGENT MARGIN	LESSER ANTILLES / LESSER ANTILLES / CURACAO / CURACAO LAVA FORMATION		12	12.4	-68.75	-69.25	SAE			s_CUR-36 [2906]	BASALT [2906]	90000000 [1701]	90000000 [1701]							VOL					WR [2906]	50.78	1.198		14.3		12.29			11.22	7.5	0.194		0.056	2.5	0.102
[2906][4118]	CONVERGENT MARGIN	LESSER ANTILLES / LESSER ANTILLES / CURACAO / CURACAO LAVA FORMATION		12	12.4	-68.75	-69.25	SAE			s_CUR-38 [2906]	BASALT [2906]									VOL					WR [2906]	52.6	0.865		14.04		9.87			9.14	8.44	0.163		0.836	4.05	0.073
[2906][1701][4118]	CONVERGENT MARGIN	LESSER ANTILLES / LESSER ANTILLES / CURACAO / CURACAO LAVA FORMATION		12	12.4	-68.75	-69.25	SAE			s_CUR-42 [2906]	BASALT [2906] / DOLERITE [1701]	90000000 [1701]	90000000 [1701]							VOL					WR [2906]	50.2	1.019		14.37		11.1			11.55	8.55	0.181		0.366	2.66	0.076
[4861]	CONVERGENT MARGIN	LESSER ANTILLES / LESSER ANTILLES / MONTSERRAT / SOUFRIERE HILLS	3 KM EAST OF VENT	16.72	16.72	-62.18	-62.18	SAE			s_MVO84C [4861]	NOT GIVEN [4861]				HOLOCENE [4861]	17	9	1996		VOL			F		WR [4861]	56.24	0.8		16.36				8.48	8.28	4.73			0.67	3.29	0.18
[4861]	CONVERGENT MARGIN	LESSER ANTILLES / LESSER ANTILLES / MONTSERRAT / SOUFRIERE HILLS	3 KM EAST OF VENT	16.72	16.72	-62.18	-62.18	SAE			s_MVO84C [4861]	NOT GIVEN [4861]				HOLOCENE [4861]	17	9	1996		VOL			F		WR [4861]	56.65	0.62		18.33				7.14	8.28	3.59			0.64	3.52	0.15
[4861]	CONVERGENT MARGIN	LESSER ANTILLES / LESSER ANTILLES / MONTSERRAT / SOUFRIERE HILLS	3 KM EAST OF VENT	16.72	16.72	-62.18	-62.18	SAE			s_MVO84C [4861]	NOT GIVEN [4861]				HOLOCENE [4861]	17	9	1996		VOL			F		WR [4861]	56.72	0.6		19.15				6.74	8.16	2.81			0.65	3.67	0.15
[4861]	CONVERGENT MARGIN	LESSER ANTILLES / LESSER ANTILLES / MONTSERRAT / SOUFRIERE HILLS	3 KM EAST OF VENT	16.72	16.72	-62.18	-62.18	SAE			s_MVO84C [4861]	NOT GIVEN [4861]				HOLOCENE [4861]	17	9	1996		VOL			F		WR [4861]	56.61	0.74		19.39				7.43	8.17	2.35			0.66	3.71	0.14
[4861]	CONVERGENT MARGIN	LESSER ANTILLES / LESSER ANTILLES / MONTSERRAT / SOUFRIERE HILLS	3 KM EAST OF VENT	16.72	16.72	-62.18	-62.18	SAE			s_MVO84C [4861]	NOT GIVEN [4861]				HOLOCENE [4861]	17	9	1996		VOL			F		WR [4861]	57.32	0.68		18.72				6.8	7.91	2.32			0.74	3.72	0.12
[4861]	CONVERGENT MARGIN	LESSER ANTILLES / LESSER ANTILLES / MONTSERRAT / SOUFRIERE HILLS	3 KM EAST OF VENT	16.72	16.72	-62.18	-62.18	SAE			s_MVO84C [4861]	NOT GIVEN [4861]				HOLOCENE [4861]	17	9	1996		VOL			F		WR [4861]	59.14	0.61		17.41				6.24	7.3	2.46			0.84	4.12	0.12
[4861]	CONVERGENT MARGIN	LESSER ANTILLES / LESSER ANTILLES / MONTSERRAT / SOUFRIERE HILLS	3 KM EAST OF VENT	16.72	16.72	-62.18	-62.18	SAE			s_MVO84C [4861]	NOT GIVEN [4861]				HOLOCENE [4861]	17	9	1996		VOL			F		WR [4861]	61.64	0.54		15.16				5.47	5.56	2.24			1	4.87	0.14
[4861]	CONVERGENT MARGIN	LESSER ANTILLES / LESSER ANTILLES / MONTSERRAT / SOUFRIERE HILLS	3 KM EAST OF VENT	16.72	16.72	-62.18	-62.18	SAE			s_MVO196 [4861]	NOT GIVEN [4861]				HOLOCENE [4861]	19	3	1997		VOL			F		WR [4861]	56.25	0.7		17.74				7.42	8.45	3.84			0.66	3.43	0.16
[4861]	CONVERGENT MARGIN	LESSER ANTILLES / LESSER ANTILLES / MONTSERRAT / SOUFRIERE HILLS	3 KM EAST OF VENT	16.72	16.72	-62.18	-62.18	SAE			s_MVO196 [4861]	NOT GIVEN [4861]				HOLOCENE [4861]	19	3	1997		VOL			F		WR [4861]	56.68	0.54		19.55				6.07	8.66	2.88			0.65	3.7	0.13
[4861]	CONVERGENT MARGIN	LESSER ANTILLES / LESSER ANTILLES / MONTSERRAT / SOUFRIERE HILLS	3 KM EAST OF VENT	16.72	16.72	-62.18	-62.18	SAE			s_MVO196 [4861]	NOT GIVEN [4861]				HOLOCENE [4861]	19	3	1997		VOL			F		WR [4861]	56.63	0.56		19.87				6.13	8.52	2.59			0.63	3.73	0.13
[4861]	CONVERGENT MARGIN	LESSER ANTILLES / LESSER ANTILLES / MONTSERRAT / SOUFRIERE HILLS	3 KM EAST OF VENT	16.72	16.72	-62.18	-62.18	SAE			s_MVO196 [4861]	NOT GIVEN [4861]				HOLOCENE [4861]	19	3	1997		VOL			F		WR [4861]	56.62	0.67		19.36				6.89	8.29	2.45			0.68	3.69	0.14
[4861]	CONVERGENT MARGIN	LESSER ANTILLES / LESSER ANTILLES / MONTSERRAT / SOUFRIERE HILLS	3 KM EAST OF VENT	16.72	16.72	-62.18	-62.18	SAE			s_MVO196 [4861]	NOT GIVEN [4861]				HOLOCENE [4861]	19	3	1997		VOL			F		WR [4861]	57.81	0.63		18.61				6.54	7.99	2.51			0.78	3.65	0.12
[4861]	CONVERGENT MARGIN	LESSER ANTILLES / LESSER ANTILLES / MONTSERRAT / SOUFRIERE HILLS	3 KM EAST OF VENT	16.72	16.72	-62.18	-62.18	SAE			s_MVO196 [4861]	NOT GIVEN [4861]				HOLOCENE [4861]	19	3	1997		VOL			F		WR [4861]	59.53	0.62		17.28				6.36	7.33	2.71			0.88	3.64	0.13
[4861]	CONVERGENT MARGIN	LESSER ANTILLES / LESSER ANTILLES / MONTSERRAT / SOUFRIERE HILLS	3 KM EAST OF VENT	16.72	16.72	-62.18	-62.18	SAE			s_MVO196 [4861]	NOT GIVEN [4861]				HOLOCENE [4861]	19	3	1997		VOL			F		WR [4861]	61.66	0.64		16.05				6.27	6.22	2.6			0.97	3.63	0.15
[4861]	CONVERGENT MARGIN	LESSER ANTILLES / LESSER ANTILLES / MONTSERRAT / SOUFRIERE HILLS	3 KM NORTH OF VENT	16.72	16.72	-62.18	-62.18	SAE			s_MVO218 [4861]	NOT GIVEN [4861]				HOLOCENE [4861]	17	6	1997		VOL			F		WR [4861]	57.98	0.58		18.71				6.35	8.09	2.88			0.73	3.48	0.14
[4861]	CONVERGENT MARGIN	LESSER ANTILLES / LESSER ANTILLES / MONTSERRAT / SOUFRIERE HILLS	3 KM NORTH OF VENT	16.72	16.72	-62.18	-62.18	SAE			s_MVO218 [4861]	NOT GIVEN [4861]				HOLOCENE [4861]	17	6	1997		VOL			F		WR [4861]	57.78	0.57		19.29				6.33	8.11	2.72			0.7	3.54	0.13
[4861]	CONVERGENT MARGIN	LESSER ANTILLES / LESSER ANTILLES / MONTSERRAT / SOUFRIERE HILLS	3 KM NORTH OF VENT	16.72	16.72	-62.18	-62.18	SAE			s_MVO218 [4861]	NOT GIVEN [4861]				HOLOCENE [4861]	17	6	1997		VOL			F		WR [4861]	57.62	0.63		19.3				6.68	8.02	2.45			0.71	3.56	0.14
[4861]	CONVERGENT MARGIN	LESSER ANTILLES / LESSER ANTILLES / MONTSERRAT / SOUFRIERE HILLS	3 KM NORTH OF VENT	16.72	16.72	-62.18	-62.18	SAE			s_MVO218 [4861]	NOT GIVEN [4861]				HOLOCENE [4861]	17	6	1997		VOL			F		WR [4861]	58.4	0.61		18.95				6.35	7.9	2.38			0.78	3.53	0.11
[4861]	CONVERGENT MARGIN	LESSER ANTILLES / LESSER ANTILLES / MONTSERRAT / SOUFRIERE HILLS	3 KM NORTH OF VENT	16.72	16.72	-62.18	-62.18	SAE			s_MVO218 [4861]	NOT GIVEN [4861]				HOLOCENE [4861]	17	6	1997		VOL			F		WR [4861]	60.32	0.54		18.14				5.64	7.45	2.41			0.88	3.51	0.11
[4861]	CONVERGENT MARGIN	LESSER ANTILLES / LESSER ANTILLES / MONTSERRAT / SOUFRIERE HILLS	3 KM NORTH OF VENT	16.72	16.72	-62.18	-62.18	SAE			s_MVO218 [4861]	NOT GIVEN [4861]				HOLOCENE [4861]	17	6	1997		VOL			F		WR [4861]	61.85	0.56		16.85				5.68	6.54	2.35			0.95	3.53	0.15
[4861]	CONVERGENT MARGIN	LESSER ANTILLES / LESSER ANTILLES / MONTSERRAT / SOUFRIERE HILLS	3 KM EAST OF VENT	16.72	16.72	-62.18	-62.18	SAE			s_MVO198 [4861]	NOT GIVEN [4861]				HOLOCENE [4861]	19	32	1997		VOL			F		WR [4861]	55.78	0.81		16.36				8.46	8.29	4.7			0.66	3.27	0.17
[4861]	CONVERGENT MARGIN	LESSER ANTILLES / LESSER ANTILLES / MONTSERRAT / SOUFRIERE HILLS	3 KM EAST OF VENT	16.72	16.72	-62.18	-62.18	SAE			s_MVO198 [4861]	NOT GIVEN [4861]				HOLOCENE [4861]	19	32	1997		VOL			F		WR [4861]	56.96	0.58		19.04				6.57	8.39	3.11			0.65	3.64	0.14
[4861]	CONVERGENT MARGIN	LESSER ANTILLES / LESSER ANTILLES / MONTSERRAT / SOUFRIERE HILLS	3 KM EAST OF VENT	16.72	16.72	-62.18	-62.18	SAE			s_MVO198 [4861]	NOT GIVEN [4861]				HOLOCENE [4861]	19	32	1997		VOL			F		WR [4861]		0.58		19.46				6.58	8.14	2.63			0.64	3.72	0.15
[4861]	CONVERGENT MARGIN	LESSER ANTILLES / LESSER ANTILLES / MONTSERRAT / SOUFRIERE HILLS	3 KM EAST OF VENT	16.72	16.72	-62.18	-62.18	SAE			s_MVO198 [4861]	NOT GIVEN [4861]				HOLOCENE [4861]	19	32	1997		VOL			F		WR [4861]	56.81	0.69		19.45				7.05	8.04	2.28			0.69	3.77	0.14
[4861]	CONVERGENT MARGIN	LESSER ANTILLES / LESSER ANTILLES / MONTSERRAT / SOUFRIERE HILLS	3 KM EAST OF VENT	16.72	16.72	-62.18	-62.18	SAE			s_MVO198 [4861]	NOT GIVEN [4861]				HOLOCENE [4861]	19	32	1997		VOL			F		WR [4861]	57.79	0.65		18.69				6.71	7.78	2.32			0.76	3.8	0.12
[4861]	CONVERGENT MARGIN	LESSER ANTILLES / LESSER ANTILLES / MONTSERRAT / SOUFRIERE HILLS	3 KM EAST OF VENT	16.72	16.72	-62.18	-62.18	SAE			s_MVO198 [4861]	NOT GIVEN [4861]				HOLOCENE [4861]	19	32	1997		VOL			F		WR [4861]	59.77	0.6		17.58				6.15	7.21	2.43			0.87	3.67	0.12
[4861]	CONVERGENT MARGIN	LESSER ANTILLES / LESSER ANTILLES / MONTSERRAT / SOUFRIERE HILLS	3 KM EAST OF VENT	16.72	16.72	-62.18	-62.18	SAE			s_MVO198 [4861]	NOT GIVEN [4861]				HOLOCENE [4861]	19	32	1997		VOL			F		WR [4861]	63.19	0.57		15.83				5.86	5.83	2.29			0.99	3.69	0.15
[4861]	CONVERGENT MARGIN	LESSER ANTILLES / LESSER ANTILLES / MONTSERRAT / SOUFRIERE HILLS		16.72	16.72	-62.18	-62.18	SAE			s_H091 [4861]	NOT GIVEN [4861]					13	3	1996		VOL			F		WR [4861]	64.21	0.46		16.05				5.06	5.71	2.02			1.08	3.63	0.14
[4861]	CONVERGENT MARGIN	LESSER ANTILLES / LESSER ANTILLES / MONTSERRAT / SOUFRIERE HILLS		16.72	16.72	-62.18	-62.18	SAE			s_H090 [4861]	NOT GIVEN [4861]					13	3	1996		VOL			F		WR [4861]	64.75	0.46		15.89				4.63	5.65	1.98			1.09	3.67	0.13
[4861]	CONVERGENT MARGIN	LESSER ANTILLES / LESSER ANTILLES / MONTSERRAT / SOUFRIERE HILLS		16.72	16.72	-62.18	-62.18	SAE			s_H092 [4861]	NOT GIVEN [4861]					2	4	1996		VOL			F		WR [4861]	64.29	0.46		15.81				4.98	5.49	2			1.1	3.62	0.13
[4861]	CONVERGENT MARGIN	LESSER ANTILLES / LESSER ANTILLES / MONTSERRAT / SOUFRIERE HILLS		16.72	16.72	-62.18	-62.18	SAE			s_H117 [4861]	NOT GIVEN [4861]					12	5	1996		VOL			F		WR [4861]	64.17	0.48		15.97				5.18	5.77	2.1			1.06	3.64	0.13
[4861]	CONVERGENT MARGIN	LESSER ANTILLES / LESSER ANTILLES / MONTSERRAT / SOUFRIERE HILLS		16.72	16.72	-62.18	-62.18	SAE			s_H132 [4861]	NOT GIVEN [4861]					10	8	1996		VOL			F		WR [4861]	63.56	0.54		16.37				5.64	6.17	2.25			0.99	3.58	0.13
[4861]	CONVERGENT MARGIN	LESSER ANTILLES / LESSER ANTILLES / MONTSERRAT / SOUFRIERE HILLS		16.72	16.72	-62.18	-62.18	SAE			s_H131 [4861]	NOT GIVEN [4861]					20	8	1996		VOL			F		WR [4861]	65.8	0.52		14.98				5.45	5.32	2.23			1.07	3.62	0.14
[4861]	CONVERGENT MARGIN	LESSER ANTILLES / LESSER ANTILLES / MONTSERRAT / SOUFRIERE HILLS		16.72	16.72	-62.18	-62.18	SAE			s_H165 [4861]	NOT GIVEN [4861]					19	9	1996		VOL			F		WR [4861]	63.12	0.53		16.28				5.64	6.1	2.29			0.98	3.59	0.14
[4861]	CONVERGENT MARGIN	LESSER ANTILLES / LESSER ANTILLES / MONTSERRAT / SOUFRIERE HILLS		16.72	16.72	-62.18	-62.18	SAE			s_H204 [4861]	NOT GIVEN [4861]					19	1	1997		VOL			F		WR [4861]	67.72	0.55		16.06				5.83	6.05	2.51			0.98	3.52	0.15
[4861]	CONVERGENT MARGIN	LESSER ANTILLES / LESSER ANTILLES / MONTSERRAT / SOUFRIERE HILLS		16.72	16.72	-62.18	-62.18	SAE			s_H205 [4861]	NOT GIVEN [4861]					3	2	1997		VOL			F		WR [4861]	63.35	0.55		16.17				5.81	6.08	2.44			0.97	3.53	0.14
[4861]	CONVERGENT MARGIN	LESSER ANTILLES / LESSER ANTILLES / MONTSERRAT / SOUFRIERE HILLS		16.72	16.72	-62.18	-62.18	SAE			s_H238 [4861]	NOT GIVEN [4861]									VOL			F		WR [4861]	62.86	0.55		16.3				5.78	6.1	2.42			0.95	3.52	0.14
[4861]	CONVERGENT MARGIN	LESSER ANTILLES / LESSER ANTILLES / MONTSERRAT / SOUFRIERE HILLS		16.72	16.72	-62.18	-62.18	SAE			s_H239 [4861]	NOT GIVEN [4861]					31	3	1997		VOL			F		WR [4861]	64.21	0.5		16.02				5.49	5.74	2.3			1.04	3.58	0.14
[4861]	CONVERGENT MARGIN	LESSER ANTILLES / LESSER ANTILLES / MONTSERRAT / SOUFRIERE HILLS		16.72	16.72	-62.18	-62.18	SAE			s_H419 [4861]	NOT GIVEN [4861]					21	9	1997		VOL			F		WR [4861]	64.69	0.51		15.99				5.4	5.79	2.22			1.06	3.62	0.14
[4861]	CONVERGENT MARGIN	LESSER ANTILLES / LESSER ANTILLES / MONTSERRAT / SOUFRIERE HILLS		16.72	16.72	-62.18	-62.18	SAE			s_MVO225 [4861]	NOT GIVEN [4861]					25	6	1997		VOL			F		WR [4861]	58.06	0.58		18.85				6.36	7.82	2.56			0.74	3.41	0.13
[4861]	CONVERGENT MARGIN	LESSER ANTILLES / LESSER ANTILLES / MONTSERRAT / SOUFRIERE HILLS		16.72	16.72	-62.18	-62.18	SAE			s_MVO232 [4861]	NOT GIVEN [4861]					1	7	1997		VOL			F		WR [4861]	58.88	0.58		18.59				5.93	7.5	2.38			0.77	3.44	0.13
[4861]	CONVERGENT MARGIN	LESSER ANTILLES / LESSER ANTILLES / MONTSERRAT / SOUFRIERE HILLS		16.72	16.72	-62.18	-62.18	SAE			s_MVO264 [4861]	NOT GIVEN [4861]					25	6	1997		VOL			F		WR [4861]	57.6	0.59		18.74				6.45	7.86	2.63			0.72	3.37	0.13
[4861]	CONVERGENT MARGIN	LESSER ANTILLES / LESSER ANTILLES / MONTSERRAT / SOUFRIERE HILLS		16.72	16.72	-62.18	-62.18	SAE			s_MVO1175 [4861]	NOT GIVEN [4861]					20	3	2000		VOL			F		WR [4861]	58.11	0.62		17.92				6.71	7.6	2.83			0.76	3.44	0.15
[4861]	CONVERGENT MARGIN	LESSER ANTILLES / LESSER ANTILLES / MONTSERRAT / SOUFRIERE HILLS		16.72	16.72	-62.18	-62.18	SAE			s_MVO318 [4861]	NOT GIVEN [4861]					19	10	1997		VOL			F		WR [4861]	58.17	0.56		18.38				6.14	7.61	2.55			0.75	3.43	0.13
[4861]	CONVERGENT MARGIN	LESSER ANTILLES / LESSER ANTILLES / MONTSERRAT / SOUFRIERE HILLS	3 KM EAST OF VENT	16.72	16.72	-62.18	-62.18	SAE			s_MVO299 [4861]	NOT GIVEN [4861]				HOLOCENE [4861]	17	10	1997		VOL			F		WR [4861]	57.11	0.76		16.88				7.86	8.1	4.02			0.72	3.2	0.16
[4861]	CONVERGENT MARGIN	LESSER ANTILLES / LESSER ANTILLES / MONTSERRAT / SOUFRIERE HILLS	3 KM EAST OF VENT	16.72	16.72	-62.18	-62.18	SAE			s_MVO299 [4861]	NOT GIVEN [4861]				HOLOCENE [4861]	17	10	1997		VOL			F		WR [4861]	57.06	0.59		18.55				6.68	8.23	3.33			0.68	3.4	0.14
[4861]	CONVERGENT MARGIN	LESSER ANTILLES / LESSER ANTILLES / MONTSERRAT / SOUFRIERE HILLS	3 KM EAST OF VENT	16.72	16.72	-62.18	-62.18	SAE			s_MVO299 [4861]	NOT GIVEN [4861]				HOLOCENE [4861]	17	10	1997		VOL			F		WR [4861]	56.53	0.55		19.74				6.49	8.46	2.92			0.6	3.53	0.14
[4861]	CONVERGENT MARGIN	LESSER ANTILLES / LESSER ANTILLES / MONTSERRAT / SOUFRIERE HILLS	3 KM EAST OF VENT	16.72	16.72	-62.18	-62.18	SAE			s_MVO299 [4861]	NOT GIVEN [4861]				HOLOCENE [4861]	17	10	1997		VOL			F		WR [4861]	56.17	0.62		19.98				6.6	8.49	2.45			0.6	3.5	0.14
[4861]	CONVERGENT MARGIN	LESSER ANTILLES / LESSER ANTILLES / MONTSERRAT / SOUFRIERE HILLS	3 KM EAST OF VENT	16.72	16.72	-62.18	-62.18	SAE			s_MVO299 [4861]	NOT GIVEN [4861]				HOLOCENE [4861]	17	10	1997		VOL			F		WR [4861]	57	0.67		19.15				7.1	8.3	2.57			0.69	3.43	0.13
[4861]	CONVERGENT MARGIN	LESSER ANTILLES / LESSER ANTILLES / MONTSERRAT / SOUFRIERE HILLS	3 KM EAST OF VENT	16.72	16.72	-62.18	-62.18	SAE			s_MVO299 [4861]	NOT GIVEN [4861]				HOLOCENE [4861]	17	10	1997		VOL			F		WR [4861]	59.66	0.59		17.58				6.17	7.45	2.64			0.82	3.39	0.12
[4861]	CONVERGENT MARGIN	LESSER ANTILLES / LESSER ANTILLES / MONTSERRAT / SOUFRIERE HILLS	3 KM EAST OF VENT	16.72	16.72	-62.18	-62.18	SAE			s_MVO299 [4861]	NOT GIVEN [4861]				HOLOCENE [4861]	17	10	1997		VOL			F		WR [4861]	63.9	0.53		15.57				5.58	5.55	2.35			1.05	3.52	0.14
[4861]	CONVERGENT MARGIN	LESSER ANTILLES / LESSER ANTILLES / MONTSERRAT / SOUFRIERE HILLS	4 KM SOUTH-WEST OF VENT	16.72	16.72	-62.18	-62.18	SAE			s_H164 [4861]	NOT GIVEN [4861]				HOLOCENE [4861]	30	7	1996		VOL			F		WR [4861]	58.29	0.51		20				5.61	8.25	2.3			0.7	3.93	0.12
[4861]	CONVERGENT MARGIN	LESSER ANTILLES / LESSER ANTILLES / MONTSERRAT / SOUFRIERE HILLS	4 KM SOUTH-WEST OF VENT	16.72	16.72	-62.18	-62.18	SAE			s_H164 [4861]	NOT GIVEN [4861]				HOLOCENE [4861]	30	7	1996		VOL			F		WR [4861]	58.94	0.5		19.65				5.38	8.05	2.08			0.74	3.59	0.32
[4861]	CONVERGENT MARGIN	LESSER ANTILLES / LESSER ANTILLES / MONTSERRAT / SOUFRIERE HILLS	4 KM SOUTH-WEST OF VENT	16.72	16.72	-62.18	-62.18	SAE			s_H164 [4861]	NOT GIVEN [4861]				HOLOCENE [4861]	30	7	1996		VOL			F		WR [4861]	58.87	0.61		18.68				6.42	7.65	2.15			0.74	3.42	0.12
[4861]	CONVERGENT MARGIN	LESSER ANTILLES / LESSER ANTILLES / MONTSERRAT / SOUFRIERE HILLS	4 KM SOUTH-WEST OF VENT	16.72	16.72	-62.18	-62.18	SAE			s_H164 [4861]	NOT GIVEN [4861]				HOLOCENE [4861]	30	7	1996		VOL			F		WR [4861]	59.7	0.57		18.46				6.06	7.58	2.26			0.83	3.46	0.11
[4861]	CONVERGENT MARGIN	LESSER ANTILLES / LESSER ANTILLES / MONTSERRAT / SOUFRIERE HILLS	4 KM SOUTH-WEST OF VENT	16.72	16.72	-62.18	-62.18	SAE			s_H164 [4861]	NOT GIVEN [4861]				HOLOCENE [4861]	30	7	1996		VOL			F		WR [4861]	61.37	0.57		17.16				5.43	6.76	2.19			0.91	3.52	0.11
[4861]	CONVERGENT MARGIN	LESSER ANTILLES / LESSER ANTILLES / MONTSERRAT / SOUFRIERE HILLS	4 KM SOUTH-WEST OF VENT	16.72	16.72	-62.18	-62.18	SAE			s_H164 [4861]	NOT GIVEN [4861]				HOLOCENE [4861]	30	7	1996		VOL			F		WR [4861]	64.43	0.46		15.87				5.12	5.47	2.09			1.08	3.66	0.25
[4861]	CONVERGENT MARGIN	LESSER ANTILLES / LESSER ANTILLES / MONTSERRAT / SOUFRIERE HILLS	6 KM NORTH WEST OF VENT	16.72	16.72	-62.18	-62.18	SAE			s_H415 [4861]	NOT GIVEN [4861]				HOLOCENE [4861]	25	9	1997		VOL			F		WR [4861]	62.55	0.45		17.15				5.25	6.5	1.91			1.35	4.37	0.12
[4861]	CONVERGENT MARGIN	LESSER ANTILLES / LESSER ANTILLES / MONTSERRAT / SOUFRIERE HILLS	6 KM NORTH WEST OF VENT	16.72	16.72	-62.18	-62.18	SAE			s_H415 [4861]	NOT GIVEN [4861]				HOLOCENE [4861]	25	9	1997		VOL			F		WR [4861]	59.3	0.49		19.49				5.23	8.02	2.18			0.78	3.66	0.1
[4861]	CONVERGENT MARGIN	LESSER ANTILLES / LESSER ANTILLES / MONTSERRAT / SOUFRIERE HILLS	6 KM NORTH WEST OF VENT	16.72	16.72	-62.18	-62.18	SAE			s_H415 [4861]	NOT GIVEN [4861]				HOLOCENE [4861]	25	9	1997		VOL			F		WR [4861]	56.36	0.59		20.4				6.19	8.86	2.44			0.59	3.63	0.11
[4861]	CONVERGENT MARGIN	LESSER ANTILLES / LESSER ANTILLES / MONTSERRAT / SOUFRIERE HILLS	6 KM NORTH WEST OF VENT	16.72	16.72	-62.18	-62.18	SAE			s_H415 [4861]	NOT GIVEN [4861]				HOLOCENE [4861]	25	9	1997		VOL			F		WR [4861]	55.17	0.82		19.33				8.47	8.65	2.78			0.59	3.41	0.13
[2494][13520]	CONVERGENT MARGIN	LESSER ANTILLES / LESSER ANTILLES / ST. KITTS		17.25	17.5	-62.6	-62.85	SAE			s_K22 [2494]	BASALT [2494] / NOT GIVEN [13520]									VOL					WR [2494]	49.25	1.02		21.38				8.32	11.57	3.91	0.16		0.38	2.55	0.09
[3764]	CONVERGENT MARGIN	LESSER ANTILLES / LESSER ANTILLES / ST. VINCENT / LA SOUFRIERE		13.1	13.4	-61	-61.3	SAE			s_1 [3764]	NOT GIVEN [3764]							1979		VOL					WR [3764]	53.04	0.95		18.32			8.27		9.19	4.5	0.06		0.59	3.43
[19622]	CONVERGENT MARGIN	LESSER ANTILLES / LESSER ANTILLES / DOMINICA / ROSEAU TUFF	ROAD OUTCROP INSIDE GOODWILL QUARRY	15.3084	15.3084	-61.3845	-61.3845	SAE			s_DM-1.1 [19622]	ANDESITE [19622]									VOL					WR [19622]	62.83	0.52		16.48				5.88	6.06	2.4	0.144		1.53	3.29	0.11
[19622]	CONVERGENT MARGIN	LESSER ANTILLES / LESSER ANTILLES / DOMINICA / ROSEAU TUFF	ROAD OUTCROP INSIDE GOODWILL QUARRY	15.3084	15.3084	-61.3845	-61.3845	SAE			s_DM-1.2 [19622]	ANDESITE [19622]									VOL					WR [19622]	62.64	0.53		16.59				6	6.03	2.39	0.147		1.52	3.28	0.107
[19622]	CONVERGENT MARGIN	LESSER ANTILLES / LESSER ANTILLES / DOMINICA / ROSEAU TUFF	ROAD OUTCROP INSIDE GOODWILL QUARRY	15.3084	15.3084	-61.3845	-61.3845	SAE			s_DM-1.3 [19622]	ANDESITE [19622]									VOL					WR [19622]	62.14	0.54		16.61				6.22	6.18	2.52	0.155		1.48	3.26	0.116
[19622]	CONVERGENT MARGIN	LESSER ANTILLES / LESSER ANTILLES / DOMINICA / ROSEAU TUFF	ROAD OUTCROP INSIDE GOODWILL QUARRY	15.3084	15.3084	-61.3845	-61.3845	SAE			s_DM-1.4 [19622]	ANDESITE [19622]									VOL					WR [19622]	62.79	0.52		16.65				5.87	5.98	2.34	0.146		1.54	3.31	0.112
[19622]	CONVERGENT MARGIN	LESSER ANTILLES / LESSER ANTILLES / DOMINICA / ROSEAU TUFF	ROAD OUTCROP INSIDE GOODWILL QUARRY	15.3084	15.3084	-61.3845	-61.3845	SAE			s_DM-1.5 S(1) [19622]	ANDESITE [19622]									VOL					WR [19622]	63.56	0.48		16.84				5.38	5.93	2.05	0.131		1.57	3.26	0.103
[19622]	CONVERGENT MARGIN	LESSER ANTILLES / LESSER ANTILLES / DOMINICA / ROSEAU TUFF	ROAD OUTCROP INSIDE GOODWILL QUARRY	15.3084	15.3084	-61.3845	-61.3845	SAE			s_DM-1.5 S(2) [19622]	ANDESITE [19622]									VOL					WR [19622]	62.82	0.53		16.63				5.97	5.98	2.34	0.146		1.56	3.15	0.118
[19622]	CONVERGENT MARGIN	LESSER ANTILLES / LESSER ANTILLES / DOMINICA / ROSEAU TUFF	ROAD OUTCROP INSIDE GOODWILL QUARRY	15.3084	15.3084	-61.3845	-61.3845	SAE			s_1.5 (3) [19622]	ANDESITE [19622]									VOL					WR [19622]	62.78	0.52		16.6				5.94	6.03	2.37	0.146		1.54	3.21	0.108
[19622]	CONVERGENT MARGIN	LESSER ANTILLES / LESSER ANTILLES / DOMINICA / ROSEAU TUFF	ROAD OUTCROP INSIDE GOODWILL QUARRY	15.3084	15.3084	-61.3845	-61.3845	SAE			s_1.5 (4) [19622]	ANDESITE [19622]									VOL					WR [19622]	63.14	0.49		17.12				5.39	6.07	2.06	0.13		1.58	3.24	0.102
[19622]	CONVERGENT MARGIN	LESSER ANTILLES / LESSER ANTILLES / DOMINICA / ROSEAU TUFF	ROAD OUTCROP INSIDE GOODWILL QUARRY	15.3084	15.3084	-61.3845	-61.3845	SAE			s_1.5 (5) [19622]	ANDESITE [19622]									VOL					WR [19622]	63.01	0.51		16.71				5.8	5.95	2.29	0.143		1.55	3.19	0.109
[19622]	CONVERGENT MARGIN	LESSER ANTILLES / LESSER ANTILLES / DOMINICA / ROSEAU TUFF	ROAD OUTCROP INSIDE GOODWILL QUARRY	15.3084	15.3084	-61.3845	-61.3845	SAE			s_DM-1.6 [19622]	ANDESITE [19622]									VOL					WR [19622]	62.29	0.54		16.48				6.33	6.05	2.5	0.155		1.49	3.25	0.114
[19622]	CONVERGENT MARGIN	LESSER ANTILLES / LESSER ANTILLES / DOMINICA / ROSEAU TUFF	LINK ROAD, ROAD OUTCROP ALONG SANTA ROMET ROAD	15.3043	15.3043	-61.3744	-61.3744	SAE			s_DM-2.1 [19622]	ANDESITE [19622]									VOL					WR [19622]	63.22	0.51		16.27				5.72	5.77	2.32	0.144		1.67	3.54	0.107
[19622]	CONVERGENT MARGIN	LESSER ANTILLES / LESSER ANTILLES / DOMINICA / ROSEAU TUFF	LINK ROAD, ROAD OUTCROP ALONG SANTA ROMET ROAD	15.3043	15.3043	-61.3744	-61.3744	SAE			s_DM-2.2 [19622]	ANDESITE [19622]									VOL					WR [19622]	62.04	0.52		16.17				5.9	5.97	2.48	0.149		1.95	3.96	0.112
[19622]	CONVERGENT MARGIN	LESSER ANTILLES / LESSER ANTILLES / DOMINICA / ROSEAU TUFF	LINK ROAD, ROAD OUTCROP ALONG SANTA ROMET ROAD	15.3043	15.3043	-61.3744	-61.3744	SAE			s_DM-2.3 [19622]	ANDESITE [19622]									VOL					WR [19622]	62.61	0.5		16.66				5.66	6.06	2.29	0.141		1.67	3.58	0.108
[19622]	CONVERGENT MARGIN	LESSER ANTILLES / LESSER ANTILLES / DOMINICA / ROSEAU TUFF	LINK ROAD, ROAD OUTCROP ALONG SANTA ROMET ROAD	15.3043	15.3043	-61.3744	-61.3744	SAE			s_DM-2.4 [19622]	ANDESITE [19622]									VOL					WR [19622]	62.25	0.53		16.45				5.98	6.01	2.5	0.15		1.64	3.63	0.111
[19622]	CONVERGENT MARGIN	LESSER ANTILLES / LESSER ANTILLES / DOMINICA / ROSEAU TUFF	LINK ROAD, ROAD OUTCROP ALONG SANTA ROMET ROAD	15.3043	15.3043	-61.3744	-61.3744	SAE			s_DM-2.8 [19622]	ANDESITE [19622]									VOL					WR [19622]	62	0.55		17.58				6.34	5.76	2.37	0.147		1.37	3.01	0.063
[19622]	CONVERGENT MARGIN	LESSER ANTILLES / LESSER ANTILLES / DOMINICA / ROSEAU TUFF	LINK ROAD, ROAD OUTCROP ALONG SANTA ROMET ROAD	15.3043	15.3043	-61.3744	-61.3744	SAE			s_DM-2.9 [19622]	ANDESITE [19622]									VOL					WR [19622]	62.21	0.54		17.34				6.17	5.88	2.29	0.142		1.43	3.1	0.107
[19622]	CONVERGENT MARGIN	LESSER ANTILLES / LESSER ANTILLES / DOMINICA / ROSEAU TUFF	LINK ROAD, ROAD OUTCROP ALONG SANTA ROMET ROAD	15.3043	15.3043	-61.3744	-61.3744	SAE			s_DM-2.10 [19622]	ANDESITE [19622]									VOL					WR [19622]	62.1	0.54		17.66				5.97	5.99	2.19	0.138		1.43	3.15	0.09
[19622]	CONVERGENT MARGIN	LESSER ANTILLES / LESSER ANTILLES / DOMINICA / ROSEAU TUFF	LINK ROAD, ROAD OUTCROP ALONG SANTA ROMET ROAD	15.3043	15.3043	-61.3744	-61.3744	SAE			s_DM-2.11 [19622]	ANDESITE [19622]									VOL					WR [19622]	62.5	0.52		16.8				5.88	6.17	2.36	0.145		1.48	3.27	0.108
[19622]	CONVERGENT MARGIN	LESSER ANTILLES / LESSER ANTILLES / DOMINICA / ROSEAU TUFF	LINK ROAD, ROAD OUTCROP ALONG SANTA ROMET ROAD	15.3043	15.3043	-61.3744	-61.3744	SAE			s_DM-2.13 S(1) [19622]	ANDESITE [19622]									VOL					WR [19622]	63.51	0.47		16.92				5.28	5.92	1.98	0.132		1.56	3.44	0.108
[19622]	CONVERGENT MARGIN	LESSER ANTILLES / LESSER ANTILLES / DOMINICA / ROSEAU TUFF	LINK ROAD, ROAD OUTCROP ALONG SANTA ROMET ROAD	15.3043	15.3043	-61.3744	-61.3744	SAE			s_DM-2.13 S(2) [19622]	ANDESITE [19622]									VOL					WR [19622]	62.05	0.53		16.97				5.96	6.3	2.37	0.15		1.46	3.36	0.113
[19622]	CONVERGENT MARGIN	LESSER ANTILLES / LESSER ANTILLES / DOMINICA / ROSEAU TUFF	LINK ROAD, ROAD OUTCROP ALONG SANTA ROMET ROAD	15.3043	15.3043	-61.3744	-61.3744	SAE			s_2.13 (3) [19622]	ANDESITE [19622]									VOL					WR [19622]	63.28	0.47		16.69				5.58	5.82	2.17	0.143		1.58	3.45	0.111
[19622]	CONVERGENT MARGIN	LESSER ANTILLES / LESSER ANTILLES / DOMINICA / ROSEAU TUFF	LINK ROAD, ROAD OUTCROP ALONG SANTA ROMET ROAD	15.3043	15.3043	-61.3744	-61.3744	SAE			s_2.13 (4) [19622]	ANDESITE [19622]									VOL					WR [19622]	61.57	0.53		16.76				6.68	6.11	2.53	0.165		1.46	3.24	0.127
[19622]	CONVERGENT MARGIN	LESSER ANTILLES / LESSER ANTILLES / DOMINICA / ROSEAU TUFF	LINK ROAD, ROAD OUTCROP ALONG SANTA ROMET ROAD	15.3043	15.3043	-61.3744	-61.3744	SAE			s_2.13 (5) [19622]	ANDESITE [19622]									VOL					WR [19622]	63.65	0.48		16.62				5.52	5.66	2.09	0.137		1.61	3.43	0.11
[19622]	CONVERGENT MARGIN	LESSER ANTILLES / LESSER ANTILLES / DOMINICA / ROSEAU TUFF	LINK ROAD, ROAD OUTCROP ALONG SANTA ROMET ROAD	15.3043	15.3043	-61.3744	-61.3744	SAE			s_DM-2.14 S(1) [19622]	ANDESITE [19622]									VOL					WR [19622]	63.21	0.48		16.77				5.66	5.87	2.16	0.146		1.53	3.34	0.115
[19622]	CONVERGENT MARGIN	LESSER ANTILLES / LESSER ANTILLES / DOMINICA / ROSEAU TUFF	LINK ROAD, ROAD OUTCROP ALONG SANTA ROMET ROAD	15.3043	15.3043	-61.3744	-61.3744	SAE			s_DM-2.14 S(2) [19622]	ANDESITE [19622]									VOL					WR [19622]	63.1	0.5		16.69				5.88	5.75	2.23	0.151		1.54	3.3	0.119
[19622]	CONVERGENT MARGIN	LESSER ANTILLES / LESSER ANTILLES / DOMINICA / ROSEAU TUFF	LINK ROAD, ROAD OUTCROP ALONG SANTA ROMET ROAD	15.3043	15.3043	-61.3744	-61.3744	SAE			s_2.14 (3) [19622]	ANDESITE [19622]									VOL					WR [19622]	63.18	0.5		16.66				5.79	5.83	2.16	0.145		1.52	3.36	0.114
[19622]	CONVERGENT MARGIN	LESSER ANTILLES / LESSER ANTILLES / DOMINICA / ROSEAU TUFF	LINK ROAD, ROAD OUTCROP ALONG SANTA ROMET ROAD	15.3043	15.3043	-61.3744	-61.3744	SAE			s_2.14 (4) [19622]	ANDESITE [19622]									VOL					WR [19622]	62.67	0.49		17.49				5.84	5.67	2.11	0.142		1.46	3.27	0.108
[19622]	CONVERGENT MARGIN	LESSER ANTILLES / LESSER ANTILLES / DOMINICA / ROSEAU TUFF	LINK ROAD, ROAD OUTCROP ALONG SANTA ROMET ROAD	15.3043	15.3043	-61.3744	-61.3744	SAE			s_2.14 (5) [19622]	ANDESITE [19622]									VOL					WR [19622]	63.2	0.51		16.63				5.89	5.74	2.19	0.145		1.52	3.33	0.115
[19622]	CONVERGENT MARGIN	LESSER ANTILLES / LESSER ANTILLES / DOMINICA	ROAD OUTCROP JUST N OF LAYOU RIVER	15.3977	15.3977	-61.4268	-61.4268	SAE			s_DM-4.1 S(1) [19622]	DACITE [19622]									VOL					WR [19622]	64.16	0.45		16.49				5.32	5.68	1.99	0.143		1.54	3.43	0.109
[19622]	CONVERGENT MARGIN	LESSER ANTILLES / LESSER ANTILLES / DOMINICA	ROAD OUTCROP JUST N OF LAYOU RIVER	15.3977	15.3977	-61.4268	-61.4268	SAE			s_DM-4.1 S(2) [19622]	DACITE [19622]									VOL					WR [19622]	65.21	0.39		16.54				4.79	5.37	1.75	0.135		1.66	3.42	0.103
[19622]	CONVERGENT MARGIN	LESSER ANTILLES / LESSER ANTILLES / DOMINICA	ROAD OUTCROP JUST N OF LAYOU RIVER	15.3977	15.3977	-61.4268	-61.4268	SAE			s_4.1(3) [19622]	DACITE [19622]									VOL					WR [19622]	64.25	0.45		16.45				5.38	5.59	2.01	0.144		1.58	3.35	0.108
[19622]	CONVERGENT MARGIN	LESSER ANTILLES / LESSER ANTILLES / DOMINICA	ROAD OUTCROP JUST N OF LAYOU RIVER	15.3977	15.3977	-61.4268	-61.4268	SAE			s_4.1(4) [19622]	DACITE [19622]									VOL					WR [19622]	64.88	0.42		16.27				5.17	5.38	1.92	0.143		1.58	3.46	0.109
[19622]	CONVERGENT MARGIN	LESSER ANTILLES / LESSER ANTILLES / DOMINICA	ROAD OUTCROP JUST N OF LAYOU RIVER	15.3977	15.3977	-61.4268	-61.4268	SAE			s_4.1(5) [19622]	DACITE [19622]									VOL					WR [19622]	64.21	0.45		16.45				5.4	5.59	1.99	0.145		1.55	3.4	0.11
[19622]	CONVERGENT MARGIN	LESSER ANTILLES / LESSER ANTILLES / DOMINICA	ROAD OUTCROP JUST N OF LAYOU RIVER	15.3977	15.3977	-61.4268	-61.4268	SAE			s_DM-4.2 [19622]	DACITE [19622]									VOL					WR [19622]	65.24	0.42		15.97				5	5.33	1.85	0.143		1.59	3.7	0.105
[19622]	CONVERGENT MARGIN	LESSER ANTILLES / LESSER ANTILLES / DOMINICA	ROAD OUTCROP JUST N OF LAYOU RIVER	15.3977	15.3977	-61.4268	-61.4268	SAE			s_DM-4.3 [19622]	DACITE [19622]									VOL					WR [19622]	63.97	0.46		16.3				5.34	5.67	2.06	0.144		1.6	3.64	0.112
[19622]	CONVERGENT MARGIN	LESSER ANTILLES / LESSER ANTILLES / DOMINICA	ROAD OUTCROP JUST N OF LAYOU RIVER	15.3977	15.3977	-61.4268	-61.4268	SAE			s_DM-4.4 [19622]	DACITE [19622]									VOL					WR [19622]	64.66	0.41		15.96				4.84	5.32	1.97	0.138		1.73	4.23	0.108
[19622]	CONVERGENT MARGIN	LESSER ANTILLES / LESSER ANTILLES / DOMINICA	ROAD OUTCROP JUST N OF LAYOU RIVER	15.3977	15.3977	-61.4268	-61.4268	SAE			s_DM-4.5 [19622]	DACITE [19622]									VOL					WR [19622]	64.51	0.43		16.04				5.45	5.33	2	0.16		1.6	3.66	0.114
[19622]	CONVERGENT MARGIN	LESSER ANTILLES / LESSER ANTILLES / DOMINICA	ROAD OUTCROP JUST N OF LAYOU RIVER	15.3977	15.3977	-61.4268	-61.4268	SAE			s_DM-4.6 [19622]	DACITE [19622]									VOL					WR [19622]	64.59	0.44		16.04				5.3	5.42	2.01	0.149		1.62	3.63	0.115
[19622]	CONVERGENT MARGIN	LESSER ANTILLES / LESSER ANTILLES / DOMINICA	GRANDE SAVANNE, ROAD OUTCROP 500 M N OF SALISBURY	15.4391	15.4391	-61.4397	-61.4397	SAE			s_DM-6.2 S(1) [19622]	DACITE [19622]									VOL					WR [19622]	65.39	0.43		16.04				5.01	5.47	1.87	0.138		1.55	3.36	0.101
[19622]	CONVERGENT MARGIN	LESSER ANTILLES / LESSER ANTILLES / DOMINICA	GRANDE SAVANNE, ROAD OUTCROP 500 M N OF SALISBURY	15.4391	15.4391	-61.4397	-61.4397	SAE			s_DM-6.2 S(2) [19622]	DACITE [19622]									VOL					WR [19622]	64.95	0.45		16.05				5.25	5.55	2.05	0.142		1.49	3.3	0.094
[19622]	CONVERGENT MARGIN	LESSER ANTILLES / LESSER ANTILLES / DOMINICA	GRANDE SAVANNE, ROAD OUTCROP 500 M N OF SALISBURY	15.4391	15.4391	-61.4397	-61.4397	SAE			s_6.2(3) [19622]	DACITE [19622]									VOL					WR [19622]	64.8	0.44		15.91				5.01	5.53	2.04	0.134		1.6	3.81	0.087
[19622]	CONVERGENT MARGIN	LESSER ANTILLES / LESSER ANTILLES / DOMINICA	GRANDE SAVANNE, ROAD OUTCROP 500 M N OF SALISBURY	15.4391	15.4391	-61.4397	-61.4397	SAE			s_6.2(4) [19622]	DACITE [19622]									VOL					WR [19622]	65.38	0.44		15.85				5.18	5.47	1.99	0.139		1.51	3.29	0.097
[19622]	CONVERGENT MARGIN	LESSER ANTILLES / LESSER ANTILLES / DOMINICA	GRANDE SAVANNE, ROAD OUTCROP 500 M N OF SALISBURY	15.4391	15.4391	-61.4397	-61.4397	SAE			s_6.2(5) [19622]	DACITE [19622]									VOL					WR [19622]	65.4	0.4		16.35				4.72	5.42	1.7	0.13		1.69	3.47	0.1
[19622]	CONVERGENT MARGIN	LESSER ANTILLES / LESSER ANTILLES / DOMINICA	GRANDE SAVANNE, ROAD OUTCROP 500 M N OF SALISBURY	15.4391	15.4391	-61.4397	-61.4397	SAE			s_DM-7.1 [19622]	DACITE [19622]									VOL					WR [19622]	64.45	0.52		16.15				5.34	6.07	2.18	0.121		1.44	2.98	0.067
[19622]	CONVERGENT MARGIN	LESSER ANTILLES / LESSER ANTILLES / DOMINICA	GRANDE SAVANNE, ROAD OUTCROP 500 M N OF SALISBURY	15.4391	15.4391	-61.4397	-61.4397	SAE			s_DM-7.1(2) [19622]	DACITE [19622]									VOL					WR [19622]	64.36	0.54		15.81				5.64	5.94	2.31	0.128		1.47	2.99	0.072
[19622]	CONVERGENT MARGIN	LESSER ANTILLES / LESSER ANTILLES / DOMINICA	GRANDE SAVANNE, ROAD OUTCROP 500 M N OF SALISBURY	15.4391	15.4391	-61.4397	-61.4397	SAE			s_7.1(3) [19622]	DACITE [19622]									VOL					WR [19622]	63.6	0.57		15.79				6.15	6.1	2.5	0.134		1.33	2.98	0.068
[19622]	CONVERGENT MARGIN	LESSER ANTILLES / LESSER ANTILLES / DOMINICA	GRANDE SAVANNE, ROAD OUTCROP 500 M N OF SALISBURY	15.4391	15.4391	-61.4397	-61.4397	SAE			s_DM-7.2(1) [19622]	ANDESITE [19622]									VOL					WR [19622]	60.95	0.61		16.78				6.42	6.36	2.68	0.149		1.53	3.6	0.109
[19622]	CONVERGENT MARGIN	LESSER ANTILLES / LESSER ANTILLES / DOMINICA	GRANDE SAVANNE, ROAD OUTCROP 500 M N OF SALISBURY	15.4391	15.4391	-61.4397	-61.4397	SAE			s_DM-7.2(2) [19622]	ANDESITE [19622]									VOL					WR [19622]	61.43	0.55		17.26				5.82	6.48	2.39	0.14		1.67	3.42	0.097
[19622]	CONVERGENT MARGIN	LESSER ANTILLES / LESSER ANTILLES / DOMINICA	GRANDE SAVANNE, ROAD OUTCROP 500 M N OF SALISBURY	15.4391	15.4391	-61.4397	-61.4397	SAE			s_DM-7.2(3) [19622]	ANDESITE [19622]									VOL					WR [19622]	60.8	0.55		16.99				5.91	6.5	2.55	0.145		2.03	3.66	0.102
[19622]	CONVERGENT MARGIN	LESSER ANTILLES / LESSER ANTILLES / DOMINICA	BEACH OUTCROP JUST N OF LONDONDERRY RIVER	15.5602	15.5602	-61.2972	-61.2972	SAE			s_DM-9.1 [19622]	ANDESITE [19622]									VOL					WR [19622]	61.22	0.62		17.07				6.87	5.76	2.58	0.158		1.63	3.11	0.106
[19622]	CONVERGENT MARGIN	LESSER ANTILLES / LESSER ANTILLES / DOMINICA	BEACH OUTCROP JUST N OF LONDONDERRY RIVER	15.5602	15.5602	-61.2972	-61.2972	SAE			s_DM-9.2 [19622]	ANDESITE [19622]									VOL					WR [19622]	62.04	0.6		17.19				6.33	5.84	2.34	0.151		1.68	2.94	0.102
[19622]	CONVERGENT MARGIN	LESSER ANTILLES / LESSER ANTILLES / DOMINICA	BEACH OUTCROP JUST N OF LONDONDERRY RIVER	15.5602	15.5602	-61.2972	-61.2972	SAE			s_DM-9.3 [19622]	ANDESITE [19622]									VOL					WR [19622]	61.47	0.62		17.16				6.56	6.16	2.45	0.148		1.61	2.89	0.105
[19622]	CONVERGENT MARGIN	LESSER ANTILLES / LESSER ANTILLES / DOMINICA	BEACH OUTCROP JUST N OF LONDONDERRY RIVER	15.5602	15.5602	-61.2972	-61.2972	SAE			s_DM-9.4 [19622]	ANDESITE [19622]									VOL					WR [19622]	61.71	0.6		16.86				6.42	5.81	2.58	0.15		1.74	3.2	0.096
[19622]	CONVERGENT MARGIN	LESSER ANTILLES / LESSER ANTILLES / DOMINICA	BEACH OUTCROP JUST N OF LONDONDERRY RIVER	15.5602	15.5602	-61.2972	-61.2972	SAE			s_DM-9.5 [19622]	ANDESITE [19622]									VOL					WR [19622]	61.46	0.6		18.8				5.87	5.6	2.29	0.139		1.69	2.77	0.042
[19622]	CONVERGENT MARGIN	LESSER ANTILLES / LESSER ANTILLES / DOMINICA	BEACH OUTCROP JUST N OF LONDONDERRY RIVER	15.5602	15.5602	-61.2972	-61.2972	SAE			s_DM-9.6 [19622]	ANDESITE [19622]									VOL					WR [19622]	62.73	0.58		18.18				5	5.63	2.25	0.147		1.77	3	0.055
[19622]	CONVERGENT MARGIN	LESSER ANTILLES / LESSER ANTILLES / DOMINICA	BEACH OUTCROP JUST N OF LONDONDERRY RIVER	15.5602	15.5602	-61.2972	-61.2972	SAE			s_DM-9.7 [19622]	ANDESITE [19622]									VOL					WR [19622]	62.22	0.58		18.36				5.65	5.56	2.08	0.129		1.82	2.82	0.044
[19622]	CONVERGENT MARGIN	LESSER ANTILLES / LESSER ANTILLES / DOMINICA	BEACH OUTCROP JUST N OF LONDONDERRY RIVER	15.5602	15.5602	-61.2972	-61.2972	SAE			s_DM-9.8 [19622]	ANDESITE [19622]									VOL					WR [19622]	62.31	0.62		18.93				5.49	5.16	2.2	0.133		1.69	2.72	0.04
[19622]	CONVERGENT MARGIN	LESSER ANTILLES / LESSER ANTILLES / DOMINICA	GENEVA ESTATE QUARRY	15.2492	15.2492	-61.317	-61.317	SAE			s_DM-15.1 [19622]	ANDESITE [19622]									VOL					WR [19622]	62.9	0.54		16.47				5.95	5.97	2.26	0.15		1.63	3.25	0.12
[19622]	CONVERGENT MARGIN	LESSER ANTILLES / LESSER ANTILLES / DOMINICA	GENEVA ESTATE QUARRY	15.2492	15.2492	-61.317	-61.317	SAE			s_DM-15.2 [19622]	ANDESITE [19622]									VOL					WR [19622]	57.45	0.67		17.64				8.06	7.74	3.53	0.201		1.08	2.53	0.112
[19622]	CONVERGENT MARGIN	LESSER ANTILLES / LESSER ANTILLES / DOMINICA	GENEVA ESTATE QUARRY	15.2492	15.2492	-61.317	-61.317	SAE			s_DM-15.3 [19622]	ANDESITE [19622]									VOL					WR [19622]	63.08	0.52		16.64				5.79	5.89	2.2	0.147		1.58	3.29	0.12
[19622]	CONVERGENT MARGIN	LESSER ANTILLES / LESSER ANTILLES / DOMINICA	GENEVA ESTATE QUARRY	15.2492	15.2492	-61.317	-61.317	SAE			s_DM-15.4 [19622]	ANDESITE [19622]									VOL					WR [19622]	62.92	0.53		16.48				6.06	5.91	2.33	0.153		1.51	3.22	0.122
[19622]	CONVERGENT MARGIN	LESSER ANTILLES / LESSER ANTILLES / DOMINICA / GRAND BAY IGNIMBRITE	GRAND BAY, BEACH-TYPE LOCALITY	15.2425	15.2425	-61.3117	-61.3117	SAE			s_DM-16.1 [19622]	ANDESITE [19622]									VOL					WR [19622]	62.86	0.52		16.57				5.94	5.98	2.28	0.15		1.54	3.29	0.119
[19622]	CONVERGENT MARGIN	LESSER ANTILLES / LESSER ANTILLES / DOMINICA / GRAND BAY IGNIMBRITE	GRAND BAY, BEACH-TYPE LOCALITY	15.2425	15.2425	-61.3117	-61.3117	SAE			s_DM-16.2 [19622]	ANDESITE [19622]									VOL					WR [19622]	62.61	0.54		16.67				5.96	6.07	2.26	0.147		1.49	3.38	0.121
[19622]	CONVERGENT MARGIN	LESSER ANTILLES / LESSER ANTILLES / DOMINICA / GRAND BAY IGNIMBRITE	GRAND BAY, BEACH-TYPE LOCALITY	15.2425	15.2425	-61.3117	-61.3117	SAE			s_DM-16.3 [19622]	ANDESITE [19622]									VOL					WR [19622]	62.9	0.52		16.5				5.9	5.98	2.31	0.149		1.55	3.3	0.121
[19622]	CONVERGENT MARGIN	LESSER ANTILLES / LESSER ANTILLES / DOMINICA / ROSEAU TUFF	WALL HOUSE QUARRY, S OF ROSEAU	15.2829	15.2829	-61.3777	-61.3777	SAE			s_DM-20.1 S(1) [19622]	ANDESITE [19622]									VOL					WR [19622]	62.94	0.5		16.69				5.8	6.01	2.23	0.146		1.52	3.32	0.115
[19622]	CONVERGENT MARGIN	LESSER ANTILLES / LESSER ANTILLES / DOMINICA / ROSEAU TUFF	WALL HOUSE QUARRY, S OF ROSEAU	15.2829	15.2829	-61.3777	-61.3777	SAE			s_DM-20.1 S(2) [19622]	ANDESITE [19622]									VOL					WR [19622]	62.96	0.51		16.7				5.79	5.95	2.21	0.148		1.54	3.33	0.118
[19622]	CONVERGENT MARGIN	LESSER ANTILLES / LESSER ANTILLES / DOMINICA / ROSEAU TUFF	WALL HOUSE QUARRY, S OF ROSEAU	15.2829	15.2829	-61.3777	-61.3777	SAE			s_DM 20.2 [19622]	ANDESITE [19622]									VOL					WR [19622]	63.07	0.51		16.77				5.73	5.91	2.19	0.145		1.52	3.32	0.117
[19692][19528][19691]	CONVERGENT MARGIN	LESSER ANTILLES / LESSER ANTILLES / ST. LUCIA / SOUFRIERE VOLCANIC COMPLEX	ON TRACK NEAR SUMMIT	13.8695	13.8695	-61.0499	-61.0499	SAE			s_SL-JL-1 [19692]	ANDESITE [19692] / DACITE [19528]				HOLOCENE [19692]					VOL					WR [19692]	63.5485	0.447704		17.1132				3.97	5.10059	2.26002	0.101092		1.63328	2.92696	0.117211	1.411				0.067
[19692][19528][19691]	CONVERGENT MARGIN	LESSER ANTILLES / LESSER ANTILLES / ST. LUCIA / SOUFRIERE VOLCANIC COMPLEX	MORNE TABAC, HALF WAY DOWN TRACK FROM SUMMIT	13.8695	13.8695	-61.0499	-61.0499	SAE			s_SL-JL-2 [19692]	ANDESITE [19692]				HOLOCENE [19692]					VOL					WR [19692]	61.3088	0.555286		18.2097				4.7	6.25169	2.16964	0.107641		1.43187	2.7298	0.131796	1.21				0.04
[19528][19691]	CONVERGENT MARGIN	LESSER ANTILLES / LESSER ANTILLES / ST. LUCIA / SOUFRIERE VOLCANIC COMPLEX	TERRE BLANCHE DOME, ESPERANCE VILLAGE	13.8443	13.8443	-61.0353	-61.0353	SAE			s_SL-JL-22 [19528]	DACITE [19528]									VOL					WR [19528]
[19692][19528][19691]	CONVERGENT MARGIN	LESSER ANTILLES / LESSER ANTILLES / ST. LUCIA / SOUFRIERE VOLCANIC COMPLEX	BONIN DOME, ON FLANK OF BONIN	13.8294	13.8294	-61.0309	-61.0309	SAE			s_SL-JL-23 [19692]	ANDESITE [19692] / DACITE [19528]				HOLOCENE [19692]					VOL					WR [19692]	62.8606	0.561873		18.1934				4.2	5.95888	2.01566	0.0898109		1.4535	2.84524	0.146637	1.236				0.041
[19528][19691]	CONVERGENT MARGIN	LESSER ANTILLES / LESSER ANTILLES / ST. LUCIA / SOUFRIERE VOLCANIC COMPLEX	BELFOND PYROCLASTIC FLOW, ON WAY TO MIGNY, BEYOND FOND ST JAQUES	13.8375	13.8375	-61.0194	-61.0194	SAE			s_SL-JL-24 [19528]	DACITE [19528]									VOL					WR [19528]
[19692][19528][19691]	CONVERGENT MARGIN	LESSER ANTILLES / LESSER ANTILLES / ST. LUCIA / SOUFRIERE VOLCANIC COMPLEX	LA POINTE PYROCLASTIC FLOW, S END LA POINTE BEACH	13.7881	13.7881	-61.0633	-61.0633	SAE			s_SL-JL-33 [19692]	ANDESITE [19692] / DACITE [19528]				HOLOCENE [19692]					VOL					WR [19692]	63.7792	0.361302		16.2236				3.23	5.04362	1.35703	0.0880463		1.60897	3.22671	0.114365	1.545				0.032
[19692][19528][19691]	CONVERGENT MARGIN	LESSER ANTILLES / LESSER ANTILLES / ST. LUCIA / SOUFRIERE VOLCANIC COMPLEX	BELFOND PYROCLASTIC FLOW, ON WAY TO MIGNY, BEYOND FOND ST JAQUES	13.8375	13.8375	-61.0194	-61.0194	SAE			s_SL-JL-61 [19692]	DACITE [19692]				HOLOCENE [19692]					VOL					WR [19692]	65.3564	0.344499		16.7328				3	5.15765	1.02366	0.0816956		1.70281	3.03159	0.102366	0.258159
[19692]	CONVERGENT MARGIN	LESSER ANTILLES / LESSER ANTILLES / ST. LUCIA / SOUFRIERE VOLCANIC COMPLEX	BELFOND DOME, SAND AND BALLAST QUARRY ON W SIDE BELFOND DOME	13.8206	13.8206	-61.0401	-61.0401	SAE			s_SL-JL-52 [19692]	DACITE [19692]				HOLOCENE [19692]					VOL					WR [19692]	65.0852	0.426431		17.1663				3.49	5.59319	1.47763	0.0922281		1.69581	3.10402	0.11107	0.0237673
[19692]	CONVERGENT MARGIN	LESSER ANTILLES / LESSER ANTILLES / ST. LUCIA / SOUFRIERE VOLCANIC COMPLEX	BELFOND DOME, SAND AND BALLAST QUARRY ON W SIDE BELFOND DOME	13.8206	13.8206	-61.0401	-61.0401	SAE			s_SL-JL-54 [19692]	ANDESITE [19692]				HOLOCENE [19692]					VOL					WR [19692]	58.5184	0.529171		15.995				7.88	7.94755	4.4031	0.199687		0.589077	2.38626	0.0878624	0.0275987
[19692]	CONVERGENT MARGIN	LESSER ANTILLES / LESSER ANTILLES / ST. LUCIA / SOUFRIERE VOLCANIC COMPLEX	CHOISEUL PYROCLASTIC FLOW, SE END CHOISEUL BEACH ACROSS RIVER	13.7725	13.7725	-61.0504	-61.0504	SAE			s_SL-JL-75 [19692]	ANDESITE, BASALTIC [19692]				HOLOCENE [19692]					VOL					WR [19692]	55.6787	0.446012		15.6195				4.37	6.28968	2.36659	0.100125		1.46547	3.85937	0.125612	2.19604
[19692][19528][19691]	CONVERGENT MARGIN	LESSER ANTILLES / LESSER ANTILLES / ST. LUCIA / SOUFRIERE VOLCANIC COMPLEX	CHOISEUL PYROCLASTIC FLOW, SE END OF ANSE JOHN BEACH	13.7792	13.7792	-61.0534	-61.0534	SAE			s_SL-JL-79 [19692]	DACITE [19692]				HOLOCENE [19692]					VOL					WR [19692]	63.8384	0.38209		16.7434				3.79	5.31007	1.28343	0.10385		1.69491	3.67394	0.117566	0.418971
[19692][19528][19691]	CONVERGENT MARGIN	LESSER ANTILLES / LESSER ANTILLES / ST. LUCIA / SOUFRIERE VOLCANIC COMPLEX	GROS PITON, BEACH S OF BEAUSEJOUR ON LOWER FLANK OF GROS PITON	13.8178	13.8178	-61.0676	-61.0676	SAE			s_SL-JL-83 [19692]	DACITE [19692]				HOLOCENE [19692]					VOL					WR [19692]	63.6404	0.449156		17.2176				4.21	6.19835	2.42544	0.103805		1.58702	3.12413	0.106799	0.0459629
[19692][19528][19691]	CONVERGENT MARGIN	LESSER ANTILLES / LESSER ANTILLES / ST. LUCIA / SOUFRIERE VOLCANIC COMPLEX	PETIT PITON, S END OF MALGRETOUTE BEACH ALONG FROM HARMONY BAR	13.8391	13.8391	-61.0646	-61.0646	SAE			s_SL-JL-84 [19692]	DACITE [19692]				HOLOCENE [19692]					VOL					WR [19692]	65.5423	0.407527		17.0665				3.81	5.46683	1.2027	0.100391		1.67981	3.19064	0.111325	0.140652
[3325][3342]	CONVERGENT MARGIN	LESSER ANTILLES / LESSER ANTILLES / ST. VINCENT / LA SOUFRIERE		13.1	13.4	-61	-61.3	SAE			s_SV19 [3325]	BASALT [3325] / NOT GIVEN [3342]				PREHISTORIC [3342]					VOL					WR [3325]	49.82	0.87		17.6				7.69	8.23	11.24	0.18		0.61	3.48	0.16
[3325][3342]	CONVERGENT MARGIN	LESSER ANTILLES / LESSER ANTILLES / ST. VINCENT / LA SOUFRIERE		13.1	13.4	-61	-61.3	SAE			s_SV20 [3325]	BASALT [3325] / NOT GIVEN [3342]				PREHISTORIC [3342]					VOL					WR [3325]	52.89	0.78		16.67				8.2	10.35	6.35	0.17		0.59	2.53	0.12
[3325][3342]	CONVERGENT MARGIN	LESSER ANTILLES / LESSER ANTILLES / ST. VINCENT / LA SOUFRIERE		13.1	13.4	-61	-61.3	SAE			s_SV33 [3325]	BASALT [3325] / NOT GIVEN [3342]				PREHISTORIC [3342]					VOL					WR [3325]	55.77	0.98		18.14				7.88	8.26	4.54	0.18		0.66	3.5	0.16
[3763][13185]	CONVERGENT MARGIN	LESSER ANTILLES / LESSER ANTILLES / ST. VINCENT / LA SOUFRIERE		13.1	13.4	-61	-61.3	SAE			s_V1D [3763]	ANDESITE, BASALTIC [3763]						4	1979		VOL					WR [3763]	54.85	0.99		17.97		2.29	6.33		8.76	3.81	0.06		0.63	3.74	0.16		0.39	0.03
[3763][13185]	CONVERGENT MARGIN	LESSER ANTILLES / LESSER ANTILLES / ST. VINCENT / LA SOUFRIERE		13.1	13.4	-61	-61.3	SAE			s_V1S [3763]	ANDESITE, BASALTIC [3763]						4	1979		VOL					WR [3763]	54.35	0.97		18.54		2.76	5.87		9	3.23	0.06		0.62	3.54	0.18		0.3	0.02
[3763][13185]	CONVERGENT MARGIN	LESSER ANTILLES / LESSER ANTILLES / ST. VINCENT / LA SOUFRIERE		13.1	13.4	-61	-61.3	SAE			s_V2E [3763]	ANDESITE, BASALTIC [3763]						4	1979		VOL					WR [3763]	55.36	1.01		18.23		2.2	6.17		8.66	3.23	0.03		0.6	3.52	0.16		0.65	0.07
[3763][13185]	CONVERGENT MARGIN	LESSER ANTILLES / LESSER ANTILLES / ST. VINCENT / LA SOUFRIERE		13.1	13.4	-61	-61.3	SAE			s_V2F [3763]	ANDESITE, BASALTIC [3763]						4	1979		VOL					WR [3763]	52.29	1.02		19.46		1.96	6.32		8.76	4.89	0.07		0.61	3.54	0.14		0.28	0.02
[3102][2545][409]	CONVERGENT MARGIN	LESSER ANTILLES / LESSER ANTILLES / ST. VINCENT / LA SOUFRIERE		13.1	13.4	-61	-61.3	SAE			s_V71008 [3102]	ANDESITE, BASALTIC [3102]								PLAGIOCLASE-PHYRIC [3102]	VOL					WR [3102] / GL [409]	55.3
[3325][3342]	CONVERGENT MARGIN	LESSER ANTILLES / LESSER ANTILLES / ST. VINCENT / LA SOUFRIERE		13.1	13.4	-61	-61.3	SAE			s_SV6 [3325]	BASALT [3325] / NOT GIVEN [3342]							1979		VOL					WR [3325]	49.06	1.01		18.29				8.83	9.96	10.13	0.17		0.52	3.47	0.1
[3325]	CONVERGENT MARGIN	LESSER ANTILLES / LESSER ANTILLES / ST. VINCENT / LA SOUFRIERE		13.1	13.4	-61	-61.3	SAE			s_SV35 [3325]	BASALT [3325]									VOL					WR [3325]	57.24									3.8
[21403]	CONVERGENT MARGIN	LESSER ANTILLES / LESSER ANTILLES / GUADELOUPE / MATELIANE	BASSE TERRE, MOUNT MATELIANE	16.0855	16.0855	-61.6431	-61.6431	SAE	420	420	s_13GW39 [21403]	ANDESITE, BASALTIC [21403]									VOL					WR [21403]	53.82	0.75		19.76				8.04	9.07	3.2	0.19		0.41	3.17	0.21
[21403]	CONVERGENT MARGIN	LESSER ANTILLES / LESSER ANTILLES / GUADELOUPE / CAPESTERRE	BASSE TERRE, CAPESTERRE	16.076	16.076	-61.618	-61.618	SAE	360	360	s_13GW43 [21403]	ANDESITE [21403]									VOL					WR [21403]	61.64	0.81		17.15				5.89	6.45	1.52	0.14		0.76	3.92	0.18
[21403]	CONVERGENT MARGIN	LESSER ANTILLES / LESSER ANTILLES / GUADELOUPE / MATELIANE	BASSE TERRE, MOUNT MATELIANE	16.0733	16.0733	-61.6186	-61.6186	SAE	240	240	s_13GW37 [21403]	ANDESITE, BASALTIC [21403]									VOL					WR [21403]	54.43	0.76		19.94				7.09	8.63	2.29	0.17		0.49	3.62	0.18
[21403]	CONVERGENT MARGIN	LESSER ANTILLES / LESSER ANTILLES / GUADELOUPE / ICAQUE	BASSE TERRE, ICAQUE	16.0645	16.0645	-61.6902	-61.6902	SAE	660	660	s_12GW18 [21403]	ANDESITE, BASALTIC [21403]									VOL					WR [21403]	55.2	0.78		20.01				7.12	8.91	1.99	0.2		0.58	3.45	0.21
[21403]	CONVERGENT MARGIN	LESSER ANTILLES / LESSER ANTILLES / GUADELOUPE / CAPESTERRE	BASSE TERRE, CAPESTERRE	16.0762	16.0762	-61.6199	-61.6199	SAE	420	420	s_13GW42 [21403]	ANDESITE [21403]									VOL					WR [21403]	57.54	0.82		19.03				7.02	7.71	1.81	0.16		0.64	3.74	0.2
[21403]	CONVERGENT MARGIN	LESSER ANTILLES / LESSER ANTILLES / GUADELOUPE / ICAQUE	BASSE TERRE, ICAQUE	16.053	16.053	-61.7126	-61.7126	SAE	460	460	s_12GW05 [21403]	ANDESITE [21403]									VOL					WR [21403]	59.17	0.74		17.89				7.05	7.16	1.85	0.18		0.73	3.83	0.22
[21403]	CONVERGENT MARGIN	LESSER ANTILLES / LESSER ANTILLES / GUADELOUPE / MATELIANE	BASSE TERRE, MOUNT MATELIANE	16.0886	16.0886	-61.6384	-61.6384	SAE	590	590	s_12GW31 [21403]	ANDESITE, BASALTIC [21403]									VOL					WR [21403]	54.28	0.75		20.83				7.09	9.29	2.24	0.16		0.39	3.41	0.16
[21403]	CONVERGENT MARGIN	LESSER ANTILLES / LESSER ANTILLES / GUADELOUPE / MATELIANE	BASSE TERRE, MOUNT MATELIANE	16.1011	16.1011	-61.6689	-61.6689	SAE			s_12GW27 [21403]	ANDESITE, BASALTIC [21403]									VOL					WR [21403]	53.65	0.8		18.35				8.54	9.18	4.52	0.19		0.53	2.9	0.13
[21403]	CONVERGENT MARGIN	LESSER ANTILLES / LESSER ANTILLES / GUADELOUPE / CAPESTERRE	BASSE TERRE, CAPESTERRE	16.0738	16.0738	-61.6503	-61.6503	SAE			s_12GW14 [21403]	ANDESITE [21403]									VOL					WR [21403]	58.08	0.79		19.24				6.39	7.86	1.79	0.15		0.69	3.72	0.15
[21403]	CONVERGENT MARGIN	LESSER ANTILLES / LESSER ANTILLES / GUADELOUPE / CAPESTERRE	BASSE TERRE, CAPESTERRE	16.0663	16.0663	-61.5876	-61.5876	SAE	100	100	s_11GD17 [21403]	ANDESITE [21403]									VOL					WR [21403]	62.79	0.85		15.68				6.55	5.12	1.36	0.15		1.08	4.31	0.22
[21403]	CONVERGENT MARGIN	LESSER ANTILLES / LESSER ANTILLES / GUADELOUPE / CAPESTERRE	BASSE TERRE, CAPESTERRE	16.0579	16.0579	-61.608	-61.608	SAE	210	210	s_12GW22 [21403]	ANDESITE [21403]									VOL					WR [21403]	58.84	0.83		17.86				6.48	6.87	1.68	0.17		0.88	3.84	0.18
[21403]	CONVERGENT MARGIN	LESSER ANTILLES / LESSER ANTILLES / GUADELOUPE / MATELIANE	BASSE TERRE, MOUNT MATELIANE	16.1141	16.1141	-61.6627	-61.6627	SAE	810	810	s_12GW29 [21403]	ANDESITE [21403]									VOL					WR [21403]	56.74	0.68		20.31				5.77	8.78	1.71	0.13		0.78	3.38	0.12
[21403]	CONVERGENT MARGIN	LESSER ANTILLES / LESSER ANTILLES / GUADELOUPE / CAPESTERRE	BASSE TERRE, CAPESTERRE	16.0682	16.0682	-61.6422	-61.6422	SAE	835	835	s_12GW16 [21403]	ANDESITE [21403]									VOL					WR [21403]	60.33	0.93		16.7				6.99	6.23	1.8	0.18		0.94	3.92	0.19
[21403]	CONVERGENT MARGIN	LESSER ANTILLES / LESSER ANTILLES / GUADELOUPE / ICAQUE	BASSE TERRE, ICAQUE	16.0441	16.0441	-61.7179	-61.7179	SAE	355	355	s_12GW03 [21403]	ANDESITE, BASALTIC [21403]									VOL					WR [21403]	52.74	0.85		20.01				7.89	9.78	3.31	0.16		0.59	2.93	0.13
[21403]	CONVERGENT MARGIN	LESSER ANTILLES / LESSER ANTILLES / GUADELOUPE / ICAQUE	BASSE TERRE, ICAQUE	16.0457	16.0457	-61.7178	-61.7178	SAE	310	310	s_12GW01 [21403]	BASALT [21403]									VOL					WR [21403]	50.1	0.81		19.1				9.08	10.43	4.85	0.18		0.56	2.39	0.11
[21403]	CONVERGENT MARGIN	LESSER ANTILLES / LESSER ANTILLES / GUADELOUPE / MATELIANE	BASSE TERRE, MOUNT MATELIANE	16.1159	16.1159	-61.6926	-61.6926	SAE	1	1	s_13GW40 [21403]	BASALT [21403]									VOL					WR [21403]	50.4	0.77		19.62				8.56	10.71	5.2	0.16		0.45	2.36	0.1
[21403]	CONVERGENT MARGIN	LESSER ANTILLES / LESSER ANTILLES / GUADELOUPE / MATELIANE	BASSE TERRE, MOUNT MATELIANE	16.1049	16.1049	-61.6707	-61.6707	SAE	1	1	s_12GW28 [21403]	DACITE [21403]									VOL					WR [21403]	64.52	0.61		15.55				5.16	4.6	1.19	0.15		1.27	4.14	0.15
[21403]	CONVERGENT MARGIN	LESSER ANTILLES / LESSER ANTILLES / GUADELOUPE / SANS-TOUCHER	BASSE TERRE, SANS-TOUCHER	16.0672	16.0672	-61.6846	-61.6846	SAE	750	750	s_12GW25 [21403]	ANDESITE [21403]									VOL					WR [21403]	57.23	0.74		17.5				7.67	7.34	2.75	0.21		0.72	3.46	0.16
[21403]	CONVERGENT MARGIN	LESSER ANTILLES / LESSER ANTILLES / GUADELOUPE / SANS-TOUCHER	BASSE TERRE, SANS-TOUCHER	16.0342	16.0342	-61.6929	-61.6929	SAE	600	600	s_12GW33 [21403]	ANDESITE [21403]									VOL					WR [21403]	58.34	0.74		17.11				7.16	6.87	2.67	0.17		0.77	3.45	0.14
[4723]	CONVERGENT MARGIN	LESSER ANTILLES / LESSER ANTILLES / MARTINIQUE / MOUNT PELEE		14.5	14.5	-61	-61	SAE			s_M-0001 [4723]	ANDESITE [4723]									VOL					WR [4723]	61.17	0.52		17.09				6.26	7	2.27	0.16		1.24	3.49	0.1
[4723]	CONVERGENT MARGIN	LESSER ANTILLES / LESSER ANTILLES / MARTINIQUE / MOUNT PELEE		14.5	14.5	-61	-61	SAE			s_M-0002 [4723]	ANDESITE [4723]									VOL					WR [4723]	58.48	0.63		18.3				7.26	7.16	2.62	0.2		0.99	3.41	0.15
[4723]	CONVERGENT MARGIN	LESSER ANTILLES / LESSER ANTILLES / MARTINIQUE / MOUNT PELEE		14.5	14.5	-61	-61	SAE			s_M-0003 [4723]	ANDESITE [4723]									VOL					WR [4723]	57.3	0.66		18.15				7.51	8.06	2.89	0.2		0.9	3.36	0.13
[4723]	CONVERGENT MARGIN	LESSER ANTILLES / LESSER ANTILLES / MARTINIQUE / MOUNT PELEE		14.5	14.5	-61	-61	SAE			s_M-2003 [4723]	ANDESITE [4723]									VOL					WR [4723]	57.3	0.66		18.15				7.51	8.06	2.89	0.2		0.9	3.36	0.13
[4723]	CONVERGENT MARGIN	LESSER ANTILLES / LESSER ANTILLES / MARTINIQUE / MOUNT PELEE		14.5	14.5	-61	-61	SAE			s_M-0004 [4723]	NOT GIVEN [4723]									VOL					WR [4723]	47.79	0.51		19.99				7.99	13.72	7.61	0.14		0.18	1.13	0.05
[4723]	CONVERGENT MARGIN	LESSER ANTILLES / LESSER ANTILLES / MARTINIQUE / MOUNT PELEE	ISLE DE LA PERLE, OFF NW PELEE	14.5	14.5	-61	-61	SAE			s_M-0009 [4723]	ANDESITE [4723]									VOL					WR [4723]	59.23	0.55		18.07				6.83	7.1	2.4	0.18		0.96	3.73	0.19
[4723]	CONVERGENT MARGIN	LESSER ANTILLES / LESSER ANTILLES / MARTINIQUE / MOUNT PELEE	ANSE COULEUVRE, NW PELEE	14.5	14.5	-61	-61	SAE			s_M-0010 [4723]	ANDESITE [4723]									VOL					WR [4723]	58.56	0.58		18.17				6.97	7.4	2.57	0.17		1.04	3.6	0.14
[4723]	CONVERGENT MARGIN	LESSER ANTILLES / LESSER ANTILLES / MARTINIQUE / MOUNT PELEE	ANSE COULEUVRE, NW PELEE	14.5	14.5	-61	-61	SAE			s_M-0011 [4723]	ANDESITE [4723]									VOL					WR [4723]	60.03	0.53		17.68				6.6	7.14	2.14	0.16		1.02	3.82	0.15
[4723]	CONVERGENT MARGIN	LESSER ANTILLES / LESSER ANTILLES / MARTINIQUE / MOUNT PELEE	ANSE COULEUVRE, NW PELEE	14.5	14.5	-61	-61	SAE			s_M-0012 [4723]	ANDESITE [4723]									VOL					WR [4723]	58.94	0.53		18.13				6.82	7.42	2.72	0.18		0.8	3.57	0.13
[4723]	CONVERGENT MARGIN	LESSER ANTILLES / LESSER ANTILLES / MARTINIQUE / MOUNT PELEE	ANSE COULEUVRE, NW PELEE	14.5	14.5	-61	-61	SAE			s_M-0013 [4723]	ANDESITE [4723]									VOL					WR [4723]	59.61	0.5		17.96				6.43	7.21	2.48	0.17		0.9	3.86	0.14
[4723]	CONVERGENT MARGIN	LESSER ANTILLES / LESSER ANTILLES / MARTINIQUE / MOUNT PELEE	NORTH OF ANSE A VOILE, NW PELEE	14.5	14.5	-61	-61	SAE			s_M-0014 [4723]	ANDESITE [4723]									VOL					WR [4723]	61.89	0.45		17.59				5.68	6.74	1.8	0.2		0.94	3.91	0.18
[4723]	CONVERGENT MARGIN	LESSER ANTILLES / LESSER ANTILLES / MARTINIQUE / MOUNT PELEE	POINTE DE SOUFFLEUR, N PELEE	14.5	14.5	-61	-61	SAE			s_M-0015 [4723]	ANDESITE [4723]									VOL					WR [4723]	63.1	0.42		16.97				5.43	6.06	1.48	0.15		1.27	4.36	0.15
[4723]	CONVERGENT MARGIN	LESSER ANTILLES / LESSER ANTILLES / MARTINIQUE / MOUNT PELEE	ANSE DUFOUR	14.5	14.5	-61	-61	SAE			s_M-0016 [4723]	ANDESITE [4723]									VOL					WR [4723]	58.96	0.57		18.16				6.87	7.74	2.23	0.18		0.75	3.6	0.17
[4723]	CONVERGENT MARGIN	LESSER ANTILLES / LESSER ANTILLES / MARTINIQUE / MOUNT PELEE	PRE 1902 CRATER WALL ROCK, SUMMIT 1902 DOME 40FT UP TRACK FROM BASE, MT. PELEE	14.5	14.5	-61	-61	SAE			s_M-0019 [4723]	ANDESITE [4723]							1912		VOL					WR [4723]	61.2	0.46		17.35				6.46	6.76	1.95	0.2		1.04	3.71	0.16
[4723]	CONVERGENT MARGIN	LESSER ANTILLES / LESSER ANTILLES / MARTINIQUE / MOUNT PELEE	PRE 1902 CRATER WALL ROCK, SUMMIT 1902 DOME 40FT UP TRACK FROM BASE, MT. PELEE	14.5	14.5	-61	-61	SAE			s_M-0020 [4723]	ANDESITE [4723]							1912		VOL					WR [4723]	60.04	0.43		16.91				6.54	7.49	1.83	0.21		1.19	4.48	0.15
[4723]	CONVERGENT MARGIN	LESSER ANTILLES / LESSER ANTILLES / MARTINIQUE / MOUNT PELEE	1902 DOME, 40FT UP TRACK FROM BASE	14.5	14.5	-61	-61	SAE			s_M-0021 [4723]	ANDESITE [4723]							1902		VOL					WR [4723]	61.92	0.44		17.47				5.96	6.45	1.94	0.19		1.06	3.75	0.16
[4723]	CONVERGENT MARGIN	LESSER ANTILLES / LESSER ANTILLES / MARTINIQUE / MOUNT PELEE	1902 DOME, 60FT UP TRACK FROM BASE	14.5	14.5	-61	-61	SAE			s_M-0022 [4723]	ANDESITE [4723]							1902		VOL					WR [4723]	62.02	0.43		17.03				6.24	6.42	1.92	0.19		1.11	3.79	0.16
[4723]	CONVERGENT MARGIN	LESSER ANTILLES / LESSER ANTILLES / MARTINIQUE / MOUNT PELEE	PELEE OUTER SLOPES	14.5	14.5	-61	-61	SAE			s_M-0023 [4723]	ANDESITE [4723]									VOL					WR [4723]	60.78	0.47		17.31				6.71	6.68	2.08	0.21		1	3.85	0.17
[4723]	CONVERGENT MARGIN	LESSER ANTILLES / LESSER ANTILLES / MARTINIQUE / MOUNT PELEE	1929 LAVA BLOCKS, NUEE ARDENTE FAN WEST OF MT. PELEE	14.5	14.5	-61	-61	SAE			s_M-0033 [4723]	ANDESITE [4723]							1929		VOL					WR [4723]	61.43	0.45		17.11				6.28	6.76	1.98	0.19		1.09	3.86	0.15
[4723]	CONVERGENT MARGIN	LESSER ANTILLES / LESSER ANTILLES / MARTINIQUE / MOUNT PELEE	1929 LAVA BLOCKS, NUEE ARDENTE FAN WEST OF MT. PELEE	14.5	14.5	-61	-61	SAE			s_M-0034 [4723]	ANDESITE [4723]							1929		VOL					WR [4723]	61.71	0.46		17.47				6.21	6.44	2.1	0.18		0.98	3.62	0.15
[4723]	CONVERGENT MARGIN	LESSER ANTILLES / LESSER ANTILLES / MARTINIQUE / MOUNT PELEE	1929 LAVA BLOCKS, NUEE ARDENTE FAN WEST OF MT. PELEE	14.5	14.5	-61	-61	SAE			s_M-0035 [4723]	ANDESITE [4723]							1929		VOL					WR [4723]	61.23	0.46		16.76				6.5	6.91	1.9	0.19		1.17	4.02	0.15
[4723]	CONVERGENT MARGIN	LESSER ANTILLES / LESSER ANTILLES / MARTINIQUE / MOUNT PELEE	1929 LAVA BLOCKS, NUEE ARDENTE FAN WEST OF MT. PELEE	14.5	14.5	-61	-61	SAE			s_M-0037 [4723]	ANDESITE [4723]							1929		VOL					WR [4723]	61.1	0.48		17.3				6.55	6.71	2.14	0.19		1	3.65	0.15
[4723]	CONVERGENT MARGIN	LESSER ANTILLES / LESSER ANTILLES / MARTINIQUE / MOUNT PELEE	TOMB DES CARAIBES	14.5	14.5	-61	-61	SAE			s_M-0038 [4723]	ANDESITE [4723]									VOL					WR [4723]	59.71	0.56		17.64				6.79	7.29	2.48	0.19		0.97	3.48	0.13
[4723]	CONVERGENT MARGIN	LESSER ANTILLES / LESSER ANTILLES / MARTINIQUE / PITONS DU CARBET		14.7181	14.7181	-61.1056	-61.1056	SAE			s_M-0031 [4723]	ANDESITE [4723]									VOL					WR [4723]	61.83	0.46		17.35				6.34	6.35	2.13	0.16		1.31	3.25	0.11
[4723]	CONVERGENT MARGIN	LESSER ANTILLES / LESSER ANTILLES / MARTINIQUE / PITONS DU CARBET		14.7181	14.7181	-61.1056	-61.1056	SAE			s_M-0032 [4723]	ANDESITE [4723]									VOL					WR [4723]	62.38	0.44		17.11				5.76	6.33	2.05	0.16		1.47	3.54	0.12
[4723]	CONVERGENT MARGIN	LESSER ANTILLES / LESSER ANTILLES / MARTINIQUE / PITONS DU CARBET		14.7319	14.7319	-61.1347	-61.1347	SAE			s_M-0043 [4723]	ANDESITE [4723]									VOL					WR [4723]	62.95	0.44		17.13				5.51	6.35	1.68	0.12		1.54	3.55	0.11
[4723]	CONVERGENT MARGIN	LESSER ANTILLES / LESSER ANTILLES / MARTINIQUE / PITONS DU CARBET		14.7278	14.7278	-61.1222	-61.1222	SAE			s_M-0044 [4723]	ANDESITE [4723]									VOL					WR [4723]	59.88	0.5		17.65				6.17	7.9	2.95	0.15		1.1	2.9	0.11
[4723]	CONVERGENT MARGIN	LESSER ANTILLES / LESSER ANTILLES / MARTINIQUE / PITONS DU CARBET		14.7111	14.7111	-61.1028	-61.1028	SAE			s_M-0047 [4723]	ANDESITE [4723]									VOL					WR [4723]	61.87	0.48		17.97				5.52	6.81	2.03	0.14		1.31	3.14	0.12
[4723]	CONVERGENT MARGIN	LESSER ANTILLES / LESSER ANTILLES / MARTINIQUE / PITONS DU CARBET		14.7028	14.7028	-61.0358	-61.0358	SAE			s_M-0048 [4723]	ANDESITE [4723]									VOL					WR [4723]	60.35	0.49		17.82				5.97	7.64	2.68	0.15		1.15	2.97	0.11
[4723]	CONVERGENT MARGIN	LESSER ANTILLES / LESSER ANTILLES / MARTINIQUE / PITONS DU CARBET		14.6361	14.6361	-61.1444	-61.1444	SAE			s_M-0057 [4723]	ANDESITE [4723]									VOL					WR [4723]	59.23	0.49		17.41				6.33	8.36	3.2	0.15		1.06	2.99	0.08
[4723]	CONVERGENT MARGIN	LESSER ANTILLES / LESSER ANTILLES / MARTINIQUE / PITONS DU CARBET		14.4944	14.4944	-61.0847	-61.0847	SAE			s_M-0061 [4723]	ANDESITE [4723]									VOL					WR [4723]	60.6	0.48		17.06				5.62	8.1	3.07	0.17		0.98	3.17	0.1
[4723]	CONVERGENT MARGIN	LESSER ANTILLES / LESSER ANTILLES / MARTINIQUE / PITONS DU CARBET		14.4944	14.4944	-61.0847	-61.0847	SAE			s_M-0062 [4723]	ANDESITE [4723]									VOL					WR [4723]	61.1	0.48		17.38				5.49	7.76	3.01	0.17		0.93	2.98	0.09
[4723]	CONVERGENT MARGIN	LESSER ANTILLES / LESSER ANTILLES / MARTINIQUE / MOUNT PELEE	LA FALAISE QU., E. PELEE	14.5	14.5	-61	-61	SAE			s_MP0006 [4723]	ANDESITE [4723]									VOL					WR [4723]	58.42	0.506		19.37				6.98	6.98	2.31	0.223		0.762	3.48	0.19
[4723]	CONVERGENT MARGIN	LESSER ANTILLES / LESSER ANTILLES / MARTINIQUE / MOUNT PELEE	LA FALAISE QU., E. PELEE	14.5	14.5	-61	-61	SAE			s_MP0002 [4723]	ANDESITE [4723]									VOL					WR [4723]	62.36	0.43		17.41				5.75	6.36	1.94	0.187		1.055	3.7	0.17
[4723]	CONVERGENT MARGIN	LESSER ANTILLES / LESSER ANTILLES / MARTINIQUE / MOUNT PELEE	LE PRECHEUR, W. PELEE	14.5	14.5	-61	-61	SAE			s_MP0016 [4723]	ANDESITE [4723]									VOL					WR [4723]	61.84	0.466		17.31				5.96	6.48	2.09	0.177		1.167	3.7	0.15
[4723]	CONVERGENT MARGIN	LESSER ANTILLES / LESSER ANTILLES / MARTINIQUE / MOUNT PELEE	NORTH OF LE PRECHEUR	14.5	14.5	-61	-61	SAE			s_MP0022 [4723]	ANDESITE [4723]									VOL					WR [4723]	60.08	0.548		18.13				6.35	7.07	2.45	0.205		1.053	3.22	0.18
[4723]	CONVERGENT MARGIN	LESSER ANTILLES / LESSER ANTILLES / MARTINIQUE / MOUNT PELEE	BASE OF 1902 FLOW	14.5	14.5	-61	-61	SAE			s_MP0030 [4723]	ANDESITE [4723]							1902		VOL					WR [4723]	61.83	0.461		17.05				6.24	6.66	1.81	0.188		1.161	3.75	0.16
[4723]	CONVERGENT MARGIN	LESSER ANTILLES / LESSER ANTILLES / MARTINIQUE / MOUNT PELEE	2 BEDS ABOVE BASE OF 1902 FLOW	14.5	14.5	-61	-61	SAE			s_MP0031 [4723]	ANDESITE [4723]									VOL					WR [4723]	61.1	0.457		17.88				6.29	6.63	2.08	0.187		0.981	3.53	0.16
[4723]	CONVERGENT MARGIN	LESSER ANTILLES / LESSER ANTILLES / MARTINIQUE / MOUNT PELEE	4 BEDS ABOVE BASE OF1902 FLOW	14.5	14.5	-61	-61	SAE			s_MP0032 [4723]	ANDESITE [4723]									VOL					WR [4723]	60.79	0.46		18.09				6.41	6.59	2.19	0.189		0.929	3.46	0.17
[4723]	CONVERGENT MARGIN	LESSER ANTILLES / LESSER ANTILLES / MARTINIQUE / MOUNT PELEE	MIDDLE OF 1902 FLOW	14.5	14.5	-61	-61	SAE			s_MP0033 [4723]	ANDESITE [4723]							1902		VOL					WR [4723]	61.48	0.45		17.68				6.18	6.57	2.06	0.191		0.996	3.54	0.16
[4723]	CONVERGENT MARGIN	LESSER ANTILLES / LESSER ANTILLES / MARTINIQUE / MOUNT PELEE	TOP OF 1902 FLOW	14.5	14.5	-61	-61	SAE			s_MP0034 [4723]	ANDESITE [4723]									VOL					WR [4723]	61.75	0.457		17.55				6.24	6.51	2.03	0.187		0.996	3.42	0.17
[4723]	CONVERGENT MARGIN	LESSER ANTILLES / LESSER ANTILLES / MARTINIQUE / MOUNT PELEE	LR. CALDERA FM. R. CLAIRE	14.5	14.5	-61	-61	SAE			s_MP0049 [4723]	ANDESITE [4723]									VOL					WR [4723]	61.29	0.461		17.44				6.33	6.8	1.92	0.202		0.965	3.71	0.18
[4723]	CONVERGENT MARGIN	LESSER ANTILLES / LESSER ANTILLES / MARTINIQUE / MOUNT PELEE	LT. CALDERA FM	14.5	14.5	-61	-61	SAE			s_MP0059 [4723]	ANDESITE [4723]									VOL					WR [4723]	59.68	0.523		18.3				6.42	7.06	2.58	0.172		0.948	3.45	0.15
[4723]	CONVERGENT MARGIN	LESSER ANTILLES / LESSER ANTILLES / MARTINIQUE / MOUNT PELEE	BASE OF 1902 FLOW	14.5	14.5	-61	-61	SAE			s_MP0075 [4723]	ANDESITE [4723]							1902		VOL					WR [4723]	61.5	0.449		17.84				6.19	6.35	2.06	0.183		0.994	3.58	0.16
[4723]	CONVERGENT MARGIN	LESSER ANTILLES / LESSER ANTILLES / MARTINIQUE / MOUNT PELEE	GRANDE RIVIERE	14.5	14.5	-61	-61	SAE			s_MP0107 [4723]	ANDESITE [4723]									VOL					WR [4723]	60.14	0.561		17.93				6.54	6.81	2.36	0.19		1.104	3.48	0.15
[4723]	CONVERGENT MARGIN	LESSER ANTILLES / LESSER ANTILLES / MARTINIQUE / MOUNT PELEE	1902 DOME, SUMMIT	14.5	14.5	-61	-61	SAE			s_MQ0053 [4723]	ANDESITE [4723]							1902		VOL					WR [4723]	61.1	0.457		18				6.15	6.44	2.16	0.184		1.013	3.64	0.17
[4723]	CONVERGENT MARGIN	LESSER ANTILLES / LESSER ANTILLES / MARTINIQUE / MOUNT PELEE	1902 DOME, SUMMIT	14.5	14.5	-61	-61	SAE			s_MP2053 [4723]	ANDESITE [4723]							1902		VOL					WR [4723]	61.54	0.445		17.62				5.97	6.47	2.16	0.184		1.016	3.76	0.16
[4723]	CONVERGENT MARGIN	LESSER ANTILLES / LESSER ANTILLES / MARTINIQUE / MOUNT PELEE	GRANDE RIVIERE	14.5	14.5	-61	-61	SAE			s_MP0102 [4723]	ANDESITE [4723]									VOL					WR [4723]	53.1	0.801		18.48				8.1	9.34	3.88	0.176		0.718	4.41	0.11
[4723]	CONVERGENT MARGIN	LESSER ANTILLES / LESSER ANTILLES / MARTINIQUE / MOUNT PELEE	GRANDE RIVIERE	14.5	14.5	-61	-61	SAE			s_MP2102 [4723]	ANDESITE [4723]									VOL					WR [4723]	53.1	0.801		18.48				8.1	9.34	3.88	0.176		0.718	4.41	0.11
[4723]	CONVERGENT MARGIN	LESSER ANTILLES / LESSER ANTILLES / MARTINIQUE / MOUNT PELEE	NUEE ARDENTE, 12M BELOW CALDERA	14.5	14.5	-61	-61	SAE			s_MP0067 [4723]	ANDESITE [4723]									VOL					WR [4723]	54.63	0.763		18.53				8.04	9.12	3.66	0.186		0.735	3.32	0.12
[4723]	CONVERGENT MARGIN	LESSER ANTILLES / LESSER ANTILLES / MARTINIQUE / MOUNT PELEE	NUEE ARDENTE, 12M BELOW CALDERA	14.5	14.5	-61	-61	SAE			s_MP0066 [4723]	BASALT [4723]									VOL					WR [4723]	53.47	0.8		18.34				8.18	9.82	3.8	0.192		0.807	3.56	0.12
[4723]	CONVERGENT MARGIN	LESSER ANTILLES / LESSER ANTILLES / MARTINIQUE / MOUNT PELEE	GRANDE RIVIERE	14.5	14.5	-61	-61	SAE			s_MP0106 [4723]	ANDESITE [4723]									VOL					WR [4723]	54.88	0.734		18.68				7.85	9.14	3.49	0.186		0.83	3.2	0.13
[3301]	CONVERGENT MARGIN	LESSER ANTILLES / LESSER ANTILLES / ST. LUCIA / QUALIBOU (LA SOUFRIERE)	MIGNY	13.75	14.5	-60.9	-61.1	SAE			s_SL124 [3301]	ANDESITE [3301]								HIGHLY PORPHYRITIC [3301]	VOL					WR [3301]	58.52	0.65		17.73				5.47	6.25	2.39	0.16		1.5	2.49	0.12			1.36
[3301]	CONVERGENT MARGIN	LESSER ANTILLES / LESSER ANTILLES / ST. LUCIA / QUALIBOU (LA SOUFRIERE)	ZENON AREA	13.75	14.5	-60.9	-61.1	SAE			s_SL126 [3301]	ANDESITE [3301]								HIGHLY PORPHYRITIC [3301]	VOL					WR [3301]	58.91	0.66		18.07				4.7	5.56	3.16	0.11		1.2	2.87	0.09			1.21
[3301]	CONVERGENT MARGIN	LESSER ANTILLES / LESSER ANTILLES / ST. LUCIA / QUALIBOU (LA SOUFRIERE)	COUBARIL	13.75	14.5	-60.9	-61.1	SAE			s_SL51 [3301]	ANDESITE [3301]								HIGHLY PORPHYRITIC [3301]	VOL					WR [3301]	59	0.55		17.46				4.98	6.69	2.35	0.11		1.33	2.82	0.11			1.29
[3301]	CONVERGENT MARGIN	LESSER ANTILLES / LESSER ANTILLES / ST. LUCIA / QUALIBOU (LA SOUFRIERE)	BOIS D^INDE-FRANCIOU DOMES	13.75	14.5	-60.9	-61.1	SAE			s_SL121 [3301]	ANDESITE [3301]								HIGHLY PORPHYRITIC [3301]	VOL					WR [3301]	60.65	0.65		18.26				5.11	6.75	2.58	0.11		1.49	2.7	0.1			0.53
[3301]	CONVERGENT MARGIN	LESSER ANTILLES / LESSER ANTILLES / ST. LUCIA / QUALIBOU (LA SOUFRIERE)	ST. PHILLIP DOME	13.75	14.5	-60.9	-61.1	SAE			s_SL125 [3301]	ANDESITE [3301]								HIGHLY PORPHYRITIC [3301]	VOL					WR [3301]	61.92	0.54		17.79				4.46	5.83	1.88	0.11		1.44	3.11	0.09			0.81
[3301]	CONVERGENT MARGIN	LESSER ANTILLES / LESSER ANTILLES / ST. LUCIA / QUALIBOU (LA SOUFRIERE)	TERRE-BLANCHE DOME	13.75	14.5	-60.9	-61.1	SAE			s_SL52 [3301]	DACITE [3301]								HIGHLY PORPHYRITIC [3301]	VOL					WR [3301]	62.05	0.55		18.26				4.45	6.56	2.91	0.11		1.37	3.01	0.09			0.08
[3301]	CONVERGENT MARGIN	LESSER ANTILLES / LESSER ANTILLES / ST. LUCIA / QUALIBOU (LA SOUFRIERE)	GROS PITON DOME	13.75	14.5	-60.9	-61.1	SAE			s_SL42 [3301]	DACITE [3301]								HIGHLY PORPHYRITIC [3301]	VOL					WR [3301]	63.45	0.43		16.8				4.41	6.2	2.97	0.11		1.5	3.27	0.09			0.38
[3301]	CONVERGENT MARGIN	LESSER ANTILLES / LESSER ANTILLES / ST. LUCIA / QUALIBOU (LA SOUFRIERE)	PETIT PITON DOME	13.75	14.5	-60.9	-61.1	SAE			s_SL40 [3301]	DACITE [3301]								HIGHLY PORPHYRITIC [3301]	VOL					WR [3301]	64.58	0.43		17.33				3.79	5.63	1.57	0.1		1.6	3.56	0.09			0.23
[3301]	CONVERGENT MARGIN	LESSER ANTILLES / LESSER ANTILLES / ST. LUCIA / QUALIBOU (LA SOUFRIERE)	ETANGS DOME	13.75	14.5	-60.9	-61.1	SAE			s_SL49 [3301]	DACITE [3301]								HIGHLY PORPHYRITIC [3301]	VOL					WR [3301]	65	0.42		16.93				3.71	5.6	1.62	0.1		1.65	3.14	0.19			0.1
[3301]	CONVERGENT MARGIN	LESSER ANTILLES / LESSER ANTILLES / ST. LUCIA / QUALIBOU (LA SOUFRIERE)	BELFOND DOME	13.75	14.5	-60.9	-61.1	SAE			s_SL48 [3301]	DACITE [3301]								HIGHLY PORPHYRITIC [3301]	VOL					WR [3301]	65	0.24		16.9				3.49	5.37	1.57	0.09		1.62	3.18	0.1			0.13
[3301]	CONVERGENT MARGIN	LESSER ANTILLES / LESSER ANTILLES / ST. LUCIA / QUALIBOU (LA SOUFRIERE)	GROS PITON DOME	13.75	14.5	-60.9	-61.1	SAE			s_SL193 [3301]	SANDSTONE [3301]									SED					WR [3301]	53.15	0.77		17.25				6.84	10.31	6.11	0.17		0.62	3.38	0.04			0.21
[3301]	CONVERGENT MARGIN	LESSER ANTILLES / LESSER ANTILLES / ST. LUCIA / QUALIBOU (LA SOUFRIERE)	CHOISEUL PUMICE	13.75	14.5	-60.9	-61.1	SAE			s_SL200 [3301]	SANDSTONE [3301]									SED					WR [3301]	55.8	0.85		17.6				7.07	9.02	3.82	0.16		0.43	3.48	0.04			0.34
[3301]	CONVERGENT MARGIN	LESSER ANTILLES / LESSER ANTILLES / ST. LUCIA / QUALIBOU (LA SOUFRIERE)	GROS PITON DOME	13.75	14.5	-60.9	-61.1	SAE			s_SL42-3 [3301]	SANDSTONE [3301]									SED					WR [3301]	82.6	0.19		6.7				1.02	5.67	0.81	0.04		0.4	0.74	0.01			0.22
[3301]	CONVERGENT MARGIN	LESSER ANTILLES / LESSER ANTILLES / ST. LUCIA / QUALIBOU (LA SOUFRIERE)	ZENON AREA	13.75	14.5	-60.9	-61.1	SAE			s_SL126 [3301]	ANDESITE [3301]								HIGHLY PORPHYRITIC [3301]	VOL					WR [3301]
[3301]	CONVERGENT MARGIN	LESSER ANTILLES / LESSER ANTILLES / ST. LUCIA / QUALIBOU (LA SOUFRIERE)	COUBARIL	13.75	14.5	-60.9	-61.1	SAE			s_SL51 [3301]	ANDESITE [3301]								HIGHLY PORPHYRITIC [3301]	VOL					WR [3301]
[3301]	CONVERGENT MARGIN	LESSER ANTILLES / LESSER ANTILLES / ST. LUCIA / QUALIBOU (LA SOUFRIERE)	MIGNY	13.75	14.5	-60.9	-61.1	SAE			s_SL124 [3301]	ANDESITE [3301]								HIGHLY PORPHYRITIC [3301]	VOL					WR [3301]
[3301]	CONVERGENT MARGIN	LESSER ANTILLES / LESSER ANTILLES / ST. LUCIA / QUALIBOU (LA SOUFRIERE)	TERRE-BLANCHE DOME	13.75	14.5	-60.9	-61.1	SAE			s_SL52 [3301]	DACITE [3301]								HIGHLY PORPHYRITIC [3301]	VOL					WR [3301]
[3301]	CONVERGENT MARGIN	LESSER ANTILLES / LESSER ANTILLES / ST. LUCIA / QUALIBOU (LA SOUFRIERE)	BOIS D^INDE-FRANCIOU DOMES	13.75	14.5	-60.9	-61.1	SAE			s_SL121 [3301]	ANDESITE [3301]								HIGHLY PORPHYRITIC [3301]	VOL					WR [3301]
[3301]	CONVERGENT MARGIN	LESSER ANTILLES / LESSER ANTILLES / ST. LUCIA / QUALIBOU (LA SOUFRIERE)	ST. PHILLIP DOME	13.75	14.5	-60.9	-61.1	SAE			s_SL125 [3301]	ANDESITE [3301]								HIGHLY PORPHYRITIC [3301]	VOL					WR [3301]
[3301]	CONVERGENT MARGIN	LESSER ANTILLES / LESSER ANTILLES / ST. LUCIA / QUALIBOU (LA SOUFRIERE)	PETIT PITON DOME	13.75	14.5	-60.9	-61.1	SAE			s_SL40 [3301]	DACITE [3301]								HIGHLY PORPHYRITIC [3301]	VOL					WR [3301]
[3301]	CONVERGENT MARGIN	LESSER ANTILLES / LESSER ANTILLES / ST. LUCIA / QUALIBOU (LA SOUFRIERE)	GROS PITON DOME	13.75	14.5	-60.9	-61.1	SAE			s_SL42 [3301]	DACITE [3301]								HIGHLY PORPHYRITIC [3301]	VOL					WR [3301]
[3301]	CONVERGENT MARGIN	LESSER ANTILLES / LESSER ANTILLES / ST. LUCIA / QUALIBOU (LA SOUFRIERE)	BELFOND DOME	13.75	14.5	-60.9	-61.1	SAE			s_SL48 [3301]	DACITE [3301]								HIGHLY PORPHYRITIC [3301]	VOL					WR [3301]
[3301]	CONVERGENT MARGIN	LESSER ANTILLES / LESSER ANTILLES / ST. LUCIA / QUALIBOU (LA SOUFRIERE)	ETANGS DOME	13.75	14.5	-60.9	-61.1	SAE			s_SL49 [3301]	DACITE [3301]								HIGHLY PORPHYRITIC [3301]	VOL					WR [3301]
[3301]	CONVERGENT MARGIN	LESSER ANTILLES / LESSER ANTILLES / ST. LUCIA / QUALIBOU (LA SOUFRIERE)	ETANGS DOME	13.75	14.5	-60.9	-61.1	SAE			s_SL49 [3301]	DACITE [3301]								HIGHLY PORPHYRITIC [3301]	VOL					WR [3301]
[3301]	CONVERGENT MARGIN	LESSER ANTILLES / LESSER ANTILLES / ST. LUCIA / QUALIBOU (LA SOUFRIERE)	CHOISEUL PUMICE	13.75	14.5	-60.9	-61.1	SAE			s_SL120 [3301]	NOT GIVEN [3301]									VOL					WR [3301]
[3301]	CONVERGENT MARGIN	LESSER ANTILLES / LESSER ANTILLES / ST. LUCIA / QUALIBOU (LA SOUFRIERE)	GROS PITON DOME	13.75	14.5	-60.9	-61.1	SAE			s_SL42-3 [3301]	SANDSTONE [3301]									SED					WR [3301]
[3301]	CONVERGENT MARGIN	LESSER ANTILLES / LESSER ANTILLES / ST. LUCIA / QUALIBOU (LA SOUFRIERE)	GROS PITON DOME	13.75	14.5	-60.9	-61.1	SAE			s_SL193 [3301]	SANDSTONE [3301]									SED					WR [3301]
[3301]	CONVERGENT MARGIN	LESSER ANTILLES / LESSER ANTILLES / ST. LUCIA / QUALIBOU (LA SOUFRIERE)	CHOISEUL PUMICE	13.75	14.5	-60.9	-61.1	SAE			s_SL200 [3301]	SANDSTONE [3301]									SED					WR [3301]
[3763]	CONVERGENT MARGIN	LESSER ANTILLES / LESSER ANTILLES / ST. VINCENT / LA SOUFRIERE	1979 DOME	13.1	13.4	-61	-61.3	SAE			s_DG11F [3763]	ANDESITE, BASALTIC [3763]						4	1979		VOL					WR [3763]	53.7	0.99		17.76		7.23	1.97		8.72	4.18	0.24		0.62	3.55	0.22		0.17	0.27
[3763]	CONVERGENT MARGIN	LESSER ANTILLES / LESSER ANTILLES / ST. VINCENT / LA SOUFRIERE	1979 ERUPTION, CLOSE TO CRATER	13.1	13.4	-61	-61.3	SAE			s_V2D [3763]	ANDESITE, BASALTIC [3763]						4	1979		VOL					WR [3763]	54.51	0.97		17.92		2.6	6.1		8.94	3.44	0.2		0.62	3.54	0.22		0.3	0.09
[3763]	CONVERGENT MARGIN	LESSER ANTILLES / LESSER ANTILLES / ST. VINCENT / LA SOUFRIERE		13.1	13.4	-61	-61.3	SAE			s_V2G [3763]	ANDESITE, BASALTIC [3763]						4	1979		VOL					WR [3763]	54.95	0.97		17.64		2.66	5.9		8.42	3.34	0.24		0.63	3.61	0.3		0.65	0.3
[3763]	CONVERGENT MARGIN	LESSER ANTILLES / LESSER ANTILLES / ST. VINCENT / LA SOUFRIERE		13.1	13.4	-61	-61.3	SAE			s_V1Z [3763]	ANDESITE, BASALTIC [3763]						4	1979		VOL					WR [3763]	56.19	0.9		18.03		2.35	5.95		7.59	2.93	0.24		0.72	4.07	0.28		0.58	0.12
[3763]	CONVERGENT MARGIN	LESSER ANTILLES / LESSER ANTILLES / ST. VINCENT / LA SOUFRIERE		13.1	13.4	-61	-61.3	SAE			s_V1U [3763]	ANDESITE, BASALTIC [3763]						4	1979		VOL					WR [3763]	53.36	0.97		17.79		1.77	6.66		8.71	3.92	0.2		0.6	3.8	0.5		0.24	0.08
[3396][3325]	CONVERGENT MARGIN	LESSER ANTILLES / LESSER ANTILLES / GRENADA / MOUNT ST. CATHERINE		12.175	12.175	-61.618	-61.618	SAE			s_375 [3396]	PICRITE [3396] / BASALT [3325]								OLIVINE-MICROPHYRIC [3325]	VOL					WR [3396]	46.38	0.931		13.81				9.36	12.12	13.23	0.171		0.431	2.07	0.111
[3396][3290][3325]	CONVERGENT MARGIN	LESSER ANTILLES / LESSER ANTILLES / GRENADA / MOUNT ST. CATHERINE		12.188	12.188	-61.65	-61.65	SAE			s_286 [3396]	PICRITE [3396] / BASALT, ALKALINE, OLIVINE [3290] / BASALT [3325]								OLIVINE-MICROPHYRIC [3325]	VOL					WR [3396]	45.76	0.979		15.02		1.06	7.61	9.46	12.62	11.78	0.182		0.639	1.94	0.294
[3396][3290][2773]	CONVERGENT MARGIN	LESSER ANTILLES / LESSER ANTILLES / GRENADA / MOUNT ST. CATHERINE		12.177	12.177	-61.668	-61.668	SAE			s_314 [3396]	PICRITE [3396] / BASALT, ALKALINE, OLIVINE [3290]	500000 [2773]	2000000 [2773]							VOL					WR [3396]	45.99	1.044		14.41		1.08	7.75	9.38	12.86	12.07	0.177		0.493	1.67	0.28
[3396]	CONVERGENT MARGIN	LESSER ANTILLES / LESSER ANTILLES / GRENADA / MOUNT ST. CATHERINE		12.175	12.175	-61.618	-61.618	SAE			s_376 [3396]	PICRITE [3396]									VOL					WR [3396]	46.27	0.942		13.16				9.49	11.36	14.13	0.19		0.629	1.72	0.208
[3396][3325][2773]	CONVERGENT MARGIN	LESSER ANTILLES / LESSER ANTILLES / GRENADA / MOUNT ST. CATHERINE		12.187	12.187	-61.722	-61.722	SAE			s_214 [3396]	ANDESITE [3396] / BASALT [3325]	500000 [2773]	2000000 [2773]						OLIVINE-PHYRIC [3325]	VOL					WR [3396]	60.45	0.521		16.81				5.04	7.06	2.97	0.122		1.529	4.12	0.192
[3396]	CONVERGENT MARGIN	LESSER ANTILLES / LESSER ANTILLES / GRENADA / MOUNT ST. CATHERINE		12.157	12.157	-61.702	-61.702	SAE			s_274 [3396]	ANDESITE [3396]									VOL					WR [3396]	62.69	0.552		18.14				4.84	4.64	1.89	0.415		1.779	3.67	0.143
[3396][3325][2773]	CONVERGENT MARGIN	LESSER ANTILLES / LESSER ANTILLES / GRENADA / MOUNT ST. CATHERINE		12.198	12.198	-61.615	-61.615	SAE			s_310A [3396]	ANDESITE [3396] / BASALT [3325]	500000 [2773]	2000000 [2773]						OLIVINE-PHYRIC [3325]	VOL					WR [3396]	55.93	0.659		18.7				6.59	8.97	3.42	0.177		0.922	3.57	0.185
[3396][3325]	CONVERGENT MARGIN	LESSER ANTILLES / LESSER ANTILLES / GRENADA / MOUNT ST. CATHERINE		12.183	12.183	-61.665	-61.665	SAE			s_311 [3396]	ANDESITE [3396] / BASALT [3325]								OLIVINE-PHYRIC [3325]	VOL					WR [3396]	51.61	0.803		16.86				7.23	10.39	8.48	0.152		0.789	2.79	0.097
[3396][3325]	CONVERGENT MARGIN	LESSER ANTILLES / LESSER ANTILLES / GRENADA / MOUNT ST. CATHERINE		12.19	12.19	-61.648	-61.648	SAE			s_282 [3396]	BASALT [3396]								OLIVINE-PHYRIC [3325]	VOL					WR [3396]	49.79	0.766		17.82				9.15	9.35	6.7	0.175		1.158	3.45	0.148
[3396][3325]	CONVERGENT MARGIN	LESSER ANTILLES / LESSER ANTILLES / GRENADA / MOUNT ST. CATHERINE		12.18	12.18	-61.665	-61.665	SAE			s_313D [3396]	ANDESITE [3396] / BASALT [3325]								OLIVINE-PHYRIC [3325]	VOL					WR [3396]	54.22	0.806		16.42				7.33	8.98	5.28	0.209		0.927	3.97	0.275
[3396][3325]	CONVERGENT MARGIN	LESSER ANTILLES / LESSER ANTILLES / GRENADA / MOUNT ST. CATHERINE		12.195	12.195	-61.653	-61.653	SAE			s_319 [3396]	ANDESITE [3396] / BASALT [3325]								OLIVINE-PHYRIC [3325]	VOL					WR [3396]	51.69	0.76		14.84				7.78	9.48	10.05	0.135		0.889	2.91	0.207
[3396][3325]	CONVERGENT MARGIN	LESSER ANTILLES / LESSER ANTILLES / GRENADA / MOUNT GRANBY	FEDON^S CAMP	12.128	12.128	-61.688	-61.688	SAE			s_262 [3396]	PICRITE [3396] / BASALT [3325]								OLIVINE-MICROPHYRIC [3325]	VOL					WR [3396]	47.08	0.814		13.4				9.1	10.31	14.83	0.167		0.497	2.14	0.141
[3396][3325][2773]	CONVERGENT MARGIN	LESSER ANTILLES / LESSER ANTILLES / GRENADA / MOUNT GRANBY	FEDON^S CAMP	12.093	12.093	-61.745	-61.745	SAE			s_468 [3396]	PICRITE [3396] / BASALT [3325] / BASALT, ALKALINE, OLIVINE [2773]	2000000 [2773]	5000000 [2773]						OLIVINE-MICROPHYRIC [3325]	VOL					WR [3396]	46.12	0.886		13.27				9.24	10.55	15.96	0.174		0.436	1.98	0.123
[3396][3325]	CONVERGENT MARGIN	LESSER ANTILLES / LESSER ANTILLES / GRENADA / MOUNT GRANBY	FEDON^S CAMP	12.128	12.128	-61.685	-61.685	SAE			s_266 [3396]	PICRITE [3396] / BASALT [3325]								OLIVINE-MICROPHYRIC [3325]	VOL					WR [3396]	44.88	1.08		14.47				9.43	13.08	12.12	0.186		0.73	2.32	0.336
[3396][3290][3325][2773]	CONVERGENT MARGIN	LESSER ANTILLES / LESSER ANTILLES / GRENADA / MOUNT GRANBY	FEDON^S CAMP	12.102	12.102	-61.713	-61.713	SAE			s_509 [3396]	PICRITE [3396] / BASANITOID [3290] / BASALT [3325]	2000000 [2773]	5000000 [2773]						OLIVINE-MICROPHYRIC [3325]	VOL					WR [3396]	45.57	1.074		12.71		1.1	7.9	9.47	11.38	14.1	0.177		1.253	2.4	0.404
[3396][3325]	CONVERGENT MARGIN	LESSER ANTILLES / LESSER ANTILLES / GRENADA / MOUNT GRANBY	FEDON^S CAMP	12.125	12.125	-61.73	-61.73	SAE			s_306 [3396]	BASALT [3396]								OLIVINE-MICROPHYRIC [3325]	VOL					WR [3396]	47.96	1.015		15.14				9.31	12.61	9.91	0.167		0.806	2.15	0.169
[3396][3325]	CONVERGENT MARGIN	LESSER ANTILLES / LESSER ANTILLES / GRENADA / MOUNT GRANBY	FEDON^S CAMP	12.132	12.132	-61.727	-61.727	SAE			s_413 [3396]	BASALT [3396]								OLIVINE-MICROPHYRIC [3325]	VOL					WR [3396]	47.46	1.022		14.86				9.05	12.62	10.02	0.172		0.791	2.31	0.172
[3396][3325]	CONVERGENT MARGIN	LESSER ANTILLES / LESSER ANTILLES / GRENADA / MOUNT GRANBY	FEDON^S CAMP	12.117	12.117	-61.745	-61.745	SAE			s_6157 [3396]	PICRITE [3396] / BASALT [3325]								OLIVINE-MICROPHYRIC [3325]	VOL					WR [3396]	47.36	0.877		13.43				9.03	11.63	12.79	0.177		0.746	2.07	0.145
[3396][3325]	CONVERGENT MARGIN	LESSER ANTILLES / LESSER ANTILLES / GRENADA / MOUNT GRANBY	FEDON^S CAMP	12.128	12.128	-61.687	-61.687	SAE			s_265 [3396]	ANDESITE [3396] / BASALT [3325]								OLIVINE-PHYRIC [3325]	VOL					WR [3396]	53.2	0.731		16.72				6.84	9.33	7.85	0.148		0.95	2.83	0.124
[3396][2773]	CONVERGENT MARGIN	LESSER ANTILLES / LESSER ANTILLES / GRENADA / MOUNT MORITZ	MT. MAITLAND	12.087	12.087	-61.763	-61.763	SAE			s_457 [3396]	PICRITE [3396] / BASALT, SUBALKALINE [2773]	7000000 [2773]	14000000 [2773]							VOL					WR [3396]	46.65	0.869		13.48				9.24	10.75	14.36	0.174		0.425	2.07	0.099
[3396][3290][3325]	CONVERGENT MARGIN	LESSER ANTILLES / LESSER ANTILLES / GRENADA / MOUNT MORITZ	MT. MAITLAND	12.058	12.058	-61.748	-61.748	SAE			s_500 [3396]	PICRITE [3396] / BASALT, ALKALINE, OLIVINE [3290] / BASALT [3325]								OLIVINE-MICROPHYRIC [3325]	VOL					WR [3396]	46.55	0.879		13.82		1.1	7.93	9.01	10.95	14.42	0.171		0.411	2	0.102
[3396][3290][3325]	CONVERGENT MARGIN	LESSER ANTILLES / LESSER ANTILLES / GRENADA / MOUNT MORITZ	MOUNT MAITLAND	12.087	12.087	-61.718	-61.718	SAE			s_507 [3396]	PICRITE [3396] / BASALT, ALKALINE, OLIVINE [3290] / BASALT [3325]								OLIVINE-MICROPHYRIC [3325]	VOL					WR [3396]	47.13	0.828		14		1.09	7.81	9.03	11.53	13.33	0.159		0.363	2.06	0.103
[3396][3325]	CONVERGENT MARGIN	LESSER ANTILLES / LESSER ANTILLES / GRENADA / MOUNT MORITZ	MT. MAITLAND	12.082	12.082	-61.712	-61.712	SAE			s_6257 [3396]	PICRITE [3396] / BASALT [3325]								OLIVINE-MICROPHYRIC [3325]	VOL					WR [3396]	48.07	0.956		14.73				8.76	11	12	0.169		0.633	2.35	0.168
[3396][3325]	CONVERGENT MARGIN	LESSER ANTILLES / LESSER ANTILLES / GRENADA / MOUNT MORITZ	MT. MAITLAND	12.062	12.062	-61.743	-61.743	SAE			s_6259 [3396]	PICRITE [3396] / BASALT [3325]								OLIVINE-MICROPHYRIC [3325]	VOL					WR [3396]	47.25	0.928		14.8				9.12	11.09	13.1	0.174		0.425	1.08	0.121
[3396][3290][3325][2773]	CONVERGENT MARGIN	LESSER ANTILLES / LESSER ANTILLES / GRENADA / MOUNT MORITZ	MT. MAITLAND	12.095	12.095	-61.755	-61.755	SAE			s_449 [3396]	PICRITE [3396] / BASANITOID [3290] / BASALT [3325]	7000000 [2773]	14000000 [2773]						OLIVINE-MICROPHYRIC [3325]	VOL					WR [3396]	46.22	0.898		14.79		1.01	7.24	8.91	12.02	12.57	0.181		0.419	2.37	0.197
[3396][3325]	CONVERGENT MARGIN	LESSER ANTILLES / LESSER ANTILLES / GRENADA / MOUNT MORITZ	MT. MAITLAND	12.102	12.102	-61.752	-61.752	SAE			s_6078 [3396]	PICRITE [3396] / BASALT [3325]								OLIVINE-MICROPHYRIC [3325]	VOL					WR [3396]	45.88	1.134		12.49				9.34	12.21	14.47	0.171		1.102	1.88	0.3
[3396][3325]	CONVERGENT MARGIN	LESSER ANTILLES / LESSER ANTILLES / GRENADA	SW GRENADA	12.01	12.01	-61.755	-61.755	SAE			s_6186 [3396]	PICRITE [3396] / BASALT [3325]								OLIVINE-MICROPHYRIC [3325]	VOL					WR [3396]	47.09	0.779		13.43				8.99	12.38	12.65	0.161		0.752	2.02	0.219
[5033]	CONVERGENT MARGIN	LESSER ANTILLES / LESSER ANTILLES / SABA / MOUNT SCENEY	PRINCIPAL DOME	17.63	17.63	-63.23	-63.23	SAE			s_SB9I [5033]	ANDESITE [5033]									VOL					WR [5033]	54.67
[5033]	CONVERGENT MARGIN	LESSER ANTILLES / LESSER ANTILLES / SABA / MOUNT SCENEY	PRINCIPAL DOME	17.63	17.63	-63.23	-63.23	SAE			s_SB9II [5033]	ANDESITE [5033]									VOL					WR [5033]
[5033]	CONVERGENT MARGIN	LESSER ANTILLES / LESSER ANTILLES / SABA	WELL^S BAY DOME	17.63	17.63	-63.23	-63.23	SAE			s_SB7I [5033]	ANDESITE [5033]									VOL					WR [5033]	60.6
[5033]	CONVERGENT MARGIN	LESSER ANTILLES / LESSER ANTILLES / SABA	WELL^S BAY DOME	17.63	17.63	-63.23	-63.23	SAE			s_SB7II [5033]	ANDESITE [5033]									VOL					WR [5033]
[5033]	CONVERGENT MARGIN	LESSER ANTILLES / LESSER ANTILLES / SABA	UPPER HELL^S GATE, ANCIENT DOME	17.63	17.63	-63.23	-63.23	SAE			s_SB49 [5033]	ANDESITE [5033]									VOL					WR [5033]	59.55
[5033]	CONVERGENT MARGIN	LESSER ANTILLES / LESSER ANTILLES / ST. KITTS / MOUNT MISERY		17.25	17.5	-62.6	-62.85	SAE			s_SK9I [5033]	ANDESITE [5033]									VOL					WR [5033]	56
[5033]	CONVERGENT MARGIN	LESSER ANTILLES / LESSER ANTILLES / ST. KITTS / MOUNT MISERY		17.25	17.5	-62.6	-62.85	SAE			s_SK9II [5033]	ANDESITE [5033]									VOL					WR [5033]
[5033]	CONVERGENT MARGIN	LESSER ANTILLES / LESSER ANTILLES / ST. KITTS / MOUNT MISERY		17.25	17.5	-62.6	-62.85	SAE			s_SK9III [5033]	ANDESITE [5033]									VOL					WR [5033]
[5033]	CONVERGENT MARGIN	LESSER ANTILLES / LESSER ANTILLES / ST. KITTS / MOUNT MISERY		17.25	17.5	-62.6	-62.85	SAE			s_SK2I [5033]	BASALT, ANDESITIC [5033]									VOL					WR [5033]	53
[5033]	CONVERGENT MARGIN	LESSER ANTILLES / LESSER ANTILLES / ST. KITTS / MOUNT MISERY		17.25	17.5	-62.6	-62.85	SAE			s_SK2II [5033]	ANDESITE [5033]									VOL					WR [5033]
[5033]	CONVERGENT MARGIN	LESSER ANTILLES / LESSER ANTILLES / ST. KITTS / MOUNT MISERY		17.25	17.5	-62.6	-62.85	SAE			s_SK2III [5033]	ANDESITE [5033]									VOL					WR [5033]
[5033]	CONVERGENT MARGIN	LESSER ANTILLES / LESSER ANTILLES / GUADELOUPE	SOUFRIERE, NUEE ST. VINCENT	16.29	16.29	-61.29	-61.29	SAE			s_F802 [5033]	ANDESITE [5033]									VOL					WR [5033]	57.21
[5033]	CONVERGENT MARGIN	LESSER ANTILLES / LESSER ANTILLES / GUADELOUPE	SOUFRIERE, NUEE ST. VINCENT	16.29	16.29	-61.29	-61.29	SAE			s_F802II [5033]	ANDESITE [5033]									VOL					WR [5033]
[5033]	CONVERGENT MARGIN	LESSER ANTILLES / LESSER ANTILLES / MARTINIQUE / MOUNT PELEE		14.5	14.5	-61	-61	SAE			s_MG802 [5033]	ANDESITE [5033]									VOL					WR [5033]	62.04
[5033]	CONVERGENT MARGIN	LESSER ANTILLES / LESSER ANTILLES / MARTINIQUE / MOUNT PELEE	AILERON DOME	14.5	14.5	-61	-61	SAE			s_MG902I [5033]	ANDESITE [5033]									VOL					WR [5033]	60.94
[5033]	CONVERGENT MARGIN	LESSER ANTILLES / LESSER ANTILLES / MARTINIQUE / MOUNT PELEE	AILERON DOME	14.5	14.5	-61	-61	SAE			s_MG902II [5033]	ANDESITE [5033]									VOL					WR [5033]
[5033]	CONVERGENT MARGIN	LESSER ANTILLES / LESSER ANTILLES / MARTINIQUE / MOUNT PELEE	MORNE PLUMEE	14.5	14.5	-61	-61	SAE			s_MF902 [5033]	BASALT, ANDESITIC [5033]									VOL					WR [5033]	55.17
[5033]	CONVERGENT MARGIN	LESSER ANTILLES / LESSER ANTILLES / ST. VINCENT		13.1	13.4	-61	-61.3	SAE			s_SV6I [5033]	BASALT, ANDESITIC [5033]									VOL					WR [5033]	54.1
[5033]	CONVERGENT MARGIN	LESSER ANTILLES / LESSER ANTILLES / ST. VINCENT		13.1	13.4	-61	-61.3	SAE			s_SV6II [5033]	BASALT, ANDESITIC [5033]									VOL					WR [5033]
[5033]	CONVERGENT MARGIN	LESSER ANTILLES / LESSER ANTILLES / ST. VINCENT / LA SOUFRIERE		13.1	13.4	-61	-61.3	SAE			s_SV8001I [5033]	BASALT, ANDESITIC [5033]									VOL					WR [5033]	53.48
[5033]	CONVERGENT MARGIN	LESSER ANTILLES / LESSER ANTILLES / ST. VINCENT / LA SOUFRIERE		13.1	13.4	-61	-61.3	SAE			s_SV8001II [5033]	BASALT, ANDESITIC [5033]									VOL					WR [5033]
[5033]	CONVERGENT MARGIN	LESSER ANTILLES / LESSER ANTILLES / ST. VINCENT / LA SOUFRIERE		13.1	13.4	-61	-61.3	SAE			s_SV8001III [5033]	BASALT, ANDESITIC [5033]									VOL					WR [5033]
[20884]	CONVERGENT MARGIN	LESSER ANTILLES / LESSER ANTILLES / MONTSERRAT	W OF CENTRE HILLS, ATTIC	16.7656	16.7656	-62.2227	-62.2227	SAE			s_3.1.8C [20884]	DACITE [20884]									VOL					WR [20884]	65.39	0.42		16.72				4.62	5.77	1.99	0.14		1.12	3.22	0.11
[20884]	CONVERGENT MARGIN	LESSER ANTILLES / LESSER ANTILLES / MONTSERRAT	W OF CENTRE HILLS, ATTIC	16.7769	16.7769	-62.2097	-62.2097	SAE			s_8.1.1A [20884]	DACITE [20884]									VOL					WR [20884]	65.36	0.41		16.37				4.79	5.49	2.13	0.16		1.1	3.54	0.12
[20884]	CONVERGENT MARGIN	LESSER ANTILLES / LESSER ANTILLES / MONTSERRAT	WOODLAND BAYS	16.763	16.763	-62.2234	-62.2234	SAE			s_3.1.2 A + B [20884]	ANDESITE [20884]									VOL					WR [20884]	62.27	0.54		17.77				5.61	6.44	2.38	0.15		0.91	3.26	0.05
[20884]	CONVERGENT MARGIN	LESSER ANTILLES / LESSER ANTILLES / MONTSERRAT	WOODLAND BAYS	16.7806	16.7806	-62.199	-62.199	SAE			s_5.1.1B [20884]	ANDESITE [20884]									VOL					WR [20884]	61.33	0.61		17.64				6.19	6.57	2.51	0.16		0.91	3.29	0.1
[20884]	CONVERGENT MARGIN	LESSER ANTILLES / LESSER ANTILLES / MONTSERRAT	BUNKUM BAY	16.7685	16.7685	-62.2223	-62.2223	SAE			s_3.4.2H [20884]	ANDESITE [20884]									VOL					WR [20884]	62.87	0.46		17.56				5.02	6.25	2.3	0.14		1.04	3.73	0.09
[20884]	CONVERGENT MARGIN	LESSER ANTILLES / LESSER ANTILLES / MONTSERRAT	STATUE ROCK	16.7816	16.7816	-62.1786	-62.1786	SAE			s_13.4.1E [20884]	ANDESITE [20884]									VOL					WR [20884]	58.66	0.59		19.38				6.91	6.95	2.46	0.18		0.6	3.4	0.1
[20884]	CONVERGENT MARGIN	LESSER ANTILLES / LESSER ANTILLES / MONTSERRAT	BRANSBY POINT	16.7236	16.7236	-62.2403	-62.2403	SAE			s_BP 1 [20884]	ANDESITE [20884]									VOL					WR [20884]	61.6	0.53		17.65				6.11	6.77	2.24	0.16		0.9	3.26	0.13
[20884]	CONVERGENT MARGIN	LESSER ANTILLES / LESSER ANTILLES / MONTSERRAT	BRANSBY POINT	16.7236	16.7236	-62.2403	-62.2403	SAE			s_BP 2 [20884]	ANDESITE [20884]									VOL					WR [20884]	59.14	0.53		17.45				6.32	7.07	2.87	0.18		0.87	4.34	0.15
[20884]	CONVERGENT MARGIN	LESSER ANTILLES / LESSER ANTILLES / MONTSERRAT	GARIBALDI HILL	16.7859	16.7859	-62.2156	-62.2156	SAE			s_7.1.1A [20884]	ANDESITE [20884]									VOL					WR [20884]	60.9	0.55		18.81				5.98	6.34	2.48	0.15		0.83	3.22	0.06
[20884]	CONVERGENT MARGIN	LESSER ANTILLES / LESSER ANTILLES / MONTSERRAT	GARIBALDI HILL	16.7372	16.7372	-62.233	-62.233	SAE			s_5.2.3 E [20884]	ANDESITE [20884]									VOL					WR [20884]	60.98	0.56		17.51				6.28	6.96	2.52	0.18		0.8	3.35	0.16
[20884]	CONVERGENT MARGIN	LESSER ANTILLES / LESSER ANTILLES / MONTSERRAT	BRAMBLE	16.7738	16.7738	-62.1695	-62.1695	SAE			s_15.1.3A [20884]	ANDESITE [20884]									VOL					WR [20884]	62.27	0.54		17.74				5.6	6.46	2.36	0.15		0.91	3.29	0.05
[20884]	CONVERGENT MARGIN	LESSER ANTILLES / LESSER ANTILLES / MONTSERRAT	OLD ROAD BAY	16.729	16.729	-62.2352	-62.2352	SAE			s_4.2.3G [20884]	ANDESITE [20884]									VOL					WR [20884]	61.04	0.56		17.76				5.94	6.78	2.52	0.17		0.86	3.55	0.17
[20884]	CONVERGENT MARGIN	LESSER ANTILLES / LESSER ANTILLES / MONTSERRAT	OLD ROAD BAY	16.7966	16.7966	-62.2103	-62.2103	SAE			s_9.2.1 G [20884]	ANDESITE [20884]									VOL					WR [20884]	59.86	0.57		19.15				6.02	6.93	2.45	0.15		0.7	3.44	0.07
[20884]	CONVERGENT MARGIN	LESSER ANTILLES / LESSER ANTILLES / MONTSERRAT	OLD ROAD BAY	16.7822	16.7822	-62.1717	-62.1717	SAE			s_13.1.1 A [20884]	ANDESITE [20884]									VOL					WR [20884]	60.91	0.54		17.64				6.04	6.96	2.59	0.17		0.85	3.5	0.14
[20884]	CONVERGENT MARGIN	LESSER ANTILLES / LESSER ANTILLES / MONTSERRAT	ANGRY BIRD, E COAST NEAR BRAMBLE AIRPORT	16.7877	16.7877	-62.1763	-62.1763	SAE			s_13.1.2 B [20884]	ANDESITE [20884]									VOL					WR [20884]	52.3	0.84		21.29				9.38	7.41	4.59	0.32		0.24	2.46	0.13
[20884]	CONVERGENT MARGIN	LESSER ANTILLES / LESSER ANTILLES / MONTSERRAT	SOUTH LIME KILN BAY	16.748	16.748	-62.2347	-62.2347	SAE			s_11.1.4C [20884]	ANDESITE [20884]									VOL					WR [20884]	61.98	0.51		17.43				5.79	6.58	2.53	0.18		0.78	3.42	0.15
[20884]	CONVERGENT MARGIN	LESSER ANTILLES / LESSER ANTILLES / MONTSERRAT		16.7906	16.7906	-62.2136	-62.2136	SAE			s_9.1.2 A [20884]	ANDESITE [20884]									VOL					WR [20884]	62.13	0.51		17.87				5.4	6.48	2.25	0.17		0.92	3.6	0.08
[20884]	CONVERGENT MARGIN	LESSER ANTILLES / LESSER ANTILLES / MONTSERRAT		16.7497	16.7497	-62.2349	-62.2349	SAE			s_2.1.2 A [20884]	ANDESITE [20884]									VOL					WR [20884]	59.22	0.56		19.02				6.66	6.75	2.62	0.19		0.72	3.4	0.11
[20884]	CONVERGENT MARGIN	LESSER ANTILLES / LESSER ANTILLES / MONTSERRAT		16.7845	16.7845	-62.2072	-62.2072	SAE			s_7.3.2C [20884]	ANDESITE [20884]									VOL					WR [20884]	61.94	0.53		17.9				5.45	6.77	2.28	0.15		0.91	3.36	0.11
[20884]	CONVERGENT MARGIN	LESSER ANTILLES / LESSER ANTILLES / MONTSERRAT		16.7341	16.7341	-62.2338	-62.2338	SAE			s_5.2.1 D [20884]	ANDESITE [20884]									VOL					WR [20884]	58.27	0.86		15.3				8.5	7.14	4.99	0.21		1.16	2.44	0.17
[20884]	CONVERGENT MARGIN	LESSER ANTILLES / LESSER ANTILLES / MONTSERRAT		16.7966	16.7966	-62.2103	-62.2103	SAE			s_9.2.1 E [20884]	ANDESITE [20884]									VOL					WR [20884]	58.21	0.68		19.38				8.39	5.89	2.99	0.17		0.28	3	0.09
[20884]	CONVERGENT MARGIN	LESSER ANTILLES / LESSER ANTILLES / MONTSERRAT		16.6968	16.6968	-62.1445	-62.1445	SAE			s_12.1.4 B [20884]	ANDESITE [20884]									VOL					WR [20884]	56.8	0.72		18.67				6.68	8.54	3.45	0.14		0.9	3.23	0.11
[20884]	CONVERGENT MARGIN	LESSER ANTILLES / LESSER ANTILLES / MONTSERRAT		16.7742	16.7761	-62.1694	-62.1695	SAE			s_16.1.2 A [20884]	ANDESITE [20884]									VOL					WR [20884]	60.19	0.52		17.86				5.87	6.83	2.56	0.16		0.84	4.38	0.14
[20884]	CONVERGENT MARGIN	LESSER ANTILLES / LESSER ANTILLES / MONTSERRAT	W OF CENTRE HILLS, ATTIC	16.7541	16.7541	-62.2223	-62.2223	SAE			s_3.2.1 F [20884]	DACITE [20884]									VOL					WR [20884]
[20884]	CONVERGENT MARGIN	LESSER ANTILLES / LESSER ANTILLES / MONTSERRAT	WOODLAND BAYS	16.7962	16.7962	-62.21	-62.21	SAE			s_10.1.1A [20884]	ANDESITE [20884]									VOL					WR [20884]
[20884]	CONVERGENT MARGIN	LESSER ANTILLES / LESSER ANTILLES / MONTSERRAT	WOODLAND BAYS	16.7806	16.7806	-62.199	-62.199	SAE			s_5.1.1A [20884]	ANDESITE [20884]									VOL					WR [20884]
[20884]	CONVERGENT MARGIN	LESSER ANTILLES / LESSER ANTILLES / MONTSERRAT	BUNKUM BAY	16.7719	16.7719	-62.2204	-62.2204	SAE			s_6.1.2A [20884]	ANDESITE [20884]									VOL					WR [20884]
[20884]	CONVERGENT MARGIN	LESSER ANTILLES / LESSER ANTILLES / MONTSERRAT	FOXES BAY	16.7372	16.7372	-62.233	-62.233	SAE			s_4.2.5I [20884]	ANDESITE [20884]									VOL					WR [20884]
[20884]	CONVERGENT MARGIN	LESSER ANTILLES / LESSER ANTILLES / MONTSERRAT	OLD ROAD BAY	16.744	16.744	-62.2339	-62.2339	SAE			s_2.1.2B [20884]	ANDESITE [20884]									VOL					WR [20884]
[20884]	CONVERGENT MARGIN	LESSER ANTILLES / LESSER ANTILLES / MONTSERRAT	GARIBALDI HILL	16.7966	16.7966	-62.2103	-62.2103	SAE			s_9.2.1C [20884]	ANDESITE [20884]									VOL					WR [20884]
[20884]	CONVERGENT MARGIN	LESSER ANTILLES / LESSER ANTILLES / MONTSERRAT	GARIBALDI HILL	16.729	16.729	-62.2352	-62.2352	SAE			s_4.1.4H [20884]	ANDESITE [20884]									VOL					WR [20884]
[20884]	CONVERGENT MARGIN	LESSER ANTILLES / LESSER ANTILLES / MONTSERRAT	GARIBALDI HILL	16.7474	16.7474	-62.2345	-62.2345	SAE			s_11.1.3B [20884]	ANDESITE [20884]									VOL					WR [20884]
[20884]	CONVERGENT MARGIN	LESSER ANTILLES / LESSER ANTILLES / MONTSERRAT	BRAMBLE	16.7765	16.7765	-62.1703	-62.1703	SAE			s_16.1.4C [20884]	ANDESITE [20884]									VOL					WR [20884]
[20884]	CONVERGENT MARGIN	LESSER ANTILLES / LESSER ANTILLES / MONTSERRAT	BRAMBLE	16.766	16.766	-62.1641	-62.1641	SAE			s_14.1.2B [20884]	ANDESITE [20884]									VOL					WR [20884]
[20884]	CONVERGENT MARGIN	LESSER ANTILLES / LESSER ANTILLES / MONTSERRAT	OLD ROAD BAY	16.7966	16.7966	-62.2103	-62.2103	SAE			s_9.2.1H [20884]	ANDESITE [20884]									VOL					WR [20884]
[20884]	CONVERGENT MARGIN	LESSER ANTILLES / LESSER ANTILLES / MONTSERRAT	OLD ROAD BAY	16.7966	16.7966	-62.2103	-62.2103	SAE			s_9.2.1F [20884]	ANDESITE [20884]									VOL					WR [20884]
[20884]	CONVERGENT MARGIN	LESSER ANTILLES / LESSER ANTILLES / MONTSERRAT	OLD ROAD BAY	16.744	16.744	-62.2339	-62.2339	SAE			s_11.1.1A [20884]	ANDESITE [20884]									VOL					WR [20884]
[20884]	CONVERGENT MARGIN	LESSER ANTILLES / LESSER ANTILLES / MONTSERRAT		16.6968	16.6968	-62.1445	-62.1445	SAE			s_12.1.6C [20884]	ANDESITE [20884]									VOL					WR [20884]
[20884]	CONVERGENT MARGIN	LESSER ANTILLES / LESSER ANTILLES / MONTSERRAT		16.7782	16.7782	-62.1703	-62.1703	SAE			s_16.1.5D [20884]	ANDESITE [20884]									VOL					WR [20884]
[20884]	CONVERGENT MARGIN	LESSER ANTILLES / LESSER ANTILLES / MONTSERRAT	OLD ROAD BAY	16.729	16.729	-62.2352	-62.2352	SAE			s_4.2.3F [20884]	ANDESITE [20884]									VOL					WR [20884]
[20884]	CONVERGENT MARGIN	LESSER ANTILLES / LESSER ANTILLES / MONTSERRAT		16.6968	16.6968	-62.1445	-62.1445	SAE			s_12.1.1A [20884]	ANDESITE [20884]									VOL					WR [20884]
[3776]	CONVERGENT MARGIN	LESSER ANTILLES / LESSER ANTILLES / MARTINIQUE / PITONS DU CARBET		14.5	14.5	-61	-61	SAE			s_1 [3776]	DACITE [3776]								HIGHLY PORPHYRITIC [3776]	VOL					WR [3776]	65	0.5		17.2		2.13	2.51		5.55	1.48	0.1		1.51	3.35	0.1		0.7	0.34
[3776]	CONVERGENT MARGIN	LESSER ANTILLES / LESSER ANTILLES / MARTINIQUE / PITONS DU CARBET		14.5	14.5	-61	-61	SAE			s_53 [3776]	DACITE [3776]									VOL					GL [3776]	79.65	0.09		11.59	0.05			0.29	2.36				0.24	3.85
[3776]	CONVERGENT MARGIN	LESSER ANTILLES / LESSER ANTILLES / MARTINIQUE / PITONS DU CARBET		14.5	14.5	-61	-61	SAE			s_54 [3776]	DACITE [3776]									VOL					GL [3776]	78.63	0.03		13.02				0.16	2.76		0.03		0.24	3.94
[3776]	CONVERGENT MARGIN	LESSER ANTILLES / LESSER ANTILLES / MARTINIQUE / PITONS DU CARBET		14.5	14.5	-61	-61	SAE			s_55 [3776]	DACITE [3776]									VOL					GL [3776]	80.3	0.03		11.24				0.36	1.86	0.07	0.04		0.37	3.77
[21213]	CONVERGENT MARGIN	LESSER ANTILLES / LESSER ANTILLES / DOMINICA	ROSEAU, GOODWILL	15.3089	15.3089	-61.3839	-61.3839	SAE			s_DOM49A [21213]	DACITE [21213]									VOL					WR [21213]	60.95	0.466		16.615				5.26	5.648	2.065	0.1299		1.453	3.204	0.09
[21213]	CONVERGENT MARGIN	LESSER ANTILLES / LESSER ANTILLES / DOMINICA	GOODWILL ENTRANCE	15.3083	15.3083	-61.3842	-61.3842	SAE			s_DOM48C2 [21213]	DACITE [21213]									VOL					WR [21213]	61.105	0.503		16.379				5.66	5.845	2.238	0.13845		1.4905	3.1955	0.11
[21213]	CONVERGENT MARGIN	LESSER ANTILLES / LESSER ANTILLES / DOMINICA	GOODWILL ENTRANCE	15.3083	15.3083	-61.3842	-61.3842	SAE			s_DOM48F [21213]	DACITE [21213]									VOL					WR [21213]	62.315	0.4855		16.1175				5.48	5.67	2.162	0.1366		1.6055	3.2685	0.11
[21213]	CONVERGENT MARGIN	LESSER ANTILLES / LESSER ANTILLES / DOMINICA	RIGHT BANK, ROUNDABOUT	15.3028	15.3028	-61.3864	-61.3864	SAE			s_DOM50A2 [21213]	DACITE [21213]									VOL					WR [21213]	60.98	0.511		16.483				5.79	6.113	2.324	0.1399		1.482	3.277	0.1
[21213]	CONVERGENT MARGIN	LESSER ANTILLES / LESSER ANTILLES / DOMINICA	RIGHT BANK, NARAKIELS INN	15.3025	15.3025	-61.3872	-61.3872	SAE			s_DOM74C1 [21213]	DACITE [21213]									VOL					WR [21213]	60.37	0.501		15.738				5.77	5.644	2.233	0.1467		1.477	3.681	0.12
[21213]	CONVERGENT MARGIN	LESSER ANTILLES / LESSER ANTILLES / DOMINICA	LEFT BANK, LACORNE	15.3081	15.3081	-61.3633	-61.3633	SAE			s_DOM52A [21213]	DACITE [21213]									VOL					WR [21213]	61.81	0.52		16.34				5.83	5.863	2.316	0.1457		1.512	3.254	0.11
[21213]	CONVERGENT MARGIN	LESSER ANTILLES / LESSER ANTILLES / DOMINICA	LAYOU	15.3969	15.3969	-61.4264	-61.4264	SAE			s_DOM41D2 [21213]	DACITE [21213]									VOL					WR [21213]	62.79	0.4415		15.8065				5.26	5.472	1.9945	0.1425		1.541	3.3545	0.11
[21213]	CONVERGENT MARGIN	LESSER ANTILLES / LESSER ANTILLES / DOMINICA	LAYOU	15.3969	15.3969	-61.4264	-61.4264	SAE			s_DOM53C [21213]	DACITE [21213]									VOL					WR [21213]	64.13	0.399		16.178				5.04	5.395	1.756	0.1488		1.504	3.483	0.11
[21213]	CONVERGENT MARGIN	LESSER ANTILLES / LESSER ANTILLES / DOMINICA	BELLS	15.4336	15.4336	-61.3319	-61.3319	SAE			s_DOM79A1 [21213]	DACITE [21213]									VOL					WR [21213]	62.78	0.407		16.053				4.99	5.099	1.751	0.1405		1.542	3.308	0.09
[21213]	CONVERGENT MARGIN	LESSER ANTILLES / LESSER ANTILLES / DOMINICA	GRANDE SAVANE, SALISBURY	15.4358	15.4358	-61.4392	-61.4392	SAE			s_DOM69A [21213]	DACITE [21213]									VOL					WR [21213]	62.75	0.439		16.04				5.23	5.551	1.95	0.1401		1.643	3.324	0.1
[21213]	CONVERGENT MARGIN	LESSER ANTILLES / LESSER ANTILLES / DOMINICA	GRAND FOND	15.3658	15.3658	-61.2544	-61.2544	SAE			s_DOM43A2 [21213]	DACITE [21213]									VOL					WR [21213]	60.68	0.502		17.193				5.61	5.249	2.048	0.1364		1.449	2.848	0.09
[21213]	CONVERGENT MARGIN	LESSER ANTILLES / LESSER ANTILLES / DOMINICA	GRAND FOND	15.3658	15.3658	-61.2544	-61.2544	SAE			s_DOM43E [21213]	DACITE [21213]									VOL					WR [21213]	61.52	0.509		16.4575				5.68	5.774	2.174	0.13865		1.513	3.2175	0.1
[21213]	CONVERGENT MARGIN	LESSER ANTILLES / LESSER ANTILLES / DOMINICA	ROSEAU, PLINEAN POST	15.3089	15.3089	-61.3839	-61.3839	SAE			s_DOM51B2 [21213]	RHYOLITE [21213]									VOL					WR [21213]
[21213]	CONVERGENT MARGIN	LESSER ANTILLES / LESSER ANTILLES / DOMINICA	ROSEAU, PLINEAN POST	15.3089	15.3089	-61.3839	-61.3839	SAE			s_DOM49C2 [21213]	RHYOLITE [21213]									VOL					WR [21213]
[21213]	CONVERGENT MARGIN	LESSER ANTILLES / LESSER ANTILLES / DOMINICA	ROSEAU, PLINEAN POST	15.3089	15.3089	-61.3839	-61.3839	SAE			s_DOM49I2 [21213]	RHYOLITE [21213]									VOL					WR [21213]
[21213]	CONVERGENT MARGIN	LESSER ANTILLES / LESSER ANTILLES / DOMINICA	FOND ST JEAN, SEA CLIFF	15.2439	15.2439	-61.2828	-61.2828	SAE			s_DOM61 [21213]	DACITE [21213]									VOL					WR [21213]
[21213]	CONVERGENT MARGIN	LESSER ANTILLES / LESSER ANTILLES / DOMINICA	LONDONDERRY, SEA CLIFF	15.5603	15.5603	-61.2972	-61.2972	SAE			s_DOM78A [21213]	DACITE [21213]									VOL					WR [21213]
[21213]	CONVERGENT MARGIN	LESSER ANTILLES / LESSER ANTILLES / DOMINICA	MORNE TROIS PITONS, QUARRY	15.26	15.26	-61.28	-61.28	SAE			s_DOM68 [21213]	DACITE [21213]									VOL					WR [21213]
[21213]	CONVERGENT MARGIN	LESSER ANTILLES / LESSER ANTILLES / DOMINICA	MICOTRIN, QUARRY	15.2	15.2	-61.3	-61.3	SAE			s_DOM66B [21213]	DACITE [21213]									VOL					WR [21213]
[5028]	CONVERGENT MARGIN	LESSER ANTILLES / LESSER ANTILLES / ST. LUCIA / QUALIBOU (LA SOUFRIERE)	CHOISEUL PUMICE	13.75	14.5	-60.9	-61.1	SAE			s_#3 [5028]	ANDESITE [5028]									VOL					GL [5028]	75.26	0.08		12.68			1.15		1.65	0.19	0.04		2.38	2.47
[5028]	CONVERGENT MARGIN	LESSER ANTILLES / LESSER ANTILLES / ST. LUCIA / QUALIBOU (LA SOUFRIERE)	CHOISEUL PUMICE	13.75	14.5	-60.9	-61.1	SAE			s_#4 [5028]	ANDESITE [5028]									VOL					GL [5028]	75.07	0.15		12.39			1.16		1.62	0.18	0.03		3.43	3.01
[5028]	CONVERGENT MARGIN	LESSER ANTILLES / LESSER ANTILLES / ST. LUCIA / QUALIBOU (LA SOUFRIERE)	CHOISEUL PUMICE	13.75	14.5	-60.9	-61.1	SAE			s_#7 [5028]	ANDESITE [5028]									VOL					GL [5028]	74.76	0.12		12.47			1.2		1.63	0.17	0.02		3.48	2.44
[5028]	CONVERGENT MARGIN	LESSER ANTILLES / LESSER ANTILLES / ST. LUCIA / QUALIBOU (LA SOUFRIERE)	CHOISEUL PUMICE	13.75	14.5	-60.9	-61.1	SAE			s_#8 [5028]	ANDESITE [5028]									VOL					GL [5028]	74.18	0.12		12.49			0.97		1.66	0.2	0.06		3.57	3.13
[5028]	CONVERGENT MARGIN	LESSER ANTILLES / LESSER ANTILLES / ST. LUCIA / QUALIBOU (LA SOUFRIERE)	CHOISEUL PUMICE	13.75	14.5	-60.9	-61.1	SAE			s_FLOW [5028]	RHYOLITE [5028]									VOL					GL [5028]	74.33	0.1		14.98			1.65		1.68	0.52	0.1		3.16	0.85
[5028]	CONVERGENT MARGIN	LESSER ANTILLES / LESSER ANTILLES / ST. LUCIA / QUALIBOU (LA SOUFRIERE)	CHOISEUL PUMICE	13.75	14.5	-60.9	-61.1	SAE			s_SURGE [5028]	RHYOLITE [5028]									VOL					GL [5028]	68.82	0.11		22.29			6.08		0.69	1.5			0.32	0.06
[5028]	CONVERGENT MARGIN	LESSER ANTILLES / LESSER ANTILLES / ST. LUCIA / QUALIBOU (LA SOUFRIERE)	BELFOND DOME	13.75	14.5	-60.9	-61.1	SAE			s_FLOW [5028]	DACITE [5028]								PORPHYRITIC [5028]	VOL					GL [5028]	65.79	0.1		17.04			7.65		3.11	3.69	0.13		1.27	4.69
[5028]	CONVERGENT MARGIN	LESSER ANTILLES / LESSER ANTILLES / ST. LUCIA / QUALIBOU (LA SOUFRIERE)	BELFOND DOME	13.75	14.5	-60.9	-61.1	SAE			s_#3 [5028]	DACITE [5028]								PORPHYRITIC, GLASSY GROUNDMASS [5028]	VOL					GL [5028]	72.02	0.05		13.99			1.03		2.13	0.09	0.04		3.64	3.35
[5028]	CONVERGENT MARGIN	LESSER ANTILLES / LESSER ANTILLES / ST. LUCIA / QUALIBOU (LA SOUFRIERE)	BELFOND DOME	13.75	14.5	-60.9	-61.1	SAE			s_#6 [5028]	DACITE [5028]								PORPHYRITIC, GLASSY GROUNDMASS [5028]	VOL					GL [5028]	74.65	0.15		11.66			1.46		1.08	0.19	0		4.17	2.46
[5028]	CONVERGENT MARGIN	LESSER ANTILLES / LESSER ANTILLES / ST. LUCIA / QUALIBOU (LA SOUFRIERE)	BELFOND DOME	13.75	14.5	-60.9	-61.1	SAE			s_#11 [5028]	DACITE [5028]								PORPHYRITIC, GLASSY GROUNDMASS [5028]	VOL					GL [5028]	73.65	0.19		13.41			1.68		1.75	0.36	0.03		3.71	3.36
[23279][21213]	CONVERGENT MARGIN	LESSER ANTILLES / LESSER ANTILLES / DOMINICA	ROSEAU, COCOYER ESTATE	15.3111	15.3111	-61.3747	-61.3747	SAE			s_DOM60D1A [23279]	DACITE [23279]	24000 [23279]	51000 [23279]							VOL					GL [23279] / WR [21213]	63.5	0.54		16.89				6.11	5.92	2.35	0.15		1.5	2.93	0.11
[23279][21213]	CONVERGENT MARGIN	LESSER ANTILLES / LESSER ANTILLES / DOMINICA	LAYOU	15.3969	15.3969	-61.4264	-61.4264	SAE			s_DOM41A1 [23279]	DACITE [23279]	24000 [23279]	51000 [23279]							VOL					GL [23279] / WR [21213]	66.2	0.38		16.43				4.79	5.19	1.62	0.14		1.67	3.48	0.1
[23279][21213]	CONVERGENT MARGIN	LESSER ANTILLES / LESSER ANTILLES / DOMINICA	GRANDE SAVANE, SALISBURY	15.4358	15.4358	-61.4392	-61.4392	SAE			s_DOM40B [23279]	DACITE [23279]	24000 [23279]	51000 [23279]							VOL					GL [23279] / WR [21213]	64.83	0.45		16.45				5.26	5.6	2	0.14		1.62	3.54	0.11
[23279][21213]	CONVERGENT MARGIN	LESSER ANTILLES / LESSER ANTILLES / DOMINICA	GRAND FOND	15.3658	15.3658	-61.2544	-61.2544	SAE			s_DOM43B1 [23279]	DACITE [23279]	24000 [23279]	51000 [23279]							VOL					GL [23279] / WR [21213]	62.76	0.54		17.05				6.11	5.99	2.43	0.15		1.53	3.33	0.11
[23279][9214][21213]	CONVERGENT MARGIN	LESSER ANTILLES / LESSER ANTILLES / DOMINICA	GRAND BAY, BEACH	15.2428	15.2428	-61.3122	-61.3122	SAE			s_DOM31 [23279] / s_DOM-31 [9214]	DACITE [23279]	24000 [23279]	51000 [23279] / 100000 [9214]							VOL					GL [23279] / WR [9214]	63.31	0.51		16.8		6.13		5.86	6.07	2.25	0.15		1.56	3.39	0.11
[3961]	CONVERGENT MARGIN	LESSER ANTILLES / LESSER ANTILLES / ST. KITTS / MOUNT MISERY	MANSION VILLAGE	17.25	17.5	-62.6	-62.85	SAE	15	15	s_14801 [3961]	BASALT [3961]									VOL					WR [3961]	47.5	0.96		19.3				9.54	12.2	6.8	0.17		0.3	2.2	0.08
[3961]	CONVERGENT MARGIN	LESSER ANTILLES / LESSER ANTILLES / ST. KITTS / MOUNT MISERY	MANSION VILLAGE	17.25	17.5	-62.6	-62.85	SAE	15	15	s_14834 [3961]	ANDESITE, BASALTIC [3961]									VOL					WR [3961]	56.5	0.72		17.4				7.92	8.9	3.8	0.22		0.4	3.2	0.15
[21403]	CONVERGENT MARGIN	LESSER ANTILLES / LESSER ANTILLES / GUADELOUPE	BASSE-TERRE ISLAND, BASAL COMPLEX	16.4	16.4	-61.8	-61.8	SAE			s_03GU88 [21403]	ANDESITE [21403]									VOL					WR [21403]	58.72	1.05		16.32				8.31	5.75	2.22	0.17		1.21	3.89	0.17
[21403]	CONVERGENT MARGIN	LESSER ANTILLES / LESSER ANTILLES / GUADELOUPE	BASSE-TERRE ISLAND, BASAL COMPLEX	16.4	16.4	-61.8	-61.8	SAE			s_03GU89 [21403]	ANDESITE [21403]									VOL					WR [21403]	61	0.78		17.03				6.48	6.03	2.06	0.12		1.14	3.62	0.14
[21403]	CONVERGENT MARGIN	LESSER ANTILLES / LESSER ANTILLES / GUADELOUPE	BASSE-TERRE ISLAND, SEPTENTRIONAL CHAIN	16.2	16.2	-61.7	-61.8	SAE			s_03GU77 [21403]	ANDESITE, BASALTIC [21403]									VOL					WR [21403]	55.93	0.74		16.6				7.81	7.89	3.08	0.18		0.85	2.66	0.09
[21403]	CONVERGENT MARGIN	LESSER ANTILLES / LESSER ANTILLES / GUADELOUPE	BASSE-TERRE ISLAND, SEPTENTRIONAL CHAIN	16.2	16.2	-61.7	-61.8	SAE			s_03GU95 [21403]	ANDESITE [21403]									VOL					WR [21403]	57.66	0.59		17.62				7.16	7.33	3.32	0.15		0.93	3.03	0.09
[21403]	CONVERGENT MARGIN	LESSER ANTILLES / LESSER ANTILLES / GUADELOUPE	BASSE-TERRE ISLAND, AXIAL CHAIN, PITONS DE BOUILLANTE	16.2	16.2	-61.7	-61.7	SAE			s_13GW41 [21403]	ANDESITE [21403]									VOL					WR [21403]	58.97	0.93		16.98				7.77	6.52	2.28	0.18		0.72	4.18	0.26
[21403]	CONVERGENT MARGIN	LESSER ANTILLES / LESSER ANTILLES / GUADELOUPE	BASSE-TERRE ISLAND, AXIAL CHAIN, PITONS DE BOUILLANTE	16.2	16.2	-61.7	-61.7	SAE			s_11GD09 [21403]	ANDESITE, BASALTIC [21403]									VOL					WR [21403]	54.35	0.87		18.94				8.59	8.64	3.16	0.18		0.47	3.02	0.17
[21403]	CONVERGENT MARGIN	LESSER ANTILLES / LESSER ANTILLES / GUADELOUPE	BASSE-TERRE ISLAND, AXIAL CHAIN, PITONS DE BOUILLANTE	16.2	16.2	-61.7	-61.7	SAE			s_13GW44 [21403]	ANDESITE [21403]									VOL					WR [21403]	58.43	0.61		19.12				5.85	7.8	1.66	0.15		0.65	3.54	0.35
[21403]	CONVERGENT MARGIN	LESSER ANTILLES / LESSER ANTILLES / GUADELOUPE	BASSE-TERRE ISLAND, AXIAL CHAIN, PITONS DE BOUILLANTE	16.2	16.2	-61.7	-61.7	SAE			s_GU11 [21403]	ANDESITE [21403]									VOL					WR [21403]	61.58	0.85		16.53				6.76	5.46	1.86	0.17		1.14	4.35	0.24
[21403]	CONVERGENT MARGIN	LESSER ANTILLES / LESSER ANTILLES / GUADELOUPE	BASSE-TERRE ISLAND, AXIAL CHAIN, PITONS DE BOUILLANTE	16.2	16.2	-61.7	-61.7	SAE			s_GU09 [21403]	ANDESITE, BASALTIC [21403]									VOL					WR [21403]	54.48	0.98		19.02				8.44	8.56	2.89	0.18		0.66	3.15	0.15
[21403]	CONVERGENT MARGIN	LESSER ANTILLES / LESSER ANTILLES / GUADELOUPE	BASSE-TERRE ISLAND, AXIAL CHAIN, PITONS DE BOUILLANTE	16.2	16.2	-61.7	-61.7	SAE			s_11GD22B [21403]	ANDESITE, BASALTIC [21403]									VOL					WR [21403]	54.39	0.8		20.09				6.74	9.04	2.12	0.15		0.75	3.11	0.2
[21403]	CONVERGENT MARGIN	LESSER ANTILLES / LESSER ANTILLES / GUADELOUPE	BASSE-TERRE ISLAND, AXIAL CHAIN, PITONS DE BOUILLANTE	16.2	16.2	-61.7	-61.7	SAE			s_11GD11 [21403]	ANDESITE [21403]									VOL					WR [21403]	61.9	0.59		18				5.28	6.58	1.16	0.14		0.77	4	0.21
[21403]	CONVERGENT MARGIN	LESSER ANTILLES / LESSER ANTILLES / GUADELOUPE	BASSE-TERRE ISLAND, AXIAL CHAIN, PITONS DE BOUILLANTE	16.2	16.2	-61.7	-61.7	SAE			s_GU22 [21403]	ANDESITE [21403]									VOL					WR [21403]	57.74	0.68		19.96				6.14	8.15	1.73	0.14		0.75	3.54	0.17
[21403]	CONVERGENT MARGIN	LESSER ANTILLES / LESSER ANTILLES / GUADELOUPE	BASSE-TERRE ISLAND, AXIAL CHAIN, PITONS DE BOUILLANTE	16.2	16.2	-61.7	-61.7	SAE			s_12GW09 [21403]	ANDESITE, BASALTIC [21403]									VOL					WR [21403]	54.37	0.83		18.62				8.13	8.72	3.78	0.18		0.61	3.18	0.17
[21403]	CONVERGENT MARGIN	LESSER ANTILLES / LESSER ANTILLES / GUADELOUPE	BASSE-TERRE ISLAND, AXIAL CHAIN, PITONS DE BOUILLANTE	16.2	16.2	-61.7	-61.7	SAE			s_11GD18 [21403]	ANDESITE [21403]									VOL					WR [21403]	58.3	0.71		17.82				6.8	6.98	2.32	0.17		0.85	3.62	0.21
[21403]	CONVERGENT MARGIN	LESSER ANTILLES / LESSER ANTILLES / GUADELOUPE	BASSE-TERRE ISLAND, AXIAL CHAIN, PITONS DE BOUILLANTE	16.2	16.2	-61.7	-61.7	SAE			s_11GD10 [21403]	ANDESITE, BASALTIC [21403]									VOL					WR [21403]	55.76	0.78		17.71				8.57	7.74	3.35	0.21		0.6	3.21	0.19
[21403]	CONVERGENT MARGIN	LESSER ANTILLES / LESSER ANTILLES / GUADELOUPE	BASSE-TERRE ISLAND, AXIAL CHAIN, PITONS DE BOUILLANTE	16.2	16.2	-61.7	-61.7	SAE			s_12GW07 [21403]	ANDESITE [21403]									VOL					WR [21403]	57.2	0.67		19.54				5.97	8.01	1.65	0.16		0.7	3.61	0.22
[21403]	CONVERGENT MARGIN	LESSER ANTILLES / LESSER ANTILLES / GUADELOUPE / ICAQUE	BASSE-TERRE ISLAND	16.1	16.1	-61.7	-61.7	SAE			s_GU21 [21403]	ANDESITE [21403]									VOL					WR [21403]	56.75	0.92		18.68				7.82	7.62	2.65	0.17		0.85	3.45	0.18
[21403]	CONVERGENT MARGIN	LESSER ANTILLES / LESSER ANTILLES / GUADELOUPE / CAPESTERRE	BASSE TERRE, CAPESTERRE	16.07	16.07	-61.61	-61.61	SAE			s_04GW13 [21403]	ANDESITE [21403]									VOL					WR [21403]	59.35	0.86		17.71				6.57	7.35	1.71	0.15		0.87	3.78	0.17
[21403]	CONVERGENT MARGIN	LESSER ANTILLES / LESSER ANTILLES / GUADELOUPE / SANS-TOUCHER	BASSE TERRE, SANS-TOUCHER	16.1	16.1	-61.7	-61.7	SAE			s_04GW29 [21403]	ANDESITE [21403]									VOL					WR [21403]	58.55	0.73		17.46				7.4	7.09	2.48	0.2		0.8	3.5	0.17
[21403]	CONVERGENT MARGIN	LESSER ANTILLES / LESSER ANTILLES / GUADELOUPE / SANS-TOUCHER	BASSE TERRE, SANS-TOUCHER	16.1	16.1	-61.7	-61.7	SAE			s_GU01 [21403]	ANDESITE [21403]									VOL					WR [21403]	56.15	0.85		17.98				8.49	8.09	3.23	0.2		0.63	3.35	0.15
[21403]	CONVERGENT MARGIN	LESSER ANTILLES / LESSER ANTILLES / GUADELOUPE / CARAIBES	BASSE TERRE, MONTS CARAIBES	15.975	15.975	-61.671	-61.671	SAE	285	285	s_MBA [21403]	BASALT [21403]									VOL					WR [21403]	47.67	0.93		19.93				9.92	11.76	5.47	0.18		0.45	2.21	0.1
[21403]	CONVERGENT MARGIN	LESSER ANTILLES / LESSER ANTILLES / GUADELOUPE / CARAIBES	BASSE TERRE, MONTS CARAIBES	15.9706	15.9706	-61.6996	-61.6996	SAE	550	550	s_K401 [21403]	BASALT [21403]									VOL					WR [21403]	51.79	0.95		20.96				8.78	10.03	3.18	0.19		0.5	3.03	0.14
[21403]	CONVERGENT MARGIN	LESSER ANTILLES / LESSER ANTILLES / GUADELOUPE / CARAIBES	BASSE TERRE, MONTS CARAIBES	15.97	15.97	-61.69	-61.69	SAE			s_GU15 [21403]	BASALT [21403]									VOL					WR [21403]	47.23	1.07		19.61				10.86	12.34	5.9	0.18		0.4	2.17	0.08
[21403]	CONVERGENT MARGIN	LESSER ANTILLES / LESSER ANTILLES / GUADELOUPE / CARAIBES	BASSE TERRE, MONTS CARAIBES	15.97	15.97	-61.69	-61.69	SAE			s_GU20 [21403]	ANDESITE, BASALTIC [21403]									VOL					WR [21403]	53.19	0.97		19.67				8.85	9.66	2.93	0.2		0.56	3.24	0.15
[21403]	CONVERGENT MARGIN	LESSER ANTILLES / LESSER ANTILLES / GUADELOUPE / CARAIBES	BASSE TERRE, MONTS CARAIBES	15.9871	15.9871	-61.6835	-61.6835	SAE	440	440	s_M602 [21403]	ANDESITE, BASALTIC [21403]									VOL					WR [21403]	54.55	0.94		20.74				8.46	8.68	2.31	0.2		0.64	3.51	0.13
[21403]	CONVERGENT MARGIN	LESSER ANTILLES / LESSER ANTILLES / GUADELOUPE / GRANDE DECOUVERTE-SOUFRIERE VOLCANIC COMPLEX	BASSE TERRE, GRANDE DECOUVERTE-SOUFRIERE	16.0571	16.0571	-61.6738	-61.6738	SAE	105	105	s_12GW35 [21403]	ANDESITE [21403]									VOL					WR [21403]	57.06	0.75		16.58				7.64	6.98	2.95	0.5		0.95	2.93	0.12
[21403]	CONVERGENT MARGIN	LESSER ANTILLES / LESSER ANTILLES / GUADELOUPE / GRANDE DECOUVERTE-SOUFRIERE VOLCANIC COMPLEX	BASSE TERRE, GRANDE DECOUVERTE-SOUFRIERE	16.0853	16.0853	-61.6446	-61.6446	SAE	510	510	s_13GW38 [21403]	ANDESITE [21403]									VOL					WR [21403]	60.84	0.66		17.01				6.7	6.75	2.83	0.17		1.02	3.4	0.15
[21403]	CONVERGENT MARGIN	LESSER ANTILLES / LESSER ANTILLES / GUADELOUPE / GRANDE DECOUVERTE-SOUFRIERE VOLCANIC COMPLEX	BASSE TERRE, GRANDE DECOUVERTE-SOUFRIERE	16.0594	16.0594	-61.6679	-61.6679	SAE	122	122	s_12GW36 [21403]	ANDESITE, BASALTIC [21403]									VOL					WR [21403]	54.43	0.71		17.52				8.4	8.45	4.51	0.19		0.6	2.72	0.11
[21403]	CONVERGENT MARGIN	LESSER ANTILLES / LESSER ANTILLES / GUADELOUPE / GRANDE DECOUVERTE-SOUFRIERE VOLCANIC COMPLEX	BASSE TERRE, GRANDE DECOUVERTE-SOUFRIERE	16.0791	16.0791	-61.6199	-61.6199	SAE	340	340	s_11GD16 [21403]	ANDESITE, BASALTIC [21403]									VOL					WR [21403]	55.86	0.75		17.69				7.94	7.81	3.64	0.18		0.78	2.93	0.13
[21403]	CONVERGENT MARGIN	LESSER ANTILLES / LESSER ANTILLES / GUADELOUPE / GRANDE DECOUVERTE-SOUFRIERE VOLCANIC COMPLEX	BASSE TERRE, GRANDE DECOUVERTE-SOUFRIERE	16.0629	16.0629	-61.6878	-61.6878	SAE	700	700	s_12GW17 [21403]	ANDESITE [21403]									VOL					WR [21403]	56.5	0.71		17.64				7.95	7.93	3.75	0.19		0.75	2.98	0.12
[21403]	CONVERGENT MARGIN	LESSER ANTILLES / LESSER ANTILLES / GUADELOUPE / GRANDE DECOUVERTE-SOUFRIERE VOLCANIC COMPLEX	BASSE TERRE, GRANDE DECOUVERTE-SOUFRIERE	16.0618	16.0618	-61.6592	-61.6592	SAE	117	117	s_11GD05 [21403]	ANDESITE [21403]									VOL					WR [21403]	57.48	0.69		18.65				6.06	6.97	2.94	0.15		0.79	2.99	0.16
[21403]	CONVERGENT MARGIN	LESSER ANTILLES / LESSER ANTILLES / GUADELOUPE / GRANDE DECOUVERTE-SOUFRIERE VOLCANIC COMPLEX	BASSE TERRE, GRANDE DECOUVERTE-SOUFRIERE	16.0813	16.0813	-61.6272	-61.6272	SAE	450	450	s_12GW30 [21403]	ANDESITE [21403]									VOL					WR [21403]	59.35	0.64		16.77				6.86	5.08	2.61	0.17		0.95	2.99	0.13
[21403]	CONVERGENT MARGIN	LESSER ANTILLES / LESSER ANTILLES / GUADELOUPE / GRANDE DECOUVERTE-SOUFRIERE VOLCANIC COMPLEX	BASSE TERRE, GRANDE DECOUVERTE-SOUFRIERE	16.03	16.06	-61.66	-61.67	SAE			s_12GW19 [21403]	ANDESITE [21403]									VOL					WR [21403]	57.94	0.72		17.42				8.13	7.4	3.54	0.19		0.81	3.06	0.14
[21487]	CONVERGENT MARGIN	LESSER ANTILLES / LESSER ANTILLES / GRENADA	SAINT GEORGE AT THE END OF THE CARNAGE	12.0488	12.0488	-61.7533	-61.7533	SAE			s_GR1 [21487]	DACITE [21487]								PORPHYRITIC [21487]	VOL					WR [21487]	60.54	0.39		18.08				3.67	3.89	1.33	0.06		1.6	4.12	0.19
[21487]	CONVERGENT MARGIN	LESSER ANTILLES / LESSER ANTILLES / GRENADA	ON THE WAY TO TUFTON FALL	12.1709	12.1709	-61.6908	-61.6908	SAE			s_GR5 [21487]	ANDESITE [21487]									VOL					WR [21487]	59.8	0.48		18.79				4.16	6.15	2.28	0.09		1.37	4.12	0.24
[21487]	CONVERGENT MARGIN	LESSER ANTILLES / LESSER ANTILLES / GRENADA	ON THE WAY TO TUFTON FALL	12.1794	12.1794	-61.6977	-61.6977	SAE			s_GR6 [21487]	ANDESITE [21487]									VOL					WR [21487]	51.25	0.56		16.39				3.62	8.18	3.3	0.06		0.64	1.98	0.05
[21487]	CONVERGENT MARGIN	LESSER ANTILLES / LESSER ANTILLES / GRENADA	SMALL QUARRY ON THE ROAD	12.0567	12.0567	-61.6516	-61.6516	SAE			s_GR12 [21487]	ANDESITE, BASALTIC [21487]									VOL					WR [21487]	55.33	0.66		18.78				6.27	8.04	3.34	0.14		0.9	3.4	0.19
[21487]	CONVERGENT MARGIN	LESSER ANTILLES / LESSER ANTILLES / GRENADA	N OF SAINT GEORGE	12.0664	12.0664	-61.7557	-61.7557	SAE			s_GR13 [21487]	DACITE [21487]								PORPHYRITIC [21487]	VOL					WR [21487]	63.76	0.44		18.6				2.74	3.65	0.26	0.02		1.83	4.59	0.25
[21487]	CONVERGENT MARGIN	LESSER ANTILLES / LESSER ANTILLES / GRENADA	BRISAN HILL	12.1018	12.1018	-61.753	-61.753	SAE			s_GR14 [21487]	DACITE [21487]									VOL					WR [21487]	56.75	0.66		17.47				5.73	8.38	3.36	0.12		1.72	4.13	0.24
[21487]	CONVERGENT MARGIN	LESSER ANTILLES / LESSER ANTILLES / GRENADA	BRISAN HILL	12.1032	12.1032	-61.7522	-61.7522	SAE			s_GR15 [21487]	ANDESITE, BASALTIC [21487]									VOL					WR [21487]	54.28	0.9		17.78				6.81	8.21	3.52	0.14		1.51	3.94	0.26
[21487]	CONVERGENT MARGIN	LESSER ANTILLES / LESSER ANTILLES / GRENADA	N OF BRISAN	12.1074	12.1074	-61.7498	-61.7498	SAE			s_GR16 [21487]	BASALT [21487]								GLOMEROPORPHYRITIC [21487]	VOL					WR [21487]	47.72	0.96		15.75				8.21	10.93	11.06	0.16		0.71	2.46	0.17
[21487]	CONVERGENT MARGIN	LESSER ANTILLES / LESSER ANTILLES / GRENADA	BETWEEN GRAND ETANG AND SAINT MARGARET FALL	12.0975	12.0975	-61.6886	-61.6886	SAE			s_GR23 [21487]	DACITE [21487]									VOL					WR [21487]	56.32	0.71		17.65				6.14	7.3	3.94	0.15		1.26	3.95	0.19
[21487]	CONVERGENT MARGIN	LESSER ANTILLES / LESSER ANTILLES / GRENADA	PROVIDENCE SETTLEMENT	12.0974	12.0974	-61.6884	-61.6884	SAE			s_GR24 [21487]	ANDESITE, BASALTIC [21487]								PORPHYRITIC [21487]	VOL					WR [21487]	54.12	0.83		17.32				7.11	8.55	3.64	0.13		1.6	3.72	0.22
[21487]	CONVERGENT MARGIN	LESSER ANTILLES / LESSER ANTILLES / PETITE MARTINIQUE	N OF THE ISLAND	12.521	12.521	-61.3803	-61.3803	SAE			s_PM1 [21487]	BASALT [21487]									VOL					WR [21487]	45	0.96		14.61				9.2	11.26	13.19	0.17		0.76	1.42	0.12
[21487]	CONVERGENT MARGIN	LESSER ANTILLES / LESSER ANTILLES / PETITE MARTINIQUE	W OF SANCHEZ	12.5266	12.5266	-61.3844	-61.3844	SAE			s_PM2A [21487]	DACITE [21487]									VOL					WR [21487]	61.69	0.454		17.96				3.62	4.45	1.01	0.04		2.01	4.22	0.17
[21487]	CONVERGENT MARGIN	LESSER ANTILLES / LESSER ANTILLES / PETITE MARTINIQUE	W OF SANCHEZ	12.5266	12.5266	-61.3844	-61.3844	SAE			s_PM2B [21487]	TRACHYANDESITE [21487]									VOL					WR [21487]	59.25	0.548		18.86				5.07	5.04	1	0.04		2.34	4.33	0.16
[21487]	CONVERGENT MARGIN	LESSER ANTILLES / LESSER ANTILLES / GRENADA		12	12.25	-61.5	-61.75	SAE			s_GR2 [21487]	ANDESITE, BASALTIC [21487]									VOL					WR [21487]	54.94	0.9		17.93				6.46	8.62	4.56	0.14		1.25	3.68	0.2
[21487]	CONVERGENT MARGIN	LESSER ANTILLES / LESSER ANTILLES / GRENADA		12	12.25	-61.5	-61.75	SAE			s_GR3 [21487]	BASALT [21487]									VOL					WR [21487]	48.03	1.02		16.83				9.36	12.49	6.4	0.17		1.14	2.41	0.17
[21487]	CONVERGENT MARGIN	LESSER ANTILLES / LESSER ANTILLES / GRENADA		12	12.25	-61.5	-61.75	SAE			s_GR4 [21487]	BASALT [21487]									VOL					WR [21487]	50.56	0.85		17.94				7.5	10.69	5.33	0.14		1.4	3.25	0.22
[21487]	CONVERGENT MARGIN	LESSER ANTILLES / LESSER ANTILLES / GRENADA		12	12.25	-61.5	-61.75	SAE			s_GR8 [21487]	BASALT [21487]									VOL					WR [21487]	45.06	0.89		16.68				10.28	13.26	6.82	0.2		0.69	1.87	0.17
[21487]	CONVERGENT MARGIN	LESSER ANTILLES / LESSER ANTILLES / GRENADA		12	12.25	-61.5	-61.75	SAE			s_GR9 [21487]	BASALT [21487]									VOL					WR [21487]	45.88	0.92		16.95				10.3	13.39	6.91	0.19		0.76	1.86	0.16
[21487]	CONVERGENT MARGIN	LESSER ANTILLES / LESSER ANTILLES / GRENADA		12	12.25	-61.5	-61.75	SAE			s_GR10 [21487]	BASALT [21487]									VOL					WR [21487]	45.12	0.92		15.95				10.2	13.64	7.83	0.18		0.72	1.66	0.15
[21487]	CONVERGENT MARGIN	LESSER ANTILLES / LESSER ANTILLES / GRENADA		12	12.25	-61.5	-61.75	SAE			s_GR11 [21487]	BASALT [21487]									VOL					WR [21487]	46.02	0.85		17.17				9.56	13.03	6.53	0.19		1.16	1.83	0.2
[21487]	CONVERGENT MARGIN	LESSER ANTILLES / LESSER ANTILLES / GRENADA		12	12.25	-61.5	-61.75	SAE			s_GR17 [21487]	ANDESITE [21487]									VOL					WR [21487]	57.79	0.65		17.72				5.85	7.33	2.66	0.11		2.03	4.13	0.26
[21487]	CONVERGENT MARGIN	LESSER ANTILLES / LESSER ANTILLES / GRENADA		12	12.25	-61.5	-61.75	SAE			s_GR22 [21487]	BASALT [21487]									VOL					WR [21487]	47.07	0.95		14.73				9.02	10.31	12.82	0.18		0.66	2.39	0.17
[21487]	CONVERGENT MARGIN	LESSER ANTILLES / LESSER ANTILLES / GRENADA		12	12.25	-61.5	-61.75	SAE			s_GR29 [21487]	ANDESITE [21487]									VOL					WR [21487]	58.49	0.664		16.69				6.39	7.51	3.35	0.13		1.47	3.96	0.17
[21487]	CONVERGENT MARGIN	LESSER ANTILLES / LESSER ANTILLES / GRENADA		12	12.25	-61.5	-61.75	SAE			s_GR32 [21487]	BASALT [21487]									VOL					WR [21487]	46.36	0.815		13.55				9.27	10.08	14.72	0.17		0.48	2.24	0.11
[21487]	CONVERGENT MARGIN	LESSER ANTILLES / LESSER ANTILLES / GRENADA		12	12.25	-61.5	-61.75	SAE			s_GR33 [21487]	BASALT [21487]									VOL					WR [21487]	47.28	0.874		13.68				8.72	11.58	13.17	0.15		0.51	1.97	0.12
[21487]	CONVERGENT MARGIN	LESSER ANTILLES / LESSER ANTILLES / GRENADA		12	12.25	-61.5	-61.75	SAE			s_GR34 [21487]	ANDESITE [21487]									VOL					WR [21487]	56.63	0.737		16.22				6.6	7.86	3.4	0.13		1.82	3.96	0.2
[21487]	CONVERGENT MARGIN	LESSER ANTILLES / LESSER ANTILLES / GRENADA		12	12.25	-61.5	-61.75	SAE			s_GR35 [21487]	BASALT [21487]									VOL					WR [21487]	51.4	0.872		18.59				7.6	10.46	4.4	0.14		1.37	3.36	0.22
[21487]	CONVERGENT MARGIN	LESSER ANTILLES / LESSER ANTILLES / GRENADA		12	12.25	-61.5	-61.75	SAE			s_GR36 [21487]	BASALT [21487]									VOL					WR [21487]	47	0.838		14.6				8.57	10.25	13.4	0.18		0.42	2.03	0.11
[21487]	CONVERGENT MARGIN	LESSER ANTILLES / LESSER ANTILLES / GRENADA		12	12.25	-61.5	-61.75	SAE			s_GR37 [21487]	BASALT [21487]									VOL					WR [21487]	47.53	0.839		14.74				8.72	10.86	13.09	0.18		0.44	2.19	0.11
[21487]	CONVERGENT MARGIN	LESSER ANTILLES / LESSER ANTILLES / GRENADA		12	12.25	-61.5	-61.75	SAE			s_GR38 [21487]	ANDESITE, BASALTIC [21487]									VOL					WR [21487]	51.96	0.808		17.95				7.26	10.14	4.43	0.13		1.43	3.41	0.22
[21487]	CONVERGENT MARGIN	LESSER ANTILLES / LESSER ANTILLES / GRENADA		12	12.25	-61.5	-61.75	SAE			s_GR39 [21487]	BASALT [21487]									VOL					WR [21487]	46.91	1.033		17.62				9.43	12.83	5.77	0.16		1.07	2.22	0.16
[21487]	CONVERGENT MARGIN	LESSER ANTILLES / LESSER ANTILLES / CARRIACOU (THE GRENADINES)		12.5	12.5	-61.5	-61.5	SAE			s_GR40 [21487]	DACITE [21487]									VOL					WR [21487]	66.78	0.369		16.69				3.31	3.93	0.26	0.12		1.77	4.76	0.13
[21487]	CONVERGENT MARGIN	LESSER ANTILLES / LESSER ANTILLES / CARRIACOU (THE GRENADINES)		12.5	12.5	-61.5	-61.5	SAE			s_GR43 [21487]	BASALT [21487]									VOL					WR [21487]	45.48	1.064		17.43				8.66	9.54	6.2	0.15		1.41	2.77	0.12
[21487]	CONVERGENT MARGIN	LESSER ANTILLES / LESSER ANTILLES / CARRIACOU (THE GRENADINES)		12.5	12.5	-61.5	-61.5	SAE			s_GR46 [21487]	ANDESITE, BASALTIC [21487]									VOL					WR [21487]	53.3	0.883		19.03				6.98	9.5	2.29	0.16		0.74	3.74	0.22
[21539]	CONVERGENT MARGIN	LESSER ANTILLES / LESSER ANTILLES / MARTINIQUE / MOUNT PELEE		14.5	14.5	-61	-61	SAE			s_ME1310J1 [21539]	RHYOLITE [21539]	700 [21539]	700 [21539]							VOL					WR [21539]																0.91
[21539]	CONVERGENT MARGIN	LESSER ANTILLES / LESSER ANTILLES / MARTINIQUE / MOUNT PELEE		14.5	14.5	-61	-61	SAE			s_ME1310K1 [21539]	RHYOLITE [21539]	700 [21539]	700 [21539]							VOL					WR [21539]																0.78
[21539]	CONVERGENT MARGIN	LESSER ANTILLES / LESSER ANTILLES / MARTINIQUE / MOUNT PELEE		14.5	14.5	-61	-61	SAE			s_ME1310F2 [21539]	RHYOLITE [21539]	700 [21539]	700 [21539]							VOL					WR [21539]																0.94
[21539]	CONVERGENT MARGIN	LESSER ANTILLES / LESSER ANTILLES / MARTINIQUE / MOUNT PELEE		14.5	14.5	-61	-61	SAE			s_ME1310J1 [21539]	RHYOLITE [21539]	700 [21539]	700 [21539]							VOL					GL [21539]																1.8
[21539]	CONVERGENT MARGIN	LESSER ANTILLES / LESSER ANTILLES / MARTINIQUE / MOUNT PELEE		14.5	14.5	-61	-61	SAE			s_ME1310K1 [21539]	RHYOLITE [21539]	700 [21539]	700 [21539]							VOL					GL [21539]																1.6
[21539]	CONVERGENT MARGIN	LESSER ANTILLES / LESSER ANTILLES / MARTINIQUE / MOUNT PELEE		14.5	14.5	-61	-61	SAE			s_ME1310F2 [21539]	RHYOLITE [21539]	700 [21539]	700 [21539]							VOL					GL [21539]																1.9
[5655]	CONVERGENT MARGIN	LESSER ANTILLES / LESSER ANTILLES / MARTINIQUE / MOUNT PELEE	ST. VINCENT STAGE	14.5	14.5	-61	-61	SAE			s_SV1/2031-22B [5655]	ANDESITE, BASALTIC [5655]	19500 [5655]	40000 [5655]							VOL					WR [5655]	53	0.78		19		8.85			9.6	4.24	0.17		0.67	2.79
[5655]	CONVERGENT MARGIN	LESSER ANTILLES / LESSER ANTILLES / MARTINIQUE / MOUNT PELEE	GRANDE SAVANE	14.5	14.5	-61	-61	SAE			s_MT36Z [5655]	ANDESITE [5655]	650 [5655]	650 [5655]							VOL					WR [5655]	60.75	0.43		17.48		2.11	4.04		6.16	2.17	0.17		0.97	3.45
[5655]	CONVERGENT MARGIN	LESSER ANTILLES / LESSER ANTILLES / MARTINIQUE / MOUNT PELEE	LE PRECHEUR, W. PELEE	14.5	14.5	-61	-61	SAE			s_MT38W [5655]	ANDESITE [5655]	650 [5655]	650 [5655]							VOL					WR [5655]	57.99	0.51		17.86		2.86	4.47		7.05	2.41	0.22		0.74	3.21
[5655]	CONVERGENT MARGIN	LESSER ANTILLES / LESSER ANTILLES / MARTINIQUE / MOUNT PELEE	MORNE PONCE	14.5	14.5	-61	-61	SAE			s_MT33T [5655]	ANDESITE [5655]	650 [5655]	650 [5655]							VOL					WR [5655]	59.83	0.5		17.78		2.43	4.47		6.46	2.64	0.19		0.9	3.4
[5655]	CONVERGENT MARGIN	LESSER ANTILLES / LESSER ANTILLES / MARTINIQUE / MOUNT PELEE	MORNE PONCE	14.5	14.5	-61	-61	SAE			s_MT33S [5655]	ANDESITE [5655]	650 [5655]	650 [5655]							VOL					WR [5655]	60.97	0.45		17.47		1.97	4.19		6.15	2.2	0.18		1.03	3.53
[5655]	CONVERGENT MARGIN	LESSER ANTILLES / LESSER ANTILLES / MARTINIQUE / MOUNT PELEE		14.5	14.5	-61	-61	SAE			s_P1 [5655]	ANDESITE [5655]	650 [5655]	650 [5655]							VOL					GL [5655]	76.1	0.24		12.7			2.12		2.19	0.33	0.07		1.96	4.29
[5655]	CONVERGENT MARGIN	LESSER ANTILLES / LESSER ANTILLES / MARTINIQUE / MOUNT PELEE		14.5	14.5	-61	-61	SAE			s_P1 [5655]	ANDESITE [5655]	650 [5655]	650 [5655]							VOL					GL [5655]	74	0.28		13.4			2.87		2.88	0.48	0.05		1.79	4.26
[5655]	CONVERGENT MARGIN	LESSER ANTILLES / LESSER ANTILLES / MARTINIQUE / MOUNT PELEE		14.5	14.5	-61	-61	SAE			s_P1 [5655]	ANDESITE [5655]	650 [5655]	650 [5655]							VOL					GL [5655]	75	0.31		13.2			2.68		2.46	0.43	0.11		1.99	3.88
[5717]	CONVERGENT MARGIN	LESSER ANTILLES / LESSER ANTILLES / MARTINIQUE / MOUNT PELEE	FOND CANONVILLE 1902, MAY 8	14.5	14.5	-61	-61	SAE			s_06255 [5717]	NOT GIVEN [5717]					8	5	1902		VOL					WR [5717]	51.1	0.7		19.5		5.89	3.61		9.5	5.3	0.2		0.09	3.1	0.1		0.38	0.33
[5717]	CONVERGENT MARGIN	LESSER ANTILLES / LESSER ANTILLES / MARTINIQUE / MOUNT PELEE	FOND CANONVILLE 1902, MAY 8	14.5	14.5	-61	-61	SAE			s_MA34 [5717]	NOT GIVEN [5717]					8	5	1902		VOL					WR [5717]	59.5	0.57		17.73				6.38	6.73	2.68	0.16		0.97	3.6	0.18		0.02	0.02
[5717]	CONVERGENT MARGIN	LESSER ANTILLES / LESSER ANTILLES / MARTINIQUE / MOUNT PELEE	FOND CANONVILLE 1902, MAY 8	14.5	14.5	-61	-61	SAE			s_06277 [5717]	NOT GIVEN [5717]					8	5	1902		VOL					WR [5717]	60.5	0.6		17.7		3.79	2.89		6.2	2.8	0.17		1.1	3.3
[5717]	CONVERGENT MARGIN	LESSER ANTILLES / LESSER ANTILLES / MARTINIQUE / MOUNT PELEE	FOND CANONVILLE 1902, MAY 8	14.5	14.5	-61	-61	SAE			s_MA33 [5717]	NOT GIVEN [5717]					8	5	1902		VOL					WR [5717]	60.57	0.46		17.27				6.11	6.31	2.43	0.17		0.97	3.53	0.19		0.14	0.35
[5717]	CONVERGENT MARGIN	LESSER ANTILLES / LESSER ANTILLES / MARTINIQUE / MOUNT PELEE	FOND CANONVILLE 1902, MAY 8	14.5	14.5	-61	-61	SAE			s_MA41 [5717]	NOT GIVEN [5717]					8	5	1902		VOL					WR [5717]	60.68	0.5		17.38				6.25	6.31	2.36	0.18		1	3.55	0.2		0.05	0.02
[5717]	CONVERGENT MARGIN	LESSER ANTILLES / LESSER ANTILLES / MARTINIQUE / MOUNT PELEE	FOND CANONVILLE 1902, MAY 20	14.5	14.5	-61	-61	SAE			s_MA72 [5717]	NOT GIVEN [5717]					20	5	1902		VOL					WR [5717]	61.05	0.46		17.44				6.09	6.14	2.28	0.17		0.95	3.15	0.19		0.34	0.18
[5717]	CONVERGENT MARGIN	LESSER ANTILLES / LESSER ANTILLES / MARTINIQUE / MOUNT PELEE	FOND CANONVILLE 1902, MAY 20	14.5	14.5	-61	-61	SAE			s_MA71 [5717]	NOT GIVEN [5717]					20	5	1902		VOL					WR [5717]	61.07	0.5		17.31				6.03	6.14	2.33	0.17		0.99	3.55	0.2		0.02	0.05
[5717]	CONVERGENT MARGIN	LESSER ANTILLES / LESSER ANTILLES / MARTINIQUE / MOUNT PELEE	CHAMP DE TIR CARRY, 1902, JULY 9	14.5	14.5	-61	-61	SAE			s_062-51 [5717]	DACITE [5717]					9	7	1902		VOL					WR [5717]	63.5	0.45		16.4		3.71	2.6		6.2	2.3	0.18		1.25	3.75				0.02
[5717]	CONVERGENT MARGIN	LESSER ANTILLES / LESSER ANTILLES / MARTINIQUE / MOUNT PELEE	PERE RIVER, 1902, AUGUST 30	14.5	14.5	-61	-61	SAE			s_9MA73 [5717]	NOT GIVEN [5717]					30	8	1902		VOL					WR [5717]	61.2	0.47		17.46				5.99	6.06	2.28	0.17		1.01	3.64	0.2		0.05	0.02
[5717]	CONVERGENT MARGIN	LESSER ANTILLES / LESSER ANTILLES / MARTINIQUE / MOUNT PELEE	1902 LAVA	14.5	14.5	-61	-61	SAE			s_MA50 [5717]	NOT GIVEN [5717]							1902		VOL					WR [5717]	59.9	0.54		17.43				6.39	6.76	2.76	0.17		0.92	3.38	0.19		0.04	0.05
[5717]	CONVERGENT MARGIN	LESSER ANTILLES / LESSER ANTILLES / MARTINIQUE / MOUNT PELEE	1902 LAVA	14.5	14.5	-61	-61	SAE			s_MA49 [5717]	NOT GIVEN [5717]							1902		VOL					WR [5717]	61.68	0.49		17.25				5.77	6	2.1	0.17		1.05	3.63	0.2		0.02	0.13
[5717]	CONVERGENT MARGIN	LESSER ANTILLES / LESSER ANTILLES / MARTINIQUE / MOUNT PELEE	1902 LAVA	14.5	14.5	-61	-61	SAE			s_MA51 [5717]	NOT GIVEN [5717]							1902		VOL					WR [5717]	62.25	0.47		16.86				5.6	5.8	2.04	0.17		1.15	3.71	0.2		0.06	0.15
[5717]	CONVERGENT MARGIN	LESSER ANTILLES / LESSER ANTILLES / MARTINIQUE / MOUNT PELEE	1902 LAVA	14.5	14.5	-61	-61	SAE			s_1902D [5717]	NOT GIVEN [5717]							1902		VOL					WR [5717]	61.72	0.51		17.35				6.05	6.24	2.23	0.18		1.03	3.6	0.18		0.01	0.04
[5717]	CONVERGENT MARGIN	LESSER ANTILLES / LESSER ANTILLES / MARTINIQUE / MOUNT PELEE	1929 LAVAS	14.5	14.5	-61	-61	SAE			s_06214 [5717]	NOT GIVEN [5717]							1929		VOL					WR [5717]	53	0.65		19.1		6.19	2.89		8.7	4.9	0.19		0.75	2.9			0.2	0.05
[5717]	CONVERGENT MARGIN	LESSER ANTILLES / LESSER ANTILLES / MARTINIQUE / MOUNT PELEE	1929 LAVAS	14.5	14.5	-61	-61	SAE			s_MA64 [5717]	NOT GIVEN [5717]							1929		VOL					WR [5717]	55.2	0.64		18.55				7.93	8.37	3.88	0.21		0.72	2.9	0.1		0.02	0.14
[5717]	CONVERGENT MARGIN	LESSER ANTILLES / LESSER ANTILLES / MARTINIQUE / MOUNT PELEE	1929 LAVAS	14.5	14.5	-61	-61	SAE			s_MA66 [5717]	NOT GIVEN [5717]							1929		VOL					WR [5717]	56.1	0.64		18.3				7.69	8.17	3.49	0.21		0.72	2.82	0.1		0.03	0.09
[5717]	CONVERGENT MARGIN	LESSER ANTILLES / LESSER ANTILLES / MARTINIQUE / MOUNT PELEE	1929 LAVAS	14.5	14.5	-61	-61	SAE			s_MA68 [5717]	NOT GIVEN [5717]							1929		VOL					WR [5717]	56	0.64		18.22				7.75	8.32	3.77	0.21		0.71	2.86	0.12		0.08	0.06
[5717]	CONVERGENT MARGIN	LESSER ANTILLES / LESSER ANTILLES / MARTINIQUE / MOUNT PELEE	1929 LAVAS	14.5	14.5	-61	-61	SAE			s_03142C [5717]	NOT GIVEN [5717]							1929		VOL					WR [5717]	58.5	0.6		17.5		4.44	3.48		7.5	3.2	0.2		0.95	3.15
[5717]	CONVERGENT MARGIN	LESSER ANTILLES / LESSER ANTILLES / MARTINIQUE / MOUNT PELEE	1929 LAVAS	14.5	14.5	-61	-61	SAE			s_06224 [5717]	NOT GIVEN [5717]							1929		VOL					WR [5717]	58.7	0.65		16.8		4.99	2.89		7.6	3.35	0.21		0.8	3.2				0.23
[5717]	CONVERGENT MARGIN	LESSER ANTILLES / LESSER ANTILLES / MARTINIQUE / MOUNT PELEE	1929 LAVAS	14.5	14.5	-61	-61	SAE			s_MA68R [5717]	NOT GIVEN [5717]							1929		VOL					WR [5717]	61.2	0.47		16.98				6.2	6.41	2.44	0.18		0.99	3.5	0.15		0.2	0.07
[5717]	CONVERGENT MARGIN	LESSER ANTILLES / LESSER ANTILLES / MARTINIQUE / MOUNT PELEE	1929 LAVAS	14.5	14.5	-61	-61	SAE			s_M0037 [5717]	NOT GIVEN [5717]							1929		VOL					WR [5717]	61.1	0.48		17.3				6.55	6.71	2.14	0.19		1	3.65	0.15
[5717]	CONVERGENT MARGIN	LESSER ANTILLES / LESSER ANTILLES / MARTINIQUE / MOUNT PELEE	1929 LAVAS	14.5	14.5	-61	-61	SAE			s_M0035 [5717]	NOT GIVEN [5717]							1929		VOL					WR [5717]	61.23	0.46		16.76				6.5	6.91	1.9	0.19		1.17	4.02	0.15
[5717]	CONVERGENT MARGIN	LESSER ANTILLES / LESSER ANTILLES / MARTINIQUE / MOUNT PELEE	1929 LAVAS	14.5	14.5	-61	-61	SAE			s_06214 [5717]	NOT GIVEN [5717]							1929		VOL					WR [5717]	61.25	0.7		17.4		5.28	1.73		6.35	2.9	0.16		1.1	3.4			0.25
[5717]	CONVERGENT MARGIN	LESSER ANTILLES / LESSER ANTILLES / MARTINIQUE / MOUNT PELEE	1929 LAVAS	14.5	14.5	-61	-61	SAE			s_M0034 [5717]	NOT GIVEN [5717]							1929		VOL					WR [5717]	61.71	0.46		17.47				6.21	6.44	2.1	0.18		0.98	3.62	0.15
[5717]	CONVERGENT MARGIN	LESSER ANTILLES / LESSER ANTILLES / MARTINIQUE / MOUNT PELEE	1929 LAVAS	14.5	14.5	-61	-61	SAE			s_MT16G [5717]	NOT GIVEN [5717]							1929		VOL					WR [5717]	61.91	0.45		17.19				6.27	6.2	2.32	0.18		1	3.54	0.02		0.18	0.02
[5717]	CONVERGENT MARGIN	LESSER ANTILLES / LESSER ANTILLES / MARTINIQUE / MOUNT PELEE	1929 LAVAS	14.5	14.5	-61	-61	SAE			s_MA64R [5717]	NOT GIVEN [5717]							1929		VOL					WR [5717]	62.2	0.46		16.8				6.09	6.34	2.4	0.18		1.04	3.6	0.12		0.09	0.33
[5717]	CONVERGENT MARGIN	LESSER ANTILLES / LESSER ANTILLES / MARTINIQUE / MOUNT PELEE	1929 LAVAS	14.5	14.5	-61	-61	SAE			s_03142 [5717]	NOT GIVEN [5717]							1929		VOL					WR [5717]	64.2	0.5		15.9		3.72	2.32		5.4	2	0.19		1.3	4.2			0.77	0.21
[5717]	CONVERGENT MARGIN	LESSER ANTILLES / LESSER ANTILLES / MARTINIQUE / MOUNT PELEE	1929 LAVAS	14.5	14.5	-61	-61	SAE			s_03142 [5717]	NOT GIVEN [5717]							1929		VOL					WR [5717]	65.1	0.45		15.5		3.59	2.17		5.4	1.9	0.18		1.15	3.65			0.23	0.18
[5717]	CONVERGENT MARGIN	LESSER ANTILLES / LESSER ANTILLES / MARTINIQUE / MOUNT PELEE	1929 DOME	14.5	14.5	-61	-61	SAE			s_1929D [5717]	NOT GIVEN [5717]							1929		VOL					WR [5717]	62.48	0.52		17.12				5.92	6.14	2.35	0.18		1.07	3.58			0.02	0.06
[5715]	CONVERGENT MARGIN	LESSER ANTILLES / LESSER ANTILLES / MARTINIQUE / MOUNT PELEE	1929 LAVAS	14.5	14.5	-61	-61	SAE			s_5768 [5715]	NOT GIVEN [5715]							1929	PORPHYRITIC [5715]	VOL					WR [5715]	61.9	0.45		17.19				6.27	6.19	2.31	0.18		1	3.53	0.18		0.02	0.02
[5715]	CONVERGENT MARGIN	LESSER ANTILLES / LESSER ANTILLES / MARTINIQUE / MOUNT PELEE	1902 LAVA	14.5	14.5	-61	-61	SAE			s_6183 [5715]	NOT GIVEN [5715]							1902	PORPHYRITIC [5715]	VOL					WR [5715]	61.9	0.45		17.29				6.12	6.17	2.24	0.18		1	3.49	0.18		0.09	0.16
[5715]	CONVERGENT MARGIN	LESSER ANTILLES / LESSER ANTILLES / MARTINIQUE / MOUNT PELEE	PERE RIVER, 1902, AUGUST 30	14.5	14.5	-61	-61	SAE			s_5772 [5715]	NOT GIVEN [5715]					30	8	1902	PORPHYRITIC [5715]	VOL					WR [5715]	58.25	0.58		17.62				7.29	7.28	3.11	0.2		0.87	3.26	0.18		0.06	0.26
[5715]	CONVERGENT MARGIN	LESSER ANTILLES / LESSER ANTILLES / MARTINIQUE / MOUNT PELEE	PERE RIVER, 1902, AUGUST 30	14.5	14.5	-61	-61	SAE			s_5774 [5715]	NOT GIVEN [5715]					30	8	1902	PORPHYRITIC [5715]	VOL					WR [5715]	60.36	0.48		17.47				6.9	6.52	2.44	0.19		0.9	3.5	0.19		0.05	0.13
[5715]	CONVERGENT MARGIN	LESSER ANTILLES / LESSER ANTILLES / MARTINIQUE / MOUNT PELEE		14.5	14.5	-61	-61	SAE			s_5776 [5715]	NOT GIVEN [5715]								PORPHYRITIC [5715]	VOL					WR [5715]	60.95	0.48		17.7				6.57	6.38	2.34	0.19		0.9	3.5	0.2		0.02	0.14
[5715]	CONVERGENT MARGIN	LESSER ANTILLES / LESSER ANTILLES / MARTINIQUE / MOUNT PELEE		14.5	14.5	-61	-61	SAE			s_5779 [5715]	NOT GIVEN [5715]								PORPHYRITIC [5715]	VOL					WR [5715]	57.59	0.64		17.85				6.75	7.75	3.09	0.17		0.84	3	0.18		0.15	1.37
[5715]	CONVERGENT MARGIN	LESSER ANTILLES / LESSER ANTILLES / MARTINIQUE / MOUNT PELEE	AJOUPA-BOUILLON	14.5	14.5	-61	-61	SAE			s_5781 [5715]	NOT GIVEN [5715]								PORPHYRITIC [5715]	VOL					WR [5715]	62.79	0.47		17.18				6.14	5.97	1.97	0.18		0.9	3.63	0.23		0.03	0.29
[5715]	CONVERGENT MARGIN	LESSER ANTILLES / LESSER ANTILLES / MARTINIQUE / MOUNT PELEE		14.5	14.5	-61	-61	SAE			s_5787 [5715]	NOT GIVEN [5715]								PORPHYRITIC [5715]	VOL					WR [5715]	56.5	0.65		18.4				7.62	7.77	3.22	0.19		0.76	3	0.2		0.08	0.51
[5715]	CONVERGENT MARGIN	LESSER ANTILLES / LESSER ANTILLES / MARTINIQUE / MOUNT PELEE		14.5	14.5	-61	-61	SAE			s_5795 [5715]	NOT GIVEN [5715]								PORPHYRITIC [5715]	VOL					WR [5715]	57.09	0.55		18.37				7.16	6.94	2.84	0.19		0.81	3.05	0.2		0.27	1.8
[5715]	CONVERGENT MARGIN	LESSER ANTILLES / LESSER ANTILLES / MARTINIQUE / MOUNT PELEE		14.5	14.5	-61	-61	SAE			s_5796 [5715]	NOT GIVEN [5715]								PORPHYRITIC [5715]	VOL					WR [5715]	59.59	0.5		17.42				6.66	6.69	2.95	0.19		0.95	3.27	0.22		0.13	0.38
[5715]	CONVERGENT MARGIN	LESSER ANTILLES / LESSER ANTILLES / MARTINIQUE / MOUNT PELEE		14.5	14.5	-61	-61	SAE			s_5797 [5715]	NOT GIVEN [5715]								PORPHYRITIC [5715]	VOL					WR [5715]	59.79	0.49		17.3				6.36	6.34	2.72	0.19		1.01	3.4	0.23		0.14	0.6
[5715]	CONVERGENT MARGIN	LESSER ANTILLES / LESSER ANTILLES / MARTINIQUE / MOUNT PELEE	INTERMEDIATE CONE	14.5	14.5	-61	-61	SAE			s_5800 [5715]	NOT GIVEN [5715]								PORPHYRITIC [5715]	VOL					WR [5715]	59.43	0.54		18.3				6.33	6.07	2.42	0.17		0.68	3.32	0.17		0.32	0.84
[5715]	CONVERGENT MARGIN	LESSER ANTILLES / LESSER ANTILLES / MARTINIQUE / MOUNT PELEE	INTERMEDIATE CONE	14.5	14.5	-61	-61	SAE			s_5801 [5715]	NOT GIVEN [5715]								PORPHYRITIC [5715]	VOL					WR [5715]	65.02	0.39		16.34				4.47	4.84	1.53	0.14		1.46	3.61	0.16		0.2	1.18
[5715]	CONVERGENT MARGIN	LESSER ANTILLES / LESSER ANTILLES / MARTINIQUE / MOUNT PELEE	ST. VINCENT STAGE	14.5	14.5	-61	-61	SAE			s_5803 [5715]	NOT GIVEN [5715]								PORPHYRITIC [5715]	VOL					WR [5715]	54.45	0.77		18.35				8.13	9	4.01	0.19		0.76	2.97	0.15		0.08	0.09
[5715]	CONVERGENT MARGIN	LESSER ANTILLES / LESSER ANTILLES / MARTINIQUE / MOUNT PELEE	ST. VINCENT STAGE	14.5	14.5	-61	-61	SAE			s_5804 [5715]	NOT GIVEN [5715]								PORPHYRITIC [5715]	VOL					WR [5715]	63.22	0.41		16.9				4.54	4.88	1.49	0.14		1.34	3.54	0.15		0.35	1.82
[5715]	CONVERGENT MARGIN	LESSER ANTILLES / LESSER ANTILLES / MARTINIQUE / MOUNT PELEE	ST. VINCENT STAGE	14.5	14.5	-61	-61	SAE			s_5806 [5715]	NOT GIVEN [5715]								PORPHYRITIC [5715]	VOL					WR [5715]	57.06	0.68		18.14				7.2	7.36	3.49	0.18		0.79	3.03	0.18		0.02	0.45
[5715]	CONVERGENT MARGIN	LESSER ANTILLES / LESSER ANTILLES / MARTINIQUE / MOUNT PELEE	ST. VINCENT STAGE	14.5	14.5	-61	-61	SAE			s_5799 [5715]	NOT GIVEN [5715]								PORPHYRITIC [5715]	VOL					WR [5715]	52.45	0.83		18.09				8.34	9.18	4.92	0.18		0.68	2.73	0.13		0.34	1
[22052][22046]	CONVERGENT MARGIN	LESSER ANTILLES / LESSER ANTILLES / SABA		17.645	17.645	-63.213	-63.213	SAE			s_LSS1 [22052]	NOT GIVEN [22052] / ANDESITE, BASALTIC [22046]									VOL					WR [22052]						4.04	3.85			7.37
[21707]	CONVERGENT MARGIN	LESSER ANTILLES / LESSER ANTILLES / MONTSERRAT / SOUFRIERE HILLS	ERUPTIONS BETWEEN 1995 AND 2010	16.73	16.73	-62.15	-62.15	SAE			s_PHASE I MAFIC ENCLAVE [21707]	ANDESITE, BASALTIC [21707]									VOL					WR [21707]	54.76	0.78		18.76				9.3	9	3.48	0.2		0.63	2.95	0.15
[21707]	CONVERGENT MARGIN	LESSER ANTILLES / LESSER ANTILLES / MONTSERRAT / SOUFRIERE HILLS	ERUPTIONS BETWEEN 1995 AND 2010	16.73	16.73	-62.15	-62.15	SAE			s_PHASE I MAFIC ENCLAVE [21707]	ANDESITE, BASALTIC [21707]									VOL					WR [21707]	50.52	0.84		19.97				10.44	10.24	4.54	0.21		0.35	2.74	0.16
[21707]	CONVERGENT MARGIN	LESSER ANTILLES / LESSER ANTILLES / MONTSERRAT / SOUFRIERE HILLS	ERUPTIONS BETWEEN 1995 AND 2010	16.73	16.73	-62.15	-62.15	SAE			s_PHASE I MAFIC ENCLAVE [21707]	ANDESITE, BASALTIC [21707]									VOL					WR [21707]	55.64	0.75		18.27				9.03	8.54	3.4	0.19		0.61	3.41	0.16
[21707]	CONVERGENT MARGIN	LESSER ANTILLES / LESSER ANTILLES / MONTSERRAT / SOUFRIERE HILLS	ERUPTIONS BETWEEN 1995 AND 2010	16.73	16.73	-62.15	-62.15	SAE			s_PHASE I MAFIC ENCLAVE [21707]	ANDESITE, BASALTIC [21707]									VOL					WR [21707]	52.82	0.83		19.66				9.29	9.69	4.3	0.2		0.57	2.5	0.13
[21707]	CONVERGENT MARGIN	LESSER ANTILLES / LESSER ANTILLES / MONTSERRAT / SOUFRIERE HILLS	ERUPTIONS BETWEEN 1995 AND 2010	16.73	16.73	-62.15	-62.15	SAE			s_PHASE I MAFIC ENCLAVE [21707]	ANDESITE, BASALTIC [21707]									VOL					WR [21707]	51.24	0.89		20.21				9.77	10.06	4.46	0.21		0.46	2.56	0.14
[21707]	CONVERGENT MARGIN	LESSER ANTILLES / LESSER ANTILLES / MONTSERRAT / SOUFRIERE HILLS	ERUPTIONS BETWEEN 1995 AND 2010	16.73	16.73	-62.15	-62.15	SAE			s_PHASE I MAFIC ENCLAVE [21707]	ANDESITE, BASALTIC [21707]									VOL					WR [21707]	53.8	0.8		18.93				9.09	9.63	3.68	0.19		0.62	3.14	0.12
[21707]	CONVERGENT MARGIN	LESSER ANTILLES / LESSER ANTILLES / MONTSERRAT / SOUFRIERE HILLS	ERUPTIONS BETWEEN 1995 AND 2010	16.73	16.73	-62.15	-62.15	SAE			s_PHASE I MAFIC ENCLAVE [21707]	ANDESITE, BASALTIC [21707]									VOL					WR [21707]	51.78	0.8		19.02				10.57	9.84	4.14	0.2		0.75	2.75	0.15
[21707]	CONVERGENT MARGIN	LESSER ANTILLES / LESSER ANTILLES / MONTSERRAT / SOUFRIERE HILLS	ERUPTIONS BETWEEN 1995 AND 2010	16.73	16.73	-62.15	-62.15	SAE			s_PHASE I MAFIC ENCLAVE [21707]	ANDESITE, BASALTIC [21707]									VOL					WR [21707]	49.22	0.84		20.08				10.69	10.62	4.92	0.2		0.36	2.93	0.13
[21707]	CONVERGENT MARGIN	LESSER ANTILLES / LESSER ANTILLES / MONTSERRAT / SOUFRIERE HILLS	ERUPTIONS BETWEEN 1995 AND 2010	16.73	16.73	-62.15	-62.15	SAE			s_PHASE I MAFIC ENCLAVE [21707]	ANDESITE, BASALTIC [21707]									VOL					WR [21707]	50.1	0.86		20.19				10.2	10.64	4.79	0.19		0.46	2.84	0.14
[21707]	CONVERGENT MARGIN	LESSER ANTILLES / LESSER ANTILLES / MONTSERRAT / SOUFRIERE HILLS	ERUPTIONS BETWEEN 1995 AND 2010	16.73	16.73	-62.15	-62.15	SAE			s_PHASE I MAFIC ENCLAVE [21707]	ANDESITE, BASALTIC [21707]									VOL					WR [21707]	53.79	0.79		19.15				9.54	9.4	3.61	0.21		0.62	3.25	0.15
[21707]	CONVERGENT MARGIN	LESSER ANTILLES / LESSER ANTILLES / MONTSERRAT / SOUFRIERE HILLS	ERUPTIONS BETWEEN 1995 AND 2010	16.73	16.73	-62.15	-62.15	SAE			s_PHASE I MAFIC ENCLAVE [21707]	ANDESITE, BASALTIC [21707]									VOL					WR [21707]	53.58	0.76		19.5				9.2	9.55	4.14	0.2		0.57	3.01	0.14
[21707]	CONVERGENT MARGIN	LESSER ANTILLES / LESSER ANTILLES / MONTSERRAT / SOUFRIERE HILLS	ERUPTIONS BETWEEN 1995 AND 2010	16.73	16.73	-62.15	-62.15	SAE			s_PHASE I ANDESITE HOST [21707]	ANDESITE [21707]									VOL					WR [21707]	58.73	0.63		17.76				7.52	2.89	2.89	0.18		0.79	3.85	0.15
[21707]	CONVERGENT MARGIN	LESSER ANTILLES / LESSER ANTILLES / MONTSERRAT / SOUFRIERE HILLS	ERUPTIONS BETWEEN 1995 AND 2010	16.73	16.73	-62.15	-62.15	SAE			s_PHASE I ANDESITE HOST [21707]	ANDESITE [21707]									VOL					WR [21707]	59.95	0.65		17.24				7.4	7.37	2.96	0.18		0.77	3.34	0.14
[21707]	CONVERGENT MARGIN	LESSER ANTILLES / LESSER ANTILLES / MONTSERRAT / SOUFRIERE HILLS	ERUPTIONS BETWEEN 1995 AND 2010	16.73	16.73	-62.15	-62.15	SAE			s_PHASE I ANDESITE HOST [21707]	ANDESITE [21707]									VOL					WR [21707]	58.89	0.61		18.28				7.27	7.61	2.86	0.17		0.73	3.44	0.14
[21707]	CONVERGENT MARGIN	LESSER ANTILLES / LESSER ANTILLES / MONTSERRAT / SOUFRIERE HILLS	ERUPTIONS BETWEEN 1995 AND 2010	16.73	16.73	-62.15	-62.15	SAE			s_PHASE I ANDESITE HOST [21707]	ANDESITE [21707]									VOL					WR [21707]	58.05	0.68		17.93				7.91	7.97	2.94	0.18		0.6	3.23	0.15
[21707]	CONVERGENT MARGIN	LESSER ANTILLES / LESSER ANTILLES / MONTSERRAT / SOUFRIERE HILLS	ERUPTIONS BETWEEN 1995 AND 2010	16.73	16.73	-62.15	-62.15	SAE			s_PHASE I ANDESITE HOST [21707]	ANDESITE [21707]									VOL					WR [21707]	59.75	0.6		17.54				7.08	7.33	2.94	0.18		0.78	3.66	0.14
[21707]	CONVERGENT MARGIN	LESSER ANTILLES / LESSER ANTILLES / MONTSERRAT / SOUFRIERE HILLS	ERUPTIONS BETWEEN 1995 AND 2010	16.73	16.73	-62.15	-62.15	SAE			s_PHASE I ANDESITE HOST [21707]	ANDESITE [21707]									VOL					WR [21707]	60.68	0.59		17.29				7.05	7.19	2.56	0.18		0.94	3.36	0.15
[21707]	CONVERGENT MARGIN	LESSER ANTILLES / LESSER ANTILLES / MONTSERRAT / SOUFRIERE HILLS	ERUPTIONS BETWEEN 1995 AND 2010	16.73	16.73	-62.15	-62.15	SAE			s_PHASE I ANDESITE HOST [21707]	ANDESITE [21707]									VOL					WR [21707]
[21707]	CONVERGENT MARGIN	LESSER ANTILLES / LESSER ANTILLES / MONTSERRAT / SOUFRIERE HILLS	ERUPTIONS BETWEEN 1995 AND 2010	16.73	16.73	-62.15	-62.15	SAE			s_PHASE I ANDESITE HOST [21707]	ANDESITE [21707]									VOL					WR [21707]	60.28	0.57		16.8				7.25	7.18	2.85	0.18		0.87	3.87	0.15
[21707]	CONVERGENT MARGIN	LESSER ANTILLES / LESSER ANTILLES / MONTSERRAT / SOUFRIERE HILLS	ERUPTIONS BETWEEN 1995 AND 2010	16.73	16.73	-62.15	-62.15	SAE			s_PHASE I ANDESITE HOST [21707]	ANDESITE [21707]									VOL					WR [21707]	62.03	0.54		17.19				6.33	3.69	2.35	0.16		1.03	3.74	0.14
[21707]	CONVERGENT MARGIN	LESSER ANTILLES / LESSER ANTILLES / MONTSERRAT / SOUFRIERE HILLS	ERUPTIONS BETWEEN 1995 AND 2010	16.73	16.73	-62.15	-62.15	SAE			s_PHASE I ANDESITE HOST [21707]	ANDESITE [21707]									VOL					WR [21707]	58.15	0.65		17.96				7.62	7.73	2.99	0.18		0.79	3.79	0.15
[21707]	CONVERGENT MARGIN	LESSER ANTILLES / LESSER ANTILLES / MONTSERRAT / SOUFRIERE HILLS	ERUPTIONS BETWEEN 1995 AND 2010	16.73	16.73	-62.15	-62.15	SAE			s_PHASE I ANDESITE HOST [21707]	ANDESITE [21707]									VOL					WR [21707]	58.13	0.63		18.02				7.67	7.61	3.04	0.18		0.8	3.77	0.15
[21707]	CONVERGENT MARGIN	LESSER ANTILLES / LESSER ANTILLES / MONTSERRAT / SOUFRIERE HILLS	ERUPTIONS BETWEEN 1995 AND 2010	16.73	16.73	-62.15	-62.15	SAE			s_PHASE I ANDESITE HOST [21707]	ANDESITE [21707]									VOL					WR [21707]	60.25	0.58		17.25				7.15	7.12	2.57	0.17		0.98	3.77	0.15
[21707]	CONVERGENT MARGIN	LESSER ANTILLES / LESSER ANTILLES / MONTSERRAT / SOUFRIERE HILLS	ERUPTIONS BETWEEN 1995 AND 2010	16.73	16.73	-62.15	-62.15	SAE			s_PHASE II MAFIC ENCLAVE [21707]	ANDESITE, BASALTIC [21707]									VOL					WR [21707]	52.53	0.8		19.79				9.28	10	4.48	0.19		0.49	2.95	0.12
[21707]	CONVERGENT MARGIN	LESSER ANTILLES / LESSER ANTILLES / MONTSERRAT / SOUFRIERE HILLS	ERUPTIONS BETWEEN 1995 AND 2010	16.73	16.73	-62.15	-62.15	SAE			s_PHASE II MAFIC ENCLAVE [21707]	ANDESITE, BASALTIC [21707]									VOL					WR [21707]	54.6	0.74		19.13				8.69	9.24	4.01	0.19		0.73	3.09	0.14
[21707]	CONVERGENT MARGIN	LESSER ANTILLES / LESSER ANTILLES / MONTSERRAT / SOUFRIERE HILLS	ERUPTIONS BETWEEN 1995 AND 2010	16.73	16.73	-62.15	-62.15	SAE			s_PHASE II MAFIC ENCLAVE [21707]	ANDESITE, BASALTIC [21707]									VOL					WR [21707]	51.44	0.85		19.91				9.46	10.42	4.94	0.19		0.47	2.83	0.13
[21707]	CONVERGENT MARGIN	LESSER ANTILLES / LESSER ANTILLES / MONTSERRAT / SOUFRIERE HILLS	ERUPTIONS BETWEEN 1995 AND 2010	16.73	16.73	-62.15	-62.15	SAE			s_PHASE II MAFIC ENCLAVE [21707]	ANDESITE, BASALTIC [21707]									VOL					WR [21707]	52.68	0.8		19.61				9.33	9.83	4.34	0.19		0.53	2.98	0.13
[21707]	CONVERGENT MARGIN	LESSER ANTILLES / LESSER ANTILLES / MONTSERRAT / SOUFRIERE HILLS	ERUPTIONS BETWEEN 1995 AND 2010	16.73	16.73	-62.15	-62.15	SAE			s_PHASE II MAFIC ENCLAVE [21707]	ANDESITE, BASALTIC [21707]									VOL					WR [21707]	50.79	0.85		20.07				9.97	10.54	4.86	0.19		0.6	2.72	0.13
[21707]	CONVERGENT MARGIN	LESSER ANTILLES / LESSER ANTILLES / MONTSERRAT / SOUFRIERE HILLS	ERUPTIONS BETWEEN 1995 AND 2010	16.73	16.73	-62.15	-62.15	SAE			s_PHASE II MAFIC ENCLAVE [21707]	ANDESITE, BASALTIC [21707]									VOL					WR [21707]	50.69	0.87		20.02				9.92	10.38	5	0.2		0.39	2.86	0.12
[21707]	CONVERGENT MARGIN	LESSER ANTILLES / LESSER ANTILLES / MONTSERRAT / SOUFRIERE HILLS	ERUPTIONS BETWEEN 1995 AND 2010	16.73	16.73	-62.15	-62.15	SAE			s_PHASE II MAFIC ENCLAVE [21707]	ANDESITE, BASALTIC [21707]									VOL					WR [21707]	53.44	0.84		19.07				9.79	9.54	3.73	0.21		0.66	3.02	0.13
[21707]	CONVERGENT MARGIN	LESSER ANTILLES / LESSER ANTILLES / MONTSERRAT / SOUFRIERE HILLS	ERUPTIONS BETWEEN 1995 AND 2010	16.73	16.73	-62.15	-62.15	SAE			s_PHASE II MAFIC ENCLAVE [21707]	ANDESITE, BASALTIC [21707]									VOL					WR [21707]	52.85	0.81		19.37				9.46	9.69	4.45	0.2		0.52	3.03	0.15
[21707]	CONVERGENT MARGIN	LESSER ANTILLES / LESSER ANTILLES / MONTSERRAT / SOUFRIERE HILLS	ERUPTIONS BETWEEN 1995 AND 2010	16.73	16.73	-62.15	-62.15	SAE			s_PHASE II MAFIC ENCLAVE [21707]	ANDESITE, BASALTIC [21707]									VOL					WR [21707]	52.38	0.8		19.6				9.36	10.04	4.38	0.23		0.38	3.39	0.11
[21707]	CONVERGENT MARGIN	LESSER ANTILLES / LESSER ANTILLES / MONTSERRAT / SOUFRIERE HILLS	ERUPTIONS BETWEEN 1995 AND 2010	16.73	16.73	-62.15	-62.15	SAE			s_PHASE II MAFIC ENCLAVE [21707]	ANDESITE, BASALTIC [21707]									VOL					WR [21707]	49.59	0.9		20.28				10.16	10.79	5.33	0.2		0.49	2.72	0.12
[21707]	CONVERGENT MARGIN	LESSER ANTILLES / LESSER ANTILLES / MONTSERRAT / SOUFRIERE HILLS	ERUPTIONS BETWEEN 1995 AND 2010	16.73	16.73	-62.15	-62.15	SAE			s_PHASE II MAFIC ENCLAVE [21707]	ANDESITE, BASALTIC [21707]									VOL					WR [21707]	51.31	0.86		19.57				9.99	10.12	4.88	0.2		0.54	2.81	0.15
[21707]	CONVERGENT MARGIN	LESSER ANTILLES / LESSER ANTILLES / MONTSERRAT / SOUFRIERE HILLS	ERUPTIONS BETWEEN 1995 AND 2010	16.73	16.73	-62.15	-62.15	SAE			s_PHASE II MAFIC ENCLAVE [21707]	ANDESITE, BASALTIC [21707]									VOL					WR [21707]	55.87	0.7		18.63				8.9	8.48	3.29	0.21		0.73	3.47	0.16
[21707]	CONVERGENT MARGIN	LESSER ANTILLES / LESSER ANTILLES / MONTSERRAT / SOUFRIERE HILLS	ERUPTIONS BETWEEN 1995 AND 2010	16.73	16.73	-62.15	-62.15	SAE			s_PHASE II MAFIC ENCLAVE [21707]	ANDESITE, BASALTIC [21707]									VOL					WR [21707]	55.68	0.74		18.71				8.82	8.47	3.21	0.2		0.75	3.63	0.15
[21707]	CONVERGENT MARGIN	LESSER ANTILLES / LESSER ANTILLES / MONTSERRAT / SOUFRIERE HILLS	ERUPTIONS BETWEEN 1995 AND 2010	16.73	16.73	-62.15	-62.15	SAE			s_PHASE II ANDESITE HOST [21707]	ANDESITE [21707]									VOL					WR [21707]	59.27	0.62		18.19				7.32	7.71	2.95	0.18		0.83	3.54	0.15
[21707]	CONVERGENT MARGIN	LESSER ANTILLES / LESSER ANTILLES / MONTSERRAT / SOUFRIERE HILLS	ERUPTIONS BETWEEN 1995 AND 2010	16.73	16.73	-62.15	-62.15	SAE			s_PHASE II ANDESITE HOST [21707]	ANDESITE [21707]									VOL					WR [21707]	59	0.62		18.36				7.36	7.78	2.98	0.18		0.81	3.49	0.14
[21707]	CONVERGENT MARGIN	LESSER ANTILLES / LESSER ANTILLES / MONTSERRAT / SOUFRIERE HILLS	ERUPTIONS BETWEEN 1995 AND 2010	16.73	16.73	-62.15	-62.15	SAE			s_PHASE II ANDESITE HOST [21707]	ANDESITE [21707]									VOL					WR [21707]	58.0807	0.662518		17.7073				7.62899	7.99036	2.95121	0.182694		0.853242	3.77434	0.168641
[21707]	CONVERGENT MARGIN	LESSER ANTILLES / LESSER ANTILLES / MONTSERRAT / SOUFRIERE HILLS	ERUPTIONS BETWEEN 1995 AND 2010	16.73	16.73	-62.15	-62.15	SAE			s_PHASE II ANDESITE HOST [21707]	ANDESITE [21707]									VOL					WR [21707]	57.1514	0.689173		18.1083				7.9205	8.26009	3.09628	0.183779		0.779065	3.64563	0.165801
[21707]	CONVERGENT MARGIN	LESSER ANTILLES / LESSER ANTILLES / MONTSERRAT / SOUFRIERE HILLS	ERUPTIONS BETWEEN 1995 AND 2010	16.73	16.73	-62.15	-62.15	SAE			s_PHASE II ANDESITE HOST [21707]	ANDESITE [21707]									VOL					WR [21707]	57.2739	0.673105		18.1437				7.77587	8.33847	2.98376	0.176816		0.783615	3.68701	0.163755
[21707]	CONVERGENT MARGIN	LESSER ANTILLES / LESSER ANTILLES / MONTSERRAT / SOUFRIERE HILLS	ERUPTIONS BETWEEN 1995 AND 2010	16.73	16.73	-62.15	-62.15	SAE			s_PHASE II ANDESITE HOST [21707]	ANDESITE [21707]									VOL					WR [21707]	61.0025	0.570959		17.4393				6.44082	7.0218	2.22374	0.169284		0.951599	4.01675	0.163274
[21707]	CONVERGENT MARGIN	LESSER ANTILLES / LESSER ANTILLES / MONTSERRAT / SOUFRIERE HILLS	ERUPTIONS BETWEEN 1995 AND 2010	16.73	16.73	-62.15	-62.15	SAE			s_PHASE II ANDESITE HOST [21707]	ANDESITE [21707]									VOL					WR [21707]	58.3523	0.650026		17.8407				7.4603	7.82031	2.88012	0.175007		0.860034	3.80015	0.161006
[21707]	CONVERGENT MARGIN	LESSER ANTILLES / LESSER ANTILLES / MONTSERRAT / SOUFRIERE HILLS	ERUPTIONS BETWEEN 1995 AND 2010	16.73	16.73	-62.15	-62.15	SAE			s_PHASE II ANDESITE HOST [21707]	ANDESITE [21707]									VOL					WR [21707]	58.3883	0.639979		17.9994				7.35976	7.86975	2.77991	0.178994		0.829973	3.78988	0.163995
[21707]	CONVERGENT MARGIN	LESSER ANTILLES / LESSER ANTILLES / MONTSERRAT / SOUFRIERE HILLS	ERUPTIONS BETWEEN 1995 AND 2010	16.73	16.73	-62.15	-62.15	SAE			s_PHASE II ANDESITE HOST [21707]	ANDESITE [21707]									VOL					WR [21707]	59.615	0.610666		17.429				7.07771	7.38805	2.60284	0.179195		0.921004	4.00436	0.172188
[21707]	CONVERGENT MARGIN	LESSER ANTILLES / LESSER ANTILLES / MONTSERRAT / SOUFRIERE HILLS	ERUPTIONS BETWEEN 1995 AND 2010	16.73	16.73	-62.15	-62.15	SAE			s_PHASE II ANDESITE HOST [21707]	ANDESITE [21707]									VOL					WR [21707]	56.7814	0.683266		18.3075				7.9279	8.37001	3.11489	0.17986		0.76365	3.70772	0.163783
[21707]	CONVERGENT MARGIN	LESSER ANTILLES / LESSER ANTILLES / MONTSERRAT / SOUFRIERE HILLS	ERUPTIONS BETWEEN 1995 AND 2010	16.73	16.73	-62.15	-62.15	SAE			s_PHASE III MAFIC ENCLAVE [21707]	ANDESITE, BASALTIC [21707]									VOL					WR [21707]	54.12	0.63		19.11				8.63	8.71	3.21	0.18		0.47	3.8	0.17
[21707]	CONVERGENT MARGIN	LESSER ANTILLES / LESSER ANTILLES / MONTSERRAT / SOUFRIERE HILLS	ERUPTIONS BETWEEN 1995 AND 2010	16.73	16.73	-62.15	-62.15	SAE			s_PHASE III MAFIC ENCLAVE [21707]	ANDESITE, BASALTIC [21707]									VOL					WR [21707]	53.16	0.76		19.08				8.24	9.2	4.44	0.18		0.56	2.99	0.12
[21707]	CONVERGENT MARGIN	LESSER ANTILLES / LESSER ANTILLES / MONTSERRAT / SOUFRIERE HILLS	ERUPTIONS BETWEEN 1995 AND 2010	16.73	16.73	-62.15	-62.15	SAE			s_PHASE III MAFIC ENCLAVE [21707]	ANDESITE, BASALTIC [21707]									VOL					WR [21707]	51.19	0.84		19.58				8.54	9.78	4.82	0.16		0.48	2.72	0.1
[21707]	CONVERGENT MARGIN	LESSER ANTILLES / LESSER ANTILLES / MONTSERRAT / SOUFRIERE HILLS	ERUPTIONS BETWEEN 1995 AND 2010	16.73	16.73	-62.15	-62.15	SAE			s_PHASE III MAFIC ENCLAVE [21707]	ANDESITE, BASALTIC [21707]									VOL					WR [21707]	52.99	0.76		19.04				8.7	9.49	4.43	0.17		0.55	3.01	0.12
[21707]	CONVERGENT MARGIN	LESSER ANTILLES / LESSER ANTILLES / MONTSERRAT / SOUFRIERE HILLS	ERUPTIONS BETWEEN 1995 AND 2010	16.73	16.73	-62.15	-62.15	SAE			s_PHASE III MAFIC ENCLAVE [21707]	ANDESITE, BASALTIC [21707]									VOL					WR [21707]	53.63	0.76		18.99				8.58	9.3	4.25	0.18		0.6	3.14	0.13
[21707]	CONVERGENT MARGIN	LESSER ANTILLES / LESSER ANTILLES / MONTSERRAT / SOUFRIERE HILLS	ERUPTIONS BETWEEN 1995 AND 2010	16.73	16.73	-62.15	-62.15	SAE			s_PHASE III MAFIC ENCLAVE [21707]	ANDESITE, BASALTIC [21707]									VOL					WR [21707]	53.74	0.74		18.6				9.16	8.82	3.72	0.21		0.65	2.82	0.13
[21707]	CONVERGENT MARGIN	LESSER ANTILLES / LESSER ANTILLES / MONTSERRAT / SOUFRIERE HILLS	ERUPTIONS BETWEEN 1995 AND 2010	16.73	16.73	-62.15	-62.15	SAE			s_PHASE III MAFIC ENCLAVE [21707]	ANDESITE, BASALTIC [21707]									VOL					WR [21707]	48.98	0.9		19.93				9.4	10.89	5.53	0.17		0.41	2.6	0.11
[21707]	CONVERGENT MARGIN	LESSER ANTILLES / LESSER ANTILLES / MONTSERRAT / SOUFRIERE HILLS	ERUPTIONS BETWEEN 1995 AND 2010	16.73	16.73	-62.15	-62.15	SAE			s_PHASE III MAFIC ENCLAVE [21707]	ANDESITE, BASALTIC [21707]									VOL					WR [21707]	53.37	0.75		19.22				8.27	9.08	4.3	0.18		0.55	2.97	0.12
[21707]	CONVERGENT MARGIN	LESSER ANTILLES / LESSER ANTILLES / MONTSERRAT / SOUFRIERE HILLS	ERUPTIONS BETWEEN 1995 AND 2010	16.73	16.73	-62.15	-62.15	SAE			s_PHASE III MAFIC ENCLAVE [21707]	ANDESITE, BASALTIC [21707]									VOL					WR [21707]	52.86	0.77		19.37				8.26	9.29	4.39	0.17		0.52	2.93	0.11
[21707]	CONVERGENT MARGIN	LESSER ANTILLES / LESSER ANTILLES / MONTSERRAT / SOUFRIERE HILLS	ERUPTIONS BETWEEN 1995 AND 2010	16.73	16.73	-62.15	-62.15	SAE			s_PHASE III MAFIC ENCLAVE [21707]	ANDESITE, BASALTIC [21707]									VOL					WR [21707]	52.44	0.78		19.31				8.36	9.32	4.47	0.18		0.53	2.78	0.12
[21707]	CONVERGENT MARGIN	LESSER ANTILLES / LESSER ANTILLES / MONTSERRAT / SOUFRIERE HILLS	ERUPTIONS BETWEEN 1995 AND 2010	16.73	16.73	-62.15	-62.15	SAE			s_PHASE III MAFIC ENCLAVE [21707]	ANDESITE, BASALTIC [21707]									VOL					WR [21707]	52.98	0.74		19.06				8.58	9.48	4.34	0.17		0.62	2.95	0.12
[21707]	CONVERGENT MARGIN	LESSER ANTILLES / LESSER ANTILLES / MONTSERRAT / SOUFRIERE HILLS	ERUPTIONS BETWEEN 1995 AND 2010	16.73	16.73	-62.15	-62.15	SAE			s_PHASE III MAFIC ENCLAVE [21707]	ANDESITE, BASALTIC [21707]									VOL					WR [21707]	49.59	0.87		19.8				9.21	10.77	5.44	0.17		0.39	2.74	0.11
[21707]	CONVERGENT MARGIN	LESSER ANTILLES / LESSER ANTILLES / MONTSERRAT / SOUFRIERE HILLS	ERUPTIONS BETWEEN 1995 AND 2010	16.73	16.73	-62.15	-62.15	SAE			s_PHASE III MAFIC ENCLAVE [21707]	ANDESITE, BASALTIC [21707]									VOL					WR [21707]	49.84	0.88		19.76				9.21	10.72	5.41	0.17		0.42	2.77	0.1
[21707]	CONVERGENT MARGIN	LESSER ANTILLES / LESSER ANTILLES / MONTSERRAT / SOUFRIERE HILLS	ERUPTIONS BETWEEN 1995 AND 2010	16.73	16.73	-62.15	-62.15	SAE			s_PHASE III MAFIC ENCLAVE [21707]	ANDESITE, BASALTIC [21707]									VOL					WR [21707]	50.02	0.87		19.62				8.73	10.2	5.38	0.17		0.45	2.66	0.11
[21707]	CONVERGENT MARGIN	LESSER ANTILLES / LESSER ANTILLES / MONTSERRAT / SOUFRIERE HILLS	ERUPTIONS BETWEEN 1995 AND 2010	16.73	16.73	-62.15	-62.15	SAE			s_PHASE III MAFIC ENCLAVE [21707]	ANDESITE, BASALTIC [21707]									VOL					WR [21707]	50.2	0.85		19.96				8.68	10.22	5.14	0.17		0.47	2.66	0.11
[21707]	CONVERGENT MARGIN	LESSER ANTILLES / LESSER ANTILLES / MONTSERRAT / SOUFRIERE HILLS	ERUPTIONS BETWEEN 1995 AND 2010	16.73	16.73	-62.15	-62.15	SAE			s_PHASE III MAFIC ENCLAVE [21707]	ANDESITE, BASALTIC [21707]									VOL					WR [21707]	49.78	0.86		19.83				9.22	10.64	5.29	0.17		0.41	2.77	0.11
[21707]	CONVERGENT MARGIN	LESSER ANTILLES / LESSER ANTILLES / MONTSERRAT / SOUFRIERE HILLS	ERUPTIONS BETWEEN 1995 AND 2010	16.73	16.73	-62.15	-62.15	SAE			s_PHASE III MAFIC ENCLAVE [21707]	ANDESITE, BASALTIC [21707]									VOL					WR [21707]	50.18	0.84		19.93				8.79	10.21	5.12	0.17		0.45	2.7	0.11
[21707]	CONVERGENT MARGIN	LESSER ANTILLES / LESSER ANTILLES / MONTSERRAT / SOUFRIERE HILLS	ERUPTIONS BETWEEN 1995 AND 2010	16.73	16.73	-62.15	-62.15	SAE			s_PHASE III MAFIC ENCLAVE [21707]	ANDESITE, BASALTIC [21707]									VOL					WR [21707]	52.44	0.79		19.43				9.03	10.03	4.72	0.19		0.5	2.92	0.12
[21707]	CONVERGENT MARGIN	LESSER ANTILLES / LESSER ANTILLES / MONTSERRAT / SOUFRIERE HILLS	ERUPTIONS BETWEEN 1995 AND 2010	16.73	16.73	-62.15	-62.15	SAE			s_PHASE III ANDESITE HOST [21707]	ANDESITE [21707]									VOL					WR [21707]	57.43	0.64		17.86				7.55	7.81	3.29	0.18		0.77	3.61	0.13
[21707]	CONVERGENT MARGIN	LESSER ANTILLES / LESSER ANTILLES / MONTSERRAT / SOUFRIERE HILLS	ERUPTIONS BETWEEN 1995 AND 2010	16.73	16.73	-62.15	-62.15	SAE			s_PHASE III ANDESITE HOST [21707]	ANDESITE [21707]									VOL					WR [21707]	57.55	0.63		18.09				7.37	7.82	3.21	0.17		0.76	3.45	0.13
[21707]	CONVERGENT MARGIN	LESSER ANTILLES / LESSER ANTILLES / MONTSERRAT / SOUFRIERE HILLS	ERUPTIONS BETWEEN 1995 AND 2010	16.73	16.73	-62.15	-62.15	SAE			s_PHASE III ANDESITE HOST [21707]	ANDESITE [21707]									VOL					WR [21707]	59.81	0.57		17.36				7	7.43	2.58	0.18		0.89	3.51
[21707]	CONVERGENT MARGIN	LESSER ANTILLES / LESSER ANTILLES / MONTSERRAT / SOUFRIERE HILLS	ERUPTIONS BETWEEN 1995 AND 2010	16.73	16.73	-62.15	-62.15	SAE			s_PHASE III ANDESITE HOST [21707]	ANDESITE [21707]									VOL					WR [21707]	57.52	0.63		17.34				7.35	7.62	2.83	0.17		0.85	3.18
[21707]	CONVERGENT MARGIN	LESSER ANTILLES / LESSER ANTILLES / MONTSERRAT / SOUFRIERE HILLS	ERUPTIONS BETWEEN 1995 AND 2010	16.73	16.73	-62.15	-62.15	SAE			s_PHASE IV MAFIC ENCLAVE [21707]	ANDESITE, BASALTIC [21707]									VOL					WR [21707]	53.47	0.77		19.17				8.61	9.6	4.54	0.17		0.54	3.11	0.11
[21707]	CONVERGENT MARGIN	LESSER ANTILLES / LESSER ANTILLES / MONTSERRAT / SOUFRIERE HILLS	ERUPTIONS BETWEEN 1995 AND 2010	16.73	16.73	-62.15	-62.15	SAE			s_PHASE IV ANDESITE HOST [21707]	ANDESITE [21707]									VOL					WR [21707]	58.38	0.64		17.93				7.47	7.75	3.2	0.17		0.78	3.42	0.14
[21707]	CONVERGENT MARGIN	LESSER ANTILLES / LESSER ANTILLES / MONTSERRAT / SOUFRIERE HILLS	ERUPTIONS BETWEEN 1995 AND 2010	16.73	16.73	-62.15	-62.15	SAE			s_PHASE IV ANDESITE HOST [21707]	ANDESITE [21707]									VOL					WR [21707]	58.03	0.65		18.2				7.63	7.98	3.37	0.18		0.75	3.37	0.14
[21707]	CONVERGENT MARGIN	LESSER ANTILLES / LESSER ANTILLES / MONTSERRAT / SOUFRIERE HILLS	ERUPTIONS BETWEEN 1995 AND 2010	16.73	16.73	-62.15	-62.15	SAE			s_PHASE IV ANDESITE HOST [21707]	ANDESITE [21707]									VOL					WR [21707]	59.04	0.62		17.84				7.35	7.55	3.1	0.18		0.79	3.5	0.14
[21707]	CONVERGENT MARGIN	LESSER ANTILLES / LESSER ANTILLES / MONTSERRAT / SOUFRIERE HILLS	ERUPTIONS BETWEEN 1995 AND 2010	16.73	16.73	-62.15	-62.15	SAE			s_PHASE IV ANDESITE HOST [21707]	ANDESITE [21707]									VOL					WR [21707]	59.57	0.6		17.71				7.25	7.3	2.88	0.18		0.83	3.54	0.14
[21707]	CONVERGENT MARGIN	LESSER ANTILLES / LESSER ANTILLES / MONTSERRAT / SOUFRIERE HILLS	ERUPTIONS BETWEEN 1995 AND 2010	16.73	16.73	-62.15	-62.15	SAE			s_PHASE IV ANDESITE HOST [21707]	ANDESITE [21707]									VOL					WR [21707]	59.01	0.62		17.91				7.29	7.54	3.03	0.17		0.83	3.56	0.14
[21707]	CONVERGENT MARGIN	LESSER ANTILLES / LESSER ANTILLES / MONTSERRAT / SOUFRIERE HILLS	ERUPTIONS BETWEEN 1995 AND 2010	16.73	16.73	-62.15	-62.15	SAE			s_PHASE IV ANDESITE HOST [21707]	ANDESITE [21707]									VOL					WR [21707]	60.19	0.58		17.52				6.88	7.05	2.75	0.17		0.88	3.62	0.13
[21707]	CONVERGENT MARGIN	LESSER ANTILLES / LESSER ANTILLES / MONTSERRAT / SOUFRIERE HILLS	ERUPTIONS BETWEEN 1995 AND 2010	16.73	16.73	-62.15	-62.15	SAE			s_PHASE IV ANDESITE HOST [21707]	ANDESITE [21707]									VOL					WR [21707]	59.61	0.62		17.95				7.06	7.25	2.99	0.18		0.8	3.45	0.13
[21707]	CONVERGENT MARGIN	LESSER ANTILLES / LESSER ANTILLES / MONTSERRAT / SOUFRIERE HILLS	ERUPTIONS BETWEEN 1995 AND 2010	16.73	16.73	-62.15	-62.15	SAE			s_PHASE V MAFIC ENCLAVE [21707]	ANDESITE, BASALTIC [21707]									VOL					WR [21707]	51.5	0.82		19.67				8.93	10.33	5.05	0.17		0.54	2.78	0.11
[21707]	CONVERGENT MARGIN	LESSER ANTILLES / LESSER ANTILLES / MONTSERRAT / SOUFRIERE HILLS	ERUPTIONS BETWEEN 1995 AND 2010	16.73	16.73	-62.15	-62.15	SAE			s_PHASE V MAFIC ENCLAVE [21707]	ANDESITE, BASALTIC [21707]									VOL					WR [21707]	49.54	0.88		20.09				9.09	11.12	5.63	0.16		0.41	2.71	0.09
[21707]	CONVERGENT MARGIN	LESSER ANTILLES / LESSER ANTILLES / MONTSERRAT / SOUFRIERE HILLS	ERUPTIONS BETWEEN 1995 AND 2010	16.73	16.73	-62.15	-62.15	SAE			s_PHASE V MAFIC ENCLAVE [21707]	ANDESITE, BASALTIC [21707]									VOL					WR [21707]	52.18	0.8		19.69				8.58	10.14	4.85	0.16		0.55	2.94	0.1
[21707]	CONVERGENT MARGIN	LESSER ANTILLES / LESSER ANTILLES / MONTSERRAT / SOUFRIERE HILLS	ERUPTIONS BETWEEN 1995 AND 2010	16.73	16.73	-62.15	-62.15	SAE			s_PHASE V MAFIC ENCLAVE [21707]	ANDESITE, BASALTIC [21707]									VOL					WR [21707]	52.41	0.8		19.85				8.36	10.27	4.39	0.21		0.45	3.19	0.08
[21707]	CONVERGENT MARGIN	LESSER ANTILLES / LESSER ANTILLES / MONTSERRAT / SOUFRIERE HILLS	ERUPTIONS BETWEEN 1995 AND 2010	16.73	16.73	-62.15	-62.15	SAE			s_PHASE V MAFIC ENCLAVE [21707]	ANDESITE, BASALTIC [21707]									VOL					WR [21707]	51.79	0.8		19.19				10.41	9.62	4.17	0.23		0.42	3.19	0.18
[21707]	CONVERGENT MARGIN	LESSER ANTILLES / LESSER ANTILLES / MONTSERRAT / SOUFRIERE HILLS	ERUPTIONS BETWEEN 1995 AND 2010	16.73	16.73	-62.15	-62.15	SAE			s_PHASE V MAFIC ENCLAVE [21707]	ANDESITE, BASALTIC [21707]									VOL					WR [21707]	53.57	0.77		19.2				8.47	9.56	4.48	0.17		0.55	3.13	0.11
[21707]	CONVERGENT MARGIN	LESSER ANTILLES / LESSER ANTILLES / MONTSERRAT / SOUFRIERE HILLS	ERUPTIONS BETWEEN 1995 AND 2010	16.73	16.73	-62.15	-62.15	SAE			s_PHASE V MAFIC ENCLAVE [21707]	ANDESITE, BASALTIC [21707]									VOL					WR [21707]	53.16	0.79		19.17				8.58	9.66	4.6	0.17		0.63	3.13	0.11
[21707]	CONVERGENT MARGIN	LESSER ANTILLES / LESSER ANTILLES / MONTSERRAT / SOUFRIERE HILLS	ERUPTIONS BETWEEN 1995 AND 2010	16.73	16.73	-62.15	-62.15	SAE			s_PHASE V MAFIC ENCLAVE [21707]	ANDESITE, BASALTIC [21707]									VOL					WR [21707]	55.96	0.71		18.67				7.89	8.66	3.86	0.17		0.69	3.27	0.13
[21707]	CONVERGENT MARGIN	LESSER ANTILLES / LESSER ANTILLES / MONTSERRAT / SOUFRIERE HILLS	ERUPTIONS BETWEEN 1995 AND 2010	16.73	16.73	-62.15	-62.15	SAE			s_PHASE V MAFIC ENCLAVE [21707]	ANDESITE, BASALTIC [21707]									VOL					WR [21707]	56.12	0.67		19.04				7.56	8.72	3.67	0.16		0.67	3.27	0.11
[21707]	CONVERGENT MARGIN	LESSER ANTILLES / LESSER ANTILLES / MONTSERRAT / SOUFRIERE HILLS	ERUPTIONS BETWEEN 1995 AND 2010	16.73	16.73	-62.15	-62.15	SAE			s_PHASE V MAFIC ENCLAVE [21707]	ANDESITE, BASALTIC [21707]									VOL					WR [21707]	53.48	0.76		19.37				8.36	9.62	4.51	0.17		0.56	3.06	0.11
[21707]	CONVERGENT MARGIN	LESSER ANTILLES / LESSER ANTILLES / MONTSERRAT / SOUFRIERE HILLS	ERUPTIONS BETWEEN 1995 AND 2010	16.73	16.73	-62.15	-62.15	SAE			s_PHASE V MAFIC ENCLAVE [21707]	ANDESITE, BASALTIC [21707]									VOL					WR [21707]	54.61	0.76		18.85				8.29	9.15	4.23	0.17		0.61	3.21	0.12
[21707]	CONVERGENT MARGIN	LESSER ANTILLES / LESSER ANTILLES / MONTSERRAT / SOUFRIERE HILLS	ERUPTIONS BETWEEN 1995 AND 2010	16.73	16.73	-62.15	-62.15	SAE			s_PHASE V MAFIC ENCLAVE [21707]	ANDESITE, BASALTIC [21707]									VOL					WR [21707]	53.18	0.76		19.44				8.51	9.73	4.55	0.17		0.51	3.03	0.11
[21707]	CONVERGENT MARGIN	LESSER ANTILLES / LESSER ANTILLES / MONTSERRAT / SOUFRIERE HILLS	ERUPTIONS BETWEEN 1995 AND 2010	16.73	16.73	-62.15	-62.15	SAE			s_PHASE V MAFIC ENCLAVE [21707]	ANDESITE, BASALTIC [21707]									VOL					WR [21707]	54.1	0.74		19.32				8.26	9.34	4.21	0.17		0.58	0.12	3.16
[21707]	CONVERGENT MARGIN	LESSER ANTILLES / LESSER ANTILLES / MONTSERRAT / SOUFRIERE HILLS	ERUPTIONS BETWEEN 1995 AND 2010	16.73	16.73	-62.15	-62.15	SAE			s_PHASE V MAFIC ENCLAVE [21707]	ANDESITE, BASALTIC [21707]									VOL					WR [21707]	54.9	0.73		18.85				8.29	9.01	4.06	0.18		0.61	3.25	0.12
[21707]	CONVERGENT MARGIN	LESSER ANTILLES / LESSER ANTILLES / MONTSERRAT / SOUFRIERE HILLS	ERUPTIONS BETWEEN 1995 AND 2010	16.73	16.73	-62.15	-62.15	SAE			s_PHASE V MAFIC ENCLAVE [21707]	ANDESITE, BASALTIC [21707]									VOL					WR [21707]	56.47	0.67		18.82				7.63	8.58	3.62	0.16		0.67	3.25	0.12
[21707]	CONVERGENT MARGIN	LESSER ANTILLES / LESSER ANTILLES / MONTSERRAT / SOUFRIERE HILLS	ERUPTIONS BETWEEN 1995 AND 2010	16.73	16.73	-62.15	-62.15	SAE			s_PHASE V MAFIC ENCLAVE [21707]	ANDESITE, BASALTIC [21707]									VOL					WR [21707]	55.59	0.74		18.53				8.25	8.78	4.04	0.18		0.65	3.12	0.12
[21707]	CONVERGENT MARGIN	LESSER ANTILLES / LESSER ANTILLES / MONTSERRAT / SOUFRIERE HILLS	ERUPTIONS BETWEEN 1995 AND 2010	16.73	16.73	-62.15	-62.15	SAE			s_PHASE V MAFIC ENCLAVE [21707]	ANDESITE, BASALTIC [21707]									VOL					WR [21707]	53.93	0.76		19.01				8.48	9.36	4.35	0.17		0.56	3.12	0.12
[21707]	CONVERGENT MARGIN	LESSER ANTILLES / LESSER ANTILLES / MONTSERRAT / SOUFRIERE HILLS	ERUPTIONS BETWEEN 1995 AND 2010	16.73	16.73	-62.15	-62.15	SAE			s_PHASE V MAFIC ENCLAVE [21707]	ANDESITE, BASALTIC [21707]									VOL					WR [21707]	57.22	0.66		18.52				7.53	8.15	3.35	0.17		0.74	3.49	0.13
[21707]	CONVERGENT MARGIN	LESSER ANTILLES / LESSER ANTILLES / MONTSERRAT / SOUFRIERE HILLS	ERUPTIONS BETWEEN 1995 AND 2010	16.73	16.73	-62.15	-62.15	SAE			s_PHASE V MAFIC ENCLAVE [21707]	ANDESITE, BASALTIC [21707]									VOL					WR [21707]	54.14	0.74		19.2				8.1	9.27	4.11	0.16		0.6	3.13	0.11
[21707]	CONVERGENT MARGIN	LESSER ANTILLES / LESSER ANTILLES / MONTSERRAT / SOUFRIERE HILLS	ERUPTIONS BETWEEN 1995 AND 2010	16.73	16.73	-62.15	-62.15	SAE			s_PHASE V MAFIC ENCLAVE [21707]	ANDESITE, BASALTIC [21707]									VOL					WR [21707]	54.03	0.77		19.03				8.59	9.33	4.27	0.17		0.58	2.93	0.12
[21707]	CONVERGENT MARGIN	LESSER ANTILLES / LESSER ANTILLES / MONTSERRAT / SOUFRIERE HILLS	ERUPTIONS BETWEEN 1995 AND 2010	16.73	16.73	-62.15	-62.15	SAE			s_PHASE V MAFIC ENCLAVE [21707]	ANDESITE, BASALTIC [21707]									VOL					WR [21707]	53.83	0.75		19.29				8.27	9.52	4.37	0.17		0.55	3.11	0.11
[21707]	CONVERGENT MARGIN	LESSER ANTILLES / LESSER ANTILLES / MONTSERRAT / SOUFRIERE HILLS	ERUPTIONS BETWEEN 1995 AND 2010	16.73	16.73	-62.15	-62.15	SAE			s_PHASE V MAFIC ENCLAVE [21707]	ANDESITE, BASALTIC [21707]									VOL					WR [21707]	53.62	0.76		19.04				8.47	9.45	4.42	0.17		0.56	3.01	0.12
[21707]	CONVERGENT MARGIN	LESSER ANTILLES / LESSER ANTILLES / MONTSERRAT / SOUFRIERE HILLS	ERUPTIONS BETWEEN 1995 AND 2010	16.73	16.73	-62.15	-62.15	SAE			s_PHASE V MAFIC ENCLAVE [21707]	ANDESITE, BASALTIC [21707]									VOL					WR [21707]	53.27	0.78		19.02				8.6	9.5	4.47	0.18		0.54	3.06	0.12
[21707]	CONVERGENT MARGIN	LESSER ANTILLES / LESSER ANTILLES / MONTSERRAT / SOUFRIERE HILLS	ERUPTIONS BETWEEN 1995 AND 2010	16.73	16.73	-62.15	-62.15	SAE			s_PHASE V MAFIC ENCLAVE [21707]	ANDESITE, BASALTIC [21707]									VOL					WR [21707]	55.34	0.71		18.93				7.97	8.91	3.95	0.17		0.63	3.27	0.12
[21707]	CONVERGENT MARGIN	LESSER ANTILLES / LESSER ANTILLES / MONTSERRAT / SOUFRIERE HILLS	ERUPTIONS BETWEEN 1995 AND 2010	16.73	16.73	-62.15	-62.15	SAE			s_PHASE V MAFIC ENCLAVE [21707]	ANDESITE, BASALTIC [21707]									VOL					WR [21707]	53.94	0.76		18.93				8.52	9.37	4.45	0.18		0.58	3.14	0.12
[21707]	CONVERGENT MARGIN	LESSER ANTILLES / LESSER ANTILLES / MONTSERRAT / SOUFRIERE HILLS	ERUPTIONS BETWEEN 1995 AND 2010	16.73	16.73	-62.15	-62.15	SAE			s_PHASE V MAFIC ENCLAVE [21707]	ANDESITE, BASALTIC [21707]									VOL					WR [21707]	53.98	0.76		19.04				8.44	9.41	4.37	0.18		0.6	3.11	0.12
[21707]	CONVERGENT MARGIN	LESSER ANTILLES / LESSER ANTILLES / MONTSERRAT / SOUFRIERE HILLS	ERUPTIONS BETWEEN 1995 AND 2010	16.73	16.73	-62.15	-62.15	SAE			s_PHASE V MAFIC ENCLAVE [21707]	ANDESITE, BASALTIC [21707]									VOL					WR [21707]	53.98	0.75		19.25				8.3	9.49	4.32	0.17		0.56	3.07	0.11
[21707]	CONVERGENT MARGIN	LESSER ANTILLES / LESSER ANTILLES / MONTSERRAT / SOUFRIERE HILLS	ERUPTIONS BETWEEN 1995 AND 2010	16.73	16.73	-62.15	-62.15	SAE			s_PHASE V MAFIC ENCLAVE [21707]	ANDESITE, BASALTIC [21707]									VOL					WR [21707]	55.37	0.73		18.79				8.14	8.85	3.96	0.17		0.64	3.23	0.12
[21707]	CONVERGENT MARGIN	LESSER ANTILLES / LESSER ANTILLES / MONTSERRAT / SOUFRIERE HILLS	ERUPTIONS BETWEEN 1995 AND 2010	16.73	16.73	-62.15	-62.15	SAE			s_PHASE V MAFIC ENCLAVE [21707]	ANDESITE, BASALTIC [21707]									VOL					WR [21707]	56.52	0.66		18.74				7.63	8.43	3.56	0.17		0.78	3.38	0.13
[21707]	CONVERGENT MARGIN	LESSER ANTILLES / LESSER ANTILLES / MONTSERRAT / SOUFRIERE HILLS	ERUPTIONS BETWEEN 1995 AND 2010	16.73	16.73	-62.15	-62.15	SAE			s_PHASE V MAFIC ENCLAVE [21707]	ANDESITE, BASALTIC [21707]									VOL					WR [21707]	52.74	0.8		19.55				8.62	9.9	4.75	0.17		0.62	2.73	0.11
[21707]	CONVERGENT MARGIN	LESSER ANTILLES / LESSER ANTILLES / MONTSERRAT / SOUFRIERE HILLS	ERUPTIONS BETWEEN 1995 AND 2010	16.73	16.73	-62.15	-62.15	SAE			s_PHASE V MAFIC ENCLAVE [21707]	ANDESITE, BASALTIC [21707]									VOL					WR [21707]	52.88	0.78		19.3				8.38	9.74	4.57	0.17		0.54	3.02	0.11
[21707]	CONVERGENT MARGIN	LESSER ANTILLES / LESSER ANTILLES / MONTSERRAT / SOUFRIERE HILLS	ERUPTIONS BETWEEN 1995 AND 2010	16.73	16.73	-62.15	-62.15	SAE			s_PHASE V MAFIC ENCLAVE [21707]	ANDESITE, BASALTIC [21707]									VOL					WR [21707]	55.58	0.73		18.55				8.22	8.74	4.01	0.18		0.64	3.23	0.13
[21707]	CONVERGENT MARGIN	LESSER ANTILLES / LESSER ANTILLES / MONTSERRAT / SOUFRIERE HILLS	ERUPTIONS BETWEEN 1995 AND 2010	16.73	16.73	-62.15	-62.15	SAE			s_PHASE V ANDESITE HOST [21707]	ANDESITE [21707]									VOL					WR [21707]	60.32	0.57		17.84				6.8	7.02	2.62	0.17		0.88	3.56
[21707]	CONVERGENT MARGIN	LESSER ANTILLES / LESSER ANTILLES / MONTSERRAT / SOUFRIERE HILLS	ERUPTIONS BETWEEN 1995 AND 2010	16.73	16.73	-62.15	-62.15	SAE			s_PHASE V ANDESITE HOST [21707]	ANDESITE [21707]									VOL					WR [21707]	60.75	0.58		17.3				6.97	6.78	2.62	0.18		0.9	3.57
[21707]	CONVERGENT MARGIN	LESSER ANTILLES / LESSER ANTILLES / MONTSERRAT / SOUFRIERE HILLS	ERUPTIONS BETWEEN 1995 AND 2010	16.73	16.73	-62.15	-62.15	SAE			s_PHASE V ANDESITE HOST [21707]	ANDESITE [21707]									VOL					WR [21707]	58.08	0.64		18.28				7.42	7.81	3.19	0.17		0.78	3.37
[21707]	CONVERGENT MARGIN	LESSER ANTILLES / LESSER ANTILLES / MONTSERRAT / SOUFRIERE HILLS	ERUPTIONS BETWEEN 1995 AND 2010	16.73	16.73	-62.15	-62.15	SAE			s_PHASE V ANDESITE HOST [21707]	ANDESITE [21707]									VOL					WR [21707]	60.67	0.59		17.49				7.01	6.9	2.71	0.18		0.9	3.58
[21707]	CONVERGENT MARGIN	LESSER ANTILLES / LESSER ANTILLES / MONTSERRAT / SOUFRIERE HILLS	ERUPTIONS BETWEEN 1995 AND 2010	16.73	16.73	-62.15	-62.15	SAE			s_PHASE V ANDESITE HOST [21707]	ANDESITE [21707]									VOL					WR [21707]	60.32	0.59		17.63				7.08	6.94	2.64	0.18		0.87	3.6
[21707]	CONVERGENT MARGIN	LESSER ANTILLES / LESSER ANTILLES / MONTSERRAT / SOUFRIERE HILLS	ERUPTIONS BETWEEN 1995 AND 2010	16.73	16.73	-62.15	-62.15	SAE			s_PHASE V ANDESITE HOST [21707]	ANDESITE [21707]									VOL					WR [21707]	59.97	0.62		17.56				7.24	7.13	2.92	0.18		0.87	3.52
[21707]	CONVERGENT MARGIN	LESSER ANTILLES / LESSER ANTILLES / MONTSERRAT / SOUFRIERE HILLS	ERUPTIONS BETWEEN 1995 AND 2010	16.73	16.73	-62.15	-62.15	SAE			s_PHASE V ANDESITE HOST [21707]	ANDESITE [21707]									VOL					WR [21707]	61.42	0.56		17.37				6.78	6.59	2.39	0.18		0.93	3.64
[21707]	CONVERGENT MARGIN	LESSER ANTILLES / LESSER ANTILLES / MONTSERRAT / SOUFRIERE HILLS	ERUPTIONS BETWEEN 1995 AND 2010	16.73	16.73	-62.15	-62.15	SAE			s_PHASE V ANDESITE HOST [21707]	ANDESITE [21707]									VOL					WR [21707]	58.11	0.63		18.01				7.74	7.71	3.09	0.18		0.75	3.23
[21707]	CONVERGENT MARGIN	LESSER ANTILLES / LESSER ANTILLES / MONTSERRAT / SOUFRIERE HILLS	ERUPTIONS BETWEEN 1995 AND 2010	16.73	16.73	-62.15	-62.15	SAE			s_PHASE V ANDESITE HOST [21707]	ANDESITE [21707]									VOL					WR [21707]	60.77	0.56		17.38				6.88	6.79	2.47	0.18		0.91	3.77
[21707]	CONVERGENT MARGIN	LESSER ANTILLES / LESSER ANTILLES / MONTSERRAT / SOUFRIERE HILLS	ERUPTIONS BETWEEN 1995 AND 2010	16.73	16.73	-62.15	-62.15	SAE			s_PHASE V ANDESITE HOST [21707]	ANDESITE [21707]									VOL					WR [21707]	60.48	0.56		17.46				6.78	6.82	2.45	0.17		0.9	3.68
[21707]	CONVERGENT MARGIN	LESSER ANTILLES / LESSER ANTILLES / MONTSERRAT / SOUFRIERE HILLS	ERUPTIONS BETWEEN 1995 AND 2010	16.73	16.73	-62.15	-62.15	SAE			s_PHASE V ANDESITE HOST [21707]	ANDESITE [21707]									VOL					WR [21707]	59.29	0.62		17.72				7.24	7.47	3.03	0.18		0.82	3.49
[21707]	CONVERGENT MARGIN	LESSER ANTILLES / LESSER ANTILLES / MONTSERRAT / SOUFRIERE HILLS	ERUPTIONS BETWEEN 1995 AND 2010	16.73	16.73	-62.15	-62.15	SAE			s_PHASE V ANDESITE HOST [21707]	ANDESITE [21707]									VOL					WR [21707]	58.63	0.64		17.28				7.69	7.36	3.33	0.2		0.8	3.55	0.14
[21707]	CONVERGENT MARGIN	LESSER ANTILLES / LESSER ANTILLES / MONTSERRAT / SOUFRIERE HILLS	ERUPTIONS BETWEEN 1995 AND 2010	16.73	16.73	-62.15	-62.15	SAE			s_PHASE V ANDESITE HOST [21707]	ANDESITE [21707]									VOL					WR [21707]	58.33	0.62		17.81				7.24	7.61	3.22	0.17		0.79	3.49	0.13
[21707]	CONVERGENT MARGIN	LESSER ANTILLES / LESSER ANTILLES / MONTSERRAT / SOUFRIERE HILLS	ERUPTIONS BETWEEN 1995 AND 2010	16.73	16.73	-62.15	-62.15	SAE			s_PHASE V ANDESITE HOST [21707]	ANDESITE [21707]									VOL					WR [21707]	59.03	0.6		17.66				7.13	7.35	2.99	0.18		0.83	3.54	0.13
[21707]	CONVERGENT MARGIN	LESSER ANTILLES / LESSER ANTILLES / MONTSERRAT / SOUFRIERE HILLS	ERUPTIONS BETWEEN 1995 AND 2010	16.73	16.73	-62.15	-62.15	SAE			s_PHASE V ANDESITE HOST [21707]	ANDESITE [21707]									VOL					WR [21707]	58.2	0.68		17.36				8.14	7.4	3.17	0.19		0.8	3.47	0.15
[21707]	CONVERGENT MARGIN	LESSER ANTILLES / LESSER ANTILLES / MONTSERRAT / SOUFRIERE HILLS	ERUPTIONS BETWEEN 1995 AND 2010	16.73	16.73	-62.15	-62.15	SAE			s_PHASE V ANDESITE HOST [21707]	ANDESITE [21707]									VOL					WR [21707]	59.13	0.6		17.77				7.01	7.32	2.88	0.18		0.83	3.58	0.13
[21707]	CONVERGENT MARGIN	LESSER ANTILLES / LESSER ANTILLES / MONTSERRAT / SOUFRIERE HILLS	ERUPTIONS BETWEEN 1995 AND 2010	16.73	16.73	-62.15	-62.15	SAE			s_PHASE V ANDESITE HOST [21707]	ANDESITE [21707]									VOL					WR [21707]	59.7	0.58		18.02				6.7	7.37	2.77	0.16		0.85	3.62	0.12
[21707]	CONVERGENT MARGIN	LESSER ANTILLES / LESSER ANTILLES / MONTSERRAT / SOUFRIERE HILLS	ERUPTIONS BETWEEN 1995 AND 2010	16.73	16.73	-62.15	-62.15	SAE			s_PHASE V ANDESITE HOST [21707]	ANDESITE [21707]									VOL					WR [21707]	59	0.61		17.81				7.42	7.21	2.61	0.18		0.81	3.68	0.16
[21707]	CONVERGENT MARGIN	LESSER ANTILLES / LESSER ANTILLES / MONTSERRAT / SOUFRIERE HILLS	ERUPTIONS BETWEEN 1995 AND 2010	16.73	16.73	-62.15	-62.15	SAE			s_PHASE V ANDESITE HOST [21707]	ANDESITE [21707]									VOL					WR [21707]	58.76	0.62		17.83				7.08	7.54	3.05	0.17		0.81	3.54	0.13
[22046]	CONVERGENT MARGIN	LESSER ANTILLES / LESSER ANTILLES / SABA		17.645	17.645	-63.213	-63.213	SAE			s_LSS3 [22046]	BASALT [22046]									VOL					WR [22046]										11
[22046]	CONVERGENT MARGIN	LESSER ANTILLES / LESSER ANTILLES / ST. KITTS		17.402	17.402	-62.777	-62.777	SAE			s_LSK2 [22046]	ANDESITE, BASALTIC [22046]									VOL					WR [22046]										4.2
[22046]	CONVERGENT MARGIN	LESSER ANTILLES / LESSER ANTILLES / MARTINIQUE		14.727	14.727	-61.093	-61.093	SAE			s_LSM2 [22046]	ANDESITE [22046]									VOL					WR [22046]										2.98
[22046]	CONVERGENT MARGIN	LESSER ANTILLES / LESSER ANTILLES / ST. VINCENT		13.327	13.327	-61.18	-61.18	SAE			s_LAV2 [22046]	ANDESITE, BASALTIC [22046]									VOL					WR [22046]										4.15
[22046]	CONVERGENT MARGIN	LESSER ANTILLES / LESSER ANTILLES / GRENADA		12.228	12.228	-61.65	-61.65	SAE			s_LSG5 [22046]	BASALT [22046]									VOL					WR [22046]										8.55
[22046]	CONVERGENT MARGIN	LESSER ANTILLES / LESSER ANTILLES / GRENADA		12.135	12.135	-61.748	-61.748	SAE			s_LSG8 [22046]	BASALT [22046]									VOL					WR [22046]										7.06
[22046]	CONVERGENT MARGIN	LESSER ANTILLES / LESSER ANTILLES / GRENADA		12.167	12.167	-61.662	-61.662	SAE			s_LAG3 [22046]	ANDESITE, BASALTIC [22046]									VOL					WR [22046]										5.09
[22786][24806]	CONVERGENT MARGIN	LESSER ANTILLES / LESSER ANTILLES / ST. VINCENT / LA SOUFRIERE	1902-1903 ERUPTION	13	13	-61	-61	SAE			s_22 [22786]	NOT GIVEN [22786]									VOL					WR [22786]	53.42	0.942		18.46				8.19	9.55	4.6	0.179		0.47	3.16	0.1
[22786][24806]	CONVERGENT MARGIN	LESSER ANTILLES / LESSER ANTILLES / ST. VINCENT / LA SOUFRIERE	1902-1903 ERUPTION	13	13	-61	-61	SAE			s_37 [22786]	NOT GIVEN [22786]									VOL					WR [22786]	55.16	0.992		18.54				8.69	8.43	3.67	0.191		0.59	3.51	0.12
[22786][24806]	CONVERGENT MARGIN	LESSER ANTILLES / LESSER ANTILLES / ST. VINCENT / LA SOUFRIERE	1902-1903 ERUPTION	13	13	-61	-61	SAE			s_43 [22786]	NOT GIVEN [22786]									VOL					WR [22786]	52.61	1		18.54				8.58	9.09	4.79	0.184		0.48	3.17	0.09
[22786][24806]	CONVERGENT MARGIN	LESSER ANTILLES / LESSER ANTILLES / ST. VINCENT / LA SOUFRIERE	1902-1903 ERUPTION	13	13	-61	-61	SAE			s_45 [22786]	NOT GIVEN [22786]									VOL					WR [22786]	54.62	0.96		18.68				8.26	8.56	3.85	0.186		0.64	3.59	0.11
[22786][24806]	CONVERGENT MARGIN	LESSER ANTILLES / LESSER ANTILLES / ST. VINCENT / LA SOUFRIERE	1902-1903 ERUPTION	13	13	-61	-61	SAE			s_53 [22786]	NOT GIVEN [22786]									VOL					WR [22786]	55.01	0.921		18.3				8.66	8.72	3.55	0.192		0.5	3.43	0.16
[22786][24806]	CONVERGENT MARGIN	LESSER ANTILLES / LESSER ANTILLES / ST. VINCENT / LA SOUFRIERE	1902-1903 ERUPTION	13	13	-61	-61	SAE			s_54 [22786]	NOT GIVEN [22786]									VOL					WR [22786]	51.87	0.891		18.87				8.18	9.86	4.73	0.168		0.41	2.9	0.08
[22786][24806]	CONVERGENT MARGIN	LESSER ANTILLES / LESSER ANTILLES / ST. VINCENT / LA SOUFRIERE	1902-1903 ERUPTION	13	13	-61	-61	SAE			s_67 [22786]	NOT GIVEN [22786]									VOL					WR [22786]	53.23	0.89		18.29				8.31	9.13	4.09	0.184		0.6	3.33	0.11
[22786][24806]	CONVERGENT MARGIN	LESSER ANTILLES / LESSER ANTILLES / ST. VINCENT / LA SOUFRIERE	1902-1903 ERUPTION	13	13	-61	-61	SAE			s_7 [22786]	NOT GIVEN [22786]									VOL					WR [22786]	51.43	0.917		17.41				8.52	10.11	7.8	0.173		0.4	2.68	0.09
[22786][24806]	CONVERGENT MARGIN	LESSER ANTILLES / LESSER ANTILLES / ST. VINCENT / LA SOUFRIERE	1902-1903 ERUPTION	13	13	-61	-61	SAE			s_SVG14 [22786]	NOT GIVEN [22786]									VOL					WR [22786]	50.12	0.802		20.21				7.93	11.47	5.46	0.161		0.32	2.43	0.07
[22786][24806]	CONVERGENT MARGIN	LESSER ANTILLES / LESSER ANTILLES / ST. VINCENT / LA SOUFRIERE	1902-1903 ERUPTION	13	13	-61	-61	SAE			s_SVG24 [22786]	NOT GIVEN [22786]									VOL					WR [22786]	54.54	0.905		18.65				7.79	9.25	4.12	0.18		0.5	3.3	0.13
[22786][24806]	CONVERGENT MARGIN	LESSER ANTILLES / LESSER ANTILLES / ST. VINCENT / LA SOUFRIERE	1902-1903 ERUPTION	13	13	-61	-61	SAE			s_SVG28 [22786]	NOT GIVEN [22786]									VOL					WR [22786]	55.53	0.933		18.48				7.77	8.94	3.76	0.184		0.54	3.55	0.13
[22786][24806]	CONVERGENT MARGIN	LESSER ANTILLES / LESSER ANTILLES / ST. VINCENT / LA SOUFRIERE	1902-1903 ERUPTION	13	13	-61	-61	SAE			s_SVG42 [22786]	NOT GIVEN [22786]									VOL					WR [22786]	50.7	0.897		17.09				8.15	10.36	7.86	0.169		0.39	2.67	0.11
[22786][24806]	CONVERGENT MARGIN	LESSER ANTILLES / LESSER ANTILLES / ST. VINCENT / LA SOUFRIERE	1902-1903 ERUPTION	13	13	-61	-61	SAE			s_SVG44 [22786]	NOT GIVEN [22786]									VOL					WR [22786]	50.6	0.907		17.41				8.1	10.56	7.6	0.17		0.4	2.67	0.11
[22786][24806]	CONVERGENT MARGIN	LESSER ANTILLES / LESSER ANTILLES / ST. VINCENT / LA SOUFRIERE	1902-1903 ERUPTION	13	13	-61	-61	SAE			s_SVG72 [22786]	NOT GIVEN [22786]									VOL					WR [22786]	50.72	0.935		17.71				8.18	10.69	7.81	0.169		0.4	2.71	0.11
[22786][24806]	CONVERGENT MARGIN	LESSER ANTILLES / LESSER ANTILLES / ST. VINCENT / LA SOUFRIERE	1718-1812 ERUPTION	13	13	-61	-61	SAE			s_46 [22786]	NOT GIVEN [22786]									VOL					WR [22786]	53.63	0.957		18.64				8.18	9.15	4.2	0.181		0.5	3.33	0.11
[22786][24806]	CONVERGENT MARGIN	LESSER ANTILLES / LESSER ANTILLES / ST. VINCENT / LA SOUFRIERE	1718-1812 ERUPTION	13	13	-61	-61	SAE			s_49 [22786]	NOT GIVEN [22786]									VOL					WR [22786]	53.86	0.976		18.12				8.59	8.88	3.79	0.194		0.54	3.47	0.11
[22786][24806]	CONVERGENT MARGIN	LESSER ANTILLES / LESSER ANTILLES / ST. VINCENT / LA SOUFRIERE	1718-1812 ERUPTION	13	13	-61	-61	SAE			s_69 [22786]	NOT GIVEN [22786]									VOL					WR [22786]	55.59	0.939		18.53				8.29	8.66	3.41	0.189		0.57	3.6	0.12
[22786][24806]	CONVERGENT MARGIN	LESSER ANTILLES / LESSER ANTILLES / ST. VINCENT / LA SOUFRIERE	1718-1812 ERUPTION	13	13	-61	-61	SAE			s_71 [22786]	NOT GIVEN [22786]									VOL					WR [22786]	54.71	0.955		19.2				8.12	9.01	3.55	0.188		0.52	3.43	0.13
[22786][24806]	CONVERGENT MARGIN	LESSER ANTILLES / LESSER ANTILLES / ST. VINCENT / LA SOUFRIERE	1718-1812 ERUPTION	13	13	-61	-61	SAE			s_SVG16 [22786]	NOT GIVEN [22786]									VOL					WR [22786]	56.16	0.872		18.64				7.36	8.83	3.34	0.178		0.54	3.61	0.13
[22786][24806]	CONVERGENT MARGIN	LESSER ANTILLES / LESSER ANTILLES / ST. VINCENT / LA SOUFRIERE	1718-1812 ERUPTION	13	13	-61	-61	SAE			s_SVG3 [22786]	NOT GIVEN [22786]									VOL					WR [22786]	56.02	0.935		18.34				7.58	8.73	3.66	0.183		0.57	3.66	0.14
[22786][24806]	CONVERGENT MARGIN	LESSER ANTILLES / LESSER ANTILLES / ST. VINCENT / LA SOUFRIERE	1580 ERUPTION	13	13	-61	-61	SAE			s_12 [22786]	NOT GIVEN [22786]									VOL					WR [22786]	55.31	0.991		18.02				8.34	8.24	3.59	0.193		0.57	3.6	0.12
[22786][24806]	CONVERGENT MARGIN	LESSER ANTILLES / LESSER ANTILLES / ST. VINCENT / LA SOUFRIERE	1580 ERUPTION	13	13	-61	-61	SAE			s_47 [22786]	NOT GIVEN [22786]									VOL					WR [22786]	56.46	0.961		18.11				8.44	7.98	3.15	0.197		0.64	3.75	0.14
[22786][24806]	CONVERGENT MARGIN	LESSER ANTILLES / LESSER ANTILLES / ST. VINCENT / LA SOUFRIERE	1580 ERUPTION	13	13	-61	-61	SAE			s_68 [22786]	NOT GIVEN [22786]									VOL					WR [22786]	54.16	0.953		17.75				7.98	8.49	3.47	0.186		0.56	3.39	0.13
[22786][24806]	CONVERGENT MARGIN	LESSER ANTILLES / LESSER ANTILLES / ST. VINCENT / LA SOUFRIERE	1580 ERUPTION	13	13	-61	-61	SAE			s_SVG1 [22786]	NOT GIVEN [22786]									VOL					WR [22786]	55.82	0.915		17.66				7.5	8.26	3.2	0.19		0.59	3.8	0.16
[22786][24806]	CONVERGENT MARGIN	LESSER ANTILLES / LESSER ANTILLES / ST. VINCENT / LA SOUFRIERE	1580 ERUPTION	13	13	-61	-61	SAE			s_SVG4 [22786]	NOT GIVEN [22786]									VOL					WR [22786]	55.86	0.896		17.95				7.43	8.35	3.22	0.186		0.59	3.65	0.14
[22786][24806]	CONVERGENT MARGIN	LESSER ANTILLES / LESSER ANTILLES / ST. VINCENT / LA SOUFRIERE	1580 ERUPTION	13	13	-61	-61	SAE			s_SVG50 [22786]	NOT GIVEN [22786]									VOL					WR [22786]	54.8	0.879		18.2				7.44	8.42	3.33	0.184		0.56	3.43	0.14
[22786][24806]	CONVERGENT MARGIN	LESSER ANTILLES / LESSER ANTILLES / ST. VINCENT / LA SOUFRIERE	1440 ERUPTION	13	13	-61	-61	SAE			s_SVG60 [22786]	NOT GIVEN [22786]									VOL					WR [22786]	55.64	0.897		18.32				7.65	8.76	3.54	0.18		0.55	3.41	0.13
[22786][24806]	CONVERGENT MARGIN	LESSER ANTILLES / LESSER ANTILLES / ST. VINCENT / LA SOUFRIERE	1440 ERUPTION	13	13	-61	-61	SAE			s_SVG61 [22786]	NOT GIVEN [22786]									VOL					WR [22786]	56.23	0.892		18.09				7.42	8.4	3.31	0.179		0.57	3.55	0.13
[22786][24806]	CONVERGENT MARGIN	LESSER ANTILLES / LESSER ANTILLES / ST. VINCENT / LA SOUFRIERE	1440 ERUPTION	13	13	-61	-61	SAE			s_SVG62 [22786]	NOT GIVEN [22786]									VOL					WR [22786]	56.23	0.877		18.1				7.42	8.9	3.58	0.18		0.54	3.47	0.13
[22786][24806]	CONVERGENT MARGIN	LESSER ANTILLES / LESSER ANTILLES / ST. VINCENT / LA SOUFRIERE	1440 ERUPTION	13	13	-61	-61	SAE			s_SVG63 [22786]	NOT GIVEN [22786]									VOL					WR [22786]	55.34	0.893		18.59				7.56	8.94	3.74	0.18		0.52	3.47	0.14
[5580]	CONVERGENT MARGIN	LESSER ANTILLES / LESSER ANTILLES FORE-ARC		17.45	17.45	-60.03	-60.03	SAQ	-4030	-4030	s_EN20-18 [5580]	MARL [5580]									SED					WR [5580]	21.94	0.31		7.2				2.86	31.12	1.74	0.148		1.18	2.1	0.088
[5580]	CONVERGENT MARGIN	LESSER ANTILLES / LESSER ANTILLES		14.25	14.25	-52.17	-52.17	Saq	-5100	-5100	s_GS7605-61 [5580]	CLAY, SILTY [5580]									SED					WR [5580]	55.17	0.891		20.78				5.99	0.5	2.21	0.057		2.97	2.62	0.122
[5580]	CONVERGENT MARGIN	LESSER ANTILLES / LESSER ANTILLES		14.43	14.43	-57.65	-57.65	SAQ	-5375	-5375	s_GS7605-65 [5580]	CLAY, SILTY [5580]									SED					WR [5580]	54	0.797		19.69				7.18	1.05	2.51	0.512		2.64	3.41	0.155
[5580]	CONVERGENT MARGIN	LESSER ANTILLES / TOBAGO TRENCH		13.03	13.03	-60.35	-60.35	SAQ	-2430	-2430	s_GS7605-48 [5580]	CLAY, FORAMINIFEROUS [5580]									SED					WR [5580]	43.87	0.645		16.02				5.34	11.17	2	0.086		1.77	3.2	0.13
[5580]	CONVERGENT MARGIN	LESSER ANTILLES / LESSER ANTILLES		11.63	11.63	-57.25	-57.25	SAQ	-4300	-4300	s_GS7605-55 [5580]	SAND, SILTY [5580]									SED					WR [5580]	77.23	0.712		9.89				3.05	0.75	0.89	0.024		1.58	1.61	0.08
[5580]	CONVERGENT MARGIN	LESSER ANTILLES / LESSER ANTILLES		10.45	10.45	-53.5	-53.5	SAQ	-4908	-4908	s_GS7605-58 [5580]	CLAY, SILTY [5580]									SED					WR [5580]	53.39	0.846		19.47				6.38	2.04	2.02	0.056		2.66	2.83	0.14
[22415]	CONVERGENT MARGIN	LESSER ANTILLES / LESSER ANTILLES / BEQUIA (THE GRENADINES)		12.5	12.5	-61.5	-61.5	SAE			s_BQ12 [22415]	NOT GIVEN [22415]									PLU					WR [22415]	45.26	0.09		28.34				4.39	15.78	5.17	0.09		0.01	0.86	0.01
[22415]	CONVERGENT MARGIN	LESSER ANTILLES / LESSER ANTILLES / BEQUIA (THE GRENADINES)		12.5	12.5	-61.5	-61.5	SAE			s_BQA35 [22415]	NOT GIVEN [22415]									PLU					WR [22415]	53.76	0.87		19.18				7.95	9.3	4.95	0.17		0.58	3.14	0.1
[22415]	CONVERGENT MARGIN	LESSER ANTILLES / LESSER ANTILLES / BEQUIA (THE GRENADINES)		12.5	12.5	-61.5	-61.5	SAE			s_BQA7 [22415]	NOT GIVEN [22415]									PLU					WR [22415]	46.82	0.85		25.03				6.1	14.39	5.14	0.13		0.03	1.5	0.01
[22415]	CONVERGENT MARGIN	LESSER ANTILLES / LESSER ANTILLES / BEQUIA (THE GRENADINES)		12.5	12.5	-61.5	-61.5	SAE			s_BQA33 [22415]	NOT GIVEN [22415]									PLU					WR [22415]	46.01	1.04		20.8				9.56	12.29	8.29	0.18		0.24	1.57	0.02
[22415]	CONVERGENT MARGIN	LESSER ANTILLES / LESSER ANTILLES / BEQUIA (THE GRENADINES)		12.5	12.5	-61.5	-61.5	SAE			s_BQA40 [22415]	NOT GIVEN [22415]									PLU					WR [22415]	48.42	0.47		21.98				6.15	14.39	6.76	0.13		0.12	1.54	0.02
[5724]	CONVERGENT MARGIN	LESSER ANTILLES / LESSER ANTILLES / SABA	300 M NORTH OF ENGLISH QUARTER, HIGHER UNIT	17.63	17.63	-63.23	-63.23	SAE			s_S115 [5724]	BASALT [5724]								PORPHYRITIC [5724]	VOL					WR [5724]	51.27	0.84		17.45		3.87	3.99		10.42	7.8	0.17		0.61	2.89	0.11		1.03	0.02
[5724]	CONVERGENT MARGIN	LESSER ANTILLES / LESSER ANTILLES / SABA	LOWER HELL^S GATE	17.63	17.63	-63.23	-63.23	SAE			s_S110 [5724]	BASALT [5724]								PORPHYRITIC [5724]	VOL					WR [5724]	52.32	0.76		16.98		1.23	6.27		9.68	8.67	0.15		0.71	2.96	0.27
[5724]	CONVERGENT MARGIN	LESSER ANTILLES / LESSER ANTILLES / SABA	ABOVE LOWER HELL^S GATE	17.63	17.63	-63.23	-63.23	SAE			s_S112 [5724]	ANDESITE, BASALTIC [5724]								PORPHYRITIC [5724]	VOL					WR [5724]	55.47	0.67		17.11		1.1	5.61		8.68	6.68	0.16		0.92	3.35	0.24
[5724]	CONVERGENT MARGIN	LESSER ANTILLES / LESSER ANTILLES / SABA	BEHIND THE RIDGE, 500 M WEST OF AIRPORT	17.63	17.63	-63.23	-63.23	SAE			s_S109 [5724]	ANDESITE, BASALTIC [5724]								PORPHYRITIC [5724]	VOL					WR [5724]	56.52	0.71		16.84		3.35	3.32		8.1	5.83	0.17		1	3.29	0.12		0.48	1.01
[5724]	CONVERGENT MARGIN	LESSER ANTILLES / LESSER ANTILLES / SABA	350 M NORTH OF ENGLISH QUARTER, HIGHER UNIT	17.63	17.63	-63.23	-63.23	SAE			s_S114 [5724]	ANDESITE, BASALTIC [5724]								PORPHYRITIC [5724]	VOL					WR [5724]	57.2	0.64		16.9		2.47	3.81		7.99	5.4	0.17		0.97	3.33	0.12		0.64	0.07
[5724]	CONVERGENT MARGIN	LESSER ANTILLES / LESSER ANTILLES / SABA	WEST SIDE OF FORT HILL DOME	17.63	17.63	-63.23	-63.23	SAE			s_S121 [5724]	ANDESITE [5724]								PORPHYRITIC [5724]	VOL					WR [5724]	57.48	0.78		18.17		3.81	2.76		8.13	3.49	0.15		1.13	3.47	0.12		0.14	0.08
[5724]	CONVERGENT MARGIN	LESSER ANTILLES / LESSER ANTILLES / SABA	WEST OF UPPER HELL^S GATE	17.63	17.63	-63.23	-63.23	SAE			s_S113 [5724]	ANDESITE [5724]								PORPHYRITIC [5724]	VOL					WR [5724]	58.19	0.6		17.43		0.99	5.06		7.83	4.82	0.15		1.02	3.66	0.25
[5724]	CONVERGENT MARGIN	LESSER ANTILLES / LESSER ANTILLES / SABA	RAVINE TO EAST OF ROAD, FORT GUT	17.63	17.63	-63.23	-63.23	SAE			s_S124 [5724]	ANDESITE [5724]								PORPHYRITIC [5724]	VOL					WR [5724]	58.42	0.59		18.22		1.09	5.98		7.92	3.03	0.17		0.96	3.73	0.28
[5724]	CONVERGENT MARGIN	LESSER ANTILLES / LESSER ANTILLES / SABA	PETER SIMMONSON^S HILL	17.63	17.63	-63.23	-63.23	SAE			s_S120 [5724]	ANDESITE [5724]								PORPHYRITIC [5724]	VOL					WR [5724]	58.67	0.55		18.2		1.07	5.48		7.81	2.89	0.18		0.96	3.85	0.33
[5724]	CONVERGENT MARGIN	LESSER ANTILLES / LESSER ANTILLES / SABA	NORTH SIDE OF GREAT HILL DOME	17.63	17.63	-63.23	-63.23	SAE			s_S125 [5724]	ANDESITE [5724]								PORPHYRITIC [5724]	VOL					WR [5724]	59.3	0.65		17.76		3.2	2.89		7.47	3.16	0.14		1.26	3.59	0.11		0.21	0.03
[5724]	CONVERGENT MARGIN	LESSER ANTILLES / LESSER ANTILLES / SABA	SE SIDE OF BUNKER HILL DOME	17.63	17.63	-63.23	-63.23	SAE			s_S123 [5724]	ANDESITE [5724]								PORPHYRITIC [5724]	VOL					WR [5724]	59.37	0.61		18.15		3.19	3.23		7.5	2.57	0.18		0.99	3.61	0.16		0.22	0.02
[5724]	CONVERGENT MARGIN	LESSER ANTILLES / LESSER ANTILLES / SABA	BETWEEN WINDWARD SIDE AND ST. JOHN^S	17.63	17.63	-63.23	-63.23	SAE			s_S119 [5724]	ANDESITE, HORNBLENDE [5724]								PORPHYRITIC [5724]	VOL					WR [5724]	59.73	0.54		18.23		1.03	5.26		7.13	2.8	0.18		1	3.79	0.3
[5724]	CONVERGENT MARGIN	LESSER ANTILLES / LESSER ANTILLES / SABA	ENGLISH QUARTER	17.63	17.63	-63.23	-63.23	SAE			s_S116 [5724]	ANDESITE [5724]								PORPHYRITIC [5724]	VOL					WR [5724]	59.82	0.57		17.2		0.96	4.89		7.29	3.85	0.16		1.14	3.87	0.27
[5724]	CONVERGENT MARGIN	LESSER ANTILLES / LESSER ANTILLES / SABA	0.5 KM SW OF WINDWARD SIDE	17.63	17.63	-63.23	-63.23	SAE			s_S118 [5724]	ANDESITE [5724]								PORPHYRITIC [5724]	VOL					WR [5724]	60.45	0.54		17.75		3.84	2.08		6.88	2.3	0.18		1.11	3.82	0.18		0.34	0.09
[5724]	CONVERGENT MARGIN	LESSER ANTILLES / LESSER ANTILLES / SABA	ENGLISH QUARTER	17.63	17.63	-63.23	-63.23	SAE			s_S117 [5724]	ANDESITE [5724]								PORPHYRITIC [5724]	VOL					WR [5724]	60.97	0.57		17.21		2.71	2.66		6.75	3.2	0.16		1.21	3.73	0.14		0.25	0.03
[5724]	CONVERGENT MARGIN	LESSER ANTILLES / LESSER ANTILLES / SABA	LOWER HELL^S GATE	17.63	17.63	-63.23	-63.23	SAE			s_S111 [5724]	ANDESITE [5724]								PORPHYRITIC [5724]	VOL					WR [5724]	61.12	0.56		16.93		3.02	2.61		6.65	3.37	0.17		1.22	3.64	0.13		0.29	0.07
[3114]	CONVERGENT MARGIN	LESSER ANTILLES / LESSER ANTILLES / DOMINICA	FOND FIGUES ROAD	15.45	15.45	-61.35	-61.35	SAE			s_64-22 [3114]	ANDESITE [3114]									VOL					WR [3114]
[3114]	CONVERGENT MARGIN	LESSER ANTILLES / LESSER ANTILLES / DOMINICA	MORNE MICOTRIN	15.45	15.45	-61.35	-61.35	SAE			s_64-19 [3114]	ANDESITE [3114]									VOL					WR [3114]
[3114]	CONVERGENT MARGIN	LESSER ANTILLES / LESSER ANTILLES / MONTSERRAT	NEAR TUITS	16.7	16.8	-62.15	-62.21	SAE			s_64-30 [3114]	ANDESITE [3114]									VOL					WR [3114]
[3114]	CONVERGENT MARGIN	LESSER ANTILLES / LESSER ANTILLES / MONTSERRAT	NEAR FOGARTY VALLEY	16.7	16.8	-62.15	-62.21	SAE			s_64-37 [3114]	ANDESITE [3114]									VOL					WR [3114]
[3114]	CONVERGENT MARGIN	LESSER ANTILLES / LESSER ANTILLES / ST. KITTS / MOUNT MISERY	BRIMSTONE HILL	17.25	17.5	-62.6	-62.85	SAE			s_64-39 [3114]	ANDESITE [3114]									VOL					WR [3114]
[3114]	CONVERGENT MARGIN	LESSER ANTILLES / LESSER ANTILLES / ST. KITTS	FIG TREE	17.25	17.5	-62.6	-62.85	SAE			s_64-40 [3114]	BASALT [3114]									VOL					WR [3114]
[3114]	CONVERGENT MARGIN	LESSER ANTILLES / LESSER ANTILLES / MONTSERRAT	O^GARRA^S	16.7	16.8	-62.15	-62.21	SAE			s_64-26 [3114]	BASALT [3114]									VOL					WR [3114]
[5712]	CONVERGENT MARGIN	LESSER ANTILLES / LESSER ANTILLES / ST. VINCENT / LA SOUFRIERE / PRE-SOMMA LAVA	RABACCA RIVER, BELOW CHAINSPOUT	13.3033	13.3033	-61.1383	-61.1383	SAE			s_STV310 [5712]	BASALT [5712]									VOL					WR [5712]	47.29	0.94		15.6				8.85	10.48	12.21	0.17		0.26	2.22	0.1
[5712]	CONVERGENT MARGIN	LESSER ANTILLES / LESSER ANTILLES / ST. VINCENT / LA SOUFRIERE / PRE-SOMMA LAVA	ROBIN ROCK POINT	13.3367	13.3367	-61.1233	-61.1233	SAE			s_STV314 [5712]	BASALT [5712]									VOL					WR [5712]	54.98	0.96		17.75				7.63	8.22	3.72	0.17		0.72	3.46	0.13
[5712]	CONVERGENT MARGIN	LESSER ANTILLES / LESSER ANTILLES / ST. VINCENT / LA SOUFRIERE / PRE-SOMMA LAVA	CHIBARABU POINT	13.3535	13.3535	-61.1312	-61.1312	SAE			s_STV316 [5712]	BASALT [5712]									VOL					WR [5712]	55.12	0.84		17.57				7.61	8.56	4.26	0.18		0.57	3.43	0.14
[5712]	CONVERGENT MARGIN	LESSER ANTILLES / LESSER ANTILLES / ST. VINCENT / LA SOUFRIERE / PRE-SOMMA LAVA	COW-AND-CALVES FLOW, OWIA SALT POND	13.3753	13.3753	-61.1408	-61.1408	SAE			s_STV318 [5712]	BASALT [5712]									VOL					WR [5712]	55.14	0.97		17.66				8.07	8.2	3.63	0.19		0.68	3.91	0.14
[5712]	CONVERGENT MARGIN	LESSER ANTILLES / LESSER ANTILLES / ST. VINCENT / LA SOUFRIERE / PRE-SOMMA LAVA	SOUFRIERE MOUNTAINS	13.3467	13.3467	-61.1792	-61.1792	SAE			s_STV326 [5712]	BASALT [5712]									VOL					WR [5712]	53.79	0.92		17.42				8.04	8.72	5.2	0.18		0.54	3.15	0.14
[5712]	CONVERGENT MARGIN	LESSER ANTILLES / LESSER ANTILLES / ST. VINCENT / LA SOUFRIERE / PRE-SOMMA LAVA	LOWER FLOW AT WATERFALL CLIFF, TOP OF VALLEY, UPPER RABACCA RIVER	13.3133	13.3133	-61.165	-61.165	SAE			s_STV356 [5712]	BASALT [5712]									VOL					WR [5712]	47.33	0.9		16.18				8.94	10.44	11.09	0.17		0.29	2.24	0.1
[5712]	CONVERGENT MARGIN	LESSER ANTILLES / LESSER ANTILLES / ST. VINCENT / LA SOUFRIERE / PRE-SOMMA LAVA	UPPER CLIFF-FORMING FLOW, UPPER RABACCA RIVER	13.3133	13.3133	-61.1667	-61.1667	SAE			s_STV357 [5712]	BASALT [5712]									VOL					WR [5712]	54.78	0.86		18.68				7.84	8.88	3.78	0.18		0.66	3.17	0.14
[5712]	CONVERGENT MARGIN	LESSER ANTILLES / LESSER ANTILLES / ST. VINCENT / LA SOUFRIERE / PRE-SOMMA LAVA	NEAR CONCRETE BRIDGE, BALEINE FALLS	13.37	13.37	-61.195	-61.195	SAE			s_STV369 [5712]	BASALT [5712]									VOL					WR [5712]	54.63	0.98		18.09				7.56	7.99	3.18	0.16		0.68	3.65	0.16
[5712]	CONVERGENT MARGIN	LESSER ANTILLES / LESSER ANTILLES / ST. VINCENT / LA SOUFRIERE / YELLOW TUFF FORMATION	LOWER RABACCA	13.3012	13.3012	-61.1257	-61.1257	SAE			s_STV307 [5712]	BASALT [5712]									VOL					WR [5712]	54.31	0.91		18.2				7.59	8.65	4.22	0.18		0.56	3.15	0.13
[5712]	CONVERGENT MARGIN	LESSER ANTILLES / LESSER ANTILLES / ST. VINCENT / LA SOUFRIERE / YELLOW TUFF FORMATION	CLOSE TO BASE OF ROADSIDE ROBIN ROCK	13.3388	13.3388	-61.1233	-61.1233	SAE			s_STV313 [5712]	BASALT [5712]									VOL					WR [5712]	55.72	0.89		17.98				7.59	8.09	3.68	0.18		0.7	3.29	0.13
[5712]	CONVERGENT MARGIN	LESSER ANTILLES / LESSER ANTILLES / ST. VINCENT / LA SOUFRIERE / YELLOW TUFF FORMATION	SION HILL	13.3563	13.3563	-61.1328	-61.1328	SAE			s_STV317 [5712]	BASALT [5712]									VOL					WR [5712]	51.92	0.88		18.99				7.77	9.89	4.62	0.17		0.51	2.76	0.11
[5712]	CONVERGENT MARGIN	LESSER ANTILLES / LESSER ANTILLES / ST. VINCENT / LA SOUFRIERE / YELLOW TUFF FORMATION	JUMBY POINT	13.3767	13.3767	-61.155	-61.155	SAE			s_STV320 [5712]	BASALT [5712]									VOL					WR [5712]	51.5	1.01		18.44				8.31	9.21	4.5	0.18		0.45	3.1	0.11
[5712]	CONVERGENT MARGIN	LESSER ANTILLES / LESSER ANTILLES / ST. VINCENT / LA SOUFRIERE / YELLOW TUFF FORMATION	ROSE BANK	13.285	13.285	-61.2533	-61.2533	SAE			s_STV376(D) [5712]	BASALT [5712]									VOL					WR [5712]	51.58	0.77		16.03				7.39	9.81	8.66	0.15		0.46	2.62	0.11
[5712]	CONVERGENT MARGIN	LESSER ANTILLES / LESSER ANTILLES / ST. VINCENT / LA SOUFRIERE / YELLOW TUFF FORMATION	ROSE BANK	13.285	13.285	-61.2567	-61.2567	SAE			s_STV377(L) [5712]	BASALT [5712]									VOL					WR [5712]	58.07	0.61		16.73				5.83	6.52	3.32	0.15		0.64	3.68	0.16
[5712]	CONVERGENT MARGIN	LESSER ANTILLES / LESSER ANTILLES / ST. VINCENT / LA SOUFRIERE / YELLOW TUFF FORMATION	ROSE BANK	13.285	13.285	-61.2567	-61.2567	SAE			s_STV377I [5712]	BASALT [5712]									VOL					WR [5712]	55.39	0.68		16.61				6.63	7.77	5.55	0.16		0.54	3.23	0.14
[5712]	CONVERGENT MARGIN	LESSER ANTILLES / LESSER ANTILLES / ST. VINCENT / LA SOUFRIERE / YELLOW TUFF FORMATION	ROSE BANK	13.285	13.285	-61.2567	-61.2567	SAE			s_STV377(D) [5712]	BASALT [5712]									VOL					WR [5712]	53.76	0.69		16.45				6.87	8.26	6.42	0.16		0.49	3.09	0.14
[5712]	CONVERGENT MARGIN	LESSER ANTILLES / LESSER ANTILLES / ST. VINCENT / LA SOUFRIERE / CRATER LAVA	NW (LARIKAI) WALL OF CRATER	13.3333	13.3333	-61.1833	-61.1833	SAE			s_SVE113 [5712]	BASALT [5712]									VOL					WR [5712]	54.83	0.9		17.55				7.5	8.16	3.89	0.17		0.56	3.37	0.13
[5712]	CONVERGENT MARGIN	LESSER ANTILLES / LESSER ANTILLES / ST. VINCENT / LA SOUFRIERE / CRATER LAVA	NOSE DIKE, CUTTING SE INTERIOR OF CRATER WALL	13.3333	13.3333	-61.1833	-61.1833	SAE			s_SVE114 [5712]	BASALT [5712]									VOL					WR [5712]	56.69	0.96		17.56				7.58	6.49	3.23	0.18		0.68	3.68	0.14
[5712]	CONVERGENT MARGIN	LESSER ANTILLES / LESSER ANTILLES / ST. VINCENT / LA SOUFRIERE / CRATER LAVA	SW WALL OF CRATER	13.3333	13.3333	-61.1833	-61.1833	SAE			s_SVE115 [5712]	BASALT [5712]									VOL					WR [5712]	56.16	0.89		17.93				8.02	6.82	3.29	0.21		0.59	3.5	0.15
[5712]	CONVERGENT MARGIN	LESSER ANTILLES / LESSER ANTILLES / ST. VINCENT / LA SOUFRIERE / CRATER LAVA	CRATER WALL	13.3333	13.3333	-61.1833	-61.1833	SAE			s_SVE116 [5712]	BASALT [5712]									VOL					WR [5712]	55.59	0.91		17.75				7.86	8.18	3.93	0.19		0.54	3.38	0.14
[5712]	CONVERGENT MARGIN	LESSER ANTILLES / LESSER ANTILLES / ST. VINCENT / LA SOUFRIERE / PYROCLASTIC FORMATION	LOWER RABACCA	13.3002	13.3002	-61.1207	-61.1207	SAE			s_STV306 [5712]	BASALT [5712]									VOL					WR [5712]	53.4	0.95		18.15				8.17	9.28	4.52	0.18		0.55	3.14	0.12
[5712]	CONVERGENT MARGIN	LESSER ANTILLES / LESSER ANTILLES / ST. VINCENT / LA SOUFRIERE	WINDWARD TRAIL, 1979 FALL DEPOSIT	13.3303	13.3303	-61.176	-61.176	SAE			s_STV325 [5712]	BASALT [5712]							1979		VOL					WR [5712]	54.04	0.99		18.33				8.18	9.02	4.2	0.18		0.52	3.25	0.13
[5712]	CONVERGENT MARGIN	LESSER ANTILLES / LESSER ANTILLES / ST. VINCENT / LA SOUFRIERE	LOT 14, LOWEST FALL LAYER	13.3087	13.3087	-61.1312	-61.1312	SAE			s_STV330 [5712]	BASALT [5712]									VOL					WR [5712]	53.61	0.96		18.53				8.36	8.95	4.32	0.19		0.46	2.88	0.11
[5712]	CONVERGENT MARGIN	LESSER ANTILLES / LESSER ANTILLES / ST. VINCENT / LA SOUFRIERE	LOT 14, (1718?) FALL LAYER	13.3087	13.3087	-61.1312	-61.1312	SAE			s_STV331 [5712]	BASALT [5712]									VOL					WR [5712]	54.37	0.91		18.3				8.02	8.6	3.99	0.19		0.52	3.07	0.14
[5712]	CONVERGENT MARGIN	LESSER ANTILLES / LESSER ANTILLES / ST. VINCENT / LA SOUFRIERE	LOT 14, (1812?) ERUPTION	13.3087	13.3087	-61.1312	-61.1312	SAE			s_STV332 [5712]	BASALT [5712]									VOL					WR [5712]	54.15	0.92		18.1				8.1	8.55	3.62	0.19		0.51	3.23	0.13
[5712]	CONVERGENT MARGIN	LESSER ANTILLES / LESSER ANTILLES / ST. VINCENT / LA SOUFRIERE	BAMBOO, PRE-1718 FALL UNIT	13.3167	13.3167	-61.1528	-61.1528	SAE			s_STV333 [5712]	BASALT [5712]									VOL					WR [5712]	50.01	0.89		17.73				8.04	9.75	7.89	0.16		0.36	2.42	0.1
[5712]	CONVERGENT MARGIN	LESSER ANTILLES / LESSER ANTILLES / ST. VINCENT / LA SOUFRIERE	LOT 14, (1812?) FALL DEPOSIT	13.3107	13.3107	-61.1468	-61.1468	SAE			s_STV335 [5712]	BASALT [5712]									VOL					WR [5712]	54.87	0.95		17.97				8.2	8.3	3.55	0.2		0.52	3.38	0.13
[5712]	CONVERGENT MARGIN	LESSER ANTILLES / LESSER ANTILLES / ST. VINCENT / LA SOUFRIERE / PYROCLASTIC FORMATION	WARIBISHY RIVER	13.3113	13.3113	-61.1332	-61.1332	SAE			s_STV349 [5712]	BASALT [5712]									VOL					WR [5712]	53.53	0.96		18.36				7.98	9.01	4.19	0.18		0.54	3.23	0.12
[5712]	CONVERGENT MARGIN	LESSER ANTILLES / LESSER ANTILLES / ST. VINCENT / LA SOUFRIERE	1902 PYROCLASTIC FLOW, DRY RABACCA	13.2995	13.2995	-61.1466	-61.1466	SAE			s_STV359 [5712]	BASALT [5712]							1902		VOL					WR [5712]	53.98	0.96		18.43				8.22	8.92	4.22	0.19		0.49	3.14	0.12
[5712]	CONVERGENT MARGIN	LESSER ANTILLES / LESSER ANTILLES / ST. VINCENT / LA SOUFRIERE	1902? PYROCLASTIC FLOW, SOUTH BANK OF DRY WALLIBOU	13.3175	13.3175	-61.2262	-61.2262	SAE			s_STV362 [5712]	BASALT [5712]									VOL					WR [5712]	54.01	0.93		18.35				8.13	8.84	4.08	0.19		0.49	3.16	0.12
[5712]	CONVERGENT MARGIN	LESSER ANTILLES / LESSER ANTILLES / ST. VINCENT / LA SOUFRIERE / PYROCLASTIC FORMATION	DRY WALLIBOU	13.2198	13.2198	-61.2167	-61.2167	SAE			s_STV363 [5712]	BASALT [5712]									VOL					WR [5712]	52.14	0.9		18.9				8.39	9.19	4.05	0.19		0.4	2.96	0.13
[5712]	CONVERGENT MARGIN	LESSER ANTILLES / LESSER ANTILLES / ST. VINCENT / LA SOUFRIERE / PYROCLASTIC FORMATION	WALLIBOU-RONDE	13.3167	13.3167	-61.2167	-61.2167	SAE			s_STV365 [5712]	BASALT [5712]									VOL					WR [5712]	53.42	0.88		18.08				7.81	8.53	3.44	0.19		0.52	3.22	0.13
[5712]	CONVERGENT MARGIN	LESSER ANTILLES / LESSER ANTILLES / ST. VINCENT / LA SOUFRIERE	STRATOVOLCANO	13.1	13.4	-61	-61.3	SAE			s_V71013 [5712]	ANDESITE, BASALTIC [5712]									VOL					WR [5712]	54.56	0.95		18.25				7.83	7.35	3.97	0.19		0.56	3.28	0.14
[5712]	CONVERGENT MARGIN	LESSER ANTILLES / LESSER ANTILLES / ST. VINCENT / LA SOUFRIERE	STRATOVOLCANO	13.1	13.4	-61	-61.3	SAE			s_STV336 [5712]	NOT GIVEN [5712]									N/A					WR [5712]	52.12	0.4		10.21				4.6	25.09	2.24	0.16		1.92	1.18	0.13
[5712]	CONVERGENT MARGIN	LESSER ANTILLES / LESSER ANTILLES / ST. VINCENT / LA SOUFRIERE	STRATOVOLCANO	13.1	13.4	-61	-61.3	SAE			s_STV337 [5712]	NOT GIVEN [5712]									N/A					WR [5712]	57.72	0.59		19.92				5.13	8.3	2.96	0.18		0.14	3.42	0.1
[5712]	CONVERGENT MARGIN	LESSER ANTILLES / LESSER ANTILLES / ST. VINCENT / LA SOUFRIERE	STRATOVOLCANO	13.1	13.4	-61	-61.3	SAE			s_STV339 [5712]	NOT GIVEN [5712]									N/A					WR [5712]	54.68	1.03		16.97				5.4	7.08	4.11	0.18		0.38	2.86	0.13
[5712]	CONVERGENT MARGIN	LESSER ANTILLES / LESSER ANTILLES / ST. VINCENT / LA SOUFRIERE	STRATOVOLCANO	13.1	13.4	-61	-61.3	SAE			s_STV340 [5712]	NOT GIVEN [5712]									N/A					WR [5712]	46.54	0.57		11.85				5.14	30.61	3.06	0.2				0.14
[5712]	CONVERGENT MARGIN	LESSER ANTILLES / LESSER ANTILLES / ST. VINCENT / LA SOUFRIERE	STRATOVOLCANO	13.1	13.4	-61	-61.3	SAE			s_STV353 [5712]	NOT GIVEN [5712]									N/A					WR [5712]	50.16	0.72		14.94				8.18	10.67	11.41	0.17		0.2	1.54	0.07
[3325][3962][3314]	CONVERGENT MARGIN	LESSER ANTILLES / LESSER ANTILLES / ST. KITTS / MOUNT MISERY	FIG TREE	17.25	17.5	-62.6	-62.85	SAE	8	8	s_14842 [3325]	BASALT [3325]									VOL					WR [3325]	48.42	0.95		20.4		4.23	4.63		12.07	5.94	0.15		0.41	2.57	0.06		0.2	0
[3962][3314]	CONVERGENT MARGIN	LESSER ANTILLES / LESSER ANTILLES / ST. KITTS / MOUNT MISERY	FIG TREE	17.25	17.5	-62.6	-62.85	SAE	2	2	s_14446 [3962]	BASALT, OLIVINE [3962] / BASALT [3314]									VOL					WR [3962]	50.3	0.96		20.3		3.01	5.49		11	4.31	0.17		0.39	3.33	0.07		0.53	0.2
[3962][3314]	CONVERGENT MARGIN	LESSER ANTILLES / LESSER ANTILLES / ST. KITTS / MOUNT MISERY	PARSONS GUT	17.25	17.5	-62.6	-62.85	SAE	183	183	s_14368 [3962]	BASALT, OLIVINE [3962] / BASALT [3314]									VOL					WR [3962]	50.9	1.01		20.4		3.56	5.02		11.14	3.77	0.16		0.52	3.71	0.07		0.27	0.04
[3325][3282][3962]	CONVERGENT MARGIN	LESSER ANTILLES / LESSER ANTILLES / ST. KITTS / MOUNT MISERY	SOMMA RIM TO NORTH OF MOUNT MISERY CRATER, BLOCK FROM AGGLOMERATE	17.25	17.5	-62.6	-62.85	SAE	945	945	s_14780 [3325]	BASALT [3325] / BASALT, OLIVINE [3962]									VOL					WR [3325]	52.43	1.12		18.52		10.19	6.12		9.13	4.19	0.2		0.49	3.44	0.12		0.57	0.01
[3962][3314]	CONVERGENT MARGIN	LESSER ANTILLES / LESSER ANTILLES / ST. KITTS / MOUNT MISERY	BLACK ROCKS	17.25	17.5	-62.6	-62.85	SAE	6	6	s_14377 [3962]	BASALT [3962]									VOL					WR [3962]	53.3	0.89		19		3.98	5.48		9	4.12	0.2		0.46	3.7	0.1		0.23	0.17
[3962][3314]	CONVERGENT MARGIN	LESSER ANTILLES / LESSER ANTILLES / ST. KITTS / MOUNT MISERY	BELOW LYNCHE碨 ESTATE BUILDINGS	17.25	17.5	-62.6	-62.85	SAE	76	76	s_14401 [3962]	ANDESITE, BASALTIC [3962] / BASALT [3314]									VOL					WR [3962]	56.6	0.69		20.4		3.92	3.14		7.79	2.08	0.16		0.65	4.05	0.12		0.82	0.29
[3325][3282][3962]	CONVERGENT MARGIN	LESSER ANTILLES / LESSER ANTILLES / ST. KITTS / MOUNT MISERY	BELMONT ESTATE, 300M A.S.L.FASHIES GUT, MT MISERY	17.25	17.5	-62.6	-62.85	SAE	366	366	s_14364 [3325]	BASALT [3325] / ANDESITE [3282] / ANDESITE, 2-PYROXENE [3962]									VOL					WR [3325]	58.11	0.68		18.3		7.79	3.56		7.5	3.04	0.18		0.6	3.4	0.12		0.29	0.14
[3962][3284]	CONVERGENT MARGIN	LESSER ANTILLES / LESSER ANTILLES / ST. KITTS / MOUNT MISERY	BRAMBLES ESTATE	17.25	17.5	-62.6	-62.85	SAE	427	427	s_14697 [3962]	ANDESITE [3962]									VOL					WR [3962]	58.57	0.64		19.87		3.2	2.73		7.51	1.74	0.15		0.74	4.25	0.1		0.44	0.19
[3962][3314]	CONVERGENT MARGIN	LESSER ANTILLES / LESSER ANTILLES / ST. KITTS / MOUNT MISERY	MOUNT MISERY PEAK, DOME ROCK	17.25	17.5	-62.6	-62.85	SAE	1153	1153	s_14416 [3962]	ANDESITE, 2-PYROXENE [3962] / BASALT [3314]									VOL					WR [3962]	59.1	0.68		17.5		2.98	4.56		8	2.83	0.2		0.57	3.7	0.08		0.42	0.29
[3961][3962][3314]	CONVERGENT MARGIN	LESSER ANTILLES / LESSER ANTILLES / ST. KITTS / MOUNT MISERY	MANSION VILLAGE	17.25	17.5	-62.6	-62.85	SAE	15	15	s_14789 [3961]	ANDESITE [3961] / BASALT [3314]									VOL					WR [3961]	61.9	0.61		16.7		2.6	4.33	6.12	7.4	2.4	0.17		0.6	3.3	0.09		1.98	0.26
[3962][3284]	CONVERGENT MARGIN	LESSER ANTILLES / LESSER ANTILLES / ST. KITTS	OTTLEYS MOUNTAIN, SOUTH EAST RANGE, DOME ROCK	17.25	17.5	-62.6	-62.85	SAE	396	396	s_14607 [3962]	ANDESITE, 2-PYROXENE [3962] / ANDESITE [3284]									VOL					WR [3962]	62.61	0.53		17.49		3.12	3.57		6.19	2.11	0.16		0.82	3.15	0.02		0.07	0.21
[3440]	CONVERGENT MARGIN	LESSER ANTILLES / LESSER ANTILLES / ST. VINCENT / LA SOUFRIERE	PLUTONIC BLOCKS FROM THE 1902/03 ERUPTIONS	13.1	13.4	-61	-61.3	SAE			s_T745B [3440]	NOT GIVEN [3440]					30	8	1902		PLU					WR [3440]	53.75	1.24		16.69		3.59	7.24		8.2	4.01	0.25		0.76	3.76	0.18		0.23	0
[3289]	CONVERGENT MARGIN	LESSER ANTILLES / LESSER ANTILLES / GRENADA / MOUNT ST. CATHERINE		12.188	12.188	-61.65	-61.65	SAE			s_209 [3289]	BASANITOID [3289]									VOL					WR [3289]	43.85	0.87		15.97				8.96	11.49	13.9			0.67	2.88
[3289]	CONVERGENT MARGIN	LESSER ANTILLES / LESSER ANTILLES / GRENADA / MOUNT ST. CATHERINE		12.188	12.188	-61.65	-61.65	SAE			s_184 [3289]	BASANITOID [3289]									VOL					WR [3289]	44.65	1.13		16.13				9.53	11.2	11.58			1.46	2.58
[3289]	CONVERGENT MARGIN	LESSER ANTILLES / LESSER ANTILLES / GRENADA / MOUNT ST. CATHERINE		12.188	12.188	-61.65	-61.65	SAE			s_201 [3289]	ANDESITE, BASALTIC [3289]									VOL					WR [3289]	52.93	0.87		18.28				7.39	10.21	4.77			0.59	3.71
[3289]	CONVERGENT MARGIN	LESSER ANTILLES / LESSER ANTILLES / GRENADA / MOUNT ST. CATHERINE		12.188	12.188	-61.65	-61.65	SAE			s_198 [3289]	ANDESITE, BASALTIC [3289]									VOL					WR [3289]	53.7	0.79		17.41				7.92	9.55	4.25			1.1	3.87
[22579]	CONVERGENT MARGIN	LESSER ANTILLES / LESSER ANTILLES / DOMINICA	NEAR EAST CABRITS	15.5842	15.5842	-61.4694	-61.4694	SAE			s_DC01 [22579]	DACITE [22579]									VOL					WR [22579]	63.0147	0.569061		16.7956				6.5	6.31636	2.20827	0.163304		1.56539	3.14165	0.00779876
[22579]	CONVERGENT MARGIN	LESSER ANTILLES / LESSER ANTILLES / DOMINICA	NEAR EAST CABRITS	15.5842	15.5842	-61.4694	-61.4694	SAE			s_DC02 [22579]	ANDESITE [22579]									VOL					WR [22579]	59.9219	0.566107		17.2971				6.24	6.5817	2.35382	0.161577		1.57697	3.25392	0.104211
[22579]	CONVERGENT MARGIN	LESSER ANTILLES / LESSER ANTILLES / DOMINICA	ROAD TO CARIB POINT	15.6327	15.6327	-61.4243	-61.4243	SAE			s_DC06 [22579]	ANDESITE [22579]									VOL					WR [22579]	57.569	0.540692		17.9747				6.39	4.91779	2.49129	0.15133		0.666291	2.66979	0.0798994
[22579]	CONVERGENT MARGIN	LESSER ANTILLES / LESSER ANTILLES / DOMINICA	MAIN MORNE AUX DIABLES	15.612	15.612	-61.43	-61.43	SAE			s_DC07 [22579]	ANDESITE [22579]									VOL					WR [22579]	59.5904	0.564182		17.3651				7.19	7.58381	2.7739	0.182512		0.930685	3.14994	0.118726
[22579]	CONVERGENT MARGIN	LESSER ANTILLES / LESSER ANTILLES / DOMINICA	GUILLET	15.612	15.612	-61.43	-61.43	SAE			s_DC08 [22579]	ANDESITE [22579]									VOL					WR [22579]	60.3807	0.532851		16.9714				6.87	5.30666	2.41362	0.189063		0.8983	3.34899	0.118733
[22579]	CONVERGENT MARGIN	LESSER ANTILLES / LESSER ANTILLES / DOMINICA	GUILLET	15.612	15.612	-61.43	-61.43	SAE			s_DC09 [22579]	ANDESITE [22579]									VOL					WR [22579]	58.9247	0.548545		17.1237				7.27	6.69607	2.51964	0.202264		0.883313	3.37551	0.122664
[22579]	CONVERGENT MARGIN	LESSER ANTILLES / LESSER ANTILLES / DOMINICA	GUILLET	15.612	15.612	-61.43	-61.43	SAE			s_DC10 [22579]	ANDESITE [22579]									VOL					WR [22579]	58.7589	0.544969		17.4799				7.16	6.89383	2.44349	0.198258		0.84995	3.38701	0.123621
[22579]	CONVERGENT MARGIN	LESSER ANTILLES / LESSER ANTILLES / DOMINICA	GUILLET	15.612	15.612	-61.43	-61.43	SAE			s_DC10B [22579]	ANDESITE [22579]									VOL					WR [22579]	59.3472	0.552854		17.865				7.26	7.04314	2.39517	0.193752		0.846634	3.42556	0.123199
[22579]	CONVERGENT MARGIN	LESSER ANTILLES / LESSER ANTILLES / DOMINICA	TOUCARI BAY	15.6167	15.6167	-61.4667	-61.4667	SAE			s_DC12 [22579]	ANDESITE, BASALTIC [22579]									VOL					WR [22579]	56.2444	0.66267		17.7508				7.79	7.69084	5.06321	0.177159		0.888056	2.55905	0.104636
[22579]	CONVERGENT MARGIN	LESSER ANTILLES / LESSER ANTILLES / DOMINICA	TOUCARI BAY	15.6167	15.6167	-61.4667	-61.4667	SAE			s_DC14 [22579]	ANDESITE, BASALTIC [22579]									VOL					WR [22579]	54.7501	0.645473		18.0452				7.98	9.13955	4.3828	0.174924		0.955278	2.7842	0.112933
[22579]	CONVERGENT MARGIN	LESSER ANTILLES / LESSER ANTILLES / DOMINICA	TOUCARI BAY	15.6167	15.6167	-61.4667	-61.4667	SAE			s_DC15F [22579]	ANDESITE, BASALTIC [22579]									VOL					WR [22579]	56.4261	0.731145		17.6506				7.73	7.67828	3.38334	0.192706		0.881475	3.42554	0.124842
[22579]	CONVERGENT MARGIN	LESSER ANTILLES / LESSER ANTILLES / DOMINICA	TOUCARI BAY	15.6167	15.6167	-61.4667	-61.4667	SAE			s_DC15M [22579]	ANDESITE [22579]									VOL					WR [22579]	60.7746	0.547195		17.2381				6.32	6.02377	3.02466	0.15437		1.33447	3.24949	0.104693
[22579]	CONVERGENT MARGIN	LESSER ANTILLES / LESSER ANTILLES / DOMINICA	TOUCARI BAY	15.6167	15.6167	-61.4667	-61.4667	SAE			s_DC17B [22579]	ANDESITE [22579]									VOL					WR [22579]	57.6645	0.601697		19.9437				6.83	1.48175	3.24817	0.488016		5.0646	2.31891	0.105117
[22579]	CONVERGENT MARGIN	LESSER ANTILLES / LESSER ANTILLES / DOMINICA	TOUCARI BAY	15.6167	15.6167	-61.4667	-61.4667	SAE			s_DC17F [22579]	ANDESITE [22579]									VOL					WR [22579]	67.0027	0.530541		18.1759				3.51	3.90173	1.58982	0.231561		2.47294	2.2955	0.0842146
[22579]	CONVERGENT MARGIN	LESSER ANTILLES / LESSER ANTILLES / DOMINICA	TOUCARI BAY	15.6167	15.6167	-61.4667	-61.4667	SAE			s_DC18 [22579]	ANDESITE [22579]									VOL					WR [22579]	59.6688	0.623469		18.1234				7.44	6.41138	2.86039	0.221007		0.294078	3.39831	0.121395
[22579]	CONVERGENT MARGIN	LESSER ANTILLES / LESSER ANTILLES / DOMINICA	TOUCARI BAY	15.6167	15.6167	-61.4667	-61.4667	SAE			s_DC19 [22579]	ANDESITE [22579]									VOL					WR [22579]	62.0817	0.598854		16.0271				6.5	5.15723	2.81213	0.16968		1.62318	3.33211	0.11127
[22579]	CONVERGENT MARGIN	LESSER ANTILLES / LESSER ANTILLES / DOMINICA	CLIFTON	15.622	15.622	-61.466	-61.466	SAE			s_DC21 [22579]	DACITE [22579]									VOL					WR [22579]	64.1744	0.443737		16.6083				5.32	4.42042	1.93923	0.160141		0.906814	3.69235	0.0960209
[22579]	CONVERGENT MARGIN	LESSER ANTILLES / LESSER ANTILLES / DOMINICA	CLIFTON	15.622	15.622	-61.466	-61.466	SAE			s_DC22 [22579]	DACITE [22579]									VOL					WR [22579]	64.0934	0.440149		16.8454				5.26	5.42987	1.88345	0.148615		0.934984	3.81733	0.109876
[22579]	CONVERGENT MARGIN	LESSER ANTILLES / LESSER ANTILLES / DOMINICA	CLIFTON	15.622	15.622	-61.466	-61.466	SAE			s_DC23 [22579]	DACITE [22579]									VOL					WR [22579]	62.2395	0.428344		16.9756				5.33	5.97644	1.8136	0.150228		0.935299	3.76553	0.106024
[22579]	CONVERGENT MARGIN	LESSER ANTILLES / LESSER ANTILLES / DOMINICA	CLIFTON	15.622	15.622	-61.466	-61.466	SAE			s_DC24 [22579]	DACITE [22579]									VOL					WR [22579]	64.5477	0.454456		16.7928				5.53	4.66025	1.98987	0.166711		0.92409	3.67923	0.101693
[22579]	CONVERGENT MARGIN	LESSER ANTILLES / LESSER ANTILLES / DOMINICA	CLIFTON	15.622	15.622	-61.466	-61.466	SAE			s_DC24P [22579]	DACITE [22579]									VOL					WR [22579]	64.3256	0.447586		16.7883				5.25	4.53203	1.93068	0.160559		0.859953	3.65974	0.0906705
[22579]	CONVERGENT MARGIN	LESSER ANTILLES / LESSER ANTILLES / DOMINICA	RIVER VALLEY NEAR GUILLET	15.608	15.608	-61.4639	-61.4639	SAE			s_DC25 [22579]	ANDESITE [22579]									VOL					WR [22579]	61.1257	0.504278		16.6659				6.44	4.99455	2.30825	0.208337		0.864985	3.43514	0.121902
[22579]	CONVERGENT MARGIN	LESSER ANTILLES / LESSER ANTILLES / DOMINICA	MAIN MORNE AUX DIABLES	15.612	15.612	-61.43	-61.43	SAE			s_DC137 [22579]	ANDESITE [22579]									VOL					WR [22579]	59.397	0.564623		17.7551				7.09	7.34701	2.70751	0.17858		1.00197	3.25115	0.144721
[22579]	CONVERGENT MARGIN	LESSER ANTILLES / LESSER ANTILLES / DOMINICA	BELLEVUE	15.612	15.612	-61.43	-61.43	SAE			s_DC138 [22579]	ANDESITE [22579]									VOL					WR [22579]	60.0999	0.509477		16.5449				7.76	7.20155	2.15938	0.247859		0.669273	3.23199	0.173044
[22579]	CONVERGENT MARGIN	LESSER ANTILLES / LESSER ANTILLES / DOMINICA	PENNVILLE	15.6214	15.6214	-61.4165	-61.4165	SAE			s_DC139A [22579]	ANDESITE [22579]									VOL					WR [22579]	63.655	0.474758		16.8386				6.42	4.91238	2.0652	0.198413		0.597778	3.3955	0.0958924
[22579]	CONVERGENT MARGIN	LESSER ANTILLES / LESSER ANTILLES / DOMINICA	PENNVILLE	15.6214	15.6214	-61.4165	-61.4165	SAE			s_DC139P [22579]	DACITE [22579]									VOL					WR [22579]	61.2285	0.540296		17.1862				6.43	5.41185	2.59963	0.159138		0.893969	3.12956	0.0996743
[22579]	CONVERGENT MARGIN	LESSER ANTILLES / LESSER ANTILLES / DOMINICA	PENNVILLE	15.6214	15.6214	-61.4165	-61.4165	SAE			s_DC140 [22579]	DACITE [22579]									VOL					WR [22579]	63.0307	0.467063		16.1776				6.29	5.8002	2.13158	0.232208		0.985048	3.58493	0.132564
[22579]	CONVERGENT MARGIN	LESSER ANTILLES / LESSER ANTILLES / DOMINICA	PENNVILLE	15.6214	15.6214	-61.4165	-61.4165	SAE			s_DC141F [22579]	DACITE [22579]									VOL					WR [22579]	64.8409	0.454827		15.9334				5.78	4.96941	1.93945	0.189582		0.989538	3.43667	0.11568
[22579]	CONVERGENT MARGIN	LESSER ANTILLES / LESSER ANTILLES / DOMINICA	VIEILLE CASE	15.612	15.612	-61.43	-61.43	SAE			s_DC142 [22579]	BASALT [22579]									VOL					WR [22579]	49.9143	0.704556		20.2537				9.01	5.62983	5.07086	0.214621		0.38314	2.2247	0.100667
[22579]	CONVERGENT MARGIN	LESSER ANTILLES / LESSER ANTILLES / DOMINICA	VIEILLE CASE	15.612	15.612	-61.43	-61.43	SAE			s_DC143 [22579]	DACITE [22579]									VOL					WR [22579]	63.1546	0.496965		16.2666				5.33	5.3906	2.00273	0.168504		0.770438	3.36717	0.11646
[22579]	CONVERGENT MARGIN	LESSER ANTILLES / LESSER ANTILLES / DOMINICA	VIEILLE CASE	15.612	15.612	-61.43	-61.43	SAE			s_DC144M [22579]	BASALT [22579]									VOL					WR [22579]	51.5049	0.809164		19.1181				10.25	10.1026	3.80862	0.0819346		0.279619	2.46989	0.0947144
[22579]	CONVERGENT MARGIN	LESSER ANTILLES / LESSER ANTILLES / DOMINICA	ENBAS	15.612	15.612	-61.43	-61.43	SAE			s_DC200 [22579]	ANDESITE [22579]									VOL					WR [22579]	62.2973	0.507373		17.0887				6.34	6.01762	1.89757	0.182106		0.995085	3.50197	0.147266
[22579]	CONVERGENT MARGIN	LESSER ANTILLES / LESSER ANTILLES / DOMINICA	ENBAS	15.612	15.612	-61.43	-61.43	SAE			s_DC202 [22579]	DACITE [22579]									VOL					WR [22579]	63.6055	0.510605		16.334				6.06	5.20687	1.8882	0.18935		0.971148	3.46959	0.143579
[22579]	CONVERGENT MARGIN	LESSER ANTILLES / LESSER ANTILLES / DOMINICA	DESTINEE	15.612	15.612	-61.43	-61.43	SAE			s_DC203 [22579]	ANDESITE [22579]									VOL					WR [22579]	62.3445	0.448612		16.6256				6.33	6.35395	1.82153	0.187053		0.926922	3.3606	0.137823
[22579]	CONVERGENT MARGIN	LESSER ANTILLES / LESSER ANTILLES / DOMINICA	FOND BARON ESTATE	15.2739	15.2739	-61.3586	-61.3586	SAE			s_DOM64 [22579]	BASALT [22579]									VOL					WR [22579]	49.35	0.917		19.288				8.95	10.075	4.717	0.1802		0.516	2.451	0.12
[22579]	CONVERGENT MARGIN	LESSER ANTILLES / LESSER ANTILLES / DOMINICA	FOND BARON ESTATE	15.2739	15.2739	-61.3586	-61.3586	SAE			s_DOM73 [22579]	BASALT [22579]									VOL					WR [22579]	48.78	0.901		19.707				9.16	10.235	4.928	0.181		0.433	2.196	0.08
[22579]	CONVERGENT MARGIN	LESSER ANTILLES / LESSER ANTILLES / DOMINICA / SOUFRIERE HILLS	LA SORCIERE	15.2336	15.2336	-61.3628	-61.3628	SAE			s_DOM65 [22579]	BASALT [22579]									VOL					WR [22579]	49.68	1.028		18.43				9.03	9.215	4.054	0.1609		0.561	3.433	0.09
[5446]	CONVERGENT MARGIN	LESSER ANTILLES / LESSER ANTILLES / ST. LUCIA / QUALIBOU (LA SOUFRIERE)	CHOISEUL PUMICE	13.75	14.5	-60.9	-61.1	SAE			s_S.L.33 [5446]	DACITE [5446]				QUATERNARY [5446]					VOL					WR [5446]	62.08	0.54		19.63				5.11	5	1.13			1.74	2.25	0.12
[5446]	CONVERGENT MARGIN	LESSER ANTILLES / LESSER ANTILLES / ST. LUCIA / QUALIBOU (LA SOUFRIERE)	CHOISEUL PUMICE	13.75	14.5	-60.9	-61.1	SAE			s_S.L.35 [5446]	DACITE [5446]				QUATERNARY [5446]					VOL					WR [5446]	62.57	0.48		20.79				4.87	4.46	1.57			1.9	2.03	0.1
[5446]	CONVERGENT MARGIN	LESSER ANTILLES / LESSER ANTILLES / ST. LUCIA / QUALIBOU (LA SOUFRIERE)	CHOISEUL PUMICE	13.75	14.5	-60.9	-61.1	SAE			s_S.L.14 [5446]	DACITE [5446]				QUATERNARY [5446]					VOL					WR [5446]	62.92	0.46		18.19				4.88	6.24	1.05			1.56	2.62	0.09
[5446]	CONVERGENT MARGIN	LESSER ANTILLES / LESSER ANTILLES / ST. LUCIA / QUALIBOU (LA SOUFRIERE)	CHOISEUL PUMICE	13.75	14.5	-60.9	-61.1	SAE			s_S.L.15 [5446]	DACITE [5446]				QUATERNARY [5446]					VOL					WR [5446]	63.76	0.46		17.77				4.89	6.03	0.95			1.69	2.79	0.14
[5446]	CONVERGENT MARGIN	LESSER ANTILLES / LESSER ANTILLES / ST. LUCIA / QUALIBOU (LA SOUFRIERE)	CHOISEUL PUMICE	13.75	14.5	-60.9	-61.1	SAE			s_S.L.36 [5446]	DACITE [5446]				QUATERNARY [5446]					VOL					WR [5446]	63.89	0.43		18.76				4.71	5.77	1.07			1.75	2.7	0.12
[5446]	CONVERGENT MARGIN	LESSER ANTILLES / LESSER ANTILLES / ST. LUCIA / QUALIBOU (LA SOUFRIERE)	ANSE NOIR	13.75	14.5	-60.9	-61.1	SAE			s_S.L.17 [5446]	DACITE [5446]				QUATERNARY [5446]					VOL					WR [5446]	63.61	0.43		17.27				4.48	5.81	1.42			1.5	3.37	0.11
[5446]	CONVERGENT MARGIN	LESSER ANTILLES / LESSER ANTILLES / ST. LUCIA / QUALIBOU (LA SOUFRIERE)	ANSE NOIR	13.75	14.5	-60.9	-61.1	SAE			s_S.L.19 [5446]	DACITE [5446]				QUATERNARY [5446]					VOL					WR [5446]	64.15	0.45		17.4				4.72	6.04	1.44			1.56	2.02	0.12
[5446]	CONVERGENT MARGIN	LESSER ANTILLES / LESSER ANTILLES / ST. LUCIA / QUALIBOU (LA SOUFRIERE)	TRANSITIONAL PUMICE	13.75	14.5	-60.9	-61.1	SAE			s_S.L.21 [5446]	DACITE [5446]				QUATERNARY [5446]					VOL					WR [5446]	64.47	0.39		18.97				4.39	5.48	0.77			1.78	2.8	0.12
[5446]	CONVERGENT MARGIN	LESSER ANTILLES / LESSER ANTILLES / ST. LUCIA / QUALIBOU (LA SOUFRIERE)	TRANSITIONAL PUMICE	13.75	14.5	-60.9	-61.1	SAE			s_S.L.31 [5446]	DACITE [5446]				QUATERNARY [5446]					VOL					WR [5446]	64.5	0.39		18.16				4.2	5.75	0.81			1.82	3	0.13
[5446]	CONVERGENT MARGIN	LESSER ANTILLES / LESSER ANTILLES / ST. LUCIA / QUALIBOU (LA SOUFRIERE)	BELFOND PUMICE	13.75	14.5	-60.9	-61.1	SAE			s_S.L.30 [5446]	DACITE [5446]				QUATERNARY [5446]					VOL					WR [5446]	65.94	0.34		16.87				3.16	4.64	0.91			2.03	4.04	0.11
[5446]	CONVERGENT MARGIN	LESSER ANTILLES / LESSER ANTILLES / ST. LUCIA / QUALIBOU (LA SOUFRIERE)	BELFOND PUMICE	13.75	14.5	-60.9	-61.1	SAE			s_S.L.46 [5446]	DACITE [5446]				QUATERNARY [5446]					VOL					WR [5446]	66.1	0.34		17.54				3.61	5.14	0.84			1.97	3.36	0.12
[5446]	CONVERGENT MARGIN	LESSER ANTILLES / LESSER ANTILLES / ST. LUCIA / QUALIBOU (LA SOUFRIERE)	BELFOND PUMICE	13.75	14.5	-60.9	-61.1	SAE			s_S.L.53 [5446]	DACITE [5446]				QUATERNARY [5446]					VOL					WR [5446]	66.5	0.35		17.14				3.57	4.72	0.7			2.02	2.86	0.11
[5446]	CONVERGENT MARGIN	LESSER ANTILLES / LESSER ANTILLES / ST. LUCIA / QUALIBOU (LA SOUFRIERE)	BELFOND PUMICE	13.75	14.5	-60.9	-61.1	SAE			s_S.L.44 [5446]	DACITE [5446]				QUATERNARY [5446]					VOL					WR [5446]	67.09	0.32		17.74				3	4.73	0.61			2.07	3.26	0.09
[5446]	CONVERGENT MARGIN	LESSER ANTILLES / LESSER ANTILLES / ST. LUCIA / QUALIBOU (LA SOUFRIERE)	BELFOND PUMICE	13.75	14.5	-60.9	-61.1	SAE			s_S.L.37 [5446]	DACITE [5446]				QUATERNARY [5446]					VOL					WR [5446]	67.23	0.35		17.74				3.82	4.94	0.68			1.95	3.47	0.12
[5446]	CONVERGENT MARGIN	LESSER ANTILLES / LESSER ANTILLES / ST. LUCIA / QUALIBOU (LA SOUFRIERE)	BELFOND PUMICE	13.75	14.5	-60.9	-61.1	SAE			s_S.L.24 [5446]	DACITE [5446]				QUATERNARY [5446]					VOL					WR [5446]	67.59	0.36		17.79				3.38	4.86	0.76			2.18	3.26	0.12
[5446]	CONVERGENT MARGIN	LESSER ANTILLES / LESSER ANTILLES / ST. LUCIA / QUALIBOU (LA SOUFRIERE)	BELFOND DOME	13.75	14.5	-60.9	-61.1	SAE			s_S.L.28 [5446]	DACITE [5446]				QUATERNARY [5446]					VOL					WR [5446]	64.07	0.35		17.72				3.59	5.24	1.13			2.02	3.05	0.12
[5446]	CONVERGENT MARGIN	LESSER ANTILLES / LESSER ANTILLES / ST. LUCIA / QUALIBOU (LA SOUFRIERE)	BELFOND DOME	13.75	14.5	-60.9	-61.1	SAE			s_S.L.20 [5446]	DACITE [5446]				QUATERNARY [5446]					VOL					WR [5446]	64.65	0.37		17.71				3.64	5.15	1.18			1.9	2.98	0.12
[5446]	CONVERGENT MARGIN	LESSER ANTILLES / LESSER ANTILLES / ST. LUCIA / QUALIBOU (LA SOUFRIERE)	TERRE-BLANCHE DOME	13.75	14.5	-60.9	-61.1	SAE			s_S.L.49 [5446]	DACITE [5446]				QUATERNARY [5446]					VOL					WR [5446]	67.62	0.35		18.08				3.1	4.67	0.67			2.18	3.18	0.1
[5446]	CONVERGENT MARGIN	LESSER ANTILLES / LESSER ANTILLES / ST. LUCIA / QUALIBOU (LA SOUFRIERE)	CHOISEUL PUMICE	13.75	14.5	-60.9	-61.1	SAE			s_31G [5446]	DACITE [5446]				QUATERNARY [5446]					VOL					GL [5446]	70.5	0.27		14.4				2.32	3.02	0.71			1.96
[5446]	CONVERGENT MARGIN	LESSER ANTILLES / LESSER ANTILLES / ST. LUCIA / QUALIBOU (LA SOUFRIERE)	CHOISEUL PUMICE	13.75	14.5	-60.9	-61.1	SAE			s_29G [5446]	DACITE [5446]				QUATERNARY [5446]					VOL					GL [5446]	72.8	0.07		13.6				1.07	1.54	0.19			3.38
[5446]	CONVERGENT MARGIN	LESSER ANTILLES / LESSER ANTILLES / ST. LUCIA / QUALIBOU (LA SOUFRIERE)	BELFOND PUMICE	13.75	14.5	-60.9	-61.1	SAE			s_19G [5446]	DACITE [5446]				QUATERNARY [5446]					VOL					GL [5446]	73.5	0.07		12.4				0.84	1.13	0.05			3.76
[5446]	CONVERGENT MARGIN	LESSER ANTILLES / LESSER ANTILLES / ST. LUCIA / QUALIBOU (LA SOUFRIERE)	BELFOND PUMICE	13.75	14.5	-60.9	-61.1	SAE			s_11G [5446]	DACITE [5446]				QUATERNARY [5446]					VOL					GL [5446]	74.2	0.07		13.3				1.19	1.48	0.14			3.39
[6555]	CONVERGENT MARGIN	LESSER ANTILLES / LESSER ANTILLES / MONTSERRAT / CENTRE HILLS		16.73	16.8	-62.17	-62.23	SAE			s_MVO0148 [6555]	NOT GIVEN [6555]	954000 [6555]	954000 [6555]							VOL					WR [6555]	57.09	0.72		18.38				6.49	8.43	3.87	0.15		0.86	3.18	0.11
[6555]	CONVERGENT MARGIN	LESSER ANTILLES / LESSER ANTILLES / MONTSERRAT / CENTRE HILLS		16.73	16.8	-62.17	-62.23	SAE			s_MVO0153 [6555]	NOT GIVEN [6555]		174000 [6555]							VOL					WR [6555]	59.46	0.66		17.34				7.03	7.36	2.86	0.18		0.77	3.45	0.11
[6555]	CONVERGENT MARGIN	LESSER ANTILLES / LESSER ANTILLES / MONTSERRAT / CENTRE HILLS		16.73	16.8	-62.17	-62.23	SAE			s_PBMO-9 [6555]	NOT GIVEN [6555]		174000 [6555]							VOL					WR [6555]	59.06	0.62		18.03				6.83	7.37	2.95	0.19		0.68	3.38	0.14
[6555]	CONVERGENT MARGIN	LESSER ANTILLES / LESSER ANTILLES / MONTSERRAT / CENTRE HILLS		16.73	16.8	-62.17	-62.23	SAE			s_PBMO-10 [6555]	NOT GIVEN [6555]		174000 [6555]							VOL					WR [6555]	60.88	0.53		18.09				5.84	7.25	2.49	0.14		0.77	3.2	0.15
[6555]	CONVERGENT MARGIN	LESSER ANTILLES / LESSER ANTILLES / MONTSERRAT / CENTRE HILLS		16.73	16.8	-62.17	-62.23	SAE			s_PBMO-11 [6555]	NOT GIVEN [6555]		174000 [6555]							VOL					WR [6555]	56.99	0.69		18				7.12	8.43	3.75	0.19		0.71	3.19	0.14
[6555]	CONVERGENT MARGIN	LESSER ANTILLES / LESSER ANTILLES / MONTSERRAT / CENTRE HILLS		16.73	16.8	-62.17	-62.23	SAE			s_PBMO-12 [6555]	NOT GIVEN [6555]		174000 [6555]							VOL					WR [6555]	60.37	0.59		18.22				6.39	6.59	2.3	0.18		0.84	3.67	0.13
[6555]	CONVERGENT MARGIN	LESSER ANTILLES / LESSER ANTILLES / MONTSERRAT / CENTRE HILLS		16.73	16.8	-62.17	-62.23	SAE			s_PBMO-13 [6555]	NOT GIVEN [6555]		174000 [6555]							VOL					WR [6555]	60.65	0.54		17.45				6.22	7.05	2.55	0.18		0.84	3.69	0.14
[6555]	CONVERGENT MARGIN	LESSER ANTILLES / LESSER ANTILLES / MONTSERRAT / CENTRE HILLS		16.73	16.8	-62.17	-62.23	SAE			s_PBMO-18 [6555]	NOT GIVEN [6555]		174000 [6555]							VOL					WR [6555]	56.04	0.74		18.12				7.38	8.68	3.91	0.16		0.86	3.17	0.11
[6555]	CONVERGENT MARGIN	LESSER ANTILLES / LESSER ANTILLES / MONTSERRAT / CENTRE HILLS		16.73	16.8	-62.17	-62.23	SAE			s_PBMO-19 [6555]	NOT GIVEN [6555]		174000 [6555]							VOL					WR [6555]	56.25	0.73		18.18				7.38	8.6	3.93	0.17		0.86	2.97	0.11
[6555]	CONVERGENT MARGIN	LESSER ANTILLES / LESSER ANTILLES / MONTSERRAT / CENTRE HILLS		16.73	16.8	-62.17	-62.23	SAE			s_PBMO-22 [6555]	NOT GIVEN [6555]		174000 [6555]							VOL					WR [6555]	60.55	0.59		17.27				6.4	6.82	2.71	0.18		0.91	3.71	0.14
[6555]	CONVERGENT MARGIN	LESSER ANTILLES / LESSER ANTILLES / MONTSERRAT / CENTRE HILLS		16.73	16.8	-62.17	-62.23	SAE			s_PBMO-29 [6555]	NOT GIVEN [6555]		174000 [6555]							VOL					WR [6555]	57.04	0.72		17.74				7.02	8.44	3.84	0.15		0.77	3.38	0.12
[6555]	CONVERGENT MARGIN	LESSER ANTILLES / LESSER ANTILLES / MONTSERRAT / SOUFRIERE HILLS		16.67	16.7	-62.19	-62.23	SAE			s_MVO0139 [6555]	NOT GIVEN [6555]	131000 [6555]	131000 [6555]							VOL					WR [6555]	50.17	0.92		20.44				7.1	11.38	5.72	0.17		0.62	2.6	0.1
[6555]	CONVERGENT MARGIN	LESSER ANTILLES / LESSER ANTILLES / MONTSERRAT / SOUFRIERE HILLS		16.67	16.7	-62.19	-62.23	SAE			s_MVO0788 [6555]	NOT GIVEN [6555]		174000 [6555]							VOL					WR [6555]	48.05	0.91		20.54				9.25	11.23	5.67	0.16		0.57	2.51	0.08
[6555]	CONVERGENT MARGIN	LESSER ANTILLES / LESSER ANTILLES / MONTSERRAT / SOUFRIERE HILLS		16.67	16.7	-62.19	-62.23	SAE			s_MVO0790 [6555]	NOT GIVEN [6555]		174000 [6555]							VOL					WR [6555]	63.32	0.49		16.36				5.27	6.18	2.33	0.13		1.53	3.7	0.11
[6555]	CONVERGENT MARGIN	LESSER ANTILLES / LESSER ANTILLES / MONTSERRAT / SOUFRIERE HILLS		16.67	16.7	-62.19	-62.23	SAE			s_MVO1148 [6555]	NOT GIVEN [6555]	131000 [6555]	131000 [6555]							VOL					WR [6555]	48.28	0.86		19.99				9.45	11.3	5.48	0.17		0.58	2.73	0.1
[6555]	CONVERGENT MARGIN	LESSER ANTILLES / LESSER ANTILLES / MONTSERRAT / SOUFRIERE HILLS		16.67	16.7	-62.19	-62.23	SAE			s_MVO1204 [6555]	NOT GIVEN [6555]		174000 [6555]							VOL					WR [6555]	50.18	0.88		19.56				8.94	10.82	5.43	0.18		0.57	2.35	0.1
[6555]	CONVERGENT MARGIN	LESSER ANTILLES / LESSER ANTILLES / MONTSERRAT / SOUFRIERE HILLS		16.67	16.7	-62.19	-62.23	SAE			s_PB18575 [6555]	NOT GIVEN [6555]		174000 [6555]							VOL					WR [6555]	54.36	1.03		18.01				8.52	8.47	3.85	0.18		0.84	3.58	0.22
[6555]	CONVERGENT MARGIN	LESSER ANTILLES / LESSER ANTILLES / MONTSERRAT / SOUFRIERE HILLS		16.67	16.7	-62.19	-62.23	SAE			s_PB18595 [6555]	NOT GIVEN [6555]		174000 [6555]							VOL					WR [6555]	58.47	0.59		19.29				6.06	7.53	2.28	0.16		0.84	3.89	0.21
[6555]	CONVERGENT MARGIN	LESSER ANTILLES / LESSER ANTILLES / MONTSERRAT / SOUFRIERE HILLS		16.67	16.7	-62.19	-62.23	SAE			s_PB18634 [6555]	NOT GIVEN [6555]		174000 [6555]							VOL					WR [6555]	54.39	0.79		18.62				7.97	9.27	4.01	0.16		0.84	2.98	0.08
[6555]	CONVERGENT MARGIN	LESSER ANTILLES / LESSER ANTILLES / MONTSERRAT / SOUFRIERE HILLS		16.67	16.7	-62.19	-62.23	SAE			s_PBMO-63 [6555]	NOT GIVEN [6555]		174000 [6555]							VOL					WR [6555]	54.05	0.72		18.71				8.15	9.14	4.18	0.18		0.65	3.16	0.14
[6555]	CONVERGENT MARGIN	LESSER ANTILLES / LESSER ANTILLES / MONTSERRAT / SOUFRIERE HILLS		16.67	16.7	-62.19	-62.23	SAE			s_PBMO-67 [6555]	NOT GIVEN [6555]		174000 [6555]							VOL					WR [6555]	51.6	0.9		19.06				7.99	10.3	5.3	0.17		0.59	3.02	0.18
[6555]	CONVERGENT MARGIN	LESSER ANTILLES / LESSER ANTILLES / MONTSERRAT / SOUFRIERE HILLS		16.67	16.7	-62.19	-62.23	SAE			s_PBMO-68 [6555]	NOT GIVEN [6555]		174000 [6555]							VOL					WR [6555]	52.86	0.87		18.64				7.92	9.48	4.77	0.17		0.71	3.5	0.2
[6555]	CONVERGENT MARGIN	LESSER ANTILLES / LESSER ANTILLES / MONTSERRAT / SOUFRIERE HILLS		16.67	16.7	-62.19	-62.23	SAE			s_PBMO-69 [6555]	NOT GIVEN [6555]		174000 [6555]							VOL					WR [6555]	52.89	0.85		20.02				7.6	9.48	3.86	0.16		0.85	3.27	0.16
[6555]	CONVERGENT MARGIN	LESSER ANTILLES / LESSER ANTILLES / MONTSERRAT / SOUFRIERE HILLS		16.68	16.73	-62.2	-62.23	SAE			s_MVO0065 [6555]	NOT GIVEN [6555]							1675		VOL					WR [6555]	60.26	0.59		17.31				6.59	7.11	2.54	0.18		0.87	3.66	0.15
[6555]	CONVERGENT MARGIN	LESSER ANTILLES / LESSER ANTILLES / MONTSERRAT / SOUFRIERE HILLS		16.68	16.73	-62.2	-62.23	SAE			s_MVO0092 [6555]	NOT GIVEN [6555]							1675		VOL					WR [6555]	58.73	0.63		17.31				7.33	7.5	3.28	0.18		0.79	3.25	0.17
[6555]	CONVERGENT MARGIN	LESSER ANTILLES / LESSER ANTILLES / MONTSERRAT / SOUFRIERE HILLS		16.68	16.73	-62.2	-62.23	SAE			s_MVO0096A [6555]	NOT GIVEN [6555]									VOL					WR [6555]	60.04	0.55		17.48				6.72	7.12	2.87	0.2		0.84	3.3	0.13
[6555]	CONVERGENT MARGIN	LESSER ANTILLES / LESSER ANTILLES / MONTSERRAT / SOUFRIERE HILLS		16.68	16.73	-62.2	-62.23	SAE			s_MVO0096B [6555]	NOT GIVEN [6555]									VOL					WR [6555]	62.97	0.48		17.21				5.42	6.5	2.23	0.1		0.93	3.44	0.13
[6555]	CONVERGENT MARGIN	LESSER ANTILLES / LESSER ANTILLES / MONTSERRAT / SOUFRIERE HILLS		16.68	16.73	-62.2	-62.23	SAE			s_MVO0099 [6555]	NOT GIVEN [6555]									VOL					WR [6555]	63.34	0.49		16.97				5.47	6.18	2.19	0.17		0.94	3.54	0.11
[6555]	CONVERGENT MARGIN	LESSER ANTILLES / LESSER ANTILLES / MONTSERRAT / SOUFRIERE HILLS		16.68	16.73	-62.2	-62.23	SAE			s_MVO0128 [6555]	NOT GIVEN [6555]	38000 [6555]	38000 [6555]							VOL					WR [6555]	59.51	0.6		17.45				6.87	7.1	2.94	0.16		0.96	3.51	0.14
[6555]	CONVERGENT MARGIN	LESSER ANTILLES / LESSER ANTILLES / MONTSERRAT / SOUFRIERE HILLS		16.68	16.73	-62.2	-62.23	SAE			s_MVO0159 [6555]	NOT GIVEN [6555]	3955 [6555]	3960 [6555]							VOL					WR [6555]	61.5	0.61		17.23				6.06	6.81	2.5	0.14		1	3.34	0.13
[6555]	CONVERGENT MARGIN	LESSER ANTILLES / LESSER ANTILLES / MONTSERRAT / SOUFRIERE HILLS		16.68	16.73	-62.2	-62.23	SAE			s_MVO0690 [6555]	NOT GIVEN [6555]	39000 [6555]	39000 [6555]							VOL					WR [6555]	61.23	0.59		17.69				6.51	6.27	2.53	0.15		0.77	3.41	0.13
[6555]	CONVERGENT MARGIN	LESSER ANTILLES / LESSER ANTILLES / MONTSERRAT / SOUFRIERE HILLS		16.68	16.73	-62.2	-62.23	SAE			s_MVO1092 [6555]	NOT GIVEN [6555]									VOL					WR [6555]	54.01	0.8		18.45				8.4	9.03	4.06	0.18		0.71	3.23	0.2
[6555]	CONVERGENT MARGIN	LESSER ANTILLES / LESSER ANTILLES / MONTSERRAT / SOUFRIERE HILLS		16.68	16.73	-62.2	-62.23	SAE			s_MVO1093 [6555]	NOT GIVEN [6555]									VOL					WR [6555]	58.43	0.55		19.61				5.94	7.61	2.06	0.15		0.9	3.9	0.2
[6555]	CONVERGENT MARGIN	LESSER ANTILLES / LESSER ANTILLES / MONTSERRAT / SOUFRIERE HILLS		16.68	16.73	-62.2	-62.23	SAE			s_MVO1134 [6555]	NOT GIVEN [6555]									VOL					WR [6555]	59.39	0.59		17.87				6.2	7.31	2.94	0.16		0.92	3.79	0.14
[6555]	CONVERGENT MARGIN	LESSER ANTILLES / LESSER ANTILLES / MONTSERRAT / SOUFRIERE HILLS		16.68	16.73	-62.2	-62.23	SAE			s_MVO1135 [6555]	NOT GIVEN [6555]	19700 [6555]	19700 [6555]							VOL					WR [6555]	58.39	0.6		18.19				6.48	7.66	3.1	0.17		0.69	3.85	0.14
[6555]	CONVERGENT MARGIN	LESSER ANTILLES / LESSER ANTILLES / MONTSERRAT / SOUFRIERE HILLS		16.68	16.73	-62.2	-62.23	SAE			s_MVO1136 [6555]	NOT GIVEN [6555]	28600 [6555]	28600 [6555]							VOL					WR [6555]	58.65	0.6		17.94				6.46	7.6	3.15	0.16		0.95	3.63	0.14
[6555]	CONVERGENT MARGIN	LESSER ANTILLES / LESSER ANTILLES / MONTSERRAT / SOUFRIERE HILLS		16.68	16.73	-62.2	-62.23	SAE			s_MVO1137 [6555]	NOT GIVEN [6555]									VOL					WR [6555]	62.96	0.49		16.96				5.33	6.15	2.09	0.16		1.06	4.08	0.14
[6555]	CONVERGENT MARGIN	LESSER ANTILLES / LESSER ANTILLES / MONTSERRAT / SOUFRIERE HILLS		16.68	16.73	-62.2	-62.23	SAE			s_MVO1201 [6555]	NOT GIVEN [6555]									VOL					WR [6555]	63.41	0.55		16.57				5.4	6.24	2.36	0.16		1.01	3.57	0.14
[6555]	CONVERGENT MARGIN	LESSER ANTILLES / LESSER ANTILLES / MONTSERRAT / SOUFRIERE HILLS		16.68	16.73	-62.2	-62.23	SAE			s_MVO1202 [6555]	NOT GIVEN [6555]									VOL					WR [6555]	62.65	0.57		16.8				5.75	6.43	2.48	0.16		0.88	3.48	0.14
[6555]	CONVERGENT MARGIN	LESSER ANTILLES / LESSER ANTILLES / MONTSERRAT / SOUFRIERE HILLS		16.68	16.73	-62.2	-62.23	SAE			s_MVO1203 [6555]	NOT GIVEN [6555]									VOL					WR [6555]	61.51	0.61		17.22				5.96	6.89	2.51	0.16		0.93	3.39	0.14
[6555]	CONVERGENT MARGIN	LESSER ANTILLES / LESSER ANTILLES / MONTSERRAT / SOUFRIERE HILLS		16.68	16.73	-62.2	-62.23	SAE			s_OXFORD18654 [6555]	NOT GIVEN [6555]	112000 [6555]	112000 [6555]							VOL					WR [6555]	62.63	0.54		17.26				5.65	5.56	2.46	0.16		1.06	3.88	0.17
[6555]	CONVERGENT MARGIN	LESSER ANTILLES / LESSER ANTILLES / MONTSERRAT / SOUFRIERE HILLS		16.68	16.73	-62.2	-62.23	SAE			s_PB18605 [6555]	NOT GIVEN [6555]									VOL					WR [6555]	59.38	0.63		17.45				6.82	7.09	2.92	0.17		0.92	3.74	0.14
[6555]	CONVERGENT MARGIN	LESSER ANTILLES / LESSER ANTILLES / MONTSERRAT / SOUFRIERE HILLS		16.68	16.73	-62.2	-62.23	SAE			s_PB18610 [6555]	NOT GIVEN [6555]									VOL					WR [6555]	59.7	0.63		17.64				6.84	7.19	2.68	0.18		0.81	3.45	0.13
[6555]	CONVERGENT MARGIN	LESSER ANTILLES / LESSER ANTILLES / MONTSERRAT / SOUFRIERE HILLS		16.68	16.73	-62.2	-62.23	SAE			s_PBMO-02 [6555]	NOT GIVEN [6555]									VOL					WR [6555]	61.99	0.58		17				5.97	6.39	2.48	0.18		1.04	3.56	0.13
[6555]	CONVERGENT MARGIN	LESSER ANTILLES / LESSER ANTILLES / MONTSERRAT / SOUFRIERE HILLS		16.68	16.73	-62.2	-62.23	SAE			s_PBMO-05 [6555]	NOT GIVEN [6555]									VOL					WR [6555]	60.64	0.6		17.51				6.43	6.77	2.68	0.16		0.93	3.41	0.14
[6555]	CONVERGENT MARGIN	LESSER ANTILLES / LESSER ANTILLES / MONTSERRAT / SOUFRIERE HILLS		16.68	16.73	-62.2	-62.23	SAE			s_PBMO-07 [6555]	NOT GIVEN [6555]									VOL					WR [6555]	59.61	0.62		17.64				6.42	7.14	3.01	0.18		0.92	3.61	0.13
[6555]	CONVERGENT MARGIN	LESSER ANTILLES / LESSER ANTILLES / MONTSERRAT / SOUFRIERE HILLS		16.68	16.73	-62.2	-62.23	SAE			s_PBMO-08 [6555]	NOT GIVEN [6555]									VOL					WR [6555]	58.54	0.65		18.08				6.82	7.59	3.18	0.17		0.79	3.29	0.12
[6555]	CONVERGENT MARGIN	LESSER ANTILLES / LESSER ANTILLES / MONTSERRAT / SOUFRIERE HILLS		16.68	16.73	-62.2	-62.23	SAE			s_PBMO-15 [6555]	NOT GIVEN [6555]									VOL					WR [6555]	61.21	0.57		17.34				6.1	6.57	2.48	0.19		0.99	3.74	0.14
[6555]	CONVERGENT MARGIN	LESSER ANTILLES / LESSER ANTILLES / MONTSERRAT / SOUFRIERE HILLS		16.68	16.73	-62.2	-62.23	SAE			s_PBMO-16 [6555]	NOT GIVEN [6555]									VOL					WR [6555]	59.14	0.62		18.05				6.57	7.34	2.9	0.18		0.97	3.36	0.13
[6555]	CONVERGENT MARGIN	LESSER ANTILLES / LESSER ANTILLES / MONTSERRAT / SOUFRIERE HILLS		16.68	16.73	-62.2	-62.23	SAE			s_PBMO-17 [6555]	NOT GIVEN [6555]									VOL					WR [6555]	60.67	0.58		17.47				6.12	6.72	2.59	0.15		1.16	3.71	0.14
[6555]	CONVERGENT MARGIN	LESSER ANTILLES / LESSER ANTILLES / MONTSERRAT / SOUFRIERE HILLS		16.68	16.73	-62.2	-62.23	SAE			s_PBMO-33 [6555]	NOT GIVEN [6555]									VOL					WR [6555]	61.39	0.57		17.41				5.95	6.78	2.51	0.17		0.98	3.45	0.13
[6555]	CONVERGENT MARGIN	LESSER ANTILLES / LESSER ANTILLES / MONTSERRAT / SOUFRIERE HILLS		16.68	16.73	-62.2	-62.23	SAE			s_PBMO-40 [6555]	NOT GIVEN [6555]									VOL					WR [6555]	59.12	0.64		18.04				6.83	7.39	2.73	0.19		0.99	3.19	0.11
[6555]	CONVERGENT MARGIN	LESSER ANTILLES / LESSER ANTILLES / MONTSERRAT / SOUFRIERE HILLS		16.68	16.73	-62.2	-62.23	SAE			s_PBMO-41 [6555]	NOT GIVEN [6555]									VOL					WR [6555]	62.86	0.53		17.04				5.52	6.22	2.31	0.17		1.09	3.52	0.12
[6555]	CONVERGENT MARGIN	LESSER ANTILLES / LESSER ANTILLES / MONTSERRAT / SOUFRIERE HILLS		16.68	16.73	-62.2	-62.23	SAE			s_PBMO-43 [6555]	NOT GIVEN [6555]									VOL					WR [6555]	60.26	0.56		17.65				6.24	7.13	2.81	0.17		0.89	3.46	0.14
[6555]	CONVERGENT MARGIN	LESSER ANTILLES / LESSER ANTILLES / MONTSERRAT / SOUFRIERE HILLS		16.68	16.73	-62.2	-62.23	SAE			s_PBMO-45 [6555]	NOT GIVEN [6555]									VOL					WR [6555]	60.32	0.57		17.38				6.31	7.04	2.89	0.18		0.93	3.52	0.15
[6555]	CONVERGENT MARGIN	LESSER ANTILLES / LESSER ANTILLES / MONTSERRAT / SOUFRIERE HILLS		16.68	16.73	-62.2	-62.23	SAE			s_PBMO-46 [6555]	NOT GIVEN [6555]									VOL					WR [6555]	59.37	0.56		17.78				6.47	7.28	2.89	0.19		0.86	3.7	0.16
[6555]	CONVERGENT MARGIN	LESSER ANTILLES / LESSER ANTILLES / MONTSERRAT / SOUFRIERE HILLS		16.68	16.73	-62.2	-62.23	SAE			s_PBMO-48 [6555]	NOT GIVEN [6555]									VOL					WR [6555]	59.02	0.61		17.99				6.35	7.63	3.06	0.17		0.76	3.58	0.13
[6555]	CONVERGENT MARGIN	LESSER ANTILLES / LESSER ANTILLES / MONTSERRAT / SOUFRIERE HILLS		16.68	16.73	-62.2	-62.23	SAE			s_PBMO-51 [6555]	NOT GIVEN [6555]									VOL					WR [6555]	61.33	0.52		17.43				5.65	6.87	2.69	0.16		0.93	3.67	0.12
[6555]	CONVERGENT MARGIN	LESSER ANTILLES / LESSER ANTILLES / MONTSERRAT / SOUFRIERE HILLS		16.68	16.73	-62.2	-62.23	SAE			s_PBMO-53 [6555]	NOT GIVEN [6555]									VOL					WR [6555]	62.56	0.47		17.15				5.29	6.43	2.45	0.16		1.05	3.73	0.12
[6555]	CONVERGENT MARGIN	LESSER ANTILLES / LESSER ANTILLES / MONTSERRAT / SOUFRIERE HILLS		16.68	16.73	-62.2	-62.23	SAE			s_PBMO-56 [6555]	NOT GIVEN [6555]									VOL					WR [6555]	60.4	0.55		17.47				6.03	7.03	2.91	0.17		1.03	3.61	0.13
[6555]	CONVERGENT MARGIN	LESSER ANTILLES / LESSER ANTILLES / MONTSERRAT / SOUFRIERE HILLS		16.68	16.73	-62.2	-62.23	SAE			s_PBMO-72 [6555]	NOT GIVEN [6555]									VOL					WR [6555]	62.34	0.51		17.07				5.46	6.53	2.43	0.16		1.03	3.72	0.14
[6555]	CONVERGENT MARGIN	LESSER ANTILLES / LESSER ANTILLES / MONTSERRAT / SOUFRIERE HILLS		16.68	16.73	-62.2	-62.23	SAE			s_PBMO-74 [6555]	NOT GIVEN [6555]									VOL					WR [6555]	59.58	0.52		18.54				5.66	7.49	2.64	0.17		0.82	3.83	0.13
[6555]	CONVERGENT MARGIN	LESSER ANTILLES / LESSER ANTILLES / MONTSERRAT / SOUFRIERE HILLS		16.68	16.73	-62.2	-62.23	SAE			s_PBMO-76 [6555]	NOT GIVEN [6555]									VOL					WR [6555]	59.64	0.57		17.99				6.12	7.49	2.96	0.17		0.86	3.38	0.14
[6555]	CONVERGENT MARGIN	LESSER ANTILLES / LESSER ANTILLES / MONTSERRAT / SOUFRIERE HILLS		16.68	16.73	-62.2	-62.23	SAE			s_PBMO-79 [6555]	NOT GIVEN [6555]									VOL					WR [6555]	58.95	0.61		18.06				6.37	7.55	3.14	0.18		0.77	3.52	0.15
[6555]	CONVERGENT MARGIN	LESSER ANTILLES / LESSER ANTILLES / MONTSERRAT / SOUFRIERE HILLS		16.68	16.73	-62.2	-62.23	SAE			s_PBMO-81 [6555]	NOT GIVEN [6555]									VOL					WR [6555]	60.26	0.57		17.58				5.97	7.21	2.94	0.17		0.9	3.58	0.15
[6555]	CONVERGENT MARGIN	LESSER ANTILLES / LESSER ANTILLES / MONTSERRAT / SOUFRIERE HILLS		16.68	16.73	-62.2	-62.23	SAE			s_PBMO-82 [6555]	NOT GIVEN [6555]									VOL					WR [6555]	62.37	0.55		16.81				5.75	6.49	2.62	0.18		1.06	3.38	0.14
[6555]	CONVERGENT MARGIN	LESSER ANTILLES / LESSER ANTILLES / MONTSERRAT / SOUFRIERE HILLS		16.68	16.73	-62.2	-62.23	SAE			s_PBMO-85 [6555]	NOT GIVEN [6555]									VOL					WR [6555]	59.76	0.51		18.11				6.34	7.11	2.7	0.2		0.86	3.5	0.2
[6555]	CONVERGENT MARGIN	LESSER ANTILLES / LESSER ANTILLES / MONTSERRAT / SOUFRIERE HILLS		16.68	16.73	-62.2	-62.23	SAE			s_PBMO-86 [6555]	NOT GIVEN [6555]									VOL					WR [6555]	63.71	0.41		16.89				4.85	6.11	2.37	0.17		1.02	3.82	0.12
[6555]	CONVERGENT MARGIN	LESSER ANTILLES / LESSER ANTILLES / MONTSERRAT / SOUFRIERE HILLS	CASTLE PEAK, NEW LAVA	16.71	16.71	-62.18	-62.18	SAE			s_MVO0040 [6555]	NOT GIVEN [6555]					1	1	1996		VOL					WR [6555]	58.73	0.63		17.76				6.77	7.51	2.89	0.18		0.79	3.85	0.15
[6555]	CONVERGENT MARGIN	LESSER ANTILLES / LESSER ANTILLES / MONTSERRAT / SOUFRIERE HILLS	CASTLE PEAK, NEW LAVA	16.71	16.71	-62.18	-62.18	SAE			s_MVO0045 [6555]	NOT GIVEN [6555]					12	5	1996		VOL					WR [6555]	59.05	0.66		17.61				6.8	7.54	3.08	0.19		0.71	3.45	0.15
[6555]	CONVERGENT MARGIN	LESSER ANTILLES / LESSER ANTILLES / MONTSERRAT / SOUFRIERE HILLS	CASTLE PEAK, NEW LAVA	16.71	16.71	-62.18	-62.18	SAE			s_MVO0050 [6555]	NOT GIVEN [6555]					2	9	1996		VOL					WR [6555]	59.73	0.66		17.29				6.8	7.18	2.98	0.19		0.78	3.48	0.16
[6555]	CONVERGENT MARGIN	LESSER ANTILLES / LESSER ANTILLES / MONTSERRAT / SOUFRIERE HILLS	CASTLE PEAK, NEW LAVA	16.71	16.71	-62.18	-62.18	SAE			s_MVO0051 [6555]	NOT GIVEN [6555]					17	9	1996		VOL					WR [6555]	58.29	0.66		18.39				6.96	7.42	3.04	0.19		0.75	3.39	0.15
[6555]	CONVERGENT MARGIN	LESSER ANTILLES / LESSER ANTILLES / MONTSERRAT / SOUFRIERE HILLS	CASTLE PEAK, NEW LAVA	16.71	16.71	-62.18	-62.18	SAE			s_MVO0056 [6555]	NOT GIVEN [6555]					17	9	1996		VOL					WR [6555]	59.7	0.61		17.88				6.41	7.39	2.72	0.17		0.74	3.52	0.15
[6555]	CONVERGENT MARGIN	LESSER ANTILLES / LESSER ANTILLES / MONTSERRAT / SOUFRIERE HILLS	CASTLE PEAK, NEW LAVA	16.71	16.71	-62.18	-62.18	SAE			s_MVO0094 [6555]	NOT GIVEN [6555]					1	12	1995		VOL					WR [6555]	59.12	0.57		18.43				6.54	7.36	2.77	0.13		0.91	3.3	0.14
[6555]	CONVERGENT MARGIN	LESSER ANTILLES / LESSER ANTILLES / MONTSERRAT / SOUFRIERE HILLS	CASTLE PEAK, NEW LAVA	16.71	16.71	-62.18	-62.18	SAE			s_MVO0098 [6555]	NOT GIVEN [6555]					30	1	1996		VOL					WR [6555]	59.52	0.62		17.77				6.64	7.46	2.83	0.2		0.82	3.26	0.15
[6555]	CONVERGENT MARGIN	LESSER ANTILLES / LESSER ANTILLES / MONTSERRAT / SOUFRIERE HILLS	CASTLE PEAK, NEW LAVA	16.71	16.71	-62.18	-62.18	SAE			s_MVO0160 [6555]	NOT GIVEN [6555]					12	5	1996		VOL					WR [6555]	58.98	0.65		17.76				6.84	7.47	2.75	0.23		0.8	3.61	0.15
[6555]	CONVERGENT MARGIN	LESSER ANTILLES / LESSER ANTILLES / MONTSERRAT / SOUFRIERE HILLS	CASTLE PEAK, NEW LAVA	16.71	16.71	-62.18	-62.18	SAE			s_MVO0171 [6555]	NOT GIVEN [6555]					17	9	1996		VOL					WR [6555]	59.46	0.66		17.34				7.03	7.36	2.86	0.18		0.77	3.45	0.11
[6555]	CONVERGENT MARGIN	LESSER ANTILLES / LESSER ANTILLES / MONTSERRAT / SOUFRIERE HILLS	CASTLE PEAK, NEW LAVA	16.71	16.71	-62.18	-62.18	SAE			s_MVO0175 [6555]	NOT GIVEN [6555]									VOL					WR [6555]	58.05	0.68		17.93				7.12	7.97	3.29	0.18		0.6	3.23	0.15
[6555]	CONVERGENT MARGIN	LESSER ANTILLES / LESSER ANTILLES / MONTSERRAT / SOUFRIERE HILLS	CASTLE PEAK, NEW LAVA	16.71	16.71	-62.18	-62.18	SAE			s_MVO0189 [6555]	NOT GIVEN [6555]					20	1	1997		VOL					WR [6555]	59.52	0.63		17.25				6.9	7.62	3.06	0.19		0.72	3.22	0.13
[6555]	CONVERGENT MARGIN	LESSER ANTILLES / LESSER ANTILLES / MONTSERRAT / SOUFRIERE HILLS	CASTLE PEAK, NEW LAVA	16.71	16.71	-62.18	-62.18	SAE			s_MVO0206 [6555]	NOT GIVEN [6555]					6	4	1997		VOL					WR [6555]	58.42	0.66		18.06				6.93	7.78	3.1	0.18		0.62	3.34	0.15
[6555]	CONVERGENT MARGIN	LESSER ANTILLES / LESSER ANTILLES / MONTSERRAT / SOUFRIERE HILLS	CASTLE PEAK, NEW LAVA	16.71	16.71	-62.18	-62.18	SAE			s_MVO0216 [6555]	NOT GIVEN [6555]					27	5	1997		VOL					WR [6555]	59.23	0.58		18.04				6.37	7.54	2.8	0.17		0.75	3.66	0.14
[6555]	CONVERGENT MARGIN	LESSER ANTILLES / LESSER ANTILLES / MONTSERRAT / SOUFRIERE HILLS	CASTLE PEAK, NEW LAVA	16.71	16.71	-62.18	-62.18	SAE			s_MVO0234 [6555]	NOT GIVEN [6555]					3	7	1997		VOL					WR [6555]	58.69	0.6		18.64				6.33	7.73	2.75	0.17		0.75	3.5	0.14
[6555]	CONVERGENT MARGIN	LESSER ANTILLES / LESSER ANTILLES / MONTSERRAT / SOUFRIERE HILLS	CASTLE PEAK, NEW LAVA	16.71	16.71	-62.18	-62.18	SAE			s_MVO0241 [6555]	NOT GIVEN [6555]					25	6	1997		VOL					WR [6555]	59.09	0.62		17.81				6.63	7.53	3.02	0.18		0.73	3.5	0.15
[6555]	CONVERGENT MARGIN	LESSER ANTILLES / LESSER ANTILLES / MONTSERRAT / SOUFRIERE HILLS	CASTLE PEAK, NEW LAVA	16.71	16.71	-62.18	-62.18	SAE			s_MVO0243 [6555]	NOT GIVEN [6555]					12	8	1997		VOL					WR [6555]	59.83	0.55		17.77				6.18	7.69	2.51	0.19		0.75	3.69	0.16
[6555]	CONVERGENT MARGIN	LESSER ANTILLES / LESSER ANTILLES / MONTSERRAT / SOUFRIERE HILLS	CASTLE PEAK, NEW LAVA	16.71	16.71	-62.18	-62.18	SAE			s_MVO0288 [6555]	NOT GIVEN [6555]					21	9	1997		VOL					WR [6555]	60.68	0.59		17.29				6.34	7.19	2.56	0.18		0.94	3.36	0.15
[6555]	CONVERGENT MARGIN	LESSER ANTILLES / LESSER ANTILLES / MONTSERRAT / SOUFRIERE HILLS	CASTLE PEAK, NEW LAVA	16.71	16.71	-62.18	-62.18	SAE			s_MVO0292 [6555]	NOT GIVEN [6555]					4	10	1997		VOL					WR [6555]	59	0.61		17.7				6.54	7.59	2.82	0.18		0.84	3.85	0.15
[6555]	CONVERGENT MARGIN	LESSER ANTILLES / LESSER ANTILLES / MONTSERRAT / SOUFRIERE HILLS	CASTLE PEAK, NEW LAVA	16.71	16.71	-62.18	-62.18	SAE			s_MVO0327 [6555]	NOT GIVEN [6555]					26	12	1997		VOL					WR [6555]	58.78	0.63		18.28				6.65	7.33	2.99	0.19		0.74	3.52	0.15
[6555]	CONVERGENT MARGIN	LESSER ANTILLES / LESSER ANTILLES / MONTSERRAT / SOUFRIERE HILLS	CASTLE PEAK, NEW LAVA	16.71	16.71	-62.18	-62.18	SAE			s_MVO0665D [6555]	NOT GIVEN [6555]					26	12	1997		VOL					WR [6555]	59.76	0.57		17.64				6.33	7.4	2.67	0.17		0.84	3.79	0.14
[6555]	CONVERGENT MARGIN	LESSER ANTILLES / LESSER ANTILLES / MONTSERRAT / SOUFRIERE HILLS	CASTLE PEAK, NEW LAVA	16.71	16.71	-62.18	-62.18	SAE			s_MVO0665L [6555]	NOT GIVEN [6555]					26	12	1997		VOL					WR [6555]	60.28	0.57		16.8				6.52	7.18	2.85	0.18		0.87	3.87	0.15
[6555]	CONVERGENT MARGIN	LESSER ANTILLES / LESSER ANTILLES / MONTSERRAT / SOUFRIERE HILLS	CASTLE PEAK, NEW LAVA	16.71	16.71	-62.18	-62.18	SAE			s_MVO0693A [6555]	NOT GIVEN [6555]					10	1	1997		VOL					WR [6555]	58.56	0.64		17.68				7.06	7.74	2.94	0.17		0.78	3.47	0.15
[6555]	CONVERGENT MARGIN	LESSER ANTILLES / LESSER ANTILLES / MONTSERRAT / SOUFRIERE HILLS	CASTLE PEAK, NEW LAVA	16.71	16.71	-62.18	-62.18	SAE			s_MVO0693B [6555]	NOT GIVEN [6555]					10	1	1997		VOL					WR [6555]	61.49	0.5		17.27				5.66	7.01	2.37	0.16		0.91	3.87	0.13
[6555]	CONVERGENT MARGIN	LESSER ANTILLES / LESSER ANTILLES / MONTSERRAT / SOUFRIERE HILLS	CASTLE PEAK, NEW LAVA	16.71	16.71	-62.18	-62.18	SAE			s_MVO0694D [6555]	NOT GIVEN [6555]					10	1	1997		VOL					WR [6555]	59.07	0.56		17.92				6.69	7.5	2.83	0.18		0.76	3.61	0.14
[6555]	CONVERGENT MARGIN	LESSER ANTILLES / LESSER ANTILLES / MONTSERRAT / SOUFRIERE HILLS	CASTLE PEAK, NEW LAVA	16.71	16.71	-62.18	-62.18	SAE			s_MVO0694L [6555]	NOT GIVEN [6555]					10	1	1997		VOL					WR [6555]	59.07	0.58		17.54				6.86	7.45	3.02	0.18		0.8	3.61	0.14
[6555]	CONVERGENT MARGIN	LESSER ANTILLES / LESSER ANTILLES / MONTSERRAT / SOUFRIERE HILLS	CASTLE PEAK, NEW LAVA	16.71	16.71	-62.18	-62.18	SAE			s_MVO0711 [6555]	NOT GIVEN [6555]					3	7	1998		VOL					WR [6555]	59.39	0.57		17.49				6.78	7.34	2.88	0.18		0.82	3.64	0.15
[6555]	CONVERGENT MARGIN	LESSER ANTILLES / LESSER ANTILLES / MONTSERRAT / SOUFRIERE HILLS	CASTLE PEAK, NEW LAVA	16.71	16.71	-62.18	-62.18	SAE			s_MVO1003 [6555]	NOT GIVEN [6555]					3	7	1998		VOL					WR [6555]	57.95	0.61		17.98				7.16	7.82	3.05	0.18		0.73	3.55	0.15
[6555]	CONVERGENT MARGIN	LESSER ANTILLES / LESSER ANTILLES / MONTSERRAT / SOUFRIERE HILLS	CASTLE PEAK, NEW LAVA	16.71	16.71	-62.18	-62.18	SAE			s_MVO1004 [6555]	NOT GIVEN [6555]					3	7	1998		VOL					WR [6555]	59.31	0.54		17.93				6.6	7.39	2.77	0.18		0.8	3.61	0.14
[6555]	CONVERGENT MARGIN	LESSER ANTILLES / LESSER ANTILLES / MONTSERRAT / SOUFRIERE HILLS	CASTLE PEAK, NEW LAVA	16.71	16.71	-62.18	-62.18	SAE			s_MVO1063 [6555]	NOT GIVEN [6555]					5	11	1998		VOL					WR [6555]	58.88	0.61		17.9				6.79	7.54	3	0.18		0.73	3.47	0.15
[6555]	CONVERGENT MARGIN	LESSER ANTILLES / LESSER ANTILLES / MONTSERRAT / SOUFRIERE HILLS	CASTLE PEAK, NEW LAVA	16.71	16.71	-62.18	-62.18	SAE			s_MVO1072 [6555]	NOT GIVEN [6555]					12	11	1998		VOL					WR [6555]	59.41	0.61		17.78				6.61	7.46	2.72	0.17		0.81	3.56	0.15
[6555]	CONVERGENT MARGIN	LESSER ANTILLES / LESSER ANTILLES / MONTSERRAT / SOUFRIERE HILLS	CASTLE PEAK, NEW LAVA	16.71	16.71	-62.18	-62.18	SAE			s_MVO1078 [6555]	NOT GIVEN [6555]					14	12	1998		VOL					WR [6555]	62.03	0.54		17.19				5.7	6.49	2.35	0.16		1.03	3.74	0.14
[6555]	CONVERGENT MARGIN	LESSER ANTILLES / LESSER ANTILLES / MONTSERRAT / SOUFRIERE HILLS	CASTLE PEAK, NEW LAVA	16.71	16.71	-62.18	-62.18	SAE			s_MVO1090A [6555]	NOT GIVEN [6555]					1	3	1999		VOL					WR [6555]	58.57	0.62		17.98				6.87	7.63	2.98	0.18		0.81	3.44	0.15
[6555]	CONVERGENT MARGIN	LESSER ANTILLES / LESSER ANTILLES / MONTSERRAT / SOUFRIERE HILLS	CASTLE PEAK, NEW LAVA	16.71	16.71	-62.18	-62.18	SAE			s_MVO1091B [6555]	NOT GIVEN [6555]					1	4	1999		VOL					WR [6555]	58.59	0.61		17.94				6.77	7.69	3.05	0.18		0.78	3.5	0.15
[6555]	CONVERGENT MARGIN	LESSER ANTILLES / LESSER ANTILLES / MONTSERRAT / SOUFRIERE HILLS	CASTLE PEAK, NEW LAVA	16.71	16.71	-62.18	-62.18	SAE			s_MVO1091C [6555]	NOT GIVEN [6555]					1	4	1999		VOL					WR [6555]	58.93	0.61		17.9				6.76	7.5	2.92	0.18		0.82	3.5	0.15
[6555]	CONVERGENT MARGIN	LESSER ANTILLES / LESSER ANTILLES / MONTSERRAT / SOUFRIERE HILLS	CASTLE PEAK, NEW LAVA	16.71	16.71	-62.18	-62.18	SAE			s_MVO1122 [6555]	NOT GIVEN [6555]					23	10	1999		VOL					WR [6555]	58.15	0.65		17.96				6.86	7.73	2.99	0.18		0.79	3.79	0.15
[6555]	CONVERGENT MARGIN	LESSER ANTILLES / LESSER ANTILLES / MONTSERRAT / SOUFRIERE HILLS	CASTLE PEAK, NEW LAVA	16.71	16.71	-62.18	-62.18	SAE			s_MVO1174 [6555]	NOT GIVEN [6555]					26	12	1997		VOL					WR [6555]	60.25	0.58		17.25				6.43	7.12	2.57	0.17		0.98	3.77	0.15
[6555]	CONVERGENT MARGIN	LESSER ANTILLES / LESSER ANTILLES / MONTSERRAT / SOUFRIERE HILLS	CASTLE PEAK, NEW LAVA	16.71	16.71	-62.18	-62.18	SAE			s_MVO1210 [6555]	NOT GIVEN [6555]					22	2	2001		VOL					WR [6555]	57.15	0.69		18.11				7.13	8.26	3.1	0.18		0.78	3.65	0.17
[6555]	CONVERGENT MARGIN	LESSER ANTILLES / LESSER ANTILLES / MONTSERRAT / SOUFRIERE HILLS	CASTLE PEAK, NEW LAVA	16.71	16.71	-62.18	-62.18	SAE			s_MVO1211 [6555]	NOT GIVEN [6555]					22	2	2001		VOL					WR [6555]	57.27	0.67		18.14				7	8.34	2.98	0.18		0.78	3.69	0.16
[6555]	CONVERGENT MARGIN	LESSER ANTILLES / LESSER ANTILLES / MONTSERRAT / SOUFRIERE HILLS	CASTLE PEAK, NEW LAVA	16.71	16.71	-62.18	-62.18	SAE			s_MVO1212 [6555]	NOT GIVEN [6555]					22	2	2001		VOL					WR [6555]	61	0.57		17.44				5.79	7.02	2.22	0.17		0.95	4.02	0.16
[6555]	CONVERGENT MARGIN	LESSER ANTILLES / LESSER ANTILLES / MONTSERRAT / SOUFRIERE HILLS	CASTLE PEAK, NEW LAVA	16.71	16.71	-62.18	-62.18	SAE			s_MVO1214 [6555]	NOT GIVEN [6555]					25	2	2001		VOL					WR [6555]	58.35	0.65		17.84				6.71	7.82	2.88	0.18		0.86	3.8	0.16
[6555]	CONVERGENT MARGIN	LESSER ANTILLES / LESSER ANTILLES / MONTSERRAT / SOUFRIERE HILLS	CASTLE PEAK, NEW LAVA	16.71	16.71	-62.18	-62.18	SAE			s_MVO1215 [6555]	NOT GIVEN [6555]					25	2	2001		VOL					WR [6555]	58.39	0.64		18				6.62	7.87	2.78	0.18		0.83	3.79	0.16
[6555]	CONVERGENT MARGIN	LESSER ANTILLES / LESSER ANTILLES / MONTSERRAT		16.67	16.82	-62.17	-62.23	SAE			s_MVO0060 [6555]	NOT GIVEN [6555]					1	5	1996		VOL					WR [6555]	54.76	0.78		18.76				8.37	9	3.48	0.2		0.63	2.95	0.15
[6555]	CONVERGENT MARGIN	LESSER ANTILLES / LESSER ANTILLES / MONTSERRAT		16.67	16.82	-62.17	-62.23	SAE			s_MVO0063 [6555]	NOT GIVEN [6555]					1	5	1996		VOL					WR [6555]	55.64	0.75		18.27				8.13	8.54	3.4	0.19		0.61	3.41	0.16
[6555]	CONVERGENT MARGIN	LESSER ANTILLES / LESSER ANTILLES / MONTSERRAT		16.67	16.82	-62.17	-62.23	SAE			s_MVO0093A [6555]	NOT GIVEN [6555]							3955		VOL					WR [6555]	54.96	0.82		20.01				9.12	8.27	3.78	0.22		0.42	1.19	0.19
[6555]	CONVERGENT MARGIN	LESSER ANTILLES / LESSER ANTILLES / MONTSERRAT		16.67	16.82	-62.17	-62.23	SAE			s_MVO0161-1 [6555]	NOT GIVEN [6555]									VOL					WR [6555]	54.89	0.78		18.61				8.1	8.72	3.45	0.22		0.65	3.56	0.14
[6555]	CONVERGENT MARGIN	LESSER ANTILLES / LESSER ANTILLES / MONTSERRAT		16.67	16.82	-62.17	-62.23	SAE			s_MVO0163A [6555]	NOT GIVEN [6555]					1	12	1995		VOL					WR [6555]	54.01	0.89		18.68				8.79	8.9	3.7	0.23		0.54	3.07	0.22
[6555]	CONVERGENT MARGIN	LESSER ANTILLES / LESSER ANTILLES / MONTSERRAT		16.67	16.82	-62.17	-62.23	SAE			s_MVO0163B-1 [6555]	NOT GIVEN [6555]					1	12	1995		VOL					WR [6555]	54.48	0.72		19.41				7.27	9.21	3.67	0.17		0.74	3.42	0.11
[6555]	CONVERGENT MARGIN	LESSER ANTILLES / LESSER ANTILLES / MONTSERRAT		16.67	16.82	-62.17	-62.23	SAE			s_MVO0163B-2 [6555]	NOT GIVEN [6555]					1	12	1995		VOL					WR [6555]	53.8	0.9		18.53				8.8	8.74	3.8	0.29		0.52	3.43	0.22
[6555]	CONVERGENT MARGIN	LESSER ANTILLES / LESSER ANTILLES / MONTSERRAT		16.67	16.82	-62.17	-62.23	SAE			s_MVO0164 [6555]	NOT GIVEN [6555]					1	12	1995		VOL					WR [6555]	53.77	0.83		18.6				8.49	9.52	3.82	0.21		0.64	3.07	0.12
[6555]	CONVERGENT MARGIN	LESSER ANTILLES / LESSER ANTILLES / MONTSERRAT		16.67	16.82	-62.17	-62.23	SAE			s_MVO0165 [6555]	NOT GIVEN [6555]					1	12	1995		VOL					WR [6555]	54.3	0.76		18.59				8.87	8.71	3.62	0.21		0.77	3.05	0.14
[6555]	CONVERGENT MARGIN	LESSER ANTILLES / LESSER ANTILLES / MONTSERRAT		16.67	16.82	-62.17	-62.23	SAE			s_MVO0488 [6555]	NOT GIVEN [6555]					21	9	1997		VOL					WR [6555]	51.54	0.83		18.97				9.3	10.18	4.58	0.21		0.5	2.73	0.13
[6555]	CONVERGENT MARGIN	LESSER ANTILLES / LESSER ANTILLES / MONTSERRAT		16.67	16.82	-62.17	-62.23	SAE			s_MVO0530 [6555]	NOT GIVEN [6555]					1	10	1997		VOL					WR [6555]	51.6	0.8		19.65				9.17	10.02	4.3	0.19		0.53	2.57	0.15
[6555]	CONVERGENT MARGIN	LESSER ANTILLES / LESSER ANTILLES / MONTSERRAT		16.67	16.82	-62.17	-62.23	SAE			s_MVO0531 [6555]	NOT GIVEN [6555]					1	10	1997		VOL					WR [6555]	52.82	0.83		19.66				8.36	9.69	4.3	0.2		0.57	2.5	0.13
[6555]	CONVERGENT MARGIN	LESSER ANTILLES / LESSER ANTILLES / MONTSERRAT		16.67	16.82	-62.17	-62.23	SAE			s_MVO0532 [6555]	NOT GIVEN [6555]					1	10	1997		VOL					WR [6555]	52.21	0.87		19.31				9.1	9.68	4.31	0.2		0.41	2.74	0.15
[6555]	CONVERGENT MARGIN	LESSER ANTILLES / LESSER ANTILLES / MONTSERRAT		16.67	16.82	-62.17	-62.23	SAE			s_MVO0545 [6555]	NOT GIVEN [6555]					1	10	1997		VOL					WR [6555]	50.44	0.91		20.02				9.39	10.36	4.48	0.21		0.41	2.59	0.14
[6555]	CONVERGENT MARGIN	LESSER ANTILLES / LESSER ANTILLES / MONTSERRAT		16.67	16.82	-62.17	-62.23	SAE			s_MVO0551 [6555]	NOT GIVEN [6555]					1	10	1997		VOL					WR [6555]	51.47	0.78		19.5				9.06	10.26	4.24	0.23		0.43	2.88	0.13
[6555]	CONVERGENT MARGIN	LESSER ANTILLES / LESSER ANTILLES / MONTSERRAT		16.67	16.82	-62.17	-62.23	SAE			s_MVO0558 [6555]	NOT GIVEN [6555]					1	10	1997		VOL					WR [6555]	49.68	1.16		20.2				9.08	10.6	4.98	0.19		0.32	2.65	0.14
[6555]	CONVERGENT MARGIN	LESSER ANTILLES / LESSER ANTILLES / MONTSERRAT		16.67	16.82	-62.17	-62.23	SAE			s_MVO0560 [6555]	NOT GIVEN [6555]					1	10	1997		VOL					WR [6555]	53.68	0.83		19.74				8.65	9.61	3.95	0.22		0.49	1.74	0.12
[6555]	CONVERGENT MARGIN	LESSER ANTILLES / LESSER ANTILLES / MONTSERRAT		16.67	16.82	-62.17	-62.23	SAE			s_MVO0561 [6555]	NOT GIVEN [6555]					1	10	1997		VOL					WR [6555]	51.24	0.89		20.21				8.79	10.06	4.46	0.21		0.46	2.56	0.14
[6555]	CONVERGENT MARGIN	LESSER ANTILLES / LESSER ANTILLES / MONTSERRAT		16.67	16.82	-62.17	-62.23	SAE			s_MVO0563 [6555]	NOT GIVEN [6555]					1	10	1997		VOL					WR [6555]	52.07	0.9		19.2				8.87	10.12	4.85	0.19		0.33	2.33	0.17
[6555]	CONVERGENT MARGIN	LESSER ANTILLES / LESSER ANTILLES / MONTSERRAT		16.67	16.82	-62.17	-62.23	SAE			s_MVO0564 [6555]	NOT GIVEN [6555]					1	10	1997		VOL					WR [6555]	53.8	0.8		18.93				8.18	9.63	3.68	0.19		0.62	3.14	0.12
[6555]	CONVERGENT MARGIN	LESSER ANTILLES / LESSER ANTILLES / MONTSERRAT		16.67	16.82	-62.17	-62.23	SAE			s_MVO0570 [6555]	NOT GIVEN [6555]					1	10	1997		VOL					WR [6555]	49.66	0.87		19.58				9.79	10.86	4.73	0.22		0.35	2.76	0.09
[6555]	CONVERGENT MARGIN	LESSER ANTILLES / LESSER ANTILLES / MONTSERRAT		16.67	16.82	-62.17	-62.23	SAE			s_MVO0571 [6555]	NOT GIVEN [6555]					1	10	1997		VOL					WR [6555]	54.09	0.82		19.71				8.66	9.01	4.05	0.2		0.47	1.89	0.15
[6555]	CONVERGENT MARGIN	LESSER ANTILLES / LESSER ANTILLES / MONTSERRAT		16.67	16.82	-62.17	-62.23	SAE			s_MVO0572 [6555]	NOT GIVEN [6555]					1	10	1997		VOL					WR [6555]	51.44	0.83		18.73				9.2	10.46	4.63	0.19		0.45	2.93	0.14
[6555]	CONVERGENT MARGIN	LESSER ANTILLES / LESSER ANTILLES / MONTSERRAT		16.67	16.82	-62.17	-62.23	SAE			s_MVO0580 [6555]	NOT GIVEN [6555]					15	9	1997		VOL					WR [6555]	50.15	0.89		19.14				9.65	10.71	4.72	0.27		0.44	2.81	0.16
[6555]	CONVERGENT MARGIN	LESSER ANTILLES / LESSER ANTILLES / MONTSERRAT		16.67	16.82	-62.17	-62.23	SAE			s_MVO0589 [6555]	NOT GIVEN [6555]					15	9	1997		VOL					WR [6555]	52.66	0.83		19.04				8.83	9.96	4.07	0.2		0.51	2.76	0.17
[6555]	CONVERGENT MARGIN	LESSER ANTILLES / LESSER ANTILLES / MONTSERRAT		16.67	16.82	-62.17	-62.23	SAE			s_MVO0663 [6555]	NOT GIVEN [6555]					26	12	1997		VOL					WR [6555]	51.78	0.8		19.02				9.51	9.84	4.14	0.2		0.75	2.75	0.15
[6555]	CONVERGENT MARGIN	LESSER ANTILLES / LESSER ANTILLES / MONTSERRAT		16.67	16.82	-62.17	-62.23	SAE			s_MVO0675 [6555]	NOT GIVEN [6555]					21	9	1997		VOL					WR [6555]	51.78	0.76		19.93				8.22	10.5	4.48	0.17		0.5	2.64	0.11
[6555]	CONVERGENT MARGIN	LESSER ANTILLES / LESSER ANTILLES / MONTSERRAT		16.67	16.82	-62.17	-62.23	SAE			s_MVO0679 [6555]	NOT GIVEN [6555]					21	9	1997		VOL					WR [6555]	50.58	0.82		19.47				9.33	10.39	4.75	0.18		0.52	2.8	0.13
[6555]	CONVERGENT MARGIN	LESSER ANTILLES / LESSER ANTILLES / MONTSERRAT		16.67	16.82	-62.17	-62.23	SAE			s_MVO0682 [6555]	NOT GIVEN [6555]					21	9	1997		VOL					WR [6555]	52.91	0.76		19.53				8.64	9.38	4.09	0.19		0.55	2.82	0.16
[6555]	CONVERGENT MARGIN	LESSER ANTILLES / LESSER ANTILLES / MONTSERRAT		16.67	16.82	-62.17	-62.23	SAE			s_MVO1133 [6555]	NOT GIVEN [6555]					21	9	1997		VOL					WR [6555]	49.22	0.84		20.08				9.62	10.62	4.92	0.2		0.36	2.93	0.13
[6555]	CONVERGENT MARGIN	LESSER ANTILLES / LESSER ANTILLES / MONTSERRAT / SOUFRIERE HILLS	CASTLE PEAK, NEW LAVA	16.71	16.71	-62.18	-62.18	SAE			s_MVO1227-1 [6555]	ANDESITE [6555]									VOL					WR [6555]	60.27	0.61		17.49				6.08	7.2	2.55	0.17		0.9	3.91	0.14
[6555]	CONVERGENT MARGIN	LESSER ANTILLES / LESSER ANTILLES / MONTSERRAT / SOUFRIERE HILLS	CASTLE PEAK, NEW LAVA	16.71	16.71	-62.18	-62.18	SAE			s_MVO1227-2 [6555]	ANDESITE [6555]									VOL					WR [6555]	59.78	0.64		17.62				6.28	7.29	2.56	0.17		0.9	3.92	0.14
[6555]	CONVERGENT MARGIN	LESSER ANTILLES / LESSER ANTILLES / MONTSERRAT / SOUFRIERE HILLS	CASTLE PEAK, NEW LAVA	16.71	16.71	-62.18	-62.18	SAE			s_MVO1227-3 [6555]	ANDESITE [6555]									VOL					WR [6555]	59.9	0.63		17.52				6.3	7.3	2.57	0.17		0.89	3.89	0.14
[6555]	CONVERGENT MARGIN	LESSER ANTILLES / LESSER ANTILLES / MONTSERRAT / SOUFRIERE HILLS	CASTLE PEAK, NEW LAVA	16.71	16.71	-62.18	-62.18	SAE			s_MVO1227-4 [6555]	ANDESITE [6555]									VOL					WR [6555]	59.88	0.65		17.36				6.42	7.35	2.73	0.17		0.8	3.79	0.14
[6555]	CONVERGENT MARGIN	LESSER ANTILLES / LESSER ANTILLES / MONTSERRAT / SOUFRIERE HILLS	CASTLE PEAK, NEW LAVA	16.71	16.71	-62.18	-62.18	SAE			s_MVO1227-5 [6555]	ANDESITE [6555]									VOL					WR [6555]	59.98	0.63		17.51				6.31	7.26	2.54	0.17		0.89	3.88	0.14
[6555]	CONVERGENT MARGIN	LESSER ANTILLES / LESSER ANTILLES / MONTSERRAT / SOUFRIERE HILLS	CASTLE PEAK, NEW LAVA	16.71	16.71	-62.18	-62.18	SAE			s_MVO1227-6 [6555]	ANDESITE [6555]									VOL					WR [6555]	59.74	0.65		17.1				6.67	7.31	2.83	0.18		0.86	3.77	0.15
[6555]	CONVERGENT MARGIN	LESSER ANTILLES / LESSER ANTILLES / MONTSERRAT / SOUFRIERE HILLS	CASTLE PEAK, NEW LAVA	16.71	16.71	-62.18	-62.18	SAE			s_MVO1227-7 [6555]	ANDESITE [6555]									VOL					WR [6555]	60.2	0.62		17.54				6.15	7.2	2.45	0.17		0.9	3.93	0.14
[6555]	CONVERGENT MARGIN	LESSER ANTILLES / LESSER ANTILLES / MONTSERRAT / SOUFRIERE HILLS	CASTLE PEAK, NEW LAVA	16.71	16.71	-62.18	-62.18	SAE			s_MVO1227-8 [6555]	ANDESITE [6555]									VOL					WR [6555]	59.69	0.65		17.46				6.44	7.37	2.65	0.17		0.86	3.86	0.14
[6555]	CONVERGENT MARGIN	LESSER ANTILLES / LESSER ANTILLES / MONTSERRAT / SOUFRIERE HILLS	CASTLE PEAK, NEW LAVA	16.71	16.71	-62.18	-62.18	SAE			s_MVO1227-9 [6555]	ANDESITE [6555]									VOL					WR [6555]	59.73	0.64		17.55				6.34	7.41	2.61	0.17		0.87	3.84	0.14
[6555]	CONVERGENT MARGIN	LESSER ANTILLES / LESSER ANTILLES / MONTSERRAT / SOUFRIERE HILLS	CASTLE PEAK, NEW LAVA	16.71	16.71	-62.18	-62.18	SAE			s_MVO1227-10 [6555]	ANDESITE [6555]									VOL					WR [6555]	59.57	0.66		17.46				6.5	7.38	2.66	0.17		0.85	3.87	0.14
[6555]	CONVERGENT MARGIN	LESSER ANTILLES / LESSER ANTILLES / MONTSERRAT / SOUFRIERE HILLS	CASTLE PEAK, NEW LAVA	16.71	16.71	-62.18	-62.18	SAE			s_MVO1227-11 [6555]	ANDESITE [6555]									VOL					WR [6555]	59.59	0.66		17.53				6.49	7.31	2.62	0.17		0.89	3.87	0.14
[6555]	CONVERGENT MARGIN	LESSER ANTILLES / LESSER ANTILLES / MONTSERRAT / SOUFRIERE HILLS	CASTLE PEAK, NEW LAVA	16.71	16.71	-62.18	-62.18	SAE			s_MVO1227-12 [6555]	ANDESITE [6555]									VOL					WR [6555]	59.15	0.67		17.33				6.74	7.56	2.82	0.18		0.86	3.8	0.14
[6555][4255][11950]	CONVERGENT MARGIN	LESSER ANTILLES / LESSER ANTILLES / MONTSERRAT / SOUFRIERE HILLS		16.72	16.72	-62.18	-62.18	SAE	915	915	s_MVO0025 [6555] / s_MVO25 [4255]	NOT GIVEN [6555] / ANDESITE [4255]	350 [4255]			QUATERNARY [4255]					VOL					WR [6555]	59.45	0.59		17.19		7.79		7.01	7.68	2.73	0.18		0.78	3.48	0.14	0.06
[6555][4255][11950]	CONVERGENT MARGIN	LESSER ANTILLES / LESSER ANTILLES / MONTSERRAT / SOUFRIERE HILLS		16.72	16.72	-62.18	-62.18	SAE	915	915	s_MVO0026 [6555] / s_MVO26 [4255]	NOT GIVEN [6555] / ANDESITE [11950]	350 [4255]			QUATERNARY [4255]					VOL					WR [6555]	50.64	0.88		19.73		10.61		9.56	10.11	4.5	0.21		0.47	2.7	0.15	0.12
[6555][4255]	CONVERGENT MARGIN	LESSER ANTILLES / LESSER ANTILLES / MONTSERRAT / SOUFRIERE HILLS		16.72	16.72	-62.18	-62.18	SAE	915	915	s_MVO0037 [6555] / s_MVO37 [4255]	NOT GIVEN [6555]	0.00037 [4255]			QUATERNARY [4255]					VOL					WR [6555]	62.61	0.55		17.27		6.17		5.52	6.53	2.36	0.16		0.79	3.46	0.14
[6555][4255][6559]	CONVERGENT MARGIN	LESSER ANTILLES / LESSER ANTILLES / MONTSERRAT / SOUFRIERE HILLS		16.72	16.72	-62.18	-62.18	SAE	915	915	s_MVO0047 [6555] / s_MVO47 [4255]	NOT GIVEN [6555] / ANDESITE [4255]									VOL					WR [6555] / GL [6559]	59.95	0.65		17.24		7.42		6.66	7.37	2.96	0.18		0.77	3.34	0.14								0.24
[6555][4255][4230][6559]	CONVERGENT MARGIN	LESSER ANTILLES / LESSER ANTILLES / MONTSERRAT / SOUFRIERE HILLS		16.72	16.72	-62.18	-62.18	SAE	915	915	s_MVO0034 [6555] / s_MVO34 [4255]	NOT GIVEN [6555] / ANDESITE [4255]									VOL					WR [6555] / GL [4230]	58.71	0.63		18.16		7.5	6.89	6.7	7.52	2.89	0.19		0.76	3.55	0.15								0.17
[6555][4255]	CONVERGENT MARGIN	LESSER ANTILLES / LESSER ANTILLES / MONTSERRAT / SOUFRIERE HILLS		16.72	16.72	-62.18	-62.18	SAE	915	915	s_MVO0061 [6555] / s_MVO061 [4255]	NOT GIVEN [6555]						5	1996		VOL					WR [6555]	51.45	0.86		19.47		10.14		9.09	10.07	4.56	0.2		0.47	2.68	0.14
[6555][4255]	CONVERGENT MARGIN	LESSER ANTILLES / LESSER ANTILLES / MONTSERRAT / SOUFRIERE HILLS		16.72	16.72	-62.18	-62.18	SAE	915	915	s_MVO0062 [6555] / s_MVO62 [4255]	NOT GIVEN [6555]							1996		VOL					WR [6555]	50.52	0.84		19.97		10.44		9.39	10.24	4.54	0.21		0.35	2.74	0.16
[6555][4255]	CONVERGENT MARGIN	LESSER ANTILLES / LESSER ANTILLES / MONTSERRAT / SOUFRIERE HILLS		16.72	16.72	-62.18	-62.18	SAE	915	915	s_MVO0107 [6555] / s_MVO107 [4255]	NOT GIVEN [6555]						10	1996		VOL					WR [6555]	53.83	0.71		18.86		9.37		8.48	9.38	3.76	0.19		0.77	2.93	0.14
[6555][4255]	CONVERGENT MARGIN	LESSER ANTILLES / LESSER ANTILLES / MONTSERRAT / SOUFRIERE HILLS		16.72	16.72	-62.18	-62.18	SAE	915	915	s_MVO0108 [6555] / s_MVO108 [4255]	NOT GIVEN [6555]						10	1996		VOL					WR [6555]	55.01	0.72		18.36		9.38		8.45	9.15	3.56	0.18		0.72	2.75	0.15
[6555][4255]	CONVERGENT MARGIN	LESSER ANTILLES / LESSER ANTILLES / MONTSERRAT / SOUFRIERE HILLS		16.72	16.72	-62.18	-62.18	SAE	915	915	s_MVO0112 [6555] / s_MVO112 [4255]	NOT GIVEN [6555]						10	1996		VOL					WR [6555]	53.57	0.8		18.43		9.85		8.85	9.28	3.86	0.2		0.62	3.31	0.1
[6555][4255]	CONVERGENT MARGIN	LESSER ANTILLES / LESSER ANTILLES / MONTSERRAT / SOUFRIERE HILLS		16.72	16.72	-62.18	-62.18	SAE	915	915	s_MVO0115 [6555] / s_MVO115 [4255]	NOT GIVEN [6555]						10	1996		VOL					WR [6555]	52.8	0.76		19.09		9.53		8.59	9.68	4.18	0.18		0.52	3.1	0.13
[6555][4255]	CONVERGENT MARGIN	LESSER ANTILLES / LESSER ANTILLES / MONTSERRAT / SOUFRIERE HILLS		16.72	16.72	-62.18	-62.18	SAE	915	915	s_MVO0231 [6555] / s_MVO231 [4255]	NOT GIVEN [6555] / ANDESITE [4255]						7	1997		VOL					WR [6555]	58.83	0.63		17.91		7.35		6.58	7.61	3.03	0.18		0.72	3.64	0.14
[6555][4255]	CONVERGENT MARGIN	LESSER ANTILLES / LESSER ANTILLES / MONTSERRAT / SOUFRIERE HILLS		16.72	16.72	-62.18	-62.18	SAE	915	915	s_MVO0237 [6555] / s_MVO237 [4255]	NOT GIVEN [6555] / ANDESITE [4255]						6	1997		VOL					WR [6555]	60.22	0.61		18.01		6.71		6.1	7.01	2.81	0.17		0.81	3.45	0.14
[6555][4255]	CONVERGENT MARGIN	LESSER ANTILLES / LESSER ANTILLES / MONTSERRAT / SOUFRIERE HILLS		16.72	16.72	-62.18	-62.18	SAE	915	915	s_MVO0332 [6555] / s_MVO332 [4255]	NOT GIVEN [6555] / ANDESITE [4255]						12	1997		VOL					WR [6555]	58.32	0.63		18.15		7.53		6.79	7.52	3.07	0.18		0.72	3.69	0.15
[23035]	CONVERGENT MARGIN	LESSER ANTILLES / LESSER ANTILLES / SAINT EUSTATIUS (STATIA) / THE QUILL	GALLOWS BAY, JUST BEYOND POWER STATION	17.4763	17.4763	-62.9856	-62.9856	SAE			s_EU 65 [23035]	HORNBLENDITE, CLINOPYROXENE [23035]									PLU					WR [23035]	51.6275	1.01384		19.1658				7.66	10.3311	5.98691	0.150547		0.358802	2.78991	0.0644581
[23035]	CONVERGENT MARGIN	LESSER ANTILLES / LESSER ANTILLES / SAINT EUSTATIUS (STATIA) / THE QUILL	GALLOWS BAY, JUST BEYOND POWER STATION	17.4763	17.4763	-62.9856	-62.9856	SAE			s_EU 75 [23035]	ANORTHOSITE, HORNBLENDE [23035]								POIKILITIC [23035]	PLU					WR [23035]	43.8299	0.437527		31.1128				2.74	17.5482	2.87062	0.0341121		0.0337219	1.08284	0.00511396
[23035]	CONVERGENT MARGIN	LESSER ANTILLES / LESSER ANTILLES / SAINT EUSTATIUS (STATIA) / THE QUILL	OUTCROUP OF DEBRIS FLOW BENEATH FORT DE WINDT, NORTH FLANK OF GULLY	17.4654	17.4654	-62.9635	-62.9635	SAE			s_EU 23 [23035]	NOT GIVEN [23035]									PLU					WR [23035]	43.6082	1.08272		22.7434				9.11	15.0503	5.67848	0.0992045		0.135065	1.45775	0.0216711
[23035]	CONVERGENT MARGIN	LESSER ANTILLES / LESSER ANTILLES / SAINT EUSTATIUS (STATIA) / THE QUILL	OUTCROUP OF DEBRIS FLOW BENEATH FORT DE WINDT, NORTH FLANK OF GULLY	17.4654	17.4654	-62.9635	-62.9635	SAE			s_EU 54 [23035]	NOT GIVEN [23035]									PLU					WR [23035]	40.5264	1.43405		23.4236				10.5	15.1939	6.30006	0.079835		0.0833717	1.28117	0.010302
[23035]	CONVERGENT MARGIN	LESSER ANTILLES / LESSER ANTILLES / SAINT EUSTATIUS (STATIA) / THE QUILL	ZEALANDER BEACH	17.508	17.508	-62.9148	-62.9148	SAE			s_EU 99 [23035]	DACITE [23035]									VOL					WR [23035]	59.0136	0.776027		17.7494				7.12	7.01178	2.6174	0.167419		0.647149	3.97483	0.12749
[23035]	CONVERGENT MARGIN	LESSER ANTILLES / LESSER ANTILLES / SAINT EUSTATIUS (STATIA) / THE QUILL	SOUTH WEST STATIA, NEAR RADIO MAST BELOW BOTANIC GARDENS	17.4735	17.4735	-62.9492	-62.9492	SAE			s_EU 91 [23035]	HORNBLENDITE, PLAGIOCLASE [23035]									PLU					WR [23035]	44.6644	1.3505		20.9902				8.22	13.3731	8.04484	0.107637		0.210039	2.09291	0.028714
[23035]	CONVERGENT MARGIN	LESSER ANTILLES / LESSER ANTILLES / SAINT EUSTATIUS (STATIA) / THE QUILL	NUSTAR NORTH TERMINAL BY JETTY	17.4977	17.4977	-63.0002	-63.0002	SAE			s_EU 95 [23035]	GABBRO, HORNBLENDE-PLAGIOCLASE [23035]									PLU					WR [23035]	46.1782	1.29864		18.3614				12.46	12.1828	6.08628	0.216268		0.0457168	1.76884	0.0124794
[23035]	CONVERGENT MARGIN	LESSER ANTILLES / LESSER ANTILLES / SAINT EUSTATIUS (STATIA) / THE QUILL	GALLOWS BAY, JUST BEYOND POWER STATION	17.4763	17.4763	-62.9856	-62.9856	SAE			s_EU 74 [23035]	NOT GIVEN [23035]									PLU					WR [23035]	46.5494	0.882954		19.4757				8.24	13.2061	8.51668	0.133017		0.199114	1.83103	0.0523913
[23035]	CONVERGENT MARGIN	LESSER ANTILLES / LESSER ANTILLES / SAINT EUSTATIUS (STATIA) / THE QUILL	SOUTH WEST STATIA, NEAR RADIO MAST BELOW BOTANIC GARDENS	17.4735	17.4735	-62.9492	-62.9492	SAE			s_EU 92 [23035]	NOT GIVEN [23035]									PLU					WR [23035]	44.4474	0.792869		20.9405				6.1	16.6034	9.14028	0.0787254		0.0945748	1.10875	0.011318
[23035]	CONVERGENT MARGIN	LESSER ANTILLES / LESSER ANTILLES / SAINT EUSTATIUS (STATIA) / THE QUILL	BY ROAD TO BATTERY FORT DE WINDT	17.4676	17.4676	-62.9667	-62.9667	SAE			s_EU 2 [23035]	GABBRO, HORNBLENDE [23035]									PLU					WR [23035]	51.5653	0.861036		19.3949				9.16	9.84556	4.61507	0.261736		0.257319	2.95559	0.0659328
[23035]	CONVERGENT MARGIN	LESSER ANTILLES / LESSER ANTILLES / SAINT EUSTATIUS (STATIA) / THE QUILL	GALLOWS BAY, JUST BEYOND POWER STATION	17.4763	17.4763	-62.9856	-62.9856	SAE			s_EU 62 [23035]	NOT GIVEN [23035]									PLU					WR [23035]	41.9909	1.56139		20.0078				12.4	13.3319	7.31222	0.174614		0.132614	1.67135	0.0370418
[23035]	CONVERGENT MARGIN	LESSER ANTILLES / LESSER ANTILLES / SAINT EUSTATIUS (STATIA) / THE QUILL	NUSTAR NORTH TERMINAL BY JETTY	17.4977	17.4977	-63.0002	-63.0002	SAE			s_EU 98 [23035]	NOT GIVEN [23035]									PLU					WR [23035]	44.2965	1.28673		18.537				13.29	12.8949	6.94006	0.199031		0.0327621	1.03804	0.00922262
[23035]	CONVERGENT MARGIN	LESSER ANTILLES / LESSER ANTILLES / SAINT EUSTATIUS (STATIA) / THE QUILL	SOUTH WEST STATIA, NEAR RADIO MAST BELOW BOTANIC GARDENS	17.4735	17.4735	-62.9492	-62.9492	SAE			s_EU 89 [23035]	NOT GIVEN [23035]								CLASTIC TEXTURED [23035]	PLU					WR [23035]	43.6116	0.796811		27.7722				4.73	15.6779	5.27884	0.0525462		0.133293	1.40461	0.0161712
[23035]	CONVERGENT MARGIN	LESSER ANTILLES / LESSER ANTILLES / SAINT EUSTATIUS (STATIA) / THE QUILL	OUTCROUP OF DEBRIS FLOW BENEATH FORT DE WINDT, NORTH FLANK OF GULLY	17.4654	17.4654	-62.9635	-62.9635	SAE			s_EU 52 [23035]	HORNBLENDITE [23035]									PLU					WR [23035]	43.5426	1.29653		21.2317				9.18	14.1287	7.54591	0.102907		0.171605	1.75243	0.0226269
[23035]	CONVERGENT MARGIN	LESSER ANTILLES / LESSER ANTILLES / SAINT EUSTATIUS (STATIA) / THE QUILL	OUTCROUP OF DEBRIS FLOW BENEATH FORT DE WINDT, NORTH FLANK OF GULLY	17.4654	17.4654	-62.9635	-62.9635	SAE			s_EU 22 [23035]	NOT GIVEN [23035]									PLU					WR [23035]	43.9287	1.14047		22.793				10.3	13.579	5.26736	0.182514		0.0985951	1.54815	0.0205591
[23035]	CONVERGENT MARGIN	LESSER ANTILLES / LESSER ANTILLES / SAINT EUSTATIUS (STATIA) / THE QUILL	OUTCROUP OF DEBRIS FLOW BENEATH FORT DE WINDT, NORTH FLANK OF GULLY	17.4654	17.4654	-62.9635	-62.9635	SAE			s_EU 24 [23035]	HORNBLENDITE, PLAGIOCLASE [23035]									PLU					WR [23035]	41.8318	1.54246		20.4313				11.93	13.2898	7.3693	0.114308		0.173092	1.97032	0.0237184
[23035]	CONVERGENT MARGIN	LESSER ANTILLES / LESSER ANTILLES / SAINT EUSTATIUS (STATIA) / THE QUILL	SOUTH WEST STATIA, NEAR RADIO MAST BELOW BOTANIC GARDENS	17.4735	17.4735	-62.9492	-62.9492	SAE			s_EU 93 [23035]	NOT GIVEN [23035]									PLU					WR [23035]	42.2521	0.388498		21.3369				8.02	12.8693	13.3667	0.109211		0.0510245	0.709745	0.00817125
[23035]	CONVERGENT MARGIN	LESSER ANTILLES / LESSER ANTILLES / SAINT EUSTATIUS (STATIA) / THE QUILL	PATH FROM FORT DE WINDT, DOWN TO BEACH	17.4656	17.4656	-62.9638	-62.9638	SAE			s_EU 7 [23035]	DIORITE, QUARTZ-HORNBLENDE [23035]									PLU					WR [23035]	57.9752	0.703975		18.0407				6.82	7.92038	3.39483	0.172727		0.5751	3.51928	0.114299
[6526]	CONVERGENT MARGIN	LESSER ANTILLES / LESSER ANTILLES / CURACAO	MAIN ROAD BETWEEN WILLIAMSTAD AND JULIANADORP	12	12.4	-68.75	-69.25	SAE			s_CURDIA [6526]	DOLERITE [6526]									VOL					WR [6526]	50.1	1.02		16.33		3	7.36		11.38	8.06	0.14		0.17	2.36	0.06		1.99			0
[6526]	CONVERGENT MARGIN	LESSER ANTILLES / LESSER ANTILLES / CURACAO	CURACAO DRYDOCK	12	12.4	-68.75	-69.25	SAE			s_CURDRY [6526]	BASALT [6526]									VOL					WR [6526]	49.8	1.02		15.3		2.28	7.76		11.16	8.16	0.13		0.19	2.84	0.07		1.79			0
[3096]	CONVERGENT MARGIN	LESSER ANTILLES / LESSER ANTILLES / GRENADA		12	12.25	-61.5	-61.75	SAE			s_X313 [3096]	NOT GIVEN [3096]									PLU					WR [3096]	55.37	0.76		16.28				7.01	9.04	5.61	0.26		0.93	3.74	0.23
[3096]	CONVERGENT MARGIN	LESSER ANTILLES / LESSER ANTILLES / GRENADA		12	12.25	-61.5	-61.75	SAE			s_X224 [3096]	NOT GIVEN [3096]									PLU					WR [3096]	57.98	0.61		17.91				5.7	8.67	3.11	0.12		1.19	3.84	0.24
[3096]	CONVERGENT MARGIN	LESSER ANTILLES / LESSER ANTILLES / DOMINICA		15.45	15.45	-61.35	-61.35	SAE			s_D228 [3096]	NOT GIVEN [3096]									PLU					WR [3096]	61.56	0.62		17.85				6.13	6.64	2.24	0.16		1.23	2.79	0.1
[3096]	CONVERGENT MARGIN	LESSER ANTILLES / LESSER ANTILLES / DOMINICA		15.45	15.45	-61.35	-61.35	SAE			s_D358 [3096]	NOT GIVEN [3096]									PLU					WR [3096]	64.7	0.49		16.35				5.24	5.85	1.33	0.14		1.56	3.63	0.15
[6046]	CONVERGENT MARGIN	LESSER ANTILLES / LESSER ANTILLES / MARTINIQUE / MOUNT PELEE	1929 - 1932	14.8	14.8	-61.1	-61.1	SAE			s_MQ-53 [6046]	ANDESITE, DACITIC [6046]									VOL					WR [6046]	61.1	0.46		18				6.15	6.44	2.16	0.18		1.01	3.64	0.17
[6046]	CONVERGENT MARGIN	LESSER ANTILLES / LESSER ANTILLES / MARTINIQUE / MOUNT PELEE	1929 - 1932	14.8	14.8	-61.1	-61.1	SAE			s_M-37 [6046]	ANDESITE, DACITIC [6046]									VOL					WR [6046]	61.1	0.48		17.3				6.55	6.71	2.14	0.19		1	3.65	0.15
[6046]	CONVERGENT MARGIN	LESSER ANTILLES / LESSER ANTILLES / MARTINIQUE / MOUNT PELEE	1929 - 1932	14.8	14.8	-61.1	-61.1	SAE			s_M-35 [6046]	ANDESITE, DACITIC [6046]									VOL					WR [6046]	61.23	0.46		16.76				6.5	6.91	1.9	0.19		1.17	4.02	0.15
[6046]	CONVERGENT MARGIN	LESSER ANTILLES / LESSER ANTILLES / MARTINIQUE / MOUNT PELEE	1929 - 1932	14.8	14.8	-61.1	-61.1	SAE			s_M-33 [6046]	ANDESITE, DACITIC [6046]									VOL					WR [6046]	61.43	0.45		17.11				6.28	6.76	1.98	0.19		1.09	3.86	0.15
[6046]	CONVERGENT MARGIN	LESSER ANTILLES / LESSER ANTILLES / MARTINIQUE / MOUNT PELEE	1929 - 1932	14.8	14.8	-61.1	-61.1	SAE			s_MP-40 [6046]	ANDESITE, DACITIC [6046]									VOL					WR [6046]	61.69	0.45		17.56				6.07	6.32	2.33	0.18		1	3.56	0.16
[6046]	CONVERGENT MARGIN	LESSER ANTILLES / LESSER ANTILLES / MARTINIQUE / MOUNT PELEE	1929 - 1932	14.8	14.8	-61.1	-61.1	SAE			s_MP-34 [6046]	ANDESITE, DACITIC [6046]									VOL					WR [6046]	61.71	0.46		17.47				6.21	6.44	2.1	0.18		0.98	3.62	0.15
[6046]	CONVERGENT MARGIN	LESSER ANTILLES / LESSER ANTILLES / MARTINIQUE / MOUNT PELEE	1902 - 1905	14.8	14.8	-61.1	-61.1	SAE			s_M-21 [6046]	ANDESITE, DACITIC [6046]									VOL					WR [6046]	61.92	0.44		17.47				5.96	6.45	1.94	0.19		1.06	3.75	0.16
[6046]	CONVERGENT MARGIN	LESSER ANTILLES / LESSER ANTILLES / MARTINIQUE / MOUNT PELEE	1902 - 1905	14.8	14.8	-61.1	-61.1	SAE			s_M-22 [6046]	ANDESITE, DACITIC [6046]									VOL					WR [6046]	62.02	0.43		17.03				6.24	6.42	1.92	0.19		1.11	3.79	0.16
[6046]	CONVERGENT MARGIN	LESSER ANTILLES / LESSER ANTILLES / MARTINIQUE / MOUNT PELEE	1902 - 1905	14.8	14.8	-61.1	-61.1	SAE			s_MQ-54 [6046]	ANDESITE, DACITIC [6046]									VOL					WR [6046]	62.24	0.44		17.48				5.83	6.12	2.22	0.17		1.03	3.66	0.16
[6046]	CONVERGENT MARGIN	LESSER ANTILLES / LESSER ANTILLES / MARTINIQUE / MOUNT PELEE	PRESENT CRATER OF MT. PELEE	14.8	14.8	-61.1	-61.1	SAE			s_MP-266 [6046]	ANDESITE [6046]									VOL					WR [6046]	57.64	0.59		18.13				7.77	7.33	3.37	0.19		0.75	3.2	0.17
[6046]	CONVERGENT MARGIN	LESSER ANTILLES / LESSER ANTILLES / MARTINIQUE / MOUNT PELEE	PRESENT CRATER OF MT. PELEE	14.8	14.8	-61.1	-61.1	SAE			s_MP-6 [6046]	ANDESITE [6046]									VOL					WR [6046]	58.42	0.51		19.37				6.98	6.98	2.31	0.22		0.76	3.48	0.19
[6046]	CONVERGENT MARGIN	LESSER ANTILLES / LESSER ANTILLES / MARTINIQUE / MOUNT PELEE	PRESENT CRATER OF MT. PELEE	14.8	14.8	-61.1	-61.1	SAE			s_MP-39 [6046]	ANDESITE [6046]									VOL					WR [6046]	59.41	0.55		17.85				7.05	6.97	2.93	0.19		0.87	3.24	0.15
[6046]	CONVERGENT MARGIN	LESSER ANTILLES / LESSER ANTILLES / MARTINIQUE / MOUNT PELEE	PRESENT CRATER OF MT. PELEE	14.8	14.8	-61.1	-61.1	SAE			s_MP-59 [6046]	ANDESITE [6046]									VOL					WR [6046]	59.68	0.52		18.3				6.42	7.06	2.58	0.17		0.95	3.45	0.15
[6046]	CONVERGENT MARGIN	LESSER ANTILLES / LESSER ANTILLES / MARTINIQUE / MOUNT PELEE	PRESENT CRATER OF MT. PELEE	14.8	14.8	-61.1	-61.1	SAE			s_MP-442 [6046]	ANDESITE [6046]									VOL					WR [6046]	60.43	0.52		18.6				6.37	6.76	1.78	0.19		0.78	3.66	0.18
[6046]	CONVERGENT MARGIN	LESSER ANTILLES / LESSER ANTILLES / MARTINIQUE / MOUNT PELEE	PRESENT CRATER OF MT. PELEE	14.8	14.8	-61.1	-61.1	SAE			s_MP-580 [6046]	ANDESITE [6046]									VOL					WR [6046]	60.54	0.48		17.95				6.31	6.78	2.65	0.17		0.94	3.32	0.15
[6046]	CONVERGENT MARGIN	LESSER ANTILLES / LESSER ANTILLES / MARTINIQUE / MOUNT PELEE	PRESENT CRATER OF MT. PELEE	14.8	14.8	-61.1	-61.1	SAE			s_MP-265 [6046]	ANDESITE [6046]									VOL					WR [6046]	60.55	0.47		17.89				6.54	6.69	2.47	0.19		0.84	3.52	0.18
[6046]	CONVERGENT MARGIN	LESSER ANTILLES / LESSER ANTILLES / MARTINIQUE / MOUNT PELEE	PRESENT CRATER OF MT. PELEE	14.8	14.8	-61.1	-61.1	SAE			s_MP-47 [6046]	ANDESITE [6046]									VOL					WR [6046]	60.63	0.47		17.88				6.56	6.59	2.41	0.18		0.92	3.45	0.15
[6046]	CONVERGENT MARGIN	LESSER ANTILLES / LESSER ANTILLES / MARTINIQUE / MOUNT PELEE	PRESENT CRATER OF MT. PELEE	14.8	14.8	-61.1	-61.1	SAE			s_MP-153A [6046]	ANDESITE [6046]									VOL					WR [6046]	60.77	0.47		17.35				6.25	6.68	2.41	0.19		0.85	3.62	0.18
[6046]	CONVERGENT MARGIN	LESSER ANTILLES / LESSER ANTILLES / MARTINIQUE / MOUNT PELEE	PRESENT CRATER OF MT. PELEE	14.8	14.8	-61.1	-61.1	SAE			s_MP-411 [6046]	ANDESITE [6046]									VOL					WR [6046]	60.83	0.48		17.35				6.51	6.52	2.82	0.19		0.99	3.4	0.18
[6046]	CONVERGENT MARGIN	LESSER ANTILLES / LESSER ANTILLES / MARTINIQUE / MOUNT PELEE	PRESENT CRATER OF MT. PELEE	14.8	14.8	-61.1	-61.1	SAE			s_MP-263 [6046]	ANDESITE [6046]									VOL					WR [6046]	60.84	0.49		18.59				5.75	6.92	1.91	0.17		0.87	3.64	0.17
[6046]	CONVERGENT MARGIN	LESSER ANTILLES / LESSER ANTILLES / MARTINIQUE / MOUNT PELEE	PRESENT CRATER OF MT. PELEE	14.8	14.8	-61.1	-61.1	SAE			s_MP-441 [6046]	ANDESITE [6046]									VOL					WR [6046]	61.01	0.48		17.45				6.49	6.34	2.42	0.18		0.95	3.77	0.2
[6046]	CONVERGENT MARGIN	LESSER ANTILLES / LESSER ANTILLES / MARTINIQUE / MOUNT PELEE	PRESENT CRATER OF MT. PELEE	14.8	14.8	-61.1	-61.1	SAE			s_MP-20 [6046]	ANDESITE [6046]									VOL					WR [6046]	61.04	0.43		16.91				6.54	7.49	1.83	0.21		1.19	4.48	0.15
[6046]	CONVERGENT MARGIN	LESSER ANTILLES / LESSER ANTILLES / MARTINIQUE / MOUNT PELEE	PRESENT CRATER OF MT. PELEE	14.8	14.8	-61.1	-61.1	SAE			s_MP-31 [6046]	ANDESITE [6046]									VOL					WR [6046]	61.04	0.46		17.83				6.38	6.53	2.35	0.17		0.93	3.44	0.16
[6046]	CONVERGENT MARGIN	LESSER ANTILLES / LESSER ANTILLES / MARTINIQUE / MOUNT PELEE	PRESENT CRATER OF MT. PELEE	14.8	14.8	-61.1	-61.1	SAE			s_MP-32 [6046]	ANDESITE [6046]									VOL					WR [6046]	61.11	0.46		17.77				6.31	6.55	2.34	0.18		0.92	3.49	0.16
[6046]	CONVERGENT MARGIN	LESSER ANTILLES / LESSER ANTILLES / MARTINIQUE / MOUNT PELEE	PRESENT CRATER OF MT. PELEE	14.8	14.8	-61.1	-61.1	SAE			s_MP-19 [6046]	ANDESITE [6046]									VOL					WR [6046]	61.2	0.46		17.35				6.46	6.76	1.95	0.2		1.04	3.71	0.16
[6046]	CONVERGENT MARGIN	LESSER ANTILLES / LESSER ANTILLES / MARTINIQUE / MOUNT PELEE	PRESENT CRATER OF MT. PELEE	14.8	14.8	-61.1	-61.1	SAE			s_MP-30 [6046]	ANDESITE [6046]									VOL					WR [6046]	61.29	0.46		17.8				6.31	6.44	2.33	0.17		0.96	3.37	0.16
[6046]	CONVERGENT MARGIN	LESSER ANTILLES / LESSER ANTILLES / MARTINIQUE / MOUNT PELEE	PRESENT CRATER OF MT. PELEE	14.8	14.8	-61.1	-61.1	SAE			s_MP-406 [6046]	ANDESITE [6046]									VOL					WR [6046]	61.33	0.48		17.19				6.36	6.4	2.64	0.18		1.07	3.46	0.17
[6046]	CONVERGENT MARGIN	LESSER ANTILLES / LESSER ANTILLES / MARTINIQUE / MOUNT PELEE	PRESENT CRATER OF MT. PELEE	14.8	14.8	-61.1	-61.1	SAE			s_MP-408 [6046]	ANDESITE [6046]									VOL					WR [6046]	61.35	0.47		17.67				6.1	6.55	2.45	0.17		0.98	3.42	0.15
[6046]	CONVERGENT MARGIN	LESSER ANTILLES / LESSER ANTILLES / MARTINIQUE / MOUNT PELEE	PRESENT CRATER OF MT. PELEE	14.8	14.8	-61.1	-61.1	SAE			s_MP-75 [6046]	ANDESITE [6046]									VOL					WR [6046]	61.5	0.45		17.84				6.19	6.35	2.06	0.18		0.99	3.58	0.16
[6046]	CONVERGENT MARGIN	LESSER ANTILLES / LESSER ANTILLES / MARTINIQUE / MOUNT PELEE	PRESENT CRATER OF MT. PELEE	14.8	14.8	-61.1	-61.1	SAE			s_MP-34 [6046]	ANDESITE [6046]									VOL					WR [6046]	61.61	0.46		17.79				6.2	6.43	2.28	0.17		0.96	3.25	0.16
[6046]	CONVERGENT MARGIN	LESSER ANTILLES / LESSER ANTILLES / MARTINIQUE / MOUNT PELEE	PRESENT CRATER OF MT. PELEE	14.8	14.8	-61.1	-61.1	SAE			s_MP-33 [6046]	ANDESITE [6046]									VOL					WR [6046]	61.64	0.45		17.71				6.11	6.4	2.26	0.18		0.96	3.43	0.16
[6046]	CONVERGENT MARGIN	LESSER ANTILLES / LESSER ANTILLES / MARTINIQUE / MOUNT PELEE	PRESENT CRATER OF MT. PELEE	14.8	14.8	-61.1	-61.1	SAE			s_MP-382 [6046]	ANDESITE [6046]									VOL					WR [6046]	61.78	0.45		17.45				6.1	6.28	2.33	0.17		1	3.59	0.16
[6046]	CONVERGENT MARGIN	LESSER ANTILLES / LESSER ANTILLES / MARTINIQUE / MOUNT PELEE	PRESENT CRATER OF MT. PELEE	14.8	14.8	-61.1	-61.1	SAE			s_MP-264 [6046]	ANDESITE [6046]									VOL					WR [6046]	62.15	0.48		18.42				5.32	6.53	1.56	0.14		0.96	3.69	0.16
[6046]	CONVERGENT MARGIN	LESSER ANTILLES / LESSER ANTILLES / MARTINIQUE / MOUNT PELEE	PRESENT CRATER OF MT. PELEE	14.8	14.8	-61.1	-61.1	SAE			s_MP-2 [6046]	ANDESITE [6046]									VOL					WR [6046]	62.36	0.43		17.41				5.75	6.36	1.94	0.19		1.06	3.7	0.17
[6046]	CONVERGENT MARGIN	LESSER ANTILLES / LESSER ANTILLES / MARTINIQUE / MOUNT PELEE	PRESENT CRATER OF MT. PELEE	14.8	14.8	-61.1	-61.1	SAE			s_MP-210 [6046]	ANDESITE [6046]									VOL					WR [6046]	63.54	0.4		17.81				4.96	6.28	1.31	0.17		0.96	3.84	0.18
[6046]	CONVERGENT MARGIN	LESSER ANTILLES / LESSER ANTILLES / MARTINIQUE / MOUNT PELEE	PRESENT CRATER OF MT. PELEE	14.8	14.8	-61.1	-61.1	SAE			s_MP-516 [6046]	ANDESITE [6046]									VOL					WR [6046]	65.92	0.35		16.79				4.55	5.54	1.02	0.16		1.08	3.89	0.18
[6046]	CONVERGENT MARGIN	LESSER ANTILLES / LESSER ANTILLES / MARTINIQUE / MOUNT PELEE	DIFFERENT SITES AROUND THE PRESENT CRATER OF MT. PELEE	14.8	14.8	-61.1	-61.1	SAE			s_MP-323 [6046]	ANDESITE, BASALTIC [6046]									VOL					WR [6046]	52.8	0.82		18.18				8.51	9.7	5.38	0.16		0.69	2.71	0.1
[6046]	CONVERGENT MARGIN	LESSER ANTILLES / LESSER ANTILLES / MARTINIQUE / MOUNT PELEE	DIFFERENT SITES AROUND THE PRESENT CRATER OF MT. PELEE	14.8	14.8	-61.1	-61.1	SAE			s_MP-102 [6046]	ANDESITE, BASALTIC [6046]									VOL					WR [6046]	53.1	0.8		18.48				8.1	9.34	3.88	0.18		0.72	4.41	0.11
[6046]	CONVERGENT MARGIN	LESSER ANTILLES / LESSER ANTILLES / MARTINIQUE / MOUNT PELEE	DIFFERENT SITES AROUND THE PRESENT CRATER OF MT. PELEE	14.8	14.8	-61.1	-61.1	SAE			s_MP-566.2 [6046]	ANDESITE, BASALTIC [6046]									VOL					WR [6046]	53.12	0.78		18.62				8.02	9.43	4.2	0.18		0.77	3.89	0.11
[6046]	CONVERGENT MARGIN	LESSER ANTILLES / LESSER ANTILLES / MARTINIQUE / MOUNT PELEE	DIFFERENT SITES AROUND THE PRESENT CRATER OF MT. PELEE	14.8	14.8	-61.1	-61.1	SAE			s_MP-256 [6046]	ANDESITE, BASALTIC [6046]									VOL					WR [6046]	53.28	0.81		18.9				8.22	9.61	4.29	0.17		0.72	2.98	0.11
[6046]	CONVERGENT MARGIN	LESSER ANTILLES / LESSER ANTILLES / MARTINIQUE / MOUNT PELEE	DIFFERENT SITES AROUND THE PRESENT CRATER OF MT. PELEE	14.8	14.8	-61.1	-61.1	SAE			s_MP-274 [6046]	ANDESITE, BASALTIC [6046]									VOL					WR [6046]	53.33	0.85		18.82				8.37	9.42	4.28	0.17		0.74	3	0.1
[6046]	CONVERGENT MARGIN	LESSER ANTILLES / LESSER ANTILLES / MARTINIQUE / MOUNT PELEE	DIFFERENT SITES AROUND THE PRESENT CRATER OF MT. PELEE	14.8	14.8	-61.1	-61.1	SAE			s_MP-272 [6046]	ANDESITE, BASALTIC [6046]									VOL					WR [6046]	53.35	0.82		18.74				8.29	9.71	4.39	0.19		0.72	2.77	0.1
[6046]	CONVERGENT MARGIN	LESSER ANTILLES / LESSER ANTILLES / MARTINIQUE / MOUNT PELEE	DIFFERENT SITES AROUND THE PRESENT CRATER OF MT. PELEE	14.8	14.8	-61.1	-61.1	SAE			s_MP-248 [6046]	ANDESITE, BASALTIC [6046]									VOL					WR [6046]	53.41	0.81		18.71				8.17	9.66	4.34	0.18		0.72	2.97	0.11
[6046]	CONVERGENT MARGIN	LESSER ANTILLES / LESSER ANTILLES / MARTINIQUE / MOUNT PELEE	DIFFERENT SITES AROUND THE PRESENT CRATER OF MT. PELEE	14.8	14.8	-61.1	-61.1	SAE			s_MP-568.1 [6046]	ANDESITE, BASALTIC [6046]									VOL					WR [6046]	53.7	0.78		18.36				8.06	9.22	4.17	0.17		0.72	3.78	0.13
[6046]	CONVERGENT MARGIN	LESSER ANTILLES / LESSER ANTILLES / MARTINIQUE / MOUNT PELEE	DIFFERENT SITES AROUND THE PRESENT CRATER OF MT. PELEE	14.8	14.8	-61.1	-61.1	SAE			s_MP-66 [6046]	ANDESITE, BASALTIC [6046]									VOL					WR [6046]	53.9	0.77		18.48				8.06	9.28	4.17	0.18		0.74	3.4	0.11
[6046]	CONVERGENT MARGIN	LESSER ANTILLES / LESSER ANTILLES / MARTINIQUE / MOUNT PELEE	DIFFERENT SITES AROUND THE PRESENT CRATER OF MT. PELEE	14.8	14.8	-61.1	-61.1	SAE			s_MP-281 [6046]	ANDESITE, BASALTIC [6046]									VOL					WR [6046]	53.91	0.79		18.62				8.11	9.38	4.22	0.17		0.76	3.03	0.11
[6046]	CONVERGENT MARGIN	LESSER ANTILLES / LESSER ANTILLES / MARTINIQUE / MOUNT PELEE	DIFFERENT SITES AROUND THE PRESENT CRATER OF MT. PELEE	14.8	14.8	-61.1	-61.1	SAE			s_MP-280 [6046]	ANDESITE, BASALTIC [6046]									VOL					WR [6046]	53.92	0.79		18.77				8.04	9.45	4.16	0.17		0.77	2.92	0.11
[6046]	CONVERGENT MARGIN	LESSER ANTILLES / LESSER ANTILLES / MARTINIQUE / MOUNT PELEE	DIFFERENT SITES AROUND THE PRESENT CRATER OF MT. PELEE	14.8	14.8	-61.1	-61.1	SAE			s_MP-327 [6046]	ANDESITE, BASALTIC [6046]									VOL					WR [6046]	53.97	0.78		18.97				7.95	9.32	4.11	0.17		0.74	2.99	0.11
[6046]	CONVERGENT MARGIN	LESSER ANTILLES / LESSER ANTILLES / MARTINIQUE / MOUNT PELEE	DIFFERENT SITES AROUND THE PRESENT CRATER OF MT. PELEE	14.8	14.8	-61.1	-61.1	SAE			s_MP-567.1 [6046]	ANDESITE, BASALTIC [6046]									VOL					WR [6046]	54.02	0.79		18.62				8.04	9.17	4.18	0.17		0.75	3.25	0.12
[6046]	CONVERGENT MARGIN	LESSER ANTILLES / LESSER ANTILLES / MARTINIQUE / MOUNT PELEE	DIFFERENT SITES AROUND THE PRESENT CRATER OF MT. PELEE	14.8	14.8	-61.1	-61.1	SAE			s_MP-275 [6046]	ANDESITE, BASALTIC [6046]									VOL					WR [6046]	54.07	0.78		18.76				7.99	9.44	4.18	0.18		0.74	2.85	0.11
[6046]	CONVERGENT MARGIN	LESSER ANTILLES / LESSER ANTILLES / MARTINIQUE / MOUNT PELEE	DIFFERENT SITES AROUND THE PRESENT CRATER OF MT. PELEE	14.8	14.8	-61.1	-61.1	SAE			s_MP-176 [6046]	ANDESITE, BASALTIC [6046]									VOL					WR [6046]	54.08	0.78		18.59				7.94	9.46	4.15	0.18		0.75	3.07	0.12
[6046]	CONVERGENT MARGIN	LESSER ANTILLES / LESSER ANTILLES / MARTINIQUE / MOUNT PELEE	DIFFERENT SITES AROUND THE PRESENT CRATER OF MT. PELEE	14.8	14.8	-61.1	-61.1	SAE			s_MP-566.3 [6046]	ANDESITE, BASALTIC [6046]									VOL					WR [6046]	54.09	0.77		18.44				7.95	9.24	4.38	0.17		0.73	3.22	0.12
[6046]	CONVERGENT MARGIN	LESSER ANTILLES / LESSER ANTILLES / MARTINIQUE / MOUNT PELEE	DIFFERENT SITES AROUND THE PRESENT CRATER OF MT. PELEE	14.8	14.8	-61.1	-61.1	SAE			s_MP-273 [6046]	ANDESITE, BASALTIC [6046]									VOL					WR [6046]	54.1	0.76		18.51				8.1	9.31	4.24	0.17		0.78	3.02	0.11
[6046]	CONVERGENT MARGIN	LESSER ANTILLES / LESSER ANTILLES / MARTINIQUE / MOUNT PELEE	DIFFERENT SITES AROUND THE PRESENT CRATER OF MT. PELEE	14.8	14.8	-61.1	-61.1	SAE			s_MP-569.2 [6046]	ANDESITE, BASALTIC [6046]									VOL					WR [6046]	54.21	0.77		18.57				8.11	9.27	4.26	0.16		0.75	2.88	0.11
[6046]	CONVERGENT MARGIN	LESSER ANTILLES / LESSER ANTILLES / MARTINIQUE / MOUNT PELEE	DIFFERENT SITES AROUND THE PRESENT CRATER OF MT. PELEE	14.8	14.8	-61.1	-61.1	SAE			s_MP-67 [6046]	ANDESITE, BASALTIC [6046]									VOL					WR [6046]	54.22	0.76		18.6				7.97	9.2	4.1	0.17		0.71	3.27	0.11
[6046]	CONVERGENT MARGIN	LESSER ANTILLES / LESSER ANTILLES / MARTINIQUE / MOUNT PELEE	DIFFERENT SITES AROUND THE PRESENT CRATER OF MT. PELEE	14.8	14.8	-61.1	-61.1	SAE			s_MP-536BA [6046]	ANDESITE, BASALTIC [6046]									VOL					WR [6046]	54.29	0.76		18.31				8.02	9.17	4.54	0.17		0.77	2.97	0.11
[6046]	CONVERGENT MARGIN	LESSER ANTILLES / LESSER ANTILLES / MARTINIQUE / MOUNT PELEE	DIFFERENT SITES AROUND THE PRESENT CRATER OF MT. PELEE	14.8	14.8	-61.1	-61.1	SAE			s_MP-535.1 [6046]	ANDESITE, BASALTIC [6046]									VOL					WR [6046]	54.29	0.77		18.67				8	9.25	4.06	0.17		0.79	2.99	0.12
[6046]	CONVERGENT MARGIN	LESSER ANTILLES / LESSER ANTILLES / MARTINIQUE / MOUNT PELEE	DIFFERENT SITES AROUND THE PRESENT CRATER OF MT. PELEE	14.8	14.8	-61.1	-61.1	SAE			s_MP-535.2 [6046]	ANDESITE, BASALTIC [6046]									VOL					WR [6046]	54.42	0.77		18.65				7.91	9.17	4.09	0.16		0.76	3.07	0.12
[6046]	CONVERGENT MARGIN	LESSER ANTILLES / LESSER ANTILLES / MARTINIQUE / MOUNT PELEE	DIFFERENT SITES AROUND THE PRESENT CRATER OF MT. PELEE	14.8	14.8	-61.1	-61.1	SAE			s_MP-568.3 [6046]	ANDESITE, BASALTIC [6046]									VOL					WR [6046]	54.45	0.76		18.39				7.95	9.06	4.16	0.17		0.8	3.25	0.13
[6046]	CONVERGENT MARGIN	LESSER ANTILLES / LESSER ANTILLES / MARTINIQUE / MOUNT PELEE	DIFFERENT SITES AROUND THE PRESENT CRATER OF MT. PELEE	14.8	14.8	-61.1	-61.1	SAE			s_MP-567.3 [6046]	ANDESITE, BASALTIC [6046]									VOL					WR [6046]	54.49	0.78		18.7				7.72	9.25	4.14	0.16		0.74	3.06	0.11
[6046]	CONVERGENT MARGIN	LESSER ANTILLES / LESSER ANTILLES / MARTINIQUE / MOUNT PELEE	DIFFERENT SITES AROUND THE PRESENT CRATER OF MT. PELEE	14.8	14.8	-61.1	-61.1	SAE			s_MP-522BA [6046]	ANDESITE, BASALTIC [6046]									VOL					WR [6046]	54.57	0.66		18.71				7.54	9.03	4.43	0.17		0.77	3.16	0.12
[6046]	CONVERGENT MARGIN	LESSER ANTILLES / LESSER ANTILLES / MARTINIQUE / MOUNT PELEE	DIFFERENT SITES AROUND THE PRESENT CRATER OF MT. PELEE	14.8	14.8	-61.1	-61.1	SAE			s_MP-569.1 [6046]	ANDESITE, BASALTIC [6046]									VOL					WR [6046]	54.7	0.76		18.41				8.04	9	4.07	0.17		0.85	2.98	0.12
[6046]	CONVERGENT MARGIN	LESSER ANTILLES / LESSER ANTILLES / MARTINIQUE / MOUNT PELEE	DIFFERENT SITES AROUND THE PRESENT CRATER OF MT. PELEE	14.8	14.8	-61.1	-61.1	SAE			s_MP-568.4 [6046]	ANDESITE, BASALTIC [6046]									VOL					WR [6046]	54.7	0.76		18.55				7.92	9.05	4.03	0.1		0.78	3.02	0.12
[6046]	CONVERGENT MARGIN	LESSER ANTILLES / LESSER ANTILLES / MARTINIQUE / MOUNT PELEE	DIFFERENT SITES AROUND THE PRESENT CRATER OF MT. PELEE	14.8	14.8	-61.1	-61.1	SAE			s_MP-321 [6046]	ANDESITE, BASALTIC [6046]									VOL					WR [6046]	54.84	0.76		18.56				7.82	9.01	3.98	0.17		0.81	3.07	0.12
[6046]	CONVERGENT MARGIN	LESSER ANTILLES / LESSER ANTILLES / MARTINIQUE / MOUNT PELEE	DIFFERENT SITES AROUND THE PRESENT CRATER OF MT. PELEE	14.8	14.8	-61.1	-61.1	SAE			s_MP-106 [6046]	ANDESITE, BASALTIC [6046]									VOL					WR [6046]	54.98	0.75		18.5				7.89	8.95	3.96	0.17		0.8	3.01	0.12
[6046]	CONVERGENT MARGIN	LESSER ANTILLES / LESSER ANTILLES / MARTINIQUE / MOUNT PELEE	DIFFERENT SITES AROUND THE PRESENT CRATER OF MT. PELEE	14.8	14.8	-61.1	-61.1	SAE			s_MP-322 [6046]	ANDESITE, BASALTIC [6046]									VOL					WR [6046]	55.03	0.75		18.38				8	8.9	3.93	0.17		0.81	3.01	0.12
[6046]	CONVERGENT MARGIN	LESSER ANTILLES / LESSER ANTILLES / MARTINIQUE / MOUNT PELEE	DIFFERENT SITES AROUND THE PRESENT CRATER OF MT. PELEE	14.8	14.8	-61.1	-61.1	SAE			s_MP-324 [6046]	ANDESITE, BASALTIC [6046]									VOL					WR [6046]	55.05	0.75		18.3				7.93	8.84	3.92	0.18		0.81	3.22	0.12
[6046]	CONVERGENT MARGIN	LESSER ANTILLES / LESSER ANTILLES / MARTINIQUE / MOUNT PELEE	DIFFERENT SITES AROUND THE PRESENT CRATER OF MT. PELEE	14.8	14.8	-61.1	-61.1	SAE			s_MP-326 [6046]	ANDESITE, BASALTIC [6046]									VOL					WR [6046]	55.08	0.72		18.37				7.78	8.85	4.2	0.18		0.8	3.02	0.13
[6046]	CONVERGENT MARGIN	LESSER ANTILLES / LESSER ANTILLES / MARTINIQUE / MOUNT PELEE	DIFFERENT SITES AROUND THE PRESENT CRATER OF MT. PELEE	14.8	14.8	-61.1	-61.1	SAE			s_MP-259 [6046]	ANDESITE, BASALTIC [6046]									VOL					WR [6046]	55.36	0.72		18.44				7.86	8.86	3.81	0.18		0.81	2.96	0.14
[6046]	CONVERGENT MARGIN	LESSER ANTILLES / LESSER ANTILLES / MARTINIQUE / MOUNT PELEE	DIFFERENT SITES AROUND THE PRESENT CRATER OF MT. PELEE	14.8	14.8	-61.1	-61.1	SAE			s_MP-320 [6046]	ANDESITE, BASALTIC [6046]									VOL					WR [6046]	55.39	0.74		18.36				7.8	8.76	3.81	0.17		0.83	3.14	0.13
[6046]	CONVERGENT MARGIN	LESSER ANTILLES / LESSER ANTILLES / MARTINIQUE / MOUNT PELEE	DIFFERENT SITES AROUND THE PRESENT CRATER OF MT. PELEE	14.8	14.8	-61.1	-61.1	SAE			s_MP-319B [6046]	ANDESITE, BASALTIC [6046]									VOL					WR [6046]	55.42	0.74		18.47				7.77	8.71	3.77	0.17		0.84	3.1	0.13
[6046]	CONVERGENT MARGIN	LESSER ANTILLES / LESSER ANTILLES / MARTINIQUE / MOUNT PELEE	DIFFERENT SITES AROUND THE PRESENT CRATER OF MT. PELEE	14.8	14.8	-61.1	-61.1	SAE			s_MP-260 [6046]	ANDESITE, BASALTIC [6046]									VOL					WR [6046]	55.64	0.69		18.48				7.61	8.79	3.65	0.18		0.83	3.16	0.13
[6046]	CONVERGENT MARGIN	LESSER ANTILLES / LESSER ANTILLES / MARTINIQUE / MOUNT PELEE	DIFFERENT SITES AROUND THE PRESENT CRATER OF MT. PELEE	14.8	14.8	-61.1	-61.1	SAE			s_MP-154A [6046]	ANDESITE, BASALTIC [6046]									VOL					WR [6046]	55.65	0.72		18.47				7.5	8.76	3.75	0.16		0.85	3.19	0.11
[6046]	CONVERGENT MARGIN	LESSER ANTILLES / LESSER ANTILLES / MARTINIQUE / MOUNT PELEE	DIFFERENT SITES AROUND THE PRESENT CRATER OF MT. PELEE	14.8	14.8	-61.1	-61.1	SAE			s_MP-255 [6046]	ANDESITE, BASALTIC [6046]									VOL					WR [6046]	55.77	0.7		18.53				7.5	8.81	3.48	0.17		0.83	3.24	0.14
[6046]	CONVERGENT MARGIN	LESSER ANTILLES / LESSER ANTILLES / MARTINIQUE / MOUNT PELEE	DIFFERENT SITES AROUND THE PRESENT CRATER OF MT. PELEE	14.8	14.8	-61.1	-61.1	SAE			s_MP-257 [6046]	ANDESITE, BASALTIC [6046]									VOL					WR [6046]	56.04	0.71		18.65				7.41	8.62	3.39	0.18		0.84	3.18	0.14
[6046]	CONVERGENT MARGIN	LESSER ANTILLES / LESSER ANTILLES / MARTINIQUE / MOUNT PELEE	DIFFERENT SITES AROUND THE PRESENT CRATER OF MT. PELEE	14.8	14.8	-61.1	-61.1	SAE			s_MP-337 [6046]	ANDESITE, BASALTIC [6046]									VOL					WR [6046]	56.04	0.69		18.45				7.68	8.45	3.48	0.17		0.82	3.23	0.14
[6046]	CONVERGENT MARGIN	LESSER ANTILLES / LESSER ANTILLES / MARTINIQUE / MOUNT PELEE	DIFFERENT SITES AROUND THE PRESENT CRATER OF MT. PELEE	14.8	14.8	-61.1	-61.1	SAE			s_MP-276 [6046]	ANDESITE, BASALTIC [6046]									VOL					WR [6046]	56.06	0.71		18.26				7.56	8.61	3.77	0.18		0.82	3.07	0.12
[6046]	CONVERGENT MARGIN	LESSER ANTILLES / LESSER ANTILLES / MARTINIQUE / MOUNT PELEE	DIFFERENT SITES AROUND THE PRESENT CRATER OF MT. PELEE	14.8	14.8	-61.1	-61.1	SAE			s_MP-566.1 [6046]	ANDESITE, BASALTIC [6046]									VOL					WR [6046]	56.1	0.69		18.13				7.49	8.37	3.63	0.17		0.95	3.52	0.13
[6046]	CONVERGENT MARGIN	LESSER ANTILLES / LESSER ANTILLES / MARTINIQUE / MOUNT PELEE	DIFFERENT SITES AROUND THE PRESENT CRATER OF MT. PELEE	14.8	14.8	-61.1	-61.1	SAE			s_MP-536A [6046]	ANDESITE, BASALTIC [6046]									VOL					WR [6046]	56.11	0.71		18.26				7.54	8.4	3.63	0.19		0.87	3.32	0.13
[6046]	CONVERGENT MARGIN	LESSER ANTILLES / LESSER ANTILLES / MARTINIQUE / MOUNT PELEE	DIFFERENT SITES AROUND THE PRESENT CRATER OF MT. PELEE	14.8	14.8	-61.1	-61.1	SAE			s_MP-567.2 [6046]	ANDESITE, BASALTIC [6046]									VOL					WR [6046]	56.13	0.7		18.33				7.51	8.45	3.58	0.17		0.88	3.29	0.13
[6046]	CONVERGENT MARGIN	LESSER ANTILLES / LESSER ANTILLES / MARTINIQUE / MOUNT PELEE	DIFFERENT SITES AROUND THE PRESENT CRATER OF MT. PELEE	14.8	14.8	-61.1	-61.1	SAE			s_MP-253 [6046]	ANDESITE, BASALTIC [6046]									VOL					WR [6046]	56.2	0.69		18.46				7.44	8.55	3.47	0.18		0.83	3.2	0.14
[6046]	CONVERGENT MARGIN	LESSER ANTILLES / LESSER ANTILLES / MARTINIQUE / MOUNT PELEE	DIFFERENT SITES AROUND THE PRESENT CRATER OF MT. PELEE	14.8	14.8	-61.1	-61.1	SAE			s_MP-570.1 [6046]	ANDESITE, BASALTIC [6046]									VOL					WR [6046]	56.23	0.67		18.44				7.42	8.23	3.62	0.13		0.85	3.44	0.14
[6046]	CONVERGENT MARGIN	LESSER ANTILLES / LESSER ANTILLES / MARTINIQUE / MOUNT PELEE	DIFFERENT SITES AROUND THE PRESENT CRATER OF MT. PELEE	14.8	14.8	-61.1	-61.1	SAE			s_MP-252 [6046]	ANDESITE, BASALTIC [6046]									VOL					WR [6046]	56.85	0.64		18.36				7.37	8.27	3.59	0.18		0.82	2.97	0.12
[6046]	CONVERGENT MARGIN	LESSER ANTILLES / LESSER ANTILLES / MARTINIQUE / MOUNT PELEE	DIFFERENT SITES AROUND THE PRESENT CRATER OF MT. PELEE	14.8	14.8	-61.1	-61.1	SAE			s_MP-279 [6046]	ANDESITE [6046]									VOL					WR [6046]	57.01	0.67		18.32				7.26	8.05	3.34	0.17		0.91	3.34	0.14
[6046]	CONVERGENT MARGIN	LESSER ANTILLES / LESSER ANTILLES / MARTINIQUE / MOUNT PELEE	DIFFERENT SITES AROUND THE PRESENT CRATER OF MT. PELEE	14.8	14.8	-61.1	-61.1	SAE			s_MP-288 [6046]	ANDESITE [6046]									VOL					WR [6046]	57.28	0.65		18.24				7.28	8.04	3.25	0.18		0.91	3.22	0.15
[6046]	CONVERGENT MARGIN	LESSER ANTILLES / LESSER ANTILLES / MARTINIQUE / MOUNT PELEE	DIFFERENT SITES AROUND THE PRESENT CRATER OF MT. PELEE	14.8	14.8	-61.1	-61.1	SAE			s_MP-261 [6046]	ANDESITE [6046]									VOL					WR [6046]	57.32	0.65		18.32				7.19	8.06	3.17	0.17		0.93	3.24	0.14
[6046]	CONVERGENT MARGIN	LESSER ANTILLES / LESSER ANTILLES / MARTINIQUE / MOUNT PELEE	DIFFERENT SITES AROUND THE PRESENT CRATER OF MT. PELEE	14.8	14.8	-61.1	-61.1	SAE			s_MP-355 [6046]	ANDESITE [6046]									VOL					WR [6046]	57.47	0.65		18.09				7.28	7.79	3.32	0.18		0.89	3.38	0.14
[6046]	CONVERGENT MARGIN	LESSER ANTILLES / LESSER ANTILLES / MARTINIQUE / MOUNT PELEE	DIFFERENT SITES AROUND THE PRESENT CRATER OF MT. PELEE	14.8	14.8	-61.1	-61.1	SAE			s_MP-258 [6046]	ANDESITE [6046]									VOL					WR [6046]	57.48	0.64		18.32				7.15	8.01	3.16	0.19		0.88	3.22	0.14
[6046]	CONVERGENT MARGIN	LESSER ANTILLES / LESSER ANTILLES / MARTINIQUE / MOUNT PELEE	DIFFERENT SITES AROUND THE PRESENT CRATER OF MT. PELEE	14.8	14.8	-61.1	-61.1	SAE			s_MP-568.2 [6046]	ANDESITE [6046]									VOL					WR [6046]	57.8	0.65		17.89				7.16	7.66	3.15	0.17		1	3.57	0.14
[6046]	CONVERGENT MARGIN	LESSER ANTILLES / LESSER ANTILLES / MARTINIQUE / MOUNT PELEE	DIFFERENT SITES AROUND THE PRESENT CRATER OF MT. PELEE	14.8	14.8	-61.1	-61.1	SAE			s_MP-287 [6046]	ANDESITE [6046]									VOL					WR [6046]	57.91	0.6		18.07				7.13	7.84	3.2	0.17		0.88	3.28	0.13
[6046]	CONVERGENT MARGIN	LESSER ANTILLES / LESSER ANTILLES / MARTINIQUE / MOUNT PELEE	DIFFERENT SITES AROUND THE PRESENT CRATER OF MT. PELEE	14.8	14.8	-61.1	-61.1	SAE			s_MP-356 [6046]	ANDESITE [6046]									VOL					WR [6046]	57.99	0.59		18.25				6.87	7.74	3.02	0.17		0.92	3.55	0.14
[6046]	CONVERGENT MARGIN	LESSER ANTILLES / LESSER ANTILLES / MARTINIQUE / MOUNT PELEE	DIFFERENT SITES AROUND THE PRESENT CRATER OF MT. PELEE	14.8	14.8	-61.1	-61.1	SAE			s_MP-319A [6046]	ANDESITE [6046]									VOL					WR [6046]	58.03	0.6		18.34				6.99	7.67	3.14	0.17		0.89	3.24	0.15
[6046]	CONVERGENT MARGIN	LESSER ANTILLES / LESSER ANTILLES / MARTINIQUE / MOUNT PELEE	DIFFERENT SITES AROUND THE PRESENT CRATER OF MT. PELEE	14.8	14.8	-61.1	-61.1	SAE			s_MP-254 [6046]	ANDESITE [6046]									VOL					WR [6046]	58.36	0.6		18.7				6.61	7.9	2.73	0.16		0.91	3.15	0.13
[6046]	CONVERGENT MARGIN	LESSER ANTILLES / LESSER ANTILLES / MARTINIQUE / MOUNT PELEE	DIFFERENT SITES AROUND THE PRESENT CRATER OF MT. PELEE	14.8	14.8	-61.1	-61.1	SAE			s_MP-527A [6046]	ANDESITE [6046]									VOL					WR [6046]	58.41	0.58		18.05				6.91	7.62	3.05	0.18		0.92	3.36	0.14
[6046]	CONVERGENT MARGIN	LESSER ANTILLES / LESSER ANTILLES / MARTINIQUE / MOUNT PELEE	DIFFERENT SITES AROUND THE PRESENT CRATER OF MT. PELEE	14.8	14.8	-61.1	-61.1	SAE			s_MP-250 [6046]	ANDESITE [6046]									VOL					WR [6046]	58.46	0.62		18.18				7.04	7.59	2.73	0.18		0.94	3.34	0.14
[6046]	CONVERGENT MARGIN	LESSER ANTILLES / LESSER ANTILLES / MARTINIQUE / MOUNT PELEE	DIFFERENT SITES AROUND THE PRESENT CRATER OF MT. PELEE	14.8	14.8	-61.1	-61.1	SAE			s_M-2 [6046]	ANDESITE [6046]									VOL					WR [6046]	58.48	0.63		18.3				7.26	7.16	2.62	0.2		0.99	3.41	0.15
[6046]	CONVERGENT MARGIN	LESSER ANTILLES / LESSER ANTILLES / MARTINIQUE / MOUNT PELEE	DIFFERENT SITES AROUND THE PRESENT CRATER OF MT. PELEE	14.8	14.8	-61.1	-61.1	SAE			s_MP-570.2 [6046]	ANDESITE [6046]									VOL					WR [6046]	59.37	0.54		17.87				6.55	7.49	3.06	0.17		1.04	3.05	0.13
[6046]	CONVERGENT MARGIN	LESSER ANTILLES / LESSER ANTILLES / MARTINIQUE / MOUNT PELEE	DIFFERENT SITES AROUND THE PRESENT CRATER OF MT. PELEE	14.8	14.8	-61.1	-61.1	SAE			s_MP-270 [6046]	ANDESITE [6046]									VOL					WR [6046]	59.98	0.52		18.36				6.42	7.05	2.41	0.16		0.88	3.34	0.15
[6046]	CONVERGENT MARGIN	LESSER ANTILLES / LESSER ANTILLES / MARTINIQUE / MOUNT PELEE	DIFFERENT SITES AROUND THE PRESENT CRATER OF MT. PELEE	14.8	14.8	-61.1	-61.1	SAE			s_MP-107 [6046]	ANDESITE [6046]									VOL					WR [6046]	60.37	0.56		17.79				6.47	6.7	2.47	0.17		1.12	3.49	0.14
[6046]	CONVERGENT MARGIN	LESSER ANTILLES / LESSER ANTILLES / MARTINIQUE / MOUNT PELEE	DIFFERENT SITES AROUND THE PRESENT CRATER OF MT. PELEE	14.8	14.8	-61.1	-61.1	SAE			s_MP-49 [6046]	ANDESITE [6046]									VOL					WR [6046]	60.47	0.47		17.88				6.53	6.67	2.5	0.2		0.85	3.51	0.18
[6046]	CONVERGENT MARGIN	LESSER ANTILLES / LESSER ANTILLES / MARTINIQUE / MOUNT PELEE	DIFFERENT SITES AROUND THE PRESENT CRATER OF MT. PELEE	14.8	14.8	-61.1	-61.1	SAE			s_MP-581 [6046]	ANDESITE [6046]									VOL					WR [6046]	60.71	0.49		17.75				6.59	6.46	2.42	0.18		0.87	3.62	0.18
[6046]	CONVERGENT MARGIN	LESSER ANTILLES / LESSER ANTILLES / MARTINIQUE / MOUNT PELEE	DIFFERENT SITES AROUND THE PRESENT CRATER OF MT. PELEE	14.8	14.8	-61.1	-61.1	SAE			s_MP-243 [6046]	ANDESITE [6046]									VOL					WR [6046]	60.95	0.48		18.65				4.73	7.27	1.47	0.16		0.87	3.71	0.18
[6046]	CONVERGENT MARGIN	LESSER ANTILLES / LESSER ANTILLES / MARTINIQUE / MOUNT PELEE	DIFFERENT SITES AROUND THE PRESENT CRATER OF MT. PELEE	14.8	14.8	-61.1	-61.1	SAE			s_MP-407 [6046]	ANDESITE [6046]									VOL					WR [6046]	60.95	0.48		17.62				6.53	6.43	2.38	0.17		0.87	3.65	0.18
[6046]	CONVERGENT MARGIN	LESSER ANTILLES / LESSER ANTILLES / MARTINIQUE / MOUNT PELEE	DIFFERENT SITES AROUND THE PRESENT CRATER OF MT. PELEE	14.8	14.8	-61.1	-61.1	SAE			s_MP-154 [6046]	ANDESITE [6046]									VOL					WR [6046]	61.51	0.45		17.63				6.17	6.34	2.27	0.17		0.93	3.67	0.17
[6046]	CONVERGENT MARGIN	LESSER ANTILLES / LESSER ANTILLES / MARTINIQUE / MOUNT PELEE	DIFFERENT SITES AROUND THE PRESENT CRATER OF MT. PELEE	14.8	14.8	-61.1	-61.1	SAE			s_M-1 [6046]	ANDESITE [6046]									VOL					WR [6046]	61.71	0.52		17.09				6.26	7	2.27	0.16		1.24	3.49	0.1
[6046]	CONVERGENT MARGIN	LESSER ANTILLES / LESSER ANTILLES / MARTINIQUE / MOUNT PELEE	DIFFERENT SITES AROUND THE PRESENT CRATER OF MT. PELEE	14.8	14.8	-61.1	-61.1	SAE			s_MP-16 [6046]	ANDESITE [6046]									VOL					WR [6046]	61.84	0.47		17.31				5.96	6.48	2.09	0.18		1.17	3.7	0.15
[6046]	CONVERGENT MARGIN	LESSER ANTILLES / LESSER ANTILLES / MARTINIQUE / MOUNT PELEE	DIFFERENT SITES AROUND THE PRESENT CRATER OF MT. PELEE	14.8	14.8	-61.1	-61.1	SAE			s_MP-271 [6046]	ANDESITE [6046]									VOL					WR [6046]	62.13	0.46		17.44				5.8	6.18	2.19	0.17		1.1	3.72	0.15
[6046]	CONVERGENT MARGIN	LESSER ANTILLES / LESSER ANTILLES / MARTINIQUE / MOUNT PELEE	DIFFERENT SITES AROUND THE PRESENT CRATER OF MT. PELEE	14.8	14.8	-61.1	-61.1	SAE			s_MP-552 [6046]	ANDESITE [6046]									VOL					WR [6046]	62.79	0.4		18.29				5.17	6.34	1.23	0.17		0.93	3.9	0.2
[6046]	CONVERGENT MARGIN	LESSER ANTILLES / LESSER ANTILLES / MARTINIQUE / MOUNT PELEE	DIFFERENT SITES AROUND THE PRESENT CRATER OF MT. PELEE	14.8	14.8	-61.1	-61.1	SAE			s_MP-559 [6046]	ANDESITE [6046]									VOL					WR [6046]	63.15	0.4		17.57				5.36	6.42	1.36	0.19		0.89	3.86	0.2
[6046]	CONVERGENT MARGIN	LESSER ANTILLES / LESSER ANTILLES / MARTINIQUE / MOUNT PELEE	DIFFERENT SITES AROUND THE PRESENT CRATER OF MT. PELEE	14.8	14.8	-61.1	-61.1	SAE			s_MP-379 [6046]	ANDESITE [6046]									VOL					WR [6046]	63.32	0.43		17.47				5.33	6.4	1.37	0.17		1.1	3.63	0.17
[6046]	CONVERGENT MARGIN	LESSER ANTILLES / LESSER ANTILLES / MARTINIQUE / MOUNT PELEE	DIFFERENT SITES AROUND THE PRESENT CRATER OF MT. PELEE	14.8	14.8	-61.1	-61.1	SAE			s_MP-558 [6046]	ANDESITE [6046]									VOL					WR [6046]	63.53	0.44		17.31				5.34	6.4	1.24	0.17		0.99	3.79	0.18
[6046]	CONVERGENT MARGIN	LESSER ANTILLES / LESSER ANTILLES / MARTINIQUE / MOUNT PELEE	DIFFERENT SITES AROUND THE PRESENT CRATER OF MT. PELEE	14.8	14.8	-61.1	-61.1	SAE			s_MP-333 [6046]	ANDESITE [6046]									VOL					WR [6046]	63.57	0.37		18.55				4.36	6.43	1.14	0.14		1.06	3.72	0.17
[6046]	CONVERGENT MARGIN	LESSER ANTILLES / LESSER ANTILLES / MARTINIQUE / MOUNT PELEE	DIFFERENT SITES AROUND THE PRESENT CRATER OF MT. PELEE	14.8	14.8	-61.1	-61.1	SAE			s_MP-197 [6046]	ANDESITE [6046]									VOL					WR [6046]	64.89	0.27		18.29				3.66	6.28	0.83	0.14		0.96	4.11	0.17
[6046]	CONVERGENT MARGIN	LESSER ANTILLES / LESSER ANTILLES / MARTINIQUE / MOUNT PELEE	CORE OF MT. PELEE	14.8	14.8	-61.1	-61.1	SAE			s_MP-432 [6046]	ANDESITE, BASALTIC [6046]									VOL					WR [6046]	54.6	0.62		20.81				7.87	7.09	3.42	0.19		0.55	3.81	0.13
[6046]	CONVERGENT MARGIN	LESSER ANTILLES / LESSER ANTILLES / MARTINIQUE / MOUNT PELEE	CORE OF MT. PELEE	14.8	14.8	-61.1	-61.1	SAE			s_MP-433 [6046]	ANDESITE, BASALTIC [6046]									VOL					WR [6046]	56.1	0.61		19				7.56	7.98	3.72	0.17		0.68	3.2	0.13
[6046]	CONVERGENT MARGIN	LESSER ANTILLES / LESSER ANTILLES / MARTINIQUE / MOUNT PELEE	CORE OF MT. PELEE	14.8	14.8	-61.1	-61.1	SAE			s_MP-434 [6046]	ANDESITE [6046]									VOL					WR [6046]	57.54	0.6		20.08				6.99	6.16	3.08	0.17		0.81	3.65	0.13
[6046]	CONVERGENT MARGIN	LESSER ANTILLES / LESSER ANTILLES / MARTINIQUE / MOUNT PELEE	CORE OF MT. PELEE	14.8	14.8	-61.1	-61.1	SAE			s_MP-435 [6046]	ANDESITE [6046]									VOL					WR [6046]	57.83	0.62		19.52				6.92	6.76	2.99	0.16		0.83	3.44	0.13
[6046]	CONVERGENT MARGIN	LESSER ANTILLES / LESSER ANTILLES / MARTINIQUE / MOUNT PELEE	CORE OF MT. PELEE	14.8	14.8	-61.1	-61.1	SAE			s_MP-430 [6046]	ANDESITE [6046]									VOL					WR [6046]	58.03	0.58		18.65				7.18	7.27	3.1	0.16		0.76	3.27	0.15
[6046]	CONVERGENT MARGIN	LESSER ANTILLES / LESSER ANTILLES / MARTINIQUE / MOUNT PELEE	CORE OF MT. PELEE	14.8	14.8	-61.1	-61.1	SAE			s_MP-429 [6046]	ANDESITE [6046]									VOL					WR [6046]	58.75	0.58		18.02				7.11	7.05	3.22	0.15		1	3.21	0.12
[6046]	CONVERGENT MARGIN	LESSER ANTILLES / LESSER ANTILLES / MARTINIQUE / MOUNT PELEE	CORE OF MT. PELEE	14.8	14.8	-61.1	-61.1	SAE			s_MP-300 [6046]	ANDESITE [6046]									VOL					WR [6046]	59.17	0.54		17.84				6.53	7.54	3.23	0.17		0.97	3.16	0.11
[6046]	CONVERGENT MARGIN	LESSER ANTILLES / LESSER ANTILLES / MARTINIQUE / MOUNT PELEE	CORE OF MT. PELEE	14.8	14.8	-61.1	-61.1	SAE			s_MP-38 [6046]	ANDESITE [6046]									VOL					WR [6046]	59.71	0.56		17.64				6.79	7.29	2.48	0.19		0.97	3.48	0.13
[6046]	CONVERGENT MARGIN	LESSER ANTILLES / LESSER ANTILLES / MARTINIQUE / MOUNT PELEE	CORE OF MT. PELEE	14.8	14.8	-61.1	-61.1	SAE			s_MP-431 [6046]	ANDESITE [6046]									VOL					WR [6046]	59.83	0.54		18.28				6.4	6.88	2.79	0.16		0.9	3.37	0.13
[6046]	CONVERGENT MARGIN	LESSER ANTILLES / LESSER ANTILLES / MARTINIQUE / MOUNT PELEE	CORE OF MT. PELEE	14.8	14.8	-61.1	-61.1	SAE			s_MP-22 [6046]	ANDESITE [6046]									VOL					WR [6046]	60.08	0.55		18.13				6.35	7.07	2.45	0.21		1.05	3.22	0.18
[6046]	CONVERGENT MARGIN	LESSER ANTILLES / LESSER ANTILLES / MARTINIQUE / MOUNT PELEE	CORE OF MT. PELEE	14.8	14.8	-61.1	-61.1	SAE			s_MP-357 [6046]	ANDESITE [6046]									VOL					WR [6046]	60.9	0.53		17.36				6.22	6.79	2.96	0.14		1.17	3.15	0.09
[6046]	CONVERGENT MARGIN	LESSER ANTILLES / LESSER ANTILLES / MARTINIQUE / MOUNT PELEE	CORE OF MT. PELEE	14.8	14.8	-61.1	-61.1	SAE			s_MP-299 [6046]	ANDESITE [6046]									VOL					WR [6046]	61.34	0.52		17.49				5.88	6.97	2.62	0.14		1.4	2.87	0.1
[6046]	CONVERGENT MARGIN	LESSER ANTILLES / LESSER ANTILLES / MARTINIQUE / MOUNT PELEE	CORE OF MT. PELEE	14.8	14.8	-61.1	-61.1	SAE			s_MP-579 [6046]	ANDESITE [6046]									VOL					WR [6046]	61.45	0.52		17.07				6.04	6.75	2.76	0.15		1.2	3.27	0.1
[6046]	CONVERGENT MARGIN	LESSER ANTILLES / LESSER ANTILLES / MARTINIQUE / MOUNT PELEE	CORE OF MT. PELEE	14.8	14.8	-61.1	-61.1	SAE			s_MP-307 [6046]	ANDESITE [6046]									VOL					WR [6046]	61.81	0.5		17.24				5.66	6.71	2.67	0.15		1.23	3.3	0.1
[6046]	CONVERGENT MARGIN	LESSER ANTILLES / LESSER ANTILLES / MARTINIQUE / MOUNT PELEE	CORE OF MT. PELEE	14.8	14.8	-61.1	-61.1	SAE			s_MP-290 [6046]	ANDESITE [6046]									VOL					WR [6046]	61.85	0.51		17.17				5.74	6.7	2.67	0.13		1.3	3.19	0.09
[6046]	CONVERGENT MARGIN	LESSER ANTILLES / LESSER ANTILLES / MARTINIQUE / MOUNT PELEE	CORE OF MT. PELEE	14.8	14.8	-61.1	-61.1	SAE			s_MP-573 [6046]	ANDESITE [6046]									VOL					WR [6046]	62.3	0.49		16.93				5.64	6.31	2.49	0.12		1.27	3.71	0.1
[6046]	CONVERGENT MARGIN	LESSER ANTILLES / LESSER ANTILLES / MARTINIQUE / MOUNT PELEE	CORE OF MT. PELEE	14.8	14.8	-61.1	-61.1	SAE			s_MP-291 [6046]	ANDESITE [6046]									VOL					WR [6046]	62.58	0.47		17.23				5.34	6.55	2.46	0.13		1.36	3.17	0.09
[6046]	CONVERGENT MARGIN	LESSER ANTILLES / LESSER ANTILLES / MARTINIQUE / MOUNT PELEE	MORNE CONIL CENTERS	14.8	14.8	-61.1	-61.1	SAE			s_M-10 [6046]	ANDESITE [6046]									VOL					WR [6046]	58.56	0.58		18.17				6.97	7.4	2.57	0.17		1.04	3.6	0.14
[6046]	CONVERGENT MARGIN	LESSER ANTILLES / LESSER ANTILLES / MARTINIQUE / MOUNT PELEE	MORNE CONIL CENTERS	14.8	14.8	-61.1	-61.1	SAE			s_M-12 [6046]	ANDESITE [6046]									VOL					WR [6046]	58.94	0.53		18.13				6.82	7.42	2.72	0.18		0.8	3.57	0.13
[6046]	CONVERGENT MARGIN	LESSER ANTILLES / LESSER ANTILLES / MARTINIQUE / MOUNT PELEE	MORNE CONIL CENTERS	14.8	14.8	-61.1	-61.1	SAE			s_M-16 [6046]	ANDESITE [6046]									VOL					WR [6046]	58.96	0.57		18.16				6.87	7.74	2.23	0.18		0.75	3.6	0.17
[6046]	CONVERGENT MARGIN	LESSER ANTILLES / LESSER ANTILLES / MARTINIQUE / MOUNT PELEE	MORNE CONIL CENTERS	14.8	14.8	-61.1	-61.1	SAE			s_M-9 [6046]	ANDESITE [6046]									VOL					WR [6046]	59.23	0.55		18.07				6.83	7.1	2.4	0.18		0.96	3.73	0.19
[6046]	CONVERGENT MARGIN	LESSER ANTILLES / LESSER ANTILLES / MARTINIQUE / MOUNT PELEE	MORNE CONIL CENTERS	14.8	14.8	-61.1	-61.1	SAE			s_M-13 [6046]	ANDESITE [6046]									VOL					WR [6046]	59.61	0.5		17.96				6.43	7.21	2.48	0.17		0.91	3.86	0.14
[6046]	CONVERGENT MARGIN	LESSER ANTILLES / LESSER ANTILLES / MARTINIQUE / MOUNT PELEE	MORNE CONIL CENTERS	14.8	14.8	-61.1	-61.1	SAE			s_M-11 [6046]	ANDESITE [6046]									VOL					WR [6046]	60.03	0.53		17.68				6.6	7.14	2.14	0.17		1.02	3.82	0.15
[6046]	CONVERGENT MARGIN	LESSER ANTILLES / LESSER ANTILLES / MARTINIQUE / MOUNT PELEE	MORNE CONIL CENTERS	14.8	14.8	-61.1	-61.1	SAE			s_M-14 [6046]	ANDESITE [6046]									VOL					WR [6046]	61.89	0.45		17.59				5.68	6.74	1.8	0.2		0.94	3.91	0.18
[6046]	CONVERGENT MARGIN	LESSER ANTILLES / LESSER ANTILLES / MARTINIQUE / MOUNT PELEE	MORNE CONIL CENTERS	14.8	14.8	-61.1	-61.1	SAE			s_M-15 [6046]	ANDESITE [6046]									VOL					WR [6046]	63.1	0.42		16.97				5.43	6.06	1.48	0.15		1.27	4.36	0.15
[6046]	CONVERGENT MARGIN	LESSER ANTILLES / LESSER ANTILLES / MARTINIQUE		14.5	14.5	-61	-61	SAE			s_1 [6046]	NOT GIVEN [6046]								CUMULATE [6046]	PLU					WR [6046]	47.79	0.51		19.99				7.99	13.72	7.61	0.14		0.18	1.13	0.05
[6046]	CONVERGENT MARGIN	LESSER ANTILLES / LESSER ANTILLES / MARTINIQUE		14.5	14.5	-61	-61	SAE			s_2 [6046]	NOT GIVEN [6046]								CUMULATE [6046]	PLU					WR [6046]	45.75	0.85		22.17				10.18	12.2	5.2	0.23		0.11	2.1	0.08
[6046]	CONVERGENT MARGIN	LESSER ANTILLES / LESSER ANTILLES / MARTINIQUE		14.5	14.5	-61	-61	SAE			s_3 [6046]	NOT GIVEN [6046]								CUMULATE [6046]	PLU					WR [6046]	41.05	1.12		23.54				12.37	7.05	11.86	0.18		0.1	1.31	0.04
[6046]	CONVERGENT MARGIN	LESSER ANTILLES / LESSER ANTILLES / MARTINIQUE		14.5	14.5	-61	-61	SAE			s_4 [6046]	NOT GIVEN [6046]								CUMULATE [6046]	PLU					WR [6046]	48.62	0.41		14.24				10.21	13.06	10.68	0.36		0.09	1.1	0.08
[21532]	CONVERGENT MARGIN	LESSER ANTILLES / LESSER ANTILLES / ST. KITTS / MOUNT MISERY	RECENT FLOW FROM MT. MISERY, BLACK ROCK CLIFFS	17.25	17.5	-62.6	-62.85	SAE			s_KS_BR1 [21532]	ANDESITE, BASALTIC [21532]									VOL					WR [21532]	54.64	0.95		18.35	0.03			8.63	8.55	3.94	0.25	0	0.49	3.54	0.08
[21047]	CONVERGENT MARGIN	LESSER ANTILLES / LESSER ANTILLES / CURACAO		12.0875	12.0875	-68.8474	-68.8474	SAE			s_CUR-02 [21047]	PICRITE [21047]				CRETACEOUS [21047]					VOL					WR [21047]	47.59	0.63		9.99	0.322899	11.05	11.0427		8.53	21.45	0.167	0.109111	0.07	1.26	0.193173
[21047]	CONVERGENT MARGIN	LESSER ANTILLES / LESSER ANTILLES / CURACAO		12.0875	12.0875	-68.8474	-68.8474	SAE			s_CUR-04 [21047]	PICRITE [21047]				CRETACEOUS [21047]					VOL					WR [21047]	47.26	0.65		10.3	0.30633	10.85	10.6691		8.93	20.11	0.163	0.0983664	0.07	1.42	0.192022
[21047]	CONVERGENT MARGIN	LESSER ANTILLES / LESSER ANTILLES / CURACAO		12.0719	12.0719	-68.8403	-68.8403	SAE			s_CUR-05 [21047]	PICRITE [21047]				CRETACEOUS [21047]					VOL					WR [21047]	46.6	0.54		8.64	0.391399	11.22	10.9024		7.67	24.94	0.166	0.131783	0.06	0.75	0.181929
[21047]	CONVERGENT MARGIN	LESSER ANTILLES / LESSER ANTILLES / CURACAO		12.0955	12.0955	-68.8442	-68.8442	SAE			s_CUR-06 [21047]	BASALT [21047]				CRETACEOUS [21047]					VOL					WR [21047]	48.92	0.98		14.36	0.0618099	10.58	10.1677		12.13	8.22	0.173	0.0153994	0.09	2.15	0.20621
[21047]	CONVERGENT MARGIN	LESSER ANTILLES / LESSER ANTILLES / CURACAO		12.0778	12.0778	-68.8163	-68.8163	SAE			s_CUR-07 [21047]	BASALT [21047]				CRETACEOUS [21047]					VOL					WR [21047]	49.23	0.97		14.92	0.0554752	10.99	10.4745		12.48	8.2	0.174	0.0116111	0.08	2.14	0.2037
[21047]	CONVERGENT MARGIN	LESSER ANTILLES / LESSER ANTILLES / CURACAO		12.1054	12.1054	-68.8522	-68.8522	SAE			s_CUR-09 [21047]	BASALT [21047]				CRETACEOUS [21047]					VOL					WR [21047]	50.36	0.97		14.93	0.0618681	10.35	10.1209		12.21	8.52	0.166	0.0125383	0.13	2.29	0.210753
[21047]	CONVERGENT MARGIN	LESSER ANTILLES / LESSER ANTILLES / CURACAO		12.111	12.111	-68.9186	-68.9186	SAE			s_CUR-11 [21047]	PICRITE [21047]				CRETACEOUS [21047]					VOL					WR [21047]	46.33	0.55		8.13	0.418775	11.35	11.1809		7.57	26.02	0.166	0.141232	0.03	0.44	0.186717
[21047]	CONVERGENT MARGIN	LESSER ANTILLES / LESSER ANTILLES / CURACAO		12.1428	12.1428	-68.8767	-68.8767	SAE			s_CUR-12 [21047]	BASALT [21047]				CRETACEOUS [21047]					VOL					WR [21047]	49	0.85		15.24	0.0969655	9.8	9.72655		12.82	9.17	0.162	0.0165509	0.1	1.79	0.201121
[21047]	CONVERGENT MARGIN	LESSER ANTILLES / LESSER ANTILLES / CURACAO		12.1511	12.1511	-68.8539	-68.8539	SAE			s_CUR-13 [21047]	PICRITE [21047]				CRETACEOUS [21047]					VOL					WR [21047]	50.18	0.62		14.98	0.106874	9.13	9.07323		12.66	10.86	0.148	0.0243222	0.22	1.9	0.200011
[21047]	CONVERGENT MARGIN	LESSER ANTILLES / LESSER ANTILLES / CURACAO		12.1261	12.1261	-68.8146	-68.8146	SAE			s_CUR-14 [21047]	BASALT [21047]				CRETACEOUS [21047]					VOL					WR [21047]	49.82	0.73		15.17	0.0632366	9.38	9.2545		13.43	9.19	0.158	0.0139071	0.15	1.83	0.194288
[21047]	CONVERGENT MARGIN	LESSER ANTILLES / LESSER ANTILLES / CURACAO		12.1261	12.1261	-68.8146	-68.8146	SAE			s_CUR-15 [21047]	BASALT [21047]				CRETACEOUS [21047]					VOL					WR [21047]	50.42	0.94		14.59	0.0507503	10.73	10.2573		11.53	8.46	0.167	0.0126195	0.13	2.8	0.207425
[21047]	CONVERGENT MARGIN	LESSER ANTILLES / LESSER ANTILLES / CURACAO		12.1377	12.1377	-68.8202	-68.8202	SAE			s_CUR-16 [21047]	BASALT [21047]				CRETACEOUS [21047]					VOL					WR [21047]	50.22	1		14.56	0.0501393	11.05	10.5236		11.92	8.31	0.182	0.0118993	0.08	2.6	0.200884
[21047]	CONVERGENT MARGIN	LESSER ANTILLES / LESSER ANTILLES / CURACAO		12.3781	12.3781	-69.1564	-69.1564	SAE			s_CUR-18 [21047]	BASALT [21047]				CRETACEOUS [21047]					VOL					WR [21047]	49.79	1.03		14.68	0.0561523	10.99	10.3868		11.76	8.3	0.176	0.012072	0.09	2.41	0.201532
[21047]	CONVERGENT MARGIN	LESSER ANTILLES / LESSER ANTILLES / CURACAO		12.372	12.372	-69.14	-69.14	SAE			s_CUR-19 [21047]	BASALT [21047]				CRETACEOUS [21047]					VOL					WR [21047]	52.21	1.58		13.38	0.0078428	14.53	13.4402		8.6	5.41	0.205	0.00562464	0.1	2.81	0.23352
[21047]	CONVERGENT MARGIN	LESSER ANTILLES / LESSER ANTILLES / CURACAO		12.3081	12.3081	-69.139	-69.139	SAE			s_CUR-20 [21047]	BASALT [21047]				CRETACEOUS [21047]					VOL					WR [21047]	49.89	1.21		14.24	0.0283308	11.97	11.4979		11.28	7.12	0.197	0.00959869	0.08	2.22	0.217255
[21951]	CONVERGENT MARGIN	LESSER ANTILLES / LESSER ANTILLES / MONTSERRAT / SOUFRIERE HILLS	SPRING GHAUT	16.7343	16.7343	-64.1576	-64.1576	SAE			s_28/57-AC [21951]	ANDESITE [21951]									VOL					WR [21951]
[21951]	CONVERGENT MARGIN	LESSER ANTILLES / LESSER ANTILLES / MONTSERRAT / SOUFRIERE HILLS	OLD QUAW GHAUT	16.8019	16.8019	-64.122	-64.122	SAE			s_16/72-PR [21951]	ANDESITE [21951]									VOL					WR [21951]
[21951]	CONVERGENT MARGIN	LESSER ANTILLES / LESSER ANTILLES / MONTSERRAT / SOUFRIERE HILLS	SOUTH CENTRE HILLS	16.7314	16.7314	-64.1575	-64.1575	SAE			s_20/79-PC [21951]	ANDESITE [21951]									VOL					WR [21951]
[21951]	CONVERGENT MARGIN	LESSER ANTILLES / LESSER ANTILLES / MONTSERRAT / CENTRE HILLS	CAVALLA HILL	16.7736	16.7736	-64.1399	-64.1399	SAE			s_04/01-AC [21951]	ANDESITE [21951]									VOL					WR [21951]
[21951]	CONVERGENT MARGIN	LESSER ANTILLES / LESSER ANTILLES / MONTSERRAT / CENTRE HILLS	CAVALLA HILL	16.7736	16.7736	-64.1399	-64.1399	SAE			s_04/02-BAC [21951]	ANDESITE [21951]									VOL					WR [21951]
[21951]	CONVERGENT MARGIN	LESSER ANTILLES / LESSER ANTILLES / MONTSERRAT / CENTRE HILLS	DRY WATERFALL	16.754	16.754	-64.1389	-64.1389	SAE			s_05/03-AL [21951]	ANDESITE [21951]									VOL					WR [21951]
[21951]	CONVERGENT MARGIN	LESSER ANTILLES / LESSER ANTILLES / MONTSERRAT / CENTRE HILLS	OLD ROAD BAY	16.7452	16.7452	-64.1738	-64.1738	SAE			s_30/60-AC [21951]	ANDESITE [21951]									VOL					WR [21951]
[21951]	CONVERGENT MARGIN	LESSER ANTILLES / LESSER ANTILLES / MONTSERRAT / CENTRE HILLS	BRANSBY POINT	16.7152	16.7152	-64.1819	-64.1819	SAE			s_02/66-AC [21951]	ANDESITE [21951]									VOL					WR [21951]
[21951]	CONVERGENT MARGIN	LESSER ANTILLES / LESSER ANTILLES / MONTSERRAT / CENTRE HILLS	EAST CENTRE HILLS	16.7628	16.7628	-64.1102	-64.1102	SAE			s_21/81-AC [21951]	ANDESITE [21951]									VOL					WR [21951]
[21951]	CONVERGENT MARGIN	LESSER ANTILLES / LESSER ANTILLES / MONTSERRAT / CENTRE HILLS	POTATO HILL	16.7906	16.7906	-64.1466	-64.1466	SAE			s_23/86-PF [21951]	ANDESITE [21951]									VOL					WR [21951]
[21951]	CONVERGENT MARGIN	LESSER ANTILLES / LESSER ANTILLES / MONTSERRAT / CENTRE HILLS	BEHIND INDOOR MARKET	16.7886	16.7886	-64.146	-64.146	SAE			s_24/88-P [21951]	ANDESITE [21951]									VOL					WR [21951]
[21951]	CONVERGENT MARGIN	LESSER ANTILLES / LESSER ANTILLES / MONTSERRAT / CENTRE HILLS	CAVALLA HILL	16.772	16.772	-64.1403	-64.1403	SAE			s_25/90-P [21951]	ANDESITE [21951]									VOL					WR [21951]
[21951]	CONVERGENT MARGIN	LESSER ANTILLES / LESSER ANTILLES / MONTSERRAT / SILVER HILLS	NORTH CULTURE HILL	16.7896	16.7896	-64.1413	-64.1413	SAE			s_11/09-AL [21951]	ANDESITE [21951]									VOL					WR [21951]
[21951]	CONVERGENT MARGIN	LESSER ANTILLES / LESSER ANTILLES / MONTSERRAT / SILVER HILLS	SOUTH MARGUERITA BAY	16.7911	16.7911	-64.1218	-64.1218	SAE			s_15/13-AC [21951]	ANDESITE [21951]									VOL					WR [21951]
[21951]	CONVERGENT MARGIN	LESSER ANTILLES / LESSER ANTILLES / MONTSERRAT / SILVER HILLS	NORTH MARGUERITA BAY	16.7922	16.7922	-64.123	-64.123	SAE			s_13/18-AC [21951]	ANDESITE [21951]									VOL					WR [21951]
[21951]	CONVERGENT MARGIN	LESSER ANTILLES / LESSER ANTILLES / MONTSERRAT / SILVER HILLS	THATCH VALLEY	16.8099	16.8099	-64.1289	-64.1289	SAE			s_20/42-AC [21951]	ANDESITE [21951]									VOL					WR [21951]
[21951]	CONVERGENT MARGIN	LESSER ANTILLES / LESSER ANTILLES / MONTSERRAT / SILVER HILLS	NORTH WEST BLUFF	16.8117	16.8117	-64.1437	-64.1437	SAE			s_22/47-AL [21951]	ANDESITE [21951]									VOL					WR [21951]
[21951]	CONVERGENT MARGIN	LESSER ANTILLES / LESSER ANTILLES / MONTSERRAT / SILVER HILLS	TRAIL TO OLD QUAW	16.8011	16.8011	-64.1323	-64.1323	SAE			s_31/61-AC [21951]	ANDESITE [21951]									VOL					WR [21951]
[21951]	CONVERGENT MARGIN	LESSER ANTILLES / LESSER ANTILLES / MONTSERRAT / SILVER HILLS	NORTH MARGUERITA BAY	16.7928	16.7928	-64.1232	-64.1232	SAE			s_15/70-AC [21951]	ANDESITE [21951]									VOL					WR [21951]
[21951]	CONVERGENT MARGIN	LESSER ANTILLES / LESSER ANTILLES / MONTSERRAT / SILVER HILLS	MARGUERITA GHAUT	16.794	16.794	-64.1239	-64.1239	SAE			s_14/25-AL [21951]	ANDESITE [21951]									VOL					WR [21951]
[21951]	CONVERGENT MARGIN	LESSER ANTILLES / LESSER ANTILLES / MONTSERRAT / SILVER HILLS	LITTLE BAY QUARRY	16.7969	16.7969	-64.1406	-64.1406	SAE			s_17/76-AL [21951]	ANDESITE [21951]									VOL					WR [21951]
[21951]	CONVERGENT MARGIN	LESSER ANTILLES / LESSER ANTILLES / MONTSERRAT / SILVER HILLS	NORTH RENDEZVOUS BAY	16.8049	16.8049	-64.1472	-64.1472	SAE			s_17/77-AL [21951]	ANDESITE [21951]									VOL					WR [21951]
[21951]	CONVERGENT MARGIN	LESSER ANTILLES / LESSER ANTILLES / MONTSERRAT / SILVER HILLS	SOUTH SILVER HILL	16.7895	16.7895	-64.136	-64.136	SAE			s_22/84-AC [21951]	ANDESITE [21951]									VOL					WR [21951]
[21951]	CONVERGENT MARGIN	LESSER ANTILLES / LESSER ANTILLES / MONTSERRAT / SILVER HILLS	OLD ROAD BLUFF	16.7393	16.7393	-64.1756	-64.1756	SAE			s_11.1.4C [21951]	ANDESITE [21951]									VOL					WR [21951]
[4120][4121]	CONVERGENT MARGIN	LESSER ANTILLES / LESSER ANTILLES / ST. MARTIN	PHILIPSBURG QUARRY	18.083	18.083	-63.083	-63.083	SAE			s_SM-11 [4120]	NOT GIVEN [4120]	27000000 [4120]			MIOCENE [4120] / CENOZOIC [4121]					PLU					WR [4120]	67.8	0.46		15.13				4.06	4.07	1.98	0.07		2.8	3.56	0.06
[4478][4700]	CONVERGENT MARGIN	LESSER ANTILLES / LESSER ANTILLES / GRENADA	CONE NEAR RADIX VILLAGE	12.065	12.065	-61.73	-61.73	SAE			s_GDA138 [4478]	BASALT [4478]									VOL				HE3_HE4(R/R(A)) from OLIVINE [4700]	WR [4478] / MIN [4700]	47.21	0.85		14.04	0.17			9.5	10.5	14.98	0.18		0.43	1.82	0.26
[13520]	CONVERGENT MARGIN	LESSER ANTILLES / LESSER ANTILLES / GRENADA	PILOT HILL SCORIA CONE QUARRY, GRENVILLE	12.124	12.124	-61.625	-61.625	SAE			s_GDA001 [13520]	NOT GIVEN [13520]									VOL					WR [13520]
[4478][2545][174][3102]	CONVERGENT MARGIN	LESSER ANTILLES / LESSER ANTILLES / GRENADA	PILOT HILL SCORIA CONE QUARRY, GRENVILLE	12.124	12.124	-61.625	-61.625	SAE			s_GDA011 [4478]	NOT GIVEN [4478] / BASALT [2545]								PHYRIC [3102]	VOL					WR [4478]	48.05	0.94		14.92	0.13			9.44	9.28	14.03	0.17		0.39	2.04	0.26
[4478][3102][174]	CONVERGENT MARGIN	LESSER ANTILLES / LESSER ANTILLES / GRENADA	SOUTH OF CRAYFISH BAY	12.212	12.212	-61.697	-61.697	SAE			s_GDA004 [4478]	NOT GIVEN [4478] / ANDESITE [3102]									VOL					WR [4478]	60.95	0.61		16.86				5.54	6.55	3.57	0.11		1.56	3.43
[3325][4511]	CONVERGENT MARGIN	LESSER ANTILLES / LESSER ANTILLES / ST. VINCENT / LA SOUFRIERE	CRATER LAVA 20.MAY, 1979	13.1	13.4	61	61.3	SAE			s_7060 [3325]	BASALT [3325] / NOT GIVEN [4511]					20	5	1979		VOL					WR [3325]	53.8									4.46
[6984]	CONVERGENT MARGIN	LESSER ANTILLES / LESSER ANTILLES / GRENADA	QUEENS PARK MAAR	12.05	12.05	-61.76	-61.76	SAE			s_G6 [6984]	DUNITE, XENOLITH [6984]									PER					WR [6984]
[6984]	CONVERGENT MARGIN	LESSER ANTILLES / LESSER ANTILLES / GRENADA	QUEENS PARK MAAR	12.05	12.05	-61.76	-61.76	SAE			s_G7 [6984]	HARZBURGITE, XENOLITH [6984]									PER					WR [6984]
[6705]	CONVERGENT MARGIN	LESSER ANTILLES / LESSER ANTILLES / ST. VINCENT	BLACK POINT	13.1	13.4	-61	-61.3	SAE			s_4 [6705]	BASALT [6705]								OLIVINE PHYRIC [6705]	VOL					WR [6705]	47.74	1.06		15.87		1.89	7.08		11.38	11.99	0.18		0.62	2.21	0.09		0.16	0.28
[6705]	CONVERGENT MARGIN	LESSER ANTILLES / LESSER ANTILLES / ST. VINCENT	COMMANTAYANA BAY	13.1	13.4	-61	-61.3	SAE			s_5 [6705]	BASALT, OLIVINE-CLINOPYROXENE [6705]									VOL					WR [6705]	50.1	0.79		19.26		4.21	4.52		10.59	6.42	0.16		0.41	2.23	0.25		0.52	0.59
[6705]	CONVERGENT MARGIN	LESSER ANTILLES / LESSER ANTILLES / ST. VINCENT / LA SOUFRIERE	SOUFRIERE CRATER	13.1	13.4	-61	-61.3	SAE			s_6 [6705]	ANDESITE, BASALTIC, 2-PYROXENE [6705]									VOL					WR [6705]	53.61	0.88		18.69		6.63	1.99		8.6	4.38	0.2		0.68	3.35	0.08		0.12	0.26
[6705]	CONVERGENT MARGIN	LESSER ANTILLES / LESSER ANTILLES / MONTSERRAT	O^GARRA^S	16.7	16.8	-62.15	-62.21	SAE			s_7 [6705]	BASALT, OLIVINE [6705]									VOL					WR [6705]	52	0.63		19.22		2.73	5.61		10.58	5.54	0.11		0.76	2.53	0.11		0.2	0.15
[6705]	CONVERGENT MARGIN	LESSER ANTILLES / LESSER ANTILLES / REDONDA		16.97	16.97	-62.32	-62.32	SAE			s_8 [6705]	BASALT [6705]									VOL					WR [6705]	48.9	0.8		20.5		4.9	4.8		11.2	6.1	0.2		0.4	2	0.2
[6705]	CONVERGENT MARGIN	LESSER ANTILLES / LESSER ANTILLES / MARTINIQUE	ILOT DES RAMIERS	14.49	14.49	-60.99	-60.99	SAE			s_9 [6705]	BASALT, LABRADORITE [6705]									VOL					WR [6705]	47.36	1.3		14.49		4.3	5.15		12.34	13.18	0.2		0.3	1.65	0.19		0.25
[6705]	CONVERGENT MARGIN	LESSER ANTILLES / LESSER ANTILLES / MARTINIQUE	MORNE DE DIAMANT	14.49	14.49	-60.99	-60.99	SAE			s_10 [6705]	LABRADORITE [6705]									VOL					WR [6705]	51.58	0.86		17.86		6.42	3.34		9.64	4.54	0.17		0.85	3.11	0.39		1.29	0.22
[6705]	CONVERGENT MARGIN	LESSER ANTILLES / LESSER ANTILLES / GUADELOUPE	VALLEE HAUTMONT	16.29	16.29	-61.29	-61.29	SAE			s_11 [6705]	LABRADORITE [6705]									VOL					WR [6705]	51.64	1.18		20.18		4.94	4.5		11.16	1.54	0.27		0.59	3.45	0.21			0.86
[6705]	CONVERGENT MARGIN	LESSER ANTILLES / LESSER ANTILLES / ST. LUCIA / QUALIBOU (LA SOUFRIERE)	SOUFRIERE BAY	13.75	14.5	-60.9	-61.1	SAE			s_12 [6705]	BASALT, PLAGIOCLASE-AUGITE [6705]									VOL					WR [6705]	53	1.14		18.1		1.98	6.74		9.24	3.73	0.13		0.76	3.26	0.15		1.14	0.64
[6705]	CONVERGENT MARGIN	LESSER ANTILLES / LESSER ANTILLES / GRENADA	ST. JAMES	12.2	12.2	-61.7	-61.7	SAE			s_13 [6705]	BASALT, CLINOPYROXENE [6705]									VOL					WR [6705]	44.74	1.87		16.62		5.02	6.7		14.62	5.1	0.18		0.93	1.77	0.14		2.15	0.79
[6705]	CONVERGENT MARGIN	LESSER ANTILLES / LESSER ANTILLES / NEVIS		17.15	17.15	-62.57	-62.57	SAE			s_14 [6705]	NOT GIVEN [6705]									VOL					WR [6705]	53.34	0.75		17.79		6.13	3.21		8.82	4.07	0.19		0.76	2.74	0.16		1.34	0.67
[6705]	CONVERGENT MARGIN	LESSER ANTILLES / LESSER ANTILLES / ST. VINCENT / LA SOUFRIERE	SOUFRIERE CRATER	13.1	13.4	-61	-61.3	SAE			s_5 [6705]	BASALT, AUGITE-OLIVINE-ORTHOPYROXENE [6705]									VOL					WR [6705]	51.3	0.89		18.45		2.95	5.42		10.83	6.13	0.16		0.45	2.4	0.07		0.71	0.3
[3765]	CONVERGENT MARGIN	LESSER ANTILLES / LESSER ANTILLES / ST. VINCENT / LA SOUFRIERE		13.1	13.4	-61	-61.3	SAE			s_1 [3765]	NOT GIVEN [3765]							1976		VOL					GL [3765]	73	0.49		14.2				3.16	3.77	0.38	0.08		1.83	2.42		4.99
[3765]	CONVERGENT MARGIN	LESSER ANTILLES / LESSER ANTILLES / ST. VINCENT / LA SOUFRIERE		13.1	13.4	-61	-61.3	SAE			s_2 [3765]	NOT GIVEN [3765]							1976		VOL					GL [3765]	72.3	0.11		11.2				4.4	2.6	1.5			2	2.3		3.7
[23853]	CONVERGENT MARGIN	LESSER ANTILLES / LESSER ANTILLES / DOMINICA		15.45	15.45	-61.35	-61.35	SAE			s_D24-045 [23853]	NOT GIVEN [23853]									VOL					WR [23853]	48.5053	0.996608		20.1363				9.53	10.4168	5.09428	0.181046		0.53779	2.44631	0.117671
[23853]	CONVERGENT MARGIN	LESSER ANTILLES / LESSER ANTILLES / DOMINICA		15.45	15.45	-61.35	-61.35	SAE			s_D24-373 [23853]	NOT GIVEN [23853]									VOL					WR [23853]	48.6046	0.862683		20.1872				9.57	10.1094	5.29085	0.187305		0.479764	2.30069	0.112631
[23853]	CONVERGENT MARGIN	LESSER ANTILLES / LESSER ANTILLES / DOMINICA		15.45	15.45	-61.35	-61.35	SAE			s_D24-375 [23853]	NOT GIVEN [23853]									VOL					WR [23853]	49.2888	0.973757		17.2008				9.89	11.4815	6.82501	0.198575		0.428774	2.06161	0.09873
[23853]	CONVERGENT MARGIN	LESSER ANTILLES / LESSER ANTILLES / DOMINICA		15.45	15.45	-61.35	-61.35	SAE			s_D24-390 [23853]	NOT GIVEN [23853]									VOL					WR [23853]	48.407	0.711576		22.3392				8.55	11.8586	3.42116	0.16575		0.377706	2.15609	0.115511
[23853]	CONVERGENT MARGIN	LESSER ANTILLES / LESSER ANTILLES / DOMINICA		15.45	15.45	-61.35	-61.35	SAE			s_D24-484 [23853]	NOT GIVEN [23853]									VOL					WR [23853]	51.765	0.785614		21.0089				8.7	9.82804	4.16527	0.210334		0.348565	2.64333	0.129866
[23853]	CONVERGENT MARGIN	LESSER ANTILLES / LESSER ANTILLES / DOMINICA		15.45	15.45	-61.35	-61.35	SAE			s_D24-488 [23853]	NOT GIVEN [23853]									VOL					WR [23853]	48.7827	0.77798		20.3486				9.39	11.3438	5.77678	0.184888		0.409383	2.12756	0.0973406
[23853]	CONVERGENT MARGIN	LESSER ANTILLES / LESSER ANTILLES / DOMINICA		15.45	15.45	-61.35	-61.35	SAE			s_D24-522 [23853]	NOT GIVEN [23853]									VOL					WR [23853]	52.3375	0.88382		22.2058				7.99	10.1658	2.23603	0.177662		0.500236	3.01134	0.131613
[23853]	CONVERGENT MARGIN	LESSER ANTILLES / LESSER ANTILLES / DOMINICA		15.45	15.45	-61.35	-61.35	SAE			s_D24-530 [23853]	NOT GIVEN [23853]									VOL					WR [23853]	48.7988	0.910313		22.0007				9.58	10.4101	4.25155	0.211007		0.456887	2.41201	0.10634
[23853]	CONVERGENT MARGIN	LESSER ANTILLES / LESSER ANTILLES / DOMINICA		15.45	15.45	-61.35	-61.35	SAE			s_DOM- 615 [23853]	NOT GIVEN [23853]									VOL					WR [23853]	49.4474	0.98403		20.7854				9.35	10.5833	4.42453	0.180228		0.576677	2.52045	0.133708
[23853]	CONVERGENT MARGIN	LESSER ANTILLES / LESSER ANTILLES / DOMINICA		15.45	15.45	-61.35	-61.35	SAE			s_DOM- 615 [23853]	NOT GIVEN [23853]									VOL					WR [23853]
[23853]	CONVERGENT MARGIN	LESSER ANTILLES / LESSER ANTILLES / GUADELOUPE		16.5	16.5	-61.5	-61.5	SAE			s_GUAD-500 [23853]	NOT GIVEN [23853]									VOL					WR [23853]	52.5693	0.923867		18.9415				8.75	9.60683	4.63944	0.181785		0.581756	2.91218	0.138454
[23853]	CONVERGENT MARGIN	LESSER ANTILLES / LESSER ANTILLES / ST. KITTS		17.25	17.5	-62.6	-62.85	SAE			s_STK-104 [23853]	NOT GIVEN [23853]									VOL					WR [23853]	49.0733	0.931147		20.9567				8.2	12.5206	6.16756	0.151919		0.281304	2.21107	0.0891803
[23853]	CONVERGENT MARGIN	LESSER ANTILLES / LESSER ANTILLES / ST. VINCENT		13.1	13.4	-61	-61.3	SAE			s_V37-103 [23853]	NOT GIVEN [23853]									VOL					WR [23853]	50.5198	0.897635		17.4764				8.65	10.2659	8.29366	0.175044		0.400578	2.7823	0.0962673
[23853]	CONVERGENT MARGIN	LESSER ANTILLES / LESSER ANTILLES / ST. VINCENT		13.1	13.4	-61	-61.3	SAE			s_V37-201 [23853]	NOT GIVEN [23853]									VOL					WR [23853]	47.3024	0.870032		16.3422				8.83	10.5003	12.1714	0.169907		0.298476	2.40246	0.107451
[23853]	CONVERGENT MARGIN	LESSER ANTILLES / LESSER ANTILLES / ST. VINCENT		13.1	13.4	-61	-61.3	SAE			s_V37-276 [23853]	NOT GIVEN [23853]									VOL					WR [23853]	55.8192	0.717763		18.4654				6.05	7.56143	4.99266	0.136911		0.792411	4.10604	0.180759
[23853]	CONVERGENT MARGIN	LESSER ANTILLES / LESSER ANTILLES / ST. VINCENT		13.1	13.4	-61	-61.3	SAE			s_V37-166 [23853]	NOT GIVEN [23853]									VOL					WR [23853]	49.2693	0.932024		21.3283				8.44	10.8419	6.10353	0.16923		0.319919	2.75415	0.11503
[23853]	CONVERGENT MARGIN	LESSER ANTILLES / LESSER ANTILLES / ST. VINCENT		13.1	13.4	-61	-61.3	SAE			s_V37-280 [23853]	NOT GIVEN [23853]									VOL					WR [23853]	54.3927	0.671704		18.4011				6.78	8.22581	7.57891	0.157537		0.567805	3.36212	0.126191
[23853]	CONVERGENT MARGIN	LESSER ANTILLES / LESSER ANTILLES / ST. VINCENT		13.1	13.4	-61	-61.3	SAE			s_V37-287 [23853]	NOT GIVEN [23853]									VOL					WR [23853]	49.0961	0.924951		16.8021				8.61	10.2329	9.53565	0.162867		0.35492	2.56404	0.104621
[23853]	CONVERGENT MARGIN	LESSER ANTILLES / LESSER ANTILLES / ST. VINCENT		13.1	13.4	-61	-61.3	SAE			s_V37-351 [23853]	NOT GIVEN [23853]									VOL					WR [23853]	51.2373	0.831979		16.7831				8.18	10.0217	8.68738	0.167944		0.410018	2.64008	0.0950892
[23853]	CONVERGENT MARGIN	LESSER ANTILLES / LESSER ANTILLES / ST. VINCENT		13.1	13.4	-61	-61.3	SAE			s_V37-362 [23853]	NOT GIVEN [23853]									VOL					WR [23853]	49.1	0.904174		15.8166				8.57	9.74319	10.5394	0.167433		0.444072	2.73535	0.131513
[23853]	CONVERGENT MARGIN	LESSER ANTILLES / LESSER ANTILLES / ST. VINCENT		13.1	13.4	-61	-61.3	SAE			s_V37-447 [23853]	NOT GIVEN [23853]									VOL					WR [23853]	59.1169	0.698277		18.3617				5.09	6.4766	3.26998	0.12262		0.994226	4.58419	0.183083
[7130]	CONVERGENT MARGIN	LESSER ANTILLES / LESSER ANTILLES / SABA	FORT BAY	17.625	17.625	-63.253	-63.253	SAE			s_95LSS4A [7130]	NOT GIVEN [7130]									VOL				HE3_HE4(R/R(A)) from OLIVINE [7130]	MIN [7130]
[7130]	CONVERGENT MARGIN	LESSER ANTILLES / LESSER ANTILLES / NEVIS / NEVIS PEAK	CADES SOUFRIERE	17.183	17.183	-62.612	-62.612	SAE			s_95LSN1B [7130]	NOT GIVEN [7130]									VOL				HE3_HE4(R/R(A)) from OLIVINE [7130]	MIN [7130]
[7130]	CONVERGENT MARGIN	LESSER ANTILLES / LESSER ANTILLES / NEVIS / NEVIS PEAK	CADES SOUFRIERE	17.183	17.183	-62.612	-62.612	SAE			s_96LAN1-3BA [7130]	NOT GIVEN [7130]									VOL				HE3_HE4(R/R(A)) from OLIVINE [7130]	MIN [7130]
[7130]	CONVERGENT MARGIN	LESSER ANTILLES / LESSER ANTILLES / NEVIS / NEVIS PEAK	BATH SPRING	17.132	17.132	-62.627	-62.627	SAE			s_95LSN2A [7130]	NOT GIVEN [7130]									VOL				HE3_HE4(R/R(A)) from OLIVINE [7130]	MIN [7130]
[7130]	CONVERGENT MARGIN	LESSER ANTILLES / LESSER ANTILLES / NEVIS / NEVIS PEAK	BATH SPRING	17.132	17.132	-62.627	-62.627	SAE			s_95LSN3A [7130]	NOT GIVEN [7130]									VOL				HE3_HE4(R/R(A)) from OLIVINE [7130]	MIN [7130]
[7130]	CONVERGENT MARGIN	LESSER ANTILLES / LESSER ANTILLES / MONTSERRAT	TAR RIVER SOUFRIERE	16.717	16.717	-62.17	-62.17	SAE			s_95LSMO5A [7130]	NOT GIVEN [7130]									VOL				HE3_HE4(R/R(A)) from OLIVINE [7130]	MIN [7130]
[7130]	CONVERGENT MARGIN	LESSER ANTILLES / LESSER ANTILLES / MONTSERRAT	TAR RIVER SOUFRIERE	16.717	16.717	-62.17	-62.17	SAE			s_95LSMO6B [7130]	NOT GIVEN [7130]									VOL				HE3_HE4(R/R(A)) from OLIVINE [7130]	MIN [7130]
[7130]	CONVERGENT MARGIN	LESSER ANTILLES / LESSER ANTILLES / MONTSERRAT	UPPER GAGE^S SOUFRIERE	16.71	16.71	-62.185	-62.185	SAE			s_95LSMO3A [7130]	NOT GIVEN [7130]									VOL				HE3_HE4(R/R(A)) from OLIVINE [7130]	MIN [7130]
[7130]	CONVERGENT MARGIN	LESSER ANTILLES / LESSER ANTILLES / MONTSERRAT	UPPER GAGE^S SOUFRIERE	16.71	16.71	-62.185	-62.185	SAE			s_95LSMO4A [7130]	NOT GIVEN [7130]									VOL				HE3_HE4(R/R(A)) from OLIVINE [7130]	MIN [7130]
[7130]	CONVERGENT MARGIN	LESSER ANTILLES / LESSER ANTILLES / MONTSERRAT	GALWAY^S SOUFRIERE	16.7	16.7	-62.178	-62.178	SAE			s_95LSMO1A [7130]	NOT GIVEN [7130]									VOL				HE3_HE4(R/R(A)) from OLIVINE [7130]	MIN [7130]
[7130]	CONVERGENT MARGIN	LESSER ANTILLES / LESSER ANTILLES / MONTSERRAT	GALWAY^S SOUFRIERE	16.7	16.7	-62.178	-62.178	SAE			s_95LSMO2A [7130]	NOT GIVEN [7130]									VOL				HE3_HE4(R/R(A)) from OLIVINE [7130]	MIN [7130]
[7130]	CONVERGENT MARGIN	LESSER ANTILLES / LESSER ANTILLES / MONTSERRAT	GALWAY^S SOUFRIERE	16.7	16.7	-62.178	-62.178	SAE			s_95LSMO2-66A [7130]	NOT GIVEN [7130]									VOL				HE3_HE4(R/R(A)) from OLIVINE [7130]	MIN [7130]
[7130]	CONVERGENT MARGIN	LESSER ANTILLES / LESSER ANTILLES / GUADELOUPE	PITONS DE BOUILLANTE CENTER, BASSE TERRE	16.125	16.125	-61.772	-61.772	SAE			s_95LSGU1A [7130]	NOT GIVEN [7130]									VOL				HE3_HE4(R/R(A)) from OLIVINE [7130]	MIN [7130]
[7130]	CONVERGENT MARGIN	LESSER ANTILLES / LESSER ANTILLES / GUADELOUPE	BAINS DU MATOUBA	16.052	16.052	-61.668	-61.668	SAE			s_95LSGU3A [7130]	NOT GIVEN [7130]									VOL				HE3_HE4(R/R(A)) from OLIVINE [7130]	MIN [7130]
[7130]	CONVERGENT MARGIN	LESSER ANTILLES / LESSER ANTILLES / GUADELOUPE / GRANDE DECOUVERTE-LA SOUFRIERE	SOUFRIERE SUMMIT, BASSE TERRE	16.045	16.045	-61.657	-61.657	SAE			s_95LSGU4A [7130]	NOT GIVEN [7130]									VOL				HE3_HE4(R/R(A)) from OLIVINE [7130]	MIN [7130]
[7130]	CONVERGENT MARGIN	LESSER ANTILLES / LESSER ANTILLES / GUADELOUPE / GRANDE DECOUVERTE-LA SOUFRIERE	SOUFRIERE SUMMIT, BASSE TERRE	16.045	16.045	-61.657	-61.657	SAE			s_95LSGU4-74A [7130]	NOT GIVEN [7130]									VOL				HE3_HE4(R/R(A)) from OLIVINE [7130]	MIN [7130]
[7130]	CONVERGENT MARGIN	LESSER ANTILLES / LESSER ANTILLES / DOMINICA	MORNE AUX DIABLES	15.613	15.613	-61.447	-61.447	SAE			s_95LSD6A [7130]	NOT GIVEN [7130]									VOL				HE3_HE4(R/R(A)) from OLIVINE [7130]	MIN [7130]
[7130]	CONVERGENT MARGIN	LESSER ANTILLES / LESSER ANTILLES / DOMINICA	MORNE AUX DIABLES	15.612	15.612	-61.448	-61.448	SAE			s_95LSD7A [7130]	NOT GIVEN [7130]									VOL				HE3_HE4(R/R(A)) from OLIVINE [7130]	MIN [7130]
[7130]	CONVERGENT MARGIN	LESSER ANTILLES / LESSER ANTILLES / DOMINICA	TRAFALGAR FALLS	15.322	15.322	-61.343	-61.343	SAE			s_95LSD5A [7130]	NOT GIVEN [7130]									VOL				HE3_HE4(R/R(A)) from OLIVINE [7130]	MIN [7130]
[7130]	CONVERGENT MARGIN	LESSER ANTILLES / LESSER ANTILLES / DOMINICA	WOTTEN WAVEN	15.313	15.313	-61.347	-61.347	SAE			s_95LSD4B [7130]	NOT GIVEN [7130]									VOL				HE3_HE4(R/R(A)) from OLIVINE [7130]	MIN [7130]
[7130]	CONVERGENT MARGIN	LESSER ANTILLES / LESSER ANTILLES / DOMINICA	VALLEY OF DESOLATION	15.31	15.31	-61.308	-61.308	SAE			s_95LSD31A [7130]	NOT GIVEN [7130]									VOL				HE3_HE4(R/R(A)) from OLIVINE [7130]	MIN [7130]
[7130]	CONVERGENT MARGIN	LESSER ANTILLES / LESSER ANTILLES / DOMINICA	VALLEY OF DESOLATION	15.31	15.31	-61.308	-61.308	SAE			s_95LSD32A [7130]	NOT GIVEN [7130]									VOL				HE3_HE4(R/R(A)) from OLIVINE [7130]	MIN [7130]
[7130]	CONVERGENT MARGIN	LESSER ANTILLES / LESSER ANTILLES / DOMINICA	VALLEY OF DESOLATION	15.31	15.31	-61.308	-61.308	SAE			s_96LAD2-1B [7130]	NOT GIVEN [7130]									VOL				HE3_HE4(R/R(A)) from OLIVINE [7130]	MIN [7130]
[7130]	CONVERGENT MARGIN	LESSER ANTILLES / LESSER ANTILLES / DOMINICA	VALLEY OF DESOLATION	15.31	15.31	-61.308	-61.308	SAE			s_96LAD3-2A [7130]	NOT GIVEN [7130]									VOL				HE3_HE4(R/R(A)) from OLIVINE [7130]	MIN [7130]
[7130]	CONVERGENT MARGIN	LESSER ANTILLES / LESSER ANTILLES / DOMINICA	VALLEY OF DESOLATION	15.31	15.31	-61.308	-61.308	SAE			s_96LAD4A [7130]	NOT GIVEN [7130]									VOL				HE3_HE4(R/R(A)) from OLIVINE [7130]	MIN [7130]
[7130]	CONVERGENT MARGIN	LESSER ANTILLES / LESSER ANTILLES / DOMINICA	SOUFRIERE SULPHUR SPRING	15.235	15.235	-61.358	-61.358	SAE			s_95LSD1G22A [7130]	NOT GIVEN [7130]									VOL				HE3_HE4(R/R(A)) from OLIVINE [7130]	MIN [7130]
[7130]	CONVERGENT MARGIN	LESSER ANTILLES / LESSER ANTILLES / DOMINICA	SOUFRIERE SULPHUR SPRING	15.235	15.235	-61.358	-61.358	SAE			s_95LSD1G22B [7130]	NOT GIVEN [7130]									VOL				HE3_HE4(R/R(A)) from OLIVINE [7130]	MIN [7130]
[7130]	CONVERGENT MARGIN	LESSER ANTILLES / LESSER ANTILLES / DOMINICA	SOUFRIERE SULPHUR SPRING	15.235	15.235	-61.358	-61.358	SAE			s_95LSD1G14A [7130]	NOT GIVEN [7130]									VOL				HE3_HE4(R/R(A)) from OLIVINE [7130]	MIN [7130]
[7130]	CONVERGENT MARGIN	LESSER ANTILLES / LESSER ANTILLES / DOMINICA	SOUFRIERE VILLAGE	15.228	15.228	-61.37	-61.37	SAE			s_95LSD2A [7130]	NOT GIVEN [7130]									VOL				HE3_HE4(R/R(A)) from OLIVINE [7130]	MIN [7130]
[7130]	CONVERGENT MARGIN	LESSER ANTILLES / LESSER ANTILLES / MARTINIQUE / MOUNT PELEE	CASCADE CHAUDE	14.798	14.798	-61.177	-61.177	SAE			s_95LSM5A [7130]	NOT GIVEN [7130]									VOL				HE3_HE4(R/R(A)) from OLIVINE [7130]	MIN [7130]
[7130]	CONVERGENT MARGIN	LESSER ANTILLES / LESSER ANTILLES / MARTINIQUE / MOUNT PELEE	SOURCE SULPHUREUSE	14.73	14.73	-61.1	-61.1	SAE			s_95LSM1A [7130]	NOT GIVEN [7130]									VOL				HE3_HE4(R/R(A)) from OLIVINE [7130]	MIN [7130]
[7130]	CONVERGENT MARGIN	LESSER ANTILLES / LESSER ANTILLES / ST. LUCIA / QUALIBOU (LA SOUFRIERE)	ZENON	13.855	13.855	-61.033	-61.033	SAE			s_95LS12A [7130]	NOT GIVEN [7130]									VOL				HE3_HE4(R/R(A)) from OLIVINE [7130]	MIN [7130]
[7130]	CONVERGENT MARGIN	LESSER ANTILLES / LESSER ANTILLES / ST. LUCIA / QUALIBOU (LA SOUFRIERE)	SOUFRIERE SULPHUR SPRING	13.837	13.837	-61.045	-61.045	SAE			s_95LSL3G28A [7130]	NOT GIVEN [7130]									VOL				HE3_HE4(R/R(A)) from OLIVINE [7130]	MIN [7130]
[7130]	CONVERGENT MARGIN	LESSER ANTILLES / LESSER ANTILLES / ST. LUCIA / QUALIBOU (LA SOUFRIERE)	SOUFRIERE SULPHUR SPRING	13.837	13.837	-61.045	-61.045	SAE			s_95LSL3G18A [7130]	NOT GIVEN [7130]									VOL				HE3_HE4(R/R(A)) from OLIVINE [7130]	MIN [7130]
[7130]	CONVERGENT MARGIN	LESSER ANTILLES / LESSER ANTILLES / ST. LUCIA / QUALIBOU (LA SOUFRIERE)	SOUFRIERE SULPHUR SPRING	13.837	13.837	-61.045	-61.045	SAE			s_95LSL3G8A [7130]	NOT GIVEN [7130]									VOL				HE3_HE4(R/R(A)) from OLIVINE [7130]	MIN [7130]
[7130]	CONVERGENT MARGIN	LESSER ANTILLES / LESSER ANTILLES / ST. LUCIA / QUALIBOU (LA SOUFRIERE)	PITON WATERFALL	13.837	13.837	-61.058	-61.058	SAE			s_95LSL1B [7130]	NOT GIVEN [7130]									VOL				HE3_HE4(R/R(A)) from OLIVINE [7130]	MIN [7130]
[7130]	CONVERGENT MARGIN	LESSER ANTILLES / LESSER ANTILLES / ST. VINCENT / LA SOUFRIERE	SOUFRIERE CRATER	13.33	13.33	-61.182	-61.182	SAE			s_95LSV3B [7130]	NOT GIVEN [7130]									VOL				HE3_HE4(R/R(A)) from OLIVINE [7130]	MIN [7130]
[7130]	CONVERGENT MARGIN	LESSER ANTILLES / LESSER ANTILLES / ST. VINCENT / LA SOUFRIERE	SOUFRIERE CRATER	13.33	13.33	-61.182	-61.182	SAE			s_95LSV3A [7130]	NOT GIVEN [7130]									VOL				HE3_HE4(R/R(A)) from OLIVINE [7130]	MIN [7130]
[7130]	CONVERGENT MARGIN	LESSER ANTILLES / LESSER ANTILLES / GRENADA / MOUNT ST. CATHERINE	SALLEE RIVER	12.198	12.198	-61.618	-61.618	SAE			s_95LSG1A [7130]	NOT GIVEN [7130]									VOL				HE3_HE4(R/R(A)) from OLIVINE [7130]	MIN [7130]
[7130]	CONVERGENT MARGIN	LESSER ANTILLES / LESSER ANTILLES / GRENADA / MOUNT ST. CATHERINE	SALLEE RIVER	12.198	12.198	-61.618	-61.618	SAE			s_96LAG1A-5 [7130]	NOT GIVEN [7130]									VOL				HE3_HE4(R/R(A)) from OLIVINE [7130]	MIN [7130]
[7130]	CONVERGENT MARGIN	LESSER ANTILLES / LESSER ANTILLES / GRENADA / MOUNT ST. CATHERINE	PEGGY^S WHIM	12.173	12.173	-61.66	-61.66	SAE			s_95LSG2A [7130]	NOT GIVEN [7130]									VOL				HE3_HE4(R/R(A)) from OLIVINE [7130]	MIN [7130]
[7130]	CONVERGENT MARGIN	LESSER ANTILLES / LESSER ANTILLES / GRENADA / MOUNT ST. CATHERINE	HAMPSACK HALL	12.157	12.157	-61.682	-61.682	SAE			s_95LSG3A [7130]	NOT GIVEN [7130]									VOL				HE3_HE4(R/R(A)) from OLIVINE [7130]	MIN [7130]
[7130]	CONVERGENT MARGIN	LESSER ANTILLES / LESSER ANTILLES / GRENADA / MOUNT ST. CATHERINE	MIRABEAU	12.145	12.145	-61.67	-61.67	SAE			s_95LSG9A [7130]	NOT GIVEN [7130]									VOL				HE3_HE4(R/R(A)) from OLIVINE [7130]	MIN [7130]
[7130]	CONVERGENT MARGIN	LESSER ANTILLES / LESSER ANTILLES / GRENADA / MOUNT ST. CATHERINE	MIRABEAU	12.145	12.145	-61.67	-61.67	SAE			s_95LSG9A [7130]	NOT GIVEN [7130]									VOL				HE3_HE4(R/R(A)) from OLIVINE [7130]	MIN [7130]
[2625]	CONVERGENT MARGIN	LESSER ANTILLES / LESSER ANTILLES / ST. KITTS / MOUNT MISERY	MANSION	17.25	17.5	-62.6	-62.85	SAE	8	8	s_KB/64 [2625]	BASALT, OLIVINE [2625]									VOL					WR [2625]	47.9	0.83		19.3		4.59	4.74		12.43	6.59	0.17		0.34	2.31	0.08		0.49	0.21
[2625]	CONVERGENT MARGIN	LESSER ANTILLES / LESSER ANTILLES / ST. KITTS / MOUNT MISERY	MANSION	17.25	17.5	-62.6	-62.85	SAE	8	8	s_KB/77A [2625]	ANDESITE, HYPERSTHENE [2625]									VOL					WR [2625]	59.7	0.55		17.4		2.6	4.33		6.29	2.68	0.18		0.66	3.99	0.1		1.98	0.26
[2625]	CONVERGENT MARGIN	LESSER ANTILLES / LESSER ANTILLES / ST. KITTS / MOUNT MISERY	MANSION	17.25	17.5	-62.6	-62.85	SAE	8	8	s_KB/77B [2625]	ANDESITE, HYPERSTHENE [2625]									VOL					GL [2625]	65.4	0.44		14.6		0.01	4.1		3.93	1.39	0.14		0.97	4.24	0.11		3.14	0.87
[2625]	CONVERGENT MARGIN	LESSER ANTILLES / LESSER ANTILLES / ST. LUCIA	NORTHERN AREA, DAUPHIN BAY	13.75	14.5	-60.9	-61.1	SAE			s_L/83 [2625]	BASALT, OLIVINE [2625]									VOL					WR [2625]	50.5	0.69		17.3		2.54	5.78		11.51	5.37	0.18		0.56	2.47	0.13		1.62	0.64
[2625]	CONVERGENT MARGIN	LESSER ANTILLES / LESSER ANTILLES / ST. LUCIA	FOND DOUX DOME	13.75	14.5	-60.9	-61.1	SAE			s_L/290 [2625]	ANDESITE, HYPERSTHENE [2625]									VOL					WR [2625]	60.7	0.55		16.9		0.68	4.09		7.54	2.8	0.1		1.55	2.77	0.12		1.12	0.48
[2625]	CONVERGENT MARGIN	LESSER ANTILLES / LESSER ANTILLES / ST. LUCIA	ST. REMY DOME	13.75	14.5	-60.9	-61.1	SAE			s_L/267 [2625]	DACITE, BIOTITE [2625]									VOL					WR [2625]	64.9	0.42		17.1		0.43	3.13		5.98	1.46	0.09		1.55	3.04	0.1		2.08	0.3
[2625]	CONVERGENT MARGIN	LESSER ANTILLES / LESSER ANTILLES / ST. VINCENT / LA SOUFRIERE		13.1	13.4	-61	-61.3	SAE			s_27713 [2625]	BASALT, OLIVINE [2625]							1903		VOL					WR [2625]	50.51	0.83		17.52		3.18	5.83		11.27	7.28	0.16		0.43	2.09	0.1		0.59	0.1
[20862]	CONVERGENT MARGIN	LESSER ANTILLES / LESSER ANTILLES / MONTSERRAT	SITE U1396	16.5082	16.5082	-62.4517	-62.4517	SAQ	-787	-787	s_1396A-14H5-68/70 PUMICES [20862]	NOT GIVEN [20862]									VOL					WR [20862]	66.9713	0.233357		12.688				2.19	2.993	0.548745	0.069		1.499	4.95413	0.0688355
[20862]	CONVERGENT MARGIN	LESSER ANTILLES / LESSER ANTILLES / MONTSERRAT	SITE U1396	16.5082	16.5082	-62.4517	-62.4517	SAQ	-787	-787	s_1396C-14H3-85/87 LITHICS [20862]	NOT GIVEN [20862]									VOL					WR [20862]
[20862]	CONVERGENT MARGIN	LESSER ANTILLES / LESSER ANTILLES / MONTSERRAT	SITE U1396	16.5082	16.5082	-62.4517	-62.4517	SAQ	-787	-787	s_1396A-14H5-138 ASH [20862]	NOT GIVEN [20862]									VOL					WR [20862]
[20862]	CONVERGENT MARGIN	LESSER ANTILLES / LESSER ANTILLES / MONTSERRAT	SITE U1396	16.5082	16.5082	-62.4517	-62.4517	SAQ	-787	-787	s_1396C-14H3-85/87 PUMICES [20862]	NOT GIVEN [20862]									VOL					WR [20862]
[20862]	CONVERGENT MARGIN	LESSER ANTILLES / LESSER ANTILLES / MONTSERRAT	SITE U1396	16.5082	16.5082	-62.4517	-62.4517	SAQ	-787	-787	s_1396A-14H5-68/70 PUMICES [20862]	NOT GIVEN [20862]									VOL					GL [20862]	76.6446	0.16309		12.8111				1.98896	2.05143	0.262432	0.128666		1.29165	4.59606	0.0318743	6.24768
[20862]	CONVERGENT MARGIN	LESSER ANTILLES / LESSER ANTILLES / MONTSERRAT	SITE U1396	16.5082	16.5082	-62.4517	-62.4517	SAQ	-787	-787	s_1396A-14H5-68/70 PUMICES [20862]	NOT GIVEN [20862]									VOL					GL [20862]	75.0859	0.172971		12.1561				1.92701	1.9251	0.246707	0.0396304		1.37198	5.1018	0.0317681	8.18245
[20862]	CONVERGENT MARGIN	LESSER ANTILLES / LESSER ANTILLES / MONTSERRAT	SITE U1396	16.5082	16.5082	-62.4517	-62.4517	SAQ	-787	-787	s_1396A-14H5-68/70 PUMICES [20862]	NOT GIVEN [20862]									VOL					GL [20862]	78.0049	0.195071		12.6441				1.91681	2.05079	0.242245	0.0394179		1.45719	4.5372	0.0478115	5.08735
[20862]	CONVERGENT MARGIN	LESSER ANTILLES / LESSER ANTILLES / MONTSERRAT	SITE U1396	16.5082	16.5082	-62.4517	-62.4517	SAQ	-787	-787	s_1396A-14H5-68/70 PUMICES [20862]	NOT GIVEN [20862]									VOL					GL [20862]	76.506	0.185827		13.2365				1.74193	2.24268	0.381535	0.0883981		1.34063	4.59266	0.0412241	5.85967
[20862]	CONVERGENT MARGIN	LESSER ANTILLES / LESSER ANTILLES / MONTSERRAT	SITE U1396	16.5082	16.5082	-62.4517	-62.4517	SAQ	-787	-787	s_1396A-14H5-68/70 PUMICES [20862]	NOT GIVEN [20862]									VOL					GL [20862]	77.2416	0.153847		13.0854				1.84361	2.12559	0.277306	0.196558		1.27901	4.69976	0.0253932	5.31377
[20862]	CONVERGENT MARGIN	LESSER ANTILLES / LESSER ANTILLES / MONTSERRAT	SITE U1396	16.5082	16.5082	-62.4517	-62.4517	SAQ	-787	-787	s_1396A-14H5-68/70 PUMICES [20862]	NOT GIVEN [20862]									VOL					GL [20862]	75.8418	0.181896		12.9861				2.1207	2.03241	0.260838	0.0988103		1.42595	4.42947	0.0253932	6.84001
[20862]	CONVERGENT MARGIN	LESSER ANTILLES / LESSER ANTILLES / MONTSERRAT	SITE U1396	16.5082	16.5082	-62.4517	-62.4517	SAQ	-787	-787	s_1396A-14H5-68/70 PUMICES [20862]	NOT GIVEN [20862]									VOL					GL [20862]	75.9934	0.177221		12.6881				1.92786	2.02859	0.288037	0.0430303		1.37166	4.25001	0.00956229	7.45423
[20862]	CONVERGENT MARGIN	LESSER ANTILLES / LESSER ANTILLES / MONTSERRAT	SITE U1396	16.5082	16.5082	-62.4517	-62.4517	SAQ	-787	-787	s_1396A-14H5-68/70 PUMICES [20862]	NOT GIVEN [20862]									VOL					GL [20862]	77.8159	0.198896		12.8834				1.971	2.04516	0.27125	0.0656611		1.38016	4.47515	0.00637486	5.11806
[20862]	CONVERGENT MARGIN	LESSER ANTILLES / LESSER ANTILLES / MONTSERRAT	SITE U1396	16.5082	16.5082	-62.4517	-62.4517	SAQ	-787	-787	s_1396A-14H5-68/70 PUMICES [20862]	NOT GIVEN [20862]									VOL					GL [20862]	77.3984	0.161178		12.6999				1.94508	2.07735	0.259032	0.0494052		1.35965	4.44168	0.0701235	5.77159
[20862]	CONVERGENT MARGIN	LESSER ANTILLES / LESSER ANTILLES / MONTSERRAT	SITE U1396	16.5082	16.5082	-62.4517	-62.4517	SAQ	-787	-787	s_1396A-14H5-68/70 PUMICES [20862]	NOT GIVEN [20862]									VOL					GL [20862]	77.2352	0.181896		12.9503				2.07778	2.1495	0.286338	0.036018		1.24692	4.32949	0.0348492	5.71241
[20862]	CONVERGENT MARGIN	LESSER ANTILLES / LESSER ANTILLES / MONTSERRAT	SITE U1396	16.5082	16.5082	-62.4517	-62.4517	SAQ	-787	-787	s_1396A-14H5-68/70 PUMICES [20862]	NOT GIVEN [20862]									VOL					GL [20862]	76.2225	0.172865		13.0268				1.90428	2.12315	0.284	0.0657673		1.31652	4.51075	0.0158309	6.60382
[20862]	CONVERGENT MARGIN	LESSER ANTILLES / LESSER ANTILLES / MONTSERRAT	SITE U1396	16.5082	16.5082	-62.4517	-62.4517	SAQ	-787	-787	s_1396A-14H5-68/70 PUMICES [20862]	NOT GIVEN [20862]									VOL					GL [20862]	76.8112	0.224395		12.7832				1.98928	2.21718	0.292712	0.0623674		1.41564	4.65524	0.00956229	5.7718
[20862]	CONVERGENT MARGIN	LESSER ANTILLES / LESSER ANTILLES / MONTSERRAT	SITE U1396	16.5082	16.5082	-62.4517	-62.4517	SAQ	-787	-787	s_14H6-6_8 [20862]	NOT GIVEN [20862]									VOL					GL [20862]	75.4499	0.156715		12.7994				1.84403	2.02646	0.241926	0.105716		1.56482	4.38973	0.0191246	7.61328
[20862]	CONVERGENT MARGIN	LESSER ANTILLES / LESSER ANTILLES / MONTSERRAT	SITE U1396	16.5082	16.5082	-62.4517	-62.4517	SAQ	-787	-787	s_14H6-6_8 [20862]	NOT GIVEN [20862]									VOL					GL [20862]	77.7963	0.180409		12.9015				1.83723	2.23938	0.271463	0.111666		1.31269	3.92638	0.0413303	5.62337
[20862]	CONVERGENT MARGIN	LESSER ANTILLES / LESSER ANTILLES / MONTSERRAT	SITE U1396	16.5082	16.5082	-62.4517	-62.4517	SAQ	-787	-787	s_14H6-6_8 [20862]	NOT GIVEN [20862]									VOL					GL [20862]	78.2841	0.165534		12.8049				1.68806	2.14185	0.236614	0.0262432		1.42074	4.35626	0.0318743	5.07949
[20862]	CONVERGENT MARGIN	LESSER ANTILLES / LESSER ANTILLES / MONTSERRAT	SITE U1396	16.5082	16.5082	-62.4517	-62.4517	SAQ	-787	-787	s_14H6-6_8 [20862]	NOT GIVEN [20862]									VOL					GL [20862]	78.3335	0.203889		13.0486				1.81917	1.97323	0.270825	0.0722484		1.45527	4.34511	0.0382492	4.65375
[20862]	CONVERGENT MARGIN	LESSER ANTILLES / LESSER ANTILLES / MONTSERRAT	SITE U1396	16.5082	16.5082	-62.4517	-62.4517	SAQ	-787	-787	s_14H6-6_8 [20862]	NOT GIVEN [20862]									VOL					GL [20862]	77.1358	0.187527		12.8968				1.91841	2.14992	0.325118	0.00329368		1.23598	4.15726	0.00956229	6.2241
[20862]	CONVERGENT MARGIN	LESSER ANTILLES / LESSER ANTILLES / MONTSERRAT	SITE U1396	16.5082	16.5082	-62.4517	-62.4517	SAQ	-787	-787	s_14H5-48 [20862]	NOT GIVEN [20862]									VOL					GL [20862]	76.7485	0.185508		13.0603				1.93817	2.16076	0.24777	0.078942		1.34138	4.12369	0.0413303	6.26564
[20862]	CONVERGENT MARGIN	LESSER ANTILLES / LESSER ANTILLES / MONTSERRAT	SITE U1396	16.5082	16.5082	-62.4517	-62.4517	SAQ	-787	-787	s_14H5-48 [20862]	NOT GIVEN [20862]									VOL					GL [20862]	76.2237	0.174459		12.8019				2.02551	2.1172	0.272738	0		1.42329	4.47643	0.0285806	6.69233
[20862]	CONVERGENT MARGIN	LESSER ANTILLES / LESSER ANTILLES / MONTSERRAT	SITE U1396	16.5082	16.5082	-62.4517	-62.4517	SAQ	-787	-787	s_14H5-48 [20862]	NOT GIVEN [20862]									VOL					GL [20862]	75.6459	0.207927		12.843				1.88292	2.09202	0.285063	0.082342		1.28368	4.28879	0.0507864	7.5762
[20862]	CONVERGENT MARGIN	LESSER ANTILLES / LESSER ANTILLES / MONTSERRAT	SITE U1396	16.5082	16.5082	-62.4517	-62.4517	SAQ	-787	-787	s_14H5-48 [20862]	NOT GIVEN [20862]									VOL					GL [20862]	77.2666	0.191565		13.0854				1.98896	2.2244	0.252551	0.108266		1.34531	4.76712	0.0636424	4.94445
[20862]	CONVERGENT MARGIN	LESSER ANTILLES / LESSER ANTILLES / MONTSERRAT	SITE U1396	16.5082	16.5082	-62.4517	-62.4517	SAQ	-787	-787	s_14H5-48 [20862]	NOT GIVEN [20862]									VOL					GL [20862]	77.6553	0.165746		13.1892				1.89673	2.14344	0.247345	0.0689547		1.24299	4.37124	0.0286869	5.23302
[20862]	CONVERGENT MARGIN	LESSER ANTILLES / LESSER ANTILLES / MONTSERRAT	SITE U1396	16.5082	16.5082	-62.4517	-62.4517	SAQ	-787	-787	s_14H5-48 [20862]	NOT GIVEN [20862]									VOL					GL [20862]	77.4101	0.177965		13.0136				1.8995	2.08681	0.279431	0.0624736		1.49097	4.2209	0.044624	5.52785
[20862]	CONVERGENT MARGIN	LESSER ANTILLES / LESSER ANTILLES / MONTSERRAT	SITE U1396	16.5082	16.5082	-62.4517	-62.4517	SAQ	-787	-787	s_14H5-48 [20862]	NOT GIVEN [20862]									VOL					GL [20862]	77.5559	0.171271		13.14				1.94571	2.24268	0.299406	0.105185		1.35615	4.32789	0.0350617	5.04475
[20862]	CONVERGENT MARGIN	LESSER ANTILLES / LESSER ANTILLES / MONTSERRAT	SITE U1396	16.5082	16.5082	-62.4517	-62.4517	SAQ	-787	-787	s_14H5-48 [20862]	NOT GIVEN [20862]									VOL					GL [20862]	78.0187	0.187952		12.9457				1.95315	2.0526	0.269763	0.0720359		1.29877	4.44562	0.0159372	4.95826
[20862]	CONVERGENT MARGIN	LESSER ANTILLES / LESSER ANTILLES / MONTSERRAT	SITE U1396	16.5082	16.5082	-62.4517	-62.4517	SAQ	-787	-787	s_14H5-48 [20862]	NOT GIVEN [20862]									VOL					GL [20862]	77.0639	0.171909		13.0179				2.00967	2.26308	0.267213	0.078942		1.25638	4.57279	0	5.53434
[20862]	CONVERGENT MARGIN	LESSER ANTILLES / LESSER ANTILLES / MONTSERRAT	SITE U1396	16.5082	16.5082	-62.4517	-62.4517	SAQ	-787	-787	s_14H5-48 [20862]	NOT GIVEN [20862]									VOL					GL [20862]	77.0767	0.172759		12.9752				1.86592	2.22876	0.299193	0.0361242		1.36411	4.5865	0.0222058	5.59798
[20862]	CONVERGENT MARGIN	LESSER ANTILLES / LESSER ANTILLES / MONTSERRAT	SITE U1396	16.5082	16.5082	-62.4517	-62.4517	SAQ	-787	-787	s_14H5-48 [20862]	NOT GIVEN [20862]									VOL					GL [20862]	78.5252	0.215152		13.1763				1.95974	2.21261	0.237039	0.0786233		1.26966	4.41034	0	4.1375
[20862]	CONVERGENT MARGIN	LESSER ANTILLES / LESSER ANTILLES / MONTSERRAT	SITE U1396	16.5082	16.5082	-62.4517	-62.4517	SAQ	-787	-787	s_14H5-48 [20862]	NOT GIVEN [20862]									VOL					GL [20862]	75.9006	0.174671		12.5161				1.74055	2.16947	0.251701	0.0858481		1.48364	4.18765	0.0349555	7.70136
[20862]	CONVERGENT MARGIN	LESSER ANTILLES / LESSER ANTILLES / MONTSERRAT	SITE U1396	16.5082	16.5082	-62.4517	-62.4517	SAQ	-787	-787	s_14H5-48 [20862]	NOT GIVEN [20862]									VOL					GL [20862]	77.3675	0.180834		12.7385				1.80621	2.14355	0.272207	0.0460052		1.37091	4.18202	0.0413303	6.07726
[20862]	CONVERGENT MARGIN	LESSER ANTILLES / LESSER ANTILLES / MONTSERRAT	SITE U1396	16.5082	16.5082	-62.4517	-62.4517	SAQ	-787	-787	s_14H5-48 [20862]	NOT GIVEN [20862]									VOL					GL [20862]	75.5745	0.190183		12.483				1.95124	1.98364	0.246601	0.0529113		1.60965	3.7583	0.0253932	8.36456
[20862]	CONVERGENT MARGIN	LESSER ANTILLES / LESSER ANTILLES / MONTSERRAT	SITE U1396	16.5082	16.5082	-62.4517	-62.4517	SAQ	-787	-787	s_14H5-48 [20862]	NOT GIVEN [20862]									VOL					GL [20862]	76.5653	0.156078		13.3149				1.8978	2.20921	0.268913	0.115066		1.37315	4.6885	0.0286869	5.62316
[20862]	CONVERGENT MARGIN	LESSER ANTILLES / LESSER ANTILLES / MONTSERRAT	SITE U1396	16.5082	16.5082	-62.4517	-62.4517	SAQ	-787	-787	s_14H5-48 [20862]	NOT GIVEN [20862]									VOL					GL [20862]	78.0214	0.212283		13.0861				1.94497	2.33904	0.282725	0.0820232		1.2159	4.18913	0	4.84723
[20862]	CONVERGENT MARGIN	LESSER ANTILLES / LESSER ANTILLES / MONTSERRAT	SITE U1396	16.5082	16.5082	-62.4517	-62.4517	SAQ	-787	-787	s_14H5-48 [20862]	NOT GIVEN [20862]									VOL					GL [20862]	76.9053	0.217383		12.9902				2.01254	2.09807	0.325437	0.082342		1.29941	4.43457	0.0478115	5.83247
[24198]	CONVERGENT MARGIN	LESSER ANTILLES / LESSER ANTILLES / MARTINIQUE / MOUNT PELEE	HOLE U1401A	14.6517	14.6517	-61.418	-61.418	SAQ	-2590	-2590	s_1H1 40-42 (T) [24198]	NOT GIVEN [24198]									VOL	0.4	0.4			GL [24198]	76	0.3		12.9				2.07	2	0.4	0.1		1.9	4	0.1
[24198]	CONVERGENT MARGIN	LESSER ANTILLES / LESSER ANTILLES / MARTINIQUE / MOUNT PELEE	HOLE U1401A	14.6517	14.6517	-61.418	-61.418	SAQ	-2590	-2590	s_1H1 40-42 (T) [24198]	NOT GIVEN [24198]									VOL	0.4	0.4			GL [24198]	76.1	0.3		12.9				2.25	1.9	0.4	0.1		1.7	4.2	0
[24198]	CONVERGENT MARGIN	LESSER ANTILLES / LESSER ANTILLES / MARTINIQUE / MOUNT PELEE	HOLE U1401A	14.6517	14.6517	-61.418	-61.418	SAQ	-2590	-2590	s_1H1 40-42 (T) [24198]	NOT GIVEN [24198]									VOL	0.4	0.4			GL [24198]	75.9	0.3		13				2.25	2	0.4	0		1.7	4	0.1
[24198]	CONVERGENT MARGIN	LESSER ANTILLES / LESSER ANTILLES / MARTINIQUE / MOUNT PELEE	HOLE U1401A	14.6517	14.6517	-61.418	-61.418	SAQ	-2590	-2590	s_1H1 40-42 (T) [24198]	NOT GIVEN [24198]									VOL	0.4	0.4			GL [24198]	76.1	0.2		13				2.25	2	0.4	0		1.8	3.6	0.2
[truncated: 2,384 more rows]
[truncated: 121 more columns]

## Sheet: Raw Mg# RI
CITATIONS	TECTONIC SETTING	LOCATION	LOCATION COMMENT	LATITUDE MIN	LATITUDE MAX	LONGITUDE MIN	LONGITUDE MAX	LAND OR SEA	ELEVATION MIN	ELEVATION MAX	SAMPLE NAME	ROCK NAME	MIN. AGE (YRS.)	MAX. AGE (YRS.)	GEOL.	AGE	ERUPTION DAY	ERUPTION MONTH	ERUPTION YEAR	ROCK TEXTURE	ROCK TYPE	DRILL DEPTH MIN	DRILL DEPTHAX	ALTERATION	MINERAL	MATERIAL	SIO2(WT%)	TIO2(WT%)	B2O3(WT%)	AL2O3(WT%)	CR2O3(WT%)	FE2O3(WT%)	FEO(WT%)	FEOT(WT%)	CAO(WT%)	MGO(WT%)	MNO(WT%)	NIO(WT%)	K2O(WT%)	NA2O(WT%)	P2O5(WT%)	Mg#	RI	H2O(WT%)	H2OP(WT%)	H2OM(WT%)	H2OT(WT%)	CO2(WT%)	CO1(WT%)
[truncated: 199 more rows]
[truncated: 123 more columns]

[truncated: 1 more sheets: Final]
