# Supplementary material for: Latitude-dependent oxygen fugacity in arc magmas
Source: Nat Commun. 2024 Jul 18;15:6050. doi: 10.1038/s41467-024-50337-6 (PMC11258285; doi:10.1038/s41467-024-50337-6)
Supplement: Supplementary file 19 — Source data [file 41467_2024_50337_MOESM19_ESM.zip › Raw data filtering process/LUZON_ARC 6.5.xlsx]

## Sheet: Raw Si Mg
CITATIONS	TECTONIC SETTING	LOCATION	LOCATION COMMENT	LATITUDE MIN	LATITUDE MAX	LONGITUDE MIN	LONGITUDE MAX	LAND OR SEA	ELEVATION MIN	ELEVATION MAX	SAMPLE NAME	ROCK NAME	MIN. AGE (YRS.)	MAX. AGE (YRS.)	GEOL.	AGE	ERUPTION DAY	ERUPTION MONTH	ERUPTION YEAR	ROCK TEXTURE	ROCK TYPE	DRILL DEPTH MIN	DRILL DEPTHAX	ALTERATION	MINERAL	MATERIAL	SIO2(WT%)	TIO2(WT%)	B2O3(WT%)	AL2O3(WT%)	CR2O3(WT%)	FE2O3(WT%)	FEO(WT%)	FEOT(WT%)	CAO(WT%)	MGO(WT%)	MNO(WT%)	NIO(WT%)	K2O(WT%)	NA2O(WT%)	P2O5(WT%)	H2O(WT%)	H2OP(WT%)	H2OM(WT%)	H2OT(WT%)	CO2(WT%)	CO1(WT%)	F(WT%)	CL(WT%)
[4096]	CONVERGENT MARGIN	LUZON ARC / LUZON ARC / LEYTE		10	11.5	124.66	125.33	SAE			s_PH88-02A [4096]	GABBRO [4096]									PLU			M		WR [4096]	48.8	1.19		15.08				9.07	11.13	8.22	0.13		0.15	2.77	0.05
[4096]	CONVERGENT MARGIN	LUZON ARC / LUZON ARC / MINDANAO	EAST MINDANAO	6	10	125	127	SAE			s_PH92-82 [4096]	ANDESITE, BASALTIC [4096]									VOL			S		WR [4096]	53.4	0.89		17.75				10.89	7.3	3.23	0.06		0.15	3.42	0.31
[4096]	CONVERGENT MARGIN	LUZON ARC / LUZON ARC / MINDANAO	EAST MINDANAO	6	10	125	127	SAE			s_PH93-82 [4096]	DIORITE [4096]									PLU			F		WR [4096]	62.8	0.44		16.8				4.95	6.3	2.38	0.12		0.5	3.7	0.15
[4096]	CONVERGENT MARGIN	LUZON ARC / LUZON ARC / MINDANAO	CENTRAL MINDANAO	7	9	124	126	SAE			s_KL162 [4096]	ANDESITE [4096]									VOL					WR [4096]	56.2	0.73		20.1				4.46	6	1.72	0.13		3.75	4.6	0.52
[4096]	CONVERGENT MARGIN	LUZON ARC / LUZON ARC / MINDANAO	CENTRAL MINDANAO	7	9	124	126	SAE			s_KL143C [4096]	ADAKITE [4096]									VOL					WR [4096]	64.75	0.39		16.8				3.54	4.6	2.24	0.08		1.71	4.28	0.17
[4096]	CONVERGENT MARGIN	LUZON ARC / LUZON ARC / MINDANAO	DAGUMA-SARANGANI	5.6	7.2	124	126	SAE			s_PH92-107 [4096]	ANDESITE [4096]									VOL					WR [4096]	56	0.75		17.5				6.43	9.38	3.6	0.15		0.33	2.09	0.22
[4096]	CONVERGENT MARGIN	LUZON ARC / LUZON ARC / MINDANAO	DAGUMA-SARANGANI	5.6	7.2	124	126	SAE			s_PH92-105 [4096]	ADAKITE [4096]									VOL					WR [4096]	63.25	0.51		17.15				4.17	5	2.19	0.08		1.36	4.7	0.19
[4096]	CONVERGENT MARGIN	LUZON ARC / LUZON ARC / LEYTE		10	11.5	124.66	125.33	SAE			s_PH88-02B [4096]	GABBRO [4096]									PLU			S		WR [4096]													0.16
[4096]	CONVERGENT MARGIN	LUZON ARC / LUZON ARC / MINDANAO	EAST MINDANAO	6	10	125	127	SAE			s_PH92-83 [4096]	DACITE, CALC-ALKALINE [4096]									VOL			M		WR [4096]													1.51
[4096]	CONVERGENT MARGIN	LUZON ARC / LUZON ARC / MINDANAO	EAST MINDANAO	6	10	125	127	SAE			s_PH93-88 [4096]	BASALT, CALC-ALKALINE [4096]									VOL			S		WR [4096]													0.95
[4096]	CONVERGENT MARGIN	LUZON ARC / LUZON ARC / MINDANAO	EAST MINDANAO	6	10	125	127	SAE			s_PH92-75 [4096]	DIORITE [4096]									PLU			F		WR [4096]													0.4
[4096]	CONVERGENT MARGIN	LUZON ARC / LUZON ARC / MINDANAO	CENTRAL MINDANAO, WESTERN PORTION, TUDELA TOWN	8.5	8.5	123.5	123.5	SAE			s_TUDELA [4096]	ANDESITE, CALC-ALKALINE [4096]									VOL			S		WR [4096]													2.47
[4096]	CONVERGENT MARGIN	LUZON ARC / LUZON ARC / MINDANAO	CENTRAL MINDANAO	7	9	124	126	SAE			s_ALORAN [4096]	ANDESITE, BASALTIC, CALC-ALKALINE [4096]									VOL			F		WR [4096]													2.35
[4096]	CONVERGENT MARGIN	LUZON ARC / LUZON ARC / MINDANAO	CENTRAL MINDANAO	7	9	124	126	SAE			s_TIP5 [4096]	BASALT, SHOSHONITIC [4096]									VOL			F		WR [4096]													2.75
[4096]	CONVERGENT MARGIN	LUZON ARC / LUZON ARC / MINDANAO	CENTRAL MINDANAO	7	9	124	126	SAE			s_PH93-59 [4096]	ANDESITE, BASALTIC, CALC-ALKALINE [4096]									VOL			F		WR [4096]													1.29
[4096]	CONVERGENT MARGIN	LUZON ARC / LUZON ARC / MINDANAO	CENTRAL MINDANAO	7	9	124	126	SAE			s_PH92-153 [4096]	BASALT [4096]									VOL			F		WR [4096]													0.26
[4096]	CONVERGENT MARGIN	LUZON ARC / LUZON ARC / MINDANAO	CENTRAL MINDANAO	7	9	124	126	SAE			s_MO11 [4096]	ANDESITE, CALC-ALKALINE [4096]									VOL			F		WR [4096]													1.68
[4096]	CONVERGENT MARGIN	LUZON ARC / LUZON ARC / MINDANAO	CENTRAL MINDANAO	7	9	124	126	SAE			s_PCBAL4 [4096]	ANDESITE, CALC-ALKALINE [4096]									VOL			S		WR [4096]													1.14
[4096]	CONVERGENT MARGIN	LUZON ARC / LUZON ARC / MINDANAO	CENTRAL MINDANAO	7	9	124	126	SAE			s_KL188 [4096]	BASALT, CALC-ALKALINE [4096]									VOL			F		WR [4096]													1.33
[4096]	CONVERGENT MARGIN	LUZON ARC / LUZON ARC / MINDANAO	CENTRAL MINDANAO	7	9	124	126	SAE			s_B002 [4096]	ANDESITE, BASALTIC, CALC-ALKALINE [4096]									VOL			F		WR [4096]													1.26
[4096]	CONVERGENT MARGIN	LUZON ARC / LUZON ARC / MINDANAO	CENTRAL MINDANAO, EASTERN PORTION, TALISAYAN TOWN	9	9	125	125	SAE			s_TALISAYAN [4096]	BASALT, CALC-ALKALINE [4096]									VOL			F		WR [4096]													2.63
[4096]	CONVERGENT MARGIN	LUZON ARC / LUZON ARC / MINDANAO	CENTRAL MINDANAO	7	9	124	126	SAE			s_KINOGUITAN [4096]	BASALT, CALC-ALKALINE [4096]									VOL			S		WR [4096]													2.41
[4096]	CONVERGENT MARGIN	LUZON ARC / LUZON ARC / MINDANAO	CENTRAL MINDANAO	7	9	124	126	SAE			s_P90-69 [4096]	ANDESITE, BASALTIC, CALC-ALKALINE [4096]									VOL			M		WR [4096]													1.93
[4096]	CONVERGENT MARGIN	LUZON ARC / LUZON ARC / MINDANAO	DAGUMA-SARANGANI	5.6	7.2	124	126	SAE			s_PH92-95 [4096]	ANDESITE, CALC-ALKALINE [4096]									VOL			F		WR [4096]													2.1
[4096]	CONVERGENT MARGIN	LUZON ARC / LUZON ARC / MINDANAO	DAGUMA-SARANGANI	5.6	7.2	124	126	SAE			s_PH92-108 [4096]	ANDESITE, CALC-ALKALINE [4096]									VOL			M		WR [4096]													1.31
[4096]	CONVERGENT MARGIN	LUZON ARC / LUZON ARC / MINDANAO	DAGUMA-SARANGANI	5.6	7.2	124	126	SAE			s_PH92-116 [4096]	DACITE, CALC-ALKALINE [4096]									VOL			F		WR [4096]													1.54
[4096]	CONVERGENT MARGIN	LUZON ARC / LUZON ARC / MINDANAO	DAGUMA-SARANGANI	5.6	7.2	124	126	SAE			s_93-85 [4096]	ANDESITE, CALC-ALKALINE [4096]									VOL			F		WR [4096]													1.93
[4096]	CONVERGENT MARGIN	LUZON ARC / LUZON ARC / MINDANAO	DAGUMA-SARANGANI	5.6	7.2	124	126	SAE			s_93-86 [4096]	ANDESITE, CALC-ALKALINE [4096]									VOL			F		WR [4096]													2.1
[4096]	CONVERGENT MARGIN	LUZON ARC / LUZON ARC / MINDANAO	DAGUMA-SARANGANI	5.6	7.2	124	126	SAE			s_PH92-115 [4096]	ANDESITE, CALC-ALKALINE [4096]									VOL			F		WR [4096]													1.22
[4096]	CONVERGENT MARGIN	LUZON ARC / LUZON ARC / MINDANAO	DAGUMA-SARANGANI	5.6	7.2	124	126	SAE			s_PH93-84 [4096]	ANDESITE, CALC-ALKALINE [4096]									VOL			S		WR [4096]													2.88
[4096]	CONVERGENT MARGIN	LUZON ARC / LUZON ARC / MINDANAO	DAGUMA-SARANGANI	5.6	7.2	124	126	SAE			s_MAT75 [4096]	DACITE [4096]									VOL			S		WR [4096]													2.42
[4096]	CONVERGENT MARGIN	LUZON ARC / LUZON ARC / MINDANAO	DAGUMA-SARANGANI	5.6	7.2	124	126	SAE			s_PH92-109 [4096]	ANDESITE, CALC-ALKALINE [4096]									VOL			S		WR [4096]													1.19
[4096]	CONVERGENT MARGIN	LUZON ARC / LUZON ARC / MINDANAO	DAGUMA-SARANGANI	5.6	7.2	124	126	SAE			s_PAR69 [4096]	ANDESITE, BASALTIC, CALC-ALKALINE [4096]									VOL			M		WR [4096]													0.95
[4096]	CONVERGENT MARGIN	LUZON ARC / LUZON ARC / MINDANAO	DAGUMA-SARANGANI	5.6	7.2	124	126	SAE			s_MAT73 [4096]	ANDESITE, BASALTIC, CALC-ALKALINE [4096]									VOL			S		WR [4096]													1.98
[4096]	CONVERGENT MARGIN	LUZON ARC / LUZON ARC / MINDANAO	DAGUMA-SARANGANI	5.6	7.2	124	126	SAE			s_PH92-102 [4096]	ANDESITE, CALC-ALKALINE [4096]									VOL			S		WR [4096]													1.47
[4638]	CONVERGENT MARGIN	LUZON ARC / LUZON ARC / LUZON	MACOLOD CORRIDOR, ALLIGATOR MAAR	13.4	14.1	121.2	121.9	SAE			s_SP102 [4638]	BASALT [4638]									VOL					WR [4638]	49.44	0.84		14.87				8	10.17	10.88	0.16		0.87	2.58	0.22
[4638]	CONVERGENT MARGIN	LUZON ARC / LUZON ARC / LUZON	MACOLOD CORRIDOR, MAYABOBO	13.4	14.1	121.2	121.9	SAE			s_MC412 [4638]	BASALT [4638]									VOL					WR [4638]	47.73	0.97		15.84				8.54	8.91	11	0.17		0.69	2.27	0.29
[4638]	CONVERGENT MARGIN	LUZON ARC / LUZON ARC / LUZON	MACOLOD CORRIDOR, ANILAO HILL	13.4	14.1	121.2	121.9	SAE			s_MC322 [4638]	BASALT [4638]									VOL					WR [4638]	51.34	0.85		16.55				7.6	9.3	8.79	0.15		0.93	3.02	0.23
[4638]	CONVERGENT MARGIN	LUZON ARC / LUZON ARC / LUZON	MACOLOD CORRIDOR, ROSARIO HILL	13.4	14.1	121.2	121.9	SAE			s_MC325 [4638]	BASALT [4638]									VOL					WR [4638]	51.65	0.93		16.69				8.22	8.98	8.07	0.16		0.79	3.07	0.19
[4638]	CONVERGENT MARGIN	LUZON ARC / LUZON ARC / LUZON	MACOLOD CORRIDOR	13.4	14.1	121.2	121.9	SAE			s_SP44 [4638]	BASALT [4638]									VOL					WR [4638]	51.92	1.07		17.08				8.49	10.31	6.68	0.16		0.98	3.23	0.23
[4638]	CONVERGENT MARGIN	LUZON ARC / LUZON ARC / LUZON	MACOLOD CORRIDOR	13.4	14.1	121.2	121.9	SAE			s_SP141 [4638]	BASALT [4638]									VOL					WR [4638]	50.97	0.91		17.07				8.62	10.41	7.7	0.17		0.75	2.35	0.11
[4638]	CONVERGENT MARGIN	LUZON ARC / LUZON ARC / LUZON	MACOLOD CORRIDOR	13.4	14.1	121.2	121.9	SAE			s_SP237 [4638]	BASALT [4638]									VOL					WR [4638]	48.77	1.05		19.28				9.86	10.19	4.29	0.2		0.87	2.35	0.16
[4638]	CONVERGENT MARGIN	LUZON ARC / LUZON ARC / LUZON	MACOLOD CORRIDOR	13.4	14.1	121.2	121.9	SAE			s_SP76 [4638]	BASALT [4638]									VOL					WR [4638]	52.77	1.03		19.32				8.54	9.33	4.27	0.16		0.94	3.52	0.3
[4638]	CONVERGENT MARGIN	LUZON ARC / LUZON ARC / LUZON / MAQUILING (MAKILING)	MACOLOD CORRIDOR	14.13	14.13	121.2	121.2	SAE			s_MC344 [4638]	NOT GIVEN [4638]									VOL					WR [4638]	64.65	0.62		16.07				4.12	3.73	1.28	0.1		2.97	4.43	0.17
[4638]	CONVERGENT MARGIN	LUZON ARC / LUZON ARC / LUZON / MAQUILING (MAKILING)	MACOLOD CORRIDOR	14.13	14.13	121.2	121.2	SAE			s_MC353 [4638]	NOT GIVEN [4638]									VOL					WR [4638]	69.45	0.37		15.02				2.49	2.67	0.86	0.08		3.42	4.13	0.11
[4638]	CONVERGENT MARGIN	LUZON ARC / LUZON ARC / LUZON / MAQUILING (MAKILING)	MACOLOD CORRIDOR	14.13	14.13	121.2	121.2	SAE			s_MC382 [4638]	NOT GIVEN [4638]									VOL					WR [4638]	58.36	0.64		16.6				6.02	8.12	4.5	0.13		1.6	2.99	0.2
[4638]	CONVERGENT MARGIN	LUZON ARC / LUZON ARC / LUZON / MAQUILING (MAKILING)	MACOLOD CORRIDOR	14.13	14.13	121.2	121.2	SAE			s_MC418 [4638]	NOT GIVEN [4638]									VOL					WR [4638]	64.67	0.49		16.75				4.66	5.61	1.9	0.09		1.74	3.87	0.14
[4638]	CONVERGENT MARGIN	LUZON ARC / LUZON ARC / LUZON / MAQUILING (MAKILING)	MACOLOD CORRIDOR	14.13	14.13	121.2	121.2	SAE			s_MC421 [4638]	NOT GIVEN [4638]									VOL					WR [4638]	58.95	0.62		16.94				6.38	7.79	3.83	0.12		0.96	3.2	0.12
[5033]	CONVERGENT MARGIN	LUZON ARC / LUZON ARC / LUZON / PINATUBO		15.13	15.13	120.35	120.35	SAE			s_KH920814-01 [5033]	ANDESITE [5033]									VOL					WR [5033]
[8505][6977][7092]	CONVERGENT MARGIN	LUZON ARC / LUZON ARC / LUZON / MAYON		13.25	13.25	123.7	123.7	SAE			s_1968 [8505]	NOT GIVEN [8505]								PORPHYRITIC [6977]	VOL					WR [8505]	54.7	0.72		18.6				7.59	8.46	4.33	0.17		1.12	3.38	0.3
[8505][6977][7092]	CONVERGENT MARGIN	LUZON ARC / LUZON ARC / LUZON / MAYON		13.25	13.25	123.7	123.7	SAE			s_1984 [8505]	NOT GIVEN [8505]								PORPHYRITIC [6977]	VOL					WR [8505]	54.7	0.71		18.6				7.48	8.45	4.23	0.16		1.13	3.32	0.3
[5021]	CONVERGENT MARGIN	LUZON ARC / LUZON ARC / LUZON / TAAL	PRE-CALDERA STAGE, TAGAYTAY (CALDERA WALL)	14.002	14.002	120.993	120.993	SAE			s_TT1 [5021]	ANDESITE [5021]									VOL					WR [5021]	57.24	0.92		15.98				9.02	6.62	2.76	0.22		2.04	3.92	0.28
[5021]	CONVERGENT MARGIN	LUZON ARC / LUZON ARC / LUZON / TAAL	PRE-CALDERA STAGE, TAGAYTAY (CALDERA WALL)	14.002	14.002	120.993	120.993	SAE			s_TT2 [5021]	ANDESITE [5021]									VOL					WR [5021]	61	0.83		15.77				7.41	5.28	2.05	0.22		2.23	4.24	0.14
[5021]	CONVERGENT MARGIN	LUZON ARC / LUZON ARC / LUZON / TAAL	PRE-CALDERA STAGE, TAGAYTAY (CALDERA WALL)	14.002	14.002	120.993	120.993	SAE			s_TT3 [5021]	ANDESITE [5021]									VOL					WR [5021]	55.96	0.83		17.15				8.46	8.04	3.4	0.22		1.51	3.29	0.19
[5021]	CONVERGENT MARGIN	LUZON ARC / LUZON ARC / LUZON / TAAL	PRE-CALDERA STAGE, TAGAYTAY (CALDERA WALL)	14.002	14.002	120.993	120.993	SAE			s_TT8.2 [5021]	ANDESITE [5021]									VOL					WR [5021]	59.77	0.99		15.82				7.71	5.71	2.27	0.22		2.08	4.23	0.33
[5021]	CONVERGENT MARGIN	LUZON ARC / LUZON ARC / LUZON / TAAL	MT. MACOLOD	14.002	14.002	120.993	120.993	SAE			s_MC3 [5021]	BASALT [5021]									VOL					WR [5021]	51.39	0.85		18.88				8.41	10.1	5.05	0.18		1.04	3	0.16
[5021]	CONVERGENT MARGIN	LUZON ARC / LUZON ARC / LUZON / TAAL	MT. MACOLOD	14.002	14.002	120.993	120.993	SAE			s_MC4 [5021]	BASALT [5021]									VOL					WR [5021]	49.84	0.67		17.11				8.76	12.56	7.1	0.21		0.58	2.08	0.11
[5021]	CONVERGENT MARGIN	LUZON ARC / LUZON ARC / LUZON / TAAL	MT. MACOLOD	14.002	14.002	120.993	120.993	SAE			s_MC7 [5021]	BASALT [5021]									VOL					WR [5021]	50.95	0.77		17.11				8.88	12.03	5.71	0.22		0.71	2.52	0.11
[5021]	CONVERGENT MARGIN	LUZON ARC / LUZON ARC / LUZON / TAAL	MT. SUNGAY	14.002	14.002	120.993	120.993	SAE			s_TS1 [5021]	BASALT [5021]									VOL					WR [5021]	47.42	0.74		20.27				10.15	11.99	5.38	0.22		0.46	2.13	0.1
[5021]	CONVERGENT MARGIN	LUZON ARC / LUZON ARC / LUZON / TAAL	MT. SUNGAY	14.002	14.002	120.993	120.993	SAE			s_TS2 [5021]	BASALT [5021]									VOL					WR [5021]	48.8	0.69		18.47				9.11	12.37	6.4	0.21		0.57	2.25	0.11
[5021]	CONVERGENT MARGIN	LUZON ARC / LUZON ARC / LUZON / TAAL	NAPAYUN ISLAND	14.002	14.002	120.993	120.993	SAE			s_NP2 [5021]	ANDESITE [5021]									VOL					WR [5021]	56.7	0.92		16.01				9.17	7.12	3.12	0.22		1.84	3.64	0.24
[5021]	CONVERGENT MARGIN	LUZON ARC / LUZON ARC / LUZON / TAAL	NAPAYUN ISLAND	14.002	14.002	120.993	120.993	SAE			s_NP5 [5021]	ANDESITE [5021]									VOL					WR [5021]	54.59	0.88		17.49				8.93	8.8	3.23	0.19		1.5	3.16	0.24
[5021]	CONVERGENT MARGIN	LUZON ARC / LUZON ARC / LUZON / TAAL	NAPAYUN ISLAND	14.002	14.002	120.993	120.993	SAE			s_NP6 [5021]	ANDESITE, BASALTIC [5021]									VOL					WR [5021]	52.88	0.92		16.81				10.07	9.37	4.06	0.22		1.01	3.32	0.22
[5021]	CONVERGENT MARGIN	LUZON ARC / LUZON ARC / LUZON / TAAL	NAPAYUN ISLAND	14.002	14.002	120.993	120.993	SAE			s_NP3 [5021]	DACITE, HORNBLENDE [5021]									VOL					WR [5021]	68.43	0.39		15.76				3.02	3.23	1.07	0.12		3.37	4.17	0.11
[5021]	CONVERGENT MARGIN	LUZON ARC / LUZON ARC / LUZON / TAAL	NAPAYUN ISLAND	14.002	14.002	120.993	120.993	SAE			s_NP4 [5021]	DACITE, HORNBLENDE [5021]									VOL					WR [5021]	68.69	0.39		15.61				3.01	3.12	1.07	0.12		3.42	4.12	0.12
[5021]	CONVERGENT MARGIN	LUZON ARC / LUZON ARC / LUZON / TAAL	TUORAN	14.002	14.002	120.993	120.993	SAE			s_T3.1 [5021]	ANDESITE, BASALTIC [5021]									VOL					WR [5021]	53.41	0.96		16.56				9.71	8.71	4.64	0.22		1.42	3.04	0.24
[5021]	CONVERGENT MARGIN	LUZON ARC / LUZON ARC / LUZON / TAAL	TUORAN	14.002	14.002	120.993	120.993	SAE			s_T3.2 [5021]	ANDESITE, BASALTIC [5021]									VOL					WR [5021]	54.67	1.09		15.27				11	7.5	3.37	0.24		1.8	3.54	0.3
[5021]	CONVERGENT MARGIN	LUZON ARC / LUZON ARC / LUZON / TAAL	TUORAN	14.002	14.002	120.993	120.993	SAE			s_T5.1 [5021]	ANDESITE, BASALTIC [5021]									VOL					WR [5021]	52.23	0.83		16.58				8.66	10.21	6.32	0.19		1.05	2.75	0.21
[5021]	CONVERGENT MARGIN	LUZON ARC / LUZON ARC / LUZON / TAAL	TUORAN	14.002	14.002	120.993	120.993	SAE			s_T5.3 [5021]	ANDESITE [5021]									VOL					WR [5021]	58.8	1.05		15.17				9.21	5.68	2.26	0.22		2.41	3.82	0.36
[5021]	CONVERGENT MARGIN	LUZON ARC / LUZON ARC / LUZON / TAAL	TUORAN	14.002	14.002	120.993	120.993	SAE			s_T5.4 [5021]	ANDESITE, BASALTIC [5021]									VOL					WR [5021]	58.28	1.05		15.04				9.47	5.79	2.32	0.23		2.4	4.01	0.37
[5021]	CONVERGENT MARGIN	LUZON ARC / LUZON ARC / LUZON / TAAL	TUORAN	14.002	14.002	120.993	120.993	SAE			s_T5.6 [5021]	ANDESITE [5021]									VOL					WR [5021]	57.98	1.06		15.21				9.3	5.98	2.41	0.23		2.36	4.08	0.36
[5021]	CONVERGENT MARGIN	LUZON ARC / LUZON ARC / LUZON / TAAL	TUORAN	14.002	14.002	120.993	120.993	SAE			s_T5.7 [5021]	ANDESITE [5021]									VOL					WR [5021]	58.9	1.04		15.37				9.02	5.65	2.31	0.22		2.28	3.84	0.36
[5021]	CONVERGENT MARGIN	LUZON ARC / LUZON ARC / LUZON / TAAL	BININTIANG MALAKI	14.002	14.002	120.993	120.993	SAE			s_BM3 [5021]	ANDESITE, BASALTIC [5021]									VOL					WR [5021]	54.8	0.91		16.84				8.58	8.47	4.1	0.22		1.53	3.33	0.27
[5021]	CONVERGENT MARGIN	LUZON ARC / LUZON ARC / LUZON / TAAL	BININTIANG MALAKI	14.002	14.002	120.993	120.993	SAE			s_BM4 [5021]	ANDESITE, BASALTIC [5021]									VOL					WR [5021]	54.37	0.9		17.22				8.44	9.04	4.06	0.21		1.42	3.17	0.23
[5021]	CONVERGENT MARGIN	LUZON ARC / LUZON ARC / LUZON / TAAL	BININTIANG MALAKI	14.002	14.002	120.993	120.993	SAE			s_BM6 [5021]	ANDESITE, BASALTIC [5021]									VOL					WR [5021]	53.16	0.93		16.78				9.02	9.4	4.57	0.23		1.43	3.24	0.24
[5021]	CONVERGENT MARGIN	LUZON ARC / LUZON ARC / LUZON / TAAL	BININTIANG MALAKI	14.002	14.002	120.993	120.993	SAE			s_BM10.2 [5021]	ANDESITE, BASALTIC [5021]									VOL					WR [5021]	54.03	0.89		17.09				8.68	9.03	4.27	0.21		1.33	3.26	0.24
[5021]	CONVERGENT MARGIN	LUZON ARC / LUZON ARC / LUZON / TAAL	BININTIANG MALAKI	14.002	14.002	120.993	120.993	SAE			s_BM5 [5021]	ANDESITE [5021]									VOL					WR [5021]	62.37	0.69		15.78				6.17	4.81	1.72	0.16		3.05	4.27	0.28
[5021]	CONVERGENT MARGIN	LUZON ARC / LUZON ARC / LUZON / TAAL	BININTIANG MALAKI	14.002	14.002	120.993	120.993	SAE			s_BM7 [5021]	DACITE [5021]									VOL					WR [5021]	63.75	0.63		15.93				5.66	4.41	1.55	0.16		2.98	4.04	0.25
[5021]	CONVERGENT MARGIN	LUZON ARC / LUZON ARC / LUZON / TAAL	BININTIANG MALAKI	14.002	14.002	120.993	120.993	SAE			s_BM10 [5021]	DACITE [5021]									VOL					WR [5021]	64.05	0.61		15.61				5.58	4.23	1.47	0.14		3.21	4.22	0.25
[5021]	CONVERGENT MARGIN	LUZON ARC / LUZON ARC / LUZON / TAAL	BININTIANG MALAKI	14.002	14.002	120.993	120.993	SAE			s_BM10.1 [5021]	DACITE [5021]									VOL					WR [5021]	65.58	0.55		16.23				5.04	3.71	1.33	0.13		2.87	3.78	0.22
[5021]	CONVERGENT MARGIN	LUZON ARC / LUZON ARC / LUZON / TAAL	BININTIANG MALAKI	14.002	14.002	120.993	120.993	SAE			s_BC1 [5021]	ANDESITE, BASALTIC [5021]									VOL					WR [5021]	54.08	0.88		16.68				8.75	9.13	4.4	0.22		1.45	3.19	0.25
[5021]	CONVERGENT MARGIN	LUZON ARC / LUZON ARC / LUZON / TAAL	BININTIANG MALAKI	14.002	14.002	120.993	120.993	SAE			s_BC2 [5021]	ANDESITE [5021]									VOL					WR [5021]	57.04	0.89		17.02				7.86	7.1	2.96	0.21		1.96	3.79	0.29
[5021]	CONVERGENT MARGIN	LUZON ARC / LUZON ARC / LUZON / TAAL	BININTIANG MALAKI	14.002	14.002	120.993	120.993	SAE			s_BC3 [5021]	ANDESITE [5021]									VOL					WR [5021]	56.54	0.88		17.24				8.04	7.09	3.1	0.21		1.94	3.83	0.24
[5021]	CONVERGENT MARGIN	LUZON ARC / LUZON ARC / LUZON / TAAL	BININTIANG MALAKI	14.002	14.002	120.993	120.993	SAE			s_BC4 [5021]	ANDESITE, BASALTIC [5021]									VOL					WR [5021]	55.86	0.85		17.14				8.16	8.18	4.12	0.19		1.32	3.01	0.25
[5021]	CONVERGENT MARGIN	LUZON ARC / LUZON ARC / LUZON / TAAL	BININTIANG MALAKI	14.002	14.002	120.993	120.993	SAE			s_BAL2 [5021]	DACITE [5021]									VOL					WR [5021]	64.83	0.55		15.76				5.04	4.36	1.88	0.13		2.98	3.75	0.16
[5021]	CONVERGENT MARGIN	LUZON ARC / LUZON ARC / LUZON / TAAL	POST-CALDERA STAGE, VOLCANO ISLAND	14.002	14.002	120.993	120.993	SAE			s_CY1 [5021]	ANDESITE, BASALTIC [5021]									VOL					WR [5021]	52.35	0.82		16.57				8.91	10.57	5.5	0.21		1.13	2.75	0.19
[5021]	CONVERGENT MARGIN	LUZON ARC / LUZON ARC / LUZON / TAAL	POST-CALDERA STAGE, VOLCANO ISLAND	14.002	14.002	120.993	120.993	SAE			s_CY2 [5021]	ANDESITE, BASALTIC [5021]									VOL					WR [5021]	52.02	0.78		16.81				8.94	10.7	5.64	0.22		1.12	2.58	0.19
[5021]	CONVERGENT MARGIN	LUZON ARC / LUZON ARC / LUZON / TAAL	POST-CALDERA STAGE, VOLCANO ISLAND	14.002	14.002	120.993	120.993	SAE			s_CY4 [5021]	ANDESITE, BASALTIC [5021]									VOL					WR [5021]	54.39	0.91		16.67				8.63	8.66	4.36	0.21		1.56	3.37	0.27
[5021]	CONVERGENT MARGIN	LUZON ARC / LUZON ARC / LUZON / TAAL	POST-CALDERA STAGE, VOLCANO ISLAND	14.002	14.002	120.993	120.993	SAE			s_DK4 [5021]	ANDESITE [5021]									VOL					WR [5021]	56.82	1.15		14.85				10.32	6.51	2.65	0.24		2.36	3.56	0.38
[5021]	CONVERGENT MARGIN	LUZON ARC / LUZON ARC / LUZON / TAAL	POST-CALDERA STAGE, VOLCANO ISLAND	14.002	14.002	120.993	120.993	SAE			s_DK5 [5021]	ANDESITE [5021]									VOL					WR [5021]	56.94	1.14		14.92				10.21	6.41	2.6	0.24		2.42	3.59	0.38
[5021]	CONVERGENT MARGIN	LUZON ARC / LUZON ARC / LUZON / TAAL	POST-CALDERA STAGE, VOLCANO ISLAND	14.002	14.002	120.993	120.993	SAE			s_CW1 [5021]	ANDESITE, BASALTIC [5021]									VOL					WR [5021]	53.99	1.1		15.35				11.72	7.59	3.23	0.25		1.82	3.34	0.3
[5021]	CONVERGENT MARGIN	LUZON ARC / LUZON ARC / LUZON / TAAL	POST-CALDERA STAGE, VOLCANO ISLAND	14.002	14.002	120.993	120.993	SAE			s_CW2 [5021]	BASALT [5021]									VOL					WR [5021]	50.94	0.72		16.96				9	11.51	6.11	0.22		0.9	2.44	0.2
[5021]	CONVERGENT MARGIN	LUZON ARC / LUZON ARC / LUZON / TAAL	POST-CALDERA STAGE, VOLCANO ISLAND	14.002	14.002	120.993	120.993	SAE			s_B1 [5021]	ANDESITE [5021]									VOL					WR [5021]	58.14	1.07		15.27				9.23	5.94	2.43	0.22		2.37	3.93	0.36
[5021]	CONVERGENT MARGIN	LUZON ARC / LUZON ARC / LUZON / TAAL	POST-CALDERA STAGE, VOLCANO ISLAND	14.002	14.002	120.993	120.993	SAE			s_B2 [5021]	ANDESITE [5021]									VOL					WR [5021]	58.03	1.08		15.17				9.36	6.03	2.41	0.22		2.37	3.92	0.36
[5021]	CONVERGENT MARGIN	LUZON ARC / LUZON ARC / LUZON / TAAL	POST-CALDERA STAGE, VOLCANO ISLAND	14.002	14.002	120.993	120.993	SAE			s_B3 [5021]	ANDESITE, BASALTIC [5021]									VOL					WR [5021]	55.04	0.94		16.71				8.55	8.33	3.85	0.21		1.77	3.34	0.3
[5021]	CONVERGENT MARGIN	LUZON ARC / LUZON ARC / LUZON / TAAL	POST-CALDERA STAGE, VOLCANO ISLAND	14.002	14.002	120.993	120.993	SAE			s_MB1 [5021]	BASALT [5021]									VOL					WR [5021]	50.78	0.75		15.44				9.79	11.46	6.87	0.24		0.91	2.52	0.14
[5021]	CONVERGENT MARGIN	LUZON ARC / LUZON ARC / LUZON / TAAL	POST-CALDERA STAGE, VOLCANO ISLAND	14.002	14.002	120.993	120.993	SAE			s_MB2 [5021]	BASALT [5021]									VOL					WR [5021]	51.05	0.77		15.33				9.81	11.45	6.78	0.24		0.91	2.4	0.16
[5021]	CONVERGENT MARGIN	LUZON ARC / LUZON ARC / LUZON / TAAL	POST-CALDERA STAGE, VOLCANO ISLAND	14.002	14.002	120.993	120.993	SAE			s_MB3 [5021]	BASALT [5021]									VOL					WR [5021]	50.83	0.77		15.14				10.17	11.29	7.05	0.24		0.96	2.44	0.16
[5021]	CONVERGENT MARGIN	LUZON ARC / LUZON ARC / LUZON / TAAL	POST-CALDERA STAGE, VOLCANO ISLAND	14.002	14.002	120.993	120.993	SAE			s_MB4A [5021]	BASALT [5021]									VOL					WR [5021]	51.09	0.82		15.19				9.77	11.48	6.83	0.24		0.91	2.41	0.16
[5021]	CONVERGENT MARGIN	LUZON ARC / LUZON ARC / LUZON / TAAL	POST-CALDERA STAGE, VOLCANO ISLAND	14.002	14.002	120.993	120.993	SAE			s_MB6 [5021]	BASALT [5021]									VOL					WR [5021]	50.65	0.77		15.24				9.92	11.63	6.92	0.24		0.91	2.46	0.16
[5021]	CONVERGENT MARGIN	LUZON ARC / LUZON ARC / LUZON / TAAL	POST-CALDERA STAGE, VOLCANO ISLAND	14.002	14.002	120.993	120.993	SAE			s_MB7 [5021]	BASALT [5021]									VOL					WR [5021]	50.47	0.75		15.41				9.93	11.38	7.26	0.24		0.88	2.43	0.13
[5021]	CONVERGENT MARGIN	LUZON ARC / LUZON ARC / LUZON / TAAL	POST-CALDERA STAGE, VOLCANO ISLAND	14.002	14.002	120.993	120.993	SAE			s_MB8 [5021]	BASALT [5021]									VOL					WR [5021]	50.73	0.77		15.17				9.86	11.63	6.98	0.24		0.91	2.37	0.24
[5021]	CONVERGENT MARGIN	LUZON ARC / LUZON ARC / LUZON / TAAL	POST-CALDERA STAGE, VOLCANO ISLAND	14.002	14.002	120.993	120.993	SAE			s_MB10 [5021]	BASALT [5021]									VOL					WR [5021]	50.81	0.77		15.35				9.79	11.53	7	0.22		0.91	2.37	0.17
[5021]	CONVERGENT MARGIN	LUZON ARC / LUZON ARC / LUZON / TAAL	POST-CALDERA STAGE, VOLCANO ISLAND	14.002	14.002	120.993	120.993	SAE			s_MB11 [5021]	BASALT [5021]									VOL					WR [5021]	50.98	0.77		15.09				9.81	11.51	7.08	0.24		0.91	2.35	0.16
[5021]	CONVERGENT MARGIN	LUZON ARC / LUZON ARC / LUZON / TAAL	POST-CALDERA STAGE, VOLCANO ISLAND	14.002	14.002	120.993	120.993	SAE			s_MB12 [5021]	BASALT [5021]									VOL					WR [5021]	50.75	0.78		15.46				9.91	11.5	6.62	0.24		0.96	2.51	0.16
[5021]	CONVERGENT MARGIN	LUZON ARC / LUZON ARC / LUZON / TAAL	POST-CALDERA STAGE, VOLCANO ISLAND	14.002	14.002	120.993	120.993	SAE			s_MB15 [5021]	BASALT [5021]									VOL					WR [5021]	50.79	0.77		15.26				9.95	11.46	7.03	0.24		0.91	2.32	0.16
[5021]	CONVERGENT MARGIN	LUZON ARC / LUZON ARC / LUZON / TAAL	POST-CALDERA STAGE, VOLCANO ISLAND	14.002	14.002	120.993	120.993	SAE			s_MB16 [5021]	BASALT [5021]									VOL					WR [5021]	50.78	0.77		15.27				9.89	11.37	6.97	0.24		0.94	2.52	0.16
[5021]	CONVERGENT MARGIN	LUZON ARC / LUZON ARC / LUZON / TAAL	POST-CALDERA STAGE, VOLCANO ISLAND	14.002	14.002	120.993	120.993	SAE			s_MB18 [5021]	BASALT [5021]									VOL					WR [5021]	50.54	0.78		15.17				9.98	11.31	7.28	0.24		0.93	2.51	0.15
[5021]	CONVERGENT MARGIN	LUZON ARC / LUZON ARC / LUZON / TAAL	POST-CALDERA STAGE, VOLCANO ISLAND	14.002	14.002	120.993	120.993	SAE			s_MB20 [5021]	BASALT [5021]									VOL					WR [5021]	50.99	0.77		15.11				9.86	11.38	7.11	0.24		0.92	2.35	0.16
[5021]	CONVERGENT MARGIN	LUZON ARC / LUZON ARC / LUZON / TAAL	POST-CALDERA STAGE, VOLCANO ISLAND	14.002	14.002	120.993	120.993	SAE			s_MB22 [5021]	BASALT [5021]									VOL					WR [5021]	51.11	0.8		15.62				9.65	11.31	6.66	0.22		0.94	2.47	0.16
[5021]	CONVERGENT MARGIN	LUZON ARC / LUZON ARC / LUZON / TAAL	POST-CALDERA STAGE, VOLCANO ISLAND	14.002	14.002	120.993	120.993	SAE			s_MB23 [5021]	BASALT [5021]									VOL					WR [5021]	51.03	0.77		15.3				9.77	11.42	6.92	0.24		0.92	2.39	0.16
[5021]	CONVERGENT MARGIN	LUZON ARC / LUZON ARC / LUZON / TAAL	POST-CALDERA STAGE, VOLCANO ISLAND	14.002	14.002	120.993	120.993	SAE			s_NES1 [5021]	BASALT [5021]									VOL					WR [5021]	51.06	0.78		15.18				9.83	11.39	6.92	0.24		0.93	2.4	0.17
[5021]	CONVERGENT MARGIN	LUZON ARC / LUZON ARC / LUZON / TAAL	POST-CALDERA STAGE, VOLCANO ISLAND	14.002	14.002	120.993	120.993	SAE			s_NES2 [5021]	BASALT [5021]									VOL					WR [5021]	51.04	0.78		15.21				9.88	11.36	6.83	0.24		0.94	2.45	0.17
[5021]	CONVERGENT MARGIN	LUZON ARC / LUZON ARC / LUZON / TAAL	POST-CALDERA STAGE, VOLCANO ISLAND	14.002	14.002	120.993	120.993	SAE			s_CAL2 [5021]	BASALT [5021]									VOL					WR [5021]	51.43	0.77		17.19				9.22	10.78	5.62	0.22		1.01	2.55	0.17
[5021]	CONVERGENT MARGIN	LUZON ARC / LUZON ARC / LUZON / TAAL	POST-CALDERA STAGE, VOLCANO ISLAND	14.002	14.002	120.993	120.993	SAE			s_CAL3 [5021]	BASALT [5021]									VOL					WR [5021]	50.63	0.75		17.38				9.17	11.23	5.76	0.22		0.97	2.71	0.16
[5021]	CONVERGENT MARGIN	LUZON ARC / LUZON ARC / LUZON / TAAL	POST-CALDERA STAGE, VOLCANO ISLAND	14.002	14.002	120.993	120.993	SAE			s_DK1 [5021]	ANDESITE [5021]									VOL					WR [5021]	56	1.04		17.08				8.78	7.47	2.19	0.22		2.44	3.42	0.38
[5021]	CONVERGENT MARGIN	LUZON ARC / LUZON ARC / LUZON / TAAL	POST-CALDERA STAGE, VOLCANO ISLAND	14.002	14.002	120.993	120.993	SAE			s_DK2 [5021]	ANDESITE [5021]									VOL					WR [5021]	56.77	1.02		16.7				8.79	7.1	2.22	0.21		2.46	3.42	0.33
[5021]	CONVERGENT MARGIN	LUZON ARC / LUZON ARC / LUZON / TAAL	POST-CALDERA STAGE, VOLCANO ISLAND	14.002	14.002	120.993	120.993	SAE			s_DK3 [5021]	ANDESITE, BASALTIC [5021]									VOL					WR [5021]	53.07	0.94		16.49				9.79	9.3	4.44	0.22		1.47	2.93	0.25
[5021]	CONVERGENT MARGIN	LUZON ARC / LUZON ARC / LUZON / TAAL	POST-CALDERA STAGE, VOLCANO ISLAND	14.002	14.002	120.993	120.993	SAE			s_PP1 [5021]	ANDESITE, BASALTIC [5021]									VOL					WR [5021]	51.99	0.82		18.65				8.83	10.2	4.06	0.19		1.11	2.98	0.19
[5021]	CONVERGENT MARGIN	LUZON ARC / LUZON ARC / LUZON / TAAL	POST-CALDERA STAGE, VOLCANO ISLAND	14.002	14.002	120.993	120.993	SAE			s_PP2 [5021]	ANDESITE, BASALTIC [5021]									VOL					WR [5021]	51.73	0.8		18.9				8.78	10.21	4.11	0.21		1.1	2.98	0.19
[5002]	CONVERGENT MARGIN	LUZON ARC / LUZON ARC / LUZON / LAGUNA DE BAY		14.12	14.12	121.3	121.3	SAE			s_LBMI-1 [5002]	NOT GIVEN [5002]									VOL					WR [5002]
[5002]	CONVERGENT MARGIN	LUZON ARC / LUZON ARC / LUZON / LAGUNA DE BAY		14.12	14.12	121.3	121.3	SAE			s_LTN-2 [5002]	NOT GIVEN [5002]									VOL					WR [5002]
[5002]	CONVERGENT MARGIN	LUZON ARC / LUZON ARC / LUZON / LAGUNA DE BAY		14.12	14.12	121.3	121.3	SAE			s_TLHI-9 [5002]	NOT GIVEN [5002]									VOL					WR [5002]
[5002]	CONVERGENT MARGIN	LUZON ARC / LUZON ARC / LUZON / ARAYAT	EASTERN BATAAN LINEAMENT	15.67	15.67	120.65	120.65	SAE			s_EG80-89 [5002]	NOT GIVEN [5002]									VOL					WR [5002]
[5002]	CONVERGENT MARGIN	LUZON ARC / LUZON ARC / LUZON / ARAYAT	EASTERN BATAAN LINEAMENT	15.67	15.67	120.65	120.65	SAE			s_EG80-90 [5002]	NOT GIVEN [5002]									VOL					WR [5002]
[3320]	CONVERGENT MARGIN	LUZON ARC / LUZON ARC / LUZON / MOUNT ISAROG	BICOL	13.5	13.5	123.5	123.5	SAE			s_B148 [3320]	NOT GIVEN [3320]									VOL					WR [3320]	52.5
[3320]	CONVERGENT MARGIN	LUZON ARC / LUZON ARC / LUZON / MOUNT ISAROG	BICOL	13.5	13.5	123.5	123.5	SAE			s_B107B [3320]	NOT GIVEN [3320]									VOL					WR [3320]	53.9
[3320]	CONVERGENT MARGIN	LUZON ARC / LUZON ARC / LUZON / MOUNT ISAROG	BICOL	13.5	13.5	123.5	123.5	SAE			s_B220 [3320]	NOT GIVEN [3320]									VOL					WR [3320]	58.3
[3320]	CONVERGENT MARGIN	LUZON ARC / LUZON ARC / LUZON / MOUNT ISAROG	BICOL	13.5	13.5	123.5	123.5	SAE			s_1968 [3320]	NOT GIVEN [3320]									VOL					WR [3320]	54.74
[3320]	CONVERGENT MARGIN	LUZON ARC / LUZON ARC / LUZON / MOUNT ISAROG	BICOL	13.5	13.5	123.5	123.5	SAE			s_1984 [3320]	NOT GIVEN [3320]									VOL					WR [3320]	54.7
[13506][3936]	CONVERGENT MARGIN	LUZON ARC / LUZON ARC / LUZON / LIMAY	WESTERN BATAAN LINEAMENT	14.55	14.55	120.57	120.57	SAE			s_MD 120 [13506] / s_120 [3936]	BASALT [13506]									VOL					WR [13506]	47.59	0.61		13.81				9.74	12.62	10.87	0.21		0.41	1.3	0.22	1.15
[3933][3580]	CONVERGENT MARGIN	LUZON ARC / LUZON ARC / LUZON / ARAYAT	EASTERN BATAAN LINEAMENT	15.67	15.67	120.65	120.65	SAE			s_168 [3933]	BASALT [3933]									VOL					WR [3933]	47.8	0.98		13.71				9.83	11.15	11.27	0.18		1.01	2.27	0.35
[2537][3580]	CONVERGENT MARGIN	LUZON ARC / LUZON ARC / LUZON / ARAYAT	EASTERN BATAAN LINEAMENT	15.67	15.67	120.65	120.65	SAE			s_AY-20 [2537]	BASALT [2537]								PORPHYRITIC [2537]	VOL					WR [2537]	48.89	1.12		16.17				9.78	11.62	7.25	0.16		1.1	2.62	0.28
[13506]	CONVERGENT MARGIN	LUZON ARC / LUZON ARC / LUZON / ARAYAT	EASTERN BATAAN LINEAMENT	15.67	15.67	120.65	120.65	SAE			s_MD 192 [13506]	BASALT [13506]									VOL					WR [13506]	51.09	1.03		17.11				9.97	10.34	5.81	0.2		1.31	3.13	0.31	0.52
[3933][3580]	CONVERGENT MARGIN	LUZON ARC / LUZON ARC / LUZON / SAN CRISTOBAL	MACOLOD CORRIDOR	14.08	14.08	121.5	121.5	SAE			s_174 [3933]	BASALT [3933] / ANDESITE [3580]									VOL					WR [3933]	51.1	0.93		18.5				8.64	9.74	5.81	0.16		1.06	3.19	0.36
[13506][3936]	CONVERGENT MARGIN	LUZON ARC / LUZON ARC / LUZON / SAN CRISTOBAL	MACOLOD CORRIDOR	14.08	14.08	121.5	121.5	SAE			s_MD 171 [13506] / s_171 [3936]	ANDESITE [13506]									VOL					WR [13506]	57.19	0.69		17.88				6.9	7.22	4.03	0.16		2.06	3.91	0.32	0.37
[3580][3936]	CONVERGENT MARGIN	LUZON ARC / LUZON ARC / MARINDUQUE / MARLANGA	MACOLOD CORRIDOR	13.43	13.43	121.87	121.87	SAE			s_191 [3580]	TRACHYANDESITE, BASALTIC [3580] / ANDESITE, BASALTIC [3936]									VOL					WR [3580]	56.83	0.8		17.98				6.53	7.15	3.64	0.13		2.54	3.57	0.36	0.57
[13506][3936]	CONVERGENT MARGIN	LUZON ARC / LUZON ARC / MINDORO / MACAPILI	MINDORO SEGMENT	15.78	15.78	120.98	120.98	SAE			s_MD 196 [13506] / s_196 [3936]	ANDESITE [13506] / ANDESITE, BASALTIC [3936]									VOL					WR [13506]	55.93	0.78		18.07				6.87	5.29	1.96	0.14		2.99	4.25	0.33	0.77
[3520][3375][2842]	CONVERGENT MARGIN	LUZON ARC / LUZON ARC / BATAN / IRAYA		20.25	20.25	121.9	121.9	SAE			s_B10 [3520]	ANDESITE, BASALTIC [3520] / BASALT [2842]	2310 [2842]	2310 [2842]							VOL					WR [3520]	53.8	0.75		18.02				6.75	8.5	3.62	0.17		2.14	3.43	0.45
[3299][3934][2488]	CONVERGENT MARGIN	LUZON ARC / LUZON ARC / BATAN / IRAYA		20.25	20.25	121.9	121.9	SAE			s_B1E [3299]	NOT GIVEN [3299] / ANDESITE, BASALTIC [2488]		100000 [2488]							VOL					WR [3299]	55	0.98		18.05				6.93	8.3	3.66	0.17		2.24	3.4	0.4			0.15
[3520][3933]	CONVERGENT MARGIN	LUZON ARC / LUZON ARC / BATAN / IRAYA		20.25	20.25	121.9	121.9	SAE			s_B39 [3520]	ANDESITE, BASALTIC [3520] / BASALT [3933]									VOL					WR [3520]	54	0.71		18.3				7.2	8.6	3.29	0.18		2.12	3.63	0.3		0	0.15
[3299][3520][2842]	CONVERGENT MARGIN	LUZON ARC / LUZON ARC / BATAN / IRAYA		20.25	20.25	121.9	121.9	SAE			s_B3M [3299]	NOT GIVEN [3299] / ANDESITE, BASALTIC [3520] / BASALT [2842]	1480 [2842]	1480 [2842]							VOL					WR [3299]	53.6	0.75		18.5				6.79	8.12	3.52	0.16		2.27	3.57	0.45
[3299][3521][3520]	CONVERGENT MARGIN	LUZON ARC / LUZON ARC / BATAN / IRAYA		20.25	20.25	121.9	121.9	SAE			s_B42 [3299]	NOT GIVEN [3299] / ADAKITE [3521]	1090000 [3299]	1090000 [3299]							VOL					WR [3299]	59.1	0.78		16.4				5.39	6.7	3.51	0.08		2.69	3.75	0.35
[3520]	CONVERGENT MARGIN	LUZON ARC / LUZON ARC / BATAN / IRAYA		20.25	20.25	121.9	121.9	SAE			s_B45 [3520]	BASALT [3520]									VOL					WR [3520]	50.5	0.61		13.75				8.19	11.9	10.65	0.16		0.94	2.08	0.15
[3299][3520]	CONVERGENT MARGIN	LUZON ARC / LUZON ARC / BATAN / IRAYA		20.25	20.25	121.9	121.9	SAE			s_B46 [3299]	NOT GIVEN [3299] / ANDESITE, BASALTIC [3520]	2320000 [3299]	2320000 [3299]							VOL					WR [3299]	53.15	0.59		18.25				5.58	7.2	2.8	0.14		2.23	3.35	0.2
[3299][3520]	CONVERGENT MARGIN	LUZON ARC / LUZON ARC / BATAN / IRAYA		20.25	20.25	121.9	121.9	SAE			s_B5 [3299]	NOT GIVEN [3299] / ANDESITE, BASALTIC [3520]									VOL					WR [3299]	52.5	0.8		15.8				7.15	9.75	6.95	0.16		2.01	2.9	0.4
[3299][2654][3934][3520]	CONVERGENT MARGIN	LUZON ARC / LUZON ARC / BATAN / IRAYA		20.25	20.25	121.9	121.9	SAE			s_B80 [3299]	NOT GIVEN [3299] / BASALT [2654]	2300000 [3299]	2300000 [3299]		PLIOCENE [3934]					VOL					WR [3299]	52	3.65		12.91				14.44	8.62	4.38	0.21		1.11	2.45	0.43			0.15
[3299][3520]	CONVERGENT MARGIN	LUZON ARC / LUZON ARC / BATAN / IRAYA		20.25	20.25	121.9	121.9	SAE			s_B82A [3299]	NOT GIVEN [3299] / ANDESITE, BASALTIC [3520]	450000 [3299]	450000 [3299]							VOL					WR [3299]	53.1	0.8		18.55				7.83	9	3.87	0.17		1.97	3.58	0.3
[3299][2654][3520]	CONVERGENT MARGIN	LUZON ARC / LUZON ARC / BATAN / IRAYA		20.25	20.25	121.9	121.9	SAE			s_B83 [3299]	NOT GIVEN [3299] / BASALT [2654]									VOL					WR [3299]	50	3.3		14.46				12.93	9.1	4.22	0.19		1.65	2.96	0.54
[3299][2654][3520]	CONVERGENT MARGIN	LUZON ARC / LUZON ARC / BATAN / IRAYA		20.25	20.25	121.9	121.9	SAE			s_B88 [3299]	NOT GIVEN [3299] / BASALT [2654]	760000 [3299]	760000 [3299]							VOL					WR [3299]	52.2	3.49		14.1				13.43	9.38	5.13	0.19		2.51	2.78	0.4
[3520][3933]	CONVERGENT MARGIN	LUZON ARC / LUZON ARC / BATAN / IRAYA		20.25	20.25	121.9	121.9	SAE			s_B93 [3520]	BASALT [3520]									VOL					WR [3520]	49	0.92		17.2				8.68	11.5	6.36	0.17		1.22	2.64	0.2		0.17	0.27
[3521]	CONVERGENT MARGIN	LUZON ARC / LUZON ARC / MINDANAO	EAST MINDANAO	6	10	125	127	SAE			s_PH92-80 [3521]	ADAKITE [3521]									VOL					WR [3521]	60	0.44		18.15				3.99	5.3	2.53	0.1		2.47	4.76	0.2
[3521]	CONVERGENT MARGIN	LUZON ARC / LUZON ARC / MINDANAO	EAST MINDANAO	6	10	125	127	SAE			s_PH93-91 [3521]	ADAKITE [3521]									VOL					WR [3521]	63	0.4		17.87				3.35	4.84	1.71	0.1		1.32	5	0.13
[3941][4096][3521]	CONVERGENT MARGIN	LUZON ARC / LUZON ARC / MINDANAO	WEST MINDANAO, ZAMBOANGA PENINSULA	7	8.5	122	124	SAE			s_LW6 [3941]	ADAKITE [3941] / DACITE, CALC-ALKALINE [4096]									VOL					WR [3941]	66.8	0.36		17				3.06	4.55	0.73	0.04		1.32	4.25	0.18
[10660][4096]	CONVERGENT MARGIN	LUZON ARC / LUZON ARC / MINDANAO	WEST MINDANAO, ZAMBOANGA PENINSULA	7	8.5	122	124	SAE			s_P90-35 [10660]	BASALT [10660]									VOL					WR [10660]	50.74	1.66		15.42				10.55	9.43	6.85	0.38		0.49	3.04	0.27
[3941][4096][3521]	CONVERGENT MARGIN	LUZON ARC / LUZON ARC / MINDANAO	WEST MINDANAO, ZAMBOANGA PENINSULA	7	8.5	122	124	SAE			s_P90-44A [3941]	BASALT [3941]									VOL					WR [3941]	52.5	1.21		17.36				9.12	9.03	4	0.29		0.37	3.43	0.18
[3941][3521]	CONVERGENT MARGIN	LUZON ARC / LUZON ARC / MINDANAO	WEST MINDANAO, ZAMBOANGA PENINSULA	7	8.5	122	124	SAE			s_P90-17A [3941]	BASALT [3941]									VOL					WR [3941]	52.1	1.05		17.15				8.46	8.7	6.16	0.14		0.45	3.38	0.16
[3941][4096][3521]	CONVERGENT MARGIN	LUZON ARC / LUZON ARC / MINDANAO	WEST MINDANAO, ZAMBOANGA PENINSULA	7	8.5	122	124	SAE			s_PH93-30 [3941]	ADAKITE [3941] / DACITE, CALC-ALKALINE [4096]									VOL					WR [3941]	58.8	0.92		17.2				5.23	7	2.61	0.07		1.7	4.48	0.44
[10660][3941][4096]	CONVERGENT MARGIN	LUZON ARC / LUZON ARC / MINDANAO	WEST MINDANAO, ZAMBOANGA PENINSULA	7	8.5	122	124	SAE			s_PH93-39 [10660]	ANDESITE, BASALTIC [10660]									VOL					WR [10660]	51.33	1.67		15.29				10.15	8.8	7.57	0.16		0.58	3.04	0.29
[3941][4096][3521]	CONVERGENT MARGIN	LUZON ARC / LUZON ARC / MINDANAO	WEST MINDANAO, ZAMBOANGA PENINSULA	7	8.5	122	124	SAE			s_PH93-6 [3941]	ANDESITE, BASALTIC [3941] / BASALT, CALC-ALKALINE [4096]									VOL					WR [3941]	55.2	1.07		16.5				7.06	7.45	6.5	0.12		0.89	3.65	0.28
[3941][3521]	CONVERGENT MARGIN	LUZON ARC / LUZON ARC / MINDANAO	WEST MINDANAO, ZAMBOANGA PENINSULA	7	8.5	122	124	SAE			s_PH90-19 [3941]	BASALT [3941]									VOL					WR [3941]	52.85	1.44		16.32				8.8	7.96	5.66	0.13		0.74	3.77	0.26
[7413][2488]	CONVERGENT MARGIN	LUZON ARC / LUZON ARC / BATAN		20.25	20.25	121.9	121.9	SAE			s_B 3M [7413] / s_B3M [2488]	ANDESITE, BASALTIC [7413]	1480 [7413]	1480 [2488]							VOL					WR [7413]
[7413][2488]	CONVERGENT MARGIN	LUZON ARC / LUZON ARC / BATAN		20.25	20.25	121.9	121.9	SAE			s_B 88 [7413] / s_B88 [2488]	ANDESITE, BASALTIC [7413]	76000 [7413] / 760000 [2488]	760000 [2488]							VOL					WR [7413]
[7413][2488]	CONVERGENT MARGIN	LUZON ARC / LUZON ARC / BATAN		20.25	20.25	121.9	121.9	SAE			s_B10 [7413]	ANDESITE, BASALTIC [7413]	2310 [7413]	2310 [2488]							VOL					WR [7413]
[3940]	CONVERGENT MARGIN	LUZON ARC / LUZON ARC / BATAN		20.25	20.25	121.9	121.9	SAE			s_B102 [3940]	HARZBURGITE, XENOLITH [3940]									PER					WR [3940]	43.8	0.03		0.88		8.95			0.85	43	0.14		0.02	0.07	0.02
[3299][2654]	CONVERGENT MARGIN	LUZON ARC / LUZON ARC / BATAN		20.25	20.25	121.9	121.9	SAE			s_B106 [3299]	NOT GIVEN [3299] / BASALT [2654]									VOL					WR [3299]	43.7	2.46		14.64				13.05	9.4	4.77	0.2		0.02	2.59	0.5
[3299][7413]	CONVERGENT MARGIN	LUZON ARC / LUZON ARC / BATAN		20.25	20.25	121.9	121.9	SAE			s_B15 [3299]	NOT GIVEN [3299]	719000 [7413]								VOL					WR [3299]	57												0.92
[3299][7413]	CONVERGENT MARGIN	LUZON ARC / LUZON ARC / BATAN		20.25	20.25	121.9	121.9	SAE			s_B21 [3299]	NOT GIVEN [3299]	9360000 [3299] / 936000 [7413]	9360000 [3299]							VOL					WR [3299]	58.3												0.75
[3299][3940]	CONVERGENT MARGIN	LUZON ARC / LUZON ARC / BATAN		20.25	20.25	121.9	121.9	SAE			s_B3F [3299]	NOT GIVEN [3299] / HARZBURGITE, XENOLITH [3940]									PER					WR [3299]	45.22	0.02		1.82		8.16			1.32	40.08	0.13		0.12	0.12	0.01
[3299]	CONVERGENT MARGIN	LUZON ARC / LUZON ARC / BATAN		20.25	20.25	121.9	121.9	SAE			s_B3N [3299]	NOT GIVEN [3299]									VOL					WR [3299]	56.56												0.04
[7413][2488]	CONVERGENT MARGIN	LUZON ARC / LUZON ARC / BATAN		20.25	20.25	121.9	121.9	SAE			s_B42 [7413]	ANDESITE [7413]	109000 [7413] / 1090000 [2488]	1090000 [2488]							VOL					WR [7413]
[3299][3940]	CONVERGENT MARGIN	LUZON ARC / LUZON ARC / BATAN		20.25	20.25	121.9	121.9	SAE			s_B7A [3299]	NOT GIVEN [3299] / LHERZOLITE, XENOLITH [3940]									PER					WR [3299]	44.83	0.03		1.91		8.58			1.61	41.54	0.15		0.16	0.15	0.01
[7413][2488]	CONVERGENT MARGIN	LUZON ARC / LUZON ARC / BATAN		20.25	20.25	121.9	121.9	SAE			s_B80 [7413]	BASALT [7413]	230000 [7413] / 2960000 [2488]	2960000 [2488]							VOL					WR [7413]
[3299][2488]	CONVERGENT MARGIN	LUZON ARC / LUZON ARC / BABUYAN DE CLARO		19.5	19.5	121.95	121.95	SAE			s_BB1 [3299]	NOT GIVEN [3299] / ANDESITE, BASALTIC [2488]									VOL					WR [3299]	54												1.05
[3299]	CONVERGENT MARGIN	LUZON ARC / LUZON ARC / BABUYAN DE CLARO		19.5	19.5	121.95	121.95	SAE			s_BB17 [3299]	NOT GIVEN [3299]	900000 [3299]	900000 [3299]							VOL					WR [3299]	56.1												1.73
[3299][2488]	CONVERGENT MARGIN	LUZON ARC / LUZON ARC / BABUYAN DE CLARO		19.5	19.5	121.95	121.95	SAE			s_BB2 [3299]	NOT GIVEN [3299] / ANDESITE, BASALTIC [2488]	10000 [2488]	10000 [2488]							VOL					WR [3299]	53.5												0.99
[3299][7413][2488]	CONVERGENT MARGIN	LUZON ARC / LUZON ARC / BABUYAN DE CLARO		19.5	19.5	121.95	121.95	SAE			s_BB20 [3299]	NOT GIVEN [3299] / ANDESITE [2488]	1700000 [3299] / 168000 [7413] / 1680000 [2488]	1700000 [3299] / 1680000 [2488]							VOL					WR [3299]	55.7												1.21
[3299][2488]	CONVERGENT MARGIN	LUZON ARC / LUZON ARC / BABUYAN DE CLARO		19.5	19.5	121.95	121.95	SAE			s_BB22 [3299]	NOT GIVEN [3299] / ANDESITE, BASALTIC [2488]	10000 [2488]	10000 [2488]							VOL					WR [3299]	53.2												0.94
[3299][2488]	CONVERGENT MARGIN	LUZON ARC / LUZON ARC / BABUYAN DE CLARO		19.5	19.5	121.95	121.95	SAE			s_BB27 [3299]	NOT GIVEN [3299] / ANDESITE, BASALTIC [2488]	830000 [3299]	830000 [3299]							VOL					WR [3299]	54.5												1.3
[3299][7413][2488]	CONVERGENT MARGIN	LUZON ARC / LUZON ARC / BABUYAN DE CLARO		19.5	19.5	121.95	121.95	SAE			s_BB39 [3299]	NOT GIVEN [3299] / BASALT [2488]	1140000 [3299]	1140000 [3299]							VOL					WR [3299]	51.3												0.74
[3933][3934]	CONVERGENT MARGIN	LUZON ARC / LUZON ARC / CAMIGUIN		9.1	9.1	125.2	125.2	SAE			s_C-54 [3933]	ANDESITE, BASALTIC [3933]				PLEISTOCENE [3933]					VOL					WR [3933]	53.8	1.05		18.48				6.1	9.1	4.26	0.14		1.45	3.37	0.2		1.26	0.22
[3299][2488]	CONVERGENT MARGIN	LUZON ARC / LUZON ARC / CAMIGUIN		9.1	9.1	125.2	125.2	SAE			s_CM12 [3299]	NOT GIVEN [3299] / ANDESITE [2488]	400000 [3299]	400000 [3299]							VOL					WR [3299]	61.3												1.35
[3299][2488]	CONVERGENT MARGIN	LUZON ARC / LUZON ARC / CAMIGUIN		9.1	9.1	125.2	125.2	SAE			s_CM19 [3299]	NOT GIVEN [3299] / ANDESITE [2488]	1010000 [3299]	1010000 [3299]							VOL					WR [3299]	58.2												1.31
[3299][2488]	CONVERGENT MARGIN	LUZON ARC / LUZON ARC / CAMIGUIN		9.1	9.1	125.2	125.2	SAE			s_CM35 [3299]	NOT GIVEN [3299] / ANDESITE [2488]	860000 [3299]	860000 [3299]							VOL					WR [3299]	61.5												1.39
[3299][7413][2488]	CONVERGENT MARGIN	LUZON ARC / LUZON ARC / CAMIGUIN		9.1	9.1	125.2	125.2	SAE			s_CM5 [3299]	NOT GIVEN [3299] / ANDESITE [2488]	690000 [3299] / 69000 [7413]	690000 [3299]							VOL					WR [3299]	58.25												1.19
[3299][7413][2488]	CONVERGENT MARGIN	LUZON ARC / LUZON ARC / CAMIGUIN		9.1	9.1	125.2	125.2	SAE			s_CM54 [3299]	NOT GIVEN [3299] / ANDESITE, BASALTIC [2488]	700000 [3299] / 74000 [7413] / 740000 [2488]	700000 [3299] / 740000 [2488]							VOL					WR [3299]	53.8												1.45
[3933][3934][2488]	CONVERGENT MARGIN	LUZON ARC / LUZON ARC / LUZON / CAGUA		18.13	18.13	122.2	122.2	SAE			s_CA11 [3933]	BASALT [3933]	320000 [2488]	320000 [2488]		PLEISTOCENE [3933]					VOL					WR [3933]	50.5	1		19.57				8.22	9.9	3.82	0.19		1.12	2.96	0.3		0.94	0.59
[3299][3934][2488]	CONVERGENT MARGIN	LUZON ARC / LUZON ARC / LUZON / CAGUA		18.13	18.13	122.2	122.2	SAE			s_CA2 [3299]	NOT GIVEN [3299] / BASALT [2488]	1300000 [3299] / 1270000 [2488]	1300000 [3299] / 1270000 [2488]		PLEISTOCENE [3299]					VOL					WR [3299]	52	1.04		19.06				7.18	9.8	3.35	0.19		1.22	2.97	0.2			0.42
[7413][2488]	CONVERGENT MARGIN	LUZON ARC / LUZON ARC / LUZON / CAGUA		18.13	18.13	122.2	122.2	SAE			s_CA 26 [7413] / s_CA26 [2488]	ANDESITE, BASALTIC [7413]	10000 [7413]	10000 [2488]							VOL					WR [7413]
[7413][2488]	CONVERGENT MARGIN	LUZON ARC / LUZON ARC / LUZON / CAGUA		18.13	18.13	122.2	122.2	SAE			s_CA 9 [7413] / s_CA9 [2488]	ANDESITE, BASALTIC [7413]	64000 [7413] / 640000 [2488]	640000 [2488]							VOL					WR [7413]
[3299][3934][7413][2488]	CONVERGENT MARGIN	LUZON ARC / LUZON ARC / LANSHU		22.1	22.1	121.5	121.5	SAE			s_TW31 [3299]	NOT GIVEN [3299] / ANDESITE, BASALTIC [7413]	3900000 [3299] / 386000 [7413]	3900000 [3299]		PLIOCENE [3299]					VOL					WR [3299]	54.5	0.82		18.9				5	9.54	4.56	0.1		1.02	3.4	0.05			0.62
[3299][3934][7413][2488]	CONVERGENT MARGIN	LUZON ARC / LUZON ARC / LANSHU		22.1	22.1	121.5	121.5	SAE			s_TW32 [3299]	NOT GIVEN [3299] / ANDESITE, BASALTIC [7413]	5450000 [3299] / 545000 [7413]	5450000 [3299]		MIOCENE [3299]					VOL					WR [3299]	53.1	0.73		16.85				7.5	9.32	6.42	0.15		0.58	3.06	0.04			0.23
[3299]	CONVERGENT MARGIN	LUZON ARC / LUZON ARC / LUTAO / LUTAO		22.6	22.6	121.5	121.5	SAE			s_LT13 [3299]	NOT GIVEN [3299]									VOL					WR [3299]	60.7
[3297][13325]	CONVERGENT MARGIN	LUZON ARC / LUZON ARC / LUTAO / LUTAO		22.6	22.6	121.5	121.5	SAE			s_LT-55A [3297] / s_LT55A [13325]	ANDESITE, PYROXENE-HORNBLENDE [3297] / ANDESITE, BIOTITE-PYROXENE-HORNBLENDE [13325]									VOL					WR [3297]	61.3												2
[3297][13325]	CONVERGENT MARGIN	LUZON ARC / LUZON ARC / LUTAO / LUTAO		22.6	22.6	121.5	121.5	SAE			s_LT-76-1 [3297] / s_LT761 [13325]	ANDESITE, PYROXENE-HORNBLENDE [3297]									VOL					WR [3297]	55.2												1.33
[3297][13325]	CONVERGENT MARGIN	LUZON ARC / LUZON ARC / LUTAO / LUTAO		22.6	22.6	121.5	121.5	SAE			s_LT-76-2 [3297] / s_LT762 [13325]	ANDESITE, PYROXENE-HORNBLENDE [3297] / ANDESITE, BIOTITE-HORNBLENDE [13325]									VOL					WR [3297]	62.9												2.7
[3299][3934][7413][2488]	CONVERGENT MARGIN	LUZON ARC / LUZON ARC / LUTAO / LUTAO		22.6	22.6	121.5	121.5	SAE			s_TW36 [3299]	ANDESITE [3299]	1900000 [3299] / 188000 [7413]	1900000 [3299]		PLIOCENE [3934]					VOL					WR [3299]	55.3	0.61		18.1				5.7	7.41	4.2	0.13		1.9	3.56	0.34			0.28
[3299][3934][7413][2488]	CONVERGENT MARGIN	LUZON ARC / LUZON ARC / LUTAO / LUTAO		22.6	22.6	121.5	121.5	SAE			s_TW40 [3299]	ANDESITE [3299]	2900000 [3299] / 294000 [7413]	2900000 [3299]		PLIOCENE [3934]					VOL					WR [3299]	56.02	0.54		18.45				5.07	7.03	4.17	0.11		1.99	3.66	0.25			0.27
[3299][7413]	CONVERGENT MARGIN	LUZON ARC / LUZON ARC / LUTAO / LUTAO		22.6	22.6	121.5	121.5	SAE			s_TW41 [3299]	ANDESITE [3299]	2880000 [3299] / 288000 [7413]	2880000 [3299]							VOL					WR [3299]	60.2												1.48
[2488]	CONVERGENT MARGIN	LUZON ARC / LUZON ARC / LUTAO / LUTAO		22.6	22.6	121.5	121.5	SAE			s_TW41 [2488]	ANDESITE [2488]									VOL					WR [2488]
[3299][3934]	CONVERGENT MARGIN	LUZON ARC / LUZON ARC / LUZON	BAGUI DISTRICT	16.42	16.42	120.62	120.62	SAE			s_38A [3299]	NOT GIVEN [3299]	2800000 [3299]	2800000 [3299]		PLIOCENE [3299]					VOL					WR [3299]	51.5	1.41		16.03				10.1	7.88	3.79	0.2		2.02	3.36	0.45			0.9
[3299][3934][7413][2488]	CONVERGENT MARGIN	LUZON ARC / LUZON ARC / LUZON	BAGUI DISTRICT	16.42	16.42	120.62	120.62	SAE			s_47A [3299]	NOT GIVEN [3299] / BASALT [7413]	2900000 [3299] / 290000 [7413]	2900000 [3299]		PLIOCENE [3299]					VOL					WR [3299]	48.5	1.29		19.25				10.06	10.5	4.19	0.16		1.07	3.06	0.2			0.28
[3299][3934]	CONVERGENT MARGIN	LUZON ARC / LUZON ARC / LUZON	BAGUI DISTRICT	16.42	16.42	120.62	120.62	SAE			s_PL41 [3299]	NOT GIVEN [3299]				PLEISTOCENE [3299]					VOL					WR [3299]	63.58	0.52		15.86				4.36	6.01	2.66	0.14		1.62	2.75	0.16
[3299][3934]	CONVERGENT MARGIN	LUZON ARC / LUZON ARC / LUZON	BAGUI DISTRICT	16.42	16.42	120.62	120.62	SAE			s_PL72 [3299]	NOT GIVEN [3299]	800000 [3299]	800000 [3299]							VOL					WR [3299]	58.82	0.44		16.03				3.81	4.8	1.69	0.06		1.57	3.59	0.21
[2538]	CONVERGENT MARGIN	LUZON ARC / LUZON ARC / PANAY	VALDERRAMA	10.5	12	122	123	SAE			s_P83-91 [2538]	ANDESITE [2538]									VOL					WR [2538]	54.9	0.61		17.36				7.51	8.64	3.89	0.17		0.89	2.78	0.35
[2538]	CONVERGENT MARGIN	LUZON ARC / LUZON ARC / PANAY	VALDERRAMA	10.5	12	122	123	SAE			s_P83-92 [2538]	ANDESITE [2538]									VOL					WR [2538]	61.5	0.61		15.62				3.63	7.5	0.87	0.12		2.49	3.08	0.35
[2538]	CONVERGENT MARGIN	LUZON ARC / LUZON ARC / PANAY	VALDERRAMA	10.5	12	122	123	SAE			s_P83-57 [2538]	BASALT, SHOSHONITIC [2538]									VOL					WR [2538]	50	1.27		19.57				6.51	9.43	4.83	0.12		2.65	2.83	0.4
[2538]	CONVERGENT MARGIN	LUZON ARC / LUZON ARC / PANAY	BALOY	10.5	12	122	123	SAE			s_P87-39A [2538]	ANDESITE [2538]									VOL					WR [2538]	53	0.66		18.08				6.37	8.8	5.75	0.16		1.04	2.2	0.15
[2538]	CONVERGENT MARGIN	LUZON ARC / LUZON ARC / PANAY	BALOY	10.5	12	122	123	SAE			s_P87-43A [2538]	ANDESITE [2538]									VOL					WR [2538]	54.8	0.68		17.8				6.6	8.42	3.55	0.13		1.2	2.92	0.15
[2538]	CONVERGENT MARGIN	LUZON ARC / LUZON ARC / PANAY	BALOY	10.5	12	122	123	SAE			s_P87-48A [2538]	ANDESITE [2538]									VOL					WR [2538]	47.2	1.7		15.88				10.17	9.03	8.1	0.17		0.94	2.89	0.35
[2538]	CONVERGENT MARGIN	LUZON ARC / LUZON ARC / PANAY	BURUANGA	10.5	12	122	123	SAE			s_P83-114 [2538]	GRANODIORITE [2538]									PLU					WR [2538]	64.55	0.6		15.96				4.36	4.05	2.38	0.09		2.81	3.21	0.4
[2538]	CONVERGENT MARGIN	LUZON ARC / LUZON ARC / PANAY	BURUANGA	10.5	12	122	123	SAE			s_P83-117 [2538]	DIORITE [2538]									PLU					WR [2538]	59.3	0.58		17.09				5.33	6.86	3.37	0.1		1.65	3.7	0.35
[2538]	CONVERGENT MARGIN	LUZON ARC / LUZON ARC / PANAY	ILOILO	10.68	10.68	122.55	122.55	SAE			s_P83-29 [2538]	ANDESITE, CALC-ALKALINE [2538]									VOL					WR [2538]	58	0.98		16.62				7.1	7.34	3.3	0.16		0.79	3.35	0.3
[2538]	CONVERGENT MARGIN	LUZON ARC / LUZON ARC / PANAY	ILOILO	10.68	10.68	122.55	122.55	SAE			s_P83-19 [2538]	BASALT, SHOSHONITIC [2538]									VOL					WR [2538]	50.05	0.66		12.83				9.29	10.07	7.59	0.17		3.15	1.96	0.45
[2538]	CONVERGENT MARGIN	LUZON ARC / LUZON ARC / PANAY	ILOILO	10.68	10.68	122.55	122.55	SAE			s_P83-22A [2538]	BASALT, SHOSHONITIC [2538]									VOL					WR [2538]	49.5	0.61		12.55				9.09	10.63	7.96	0.2		3.61	1.54	0.5
[2538]	CONVERGENT MARGIN	LUZON ARC / LUZON ARC / PANAY	EASTERN RANGE, SARA INTRUSIVE	10.5	12	122	123	SAE			s_P87-67B [2538]	DIORITE [2538]									PLU					WR [2538]	55.5	0.64		17.37				7.5	7.91	3.74	0.16		1.75	3	0.2
[2538]	CONVERGENT MARGIN	LUZON ARC / LUZON ARC / NORTH BORNEO (SABAH)	KINABALU	6.05	6.05	116.53	116.53	SAE			s_S87-92 [2538]	BASALT [2538]									VOL					WR [2538]	58.4	1.06		16.19				6.8	4.47	3.39	0.15		1.58	3.48	0.25
[2538]	CONVERGENT MARGIN	LUZON ARC / LUZON ARC / NORTH BORNEO (SABAH)	SEMPORNA PENINSULA	4.45	4.45	118.6	118.6	SAE			s_S87-91 [2538]	DACITE, CALC-ALKALINE [2538]									VOL					WR [2538]	62.35	0.5		15.98				5.29	6	2.46	0.11		2.31	2.73	0.12
[2538]	CONVERGENT MARGIN	LUZON ARC / LUZON ARC / NORTH BORNEO (SABAH)	SEMPORNA PENINSULA	4.45	4.45	118.6	118.6	SAE			s_S87-90 [2538]	DACITE, CALC-ALKALINE [2538]									VOL					WR [2538]	64.3	0.54		15.53				4.73	4.84	2.23	0.1		2.53	3.06	0.1
[2538]	CONVERGENT MARGIN	LUZON ARC / LUZON ARC / NORTH BORNEO (SABAH)	SEMPORNA PENINSULA	4.45	4.45	118.6	118.6	SAE			s_S138-1 [2538]	ANDESITE, CALC-ALKALINE [2538]									VOL					WR [2538]	59.5	0.77		16				5.99	6.05	2.95	0.14		1.66	2.89	0.1
[2538]	CONVERGENT MARGIN	LUZON ARC / LUZON ARC / MASBATE		11.9	12.6	123.2	124.2	SAE			s_MAS88-69 [2538]	ANDESITE, CALC-ALKALINE [2538]									VOL					WR [2538]	61.35	0.82		16.35				3.01	3.42	1.01	0.2		3.86	4.26	0.3
[2538]	CONVERGENT MARGIN	LUZON ARC / LUZON ARC / MASBATE		11.9	12.6	123.2	124.2	SAE			s_MAS88-79A [2538]	ANDESITE, BASALTIC, CALC-ALKALINE [2538]									VOL					WR [2538]	54	0.94		18.44				8.08	7.21	1.98	0.18		2.17	3.78	0.35
[2538]	CONVERGENT MARGIN	LUZON ARC / LUZON ARC / TABLAS	YOUNG ARC	12.2	12.2	122	122	SAE			s_TA31 [2538]	ANDESITE, CALC-ALKALINE [2538]									VOL					WR [2538]	60.9	0.54		15.77				4.52	5.58	3.97	0.11		0.9	3.95	0.08
[2538]	CONVERGENT MARGIN	LUZON ARC / LUZON ARC / TABLAS	YOUNG ARC	12.2	12.2	122	122	SAE			s_TA32 [2538]	DACITE, CALC-ALKALINE [2538]									VOL					WR [2538]	65.5	0.49		15.93				3.92	4.72	2.79	0.1		1.01	4.3	0.05
[2538]	CONVERGENT MARGIN	LUZON ARC / LUZON ARC / TABLAS	OLD ARC	12.2	12.6	122	122	SAE			s_TA130 [2538]	ANDESITE, CALC-ALKALINE [2538]									VOL					WR [2538]	60	0.49		17.46				4.65	5.67	3.43	0.09		1.12	3.37	0.01
[2538]	CONVERGENT MARGIN	LUZON ARC / LUZON ARC / TABLAS	OLD ARC	12.2	12.6	122	122	SAE			s_TA43 [2538]	ANDESITE, CALC-ALKALINE [2538]									VOL					WR [2538]	61.35	0.57		16.08				5	5.5	3.31	0.14		1.21	3.13	0.05
[2538]	CONVERGENT MARGIN	LUZON ARC / LUZON ARC / TABLAS	OLD ARC	12.2	12.6	122	122	SAE			s_TA134 [2538]	RHYOLITE, CALC-ALKALINE [2538]									VOL					WR [2538]	69.5	0.43		13.75				3.01	4.1	0.75	0.08		1.29	3.49	0.15
[2538]	CONVERGENT MARGIN	LUZON ARC / LUZON ARC / SITE 769C	LEG 124, SE FLANK OF CAGAYAN RIDGE	9.19	9.19	121.56	121.56	SAQ			s_7R-1,118-120CM [2538]	ANDESITE [2538]									VOL					WR [2538]	55.7	0.99		17.01				6.81	7.7	3.85	0.16		1.22	3.23	0.3
[2538]	CONVERGENT MARGIN	LUZON ARC / LUZON ARC / SITE 769C	LEG 124, SE FLANK OF CAGAYAN RIDGE	9.19	9.19	121.56	121.56	SAQ			s_9R-3,110-113CM [2538]	ANDESITE [2538]									VOL					WR [2538]	58.4	0.97		16.31				6.71	6.81	3.36	0.16		1.45	3.25	0.25
[2538]	CONVERGENT MARGIN	LUZON ARC / LUZON ARC / SITE 769C	LEG 124, SE FLANK OF CAGAYAN RIDGE	9.19	9.19	121.56	121.56	SAQ			s_9R-4,49-50CM [2538]	ANDESITE, BASALTIC [2538]									VOL					WR [2538]	52.4	0.98		19.35				6.34	8.27	3.97	0.15		1.78	3.52	0.4
[2538]	CONVERGENT MARGIN	LUZON ARC / LUZON ARC / SITE 771A	LEG 124, PLATEAU ALONG S FLANK OF CAGAYAN RIDGE, 50 KM SW OF SITE 769	8.31	8.31	120.5	120.5	SAQ			s_11R-2,91-94CM [2538]	BASALT [2538]									VOL					WR [2538]	46.9	0.68		14.66				8.63	12.35	8.56	0.23		0.18	1.56	0.1
[2538]	CONVERGENT MARGIN	LUZON ARC / LUZON ARC / PANAY	VALDERRAMA	10.5	12	122	123	SAE			s_P83-57 [2538]	BASALT, SHOSHONITIC [2538]									VOL					WR [2538]													3.11
[2538]	CONVERGENT MARGIN	LUZON ARC / LUZON ARC / PANAY	VALDERRAMA	10.5	12	122	123	SAE			s_P83-91 [2538]	ANDESITE [2538]									VOL					WR [2538]													0.87
[2538]	CONVERGENT MARGIN	LUZON ARC / LUZON ARC / PANAY	VALDERRAMA	10.5	12	122	123	SAE			s_P83-93 [2538]	ANDESITE, BASALTIC, CALC-ALKALINE [2538]									VOL					WR [2538]													0.75
[2538]	CONVERGENT MARGIN	LUZON ARC / LUZON ARC / PANAY	VALDERRAMA	10.5	12	122	123	SAE			s_P83-94 [2538]	ANDESITE, BASALTIC, CALC-ALKALINE [2538]									VOL					WR [2538]													1.91
[2538]	CONVERGENT MARGIN	LUZON ARC / LUZON ARC / PANAY	VALDERRAMA	10.5	12	122	123	SAE			s_P83-97 [2538]	ANDESITE, BASALTIC, CALC-ALKALINE [2538]									VOL					WR [2538]													1.31
[2538]	CONVERGENT MARGIN	LUZON ARC / LUZON ARC / PANAY	BALOY	10.5	12	122	123	SAE			s_P87-39A [2538]	ANDESITE [2538]									VOL					WR [2538]													0.95
[2538]	CONVERGENT MARGIN	LUZON ARC / LUZON ARC / PANAY	BALOY	10.5	12	122	123	SAE			s_P87-43A [2538]	ANDESITE [2538]									VOL					WR [2538]													1.2
[2538]	CONVERGENT MARGIN	LUZON ARC / LUZON ARC / PANAY	BURUANGA	10.5	12	122	123	SAE			s_P83-114 [2538]	GRANODIORITE [2538]									PLU					WR [2538]													2.81
[2538]	CONVERGENT MARGIN	LUZON ARC / LUZON ARC / PANAY	BURUANGA	10.5	12	122	123	SAE			s_P83-114 [2538]	GRANODIORITE [2538]									PLU					WR [2538]													7.77
[2538]	CONVERGENT MARGIN	LUZON ARC / LUZON ARC / PANAY	BURUANGA	10.5	12	122	123	SAE			s_P83-117 [2538]	DIORITE [2538]									PLU					WR [2538]													1.63
[2538]	CONVERGENT MARGIN	LUZON ARC / LUZON ARC / PANAY	ILOILO	10.68	10.68	122.55	122.55	SAE			s_P83-47E [2538]	BASALT, SHOSHONITIC [2538]									VOL					WR [2538]													2.1
[2538]	CONVERGENT MARGIN	LUZON ARC / LUZON ARC / PANAY	ILOILO	10.68	10.68	122.55	122.55	SAE			s_P83-29 [2538]	ANDESITE, CALC-ALKALINE [2538]									VOL					WR [2538]													0.8
[2538]	CONVERGENT MARGIN	LUZON ARC / LUZON ARC / PANAY	ILOILO	10.68	10.68	122.55	122.55	SAE			s_P83-46 [2538]	BASALT, SHOSHONITIC [2538]									VOL					WR [2538]													1.46
[2538]	CONVERGENT MARGIN	LUZON ARC / LUZON ARC / PANAY	ILOILO	10.68	10.68	122.55	122.55	SAE			s_P83-19 [2538]	BASALT, SHOSHONITIC [2538]									VOL					WR [2538]													3.35
[2538]	CONVERGENT MARGIN	LUZON ARC / LUZON ARC / PANAY	ILOILO	10.68	10.68	122.55	122.55	SAE			s_P83-22A [2538]	BASALT, SHOSHONITIC [2538]									VOL					WR [2538]													3.44
[2538]	CONVERGENT MARGIN	LUZON ARC / LUZON ARC / PANAY	ILOILO	10.68	10.68	122.55	122.55	SAE			s_P83-22A [2538]	BASALT, SHOSHONITIC [2538]									VOL					WR [2538]													3.44
[2538]	CONVERGENT MARGIN	LUZON ARC / LUZON ARC / PANAY	EASTERN RANGE, SARA INTRUSIVE	10.5	12	122	123	SAE			s_P87-67B [2538]	DIORITE [2538]									PLU					WR [2538]													1.75
[2538]	CONVERGENT MARGIN	LUZON ARC / LUZON ARC / TABLAS	YOUNG ARC	12.2	12.2	122	122	SAE			s_TA31 [2538]	ANDESITE, CALC-ALKALINE [2538]									VOL					WR [2538]													0.9
[2538]	CONVERGENT MARGIN	LUZON ARC / LUZON ARC / TABLAS	YOUNG ARC	12.2	12.2	122	122	SAE			s_TA32 [2538]	DACITE, CALC-ALKALINE [2538]									VOL					WR [2538]													1.01
[2538]	CONVERGENT MARGIN	LUZON ARC / LUZON ARC / TABLAS	OLD ARC	12.2	12.6	122	122	SAE			s_TA130 [2538]	ANDESITE, CALC-ALKALINE [2538]									VOL					WR [2538]													1.12
[2538]	CONVERGENT MARGIN	LUZON ARC / LUZON ARC / TABLAS	OLD ARC	12.2	12.6	122	122	SAE			s_TA43 [2538]	ANDESITE, CALC-ALKALINE [2538]									VOL					WR [2538]													1.21
[2538]	CONVERGENT MARGIN	LUZON ARC / LUZON ARC / TABLAS	OLD ARC	12.2	12.6	122	122	SAE			s_TA134 [2538]	RHYOLITE, CALC-ALKALINE [2538]									VOL					WR [2538]													1.29
[2538]	CONVERGENT MARGIN	LUZON ARC / LUZON ARC / NORTH BORNEO (SABAH)	KINABALU	6.05	6.05	116.53	116.53	SAE			s_SSUDE [2538]	NOT GIVEN [2538]									VOL					WR [2538]													0.37
[2538]	CONVERGENT MARGIN	LUZON ARC / LUZON ARC / NORTH BORNEO (SABAH)	KINABALU	6.05	6.05	116.53	116.53	SAE			s_SSUDE [2538]	NOT GIVEN [2538]									VOL					WR [2538]													0.37
[2538]	CONVERGENT MARGIN	LUZON ARC / LUZON ARC / NORTH BORNEO (SABAH)	KINABALU	6.05	6.05	116.53	116.53	SAE			s_S87-92 [2538]	BASALT [2538]									VOL					WR [2538]													1.58
[2538]	CONVERGENT MARGIN	LUZON ARC / LUZON ARC / NORTH BORNEO (SABAH)	KINABALU	6.05	6.05	116.53	116.53	SAE			s_S87-92 [2538]	BASALT [2538]									VOL					WR [2538]													1.58
[2538]	CONVERGENT MARGIN	LUZON ARC / LUZON ARC / NORTH BORNEO (SABAH)	SEMPORNA PENINSULA	4.45	4.45	118.6	118.6	SAE			s_S87-91 [2538]	DACITE, CALC-ALKALINE [2538]									VOL					WR [2538]													2.31
[2538]	CONVERGENT MARGIN	LUZON ARC / LUZON ARC / NORTH BORNEO (SABAH)	SEMPORNA PENINSULA	4.45	4.45	118.6	118.6	SAE			s_S87-90 [2538]	DACITE, CALC-ALKALINE [2538]									VOL					WR [2538]													2.53
[2538]	CONVERGENT MARGIN	LUZON ARC / LUZON ARC / NORTH BORNEO (SABAH)	SEMPORNA PENINSULA	4.45	4.45	118.6	118.6	SAE			s_S138-1 [2538]	ANDESITE, CALC-ALKALINE [2538]									VOL					WR [2538]													1.66
[2538]	CONVERGENT MARGIN	LUZON ARC / LUZON ARC / MASBATE		11.9	12.6	123.2	124.2	SAE			s_MAS88-69 [2538]	ANDESITE, CALC-ALKALINE [2538]									VOL					WR [2538]													3.86
[2538]	CONVERGENT MARGIN	LUZON ARC / LUZON ARC / MASBATE		11.9	12.6	123.2	124.2	SAE			s_MAS88-79A [2538]	ANDESITE, BASALTIC, CALC-ALKALINE [2538]									VOL					WR [2538]													2.17
[2538]	CONVERGENT MARGIN	LUZON ARC / LUZON ARC / SITE 769C	LEG 124, SE FLANK OF CAGAYAN RIDGE	9.19	9.19	121.56	121.56	SAQ			s_7R-1,118-120CM [2538]	ANDESITE [2538]									VOL					WR [2538]													1.17
[2538]	CONVERGENT MARGIN	LUZON ARC / LUZON ARC / SITE 769C	LEG 124, SE FLANK OF CAGAYAN RIDGE	9.19	9.19	121.56	121.56	SAQ			s_7R-1,118-120CM [2538]	ANDESITE [2538]									VOL					WR [2538]													1.17
[2538]	CONVERGENT MARGIN	LUZON ARC / LUZON ARC / SITE 769C	LEG 124, SE FLANK OF CAGAYAN RIDGE	9.19	9.19	121.56	121.56	SAQ			s_9R-3,110-113CM [2538]	ANDESITE [2538]									VOL					WR [2538]													1.67
[2538]	CONVERGENT MARGIN	LUZON ARC / LUZON ARC / SITE 769C	LEG 124, SE FLANK OF CAGAYAN RIDGE	9.19	9.19	121.56	121.56	SAQ			s_9R-3,110-113CM [2538]	ANDESITE [2538]									VOL					WR [2538]													1.67
[2538]	CONVERGENT MARGIN	LUZON ARC / LUZON ARC / SITE 769C	LEG 124, SE FLANK OF CAGAYAN RIDGE	9.19	9.19	121.56	121.56	SAQ			s_9R-4,49-50CM [2538]	ANDESITE, BASALTIC [2538]									VOL					WR [2538]													1.74
[2538]	CONVERGENT MARGIN	LUZON ARC / LUZON ARC / SITE 769C	LEG 124, SE FLANK OF CAGAYAN RIDGE	9.19	9.19	121.56	121.56	SAQ			s_9R-4,49-50CM [2538]	ANDESITE, BASALTIC [2538]									VOL					WR [2538]													1.74
[2538]	CONVERGENT MARGIN	LUZON ARC / LUZON ARC / SITE 771A	LEG 124, PLATEAU ALONG S FLANK OF CAGAYAN RIDGE, 50 KM SW OF SITE 769	8.31	8.31	120.5	120.5	SAQ			s_11R-2,91-94CM [2538]	BASALT [2538]									VOL					WR [2538]													0.22
[2538]	CONVERGENT MARGIN	LUZON ARC / LUZON ARC / SITE 771A	LEG 124, PLATEAU ALONG S FLANK OF CAGAYAN RIDGE, 50 KM SW OF SITE 769	8.31	8.31	120.5	120.5	SAQ			s_11R-2,91-94CM [2538]	BASALT [2538]									VOL					WR [2538]													0.22
[2538]	CONVERGENT MARGIN	LUZON ARC / LUZON ARC / SITE 771A	LEG 124, PLATEAU ALONG S FLANK OF CAGAYAN RIDGE, 50 KM SW OF SITE 769	8.31	8.31	120.5	120.5	SAQ			s_18R-7,142-144CM [2538]	BASALT [2538]									VOL					WR [2538]													0.6
[2538]	CONVERGENT MARGIN	LUZON ARC / LUZON ARC / SITE 771A	LEG 124, PLATEAU ALONG S FLANK OF CAGAYAN RIDGE, 50 KM SW OF SITE 769	8.31	8.31	120.5	120.5	SAQ			s_18R-7,142-144CM [2538]	BASALT [2538]									VOL					WR [2538]													0.6
[2538]	CONVERGENT MARGIN	LUZON ARC / LUZON ARC / PANAY	ILOILO	10.68	10.68	122.55	122.55	SAE			s_P83-19 [2538]	BASALT, SHOSHONITIC [2538]									VOL					WR [2538]													3.35
[6053]	CONVERGENT MARGIN	LUZON ARC / LUZON ARC / LUZON / PINATUBO	NW SIDE	15.13	15.13	120.35	120.35	SAE			s_OLDLAVA-1 [6053]	BASALT [6053]									VOL					WR [6053]	50.45	0.23		14.43				7.82	13.18	11.31	0.14		0.07	1.4	0.11
[6053]	CONVERGENT MARGIN	LUZON ARC / LUZON ARC / LUZON / PINATUBO	NW SIDE	15.13	15.13	120.35	120.35	SAE			s_OLDLAVA-2 [6053]	BASALT [6053]									VOL					WR [6053]	51.18	0.25		15.37				7.35	13.35	9.48	0.12		0.04	1.94	0.1
[6053]	CONVERGENT MARGIN	LUZON ARC / LUZON ARC / LUZON / PINATUBO	W FLANK, JUNE 1991 DOME	15.13	15.13	120.35	120.35	SAE			s_PIN-SC1,6/7-12 [6053]	ANDESITE [6053]						6	1991		VOL					WR [6053]	59.5	0.68		15.15				6.01	7.15	4.94	0.14		1.66	3.84	0.25
[6053]	CONVERGENT MARGIN	LUZON ARC / LUZON ARC / LUZON / PINATUBO	W FLANK, JUNE 1991 DOME	15.13	15.13	120.35	120.35	SAE			s_PIN-SC2,6/7-12 [6053]	ANDESITE [6053]						6	1991		VOL					WR [6053]	59.75	0.67		15.48				5.88	6.98	4.68	0.15		1.6	3.96	0.2
[6053]	CONVERGENT MARGIN	LUZON ARC / LUZON ARC / LUZON / PINATUBO	NE FLANK	15.13	15.13	120.35	120.35	SAE			s_6/15 [6053]	NOT GIVEN [6053]									VOL					WR [6053]	62.66	0.5		17.25				3.93	5.57	2.79	0.1		1.4	5.15	0.21
[6053]	CONVERGENT MARGIN	LUZON ARC / LUZON ARC / LUZON / PINATUBO	NW FLANK	15.13	15.13	120.35	120.35	SAE			s_6/15 [6053]	NOT GIVEN [6053]									VOL					WR [6053]	64.5	0.49		16.82				3.82	5.24	2.45	0.09		1.53	4.44	0.19
[6053]	CONVERGENT MARGIN	LUZON ARC / LUZON ARC / LUZON / PINATUBO	NEAR CLARK AIR BASE	15.13	15.13	120.35	120.35	SAE			s_6/15-1 [6053]	NOT GIVEN [6053]									VOL					WR [6053]	64.14	0.53		16.83				3.88	5.37	2.45	0.09		1.46	4.62	0.19
[6053]	CONVERGENT MARGIN	LUZON ARC / LUZON ARC / LUZON / PINATUBO	NEAR CLARK AIR BASE	15.13	15.13	120.35	120.35	SAE			s_6/15-2 [6053]	NOT GIVEN [6053]									VOL					WR [6053]	63.95	0.5		17.19				3.66	5.34	2.44	0.09		1.47	4.78	0.18
[6053]	CONVERGENT MARGIN	LUZON ARC / LUZON ARC / LUZON / PINATUBO	NEAR CLARK AIR BASE	15.13	15.13	120.35	120.35	SAE			s_6/15-3 [6053]	NOT GIVEN [6053]									VOL					WR [6053]	64.18	0.47		17.14				3.68	5.28	2.37	0.09		1.49	4.7	0.19
[6053]	CONVERGENT MARGIN	LUZON ARC / LUZON ARC / LUZON / PINATUBO	NEAR CLARK AIR BASE	15.13	15.13	120.35	120.35	SAE			s_6/15-4 [6053]	NOT GIVEN [6053]									VOL					WR [6053]	64.24	0.49		16.95				3.86	5.39	2.67	0.09		1.49	4.21	0.19
[6049]	CONVERGENT MARGIN	LUZON ARC / LUZON ARC / LUZON / PINATUBO	W FLANK, JUNE 1991 DOME	15.13	15.13	120.35	120.35	SAE			s_USNM116534-2 [6049]	DACITE [6049]						6	1991		VOL					WR [6049]	64.19	0.5		16.69		1.93	2.18		5.13	2.39	0.1		1.51	4.42	0.19			0.1
[6049]	CONVERGENT MARGIN	LUZON ARC / LUZON ARC / LUZON / PINATUBO	W FLANK, JUNE 1991 DOME	15.13	15.13	120.35	120.35	SAE			s_USNM116534-1 [6049]	DACITE [6049]						6	1991		VOL					WR [6049]	64.09	0.5		16.85		2.04	2.07		5.17	2.58	0.1		1.5	4.46	0.19			0.07
[6048]	CONVERGENT MARGIN	LUZON ARC / LUZON ARC / LUZON / PINATUBO	MARAUNOT RIVER	15.168	15.168	120.322	120.322	SAE			s_P-22892-1A [6048]	BASALT [6048]					7	6	1991		VOL					WR [6048]	52	0.89		14.9		4.47	3.77		9.77	8.64	0.16		1.5	3.11	0.32		0.55	0		0.01
[6048]	CONVERGENT MARGIN	LUZON ARC / LUZON ARC / LUZON / PINATUBO	MARAUNOT RIVER	15.168	15.168	120.322	120.322	SAE			s_CN6791-I [6048]	BASALT [6048]					7	6	1991		VOL					WR [6048]	50.5	0.9		14.7		5.07	3.78		10.55	9.21	0.16		1.34	3.02	0.37		0.58	0.07		0.01
[6048]	CONVERGENT MARGIN	LUZON ARC / LUZON ARC / LUZON / PINATUBO	MARAUNOT RIVER	15.168	15.168	120.322	120.322	SAE			s_P-22892-1A2H [6048]	ANDESITE [6048]					7	6	1991		VOL					WR [6048]	59.6	0.69		15.8		3.05	2.88		6.94	4.76	0.13		1.62	3.9	0.26		0.36	0.08		0.01
[6048]	CONVERGENT MARGIN	LUZON ARC / LUZON ARC / LUZON / PINATUBO	MARAUNOT	15.1633	15.1633	120.325	120.325	SAE			s_P-22892-3 [6048]	ANDESITE [6048]					12	6	1991		VOL					WR [6048]	59.2	0.66		15.9		2.82	3.03		6.99	4.76	0.14		1.66	4.16	0.26		0.92	0.4		0
[6048]	CONVERGENT MARGIN	LUZON ARC / LUZON ARC / LUZON / PINATUBO	MARAUNOT	15.1633	15.1633	120.325	120.325	SAE			s_P-22892-3C [6048]	ANDESITE [6048]					12	6	1991		VOL					WR [6048]	59.6	0.68		16		2.8	3		6.95	4.64	0.13		1.65	3.95	0.27		0.74	0.23		0
[6048]	CONVERGENT MARGIN	LUZON ARC / LUZON ARC / LUZON / PINATUBO	MARELLA	15.1111	15.1111	120.308	120.308	SAE			s_P-22692-2A-2 [6048]	ANDESITE [6048]					13	6	1991		VOL					WR [6048]	62.4	0.58		16.2		2.3	2.59		5.9	3.46	0.11		1.64	4.2	0.23		1.17	0.39		0
[6048]	CONVERGENT MARGIN	LUZON ARC / LUZON ARC / LUZON / PINATUBO	MARELLA	15.1111	15.1111	120.308	120.308	SAE			s_P-22692-2A-3 [6048]	ANDESITE [6048]					13	6	1991		VOL					WR [6048]	59.2	0.68		15.9		2.69	3.19		7.18	4.87	0.13		1.56	3.86	0.26		0.99	0.21		0
[6048]	CONVERGENT MARGIN	LUZON ARC / LUZON ARC / LUZON / PINATUBO	MARELLA	15.1111	15.1111	120.308	120.308	SAE			s_P-22692-2A-4 [6048]	ANDESITE [6048]					13	6	1991		VOL					WR [6048]	59	0.69		16.2		2.55	3.21		7.18	4.82	0.13		1.56	3.97	0.26		0.83	0.1		0
[6048]	CONVERGENT MARGIN	LUZON ARC / LUZON ARC / LUZON / PINATUBO	SACOBIA RIVER	15.1892	15.1892	120.486	120.486	SAE			s_EW910615-1X [6048]	DACITE [6048]					15	6	1991		VOL					WR [6048]	64.5	0.55		16.4		1.99	2.22		5.2	2.47	0.1		1.58	4.44	0.21		0.88	0.14		0		0.02	0.06
[6048]	CONVERGENT MARGIN	LUZON ARC / LUZON ARC / LUZON / PINATUBO	BUCAO RIVER, NW FLANK OF PINATUBO	15.1936	15.1936	120.324	120.324	SAE			s_PH12B [6048]	DACITE [6048]					15	6	1991		VOL					WR [6048]	64.6	0.52		16.5		1.89	2.16		5.25	2.43	0.1		1.54	4.51	0.2		0.78	0.12		0		0.2	0.06
[6048]	CONVERGENT MARGIN	LUZON ARC / LUZON ARC / LUZON / PINATUBO	BUCAO RIVER, NW FLANK OF PINATUBO	15.1936	15.1936	120.324	120.324	SAE			s_PH12D [6048]	DACITE [6048]					15	6	1991		VOL					WR [6048]	65	0.65		16		2.04	2.23		4.97	2.5	0.1		1.64	4.35	0.2		0.73	0.13		0		0.03	0.05
[6048]	CONVERGENT MARGIN	LUZON ARC / LUZON ARC / LUZON / PINATUBO	MARELLA	15.0511	15.0511	120.289	120.289	SAE			s_PH13A [6048]	DACITE [6048]					15	6	1991		VOL					WR [6048]	64.4	0.5		16.9		1.9	2.06		5.3	2.32	0.09		1.5	4.6	0.2		0.48	0.09		0		0.02	0.05
[6048]	CONVERGENT MARGIN	LUZON ARC / LUZON ARC / LUZON / PINATUBO	MARELLA	15.0511	15.0511	120.289	120.289	SAE			s_PH13B [6048]	DACITE [6048]					15	6	1991		VOL					WR [6048]	64.7	0.5		16.6		1.91	2.1		5.27	2.37	0.1		1.49	4.48	0.2		0.53	0.12		0		0.02	0.07
[6048]	CONVERGENT MARGIN	LUZON ARC / LUZON ARC / LUZON / PINATUBO	SACOBIA RIVER	15.1892	15.1892	120.486	120.486	SAE			s_EW910615-2X [6048]	DACITE [6048]					15	6	1991		VOL					WR [6048]	64.4	0.49		16.8		1.92	1.98		5.36	2.37	0.09		1.49	4.57	0.2		0.78	0.16		0		0.02	0.04
[6048]	CONVERGENT MARGIN	LUZON ARC / LUZON ARC / LUZON / PINATUBO	BUCAO RIVER	15.1936	15.1936	120.574	120.574	SAE			s_PH12A [6048]	DACITE [6048]					15	6	1991		VOL					WR [6048]	64.2	0.5		16.7		2.01	2.03		5.45	2.55	0.09		1.5	4.48	0.2		0.76	0.08		0		0.02	0.04
[6048]	CONVERGENT MARGIN	LUZON ARC / LUZON ARC / LUZON / PINATUBO	BUCAO RIVER	15.1936	15.1936	120.574	120.574	SAE			s_PH12E [6048]	DACITE [6048]					15	6	1991		VOL					WR [6048]	64	0.52		16.7		2.18	1.97		5.44	2.66	0.1		1.51	4.49	0.21		0.54	0.14		0		0.02	0.04
[6048]	CONVERGENT MARGIN	LUZON ARC / LUZON ARC / LUZON / PINATUBO	BUCAO RIVER	15.1936	15.1936	120.574	120.574	SAE			s_PH12F [6048]	DACITE [6048]					15	6	1991		VOL					WR [6048]	64.4	0.5		16.7		1.95	2.04		5.38	2.47	0.1		1.49	4.5	0.2		0.5	0.11		0		0.02	0.04
[6048]	CONVERGENT MARGIN	LUZON ARC / LUZON ARC / LUZON / PINATUBO	BUCAO RIVER	15.1936	15.1936	120.574	120.574	SAE			s_PH12G [6048]	DACITE [6048]					15	6	1991		VOL					WR [6048]	64.7	0.49		16.8		1.98	1.91		5.27	2.28	0.09		1.45	4.61	0.19		0.4	0.11		0		0.02	0.04
[6048]	CONVERGENT MARGIN	LUZON ARC / LUZON ARC / LUZON / PINATUBO	MARELLA	15.0511	15.0511	120.289	120.289	SAE			s_PH13C [6048]	DACITE [6048]					15	6	1991		VOL					WR [6048]	64.3	0.51		16.6		2.15	1.97		5.38	2.55	0.1		1.52	4.47	0.2		0.55	0.12		0		0.02	0.06
[6048]	CONVERGENT MARGIN	LUZON ARC / LUZON ARC / LUZON / PINATUBO	SACOBIA RIVER	15.1892	15.1892	120.486	120.486	SAE			s_P6-21-91-4 [6048]	DACITE [6048]					15	6	1991		VOL					WR [6048]	64.6	0.49		16.7		2.04	1.92		5.3	2.36	0.1		1.48	4.54	0.19		0.58	0.09		0		0.02	0.04
[6048]	CONVERGENT MARGIN	LUZON ARC / LUZON ARC / LUZON / PINATUBO	PASIG RIVER	15.1328	15.1328	120.483	120.483	SAE			s_P-22592-1E [6048]	DACITE [6048]					15	6	1991		VOL					WR [6048]	64.8	0.51		16.7		2.04	1.92		5.15	2.23	0.1		1.49	4.58	0.19		1.06	0.22		0.01
[6051]	CONVERGENT MARGIN	LUZON ARC / LUZON ARC / LUZON / PINATUBO	SUBIC	15.13	15.13	120.37	120.37	SAE			s_PT6 [6051]	DACITE [6051]									VOL					WR [6051]	65.18	0.62		15.35				5	4.92	2.55	0.11		1.71	4.3	0.22
[6051]	CONVERGENT MARGIN	LUZON ARC / LUZON ARC / LUZON / PINATUBO	SUBIC	15.13	15.13	120.37	120.37	SAE			s_PT9A [6051]	DACITE [6051]									VOL					WR [6051]	64.85	0.54		15.54				4.63	4.83	2.43	0.11		1.68	4.55	0.2
[6051]	CONVERGENT MARGIN	LUZON ARC / LUZON ARC / LUZON / PINATUBO	POONBATO	15.13	15.13	120.37	120.37	SAE			s_PT15 [6051]	DACITE [6051]									VOL					WR [6051]	64.66	0.48		16.94				4.21	5.29	2.16	0.1		1.42	4.66	0.17
[6051]	CONVERGENT MARGIN	LUZON ARC / LUZON ARC / LUZON / PINATUBO	POONBATO	15.13	15.13	120.37	120.37	SAE			s_PT16 [6051]	DACITE [6051]									VOL					WR [6051]	64.67	0.49		16.89				4.19	5.32	2.23	0.1		1.46	4.79	0.18
[6051]	CONVERGENT MARGIN	LUZON ARC / LUZON ARC / LUZON / PINATUBO	NEAR CLARK AIR BASE	15.13	15.13	120.35	120.35	SAE			s_PT26 [6051]	DACITE [6051]									VOL					WR [6051]	64.86	0.5		17.01				4.44	5.54	2.36	0.11		1.35	4.64	0.17
[6051]	CONVERGENT MARGIN	LUZON ARC / LUZON ARC / LUZON / PINATUBO	DIZON	15.13	15.13	120.37	120.37	SAE			s_PT31 [6051]	DACITE [6051]									VOL					WR [6051]	64.6	0.49		16.66				4.16	5.22	2.15	0.09		1.52	4.48	0.15
[6051]	CONVERGENT MARGIN	LUZON ARC / LUZON ARC / LUZON / PINATUBO	MARELLA	15.1111	15.1111	120.308	120.308	SAE			s_PIN4 [6051]	DACITE [6051]									VOL					WR [6051]	63.6	0.47		15.92				4.07	5.38	2.54	0.1		1.48	4.64	0.14
[6051]	CONVERGENT MARGIN	LUZON ARC / LUZON ARC / LUZON / PINATUBO	SACOBIA RIVER	15.1892	15.1892	120.486	120.486	SAE			s_PIN5 [6051]	DACITE [6051]									VOL					WR [6051]	64.19	0.46		16.1				3.87	5.24	2.52	0.1		1.48	4.74	0.17
[6051]	CONVERGENT MARGIN	LUZON ARC / LUZON ARC / LUZON / PINATUBO	MARELLA	15.1111	15.1111	120.308	120.308	SAE			s_PIN7 [6051]	DACITE [6051]									VOL					WR [6051]	63.83	0.48		15.64				4.07	5.46	2.81	0.1		1.51	4.86	0.16
[6051]	CONVERGENT MARGIN	LUZON ARC / LUZON ARC / LUZON / PINATUBO	MARAUNOT	15.1633	15.1633	120.325	120.325	SAE			s_PIN8 [6051]	DACITE [6051]									VOL					WR [6051]	64.36	0.46		15.83				3.8	5.08	2.44	0.1		1.52	5.08	0.16
[6051]	CONVERGENT MARGIN	LUZON ARC / LUZON ARC / LUZON / PINATUBO	MARELLA	15.1111	15.1111	120.308	120.308	SAE			s_PIN9 [6051]	DACITE [6051]									VOL					WR [6051]	64.53	0.47		15.71				4.13	4.68	2.6	0.1		1.56	4.88	0.15
[6051]	CONVERGENT MARGIN	LUZON ARC / LUZON ARC / LUZON / PINATUBO	NEAR CLARK AIR BASE	15.13	15.13	120.35	120.35	SAE			s_PIN10 [6051]	DACITE [6051]									VOL					WR [6051]	64.97	0.47		15.58				3.97	5.12	2.53	0.1		1.58	4.73	0.17
[6051]	CONVERGENT MARGIN	LUZON ARC / LUZON ARC / LUZON / PINATUBO	SUBIC	15.13	15.13	120.37	120.37	SAE			s_PT9B [6051]	DACITE [6051]									VOL					WR [6051]	65.39	0.5		17.07				4.28	5.23	2.26	0.1		1.56	5.09	0.18
[6051]	CONVERGENT MARGIN	LUZON ARC / LUZON ARC / LUZON / PINATUBO	DIZON	15.13	15.13	120.37	120.37	SAE			s_PT32 [6051]	DACITE [6051]									VOL					WR [6051]	65.19	0.49		16.69				4.22	5.25	2.32	0.1		1.52	4.71	0.2
[6051]	CONVERGENT MARGIN	LUZON ARC / LUZON ARC / LUZON / PINATUBO	SACOBIA RIVER	15.1892	15.1892	120.486	120.486	SAE			s_PT48 [6051]	DACITE [6051]									VOL					WR [6051]	63.88	0.52		16.56				4.43	5.57	2.5	0.1		1.55	4.36	0.17
[6051]	CONVERGENT MARGIN	LUZON ARC / LUZON ARC / LUZON / PINATUBO	MARAUNOT	15.1633	15.1633	120.325	120.325	SAE			s_PT52 [6051]	DACITE [6051]									VOL					WR [6051]	64.65	0.5		16.36				4.13	5.16	2.15	0.1		1.43	4.45	0.15
[6051]	CONVERGENT MARGIN	LUZON ARC / LUZON ARC / LUZON / PINATUBO	MARAUNOT	15.1633	15.1633	120.325	120.325	SAE			s_PT40 [6051]	DACITE [6051]									VOL					WR [6051]	64.67	0.49		16.43				4.2	5.18	2.23	0.1		1.48	4.49	0.15
[6051]	CONVERGENT MARGIN	LUZON ARC / LUZON ARC / LUZON / PINATUBO	MARAUNOT	15.1633	15.1633	120.325	120.325	SAE			s_PT41 [6051]	DACITE [6051]									VOL					WR [6051]	60.15	0.6		16.29				5.51	6.79	4.04	0.12		1.56	4.01	0.21
[6051]	CONVERGENT MARGIN	LUZON ARC / LUZON ARC / LUZON / PINATUBO		15.13	15.13	120.37	120.37	SAE			s_PT50 [6051]	ANDESITE [6051]									VOL					WR [6051]	60.36	0.64		15.96				6.1	6.98	4.38	0.12		1.59	3.84	0.23
[6051]	CONVERGENT MARGIN	LUZON ARC / LUZON ARC / LUZON / PINATUBO		15.13	15.13	120.37	120.37	SAE			s_PT51 [6051]	ANDESITE [6051]									VOL					WR [6051]	59.76	0.62		15.89				5.83	6.82	4.26	0.12		1.52	3.86	0.22
[6051]	CONVERGENT MARGIN	LUZON ARC / LUZON ARC / LUZON / PINATUBO	MARELLA	15.1111	15.1111	120.308	120.308	SAE			s_PIN6 [6051]	ANDESITE [6051]									VOL					WR [6051]	59.73	0.63		15.23				5.88	6.63	5.07	0.15		1.33	3.99	0.17
[6051]	CONVERGENT MARGIN	LUZON ARC / LUZON ARC / LUZON / PINATUBO		15.13	15.13	120.37	120.37	SAE			s_PT53 [6051]	BASALT [6051]									VOL					WR [6051]	50.6	0.9		13.92				9.04	10.1	9.15	0.16		1.41	2.78	0.3
[6051]	CONVERGENT MARGIN	LUZON ARC / LUZON ARC / LUZON / PINATUBO		15.13	15.13	120.37	120.37	SAE			s_PIN12 [6051]	NOT GIVEN [6051]									VOL					WR [6051]	61.13	0.45		16.23				3.97	5.87	2.79	0.11		1.38	5.26	0.17
[6051]	CONVERGENT MARGIN	LUZON ARC / LUZON ARC / LUZON / PINATUBO		15.13	15.13	120.37	120.37	SAE			s_PIN14 [6051]	NOT GIVEN [6051]									VOL					WR [6051]	62.82	0.41		16.38				3.45	5.92	2.75	0.1		1.44	5.1	0.17
[6051]	CONVERGENT MARGIN	LUZON ARC / LUZON ARC / LUZON / PINATUBO	MARELLA	15.1111	15.1111	120.308	120.308	SAE			s_PIN4 [6051]	DACITE [6051]									VOL					WR [6051]
[6051]	CONVERGENT MARGIN	LUZON ARC / LUZON ARC / LUZON / PINATUBO	MARELLA	15.1111	15.1111	120.308	120.308	SAE			s_PIN4_LEACHED [6051]	DACITE [6051]									VOL					WR [6051]
[6051]	CONVERGENT MARGIN	LUZON ARC / LUZON ARC / LUZON / PINATUBO	MARELLA	15.1111	15.1111	120.308	120.308	SAE			s_PIN6 [6051]	ANDESITE [6051]									VOL					WR [6051]
[6051]	CONVERGENT MARGIN	LUZON ARC / LUZON ARC / LUZON / PINATUBO	MARELLA	15.1111	15.1111	120.308	120.308	SAE			s_PIN7 [6051]	DACITE [6051]									VOL					WR [6051]
[6051]	CONVERGENT MARGIN	LUZON ARC / LUZON ARC / LUZON / PINATUBO		15.13	15.13	120.37	120.37	SAE			s_PT53 [6051]	BASALT [6051]									VOL					WR [6051]
[6051]	CONVERGENT MARGIN	LUZON ARC / LUZON ARC / LUZON / PINATUBO		15.13	15.13	120.37	120.37	SAE			s_PT29 [6051]	DACITE [6051]									VOL					WR [6051]
[6051]	CONVERGENT MARGIN	LUZON ARC / LUZON ARC / LUZON / PINATUBO		15.13	15.13	120.37	120.37	SAE			s_PT29_LEACHATE [6051]	DACITE [6051]									VOL					WR [6051]
[6051]	CONVERGENT MARGIN	LUZON ARC / LUZON ARC / LUZON / PINATUBO		15.13	15.13	120.37	120.37	SAE			s_PT25 [6051]	DACITE [6051]									VOL					WR [6051]
[6051]	CONVERGENT MARGIN	LUZON ARC / LUZON ARC / LUZON / PINATUBO		15.13	15.13	120.37	120.37	SAE			s_PT12 [6051]	DACITE [6051]									VOL					WR [6051]
[6050]	CONVERGENT MARGIN	LUZON ARC / LUZON ARC / LUZON / PINATUBO		15.13	15.13	120.35	120.35	SAE			s_1 [6050]	DACITE [6050]					15	6	1991		VOL					GL [6050]	76.44	0.14		12.63				0.79	1.28	0.23	0.05		2.94	4.1
[6261]	CONVERGENT MARGIN	LUZON ARC / LUZON ARC / MINDANAO	CENTRAL MINDANAO, WESTERN PORTION, TUDELA TOWN	8.5	8.5	123.5	123.5	SAE			s_TUDELA [6261]	ANDESITE [6261]									VOL			S		WR [6261]	58.6	0.62		17.23				6.47	5.89	3	0.14		2.47	3.62	0.32
[6261]	CONVERGENT MARGIN	LUZON ARC / LUZON ARC / MINDANAO	CENTRAL MINDANAO, WESTERN PORTION, ALARAN TOWN	8.5	8.5	123.5	123.5	SAE			s_ALARAN [6261]	BASALT, ANDESITIC, CALC-ALKALINE [6261]									VOL			F		WR [6261]	56.9	0.66		16.85				6.78	7.02	3.84	0.15		2.35	3.41	0.41
[6261]	CONVERGENT MARGIN	LUZON ARC / LUZON ARC / MINDANAO	CENTRAL MINDANAO, EASTERN PORTION, TALISAYAN TOWN	9	9	125	125	SAE			s_TALISAYAN [6261]	BASALT, CALC-ALKALINE [6261]									VOL			F		WR [6261]	50.3	0.85		20.35				8.2	10.4	3.23	0.17		2.63	3	0.32
[6261]	CONVERGENT MARGIN	LUZON ARC / LUZON ARC / MINDANAO	CENTRAL MINDANAO, EASTERN PORTION, KINOGUITAN TOWN	9	9	125	125	SAE			s_KINOGUITAN [6261]	BASALT, CALC-ALKALINE [6261]									VOL			S		WR [6261]	52	0.93		19.72				8.4	7.75	2.41	0.18		2.29	3.51	0.42
[6261]	CONVERGENT MARGIN	LUZON ARC / LUZON ARC / MINDANAO	WEST MINDANAO, ZAMBOANGA PENINSULA, MT. KALADIS	7.7	7.7	122.9	122.9	SAE			s_P90-35 [6261]	BASALT, CALC-ALKALINE [6261]									VOL			M		WR [6261]	49.5	1.62		15.04				10.28	9.2	6.68	0.38		0.48	2.97	0.26
[6261]	CONVERGENT MARGIN	LUZON ARC / LUZON ARC / MINDANAO	NORTH DAVAO	7.08	7.08	125.63	125.63	SAE			s_Q90-22 [6261]	NOT GIVEN [6261]									VOL					WR [6261]	61	0.44		17.12				4.9	4.85	2.01	0.12		0.64	5.02	0.19
[6261]	CONVERGENT MARGIN	LUZON ARC / LUZON ARC / MINDANAO	WEST MINDANAO, ZAMBOANGA PENINSULA, PAGADIAN CITY	7.8	7.8	123	123	SAE			s_P90-21 [6261]	NOT GIVEN [6261]									VOL					WR [6261]	63.3	0.39		19.56				3.83	3.87	0.6	0.09		1.28	3.54	0.07
[19607][24095]	CONVERGENT MARGIN	LUZON ARC / LUZON ARC / CEBU / KANSI FORMATION	CENTRAL NORTHERN PART, NEAR KANSI VILLAGE	10.5	10.7	123.8	123.9	SAE			s_KS022 [19607]	BASALT [19607]				CRETACEOUS [19607]					VOL					WR [19607]	50.94	0.71		19.61				7.42	7.89	3.23	0.12		2.45	3.66	0.39
[19607][24095]	CONVERGENT MARGIN	LUZON ARC / LUZON ARC / CEBU / KANSI FORMATION	CENTRAL NORTHERN PART, NEAR KANSI VILLAGE	10.5	10.7	123.8	123.9	SAE			s_KS029-1 [19607]	NOT GIVEN [19607]				CRETACEOUS [19607]					VOL					WR [19607]	53.16	0.72		16.35				8.47	3.96	3.17	0.16		2.87	4.77	0.32
[19607][24095]	CONVERGENT MARGIN	LUZON ARC / LUZON ARC / CEBU / KANSI FORMATION	CENTRAL NORTHERN PART, NEAR KANSI VILLAGE	10.5	10.7	123.8	123.9	SAE			s_KS029-2 [19607]	NOT GIVEN [19607]				CRETACEOUS [19607]					VOL					WR [19607]	53.42	0.71		16.08				8.46	3.86	2.88	0.15		2.48	5.13	0.3
[19607][24095]	CONVERGENT MARGIN	LUZON ARC / LUZON ARC / CEBU / KANSI FORMATION	CENTRAL NORTHERN PART, NEAR KANSI VILLAGE	10.5	10.7	123.8	123.9	SAE			s_KS029-3 [19607]	NOT GIVEN [19607]				CRETACEOUS [19607]					VOL					WR [19607]	53.86	0.67		16.11				8.16	3.87	2.97	0.15		2.6	5.12	0.28
[19607][24095]	CONVERGENT MARGIN	LUZON ARC / LUZON ARC / CEBU / KANSI FORMATION	CENTRAL NORTHERN PART, NEAR KANSI VILLAGE	10.5	10.7	123.8	123.9	SAE			s_KS029-4 [19607]	NOT GIVEN [19607]				CRETACEOUS [19607]					VOL					WR [19607]	50.66	0.72		15.46				8.46	6.74	4.03	0.17		1.58	5.29	0.27
[19607][24095]	CONVERGENT MARGIN	LUZON ARC / LUZON ARC / CEBU / KANSI FORMATION	CENTRAL NORTHERN PART, NEAR KANSI VILLAGE	10.5	10.7	123.8	123.9	SAE			s_KS029-5 [19607]	NOT GIVEN [19607]				CRETACEOUS [19607]					VOL					WR [19607]	50.31	0.72		15.25				8.86	6.61	4.4	0.17		1.66	5.05	0.28
[19607][24095]	CONVERGENT MARGIN	LUZON ARC / LUZON ARC / CEBU / KANSI FORMATION	CENTRAL NORTHERN PART, NEAR KANSI VILLAGE	10.5	10.7	123.8	123.9	SAE			s_KS029-6 [19607]	NOT GIVEN [19607]				CRETACEOUS [19607]					VOL					WR [19607]	48.83	0.68		14.56				8.34	8.98	4.02	0.17		1.71	4.78	0.27
[19607][24095]	CONVERGENT MARGIN	LUZON ARC / LUZON ARC / CEBU / KANSI FORMATION	CENTRAL NORTHERN PART, NEAR KANSI VILLAGE	10.5	10.7	123.8	123.9	SAE			s_KS029-7 [19607]	NOT GIVEN [19607]				CRETACEOUS [19607]					VOL					WR [19607]	48.89	0.71		14.93				8.48	8.01	4.1	0.17		1.69	4.86	0.28
[19607][24095]	CONVERGENT MARGIN	LUZON ARC / LUZON ARC / CEBU / KANSI FORMATION	CENTRAL NORTHERN PART, NEAR KANSI VILLAGE	10.5	10.7	123.8	123.9	SAE			s_KS034 [19607]	NOT GIVEN [19607]				CRETACEOUS [19607]					VOL					WR [19607]	48.38	0.58		14.52				6	10.72	3.14	0.12		0.88	3.06	0.14
[19607][24095]	CONVERGENT MARGIN	LUZON ARC / LUZON ARC / CEBU / KANSI FORMATION	CENTRAL NORTHERN PART, NEAR KANSI VILLAGE	10.5	10.7	123.8	123.9	SAE			s_KS047-7 [19607]	ANDESITE [19607]				CRETACEOUS [19607]				PORPHYRITIC [19607]	VOL					WR [19607]	53.79	0.77		17.41				8.32	5.73	2.75	0.19		2.67	3.92	0.46
[19607][24095]	CONVERGENT MARGIN	LUZON ARC / LUZON ARC / CEBU / KANSI FORMATION	CENTRAL NORTHERN PART, NEAR KANSI VILLAGE	10.5	10.7	123.8	123.9	SAE			s_KS068-1 [19607]	DIABASE [19607]				CRETACEOUS [19607]					PLU					WR [19607]	48.53	0.87		16.55				8.62	6.03	4.95	0.14		0.68	4.34	0.2
[19607][24095]	CONVERGENT MARGIN	LUZON ARC / LUZON ARC / CEBU / KANSI FORMATION	CENTRAL NORTHERN PART, NEAR KANSI VILLAGE	10.5	10.7	123.8	123.9	SAE			s_KS068-2 [19607]	DIABASE [19607]				CRETACEOUS [19607]					PLU					WR [19607]	48.35	0.86		16.38				8.38	6.36	4.82	0.15		0.69	4.35	0.2
[19607][24095]	CONVERGENT MARGIN	LUZON ARC / LUZON ARC / CEBU / KANSI FORMATION	CENTRAL NORTHERN PART, NEAR KANSI VILLAGE	10.5	10.7	123.8	123.9	SAE			s_KS071-2 [19607]	BASALT [19607]				CRETACEOUS [19607]					VOL					WR [19607]	54.04	0.48		17.13				6.2	6.59	3.36	0.14		1.08	2.84	0.17
[19607][24095]	CONVERGENT MARGIN	LUZON ARC / LUZON ARC / CEBU / KANSI FORMATION	CENTRAL NORTHERN PART, NEAR KANSI VILLAGE	10.5	10.7	123.8	123.9	SAE			s_KS075-3 [19607]	DIABASE [19607]				CRETACEOUS [19607]					PLU					WR [19607]	50.14	0.93		16.18				9.96	6.01	4.5	0.19		1.14	4.37	0.22
[19607][24095]	CONVERGENT MARGIN	LUZON ARC / LUZON ARC / CEBU / KANSI FORMATION	CENTRAL NORTHERN PART, NEAR KANSI VILLAGE	10.5	10.7	123.8	123.9	SAE			s_KS079 [19607]	ANDESITE [19607]				CRETACEOUS [19607]				PORPHYRITIC [19607]	VOL					WR [19607]	52.98	0.68		19.03				7.01	6.35	2.96	0.12		2.24	4.9	0.39
[19607][24095]	CONVERGENT MARGIN	LUZON ARC / LUZON ARC / CEBU / KANSI FORMATION	CENTRAL NORTHERN PART, NEAR KANSI VILLAGE	10.5	10.7	123.8	123.9	SAE			s_KS080-1 [19607]	BASALT [19607]				CRETACEOUS [19607]					VOL					WR [19607]	52.27	0.58		15.82				8.53	8.97	3.09	0.12		0.73	4.49	0.17
[19607][24095]	CONVERGENT MARGIN	LUZON ARC / LUZON ARC / CEBU / KANSI FORMATION	CENTRAL NORTHERN PART, NEAR KANSI VILLAGE	10.5	10.7	123.8	123.9	SAE			s_KS094 [19607]	BASALT [19607]				CRETACEOUS [19607]					VOL					WR [19607]	50.25	0.74		16.98				9.79	5.81	4.09	0.15		1.34	4.32	0.16
[19607][24095]	CONVERGENT MARGIN	LUZON ARC / LUZON ARC / CEBU / KANSI FORMATION	CENTRAL NORTHERN PART, NEAR KANSI VILLAGE	10.5	10.7	123.8	123.9	SAE			s_KS102-2 [19607]	ANDESITE [19607]				CRETACEOUS [19607]				PORPHYRITIC [19607]	VOL					WR [19607]	53.84	0.77		17.94				7.8	6.5	2.69	0.18		2.83	3.67	0.45
[19607][24095]	CONVERGENT MARGIN	LUZON ARC / LUZON ARC / CEBU / KANSI FORMATION	CENTRAL NORTHERN PART, NEAR KANSI VILLAGE	10.5	10.7	123.8	123.9	SAE			s_KS102-3 [19607]	ANDESITE [19607]				CRETACEOUS [19607]				PORPHYRITIC [19607]	VOL					WR [19607]	53.07	0.78		17.84				7.93	7.21	2.71	0.2		2.68	3.35	0.47
[19607][24095]	CONVERGENT MARGIN	LUZON ARC / LUZON ARC / CEBU / KANSI FORMATION	CENTRAL NORTHERN PART, NEAR KANSI VILLAGE	10.5	10.7	123.8	123.9	SAE			s_KS193-2 [19607]	BASALT [19607]				CRETACEOUS [19607]					VOL					WR [19607]	50.1	0.87		17.68				6.63	6.89	5.15	0.23		1.16	3.93	0.26
[19607][24095]	CONVERGENT MARGIN	LUZON ARC / LUZON ARC / CEBU / KANSI FORMATION	CENTRAL NORTHERN PART, NEAR KANSI VILLAGE	10.5	10.7	123.8	123.9	SAE			s_KS305 [19607]	DIABASE [19607]				CRETACEOUS [19607]					PLU					WR [19607]	50.47	0.61		15.85				6.47	7.33	4.23	0.13		2.28	2.92	0.16
[19607][24095]	CONVERGENT MARGIN	LUZON ARC / LUZON ARC / CEBU / KANSI FORMATION	CENTRAL NORTHERN PART, NEAR KANSI VILLAGE	10.5	10.7	123.8	123.9	SAE			s_KS323-1 [19607]	BASALT [19607]				CRETACEOUS [19607]					VOL					WR [19607]	52.51	0.66		18.81				6.41	7.01	3.18	0.12		0.77	4.68	0.36
[19607][24095]	CONVERGENT MARGIN	LUZON ARC / LUZON ARC / CEBU / KANSI FORMATION	CENTRAL NORTHERN PART, NEAR KANSI VILLAGE	10.5	10.7	123.8	123.9	SAE			s_KS323-2 [19607]	BASALT [19607]				CRETACEOUS [19607]					VOL					WR [19607]	52.84	0.6		18.75				6.19	8.45	2.73	0.11		0.56	4.41	0.33
[19607][24095]	CONVERGENT MARGIN	LUZON ARC / LUZON ARC / CEBU / KANSI FORMATION	CENTRAL NORTHERN PART, NEAR KANSI VILLAGE	10.5	10.7	123.8	123.9	SAE			s_KS376-2 [19607]	BASALT [19607]				CRETACEOUS [19607]					VOL					WR [19607]	49.23	0.57		14.53				8.68	11.52	3.96	0.14		0.25	4.15	0.22
[3933][3934]	CONVERGENT MARGIN	LUZON ARC / LUZON ARC / CALAYAN		19.333	19.333	121.5	121.5	SAE			s_CL12 [3933]	ANDESITE, BASALTIC [3933]				MIOCENE [3933]					VOL					WR [3933]	53	0.78		17.74				7.28	10.06	5.97	0.15		0.5	2.96	0.1		1.18	0.26
[3299][3934]	CONVERGENT MARGIN	LUZON ARC / LUZON ARC / LUZON	LEPANTO AREA	16.64	16.64	120.89	120.89	SAE			s_L2 [3299]	NOT GIVEN [3299]	6050000 [3299]	6050000 [3299]		MIOCENE [3299]					VOL					WR [3299]	50	0.89		19.65				8.68	10.54	3.99	0.17		0.54	2.96	0.2			0.52
[3935][3936]	CONVERGENT MARGIN	LUZON ARC / LUZON ARC / LUZON	PALAI INTRUSION	16	18	122	123	SAE			s_PR45 [3935]	SYENITE [3935]									PLU					WR [3935]
[3935][3936]	CONVERGENT MARGIN	LUZON ARC / LUZON ARC / LUZON	DUPAX BATHOLITH	16	18	122	123	SAE			s_SF59 [3935]	DIORITE [3935] / TONALITE [3936]									PLU					WR [3935]	56.9									3.6			1
[3935][3936]	CONVERGENT MARGIN	LUZON ARC / LUZON ARC / LUZON / COASTAL BATHOLITH		16	18	122	123	SAE			s_DIG [3935]	DIORITE [3935]									PLU					WR [3935]	57.2									6.6			0.25
[3935][3936]	CONVERGENT MARGIN	LUZON ARC / LUZON ARC / LUZON / AGNO BATHOLITH		16	18	120	122	SAE			s_PI135 [3935]	TONALITE [3935] / GRANODIORITE [3936]									PLU					WR [3935]	69.1									1			1.7
[3935][3936]	CONVERGENT MARGIN	LUZON ARC / LUZON ARC / LUZON / AGNO BATHOLITH		16	18	120	122	SAE			s_PI170 [3935]	TONALITE [3935]									PLU					WR [3935]	58.7									3.1			0.57
[13506][3936]	CONVERGENT MARGIN	LUZON ARC / LUZON ARC / LUZON / TAAL	MACOLOD CORRIDOR	14.002	14.002	120.993	120.993	SAE			s_MD 167 [13506] / s_167 [3936]	BASALT [13506]									VOL					WR [13506]	51.14	0.78		15.17				10.41	11.01	6.97	0.23		0.82	2.19	0.1
[3935][3936]	CONVERGENT MARGIN	LUZON ARC / LUZON ARC / LUZON	CORDON SYENITE COMPLEX	16	18	122	123	SAE			s_KN8 [3935]	BASALT [3935] / ANDESITE, BASALTIC [3936]									VOL					WR [3935]	52									3.3			1.8
[6583]	CONVERGENT MARGIN	LUZON ARC / LUZON ARC / LUZON / BULUSAN		12.77	12.77	124.05	124.05	SAE			s_BIC5 [6583]	BASALT [6583]									VOL					WR [6583]
[6583]	CONVERGENT MARGIN	LUZON ARC / LUZON ARC / LUZON / BULUSAN		12.77	12.77	124.05	124.05	SAE			s_BIC37 [6583]	BASALT, ANDESINE [6583]									VOL					WR [6583]
[6583]	CONVERGENT MARGIN	LUZON ARC / LUZON ARC / LUZON / BULUSAN		12.77	12.77	124.05	124.05	SAE			s_BIC24 [6583]	ANDESITE [6583]									VOL					WR [6583]
[6583]	CONVERGENT MARGIN	LUZON ARC / LUZON ARC / LUZON / BULUSAN		12.77	12.77	124.05	124.05	SAE			s_BIC51A [6583]	ANDESITE [6583]									VOL					WR [6583]
[22924]	CONVERGENT MARGIN	LUZON ARC / LUZON ARC / SABTANG		20.333	20.333	121.866	121.866	SAE			s_SC1 [22924]	ANDESITE [22924]									VOL					WR [22924]	60.63	0.41		18.21				4.98	6.56	1.85	0.17		1.45	4.1	0.16
[22924]	CONVERGENT MARGIN	LUZON ARC / LUZON ARC / SABTANG		20.333	20.333	121.866	121.866	SAE			s_SC3 [22924]	ANDESITE [22924]									VOL					WR [22924]	60.16	0.4		18.63				4.86	6.59	1.77	0.15		1.59	4.08	0.17
[22924]	CONVERGENT MARGIN	LUZON ARC / LUZON ARC / SABTANG		20.333	20.333	121.866	121.866	SAE			s_SN1 [22924]	BASALT [22924]									VOL					WR [22924]	50.44	0.68		17.7				8.12	10.86	6.41	0.17		0.79	2.8	0.15
[22924]	CONVERGENT MARGIN	LUZON ARC / LUZON ARC / SABTANG		20.333	20.333	121.866	121.866	SAE			s_SN2 [22924]	BASALT [22924]									VOL					WR [22924]	51.63	0.6		17.29				7.33	10.36	5.87	0.17		1.25	2.88	0.3
[22924]	CONVERGENT MARGIN	LUZON ARC / LUZON ARC / SABTANG		20.333	20.333	121.866	121.866	SAE			s_SS2A [22924]	BASALT [22924]									VOL					WR [22924]	51.28	0.61		19.06				7.7	10.33	5.21	0.2		0.76	2.85	0.14
[22924]	CONVERGENT MARGIN	LUZON ARC / LUZON ARC / SABTANG		20.333	20.333	121.866	121.866	SAE			s_SS2B [22924]	BASALT [22924]									VOL					WR [22924]	51.55	0.62		19.19				7.73	10.33	5.22	0.19		0.78	2.82	0.14
[22924]	CONVERGENT MARGIN	LUZON ARC / LUZON ARC / SABTANG		20.333	20.333	121.866	121.866	SAE			s_SR7 [22924]	ANDESITE, BASALTIC [22924]									VOL					WR [22924]	52.74	0.54		19.82				7.17	8.93	3.05	0.19		1.05	3.66	0.23
[22924]	CONVERGENT MARGIN	LUZON ARC / LUZON ARC / SABTANG		20.333	20.333	121.866	121.866	SAE			s_SR9 [22924]	ANDESITE, BASALTIC [22924]									VOL					WR [22924]	54.58	0.5		17.73				6.81	8.96	4.57	0.2		1.03	3.32	0.2
[22924]	CONVERGENT MARGIN	LUZON ARC / LUZON ARC / SABTANG		20.333	20.333	121.866	121.866	SAE			s_SR5 [22924]	ANDESITE, BASALTIC [22924]									VOL					WR [22924]	54.56	0.52		18.44				6.69	8.58	3.73	0.21		0.96	3.47	0.16
[22924]	CONVERGENT MARGIN	LUZON ARC / LUZON ARC / SABTANG		20.333	20.333	121.866	121.866	SAE			s_SR8 [22924]	BASALT [22924]									VOL					WR [22924]	51.9	0.61		17.09				7.5	10.47	6.31	0.17		1.26	2.81	0.25
[22924]	CONVERGENT MARGIN	LUZON ARC / LUZON ARC / SABTANG		20.333	20.333	121.866	121.866	SAE			s_N2 [22924]	DUNITE, XENOLITH [22924]									PER					WR [22924]	50.44	0.68		17.7				8.12	10.86	6.41	0.17		0.79	2.8	0.15
[23216]	CONVERGENT MARGIN	LUZON ARC / LUZON ARC / BORNEO / SINTANG SUITE	S. MINTU, WEST SARAWAK	1.29704	1.29704	110.989	110.989	SAE			s_TB176B [23216]	RHYOLITE [23216]				MIOCENE [23216]					VOL					WR [23216]	77.22	0.102		15.4				0.4	0.03	0.09	0.008		3.42	2.9	0.036
[23216]	CONVERGENT MARGIN	LUZON ARC / LUZON ARC / BORNEO / SINTANG SUITE	KAMPUNG MATANG, WEST SARAWAK	1.6325	1.6325	110.196	110.196	SAE			s_TB18 [23216]	NOT GIVEN [23216]				MIOCENE [23216]					VOL					WR [23216]	75.47	0.081		14.48				0.23	0.32	0.06	0.011		3.18	4.99	0.068
[23216]	CONVERGENT MARGIN	LUZON ARC / LUZON ARC / BORNEO / SINTANG SUITE	KAMPUNG MATANG, WEST SARAWAK	1.64817	1.64817	110.185	110.185	SAE			s_TB141 [23216]	RHYOLITE [23216]				MIOCENE [23216]					VOL					WR [23216]	75.44	0.129		14.97				1.24	0.35	0.21	0.083		2.52	4.34	0.131
[23216]	CONVERGENT MARGIN	LUZON ARC / LUZON ARC / BORNEO / SINTANG SUITE	BT. BUWAYA, WEST SARAWAK	1.05622	1.05622	111.692	111.692	SAE			s_TB209A [23216]	RHYOLITE [23216]				MIOCENE [23216]					VOL					WR [23216]	74.34	0.091		15.18				0.91	1.22	0.22	0.073		3.53	3.35	0.076
[23216]	CONVERGENT MARGIN	LUZON ARC / LUZON ARC / BORNEO / SINTANG SUITE	TANJUNG BAKO, WEST SARAWAK	1.70094	1.70094	110.438	110.438	SAE			s_TB161 [23216]	NOT GIVEN [23216]				MIOCENE [23216]					VOL					WR [23216]	61.09	0.903		16.72				5.08	2.18	3.9	0.119		1.02	7.87	0.281
[23216]	CONVERGENT MARGIN	LUZON ARC / LUZON ARC / BORNEO / SINTANG SUITE	BT. KELAMBI (KLAMBI), WEST SARAWAK	1.09237	1.09237	111.391	111.391	SAE			s_TB58 [23216]	GRANODIORITE [23216]				MIOCENE [23216]					PLU					WR [23216]	70.42	0.327		15.74				2.1	2.88	0.87	0.029		2.65	3.99	0.142
[23216]	CONVERGENT MARGIN	LUZON ARC / LUZON ARC / BORNEO / SINTANG SUITE	G. BAWANG, WEST SARAWAK	1.60456	1.60456	110.186	110.186	SAE			s_TB33 [23216]	GRANODIORITE [23216]				MIOCENE [23216]					PLU					WR [23216]	69.72	0.306		16.38				2.65	2.36	0.95	0.098		2.1	4.36	0.128
[23216]	CONVERGENT MARGIN	LUZON ARC / LUZON ARC / BORNEO / SINTANG SUITE	S. ENTEBAR, WEST SARAWAK	1.00708	1.00708	111.546	111.546	SAE			s_TB231 [23216]	MONZODIORITE [23216]				MIOCENE [23216]					PLU					WR [23216]	59.87	1.527		16.57				6.8	4.44	2.84	0.145		1.3	4.75	0.326
[23216]	CONVERGENT MARGIN	LUZON ARC / LUZON ARC / BORNEO / SINTANG SUITE	G. SERAPI, WEST SARAWAK	1.58721	1.58721	110.194	110.194	SAE			s_TB23 [23216]	GABBRODIORITE [23216]				MIOCENE [23216]					PLU					WR [23216]	55.57	0.844		17.76				6.55	7.91	5.13	0.121		1.28	3.51	0.199
[23216]	CONVERGENT MARGIN	LUZON ARC / LUZON ARC / BORNEO / BAU SUITE	BT. STAPOK	1.50809	1.50809	110.29	110.29	SAE			s_TB61 [23216]	GRANODIORITE [23216]				MIOCENE [23216]					PLU					WR [23216]	69.67	0.393		15.78				2.62	4.58	1.13	0.051		1.41	3.61	0.105
[23216]	CONVERGENT MARGIN	LUZON ARC / LUZON ARC / BORNEO / BAU SUITE	BT. STIGANG	1.44329	1.44329	110.375	110.375	SAE			s_TB9 [23216]	GRANODIORITE [23216]				MIOCENE [23216]					PLU					WR [23216]	67.49	0.52		16.38				2.87	4.41	1.51	0.046		1.83	3.98	0.175
[23216]	CONVERGENT MARGIN	LUZON ARC / LUZON ARC / BORNEO / BAU SUITE	G. SIRENGGOK	1.427	1.427	110.182	110.182	SAE			s_BYG1 [23216]	GRANODIORITE [23216]				MIOCENE [23216]					PLU					WR [23216]	69.47	0.362		15.68				3.03	4.09	1.56	0.061		1.43	3.89	0.121
[23216]	CONVERGENT MARGIN	LUZON ARC / LUZON ARC / BORNEO / BAU SUITE	G. JUALA	1.398	1.398	110.146	110.146	SAE			s_BYG4 [23216]	GRANODIORITE [23216]				MIOCENE [23216]					PLU					WR [23216]	70.04	0.434		14.96				2.77	3.67	1.27	0.061		1.97	3.91	0.122
[23216]	CONVERGENT MARGIN	LUZON ARC / LUZON ARC / BORNEO / BAU SUITE	BT. SUBA BUAN	1.398	1.398	110.105	110.105	SAE			s_BYG5 [23216]	GRANODIORITE [23216]				MIOCENE [23216]					PLU					WR [23216]	70.51	0.3		15.81				2.37	4.83	1.13	0.063		1.33	3.34	0.105
[23216]	CONVERGENT MARGIN	LUZON ARC / LUZON ARC / BORNEO / BAU SUITE	G. ROPIH	1.387	1.387	110.143	110.143	SAE			s_BYG6 [23216]	GRANODIORITE [23216]				MIOCENE [23216]					PLU					WR [23216]	71.36	0.382		14.91				0.75	4.77	1.13	0.038		2.94	3.72	0.121
[23216]	CONVERGENT MARGIN	LUZON ARC / LUZON ARC / BORNEO / BAU SUITE		1.5	1.5	110	110	SAE			s_BYG8 [23216]	GRANODIORITE [23216]				MIOCENE [23216]					PLU					WR [23216]	69.59	0.347		15.7				2.59	4.28	1.27	0.071		1.78	3.75	0.125
[23216]	CONVERGENT MARGIN	LUZON ARC / LUZON ARC / BORNEO / BAU SUITE	BT. JAMBUS (PANGKALAN	1.411	1.411	110.189	110.189	SAE			s_BYG9 [23216]	GRANODIORITE [23216]				MIOCENE [23216]					PLU					WR [23216]	68.73	0.419		15.99				2.97	4.3	1.5	0.064		1.56	3.65	0.131
[23216]	CONVERGENT MARGIN	LUZON ARC / LUZON ARC / BORNEO / BAU SUITE	G. API (GUMBAN)	1.187	1.187	110.197	110.197	SAE			s_BYG10 [23216]	GRANODIORITE [23216]				MIOCENE [23216]					PLU					WR [23216]	71.84	0.265		15.24				2.2	3.24	0.74	0.044		1.53	3.92	0.102
[23216]	CONVERGENT MARGIN	LUZON ARC / LUZON ARC / BORNEO / BAU SUITE	G. ORAD (GROGO)	1.449	1.449	110.113	110.113	SAE			s_BYG12 [23216]	GRANODIORITE [23216]				MIOCENE [23216]					PLU					WR [23216]	69.52	0.369		15.58				2.86	4.18	1.41	0.074		1.57	3.76	0.125
[23216]	CONVERGENT MARGIN	LUZON ARC / LUZON ARC / BORNEO / BAU SUITE	BT. MURONG	1.461	1.461	110.147	110.147	SAE			s_BYG13 [23216]	GRANODIORITE [23216]				MIOCENE [23216]					PLU					WR [23216]	69.44	0.363		16				2.74	3.95	1.43	0.062		1.8	3.83	0.137
[23216]	CONVERGENT MARGIN	LUZON ARC / LUZON ARC / BORNEO / BAU SUITE	G. SERAMBU (PENINJAU LAMA)	1.431	1.431	110.265	110.265	SAE			s_BYG14 [23216]	GRANODIORITE [23216]				MIOCENE [23216]					PLU					WR [23216]	70.24	0.323		15.87				2.47	4.2	1.28	0.062		1.52	3.76	0.105
[23216]	CONVERGENT MARGIN	LUZON ARC / LUZON ARC / BORNEO / BAU SUITE	G. NGIAN (MONGGAG)	1.329	1.329	110.119	110.119	SAE			s_BYG15 [23216]	GRANODIORITE [23216]				MIOCENE [23216]					PLU					WR [23216]	69.85	0.386		15.69				2.71	4.49	1.3	0.058		1.51	3.58	0.149
[23245]	CONVERGENT MARGIN	LUZON ARC / LUZON ARC / NORTH BORNEO (SABAH) / MOUNT KINABALU PLUTON		6.0728	6.0728	116.557	116.557	SAE	4030	4030	s_CS016 [23245]	GRANODIORITE [23245]				MIOCENE [23245]					PLU					WR [23245]	63.26	0.65		15.99				5.14	4.73	2.72	0.1		3.3	2.66	0.18
[23245]	CONVERGENT MARGIN	LUZON ARC / LUZON ARC / NORTH BORNEO (SABAH) / MOUNT KINABALU PLUTON		6.0784	6.0784	116.551	116.551	SAE	3827	3827	s_CS021 [23245]	GRANODIORITE [23245]				MIOCENE [23245]					PLU					WR [23245]	61.53	0.68		15.87				5.84	5.28	3.23	0.1		2.64	2.57	0.18
[23245]	CONVERGENT MARGIN	LUZON ARC / LUZON ARC / NORTH BORNEO (SABAH) / MOUNT KINABALU PLUTON		6.0763	6.0763	116.55	116.55	SAE	3929	3929	s_CS022 [23245]	GRANODIORITE [23245]				MIOCENE [23245]					PLU					WR [23245]	62.62	0.66		15.85				5.42	5.54	3.24	0.1		2.55	2.69	0.19
[23245]	CONVERGENT MARGIN	LUZON ARC / LUZON ARC / NORTH BORNEO (SABAH) / MOUNT KINABALU PLUTON		6.0756	6.0756	116.554	116.554	SAE	3959	3959	s_CS023 [23245]	GRANODIORITE [23245]				MIOCENE [23245]					PLU					WR [23245]	62.19	0.72		16.1				5.7	5.84	3.39	0.1		2.02	2.78	0.2
[23245]	CONVERGENT MARGIN	LUZON ARC / LUZON ARC / NORTH BORNEO (SABAH) / MOUNT KINABALU PLUTON		6.079	6.079	116.55	116.55	SAE	3803	3803	s_CS036 [23245]	GRANODIORITE [23245]				MIOCENE [23245]					PLU					WR [23245]	62.68	0.66		15.56				5.53	5.14	3.1	0.1		2.67	2.46	0.18
[23245]	CONVERGENT MARGIN	LUZON ARC / LUZON ARC / NORTH BORNEO (SABAH) / MOUNT KINABALU PLUTON		6.0818	6.0818	116.549	116.549	SAE	3684.11	3684.11	s_A042 [23245]	GRANODIORITE [23245]				MIOCENE [23245]					PLU					WR [23245]	64.91	0.54		16.13				4.54	4.61	2.23	0.06		2.89	2.65	0.17
[23245]	CONVERGENT MARGIN	LUZON ARC / LUZON ARC / NORTH BORNEO (SABAH) / MOUNT KINABALU PLUTON		6.0767	6.0767	116.549	116.549	SAE	3991.24	3991.24	s_A047 [23245]	GRANODIORITE [23245]				MIOCENE [23245]					PLU					WR [23245]	61.38	0.63		16.07				5.81	5.49	3.4	0.11		2.31	2.52	0.18
[23245]	CONVERGENT MARGIN	LUZON ARC / LUZON ARC / NORTH BORNEO (SABAH) / MOUNT KINABALU PLUTON		6.0712	6.0712	116.553	116.553	SAE	3891.51	3891.51	s_A054 [23245]	GRANODIORITE [23245]				MIOCENE [23245]					PLU					WR [23245]	61.67	0.66		15.75				5.79	5.35	3.32	0.11		2.59	2.44	0.18
[23245]	CONVERGENT MARGIN	LUZON ARC / LUZON ARC / NORTH BORNEO (SABAH) / MOUNT KINABALU PLUTON		6.1235	6.1235	116.572	116.572	SAE	2586	2586	s_CS077 [23245]	GRANITE [23245]				MIOCENE [23245]					PLU					WR [23245]	60.88	0.63		14.96				6.07	5.47	3.59	0.11		3.68	2.37	0.26
[23245]	CONVERGENT MARGIN	LUZON ARC / LUZON ARC / NORTH BORNEO (SABAH) / MOUNT KINABALU PLUTON		6.0831	6.0831	116.554	116.554	SAE	3945	3945	s_A046 [23245]	GRANITE [23245]				MIOCENE [23245]					PLU					WR [23245]	60.21	0.66		15.29				6.19	6.36	3.94	0.13		2.69	2.4	0.24
[23245]	CONVERGENT MARGIN	LUZON ARC / LUZON ARC / NORTH BORNEO (SABAH) / MOUNT KINABALU PLUTON		6.1224	6.1224	116.574	116.574	SAE	0	0	s_A218 [23245]	GRANITE [23245]				MIOCENE [23245]					PLU					WR [23245]	59.65	0.68		15.29				6.56	5.8	3.87	0.12		3.44	2.37	0.28
[23245]	CONVERGENT MARGIN	LUZON ARC / LUZON ARC / NORTH BORNEO (SABAH) / MOUNT KINABALU PLUTON		6.031	6.031	116.725	116.725	SAE	0	0	s_SBK121 [23245]	GRANITE [23245]				MIOCENE [23245]					PLU					WR [23245]	60.4	0.71		15.25				6.74	6.57	4.05	0.13		2.73	2.31	0.3
[23245]	CONVERGENT MARGIN	LUZON ARC / LUZON ARC / NORTH BORNEO (SABAH) / MOUNT KINABALU PLUTON		6.075	6.075	116.559	116.559	SAE	4096	4096	s_CS018 [23245]	GRANITE [23245]				MIOCENE [23245]					PLU					WR [23245]	60.45	0.67		14.96				6.44	5.87	3.72	0.12		3.62	2.44	0.27
[23245]	CONVERGENT MARGIN	LUZON ARC / LUZON ARC / NORTH BORNEO (SABAH) / MOUNT KINABALU PLUTON		6.0768	6.0768	116.557	116.557	SAE	3947	3947	s_CS019 [23245]	GRANITE [23245]				MIOCENE [23245]					PLU					WR [23245]	60.39	0.69		15.13				6.56	6.55	3.83	0.13		2.99	2.5	0.29
[23245]	CONVERGENT MARGIN	LUZON ARC / LUZON ARC / NORTH BORNEO (SABAH) / MOUNT KINABALU PLUTON		6.0788	6.0788	116.557	116.557	SAE	3847	3847	s_CS020 [23245]	GRANITE [23245]				MIOCENE [23245]					PLU					WR [23245]	59.38	0.67		15.07				6.43	6.3	3.74	0.12		3.34	2.5	0.27
[23245]	CONVERGENT MARGIN	LUZON ARC / LUZON ARC / NORTH BORNEO (SABAH) / MOUNT KINABALU PLUTON		6.1214	6.1214	116.578	116.578	SAE	3025	3025	s_CS081 [23245]	GRANITE [23245]				MIOCENE [23245]					PLU					WR [23245]	59.84	0.67		15.02				6.52	6.2	3.87	0.12		3.4	2.48	0.28
[23245]	CONVERGENT MARGIN	LUZON ARC / LUZON ARC / NORTH BORNEO (SABAH) / MOUNT KINABALU PLUTON		6.0733	6.0733	116.558	116.558	SAE	0	0	s_SBK123 [23245]	GRANITE [23245]				MIOCENE [23245]					PLU					WR [23245]	64.04	0.53		14.81				5.04	4.86	2.81	0.09		3.89	2.61	0.2
[23245]	CONVERGENT MARGIN	LUZON ARC / LUZON ARC / NORTH BORNEO (SABAH) / MOUNT KINABALU PLUTON		6.064	6.064	116.567	116.567	SAE	3577	3577	s_CS011 C [23245]	GRANITE [23245]				MIOCENE [23245]					PLU					WR [23245]	64.4	0.52		14.53				4.35	4.68	2.74	0.07		4.28	2.71	0.23
[23245]	CONVERGENT MARGIN	LUZON ARC / LUZON ARC / NORTH BORNEO (SABAH) / MOUNT KINABALU PLUTON		6.064	6.064	116.57	116.57	SAE	3460	3460	s_CS028 [23245]	GRANITE [23245]				MIOCENE [23245]					PLU					WR [23245]	64.39	0.52		15.13				4.68	4.39	2.6	0.09		4.65	2.69	0.24
[23245]	CONVERGENT MARGIN	LUZON ARC / LUZON ARC / NORTH BORNEO (SABAH) / MOUNT KINABALU PLUTON		6.0766	6.0766	116.576	116.576	SAE	3918	3918	s_CS031 [23245]	GRANITE [23245]				MIOCENE [23245]					PLU					WR [23245]	63.59	0.52		15.12				4.89	5.25	2.32	0.1		3.86	2.78	0.26
[23245]	CONVERGENT MARGIN	LUZON ARC / LUZON ARC / NORTH BORNEO (SABAH) / MOUNT KINABALU PLUTON		6.0788	6.0788	116.581	116.581	SAE	3769	3769	s_CS066 [23245]	GRANITE [23245]				MIOCENE [23245]					PLU					WR [23245]	62.06	0.53		15.63				5.57	5.32	2.41	0.12		4.95	2.73	0.29
[23245]	CONVERGENT MARGIN	LUZON ARC / LUZON ARC / NORTH BORNEO (SABAH) / MOUNT KINABALU PLUTON		6.0943	6.0943	116.581	116.581	SAE	3657	3657	s_CS069 [23245]	GRANITE [23245]				MIOCENE [23245]					PLU					WR [23245]	64.01	0.55		15.3				5.22	3.85	2.82	0.11		4.51	2.21	0.23
[23245]	CONVERGENT MARGIN	LUZON ARC / LUZON ARC / NORTH BORNEO (SABAH) / MOUNT KINABALU PLUTON		6.0741	6.0741	116.579	116.579	SAE	4007	4007	s_CS072 [23245]	GRANITE [23245]				MIOCENE [23245]					PLU					WR [23245]	64.96	0.47		14.84				4.64	4.53	2.39	0.1		4.29	2.64	0.21
[23245]	CONVERGENT MARGIN	LUZON ARC / LUZON ARC / NORTH BORNEO (SABAH) / MOUNT KINABALU PLUTON		6.0589	6.0589	116.565	116.565	SAE	3241.9	3241.9	s_A089C [23245]	GRANITE [23245]				MIOCENE [23245]					PLU					WR [23245]	64.12	0.5		14.7				4.94	4.61	2.54	0.09		4.52	2.56	0.22
[23245]	CONVERGENT MARGIN	LUZON ARC / LUZON ARC / NORTH BORNEO (SABAH) / MOUNT KINABALU PLUTON		6.0729	6.0729	116.57	116.57	SAE	3488.96	3488.96	s_A128 [23245]	GRANITE [23245]				MIOCENE [23245]					PLU					WR [23245]	64.72	0.47		14.88				4.74	4.6	2.4	0.09		4.4	2.72	0.21
[23245]	CONVERGENT MARGIN	LUZON ARC / LUZON ARC / NORTH BORNEO (SABAH) / MOUNT KINABALU PLUTON		6.0705	6.0705	116.57	116.57	SAE	3611.29	3611.29	s_A129 [23245]	GRANITE [23245]				MIOCENE [23245]					PLU					WR [23245]	65.53	0.41		14.48				4.14	4.18	2.08	0.08		4.57	2.6	0.18
[23245]	CONVERGENT MARGIN	LUZON ARC / LUZON ARC / NORTH BORNEO (SABAH) / MOUNT KINABALU PLUTON		6.0684	6.0684	116.57	116.57	SAE	3767.98	3767.98	s_A131 [23245]	GRANITE [23245]				MIOCENE [23245]					PLU					WR [23245]	65.77	0.44		14.74				4.27	4.18	2.19	0.09		4.58	2.66	0.18
[23245]	CONVERGENT MARGIN	LUZON ARC / LUZON ARC / NORTH BORNEO (SABAH) / MOUNT KINABALU PLUTON		6.074	6.074	116.628	116.628	SAE	3007.82	3007.82	s_A236 [23245]	GRANITE [23245]				MIOCENE [23245]					PLU					WR [23245]	63.39	0.51		15.06				5.1	4.15	2.64	0.1		4.34	2.36	0.23
[23245]	CONVERGENT MARGIN	LUZON ARC / LUZON ARC / NORTH BORNEO (SABAH) / MOUNT KINABALU PLUTON		6.0738	6.0738	116.617	116.617	SAE	3126.3	3126.3	s_A237 [23245]	GRANITE [23245]				MIOCENE [23245]					PLU					WR [23245]	63.01	0.52		15.34				5.1	3.6	2.64	0.1		4.56	2.14	0.24
[23245]	CONVERGENT MARGIN	LUZON ARC / LUZON ARC / NORTH BORNEO (SABAH) / MOUNT KINABALU PLUTON		6.0791	6.0791	116.526	116.526	SAE	1886.21	1886.21	s_A282 [23245]	GRANITE [23245]				MIOCENE [23245]					PLU					WR [23245]	64.77	0.48		14.97				4.75	3.39	2.41	0.1		4.73	2.16	0.2
[23245]	CONVERGENT MARGIN	LUZON ARC / LUZON ARC / NORTH BORNEO (SABAH) / MOUNT KINABALU PLUTON		6.08	6.08	116.53	116.53	SAE	2150.33	2150.33	s_A285 [23245]	GRANITE [23245]				MIOCENE [23245]					PLU					WR [23245]	62.59	0.54		15.06				5.34	4.34	2.78	0.1		4.5	2.4	0.24
[23245]	CONVERGENT MARGIN	LUZON ARC / LUZON ARC / NORTH BORNEO (SABAH) / MOUNT KINABALU PLUTON		6.0798	6.0798	116.535	116.535	SAE	2443.77	2443.77	s_A286 [23245]	GRANITE [23245]				MIOCENE [23245]					PLU					WR [23245]	64.22	0.49		15.1				4.78	3.76	2.47	0.1		4.54	2.32	0.21
[23245]	CONVERGENT MARGIN	LUZON ARC / LUZON ARC / NORTH BORNEO (SABAH) / MOUNT KINABALU PLUTON		6.088	6.088	116.578	116.578	SAE	3767	3767	s_CS033 [23245]	GRANITE [23245]				MIOCENE [23245]					PLU					WR [23245]	64.06	0.48		14.76				5.04	4.73	2.17	0.11		5.03	2.77	0.25
[23245]	CONVERGENT MARGIN	LUZON ARC / LUZON ARC / NORTH BORNEO (SABAH) / MOUNT KINABALU PLUTON		6.0705	6.0705	116.565	116.565	SAE	3946.06	3946.06	s_A093 [23245]	GRANITE [23245]				MIOCENE [23245]					PLU					WR [23245]	64.63	0.54		14.7				4.72	4.21	2.6	0.09		4.29	2.41	0.22
[23245]	CONVERGENT MARGIN	LUZON ARC / LUZON ARC / NORTH BORNEO (SABAH) / MOUNT KINABALU PLUTON		6.0747	6.0747	116.57	116.57	SAE	3389.22	3389.22	s_A127 [23245]	GRANITE [23245]				MIOCENE [23245]					PLU					WR [23245]	63.08	0.49		15.16				4.95	5.01	2.3	0.1		4.39	2.76	0.24
[23245]	CONVERGENT MARGIN	LUZON ARC / LUZON ARC / NORTH BORNEO (SABAH) / MOUNT KINABALU PLUTON		6.0819	6.0819	116.578	116.578	SAE	3805.71	3805.71	s_A145 [23245]	GRANITE [23245]				MIOCENE [23245]					PLU					WR [23245]	62.56	0.52		15.32				5.03	5.08	2.41	0.1		4.84	2.62	0.25
[23245]	CONVERGENT MARGIN	LUZON ARC / LUZON ARC / NORTH BORNEO (SABAH) / MOUNT KINABALU PLUTON		6.0665	6.0665	116.564	116.564	SAE	3755.96	3755.96	s_A079 [23245]	GRANITE [23245]				MIOCENE [23245]					PLU					WR [23245]	64.34	0.57		14.89				4.85	4.38	2.75	0.09		4.26	2.43	0.23
[23245]	CONVERGENT MARGIN	LUZON ARC / LUZON ARC / NORTH BORNEO (SABAH) / MOUNT KINABALU PLUTON		6.0565	6.0565	116.565	116.565	SAE	0	0	s_SBK128 [23245]	GRANITE [23245]				MIOCENE [23245]				PORPHYRITIC [23245]	PLU					WR [23245]	64.25	0.52		14.55				5.14	4.6	2.4	0.1		4.98	2.65	0.27
[23245]	CONVERGENT MARGIN	LUZON ARC / LUZON ARC / NORTH BORNEO (SABAH) / MOUNT KINABALU PLUTON		6.0514	6.0514	116.564	116.564	SAE	0	0	s_SBK130 [23245]	GRANITE [23245]				MIOCENE [23245]				PORPHYRITIC [23245]	PLU					WR [23245]	66.53	0.45		14.84				4.48	3.45	1.96	0.09		4.97	2.08	0.22
[23245]	CONVERGENT MARGIN	LUZON ARC / LUZON ARC / NORTH BORNEO (SABAH) / MOUNT KINABALU PLUTON		6.0638	6.0638	116.574	116.574	SAE	3508.18	3508.18	s_A155 [23245]	GRANITE [23245]				MIOCENE [23245]				PORPHYRITIC [23245]	PLU					WR [23245]	64.46	0.47		14.49				4.76	4.41	2.13	0.1		4.87	2.73	0.24
[23245]	CONVERGENT MARGIN	LUZON ARC / LUZON ARC / NORTH BORNEO (SABAH) / MOUNT KINABALU PLUTON		6.0734	6.0734	116.584	116.584	SAE	3888.38	3888.38	s_A162 [23245]	GRANITE [23245]				MIOCENE [23245]				PORPHYRITIC [23245]	PLU					WR [23245]	63.17	0.5		14.7				5.09	4.7	2.44	0.1		4.92	2.67	0.25
[23245]	CONVERGENT MARGIN	LUZON ARC / LUZON ARC / NORTH BORNEO (SABAH) / MOUNT KINABALU PLUTON		6.0747	6.0747	116.57	116.57	SAE	3389.22	3389.22	s_A127 [23245]	GRANITE [23245]				MIOCENE [23245]					PLU					WR [23245]	63.08	0.49		15.16				4.95	5.01	2.3	0.1		4.39	2.76	0.24
[23245]	CONVERGENT MARGIN	LUZON ARC / LUZON ARC / NORTH BORNEO (SABAH) / MOUNT KINABALU PLUTON		6.0819	6.0819	116.578	116.578	SAE	3805.71	3805.71	s_A145 [23245]	GRANITE [23245]				MIOCENE [23245]					PLU					WR [23245]	62.56	0.52		15.32				5.03	5.08	2.41	0.1		4.84	2.62	0.25
[23245]	CONVERGENT MARGIN	LUZON ARC / LUZON ARC / NORTH BORNEO (SABAH) / MOUNT KINABALU PLUTON		6.0665	6.0665	116.564	116.564	SAE	3755.96	3755.96	s_A079 [23245]	GRANITE [23245]				MIOCENE [23245]					PLU					WR [23245]	64.34	0.57		14.89				4.85	4.38	2.75	0.09		4.26	2.43	0.23
[23245]	CONVERGENT MARGIN	LUZON ARC / LUZON ARC / NORTH BORNEO (SABAH) / MOUNT KINABALU PLUTON		6.0565	6.0565	116.565	116.565	SAE	0	0	s_SBK128 [23245]	GRANITE [23245]				MIOCENE [23245]				PORPHYRITIC [23245]	PLU					WR [23245]	64.25	0.52		14.55				5.14	4.6	2.4	0.1		4.98	2.65	0.27
[23245]	CONVERGENT MARGIN	LUZON ARC / LUZON ARC / NORTH BORNEO (SABAH) / MOUNT KINABALU PLUTON		6.0514	6.0514	116.564	116.564	SAE	0	0	s_SBK130 [23245]	GRANITE [23245]				MIOCENE [23245]				PORPHYRITIC [23245]	PLU					WR [23245]	66.53	0.45		14.84				4.48	3.45	1.96	0.09		4.97	2.08	0.22
[23245]	CONVERGENT MARGIN	LUZON ARC / LUZON ARC / NORTH BORNEO (SABAH) / MOUNT KINABALU PLUTON		6.0555	6.0555	116.565	116.565	SAE	3096	3096	s_CS027 [23245]	GRANITE [23245]				MIOCENE [23245]				PORPHYRITIC [23245]	PLU					WR [23245]	66.11	0.45		14.71				4.08	3.84	2.02	0.07		5.3	2.43	0.22
[23245]	CONVERGENT MARGIN	LUZON ARC / LUZON ARC / NORTH BORNEO (SABAH) / MOUNT KINABALU PLUTON		6.0638	6.0638	116.574	116.574	SAE	3508.18	3508.18	s_A155 [23245]	GRANITE [23245]				MIOCENE [23245]				PORPHYRITIC [23245]	PLU					WR [23245]	64.46	0.47		14.49				4.76	4.41	2.13	0.1		4.87	2.73	0.24
[23245]	CONVERGENT MARGIN	LUZON ARC / LUZON ARC / NORTH BORNEO (SABAH) / MOUNT KINABALU PLUTON		6.0734	6.0734	116.584	116.584	SAE	3888.38	3888.38	s_A162 [23245]	GRANITE [23245]				MIOCENE [23245]				PORPHYRITIC [23245]	PLU					WR [23245]	63.17	0.5		14.7				5.09	4.7	2.44	0.1		4.92	2.67	0.25
[23245]	CONVERGENT MARGIN	LUZON ARC / LUZON ARC / NORTH BORNEO (SABAH) / MOUNT KINABALU PLUTON		6.0665	6.0665	116.582	116.582	SAE	3769	3769	s_A152 [23245]	GRANITE [23245]				MIOCENE [23245]				PORPHYRITIC [23245]	PLU					WR [23245]	63.61	0.51		14.45				5.12	4.6	2.41	0.11		4.82	2.66	0.25
[23245]	CONVERGENT MARGIN	LUZON ARC / LUZON ARC / NORTH BORNEO (SABAH) / MOUNT KINABALU PLUTON		6.0814	6.0814	116.587	116.587	SAE	3332	3332	s_A167 [23245]	GRANITE [23245]				MIOCENE [23245]				PORPHYRITIC [23245]	PLU					WR [23245]	64.87	0.48		14.36				4.8	4.4	2.38	0.11		4.7	2.51	0.23
[23245]	CONVERGENT MARGIN	LUZON ARC / LUZON ARC / NORTH BORNEO (SABAH) / MOUNT KINABALU PLUTON		6.0793	6.0793	116.591	116.591	SAE	3513	3513	s_A170 [23245]	GRANITE [23245]				MIOCENE [23245]				PORPHYRITIC [23245]	PLU					WR [23245]	63.32	0.52		14.55				5.16	4.7	2.48	0.11		4.81	2.56	0.25
[23245]	CONVERGENT MARGIN	LUZON ARC / LUZON ARC / NORTH BORNEO (SABAH) / MOUNT KINABALU PLUTON		6.08	6.08	116.6	116.6	SAE	3133	3133	s_A172 [23245]	GRANITE [23245]				MIOCENE [23245]				PORPHYRITIC [23245]	PLU					WR [23245]	62.37	0.52		15.1				5.18	4.88	2.35	0.11		4.8	2.76	0.26
[23245]	CONVERGENT MARGIN	LUZON ARC / LUZON ARC / NORTH BORNEO (SABAH) / MOUNT KINABALU PLUTON		6.0723	6.0723	116.601	116.601	SAE	3413	3413	s_A173 [23245]	GRANITE [23245]				MIOCENE [23245]				PORPHYRITIC [23245]	PLU					WR [23245]	63.01	0.47		15.43				4.72	3.96	2.19	0.1		5.13	2.64	0.23
[23245]	CONVERGENT MARGIN	LUZON ARC / LUZON ARC / NORTH BORNEO (SABAH) / MOUNT KINABALU PLUTON		6.0494	6.0494	116.589	116.589	SAE	2715	2715	s_A190 [23245]	GRANITE [23245]				MIOCENE [23245]				PORPHYRITIC [23245]	PLU					WR [23245]	60.38	0.53		15.18				5.87	5.58	2.58	0.12		4.82	2.76	0.31
[23245]	CONVERGENT MARGIN	LUZON ARC / LUZON ARC / NORTH BORNEO (SABAH) / MOUNT KINABALU PLUTON		6.0733	6.0733	116.614	116.614	SAE	3134	3134	s_A241 [23245]	GRANITE [23245]				MIOCENE [23245]				PORPHYRITIC [23245]	PLU					WR [23245]	63.77	0.49		14.91				5.01	4.56	2.24	0.11		4.71	2.72	0.24
[23245]	CONVERGENT MARGIN	LUZON ARC / LUZON ARC / NORTH BORNEO (SABAH) / MOUNT KINABALU PLUTON		6.0595	6.0595	116.594	116.594	SAE	2393	2393	s_CS055 [23245]	GRANITE [23245]				MIOCENE [23245]				PORPHYRITIC [23245]	PLU					WR [23245]	64.04	0.48		15.19				4.4	4.54	2.1	0.08		4.67	2.8	0.22
[23245]	CONVERGENT MARGIN	LUZON ARC / LUZON ARC / NORTH BORNEO (SABAH) / MOUNT KINABALU PLUTON		6.0595	6.0595	116.594	116.594	SAE	2393	2393	s_CS056 [23245]	GRANITE [23245]				MIOCENE [23245]				PORPHYRITIC [23245]	PLU					WR [23245]	64.54	0.5		15.52				4.37	3.37	2.03	0.07		6.16	2.5	0.24
[23245]	CONVERGENT MARGIN	LUZON ARC / LUZON ARC / NORTH BORNEO (SABAH) / MOUNT KINABALU PLUTON		6.13202	6.13202	116.57	116.57	SAE	2239	2239	s_A221 [23245]	QUARTZITE [23245]				MIOCENE [23245]					MET					WR [23245]	77.95	0.51		10.62				4.15	0.03	1.59	0.05		2.03	0.21	0.06
[23245]	CONVERGENT MARGIN	LUZON ARC / LUZON ARC / NORTH BORNEO (SABAH) / MOUNT KINABALU PLUTON		6.03124	6.03124	116.548	116.548	SAE	1874	1874	s_A291 [23245]	SANDSTONE [23245]				MIOCENE [23245]					SED					WR [23245]	83.81	0.46		8.4				1.75	0	0.64	0.01		1.03	1.79	0.07
[23245]	CONVERGENT MARGIN	LUZON ARC / LUZON ARC / NORTH BORNEO (SABAH) / MOUNT KINABALU PLUTON		6.07055	6.07055	116.564	116.564	SAE	3968	3968	s_A098 [23245]	TEPHRITE, LEUCITE [23245]				MIOCENE [23245]					VOL					WR [23245]	83.42	0.2		8.08				1.26	1.9	0.99	0.01		1.49	1.37	0.04
[23245]	CONVERGENT MARGIN	LUZON ARC / LUZON ARC / NORTH BORNEO (SABAH) / MOUNT KINABALU PLUTON		6	6	116.5	116.5	SAE			s_A049 [23245]	GRANODIORITE [23245]				MIOCENE [23245]					PLU					WR [23245]
[23245]	CONVERGENT MARGIN	LUZON ARC / LUZON ARC / NORTH BORNEO (SABAH) / MOUNT KINABALU PLUTON		6	6	116.5	116.5	SAE			s_SBK122 [23245]	GRANITE [23245]				MIOCENE [23245]					PLU					WR [23245]
[23245]	CONVERGENT MARGIN	LUZON ARC / LUZON ARC / NORTH BORNEO (SABAH) / MOUNT KINABALU PLUTON		6	6	116.5	116.5	SAE			s_A290B [23245]	GRANITE [23245]				MIOCENE [23245]				PORPHYRITIC [23245]	PLU					WR [23245]
[23245]	CONVERGENT MARGIN	LUZON ARC / LUZON ARC / NORTH BORNEO (SABAH) / MOUNT KINABALU PLUTON		6	6	116.5	116.5	SAE			s_A198 [23245]	GRANITE [23245]				MIOCENE [23245]				PORPHYRITIC [23245]	PLU					WR [23245]
[23245]	CONVERGENT MARGIN	LUZON ARC / LUZON ARC / NORTH BORNEO (SABAH) / MOUNT KINABALU PLUTON		6	6	116.5	116.5	SAE			s_A241 [23245]	GRANITE [23245]				MIOCENE [23245]				PORPHYRITIC [23245]	PLU					WR [23245]
[6977]	CONVERGENT MARGIN	LUZON ARC / LUZON ARC / LUZON / MAYON		13.25	13.25	123.7	123.7	SAE			s_1814 [6977]	NOT GIVEN [6977]								PORPHYRITIC [6977]	VOL					WR [6977]	54.45	0.82		18.03				7.95	8.38	4.1	0.19		1.02	3.44	0.29
[6977]	CONVERGENT MARGIN	LUZON ARC / LUZON ARC / LUZON / MAYON		13.25	13.25	123.7	123.7	SAE			s_1881-1882 [6977]	NOT GIVEN [6977]								PORPHYRITIC [6977]	VOL					WR [6977]	52.69	0.74		18.81				8.03	9.3	4.78	0.17		0.88	3.29	0.22
[6977]	CONVERGENT MARGIN	LUZON ARC / LUZON ARC / LUZON / MAYON		13.25	13.25	123.7	123.7	SAE			s_1885-1887(A) [6977]	NOT GIVEN [6977]								PORPHYRITIC [6977]	VOL					WR [6977]	51.95	0.61		19.05				7.82	9.52	4.6	0.16		1.01	3.42
[6977]	CONVERGENT MARGIN	LUZON ARC / LUZON ARC / LUZON / MAYON		13.25	13.25	123.7	123.7	SAE			s_1885-1887(B) [6977]	NOT GIVEN [6977]								PORPHYRITIC [6977]	VOL					WR [6977]	52.88	0.78		18.7				7.98	9.24	4.67	0.18		0.9	3.25	0.24
[6977]	CONVERGENT MARGIN	LUZON ARC / LUZON ARC / LUZON / MAYON		13.25	13.25	123.7	123.7	SAE			s_1885-1887(D) [6977]	NOT GIVEN [6977]								PORPHYRITIC [6977]	VOL					WR [6977]	53	0.77		18.65				8.06	9.38	4.62	0.19		0.89	3.4	0.25
[6977]	CONVERGENT MARGIN	LUZON ARC / LUZON ARC / LUZON / MAYON		13.25	13.25	123.7	123.7	SAE			s_1885-1887(E) [6977]	NOT GIVEN [6977]								PORPHYRITIC [6977]	VOL					WR [6977]	52.56	0.77		18.64				8.06	9.37	4.6	0.17		0.87	3.28	0.26
[6977]	CONVERGENT MARGIN	LUZON ARC / LUZON ARC / LUZON / MAYON		13.25	13.25	123.7	123.7	SAE			s_1897 [6977]	NOT GIVEN [6977]								PORPHYRITIC [6977]	VOL					WR [6977]	53.12	0.75		18.4				7.78	9	4.35	0.17		1	3.31	0.28
[6977]	CONVERGENT MARGIN	LUZON ARC / LUZON ARC / LUZON / MAYON		13.25	13.25	123.7	123.7	SAE			s_1938 [6977]	NOT GIVEN [6977]								PORPHYRITIC [6977]	VOL					WR [6977]	55.25	0.71		18.25				7.32	8.35	4.02	0.18		1.16	3.64	0.29
[6977]	CONVERGENT MARGIN	LUZON ARC / LUZON ARC / LUZON / MAYON		13.25	13.25	123.7	123.7	SAE			s_1993 [6977]	NOT GIVEN [6977]								PORPHYRITIC [6977]	VOL					WR [6977]	54.66	0.75		18.78				7.53	8.32	4.18	0.15		1.13	3.42	0.3
[6977]	CONVERGENT MARGIN	LUZON ARC / LUZON ARC / LUZON / MAYON		13.25	13.25	123.7	123.7	SAE			s_MM6 [6977]	NOT GIVEN [6977]								PORPHYRITIC [6977]	VOL					WR [6977]	56.17	0.64		17.91				7.05	7.93	3.79	0.17		1.11	3.36	0.23
[6977]	CONVERGENT MARGIN	LUZON ARC / LUZON ARC / LUZON / MAYON		13.25	13.25	123.7	123.7	SAE			s_BO23 [6977]	NOT GIVEN [6977]								PORPHYRITIC [6977]	VOL					WR [6977]	54.9	0.74		18.09				7.62	8.34	3.98	0.18		1.17	3.49	0.25
[6977]	CONVERGENT MARGIN	LUZON ARC / LUZON ARC / LUZON / MAYON		13.25	13.25	123.7	123.7	SAE			s_BO32 [6977]	NOT GIVEN [6977]								PORPHYRITIC [6977]	VOL					WR [6977]	53.17	0.77		18.55				7.94	9.15	4.61	0.18		0.95	3.4	0.25
[6977]	CONVERGENT MARGIN	LUZON ARC / LUZON ARC / LUZON / MAYON		13.25	13.25	123.7	123.7	SAE			s_BO-7A [6977]	NOT GIVEN [6977]								PORPHYRITIC [6977]	VOL					WR [6977]	53.24	0.77		18.58				7.88	9.16	4.46	0.16		0.94	3.29	0.29
[6977]	CONVERGENT MARGIN	LUZON ARC / LUZON ARC / LUZON / MAYON		13.25	13.25	123.7	123.7	SAE			s_AN-1C [6977]	NOT GIVEN [6977]								PORPHYRITIC [6977]	VOL					WR [6977]	54.12	0.81		17.9				7.94	8.33	3.92	0.18		1.09	3.81	0.3
[6977]	CONVERGENT MARGIN	LUZON ARC / LUZON ARC / LUZON / MAYON		13.25	13.25	123.7	123.7	SAE			s_MM11 [6977]	NOT GIVEN [6977]								PORPHYRITIC [6977]	VOL					WR [6977]	54.61	0.77		18.09				7.34	8.37	3.97	0.17		1.07	3.56	0.26
[6977]	CONVERGENT MARGIN	LUZON ARC / LUZON ARC / LUZON / MAYON		13.25	13.25	123.7	123.7	SAE			s_Q8 [6977]	NOT GIVEN [6977]								PORPHYRITIC [6977]	VOL					WR [6977]	52.58	0.74		19.03				7.77	8.56	4.47	0.16		1.03	3.67	0.23
[6977]	CONVERGENT MARGIN	LUZON ARC / LUZON ARC / LUZON / MAYON		13.25	13.25	123.7	123.7	SAE			s_SD38 [6977]	NOT GIVEN [6977]								PORPHYRITIC [6977]	VOL					WR [6977]	53.24	0.73		18.52				7.96	8.95	4.57	0.17		0.91	3.22	0.24
[6977]	CONVERGENT MARGIN	LUZON ARC / LUZON ARC / LUZON / MAYON		13.25	13.25	123.7	123.7	SAE			s_SV35 [6977]	NOT GIVEN [6977]								PORPHYRITIC [6977]	VOL					WR [6977]	51.99	0.78		18.75				8.02	9.04	5.15	0.17		0.84	3.29	0.24
[6977]	CONVERGENT MARGIN	LUZON ARC / LUZON ARC / LUZON / MAYON		13.25	13.25	123.7	123.7	SAE			s_BO28 [6977]	NOT GIVEN [6977]								PORPHYRITIC [6977]	VOL					WR [6977]	55.95	0.73		18.42				7.23	8.08	3.88	0.16		1.07	3.59	0.28
[6977]	CONVERGENT MARGIN	LUZON ARC / LUZON ARC / LUZON / MAYON		13.25	13.25	123.7	123.7	SAE			s_MI39 [6977]	NOT GIVEN [6977]								PORPHYRITIC [6977]	VOL					WR [6977]	52.86	0.74		18.47				8.13	9.26	4.82	0.17		0.81	3.09	0.22
[6977]	CONVERGENT MARGIN	LUZON ARC / LUZON ARC / LUZON / MAYON		13.25	13.25	123.7	123.7	SAE			s_AN4 [6977]	NOT GIVEN [6977]								PORPHYRITIC [6977]	VOL					WR [6977]	57.02	0.65		18.26				6.48	6.81	3.26	0.14		1.46	4	0.27
[6977]	CONVERGENT MARGIN	LUZON ARC / LUZON ARC / LUZON / MAYON		13.25	13.25	123.7	123.7	SAE			s_SD39 [6977]	NOT GIVEN [6977]								PORPHYRITIC [6977]	VOL					WR [6977]	53.89	0.79		18.84				7.41	8.37	4.38	0.16		1.15	3.81	0.28
[6977]	CONVERGENT MARGIN	LUZON ARC / LUZON ARC / LUZON / MAYON		13.25	13.25	123.7	123.7	SAE			s_LIGNON1 [6977]	NOT GIVEN [6977]								PORPHYRITIC [6977]	VOL					WR [6977]	51.08	0.86		16.62				8.08	8.86	7.7	0.17		1.26	3.01	0.39
[6977]	CONVERGENT MARGIN	LUZON ARC / LUZON ARC / LUZON / MAYON		13.25	13.25	123.7	123.7	SAE			s_PAC8 [6977]	NOT GIVEN [6977]								PORPHYRITIC [6977]	VOL					WR [6977]	49.4	0.92		15.95				8.28	10.23	9	0.18		1.46	2.8	0.45
[6977]	CONVERGENT MARGIN	LUZON ARC / LUZON ARC / LUZON / MAYON		13.25	13.25	123.7	123.7	SAE			s_1814 [6977]	NOT GIVEN [6977]								PORPHYRITIC [6977]	VOL					WR [6977]
[6977]	CONVERGENT MARGIN	LUZON ARC / LUZON ARC / LUZON / MAYON		13.25	13.25	123.7	123.7	SAE			s_1881-1882 [6977]	NOT GIVEN [6977]								PORPHYRITIC [6977]	VOL					WR [6977]
[6977]	CONVERGENT MARGIN	LUZON ARC / LUZON ARC / LUZON / MAYON		13.25	13.25	123.7	123.7	SAE			s_1938 [6977]	NOT GIVEN [6977]								PORPHYRITIC [6977]	VOL					WR [6977]
[6977]	CONVERGENT MARGIN	LUZON ARC / LUZON ARC / LUZON / MAYON		13.25	13.25	123.7	123.7	SAE			s_1938_LEACHED [6977]	NOT GIVEN [6977]								PORPHYRITIC [6977]	VOL					WR [6977]
[6977]	CONVERGENT MARGIN	LUZON ARC / LUZON ARC / LUZON / MAYON		13.25	13.25	123.7	123.7	SAE			s_1993 [6977]	NOT GIVEN [6977]								PORPHYRITIC [6977]	VOL					WR [6977]
[6977]	CONVERGENT MARGIN	LUZON ARC / LUZON ARC / LUZON / MAYON		13.25	13.25	123.7	123.7	SAE			s_Q8 [6977]	NOT GIVEN [6977]								PORPHYRITIC [6977]	VOL					WR [6977]
[6977]	CONVERGENT MARGIN	LUZON ARC / LUZON ARC / LUZON / MAYON		13.25	13.25	123.7	123.7	SAE			s_Q8 [6977]	NOT GIVEN [6977]								PORPHYRITIC [6977]	VOL					WR [6977]
[6977]	CONVERGENT MARGIN	LUZON ARC / LUZON ARC / LUZON / MAYON		13.25	13.25	123.7	123.7	SAE			s_SD38 [6977]	NOT GIVEN [6977]								PORPHYRITIC [6977]	VOL					WR [6977]
[6977]	CONVERGENT MARGIN	LUZON ARC / LUZON ARC / LUZON / MAYON		13.25	13.25	123.7	123.7	SAE			s_SD38 [6977]	NOT GIVEN [6977]								PORPHYRITIC [6977]	VOL					WR [6977]
[6977]	CONVERGENT MARGIN	LUZON ARC / LUZON ARC / LUZON / MAYON		13.25	13.25	123.7	123.7	SAE			s_SV35 [6977]	NOT GIVEN [6977]								PORPHYRITIC [6977]	VOL					WR [6977]
[6977]	CONVERGENT MARGIN	LUZON ARC / LUZON ARC / LUZON / MAYON		13.25	13.25	123.7	123.7	SAE			s_MI39 [6977]	NOT GIVEN [6977]								PORPHYRITIC [6977]	VOL					WR [6977]
[6977]	CONVERGENT MARGIN	LUZON ARC / LUZON ARC / LUZON / MAYON		13.25	13.25	123.7	123.7	SAE			s_MI39_LEACHED [6977]	NOT GIVEN [6977]								PORPHYRITIC [6977]	VOL					WR [6977]
[6977]	CONVERGENT MARGIN	LUZON ARC / LUZON ARC / LUZON / MAYON		13.25	13.25	123.7	123.7	SAE			s_AN4 [6977]	NOT GIVEN [6977]								PORPHYRITIC [6977]	VOL					WR [6977]
[6977]	CONVERGENT MARGIN	LUZON ARC / LUZON ARC / LUZON / MAYON		13.25	13.25	123.7	123.7	SAE			s_SD39 [6977]	NOT GIVEN [6977]								PORPHYRITIC [6977]	VOL					WR [6977]
[6977]	CONVERGENT MARGIN	LUZON ARC / LUZON ARC / LUZON / MAYON		13.25	13.25	123.7	123.7	SAE			s_LIGNON1 [6977]	NOT GIVEN [6977]								PORPHYRITIC [6977]	VOL					WR [6977]
[6977]	CONVERGENT MARGIN	LUZON ARC / LUZON ARC / LUZON / MAYON		13.25	13.25	123.7	123.7	SAE			s_PAC8 [6977]	NOT GIVEN [6977]								PORPHYRITIC [6977]	VOL					WR [6977]
[7044]	CONVERGENT MARGIN	LUZON ARC / LUZON ARC / CAMIGUIN / MOUNT BUTAY		9.1	9.1	125.2	125.2	SAE			s_B002 [7044]	NOT GIVEN [7044]									VOL					WR [7044]	58.66	0.61		18.19				6.57	7.27	3.66	0.14		1.18	3.78	0.27
[7044]	CONVERGENT MARGIN	LUZON ARC / LUZON ARC / CAMIGUIN / MOUNT BUTAY		9.1	9.1	125.2	125.2	SAE			s_B003 [7044]	NOT GIVEN [7044]									VOL					WR [7044]	63.12	0.52		17.26				5.38	5.93	1.85	0.14		1.94	4.54	0.14
[7044]	CONVERGENT MARGIN	LUZON ARC / LUZON ARC / CAMIGUIN / MOUNT BUTAY		9.1	9.1	125.2	125.2	SAE			s_B005 [7044]	NOT GIVEN [7044]									VOL					WR [7044]	60.74	0.52		18.09				6.04	5.97	2.7	0.14		2.03	4.16	0.29
[7044]	CONVERGENT MARGIN	LUZON ARC / LUZON ARC / CAMIGUIN / MOUNT BUTAY		9.1	9.1	125.2	125.2	SAE			s_B006 [7044]	NOT GIVEN [7044]									VOL					WR [7044]	52.41	0.78		18.14				8.62	9.78	5.07	0.16		1.05	3.47	0.23
[7044]	CONVERGENT MARGIN	LUZON ARC / LUZON ARC / CAMIGUIN / MOUNT BUTAY		9.1	9.1	125.2	125.2	SAE			s_B007 [7044]	NOT GIVEN [7044]									VOL					WR [7044]	58.2	0.65		18.21				6.6	7.62	3.88	0.13		1.31	3.91	0.24
[7044]	CONVERGENT MARGIN	LUZON ARC / LUZON ARC / CAMIGUIN / MOUNT BUTAY		9.1	9.1	125.2	125.2	SAE			s_B009 [7044]	NOT GIVEN [7044]									VOL					WR [7044]	51.66	1.28		16.44				8.78	9.35	6.86	0.17		1.28	3.48	0.4
[7044]	CONVERGENT MARGIN	LUZON ARC / LUZON ARC / CAMIGUIN / MOUNT BUTAY		9.1	9.1	125.2	125.2	SAE			s_B014 [7044]	NOT GIVEN [7044]									VOL					WR [7044]	51.56	0.8		18.69				8.92	10.72	5.37	0.17		0.98	2.97	0.23
[7044]	CONVERGENT MARGIN	LUZON ARC / LUZON ARC / CAMIGUIN / MOUNT BUTAY		9.1	9.1	125.2	125.2	SAE			s_B015 [7044]	NOT GIVEN [7044]									VOL					WR [7044]	63.9	0.42		18.11				4.86	5.13	2.34	0.11		1.94	3.97	0.21
[7044]	CONVERGENT MARGIN	LUZON ARC / LUZON ARC / CAMIGUIN / MOUNT BUTAY		9.1	9.1	125.2	125.2	SAE			s_B016 [7044]	NOT GIVEN [7044]									VOL					WR [7044]	48.6	1.04		16.36				9.99	11.48	10.03	0.18		0.86	2.74	0.25
[7044]	CONVERGENT MARGIN	LUZON ARC / LUZON ARC / CAMIGUIN / MOUNT BUTAY		9.1	9.1	125.2	125.2	SAE			s_B017 [7044]	NOT GIVEN [7044]									VOL					WR [7044]	65.25	0.37		17.06				3.93	4.75	1.75	0.13		2.47	3.92	0.23
[7044]	CONVERGENT MARGIN	LUZON ARC / LUZON ARC / CAMIGUIN / MOUNT BUTAY		9.1	9.1	125.2	125.2	SAE			s_B018 [7044]	NOT GIVEN [7044]									VOL					WR [7044]	53.57	1.13		18.37				7.71	6.58	5.63	0.14		1.61	3.28	0.46
[7044]	CONVERGENT MARGIN	LUZON ARC / LUZON ARC / CAMIGUIN / MOUNT BUTAY		9.1	9.1	125.2	125.2	SAE			s_C001 [7044]	NOT GIVEN [7044]									VOL					WR [7044]	65.04	0.39		16.08				4.33	4.99	2.29	0.13		2.3	3.78	0.09
[7044]	CONVERGENT MARGIN	LUZON ARC / LUZON ARC / CAMIGUIN / MOUNT BUTAY		9.1	9.1	125.2	125.2	SAE			s_C002 [7044]	NOT GIVEN [7044]									VOL					WR [7044]	55.76	0.95		16.78				6.23	8.1	5.16	0.12		2.06	3.7	0.5
[7044]	CONVERGENT MARGIN	LUZON ARC / LUZON ARC / CAMIGUIN / MOUNT BUTAY		9.1	9.1	125.2	125.2	SAE			s_C006 [7044]	NOT GIVEN [7044]									VOL					WR [7044]	64.21	0.34		16.92				3.75	4.66	1.57	0.15		2.48	4.82	0.23
[7044]	CONVERGENT MARGIN	LUZON ARC / LUZON ARC / CAMIGUIN / MOUNT BUTAY		9.1	9.1	125.2	125.2	SAE			s_C008 [7044]	NOT GIVEN [7044]									VOL					WR [7044]	66.96	0.36		16.24				3.7	4.36	1.99	0.11		2.47	4.18	0.06
[7044]	CONVERGENT MARGIN	LUZON ARC / LUZON ARC / CAMIGUIN / MOUNT BUTAY		9.1	9.1	125.2	125.2	SAE			s_C011 [7044]	GABBRO [7044]									PLU					WR [7044]	44.77	0.14		21.93				7.23	14.98	9.22	0.13		0.09	1.32	0.02
[7044]	CONVERGENT MARGIN	LUZON ARC / LUZON ARC / CAMIGUIN / MOUNT GINSILIBAN		9.1	9.1	125.2	125.2	SAE			s_G001 [7044]	NOT GIVEN [7044]									VOL					WR [7044]	61.31	0.51		18.38				5.52	6.83	3.12	0.13		1.09	3.64	0.22
[7044]	CONVERGENT MARGIN	LUZON ARC / LUZON ARC / CAMIGUIN / MOUNT GINSILIBAN		9.1	9.1	125.2	125.2	SAE			s_G004 [7044]	NOT GIVEN [7044]									VOL					WR [7044]	59.18	0.59		18.38				6.53	7.56	3.73	0.14		1.25	3.44	0.27
[7044]	CONVERGENT MARGIN	LUZON ARC / LUZON ARC / CAMIGUIN / MOUNT GINSILIBAN		9.1	9.1	125.2	125.2	SAE			s_G006 [7044]	NOT GIVEN [7044]									VOL					WR [7044]	61.05	0.49		17.99				5.54	6.13	2.88	0.11		1.28	4.68	0.23
[7044]	CONVERGENT MARGIN	LUZON ARC / LUZON ARC / CAMIGUIN / MOUNT MAMBAJAO		9.1	9.1	125.2	125.2	SAE			s_M011 [7044]	NOT GIVEN [7044]									VOL					WR [7044]	58.51	0.73		17.65				6.19	7.18	3.64	0.12		1.68	5.07	0.26
[7044]	CONVERGENT MARGIN	LUZON ARC / LUZON ARC / CAMIGUIN / MOUNT MAMBAJAO		9.1	9.1	125.2	125.2	SAE			s_M021 [7044]	NOT GIVEN [7044]									VOL					WR [7044]	58.98	0.61		18.04				5.99	7.04	3.17	0.13		1.57	4.16	0.26
[7044]	CONVERGENT MARGIN	LUZON ARC / LUZON ARC / CAMIGUIN / MOUNT MAMBAJAO		9.1	9.1	125.2	125.2	SAE			s_M022 [7044]	NOT GIVEN [7044]									VOL					WR [7044]	60.53	0.73		17.37				5.88	6.31	3.35	0.12		1.81	4.37	0.31
[7044]	CONVERGENT MARGIN	LUZON ARC / LUZON ARC / CAMIGUIN / MOUNT MAMBAJAO		9.1	9.1	125.2	125.2	SAE			s_M029 [7044]	NOT GIVEN [7044]									VOL					WR [7044]	58.3	0.67		17.42				5.86	7.03	3.23	0.13		1.65	4.26	0.28
[7044]	CONVERGENT MARGIN	LUZON ARC / LUZON ARC / CAMIGUIN / MOUNT MAMBAJAO		9.1	9.1	125.2	125.2	SAE			s_M041 [7044]	NOT GIVEN [7044]									VOL					WR [7044]	55.86	0.85		17.51				7.45	8.06	5.18	0.15		1.53	3.73	0.31
[7044]	CONVERGENT MARGIN	LUZON ARC / LUZON ARC / CAMIGUIN / MOUNT MAMBAJAO		9.1	9.1	125.2	125.2	SAE			s_M043 [7044]	NOT GIVEN [7044]									VOL					WR [7044]	60.38	0.63		17.94				5.83	6.01	3.09	0.14		1.79	4.17	0.22
[7044]	CONVERGENT MARGIN	LUZON ARC / LUZON ARC / CAMIGUIN / MOUNT MAMBAJAO		9.1	9.1	125.2	125.2	SAE			s_M054 [7044]	NOT GIVEN [7044]									VOL					WR [7044]	58.15	0.73		17.95				6.14	6.98	3.58	0.14		2.02	3.88	0.36
[7044]	CONVERGENT MARGIN	LUZON ARC / LUZON ARC / CAMIGUIN / MOUNT HIBOK-HIBOK		9.1	9.1	125.2	125.2	SAE			s_2H002 [7044]	NOT GIVEN [7044]									VOL					WR [7044]	55.29	0.89		18.17				7.08	8.35	4.57	0.15		1.44	4.05	0.52
[7044]	CONVERGENT MARGIN	LUZON ARC / LUZON ARC / CAMIGUIN / MOUNT HIBOK-HIBOK		9.1	9.1	125.2	125.2	SAE			s_2H007 [7044]	NOT GIVEN [7044]									VOL					WR [7044]	55.45	0.69		18.64				7.07	7.95	3.91	0.14		1.09	3.68	0.35
[7044]	CONVERGENT MARGIN	LUZON ARC / LUZON ARC / CAMIGUIN / MOUNT HIBOK-HIBOK		9.1	9.1	125.2	125.2	SAE			s_H002 [7044]	NOT GIVEN [7044]									VOL					WR [7044]	59.7	0.59		18.08				6.07	7.6	3.33	0.16		1.48	4.25	0.28
[7044]	CONVERGENT MARGIN	LUZON ARC / LUZON ARC / CAMIGUIN / MOUNT HIBOK-HIBOK		9.1	9.1	125.2	125.2	SAE			s_H003 [7044]	NOT GIVEN [7044]									VOL					WR [7044]	56.38	0.68		17.87				6.92	8.26	4.52	0.15		1.17	3.78	0.27
[7044]	CONVERGENT MARGIN	LUZON ARC / LUZON ARC / CAMIGUIN / MOUNT HIBOK-HIBOK		9.1	9.1	125.2	125.2	SAE			s_H004 [7044]	NOT GIVEN [7044]									VOL					WR [7044]	56.85	0.71		17.71				6.29	7.92	4.56	0.13		1.44	3.84	0.3
[7044]	CONVERGENT MARGIN	LUZON ARC / LUZON ARC / CAMIGUIN / MOUNT HIBOK-HIBOK		9.1	9.1	125.2	125.2	SAE			s_H005 [7044]	RHYOLITE [7044]									VOL					WR [7044]	74.59	0.16		14.97				1.15	1.97	0.53	0.1		3.53	4.3	0.03
[7044]	CONVERGENT MARGIN	LUZON ARC / LUZON ARC / CAMIGUIN / MOUNT HIBOK-HIBOK		9.1	9.1	125.2	125.2	SAE			s_H008 [7044]	NOT GIVEN [7044]									VOL					WR [7044]	57.73	0.67		17.68				6.58	8.15	4.54	0.16		1.37	3.6	0.29
[7044]	CONVERGENT MARGIN	LUZON ARC / LUZON ARC / CAMIGUIN / MOUNT HIBOK-HIBOK		9.1	9.1	125.2	125.2	SAE			s_H010 [7044]	NOT GIVEN [7044]									VOL					WR [7044]	60.63	0.52		17.87				5.35	6.64	2.49	0.16		1.54	4.57	0.29
[7044]	CONVERGENT MARGIN	LUZON ARC / LUZON ARC / CAMIGUIN / MOUNT HIBOK-HIBOK		9.1	9.1	125.2	125.2	SAE			s_H011 [7044]	NOT GIVEN [7044]									VOL					WR [7044]	59.13	0.62		17.87				6.04	7.25	3.34	0.14		1.52	3.79	0.27
[7044]	CONVERGENT MARGIN	LUZON ARC / LUZON ARC / CAMIGUIN / MOUNT HIBOK-HIBOK		9.1	9.1	125.2	125.2	SAE			s_H012 [7044]	NOT GIVEN [7044]									VOL					WR [7044]	54.72	0.82		17.9				7.34	8.6	4.89	0.16		1.46	3.84	0.38
[7044]	CONVERGENT MARGIN	LUZON ARC / LUZON ARC / CAMIGUIN / MOUNT HIBOK-HIBOK		9.1	9.1	125.2	125.2	SAE			s_H014 [7044]	NOT GIVEN [7044]									VOL					WR [7044]	56.74	0.67		18.22				6.43	7.73	3.79	0.16		1.48	4.29	0.3
[7044]	CONVERGENT MARGIN	LUZON ARC / LUZON ARC / CAMIGUIN / MOUNT HIBOK-HIBOK		9.1	9.1	125.2	125.2	SAE			s_H016 [7044]	NOT GIVEN [7044]									VOL					WR [7044]	58.3	0.67		18.17				6.35	7.63	3.5	0.15		1.33	4.37	0.31
[7044]	CONVERGENT MARGIN	LUZON ARC / LUZON ARC / CAMIGUIN / MOUNT HIBOK-HIBOK		9.1	9.1	125.2	125.2	SAE			s_HD001 [7044]	NOT GIVEN [7044]									VOL					WR [7044]	58.09	0.61		18.13				6.46	7.81	3.57	0.16		1.39	3.83	0.29
[7044]	CONVERGENT MARGIN	LUZON ARC / LUZON ARC / CAMIGUIN / MOUNT HIBOK-HIBOK		9.1	9.1	125.2	125.2	SAE			s_C03-001 [7044]	NOT GIVEN [7044]									VOL					WR [7044]	56.02	0.69		18.32				6.78	8.12	4.04	0.14		1.34	3.83	0.3
[7044]	CONVERGENT MARGIN	LUZON ARC / LUZON ARC / CAMIGUIN / MOUNT VULCAN		9.1	9.1	125.2	125.2	SAE			s_V005 [7044]	NOT GIVEN [7044]									VOL					WR [7044]	57.94	0.64		17.56				6.23	7.92	3.81	0.16		1.41	4.07	0.29
[7044]	CONVERGENT MARGIN	LUZON ARC / LUZON ARC / CAMIGUIN / MOUNT VULCAN		9.1	9.1	125.2	125.2	SAE			s_V006 [7044]	NOT GIVEN [7044]									VOL					WR [7044]	58.61	0.64		17.81				6.32	7.76	3.9	0.15		1.43	3.91	0.29
[7044]	CONVERGENT MARGIN	LUZON ARC / LUZON ARC / CAMIGUIN / MOUNT VULCAN		9.1	9.1	125.2	125.2	SAE			s_V008 [7044]	NOT GIVEN [7044]									VOL					WR [7044]	57.37	0.62		17.68				6.47	8.14	4.36	0.16		1.37	3.86	0.28
[7045]	CONVERGENT MARGIN	LUZON ARC / LUZON ARC / SITE 768	HOLE 768C	7.88	7.88	121.25	121.25	SAQ			s_124-768C-73R1,33-36 [7045]	BASALT [7045]									VOL					WR [7045]	50.4	0.82								11.45			1.51
[7045]	CONVERGENT MARGIN	LUZON ARC / LUZON ARC / SITE 768	HOLE 768C	7.88	7.88	121.25	121.25	SAQ			s_124-768C-77R2,82-88 [7045]	BASALT [7045]									VOL					WR [7045]	49.95	1.02								11.38			0.51
[7045]	CONVERGENT MARGIN	LUZON ARC / LUZON ARC / SITE 768	HOLE 768C	7.88	7.88	121.25	121.25	SAQ			s_124-768C-89R4,12-15 [7045]	BASALT [7045]									VOL					WR [7045]	50.55	0.85								7.8			0.51
[7045]	CONVERGENT MARGIN	LUZON ARC / LUZON ARC / SITE 768	HOLE 768C	7.88	7.88	121.25	121.25	SAQ			s_124-768C-100R2,53-59 [7045]	BASALT [7045]									VOL					WR [7045]	49.44	1.04								8.47			1.12
[7045]	CONVERGENT MARGIN	LUZON ARC / LUZON ARC / SITE 768	HOLE 768C	7.88	7.88	121.25	121.25	SAQ			s_124-768C-93R3,78-81 [7045]	GABBRO [7045]									PLU					WR [7045]
[7045]	CONVERGENT MARGIN	LUZON ARC / LUZON ARC / SITE 768	HOLE 768C	7.88	7.88	121.25	121.25	SAQ			s_124-768C-96R3,129-134 [7045]	BASALT [7045]									VOL					WR [7045]
[7045]	CONVERGENT MARGIN	LUZON ARC / LUZON ARC / SITE 768	HOLE 768C	7.88	7.88	121.25	121.25	SAQ			s_124-768C-99R4,43-49 [7045]	BASALT [7045]									VOL					WR [7045]
[7045]	CONVERGENT MARGIN	LUZON ARC / LUZON ARC / SITE 771	HOLE 771A	8.31	8.31	120.5	120.5	SAQ			s_124-771A-18R7,120-124 [7045]	BASALT [7045]									VOL					WR [7045]
[7045]	CONVERGENT MARGIN	LUZON ARC / LUZON ARC / SITE 768	HOLE 768C	7.88	7.88	121.25	121.25	SAQ			s_124-768C-74R1,23-28 [7045]	BASALT [7045]									VOL					WR [7045]
[7045]	CONVERGENT MARGIN	LUZON ARC / LUZON ARC / SITE 768	HOLE 768C	7.88	7.88	121.25	121.25	SAQ			s_124-768C-77R1,65-68 [7045]	BASALT [7045]									VOL					WR [7045]
[7045]	CONVERGENT MARGIN	LUZON ARC / LUZON ARC / SITE 768	HOLE 768C	7.88	7.88	121.25	121.25	SAQ			s_124-768C-93R3,70-78 [7045]	NOT GIVEN [7045]									VOL					WR [7045]
[7045]	CONVERGENT MARGIN	LUZON ARC / LUZON ARC / SITE 769	HOLE 769B	9.19	9.19	121.56	121.56	SAQ			s_124-769B-32XCC,9-12 [7045]	BASALT [7045]									VOL					WR [7045]
[7045]	CONVERGENT MARGIN	LUZON ARC / LUZON ARC / SITE 769	HOLE 769C	9.19	9.19	121.56	121.56	SAQ			s_124-769C-3R2,41-43 [7045]	BASALT [7045]									VOL					WR [7045]
[7045]	CONVERGENT MARGIN	LUZON ARC / LUZON ARC / SITE 769	HOLE 769C	9.19	9.19	121.56	121.56	SAQ			s_124-769C-5R5,22-25 [7045]	ANDESITE, BASALTIC [7045]									VOL					WR [7045]
[7045]	CONVERGENT MARGIN	LUZON ARC / LUZON ARC / SITE 769	HOLE 769C	9.19	9.19	121.56	121.56	SAQ			s_124-769C-9R3,116-120 [7045]	ANDESITE [7045]									VOL					WR [7045]
[7045]	CONVERGENT MARGIN	LUZON ARC / LUZON ARC / SITE 771	HOLE 771A	8.31	8.31	120.5	120.5	SAQ			s_124-771A-18R7,142-144 [7045]	BASALT [7045]									VOL					WR [7045]
[7045]	CONVERGENT MARGIN	LUZON ARC / LUZON ARC / SITE 771	HOLE 771A	8.31	8.31	120.5	120.5	SAQ			s_124-771A-18R8,21-23 [7045]	BASALT [7045]									VOL					WR [7045]
[6988]	CONVERGENT MARGIN	LUZON ARC / LUZON ARC / LUZON / PINATUBO	ERUPTION ON 7-14 JUNE 1991	15.13	15.13	120.35	120.35	SAE			s_P11 [6988]	BASALT [6988]									VOL					WR [6988]	50.76	0.89		14.35				8.25	10.08	8.96	0.16		1.56	2.96	0.32
[6988]	CONVERGENT MARGIN	LUZON ARC / LUZON ARC / LUZON / PINATUBO	ERUPTION ON 7-14 JUNE 1991	15.13	15.13	120.35	120.35	SAE			s_P11 [6988]	BASALT [6988]									VOL					WR [6988]	51.7	0.9		14.6				8.7	10.3	9.1	0.2		1.5	3
[20650]	CONVERGENT MARGIN	LUZON ARC / LUZON ARC / LUZON / PINATUBO	SACOBIA RIVER, JUNE 15, 1991 ERUPTION	15.189	15.189	120.486	120.486	SAE			s_P2 [20650]	HARZBURGITE, SPINEL, XENOLITH [20650]									PER					WR [20650]
[20650]	CONVERGENT MARGIN	LUZON ARC / LUZON ARC / LUZON / PINATUBO	SACOBIA RIVER, JUNE 15, 1991 ERUPTION	15.189	15.189	120.486	120.486	SAE			s_P2 [20650]	HARZBURGITE, SPINEL, XENOLITH [20650]									PER					WR [20650]
[20650]	CONVERGENT MARGIN	LUZON ARC / LUZON ARC / LUZON / PINATUBO	PORAC	15.07	15.07	120.55	120.55	SAE			s_P3 [20650]	HARZBURGITE, SPINEL, XENOLITH [20650]									PER					WR [20650]
[20650]	CONVERGENT MARGIN	LUZON ARC / LUZON ARC / LUZON / PINATUBO	PORAC	15.07	15.07	120.55	120.55	SAE			s_P3 [20650]	HARZBURGITE, SPINEL, XENOLITH [20650]									PER					WR [20650]
[7004]	CONVERGENT MARGIN	LUZON ARC / LUZON ARC / NEGROS / SILAY		10.775	10.775	123.23	123.23	SAE			s_CAN09 [7004]	ANDESITE, BASALTIC [7004]									VOL					WR [7004]	53.75	0.79		17.6				6.87	7.99	3.33	0.14		1.33	3.54	0.23
[7004]	CONVERGENT MARGIN	LUZON ARC / LUZON ARC / NEGROS / MANDALAGAN		10.65	10.65	123.25	123.25	SAE			s_CAN02 [7004]	DACITE [7004]									VOL					WR [7004]	58.47	0.73		17.44				6.51	6.88	3.43	0.13		1.81	3.51	0.22
[7004]	CONVERGENT MARGIN	LUZON ARC / LUZON ARC / NEGROS / MANDALAGAN		10.65	10.65	123.25	123.25	SAE			s_CAN04 [7004]	NOT GIVEN [7004]									VOL					WR [7004]	62.91	0.52		16.77				4.45	5.37	2.19	0.12		2.16	3.38	0.19
[7004]	CONVERGENT MARGIN	LUZON ARC / LUZON ARC / NEGROS / CANLAON		10.412	10.412	123.132	123.132	SAE			s_CNV2 [7004]	ANDESITE, BASALTIC [7004]									VOL					WR [7004]	54.08	0.73		16.05				7.48	8.67	6.63	0.17		2.48	2.96	0.34
[7004]	CONVERGENT MARGIN	LUZON ARC / LUZON ARC / NEGROS / CANLAON		10.412	10.412	123.132	123.132	SAE			s_CNV4 [7004]	NOT GIVEN [7004]									VOL					WR [7004]	59.42	0.62		17.35				5.51	5.96	2.28	0.11		2.74	3.5	0.2
[7004]	CONVERGENT MARGIN	LUZON ARC / LUZON ARC / NEGROS / CANLAON		10.412	10.412	123.132	123.132	SAE			s_CNV5 [7004]	NOT GIVEN [7004]									VOL					WR [7004]	56.7	0.72		17.07				7.12	7.82	3.9	0.13		2.23	3.14	0.25
[7004]	CONVERGENT MARGIN	LUZON ARC / LUZON ARC / NEGROS / CANLAON		10.412	10.412	123.132	123.132	SAE			s_CNV8 [7004]	ANDESITE [7004]									VOL					WR [7004]	58.86	0.69		17.78				5.62	6.6	2.29	0.1		2.62	3.43	0.22
[7004]	CONVERGENT MARGIN	LUZON ARC / LUZON ARC / NEGROS / CANLAON		10.412	10.412	123.132	123.132	SAE			s_CNV9 [7004]	NOT GIVEN [7004]									VOL					WR [7004]	60.13	0.67		18.47				5.85	6.42	2.45	0.11		2.62	3.95	0.21
[7004]	CONVERGENT MARGIN	LUZON ARC / LUZON ARC / NEGROS / CANLAON		10.412	10.412	123.132	123.132	SAE			s_CNV11 [7004]	NOT GIVEN [7004]									VOL					WR [7004]	60.08	0.52		18.36				5.16	6.11	2.39	0.12		2.04	3.87	0.2
[7004]	CONVERGENT MARGIN	LUZON ARC / LUZON ARC / NEGROS / CANLAON		10.412	10.412	123.132	123.132	SAE			s_CNV12 [7004]	NOT GIVEN [7004]									VOL					WR [7004]	58.42	0.71		18.1				6.32	5.89	2.71	0.12		2.7	3.36	0.22
[7004]	CONVERGENT MARGIN	LUZON ARC / LUZON ARC / NEGROS / CUERNOS DE NEGROS		9.25	9.25	123.17	123.17	SAE			s_CRN1 [7004]	ANDESITE, BASALTIC [7004]									VOL					WR [7004]	55.54	0.65		18.41				6.45	8.43	3.76	0.12		1.52	3.7	0.23
[7004]	CONVERGENT MARGIN	LUZON ARC / LUZON ARC / NEGROS / CUERNOS DE NEGROS		9.25	9.25	123.17	123.17	SAE			s_CRN2 [7004]	NOT GIVEN [7004]									VOL					WR [7004]	58.05	0.56		18.19				4.3	6.47	2.43	0.1		1.96	4.08	0.25
[7004]	CONVERGENT MARGIN	LUZON ARC / LUZON ARC / NEGROS / CUERNOS DE NEGROS		9.25	9.25	123.17	123.17	SAE			s_CRN3 [7004]	ANDESITE [7004]									VOL					WR [7004]	61.4	0.43		18.02				4.48	6.14	2.01	0.1		2.05	3.76	0.21
[7004]	CONVERGENT MARGIN	LUZON ARC / LUZON ARC / NEGROS / CUERNOS DE NEGROS		9.25	9.25	123.17	123.17	SAE			s_CRN6 [7004]	NOT GIVEN [7004]									VOL					WR [7004]	59.97	0.48		17.91				4.9	6.77	2.27	0.12		1.95	4.2	0.22
[7004]	CONVERGENT MARGIN	LUZON ARC / LUZON ARC / NEGROS / CUERNOS DE NEGROS		9.25	9.25	123.17	123.17	SAE			s_CRN7 [7004]	NOT GIVEN [7004]									VOL					WR [7004]	58.15	0.46		17.62				4.91	6.4	2.49	0.12		1.93	3.63	0.21
[7004]	CONVERGENT MARGIN	LUZON ARC / LUZON ARC / NEGROS / CUERNOS DE NEGROS		9.25	9.25	123.17	123.17	SAE			s_CRN8B [7004]	ANDESITE, BASALTIC [7004]									VOL					WR [7004]	52.09	0.65		18.21				7.39	9.19	4.53	0.13		1.19	3.02	0.21
[7004]	CONVERGENT MARGIN	LUZON ARC / LUZON ARC / NEGROS / CUERNOS DE NEGROS		9.25	9.25	123.17	123.17	SAE			s_CRN11 [7004]	NOT GIVEN [7004]									VOL					WR [7004]	59.41	0.5		17.48				4.75	6.19	2.32	0.1		2.27	3.9	0.22
[7004]	CONVERGENT MARGIN	LUZON ARC / LUZON ARC / NEGROS / CUERNOS DE NEGROS		9.25	9.25	123.17	123.17	SAE			s_CRN12 [7004]	ANDESITE [7004]									VOL					WR [7004]	56.67	0.53		17.05				5.44	7.81	3.71	0.13		1.81	3.69	0.2
[7004]	CONVERGENT MARGIN	LUZON ARC / LUZON ARC / NEGROS / CUERNOS DE NEGROS		9.25	9.25	123.17	123.17	SAE			s_CRN13 [7004]	NOT GIVEN [7004]									VOL					WR [7004]	56.94	0.66		17.94				6.28	7.27	2.6	0.11		2.41	3.48	0.27
[7004]	CONVERGENT MARGIN	LUZON ARC / LUZON ARC / MINDANAO / AMPIRO		8.388	8.388	123.63	123.63	SAE			s_AM5C [7004]	DACITE [7004]									VOL					WR [7004]	64.04	0.44		17.02				3.94	5.13	2.86	0.09		1.75	3.94	0.15
[7004]	CONVERGENT MARGIN	LUZON ARC / LUZON ARC / MINDANAO / AMPIRO		8.388	8.388	123.63	123.63	SAE			s_AM15A [7004]	ANDESITE [7004]									VOL					WR [7004]	56.04	0.65		17.94				6.44	6.8	3.86	0.14		3.13	3.27	0.35
[7004]	CONVERGENT MARGIN	LUZON ARC / LUZON ARC / MINDANAO / AMPIRO		8.388	8.388	123.63	123.63	SAE			s_AM25A [7004]	BASALT [7004]									VOL					WR [7004]	51.41	0.74		13.48				9.03	10.93	8.66	0.18		1.59	2.16	0.21
[7004]	CONVERGENT MARGIN	LUZON ARC / LUZON ARC / MINDANAO / AMPIRO		8.388	8.388	123.63	123.63	SAE			s_AM26 [7004]	NOT GIVEN [7004]									VOL					WR [7004]	51.62	0.68		12.86				8.68	11.6	9.83	0.19		1.49	2.07	0.22
[7004]	CONVERGENT MARGIN	LUZON ARC / LUZON ARC / MINDANAO / AMPIRO		8.388	8.388	123.63	123.63	SAE			s_AM28 [7004]	DACITE [7004]									VOL					WR [7004]	62.49	0.5		17.01				3.85	5.2	3.16	0.09		1.62	3.67	0.14
[7004]	CONVERGENT MARGIN	LUZON ARC / LUZON ARC / MINDANAO / AMPIRO		8.388	8.388	123.63	123.63	SAE			s_AM36 [7004]	NOT GIVEN [7004]									VOL					WR [7004]	55.92	0.87		16.93				7.84	7.59	3.96	0.15		1.89	3.32	0.27
[7004]	CONVERGENT MARGIN	LUZON ARC / LUZON ARC / MINDANAO / AMPIRO		8.388	8.388	123.63	123.63	SAE			s_AM39 [7004]	NOT GIVEN [7004]									VOL					WR [7004]	59.85	0.58		16.84				5.13	6.56	4.47	0.1		1.64	3.27	0.16
[7004]	CONVERGENT MARGIN	LUZON ARC / LUZON ARC / MINDANAO / AMPIRO		8.388	8.388	123.63	123.63	SAE			s_AM59 [7004]	BASALT [7004]									VOL					WR [7004]	50.34	0.8		14.24				8.85	9.84	10.17	0.17		1.98	2.18	0.28
[7004]	CONVERGENT MARGIN	LUZON ARC / LUZON ARC / MINDANAO / MALINDANG		8.228	8.228	123.645	123.645	SAE			s_MR15 [7004]	BASALT [7004]									VOL					WR [7004]	48.51	0.82		14.65				9.57	9.71	10.36	0.17		1.73	1.88	0.31
[7004]	CONVERGENT MARGIN	LUZON ARC / LUZON ARC / MINDANAO / MALINDANG		8.228	8.228	123.645	123.645	SAE			s_MR22 [7004]	NOT GIVEN [7004]									VOL					WR [7004]	48.78	0.86		14.99				9.39	11.52	7.14	0.18		2.21	2.04	0.28
[7004]	CONVERGENT MARGIN	LUZON ARC / LUZON ARC / MINDANAO / MALINDANG		8.228	8.228	123.645	123.645	SAE			s_MR29 [7004]	BASALT [7004]									VOL					WR [7004]	50.96	0.78		17.15				9.41	10.9	6.32	0.18		1.31	2.32	0.21
[7004]	CONVERGENT MARGIN	LUZON ARC / LUZON ARC / MINDANAO / MALINDANG		8.228	8.228	123.645	123.645	SAE			s_MR31 [7004]	NOT GIVEN [7004]									VOL					WR [7004]	49.9	0.82		17.43				9.3	9.78	4.93	0.19		1.71	2.48	0.27
[7004]	CONVERGENT MARGIN	LUZON ARC / LUZON ARC / MINDANAO / MALINDANG		8.228	8.228	123.645	123.645	SAE			s_MR42 [7004]	NOT GIVEN [7004]									VOL					WR [7004]	48.75	0.73		13.03				8.8	7.75	11.32	0.17		2.92	1.86	0.41
[7004]	CONVERGENT MARGIN	LUZON ARC / LUZON ARC / MINDANAO / MALINDANG		8.228	8.228	123.645	123.645	SAE			s_MR52 [7004]	ANDESITE [7004]									VOL					WR [7004]	59.74	0.54		18.1				4.72	5.27	3.47	0.08		1.53	3.41	0.17
[7004]	CONVERGENT MARGIN	LUZON ARC / LUZON ARC / MINDANAO / MALINDANG		8.228	8.228	123.645	123.645	SAE			s_MR53 [7004]	NOT GIVEN [7004]									VOL					WR [7004]	48.18	0.8		14.43				9.52	10.06	9.99	0.17		1.82	1.91	0.3
[7004]	CONVERGENT MARGIN	LUZON ARC / LUZON ARC / MINDANAO / AMPIRO		8.388	8.388	123.63	123.63	SAE			s_AM50 [7004]	NOT GIVEN [7004]									VOL					WR [7004]
[7004]	CONVERGENT MARGIN	LUZON ARC / LUZON ARC / MINDANAO / MALINDANG		8.228	8.228	123.645	123.645	SAE			s_PH93-59 [7004]	NOT GIVEN [7004]									VOL					WR [7004]
[19607]	CONVERGENT MARGIN	LUZON ARC / LUZON ARC / CEBU / KANSI FORMATION	CENTRAL NORTHERN PART, NEAR KANSI VILLAGE	10.5	10.7	123.8	123.9	SAE			s_KS006 [19607]	DIABASE [19607]				cretaceous [19607]					PLU					WR [19607]	51.76	0.78		15.83				8.73	4.81	3.41	0.17		0.83	4.06	0.22
[19607]	CONVERGENT MARGIN	LUZON ARC / LUZON ARC / CEBU / KANSI FORMATION	CENTRAL NORTHERN PART, NEAR KANSI VILLAGE	10.5	10.7	123.8	123.9	SAE			s_KS049-13 [19607]	DIABASE [19607]				CRETACEOUS [19607]					PLU					WR [19607]	48.44	0.67		17.52				6.78	8.43	2.74	0.16		2.75	4.71	0.32
[19607]	CONVERGENT MARGIN	LUZON ARC / LUZON ARC / CEBU / KANSI FORMATION	CENTRAL NORTHERN PART, NEAR KANSI VILLAGE	10.5	10.7	123.8	123.9	SAE			s_KS049-14 [19607]	DIABASE [19607]				CRETACEOUS [19607]					PLU					WR [19607]	48.02	0.61		17.58				6.32	9.42	2.57	0.15		2.55	4.9	0.32
[19607]	CONVERGENT MARGIN	LUZON ARC / LUZON ARC / CEBU / KANSI FORMATION	CENTRAL NORTHERN PART, NEAR KANSI VILLAGE	10.5	10.7	123.8	123.9	SAE			s_KS049-15 [19607]	DIABASE [19607]				CRETACEOUS [19607]					PLU					WR [19607]	49.85	0.66		18.37				6.59	6.86	2.7	0.14		3.08	4.84	0.34
[19607]	CONVERGENT MARGIN	LUZON ARC / LUZON ARC / CEBU / KANSI FORMATION	CENTRAL NORTHERN PART, NEAR KANSI VILLAGE	10.5	10.7	123.8	123.9	SAE			s_KS075-4 [19607]	DIABASE [19607]				CRETACEOUS [19607]					PLU					WR [19607]	50.92	0.88		16.34				9.79	6.49	4.5	0.18		1	4.49	0.22
[19607]	CONVERGENT MARGIN	LUZON ARC / LUZON ARC / CEBU / KANSI FORMATION	CENTRAL NORTHERN PART, NEAR KANSI VILLAGE	10.5	10.7	123.8	123.9	SAE			s_KS075-5 [19607]	DIABASE [19607]				CRETACEOUS [19607]					PLU					WR [19607]	51.11	0.81		16.02				9.26	7.25	4.26	0.17		0.92	4.52	0.2
[19607]	CONVERGENT MARGIN	LUZON ARC / LUZON ARC / CEBU / KANSI FORMATION	CENTRAL NORTHERN PART, NEAR KANSI VILLAGE	10.5	10.7	123.8	123.9	SAE			s_KS102-5 [19607]	ANDESITE [19607]				CRETACEOUS [19607]				PORPHYRITIC [19607]	VOL					WR [19607]	53.59	0.76		17.7				7.68	6.52	2.71	0.19		2.81	3.64	0.46
[19607]	CONVERGENT MARGIN	LUZON ARC / LUZON ARC / CEBU / KANSI FORMATION	CENTRAL NORTHERN PART, NEAR KANSI VILLAGE	10.5	10.7	123.8	123.9	SAE			s_KS102-6 [19607]	ANDESITE [19607]				CRETACEOUS [19607]				PORPHYRITIC [19607]	VOL					WR [19607]	53.78	0.79		17.86				7.61	6.7	2.66	0.18		2.86	3.59	0.47
[24095]	CONVERGENT MARGIN	LUZON ARC / LUZON ARC / CEBU / KANSI FORMATION	CENTRAL NORTHERN PART, NEAR KANSI VILLAGE	10.5	10.7	123.8	123.9	SAE			s_KS034-1 [24095]	DIABASE [24095]				CRETACEOUS [24095]					PLU					WR [24095]
[24095]	CONVERGENT MARGIN	LUZON ARC / LUZON ARC / CEBU / KANSI FORMATION	CENTRAL NORTHERN PART, NEAR KANSI VILLAGE	10.5	10.7	123.8	123.9	SAE			s_KS006 [24095]	DIABASE [24095]				CRETACEOUS [24095]					PLU					WR [24095]
[24095]	CONVERGENT MARGIN	LUZON ARC / LUZON ARC / CEBU / KANSI FORMATION	CENTRAL NORTHERN PART, NEAR KANSI VILLAGE	10.5	10.7	123.8	123.9	SAE			s_KS075-3-1 [24095]	DIABASE [24095]				CRETACEOUS [24095]					PLU					WR [24095]
[24095]	CONVERGENT MARGIN	LUZON ARC / LUZON ARC / CEBU / KANSI FORMATION	CENTRAL NORTHERN PART, NEAR KANSI VILLAGE	10.5	10.7	123.8	123.9	SAE			s_KS075-3-2 [24095]	DIABASE [24095]				CRETACEOUS [24095]					PLU					WR [24095]
[24095]	CONVERGENT MARGIN	LUZON ARC / LUZON ARC / CEBU / KANSI FORMATION	CENTRAL NORTHERN PART, NEAR KANSI VILLAGE	10.5	10.7	123.8	123.9	SAE			s_KS049-12-1 [24095]	DIABASE [24095]				CRETACEOUS [24095]					PLU					WR [24095]
[24095]	CONVERGENT MARGIN	LUZON ARC / LUZON ARC / CEBU / KANSI FORMATION	CENTRAL NORTHERN PART, NEAR KANSI VILLAGE	10.5	10.7	123.8	123.9	SAE			s_KS049-12-2 [24095]	DIABASE [24095]				CRETACEOUS [24095]					PLU					WR [24095]
[24095]	CONVERGENT MARGIN	LUZON ARC / LUZON ARC / CEBU / KANSI FORMATION	CENTRAL NORTHERN PART, NEAR KANSI VILLAGE	10.5	10.7	123.8	123.9	SAE			s_KS049-12-2 [24095]	DIABASE [24095]				CRETACEOUS [24095]					PLU					WR [24095]
[24095]	CONVERGENT MARGIN	LUZON ARC / LUZON ARC / CEBU / KANSI FORMATION	CENTRAL NORTHERN PART, NEAR KANSI VILLAGE	10.5	10.7	123.8	123.9	SAE			s_KS049-12-3 [24095]	DIABASE [24095]				CRETACEOUS [24095]					PLU					WR [24095]
[24095]	CONVERGENT MARGIN	LUZON ARC / LUZON ARC / CEBU / KANSI FORMATION	CENTRAL NORTHERN PART, NEAR KANSI VILLAGE	10.5	10.7	123.8	123.9	SAE			s_KS102-4-1 [24095]	ANDESITE [24095]				CRETACEOUS [24095]				PORPHYRITIC [24095]	VOL					WR [24095]
[24095]	CONVERGENT MARGIN	LUZON ARC / LUZON ARC / CEBU / KANSI FORMATION	CENTRAL NORTHERN PART, NEAR KANSI VILLAGE	10.5	10.7	123.8	123.9	SAE			s_KS102-4-2 [24095]	ANDESITE [24095]				CRETACEOUS [24095]				PORPHYRITIC [24095]	VOL					WR [24095]
[24095]	CONVERGENT MARGIN	LUZON ARC / LUZON ARC / CEBU / LUTOPAN DIORITE	LUTOPAN	10.5	10.7	123.8	123.9	SAE			s_16CM-1 [24095]	DIORITE [24095]									PLU					WR [24095]
[24095]	CONVERGENT MARGIN	LUZON ARC / LUZON ARC / CEBU / LUTOPAN DIORITE	LUTOPAN	10.5	10.7	123.8	123.9	SAE			s_16CM-3 [24095]	DIORITE [24095]									PLU					WR [24095]
[24095]	CONVERGENT MARGIN	LUZON ARC / LUZON ARC / CEBU / LUTOPAN DIORITE	LUTOPAN	10.5	10.7	123.8	123.9	SAE			s_16CM-4 [24095]	DIORITE [24095]									PLU					WR [24095]
[24095]	CONVERGENT MARGIN	LUZON ARC / LUZON ARC / CEBU / LUTOPAN DIORITE	LUTOPAN	10.5	10.7	123.8	123.9	SAE			s_16CM-4 [24095]	DIORITE [24095]									PLU					WR [24095]
[24095]	CONVERGENT MARGIN	LUZON ARC / LUZON ARC / CEBU / LUTOPAN DIORITE	LUTOPAN	10.5	10.7	123.8	123.9	SAE			s_16CM-5 [24095]	DIORITE [24095]									PLU					WR [24095]
[24095]	CONVERGENT MARGIN	LUZON ARC / LUZON ARC / CEBU / LUTOPAN DIORITE	LUTOPAN	10.5	10.7	123.8	123.9	SAE			s_16CM-12 [24095]	DIORITE [24095]									PLU					WR [24095]
[24095]	CONVERGENT MARGIN	LUZON ARC / LUZON ARC / CEBU / LUTOPAN DIORITE	LUTOPAN	10.5	10.7	123.8	123.9	SAE			s_16CM-13 [24095]	DIORITE [24095]									PLU					WR [24095]
[24095]	CONVERGENT MARGIN	LUZON ARC / LUZON ARC / CEBU / LUTOPAN DIORITE	LUTOPAN	10.5	10.7	123.8	123.9	SAE			s_16CM-14 [24095]	DIORITE [24095]									PLU					WR [24095]
[24095]	CONVERGENT MARGIN	LUZON ARC / LUZON ARC / CEBU / LUTOPAN DIORITE	LUTOPAN	10.5	10.7	123.8	123.9	SAE			s_KS123-1 [24095]	DIORITE [24095]									PLU					WR [24095]
[24095]	CONVERGENT MARGIN	LUZON ARC / LUZON ARC / CEBU / LUTOPAN DIORITE	LUTOPAN	10.5	10.7	123.8	123.9	SAE			s_KS123-3 [24095]	DIORITE [24095]									PLU					WR [24095]
[15765]	CONVERGENT MARGIN	LUZON ARC / LUZON ARC / MINDANAO	CO-O MINE, AGUSAN DEL SUR REGION	8	8	125	125	SAE			s_MD382 [15765]	BASALT [15765]				OLIGOCENE [15765]					VOL					WR [15765]	48.66	0.64		13.5				10.98	12.23	10.68	0.22		0.14	1.58	0.09
[15765]	CONVERGENT MARGIN	LUZON ARC / LUZON ARC / MINDANAO	CO-O MINE, AGUSAN DEL SUR REGION	8	8	125	125	SAE			s_MD385 [15765]	BASALT [15765]				OLIGOCENE [15765]					VOL					WR [15765]	53.98	0.62		16.37				7.74	10	6.04	0.15		0.87	3.2	0.16
[15765]	CONVERGENT MARGIN	LUZON ARC / LUZON ARC / MINDANAO	CO-O MINE, AGUSAN DEL SUR REGION	8	8	125	125	SAE			s_MD003 [15765]	BASALT [15765]				OLIGOCENE [15765]					VOL					WR [15765]	54.64	0.79		15.57				7.85	5.61	8.09	0.15		0.76	5.24	0.36
[15765]	CONVERGENT MARGIN	LUZON ARC / LUZON ARC / MINDANAO	CO-O MINE, AGUSAN DEL SUR REGION	8	8	125	125	SAE			s_MD411 [15765]	NOT GIVEN [15765]				OLIGOCENE [15765]					VOL					WR [15765]	51.3	0.51		16.69				6.71	18.03	2.09	0.27		3.23	0.27	0.15
[15765]	CONVERGENT MARGIN	LUZON ARC / LUZON ARC / MINDANAO	CO-O MINE, AGUSAN DEL SUR REGION	8	8	125	125	SAE			s_MD561 [15765]	ANDESITE [15765]				OLIGOCENE [15765]					VOL					WR [15765]	57.19	0.68		17.61				6.98	10.9	2.13	0.12		0.3	3.13	0.17
[15765]	CONVERGENT MARGIN	LUZON ARC / LUZON ARC / MINDANAO	CO-O MINE, AGUSAN DEL SUR REGION	8	8	125	125	SAE			s_MD002 [15765]	ANDESITE [15765]				OLIGOCENE [15765]					VOL					WR [15765]	58.03	0.79		17.05				7.63	7.04	3.9	0.15		1.08	3.24	0.21
[15765]	CONVERGENT MARGIN	LUZON ARC / LUZON ARC / MINDANAO	CO-O MINE, AGUSAN DEL SUR REGION	8	8	125	125	SAE			s_MD453 [15765]	ANDESITE [15765]				OLIGOCENE [15765]					VOL					WR [15765]	59.06	0.84		17.4				7.5	7	3.08	0.15		0.3	3.6	0.22
[15765]	CONVERGENT MARGIN	LUZON ARC / LUZON ARC / MINDANAO	CO-O MINE, AGUSAN DEL SUR REGION	8	8	125	125	SAE			s_MD429 [15765]	ANDESITE [15765]				OLIGOCENE [15765]					VOL					WR [15765]	59.17	0.7		17.33				7.45	6.53	3.83	0.19		0.54	3.24	0.2
[15765]	CONVERGENT MARGIN	LUZON ARC / LUZON ARC / MINDANAO	CO-O MINE, AGUSAN DEL SUR REGION	8	8	125	125	SAE			s_MD413 [15765]	ANDESITE [15765]				OLIGOCENE [15765]					VOL					WR [15765]	59.68	0.59		18.29				6.14	7.48	2.93	0.18		3.55	0.31	0.16
[15765]	CONVERGENT MARGIN	LUZON ARC / LUZON ARC / MINDANAO	CO-O MINE, AGUSAN DEL SUR REGION	8	8	125	125	SAE			s_MD114 [15765]	ANDESITE [15765]				OLIGOCENE [15765]					VOL					WR [15765]	60.31	0.79		17.02				6.34	6.78	2.76	0.18		1.11	3.81	0.18
[15765]	CONVERGENT MARGIN	LUZON ARC / LUZON ARC / MINDANAO	CO-O MINE, AGUSAN DEL SUR REGION	8	8	125	125	SAE			s_MD005 [15765]	DIORITE [15765]				OLIGOCENE [15765]					VOL					WR [15765]	61.86	0.63		16.71				5.63	7.35	1.65	0.14		1.36	3.87	0.17
[15765]	CONVERGENT MARGIN	LUZON ARC / LUZON ARC / MINDANAO	CO-O MINE, AGUSAN DEL SUR REGION	8	8	125	125	SAE			s_MD379 [15765]	DIORITE [15765]				OLIGOCENE [15765]					VOL					WR [15765]	61.96	0.66		17.14				5.77	5.88	2.55	0.12		1.28	3.83	0.16
[15765]	CONVERGENT MARGIN	LUZON ARC / LUZON ARC / MINDANAO	CO-O MINE, AGUSAN DEL SUR REGION	8	8	125	125	SAE			s_MD383 [15765]	DIORITE [15765]				OLIGOCENE [15765]					VOL					WR [15765]	61.99	0.72		17.03				6.48	5.13	2.7	0.14		0.87	4.04	0.17
[15765]	CONVERGENT MARGIN	LUZON ARC / LUZON ARC / MINDANAO	CO-O MINE, AGUSAN DEL SUR REGION	8	8	125	125	SAE			s_MD066 [15765]	DACITE [15765]				OLIGOCENE [15765]					VOL					WR [15765]	62.39	0.55		16.88				5.8	5.45	3.94	0.24		2.1	1.83	0.17
[15765]	CONVERGENT MARGIN	LUZON ARC / LUZON ARC / MINDANAO	CO-O MINE, AGUSAN DEL SUR REGION	8	8	125	125	SAE			s_MD004 [15765]	DACITE [15765]				OLIGOCENE [15765]					VOL					WR [15765]	63.19	0.48		17.02				5.07	5.57	2.9	0.11		1.24	3.72	0.14
[15765]	CONVERGENT MARGIN	LUZON ARC / LUZON ARC / MINDANAO	CO-O MINE, AGUSAN DEL SUR REGION	8	8	125	125	SAE			s_MD001 [15765]	DACITE [15765]				OLIGOCENE [15765]					VOL					WR [15765]	63.28	0.55		17.43				5.45	4.82	2.29	0.11		1.12	4.17	0.17
[15765]	CONVERGENT MARGIN	LUZON ARC / LUZON ARC / MINDANAO	CO-O MINE, AGUSAN DEL SUR REGION	8	8	125	125	SAE			s_MD111 [15765]	DACITE [15765]				OLIGOCENE [15765]					VOL					WR [15765]	63.54	0.4		17.72				4.65	5.46	2.08	0.14		1.18	4.12	0.2
[15765]	CONVERGENT MARGIN	LUZON ARC / LUZON ARC / MINDANAO	CO-O MINE, AGUSAN DEL SUR REGION	8	8	125	125	SAE			s_MD063 [15765]	DACITE [15765]				OLIGOCENE [15765]					VOL					WR [15765]	65.28	0.5		17.02				5.67	3.77	2.4	0.23		3.15	1.22	0.14
[15765]	CONVERGENT MARGIN	LUZON ARC / LUZON ARC / MINDANAO	CO-O MINE, AGUSAN DEL SUR REGION	8	8	125	125	SAE			s_MD563 [15765]	DACITE [15765]				OLIGOCENE [15765]					VOL					WR [15765]	67.94	0.44		15.63				3.83	5.34	2.13	0.12		0.98	3.02	0.14
[3521][4096]	CONVERGENT MARGIN	LUZON ARC / LUZON ARC / MINDANAO	DAGUMA-SARANGANI	5.6	7.2	124	126	SAE			s_MAT-77 [3521] / s_MAT77 [4096]	ADAKITE [3521]									VOL					WR [3521]	63.25	0.56		16.6				4.09	5.3	2.9	0.08		1.66	4.4	0.18
[3521][4096]	CONVERGENT MARGIN	LUZON ARC / LUZON ARC / MINDANAO	DAGUMA-SARANGANI	5.6	7.2	124	126	SAE			s_PH92-114 [3521]	BASALT [3521]									VOL					WR [3521]	49.5	1.24		16.2				10.53	9.32	7.56	0.15		0.43	3.33	0.23
[8337]	CONVERGENT MARGIN	LUZON ARC / LUZON ARC / SABTANG	CHAVAYAN	20.33	20.33	121.87	121.87	SAE			s_S1D [8337]	DACITE [8337]									VOL					WR [8337]													1.44
[8337]	CONVERGENT MARGIN	LUZON ARC / LUZON ARC / SABTANG	CHAVAYAN	20.33	20.33	121.87	121.87	SAE			s_S1A [8337]	BASALT [8337]									VOL					WR [8337]													0.73
[8337]	CONVERGENT MARGIN	LUZON ARC / LUZON ARC / BABUYAN DE CLARO / MOUNT PANGASUN		19.3	19.3	121.95	121.95	SAE			s_B21 [8337]	BASALT [8337]									VOL					WR [8337]													1.03
[8337]	CONVERGENT MARGIN	LUZON ARC / LUZON ARC / BABUYAN DE CLARO	BANUA RIVER	19.3	19.3	121.95	121.95	SAE			s_B27 [8337]	ANDESITE, BASALTIC [8337]									VOL					WR [8337]													1.3
[8337]	CONVERGENT MARGIN	LUZON ARC / LUZON ARC / BABUYAN DE CLARO / MOUNT PANGASUN		19.3	19.3	121.95	121.95	SAE			s_B3 [8337]	ANDESITE, BASALTIC [8337]									VOL					WR [8337]													1.46
[8337]	CONVERGENT MARGIN	LUZON ARC / LUZON ARC / BABUYAN DE CLARO	RAOOPOS RIVER	19.3	19.3	121.95	121.95	SAE			s_B39 [8337]	BASALT [8337]									VOL					WR [8337]													0.74
[8337]	CONVERGENT MARGIN	LUZON ARC / LUZON ARC / BABUYAN DE CLARO / MOUNT NAYDI		19.3	19.3	121.95	121.95	SAE			s_B38 [8337]	ANDESITE, BASALTIC [8337]									VOL					WR [8337]													1.41
[8337]	CONVERGENT MARGIN	LUZON ARC / LUZON ARC / BABUYAN DE CLARO	AGSINAN RIVER	19.3	19.3	121.95	121.95	SAE			s_B29 [8337]	ANDESITE [8337]									VOL					WR [8337]													0.72
[8337]	CONVERGENT MARGIN	LUZON ARC / LUZON ARC / BABUYAN DE CLARO / MOUNT CAYONAN	CAYONAN HEAD	19.3	19.3	121.95	121.95	SAE			s_B20 [8337]	ANDESITE, BASALTIC [8337]									VOL					WR [8337]													1.21
[8337]	CONVERGENT MARGIN	LUZON ARC / LUZON ARC / BABUYAN DE CLARO / MOUNT BABUYAN	MANJOBOC HEAD	19.3	19.3	121.95	121.95	SAE			s_B40 [8337]	ANDESITE, BASALTIC [8337]									VOL					WR [8337]													1.75
[8337]	CONVERGENT MARGIN	LUZON ARC / LUZON ARC / CALAYAN	SE, DADAO VILLAGE	19	19	121.5	121.5	SAE			s_CL23 [8337]	RHYOLITE [8337]									VOL					WR [8337]													3
[8337]	CONVERGENT MARGIN	LUZON ARC / LUZON ARC / CALAYAN	KANIVALAN HEAD	19	19	121.5	121.5	SAE			s_CL6 [8337]	ANDESITE [8337]									VOL					WR [8337]													0.99
[8337]	CONVERGENT MARGIN	LUZON ARC / LUZON ARC / CALAYAN	BIRA-O HEAD	19	19	121.5	121.5	SAE			s_CL19 [8337]	ANDESITE [8337]									VOL					WR [8337]													0.65
[8337]	CONVERGENT MARGIN	LUZON ARC / LUZON ARC / CALAYAN	MAGSIDEL HEAD	19	19	121.5	121.5	SAE			s_CL1 [8337]	ANDESITE [8337]									VOL					WR [8337]													0.49
[8337]	CONVERGENT MARGIN	LUZON ARC / LUZON ARC / CALAYAN	TOLUMOD HEAD	19	19	121.5	121.5	SAE			s_CL16 [8337]	ANDESITE [8337]									VOL					WR [8337]													0.37
[8337]	CONVERGENT MARGIN	LUZON ARC / LUZON ARC / CALAYAN / MOUNT MACARA		19	19	121.5	121.5	SAE			s_CL5 [8337]	ANDESITE [8337]									VOL					WR [8337]													0.69
[8337]	CONVERGENT MARGIN	LUZON ARC / LUZON ARC / CALAYAN	KATANAPAN HEAD	19	19	121.5	121.5	SAE			s_CL12 [8337]	ANDESITE [8337]									VOL					WR [8337]													0.5
[8337]	CONVERGENT MARGIN	LUZON ARC / LUZON ARC / CALAYAN / MOUNT CALAYAN		19	19	121.5	121.5	SAE			s_CL21 [8337]	ANDESITE [8337]									VOL					WR [8337]													0.58
[8337]	CONVERGENT MARGIN	LUZON ARC / LUZON ARC / CALAYAN	KATIPOLUAN HEAD	19	19	121.5	121.5	SAE			s_CL9 [8337]	ANDESITE [8337]									VOL					WR [8337]													0.2
[8337]	CONVERGENT MARGIN	LUZON ARC / LUZON ARC / CAMIGUIN	DIBUANG BAY	18.6	18.6	121.9	121.9	SAE			s_C12 [8337]	ANDESITE [8337]									VOL					WR [8337]													1.35
[8337]	CONVERGENT MARGIN	LUZON ARC / LUZON ARC / CAMIGUIN / MOUNT MALABSING		18.6	18.6	121.9	121.9	SAE			s_C5 [8337]	ANDESITE [8337]									VOL					WR [8337]													1.19
[8337]	CONVERGENT MARGIN	LUZON ARC / LUZON ARC / CAMIGUIN	SINORA HEAD	18.6	18.6	121.9	121.9	SAE			s_C54 [8337]	ANDESITE [8337]									VOL					WR [8337]													1.45
[8337]	CONVERGENT MARGIN	LUZON ARC / LUZON ARC / CAMIGUIN / MOUNT CAMIGUIN		18.6	18.6	121.9	121.9	SAE			s_C35 [8337]	ANDESITE [8337]									VOL					WR [8337]													1.39
[8337]	CONVERGENT MARGIN	LUZON ARC / LUZON ARC / CAMIGUIN	MANGUILINGULTIT HEAD	18.6	18.6	121.9	121.9	SAE			s_C19 [8337]	ANDESITE [8337]									VOL					WR [8337]													1.31
[8337]	CONVERGENT MARGIN	LUZON ARC / LUZON ARC / CAMIGUIN	COMENDSIRAY HEAD	18.6	18.6	121.9	121.9	SAE			s_C46 [8337]	ANDESITE [8337]									VOL					WR [8337]													1.5
[8337]	CONVERGENT MARGIN	LUZON ARC / LUZON ARC / CAMIGUIN	DIPAYAN HEAD	18.6	18.6	121.9	121.9	SAE			s_C50 [8337]	ANDESITE [8337]									VOL					WR [8337]													1.18
[8337]	CONVERGENT MARGIN	LUZON ARC / LUZON ARC / CAMIGUIN	NAGARAMOAN HEAD	18.6	18.6	121.9	121.9	SAE			s_C51 [8337]	ANDESITE [8337]									VOL					WR [8337]													1.29
[8337]	CONVERGENT MARGIN	LUZON ARC / LUZON ARC / CAMIGUIN	CAANAVAN HEAD	18.6	18.6	121.9	121.9	SAE			s_C55 [8337]	ANDESITE [8337]									VOL					WR [8337]													1.27
[8337]	CONVERGENT MARGIN	LUZON ARC / LUZON ARC / CAMIGUIN	CABUAAN RIVER	18.6	18.6	121.9	121.9	SAE			s_C48 [8337]	ANDESITE [8337]									VOL					WR [8337]													1.61
[8337]	CONVERGENT MARGIN	LUZON ARC / LUZON ARC / CAMIGUIN	BULATULAT CENTER	18.6	18.6	121.9	121.9	SAE			s_C43 [8337]	ANDESITE [8337]									VOL					WR [8337]													1.21
[8505]	CONVERGENT MARGIN	LUZON ARC / LUZON ARC / LUZON / BULUSAN	STRATOVOLCANO, POST-CALDERA BULUSAN STRATA-CONE	12.77	12.77	124.05	124.05	SAE			s_B-125 [8505]	ANDESITE [8505]								PORPHYRITIC [8505]	VOL					WR [8505]	59.6	0.53		17.8				5.8	6.9	2.92	0.15		1.76	3.63	0.2
[8505]	CONVERGENT MARGIN	LUZON ARC / LUZON ARC / LUZON / BULUSAN	STRATOVOLCANO, POST-CALDERA BULUSAN STRATA-CONE	12.77	12.77	124.05	124.05	SAE			s_B-128A [8505]	ANDESITE [8505]								PORPHYRITIC [8505]	VOL					WR [8505]	58.1	0.57		17.5				6.19	7.43	3.54	0.15		1.68	3.55	0.2
[8505]	CONVERGENT MARGIN	LUZON ARC / LUZON ARC / LUZON / BULUSAN	STRATOVOLCANO, POST-CALDERA BULUSAN STRATA-CONE	12.77	12.77	124.05	124.05	SAE			s_B-120A [8505]	ANDESITE [8505]								PORPHYRITIC [8505]	VOL					WR [8505]	59.4	0.51		17.8				5.64	6.89	3.06	0.14		1.72	3.64	0.15
[8505]	CONVERGENT MARGIN	LUZON ARC / LUZON ARC / LUZON / BULUSAN	STRATOVOLCANO, JORMAJAM DOME	12.77	12.77	124.05	124.05	SAE			s_90-02 [8505]	ANDESITE [8505]									VOL					WR [8505]	61.2	0.46		17.6				4.82	6.02	2.43	0.13		1.93	3.55	0.17
[8505]	CONVERGENT MARGIN	LUZON ARC / LUZON ARC / LUZON / BULUSAN	STRATOVOLCANO, JORMAJAM DOME	12.77	12.77	124.05	124.05	SAE			s_B-45 [8505]	ANDESITE [8505]									VOL					WR [8505]	59.4	0.51		18				5.41	6.7	2.71	0.14		1.88	3.37	0.19
[8505]	CONVERGENT MARGIN	LUZON ARC / LUZON ARC / LUZON / BULUSAN	STRATOVOLCANO, AGOHO	12.77	12.77	124.05	124.05	SAE			s_B-126A [8505]	ANDESITE [8505]									VOL					WR [8505]	59.8	0.54		17.6				5.86	6.84	3.07	0.14		1.8	3.62	0.17
[8505]	CONVERGENT MARGIN	LUZON ARC / LUZON ARC / LUZON / BULUSAN	STRATOVOLCANO, AGOHO	12.77	12.77	124.05	124.05	SAE			s_B-116A [8505]	ANDESITE [8505]									VOL					WR [8505]	57.5	0.59		17.1				6.69	7.45	3.81	0.15		1.57	3.38	0.18
[8505]	CONVERGENT MARGIN	LUZON ARC / LUZON ARC / LUZON / BULUSAN	STRATOVOLCANO, AGOHO	12.77	12.77	124.05	124.05	SAE			s_B-118A [8505]	ANDESITE [8505]									VOL					WR [8505]	59.1	0.48		17.9				5.54	6.98	3.07	0.14		1.73	3.53	0.19
[8505]	CONVERGENT MARGIN	LUZON ARC / LUZON ARC / LUZON / BULUSAN	STRATOVOLCANO, AGOHO	12.77	12.77	124.05	124.05	SAE			s_B-119 [8505]	ANDESITE [8505]									VOL					WR [8505]	59.5	0.54		17.7				5.73	6.69	3.1	0.14		1.77	3.59	0.17
[8505]	CONVERGENT MARGIN	LUZON ARC / LUZON ARC / LUZON / BULUSAN	STRATOVOLCANO, SHARP PEAK VOLCANICS	12.77	12.77	124.05	124.05	SAE			s_90-18 [8505]	NOT GIVEN [8505]									VOL					WR [8505]	54.3	0.5		19.7				6.42	8.59	4	0.15		1.06	3.18	0.17
[8505]	CONVERGENT MARGIN	LUZON ARC / LUZON ARC / LUZON / BULUSAN	STRATOVOLCANO, SHARP PEAK VOLCANICS	12.77	12.77	124.05	124.05	SAE			s_90-04 [8505]	NOT GIVEN [8505]									VOL					WR [8505]	50.9	0.58		20.7				7.64	6.75	3.86	0.2		0.15	2.57	0.18
[8505]	CONVERGENT MARGIN	LUZON ARC / LUZON ARC / LUZON / BULUSAN	STRATOVOLCANO, SHARP PEAK VOLCANICS	12.77	12.77	124.05	124.05	SAE			s_B-107B [8505]	NOT GIVEN [8505]									VOL					WR [8505]
[8505]	CONVERGENT MARGIN	LUZON ARC / LUZON ARC / LUZON / BULUSAN	STRATOVOLCANO, PRE-CALDERA BINTACAN VOLCANICS	12.77	12.77	124.05	124.05	SAE			s_B-169 [8505]	ANDESITE [8505]									VOL					WR [8505]	57.7	0.56		18.4				6.6	7.06	3.02	0.16		1.7	3.48	0.25
[8505]	CONVERGENT MARGIN	LUZON ARC / LUZON ARC / LUZON / BULUSAN	STRATOVOLCANO, PRE-CALDERA BINTACAN VOLCANICS	12.77	12.77	124.05	124.05	SAE			s_90-08 [8505]	ANDESITE, BASALTIC [8505]									VOL					WR [8505]	53.6	0.68		19.7				7.09	5.61	3.67	0.16		1.29	2.9	0.25
[8505]	CONVERGENT MARGIN	LUZON ARC / LUZON ARC / LUZON / BULUSAN	STRATOVOLCANO, CALUNAN	12.77	12.77	124.05	124.05	SAE			s_B-184 [8505]	ANDESITE [8505]									VOL					WR [8505]	55.1	0.76		18				7.68	8.09	4.02	0.17		1.2	3.42	0.2
[8505]	CONVERGENT MARGIN	LUZON ARC / LUZON ARC / LUZON / BULUSAN	STRATOVOLCANO, CALUNAN	12.77	12.77	124.05	124.05	SAE			s_90-05 [8505]	ANDESITE [8505]									VOL					WR [8505]	56.1	0.66		18.7				6.49	8.14	3.35	0.15		1.4	2.96	0.17
[8505]	CONVERGENT MARGIN	LUZON ARC / LUZON ARC / LUZON / BULUSAN	STRATOVOLCANO, GATE VOLCANICS	12.77	12.77	124.05	124.05	SAE			s_B-168 [8505]	ANDESITE [8505]									VOL					WR [8505]	58.2	0.62		17.8				5.5	6.27	2.45	0.14		3.11	3.42	0.28
[8505]	CONVERGENT MARGIN	LUZON ARC / LUZON ARC / LUZON / BULUSAN	STRATOVOLCANO, GATE VOLCANICS	12.77	12.77	124.05	124.05	SAE			s_B-192 [8505]	ANDESITE [8505]									VOL					WR [8505]	57.5	0.55		18.7				6.11	6.9	2.89	0.14		1.79	3.71	0.27
[8505]	CONVERGENT MARGIN	LUZON ARC / LUZON ARC / LUZON / BULUSAN	STRATOVOLCANO, GATE VOLCANICS	12.77	12.77	124.05	124.05	SAE			s_B-213A [8505]	ANDESITE [8505]									VOL					WR [8505]	53.5	0.81		17.9				8.04	7.51	3.49	0.17		2.06	2.75	0.23
[8505]	CONVERGENT MARGIN	LUZON ARC / LUZON ARC / LUZON / BULUSAN	STRATOVOLCANO, GATE VOLCANICS	12.77	12.77	124.05	124.05	SAE			s_B-216 [8505]	ANDESITE [8505]									VOL					WR [8505]	60.9	0.56		17.6				4.96	4.96	1.61	0.13		2.76	4.57	0.36
[8505]	CONVERGENT MARGIN	LUZON ARC / LUZON ARC / LUZON / BULUSAN	STRATOVOLCANO, GATE VOLCANICS	12.77	12.77	124.05	124.05	SAE			s_B-220 [8505]	ANDESITE [8505]									VOL					WR [8505]
[8505]	CONVERGENT MARGIN	LUZON ARC / LUZON ARC / LUZON / BULUSAN	STRATOVOLCANO, GATE VOLCANICS	12.77	12.77	124.05	124.05	SAE			s_90-10 [8505]	ANDESITE [8505]									VOL					WR [8505]	53.3	0.67		18.7				6.83	8.36	3.75	0.17		1.9	3.07	0.26
[8568]	CONVERGENT MARGIN	LUZON ARC / LUZON ARC / LUZON / BULUSAN	STRATOVOLCANO, PRE-CALDERA VOLCANICS	12.77	12.77	124.05	124.05	SAE			s_B-4A [8568]	NOT GIVEN [8568]									VOL					WR [8568]	54.7	0.7		20.7				5.31	7.31	1.4	0.11		2.73	3.72	0.51		1.26	0.81
[8568]	CONVERGENT MARGIN	LUZON ARC / LUZON ARC / LUZON / BULUSAN	STRATOVOLCANO, PRE-CALDERA VOLCANICS	12.77	12.77	124.05	124.05	SAE			s_B-5 [8568]	NOT GIVEN [8568]									VOL					WR [8568]	51.5	0.82		19.5				7.99	8.52	4.2	0.19		1.42	3.3	0.54		1	0.43
[8568]	CONVERGENT MARGIN	LUZON ARC / LUZON ARC / LUZON / BULUSAN	STRATOVOLCANO, PRE-CALDERA VOLCANICS	12.77	12.77	124.05	124.05	SAE			s_B-98 [8568]	NOT GIVEN [8568]									VOL					WR [8568]	53.5	0.64		19.7				7.29	9.1	3.84	0.15		1.13	2.97	0.26		0.65	0.3
[8568]	CONVERGENT MARGIN	LUZON ARC / LUZON ARC / LUZON / BULUSAN	STRATOVOLCANO, PRE-CALDERA VOLCANICS	12.77	12.77	124.05	124.05	SAE			s_B-141 [8568]	NOT GIVEN [8568]									VOL					WR [8568]	57.5	0.61		18.3				6.45	6.88	3.26	0.16		1.77	3.49	0.26		0.76	0.11
[8568]	CONVERGENT MARGIN	LUZON ARC / LUZON ARC / LUZON / BULUSAN	STRATOVOLCANO, PRE-CALDERA VOLCANICS	12.77	12.77	124.05	124.05	SAE			s_B-147A [8568]	NOT GIVEN [8568]									VOL					WR [8568]	64.1	0.35		17				3.49	3.12	0.63	0.3		3.66	4.23	0.23		1.28	0.41
[8568]	CONVERGENT MARGIN	LUZON ARC / LUZON ARC / LUZON / BULUSAN	STRATOVOLCANO, PRE-CALDERA VOLCANICS	12.77	12.77	124.05	124.05	SAE			s_B-161 [8568]	NOT GIVEN [8568]									VOL					WR [8568]	58	0.51		18.8				5.23	6.13	2.32	0.14		2.61	4.11	0.41		0.66	0.36
[8568]	CONVERGENT MARGIN	LUZON ARC / LUZON ARC / LUZON / BULUSAN	STRATOVOLCANO, PRE-CALDERA VOLCANICS	12.77	12.77	124.05	124.05	SAE			s_B-163 [8568]	NOT GIVEN [8568]									VOL					WR [8568]	60.1	0.43		18.9				4.19	4.95	1.05	0.07		3.87	4.22	0.29		0.99	0.74
[8568]	CONVERGENT MARGIN	LUZON ARC / LUZON ARC / LUZON / BULUSAN	STRATOVOLCANO, GATE VOLCANICS	12.77	12.77	124.05	124.05	SAE			s_B-220 [8568]	ANDESITE [8568]									VOL					WR [8568]	58.3	0.94		18.6				5	6.12	2.17	0.12		2.47	4.21	0.31		0.79	0.38
[8568]	CONVERGENT MARGIN	LUZON ARC / LUZON ARC / LUZON / BULUSAN / IROSIN IGNIMBRITE	STRATOVOLCANO, IROSIN CALDERA	12.77	12.77	124.05	124.05	SAE			s_B-11 [8568]	NOT GIVEN [8568]									VOL					WR [8568]	69.4	0.59		15.9				2.29	3.6	1.09	0.15		2.46	4.35	0.17		0.59	0.18
[8568]	CONVERGENT MARGIN	LUZON ARC / LUZON ARC / LUZON / BULUSAN / IROSIN IGNIMBRITE	STRATOVOLCANO, IROSIN CALDERA	12.77	12.77	124.05	124.05	SAE			s_B-12A [8568]	NOT GIVEN [8568]									VOL					WR [8568]	57.7	0.59		17.8				6.08	7.28	3.3	0.15		1.78	3.24	0.17		1.31	0.16
[8568]	CONVERGENT MARGIN	LUZON ARC / LUZON ARC / LUZON / BULUSAN / IROSIN IGNIMBRITE	STRATOVOLCANO, IROSIN CALDERA	12.77	12.77	124.05	124.05	SAE			s_B-146A [8568]	NOT GIVEN [8568]									VOL					WR [8568]	68.2	0.18		13.2				0.84	1.52	0.37	0.09		3.14	3.68	0.06		3.59	0.96
[8568]	CONVERGENT MARGIN	LUZON ARC / LUZON ARC / LUZON / BULUSAN / IROSIN IGNIMBRITE	STRATOVOLCANO, IROSIN CALDERA	12.77	12.77	124.05	124.05	SAE			s_B-182 [8568]	NOT GIVEN [8568]									VOL					WR [8568]	69.7	0.19		15.4				1.44	2.2	0.65	0.11		2.8	4.14	0.06		2.19	0.66
[8568]	CONVERGENT MARGIN	LUZON ARC / LUZON ARC / LUZON / BULUSAN / IROSIN IGNIMBRITE	STRATOVOLCANO, IROSIN CALDERA	12.77	12.77	124.05	124.05	SAE			s_B-185 [8568]	NOT GIVEN [8568]									VOL					WR [8568]	69.9	0.19		15.2				1.38	2.2	0.63	0.11		2.77	4.3	0.1		2.46	0.54
[8568]	CONVERGENT MARGIN	LUZON ARC / LUZON ARC / LUZON / BULUSAN / IROSIN IGNIMBRITE	STRATOVOLCANO, IROSIN CALDERA	12.77	12.77	124.05	124.05	SAE			s_90-06 [8568]	NOT GIVEN [8568]									VOL					WR [8568]	72.1	0.2		14.2				1.1	1.86	0.35	0.1		2.79	4.44	0.07		2.62	0.17
[8568]	CONVERGENT MARGIN	LUZON ARC / LUZON ARC / LUZON / BULUSAN / IROSIN IGNIMBRITE	STRATOVOLCANO, IROSIN CALDERA	12.77	12.77	124.05	124.05	SAE			s_90-15 [8568]	NOT GIVEN [8568]									VOL					WR [8568]	58.8	0.48		17.9				5.59	7.27	3.11	0.14		1.61	3.36	0.16		1.15	0.18
[8568]	CONVERGENT MARGIN	LUZON ARC / LUZON ARC / LUZON / BULUSAN	STRATOVOLCANO, POST-CALDERA BULUSAN STRATA-CONE	12.77	12.77	124.05	124.05	SAE			s_B-37 [8568]	ANDESITE [8568]									VOL					WR [8568]	53.3	0.55		19.2				7.01	7.88	4.34	0.16		1.08	3.22	0.13		1.55	0.9
[8568]	CONVERGENT MARGIN	LUZON ARC / LUZON ARC / LUZON / BULUSAN	STRATOVOLCANO, POST-CALDERA BULUSAN STRATA-CONE	12.77	12.77	124.05	124.05	SAE			s_B-40A [8568]	ANDESITE [8568]									VOL					WR [8568]	58.9	0.52		17.4				5.8	6.92	3.03	0.15		1.85	3.53	0.18		0.71	0.18
[8568]	CONVERGENT MARGIN	LUZON ARC / LUZON ARC / LUZON / BULUSAN	STRATOVOLCANO, POST-CALDERA BULUSAN STRATA-CONE	12.77	12.77	124.05	124.05	SAE			s_B-41 [8568]	ANDESITE [8568]									VOL					WR [8568]	59.3	0.52		17.7				5.83	7.04	3.06	0.15		1.78	3.48	0.18		0.51	0.16
[8568]	CONVERGENT MARGIN	LUZON ARC / LUZON ARC / LUZON / BULUSAN	STRATOVOLCANO, POST-CALDERA BULUSAN STRATA-CONE	12.77	12.77	124.05	124.05	SAE			s_B-64 [8568]	ANDESITE [8568]									VOL					WR [8568]	60.1	0.51		17.7				5.62	6.45	2.84	0.15		1.92	3.66	0.2		0.5	0.24
[8568]	CONVERGENT MARGIN	LUZON ARC / LUZON ARC / LUZON / BULUSAN	STRATOVOLCANO, POST-CALDERA BULUSAN STRATA-CONE	12.77	12.77	124.05	124.05	SAE			s_B-68 [8568]	ANDESITE [8568]									VOL					WR [8568]	59	0.48		18.1				5.76	6.74	3.21	0.14		1.67	3.44	0.15		0.6	0.44
[8568]	CONVERGENT MARGIN	LUZON ARC / LUZON ARC / LUZON / BULUSAN	STRATOVOLCANO, POST-CALDERA BULUSAN STRATA-CONE	12.77	12.77	124.05	124.05	SAE			s_B-70 [8568]	ANDESITE [8568]									VOL					WR [8568]	57.7	0.49		18.5				6.26	7.71	3.57	0.15		1.52	3.36	0.15		0.25	0.15
[8568]	CONVERGENT MARGIN	LUZON ARC / LUZON ARC / LUZON / BULUSAN	STRATOVOLCANO, POST-CALDERA BULUSAN STRATA-CONE	12.77	12.77	124.05	124.05	SAE			s_B-77 [8568]	ANDESITE [8568]									VOL					WR [8568]	54.1	0.45		19.3				6.58	8.16	3.81	0.17		1.02	3.17	0.17		1.09	0.63
[8568]	CONVERGENT MARGIN	LUZON ARC / LUZON ARC / LUZON / BULUSAN	STRATOVOLCANO, SHARP PEAK VOLCANICS	12.77	12.77	124.05	124.05	SAE			s_B-107B [8568]	ANDESITE, BASALTIC [8568]									VOL					WR [8568]	53.9	0.51		19.4				6.72	7.99	4.19	0.16		1.08	3.32	0.16		1.28	0.86
[8568]	CONVERGENT MARGIN	LUZON ARC / LUZON ARC / LUZON / BULUSAN	STRATOVOLCANO, POST-CALDERA BULUSAN STRATA-CONE	12.77	12.77	124.05	124.05	SAE			s_B-109A [8568]	ANDESITE [8568]									VOL					WR [8568]	53.8	0.51		19.7				6.59	8.63	4.02	0.15		1.01	3.24	0.15		1.28	0.49
[5021][5002]	CONVERGENT MARGIN	LUZON ARC / LUZON ARC / LUZON / TAAL	PRE-CALDERA STAGE, TAGAYTAY (CALDERA WALL)	14.002	14.002	120.993	120.993	SAE			s_TT4 [5021]	ANDESITE [5021]									VOL					WR [5021]	57.23	1.06		16.54				8.04	7.09	2.88	0.22		2.07	3.71	0.25
[5021][5002]	CONVERGENT MARGIN	LUZON ARC / LUZON ARC / LUZON / TAAL	MT. MACOLOD	14.002	14.002	120.993	120.993	SAE			s_MC1 [5021]	ANDESITE, BASALTIC [5021]									VOL					WR [5021]	52.23	0.83		18.7				8.18	10.11	4.78	0.17		1.06	2.82	0.21
[5021][5002]	CONVERGENT MARGIN	LUZON ARC / LUZON ARC / LUZON / TAAL	NAPAYUN ISLAND	14.002	14.002	120.993	120.993	SAE			s_NP1 [5021]	ANDESITE [5021]									VOL					WR [5021]	56.01	0.94		16.08				9.35	7.28	3.05	0.22		1.89	3.87	0.27
[5021][5002]	CONVERGENT MARGIN	LUZON ARC / LUZON ARC / LUZON / TAAL	TUORAN	14.002	14.002	120.993	120.993	SAE			s_T5.5 [5021]	ANDESITE, BASALTIC [5021]									VOL					WR [5021]	52.41	0.83		16.39				8.46	10.12	6.3	0.19		1.1	3.03	0.22
[5021][5002][9440]	CONVERGENT MARGIN	LUZON ARC / LUZON ARC / LUZON / TAAL	BININTIANG MALAKI	14.002	14.002	120.993	120.993	SAE			s_BAL1 [5021] / s_BAL-1 [9440]	DACITE [5021] / NOT GIVEN [5002]									VOL					WR [5021]	64.36	0.57		15.49				5.17	4.37	1.97	0.13		3.27	3.93	0.16
[5021][5002][9440]	CONVERGENT MARGIN	LUZON ARC / LUZON ARC / LUZON / TAAL	BININTIANG MALAKI	14.002	14.002	120.993	120.993	SAE			s_BM8 [5021] / s_BM-8 [9440]	DACITE [5021]									VOL					WR [5021]	63.81	0.6		15.69				5.76	4.45	1.5	0.14		3.07	4.09	0.24
[5021][5002][9440]	CONVERGENT MARGIN	LUZON ARC / LUZON ARC / LUZON / TAAL	POST-CALDERA STAGE, VOLCANO ISLAND	14.002	14.002	120.993	120.993	SAE			s_B4 [5021] / s_B-4 [9440]	BASALT [5021] / NOT GIVEN [5002]									VOL					WR [5021]	50.93	0.74		17.15				9.16	11.03	5.95	0.22		0.94	2.69	0.16
[5021][5002][9440]	CONVERGENT MARGIN	LUZON ARC / LUZON ARC / LUZON / TAAL	POST-CALDERA STAGE, VOLCANO ISLAND	14.002	14.002	120.993	120.993	SAE			s_CAL1 [5021] / s_CAL-1 [9440]	BASALT [5021] / NOT GIVEN [5002]									VOL					WR [5021]	51.35	0.77		17.2				9.25	10.92	5.65	0.22		1	2.46	0.16
[5021][5002][9440]	CONVERGENT MARGIN	LUZON ARC / LUZON ARC / LUZON / TAAL	POST-CALDERA STAGE, VOLCANO ISLAND	14.002	14.002	120.993	120.993	SAE			s_CY3 [5021] / s_CY-3 [9440]	ANDESITE [5021] / ANDESITE, BASALTIC [9440]									VOL					WR [5021]	56.38	0.85		10.84				9.75	11.18	6.02	0.28		1.16	2.45	0
[5021][5002][9440]	CONVERGENT MARGIN	LUZON ARC / LUZON ARC / LUZON / TAAL	POST-CALDERA STAGE, VOLCANO ISLAND	14.002	14.002	120.993	120.993	SAE			s_MB5 [5021] / s_MB-5 [9440]	BASALT [5021] / NOT GIVEN [5002]									VOL					WR [5021]	50.53	0.76		15.28				9.95	11.38	7.29	0.25		0.91	2.4	0.14
[8802]	CONVERGENT MARGIN	LUZON ARC / LUZON ARC / NEGROS / CANLAON	STRATOVOLCANO, BASE OF A SMALL PARASITIC CONE	10.5	10.5	122.98	122.98	SAE		990	s_2 [8802]	ANDESITE [8802]									VOL					WR [8802]	57.9	0.6		16.7		1.4	4.6		6.6	2.9	0.1		2.6	3.4	0.2	1
[8802]	CONVERGENT MARGIN	LUZON ARC / LUZON ARC / NEGROS / CANLAON	STRATOVOLCANO, BED OF INITIHAN RIVER	10.5	10.5	122.98	122.98	SAE		1000	s_4 [8802]	ANDESITE [8802]									VOL					WR [8802]	58.6	0.7		17		2.6	3.7		6.6	3	0.1		2.6	3.5	0.2	0.8
[8802]	CONVERGENT MARGIN	LUZON ARC / LUZON ARC / NEGROS / CANLAON	STRATOVOLCANO, NEAR MALAYBA RIVER	10.5	10.5	122.98	122.98	SAE	900	1100	s_5 [8802]	ANDESITE, BASALTIC [8802]									VOL					WR [8802]	55.1	0.7		18		2.4	4.7		7.4	3.1	0.2		2.1	3.4	0.4	1.1
[8802]	CONVERGENT MARGIN	LUZON ARC / LUZON ARC / NEGROS / CANLAON	STRATOVOLCANO, MALAYBA WATERFALL	10.5	10.5	122.98	122.98	SAE		850	s_6 [8802]	LATITE [8802]									VOL					WR [8802]	60	0.6		16.5		2.2	3.6		5.6	2.6	0.1		3.4	3.5	0.4	0.9
[8802]	CONVERGENT MARGIN	LUZON ARC / LUZON ARC / NEGROS / CANLAON	STRATOVOLCANO, LINOTHANGAN RIVER	10.5	10.5	122.98	122.98	SAE		700	s_7 [8802]	SHOSHONITE [8802]									VOL					WR [8802]	54.8	0.8		17		3.5	4.2		7.7	3.7	0.2		2.6	3.2	0.3	0.5
[8802]	CONVERGENT MARGIN	LUZON ARC / LUZON ARC / NEGROS / CANLAON	STRATOVOLCANO, ROAD ENGAWAN-LINOTHANGAN	10.5	10.5	122.98	122.98	SAE			s_9 [8802]	ANDESITE [8802]									VOL					WR [8802]	62.3	0.6		17.1		3.9	2		5.6	2.2	0.1		2.3	3.3	0.2	1.7
[8802]	CONVERGENT MARGIN	LUZON ARC / LUZON ARC / NEGROS / CANLAON	STRATOVOLCANO, BED OF ENGAWAN RIVER	10.5	10.5	122.98	122.98	SAE			s_11 [8802]	SHOSHONITE [8802]									VOL					WR [8802]	54.3	0.8		16.9		5.1	3		7.7	3.9	0.2		2.6	3	0.3	0.9
[8802]	CONVERGENT MARGIN	LUZON ARC / LUZON ARC / NEGROS / CANLAON	STRATOVOLCANO, LAVA COLUMNS AT PINAMINTIGAN RIVER	10.5	10.5	122.98	122.98	SAE			s_13 [8802]	ANDESITE, BASALTIC [8802]									VOL					WR [8802]	55.2	0.7		17.8		3.4	4.6		8	3.7	0.2		2	3.2	0.2	0.9
[8802]	CONVERGENT MARGIN	LUZON ARC / LUZON ARC / NEGROS / CANLAON	STRATOVOLCANO, CRATER RIM	10.5	10.5	122.98	122.98	SAE		2300	s_14 [8802]	ANDESITE [8802]									VOL					WR [8802]	62.5	0.5		16.8		3.6	1.5		5.2	1.9	0.1		2.8	3.8	0.2	0.6
[8802]	CONVERGENT MARGIN	LUZON ARC / LUZON ARC / NEGROS / CANLAON	STRATOVOLCANO, NNW MASOLOG IN A DRY RIVER BED	10.5	10.5	122.98	122.98	SAE		1270	s_16 [8802]	ANDESITE [8802]									VOL					WR [8802]	61.5	0.5		17.2		2	3.3		5.7	2	0.2		2.7	3.8	0.2	0.6
[8802]	CONVERGENT MARGIN	LUZON ARC / LUZON ARC / NEGROS / CANLAON	STRATOVOLCANO, PLATY LAVA OF MASOLOG-CALAPNAGAN	10.5	10.5	122.98	122.98	SAE			s_18 [8802]	SHOSHONITE [8802]									VOL					WR [8802]	56.5	0.6		18.1		1.9	4.2		6.6	2.7	0.2		2.4	3.8	0.3	0.7
[8802]	CONVERGENT MARGIN	LUZON ARC / LUZON ARC / NEGROS / CANLAON	STRATOVOLCANO, ROAD CUTTING OUTSIDE OF CALAPNAGAN IN THE DIRECTION OF CABAGNAAN, LAVA BOMB IN A DREBRIS FLOW	10.5	10.5	122.98	122.98	SAE			s_21 [8802]	ANDESITE, BASALTIC [8802]									VOL					WR [8802]	54.8	0.7		18.1		2.7	4.8		8.1	3.4	0.2		2.1	3.4	0.4	0.8
[8802]	CONVERGENT MARGIN	LUZON ARC / LUZON ARC / NEGROS / CANLAON	STRATOVOLCANO, CABAGNAAN-CALAPNAGAN, BELOW BARVAC IN DRY RIVER BED	10.5	10.5	122.98	122.98	SAE			s_25 [8802]	TRACHYBASALT [8802]									VOL					WR [8802]	51.7	0.8		18.6		3.3	5.3		8.8	4.2	0.2		1.7	3.3	0.3	0.8
[8802]	CONVERGENT MARGIN	LUZON ARC / LUZON ARC / NEGROS / CANLAON	STRATOVOLCANO, N OF YUBA, MAIN RIVER BED	10.5	10.5	122.98	122.98	SAE		360	s_27 [8802]	ANDESITE, BASALTIC [8802]									VOL					WR [8802]	55.1	0.7		17.8		3.1	4.6		8.1	3.8	0.2		2	3.2	0.4	0.6
[8802]	CONVERGENT MARGIN	LUZON ARC / LUZON ARC / NEGROS / CANLAON	STRATOVOLCANO, WNW OF MASULOG HILL	10.5	10.5	122.98	122.98	SAE		230	s_30 [8802]	ANDESITE [8802]									VOL					WR [8802]	58.5	0.7		17.1		2.7	3.4		6.6	2.7	0.1		2.8	3.3	0.2	1.1
[8802]	CONVERGENT MARGIN	LUZON ARC / LUZON ARC / NEGROS / CANLAON	STRATOVOLCANO, SMALL CONE, WAY TO HACIENDA AUGUSTINA	10.5	10.5	122.98	122.98	SAE			s_35 [8802]	ANDESITE, BASALTIC [8802]									VOL					WR [8802]	52.4	0.9		18.7		3.4	5.1		9.2	3.6	0.2		1.5	3.5	0.4	0.8
[8802]	CONVERGENT MARGIN	LUZON ARC / LUZON ARC / NEGROS / CANLAON	STRATOVOLCANO, SMALL CONE (MT. TABORDA) NEAR HACIENDA ANA MARIA	10.5	10.5	122.98	122.98	SAE			s_36 [8802]	ANDESITE [8802]									VOL					WR [8802]	59	0.7		17.1		3.4	3		6.8	2.6	0.2		2.7	3.3	0.2	0.9
[8802]	CONVERGENT MARGIN	LUZON ARC / LUZON ARC / NEGROS / CANLAON	STRATOVOLCANO, BED OF BAGOS, E OF HACIENDA NAKALANG	10.5	10.5	122.98	122.98	SAE		380	s_37 [8802]	ANDESITE [8802]									VOL					WR [8802]	58.7	0.7		17		2.7	3.7		6.8	2.6	0.2		2.7	3.3	0.2	1.1
[8802]	CONVERGENT MARGIN	LUZON ARC / LUZON ARC / NEGROS / CANLAON	STRATOVOLCANO, KANLAON NATIONAL PARK	10.5	10.5	122.98	122.98	SAE		590	s_39 [8802]	LATITE [8802]									VOL					WR [8802]	57.5	0.7		17.1		3.8	3.1		6.8	3.1	0.1		2.9	3.4	0.5	0.8
[8802]	CONVERGENT MARGIN	LUZON ARC / LUZON ARC / NEGROS / CANLAON	ROAD TO THE CHURCH OF MAMBUCAL	10.5	10.5	122.98	122.98	SAE		390	s_41 [8802]	ANDESITE, BASALTIC [8802]									VOL					WR [8802]	54.6	0.7		16.1		2.4	6		8.5	4.7	0.2		1.9	2.9	0.2	1.2
[8802]	CONVERGENT MARGIN	LUZON ARC / LUZON ARC / NEGROS / CANLAON	STRATOVOLCANO, SMALL LAVA COLUMNS AT MAMBUCAL WATERFALL	10.5	10.5	122.98	122.98	SAE		370	s_43 [8802]	ANDESITE [8802]									VOL					WR [8802]	58.4	0.7		16.9		3.3	3.2		6.8	2.7	0.1		2.6	3.4	0.2	1.2
[8802]	CONVERGENT MARGIN	LUZON ARC / LUZON ARC / NEGROS / CANLAON	STRATOVOLCANO, DOWNSTREAM OF MAMBUCAL WATERFALL	10.5	10.5	122.98	122.98	SAE			s_45 [8802]	ANDESITE, BASALTIC [8802]									VOL					WR [8802]	55.7	0.8		16.5		3.8	4		8.4	4.5	0.2		2.1	3.1	0.4	0.8
[8802]	CONVERGENT MARGIN	LUZON ARC / LUZON ARC / NEGROS / CANLAON	STRATOVOLCANO, BESIDE THE BARRACKS OF MAMBUCAL	10.5	10.5	122.98	122.98	SAE		360	s_49 [8802]	SHOSHONITE [8802]									VOL					WR [8802]	56.1	0.7		16.7		2.8	4.5		7.3	3.3	0.2		2.8	3.2	0.3	1.3
[8802]	CONVERGENT MARGIN	LUZON ARC / LUZON ARC / NEGROS / CANLAON	STRATOVOLCANO, MOUTH OF PULA RIVER INTO BAGO RIVER, PLATY LAVA	10.5	10.5	122.98	122.98	SAE		140	s_50 [8802]	ANDESITE, BASALTIC [8802]									VOL					WR [8802]	55.7	0.8		16.6		3.7	3.9		7.9	4.3	0.1		2.2	3.2	0.2	0.6
[8802]	CONVERGENT MARGIN	LUZON ARC / LUZON ARC / NEGROS / MANDALAGAN	S OF SMALL CONE (MT. CANLANDOC) AND E OF HACIENDA LULU	10.57	10.57	123.13	123.13	SAE		230	s_51 [8802]	ANDESITE [8802]									VOL					WR [8802]	57.8	0.8		17.2		3.5	4.1		7.1	3.6	0.1		1.6	3.5	0.2	0.9
[8802]	CONVERGENT MARGIN	LUZON ARC / LUZON ARC / NEGROS / MANDALAGAN	W OF SMALL CONE (MT. KULOKABAYO), ON THE LEFT SIDE OF A DEEP GORGE	10.67	10.67	123.15	123.15	SAE		830	s_52 [8802]	DACITE [8802]									VOL					WR [8802]	63.3	0.5		16.7		1.8	2.8		5.5	2.2	0.1		2.2	3.8	0.2	1.1
[8802]	CONVERGENT MARGIN	LUZON ARC / LUZON ARC / NEGROS / MANDALAGAN	N OF PATAG SETTLEMENT	10.72	10.72	123.17	123.17	SAE		670	s_54 [8802]	ANDESITE [8802]									VOL					WR [8802]	62.3	0.6		16.8		3.1	2		5.6	2.4	0.1		2.1	3.7	0.2	1
[8802]	CONVERGENT MARGIN	LUZON ARC / LUZON ARC / NEGROS / SILAY	W OF MALAGO RIVER	10.77	10.77	123.13	123.13	SAE		190	s_55 [8802]	ANDESITE, BASALTIC [8802]									VOL					WR [8802]	54.6	0.8		18.1		3.7	4.1		8.7	3.6	0.2		1.5	3.5	0.2	0.7
[8802]	CONVERGENT MARGIN	LUZON ARC / LUZON ARC / NEGROS / SILAY	RAZOR BACK MOUNTAIN, E OF ISABELLA TOWN	10.57	10.57	123.13	123.13	SAE		30	s_56A [8802]	ANDESITE [8802]									VOL					WR [8802]	58	0.7		17.9		3.2	3.5		6.5	2.8	0.1		2.4	3.5	0.2	1
[8802]	CONVERGENT MARGIN	LUZON ARC / LUZON ARC / NEGROS / SILAY	RAZOR BACK MOUNTAIN, E OF ISABELLA TOWN	10.57	10.57	123.13	123.13	SAE		30	s_56B [8802]	ANDESITE [8802]									VOL					WR [8802]	58.8	0.6		18		3.1	3.4		7.2	2.7	0.2		2	3.4	0.2	0.9
[8802]	CONVERGENT MARGIN	LUZON ARC / LUZON ARC / NEGROS / CENTRAL NEGROS	NW OF TUBIGON	9.33	9.33	123.2	123.2	SAE		650	s_57 [8802]	ANDESITE [8802]									VOL					WR [8802]	58.3	0.5		18.3		3.1	3		7.1	2.3	0.1		1.7	4	0.2	0.8
[8802]	CONVERGENT MARGIN	LUZON ARC / LUZON ARC / NEGROS / CUERNOS DE NEGROS	SOGONGON (DRILLING CORE)	9.28	9.28	123.15	123.15	SAE			s_59 [8802]	DACITE [8802]									VOL		2935			WR [8802]	64.3	0.4		16.8		1.9	2		5.1	1.5	0.1		2.7	4.1	0.3	0.5
[8802]	CONVERGENT MARGIN	LUZON ARC / LUZON ARC / NEGROS / CUERNOS DE NEGROS	NASUJI (DRILLING CORE)	9.28	9.28	123.15	123.15	SAE			s_61 [8802]	ANDESITE [8802]									VOL		2778			WR [8802]	62.1	0.4		16.6		2.5	2.2		5.6	1.9	0.1		2.5	3.9	0.2	0.6
[8802]	CONVERGENT MARGIN	LUZON ARC / LUZON ARC / NEGROS / CUERNOS DE NEGROS	W OF PUHAGAN AT THE DRILLING PLACE OK-5	9.28	9.28	123.17	123.17	SAE		920	s_62 [8802]	ANDESITE, BASALTIC [8802]									VOL					WR [8802]	54.8	0.6		16.6		3	2.6		7.9	3.1	0.1		1.5	3.1	0.1	6
[8802]	CONVERGENT MARGIN	LUZON ARC / LUZON ARC / NEGROS / CUERNOS DE NEGROS	W OF CAIDIOCAN, NEAR THE GEOTHERMAL PIPELINES AND THE TRIBUTARY OF THE OKOY	9.32	9.32	123.18	123.18	SAE		380	s_65 [8802]	LATITE [8802]									VOL					WR [8802]	57	0.5		17.9		4.3	1.6		6.5	2.1	0.1		2.3	3.7	0.2	3.3
[8802]	CONVERGENT MARGIN	LUZON ARC / LUZON ARC / NEGROS / CUERNOS DE NEGROS	SW OF VALENCIA AT THE TELEGRAPH OF THE CURRENT TRANSFORMER	9.28	9.28	123.23	123.23	SAE		290	s_74 [8802]	LATITE [8802]									VOL					WR [8802]	57.6	0.6		17.1		3.8	2.2		6.7	2.2	0.2		2.5	3.8	0.2	2.9
[8802]	CONVERGENT MARGIN	LUZON ARC / LUZON ARC / NEGROS / CUERNOS DE NEGROS	SE OF CUERNOS DE NEGROS AT THE LOOKING-OUT PLATEAU OF THE FIRST STREET BRANCHING AFTER BULAK	9.25	9.25	123.2	123.2	SAE		730	s_76 [8802]	ANDESITE [8802]									VOL					WR [8802]	59.1	0.5		17.3		2.9	2.4		6.7	2.8	0.2		1.8	3.6	0.2	0.7
[8802]	CONVERGENT MARGIN	LUZON ARC / LUZON ARC / NEGROS / CUERNOS DE NEGROS	SE ABOVE THE TURNINGPLATE AFTER THE STREET BRANCHING AT MASAPLOD, NEAR THE DEEP GORGE	9.23	9.23	123.18	123.18	SAE		910	s_77 [8802]	ANDESITE [8802]									VOL					WR [8802]	58.3	0.6		18		2.9	2.8		7.4	3.4	0.1		1.7	3.6	0.2	0.8
[8802]	CONVERGENT MARGIN	LUZON ARC / LUZON ARC / NEGROS / CUERNOS DE NEGROS	SE AT THE TURNINGPLATE	9.23	9.23	123.18	123.18	SAE		900	s_78 [8802]	ANDESITE [8802]									VOL					WR [8802]	59.4	0.5		17.9		2.9	2.5		6.9	2.8	0.1		1.9	3.8	0.2	0.7
[8802]	CONVERGENT MARGIN	LUZON ARC / LUZON ARC / NEGROS / CUERNOS DE NEGROS	SSE AT THE DRILLING PLACE DN-2 OF THE STREET BRANCHING	9.22	9.22	123.18	123.18	SAE		630	s_81 [8802]	ANDESITE [8802]									VOL					WR [8802]	62.6	0.4		17.3		2.8	1.8		6.1	1.9	0.1		2	4	0.3	0.5
[9146]	CONVERGENT MARGIN	LUZON ARC / LUZON ARC / MINDANAO	SURIAGO DEL NORTE, NORTHERN EXTREMITY OF EASTERN MINDANAO	9.671	9.671	125.562	125.562	SAE			s_357409 [9146]	ADAKITE [9146]									VOL					WR [9146]	52.06	1.232		16.69		12.23			9.17	4.79	0.179		0.909	2.66	0.336
[9146]	CONVERGENT MARGIN	LUZON ARC / LUZON ARC / MINDANAO	SURIAGO DEL NORTE, NORTHERN EXTREMITY OF EASTERN MINDANAO	9.522	9.522	125.584	125.584	SAE			s_357428 [9146]	ADAKITE [9146]									VOL					WR [9146]	50.68	1.024		17.91		12.41			10.7	4.54	0.245		0.184	2.37	0.144
[9146]	CONVERGENT MARGIN	LUZON ARC / LUZON ARC / MINDANAO	SURIAGO DEL NORTE, NORTHERN EXTREMITY OF EASTERN MINDANAO	9.607	9.607	125.455	125.455	SAE			s_357437 [9146]	ADAKITE [9146]									VOL					WR [9146]	54.44	0.849		17.01		8.88			5.73	6.35	0.115		2.087	4.1	0.235
[9146]	CONVERGENT MARGIN	LUZON ARC / LUZON ARC / MINDANAO	SURIAGO DEL NORTE, NORTHERN EXTREMITY OF EASTERN MINDANAO	9.699	9.699	125.434	125.434	SAE			s_357445 [9146]	ADAKITE [9146]									VOL					WR [9146]	54.24	0.659		15.98		8.43			6.42	7.35	0.107		2.061	3.73	0.268
[9146]	CONVERGENT MARGIN	LUZON ARC / LUZON ARC / MINDANAO	SURIAGO DEL NORTE, NORTHERN EXTREMITY OF EASTERN MINDANAO	9.733	9.733	125.558	125.558	SAE			s_357401 [9146]	ADAKITE [9146]									VOL					WR [9146]	63.4	0.371		18.06		4.45			6.12	1.96	0.112		1.281	4.04	0.149
[9146]	CONVERGENT MARGIN	LUZON ARC / LUZON ARC / MINDANAO	SURIAGO DEL NORTE, NORTHERN EXTREMITY OF EASTERN MINDANAO	9.702	9.702	125.504	125.504	SAE			s_357405 [9146]	ADAKITE [9146]									VOL					WR [9146]	62.66	0.464		19.21		5.17			5.93	1.06	0.075		1.325	3.94	0.179
[9146]	CONVERGENT MARGIN	LUZON ARC / LUZON ARC / MINDANAO	SURIAGO DEL NORTE, NORTHERN EXTREMITY OF EASTERN MINDANAO	9.688	9.688	125.559	125.559	SAE			s_357406 [9146]	ADAKITE [9146]									VOL					WR [9146]	52.87	0.725		19.53		8.88			10.71	2.97	0.188		0.8	3.06	0.216
[9146]	CONVERGENT MARGIN	LUZON ARC / LUZON ARC / MINDANAO	SURIAGO DEL NORTE, NORTHERN EXTREMITY OF EASTERN MINDANAO	9.688	9.688	125.553	125.553	SAE			s_357407 [9146]	ADAKITE [9146]									VOL					WR [9146]	60.54	0.474		18.93		5.76			6.75	2	0.144		1.165	4.2	0.182
[9146]	CONVERGENT MARGIN	LUZON ARC / LUZON ARC / MINDANAO	SURIAGO DEL NORTE, NORTHERN EXTREMITY OF EASTERN MINDANAO	9.686	9.686	125.55	125.55	SAE			s_357408 [9146]	ADAKITE [9146]									VOL					WR [9146]	59.92	0.47		19.19		5.76			7.15	2.05	0.159		1.155	4.22	0.185
[9146]	CONVERGENT MARGIN	LUZON ARC / LUZON ARC / MINDANAO	SURIAGO DEL NORTE, NORTHERN EXTREMITY OF EASTERN MINDANAO	9.73	9.73	125.576	125.576	SAE			s_357456 [9146]	ADAKITE [9146]									VOL					WR [9146]	63.34	0.395		18.21		4.65			5.62	1.62	0.152		1.422	4.13	0.155
[9146]	CONVERGENT MARGIN	LUZON ARC / LUZON ARC / MINDANAO	SURIAGO DEL NORTE, NORTHERN EXTREMITY OF EASTERN MINDANAO	9.682	9.682	125.526	125.526	SAE			s_357460 [9146]	ADAKITE [9146]									VOL					WR [9146]	59.94	0.516		18.46		5.93			7.5	2.09	0.158		1.296	3.94	0.185
[9146]	CONVERGENT MARGIN	LUZON ARC / LUZON ARC / MINDANAO	SURIAGO DEL NORTE, NORTHERN EXTREMITY OF EASTERN MINDANAO	9.551	9.551	125.427	125.427	SAE			s_357417 [9146]	ADAKITE [9146]									VOL					WR [9146]	63.29	0.544		17.92		4.15			3.96	2.21	0.047		2.763	4.91	0.228
[9146]	CONVERGENT MARGIN	LUZON ARC / LUZON ARC / MINDANAO	SURIAGO DEL NORTE, NORTHERN EXTREMITY OF EASTERN MINDANAO	9.551	9.551	125.427	125.427	SAE			s_357418 [9146]	ADAKITE [9146]									VOL					WR [9146]	63.46	0.524		18.05		4.01			3.77	2.11	0.049		2.741	4.76	0.204
[9146]	CONVERGENT MARGIN	LUZON ARC / LUZON ARC / MINDANAO	SURIAGO DEL NORTE, NORTHERN EXTREMITY OF EASTERN MINDANAO	9.557	9.557	125.421	125.421	SAE			s_357419 [9146]	ADAKITE [9146]									VOL					WR [9146]	61.25	0.675		18.09		4.89			4.2	2.11	0.07		2.614	5.52	0.285
[9146]	CONVERGENT MARGIN	LUZON ARC / LUZON ARC / MINDANAO	SURIAGO DEL NORTE, NORTHERN EXTREMITY OF EASTERN MINDANAO	9.578	9.578	125.411	125.411	SAE			s_357420 [9146]	ADAKITE [9146]									VOL					WR [9146]	65.48	0.427		17.13		3.43			1.96	2.14	0.081		4.509	3.88	0.191
[9146]	CONVERGENT MARGIN	LUZON ARC / LUZON ARC / MINDANAO	SURIAGO DEL NORTE, NORTHERN EXTREMITY OF EASTERN MINDANAO	9.815	9.815	125.437	125.437	SAE			s_357422 [9146]	ADAKITE [9146]									VOL					WR [9146]	61.95	0.557		17.61		4.43			4.27	2.78	0.083		2.578	5.35	0.265
[9146]	CONVERGENT MARGIN	LUZON ARC / LUZON ARC / MINDANAO	SURIAGO DEL NORTE, NORTHERN EXTREMITY OF EASTERN MINDANAO	9.8	9.8	125.446	125.446	SAE			s_357423 [9146]	ADAKITE [9146]									VOL					WR [9146]	62.86	0.53		17.58		4.53			3.85	2.15	0.074		2.604	5.02	0.206
[9146]	CONVERGENT MARGIN	LUZON ARC / LUZON ARC / MINDANAO	SURIAGO DEL NORTE, NORTHERN EXTREMITY OF EASTERN MINDANAO	9.591	9.591	125.549	125.549	SAE			s_357430 [9146]	ADAKITE [9146]									VOL					WR [9146]	62.01	0.512		17.95		4.24			4.96	2.19	0.093		2.252	5.33	0.212
[9146]	CONVERGENT MARGIN	LUZON ARC / LUZON ARC / MINDANAO	SURIAGO DEL NORTE, NORTHERN EXTREMITY OF EASTERN MINDANAO	9.593	9.593	125.515	125.515	SAE			s_357432 [9146]	ADAKITE [9146]									VOL					WR [9146]	58.99	0.653		18.12		5.53			6.24	3.13	0.123		2.048	4.82	0.257
[9146]	CONVERGENT MARGIN	LUZON ARC / LUZON ARC / MINDANAO	SURIAGO DEL NORTE, NORTHERN EXTREMITY OF EASTERN MINDANAO	9.593	9.593	125.515	125.515	SAE			s_357433 [9146]	ADAKITE [9146]									VOL					WR [9146]	56.71	0.774		17.84		6.43			7.26	3.75	0.13		1.918	4.61	0.33
[9146]	CONVERGENT MARGIN	LUZON ARC / LUZON ARC / MINDANAO	SURIAGO DEL NORTE, NORTHERN EXTREMITY OF EASTERN MINDANAO	9.606	9.606	125.53	125.53	SAE			s_357434 [9146]	ADAKITE [9146]									VOL					WR [9146]	57.8	0.73		17.74		6.25			6.63	3.66	0.106		1.874	4.47	0.292
[9146]	CONVERGENT MARGIN	LUZON ARC / LUZON ARC / MINDANAO	SURIAGO DEL NORTE, NORTHERN EXTREMITY OF EASTERN MINDANAO	9.607	9.607	125.455	125.455	SAE			s_357436 [9146]	ADAKITE [9146]									VOL					WR [9146]	61.93	0.57		17.69		4.37			4.42	2.6	0.081		2.654	4.92	0.249
[9146]	CONVERGENT MARGIN	LUZON ARC / LUZON ARC / MINDANAO	SURIAGO DEL NORTE, NORTHERN EXTREMITY OF EASTERN MINDANAO	9.607	9.607	125.455	125.455	SAE			s_357438 [9146]	ADAKITE [9146]									VOL					WR [9146]	69.85	0.287		16.4		1.95			0.64	1.19	0.02		4.585	4.7	0.122
[9146]	CONVERGENT MARGIN	LUZON ARC / LUZON ARC / MINDANAO	SURIAGO DEL NORTE, NORTHERN EXTREMITY OF EASTERN MINDANAO	9.626	9.626	125.462	125.462	SAE			s_357439 [9146]	ADAKITE [9146]									VOL					WR [9146]	63.96	0.423		17.39		3.88			4.13	2.2	0.071		2.674	4.85	0.205
[9146]	CONVERGENT MARGIN	LUZON ARC / LUZON ARC / MINDANAO	SURIAGO DEL NORTE, NORTHERN EXTREMITY OF EASTERN MINDANAO	9.624	9.624	125.476	125.476	SAE			s_357440 [9146]	ADAKITE [9146]									VOL					WR [9146]	60.37	0.574		18.36		5.12			5.14	2.54	0.108		2.2	4.79	0.222
[9146]	CONVERGENT MARGIN	LUZON ARC / LUZON ARC / MINDANAO	SURIAGO DEL NORTE, NORTHERN EXTREMITY OF EASTERN MINDANAO	9.634	9.634	125.519	125.519	SAE			s_357441 [9146]	ADAKITE [9146]									VOL					WR [9146]	60.09	0.62		18.37		5.59			5.26	2.95	0.098		2.173	4.83	0.264
[9146]	CONVERGENT MARGIN	LUZON ARC / LUZON ARC / MINDANAO	SURIAGO DEL NORTE, NORTHERN EXTREMITY OF EASTERN MINDANAO	9.603	9.603	125.495	125.495	SAE			s_357443 [9146]	ADAKITE [9146]									VOL					WR [9146]	59.62	0.632		17.14		5.84			6.08	3.38	0.116		2.096	4.64	0.229
[9146]	CONVERGENT MARGIN	LUZON ARC / LUZON ARC / MINDANAO	SURIAGO DEL NORTE, NORTHERN EXTREMITY OF EASTERN MINDANAO	9.699	9.699	125.434	125.434	SAE			s_357444 [9146]	ADAKITE [9146]									VOL					WR [9146]	64.67	0.323		17.3		3.03			3.71	2.01	0.024		2.871	5.28	0.177
[9146]	CONVERGENT MARGIN	LUZON ARC / LUZON ARC / MINDANAO	SURIAGO DEL NORTE, NORTHERN EXTREMITY OF EASTERN MINDANAO	9.711	9.711	125.437	125.437	SAE			s_357446 [9146]	ADAKITE [9146]									VOL					WR [9146]	59.34	0.669		16.85		5.49			4.56	5.34	0.065		2.442	4.7	0.298
[9146]	CONVERGENT MARGIN	LUZON ARC / LUZON ARC / MINDANAO	SURIAGO DEL NORTE, NORTHERN EXTREMITY OF EASTERN MINDANAO	9.711	9.711	125.437	125.437	SAE			s_357447 [9146]	ADAKITE [9146]									VOL					WR [9146]	61.99	0.54		17.41		4.23			4.03	2.81	0.067		2.976	4.87	0.242
[9146]	CONVERGENT MARGIN	LUZON ARC / LUZON ARC / MINDANAO	SURIAGO DEL NORTE, NORTHERN EXTREMITY OF EASTERN MINDANAO	9.688	9.688	125.453	125.453	SAE			s_357450 [9146]	ADAKITE [9146]									VOL					WR [9146]	63.32	0.638		17.82		4.75			3.8	1.9	0.027		2.231	4.66	0.276
[9146]	CONVERGENT MARGIN	LUZON ARC / LUZON ARC / MINDANAO	SURIAGO DEL NORTE, NORTHERN EXTREMITY OF EASTERN MINDANAO	9.688	9.688	125.453	125.453	SAE			s_357452 [9146]	ADAKITE [9146]									VOL					WR [9146]	66.37	0.336		17.04		2.77			3.2	1.23	0.046		3.039	5.16	0.161
[9146]	CONVERGENT MARGIN	LUZON ARC / LUZON ARC / MINDANAO	SURIAGO DEL NORTE, NORTHERN EXTREMITY OF EASTERN MINDANAO	9.751	9.751	125.481	125.481	SAE			s_357461 [9146]	ADAKITE [9146]									VOL					WR [9146]	58.02	0.748		16.45		5.81			5.97	5.29	0.098		2.302	4.74	0.332
[8961]	CONVERGENT MARGIN	LUZON ARC / LUZON ARC / LUZON / MALINAO	EASTERN FLANK, NAAGAS	13.5	13.5	123.7	123.7	SAE			s_CW46 [8961]	BASALT [8961]									VOL					WR [8961]	50.09	0.9		17.75		4.41	4.26		9.97	7.65	0.17		1.47	2.83	0.36
[8961]	CONVERGENT MARGIN	LUZON ARC / LUZON ARC / LUZON / MALINAO	EASTERN FLANK, TIWI POINT	13.5	13.5	123.7	123.7	SAE			s_CW34 [8961]	ANDESITE, BASALTIC [8961]									VOL					WR [8961]	51.54	0.82		17.86		5.58	2.94		10	3.92	0.14		1.66	3.18	0.48
[8961]	CONVERGENT MARGIN	LUZON ARC / LUZON ARC / LUZON / MALINAO	EASTERN FLANK, MAIN CONE	13.5	13.5	123.7	123.7	SAE			s_CW22 [8961]	ANDESITE [8961]									VOL					WR [8961]	51.83	0.97		19.42		4.17	4.54		9.28	5.02	0.15		1.43	2.94	0.25
[8961]	CONVERGENT MARGIN	LUZON ARC / LUZON ARC / LUZON / MALINAO	EASTERN FLANK, MAIN CONE	13.5	13.5	123.7	123.7	SAE			s_CW06 [8961]	ANDESITE [8961]									VOL					WR [8961]	54.42	0.81		18.36				7.08	6.18	4.36	0.14		1.9	3	0.26
[8961]	CONVERGENT MARGIN	LUZON ARC / LUZON ARC / LUZON / MALINAO	EASTERN FLANK, MAIN CONE	13.5	13.5	123.7	123.7	SAE			s_CW16 [8961]	ANDESITE [8961]									VOL					WR [8961]	55.77	0.79		18.12		2.89	4.23		6.93	4.35	0.13		1.87	3.34	0.25
[8961]	CONVERGENT MARGIN	LUZON ARC / LUZON ARC / LUZON / MALINAO	EASTERN FLANK, MAIN CONE	13.5	13.5	123.7	123.7	SAE			s_CW02 [8961]	ANDESITE [8961]									VOL					WR [8961]	58.33	0.64		17.76		2.73	2.82		5.95	3.17	0.12		2.27	3.45	0.23
[8961]	CONVERGENT MARGIN	LUZON ARC / LUZON ARC / LUZON / MALINAO	EASTERN FLANK, MAIN CONE	13.5	13.5	123.7	123.7	SAE			s_CW21 [8961]	ANDESITE [8961]									VOL					WR [8961]	59.26	0.66		17.36				5.58	6.22	3.1	0.12		2.57	3.4	0.23
[8961]	CONVERGENT MARGIN	LUZON ARC / LUZON ARC / LUZON / MALINAO	EASTERN FLANK, MAIN CONE	13.5	13.5	123.7	123.7	SAE			s_CW20 [8961]	ANDESITE [8961]									VOL					WR [8961]	59.56	0.64		17.33				5.41	5.65	2.89	0.12		2.7	3.26	0.23
[8961]	CONVERGENT MARGIN	LUZON ARC / LUZON ARC / LUZON / MALINAO	EASTERN FLANK, MAIN CONE	13.5	13.5	123.7	123.7	SAE			s_CW19 [8961]	ANDESITE [8961]									VOL					WR [8961]	60.04	0.64		17.22				5.34	5.99	2.9	0.12		2.49	3.72	0.24
[8961]	CONVERGENT MARGIN	LUZON ARC / LUZON ARC / LUZON / MALINAO	EASTERN FLANK, PUTSAN	13.5	13.5	123.7	123.7	SAE			s_CW32 [8961]	DACITE [8961]									VOL					WR [8961]	60.62	0.62		17.97				5.31	4.54	2.6	0.11		2.68	3.4	0.22
[8961]	CONVERGENT MARGIN	LUZON ARC / LUZON ARC / LUZON / MALINAO	EASTERN FLANK, PUTSAN	13.5	13.5	123.7	123.7	SAE			s_CW33 [8961]	DACITE [8961]									VOL					WR [8961]	62.14	0.59		18.02				3.79	4.86	2.22	0.08		2.85	3.79	0.22
[8961]	CONVERGENT MARGIN	LUZON ARC / LUZON ARC / LUZON / MALINAO	EASTERN FLANK, PUTSAN	13.5	13.5	123.7	123.7	SAE			s_CW44III [8961]	DACITE [8961]									VOL					WR [8961]	62.39	0.59		17.77				4.12	4.81	2.01	0.08		2.67	3.66	0.16
[8961]	CONVERGENT MARGIN	LUZON ARC / LUZON ARC / LUZON / MALINAO	EASTERN FLANK, PUTSAN-BOLO	13.5	13.5	123.7	123.7	SAE			s_CW38 [8961]	RHYOLITE [8961]									VOL					WR [8961]	69.31	0.28		15.56				2.94	2.2	0.69	0.06		3.77	4.2	0.02
[8961]	CONVERGENT MARGIN	LUZON ARC / LUZON ARC / LUZON / MALINAO	EASTERN FLANK, PUTSAN-BOLO	13.5	13.5	123.7	123.7	SAE			s_CW09 [8961]	RHYOLITE [8961]									VOL					WR [8961]	69.38	0.22		14.95				1.68	1.75	0.64	0.07		3.46	3.56	0.01
[8961]	CONVERGENT MARGIN	LUZON ARC / LUZON ARC / LUZON / MALINAO	EASTERN FLANK, PUTSAN-BOLO	13.5	13.5	123.7	123.7	SAE			s_CW13 [8961]	RHYOLITE [8961]									VOL					WR [8961]	70.03	0.21		15.03		0.67	0.93		1.68	0.59	0.07		3.46	3.48	0.01
[8961]	CONVERGENT MARGIN	LUZON ARC / LUZON ARC / LUZON / MALINAO	EASTERN FLANK, PUTSAN-BOLO	13.5	13.5	123.7	123.7	SAE			s_CW36 [8961]	RHYOLITE [8961]									VOL					WR [8961]	70.9	0.27		15.86		2.42			1.93	0.53	0.07		3.97	4	0.05
[7267]	CONVERGENT MARGIN	LUZON ARC / LUZON ARC / MINDANAO / CENTRAL MINDANAO VOLCANIC FIELD	WESTERN VOLCANIC ZONE	7	9	123	126	SAE			s_PH 93-52 [7267]	ANDESITE [7267]									VOL					WR [7267]	61	0.9		16.5		5.75			3.07	0.63	0.05		4.32	4.88	0.57
[7267]	CONVERGENT MARGIN	LUZON ARC / LUZON ARC / MINDANAO / CENTRAL MINDANAO VOLCANIC FIELD	WESTERN VOLCANIC ZONE	7	9	123	126	SAE			s_PH 93-56 [7267]	ANDESITE [7267]									VOL					WR [7267]	57.3	0.6		15.2		7.48			7.45	5.76	0.14		2.11	3.35	0.26
[7267]	CONVERGENT MARGIN	LUZON ARC / LUZON ARC / MINDANAO / CENTRAL MINDANAO VOLCANIC FIELD	WESTERN VOLCANIC ZONE	7	9	123	126	SAE			s_AMP 63 [7267]	BASALT [7267]									VOL					WR [7267]	51	0.85		15.55		8.8			9.2	5.62	0.15		2.86	2.9	0.43
[7267]	CONVERGENT MARGIN	LUZON ARC / LUZON ARC / MINDANAO / CENTRAL MINDANAO VOLCANIC FIELD	WESTERN VOLCANIC ZONE	7	9	123	126	SAE			s_ALORAN [7267]	ANDESITE, BASALTIC [7267]									VOL					WR [7267]	56.9	0.66		16.85		7.54			7.02	3.84	0.15		2.35	3.41	0.41
[7267]	CONVERGENT MARGIN	LUZON ARC / LUZON ARC / MINDANAO / CENTRAL MINDANAO VOLCANIC FIELD	WESTERN VOLCANIC ZONE	7	9	123	126	SAE			s_PH 93-57 [7267]	ANDESITE, BASALTIC [7267]									VOL					WR [7267]	53	0.71		14.5		8.96			8.03	9	0.16		2	2.95	0.31
[7267]	CONVERGENT MARGIN	LUZON ARC / LUZON ARC / MINDANAO / CENTRAL MINDANAO VOLCANIC FIELD	WESTERN VOLCANIC ZONE	7	9	123	126	SAE			s_PH 93-60 [7267]	DACITE [7267]									VOL					WR [7267]	64.1	0.36		16.53		4.16			4.73	2.29	0.08		2.54	3.85	0.19
[7267]	CONVERGENT MARGIN	LUZON ARC / LUZON ARC / MINDANAO / CENTRAL MINDANAO VOLCANIC FIELD	CENTRAL VOLCANIC ZONE	7	9	123	126	SAE			s_PH 93-68 [7267]	BASALT [7267]									VOL					WR [7267]	51.4	0.76		16.4		9.72			8.3	8.45	0.17		1.11	2.82	0.21
[7267]	CONVERGENT MARGIN	LUZON ARC / LUZON ARC / MINDANAO / CENTRAL MINDANAO VOLCANIC FIELD	CENTRAL VOLCANIC ZONE	7	9	123	126	SAE			s_PH 93-73 [7267]	ANDESITE [7267]									VOL					WR [7267]	57.9	0.97		16.78		7.47			7.4	4.92	0.15		0.66	3.83	0.18
[7267]	CONVERGENT MARGIN	LUZON ARC / LUZON ARC / MINDANAO / CENTRAL MINDANAO VOLCANIC FIELD	CENTRAL VOLCANIC ZONE	7	9	123	126	SAE			s_PH 93-77 [7267]	ANDESITE, BASALTIC [7267]									VOL					WR [7267]	55.9	0.97		16.6		8.5			7.75	6.15	0.12		0.57	3.74	0.18
[7267]	CONVERGENT MARGIN	LUZON ARC / LUZON ARC / MINDANAO / CENTRAL MINDANAO VOLCANIC FIELD	CENTRAL VOLCANIC ZONE	7	9	123	126	SAE			s_PH 90-7 [7267]	BASALT [7267]									VOL					WR [7267]	50.2	0.79		17.17		11			9.07	4.35	0.18		0.7	3.26	0.16
[7267]	CONVERGENT MARGIN	LUZON ARC / LUZON ARC / MINDANAO / CENTRAL MINDANAO VOLCANIC FIELD	CENTRAL VOLCANIC ZONE	7	9	123	126	SAE			s_B002 [7267]	ANDESITE [7267]									VOL					WR [7267]	58.3	0.58		18.2		7.2			6.85	3.31	0.13		1.19	3.5	0.27
[7267]	CONVERGENT MARGIN	LUZON ARC / LUZON ARC / MINDANAO / CENTRAL MINDANAO VOLCANIC FIELD	EASTERN VOLCANIC ZONE	7	9	123	126	SAE			s_PH 92-166 [7267]	BASALT [7267]									VOL					WR [7267]	48.7	0.86		19.85		9.4			10.25	4.15	0.17		1.68	2.74	0.32
[7267]	CONVERGENT MARGIN	LUZON ARC / LUZON ARC / MINDANAO / CENTRAL MINDANAO VOLCANIC FIELD	EASTERN VOLCANIC ZONE	7	9	123	126	SAE			s_TALISAY [7267]	BASALT [7267]									VOL					WR [7267]	50.3	0.85		20.35		9.11			10.4	3.23	0.17		1.91	3	0.32
[7267]	CONVERGENT MARGIN	LUZON ARC / LUZON ARC / MINDANAO / CENTRAL MINDANAO VOLCANIC FIELD	EASTERN VOLCANIC ZONE	7	9	123	126	SAE			s_SALAY [7267]	ANDESITE, BASALTIC [7267]									VOL					WR [7267]	52.5	1.02		17.8		9.8			7.93	3.09	0.21		2.26	3.75	0.49
[7267]	CONVERGENT MARGIN	LUZON ARC / LUZON ARC / MINDANAO / CENTRAL MINDANAO VOLCANIC FIELD	EASTERN VOLCANIC ZONE	7	9	123	126	SAE			s_KINOGUITAN [7267]	ANDESITE, BASALTIC [7267]									VOL					WR [7267]	52	0.93		19.72		9.33			7.75	2.41	0.18		2.29	3.51	0.42
[7267]	CONVERGENT MARGIN	LUZON ARC / LUZON ARC / MINDANAO / CENTRAL MINDANAO VOLCANIC FIELD	EASTERN VOLCANIC ZONE	7	9	123	126	SAE			s_KL 143B [7267]	ANDESITE [7267]									VOL					WR [7267]	62.3	0.46		16.28		4.71			5.2	2.7	0.09		2	3.89	0.17
[7267]	CONVERGENT MARGIN	LUZON ARC / LUZON ARC / MINDANAO / CENTRAL MINDANAO VOLCANIC FIELD	EASTERN VOLCANIC ZONE	7	9	123	126	SAE			s_KL 126 [7267]	DACITE [7267]									VOL					WR [7267]	68.1	0.29		15.75		2.4			3.75	1.57	0.05		1.2	4.7	0.1
[7267]	CONVERGENT MARGIN	LUZON ARC / LUZON ARC / MINDANAO / CENTRAL MINDANAO VOLCANIC FIELD	EASTERN VOLCANIC ZONE	7	9	123	126	SAE			s_MNO 89-16B [7267]	BASALT [7267]									VOL					WR [7267]	49.8	1.07		15.22		8.55			8.55	9.6	0.14		1.3	3.09	0.3
[7267]	CONVERGENT MARGIN	LUZON ARC / LUZON ARC / MINDANAO / CENTRAL MINDANAO VOLCANIC FIELD	EASTERN VOLCANIC ZONE	7	9	123	126	SAE			s_MNO 89-16A [7267]	ANDESITE, BASALTIC [7267]									VOL					WR [7267]	52.5	1.01		18.89		7.82			7.46	3.01	0.14		3.06	3.65	0.75
[7267]	CONVERGENT MARGIN	LUZON ARC / LUZON ARC / MINDANAO / CENTRAL MINDANAO VOLCANIC FIELD	EASTERN VOLCANIC ZONE	7	9	123	126	SAE			s_PH 92-145 [7267]	ANDESITE, BASALTIC [7267]									VOL					WR [7267]	56.5	0.8		17		7.75			7.2	4.3	0.14		2.05	3.65	0.26
[7267]	CONVERGENT MARGIN	LUZON ARC / LUZON ARC / MINDANAO / CENTRAL MINDANAO VOLCANIC FIELD	CENTRAL VOLCANIC ZONE	7	9	123	126	SAE			s_PH 92-150 [7267]	NOT GIVEN [7267]									VOL					WR [7267]
[7267]	CONVERGENT MARGIN	LUZON ARC / LUZON ARC / MINDANAO / CENTRAL MINDANAO VOLCANIC FIELD	EASTERN VOLCANIC ZONE	7	9	123	126	SAE			s_MNO 89-17 [7267]	NOT GIVEN [7267]									VOL					WR [7267]
[7267]	CONVERGENT MARGIN	LUZON ARC / LUZON ARC / MINDANAO / CENTRAL MINDANAO VOLCANIC FIELD	CENTRAL VOLCANIC ZONE	7	9	123	126	SAE			s_PH 92-153 [7267]	NOT GIVEN [7267]									VOL					WR [7267]
[7267]	CONVERGENT MARGIN	LUZON ARC / LUZON ARC / MINDANAO / CENTRAL MINDANAO VOLCANIC FIELD	CENTRAL VOLCANIC ZONE	7	9	123	126	SAE			s_PH 92-151 [7267]	NOT GIVEN [7267]									VOL					WR [7267]	49.25	0.613		21.94				7.78	9.65	3.34	0.167		0.344	2.31
[7267]	CONVERGENT MARGIN	LUZON ARC / LUZON ARC / MINDANAO / CENTRAL MINDANAO VOLCANIC FIELD	WESTERN VOLCANIC ZONE	7	9	123	126	SAE			s_PH 93-59 [7267]	NOT GIVEN [7267]									VOL					WR [7267]
[7267]	CONVERGENT MARGIN	LUZON ARC / LUZON ARC / MINDANAO / CENTRAL MINDANAO VOLCANIC FIELD	WESTERN VOLCANIC ZONE	7	9	123	126	SAE			s_P 90-9 [7267]	NOT GIVEN [7267]									VOL					WR [7267]
[7267]	CONVERGENT MARGIN	LUZON ARC / LUZON ARC / MINDANAO / CENTRAL MINDANAO VOLCANIC FIELD	EASTERN VOLCANIC ZONE	7	9	123	126	SAE			s_KL 188 [7267]	NOT GIVEN [7267]									VOL					WR [7267]
[7267]	CONVERGENT MARGIN	LUZON ARC / LUZON ARC / MINDANAO / CENTRAL MINDANAO VOLCANIC FIELD	EASTERN VOLCANIC ZONE	7	9	123	126	SAE			s_PH 92-134 [7267]	NOT GIVEN [7267]									VOL					WR [7267]
[7267]	CONVERGENT MARGIN	LUZON ARC / LUZON ARC / MINDANAO / CENTRAL MINDANAO VOLCANIC FIELD	CENTRAL VOLCANIC ZONE	7	9	123	126	SAE			s_MO11 [7267]	NOT GIVEN [7267]									VOL					WR [7267]
[7267]	CONVERGENT MARGIN	LUZON ARC / LUZON ARC / MINDANAO / CENTRAL MINDANAO VOLCANIC FIELD	EASTERN VOLCANIC ZONE	7	9	123	126	SAE			s_PH 93-69 [7267]	NOT GIVEN [7267]									VOL					WR [7267]
[7267]	CONVERGENT MARGIN	LUZON ARC / LUZON ARC / MINDANAO / CENTRAL MINDANAO VOLCANIC FIELD	CENTRAL VOLCANIC ZONE	7	9	123	126	SAE			s_PH 92-140 [7267]	NOT GIVEN [7267]									VOL					WR [7267]
[7267]	CONVERGENT MARGIN	LUZON ARC / LUZON ARC / MINDANAO / CENTRAL MINDANAO VOLCANIC FIELD	WESTERN VOLCANIC ZONE	7	9	123	126	SAE			s_AMP 29B [7267]	NOT GIVEN [7267]									VOL					WR [7267]
[7267]	CONVERGENT MARGIN	LUZON ARC / LUZON ARC / MINDANAO / CENTRAL MINDANAO VOLCANIC FIELD	CENTRAL VOLCANIC ZONE	7	9	123	126	SAE			s_PH 92-126 [7267]	NOT GIVEN [7267]									VOL					WR [7267]
[7267]	CONVERGENT MARGIN	LUZON ARC / LUZON ARC / MINDANAO / CENTRAL MINDANAO VOLCANIC FIELD	EASTERN VOLCANIC ZONE	7	9	123	126	SAE			s_MNO 89-16A [7267]	ANDESITE, BASALTIC [7267]									VOL					WR [7267]
[7267]	CONVERGENT MARGIN	LUZON ARC / LUZON ARC / MINDANAO / CENTRAL MINDANAO VOLCANIC FIELD	CENTRAL VOLCANIC ZONE	7	9	123	126	SAE			s_PH 92-156 [7267]	NOT GIVEN [7267]									VOL					WR [7267]
[7267]	CONVERGENT MARGIN	LUZON ARC / LUZON ARC / MINDANAO / CENTRAL MINDANAO VOLCANIC FIELD	EASTERN VOLCANIC ZONE	7	9	123	126	SAE			s_MNO 89-19 [7267]	NOT GIVEN [7267]									VOL					WR [7267]
[7267]	CONVERGENT MARGIN	LUZON ARC / LUZON ARC / MINDANAO / CENTRAL MINDANAO VOLCANIC FIELD	EASTERN VOLCANIC ZONE	7	9	123	126	SAE			s_KL 143C [7267]	NOT GIVEN [7267]									VOL					WR [7267]
[9408]	CONVERGENT MARGIN	LUZON ARC / LUZON ARC / BORNEO / MASUPA RIA VOLCANIC CENTER	CENTRAL KALIMANTAN, MASUPA RIA DISTRICT	-0.5	-1	113	114	SAE			s_924-25A [9408]	ANDESITE, BASALTIC [9408]									VOL			F		WR [9408]	55.53	0.99		17.58				8.13	8.24	4.05	0.22		0.69	2.6	0.13
[9408]	CONVERGENT MARGIN	LUZON ARC / LUZON ARC / BORNEO / MASUPA RIA VOLCANIC CENTER	CENTRAL KALIMANTAN, MASUPA RIA DISTRICT, MENDAUN AREA	-0.5	-1	113	114	SAE			s_924-22A [9408]	ANDESITE [9408]									VOL			M		WR [9408]	57.97	0.55		16.98				6.3	7.42	3.92	0.18		1.71	3.06	0.14
[9408]	CONVERGENT MARGIN	LUZON ARC / LUZON ARC / BORNEO / MASUPA RIA VOLCANIC CENTER	CENTRAL KALIMANTAN, MASUPA RIA DISTRICT, MENDAUN AREA	-0.5	-1	113	114	SAE			s_924-23A [9408]	ANDESITE [9408]									VOL			M		WR [9408]	61.26	0.57		16.61				4.98	5.44	2.39	0.13		2.39	3.62	0.14
[9408]	CONVERGENT MARGIN	LUZON ARC / LUZON ARC / BORNEO / MASUPA RIA VOLCANIC CENTER	CENTRAL KALIMANTAN, MASUPA RIA DISTRICT, MENDAUN AREA	-0.5	-1	113	114	SAE			s_924-26A [9408]	ANDESITE, BASALTIC [9408]									VOL			M		WR [9408]	53.37	0.92		18.57				9.14	8.85	3.98	0.2		0.6	3.13	0.14
[9408]	CONVERGENT MARGIN	LUZON ARC / LUZON ARC / BORNEO / MASUPA RIA VOLCANIC CENTER	CENTRAL KALIMANTAN, MASUPA RIA DISTRICT, MENDAUN AREA	-0.5	-1	113	114	SAE			s_924-27A [9408]	ANDESITE, BASALTIC [9408]									VOL			M		WR [9408]	52.5	0.93		18.41				9.36	8.86	4.02	0.2		0.59	3.11	0.13
[9408]	CONVERGENT MARGIN	LUZON ARC / LUZON ARC / BORNEO / MASUPA RIA VOLCANIC CENTER	CENTRAL KALIMANTAN, MASUPA RIA DISTRICT, MENDAUN AREA	-0.5	-1	113	114	SAE			s_924-27B [9408]	ANDESITE, BASALTIC [9408]									VOL			M		WR [9408]	52.82	0.93		18.61				9.33	9.05	4.07	0.2		0.57	3.07	0.13
[9408]	CONVERGENT MARGIN	LUZON ARC / LUZON ARC / BORNEO / MASUPA RIA VOLCANIC CENTER	CENTRAL KALIMANTAN, MASUPA RIA DISTRICT, ONGKANG DRILL HOLE	-0.5	-1	113	114	SAE			s_OND1-9-134 [9408]	ANDESITE, BASALTIC [9408]									VOL			M		WR [9408]	53.96	0.75		14.7				5.81	4.62	4.46	0.33		3.34	2	0.14
[9408]	CONVERGENT MARGIN	LUZON ARC / LUZON ARC / BORNEO / MASUPA RIA VOLCANIC CENTER	CENTRAL KALIMANTAN, MASUPA RIA DISTRICT, ONGKANG DRILL HOLE	-0.5	-1	113	114	SAE			s_OND1-9-141 [9408]	ANDESITE, BASALTIC [9408]									VOL			M		WR [9408]	52.29	0.83		15.86				4.39	4.77	3.04	0.26		5.43	0.1	0.15
[9408]	CONVERGENT MARGIN	LUZON ARC / LUZON ARC / BORNEO / MASUPA RIA VOLCANIC CENTER	CENTRAL KALIMANTAN, MASUPA RIA DISTRICT, ONGKANG DRILL HOLE	-0.5	-1	113	114	SAE			s_OND1-9-165 [9408]	ANDESITE, BASALTIC [9408]									VOL			M		WR [9408]	54.02	0.77		15.54				6.85	3.26	3.83	0.29		3.18	2.9	0.14
[9408]	CONVERGENT MARGIN	LUZON ARC / LUZON ARC / BORNEO / MASUPA RIA VOLCANIC CENTER	CENTRAL KALIMANTAN, MASUPA RIA DISTRICT, ONGKANG DRILL HOLE	-0.5	-1	113	114	SAE			s_OND1-2-64 [9408]	BASALT [9408]									VOL			M		WR [9408]	50.59	0.89		16.27				8.06	2.72	5.06	0.23		5.82	0.7	0.13
[9408]	CONVERGENT MARGIN	LUZON ARC / LUZON ARC / BORNEO / MASUPA RIA VOLCANIC CENTER	CENTRAL KALIMANTAN, MASUPA RIA DISTRICT, ONGKANG DRILL HOLE	-0.5	-1	113	114	SAE			s_OND1-2-147 [9408]	RHYOLITE [9408]									VOL			M		WR [9408]	75.16	0.55		11.05				4.16	0.29	0.51	0.01		2.71	0.1	0.17
[9408]	CONVERGENT MARGIN	LUZON ARC / LUZON ARC / BORNEO / MASUPA RIA VOLCANIC CENTER	CENTRAL KALIMANTAN, MASUPA RIA DISTRICT, ONGKANG DRILL HOLE	-0.5	-1	113	114	SAE			s_OND21-262 [9408]	BASALT [9408]									VOL			M		WR [9408]	50.17	0.85		17.81				9.12	8.01	5.3	0.19		1.76	2.82	0.14
[9408]	CONVERGENT MARGIN	LUZON ARC / LUZON ARC / BORNEO / MASUPA RIA VOLCANIC CENTER	CENTRAL KALIMANTAN, MASUPA RIA DISTRICT, ONGKANG DRILL HOLE	-0.5	-1	113	114	SAE			s_OND21-267 [9408]	BASALT [9408]									VOL			M		WR [9408]	49.96	0.83		16.34				8.47	7.05	4.35	0.22		2.53	2.82	0.13
[9408]	CONVERGENT MARGIN	LUZON ARC / LUZON ARC / BORNEO / MASUPA RIA VOLCANIC CENTER	CENTRAL KALIMANTAN, MASUPA RIA DISTRICT, ONGKANG DRILL HOLE	-0.5	-1	113	114	SAE			s_OND2-1-297 [9408]	ANDESITE [9408]									VOL			M		WR [9408]	58.84	0.76		17.15				5.68	1.78	1.87	0.09		4.66	0.1	0.18
[9408]	CONVERGENT MARGIN	LUZON ARC / LUZON ARC / BORNEO / MASUPA RIA VOLCANIC CENTER	CENTRAL KALIMANTAN, MASUPA RIA DISTRICT, ONGKANG DRILL HOLE	-0.5	-1	113	114	SAE			s_OND2-1-270 [9408]	BASALT [9408]									VOL			M		WR [9408]	49.6	0.79		16.55				8.13	7.23	4.54	0.23		2.59	2.53	0.12
[9408]	CONVERGENT MARGIN	LUZON ARC / LUZON ARC / BORNEO / MASUPA RIA VOLCANIC CENTER	CENTRAL KALIMANTAN, MASUPA RIA DISTRICT, KIWI DRILL HOLE	-0.5	-1	113	114	SAE			s_KID2-84 [9408]	ANDESITE [9408]									VOL			M		WR [9408]	63.49	0.65		14.37				8.67	0.35	3.2	0.05		3.18		0.06
[9408]	CONVERGENT MARGIN	LUZON ARC / LUZON ARC / BORNEO / MASUPA RIA VOLCANIC CENTER	CENTRAL KALIMANTAN, MASUPA RIA DISTRICT, KIWI DRILL HOLE	-0.5	-1	113	114	SAE			s_KID5-47 [9408]	ANDESITE, BASALTIC [9408]									VOL			M		WR [9408]	54.55	0.5		16.41				5.77	7.49	2.98	0.16		0.9	2.8	0.09
[9408]	CONVERGENT MARGIN	LUZON ARC / LUZON ARC / BORNEO / MASUPA RIA VOLCANIC CENTER	CENTRAL KALIMANTAN, MASUPA RIA DISTRICT, KIWI DRILL HOLE	-0.5	-1	113	114	SAE			s_KID5-51 [9408]	ANDESITE, BASALTIC [9408]									VOL			M		WR [9408]	52.64	0.9		18.19				9.09	5.25	2.86	0.43		6.34	0.1	0.17
[9408]	CONVERGENT MARGIN	LUZON ARC / LUZON ARC / BORNEO / MASUPA RIA VOLCANIC CENTER	CENTRAL KALIMANTAN, MASUPA RIA DISTRICT, KIWI DRILL HOLE	-0.5	-1	113	114	SAE			s_KID5-74 [9408]	ANDESITE [9408]									VOL			M		WR [9408]	63.94	0.79		13.85				6.67	1.34	1.49	0.53		4.78	0.1	0.17
[2538]	CONVERGENT MARGIN	LUZON ARC / LUZON ARC / NORTH BORNEO (SABAH)	KINABALU	6.05	6.05	116.53	116.53	SAE			s_S129 [2538]	ANDESITE, CALC-ALKALINE [2538]									VOL					WR [2538]	52	2.27		14.12				11.79	6.6	6.07	0.15		0.3	3.06	0.15
[2538]	CONVERGENT MARGIN	LUZON ARC / LUZON ARC / NORTH BORNEO (SABAH)	KINABALU	6.05	6.05	116.53	116.53	SAE			s_S84-11 [2538]	DIORITE [2538]									PLU					WR [2538]	60.2	0.64		16.65				5.33	5.51	2.39	0.14		2.85	2.98	0.2
[14212]	CONVERGENT MARGIN	LUZON ARC / LUZON ARC / NORTH BORNEO (SABAH)	KINABALU	6.05	6.05	116.53	116.53	SAE			s_S 84-16 [14212]	NOT GIVEN [14212]									PLU					WR [14212]													4.03
[2538]	CONVERGENT MARGIN	LUZON ARC / LUZON ARC / NORTH BORNEO (SABAH)	DENT PENINSULA	5.2	5.2	119.3	119.3	SAE			s_S264-1 [2538]	ANDESITE, BASALTIC [2538]									VOL					WR [2538]	53.1	0.98		17.58				7.43	8.92	3.75	0.14		1.52	2.54	0.3
[14212]	CONVERGENT MARGIN	LUZON ARC / LUZON ARC / NORTH BORNEO (SABAH)	DENT PENINSULA	5.2	5.2	119.3	119.3	SAE			s_S 264-3 [14212]	NOT GIVEN [14212]									VOL					WR [14212]													2.56
[2538]	CONVERGENT MARGIN	LUZON ARC / LUZON ARC / NORTH BORNEO (SABAH)	DENT PENINSULA	5.2	5.2	119.3	119.3	SAE			s_S266 [2538]	DACITE, CALC-ALKALINE [2538]									VOL					WR [2538]	62.2	0.64		16.69				4.89	6.51	1.92	0.08		2.11	3.01	0.25
[14212]	CONVERGENT MARGIN	LUZON ARC / LUZON ARC / NORTH BORNEO (SABAH)	DENT PENINSULA	5.2	5.2	119.3	119.3	SAE			s_S 267 [14212]	NOT GIVEN [14212]									VOL					WR [14212]													1.84
[2538]	CONVERGENT MARGIN	LUZON ARC / LUZON ARC / NORTH BORNEO (SABAH)	DENT PENINSULA	5.2	5.2	119.3	119.3	SAE			s_S268 [2538]	DACITE, CALC-ALKALINE [2538]									VOL					WR [2538]	62.2	0.57		15.85				4.78	5.13	2.64	0.1		2.32	3.21	0.2
[2538]	CONVERGENT MARGIN	LUZON ARC / LUZON ARC / NORTH BORNEO (SABAH)	DENT PENINSULA	5.2	5.2	119.3	119.3	SAE			s_S87-34 [2538]	GABBRO [2538]									PLU					WR [2538]	48.5	0.69		18.92				7.25	10.03	5.32	0.17		0.48	2.92	0.05
[6261][4096]	CONVERGENT MARGIN	LUZON ARC / LUZON ARC / MINDANAO	SURIGAO PENINSULA	9.78	9.78	125.48	125.48	SAE			s_MNO88-46 [6261]	DACITE, CALC-ALKALINE [6261] / DACITE [4096]									VOL					WR [6261]	65.65	0.42		16.2				2.77	3.46	2.05	0.06		2.77	5.3	0.15
[2538][4096]	CONVERGENT MARGIN	LUZON ARC / LUZON ARC / MINDANAO	SURIGAO PENINSULA	9.78	9.78	125.48	125.48	SAE			s_MNO88-54 [2538]	BASALT, CALC-ALKALINE [2538]									VOL			M		WR [2538]	49.5	0.8		17.5				8.72	10.18	4.1	0.18		1.32	2.61	0.25
[3521][4096]	CONVERGENT MARGIN	LUZON ARC / LUZON ARC / MINDANAO	SURIGAO PENINSULA	9.78	9.78	125.48	125.48	SAE			s_PH92-28 [3521]	ADAKITE [3521]									VOL			F		WR [3521]	59.1	0.65		17.25				4.92	5.8	3.48	0.11		2.05	4.9	0.25
[6261][4096]	CONVERGENT MARGIN	LUZON ARC / LUZON ARC / MINDANAO	SURIGAO PENINSULA	9.78	9.78	125.48	125.48	SAE			s_PH92-30 [6261]	BASALT, CALC-ALKALINE [6261]									VOL			F		WR [6261]	52.4	0.84		16.8				7.24	8.75	7.1	0.15		1.46	3.73	0.25
[4096]	CONVERGENT MARGIN	LUZON ARC / LUZON ARC / MINDANAO	SURIGAO PENINSULA	9.78	9.78	125.48	125.48	SAE			s_PH92-37 [4096]	DACITE [4096]									VOL			F		WR [4096]													2.82
[6261][4096]	CONVERGENT MARGIN	LUZON ARC / LUZON ARC / MINDANAO	SURIGAO PENINSULA	9.78	9.78	125.48	125.48	SAE			s_Q90-68 [6261]	ANDESITE [6261] / ANDESITE, CALC-ALKALINE [4096]									VOL			F		WR [6261]	60.85	0.59		17.46				4.29	4.57	2.7	0.09		2.75	5.32	0.3
[2538][4096]	CONVERGENT MARGIN	LUZON ARC / LUZON ARC / MINDANAO	SOUTH DAVAO	7.08	7.08	125.63	125.63	SAE			s_MNO89-21A [2538]	DACITE [2538]									VOL					WR [2538]	63.9	0.3		16.16				3.28	2.62	0.98	0.08		3.47	4.86	0.15
[2538][4096]	CONVERGENT MARGIN	LUZON ARC / LUZON ARC / MINDANAO	SOUTH DAVAO	7.08	7.08	125.63	125.63	SAE			s_MNO89-21B [2538]	ANDESITE, CALC-ALKALINE [2538]									VOL					WR [2538]	60.7	0.42		17.16				4.19	3.87	1.99	0.1		2.37	4.86	0.25
[2538][4096]	CONVERGENT MARGIN	LUZON ARC / LUZON ARC / MINDANAO	CENTRAL CORDILLERA	7.05	7.05	125.4	125.4	SAE			s_MNO89-20 [2538]	ANDESITE, CALC-ALKALINE [2538]									VOL					WR [2538]	60.85	0.69		16.72				4.76	4.69	2.11	0.07		2.46	3.66	0.3
[2538][4096]	CONVERGENT MARGIN	LUZON ARC / LUZON ARC / MINDANAO	DAGUMA RANGE	5.9	5.9	124.34	124.84	SAE			s_MNO89-25 [2538]	BASALT, CALC-ALKALINE [2538]									VOL					WR [2538]	49.5	1.14		17.76				9.17	6.98	3.82	0.19		0.56	4.37	0.08
[9440]	CONVERGENT MARGIN	LUZON ARC / LUZON ARC / LUZON / MAYON		13.25	13.25	123.7	123.7	SAE			s_M28 [9440]	ANDESITE, BASALTIC [9440]									VOL					WR [9440]	55.13	0.72		20.17				7.52	8.58	4.3	0.17		1.17	3.63	0.28
[9440]	CONVERGENT MARGIN	LUZON ARC / LUZON ARC / LUZON / MAYON		13.25	13.25	123.7	123.7	SAE			s_M38 [9440]	ANDESITE, BASALTIC [9440]									VOL					WR [9440]	55.48	0.71		20.96				7.25	8.43	4.16	0.17		1.17	3.62	0.29
[9440]	CONVERGENT MARGIN	LUZON ARC / LUZON ARC / LUZON / MAYON		13.25	13.25	123.7	123.7	SAE			s_M47-6700 [9440]	ANDESITE, BASALTIC [9440]									VOL					WR [9440]	55.47	0.74		19.36				7.77	8.59	4.58	0.18		1.13	3.55	0.29
[9440]	CONVERGENT MARGIN	LUZON ARC / LUZON ARC / LUZON / MAYON		13.25	13.25	123.7	123.7	SAE			s_M47-MT [9440]	ANDESITE, BASALTIC [9440]									VOL					WR [9440]	55.91	0.73		19.95				7.53	8.45	4.29	0.18		1.19	3.69	0.3
[9440]	CONVERGENT MARGIN	LUZON ARC / LUZON ARC / LUZON / MAYON		13.25	13.25	123.7	123.7	SAE			s_M68 [9440]	ANDESITE, BASALTIC [9440]									VOL					WR [9440]	54.54	0.73		20.27				7.6	8.39	4.43	0.17		1.17	3.52	0.28
[9440]	CONVERGENT MARGIN	LUZON ARC / LUZON ARC / LUZON / MAYON		13.25	13.25	123.7	123.7	SAE			s_M78 [9440]	ANDESITE, BASALTIC [9440]									VOL					WR [9440]	55.06	0.7		20.02				7.5	8.76	4.35	0.17		1.12	3.58	0.28
[9440]	CONVERGENT MARGIN	LUZON ARC / LUZON ARC / LUZON / MAYON		13.25	13.25	123.7	123.7	SAE			s_M84 [9440]	ANDESITE, BASALTIC [9440]									VOL					WR [9440]	56.53	0.75		19.44				7.64	8.38	4.44	0.18		1.21	3.62	0.3
[9440]	CONVERGENT MARGIN	LUZON ARC / LUZON ARC / LUZON / MAYON		13.25	13.25	123.7	123.7	SAE			s_M8-93 [9440]	ANDESITE, BASALTIC [9440]									VOL					WR [9440]	52.98	0.71		18.29				7.45	8.27	4.14	0.17		1.14	3.45	0.28
[9440]	CONVERGENT MARGIN	LUZON ARC / LUZON ARC / LUZON / MAYON		13.25	13.25	123.7	123.7	SAE			s_M7-00 [9440]	ANDESITE, BASALTIC [9440]									VOL					WR [9440]	53.86	0.71		19.15				7.32	8.44	4.14	0.16		1.09	3.43	0.28
[9440]	CONVERGENT MARGIN	LUZON ARC / LUZON ARC / LUZON / MAYON		13.25	13.25	123.7	123.7	SAE			s_M6-01 [9440]	ANDESITE, BASALTIC [9440]									VOL					WR [9440]	54.11	0.71		18.97				7.4	8.42	4.2	0.16		1.12	3.47	0.28
[9440]	CONVERGENT MARGIN	LUZON ARC / LUZON ARC / LUZON / BULUSAN		12.77	12.77	124.05	124.05	SAE			s_B9 [9440]	ANDESITE [9440]									VOL					WR [9440]	58.64	0.5		18.15				5.67	6.93	3.18	0.14		1.71	3.4	0.18
[9440]	CONVERGENT MARGIN	LUZON ARC / LUZON ARC / LUZON / BULUSAN		12.77	12.77	124.05	124.05	SAE			s_B10 [9440]	ANDESITE [9440]									VOL					WR [9440]	59.59	0.53		17.8				5.73	6.73	2.96	0.14		1.75	3.39	0.18
[9440]	CONVERGENT MARGIN	LUZON ARC / LUZON ARC / LUZON / BULUSAN		12.77	12.77	124.05	124.05	SAE			s_B11 [9440]	ANDESITE [9440]									VOL					WR [9440]	59.66	0.51		18.05				5.4	6.65	2.78	0.13		1.87	3.4	0.17
[9440]	CONVERGENT MARGIN	LUZON ARC / LUZON ARC / LUZON / IRIGA		13.457	13.457	123.457	123.457	SAE			s_I12 [9440]	ANDESITE, BASALTIC [9440]									VOL					WR [9440]	54.02	0.83		19.63				7.53	9.14	4.89	0.15		1.61	3.61	0.31
[9440]	CONVERGENT MARGIN	LUZON ARC / LUZON ARC / LUZON / IRIGA		13.457	13.457	123.457	123.457	SAE			s_I13 [9440]	BASALT [9440]									VOL					WR [9440]	50.47	0.87		19.49				7.66	9.33	5.47	0.14		1.31	3.03	0.23
[9440]	CONVERGENT MARGIN	LUZON ARC / LUZON ARC / LUZON / IRIGA		13.457	13.457	123.457	123.457	SAE			s_I14 [9440]	BASALT [9440]									VOL					WR [9440]	49.82	0.89		19.17				7.76	9.66	5.51	0.14		1.28	2.8	0.2
[9440]	CONVERGENT MARGIN	LUZON ARC / LUZON ARC / LUZON / IRIGA		13.457	13.457	123.457	123.457	SAE			s_I15 [9440]	BASALT [9440]									VOL					WR [9440]	51.46	0.91		19.63				8.06	9.8	5.86	0.15		1.31	3.08	0.21
[9440]	CONVERGENT MARGIN	LUZON ARC / LUZON ARC / LUZON / TAAL		14.002	14.002	120.993	120.993	SAE			s_T1 [9440]	BASALT [9440]									VOL					WR [9440]	50.88	0.72		17.3				8.58	10.7	5.81	0.17		0.9	2.6	0.14
[9440]	CONVERGENT MARGIN	LUZON ARC / LUZON ARC / LUZON / TAAL		14.002	14.002	120.993	120.993	SAE			s_T2 [9440]	ANDESITE, BASALTIC [9440]									VOL					WR [9440]	55.57	0.89		17.45				8.51	9.01	4.61	0.18		1.41	3.44	0.22
[9440]	CONVERGENT MARGIN	LUZON ARC / LUZON ARC / LUZON / TAAL		14.002	14.002	120.993	120.993	SAE			s_T3 [9440]	DACITE [9440]									VOL					WR [9440]	65.09	0.63		15.87				5.45	4.34	1.62	0.12		2.91	4.18	0.21
[9440]	CONVERGENT MARGIN	LUZON ARC / LUZON ARC / LUZON / TAAL		14.002	14.002	120.993	120.993	SAE			s_T4 [9440]	BASALT [9440]									VOL					WR [9440]	50.84	0.77		15.08				9.37	10.97	7.07	0.19		0.9	2.42	0.15
[9440]	CONVERGENT MARGIN	LUZON ARC / LUZON ARC / LUZON / TAAL		14.002	14.002	120.993	120.993	SAE			s_T5 [9440]	ANDESITE, BASALTIC [9440]									VOL					WR [9440]	53.87	0.82		17.24				8.97	10.61	5.97	0.18		1.17	2.88	0.18
[9440]	CONVERGENT MARGIN	LUZON ARC / LUZON ARC / LUZON / TAAL		14.002	14.002	120.993	120.993	SAE			s_T23 [9440]	ANDESITE, BASALTIC [9440]									VOL					WR [9440]	53.87	0.8		16.02				9.75	11.78	7.67	0.2		0.94	2.59	0.15
[9440]	CONVERGENT MARGIN	LUZON ARC / LUZON ARC / LUZON / PINATUBO		15.13	15.13	120.35	120.35	SAE			s_P16 [9440]	DACITE [9440]									VOL					WR [9440]	63.74	0.67		17.45				4.93	6.27	3.16	0.12		1.69	4.65	0.22
[9440]	CONVERGENT MARGIN	LUZON ARC / LUZON ARC / LUZON / PINATUBO		15.13	15.13	120.35	120.35	SAE			s_P17 [9440]	ANDESITE, BASALTIC [9440]									VOL					WR [9440]	55.11	1.17		17.46				7.88	10.23	7.15	0.15		0.92	3.48	0.21
[9440]	CONVERGENT MARGIN	LUZON ARC / LUZON ARC / LUZON / PINATUBO		15.13	15.13	120.35	120.35	SAE			s_P18 [9440]	DACITE [9440]									VOL					WR [9440]	64.31	0.66		16.9				5.14	6.08	4.04	0.13		1.48	4.51	0.18
[9440]	CONVERGENT MARGIN	LUZON ARC / LUZON ARC / LUZON / PINATUBO		15.13	15.13	120.35	120.35	SAE			s_P19 [9440]	DACITE [9440]									VOL					WR [9440]	63.27	0.64		17				4.76	5.92	2.98	0.11		1.44	4.55	0.18
[9440]	CONVERGENT MARGIN	LUZON ARC / LUZON ARC / LUZON / PINATUBO		15.13	15.13	120.35	120.35	SAE			s_P20 [9440]	DACITE [9440]									VOL					WR [9440]	66.38	0.6		18.99				4.4	5.84	2.55	0.11		1.2	4.96	0.18
[9440]	CONVERGENT MARGIN	LUZON ARC / LUZON ARC / LUZON / PINATUBO		15.13	15.13	120.35	120.35	SAE			s_P20B [9440]	RHYOLITE [9440]									VOL					WR [9440]	73.75	0.53		19.43				3.95	5.45	2.38	0.1		1.57	4.93	0.18
[9440]	CONVERGENT MARGIN	LUZON ARC / LUZON ARC / LUZON / PINATUBO		15.13	15.13	120.35	120.35	SAE			s_P21 [9440]	DACITE [9440]									VOL					WR [9440]	65.71	0.58		18.76				4.31	5.84	2.47	0.11		1.2	5	0.17
[9440]	CONVERGENT MARGIN	LUZON ARC / LUZON ARC / LUZON / PINATUBO		15.13	15.13	120.35	120.35	SAE			s_P22 [9440]	DACITE [9440]									VOL					WR [9440]	64.91	0.56		17.43				4.11	5.27	2.41	0.1		1.49	4.69	0.17
[6048]	CONVERGENT MARGIN	LUZON ARC / LUZON ARC / LUZON / PINATUBO	MARAUNOT RIVER	15.168	15.168	120.322	120.322	SAE			s_CN6791-D [6048]	ANDESITE [6048]					7	6	1991		VOL					WR [6048]	59.2	0.65		16		3.01	2.96		7.23	4.77	0.12		1.56	3.88	0.26		0.22	0.07		0
[6048]	CONVERGENT MARGIN	LUZON ARC / LUZON ARC / LUZON / PINATUBO	MARAUNOT RIVER	15.1667	15.1667	120.323	120.323	SAE			s_P-22892-2A [6048]	BASALT [6048]					7	6	1991		VOL					WR [6048]	51.3	0.91		14.9		4.8	3.74		10.12	8.69	0.16		1.52	3.04	0.35		0.61	0		0
[6048][3606]	CONVERGENT MARGIN	LUZON ARC / LUZON ARC / LUZON / PINATUBO	MAPANUEPE	15.25	15.25	120.284	120.284	SAE			s_7-1-91-1A [6048]	ANDESITE [6048]					12	6	1991		VOL					WR [6048]	59.2	0.64		16.1		2.42	3.22	5.52	7.17	4.86	0.12		1.56	3.91	0.29		0.58	0.13		0
[6051][3650]	CONVERGENT MARGIN	LUZON ARC / LUZON ARC / LUZON / PINATUBO	MARELLA	15.1111	15.1111	120.308	120.308	SAE			s_PIN1 [6051] / s_PIN-1 [3650]	DACITE [6051]					14	6	1982		VOL					WR [6051]	64.24	0.47		15.75		2.15	2.01	4.15	5.3	2.6	0.11		1.57	4.67	0.15
[6051][3650]	CONVERGENT MARGIN	LUZON ARC / LUZON ARC / LUZON / PINATUBO	MARELLA	15.1111	15.1111	120.308	120.308	SAE			s_PIN2 [6051] / s_PIN-2 [3650]	DACITE [6051]					14	6	1982		VOL					WR [6051]	64.52	0.5		15.4		2.11	2.07	4.18	5.16	2.37	0.11		1.55	4.8	0.15
[6051][3650]	CONVERGENT MARGIN	LUZON ARC / LUZON ARC / LUZON / PINATUBO	MARELLA	15.1111	15.1111	120.308	120.308	SAE			s_PIN3 [6051] / s_PIN-3 [3650]	DACITE [6051]					14	6	1982		VOL					WR [6051]	64.41	0.49		15.63		2.3	1.97	4.26	5.18	2.52	0.11		1.57	4.44	0.17
[6048][3606]	CONVERGENT MARGIN	LUZON ARC / LUZON ARC / LUZON / PINATUBO	SACOBIA RIVER	15.1892	15.1892	120.486	120.486	SAE			s_EW910615-1 [6048]	DACITE [6048]					15	6	1991		VOL					WR [6048]	64.8	0.52		16.6		1.9	2.1	3.87	5.28	2.28	0.09		1.52	4.47	0.19		0.88	0.09		0		0	0.06
[6048][3606]	CONVERGENT MARGIN	LUZON ARC / LUZON ARC / LUZON / PINATUBO	SACOBIA RIVER	15.1892	15.1892	120.486	120.486	SAE			s_EW910615-2 [6048]	DACITE [6048]					15	6	1991		VOL					WR [6048]	64.3	0.5		16.6		1.95	2.12	3.93	5.47	2.53	0.09		1.47	4.42	0.18		0.79	0.19		0		0	0.04
[6048]	CONVERGENT MARGIN	LUZON ARC / LUZON ARC / LUZON / PINATUBO	BUCAO RIVER, NW FLANK OF PINATUBO	15.1936	15.1936	120.324	120.324	SAE			s_PH12C [6048]	DACITE [6048]					15	6	1991		VOL					WR [6048]	64.3	0.5		16.8		1.93	2.09		5.33	2.35	0.1		1.48	4.58	0.19		0.46	0.14		0		0.02	0.05
[6048][3606]	CONVERGENT MARGIN	LUZON ARC / LUZON ARC / LUZON / PINATUBO	MARELLA	15.0511	15.0511	120.289	120.289	SAE			s_PH13D [6048] / s_PH-13-D [3606]	DACITE [6048]					15	6	1991		VOL					WR [6048]	64.1	0.48		17.1		2.06	1.91	3.85	5.28	2.38	0.1		1.47	4.62	0.19		0.49	0.1		0
[4096]	CONVERGENT MARGIN	LUZON ARC / LUZON ARC / LEYTE	BILIRAN ISLAND	11.5	11.5	124.5	124.5	SAE			s_BLN10 [4096]	BASALT, CALC-ALKALINE [4096]									VOL			F		WR [4096]													1.1
[4096]	CONVERGENT MARGIN	LUZON ARC / LUZON ARC / LEYTE	BILIRAN ISLAND	11.5	11.5	124.5	124.5	SAE			s_BLN29 [4096]	ANDESITE, CALC-ALKALINE [4096]									VOL			F		WR [4096]													2.74
[4096]	CONVERGENT MARGIN	LUZON ARC / LUZON ARC / LEYTE	BILIRAN ISLAND	11.5	11.5	124.5	124.5	SAE			s_PH92-14 [4096]	ANDESITE, CALC-ALKALINE [4096]									VOL			M		WR [4096]													1.69
[6261][4096]	CONVERGENT MARGIN	LUZON ARC / LUZON ARC / LEYTE	TONGONAN VILLAGE	10	11.5	124.66	125.33	SAE			s_LEY90-37A [6261]	ANDESITE, CALC-ALKALINE [6261]									VOL			S		WR [6261]	57.5	0.59		18.16				6.84	7.01	2.75	0.17		1.67	3.39	0.27
[4096]	CONVERGENT MARGIN	LUZON ARC / LUZON ARC / LEYTE	TONGONAN VILLAGE	10	11.5	124.66	125.33	SAE			s_PH92-11 [4096]	ANDESITE, BASALTIC, CALC-ALKALINE [4096]									VOL			F		WR [4096]													1.28
[4096]	CONVERGENT MARGIN	LUZON ARC / LUZON ARC / LEYTE	SILAGO TOWN	10	11.5	124.66	125.33	SAE			s_PH92-171 [4096]	ANDESITE, BASALTIC, SHOSHONITIC [4096]									VOL			S		WR [4096]													1.19
[4096]	CONVERGENT MARGIN	LUZON ARC / LUZON ARC / LEYTE	PANA-ON ISLAND	10	11.5	124.66	125.33	SAE			s_PH92-167 [4096]	ANDESITE, CALC-ALKALINE [4096]									VOL			F		WR [4096]													2.1
[4096]	CONVERGENT MARGIN	LUZON ARC / LUZON ARC / LEYTE	SOGOD TOWN	10	11.5	124.66	125.33	SAE			s_PH92-173 [4096]	ANDESITE, CALC-ALKALINE [4096]									VOL			F		WR [4096]	57	0.81		17.9				6.52	7.1	2.35	0.09		2.32	3.49	0.25
[4096]	CONVERGENT MARGIN	LUZON ARC / LUZON ARC / MINDANAO	NORTH DAVAO	7.08	7.08	125.63	125.63	SAE			s_PH92-15 [4096]	ADAKITE [4096]									VOL			S		WR [4096]	61.5	0.44		16.95				3.91	5.15	1.95	0.1		2.72	4.75	0.2
[4096]	CONVERGENT MARGIN	LUZON ARC / LUZON ARC / MINDANAO	NORTH DAVAO	7.08	7.08	125.63	125.63	SAE			s_PH92-16 [4096]	DIORITE [4096]									PLU			S		WR [4096]	61.65	0.59		16.95				5.51	5.71	2.04	0.13		1.54	3.91	0.18
[6261][4096]	CONVERGENT MARGIN	LUZON ARC / LUZON ARC / MINDANAO	NORTH DAVAO	7.08	7.08	125.63	125.63	SAE			s_PH92-77 [6261]	BASALT, ANDESITIC, CALC-ALKALINE [6261] / ANDESITE, BASALTIC, CALC-ALKALINE [4096]									VOL			S		WR [6261]	53.75	1.14		16.28				10.51	7.4	3.02	0.26		0.69	3.61	0.31
[6261][4096]	CONVERGENT MARGIN	LUZON ARC / LUZON ARC / MINDANAO	NORTH DAVAO	7.08	7.08	125.63	125.63	SAE			s_Q90-21 [6261]	DACITE, CALC-ALKALINE [6261]									VOL			F		WR [6261]	64.8	0.31		16.75				2.87	2.57	1.81	0.07		2.3	7.36	0.16
[6261][4096]	CONVERGENT MARGIN	LUZON ARC / LUZON ARC / MINDANAO	PLACER TOWN	9.78	9.78	125.48	125.48	SAE			s_MNO88-49 [6261]	ANDESITE, CALC-ALKALINE [6261]									VOL					WR [6261]	58	0.53		18.26				5.94	7	2.45	0.16		1.27	4.08	0.15
[6261][4096]	CONVERGENT MARGIN	LUZON ARC / LUZON ARC / MINDANAO	CENTRAL MINDANAO, WESTERN PORTION, MOUNT AMPIRO	8.5	8.5	123.2	123.2	SAE			s_P90-75A [6261]	DACITE, CALC-ALKALINE [6261]									VOL			F		WR [6261]	63.25	0.45		16.58				4.09	5.23	2.91	0.09		1.63	4.1	0.19
[6261][4096]	CONVERGENT MARGIN	LUZON ARC / LUZON ARC / MINDANAO	CENTRAL MINDANAO, WESTERN PORTION, MOUNT AMPIRO	8.5	8.5	123.2	123.2	SAE			s_P90-75B [6261]	BASALT, SHOSHONITIC [6261]									VOL			F		WR [6261]	57.5	0.86		16.7				8.39	8.85	4.98	0.17		2.77	3.06	0.46
[6261][4096]	CONVERGENT MARGIN	LUZON ARC / LUZON ARC / MINDANAO	CENTRAL MINDANAO, CENTRAL PORTION, NORTH COTABATO	8.1	8.1	124.3	124.3	SAE			s_P90-9 [6261]	ANDESITE [6261] / ANDESITE, CALC-ALKALINE [4096]									VOL			F		WR [6261]	60.9	0.52		17.65				5.05	5.41	2.25	0.1		2.48	3.93	0.32
[3521][4096]	CONVERGENT MARGIN	LUZON ARC / LUZON ARC / MINDANAO	CENTRAL MINDANAO, CENTRAL PORTION, MARAWI CITY	7.4	7.4	124.3	124.3	SAE			s_PH92-151 [3521]	ANDESITE, BASALTIC [3521] / ANDESITE, CALC-ALKALINE [4096]									VOL			F		WR [3521]	55.8	1.03		16.3				7.05	7.43	5.71	0.1		1.14	3.45	0.22
[6261][4096]	CONVERGENT MARGIN	LUZON ARC / LUZON ARC / MINDANAO	CENTRAL MINDANAO, EASTERN PORTION, MARAMAG TOWN	7.5	7.5	125	125	SAE			s_MNO89-16A [6261]	BASALT, SHOSHONITIC [6261]									VOL					WR [6261]	52.5	1.01		18.89				7.04	7.46	3.01	0.14		3.21	3.65	0.75
[3521][2538]	CONVERGENT MARGIN	LUZON ARC / LUZON ARC / MINDANAO	CENTRAL MINDANAO, EASTERN PORTION, MARAMAG TOWN	7.5	7.5	125	125	SAE			s_MNO89-16B [3521]	BASALT [3521] / BASALT, CALC-ALKALINE [2538]									VOL					WR [3521]	49.8	1.07		15.22				7.69	8.55	9.6	0.14		1.3	3.09	0.3
[6261][4096]	CONVERGENT MARGIN	LUZON ARC / LUZON ARC / MINDANAO	CENTRAL MINDANAO, EASTERN PORTION, MT. APO	7	7	125	125	SAE			s_MNO89-37 [6261]	BASALT, ANDESITIC, CALC-ALKALINE [6261] / ANDESITE, BASALTIC, CALC-ALKALINE [4096]									VOL					WR [6261]	54	0.93		17.38				8.7	8.23	4.06	0.19		1.86	3.11	0.4
[4096]	CONVERGENT MARGIN	LUZON ARC / LUZON ARC / MINDANAO	CENTRAL MINDANAO, EASTERN PORTION, MT. APO	7	7	125	125	SAE			s_PH92-120 [4096]	BASALT, CALC-ALKALINE [4096]									VOL			F		WR [4096]													1.48
[3521][6261]	CONVERGENT MARGIN	LUZON ARC / LUZON ARC / MINDANAO	CENTRAL MINDANAO, EASTERN PORTION, QUEZON TOWN	7.2	7.2	125	125	SAE			s_MNO89-17 [3521]	ANDESITE, BASALTIC [3521] / BASALT, ANDESITIC, CALC-ALKALINE [6261]									VOL					WR [3521]	53.5	1.42		16.38				7.69	7.5	5.87	0.13		0.98	3.6	0.3
[4096]	CONVERGENT MARGIN	LUZON ARC / LUZON ARC / MINDANAO	CENTRAL MINDANAO, EASTERN PORTION, MALAY-BALAY TOWN	8	8	125	125	SAE			s_MNO89-12 [4096]	ANDESITE [4096]									VOL					WR [4096]	55.3	0.87		18.18				6.71	8.24	3.85	0.16		0.65	3.04	0.3
[4096]	CONVERGENT MARGIN	LUZON ARC / LUZON ARC / MINDANAO	WEST MINDANAO, ZAMBOANGA PENINSULA, IPIL TOWN	7.8	7.8	122.5	122.5	SAE			s_P90-61 [4096]	ANDESITE, CALC-ALKALINE [4096]									VOL			F		WR [4096]	55	0.9		18				6.95	8.24	4.06	0.15		2.34	3.11	0.56
[3521][6261]	CONVERGENT MARGIN	LUZON ARC / LUZON ARC / MINDANAO	WEST MINDANAO, ZAMBOANGA PENINSULA, PAGADIAN CITY	7.8	7.8	123	123	SAE			s_P90-18 [3521]	ANDESITE, BASALTIC [3521] / NOT GIVEN [6261]									VOL					WR [3521]	53.5	1.08		16.84				7.86	8.17	6.47	0.14		0.66	3.35	0.32
[6261][4096]	CONVERGENT MARGIN	LUZON ARC / LUZON ARC / MINDANAO	WEST MINDANAO, ZAMBOANGA PENINSULA, PAGADIAN CITY	7.8	7.8	123	123	SAE			s_P90-19 [6261]	BASALT, THOLEIITIC [6261] / BASALT [4096]									VOL			F		WR [6261]	52.85	1.44		16.32				8.8	7.96	5.66	0.13		0.74	3.77	0.26
[3521][4096]	CONVERGENT MARGIN	LUZON ARC / LUZON ARC / MINDANAO	WEST MINDANAO, ZAMBOANGA PENINSULA, PAGADIAN CITY	7.8	7.8	123	123	SAE			s_P90-20 [3521]	ADAKITE [3521]									VOL			F		WR [3521]	64.5	0.38		17.95				3.69	5.18	1.57	0.09		1.24	4.13	0.14
[3941][4096][3521]	CONVERGENT MARGIN	LUZON ARC / LUZON ARC / MINDANAO	WEST MINDANAO, ZAMBOANGA PENINSULA, MT. KALADIS	7.7	7.7	122.9	122.9	SAE			s_P90-36 [3941]	BASALT [3941] / ANDESITE, BASALTIC, CALC-ALKALINE [4096]									VOL			S		WR [3941]	49.4	1.87		15.32				10.06	9.07	7.04	0.13		0.52	2.86	0.29
[6261][4096]	CONVERGENT MARGIN	LUZON ARC / LUZON ARC / MINDANAO	WEST MINDANAO, ZAMBOANGA PENINSULA, ZAMBOANGA CITY	6.9	6.9	121.9	121.9	SAE			s_P90-101 [6261]	DACITE, CALC-ALKALINE [6261]									VOL			M		WR [6261]	68	0.42		15.55				3.1	3.73	1.01	0.12		2.65	3.73	0.19
[6261][4096]	CONVERGENT MARGIN	LUZON ARC / LUZON ARC / MINDANAO	WEST MINDANAO, ZAMBOANGA PENINSULA, ZAMBOANGA CITY	6.9	6.9	121.9	121.9	SAE			s_P90-99 [6261]	BASALT, ANDESITIC, CALC-ALKALINE [6261] / ANDESITE, BASALTIC, CALC-ALKALINE [4096]									VOL			F		WR [6261]	56.7	0.82		18.27				5.97	8.05	3.41	0.13		1.6	2.87	0.26
[4096]	CONVERGENT MARGIN	LUZON ARC / LUZON ARC / MINDANAO	WEST MINDANAO, ZAMBOANGA PENINSULA, KABASALAN TOWN	7.8	7.8	122.5	122.5	SAE			s_P90-58 [4096]	ANDESITE [4096]									VOL			S		WR [4096]	58.8	0.73		18.2				6.12	7.88	2.76	0.14		0.77	3.23	0.25
[4096][6261]	CONVERGENT MARGIN	LUZON ARC / LUZON ARC / MINDANAO	WEST MINDANAO, ZAMBOANGA PENINSULA, KABASALAN TOWN	7.8	7.8	122.5	122.5	SAE			s_P90-59A [4096]	ADAKITE [4096] / DACITE, THOLEIITIC [6261]									VOL			M		WR [4096]	67.8	0.44		14.6				3.35	5.2	1.43	0.06		0.66	2.98	0.16
[4096]	CONVERGENT MARGIN	LUZON ARC / LUZON ARC / MINDANAO	DAGUMA-SARANGANI, SARANGANI	6.4	6.4	125.5	125.5	SAE			s_PH92-50 [4096]	DACITE [4096]									VOL			M		WR [4096]	65	0.48		15.5				4.5	5.8	2.12	0.1		2.03	2.32	0.12
[4096]	CONVERGENT MARGIN	LUZON ARC / LUZON ARC / MINDANAO	DAGUMA-SARANGANI, SARANGANI	6.4	6.4	125.5	125.5	SAE			s_PH92-63 [4096]	GABBRO [4096]									PLU			M		WR [4096]													0.92
[4096]	CONVERGENT MARGIN	LUZON ARC / LUZON ARC / MINDANAO	DAGUMA-SARANGANI, MAASIN TOWN	6.4	6.4	125.5	125.5	SAE			s_MNO89-26A [4096]	DIORITE [4096]									PLU					WR [4096]	55.35	1.06		16.67				8.91	7.5	3.39	0.2		0.67	4.11	0.05
[2538][4096]	CONVERGENT MARGIN	LUZON ARC / LUZON ARC / MINDANAO	DAGUMA-SARANGANI, MAASIN TOWN	6.4	6.4	125.5	125.5	SAE			s_MNO89-26B [2538]	DIORITE [2538]									PLU					WR [2538]	60.2	0.82		16.57				5.56	7.24	2.31	0.17		0.19	3.1	0.05
[8801]	CONVERGENT MARGIN	LUZON ARC / LUZON ARC / LUZON / BATOG	QUIRINO AREA	17.08	17.08	120.66	120.66	SAE			s_P1-76 [8801]	ANDESITE [8801]									VOL					WR [8801]	57.99	0.55		18				5.77	7.4	3.24	0.15		0.76	3.48	0.18
[8801]	CONVERGENT MARGIN	LUZON ARC / LUZON ARC / LUZON	QUIRINO AREA	17.08	17.08	120.66	120.66	SAE			s_B 3350 [8801]	ANDESITE [8801]									VOL					WR [8801]	60.08	0.5		17.64		2.76	3.81		7.02	2.75	0.17		0.58	3.35	0.21
[8801]	CONVERGENT MARGIN	LUZON ARC / LUZON ARC / LUZON / QUINALI	QUIRINO AREA	17.08	17.08	120.66	120.66	SAE			s_P1-77 [8801]	ANDESITE [8801]									VOL					WR [8801]	61.33	0.43		17.52				4.61	6.89	2.57	0.32		0.38	3.73	0.15
[8801]	CONVERGENT MARGIN	LUZON ARC / LUZON ARC / LUZON / MINLAWI	QUIRINO AREA	17.08	17.08	120.66	120.66	SAE			s_P1-78 [8801]	ANDESITE [8801]									VOL					WR [8801]	61.66	0.39		17.61				3.95	6.05	1.89	0.12		1.13	3.71	0.16
[8801]	CONVERGENT MARGIN	LUZON ARC / LUZON ARC / LUZON / BANAWUE	QUIRINO AREA	17.08	17.08	120.66	120.66	SAE			s_P1-72 [8801]	DACITE [8801]									VOL					WR [8801]	64.72	0.44		16.58				3.94	4.71	1.75	0.06		1.65	4.01	0.22
[8801]	CONVERGENT MARGIN	LUZON ARC / LUZON ARC / LUZON / POSDO	CERVANTES-LEPANTO AREA, WESTERN PART OF CORDILLERA CENTRAL	16.98	16.98	120.74	120.74	SAE			s_TTP216 [8801]	ANDESITE [8801]									VOL					WR [8801]	57.01	0.58		19.94				5.61	4.23	1.66	0.13		0.9	2.93	0.19
[8801]	CONVERGENT MARGIN	LUZON ARC / LUZON ARC / LUZON / POSDO	CERVANTES-LEPANTO AREA, WESTERN PART OF CORDILLERA CENTRAL	16.98	16.98	120.74	120.74	SAE			s_TTP245D [8801]	ANDESITE [8801]									VOL					WR [8801]	61.62	0.35		17.83				3.36	6.11	1.48	0.1		0.37	4.05	0.13
[8801]	CONVERGENT MARGIN	LUZON ARC / LUZON ARC / LUZON / POSDO	CERVANTES-LEPANTO AREA, WESTERN PART OF CORDILLERA CENTRAL	16.98	16.98	120.74	120.74	SAE			s_TTP169 [8801]	ANDESITE [8801]									VOL					WR [8801]	62.65	0.52		17.06				4.45	4.96	1.39	0.07		2.85	3.55	0.29
[8801]	CONVERGENT MARGIN	LUZON ARC / LUZON ARC / LUZON / POSDO	CERVANTES-LEPANTO AREA, WESTERN PART OF CORDILLERA CENTRAL	16.98	16.98	120.74	120.74	SAE			s_TTP42 [8801]	ANDESITE [8801]									VOL					WR [8801]	62.5	0.48		18.82				4.47	6.16	1.24	0.12		0.95	4.17	0.16
[8801]	CONVERGENT MARGIN	LUZON ARC / LUZON ARC / LUZON / POSDO	CERVANTES-LEPANTO AREA, WESTERN PART OF CORDILLERA CENTRAL	16.98	16.98	120.74	120.74	SAE			s_TTP245H [8801]	DACITE [8801]									VOL					WR [8801]	63.83	0.35		17.16				3.65	5.84	1.44	0.11		0.75	3.64	0.11
[8801]	CONVERGENT MARGIN	LUZON ARC / LUZON ARC / LUZON / TIRAD	CERVANTES-LEPANTO AREA, WESTERN PART OF CORDILLERA CENTRAL	16.98	16.98	120.74	120.74	SAE			s_329 [8801]	ANDESITE [8801]									VOL					WR [8801]	62.06	0.38		15.46				4.89	5.03	2.14	0.02		1	4.39	0.1
[8801]	CONVERGENT MARGIN	LUZON ARC / LUZON ARC / LUZON / DALIMUNO	TABUK AREA	17.58	17.58	121.16	121.16	SAE			s_TBK1 [8801]	DACITE [8801]									VOL					WR [8801]	63.09	0.39		16.66				3.49	5.2	1.6	0.1		1.78	3.82	0.12
[8801]	CONVERGENT MARGIN	LUZON ARC / LUZON ARC / LUZON / NANENG	TABUK AREA	17.58	17.58	121.16	121.16	SAE			s_TBK2 [8801]	DACITE [8801]									VOL					WR [8801]	64.14	0.4		16.83				3.41	4.8	1.76	0.11		1.82	4.16	0.14
[8801]	CONVERGENT MARGIN	LUZON ARC / LUZON ARC / LUZON / NANENG	TABUK AREA	17.58	17.58	121.16	121.16	SAE			s_TBK4 [8801]	ANDESITE [8801]									VOL					WR [8801]	58.16	0.54		18.91				5.1	7.32	1.99	0.18		1.42	3.5	0.27
[8801]	CONVERGENT MARGIN	LUZON ARC / LUZON ARC / LUZON	TABUK AREA	17.58	17.58	121.16	121.16	SAE			s_TBK3SA [8801]	GREYWACKE [8801]									SED					WR [8801]	48.84	0.69		16.69				5.26	8.48	2.65	0.1		1.55	2.98	0.2
[8801]	CONVERGENT MARGIN	LUZON ARC / LUZON ARC / LUZON	TABUK AREA	17.58	17.58	121.16	121.16	SAE			s_TBK3SH [8801]	SHALE [8801]									SED					WR [8801]	53.9	0.74		18.46				7.95	1.79	4.56	0.1		1.45	3.35	0.21
[8801]	CONVERGENT MARGIN	LUZON ARC / LUZON ARC / LUZON	BOKOD AREA	16.62	16.62	120.88	120.88	SAE			s_BOK10 [8801]	ANDESITE [8801]									VOL					WR [8801]	58.1	0.57		17.27				5.4	5.88	2.38	0.11		2.31	4.14	0.3
[8801]	CONVERGENT MARGIN	LUZON ARC / LUZON ARC / LUZON	BOKOD AREA	16.62	16.62	120.88	120.88	SAE			s_K152 [8801]	ANDESITE [8801]									VOL					WR [8801]	58.66	0.59		17.79		2.39	3.81		5.37	2.66	0.13		2.26	4.61	0.26
[8801]	CONVERGENT MARGIN	LUZON ARC / LUZON ARC / LUZON	BOKOD AREA	16.62	16.62	120.88	120.88	SAE			s_K149 [8801]	ANDESITE [8801]									VOL					WR [8801]	59.29	0.52		17.79		2.11	3.77		4.56	2.52	0.14		2.17	4.7	0.26
[8801]	CONVERGENT MARGIN	LUZON ARC / LUZON ARC / LUZON	BOKOD AREA	16.62	16.62	120.88	120.88	SAE			s_B251 [8801]	DACITE [8801]									VOL					WR [8801]	63.11	0.44		16.83		2.43	2.55		2.89	2.01	0.09		2.1	4.67	0.19
[8801]	CONVERGENT MARGIN	LUZON ARC / LUZON ARC / LUZON	BOKOD AREA, BAGUIO DISTRICT	16.62	16.62	120.88	120.88	SAE			s_P1-71 [8801]	ANDESITE, BASALTIC [8801]									VOL					WR [8801]	55.87	0.74		16.44				6.36	8.17	4.82	0.14		1.41	3.29	0.17
[7413]	CONVERGENT MARGIN	LUZON ARC / LUZON ARC / BATAN		20.25	20.25	121.9	121.9	SAE			s_B85 [7413]	NOT GIVEN [7413]	584000 [7413]								VOL					WR [7413]
[7413]	CONVERGENT MARGIN	LUZON ARC / LUZON ARC / BATAN		20.25	20.25	121.9	121.9	SAE			s_B87 [7413]	NOT GIVEN [7413]	459000 [7413]								VOL					WR [7413]
[10965]	CONVERGENT MARGIN	LUZON ARC / LUZON ARC / BORNEO / MASUPA RIA VOLCANIC CENTER	KALIMANTAN, SINTANG INTRUSIVES	0	0.25	111.5	111.83	SAE			s_BLU1 [10965]	ADAKITE [10965]				MIOCENE [10965]					VOL					WR [10965]	70	0.25		15.7		2.15			3.33	1.11	0.04		1.62	4.27	0.1
[10965]	CONVERGENT MARGIN	LUZON ARC / LUZON ARC / BORNEO / MASUPA RIA VOLCANIC CENTER	KALIMANTAN, SINTANG INTRUSIVES	0	0.25	111.5	111.83	SAE			s_BL3 [10965]	ADAKITE [10965]				MIOCENE [10965]					VOL					WR [10965]	68.8	0.31		15.6		2.6			4.02	1.65	0.04		1.43	4	0.13
[10965]	CONVERGENT MARGIN	LUZON ARC / LUZON ARC / BORNEO / MASUPA RIA VOLCANIC CENTER	KALIMANTAN, SINTANG INTRUSIVES	0	0.25	111.5	111.83	SAE			s_BL1 [10965]	ADAKITE [10965]				MIOCENE [10965]					VOL					WR [10965]	67	0.29		16.1		2.57			4.16	1.43	0.04		1.35	4.05	0.12
[10965]	CONVERGENT MARGIN	LUZON ARC / LUZON ARC / BORNEO / MASUPA RIA VOLCANIC CENTER	KALIMANTAN, SINTANG INTRUSIVES	0	0.25	111.5	111.83	SAE			s_BLA1 [10965]	ADAKITE [10965]				MIOCENE [10965]					VOL					WR [10965]	67.3	0.3		16.2		2.62			4.06	1.49	0.05		1.41	4.22	0.12
[10965]	CONVERGENT MARGIN	LUZON ARC / LUZON ARC / BORNEO / MASUPA RIA VOLCANIC CENTER	KALIMANTAN, SINTANG INTRUSIVES	0	0.25	111.5	111.83	SAE			s_BG1 [10965]	ADAKITE [10965]				MIOCENE [10965]					VOL					WR [10965]	64.5	0.38		16.6		3.42			4.5	1.9	0.05		1.27	4.55	0.16
[10965]	CONVERGENT MARGIN	LUZON ARC / LUZON ARC / BORNEO / MASUPA RIA VOLCANIC CENTER	KALIMANTAN, SINTANG INTRUSIVES	0	0.25	111.5	111.83	SAE			s_BR1 [10965]	ADAKITE [10965]				MIOCENE [10965]					VOL					WR [10965]	68	0.31		15.7		2.49			3.9	1.59	0.04		1.42	4.2	0.13
[10965]	CONVERGENT MARGIN	LUZON ARC / LUZON ARC / BORNEO / MASUPA RIA VOLCANIC CENTER	KALIMANTAN, SINTANG INTRUSIVES	0	0.25	111.5	111.83	SAE			s_BK1 [10965]	DACITE [10965]				MIOCENE [10965]					VOL					WR [10965]	64	0.62		16.9		4.3			4.75	1.52	0.08		1.85	3.88	0.23
[10965]	CONVERGENT MARGIN	LUZON ARC / LUZON ARC / BORNEO / MASUPA RIA VOLCANIC CENTER	KALIMANTAN, SINTANG INTRUSIVES	0	0.25	111.5	111.83	SAE			s_BK2 [10965]	DACITE [10965]				MIOCENE [10965]					VOL					WR [10965]	63.8	0.63		16.72		4.38			4.74	1.41	0.08		1.84	3.9	0.24
[10660]	CONVERGENT MARGIN	LUZON ARC / LUZON ARC / MINDANAO	JOLO AND MARUNGAS ISLANDS	6	6	121.1	121.1	SAE			s_S-3 [10660]	BASALT [10660]									VOL			F		WR [10660]	48.03	1.72		15.3				10.53	9.91	8.87			0.88	2.93	0.49
[10660]	CONVERGENT MARGIN	LUZON ARC / LUZON ARC / MINDANAO	JOLO AND MARUNGAS ISLANDS	6	6	121.1	121.1	SAE			s_S-4 [10660]	BASALT [10660]									VOL			F		WR [10660]	47.31	1.84		16.12				10.89	9.19	8.9			0.63	3.48	0.28
[10660]	CONVERGENT MARGIN	LUZON ARC / LUZON ARC / MINDANAO	JOLO AND MARUNGAS ISLANDS	6	6	121.1	121.1	SAE			s_S-7 [10660]	BASALT [10660]									VOL			F		WR [10660]	46.81	2.25		14.04				11.9	8.96	8.56			1.5	4.22	0.27
[10660]	CONVERGENT MARGIN	LUZON ARC / LUZON ARC / MINDANAO	JOLO AND MARUNGAS ISLANDS	6	6	121.1	121.1	SAE			s_S-8 [10660]	BASALT [10660]									VOL			F		WR [10660]	48.25	2.11		13.72				11.26	9.63	8.64			1.58	2.99	0.42
[10660]	CONVERGENT MARGIN	LUZON ARC / LUZON ARC / MINDANAO	JOLO AND MARUNGAS ISLANDS	6	6	121.1	121.1	SAE			s_S-11 [10660]	ANDESITE, BASALTIC [10660]									VOL			F		WR [10660]	53.97	2.05		15.68				10.55	7.84	5			0.24	3.23	0.15
[10660]	CONVERGENT MARGIN	LUZON ARC / LUZON ARC / MINDANAO	JOLO AND MARUNGAS ISLANDS	6	6	121.1	121.1	SAE			s_S-12 [10660]	ANDESITE, BASALTIC [10660]									VOL			F		WR [10660]	53.54	2		14.97				10.18	8.31	5.62			0.44	3.49	0.2
[10660]	CONVERGENT MARGIN	LUZON ARC / LUZON ARC / MINDANAO	JOLO AND MARUNGAS ISLANDS	6	6	121.1	121.1	SAE			s_S-14 [10660]	ANDESITE, BASALTIC [10660]									VOL			F		WR [10660]	53.36	1.79		15.04				9.21	8.87	5.46			1.02	3.84	0.25
[10660]	CONVERGENT MARGIN	LUZON ARC / LUZON ARC / MINDANAO	WEST MINDANAO, ZAMBOANGA PENINSULA	7	8.5	122	124	SAE			s_PH93-38 [10660]	ANDESITE, BASALTIC [10660]									VOL			F		WR [10660]	52.9	1.72		14.42				10.02	8.55	7.46			0.54	2.87	0.24
[10660]	CONVERGENT MARGIN	LUZON ARC / LUZON ARC / MINDANAO	WEST MINDANAO, ZAMBOANGA PENINSULA	7	8.5	122	124	SAE			s_PH93-10 [10660]	ANDESITE, BASALTIC [10660]									VOL			F		WR [10660]	55.18	1.32		16.79				7.99	7.79	4.93			1.04	3.56	0.4
[10660]	CONVERGENT MARGIN	LUZON ARC / LUZON ARC / MINDANAO	WEST MINDANAO, ZAMBOANGA PENINSULA	7	8.5	122	124	SAE			s_PH90-17B [10660]	ANDESITE, BASALTIC [10660]									VOL			F		WR [10660]	53.34	1.02		17.17				8.36	8.68	6.24			0.46	3.5	0.16
[10660]	CONVERGENT MARGIN	LUZON ARC / LUZON ARC / MINDANAO	WEST MINDANAO, ZAMBOANGA PENINSULA	7	8.5	122	124	SAE			s_PH93-18 [10660]	ADAKITE [10660]									VOL			F		WR [10660]	67.48	0.35		17.22				3.01	4.26	1.65			1.14	4.33	0.15
[10660]	CONVERGENT MARGIN	LUZON ARC / LUZON ARC / MINDANAO	WEST MINDANAO, ZAMBOANGA PENINSULA	7	8.5	122	124	SAE			s_P90-20 [10660]	ADAKITE [10660]									VOL			F		WR [10660]	64.97	0.38		18.08				3.72	5.22	1.58			1.25	4.16	0.14
[10660]	CONVERGENT MARGIN	LUZON ARC / LUZON ARC / MINDANAO	WEST MINDANAO, ZAMBOANGA PENINSULA	7	8.5	122	124	SAE			s_P90-61 [10660]	ANDESITE, BASALTIC [10660]									VOL			F		WR [10660]	54.96	0.9		17.99				6.94	8.23	4.06			2.34	3.11	0.56
[11538]	CONVERGENT MARGIN	LUZON ARC / LUZON ARC / MINDANAO	JOLO ISLAND, CENTRAL SULU ARC	5.9833	5.9833	121.133	121.133	SAE			s_S-3 [11538]	BASALT [11538]				NEOGENE [11538]				APHYRIC TO SLIGHTLY OLIVINE-PLAGIOCLASE MICROPHYRIC [11538]	VOL			F		WR [11538]	47.84	1.71		15.24				10.48	9.87	8.84	0.16		0.88	2.92	0.49
[11538]	CONVERGENT MARGIN	LUZON ARC / LUZON ARC / MINDANAO	JOLO ISLAND, CENTRAL SULU ARC	5.9833	5.9833	121.133	121.133	SAE			s_S-7 [11538]	BASALT [11538]				NEOGENE [11538]				APHYRIC TO SLIGHTLY OLIVINE-PLAGIOCLASE MICROPHYRIC [11538]	VOL			F		WR [11538]	46.67	2.24		13.99				11.86	8.93	8.54	0.17		1.49	4.21	0.27
[11538]	CONVERGENT MARGIN	LUZON ARC / LUZON ARC / MINDANAO	JOLO ISLAND, CENTRAL SULU ARC	5.9833	5.9833	121.133	121.133	SAE			s_S-11 [11538]	BASALT, ANDESITIC [11538]				NEOGENE [11538]				APHYRIC TO SLIGHTLY OLIVINE-PLAGIOCLASE MICROPHYRIC [11538]	VOL			F		WR [11538]	53.09	2.02		15.42				10.37	7.71	4.91	0.12		0.24	3.18	0.14
[11538]	CONVERGENT MARGIN	LUZON ARC / LUZON ARC / MINDANAO	JOLO ISLAND, CENTRAL SULU ARC	5.9833	5.9833	121.133	121.133	SAE			s_S-14 [11538]	BASALT, ANDESITIC [11538]				NEOGENE [11538]				APHYRIC TO SLIGHTLY OLIVINE-PLAGIOCLASE MICROPHYRIC [11538]	VOL			F		WR [11538]	52.68	1.77		14.85				9.1	8.76	5.39	0.13		1	3.79	0.24
[11539]	CONVERGENT MARGIN	LUZON ARC / LUZON ARC / MINDANAO	CENTRAL MINDANAO, WESTERN PORTION, MOUNT AMPIRO	8.5	8.5	123.2	123.2	SAE			s_P 90-85 [11539]	NOT GIVEN [11539]									VOL					WR [11539]	61.9	0.41		16.42				4.76	5.77	2.41	0.11		2.08	3.68	0.17
[11994]	CONVERGENT MARGIN	LUZON ARC / LUZON ARC / LUZON / PINATUBO	DOME	15.13	15.13	120.35	120.35	SAE			s_P001 [11994]	ANDESITE [11994]									VOL					GL [11994]	77.4	0.53		11.1				1.48	0.85	0.33	0.03		3.75	2.62									0.1
[11994]	CONVERGENT MARGIN	LUZON ARC / LUZON ARC / LUZON / PINATUBO	FIRST VERTICAL ERUPTION	15.13	15.13	120.35	120.35	SAE			s_P031 [11994]	ANDESITE [11994]									VOL					GL [11994]	76.9	0.37		12				1.53	0.8	0.2	0.05		4.09	2.94
[11994]	CONVERGENT MARGIN	LUZON ARC / LUZON ARC / LUZON / PINATUBO	FIRST VERTICAL ERUPTION	15.13	15.13	120.35	120.35	SAE			s_P011 [11994]	ANDESITE [11994]									VOL					GL [11994]	70.9	0.35		14.9				2.58	2.52	0.78	0.07		2.95	2.19
[11994]	CONVERGENT MARGIN	LUZON ARC / LUZON ARC / LUZON / PINATUBO		15.13	15.13	120.35	120.35	SAE			s_P301 [11994]	DACITE [11994]									VOL					GL [11994]	79.1	0.15		10.5				0.69	0.45	0.11	0.05		3.97	2.92									0.12
[11994]	CONVERGENT MARGIN	LUZON ARC / LUZON ARC / LUZON / PINATUBO		15.13	15.13	120.35	120.35	SAE			s_P311 [11994]	DACITE [11994]									VOL					GL [11994]	79.2	0.17		11.1				0.79	0.64	0.1	0.03		3.49	3.17									0.11
[11994]	CONVERGENT MARGIN	LUZON ARC / LUZON ARC / LUZON / PINATUBO		15.13	15.13	120.35	120.35	SAE			s_P321 [11994]	DACITE [11994]									VOL					GL [11994]	77.2	0.17		11.9				0.83	1.04	0.18	0.04		3.14	3.74									0.12
[11994]	CONVERGENT MARGIN	LUZON ARC / LUZON ARC / LUZON / PINATUBO		15.13	15.13	120.35	120.35	SAE			s_P302 [11994]	DACITE [11994]									VOL					GL [11994]	77.9	0.12		11.7				0.7	0.93	0.16	0.05		3.19	3.82									0.12
[11994]	CONVERGENT MARGIN	LUZON ARC / LUZON ARC / LUZON / PINATUBO		15.13	15.13	120.35	120.35	SAE			s_9053 [11994]	DACITE [11994]									VOL					GL [11994]	78.6	0.1		12.1				0.93	0.96	0.28	0.08		3.13	3.02
[11994]	CONVERGENT MARGIN	LUZON ARC / LUZON ARC / LUZON / PINATUBO		15.13	15.13	120.35	120.35	SAE			s_9053 [11994]	DACITE [11994]									VOL					GL [11994]	78.4	0.12		12				0.68	0.94	0.18	0.04		3.06	3.01
[11994]	CONVERGENT MARGIN	LUZON ARC / LUZON ARC / LUZON / PINATUBO		15.13	15.13	120.35	120.35	SAE			s_P421 [11994]	DACITE [11994]									VOL					GL [11994]	78.9	0.13		11.6				0.82	0.92	0.16	0.03		2.98	3.11									0.11
[11994]	CONVERGENT MARGIN	LUZON ARC / LUZON ARC / LUZON / PINATUBO		15.13	15.13	120.35	120.35	SAE			s_P501 [11994]	DACITE [11994]									VOL					GL [11994]	78.5	0.12		11.4				0.77	0.77	0.15	0.04		3.16	2.81									0.14
[11994]	CONVERGENT MARGIN	LUZON ARC / LUZON ARC / LUZON / PINATUBO		15.13	15.13	120.35	120.35	SAE			s_P511 [11994]	DACITE [11994]									VOL					GL [11994]	77.8	0.12		11.7				0.83	1.01	0.17	0.04		3.08	3.59									0.13
[11994]	CONVERGENT MARGIN	LUZON ARC / LUZON ARC / LUZON / PINATUBO		15.13	15.13	120.35	120.35	SAE			s_P611 [11994]	DACITE [11994]									VOL					GL [11994]	77.3	0.13		11.8				0.71	1.06	0.17	0.05		3.16	3.87									0.1
[11994]	CONVERGENT MARGIN	LUZON ARC / LUZON ARC / LUZON / PINATUBO		15.13	15.13	120.35	120.35	SAE			s_P612 [11994]	DACITE [11994]									VOL					GL [11994]	78.2	0.2		11.2				0.9	0.65	0.1	0.03		3.18	2.78									0.15
[11994]	CONVERGENT MARGIN	LUZON ARC / LUZON ARC / LUZON / PINATUBO		15.13	15.13	120.35	120.35	SAE			s_P613 [11994]	DACITE [11994]									VOL					GL [11994]	79.5	0.28		10.1				0.69	0.62	0.21	0.04		3.03	2.25									0.16
[11994]	CONVERGENT MARGIN	LUZON ARC / LUZON ARC / LUZON / PINATUBO		15.13	15.13	120.35	120.35	SAE			s_P701 [11994]	DACITE [11994]									VOL					GL [11994]	78.2	0.12		11.6				0.84	0.82	0.14	0.05		3.54	3.31									0.14
[11994]	CONVERGENT MARGIN	LUZON ARC / LUZON ARC / LUZON / PINATUBO		15.13	15.13	120.35	120.35	SAE			s_P801 [11994]	DACITE [11994]									VOL					GL [11994]	77.3	0.12		12				0.82	1.12	0.19	0.03		3.1	3.96									0.12
[11994]	CONVERGENT MARGIN	LUZON ARC / LUZON ARC / LUZON / PINATUBO		15.13	15.13	120.35	120.35	SAE			s_P101 [11994]	DACITE [11994]									VOL					GL [11994]	77.5	0.11		12.1				0.75	1.07	0.18	0.01		3.13	3.56
[11994]	CONVERGENT MARGIN	LUZON ARC / LUZON ARC / LUZON / PINATUBO		15.13	15.13	120.35	120.35	SAE			s_P101 [11994]	DACITE [11994]									VOL					GL [11994]	78	0.14		12.2				0.71	1.02	0.17	0.01		3.05	3.13
[11994]	CONVERGENT MARGIN	LUZON ARC / LUZON ARC / LUZON / PINATUBO		15.13	15.13	120.35	120.35	SAE			s_P102 [11994]	DACITE [11994]									VOL					GL [11994]	78.5	0.09		11.8				0.85	0.87	0.24	0.03		3.3	2.98
[11994]	CONVERGENT MARGIN	LUZON ARC / LUZON ARC / LUZON / PINATUBO		15.13	15.13	120.35	120.35	SAE			s_P103 [11994]	DACITE [11994]									VOL					GL [11994]	78.2	0.15		11.7				0.74	0.98	0.17	0.04		3.05	3.29									0.11
[11994]	CONVERGENT MARGIN	LUZON ARC / LUZON ARC / LUZON / PINATUBO		15.13	15.13	120.35	120.35	SAE			s_P901 [11994]	DACITE [11994]									VOL					GL [11994]	77.3	0.12		11.9				0.8	1.11	0.19	0.04		3.1	3.85									0.11
[11994]	CONVERGENT MARGIN	LUZON ARC / LUZON ARC / LUZON / PINATUBO		15.13	15.13	120.35	120.35	SAE			s_P121 [11994]	DACITE [11994]									VOL					GL [11994]	77.5	0.1		12.6				0.83	1.19	0.26	0.05		3.03	2.89
[11994]	CONVERGENT MARGIN	LUZON ARC / LUZON ARC / LUZON / PINATUBO		15.13	15.13	120.35	120.35	SAE			s_P111 [11994]	DACITE [11994]									VOL					GL [11994]	74.2	0.21		13.4				1.61	2.22	0.75	0.06		2.78	2.93
[8738]	CONVERGENT MARGIN	LUZON ARC / LUZON ARC		18	18	113	113	SAQ			s_S-17 [8738]	BASALT [8738]									VOL					WR [8738]
[8738]	CONVERGENT MARGIN	LUZON ARC / LUZON ARC		18	18	113	113	SAQ			s_S-18 [8738]	BASALT [8738]									VOL					WR [8738]
[8738]	CONVERGENT MARGIN	LUZON ARC / LUZON ARC		18	18	113	113	SAQ			s_S-9-2 [8738]	THOLEIITE [8738]									VOL					WR [8738]
[8738]	CONVERGENT MARGIN	LUZON ARC / LUZON ARC		18	18	113	113	SAQ			s_S-10-2 [8738]	BASALT, ALKALINE [8738]									VOL					WR [8738]
[8738]	CONVERGENT MARGIN	LUZON ARC / LUZON ARC		18	18	113	113	SAQ			s_E-1 [8738]	BASALT [8738]									VOL					WR [8738]
[9922]	CONVERGENT MARGIN	LUZON ARC / LUZON ARC / BORNEO / MASUPA RIA VOLCANIC CENTER	KALIMANTAN, GUNUNG BARUH AREA, KERIKIL VEINS	0.2	0.5	114	114.5	SAE			s_45-92.3 [9922]	BASALT [9922]									VOL			F		WR [9922]	50.54	0.93		18.62				8.09	8.11	4.91	0.98		1.29	2.94	0.22	0.19
[9922]	CONVERGENT MARGIN	LUZON ARC / LUZON ARC / BORNEO / MASUPA RIA VOLCANIC CENTER	KALIMANTAN, GUNUNG BARUH AREA, KERIKIL VEINS	0.2	0.5	114	114.5	SAE			s_64-114 [9922]	ANDESITE, BASALTIC [9922]									VOL			F		WR [9922]	55.86	0.9		17.08				7.15	5.66	3.37	0.47		2.05	3.73	0.22	0.19
[9922]	CONVERGENT MARGIN	LUZON ARC / LUZON ARC / BORNEO / MASUPA RIA VOLCANIC CENTER	KALIMANTAN, GUNUNG BARUH AREA, KERIKIL VEINS	0.2	0.5	114	114.5	SAE			s_71-92.2 [9922]	ANDESITE, BASALTIC [9922]									VOL			S		WR [9922]	56.45	0.87		17.16				6.74	5.96	3.12	0.28		2.57	3.39	0.23	0.16
[9922]	CONVERGENT MARGIN	LUZON ARC / LUZON ARC / BORNEO / MASUPA RIA VOLCANIC CENTER	KALIMANTAN, GUNUNG BARUH AREA, KERIKIL VEINS	0.2	0.5	114	114.5	SAE			s_80-56.1 [9922]	ANDESITE, BASALTIC [9922]									VOL			S		WR [9922]	55.84	0.84		16.57				6.41	4.09	2.93	0.3		3.73	2.84	0.3	0.41
[9922]	CONVERGENT MARGIN	LUZON ARC / LUZON ARC / BORNEO / MASUPA RIA VOLCANIC CENTER	KALIMANTAN, GUNUNG BARUH AREA, KERIKIL VEINS	0.2	0.5	114	114.5	SAE			s_74-168 [9922]	ANDESITE, BASALTIC [9922]									VOL			S		WR [9922]	56.96	0.72		16.48				7.83	3.05	2.72	0.22		2.76	3.64	0.18	0.16
[9922]	CONVERGENT MARGIN	LUZON ARC / LUZON ARC / BORNEO / MASUPA RIA VOLCANIC CENTER	KALIMANTAN, GUNUNG BARUH AREA, KERIKIL VEINS	0.2	0.5	114	114.5	SAE			s_17-52.1 [9922]	ANDESITE, BASALTIC [9922]									VOL			M		WR [9922]	54.21	1.03		16.43				7.69	0.53	5.24	0.51		3.81	2.63	0.29	0.09
[9922]	CONVERGENT MARGIN	LUZON ARC / LUZON ARC / BORNEO / MASUPA RIA VOLCANIC CENTER	KALIMANTAN, GUNUNG BARUH AREA, KERIKIL VEINS	0.2	0.5	114	114.5	SAE			s_17-107 [9922]	ANDESITE [9922]									VOL			M		WR [9922]	57.66	0.95		17.73				7.86	0.32	1.39	0.05		4.46	0.47	0.2	0.24
[9922]	CONVERGENT MARGIN	LUZON ARC / LUZON ARC / BORNEO / MASUPA RIA VOLCANIC CENTER	KALIMANTAN, GUNUNG BARUH AREA, KERIKIL VEINS	0.2	0.5	114	114.5	SAE			s_74-144.5 [9922]	ANDESITE [9922]									VOL			M		WR [9922]	61.56	0.67		17.04				3.55	0.26	3.3	0.19		6.52	1.66	0.18	0.27
[9922]	CONVERGENT MARGIN	LUZON ARC / LUZON ARC / BORNEO / MASUPA RIA VOLCANIC CENTER	KALIMANTAN, GUNUNG BARUH AREA, KERIKIL VEINS	0.2	0.5	114	114.5	SAE			s_47-75.8 [9922]	DACITE [9922]									VOL			M		WR [9922]	65.07	0.65		16.96				3.35	0.02	1.06	0.1		5.15		0.04	0.67
[12545]	CONVERGENT MARGIN	LUZON ARC / LUZON ARC / LUZON / PINATUBO	MARELLA VALLEY (SW SIDE OF PINATUBO), BUAG ERUPTION PHASE, 500 YEARS BP	15.13	15.13	120.35	120.35	SAE			s_B06 [12545]	ANDESITE, BASALTIC [12545]	558 [12545]	558 [12545]							VOL					WR [12545]	52.35	0.9		17.22				7.68	9.06	6.91	0.13		0.86	3.68	0.28			0.95
[12545]	CONVERGENT MARGIN	LUZON ARC / LUZON ARC / LUZON / PINATUBO	MARELLA VALLEY (SW SIDE OF PINATUBO), BUAG ERUPTION PHASE, 500 YEARS BP	15.13	15.13	120.35	120.35	SAE			s_B08 [12545]	ANDESITE, BASALTIC [12545]	558 [12545]	558 [12545]							VOL					WR [12545]	52.95	0.91		16.5				7.49	8.65	7.24	0.14		0.83	3.57	0.23			0.9
[12545]	CONVERGENT MARGIN	LUZON ARC / LUZON ARC / LUZON / PINATUBO	MARELLA VALLEY (SW SIDE OF PINATUBO), BUAG ERUPTION PHASE, 500 YEARS BP	15.13	15.13	120.35	120.35	SAE			s_BFL6 [12545]	ANDESITE, BASALTIC [12545]	558 [12545]	558 [12545]							VOL					WR [12545]	53.56	0.94		15.31				7.41	8.22	7.77	0.16		0.85	3.4	0.2		0.24	1.14
[12545]	CONVERGENT MARGIN	LUZON ARC / LUZON ARC / LUZON / PINATUBO	BUAG ERUPTION PHASE, 5780 YEARS BP	15.13	15.13	120.35	120.35	SAE			s_D-504672 [12545]	ANDESITE [12545]	636 [12545]	636 [12545]							VOL					WR [12545]	61.4	0.65		16.4		3.22	2.04		6.09	3.12	0.11		1.66	4.12	0.25		0.13	0.49
[12545]	CONVERGENT MARGIN	LUZON ARC / LUZON ARC / LUZON / PINATUBO	BUAG ERUPTION PHASE, 607 YEARS BP	15.13	15.13	120.35	120.35	SAE			s_D-522726 [12545]	DACITE [12545]	665 [12545]	665 [12545]							VOL					WR [12545]	64.2	0.48		16.4				3.59	4.8	2.07	0.1		1.46	4.34	0.18
[12545]	CONVERGENT MARGIN	LUZON ARC / LUZON ARC / LUZON / PINATUBO	MARAUNOT ERUPTION PHASE, 3475 YEARS BP	15.13	15.13	120.35	120.35	SAE			s_D-516247 [12545]	ANDESITE, BASALTIC [12545]	3533 [12545]	3533 [12545]							VOL					WR [12545]	56	0.91		16.4		3.6	3.21		7.65	5.3	0.13		1.2	3.35	0.2		0.3	1.6
[12545]	CONVERGENT MARGIN	LUZON ARC / LUZON ARC / LUZON / PINATUBO	INARARO ERUPTION PHASE, CA. 30000 YEARS	15.13	15.13	120.35	120.35	SAE			s_D-516260 [12545]	ANDESITE, BASALTIC [12545]	30000 [12545]	30000 [12545]							VOL					WR [12545]	52.9	1.01		16.6		4.43	3.38	7.37	8.76	6.66	0.14		0.83	3.38	0.23		0.21	1.2
[13116]	CONVERGENT MARGIN	LUZON ARC / LUZON ARC / LUZON / MAQUILING (MAKILING)	STRATOVOLCANO, MACOLOD CORRIDOR, SAN ANTONIO HILL	14.119	14.119	121.148	121.148	SAE			s_020517-1A [13116]	DACITE [13116]									VOL					WR [13116]	68.01	0.41		15.16				2.93	3	0.99	0.09		3.2	3.92	0.12
[13116]	CONVERGENT MARGIN	LUZON ARC / LUZON ARC / LUZON / MAQUILING (MAKILING)	STRATOVOLCANO, MACOLOD CORRIDOR, SAN ANTONIO HILL	14.119	14.119	121.148	121.148	SAE			s_020517-1B [13116]	DACITE [13116]									VOL					WR [13116]	69.1	0.4		14.81				2.94	2.93	0.96	0.1		3.52	3.66	0.12
[13116]	CONVERGENT MARGIN	LUZON ARC / LUZON ARC / LUZON / MAQUILING (MAKILING)	STRATOVOLCANO, MACOLOD CORRIDOR, CALAMBA (MT. MAPINGGOY)	14.144	14.144	121.162	121.162	SAE			s_020517-2A [13116]	ANDESITE, BASALTIC [13116]									VOL					WR [13116]	53.28	0.81		18.11				7.06	8.95	4.15	0.15		1.48	3.37	0.16
[13116]	CONVERGENT MARGIN	LUZON ARC / LUZON ARC / LUZON / MAQUILING (MAKILING)	STRATOVOLCANO, MACOLOD CORRIDOR, CALAMBA (MT. MAPINGGOY)	14.144	14.144	121.162	121.162	SAE			s_020517-2B [13116]	DACITE [13116]									VOL					WR [13116]	65.1	0.65		16.03				3.97	3.76	1.33	0.1		2.97	4.28	0.16
[13116]	CONVERGENT MARGIN	LUZON ARC / LUZON ARC / LUZON / MAQUILING (MAKILING)	STRATOVOLCANO, MACOLOD CORRIDOR, CALAMBA (MT. MAPINGGOY)	14.144	14.144	121.162	121.162	SAE			s_020517-2C [13116]	BASALT [13116]									VOL					WR [13116]	50.96	0.89		17.99				8.19	10.38	5.24	0.15		0.9	3	0.14
[13116]	CONVERGENT MARGIN	LUZON ARC / LUZON ARC / LUZON / MAQUILING (MAKILING)	STRATOVOLCANO, MACOLOD CORRIDOR, CALAMBA (MT. MAPINGGOY)	14.144	14.144	121.162	121.162	SAE			s_020517-2E [13116]	ANDESITE, BASALTIC [13116]									VOL					WR [13116]	52.44	0.97		17.67				8.17	8.99	4.43	0.16		1.23	3.31	0.16
[13116]	CONVERGENT MARGIN	LUZON ARC / LUZON ARC / LUZON / MAQUILING (MAKILING)	STRATOVOLCANO, MACOLOD CORRIDOR, CALAMBA (MT. MAPINGGOY)	14.144	14.144	121.162	121.162	SAE			s_020517-2F [13116]	DACITE [13116]									VOL					WR [13116]	65.51	0.66		15.98				4.02	3.65	1.28	0.1		3.01	4.27	0.17
[13116]	CONVERGENT MARGIN	LUZON ARC / LUZON ARC / LUZON / MAQUILING (MAKILING)	STRATOVOLCANO, MACOLOD CORRIDOR, CALAMBA (MT. MAPINGGOY)	14.144	14.144	121.162	121.162	SAE			s_020517-2G [13116]	DACITE [13116]									VOL					WR [13116]	64.61	0.64		16.23				3.91	3.76	1.34	0.1		2.94	4.29	0.16
[13116]	CONVERGENT MARGIN	LUZON ARC / LUZON ARC / LUZON / MAQUILING (MAKILING)	STRATOVOLCANO, MACOLOD CORRIDOR, CALAMBA (MT. MAPINGGOY)	14.144	14.144	121.162	121.162	SAE			s_020517-2H [13116]	DACITE [13116]									VOL					WR [13116]	66.19	0.64		16.07				3.92	3.81	1.31	0.1		2.97	4.22	0.16
[13116]	CONVERGENT MARGIN	LUZON ARC / LUZON ARC / LUZON / MAQUILING (MAKILING)	STRATOVOLCANO, MACOLOD CORRIDOR, CALAMBA (MT. MAPINGGOY)	14.144	14.144	121.162	121.162	SAE			s_020517-2I [13116]	DACITE [13116]									VOL					WR [13116]	64.64	0.69		15.9				4.27	3.8	1.39	0.11		2.93	4.23	0.16
[13116]	CONVERGENT MARGIN	LUZON ARC / LUZON ARC / LUZON / MAQUILING (MAKILING)	STRATOVOLCANO, MACOLOD CORRIDOR, CALAMBA (MT. MAPINGGOY)	14.144	14.144	121.162	121.162	SAE			s_020517-2K [13116]	DACITE [13116]									VOL					WR [13116]	65.77	0.64		16.26				3.96	3.78	1.39	0.1		2.96	4.31	0.16
[13116]	CONVERGENT MARGIN	LUZON ARC / LUZON ARC / LUZON / MAQUILING (MAKILING)	STRATOVOLCANO, MACOLOD CORRIDOR, CALAMBA (MT. MAPINGGOY)	14.144	14.144	121.162	121.162	SAE			s_020517-2L [13116]	DACITE [13116]									VOL					WR [13116]	64.8	0.65		15.9				4.08	3.74	1.43	0.11		3.29	3.88	0.15
[13116]	CONVERGENT MARGIN	LUZON ARC / LUZON ARC / LUZON / MAQUILING (MAKILING)	STRATOVOLCANO, MACOLOD CORRIDOR, CALAMBA (MT. MAPINGGOY)	14.144	14.144	121.162	121.162	SAE			s_020517-2M [13116]	DACITE [13116]									VOL					WR [13116]	64.89	0.71		15.96				4.44	3.9	1.57	0.11		2.88	4.19	0.17
[13116]	CONVERGENT MARGIN	LUZON ARC / LUZON ARC / LUZON / MAQUILING (MAKILING)	STRATOVOLCANO, MACOLOD CORRIDOR, CALAMBA (MT. MAPINGGOY)	14.144	14.144	121.162	121.162	SAE			s_121502-3A [13116]	DACITE [13116]									VOL					WR [13116]	64.4	0.68		16.05				4.06	3.6	1.48	0.11		3.08	4.32	0.16
[13116]	CONVERGENT MARGIN	LUZON ARC / LUZON ARC / LUZON / MAQUILING (MAKILING)	STRATOVOLCANO, MACOLOD CORRIDOR, CALAMBA (MT. MAPINGGOY)	14.144	14.144	121.162	121.162	SAE			s_121502-3B [13116]	DACITE [13116]									VOL					WR [13116]	65.58	0.66		15.81				4.01	3.52	1.43	0.11		3.16	4.22	0.16
[13116]	CONVERGENT MARGIN	LUZON ARC / LUZON ARC / LUZON / MAQUILING (MAKILING)	STRATOVOLCANO, MACOLOD CORRIDOR, MT. BIJANG	14.163	14.163	121.166	121.166	SAE			s_020518-1A [13116]	DACITE [13116]									VOL					WR [13116]	69.1	0.37		14.56				2.65	2.73	0.88	0.08		3.45	3.66	0.1
[13116]	CONVERGENT MARGIN	LUZON ARC / LUZON ARC / LUZON / MAQUILING (MAKILING)	STRATOVOLCANO, MACOLOD CORRIDOR, MT. BIJANG	14.163	14.163	121.166	121.166	SAE			s_020518-1B [13116]	DACITE [13116]									VOL					WR [13116]	68.65	0.37		14.69				2.61	2.67	0.89	0.08		3.56	3.64	0.1
[13116]	CONVERGENT MARGIN	LUZON ARC / LUZON ARC / LUZON / MAQUILING (MAKILING)	STRATOVOLCANO, MACOLOD CORRIDOR, MT. BIJANG	14.163	14.163	121.166	121.166	SAE			s_020518-1C [13116]	DACITE [13116]									VOL					WR [13116]	67.34	0.39		14.69				2.79	2.68	0.88	0.08		3.48	3.7	0.1
[13116]	CONVERGENT MARGIN	LUZON ARC / LUZON ARC / LUZON / MAQUILING (MAKILING)	STRATOVOLCANO, MACOLOD CORRIDOR, MT. BIJANG	14.163	14.163	121.166	121.166	SAE			s_020518-1D [13116]	DACITE [13116]									VOL					WR [13116]	68.2	0.4		14.64				2.88	2.74	0.97	0.08		3.32	3.7	0.1
[13116]	CONVERGENT MARGIN	LUZON ARC / LUZON ARC / LUZON / MAQUILING (MAKILING)	STRATOVOLCANO, MACOLOD CORRIDOR, MT. BIJANG	14.163	14.163	121.166	121.166	SAE			s_020518-1E [13116]	DACITE [13116]									VOL					WR [13116]	69.03	0.38		14.69				2.67	2.65	0.9	0.08		3.35	3.82	0.1
[13116]	CONVERGENT MARGIN	LUZON ARC / LUZON ARC / LUZON / MAQUILING (MAKILING)	STRATOVOLCANO, MACOLOD CORRIDOR, MT. BIJANG	14.163	14.163	121.166	121.166	SAE			s_020518-1TAV-A [13116]	DACITE [13116]									VOL					WR [13116]	68.6	0.37		14.77				2.64	2.68	0.91	0.08		3.49	3.6	0.1
[13116]	CONVERGENT MARGIN	LUZON ARC / LUZON ARC / LUZON / MAQUILING (MAKILING)	STRATOVOLCANO, MACOLOD CORRIDOR, MT. BIJANG	14.163	14.163	121.166	121.166	SAE			s_020518-1TAV-B [13116]	DACITE [13116]									VOL					WR [13116]	67.4	0.38		15.08				2.74	2.89	1	0.08		3.74	3.36	0.1
[13116]	CONVERGENT MARGIN	LUZON ARC / LUZON ARC / LUZON / MAQUILING (MAKILING)	STRATOVOLCANO, MACOLOD CORRIDOR, MT. BIJANG	14.163	14.163	121.166	121.166	SAE			s_020518-1TAV-C [13116]	DACITE [13116]									VOL					WR [13116]	68.92	0.36		14.65				2.47	2.64	0.88	0.08		3.44	3.63	0.1
[13116]	CONVERGENT MARGIN	LUZON ARC / LUZON ARC / LUZON / MAQUILING (MAKILING)	STRATOVOLCANO, MACOLOD CORRIDOR, MT. BIJANG	14.163	14.163	121.166	121.166	SAE			s_020518-1F [13116]	DACITE [13116]									VOL					WR [13116]	67.89	0.38		14.85				2.61	2.67	0.92	0.08		3.49	3.68	0.1
[13116]	CONVERGENT MARGIN	LUZON ARC / LUZON ARC / LUZON / MAQUILING (MAKILING)	STRATOVOLCANO, MACOLOD CORRIDOR, MT. BIJANG	14.163	14.163	121.166	121.166	SAE			s_020518-1G [13116]	DACITE [13116]									VOL					WR [13116]	68.82	0.37		14.53				2.62	2.62	0.89	0.08		3.86	3.46	0.1
[13116]	CONVERGENT MARGIN	LUZON ARC / LUZON ARC / LUZON / MAQUILING (MAKILING)	STRATOVOLCANO, MACOLOD CORRIDOR, MT. BIJANG	14.163	14.163	121.166	121.166	SAE			s_020518-1H [13116]	DACITE [13116]									VOL					WR [13116]	68.07	0.4		14.63				2.91	2.71	0.98	0.09		3.51	3.61	0.1
[13116]	CONVERGENT MARGIN	LUZON ARC / LUZON ARC / LUZON / MAQUILING (MAKILING)	STRATOVOLCANO, MACOLOD CORRIDOR, MT. BIJANG	14.163	14.163	121.166	121.166	SAE			s_121502-4A [13116]	DACITE [13116]									VOL					WR [13116]	69	0.39		14.66				2.8	2.6	0.91	0.08		3.69	3.55	0.11
[13116]	CONVERGENT MARGIN	LUZON ARC / LUZON ARC / LUZON / MAQUILING (MAKILING)	STRATOVOLCANO, MACOLOD CORRIDOR, MT. BIJANG	14.163	14.163	121.166	121.166	SAE			s_121502-4B [13116]	DACITE [13116]									VOL					WR [13116]	69.03	0.37		14.69				2.5	2.68	0.92	0.08		3.54	3.67	0.11
[13116]	CONVERGENT MARGIN	LUZON ARC / LUZON ARC / LUZON / MAQUILING (MAKILING)	STRATOVOLCANO, MACOLOD CORRIDOR, TANAUAN HILL (TURUPICHE)	14.091	14.091	121.129	121.129	SAE			s_020518-2A [13116]	DACITE [13116]									VOL					WR [13116]	67.08	0.41		15.04				2.94	2.92	1.01	0.09		3.46	3.85	0.12
[13116]	CONVERGENT MARGIN	LUZON ARC / LUZON ARC / LUZON / MAQUILING (MAKILING)	STRATOVOLCANO, MACOLOD CORRIDOR, TANAUAN HILL (TURUPICHE)	14.091	14.091	121.129	121.129	SAE			s_020518-2B [13116]	DACITE [13116]									VOL					WR [13116]	69.13	0.38		14.59				2.69	2.69	0.88	0.09		3.61	3.71	0.11
[13116]	CONVERGENT MARGIN	LUZON ARC / LUZON ARC / LUZON / MAQUILING (MAKILING)	STRATOVOLCANO, MACOLOD CORRIDOR, TANAUAN HILL (TURUPICHE)	14.091	14.091	121.129	121.129	SAE			s_020518-2C [13116]	DACITE [13116]									VOL					WR [13116]	68.07	0.42		14.9				3.14	3.01	1.02	0.1		3.4	3.78	0.12
[13116]	CONVERGENT MARGIN	LUZON ARC / LUZON ARC / LUZON / MAQUILING (MAKILING)	STRATOVOLCANO, MACOLOD CORRIDOR, TANAUAN HILL (TURUPICHE)	14.091	14.091	121.129	121.129	SAE			s_020520-1A [13116]	DACITE [13116]									VOL					WR [13116]	68.32	0.37		14.61				2.53	2.47	0.8	0.09		3.51	3.87	0.11
[13116]	CONVERGENT MARGIN	LUZON ARC / LUZON ARC / LUZON / MAQUILING (MAKILING)	STRATOVOLCANO, MACOLOD CORRIDOR, TANAUAN HILL (TURUPICHE)	14.091	14.091	121.129	121.129	SAE			s_020520-1B [13116]	DACITE [13116]									VOL					WR [13116]	68.62	0.38		14.85				2.59	2.65	0.85	0.09		3.39	3.92	0.11
[13116]	CONVERGENT MARGIN	LUZON ARC / LUZON ARC / LUZON / MAQUILING (MAKILING)	STRATOVOLCANO, MACOLOD CORRIDOR, TANAUAN HILL (TURUPICHE)	14.091	14.091	121.129	121.129	SAE			s_020520-1C [13116]	DACITE [13116]									VOL					WR [13116]	68.43	0.38		14.7				2.62	2.57	0.85	0.09		3.62	3.79	0.11
[13116]	CONVERGENT MARGIN	LUZON ARC / LUZON ARC / LUZON / MAQUILING (MAKILING)	STRATOVOLCANO, MACOLOD CORRIDOR, MT. BULALO	14.11	14.11	121.209	121.209	SAE			s_020522-1 [13116]	DACITE [13116]									VOL					WR [13116]	64.46	0.43		16.74				2.97	3.29	1.02	0.1		2.85	3.77	0.12
[13116]	CONVERGENT MARGIN	LUZON ARC / LUZON ARC / LUZON / MAQUILING (MAKILING)	STRATOVOLCANO, MACOLOD CORRIDOR, MT. BULALO	14.11	14.11	121.209	121.209	SAE			s_020522-50TAV [13116]	DACITE [13116]									VOL					WR [13116]	69.78	0.37		14.37				2.56	2.39	0.8	0.09		3.6	3.76	0.11
[13116]	CONVERGENT MARGIN	LUZON ARC / LUZON ARC / LUZON / MAQUILING (MAKILING)	STRATOVOLCANO, MACOLOD CORRIDOR, MT. BULALO	14.11	14.11	121.209	121.209	SAE			s_020522-51TAV [13116]	BASALT [13116]									VOL					WR [13116]	49.87	1.06		17.82				9.59	9.67	4.32	0.18		1.02	3.1	0.21
[13116]	CONVERGENT MARGIN	LUZON ARC / LUZON ARC / LUZON / MAQUILING (MAKILING)	STRATOVOLCANO, MACOLOD CORRIDOR, MT. BULALO	14.11	14.11	121.209	121.209	SAE			s_020522-51TAVE1 [13116]	BASALT [13116]									VOL					WR [13116]	50.71	1.03		17.75				9.18	9.27	4.19	0.18		1.14	3.11	0.21
[13116]	CONVERGENT MARGIN	LUZON ARC / LUZON ARC / LUZON / MAQUILING (MAKILING)	STRATOVOLCANO, MACOLOD CORRIDOR, MT. BULALO	14.11	14.11	121.209	121.209	SAE			s_020522-51TAVE2 [13116]	BASALT [13116]									VOL					WR [13116]	51.28	1.04		17.69				9.28	9.29	4.03	0.18		1.16	3.13	0.21
[13116]	CONVERGENT MARGIN	LUZON ARC / LUZON ARC / LUZON / MAQUILING (MAKILING)	STRATOVOLCANO, MACOLOD CORRIDOR, MT. BULALO	14.11	14.11	121.209	121.209	SAE			s_121502-1A [13116]	DACITE [13116]									VOL					WR [13116]	68.54	0.4		15.62				2.86	2.98	1.02	0.1		3.03	4.32	0.12
[13116]	CONVERGENT MARGIN	LUZON ARC / LUZON ARC / LUZON / MAQUILING (MAKILING)	STRATOVOLCANO, MACOLOD CORRIDOR, MT. BULALO	14.11	14.11	121.209	121.209	SAE			s_121502-1B [13116]	DACITE [13116]									VOL					WR [13116]	68.95	0.4		15.37				2.8	2.95	1.05	0.1		3.07	4.32	0.13
[13116]	CONVERGENT MARGIN	LUZON ARC / LUZON ARC / LUZON / MAQUILING (MAKILING)	STRATOVOLCANO, MACOLOD CORRIDOR, MT. OLILA	14.082	14.082	121.211	121.211	SAE			s_020522-52TAV [13116]	ANDESITE, BASALTIC [13116]									VOL					WR [13116]	52.52	0.85		17.65				8.36	8.83	4.36	0.17		1.29	2.97	0.21
[13116]	CONVERGENT MARGIN	LUZON ARC / LUZON ARC / LUZON / MAQUILING (MAKILING)	STRATOVOLCANO, MACOLOD CORRIDOR, MT. OLILA	14.082	14.082	121.211	121.211	SAE			s_020522-53TAV [13116]	DACITE [13116]									VOL					WR [13116]	70.04	0.38		14.99				2.59	2.78	0.88	0.09		3.2	4	0.13
[13116]	CONVERGENT MARGIN	LUZON ARC / LUZON ARC / LUZON / MAQUILING (MAKILING)	STRATOVOLCANO, MACOLOD CORRIDOR, MT. OLILA	14.082	14.082	121.211	121.211	SAE			s_020522-54TAV [13116]	DACITE [13116]									VOL					WR [13116]	68.82	0.39		15.14				2.59	2.69	0.9	0.09		3.19	4.14	0.12
[13116]	CONVERGENT MARGIN	LUZON ARC / LUZON ARC / LUZON / MAQUILING (MAKILING)	STRATOVOLCANO, MACOLOD CORRIDOR, MT. OLILA	14.082	14.082	121.211	121.211	SAE			s_020522-55TAV [13116]	DACITE [13116]									VOL					WR [13116]	69.64	0.37		14.84				2.52	2.64	0.86	0.09		3.24	4.07	0.11
[13116]	CONVERGENT MARGIN	LUZON ARC / LUZON ARC / LUZON / MAQUILING (MAKILING)	STRATOVOLCANO, MACOLOD CORRIDOR, MT. OLILA	14.082	14.082	121.211	121.211	SAE			s_020522-56TAV [13116]	DACITE [13116]									VOL					WR [13116]	69.09	0.38		15.24				2.61	2.92	0.9	0.09		3.16	4.12	0.13
[8568][8505]	CONVERGENT MARGIN	LUZON ARC / LUZON ARC / LUZON / BULUSAN	STRATOVOLCANO, POST-CALDERA BULUSAN STRATA-CONE	12.77	12.77	124.05	124.05	SAE			s_B-34 [8568] / s_B34 [8505]	ANDESITE [8568]								PORPHYRITIC [8505]	VOL					WR [8568]	59.1	0.53		17.7				5.84	7.16	2.99	0.15		1.8	3.53	0.18		0.59	0.17
[8568][8505]	CONVERGENT MARGIN	LUZON ARC / LUZON ARC / LUZON / BULUSAN / IROSIN IGNIMBRITE	STRATOVOLCANO, IROSIN CALDERA	12.77	12.77	124.05	124.05	SAE			s_B-1B [8568]	RHYOLITE [8568]									VOL					WR [8568]	75.6	0.17		13.6				0.74	1.38	0.27	0.08		3.05	4.39	0.04		0.27	0.11
[8568][8505]	CONVERGENT MARGIN	LUZON ARC / LUZON ARC / LUZON / BULUSAN / IROSIN IGNIMBRITE	STRATOVOLCANO, IROSIN CALDERA	12.77	12.77	124.05	124.05	SAE			s_B-93 [8568] / s_B93 [8505]	DACITE [8568]									VOL					WR [8568]	65.7	0.28		16.4				2.67	3.21	1.25	0.12		2.25	4.02	0.11		2.12	0.98
[8568][8505]	CONVERGENT MARGIN	LUZON ARC / LUZON ARC / LUZON / BULUSAN	STRATOVOLCANO, PRE-CALDERA BINTACAN VOLCANICS	12.77	12.77	124.05	124.05	SAE			s_B-140A [8568]	ANDESITE [8568]									VOL					WR [8568]	59.2	0.52		18.1				5.8	6.09	2.58	0.17		1.92	3.83	0.35		0.98	0.1
[8568][8505]	CONVERGENT MARGIN	LUZON ARC / LUZON ARC / LUZON / BULUSAN	STRATOVOLCANO, PRE-CALDERA BINTACAN VOLCANICS	12.77	12.77	124.05	124.05	SAE			s_B-148 [8568]	ANDESITE, BASALTIC [8568]									VOL					WR [8568]	52.5	0.71		20.8				7.28	9.73	3.79	0.16		0.87	2.97	0.22		0.43	0.28
[13116]	CONVERGENT MARGIN	LUZON ARC / LUZON ARC / LUZON / MAQUILING (MAKILING)	MACOLOD CORRIDOR	14.13	14.13	121.2	121.2	SAE			s_M41 [13116]	ANDESITE, BASALTIC [13116]									VOL					WR [13116]	53.1	0.9		16.8				4.14	9.6	6	0.2		1.1	3.1	0.2
[13116]	CONVERGENT MARGIN	LUZON ARC / LUZON ARC / LUZON / MAQUILING (MAKILING)	MACOLOD CORRIDOR	14.13	14.13	121.2	121.2	SAE			s_M17 [13116]	DACITE [13116]									VOL					WR [13116]	69.4	0.4		15.6				1.89	2.9	0.9	0		4.5	3.2	0.1
[13116]	CONVERGENT MARGIN	LUZON ARC / LUZON ARC / LUZON / MAQUILING (MAKILING)	MACOLOD CORRIDOR	14.13	14.13	121.2	121.2	SAE			s_M9 [13116]	DACITE [13116]									VOL					WR [13116]	68.7	0.4		15.7				1.71	3.1	1.1	0		3.4	4.5	0.1
[13116]	CONVERGENT MARGIN	LUZON ARC / LUZON ARC / LUZON / MAQUILING (MAKILING)	MACOLOD CORRIDOR	14.13	14.13	121.2	121.2	SAE			s_M26 [13116]	ANDESITE [13116]									VOL					WR [13116]	60.3	0.6		17.7				2.52	6.8	3	0		1.5	4.2	0.2
[13116]	CONVERGENT MARGIN	LUZON ARC / LUZON ARC / LUZON / MAQUILING (MAKILING)	MACOLOD CORRIDOR	14.13	14.13	121.2	121.2	SAE			s_M27 [13116]	DACITE [13116]									VOL					WR [13116]	63.4	0.4		18.2				3.42	6	1.8	0		1.1	4.9	0.2
[13116]	CONVERGENT MARGIN	LUZON ARC / LUZON ARC / LUZON / MAQUILING (MAKILING)	MACOLOD CORRIDOR	14.13	14.13	121.2	121.2	SAE			s_M28 [13116]	ANDESITE [13116]									VOL					WR [13116]	62.5	0.5		17.3				2.07	5.9	2.6	0.1		2	4.2	0.2
[13116]	CONVERGENT MARGIN	LUZON ARC / LUZON ARC / LUZON / MAQUILING (MAKILING)	MACOLOD CORRIDOR	14.13	14.13	121.2	121.2	SAE			s_M16 [13116]	ANDESITE [13116]									VOL					WR [13116]	57.7	1		16				2.25	6.8	3	0.2		2	3.8	0.3
[13116]	CONVERGENT MARGIN	LUZON ARC / LUZON ARC / LUZON / MAQUILING (MAKILING)	MACOLOD CORRIDOR	14.13	14.13	121.2	121.2	SAE			s_M38 [13116]	DACITE [13116]									VOL					WR [13116]	65.3	0.5		16.1				2.43	4.7	2.1	0		3	4	0.2
[13116]	CONVERGENT MARGIN	LUZON ARC / LUZON ARC / LUZON / MAQUILING (MAKILING)	MACOLOD CORRIDOR	14.13	14.13	121.2	121.2	SAE			s_M29 [13116]	ANDESITE, BASALTIC [13116]									VOL					WR [13116]	53.7	0.8		16.3				3.24	9.9	5.9	0.2		1.6	2.8	0.2
[13116]	CONVERGENT MARGIN	LUZON ARC / LUZON ARC / LUZON / MAQUILING (MAKILING)	MACOLOD CORRIDOR	14.13	14.13	121.2	121.2	SAE			s_M30 [13116]	DACITE [13116]									VOL					WR [13116]	66.9	0.5		16				1.53	3.7	1.4	0		3.1	4.5	0.2
[13116]	CONVERGENT MARGIN	LUZON ARC / LUZON ARC / LUZON / MAQUILING (MAKILING)	MACOLOD CORRIDOR	14.13	14.13	121.2	121.2	SAE			s_M39 [13116]	ANDESITE [13116]									VOL					WR [13116]	61.8	0.7		16.6				2.43	5.6	2.7	0.1		2.9	3.7	0.2
[13116]	CONVERGENT MARGIN	LUZON ARC / LUZON ARC / LUZON / MAQUILING (MAKILING)	MACOLOD CORRIDOR	14.13	14.13	121.2	121.2	SAE			s_M40 [13116]	BASALT [13116]									VOL					WR [13116]	49.5	1		17.7				4.77	11.7	6.4	0.2		0.6	2.6	0.2
[13116]	CONVERGENT MARGIN	LUZON ARC / LUZON ARC / LUZON / MAQUILING (MAKILING)	MACOLOD CORRIDOR	14.13	14.13	121.2	121.2	SAE			s_M1 [13116]	DACITE [13116]									VOL					WR [13116]	68.9	0.4		15.6				1.71	3.1	1	0		3.4	4.3	0.1
[13116]	CONVERGENT MARGIN	LUZON ARC / LUZON ARC / LUZON / MAQUILING (MAKILING)	MACOLOD CORRIDOR	14.13	14.13	121.2	121.2	SAE			s_M8 [13116]	DACITE [13116]									VOL					WR [13116]	63	0.5		16.6				2.7	5.3	2.7	0		2.9	4	0.2
[13116]	CONVERGENT MARGIN	LUZON ARC / LUZON ARC / LUZON / MAQUILING (MAKILING)	MACOLOD CORRIDOR	14.13	14.13	121.2	121.2	SAE			s_M10 [13116]	DACITE [13116]									VOL					WR [13116]	66.8	0.5		16.3				1.8	3.6	1.2	0		3.5	4.1	0.2
[13116]	CONVERGENT MARGIN	LUZON ARC / LUZON ARC / LUZON / MAQUILING (MAKILING)	MACOLOD CORRIDOR	14.13	14.13	121.2	121.2	SAE			s_020520-2 [13116]	ANDESITE [13116]									VOL					WR [13116]	58.02	0.83		16.54				6.81	7.17	3.91	0.13		2.18	3.27	0.22
[13116]	CONVERGENT MARGIN	LUZON ARC / LUZON ARC / LUZON / MAQUILING (MAKILING)	MACOLOD CORRIDOR	14.13	14.13	121.2	121.2	SAE			s_020520-3 [13116]	ANDESITE [13116]									VOL					WR [13116]	57.61	0.82		16.68				6.48	7.14	4.04	0.12		2.33	3.36	0.23
[13116]	CONVERGENT MARGIN	LUZON ARC / LUZON ARC / LUZON / MAQUILING (MAKILING)	MACOLOD CORRIDOR	14.13	14.13	121.2	121.2	SAE			s_020520-4 [13116]	ANDESITE, BASALTIC [13116]									VOL					WR [13116]	54.28	0.87		17.06				7.65	7.83	4.66	0.14		1.21	3.42	0.2
[13116]	CONVERGENT MARGIN	LUZON ARC / LUZON ARC / LUZON / MAQUILING (MAKILING)	MACOLOD CORRIDOR	14.13	14.13	121.2	121.2	SAE			s_020520-5 [13116]	ANDESITE, BASALTIC [13116]									VOL					WR [13116]	53.3	0.87		17.42				7.89	8.75	4.42	0.15		1.35	3.3	0.25
[13116]	CONVERGENT MARGIN	LUZON ARC / LUZON ARC / LUZON / MAQUILING (MAKILING)	MACOLOD CORRIDOR	14.13	14.13	121.2	121.2	SAE			s_020520-6 [13116]	DACITE [13116]									VOL					WR [13116]	63.66	0.63		15.92				4.7	4.56	1.97	0.1		2.45	3.92	0.16
[13116]	CONVERGENT MARGIN	LUZON ARC / LUZON ARC / LUZON / MAQUILING (MAKILING)	MACOLOD CORRIDOR	14.13	14.13	121.2	121.2	SAE			s_020520-7 [13116]	ANDESITE [13116]									VOL					WR [13116]	59.95	0.74		16.23				5.87	6.03	2.94	0.12		2.48	3.31	0.18
[13116]	CONVERGENT MARGIN	LUZON ARC / LUZON ARC / LUZON / MAQUILING (MAKILING)	MACOLOD CORRIDOR	14.13	14.13	121.2	121.2	SAE			s_020520-8 [13116]	DACITE [13116]									VOL					WR [13116]	66.14	0.68		15.48				4.09	3.13	1.31	0.11		3.16	4.13	0.14
[13116]	CONVERGENT MARGIN	LUZON ARC / LUZON ARC / LUZON / MAQUILING (MAKILING)	MACOLOD CORRIDOR	14.13	14.13	121.2	121.2	SAE			s_020520-9 [13116]	DACITE [13116]									VOL					WR [13116]	65.07	0.64		16.5				3.91	3.73	1.32	0.11		2.92	4.28	0.16
[13116]	CONVERGENT MARGIN	LUZON ARC / LUZON ARC / LUZON / MAQUILING (MAKILING)	MACOLOD CORRIDOR	14.13	14.13	121.2	121.2	SAE			s_020521-1 [13116]	ANDESITE [13116]									VOL					WR [13116]	62.9	0.4		17.94				3.93	5.34	1.43	0.11		1.37	4.58	0.2
[13116]	CONVERGENT MARGIN	LUZON ARC / LUZON ARC / LUZON	LAGUNA DE BAY CALDERA, HALAYHAYIN, PILILLIA (CALDERA MARGIN)	14.4637	14.4637	121.329	121.329	SAE			s_040304-1A [13116]	ANDESITE [13116]									VOL					WR [13116]	61.51	0.91		16.2				5.41	3.49	1.2	0.16		3.69	4.55	0.31
[13116]	CONVERGENT MARGIN	LUZON ARC / LUZON ARC / LUZON	LAGUNA DE BAY CALDERA, HALAYHAYIN, PILILLIA (CALDERA MARGIN)	14.4637	14.4637	121.329	121.329	SAE			s_040304-1B [13116]	ANDESITE [13116]									VOL					WR [13116]	62.73	0.83		16.06				5.22	3.15	0.97	0.15		3.85	4.36	0.27
[13116]	CONVERGENT MARGIN	LUZON ARC / LUZON ARC / LUZON	LAGUNA DE BAY CALDERA, HALAYHAYIN, PILILLIA (CALDERA MARGIN)	14.4637	14.4637	121.329	121.329	SAE			s_040304-1C [13116]	ANDESITE [13116]									VOL					WR [13116]	62.83	0.77		16.02				5.32	2.76	0.82	0.14		3.65	2.87	0.2
[13116]	CONVERGENT MARGIN	LUZON ARC / LUZON ARC / LUZON	LAGUNA DE BAY CALDERA, HALAYHAYIN, PILILLIA (CALDERA MARGIN)	14.4637	14.4637	121.329	121.329	SAE			s_040304-1D [13116]	ANDESITE [13116]									VOL					WR [13116]	61.84	0.8		16.1				5.25	2.88	0.92	0.14		3.52	2.82	0.21
[13116]	CONVERGENT MARGIN	LUZON ARC / LUZON ARC / LUZON	LAGUNA DE BAY CALDERA, HALAYHAYIN, PILILLIA (CALDERA MARGIN)	14.4637	14.4637	121.329	121.329	SAE			s_040304-1E [13116]	ANDESITE [13116]									VOL					WR [13116]	62.67	0.82		15.93				5.26	2.93	0.9	0.15		3.58	3.52	0.22
[13116]	CONVERGENT MARGIN	LUZON ARC / LUZON ARC / LUZON	LAGUNA DE BAY CALDERA, HALAYHAYIN, PILILLIA (CALDERA MARGIN)	14.4637	14.4637	121.329	121.329	SAE			s_040304-1F [13116]	ANDESITE [13116]									VOL					WR [13116]	51.46	1.48		19.8				11.42	5.49	1.1	0.13		0.7	3.21	0.23
[13116]	CONVERGENT MARGIN	LUZON ARC / LUZON ARC / LUZON	LAGUNA DE BAY CALDERA, HALAYHAYIN, PILILLIA (CALDERA MARGIN)	14.4637	14.4637	121.329	121.329	SAE			s_040304-1G [13116]	ANDESITE [13116]									VOL					WR [13116]	62.72	0.8		16.21				5.34	2.84	0.83	0.14		3.45	2.83	0.2
[13116]	CONVERGENT MARGIN	LUZON ARC / LUZON ARC / LUZON	LAGUNA DE BAY CALDERA, HALAYHAYIN, PILILLIA (CALDERA MARGIN)	14.4637	14.4637	121.329	121.329	SAE			s_040304-1H [13116]	ANDESITE [13116]									VOL					WR [13116]	59.94	1.16		16.24				6.22	4.19	1.59	0.15		3.02	3.75	0.44
[13116]	CONVERGENT MARGIN	LUZON ARC / LUZON ARC / LUZON	LAGUNA DE BAY CALDERA, HALAYHAYIN, PILILLIA (CALDERA MARGIN)	14.4637	14.4637	121.329	121.329	SAE			s_040304-1I [13116]	ANDESITE [13116]									VOL					WR [13116]	60.64	1.12		16.22				6.04	4.01	1.47	0.16		3.26	4.06	0.42
[13116]	CONVERGENT MARGIN	LUZON ARC / LUZON ARC / LUZON	LAGUNA DE BAY CALDERA, HALAYHAYIN, PILILLIA	14.4635	14.4635	121.343	121.343	SAE			s_040304-2B [13116]	ANDESITE [13116]									VOL					WR [13116]	60.76	0.97		15.53				6.01	3.85	1.31	0.16		4.19	3.42	0.43
[13116]	CONVERGENT MARGIN	LUZON ARC / LUZON ARC / LUZON	LAGUNA DE BAY CALDERA, HALAYHAYIN, PILILLIA	14.4635	14.4635	121.343	121.343	SAE			s_040304-2C [13116]	ANDESITE [13116]									VOL					WR [13116]	61.5	0.98		15.52				5.88	3.85	1.32	0.16		4.51	3.31	0.43
[13116]	CONVERGENT MARGIN	LUZON ARC / LUZON ARC / LUZON	LAGUNA DE BAY CALDERA, SAN ROQUE, TERESA	14.5576	14.5576	121.223	121.223	SAE			s_040305-1A [13116]	ANDESITE [13116]									VOL					WR [13116]	64.92	0.58		15.67				3.75	2.18	0.42	0.13		5.36	3.07	0.13
[13116]	CONVERGENT MARGIN	LUZON ARC / LUZON ARC / LUZON	LAGUNA DE BAY CALDERA, SAN ROQUE, TERESA	14.5576	14.5576	121.223	121.223	SAE			s_040305-1B [13116]	ANDESITE [13116]									VOL					WR [13116]	64.54	0.63		15.78				4.22	2.3	0.48	0.12		4.67	3.7	0.15
[13116]	CONVERGENT MARGIN	LUZON ARC / LUZON ARC / LUZON	LAGUNA DE BAY CALDERA, SAN ROQUE, TERESA	14.5576	14.5576	121.223	121.223	SAE			s_040305-1D [13116]	ANDESITE [13116]									VOL					WR [13116]	63.43	0.64		15.84				4.38	2.34	0.52	0.16		4.62	3.44	0.16
[13116]	CONVERGENT MARGIN	LUZON ARC / LUZON ARC / LUZON	LAGUNA DE BAY CALDERA, TERESA	14.5566	14.5566	121.222	121.222	SAE			s_040305-2A [13116]	ANDESITE [13116]									VOL					WR [13116]	62.52	0.89		15.98				4.98	3.23	1.19	0.15		3.81	4.14	0.3
[13116]	CONVERGENT MARGIN	LUZON ARC / LUZON ARC / LUZON	LAGUNA DE BAY CALDERA, TERESA	14.5566	14.5566	121.222	121.222	SAE			s_040305-2B [13116]	ANDESITE [13116]									VOL					WR [13116]	62.3	0.89		15.94				5.17	3.07	1.1	0.14		3.51	2.84	0.29
[13116]	CONVERGENT MARGIN	LUZON ARC / LUZON ARC / LUZON	LAGUNA DE BAY CALDERA, TERESA	14.5566	14.5566	121.222	121.222	SAE			s_040305-2C [13116]	ANDESITE [13116]									VOL					WR [13116]	61.89	0.89		15.65				6.16	3.17	1.22	0.15		3.56	2.64	0.32
[13116]	CONVERGENT MARGIN	LUZON ARC / LUZON ARC / LUZON	LAGUNA DE BAY CALDERA, TERESA	14.5566	14.5566	121.222	121.222	SAE			s_040305-2D(1) [13116]	ANDESITE [13116]									VOL					WR [13116]	62.16	0.9		16.2				5.15	3.22	1.15	0.13		3.41	3.3	0.28
[13116]	CONVERGENT MARGIN	LUZON ARC / LUZON ARC / LUZON	LAGUNA DE BAY CALDERA, TERESA	14.5566	14.5566	121.222	121.222	SAE			s_040305-2E [13116]	ANDESITE [13116]									VOL					WR [13116]	62	0.93		16.72				5.16	3.32	0.67	0.1		4.53	2.9	0.33
[13116]	CONVERGENT MARGIN	LUZON ARC / LUZON ARC / LUZON	LAGUNA DE BAY CALDERA, TERESA	14.5566	14.5566	121.222	121.222	SAE			s_040305-2J [13116]	ANDESITE [13116]									VOL					WR [13116]	61.93	0.91		16.05				5.94	3.2	1.14	0.19		3.42	2.58	0.3
[13116]	CONVERGENT MARGIN	LUZON ARC / LUZON ARC / LUZON	LAGUNA DE BAY CALDERA, TERESA	14.5569	14.5569	121.221	121.221	SAE			s_121402-3 [13116]	ANDESITE [13116]									VOL					WR [13116]	63.64	0.9		15.78				5.79	2.97	0.97	0.18		2.89	2.18	0.25
[13116]	CONVERGENT MARGIN	LUZON ARC / LUZON ARC / LUZON	LAGUNA DE BAY CALDERA, TERESA	14.5569	14.5569	121.221	121.221	SAE			s_121402-6 [13116]	ANDESITE [13116]									VOL					WR [13116]	62.88	0.88		15.25				6.65	2.86	1.11	0.16		2.82	1.81	0.26
[13116]	CONVERGENT MARGIN	LUZON ARC / LUZON ARC / LUZON	LAGUNA DE BAY CALDERA, TERESA	14.5559	14.5559	121.22	121.22	SAE			s_121402-10 [13116]	ANDESITE [13116]									VOL					WR [13116]	61.77	0.93		16.12				4.9	3.39	1.08	0.15		4.61	3.34	0.31
[13116]	CONVERGENT MARGIN	LUZON ARC / LUZON ARC / LUZON	LAGUNA DE BAY CALDERA, TERESA	14.5559	14.5559	121.22	121.22	SAE			s_121402-15 [13116]	ANDESITE [13116]									VOL					WR [13116]	65.03	0.65		16.08				3.23	2.36	0.43	0.12		6.06	2.58	0.15
[13116]	CONVERGENT MARGIN	LUZON ARC / LUZON ARC / LUZON	LAGUNA DE BAY CALDERA, TERESA	14.5559	14.5559	121.22	121.22	SAE			s_121402-16 [13116]	ANDESITE [13116]									VOL					WR [13116]	63.52	0.69		15.97				6.07	2.14	0.17	0.08		5.15	2.82	0.18
[13116]	CONVERGENT MARGIN	LUZON ARC / LUZON ARC / LUZON	LAGUNA DE BAY CALDERA, TERESA	14.5559	14.5559	121.22	121.22	SAE			s_121402-17 [13116]	ANDESITE [13116]									VOL					WR [13116]	63.39	0.81		16.39				4.13	2.71	0.58	0.13		5.08	3.15	0.24
[13116]	CONVERGENT MARGIN	LUZON ARC / LUZON ARC / LUZON	LAGUNA DE BAY CALDERA, QUISAO-ROAD CUT	14.4712	14.4712	121.321	121.321	SAE			s_040305-3A [13116]	ANDESITE [13116]									VOL					WR [13116]	57.97	1.25		17.67				8.25	4.38	0.52	0.09		2.76	3.63	0.38
[13116]	CONVERGENT MARGIN	LUZON ARC / LUZON ARC / LUZON	LAGUNA DE BAY CALDERA, QUISAO-ROAD CUT	14.4712	14.4712	121.321	121.321	SAE			s_040305-3B [13116]	ANDESITE [13116]									VOL					WR [13116]	58.12	1.25		17.74				8.34	4.21	0.52	0.13		2.63	3.59	0.37
[13116]	CONVERGENT MARGIN	LUZON ARC / LUZON ARC / LUZON	LAGUNA DE BAY CALDERA, QUISAO-ROAD CUT	14.4712	14.4712	121.321	121.321	SAE			s_040305-3C [13116]	ANDESITE [13116]									VOL					WR [13116]	57.5	1.25		17.86				8.13	4.16	0.59	0.08		2.49	3.49	0.37
[13116]	CONVERGENT MARGIN	LUZON ARC / LUZON ARC / LUZON	LAGUNA DE BAY CALDERA, QUISAO-ROAD CUT	14.4712	14.4712	121.321	121.321	SAE			s_040305-3D [13116]	ANDESITE [13116]									VOL					WR [13116]	57.49	1.24		17.43				7.93	4.25	0.52	0.13		3.01	3.3	0.43
[13116]	CONVERGENT MARGIN	LUZON ARC / LUZON ARC / LUZON	LAGUNA DE BAY CALDERA, HALAYHAYIN, PILILLIA (CALDERA MARGIN)	14.4712	14.4712	121.321	121.321	SAE			s_040305-4A [13116]	ANDESITE [13116]									VOL					WR [13116]	63.05	0.74		16.71				5.17	2.59	0.64	0.12		3.34	2.69	0.16
[13116]	CONVERGENT MARGIN	LUZON ARC / LUZON ARC / LUZON	LAGUNA DE BAY CALDERA, HALAYHAYIN, PILILLIA (CALDERA MARGIN)	14.4712	14.4712	121.321	121.321	SAE			s_040305-4D [13116]	ANDESITE [13116]									VOL					WR [13116]	59.58	1.33		17.63				7.77	4.08	0.62	0.2		1.32	2.82	0.34
[13116]	CONVERGENT MARGIN	LUZON ARC / LUZON ARC / LUZON	LAGUNA DE BAY CALDERA, HALAYHAYIN, PILILLIA (CALDERA MARGIN)	14.4712	14.4712	121.321	121.321	SAE			s_040305-4E [13116]	ANDESITE [13116]									VOL					WR [13116]	59.68	1.28		16.54				7.41	4.24	1.14	0.13		1.74	2.59	0.44
[13116]	CONVERGENT MARGIN	LUZON ARC / LUZON ARC / LUZON	LAGUNA DE BAY CALDERA, HALAYHAYIN, PILILLIA (CALDERA MARGIN)	14.4712	14.4712	121.321	121.321	SAE			s_040305-4F [13116]	ANDESITE [13116]									VOL					WR [13116]	61.75	0.97		16.44				5.82	3.07	0.92	0.12		2.64	2.52	0.24
[13116]	CONVERGENT MARGIN	LUZON ARC / LUZON ARC / LUZON	LAGUNA DE BAY CALDERA, HALAYHAYIN, PILILLIA (CALDERA MARGIN)	14.4712	14.4712	121.321	121.321	SAE			s_040305-4G [13116]	ANDESITE [13116]									VOL					WR [13116]	62.42	0.85		16.02				5.13	3.16	1.02	0.16		3.84	4.42	0.26
[13116]	CONVERGENT MARGIN	LUZON ARC / LUZON ARC / LUZON	LAGUNA DE BAY CALDERA, TANAY-QUARRY, LA BELLE REST.	14.5084	14.5084	121.302	121.302	SAE			s_040308-1A [13116]	ANDESITE [13116]									VOL					WR [13116]	61.76	1.04		16.57				5.81	3.75	0.66	0.08		3.29	4.42	0.44
[13116]	CONVERGENT MARGIN	LUZON ARC / LUZON ARC / LUZON	LAGUNA DE BAY CALDERA, TANAY-QUARRY, LA BELLE REST.	14.5084	14.5084	121.302	121.302	SAE			s_040308-1B [13116]	ANDESITE [13116]									VOL					WR [13116]	61.41	1.07		16.48				5.92	3.81	0.68	0.07		3.19	4.42	0.48
[13116]	CONVERGENT MARGIN	LUZON ARC / LUZON ARC / LUZON	LAGUNA DE BAY CALDERA, TANAY-QUARRY, LA BELLE REST.	14.5084	14.5084	121.302	121.302	SAE			s_040308-1C [13116]	ANDESITE [13116]									VOL					WR [13116]	61.95	1.04		16.58				5.73	3.79	0.79	0.09		3.33	4.48	0.44
[13116]	CONVERGENT MARGIN	LUZON ARC / LUZON ARC / LUZON	LAGUNA DE BAY CALDERA, TANAY-QUARRY, LA BELLE REST.	14.5084	14.5084	121.302	121.302	SAE			s_040308-1D [13116]	ANDESITE [13116]									VOL					WR [13116]	62.46	0.99		16.27				5.91	3.33	0.77	0.09		3.34	4.1	0.39
[13116]	CONVERGENT MARGIN	LUZON ARC / LUZON ARC / LUZON	LAGUNA DE BAY CALDERA, TANAY-QUARRY, LA BELLE REST.	14.5084	14.5084	121.302	121.302	SAE			s_040308-1I [13116]	ANDESITE [13116]									VOL					WR [13116]	61.35	1.01		16.19				6.19	3.56	1.1	0.13		2.74	3.19	0.37
[13116]	CONVERGENT MARGIN	LUZON ARC / LUZON ARC / LUZON	LAGUNA DE BAY CALDERA, TANAY-QUARRY, LA BELLE REST.	14.5084	14.5084	121.302	121.302	SAE			s_040308-1J [13116]	ANDESITE [13116]									VOL					WR [13116]	60.93	1		16.08				5.93	3.56	1.08	0.15		2.88	3.33	0.38
[13116]	CONVERGENT MARGIN	LUZON ARC / LUZON ARC / LUZON	LAGUNA DE BAY CALDERA, TANAY-QUARRY, LA BELLE REST.	14.5084	14.5084	121.302	121.302	SAE			s_040308-1K [13116]	ANDESITE [13116]									VOL					WR [13116]	61.16	1.08		17.3				6.72	3.05	0.88	0.11		1.72	1.62	0.28
[13116]	CONVERGENT MARGIN	LUZON ARC / LUZON ARC / LUZON	LAGUNA DE BAY CALDERA, TANAY-QUARRY, LA BELLE REST.	14.5084	14.5084	121.302	121.302	SAE			s_040308-1L [13116]	ANDESITE [13116]									VOL					WR [13116]	61.1	1.03		17.36				6.46	2.99	0.86	0.1		2.02	2.04	0.3
[13116]	CONVERGENT MARGIN	LUZON ARC / LUZON ARC / LUZON	LAGUNA DE BAY CALDERA, TANAY-QUARRY, LA BELLE REST.	14.5084	14.5084	121.302	121.302	SAE			s_040308-1M [13116]	ANDESITE [13116]									VOL					WR [13116]	61.17	0.98		15.67				5.99	3.77	1.28	0.16		3.21	3.89	0.42
[13116]	CONVERGENT MARGIN	LUZON ARC / LUZON ARC / LUZON	LAGUNA DE BAY CALDERA, TANAY-QUARRY, LA BELLE REST.	14.5084	14.5084	121.302	121.302	SAE			s_040308-1N [13116]	ANDESITE [13116]									VOL					WR [13116]	61.09	0.99		16.09				6.02	3.66	1.19	0.15		2.99	3.61	0.4
[13116]	CONVERGENT MARGIN	LUZON ARC / LUZON ARC / LUZON	LAGUNA DE BAY CALDERA, TANAY-QUARRY, LA BELLE REST.	14.5084	14.5084	121.302	121.302	SAE			s_040308-1O [13116]	ANDESITE [13116]									VOL					WR [13116]	61.33	0.98		15.87				6.01	3.76	1.24	0.16		3.14	3.83	0.41
[13116]	CONVERGENT MARGIN	LUZON ARC / LUZON ARC / LUZON	LAGUNA DE BAY CALDERA, TANAY-QUARRY, LA BELLE REST.	14.5084	14.5084	121.302	121.302	SAE			s_040308-1P [13116]	ANDESITE [13116]									VOL					WR [13116]	60.69	1.05		17.45				6.55	3.1	0.97	0.1		2.04	2.1	0.3
[13116]	CONVERGENT MARGIN	LUZON ARC / LUZON ARC / LUZON	LAGUNA DE BAY CALDERA, TANAY-QUARRY, LA BELLE REST.	14.5084	14.5084	121.302	121.302	SAE			s_040308-1R [13116]	ANDESITE [13116]									VOL					WR [13116]	59.89	1.04		16.54				6.41	3.67	1.08	0.14		2.59	3.27	0.37
[13116]	CONVERGENT MARGIN	LUZON ARC / LUZON ARC / LUZON	LAGUNA DE BAY CALDERA, TANAY-QUARRY, LA BELLE REST.	14.5084	14.5084	121.302	121.302	SAE			s_040308-1U [13116]	DACITE [13116]									VOL					WR [13116]	66.01	0.57		16.2				3.82	1.85	0.09	0.07		5.03	3.9	0.13
[13116]	CONVERGENT MARGIN	LUZON ARC / LUZON ARC / LUZON	LAGUNA DE BAY CALDERA, LANANG, BARAS	14.5325	14.5325	121.248	121.248	SAE			s_040308-2A [13116]	ANDESITE [13116]									VOL					WR [13116]	58.14	1.31		17.23				7.34	4.57	0.6	0.15		2.74	4.03	0.59
[13116]	CONVERGENT MARGIN	LUZON ARC / LUZON ARC / LUZON	LAGUNA DE BAY CALDERA, LANANG, BARAS	14.5325	14.5325	121.248	121.248	SAE			s_040308-2B [13116]	ANDESITE [13116]									VOL					WR [13116]	62.21	0.88		16.15				5.53	3.18	0.96	0.15		3.61	3.74	0.27
[13116]	CONVERGENT MARGIN	LUZON ARC / LUZON ARC / LUZON	LAGUNA DE BAY CALDERA, LANANG, BARAS	14.5325	14.5325	121.248	121.248	SAE			s_040308-2C [13116]	ANDESITE [13116]									VOL					WR [13116]	61.81	0.95		16.11				5.33	3.49	1.15	0.15		3.51	3.8	0.32
[13116]	CONVERGENT MARGIN	LUZON ARC / LUZON ARC / LUZON	LAGUNA DE BAY CALDERA, EAST RIDGE GOLF COURSE	14.5328	14.5328	121.188	121.188	SAE			s_040309-1A [13116]	ANDESITE [13116]									VOL					WR [13116]	63.91	0.62		15.65				3.96	2.34	0.49	0.13		5.33	2.85	0.15
[13116]	CONVERGENT MARGIN	LUZON ARC / LUZON ARC / LUZON	LAGUNA DE BAY CALDERA, EAST RIDGE GOLF COURSE	14.5328	14.5328	121.188	121.188	SAE			s_040309-1B [13116]	ANDESITE [13116]									VOL					WR [13116]	61.45	0.87		15.93				5.03	3.21	0.99	0.15		4.47	3.18	0.27
[13116]	CONVERGENT MARGIN	LUZON ARC / LUZON ARC / LUZON	LAGUNA DE BAY CALDERA, EAST RIDGE GOLF COURSE	14.5328	14.5328	121.188	121.188	SAE			s_040309-1C [13116]	ANDESITE [13116]									VOL					WR [13116]	62.42	0.86		15.98				4.99	3.16	0.97	0.15		4.44	3.24	0.27
[13116]	CONVERGENT MARGIN	LUZON ARC / LUZON ARC / LUZON	LAGUNA DE BAY CALDERA, EAST RIDGE GOLF COURSE	14.5328	14.5328	121.188	121.188	SAE			s_040309-1D [13116]	ANDESITE [13116]									VOL					WR [13116]	60.82	1.01		15.92				5.44	3.57	1.22	0.16		4.06	3.38	0.36
[13116]	CONVERGENT MARGIN	LUZON ARC / LUZON ARC / LUZON	LAGUNA DE BAY CALDERA, EAST RIDGE GOLF COURSE	14.5328	14.5328	121.188	121.188	SAE			s_040309-1E [13116]	DACITE [13116]									VOL					WR [13116]	64.05	0.68		15.79				4.33	2.61	0.61	0.14		4.88	3.23	0.19
[13116]	CONVERGENT MARGIN	LUZON ARC / LUZON ARC / LUZON	LAGUNA DE BAY CALDERA, EAST RIDGE GOLF COURSE	14.5328	14.5328	121.188	121.188	SAE			s_040309-1F [13116]	ANDESITE [13116]									VOL					WR [13116]	61.55	0.75		17.11				4.74	2.51	0.61	0.15		4.31	2.99	0.37
[13116]	CONVERGENT MARGIN	LUZON ARC / LUZON ARC / LUZON	LAGUNA DE BAY CALDERA, EAST RIDGE GOLF COURSE	14.5275	14.5275	121.192	121.192	SAE			s_040309-2A [13116]	ANDESITE [13116]									VOL					WR [13116]	60.94	0.99		16.95				5.7	3.17	0.91	0.16		3.65	3.26	0.31
[13116]	CONVERGENT MARGIN	LUZON ARC / LUZON ARC / LUZON	LAGUNA DE BAY CALDERA, EAST RIDGE GOLF COURSE	14.5275	14.5275	121.192	121.192	SAE			s_040309-2C [13116]	ANDESITE [13116]									VOL					WR [13116]	60.88	1.1		17.12				5.98	3.5	0.73	0.09		3.16	4.25	0.34
[13116]	CONVERGENT MARGIN	LUZON ARC / LUZON ARC / LUZON	LAGUNA DE BAY CALDERA, EAST RIDGE GOLF COURSE	14.5275	14.5275	121.192	121.192	SAE			s_040309-2D [13116]	ANDESITE [13116]									VOL					WR [13116]	58.12	1.17		20.12				6.45	2.86	0.9	0.16		3.07	2.71	0.32
[13116]	CONVERGENT MARGIN	LUZON ARC / LUZON ARC / LUZON	LAGUNA DE BAY CALDERA, LIMBONLIMBON - MORONG PENINSULA	14.4363	14.4363	121.209	121.209	SAE			s_040309-3A [13116]	ANDESITE [13116]									VOL					WR [13116]	60.16	1.03		15.55				6.67	4.18	1.52	0.16		4.05	3.56	0.53
[13116]	CONVERGENT MARGIN	LUZON ARC / LUZON ARC / LUZON	LAGUNA DE BAY CALDERA, LIMBONLIMBON - MORONG PENINSULA	14.4363	14.4363	121.209	121.209	SAE			s_040309-3B [13116]	ANDESITE [13116]									VOL					WR [13116]	61.09	1.06		16.21				6.77	3.24	0.88	0.12		3.5	3.75	0.6
[13116]	CONVERGENT MARGIN	LUZON ARC / LUZON ARC / LUZON	LAGUNA DE BAY CALDERA, LIMBONLIMBON - MORONG PENINSULA	14.4363	14.4363	121.209	121.209	SAE			s_040309-3C [13116]	ANDESITE [13116]									VOL					WR [13116]	60.08	1.05		16.1				7.02	4.13	1.41	0.14		3.11	4.21	0.57
[13116]	CONVERGENT MARGIN	LUZON ARC / LUZON ARC / LUZON	LAGUNA DE BAY CALDERA, LIMBONLIMBON - MORONG PENINSULA	14.4363	14.4363	121.209	121.209	SAE			s_040309-3D [13116]	ANDESITE [13116]									VOL					WR [13116]	58.47	1.09		16.43				7.04	4.14	1.42	0.17		3.86	3.24	0.91
[13116]	CONVERGENT MARGIN	LUZON ARC / LUZON ARC / LUZON	LAGUNA DE BAY CALDERA, LIMBONLIMBON - MORONG PENINSULA	14.4363	14.4363	121.209	121.209	SAE			s_040309-3F [13116]	ANDESITE [13116]									VOL					WR [13116]	59.91	1.05		15.94				6.95	4.07	1.39	0.16		3.3	4.04	0.69
[13116]	CONVERGENT MARGIN	LUZON ARC / LUZON ARC / LUZON	LAGUNA DE BAY CALDERA, PILA-PILA - MORONG PENINSULA	14.453	14.453	121.201	121.201	SAE			s_040309-4A [13116]	ANDESITE [13116]									VOL					WR [13116]	60.71	1.03		15.58				6.59	4.2	1.49	0.16		3.96	3.77	0.54
[13116]	CONVERGENT MARGIN	LUZON ARC / LUZON ARC / LUZON	LAGUNA DE BAY CALDERA, PILA-PILA - MORONG PENINSULA	14.453	14.453	121.201	121.201	SAE			s_040309-4B [13116]	ANDESITE [13116]									VOL					WR [13116]	60.74	1.04		15.68				6.3	4.23	1.36	0.14		3.63	4.06	0.56
[13116]	CONVERGENT MARGIN	LUZON ARC / LUZON ARC / LUZON	LAGUNA DE BAY CALDERA, PILA-PILA - MORONG PENINSULA	14.453	14.453	121.201	121.201	SAE			s_040309-4C [13116]	ANDESITE [13116]									VOL					WR [13116]	60.62	1.04		15.48				6.35	4.25	1.45	0.15		3.92	3.73	0.54
[13116]	CONVERGENT MARGIN	LUZON ARC / LUZON ARC / LUZON	LAGUNA DE BAY CALDERA, PILA-PILA - MORONG PENINSULA	14.453	14.453	121.201	121.201	SAE			s_040309-4D(1) [13116]	ANDESITE [13116]									VOL					WR [13116]	60.12	1.02		15.42				6.25	4.11	1.42	0.15		4.64	3.2	0.53
[13116]	CONVERGENT MARGIN	LUZON ARC / LUZON ARC / LUZON	LAGUNA DE BAY CALDERA, PILA-PILA - MORONG PENINSULA	14.453	14.453	121.201	121.201	SAE			s_040309-4D(2) [13116]	ANDESITE [13116]									VOL					WR [13116]	60.98	1.04		15.57				6.16	4.18	1.34	0.15		3.52	3.89	0.55
[13116]	CONVERGENT MARGIN	LUZON ARC / LUZON ARC / LUZON	LAGUNA DE BAY CALDERA, PILA-PILA - MORONG PENINSULA	14.4654	14.4654	121.179	121.179	SAE			s_121702-1A [13116]	DACITE [13116]									VOL					WR [13116]	65.92	0.56		16.26				3.82	1.75	0.27	0.13		5.32	3.3	0.11
[13116]	CONVERGENT MARGIN	LUZON ARC / LUZON ARC / LUZON	LAGUNA DE BAY CALDERA, PILA-PILA - MORONG PENINSULA	14.4654	14.4654	121.179	121.179	SAE			s_121702-1B [13116]	DACITE [13116]									VOL					WR [13116]	65.99	0.53		15.91				3.95	1.96	0.28	0.13		4.95	3.95	0.11
[13116]	CONVERGENT MARGIN	LUZON ARC / LUZON ARC / LUZON	LAGUNA DE BAY CALDERA, PILA-PILA - MORONG PENINSULA	14.4654	14.4654	121.179	121.179	SAE			s_121702-1C [13116]	DACITE [13116]									VOL					WR [13116]	66.02	0.52		15.81				4	1.9	0.27	0.13		4.96	4.03	0.11
[13116]	CONVERGENT MARGIN	LUZON ARC / LUZON ARC / LUZON	LAGUNA DE BAY CALDERA, PILA-PILA - MORONG PENINSULA	14.4648	14.4648	121.213	121.213	SAE			s_121702-2A [13116]	DACITE [13116]									VOL					WR [13116]	65	0.68		16.36				4.7	2.35	0.37	0.12		4.71	3.97	0.17
[13116]	CONVERGENT MARGIN	LUZON ARC / LUZON ARC / LUZON	LAGUNA DE BAY CALDERA, PILA-PILA - MORONG PENINSULA	14.4648	14.4648	121.213	121.213	SAE			s_121702-2B [13116]	DACITE [13116]									VOL					WR [13116]	65.59	0.55		15.93				4.12	2.22	0.34	0.13		4.84	3.97	0.11
[13116]	CONVERGENT MARGIN	LUZON ARC / LUZON ARC / LUZON	LAGUNA DE BAY CALDERA, PILA-PILA - MORONG PENINSULA	14.4648	14.4648	121.213	121.213	SAE			s_121702-2C [13116]	DACITE [13116]									VOL					WR [13116]	65.8	0.53		15.93				3.84	1.98	0.27	0.13		5.09	3.72	0.11
[13116]	CONVERGENT MARGIN	LUZON ARC / LUZON ARC / LUZON	LAGUNA DE BAY CALDERA, PILA-PILA - MORONG PENINSULA	14.453	14.453	121.201	121.201	SAE			s_040309-4G [13116]	ANDESITE [13116]									VOL					WR [13116]	60.76	1.04		15.66				6.61	4.23	1.37	0.15		3.67	3.69	0.56
[13116]	CONVERGENT MARGIN	LUZON ARC / LUZON ARC / LUZON	LAGUNA DE BAY CALDERA, LA MONTAGNA RES-TERESA	14.5568	14.5568	121.222	121.222	SAE			s_040310-1A [13116]	ANDESITE [13116]									VOL					WR [13116]	60.33	1.02		16.27				5.7	3.52	1.21	0.16		3.68	3.74	0.37
[13116]	CONVERGENT MARGIN	LUZON ARC / LUZON ARC / LUZON	LAGUNA DE BAY CALDERA, LA MONTAGNA RES-TERESA	14.5568	14.5568	121.222	121.222	SAE			s_040310-1B [13116]	ANDESITE [13116]									VOL					WR [13116]	61.23	0.99		16.51				5.43	3.48	0.89	0.12		3.57	4.51	0.33
[13116]	CONVERGENT MARGIN	LUZON ARC / LUZON ARC / LUZON	LAGUNA DE BAY CALDERA, LA MONTAGNA RES-TERESA	14.5568	14.5568	121.222	121.222	SAE			s_040310-1C [13116]	ANDESITE [13116]									VOL					WR [13116]	61.68	0.94		16.26				5.52	3.3	1.07	0.15		3.98	3.59	0.31
[13116]	CONVERGENT MARGIN	LUZON ARC / LUZON ARC / LUZON	LAGUNA DE BAY CALDERA, LA MONTAGNA RES-TERESA	14.5568	14.5568	121.222	121.222	SAE			s_040310-1D [13116]	ANDESITE [13116]									VOL					WR [13116]	61.67	0.95		16.68				5.55	3.26	1	0.14		3.84	3.65	0.31
[13116]	CONVERGENT MARGIN	LUZON ARC / LUZON ARC / LUZON	LAGUNA DE BAY CALDERA, LA MONTAGNA RES-TERESA	14.5568	14.5568	121.222	121.222	SAE			s_040310-1F [13116]	ANDESITE [13116]									VOL					WR [13116]	62.78	0.89		15.83				5.2	3.13	0.93	0.14		3.75	3.69	0.3
[13116]	CONVERGENT MARGIN	LUZON ARC / LUZON ARC / LUZON	LAGUNA DE BAY CALDERA, LA MONTAGNA RES-TERESA	14.5568	14.5568	121.222	121.222	SAE			s_040310-1G [13116]	ANDESITE [13116]									VOL					WR [13116]	61.4	0.93		16.15				5.34	3.51	1.18	0.16		3.95	3.91	0.31
[13116]	CONVERGENT MARGIN	LUZON ARC / LUZON ARC / LUZON	LAGUNA DE BAY CALDERA, MAHABANG PARANG	14.4625	14.4625	121.203	121.203	SAE			s_0403010-3A [13116]	ANDESITE [13116]									VOL					WR [13116]	58.11	1.21		17.61				7.95	4.28	0.52	0.07		2.58	3.68	0.44
[13116]	CONVERGENT MARGIN	LUZON ARC / LUZON ARC / LUZON	LAGUNA DE BAY CALDERA, MAHABANG PARANG	14.4625	14.4625	121.203	121.203	SAE			s_0403010-3B [13116]	ANDESITE [13116]									VOL					WR [13116]	57.59	1.22		17.61				7.85	4.45	0.47	0.09		2.7	3.65	0.51
[13116]	CONVERGENT MARGIN	LUZON ARC / LUZON ARC / LUZON	LAGUNA DE BAY CALDERA, MAHABANG PARANG	14.4625	14.4625	121.203	121.203	SAE			s_0403010-3C [13116]	ANDESITE [13116]									VOL					WR [13116]	57.84	1.22		17.35				7.72	4.38	0.43	0.08		2.84	3.86	0.47
[13116]	CONVERGENT MARGIN	LUZON ARC / LUZON ARC / LUZON	LAGUNA DE BAY CALDERA, MAHABANG PARANG	14.4625	14.4625	121.203	121.203	SAE			s_0403010-4A [13116]	ANDESITE [13116]									VOL					WR [13116]	57.74	1.17		16.98				7.7	5.07	1.11	0.08		3.05	3.69	0.56
[13116]	CONVERGENT MARGIN	LUZON ARC / LUZON ARC / LUZON	LAGUNA DE BAY CALDERA, MAHABANG PARANG	14.4625	14.4625	121.203	121.203	SAE			s_0403010-4B [13116]	ANDESITE, BASALTIC [13116]									VOL					WR [13116]	56.21	1.26		18.74				8.28	4.69	0.57	0.16		2.55	3.72	0.59
[13116]	CONVERGENT MARGIN	LUZON ARC / LUZON ARC / LUZON	LAGUNA DE BAY CALDERA, MAHABANG PARANG	14.4625	14.4625	121.203	121.203	SAE			s_0403010-4C [13116]	ANDESITE, BASALTIC [13116]									VOL					WR [13116]	56.81	1.25		18.11				8.29	4.41	0.6	0.08		2.71	3.54	0.44
[13116]	CONVERGENT MARGIN	LUZON ARC / LUZON ARC / LUZON	LAGUNA DE BAY CALDERA, MAHABANG PARANG	14.4625	14.4625	121.203	121.203	SAE			s_0403010-4D [13116]	ANDESITE [13116]									VOL					WR [13116]	57.32	1.17		16.8				7.64	5.24	1.71	0.12		2.94	3.78	0.49
[13116]	CONVERGENT MARGIN	LUZON ARC / LUZON ARC / LUZON	LAGUNA DE BAY CALDERA, MAHABANG PARANG	14.4625	14.4625	121.203	121.203	SAE			s_0403010-4E [13116]	ANDESITE [13116]									VOL					WR [13116]	59.94	1.02		15.39				6.56	4.22	1.49	0.16		4.37	3.35	0.55
[13116]	CONVERGENT MARGIN	LUZON ARC / LUZON ARC / LUZON	LAGUNA DE BAY CALDERA, MAHABANG PARANG	14.4625	14.4625	121.203	121.203	SAE			s_0403010-5A [13116]	ANDESITE [13116]									VOL					WR [13116]	61.44	0.94		16.64				5.38	3.34	1.08	0.13		3.6	3.29	0.32
[13116]	CONVERGENT MARGIN	LUZON ARC / LUZON ARC / LUZON	LAGUNA DE BAY CALDERA, MAHABANG PARANG	14.4625	14.4625	121.203	121.203	SAE			s_0403010-5B [13116]	ANDESITE [13116]									VOL					WR [13116]	61.89	0.93		16.88				5.29	3.1	1.22	0.11		3.34	2.43	0.28
[13116]	CONVERGENT MARGIN	LUZON ARC / LUZON ARC / LUZON	LAGUNA DE BAY CALDERA, MAHABANG PARANG	14.4625	14.4625	121.203	121.203	SAE			s_0403010-5D [13116]	ANDESITE [13116]									VOL					WR [13116]	61.56	0.94		16.62				5.54	3.39	1.07	0.12		3.48	2.86	0.31
[13116]	CONVERGENT MARGIN	LUZON ARC / LUZON ARC / LUZON	LAGUNA DE BAY CALDERA, MAHABANG PARANG	14.4625	14.4625	121.203	121.203	SAE			s_0403010-5E [13116]	ANDESITE [13116]									VOL					WR [13116]	62.14	0.92		16.5				5.52	3.09	1.31	0.12		2.99	2.43	0.26
[13116]	CONVERGENT MARGIN	LUZON ARC / LUZON ARC / LUZON	LAGUNA DE BAY CALDERA, MAHABANG PARANG	14.4625	14.4625	121.203	121.203	SAE			s_0403010-5F [13116]	ANDESITE [13116]									VOL					WR [13116]	62.33	0.92		16.3				5.3	3.23	1.04	0.13		3.72	3.34	0.31
[13116]	CONVERGENT MARGIN	LUZON ARC / LUZON ARC / LUZON	LAGUNA DE BAY CALDERA, MAHABANG PARANG	14.4625	14.4625	121.203	121.203	SAE			s_0403010-5G [13116]	ANDESITE [13116]									VOL					WR [13116]	62.04	0.92		16.17				5.36	3.35	1.3	0.12		3.16	3.02	0.31
[13116]	CONVERGENT MARGIN	LUZON ARC / LUZON ARC / LUZON	LAGUNA DE BAY CALDERA, SAN ROQUE, TERESA	14.4625	14.4625	121.203	121.203	SAE			s_040314-2A [13116]	DACITE [13116]									VOL					WR [13116]	65.74	0.86		16.19				4.96	2.27	0.73	0.05		1.93	1.19	0.16
[13116]	CONVERGENT MARGIN	LUZON ARC / LUZON ARC / LUZON	LAGUNA DE BAY CALDERA, SAN ROQUE, TERESA	14.4625	14.4625	121.203	121.203	SAE			s_0403014-2D [13116]	DACITE [13116]									VOL					WR [13116]	63.37	0.92		15.97				5.39	2.93	1.03	0.1		2.75	2.25	0.27
[13116]	CONVERGENT MARGIN	LUZON ARC / LUZON ARC / LUZON	LAGUNA DE BAY CALDERA, SAN ROQUE, TERESA	14.4625	14.4625	121.203	121.203	SAE			s_040314-2E [13116]	DACITE [13116]									VOL					WR [13116]	64.92	0.87		16.19				5.35	2.65	0.85	0.11		2.57	1.87	0.22
[13116]	CONVERGENT MARGIN	LUZON ARC / LUZON ARC / LUZON	LAGUNA DE BAY CALDERA, SAN ROQUE, TERESA	14.4625	14.4625	121.203	121.203	SAE			s_040314-2F [13116]	ANDESITE [13116]									VOL					WR [13116]	62.52	0.9		16.3				5.11	3.12	1.03	0.12		3.49	3.13	0.29
[13116]	CONVERGENT MARGIN	LUZON ARC / LUZON ARC / LUZON	LAGUNA DE BAY CALDERA, SAN ROQUE, TERESA	14.4625	14.4625	121.203	121.203	SAE			s_040314-2I(B) [13116]	DACITE [13116]									VOL					WR [13116]	63.65	0.9		15.89				5.37	2.8	0.95	0.1		2.64	2.41	0.23
[13116]	CONVERGENT MARGIN	LUZON ARC / LUZON ARC / LUZON	LAGUNA DE BAY CALDERA, SAN ROQUE, TERESA	14.4625	14.4625	121.203	121.203	SAE			s_040314-2K [13116]	ANDESITE [13116]									VOL					WR [13116]	61.84	0.88		15.77				5.39	3.14	1.18	0.16		3.77	3.37	0.29
[13116]	CONVERGENT MARGIN	LUZON ARC / LUZON ARC / LUZON	LAGUNA DE BAY CALDERA, EAST RIDGE GOLF COURSE	14.4625	14.4625	121.203	121.203	SAE			s_040316-1C [13116]	ANDESITE [13116]									VOL					WR [13116]	61.45	1.03		16.65				6.51	3.66	0.78	0.07		2.08	2.41	0.35
[13116]	CONVERGENT MARGIN	LUZON ARC / LUZON ARC / LUZON	LAGUNA DE BAY CALDERA, EAST RIDGE GOLF COURSE	14.4625	14.4625	121.203	121.203	SAE			s_040316-1D [13116]	DACITE [13116]									VOL					WR [13116]	63.46	0.85		15.82				5.7	2.55	0.67	0.1		2.6	2.22	0.17
[13116]	CONVERGENT MARGIN	LUZON ARC / LUZON ARC / LUZON	LAGUNA DE BAY CALDERA, EAST RIDGE GOLF COURSE	14.4625	14.4625	121.203	121.203	SAE			s_040316-1F [13116]	ANDESITE [13116]									VOL					WR [13116]	61.45	0.89		17.18				5.27	2.94	0.99	0.12		3.04	2.52	0.25
[13116]	CONVERGENT MARGIN	LUZON ARC / LUZON ARC / LUZON	LAGUNA DE BAY CALDERA, EAST RIDGE GOLF COURSE	14.4625	14.4625	121.203	121.203	SAE			s_040316-1G [13116]	ANDESITE [13116]									VOL					WR [13116]	58.86	1.07		18.05				7.95	4.15	0.79	0.04		1.13	2.06	0.17
[13116]	CONVERGENT MARGIN	LUZON ARC / LUZON ARC / LUZON	LAGUNA DE BAY CALDERA, EAST RIDGE GOLF COURSE	14.4625	14.4625	121.203	121.203	SAE			s_0403016-1H(C) [13116]	ANDESITE [13116]									VOL					WR [13116]	62.51	0.83		16.43				6.82	2.95	1.04	0.13		2.66	2.05	0.25
[13116]	CONVERGENT MARGIN	LUZON ARC / LUZON ARC / LUZON	LAGUNA DE BAY CALDERA, EAST RIDGE GOLF COURSE	14.4625	14.4625	121.203	121.203	SAE			s_0403016-1H(D) [13116]	ANDESITE [13116]									VOL					WR [13116]	59.2	0.98		17.76				5.45	3.08	0.94	0.14		3.14	3.47	0.27
[13116]	CONVERGENT MARGIN	LUZON ARC / LUZON ARC / LUZON	LAGUNA DE BAY CALDERA, EAST RIDGE GOLF COURSE	14.4625	14.4625	121.203	121.203	SAE			s_040316-1I [13116]	ANDESITE [13116]									VOL					WR [13116]	60.96	0.93		17.09				5.18	3.09	1.08	0.13		3.3	3.24	0.28
[13116]	CONVERGENT MARGIN	LUZON ARC / LUZON ARC / LUZON	LAGUNA DE BAY CALDERA, EAST RIDGE GOLF COURSE	14.4625	14.4625	121.203	121.203	SAE			s_040316-1J [13116]	ANDESITE [13116]									VOL					WR [13116]	62.59	0.93		16.17				5.34	3.24	1.1	0.11		2.87	2.79	0.29
[13116]	CONVERGENT MARGIN	LUZON ARC / LUZON ARC / LUZON	LAGUNA DE BAY CALDERA, MAHABANG PARANG	14.4625	14.4625	121.203	121.203	SAE			s_0403016-4A [13116]	ANDESITE [13116]									VOL					WR [13116]	62.38	0.9		16.07				5.08	3.29	1.16	0.14		3.85	3.91	0.32
[13116]	CONVERGENT MARGIN	LUZON ARC / LUZON ARC / LUZON	LAGUNA DE BAY CALDERA, MAHABANG PARANG	14.4625	14.4625	121.203	121.203	SAE			s_0403016-4B [13116]	ANDESITE [13116]									VOL					WR [13116]	61.96	0.92		16.09				5.29	3.36	1.23	0.14		3.56	3.42	0.32
[13116]	CONVERGENT MARGIN	LUZON ARC / LUZON ARC / LUZON	LAGUNA DE BAY CALDERA, MAHABANG PARANG	14.4625	14.4625	121.203	121.203	SAE			s_0403016-4C [13116]	ANDESITE [13116]									VOL					WR [13116]	61.92	0.91		16.07				5.28	3.45	1.27	0.14		3.72	4.01	0.34
[13116]	CONVERGENT MARGIN	LUZON ARC / LUZON ARC / LUZON	LAGUNA DE BAY CALDERA, MAHABANG PARANG	14.4625	14.4625	121.203	121.203	SAE			s_0403016-4D [13116]	ANDESITE [13116]									VOL					WR [13116]	61.8	0.91		16.11				5.15	3.33	1.22	0.15		3.83	4.05	0.32
[13116]	CONVERGENT MARGIN	LUZON ARC / LUZON ARC / LUZON	LAGUNA DE BAY CALDERA, MAHABANG PARANG	14.4625	14.4625	121.203	121.203	SAE			s_0403016-4E [13116]	ANDESITE [13116]									VOL					WR [13116]	61.85	0.92		15.94				5.26	3.4	1.29	0.14		3.67	3.88	0.33
[13116]	CONVERGENT MARGIN	LUZON ARC / LUZON ARC / LUZON	LAGUNA DE BAY CALDERA, MAHABANG PARANG	14.4625	14.4625	121.203	121.203	SAE			s_0403016-4F [13116]	ANDESITE [13116]									VOL					WR [13116]	62.1	0.91		16.07				5.19	3.34	1.16	0.14		3.77	3.68	0.32
[13116]	CONVERGENT MARGIN	LUZON ARC / LUZON ARC / LUZON	LAGUNA DE BAY CALDERA, HALAYHAYIN, PILILLIA (CALDERA MARGIN)	14.4625	14.4625	121.203	121.203	SAE			s_040317-1B [13116]	ANDESITE [13116]									VOL					WR [13116]	58.77	1.34		17.33				7.83	4.33	0.59	0.12		1.41	2.91	0.36
[13116]	CONVERGENT MARGIN	LUZON ARC / LUZON ARC / LUZON	LAGUNA DE BAY CALDERA, HALAYHAYIN, PILILLIA (CALDERA MARGIN)	14.4625	14.4625	121.203	121.203	SAE			s_040317-1C [13116]	ANDESITE [13116]									VOL					WR [13116]	60.71	1.12		16.08				5.97	3.79	1.35	0.14		2.96	3.44	0.37
[13116]	CONVERGENT MARGIN	LUZON ARC / LUZON ARC / LUZON	LAGUNA DE BAY CALDERA, HALAYHAYIN, PILILLIA (CALDERA MARGIN)	14.4625	14.4625	121.203	121.203	SAE			s_040317-1D [13116]	ANDESITE [13116]									VOL					WR [13116]	58.16	1.36		17.96				7.95	4.34	0.57	0.21		1.45	3.27	0.37
[13116]	CONVERGENT MARGIN	LUZON ARC / LUZON ARC / LUZON	LAGUNA DE BAY CALDERA, HALAYHAYIN, PILILLIA (CALDERA MARGIN)	14.4625	14.4625	121.203	121.203	SAE			s_040317-1G [13116]	ANDESITE [13116]									VOL					WR [13116]	61.32	1.25		16.38				6.95	3.55	0.92	0.11		1.3	1.74	0.26
[13116]	CONVERGENT MARGIN	LUZON ARC / LUZON ARC / LUZON	LAGUNA DE BAY CALDERA, HALAYHAYIN, PILILLIA (CALDERA MARGIN)	14.4625	14.4625	121.203	121.203	SAE			s_040317-1I [13116]	ANDESITE [13116]									VOL					WR [13116]	59.84	1.3		17.54				7.36	3.62	0.81	0.28		1.24	2.33	0.28
[13116]	CONVERGENT MARGIN	LUZON ARC / LUZON ARC / LUZON	LAGUNA DE BAY CALDERA, HALAYHAYIN, PILILLIA (CALDERA MARGIN)	14.4625	14.4625	121.203	121.203	SAE			s_040317-1J [13116]	ANDESITE [13116]									VOL					WR [13116]	62.51	0.84		15.87				5.37	3.08	0.95	0.15		3.58	3.48	0.24
[13116]	CONVERGENT MARGIN	LUZON ARC / LUZON ARC / LUZON	LAGUNA DE BAY CALDERA, HALAYHAYIN, PILILLIA (CALDERA MARGIN)	14.4625	14.4625	121.203	121.203	SAE			s_040317-1K [13116]	ANDESITE [13116]									VOL					WR [13116]	62.5	0.84		15.94				5.42	3.04	0.9	0.14		3.44	3.24	0.23
[13183]	CONVERGENT MARGIN	LUZON ARC / LUZON ARC / LUZON / PINATUBO	ERUPTION ON JUNE 15, 1991	15.13	15.13	120.35	120.35	SAE			s_1 [13183]	DACITE [13183]									VOL					GL [13183]	65.5	0.45		16.35				4.5	4.82	2.11	0.14		1.67	4.45
[13268]	CONVERGENT MARGIN	LUZON ARC / LUZON ARC / LUZON / NAPAYUNG	NAPAYUNG ISLAND, TAAL CALDERA AREA, MACOLOD CORRIDOR	14.03	14.03	121.047	121.047	SAE			s_P3-26 [13268]	ANDESITE, CLINOPYROXENE [13268]									VOL					WR [13268]													1.71
[13268]	CONVERGENT MARGIN	LUZON ARC / LUZON ARC / LUZON / TAAL	TAAL CALDERA NORTH WALL, MACOLOD CORRIDOR	14.2	14.2	121.2	121.2	SAE			s_012503 [13268]	ANDESITE, CLINOPYROXENE-ORTHOPYROXENE [13268]									VOL					WR [13268]													2.03
[13268]	CONVERGENT MARGIN	LUZON ARC / LUZON ARC / LUZON / MOUNT MACOLOD	MOUNT MACOLOD, TAAL CALDERA AREA, MACOLOD CORRIDOR	13.9134	13.9134	121.053	121.053	SAE			s_P3-14 [13268]	BASALT, OLIVINE-CLINOPYROXENE [13268]									VOL					WR [13268]													0.925
[13268]	CONVERGENT MARGIN	LUZON ARC / LUZON ARC / LUZON / MOUNT MACOLOD	MOUNT MACOLOD, TAAL CALDERA AREA, MACOLOD CORRIDOR	13.9134	13.9134	121.053	121.053	SAE			s_MC14-2 [13268]	BASALT, OLIVINE-CLINOPYROXENE [13268]									VOL					WR [13268]													0.762
[13268]	CONVERGENT MARGIN	LUZON ARC / LUZON ARC / LUZON / MOUNT MACOLOD	MOUNT MACOLOD, TAAL CALDERA AREA, MACOLOD CORRIDOR	13.9134	13.9134	121.053	121.053	SAE			s_MC2-1 [13268]	ANDESITE, CLINOPYROXENE-ORTHOPYROXENE-HORNBLENDE [13268]									VOL					WR [13268]													1.5066
[13268]	CONVERGENT MARGIN	LUZON ARC / LUZON ARC / LUZON / MOUNT SUNGAY	MOUNT SUNGAY, TAAL CALDERA AREA, MACOLOD CORRIDOR	14.1419	14.1419	121.023	121.023	SAE			s_P3-17 [13268]	BASALT, OLIVINE [13268]									VOL					WR [13268]													1.512
[13268]	CONVERGENT MARGIN	LUZON ARC / LUZON ARC / LUZON / MOUNT SUNGAY	MOUNT SUNGAY, TAAL CALDERA AREA, MACOLOD CORRIDOR	14.1419	14.1419	121.023	121.023	SAE			s_MC12-3 [13268]	BASALT, OLIVINE-CLINOPYROXENE [13268]									VOL					WR [13268]													1.5067
[13268]	CONVERGENT MARGIN	LUZON ARC / LUZON ARC / LUZON	LAKE CALIBATO MAAR, MONOGENETIC VOLCANO AREA, MACOLOD CORRIDOR	14.083	14.083	121.375	121.375	SAE			s_112208 [13268]	BASALT, OLIVINE-CLINOPYROXENE [13268]									VOL					WR [13268]													0.7502
[13268]	CONVERGENT MARGIN	LUZON ARC / LUZON ARC / LUZON / MOUNT LAGULA	MOUNT LAGULA, MONOGENETIC VOLCANO AREA, MACOLOD CORRIDOR	14.13	14.13	121.317	121.317	SAE			s_112212 [13268]	BASALT, OLIVINE-CLINOPYROXENE [13268]									VOL					WR [13268]													1.5081
[13268]	CONVERGENT MARGIN	LUZON ARC / LUZON ARC / LUZON / MOUNT MAKILING	MOUNT MAKILING, MONOGENETIC VOLCANO AREA, MACOLOD CORRIDOR	14.13	14.13	121.2	121.2	SAE			s_012603 [13268]	DACITE, HORNBLENDE [13268]									VOL					WR [13268]													1.503
[13268]	CONVERGENT MARGIN	LUZON ARC / LUZON ARC / LUZON / MOUNT MAKILING	MOUNT MAKILING, MONOGENETIC VOLCANO AREA, MACOLOD CORRIDOR	14.13	14.13	121.2	121.2	SAE			s_012604 [13268]	DACITE, CLINOPYROXENE [13268]									VOL					WR [13268]													1.5085
[13268]	CONVERGENT MARGIN	LUZON ARC / LUZON ARC / LUZON	SOUTH LAGUNA DE BAY CONE, MONOGENETIC VOLCANO AREA, MACOLOD CORRIDOR	14.383	14.383	121.15	121.15	SAE			s_013002 [13268]	ANDESITE, ORTHOPYROXENE [13268]									VOL					WR [13268]													0.7453
[13268]	CONVERGENT MARGIN	LUZON ARC / LUZON ARC / LUZON / ALIGATOR	ALIGATOR MAAR, MONOGENETIC VOLCANO AREA, MACOLOD CORRIDOR	14.167	14.167	121.167	121.167	SAE			s_012608 [13268]	BASALT, OLIVINE-CLINOPYROXENE [13268]									VOL					WR [13268]													0.6063
[13268]	CONVERGENT MARGIN	LUZON ARC / LUZON ARC / LUZON / SAMPALOC	LAKE SAMPALOC MAAR, MONOGENETIC VOLCANO AREA, MACOLOD CORRIDOR	14.083	14.083	121.33	121.33	SAE			s_112301 [13268]	ANDESITE, CLINOPYROXENE [13268]									VOL					WR [13268]													0.761
[13268]	CONVERGENT MARGIN	LUZON ARC / LUZON ARC / LUZON / LA MESA	LA MESA CONE, MONOGENETIC VOLCANO AREA, MACOLOD CORRIDOR	14.15	14.15	121.167	121.167	SAE			s_MC4-1 [13268]	BASALT, OLIVINE-CLINOPYROXENE-ORTHOPYROXENE [13268]									VOL					WR [13268]													0.7542
[13268]	CONVERGENT MARGIN	LUZON ARC / LUZON ARC / LUZON / TARIM	TARIM ISLAND, LAGUNA DE BAY AREA, MACOLOD CORRIDOR	14.35	14.35	121.25	121.25	SAE			s_112001 [13268]	BASALT, OLIVINE-CLINOPYROXENE [13268]									VOL					WR [13268]													1.5085
[13268]	CONVERGENT MARGIN	LUZON ARC / LUZON ARC / LUZON / TARIM	TARIM ISLAND, LAGUNA DE BAY AREA, MACOLOD CORRIDOR	14.35	14.35	121.25	121.25	SAE			s_112003 [13268]	BASALT, OLIVINE-CLINOPYROXENE-ORTHOPYROXENE [13268]									VOL					WR [13268]													1.5044
[13268]	CONVERGENT MARGIN	LUZON ARC / LUZON ARC / LUZON	PILILLA CITY, LAGUNA DE BAY AREA, MACOLOD CORRIDOR	14.48	14.48	121.3	121.3	SAE			s_013006 [13268]	DACITE [13268]									VOL					WR [13268]													0.5557
[13268]	CONVERGENT MARGIN	LUZON ARC / LUZON ARC / LUZON / MOUNT SEMBRANO	MOUNT SEMBRANO, LAGUNA DE BAY AREA, MACOLOD CORRIDOR	14.383	14.383	121.367	121.367	SAE			s_112109 [13268]	BASALT, OLIVINE-CLINOPYROXENE [13268]									VOL					WR [13268]													1.5089
[13268]	CONVERGENT MARGIN	LUZON ARC / LUZON ARC / LUZON / PALAY PALAY	MOUNT PALAY-PALAY	14.22	14.22	120.65	120.65	SAE			s_111803 [13268]	DACITE, CLINOPYROXENE-HORNBLENDE [13268]									VOL					WR [13268]													1.5118
[13268]	CONVERGENT MARGIN	LUZON ARC / LUZON ARC / LUZON / BANOY	MOUNT BANOY	13.85	13.85	121.05	121.05	SAE			s_112402 [13268]	DACITE, ORTHOPYROXENE [13268]									VOL					WR [13268]													1.5016
[13269]	CONVERGENT MARGIN	LUZON ARC / LUZON ARC / LUZON / TAAL	MARAHAN, TAAL CALDERA, BATANGAS, SW LUZON ISLAND	14	14	121	121	SAE			s_TC 21 [13269]	ANDESITE [13269]									VOL			F		WR [13269]	57.81	0.91		15.99				8.75	6.6	2.91	0.18		1.83	4.19	0.25
[13269]	CONVERGENT MARGIN	LUZON ARC / LUZON ARC / LUZON / TAAL	KAYTITINGA BRIDGE, TAAL CALDERA, BATANGAS, SW LUZON ISLAND	14	14	121	121	SAE			s_KAY 1 [13269]	ANDESITE [13269]									VOL			F		WR [13269]	58.36	0.91		16.05				8.49	6.49	2.98	0.18		1.91	4.03	0.25
[13269]	CONVERGENT MARGIN	LUZON ARC / LUZON ARC / LUZON / TAAL	KAYTITINGA BRIDGE, TAAL CALDERA, BATANGAS, SW LUZON ISLAND	14	14	121	121	SAE			s_TC 40 [13269]	ANDESITE [13269]									VOL			F		WR [13269]	57.8	0.91		15.9				8.74	6.56	2.88	0.18		1.86	4.28	0.25
[13269]	CONVERGENT MARGIN	LUZON ARC / LUZON ARC / LUZON / TAAL	LOWER AMADEO, TAAL CALDERA, BATANGAS, SW LUZON ISLAND	14	14	121	121	SAE			s_TC 22A [13269]	ANDESITE [13269]									VOL			F		WR [13269]	57.85	0.99		16.1				8.94	6.73	2.82	0.19		1.71	3.76	0.27
[13269]	CONVERGENT MARGIN	LUZON ARC / LUZON ARC / LUZON / TAAL	UPPER AMADEO, TAAL CALDERA, BATANGAS, SW LUZON ISLAND	14	14	121	121	SAE			s_TC 24 [13269]	ANDESITE [13269]									VOL			F		WR [13269]	58.01	0.9		15.84				8.74	6.39	2.82	0.18		1.9	4.25	0.25
[13269]	CONVERGENT MARGIN	LUZON ARC / LUZON ARC / LUZON / TAAL	CALOOCAN COASTAL, TAAL CALDERA, BATANGAS, SW LUZON ISLAND	14	14	121	121	SAE			s_TC 45 [13269]	ANDESITE [13269]									VOL			F		WR [13269]	57.62	0.92		15.96				8.39	6.72	2.96	0.18		1.82	3.96	0.24
[13269]	CONVERGENT MARGIN	LUZON ARC / LUZON ARC / LUZON / TAAL	BITIN TRAIL, TAAL CALDERA, BATANGAS, SW LUZON ISLAND	14	14	121	121	SAE			s_TC 47 [13269]	ANDESITE [13269]									VOL			F		WR [13269]	57.89	0.9		15.9				8.45	6.5	2.89	0.18		1.88	4.05	0.25
[13269]	CONVERGENT MARGIN	LUZON ARC / LUZON ARC / LUZON / TAAL	EXPRESSWAY, TAAL CALDERA, BATANGAS, SW LUZON ISLAND	14	14	121	121	SAE			s_TC 56 [13269]	ANDESITE, BASALTIC [13269]									VOL			F		WR [13269]	56.75	0.92		15.98				9.21	7.07	3.15	0.18		1.71	3.98	0.23
[13269]	CONVERGENT MARGIN	LUZON ARC / LUZON ARC / LUZON / TAAL	SAPAC, TAAL CALDERA, BATANGAS, SW LUZON ISLAND	14	14	121	121	SAE			s_TC 98 [13269]	ANDESITE [13269]									VOL			F		WR [13269]	57.76	0.91		16				8.91	6.63	2.91	0.18		1.84	4.05	0.24
[13269]	CONVERGENT MARGIN	LUZON ARC / LUZON ARC / LUZON / TAAL	LIPA LITHICS-SCORIA HORIZON, TAAL CALDERA, BATANGAS, SW LUZON ISLAND	14	14	121	121	SAE			s_TC 100 [13269]	ANDESITE [13269]									VOL			F		WR [13269]	57.01	0.91		15.94				9.11	6.89	2.98	0.18		1.75	4.1	0.23
[13269]	CONVERGENT MARGIN	LUZON ARC / LUZON ARC / LUZON / TAAL	LIPA LITHICS-SCORIA HORIZON, TAAL CALDERA, BATANGAS, SW LUZON ISLAND	14	14	121	121	SAE			s_TC 101 [13269]	ANDESITE [13269]									VOL			F		WR [13269]	58.09	0.92		16.09				8.91	6.67	3.04	0.17		1.81	4.13	0.24
[13269]	CONVERGENT MARGIN	LUZON ARC / LUZON ARC / LUZON / TAAL	LIPA UPSECTION, TAAL CALDERA, BATANGAS, SW LUZON ISLAND	14	14	121	121	SAE			s_TC 102 [13269]	ANDESITE [13269]									VOL			F		WR [13269]	57.81	0.9		15.93				8.95	6.63	2.93	0.18		1.84	4.18	0.24
[13269]	CONVERGENT MARGIN	LUZON ARC / LUZON ARC / LUZON / TAAL	KA FREDDIE, TAAL CALDERA, BATANGAS, SW LUZON ISLAND	14	14	121	121	SAE			s_TC 173BX [13269]	ANDESITE [13269]									VOL			F		WR [13269]	58.61	0.92		16.12				8.39	6.3	2.78	0.18		1.94	3.99	0.27
[13269]	CONVERGENT MARGIN	LUZON ARC / LUZON ARC / LUZON / TAAL	HALANG ABOVE BASAL ASH LAYER, TAAL CALDERA, BATANGAS, SW LUZON ISLAND	14	14	121	121	SAE			s_TC 9 [13269]	ANDESITE [13269]									VOL			F		WR [13269]	57.26	0.91		15.81				8.71	6.64	2.8	0.18		1.83	4.09	0.24
[13269]	CONVERGENT MARGIN	LUZON ARC / LUZON ARC / LUZON / TAAL	HALANG ABOVE BASAL ASH LAYER, TAAL CALDERA, BATANGAS, SW LUZON ISLAND	14	14	121	121	SAE			s_TC 9B [13269]	ANDESITE, BASALTIC [13269]									VOL			F		WR [13269]	56.93	0.92		16.08				8.66	6.97	3.03	0.18		1.76	4.06	0.24
[13269]	CONVERGENT MARGIN	LUZON ARC / LUZON ARC / LUZON / TAAL	HALANG EAST FACE BASAL LITHICS, TAAL CALDERA, BATANGAS, SW LUZON ISLAND	14	14	121	121	SAE			s_TC 158 [13269]	ANDESITE [13269]									VOL			F		WR [13269]	57.19	0.93		16.3				8.94	6.66	2.98	0.18		1.68	3.5	0.23
[13269]	CONVERGENT MARGIN	LUZON ARC / LUZON ARC / LUZON / TAAL	HALANG EAST FACE BASAL LITHICS, TAAL CALDERA, BATANGAS, SW LUZON ISLAND	14	14	121	121	SAE			s_TC 161 [13269]	ANDESITE [13269]									VOL			F		WR [13269]	57.62	0.92		16.02				8.76	6.64	2.87	0.18		1.79	3.9	0.24
[13269]	CONVERGENT MARGIN	LUZON ARC / LUZON ARC / LUZON / TAAL	HALANG LOWER SECTION, TAAL CALDERA, BATANGAS, SW LUZON ISLAND	14	14	121	121	SAE			s_TC 200 [13269]	ANDESITE [13269]									VOL			F		WR [13269]	57.13	0.92		15.6				8.8	6.54	2.88	0.18		1.8	3.82	0.24
[13269]	CONVERGENT MARGIN	LUZON ARC / LUZON ARC / LUZON / TAAL	HALANG EAST FACE MIDSECTION, TAAL CALDERA, BATANGAS, SW LUZON ISLAND	14	14	121	121	SAE			s_TC 162 [13269]	ANDESITE [13269]									VOL			F		WR [13269]	58.25	0.92		16.22				8.77	6.36	2.87	0.18		1.88	3.96	0.25
[13269]	CONVERGENT MARGIN	LUZON ARC / LUZON ARC / LUZON / TAAL	HALANG WEST FACE UPSECTION, TAAL CALDERA, BATANGAS, SW LUZON ISLAND	14	14	121	121	SAE			s_TC 185 [13269]	ANDESITE [13269]									VOL			F		WR [13269]	58.51	0.91		16.05				8.57	6.39	2.75	0.18		1.9	3.89	0.25
[13269]	CONVERGENT MARGIN	LUZON ARC / LUZON ARC / LUZON / TAAL	LUKSUHIN, TAAL CALDERA, BATANGAS, SW LUZON ISLAND	14	14	121	121	SAE			s_TC 27 [13269]	ANDESITE [13269]									VOL			F		WR [13269]	58.18	0.91		15.95				8.28	6.43	2.78	0.18		1.91	4.13	0.25
[13269]	CONVERGENT MARGIN	LUZON ARC / LUZON ARC / LUZON / TAAL	BANAY, TAAL CALDERA, BATANGAS, SW LUZON ISLAND	14	14	121	121	SAE			s_TC 28 [13269]	ANDESITE, BASALTIC [13269]									VOL			F		WR [13269]	54.77	0.91		15.9				8.62	6.58	2.89	0.18		1.83	4	0.25
[13269]	CONVERGENT MARGIN	LUZON ARC / LUZON ARC / LUZON / TAAL	INDANG, TAAL CALDERA, BATANGAS, SW LUZON ISLAND	14	14	121	121	SAE			s_TC 133 [13269]	ANDESITE [13269]									VOL			F		WR [13269]	57.92	0.92		16.11				8.71	6.75	3.12	0.18		1.82	3.86	0.24
[13269]	CONVERGENT MARGIN	LUZON ARC / LUZON ARC / LUZON / TAAL	HALANG CREEK, TAAL CALDERA, BATANGAS, SW LUZON ISLAND	14	14	121	121	SAE			s_TC 184 [13269]	ANDESITE [13269]									VOL			F		WR [13269]	57.35	1		16.5				8.74	6.37	2.76	0.19		1.64	3.64	0.28
[13269]	CONVERGENT MARGIN	LUZON ARC / LUZON ARC / LUZON / TAAL	SALITRAN-SALAWAG, TAAL CALDERA, BATANGAS, SW LUZON ISLAND	14	14	121	121	SAE			s_TC 154 [13269]	ANDESITE [13269]									VOL			F		WR [13269]	57.44	0.99		16.35				9	5.88	2.54	0.22		1.67	3.31	0.24
[13269]	CONVERGENT MARGIN	LUZON ARC / LUZON ARC / LUZON / TAAL	SAN NICOLAS, TAAL CALDERA, BATANGAS, SW LUZON ISLAND	14	14	121	121	SAE			s_TC 60 [13269]	ANDESITE [13269]									VOL			F		WR [13269]	58.04	0.92		15.81				8.86	6.43	2.78	0.18		1.98	4.31	0.26
[13269]	CONVERGENT MARGIN	LUZON ARC / LUZON ARC / LUZON / TAAL	NAGPULO/SAN JOSE, TAAL CALDERA, BATANGAS, SW LUZON ISLAND	14	14	121	121	SAE			s_TC 66 [13269]	ANDESITE, BASALTIC [13269]									VOL			F		WR [13269]	56.03	0.97		15.97				9.46	7.3	3.14	0.18		1.57	3.89	0.26
[13269]	CONVERGENT MARGIN	LUZON ARC / LUZON ARC / LUZON / TAAL	B. TUBIG/MADALUNOT, TAAL CALDERA, BATANGAS, SW LUZON ISLAND	14	14	121	121	SAE			s_TC 118 [13269]	ANDESITE, BASALTIC [13269]									VOL			F		WR [13269]	56.03	0.96		15.88				9.35	7.19	3.14	0.19		1.61	3.94	0.26
[13269]	CONVERGENT MARGIN	LUZON ARC / LUZON ARC / LUZON / TAAL	B. POOK/B. TUBUAN, TAAL CALDERA, BATANGAS, SW LUZON ISLAND	14	14	121	121	SAE			s_TC 127 [13269]	ANDESITE, BASALTIC [13269]									VOL			F		WR [13269]	56	0.94		16.08				9.34	7.79	3.8	0.18		1.51	3.44	0.25
[13269]	CONVERGENT MARGIN	LUZON ARC / LUZON ARC / LUZON / TAAL	ARUMAHAN BRIDGE, TAAL CALDERA, BATANGAS, SW LUZON ISLAND	14	14	121	121	SAE			s_TC 210 [13269]	ANDESITE, BASALTIC [13269]									VOL			F		WR [13269]	54.77	0.93		15.78				8.79	7.97	3.78	0.18		1.5	3.49	0.24
[13269]	CONVERGENT MARGIN	LUZON ARC / LUZON ARC / LUZON / TAAL	TAAL TOWN, TAAL CALDERA, BATANGAS, SW LUZON ISLAND	14	14	121	121	SAE			s_TC 246 [13269]	ANDESITE, BASALTIC [13269]									VOL			F		WR [13269]	55.19	0.99		15.72				8.92	7.54	3.38	0.19		1.48	3.68	0.3
[13501]	CONVERGENT MARGIN	LUZON ARC / MANILA TRENCH / SITE MD97-2142	N OF PALAWAN, JUNE 1997	12.6888	12.6888	119.465	119.465	SAQ			s_A [13501]	NOT GIVEN [13501]									VOL	1.21	1.21			GL [13501]	59.14	0.86		16.13				8.76	6.5	3.07	0.18		1.86	3.51
[13501]	CONVERGENT MARGIN	LUZON ARC / MANILA TRENCH / SITE MD97-2142	N OF PALAWAN, JUNE 1997	12.6888	12.6888	119.465	119.465	SAQ			s_B [13501]	NOT GIVEN [13501]									VOL	4.74	4.74			GL [13501]	58.38	1		16.04				8.7	7.14	3.41	0.15		1.86	3.32
[13501]	CONVERGENT MARGIN	LUZON ARC / MANILA TRENCH / SITE MD97-2142	N OF PALAWAN, JUNE 1997	12.6888	12.6888	119.465	119.465	SAQ			s_C [13501]	NOT GIVEN [13501]									VOL	6.572	6.572			GL [13501]	66	0.76		15.02				5.91	3.88	1.45	0.15		2.77	4.06
[13501]	CONVERGENT MARGIN	LUZON ARC / MANILA TRENCH / SITE MD97-2142	N OF PALAWAN, JUNE 1997	12.6888	12.6888	119.465	119.465	SAQ			s_D [13501]	NOT GIVEN [13501]									VOL	7.512	7.512			GL [13501]	77.3	0.1		13.58				0.56	1.23	0.14	0.03		2.91	4.16
[13501]	CONVERGENT MARGIN	LUZON ARC / MANILA TRENCH / SITE MD97-2142	N OF PALAWAN, JUNE 1997	12.6888	12.6888	119.465	119.465	SAQ			s_E [13501]	NOT GIVEN [13501]									VOL	9.64	9.64			GL [13501]	58.11	0.91		16.29				8.71	6.96	3.15	0.18		1.63	4.07
[13501]	CONVERGENT MARGIN	LUZON ARC / MANILA TRENCH / SITE MD97-2142	N OF PALAWAN, JUNE 1997	12.6888	12.6888	119.465	119.465	SAQ			s_F1 [13501]	NOT GIVEN [13501]									VOL	10.465	10.465			GL [13501]	69.24	0.6		15.2				4.37	2.49	0.7	0.13		3.15	4.12
[13501]	CONVERGENT MARGIN	LUZON ARC / MANILA TRENCH / SITE MD97-2142	N OF PALAWAN, JUNE 1997	12.6888	12.6888	119.465	119.465	SAQ			s_F2 [13501]	NOT GIVEN [13501]									VOL	10.465	10.465			GL [13501]	66.52	0.69		15.21				5.71	3.68	1.4	0.13		2.77	3.9
[13501]	CONVERGENT MARGIN	LUZON ARC / MANILA TRENCH / SITE MD97-2142	N OF PALAWAN, JUNE 1997	12.6888	12.6888	119.465	119.465	SAQ			s_G3 [13501]	NOT GIVEN [13501]									VOL	11.378	11.378			GL [13501]	69.85	0.6		14.83				4.52	2.71	0.87	0.14		2.84	3.64
[13501]	CONVERGENT MARGIN	LUZON ARC / MANILA TRENCH / SITE MD97-2142	N OF PALAWAN, JUNE 1997	12.6888	12.6888	119.465	119.465	SAQ			s_G4 [13501]	NOT GIVEN [13501]									VOL	11.378	11.378			GL [13501]	67.26	0.68		15.16				5.36	3.11	1.05	0.13		2.7	4.18
[13501]	CONVERGENT MARGIN	LUZON ARC / MANILA TRENCH / SITE MD97-2142	N OF PALAWAN, JUNE 1997	12.6888	12.6888	119.465	119.465	SAQ			s_H [13501]	NOT GIVEN [13501]									VOL	12.025	12.025			GL [13501]	61.54	1		15.32				8.16	5.3	2.24	0.16		2.5	3.78
[13501]	CONVERGENT MARGIN	LUZON ARC / MANILA TRENCH / SITE MD97-2142	N OF PALAWAN, JUNE 1997	12.6888	12.6888	119.465	119.465	SAQ			s_I [13501]	NOT GIVEN [13501]									VOL	13.266	13.266			GL [13501]	60.11	0.99		15.91				8.2	5.93	2.62	0.16		2.31	3.77
[13501]	CONVERGENT MARGIN	LUZON ARC / MANILA TRENCH / SITE MD97-2142	N OF PALAWAN, JUNE 1997	12.6888	12.6888	119.465	119.465	SAQ			s_J [13501]	NOT GIVEN [13501]									VOL	14.889	14.889			GL [13501]	60.49	1		15.75				8.39	5.91	2.54	0.18		2.2	3.55
[13501]	CONVERGENT MARGIN	LUZON ARC / MANILA TRENCH / SITE MD97-2142	N OF PALAWAN, JUNE 1997	12.6888	12.6888	119.465	119.465	SAQ			s_KA [13501]	NOT GIVEN [13501]									VOL	16.41	16.41			GL [13501]	60.59	1.01		15.83				8.3	5.61	2.44	0.15		2.38	3.7
[13501]	CONVERGENT MARGIN	LUZON ARC / MANILA TRENCH / SITE MD97-2142	N OF PALAWAN, JUNE 1997	12.6888	12.6888	119.465	119.465	SAQ			s_KB [13501]	NOT GIVEN [13501]									VOL	16.48	16.48			GL [13501]	58.62	0.78		18.1				6.55	5.46	2.58	0.2		3.63	4.07
[13501]	CONVERGENT MARGIN	LUZON ARC / MANILA TRENCH / SITE MD97-2142	N OF PALAWAN, JUNE 1997	12.6888	12.6888	119.465	119.465	SAQ			s_L [13501]	NOT GIVEN [13501]									VOL	17.242	17.242			GL [13501]	60.89	0.81		17.97				5.14	4.13	1.95	0.16		4.18	4.77
[13501]	CONVERGENT MARGIN	LUZON ARC / MANILA TRENCH / SITE MD97-2142	N OF PALAWAN, JUNE 1997	12.6888	12.6888	119.465	119.465	SAQ			s_M [13501]	NOT GIVEN [13501]									VOL	17.43	17.43			GL [13501]	60.9	0.93		16.3				7.67	5.61	2.4	0.17		2.1	3.91
[13501]	CONVERGENT MARGIN	LUZON ARC / MANILA TRENCH / SITE MD97-2142	N OF PALAWAN, JUNE 1997	12.6888	12.6888	119.465	119.465	SAQ			s_N [13501]	NOT GIVEN [13501]									VOL	18.624	18.624			GL [13501]	62.71	0.87		16.02				6.62	4.96	2.09	0.16		2.34	4.23
[13501]	CONVERGENT MARGIN	LUZON ARC / MANILA TRENCH / SITE MD97-2142	N OF PALAWAN, JUNE 1997	12.6888	12.6888	119.465	119.465	SAQ			s_O [13501]	NOT GIVEN [13501]									VOL	19.36	19.36			GL [13501]	66.08	0.8		15.35				5.68	3.47	1.23	0.15		2.75	4.5
[13501]	CONVERGENT MARGIN	LUZON ARC / MANILA TRENCH / SITE MD97-2142	N OF PALAWAN, JUNE 1997	12.6888	12.6888	119.465	119.465	SAQ			s_P [13501]	NOT GIVEN [13501]									VOL	21.45	21.45			GL [13501]	62.07	0.94		16.12				7.49	4.86	1.73	0.19		2.33	4.25
[13501]	CONVERGENT MARGIN	LUZON ARC / MANILA TRENCH / SITE MD97-2142	N OF PALAWAN, JUNE 1997	12.6888	12.6888	119.465	119.465	SAQ			s_Q [13501]	NOT GIVEN [13501]									VOL	22.33	22.33			GL [13501]	67.7	0.65		15.81				4.15	3.11	0.93	0.11		2.72	4.81
[13501]	CONVERGENT MARGIN	LUZON ARC / MANILA TRENCH / SITE MD97-2142	N OF PALAWAN, JUNE 1997	12.6888	12.6888	119.465	119.465	SAQ			s_R [13501]	NOT GIVEN [13501]									VOL	24.042	24.042			GL [13501]	58.78	1.13		16.37				8.7	6.38	2.87	0.17		1.97	3.64
[13501]	CONVERGENT MARGIN	LUZON ARC / MANILA TRENCH / SITE MD97-2142	N OF PALAWAN, JUNE 1997	12.6888	12.6888	119.465	119.465	SAQ			s_S [13501]	NOT GIVEN [13501]									VOL	34.72	34.72			GL [13501]	76.97	0.19		13.09				1.13	1.54	0.28	0.09		2.68	4.03
[13501]	CONVERGENT MARGIN	LUZON ARC / MANILA TRENCH / SITE MD97-2142	N OF PALAWAN, JUNE 1997	12.6888	12.6888	119.465	119.465	SAQ			s_T [13501]	NOT GIVEN [13501]									VOL	35.64	35.64			GL [13501]	75.08	0.18		14.34				1.12	1.57	0.35	0.07		3.32	3.98
[13501]	CONVERGENT MARGIN	LUZON ARC / MANILA TRENCH / SITE MD97-2142	N OF PALAWAN, JUNE 1997	12.6888	12.6888	119.465	119.465	SAQ			s_U [13501]	NOT GIVEN [13501]									VOL	35.91	35.91			GL [13501]	74.74	0.16		14.42				1.19	1.53	0.36	0.07		3.44	4.1
[13501]	CONVERGENT MARGIN	LUZON ARC / BENHAM RISE / SITE MD97-2143		12.6888	12.6888	119.465	119.465	SAQ			s_1 [13501]	NOT GIVEN [13501]									VOL	5.39	5.39			GL [13501]	61.28	1.02		15.38				7.75	5.89	2.39	0.24		2.34	3.75
[13501]	CONVERGENT MARGIN	LUZON ARC / BENHAM RISE / SITE MD97-2143		12.6888	12.6888	119.465	119.465	SAQ			s_2 [13501]	NOT GIVEN [13501]									VOL	7.5	7.5			GL [13501]	78.44	0.18		12.83				1.02	1.54	0.21	0.12		2.3	3.39
[13501]	CONVERGENT MARGIN	LUZON ARC / BENHAM RISE / SITE MD97-2143		12.6888	12.6888	119.465	119.465	SAQ			s_3 [13501]	NOT GIVEN [13501]									VOL	7.96	7.96			GL [13501]	78.5	0.17		12.79				1.01	1.57	0.24	0.19		2.17	3.4
[13501]	CONVERGENT MARGIN	LUZON ARC / BENHAM RISE / SITE MD97-2143		12.6888	12.6888	119.465	119.465	SAQ			s_4 [13501]	NOT GIVEN [13501]									VOL	8.465	8.465			GL [13501]	62.58	0.86		16.24				7.14	5.16	2.08	0.18		2.31	4.02
[13501]	CONVERGENT MARGIN	LUZON ARC / BENHAM RISE / SITE MD97-2143		12.6888	12.6888	119.465	119.465	SAQ			s_5 [13501]	NOT GIVEN [13501]									VOL	22.08	22.08			GL [13501]	67.24	0.66		15.92				4.15	2.24	0.71	0.15		4.49	4.43
[13501]	CONVERGENT MARGIN	LUZON ARC / BENHAM RISE / SITE MD97-2143		12.6888	12.6888	119.465	119.465	SAQ			s_6 [13501]	NOT GIVEN [13501]									VOL	23.77	23.77			GL [13501]	79.09	0.13		12.86				0.92	1.56	0.28	0.06		2.29	2.8
[13501]	CONVERGENT MARGIN	LUZON ARC / BENHAM RISE / SITE MD97-2143		12.6888	12.6888	119.465	119.465	SAQ			s_7 [13501]	NOT GIVEN [13501]									VOL	24.02	24.02			GL [13501]	60.5	1.02		16.63				7.26	5	2.14	0.17		3.24	4.16
[13501]	CONVERGENT MARGIN	LUZON ARC / BENHAM RISE / SITE MD97-2143		12.6888	12.6888	119.465	119.465	SAQ			s_8 [13501]	NOT GIVEN [13501]									VOL	26.64	26.64			GL [13501]	66.21	0.6		17.15				3.68	2.21	0.67	0.16		4.7	4.63
[13501]	CONVERGENT MARGIN	LUZON ARC / BENHAM RISE / SITE MD97-2143		12.6888	12.6888	119.465	119.465	SAQ			s_9 [13501]	NOT GIVEN [13501]									VOL	27.64	27.64			GL [13501]	61.69	1.01		17.47				5.87	4.56	1.75	0.14		3.25	4.28
[13501]	CONVERGENT MARGIN	LUZON ARC / BENHAM RISE / SITE MD97-2143		12.6888	12.6888	119.465	119.465	SAQ			s_10 [13501]	NOT GIVEN [13501]									VOL	29.84	29.84			GL [13501]	59.81	1.06		17.41				6.64	5.24	2.35	0.16		3.15	4.17
[13507]	CONVERGENT MARGIN	LUZON ARC / LUZON ARC / LUZON / PINATUBO	INARARO TUFF MODERN PINATUBO	15.13	15.13	120.35	120.35	SAE			s_II [13507]	NOT GIVEN [13507]									VOL					GL [13507]	77.93	0.09		13.3				0.38	1.24	0.17	0.04		2.84	4.01
[13507]	CONVERGENT MARGIN	LUZON ARC / LUZON ARC / LUZON / PINATUBO	INARARO TUFF MODERN PINATUBO	15.13	15.13	120.35	120.35	SAE			s_I (P-I-16) [13507]	NOT GIVEN [13507]									VOL					GL [13507]	77.79	0.11		12.81				0.36	1.05	0.14	0.04		4.69	3.06
[13506]	CONVERGENT MARGIN	LUZON ARC / LUZON ARC / LUZON / MAPINGGON	MACOLOD CORRIDOR	14.13	14.13	121.2	121.2	SAE			s_MD 170 [13506]	DACITE [13506]									VOL					WR [13506]	67.66	0.61		15.99				4	3.33	1.29	0.11		3	4.5	0.16
[13506]	CONVERGENT MARGIN	LUZON ARC / LUZON ARC / LUZON / MAQUILING (MAKILING)	MACOLOD CORRIDOR	14.13	14.13	121.2	121.2	SAE			s_DO 60 [13506]	ANDESITE [13506]									VOL					WR [13506]	60.38	0.67		16.28				5.36	5.75	2.64	0.12		2.47	3.66	0.2
[13506]	CONVERGENT MARGIN	LUZON ARC / LUZON ARC / LUZON / NAGCARLAN (NAGCARLANG)	MACOLOD CORRIDOR	14.15	14.15	121.35	121.35	SAE			s_DO 59 [13506]	BASALT [13506]									VOL					WR [13506]	50.6	0.88		18.09				9.1	11.12	6.48	0.17		0.84	2.43	0.18
[14126]	CONVERGENT MARGIN	LUZON ARC / LUZON ARC / NORTH BORNEO (SABAH)	TAWAU, SEMPORNA PENINSULA	4.45	4.45	118.6	118.6	SAE			s_SBK3 [14126]	ANDESITE, BASALTIC [14126]				NEOGENE [14126]					VOL					WR [14126]	55.08	1.55		16.01				7.87	7.71	5.42	0.14		1.58	3.4	0.28
[14126]	CONVERGENT MARGIN	LUZON ARC / LUZON ARC / NORTH BORNEO (SABAH)	TAWAU, SEMPORNA PENINSULA	4.45	4.45	118.6	118.6	SAE			s_SBK5 [14126]	ANDESITE, BASALTIC [14126]				NEOGENE [14126]					VOL					WR [14126]	54.84	1.51		15.48				8.76	7.56	5.02	0.23		1.55	3.35	0.28
[14126]	CONVERGENT MARGIN	LUZON ARC / LUZON ARC / NORTH BORNEO (SABAH)	TAWAU, SEMPORNA PENINSULA	4.45	4.45	118.6	118.6	SAE			s_SBK6 [14126]	ANDESITE, BASALTIC [14126]				NEOGENE [14126]					VOL					WR [14126]	54.02	1.86		14.96				9.56	7.57	5.76	0.15		1.16	3.18	0.26
[14126]	CONVERGENT MARGIN	LUZON ARC / LUZON ARC / NORTH BORNEO (SABAH)	TAWAU, SEMPORNA PENINSULA	4.45	4.45	118.6	118.6	SAE			s_SBK7 [14126]	ANDESITE, BASALTIC [14126]				NEOGENE [14126]					VOL					WR [14126]	54.72	1.82		15.44				9.47	7.44	5.01	0.14		1.1	3.28	0.23
[14126]	CONVERGENT MARGIN	LUZON ARC / LUZON ARC / NORTH BORNEO (SABAH)	TAWAU, SEMPORNA PENINSULA	4.45	4.45	118.6	118.6	SAE			s_SBK13 [14126]	BASALT [14126]				NEOGENE [14126]					VOL					WR [14126]	49.44	2.07		15.81				10.21	8.95	7.66	0.17		1.2	2.97	0.35
[14126]	CONVERGENT MARGIN	LUZON ARC / LUZON ARC / NORTH BORNEO (SABAH)	TAWAU, SEMPORNA PENINSULA	4.45	4.45	118.6	118.6	SAE			s_SBK64 [14126]	ANDESITE, BASALTIC [14126]				NEOGENE [14126]					VOL					WR [14126]	56.56	1.73		15.6				8.61	6.99	5.03	0.14		0.82	3.12	0.2
[14126]	CONVERGENT MARGIN	LUZON ARC / LUZON ARC / NORTH BORNEO (SABAH)	TAWAU, SEMPORNA PENINSULA	4.45	4.45	118.6	118.6	SAE			s_SBK65 [14126]	ANDESITE, BASALTIC [14126]				NEOGENE [14126]					VOL					WR [14126]	55.84	1.99		14.92				9.44	6.89	5.3	0.14		0.76	3.29	0.19
[14126]	CONVERGENT MARGIN	LUZON ARC / LUZON ARC / NORTH BORNEO (SABAH)	TAWAU, SEMPORNA PENINSULA	4.45	4.45	118.6	118.6	SAE			s_SBK66 [14126]	ANDESITE, BASALTIC [14126]				NEOGENE [14126]					VOL					WR [14126]	55.14	2.46		15.55				8.81	7.51	4.36	0.14		1.41	3.56	0.31
[14126]	CONVERGENT MARGIN	LUZON ARC / LUZON ARC / NORTH BORNEO (SABAH)	TAWAU, SEMPORNA PENINSULA	4.45	4.45	118.6	118.6	SAE			s_SBK67 [14126]	ANDESITE, BASALTIC [14126]				NEOGENE [14126]					VOL					WR [14126]	55.03	1.83		15.25				9.5	7.28	5.28	0.17		0.98	3.24	0.25
[14126]	CONVERGENT MARGIN	LUZON ARC / LUZON ARC / NORTH BORNEO (SABAH)	TAWAU, SEMPORNA PENINSULA	4.45	4.45	118.6	118.6	SAE			s_SBK68 [14126]	ANDESITE, BASALTIC [14126]				NEOGENE [14126]					VOL					WR [14126]	55.37	1.67		15.42				8.94	7.09	5.27	0.14		1.24	3.44	0.24
[14126]	CONVERGENT MARGIN	LUZON ARC / LUZON ARC / NORTH BORNEO (SABAH)	TAWAU, SEMPORNA PENINSULA	4.45	4.45	118.6	118.6	SAE			s_SBK69 [14126]	ANDESITE, BASALTIC [14126]				NEOGENE [14126]					VOL					WR [14126]	53.76	1.9		15.31				9.23	7.95	5.94	0.15		1.16	3.23	0.25
[14126]	CONVERGENT MARGIN	LUZON ARC / LUZON ARC / NORTH BORNEO (SABAH)	TAWAU, SEMPORNA PENINSULA	4.45	4.45	118.6	118.6	SAE			s_SBK70 [14126]	ANDESITE, BASALTIC [14126]				NEOGENE [14126]					VOL					WR [14126]	53.79	1.9		15.27				9.18	7.93	5.89	0.14		1.2	3.21	0.24
[14126]	CONVERGENT MARGIN	LUZON ARC / LUZON ARC / NORTH BORNEO (SABAH)	TAWAU, SEMPORNA PENINSULA	4.45	4.45	118.6	118.6	SAE			s_SBK71 [14126]	ANDESITE, BASALTIC [14126]				NEOGENE [14126]					VOL					WR [14126]	55.1	1.86		14.96				9.52	7.26	5.93	0.14		0.91	3.09	0.22
[14126]	CONVERGENT MARGIN	LUZON ARC / LUZON ARC / NORTH BORNEO (SABAH)	TAWAU, SEMPORNA PENINSULA	4.45	4.45	118.6	118.6	SAE			s_SBK72 [14126]	ANDESITE, BASALTIC [14126]				NEOGENE [14126]					VOL					WR [14126]	54.4	1.58		15.78				8.57	7.37	5.83	0.15		1.5	3.3	0.29
[14126]	CONVERGENT MARGIN	LUZON ARC / LUZON ARC / NORTH BORNEO (SABAH)	TAWAU, SEMPORNA PENINSULA	4.45	4.45	118.6	118.6	SAE			s_SBK90 [14126]	ANDESITE, BASALTIC [14126]				NEOGENE [14126]					VOL					WR [14126]	55.09	2.01		15.73				10.16	6.88	4.43	0.13		0.4	3.47	0.22
[14126]	CONVERGENT MARGIN	LUZON ARC / LUZON ARC / NORTH BORNEO (SABAH)	TAWAU, SEMPORNA PENINSULA	4.45	4.45	118.6	118.6	SAE			s_SBK91 [14126]	ANDESITE, BASALTIC [14126]				NEOGENE [14126]					VOL					WR [14126]	55.35	1.99		15.46				9.95	7.1	4.4	0.15		0.49	3.53	0.23
[14126]	CONVERGENT MARGIN	LUZON ARC / LUZON ARC / NORTH BORNEO (SABAH)	TAWAU, SEMPORNA PENINSULA	4.45	4.45	118.6	118.6	SAE			s_SBK92 [14126]	ANDESITE, BASALTIC [14126]				NEOGENE [14126]					VOL					WR [14126]	55.63	2.09		15.25				10.1	7.11	4.43	0.15		0.55	3.57	0.23
[14126]	CONVERGENT MARGIN	LUZON ARC / LUZON ARC / NORTH BORNEO (SABAH)	TAWAU, SEMPORNA PENINSULA	4.45	4.45	118.6	118.6	SAE			s_SBK93 [14126]	ANDESITE, BASALTIC [14126]				NEOGENE [14126]					VOL					WR [14126]	54.18	1.55		15.56				8.82	7.7	5.9	0.14		1.32	3.05	0.26
[14126]	CONVERGENT MARGIN	LUZON ARC / LUZON ARC / NORTH BORNEO (SABAH)	TAWAU, SEMPORNA PENINSULA	4.45	4.45	118.6	118.6	SAE			s_SBK94 [14126]	ANDESITE, BASALTIC [14126]				NEOGENE [14126]					VOL					WR [14126]	53.53	1.61		15.96				8.85	8.03	5.97	0.14		1.56	3.23	0.31
[14126]	CONVERGENT MARGIN	LUZON ARC / LUZON ARC / NORTH BORNEO (SABAH)	MOSTYN, SEMPORNA PENINSULA	4.45	4.45	118.6	118.6	SAE			s_SBK30 [14126]	ANDESITE, BASALTIC [14126]				NEOGENE [14126]					VOL					WR [14126]	53.9	2.08		14.51				10.94	7.35	5.57	0.16		0.48	3.34	0.17
[14126]	CONVERGENT MARGIN	LUZON ARC / LUZON ARC / NORTH BORNEO (SABAH)	MOSTYN, SEMPORNA PENINSULA	4.45	4.45	118.6	118.6	SAE			s_SBK31 [14126]	BASALT [14126]				NEOGENE [14126]					VOL					WR [14126]	52.48	2.07		14.63				10.67	7.78	6.65	0.15		0.81	3.29	0.24
[14126]	CONVERGENT MARGIN	LUZON ARC / LUZON ARC / NORTH BORNEO (SABAH)	MOSTYN, SEMPORNA PENINSULA	4.45	4.45	118.6	118.6	SAE			s_SBK60 [14126]	BASALT [14126]				NEOGENE [14126]					VOL					WR [14126]	51.81	2.05		15.05				10.45	7.9	6.67	0.16		0.8	3.33	0.27
[14126]	CONVERGENT MARGIN	LUZON ARC / LUZON ARC / NORTH BORNEO (SABAH)	MOSTYN, SEMPORNA PENINSULA	4.45	4.45	118.6	118.6	SAE			s_SBK61 [14126]	BASALT [14126]				NEOGENE [14126]					VOL					WR [14126]	50.99	2.09		15.49				10.87	7.93	6.79	0.17		0.59	3.29	0.25
[14126]	CONVERGENT MARGIN	LUZON ARC / LUZON ARC / NORTH BORNEO (SABAH)	MOSTYN, SEMPORNA PENINSULA	4.45	4.45	118.6	118.6	SAE			s_SBK62 [14126]	ANDESITE, BASALTIC [14126]				NEOGENE [14126]					VOL					WR [14126]	54.13	2.06		14.52				11	7.34	5.55	0.14		0.37	3.17	0.16
[14126]	CONVERGENT MARGIN	LUZON ARC / LUZON ARC / NORTH BORNEO (SABAH)	MOSTYN, SEMPORNA PENINSULA	4.45	4.45	118.6	118.6	SAE			s_SBK63 [14126]	ANDESITE, BASALTIC [14126]				NEOGENE [14126]					VOL					WR [14126]	54.23	2.1		14.64				11.02	7.41	5.57	0.16		0.36	3.28	0.17
[14126]	CONVERGENT MARGIN	LUZON ARC / LUZON ARC / NORTH BORNEO (SABAH)	MOSTYN, SEMPORNA PENINSULA	4.45	4.45	118.6	118.6	SAE			s_SA9802 [14126]	ANDESITE, BASALTIC [14126]				NEOGENE [14126]					VOL					WR [14126]	54.47	2.08		14.8				10.79	7.31	5.66	0.16		0.38	3.28	0.16
[14212]	CONVERGENT MARGIN	LUZON ARC / LUZON ARC / NORTH BORNEO (SABAH)	SEMPORNA PENINSULA	4.45	4.45	118.6	118.6	SAE			s_S 138-1 [14212]	NOT GIVEN [14212]									VOL					WR [14212]													1.66
[14212]	CONVERGENT MARGIN	LUZON ARC / LUZON ARC / NORTH BORNEO (SABAH)	SEMPORNA PENINSULA	4.45	4.45	118.6	118.6	SAE			s_S 285-2 [14212]	NOT GIVEN [14212]									VOL					WR [14212]													1.76
[14212]	CONVERGENT MARGIN	LUZON ARC / LUZON ARC / NORTH BORNEO (SABAH)	SEMPORNA PENINSULA	4.45	4.45	118.6	118.6	SAE			s_S 87-90 [14212]	NOT GIVEN [14212]									VOL					WR [14212]													2.53
[14212]	CONVERGENT MARGIN	LUZON ARC / LUZON ARC / NORTH BORNEO (SABAH)	SEMPORNA PENINSULA	4.45	4.45	118.6	118.6	SAE			s_S 87-91 [14212]	NOT GIVEN [14212]									VOL					WR [14212]													2.31
[14212]	CONVERGENT MARGIN	LUZON ARC / LUZON ARC / NORTH BORNEO (SABAH)	CHAOTIC COMPLEX	4.5	5.2	118.6	119.3	SAE			s_S 28-2 [14212]	NOT GIVEN [14212]									VOL					WR [14212]													0.16
[14212]	CONVERGENT MARGIN	LUZON ARC / LUZON ARC / NORTH BORNEO (SABAH)	CHAOTIC COMPLEX	4.5	5.2	118.6	119.3	SAE			s_S 87-40 [14212]	NOT GIVEN [14212]									VOL					WR [14212]													0.33
[10424]	CONVERGENT MARGIN	LUZON ARC / LUZON ARC / LUZON	MACOLOD CORRIDOR, ALLIGATOR LAKE	13.5	15	120	122	SAE			s_SP102 [10424]	BASALT [10424]									VOL					WR [10424]	49.44	0.84		14.87				8	10.17	10.88	0.16		0.87	2.58	0.22
[10424]	CONVERGENT MARGIN	LUZON ARC / LUZON ARC / LUZON	MACOLOD CORRIDOR, ALLIGATOR LAKE	13.5	15	120	122	SAE			s_SP102 [10424]	BASALT [10424]									VOL					WR [10424]	49.47	0.83		14.95				8.16	10.49	12.17	0.16		0.83	2.48	0.2
[10424]	CONVERGENT MARGIN	LUZON ARC / LUZON ARC / LUZON	MACOLOD CORRIDOR, ALLIGATOR LAKE	13.5	15	120	122	SAE			s_MC354 [10424]	BASALT [10424]									VOL					WR [10424]	50.24	0.85		15.18				8.07	10.37	11.21	0.15		0.8	2.48	0.21
[10424]	CONVERGENT MARGIN	LUZON ARC / LUZON ARC / LUZON	MACOLOD CORRIDOR, MAYABOBO	13.5	15	120	122	SAE			s_MC412 [10424]	BASALT [10424]									VOL					WR [10424]	47.73	0.97		15.84				8.54	8.91	11	0.17		0.69	2.27	0.29
[10424]	CONVERGENT MARGIN	LUZON ARC / LUZON ARC / LUZON	MACOLOD CORRIDOR, MAYABOBO	13.5	15	120	122	SAE			s_MC412 [10424]	BASALT [10424]									VOL					WR [10424]	47.6	1		16.53				8.69	9.36	11.39	0.17		0.7	2.41	0.29
[10424]	CONVERGENT MARGIN	LUZON ARC / LUZON ARC / LUZON	MACOLOD CORRIDOR, ANILAO HILL	13.5	15	120	122	SAE			s_MC322 [10424]	BASALT [10424]									VOL					WR [10424]	51.34	0.85		16.55				7.6	9.3	8.79	0.15		0.93	3.02	0.23
[10424]	CONVERGENT MARGIN	LUZON ARC / LUZON ARC / LUZON	MACOLOD CORRIDOR, ANILAO HILL	13.5	15	120	122	SAE			s_MC322 [10424]	BASALT [10424]									VOL					WR [10424]	51.3	0.88		16.36				7.54	9.36	8.03	0.15		0.97	2.47	0.21
[10424]	CONVERGENT MARGIN	LUZON ARC / LUZON ARC / LUZON	MACOLOD CORRIDOR, ANILAO HILL	13.5	15	120	122	SAE			s_MC329 [10424]	BASALT [10424]									VOL					WR [10424]	51.3	0.95		15.69				7.94	9.53	8	0.17		0.98	2.95	0.21
[10424]	CONVERGENT MARGIN	LUZON ARC / LUZON ARC / LUZON	MACOLOD CORRIDOR, ROSARIO HILL	13.5	15	120	122	SAE			s_MC325 [10424]	BASALT [10424]									VOL					WR [10424]	51.65	0.93		16.69				8.23	8.98	8.07	0.16		0.79	3.07	0.19
[10424]	CONVERGENT MARGIN	LUZON ARC / LUZON ARC / LUZON	MACOLOD CORRIDOR, ROSARIO HILL	13.5	15	120	122	SAE			s_MC325 [10424]	BASALT [10424]									VOL					WR [10424]	51.04	0.94		16.4				8.09	8.98	7.54	0.15		0.81	2.93	0.19
[10424]	CONVERGENT MARGIN	LUZON ARC / LUZON ARC / LUZON	MACOLOD CORRIDOR, IMOC HILL	13.5	15	120	122	SAE			s_SP46 [10424]	BASALT [10424]									VOL					WR [10424]	51.61	0.99		15.91				8.57	9.93	8.59	0.16		0.8	2.66	0.21
[10424]	CONVERGENT MARGIN	LUZON ARC / LUZON ARC / LUZON	MACOLOD CORRIDOR, SAMIRE	13.5	15	120	122	SAE			s_SP222 [10424]	BASALT [10424]									VOL					WR [10424]	49.14	1.12		16.94				8.71	11.19	7.85	0.16		0.9	2.82	0.31
[10424]	CONVERGENT MARGIN	LUZON ARC / LUZON ARC / LUZON	MACOLOD CORRIDOR, MALASANYA	13.5	15	120	122	SAE			s_SP141 [10424]	BASALT [10424]									VOL					WR [10424]	50.97	0.91		17.07				8.62	10.41	7.7	0.17		0.75	2.35	0.11
[10424]	CONVERGENT MARGIN	LUZON ARC / LUZON ARC / LUZON	MACOLOD CORRIDOR, DAGATAN	13.5	15	120	122	SAE			s_SP53 [10424]	BASALT [10424]									VOL					WR [10424]	49.95	1		17.31				8.39	10.16	7.23	0.17		1.23	3.14	0.34
[10424]	CONVERGENT MARGIN	LUZON ARC / LUZON ARC / LUZON	MACOLOD CORRIDOR, IMOC HILL	13.5	15	120	122	SAE			s_SP42 [10424]	ANDESITE, BASALTIC [10424]									VOL					WR [10424]	52.67	1.07		17.06				8.41	10.28	6.81	0.16		0.97	3.16	0.24
[10424]	CONVERGENT MARGIN	LUZON ARC / LUZON ARC / LUZON	MACOLOD CORRIDOR, IMOC HILL	13.5	15	120	122	SAE			s_SP40 [10424]	ANDESITE, BASALTIC [10424]									VOL					WR [10424]	52.55	1.03		16.86				8.24	9.94	6.66	0.16		0.9	2.78	0.23
[10424]	CONVERGENT MARGIN	LUZON ARC / LUZON ARC / LUZON	MACOLOD CORRIDOR, IMOC HILL	13.5	15	120	122	SAE			s_SP41 [10424]	ANDESITE, BASALTIC [10424]									VOL					WR [10424]	52.66	1.05		16.97				8.37	9.95	6.68	0.16		0.9	3.03	0.24
[10424]	CONVERGENT MARGIN	LUZON ARC / LUZON ARC / LUZON	MACOLOD CORRIDOR, IMOC HILL	13.5	15	120	122	SAE			s_SP44 [10424]	BASALT [10424]									VOL					WR [10424]	51.92	1.07		17.08				8.5	10.31	6.68	0.16		0.98	3.23	0.23
[10424]	CONVERGENT MARGIN	LUZON ARC / LUZON ARC / LUZON	MACOLOD CORRIDOR, MAPULA	13.5	15	120	122	SAE			s_SP66 [10424]	ANDESITE, BASALTIC [10424]									VOL					WR [10424]	52.07	1		17.44				8	10.1	6.62	0.16		1.01	2.92	0.29
[10424]	CONVERGENT MARGIN	LUZON ARC / LUZON ARC / LUZON	MACOLOD CORRIDOR, CAMOTES	13.5	15	120	122	SAE			s_SP126 [10424]	BASALT [10424]									VOL					WR [10424]	51.12	0.95		17.35				8.95	9.56	6.17	0.17		0.83	2.78	0.1
[10424]	CONVERGENT MARGIN	LUZON ARC / LUZON ARC / LUZON	MACOLOD CORRIDOR, NAGCARLANG	13.5	15	120	122	SAE			s_SP58 [10424]	BASALT [10424]									VOL					WR [10424]	51.85	0.84		15.27				9.44	9.78	9.86	0.16		0.55	2.44	0.17
[10424]	CONVERGENT MARGIN	LUZON ARC / LUZON ARC / LUZON	MACOLOD CORRIDOR, NAGCARLANG	13.5	15	120	122	SAE			s_SP59 [10424]	BASALT [10424]									VOL					WR [10424]	50.6	0.88		18.09				9.1	11.12	6.48	0.17		0.84	2.43	0.18
[10424]	CONVERGENT MARGIN	LUZON ARC / LUZON ARC / LUZON	MACOLOD CORRIDOR, LAGULA	13.5	15	120	122	SAE			s_SP38 [10424]	BASALT [10424]									VOL					WR [10424]	49.03	0.93		17.53				9.24	11.04	5.91	0.18		1.15	2.74	0.26
[10424]	CONVERGENT MARGIN	LUZON ARC / LUZON ARC / LUZON	MACOLOD CORRIDOR, ATIMBIA	13.5	15	120	122	SAE			s_SP57 [10424]	BASALT [10424]									VOL					WR [10424]	50.57	0.96		17.98				9.75	10.84	5.48	0.21		1.04	2.57	0.23
[10424]	CONVERGENT MARGIN	LUZON ARC / LUZON ARC / LUZON	MACOLOD CORRIDOR, ATIMBIA	13.5	15	120	122	SAE			s_SP236 [10424]	BASALT [10424]									VOL					WR [10424]	49.39	1.1		19.39				10.66	10.8	4.69	0.18		0.73	2.6	0.21
[10424]	CONVERGENT MARGIN	LUZON ARC / LUZON ARC / LUZON / PALAY PALAY	MOUNT PALAY-PALAY	14.22	14.22	120.65	120.65	SAE			s_SP338 [10424]	ANDESITE, BASALTIC [10424]									VOL					WR [10424]	56.93	0.69		17.56				7.12	7.67	3.59	0.15		1.3	3.4	0.13
[10424]	CONVERGENT MARGIN	LUZON ARC / LUZON ARC / LUZON / PANAY	MACOLOD CORRIDOR, MOUNT PANAY	13.5	15	120	122	SAE			s_SP375 [10424]	ANDESITE, BASALTIC [10424]									VOL					WR [10424]	56.87	0.69		18.22				5.74	7.93	3.18	0.13		1.7	2.93	0.18
[10424]	CONVERGENT MARGIN	LUZON ARC / LUZON ARC / LUZON / MOUNT SUNGAY	MOUNT SUNGAY, TAAL CALDERA AREA, MACOLOD CORRIDOR	14.1419	14.1419	121.023	121.023	SAE			s_MC314 [10424]	BASALT [10424]									VOL					WR [10424]	48.83	0.62		18.5				9.18	11.88	6.71	0.17		0.53	2.15	0.11
[10424]	CONVERGENT MARGIN	LUZON ARC / LUZON ARC / LUZON / MOUNT SUNGAY	MOUNT SUNGAY, TAAL CALDERA AREA, MACOLOD CORRIDOR	14.1419	14.1419	121.023	121.023	SAE			s_MC314 [10424]	BASALT [10424]									VOL					WR [10424]	49.33	0.64		18.18				9.14	12.04	6.67	0.17		0.55	2.07	0.1
[10424]	CONVERGENT MARGIN	LUZON ARC / LUZON ARC / LUZON / MOUNT MACOLOD	MOUNT MACOLOD, TAAL CALDERA AREA, MACOLOD CORRIDOR	13.9134	13.9134	121.053	121.053	SAE			s_MC333 [10424]	BASALT [10424]									VOL					WR [10424]	50.91	0.82		18.21				8.14	11.86	7.04	0.16		0.58	2.6	0.15
[10424]	CONVERGENT MARGIN	LUZON ARC / LUZON ARC / LUZON / MOUNT MACOLOD	MOUNT MACOLOD, TAAL CALDERA AREA, MACOLOD CORRIDOR	13.9134	13.9134	121.053	121.053	SAE			s_MC333 [10424]	BASALT [10424]									VOL					WR [10424]	50.74	0.84		17.71				7.89	11.6	6.7	0.14		0.58	2.89	0.13
[10424]	CONVERGENT MARGIN	LUZON ARC / LUZON ARC / LUZON / MOUNT MAKILING	MOUNT MAKILING, MONOGENETIC VOLCANO AREA, MACOLOD CORRIDOR	14.13	14.13	121.2	121.2	SAE			s_SP60 [10424]	ANDESITE [10424]									VOL					WR [10424]	60.38	0.67		16.28				5.36	5.75	2.64	0.12		2.47	3.66	0.12
[10424]	CONVERGENT MARGIN	LUZON ARC / LUZON ARC / LUZON / MALEPUNYO	MACOLOD CORRIDOR, MOUNT MALEPUNYO	13.5	15	120	122	SAE			s_MC331 [10424]	ANDESITE [10424]									VOL					WR [10424]	57.82	0.75		17.53				6.7	7.16	3.25	0.15		1.83	3.68	0.2
[10424]	CONVERGENT MARGIN	LUZON ARC / LUZON ARC / LUZON / MALEPUNYO	MACOLOD CORRIDOR, MOUNT MALEPUNYO	13.5	15	120	122	SAE			s_MC331 [10424]	ANDESITE [10424]									VOL					WR [10424]	56.93	0.76		17.35				6.6	7.21	3.15	0.15		1.81	3.43	0.17
[10424]	CONVERGENT MARGIN	LUZON ARC / LUZON ARC / LUZON / BANAHAW	MACOLOD CORRIDOR, MOUNT BANAHAW	13.5	15	120	122	SAE			s_SP80 [10424]	ANDESITE, BASALTIC [10424]									VOL					WR [10424]	56.69	0.81		18.47				6.47	7.97	3.77	0.14		2	3.39	0.3
[13325]	CONVERGENT MARGIN	LUZON ARC / LUZON ARC / LANSHU / LANSHU		22.1	22.1	121.6	121.6	SAE			s_LY751 [13325]	ANDESITE, HORNBLENDE [13325]									VOL					WR [13325]	59.5												0.51
[13325]	CONVERGENT MARGIN	LUZON ARC / LUZON ARC / LANSHU / LANSHU		22.1	22.1	121.6	121.6	SAE			s_LY761 [13325]	ANDESITE, HORNBLENDE [13325]									VOL					WR [13325]	56.2												0.84
[13325]	CONVERGENT MARGIN	LUZON ARC / LUZON ARC / HSIAOLANHSU / HSIAOLANHSU		22.09	22.09	121.6	121.6	SAE			s_SLY761 [13325]	ANDESITE, BIOTITE-HORNBLENDE [13325]									VOL					WR [13325]	58.2												1.77
[15122]	CONVERGENT MARGIN	LUZON ARC / LUZON ARC / LANSHU		22.1	22.1	121.5	121.5	SAE			s_TW 26 [15122]	BASALT [15122]									VOL					WR [15122]	48												0.06
[15122]	CONVERGENT MARGIN	LUZON ARC / LUZON ARC / LANSHU		22.1	22.1	121.5	121.5	SAE			s_TW 29 [15122]	ANDESITE, BASALTIC [15122]									VOL					WR [15122]	55.2												0.67
[15122]	CONVERGENT MARGIN	LUZON ARC / LUZON ARC / LANSHU		22.1	22.1	121.5	121.5	SAE			s_TW 25 [15122]	ANDESITE, BASALTIC [15122]									VOL					WR [15122]	53.7												0.81
[15122]	CONVERGENT MARGIN	LUZON ARC / LUZON ARC / LUTAO / LUTAO		22.6	22.6	121.5	121.5	SAE			s_TW 36 [15122]	NOT GIVEN [15122]									VOL					WR [15122]													1.9
[15122]	CONVERGENT MARGIN	LUZON ARC / LUZON ARC / LUTAO / LUTAO		22.6	22.6	121.5	121.5	SAE			s_LD 8 [15122]	NOT GIVEN [15122]									VOL					WR [15122]													1.67
[15122]	CONVERGENT MARGIN	LUZON ARC / LUZON ARC / LUTAO / LUTAO		22.6	22.6	121.5	121.5	SAE			s_LD 5 [15122]	NOT GIVEN [15122]									VOL					WR [15122]													1.58
[15122]	CONVERGENT MARGIN	LUZON ARC / LUZON ARC / LUTAO / LUTAO		22.6	22.6	121.5	121.5	SAE			s_TW 42 [15122]	NOT GIVEN [15122]									VOL					WR [15122]													1.35
[15122]	CONVERGENT MARGIN	LUZON ARC / LUZON ARC / LUTAO / LUTAO		22.6	22.6	121.5	121.5	SAE			s_TW 41 [15122]	NOT GIVEN [15122]									VOL					WR [15122]													1.48
[15122]	CONVERGENT MARGIN	LUZON ARC / LUZON ARC / LUTAO / LUTAO		22.6	22.6	121.5	121.5	SAE			s_TW 40 [15122]	NOT GIVEN [15122]									VOL					WR [15122]													1.99
[15122]	CONVERGENT MARGIN	LUZON ARC / LUZON ARC / LANSHU		22.1	22.1	121.5	121.5	SAE			s_TW 23A [15122]	NOT GIVEN [15122]									VOL					WR [15122]													0.57
[15122]	CONVERGENT MARGIN	LUZON ARC / LUZON ARC / LANSHU		22.1	22.1	121.5	121.5	SAE			s_LS 15 [15122]	NOT GIVEN [15122]									VOL					WR [15122]													1.02
[15122]	CONVERGENT MARGIN	LUZON ARC / LUZON ARC / LANSHU		22.1	22.1	121.5	121.5	SAE			s_TW 31 [15122]	NOT GIVEN [15122]									VOL					WR [15122]													1.02
[15122]	CONVERGENT MARGIN	LUZON ARC / LUZON ARC / LANSHU		22.1	22.1	121.5	121.5	SAE			s_TW 24 [15122]	NOT GIVEN [15122]									VOL					WR [15122]													1.27
[15122]	CONVERGENT MARGIN	LUZON ARC / LUZON ARC / LANSHU		22.1	22.1	121.5	121.5	SAE			s_TW 30 [15122]	NOT GIVEN [15122]									VOL					WR [15122]													0.95
[15122]	CONVERGENT MARGIN	LUZON ARC / LUZON ARC / LANSHU		22.1	22.1	121.5	121.5	SAE			s_TW 33 [15122]	NOT GIVEN [15122]									VOL					WR [15122]													1.01
[15122]	CONVERGENT MARGIN	LUZON ARC / LUZON ARC / LANSHU		22.1	22.1	121.5	121.5	SAE			s_TW 23B [15122]	NOT GIVEN [15122]									VOL					WR [15122]													1.21
[15122]	CONVERGENT MARGIN	LUZON ARC / LUZON ARC / LANSHU		22.1	22.1	121.5	121.5	SAE			s_LS 2 [15122]	NOT GIVEN [15122]									VOL					WR [15122]													0.99
[15122]	CONVERGENT MARGIN	LUZON ARC / LUZON ARC / LANSHU		22.1	22.1	121.5	121.5	SAE			s_TW 32 [15122]	NOT GIVEN [15122]									VOL					WR [15122]													0.58
[15122]	CONVERGENT MARGIN	LUZON ARC / LUZON ARC / LANSHU		22.1	22.1	121.5	121.5	SAE			s_LS 10 [15122]	NOT GIVEN [15122]									VOL					WR [15122]													0.85
[10554]	CONVERGENT MARGIN	LUZON ARC / LUZON ARC / BORNEO	EAST KALIMANTAN, KELIAN REGION, NAKAN, DRILL HOLE NWD13	-0.45	-5	115.5	115.5	SAE			s_123187-1 [10554]	ANDESITE, PYROXENE [10554]									VOL	29	29			WR [10554]	55.21	0.47		14.12				6.13	8.28	7.41	0.11		0.69	2.49	0.08
[10554]	CONVERGENT MARGIN	LUZON ARC / LUZON ARC / BORNEO	EAST KALIMANTAN, KELIAN REGION, NAKAN, DRILL HOLE NWD13	-0.45	-5	115.5	115.5	SAE			s_123187-2 [10554]	ANDESITE, PYROXENE [10554]									VOL	29	29			WR [10554]	54.83	0.47		14.01				6.06	8.26	7.4	0.11		0.69	2.52	0.08
[10554]	CONVERGENT MARGIN	LUZON ARC / LUZON ARC / BORNEO	EAST KALIMANTAN, KELIAN REGION, NAKAN, DRILL HOLE NWD13	-0.45	-5	115.5	115.5	SAE			s_123187-3 [10554]	ANDESITE, PYROXENE [10554]									VOL	29	29			WR [10554]	54.97	0.47		14.06				6.06	8.23	7.41	0.11		0.68	2.56	0.08
[10554]	CONVERGENT MARGIN	LUZON ARC / LUZON ARC / BORNEO	EAST KALIMANTAN, KELIAN REGION, NAKAN, DRILL HOLE NWD13	-0.45	-5	115.5	115.5	SAE			s_123187-4 [10554]	ANDESITE, PYROXENE [10554]									VOL	29	29			WR [10554]	54.88	0.46		14.06				6.09	8.26	7.38	0.11		0.68	2.52	0.08
[10554]	CONVERGENT MARGIN	LUZON ARC / LUZON ARC / BORNEO	EAST KALIMANTAN, KELIAN REGION, NAKAN, DRILL HOLE EDN5	-0.45	-5	115.5	115.5	SAE			s_123183 [10554]	ANDESITE, PYROXENE [10554]									VOL	63	63			WR [10554]	55.86	0.45		14.26				6.87	7.68	6.81	0.18		0.8	2.67	0.08
[10554]	CONVERGENT MARGIN	LUZON ARC / LUZON ARC / BORNEO	EAST KALIMANTAN, KELIAN REGION, NAKAN, DRILL HOLE NWD13	-0.45	-5	115.5	115.5	SAE			s_123186 [10554]	ANDESITE, PYROXENE [10554]									VOL	23	23			WR [10554]	55.72	0.41		13.4				5.88	5.25	7.4	0.15		1.19	2.42	0.08
[10554]	CONVERGENT MARGIN	LUZON ARC / LUZON ARC / BORNEO	EAST KALIMANTAN, KELIAN REGION, NAKAN, DRILL HOLE NWD10	-0.45	-5	115.5	115.5	SAE			s_1176 [10554]	ANDESITE, PYROXENE [10554]									VOL	24.5	24.5			WR [10554]	58.65	0.44		15.04				5.46	6.56	4.79	0.16		0.82	3.04	0.08
[10554]	CONVERGENT MARGIN	LUZON ARC / LUZON ARC / BORNEO	EAST KALIMANTAN, KELIAN REGION, NAKAN, DRILL HOLE NWD4	-0.45	-5	115.5	115.5	SAE			s_1106 [10554]	ANDESITE, PYROXENE [10554]									VOL	6.5	6.5			WR [10554]	59.81	0.41		15.39				4.65	5.96	4.62	0.08		0.96	2.97	0.09
[10554]	CONVERGENT MARGIN	LUZON ARC / LUZON ARC / BORNEO	EAST KALIMANTAN, KELIAN REGION, NAKAN, DRILL HOLE NWD5	-0.45	-5	115.5	115.5	SAE			s_1111 [10554]	ANDESITE, PYROXENE [10554]									VOL	30	30			WR [10554]	60.8	0.39		15.25				4.63	6.3	4	0.1		0.98	3.2	0.08
[10554]	CONVERGENT MARGIN	LUZON ARC / LUZON ARC / BORNEO	EAST KALIMANTAN, KELIAN REGION, KELIAN MINE, CENTRAL ANDESITE	-0.3	-0.3	115.6	115.6	SAE			s_123209 [10554]	ANDESITE [10554]									VOL			M		WR [10554]	54.48	0.49		16.37				5.81	7.14	3.48	0.22		1.5	1.92	0.1
[10554]	CONVERGENT MARGIN	LUZON ARC / LUZON ARC / BORNEO	EAST KALIMANTAN, KELIAN REGION, KELIAN MINE, DRILL HOLE KFD1	-0.3	-0.3	115.6	115.6	SAE			s_1134 [10554]	ANDESITE [10554]									VOL	452	452	M		WR [10554]	53.31	0.54		16.79				6.26	6.94	3.22	0.17		0.8	3.92	0.1
[10554]	CONVERGENT MARGIN	LUZON ARC / LUZON ARC / BORNEO	EAST KALIMANTAN, KELIAN REGION, KELIAN MINE, DRILL HOLE K782	-0.3	-0.3	115.6	115.6	SAE			s_123187 [10554]	ANDESITE [10554]									VOL	357	357	M		WR [10554]	52.53	0.49		16.44				5.73	8.6	2.55	0.56		0.91	2.38	0.09
[10554]	CONVERGENT MARGIN	LUZON ARC / LUZON ARC / BORNEO	EAST KALIMANTAN, KELIAN REGION, KELIAN MINE, TEPU ANDESITE	-0.3	-0.3	115.6	115.6	SAE			s_123228 [10554]	ANDESITE [10554]									VOL			M		WR [10554]	58.28	0.53		18.01				5.57	7.12	2.08	0.14		0.58	3.51	0.12
[10554]	CONVERGENT MARGIN	LUZON ARC / LUZON ARC / BORNEO	EAST KALIMANTAN, KELIAN REGION, KELIAN MINE, DRILL HOLE K686	-0.3	-0.3	115.6	115.6	SAE			s_123492 [10554]	ANDESITE [10554]									VOL	74	74	M		WR [10554]	69.17	0.49		17.03				6.18	0.5	0.88			5.24	0.53
[10554]	CONVERGENT MARGIN	LUZON ARC / LUZON ARC / BORNEO	EAST KALIMANTAN, KELIAN REGION, IMANG, DRILL HOLE EDI4	-0.05	-0.05	115.45	115.45	SAE			s_123108 [10554]	ANDESITE, HORNBLENDE [10554]									VOL	15	15			WR [10554]	50.46	0.5		13.91				6.28	9.3	6.36	0.2		0.59	1.61	0.08
[10554]	CONVERGENT MARGIN	LUZON ARC / LUZON ARC / BORNEO	EAST KALIMANTAN, KELIAN REGION, IMANG, DRILL HOLE EDI2	-0.05	-0.05	115.45	115.45	SAE			s_1130 [10554]	ANDESITE, HORNBLENDE [10554]									VOL	41	41			WR [10554]	52.27	0.48		14.29				6.04	8.84	6.21	0.15		0.78	2.17	0.08
[10554]	CONVERGENT MARGIN	LUZON ARC / LUZON ARC / BORNEO	EAST KALIMANTAN, KELIAN REGION, IMANG, DRILL HOLE EDI2	-0.05	-0.05	115.45	115.45	SAE			s_123104 [10554]	ANDESITE, HORNBLENDE [10554]									VOL	96	96			WR [10554]	54.78	0.51		15.17				6.17	7.75	7.39	0.11		0.58	2.62	0.08
[10554]	CONVERGENT MARGIN	LUZON ARC / LUZON ARC / BORNEO	EAST KALIMANTAN, KELIAN REGION, IMANG, DRILL HOLE EDI3	-0.05	-0.05	115.45	115.45	SAE			s_123107 [10554]	ANDESITE, HORNBLENDE [10554]									VOL	65	65			WR [10554]	54.65	0.5		14.98				5.69	8.53	5.89	0.13		0.54	2.27	0.09
[10554]	CONVERGENT MARGIN	LUZON ARC / LUZON ARC / BORNEO	EAST KALIMANTAN, KELIAN REGION, IMANG, DRILL HOLE EDI2	-0.05	-0.05	115.45	115.45	SAE			s_123102 [10554]	ANDESITE, HORNBLENDE [10554]									VOL	56	56			WR [10554]	58.78	0.45		15.81				5.34	4.94	5.52	0.13		1.19	4.23	0.1
[10554]	CONVERGENT MARGIN	LUZON ARC / LUZON ARC / BORNEO	EAST KALIMANTAN, KELIAN REGION, MAGERANG, DRILL HOLE DDM6	-0.05	-0.05	115.45	115.45	SAE			s_123159 [10554]	ANDESITE, HORNBLENDE [10554]									VOL	192	192			WR [10554]	57.71	0.43		15.46				4.46	5.71	3.23	0.11		0.94	3.53	0.11
[10554]	CONVERGENT MARGIN	LUZON ARC / LUZON ARC / BORNEO	EAST KALIMANTAN, KELIAN REGION, MAGERANG, DRILL HOLE DDM6	-0.05	-0.05	115.45	115.45	SAE			s_123144 [10554]	ANDESITE, HORNBLENDE [10554]									VOL	140	140			WR [10554]	62.43	0.42		16.8				4.48	5.7	2.73	0.12		1.05	3.82	0.12
[10554]	CONVERGENT MARGIN	LUZON ARC / LUZON ARC / BORNEO	EAST KALIMANTAN, KELIAN REGION, MAGERANG, DRILL HOLE DDM6	-0.05	-0.05	115.45	115.45	SAE			s_1159 [10554]	ANDESITE, HORNBLENDE [10554]									VOL	151	151			WR [10554]	61.86	0.4		16.86				3.91	5.77	2.37	0.13		1.03	3.68	0.11
[10554]	CONVERGENT MARGIN	LUZON ARC / LUZON ARC / BORNEO	EAST KALIMANTAN, KELIAN REGION, IMANG, DRILL HOLE EDI4	-0.05	-0.05	115.45	115.45	SAE			s_123108 [10554]	ANDESITE, HORNBLENDE [10554]									VOL	15	15			GL [10554]
[10554]	CONVERGENT MARGIN	LUZON ARC / LUZON ARC / BORNEO	EAST KALIMANTAN, KELIAN REGION, IMANG, DRILL HOLE EDI2	-0.05	-0.05	115.45	115.45	SAE			s_1130 [10554]	ANDESITE, HORNBLENDE [10554]									VOL	41	41			GL [10554]
[10554]	CONVERGENT MARGIN	LUZON ARC / LUZON ARC / BORNEO	EAST KALIMANTAN, KELIAN REGION, IMANG, DRILL HOLE EDI2	-0.05	-0.05	115.45	115.45	SAE			s_123104 [10554]	ANDESITE, HORNBLENDE [10554]									VOL	96	96			GL [10554]
[10554]	CONVERGENT MARGIN	LUZON ARC / LUZON ARC / BORNEO	EAST KALIMANTAN, KELIAN REGION, IMANG, DRILL HOLE EDI3	-0.05	-0.05	115.45	115.45	SAE			s_123107 [10554]	ANDESITE, HORNBLENDE [10554]									VOL	65	65			GL [10554]
[10554]	CONVERGENT MARGIN	LUZON ARC / LUZON ARC / BORNEO	EAST KALIMANTAN, KELIAN REGION, IMANG, DRILL HOLE EDI2	-0.05	-0.05	115.45	115.45	SAE			s_123102 [10554]	ANDESITE, HORNBLENDE [10554]									VOL	56	56			GL [10554]
[10554]	CONVERGENT MARGIN	LUZON ARC / LUZON ARC / BORNEO	EAST KALIMANTAN, KELIAN REGION, MAGERANG, DRILL HOLE DDM6	-0.05	-0.05	115.45	115.45	SAE			s_123159 [10554]	ANDESITE, HORNBLENDE [10554]									VOL	192	192			GL [10554]
[10554]	CONVERGENT MARGIN	LUZON ARC / LUZON ARC / BORNEO	EAST KALIMANTAN, KELIAN REGION, MAGERANG, DRILL HOLE DDM6	-0.05	-0.05	115.45	115.45	SAE			s_123144 [10554]	ANDESITE, HORNBLENDE [10554]									VOL	140	140			GL [10554]
[10554]	CONVERGENT MARGIN	LUZON ARC / LUZON ARC / BORNEO	EAST KALIMANTAN, KELIAN REGION, MAGERANG, DRILL HOLE DDM6	-0.05	-0.05	115.45	115.45	SAE			s_1159 [10554]	ANDESITE, HORNBLENDE [10554]									VOL	151	151			GL [10554]
[10554]	CONVERGENT MARGIN	LUZON ARC / LUZON ARC / BORNEO	EAST KALIMANTAN, KELIAN REGION, NAKAN, DRILL HOLE NWD13	-0.45	-5	115.5	115.5	SAE			s_123187-4 [10554]	ANDESITE, PYROXENE [10554]									VOL	29	29			GL [10554]
[10554]	CONVERGENT MARGIN	LUZON ARC / LUZON ARC / BORNEO	EAST KALIMANTAN, KELIAN REGION, NAKAN, DRILL HOLE EDN5	-0.45	-5	115.5	115.5	SAE			s_123183 [10554]	ANDESITE, PYROXENE [10554]									VOL	63	63			GL [10554]
[10554]	CONVERGENT MARGIN	LUZON ARC / LUZON ARC / BORNEO	EAST KALIMANTAN, KELIAN REGION, NAKAN, DRILL HOLE NWD13	-0.45	-5	115.5	115.5	SAE			s_123186 [10554]	ANDESITE, PYROXENE [10554]									VOL	23	23			GL [10554]
[10554]	CONVERGENT MARGIN	LUZON ARC / LUZON ARC / BORNEO	EAST KALIMANTAN, KELIAN REGION, NAKAN, DRILL HOLE NWD10	-0.45	-5	115.5	115.5	SAE			s_1176 [10554]	ANDESITE, PYROXENE [10554]									VOL	24.5	24.5			GL [10554]
[10554]	CONVERGENT MARGIN	LUZON ARC / LUZON ARC / BORNEO	EAST KALIMANTAN, KELIAN REGION, NAKAN, DRILL HOLE NWD4	-0.45	-5	115.5	115.5	SAE			s_1106 [10554]	ANDESITE, PYROXENE [10554]									VOL	6.5	6.5			GL [10554]
[10554]	CONVERGENT MARGIN	LUZON ARC / LUZON ARC / BORNEO	EAST KALIMANTAN, KELIAN REGION, NAKAN, DRILL HOLE NWD5	-0.45	-5	115.5	115.5	SAE			s_1111 [10554]	ANDESITE, PYROXENE [10554]									VOL	30	30			GL [10554]
[10554]	CONVERGENT MARGIN	LUZON ARC / LUZON ARC / BORNEO	EAST KALIMANTAN, KELIAN REGION, KELIAN MINE, CENTRAL ANDESITE	-0.3	-0.3	115.6	115.6	SAE			s_123209 [10554]	ANDESITE [10554]									VOL			M		GL [10554]
[10554]	CONVERGENT MARGIN	LUZON ARC / LUZON ARC / BORNEO	EAST KALIMANTAN, KELIAN REGION, KELIAN MINE, DRILL HOLE KFD1	-0.3	-0.3	115.6	115.6	SAE			s_1134 [10554]	ANDESITE [10554]									VOL	452	452	M		GL [10554]
[10554]	CONVERGENT MARGIN	LUZON ARC / LUZON ARC / BORNEO	EAST KALIMANTAN, KELIAN REGION, KELIAN MINE, DRILL HOLE K782	-0.3	-0.3	115.6	115.6	SAE			s_123187 [10554]	ANDESITE [10554]									VOL	357	357	M		GL [10554]
[10554]	CONVERGENT MARGIN	LUZON ARC / LUZON ARC / BORNEO	EAST KALIMANTAN, KELIAN REGION, KELIAN MINE, TEPU ANDESITE	-0.3	-0.3	115.6	115.6	SAE			s_123228 [10554]	ANDESITE [10554]									VOL			M		GL [10554]
[10554]	CONVERGENT MARGIN	LUZON ARC / LUZON ARC / BORNEO	EAST KALIMANTAN, KELIAN REGION, KELIAN MINE, DRILL HOLE K686	-0.3	-0.3	115.6	115.6	SAE			s_123492 [10554]	ANDESITE [10554]									VOL	74	74	M		GL [10554]
[12806]	CONVERGENT MARGIN	LUZON ARC / LUZON ARC / LUZON / SOUTHWEST LUZON VOLCANIC FIELD	DILIMAN TUFF, N OF TAAL CALDERA AREA AND NW OF LAGUNA CALDERA	14.03	14.03	121.047	121.047	SAE			s_PIVS1-9.28-A [12806]	ANDESITE, BASALTIC [12806]									VOL					WR [12806]	52.62	1.07		17.24				9.42	9.05	3.49	0.18		1.94	2.82	1.1
[12806]	CONVERGENT MARGIN	LUZON ARC / LUZON ARC / LUZON / SOUTHWEST LUZON VOLCANIC FIELD	DILIMAN TUFF, N OF TAAL CALDERA AREA AND NW OF LAGUNA CALDERA	14.03	14.03	121.047	121.047	SAE			s_PIVS1-9.28-B [12806]	ANDESITE [12806]									VOL					WR [12806]	59.49	1.03		16.75				6.69	4.89	2.09	0.2		3.21	4.36	0.56
[12806]	CONVERGENT MARGIN	LUZON ARC / LUZON ARC / LUZON / SOUTHWEST LUZON VOLCANIC FIELD	DILIMAN TUFF, N OF TAAL CALDERA AREA AND NW OF LAGUNA CALDERA	14.03	14.03	121.047	121.047	SAE			s_PIVS1-9.48-A [12806]	ANDESITE, BASALTIC [12806]									VOL					WR [12806]	53.74	1.07		17.11				9.25	8.28	3.28	0.19		2.18	2.95	0.93
[12806]	CONVERGENT MARGIN	LUZON ARC / LUZON ARC / LUZON / SOUTHWEST LUZON VOLCANIC FIELD	DILIMAN TUFF, N OF TAAL CALDERA AREA AND NW OF LAGUNA CALDERA	14.03	14.03	121.047	121.047	SAE			s_PIVS1-10.97-A [12806]	ANDESITE, BASALTIC [12806]									VOL					WR [12806]	54.65	1.09		17.42				8.42	7.82	2.98	0.19		2.31	3.33	0.86
[12806]	CONVERGENT MARGIN	LUZON ARC / LUZON ARC / LUZON / SOUTHWEST LUZON VOLCANIC FIELD	DILIMAN TUFF, N OF TAAL CALDERA AREA AND NW OF LAGUNA CALDERA	14.03	14.03	121.047	121.047	SAE			s_BH01-01-S1 [12806]	ANDESITE [12806]									VOL					WR [12806]	60.74	1.01		17.14				5.76	4.21	1.95	0.22		3.62	4.25	0.46
[12806]	CONVERGENT MARGIN	LUZON ARC / LUZON ARC / LUZON / SOUTHWEST LUZON VOLCANIC FIELD	DILIMAN TUFF, N OF TAAL CALDERA AREA AND NW OF LAGUNA CALDERA	14.03	14.03	121.047	121.047	SAE			s_BH01-01-P2 [12806]	TRACHYDACITE [12806]									VOL					WR [12806]	65.79	0.55		18.42				5.58	2.62	3.53	0.21		1.8	0.81	0.06
[12806]	CONVERGENT MARGIN	LUZON ARC / LUZON ARC / LUZON / SOUTHWEST LUZON VOLCANIC FIELD	DILIMAN TUFF, N OF TAAL CALDERA AREA AND NW OF LAGUNA CALDERA	14.03	14.03	121.047	121.047	SAE			s_BH07-03-S1 [12806]	ANDESITE [12806]									VOL					WR [12806]	59.54	0.96		16.2				7.12	5.48	2.49	0.2		2.92	3.83	0.47
[12806]	CONVERGENT MARGIN	LUZON ARC / LUZON ARC / LUZON / SOUTHWEST LUZON VOLCANIC FIELD	DILIMAN TUFF, N OF TAAL CALDERA AREA AND NW OF LAGUNA CALDERA	14.03	14.03	121.047	121.047	SAE			s_BH07-03-P1 [12806]	TRACHYDACITE [12806]									VOL					WR [12806]	63.25	0.88		16.39				5.34	3.79	1.94	0.26		3.42	3.83	0.32
[12806]	CONVERGENT MARGIN	LUZON ARC / LUZON ARC / LUZON / SOUTHWEST LUZON VOLCANIC FIELD	DILIMAN TUFF, N OF TAAL CALDERA AREA AND NW OF LAGUNA CALDERA	14.03	14.03	121.047	121.047	SAE			s_BH07-03-P2 [12806]	TRACHYDACITE [12806]									VOL					WR [12806]	64.53	0.81		16.63				4.82	2.96	1.55	0.2		3.92	3.79	0.26
[12806]	CONVERGENT MARGIN	LUZON ARC / LUZON ARC / LUZON / SOUTHWEST LUZON VOLCANIC FIELD	DILIMAN TUFF, N OF TAAL CALDERA AREA AND NW OF LAGUNA CALDERA	14.03	14.03	121.047	121.047	SAE			s_BH07-03-P3 [12806]	ANDESITE [12806]									VOL					WR [12806]	61.23	0.95		16.29				6.62	4.69	2.31	0.21		3	3.54	0.42
[12806]	CONVERGENT MARGIN	LUZON ARC / LUZON ARC / LUZON / SOUTHWEST LUZON VOLCANIC FIELD	DILIMAN TUFF, N OF TAAL CALDERA AREA AND NW OF LAGUNA CALDERA	14.03	14.03	121.047	121.047	SAE			s_BH07-03-A [12806]	ANDESITE [12806]									VOL					WR [12806]	58.8	0.98		16.15				7.41	5.72	2.62	0.27		2.92	3.77	0.53
[12806]	CONVERGENT MARGIN	LUZON ARC / LUZON ARC / LUZON / SOUTHWEST LUZON VOLCANIC FIELD	DILIMAN TUFF, N OF TAAL CALDERA AREA AND NW OF LAGUNA CALDERA	14.03	14.03	121.047	121.047	SAE			s_BH07-03-C [12806]	ANDESITE [12806]									VOL					WR [12806]	57.42	1.01		16.47				8.05	6.47	2.98	0.2		2.47	3.44	0.58
[12806]	CONVERGENT MARGIN	LUZON ARC / LUZON ARC / LUZON / SOUTHWEST LUZON VOLCANIC FIELD	DILIMAN TUFF, N OF TAAL CALDERA AREA AND NW OF LAGUNA CALDERA	14.03	14.03	121.047	121.047	SAE			s_BH16-(4-5)-A [12806]	TRACHYDACITE [12806]									VOL					WR [12806]	64.48	0.84		16.62				5.17	3.06	1.25	0.21		3.77	3.73	0.3
[12806]	CONVERGENT MARGIN	LUZON ARC / LUZON ARC / LUZON / SOUTHWEST LUZON VOLCANIC FIELD	DILIMAN TUFF, N OF TAAL CALDERA AREA AND NW OF LAGUNA CALDERA	14.03	14.03	121.047	121.047	SAE			s_BH16-(4-5)-B [12806]	ANDESITE [12806]									VOL					WR [12806]	61.34	1.01		16.71				7.93	4.82	1.48	0.12		2.42	2.88	0.4
[12806]	CONVERGENT MARGIN	LUZON ARC / LUZON ARC / LUZON / SOUTHWEST LUZON VOLCANIC FIELD	DILIMAN TUFF, N OF TAAL CALDERA AREA AND NW OF LAGUNA CALDERA	14.03	14.03	121.047	121.047	SAE			s_BH16-(4-5)-C [12806]	ANDESITE [12806]									VOL					WR [12806]	61.92	0.92		17.2				6.97	4.2	1.35	0.13		2.73	3.45	0.35
[12806]	CONVERGENT MARGIN	LUZON ARC / LUZON ARC / LUZON / SOUTHWEST LUZON VOLCANIC FIELD	DILIMAN TUFF, N OF TAAL CALDERA AREA AND NW OF LAGUNA CALDERA	14.03	14.03	121.047	121.047	SAE			s_BH16-(4-5)-D [12806]	ANDESITE [12806]									VOL					WR [12806]	61.39	0.92		16.86				6.87	4.68	1.89	0.18		2.79	3.28	0.39
[12806]	CONVERGENT MARGIN	LUZON ARC / LUZON ARC / LUZON / SOUTHWEST LUZON VOLCANIC FIELD	DILIMAN TUFF, N OF TAAL CALDERA AREA AND NW OF LAGUNA CALDERA	14.03	14.03	121.047	121.047	SAE			s_BH16-(4-5)-E [12806]	TRACHYDACITE [12806]									VOL					WR [12806]	63.35	0.86		16.31				5.37	3.68	1.56	0.2		3.57	4.16	0.35
[12806]	CONVERGENT MARGIN	LUZON ARC / LUZON ARC / LUZON / SOUTHWEST LUZON VOLCANIC FIELD	DILIMAN TUFF, N OF TAAL CALDERA AREA AND NW OF LAGUNA CALDERA	14.03	14.03	121.047	121.047	SAE			s_BH16-(4-5)-F [12806]	ANDESITE [12806]									VOL					WR [12806]	61.1	0.93		16.64				7.17	4.9	2	0.17		2.73	3.15	0.41
[12806]	CONVERGENT MARGIN	LUZON ARC / LUZON ARC / LUZON / SOUTHWEST LUZON VOLCANIC FIELD	DILIMAN TUFF, N OF TAAL CALDERA AREA AND NW OF LAGUNA CALDERA	14.03	14.03	121.047	121.047	SAE			s_040303-1A [12806]	BASALT [12806]									VOL					WR [12806]	51.84	1.18		18.24				11.01	8.63	3.01	0.18		0.93	2.51	1.25
[12806]	CONVERGENT MARGIN	LUZON ARC / LUZON ARC / LUZON / SOUTHWEST LUZON VOLCANIC FIELD	DILIMAN TUFF, N OF TAAL CALDERA AREA AND NW OF LAGUNA CALDERA	14.03	14.03	121.047	121.047	SAE			s_040303-1B [12806]	BASALT [12806]									VOL					WR [12806]	50.94	1.16		18.75				9.57	9.42	2.33	0.33		1.08	2.78	2.57
[12806]	CONVERGENT MARGIN	LUZON ARC / LUZON ARC / LUZON / SOUTHWEST LUZON VOLCANIC FIELD	DILIMAN TUFF, N OF TAAL CALDERA AREA AND NW OF LAGUNA CALDERA	14.03	14.03	121.047	121.047	SAE			s_040303-1C [12806]	ANDESITE [12806]									VOL					WR [12806]	60.91	1.02		17.04				6.01	4.22	1.69	0.25		3.47	4.22	0.5
[12806]	CONVERGENT MARGIN	LUZON ARC / LUZON ARC / LUZON / SOUTHWEST LUZON VOLCANIC FIELD	DILIMAN TUFF, N OF TAAL CALDERA AREA AND NW OF LAGUNA CALDERA	14.03	14.03	121.047	121.047	SAE			s_040303-1D [12806]	ANDESITE [12806]									VOL					WR [12806]	58.89	1.04		17.04				6.81	5.03	2.14	0.35		3.2	4.11	0.64
[12806]	CONVERGENT MARGIN	LUZON ARC / LUZON ARC / LUZON / SOUTHWEST LUZON VOLCANIC FIELD	DILIMAN TUFF, N OF TAAL CALDERA AREA AND NW OF LAGUNA CALDERA	14.03	14.03	121.047	121.047	SAE			s_040303-1E [12806]	BASALT [12806]									VOL					WR [12806]	51.27	1.17		18.3				9.97	9.62	2.57	0.15		1.09	2.71	2.03
[12806]	CONVERGENT MARGIN	LUZON ARC / LUZON ARC / LUZON / SOUTHWEST LUZON VOLCANIC FIELD	DILIMAN TUFF, N OF TAAL CALDERA AREA AND NW OF LAGUNA CALDERA	14.03	14.03	121.047	121.047	SAE			s_040303-1F [12806]	ANDESITE, BASALTIC [12806]									VOL					WR [12806]	52.89	1.21		19.34				10.33	8.14	1.36	0.12		1.17	2.81	1.48
[12806]	CONVERGENT MARGIN	LUZON ARC / LUZON ARC / LUZON / SOUTHWEST LUZON VOLCANIC FIELD	DILIMAN TUFF, N OF TAAL CALDERA AREA AND NW OF LAGUNA CALDERA	14.03	14.03	121.047	121.047	SAE			s_040303-1G [12806]	BASALT [12806]									VOL					WR [12806]	51.66	1.16		18.39				9.92	9.42	2.7	0.15		1.11	2.62	1.75
[12806]	CONVERGENT MARGIN	LUZON ARC / LUZON ARC / LUZON / SOUTHWEST LUZON VOLCANIC FIELD	DILIMAN TUFF, N OF TAAL CALDERA AREA AND NW OF LAGUNA CALDERA	14.03	14.03	121.047	121.047	SAE			s_040303-1H [12806]	BASALT [12806]									VOL					WR [12806]	50.41	1.31		20.12				10.92	8.3	2.71	0.23		1.02	2.64	1.14
[12806]	CONVERGENT MARGIN	LUZON ARC / LUZON ARC / LUZON / SOUTHWEST LUZON VOLCANIC FIELD	DILIMAN TUFF, N OF TAAL CALDERA AREA AND NW OF LAGUNA CALDERA	14.03	14.03	121.047	121.047	SAE			s_040303-1I [12806]	BASALT [12806]									VOL					WR [12806]	51.84	1.19		19.17				9.84	8.73	1	0.21		1.35	2.92	2.66
[12806]	CONVERGENT MARGIN	LUZON ARC / LUZON ARC / LUZON / SOUTHWEST LUZON VOLCANIC FIELD	DILIMAN TUFF, N OF TAAL CALDERA AREA AND NW OF LAGUNA CALDERA	14.03	14.03	121.047	121.047	SAE			s_040303-1K [12806]	BASALT [12806]									VOL					WR [12806]	50.4	1.22		18.88				10.3	9.6	2.38	0.21		1.1	2.61	2.13
[12806]	CONVERGENT MARGIN	LUZON ARC / LUZON ARC / LUZON / SOUTHWEST LUZON VOLCANIC FIELD	DILIMAN TUFF, N OF TAAL CALDERA AREA AND NW OF LAGUNA CALDERA	14.03	14.03	121.047	121.047	SAE			s_040303-1M [12806]	BASALT [12806]									VOL					WR [12806]	50.18	1.08		17.48				9.72	10.98	3.05	0.16		0.93	2.55	2.78
[12806]	CONVERGENT MARGIN	LUZON ARC / LUZON ARC / LUZON / SOUTHWEST LUZON VOLCANIC FIELD	DILIMAN TUFF, N OF TAAL CALDERA AREA AND NW OF LAGUNA CALDERA	14.03	14.03	121.047	121.047	SAE			s_040303-1N [12806]	ANDESITE, BASALTIC [12806]									VOL					WR [12806]	56.1	1.11		18.53				8.24	5.59	2.32	0.29		2.33	3.7	0.87
[12806]	CONVERGENT MARGIN	LUZON ARC / LUZON ARC / LUZON / SOUTHWEST LUZON VOLCANIC FIELD	DILIMAN TUFF, N OF TAAL CALDERA AREA AND NW OF LAGUNA CALDERA	14.03	14.03	121.047	121.047	SAE			s_040303-2A [12806]	ANDESITE [12806]									VOL					WR [12806]	60.66	0.92		16.11				6.58	4.93	2.17	0.2		3.16	4.11	0.44
[12806]	CONVERGENT MARGIN	LUZON ARC / LUZON ARC / LUZON / SOUTHWEST LUZON VOLCANIC FIELD	DILIMAN TUFF, N OF TAAL CALDERA AREA AND NW OF LAGUNA CALDERA	14.03	14.03	121.047	121.047	SAE			s_040303-2B [12806]	ANDESITE [12806]									VOL					WR [12806]	63.07	0.84		16.13				5.25	3.95	1.55	0.2		3.58	4.23	0.6
[12806]	CONVERGENT MARGIN	LUZON ARC / LUZON ARC / LUZON / SOUTHWEST LUZON VOLCANIC FIELD	DILIMAN TUFF, N OF TAAL CALDERA AREA AND NW OF LAGUNA CALDERA	14.03	14.03	121.047	121.047	SAE			s_040303-2C [12806]	ANDESITE [12806]									VOL					WR [12806]	62.9	0.87		16.3				5.43	3.94	1.71	0.2		3.52	4.14	0.37
[12806]	CONVERGENT MARGIN	LUZON ARC / LUZON ARC / LUZON / SOUTHWEST LUZON VOLCANIC FIELD	DILIMAN TUFF, N OF TAAL CALDERA AREA AND NW OF LAGUNA CALDERA	14.03	14.03	121.047	121.047	SAE			s_040303-2D [12806]	ANDESITE [12806]									VOL					WR [12806]	62.15	0.86		16.19				5.68	4.22	1.71	0.19		3.46	4.39	0.52
[12806]	CONVERGENT MARGIN	LUZON ARC / LUZON ARC / LUZON / SOUTHWEST LUZON VOLCANIC FIELD	DILIMAN TUFF, N OF TAAL CALDERA AREA AND NW OF LAGUNA CALDERA	14.03	14.03	121.047	121.047	SAE			s_040303-2F [12806]	TRACHYDACITE [12806]									VOL					WR [12806]	64.12	0.84		16.59				5.1	3.02	1.43	0.17		4.21	3.62	0.32
[12806]	CONVERGENT MARGIN	LUZON ARC / LUZON ARC / LUZON / SOUTHWEST LUZON VOLCANIC FIELD	DILIMAN TUFF, N OF TAAL CALDERA AREA AND NW OF LAGUNA CALDERA	14.03	14.03	121.047	121.047	SAE			s_040303-2G [12806]	TRACHYDACITE [12806]									VOL					WR [12806]	63.09	0.85		16.22				5.28	3.68	1.6	0.19		3.61	4.53	0.36
[12806]	CONVERGENT MARGIN	LUZON ARC / LUZON ARC / LUZON / SOUTHWEST LUZON VOLCANIC FIELD	DILIMAN TUFF, N OF TAAL CALDERA AREA AND NW OF LAGUNA CALDERA	14.03	14.03	121.047	121.047	SAE			s_040303-3A [12806]	TRACHYDACITE [12806]									VOL					WR [12806]	63.29	0.83		16.33				5.16	3.62	1.51	0.19		3.76	4.34	0.38
[12806]	CONVERGENT MARGIN	LUZON ARC / LUZON ARC / LUZON / SOUTHWEST LUZON VOLCANIC FIELD	DILIMAN TUFF, N OF TAAL CALDERA AREA AND NW OF LAGUNA CALDERA	14.03	14.03	121.047	121.047	SAE			s_040303-3B [12806]	TRACHYDACITE [12806]									VOL					WR [12806]	63.33	0.85		16.01				5.29	3.82	1.53	0.2		3.71	4.24	0.44
[12806]	CONVERGENT MARGIN	LUZON ARC / LUZON ARC / LUZON / SOUTHWEST LUZON VOLCANIC FIELD	DILIMAN TUFF, N OF TAAL CALDERA AREA AND NW OF LAGUNA CALDERA	14.03	14.03	121.047	121.047	SAE			s_040303-3C [12806]	ANDESITE [12806]									VOL					WR [12806]	61.99	0.89		16.27				5.9	4.34	1.74	0.2		3.48	3.97	0.57
[12806]	CONVERGENT MARGIN	LUZON ARC / LUZON ARC / LUZON / SOUTHWEST LUZON VOLCANIC FIELD	DILIMAN TUFF, N OF TAAL CALDERA AREA AND NW OF LAGUNA CALDERA	14.03	14.03	121.047	121.047	SAE			s_040303-3E [12806]	ANDESITE [12806]									VOL					WR [12806]	58.71	0.92		16.47				7.06	6.06	2.48	0.24		2.92	3.69	0.66
[12806]	CONVERGENT MARGIN	LUZON ARC / LUZON ARC / LUZON / SOUTHWEST LUZON VOLCANIC FIELD	DILIMAN TUFF, N OF TAAL CALDERA AREA AND NW OF LAGUNA CALDERA	14.03	14.03	121.047	121.047	SAE			s_040303-3F [12806]	ANDESITE [12806]									VOL					WR [12806]	61.67	0.9		16.33				6.02	4.45	1.84	0.19		3.42	4.01	0.51
[15752]	CONVERGENT MARGIN	LUZON ARC / LUZON ARC / MINDANAO	NORTHERN MINDANAO	8.9	9.3	125.4	125.6	SAE			s_357402 [15752]	ADAKITE [15752]									VOL					WR [15752]	64.95									2.23
[15752]	CONVERGENT MARGIN	LUZON ARC / LUZON ARC / MINDANAO	NORTHERN MINDANAO	8.9	9.3	125.4	125.6	SAE			s_357403 [15752]	ADAKITE [15752]									VOL					WR [15752]	59.21									3.45
[15752]	CONVERGENT MARGIN	LUZON ARC / LUZON ARC / MINDANAO	NORTHERN MINDANAO	8.9	9.3	125.4	125.6	SAE			s_357404 [15752]	ADAKITE [15752]									VOL					WR [15752]	62.15									1.52
[15752]	CONVERGENT MARGIN	LUZON ARC / LUZON ARC / MINDANAO	NORTHERN MINDANAO	8.9	9.3	125.4	125.6	SAE			s_357417 [15752]	ADAKITE [15752]									VOL					WR [15752]	63.29									2.21
[15752]	CONVERGENT MARGIN	LUZON ARC / LUZON ARC / MINDANAO	NORTHERN MINDANAO	8.9	9.3	125.4	125.6	SAE			s_357426 [15752]	ADAKITE [15752]									VOL					WR [15752]	61.29									2.55
[15752]	CONVERGENT MARGIN	LUZON ARC / LUZON ARC / MINDANAO	NORTHERN MINDANAO	8.9	9.3	125.4	125.6	SAE			s_357427 [15752]	ADAKITE [15752]									VOL					WR [15752]	62.17									1.68
[15752]	CONVERGENT MARGIN	LUZON ARC / LUZON ARC / MINDANAO	NORTHERN MINDANAO	8.9	9.3	125.4	125.6	SAE			s_357432 [15752]	ADAKITE [15752]									VOL					WR [15752]	58.99									3.13
[15752]	CONVERGENT MARGIN	LUZON ARC / LUZON ARC / MINDANAO	NORTHERN MINDANAO	8.9	9.3	125.4	125.6	SAE			s_357434 [15752]	ADAKITE [15752]									VOL					WR [15752]	57.8									3.66
[15752]	CONVERGENT MARGIN	LUZON ARC / LUZON ARC / MINDANAO	NORTHERN MINDANAO	8.9	9.3	125.4	125.6	SAE			s_357439 [15752]	ADAKITE [15752]									VOL					WR [15752]	63.96									2.2
[15752]	CONVERGENT MARGIN	LUZON ARC / LUZON ARC / MINDANAO	NORTHERN MINDANAO	8.9	9.3	125.4	125.6	SAE			s_357440 [15752]	ADAKITE [15752]									VOL					WR [15752]	60.37									2.54
[15752]	CONVERGENT MARGIN	LUZON ARC / LUZON ARC / MINDANAO	NORTHERN MINDANAO	8.9	9.3	125.4	125.6	SAE			s_357446 [15752]	ADAKITE [15752]									VOL					WR [15752]	59.34									5.34
[15752]	CONVERGENT MARGIN	LUZON ARC / LUZON ARC / MINDANAO	NORTHERN MINDANAO	8.9	9.3	125.4	125.6	SAE			s_357450 [15752]	ADAKITE [15752]									VOL					WR [15752]	63.32									1.9
[15752]	CONVERGENT MARGIN	LUZON ARC / LUZON ARC / MINDANAO	NORTHERN MINDANAO	8.9	9.3	125.4	125.6	SAE			s_357461 [15752]	ADAKITE [15752]									VOL					WR [15752]	58.02									5.29
[15752]	CONVERGENT MARGIN	LUZON ARC / LUZON ARC / MINDANAO	NORTHERN MINDANAO	8.9	9.3	125.4	125.6	SAE			s_357461 [15752]	ADAKITE [15752]									VOL					WR [15752]
[15752]	CONVERGENT MARGIN	LUZON ARC / LUZON ARC / MINDANAO	NORTHERN MINDANAO	8.9	9.3	125.4	125.6	SAE			s_357461 [15752]	ADAKITE [15752]									VOL					WR [15752]
[3580]	CONVERGENT MARGIN	LUZON ARC / LUZON ARC / LUZON / NATIB	BATAAN SEGMENT	14.72	14.72	120.43	120.43	SAE			s_12 [3580]	ANDESITE [3580]									VOL					WR [3580]	60.96	0.55		17.49				5.13	6.14	2.44	0.13		0.85	3.8	0.13	1.38
[3580]	CONVERGENT MARGIN	LUZON ARC / LUZON ARC / LUZON / NATIB	BATAAN SEGMENT	14.72	14.72	120.43	120.43	SAE			s_30 [3580]	ANDESITE [3580]									VOL					WR [3580]	57.71	0.58		18.32				6.77	6.86	3.77	0.15		0.87	3.39	0.19	0.81
[3580]	CONVERGENT MARGIN	LUZON ARC / LUZON ARC / LUZON / NATIB	BATAAN SEGMENT	14.72	14.72	120.43	120.43	SAE			s_31 [3580]	ANDESITE [3580]									VOL					WR [3580]	57.79	0.57		17.95				6.69	6.96	3.66	0.14		0.81	3.33	0.18	1.3
[3580]	CONVERGENT MARGIN	LUZON ARC / LUZON ARC / LUZON / NATIB	BATAAN SEGMENT	14.72	14.72	120.43	120.43	SAE			s_33 [3580]	ANDESITE, BASALTIC [3580]									VOL					WR [3580]	55.21	0.71		18				7.21	7.63	3.89	0.16		0.87	3.25	0.17
[3580]	CONVERGENT MARGIN	LUZON ARC / LUZON ARC / LUZON / NATIB	BATAAN SEGMENT	14.72	14.72	120.43	120.43	SAE			s_34 [3580]	ANDESITE [3580]									VOL					WR [3580]	57.7	0.63		17.91				6.66	6.93	3.66	0.14		0.78	3.26	0.15
[3580]	CONVERGENT MARGIN	LUZON ARC / LUZON ARC / LUZON / NATIB	BATAAN SEGMENT	14.72	14.72	120.43	120.43	SAE			s_71 [3580]	BASALT [3580]									VOL					WR [3580]	50.15	1.01		17.91				9.06	10.57	5.12	0.32		1.03	2.81	0.25	0.81
[3580]	CONVERGENT MARGIN	LUZON ARC / LUZON ARC / LUZON / NATIB	BATAAN SEGMENT	14.72	14.72	120.43	120.43	SAE			s_72 [3580]	ANDESITE [3580]									VOL					WR [3580]	56.24	0.74		19.82				6.18	8.23	2.15	0.33		1.29	3.63	0.19
[3580]	CONVERGENT MARGIN	LUZON ARC / LUZON ARC / LUZON / NATIB	BATAAN SEGMENT	14.72	14.72	120.43	120.43	SAE			s_73 [3580]	ANDESITE [3580]									VOL					WR [3580]	56.84	0.72		19.96				6.43	8.24	2.23	0.37		1.28	3.56	0.17
[3580]	CONVERGENT MARGIN	LUZON ARC / LUZON ARC / LUZON / NATIB	BATAAN SEGMENT	14.72	14.72	120.43	120.43	SAE			s_74 [3580]	DACITE [3580]									VOL					WR [3580]	64.3	0.48		17.52				4.34	4.72	0.95	0.26		1.23	3.7	0.13
[3580]	CONVERGENT MARGIN	LUZON ARC / LUZON ARC / LUZON / NATIB	BATAAN SEGMENT	14.72	14.72	120.43	120.43	SAE			s_75 [3580]	DACITE [3580]									VOL					WR [3580]	65.08	0.47		17.81				3.86	5.25	0.95	0.05		1.3	3.95	0.14
[3580]	CONVERGENT MARGIN	LUZON ARC / LUZON ARC / LUZON / NATIB	BATAAN SEGMENT	14.72	14.72	120.43	120.43	SAE			s_77 [3580]	ANDESITE [3580]									VOL					WR [3580]	58.3	0.62		16.48				5.67	6.98	3.26	0.14		0.78	2.72	0.11
[3580]	CONVERGENT MARGIN	LUZON ARC / LUZON ARC / LUZON / NATIB	BATAAN SEGMENT	14.72	14.72	120.43	120.43	SAE			s_79 [3580]	ANDESITE, BASALTIC [3580]									VOL					WR [3580]	55.64	0.67		18.62				7.01	8.29	3.27	0.18		0.92	3.52	0.14
[3580]	CONVERGENT MARGIN	LUZON ARC / LUZON ARC / LUZON / NATIB	BATAAN SEGMENT	14.72	14.72	120.43	120.43	SAE			s_80 [3580]	BASALT [3580]									VOL					WR [3580]	47.92	0.87		18.63				10.94	10.09	5.07	0.57		0.22	1.99	0.19
[3580]	CONVERGENT MARGIN	LUZON ARC / LUZON ARC / LUZON / NATIB	BATAAN SEGMENT	14.72	14.72	120.43	120.43	SAE			s_81 [3580]	ANDESITE, BASALTIC [3580]									VOL					WR [3580]	53.76	0.95		17.88				8.33	9.35	4.85	0.14		0.98	3.16	0.19
[3580]	CONVERGENT MARGIN	LUZON ARC / LUZON ARC / LUZON / NATIB	BATAAN SEGMENT	14.72	14.72	120.43	120.43	SAE			s_82 [3580]	ANDESITE, BASALTIC [3580]									VOL					WR [3580]	53.41	0.87		17.88				8.56	9.52	5.19	0.19		0.95	3.05	0.29
[3580]	CONVERGENT MARGIN	LUZON ARC / LUZON ARC / LUZON / NATIB	BATAAN SEGMENT	14.72	14.72	120.43	120.43	SAE			s_145 [3580]	ANDESITE [3580]									VOL					WR [3580]	59.86	0.5		17.5				5.42	7.01	2.89	0.16		1.7	3.69	0.22	0.7
[3580]	CONVERGENT MARGIN	LUZON ARC / LUZON ARC / LUZON / SAMAT	BATAAN SEGMENT, FLOW ON NE SLOPE OF MT. MARIVELES (PARASITIC CONE?)	14.53	14.53	120.5	120.5	SAE			s_104 [3580]	BASALT [3580]									VOL					WR [3580]	50.53	0.84		18.46				10.08	9.69	5.16	0.2		0.9	2.91	0.15	1.55
[3580]	CONVERGENT MARGIN	LUZON ARC / LUZON ARC / LUZON / MARIVELES	BATAAN SEGMENT	14.53	14.53	120.5	120.5	SAE			s_113 [3580]	ANDESITE [3580]									VOL					WR [3580]	57.19	0.64		17.98				7.68	7.58	4	0.14		1.69	3.31	0.19
[3580]	CONVERGENT MARGIN	LUZON ARC / LUZON ARC / LUZON / MARIVELES	BATAAN SEGMENT	14.53	14.53	120.5	120.5	SAE			s_114 [3580]	ANDESITE, BASALTIC [3580]									VOL					WR [3580]	55.88	0.63		17.68				7.83	8.09	4.21	0.18		1.62	3.23	0.2
[3580]	CONVERGENT MARGIN	LUZON ARC / LUZON ARC / LUZON / MARIVELES	BATAAN SEGMENT	14.53	14.53	120.5	120.5	SAE			s_115 [3580]	ANDESITE, BASALTIC [3580]									VOL					WR [3580]	55.8	0.61		17.47				7.96	8.41	4.6	0.16		1.46	2.97	0.21
[3580]	CONVERGENT MARGIN	LUZON ARC / LUZON ARC / LUZON / LIMAY	WESTERN BATAAN LINEAMENT	14.55	14.55	120.57	120.57	SAE			s_121 [3580]	BASALT [3580]									VOL					WR [3580]	48.28	0.73		18.42				10.37	11.32	6.05	0.17		0.63	2.16	0.12	0.87
[3580]	CONVERGENT MARGIN	LUZON ARC / LUZON ARC / LUZON / AMORONG	BATAAN SEGMENT	15.8	15.8	120.65	120.65	SAE			s_182 [3580]	BASALT [3580]									VOL					WR [3580]	51.67	1.1		17.89				8.47	7.34	5.03	0.15		1.6	3.63	0.4	1.01
[3580]	CONVERGENT MARGIN	LUZON ARC / LUZON ARC / LUZON / SAN CRISTOBAL	MACOLOD CORRIDOR	14.08	14.08	121.5	121.5	SAE			s_175 [3580]	ANDESITE [3580]									VOL					WR [3580]	51.06	0.99		18.64				8.67	9.77	5.39	0.18		1.03	3.27	0.36
[3580]	CONVERGENT MARGIN	LUZON ARC / LUZON ARC / LUZON / SAN CRISTOBAL	MACOLOD CORRIDOR	14.08	14.08	121.5	121.5	SAE			s_178 [3580]	ANDESITE [3580]									VOL					WR [3580]	50.89	0.93		17.05				9.01	10.61	7.13	0.18		0.89	2.99	0.19
[3580]	CONVERGENT MARGIN	LUZON ARC / LUZON ARC / LUZON / MALEPUNYO	MACOLOD CORRIDOR	14	14	121.2	121.2	SAE			s_186 [3580]	ANDESITE [3580]									VOL					WR [3580]	60.17	0.63		16.72				6.36	6.27	2.33	0.13		2.62	3.67	0.17
[3580]	CONVERGENT MARGIN	LUZON ARC / LUZON ARC / LUZON / MAQUILING (MAKILING)	MACOLOD CORRIDOR	14.13	14.13	121.2	121.2	SAE			s_187 [3580]	TRACHYANDESITE [3580]									VOL					WR [3580]	61.37	0.62		16.41				5.81	5.05	2.03	0.17		2.79	4.03	0.2
[3580]	CONVERGENT MARGIN	LUZON ARC / LUZON ARC / LUZON / MAQUILING (MAKILING)	MACOLOD CORRIDOR	14.13	14.13	121.2	121.2	SAE			s_188 [3580]	TRACHYDACITE [3580]									VOL					WR [3580]	66.4	0.49		15.69				3.57	3.35	0.92	0.1		3.29	4.51	0.16
[3580]	CONVERGENT MARGIN	LUZON ARC / LUZON ARC / LUZON / MAQUILING (MAKILING)	MACOLOD CORRIDOR	14.13	14.13	121.2	121.2	SAE			s_189 [3580]	RHYOLITE [3580]									VOL					WR [3580]	67.18	0.33		14.71				2.01	2.49	0.54	0.11		3.45	4.09	0.11
[3580]	CONVERGENT MARGIN	LUZON ARC / LUZON ARC / LUZON / MAQUILING (MAKILING)	MACOLOD CORRIDOR	14.13	14.13	121.2	121.2	SAE			s_190 [3580]	RHYOLITE [3580]									VOL					WR [3580]	69.56	0.36		14.91				2.07	3	0.48	0.1		3.44	4.41	0.15
[3580]	CONVERGENT MARGIN	LUZON ARC / LUZON ARC / MINDORO / DUMALI	MINDORO SEGMENT	13	13	121.48	121.48	SAE			s_195 [3580]	MUGEARITE [3580]									VOL					WR [3580]	56.58	0.58		18.68				6.7	7.69	2.66	0.16		1.92	3.97	0.31	0.37
[3580]	CONVERGENT MARGIN	LUZON ARC / LUZON ARC / LUZON / BALAKIBOK	BATAAN SEGMENT	15.15	15.15	120.5	120.5	SAE			s_27 [3580]	NOT GIVEN [3580]									VOL					WR [3580]																0.53
[3580]	CONVERGENT MARGIN	LUZON ARC / LUZON ARC / LUZON / AMORONG	BATAAN SEGMENT	15.8	15.8	120.65	120.65	SAE			s_182 [3580]	BASALT [3580]									VOL					WR [3580]
[3520]	CONVERGENT MARGIN	LUZON ARC / LUZON ARC / BATAN / IRAYA		20.25	20.25	121.9	121.9	SAE			s_B2A [3520]	ANDESITE, BASALTIC [3520]									VOL					WR [3520]	56.5	0.54		17.6				5.49	6.6	2.3	0.16		2.44	3.94	0.3
[3520]	CONVERGENT MARGIN	LUZON ARC / LUZON ARC / BATAN / IRAYA		20.25	20.25	121.9	121.9	SAE			s_B3A [3520]	ANDESITE, BASALTIC [3520]									VOL					WR [3520]	54	0.74		17.6				6.79	8.4	4.28	0.16		2.27	3.37	0.4
[3520]	CONVERGENT MARGIN	LUZON ARC / LUZON ARC / BATAN / IRAYA		20.25	20.25	121.9	121.9	SAE			s_B4A [3520]	ANDESITE, BASALTIC [3520]									VOL					WR [3520]	54.3	0.72		18.1				6.88	9.34	4.21	0.16		1.92	3.2	0.4
[3520]	CONVERGENT MARGIN	LUZON ARC / LUZON ARC / BATAN / IRAYA		20.25	20.25	121.9	121.9	SAE			s_B38 [3520]	ANDESITE [3520]									VOL					WR [3520]	59.5	0.55		17.7				5.4	6.6	2.34	0.16		2.6	4.02	0.25
[3520]	CONVERGENT MARGIN	LUZON ARC / LUZON ARC / BATAN / IRAYA		20.25	20.25	121.9	121.9	SAE			s_B40-4 [3520]	ANDESITE [3520]									VOL					WR [3520]	57.8	0.58		17.9				5.85	6.75	2.35	0.17		2.49	3.88	0.3
[3520]	CONVERGENT MARGIN	LUZON ARC / LUZON ARC / BATAN / IRAYA		20.25	20.25	121.9	121.9	SAE			s_B41 [3520]	ANDESITE [3520]									VOL					WR [3520]	58.8	0.5		18.4				4.45	7.5	3.72	0.1		1.6	3.5	0.3
[3520]	CONVERGENT MARGIN	LUZON ARC / LUZON ARC / BATAN / IRAYA		20.25	20.25	121.9	121.9	SAE			s_B44 [3520]	ANDESITE [3520]									VOL					WR [3520]	59.5	0.79		16.65				5.4	6.65	3.48	0.08		2.75	3.65	0.3
[3520]	CONVERGENT MARGIN	LUZON ARC / LUZON ARC / BATAN / IRAYA		20.25	20.25	121.9	121.9	SAE			s_B75 [3520]	BASALT [3520]									VOL					WR [3520]	51.5	0.77		15.75				7.02	9.2	6.55	0.16		2.02	2.82	0.3
[3520]	CONVERGENT MARGIN	LUZON ARC / LUZON ARC / BATAN / IRAYA		20.25	20.25	121.9	121.9	SAE			s_B80A [3520]	BASALT [3520]									VOL					WR [3520]	51.3	0.66		15.6				8.17	10.5	7.9	0.15		1.12	2.6	0.15
[3520]	CONVERGENT MARGIN	LUZON ARC / LUZON ARC / BATAN / IRAYA		20.25	20.25	121.9	121.9	SAE			s_B81 [3520]	ANDESITE, BASALTIC [3520]									VOL					WR [3520]	53	0.8		18.25				7.74	8.9	3.88	0.17		1.93	3.45	0.25
[3520]	CONVERGENT MARGIN	LUZON ARC / LUZON ARC / BATAN / IRAYA		20.25	20.25	121.9	121.9	SAE			s_B83A [3520]	ANDESITE [3520]									VOL					WR [3520]	58.8	0.54		17.75				5.49	6.4	2.17	0.17		2.6	4.1	0.3
[3520]	CONVERGENT MARGIN	LUZON ARC / LUZON ARC / BATAN / IRAYA		20.25	20.25	121.9	121.9	SAE			s_B89 [3520]	ANDESITE [3520]									VOL					WR [3520]	56	0.65		18.5				6.57	7.2	2.6	0.18		2.6	4.05	0.4
[3520]	CONVERGENT MARGIN	LUZON ARC / LUZON ARC / BATAN / IRAYA		20.25	20.25	121.9	121.9	SAE			s_B90 [3520]	BASALT [3520]									VOL					WR [3520]	51.8	0.86		18.68				7.83	8.7	3.92	0.16		2.59	3.32	0.4
[3520]	CONVERGENT MARGIN	LUZON ARC / LUZON ARC / NEGROS / SILAY		10.75	10.75	122.98	122.98	SAE			s_NEG96-01 [3520]	ANDESITE [3520]									VOL					WR [3520]	57	0.55		19.2				6.09	7.3	2.54	0.15		1.5	3.95	0.25
[3520]	CONVERGENT MARGIN	LUZON ARC / LUZON ARC / NEGROS / SILAY		10.75	10.75	122.98	122.98	SAE			s_NEG96-02 [3520]	ANDESITE [3520]									VOL					WR [3520]	56.5	0.68		18.48				6.57	8.22	3.22	0.16		1.39	3.56	0.21
[3520]	CONVERGENT MARGIN	LUZON ARC / LUZON ARC / NEGROS / SILAY		10.75	10.75	122.98	122.98	SAE			s_NEG96-03 [3520]	ANDESITE [3520]									VOL					WR [3520]	56.8	0.54		19.1				6.16	7.75	2.6	0.16		1.47	3.88	0.25
[3520]	CONVERGENT MARGIN	LUZON ARC / LUZON ARC / NEGROS / SILAY		10.75	10.75	122.98	122.98	SAE			s_NEG96-04 [3520]	ANDESITE [3520]									VOL					WR [3520]	57.8	0.64		18.1				6.23	7.4	3.1	0.14		1.88	3.84	0.25
[3520]	CONVERGENT MARGIN	LUZON ARC / LUZON ARC / NEGROS / SILAY		10.75	10.75	122.98	122.98	SAE			s_NEG96-05 [3520]	ANDESITE [3520]									VOL					WR [3520]	57.25	0.7		17.8				6.75	7.9	2.89	0.18		1.57	3.65	0.27
[3520]	CONVERGENT MARGIN	LUZON ARC / LUZON ARC / NEGROS / SILAY		10.75	10.75	122.98	122.98	SAE			s_NEG96-06 [3520]	ANDESITE [3520]									VOL					WR [3520]	58	0.66		18.3				6.39	7.9	2.88	0.16		1.47	3.8	0.22
[3520]	CONVERGENT MARGIN	LUZON ARC / LUZON ARC / NEGROS / MANDALAGAN		10.7	10.7	122.98	122.98	SAE			s_NEG96-07 [3520]	ANDESITE [3520]									VOL			F		WR [3520]	62.9	0.53		16.6				4.74	5.7	2.27	0.13		2.05	3.75	0.2
[3520]	CONVERGENT MARGIN	LUZON ARC / LUZON ARC / NEGROS / MANDALAGAN		10.7	10.7	122.98	122.98	SAE			s_NEG96-08 [3520]	ANDESITE [3520]									VOL					WR [3520]	58	0.63		16.25				6.33	8.42	4.01	0.14		1.44	3.25	0.26
[3520]	CONVERGENT MARGIN	LUZON ARC / LUZON ARC / NEGROS / MANDALAGAN		10.7	10.7	122.98	122.98	SAE			s_NEG96-10 [3520]	DACITE [3520]									VOL			F		WR [3520]	63.8	0.5		16.55				4.23	5.5	2.01	0.12		2.04	3.82	0.19
[3520]	CONVERGENT MARGIN	LUZON ARC / LUZON ARC / NEGROS / MANDALAGAN		10.7	10.7	122.98	122.98	SAE			s_NEG96-11 [3520]	ANDESITE [3520]									VOL					WR [3520]	61.7	0.52		16.75				4.66	5.25	1.95	0.12		1.94	3.5	0.18
[3520]	CONVERGENT MARGIN	LUZON ARC / LUZON ARC / NEGROS / CANLAON		10.5	10.5	122.98	122.98	SAE			s_NEG96-17 [3520]	ANDESITE [3520]									VOL					WR [3520]	58.3	0.61		17.15				6.05	6.82	2.75	0.14		2.58	3.52	0.22
[3520]	CONVERGENT MARGIN	LUZON ARC / LUZON ARC / NEGROS / CANLAON		10.5	10.5	122.98	122.98	SAE			s_NEG96-18 [3520]	ANDESITE, BASALTIC [3520]									VOL			F		WR [3520]	55.7	0.69		18.6				7.02	7.9	3.32	0.16		1.91	3.78	0.27
[3520]	CONVERGENT MARGIN	LUZON ARC / LUZON ARC / NEGROS / CANLAON		10.5	10.5	122.98	122.98	SAE			s_NEG96-19 [3520]	BASALT [3520]									VOL			F		WR [3520]	52.8	0.79		18.8				8.23	9.4	4.28	0.18		1.65	3.5	0.31
[3520]	CONVERGENT MARGIN	LUZON ARC / LUZON ARC / NEGROS / CANLAON		10.5	10.5	122.98	122.98	SAE			s_NEG96-20 [3520]	ANDESITE, BASALTIC [3520]									VOL			F		WR [3520]	54.5	0.72		18.4				7.49	8	3.72	0.17		1.88	3.76	0.32
[3520]	CONVERGENT MARGIN	LUZON ARC / LUZON ARC / NEGROS / CANLAON		10.5	10.5	122.98	122.98	SAE			s_NEG96-21 [3520]	ANDESITE [3520]									VOL					WR [3520]	56.5	0.76		17.6				6.95	7.7	3.67	0.15		2.39	3.45	0.22
[3520]	CONVERGENT MARGIN	LUZON ARC / LUZON ARC / NEGROS / CANLAON		10.5	10.5	122.98	122.98	SAE			s_NEG96-22 [3520]	ANDESITE [3520]									VOL			F		WR [3520]	52.2	0.8		18				8.19	8.88	4.63	0.18		1.61	3.39	0.28
[3520]	CONVERGENT MARGIN	LUZON ARC / LUZON ARC / NEGROS / CANLAON		10.5	10.5	122.98	122.98	SAE			s_NEG96-23 [3520]	ANDESITE [3520]									VOL			F		WR [3520]	56.5	0.7		17.6				6.97	7.6	3.6	0.15		2.15	3.45	0.23
[3520]	CONVERGENT MARGIN	LUZON ARC / LUZON ARC / NEGROS / CANLAON		10.5	10.5	122.98	122.98	SAE			s_NEG96-24 [3520]	ANDESITE, BASALTIC [3520]									VOL			F		WR [3520]													2.54
[3520]	CONVERGENT MARGIN	LUZON ARC / LUZON ARC / NEGROS / CUERNOS DE NEGROS		9.3	9.3	122.98	122.98	SAE			s_NEG96-37 [3520]	ADAKITE [3520]									VOL			F		WR [3520]													1.87
[3520]	CONVERGENT MARGIN	LUZON ARC / LUZON ARC / NEGROS / CUERNOS DE NEGROS		9.3	9.3	122.98	122.98	SAE			s_NEG96-43 [3520]	ADAKITE [3520]									VOL			F		WR [3520]													1.68
[3520]	CONVERGENT MARGIN	LUZON ARC / LUZON ARC / NEGROS / CUERNOS DE NEGROS		9.3	9.3	122.98	122.98	SAE			s_NEG96-34 [3520]	ADAKITE [3520]									VOL			S		WR [3520]													2.02
[3520]	CONVERGENT MARGIN	LUZON ARC / LUZON ARC / NEGROS / CUERNOS DE NEGROS		9.3	9.3	122.98	122.98	SAE			s_NEG96-31 [3520]	BASALT, CALC-ALKALINE [3520]									VOL			S		WR [3520]													1.99
[3520]	CONVERGENT MARGIN	LUZON ARC / LUZON ARC / NEGROS / CUERNOS DE NEGROS		9.3	9.3	122.98	122.98	SAE			s_NEG96-32 [3520]	BASALT, CALC-ALKALINE [3520]									VOL			F		WR [3520]													1.68
[3520]	CONVERGENT MARGIN	LUZON ARC / LUZON ARC / NEGROS / CUERNOS DE NEGROS		9.3	9.3	122.98	122.98	SAE			s_NEG96-38 [3520]	ADAKITE [3520]									VOL			F		WR [3520]													1.7
[3520]	CONVERGENT MARGIN	LUZON ARC / LUZON ARC / NEGROS / CUERNOS DE NEGROS		9.3	9.3	122.98	122.98	SAE			s_NEG96-45 [3520]	BASALT, CALC-ALKALINE [3520]									VOL			S		WR [3520]													2.36
[3521]	CONVERGENT MARGIN	LUZON ARC / LUZON ARC / LUZON		12.5	18.5	119.5	124.5	SAE			s_BKAR1 [3521]	ADAKITE [3521]									VOL					WR [3521]	61.2	0.35		16.65				3.85	6.47	2.1	0.11		1.2	3.3	0.12
[3521]	CONVERGENT MARGIN	LUZON ARC / LUZON ARC / LUZON		12.5	18.5	119.5	124.5	SAE			s_CT18-93 [3521]	ADAKITE [3521]									VOL					WR [3521]	55.8	0.46		20.58				4.63	6.35	3.17	0.11		0.9	6.27	0.16
[3521]	CONVERGENT MARGIN	LUZON ARC / LUZON ARC / LUZON		12.5	18.5	119.5	124.5	SAE			s_BI84-47 [3521]	ADAKITE [3521]									VOL					WR [3521]	65.25	0.38		16.37				2.81	4.13	1.81	0.07		1.63	4.88	0.18
[3521]	CONVERGENT MARGIN	LUZON ARC / LUZON ARC / LUZON		12.5	18.5	119.5	124.5	SAE			s_BI5D [3521]	ADAKITE [3521]									VOL					WR [3521]	68.6	0.26		15.6				3.09	3.32	1.37	0.07		1.47	4.47	0.05
[3521]	CONVERGENT MARGIN	LUZON ARC / LUZON ARC / MINDANAO	EAST MINDANAO	6	10	125	127	SAE			s_PH92-74 [3521]	ADAKITE [3521]									VOL					WR [3521]	64.9	0.31		16.8				2.92	2.45	1.78	0.08		2.41	7.42	0.15
[3521]	CONVERGENT MARGIN	LUZON ARC / LUZON ARC / MINDANAO	SOUTH MINDANAO	5.5	7	124	126	SAE			s_PH93-86 [3521]	ADAKITE [3521]									VOL					WR [3521]	64.2	0.44		17.6				3.08	4.8	1.5	0.07		1.89	4.55	0.21
[3521]	CONVERGENT MARGIN	LUZON ARC / LUZON ARC / MINDANAO	SOUTH MINDANAO	5.5	7	124	126	SAE			s_PH93-85 [3521]	ADAKITE [3521]									VOL					WR [3521]	61.5	0.55		17.8				4.09	5.6	2.16	0.1		1.78	4.65	0.24
[3521]	CONVERGENT MARGIN	LUZON ARC / LUZON ARC / MINDANAO	SOUTH MINDANAO	5.5	7	124	126	SAE			s_PH92-108 [3521]	ADAKITE [3521]									VOL					WR [3521]	60.3	0.51		17.16				4.57	6.4	2.97	0.11		1.32	4.3	0.23
[3521]	CONVERGENT MARGIN	LUZON ARC / LUZON ARC / MINDANAO	SOUTH MINDANAO	5.5	7	124	126	SAE			s_PH92-109 [3521]	ADAKITE [3521]									VOL					WR [3521]	60	0.59		16.53				5.26	6.84	3.55	0.11		1.2	4	0.22
[2488]	CONVERGENT MARGIN	LUZON ARC / LUZON ARC / BATAN		20.25	20.25	121.9	121.9	SAE			s_B5 [2488]	ANDESITE, BASALTIC [2488]		10000 [2488]							VOL					WR [2488]
[2488]	CONVERGENT MARGIN	LUZON ARC / LUZON ARC / BATAN		20.25	20.25	121.9	121.9	SAE			s_B7 [2488]	ANDESITE, BASALTIC [2488]	1480 [2488]	1480 [2488]							VOL					WR [2488]
[2488]	CONVERGENT MARGIN	LUZON ARC / LUZON ARC / BATAN		20.25	20.25	121.9	121.9	SAE			s_B82 [2488]	ANDESITE, BASALTIC [2488]	450000 [2488]	450000 [2488]							VOL					WR [2488]
[2488]	CONVERGENT MARGIN	LUZON ARC / LUZON ARC / BATAN		20.25	20.25	121.9	121.9	SAE			s_B93 [2488]	BASALT [2488]	1070000 [2488]	1070000 [2488]							VOL					WR [2488]
[2488]	CONVERGENT MARGIN	LUZON ARC / LUZON ARC / BATAN		20.25	20.25	121.9	121.9	SAE			s_B46 [2488]	ANDESITE, BASALTIC [2488]	2320000 [2488]	2320000 [2488]							VOL					WR [2488]
[2488]	CONVERGENT MARGIN	LUZON ARC / LUZON ARC / BATAN		20.25	20.25	121.9	121.9	SAE			s_B83 [2488]	BASALT [2488]									VOL					WR [2488]
[2488]	CONVERGENT MARGIN	LUZON ARC / LUZON ARC / BATAN		20.25	20.25	121.9	121.9	SAE			s_B86 [2488]	BASALT [2488]	1710000 [2488]	1710000 [2488]							VOL					WR [2488]
[2488]	CONVERGENT MARGIN	LUZON ARC / LUZON ARC / BABUYAN DE CLARO		19.5	19.5	121.95	121.95	SAE			s_BB21 [2488]	ANDESITE, BASALTIC [2488]	800000 [2488]	800000 [2488]							VOL					WR [2488]
[2488]	CONVERGENT MARGIN	LUZON ARC / LUZON ARC / BABUYAN DE CLARO		19.5	19.5	121.95	121.95	SAE			s_BB3 [2488]	ANDESITE, BASALTIC [2488]	1050000 [2488]	1050000 [2488]							VOL					WR [2488]
[2488]	CONVERGENT MARGIN	LUZON ARC / LUZON ARC / CAMIGUIN		9.1	9.1	125.2	125.2	SAE			s_CM51 [2488]	ANDESITE [2488]	1520000 [2488]	1520000 [2488]							VOL					WR [2488]
[2488]	CONVERGENT MARGIN	LUZON ARC / LUZON ARC / CAMIGUIN		9.1	9.1	125.2	125.2	SAE			s_CM33 [2488]	ANDESITE [2488]		400000 [2488]							VOL					WR [2488]
[2488]	CONVERGENT MARGIN	LUZON ARC / MANILA TRENCH		17.25	17.25	119.5	119.5	SAQ			s_VM19-119 [2488]	NOT GIVEN [2488]									SED					WR [2488]
[2488]	CONVERGENT MARGIN	LUZON ARC / MANILA TRENCH		19.617	19.617	120	120	SAQ			s_RC17-156 [2488]	NOT GIVEN [2488]									SED					WR [2488]
[2488]	CONVERGENT MARGIN	LUZON ARC / MANILA TRENCH		20.317	20.317	120	120	SAQ			s_RC17-159 [2488]	NOT GIVEN [2488]									SED					WR [2488]
[2488]	CONVERGENT MARGIN	LUZON ARC / MANILA TRENCH		21.05	21.05	120	120	SAQ			s_RC14-90R [2488]	NOT GIVEN [2488]									SED					WR [2488]
[2805]	CONVERGENT MARGIN	LUZON ARC / LUZON ARC / BATAN		20.25	20.25	121.9	121.9	SAE			s_80 [2805]	BASALT, CALC-ALKALINE [2805]				PLIOCENE [2805]					VOL					WR [2805]									11.22				1.11
[2805]	CONVERGENT MARGIN	LUZON ARC / LUZON ARC / BATAN		20.25	20.25	121.9	121.9	SAE			s_86 [2805]	BASALT, CALC-ALKALINE [2805]				PLEISTOCENE [2805]					VOL					WR [2805]									12.63				2.06
[2805]	CONVERGENT MARGIN	LUZON ARC / LUZON ARC / BATAN		20.25	20.25	121.9	121.9	SAE			s_46 [2805]	BASALT, CALC-ALKALINE [2805]				PLEISTOCENE [2805]					VOL					WR [2805]									9.23				2.23
[2805]	CONVERGENT MARGIN	LUZON ARC / LUZON ARC / BATAN		20.25	20.25	121.9	121.9	SAE			s_7 [2805]	BASALT, CALC-ALKALINE [2805]		100000 [2805]							VOL					WR [2805]									7.74				2.12
[2805]	CONVERGENT MARGIN	LUZON ARC / LUZON ARC / BATAN		20.25	20.25	121.9	121.9	SAE			s_3 [2805]	BASALT, CALC-ALKALINE [2805]	1480 [2805]	1480 [2805]							VOL					WR [2805]									8.21				2.27
[2805]	CONVERGENT MARGIN	LUZON ARC / LUZON ARC / BATAN		20.25	20.25	121.9	121.9	SAE			s_1 [2805]	BASALT, CALC-ALKALINE [2805]		100000 [2805]							VOL					WR [2805]									8.3				2.24
[2805]	CONVERGENT MARGIN	LUZON ARC / LUZON ARC / BATAN		20.25	20.25	121.9	121.9	SAE			s_1B [2805]	GABBRO [2805]								CUMULATE [2805]	PLU					WR [2805]									18.4				0.2
[truncated: 269 more rows]
[truncated: 121 more columns]

## Sheet: Raw Mg# RI
CITATIONS	TECTONIC SETTING	LOCATION	LOCATION COMMENT	LATITUDE MIN	LATITUDE MAX	LONGITUDE MIN	LONGITUDE MAX	LAND OR SEA	ELEVATION MIN	ELEVATION MAX	SAMPLE NAME	ROCK NAME	MIN. AGE (YRS.)	MAX. AGE (YRS.)	GEOL.	AGE	ERUPTION DAY	ERUPTION MONTH	ERUPTION YEAR	ROCK TEXTURE	ROCK TYPE	DRILL DEPTH MIN	DRILL DEPTHAX	ALTERATION	MINERAL	MATERIAL	SIO2(WT%)	TIO2(WT%)	B2O3(WT%)	AL2O3(WT%)	CR2O3(WT%)	FE2O3(WT%)	FEO(WT%)	FEOT(WT%)	CAO(WT%)	MGO(WT%)	MNO(WT%)	NIO(WT%)	K2O(WT%)	NA2O(WT%)	P2O5(WT%)	Mg#	RI	H2O(WT%)	H2OP(WT%)	H2OM(WT%)	H2OT(WT%)	CO2(WT%)	CO1(WT%)
[truncated: 130 more rows]
[truncated: 123 more columns]

[truncated: 1 more sheets: Final]
