# Supplementary material for: Latitude-dependent oxygen fugacity in arc magmas
Source: Nat Commun. 2024 Jul 18;15:6050. doi: 10.1038/s41467-024-50337-6 (PMC11258285; doi:10.1038/s41467-024-50337-6)
Supplement: Supplementary file 19 — Source data [file 41467_2024_50337_MOESM19_ESM.zip › Raw data filtering process/MARIANA_ARC 6.5.xlsx]

## Sheet: Raw Si Mg
CITATIONS	TECTONIC SETTING	LOCATION	LOCATION COMMENT	LATITUDE MIN	LATITUDE MAX	LONGITUDE MIN	LONGITUDE MAX	LAND OR SEA	ELEVATION MIN	ELEVATION MAX	SAMPLE NAME	ROCK NAME	MIN. AGE (YRS.)	MAX. AGE (YRS.)	GEOL.	AGE	ERUPTION DAY	ERUPTION MONTH	ERUPTION YEAR	ROCK TEXTURE	ROCK TYPE	DRILL DEPTH MIN	DRILL DEPTHAX	ALTERATION	MINERAL	MATERIAL	SIO2(WT%)	TIO2(WT%)	B2O3(WT%)	AL2O3(WT%)	CR2O3(WT%)	FE2O3(WT%)	FEO(WT%)	FEOT(WT%)	CAO(WT%)	MGO(WT%)	MNO(WT%)	NIO(WT%)	K2O(WT%)	NA2O(WT%)	P2O5(WT%)	H2O(WT%)	H2OP(WT%)	H2OM(WT%)	H2OT(WT%)	CO2(WT%)	CO1(WT%)	F(WT%)	CL(WT%)
[2390][2409]	CONVERGENT MARGIN	MARIANA ARC / MARIANA ARC - SOUTHERN SEAMOUNT PROVINCE / SAIPAN / HAGMAN FORMATION	ABOUT 1,240M DUE EAST OF PUNTAN FLORES, NORTHWEST OF ISLAND	15.2	15.2	145.72	145.72	SAE			s_MSS-135 [2390]	ANDESITE [2390]	40000000 [2409]	40000000 [2409]	UPPER [2390]	EOCENE [2390]				PORPHYRITIC PILOTAXITIC [2409]	VOL					WR [2390]
[2409]	CONVERGENT MARGIN	MARIANA ARC / MARIANA TROUGH / DREDGE SC 35	CENTRAL MARIANA TROUGH, SEGMENT 1	20.9083	20.9083	142.567	142.567	SAQ	-1790	-2355	s_SC-35-D [2409]	DACITE [2409]				NEOGENE [2409]					VOL			F		WR [2409]
[2388]	CONVERGENT MARGIN	MARIANA ARC / MARIANA TROUGH / DREDGE MARA-52	CENTRAL MARIANA TROUGH, SEGMENT 6	17.91	17.93	147.67	147.76	SAQ			s_D52 [2388]	BASALT [2388] / BASALT, ALKALINE [2388]								VARIOLITIC [2388]	VOL					WR [2388]	51.08	0.24		14.88		1.64	6.61		12.98	9.37	0.15		0.27	1.51	0.04		1.05			0.04
[2388]	CONVERGENT MARGIN	MARIANA ARC / MARIANA TROUGH / DREDGE MARA-36	CENTRAL MARIANA TROUGH, SEGMENT 7	17.88	17.89	147.67	147.69	SAQ			s_D36/52 [2388]	ANDESITE [2388]									VOL			E		WR [2388]	55.48	0.78		14.64		3.63	7.54		4.09	6.26	0.22		0.86	1.86	0.08		3.85			0.04
[2388]	CONVERGENT MARGIN	MARIANA ARC / MARIANA TROUGH / DREDGE MARA-51	CENTRAL MARIANA TROUGH, SEGMENT 11	16.41	16.43	147.71	147.72	SAQ			s_D51 [2388]	ANDESITE [2388]									VOL					WR [2388]	54.98	0.42		15.34		2.57	4.09		7.53	7.2	0.12		1.06	2.82	0.07		3.53			0.03
[2388]	CONVERGENT MARGIN	MARIANA ARC / MARIANA TROUGH / DREDGE MARA-51	CENTRAL MARIANA TROUGH, SEGMENT 12	15.71	15.78	147.6	147.63	SAQ			s_D50 [2388]	BASALT, ALKALINE [2388]									VOL			E		WR [2388]	54.24	0.19		10.84		2.01	6.18		6.99	15.24	0.15		0.67	0.84	0.05		2.85			0.08
[2395]	CONVERGENT MARGIN	MARIANA ARC / MARIANA TROUGH / SITE 454	CENTRAL MARIANA TROUGH, SEGMENT 6, HOLE 454	18.013	18.013	144.532	144.532	SAQ	-3819	-3819	s_60-M454-14-1 [2395]	BASALT [2395]									VOL			F		GL [2395]	52.79	1.15		16.83				7.89	10.99	7.18			0.24	2.67	0.13
[3178]	CONVERGENT MARGIN	MARIANA ARC / MARIANA TROUGH	CENTRAL MARIANA TROUGH, SEGMENT 6, CORE 46KL	18.0442	18.0442	144.78	144.78	SAQ	-4700	-4700	s_4646-D30 [3178]	ANDESITE, BASALTIC [3178]									VOL					GL [3178]	56.1	1.3		14.1				9.3	5.9	2.1	0.23		2.3	2.9	0.53
[2916][8514]	CONVERGENT MARGIN	MARIANA ARC / MARIANA TROUGH / DREDGE DS	CENTRAL MARIANA TROUGH, SEGMENT 12	16.18	16.18	144.79	144.79	SAQ	-3838	-4052	s_DS18-1-6 [2916]	BASALT [2916]									VOL					GL [2916]																2.03
[2916][8514]	CONVERGENT MARGIN	MARIANA ARC / MARIANA TROUGH / DREDGE DS	CENTRAL MARIANA TROUGH, SEGMENT 8	16.96	16.96	144.78	144.78	SAQ	-3055	-3287	s_DS22-2-2 [2916]	BASALT [2916]									VOL					GL [2916]																0.48
[2916][8514]	CONVERGENT MARGIN	MARIANA ARC / MARIANA TROUGH / DREDGE DS	CENTRAL MARIANA TROUGH, SEGMENT 11	16.53	16.53	144.83	144.83	SAQ	-3880	-5000	s_DS74-2-1 [2916]	BASALT [2916]									VOL					GL [2916]																2.08
[2916][8514]	CONVERGENT MARGIN	MARIANA ARC / MARIANA TROUGH / DREDGE DS	CENTRAL MARIANA TROUGH, SEGMENT 11	16.53	16.53	144.83	144.83	SAQ	-3880	-5000	s_DS74-2-3 [2916]	BASALT [2916]									VOL					GL [2916]																2.16
[2916][8514]	CONVERGENT MARGIN	MARIANA ARC / MARIANA TROUGH / DREDGE DS	CENTRAL MARIANA TROUGH, SEGMENT 11	16.53	16.53	144.83	144.83	SAQ	-3880	-5000	s_DS74-3-1 [2916]	BASALT [2916]									VOL					GL [2916]																1.4
[2916][8514]	CONVERGENT MARGIN	MARIANA ARC / MARIANA TROUGH / DREDGE DS	CENTRAL MARIANA TROUGH, SEGMENT 12	16.08	16.08	144.74	144.74	SAQ	-3625	-3747	s_DS79-2-2 [2916]	BASALT [2916]									VOL					GL [2916]																1.09
[2916][8514]	CONVERGENT MARGIN	MARIANA ARC / MARIANA TROUGH / DREDGE DS	CENTRAL MARIANA TROUGH, SEGMENT 12	15.75	15.75	144.75	144.75	SAQ	-3730	-3922	s_DS80-23-2 [2916]	BASALT [2916]									VOL					GL [2916]																1.52
[2916][8514]	CONVERGENT MARGIN	MARIANA ARC / MARIANA TROUGH / DREDGE DS	CENTRAL MARIANA TROUGH, SEGMENT 12	15.75	15.75	144.75	144.75	SAQ	-3730	-3922	s_DS80-25-3 [2916]	BASALT [2916]									VOL					GL [2916]																2.78
[2916][8514]	CONVERGENT MARGIN	MARIANA ARC / MARIANA TROUGH / DREDGE DS	SOUTHERN MARIANA TROUGH, SEGMENT 14	15	15	144.46	144.46	SAQ	-4046	-4272	s_DS84-1-1 [2916]	BASALT [2916]									VOL					GL [2916]																0.2
[2916][8514]	CONVERGENT MARGIN	MARIANA ARC / MARIANA TROUGH / DREDGE DS	SOUTHERN MARIANA TROUGH, SEGMENT 14	15	15	144.46	144.46	SAQ	-4046	-4272	s_DS84-2-1 [2916]	BASALT [2916]									VOL					GL [2916]																0.21
[2916][8514]	CONVERGENT MARGIN	MARIANA ARC / MARIANA TROUGH / DREDGE DS	SOUTHERN MARIANA TROUGH, SEGMENT 14	15.09	15.09	144.5	144.5	SAQ	-3386	-3518	s_DS86-4-1 [2916]	BASALT [2916]									VOL					GL [2916]																0.58
[2916][8514]	CONVERGENT MARGIN	MARIANA ARC / MARIANA TROUGH / DREDGE DS	SOUTHERN MARIANA TROUGH, SEGMENT 13	15.3	15.3	144.51	144.51	SAQ	-4279	-4671	s_DS88-1-2 [2916]	BASALT [2916]									VOL					GL [2916]																1.3
[2916][8514]	CONVERGENT MARGIN	MARIANA ARC / MARIANA TROUGH / DREDGE DS	SOUTHERN MARIANA TROUGH, SEGMENT 13	15.3	15.3	144.51	144.51	SAQ	-4279	-4671	s_DS88-2-1 [2916]	BASALT [2916]									VOL					GL [2916]																1.04
[2916][8514]	CONVERGENT MARGIN	MARIANA ARC / MARIANA TROUGH / DREDGE DS	SOUTHERN MARIANA TROUGH, SEGMENT 13	15.3	15.3	144.51	144.51	SAQ	-4279	-4671	s_DS88-3-1 [2916]	BASALT [2916]									VOL					GL [2916]																1.24
[2916][8514]	CONVERGENT MARGIN	MARIANA ARC / MARIANA TROUGH / DREDGE GTVA	CENTRAL MARIANA TROUGH, SEGMENT 8	16.99	16.99	144.83	144.83	SAQ	-3400	-3404	s_GTVA71-1-7 [2916] / s_GTVA 71-1-7 [8514]	BASALT [2916]									VOL					GL [2916]																1.34
[2916][8514]	CONVERGENT MARGIN	MARIANA ARC / MARIANA TROUGH / DREDGE GTVA	CENTRAL MARIANA TROUGH, SEGMENT 11	16.41	16.41	144.85	144.85	SAQ	-3670	-3954	s_GTVA75-1-1 [2916] / s_GTVA 75-1-1 [8514]	BASALT [2916]									VOL					GL [2916]																2.21
[2916][3111]	CONVERGENT MARGIN	MARIANA ARC / MARIANA TROUGH	CENTRAL MARIANA TROUGH, SEGMENT 6, NORTHERN RIDGE	18.3	18.3	144.7	144.7	SAQ	-3925	-3935	s_WOK5-4 [2916]	BASALT [2916]									VOL			F		GL [2916] / WR [3111]																1.6
[2916][2429]	CONVERGENT MARGIN	MARIANA ARC / MARIANA TROUGH / DREDGE WOK D10	CENTRAL MARIANA TROUGH, SEGMENT 6, NORTHERN RIDGE	18.4	18.4	144.65	144.65	SAQ	-3950	-4100	s_WOKD10-1 [2916]	BASALT [2916]									VOL			F		GL [2916]																1.14
[2916]	CONVERGENT MARGIN	MARIANA ARC / MARIANA TROUGH / DREDGE WOK D16	CENTRAL MARIANA TROUGH, SEGMENT 6, NORTHERN RIDGE	18.1	18.1	144.75	144.75	SAQ	-3969	-3975	s_WOKD16-2 [2916]	BASALT [2916]									VOL			F		GL [2916]																0.64
[2916][2429]	CONVERGENT MARGIN	MARIANA ARC / MARIANA TROUGH / DREDGE WOK D28	CENTRAL MARIANA TROUGH	17.6	17.6	144.9	144.9	SAQ	-4050	-4126	s_WOKD28-3 [2916]	BASALT [2916]									VOL			F		GL [2916]																0.5
[2916][3111]	CONVERGENT MARGIN	MARIANA ARC / MARIANA TROUGH / DIVE 1832	CENTRAL MARIANA TROUGH, SEGMENT 6, NORTHERN RIDGE	18.15	18.15	144.8	144.8	SAQ	-3694	-3694	s_ALV1832-2 [2916]	BASALT [2916]									VOL			F		GL [2916] / WR [3111]																2.28
[2430][2429]	CONVERGENT MARGIN	MARIANA ARC / MARIANA TROUGH / DIVE 1832	CENTRAL MARIANA TROUGH, SEGMENT 6, NORTHERN RIDGE	18.15	18.15	144.8	144.8	SAQ	-3694	-3694	s_ALV1832-7 [2430]	BASALT [2430]									VOL			F		GL [2430]	52.5	1.23		17.44				7.91	10.55	5.54	0.15		0.58	3.08	0.23
[2916][3111][2429]	CONVERGENT MARGIN	MARIANA ARC / MARIANA TROUGH / DIVE 1833	CENTRAL MARIANA TROUGH, SEGMENT 6, NORTHERN RIDGE	18.1	18.1	144.75	144.75	SAQ	-3691	-3693	s_ALV1833-1 [2916]	BASALT [2916]									VOL			F		GL [2916] / WR [3111]																2.43
[2430][2916][3111][2429]	CONVERGENT MARGIN	MARIANA ARC / MARIANA TROUGH / DIVE 1833	CENTRAL MARIANA TROUGH, SEGMENT 6, NORTHERN RIDGE	18.1	18.1	144.75	144.75	SAQ	-3691	-3693	s_ALV1833-11 [2430]	BASALT [2430]									VOL			F		GL [2430] / WR [3111]	51.13	1.04		17.16				7.55	11.92	7.55	0.15		0.25	2.86	0.18	1.2
[2430][2429]	CONVERGENT MARGIN	MARIANA ARC / MARIANA TROUGH / DIVE 1839	CENTRAL MARIANA TROUGH, SEGMENT 6, NORTHERN RIDGE	18.2	18.2	144.7	144.7	SAQ	-3283	-4044	s_ALV1839-18 [2430]	BASALT [2430]									VOL			F		GL [2430]	54.88	1.7		16.32				8.62	8.35	4.3	0.15		0.55	3.82	0.28
[2430][2916][3111][2429]	CONVERGENT MARGIN	MARIANA ARC / MARIANA TROUGH / DIVE 1839	CENTRAL MARIANA TROUGH, SEGMENT 6, NORTHERN RIDGE	18.2	18.2	144.7	144.7	SAQ	-3283	-4044	s_ALV1839-21 [2430]	BASALT [2430]									VOL			F		GL [2430] / WR [3111]	51.45	1.17		17.84				7.63	11.41	7.47	0.14		0.27	2.58	0.13	1.21
[2430][2429]	CONVERGENT MARGIN	MARIANA ARC / MARIANA TROUGH / DIVE 1839	CENTRAL MARIANA TROUGH, SEGMENT 6, NORTHERN RIDGE	18.2	18.2	144.7	144.7	SAQ	-3283	-4044	s_ALV1839-8 [2430]	BASALT [2430]									VOL			F		GL [2430]	53.35	1.51		16.37				8.25	9.74	5.43	0.2		0.4	3.44	0.22
[2430][2429]	CONVERGENT MARGIN	MARIANA ARC / MARIANA TROUGH / DIVE 1846	CENTRAL MARIANA TROUGH, SEGMENT 6, NORTHERN RIDGE	18.3	18.3	144.7	144.7	SAQ	-3485	-3751	s_ALV1846-1 [2430]	BASALT [2430]									VOL			F		GL [2430]	51.15	1.02		17.14				7.31	11.93	6.98	0.18		0.31	2.65	0.15
[2430][2916][3111][2429]	CONVERGENT MARGIN	MARIANA ARC / MARIANA TROUGH / DIVE 1846	CENTRAL MARIANA TROUGH, SEGMENT 6, NORTHERN RIDGE	18.3	18.3	144.7	144.7	SAQ	-3485	-3751	s_ALV1846-12 [2430]	BASALT [2430]									VOL			F		GL [2430] / WR [3111]	50.75	1.11		17.3				7.56	11.39	7	0.15		0.4	2.75	0.18	1.55
[2430][2429]	CONVERGENT MARGIN	MARIANA ARC / MARIANA TROUGH / DIVE 1846	CENTRAL MARIANA TROUGH, SEGMENT 6, NORTHERN RIDGE	18.3	18.3	144.7	144.7	SAQ	-3485	-3751	s_ALV1846-5 [2430]	BASALT [2430]									VOL			F		GL [2430]	49.99	0.58		17.3				7.47	13.1	6.83	0.18		0.71	2.09	0.12
[2430][2916][3111][2429]	CONVERGENT MARGIN	MARIANA ARC / MARIANA TROUGH / DIVE 1846	CENTRAL MARIANA TROUGH, SEGMENT 6, NORTHERN RIDGE	18.3	18.3	144.7	144.7	SAQ	-3485	-3751	s_ALV1846-9 [2430]	BASALT [2430]									VOL			F		GL [2430] / WR [3111]	49.67	0.57		17.45				7.03	13.46	6.95	0.16		0.71	2.07	0.13	1.89
[2430]	CONVERGENT MARGIN	MARIANA ARC / MARIANA TROUGH / DIVE 1846	CENTRAL MARIANA TROUGH, SEGMENT 6, NORTHERN RIDGE	18.3	18.3	144.7	144.7	SAQ	-3485	-3751	s_ALV1846-2 [2430]	BASALT [2430]									VOL			F		GL [2430]	50.48	0.64		17.23				7.75	12.6	6.45	0.17		0.77	2.3	0.15
[4095][2916][8514]	CONVERGENT MARGIN	MARIANA ARC / MARIANA TROUGH	CENTRAL MARIANA TROUGH, SEGMENT 6	18.15	18.15	144.73	144.73	SAQ	-3735	-3735	s_D1009 [4095]	BASALT [4095]									VOL					WR [4095] / GL [2916]	51.24	1.21		16.65				7.49	10.92	7.44			0.37	2.97	0.1	1.2
[4095][2916][8514]	CONVERGENT MARGIN	MARIANA ARC / MARIANA TROUGH	CENTRAL MARIANA TROUGH, SEGMENT 6	18.15	18.15	144.73	144.73	SAQ	-3735	-3735	s_D1010 [4095]	BASALT [4095]									VOL					WR [4095] / GL [2916]	51.41	1.26		16.58				7.58	10.98	7.57			0.37	3.01	0.18	1.13
[19118][21425]	CONVERGENT MARGIN	MARIANA ARC / MARIANA TROUGH / MALAGUANA-GADAO BACKARC BASIN SPREADING RIDGE		13.197	13.197	143.7	143.7	SAE	-2932	-2932	s_TN273-03W-02 [19118]	NOT GIVEN [19118] / BASALT [21425]									VOL					GL [19118]	53.72	1.31		15.72		2.02	7.81	9.62	9.84	5.24	0.23		0.21	3.05	0.13	1.68
[19118][21425]	CONVERGENT MARGIN	MARIANA ARC / MARIANA TROUGH / MALAGUANA-GADAO BACKARC BASIN SPREADING RIDGE		13.996	13.996	143.624	143.624	SAE	-2870	-2870	s_TN273-01D-01-01 [19118]	BASALT [19118]									VOL					GL [19118]	56.53	1.65		15.4		1.79	7.79	9.4	6.44	2.93	0.24		0.37	4.03	0.21	1.87
[19118][21425]	CONVERGENT MARGIN	MARIANA ARC / MARIANA TROUGH / MALAGUANA-GADAO BACKARC BASIN SPREADING RIDGE		13.769	13.769	143.488	143.488	SAE	-2891	-2891	s_TN273-06D-01-03 [19118]	BASALT [19118]									VOL					GL [19118]	59.82	1.35		16.19		1.82	6.96	8.59	5.77	2.15	0.2		0.55	4.65	0.28	2.1
[19118][21425]	CONVERGENT MARGIN	MARIANA ARC / MARIANA TROUGH / MALAGUANA-GADAO BACKARC BASIN SPREADING RIDGE		13.688	13.688	143.384	143.384	SAE	-2880	-2880	s_TN273-08D-01-01 [19118]	BASALT [19118]									VOL					GL [19118]	58.26	1.69		14.77		2.11	8.24	10.14	5.75	2.47	0.25		0.57	3.84	0.29	2.46
[19118][21425]	CONVERGENT MARGIN	MARIANA ARC / MARIANA TROUGH / MALAGUANA-GADAO BACKARC BASIN SPREADING RIDGE		13.505	13.505	143.18	143.18	SAE	-2639	-2639	s_TN273-13D-01-01 [19118]	BASALT [19118]									VOL					GL [19118]	53.37	0.9		16.42		1.78	6.83	8.43	10.51	5.64	0.21		0.31	2.89	0.07	1.49
[20486]	CONVERGENT MARGIN	MARIANA ARC / MARIANA ARC - SOUTHERN SEAMOUNT PROVINCE / GUAM / FACPI FORMATION		13.3301	13.3301	144.649	144.649	SAE			s_GM-1 [20486]	BONINITE [20486]									VOL					WR [20486]
[20486]	CONVERGENT MARGIN	MARIANA ARC / MARIANA ARC - SOUTHERN SEAMOUNT PROVINCE / GUAM / FACPI FORMATION		13.3265	13.3265	144.652	144.652	SAE			s_GM-6 [20486]	BONINITE [20486]									VOL					WR [20486]
[20486]	CONVERGENT MARGIN	MARIANA ARC / MARIANA ARC - SOUTHERN SEAMOUNT PROVINCE / GUAM / FACPI FORMATION		13.3523	13.3523	144.644	144.644	SAE			s_GM-11 [20486]	BONINITE [20486]									VOL					WR [20486]
[20486]	CONVERGENT MARGIN	MARIANA ARC / MARIANA ARC - SOUTHERN SEAMOUNT PROVINCE / GUAM / FACPI FORMATION		13.3415	13.3415	144.636	144.636	SAE			s_GM-15 [20486]	BONINITE [20486]									VOL					WR [20486]
[20486]	CONVERGENT MARGIN	MARIANA ARC / MARIANA ARC - SOUTHERN SEAMOUNT PROVINCE / GUAM / FACPI FORMATION		13.3407	13.3407	144.643	144.643	SAE			s_GM-16 [20486]	BONINITE [20486]									VOL					WR [20486]
[20727]	CONVERGENT MARGIN	MARIANA ARC / MARIANA ARC - CENTRAL ISLAND PROVINCE / ANATAHAN / ANATAHAN		16.37	16.37	145.63	145.63	SAE			s_ANAT9 [20727]	NOT GIVEN [20727]									VOL					WR [20727]
[19216][21502]	CONVERGENT MARGIN	MARIANA ARC / MARIANA FORE-ARC		12.1069	12.1069	143.857	143.857	SAQ	-5797	-5797	s_1096-R11 [19216] / s_6K1096-R11 [21502]	BASALT [19216] / NOT GIVEN [21502]				EOCENE [21502]					VOL					WR [19216]	52.57	1.01		16.31			8.75		9.36	4.92	0.15		0.57	3.3	0.12
[19216][21502]	CONVERGENT MARGIN	MARIANA ARC / MARIANA FORE-ARC		12.1069	12.1069	143.857	143.857	SAQ	-5797	-5797	s_1096-R12 [19216] / s_6K1096-R12 [21502]	BASALT [19216] / NOT GIVEN [21502]				EOCENE [21502]					VOL					WR [19216]	52.45	0.96		16.6			8.65		9.76	4.88	0.15		0.52	3.33	0.11
[21425]	CONVERGENT MARGIN	MARIANA ARC / MARIANA TRENCH	APPROXIMATELY 30 KM NORTH OF THE TRENCH AXES; 7.5 KM WEST OF SHINKAI DEEP FIELD; 60 KM ENE OF CHALLENGER DEEP	11.625	11.625	142.992	142.992	SAE			s_12541-12001-6K1363-R05 [21425]	BASALT [21425]									VOL					GL [21425]
[21425]	CONVERGENT MARGIN	MARIANA ARC / MARIANA TRENCH	APPROXIMATELY 30 KM NORTH OF THE TRENCH AXES; 7.5 KM WEST OF SHINKAI DEEP FIELD; 60 KM ENE OF CHALLENGER DEEP	11.625	11.625	142.992	142.992	SAE			s_12541-12001-6K1363-R06 [21425]	BASALT [21425]									VOL					GL [21425]
[19216][21502]	CONVERGENT MARGIN	MARIANA ARC / MARIANA FORE-ARC	SOUTHEAST MARIANA FOREARC RIFT	12.1051	12.1051	143.854	143.854	SAQ	-6027	-6027	s_1096-R3 [19216] / s_6K1096-R3 [21502]	BASALT [19216] / NOT GIVEN [21502]				EOCENE [21502]					VOL					WR [19216]	52.5	0.97		16.34			8.73		9.6	5	0.16		0.53	3.31	0.11
[19216][21502]	CONVERGENT MARGIN	MARIANA ARC / MARIANA FORE-ARC	SOUTHEAST MARIANA FOREARC RIFT	12.1051	12.1051	143.854	143.854	SAQ	-6027	-6027	s_1096-R4 [19216] / s_6K1096-R4 [21502]	BASALT [19216] / NOT GIVEN [21502]				EOCENE [21502]					VOL					WR [19216]	52.73	0.98		16.64			8.38		9.69	4.78	0.14		0.56	3.33	0.11
[19216][21502]	CONVERGENT MARGIN	MARIANA ARC / MARIANA FORE-ARC	SOUTHEAST MARIANA FOREARC RIFT	12.1057	12.1057	143.856	143.856	SAQ	-5947	-5947	s_1096-R7 [19216] / s_6K1096-R7 [21502]	BASALT [19216] / NOT GIVEN [21502]				EOCENE [21502]					VOL					WR [19216]	52.6	0.97		16.55			8.44		9.71	4.74	0.15		0.57	3.3	0.11
[19216][21502]	CONVERGENT MARGIN	MARIANA ARC / MARIANA FORE-ARC	SOUTHEAST MARIANA FOREARC RIFT	12.1057	12.1057	143.856	143.856	SAQ	-5947	-5947	s_1096-R8 [19216] / s_6K1096-R8 [21502]	BASALT [19216] / NOT GIVEN [21502]				EOCENE [21502]					VOL					WR [19216]	52.58	0.96		16.36			8.64		9.56	4.95	0.15		0.55	3.28	0.11
[19216][21502]	CONVERGENT MARGIN	MARIANA ARC / MARIANA FORE-ARC		12.1087	12.1087	143.859	143.859	SAQ	-5737	-5737	s_1096-R15 [19216] / s_6K1096-R15 [21502]	BASALT, OLIVINE [19216] / NOT GIVEN [21502]				EOCENE [21502]					VOL					WR [19216]	50.56	0.69		16.28			7.47		12.81	7.35	0.13		0.36	2.27	0.08
[19216][21502]	CONVERGENT MARGIN	MARIANA ARC / MARIANA FORE-ARC		12.1097	12.1097	143.861	143.861	SAQ	-5652	-5652	s_1096-R16 [19216] / s_6K1096-R16 [21502]	BASALT, OLIVINE [19216] / NOT GIVEN [21502]				EOCENE [21502]					VOL					WR [19216]	50.52	0.67		15.94			7.47		13.09	8.08	0.13		0.25	2.14	0.07
[19216][21502]	CONVERGENT MARGIN	MARIANA ARC / MARIANA FORE-ARC		12.1097	12.1097	143.861	143.861	SAQ	-5652	-5652	s_1096-R17 [19216] / s_6K1096-R17 [21502]	BASALT, OLIVINE [19216] / NOT GIVEN [21502]				EOCENE [21502]					VOL					WR [19216]	50.69	0.66		16.29			7.25		13.36	7.79	0.13		0.27	2.14	0.07
[19216][21502]	CONVERGENT MARGIN	MARIANA ARC / MARIANA FORE-ARC		12.1103	12.1103	143.861	143.861	SAQ	-5609	-5609	s_1096-R19 [19216] / s_6K1096-R19 [21502]	BASALT, OLIVINE [19216] / NOT GIVEN [21502]				EOCENE [21502]					VOL					WR [19216]	50.04	0.65		16.12			7.29		13.45	8.14	0.13		0.2	2.14	0.07
[19216][21502]	CONVERGENT MARGIN	MARIANA ARC / MARIANA FORE-ARC	SOUTHEAST MARIANA FOREARC RIFT	12.1108	12.1108	143.862	143.862	SAQ	-5556	-5556	s_1096-R20 [19216] / s_6K1096-R20 [21502]	BASALT, OLIVINE [19216] / NOT GIVEN [21502]				EOCENE [21502]					VOL					WR [19216]	50.77	0.69		16.35			7.19		13.06	7.19	0.12		0.23	2.29	0.08
[19216][21502][21425]	CONVERGENT MARGIN	MARIANA ARC / MARIANA FORE-ARC	SOUTHEAST MARIANA FOREARC RIFT	12.1108	12.1108	143.862	143.862	SAQ	-5556	-5556	s_1096-R21 [19216] / s_6K1096-R21 [21502] / s_6K-1096-R21 [21425]	BASALT, OLIVINE [19216] / NOT GIVEN [21502] / BASALT [21425]				EOCENE [21502]					VOL					WR [19216]	50.64	0.67		16.01			7.51		12.95	8	0.13		0.26	2.18	0.07
[19216][21502]	CONVERGENT MARGIN	MARIANA ARC / MARIANA FORE-ARC	SOUTHEAST MARIANA FOREARC RIFT	12.1111	12.1111	143.863	143.863	SAQ	-5492	-5492	s_1096-R22 [19216] / s_6K1096-R22 [21502]	BASALT, OLIVINE [19216] / NOT GIVEN [21502]				EOCENE [21502]					VOL					WR [19216]	50.74	0.67		16.2			7.43		13.24	7.21	0.12		0.23	2.19	0.07
[19216][21502]	CONVERGENT MARGIN	MARIANA ARC / MARIANA FORE-ARC	SOUTHEAST MARIANA FOREARC RIFT	12.1111	12.1111	143.863	143.863	SAQ	-5492	-5492	s_1096-R23 [19216] / s_6K1096-R23 [21502]	BASALT, OLIVINE [19216] / NOT GIVEN [21502]				EOCENE [21502]					VOL					WR [19216]	50.74	0.74		16.35			8.1		12.43	7.23	0.16		0.28	2.33	0.08
[19216][21502]	CONVERGENT MARGIN	MARIANA ARC / MARIANA FORE-ARC	SOUTHEAST MARIANA FOREARC RIFT	12.1121	12.1121	143.865	143.865	SAQ	-5414	-5414	s_1096-R28 [19216] / s_6K1096-R28 [21502]	BASALT, OLIVINE [19216] / NOT GIVEN [21502]				EOCENE [21502]					VOL					WR [19216]	50.62	0.65		15.86			7.4		13.04	8.36	0.13		0.32	2.12	0.07
[21502][19216]	CONVERGENT MARGIN	MARIANA ARC / MARIANA FORE-ARC	SOUTHEAST MARIANA FOREAEC RIFT	12.1893	12.1893	143.903	143.903	SAQ	-4958	-4958	s_6K1230-R2 [21502] / s_1230-R2 [19216]	NOT GIVEN [21502] / BASALT, OLIVINE [19216]				EOCENE [21502]					VOL					GL [21502] / WR [19216]	52.315	1.04615		15.43			8.01	9.13	9.3	5.03	0.1519		0.23585	3.265	0.0797
[19216][21502]	CONVERGENT MARGIN	MARIANA ARC / MARIANA FORE-ARC	SOUTHEAST MARIANA FOREAEC RIFT	12.1912	12.1912	143.905	143.905	SAQ	-4852	-4852	s_1230-R8 [19216] / s_6K1230-R8 [21502]	BASALT [19216] / NOT GIVEN [21502]				EOCENE [21502]					VOL					WR [19216]	52.78	1.4		16.53			9.92		8.83	3.87	0.14		0.97	3.79	0.18
[19216][21502]	CONVERGENT MARGIN	MARIANA ARC / MARIANA FORE-ARC	SOUTHEAST MARIANA FOREAEC RIFT	12.1917	12.1917	143.905	143.905	SAQ	-4801	-4801	s_1230-R10 [19216] / s_6K1230-R10 [21502]	BASALT [19216] / NOT GIVEN [21502]				EOCENE [21502]					VOL					WR [19216]	52.55	1.12		16.74			8.92		9.86	5.46	0.12		0.25	3.02	0.13
[19216][21502]	CONVERGENT MARGIN	MARIANA ARC / MARIANA FORE-ARC	SOUTHEAST MARIANA FOREAEC RIFT	12.1923	12.1923	143.906	143.906	SAQ	-4752	-4752	s_1230-R11 [19216] / s_6K1230-R11 [21502]	BASALT [19216] / NOT GIVEN [21502]				EOCENE [21502]					VOL					WR [19216]	52.65	0.99		17.31			8.71		10.12	5.73	0.15		0.44	3.12	0.12
[19216][21502]	CONVERGENT MARGIN	MARIANA ARC / MARIANA FORE-ARC	SOUTHEAST MARIANA FOREAEC RIFT	12.1929	12.1929	143.906	143.906	SAQ	-4704	-4704	s_1230-R14 [19216] / s_6K1230-R14 [21502]	BASALT [19216] / NOT GIVEN [21502]				EOCENE [21502]					VOL					WR [19216]	52.81	0.94		17.32			7.96		11.23	6	0.14		0.41	2.92	0.11
[19216][21502]	CONVERGENT MARGIN	MARIANA ARC / MARIANA FORE-ARC	SOUTHEAST MARIANA FOREAEC RIFT	12.1944	12.1944	143.908	143.908	SAQ	-4554	-4554	s_1230-R21 [19216] / s_6K1230-R21 [21502]	NOT GIVEN [19216]				EOCENE [21502]					VOL					WR [19216]	51.56	0.86		17.08			7.55		11.74	6.27	0.1		0.42	3.06	0.11
[19216][21502]	CONVERGENT MARGIN	MARIANA ARC / MARIANA FORE-ARC	SOUTHEAST MARIANA FOREAEC RIFT	12.1953	12.1953	143.908	143.908	SAQ	-4499	-4499	s_1230-R22 [19216] / s_6K1230-R22 [21502]	NOT GIVEN [19216]				EOCENE [21502]					VOL					WR [19216]	54.13	1.03		16.88			8.1		9.86	5.28	0.12		0.37	3.33	0.12
[19216][21502]	CONVERGENT MARGIN	MARIANA ARC / MARIANA FORE-ARC	SOUTHEAST MARIANA FOREAEC RIFT	12.1962	12.1962	143.909	143.909	SAQ	-4451	-4451	s_1230-R25 [19216] / s_6K1230-R25 [21502]	BASALT, PLAGIOCLASE [19216] / NOT GIVEN [21502]				EOCENE [21502]					VOL					WR [19216]	51.93	1.04		17.11			8.17		10.84	5.82	0.14		0.47	3.2	0.13
[19216][21502][21425]	CONVERGENT MARGIN	MARIANA ARC / MARIANA FORE-ARC	SOUTHEAST MARIANA FOREAEC RIFT	12.1968	12.1968	143.909	143.909	SAQ	-4401	-4401	s_1230-R26 [19216] / s_6K1230-R26 [21502] / s_6K-1230-R26 [21425]	BASALT, PLAGIOCLASE [19216] / NOT GIVEN [21502] / BASALT [21425]				EOCENE [21502]					VOL					WR [19216]	51.16	1.02		17.12			8.26		10.99	6.44	0.15		0.41	2.89	0.13
[19216][21502]	CONVERGENT MARGIN	MARIANA ARC / MARIANA FORE-ARC	SOUTHEAST MARIANA FOREAEC RIFT	12.1984	12.1984	143.91	143.91	SAQ	-4280	-4280	s_1230-R33 [19216] / s_6K1230-R33 [21502]	BASALT, PLAGIOCLASE [19216] / NOT GIVEN [21502]				EOCENE [21502]					VOL					WR [19216]	51.53	1.07		17.22			7.99		10.92	5.61	0.13		0.44	3.08	0.13
[19216][21502]	CONVERGENT MARGIN	MARIANA ARC / MARIANA FORE-ARC	SOUTHEAST MARIANA FOREAEC RIFT	12.0694	12.0694	144.014	144.014	SAQ	-6478	-6478	s_1235-R2 [19216] / s_6K1235-R2 [21502]	BASALT [19216] / NOT GIVEN [21502]				EOCENE [21502]					VOL					WR [19216]	56.14	1.35		15.15			9.93		4.56	4.3	0.16		0.09	6.62	0.18
[19216][21502][21425]	CONVERGENT MARGIN	MARIANA ARC / MARIANA FORE-ARC	SOUTHEAST MARIANA FOREAEC RIFT	12.0724	12.0724	144.016	144.016	SAQ	-6295	-6295	s_1235-R8 [19216] / s_6K1235-R8 [21502] / s_6K-1235-R8 [21425]	BASALT [19216] / NOT GIVEN [21502]				EOCENE [21502]					VOL					WR [19216]	52.98	0.77		16.53			7.75		9.8	6.77	0.13		0.17	3.81	0.09
[19216][21502]	CONVERGENT MARGIN	MARIANA ARC / MARIANA FORE-ARC	SOUTHEAST MARIANA FOREAEC RIFT	12.0741	12.0741	144.017	144.017	SAQ	-6206	-6206	s_1235-R11 [19216] / s_6K1235-R11 [21502]	DIABASE [19216] / NOT GIVEN [21502]				EOCENE [21502]					PLU					WR [19216]	50.61	0.74		17.4			6.76		11.03	8.91	0.13		0.13	3.64	0.09
[19216][21502]	CONVERGENT MARGIN	MARIANA ARC / MARIANA FORE-ARC	SOUTHEAST MARIANA FOREAEC RIFT	12.076	12.076	144.018	144.018	SAQ	-6104	-6104	s_1235-R12 [19216] / s_6K1235-R12 [21502]	BASALT, OLIVINE [19216] / NOT GIVEN [21502]				EOCENE [21502]					VOL					WR [19216]	49.94	0.78		17.48			7.74		12.48	6.8	0.17		0.27	2.85	0.11
[19216][21502]	CONVERGENT MARGIN	MARIANA ARC / MARIANA FORE-ARC	SOUTHEAST MARIANA FOREAEC RIFT	12.076	12.076	144.018	144.018	SAQ	-6104	-6104	s_1235-R13 [19216] / s_6K1235-R13 [21502]	GABBRO [19216] / NOT GIVEN [21502]				EOCENE [21502]					PLU					WR [19216]	52.28	1.02		17.19			7.61		10.55	6.52	0.14		0.21	3.69	0.13
[19216][21502]	CONVERGENT MARGIN	MARIANA ARC / MARIANA FORE-ARC	SOUTHEAST MARIANA FOREAEC RIFT	12.0784	12.0784	144.019	144.019	SAQ	-5959	-5959	s_1235-R17 [19216] / s_6K1235-R17 [21502]	GABBRO [19216] / NOT GIVEN [21502]				EOCENE [21502]					PLU					WR [19216]	49.49	0.8		16.92			7.83		11.15	7.89	0.14		0.09	3.8	0.08
[19216][21502]	CONVERGENT MARGIN	MARIANA ARC / MARIANA FORE-ARC	SOUTHEAST MARIANA FOREAEC RIFT	12.0797	12.0797	144.019	144.019	SAQ	-5908	-5908	s_1235-R20 [19216] / s_6K1235-R20 [21502]	GABBRO [19216] / NOT GIVEN [21502]				EOCENE [21502]					PLU					WR [19216]	52.6	0.91		16.42			8.76		9.49	5.96	0.15		0.4	3.64	0.13
[19216][21502]	CONVERGENT MARGIN	MARIANA ARC / MARIANA FORE-ARC	RIDGE WEST OF SANTA ROSA BANK FAULT	12.3838	12.3868	144.051	144.064	SAQ	-2577	-2577	s_85-R11 [19216] / s_YKDT85-R11 [21502]	BASALT, PLAGIOCLASE [19216] / NOT GIVEN [21502]				EOCENE [21502]					VOL					WR [19216]	50.83	0.99		16.87			8.03		11.86	6.43	0.14		0.35	2.79	0.11
[21502][19216]	CONVERGENT MARGIN	MARIANA ARC / MARIANA FORE-ARC	RIDGE WEST OF SANTA ROSA BANK FAULT	12.3838	12.3868	144.051	144.064	SAQ	-2577	-2577	s_YKDT85-R12 [21502] / s_85-R12 [19216]	NOT GIVEN [21502] / BASALT, PLAGIOCLASE [19216]				EOCENE [21502]					VOL					GL [21502] / WR [19216]	51.23	1.0746		15.705			8.79	8.645	10.025	5.78	0.14915		0.2214	3.07	0.10335
[19216][21502]	CONVERGENT MARGIN	MARIANA ARC / MARIANA FORE-ARC	RIDGE WEST OF SANTA ROSA BANK FAULT	12.3838	12.3868	144.051	144.064	SAQ	-2577	-2577	s_85-R6 [19216] / s_YKDT85-R6 [21502]	BASALT, PLAGIOCLASE [19216] / NOT GIVEN [21502]				EOCENE [21502]					VOL					WR [19216]	51.46	1.06		16.68			8.68		11.02	6.17	0.15		0.41	2.79	0.12
[19216][21502]	CONVERGENT MARGIN	MARIANA ARC / MARIANA FORE-ARC	RIDGE WEST OF SANTA ROSA BANK FAULT	12.2749	12.2773	143.996	144.006	SAQ	-3454	-3454	s_86-R20 [19216] / s_YKDT86-R20 [21502]	BASALT, PLAGIOCLASE [19216] / NOT GIVEN [21502]				EOCENE [21502]					VOL					WR [19216]	51.84	0.86		17.32			7.81		11.62	6.55	0.14		0.44	2.74	0.1
[19216][21502]	CONVERGENT MARGIN	MARIANA ARC / MARIANA FORE-ARC	RIDGE WEST OF SANTA ROSA BANK FAULT	12.2749	12.2773	143.996	144.006	SAQ	-3454	-3454	s_86-R21 [19216] / s_YKDT86-R21 [21502]	BASALT, PLAGIOCLASE [19216] / NOT GIVEN [21502]				EOCENE [21502]					VOL					WR [19216]	52.77	1.09		16.92			9.24		9.86	5.17	0.16		0.67	3.22	0.14
[21502][19216]	CONVERGENT MARGIN	MARIANA ARC / MARIANA FORE-ARC	RIDGE WEST OF SANTA ROSA BANK FAULT	12.2749	12.2773	143.996	144.006	SAQ	-3454	-3454	s_YKDT86-R7 [21502] / s_86-R7 [19216]	NOT GIVEN [21502] / BASALT, PLAGIOCLASE [19216]				EOCENE [21502]					VOL					GL [21502] / WR [19216]	49.99	0.91945		16.205			6.77	7.47	11.365	6.67	0.1481		0.2141	3.05	0.10715
[19216][21502]	CONVERGENT MARGIN	MARIANA ARC / MARIANA FORE-ARC	SOUTHEAST MARIANA FOREARC RIFT	12.4033	12.4076	143.762	143.767	SAQ	-3342	-3342	s_88-R1 [19216] / s_YKDT88-R1 [21502]	BASALT, OLIVINE-CLINOPYROXENE [19216] / NOT GIVEN [21502]				EOCENE [21502]					VOL					WR [19216]	50.21	0.36		16.16			6.96		14.19	9.9	0.13		0.13	1.17	0.03
[21502][19216][21425]	CONVERGENT MARGIN	MARIANA ARC / MARIANA FORE-ARC	SOUTHEAST MARIANA FOREARC RIFT	12.4033	12.4076	143.762	143.767	SAQ	-3342	-3342	s_YKDT88-R2 [21502] / s_88-R2 [19216]	NOT GIVEN [21502] / BASALT, OLIVINE-CLINOPYROXENE [19216] / BASALT [21425]				EOCENE [21502]					VOL					GL [21502] / WR [19216]	51.115	0.50535		15.635			6.81	8.72	11.945	6.935	0.1853		0.15225	1.5	0.0696
[21502][19216]	CONVERGENT MARGIN	MARIANA ARC / MARIANA FORE-ARC	SOUTHERN MARIANA TROUGH, TOTO CALDERA	12.7153	12.7153	143.535	143.535	SAQ	-3044	-3044	s_10K163-3-3R [21502] / s_163-1-3R [19216] / s_10K163-1-3R [21502]	BASALT [21502] / NOT GIVEN [19216]				EOCENE [21502]					VOL					WR [21502]	54.1282	0.974548		15.9477			8.78	8.75998	9.55675	5.33167	0.154336		0.397755	2.68413	0.126313
[19216][21502]	CONVERGENT MARGIN	MARIANA ARC / MARIANA FORE-ARC	SOUTHERN MARIANA TROUGH, TOTO CALDERA	12.7138	12.7138	143.539	143.539	SAQ	-2931	-2931	s_163-3-4R [19216] / s_10K163-3-4R [21502]	NOT GIVEN [19216] / BASALT [21502]				EOCENE [21502]					VOL					WR [19216]	54.02	0.97		16.6			8.62		9.49	5.42	0.15		0.4	2.5	0.13
[19216]	CONVERGENT MARGIN	MARIANA ARC / MARIANA TROUGH	SOUTHERN MARIANA TROUGH, BACK ARC BASIN	13.103	13.103	143.692	143.692	SAQ	-2920	-2920	s_164-1R [19216]	NOT GIVEN [19216]									VOL					WR [19216]	60.68	1.14		15.42			7.97		5.48	2.17	0.17		0.41	4.64	0.28
[21502][19216]	CONVERGENT MARGIN	MARIANA ARC / MARIANA TROUGH	SOUTHERN MARIANA TROUGH, BACK ARC BASIN	13.103	13.103	143.692	143.692	SAQ	-2920	-2920	s_10K164-3R [21502] / s_164-3R [19216]	BASALT [21502] / NOT GIVEN [19216]				EOCENE [21502]					VOL					GL [21502] / WR [19216]	57.415	1.2846		15.3			9.12	8.59	6.62	3.13	0.17065		0.32215	4.35	0.2274
[19216][21502]	CONVERGENT MARGIN	MARIANA ARC / MARIANA TROUGH	SOUTHERN MARIANA TROUGH, BACK ARC BASIN	13.103	13.103	143.692	143.692	SAQ	-2920	-2920	s_164-4R [19216] / s_10K164-4R [21502]	NOT GIVEN [19216] / BASALT [21502]				EOCENE [21502]					VOL					WR [19216]	57.19	1.3		16.13			8.9		6.72	3.2	0.17		0.33	3.99	0.23
[21502]	CONVERGENT MARGIN	MARIANA ARC / MARIANA FORE-ARC	SOUTHEAST MARIANA FOREAEC RIFT	12.1937	12.1937	143.907	143.907	SAQ	-4622	-4622	s_6K1230-R17 [21502]	NOT GIVEN [21502]				EOCENE [21502]					VOL					WR [21502]
[2455]	CONVERGENT MARGIN	MARIANA ARC / MARIANA TROUGH / DREDGE 3	CENTRAL MARIANA TROUGH, SEGMENT 8	17.48	17.48	144.75	144.75	SAQ			s_03101 [2455]	BASALT [2455]									VOL			F		GL [2455]	51.9	1.56		15.55				9.31	11.32	6.79			0.24	3.01	0.19
[2455]	CONVERGENT MARGIN	MARIANA ARC / MARIANA TROUGH / DREDGE 3	CENTRAL MARIANA TROUGH, SEGMENT 8	17.48	17.48	144.75	144.75	SAQ			s_0360 [2455]	BASALT [2455]									VOL			F		GL [2455]	51.77	1.63		15.55				9.36	11.04	6.74			0.25	3.07	0.16
[2455]	CONVERGENT MARGIN	MARIANA ARC / MARIANA TROUGH / DREDGE 3	CENTRAL MARIANA TROUGH, SEGMENT 8	17.48	17.48	144.75	144.75	SAQ			s_0380 [2455]	BASALT [2455]									VOL			F		GL [2455]	51.47	1.74		15.23				9.61	10.56	6.4			0.26	3.27	0.17
[2455]	CONVERGENT MARGIN	MARIANA ARC / MARIANA TROUGH / DREDGE 3	CENTRAL MARIANA TROUGH, SEGMENT 8	17.48	17.48	144.75	144.75	SAQ			s_03102 [2455]	BASALT [2455]									VOL			F		GL [2455]	50.9	1.48		15.71				9.46	10.58	6.42			0.36	3.38	0.18
[2455]	CONVERGENT MARGIN	MARIANA ARC / MARIANA TROUGH / DREDGE 3	CENTRAL MARIANA TROUGH, SEGMENT 8	17.48	17.48	144.75	144.75	SAQ			s_03100 [2455]	BASALT [2455]									VOL			F		GL [2455]	50.63	1.75		15.31				9.81	10.52	6.25			0.31	3.35	0.2
[2455]	CONVERGENT MARGIN	MARIANA ARC / MARIANA TROUGH / DREDGE 3	CENTRAL MARIANA TROUGH, SEGMENT 8	17.48	17.48	144.75	144.75	SAQ			s_0311 [2455]	BASALT [2455]									VOL			F		GL [2455]	52.53	1.75		16.01				9.58	9.14	5.16			0.41	3.73	0.21
[2455]	CONVERGENT MARGIN	MARIANA ARC / MARIANA TROUGH / DREDGE 3	CENTRAL MARIANA TROUGH, SEGMENT 8	17.48	17.48	144.75	144.75	SAQ			s_0370 [2455]	BASALT [2455]									VOL			F		GL [2455]	50.88	1.31		16.03				8.42	10.68	6.65			0.28	2.96	0.16
[2455]	CONVERGENT MARGIN	MARIANA ARC / MARIANA TROUGH / DREDGE 3	CENTRAL MARIANA TROUGH, SEGMENT 8	17.48	17.48	144.75	144.75	SAQ			s_0379 [2455]	BASALT [2455]									VOL			F		GL [2455]	49.44	1.15		17.12				9.79	11.01	7.49			0.25	2.84	0.12
[2455]	CONVERGENT MARGIN	MARIANA ARC / MARIANA TROUGH / DREDGE 3	CENTRAL MARIANA TROUGH, SEGMENT 8	17.48	17.48	144.75	144.75	SAQ			s_0302 [2455]	BASALT [2455]									VOL			F		GL [2455]	48.85	1.18		17.04				9.81	10.72	8.1			0.2	2.98	0.15
[2455]	CONVERGENT MARGIN	MARIANA ARC / MARIANA TROUGH / DREDGE 3	CENTRAL MARIANA TROUGH, SEGMENT 8	17.48	17.48	144.75	144.75	SAQ			s_0373 [2455]	BASALT [2455]									VOL			F		GL [2455]	51.76	1.52		15.92				8.82	10.55	6.39			0.26	3.27	0.16
[2455]	CONVERGENT MARGIN	MARIANA ARC / MARIANA TROUGH / DREDGE 3	CENTRAL MARIANA TROUGH, SEGMENT 8	17.48	17.48	144.75	144.75	SAQ			s_0310 [2455]	BASALT [2455]									VOL			F		GL [2455]	51.79	1.53		15.95				8.99	10.6	6.35			0.33	3.25	0.18
[2455]	CONVERGENT MARGIN	MARIANA ARC / MARIANA TROUGH / DREDGE 3	CENTRAL MARIANA TROUGH, SEGMENT 8	17.48	17.48	144.75	144.75	SAQ			s_0338 [2455]	BASALT [2455]									VOL			F		GL [2455]	51.42	1.54		16.04				9.03	10.48	6.17			0.36	3.33	0.17
[2455]	CONVERGENT MARGIN	MARIANA ARC / MARIANA TROUGH / DREDGE 7	CENTRAL MARIANA TROUGH	17.67	17.67	144.74	144.74	SAQ			s_0702 [2455]	BASALT [2455]									VOL			F		GL [2455]	53.71	1.53		15.97				8.84	9.83	5.36			0.23	3.2	0.18
[2455]	CONVERGENT MARGIN	MARIANA ARC / MARIANA TROUGH / DREDGE 13	CENTRAL MARIANA TROUGH, SEGMENT 6	18.01	18.01	144.7	144.7	SAQ			s_1300 [2455]	BASALT [2455]									VOL			F		GL [2455]	51.04	1.06		17.15				7.59	11.84	7.54			0.17	2.7	0.12
[2455]	CONVERGENT MARGIN	MARIANA ARC / MARIANA TROUGH / DREDGE 13	CENTRAL MARIANA TROUGH, SEGMENT 6	18.01	18.01	144.7	144.7	SAQ			s_1330 [2455]	BASALT [2455]									VOL			F		GL [2455]	51.27	1.37		15.96				8.43	11.21	6.71			0.2	2.86	0.15
[2455]	CONVERGENT MARGIN	MARIANA ARC / MARIANA TROUGH / DREDGE 13	CENTRAL MARIANA TROUGH, SEGMENT 6	18.01	18.01	144.7	144.7	SAQ			s_1316 [2455]	BASALT [2455]									VOL			F		GL [2455]	51.5	1.35		16.22				8.51	11.25	6.67			0.2	2.86	0.16
[2455]	CONVERGENT MARGIN	MARIANA ARC / MARIANA TROUGH / DREDGE 13	CENTRAL MARIANA TROUGH, SEGMENT 6	18.01	18.01	144.7	144.7	SAQ			s_1381 [2455]	BASALT [2455]									VOL			F		GL [2455]	50.67	1.09		17.08				7.66	11.84	7.93			0.18	2.93	0.13
[2455]	CONVERGENT MARGIN	MARIANA ARC / MARIANA TROUGH / DREDGE 13	CENTRAL MARIANA TROUGH, SEGMENT 6	18.01	18.01	144.7	144.7	SAQ			s_1380 [2455]	BASALT [2455]									VOL			F		GL [2455]	50.54	1.13		17.13				7.71	11.73	7.68			0.19	3	0.14
[2455]	CONVERGENT MARGIN	MARIANA ARC / MARIANA TROUGH / DREDGE 13	CENTRAL MARIANA TROUGH, SEGMENT 6	18.01	18.01	144.7	144.7	SAQ			s_1372 [2455]	BASALT [2455]									VOL			F		GL [2455]	51.4	1.39		16.19				8.56	11.27	7			0.21	3	0.16
[2455]	CONVERGENT MARGIN	MARIANA ARC / MARIANA TROUGH / DREDGE 13	CENTRAL MARIANA TROUGH, SEGMENT 6	18.01	18.01	144.7	144.7	SAQ			s_1371 [2455]	BASALT [2455]									VOL			F		GL [2455]	51.43	1.37		16.4				8.68	11.21	6.83			0.2	3.13	0.13
[2455]	CONVERGENT MARGIN	MARIANA ARC / MARIANA TROUGH / DREDGE 13	CENTRAL MARIANA TROUGH, SEGMENT 6	18.01	18.01	144.7	144.7	SAQ			s_1349 [2455]	BASALT [2455]									VOL			F		GL [2455]	51.72	1.37		16.26				8.68	11.21	6.78			0.18	3	0.15
[2455]	CONVERGENT MARGIN	MARIANA ARC / MARIANA TROUGH / DREDGE 13	CENTRAL MARIANA TROUGH, SEGMENT 6	18.01	18.01	144.7	144.7	SAQ			s_1355 [2455]	BASALT [2455]									VOL			F		GL [2455]	51.64	1.3		16.37				8.55	11.3	7.42			0.12	3.09	0.13
[2455]	CONVERGENT MARGIN	MARIANA ARC / MARIANA TROUGH / DREDGE 13	CENTRAL MARIANA TROUGH, SEGMENT 6	18.01	18.01	144.7	144.7	SAQ			s_1396 [2455]	BASALT [2455]									VOL			F		GL [2455]	51.27	1.13		17.28				7.72	11.8	7.36			0.2	2.81	0.13
[2455]	CONVERGENT MARGIN	MARIANA ARC / MARIANA TROUGH / DREDGE 14	CENTRAL MARIANA TROUGH, SEGMENT 6	18	18	144.88	144.88	SAQ			s_14106 [2455]	BASALT [2455]									VOL			F		GL [2455]	49.96	1.06		16.92				7.83	11.52	7.26			0.27	2.65	0.13
[2455]	CONVERGENT MARGIN	MARIANA ARC / MARIANA TROUGH / DREDGE 14	CENTRAL MARIANA TROUGH, SEGMENT 6	18	18	144.88	144.88	SAQ			s_1419 [2455]	BASALT [2455]									VOL			F		GL [2455]	50.68	1.14		17.2				7.89	11.44	6.9			0.27	2.66	0.14
[2455]	CONVERGENT MARGIN	MARIANA ARC / MARIANA TROUGH / DREDGE 14	CENTRAL MARIANA TROUGH, SEGMENT 6	18	18	144.88	144.88	SAQ			s_14104 [2455]	BASALT [2455]									VOL			F		GL [2455]	50.83	1.13		17.19				7.74	11.49	7.21			0.2	2.59	0.16
[2455]	CONVERGENT MARGIN	MARIANA ARC / MARIANA TROUGH / DREDGE 14	CENTRAL MARIANA TROUGH, SEGMENT 6	18	18	144.88	144.88	SAQ			s_1410 [2455]	BASALT [2455]									VOL			F		GL [2455]	50.51	1.15		17.59				8.01	11.65	7.01			0.26	2.67	0.13
[2455]	CONVERGENT MARGIN	MARIANA ARC / MARIANA TROUGH / DREDGE 14	CENTRAL MARIANA TROUGH, SEGMENT 6	18	18	144.88	144.88	SAQ			s_1441 [2455]	BASALT [2455]									VOL			F		GL [2455]	51.22	1.39		16.32				9.17	11.2	6.94			0.19	3.11	0.16
[2455]	CONVERGENT MARGIN	MARIANA ARC / MARIANA TROUGH / DREDGE 14	CENTRAL MARIANA TROUGH, SEGMENT 6	18	18	144.88	144.88	SAQ			s_1463 [2455]	BASALT [2455]									VOL			F		GL [2455]	50.15	1.59		15.98				9.76	11.84	6.89			0.18	3.49	0.18
[2455]	CONVERGENT MARGIN	MARIANA ARC / MARIANA TROUGH / DREDGE 14	CENTRAL MARIANA TROUGH, SEGMENT 6	18	18	144.88	144.88	SAQ			s_1417 [2455]	BASALT [2455]									VOL			F		GL [2455]	49.38	1.46		17.89				8.68	12.06	5.77			0.23	3.61	0.17
[2455]	CONVERGENT MARGIN	MARIANA ARC / MARIANA TROUGH / SITE 454	CENTRAL MARIANA TROUGH, SEGMENT 6, HOLE 454A	18.013	18.013	144.532	144.532	SAQ	-3819	-3819	s_60-454A-4CC [2455]	BASALT [2455]									VOL			F		GL [2455]	50.24	1.06		16.56				7.73	12.19	8.09			0.19	2.42	0.12
[2455]	CONVERGENT MARGIN	MARIANA ARC / MARIANA TROUGH / SITE 454	CENTRAL MARIANA TROUGH, SEGMENT 6, HOLE 454A	18.013	18.013	144.532	144.532	SAQ	-3819	-3819	s_60-454A-11-11 [2455]	BASALT [2455]									VOL			F		GL [2455]	50.92	0.89		17.08				7.48	12.72	7.94			0.18	2.44	0.11
[2455]	CONVERGENT MARGIN	MARIANA ARC / MARIANA TROUGH / SITE 454	CENTRAL MARIANA TROUGH, SEGMENT 6, HOLE 454A	18.013	18.013	144.532	144.532	SAQ	-3819	-3819	s_60-454A-8-1 [2455]	BASALT [2455]									VOL			F		GL [2455]	50.17	0.9		16.88				7.55	12.46	7.89			0.19	2.35	0.14
[2455]	CONVERGENT MARGIN	MARIANA ARC / MARIANA TROUGH / SITE 454	CENTRAL MARIANA TROUGH, SEGMENT 6, HOLE 454B	18.013	18.013	144.532	144.532	SAQ	-3819	-3819	s_60-454B-14-1 [2455]	BASALT [2455]									VOL			F		GL [2455]	52.74	1.22		16.92				7.88	11.05	7.03			0.25	2.67	0.13
[2455]	CONVERGENT MARGIN	MARIANA ARC / MARIANA TROUGH / SITE 454	CENTRAL MARIANA TROUGH, SEGMENT 6, HOLE 454B	18.013	18.013	144.532	144.532	SAQ	-3819	-3819	s_60-454B-16-1 [2455]	BASALT [2455]									VOL			F		GL [2455]	52.34	1.17		16.78				7.92	11.06	6.89			0.26	2.54	0.15
[2455]	CONVERGENT MARGIN	MARIANA ARC / MARIANA TROUGH / SITE 456	CENTRAL MARIANA TROUGH, SEGMENT 6, HOLE 456	17.9117	17.9117	145.18	145.18	SAQ	-3590	-3590	s_60-456-19-1 [2455]	BASALT [2455]									VOL			F		GL [2455]	51.08	1.13		16.58				8.32	11.85	7.3			0.15	2.65	0.13
[2431][8514]	CONVERGENT MARGIN	MARIANA ARC / MARIANA TROUGH / DREDGE 65	NORTHERN MARIANA TROUGH, SOUTHERN VOLCANIC TECTONIC ZONE, SOUTHERN FLANK OF A 400 M HIGH SEAMOUNT	21.9	21.9	143.08	143.08	SAQ	-2530	-3150	s_65201 [2431] / s_TT65201 [8514]	BASALT [2431]								VESICULAR, SPARSELY PHYRIC, GLASS DEVITRIFIED [2431]	VOL					WR [2431] / GL [8514]	53.98	1.13		15.99				8.88	8.76	4.59			0.65	3.32	0.13
[2431][8514]	CONVERGENT MARGIN	MARIANA ARC / MARIANA TROUGH / DREDGE 66	NORTHERN MARIANA TROUGH, SOUTHERN VOLCANIC TECTONIC ZONE	21.78	21.78	143.1	143.1	SAQ	-3700	-3700	s_6605 [2431] / s_TT6605 [8514]	BASALT [2431]								PORPHYRITIC, ABUNDANT GLASS [2431]	VOL					WR [2431] / GL [8514]	49.05	0.8		16.02				7.68	12.23	10.07			0.28	2.04	0.08
[2431][8514]	CONVERGENT MARGIN	MARIANA ARC / MARIANA TROUGH / DREDGE 66	NORTHERN MARIANA TROUGH, SOUTHERN VOLCANIC TECTONIC ZONE	21.78	21.78	143.1	143.1	SAQ	-3700	-3700	s_6606 [2431] / s_TT6606 [8514]	BASALT [2431]								PORPHYRITIC, SOME GLASS [2431]	VOL					WR [2431] / GL [8514]	48.67	0.79		15.71				7.6	12.09	9.82			0.3	2.21	0.08
[2431][8514]	CONVERGENT MARGIN	MARIANA ARC / MARIANA TROUGH / DREDGE 67	NORTHERN MARIANA TROUGH, SOUTHERN VOLCANIC TECTONIC ZONE	21.83	21.83	143.05	143.05	SAQ	-3500	-3500	s_6705 [2431] / s_TT6705 [8514]	BASALT [2431]								APHYRIC [2431]	VOL					WR [2431] / GL [8514]	51.75	1.01		16.76				8.25	11.21	6.24			0.57	2.75	0.16
[2431][8514]	CONVERGENT MARGIN	MARIANA ARC / MARIANA TROUGH / DREDGE 67	NORTHERN MARIANA TROUGH, SOUTHERN VOLCANIC TECTONIC ZONE	21.83	21.83	143.05	143.05	SAQ	-3500	-3500	s_6707 [2431] / s_TT6707 [8514]	BASALT [2431]								APHYRIC [2431]	VOL					WR [2431] / GL [8514]	51.14	1.41		15.54				9.81	9.23	4.8			0.49	3.01	0.16
[2431][8514]	CONVERGENT MARGIN	MARIANA ARC / MARIANA TROUGH / DREDGE 67	NORTHERN MARIANA TROUGH, SOUTHERN VOLCANIC TECTONIC ZONE	21.83	21.83	143.05	143.05	SAQ	-3500	-3500	s_6708 [2431] / s_TT6708 [8514]	BASALT [2431]								PORPHYRITIC, MODERATELY VESICULAR, ABUNDANT GLASS [2431]	VOL					WR [2431] / GL [8514]	49.08	0.92		15.08				8.13	10.41	10.73			0.45	2.27	0.13
[2431][8514]	CONVERGENT MARGIN	MARIANA ARC / MARIANA TROUGH / DREDGE 68	NORTHERN MARIANA TROUGH, SOUTHERN VOLCANIC TECTONIC ZONE	21.7	21.7	143.17	143.17	SAQ	-3240	-3240	s_6801 [2431] / s_TT6801 [8514]	BASALT [2431]								PORPHYRITIC [2431]	VOL					WR [2431] / GL [8514]	49.03	0.98		15.77				7.1	10.79	9.25			0.59	2.55	0.16
[2431][8514]	CONVERGENT MARGIN	MARIANA ARC / MARIANA TROUGH / DREDGE 68	NORTHERN MARIANA TROUGH, SOUTHERN VOLCANIC TECTONIC ZONE	21.7	21.7	143.17	143.17	SAQ	-3240	-3240	s_6803 [2431] / s_TT6803 [8514]	BASALT [2431]								PORPHYRITIC, ABUNDANT GLASS [2431]	VOL					WR [2431] / GL [8514]	48.88	0.9		15.58				7.43	10.34	9.59			0.52	2.49	0.16
[2431][22913][2522]	CONVERGENT MARGIN	MARIANA ARC / MARIANA TROUGH / DIVE 1881	NORTHERN MARIANA TROUGH, SOUTHERN VOLCANIC TECTONIC ZONE, SOUTHEAST END OF SOUTH VOLCANIC TECTONIC ZONE	21.58	21.58	143.27	143.27	SAQ	-3100	-3300	s_1881-4 [2431]	BASALT [2431] / ANDESITE, BASALTIC [22913]								SPARSELY PHYRIC, ABUNDANT FRESH GLASS ON MARGINS [2431]	VOL					WR [2431] / GL [2522]	52.35	1.01		17.3				7.67	11.01	6.5	0.15		0.46	2.86	0.13
[2430][2429]	CONVERGENT MARGIN	MARIANA ARC / MARIANA TROUGH / DIVE 1838	CENTRAL MARIANA TROUGH, SEGMENTS 6/ 7, NORTHERN RIDGE	17.9	18.5	144.83	144.83	SAQ			s_ALV1838-13 [2430]	BASALT [2430]									VOL			F		GL [2430]	52.69	1.12		16.69				8.68	10.22	5.68	0.19		0.52	3.06	0.2
[2430][2429]	CONVERGENT MARGIN	MARIANA ARC / MARIANA TROUGH / DIVE 1838	CENTRAL MARIANA TROUGH, SEGMENTS 6/ 7, NORTHERN RIDGE	17.9	18.5	144.83	144.83	SAQ			s_ALV1838-14 [2430]	BASALT [2430]									VOL			F		GL [2430]	51.11	1.21		17.06				8.01	11.62	7.58	0.17		0.24	2.88	0.14
[2430][2429]	CONVERGENT MARGIN	MARIANA ARC / MARIANA TROUGH / DIVE 1841	CENTRAL MARIANA TROUGH, SEGMENTS 6/ 7, NORTHERN RIDGE	17.9	18.5	144.83	144.83	SAQ			s_ALV1841-8 [2430]	BASALT [2430]									VOL			F		GL [2430]	50.5	1.14		17.49				7.28	11.62	7.77	0.15		0.21	2.86	0.13
[3111][2429]	CONVERGENT MARGIN	MARIANA ARC / MARIANA TROUGH / DIVE 1840	CENTRAL MARIANA TROUGH, SEGMENTS 6/ 7, NORTHERN RIDGE	17.9	18.5	144.67	144.83	SAQ			s_ALV1840-3 [3111]	BASALT [3111]									VOL			F		WR [3111]																1.23
[3117]	CONVERGENT MARGIN	MARIANA ARC / MARIANA TRENCH	ARC SIDE OF TRENCH, NEAR SHORE SLOPE	10	25	140	150	SAQ			s_ST1404D1-5-8A [3117]	BASALT, OLIVINE [3117]									VOL			S		WR [3117]
[20664][21425]	CONVERGENT MARGIN	MARIANA ARC / MARIANA TROUGH / FINA NAGU VOLCANIC COMPLEX		12.53	12.53	143.67	143.67	SAQ	-2560.5	-2560.5	s_TN273-24D-01-01 [20664]	BASALT [20664]									VOL					GL [20664]	57.9038	1.082		14.2928				10.8	6.6262	2.7306	0.2002		0.5334	2.9982	0.1358	1.83863
[20664][21425]	CONVERGENT MARGIN	MARIANA ARC / MARIANA FORE-ARC / FINA NAGU VOLCANIC COMPLEX		12.75	12.75	143.75	143.75	SAQ	-2358	-2358	s_TN273-42D-01-01 [20664]	BASALT [20664]									VOL					GL [20664]	51.3707	0.848		15.5547		2.2127	8.24101	10.232	11.1153	6.06233	0.214		0.443667	2.278	0.132333	2.01
[20664][21425]	CONVERGENT MARGIN	MARIANA ARC / MARIANA FORE-ARC / FINA NAGU VOLCANIC COMPLEX		12.62	12.62	143.68	143.68	SAQ	-2620	-2620	s_TN273-44D-01-01 [20664]	BASALT [20664]									VOL					GL [20664]	56.3517	0.814		14.825		2.00616	8.41253	10.2177	9.012	4.40133	0.216333		0.303	2.08433	0.0693	1.93136
[20664][21502][21425]	CONVERGENT MARGIN	MARIANA ARC / MARIANA FORE-ARC / FINA NAGU VOLCANIC COMPLEX		12.36	12.36	143.68	143.68	SAQ	-3852	-3852	s_TN273-22D-01-01 [20664] / s_22D-01-01 [21502]	BASALT [20664] / NOT GIVEN [21502]				EOCENE [21502]					VOL					GL [20664] / WR [21502]	52.8516	0.6578		15.1892		2.10191	8.2637	10.16	9.8456	5.3864	0.2152		0.2384	2.1172	0.0634	2.03
[20664][21502]	CONVERGENT MARGIN	MARIANA ARC / MARIANA FORE-ARC / FINA NAGU VOLCANIC COMPLEX		12.44	12.44	143.66	143.66	SAQ	-3466	-3466	s_TN273-25D-01-01 [20664] / s_25D-01-01 [21502]	BASALT [20664] / NOT GIVEN [21502]				EOCENE [21502]					VOL					GL [20664] / WR [21502]	50.0773	0.527333		16.0877		1.75995	7.2174	8.801	12.6477	7.22567	0.174333		0.223333	1.51667	0.0513	1.61553
[21502][21425]	CONVERGENT MARGIN	MARIANA ARC / MARIANA FORE-ARC / FINA NAGU VOLCANIC COMPLEX		12.44	12.44	143.66	143.66	SAQ	-3466	-3466	s_25D-01-03 [21502] / s_TN273-25D-01-03 [21425]	NOT GIVEN [21502] / BASALT [21425]				EOCENE [21502]					VOL					GL [21502] / WR [21502]	49.495	0.53155		15.685				8.83	12.685	7.455	0.1792		0.23775	1.58	0.0449
[20664][21502][21425]	CONVERGENT MARGIN	MARIANA ARC / MARIANA FORE-ARC / FINA NAGU VOLCANIC COMPLEX		12.48	12.48	143.72	143.72	SAQ	-3144	-3144	s_TN273-29D-02-01 [20664] / s_29D-02-01 [21502]	BASALT [20664] / NOT GIVEN [21502]				EOCENE [21502]					VOL					GL [20664] / WR [21502]	51.86	0.718		14.9		1.74429	6.64549	8.22	8.618	5.024	0.174		0.265	2.577	0.086	1.85789
[21502][21425]	CONVERGENT MARGIN	MARIANA ARC / MARIANA FORE-ARC / FINA NAGU VOLCANIC COMPLEX		12.33	12.33	143.71	143.71	SAQ			s_20D-01-01 [21502] / s_TN273-20D-01-01 [21425]	NOT GIVEN [21502] / BASALT [21425]				EOCENE [21502]					VOL					WR [21502]	55.3964	0.918136		15.3362				10.7509	8.77494	4.40165	0.203187		0.289582	2.94205	0.0898762
[21502][21425]	CONVERGENT MARGIN	MARIANA ARC / MARIANA FORE-ARC / FINA NAGU VOLCANIC COMPLEX		12.26	12.26	143.78	143.78	SAQ			s_19D-01-01 [21502] / s_TN273-19D-01-01 [21425]	NOT GIVEN [21502] / BASALT [21425]				EOCENE [21502]					VOL					WR [21502]	54.6924	0.839534		15.3205				10.4351	8.97627	4.57547	0.182267		0.631583	2.60476	0.0839
[21502]	CONVERGENT MARGIN	MARIANA ARC / MARIANA FORE-ARC / FINA NAGU VOLCANIC COMPLEX		12.26	12.26	143.78	143.78	SAQ			s_33D-02-02 [21502] / s_19D-01-02 [21502]	NOT GIVEN [21502]				EOCENE [21502]					VOL					WR [21502]	52.1244	0.85396		17.2081				7.29222	8.95853	6.78769	0.184357		0.74457	2.48758	0.0838
[21502][21425]	CONVERGENT MARGIN	MARIANA ARC / MARIANA FORE-ARC / FINA NAGU VOLCANIC COMPLEX		12.26	12.26	143.78	143.78	SAQ			s_33D-01-23 [21502] / s_TN273-33D-01-23 [21425]	NOT GIVEN [21502] / BASALT [21425]				EOCENE [21502]					VOL					WR [21502]	53.3901	0.810694		17.5897				7.60214	10.674	5.35394	0.131618		0.586873	3.0077	0.0859939
[21416]	CONVERGENT MARGIN	MARIANA ARC / PHILIPPINE SEA / SITE 295		22.5711	22.5711	131.368	131.368	SAE	5808	5808	s_295 1-4 [21416]	CLAY [21416]									SED					WR [21416]
[21416]	CONVERGENT MARGIN	MARIANA ARC / PHILIPPINE SEA / SITE 295		22.5711	22.5711	131.368	131.368	SAE	5808	5808	s_295 3-3 [21416]	CLAY [21416]									SED					WR [21416]
[21502]	CONVERGENT MARGIN	MARIANA ARC / MARIANA FORE-ARC	SOUTHEAST MARIANA FOREAEC RIFT	12.1046	12.1121	143.853	143.865	SAQ	-5414	-6077	s_6K1096-R14 [21502]	NOT GIVEN [21502]				EOCENE [21502]					VOL					GL [21502] / WR [21502]	51.04	0.82675		15.745				7.945	11.12	6.375	0.132		0.2741	2.66	0.1059
[21502]	CONVERGENT MARGIN	MARIANA ARC / MARIANA FORE-ARC	SOUTHEAST MARIANA FOREAEC RIFT	12.1046	12.1121	143.853	143.865	SAQ	-5414	-6077	s_6K1096-R1 [21502]	NOT GIVEN [21502]				EOCENE [21502]					VOL					WR [21502]
[21502]	CONVERGENT MARGIN	MARIANA ARC / MARIANA FORE-ARC	SOUTHEAST MARIANA FOREAEC RIFT	12.1046	12.1121	143.853	143.865	SAQ	-5414	-6077	s_6K1096-R2 [21502]	NOT GIVEN [21502]				EOCENE [21502]					VOL					WR [21502]
[21502]	CONVERGENT MARGIN	MARIANA ARC / MARIANA FORE-ARC	SOUTHEAST MARIANA FOREAEC RIFT	12.1046	12.1121	143.853	143.865	SAQ	-5414	-6077	s_6K1096-R5 [21502]	NOT GIVEN [21502]				EOCENE [21502]					VOL					WR [21502]
[21502]	CONVERGENT MARGIN	MARIANA ARC / MARIANA FORE-ARC	SOUTHEAST MARIANA FOREAEC RIFT	12.1046	12.1121	143.853	143.865	SAQ	-5414	-6077	s_6K1096-R6 [21502]	NOT GIVEN [21502]				EOCENE [21502]					VOL					WR [21502]
[21502]	CONVERGENT MARGIN	MARIANA ARC / MARIANA FORE-ARC	SOUTHEAST MARIANA FOREAEC RIFT	12.1046	12.1121	143.853	143.865	SAQ	-5414	-6077	s_6K1096-R9 [21502]	NOT GIVEN [21502]				EOCENE [21502]					VOL					WR [21502]
[21502]	CONVERGENT MARGIN	MARIANA ARC / MARIANA FORE-ARC	SOUTHEAST MARIANA FOREAEC RIFT	12.1046	12.1121	143.853	143.865	SAQ	-5414	-6077	s_6K1096-R10 [21502]	NOT GIVEN [21502]				EOCENE [21502]					VOL					WR [21502]
[21502]	CONVERGENT MARGIN	MARIANA ARC / MARIANA FORE-ARC	SOUTHEAST MARIANA FOREAEC RIFT	12.1046	12.1121	143.853	143.865	SAQ	-5414	-6077	s_6K1096-R18 [21502]	NOT GIVEN [21502]				EOCENE [21502]					VOL					WR [21502]
[21502]	CONVERGENT MARGIN	MARIANA ARC / MARIANA FORE-ARC	SOUTHEAST MARIANA FOREAEC RIFT	12.1046	12.1121	143.853	143.865	SAQ	-5414	-6077	s_6K1096-R21 [21502]	NOT GIVEN [21502]				EOCENE [21502]					VOL					WR [21502]
[21502]	CONVERGENT MARGIN	MARIANA ARC / MARIANA FORE-ARC	SOUTHEAST MARIANA FOREAEC RIFT	12.1046	12.1121	143.853	143.865	SAQ	-5414	-6077	s_6K1096-R8 [21502]	NOT GIVEN [21502]				EOCENE [21502]					VOL					WR [21502]
[21502]	CONVERGENT MARGIN	MARIANA ARC / MARIANA FORE-ARC	SOUTHEAST MARIANA FOREARC RIFT	12.157	12.1591	143.812	143.814	SAQ	-5469	-5772	s_17D-01-01 [21502]	DIABASE [21502]				EOCENE [21502]					PLU					WR [21502]	53.05	0.96957		17.3805				8.03112	10.1557	5.32771	0.128672		0.446435	3.57695	0.12604
[21502]	CONVERGENT MARGIN	MARIANA ARC / MARIANA FORE-ARC	SOUTHEAST MARIANA FOREARC RIFT	12.4809	12.4809	143.716	143.716	SAQ	-3107	-3181	s_29D-01-06 [21502]	NOT GIVEN [21502]				EOCENE [21502]					VOL					WR [21502]	52.774	0.644634		16.5243				8.49977	11.9477	6.77761	0.167745		0.340948	2.13698	0.0634
[21502]	CONVERGENT MARGIN	MARIANA ARC / MARIANA FORE-ARC	SOUTHEAST MARIANA FOREARC RIFT	12.4809	12.4809	143.716	143.716	SAQ	-3107	-3181	s_29D-01-11 [21502]	NOT GIVEN [21502]				EOCENE [21502]					VOL					WR [21502]	52.3568	0.640128		16.3199				8.55702	11.8895	6.83659	0.165944		0.336562	2.15071	0.0551
[21502]	CONVERGENT MARGIN	MARIANA ARC / MARIANA FORE-ARC	SOUTHEAST MARIANA FOREARC RIFT	12.46	12.4659	143.803	143.806	SAQ	-3822	-3954	s_30D-01-01 [21502]	NOT GIVEN [21502]				EOCENE [21502]					VOL					WR [21502]	52.4705	1.38657		15.9633				10.9974	9.0163	4.78009	0.190269		0.487633	3.15373	0.136995
[21502]	CONVERGENT MARGIN	MARIANA ARC / MARIANA FORE-ARC	SOUTHEAST MARIANA FOREARC RIFT	12.46	12.4659	143.803	143.806	SAQ	-3822	-3954	s_30D-02-01 [21502]	NOT GIVEN [21502]				EOCENE [21502]					VOL					WR [21502]	52.3782	0.475885		16.6153				7.85428	12.9723	7.85126	0.150931		0.257322	1.61416	0.0245
[21502]	CONVERGENT MARGIN	MARIANA ARC / MARIANA FORE-ARC	SOUTHEAST MARIANA FOREARC RIFT	12.46	12.4659	143.803	143.806	SAQ	-3822	-3954	s_30D-02-08 [21502]	NOT GIVEN [21502]				EOCENE [21502]					VOL					WR [21502]	51.6355	0.462874		17.0207				7.60717	12.9467	7.35327	0.147484		0.246851	1.62282	0.0301487
[21502]	CONVERGENT MARGIN	MARIANA ARC / MARIANA FORE-ARC	SOUTHEAST MARIANA FOREARC RIFT	12.3888	12.3913	143.784	143.786	SAQ	-3434	-3524	s_31D-01-01 [21502]	NOT GIVEN [21502]				EOCENE [21502]					VOL					WR [21502]	54.5647	0.780715		15.3955				10.1238	9.74803	5.71765	0.181253		0.448942	2.27158	0.0701
[21502]	CONVERGENT MARGIN	MARIANA ARC / MARIANA FORE-ARC	SOUTHEAST MARIANA FOREARC RIFT	12.3888	12.3913	143.784	143.786	SAQ	-3434	-3524	s_31D-01-02 [21502]	NOT GIVEN [21502]				EOCENE [21502]					VOL					WR [21502]	55.0802	0.821796		15.0492				10.3446	9.43841	5.45244	0.183875		0.516685	2.25678	0.0711
[21502]	CONVERGENT MARGIN	MARIANA ARC / MARIANA FORE-ARC	SOUTHEAST MARIANA FOREARC RIFT	12.3392	12.3431	143.718	143.724	SAQ	-3374	-3451	s_32D-01-01 [21502]	NOT GIVEN [21502]				EOCENE [21502]					VOL					WR [21502]	52.2727	0.580317		20.029				7.66171	11.4485	4.2352	0.141939		0.361449	2.2182	0.0422
[21502]	CONVERGENT MARGIN	MARIANA ARC / MARIANA FORE-ARC	SOUTHEAST MARIANA FOREARC RIFT	12.3392	12.3431	143.718	143.724	SAQ	-3374	-3451	s_32D-01-07 [21502]	NOT GIVEN [21502]				EOCENE [21502]					VOL					WR [21502]	52.9295	0.601161		19.8143				7.79019	11.3913	4.45232	0.147148		0.410314	2.34495	0.0417021
[21502]	CONVERGENT MARGIN	MARIANA ARC / MARIANA FORE-ARC / FINA NAGU VOLCANIC COMPLEX		12.26	12.26	143.78	143.78	SAQ			s_33D-01-12 [21502]	NOT GIVEN [21502]				EOCENE [21502]					VOL					WR [21502]	52.3248	0.764092		17.3761				7.54418	11.9222	6.79012	0.142708		0.303979	2.56455	0.0598
[21502]	CONVERGENT MARGIN	MARIANA ARC / MARIANA FORE-ARC	SOUTHEAST MARIANA FOREARC RIFT	12.2967	12.2977	143.857	143.862	SAQ	-3766	-3945	s_34D-01-01 [21502]	NOT GIVEN [21502]				EOCENE [21502]					VOL					WR [21502]	53.6147	1.07972		16.5989				7.68197	10.2001	5.92498	0.115279		0.29239	3.54505	0.137223
[21502]	CONVERGENT MARGIN	MARIANA ARC / MARIANA FORE-ARC	SOUTHEAST MARIANA FOREARC RIFT	12.2967	12.2977	143.857	143.862	SAQ	-3766	-3945	s_34D-01-06 [21502]	NOT GIVEN [21502]				EOCENE [21502]					VOL					WR [21502]	52.4156	1.20251		16.8749				9.16361	9.67996	4.4183	0.146539		0.573076	3.52155	0.112517
[21502]	CONVERGENT MARGIN	MARIANA ARC / MARIANA FORE-ARC	SOUTHEAST MARIANA FOREARC RIFT	12.2099	12.2149	143.913	143.914	SAQ	-3978	-4046	s_35D-01-03 [21502]	NOT GIVEN [21502]				EOCENE [21502]					VOL					WR [21502]	52.3394	0.930275		16.8198				8.32855	11.1123	6.22529	0.152553		0.337372	3.0718	0.0923
[21502]	CONVERGENT MARGIN	MARIANA ARC / MARIANA FORE-ARC	SOUTHEAST MARIANA FOREARC RIFT	12.2099	12.2149	143.913	143.914	SAQ	-3978	-4046	s_35D-02-01 [21502]	NOT GIVEN [21502]				EOCENE [21502]					VOL					WR [21502]	53.0154	0.984137		17.0737				8.29181	10.4327	5.94323	0.146856		0.443754	3.12843	0.124457
[21502]	CONVERGENT MARGIN	MARIANA ARC / MARIANA FORE-ARC	SOUTHEAST MARIANA FOREARC RIFT	12.1434	12.148	143.927	143.932	SAQ	-4472	-4545	s_36D-01-10 [21502]	NOT GIVEN [21502]				EOCENE [21502]					VOL					WR [21502]	51.5155	1.13269		17.1461				8.53237	10.1747	5.15333	0.162865		0.491897	3.70441	0.121527
[21502]	CONVERGENT MARGIN	MARIANA ARC / MARIANA FORE-ARC	SOUTHEAST MARIANA FOREARC RIFT	12.1434	12.148	143.927	143.932	SAQ	-4472	-4545	s_36D-02-01 [21502]	NOT GIVEN [21502]				EOCENE [21502]					VOL					WR [21502]	52.4431	1.12227		17.0794				8.64573	10.1868	5.23827	0.140308		0.377861	3.72084	0.128292
[21502]	CONVERGENT MARGIN	MARIANA ARC / MARIANA FORE-ARC	SOUTHEAST MARIANA FOREARC RIFT	12.1434	12.148	143.927	143.932	SAQ	-4472	-4545	s_36D-03-01 [21502]	NOT GIVEN [21502]				EOCENE [21502]					VOL					WR [21502]	53.5933	1.15135		17.0299				8.88141	9.76874	4.49487	0.147132		0.340743	3.78495	0.137752
[21502]	CONVERGENT MARGIN	MARIANA ARC / MARIANA FORE-ARC	SOUTHEAST MARIANA FOREARC RIFT	12.6126	12.6177	143.843	143.847	SAQ	-3735	-3983	s_40D-01-02 [21502]	NOT GIVEN [21502]				EOCENE [21502]					VOL					WR [21502]	54.6456	1.10976		15.1688				10.7184	8.59489	4.35598	0.191428		0.534353	2.87082	0.106707
[21502]	CONVERGENT MARGIN	MARIANA ARC / MARIANA TROUGH	SOUTHERN MARIANA TROUGH, BACK ARC BASIN	13.103	13.103	143.692	143.692	SAQ	-2920	-2920	s_10K164-2R [21502]	BASALT [21502]				EOCENE [21502]					VOL					WR [21502]
[21502]	CONVERGENT MARGIN	MARIANA ARC / MARIANA FORE-ARC	SOUTHEAST MARIANA FOREARC RIFT	12.4809	12.4809	143.716	143.716	SAQ	-3107	-3181	s_29D-01-06 [21502]	NOT GIVEN [21502]				EOCENE [21502]					VOL					GL [21502]	52.025	0.74545		15.175				9.1	10.54	6.03	0.17085		0.26985	2.125	0.11145
[21502]	CONVERGENT MARGIN	MARIANA ARC / MARIANA FORE-ARC	SOUTHEAST MARIANA FOREARC RIFT	12.46	12.4659	143.803	143.806	SAQ	-3822	-3954	s_30D-02-08 [21502]	NOT GIVEN [21502]				EOCENE [21502]					VOL					GL [21502]	52.85	0.6374		15.325				9.355	10.42	5.99	0.18925		0.24285	1.895	0.03055
[21502]	CONVERGENT MARGIN	MARIANA ARC / MARIANA FORE-ARC	SOUTHEAST MARIANA FOREARC RIFT	12.3392	12.3431	143.718	143.724	SAQ	-3374	-3451	s_32D-01-01 [21502]	NOT GIVEN [21502]				EOCENE [21502]					VOL					GL [21502]	53.835	0.7389		15.45				9.215	9.065	4.795	0.20105		0.3496	2.43	0.0439
[21502]	CONVERGENT MARGIN	MARIANA ARC / MARIANA FORE-ARC	SOUTHEAST MARIANA FOREARC RIFT	12.2099	12.2149	143.913	143.914	SAQ	-3978	-4046	s_35D-01-03 [21502]	NOT GIVEN [21502]				EOCENE [21502]					VOL					GL [21502]	51.91	0.95135		15.765				8.685	9.985	5.515	0.1442		0.23035	3.23	0.09965
[21502]	CONVERGENT MARGIN	MARIANA ARC / MARIANA FORE-ARC	SOUTHEAST MARIANA FOREARC RIFT	12.1434	12.148	143.927	143.932	SAQ	-4472	-4545	s_36D-01-10 [21502]	NOT GIVEN [21502]				EOCENE [21502]					VOL					GL [21502]	52.38	1.36625		15.515				9.305	8.52	4.35	0.18235		0.3474	4.04	0.1597
[21502]	CONVERGENT MARGIN	MARIANA ARC / MARIANA FORE-ARC	SOUTHEAST MARIANA FOREARC RIFT	12.6126	12.6177	143.843	143.847	SAQ	-3735	-3983	s_40D-01-02 [21502]	NOT GIVEN [21502]				EOCENE [21502]					VOL					GL [21502]	54.4	1.17365		14.08				10.985	7.765	3.78	0.192		0.31335	3.065	0.10515
[3328][2409]	CONVERGENT MARGIN	MARIANA ARC / MARIANA ARC - CENTRAL ISLAND PROVINCE / PAGAN / PAGAN NORTH	SOUTH OF MOUNT PAGAN, ^OLDEST POST-CADERA^ RIM	18.12	18.12	145.76	145.76	SAE			s_PA [3328]	BASALT, OLIVINE-AUGITE [3328] / BASALT [2409]								PORPHYRITIC INTERSERTAL [2409]	VOL					WR [3328]	50.97	0.78		18.86				9.82	10.85	4.71	0.16		0.6	2.38	0.13	0.45				0.44
[17294]	CONVERGENT MARGIN	MARIANA ARC / MARIANA FORE-ARC / SITE 458	HOLE 458	17.8642	17.8642	146.934	146.934	SAQ	-3447	-3447	s_60-458-32-1,13-19 [17294]	ANDESITE [17294]									VOL					WR [17294]	55.98	0.26		14.65				7.48	10.75	6.2	0.11		0.62	2.08	0.02	0.83
[17294]	CONVERGENT MARGIN	MARIANA ARC / MARIANA FORE-ARC / SITE 458	HOLE 458	17.8642	17.8642	146.934	146.934	SAQ	-3447	-3447	s_60-458-32-2,133-138 [17294]	ANDESITE [17294]									VOL					WR [17294]	55.63	0.27		14.97				7.59	10.59	6.07	0.11		0.92	2.09	0.02	1.03
[17294]	CONVERGENT MARGIN	MARIANA ARC / MARIANA FORE-ARC / SITE 458	HOLE 458	17.8642	17.8642	146.934	146.934	SAQ	-3447	-3447	s_60-458-37-1,18-23 [17294]	ANDESITE [17294]									VOL					WR [17294]	51.39	0.29		16.7				8.99	11.26	5.89	0.12		1.22	2.44	0.03	0.8
[17294]	CONVERGENT MARGIN	MARIANA ARC / MARIANA FORE-ARC / SITE 458	HOLE 458	17.8642	17.8642	146.934	146.934	SAQ	-3447	-3447	s_60-458-43-1,137-141 [17294]	BONINITE, BRONZITE [17294]									VOL					WR [17294]	55.56	0.48		14.14				8.88	8.6	7.51	0.15		0.55	2.15	0.02	1.5
[17294]	CONVERGENT MARGIN	MARIANA ARC / MARIANA FORE-ARC / SITE 458	HOLE 458	17.8642	17.8642	146.934	146.934	SAQ	-3447	-3447	s_60-458-43-2,34-39 [17294]	BONINITE, BRONZITE [17294]									VOL					WR [17294]	56.74	0.47		14.19				8.37	8.5	6.95	0.14		0.6	2.3	0.02	1.39
[17294]	CONVERGENT MARGIN	MARIANA ARC / MARIANA FORE-ARC / SITE 458	HOLE 458	17.8642	17.8642	146.934	146.934	SAQ	-3447	-3447	s_60-458-44-1,62-68 [17294]	BONINITE, BRONZITE [17294]									VOL					WR [17294]	57.18	0.46		14.12				8.32	8.75	6.91	0.14		0.5	2.26	0.02	1.02
[17294]	CONVERGENT MARGIN	MARIANA ARC / MARIANA FORE-ARC / SITE 458	HOLE 458	17.8642	17.8642	146.934	146.934	SAQ	-3447	-3447	s_60-458-45-1,96-100 [17294]	BONINITE, BRONZITE [17294]									VOL					WR [17294]	55.35	0.47		13.84				9.32	8	7.94	0.15		0.76	2.33	0.01	1.71
[3704]	CONVERGENT MARGIN	MARIANA ARC / PARECE-VELA BASIN		18.5	19	139.5	140.5	SAQ			s_6-1-1 [3704]	SERPENTINITE [3704]									PLU			E		WR [3704]	37.88	0.02		0.43	0.27	8.34	1.26		0.12	37.7	0.1	0.23	0.02	0.14			13.45			0
[3704]	CONVERGENT MARGIN	MARIANA ARC / PARECE-VELA BASIN		18.5	19	139.5	140.5	SAQ			s_6-1-A [3704]	SERPENTINITE [3704]									PLU			E		WR [3704]	37.48	0.05		2.38	0.56	14.23	1.29		2	29.11	0.16	0.19	0.07	0.61			11.79			0
[3704]	CONVERGENT MARGIN	MARIANA ARC / PARECE-VELA BASIN		18.5	19	139.5	140.5	SAQ			s_6-1-2 [3704]	SERPENTINITE [3704]									PLU			E		WR [3704]	38.67	0		1.84	0.49	9.73	1.27		1.21	32.99	0.15	0.3	0.07	0.51			12.78			0
[3704]	CONVERGENT MARGIN	MARIANA ARC / PARECE-VELA BASIN		18.5	19	139.5	140.5	SAQ			s_6-2-3 [3704]	SERPENTINITE [3704]									PLU			E		WR [3704]	40.65	0.02		1.86	0.48	10.03	1.99		1.74	31.71	0.12	0.26	0.05	0.37			9.94			0.37
[3704]	CONVERGENT MARGIN	MARIANA ARC / PARECE-VELA BASIN		18.5	19	139.5	140.5	SAQ			s_6-2-A [3704]	SERPENTINITE [3704]									PLU			E		WR [3704]	41.17	0.02		1.72	0.34	9.82	1.49		1.53	31.84	0.16	0.27	0.08	0.54			10.67			0.3
[3704]	CONVERGENT MARGIN	MARIANA ARC / PARECE-VELA BASIN		18.5	19	139.5	140.5	SAQ			s_6-2-B [3704]	SERPENTINITE [3704]									PLU			E		WR [3704]	40.23	0.02		1.85	0.48	9.72	2.22		1.8	31.81	0.15	0.25	0.06	0.33			10.55			0.15
[3704]	CONVERGENT MARGIN	MARIANA ARC / PARECE-VELA BASIN		18.5	19	139.5	140.5	SAQ			s_6-4-2 [3704]	TROCTOLITE [3704]									PLU			E		WR [3704]	35.47	0.16		6.84	0.39	6.65	3.58		2.35	3.16	0.14	0.14	0.11	0.58			12.13			0.19
[3704]	CONVERGENT MARGIN	MARIANA ARC / PARECE-VELA BASIN		18.5	19	139.5	140.5	SAQ			s_6-2-D [3704]	GABBRO, OLIVINE [3704]									PLU			E		WR [3704]	38.81	0.18		5.12	0.27	7.26	2.61		4.65	29.41	0.15	0.15	0.15	0.94			10.07			0.13
[3704]	CONVERGENT MARGIN	MARIANA ARC / PARECE-VELA BASIN		18.5	19	139.5	140.5	SAQ			s_6-3-1 [3704]	GABBRO, OLIVINE [3704]									PLU			E		WR [3704]	41.5	0.25		6.89	0.42	8.61	2.67		8.22	23.07	0.16	0.12	0.11	0.56			6.64			0.42
[3704]	CONVERGENT MARGIN	MARIANA ARC / PARECE-VELA BASIN		18.5	19	139.5	140.5	SAQ			s_6-7-1 [3704]	TROCTOLITE [3704]									PLU			E		WR [3704]	40.81	0.1		17.96	0.13	3.57	2.24		8.93	17.41	0.1	0.11	0.41	0.72			6.87			0.17
[3704]	CONVERGENT MARGIN	MARIANA ARC / PARECE-VELA BASIN		18.5	19	139.5	140.5	SAQ			s_6-7-2 [3704]	GABBRO, OLIVINE [3704]									PLU			E		WR [3704]	48.79	0.24		19.05	0.12	1.6	2.9		13.97	7.96	0.06	0.21	0.13	2.58			1.85			0.18
[3704]	CONVERGENT MARGIN	MARIANA ARC / PARECE-VELA BASIN		18.5	19	139.5	140.5	SAQ			s_6-7-3 [3704]	GABBRO [3704]									PLU			E		WR [3704]	48.75	0.38		19.05	0.16	1.31	2.84		14.19	8.07	0.07		0.06	3.03			1.55			0.09
[3177]	CONVERGENT MARGIN	MARIANA ARC / MARIANA TROUGH / DREDGE RAMA-24	CENTRAL MARIANA TROUGH, SEGMENT 6	17.97	18.1	144.23	144.38	SAQ	-3600	-3600	s_RAMA24D [3177]	NOT GIVEN [3177]									VOL					GL [3177]	74.11	0.38		13.74		1.58	2.04	3.46	2.71	0.61	0.11		1.68	3.17	0.07
[3177]	CONVERGENT MARGIN	MARIANA ARC / MARIANA TROUGH / DREDGE RAMA-24	CENTRAL MARIANA TROUGH, SEGMENT 6	17.97	18.1	144.23	144.38	SAQ	-3600	-3600	s_RAMA24D [3177]	NOT GIVEN [3177]									VOL					GL [3177]	72.2	0.33		12.85				3.16	2.36	0.41	0.12		1.38	0.89	0.07
[3177]	CONVERGENT MARGIN	MARIANA ARC / MARIANA TROUGH / DREDGE MARA-29	CENTRAL MARIANA TROUGH	17.8	18	144.5	145	SAQ			s_MARA29D-1 [3177]	NOT GIVEN [3177]									VOL					WR [3177]	69.46	0.37		13.1		0.79	1.68	2.39	2.7	0.88	0.1		1.43	4.12	0.09		3.78	0.35
[2343]	CONVERGENT MARGIN	MARIANA ARC / MARIANA FORE-ARC / SITE 781	HOLE 781A	19.632	19.632	146.542	146.542	SAQ			s_781A-8R-CC,11-13 CM [2343]	BASALT, THOLEIITIC [2343]				PLEISTOCENE [2343]				VESICULAR, PORPHYRITIC [2343]	VOL	72	97			WR [2343]	49.89	0.86		17.87				10.88	11.18	4.21	0.25		0.52	2.1	0.06
[2343]	CONVERGENT MARGIN	MARIANA ARC / MARIANA FORE-ARC / SITE 781	HOLE 781A	19.632	19.632	146.542	146.542	SAQ			s_781A-9R-1,69-71 CM [2343]	BASALT, THOLEIITIC [2343]				PLEISTOCENE [2343]				VESICULAR, PORPHYRITIC [2343]	VOL	72	97			WR [2343]	49.56	0.88		17.69				11.18	11.32	4.4	0.23		0.42	2.02	0.06
[2343]	CONVERGENT MARGIN	MARIANA ARC / MARIANA FORE-ARC / SITE 781	HOLE 781A	19.632	19.632	146.542	146.542	SAQ			s_781A-9R-2,49-51 CM [2343]	BASALT, THOLEIITIC [2343]				PLEISTOCENE [2343]				VESICULAR, PORPHYRITIC [2343]	VOL	72	97			WR [2343]	49.09	0.85		17.31				10.82	11.09	4.45	0.25		0.43	2.08	0.06
[2343]	CONVERGENT MARGIN	MARIANA ARC / MARIANA FORE-ARC / SITE 781	HOLE 781A	19.632	19.632	146.542	146.542	SAQ			s_781A-9R-3,88-92 CM [2343]	BASALT, THOLEIITIC [2343]				PLEISTOCENE [2343]				VESICULAR, PORPHYRITIC [2343]	VOL	72	97			WR [2343]	50.29	0.91		17.79				11.2	11.13	4.64	0.2		0.42	2.27	0.1
[2343]	CONVERGENT MARGIN	MARIANA ARC / MARIANA FORE-ARC / SITE 781	HOLE 781A	19.632	19.632	146.542	146.542	SAQ			s_781A-10R-1,84-86 CM [2343]	BASALT, THOLEIITIC [2343]				PLEISTOCENE [2343]				VESICULAR, PORPHYRITIC [2343]	VOL	72	97			WR [2343]	50.46	0.89		17.1				11.12	10.95	4.25	0.24		0.58	2.27	0.06
[2343]	CONVERGENT MARGIN	MARIANA ARC / MARIANA FORE-ARC / SITE 781	HOLE 781A	19.632	19.632	146.542	146.542	SAQ			s_781A-10R-2,68-72 CM [2343]	BASALT, THOLEIITIC [2343]				PLEISTOCENE [2343]				VESICULAR, PORPHYRITIC [2343]	VOL	72	97			WR [2343]	49.53	0.85		17.57				10.82	11.08	4.45	0.22		0.39	2.31	0.06
[2343]	CONVERGENT MARGIN	MARIANA ARC / MARIANA FORE-ARC / SITE 781	HOLE 781A	19.632	19.632	146.542	146.542	SAQ			s_781A-10R-3,65-67 CM [2343]	BASALT, THOLEIITIC [2343]				PLEISTOCENE [2343]				VESICULAR, PORPHYRITIC [2343]	VOL	72	97			WR [2343]	50.35	0.9		17.28				11.45	10.89	4.45	0.24		0.5	2.19	0.06
[2343]	CONVERGENT MARGIN	MARIANA ARC / MARIANA FORE-ARC / SITE 781	HOLE 781A	19.632	19.632	146.542	146.542	SAQ			s_781A-10R-1,131-135 CM [2343]	BASALT, THOLEIITIC [2343]				PLEISTOCENE [2343]				VESICULAR, PORPHYRITIC [2343]	VOL	72	97			WR [2343]	50.73	0.91		18.17				10.73	11.24	4.56	0.18		0.35	2.21	0.1
[2343]	CONVERGENT MARGIN	MARIANA ARC / MARIANA FORE-ARC / SITE 781	HOLE 781A	19.632	19.632	146.542	146.542	SAQ			s_PLAG [2343]	BASALT, THOLEIITIC [2343]				PLEISTOCENE [2343]				VESICULAR, PORPHYRITIC [2343]	VOL	72	97			WR [2343]													0.079
[19275]	CONVERGENT MARGIN	MARIANA ARC / PARECE-VELA BASIN / SITE 53		18.0333	18.0333	141.192	141.192	SAQ			s_6-53*-1C-1-57-60 [19275]	NOT GIVEN [19275]									VOL					WR [19275]	57.5253	0.709839		17.994				7.01598	8.82389	2.72197	0.144187		1.10322	3.01674	0.166121
[19275]	CONVERGENT MARGIN	MARIANA ARC / PARECE-VELA BASIN / SITE 53		18.0333	18.0333	141.192	141.192	SAQ			s_6-53*-2R-1-24-36 [19275]	NOT GIVEN [19275]									VOL					WR [19275]	56.8232	0.842941		16.7939				8.91804	8.39421	2.93399	0.174572		0.954698	3.02692	0.147634
[19275]	CONVERGENT MARGIN	MARIANA ARC / PARECE-VELA BASIN / SITE 54		15.61	15.61	140.302	140.302	SAQ			s_6-54*-1R-1-32-40 [19275]	NOT GIVEN [19275]									VOL					WR [19275]	64.5197	0.618503		15.4613				5.7874	5.2614	1.68273	0.162316		1.95018	3.71111	0.202993
[19275]	CONVERGENT MARGIN	MARIANA ARC / PARECE-VELA BASIN / SITE 54		15.61	15.61	140.302	140.302	SAQ			s_6-54*-2R-1-18-21 [19275]	NOT GIVEN [19275]									VOL					WR [19275]	69.2199	0.510362		14.0826				4.37562	3.92573	1.0255	0.145874		2.1877	3.92257	0.11839
[19275]	CONVERGENT MARGIN	MARIANA ARC / PARECE-VELA BASIN / SITE 54		15.61	15.61	140.302	140.302	SAQ			s_6-54*-6R-2-116-123 [19275]	NOT GIVEN [19275]									VOL					WR [19275]	68.4514	0.60816		14.3188				4.65432	4.06025	1.07127	0.173048		1.79735	4.18446	0.164296
[19275]	CONVERGENT MARGIN	MARIANA ARC / PARECE-VELA BASIN / SITE 54		15.61	15.61	140.302	140.302	SAQ			s_6-54*-7R-2-0-8 [19275]	NOT GIVEN [19275]									VOL					WR [19275]	68.6074	0.535855		14.4287				4.67082	3.84361	1.06072	0.149469		2.06655	3.99795	0.120479
[19275]	CONVERGENT MARGIN	MARIANA ARC / PARECE-VELA BASIN / SITE 54		15.61	15.61	140.302	140.302	SAQ			s_6-54*-7R-2-0-8 [19275]	NOT GIVEN [19275]									VOL					WR [19275]	55.5169	0.894277		15.742				10.1126	7.71532	3.25679	1.30177		1.20546	2.93767	0.194693
[19275]	CONVERGENT MARGIN	MARIANA ARC / KYUSHU-PALAU RIDGE / SITE 448	HOLE 448	16.341	16.341	134.874	134.874	Saq	-3503	-3503	s_59-448*-19R-5-57-58 [19275]	NOT GIVEN [19275]									VOL					WR [19275]	63.571	0.836494		14.7369				7.67636	6.07387	2.05584	0.168438		0.676848	3.2536	0.0985
[19275]	CONVERGENT MARGIN	MARIANA ARC / KYUSHU-PALAU RIDGE / SITE 448	HOLE 448	16.341	16.341	134.874	134.874	Saq	-3503	-3503	s_59-448*-21R-1-80-84 [19275]	NOT GIVEN [19275]									VOL					WR [19275]	61.3539	0.652995		15.9826				7.52085	7.28149	2.40267	0.159643		0.725321	2.99193	0.0938191
[19275]	CONVERGENT MARGIN	MARIANA ARC / KYUSHU-PALAU RIDGE / SITE 448	HOLE 448	16.341	16.341	134.874	134.874	Saq	-3503	-3503	s_59-448*-23R-1-109-115 [19275]	NOT GIVEN [19275]									VOL					WR [19275]	69.7609	0.589035		13.712				4.92812	4.21008	1.23026	0.142557		0.69494	4.06943	0.115714
[19275]	CONVERGENT MARGIN	MARIANA ARC / PARECE-VELA BASIN / SITE 449	HOLE 449	18.0307	18.0307	136.536	136.536	SAQ	-4828	-4828	s_59-449*-7R-5-54-59 [19275]	NOT GIVEN [19275]									VOL					WR [19275]	69.6185	0.508306		14.3376				3.99879	4.31773	0.947859	0.15224		1.32661	4.2076	0.140945
[19275]	CONVERGENT MARGIN	MARIANA ARC / MARIANA TROUGH / SITE 451	CENTRAL MARIANA TROUGH, SEGMENT 6, HOLE 451	18.0147	18.0147	143.276	143.276	SAQ	-2086	-2086	s_59-451*-3R-2-51-59 [19275]	NOT GIVEN [19275]									VOL					WR [19275]	53.8476	1.18959		15.0025				12.495	8.05106	4.51696	0.232037		0.618771	2.55461	0.104872
[19275]	CONVERGENT MARGIN	MARIANA ARC / MARIANA TROUGH / SITE 451	CENTRAL MARIANA TROUGH, SEGMENT 6, HOLE 451	18.0147	18.0147	143.276	143.276	SAQ	-2086	-2086	s_59-451*-5R-3-39-47 [19275]	NOT GIVEN [19275]									VOL					WR [19275]	70.6754	0.375304		14.0578				2.74061	5.26472	0.827561	0.0827		1.7765	3.83204	0.0632
[19275]	CONVERGENT MARGIN	MARIANA ARC / MARIANA TROUGH / SITE 451	CENTRAL MARIANA TROUGH, SEGMENT 6, HOLE 451	18.0147	18.0147	143.276	143.276	SAQ	-2086	-2086	s_59-451*-5R-3-74-82 [19275]	NOT GIVEN [19275]									VOL					WR [19275]	52.2182	0.929171		18.3119				10.3384	9.96222	3.29213	0.187768		0.902883	2.5271	0.182656
[19275]	CONVERGENT MARGIN	MARIANA ARC / MARIANA TROUGH / SITE 451	CENTRAL MARIANA TROUGH, SEGMENT 6, HOLE 451	18.0147	18.0147	143.276	143.276	SAQ	-2086	-2086	s_59-451*-6R-5-94-102 [19275]	NOT GIVEN [19275]									VOL					WR [19275]	70.4386	0.284904		15.3305				2.76158	3.59249	1.07608	0.10875		2.498	3.48286	0.119658
[19275]	CONVERGENT MARGIN	MARIANA ARC / MARIANA TROUGH / SITE 451	CENTRAL MARIANA TROUGH, SEGMENT 6, HOLE 451	18.0147	18.0147	143.276	143.276	SAQ	-2086	-2086	s_59-451*-6R-5-127-134 [19275]	NOT GIVEN [19275]									VOL					WR [19275]	69.369	0.319207		14.9456				3.17343	3.82493	1.33013	0.110727		2.94978	3.5145	0.110473
[19275]	CONVERGENT MARGIN	MARIANA ARC / MARIANA TROUGH / SITE 453	CENTRAL MARIANA TROUGH, SEGMENT 6	17.907	17.907	143.683	143.683	SAQ	-4693	-4693	s_60-453*-13R-1-118-119 [19275]	NOT GIVEN [19275]									VOL					WR [19275]	54.258	1.02726		16.0772				11.0147	8.68871	3.89437	0.210499		0.663551	2.7576	0.185449
[19275]	CONVERGENT MARGIN	MARIANA ARC / MARIANA TROUGH / SITE 453	CENTRAL MARIANA TROUGH, SEGMENT 6	17.907	17.907	143.683	143.683	SAQ	-4693	-4693	s_60-453*-22R-1-42-44 [19275]	NOT GIVEN [19275]									VOL					WR [19275]	70.6396	0.560164		13.9767				4.10621	3.32858	0.719131	0.152706		1.23872	4.73487	0.0876
[19275]	CONVERGENT MARGIN	MARIANA ARC / MARIANA TROUGH / SITE 453	CENTRAL MARIANA TROUGH, SEGMENT 6	17.907	17.907	143.683	143.683	SAQ	-4693	-4693	s_60-453*-33R-2-72-75 [19275]	NOT GIVEN [19275]									VOL					WR [19275]	61.4996	0.837127		15.2342				7.92893	6.53684	2.42545	0.159738		0.920834	3.45446	0.122773
[19275]	CONVERGENT MARGIN	MARIANA ARC / MARIANA FORE-ARC / SITE 458	HOLE 458	17.8642	17.8642	146.934	146.934	SAQ	-3447	-3447	s_60-458*-4R-CC-14-19 [19275]	NOT GIVEN [19275]									VOL					WR [19275]	52.5502	1.00825		16.1386				11.7914	9.2873	4.70296	0.207555		0.515311	2.39546	0.0941
[19275]	CONVERGENT MARGIN	MARIANA ARC / MARIANA FORE-ARC / SITE 458	HOLE 458	17.8642	17.8642	146.934	146.934	SAQ	-3447	-3447	s_60-458*-5R-3-87-88 [19275]	NOT GIVEN [19275]									VOL					WR [19275]	59.4728	0.81784		16.0078				8.09524	6.7375	2.59644	0.166744		1.49019	3.52685	0.190021
[19275]	CONVERGENT MARGIN	MARIANA ARC / MARIANA FORE-ARC / SITE 458	HOLE 458	17.8642	17.8642	146.934	146.934	SAQ	-3447	-3447	s_60-458*-6R-3-86-87 [19275]	NOT GIVEN [19275]									VOL					WR [19275]	61.5413	0.705853		16.5623				6.5853	5.50528	1.73424	0.164645		2.39785	3.91095	0.161318
[19275]	CONVERGENT MARGIN	MARIANA ARC / MARIANA FORE-ARC / SITE 458	HOLE 458	17.8642	17.8642	146.934	146.934	SAQ	-3447	-3447	s_60-458*-8R-1-1-3 [19275]	NOT GIVEN [19275]									VOL					WR [19275]	56.3226	0.899648		16.4484				9.40414	7.62616	3.13438	0.421903		1.39782	3.1237	0.177298
[19275]	CONVERGENT MARGIN	MARIANA ARC / MARIANA FORE-ARC / SITE 458	HOLE 458	17.8642	17.8642	146.934	146.934	SAQ	-3447	-3447	s_60-458*-9R-2-15-16 [19275]	NOT GIVEN [19275]									VOL					WR [19275]	62.0759	0.873214		15.5701				6.76895	5.36475	1.96515	0.196038		1.96239	4.24525	0.226875
[19275]	CONVERGENT MARGIN	MARIANA ARC / MARIANA FORE-ARC / SITE 458	HOLE 458	17.8642	17.8642	146.934	146.934	SAQ	-3447	-3447	s_60-458*-11R-1-148-150 [19275]	NOT GIVEN [19275]									VOL					WR [19275]	56.0034	0.919185		15.4642				10.7916	8.42169	3.55156	0.207503		0.583689	2.74177	0.117548
[19275]	CONVERGENT MARGIN	MARIANA ARC / MARIANA FORE-ARC / SITE 458	HOLE 458	17.8642	17.8642	146.934	146.934	SAQ	-3447	-3447	s_60-458*-14R-CC-17-23 [19275]	NOT GIVEN [19275]									VOL					WR [19275]	59.5061	0.712937		17.6255				6.62826	7.74712	2.43226	0.158943		0.932157	3.36604	0.154954
[19275]	CONVERGENT MARGIN	MARIANA ARC / MARIANA FORE-ARC / SITE 458	HOLE 458	17.8642	17.8642	146.934	146.934	SAQ	-3447	-3447	s_60-458*-17R-1-0-3 [19275]	NOT GIVEN [19275]									VOL					WR [19275]	56.3707	0.694387		17.8958				8.27011	9.0087	3.50585	0.169678		0.546455	2.55188	0.0684
[19275]	CONVERGENT MARGIN	MARIANA ARC / MARIANA FORE-ARC / SITE 458	HOLE 458	17.8642	17.8642	146.934	146.934	SAQ	-3447	-3447	s_60-458*-19R-1-32-35 [19275]	NOT GIVEN [19275]									VOL					WR [19275]	56.6791	0.948456		15.4274				10.1574	7.91527	3.38095	0.560953		0.793922	2.88641	0.12263
[19275]	CONVERGENT MARGIN	MARIANA ARC / MARIANA FORE-ARC / SITE 459	HOLE 459B	17.8625	17.8625	147.302	147.302	SAQ	-4120	-4120	s_60-459B-1R-5-65-70 [19275]	NOT GIVEN [19275]									VOL					WR [19275]	58.1685	0.943724		14.8623				9.63417	7.01316	2.94933	0.771847		1.11043	3.28875	0.188443
[19275]	CONVERGENT MARGIN	MARIANA ARC / MARIANA FORE-ARC / SITE 459	HOLE 459B	17.8625	17.8625	147.302	147.302	SAQ	-4120	-4120	s_60-459B-8R-1-128-130 [19275]	NOT GIVEN [19275]									VOL					WR [19275]	59.8711	0.531644		18.9249				5.36115	8.06456	1.84784	0.228329		1.13599	3.28936	0.150108
[19275]	CONVERGENT MARGIN	MARIANA ARC / MARIANA FORE-ARC / SITE 459	HOLE 459B	17.8625	17.8625	147.302	147.302	SAQ	-4120	-4120	s_60-459B-15R-1-76-80 [19275]	NOT GIVEN [19275]									VOL					WR [19275]	55.4688	0.793478		18.0704				8.69174	8.94728	2.89832	0.181554		0.973845	2.87486	0.134982
[19275]	CONVERGENT MARGIN	MARIANA ARC / MARIANA FORE-ARC / SITE 459	HOLE 459B	17.8625	17.8625	147.302	147.302	SAQ	-4120	-4120	s_60-459B-22R-1-42-43 [19275]	NOT GIVEN [19275]									VOL					WR [19275]	55.6975	0.880691		16.3919				10.1785	8.6631	3.27805	0.189114		0.744332	2.69263	0.154425
[19275]	CONVERGENT MARGIN	MARIANA ARC / MARIANA FORE-ARC / SITE 459	HOLE 459B	17.8625	17.8625	147.302	147.302	SAQ	-4120	-4120	s_60-459B-25R-1-31-34 [19275]	NOT GIVEN [19275]									VOL					WR [19275]	54.4061	1.20671		15.3728				11.9121	8.61789	3.75977	0.200051		0.511503	2.56445	0.126412
[19275]	CONVERGENT MARGIN	MARIANA ARC / MARIANA FORE-ARC / SITE 459	HOLE 459B	17.8625	17.8625	147.302	147.302	SAQ	-4120	-4120	s_60-459B-26R-1-61-66 [19275]	NOT GIVEN [19275]									VOL					WR [19275]	54.0735	1.00309		17.1033				10.1737	9.44001	3.35993	0.20292		0.673023	2.67535	0.165916
[19275]	CONVERGENT MARGIN	MARIANA ARC / MARIANA FORE-ARC / SITE 459	HOLE 459B	17.8625	17.8625	147.302	147.302	SAQ	-4120	-4120	s_60-459B-30R-3-18-22 [19275]	NOT GIVEN [19275]									VOL					WR [19275]	54.6746	0.994806		15.839				11.0539	8.60998	3.79599	0.208665		0.701688	2.76777	0.118244
[19275]	CONVERGENT MARGIN	MARIANA ARC / MARIANA FORE-ARC / SITE 459	HOLE 459B	17.8625	17.8625	147.302	147.302	SAQ	-4120	-4120	s_60-459B-30R-3-140-142 [19275]	NOT GIVEN [19275]									VOL					WR [19275]	54.7165	0.986226		15.9747				10.6631	8.94233	3.7217	0.194503		0.710189	2.77972	0.135923
[19275]	CONVERGENT MARGIN	MARIANA ARC / MARIANA FORE-ARC / SITE 459	HOLE 459B	17.8625	17.8625	147.302	147.302	SAQ	-4120	-4120	s_60-459B-48R-1-145-146 [19275]	NOT GIVEN [19275]									VOL					WR [19275]	59.0434	0.919303		16.2323				8.57844	7.60404	2.72566	0.167029		0.858247	2.76103	0.1584
[19275]	CONVERGENT MARGIN	MARIANA ARC / MARIANA FORE-ARC / SITE 459	HOLE 459B	17.8625	17.8625	147.302	147.302	SAQ	-4120	-4120	s_60-459B-50R-2-79-80 [19275]	NOT GIVEN [19275]									VOL					WR [19275]	56.3725	0.751345		15.6195				10.0989	8.83826	4.26506	0.18385		0.471208	2.20741	0.0709
[19275]	CONVERGENT MARGIN	MARIANA ARC / MARIANA FORE-ARC / SITE 459	HOLE 459B	17.8625	17.8625	147.302	147.302	SAQ	-4120	-4120	s_60-459B-58R-2-40-44 [19275]	NOT GIVEN [19275]									VOL					WR [19275]	53.9881	0.870218		17.4671				10.334	10.1719	3.64213	0.176898		0.198232	1.96705	0.0373475
[19275]	CONVERGENT MARGIN	MARIANA ARC / MARIANA FORE-ARC / SITE 459	HOLE 459B	17.8625	17.8625	147.302	147.302	SAQ	-4120	-4120	s_60-459B-58R-2-144-148 [19275]	NOT GIVEN [19275]									VOL					WR [19275]	55.9607	0.732789		18.1005				8.52334	9.92094	3.32566	0.157089		0.229291	2.04261	0.061
[19275]	CONVERGENT MARGIN	MARIANA ARC / MARIANA TROUGH / SITE 453	CENTRAL MARIANA TROUGH, SEGMENT 6	17.907	17.907	143.683	143.683	SAQ	-4693	-4693	s_60-453*-13R-1-118-119 [19275]	NOT GIVEN [19275]									VOL					WR [19275]
[19275]	CONVERGENT MARGIN	MARIANA ARC / MARIANA TROUGH / SITE 453	CENTRAL MARIANA TROUGH, SEGMENT 6	17.907	17.907	143.683	143.683	SAQ	-4693	-4693	s_60-453*-33R-2-72-75 [19275]	NOT GIVEN [19275]									VOL					WR [19275]
[19275]	CONVERGENT MARGIN	MARIANA ARC / MARIANA FORE-ARC / SITE 458	HOLE 458	17.8642	17.8642	146.934	146.934	SAQ	-3447	-3447	s_60-458*-5R-3-87-88 [19275]	NOT GIVEN [19275]									VOL					WR [19275]
[19275]	CONVERGENT MARGIN	MARIANA ARC / MARIANA FORE-ARC / SITE 458	HOLE 458	17.8642	17.8642	146.934	146.934	SAQ	-3447	-3447	s_60-458*-14R-CC-17-23 [19275]	NOT GIVEN [19275]									VOL					WR [19275]
[19275]	CONVERGENT MARGIN	MARIANA ARC / KYUSHU-PALAU RIDGE / SITE 448	HOLE 448	16.341	16.341	134.874	134.874	Saq	-3503	-3503	s_59-448*-19R-5-57-58 [19275]	NOT GIVEN [19275]									VOL					WR [19275]
[19275]	CONVERGENT MARGIN	MARIANA ARC / MARIANA TROUGH / SITE 451	CENTRAL MARIANA TROUGH, SEGMENT 6, HOLE 451	18.0147	18.0147	143.276	143.276	SAQ	-2086	-2086	s_59-451*-5R-3-74-82 [19275]	NOT GIVEN [19275]									VOL					WR [19275]
[19275]	CONVERGENT MARGIN	MARIANA ARC / MARIANA TROUGH / SITE 453	CENTRAL MARIANA TROUGH, SEGMENT 6	17.907	17.907	143.683	143.683	SAQ	-4693	-4693	s_60-453*-22R-1-42-44 [19275]	NOT GIVEN [19275]									VOL					WR [19275]
[19275]	CONVERGENT MARGIN	MARIANA ARC / MARIANA TROUGH / SITE 453	CENTRAL MARIANA TROUGH, SEGMENT 6	17.907	17.907	143.683	143.683	SAQ	-4693	-4693	s_60-453*-22R-1-42-44 [19275]	NOT GIVEN [19275]									VOL					WR [19275]
[19275]	CONVERGENT MARGIN	MARIANA ARC / MARIANA FORE-ARC / SITE 458	HOLE 458	17.8642	17.8642	146.934	146.934	SAQ	-3447	-3447	s_60-458*-5R-3-87-88 [19275]	NOT GIVEN [19275]									VOL					WR [19275]
[19275]	CONVERGENT MARGIN	MARIANA ARC / MARIANA FORE-ARC / SITE 458	HOLE 458	17.8642	17.8642	146.934	146.934	SAQ	-3447	-3447	s_60-458*-9R-2-15-16 [19275]	NOT GIVEN [19275]									VOL					WR [19275]
[19275]	CONVERGENT MARGIN	MARIANA ARC / PARECE-VELA BASIN / SITE 53		18.0333	18.0333	141.192	141.192	SAQ			s_6-53*-2R-1-24-36 [19275]	NOT GIVEN [19275]									VOL					WR [19275]
[19275]	CONVERGENT MARGIN	MARIANA ARC / PARECE-VELA BASIN / SITE 449	HOLE 449	18.0307	18.0307	136.536	136.536	SAQ	-4828	-4828	s_59-449*-7R-5-54-59 [19275]	NOT GIVEN [19275]									VOL					WR [19275]
[19275]	CONVERGENT MARGIN	MARIANA ARC / MARIANA FORE-ARC / SITE 458	HOLE 458	17.8642	17.8642	146.934	146.934	SAQ	-3447	-3447	s_60-458*-8R-1-1-3 [19275]	NOT GIVEN [19275]									VOL					WR [19275]
[19275]	CONVERGENT MARGIN	MARIANA ARC / MARIANA FORE-ARC / SITE 458	HOLE 458	17.8642	17.8642	146.934	146.934	SAQ	-3447	-3447	s_60-458*-19R-1-32-35 [19275]	NOT GIVEN [19275]									VOL					WR [19275]
[19275]	CONVERGENT MARGIN	MARIANA ARC / MARIANA FORE-ARC / SITE 458	HOLE 458	17.8642	17.8642	146.934	146.934	SAQ	-3447	-3447	s_60-458*-5R-3-87-88 [19275]	NOT GIVEN [19275]									VOL					WR [19275]
[19275]	CONVERGENT MARGIN	MARIANA ARC / MARIANA FORE-ARC / SITE 458	HOLE 458	17.8642	17.8642	146.934	146.934	SAQ	-3447	-3447	s_60-458*-14R-CC-17-23 [19275]	NOT GIVEN [19275]									VOL					WR [19275]
[19275]	CONVERGENT MARGIN	MARIANA ARC / MARIANA FORE-ARC / SITE 459	HOLE 459B	17.8625	17.8625	147.302	147.302	SAQ	-4120	-4120	s_60-459B-25R-1-31-34 [19275]	NOT GIVEN [19275]									VOL					WR [19275]
[19275]	CONVERGENT MARGIN	MARIANA ARC / MARIANA FORE-ARC / SITE 459	HOLE 459B	17.8625	17.8625	147.302	147.302	SAQ	-4120	-4120	s_60-459B-26R-1-61-66 [19275]	NOT GIVEN [19275]									VOL					WR [19275]
[19275]	CONVERGENT MARGIN	MARIANA ARC / PARECE-VELA BASIN / SITE 54		15.61	15.61	140.302	140.302	SAQ			s_6-54*-6R-2-116-123 [19275]	NOT GIVEN [19275]									VOL					WR [19275]
[19275]	CONVERGENT MARGIN	MARIANA ARC / MARIANA FORE-ARC / SITE 458	HOLE 458	17.8642	17.8642	146.934	146.934	SAQ	-3447	-3447	s_60-458*-6R-3-86-87 [19275]	NOT GIVEN [19275]									VOL					WR [19275]
[19275]	CONVERGENT MARGIN	MARIANA ARC / MARIANA FORE-ARC / SITE 459	HOLE 459B	17.8625	17.8625	147.302	147.302	SAQ	-4120	-4120	s_60-459B-1R-5-65-70 [19275]	NOT GIVEN [19275]									VOL					WR [19275]
[19275]	CONVERGENT MARGIN	MARIANA ARC / MARIANA FORE-ARC / SITE 459	HOLE 459B	17.8625	17.8625	147.302	147.302	SAQ	-4120	-4120	s_60-459B-8R-1-128-130 [19275]	NOT GIVEN [19275]									VOL					WR [19275]
[20664]	CONVERGENT MARGIN	MARIANA ARC / MARIANA FORE-ARC / FINA NAGU VOLCANIC COMPLEX		12.48	12.48	143.72	143.72	SAQ	-3144	-3144	s_TN273-29D-01-01 [20664]	BASALT [20664]									VOL					GL [20664]	53.126	0.701		15.641				9.51	10.4277	5.885	0.21575		0.24625	2.15125	0.0825	2.27998
[20664]	CONVERGENT MARGIN	MARIANA ARC / MARIANA FORE-ARC / FINA NAGU VOLCANIC COMPLEX		12.34	12.34	143.72	143.72	SAQ	-3412.5	-3412.5	s_TN273-32D-01-01 [20664]	BASALT [20664]									VOL					GL [20664]	54.521	0.771333		15.816		1.91254	7.55776	9.27867	9.03167	4.713	0.174		0.359333	2.43633	0.0703	1.92428
[20664]	CONVERGENT MARGIN	MARIANA ARC / MARIANA FORE-ARC / FINA NAGU VOLCANIC COMPLEX		12.8	12.8	143.79	143.79	SAQ	-2624.5	-2624.5	s_TN273-41D-01-02 [20664]	BASALT [20664]									VOL					GL [20664]	54.1118	1.01755		14.6039				10.9286	8.27719	4.13431	0.208004		0.415337	2.71635
[20664]	CONVERGENT MARGIN	MARIANA ARC / MARIANA FORE-ARC / FINA NAGU VOLCANIC COMPLEX		12.8	12.8	143.79	143.79	SAQ	-2624.5	-2624.5	s_TN273-41D-02-01 [20664]	BASALT [20664]									VOL					GL [20664]	54.95	1.26367		14.396		2.98429	9.37073	12.056	8.02367	3.509	0.211667		0.482333	2.699	0.184333
[20664]	CONVERGENT MARGIN	MARIANA ARC / MARIANA FORE-ARC / FINA NAGU VOLCANIC COMPLEX		12.8	12.8	143.79	143.79	SAQ	-2624.5	-2624.5	s_TN273-41D-02-02 [20664]	BASALT [20664]									VOL					GL [20664]	52.54	1.00548		14.7765				10.6903	9.73569	5.19218	0.184086		0.348198	2.42979
[20498]	CONVERGENT MARGIN	MARIANA ARC / MARIANA ARC - CENTRAL ISLAND PROVINCE	DRDEGE 41	16.7217	16.7217	145.721	145.721	SAQ	-1540	-1692	s_D41-1-1 [20498]	GABBRO, OLIVINE [20498]									PLU					WR [20498]	45.18	0.16		21.89				4.85	16.94	9.65	0.09		0.03	0.52	0.01
[20498]	CONVERGENT MARGIN	MARIANA ARC / MARIANA FORE-ARC		11.8067	11.8067	143.441	143.441	SAQ	-3474	-4126	s_D8-301 [20498]	CLINOPYROXENITE [20498]									PLU					WR [20498]	47.01	0.21		2.19				10.55	14.27	24	0.22		0.01	0.12	0
[20498]	CONVERGENT MARGIN	MARIANA ARC / MARIANA TROUGH	SPREADING RIDGE	14.5833	14.5833	144.1	144.1	SAQ	-4119	-4296	s_D3-4 [20498]	BASALT [20498]									VOL					GL [20498]	50.59	1.74		15.67				9.32	10.45	6.41	0.17		0.21	3.24	0.13
[20498]	CONVERGENT MARGIN	MARIANA ARC / MARIANA TROUGH	SPREADING RIDGE	14.5833	14.5833	144.1	144.1	SAQ	-4119	-4296	s_D3-9 [20498]	BASALT [20498]									VOL					GL [20498]
[20498]	CONVERGENT MARGIN	MARIANA ARC / MARIANA TROUGH	CENTRAL GRABEN	20.0561	20.0561	143.959	143.959	SAQ	-4438	-4459	s_D06-002 [20498]	BASALT [20498]									VOL					GL [20498]
[20498]	CONVERGENT MARGIN	MARIANA ARC / MARIANA TROUGH	CENTRAL GRABEN	19.425	19.425	144.479	144.479	SAQ	-4454	-4628	s_D08-005 [20498]	BASALT [20498]									VOL					GL [20498]	50.52	1.18		15.82				7.69	10.65	9.11	0.15		0.34	2.94	0.17
[20498]	CONVERGENT MARGIN	MARIANA ARC / MARIANA TROUGH	CENTRAL GRABEN	19.425	19.425	144.479	144.479	SAQ	-4454	-4628	s_D08-006 [20498]	BASALT [20498]									VOL					GL [20498]	50.54	1.18		15.88				7.68	10.71	8.94	0.15		0.35	2.96	0.16
[20498]	CONVERGENT MARGIN	MARIANA ARC / MARIANA TROUGH	CENTRAL GRABEN	19.425	19.425	144.479	144.479	SAQ	-4454	-4628	s_D08-022 [20498]	BASALT [20498]									VOL					GL [20498]	50.64	1.17		15.78				7.69	10.64	9.16	0.15		0.33	2.95	0.16
[20498]	CONVERGENT MARGIN	MARIANA ARC / MARIANA TROUGH	CENTRAL GRABEN	19.425	19.425	144.479	144.479	SAQ	-4454	-4628	s_D08-303 [20498]	BASALT [20498]									VOL					GL [20498]	50.51	1.18		15.71				7.77	10.69	8.95	0.14		0.32	2.62	0.12
[20498]	CONVERGENT MARGIN	MARIANA ARC / MARIANA TROUGH	CENTRAL GRABEN	20.2889	20.2889	143.931	143.931	SAQ	-4160	-4228	s_D11-027 [20498]	BASALT [20498]									VOL					GL [20498]	49.28	1.25		16.1				7.91	10.79	9.05	0.14		0.17	2.9	0.11
[20498]	CONVERGENT MARGIN	MARIANA ARC / MARIANA TROUGH	CENTRAL GRABEN	20.4106	20.4106	143.947	143.947	SAQ	-4089	-4132	s_D12-031 [20498]	BASALT [20498]									VOL					GL [20498]	50.7	1.34		16.33				7.86	11.09	7.81	0.15		0.35	3.33	0.19
[20498]	CONVERGENT MARGIN	MARIANA ARC / MARIANA TROUGH	CENTRAL GRABEN	20.4106	20.4106	143.947	143.947	SAQ	-4089	-4132	s_D12-110 [20498]	BASALT [20498]									VOL					GL [20498]	49.82	1.26		16.79				7.85	10.93	8.91	0.15		0.21	3.32	0.16
[20498]	CONVERGENT MARGIN	MARIANA ARC / MARIANA TROUGH	CENTRAL GRABEN	20.4106	20.4106	143.947	143.947	SAQ	-4089	-4132	s_D12-116 [20498]	BASALT [20498]									VOL					GL [20498]	49.76	1.26		16.91				7.86	10.94	9	0.15		0.21	3.3	0.16
[20498]	CONVERGENT MARGIN	MARIANA ARC / MARIANA TROUGH	CENTRAL GRABEN	21.11	21.11	143.309	143.309	SAQ	-4239	-4300	s_D19-005 [20498]	BASALT [20498]									VOL					GL [20498]	51.1	1.16		15.92				7.76	10.62	9.16	0.15		0.43	3.06	0.19
[20498]	CONVERGENT MARGIN	MARIANA ARC / MARIANA TROUGH	CENTRAL GRABEN	21.3628	21.3628	143.283	143.283	SAQ	-3751	-4047	s_D20-107 [20498]	BASALT [20498]									VOL					GL [20498]	50.44	1.1		15.56				7.76	10.5	8.54	0.14		0.31	2.57	0.11
[20498]	CONVERGENT MARGIN	MARIANA ARC / MARIANA TROUGH	CENTRAL GRABEN	21.6089	21.6089	143.214	143.214	SAQ	-3252	-3384	s_D21-002 [20498]	BASALT [20498]									VOL					GL [20498]	50.83	0.89		16.05				7.52	10.81	9.98	0.15		0.67	2.56	0.19
[20498]	CONVERGENT MARGIN	MARIANA ARC / MARIANA TROUGH	CENTRAL GRABEN	21.6089	21.6089	143.214	143.214	SAQ	-3252	-3384	s_D21-003 [20498]	BASALT [20498]									VOL					GL [20498]	50.79	0.88		16.02				7.52	10.81	9.96	0.15		0.66	2.58	0.19
[20498]	CONVERGENT MARGIN	MARIANA ARC / MARIANA TROUGH	CENTRAL GRABEN	21.6089	21.6089	143.214	143.214	SAQ	-3252	-3384	s_D21-004 [20498]	BASALT [20498]									VOL					GL [20498]	50.66	0.89		15.87				7.54	10.79	10.04	0.15		0.66	2.55	0.19
[20498]	CONVERGENT MARGIN	MARIANA ARC / MARIANA ARC - CENTRAL ISLAND PROVINCE	DRDEGE 41	16.7217	16.7217	145.721	145.721	SAQ	-1540	-1692	s_D41-1-1 [20498]	GABBRO, OLIVINE [20498]									PLU				HE3_HE4 from OLIVINE [20498]	MIN [20498]
[20498]	CONVERGENT MARGIN	MARIANA ARC / MARIANA FORE-ARC		11.8067	11.8067	143.441	143.441	SAQ	-3474	-4126	s_D8-301 [20498]	CLINOPYROXENITE [20498]									PLU				HE3_HE4 from CLINOPYROXENE [20498]	MIN [20498]
[2343]	CONVERGENT MARGIN	MARIANA ARC / MARIANA FORE-ARC / SITE 781	HOLE 781A	19.632	19.632	146.542	146.542	SAQ			s_781A-9R-1,69-71 CM [2343]	BASALT, THOLEIITIC [2343]				PLEISTOCENE [2343]				VESICULAR, PORPHYRITIC [2343]	VOL	72	97			WR [2343]
[2343]	CONVERGENT MARGIN	MARIANA ARC / MARIANA FORE-ARC / SITE 781	HOLE 781A	19.632	19.632	146.542	146.542	SAQ			s_781A-10R-2,68-72 CM [2343]	BASALT, THOLEIITIC [2343]				PLEISTOCENE [2343]				VESICULAR, PORPHYRITIC [2343]	VOL	72	97			WR [2343]
[2343]	CONVERGENT MARGIN	MARIANA ARC / MARIANA FORE-ARC / SITE 781	HOLE 781A	19.632	19.632	146.542	146.542	SAQ			s_781A-10R-3,65-67 CM [2343]	BASALT, THOLEIITIC [2343]				PLEISTOCENE [2343]				VESICULAR, PORPHYRITIC [2343]	VOL	72	97			WR [2343]
[2343]	CONVERGENT MARGIN	MARIANA ARC / MARIANA FORE-ARC / SITE 781	HOLE 781A	19.632	19.632	146.542	146.542	SAQ			s_781A-9R-1,72-77 CM [2343]	BASALT, THOLEIITIC [2343]				PLEISTOCENE [2343]				VESICULAR, PORPHYRITIC [2343]	VOL	72	97			WR [2343]
[21957]	CONVERGENT MARGIN	MARIANA ARC / KYUSHU-PALAU RIDGE / SITE 1201D	OCEAN DRILLING PROGRAM LEG 195, HOLE 1201D	19	20	134.5	135.5	SAQ	-5711	-5711	s_195-1201D-49R-1 (11?3) [21957]	BASALT [21957]									VOL					WR [21957]
[3176]	CONVERGENT MARGIN	MARIANA ARC / MARIANA ARC - CENTRAL ISLAND PROVINCE / ANATAHAN	FLOW IN COVE AT NW SIDE	16.37	16.37	145.63	145.63	SAE			s_1 [3176]	THOLEIITE [3176]									VOL					WR [3176]	52.3	0.88		18.4		7.6	3.1		8.9	4.3	0.05		0.55	3.2	0.09	0.2					0.2	0.4	0.08
[3176]	CONVERGENT MARGIN	MARIANA ARC / MARIANA ARC - CENTRAL ISLAND PROVINCE / ANATAHAN	FLOW IN COVE AT NW SIDE, SEPARATED FROM FORMER FLOW BY EROSION SURFACE	16.37	16.37	145.63	145.63	SAE			s_2 [3176]	THOLEIITE [3176]									VOL					WR [3176]	52.6	0.78		17.4		4.5	5.8		9.1	4.3	0.03		0.48	2.8	0.07	0.2					0.1		0.03
[3176]	CONVERGENT MARGIN	MARIANA ARC / MARIANA ARC - CENTRAL ISLAND PROVINCE / SARIGAN	FLOW IN COVE AT N END, EXPOSED AT BEACH	16.72	16.72	145.78	145.78	SAE			s_3 [3176]	THOLEIITE [3176]									VOL					WR [3176]	51.5	0.78		15.7		4.3	5.4		10.6	6.1	0.04		0.59	2.4	0.05	1					0.1		0.04
[3176]	CONVERGENT MARGIN	MARIANA ARC / MARIANA ARC - CENTRAL ISLAND PROVINCE / PAGAN	FLOW AT BANDEERA PENINSULA	18.1	18.17	145.75	145.81	SAE			s_5 [3176]	THOLEIITE [3176]									VOL					WR [3176]	51.5	0.96		15.9		6.1	6.5		9.2	5.1	0.034		0.78	3	0.092	0.2					0.1	0.04	0.02
[3176]	CONVERGENT MARGIN	MARIANA ARC / MARIANA ARC - CENTRAL ISLAND PROVINCE / PAGAN	FLOW NEAR BASE OF CALDERA RIM	18.1	18.17	145.75	145.81	SAE			s_6 [3176]	THOLEIITE [3176]									VOL					WR [3176]	47.6	0.88		18.9		6.2	4.9		11.8	5.9	0.044		0.66	2.8	0.069	0.2					0.1	0.04	0.01
[3176]	CONVERGENT MARGIN	MARIANA ARC / MARIANA ARC - CENTRAL ISLAND PROVINCE / PAGAN	FLOW INSIDE CALDERA NW OF MT. PAGAN	18.1	18.17	145.75	145.81	SAE			s_7 [3176]	THOLEIITE [3176]									VOL					WR [3176]	50	0.75		18.1		4.3	5.8		10.5	5	0.039		0.66	2.7	0.069	0.2					0.3	0.03	0.01
[3176]	CONVERGENT MARGIN	MARIANA ARC / MARIANA ARC - CENTRAL ISLAND PROVINCE / PAGAN	FLOW NEAR BEACH ABOUT 500M N OF BANDEERA PENINSULA	18.1	18.17	145.75	145.81	SAE			s_8 [3176]	THOLEIITE [3176]									VOL					WR [3176]	51.8	1.5		17.2		3.8	6.3		10.5	4.7	0.039		0.64	2.7	0.046	0.2					0.1	0.04	0.04
[3176]	CONVERGENT MARGIN	MARIANA ARC / MARIANA ARC - CENTRAL ISLAND PROVINCE / PAGAN	FLOW IN CRATER WALL SW SIDE OF MT. PAGAN	18.1	18.17	145.75	145.81	SAE			s_9 [3176]	THOLEIITE [3176]									VOL					WR [3176]	50.1	0.98		18.1		5	5.7		10.8	4.8	0.026		0.72	2.7	0.069	0.2					0.1	0.05	0.01
[3176]	CONVERGENT MARGIN	MARIANA ARC / MARIANA ARC - CENTRAL ISLAND PROVINCE / PAGAN	1925 FLOW	18.1	18.17	145.75	145.81	SAE			s_10 [3176]	THOLEIITE [3176]							1925		VOL					WR [3176]	50.3	1		17.9		4.7	6.6		10.6	4.8	0.026		0.7	2.7	0.012	0.2					0.1	0.04	0.01
[2400]	CONVERGENT MARGIN	MARIANA ARC / PARECE-VELA BASIN / SITE 449	HOLE 449	18.0307	18.0307	136.536	136.536	SAQ	-4828	-4828	s_59-449-15-2,11 [2400]	BASALT [2400]									VOL					WR [2400]	49.4	0.99		14.3				9.36	12.25	9.14	0.14		0.46	2.76	0.08
[2400]	CONVERGENT MARGIN	MARIANA ARC / PARECE-VELA BASIN / SITE 449	HOLE 449	18.0307	18.0307	136.536	136.536	SAQ	-4828	-4828	s_59-449-17-2,109 [2400]	BASALT [2400]									VOL					GL [2400]	49	1.02		14.9				9.84	11.43	7.74	0.15		0.39	2.95	0.11
[2400]	CONVERGENT MARGIN	MARIANA ARC / PARECE-VELA BASIN / SITE 449	HOLE 449	18.0307	18.0307	136.536	136.536	SAQ	-4828	-4828	s_GL [2400]	BASALT [2400]									VOL					WR [2400]	49.9	0.91		16.5				9.3	11.6	7.59	0.12		0.15	2.25
[2400]	CONVERGENT MARGIN	MARIANA ARC / PARECE-VELA BASIN / SITE 450	HOLE 450, DSDP LEG 59	18.0003	18.0003	140.789	140.789	SAQ	-4720	-4720	s_59-450-36-3,7 [2400]	BASALT [2400]									VOL					GL [2400]	50	1.43		15.2				8.2	13.08	7.58	0.17		0.23	2.87	0.11
[2400]	CONVERGENT MARGIN	MARIANA ARC / PARECE-VELA BASIN / SITE 450	HOLE 450, DSDP LEG 59	18.0003	18.0003	140.789	140.789	SAQ	-4720	-4720	s_59-450-36-3,86 [2400]	BASALT [2400]									VOL					WR [2400]	49.6	1.35		15.4				8.38	12.99	7.4	0.16		0.37	2.71	0.11
[2400]	CONVERGENT MARGIN	MARIANA ARC / PARECE-VELA BASIN / SITE 450	HOLE 450, DSDP LEG 59	18.0003	18.0003	140.789	140.789	SAQ	-4720	-4720	s_GL [2400]	BASALT [2400]									VOL					GL [2400]	50.1	1.43		14.9				9.43	11.56	7.47	0.12		0.08	2.52
[2400]	CONVERGENT MARGIN	MARIANA ARC / KYUSHU-PALAU RIDGE / SITE 448	HOLE 448	16.341	16.341	134.874	134.874	Saq	-3503	-3503	s_59-448-37-1,32 [2400]	BASALT [2400]									VOL					WR [2400]	49.2	1.54		14.2				14.73	10.27	4.67	0.22		0.72	2.93	0.24
[2400]	CONVERGENT MARGIN	MARIANA ARC / KYUSHU-PALAU RIDGE / SITE 448	HOLE 448	16.341	16.341	134.874	134.874	Saq	-3503	-3503	s_59-448-39-1,116 [2400]	BASALT [2400]									VOL					WR [2400]	49.4	1.64		13.8				15.09	9.96	4.64	0.22		0.79	2.9	0.25
[2400]	CONVERGENT MARGIN	MARIANA ARC / KYUSHU-PALAU RIDGE / SITE 448	HOLE 448	16.341	16.341	134.874	134.874	Saq	-3503	-3503	s_59-448-39-2,32 [2400]	BASALT [2400]									VOL					WR [2400]	49.3	1.63		14				15.26	9.6	4.14	0.22		0.8	3.17	0.23
[2400]	CONVERGENT MARGIN	MARIANA ARC / KYUSHU-PALAU RIDGE / SITE 448	HOLE 448	16.341	16.341	134.874	134.874	Saq	-3503	-3503	s_59-448-40-1,82 [2400]	BASALT [2400]									VOL					WR [2400]	49.8	1.52		12.7				15.02	8.82	4.67	0.24		1.61	2.72	0.14
[2400]	CONVERGENT MARGIN	MARIANA ARC / KYUSHU-PALAU RIDGE / SITE 448	HOLE 448	16.341	16.341	134.874	134.874	Saq	-3503	-3503	s_59-448-43-1,119 [2400]	BASALT [2400]									VOL					WR [2400]	48.5	1.6		13.4				16.14	8.63	3.59	0.28		1.31	2.81	0.21
[2400]	CONVERGENT MARGIN	MARIANA ARC / KYUSHU-PALAU RIDGE / SITE 448	HOLE 448	16.341	16.341	134.874	134.874	Saq	-3503	-3503	s_59-448-44-1,103 [2400]	BASALT [2400]									VOL					WR [2400]	49.6	1.54		14				15.56	9.54	4.63	0.23		0.57	2.95	0.19
[2400]	CONVERGENT MARGIN	MARIANA ARC / KYUSHU-PALAU RIDGE / SITE 448	HOLE 448	16.341	16.341	134.874	134.874	Saq	-3503	-3503	s_59-448-46-1,135 [2400]	BASALT [2400]									VOL					WR [2400]	49.1	1.57		13.2				16.58	8.21	2.98	0.28		1.51	2.76	0.1
[2400]	CONVERGENT MARGIN	MARIANA ARC / KYUSHU-PALAU RIDGE / SITE 448	HOLE 448	16.341	16.341	134.874	134.874	Saq	-3503	-3503	s_59-448-48-1,77 [2400]	BASALT [2400]									VOL					WR [2400]	47.9	1.6		14.6				16.23	9.45	3.24	0.23		0.86	3.11	0.26
[2400]	CONVERGENT MARGIN	MARIANA ARC / KYUSHU-PALAU RIDGE / SITE 448	HOLE 448	16.341	16.341	134.874	134.874	Saq	-3503	-3503	s_59-448-48-2,43 [2400]	BASALT [2400]									VOL					WR [2400]	49.1	1.58		13.9				16.52	8.08	3.02	0.28		0.96	2.79	0.21
[2400]	CONVERGENT MARGIN	MARIANA ARC / KYUSHU-PALAU RIDGE / SITE 448	HOLE 448	16.341	16.341	134.874	134.874	Saq	-3503	-3503	s_59-448-48-2,93 [2400]	BASALT [2400]									VOL					WR [2400]	47.7	1.55		14.1				15.84	10.29	3.73	0.25		0.61	3	0.76
[2400]	CONVERGENT MARGIN	MARIANA ARC / KYUSHU-PALAU RIDGE / SITE 448	HOLE 448	16.341	16.341	134.874	134.874	Saq	-3503	-3503	s_59-448-48-3,22 [2400]	BASALT [2400]									VOL					WR [2400]	49.8	1.52		14.3				15.48	9.53	4.48	0.23		0.68	2.85	0.29
[2400]	CONVERGENT MARGIN	MARIANA ARC / KYUSHU-PALAU RIDGE / SITE 448	HOLE 448	16.341	16.341	134.874	134.874	Saq	-3503	-3503	s_59-448-51-4,38 [2400]	BASALT [2400]									VOL					WR [2400]	49.4	1.28		13.4				15.98	9.29	5.11	0.22		1.1	2.4	0.07
[2400]	CONVERGENT MARGIN	MARIANA ARC / KYUSHU-PALAU RIDGE / SITE 448	HOLE 448	16.341	16.341	134.874	134.874	Saq	-3503	-3503	s_59-448-52-1,80 [2400]	BASALT [2400]									VOL					WR [2400]	49.2	1.21		13.9				14.07	9.69	4.56	0.24		1.14	2.8	0.14
[2400]	CONVERGENT MARGIN	MARIANA ARC / KYUSHU-PALAU RIDGE / SITE 448	HOLE 448	16.341	16.341	134.874	134.874	Saq	-3503	-3503	s_59-448-53-2,59 [2400]	BASALT [2400]									VOL					WR [2400]	49.2	1.15		14.7				13.46	10.23	5.19	0.2		0.47	3.33	0.12
[2400]	CONVERGENT MARGIN	MARIANA ARC / KYUSHU-PALAU RIDGE / SITE 448	HOLE 448	16.341	16.341	134.874	134.874	Saq	-3503	-3503	s_59-448-57-2,120 [2400]	BASALT [2400]									VOL					WR [2400]	48.9	0.81		17.1				11.63	10.56	5.37	0.22		0.56	2.45	0.03
[2400]	CONVERGENT MARGIN	MARIANA ARC / KYUSHU-PALAU RIDGE / SITE 448	HOLE 448	16.341	16.341	134.874	134.874	Saq	-3503	-3503	s_59-448-58-3,77 [2400]	BASALT [2400]									VOL					WR [2400]	49.9	1.12		14.5				12.52	9.24	4.52	0.19		1.65	3.39	0.08
[2400]	CONVERGENT MARGIN	MARIANA ARC / KYUSHU-PALAU RIDGE / SITE 448	HOLE 448	16.341	16.341	134.874	134.874	Saq	-3503	-3503	s_59-448-58-4,138 [2400]	BASALT [2400]									VOL					WR [2400]	48	1.02		14.2				11.38	12.74	3.88	0.17		1.2	4.56	0.2
[2400]	CONVERGENT MARGIN	MARIANA ARC / KYUSHU-PALAU RIDGE / SITE 448	HOLE 448	16.341	16.341	134.874	134.874	Saq	-3503	-3503	s_59-448-59-2,61 [2400]	BASALT [2400]									VOL					WR [2400]	50.7	1.09		16.8				12.01	9.8	4.47	0.19		0.83	2.98	0.09
[2400]	CONVERGENT MARGIN	MARIANA ARC / KYUSHU-PALAU RIDGE / SITE 448	HOLE 448	16.341	16.341	134.874	134.874	Saq	-3503	-3503	s_59-448-59-3,74 [2400]	BASALT [2400]									VOL					WR [2400]	50	1.1		16.4				11.64	10.27	4.28	0.17		1.19	3.58	0.12
[2400]	CONVERGENT MARGIN	MARIANA ARC / KYUSHU-PALAU RIDGE / SITE 448	HOLE 448	16.341	16.341	134.874	134.874	Saq	-3503	-3503	s_59-448-61-3,55 [2400]	BASALT [2400]									VOL					WR [2400]	50.2	1.12		15				12.24	8.84	6.3	0.15		1.41	3.44	0.13
[2400]	CONVERGENT MARGIN	MARIANA ARC / KYUSHU-PALAU RIDGE / SITE 448	HOLE 448A	16.341	16.341	134.874	134.874	SAQ	-3503	-3503	s_59-448A-12-1,19 [2400]	BASALT [2400]									VOL					WR [2400]	49.1	1.49		14				14.23	10.64	4.42	0.23		0.69	2.69	0.12
[2400]	CONVERGENT MARGIN	MARIANA ARC / KYUSHU-PALAU RIDGE / SITE 448	HOLE 448A	16.341	16.341	134.874	134.874	SAQ	-3503	-3503	s_59-448A-15-1,123 [2400]	BASALT [2400]									VOL					WR [2400]	49.4	1.11		15.9				12.25	10.12	4.68	0.2		0.94	3.47	0.13
[2400]	CONVERGENT MARGIN	MARIANA ARC / KYUSHU-PALAU RIDGE / SITE 448	HOLE 448A	16.341	16.341	134.874	134.874	SAQ	-3503	-3503	s_59-448A-15-3,143 [2400]	BASALT [2400]									VOL					WR [2400]	50.2	1.08		16.4				11.89	10.16	4.02	0.18		1.39	3.16	0.21
[2400]	CONVERGENT MARGIN	MARIANA ARC / KYUSHU-PALAU RIDGE / SITE 448	HOLE 448A	16.341	16.341	134.874	134.874	SAQ	-3503	-3503	s_59-448A-16-3,10 [2400]	BASALT [2400]									VOL					WR [2400]	50	1.09		15.9				12.23	9.79	4.96	0.19		1.05	3.17	0.12
[2400]	CONVERGENT MARGIN	MARIANA ARC / KYUSHU-PALAU RIDGE / SITE 448	HOLE 448A	16.341	16.341	134.874	134.874	SAQ	-3503	-3503	s_59-448A-17-1,87 [2400]	BASALT [2400]									VOL					WR [2400]	49.7	1.15		15.5				12.76	9.72	4.11	0.2		1.33	3	0.26
[2400]	CONVERGENT MARGIN	MARIANA ARC / KYUSHU-PALAU RIDGE / SITE 448	HOLE 448A	16.341	16.341	134.874	134.874	SAQ	-3503	-3503	s_59-448A-18-1,77 [2400]	BASALT [2400]									VOL					WR [2400]	50.8	1.12		14.5				12.72	8.93	4.14	0.21		1.82	3.14	0.11
[2400]	CONVERGENT MARGIN	MARIANA ARC / KYUSHU-PALAU RIDGE / SITE 448	HOLE 448A	16.341	16.341	134.874	134.874	SAQ	-3503	-3503	s_59-448A-20-1,118 [2400]	BASALT [2400]									VOL					WR [2400]	51.2	1.08		14.2				13.66	8.32	4.66	0.21		2.14	2.99	0.07
[2400]	CONVERGENT MARGIN	MARIANA ARC / KYUSHU-PALAU RIDGE / SITE 448	HOLE 448A	16.341	16.341	134.874	134.874	SAQ	-3503	-3503	s_59-448A-20-4,4 [2400]	BASALT [2400]									VOL					WR [2400]	49.8	1.29		14				12.61	8.88	4.41	0.21		1.66	3.04	0.16
[2400]	CONVERGENT MARGIN	MARIANA ARC / KYUSHU-PALAU RIDGE / SITE 448	HOLE 448A	16.341	16.341	134.874	134.874	SAQ	-3503	-3503	s_59-448A-25-1,23 [2400]	BASALT [2400]									VOL					WR [2400]	49.8	1.28		14.1				12.61	9.32	6.21	0.21		0.63	3.52	0.29
[2400]	CONVERGENT MARGIN	MARIANA ARC / KYUSHU-PALAU RIDGE / SITE 448	HOLE 448A	16.341	16.341	134.874	134.874	SAQ	-3503	-3503	s_59-448A-26-2,60 [2400]	BASALT [2400]									VOL					WR [2400]	47.7	1.22		13.2				13.02	9.93	6.47	0.37		1.63	3.48	0.32
[2400]	CONVERGENT MARGIN	MARIANA ARC / KYUSHU-PALAU RIDGE / SITE 448	HOLE 448A	16.341	16.341	134.874	134.874	SAQ	-3503	-3503	s_59-448A-28-1,52 [2400]	BASALT [2400]									VOL					WR [2400]	48.2	1.01		12.9				13.59	6.38	9.22	0.26		2.03	2.58	0.33
[2400]	CONVERGENT MARGIN	MARIANA ARC / KYUSHU-PALAU RIDGE / SITE 448	HOLE 448A	16.341	16.341	134.874	134.874	SAQ	-3503	-3503	s_59-448A-32-1,47 [2400]	BASALT [2400]									VOL					WR [2400]	51.2	1.41		13.4				14.07	8.29	6.19	0.18		1.47	3.1	0.1
[2400]	CONVERGENT MARGIN	MARIANA ARC / KYUSHU-PALAU RIDGE / SITE 448	HOLE 448A	16.341	16.341	134.874	134.874	SAQ	-3503	-3503	s_59-448A-36-4,130 [2400]	BASALT [2400]									VOL					WR [2400]	50.6	0.95		13.5				12.84	10.33	8.18	0.26		0.16	2.62	0.08
[2400]	CONVERGENT MARGIN	MARIANA ARC / KYUSHU-PALAU RIDGE / SITE 448	HOLE 448A	16.341	16.341	134.874	134.874	SAQ	-3503	-3503	s_59-448A-37-2,145 [2400]	BASALT [2400]									VOL					WR [2400]	50	1.63		12.6				14.52	9.01	6.43	0.22		1.16	2.76	0.12
[2400]	CONVERGENT MARGIN	MARIANA ARC / KYUSHU-PALAU RIDGE / SITE 448	HOLE 448A	16.341	16.341	134.874	134.874	SAQ	-3503	-3503	s_59-448A-39-2,140 [2400]	BASALT [2400]									VOL					WR [2400]	49.8	1.36		13.2				14.25	9.21	5.61	0.22		1.11	4.55	0.16
[2400]	CONVERGENT MARGIN	MARIANA ARC / KYUSHU-PALAU RIDGE / SITE 448	HOLE 448A	16.341	16.341	134.874	134.874	SAQ	-3503	-3503	s_59-448A-41-1,17 [2400]	BASALT [2400]									VOL					WR [2400]	49.7	1.25		13.6				13.44	9.15	6.7	0.21		1.28	2.64	0.17
[2400]	CONVERGENT MARGIN	MARIANA ARC / KYUSHU-PALAU RIDGE / SITE 448	HOLE 448A	16.341	16.341	134.874	134.874	SAQ	-3503	-3503	s_59-448A-41-2,58 [2400]	BASALT [2400]									VOL					WR [2400]	49.9	1.14		12.6				14.35	9.02	7.46	0.2		0.81	2.79	0.1
[2400]	CONVERGENT MARGIN	MARIANA ARC / KYUSHU-PALAU RIDGE / SITE 448	HOLE 448A	16.341	16.341	134.874	134.874	SAQ	-3503	-3503	s_59-448A-41-4,4 [2400]	BASALT [2400]									VOL					WR [2400]	50.5	1.43		13.1				14.16	8.94	7.26	0.22		0.5	3.02	0.12
[2400]	CONVERGENT MARGIN	MARIANA ARC / KYUSHU-PALAU RIDGE / SITE 448	HOLE 448A	16.341	16.341	134.874	134.874	SAQ	-3503	-3503	s_59-448A-44-2,55 [2400]	BASALT [2400]									VOL					WR [2400]	54.5	1.49		13				12.92	7.55	5.85	0.22		0.36	2.94	0.12
[2400]	CONVERGENT MARGIN	MARIANA ARC / KYUSHU-PALAU RIDGE / SITE 448	HOLE 448A	16.341	16.341	134.874	134.874	SAQ	-3503	-3503	s_59-448A-45-2,22 [2400]	BASALT [2400]									VOL					WR [2400]	52.1	1.36		13.9				12.51	9.48	6.16	0.19		0.2	2.46	0.09
[2400]	CONVERGENT MARGIN	MARIANA ARC / KYUSHU-PALAU RIDGE / SITE 448	HOLE 448A	16.341	16.341	134.874	134.874	SAQ	-3503	-3503	s_59-448A-46-2,82 [2400]	BASALT [2400]									VOL					WR [2400]	54.7	1.21		13.5				13.19	7.75	5.71	0.18		0.34	2.81	0.1
[2400]	CONVERGENT MARGIN	MARIANA ARC / KYUSHU-PALAU RIDGE / SITE 448	HOLE 448A	16.341	16.341	134.874	134.874	SAQ	-3503	-3503	s_59-448A-47-1,108 [2400]	BASALT [2400]									VOL					WR [2400]	48.3	1.55		13.9				15.91	9.52	3.84	0.25		0.79	2.92	0.41
[2400]	CONVERGENT MARGIN	MARIANA ARC / KYUSHU-PALAU RIDGE / SITE 448	HOLE 448A	16.341	16.341	134.874	134.874	SAQ	-3503	-3503	s_59-448A-47-2,106 [2400]	BASALT [2400]									VOL					WR [2400]	55	1.23		13.5				13.77	7.74	5.59	0.18		0.32	2.84	0.1
[2400]	CONVERGENT MARGIN	MARIANA ARC / KYUSHU-PALAU RIDGE / SITE 448	HOLE 448A	16.341	16.341	134.874	134.874	SAQ	-3503	-3503	s_59-448A-50-2,35 [2400]	BASALT [2400]									VOL					WR [2400]	53.3	1.45		12.8				13.87	8.33	5.44	0.24		0.3	2.55	0.11
[2400]	CONVERGENT MARGIN	MARIANA ARC / KYUSHU-PALAU RIDGE / SITE 448	HOLE 448A	16.341	16.341	134.874	134.874	SAQ	-3503	-3503	s_59-448A-51-2,134 [2400]	BASALT [2400]									VOL					WR [2400]	54.8	1.27		12.8				13.63	7.69	5.97	0.2		0.25	2.58	0.09
[2400]	CONVERGENT MARGIN	MARIANA ARC / KYUSHU-PALAU RIDGE / SITE 448	HOLE 448A	16.341	16.341	134.874	134.874	SAQ	-3503	-3503	s_59-448A-52-1,77 [2400]	BASALT [2400]									VOL					WR [2400]	51.1	1.48		12.9				14.35	8.76	6.48	0.22		0.1	2.48	0.11
[2400]	CONVERGENT MARGIN	MARIANA ARC / KYUSHU-PALAU RIDGE / SITE 448	HOLE 448A	16.341	16.341	134.874	134.874	SAQ	-3503	-3503	s_59-448A-52-2,46 [2400]	BASALT [2400]									VOL					WR [2400]	53.8	1.35		13.2				13.56	8.43	4.66	0.25		0.34	2.69	0.12
[2400]	CONVERGENT MARGIN	MARIANA ARC / KYUSHU-PALAU RIDGE / SITE 448	HOLE 448A	16.341	16.341	134.874	134.874	SAQ	-3503	-3503	s_59-448A-54-3,115 [2400]	BASALT [2400]									VOL					WR [2400]	54.1	1.25		13.6				13	8.58	5.78	0.21		0.31	2.61	0.09
[2400]	CONVERGENT MARGIN	MARIANA ARC / KYUSHU-PALAU RIDGE / SITE 448	HOLE 448A	16.341	16.341	134.874	134.874	SAQ	-3503	-3503	s_59-448A-57-1,96 [2400]	BASALT [2400]									VOL					WR [2400]	55.2	1.28		12.9				13.46	7.76	6.01	0.18		0.37	2.63	0.1
[2400]	CONVERGENT MARGIN	MARIANA ARC / KYUSHU-PALAU RIDGE / SITE 448	HOLE 448A	16.341	16.341	134.874	134.874	SAQ	-3503	-3503	s_59-448A-58-3,50 [2400]	BASALT [2400]									VOL					WR [2400]	48.3	1.66		11.9				15.94	8.91	7.39	0.19		0.2	2.53	0.18
[2400]	CONVERGENT MARGIN	MARIANA ARC / KYUSHU-PALAU RIDGE / SITE 448	HOLE 448A	16.341	16.341	134.874	134.874	SAQ	-3503	-3503	s_59-448A-59-2,85 [2400]	BASALT [2400]									VOL					WR [2400]	51.5	1.68		13.5				13.28	9.54	5.8	0.21		0.28	2.92	0.12
[2400]	CONVERGENT MARGIN	MARIANA ARC / KYUSHU-PALAU RIDGE / SITE 448	HOLE 448A	16.341	16.341	134.874	134.874	SAQ	-3503	-3503	s_59-448A-62-1,84 [2400]	BASALT [2400]									VOL					WR [2400]	50.6	1		15.9				11.07	10.71	5.76	0.15		0.2	2.29	0.08
[2400]	CONVERGENT MARGIN	MARIANA ARC / KYUSHU-PALAU RIDGE / SITE 448	HOLE 448A	16.341	16.341	134.874	134.874	SAQ	-3503	-3503	s_59-448A-65-1,81 [2400]	BASALT [2400]									VOL					WR [2400]	52.2	1.17		13.3				13.39	9.04	5.91	0.22		0.19	2.63	0.08
[2400]	CONVERGENT MARGIN	MARIANA ARC / MARIANA TROUGH / SITE 451	CENTRAL MARIANA TROUGH, SEGMENT 6, HOLE 451	18.0147	18.0147	143.276	143.276	SAQ	-2086	-2086	s_59-451-38-2,27 [2400]	BASALT [2400]									VOL					WR [2400]	49.7	0.63		19				10.58	11.16	4.41	0.19		0.46	2.42	0.11
[2400]	CONVERGENT MARGIN	MARIANA ARC / MARIANA TROUGH / SITE 451	CENTRAL MARIANA TROUGH, SEGMENT 6, HOLE 451	18.0147	18.0147	143.276	143.276	SAQ	-2086	-2086	s_59-451-45-1,29 [2400]	BASALT [2400]									VOL					WR [2400]	48.1	0.59		19.8				9.99	12.6	4.86	0.18		0.26	2.37	0.1
[2400]	CONVERGENT MARGIN	MARIANA ARC / MARIANA TROUGH / SITE 451	CENTRAL MARIANA TROUGH, SEGMENT 6, HOLE 451	18.0147	18.0147	143.276	143.276	SAQ	-2086	-2086	s_59-451-45-1,70 [2400]	BASALT [2400]									VOL					WR [2400]	48.3	0.6		19.8				10.07	12.46	5.5	0.18		0.22	2.13	0.11
[2400]	CONVERGENT MARGIN	MARIANA ARC / MARIANA TROUGH / SITE 451	CENTRAL MARIANA TROUGH, SEGMENT 6, HOLE 451	18.0147	18.0147	143.276	143.276	SAQ	-2086	-2086	s_59-451-53-2,3 [2400]	BASALT [2400]									VOL					WR [2400]	48.2	0.76		19.4				8.27	11.76	7.02	0.11		0.93	2.26	0.25
[2400]	CONVERGENT MARGIN	MARIANA ARC / MARIANA TROUGH / SITE 451	CENTRAL MARIANA TROUGH, SEGMENT 6, HOLE 451	18.0147	18.0147	143.276	143.276	SAQ	-2086	-2086	s_59-451-54-1,22 [2400]	BASALT [2400]									VOL					WR [2400]	48.4	0.78		18.4				8.9	10.99	7.76	0.13		0.85	2.4	0.11
[2400]	CONVERGENT MARGIN	MARIANA ARC / MARIANA TROUGH / SITE 451	CENTRAL MARIANA TROUGH, SEGMENT 6, HOLE 451	18.0147	18.0147	143.276	143.276	SAQ	-2086	-2086	s_59-451-102CC,11 [2400]	BASALT [2400]									VOL					WR [2400]	48.6	0.94		15.3				10.69	9.97	5.58	0.28		0.38	2.49	0.17
[2371][74][409]	CONVERGENT MARGIN	MARIANA ARC / MARIANA TROUGH / DREDGE 9	CENTRAL MARIANA TROUGH, SEGMENT 6	17.917	17.917	144.8	144.8	SAQ	-4890	-4890	s_MARA04-09 [2371] / s_MARA04-DR9 [74]	BASALT, THOLEIITIC [2371] / BASALT [74]									VOL					WR [2371] / GL [74]	52.03	1.38		16.05				8.25	10.69	6.63	0.18		0.35	3.36	0.19
[2371][74][409]	CONVERGENT MARGIN	MARIANA ARC / MARIANA TROUGH	CENTRAL MARIANA TROUGH, SEGMENT 6	17.95	17.95	144.817	144.817	SAQ	-4300	-4300	s_MARA07-10 [2371] / s_MARA07-10P [74]	BASALT, THOLEIITIC [2371] / BASALT [74]									VOL					WR [2371] / GL [74]	50.83	1.18		14.51				10.14	12.38	7.99	0.22		0.04	2.4	0.05
[22913][2522]	CONVERGENT MARGIN	MARIANA ARC / MARIANA TROUGH		18.2	18.2	144.733	144.733	SAQ	-3600	-3600	s_1838-13 [22913]	ANDESITE, BASALTIC [22913] / BASALT [2522]									VOL					WR [22913]
[22913][2522]	CONVERGENT MARGIN	MARIANA ARC / MARIANA TROUGH		18.2667	18.2667	144.7	144.7	SAQ	-3700	-3700	s_1839-3 [22913]	BASALT [22913]									VOL					WR [22913]	48.5174	0.893227		17.4216				6.7	11.6713	7.67779	0.130349		0.2523	2.48834	0.110769
[22913][2522]	CONVERGENT MARGIN	MARIANA ARC / MARIANA TROUGH		18.2167	18.2167	144.717	144.717	SAQ	-3600	-3600	s_1841-18 [22913]	BASALT [22913]									VOL					WR [22913]
[22913][2522]	CONVERGENT MARGIN	MARIANA ARC / MARIANA TROUGH		18.3333	18.3333	144.683	144.683	SAQ	-3600	-3600	s_1846-12 [22913]	BASALT [22913]									VOL					WR [22913]
[22913][2522]	CONVERGENT MARGIN	MARIANA ARC / MARIANA TROUGH		18.3333	18.3333	144.683	144.683	SAQ	-3600	-3600	s_1846-9 [22913]	BASALT [22913]									VOL					WR [22913]
[22913][2522]	CONVERGENT MARGIN	MARIANA ARC / MARIANA TROUGH		22	22	143.2	143.2	SAQ	-2840	-2840	s_D 65-4 [22913] / s_D65-4 [2522]	ANDESITE, BASALTIC [22913]									VOL					WR [22913]
[22913][2522]	CONVERGENT MARGIN	MARIANA ARC / MARIANA TROUGH		21.9	21.9	143	143	SAQ	-3500	-3500	s_D 67-10 [22913] / s_D67-10 [2522]	BASALT [22913] / ANDESITE, BASALTIC [2522]									VOL					WR [22913] / GL [2522]
[22913][2522]	CONVERGENT MARGIN	MARIANA ARC / MARIANA TROUGH		21.8333	21.8333	143.167	143.167	SAQ	-3240	-3240	s_D 68-4 [22913] / s_D68-4 [2522]	BASALT [22913] / ANDESITE, BASALTIC [2522]									VOL					WR [22913]
[2369][9062][2802]	CONVERGENT MARGIN	MARIANA ARC / PARECE-VELA BASIN / SITE 449	HOLE 449	18.0307	18.0307	136.536	136.536	SAQ	-4828	-4828	s_59-449-15-2 [2369]	BASALT [2369]									VOL					WR [2369]	49.4	0.95								7.64			0.26
[2369][2802]	CONVERGENT MARGIN	MARIANA ARC / PARECE-VELA BASIN / SITE 449	HOLE 449	18.0307	18.0307	136.536	136.536	SAQ	-4828	-4828	s_59-449-17-1 [2369]	BASALT [2369]									VOL					WR [2369]	49	0.94								7.67			0.27
[2401]	CONVERGENT MARGIN	MARIANA ARC / PARECE-VELA BASIN / SITE 449	HOLE 449	18.0307	18.0307	136.536	136.536	SAQ	-4828	-4828	s_59-449-15-2,1 [2401]	BASALT [2401]									VOL					WR [2401]	46.12	0.92		16.81		6.43	3.37		12.03	6.12	0.19		0.37	2.57	0.15		2.6	2.59
[2401]	CONVERGENT MARGIN	MARIANA ARC / PARECE-VELA BASIN / SITE 449	HOLE 449	18.0307	18.0307	136.536	136.536	SAQ	-4828	-4828	s_59-449-17-2,98 [2401]	BASALT [2401]									VOL					WR [2401]	46.32	1.05		18.06		6.63	3.96		11.71	4.84	0.15		0.35	2.79	0.27		1.62	2.03
[2401]	CONVERGENT MARGIN	MARIANA ARC / PARECE-VELA BASIN / SITE 450	HOLE 450, DSDP LEG 59	18.0003	18.0003	140.789	140.789	SAQ	-4720	-4720	s_39-450-36-2,125 [2401]	BASALT [2401]									VOL					WR [2401]	46.5	1.42		17.5		7.23	3.55		11.35	4.84	0.17		0.81	2.87	0.25		2.3	1.32
[2401]	CONVERGENT MARGIN	MARIANA ARC / PARECE-VELA BASIN / SITE 450	HOLE 450, DSDP LEG 59	18.0003	18.0003	140.789	140.789	SAQ	-4720	-4720	s_39-450-36-3,134 [2401]	BASALT [2401]									VOL					WR [2401]	47.09	1.34		16.31		6	4.37		12.14	6.08	0.18		0.32	2.66	0.2		1.98	1.41
[2401]	CONVERGENT MARGIN	MARIANA ARC / KYUSHU-PALAU RIDGE / SITE 448	HOLE 448	16.341	16.341	134.874	134.874	Saq	-3503	-3503	s_59-448-59-1,115 [2401]	BASALT [2401]									VOL					WR [2401]	48.27	0.97		17.18		5.95	6.11		9.16	4.69	0.2		0.79	2.78	0.15		1.33	2.11
[2401]	CONVERGENT MARGIN	MARIANA ARC / KYUSHU-PALAU RIDGE / SITE 448	HOLE 448A	16.341	16.341	134.874	134.874	SAQ	-3503	-3503	s_59-448A-16-3,50 [2401]	BASALT [2401]									VOL					WR [2401]	48.31	1.06		17.46		5.69	6.45		10.01	3.89	0.22		0.71	2.81	0.21		1.62	1.93
[2401]	CONVERGENT MARGIN	MARIANA ARC / KYUSHU-PALAU RIDGE / SITE 448	HOLE 448A	16.341	16.341	134.874	134.874	SAQ	-3503	-3503	s_59-448A-50-2,2 [2401]	BASALT [2401]									VOL					WR [2401]	49.21	1.29		14.07		6.97	6.71		8.18	5.38	0.2		0.23	2.42	0.17		1.79	3.55
[2401]	CONVERGENT MARGIN	MARIANA ARC / KYUSHU-PALAU RIDGE / SITE 448	HOLE 448A	16.341	16.341	134.874	134.874	SAQ	-3503	-3503	s_59-448A-62-1,5 [2401]	BASALT [2401]									VOL					WR [2401]	49.54	1.13		18.38		5.69	4.78		9.41	3.88	0.25		0.42	2.91	0.2		1.24	2.39
[2401]	CONVERGENT MARGIN	MARIANA ARC / KYUSHU-PALAU RIDGE / SITE 448	HOLE 448A	16.341	16.341	134.874	134.874	SAQ	-3503	-3503	s_59-448A-62-1,70 [2401]	BASALT [2401]									VOL					WR [2401]	49.2	0.93		19.45		4.69	5.26		10.67	4.01	0.15		0.21	2.48	0.12		1.13	1.92
[2401]	CONVERGENT MARGIN	MARIANA ARC / MARIANA TROUGH / SITE 451	CENTRAL MARIANA TROUGH, SEGMENT 6, HOLE 451	18.0147	18.0147	143.276	143.276	SAQ	-2086	-2086	s_59-451-38-1,134 [2401]	BASALT [2401]									VOL					WR [2401]	49.99	0.68		19.76		4.45	4.92		10.52	3.87	0.17		0.7	2.16	0.13		1.83	0.92
[2401]	CONVERGENT MARGIN	MARIANA ARC / MARIANA TROUGH / SITE 451	CENTRAL MARIANA TROUGH, SEGMENT 6, HOLE 451	18.0147	18.0147	143.276	143.276	SAQ	-2086	-2086	s_59-451-59-1,60 [2401]	BASALT [2401]									VOL					WR [2401]	55.01	0.72		18.78		4.17	2.67		9.26	1.77	0.16		2.55	3.26	0.28		1.5	0.12
[2401]	CONVERGENT MARGIN	MARIANA ARC / MARIANA TROUGH / SITE 451	CENTRAL MARIANA TROUGH, SEGMENT 6, HOLE 451	18.0147	18.0147	143.276	143.276	SAQ	-2086	-2086	s_59-451-69-2,85 [2401]	BASALT [2401]									VOL					WR [2401]	57.34	0.62		17.7		2.48	4.22		7.12	2.05	0.17		1.23	3.93	0.32		2.33	0.59
[2401]	CONVERGENT MARGIN	MARIANA ARC / PARECE-VELA BASIN / SITE 449	HOLE 449	18.0307	18.0307	136.536	136.536	SAQ	-4828	-4828	s_59-449-15-2,59 [2401]	BASALT [2401]									VOL					WR [2401]	45.87	0.98		18.09				9.6	12.32	3.26	0.21		0.46	2.14	0.27
[2401]	CONVERGENT MARGIN	MARIANA ARC / PARECE-VELA BASIN / SITE 449	HOLE 449	18.0307	18.0307	136.536	136.536	SAQ	-4828	-4828	s_59-449-17-1,85 [2401]	BASALT [2401]									VOL					WR [2401]	47.05	0.94		18.23				9.08	12.82	4.14	0.17		0.39	2.08	0.27
[2401]	CONVERGENT MARGIN	MARIANA ARC / PARECE-VELA BASIN / SITE 449	HOLE 449	18.0307	18.0307	136.536	136.536	SAQ	-4828	-4828	s_59-449-17-1,103 [2401]	BASALT [2401]									VOL					WR [2401]	46.1	0.99		18				9.37	12.95	3.55	0.14		0.41	2.07	0.34
[2401]	CONVERGENT MARGIN	MARIANA ARC / PARECE-VELA BASIN / SITE 449	HOLE 449	18.0307	18.0307	136.536	136.536	SAQ	-4828	-4828	s_59-449-17-2,98 [2401]	BASALT [2401]									VOL					WR [2401]	47	1		17.2				9.74	12.04	4.64	0.13		0.37	2.23	0.35
[2401]	CONVERGENT MARGIN	MARIANA ARC / PARECE-VELA BASIN / SITE 450	HOLE 450, DSDP LEG 59	18.0003	18.0003	140.789	140.789	SAQ	-4720	-4720	s_39-450-36-3,104 [2401]	BASALT [2401]									VOL					WR [2401]	48.54	1.33		15.78				8.38	12.4	5.94	0.15		0.44	1.99	0.22
[2401]	CONVERGENT MARGIN	MARIANA ARC / PARECE-VELA BASIN / SITE 450	HOLE 450, DSDP LEG 59	18.0003	18.0003	140.789	140.789	SAQ	-4720	-4720	s_39-450-36-3,117 [2401]	BASALT [2401]									VOL					WR [2401]	47.61	1.22		16.08				8.78	12.3	6.01	0.15		0.46	2.16	0.27
[2401]	CONVERGENT MARGIN	MARIANA ARC / KYUSHU-PALAU RIDGE / SITE 448	HOLE 448A	16.341	16.341	134.874	134.874	SAQ	-3503	-3503	s_59-448A-62-1,70 [2401]	BASALT [2401]									VOL					WR [2401]	49.71	0.92		18.67				9.42	10.84	3.86	0.15		0.21	1.87	0.2
[2401]	CONVERGENT MARGIN	MARIANA ARC / KYUSHU-PALAU RIDGE / SITE 448	HOLE 448A	16.341	16.341	134.874	134.874	SAQ	-3503	-3503	s_59-448A-62-2,9 [2401]	BASALT [2401]									VOL					WR [2401]	48.3	0.92		18.49				9.59	10.87	4.08	0.12		0.13	1.84	0.2
[2401]	CONVERGENT MARGIN	MARIANA ARC / MARIANA TROUGH / SITE 451	CENTRAL MARIANA TROUGH, SEGMENT 6, HOLE 451	18.0147	18.0147	143.276	143.276	SAQ	-2086	-2086	s_59-451-38-1,134 [2401]	BASALT [2401]									VOL					WR [2401]	49.59	0.63		19.03				8.67	10.45	3.65	0.16		0.71	1.65	0.2
[2401]	CONVERGENT MARGIN	MARIANA ARC / MARIANA TROUGH / SITE 451	CENTRAL MARIANA TROUGH, SEGMENT 6, HOLE 451	18.0147	18.0147	143.276	143.276	SAQ	-2086	-2086	s_59-451-38-2,12 [2401]	BASALT [2401]									VOL					WR [2401]	51.68	0.76		17.21				9.65	8.89	3.27	0.17		1.04	2.15	0.29
[2401]	CONVERGENT MARGIN	MARIANA ARC / MARIANA TROUGH / SITE 451	CENTRAL MARIANA TROUGH, SEGMENT 6, HOLE 451	18.0147	18.0147	143.276	143.276	SAQ	-2086	-2086	s_59-451-58-2,132 [2401]	BASALT [2401]									VOL					WR [2401]	55.61	0.67		18.33				6.06	8.84	1.89	0.13		2.41	2.62	0.31
[2401]	CONVERGENT MARGIN	MARIANA ARC / MARIANA TROUGH / SITE 451	CENTRAL MARIANA TROUGH, SEGMENT 6, HOLE 451	18.0147	18.0147	143.276	143.276	SAQ	-2086	-2086	s_59-451-89-2,54 [2401]	BASALT [2401]									VOL					WR [2401]	64.55	0.85		14.12				6.06	5.21	0.8	0.12		1.92	2.41	0.56
[2401]	CONVERGENT MARGIN	MARIANA ARC / PARECE-VELA BASIN / SITE 449	HOLE 449	18.0307	18.0307	136.536	136.536	SAQ	-4828	-4828	s_59-449-15-2,1 [2401]	BASALT [2401]									VOL					GL [2401]	48.59	1.01		15.8		1.26	8.4		11.58	7.72	0.15		0.19	2.51
[2401]	CONVERGENT MARGIN	MARIANA ARC / PARECE-VELA BASIN / SITE 449	HOLE 449	18.0307	18.0307	136.536	136.536	SAQ	-4828	-4828	s_59-449-15-2,59 [2401]	BASALT [2401]									VOL					GL [2401]	48.77	0.99		16.25		1.25	8.32		11.62	7.65	0.17		0.19	2.56
[2401]	CONVERGENT MARGIN	MARIANA ARC / PARECE-VELA BASIN / SITE 450	HOLE 450, DSDP LEG 59	18.0003	18.0003	140.789	140.789	SAQ	-4720	-4720	s_39-450-36-3,134 [2401]	BASALT [2401]									VOL					GL [2401]	49.54	1.52		14.87		1.3	8.69		11.79	7.75	0.16		0.1	2.76
[2401]	CONVERGENT MARGIN	MARIANA ARC / PARECE-VELA BASIN / SITE 450	HOLE 450, DSDP LEG 59	18.0003	18.0003	140.789	140.789	SAQ	-4720	-4720	s_39-450-36-3,134 [2401]	BASALT [2401]									VOL					GL [2401]	49.32	1.55		14.99		1.3	8.66		11.73	7.71	0.16		0.08	3.01
[2401]	CONVERGENT MARGIN	MARIANA ARC / PARECE-VELA BASIN / SITE 450	HOLE 450, DSDP LEG 59	18.0003	18.0003	140.789	140.789	SAQ	-4720	-4720	s_39-450-36-3,134 [2401]	BASALT [2401]									VOL					GL [2401]	49.05	1.52		14.74		1.28	8.56		11.65	7.51	0.14		0.16	1.28
[2401]	CONVERGENT MARGIN	MARIANA ARC / KYUSHU-PALAU RIDGE / SITE 448	HOLE 448	16.341	16.341	134.874	134.874	Saq	-3503	-3503	s_59-448-50-3,80 [2401]	BASALT [2401]									VOL					GL [2401]	56.5	0.45		13.43		1.02	6.83		6.36	2.17	0.2		0.69	3.79
[2401]	CONVERGENT MARGIN	MARIANA ARC / KYUSHU-PALAU RIDGE / SITE 448	HOLE 448	16.341	16.341	134.874	134.874	Saq	-3503	-3503	s_59-448-51-2,88 [2401]	BASALT [2401]									VOL					GL [2401]	52.53	1.19		13.31		1.73	11.52		8.87	4.21	0.23		0.34	2.66
[2401]	CONVERGENT MARGIN	MARIANA ARC / KYUSHU-PALAU RIDGE / SITE 448	HOLE 448	16.341	16.341	134.874	134.874	Saq	-3503	-3503	s_59-448-51-3,90 [2401]	BASALT [2401]									VOL					GL [2401]	52.32	1.19		13.47		1.71	11.41		8.96	4.17	0.22		0.35	2.62
[2401]	CONVERGENT MARGIN	MARIANA ARC / KYUSHU-PALAU RIDGE / SITE 448	HOLE 448	16.341	16.341	134.874	134.874	Saq	-3503	-3503	s_59-448-51-3,134 [2401]	BASALT [2401]									VOL					GL [2401]	52.17	1.19		13.04		1.69	11.27		8.95	4.33	0.21		0.34	2.54
[2401]	CONVERGENT MARGIN	MARIANA ARC / KYUSHU-PALAU RIDGE / SITE 448	HOLE 448	16.341	16.341	134.874	134.874	Saq	-3503	-3503	s_59-448-51-4,3 [2401]	BASALT [2401]									VOL					GL [2401]	52.63	1.15		13.41		1.7	11.32		9.09	4.33	0.25		0.35	2.62
[2401]	CONVERGENT MARGIN	MARIANA ARC / KYUSHU-PALAU RIDGE / SITE 448	HOLE 448	16.341	16.341	134.874	134.874	Saq	-3503	-3503	s_59-448-52-1,95 [2401]	BASALT [2401]									VOL					GL [2401]	51.29	1.18		13.43		1.68	11.22		8.89	4.38	0.2		0.34	2.53
[2401]	CONVERGENT MARGIN	MARIANA ARC / KYUSHU-PALAU RIDGE / SITE 448	HOLE 448	16.341	16.341	134.874	134.874	Saq	-3503	-3503	s_59-448-53-2,34 [2401]	BASALT [2401]									VOL					GL [2401]	50.64	1.14		13.26		1.81	12.05		8.96	4.54	0.21		0.32	2.61
[2401]	CONVERGENT MARGIN	MARIANA ARC / KYUSHU-PALAU RIDGE / SITE 448	HOLE 448	16.341	16.341	134.874	134.874	Saq	-3503	-3503	s_59-448-59-1,61 [2401]	BASALT [2401]									VOL					GL [2401]	53.63	1.22		12.37		1.68	11.22		8.18	3.69	0.17		0.44	2.59
[2401]	CONVERGENT MARGIN	MARIANA ARC / KYUSHU-PALAU RIDGE / SITE 448	HOLE 448	16.341	16.341	134.874	134.874	Saq	-3503	-3503	s_59-448-59-3,56 [2401]	BASALT [2401]									VOL					GL [2401]	53.64	1.22		12.96		1.7	11.32		8.03	3.58	0.25		0.44	2.59
[2401]	CONVERGENT MARGIN	MARIANA ARC / KYUSHU-PALAU RIDGE / SITE 448	HOLE 448A	16.341	16.341	134.874	134.874	SAQ	-3503	-3503	s_59-448A-16-2,76 [2401]	BASALT [2401]									VOL					GL [2401]	54.79	1.22		12.92		1.64	10.92		8.24	3.68	0.24		0.43	2.67
[2401]	CONVERGENT MARGIN	MARIANA ARC / KYUSHU-PALAU RIDGE / SITE 448	HOLE 448A	16.341	16.341	134.874	134.874	SAQ	-3503	-3503	s_59-448A-16-2,106 [2401]	BASALT [2401]									VOL					GL [2401]	54.86	1.19		13.18		1.62	10.8		8.24	3.61	0.24		0.45	2.62
[2401]	CONVERGENT MARGIN	MARIANA ARC / KYUSHU-PALAU RIDGE / SITE 448	HOLE 448A	16.341	16.341	134.874	134.874	SAQ	-3503	-3503	s_59-448A-17-1,23 [2401]	BASALT [2401]									VOL					GL [2401]	53.93	1.18		13.13		1.63	10.85		8.18	3.76	0.16		0.44	2.69
[2401]	CONVERGENT MARGIN	MARIANA ARC / KYUSHU-PALAU RIDGE / SITE 448	HOLE 448A	16.341	16.341	134.874	134.874	SAQ	-3503	-3503	s_59-448A-17-1,120 [2401]	BASALT [2401]									VOL					GL [2401]	54.42	1.1		14.3		1.51	10.04		8.71	3.39	0.16		0.39	2.73
[2401]	CONVERGENT MARGIN	MARIANA ARC / KYUSHU-PALAU RIDGE / SITE 448	HOLE 448A	16.341	16.341	134.874	134.874	SAQ	-3503	-3503	s_59-448A-17-1,120 [2401]	BASALT [2401]									VOL					GL [2401]	54.81	1.2		13.18		1.65	11		8.25	3.77	0.19		0.42	2.5
[2401]	CONVERGENT MARGIN	MARIANA ARC / KYUSHU-PALAU RIDGE / SITE 448	HOLE 448A	16.341	16.341	134.874	134.874	SAQ	-3503	-3503	s_59-448A-20-4,35 [2401]	BASALT [2401]									VOL					GL [2401]	53.87	1.19		12.5		1.69	11.27		8.26	3.77	0.22		0.41	2.45
[2401]	CONVERGENT MARGIN	MARIANA ARC / KYUSHU-PALAU RIDGE / SITE 448	HOLE 448A	16.341	16.341	134.874	134.874	SAQ	-3503	-3503	s_59-448A-50-2,102 [2401]	BASALT [2401]									VOL					GL [2401]	45.7	1.98		11.82		2.49	16.6		8.8	5.56	0.36		0.26	1.24
[2401]	CONVERGENT MARGIN	MARIANA ARC / KYUSHU-PALAU RIDGE / SITE 448	HOLE 448	16.341	16.341	134.874	134.874	Saq	-3503	-3503	s_59-448-59-1,61 [2401]	BASALT [2401]									VOL					WR [2401]	53.63	1.22		12.37		6.7	6.7		8.18	3.69	0.17		0.44	2.59
[2401]	CONVERGENT MARGIN	MARIANA ARC / KYUSHU-PALAU RIDGE / SITE 448	HOLE 448	16.341	16.341	134.874	134.874	Saq	-3503	-3503	s_59-448-59-1,115 [2401]	BASALT [2401]									VOL					WR [2401]	48.27	0.97		17.18		5.95	6.11		9.16	4.69	0.2		0.79	2.78	0.15		1.33	2.11
[2401]	CONVERGENT MARGIN	MARIANA ARC / KYUSHU-PALAU RIDGE / SITE 448	HOLE 448A	16.341	16.341	134.874	134.874	SAQ	-3503	-3503	s_59-448A-62-1,70 [2401]	BASALT [2401]									VOL					WR [2401]	49.2	0.93		19.45		4.69	5.26		10.67	4.01	0.15		0.21	2.48	0.12		1.13	1.92
[2401]	CONVERGENT MARGIN	MARIANA ARC / KYUSHU-PALAU RIDGE / SITE 448	HOLE 448A	16.341	16.341	134.874	134.874	SAQ	-3503	-3503	s_59-448A-62-1,70 [2401]	BASALT [2401]									VOL					WR [2401]	49.71	0.92		18.67		4.96	4.96		10.84	3.86	0.15		0.21	1.87	0.2
[2401]	CONVERGENT MARGIN	MARIANA ARC / MARIANA TROUGH / SITE 451	CENTRAL MARIANA TROUGH, SEGMENT 6, HOLE 451	18.0147	18.0147	143.276	143.276	SAQ	-2086	-2086	s_59-451-38-1,134 [2401]	BASALT [2401]									VOL					WR [2401]	49.99	0.68		19.76		4.45	4.92		10.52	3.87	0.17		0.7	2.16	0.13		1.83	0.92
[2401]	CONVERGENT MARGIN	MARIANA ARC / MARIANA TROUGH / SITE 451	CENTRAL MARIANA TROUGH, SEGMENT 6, HOLE 451	18.0147	18.0147	143.276	143.276	SAQ	-2086	-2086	s_59-451-38-1,134 [2401]	BASALT [2401]									VOL					WR [2401]	49.59	0.63		19.03		4.57	4.57		10.45	3.65	0.16		0.71	1.65	0.2
[2401]	CONVERGENT MARGIN	MARIANA ARC / MARIANA TROUGH / SITE 451	CENTRAL MARIANA TROUGH, SEGMENT 6, HOLE 451	18.0147	18.0147	143.276	143.276	SAQ	-2086	-2086	s_59-451-38-1,134 [2401]	BASALT [2401]									VOL					WR [2401]	53.76	1.33		12.3		7.31	7.31		7.19	3.12	0.3		1.51	2.93
[22481]	CONVERGENT MARGIN	MARIANA ARC / MARIANA ARC - CENTRAL ISLAND PROVINCE / AGRIGAN / AGRIGAN		18.73	18.73	145.65	145.65	SAQ			s_AGR4A [22481]	NOT GIVEN [22481]									VOL					WR [22481]
[22481]	CONVERGENT MARGIN	MARIANA ARC / MARIANA TROUGH	SOUTHERN MARIANA TROUGH, SEGMENT SSP	13.5	13.5	144	144	SAQ			s_C7-DREDGE-3 [22481]	BASALT [22481]									VOL					WR [22481]
[22481]	CONVERGENT MARGIN	MARIANA ARC / MARIANA TROUGH	SOUTHERN MARIANA TROUGH, SEGMENT SSP	13.5	13.5	144	144	SAQ			s_D3-2-1 [22481]	BASALT [22481]									VOL					WR [22481]
[22481]	CONVERGENT MARGIN	MARIANA ARC / MARIANA TROUGH	SOUTHERN MARIANA TROUGH, SEGMENT SSP	13.5	13.5	144	144	SAQ			s_D68-2-1 [22481]	BASALT [22481]									VOL					WR [22481]
[5803]	CONVERGENT MARGIN	MARIANA ARC / MARIANA ARC - SOUTHERN SEAMOUNT PROVINCE / GUAM / FACPI FORMATION	SOUTHWEST PART	13.5	13.5	144.67	144.67	SAE			s_G89-1 [5803]	BONINITE [5803]	46000000 [5803]	46000000 [5803]							VOL			F		WR [5803]	53.25	0.48		13.54				7.46	7.62	9.72	0.14		0.99	2.79	0.04
[5803]	CONVERGENT MARGIN	MARIANA ARC / MARIANA FORE-ARC / SITE 458	HOLE 458	17.8642	17.8642	146.934	146.934	SAQ	-3447	-3447	s_60-458-32R-4,36-38 [5803]	ANDESITE [5803]	49000000 [5803]	49000000 [5803]							VOL					WR [5803]	56.82	0.24		14.83				7.97	10.51	5.68	0.11		1	2.08	0.04
[5803]	CONVERGENT MARGIN	MARIANA ARC / MARIANA ARC - SOUTHERN SEAMOUNT PROVINCE / GUAM / ALUTOM FORMATION	CENTRAL PART	13.5	13.5	144.67	144.67	SAE			s_G88-8 [5803]	BASALT [5803]	33000000 [5803]	33000000 [5803]							VOL			F		WR [5803]	45.68	0.63		14.44				8.13	6.15	8.38	0.17		1.21	4.05	0.06
[5803]	CONVERGENT MARGIN	MARIANA ARC / MARIANA ARC - SOUTHERN SEAMOUNT PROVINCE / SAIPAN / HAGMAN FORMATION	ABOUT 1,240M DUE EAST OF PUNTAN FLORES, NORTHWEST OF ISLAND	15.2	15.2	145.72	145.72	SAE			s_SA89-1 [5803]	ANDESITE [5803]	36000000 [5803]	36000000 [5803]							VOL					WR [5803]	55.72	0.62		16.97				6.64	8.8	2.29	0.08		0.79	2.55	0.07
[5803]	CONVERGENT MARGIN	MARIANA ARC / KYUSHU-PALAU RIDGE / SITE 448	HOLE 448	16.341	16.341	134.874	134.874	Saq	-3503	-3503	s_59-448-39R-2,30-32 [5803]	BASALT [5803]	33000000 [5803]	33000000 [5803]							VOL					WR [5803]	48.05	1.35		13.51				15.23	9.55	4.24	0.21		0.72	2.89	0.19
[5803]	CONVERGENT MARGIN	MARIANA ARC / MARIANA ARC - CENTRAL ISLAND PROVINCE / AGRIGAN / AGRIGAN		18.73	18.73	145.65	145.65	SAQ			s_115263 [5803]	ANDESITE [5803]	0 [5803]	0 [5803]							VOL					WR [5803]	59.05	0.91		15.48				9.39	6.42	2.1	0.22		1.65	4.01	0.23
[2403]	CONVERGENT MARGIN	MARIANA ARC / MARIANA TRENCH / STATION 1402	STATION 1402 D 2, OFFSHORE SLOPE	13.55	13.55	146.99	146.995	SAQ	-5400	-5600	s_1402C [2403]	BASALT [2403]									VOL			E		WR [2403]	46.5	3.06		14.11		18.02	1.42		5.95	1.94	0.16		2.44	3.06	0.28
[2403]	CONVERGENT MARGIN	MARIANA ARC / MARIANA TRENCH / STATION 1402	STATION 1402 D 2, OFFSHORE SLOPE	13.55	13.55	146.99	146.995	SAQ	-5400	-5600	s_1402E [2403]	BASALT, DOLERITIC [2403]									VOL			S		WR [2403]	46.56	2.05		15.58		10.7	1.96		7.48	6.73	0.15		1.43	3.31	0.52
[2403]	CONVERGENT MARGIN	MARIANA ARC / MARIANA TRENCH / STATION 1404	STATION 1404 D 1, NEAR-SHORE SLOPE	12.27	12.273	144.338	144.353	SAQ	-5400	-5500	s_1404G [2403]	BASALT [2403]									VOL			S		WR [2403]	47.9	1.35		15.3		8.96	3.9		9.57	7.04	0.19		0.66	2.83	0.09
[2403]	CONVERGENT MARGIN	MARIANA ARC / PARECE-VELA BASIN / STATION 1398	STATION 1398 D 1, WESTERN SLOPE OF THE INTERNATIONAL PROGRAMM OF OCEAN DRILLING TROUGH, LOWER PART	17.118	17.147	139.17	140.185	SAQ	-5300	-5600	s_1398A [2403]	BASALT [2403]									VOL			F		WR [2403]	49.21	1.73		15.99		5.58	4.98		11.33	6.1	0.17		0.25	3.24	0.15
[2403]	CONVERGENT MARGIN	MARIANA ARC / PARECE-VELA BASIN / STATION 1398	STATION 1398 D 1, WESTERN SLOPE OF THE INTERNATIONAL PROGRAMM OF OCEAN DRILLING TROUGH, LOWER PART	17.118	17.147	139.17	140.185	SAQ	-5300	-5600	s_1398B [2403]	BASALT [2403]									VOL			S		WR [2403]	48.37	1.77		15.75		7.26	4.7		11.42	5.51	0.19		0.35	3.3	0.14
[22677]	CONVERGENT MARGIN	MARIANA ARC / MARIANA FORE-ARC		12.2452	12.2452	144.299	144.299	SAQ	-5876	-5876	s_6K1229-R16 [22677]	GABBRO [22677]				EOCENE [22677]					PLU					WR [22677]
[22677]	CONVERGENT MARGIN	MARIANA ARC / MARIANA FORE-ARC		12.2452	12.2452	144.299	144.299	SAQ	-5876	-5876	s_6K1229-R16 [22677]	GABBRO [22677]				EOCENE [22677]					PLU					WR [22677]
[22677]	CONVERGENT MARGIN	MARIANA ARC / MARIANA FORE-ARC		12.2452	12.2452	144.299	144.299	SAQ	-5876	-5876	s_6K1229-R16 [22677]	GABBRO [22677]				EOCENE [22677]					PLU					WR [22677]
[22677]	CONVERGENT MARGIN	MARIANA ARC / MARIANA FORE-ARC		12.2452	12.2452	144.299	144.299	SAQ	-5876	-5876	s_6K1229-R16 [22677]	GABBRO [22677]				EOCENE [22677]					PLU					WR [22677]
[22677]	CONVERGENT MARGIN	MARIANA ARC / MARIANA FORE-ARC		12.2452	12.2452	144.299	144.299	SAQ	-5876	-5876	s_6K1229-R16 [22677]	GABBRO [22677]				EOCENE [22677]					PLU					WR [22677]
[22677]	CONVERGENT MARGIN	MARIANA ARC / MARIANA FORE-ARC		12.2452	12.2452	144.299	144.299	SAQ	-5876	-5876	s_6K1229-R16 [22677]	GABBRO [22677]				EOCENE [22677]					PLU					WR [22677]
[22677]	CONVERGENT MARGIN	MARIANA ARC / MARIANA FORE-ARC		12.2452	12.2452	144.299	144.299	SAQ	-5876	-5876	s_6K1229-R17 [22677]	GABBRO [22677]				EOCENE [22677]					PLU					WR [22677]
[22677]	CONVERGENT MARGIN	MARIANA ARC / MARIANA FORE-ARC		12.2452	12.2452	144.299	144.299	SAQ	-5876	-5876	s_6K1229-R17 [22677]	GABBRO [22677]				EOCENE [22677]					PLU					WR [22677]
[22677]	CONVERGENT MARGIN	MARIANA ARC / MARIANA FORE-ARC		12.2452	12.2452	144.299	144.299	SAQ	-5876	-5876	s_6K1229-R17 [22677]	GABBRO [22677]				EOCENE [22677]					PLU					WR [22677]
[2714]	CONVERGENT MARGIN	MARIANA ARC / MARIANA ARC - CENTRAL ISLAND PROVINCE / PAGAN / NORTHWEST PAGAN	2000 FEET NORTH OF BANDEERA PENINSULA	18.1	18.17	145.75	145.81	SAE			s_1 [2714]	BASALT, AUGITE [2714]									VOL					WR [2714]	49.89	0.8		18.89		3.28	6.74		11.81	4.74	0.19		0.61	2.44	0.25		0.1	0.06
[2714]	CONVERGENT MARGIN	MARIANA ARC / MARIANA ARC - CENTRAL ISLAND PROVINCE / PAGAN / PAGAN NORTH	CENTRAL CRATER OF MOUNT PAGAN	18.1	18.17	145.75	145.81	SAE			s_2 [2714]	BASALT, AUGITE [2714]									VOL					WR [2714]	50.3	1.06		18.12		4.5	6.66		10.8	4.8	0.21		0.7	2.5	0.16		0.23	0.13
[2714]	CONVERGENT MARGIN	MARIANA ARC / MARIANA ARC - CENTRAL ISLAND PROVINCE / AGRIGAN	S AGRIHAN, PROMINTORY AT LANDING BEACH	18.9	18.9	145.5	145.5	SAE			s_3 [2714]	BASALT, AUGITE [2714]									VOL					WR [2714]	50.52	1.04		16.94		2.7	8.59		10.75	5.37	0.22		0.76	2.68	0.18		0.13	0.05
[2714]	CONVERGENT MARGIN	MARIANA ARC / MARIANA ARC - CENTRAL ISLAND PROVINCE / PAGAN / NORTHWEST PAGAN	2500 FEET EAST OF BANDEERA PENINSULA, FLOOR OF CALDERA	18.1	18.17	145.75	145.81	SAE			s_4 [2714]	BASALT, AUGITE [2714]									VOL					WR [2714]	50.87	0.95		15.46		4.32	8.2		10.64	5.55	0.21		0.71	2.63	0.24		0.24	0.02
[2714]	CONVERGENT MARGIN	MARIANA ARC / MARIANA ARC - CENTRAL ISLAND PROVINCE / PAGAN / NORTHWEST PAGAN	6000 FEET SOUTHEAST OF BANDEERA PENINSULA, BASE OF CALDERA WALL	18.1	18.17	145.75	145.81	SAE			s_5 [2714]	BASALT, AUGITE [2714]									VOL					WR [2714]	50.99	0.97		16.98		3.39	8.29		10.03	4.74	0.21		0.78	2.9	0.24		0.3	0.06
[2714]	CONVERGENT MARGIN	MARIANA ARC / MARIANA ARC - CENTRAL ISLAND PROVINCE / PAGAN / PAGAN NORTH	CENTRAL CRATER OF MOUNT PAGAN	18.1	18.17	145.75	145.81	SAE			s_6 [2714]	BASALT, AUGITE [2714]									VOL					WR [2714]	51.46			17.66		2.62	8.18		11	4.57	0.2		0.63	2.4	0.12		0.32	0.07
[2714]	CONVERGENT MARGIN	MARIANA ARC / MARIANA ARC - CENTRAL ISLAND PROVINCE / ALAMAGAN	S ALAMAGAN, 1500 FEET SW OF NATIVE VILLAGE	17.58	17.58	145.83	145.83	SAE			s_7 [2714]	BASALT, AUGITE [2714]									VOL					WR [2714]	53.09	0.8		16.28		4.52	4.71		10.2	6	0.19		0.88	2.57	0.25		0.43	0.07
[2714]	CONVERGENT MARGIN	MARIANA ARC / MARIANA ARC - CENTRAL ISLAND PROVINCE / FARALLON DE PAJAROS	SOUTH COAST	20.6	20.6	144.8	144.8	SAE			s_8 [2714]	ANDESITE, AUGITE-HYPERSTHENE [2714]									VOL					WR [2714]	52.8	0.86		21.39		2.1	6.22		10.5	2.4	0.14		0.62	2.76	0.15		0.1	0.06
[2714]	CONVERGENT MARGIN	MARIANA ARC / MARIANA ARC - CENTRAL ISLAND PROVINCE / FARALLON DE PAJAROS	SE OF ISLAND, FOOT OF VOLCANIC CONE	20.6	20.6	144.8	144.8	SAE			s_9 [2714]	ANDESITE, AUGITE-HYPERSTHENE [2714]									VOL					WR [2714]	53.91			19.59		2.69	6.65		9.8	2.44	0.17		0.67	2.67	0.12		0.15	0.1
[2714]	CONVERGENT MARGIN	MARIANA ARC / MARIANA ARC - CENTRAL ISLAND PROVINCE / FARALLON DE PAJAROS		20.6	20.6	144.8	144.8	SAE			s_10 [2714]	ANDESITE, AUGITE-HYPERSTHENE [2714]									VOL					WR [2714]	57			17.47		4.59	4.43		8.51	3.23			1.15	2.98	0.19	0.21
[2714]	CONVERGENT MARGIN	MARIANA ARC / MARIANA ARC - SOUTHERN SEAMOUNT PROVINCE / SAIPAN	NW SAIPAN, 0.75 MILE EAST OF POINT FLORES	15.2	15.2	145.9	146.2	SAE			s_1 [2714]	DACITE, HORNBLENDE [2714]									VOL					WR [2714]	79.2	0.23		11.05		0.52	0.9		2.06	0.36	0.02		1.58	3.4	0.13		0.27	0.53
[2714]	CONVERGENT MARGIN	MARIANA ARC / MARIANA ARC - SOUTHERN SEAMOUNT PROVINCE / SAIPAN / SANKAKUYAMA FORMATION	NE-CENTRAL SAIPAN, SUMMIT OF MOUNT ACHUGAU	15.2	15.2	145.9	146.2	SAE			s_2 [2714]	DACITE [2714]									VOL					WR [2714]	79	0.18		9.94		1.18	0.22		0.64		0.02		1.2	3.88	0.07		3.98
[2714]	CONVERGENT MARGIN	MARIANA ARC / MARIANA ARC - SOUTHERN SEAMOUNT PROVINCE / SAIPAN / SANKAKUYAMA FORMATION	NE SAIPAN, 0.25 MILE S OF KALABERA	15.2	15.2	145.9	146.2	SAE			s_3 [2714]	DACITE [2714]									VOL					WR [2714]	76.39	0.11		10.75		0.29	1.12		1.13	0.3	0.07		2.29	3.34	0.16		3.91	0.32
[2714]	CONVERGENT MARGIN	MARIANA ARC / MARIANA ARC - SOUTHERN SEAMOUNT PROVINCE / SAIPAN	N SAIPAN, MAGPI RUIN	15.2	15.2	145.9	146.2	SAE			s_4 [2714]	ANDESITE, AUGITE [2714]									VOL					WR [2714]	63.58	0.71		14.57		1.52	5.92		4.58	1.6			2.02	4.86	0.34		0.31
[2714]	CONVERGENT MARGIN	MARIANA ARC / MARIANA ARC - SOUTHERN SEAMOUNT PROVINCE / SAIPAN / HAGMAN FORMATION	N-CENTRAL SAIPAN, SABANAN TALOFOFO	15.2	15.2	145.9	146.2	SAE			s_5 [2714]	ANDESITE, AUGITE-HYPERSTHENE [2714]									VOL					WR [2714]	60.95	0.54		18.05		2.41	2.61		8.16	2.37	0.08		0.58	3.1	0.1		0.58	0.76
[2714]	CONVERGENT MARGIN	MARIANA ARC / MARIANA ARC - SOUTHERN SEAMOUNT PROVINCE / SAIPAN / HAGMAN FORMATION	N-CENTRAL SAIPAN, SABANAN TALOFOFO	15.2	15.2	145.9	146.2	SAE			s_6 [2714]	ANDESITE, AUGITE-HYPERSTHENE [2714]									VOL					WR [2714]	60.8	0.48		18.13		2.03	3.53		8.18	2.54	0.09		0.6	3.12	0.11		0.4	0.34
[2714]	CONVERGENT MARGIN	MARIANA ARC / MARIANA ARC - SOUTHERN SEAMOUNT PROVINCE / SAIPAN / HAGMAN FORMATION	N-CENTRAL SAIPAN, SABANAN TALOFOFO	15.2	15.2	145.9	146.2	SAE			s_7 [2714]	ANDESITE, AUGITE-HYPERSTHENE [2714]									VOL					WR [2714]	58.19	0.46		17.82		2.5	4.08		8.9	3.46	0.1		0.53	2.8	0.09		0.47	0.81
[2714]	CONVERGENT MARGIN	MARIANA ARC / MARIANA ARC - SOUTHERN SEAMOUNT PROVINCE / SAIPAN / HAGMAN FORMATION	N-CENTRAL SAIPAN, LOWER COURSE OF TALOFOFO CREEK	15.2	15.2	145.9	146.2	SAE			s_8 [2714]	ANDESITE, AUGITE-HYPERSTHENE [2714]									VOL					WR [2714]	57.38	0.52		18.36		4.88	2.26		8.48	2.4	0.07		0.74	2.76	0.02		1.3			0.57
[2714]	CONVERGENT MARGIN	MARIANA ARC / MARIANA ARC - SOUTHERN SEAMOUNT PROVINCE / SAIPAN	NW SAIPAN, 0.75 MILE EAST OF POINT FLORES	15.2	15.2	145.9	146.2	SAE			s_9 [2714]	ANDESITE, AUGITE-HYPERSTHENE [2714]									VOL					WR [2714]	57.2	0.54		16.35		2.23	5.93		8.85	4.65	0.14		0.68	2.5	0.36		0.56	0.34
[2714]	CONVERGENT MARGIN	MARIANA ARC / MARIANA ARC - SOUTHERN SEAMOUNT PROVINCE / SAIPAN / HAGMAN FORMATION	SE SAIPAN, LAULAU BAY	15.2	15.2	145.9	146.2	SAE			s_10 [2714]	ANDESITE, HYPERSTHENE [2714]									VOL					WR [2714]	56.45	0.61		18.97		3.61	3.56		7.02	3.55	0.1		0.43	2.5	0.07		1.68	1.14
[2714]	CONVERGENT MARGIN	MARIANA ARC / MARIANA ARC - SOUTHERN SEAMOUNT PROVINCE / SAIPAN / FINA-SISU FORMATION	SW SAIPAN, NORTHERN AS LITO	15.2	15.2	145.9	146.2	SAE			s_11 [2714]	ANDESITE, AUGITE [2714]									VOL					WR [2714]	51.21	1.35		17.2		7.59	3.24		6.54	2.14	0.1		1.05	2.75	0.32		2.47	3.77
[2714]	CONVERGENT MARGIN	MARIANA ARC / MARIANA ARC - SOUTHERN SEAMOUNT PROVINCE / GUAM	NE GUAM, EAST FLANK OF MOUNT SANTA ROSA	13.5	13.5	144.67	144.67	SAE			s_14 [2714]	BASALT, AUGITE [2714]									VOL					WR [2714]	60.84	0.72		12.56		3.13	3.49		8.17	3.44	0.13		0.82	2.69	0.14		0.73	0.79		2.14
[2457]	CONVERGENT MARGIN	MARIANA ARC / MARIANA FORE-ARC / DREDGE 50		15.77	15.77	147.54	147.54	SAQ			s_50-14 [2457]	BONINITE [2457]									VOL					WR [2457]	53.6	0.18		10.77		2.09	6.19		6.98	15.53	0.15		0.66	1	0.05		2.6
[2457]	CONVERGENT MARGIN	MARIANA ARC / MARIANA FORE-ARC / DREDGE 50		15.77	15.77	147.54	147.54	SAQ			s_50-23A [2457]	BONINITE [2457]									VOL					WR [2457]	54.44	0.27		13.65		2.59	5.15		8.16	10.42	0.13		1.02	1.44	0.05		3.09
[2457]	CONVERGENT MARGIN	MARIANA ARC / MARIANA FORE-ARC / DREDGE 50		15.77	15.77	147.54	147.54	SAQ			s_50-13 [2457]	THOLEIITE [2457]									VOL					WR [2457]	50.67	0.48		14.98		2.14	6.02		9	9.18	0.19		1.11	3.42	0.06		3.07
[2457]	CONVERGENT MARGIN	MARIANA ARC / MARIANA TRENCH / DREDGE D51		16.408	16.427	147.658	147.678	SAQ	-5399	-6021	s_51-5 [2457]	THOLEIITE [2457]									VOL					WR [2457]	51.7	0.57		15.94		3.13	6.87		8.07	8.06	0.15		1.11	2.19	0.07		2.25
[2457]	CONVERGENT MARGIN	MARIANA ARC / MARIANA FORE-ARC / DREDGE 50		15.77	15.77	147.54	147.54	SAQ			s_50-15 [2457]	THOLEIITE [2457]									VOL					WR [2457]	53.99	0.37		14.02		2.66	5.42		7.69	11.22	0.18		1.36	1.53	0.06		3.38
[2457]	CONVERGENT MARGIN	MARIANA ARC / MARIANA FORE-ARC / DREDGE 52		17.85	17.85	147.65	147.65	SAQ			s_52-21 [2457]	THOLEIITE [2457]									VOL					WR [2457]	52.93	0.52		15.53		4.72	5.3		5.35	6.49	0.2		1.98	2.86	0.06		3.46
[2457]	CONVERGENT MARGIN	MARIANA ARC / MARIANA FORE-ARC / DREDGE 52		17.85	17.85	147.65	147.65	SAQ			s_52-16 [2457]	THOLEIITE [2457]									VOL					WR [2457]	58.44	0.88		14.16		3.43	7.22		5.91	2.28	0.23		1.12	3.46	0.11		2.1
[2457]	CONVERGENT MARGIN	MARIANA ARC / MARIANA FORE-ARC / DREDGE 36		17.85	17.85	147.54	147.54	SAQ			s_36-46 [2457]	THOLEIITE [2457]									VOL					WR [2457]	61.79	0.81		14.13		1.47	8.11		5.88	1.64	0.14		0.47	3.62	0.12
[2457]	CONVERGENT MARGIN	MARIANA ARC / MARIANA FORE-ARC / DREDGE 36		17.85	17.85	147.54	147.54	SAQ			s_36-65 [2457]	THOLEIITE [2457]									VOL					WR [2457]	67.54	0.56		13.48		1.28	5.33		4	0.81	0.13		1.2	3.34	0.16		2.24
[2457]	CONVERGENT MARGIN	MARIANA ARC / MARIANA TRENCH / DREDGE D51		16.408	16.427	147.658	147.678	SAQ	-5399	-6021	s_51-10 [2457]	NOT GIVEN [2457]									VOL					WR [2457]	52.63	0.31		16.41		3.04	3.68		8.38	6.93	0.1		1.78	1.39	0.07		6.26
[2457]	CONVERGENT MARGIN	MARIANA ARC / MARIANA TRENCH / DREDGE D51		16.408	16.427	147.658	147.678	SAQ	-5399	-6021	s_51-12 [2457]	NOT GIVEN [2457]									VOL					WR [2457]	57.32	0.37		14.27		2.1	4.5		6.52	7.3	0.14		0.37	5.06	0.06		2.08
[2457]	CONVERGENT MARGIN	MARIANA ARC / MARIANA FORE-ARC / DREDGE 27		12.19	12.19	143.95	143.95	SAQ			s_27-3 [2457]	THOLEIITE [2457]									VOL					WR [2457]	55.33	0.94		14.78		2.83	7.48		8.56	4.26	0.16		0.35	2.25	0.12		2.49
[6077]	CONVERGENT MARGIN	MARIANA ARC / MARIANA ARC - CENTRAL ISLAND PROVINCE / URACAS / URACAS	FROM THE SOUTH-EASTERN FOOT OF THE URACAS VOLCANO	20.63	20.63	144.892	144.892	SAE			s_I [6077]	ANDESITE, HYPERSTHENE-AUGITE [6077]									VOL					WR [6077]	53.94			19.59		2.69	6.65		9.8	2.44	0.17		0.67	2.67	0.12		0.15	0.1
[6077]	CONVERGENT MARGIN	MARIANA ARC / MARIANA ARC - CENTRAL ISLAND PROVINCE / URACAS / URACAS	FROM THE SOUTHERN COAST OF THE URACAS VOLCANO	20.63	20.63	144.892	144.892	SAE			s_II [6077]	ANDESITE, 2-PYROXENE [6077]									VOL					WR [6077]	52.8	0.86		21.39		2.1	6.22		10.5	2.4	0.14		0.62	2.76	0.15		0.1	0.06
[6077]	CONVERGENT MARGIN	MARIANA ARC / MARIANA ARC - CENTRAL ISLAND PROVINCE / PAGAN / PAGAN NORTH	CENTRAL CRATER	18.112	18.112	145.793	145.793	SAE			s_III [6077]	BASALT, AUGITE-OLIVINE [6077]									VOL					WR [6077]	51.46			17.66		2.62	8.18		11	4.57	0.2		0.63	2.4	0.12		0.32	0.07
[6077]	CONVERGENT MARGIN	MARIANA ARC / MARIANA ARC - CENTRAL ISLAND PROVINCE / PAGAN / PAGAN NORTH	CENTRAL CRATER	18.112	18.112	145.793	145.793	SAE			s_IV [6077]	BASALT, AUGITE-OLIVINE [6077]									VOL					WR [6077]	50.3	1.06		18.12		4.5	6.66		10.8	4.8	2.21		0.7	2.5	0.16		0.23	0.13
[23441]	CONVERGENT MARGIN	MARIANA ARC / MARIANA TROUGH		18.2567	18.2567	144.717	144.717	SAQ	-3710	-3963	s_13DS1 [23441]	BASALT [23441]									VOL					WR [23441]	51.45	1.35		16.54		1.65	6.55		10.78	6.68	0.15		0.5	3.01	0.17
[23441]	CONVERGENT MARGIN	MARIANA ARC / MARIANA TROUGH		18.2567	18.2567	144.717	144.717	SAQ	-3710	-3963	s_13DS1-V [23441]	BASALT [23441]									VOL					GL [23441]	51.58	1.39		16.65		1.68	6.47		10.91	6.64	0.16		0.52	2.95	0.16
[23441]	CONVERGENT MARGIN	MARIANA ARC / MARIANA TROUGH		18.2567	18.2567	144.717	144.717	SAQ	-3710	-3963	s_13DS2 [23441]	BASALT [23441]									VOL					WR [23441]	51.57	1.38		16.7		1.69	6.61		10.57	6.66	0.15		0.54	3.03	0.17
[23441]	CONVERGENT MARGIN	MARIANA ARC / MARIANA TROUGH		18.2137	18.2137	144.714	144.714	SAQ	-3620	-3940	s_14DS [23441]	BASALT [23441]									VOL					WR [23441]	51.8	1.42		16.62		1.67	6.07		10.58	6.33	0.15		0.53	3.11	0.19
[23441]	CONVERGENT MARGIN	MARIANA ARC / MARIANA TROUGH		18.2137	18.2137	144.714	144.714	SAQ	-3620	-3940	s_14DS1 [23441]	BASALT [23441]									VOL					WR [23441]	51.8	1.16		16.86		1.77	6.01		10.34	6.02	0.15		0.56	3.01	0.18
[23441]	CONVERGENT MARGIN	MARIANA ARC / MARIANA TROUGH		18.2042	18.2042	144.725	144.725	SAQ	-3870	-4400	s_20DS [23441]	BASALT [23441]									VOL					WR [23441]	52.12	1.58		15.55		2.1	6.53		9.84	6.1	0.15		0.56	3.25	0.19
[23441]	CONVERGENT MARGIN	MARIANA ARC / MARIANA TROUGH		18.2042	18.2042	144.725	144.725	SAQ	-3870	-4400	s_20DS1 [23441]	BASALT [23441]									VOL					WR [23441]	52.48	1.6		15.58		2.21	6.92		9.6	5.64	0.17		0.59	3.31	0.21
[23441]	CONVERGENT MARGIN	MARIANA ARC / MARIANA TROUGH		18.2042	18.2042	144.725	144.725	SAQ	-3870	-4400	s_20DS1-V [23441]	BASALT [23441]									VOL					GL [23441]	52.18	1.55		15.98		1.96	6.75		9.98	6.38	0.16		0.45	3.36	0.22
[23441]	CONVERGENT MARGIN	MARIANA ARC / MARIANA TROUGH		18.2188	18.2188	144.735	144.735	SAQ	-3582	-3712	s_21DS1 [23441]	BASALT [23441]									VOL					WR [23441]	50.36	1.25		16.79		1.34	6.49		10.97	7.92	0.15		0.27	2.94	0.15
[23441]	CONVERGENT MARGIN	MARIANA ARC / MARIANA TROUGH		18.2172	18.2172	144.774	144.774	SAQ	-3200	-3620	s_23DS1 [23441]	BASALT [23441]									VOL					WR [23441]	50.2	1		16.41		1.76	5.95		11.55	9.06	0.15		0.37	2.36	0.1
[23441]	CONVERGENT MARGIN	MARIANA ARC / MARIANA TROUGH		18.2172	18.2172	144.774	144.774	SAQ	-3200	-3620	s_23DS2 [23441]	BASALT [23441]									VOL					WR [23441]	50.32	1.01		17.16		1.75	5.95		11.81	7.26	0.14		0.39	2.39	0.1
[23441]	CONVERGENT MARGIN	MARIANA ARC / MARIANA TROUGH		18.2322	18.2322	144.693	144.693	SAQ	-3680	-3800	s_26DS [23441]	BASALT [23441]									VOL					WR [23441]	51.27	1.24		16.96		1.41	6.25		10.66	7.67	0.15		0.52	2.82	0.16
[23441]	CONVERGENT MARGIN	MARIANA ARC / MARIANA TROUGH		18.2203	18.2203	144.681	144.681	SAQ	-3860	-4201	s_27DS [23441]	BASALT [23441]									VOL					WR [23441]	51.45	1.31		15.99		1.86	6.37		10.96	6.7	0.16		0.48	2.94	0.17
[23441]	CONVERGENT MARGIN	MARIANA ARC / MARIANA TROUGH		18.2203	18.2203	144.681	144.681	SAQ	-3860	-4201	s_27DS1 [23441]	BASALT [23441]									VOL					WR [23441]	52.3	1.3		16.34		1.69	6.37		11.26	6.84	0.15		0.39	2.93	0.15
[23441]	CONVERGENT MARGIN	MARIANA ARC / MARIANA TROUGH		18.2203	18.2203	144.681	144.681	SAQ	-3860	-4201	s_27DS2 [23441]	BASALT [23441]									VOL					WR [23441]	51.17	1.27		15.74		2.29	5.88		11.22	6.75	0.15		0.48	2.97	0.14
[23441]	CONVERGENT MARGIN	MARIANA ARC / MARIANA TROUGH		18.2203	18.2203	144.681	144.681	SAQ	-3860	-4201	s_27DS2-V [23441]	BASALT [23441]									VOL					GL [23441]	51.1	1.28		15.78		2.31	5.92		11.32	6.78	0.15		0.45	2.95	0.15
[23441]	CONVERGENT MARGIN	MARIANA ARC / MARIANA TROUGH		18.1847	18.1847	144.697	144.697	SAQ	-3600	-3790	s_30DS1 [23441]	BASALT [23441]									VOL					WR [23441]	50.45	0.94		17.47		1.36	5.64		11.42	8.36	0.13		0.5	2.47	0.12
[23441]	CONVERGENT MARGIN	MARIANA ARC / MARIANA TROUGH		18.1847	18.1847	144.697	144.697	SAQ	-3600	-3790	s_30DS2 [23441]	BASALT [23441]									VOL					WR [23441]	50.79	0.97		17.5		1.63	5.4		11.56	8.23	0.13		0.51	2.47	0.13
[23441]	CONVERGENT MARGIN	MARIANA ARC / MARIANA TROUGH		18.2168	18.2168	144.711	144.711	SAQ	-3605	-3605	s_31GTV1 [23441]	BASALT [23441]									VOL					WR [23441]	52.9	1.52		16.39		2.49	5.95		8.92	4.75	0.16		0.61	3.37	0.21
[23441]	CONVERGENT MARGIN	MARIANA ARC / MARIANA TROUGH		18.1868	18.1868	144.817	144.817	SAQ	-3373	-3580	s_32DS [23441]	BASALT [23441]									VOL					WR [23441]	52.52	1.38		16.2		1.69	6.49		10.61	6.75	0.15		0.46	3.06	0.17
[23441]	CONVERGENT MARGIN	MARIANA ARC / MARIANA TROUGH		18.1778	18.1778	144.758	144.758	SAQ	-3626	-3700	s_34DS1 [23441]	BASALT [23441]									VOL					WR [23441]	50.04	0.91		18.04		1.18	5.52		12.12	8.22	0.13		0.33	2.49	0.11
[23441]	CONVERGENT MARGIN	MARIANA ARC / MARIANA TROUGH		18.1778	18.1778	144.758	144.758	SAQ	-3626	-3700	s_34DS1-V [23441]	BASALT [23441]									VOL					GL [23441]	49.88	0.95		18.01		1.15	5.48		12.15	8.2	0.13		0.32	2.51	0.12
[23441]	CONVERGENT MARGIN	MARIANA ARC / MARIANA TROUGH		18.1778	18.1778	144.758	144.758	SAQ	-3626	-3700	s_34DS2 [23441]	BASALT [23441]									VOL					WR [23441]	50.12	0.98		17.96		1.16	5.56		12.02	8.22	0.16		0.34	2.5	0.12
[23441]	CONVERGENT MARGIN	MARIANA ARC / MARIANA TROUGH		18.0912	18.0912	144.738	144.738	SAQ	-3707	-4120	s_42DS [23441]	BASALT [23441]									VOL					WR [23441]	50.43	1.31		17.17		1.39	6.31		10.9	7.06	0.14		0.51	2.96	0.14
[23441]	CONVERGENT MARGIN	MARIANA ARC / MARIANA TROUGH		18.034	18.034	144.738	144.738	SAQ	-3800	-4170	s_43DS3 [23441]	BASALT [23441]									VOL					WR [23441]	51.63	1.07		17.15		1.37	6.13		10.7	7.29	0.15		0.63	2.69	0.18
[23441]	CONVERGENT MARGIN	MARIANA ARC / MARIANA TROUGH		18.034	18.034	144.738	144.738	SAQ	-3800	-4170	s_43DS4 [23441]	BASALT [23441]									VOL					WR [23441]	51.37	1.07		16.84		1.37	6.13		10.56	7.05	0.15		0.57	2.69	0.19
[23441]	CONVERGENT MARGIN	MARIANA ARC / MARIANA TROUGH		18.0308	18.0308	144.714	144.714	SAQ	-3700	-4070	s_53DS [23441]	BASALT [23441]									VOL					WR [23441]	50.11	0.93		16.74		1.48	5.7		11.57	9.87	0.13		0.37	2.37	0.1
[23441]	CONVERGENT MARGIN	MARIANA ARC / MARIANA TROUGH		18.0448	18.0448	144.749	144.749	SAQ	-3800	-4100	s_64DS4 [23441]	BASALT [23441]									VOL					WR [23441]	52.03	1.42		16.78		1.62	6.67		9.73	6.07	0.16		0.64	3.3	0.22
[23441]	CONVERGENT MARGIN	MARIANA ARC / MARIANA TROUGH		16.9852	16.9852	144.834	144.834	SAQ	-3314	-3417	s_71GTV [23441]	BASALT [23441]									VOL					WR [23441]	49.84	0.96		16.18		1.83	5.88		12.83	8.64	0.14		0.32	2.51	0.1
[23441]	CONVERGENT MARGIN	MARIANA ARC / MARIANA TROUGH		16.9852	16.9852	144.834	144.834	SAQ	-3314	-3417	s_71GTV-V [23441]	BASALT [23441]									VOL					GL [23441]	49.99	0.95		16.22		1.78	5.68		12.88	8.65	0.14		0.33	2.48	0.12
[23441]	CONVERGENT MARGIN	MARIANA ARC / MARIANA TROUGH		15.4155	15.4155	144.48	144.48	SAQ	-3870	-4406	s_89DS [23441]	BASALT [23441]									VOL					WR [23441]	50.27	1.27		17.42		1.56	6.37		10.92	7.11	0.15		0.49	3.01	0.18
[2397]	CONVERGENT MARGIN	MARIANA ARC / MARIANA ARC - CENTRAL ISLAND PROVINCE / SARIGAN		16.72	16.72	145.78	145.78	SAE			s_4 [2397]	NOT GIVEN [2397]									VOL			F		WR [2397]	57.8
[2397]	CONVERGENT MARGIN	MARIANA ARC / MARIANA ARC - CENTRAL ISLAND PROVINCE / SARIGAN		16.72	16.72	145.78	145.78	SAE			s_2 [2397]	NOT GIVEN [2397]									VOL			F		WR [2397]	59.1
[2397]	CONVERGENT MARGIN	MARIANA ARC / MARIANA ARC - CENTRAL ISLAND PROVINCE / SARIGAN		16.72	16.72	145.78	145.78	SAE			s_5 [2397]	NOT GIVEN [2397]									VOL			F		WR [2397]	59.8
[2397]	CONVERGENT MARGIN	MARIANA ARC / MARIANA ARC - CENTRAL ISLAND PROVINCE / GUGUAN		17.33	17.33	145.85	145.85	SAQ			s_2 [2397]	BASALT [2397]									VOL			F		WR [2397]	50.5
[2397]	CONVERGENT MARGIN	MARIANA ARC / MARIANA ARC - CENTRAL ISLAND PROVINCE / GUGUAN		17.33	17.33	145.85	145.85	SAQ			s_4 [2397]	BASALT [2397]									VOL			F		WR [2397]	51.3
[2397]	CONVERGENT MARGIN	MARIANA ARC / MARIANA ARC - CENTRAL ISLAND PROVINCE / GUGUAN		17.33	17.33	145.85	145.85	SAQ			s_3 [2397]	BASALT [2397]									VOL			F		WR [2397]	52.3
[2397]	CONVERGENT MARGIN	MARIANA ARC / MARIANA ARC - CENTRAL ISLAND PROVINCE / PAGAN		18.16	18.16	145.8	145.8	SAE			s_2 [2397]	BASALT [2397]									VOL			F		WR [2397]	49.9
[2397]	CONVERGENT MARGIN	MARIANA ARC / MARIANA ARC - CENTRAL ISLAND PROVINCE / PAGAN		18.16	18.16	145.8	145.8	SAE			s_3 [2397]	BASALT [2397]									VOL			F		WR [2397]	53.4
[2397]	CONVERGENT MARGIN	MARIANA ARC / MARIANA ARC - CENTRAL ISLAND PROVINCE / PAGAN		18.16	18.16	145.8	145.8	SAE			s_1 [2397]	BASALT [2397]									VOL			F		WR [2397]	56.8
[2397]	CONVERGENT MARGIN	MARIANA ARC / MARIANA ARC - CENTRAL ISLAND PROVINCE / PAGAN		18.16	18.16	145.8	145.8	SAE			s_6 [2397]	BASALT [2397]									VOL			F		WR [2397]	49.5
[2397]	CONVERGENT MARGIN	MARIANA ARC / MARIANA ARC - CENTRAL ISLAND PROVINCE / PAGAN		18.16	18.16	145.8	145.8	SAE			s_4 [2397]	BASALT [2397]									VOL			F		WR [2397]	50.5
[2397]	CONVERGENT MARGIN	MARIANA ARC / MARIANA ARC - CENTRAL ISLAND PROVINCE / PAGAN		18.16	18.16	145.8	145.8	SAE			s_5 [2397]	BASALT [2397]									VOL			F		WR [2397]	52.4
[2397]	CONVERGENT MARGIN	MARIANA ARC / MARIANA ARC - CENTRAL ISLAND PROVINCE / AGRIGAN / AGRIGAN		18.73	18.73	145.65	145.65	SAE			s_10-1 [2397]	BASALT [2397]									VOL			F		WR [2397]	51.6
[2397]	CONVERGENT MARGIN	MARIANA ARC / MARIANA ARC - CENTRAL ISLAND PROVINCE / AGRIGAN / AGRIGAN		18.73	18.73	145.65	145.65	SAE			s_4-4 [2397]	BASALT [2397]									VOL			F		WR [2397]	51.9
[2397]	CONVERGENT MARGIN	MARIANA ARC / MARIANA ARC - CENTRAL ISLAND PROVINCE / ASUNCION		19.7	19.7	145.4	145.4	SAE			s_4B [2397]	ANDESITE, BASALTIC [2397]									VOL			F		WR [2397]	54.4
[2397]	CONVERGENT MARGIN	MARIANA ARC / MARIANA ARC - CENTRAL ISLAND PROVINCE / ASUNCION		19.7	19.7	145.4	145.4	SAE			s_3 [2397]	ANDESITE, BASALTIC [2397]									VOL			F		WR [2397]	54.9
[2397]	CONVERGENT MARGIN	MARIANA ARC / MARIANA ARC - CENTRAL ISLAND PROVINCE / ASUNCION		19.7	19.7	145.4	145.4	SAE			s_1B [2397]	ANDESITE, BASALTIC [2397]									VOL			F		WR [2397]	55.1
[2397]	CONVERGENT MARGIN	MARIANA ARC / MARIANA ARC - CENTRAL ISLAND PROVINCE / ASUNCION		19.7	19.7	145.4	145.4	SAE			s_4A [2397]	ANDESITE, BASALTIC [2397]									VOL			F		WR [2397]	56.1
[2405]	CONVERGENT MARGIN	MARIANA ARC / MARIANA ARC - CENTRAL ISLAND PROVINCE / AGRIGAN / AGRIGAN	S COAST	18.73	18.73	145.65	145.65	SAE			s_4-8 [2405]	ANDESITE, BASALTIC [2405]									VOL					WR [2405]	53.3	0.88		16.3		5.59	5.94		8.82	4.47	0.22		1.2	3.04	0.25
[2402]	CONVERGENT MARGIN	MARIANA ARC / MARIANA TRENCH / DREDGE D1-17	NW FLANK, S OF MARIANA RIDGE	12.27	12.273	144.338	144.353	SAQ	-5400	-5500	s_1404.2 [2402]	BASALT, DOLERITIC [2402]									VOL					WR [2402]	48.8	1.75		15.25		9.86	4.49		9.86	5.55	0.19		0.46	2.94	0.2			0.77
[2402]	CONVERGENT MARGIN	MARIANA ARC / MARIANA TRENCH / DREDGE D1-17	NW FLANK, S OF MARIANA RIDGE	12.27	12.273	144.338	144.353	SAQ	-5400	-5500	s_1404.3 [2402]	BASALT [2402]									VOL					WR [2402]	47.7	1.12		16.63		4.62	7.69		10.28	7.79	0.25		0.18	2.56	0.12			0.64
[2402]	CONVERGENT MARGIN	MARIANA ARC / MARIANA TRENCH / DREDGE D1-17	NW FLANK, S OF MARIANA RIDGE	12.27	12.273	144.338	144.353	SAQ	-5400	-5500	s_1404.4 [2402]	BASALT [2402]									VOL					WR [2402]	49.3	0.89		16.18		6.26	2.81		10.91	8.04	0.13		0.58	2.7	0.23			1.58
[2402]	CONVERGENT MARGIN	MARIANA ARC / MARIANA TRENCH / DREDGE D1-17	NW FLANK, S OF MARIANA RIDGE	12.27	12.273	144.338	144.353	SAQ	-5400	-5500	s_1404.8 [2402]	DIABASE [2402]									PLU					WR [2402]	50	1.44		15.74		7.62	4.63		10.14	6.47	0.19		0.57	2.7	0.13			0.69
[2402]	CONVERGENT MARGIN	MARIANA ARC / MARIANA TRENCH / DREDGE D1-17	NW FLANK, S OF MARIANA RIDGE	12.27	12.273	144.338	144.353	SAQ	-5400	-5500	s_1404.10 [2402]	DIABASE [2402]									PLU					WR [2402]	49	1.37		14.27		7.21	6.54		10.07	6.3	0.21		0.64	2.56	0.15			0.64
[2402]	CONVERGENT MARGIN	MARIANA ARC / MARIANA TRENCH / DREDGE D1-17	NW FLANK, S OF MARIANA RIDGE	12.27	12.273	144.338	144.353	SAQ	-5400	-5500	s_1404.11 [2402]	DIABASE [2402]									PLU					WR [2402]	48.4	1.41		13.89		12.3	5.1		9.79	5.55	0.22		0.35	2.45	0.14			0.32
[2402]	CONVERGENT MARGIN	MARIANA ARC / MARIANA TRENCH / DREDGE D1-17	NW FLANK, S OF MARIANA RIDGE	12.27	12.273	144.338	144.353	SAQ	-5400	-5500	s_1404.13 [2402]	DIABASE [2402]									PLU					WR [2402]	47.1	1.36		14.11		13.21	4.63		9.45	5.27	0.26		0.47	2.53	0.14			0.64
[3845]	CONVERGENT MARGIN	MARIANA ARC / MARIANA ARC - SOUTHERN SEAMOUNT PROVINCE / SAIPAN		15.2	15.2	145.72	146.72	SAE			s_S636 A [3845]	ANDESITE, AUGITE [3845]									VOL					WR [3845]
[3845]	CONVERGENT MARGIN	MARIANA ARC / MARIANA ARC - SOUTHERN SEAMOUNT PROVINCE / SAIPAN		15.2	15.2	145.72	146.72	SAE			s_S107 [3845]	ANDESITE, AUGITE-HYPERSTHENE [3845]									VOL					WR [3845]
[3845]	CONVERGENT MARGIN	MARIANA ARC / MARIANA ARC - SOUTHERN SEAMOUNT PROVINCE / SAIPAN		15.2	15.2	145.72	146.72	SAE			s_S67A [3845]	ANDESITE, AUGITE-HYPERSTHENE [3845]									VOL					WR [3845]
[3845]	CONVERGENT MARGIN	MARIANA ARC / MARIANA ARC - SOUTHERN SEAMOUNT PROVINCE / SAIPAN		15.2	15.2	145.72	146.72	SAE			s_S448 [3845]	DACITE [3845]									VOL					WR [3845]
[3845]	CONVERGENT MARGIN	MARIANA ARC / MARIANA ARC - SOUTHERN SEAMOUNT PROVINCE / SAIPAN		15.2	15.2	145.72	146.72	SAE			s_S317 [3845]	DACITE [3845]									VOL					WR [3845]
[3845]	CONVERGENT MARGIN	MARIANA ARC / MARIANA ARC - CENTRAL ISLAND PROVINCE / PAGAN		18.1	18.17	145.75	145.81	SAE			s_PC-67 [3845]	BASALT, AUGITE [3845]									VOL					WR [3845]
[3845]	CONVERGENT MARGIN	MARIANA ARC / MARIANA ARC - CENTRAL ISLAND PROVINCE / PAGAN		18.1	18.17	145.75	145.81	SAE			s_P-5 [3845]	BASALT, AUGITE [3845]									VOL					WR [3845]
[3845]	CONVERGENT MARGIN	MARIANA ARC / MARIANA ARC - CENTRAL ISLAND PROVINCE / PAGAN		18.1	18.17	145.75	145.81	SAE			s_P-6 [3845]	BASALT, AUGITE [3845]									VOL					WR [3845]
[3845]	CONVERGENT MARGIN	MARIANA ARC / MARIANA ARC - CENTRAL ISLAND PROVINCE / PAGAN		18.1	18.17	145.75	145.81	SAE			s_PC-75 [3845]	ANDESITE [3845]									VOL					WR [3845]
[3845]	CONVERGENT MARGIN	MARIANA ARC / MARIANA ARC - CENTRAL ISLAND PROVINCE / PAGAN		18.1	18.17	145.75	145.81	SAE			s_PC-55 [3845]	ANDESITE, BASALTIC [3845]									VOL					WR [3845]
[3845]	CONVERGENT MARGIN	MARIANA ARC / MARIANA ARC - CENTRAL ISLAND PROVINCE / PAGAN		18.1	18.17	145.75	145.81	SAE			s_PC-89 [3845]	BASALT [3845]									VOL					WR [3845]
[3845]	CONVERGENT MARGIN	MARIANA ARC / MARIANA ARC - CENTRAL ISLAND PROVINCE / PAGAN		18.1	18.17	145.75	145.81	SAE			s_PC-61 [3845]	ANDESITE [3845]									VOL					WR [3845]
[3845]	CONVERGENT MARGIN	MARIANA ARC / MARIANA ARC - SOUTHERN SEAMOUNT PROVINCE / GUAM		13.42	13.42	144.78	144.78	SAE			s_GO7-1D [3845]	BASALT [3845]									VOL					WR [3845]
[3845]	CONVERGENT MARGIN	MARIANA ARC / MARIANA ARC - SOUTHERN SEAMOUNT PROVINCE / GUAM		13.42	13.42	144.78	144.78	SAE			s_EE4-2C [3845]	BASALT [3845]									VOL					WR [3845]
[3845]	CONVERGENT MARGIN	MARIANA ARC / MARIANA ARC - SOUTHERN SEAMOUNT PROVINCE / GUAM		13.42	13.42	144.78	144.78	SAE			s_GO7-1C [3845]	BASALT [3845]									VOL					WR [3845]
[3845]	CONVERGENT MARGIN	MARIANA ARC / MARIANA ARC - SOUTHERN SEAMOUNT PROVINCE / GUAM		13.42	13.42	144.78	144.78	SAE			s_DH6-1B [3845]	BASALT [3845]									VOL					WR [3845]
[3845]	CONVERGENT MARGIN	MARIANA ARC / MARIANA ARC - SOUTHERN SEAMOUNT PROVINCE / GUAM		13.42	13.42	144.78	144.78	SAE			s_DH6-1C [3845]	BASALT [3845]									VOL					WR [3845]
[3845]	CONVERGENT MARGIN	MARIANA ARC / MARIANA ARC - SOUTHERN SEAMOUNT PROVINCE / GUAM		13.42	13.42	144.78	144.78	SAE			s_FD2-1B [3845]	BASALT [3845]									VOL					WR [3845]
[3845]	CONVERGENT MARGIN	MARIANA ARC / MARIANA ARC - SOUTHERN SEAMOUNT PROVINCE / GUAM		13.42	13.42	144.78	144.78	SAE			s_G-848-85A [3845]	BASALT, AUGITE [3845]									VOL					WR [3845]
[3845]	CONVERGENT MARGIN	MARIANA ARC / MARIANA ARC - SOUTHERN SEAMOUNT PROVINCE / GUAM		13.42	13.42	144.78	144.78	SAE			s_MSS37 [3845]	ANDESITE [3845]									VOL					WR [3845]
[7565]	CONVERGENT MARGIN	MARIANA ARC / MARIANA ARC - SOUTHERN SEAMOUNT PROVINCE / GUAM / ALUTOM FORMATION	NIMITZ HILL	13.4611	13.4611	144.728	144.728	SAE			s_1 [7565]	BASALT [7565]								APHYRIC [7565]	VOL					WR [7565]	48.46	0.75		17.68		4.16	4.98		10.81	8.81	0.25		0.13	1.5	0.23		1.91	0.73
[7565]	CONVERGENT MARGIN	MARIANA ARC / MARIANA ARC - SOUTHERN SEAMOUNT PROVINCE / GUAM / UMATAC FORMATION	FACPI POINT	13.35	13.55	144.63	144.63	SAE			s_2 [7565]	BASALT, OLIVINE [7565]									VOL					WR [7565]	51.74	0.55		15.89		1.98	6.41		8.99	9.97	0.22		0.46	2.05	0.08		1.54	0.3
[7565]	CONVERGENT MARGIN	MARIANA ARC / MARIANA ARC - SOUTHERN SEAMOUNT PROVINCE / GUAM / UMATAC FORMATION	FACPI POINT	13.35	13.55	144.63	144.63	SAE			s_3 [7565]	BASALT, OLIVINE [7565]									VOL					WR [7565]	53.05	0.56		16.98		1.62	5.64		8.56	9.45	0.19		0.51	1.97	0.2		0.69	0.32
[8033]	CONVERGENT MARGIN	MARIANA ARC / MARIANA ARC - CENTRAL ISLAND PROVINCE / ANATAHAN / ANATAHAN	WEST BEACH SITE, SECTION 1A	16.3619	16.3619	145.634	145.634	SAE			s_ANAT5 [8033]	ANDESITE [8033]									VOL					WR [8033]	59.77	0.879		16.37				8.45	6.04	2.17	0.208		1.28	3.82	0.281
[8033]	CONVERGENT MARGIN	MARIANA ARC / MARIANA ARC - CENTRAL ISLAND PROVINCE / ANATAHAN / ANATAHAN	WEST BEACH SITE, SECTION 1B	16.3619	16.3619	145.634	145.634	SAE			s_ANAT6-P [8033]	ANDESITE [8033]									VOL					WR [8033]	61	0.861		15.58				8.24	5.63	2.03	0.209		1.26	3.95	0.32
[8033]	CONVERGENT MARGIN	MARIANA ARC / MARIANA ARC - CENTRAL ISLAND PROVINCE / ANATAHAN / ANATAHAN	WEST BEACH SITE, SECTION 1B	16.3619	16.3619	145.634	145.634	SAE			s_ANAT6-S [8033]	ANDESITE [8033]									VOL					WR [8033]	60.37	0.891		16.07				8.35	6.02	2.19	0.213		1.37	3.95	0.283
[8033]	CONVERGENT MARGIN	MARIANA ARC / MARIANA ARC - CENTRAL ISLAND PROVINCE / ANATAHAN / ANATAHAN	WEST BEACH SITE, SECTION 1CD	16.3619	16.3619	145.634	145.634	SAE			s_ANAT7-P [8033]	DACITE [8033]									VOL					WR [8033]	63	0.798		15.12				7.67	5.31	1.97	0.193		1.17	3.68	0.288
[8033]	CONVERGENT MARGIN	MARIANA ARC / MARIANA ARC - CENTRAL ISLAND PROVINCE / ANATAHAN / ANATAHAN	WEST BEACH SITE, SECTION 1CD	16.3619	16.3619	145.634	145.634	SAE			s_ANAT7-S [8033]	ANDESITE [8033]									VOL					WR [8033]	59.74	0.895		15.81				8.41	5.96	2.12	0.215		1.3	3.82	0.286
[8033]	CONVERGENT MARGIN	MARIANA ARC / MARIANA ARC - CENTRAL ISLAND PROVINCE / ANATAHAN / ANATAHAN	WEST BEACH SITE, SECTION 1E	16.3619	16.3619	145.634	145.634	SAE			s_ANAT8-P [8033]	ANDESITE [8033]									VOL					WR [8033]	61	0.863		15.59				8.26	5.61	2.05	0.209		1.28	3.93	0.297
[8033]	CONVERGENT MARGIN	MARIANA ARC / MARIANA ARC - CENTRAL ISLAND PROVINCE / ANATAHAN / ANATAHAN	WEST BEACH SITE, SECTION 1E	16.3619	16.3619	145.634	145.634	SAE			s_ANAT8-S [8033]	ANDESITE [8033]									VOL					WR [8033]	59.9	0.893		15.72				8.56	5.9	2.16	0.213		1.26	4.07	0.321
[8033]	CONVERGENT MARGIN	MARIANA ARC / MARIANA ARC - CENTRAL ISLAND PROVINCE / ANATAHAN / ANATAHAN	WEST BEACH SITE, SECTION 2	16.3619	16.3619	145.634	145.634	SAE			s_ANAT10-P [8033]	ANDESITE [8033]									VOL					WR [8033]	59.7	0.85		18.5				7.95	5.61	2.02	0.207		1.29	3.73	0.277
[8033]	CONVERGENT MARGIN	MARIANA ARC / MARIANA ARC - CENTRAL ISLAND PROVINCE / ANATAHAN / ANATAHAN	WEST BEACH SITE, SECTION 2	16.3619	16.3619	145.634	145.634	SAE			s_ANAT10-S [8033]	ANDESITE [8033]									VOL					WR [8033]	59.75	0.904		15.62				8.45	5.97	2.15	0.218		1.36	3.96	0.303
[8033]	CONVERGENT MARGIN	MARIANA ARC / MARIANA ARC - CENTRAL ISLAND PROVINCE / ANATAHAN / ANATAHAN	WEST BEACH SITE, SECTION 3D	16.3619	16.3619	145.634	145.634	SAE			s_ANAT11 [8033]	ANDESITE [8033]									VOL					WR [8033]	58.85	0.859		16.33				8.3	6.08	2.16	0.201		1.27	3.75	0.266
[8033]	CONVERGENT MARGIN	MARIANA ARC / MARIANA ARC - CENTRAL ISLAND PROVINCE / ANATAHAN / ANATAHAN	WEST BEACH SITE, SECTION 3A	16.3619	16.3619	145.634	145.634	SAE			s_ANAT12-P [8033]	ANDESITE [8033]									VOL					WR [8033]	59.89	0.859		16.32				7.75	5.78	2.05	0.22		1.43	4.13	0.279
[8033]	CONVERGENT MARGIN	MARIANA ARC / MARIANA ARC - CENTRAL ISLAND PROVINCE / ANATAHAN / ANATAHAN	WEST BEACH SITE, SECTION 3A	16.3619	16.3619	145.634	145.634	SAE			s_ANAT12-S [8033]	ANDESITE [8033]									VOL					WR [8033]	60.97	0.881		15.98				7.89	5.97	2.07	0.22		1.41	4.06	0.272
[8033]	CONVERGENT MARGIN	MARIANA ARC / MARIANA ARC - CENTRAL ISLAND PROVINCE / ANATAHAN / ANATAHAN	SITE OF AN ELECTRONIC DISTANCE NETWORK POINT ON ANATAHAN	16.3463	16.3463	145.665	145.665	SAE			s_EC-5 [8033]	ANDESITE [8033]									VOL					WR [8033]	59.83	0.927		15.35				8.4	5.89	2.12	0.224		1.42	4.02	0.28
[8033]	CONVERGENT MARGIN	MARIANA ARC / MARIANA ARC - CENTRAL ISLAND PROVINCE / ANATAHAN / ANATAHAN	EAST MEADOW	16.37	16.37	145.63	145.63	SAE			s_ANAT1 [8033]	ANDESITE [8033]									VOL					WR [8033]	61.85	0.884		15.55				8.09	5.5	1.97	0.224		1.46	4.12	0.314
[8033]	CONVERGENT MARGIN	MARIANA ARC / MARIANA ARC - CENTRAL ISLAND PROVINCE / ANATAHAN / ANATAHAN	EAST MEADOW	16.37	16.37	145.63	145.63	SAE			s_ANAT2 [8033]	DACITE [8033]									VOL					WR [8033]	65.74	0.638		15.25				5.21	3.86	1.03	0.187		2.02	4.74	0.212
[8033]	CONVERGENT MARGIN	MARIANA ARC / MARIANA ARC - CENTRAL ISLAND PROVINCE / ANATAHAN / ANATAHAN	EAST MEADOW	16.37	16.37	145.63	145.63	SAE			s_ANAT3 [8033]	BASALT [8033]									VOL					WR [8033]	52	0.69		19.4				8.97	10.26	4.36	0.175		0.58	2.46	0.09
[8033]	CONVERGENT MARGIN	MARIANA ARC / MARIANA ARC - CENTRAL ISLAND PROVINCE / ANATAHAN / ANATAHAN	EAST MEADOW	16.37	16.37	145.63	145.63	SAE			s_ANAT4-P [8033]	DACITE [8033]									VOL					WR [8033]	65.7	0.722		14.31				6.72	4.5	1.45	0.187		1.44	3.9	0.328
[8033]	CONVERGENT MARGIN	MARIANA ARC / MARIANA ARC - CENTRAL ISLAND PROVINCE / ANATAHAN / ANATAHAN	EAST MEADOW	16.37	16.37	145.63	145.63	SAE			s_ANAT4-S [8033]	ANDESITE [8033]									VOL					WR [8033]	61.26	0.804		15.67				7.52	5.44	1.82	0.208		1.52	3.99	0.322
[8033]	CONVERGENT MARGIN	MARIANA ARC / MARIANA ARC - CENTRAL ISLAND PROVINCE / ANATAHAN / ANATAHAN	WEST BEACH SAMPLING SITE	16.3619	16.3619	145.634	145.634	SAE			s_ANAT9 [8033]	DACITE [8033]									VOL					WR [8033]	65.06	0.827		15				6.77	4.22	1.17	0.191		2.05	4.27	0.3
[8033]	CONVERGENT MARGIN	MARIANA ARC / MARIANA ARC - CENTRAL ISLAND PROVINCE / ANATAHAN / ANATAHAN	LAYERS IN A BEACH CLIFF ON THE SW SIDE OF THE ISLAND	16.3358	16.3358	145.658	145.658	SAE			s_04-ANAT-01 [8033]	ANDESITE [8033]									VOL					WR [8033]	59.51	0.874		17.14				7.34	5.56	1.94	0.21		1.49	4.02	0.314
[8033]	CONVERGENT MARGIN	MARIANA ARC / MARIANA ARC - CENTRAL ISLAND PROVINCE / ANATAHAN / ANATAHAN	VALLEY NEAR A BEACH CLIFF ON THE SW SIDE OF THE ISLAND	16.3364	16.3364	145.679	145.679	SAE			s_04-ANAT-02 [8033]	ANDESITE [8033]									VOL					WR [8033]	59.39	0.977		15.84				8.47	6.15	2.36	0.226		1.39	3.93	0.267
[8033]	CONVERGENT MARGIN	MARIANA ARC / MARIANA ARC - CENTRAL ISLAND PROVINCE / ANATAHAN / ANATAHAN	CLIFF AT A LANDING SITE TO THE NW OF THE ISLAND	16.337	16.337	145.662	145.662	SAE			s_04-ANAT-03 [8033]	ANDESITE, BASALTIC [8033]									VOL					WR [8033]	56.35	0.755		18.89				7.11	8.17	2.12	0.17		1.26	3.6	0.22
[8033]	CONVERGENT MARGIN	MARIANA ARC / MARIANA ARC - CENTRAL ISLAND PROVINCE / ANATAHAN / ANATAHAN	CLIFF AT A LANDING SITE TO THE NW OF THE ISLAND	16.3393	16.3393	145.64	145.64	SAE			s_04-ANAT-04 [8033]	ANDESITE, BASALTIC [8033]									VOL					WR [8033]	54.03	0.778		19.41				7.82	9.08	2.56	0.179		1	3.44	0.187
[8033]	CONVERGENT MARGIN	MARIANA ARC / MARIANA ARC - CENTRAL ISLAND PROVINCE / ANATAHAN / ANATAHAN	LAYERS IN A BEACH CLIFF ON THE SW SIDE OF THE ISLAND	16.3358	16.3358	145.658	145.658	SAE			s_ANAT-26-01 [8033]	ANDESITE [8033]									VOL					WR [8033]	60.29	0.843		16.1				7.71	6.04	2.33	0.203		1.37	3.73	0.317
[8033]	CONVERGENT MARGIN	MARIANA ARC / MARIANA ARC - CENTRAL ISLAND PROVINCE / ANATAHAN / ANATAHAN	LAYERS IN A BEACH CLIFF ON THE SW SIDE OF THE ISLAND	16.3358	16.3358	145.658	145.658	SAE			s_ANAT-26-02 [8033]	ANDESITE [8033]									VOL					WR [8033]	58.36	0.878		16.13				8.13	6.22	2.39	0.224		1.36	4.41	0.254
[8033]	CONVERGENT MARGIN	MARIANA ARC / MARIANA ARC - CENTRAL ISLAND PROVINCE / ANATAHAN / ANATAHAN	NW FLOW	16.37	16.37	145.63	145.63	SAE			s_LAN90-19 [8033]	ANDESITE, BASALTIC [8033]									VOL					WR [8033]	52.4	0.71		19.5				8.38	10.8	3.93	0.18		0.65	2.48	0.15
[8033]	CONVERGENT MARGIN	MARIANA ARC / MARIANA ARC - CENTRAL ISLAND PROVINCE / ANATAHAN / ANATAHAN	FLOW AT CALDERA BASE	16.37	16.37	145.63	145.63	SAE			s_MM92-45 [8033]	ANDESITE, BASALTIC [8033]									VOL					WR [8033]	53	0.67		18.1				8.99	10.1	4.92	0.19		0.74	2.5	0.14
[8033]	CONVERGENT MARGIN	MARIANA ARC / MARIANA ARC - CENTRAL ISLAND PROVINCE / ANATAHAN / ANATAHAN	SOUTHERN FLOW	16.37	16.37	145.63	145.63	SAE			s_LAN90-6 [8033]	ANDESITE [8033]									VOL					WR [8033]	57.9	0.79		16.8				8	7.39	3.01	0.2		1.25	3.55	0.26
[8033]	CONVERGENT MARGIN	MARIANA ARC / MARIANA ARC - CENTRAL ISLAND PROVINCE / ANATAHAN / ANATAHAN	EASTERN FLOW	16.37	16.37	145.63	145.63	SAE			s_LAN90-10B [8033]	ANDESITE [8033]									VOL					WR [8033]	59.4	0.77		13.8				6.6	4.38	1.74	0.19		1.6	5.6	0.32
[8033]	CONVERGENT MARGIN	MARIANA ARC / MARIANA ARC - CENTRAL ISLAND PROVINCE / ANATAHAN / ANATAHAN	NW DOUBLE CRATER	16.37	16.37	145.63	145.63	SAE			s_LAN90-18 [8033]	ANDESITE [8033]									VOL					WR [8033]	60.4	0.91		15.7				8.03	5.97	2.36	0.22		1.42	3.95	0.32
[8033]	CONVERGENT MARGIN	MARIANA ARC / MARIANA ARC - CENTRAL ISLAND PROVINCE / ANATAHAN / ANATAHAN		16.37	16.37	145.63	145.63	SAE			s_LAN90-3 [8033]	ANDESITE [8033]									VOL					WR [8033]	62.2	0.81		14.6				7.05	4.54	1.52	0.21		1.65	4.66	0.36
[8033]	CONVERGENT MARGIN	MARIANA ARC / MARIANA ARC - CENTRAL ISLAND PROVINCE / ANATAHAN / ANATAHAN	CALDERA COLLAPSE BRECCIA	16.37	16.37	145.63	145.63	SAE			s_LAN90-12 [8033]	ANDESITE [8033]									VOL					WR [8033]	62.4	0.79		15.4				6.58	4.9	1.75	0.2		1.52	4.4	0.29
[8033]	CONVERGENT MARGIN	MARIANA ARC / MARIANA ARC - CENTRAL ISLAND PROVINCE / ANATAHAN / ANATAHAN	SE FLOW	16.37	16.37	145.63	145.63	SAE			s_LAN90-15 [8033]	ANDESITE [8033]									VOL					WR [8033]	62.9	0.85		14.9				7.32	4.79	1.57	0.21		1.61	4.38	0.35
[8033]	CONVERGENT MARGIN	MARIANA ARC / MARIANA ARC - CENTRAL ISLAND PROVINCE / ANATAHAN / ANATAHAN	NE FLOW	16.37	16.37	145.63	145.63	SAE			s_LAN90-16 [8033]	DACITE [8033]									VOL					WR [8033]	64.6	0.86		14.6				6.78	4.15	1.22	0.2		2.05	4.33	0.31
[8033]	CONVERGENT MARGIN	MARIANA ARC / MARIANA ARC - CENTRAL ISLAND PROVINCE / ANATAHAN / ANATAHAN	NW FLOW	16.37	16.37	145.63	145.63	SAE			s_LAN90-21 [8033]	DACITE [8033]									VOL					WR [8033]	65.1	0.84		14.5				6.65	4.04	1.15	0.2		2.1	4.34	0.31
[8033]	CONVERGENT MARGIN	MARIANA ARC / MARIANA ARC - CENTRAL ISLAND PROVINCE / ANATAHAN / ANATAHAN	EASTERN FLOW	16.37	16.37	145.63	145.63	SAE			s_LAN90-9 [8033]	DACITE [8033]									VOL					WR [8033]	65.9	0.71		14.8				5.57	3.71	1.05	0.18		2.07	4.71	0.25
[8033]	CONVERGENT MARGIN	MARIANA ARC / MARIANA ARC - CENTRAL ISLAND PROVINCE / ANATAHAN / ANATAHAN		16.37	16.37	145.63	145.63	SAE			s_AN-7 [8033]	ANDESITE, BASALTIC [8033]									VOL					WR [8033]	53.49	0.79		18.63				9.33	9.33	3.29	0.2		0.68	3.06	0.16
[8033]	CONVERGENT MARGIN	MARIANA ARC / MARIANA ARC - CENTRAL ISLAND PROVINCE / ANATAHAN / ANATAHAN		16.37	16.37	145.63	145.63	SAE			s_AN-12C [8033]	DACITE [8033]									VOL					WR [8033]	63.13	0.84		15.03				7.41	4.83	1.59	0.22		1.71	4.34	0.31
[8033]	CONVERGENT MARGIN	MARIANA ARC / MARIANA ARC - CENTRAL ISLAND PROVINCE / ANATAHAN / ANATAHAN	WEST BEACH SITE, SECTION 2	16.3619	16.3619	145.634	145.634	SAE			s_ANAT10_UNLEACHED [8033]	ANDESITE [8033]									VOL					WR [8033]
[8033]	CONVERGENT MARGIN	MARIANA ARC / MARIANA ARC - CENTRAL ISLAND PROVINCE / ANATAHAN / ANATAHAN	WEST BEACH SITE, SECTION 2	16.3619	16.3619	145.634	145.634	SAE			s_ANAT10_UNLEACHED [8033]	ANDESITE [8033]									VOL					WR [8033]
[8033]	CONVERGENT MARGIN	MARIANA ARC / MARIANA ARC - CENTRAL ISLAND PROVINCE / ANATAHAN / ANATAHAN	WEST BEACH SITE, SECTION 2	16.3619	16.3619	145.634	145.634	SAE			s_ANAT10_LEACHED [8033]	ANDESITE [8033]									VOL					WR [8033]
[8033]	CONVERGENT MARGIN	MARIANA ARC / MARIANA ARC - CENTRAL ISLAND PROVINCE / ANATAHAN / ANATAHAN	WEST BEACH SITE, SECTION 1A	16.3619	16.3619	145.634	145.634	SAE			s_ANAT5_UNLEACHED [8033]	ANDESITE [8033]									VOL					WR [8033]
[8033]	CONVERGENT MARGIN	MARIANA ARC / MARIANA ARC - CENTRAL ISLAND PROVINCE / ANATAHAN / ANATAHAN	WEST BEACH SITE, SECTION 1A	16.3619	16.3619	145.634	145.634	SAE			s_ANAT5_UNLEACHED [8033]	ANDESITE [8033]									VOL					WR [8033]
[8033]	CONVERGENT MARGIN	MARIANA ARC / MARIANA ARC - CENTRAL ISLAND PROVINCE / ANATAHAN / ANATAHAN	WEST BEACH SITE, SECTION 1A	16.3619	16.3619	145.634	145.634	SAE			s_ANAT5_LEACHED [8033]	ANDESITE [8033]									VOL					WR [8033]
[8035]	CONVERGENT MARGIN	MARIANA ARC / MARIANA ARC - CENTRAL ISLAND PROVINCE / ANATAHAN / ANATAHAN	STRATOVOLCANO, DENSE LITHIC BLOCK, 14 JUNE EJECTA	16.3496	16.3496	145.691	145.691	SAE			s_FTM03-23 [8035]	NOT GIVEN [8035]									VOL					WR [8035]	60.19	0.95		15.58		1.44	7.32		5.84	2.2	0.23		1.39	4.05	0.31
[8035]	CONVERGENT MARGIN	MARIANA ARC / MARIANA ARC - CENTRAL ISLAND PROVINCE / ANATAHAN / ANATAHAN	STRATOVOLCANO, MAIN SCORIA LAYER, DENSE ANDESITE LITHIC	16.3501	16.3501	145.69	145.69	SAE			s_FTM03-26-A [8035]	NOT GIVEN [8035]									VOL					WR [8035]	60.12	0.93		15.55		1.41	7.2		5.86	2.16	0.22		1.38	4.02	0.31
[8035]	CONVERGENT MARGIN	MARIANA ARC / MARIANA ARC - CENTRAL ISLAND PROVINCE / ANATAHAN / ANATAHAN	STRATOVOLCANO, MAIN SCORIA LAYER	16.3501	16.3501	145.69	145.69	SAE			s_FTM03-26-B [8035]	NOT GIVEN [8035]									VOL					WR [8035]	60.3	0.94		15.46		1.4	7.15		5.69	2.1	0.22		1.41	4.1	0.31
[8035]	CONVERGENT MARGIN	MARIANA ARC / MARIANA ARC - CENTRAL ISLAND PROVINCE / ANATAHAN / ANATAHAN	STRATOVOLCANO, BASAL SCORIA LAPILLI LAYER, ARCUATE RIDGE, CRATER, E-SIDE	16.3563	16.3563	145.683	145.683	SAE			s_FTM03-29 [8035]	NOT GIVEN [8035]									VOL					WR [8035]	59.33	0.9		15.45		1.37	7.01		5.76	2.09	0.22		1.37	3.92	0.3
[8035]	CONVERGENT MARGIN	MARIANA ARC / MARIANA ARC - CENTRAL ISLAND PROVINCE / ANATAHAN / ANATAHAN	STRATOVOLCANO, SCORIA LAPILLI FROM BASE OF SECTION	16.3463	16.3463	145.665	145.665	SAE			s_FTM03-22 [8035]	NOT GIVEN [8035]									VOL					WR [8035]	57.89	0.87		15.2		1.35	6.91		5.58	2.17	0.25		1.36	4.06	0.31
[8035]	CONVERGENT MARGIN	MARIANA ARC / MARIANA ARC - CENTRAL ISLAND PROVINCE / ANATAHAN / ANATAHAN	STRATOVOLCANO, LIGHT-COLORED SCORIA, BASAL SCORIA LAPILLI LAYER, GRASS LEVEL	16.3346	16.3346	145.662	145.662	SAE			s_FTM03-21-AA [8035]	NOT GIVEN [8035]									VOL					WR [8035]	58.63	0.9		15.27		1.36	6.95		5.86	2.08	0.22		1.35	3.93	0.29
[8035]	CONVERGENT MARGIN	MARIANA ARC / MARIANA ARC - CENTRAL ISLAND PROVINCE / ANATAHAN / ANATAHAN	STRATOVOLCANO, DARK-COLORED SCORIA, BASAL SCORIA LAPILLI LAYER, GRASS LEVEL	16.3346	16.3346	145.662	145.662	SAE			s_FTM03-21-AB [8035]	NOT GIVEN [8035]									VOL					GL [8035]																0.8
[8035]	CONVERGENT MARGIN	MARIANA ARC / MARIANA ARC - CENTRAL ISLAND PROVINCE / ANATAHAN / ANATAHAN	STRATOVOLCANO, DARK-COLORED SCORIA, BASAL SCORIA LAPILLI LAYER, GRASS LEVEL	16.3346	16.3346	145.662	145.662	SAE			s_FTM03-21-AB [8035]	NOT GIVEN [8035]									VOL					GL [8035]																0.3
[8035]	CONVERGENT MARGIN	MARIANA ARC / MARIANA ARC - CENTRAL ISLAND PROVINCE / ANATAHAN / ANATAHAN	STRATOVOLCANO, DARK-COLORED SCORIA, BASAL SCORIA LAPILLI LAYER, GRASS LEVEL	16.3346	16.3346	145.662	145.662	SAE			s_FTM03-21-AB [8035]	NOT GIVEN [8035]									VOL					GL [8035]																0.3
[8035]	CONVERGENT MARGIN	MARIANA ARC / MARIANA ARC - CENTRAL ISLAND PROVINCE / ANATAHAN / ANATAHAN	STRATOVOLCANO, DARK-COLORED SCORIA, BASAL SCORIA LAPILLI LAYER, GRASS LEVEL	16.3346	16.3346	145.662	145.662	SAE			s_FTM03-21-AB [8035]	NOT GIVEN [8035]									VOL					GL [8035]																0.6
[8035]	CONVERGENT MARGIN	MARIANA ARC / MARIANA ARC - CENTRAL ISLAND PROVINCE / ANATAHAN / ANATAHAN	STRATOVOLCANO, DARK-COLORED SCORIA, BASAL SCORIA LAPILLI LAYER, GRASS LEVEL	16.3346	16.3346	145.662	145.662	SAE			s_FTM03-21-AB [8035]	NOT GIVEN [8035]									VOL					GL [8035]																0
[8035]	CONVERGENT MARGIN	MARIANA ARC / MARIANA ARC - CENTRAL ISLAND PROVINCE / ANATAHAN / ANATAHAN	STRATOVOLCANO, DARK-COLORED SCORIA, BASAL SCORIA LAPILLI LAYER, GRASS LEVEL	16.3346	16.3346	145.662	145.662	SAE			s_FTM03-21-AB [8035]	NOT GIVEN [8035]									VOL					GL [8035]																0.3
[8035]	CONVERGENT MARGIN	MARIANA ARC / MARIANA ARC - CENTRAL ISLAND PROVINCE / ANATAHAN / ANATAHAN	STRATOVOLCANO, DARK-COLORED SCORIA, BASAL SCORIA LAPILLI LAYER, GRASS LEVEL	16.3346	16.3346	145.662	145.662	SAE			s_FTM03-21-AB [8035]	NOT GIVEN [8035]									VOL					GL [8035]																0
[8035]	CONVERGENT MARGIN	MARIANA ARC / MARIANA ARC - CENTRAL ISLAND PROVINCE / ANATAHAN / ANATAHAN	STRATOVOLCANO, BASAL SCORIA LAPILLI LAYER, ARCUATE RIDGE, CRATER, E-SIDE	16.3563	16.3563	145.683	145.683	SAE			s_1 [8035]	NOT GIVEN [8035]									VOL					GL [8035]	60.7	0.98		14.5		1.4	7		5.11	1.85	0.23		1.61	4.7								0.07	0.16
[8035]	CONVERGENT MARGIN	MARIANA ARC / MARIANA ARC - CENTRAL ISLAND PROVINCE / ANATAHAN / ANATAHAN	STRATOVOLCANO, SCORIA LAPILLI FROM MAIN SCORIA LAYER	16.3463	16.3463	145.665	145.665	SAE			s_2 [8035]	NOT GIVEN [8035]									VOL					GL [8035]	61.5	0.93		15.3		1.4	6.9		5.24	1.9	0.22		1.56	5.4
[8036]	CONVERGENT MARGIN	MARIANA ARC / MARIANA ARC - CENTRAL ISLAND PROVINCE / ANATAHAN / ANATAHAN	EASTERN CRATER, MAY-JUNE 2003 ERUPTION	16.36	16.36	145.69	145.69	SAE			s_104 [8036]	ANDESITE [8036]								APHYRIC [8036]	VOL					WR [8036]	61.23	0.93		15.6				8.33	5.7	2.1	0.22		1.42	4.18	0.28
[8036]	CONVERGENT MARGIN	MARIANA ARC / MARIANA ARC - CENTRAL ISLAND PROVINCE / ANATAHAN / ANATAHAN	SITE OF AN ELECTRONIC DISTANCE NETWORK POINT ON ANATAHAN	16.3463	16.3463	145.665	145.665	SAE			s_5 [8036]	ANDESITE [8036]								APHYRIC [8036]	VOL					WR [8036]	61.13	0.93		15.47				8.51	5.72	2.14	0.23		1.43	4.16	0.29
[8036]	CONVERGENT MARGIN	MARIANA ARC / MARIANA ARC - CENTRAL ISLAND PROVINCE / ANATAHAN / ANATAHAN	EASTERN CRATER, MAY-JUNE 2003 ERUPTION	16.36	16.36	145.69	145.69	SAE			s_18 [8036]	ANDESITE [8036]								APHYRIC [8036]	VOL					WR [8036]	60.71	0.94		15.61				8.61	5.89	2.21	0.23		1.39	4.15	0.28
[8036]	CONVERGENT MARGIN	MARIANA ARC / MARIANA ARC - CENTRAL ISLAND PROVINCE / ANATAHAN / ANATAHAN	EASTERN CRATER, MAY-JUNE 2003 ERUPTION	16.36	16.36	145.69	145.69	SAE			s_106 [8036]	ANDESITE [8036]								APHYRIC [8036]	VOL					WR [8036]	60.83	0.94		15.49				8.61	5.86	2.21	0.22		1.4	4.16	0.28
[8036]	CONVERGENT MARGIN	MARIANA ARC / MARIANA ARC - CENTRAL ISLAND PROVINCE / ANATAHAN / ANATAHAN	EASTERN CRATER, MAY-JUNE 2003 ERUPTION	16.36	16.36	145.69	145.69	SAE			s_17 [8036]	ANDESITE [8036]									VOL					WR [8036]	60.61	0.89		16.4				8.35	5.99	2.26	0.2		1.29	3.75	0.25
[8036]	CONVERGENT MARGIN	MARIANA ARC / MARIANA ARC - CENTRAL ISLAND PROVINCE / ANATAHAN / ANATAHAN	EASTERN CRATER, MAY-JUNE 2003 ERUPTION	16.36	16.36	145.69	145.69	SAE			s_17 [8036]	ANDESITE [8036]									VOL					WR [8036]	60.41	0.86		16.96				8.75	5.71	2.16	0.18		1.22	3.5	0.26
[8032]	CONVERGENT MARGIN	MARIANA ARC / MARIANA ARC - CENTRAL ISLAND PROVINCE / ANATAHAN / ANATAHAN	STRATOVOLCANO, WEST BEACH SITE, ABOUT 6 KM W OF THE CRATER	16.3619	16.3619	145.643	145.643	SAE			s_11A [8032]	ANDESITE [8032]									VOL					WR [8032]	60.02	0.89		15.93				8.17	5.78	2.12	0.2		1.31	3.91	0.27
[8032]	CONVERGENT MARGIN	MARIANA ARC / MARIANA ARC - CENTRAL ISLAND PROVINCE / ANATAHAN / ANATAHAN	STRATOVOLCANO, WEST BEACH SITE, ABOUT 6 KM W OF THE CRATER	16.3619	16.3619	145.643	145.643	SAE			s_11B [8032]	ANDESITE [8032]									VOL					WR [8032]	60.31	0.91		15.47				8.22	5.69	2.09	0.21		1.41	4.08	0.27
[8032]	CONVERGENT MARGIN	MARIANA ARC / MARIANA ARC - CENTRAL ISLAND PROVINCE / ANATAHAN / ANATAHAN	STRATOVOLCANO, WEST BEACH SITE, ABOUT 6 KM W OF THE CRATER	16.3619	16.3619	145.643	145.643	SAE			s_11CD [8032]	ANDESITE [8032]									VOL					WR [8032]	60.65	0.91		15.55				8.2	5.69	2.09	0.21		1.41	4.11	0.27
[8032]	CONVERGENT MARGIN	MARIANA ARC / MARIANA ARC - CENTRAL ISLAND PROVINCE / ANATAHAN / ANATAHAN	STRATOVOLCANO, WEST BEACH SITE, ABOUT 6 KM W OF THE CRATER	16.3619	16.3619	145.643	145.643	SAE			s_11E [8032]	ANDESITE [8032]									VOL					WR [8032]	60.7	0.92		15.31				8.29	5.72	2.14	0.21		1.44	4.12	0.26
[8032]	CONVERGENT MARGIN	MARIANA ARC / MARIANA ARC - CENTRAL ISLAND PROVINCE / ANATAHAN / ANATAHAN	STRATOVOLCANO, WEST BEACH SITE, ABOUT 6 KM W OF THE CRATER	16.361	16.361	145.635	145.635	SAE			s_12T [8032]	ANDESITE [8032]									VOL					WR [8032]	60.7	0.92		15.31				8.29	5.72	2.14	0.21		1.44	4.12	0.26
[8034]	CONVERGENT MARGIN	MARIANA ARC / MARIANA ARC - CENTRAL ISLAND PROVINCE / ANATAHAN / ANATAHAN	2003 ERUPTION, MAIN SCORIA	16.36	16.36	145.63	145.64	SAE			s_10AND12 [8034]	ANDESITE [8034]									VOL					WR [8034]
[25080]	CONVERGENT MARGIN	MARIANA ARC / MARIANA TROUGH		17.308	17.308	144.843	144.843	SAQ	-4096	-4096	s_SCAN04AR-046D-1 [25080]	BASALT [25080]								PLAGIOCLASE-PHYRIC [25080]	VOL					WR [25080]	53.1974	1.75576		14.524				9.69669	10.1234	6.54263	0.182395		0.453076	3.29316	0.231409
[25080]	CONVERGENT MARGIN	MARIANA ARC / MARIANA TROUGH		17.558	17.558	144.877	144.877	SAQ	-4306	-4306	s_MARA07WT-041D-1 [25080]	BASALT [25080]								APHYRIC [25080]	VOL					WR [25080]	53.9103	1.37775		15.6111				8.54693	10.0587	7.04327	0.160245		0.341375	2.77498	0.175407
[25080]	CONVERGENT MARGIN	MARIANA ARC / MARIANA TROUGH		17.948	17.948	144.818	144.818	SAQ	-4771	-4771	s_SCAN04AR-045-1 [25080]	BASALT [25080]									VOL					WR [25080]	60.0539	1.14096		12.9553				6.76147	7.9021	7.57955	0.157594		0.136012	3.1671	0.14605
[25080]	CONVERGENT MARGIN	MARIANA ARC / MARIANA TROUGH		18.008	18.008	144.81	144.81	SAQ	-4181	-4181	s_MARA04WT-008D [25080]	BASALT [25080]									VOL					WR [25080]	54.3493	1.58824		15.4208				8.63651	9.66398	6.21951	0.165069		0.304735	3.43794	0.213867
[25080]	CONVERGENT MARGIN	MARIANA ARC / MARIANA TROUGH		18.042	18.042	144.373	144.373	SAQ	-3877	-3877	s_MARA06WT-039D-10 [25080]	BASALT [25080]									VOL			F		WR [25080]	55.4859	1.71062		15.8829				9.29303	8.2686	4.48835	0.180863		1.04391	3.34984	0.295949
[25080]	CONVERGENT MARGIN	MARIANA ARC / MARIANA TROUGH		18.122	18.122	144.748	144.748	SAQ	-3879	-3879	s_MARA04WT-016D-1 [25080]	BASALT [25080]									VOL					WR [25080]	53.0324	1.62235		15.3271				8.97091	9.95099	7.20155	0.167697		0.227346	3.30495	0.19471
[25080]	CONVERGENT MARGIN	MARIANA ARC / MARIANA TROUGH		18.7433	18.7433	144.652	144.652	SAQ	-4170	-4170	s_MARA06WT-038D-1 [25080]	BASALT [25080]									VOL					WR [25080]	53.509	1.57206		14.8547				8.97797	10.2124	7.13959	0.171917		0.190495	3.19553	0.176336
[25080]	CONVERGENT MARGIN	MARIANA ARC / MARIANA TROUGH		19.1133	19.1133	144.667	144.667	SAQ	-3747	-3747	s_TUNES07WT-082D-1 [25080]	BASALT [25080]									VOL					WR [25080]	54.153	1.24592		15.9594				7.98365	10.4421	6.58174	0.151976		0.277853	3.03129	0.173156
[25080]	CONVERGENT MARGIN	MARIANA ARC / MARIANA TROUGH		19.145	19.145	144.438	144.438	SAQ	-3823	-3823	s_TUNES07WT-080D-1 [25080]	BASALT [25080]									VOL					WR [25080]	51.6653	0.802638		16.6341				8.57945	10.8539	8.46721	0.154605		0.386612	2.3283	0.1278
[25080]	CONVERGENT MARGIN	MARIANA ARC / MARIANA TROUGH		19.4417	19.4417	144.537	144.537	SAQ	-3332	-3332	s_TUNES07WT-077D-1 [25080]	BASALT [25080]									VOL					WR [25080]	52.9007	1.57857		14.7983				8.96629	10.1701	7.88854	0.165399		0.192413	3.15353	0.186187
[25080]	CONVERGENT MARGIN	MARIANA ARC / MARIANA TROUGH		19.8383	19.8383	144.3	144.3	SAQ	-4500	-4500	s_TUNES07WT-076D-1 [25080]	BASALT [25080]									VOL					WR [25080]	53.6113	1.59787		15.1166				9.13059	9.72239	6.85896	0.172631		0.249859	3.34397	0.19583
[25080]	CONVERGENT MARGIN	MARIANA ARC / MARIANA TROUGH		20.31	20.31	143.915	143.915	SAQ	-4326	-4326	s_TUNES07WT-072D-1 [25080]	BASALT [25080]									VOL					WR [25080]	54.2555	1.29951		16.7409				7.3632	10.2226	6.18204	0.146955		0.564231	3.00344	0.221637
[25080]	CONVERGENT MARGIN	MARIANA ARC / MARIANA TROUGH		20.5583	20.5583	143.575	143.575	SAQ	-4472	-4472	s_TUNES07WT-071D-1 [25080]	BASALT [25080]									VOL					WR [25080]	53.1435	1.04779		15.9348				6.05398	13.4855	7.36937	0.129833		0.30893	2.35014	0.176187
[25080]	CONVERGENT MARGIN	MARIANA ARC / MARIANA TROUGH		20.795	20.795	143.545	143.545	SAQ	-3837	-3837	s_TUNES07WT-070D-1-5 [25080]	BASALT [25080]									VOL					WR [25080]	54.0893	1.11507		16.2238				7.94511	10.3743	6.24159	0.152885		0.827266	2.79841	0.232289
[25080]	CONVERGENT MARGIN	MARIANA ARC / MARIANA TROUGH		20.9517	20.9517	143.413	143.413	SAQ	-5114	-5114	s_TUNES07WT-046D-1 [25080]	BASALT [25080]									VOL					WR [25080]	54.1588	1.19981		16.3463				7.69574	11.4418	5.81657	0.141633		0.363166	2.69604	0.140127
[25080]	CONVERGENT MARGIN	MARIANA ARC / MARIANA TROUGH		21.3167	21.3167	143.35	143.35	SAQ	-3011	-3011	s_TUNES07WT-047D-1 [25080]	BASALT [25080]									VOL					WR [25080]	54.0693	0.952956		16.0198				7.40456	11.306	7.13588	0.143721		0.562841	2.28499	0.119935
[25080]	CONVERGENT MARGIN	MARIANA ARC / MARIANA TROUGH		21.3533	21.3533	143.265	143.265	SAQ	-3613	-3613	s_TUNES07WT-048D-1 [25080]	BASALT [25080]									VOL					WR [25080]	52.6263	1.01669		14.5583				7.04887	13.3168	8.54274	0.141427		0.561794	2.02505	0.162004
[25080]	CONVERGENT MARGIN	MARIANA ARC / MARIANA TROUGH		21.845	21.845	142.783	142.783	SAQ	-3445	-3445	s_TUNES07WT-068D-1 [25080]	BASALT [25080]									VOL					WR [25080]	54.41	1.00893		15.9653				7.33684	11.0283	6.68001	0.147947		0.489009	2.7571	0.176653
[25080]	CONVERGENT MARGIN	MARIANA ARC / MARIANA TROUGH		22.3767	22.3767	142.798	142.798	SAQ	-2530	-2530	s_TUNES07WT-067D-1 [25080]	BASALT [25080]									VOL					WR [25080]	53.8372	1.21219		13.9242				7.95495	12.1014	7.94059	0.159356		0.132947	2.61306	0.124011
[25080]	CONVERGENT MARGIN	MARIANA ARC / MARIANA TROUGH		22.4833	22.4833	142.667	142.667	SAQ	-3365	-3365	s_TUNES07WT-050D-1 [25080]	BASALT [25080]									VOL					WR [25080]	55.1585	0.791785		17.9755				8.41304	10.8414	3.96444	0.16898		0.393784	2.19593	0.0966
[25080]	CONVERGENT MARGIN	MARIANA ARC / MARIANA TROUGH		22.7833	22.7833	142.413	142.413	SAQ	-3707	-3707	s_TUNES07WT-051 [25080]	BASALT [25080]									VOL					WR [25080]	55.8559	1.43745		14.6367				10.5441	8.81908	4.59353	0.185244		0.579139	3.17597	0.172888
[25080]	CONVERGENT MARGIN	MARIANA ARC / MARIANA TROUGH		23.1483	23.1483	142.11	142.11	SAQ	-1439	-1439	s_TUNES07WT-054D-1 [25080]	BASALT [25080]									VOL					WR [25080]	54.1357	1.15786		14.9351				10.9338	10.1447	5.04821	0.201052		0.857486	2.37131	0.214723
[25080]	CONVERGENT MARGIN	MARIANA ARC / MARIANA TROUGH		23.1617	23.1617	142.303	142.303	SAQ	-1675	-1675	s_TUNES07WT-058D-1-3 [25080]	BASALT [25080]									VOL					WR [25080]	44.9492	0.76864		17.0871				12.5788	14.7496	5.73885	0.263491		0.62779	2.77676	0.459776
[25080]	CONVERGENT MARGIN	MARIANA ARC / MARIANA TROUGH		17.308	17.308	144.843	144.843	SAQ	-4096	-4096	s_TUNES07WT-057D-1 [25080]	BASALT [25080]									VOL					WR [25080]	54.3559	1.08026		15.9915				11.1153	10.163	3.56843	0.200871		0.650269	2.74424	0.130194
[25080]	CONVERGENT MARGIN	MARIANA ARC / MARIANA TROUGH		17.948	17.948	144.818	144.818	SAQ	-4771	-4771	s_SCAN04AR-045-1 [25080]	BASALT [25080]									VOL					WR [25080]
[25080]	CONVERGENT MARGIN	MARIANA ARC / MARIANA TROUGH		18.042	18.042	144.373	144.373	SAQ	-3877	-3877	s_MARA06WT-039D-10 [25080]	BASALT [25080]									VOL			F		WR [25080]
[25080]	CONVERGENT MARGIN	MARIANA ARC / MARIANA TROUGH		20.31	20.31	143.915	143.915	SAQ	-4326	-4326	s_TUNES07WT-072D-1 [25080]	BASALT [25080]									VOL					WR [25080]
[25080]	CONVERGENT MARGIN	MARIANA ARC / MARIANA TROUGH		20.5583	20.5583	143.575	143.575	SAQ	-4472	-4472	s_TUNES07WT-071D-1 [25080]	BASALT [25080]									VOL					WR [25080]
[8338]	CONVERGENT MARGIN	MARIANA ARC / MARIANA FORE-ARC / SITE 458	HOLE 458	17.8642	17.8642	146.934	146.934	SAQ	-3447	-3447	s_60-458-32R-4 [8338]	BONINITE [8338]									VOL					WR [8338]													1.045
[8338]	CONVERGENT MARGIN	MARIANA ARC / MARIANA FORE-ARC / SITE 458	HOLE 458	17.8642	17.8642	146.934	146.934	SAQ	-3447	-3447	s_60-458-46R-1 [8338]	BONINITE [8338]									VOL					WR [8338]													0.541
[8338]	CONVERGENT MARGIN	MARIANA ARC / MARIANA FORE-ARC / SITE 458	HOLE 458	17.8642	17.8642	146.934	146.934	SAQ	-3447	-3447	s_60-458-37R-1 [8338]	BONINITE [8338]									VOL					WR [8338]													1.162
[8338]	CONVERGENT MARGIN	MARIANA ARC / MARIANA FORE-ARC / SITE 458	HOLE 458	17.8642	17.8642	146.934	146.934	SAQ	-3447	-3447	s_60-458-39R-1 [8338]	BONINITE [8338]									VOL					WR [8338]													0.702
[8338]	CONVERGENT MARGIN	MARIANA ARC / MARIANA FORE-ARC / SITE 459	HOLE 459B	17.8625	17.8625	147.302	147.302	SAQ	-4120	-4120	s_60-459B-60R-2 [8338]	BONINITE [8338]									VOL					WR [8338]													0.268
[8338]	CONVERGENT MARGIN	MARIANA ARC / MARIANA FORE-ARC / SITE 459	HOLE 459B	17.8625	17.8625	147.302	147.302	SAQ	-4120	-4120	s_60-459B-61R-1 [8338]	BONINITE [8338]									VOL					WR [8338]													0.387
[8338]	CONVERGENT MARGIN	MARIANA ARC / MARIANA ARC - SOUTHERN SEAMOUNT PROVINCE / SAIPAN / SANKAKUYAMA FORMATION		15.2	15.2	145.72	145.72	SAE			s_SA89-9 [8338]	BONINITE [8338]									VOL					WR [8338]													1.255
[8338]	CONVERGENT MARGIN	MARIANA ARC / MARIANA ARC - SOUTHERN SEAMOUNT PROVINCE / SAIPAN / SANKAKUYAMA FORMATION		15.2	15.2	145.72	145.72	SAE			s_SA88-13 [8338]	BONINITE [8338]									VOL					WR [8338]													1.233
[8338]	CONVERGENT MARGIN	MARIANA ARC / MARIANA ARC - SOUTHERN SEAMOUNT PROVINCE / SAIPAN / SANKAKUYAMA FORMATION		15.2	15.2	145.72	145.72	SAE			s_SA88-6 [8338]	BONINITE [8338]									VOL					WR [8338]													0.966
[8338]	CONVERGENT MARGIN	MARIANA ARC / MARIANA ARC - SOUTHERN SEAMOUNT PROVINCE / SAIPAN / HAGMAN FORMATION		15.2	15.2	146.72	146.72	SAE			s_SA89-1 [8338]	BONINITE [8338]									VOL					WR [8338]													0.759
[8338]	CONVERGENT MARGIN	MARIANA ARC / MARIANA ARC - SOUTHERN SEAMOUNT PROVINCE / SAIPAN / HAGMAN FORMATION		15.2	15.2	146.72	146.72	SAE			s_SA89-7 [8338]	BONINITE [8338]									VOL					WR [8338]													0.838
[8338]	CONVERGENT MARGIN	MARIANA ARC / MARIANA ARC - SOUTHERN SEAMOUNT PROVINCE / SAIPAN / HAGMAN FORMATION		15.2	15.2	146.72	146.72	SAE			s_SA89-6 [8338]	BONINITE [8338]									VOL					WR [8338]													0.539
[8338]	CONVERGENT MARGIN	MARIANA ARC / MARIANA ARC - SOUTHERN SEAMOUNT PROVINCE / GUAM / UMATAC FORMATION	FACPI POINT	13.35	13.55	144.63	144.63	SAE			s_G89-1 [8338]	BONINITE [8338]									VOL					WR [8338]													1.034
[8338]	CONVERGENT MARGIN	MARIANA ARC / MARIANA ARC - SOUTHERN SEAMOUNT PROVINCE / GUAM / UMATAC FORMATION	FACPI POINT	13.35	13.55	144.63	144.63	SAE			s_G88-13 [8338]	BONINITE [8338]									VOL					WR [8338]													1.053
[8338]	CONVERGENT MARGIN	MARIANA ARC / MARIANA ARC - SOUTHERN SEAMOUNT PROVINCE / GUAM / UMATAC FORMATION	FACPI POINT	13.35	13.55	144.63	144.63	SAE			s_G89-5 [8338]	BONINITE [8338]									VOL					WR [8338]													1.255
[8338]	CONVERGENT MARGIN	MARIANA ARC / MARIANA ARC - SOUTHERN SEAMOUNT PROVINCE / GUAM / UMATAC FORMATION	FACPI POINT	13.35	13.55	144.63	144.63	SAE			s_G88-12 [8338]	BONINITE [8338]									VOL					WR [8338]													0.876
[8338]	CONVERGENT MARGIN	MARIANA ARC / MARIANA ARC - SOUTHERN SEAMOUNT PROVINCE / GUAM / UMATAC FORMATION	FACPI POINT	13.35	13.55	144.63	144.63	SAE			s_G88-15 [8338]	BONINITE [8338]									VOL					WR [8338]													0.778
[8338]	CONVERGENT MARGIN	MARIANA ARC / MARIANA ARC - SOUTHERN SEAMOUNT PROVINCE / GUAM / UMATAC FORMATION	FACPI POINT	13.35	13.55	144.63	144.63	SAE			s_G89-2 [8338]	BONINITE [8338]									VOL					WR [8338]													1.687
[8338]	CONVERGENT MARGIN	MARIANA ARC / MARIANA ARC - SOUTHERN SEAMOUNT PROVINCE / GUAM / ALUTOM FORMATION	CENTRAL PART	13.5	13.5	144.67	144.67	SAE			s_G88-8 [8338]	BONINITE [8338]									VOL					WR [8338]													1.449
[66]	CONVERGENT MARGIN	MARIANA ARC / MARIANA TROUGH	CENTRAL MARIANA TROUGH, SEGMENT 2	20.02	20.02	143.9	143.9	SAQ	-4205	-4205	s_KH84-1-24X [66]	NOT GIVEN [66]									VOL					WR [66]	50.25									8.26			0.2
[2050]	CONVERGENT MARGIN	MARIANA ARC / MARIANA ARC - CENTRAL ISLAND PROVINCE / GUGUAN		17.33	17.33	145.85	145.85	SAQ			s_GUGUAN [2050]	NOT GIVEN [2050]									VOL					WR [2050]
[5520]	CONVERGENT MARGIN	MARIANA ARC / KYUSHU-PALAU RIDGE / SITE 448	HOLE 448	16.341	16.341	134.874	134.874	Saq	-3503	-3503	s_59-448-61-3,26-32 [5520]	BASALT [5520]								INTERGRANULAR GROUNDMASS [5520]	VOL			S		WR [5520]	50.14	0.91		17.15		5.45	5.52		9.24	3.97	0.14		1.16	2.15	0.13		0.96	2.1		0.15
[5520]	CONVERGENT MARGIN	MARIANA ARC / KYUSHU-PALAU RIDGE / SITE 448	HOLE 448A	16.341	16.341	134.874	134.874	SAQ	-3503	-3503	s_59-448A-33-1,100-108 [5520]	BASALT [5520]								APHYRIC, INTERGRANULAR GLASSY ALTERED GROUNDMASS [5520]	VOL			E		WR [5520]	52.5	1.14		14.75		5.89	7.03		8.62	4.33	0.18		0.3	1.89	0.12		0.55	2.42		0.18
[5520]	CONVERGENT MARGIN	MARIANA ARC / KYUSHU-PALAU RIDGE / SITE 448	HOLE 448A	16.341	16.341	134.874	134.874	SAQ	-3503	-3503	s_59-448A-41-1,2-7 [5520]	BASALT [5520]								PLAGIOCLASE-PHYRIC, HYALO-OPHITIC AND VESICULAR GROUNDMASS [5520]	VOL					WR [5520]	50.03	1		16.8		6.62	4.48		8.55	4.61	0.16		1.15	1.6	0.11		1.35	2.9		0.19
[5520]	CONVERGENT MARGIN	MARIANA ARC / MARIANA FORE-ARC / SITE 458	HOLE 458	17.8642	17.8642	146.934	146.934	SAQ	-3447	-3447	s_60-458-30-2,51-53 [5520]	BASALT [5520]								AMYGDALOIDAL GROUNDMASS [5520]	VOL					WR [5520]	51.11	0.28		14.93		5.84	2.14		8.54	6.98	0.09		1.16	1.72	0.05		1.17	5.11		0.71
[5520]	CONVERGENT MARGIN	MARIANA ARC / MARIANA FORE-ARC / SITE 458	HOLE 458	17.8642	17.8642	146.934	146.934	SAQ	-3447	-3447	s_60-458-33-2,74-77 [5520]	BASALT, ANDESITIC [5520]								HYALO-OPHITIC GROUNDMASS [5520]	VOL					WR [5520]	56	0.23		14.48		3.26	4.09		10.83	6.25	0.11		0.78	1.69	0.06		0.93	1.59		0.33
[5520]	CONVERGENT MARGIN	MARIANA ARC / MARIANA FORE-ARC / SITE 458	HOLE 458	17.8642	17.8642	146.934	146.934	SAQ	-3447	-3447	s_60-458-47-1,131-134 [5520]	BASALT [5520]								GLASSY GROUNDMASS [5520]	VOL					WR [5520]	51.85	0.91		16.92		6.99	3.2		6.65	4.04	0.09		0.43	2.1	0.1		1.13	5.41		0.38
[5520]	CONVERGENT MARGIN	MARIANA ARC / MARIANA FORE-ARC / SITE 459	HOLE 459B	17.8625	17.8625	147.302	147.302	SAQ	-4120	-4120	s_60-459B-61-2,42-46 [5520]	BASALT, ANDESITIC [5520]								HYALO-OPHITIC GROUNDMASS [5520]	VOL					WR [5520]	52.39	0.59		15.09		3.82	5.26		11.29	6.08	0.14		0.35	2.34	0.11		0.99	0.86		0.62
[5520]	CONVERGENT MARGIN	MARIANA ARC / MARIANA FORE-ARC / SITE 459	HOLE 459B	17.8625	17.8625	147.302	147.302	SAQ	-4120	-4120	s_60-459B-66-1,100-102 [5520]	DIABASE [5520]								COARSE, VESICULAR, APHYRIC [5520]	PLU					WR [5520]	57.16	0.8		14.9		6.32	3.25		7.3	3.34	0.12		0.84	2.8	0.11		1.38	1.82		0.14
[5520]	CONVERGENT MARGIN	MARIANA ARC / MARIANA FORE-ARC / SITE 459	HOLE 459B	17.8625	17.8625	147.302	147.302	SAQ	-4120	-4120	s_60-459B-69-1,47-50 [5520]	BASALT, ANDESITIC [5520]									VOL					WR [5520]	56.97	0.61		16.42		3.72	3.46		8.65	3.23	0.09		0.73	2.65	0.1		0.8	1.87		0.63
[8514]	CONVERGENT MARGIN	MARIANA ARC / MARIANA TROUGH	SOUTHERN MARIANA TROUGH, SEGMENT 21	12.43	12.43	142.03	142.03	SAQ	-2466	-2466	s_COOK 6-5-1 [8514]	ANDESITE, BASALTIC [8514]									VOL					GL [8514]
[8514]	CONVERGENT MARGIN	MARIANA ARC / MARIANA TROUGH	SOUTHERN MARIANA TROUGH, SEGMENT 21	12.43	12.43	142.03	142.03	SAQ	-2466	-2466	s_COOK 6-5-4 [8514]	ANDESITE, BASALTIC [8514]									VOL					GL [8514]
[8514]	CONVERGENT MARGIN	MARIANA ARC / MARIANA TROUGH	SOUTHERN MARIANA TROUGH, SEGMENT 21	12.43	12.43	142.03	142.03	SAQ	-2466	-2466	s_COOK 6-5-6 [8514]	ANDESITE, BASALTIC [8514]									VOL					GL [8514]
[8514]	CONVERGENT MARGIN	MARIANA ARC / MARIANA TROUGH	SOUTHERN MARIANA TROUGH, SEGMENT 21	12.44	12.44	142.27	142.27	SAQ	-1875	-1875	s_COOK 6-6-2 [8514]	ANDESITE, BASALTIC [8514]									VOL					GL [8514]
[8514]	CONVERGENT MARGIN	MARIANA ARC / MARIANA TROUGH	SOUTHERN MARIANA TROUGH, SEGMENT 21	12.44	12.44	142.27	142.27	SAQ	-1875	-1875	s_COOK 6-6-3 [8514]	ANDESITE, BASALTIC [8514]									VOL					GL [8514]
[8514]	CONVERGENT MARGIN	MARIANA ARC / MARIANA TROUGH	SOUTHERN MARIANA TROUGH, SEGMENT 21	12.44	12.44	142.27	142.27	SAQ	-1875	-1875	s_COOK 6-6-4 [8514]	ANDESITE, BASALTIC [8514]									VOL					GL [8514]
[8514]	CONVERGENT MARGIN	MARIANA ARC / MARIANA TROUGH	SOUTHERN MARIANA TROUGH, SEGMENT 21	12.44	12.44	142.27	142.27	SAQ	-1875	-1875	s_COOK 6-6-5 [8514]	ANDESITE, BASALTIC [8514]									VOL					GL [8514]
[8514]	CONVERGENT MARGIN	MARIANA ARC / MARIANA TROUGH	SOUTHERN MARIANA TROUGH, SEGMENT 21	12.44	12.44	142.27	142.27	SAQ	-1875	-1875	s_COOK 6-6-7 [8514]	ANDESITE, BASALTIC [8514]									VOL					GL [8514]
[8514]	CONVERGENT MARGIN	MARIANA ARC / MARIANA TROUGH	SOUTHERN MARIANA TROUGH, SEGMENT 19	12.93	12.93	143.62	143.62	SAQ	-2880	-2880	s_J42-1 [8514]	ANDESITE, BASALTIC [8514]									VOL					GL [8514]
[8514]	CONVERGENT MARGIN	MARIANA ARC / MARIANA TROUGH	SOUTHERN MARIANA TROUGH, SEGMENT 19	12.95	12.95	143.62	143.62	SAQ	-2871	-2871	s_J42-3 [8514]	ANDESITE, BASALTIC [8514]									VOL					GL [8514]
[8514]	CONVERGENT MARGIN	MARIANA ARC / MARIANA TROUGH	SOUTHERN MARIANA TROUGH, SEGMENT 19	12.95	12.95	143.62	143.62	SAQ	-2835	-2835	s_J42-4 [8514]	ANDESITE, BASALTIC [8514]									VOL					GL [8514]
[8514]	CONVERGENT MARGIN	MARIANA ARC / MARIANA TROUGH	SOUTHERN MARIANA TROUGH, SEGMENT 19	12.95	12.95	143.61	143.61	SAQ	-2803	-2803	s_J42-5 [8514]	ANDESITE [8514]									VOL					GL [8514]
[8514]	CONVERGENT MARGIN	MARIANA ARC / MARIANA TROUGH	SOUTHERN MARIANA TROUGH, SEGMENT 19	12.96	12.96	143.62	143.62	SAQ	-2875	-2875	s_J42-9 [8514]	ANDESITE, BASALTIC [8514]									VOL					GL [8514]
[8514]	CONVERGENT MARGIN	MARIANA ARC / MARIANA TROUGH	SOUTHERN MARIANA TROUGH, SEGMENT 19	12.96	12.96	143.62	143.62	SAQ	-2893	-2893	s_J42-10 [8514]	ANDESITE, BASALTIC [8514]									VOL					GL [8514]
[8514]	CONVERGENT MARGIN	MARIANA ARC / MARIANA TROUGH	SOUTHERN MARIANA TROUGH, SEGMENT 19	12.95	12.95	143.62	143.62	SAQ	-2853	-2853	s_J42-11 [8514]	ANDESITE, BASALTIC [8514]									VOL					GL [8514]
[8514]	CONVERGENT MARGIN	MARIANA ARC / MARIANA TROUGH	SOUTHERN MARIANA TROUGH, SEGMENT 18	13.33	13.33	143.75	143.75	SAQ	-3220	-3220	s_7-GL-1 [8514]	ANDESITE, BASALTIC [8514]									VOL					GL [8514]
[8514]	CONVERGENT MARGIN	MARIANA ARC / MARIANA TROUGH	SOUTHERN MARIANA TROUGH, SEGMENT 18	13.48	13.48	143.8	143.8	SAQ	-3321	-3321	s_7-GL-2 [8514]	BASALT [8514]									VOL					GL [8514]
[8514]	CONVERGENT MARGIN	MARIANA ARC / MARIANA TROUGH	SOUTHERN MARIANA TROUGH, SEGMENT 18	13.64	13.64	143.87	143.87	SAQ	-3343	-3343	s_7-GL-3 [8514]	BASALT [8514]									VOL					GL [8514]
[8514]	CONVERGENT MARGIN	MARIANA ARC / MARIANA TROUGH	SOUTHERN MARIANA TROUGH, SEGMENT 17	13.85	13.85	143.9	143.9	SAQ	-3282	-3282	s_7-GL-4 [8514]	ANDESITE, BASALTIC [8514]									VOL					GL [8514]
[8514]	CONVERGENT MARGIN	MARIANA ARC / MARIANA TROUGH	SOUTHERN MARIANA TROUGH, SEGMENT 17	14.08	14.08	143.95	143.95	SAQ	-3512	-3512	s_7-GL-5 [8514]	ANDESITE, BASALTIC [8514]									VOL					GL [8514]
[8514]	CONVERGENT MARGIN	MARIANA ARC / MARIANA TROUGH	SOUTHERN MARIANA TROUGH, SEGMENT 16	14.17	14.17	143.97	143.97	SAQ	-3831	-3831	s_D68-1-6 [8514]	BASALT [8514]									VOL					GL [8514]
[8514]	CONVERGENT MARGIN	MARIANA ARC / MARIANA TROUGH	SOUTHERN MARIANA TROUGH, SEGMENT 16	14.58	14.58	144.1	144.1	SAQ	-3831	-3831	s_7D3-4 [8514]	BASALT [8514]									VOL					GL [8514]
[8514]	CONVERGENT MARGIN	MARIANA ARC / MARIANA TROUGH	SOUTHERN MARIANA TROUGH, SEGMENT 16	14.58	14.58	144.1	144.1	SAQ	-3831	-3831	s_7D3-5 [8514]	BASALT [8514]									VOL					GL [8514]
[8514]	CONVERGENT MARGIN	MARIANA ARC / MARIANA TROUGH	SOUTHERN MARIANA TROUGH, SEGMENT 16	14.58	14.58	144.1	144.1	SAQ	-3831	-3831	s_7D3-7 [8514]	BASALT [8514]									VOL					GL [8514]
[8514]	CONVERGENT MARGIN	MARIANA ARC / MARIANA TROUGH / DREDGE DS	SOUTHERN MARIANA TROUGH, SEGMENT 14	15.09	15.09	144.5	144.5	SAQ	-3386	-3518	s_DS86-6-1 [8514]	BASALT [8514]									VOL					GL [8514]
[8514]	CONVERGENT MARGIN	MARIANA ARC / MARIANA TROUGH	CENTRAL MARIANA TROUGH, SEGMENT 12	16.08	16.08	144.79	144.79	SAQ	-3689	-3689	s_DS79-1-1 [8514]	BASALT [8514]									VOL					GL [8514]
[8514]	CONVERGENT MARGIN	MARIANA ARC / MARIANA TROUGH	CENTRAL MARIANA TROUGH, SEGMENT 6	18.15	18.15	144.73	144.73	SAQ	-3735	-3735	s_D1008 [8514]	BASALT [8514]									VOL					GL [8514]
[8514]	CONVERGENT MARGIN	MARIANA ARC / MARIANA TROUGH	CENTRAL MARIANA TROUGH, SEGMENT 6	18.15	18.15	144.73	144.73	SAQ	-3735	-3735	s_D1011 [8514]	BASALT [8514]									VOL					GL [8514]
[8875]	CONVERGENT MARGIN	MARIANA ARC / KYUSHU-PALAU RIDGE / SITE 1201D	OCEAN DRILLING PROGRAM LEG 195, HOLE 1201D	19	20	134.5	135.5	SAQ	-5711	-5711	s_195-1201D-45R-5,104-107CM, PIECE 1 [8875]	BASALT [8875]									VOL	509.9	509.9	M		WR [8875]	51.38	0.9		16.27				8.23	14.05	6.08	0.16		0.65	2.83	0.19
[8875]	CONVERGENT MARGIN	MARIANA ARC / KYUSHU-PALAU RIDGE / SITE 1201D	OCEAN DRILLING PROGRAM LEG 195, HOLE 1201D	19	20	134.5	135.5	SAQ	-5711	-5711	s_195-1201D-46R-1,108-110CM, PIECE 8 [8875]	BASALT [8875]									VOL	513.98	513.98	M		WR [8875]	47.66	0.97		17.17				8.56	12.13	7.38	0.16		0.89	2.98	0.21
[8875]	CONVERGENT MARGIN	MARIANA ARC / KYUSHU-PALAU RIDGE / SITE 1201D	OCEAN DRILLING PROGRAM LEG 195, HOLE 1201D	19	20	134.5	135.5	SAQ	-5711	-5711	s_195-1201D-46R-1,134-136CM, PIECE 10 [8875]	BASALT [8875]									VOL	514.24	514.24	M		WR [8875]	51.76	1.02		16.23				8.78	7.35	6.76	0.15		1.25	5.48	0.13
[8875]	CONVERGENT MARGIN	MARIANA ARC / KYUSHU-PALAU RIDGE / SITE 1201D	OCEAN DRILLING PROGRAM LEG 195, HOLE 1201D	19	20	134.5	135.5	SAQ	-5711	-5711	s_195-1201D-46R-1,138-140CM, PIECE 10 [8875]	BASALT [8875]									VOL	514.28	514.28	M		WR [8875]	50.74	0.9		16.19				7.95	9.69	7.18	0.15		1.11	4	0.2
[8875]	CONVERGENT MARGIN	MARIANA ARC / KYUSHU-PALAU RIDGE / SITE 1201D	OCEAN DRILLING PROGRAM LEG 195, HOLE 1201D	19	20	134.5	135.5	SAQ	-5711	-5711	s_195-1201D-46R-2,108-110CM, PIECE 5B [8875]	BASALT [8875]									VOL	515.48	515.48	M		WR [8875]	50.42	0.91		16.8				7.92	11.86	7.68	0.14		1.13	2.77	0.04
[8875]	CONVERGENT MARGIN	MARIANA ARC / KYUSHU-PALAU RIDGE / SITE 1201D	OCEAN DRILLING PROGRAM LEG 195, HOLE 1201D	19	20	134.5	135.5	SAQ	-5711	-5711	s_195-1201D-46R-4,24-27CM, PIECE 6A [8875]	BASALT [8875]									VOL	517.5	517.5	M		WR [8875]	50.76	1.01		17.02				9.07	7.92	7.39	0.16		1.18	4.75	0.12
[8875]	CONVERGENT MARGIN	MARIANA ARC / KYUSHU-PALAU RIDGE / SITE 1201D	OCEAN DRILLING PROGRAM LEG 195, HOLE 1201D	19	20	134.5	135.5	SAQ	-5711	-5711	s_195-1201D-46R-4,31-33CM, PIECE 7 [8875]	BASALT [8875]									VOL	517.57	517.57	M		WR [8875]	49.7	0.77		17.29				9.47	6.67	5.22	0.14		2.84	4.73	0.06
[8875]	CONVERGENT MARGIN	MARIANA ARC / KYUSHU-PALAU RIDGE / SITE 1201D	OCEAN DRILLING PROGRAM LEG 195, HOLE 1201D	19	20	134.5	135.5	SAQ	-5711	-5711	s_195-1201D-46R-5,58-60CM, PIECE 4B [8875]	BASALT [8875]									VOL	519.34	519.34	M		WR [8875]	49.38	0.89		17.18				7.85	11.27	7.87	0.15		1.14	2.83	0.15
[8875]	CONVERGENT MARGIN	MARIANA ARC / KYUSHU-PALAU RIDGE / SITE 1201D	OCEAN DRILLING PROGRAM LEG 195, HOLE 1201D	19	20	134.5	135.5	SAQ	-5711	-5711	s_195-1201D-47R-2,85-87CM, PIECE 10 [8875]	BASALT [8875]									VOL	524.45	524.45	M		WR [8875]	49.78	0.91		16.03				8.24	9.05	8.4	0.14		1.31	3.68	0.16
[8875]	CONVERGENT MARGIN	MARIANA ARC / KYUSHU-PALAU RIDGE / SITE 1201D	OCEAN DRILLING PROGRAM LEG 195, HOLE 1201D	19	20	134.5	135.5	SAQ	-5711	-5711	s_195-1201D-47R-2,124-126CM, PIECE 16 [8875]	BASALT [8875]									VOL	524.84	524.84	M		WR [8875]	49.6	0.89		16.36				8.19	11.01	8.64	0.14		1.26	3.15	0.22
[8875]	CONVERGENT MARGIN	MARIANA ARC / KYUSHU-PALAU RIDGE / SITE 1201D	OCEAN DRILLING PROGRAM LEG 195, HOLE 1201D	19	20	134.5	135.5	SAQ	-5711	-5711	s_195-1201D-47R-3,83-86CM, PIECE 7 [8875]	BASALT [8875]									VOL	525.91	525.91	M		WR [8875]	49.2	0.96		16.28				8.36	12.03	8.08	0.2		0.48	2.06	0.13
[8875]	CONVERGENT MARGIN	MARIANA ARC / KYUSHU-PALAU RIDGE / SITE 1201D	OCEAN DRILLING PROGRAM LEG 195, HOLE 1201D	19	20	134.5	135.5	SAQ	-5711	-5711	s_195-1201D-47R-3,121-124CM, PIECE 13 [8875]	BASALT [8875]									VOL	526.29	526.29	M		WR [8875]	49.45	0.94		16.07				9.43	13.16	8.23	0.2		0.57	2.13	0.1
[8875]	CONVERGENT MARGIN	MARIANA ARC / KYUSHU-PALAU RIDGE / SITE 1201D	OCEAN DRILLING PROGRAM LEG 195, HOLE 1201D	19	20	134.5	135.5	SAQ	-5711	-5711	s_195-1201D-48R-1,48-50CM, PIECE 2C [8875]	BASALT [8875]									VOL	532.18	532.18	M		WR [8875]	49.37	0.92		15.62				8.09	13.15	8.18	0.17		0.24	2.09	0.09
[8875]	CONVERGENT MARGIN	MARIANA ARC / KYUSHU-PALAU RIDGE / SITE 1201D	OCEAN DRILLING PROGRAM LEG 195, HOLE 1201D	19	20	134.5	135.5	SAQ	-5711	-5711	s_195-1201D-48R-2,74-76CM, PIECE 1D [8875]	BASALT [8875]									VOL	533.18	533.18	M		WR [8875]	49.85	0.92		15.96				8.93	13.7	8.52	0.2		0.26	2.13	0.07
[8875]	CONVERGENT MARGIN	MARIANA ARC / KYUSHU-PALAU RIDGE / SITE 1201D	OCEAN DRILLING PROGRAM LEG 195, HOLE 1201D	19	20	134.5	135.5	SAQ	-5711	-5711	s_195-1201D-48R-2,135-138CM, PIECE 5C [8875]	BASALT [8875]									VOL	533.79	533.79	M		WR [8875]	49.35	0.92		15.7				9.58	13.26	8.38	0.22		0.35	2.08	0.09
[8875]	CONVERGENT MARGIN	MARIANA ARC / KYUSHU-PALAU RIDGE / SITE 1201D	OCEAN DRILLING PROGRAM LEG 195, HOLE 1201D	19	20	134.5	135.5	SAQ	-5711	-5711	s_195-1201D-48R-3,77-79CM, PIECE 7C [8875]	BASALT [8875]									VOL	534.71	534.71	M		WR [8875]	50.01	0.92		15.87				9.03	13.81	8.71	0.21		0.18	2.11	0.05
[8875]	CONVERGENT MARGIN	MARIANA ARC / KYUSHU-PALAU RIDGE / SITE 1201D	OCEAN DRILLING PROGRAM LEG 195, HOLE 1201D	19	20	134.5	135.5	SAQ	-5711	-5711	s_195-1201D-48R-4,70-72CM, PIECE 13 [8875]	BASALT [8875]									VOL	536.04	536.04	M		WR [8875]	50.79	0.91		15.97				9.21	13.89	8.9	0.21		0.23	2.14	0.08
[8875]	CONVERGENT MARGIN	MARIANA ARC / KYUSHU-PALAU RIDGE / SITE 1201D	OCEAN DRILLING PROGRAM LEG 195, HOLE 1201D	19	20	134.5	135.5	SAQ	-5711	-5711	s_195-1201D-49R-1,144-147CM, PIECE 14C [8875]	BASALT [8875]									VOL	542.74	542.74	M		WR [8875]	49.76	0.92		15.97				7.79	14.06	8.07	0.17		0.26	2.02	0.09
[8875]	CONVERGENT MARGIN	MARIANA ARC / KYUSHU-PALAU RIDGE / SITE 1201D	OCEAN DRILLING PROGRAM LEG 195, HOLE 1201D	19	20	134.5	135.5	SAQ	-5711	-5711	s_195-1201D-49R-2,28-30CM, PIECE 6 [8875]	BASALT [8875]									VOL	543.08	543.08	M		WR [8875]	50.53	0.93		16.15				8.56	13.65	8.81	0.22		0.3	2.13	0.09
[8875]	CONVERGENT MARGIN	MARIANA ARC / KYUSHU-PALAU RIDGE / SITE 1201D	OCEAN DRILLING PROGRAM LEG 195, HOLE 1201D	19	20	134.5	135.5	SAQ	-5711	-5711	s_195-1201D-49R-2,131-133CM, PIECE 14 [8875]	BASALT [8875]									VOL	544.11	544.11	M		WR [8875]	48.35	0.88		15.45				7.95	13.19	8.43	0.19		0.29	1.83	0.1
[8875]	CONVERGENT MARGIN	MARIANA ARC / KYUSHU-PALAU RIDGE / SITE 1201D	OCEAN DRILLING PROGRAM LEG 195, HOLE 1201D	19	20	134.5	135.5	SAQ	-5711	-5711	s_195-1201D-51R-1,22-23CM, PIECE 4 [8875]	BASALT [8875]									VOL	554.22	554.22	M		WR [8875]	47.49	0.88		15.38				7.46	12.16	7.93	0.17		0.36	1.82	0.05
[8875]	CONVERGENT MARGIN	MARIANA ARC / KYUSHU-PALAU RIDGE / SITE 1201D	OCEAN DRILLING PROGRAM LEG 195, HOLE 1201D	19	20	134.5	135.5	SAQ	-5711	-5711	s_195-1201D-52R-1,78-80CM, PIECE 7A [8875]	BASALT [8875]									VOL	561.48	561.48	M		WR [8875]	50.14	0.94		16.29				9.03	13.25	8.31	0.21		0.48	2.18	0.1
[8875]	CONVERGENT MARGIN	MARIANA ARC / KYUSHU-PALAU RIDGE / SITE 1201D	OCEAN DRILLING PROGRAM LEG 195, HOLE 1201D	19	20	134.5	135.5	SAQ	-5711	-5711	s_195-1201D-53R-1,116-118CM, PIECE 17A [8875]	BASALT [8875]									VOL	571.46	571.46	M		WR [8875]	50.01	0.95		16.39				9.38	13.84	7.91	0.22		0.64	1.96	0.09
[8875]	CONVERGENT MARGIN	MARIANA ARC / KYUSHU-PALAU RIDGE / SITE 1201D	OCEAN DRILLING PROGRAM LEG 195, HOLE 1201D	19	20	134.5	135.5	SAQ	-5711	-5711	s_195-1201D-54R-1,43-45CM, PIECE 4 [8875]	BASALT [8875]									VOL	579.93	579.93	M		WR [8875]	50.07	0.97		16.61				9.57	12.95	6.14	0.17		1.41	1.85	0.14
[8875]	CONVERGENT MARGIN	MARIANA ARC / KYUSHU-PALAU RIDGE / SITE 1201D	OCEAN DRILLING PROGRAM LEG 195, HOLE 1201D	19	20	134.5	135.5	SAQ	-5711	-5711	s_195-1201D-54R-1,69-71CM, PIECE 9 [8875]	BASALT [8875]									VOL	580.19	580.19	M		WR [8875]	50.51	1.01		17.24				9.73	11.79	5.83	0.16		1.49	2.32	0.13
[8875]	CONVERGENT MARGIN	MARIANA ARC / KYUSHU-PALAU RIDGE / SITE 1201D	OCEAN DRILLING PROGRAM LEG 195, HOLE 1201D	19	20	134.5	135.5	SAQ	-5711	-5711	s_195-1201D-54R-2,39-41CM, PIECE 4C [8875]	BASALT [8875]									VOL	581.07	581.07	M		WR [8875]	49.54	0.94		16.32				9.48	13.66	7.69	0.23		0.67	2.02	0.08
[8875]	CONVERGENT MARGIN	MARIANA ARC / KYUSHU-PALAU RIDGE / SITE 1201D	OCEAN DRILLING PROGRAM LEG 195, HOLE 1201D	19	20	134.5	135.5	SAQ	-5711	-5711	s_195-1201D-54R-2,118-120CM, PIECE 9 [8875]	BASALT [8875]									VOL	581.86	581.86	M		WR [8875]	50.01	0.94		16.44				8.66	14.11	7.44	0.18		0.45	1.98	0.09
[8875]	CONVERGENT MARGIN	MARIANA ARC / KYUSHU-PALAU RIDGE / SITE 1201D	OCEAN DRILLING PROGRAM LEG 195, HOLE 1201D	19	20	134.5	135.5	SAQ	-5711	-5711	s_195-1201D-55R-1,43-45CM, PIECE 5G [8875]	BASALT [8875]									VOL	588.53	588.53	M		WR [8875]	50.3	0.9		15.45				8.31	13.39	8.34	0.18		0.18	2.06	0.09
[8875]	CONVERGENT MARGIN	MARIANA ARC / KYUSHU-PALAU RIDGE / SITE 1201D	OCEAN DRILLING PROGRAM LEG 195, HOLE 1201D	19	20	134.5	135.5	SAQ	-5711	-5711	s_195-1201D-55R-1,103-106CM, PIECE 5R [8875]	BASALT [8875]									VOL	589.13	589.13	M		WR [8875]	50.32	0.91		15.72				8.46	13.84	8.15	0.18		0.19	2.08	0.08
[8875]	CONVERGENT MARGIN	MARIANA ARC / KYUSHU-PALAU RIDGE / SITE 1201D	OCEAN DRILLING PROGRAM LEG 195, HOLE 1201D	19	20	134.5	135.5	SAQ	-5711	-5711	s_195-1201D-55R-2,95-97CM, PIECE 8 [8875]	BASALT [8875]									VOL	590.51	590.51	M		WR [8875]	49.65	0.96		16.43				8.95	13.17	6.64	0.18		0.75	2.58	0.12
[8875]	CONVERGENT MARGIN	MARIANA ARC / KYUSHU-PALAU RIDGE / SITE 1201D	OCEAN DRILLING PROGRAM LEG 195, HOLE 1201D	19	20	134.5	135.5	SAQ	-5711	-5711	s_195-1201D-46R-1-A,117-119CM [8875]	BASALT [8875]									VOL			M		WR [8875]		0.78
[8875]	CONVERGENT MARGIN	MARIANA ARC / KYUSHU-PALAU RIDGE / SITE 1201D	OCEAN DRILLING PROGRAM LEG 195, HOLE 1201D	19	20	134.5	135.5	SAQ	-5711	-5711	s_195-1201D-46R-1-B,117-119CM [8875]	BASALT [8875]									VOL			M		WR [8875]		0.79
[8875]	CONVERGENT MARGIN	MARIANA ARC / KYUSHU-PALAU RIDGE / SITE 1201D	OCEAN DRILLING PROGRAM LEG 195, HOLE 1201D	19	20	134.5	135.5	SAQ	-5711	-5711	s_195-1201D-47R-3,128-130CM [8875]	BASALT [8875]									VOL			M		WR [8875]		0.82
[8875]	CONVERGENT MARGIN	MARIANA ARC / KYUSHU-PALAU RIDGE / SITE 1201D	OCEAN DRILLING PROGRAM LEG 195, HOLE 1201D	19	20	134.5	135.5	SAQ	-5711	-5711	s_195-1201D-48R-3,79-81CM [8875]	BASALT [8875]									VOL			M		WR [8875]		0.86
[8875]	CONVERGENT MARGIN	MARIANA ARC / KYUSHU-PALAU RIDGE / SITE 1201D	OCEAN DRILLING PROGRAM LEG 195, HOLE 1201D	19	20	134.5	135.5	SAQ	-5711	-5711	s_195-1201D-49R-1,11-14CM [8875]	BASALT [8875]									VOL			M		WR [8875]		0.83
[8875]	CONVERGENT MARGIN	MARIANA ARC / KYUSHU-PALAU RIDGE / SITE 1201D	OCEAN DRILLING PROGRAM LEG 195, HOLE 1201D	19	20	134.5	135.5	SAQ	-5711	-5711	s_195-1201D-52R-2-B,56-58CM [8875]	BASALT [8875]									VOL			M		WR [8875]		0.81
[8875]	CONVERGENT MARGIN	MARIANA ARC / KYUSHU-PALAU RIDGE / SITE 1201D	OCEAN DRILLING PROGRAM LEG 195, HOLE 1201D	19	20	134.5	135.5	SAQ	-5711	-5711	s_195-1201D-5R-4,110-112CM [8875]	BASALT [8875]									VOL	123.98	123.98			WR [8875]	48.9	0.57		20.81		7.84			11.98	4.22	0.15		0.66	3.16	0.23
[8875]	CONVERGENT MARGIN	MARIANA ARC / KYUSHU-PALAU RIDGE / SITE 1201D	OCEAN DRILLING PROGRAM LEG 195, HOLE 1201D	19	20	134.5	135.5	SAQ	-5711	-5711	s_195-1201D-5R-4,136-138CM [8875]	BASALT [8875]									VOL	124.24	124.24			WR [8875]	50.35	0.43		17.37		9.18			11.51	8.1	0.16		0.22	2.33	0.2
[8875]	CONVERGENT MARGIN	MARIANA ARC / KYUSHU-PALAU RIDGE / SITE 1201D	OCEAN DRILLING PROGRAM LEG 195, HOLE 1201D	19	20	134.5	135.5	SAQ	-5711	-5711	s_195-1201D-10-R4,63-66CM [8875]	BASALT [8875]									VOL	171.92	171.92			WR [8875]	54.75	0.74		19.05		8.52			7.16	4.09	0.15		1.16	3.95	0.41
[8875]	CONVERGENT MARGIN	MARIANA ARC / KYUSHU-PALAU RIDGE / SITE 1201D	OCEAN DRILLING PROGRAM LEG 195, HOLE 1201D	19	20	134.5	135.5	SAQ	-5711	-5711	s_195-1201D-5R-4,110-112CM [8875]	BASALT [8875]									VOL	123.98	123.98			WR [8875]
[8875]	CONVERGENT MARGIN	MARIANA ARC / KYUSHU-PALAU RIDGE / SITE 1201D	OCEAN DRILLING PROGRAM LEG 195, HOLE 1201D	19	20	134.5	135.5	SAQ	-5711	-5711	s_195-1201D-5R-4,136-138CM [8875]	BASALT [8875]									VOL	124.24	124.24			WR [8875]
[8875]	CONVERGENT MARGIN	MARIANA ARC / KYUSHU-PALAU RIDGE / SITE 1201D	OCEAN DRILLING PROGRAM LEG 195, HOLE 1201D	19	20	134.5	135.5	SAQ	-5711	-5711	s_195-1201D-10-R4,63-66CM [8875]	BASALT [8875]									VOL	171.92	171.92			WR [8875]
[8875]	CONVERGENT MARGIN	MARIANA ARC / KYUSHU-PALAU RIDGE / SITE 1201D	OCEAN DRILLING PROGRAM LEG 195, HOLE 1201D	19	20	134.5	135.5	SAQ	-5711	-5711	s_195-1201D-49R-1,11-14CM [8875]	BASALT [8875]									VOL			M		WR [8875]
[8875]	CONVERGENT MARGIN	MARIANA ARC / KYUSHU-PALAU RIDGE / SITE 1201D	OCEAN DRILLING PROGRAM LEG 195, HOLE 1201D	19	20	134.5	135.5	SAQ	-5711	-5711	s_195-1201D-5R-4,110-112CM [8875]	BASALT [8875]									VOL	123.98	123.98			WR [8875]
[8875]	CONVERGENT MARGIN	MARIANA ARC / KYUSHU-PALAU RIDGE / SITE 1201D	OCEAN DRILLING PROGRAM LEG 195, HOLE 1201D	19	20	134.5	135.5	SAQ	-5711	-5711	s_195-1201D-5R-4,110-112CM [8875]	BASALT [8875]									VOL	123.98	123.98			WR [8875]
[8875]	CONVERGENT MARGIN	MARIANA ARC / KYUSHU-PALAU RIDGE / SITE 1201D	OCEAN DRILLING PROGRAM LEG 195, HOLE 1201D	19	20	134.5	135.5	SAQ	-5711	-5711	s_195-1201D-5R-4,136-138CM [8875]	BASALT [8875]									VOL	124.24	124.24			WR [8875]
[8875]	CONVERGENT MARGIN	MARIANA ARC / KYUSHU-PALAU RIDGE / SITE 1201D	OCEAN DRILLING PROGRAM LEG 195, HOLE 1201D	19	20	134.5	135.5	SAQ	-5711	-5711	s_195-1201D-10-R4,63-66CM [8875]	BASALT [8875]									VOL	171.92	171.92			WR [8875]
[8875]	CONVERGENT MARGIN	MARIANA ARC / KYUSHU-PALAU RIDGE / SITE 1201D	OCEAN DRILLING PROGRAM LEG 195, HOLE 1201D	19	20	134.5	135.5	SAQ	-5711	-5711	s_195-1201D-49R-1,11-14CM [8875]	BASALT [8875]									VOL			M		WR [8875]
[8875]	CONVERGENT MARGIN	MARIANA ARC / KYUSHU-PALAU RIDGE / SITE 1201D	OCEAN DRILLING PROGRAM LEG 195, HOLE 1201D	19	20	134.5	135.5	SAQ	-5711	-5711	s_195-1201D-5R-4,110-112CM [8875]	BASALT [8875]									VOL	123.98	123.98			WR [8875]
[8875]	CONVERGENT MARGIN	MARIANA ARC / KYUSHU-PALAU RIDGE / SITE 1201D	OCEAN DRILLING PROGRAM LEG 195, HOLE 1201D	19	20	134.5	135.5	SAQ	-5711	-5711	s_195-1201D-5R-4,136-138CM [8875]	BASALT [8875]									VOL	124.24	124.24			WR [8875]
[8875]	CONVERGENT MARGIN	MARIANA ARC / KYUSHU-PALAU RIDGE / SITE 1201D	OCEAN DRILLING PROGRAM LEG 195, HOLE 1201D	19	20	134.5	135.5	SAQ	-5711	-5711	s_195-1201D-10-R4,63-66CM [8875]	BASALT [8875]									VOL	171.92	171.92			WR [8875]
[9036]	CONVERGENT MARGIN	MARIANA ARC / MARIANA ARC - CENTRAL ISLAND PROVINCE / GUGUAN	N. GUGUAN, DREDGE 50	17.403	17.403	145.863	145.863	SAQ	-1695	-1928	s_D50-1-2 [9036]	BASALT [9036]									VOL					WR [9036]	47.09	0.71		18.93				9.43	13.43	5.84	0.17		0.32	1.78	0.07
[9036]	CONVERGENT MARGIN	MARIANA ARC / MARIANA ARC - CENTRAL ISLAND PROVINCE / GUGUAN	N. GUGUAN, DREDGE 50	17.403	17.403	145.863	145.863	SAQ	-1695	-1928	s_D50-1-3 [9036]	BASALT [9036]									VOL					WR [9036]	47.65	0.71		19.78				8.77	13.87	5.51	0.16		0.32	1.71	0.06
[9036]	CONVERGENT MARGIN	MARIANA ARC / MARIANA ARC - CENTRAL ISLAND PROVINCE / GUGUAN	W. GUGUAN, DREDGE 49	17.253	17.253	145.702	145.702	SAQ	-1708	-1890	s_D49-1-1 [9036]	BASALT [9036]									VOL					WR [9036]	50.76	0.85		16.74				7.87	11.96	6.91	0.15		0.41	2.49	0.12
[9036]	CONVERGENT MARGIN	MARIANA ARC / MARIANA ARC - CENTRAL ISLAND PROVINCE / GUGUAN	W. GUGUAN, DREDGE 49	17.253	17.253	145.702	145.702	SAQ	-1708	-1890	s_D49-1-2 [9036]	BASALT [9036]									VOL					WR [9036]	50.54	0.86		17.04				7.91	11.93	6.86	0.15		0.57	2.53	0.12
[9036]	CONVERGENT MARGIN	MARIANA ARC / MARIANA ARC - CENTRAL ISLAND PROVINCE / GUGUAN	W. GUGUAN, DREDGE 49	17.253	17.253	145.702	145.702	SAQ	-1708	-1890	s_D49-1-3 [9036]	BASALT [9036]									VOL					WR [9036]	50.54	0.87		17.06				7.92	11.95	6.84	0.15		0.51	2.49	0.12
[9036]	CONVERGENT MARGIN	MARIANA ARC / MARIANA ARC - CENTRAL ISLAND PROVINCE / GUGUAN	GUGUAN 2, DREDGE 48	17.275	17.275	145.623	145.623	SAQ	-2160	-2248	s_D48-1-1 [9036]	BASALT [9036]									VOL					WR [9036]	50.73	0.78		16.61				8.32	10.77	8.23	0.16		0.65	2.04	0.16
[9036]	CONVERGENT MARGIN	MARIANA ARC / MARIANA ARC - CENTRAL ISLAND PROVINCE / GUGUAN	GUGUAN 2, DREDGE 48	17.275	17.275	145.623	145.623	SAQ	-2160	-2248	s_D48-1-2 [9036]	BASALT [9036]									VOL					WR [9036]	50.19	0.78		16.29				8.26	10.7	8.56	0.16		0.8	2.03	0.16
[9036]	CONVERGENT MARGIN	MARIANA ARC / MARIANA ARC - CENTRAL ISLAND PROVINCE / GUGUAN	GUGUAN 2, DREDGE 48	17.275	17.275	145.623	145.623	SAQ	-2160	-2248	s_D48-1-4 [9036]	ANDESITE [9036]									VOL					WR [9036]	61.15	0.61		16.19				6.51	7.21	3.11	0.15		1.23	2.88	0.1
[9036]	CONVERGENT MARGIN	MARIANA ARC / MARIANA ARC - CENTRAL ISLAND PROVINCE / GUGUAN	GUGUAN 2, DREDGE 48	17.275	17.275	145.623	145.623	SAQ	-2160	-2248	s_D48-2-1 [9036]	BASALT [9036]									VOL					WR [9036]	50.83	0.78		16.65				8.23	10.8	8.16	0.16		0.72	2.2	0.16
[9036]	CONVERGENT MARGIN	MARIANA ARC / MARIANA ARC - CENTRAL ISLAND PROVINCE / GUGUAN	GUGUAN 2, DREDGE 48	17.275	17.275	145.623	145.623	SAQ	-2160	-2248	s_D48-2-2 [9036]	BASALT [9036]									VOL					WR [9036]	49.82	0.76		16.28				8.19	10.58	8.13	0.16		0.7	2.21	0.17
[9036]	CONVERGENT MARGIN	MARIANA ARC / MARIANA ARC - CENTRAL ISLAND PROVINCE / GUGUAN	GUGUAN 2, DREDGE 48	17.275	17.275	145.623	145.623	SAQ	-2160	-2248	s_D48-3-1 [9036]	BASALT [9036]									VOL					WR [9036]	50.57	0.78		16.35				8.32	10.77	8.66	0.16		0.66	2.19	0.16
[9036]	CONVERGENT MARGIN	MARIANA ARC / MARIANA ARC - CENTRAL ISLAND PROVINCE / GUGUAN	GUGUAN 2, DREDGE 48	17.275	17.275	145.623	145.623	SAQ	-2160	-2248	s_D48-3-2 [9036]	BASALT [9036]									VOL					WR [9036]	50.05	0.77		16.17				8.24	10.71	8.63	0.16		0.74	2.2	0.16
[9036]	CONVERGENT MARGIN	MARIANA ARC / MARIANA ARC - CENTRAL ISLAND PROVINCE / GUGUAN	GUGUAN 2, DREDGE 48	17.275	17.275	145.623	145.623	SAQ	-2160	-2248	s_D48-3-3 [9036]	BASALT [9036]									VOL					WR [9036]	50.3	0.77		16.43				8.29	10.71	8.16	0.16		0.67	2.24	0.16
[9036]	CONVERGENT MARGIN	MARIANA ARC / MARIANA ARC - CENTRAL ISLAND PROVINCE / GUGUAN	GUGUAN 2, DREDGE 48	17.275	17.275	145.623	145.623	SAQ	-2160	-2248	s_D48-4-1 [9036]	BASALT [9036]									VOL					WR [9036]	50.39	0.77		16.43				8.3	10.71	8.28	0.16		0.69	2.21	0.16
[9036]	CONVERGENT MARGIN	MARIANA ARC / MARIANA ARC - CENTRAL ISLAND PROVINCE / GUGUAN	GUGUAN 2, DREDGE 46	17.205	17.205	145.583	145.583	SAQ	-1645	-1821	s_D46-1-2 [9036]	BASALT [9036]									VOL					WR [9036]	48.07	0.78		13.72				8.28	10.43	14.26	0.16		0.54	1.89	0.15
[9036]	CONVERGENT MARGIN	MARIANA ARC / MARIANA ARC - CENTRAL ISLAND PROVINCE / GUGUAN	GUGUAN 2, DREDGE 46	17.205	17.205	145.583	145.583	SAQ	-1645	-1821	s_D46-1-1 [9036]	BASALT [9036]									VOL					WR [9036]	48.4	0.79		13.99				8.25	10.47	13.68	0.16		0.48	1.88	0.14
[9062]	CONVERGENT MARGIN	MARIANA ARC / PARECE-VELA BASIN / SITE 449	HOLE 449	18.0307	18.0307	136.536	136.536	SAQ	-4828	-4828	s_59-449-17-2, 41-51 [9062]	BASALT [9062]									VOL	111	151.5	M		WR [9062]	47.52	1.05		17		5.56	4.09		11.18	6.28	0.16		0.42	2.42	0.1		2.24	2.01
[9062]	CONVERGENT MARGIN	MARIANA ARC / PARECE-VELA BASIN / SITE 450	HOLE 450, DSDP LEG 59	18.0003	18.0003	140.789	140.789	SAQ	-4720	-4720	s_59-450-36-2, 146-150 [9062]	BASALT [9062]									VOL	330	340	M		WR [9062]	47.01	0.6		15.98		5.44	3.86		13.01	5.64	0.14		0.39	2.58	0.21		2.65	1.39
[9062]	CONVERGENT MARGIN	MARIANA ARC / PARECE-VELA BASIN / SITE 450	HOLE 450, DSDP LEG 59	18.0003	18.0003	140.789	140.789	SAQ	-4720	-4720	s_59-450-36-3, 64-75 [9062]	BASALT [9062]									VOL	330	340	M		WR [9062]	47.94	1.26		16.16		4.93	4.4		12.17	6.56	0.12		0.31	2.67	0.22		1.33	1.42
[8451]	CONVERGENT MARGIN	MARIANA ARC / MARIANA FORE-ARC / SITE 458	HOLE 458	17.8642	17.8642	146.934	146.934	SAQ	-3447	-3447	s_60-458-28-1 [8451]	ANDESITE, BRONZITE [8451]									VOL					WR [8451]
[8451]	CONVERGENT MARGIN	MARIANA ARC / MARIANA FORE-ARC / SITE 458	HOLE 458	17.8642	17.8642	146.934	146.934	SAQ	-3447	-3447	s_60-458-30-1 [8451]	ANDESITE, BRONZITE [8451]									VOL					WR [8451]
[8451]	CONVERGENT MARGIN	MARIANA ARC / MARIANA FORE-ARC / SITE 458	HOLE 458	17.8642	17.8642	146.934	146.934	SAQ	-3447	-3447	s_60-458-39-1 [8451]	ANDESITE, BRONZITE [8451]									VOL					WR [8451]
[8451]	CONVERGENT MARGIN	MARIANA ARC / MARIANA FORE-ARC / SITE 458	HOLE 458	17.8642	17.8642	146.934	146.934	SAQ	-3447	-3447	s_60-458-41-CC [8451]	ANDESITE, THOLEIITIC [8451]									VOL					WR [8451]
[8451]	CONVERGENT MARGIN	MARIANA ARC / MARIANA FORE-ARC / SITE 458	HOLE 458	17.8642	17.8642	146.934	146.934	SAQ	-3447	-3447	s_60-458-43-2 [8451]	ANDESITE, BRONZITE [8451]									VOL					WR [8451]
[8451]	CONVERGENT MARGIN	MARIANA ARC / MARIANA FORE-ARC / SITE 458	HOLE 458	17.8642	17.8642	146.934	146.934	SAQ	-3447	-3447	s_60-458-43-2 [8451]	ANDESITE, BRONZITE [8451]									VOL					WR [8451]
[8451]	CONVERGENT MARGIN	MARIANA ARC / MARIANA FORE-ARC / SITE 458	HOLE 458	17.8642	17.8642	146.934	146.934	SAQ	-3447	-3447	s_60-458-46-1 [8451]	ANDESITE, THOLEIITIC [8451]									VOL					WR [8451]
[8451]	CONVERGENT MARGIN	MARIANA ARC / MARIANA FORE-ARC / SITE 459		17.8625	17.8625	147.302	147.302	SAQ			s_65-1 [8451]	ANDESITE, THOLEIITIC [8451]									VOL					WR [8451]
[9051]	CONVERGENT MARGIN	MARIANA ARC / MARIANA ARC - SOUTHERN SEAMOUNT PROVINCE / GUAM / ALUTOM FORMATION	NIMITZ HILL	13.4611	13.4611	144.728	144.728	SAE			s_1 [9051]	BASALT, OLIVINE-AUGITE [9051]									VOL					WR [9051]	48.46	0.75		17.68		4.16	4.98		10.81	8.81	0.25		0.13	1.5	0.23		1.91	0.73
[9051]	CONVERGENT MARGIN	MARIANA ARC / MARIANA ARC - SOUTHERN SEAMOUNT PROVINCE / GUAM / ALUTOM FORMATION	MT. SANTA ROSA	13.5	13.5	144.67	144.67	SAE			s_2 [9051]	ANDESITE, HYPERSTHENE-AUGITE [9051]									VOL					WR [9051]	56.12	0.91		17.36		4.95	3.69		7.7	4.22	0.2		0.52	3.1	0.05		1.66
[9051]	CONVERGENT MARGIN	MARIANA ARC / MARIANA ARC - SOUTHERN SEAMOUNT PROVINCE / GUAM / ALUTOM FORMATION	NIMITZ HILL	13.4611	13.4611	144.728	144.728	SAE			s_3 [9051]	ANDESITE, AUGITE-HYPERSTHENE [9051]									VOL					WR [9051]	62.88	0.5		16.52		2.87	2.37		6.83	3.31	0.08		0.43	2.5	0.08		1.55
[9051]	CONVERGENT MARGIN	MARIANA ARC / MARIANA ARC - SOUTHERN SEAMOUNT PROVINCE / GUAM / ALUTOM FORMATION	S OF MT. TENJO	13.5	13.5	144.67	144.67	SAE			s_4 [9051]	DACITE, HYPERSTHENE [9051]									VOL					WR [9051]	70.48	0.42		12.61		2.48	1.73		5.28	0.85	0.08		0.98	3.35	0.08		0.67	0.45
[9051]	CONVERGENT MARGIN	MARIANA ARC / MARIANA ARC - SOUTHERN SEAMOUNT PROVINCE / GUAM / UMATAC FORMATION	FACPI POINT	13.35	13.55	144.63	144.63	SAE			s_5 [9051]	BASALT, AUGITE-OLIVINE [9051]									VOL					WR [9051]	51.74	0.55		15.89		1.98	6.41		8.99	9.97	0.22		0.46	2.05	0.08		1.54	0.3
[9051]	CONVERGENT MARGIN	MARIANA ARC / MARIANA ARC - SOUTHERN SEAMOUNT PROVINCE / GUAM / UMATAC FORMATION	FACPI POINT	13.35	13.55	144.63	144.63	SAE			s_6 [9051]	BASALT, BRONZITE-AUGITE-OLIVINE [9051]									VOL					WR [9051]	53.05	0.56		16.98		1.62	5.64		8.56	9.45	0.19		0.51	1.97	0.2		0.69	0.32
[9051]	CONVERGENT MARGIN	MARIANA ARC / MARIANA ARC - SOUTHERN SEAMOUNT PROVINCE / GUAM / UMATAC FORMATION	SOUTHWEST OF MT. LAMLAM	13.5	13.5	144.67	144.67	SAE			s_7 [9051]	BASALT [9051]									VOL			E		WR [9051]	49.18	1.08		16.76		9.75	4.28		6.65	4.48	0.33		1.51	2.87	0.02		2.97
[8448]	CONVERGENT MARGIN	MARIANA ARC / MARIANA TRENCH / DREDGE D27		12.1	12.4	143.9	144.2	SAQ			s_27-41 [8448]	GABBRO [8448]									PLU			S		WR [8448]	49.5	0.72		16.66		1.89	5.99		12.07	7.36	0.14		0.2	3.12	0.09		1.78			0.04
[8448]	CONVERGENT MARGIN	MARIANA ARC / MARIANA TRENCH / DREDGE D52		17.7	18	147.5	147.8	SAQ			s_52-1S [8448]	GABBRO [8448]									PLU			S		WR [8448]	47.98	1.46		17.61		8.31	6.23		8.91	4.09	0.23		0.38	3.52	0.14		1.51			0.04
[8448]	CONVERGENT MARGIN	MARIANA ARC / MARIANA TRENCH / DREDGE D24		11.5	11.8	142	142.3	SAQ			s_24-45 [8448]	GABBRO, OLIVINE [8448]									PLU			S		WR [8448]	47.29	0.08		13.41		3.6	4.35		13.48	14.96	0.14		0.02	0.45	0.04		2.04			0.06
[8448]	CONVERGENT MARGIN	MARIANA ARC / MARIANA TRENCH / DREDGE D52		17.7	18	147.5	147.8	SAQ			s_52-38 [8448]	GABBRO, OLIVINE [8448]									PLU			S		WR [8448]	47.26	0.04		19.13		3.44	3.11		13	13.13	0.1		0.17	0.82	0.03		2.93			0.02
[8448]	CONVERGENT MARGIN	MARIANA ARC / MARIANA TRENCH / DREDGE D51		16.408	16.427	147.658	147.678	SAQ	-5399	-6021	s_51-3 [8448]	GABBRO, 2-PYROXENE [8448]									PLU			S		WR [8448]	48.69	0.63		15.75		1.47	3.41		14.93	11.64	0.07		0.14	0.82	0.03		2.21			0.03
[8448]	CONVERGENT MARGIN	MARIANA ARC / MARIANA TRENCH / DREDGE D48		15.1	15.4	147.3	147.8	SAQ			s_48-12 [8448]	NORITE, ANORTHOSITIC [8448]									PLU			S		WR [8448]	52.68	0.05		19		1.03	5.79		13.02	6.72	0.12		0.12	0.31	0.04		0.84			0.02
[8448]	CONVERGENT MARGIN	MARIANA ARC / MARIANA TRENCH / DREDGE D36		17.7	18	147.5	147.8	SAQ			s_36-5 [8448]	GABBRO, 2-PYROXENE [8448]									PLU			S		WR [8448]	47.41	0.11		17.17		1.56	3		15.19	9.93	0.09		0.18	1.05	0.04		1.6			0.03
[8448]	CONVERGENT MARGIN	MARIANA ARC / MARIANA TRENCH / DREDGE D52		17.7	18	147.5	147.8	SAQ			s_52-23 [8448]	GABBRO, 2-PYROXENE [8448]									PLU			S		WR [8448]	49.06	0.22		14.83		2.86	6.28		14.02	10.16	0.19		0.15	0.99	0.03		1.13			0.04
[8448]	CONVERGENT MARGIN	MARIANA ARC / MARIANA TRENCH / DREDGE D52		17.7	18	147.5	147.8	SAQ			s_52-13 [8448]	HARZBURGITE [8448]									PLU			S		WR [8448]	46.6	0.29		3.74		4.17	10.64		5.97	24.68	0.25		0.13	0.23	0.03		1.76			0.05
[8448]	CONVERGENT MARGIN	MARIANA ARC / MARIANA TRENCH / DREDGE D20		11.6	12	143.2	143.5	SAQ			s_20-8 [8448]	WEBSTERITE, OLIVINE [8448]									PLU			S		WR [8448]	47.56	0.3		7.66		4.14	5.96		15.04	18.24	0.14		0.03	0.62	0.04		1.12			0.14
[8448]	CONVERGENT MARGIN	MARIANA ARC / MARIANA TRENCH / DREDGE D27		12.1	12.4	143.9	144.2	SAQ			s_27-1 [8448]	HARZBURGITE [8448]									PLU			S		WR [8448]	42.64	0.08		2.78		3.86	4.29		2.87	36.84	0.13		0.01	0.1	0.02		5.63			0.45
[14846]	CONVERGENT MARGIN	MARIANA ARC / MARIANA TROUGH	NORTHERN-CENTRAL MARIANA TROUGH, SEGMENT 8	16.986	16.986	144.836	144.836	SAQ			s_71-3 [14846]	BASALT [14846]									VOL					GL [14846]																1.59				0.01368
[14860][14846]	CONVERGENT MARGIN	MARIANA ARC / MARIANA TROUGH	NORTHERN-CENTRAL MARIANA TROUGH, SEGMENT 8	16.986	16.986	144.836	144.836	SAQ			s_71-1 [14860] / s_71-1-1 [14846]	BASALT [14860]									VOL					GL [14860]																1.34				0.01174
[14860][14846]	CONVERGENT MARGIN	MARIANA ARC / MARIANA TROUGH	NORTHERN-CENTRAL MARIANA TROUGH, SEGMENT 10	16.692	16.692	144.825	144.825	SAQ			s_73-1 [14860] / s_73-1-2 [14846]	BASALT [14860]									VOL					GL [14860]																1.46				0.00143
[14846]	CONVERGENT MARGIN	MARIANA ARC / MARIANA TROUGH	NORTHERN-CENTRAL MARIANA TROUGH, SEGMENT 11	16.536	16.536	144.85	144.85	SAQ			s_74-3-2 [14846]	BASALT [14846]									VOL					GL [14846]																1.93				0.029
[14846]	CONVERGENT MARGIN	MARIANA ARC / MARIANA TROUGH	NORTHERN-CENTRAL MARIANA TROUGH, SEGMENT 11	16.536	16.536	144.85	144.85	SAQ			s_74-1-1 [14846]	BASALT [14846]									VOL					GL [14846]																				0.0281
[14860][14846]	CONVERGENT MARGIN	MARIANA ARC / MARIANA TROUGH	NORTHERN-CENTRAL MARIANA TROUGH, SEGMENT 11	16.536	16.536	144.85	144.85	SAQ			s_74-2 [14860] / s_74-2-4 [14846]	BASALT [14860]									VOL					GL [14860]																2.08				0.0046
[14846]	CONVERGENT MARGIN	MARIANA ARC / MARIANA TROUGH	NORTHERN-CENTRAL MARIANA TROUGH, SEGMENT 11	16.536	16.536	144.85	144.85	SAQ			s_74-5-1 [14846]	BASALT [14846]									VOL					GL [14846]																1.15				0.01047
[14860]	CONVERGENT MARGIN	MARIANA ARC / MARIANA TROUGH	NORTHERN-CENTRAL MARIANA TROUGH, SEGMENT 11	16.411	16.411	144.856	144.856	SAQ			s_75-1 [14860]	BASALT [14860]									VOL					GL [14860]																				0.00077
[14846]	CONVERGENT MARGIN	MARIANA ARC / MARIANA TROUGH	NORTHERN-CENTRAL MARIANA TROUGH, SEGMENT 12	16.183	16.183	144.794	144.794	SAQ			s_18-1-3 [14846]	BASALT [14846]									VOL					GL [14846]																1.14				0.01575
[14860][14846]	CONVERGENT MARGIN	MARIANA ARC / MARIANA TROUGH	NORTHERN-CENTRAL MARIANA TROUGH, SEGMENT 12	16.089	16.089	144.797	144.797	SAQ			s_79-2 [14860] / s_79-2-1 [14846]	BASALT [14860]									VOL					GL [14860]																0.97				0.01344
[14846]	CONVERGENT MARGIN	MARIANA ARC / MARIANA TROUGH	NORTHERN-CENTRAL MARIANA TROUGH, SEGMENT 12	15.753	15.753	144.75	144.75	SAQ			s_80-5-1 [14846]	BASALT, ANDESITIC [14846]									VOL					GL [14846]																1.35				0.01481
[14846]	CONVERGENT MARGIN	MARIANA ARC / MARIANA TROUGH	SOUTHERN MARIANA TROUGH, SEGMENT 13	15.306	15.306	144.517	144.517	SAQ			s_88-1-1 [14846]	BASALT [14846]									VOL					GL [14846]																0.59				0.01461
[14860][14846]	CONVERGENT MARGIN	MARIANA ARC / MARIANA TROUGH	SOUTHERN MARIANA TROUGH, SEGMENT 13	15.306	15.306	144.517	144.517	SAQ			s_88-1-4 [14860]	BASALT [14860]									VOL					GL [14860]																1.3				0.02045
[14846]	CONVERGENT MARGIN	MARIANA ARC / MARIANA TROUGH	SOUTHERN MARIANA TROUGH, SEGMENT 14	15.089	15.089	144.506	144.506	SAQ			s_86-6 [14846]	BASALT [14846]									VOL					GL [14846]																				0.00965
[14846]	CONVERGENT MARGIN	MARIANA ARC / MARIANA TROUGH	SOUTHERN MARIANA TROUGH, SEGMENT 14	15.089	15.089	144.506	144.506	SAQ			s_86-4-2 [14846]	BASALT [14846]									VOL					GL [14846]																0.4				0.0231
[14846]	CONVERGENT MARGIN	MARIANA ARC / MARIANA TROUGH	SOUTHERN MARIANA TROUGH, SEGMENT 14	15	15	144.453	144.453	SAQ			s_84-3-1 [14846]	BASALT [14846]									VOL					GL [14846]																0.4				0.0231
[2400][2401]	CONVERGENT MARGIN	MARIANA ARC / MARIANA TROUGH / SITE 451	CENTRAL MARIANA TROUGH, SEGMENT 6, HOLE 451	18.0147	18.0147	143.276	143.276	SAQ	-2086	-2086	s_59-451-38-1,137 [2400]	BASALT [2400]									VOL					WR [2400]	50.3	0.7		19		4.88	4.88	10.31	10.83	4.31	0.18		0.72	2.16	0.06
[2401][2400]	CONVERGENT MARGIN	MARIANA ARC / MARIANA TROUGH / SITE 451	CENTRAL MARIANA TROUGH, SEGMENT 6, HOLE 451	18.0147	18.0147	143.276	143.276	SAQ	-2086	-2086	s_59-451-46-1,24 [2401]	BASALT [2401]									VOL					WR [2401]	50.6	0.77		15.8		5.27	5.27	11.13	9.58	6.7	0.17		0.62	2.52	0.23
[2401][2400]	CONVERGENT MARGIN	MARIANA ARC / MARIANA TROUGH / SITE 451	CENTRAL MARIANA TROUGH, SEGMENT 6, HOLE 451	18.0147	18.0147	143.276	143.276	SAQ	-2086	-2086	s_59-451-59-1,54 [2401]	BASALT [2401]									VOL					WR [2401]	57.2	0.65		17.7		3.4	3.4	7.18	8.6	3.03	0.15		2.13	3.27	0.14
[2397][2405]	CONVERGENT MARGIN	MARIANA ARC / MARIANA ARC - CENTRAL ISLAND PROVINCE / AGRIGAN / AGRIGAN	SSE COAST	18.73	18.73	145.65	145.65	SAE			s_8-4 [2397]	NOT GIVEN [2397] / ANDESITE [2405]									VOL					WR [2397]	57.4	0.88		15.9		2.78	7.36		6.29	2.41	0.22		1.8	3.88	0.28		0.42	0.18
[2397][2405]	CONVERGENT MARGIN	MARIANA ARC / MARIANA ARC - CENTRAL ISLAND PROVINCE / AGRIGAN / AGRIGAN	SSE COAST	18.73	18.73	145.65	145.65	SAE			s_9-1A [2397]	BASALT [2397]									VOL					WR [2397]	48.7	0.49		20		3.63	5.2		13.32	6.19	0.16		0.37	1.57	0.12		0.08	0.17
[2397][2405]	CONVERGENT MARGIN	MARIANA ARC / MARIANA ARC - CENTRAL ISLAND PROVINCE / AGRIGAN / AGRIGAN	W COAST	18.73	18.73	145.65	145.65	SAE			s_1-3 [2397]	BASALT [2397]									VOL					WR [2397]	50.9	0.8		16.6		2.99	8.33		10.46	5.1	0.22		0.73	2.57	0.17		0.13	0.05
[2397][2405]	CONVERGENT MARGIN	MARIANA ARC / MARIANA ARC - CENTRAL ISLAND PROVINCE / AGRIGAN / AGRIGAN	W COAST	18.73	18.73	145.65	145.65	SAE			s_7-1 [2397]	NOT GIVEN [2397] / ANDESITE [2405]									VOL					WR [2397]	60.1	0.81		16		2.11	6.9		5.81	1.87	0.22		2.06	4.25	0.35		0.29	0.15
[11576]	CONVERGENT MARGIN	MARIANA ARC / PARECE-VELA BASIN / SITE 450	HOLE 450, DSDP LEG 59	18.0003	18.0003	140.789	140.789	SAQ	-4720	-4720	s_450-36-2(143-145) [11576]	THOLEIITE [11576]									VOL					WR [11576]										6.71
[11576]	CONVERGENT MARGIN	MARIANA ARC / PARECE-VELA BASIN / SITE 450	HOLE 450, DSDP LEG 59	18.0003	18.0003	140.789	140.789	SAQ	-4720	-4720	s_450-36-2(143-145) DUPL. [11576]	THOLEIITE [11576]									VOL					WR [11576]
[11576]	CONVERGENT MARGIN	MARIANA ARC / PARECE-VELA BASIN / SITE 450	HOLE 450, DSDP LEG 59	18.0003	18.0003	140.789	140.789	SAQ	-4720	-4720	s_450-36-3(7-9) [11576]	THOLEIITE [11576]									VOL					WR [11576]										6.64
[11482]	CONVERGENT MARGIN	MARIANA ARC / MARIANA ARC - SOUTHERN SEAMOUNT PROVINCE / SAIPAN / SANKAKUYAMA FORMATION	MOUNT ACHUAGO	15.185	15.185	145.741	145.741	SAE			s_SPN02-1 [11482]	RHYOLITE [11482]									VOL					WR [11482]	81.43	0.09		10.59				1.26	0.86	0.03	0.04		1.3	4.1	0.04
[11482]	CONVERGENT MARGIN	MARIANA ARC / MARIANA ARC - SOUTHERN SEAMOUNT PROVINCE / SAIPAN / SANKAKUYAMA FORMATION	MOUNT ACHUAGO	15.185	15.185	145.741	145.741	SAE			s_SPN02-2 [11482]	RHYOLITE [11482]									VOL					WR [11482]	80.91	0.09		10.91				1.3	0.83	0	0.04		1.35	4.3	0.03
[11482]	CONVERGENT MARGIN	MARIANA ARC / MARIANA ARC - SOUTHERN SEAMOUNT PROVINCE / SAIPAN / SANKAKUYAMA FORMATION	BIRD ISLAND OVERLOOK	15.185	15.185	145.741	145.741	SAE			s_SPN02-4 [11482]	RHYOLITE [11482]									VOL					WR [11482]	77.29	0.1		12.62				1.39	0.97	0.03	0.08		2.55	4.3	0.03
[11482]	CONVERGENT MARGIN	MARIANA ARC / MARIANA ARC - SOUTHERN SEAMOUNT PROVINCE / SAIPAN / SANKAKUYAMA FORMATION	BIRD ISLAND OVERLOOK	15.185	15.185	145.741	145.741	SAE			s_SPN02-11 [11482]	RHYOLITE [11482]									VOL					WR [11482]	76.9	0.1		12.69				1.4	0.98	0.08	0.07		3.04	3.83	0.05
[11482]	CONVERGENT MARGIN	MARIANA ARC / MARIANA ARC - SOUTHERN SEAMOUNT PROVINCE / SAIPAN / SANKAKUYAMA FORMATION	BIRD ISLAND OVERLOOK	15.185	15.185	145.741	145.741	SAE			s_SPN02-12 [11482]	RHYOLITE [11482]									VOL					WR [11482]	77.31	0.1		12.71				1.44	0.93	0.03	0.08		2.98	3.75	0.05
[11482]	CONVERGENT MARGIN	MARIANA ARC / MARIANA ARC - SOUTHERN SEAMOUNT PROVINCE / SAIPAN / SANKAKUYAMA FORMATION	MOUNT ACHUAGO	15.185	15.185	145.741	145.741	SAE			s_SPN02-13 [11482]	RHYOLITE [11482]									VOL					WR [11482]	79.83	0.09		11.26				1.14	0.88	0.04	0.01		1.36	4.43	0.02
[11482]	CONVERGENT MARGIN	MARIANA ARC / MARIANA ARC - SOUTHERN SEAMOUNT PROVINCE / GUAM / FACPI FORMATION	SOUTHWEST PART	13.5	13.5	144.67	144.67	SAE			s_GUM02-40 [11482]	ANDESITE [11482]									VOL					WR [11482]	56.95	0.56		14.69				8.13	8.77	6.54	0.14		0.77	2.56	0.09
[11482]	CONVERGENT MARGIN	MARIANA ARC / MARIANA ARC - SOUTHERN SEAMOUNT PROVINCE / SAIPAN / HAGMAN FORMATION	HAGMAN POINT	15.185	15.185	145.741	145.741	SAE			s_SPN02-6 [11482]	ANDESITE [11482]									VOL					WR [11482]	58.43	0.58		18.03				7.25	8.46	3.65	0.14		0.35	2.56	0.11
[11482]	CONVERGENT MARGIN	MARIANA ARC / MARIANA ARC - SOUTHERN SEAMOUNT PROVINCE / SAIPAN / HAGMAN FORMATION	HAGMAN POINT	15.185	15.185	145.741	145.741	SAE			s_SPN02-7 [11482]	DACITE [11482]									VOL					WR [11482]	65.83	0.41		19.05				2.56	7.19	0.29	0.04		0.72	3.44	0.12
[11482]	CONVERGENT MARGIN	MARIANA ARC / MARIANA ARC - SOUTHERN SEAMOUNT PROVINCE / SAIPAN / HAGMAN FORMATION	HAGMAN POINT	15.185	15.185	145.741	145.741	SAE			s_SPN02-8-B [11482]	ANDESITE [11482]									VOL					WR [11482]	61.31	0.4		21.57				3.94	6.8	1.36	0.1		0.46	3.06	0.09
[11482]	CONVERGENT MARGIN	MARIANA ARC / MARIANA ARC - SOUTHERN SEAMOUNT PROVINCE / SAIPAN / HAGMAN FORMATION	AGATAN CREEK DRAINAGE	15.185	15.185	145.741	145.741	SAE			s_SPN02-9 [11482]	ANDESITE [11482]									VOL					WR [11482]	60.59	0.57		19.61				4.18	8.38	1.72	0.05		0.98	2.95	0.12
[11482]	CONVERGENT MARGIN	MARIANA ARC / MARIANA ARC - SOUTHERN SEAMOUNT PROVINCE / SAIPAN / HAGMAN FORMATION	AGATAN CREEK DRAINAGE	15.185	15.185	145.741	145.741	SAE			s_SPN02-10 [11482]	ANDESITE [11482]									VOL					WR [11482]	59.55	0.56		18.14				5.97	8.17	2.73	0.08		0.96	2.7	0.12
[11482]	CONVERGENT MARGIN	MARIANA ARC / MARIANA ARC - SOUTHERN SEAMOUNT PROVINCE / GUAM / FACPI FORMATION	SOUTHWEST PART	13.5	13.5	144.67	144.67	SAE			s_GUM80-94 [11482]	ANDESITE, BASALTIC [11482]									VOL					WR [11482]	53.37	0.43		17.9				7.59	10.09	8.21	0.13		0.15	1.97	0.06
[11482]	CONVERGENT MARGIN	MARIANA ARC / MARIANA ARC - SOUTHERN SEAMOUNT PROVINCE / GUAM / ALUTOM FORMATION	CENTRAL PART	13.5	13.5	144.67	144.67	SAE			s_NIM80-2 [11482]	BASALT [11482]									VOL					WR [11482]	50.17	0.5		18.06				7.69	11.57	9.09	0.14		0.18	1.78	0.06
[11482]	CONVERGENT MARGIN	MARIANA ARC / MARIANA ARC - SOUTHERN SEAMOUNT PROVINCE / GUAM / ALUTOM FORMATION	CENTRAL PART	13.5	13.5	144.67	144.67	SAE			s_GUM02-7 [11482]	DACITE [11482]									VOL					WR [11482]	72.8	0.29		14.16				2.76	3.88	0.96	0.03		0.97	3.68	0.11
[11482]	CONVERGENT MARGIN	MARIANA ARC / MARIANA ARC - SOUTHERN SEAMOUNT PROVINCE / ROTA / OGO VOLCANICS	SOUTHERN SLOPE	14.1436	14.1436	145.186	145.186	SAE			s_ROT02-1 [11482]	DACITE [11482]									VOL					WR [11482]	64.08	0.65		15.6				6.52	5.55	1.59	0.11		1.03	3.79	0.14
[11482]	CONVERGENT MARGIN	MARIANA ARC / MARIANA ARC - SOUTHERN SEAMOUNT PROVINCE / ROTA / OGO VOLCANICS	SOUTHERN SLOPE	14.1436	14.1436	145.186	145.186	SAE			s_ROT02-2 [11482]	DACITE [11482]									VOL					WR [11482]	64.03	0.65		15.56				6.51	5.58	1.66	0.11		1.02	3.72	0.15
[11482]	CONVERGENT MARGIN	MARIANA ARC / MARIANA ARC - SOUTHERN SEAMOUNT PROVINCE / ROTA / OGO VOLCANICS	SOUTHERN SLOPE	14.1436	14.1436	145.186	145.186	SAE			s_ROT02-3-B [11482]	ANDESITE [11482]									VOL					WR [11482]	60.61	0.54		17.58				6.51	7.6	2.19	0.13		0.76	3.15	0.1
[11482]	CONVERGENT MARGIN	MARIANA ARC / MARIANA ARC - SOUTHERN SEAMOUNT PROVINCE / ROTA / OGO VOLCANICS	SOUTHERN SLOPE	14.1436	14.1436	145.186	145.186	SAE			s_ROT02-5 [11482]	ANDESITE [11482]									VOL					WR [11482]	62.62	0.58		17.05				5.85	6.07	1.68	0.1		1.06	3.8	0.12
[11482]	CONVERGENT MARGIN	MARIANA ARC / MARIANA ARC - SOUTHERN SEAMOUNT PROVINCE / ROTA / OGO VOLCANICS	SOUTHERN SLOPE	14.1436	14.1436	145.186	145.186	SAE			s_ROT02-6 [11482]	ANDESITE [11482]									VOL					WR [11482]	57.81	0.58		18.05				7.35	8.38	3.02	0.13		0.82	2.92	0.12
[11482]	CONVERGENT MARGIN	MARIANA ARC / MARIANA ARC - SOUTHERN SEAMOUNT PROVINCE / ROTA / SABANA ANDESITE	MOUNT SABANA	14.1436	14.1436	145.186	145.186	SAE			s_ROT02-7 [11482]	ANDESITE, BASALTIC [11482]									VOL					WR [11482]	56.28	0.5		18.24				6.22	9.21	4.93	0.11		1.21	2.33	0.13
[11482]	CONVERGENT MARGIN	MARIANA ARC / MARIANA ARC - SOUTHERN SEAMOUNT PROVINCE / ROTA / SABANA ANDESITE	MOUNT SABANA	14.1436	14.1436	145.186	145.186	SAE			s_ROT02-8 [11482]	ANDESITE, BASALTIC [11482]									VOL					WR [11482]	56.39	0.5		18.19				6.22	9.24	4.88	0.11		1.06	2.45	0.13
[8035]	CONVERGENT MARGIN	MARIANA ARC / MARIANA ARC - CENTRAL ISLAND PROVINCE / ANATAHAN / ANATAHAN	STRATOVOLCANO, SCORIA LAPILLI FROM MAIN SCORIA LAYER	16.3463	16.3463	145.665	145.665	SAE			s_FTM03-20-C [8035]	NOT GIVEN [8035]									VOL					WR [8035]	60.55	0.94		15.62		1.4	7.14		5.78	2.11	0.22		1.4	4.12	0.31
[20498][8514]	CONVERGENT MARGIN	MARIANA ARC / MARIANA TROUGH	SOUTHERN MARIANA TROUGH, SEGMENT 16	14.17	14.17	143.97	143.97	SAQ	-3831	-3831	s_D68-2-1 [20498]	BASALT [20498]									VOL					GL [20498]	49.66	1.3		15.71				8.69	11.54	7.79	0.16		0.11	3.16	0.12
[8514][20498]	CONVERGENT MARGIN	MARIANA ARC / MARIANA TROUGH	SOUTHERN MARIANA TROUGH, SEGMENT 16	14.17	14.17	143.97	143.97	SAQ	-3831	-3831	s_D68-2-4 [8514]	BASALT [8514]									VOL					GL [8514]
[2512]	CONVERGENT MARGIN	MARIANA ARC / MARIANA FORE-ARC / STATION 1438	STATION 1438 D 1, MARIANA-YAP JUNCTION, NEAR-SHORE SLOPE OF MARIANA	11.348	11.36	139.093	139.093	SAQ	-6400	-6700	s_1438Q [2512]	BASALT [2512]									VOL					WR [2512]	51.7	0.59		16.6				9.2	10.2	8.9	0.2		0.75	1.76
[2512]	CONVERGENT MARGIN	MARIANA ARC / MARIANA FORE-ARC / STATION 1438	STATION 1438 D 1, MARIANA-YAP JUNCTION, NEAR-SHORE SLOPE OF MARIANA	11.348	11.36	139.093	139.093	SAQ	-6400	-6700	s_1438F [2512]	BASALT [2512]								QUENCH TEXTURE, ALMOST APHYRIC, GLASSY GROUNDMASS [2512]	VOL					WR [2512]	54.6	0.59		14.7				10.9	9.1	7.3	0.21		0.59	1.99
[2512]	CONVERGENT MARGIN	MARIANA ARC / MARIANA FORE-ARC / STATION 1438	STATION 1438 D 1, MARIANA-YAP JUNCTION, NEAR-SHORE SLOPE OF MARIANA	11.348	11.36	139.093	139.093	SAQ	-6400	-6700	s_1438M [2512]	ANDESITE [2512]								QUENCH TEXTURE [2512]	VOL					WR [2512]	64	0.84		14.3			8.6		7.5	2.33	0.12		0.24	2.07
[8875][21957]	CONVERGENT MARGIN	MARIANA ARC / KYUSHU-PALAU RIDGE / SITE 1201D	OCEAN DRILLING PROGRAM LEG 195, HOLE 1201D	19	20	134.5	135.5	SAQ	-5711	-5711	s_195-1201D-46R-3,43-45CM [8875] / s_195-1201D-46R-3 (43?5) [21957]	BASALT [8875]									VOL			M		WR [8875]		0.86
[8875][21957]	CONVERGENT MARGIN	MARIANA ARC / KYUSHU-PALAU RIDGE / SITE 1201D	OCEAN DRILLING PROGRAM LEG 195, HOLE 1201D	19	20	134.5	135.5	SAQ	-5711	-5711	s_195-1201D-46R-5,6-8CM [8875] / s_195-1201D-46R-5 (6?) [21957]	BASALT [8875]									VOL			M		WR [8875]		0.86
[8875][21957]	CONVERGENT MARGIN	MARIANA ARC / KYUSHU-PALAU RIDGE / SITE 1201D	OCEAN DRILLING PROGRAM LEG 195, HOLE 1201D	19	20	134.5	135.5	SAQ	-5711	-5711	s_195-1201D-48R-2,92-94CM [8875] / s_195-1201D-48R-2 (92?4) [21957]	BASALT [8875]									VOL			M		WR [8875]		0.87
[8875][21957]	CONVERGENT MARGIN	MARIANA ARC / KYUSHU-PALAU RIDGE / SITE 1201D	OCEAN DRILLING PROGRAM LEG 195, HOLE 1201D	19	20	134.5	135.5	SAQ	-5711	-5711	s_195-1201D-48R-4,66-68CM [8875] / s_195-1201D-48R-4 (66?8) [21957]	BASALT [8875]									VOL			M		WR [8875]		0.86
[8875][21957]	CONVERGENT MARGIN	MARIANA ARC / KYUSHU-PALAU RIDGE / SITE 1201D	OCEAN DRILLING PROGRAM LEG 195, HOLE 1201D	19	20	134.5	135.5	SAQ	-5711	-5711	s_195-1201D-49R-1,47-49CM [8875] / s_195-1201D-49R-1 (47?9) [21957]	BASALT [8875]									VOL			M		WR [8875]		0.85
[8875][21957]	CONVERGENT MARGIN	MARIANA ARC / KYUSHU-PALAU RIDGE / SITE 1201D	OCEAN DRILLING PROGRAM LEG 195, HOLE 1201D	19	20	134.5	135.5	SAQ	-5711	-5711	s_195-1201D-49R-3,37-39CM [8875] / s_195-1201D-49R-3 (37?9) [21957]	BASALT [8875]									VOL			M		WR [8875]		0.87
[8875][21957]	CONVERGENT MARGIN	MARIANA ARC / KYUSHU-PALAU RIDGE / SITE 1201D	OCEAN DRILLING PROGRAM LEG 195, HOLE 1201D	19	20	134.5	135.5	SAQ	-5711	-5711	s_195-1201D-51R-1,2-4CM [8875] / s_195-1201D-51R-1 (2?) [21957]	BASALT [8875]									VOL			M		WR [8875]		0.84
[8875][21957]	CONVERGENT MARGIN	MARIANA ARC / KYUSHU-PALAU RIDGE / SITE 1201D	OCEAN DRILLING PROGRAM LEG 195, HOLE 1201D	19	20	134.5	135.5	SAQ	-5711	-5711	s_195-1201D-52R-2-A,56-58CM [8875] / s_195-1201D-52R-2 (56?8) [21957]	BASALT [8875]									VOL			M		WR [8875]		0.79
[8875][21957]	CONVERGENT MARGIN	MARIANA ARC / KYUSHU-PALAU RIDGE / SITE 1201D	OCEAN DRILLING PROGRAM LEG 195, HOLE 1201D	19	20	134.5	135.5	SAQ	-5711	-5711	s_195-1201D-53R-1,119-121CM [8875] / s_195-1201D-53R-1 (119?21) [21957]	BASALT [8875]									VOL			M		WR [8875]		0.88
[8875][21957]	CONVERGENT MARGIN	MARIANA ARC / KYUSHU-PALAU RIDGE / SITE 1201D	OCEAN DRILLING PROGRAM LEG 195, HOLE 1201D	19	20	134.5	135.5	SAQ	-5711	-5711	s_195-1201D-55R-1,47-49CM [8875] / s_195-1201D-65R-1 (47?9) [21957]	BASALT [8875]									VOL			M		WR [8875]		0.81
[13433]	CONVERGENT MARGIN	MARIANA ARC / MARIANA TRENCH / DIVE 973	WEST SANTA ROSA BANK FAULT	12.2425	12.2493	144.113	144.13	SAQ	-5957	-6469	s_R1 [13433]	PERIDOTITE, XENOLITH [13433]								COARSE-TO INTERMEDIATE GRAINED, MODERATELY DEFORMED [13433]	PER					WR [13433]	45.1	0.053		2.37		8.36			3.05	41.25	0.11		0.017	0.159	0.007
[13433]	CONVERGENT MARGIN	MARIANA ARC / MARIANA TRENCH / DIVE 973	WEST SANTA ROSA BANK FAULT	12.2425	12.2493	144.113	144.13	SAQ	-5957	-6469	s_R2 [13433]	PERIDOTITE, XENOLITH [13433]								FINE-GRAINED, MYLONITIC [13433]	PER					WR [13433]	45.73	0.101		3.1		8.37			2.72	39.97	0.115		0.014	0.204	0.008
[13433]	CONVERGENT MARGIN	MARIANA ARC / MARIANA TRENCH / DIVE 973	WEST SANTA ROSA BANK FAULT	12.2425	12.2493	144.113	144.13	SAQ	-5957	-6469	s_R3 [13433]	PERIDOTITE, XENOLITH [13433]								COARSE-TO INTERMEDIATE GRAINED, MODERATELY DEFORMED [13433]	PER					WR [13433]	45.45	0.103		3.98		8.61			3.5	38.61	0.117		0.019	0.116	0.006
[13433]	CONVERGENT MARGIN	MARIANA ARC / MARIANA TRENCH / DIVE 973	WEST SANTA ROSA BANK FAULT	12.2425	12.2493	144.113	144.13	SAQ	-5957	-6469	s_R4 [13433]	PERIDOTITE, XENOLITH [13433]								INTERMEDIATE- TO FINE-GRAINED, PORPHYROCLASTIC [13433]	PER					WR [13433]	45.39	0.079		2.74		8.69			2.18	40.99	0.113		0.02	0.142	0.007
[13433]	CONVERGENT MARGIN	MARIANA ARC / MARIANA TRENCH / DIVE 973	WEST SANTA ROSA BANK FAULT	12.2425	12.2493	144.113	144.13	SAQ	-5957	-6469	s_R5 [13433]	PERIDOTITE, XENOLITH [13433]								INTERMEDIATE- TO FINE-GRAINED, PORPHYROCLASTIC [13433]	PER					WR [13433]	44.86	0.077		2.79		8.58			2.64	41.12	0.117		0.015	0.166	0.003
[13433]	CONVERGENT MARGIN	MARIANA ARC / MARIANA TRENCH / DIVE 973	WEST SANTA ROSA BANK FAULT	12.2425	12.2493	144.113	144.13	SAQ	-5957	-6469	s_R6 [13433]	PERIDOTITE, XENOLITH [13433]								COARSE-TO INTERMEDIATE GRAINED, MODERATELY DEFORMED [13433]	PER			E		WR [13433]	46.67	0.073		2.5		8.47			2.7	39.51	0.114		0.022	0.109	0.005
[13433]	CONVERGENT MARGIN	MARIANA ARC / MARIANA TRENCH / DIVE 973	WEST SANTA ROSA BANK FAULT	12.2425	12.2493	144.113	144.13	SAQ	-5957	-6469	s_R7 [13433]	PERIDOTITE, XENOLITH [13433]								INTERMEDIATE- TO FINE-GRAINED, PORPHYROCLASTIC [13433]	PER					WR [13433]	46.09	0.07		2.69		8.64			2.7	40.02	0.116		0.024	0.123	0.008
[13433]	CONVERGENT MARGIN	MARIANA ARC / MARIANA TRENCH / DIVE 973	WEST SANTA ROSA BANK FAULT	12.2425	12.2493	144.113	144.13	SAQ	-5957	-6469	s_R8 [13433]	PERIDOTITE, XENOLITH [13433]								COARSE-TO INTERMEDIATE GRAINED, MODERATELY DEFORMED [13433]	PER			E		WR [13433]	46.4	0.054		2.3		8.54			1.6	41.62	0.105		0.018	0.092	0.009
[13433]	CONVERGENT MARGIN	MARIANA ARC / MARIANA TRENCH / DIVE 973	WEST SANTA ROSA BANK FAULT	12.2425	12.2493	144.113	144.13	SAQ	-5957	-6469	s_R9 [13433]	DUNITE, XENOLITH [13433]									PER			E		WR [13433]	43.7	0.007		0.63		10.1			2.06	44.64	0.129		0.027	0.032	0.029
[13433]	CONVERGENT MARGIN	MARIANA ARC / MARIANA TRENCH / DIVE 973	WEST SANTA ROSA BANK FAULT	12.2425	12.2493	144.113	144.13	SAQ	-5957	-6469	s_R10 [13433]	PERIDOTITE, XENOLITH [13433]								FINE-GRAINED, MYLONITIC [13433]	PER					WR [13433]	45.27	0.04		1.42		9.63			1.5	42.26	0.121		0.018	0.081	0.016
[13433]	CONVERGENT MARGIN	MARIANA ARC / MARIANA TRENCH / DIVE 973	WEST SANTA ROSA BANK FAULT	12.2425	12.2493	144.113	144.13	SAQ	-5957	-6469	s_R11 [13433]	PERIDOTITE, XENOLITH [13433]								COARSE-TO INTERMEDIATE GRAINED, MODERATELY DEFORMED [13433]	PER			E		WR [13433]	45.18	0.054		2.39		8.98			2.04	41.34	0.122		0.015	0.041	0.005
[13433]	CONVERGENT MARGIN	MARIANA ARC / MARIANA TRENCH / DIVE 973	WEST SANTA ROSA BANK FAULT	12.2425	12.2493	144.113	144.13	SAQ	-5957	-6469	s_R12 [13433]	PERIDOTITE, XENOLITH [13433]								COARSE-TO INTERMEDIATE GRAINED, MODERATELY DEFORMED [13433]	PER			E		WR [13433]	46.53	0.052		2.53		8.62			1.96	40.29	0.12		0.023	0.067	0.009
[9036]	CONVERGENT MARGIN	MARIANA ARC / MARIANA ARC - CENTRAL ISLAND PROVINCE / GUGUAN	N. GUGUAN, DREDGE 50	17.403	17.403	145.863	145.863	SAQ	-1695	-1928	s_D50-1-1 [9036]	BASALT [9036]									VOL					WR [9036]	46.53	0.68		18.85				9.51	13.17	5.81	0.15		0.32	1.71	0.08
[20498]	CONVERGENT MARGIN	MARIANA ARC / MARIANA ARC - CENTRAL ISLAND PROVINCE / GUGUAN	N. GUGUAN, DREDGE 50	17.403	17.403	145.863	145.863	SAQ	-1695	-1928	s_D50-2-1 [20498]	BASALT [20498]									VOL				HE3_HE4 from OLIVINE [20498]	WR [20498] / MIN [20498]	47.14	0.68		18.26				9.62	13.94	6.61	0.17		0.25	1.56	0.08
[9036]	CONVERGENT MARGIN	MARIANA ARC / MARIANA ARC - CENTRAL ISLAND PROVINCE / GUGUAN	GUGUAN 2, DREDGE 48	17.275	17.275	145.623	145.623	SAQ	-2160	-2248	s_D48-1-3 [9036]	BASALT [9036]									VOL					WR [9036]	50.43	0.78		16.38				8.32	10.8	8.61	0.16		0.58	2.08	0.16
[9036]	CONVERGENT MARGIN	MARIANA ARC / MARIANA ARC - CENTRAL ISLAND PROVINCE / GUGUAN	GUGUAN 2, DREDGE 46	17.205	17.205	145.583	145.583	SAQ	-1645	-1821	s_D46-1-5 [9036]	BASALT [9036]									VOL					WR [9036]	48.92	0.81		14.41				8.24	10.65	12.8	0.15		0.61	1.89	0.14
[2266]	CONVERGENT MARGIN	MARIANA ARC / MARIANA ARC - CENTRAL ISLAND PROVINCE / URACAS / URACAS		20.53	20.53	145.6	146.4	SAE			s_UR-23_UNLEACHED [2266]	BASALT [2266]									VOL			F		WR [2266]
[2454]	CONVERGENT MARGIN	MARIANA ARC / MARIANA TRENCH / DREDGE D28		12.34	12.342	144.398	144.495	SAQ	-3846	-5093	s_28-2 [2454]	ANDESITE, BRONZITE [2454]								GLASSY GROUNDMASS, PHYRIC TO MICROPHYRIC [2454]	VOL					GL [2454]	60.66	0.17		12.53		1.9	4.85		4.81	7.81	0.1		1.32	2.56	0.04		2.56			0.05
[2454]	CONVERGENT MARGIN	MARIANA ARC / MARIANA TRENCH / DREDGE D28		12.34	12.342	144.398	144.495	SAQ	-3846	-5093	s_28-4 [2454]	DACITE, HYPERSTHENE [2454]								FELTY TO INTERSERTAL GROUNDMASS [2454]	VOL					GL [2454]	65.02	0.18		13.62		1.61	3.84		4.42	4.93	0.09		1.42	3.07	0.06		1.85			0.05
[2454]	CONVERGENT MARGIN	MARIANA ARC / MARIANA TRENCH / DREDGE D28		12.34	12.342	144.398	144.495	SAQ	-3846	-5093	s_28-11 [2454]	DACITE, HYPERSTHENE [2454]								FELTY TO INTERSERTAL GROUNDMASS [2454]	VOL					GL [2454]	67.54	0.19		13.54		1.61	3.56		3.95	3.53	0.09		1.47	3.64	0.06		1.36			0.04
[2454]	CONVERGENT MARGIN	MARIANA ARC / MARIANA TRENCH / DREDGE D28		12.34	12.342	144.398	144.495	SAQ	-3846	-5093	s_28-14 [2454]	BONINITE, OLIVINE [2454]								HYALOPILITIC GROUNDMASS [2454]	VOL					GL [2454]	57.34	0.22		10.88			8.26		5.35	13.01	0.17		0.84	1.97	0.04
[2454]	CONVERGENT MARGIN	MARIANA ARC / MARIANA TRENCH / DREDGE D28		12.34	12.342	144.398	144.495	SAQ	-3846	-5093	s_28-15 [2454]	BONINITE, OLIVINE [2454]								HYALOPILITIC GROUNDMASS [2454]	VOL					GL [2454]	57.12	0.18		10.18				7.7	4.36	15.25	0.16		0.98	1.96	0.02
[2454]	CONVERGENT MARGIN	MARIANA ARC / MARIANA TRENCH / DREDGE D28		12.34	12.342	144.398	144.495	SAQ	-3846	-5093	s_28-21 [2454]	ANDESITE, BRONZITE [2454]								GLASSY GROUNDMASS, PHYRIC TO MICROPHYRIC [2454]	VOL					GL [2454]	63.21	0.19		12.81		1.7	5.62		4.04	6.22	0.1		1.07	3.1	0.05		3
[2454]	CONVERGENT MARGIN	MARIANA ARC / MARIANA TRENCH / DREDGE D50		15.722	15.782	147.58	147.598	SAQ	-5157	-5865	s_50-22I [2454]	BONINITE, OLIVINE [2454]								HYALOPILITIC GROUNDMASS [2454]	VOL					GL [2454]	53	0.19		11.27		1.63	6.49		7.15	14.82	0.14		0.78	0.87	0.06		2.95			0.03
[2454]	CONVERGENT MARGIN	MARIANA ARC / MARIANA TRENCH / DREDGE D50		15.722	15.782	147.58	147.598	SAQ	-5157	-5865	s_50-22R [2454]	BONINITE, OLIVINE [2454]								HYALOPILITIC GROUNDMASS [2454]	VOL					GL [2454]	51.7	0.22		10.65		3.07	5.72		6.41	16	0.15		1.06	0.8	0.04		2.84			0.11
[2454]	CONVERGENT MARGIN	MARIANA ARC / MARIANA TRENCH / DREDGE D50		15.722	15.782	147.58	147.598	SAQ	-5157	-5865	s_50-28I [2454]	BONINITE, OLIVINE [2454]								HYALOPILITIC GROUNDMASS [2454]	VOL					GL [2454]	52.95	0.19		10.68		2.48	5.82		6.45	16.06	0.15		0.68	0.87	0.05		3.14			0.03
[2454]	CONVERGENT MARGIN	MARIANA ARC / MARIANA TRENCH / DREDGE D50		15.722	15.782	147.58	147.598	SAQ	-5157	-5865	s_50-28R [2454]	BONINITE, OLIVINE [2454]								HYALOPILITIC GROUNDMASS [2454]	VOL					GL [2454]	50.42	0.22		10.48		2.87	5.9		6.13	18.06	0.15		0.92	0.63	0.06		2.49			0.13
[2454]	CONVERGENT MARGIN	MARIANA ARC / MARIANA TRENCH / DREDGE D50		15.722	15.782	147.58	147.598	SAQ	-5157	-5865	s_50-29I [2454]	BONINITE, OLIVINE [2454]								HYALOPILITIC GROUNDMASS [2454]	VOL					GL [2454]	52.98	0.19		11.01		1.83	6.47		7.49	15.61	0.15		0.52	0.84	0.05		2.68			0.19
[2454]	CONVERGENT MARGIN	MARIANA ARC / MARIANA TRENCH / DREDGE D50		15.722	15.782	147.58	147.598	SAQ	-5157	-5865	s_50-29R [2454]	BONINITE, OLIVINE [2454]								HYALOPILITIC GROUNDMASS [2454]	VOL					GL [2454]	51.66	0.22		10.59		2.87	6.29		6.65	17.82	0.16		0.84	0.6	0.07		3.21			0.1
[2454]	CONVERGENT MARGIN	MARIANA ARC / MARIANA TRENCH / DREDGE D51		16.408	16.427	147.658	147.678	SAQ	-5399	-6021	s_51-14 [2454]	BONINITE [2454]								HYALOPILITIC GROUNDMASS [2454]	VOL					GL [2454]	58.12	0.38		14.35		1.81	3.89		7.03	6.99	0.1		0.79	3.03	0.11		2.63			0.07
[2264]	CONVERGENT MARGIN	MARIANA ARC / MARIANA TRENCH / DREDGE D28		12.34	12.342	144.398	144.495	SAQ	-3846	-5093	s_28-1_LEACHED [2264]	BONINITE [2264]									VOL					GL [2264]
[2264]	CONVERGENT MARGIN	MARIANA ARC / MARIANA TRENCH / DREDGE D28		12.34	12.342	144.398	144.495	SAQ	-3846	-5093	s_28-3_LEACHED [2264]	DACITE, HYPERSTHENE [2264]									VOL					GL [2264]
[2264]	CONVERGENT MARGIN	MARIANA ARC / MARIANA TRENCH / DREDGE D28		12.34	12.342	144.398	144.495	SAQ	-3846	-5093	s_28-7_LEACHED [2264]	DACITE, HYPERSTHENE [2264]									VOL					GL [2264]
[2264]	CONVERGENT MARGIN	MARIANA ARC / MARIANA TRENCH / DREDGE D28		12.34	12.342	144.398	144.495	SAQ	-3846	-5093	s_28-9_LEACHED [2264]	ANDESITE, BRONZITE [2264]									VOL					GL [2264]
[2264]	CONVERGENT MARGIN	MARIANA ARC / MARIANA TRENCH / DREDGE D28		12.34	12.342	144.398	144.495	SAQ	-3846	-5093	s_28-9WC_LEACHED [2264]	ANDESITE, BRONZITE [2264]									VOL					GL [2264]
[2264]	CONVERGENT MARGIN	MARIANA ARC / MARIANA TRENCH / DREDGE D50		15.722	15.782	147.58	147.598	SAQ	-5157	-5865	s_50-14_LEACHED [2264]	BONINITE, OLIVINE [2264]									VOL					GL [2264]
[2264]	CONVERGENT MARGIN	MARIANA ARC / MARIANA TRENCH / DREDGE D50		15.722	15.782	147.58	147.598	SAQ	-5157	-5865	s_50-17_LEACHED [2264]	BONINITE, OLIVINE [2264]									VOL					GL [2264]
[2264]	CONVERGENT MARGIN	MARIANA ARC / MARIANA TRENCH / DREDGE D50		15.722	15.782	147.58	147.598	SAQ	-5157	-5865	s_50-23_LEACHED [2264]	ANDESITE, BRONZITE [2264]									VOL					GL [2264]
[2264]	CONVERGENT MARGIN	MARIANA ARC / MARIANA TRENCH / DREDGE D51		16.408	16.427	147.658	147.678	SAQ	-5399	-6021	s_51-8_LEACHED [2264]	BONINITE [2264]									VOL					GL [2264]
[2204]	CONVERGENT MARGIN	MARIANA ARC / MARIANA ARC - CENTRAL ISLAND PROVINCE / PAGAN		18.1	18.17	145.75	145.81	SAE			s_PAG5 [2204]	BASALT [2204]							1925		VOL					WR [2204]
[1858]	CONVERGENT MARGIN	MARIANA ARC / MARIANA ARC - CENTRAL ISLAND PROVINCE / AGRIGAN / AGRIGAN		18.73	18.73	145.65	145.65	SAQ			s_PLH5 [1858]	THOLEIITE [1858]									VOL					WR [1858]	46.61	2.55		14.1		5.03	9.93		6.34	4.95	0.25		0.54	4.72	0.59		3.62	0.71		0.1
[2561]	CONVERGENT MARGIN	MARIANA ARC / MARIANA ARC - CENTRAL ISLAND PROVINCE / AGRIGAN / AGRIGAN		18.73	18.73	145.65	145.65	SAQ			s_AG-25A [2561]	ANDESITE, BASALTIC [2561]									VOL			F		WR [2561]	55.72	1.03		15.34		3.03	8.6		7.54	2.3	0.26		1.26	3.46	0.23		0.26	0.17
[2561]	CONVERGENT MARGIN	MARIANA ARC / MARIANA ARC - CENTRAL ISLAND PROVINCE / PAGAN		18.1	18.17	145.75	145.81	SAE			s_P-1 [2561]	ANDESITE [2561]									VOL			F		WR [2561]	56.82	0.75		17.06		4.94	2.57		6.04	2.9	0.13		1.45	4.05	0.24		1.28	1.23
[2561]	CONVERGENT MARGIN	MARIANA ARC / MARIANA ARC - CENTRAL ISLAND PROVINCE / PAGAN		18.1	18.17	145.75	145.81	SAE			s_P-2 [2561]	BASALT [2561]									VOL			F		WR [2561]	49.87	0.74		16.31		2.8	7.16		11.74	6.43	0.15		0.6	2.35	0.16		0.07	0.18
[2561]	CONVERGENT MARGIN	MARIANA ARC / MARIANA ARC - CENTRAL ISLAND PROVINCE / PAGAN		18.1	18.17	145.75	145.81	SAE			s_P-3 [2561]	ANDESITE, BASALTIC [2561]									VOL			F		WR [2561]	53.37	0.73		16.01		2.72	6.49		9.93	4.9	0.16		1.05	3	0.19		0.2	0.15
[2561]	CONVERGENT MARGIN	MARIANA ARC / MARIANA ARC - CENTRAL ISLAND PROVINCE / SARIGAN		16.72	16.72	145.78	145.78	SAE			s_S-1 [2561]	ANDESITE, BASALTIC [2561]									VOL			F		WR [2561]	53.87	0.74		15.68		3.43	5.62		10.41	5.84	0.15		0.73	2.3	0.19		0.16	0.15
[2561]	CONVERGENT MARGIN	MARIANA ARC / MARIANA ARC - CENTRAL ISLAND PROVINCE / SARIGAN		16.72	16.72	145.78	145.78	SAE			s_S-2 [2561]	ANDESITE, BASALTIC [2561]									VOL			F		WR [2561]	53.47	0.75		16.01		2.92	6.14		10.5	6.06	0.18		0.71	2.8	0.17		0.19	0.16
[2561]	CONVERGENT MARGIN	MARIANA ARC / MARIANA ARC - CENTRAL ISLAND PROVINCE / SARIGAN		16.72	16.72	145.78	145.78	SAE			s_S-3 [2561]	ANDESITE, BASALTIC [2561]									VOL			F		WR [2561]	52.56	0.74		15.61		3.24	6.2		11.05	6.26	0.17		0.68	2.45	0.18		0.22	0.13
[2561]	CONVERGENT MARGIN	MARIANA ARC / MARIANA ARC - CENTRAL ISLAND PROVINCE / SARIGAN		16.72	16.72	145.78	145.78	SAE			s_S-4 [2561]	ANDESITE [2561]									VOL			F		WR [2561]	58.55	0.74		16.92		6.49	1.11		7.83	3.76	0.15		0.88	3.28	0.16		0.4	0.17
[2561]	CONVERGENT MARGIN	MARIANA ARC / MARIANA ARC - CENTRAL ISLAND PROVINCE / ASUNCION		19.57	19.57	145.4	145.4	SAQ			s_AS-3G [2561]	ANDESITE, BASALTIC [2561]									VOL			F		WR [2561]
[2700]	CONVERGENT MARGIN	MARIANA ARC / MARIANA ARC - CENTRAL ISLAND PROVINCE / AGRIGAN / AGRIGAN		18.73	18.73	145.65	145.65	SAQ			s_4-4 [2700]	BASALT [2700]									VOL			F		WR [2700]
[2700]	CONVERGENT MARGIN	MARIANA ARC / MARIANA ARC - CENTRAL ISLAND PROVINCE / AGRIGAN / AGRIGAN		18.73	18.73	145.65	145.65	SAQ			s_9-1A [2700]	BASALT [2700]									VOL			F		WR [2700]
[2700]	CONVERGENT MARGIN	MARIANA ARC / MARIANA ARC - CENTRAL ISLAND PROVINCE / PAGAN		18.1	18.17	145.75	145.81	SAE			s_5 [2700]	BASALT [2700]									VOL			F		WR [2700]
[2700]	CONVERGENT MARGIN	MARIANA ARC / MARIANA ARC - CENTRAL ISLAND PROVINCE / GUGUAN		17.33	17.33	145.85	145.85	SAQ			s_2 [2700]	BASALT [2700]									VOL			F		WR [2700]
[2700]	CONVERGENT MARGIN	MARIANA ARC / MARIANA ARC - CENTRAL ISLAND PROVINCE / SARIGAN		16.72	16.72	145.78	145.78	SAE			s_2 [2700]	BASALT [2700]									VOL			F		WR [2700]
[2700]	CONVERGENT MARGIN	MARIANA ARC / MARIANA TROUGH / DREDGE 11-D	SOUTHERN MARIANA TROUGH, SEGMENT 16	14.28	14.28	145	145	SAQ			s_T-11D-7 [2700]	THOLEIITE [2700]									VOL			F		WR [2700]
[2700]	CONVERGENT MARGIN	MARIANA ARC / MARIANA TROUGH / DREDGE 13-D	CENTRAL MARIANA TROUGH, SEGMENT 8	17.43	17.43	144.82	144.82	SAQ			s_T-13D-4 [2700]	THOLEIITE [2700]									VOL			F		WR [2700]
[2700]	CONVERGENT MARGIN	MARIANA ARC / MARIANA TROUGH / DREDGE 13-D	CENTRAL MARIANA TROUGH, SEGMENT 8	17.43	17.43	144.82	144.82	SAQ			s_T-13D-6 [2700]	THOLEIITE [2700]									VOL			F		WR [2700]
[2700]	CONVERGENT MARGIN	MARIANA ARC / MARIANA TROUGH / DREDGE 15-D	CENTRAL MARIANA TROUGH, SEGMENT 7	17.7	17.7	144.88	144.88	SAQ			s_T-15D-2 [2700]	THOLEIITE [2700]									VOL			F		WR [2700]
[2700]	CONVERGENT MARGIN	MARIANA ARC / MARIANA TROUGH / DREDGE 15-D	CENTRAL MARIANA TROUGH, SEGMENT 7	17.7	17.7	144.88	144.88	SAQ			s_T-15D-8 [2700]	THOLEIITE [2700]									VOL			F		WR [2700]
[2404]	CONVERGENT MARGIN	MARIANA ARC / MARIANA TROUGH	CENTRAL MARIANA TROUGH, SEGMENT 8	17.17	17.17	144.84	144.84	SAQ	-3465	-4415	s_46DA1 [2404]	BASALT [2404]								GLASSY [2404]	VOL			F		GL [2404]																0.711				0.224		0.019	0.03
[2404]	CONVERGENT MARGIN	MARIANA ARC / MARIANA TROUGH	CENTRAL MARIANA TROUGH, SEGMENT 8	17.17	17.17	144.84	144.84	SAQ	-3465	-4415	s_46DG1 [2404]	BASALT [2404]								GLASSY [2404]	VOL			F		GL [2404]																1.22				0.139		0.068	0.084
[2404]	CONVERGENT MARGIN	MARIANA ARC / MARIANA TROUGH	CENTRAL MARIANA TROUGH, SEGMENT 8	17.17	17.17	144.84	144.84	SAQ	-3465	-4415	s_46DC1 [2404]	BASALT [2404]								GLASSY [2404]	VOL			F		GL [2404]																1.263				0.202		0.021	0.024
[13078]	CONVERGENT MARGIN	MARIANA ARC / PARECE-VELA BASIN / SITE 54		15.61	15.61	140.302	140.302	SAQ			s_54-9-1-44 [13078]	BASALT, OLIVINE [13078]								APHYRIC [13078]	VOL					WR [13078]	46.73	1.13		17.21	0.08	5.42	4.01		12.12	7.68	0.15		0.24	2.7	0.1		1.47	0.61		0.53		0.03	0
[14316]	CONVERGENT MARGIN	MARIANA ARC / MARIANA TROUGH		18.2188	18.2188	144.735	144.735	SAQ			s_21DS5 [14316]	NOT GIVEN [14316]	0 [14316]	0 [14316]							VOL					WR [14316]
[14316]	CONVERGENT MARGIN	MARIANA ARC / MARIANA TROUGH		18.0448	18.0448	144.749	144.749	SAQ			s_64DS [14316]	NOT GIVEN [14316]	0 [14316]	0 [14316]							VOL					WR [14316]
[14410]	CONVERGENT MARGIN	MARIANA ARC / MARIANA ARC - SOUTHERN SEAMOUNT PROVINCE / ROTA	TALAKHAYA	14.0727	14.0727	145.106	145.106	SAE			s_RT02_7 [14410]	NOT GIVEN [14410]				OLIGOCENE [14410]					VOL					WR [14410]	55.63	0.52		17.81				8.36	9	5.08	0.15		0.52	2.45	0.07
[14410]	CONVERGENT MARGIN	MARIANA ARC / MARIANA ARC - SOUTHERN SEAMOUNT PROVINCE / ROTA	TALAKHAYA	14.0725	14.0725	145.106	145.106	SAE			s_RT03_11 [14410]	NOT GIVEN [14410]				OLIGOCENE [14410]					VOL					WR [14410]	62.46	0.47		16.71				5.89	7.21	2.89	0.23		0.82	3.31	0.11
[14410]	CONVERGENT MARGIN	MARIANA ARC / MARIANA ARC - SOUTHERN SEAMOUNT PROVINCE / ROTA	MT. SABANA	14.0852	14.0852	145.112	145.112	SAE			s_RT04_14 [14410]	NOT GIVEN [14410]				OLIGOCENE [14410]					VOL					WR [14410]	54.99	0.52		17.71				6.86	9.92	5.86	0.12		1.03	2.17	0.17
[14410]	CONVERGENT MARGIN	MARIANA ARC / MARIANA ARC - SOUTHERN SEAMOUNT PROVINCE / ROTA	MT. SABANA	14.0839	14.0839	145.112	145.112	SAE			s_RT08_26 [14410]	NOT GIVEN [14410]				OLIGOCENE [14410]					VOL					WR [14410]	53.94	0.53		17.41				7.32	10.44	6.48	0.13		0.72	2.07	0.13
[14410]	CONVERGENT MARGIN	MARIANA ARC / MARIANA ARC - SOUTHERN SEAMOUNT PROVINCE / ROTA	OKGOK FALL, TALAKHAYA	14.0703	14.0703	145.112	145.112	SAE			s_RT16_51 [14410]	NOT GIVEN [14410]				OLIGOCENE [14410]					VOL					WR [14410]	61.28	0.77		16.58				7.4	6.1	2.23	0.14		1.16	3.92	0.13
[14410]	CONVERGENT MARGIN	MARIANA ARC / MARIANA ARC - SOUTHERN SEAMOUNT PROVINCE / ROTA	OKGOK FALL, TALAKHAYA	14.0703	14.0703	145.112	145.112	SAE			s_RT16_56 [14410]	NOT GIVEN [14410]				OLIGOCENE [14410]					VOL					WR [14410]	62.48	0.61		17.36				6.25	6.56	2.09	0.13		0.69	3.85	0.14
[14410]	CONVERGENT MARGIN	MARIANA ARC / MARIANA ARC - SOUTHERN SEAMOUNT PROVINCE / ROTA	OKGOK FALL, TALAKHAYA	14.0703	14.0703	145.112	145.112	SAE			s_RT16_57 [14410]	NOT GIVEN [14410]				OLIGOCENE [14410]					VOL					WR [14410]	52.04	0.41		16.49				8.62	11.89	7.9	0.17		0.28	1.7	0.05
[14410]	CONVERGENT MARGIN	MARIANA ARC / MARIANA ARC - SOUTHERN SEAMOUNT PROVINCE / ROTA	OKGOK FALL, TALAKHAYA	14.0703	14.0703	145.112	145.112	SAE			s_RT16_61 [14410]	NOT GIVEN [14410]				OLIGOCENE [14410]					VOL					WR [14410]	51.88	0.4		15.79				8.47	11.2	9.87	0.16		0.29	1.63	0.05
[14410]	CONVERGENT MARGIN	MARIANA ARC / MARIANA ARC - SOUTHERN SEAMOUNT PROVINCE / ROTA	OKGOK FALL, TALAKHAYA	14.0703	14.0703	145.112	145.112	SAE			s_RT16_62 [14410]	NOT GIVEN [14410]				OLIGOCENE [14410]					VOL					WR [14410]	63.45	0.68		15.93				6.84	5.97	1.8	0.13		1	3.78	0.17
[14407]	CONVERGENT MARGIN	MARIANA ARC / PARECE-VELA BASIN		21.566	21.566	139.748	139.748	SAQ	-3194	-3194	s_IB340BMS02CA01 [14407]	BASALT, OLIVINE [14407]				NEOGENE [14407]				NON-VESICULATED [14407]	VOL			F		WR [14407]	48.81	0.93		19.37				7.35	12.4	6.12	0.1		0.2	2.74	0.08
[14407]	CONVERGENT MARGIN	MARIANA ARC / PARECE-VELA BASIN		21.566	21.566	139.748	139.748	SAQ	-3194	-3194	s_IB340BMS02CA02 [14407]	BASALT, OLIVINE [14407]				NEOGENE [14407]				NON-VESICULATED [14407]	VOL			F		WR [14407]	48.717	0.9959		18.2196				7.81	12.0899	7.6284	0.1172		0.1939	2.6593	0.0844
[14407]	CONVERGENT MARGIN	MARIANA ARC / PARECE-VELA BASIN		21.566	21.566	139.748	139.748	SAQ	-3194	-3194	s_IB340BMS02CA03 [14407]	BASALT, OLIVINE [14407]				NEOGENE [14407]				NON-VESICULATED [14407]	VOL			F		WR [14407]	48.4157	0.9217		18.8534				7.68	12.2903	6.3908	0.1135		0.2269	2.719	0.0875
[14407]	CONVERGENT MARGIN	MARIANA ARC / PARECE-VELA BASIN		20.867	20.867	139.695	139.695	SAQ	-3662	-3662	s_IB342BMS01CA01 [14407]	BASALT [14407]				NEOGENE [14407]				POORLY VESICULATED APHYRIC [14407]	VOL			F		WR [14407]
[14407]	CONVERGENT MARGIN	MARIANA ARC / PARECE-VELA BASIN		20.867	20.867	139.695	139.695	SAQ	-3662	-3662	s_IB342BMS01CA02 [14407]	BASALT [14407]				NEOGENE [14407]				POORLY VESICULATED APHYRIC [14407]	VOL			F		WR [14407]	50.3343	1.6006		17.6157				7.85	11.861	5.8063	0.1334		0.5347	3.251	0.2187
[14407]	CONVERGENT MARGIN	MARIANA ARC / PARECE-VELA BASIN		20.87	20.87	139.717	139.717	SAQ	-3550	-3550	s_IB342BMS02CA01 [14407]	BASALT [14407]				NEOGENE [14407]				POORLY VESICULATED APHYRIC [14407]	VOL			F		WR [14407]	49.5134	1.6589		15.5186				8.69	10.6462	8.0967	0.1366		0.3653	3.1129	0.2124
[14407]	CONVERGENT MARGIN	MARIANA ARC / PARECE-VELA BASIN		20.87	20.87	139.717	139.717	SAQ	-3550	-3550	s_IB342BMS02CA02 [14407]	BASALT [14407]				NEOGENE [14407]				POORLY VESICULATED APHYRIC [14407]	VOL			F		WR [14407]	50.1046	1.6602		15.7998				8.41	10.8967	7.6696	0.1327		0.3	3.2016	0.2097
[14407]	CONVERGENT MARGIN	MARIANA ARC / PARECE-VELA BASIN		20.964	20.964	139.67	139.67	SAQ	-3775	-3775	s_IB343BMS01CA01 [14407]	BASALT [14407]				NEOGENE [14407]				POORLY VESICULATED [14407]	VOL			F		WR [14407]	50.2072	1.571		16.8464				8.91	12.2758	4.4881	0.122		0.2439	3.1385	0.1504
[14407]	CONVERGENT MARGIN	MARIANA ARC / PARECE-VELA BASIN		20.926	20.926	139.649	139.649	SAQ	-3738	-3738	s_IB343BMS03CA01 [14407]	BASALT [14407]				NEOGENE [14407]				POORLY VESICULATED [14407]	VOL			F		WR [14407]	49.4466	1.5389		16.6044				8.2	11.307	5.8862	0.1203		0.2555	3.4386	0.1616
[14407]	CONVERGENT MARGIN	MARIANA ARC / PARECE-VELA BASIN		19.912	19.912	139.612	139.612	SAQ	-2824	-2824	s_IB505BMS01CA01 [14407]	BASALT [14407]				NEOGENE [14407]				NON-VESICULATED PLAGIOCLASE-PHYRIC [14407]	VOL			F		WR [14407]	49.4922	1.5476		16.2316				9.48	11.7662	6.1716	0.1484		0.3929	2.7804	0.1311
[14407]	CONVERGENT MARGIN	MARIANA ARC / PARECE-VELA BASIN		19.912	19.912	139.612	139.612	SAQ	-2824	-2824	s_IB505BMS01CA02 [14407]	BASALT [14407]				NEOGENE [14407]				NON-VESICULATED PLAGIOCLASE-PHYRIC [14407]	VOL			F		WR [14407]	49.6177	1.5826		16.4961				9.93	11.7915	6.8154	0.1603		0.1337	2.7787	0.1405
[14407]	CONVERGENT MARGIN	MARIANA ARC / PARECE-VELA BASIN		19.912	19.912	139.612	139.612	SAQ	-2824	-2824	s_IB505BMS01CA03 [14407]	BASALT [14407]				NEOGENE [14407]				NON-VESICULATED PLAGIOCLASE-PHYRIC [14407]	VOL			F		WR [14407]	49.0737	1.5932		16.223				9.85	11.6299	6.4507	0.1469		0.316	2.8469	0.1325
[14407]	CONVERGENT MARGIN	MARIANA ARC / PARECE-VELA BASIN		19.454	19.454	139.577	139.577	SAQ	-4205	-4205	s_IB506BMS02CA01 [14407]	BASALT [14407]				NEOGENE [14407]				NON-VESICULATED NEARLY APHYRIC [14407]	VOL			F		WR [14407]	49.6486	1.966		15.7028				9.27	10.3136	5.7145	0.1364		0.3245	3.6296	0.2465
[14407]	CONVERGENT MARGIN	MARIANA ARC / PARECE-VELA BASIN		19.454	19.454	139.577	139.577	SAQ	-4205	-4205	s_IB506BMS02CA02 [14407]	BASALT [14407]				NEOGENE [14407]				NON-VESICULATED NEARLY APHYRIC [14407]	VOL			F		WR [14407]	49.4711	1.972		15.4664				9.94	10.1679	6.3714	0.1308		0.333	3.7268	0.2497
[14407]	CONVERGENT MARGIN	MARIANA ARC / WEST MARIANA RIDGE		22.917	22.917	141.322	141.322	SAQ	-2203	-2203	s_IB193BMS03CA01 [14407]	BASALT, OLIVINE-CLINOPYROXENE [14407]				NEOGENE [14407]				MODERATELY VESICULATED [14407]	VOL			F		WR [14407]	48.55	0.96		18.18				8.39	11.88	6.94	0.14		0.57	2.45	0.26
[14407]	CONVERGENT MARGIN	MARIANA ARC / WEST MARIANA RIDGE		22.917	22.917	141.322	141.322	SAQ	-2203	-2203	s_IB193BMS03CA02 [14407]	BASALT, OLIVINE-CLINOPYROXENE [14407]				NEOGENE [14407]				MODERATELY VESICULATED [14407]	VOL			F		WR [14407]	49.2987	1.0018		18.5721				7.97	11.8369	6.277	0.1301		0.6638	2.6279	0.2352
[14407]	CONVERGENT MARGIN	MARIANA ARC / WEST MARIANA RIDGE		22.345	22.345	140.491	140.491	SAQ	-2265	-2265	s_IB194BMS01CA02 [14407]	BASALT [14407]				NEOGENE [14407]				HIGHLY VESICULATED PLAGIOCLASE-PHYRIC [14407]	VOL			F		WR [14407]	50.6824	0.8577		17.2881				7.64	9.9148	8.1856	0.1435		0.9577	2.4056	0.2472
[14407]	CONVERGENT MARGIN	MARIANA ARC / WEST MARIANA RIDGE		22.32	22.32	140.477	140.477	SAQ	-2606	-2606	s_IB194BMS02CA01 [14407]	BASALT, OLIVINE [14407]				NEOGENE [14407]				HIGHLY VESICULATED [14407]	VOL			F		WR [14407]	51.5888	0.8109		18.3568				8.37	10.4556	3.9318	0.147		1.0493	2.3088	0.2055
[14407]	CONVERGENT MARGIN	MARIANA ARC / WEST MARIANA RIDGE		22.32	22.32	140.477	140.477	SAQ	-2606	-2606	s_IB194BMS02CA02 [14407]	BASALT, OLIVINE [14407]				NEOGENE [14407]				HIGHLY VESICULATED [14407]	VOL			F		WR [14407]	50.3636	0.7473		15.68				7.48	9.6641	9.9833	0.1371		1.026	2.1671	0.15
[14407]	CONVERGENT MARGIN	MARIANA ARC / WEST MARIANA RIDGE		22.227	22.227	140.35	140.35	SAQ	-3338	-3338	s_IB339BMS01CA01 [14407]	BASALT, OLIVINE [14407]				NEOGENE [14407]				HIGHLY VESICULATED [14407]	VOL			F		WR [14407]	49.761	0.8161		16.5299				8	10.7158	8.4345	0.1458		0.7161	2.1904	0.1531
[14407]	CONVERGENT MARGIN	MARIANA ARC / WEST MARIANA RIDGE		22.227	22.227	140.35	140.35	SAQ	-3338	-3338	s_IB339BMS01CA02 [14407]	BASALT, OLIVINE [14407]				NEOGENE [14407]				HIGHLY VESICULATED [14407]	VOL			F		WR [14407]
[14407]	CONVERGENT MARGIN	MARIANA ARC / WEST MARIANA RIDGE		25.939	25.939	139.818	139.818	SAQ	-1316	-1316	s_IB329BMS01CA01 [14407]	BASALT, OLIVINE-CLINOPYROXENE [14407]				NEOGENE [14407]				HIGHLY VESICULATED PLAGIOCLASE-PHYRIC [14407]	VOL			F		WR [14407]	44.9919	1.0764		18.0698				10.73	12.9742	5.4986	0.1485		0.5475	2.1118	0.5757
[14407]	CONVERGENT MARGIN	MARIANA ARC / WEST MARIANA RIDGE		25.619	25.619	139.757	139.757	SAQ	-2521	-2521	s_IB501BMS01CA01 [14407]	BASALT, OLIVINE [14407]				NEOGENE [14407]				MODERATELY VESICULATED [14407]	VOL			F		WR [14407]	48.7365	0.8459		18.2035				8.09	10.4731	7.5693	0.1381		0.7468	2.3934	0.2316
[14407]	CONVERGENT MARGIN	MARIANA ARC / WEST MARIANA RIDGE		25.619	25.619	139.757	139.757	SAQ	-2521	-2521	s_IB501BMS01CA02 [14407]	BASALT, OLIVINE [14407]				NEOGENE [14407]				MODERATELY VESICULATED [14407]	VOL			F		WR [14407]	49.019	0.829		18.0516				8.01	10.2695	7.5603	0.1521		0.9087	2.3881	0.23
[14407]	CONVERGENT MARGIN	MARIANA ARC / WEST MARIANA RIDGE		21.462	21.462	140.986	140.986	SAQ	-3857	-3857	s_IB504BMS01CA01 [14407]	BASALT, OLIVINE [14407]				NEOGENE [14407]				POORLY VESICULATED [14407]	VOL			F		WR [14407]	47.6887	0.9485		17.3856				8.26	11.0543	7.8029	0.1403		0.7612	2.3379	0.2956
[14407]	CONVERGENT MARGIN	MARIANA ARC / WEST MARIANA RIDGE		21.462	21.462	140.986	140.986	SAQ	-3857	-3857	s_IB504BMS01CA02 [14407]	BASALT, OLIVINE [14407]				NEOGENE [14407]				POORLY VESICULATED [14407]	VOL			F		WR [14407]	48.5635	0.9313		17.459				8.03	10.2511	7.7898	0.1433		0.8921	2.4148	0.2167
[14407]	CONVERGENT MARGIN	MARIANA ARC / WEST MARIANA RIDGE		21.342	21.342	141.551	141.551	SAQ	-2774	-2774	s_IB345BMS01CA01 [14407]	BASALT, CLINOPYROXENE-OLIVINE [14407]				NEOGENE [14407]				MODERATELY VESICULATED [14407]	VOL			F		WR [14407]	51.7765	0.8124		17.2034				7.95	10.0634	4.1654	0.167		1.6481	2.735	0.468
[14407]	CONVERGENT MARGIN	MARIANA ARC / WEST MARIANA RIDGE		21.342	21.342	141.551	141.551	SAQ	-2774	-2774	s_IB345BMS01CA02 [14407]	BASALT, CLINOPYROXENE-OLIVINE [14407]				NEOGENE [14407]				MODERATELY VESICULATED [14407]	VOL			F		WR [14407]	51.6895	0.8184		17.5617				7.73	9.677	4.0895	0.1441		1.6161	2.6794	0.351
[14407]	CONVERGENT MARGIN	MARIANA ARC / WEST MARIANA RIDGE		21.342	21.342	141.551	141.551	SAQ	-2774	-2774	s_IB345BMS01CA03 [14407]	BASALT, CLINOPYROXENE-OLIVINE [14407]				NEOGENE [14407]				MODERATELY VESICULATED [14407]	VOL			F		WR [14407]	52.5185	0.8324		17.2176				7.65	9.5344	4.3802	0.1481		1.5825	2.5664	0.3135
[14407]	CONVERGENT MARGIN	MARIANA ARC / WEST MARIANA RIDGE		23.225	23.225	141.456	141.456	SAQ	-953	-953	s_IB192BMS04CA01 [14407]	BASALT, OLIVINE-CLINOPYROXENE [14407]				NEOGENE [14407]				MODERATELY VESICULATED [14407]	VOL			F		WR [14407]	46.8	0.91		18.71				9.44	12.66	4.45	0.14		2.05	1.87	0.76
[14407]	CONVERGENT MARGIN	MARIANA ARC / WEST MARIANA RIDGE		22.371	22.371	141.75	141.75	SAQ	-1137	-1137	s_IB199BMS01CA01 [14407]	BASALT [14407]				NEOGENE [14407]				MODERATELY VESICULATED NEARLY APHYRIC [14407]	VOL			F		WR [14407]	48.4976	0.8866		18.9541				10.44	10.2687	4.1683	0.2093		1.4449	2.7552	0.5278
[14407]	CONVERGENT MARGIN	MARIANA ARC / WEST MARIANA RIDGE		21.748	21.748	142.143	142.143	SAQ	-1115	-1115	s_IB202BMS01CA01 [14407]	BASALT, OLIVINE-CLINOPYROXENE [14407]				NEOGENE [14407]				PORPHYRITIC [14407]	VOL			F		WR [14407]	51.2516	0.9373		18.0442				9.7	9.5815	4.413	0.192		1.3752	2.7875	0.2539
[14407]	CONVERGENT MARGIN	MARIANA ARC / WEST MARIANA RIDGE		23.647	23.647	141.426	141.426	SAQ	-1224	-1418	s_NT06-08 D2 101 [14407]	BASALT [14407]				NEOGENE [14407]				MODERATELY VESICULATED NEARLY APHYRIC [14407]	VOL			F		WR [14407]	48.7398	0.8757		16.7019				7.89	10.3669	6.7205	0.1211		2.239	2.4854	0.5045
[14407]	CONVERGENT MARGIN	MARIANA ARC / WEST MARIANA RIDGE		23.647	23.647	141.426	141.426	SAQ	-1224	-1418	s_NT06-08 D2 102 [14407]	BASALT [14407]				NEOGENE [14407]				MODERATELY VESICULATED NEARLY APHYRIC [14407]	VOL			F		WR [14407]
[14407]	CONVERGENT MARGIN	MARIANA ARC / WEST MARIANA RIDGE		23.604	23.604	141.418	141.418	SAQ	-1220	-1390	s_T06-08 D3 1A [14407]	BASALT, CLINOPYROXENE-OLIVINE [14407]				NEOGENE [14407]				HIGHLY VESICULATED [14407]	VOL			F		WR [14407]	47.4369	0.8037		15.7811				9.05	12.0371	10.1011	0.1592		1.3352	1.8391	0.2872
[14407]	CONVERGENT MARGIN	MARIANA ARC / WEST MARIANA RIDGE		23.604	23.604	141.418	141.418	SAQ	-1220	-1390	s_T06-08 D3 1B [14407]	BASALT, CLINOPYROXENE-OLIVINE [14407]				NEOGENE [14407]				HIGHLY VESICULATED [14407]	VOL			F		WR [14407]	47.5134	0.8047		16.0321				9	12.1729	9.8276	0.1586		1.3685	1.8698	0.2971
[14407]	CONVERGENT MARGIN	MARIANA ARC / WEST MARIANA RIDGE		23.604	23.604	141.418	141.418	SAQ	-1220	-1390	s_T06-08 D3 1C [14407]	BASALT, CLINOPYROXENE-OLIVINE [14407]				NEOGENE [14407]				HIGHLY VESICULATED [14407]	VOL			F		WR [14407]
[14407]	CONVERGENT MARGIN	MARIANA ARC / WEST MARIANA RIDGE		23.432	23.432	141.381	141.381	SAQ	-1123	-1245	s_NT06-08 D6 1 [14407]	BASALT, CLINOPYROXENE-OLIVINE [14407]				NEOGENE [14407]				HIGHLY VESICULATED [14407]	VOL			F		WR [14407]	48.2186	0.8507		17.1037				9.6	12.323	9.1726	0.1603		1.3825	1.88	0.4839
[14407]	CONVERGENT MARGIN	MARIANA ARC / WEST MARIANA RIDGE		23.283	23.283	141.658	141.658	SAQ	-1071	-1224	s_NT06-08 D14 1 [14407]	BASALT, CLINOPYROXENE-OLIVINE [14407]				NEOGENE [14407]					VOL			F		WR [14407]	48.5085	0.8139		16.6568				9.61	11.3201	8.5844	0.1721		0.8991	2.2228	0.2371
[14407]	CONVERGENT MARGIN	MARIANA ARC / WEST MARIANA RIDGE		23.283	23.283	141.658	141.658	SAQ	-1071	-1224	s_NT06-08 D14 3 [14407]	BASALT, CLINOPYROXENE-OLIVINE [14407]				NEOGENE [14407]					VOL			F		WR [14407]	48.7919	0.8121		16.5615				9.46	11.1636	8.7623	0.1702		0.9545	2.216	0.2288
[14407]	CONVERGENT MARGIN	MARIANA ARC / WEST MARIANA RIDGE		23.283	23.283	141.658	141.658	SAQ	-1071	-1224	s_NT06-08 D14 5 [14407]	BASALT, CLINOPYROXENE-OLIVINE [14407]				NEOGENE [14407]					VOL			F		WR [14407]	47.9222	0.818		16.7759				9.6	11.2682	8.7461	0.1695		0.8191	2.1239	0.2317
[14407]	CONVERGENT MARGIN	MARIANA ARC / WEST MARIANA RIDGE		23.283	23.283	141.658	141.658	SAQ	-1071	-1224	s_NT06-08 D14 6 [14407]	BASALT, CLINOPYROXENE-OLIVINE [14407]				NEOGENE [14407]					VOL			F		WR [14407]	48.2854	0.8135		16.5734				9.48	11.0849	8.6606	0.1711		0.9498	2.1409	0.2257
[14407]	CONVERGENT MARGIN	MARIANA ARC / WEST MARIANA RIDGE		23.493	23.493	141.542	141.542	SAQ	-1104	-1225	s_NT06-08 D16 2 [14407]	BASALT, CLINOPYROXENE-OLIVINE [14407]				NEOGENE [14407]				MODERATELY VESICULATED [14407]	VOL			F		WR [14407]	48.5818	0.8201		17.3203				8.52	11.6661	8.8629	0.1464		0.9807	2.1648	0.2463
[14407]	CONVERGENT MARGIN	MARIANA ARC / WEST MARIANA RIDGE		23.493	23.493	141.542	141.542	SAQ	-1104	-1225	s_NT06-08 D16 3 [14407]	BASALT, CLINOPYROXENE-OLIVINE [14407]				NEOGENE [14407]				MODERATELY VESICULATED [14407]	VOL			F		WR [14407]	48.2333	0.8132		17.3512				9.16	11.3357	8.6974	0.1659		0.7127	2.1972	0.2056
[14407]	CONVERGENT MARGIN	MARIANA ARC / WEST MARIANA RIDGE		23.493	23.493	141.542	141.542	SAQ	-1104	-1225	s_NT06-08 D16 4 [14407]	BASALT, CLINOPYROXENE-OLIVINE [14407]				NEOGENE [14407]				MODERATELY VESICULATED [14407]	VOL			F		WR [14407]	48.8978	0.8765		16.6085				8.89	11.1179	8.2322	0.1922		1.1488	2.2211	0.2719
[14407]	CONVERGENT MARGIN	MARIANA ARC / WEST MARIANA RIDGE		23.493	23.493	141.542	141.542	SAQ	-1104	-1225	s_NT06-08 D16 5 [14407]	BASALT, CLINOPYROXENE-OLIVINE [14407]				NEOGENE [14407]				MODERATELY VESICULATED [14407]	VOL			F		WR [14407]	47.673	0.8626		17.0636				9.25	11.6704	9.0783	0.1649		0.9144	2.1802	0.2634
[14407]	CONVERGENT MARGIN	MARIANA ARC / WEST MARIANA RIDGE		23.493	23.493	141.542	141.542	SAQ	-1104	-1225	s_NT06-08 D16 6 [14407]	BASALT, CLINOPYROXENE-OLIVINE [14407]				NEOGENE [14407]				MODERATELY VESICULATED [14407]	VOL			F		WR [14407]	48.84	0.83		16.9				8.89	11.35	9.21	0.16		1.01	2.17	0.24
[14407]	CONVERGENT MARGIN	MARIANA ARC / WEST MARIANA RIDGE		23.493	23.493	141.542	141.542	SAQ	-1104	-1225	s_NT06-08 D16 7 [14407]	BASALT, CLINOPYROXENE-OLIVINE [14407]				NEOGENE [14407]				MODERATELY VESICULATED [14407]	VOL			F		WR [14407]	47.5411	0.8683		17.5423				9.41	11.8228	8.1797	0.1774		0.9144	2.1853	0.3133
[14407]	CONVERGENT MARGIN	MARIANA ARC / WEST MARIANA RIDGE		23.493	23.493	141.542	141.542	SAQ	-1104	-1225	s_NT06-08 D16 9 [14407]	BASALT, CLINOPYROXENE-OLIVINE [14407]				NEOGENE [14407]				MODERATELY VESICULATED [14407]	VOL			F		WR [14407]	47.3522	0.8201		17.1936				8.83	11.4653	9.3168	0.2658		0.6994	2.0011	0.2455
[14407]	CONVERGENT MARGIN	MARIANA ARC / WEST MARIANA RIDGE		23.493	23.493	141.542	141.542	SAQ	-1104	-1225	s_NT06-08 D16 11 [14407]	BASALT, CLINOPYROXENE-OLIVINE [14407]				NEOGENE [14407]				MODERATELY VESICULATED [14407]	VOL			F		WR [14407]	48.647	0.8219		17.0441				8.01	12.1457	7.2163	0.1212		1.1113	2.3234	0.2504
[14407]	CONVERGENT MARGIN	MARIANA ARC / WEST MARIANA RIDGE		23.493	23.493	141.542	141.542	SAQ	-1104	-1225	s_NT06-08 D16 13 [14407]	BASALT, CLINOPYROXENE-OLIVINE [14407]				NEOGENE [14407]				MODERATELY VESICULATED [14407]	VOL			F		WR [14407]	48.1063	0.8481		17.2368				8.81	11.4669	9.0046	0.1511		0.8804	2.1137	0.2421
[14407]	CONVERGENT MARGIN	MARIANA ARC / WEST MARIANA RIDGE		23.075	23.075	141.734	141.734	SAQ	-890	-1120	s_NT06-08 D18 5 [14407]	BASALT, CLINOPYROXENE-OLIVINE [14407]				NEOGENE [14407]				HIGHLY VESICULATED [14407]	VOL			F		WR [14407]	47.3946	0.7585		17.4896				8.83	11.627	8.0474	0.1715		1.0947	2.0949	0.4844
[14407]	CONVERGENT MARGIN	MARIANA ARC / WEST MARIANA RIDGE		23.075	23.075	141.734	141.734	SAQ	-890	-1120	s_NT06-08 D18 7 [14407]	BASALT, CLINOPYROXENE-OLIVINE [14407]				NEOGENE [14407]				HIGHLY VESICULATED [14407]	VOL			F		WR [14407]	47.9972	0.7879		17.6938				8.72	11.1996	7.1045	0.1424		1.5988	2.3967	0.5381
[14407]	CONVERGENT MARGIN	MARIANA ARC / WEST MARIANA RIDGE		23.075	23.075	141.734	141.734	SAQ	-890	-1120	s_NT06-08 D18 8 [14407]	BASALT, CLINOPYROXENE-OLIVINE [14407]				NEOGENE [14407]				HIGHLY VESICULATED [14407]	VOL			F		WR [14407]	48.0004	0.7791		17.5921				8.76	12.0228	7.1326	0.1404		1.2933	2.2978	0.4725
[14407]	CONVERGENT MARGIN	MARIANA ARC / WEST MARIANA RIDGE		23.075	23.075	141.734	141.734	SAQ	-890	-1120	s_NT06-08 D18 9 [14407]	BASALT, CLINOPYROXENE-OLIVINE [14407]				NEOGENE [14407]				HIGHLY VESICULATED [14407]	VOL			F		WR [14407]	47.5297	0.745		13.6082				8.83	12.3807	11.7496	0.2024		1.7363	1.7624	0.3535
[14407]	CONVERGENT MARGIN	MARIANA ARC / WEST MARIANA RIDGE		23.075	23.075	141.734	141.734	SAQ	-890	-1120	s_NT06-08 D18 10 [14407]	BASALT, CLINOPYROXENE-OLIVINE [14407]				NEOGENE [14407]				HIGHLY VESICULATED [14407]	VOL			F		WR [14407]	47.59	0.7834		17.8953				9.1	12.3327	7.792	0.1634		1.0059	2.0625	0.5723
[14407]	CONVERGENT MARGIN	MARIANA ARC / WEST MARIANA RIDGE		23.075	23.075	141.734	141.734	SAQ	-890	-1120	s_NT06-08 D18 11 [14407]	BASALT, CLINOPYROXENE-OLIVINE [14407]				NEOGENE [14407]				HIGHLY VESICULATED [14407]	VOL			F		WR [14407]	48.0313	0.7694		17.4963				8.78	11.8602	7.8969	0.1665		1.1926	2.204	0.5243
[14407]	CONVERGENT MARGIN	MARIANA ARC / WEST MARIANA RIDGE		23.301	23.301	141.576	141.576	SAQ	-862	-1070	s_NT06-08 D19 3 [14407]	BASALT [14407]				NEOGENE [14407]				HIGHLY VESICULATED APHYRIC [14407]	VOL			F		WR [14407]	44.4565	0.9963		18.2718				12.11	12.2385	4.4376	0.1912		1.5083	2.0011	0.8578
[14407]	CONVERGENT MARGIN	MARIANA ARC / WEST MARIANA RIDGE		23.301	23.301	141.576	141.576	SAQ	-862	-1070	s_NT06-08 D19 9 [14407]	BASALT [14407]				NEOGENE [14407]				HIGHLY VESICULATED APHYRIC [14407]	VOL			F		WR [14407]	44.5216	0.9354		18.4322				11.91	11.6132	4.7916	0.2037		1.5696	2.1785	0.6366
[14407]	CONVERGENT MARGIN	MARIANA ARC / WEST MARIANA RIDGE		23.49	23.49	141.485	141.485	SAQ	-1115	-1324	s_NT06-08 D22 1 [14407]	BASALT, OLIVINE [14407]				NEOGENE [14407]				HIGHLY VESICULATED [14407]	VOL			F		WR [14407]	46.9402	0.8329		17.4693				9.41	11.7022	8.8866	0.1528		0.7273	2.0949	0.2656
[14407]	CONVERGENT MARGIN	MARIANA ARC / WEST MARIANA RIDGE		23.544	23.544	141.495	141.495	SAQ	-1013	-1252	s_NT06-08 D23 1 [14407]	BASALT, OLIVINE [14407]				NEOGENE [14407]				HIGHLY VESICULATED [14407]	VOL			F		WR [14407]	48.56	0.77		16.29				8.98	11.46	8.76	0.16		1.09	2.14	0.33
[14407]	CONVERGENT MARGIN	MARIANA ARC / WEST MARIANA RIDGE		23.544	23.544	141.495	141.495	SAQ	-1013	-1252	s_NT06-08 D23 2 [14407]	BASALT, OLIVINE [14407]				NEOGENE [14407]				HIGHLY VESICULATED [14407]	VOL			F		WR [14407]	48.73	0.7706		16.8968				9.28	11.1423	8.6593	0.1713		0.9691	2.1341	0.2453
[14407]	CONVERGENT MARGIN	MARIANA ARC / WEST MARIANA RIDGE		23.544	23.544	141.495	141.495	SAQ	-1013	-1252	s_NT06-08 D23 3 [14407]	BASALT, OLIVINE [14407]				NEOGENE [14407]				HIGHLY VESICULATED [14407]	VOL			F		WR [14407]	49.0313	0.7696		16.7842				9.25	11.1885	8.5582	0.1682		1.0287	2.1614	0.2417
[14407]	CONVERGENT MARGIN	MARIANA ARC / WEST MARIANA RIDGE		23.544	23.544	141.495	141.495	SAQ	-1013	-1252	s_NT06-08 D23 4 [14407]	BASALT, OLIVINE [14407]				NEOGENE [14407]				HIGHLY VESICULATED [14407]	VOL			F		WR [14407]	48.7366	0.7738		16.6681				9.02	11.3438	8.861	0.1633		1.0535	2.0915	0.337
[14407]	CONVERGENT MARGIN	MARIANA ARC / WEST MARIANA RIDGE		23.544	23.544	141.495	141.495	SAQ	-1013	-1252	s_NT06-08 D23 5 [14407]	BASALT, OLIVINE [14407]				NEOGENE [14407]				HIGHLY VESICULATED [14407]	VOL			F		WR [14407]	48.5818	0.7802		16.8377				9.26	11.2802	8.5613	0.1697		0.8882	2.1273	0.2475
[14407]	CONVERGENT MARGIN	MARIANA ARC / WEST MARIANA RIDGE		23.474	23.474	141.391	141.391	SAQ	-1250	-1481	s_NT06-08 D24 2 [14407]	BASALT, OLIVINE [14407]				NEOGENE [14407]				HIGHLY VESICULATED [14407]	VOL			F		WR [14407]	48.6454	0.7741		17.1796				8.84	11.5391	6.8379	0.1694		2.1897	2.2364	0.5408
[14407]	CONVERGENT MARGIN	MARIANA ARC / WEST MARIANA RIDGE		23.474	23.474	141.391	141.391	SAQ	-1250	-1481	s_NT06-08 D24 5 [14407]	BASALT, OLIVINE [14407]				NEOGENE [14407]				HIGHLY VESICULATED [14407]	VOL			F		WR [14407]	48.1226	0.7693		16.2688				8.57	10.0336	8.7611	0.1635		2.0635	2.1478	0.3794
[14407]	CONVERGENT MARGIN	MARIANA ARC / WEST MARIANA RIDGE		23.474	23.474	141.391	141.391	SAQ	-1250	-1481	s_NT06-08 D24 6 [14407]	BASALT, OLIVINE [14407]				NEOGENE [14407]				HIGHLY VESICULATED [14407]	VOL			F		WR [14407]	47.4776	0.7636		15.0178				8.59	11.0596	10.7861	0.149		2.0356	1.7982	0.4217
[14407]	CONVERGENT MARGIN	MARIANA ARC / WEST MARIANA RIDGE		23.474	23.474	141.391	141.391	SAQ	-1250	-1481	s_NT06-08 D24 8 [14407]	BASALT, OLIVINE [14407]				NEOGENE [14407]				HIGHLY VESICULATED [14407]	VOL			F		WR [14407]	48.3131	0.7516		16.0585				8.6	10.6944	8.8385	0.1599		2.0594	2.0608	0.4229
[14407]	CONVERGENT MARGIN	MARIANA ARC / WEST MARIANA RIDGE		23.57	23.57	141.409	141.409	SAQ	-1000	-1217	s_NT06-08 D26 1 [14407]	BASALT, CLINOPYROXENE-OLIVINE [14407]				NEOGENE [14407]				HIGHLY VESICULATED [14407]	VOL			F		WR [14407]	47.7268	0.719		14.8428				8.36	11.857	11.9906	0.1545		1.4134	1.7197	0.3329
[2456]	CONVERGENT MARGIN	MARIANA ARC / PARECE-VELA BASIN / SITE 450	HOLE 450, DSDP LEG 59	18.0003	18.0003	140.789	140.789	SAQ	-4720	-4720	s_1,18-5,30-32 [2456]	BONINITE [2456]				MIOCENE [2456]					VOL					GL [2456]	54.34	0.44		11.43				11.72	10.67	9.13			0.2	1.89	0.18
[2456]	CONVERGENT MARGIN	MARIANA ARC / PARECE-VELA BASIN / SITE 450	HOLE 450, DSDP LEG 59	18.0003	18.0003	140.789	140.789	SAQ	-4720	-4720	s_2,18-5,30-32 [2456]	BONINITE [2456]				MIOCENE [2456]					VOL					GL [2456]	53.31	0.88		10.53				13.53	10.56	8.55			0.52	1.75	0.27
[2456]	CONVERGENT MARGIN	MARIANA ARC / PARECE-VELA BASIN / SITE 450	HOLE 450, DSDP LEG 59	18.0003	18.0003	140.789	140.789	SAQ	-4720	-4720	s_3,20-2,15-17 [2456]	BONINITE [2456]				MIOCENE [2456]					VOL					GL [2456]	54.96	0.79		12.55				12.17	9.56	7.6			0.4	1.77	0.2
[2456]	CONVERGENT MARGIN	MARIANA ARC / PARECE-VELA BASIN / SITE 450	HOLE 450, DSDP LEG 59	18.0003	18.0003	140.789	140.789	SAQ	-4720	-4720	s_4,20-2,15-17 [2456]	BONINITE [2456]				MIOCENE [2456]					VOL					GL [2456]	54.04	0.47		12.23				12.48	9.52	9.52			0.75	1.39	0.17
[2456]	CONVERGENT MARGIN	MARIANA ARC / PARECE-VELA BASIN / SITE 450	HOLE 450, DSDP LEG 59	18.0003	18.0003	140.789	140.789	SAQ	-4720	-4720	s_5,21-2,64-66 [2456]	BONINITE [2456]				MIOCENE [2456]					VOL					GL [2456]	54.24	0.3		14.06				10.85	9.42	9.42			0.46	1.33	0.2
[2456]	CONVERGENT MARGIN	MARIANA ARC / PARECE-VELA BASIN / SITE 450	HOLE 450, DSDP LEG 59	18.0003	18.0003	140.789	140.789	SAQ	-4720	-4720	s_6,21-2,64-66 [2456]	BONINITE [2456]				MIOCENE [2456]					VOL					GL [2456]	55.71	0.28		11.04				10.68	10.62	10.28			0.52	1.28	0.19
[14554]	CONVERGENT MARGIN	MARIANA ARC / MARIANA ARC - CENTRAL ISLAND PROVINCE / AGRIGAN / AGRIGAN		18.77	18.77	145.67	145.67	SAE			s_AGR19 [14554]	NOT GIVEN [14554]									VOL					WR [14554]	54.14	0.82		17.32				9.74	8.65	3.65	0.2		0.98	3.52	0.16
[14554]	CONVERGENT MARGIN	MARIANA ARC / MARIANA ARC - CENTRAL ISLAND PROVINCE / AGRIGAN / AGRIGAN		18.77	18.77	145.67	145.67	SAE			s_AGR KIMI [14554]	NOT GIVEN [14554]									VOL					WR [14554]		0.827581		20.5289				9.15	10.8328	3.91092	0.184537		0.934961	2.4605	0.181309
[14554]	CONVERGENT MARGIN	MARIANA ARC / MARIANA ARC - CENTRAL ISLAND PROVINCE / GUGUAN		17.32	17.32	145.84	145.84	SAE			s_GUG 79-1 [14554]	NOT GIVEN [14554]									VOL					WR [14554]	49.7526	0.647584		20.4655				8.25	12.8084	5.25343	0.144012		0.297824	2.06105	0.0626
[14554]	CONVERGENT MARGIN	MARIANA ARC / MARIANA ARC - CENTRAL ISLAND PROVINCE / PAGAN		18.1	18.17	145.75	145.81	SAE			s_PB64 [14554]	NOT GIVEN [14554]									VOL					WR [14554]		0.823733		18.074				10.37	12.0159	6.67855	0.194254		0.679506	2.29132	0.133754
[14554]	CONVERGENT MARGIN	MARIANA ARC / MARIANA ARC - CENTRAL ISLAND PROVINCE / PAGAN		18.1	18.17	145.75	145.81	SAE			s_PB62 [14554]	NOT GIVEN [14554]									VOL					WR [14554]		0.832304		19.2064				10.99	12.4478	6.25403	0.20639		0.62642	2.47326	0.123671
[14554]	CONVERGENT MARGIN	MARIANA ARC / MARIANA ARC - CENTRAL ISLAND PROVINCE / PAGAN		18.1	18.17	145.75	145.81	SAE			s_PB14 [14554]	NOT GIVEN [14554]									VOL					WR [14554]		0.871983		18.307				10.76	12.2616	6.55172	0.203091		0.74904	2.44852	0.147249
[2513]	CONVERGENT MARGIN	MARIANA ARC / MARIANA TROUGH / DREDGE 24	CENTRAL MARIANA TROUGH, SEGMENT 2	20.27	20.27	143.9	143.9	SAQ			s_KH-84-124-002A [2513]	THOLEIITE [2513]									VOL			F		GL [2513]
[2513]	CONVERGENT MARGIN	MARIANA ARC / MARIANA TROUGH / DREDGE 24	CENTRAL MARIANA TROUGH, SEGMENT 2	20.27	20.27	143.9	143.9	SAQ			s_KH-84-124-002B [2513]	THOLEIITE [2513]									VOL			F		GL [2513]
[2513]	CONVERGENT MARGIN	MARIANA ARC / MARIANA TROUGH / DREDGE 24	CENTRAL MARIANA TROUGH, SEGMENT 2	20.27	20.27	143.9	143.9	SAQ			s_KH-84-124-003A [2513]	THOLEIITE [2513]									VOL			F		GL [2513]
[2513]	CONVERGENT MARGIN	MARIANA ARC / MARIANA TROUGH / DREDGE 24	CENTRAL MARIANA TROUGH, SEGMENT 2	20.27	20.27	143.9	143.9	SAQ			s_KH-84-124-003B [2513]	THOLEIITE [2513]									VOL			F		GL [2513]
[2513]	CONVERGENT MARGIN	MARIANA ARC / MARIANA TROUGH / DREDGE 24	CENTRAL MARIANA TROUGH, SEGMENT 2	20.27	20.27	143.9	143.9	SAQ			s_KH-84-1X-1 [2513]	THOLEIITE [2513]									VOL			F		GL [2513]
[2513]	CONVERGENT MARGIN	MARIANA ARC / MARIANA TROUGH / DREDGE 24	CENTRAL MARIANA TROUGH, SEGMENT 2	20.27	20.27	143.9	143.9	SAQ			s_KH-84-1X-2 [2513]	THOLEIITE [2513]									VOL			F		GL [2513]
[454]	CONVERGENT MARGIN	MARIANA ARC / MARIANA TROUGH	CENTRAL MARIANA TROUGH, SEGMENT 6, STATION 16	17.98	17.98	144.73	144.73	SAQ			s_MARA16-1 [454]	BASALT [454]									VOL					WR [454]													0.22			0.64
[454]	CONVERGENT MARGIN	MARIANA ARC / MARIANA TROUGH / DREDGE 9	CENTRAL MARIANA TROUGH, SEGMENT 6	17.92	17.92	144.8	144.8	SAQ			s_MARA9-2 [454]	BASALT [454]									VOL					WR [454]													0.32
[454]	CONVERGENT MARGIN	MARIANA ARC / MARIANA TROUGH	CENTRAL MARIANA TROUGH, SEGMENT 6, STATION 18	17.9	17.9	144.77	144.77	SAQ			s_MARA18-B [454]	BASALT [454]									VOL					WR [454]													0.44			1.25
[454]	CONVERGENT MARGIN	MARIANA ARC / MARIANA TROUGH	CENTRAL MARIANA TROUGH, STATION 25	17.53	17.53	144.83	144.83	SAQ			s_MARA125-2 [454]	BASALT [454]									VOL					WR [454]													0.54
[454]	CONVERGENT MARGIN	MARIANA ARC / MARIANA TROUGH	CENTRAL MARIANA TROUGH, SEGMENT 7, STATION 34	17.88	17.88	144.72	144.72	SAQ			s_MARA34-17 [454]	BASALT [454]									VOL					WR [454]													0.29			2.07
[2265]	CONVERGENT MARGIN	MARIANA ARC / MARIANA TRENCH / STATION 1403		12.6	12.6	144.95	144.95	SAQ			s_2980 [2265]	BONINITE [2265]									VOL					WR [2265]	57.33	0.14		9.75				9.06	5.86	15.19	0.13		0.93	1.59	0.16	4.27
[2396]	CONVERGENT MARGIN	MARIANA ARC / MARIANA ARC - CENTRAL ISLAND PROVINCE / SARIGAN / BASAL SEQUENCE	E OF ISLAND	16.7	16.7	145	145	SAE			s_SA-122 [2396]	ANDESITE, PYROXENE [2396]								PILOTAXITIC [2396]	VOL					WR [2396]	56.54	0.77		17.32				7.04	8.54	4.57	0.17		1.07	3.29	0.19
[2396]	CONVERGENT MARGIN	MARIANA ARC / MARIANA ARC - CENTRAL ISLAND PROVINCE / SARIGAN / BASAL SEQUENCE	E OF ISLAND	16.7	16.7	145	145	SAE			s_SA-120 [2396]	ANDESITE, PYROXENE [2396]								PILOTAXITIC [2396]	VOL					WR [2396]	55.29	0.75		16.86				8.07	9.78	5.25	0.18		0.91	2.71	0.17
[2396]	CONVERGENT MARGIN	MARIANA ARC / MARIANA ARC - CENTRAL ISLAND PROVINCE / SARIGAN	N OF ISLAND	16.7	16.7	145	145	SAE			s_SA-61-2 [2396]	ANDESITE, BASALTIC [2396]								PILOTAXITIC [2396]	VOL					WR [2396]	52.01	0.72		15.72				8.95	11.63	7.57	0.16		0.55	2.82
[2396]	CONVERGENT MARGIN	MARIANA ARC / MARIANA ARC - CENTRAL ISLAND PROVINCE / SARIGAN	NW OF ISLAND	16.7	16.7	145	145	SAE			s_SA-138 [2396]	ANDESITE, BASALTIC [2396]								PILOTAXITIC [2396]	VOL					WR [2396]	53.16	0.76		16.15				9	11.23	5.68	0.19		0.77	2.68
[2396]	CONVERGENT MARGIN	MARIANA ARC / MARIANA ARC - CENTRAL ISLAND PROVINCE / SARIGAN	W OF ISLAND	16.7	16.7	145	145	SAE			s_SA130 [2396]	ANDESITE [2396]								PILOTAXITIC [2396]	VOL					WR [2396]	53.35	0.74		17.24				8.65	11.06	5.75	0.17		0.61	2.54	0.11
[2396]	CONVERGENT MARGIN	MARIANA ARC / MARIANA ARC - CENTRAL ISLAND PROVINCE / SARIGAN	NS OF ISLAND	16.7	16.7	145	145	SAE			s_SA-71-1 [2396]	ANDESITE [2396]								PILOTAXITIC [2396]	VOL					WR [2396]	52.9	0.71		16.65				9.23	10.9	6.27	0.18		0.66	2.42	0.14
[2396]	CONVERGENT MARGIN	MARIANA ARC / MARIANA ARC - CENTRAL ISLAND PROVINCE / SARIGAN	W OF ISLAND	16.7	16.7	145	145	SAE			s_SA-53 [2396]	NOT GIVEN [2396]									VOL					WR [2396]	57.06	0.89		17.74				7.48	8.68	3.87	0.2		0.89	3.11	0.15
[2396]	CONVERGENT MARGIN	MARIANA ARC / MARIANA ARC - CENTRAL ISLAND PROVINCE / SARIGAN	W OF ISLAND, S OF SA-53	16.7	16.7	145	145	SAE			s_SA-52 [2396]	NOT GIVEN [2396]									VOL					WR [2396]	52.59	0.74		16.5				9.22	10.75	6.76	0.18		0.53	3.13
[2396]	convergent margin	MARIANA ARC / MARIANA ARC - CENTRAL ISLAND PROVINCE / SARIGAN	W OF ISLAND	16.7	16.7	145	145	SAE			s_SA-51 [2396]	ANDESITE [2396]								PILOTAXITIC [2396]	VOL					WR [2396]	53.01	0.74		16.54				9.35	10.96	5.91	0.18		0.58	2.45	0.14
[2396]	CONVERGENT MARGIN	MARIANA ARC / MARIANA ARC - CENTRAL ISLAND PROVINCE / SARIGAN / BASAL SEQUENCE	E OF ISLAND	16.7	16.7	145	145	SAE			s_SA-120 [2396]	ANDESITE, PYROXENE [2396]								PILOTAXITIC [2396]	VOL					WR [2396]
[2396]	CONVERGENT MARGIN	MARIANA ARC / MARIANA ARC - CENTRAL ISLAND PROVINCE / SARIGAN	W OF ISLAND	16.7	16.7	145	145	SAE			s_SA130 [2396]	ANDESITE [2396]								PILOTAXITIC [2396]	VOL					WR [2396]
[2396]	CONVERGENT MARGIN	MARIANA ARC / MARIANA ARC - CENTRAL ISLAND PROVINCE / SARIGAN	W OF ISLAND	16.7	16.7	145	145	SAE			s_SA-53 [2396]	NOT GIVEN [2396]									VOL					WR [2396]
[2396]	CONVERGENT MARGIN	MARIANA ARC / MARIANA ARC - CENTRAL ISLAND PROVINCE / SARIGAN	SW OF ISLAND	16.7	16.7	145	145	SAE			s_SA-78 [2396]	ANDESITE, HORNBLENDE [2396]								PILOTAXITIC [2396]	VOL					WR [2396]
[2396]	convergent margin	MARIANA ARC / MARIANA ARC - CENTRAL ISLAND PROVINCE / SARIGAN	E OF ISLAND	16.7	16.7	145	145	SAE			s_SA-100 [2396]	ANDESITE, 2-PYROXENE [2396]								PILOTAXITIC [2396]	VOL					WR [2396]
[2396]	CONVERGENT MARGIN	MARIANA ARC / MARIANA ARC - CENTRAL ISLAND PROVINCE / SARIGAN	SW OF ISLAND	16.7	16.7	145	145	SAE			s_SA-54 [2396]	ANDESITE, 2-PYROXENE [2396]								PILOTAXITIC [2396]	VOL					WR [2396]
[2396]	CONVERGENT MARGIN	MARIANA ARC / MARIANA ARC - CENTRAL ISLAND PROVINCE / SARIGAN	E OF ISLAND	16.7	16.7	145	145	SAE			s_SA-96 [2396]	ANDESITE [2396]								PILOTAXITIC [2396]	VOL					WR [2396]	52.76	0.76		16.27				8.94	10.65	6.62	0.17		0.7	2.81
[2396]	CONVERGENT MARGIN	MARIANA ARC / MARIANA ARC - CENTRAL ISLAND PROVINCE / SARIGAN	NE OF ISLAND	16.7	16.7	145	145	SAE			s_SA-98 [2396]	ANDESITE [2396]								PILOTAXITIC [2396]	VOL					WR [2396]	52.84	0.78		16.98				9.17	10.81	5.95	0.17		0.7	2.97	0.13
[2396]	CONVERGENT MARGIN	MARIANA ARC / MARIANA ARC - CENTRAL ISLAND PROVINCE / SARIGAN	W OF ISLAND, NE OF SA-51	16.7	16.7	145	145	SAE			s_SA-65 [2396]	ANDESITE [2396]								PILOTAXITIC [2396]	VOL					WR [2396]	55.09	0.84		17.48				9.04	8.89	4.32	0.18		0.9	2.77	0.18
[2396]	CONVERGENT MARGIN	MARIANA ARC / MARIANA ARC - CENTRAL ISLAND PROVINCE / SARIGAN	SW OF ISLAND	16.7	16.7	145	145	SAE			s_SA-78 [2396]	ANDESITE, HORNBLENDE [2396]								PILOTAXITIC [2396]	VOL					WR [2396]	59.09	0.78		16.68				7.31	7.4	3.31	0.19		0.89	3.44	0.14
[2396]	CONVERGENT MARGIN	MARIANA ARC / MARIANA ARC - CENTRAL ISLAND PROVINCE / SARIGAN	SW OF ISLAND	16.7	16.7	145	145	SAE			s_SA-76B [2396]	ANDESITE, HORNBLENDE [2396]								PILOTAXITIC [2396]	VOL					WR [2396]	59.92	0.71		16.65				6.55	7.33	3.2	0.15		1.05	4.16
[2396]	CONVERGENT MARGIN	MARIANA ARC / MARIANA ARC - CENTRAL ISLAND PROVINCE / SARIGAN	SW OF ISLAND, E OF SA-78 AND SA-76B	16.7	16.7	145	145	SAE			s_SA-134 [2396]	ANDESITE, HORNBLENDE [2396]								PILOTAXITIC [2396]	VOL					WR [2396]	61.05	0.7		16.36				6.4	6.99	2.76	0.15		0.93	3.99
[2396]	CONVERGENT MARGIN	MARIANA ARC / MARIANA ARC - CENTRAL ISLAND PROVINCE / SARIGAN	SW OF ISLAND, E OF SA-78 AND SA-76B	16.7	16.7	145	145	SAE			s_SA-75A [2396]	ANDESITE, HORNBLENDE-PYROXENE [2396]								PILOTAXITIC [2396]	VOL					WR [2396]	61.02	0.7		16.52				6.3	7	2.66	0.14		1.06	3.9
[2396]	CONVERGENT MARGIN	MARIANA ARC / MARIANA ARC - CENTRAL ISLAND PROVINCE / SARIGAN	S OF ISLAND	16.7	16.7	145	145	SAE			s_SA-58 [2396]	ANDESITE, 2-PYROXENE [2396]								PILOTAXITIC [2396]	VOL					WR [2396]	59.27	0.69		16.11				6.57	8.55	4.45	0.15		0.92	3.04
[2396]	convergent margin	MARIANA ARC / MARIANA ARC - CENTRAL ISLAND PROVINCE / SARIGAN	E OF ISLAND	16.7	16.7	145	145	SAE			s_SA-100 [2396]	ANDESITE, 2-PYROXENE [2396]								PILOTAXITIC [2396]	VOL					WR [2396]	55.94	0.69		17.39				8	8.73	4.17	0.17		0.83	3.05	0.18
[2396]	CONVERGENT MARGIN	MARIANA ARC / MARIANA ARC - CENTRAL ISLAND PROVINCE / SARIGAN	S OF ISLAND	16.7	16.7	145	145	SAE			s_SA-142 [2396]	ANDESITE, 2-PYROXENE [2396]								PILOTAXITIC [2396]	VOL					WR [2396]	58.25	0.73		16.39				7.05	8.3	3.89	0.16		0.8	3.9
[2396]	convergent margin	MARIANA ARC / MARIANA ARC - CENTRAL ISLAND PROVINCE / SARIGAN	SE OF ISLAND	16.7	16.7	145	145	SAE			s_SA-124 [2396]	ANDESITE, 2-PYROXENE [2396]								PILOTAXITIC [2396]	VOL					WR [2396]	60.1	0.77		16.32				6.63	8.15	3.31	0.15		0.9	3.5
[2396]	CONVERGENT MARGIN	MARIANA ARC / MARIANA ARC - CENTRAL ISLAND PROVINCE / SARIGAN	SW OF ISLAND	16.7	16.7	145	145	SAE			s_SA-54 [2396]	ANDESITE, 2-PYROXENE [2396]								PILOTAXITIC [2396]	VOL					WR [2396]	58.75	0.83		16.77				7.6	8.11	3.92	0.19		0.81	3.08
[2396]	CONVERGENT MARGIN	MARIANA ARC / MARIANA ARC - CENTRAL ISLAND PROVINCE / SARIGAN	COLLECTED FROM BRECCIA UNITS, NE OF ISLAND	16.7	16.7	145	145	SAE			s_SA-123A [2396]	GABBRO, PLAGIOCLASE-CLINOPYROXENE [2396]								CUMULATE [2396]	PLU					WR [2396]	47.06	0.62		20.51				8.84	14.82	5.73	0.14		0.13	1.29	0.07
[2396]	CONVERGENT MARGIN	MARIANA ARC / MARIANA ARC - CENTRAL ISLAND PROVINCE / SARIGAN	COLLECTED FROM BRECCIA UNITS, NE OF ISLAND	16.7	16.7	145	145	SAE			s_SA-123D [2396]	GABBRO, PLAGIOCLASE-CLINOPYROXENE [2396]									PLU					WR [2396]	46.67	0.88		18.65				11.78	12.94	7.73	0.2		0.1	1.5	0.06
[2396]	CONVERGENT MARGIN	MARIANA ARC / MARIANA ARC - CENTRAL ISLAND PROVINCE / SARIGAN	COLLECTED FROM BRECCIA UNITS, NE OF ISLAND	16.7	16.7	145	145	SAE			s_SA-123E [2396]	GABBRO, PLAGIOCLASE-CLINOPYROXENE [2396]								CUMULATE [2396]	PLU					WR [2396]	44.94	0.33		23.62				6.36	16.69	6.28	0.1		0.038	1.33
[2396]	CONVERGENT MARGIN	MARIANA ARC / MARIANA ARC - CENTRAL ISLAND PROVINCE / SARIGAN	COLLECTED FROM BRECCIA UNITS, NE OF ISLAND	16.7	16.7	145	145	SAE			s_SA-123F [2396]	GABBRO, PLAGIOCLASE-CLINOPYROXENE [2396]								CUMULATE [2396]	PLU					WR [2396]	41.97	0.8		21.08				11.05	15.83	7.44	0.14		0.057	1.26
[2378]	CONVERGENT MARGIN	MARIANA ARC / MARIANA ARC - SOUTHERN SEAMOUNT PROVINCE / GUAM / FACPI FORMATION	SOUTHWEST PART	13.5	13.5	144.67	144.67	SAE			s_GUM80-45 [2378]	BONINITE [2378]			MIDDLE [2378]	EOCENE [2378]					VOL			F		WR [2378]	55.72	0.33		14.42				7.21	8.95	10.45	0.12		1.08	2.23	0.06
[2378]	CONVERGENT MARGIN	MARIANA ARC / MARIANA ARC - SOUTHERN SEAMOUNT PROVINCE / GUAM / FACPI FORMATION	SOUTHWEST PART	13.5	13.5	144.67	144.67	SAE			s_GUM80-54 [2378]	BONINITE [2378]			MIDDLE [2378]	EOCENE [2378]					VOL			F		WR [2378]	54.95	0.38		14.84				7.87	8.65	9.95	0.14		0.64	2.2	0.07
[2378]	CONVERGENT MARGIN	MARIANA ARC / MARIANA ARC - SOUTHERN SEAMOUNT PROVINCE / GUAM / FACPI FORMATION	SOUTHWEST PART	13.5	13.5	144.67	144.67	SAE			s_GUM80-67 [2378]	BONINITE [2378]			MIDDLE [2378]	EOCENE [2378]					VOL			F		WR [2378]	53.03	0.33		14.94				7.65	9.8	10.57	0.14		0.37	1.89	0.07
[2378]	CONVERGENT MARGIN	MARIANA ARC / MARIANA ARC - SOUTHERN SEAMOUNT PROVINCE / GUAM / FACPI FORMATION	DIKE	13.5	13.5	144.67	144.67	SAE			s_GUM80-90 [2378]	BASALT, TRANSITIONAL [2378]			MIDDLE [2378]	EOCENE [2378]					VOL			E		WR [2378]	52.81	0.43		15.3				7.64	10.03	10.77	0.1		0.29	1.87	0.04
[2378]	CONVERGENT MARGIN	MARIANA ARC / MARIANA ARC - SOUTHERN SEAMOUNT PROVINCE / GUAM / ALUTOM FORMATION	CENTRAL PART	13.5	13.5	144.67	144.67	SAE			s_G-SR-5 [2378]	THOLEIITE [2378]			UPPER [2378]	EOCENE [2378]					VOL			E		WR [2378]	59.32	0.59		17.12				8.59	6.85	3.11	0.16		0.87	2.67	0.09
[2378]	CONVERGENT MARGIN	MARIANA ARC / MARIANA ARC - SOUTHERN SEAMOUNT PROVINCE / GUAM / ALUTOM FORMATION	CENTRAL PART	13.5	13.5	144.67	144.67	SAE			s_GUM-75 [2378]	DACITE [2378]			UPPER [2378]	EOCENE [2378]					VOL			E		WR [2378]	66.26	0.34		15.16				5.02	5.66	3.51	0.09		0.73	2.73	0.08
[2378]	CONVERGENT MARGIN	MARIANA ARC / MARIANA ARC - SOUTHERN SEAMOUNT PROVINCE / GUAM / ALUTOM FORMATION	CENTRAL PART	13.5	13.5	144.67	144.67	SAE			s_G-NH-2 [2378]	BASALT, CALC-ALKALINE [2378]			UPPER [2378]	EOCENE [2378]					VOL			E		WR [2378]	55.27	0.57		17.23				7.72	8.77	6.72	0.13		0.5	2.27	0.07
[2378]	CONVERGENT MARGIN	MARIANA ARC / MARIANA ARC - SOUTHERN SEAMOUNT PROVINCE / GUAM / ALUTOM FORMATION	CENTRAL PART	13.5	13.5	144.67	144.67	SAE			s_GUM80-1A [2378]	BASALT, CALC-ALKALINE [2378]			UPPER [2378]	EOCENE [2378]					VOL			F		WR [2378]	62.11	0.29		18.44				4.83	6.87	2.88	0.15		0.75	3.19	0.07
[2378]	CONVERGENT MARGIN	MARIANA ARC / MARIANA ARC - SOUTHERN SEAMOUNT PROVINCE / GUAM / ALUTOM FORMATION	CENTRAL PART	13.5	13.5	144.67	144.67	SAE			s_GUM80-1B [2378]	RHYOLITE [2378]			UPPER [2378]	EOCENE [2378]					VOL			F		GL [2378]	74.42	0.25		11.82				1.39	2.01	0.3	0.02		1.47	3.17	0
[2378]	CONVERGENT MARGIN	MARIANA ARC / MARIANA ARC - SOUTHERN SEAMOUNT PROVINCE / GUAM / ALUTOM FORMATION	CENTRAL PART	13.5	13.5	144.67	144.67	SAE			s_GUM80-53A [2378]	BASALT, CALC-ALKALINE [2378]			UPPER [2378]	EOCENE [2378]					VOL			E		WR [2378]	59.93	0.43		16.12				6.39	7.79	5.7	0.14		0.53	2.8	0.05
[2396]	CONVERGENT MARGIN	MARIANA ARC / MARIANA ARC - CENTRAL ISLAND PROVINCE / SARIGAN	COLLECTED FROM BRECCIA UNITS, NE OF ISLAND	16.7	16.7	145	145	SAE			s_SA-123G [2396]	GABBRO, PLAGIOCLASE-CLINOPYROXENE [2396]								CUMULATE [2396]	PLU					WR [2396]	45.22	0.43		22.23				8.3	16.39	7.35	0.13		0.04	0.76
[2396]	CONVERGENT MARGIN	MARIANA ARC / MARIANA ARC - CENTRAL ISLAND PROVINCE / SARIGAN	COLLECTED FROM BRECCIA UNITS, NE OF ISLAND	16.7	16.7	145	145	SAE			s_SA-123H [2396]	GABBRO, PLAGIOCLASE-CLINOPYROXENE [2396]								CUMULATE [2396]	PLU					WR [2396]	45.08	0.41		15.9				10.32	14.5	12.09	0.19		0.041	0.58
[2396]	CONVERGENT MARGIN	MARIANA ARC / MARIANA ARC - CENTRAL ISLAND PROVINCE / SARIGAN	COLLECTED FROM BRECCIA UNITS, NE OF ISLAND	16.7	16.7	145	145	SAE			s_SA-123I [2396]	GABBRO, PLAGIOCLASE-CLINOPYROXENE [2396]									PLU					WR [2396]	53.26	0.79		16.15				10.37	11.02	6.26	0.18		0.445	2.02
[2396]	CONVERGENT MARGIN	MARIANA ARC / MARIANA ARC - CENTRAL ISLAND PROVINCE / SARIGAN	COLLECTED FROM BRECCIA UNITS, NE OF ISLAND	16.7	16.7	145	145	SAE			s_SA-123J [2396]	GABBRO, PLAGIOCLASE-CLINOPYROXENE [2396]								CUMULATE [2396]	PLU					WR [2396]	41.03	1.55		17.39				17.51	14.23	6.96	0.23		0.016	0.76
[2396]	CONVERGENT MARGIN	MARIANA ARC / MARIANA ARC - CENTRAL ISLAND PROVINCE / SARIGAN	COLLECTED FROM BRECCIA UNITS, NE OF ISLAND	16.7	16.7	145	145	SAE			s_SA-123L [2396]	GABBRO, PLAGIOCLASE-CLINOPYROXENE [2396]								CUMULATE [2396]	PLU					WR [2396]	50.48	0.71		16.12				9.98	12.55	7.17	0.24		0.226	1.95
[2396]	CONVERGENT MARGIN	MARIANA ARC / MARIANA ARC - CENTRAL ISLAND PROVINCE / SARIGAN	COLLECTED FROM BRECCIA UNITS, NE OF ISLAND	16.7	16.7	145	145	SAE			s_SA-123M [2396]	GABBRO, PLAGIOCLASE-CLINOPYROXENE [2396]								CUMULATE [2396]	PLU					WR [2396]	42.01	0.69		19.65				12.91	15.95	7.45	0.12		0.028	0.65
[2396]	CONVERGENT MARGIN	MARIANA ARC / MARIANA ARC - CENTRAL ISLAND PROVINCE / SARIGAN / PRE-COLLAPSE SERIES	COLLECTED FROM BRECCIA UNITS, EXACT LOCATION UNCERTAIN	16.7	16.7	145	145	SAE			s_SA-123N [2396]	GABBRO, PLAGIOCLASE-CLINOPYROXENE [2396]								CUMULATE [2396]	PLU					WR [2396]	40.66	0.55		22.22				12.33	15.48	7.69	0.12		0.02	0.57	0.05
[2396]	CONVERGENT MARGIN	MARIANA ARC / MARIANA ARC - CENTRAL ISLAND PROVINCE / SARIGAN	COLLECTED FROM BRECCIA UNITS, NE OF ISLAND	16.7	16.7	145	145	SAE			s_SA-123A [2396]	GABBRO, PLAGIOCLASE-CLINOPYROXENE [2396]								CUMULATE [2396]	PLU					WR [2396]													0.13
[2396]	CONVERGENT MARGIN	MARIANA ARC / MARIANA ARC - CENTRAL ISLAND PROVINCE / SARIGAN	COLLECTED FROM BRECCIA UNITS, NE OF ISLAND	16.7	16.7	145	145	SAE			s_SA-123D [2396]	GABBRO, PLAGIOCLASE-CLINOPYROXENE [2396]									PLU					WR [2396]													0.1
[2396]	CONVERGENT MARGIN	MARIANA ARC / MARIANA ARC - CENTRAL ISLAND PROVINCE / SARIGAN	COLLECTED FROM BRECCIA UNITS, NE OF ISLAND	16.7	16.7	145	145	SAE			s_SA-123E [2396]	GABBRO, PLAGIOCLASE-CLINOPYROXENE [2396]								CUMULATE [2396]	PLU					WR [2396]													0.038
[2396]	CONVERGENT MARGIN	MARIANA ARC / MARIANA ARC - CENTRAL ISLAND PROVINCE / SARIGAN	COLLECTED FROM BRECCIA UNITS, NE OF ISLAND	16.7	16.7	145	145	SAE			s_SA-123F [2396]	GABBRO, PLAGIOCLASE-CLINOPYROXENE [2396]								CUMULATE [2396]	PLU					WR [2396]													0.057
[2396]	CONVERGENT MARGIN	MARIANA ARC / MARIANA ARC - CENTRAL ISLAND PROVINCE / SARIGAN	COLLECTED FROM BRECCIA UNITS, NE OF ISLAND	16.7	16.7	145	145	SAE			s_SA-123G [2396]	GABBRO, PLAGIOCLASE-CLINOPYROXENE [2396]								CUMULATE [2396]	PLU					WR [2396]													0.04
[2396]	CONVERGENT MARGIN	MARIANA ARC / MARIANA ARC - CENTRAL ISLAND PROVINCE / SARIGAN	COLLECTED FROM BRECCIA UNITS, NE OF ISLAND	16.7	16.7	145	145	SAE			s_SA-123H [2396]	GABBRO, PLAGIOCLASE-CLINOPYROXENE [2396]								CUMULATE [2396]	PLU					WR [2396]													0.041
[2396]	CONVERGENT MARGIN	MARIANA ARC / MARIANA ARC - CENTRAL ISLAND PROVINCE / SARIGAN	COLLECTED FROM BRECCIA UNITS, NE OF ISLAND	16.7	16.7	145	145	SAE			s_SA-123I [2396]	GABBRO, PLAGIOCLASE-CLINOPYROXENE [2396]									PLU					WR [2396]													0.445
[2396]	CONVERGENT MARGIN	MARIANA ARC / MARIANA ARC - CENTRAL ISLAND PROVINCE / SARIGAN	COLLECTED FROM BRECCIA UNITS, NE OF ISLAND	16.7	16.7	145	145	SAE			s_SA-123J [2396]	GABBRO, PLAGIOCLASE-CLINOPYROXENE [2396]								CUMULATE [2396]	PLU					WR [2396]													0.016
[2396]	CONVERGENT MARGIN	MARIANA ARC / MARIANA ARC - CENTRAL ISLAND PROVINCE / SARIGAN	COLLECTED FROM BRECCIA UNITS, NE OF ISLAND	16.7	16.7	145	145	SAE			s_SA-123L [2396]	GABBRO, PLAGIOCLASE-CLINOPYROXENE [2396]								CUMULATE [2396]	PLU					WR [2396]													0.226
[2396]	CONVERGENT MARGIN	MARIANA ARC / MARIANA ARC - CENTRAL ISLAND PROVINCE / SARIGAN	COLLECTED FROM BRECCIA UNITS, NE OF ISLAND	16.7	16.7	145	145	SAE			s_SA-123M [2396]	GABBRO, PLAGIOCLASE-CLINOPYROXENE [2396]								CUMULATE [2396]	PLU					WR [2396]													0.028
[2396]	CONVERGENT MARGIN	MARIANA ARC / MARIANA ARC - CENTRAL ISLAND PROVINCE / SARIGAN / PRE-COLLAPSE SERIES	COLLECTED FROM BRECCIA UNITS, EXACT LOCATION UNCERTAIN	16.7	16.7	145	145	SAE			s_SA-123N [2396]	GABBRO, PLAGIOCLASE-CLINOPYROXENE [2396]								CUMULATE [2396]	PLU					WR [2396]													0.02
[2396]	CONVERGENT MARGIN	MARIANA ARC / MARIANA ARC - CENTRAL ISLAND PROVINCE / SARIGAN	N OF ISLAND	16.7	16.7	145	145	SAE			s_SA-61-2 [2396]	ANDESITE, BASALTIC [2396]								PILOTAXITIC [2396]	VOL					WR [2396]
[2396]	CONVERGENT MARGIN	MARIANA ARC / MARIANA ARC - CENTRAL ISLAND PROVINCE / SARIGAN	SW OF ISLAND	16.7	16.7	145	145	SAE			s_SA-78 [2396]	ANDESITE, HORNBLENDE [2396]								PILOTAXITIC [2396]	VOL					WR [2396]
[2519]	CONVERGENT MARGIN	MARIANA ARC / MARIANA TROUGH / DREDGE GTVA 71	CENTRAL MARIANA TROUGH, SEGMENT 8, SHOALEST PART OF AXIAL RIDGE SEGMENT	16.9852	16.9852	144.834	144.834	SAQ	-3400	-3400	s_71:1-7 [2519]	THOLEIITE, OLIVINE [2519]									VOL					GL [2519]	49.36	0.9		16.79				7.64	13.17	7.74			0.26	2.48	0.14	1.34
[2519]	CONVERGENT MARGIN	MARIANA ARC / MARIANA TROUGH / DREDGE DS 22	CENTRAL MARIANA TROUGH, SEGMENT 8, PEAK ON STRUCTURAL HIGH	16.9563	16.9655	144.783	144.787	SAQ	-3055	-3287	s_22:2-2 [2519]	BASALT, ALKALINE [2519]									VOL			F		GL [2519]	49.3	1.36		17.4				9.54	10.74	7.17			0.22	3.6	0.14	0.48
[2519]	CONVERGENT MARGIN	MARIANA ARC / MARIANA TROUGH / DREDGE GTVA 73	CENTRAL MARIANA TROUGH, SEGMENT 10, SMALL HIGH BETWEEN TWO DEEPS IN RIFT VALLEY	16.6885	16.69	144.808	144.835	SAQ	-4125	-4236	s_73:2-2 [2519]	THOLEIITE, OLIVINE [2519]									VOL					GL [2519]	51.18	1.25		16.89				8.16	11.22	7.09			0.32	2.77	0.18	1.46
[2519]	CONVERGENT MARGIN	MARIANA ARC / MARIANA TROUGH / DREDGE DS 74	CENTRAL MARIANA TROUGH, SEGMENT 11, SMALL HIGH IN CENTRAL RIFT	16.5285	16.5405	144.85	144.85	SAQ	-3600	-3709	s_74:2-1 [2519]	THOLEIITE, QUARTZ [2519]									VOL			F		GL [2519]	51.37	0.89		17.24				7.01	11.82	6.93			0.28	2.4	0.13	2.08
[2519]	CONVERGENT MARGIN	MARIANA ARC / MARIANA TROUGH / DREDGE DS 74	CENTRAL MARIANA TROUGH, SEGMENT 11, SMALL HIGH IN CENTRAL RIFT	16.5285	16.5405	144.85	144.85	SAQ	-3600	-3709	s_74:2-3 [2519]	THOLEIITE, QUARTZ [2519]									VOL			F		GL [2519]	50.78	1.05		16.72				7.96	12	6.29			0.32	2.69	0.18	2.16
[2519]	CONVERGENT MARGIN	MARIANA ARC / MARIANA TROUGH / DREDGE DS 74	CENTRAL MARIANA TROUGH, SEGMENT 11, SMALL HIGH IN CENTRAL RIFT	16.5285	16.5405	144.85	144.85	SAQ	-3600	-3709	s_74:3-1 [2519]	THOLEIITE, QUARTZ [2519]									VOL			F		GL [2519]	51.64	1.22		16.7				7.96	11.06	7.13			0.3	2.74	0.17	1.18
[2519]	CONVERGENT MARGIN	MARIANA ARC / MARIANA TROUGH / DREDGE GTVA 75	CENTRAL MARIANA TROUGH, SEGMENT 11, WESTERN RIFT VALLEY	16.4048	16.4085	144.85	144.857	SAQ	-3670	-3955	s_75:1-1 [2519]	THOLEIITE, QUARTZ [2519]									VOL					GL [2519]	51.22	1.07		17.06				8.04	11.33	6.3			0.51	2.73	0.17	2.21
[2519]	CONVERGENT MARGIN	MARIANA ARC / MARIANA TROUGH / DREDGE DS 80	CENTRAL MARIANA TROUGH, SEGMENT 12, CORNER HIGH, WEST SIDE OF RIFT	15.74	15.7632	144.75	144.75	SAQ	-3730	-3923	s_80:21-2 [2519]	THOLEIITE, QUARTZ [2519]									VOL					GL [2519]	52.19	1.62		15.88				9.2	10.73	6.42			0.28	3.3	0.16
[2519]	CONVERGENT MARGIN	MARIANA ARC / MARIANA TROUGH / DREDGE DS 80	CENTRAL MARIANA TROUGH, SEGMENT 12, CORNER HIGH, WEST SIDE OF RIFT	15.74	15.7632	144.75	144.75	SAQ	-3730	-3923	s_80:23-2 [2519]	THOLEIITE, OLIVINE [2519]									VOL					GL [2519]	50.59	0.94		17.13				7.62	12.48	7.4			0.24	2.43	0.11	1.52
[2519]	CONVERGENT MARGIN	MARIANA ARC / MARIANA TROUGH / DREDGE DS 80	CENTRAL MARIANA TROUGH, SEGMENT 12, CORNER HIGH, WEST SIDE OF RIFT	15.74	15.7632	144.75	144.75	SAQ	-3730	-3923	s_80:25-3 [2519]	THOLEIITE, QUARTZ [2519]									VOL					GL [2519]	53.84	1.46		16.16				8.96	8.96	4.58			0.63	3.28	0.21	2.78
[2519]	CONVERGENT MARGIN	MARIANA ARC / MARIANA TROUGH / DREDGE DS 88	SOUTHERN MARIANA TROUGH, SEGMENT 13, LARGE CONE IN RIFT VALLEY	15.296	15.2967	144.509	144.526	SAQ	-4279	-4671	s_88:1-2 [2519]	THOLEIITE, OLIVINE [2519]									VOL			F		GL [2519]	50.77	1.68		16.12				8.86	10.55	6.18			0.31	3.56	0.2	1.3
[2519]	CONVERGENT MARGIN	MARIANA ARC / MARIANA TROUGH / DREDGE DS 88	SOUTHERN MARIANA TROUGH, SEGMENT 13, LARGE CONE IN RIFT VALLEY	15.296	15.2967	144.509	144.526	SAQ	-4279	-4671	s_88:2-1 [2519]	THOLEIITE, OLIVINE [2519]									VOL			F		GL [2519]	50.71	1.35		16.83				8.51	11.12	6.72			0.28	3.13	0.15	1.04
[2519]	CONVERGENT MARGIN	MARIANA ARC / MARIANA TROUGH / DREDGE DS 88	SOUTHERN MARIANA TROUGH, SEGMENT 13, LARGE CONE IN RIFT VALLEY	15.296	15.2967	144.509	144.526	SAQ	-4279	-4671	s_88:3-1 [2519]	THOLEIITE, OLIVINE [2519]									VOL			F		GL [2519]	49.96	1.3		17.02				8.41	11.08	6.86			0.28	3.17	0.16	1.23
[2519]	CONVERGENT MARGIN	MARIANA ARC / MARIANA TROUGH / DREDGE DS 86	SOUTHERN MARIANA TROUGH, SEGMENT 14, SMALL HIGH, SHORT RIDGE SEGMENT OR RIFT TERMINUS	15.085	15.085	144.495	144.5	SAQ	-3386	-3517	s_86:4-1 [2519]	BASALT, ALKALINE [2519]									VOL					GL [2519]	51.05	1.83		15.03				10.01	10.68	5.66			0.45	4.03	0.19	0.58
[2519]	CONVERGENT MARGIN	MARIANA ARC / MARIANA TROUGH / DREDGE DS 86	SOUTHERN MARIANA TROUGH, SEGMENT 14, SMALL HIGH, SHORT RIDGE SEGMENT OR RIFT TERMINUS	15.085	15.085	144.495	144.5	SAQ	-3386	-3517	s_86:6-1 [2519]	THOLEIITE, OLIVINE [2519]									VOL					GL [2519]	51.57	1.72		15.42				9.67	10.9	6.44			0.26	3.67	0.18
[2519]	CONVERGENT MARGIN	MARIANA ARC / MARIANA TROUGH / DREDGE DS 84	SOUTHERN MARIANA TROUGH, SEGMENT 14, AXIAL HIGH	14.9978	15.0001	144.428	144.493	SAQ	-4046	-4272	s_84:2-1 [2519]	THOLEIITE, OLIVINE [2519]									VOL					GL [2519]	51.29	1.48		15.4				9.43	11.69	7.22			0.07	3.22	0.15	0.21
[2519]	CONVERGENT MARGIN	MARIANA ARC / MARIANA TROUGH / DREDGE DS 84	SOUTHERN MARIANA TROUGH, SEGMENT 14, AXIAL HIGH	14.9978	15.0001	144.428	144.493	SAQ	-4046	-4272	s_84:3-1 [2519]	THOLEIITE, OLIVINE [2519]									VOL					GL [2519]	51.32	1.23		16.38				8.08	11.36	7.74			0.12	2.98	0.14
[2390]	CONVERGENT MARGIN	MARIANA ARC / MARIANA ARC - SOUTHERN SEAMOUNT PROVINCE / SAIPAN / SANKAKUYAMA FORMATION		15.2	15.2	145.72	145.72	SAE			s_60-458-43-2 [2390]	ANDESITE [2390]			UPPER [2390]	EOCENE [2390]					VOL					WR [2390]	57.49	0.48		14.48				8.26	8.72	6.42	0.12		0.36	2.44		0				0
[2390]	CONVERGENT MARGIN	MARIANA ARC / MARIANA ARC - SOUTHERN SEAMOUNT PROVINCE / SAIPAN / HAGMAN FORMATION		15.2	15.2	146.72	146.72	SAE			s_MSS-442 [2390]	RHYOLITE [2390]									VOL					WR [2390]
[2453]	CONVERGENT MARGIN	MARIANA ARC / MARIANA ARC - SOUTHERN SEAMOUNT PROVINCE / GUAM / FACPI FORMATION	DIKE	13.5	13.5	144.67	144.67	SAE			s_NIM80-2 [2453]	THOLEIITE [2453]			UPPER [2453]	EOCENE [2453]					VOL			F		WR [2453]
[2453]	CONVERGENT MARGIN	MARIANA ARC / MARIANA ARC - SOUTHERN SEAMOUNT PROVINCE / GUAM / ALUTOM FORMATION	CENTRAL PART	13.5	13.5	144.67	144.67	SAE			s_GUM75 [2453]	BASALT, CALC-ALKALINE [2453]			UPPER [2453]	EOCENE [2453]					VOL			F		WR [2453]
[2453]	CONVERGENT MARGIN	MARIANA ARC / MARIANA ARC - SOUTHERN SEAMOUNT PROVINCE / GUAM / UMATAC FORMATION		13.5	13.5	144.67	144.67	SAE			s_GUM65-3 [2453]	BASALT [2453]				MIOCENE [2453]					VOL			F		WR [2453]
[2453]	CONVERGENT MARGIN	MARIANA ARC / MARIANA ARC - SOUTHERN SEAMOUNT PROVINCE / GUAM / UMATAC FORMATION		13.5	13.5	144.67	144.67	SAE			s_GUM65-3 [2453]	BASALT [2453]				MIOCENE [2453]					VOL			F		WR [2453]
[2338]	CONVERGENT MARGIN	MARIANA ARC / PARECE-VELA BASIN / SITE 53		18.0333	18.0333	141.192	141.192	SAQ			s_53-1-1-1 [2338]	BASALT [2338]			UPPER [2338]	MIOCENE [2338]					VOL			F		GL [2338]	52.99	1.22		14.63				12.23	8.7	4.19	0.24		0.71	2.88	0.18
[2338]	CONVERGENT MARGIN	MARIANA ARC / PARECE-VELA BASIN / SITE 53		18.0333	18.0333	141.192	141.192	SAQ			s_53-1-1-2 [2338]	ANDESITE, BASALTIC [2338]			UPPER [2338]	MIOCENE [2338]					VOL			F		GL [2338]	53.95	1.05		14.6				11.47	8.79	4.47	0.25		0.74	3.06	0.18
[2338]	CONVERGENT MARGIN	MARIANA ARC / PARECE-VELA BASIN / SITE 53		18.0333	18.0333	141.192	141.192	SAQ			s_53-1-1-3 [2338]	ANDESITE, BASALTIC [2338]			UPPER [2338]	MIOCENE [2338]					VOL			F		GL [2338]	54.11	1.44		14.63				11.46	8.33	3.95	0.26		0.8	3.09	0.1
[2338]	CONVERGENT MARGIN	MARIANA ARC / PARECE-VELA BASIN / SITE 53		18.0333	18.0333	141.192	141.192	SAQ			s_53-1-1-4 [2338]	ANDESITE, BASALTIC [2338]			UPPER [2338]	MIOCENE [2338]					VOL			F		GL [2338]	54.21	1.17		14.81				11.5	8.77	4.11	0.21		0.74	2.83	0.2
[2338]	CONVERGENT MARGIN	MARIANA ARC / PARECE-VELA BASIN / SITE 53		18.0333	18.0333	141.192	141.192	SAQ			s_53-1-1-5 [2338]	ANDESITE, BASALTIC [2338]			UPPER [2338]	MIOCENE [2338]					VOL			F		GL [2338]	54.32	1.11		15.31				10.67	8.5	3.81	0.21		0.73	3.01	0.19
[2338]	CONVERGENT MARGIN	MARIANA ARC / PARECE-VELA BASIN / SITE 53		18.0333	18.0333	141.192	141.192	SAQ			s_53-1-1-6 [2338]	ANDESITE, BASALTIC [2338]			UPPER [2338]	MIOCENE [2338]					VOL			F		GL [2338]	55.89	1.01		14.62				10.86	7.67	3.28	0.2		0.98	2.99	0.25
[2338]	CONVERGENT MARGIN	MARIANA ARC / PARECE-VELA BASIN / SITE 53		18.0333	18.0333	141.192	141.192	SAQ			s_53-1-1-7 [2338]	ANDESITE, BASALTIC [2338]			UPPER [2338]	MIOCENE [2338]					VOL			F		GL [2338]	56.18	1.11		15.11				10.67	7.69	3.29	0.27		0.86	2.98	0.25
[2338]	CONVERGENT MARGIN	MARIANA ARC / PARECE-VELA BASIN / SITE 53		18.0333	18.0333	141.192	141.192	SAQ			s_53-1-1-8 [2338]	ANDESITE [2338]			UPPER [2338]	MIOCENE [2338]					VOL			F		GL [2338]	59.97	0.86		14.58				8.11	6.11	2.46	0.19		1.02	3.65	0.25
[2338]	CONVERGENT MARGIN	MARIANA ARC / PARECE-VELA BASIN / SITE 53		18.0333	18.0333	141.192	141.192	SAQ			s_53-1-1-9 [2338]	ANDESITE [2338]			UPPER [2338]	MIOCENE [2338]					VOL			F		GL [2338]	62.3	0.85		13.66				7.9	5.06	1.63	0.18		1.29	3.75	0.34
[2338]	CONVERGENT MARGIN	MARIANA ARC / PARECE-VELA BASIN / SITE 53		18.0333	18.0333	141.192	141.192	SAQ			s_53-1-1-10 [2338]	DACITE [2338]			UPPER [2338]	MIOCENE [2338]					VOL			F		GL [2338]	66.2	0.64		13.45				3.05	2.49	0.7	0.13		2.72	3.59	0.12
[2338]	CONVERGENT MARGIN	MARIANA ARC / PARECE-VELA BASIN / SITE 53		18.0333	18.0333	141.192	141.192	SAQ			s_53-1-1-11 [2338]	DACITE [2338]			UPPER [2338]	MIOCENE [2338]					VOL			F		GL [2338]	67.74	0.62		13.44				2.99	2.57	0.73	0.12		2.46	3.6	0.18
[2338]	CONVERGENT MARGIN	MARIANA ARC / PARECE-VELA BASIN / SITE 53		18.0333	18.0333	141.192	141.192	SAQ			s_53-1-1-12 [2338]	DACITE [2338]			UPPER [2338]	MIOCENE [2338]					VOL			F		GL [2338]	67.94	0.58		13.33				3.14	2.53	0.7	0.15		2.55	3.93	0.14
[2338]	CONVERGENT MARGIN	MARIANA ARC / PARECE-VELA BASIN / SITE 53		18.0333	18.0333	141.192	141.192	SAQ			s_53-1-1-13 [2338]	RHYOLITE [2338]			UPPER [2338]	MIOCENE [2338]					VOL			F		GL [2338]	68.04	0.61		13.16				2.97	2.32	0.64	0.13		2.57	3.61	0.02
[2338]	CONVERGENT MARGIN	MARIANA ARC / PARECE-VELA BASIN / SITE 53		18.0333	18.0333	141.192	141.192	SAQ			s_53-1-1-14 [2338]	RHYOLITE [2338]			UPPER [2338]	MIOCENE [2338]					VOL			F		GL [2338]	68.4	0.66		12.44				3.57	2.53	0.66	0.17		1.44	4	0.12
[2338]	CONVERGENT MARGIN	MARIANA ARC / PARECE-VELA BASIN / SITE 53		18.0333	18.0333	141.192	141.192	SAQ			s_53-1-1-15 [2338]	RHYOLITE [2338]			UPPER [2338]	MIOCENE [2338]					VOL			F		GL [2338]	69.21	0.42		12.62				1.93	1.65	0.4	0.06		2.93	3.21	0.06
[2338]	CONVERGENT MARGIN	MARIANA ARC / PARECE-VELA BASIN / SITE 53		18.0333	18.0333	141.192	141.192	SAQ			s_53-1-1-16 [2338]	RHYOLITE [2338]			UPPER [2338]	MIOCENE [2338]					VOL			F		GL [2338]	69.52	0.43		12.58				1.94	1.66	0.42	0.1		2.83	3.28	0.05
[2338]	CONVERGENT MARGIN	MARIANA ARC / PARECE-VELA BASIN / SITE 53		18.0333	18.0333	141.192	141.192	SAQ			s_53-1-1-17 [2338]	RHYOLITE [2338]			UPPER [2338]	MIOCENE [2338]					VOL			F		GL [2338]	70.89	0.37		11.66				1.76	1.56	0.32	0.03		2.56	2.75	0.04
[2338]	CONVERGENT MARGIN	MARIANA ARC / PARECE-VELA BASIN / SITE 53		18.0333	18.0333	141.192	141.192	SAQ			s_53-1-1-18 [2338]	RHYOLITE [2338]			UPPER [2338]	MIOCENE [2338]					VOL			F		GL [2338]	73.09	0.31		11.62				1.57	1.44	0.25	0.05		3.05	3.27	0.02
[2338]	CONVERGENT MARGIN	MARIANA ARC / PARECE-VELA BASIN / SITE 54		15.61	15.61	140.302	140.302	SAQ			s_54-3-1-1 [2338]	DACITE [2338]			UPPER [2338]	MIOCENE [2338]					VOL			F		GL [2338]	66.84	0.46		12.81				3.36	2.7	0.61	0.17		1.57	3.72	0.12
[2338]	CONVERGENT MARGIN	MARIANA ARC / PARECE-VELA BASIN / SITE 54		15.61	15.61	140.302	140.302	SAQ			s_54-3-1-2 [2338]	DACITE [2338]			UPPER [2338]	MIOCENE [2338]					VOL			F		GL [2338]	67.43	0.47		12.57				3.35	2.81	0.64	0.24		1.5	3.97	0.08
[2338]	CONVERGENT MARGIN	MARIANA ARC / PARECE-VELA BASIN / SITE 54		15.61	15.61	140.302	140.302	SAQ			s_54-3-1-3 [2338]	RHYOLITE [2338]			UPPER [2338]	MIOCENE [2338]					VOL			F		GL [2338]	68.91	0.47		12.4				3.25	2.62	0.53	0.16		1.61	4.4	0.06
[2338]	CONVERGENT MARGIN	MARIANA ARC / MARIANA FORE-ARC / SITE 458	HOLE 458	17.8642	17.8642	146.934	146.934	SAQ	-3447	-3447	s_60-458-4-2(B)-1 [2338]	DACITE [2338]			UPPER [2338]	MIOCENE [2338]					VOL			F		GL [2338]	67.86	0.37		12.56				4.05	2.58	0.51	0.07		1.34	4.01	0.12
[2338]	CONVERGENT MARGIN	MARIANA ARC / MARIANA FORE-ARC / SITE 458	HOLE 458	17.8642	17.8642	146.934	146.934	SAQ	-3447	-3447	s_60-458-4-2(B)-2 [2338]	RHYOLITE [2338]			UPPER [2338]	MIOCENE [2338]					VOL			F		GL [2338]	68.39	0.43		12.59				4.32	2.86	0.64	0.12		1.36	3.87	0.12
[2338]	CONVERGENT MARGIN	MARIANA ARC / MARIANA FORE-ARC / SITE 458	HOLE 458	17.8642	17.8642	146.934	146.934	SAQ	-3447	-3447	s_60-458-4-2(B)-3 [2338]	RHYOLITE [2338]			UPPER [2338]	MIOCENE [2338]					VOL			F		GL [2338]	69.48	0.47		12.83				3.88	2.8	0.61	0.12		1.29	4.27	0.22
[2338]	CONVERGENT MARGIN	MARIANA ARC / MARIANA FORE-ARC / SITE 459		17.8625	17.8625	147.302	147.302	SAQ			s_459-6-4(A)-1 [2338]	DACITE [2338]			UPPER [2338]	MIOCENE [2338]					VOL			F		GL [2338]	66.94	0.27		13.92				2.46	2.52	0.62	0.08		2.38	3.7	0.06
[2338]	CONVERGENT MARGIN	MARIANA ARC / MARIANA FORE-ARC / SITE 459		17.8625	17.8625	147.302	147.302	SAQ			s_459-6-4(A)-2 [2338]	DACITE [2338]			UPPER [2338]	MIOCENE [2338]					VOL			F		GL [2338]	67.55	0.39		14.04				2.42	2.36	0.55	0.11		2.32	3.6	0.06
[2338]	CONVERGENT MARGIN	MARIANA ARC / MARIANA FORE-ARC / SITE 459		17.8625	17.8625	147.302	147.302	SAQ			s_459-6-4(A)-3 [2338]	RHYOLITE [2338]			UPPER [2338]	MIOCENE [2338]					VOL			F		GL [2338]	68.11	0.4		14.46				2.65	2.5	0.59	0.2		2.51	3.91
[2338]	CONVERGENT MARGIN	MARIANA ARC / MARIANA FORE-ARC / SITE 459		17.8625	17.8625	147.302	147.302	SAQ			s_459-6-4(A)-4 [2338]	RHYOLITE [2338]			UPPER [2338]	MIOCENE [2338]					VOL			F		GL [2338]	68.87	0.34		14.12				2.77	2.45	0.58	0.15		2.42	4.22
[2338]	CONVERGENT MARGIN	MARIANA ARC / MARIANA FORE-ARC / SITE 459		17.8625	17.8625	147.302	147.302	SAQ			s_459-6-4(A)-5 [2338]	RHYOLITE [2338]			UPPER [2338]	MIOCENE [2338]					VOL			F		GL [2338]	69.69	0.31		14.57				2.56	2.35	0.54	0.13		2.55	4.04	0.08
[2375]	CONVERGENT MARGIN	MARIANA ARC / MARIANA TROUGH / DREDGE 57 KL	CENTRAL MARIANA TROUGH, SEGMENT 6	17.9022	17.9022	144.734	144.734	SAQ	-3860	-3860	s_57269 [2375]	DACITE [2375]				QUATERNARY [2375]					VOL					GL [2375]	64.9	0.5		15.6				5.7	3.7	0.8	0.2		1.8	2.9	0.18
[2375]	CONVERGENT MARGIN	MARIANA ARC / MARIANA TROUGH / DREDGE DS 27	CENTRAL MARIANA TROUGH, SEGMENT 6	18.2203	18.2203	144.681	144.681	SAQ	-3860	-3860	s_272 [2375]	DACITE [2375]				QUATERNARY [2375]					VOL					GL [2375]	71.6	0.6		12.9				4.2	3.5	0.7	0.16		1.5	2.3	0.16
[2375]	CONVERGENT MARGIN	MARIANA ARC / MARIANA TROUGH / DREDGE 61 KL	CENTRAL MARIANA TROUGH, SEGMENT 8	17.4705	17.4705	144.808	144.808	SAQ	-4690	-4690	s_61TUR [2375]	RHYOLITE [2375]				QUATERNARY [2375]					VOL					GL [2375]	73.1	0.3		12.4				2.3	2.1	0.3	0.13		1.3	1.3	0.15
[2372]	CONVERGENT MARGIN	MARIANA ARC / MARIANA TROUGH / DREDGE 57	NORTHERN MARIANA TROUGH, NORTHERN VOLCANIC TECTONIC ZONE, HORST NORTH OF NIKKO	23.16	23.16	142.3	142.3	SAQ	-1600	-1600	s_57Z [2372]	DACITE [2372]									VOL					GL [2372]	66.74	0.9		14.74				5.98	3.97	1.06			1.28	4.88	0.24
[2372]	CONVERGENT MARGIN	MARIANA ARC / MARIANA TROUGH / DREDGE 58	NORTHERN MARIANA TROUGH, NORTHERN VOLCANIC TECTONIC ZONE, VOLCANIC CONE WSW OF NIKKO, VOLCANIC CONE WEST OF NIKKO	23.15	23.15	142.12	142.12	SAQ	-1430	-1580	s_58:1-3 [2372]	ANDESITE, BASALTIC [2372]									VOL					WR [2372]	52.88	1.12		13.43				12.69	8.99	4.81			0.74	2.79	0.26
[2372]	CONVERGENT MARGIN	MARIANA ARC / MARIANA TROUGH / DREDGE 57	NORTHERN MARIANA TROUGH, NORTHERN VOLCANIC TECTONIC ZONE, HORST NORTH OF NIKKO	23.16	23.16	142.3	142.3	SAQ	-1600	-1600	s_57:1-4_LEACHED [2372]	ANDESITE, BASALTIC [2372]									VOL					GL [2372]
[2372]	CONVERGENT MARGIN	MARIANA ARC / MARIANA TROUGH / DREDGE 56	NORTHERN MARIANA TROUGH, NORTHERN VOLCANIC TECTONIC ZONE, VOLCANIC CONE WSW OF NIKKO	23	23	142.17	142.17	SAQ	-2200	-2200	s_56:2-5_LEACHED [2372]	BASALT [2372]									VOL					WR [2372]
[2372]	CONVERGENT MARGIN	MARIANA ARC / MARIANA TROUGH / DREDGE 49	NORTHERN MARIANA TROUGH, SOUTHERN VOLCANIC TECTONIC ZONE, SOUTHEAST OF SEAMOUNT C	22.35	22.35	142.91	142.91	SAQ	-2640	-2640	s_49:1-1_LEACHED [2372]	BASALT [2372]									VOL					WR [2372]
[2372]	CONVERGENT MARGIN	MARIANA ARC / MARIANA TROUGH / DREDGE 48	NORTHERN MARIANA TROUGH, SOUTHERN VOLCANIC TECTONIC ZONE, 10 KM ESE OF DREDGE 68	21.31	21.31	143.36	143.36	SAQ	-2880	-2880	s_48:1-2 [2372]	BASALT [2372]									VOL					GL [2372]	50.29	0.82		17.07				6.93	12.82	7.33			0.48	2.45	0.16
[2372]	CONVERGENT MARGIN	MARIANA ARC / MARIANA TROUGH / DREDGE 45	CENTRAL MARIANA TROUGH, SEGMENT 2, S-MOST DEEP IN CENTRAL GRABEN	20.04	20.04	144.07	144.07	SAQ	-4800	-5175	s_45:5-2_LEACHED [2372]	BASALT [2372]									VOL					GL [2372]	51.32	1.22		17.1				8.4	11.36	6.74			0.4	2.89	0.15
[14846]	CONVERGENT MARGIN	MARIANA ARC / MARIANA TROUGH	NORTHERN-CENTRAL MARIANA TROUGH	17.25	17.25	145.67	145.67	SAQ			s_69-1-2 [14846]	BASALT [14846]									VOL					GL [14846]																1.07				0.01425
[14860]	CONVERGENT MARGIN	MARIANA ARC / MARIANA TROUGH	SOUTHERN MARIANA TROUGH, SEGMENT 14	15	15	144.453	144.453	SAQ			s_84-2 [14860]	BASALT [14860]									VOL					GL [14860]																0.21				0.0215
[14860]	CONVERGENT MARGIN	MARIANA ARC / MARIANA TROUGH	NORTHERN-CENTRAL MARIANA TROUGH, SEGMENT 10	16.692	16.692	144.825	144.825	SAQ			s_73-2 [14860]	BASALT [14860]									VOL					GL [14860]																				0.0013
[2452]	CONVERGENT MARGIN	MARIANA ARC / MARIANA TROUGH / DREDGE RAMA-41	CENTRAL MARIANA TROUGH, SEGMENT 8	17.32	17.52	144.75	144.75	SAQ			s_41-3 [2452]	BASALT [2452]								PHYRIC [2452]	VOL			F		GL [2452]	50.98	1.17		15.98		1.71	7.02		10.93	8.09	0.18		0.21	2.72	0.11		0.4			0.05
[2452]	CONVERGENT MARGIN	MARIANA ARC / MARIANA TROUGH / DREDGE MARA-8	CENTRAL MARIANA TROUGH, SEGMENT 6	17.9533	17.9533	144.778	144.797	SAQ	-4368	-4368	s_8-10 [2452]	BASALT [2452]								PHYRIC [2452]	VOL			F		GL [2452]	51.7	1.57		16.11		1.69	7.06		10.31	6.07	0.19		0.31	3.38	0.26		1.12			0.03
[2518]	CONVERGENT MARGIN	MARIANA ARC / MARIANA ARC - CENTRAL ISLAND PROVINCE / SARIGAN		16.72	16.72	145.78	145.78	SAE			s_SA1 [2518]	ANDESITE [2518]									VOL			F		WR [2518]
[2518]	CONVERGENT MARGIN	MARIANA ARC / MARIANA ARC - CENTRAL ISLAND PROVINCE / SARIGAN		16.72	16.72	145.78	145.78	SAE			s_SA4 [2518]	ANDESITE [2518]									VOL			F		WR [2518]
[2518]	CONVERGENT MARGIN	MARIANA ARC / MARIANA ARC - CENTRAL ISLAND PROVINCE / SARIGAN		16.72	16.72	145.78	145.78	SAE			s_SAE [2518]	ANDESITE [2518]									VOL			F		WR [2518]
[2518]	CONVERGENT MARGIN	MARIANA ARC / MARIANA ARC - CENTRAL ISLAND PROVINCE / GUGUAN		17.33	17.33	145.85	145.85	SAQ			s_GU2 [2518]	BASALT [2518]									VOL			F		WR [2518]
[2518]	CONVERGENT MARGIN	MARIANA ARC / MARIANA ARC - CENTRAL ISLAND PROVINCE / GUGUAN		17.33	17.33	145.85	145.85	SAQ			s_GU4 [2518]	BASALT [2518]									VOL			F		WR [2518]
[2518]	CONVERGENT MARGIN	MARIANA ARC / MARIANA ARC - CENTRAL ISLAND PROVINCE / GUGUAN		17.33	17.33	145.85	145.85	SAQ			s_GU8 [2518]	BASALT [2518]									VOL			F		WR [2518]
[2518]	CONVERGENT MARGIN	MARIANA ARC / MARIANA ARC - CENTRAL ISLAND PROVINCE / GUGUAN		17.33	17.33	145.85	145.85	SAQ			s_GU12 [2518]	BASALT [2518]									VOL			F		WR [2518]
[2518]	CONVERGENT MARGIN	MARIANA ARC / MARIANA ARC - CENTRAL ISLAND PROVINCE / GUGUAN		17.33	17.33	145.85	145.85	SAQ			s_GUAN [2518]	ANDESITE [2518]									VOL			F		WR [2518]
[2518]	CONVERGENT MARGIN	MARIANA ARC / MARIANA ARC - CENTRAL ISLAND PROVINCE / ALAMAGAN		17.58	17.58	145.83	145.83	SAE			s_ALA4 [2518]	ANDESITE [2518]									VOL			F		WR [2518]
[2518]	CONVERGENT MARGIN	MARIANA ARC / MARIANA ARC - CENTRAL ISLAND PROVINCE / ALAMAGAN		17.58	17.58	145.83	145.83	SAE			s_ALA5 [2518]	ANDESITE [2518]									VOL			F		WR [2518]
[2518]	CONVERGENT MARGIN	MARIANA ARC / MARIANA ARC - CENTRAL ISLAND PROVINCE / ALAMAGAN		17.58	17.58	145.83	145.83	SAE			s_ALA6 [2518]	ANDESITE [2518]									VOL			F		WR [2518]
[2518]	CONVERGENT MARGIN	MARIANA ARC / MARIANA ARC - CENTRAL ISLAND PROVINCE / ALAMAGAN		17.58	17.58	145.83	145.83	SAE			s_ALA7 [2518]	ANDESITE [2518]									VOL			F		WR [2518]
[2518]	CONVERGENT MARGIN	MARIANA ARC / MARIANA ARC - CENTRAL ISLAND PROVINCE / ALAMAGAN		17.58	17.58	145.83	145.83	SAE			s_ALA9 [2518]	ANDESITE [2518]									VOL			F		WR [2518]
[2518]	CONVERGENT MARGIN	MARIANA ARC / MARIANA ARC - CENTRAL ISLAND PROVINCE / ALAMAGAN		17.58	17.58	145.83	145.83	SAE			s_ALA11 [2518]	ANDESITE [2518]									VOL			F		WR [2518]
[2518]	CONVERGENT MARGIN	MARIANA ARC / MARIANA ARC - CENTRAL ISLAND PROVINCE / PAGAN		18.1	18.17	145.75	145.81	SAE			s_PA3 [2518]	BASALT [2518]									VOL			F		WR [2518]
[2518]	CONVERGENT MARGIN	MARIANA ARC / MARIANA ARC - CENTRAL ISLAND PROVINCE / PAGAN		18.1	18.17	145.75	145.81	SAE			s_PA7 [2518]	BASALT [2518]									VOL			F		WR [2518]
[2518]	CONVERGENT MARGIN	MARIANA ARC / MARIANA ARC - CENTRAL ISLAND PROVINCE / PAGAN		18.1	18.17	145.75	145.81	SAE			s_PA8B [2518]	BASALT [2518]									VOL			F		WR [2518]
[2518]	CONVERGENT MARGIN	MARIANA ARC / MARIANA ARC - CENTRAL ISLAND PROVINCE / PAGAN		18.1	18.17	145.75	145.81	SAE			s_PA8C [2518]	BASALT [2518]									VOL			F		WR [2518]
[2518]	CONVERGENT MARGIN	MARIANA ARC / MARIANA ARC - CENTRAL ISLAND PROVINCE / PAGAN		18.1	18.17	145.75	145.81	SAE			s_PA10 [2518]	BASALT [2518]									VOL			F		WR [2518]
[2518]	CONVERGENT MARGIN	MARIANA ARC / MARIANA ARC - CENTRAL ISLAND PROVINCE / PAGAN		18.1	18.17	145.75	145.81	SAE			s_PAS1 [2518]	BASALT [2518]									VOL			F		WR [2518]
[2518]	CONVERGENT MARGIN	MARIANA ARC / MARIANA ARC - CENTRAL ISLAND PROVINCE / PAGAN		18.1	18.17	145.75	145.81	SAE			s_PAS4 [2518]	BASALT [2518]									VOL			F		WR [2518]
[2518]	CONVERGENT MARGIN	MARIANA ARC / MARIANA ARC - CENTRAL ISLAND PROVINCE / PAGAN		18.1	18.17	145.75	145.81	SAE			s_PAF2T [2518]	BASALT [2518]									VOL			F		WR [2518]
[2518]	CONVERGENT MARGIN	MARIANA ARC / MARIANA ARC - CENTRAL ISLAND PROVINCE / PAGAN		18.1	18.17	145.75	145.81	SAE			s_PAF3T [2518]	BASALT [2518]									VOL			F		WR [2518]
[2518]	CONVERGENT MARGIN	MARIANA ARC / MARIANA ARC - CENTRAL ISLAND PROVINCE / PAGAN		18.1	18.17	145.75	145.81	SAE			s_PAB [2518]	BASALT [2518]									VOL			F		WR [2518]
[2518]	CONVERGENT MARGIN	MARIANA ARC / MARIANA ARC - CENTRAL ISLAND PROVINCE / PAGAN		18.1	18.17	145.75	145.81	SAE			s_PASBL [2518]	BASALT [2518]									VOL			F		WR [2518]
[2518]	CONVERGENT MARGIN	MARIANA ARC / MARIANA ARC - CENTRAL ISLAND PROVINCE / AGRIGAN / AGRIGAN		18.73	18.73	145.65	145.65	SAQ			s_AG2 [2518]	BASALT [2518]									VOL			F		WR [2518]
[2518]	CONVERGENT MARGIN	MARIANA ARC / MARIANA ARC - CENTRAL ISLAND PROVINCE / AGRIGAN / AGRIGAN		18.73	18.73	145.65	145.65	SAQ			s_AG5 [2518]	BASALT [2518]									VOL			F		WR [2518]
[2518]	CONVERGENT MARGIN	MARIANA ARC / MARIANA ARC - CENTRAL ISLAND PROVINCE / MAUG		20.03	20.03	145.6	146.4	SAE			s_M2 [2518]	BASALT [2518]									VOL			F		WR [2518]
[2518]	CONVERGENT MARGIN	MARIANA ARC / MARIANA ARC - CENTRAL ISLAND PROVINCE / URACAS / URACAS		20.53	20.53	145.6	146.4	SAE			s_U5A [2518]	ANDESITE [2518]									VOL			F		WR [2518]
[2518]	CONVERGENT MARGIN	MARIANA ARC / MARIANA ARC - CENTRAL ISLAND PROVINCE / URACAS / URACAS		20.53	20.53	145.6	146.4	SAE			s_U5B [2518]	ANDESITE [2518]									VOL			F		WR [2518]
[2518]	CONVERGENT MARGIN	MARIANA ARC / MARIANA ARC - CENTRAL ISLAND PROVINCE / URACAS / URACAS		20.53	20.53	145.6	146.4	SAE			s_U6 [2518]	ANDESITE [2518]									VOL			F		WR [2518]
[2383]	CONVERGENT MARGIN	MARIANA ARC / MARIANA ARC - CENTRAL ISLAND PROVINCE / PAGAN / PAGAN NORTH	MOUNT PAGAN, NORTH FLANK VENT	18.1	18.17	145.75	145.81	SAE			s_P72B [2383]	THOLEIITE [2383]					15	5	1981		VOL					WR [2383]	52.6	1		15.27		1.56	10.39		10.08	5	0.24		0.82	2.78	0.26		0.02	0.15		0
[2383]	CONVERGENT MARGIN	MARIANA ARC / MARIANA ARC - CENTRAL ISLAND PROVINCE / PAGAN / PAGAN NORTH	MOUNT PAGAN, NORTH FLANK VENT	18.1	18.17	145.75	145.81	SAE			s_P72T [2383]	THOLEIITE [2383]					15	5	1981		VOL					WR [2383]	51.81	0.93		15.67		1.51	10.04		10.47	5.53	0.23		0.77	2.78	0.24		0.04	0.11		0.03
[2383]	CONVERGENT MARGIN	MARIANA ARC / MARIANA ARC - CENTRAL ISLAND PROVINCE / PAGAN / PAGAN NORTH	MOUNT PAGAN, TOP OF CONE OF NORTH FLANK VENT	18.1	18.17	145.75	145.81	SAE			s_P48 [2383]	THOLEIITE [2383]					15	5	1981		VOL					WR [2383]	52.15	0.95		15.73		1.48	9.86		10.67	5.49	0.23		0.78	2.64	0.24		0.04	0.19		0
[2383]	CONVERGENT MARGIN	MARIANA ARC / MARIANA ARC - CENTRAL ISLAND PROVINCE / PAGAN / PAGAN NORTH	MOUNT PAGAN, NORTH RIM VENT	18.1	18.17	145.75	145.81	SAE			s_P74 [2383]	THOLEIITE [2383]					15	5	1981		VOL					WR [2383]	51.59	1		16.08		1.55	10.3		10.05	5.08	0.24		0.82	2.73	0.28		0.05	0.09		0.02
[2383]	CONVERGENT MARGIN	MARIANA ARC / MARIANA ARC - CENTRAL ISLAND PROVINCE / PAGAN / PAGAN NORTH	MOUNT PAGAN, NORTH RIM VENT	18.1	18.17	145.75	145.81	SAE			s_P39 [2383]	THOLEIITE [2383]					15	5	1981		VOL					WR [2383]	52.46	1		15.88		1.55	10.33		9.91	4.95	0.25		0.82	2.86	0.26		0.06	0.13		0.01
[2383]	CONVERGENT MARGIN	MARIANA ARC / MARIANA ARC - CENTRAL ISLAND PROVINCE / PAGAN / PAGAN NORTH	MOUNT PAGAN, NORTH FLANK AND NORTH RIM VENT	18.1	18.17	145.75	145.81	SAE			s_P39S [2383]	THOLEIITE [2383]					15	5	1981		VOL					WR [2383]	51.58	0.94		15.57		1.5	9.99		10.34	5.47	0.23		0.75	2.68	0.25		0.01	0.12		0.02
[2383]	CONVERGENT MARGIN	MARIANA ARC / MARIANA ARC - CENTRAL ISLAND PROVINCE / PAGAN / PAGAN NORTH	MOUNT PAGAN, SOUTH RIM FLANK	18.1	18.17	145.75	145.81	SAE			s_P15 [2383]	THOLEIITE [2383]					15	5	1981		VOL					WR [2383]	53.61	1.06		15.08		1.58	10.53		9.28	4.55	0.25		0.92	3.08	0.26		0.04	0.07		0
[2517]	CONVERGENT MARGIN	MARIANA ARC / MARIANA TROUGH / DREDGE MARA-34	CENTRAL MARIANA TROUGH, SEGMENT 12	15.865	15.8767	144.702	144.728	SAQ	-3361	-3361	s_34-4 [2517]	BASALT [2517]								PHYRIC [2517]	VOL			F		GL [2517]	50.98	0.86		17.49				7.39	11.45	7.17	0.17		0.29	2.68	0.13
[2517]	CONVERGENT MARGIN	MARIANA ARC / MARIANA TROUGH / DREDGE MARA-39	CENTRAL MARIANA TROUGH, SEGMENT 6	18.0667	18.0833	144.81	144.835	SAQ	-3606	-4294	s_39-6 [2517]	BASALT [2517]								PHYRIC [2517]	VOL			F		GL [2517]	51.39	1.06		17.07				7.84	10.75	7.41	0.17		0.27	2.84	0.14
[2517]	CONVERGENT MARGIN	MARIANA ARC / MARIANA TROUGH / DREDGE MARA-41	SOUTHERN MARIANA TROUGH, SEGMENT 18	13.4433	13.785	144.59	144.642	SAQ	-2965	-4045	s_41-3 [2517]	BASALT [2517]								PHYRIC [2517]	VOL			F		GL [2517]	50.98	1.17		15.98				8.56	10.93	8.09	0.18		0.21	2.72	0.11
[2517]	CONVERGENT MARGIN	MARIANA ARC / MARIANA TROUGH / DREDGE MARA-6	CENTRAL MARIANA TROUGH, SEGMENT 6	17.9483	17.9683	144.818	144.823	SAQ	-4813	-4813	s_6-1 [2517]	BASALT [2517]								PHYRIC [2517]	VOL			F		GL [2517]	50.08	1.02		16.86				8.01	11.51	7.35	0.16		0.24	2.86	0.13
[2517]	CONVERGENT MARGIN	MARIANA ARC / MARIANA TROUGH / DREDGE MARA-16	CENTRAL MARIANA TROUGH, SEGMENT 6	17.9767	17.9783	144.72	144.752	SAQ	-4013	-4013	s_16-1 [2517]	BASALT [2517]								PHYRIC [2517]	VOL			F		GL [2517]	51.15	1.62		16.11				9.11	10.48	7.14	0.18		0.23	3.36	0.19
[2517]	CONVERGENT MARGIN	MARIANA ARC / MARIANA TROUGH / DREDGE MARA-34	CENTRAL MARIANA TROUGH, SEGMENT 12	15.865	15.8767	144.702	144.728	SAQ	-3361	-3361	s_34-1 [2517]	BASALT [2517]								PHYRIC [2517]	VOL			F		GL [2517]	51.52	0.9		17.32				7.31	11.41	6.7	0.15		0.3	2.69	0.14
[2517]	CONVERGENT MARGIN	MARIANA ARC / MARIANA TROUGH / DREDGE MARA-7P	CENTRAL MARIANA TROUGH, SEGMENT 6	17.945	17.945	144.823	144.823	SAQ	-4738	-4738	s_7-10 [2517]	BASALT [2517]								PHYRIC [2517]	VOL			F		GL [2517]	50.84	1.45		16.47				8.67	10.89	7.24	0.18		0.22	3.77	0.18
[2517]	CONVERGENT MARGIN	MARIANA ARC / MARIANA TROUGH / DREDGE MARA-17	CENTRAL MARIANA TROUGH, SEGMENT 6	17.9467	17.9483	144.785	144.788	SAQ	-4430	-4430	s_17-1 [2517]	BASALT [2517]								PHYRIC [2517]	VOL			F		GL [2517]	52.18	1.4		16.66				8.25	10.44	6.33	0.19		0.35	3.22	0.21
[2517]	CONVERGENT MARGIN	MARIANA ARC / MARIANA TROUGH / DREDGE MARA-38	CENTRAL MARIANA TROUGH	17.3833	18.11	144.783	145.15	SAQ	-3538	-3749	s_38-1 [2517]	BASALT [2517]								PHYRIC [2517]	VOL			F		GL [2517]	50.96	1.6		15.63				9.47	10.87	6.85	0.21		0.17	3.31	0.18
[2517]	CONVERGENT MARGIN	MARIANA ARC / MARIANA TROUGH / DREDGE MARA-18	CENTRAL MARIANA TROUGH, SEGMENT 6	17.9483	17.96	144.763	144.792	SAQ	-4392	-4392	s_18-3 [2517]	BASALT [2517]								PHYRIC [2517]	VOL			F		GL [2517]	51.67	1.01		16.79				7.8	11.3	6.08	0.17		0.58	2.74	0.2
[2517]	CONVERGENT MARGIN	MARIANA ARC / MARIANA TROUGH / DREDGE MARA-16	CENTRAL MARIANA TROUGH, SEGMENT 6	17.9767	17.9783	144.72	144.752	SAQ	-4013	-4013	s_16-8 [2517]	BASALT [2517]								PHYRIC [2517]	VOL			F		GL [2517]	51.62	1.19		16.83				8.17	11.11	6.21	0.17		0.4	3.25	0.17
[2517]	CONVERGENT MARGIN	MARIANA ARC / MARIANA TROUGH / DREDGE MARA-8	CENTRAL MARIANA TROUGH, SEGMENT 6	17.9533	17.9533	144.778	144.797	SAQ	-4368	-4368	s_8-1 [2517]	BASALT [2517]								PHYRIC [2517]	VOL			F		GL [2517]	52.71	1.12		16.66				8.1	10.18	5.37	0.17		0.57	3.1	0.19
[2517]	CONVERGENT MARGIN	MARIANA ARC / MARIANA TROUGH / DREDGE MARA-18	CENTRAL MARIANA TROUGH, SEGMENT 6	17.9483	17.96	144.763	144.792	SAQ	-4392	-4392	s_18-1 [2517]	BASALT [2517]								PHYRIC [2517]	VOL			F		GL [2517]	52.7	1.65		16.3				9.19	9.21	4.54	0.18		0.68	3.71	0.27
[2517]	CONVERGENT MARGIN	MARIANA ARC / MARIANA TROUGH / DREDGE RAMA-25	CENTRAL MARIANA TROUGH	17.5283	17.54	144.787	144.79	SAQ	-4603	-4603	s_25-2 [2517]	BASALT [2517]								PHYRIC [2517]	VOL			F		GL [2517]	53.13	1.55		16.04				9.51	8.66	4.58	0.2		0.54	3.97	0.26
[2517]	CONVERGENT MARGIN	MARIANA ARC / MARIANA TROUGH / DREDGE MARA-34	CENTRAL MARIANA TROUGH, SEGMENT 12	15.865	15.8767	144.702	144.728	SAQ	-3361	-3361	s_34-9 [2517]	BASALT [2517]								PHYRIC [2517]	VOL			F		WR [2517]	49.09	0.97		15.37		2.64	5.39		10.87	8.07	0.14		0.53	2.69	0.09		1.77	1.5		0.14
[2517]	CONVERGENT MARGIN	MARIANA ARC / MARIANA TROUGH / DREDGE MARA-39	CENTRAL MARIANA TROUGH, SEGMENT 6	18.0667	18.0833	144.81	144.835	SAQ	-3606	-4294	s_39-6 [2517]	BASALT [2517]								PHYRIC [2517]	VOL			F		WR [2517]	49.04	1.06		16.27		2.57	5.38		12.23	7.78	0.14		0.58	3.32	0.12		0.91	1.07		0.16
[2517]	CONVERGENT MARGIN	MARIANA ARC / MARIANA TROUGH / DREDGE MARA-41	SOUTHERN MARIANA TROUGH, SEGMENT 18	13.4433	13.785	144.59	144.642	SAQ	-2965	-4045	s_41-3 [2517]	BASALT [2517]								PHYRIC [2517]	VOL			F		WR [2517]	49.1	1.22		16.24		2.76	6.6		11.67	8.29	0.16		0.51	2.71	0.16		0.64	0.76		0.18
[2517]	CONVERGENT MARGIN	MARIANA ARC / MARIANA TROUGH / DREDGE MARA-6	CENTRAL MARIANA TROUGH, SEGMENT 6	17.9483	17.9683	144.818	144.823	SAQ	-4813	-4813	s_6-1 [2517]	BASALT [2517]								PHYRIC [2517]	VOL			F		WR [2517]	49.17	1.09		15.98		1.87	6.47		11.22	8.73	0.15		0.52	2.8	0.13		0.87	0.53		0.15
[2517]	CONVERGENT MARGIN	MARIANA ARC / MARIANA TROUGH / DREDGE MARA-16	CENTRAL MARIANA TROUGH, SEGMENT 6	17.9767	17.9783	144.72	144.752	SAQ	-4013	-4013	s_16-1 [2517]	BASALT [2517]								PHYRIC [2517]	VOL			F		WR [2517]	49.36	1.58		15.04		2.92	6.4		10.65	7.11	0.16		0.37	3.66	0.21		0.95	1.23		0.42
[2517]	CONVERGENT MARGIN	MARIANA ARC / MARIANA TROUGH / DREDGE MARA-5	CENTRAL MARIANA TROUGH, SEGMENT 6	17.9467	17.95	144.623	144.635	SAQ	-3637	-3637	s_5-1A [2517]	BASALT [2517]								PHYRIC [2517]	VOL			F		WR [2517]	49.81	1.41		16.2		2.99	6		11.28	6.71	0.16		0.76	2.75	0.17		1.42	0.9		0.17
[2517]	CONVERGENT MARGIN	MARIANA ARC / MARIANA TROUGH / DREDGE MARA-17	CENTRAL MARIANA TROUGH, SEGMENT 6	17.9467	17.9483	144.785	144.788	SAQ	-4430	-4430	s_17-1 [2517]	BASALT [2517]								PHYRIC [2517]	VOL			F		WR [2517]	50.95	1.35		15.61		1.9	6.43		10.62	7.17	0.16		0.64	3.17	0.22		0.75	0.73		0.14
[2517]	CONVERGENT MARGIN	MARIANA ARC / MARIANA TROUGH / DREDGE MARA-13	CENTRAL MARIANA TROUGH, SEGMENT 6	18.4333	18.45	144.342	144.382	SAQ	-4382	-4382	s_13-2 [2517]	BASALT [2517]								PHYRIC [2517]	VOL			F		WR [2517]	49.56	1.35		16.9		4.02	4.86		11.78	5.72	0.15		0.51	3.06	0.14		0.83	0.93		0.17
[2517]	CONVERGENT MARGIN	MARIANA ARC / MARIANA TROUGH / DREDGE MARA-38	CENTRAL MARIANA TROUGH	17.3833	18.11	144.783	145.15	SAQ	-3538	-3749	s_38-1 [2517]	BASALT [2517]								PHYRIC [2517]	VOL			F		WR [2517]	49.26	1.4		17.25		1.91	6.82		11.16	6.65	0.16		0.38	3.46	0.13		0.33	0.51		0.13
[2517]	CONVERGENT MARGIN	MARIANA ARC / MARIANA TROUGH / DREDGE MARA-38	CENTRAL MARIANA TROUGH	17.3833	18.11	144.783	145.15	SAQ	-3538	-3749	s_38-3 [2517]	BASALT [2517]								PHYRIC [2517]	VOL			F		WR [2517]	48.57	1.54		17.55		1.36	7.08		11.13	6.07	0.16		0.4	3.64	0.16		0.39	0.41		0.2
[2517]	CONVERGENT MARGIN	MARIANA ARC / MARIANA TROUGH / DREDGE MARA-38	CENTRAL MARIANA TROUGH	17.3833	18.11	144.783	145.15	SAQ	-3538	-3749	s_38-4 [2517]	BASALT [2517]								PHYRIC [2517]	VOL			F		WR [2517]	49.48	1.46		17.73		2.13	6.9		11.37	6.01	0.15		0.27	3.59	0.18		0.39	0.49		0.18
[2517]	CONVERGENT MARGIN	MARIANA ARC / MARIANA TROUGH / DREDGE MARA-18	CENTRAL MARIANA TROUGH, SEGMENT 6	17.9483	17.96	144.763	144.792	SAQ	-4392	-4392	s_18-6 [2517]	BASALT [2517]								PHYRIC [2517]	VOL			F		WR [2517]	48.43	0.71		17.3		1.92	5.76		12.05	9.04	0.14		0.54	2.31	0.16		0.72	0.58		0.14
[2517]	CONVERGENT MARGIN	MARIANA ARC / MARIANA TROUGH / DREDGE MARA-18	CENTRAL MARIANA TROUGH, SEGMENT 6	17.9483	17.96	144.763	144.792	SAQ	-4392	-4392	s_18-1 [2517]	BASALT [2517]								PHYRIC [2517]	VOL			F		WR [2517]	50	1.37		16.82		1.96	6.12		10.14	5.55	0.15		0.78	3.44	0.25		1.11	0.84		0.18
[2517]	CONVERGENT MARGIN	MARIANA ARC / MARIANA TROUGH / DREDGE MARA-16	CENTRAL MARIANA TROUGH, SEGMENT 6	17.9767	17.9783	144.72	144.752	SAQ	-4013	-4013	s_16-8 [2517]	BASALT [2517]								PHYRIC [2517]	VOL			F		WR [2517]	49.68	0.96		16.7		1.8	6		11.35	7.64	0.15		0.45	2.71	0.14		0.87	0.63		0.18
[2517]	CONVERGENT MARGIN	MARIANA ARC / MARIANA TROUGH / DREDGE MARA-8	CENTRAL MARIANA TROUGH, SEGMENT 6	17.9533	17.9533	144.778	144.797	SAQ	-4368	-4368	s_8-1 [2517]	BASALT [2517]								PHYRIC [2517]	VOL			F		WR [2517]	51.44	0.97		16.9		1.98	5.78		10.99	7	0.13		0.69	2.49	0.16		0.79	0.65		0.15
[2517]	CONVERGENT MARGIN	MARIANA ARC / MARIANA TROUGH / DREDGE MARA-39	CENTRAL MARIANA TROUGH, SEGMENT 6	18.0667	18.0833	144.81	144.835	SAQ	-3606	-4294	s_39-7 [2517]	BASALT [2517]								PHYRIC [2517]	VOL			F		WR [2517]													0.4				1.2
[2517]	CONVERGENT MARGIN	MARIANA ARC / MARIANA TROUGH / DREDGE MARA-16	CENTRAL MARIANA TROUGH, SEGMENT 6	17.9767	17.9783	144.72	144.752	SAQ	-4013	-4013	s_16-2 [2517]	BASALT [2517]								PHYRIC [2517]	VOL			F		WR [2517]
[2517]	CONVERGENT MARGIN	MARIANA ARC / MARIANA TROUGH / DREDGE MARA-18	CENTRAL MARIANA TROUGH, SEGMENT 6	17.9483	17.96	144.763	144.792	SAQ	-4392	-4392	s_18-5 [2517]	BASALT [2517]								PHYRIC [2517]	VOL			F		WR [2517]													0.51				0.74
[2517]	CONVERGENT MARGIN	MARIANA ARC / MARIANA TROUGH / DREDGE MARA-34	CENTRAL MARIANA TROUGH, SEGMENT 12	15.865	15.8767	144.702	144.728	SAQ	-3361	-3361	s_34-15 [2517]	BASALT [2517]								PHYRIC [2517]	VOL			F		WR [2517]													0.55				1.36
[2517]	CONVERGENT MARGIN	MARIANA ARC / MARIANA TROUGH / DREDGE MARA-34	CENTRAL MARIANA TROUGH, SEGMENT 12	15.865	15.8767	144.702	144.728	SAQ	-3361	-3361	s_34-62 [2517]	BASALT [2517]								PHYRIC [2517]	VOL			F		WR [2517]													0.45				1.48
[2517]	CONVERGENT MARGIN	MARIANA ARC / MARIANA TROUGH / DREDGE MARA-34	CENTRAL MARIANA TROUGH, SEGMENT 12	15.865	15.8767	144.702	144.728	SAQ	-3361	-3361	s_34-10 [2517]	BASALT [2517]								PHYRIC [2517]	VOL			F		WR [2517]													0.92				2.64
[2517]	CONVERGENT MARGIN	MARIANA ARC / MARIANA TROUGH / DREDGE MARA-16	CENTRAL MARIANA TROUGH, SEGMENT 6	17.9767	17.9783	144.72	144.752	SAQ	-4013	-4013	s_16-7 [2517]	BASALT [2517]								PHYRIC [2517]	VOL			F		WR [2517]													0.45				1.2
[2517]	CONVERGENT MARGIN	MARIANA ARC / MARIANA TROUGH / DREDGE MARA-39	CENTRAL MARIANA TROUGH, SEGMENT 6	18.0667	18.0833	144.81	144.835	SAQ	-3606	-4294	s_39-11 [2517]	BASALT [2517]								PHYRIC [2517]	VOL			F		WR [2517]													0.58				0.8
[2517]	CONVERGENT MARGIN	MARIANA ARC / MARIANA TROUGH / DREDGE MARA-9	CENTRAL MARIANA TROUGH, SEGMENT 6	17.945	17.9517	144.805	144.808	SAQ	-4833	-4833	s_9-1-GL [2517]	BASALT [2517]								PHYRIC [2517]	VOL			F		WR [2517]													0.38				1.1
[2517]	CONVERGENT MARGIN	MARIANA ARC / MARIANA TROUGH / DREDGE MARA-9	CENTRAL MARIANA TROUGH, SEGMENT 6	17.945	17.9517	144.805	144.808	SAQ	-4833	-4833	s_9-6 [2517]	BASALT [2517]								PHYRIC [2517]	VOL			F		WR [2517]													0.46				0.74
[2517]	CONVERGENT MARGIN	MARIANA ARC / MARIANA TROUGH / DREDGE MARA-18	CENTRAL MARIANA TROUGH, SEGMENT 6	17.9483	17.96	144.763	144.792	SAQ	-4392	-4392	s_18-7 [2517]	BASALT [2517]								PHYRIC [2517]	VOL			F		WR [2517]													0.58				1.16
[2517]	CONVERGENT MARGIN	MARIANA ARC / MARIANA TROUGH / DREDGE MARA-17	CENTRAL MARIANA TROUGH, SEGMENT 6	17.9467	17.9483	144.785	144.788	SAQ	-4430	-4430	s_17-5 [2517]	BASALT [2517]								PHYRIC [2517]	VOL			F		WR [2517]													0.51				0.86
[2954]	CONVERGENT MARGIN	MARIANA ARC / MARIANA TROUGH / DREDGE SC 42	CENTRAL MARIANA TROUGH, SEGMENT 7	17.8167	17.8167	144.767	144.767	SAQ	-3240	-3600	s_42-2 [2954]	BASALT [2954]									VOL					WR [2954]	49.24	1.25		17.1		2.87	5.41		11.54	6.73	0.14		0.54	3.22	0.15		0.89	0.62
[2954]	CONVERGENT MARGIN	MARIANA ARC / MARIANA TROUGH / DREDGE SC 45	CENTRAL MARIANA TROUGH	17.56	17.56	144.892	144.892	SAQ	-3960	-4570	s_45-2 [2954]	BASALT [2954]								VARIOLITIC MATRIX [2954]	VOL					WR [2954]	49.47	1.66		16.38		2.35	6.32		11.33	6.67	0.14		0.48	3.19	0.17		1.16	0.92
[2954]	CONVERGENT MARGIN	MARIANA ARC / MARIANA TROUGH / DREDGE SC 45	CENTRAL MARIANA TROUGH	17.56	17.56	144.892	144.892	SAQ	-3960	-4570	s_45-19 [2954]	BASALT [2954]								FINE-GRAINED GROUNDMASS [2954]	VOL					WR [2954]	49.11	1.65		16.01		3.2	5.98		10.95	6.8	0.14		0.39	3.31	0.16		1.19	1.13
[2954]	CONVERGENT MARGIN	MARIANA ARC / MARIANA TROUGH / DREDGE SC 46	CENTRAL MARIANA TROUGH, SEGMENT 8	17.1683	17.1683	144.842	144.842	SAQ	-3465	-4415	s_46-11 [2954]	BASALT [2954]									VOL					WR [2954]	49.25	1.66		17.74		1.72	7.43		11.23	5.92	0.11		0.45	3.26	0.14		0.67	0.27
[2954]	CONVERGENT MARGIN	MARIANA ARC / MARIANA TROUGH / DREDGE SC 46	CENTRAL MARIANA TROUGH, SEGMENT 8	17.1683	17.1683	144.842	144.842	SAQ	-3465	-4415	s_46-12 [2954]	BASALT [2954]								VARIOLITIC TO ARBORESCENT GROUNDMASS [2954]	VOL					WR [2954]	49.98	1.32		16.68		2.16	6.74		11.56	7.22	0.15		0.47	2.98	0.19		0.59	0.34
[2954]	CONVERGENT MARGIN	MARIANA ARC / MARIANA TROUGH / DREDGE SC 46	CENTRAL MARIANA TROUGH, SEGMENT 8	17.1683	17.1683	144.842	144.842	SAQ	-3465	-4415	s_46-0 [2954]	BASALT [2954]								FINE-GRAINED VARIOLITIC GROUNDMASS [2954]	VOL					WR [2954]																	0.6			0.02
[2954]	CONVERGENT MARGIN	MARIANA ARC / MARIANA TROUGH / DREDGE SC 42	CENTRAL MARIANA TROUGH, SEGMENT 7	17.8167	17.8167	144.767	144.767	SAQ	-3240	-3600	s_42-1 [2954]	BASALT [2954]									VOL					WR [2954]
[2406]	CONVERGENT MARGIN	MARIANA ARC / WEST MARIANA BASIN / STATION 1398		17.12	17.17	139.17	140.19	SAQ	-5300	-5600	s_1398-2 [2406]	GABBRO [2406]								OPHITIC [2406]	PLU					WR [2406]	45.9	0.58		19.66	0.07	2.32	5.1		11.98	9.51	0.13		0.05	1.94	0.03		3.17			0
[2406]	CONVERGENT MARGIN	MARIANA ARC / WEST MARIANA BASIN / STATION 1398		17.12	17.17	139.17	140.19	SAQ	-5300	-5600	s_1398-9 [2406]	GABBRO [2406]								OPHITIC [2406]	PLU					WR [2406]	47.93	0.47		17.64	0.05	3.17	4.5		11.18	9.88	0.13		0.04	2.33	0.04		3.18			0
[2406]	CONVERGENT MARGIN	MARIANA ARC / WEST MARIANA BASIN / STATION 1398		17.12	17.17	139.17	140.19	SAQ	-5300	-5600	s_1398-1A [2406]	BASALT [2406]								APHYRIC [2406]	VOL					WR [2406]	50.02	1.67		16.13	0.03	6.57	4.03		11.62	6.01	0.18		0.16	2.99	0.15		1.13			0.18
[2406]	CONVERGENT MARGIN	MARIANA ARC / WEST MARIANA BASIN / STATION 1398		17.12	17.17	139.17	140.19	SAQ	-5300	-5600	s_1398-3 [2406]	BASALT [2406]								PORPHYRITIC [2406]	VOL					WR [2406]	48	1.48		21.79	0.04	4.82	1.1		7.23	8.14	0.04		0.34	2.99	0.15		4.17			0.2
[2406]	CONVERGENT MARGIN	MARIANA ARC / WEST MARIANA BASIN / STATION 1398		17.12	17.17	139.17	140.19	SAQ	-5300	-5600	s_1398-6 [2406]	BASALT [2406]								APHYRIC [2406]	VOL					WR [2406]	48.83	1.88		15.77	0.03	6.45	5.4		11.43	5.84	0.18		0.16	3.1	0.24		1.33			0
[2406]	CONVERGENT MARGIN	MARIANA ARC / WEST MARIANA BASIN / STATION 1398		17.12	17.17	139.17	140.19	SAQ	-5300	-5600	s_1398-10 [2406]	BASALT [2406]								PORPHYRITIC [2406]	VOL					WR [2406]	48.18	1.62		17.4	0.03	6.46	4.1		12.06	5.33	0.17		0.16	2.89	0.18		1.68			0
[2406]	CONVERGENT MARGIN	MARIANA ARC / WEST MARIANA BASIN / STATION 1398		17.12	17.17	139.17	140.19	SAQ	-5300	-5600	s_1398-11 [2406]	BASALT [2406]								APHYRIC [2406]	VOL					WR [2406]	50.42	1.69		16.01	0.03	5.65	4.5		11.47	6.23	0.16		0.19	2.87	0.15		0.86			0
[2406]	CONVERGENT MARGIN	MARIANA ARC / WEST MARIANA BASIN / STATION 1398		17.12	17.17	139.17	140.19	SAQ	-5300	-5600	s_1398-12 [2406]	BASALT [2406]								SPARSELY PHYRIC [2406]	VOL					WR [2406]	49.98	1.72		15.81	0.03	6.5	4.5		11.45	6.09	0.16		0.2	3.06	0.16		1.15			0.3
[2406]	CONVERGENT MARGIN	MARIANA ARC / WEST MARIANA BASIN / STATION 1398		17.12	17.17	139.17	140.19	SAQ	-5300	-5600	s_1398-17 [2406]	BASALT [2406]								PORPHYRITIC [2406]	VOL					WR [2406]	50.23	1.65		16.43	0.03	5.51	4.42		11.69	6.1	0.16		0.12	3.07	0.15		0.56			0.3
[2406]	CONVERGENT MARGIN	MARIANA ARC / MARIANA TRENCH / STATION 1402	STATION 1402 D 2, OFFSHORE SLOPE	13.55	13.55	146.99	146.995	SAQ	-5400	-5600	s_1402-XZ [2406]	BASALT [2406]									VOL					WR [2406]	46.29	2.01		18.11	0.01	13.61	1.11		9.46	2.55	0.18		0.83	2.84	0.2		3.43			0
[2406]	CONVERGENT MARGIN	MARIANA ARC / MARIANA TRENCH / STATION 1402	STATION 1402 D 2, OFFSHORE SLOPE	13.55	13.55	146.99	146.995	SAQ	-5400	-5600	s_1402-XR [2406]	BASALT [2406]									VOL					WR [2406]	47.96	1.83		15.35	0.04	8.62	4.9		9.51	5.89	0.19		0.89	2.38	0.13		2.54			0
[2406]	CONVERGENT MARGIN	MARIANA ARC / MARIANA TRENCH / STATION 1402	STATION 1402 D 2, OFFSHORE SLOPE	13.55	13.55	146.99	146.995	SAQ	-5400	-5600	s_1402-7 [2406]	BASALT [2406]								SPARSELY PHYRIC [2406]	VOL					WR [2406]	48.09	1.78		15.63	0.02	7.24	4.96		12.7	4.7	0.15		0.73	2.37	0.17		1.9			0.24
[2406]	CONVERGENT MARGIN	MARIANA ARC / MARIANA TRENCH / STATION 1402	STATION 1402 D 2, OFFSHORE SLOPE	13.55	13.55	146.99	146.995	SAQ	-5400	-5600	s_1402-17 [2406]	BASALT [2406]								SPARSELY PHYRIC [2406]	VOL					WR [2406]	48.59	1.83		16.34	0.02	8.16	4.58		12.35	3.84	0.17		0.65	2.58	0.17		1.58			0.21
[2406]	CONVERGENT MARGIN	MARIANA ARC / MARIANA TRENCH / STATION 1402	STATION 1402 D 2, OFFSHORE SLOPE	13.55	13.55	146.99	146.995	SAQ	-5400	-5600	s_1402-19 [2406]	BASALT [2406]								SPARSELY PHYRIC [2406]	VOL					WR [2406]	48.58	1.94		16.65	0.02	10.14	2.85		9.84	3.9	0.17		1.32	2.8	0.35		2.01			0
[2406]	CONVERGENT MARGIN	MARIANA ARC / MARIANA TRENCH / STATION 1402	STATION 1402 D 2, OFFSHORE SLOPE	13.55	13.55	146.99	146.995	SAQ	-5400	-5600	s_1402-11 [2406]	BASALT, SHOSHONITIC [2406]								AMYGDALOIDAL TO VITROPHYRIC [2406]	VOL					WR [2406]	49.41	2.86		17.7	0.02	10.41	0.87		5.58	1.86	0.14		4.06	2.81	0.96		2.95			0		0.11
[2406]	CONVERGENT MARGIN	MARIANA ARC / MARIANA TRENCH / STATION 1402	STATION 1402 D 2, OFFSHORE SLOPE	13.55	13.55	146.99	146.995	SAQ	-5400	-5600	s_1402-13 [2406]	BASALT, SHOSHONITIC [2406]								AMYGDALOIDAL TO VITROPHYRIC [2406]	VOL					WR [2406]	47.45	2.71		17.09	0.01	8.86	1.44		8.42	0.69	0.08		4.56	3.29	2.87		1.84			0.25		0.28
[2406]	CONVERGENT MARGIN	MARIANA ARC / MARIANA TRENCH / STATION 1402	STATION 1402 D 2, OFFSHORE SLOPE	13.55	13.55	146.99	146.995	SAQ	-5400	-5600	s_1402-Z [2406]	BASALT, SHOSHONITIC [2406]								AMYGDALOIDAL TO VITROPHYRIC [2406]	VOL					WR [2406]	40.57	2.46		15.5	0.02	8.87	0.97		14.08	1.01	0.05		3	2.61	6.08		2.8			0.84		0.54
[2406]	CONVERGENT MARGIN	MARIANA ARC / MARIANA TRENCH / STATION 1403		12.125	12.13	144.51	144.535	SAQ	-8100	-8400	s_1403-50 [2406]	TROCTOLITE [2406]								MYLONITIC [2406]	PLU					WR [2406]	28.88	0.51		12.56	0.03	6.93	1.33		1.55	25.29	0.16		0.28	0.77	0.12		16.68			0
[2406]	CONVERGENT MARGIN	MARIANA ARC / MARIANA TRENCH / STATION 1403		12.125	12.13	144.51	144.535	SAQ	-8100	-8400	s_1403-26 [2406]	GABBRO [2406]								MYLONITIC [2406]	PLU					WR [2406]	39.12	0.08		16.5	0.16	0.68	1.7		14.25	18.17	0.05		0	0.16	0.02		8.86			0
[2406]	CONVERGENT MARGIN	MARIANA ARC / MARIANA TRENCH / STATION 1403		12.125	12.13	144.51	144.535	SAQ	-8100	-8400	s_1403-24 [2406]	BONINITE [2406]								PORPHYRITIC, DENDRITIC [2406]	VOL					WR [2406]	56.46	0.29		14.65	0.03	5.07	3.06		8.19	6.92	0.13		1.28	2.69	0.05		2.42			0
[2406]	CONVERGENT MARGIN	MARIANA ARC / MARIANA TRENCH / STATION 1403		12.125	12.13	144.51	144.535	SAQ	-8100	-8400	s_1403-34 [2406]	BONINITE [2406]								PORPHYRITIC [2406]	VOL					WR [2406]	55.56	0.21		10.25	0.16	2.85	5.86		5.91	13.57	0.18		0.69	1.51	0.03		3.65			0.55
[2406]	CONVERGENT MARGIN	MARIANA ARC / MARIANA TRENCH / STATION 1403		12.125	12.13	144.51	144.535	SAQ	-8100	-8400	s_1403-39 [2406]	BONINITE [2406]								HYALOCLASTIC/VITROPHYRIC [2406]	VOL					WR [2406]	55.24	0.16		9.26	0.15	3.08	5.2		4.22	15.19	0.15		1.3	2.47	0.03		4.06			0
[2406]	CONVERGENT MARGIN	MARIANA ARC / MARIANA TRENCH / STATION 1403		12.125	12.13	144.51	144.535	SAQ	-8100	-8400	s_1403-40 [2406]	BONINITE [2406]								AMYGDALOIDAL [2406]	VOL					WR [2406]	54.3	0.18		10.39	0.2	3.6	5.1		5.17	16.17	0.18		0.69	1.39	0.03		3.4			0.12
[2406]	CONVERGENT MARGIN	MARIANA ARC / MARIANA TRENCH / STATION 1403		12.125	12.13	144.51	144.535	SAQ	-8100	-8400	s_1403-44 [2406]	BONINITE [2406]								AMYGDALOIDAL [2406]	VOL					WR [2406]	56.91	0.21		10.82	0.16	3.14	5.7		6.3	10.97	0.15		0.41	1.71	0.04		3.61			0
[2406]	CONVERGENT MARGIN	MARIANA ARC / MARIANA TRENCH / STATION 1403		12.125	12.13	144.51	144.535	SAQ	-8100	-8400	s_1403-45 [2406]	BONINITE [2406]								PORPHYRITIC [2406]	VOL					WR [2406]	55.91	0.21		10.84	0.15	2.92	5.96		6.02	11.8	0.18		0.68	1.77	0.03		4.17			0
[2406]	CONVERGENT MARGIN	MARIANA ARC / MARIANA TRENCH / STATION 1403		12.125	12.13	144.51	144.535	SAQ	-8100	-8400	s_1403-37 [2406]	DOLERITE [2406]								OPHITIC [2406]	VOL					WR [2406]	50.28	0.96		14.45	0.02	3.45	7.51		11.67	8.27	0.22		0	2.09	0.07		1.8			0
[2406]	CONVERGENT MARGIN	MARIANA ARC / MARIANA TRENCH / STATION 1403		12.125	12.13	144.51	144.535	SAQ	-8100	-8400	s_1403-48 [2406]	BASALT [2406]								PORPHYRITIC [2406]	VOL					WR [2406]	47.59	1.1		16.44	0.05	4.36	4.31		9.86	7.04	0.18		0.16	4.43	0.1		4.13			0.14
[3064]	CONVERGENT MARGIN	MARIANA ARC / MARIANA FORE-ARC / SITE 458	HOLE 458	17.8642	17.8642	146.934	146.934	SAQ	-3447	-3447	s_60-458-28-1,140-142 [3064]	BONINITE [3064]									VOL					WR [3064]	56.1	0.28		13.7				8.39	9.59	6.11	0.14		0.44	1.97	0.02
[3064]	CONVERGENT MARGIN	MARIANA ARC / MARIANA FORE-ARC / SITE 458	HOLE 458	17.8642	17.8642	146.934	146.934	SAQ	-3447	-3447	s_60-458-34-1,39-41 [3064]	BONINITE [3064]									VOL					WR [3064]	56.9	0.3		14.7				8.06	10.76	5.53	0.12		1.12	2.61	0.04
[3064]	CONVERGENT MARGIN	MARIANA ARC / MARIANA FORE-ARC / SITE 458	HOLE 458	17.8642	17.8642	146.934	146.934	SAQ	-3447	-3447	s_60-458-46-1,75-77 [3064]	THOLEIITE [3064]									VOL					WR [3064]	52.8	1.13		13.6				12.45	5.88	6.17	0.1		0.75	3.41	0.06
[2595]	CONVERGENT MARGIN	MARIANA ARC / MARIANA TROUGH / SITE 453	CENTRAL MARIANA TROUGH, SEGMENT 6	17.907	17.907	143.683	143.683	SAQ	-4693	-4693	s_49-1,56-58 [2595]	GABBRO [2595]	5400000 [2595]							COARSE-GRAINED [2595]	PLU					WR [2595]	46.2	0.07		23.8				5.18	15.21	7.18	0.07		0.54	0.75	0
[2595]	CONVERGENT MARGIN	MARIANA ARC / MARIANA TROUGH / SITE 453	CENTRAL MARIANA TROUGH, SEGMENT 6	17.907	17.907	143.683	143.683	SAQ	-4693	-4693	s_49-3,52-54 [2595]	GABBRO [2595]	5400000 [2595]							FINE-TO MEDIUM-GRAINED [2595]	PLU					WR [2595]	55.9	0.74		17.1				8.61	7.82	4.71	0.15		0.82	3.51	0.17
[2595]	CONVERGENT MARGIN	MARIANA ARC / MARIANA TROUGH / SITE 453	CENTRAL MARIANA TROUGH, SEGMENT 6	17.907	17.907	143.683	143.683	SAQ	-4693	-4693	s_50-2,37-39 [2595]	GABBRO [2595]	5400000 [2595]							COARSE-GRAINED, PHYRIC [2595]	PLU					WR [2595]	45.1	0.21		14				7.27	16.12	15.1	0.11		0.18	0.38	0
[2595]	CONVERGENT MARGIN	MARIANA ARC / MARIANA TROUGH / SITE 453	CENTRAL MARIANA TROUGH, SEGMENT 6	17.907	17.907	143.683	143.683	SAQ	-4693	-4693	s_52-1,96-98 [2595]	BASALT [2595]	5400000 [2595]							SPARSELY PHYRIC [2595]	VOL					WR [2595]	51	1		15.7				10.23	9.86	5.71	0.15		0.56	2.93	0.31
[2595]	CONVERGENT MARGIN	MARIANA ARC / MARIANA TROUGH / SITE 453	CENTRAL MARIANA TROUGH, SEGMENT 6	17.907	17.907	143.683	143.683	SAQ	-4693	-4693	s_52-2,94-96 [2595]	GABBRO [2595]	5400000 [2595]								PLU			E		WR [2595]	46	0.18		19.3				8.04	9.52	10.71	0.18		2.43	0.87	0
[2595]	CONVERGENT MARGIN	MARIANA ARC / MARIANA TROUGH / SITE 453	CENTRAL MARIANA TROUGH, SEGMENT 6	17.907	17.907	143.683	143.683	SAQ	-4693	-4693	s_53-3,0-2 [2595]	GABBRO [2595]	5400000 [2595]								PLU			E		WR [2595]	45.3	0.17		19.1				6.33	17.17	10.37	0.1		0.36	0.43	0
[2595]	CONVERGENT MARGIN	MARIANA ARC / MARIANA TROUGH / SITE 453	CENTRAL MARIANA TROUGH, SEGMENT 6	17.907	17.907	143.683	143.683	SAQ	-4693	-4693	s_54-1,40-42 [2595]	GABBRO [2595]	5400000 [2595]								PLU			E		WR [2595]	46.6	0.21		21.3				5.64	15.97	7.88	0.09		0.59	1.18	0
[2595]	CONVERGENT MARGIN	MARIANA ARC / MARIANA TROUGH / SITE 453	CENTRAL MARIANA TROUGH, SEGMENT 6	17.907	17.907	143.683	143.683	SAQ	-4693	-4693	s_54-2,84-86 [2595]	BASALT [2595]	5400000 [2595]								VOL					WR [2595]	52.4	0.81		16.1				9.75	5.83	7.04	0.18		1.66	3.91	0.18
[2595]	CONVERGENT MARGIN	MARIANA ARC / MARIANA TROUGH / SITE 453	CENTRAL MARIANA TROUGH, SEGMENT 6	17.907	17.907	143.683	143.683	SAQ	-4693	-4693	s_54-3,6 [2595]	DOLERITE [2595]	5400000 [2595]							PHYRIC [2595]	VOL					WR [2595]	51.4	1		15.1				11.02	9.32	6.03	0.4		1.18	2.23	0.13
[2595]	CONVERGENT MARGIN	MARIANA ARC / MARIANA TROUGH / SITE 453	CENTRAL MARIANA TROUGH, SEGMENT 6	17.907	17.907	143.683	143.683	SAQ	-4693	-4693	s_55-2,14-16 [2595]	BASALT [2595]	5400000 [2595]							APHYRIC [2595]	VOL					WR [2595]	45.9	1.08		14.7				13.03	5.79	8.57	0.32		0.58	3.3	0.16
[2595]	CONVERGENT MARGIN	MARIANA ARC / MARIANA TROUGH / SITE 453	CENTRAL MARIANA TROUGH, SEGMENT 6	17.907	17.907	143.683	143.683	SAQ	-4693	-4693	s_55-3,25-27 [2595]	GABBRO [2595]	5400000 [2595]								PLU					WR [2595]	41.8	0.04		21.7				7.46	12.82	12.81	0.11		0.29	0.51	0
[2595]	CONVERGENT MARGIN	MARIANA ARC / MARIANA TROUGH / SITE 453	CENTRAL MARIANA TROUGH, SEGMENT 6	17.907	17.907	143.683	143.683	SAQ	-4693	-4693	s_55-3,90-92 [2595]	GABBRO [2595]	5400000 [2595]								PLU					WR [2595]	44.6	0.23		19				7.52	16.92	11.48	0.1		0.07	0.32	0
[2595]	CONVERGENT MARGIN	MARIANA ARC / MARIANA TROUGH / SITE 453	CENTRAL MARIANA TROUGH, SEGMENT 6	17.907	17.907	143.683	143.683	SAQ	-4693	-4693	s_55-4,144-146 [2595]	GABBRO [2595]	5400000 [2595]								PLU					WR [2595]	43.7	0.05		27.6				5.39	12.82	6.99	0.09		1.2	0.96	0
[2595]	CONVERGENT MARGIN	MARIANA ARC / MARIANA TROUGH / SITE 453	CENTRAL MARIANA TROUGH, SEGMENT 6	17.907	17.907	143.683	143.683	SAQ	-4693	-4693	s_56-2,33-35 [2595]	GABBRO [2595]	5400000 [2595]								PLU					WR [2595]	42.6	0.05		24.7				7.33	11.69	9.06	0.14		0.73	0.97	0
[2595]	CONVERGENT MARGIN	MARIANA ARC / MARIANA TROUGH / SITE 453	CENTRAL MARIANA TROUGH, SEGMENT 6	17.907	17.907	143.683	143.683	SAQ	-4693	-4693	s_56-2,85-87 [2595]	ANORTHOSITE [2595]	5400000 [2595]								PLU					WR [2595]	48	0.05		23				5.31	9.76	8.24	0.09		1.34	2.65	0
[2595]	CONVERGENT MARGIN	MARIANA ARC / MARIANA TROUGH / SITE 453	CENTRAL MARIANA TROUGH, SEGMENT 6	17.907	17.907	143.683	143.683	SAQ	-4693	-4693	s_57-1,30-32 [2595]	GABBRO [2595]	5400000 [2595]								PLU					WR [2595]	48.3	0.83		15.2				10.5	13.47	8.34	0.17		0.21	1.69	0.03
[2595]	CONVERGENT MARGIN	MARIANA ARC / MARIANA TROUGH / SITE 453	CENTRAL MARIANA TROUGH, SEGMENT 6	17.907	17.907	143.683	143.683	SAQ	-4693	-4693	s_57-3,8-10 [2595]	GABBRO [2595]	5400000 [2595]								PLU					WR [2595]	42.4	0.05		24.7				6.24	14.34	11.23	0.09		0.16	0.38	0
[2595]	CONVERGENT MARGIN	MARIANA ARC / MARIANA TROUGH / SITE 453	CENTRAL MARIANA TROUGH, SEGMENT 6	17.907	17.907	143.683	143.683	SAQ	-4693	-4693	s_57-4,36-38 [2595]	GABBRO [2595]	5400000 [2595]							EQUIGRANULAR [2595]	PLU					WR [2595]	43	0.16		17.9				9.65	11.94	14.41	0.12		0.09	0.44	0
[2595]	CONVERGENT MARGIN	MARIANA ARC / MARIANA TROUGH / SITE 453	CENTRAL MARIANA TROUGH, SEGMENT 6	17.907	17.907	143.683	143.683	SAQ	-4693	-4693	s_57-4,123-125 [2595]	GABBRO [2595]	5400000 [2595]							COARSE-GRAINED [2595]	PLU					WR [2595]	42.6	0.03		29.1				4.31	15.26	7.44	0.06		0.53	0.56	0
[2595]	CONVERGENT MARGIN	MARIANA ARC / MARIANA TROUGH / SITE 453	CENTRAL MARIANA TROUGH, SEGMENT 6	17.907	17.907	143.683	143.683	SAQ	-4693	-4693	s_58-1,6-8 [2595]	BASALT [2595]	5400000 [2595]							PHYRIC [2595]	VOL					WR [2595]	43.7	1.28		14.1				13.77	1.02	14.24	0.39		0.05	3	0.2
[2595]	CONVERGENT MARGIN	MARIANA ARC / MARIANA TROUGH / SITE 453	CENTRAL MARIANA TROUGH, SEGMENT 6	17.907	17.907	143.683	143.683	SAQ	-4693	-4693	s_59-1,13-15 [2595]	NOT GIVEN [2595]	5400000 [2595]							SPARSELY PHYRIC, APHANITIC GROUNDMASS [2595]	VOL					WR [2595]	70.5	0.46		12.1				6.19	0.66	2.89	0.36		0.24	4.98	0.07
[2595]	CONVERGENT MARGIN	MARIANA ARC / MARIANA TROUGH / SITE 453	CENTRAL MARIANA TROUGH, SEGMENT 6	17.907	17.907	143.683	143.683	SAQ	-4693	-4693	s_59-1,47-49 [2595]	NOT GIVEN [2595]	5400000 [2595]								VOL					WR [2595]	61	0.73		12.8				5.98	8.8	1.94	0.11		0.03	7.5	0.17
[2595]	CONVERGENT MARGIN	MARIANA ARC / MARIANA TROUGH / SITE 453	CENTRAL MARIANA TROUGH, SEGMENT 6	17.907	17.907	143.683	143.683	SAQ	-4693	-4693	s_63-1,0-2 [2595]	BASALT [2595]	5400000 [2595]							PHYRIC [2595]	VOL					WR [2595]	48	0.82		13.9				11.75	2.66	12.63	0.26		0.21	3.34	0.1
[2595]	CONVERGENT MARGIN	MARIANA ARC / MARIANA TROUGH / SITE 454	CENTRAL MARIANA TROUGH, SEGMENT 6, HOLE 454A	18.013	18.013	144.532	144.532	SAQ	-3819	-3819	s_60-454A-5-1,2-4 [2595]	BASALT [2595]	1200000 [2595]	1600000 [2595]						MEDIUM-GRAINED, APHYRIC [2595]	VOL			E		WR [2595]	49.3	0.89		14.7				7.65	14.22	8.85	0.17		0.33	2.73	0.11
[2595]	CONVERGENT MARGIN	MARIANA ARC / MARIANA TROUGH / SITE 454	CENTRAL MARIANA TROUGH, SEGMENT 6, HOLE 454A	18.013	18.013	144.532	144.532	SAQ	-3819	-3819	s_60-454A-5-3,106-108 [2595]	BASALT [2595]	1200000 [2595]	1600000 [2595]						MEDIUM-GRAINED [2595]	VOL			E		WR [2595]	49.9	0.95		14.9				7.72	11.97	10.54	0.1		0.17	3.13	0.1
[2595]	CONVERGENT MARGIN	MARIANA ARC / MARIANA TROUGH / SITE 454	CENTRAL MARIANA TROUGH, SEGMENT 6, HOLE 454A	18.013	18.013	144.532	144.532	SAQ	-3819	-3819	s_60-454A-5-4,15-17 [2595]	BASALT [2595]	1200000 [2595]	1600000 [2595]						MEDIUM-GRAINED [2595]	VOL			E		WR [2595]	49.3	0.86		14.4				8.48	10.97	13.3	0.12		0.18	2.36	0.09
[2595]	CONVERGENT MARGIN	MARIANA ARC / MARIANA TROUGH / SITE 454	CENTRAL MARIANA TROUGH, SEGMENT 6, HOLE 454A	18.013	18.013	144.532	144.532	SAQ	-3819	-3819	s_60-454A-5-4,16-18 [2595]	BASALT [2595]	1200000 [2595]	1600000 [2595]						MEDIUM-GRAINED [2595]	VOL			E		WR [2595]	49.3	0.82		14.1				8.43	11.05	14.17	0.12		0.14	2.3	0.08
[2595]	CONVERGENT MARGIN	MARIANA ARC / MARIANA TROUGH / SITE 454	CENTRAL MARIANA TROUGH, SEGMENT 6, HOLE 454A	18.013	18.013	144.532	144.532	SAQ	-3819	-3819	s_60-454A-6-2,102-104 [2595]	DOLERITE [2595]	1200000 [2595]	1600000 [2595]						MEDIUM- TO COARSE-GRAINED [2595]	VOL					WR [2595]	50.3	0.94		14.9				8.09	11.74	10.87	0.11		0.13	2.93	0.1
[2595]	CONVERGENT MARGIN	MARIANA ARC / MARIANA TROUGH / SITE 454	CENTRAL MARIANA TROUGH, SEGMENT 6, HOLE 454A	18.013	18.013	144.532	144.532	SAQ	-3819	-3819	s_60-454A-8-1,2-4 [2595]	BASALT [2595]	1200000 [2595]	1600000 [2595]						APHYRIC, APHANITIC [2595]	VOL					WR [2595]	49.3	0.88		14.2				8.47	11.8	10.17	0.14		0.2	2.66	0.07
[2595]	CONVERGENT MARGIN	MARIANA ARC / MARIANA TROUGH / SITE 454	CENTRAL MARIANA TROUGH, SEGMENT 6, HOLE 454A	18.013	18.013	144.532	144.532	SAQ	-3819	-3819	s_60-454A-10-1,81-83 [2595]	BASALT [2595]	1200000 [2595]	1600000 [2595]						MEDIUM-GRAINED [2595]	VOL			E		WR [2595]	50.9	0.91		14.8				7.5	11.37	9.96	0.12		0.22	3.21	0.09
[2595]	CONVERGENT MARGIN	MARIANA ARC / MARIANA TROUGH / SITE 454	CENTRAL MARIANA TROUGH, SEGMENT 6, HOLE 454A	18.013	18.013	144.532	144.532	SAQ	-3819	-3819	s_60-454A-11-1,40-42 [2595]	BASALT [2595]	1200000 [2595]	1600000 [2595]						MEDIUM-GRAINED [2595]	VOL			E		WR [2595]	51.5	0.96		15.2				7.67	11.41	8.9	0.12		0.23	3.36	0.11
[2595]	CONVERGENT MARGIN	MARIANA ARC / MARIANA TROUGH / SITE 454	CENTRAL MARIANA TROUGH, SEGMENT 6, HOLE 454A	18.013	18.013	144.532	144.532	SAQ	-3819	-3819	s_60-454A-11-4,71-73 [2595]	BASALT [2595]	1200000 [2595]	1600000 [2595]						MEDIUM-GRAINED [2595]	VOL			E		WR [2595]	52.2	0.88		14.9				7.82	10.7	12.2	0.12		0.29	2.52	0.11
[2595]	CONVERGENT MARGIN	MARIANA ARC / MARIANA TROUGH / SITE 454	CENTRAL MARIANA TROUGH, SEGMENT 6, HOLE 454A	18.013	18.013	144.532	144.532	SAQ	-3819	-3819	s_60-454A-12-1,100-102 [2595]	BASALT [2595]	1200000 [2595]	1600000 [2595]						MEDIUM-GRAINED [2595]	VOL			E		WR [2595]	51.8	0.96		13.9				7.95	11.24	9.89	0.11		0.17	2.78	0.1
[2595]	CONVERGENT MARGIN	MARIANA ARC / MARIANA TROUGH / SITE 454	CENTRAL MARIANA TROUGH, SEGMENT 6, HOLE 454A	18.013	18.013	144.532	144.532	SAQ	-3819	-3819	s_60-454A-12-2,26-28 [2595]	BASALT [2595]	1200000 [2595]	1600000 [2595]						FINE-GRAINED, APHYRIC [2595]	VOL					WR [2595]	51.6	1.04		15.2				8.17	11.53	8.53	0.13		0.34	3.32	0.13
[2595]	CONVERGENT MARGIN	MARIANA ARC / MARIANA TROUGH / SITE 454	CENTRAL MARIANA TROUGH, SEGMENT 6, HOLE 454A	18.013	18.013	144.532	144.532	SAQ	-3819	-3819	s_60-454A-14-1,2-4 [2595]	BASALT [2595]	1200000 [2595]	1600000 [2595]						FINE-GRAINED, APHYRIC [2595]	VOL					WR [2595]	51.5	1.17		15.7				8.49	10.75	6.55	0.14		0.79	2.68	0.1
[2595]	CONVERGENT MARGIN	MARIANA ARC / MARIANA TROUGH / SITE 454	CENTRAL MARIANA TROUGH, SEGMENT 6, HOLE 454A	18.013	18.013	144.532	144.532	SAQ	-3819	-3819	s_60-454A-15-1,13-15 [2595]	BASALT [2595]	1200000 [2595]	1600000 [2595]						FINE-GRAINED, APHYRIC [2595]	VOL					WR [2595]	50.8	1.16		15.6				8.5	11.04	7.49	0.14		0.62	2.69	0.09
[2595]	CONVERGENT MARGIN	MARIANA ARC / MARIANA TROUGH / SITE 454	CENTRAL MARIANA TROUGH, SEGMENT 6, HOLE 454A	18.013	18.013	144.532	144.532	SAQ	-3819	-3819	s_60-454A-16-1,32-35 [2595]	BASALT [2595]	1200000 [2595]	1600000 [2595]						FINE-GRAINED, APHYRIC [2595]	VOL			S		WR [2595]	52	1.2		16				8.31	11.08	6.64	0.14		0.64	2.89	0.11
[2595]	CONVERGENT MARGIN	MARIANA ARC / MARIANA TROUGH / SITE 454	CENTRAL MARIANA TROUGH, SEGMENT 6, HOLE 454A	18.013	18.013	144.532	144.532	SAQ	-3819	-3819	s_60-454A-16-1,111-113 [2595]	BASALT [2595]	1200000 [2595]	1600000 [2595]						APHANITIC, APHYRIC [2595]	VOL					WR [2595]	50.2	1.12		14.5				8.93	10.42	8.73	0.16		0.44	2.64	0.09
[2595]	CONVERGENT MARGIN	MARIANA ARC / MARIANA TROUGH / SITE 456	CENTRAL MARIANA TROUGH, SEGMENT 6, HOLE 456	17.9117	17.9117	145.18	145.18	SAQ	-3590	-3590	s_60-456-16-1,145-147 [2595]	BASALT [2595]								APHANITIC, APHYRIC [2595]	VOL					WR [2595]	49.3	1.25		14.5				9.06	8.66	10.37	0.17		0.09	3.34	0.09
[2595]	CONVERGENT MARGIN	MARIANA ARC / MARIANA TROUGH / SITE 456	CENTRAL MARIANA TROUGH, SEGMENT 6, HOLE 456	17.9117	17.9117	145.18	145.18	SAQ	-3590	-3590	s_60-456-16-2,92-94 [2595]	BASALT [2595]								FINE-GRAINED, PHYRIC [2595]	VOL					WR [2595]	46.2	1.26		12.3				9.2	12.55	11.22	0.29		0.06	2.4	0.11
[2595]	CONVERGENT MARGIN	MARIANA ARC / MARIANA TROUGH / SITE 456	CENTRAL MARIANA TROUGH, SEGMENT 6, HOLE 456	17.9117	17.9117	145.18	145.18	SAQ	-3590	-3590	s_60-456-17-1,95-97 [2595]	BASALT [2595]								FINE-GRAINED, PHYRIC [2595]	VOL					WR [2595]	49.3	1.33		13.3				9.7	8.07	12.81	0.19		0.1	3.68	0.09
[2595]	CONVERGENT MARGIN	MARIANA ARC / MARIANA TROUGH / SITE 456	CENTRAL MARIANA TROUGH, SEGMENT 6, HOLE 456	17.9117	17.9117	145.18	145.18	SAQ	-3590	-3590	s_60-456-18-1,50-52 [2595]	BASALT [2595]								MEDIUM-GRAINED [2595]	VOL					WR [2595]	50.2	1.2		14.5				8.41	12.14	8.39	0.18		0.31	3.3	0.14
[2595]	CONVERGENT MARGIN	MARIANA ARC / MARIANA TROUGH / SITE 456	CENTRAL MARIANA TROUGH, SEGMENT 6, HOLE 456	17.9117	17.9117	145.18	145.18	SAQ	-3590	-3590	s_60-456-19-1,18-20 [2595]	BASALT [2595]								SPARSELY PHYRIC, MEDIUM-GRAINED [2595]	VOL					WR [2595]	48.2	1.14		15.5				8.35	11.64	6.58	0.14		0.54	2.77	0.08
[2595]	CONVERGENT MARGIN	MARIANA ARC / MARIANA TROUGH / SITE 456	CENTRAL MARIANA TROUGH, SEGMENT 6, HOLE 456A	17.9117	17.9117	145.18	145.18	SAQ	-3590	-3590	s_60-456A-11-1,76-78 [2595]	NOT GIVEN [2595]								APHYRIC, APHANITIC [2595]	VOL					WR [2595]	48.2	1.38		14				10.05	4.18	15.28	0.21		0.06	2.44	0.09
[2595]	CONVERGENT MARGIN	MARIANA ARC / MARIANA TROUGH / SITE 456	CENTRAL MARIANA TROUGH, SEGMENT 6, HOLE 456A	17.9117	17.9117	145.18	145.18	SAQ	-3590	-3590	s_60-456A-12-1,11-13 [2595]	BASALT [2595]								FINE-GRAINED [2595]	VOL					WR [2595]	48	0.77		18.6				6.17	12.59	10.15	0.1		0.13	2.8	0.06
[2595]	CONVERGENT MARGIN	MARIANA ARC / MARIANA TROUGH / SITE 456	CENTRAL MARIANA TROUGH, SEGMENT 6, HOLE 456A	17.9117	17.9117	145.18	145.18	SAQ	-3590	-3590	s_60-456A-12-1,41-43 [2595]	BASALT [2595]								APHYRIC, APHANITIC [2595]	VOL					WR [2595]	49.7	1.15		15.5				9.17	11.17	6.09	0.16		0.58	2.79	0.11
[2595]	CONVERGENT MARGIN	MARIANA ARC / MARIANA TROUGH / SITE 456	CENTRAL MARIANA TROUGH, SEGMENT 6, HOLE 456A	17.9117	17.9117	145.18	145.18	SAQ	-3590	-3590	s_60-456A-13-1,23-25 [2595]	BASALT [2595]								APHYRIC, APHANITIC [2595]	VOL					WR [2595]	50.7	1.18		16.6				8.88	11.23	5.23	0.16		0.62	3.27	0.11
[2595]	CONVERGENT MARGIN	MARIANA ARC / MARIANA TROUGH / SITE 456	CENTRAL MARIANA TROUGH, SEGMENT 6, HOLE 456A	17.9117	17.9117	145.18	145.18	SAQ	-3590	-3590	s_60-456A-14-1,12-14 [2595]	BASALT [2595]								APHYRIC, APHANITIC [2595]	VOL					WR [2595]	52.5	1.3		16.2				9.43	9.52	4.33	0.17		0.98	3.43	0.15
[2595]	CONVERGENT MARGIN	MARIANA ARC / MARIANA TROUGH / SITE 456	CENTRAL MARIANA TROUGH, SEGMENT 6, HOLE 456A	17.9117	17.9117	145.18	145.18	SAQ	-3590	-3590	s_60-456A-14-1,38-40 [2595]	BASALT [2595]								APHYRIC, APHANITIC [2595]	VOL					WR [2595]	48.4	1.18		15				8.42	12.18	6.39	0.14		0.47	3.12	0.1
[2595]	CONVERGENT MARGIN	MARIANA ARC / MARIANA TROUGH / SITE 456	CENTRAL MARIANA TROUGH, SEGMENT 6, HOLE 456A	17.9117	17.9117	145.18	145.18	SAQ	-3590	-3590	s_60-456A-15-1,27-29 [2595]	BASALT [2595]								APHYRIC, FINE-GRAINED [2595]	VOL					WR [2595]	49.5	1.12		15.5				8.68	12.28	7.4	0.13		0.4	2.75	0.09
[2595]	CONVERGENT MARGIN	MARIANA ARC / MARIANA ARC - CENTRAL ISLAND PROVINCE / SITE 457	HOLE 457	17.8332	17.8332	145.817	145.817	SAQ	-2630	-2630	s_4,CC [2595]	ANDESITE [2595]									VOL					WR [2595]	53.4	0.89		15.6				10.19	6.47	5.33	0.14		1.13	2.73	0.11
[2595]	CONVERGENT MARGIN	MARIANA ARC / MARIANA TRENCH / SITE 460	HOLE 460	17.669	17.669	147.599	147.599	SAQ	-6445	-6445	s_60-460-9,CC,74-76 [2595]	BASALT [2595]	25000000 [2595]	27000000 [2595]						FINE-GRAINED, PHYRIC [2595]	VOL			E		WR [2595]	52.5	0.87		15.2				11.45	8.24	5.03	0.13		0.91	3.06	0.05
[2595]	CONVERGENT MARGIN	MARIANA ARC / MARIANA TRENCH / SITE 460	HOLE 460	17.669	17.669	147.599	147.599	SAQ	-6445	-6445	s_60-460-9,CC,11-13 [2595]	BASALT [2595]	25000000 [2595]	27000000 [2595]						APHYRIC, APHANITIC [2595]	VOL					WR [2595]	53.6	1.34		16.6				9.51	5.45	3.97	0.07		1.68	5.51	0.23
[2595]	CONVERGENT MARGIN	MARIANA ARC / MARIANA TRENCH / SITE 460	HOLE 460	17.669	17.669	147.599	147.599	SAQ	-6445	-6445	s_60-460-11-1,29-31 [2595]	BASALT [2595]	25000000 [2595]	27000000 [2595]						MEDIUM-GRAINED [2595]	VOL					WR [2595]	55.5	0.61		13.3				11.05	5.23	7.95	0.11		0.57	3.84	0.04
[2595]	CONVERGENT MARGIN	MARIANA ARC / MARIANA TRENCH / SITE 461	HOLE 461	17.7668	17.7668	147.688	147.688	SAQ	-7030	-7030	s_60-461-3-1,60-62 [2595]	BASALT [2595]								FINE-GRAINED, APHYRIC [2595]	VOL					WR [2595]	58.7	1.01		13.2				12.65	3	5.46	0.13		0.22	3.5	0.08
[3065]	CONVERGENT MARGIN	MARIANA ARC / MARIANA FORE-ARC / SITE 459	HOLE 459B	17.8625	17.8625	147.302	147.302	SAQ	-4120	-4120	s_60-459B-46-1,100-106 [3065]	ANDESITE [3065]								FINE-TO MEDIUM-GRAINED [3065]	VOL					WR [3065]	59.28	0.88		15.16				10.61	7.63	3.06			0.35	3.1
[3065]	CONVERGENT MARGIN	MARIANA ARC / MARIANA FORE-ARC / SITE 459	HOLE 459B	17.8625	17.8625	147.302	147.302	SAQ	-4120	-4120	s_60-459B-46-1,100-106 [3065]	ANDESITE [3065]								FINE-TO MEDIUM-GRAINED [3065]	VOL					GL [3065]	59.32	1.03		14.16				10.82	6.74	2.36	0.18		0.31	1.63	0.1
[3065]	CONVERGENT MARGIN	MARIANA ARC / MARIANA FORE-ARC / SITE 459	HOLE 459B	17.8625	17.8625	147.302	147.302	SAQ	-4120	-4120	s_60-459B-47-1,94-98 [3065]	ANDESITE [3065]								FINE-TO MEDIUM-GRAINED [3065]	VOL					WR [3065]	58.06	0.93		14.27				10.7	7.98	3.59			0.36	3.23
[3065]	CONVERGENT MARGIN	MARIANA ARC / MARIANA TRENCH / SITE 460	HOLE 460A	17.669	17.669	147.599	147.599	SAQ	-6445	-6445	s_60-460A-10,CC [3065]	ANDESITE [3065]									VOL					GL [3065]	56.99	0.77		14.69				11.14	8	3.43			0.29	2.95
[3065]	CONVERGENT MARGIN	MARIANA ARC / MARIANA TRENCH / SITE 460	HOLE 460A	17.669	17.669	147.599	147.599	SAQ	-6445	-6445	s_60-460A-10,CC [3065]	ANDESITE [3065]									VOL					GL [3065]	56.86	0.84		14.16				11.35	7.87	3.08			0.3	2.95
[3065]	CONVERGENT MARGIN	MARIANA ARC / MARIANA TRENCH / SITE 460	HOLE 460A	17.669	17.669	147.599	147.599	SAQ	-6445	-6445	s_60-460A-10,CC [3065]	ANDESITE [3065]									VOL					GL [3065]	55.89	0.79		14.55				11.01	8.01	3.42			0.3	2.91
[3065]	CONVERGENT MARGIN	MARIANA ARC / MARIANA TRENCH / SITE 460	HOLE 460A	17.669	17.669	147.599	147.599	SAQ	-6445	-6445	s_60-460A-10,CC [3065]	ANDESITE [3065]									VOL					GL [3065]	57.03	0.77		14.26				11.15	7.95	3.2			0.31	2.99
[3065]	CONVERGENT MARGIN	MARIANA ARC / MARIANA TRENCH / SITE 460	HOLE 460A	17.669	17.669	147.599	147.599	SAQ	-6445	-6445	s_60-460A-10,CC [3065]	ANDESITE [3065]									VOL					GL [3065]	57.5	0.8		14.56				11.14	7.61	3.07			0.31	2.97
[3065]	CONVERGENT MARGIN	MARIANA ARC / MARIANA TRENCH / SITE 460	HOLE 460A	17.669	17.669	147.599	147.599	SAQ	-6445	-6445	s_60-460A-10,CC [3065]	ANDESITE [3065]									VOL					GL [3065]	56.56	0.83		14.6				11.19	7.95	3.33			0.31	2.94
[3065]	CONVERGENT MARGIN	MARIANA ARC / MARIANA TRENCH / SITE 461	HOLE 461A	17.7668	17.7668	147.688	147.688	SAQ	-7030	-7030	s_60-461A-2,CC [3065]	ANDESITE [3065]									VOL					GL [3065]	54.73	0.65		15.3				9.6	9.48	4.73			0.24	2.49
[3065]	CONVERGENT MARGIN	MARIANA ARC / MARIANA TRENCH / SITE 461	HOLE 461A	17.7668	17.7668	147.688	147.688	SAQ	-7030	-7030	s_60-461A-2,CC [3065]	ANDESITE [3065]									VOL					GL [3065]	55.14	0.56		15.3				9.67	9.05	4.72			0.24	2.35
[3065]	CONVERGENT MARGIN	MARIANA ARC / MARIANA TRENCH / SITE 461	HOLE 461A	17.7668	17.7668	147.688	147.688	SAQ	-7030	-7030	s_60-461A-2,CC [3065]	ANDESITE [3065]									VOL					GL [3065]	55.27	0.55		15.49				9.6	9.27	4.63			0.26	2.49
[3065]	CONVERGENT MARGIN	MARIANA ARC / MARIANA TRENCH / SITE 461	HOLE 461A	17.7668	17.7668	147.688	147.688	SAQ	-7030	-7030	s_60-461A-2,CC [3065]	ANDESITE [3065]									VOL					GL [3065]	55.21	0.59		15.17				9.62	9.24	4.6			0.25	2.39
[3065]	CONVERGENT MARGIN	MARIANA ARC / MARIANA TRENCH / SITE 461	HOLE 461A	17.7668	17.7668	147.688	147.688	SAQ	-7030	-7030	s_60-461A-2,CC [3065]	ANDESITE [3065]									VOL					GL [3065]	55.34	0.58		15.38				9.83	9.3	4.58			0.25	2.46
[3065]	CONVERGENT MARGIN	MARIANA ARC / MARIANA TRENCH / SITE 461	HOLE 461A	17.7668	17.7668	147.688	147.688	SAQ	-7030	-7030	s_60-461A-2,CC [3065]	ANDESITE [3065]									VOL					GL [3065]	56.69	0.71		14.54				11.04	7.93	3.39			0.3	2.81
[3065]	CONVERGENT MARGIN	MARIANA ARC / MARIANA TRENCH / SITE 461	HOLE 461A	17.7668	17.7668	147.688	147.688	SAQ	-7030	-7030	s_60-461A-2,CC [3065]	ANDESITE [3065]									VOL					GL [3065]	56.54	0.81		14.47				11.02	7.7	3.18			0.3	2.89
[3065]	CONVERGENT MARGIN	MARIANA ARC / MARIANA TRENCH / SITE 461	HOLE 461A	17.7668	17.7668	147.688	147.688	SAQ	-7030	-7030	s_60-461A-2,CC [3065]	ANDESITE [3065]									VOL					GL [3065]	57.1	0.82		14.28				11.18	7.54	2.89			0.31	3.04
[3065]	CONVERGENT MARGIN	MARIANA ARC / MARIANA TRENCH / SITE 461	HOLE 461A	17.7668	17.7668	147.688	147.688	SAQ	-7030	-7030	s_60-461A-2,CC [3065]	ANDESITE [3065]									VOL					GL [3065]	59.04	0.77		14.43				10.62	7.03	2.55			0.34	3.01
[3065]	CONVERGENT MARGIN	MARIANA ARC / MARIANA TRENCH / SITE 461	HOLE 461A	17.7668	17.7668	147.688	147.688	SAQ	-7030	-7030	s_60-461A-2,CC [3065]	ANDESITE [3065]									VOL					GL [3065]	58.99	0.82		14.4				10.42	7.03	2.45			0.35	3.08
[3065]	CONVERGENT MARGIN	MARIANA ARC / MARIANA TRENCH / SITE 461	HOLE 461A	17.7668	17.7668	147.688	147.688	SAQ	-7030	-7030	s_60-461A-2,CC [3065]	ANDESITE [3065]									VOL					GL [3065]	59.87	0.92		14.21				10.83	6.77	2.16			0.33	2.92
[3065]	CONVERGENT MARGIN	MARIANA ARC / MARIANA TRENCH / SITE 461	HOLE 461A	17.7668	17.7668	147.688	147.688	SAQ	-7030	-7030	s_60-461A-2,CC [3065]	ANDESITE [3065]									VOL					GL [3065]	60.26	0.91		14.18				10.46	6.97	2.17			0.35	3.19
[3065]	CONVERGENT MARGIN	MARIANA ARC / MARIANA TRENCH / SITE 461	HOLE 461A	17.7668	17.7668	147.688	147.688	SAQ	-7030	-7030	s_60-461A-2,CC [3065]	ANDESITE [3065]									VOL					GL [3065]	60.26	0.74		14.04				10	6.27	2.05			0.37	3.28
[3065]	CONVERGENT MARGIN	MARIANA ARC / MARIANA TRENCH / SITE 461	HOLE 461A	17.7668	17.7668	147.688	147.688	SAQ	-7030	-7030	s_60-461A-2,CC [3065]	ANDESITE [3065]									VOL					GL [3065]	60.49	0.82		14.05				9.72	6.22	1.95			0.37	2.86
[2972]	CONVERGENT MARGIN	MARIANA ARC / MARIANA FORE-ARC / SITE 458	HOLE 458	17.8642	17.8642	146.934	146.934	SAQ	-3447	-3447	s_60-458-28-1,144-1461 [2972]	BONINITE, BRONZITE [2972]								SOME PHENOCRYSTS IN A GLASSY GROUNDMASS [2972]	VOL					WR [2972]	55	0.3		13.9		1.34	6.22		10.19	6.88	0.14		0.38	1.83	0.07		3.38	0.44
[2972]	CONVERGENT MARGIN	MARIANA ARC / MARIANA FORE-ARC / SITE 458	HOLE 458	17.8642	17.8642	146.934	146.934	SAQ	-3447	-3447	s_60-458-28-1,144-1461A [2972]	BONINITE, BRONZITE [2972]								SOME PHENOCRYSTS IN A GLASSY GROUNDMASS [2972]	VOL					WR [2972]	57.14	0.31		14.44		1.39	6.46		10.59	7.15	0.15		0.39	1.9	0.07
[2972]	CONVERGENT MARGIN	MARIANA ARC / MARIANA FORE-ARC / SITE 458	HOLE 458	17.8642	17.8642	146.934	146.934	SAQ	-3447	-3447	s_60-458-29-1,101-1073 [2972]	BASALT [2972]								VARIOLITIC GROUNDMASS WITH MICROPHENOCRYSTS [2972]	VOL					WR [2972]	49.09	0.32		15.9		4.74	2.84		9.14	7.36	0.11		0.94	2.15	0.12		2.65	4.42
[2972]	CONVERGENT MARGIN	MARIANA ARC / MARIANA FORE-ARC / SITE 458	HOLE 458	17.8642	17.8642	146.934	146.934	SAQ	-3447	-3447	s_60-458-29-1,101-1073A [2972]	BASALT [2972]								VARIOLITIC GROUNDMASS WITH MICROPHENOCRYSTS [2972]	VOL					WR [2972]	52.96	0.32		17.16		5.11	3.06		9.86	7.94	0.12		1.01	2.32	0.13
[2409]	CONVERGENT MARGIN	MARIANA ARC / MARIANA ARC - CENTRAL ISLAND PROVINCE / PAGAN / PAGAN NORTH	SOUTH OF MOUNT PAGAN, FLOW EXPOSED IN CALDERA RIM	18.12	18.12	145.76	145.76	SAE			s_PB [2409]	BASALT [2409]				HOLOCENE [2409]				PORPHYRITIC INTERGRANUAL [2409]	VOL			F		WR [2409]
[2409]	CONVERGENT MARGIN	MARIANA ARC / MARIANA ARC - CENTRAL ISLAND PROVINCE / PAGAN / PAGAN NORTH	FLOW EXPOSED ON WEST WALL OF CRATER	18.12	18.12	145.76	145.76	SAE			s_PG [2409]	BASALT [2409]				HOLOCENE [2409]				PORPHYRITIC INTERGRANUAL [2409]	VOL			F		WR [2409]
[2409]	CONVERGENT MARGIN	MARIANA ARC / MARIANA ARC - CENTRAL ISLAND PROVINCE / ANATAHAN / ANATAHAN		16.37	16.37	145.63	145.63	SAE			s_PZ [2409]	ANDESITE, BASALTIC [2409]				HOLOCENE [2409]				PORPHYRITIC INTERGRANUAL [2409]	VOL			F		WR [2409]
[2409]	CONVERGENT MARGIN	MARIANA ARC / MARIANA ARC - SOUTHERN SEAMOUNT PROVINCE / SAIPAN / HAGMAN FORMATION	1,200 M S 76癊 FROM SUMMIT OF WATER TANK HILL, NORTH-EAST-CENTRAL OF ISLAND	15.2	15.2	146.72	146.72	SAE			s_MSS-47 [2409]	ANDESITE [2409]				EOCENE [2409]				PORPHYRITIC PILOTAXITIC [2409]	VOL			F		WR [2409]
[2409]	CONVERGENT MARGIN	MARIANA ARC / MARIANA ARC - SOUTHERN SEAMOUNT PROVINCE / SAIPAN / HAGMAN FORMATION	FRAGMENT FORM BLOCK ABOUT 710 M N74癢 FROM JUNCTION OF RIDGE ROAD AND TALOFOFO ROAD, NORTHEAST-CENTRAL OF ISLAND	15.2	15.2	146.72	146.72	SAE			s_MSS-123 [2409]	ANDESITE [2409]				EOCENE [2409]				PORPHYRITIC PILOTAXITIC [2409]	VOL					WR [2409]
[2409]	CONVERGENT MARGIN	MARIANA ARC / MARIANA ARC - SOUTHERN SEAMOUNT PROVINCE / SAIPAN / HAGMAN FORMATION	SOUTH SIDE OF OGSO LAULAU, IN ABANDONED RAILROAD CUT ABOUT 560 M DUE NORTH OF TRIANGULATION STATION AT TRINCHERA, SOUTHEAST OF ISLAND	15.2	15.2	146.72	146.72	SAE			s_MSS-771 [2409]	ANDESITE [2409]	40000000 [2409]	40000000 [2409]		EOCENE [2409]				PORPHYRITIC PILOTAXITIC [2409]	VOL					WR [2409]
[2409]	CONVERGENT MARGIN	MARIANA ARC / MARIANA ARC - SOUTHERN SEAMOUNT PROVINCE / GUAM / UMATAC FORMATION	FROM A DIKE EXPOSED IN SEACUT TERRACE OF FACPI POINT ABOUT 6KM NORTHWEST OF UMATAC VILLAGE	13.42	13.42	144.78	144.78	SAE			s_71781-F-1 [2409]	BASALT [2409]				MIOCENE [2409]				INTERSERTAL, NONPORPHYRITIC [2409]	VOL					WR [2409]
[2409]	CONVERGENT MARGIN	MARIANA ARC / MARIANA ARC - SOUTHERN SEAMOUNT PROVINCE / GUAM / MOUNT SCHROEDER / UMATAC FORMATION	FROM PILLOWED FLOW EXPOSED ON RIDE LEADING TO SUMMIT OF MOUNT SCHROEDER, SOUTHWEST OF ISLAND	13.42	13.42	144.78	144.78	SAE			s_2G-2-2 [2409]	BASALT [2409]				MIOCENE [2409]				PORPHYRITIC PILOTAXITIC [2409]	VOL					WR [2409]
[2409]	CONVERGENT MARGIN	MARIANA ARC / MARIANA ARC - SOUTHERN SEAMOUNT PROVINCE / GUAM / UMATAC FORMATION	UPPER UNIT OF FACPI FLOW	13.42	13.42	144.78	144.78	SAE			s_2G-3-9 [2409]	BASALT [2409]				MIOCENE [2409]				PORPHYRITIC INTERSERTAL [2409]	VOL					WR [2409]
[2409]	CONVERGENT MARGIN	MARIANA ARC / MARIANA ARC - CENTRAL ISLAND PROVINCE		17.82	17.82	144.77	144.77	SAQ			s_SC-42-D-A-1 [2409]	BASALT [2409]				NEOGENE [2409]				INTERSERTAL [2409]	VOL					WR [2409]
[2409]	CONVERGENT MARGIN	MARIANA ARC / MARIANA ARC - CENTRAL ISLAND PROVINCE		17.82	17.82	144.77	144.77	SAQ			s_SC-42-D-B-1 [2409]	BASALT [2409]				NEOGENE [2409]				PARTIALLY QUENCH AND PARTIALLY INTERSERTAL [2409]	VOL			F		WR [2409]
[2409]	CONVERGENT MARGIN	MARIANA ARC / MARIANA ARC - CENTRAL ISLAND PROVINCE		17.17	17.17	144.83	144.83	SAQ			s_SC-46-D-A-1 [2409]	BASALT [2409]				PLEISTOCENE [2409]				HYALOPILITIC [2409]	VOL			F		WR [2409]
[2409]	CONVERGENT MARGIN	MARIANA ARC / MARIANA ARC - CENTRAL ISLAND PROVINCE		17.17	17.17	144.83	144.83	SAQ			s_SC-46-D-D-1 [2409]	BASALT [2409]				PLEISTOCENE [2409]				HYALOPILITIC [2409]	VOL			F		WR [2409]
[2409]	CONVERGENT MARGIN	MARIANA ARC / MARIANA ARC - SOUTHERN SEAMOUNT PROVINCE / SAIPAN / HAGMAN FORMATION	FRAGMENT FORM BLOCK ABOUT 710 M N74癢 FROM JUNCTION OF RIDGE ROAD AND TALOFOFO ROAD, NORTHEAST-CENTRAL OF ISLAND	15.2	15.2	146.72	146.72	SAE			s_MSS-123 [2409]	ANDESITE [2409]				EOCENE [2409]				PORPHYRITIC PILOTAXITIC [2409]	VOL					WR [2409]
[2409]	CONVERGENT MARGIN	MARIANA ARC / MARIANA ARC - SOUTHERN SEAMOUNT PROVINCE / SAIPAN / HAGMAN FORMATION	SOUTH SIDE OF OGSO LAULAU, IN ABANDONED RAILROAD CUT ABOUT 560 M DUE NORTH OF TRIANGULATION STATION AT TRINCHERA, SOUTHEAST OF ISLAND	15.2	15.2	146.72	146.72	SAE			s_MSS-771 [2409]	ANDESITE [2409]	40000000 [2409]	40000000 [2409]		EOCENE [2409]				PORPHYRITIC PILOTAXITIC [2409]	VOL					WR [2409]
[2409]	CONVERGENT MARGIN	MARIANA ARC / MARIANA ARC - SOUTHERN SEAMOUNT PROVINCE / SAIPAN / HAGMAN FORMATION	SOUTH SIDE OF OGSO LAULAU, IN ABANDONED RAILROAD CUT ABOUT 560 M DUE NORTH OF TRIANGULATION STATION AT TRINCHERA, SOUTHEAST OF ISLAND	15.2	15.2	146.72	146.72	SAE			s_MSS-771 [2409]	ANDESITE [2409]	40000000 [2409]	40000000 [2409]		EOCENE [2409]				PORPHYRITIC PILOTAXITIC [2409]	VOL					WR [2409]
[2409]	CONVERGENT MARGIN	MARIANA ARC / MARIANA ARC - SOUTHERN SEAMOUNT PROVINCE / SAIPAN / HAGMAN FORMATION	SOUTH SIDE OF OGSO LAULAU, IN ABANDONED RAILROAD CUT ABOUT 560 M DUE NORTH OF TRIANGULATION STATION AT TRINCHERA, SOUTHEAST OF ISLAND	15.2	15.2	146.72	146.72	SAE			s_MSS-771 [2409]	ANDESITE [2409]	40000000 [2409]	40000000 [2409]		EOCENE [2409]				PORPHYRITIC PILOTAXITIC [2409]	VOL					WR [2409]
[2388]	CONVERGENT MARGIN	MARIANA ARC / MARIANA TROUGH / DREDGE MARA-49	SOUTHERN MARIANA TROUGH, SEGMENT 13	15.22	15.29	147.6	147.63	SAQ			s_D49 [2388]	BASALT, ALKALINE [2388]									VOL					WR [2388]	45.01	5.09		14.64		13.07	2.78		5.93	3.26	0.24		3.34	2.7	1.46		2.56			0.18
[2388]	CONVERGENT MARGIN	MARIANA ARC / MARIANA TROUGH / DREDGE MARA-53	CENTRAL MARIANA TROUGH, SEGMENT 6	17.93	17.97	147.58	147.64	SAQ			s_D53 [2388]	BASALT, ALKALINE [2388]									VOL					WR [2388]	47.46	2.55		16.17		8.14	3.1		6.14	6.82	0.18		2.38	4.04	0.47		3.42			0.11
[2388]	CONVERGENT MARGIN	MARIANA ARC / MARIANA TROUGH / DREDGE MARA-36	CENTRAL MARIANA TROUGH, SEGMENT 7	17.88	17.89	147.67	147.69	SAQ			s_D36 [2388]	DACITE [2388]								VESICULAR, COMMONLY PILOTAXITIC [2388]	VOL			E		WR [2388]	68.09	0.58		14.1		2.23	3.19		3.94	0.66	0.09		1.3	3.93	0.16		1.54			0.03
[2698]	CONVERGENT MARGIN	MARIANA ARC / MARIANA ARC - CENTRAL ISLAND PROVINCE / AGRIGAN / AGRIGAN		18.73	18.73	145.65	145.65	SAQ			s_AG25 [2698]	BASALT [2698]									VOL					WR [2698]	55.7	1.03		15.3		3.03	8.6		7.54	2.3	0.26		1.26	3.46	0.23
[2698]	CONVERGENT MARGIN	MARIANA ARC / MARIANA ARC - CENTRAL ISLAND PROVINCE / GUGUAN		17.33	17.33	145.85	145.85	SAQ			s_GUG2 [2698]	BASALT [2698]									VOL			F		WR [2698]	52.2	0.79		20.2		9.17	0		11	2.4	0.16		0.47	2.9	0.11
[3173]	CONVERGENT MARGIN	MARIANA ARC / MARIANA TROUGH / SITE 453	CENTRAL MARIANA TROUGH, SEGMENT 6	17.907	17.907	143.683	143.683	SAQ	-4693	-4693	s_60-453-1-2,95-97 [3173]	NOT GIVEN [3173]									SED					GL [3173]	49.73	0.79		14.56				11.58	11.84	6.45	0.34		0.73	3.1	0.09
[3173]	CONVERGENT MARGIN	MARIANA ARC / MARIANA TROUGH / SITE 453	CENTRAL MARIANA TROUGH, SEGMENT 6	17.907	17.907	143.683	143.683	SAQ	-4693	-4693	s_60-453-1-2,95-97 [3173]	NOT GIVEN [3173]									SED					GL [3173]	50.93	0.88		14.84				12.06	10.36	5.94	0.22		0.75	2.69
[3173]	CONVERGENT MARGIN	MARIANA ARC / MARIANA TROUGH / SITE 453	CENTRAL MARIANA TROUGH, SEGMENT 6	17.907	17.907	143.683	143.683	SAQ	-4693	-4693	s_60-453-1-2,95-97 [3173]	NOT GIVEN [3173]									SED					GL [3173]	56.84	1.24		13.47				12.81	7.48	3.52	0.19		0.71	2.17
[3173]	CONVERGENT MARGIN	MARIANA ARC / MARIANA TROUGH / SITE 453	CENTRAL MARIANA TROUGH, SEGMENT 6	17.907	17.907	143.683	143.683	SAQ	-4693	-4693	s_60-453-1-2,95-97 [3173]	NOT GIVEN [3173]									SED					GL [3173]	57.73	0.89		16.69				8.23	7.74	2.71	0.27		0.97	4.59	0.15
[3173]	CONVERGENT MARGIN	MARIANA ARC / MARIANA TROUGH / SITE 453	CENTRAL MARIANA TROUGH, SEGMENT 6	17.907	17.907	143.683	143.683	SAQ	-4693	-4693	s_60-453-1-2,95-97 [3173]	NOT GIVEN [3173]									SED					GL [3173]	60.81	1.03		15.7				9.84	5.61	2.53	0.16		1.75	2.44
[3173]	CONVERGENT MARGIN	MARIANA ARC / MARIANA TROUGH / SITE 453	CENTRAL MARIANA TROUGH, SEGMENT 6	17.907	17.907	143.683	143.683	SAQ	-4693	-4693	s_60-453-1-2,95-97 [3173]	NOT GIVEN [3173]									SED					GL [3173]	60.85	2.13		12.82				11.81	3.96	1.22	0.15		2.63	3.55	0.41
[3173]	CONVERGENT MARGIN	MARIANA ARC / MARIANA TROUGH / SITE 453	CENTRAL MARIANA TROUGH, SEGMENT 6	17.907	17.907	143.683	143.683	SAQ	-4693	-4693	s_60-453-1-2,95-97 [3173]	NOT GIVEN [3173]									SED					GL [3173]	66.41	0.82		14.91				5.52	4.95	0.41	0.11		1.27	4.65	0.23
[3173]	CONVERGENT MARGIN	MARIANA ARC / MARIANA TROUGH / SITE 453	CENTRAL MARIANA TROUGH, SEGMENT 6	17.907	17.907	143.683	143.683	SAQ	-4693	-4693	s_60-453-1-2,95-97 [3173]	NOT GIVEN [3173]									SED					GL [3173]	68.71	1.05		11.25				7.21	3.18	0.57	0.15		1.78	3.54	0.29
[3173]	CONVERGENT MARGIN	MARIANA ARC / MARIANA TROUGH / SITE 453	CENTRAL MARIANA TROUGH, SEGMENT 6	17.907	17.907	143.683	143.683	SAQ	-4693	-4693	s_60-453-1-2,95-97 [3173]	NOT GIVEN [3173]									SED					GL [3173]	69.35	0.23		17.49				3.33	3.56	0.35	0.02		1.3	3.26
[3173]	CONVERGENT MARGIN	MARIANA ARC / MARIANA TROUGH / SITE 453	CENTRAL MARIANA TROUGH, SEGMENT 6	17.907	17.907	143.683	143.683	SAQ	-4693	-4693	s_60-453-2-3,36-38 [3173]	NOT GIVEN [3173]									SED					GL [3173]	51.52	0.99		14.17				13.27	10.5	5.69	0.16		0.52	2.69
[3173]	CONVERGENT MARGIN	MARIANA ARC / MARIANA TROUGH / SITE 453	CENTRAL MARIANA TROUGH, SEGMENT 6	17.907	17.907	143.683	143.683	SAQ	-4693	-4693	s_60-453-2-3,36-38 [3173]	NOT GIVEN [3173]									SED					GL [3173]	58.15	1.38		13.92				11.26	8.23	3.91	0.17		1.3	3.61	0.2
[3173]	CONVERGENT MARGIN	MARIANA ARC / MARIANA TROUGH / SITE 453	CENTRAL MARIANA TROUGH, SEGMENT 6	17.907	17.907	143.683	143.683	SAQ	-4693	-4693	s_60-453-2-3,36-38 [3173]	NOT GIVEN [3173]									SED					GL [3173]	60.38	1		15.59				9.8	5.67	2.48	0.16		1.66	2.47
[3173]	CONVERGENT MARGIN	MARIANA ARC / MARIANA TROUGH / SITE 453	CENTRAL MARIANA TROUGH, SEGMENT 6	17.907	17.907	143.683	143.683	SAQ	-4693	-4693	s_60-453-2-3,36-38 [3173]	NOT GIVEN [3173]									SED					GL [3173]	65.06	0.66		15.75				6.95	4.69	1.65	0.21		1.56	1.65
[3173]	CONVERGENT MARGIN	MARIANA ARC / MARIANA TROUGH / SITE 453	CENTRAL MARIANA TROUGH, SEGMENT 6	17.907	17.907	143.683	143.683	SAQ	-4693	-4693	s_60-453-2-3,36-38 [3173]	NOT GIVEN [3173]									SED					GL [3173]	65.13	0.98		13.84				6.58	5.46	1.39	0.25		0.74	4.93	0.18
[3173]	CONVERGENT MARGIN	MARIANA ARC / MARIANA TROUGH / SITE 453	CENTRAL MARIANA TROUGH, SEGMENT 6	17.907	17.907	143.683	143.683	SAQ	-4693	-4693	s_60-453-2-4,36-38 [3173]	NOT GIVEN [3173]									SED					GL [3173]	49.94	1.16		13.89				11.82	10.36	6.26	0.36		0.87	2.4	0.43
[3173]	CONVERGENT MARGIN	MARIANA ARC / MARIANA TROUGH / SITE 453	CENTRAL MARIANA TROUGH, SEGMENT 6	17.907	17.907	143.683	143.683	SAQ	-4693	-4693	s_60-453-2-4,36-38 [3173]	NOT GIVEN [3173]									SED					GL [3173]	51.41	1.26		12.61				10.77	8	5.54	0.3		1.03	2.75	0.32
[3173]	CONVERGENT MARGIN	MARIANA ARC / MARIANA TROUGH / SITE 453	CENTRAL MARIANA TROUGH, SEGMENT 6	17.907	17.907	143.683	143.683	SAQ	-4693	-4693	s_60-453-2-4,36-38 [3173]	NOT GIVEN [3173]									SED					GL [3173]	52.16	1.2		15.02				12.91	7.68	4.38	0.32		1.09	2.36	0.3
[3173]	CONVERGENT MARGIN	MARIANA ARC / MARIANA TROUGH / SITE 453	CENTRAL MARIANA TROUGH, SEGMENT 6	17.907	17.907	143.683	143.683	SAQ	-4693	-4693	s_60-453-2-4,36-38 [3173]	NOT GIVEN [3173]									SED					GL [3173]	52.26	1.3		14.34				13.7	8.73	4.28	0.25		1.24	1.74	0.28
[3173]	CONVERGENT MARGIN	MARIANA ARC / MARIANA TROUGH / SITE 453	CENTRAL MARIANA TROUGH, SEGMENT 6	17.907	17.907	143.683	143.683	SAQ	-4693	-4693	s_60-453-2-4,36-38 [3173]	NOT GIVEN [3173]									SED					GL [3173]	52.96	1.71		13.16				16.22	7.36	3.54	0.36		1.23	1.3	0.34
[3173]	CONVERGENT MARGIN	MARIANA ARC / MARIANA TROUGH / SITE 453	CENTRAL MARIANA TROUGH, SEGMENT 6	17.907	17.907	143.683	143.683	SAQ	-4693	-4693	s_60-453-2-4,36-38 [3173]	NOT GIVEN [3173]									SED					GL [3173]	53.08	1.45		15.51				13.16	8.7	3.64	0.31		1.09	2.21	0.3
[3173]	CONVERGENT MARGIN	MARIANA ARC / MARIANA TROUGH / SITE 453	CENTRAL MARIANA TROUGH, SEGMENT 6	17.907	17.907	143.683	143.683	SAQ	-4693	-4693	s_60-453-2-4,36-38 [3173]	NOT GIVEN [3173]									SED					GL [3173]	53.55	1.41		14.41				13.01	8.61	3.7	0.3		1.12	2.37	0.36
[3173]	CONVERGENT MARGIN	MARIANA ARC / MARIANA TROUGH / SITE 453	CENTRAL MARIANA TROUGH, SEGMENT 6	17.907	17.907	143.683	143.683	SAQ	-4693	-4693	s_60-453-2-4,36-38 [3173]	NOT GIVEN [3173]									SED					GL [3173]	53.67	1.48		14.54				13.98	8.07	3.93	0.38		1.17	2.04	0.37
[3173]	CONVERGENT MARGIN	MARIANA ARC / MARIANA TROUGH / SITE 453	CENTRAL MARIANA TROUGH, SEGMENT 6	17.907	17.907	143.683	143.683	SAQ	-4693	-4693	s_60-453-2-4,36-38 [3173]	NOT GIVEN [3173]									SED					GL [3173]	53.71	0.98		17.14				9.53	8	2.84	0.23		1.18	2.21	0.24
[3173]	CONVERGENT MARGIN	MARIANA ARC / MARIANA TROUGH / SITE 453	CENTRAL MARIANA TROUGH, SEGMENT 6	17.907	17.907	143.683	143.683	SAQ	-4693	-4693	s_60-453-2-4,36-38 [3173]	NOT GIVEN [3173]									SED					GL [3173]	54.7	1.55		14.4				13.48	7.16	2.99	0.3		1.24	2.05	0.49
[3173]	CONVERGENT MARGIN	MARIANA ARC / MARIANA TROUGH / SITE 453	CENTRAL MARIANA TROUGH, SEGMENT 6	17.907	17.907	143.683	143.683	SAQ	-4693	-4693	s_60-453-6-2,40-42 [3173]	NOT GIVEN [3173]									SED					GL [3173]	52.65	1.27		15.9				11.56	10.26	5.52	0.25		0.44	2.2	0.2
[3173]	CONVERGENT MARGIN	MARIANA ARC / MARIANA TROUGH / SITE 453	CENTRAL MARIANA TROUGH, SEGMENT 6	17.907	17.907	143.683	143.683	SAQ	-4693	-4693	s_60-453-6-2,40-42 [3173]	NOT GIVEN [3173]									SED					GL [3173]	62.36	0.92		13.17				9.86	4.11	0.87	0.29		1.48	1.44	0.4
[3173]	CONVERGENT MARGIN	MARIANA ARC / MARIANA TROUGH / SITE 453	CENTRAL MARIANA TROUGH, SEGMENT 6	17.907	17.907	143.683	143.683	SAQ	-4693	-4693	s_60-453-6-2,40-42 [3173]	NOT GIVEN [3173]									SED					GL [3173]	62.46	0.9		13.13				9.9	4.16	0.91	0.24		1.69	1.44	0.39
[3173]	CONVERGENT MARGIN	MARIANA ARC / MARIANA TROUGH / SITE 453	CENTRAL MARIANA TROUGH, SEGMENT 6	17.907	17.907	143.683	143.683	SAQ	-4693	-4693	s_60-453-6-2,40-42 [3173]	NOT GIVEN [3173]									SED					GL [3173]	62.42	0.85		12.79				9.91	4.39	0.87	0.33		1.74	3.51	0.36
[3173]	CONVERGENT MARGIN	MARIANA ARC / MARIANA TROUGH / SITE 453	CENTRAL MARIANA TROUGH, SEGMENT 6	17.907	17.907	143.683	143.683	SAQ	-4693	-4693	s_60-453-6-2,40-42 [3173]	NOT GIVEN [3173]									SED					GL [3173]	63.22	0.94		12.74				9.78	4.16	0.8	0.51		1.66	3.78	0.33
[3173]	CONVERGENT MARGIN	MARIANA ARC / MARIANA TROUGH / SITE 453	CENTRAL MARIANA TROUGH, SEGMENT 6	17.907	17.907	143.683	143.683	SAQ	-4693	-4693	s_60-453-6-2,40-42 [3173]	NOT GIVEN [3173]									SED					GL [3173]	63.28	0.94		13.28				10	4.07	0.8	0.3		1.65	1.41	0.32
[3173]	CONVERGENT MARGIN	MARIANA ARC / MARIANA TROUGH / SITE 453	CENTRAL MARIANA TROUGH, SEGMENT 6	17.907	17.907	143.683	143.683	SAQ	-4693	-4693	s_60-453-6-2,40-42 [3173]	NOT GIVEN [3173]									SED					GL [3173]	63.56	0.94		13.01				9.95	4.16	0.84	0.19		1.68	1.42	0.28
[3173]	CONVERGENT MARGIN	MARIANA ARC / MARIANA TROUGH / SITE 453	CENTRAL MARIANA TROUGH, SEGMENT 6	17.907	17.907	143.683	143.683	SAQ	-4693	-4693	s_60-453-6-2,40-42 [3173]	NOT GIVEN [3173]									SED					GL [3173]	63.86	1.02		12.82				9.77	3.79	0.93	0.28		1.68	3.55	0.36
[3173]	CONVERGENT MARGIN	MARIANA ARC / MARIANA TROUGH / SITE 453	CENTRAL MARIANA TROUGH, SEGMENT 6	17.907	17.907	143.683	143.683	SAQ	-4693	-4693	s_60-453-6-2,40-42 [3173]	NOT GIVEN [3173]									SED					GL [3173]	64.06	0.89		12.58				9.9	4.14	0.85	0.25		1.78	3.83	0.3
[3173]	CONVERGENT MARGIN	MARIANA ARC / MARIANA TROUGH / SITE 453	CENTRAL MARIANA TROUGH, SEGMENT 6	17.907	17.907	143.683	143.683	SAQ	-4693	-4693	s_60-453-6-2,40-42 [3173]	NOT GIVEN [3173]									SED					GL [3173]	64.84	0.84		12.69				9.92	3.95	0.84	0.3		1.79	3.61	0.38
[3173]	CONVERGENT MARGIN	MARIANA ARC / MARIANA TROUGH / SITE 453	CENTRAL MARIANA TROUGH, SEGMENT 6	17.907	17.907	143.683	143.683	SAQ	-4693	-4693	s_60-453-10-2,36-38 [3173]	NOT GIVEN [3173]									SED					GL [3173]	52.68	1.13		14.95				13.74	8.58	4.33	0.2		0.96	2.5
[3173]	CONVERGENT MARGIN	MARIANA ARC / MARIANA TROUGH / SITE 453	CENTRAL MARIANA TROUGH, SEGMENT 6	17.907	17.907	143.683	143.683	SAQ	-4693	-4693	s_60-453-10-2,36-38 [3173]	NOT GIVEN [3173]									SED					GL [3173]	53.9	1.55		14.92				13.77	8.38	4.13	0.27		1.01	2.5
[3173]	CONVERGENT MARGIN	MARIANA ARC / MARIANA TROUGH / SITE 453	CENTRAL MARIANA TROUGH, SEGMENT 6	17.907	17.907	143.683	143.683	SAQ	-4693	-4693	s_60-453-10-2,36-38 [3173]	NOT GIVEN [3173]									SED					GL [3173]	54.05	1.38		14.63				13.77	7.8	4.01	0.3		1.47	2.72
[3173]	CONVERGENT MARGIN	MARIANA ARC / MARIANA TROUGH / SITE 453	CENTRAL MARIANA TROUGH, SEGMENT 6	17.907	17.907	143.683	143.683	SAQ	-4693	-4693	s_60-453-10-2,36-38 [3173]	NOT GIVEN [3173]									SED					GL [3173]	54.55	1.35		13.45				13.73	8	4.32	0.32		1.08	2.29
[3173]	CONVERGENT MARGIN	MARIANA ARC / MARIANA TROUGH / SITE 453	CENTRAL MARIANA TROUGH, SEGMENT 6	17.907	17.907	143.683	143.683	SAQ	-4693	-4693	s_60-453-10-2,36-38 [3173]	NOT GIVEN [3173]									SED					GL [3173]	55.4	1.46		15.29				12.51	7.9	4.06	0.25		0.95	2.85
[3173]	CONVERGENT MARGIN	MARIANA ARC / MARIANA TROUGH / SITE 453	CENTRAL MARIANA TROUGH, SEGMENT 6	17.907	17.907	143.683	143.683	SAQ	-4693	-4693	s_60-453-10-2,36-38 [3173]	NOT GIVEN [3173]									SED					GL [3173]	56.72	1.39		14.49				11.92	8.33	3.91	0.23		0.59	2.52
[3173]	CONVERGENT MARGIN	MARIANA ARC / MARIANA TROUGH / SITE 453	CENTRAL MARIANA TROUGH, SEGMENT 6	17.907	17.907	143.683	143.683	SAQ	-4693	-4693	s_60-453-10-2,36-38 [3173]	NOT GIVEN [3173]									SED					GL [3173]	58.42	0.85		15.88				8.58	5.83	2.59	0.25		1.26	3.42
[3173]	CONVERGENT MARGIN	MARIANA ARC / MARIANA TROUGH / SITE 453	CENTRAL MARIANA TROUGH, SEGMENT 6	17.907	17.907	143.683	143.683	SAQ	-4693	-4693	s_60-453-10-2,36-38 [3173]	NOT GIVEN [3173]									SED					GL [3173]	61.31	0.41		15.04				10.02	5.48	4.35	0.39		1	3.06
[3173]	CONVERGENT MARGIN	MARIANA ARC / MARIANA TROUGH / SITE 453	CENTRAL MARIANA TROUGH, SEGMENT 6	17.907	17.907	143.683	143.683	SAQ	-4693	-4693	s_60-453-10-2,36-38 [3173]	NOT GIVEN [3173]									SED					GL [3173]	65.48	0.93		15.6				7.1	4.88	0.7	0.15		1.44	4.04
[3173]	CONVERGENT MARGIN	MARIANA ARC / MARIANA TROUGH / SITE 453	CENTRAL MARIANA TROUGH, SEGMENT 6	17.907	17.907	143.683	143.683	SAQ	-4693	-4693	s_60-453-10-2,36-38 [3173]	NOT GIVEN [3173]									SED					GL [3173]	68.45	0.78		14.2				6.51	4.01	1.56	0.18		1.73	2.85
[3173]	CONVERGENT MARGIN	MARIANA ARC / MARIANA TROUGH / SITE 453	CENTRAL MARIANA TROUGH, SEGMENT 6	17.907	17.907	143.683	143.683	SAQ	-4693	-4693	s_60-453-10,CC [3173]	NOT GIVEN [3173]									SED					GL [3173]	51	1.05		14.72				12.5	10.69	6.08	0.2		0.78	2.93
[3173]	CONVERGENT MARGIN	MARIANA ARC / MARIANA TROUGH / SITE 453	CENTRAL MARIANA TROUGH, SEGMENT 6	17.907	17.907	143.683	143.683	SAQ	-4693	-4693	s_60-453-10,CC [3173]	NOT GIVEN [3173]									SED					GL [3173]	53.89	0.7		21.9				5.96	10.25	1.33	0.07		0.53	4	0.04
[3173]	CONVERGENT MARGIN	MARIANA ARC / MARIANA TROUGH / SITE 453	CENTRAL MARIANA TROUGH, SEGMENT 6	17.907	17.907	143.683	143.683	SAQ	-4693	-4693	s_60-453-10,CC [3173]	NOT GIVEN [3173]									SED					GL [3173]	55.13	1.44		14				13.97	7.55	3.82	0.24		0.65	2.81
[3173]	CONVERGENT MARGIN	MARIANA ARC / MARIANA TROUGH / SITE 453	CENTRAL MARIANA TROUGH, SEGMENT 6	17.907	17.907	143.683	143.683	SAQ	-4693	-4693	s_60-453-10,CC [3173]	NOT GIVEN [3173]									SED					GL [3173]	55.32	1.39		13.74				15.71	6.09	2.94	0.24		0.08	3.74
[3173]	CONVERGENT MARGIN	MARIANA ARC / MARIANA TROUGH / SITE 453	CENTRAL MARIANA TROUGH, SEGMENT 6	17.907	17.907	143.683	143.683	SAQ	-4693	-4693	s_60-453-10,CC [3173]	NOT GIVEN [3173]									SED					GL [3173]	55.69	1.44		13.68				13.65	8.01	4.47	0.26		0.72	3.34
[3173]	CONVERGENT MARGIN	MARIANA ARC / MARIANA TROUGH / SITE 453	CENTRAL MARIANA TROUGH, SEGMENT 6	17.907	17.907	143.683	143.683	SAQ	-4693	-4693	s_60-453-10,CC [3173]	NOT GIVEN [3173]									SED					GL [3173]	55.9	0.57		13.33				4.27	3.19	0.51	0.14		0.93	4.25	0.22
[3173]	CONVERGENT MARGIN	MARIANA ARC / MARIANA TROUGH / SITE 453	CENTRAL MARIANA TROUGH, SEGMENT 6	17.907	17.907	143.683	143.683	SAQ	-4693	-4693	s_60-453-10,CC [3173]	NOT GIVEN [3173]									SED					GL [3173]	56.98	0.87		15.19				8.07	5.3	2.35	0.19		2.35	4.56	0.32
[3173]	CONVERGENT MARGIN	MARIANA ARC / MARIANA TROUGH / SITE 453	CENTRAL MARIANA TROUGH, SEGMENT 6	17.907	17.907	143.683	143.683	SAQ	-4693	-4693	s_60-453-10,CC [3173]	NOT GIVEN [3173]									SED					GL [3173]	57.51	0.99		17.92				7.17	7.63	1.29	0.1		0.83	3.56	0.12
[3173]	CONVERGENT MARGIN	MARIANA ARC / MARIANA TROUGH / SITE 453	CENTRAL MARIANA TROUGH, SEGMENT 6	17.907	17.907	143.683	143.683	SAQ	-4693	-4693	s_60-453-10,CC [3173]	NOT GIVEN [3173]									SED					GL [3173]	58.07	1.02		15.71				11.35	7.18	3.24	0.33		0.77	2.33
[3173]	CONVERGENT MARGIN	MARIANA ARC / MARIANA TROUGH / SITE 453	CENTRAL MARIANA TROUGH, SEGMENT 6	17.907	17.907	143.683	143.683	SAQ	-4693	-4693	s_60-453-10,CC [3173]	NOT GIVEN [3173]									SED					GL [3173]	59.51	0.57		8.7				13.12	4.73	7.19	0.54		1.19	2.27	0.15
[3173]	CONVERGENT MARGIN	MARIANA ARC / MARIANA TROUGH / SITE 453	CENTRAL MARIANA TROUGH, SEGMENT 6	17.907	17.907	143.683	143.683	SAQ	-4693	-4693	s_60-453-10,CC [3173]	NOT GIVEN [3173]									SED					GL [3173]	63.67	0.93		10.74				9.03	5.14	3.91	0.29		1.06	3.34	0.22
[3173]	CONVERGENT MARGIN	MARIANA ARC / MARIANA TROUGH / SITE 453	CENTRAL MARIANA TROUGH, SEGMENT 6	17.907	17.907	143.683	143.683	SAQ	-4693	-4693	s_60-453-10,CC [3173]	NOT GIVEN [3173]									SED					GL [3173]	65.18	0.83		12.5				7.18	4.34	1.33	0.15		1.22	3.13	0.26
[3173]	CONVERGENT MARGIN	MARIANA ARC / MARIANA TROUGH / SITE 453	CENTRAL MARIANA TROUGH, SEGMENT 6	17.907	17.907	143.683	143.683	SAQ	-4693	-4693	s_60-453-10,CC [3173]	NOT GIVEN [3173]									SED					GL [3173]	68.81	0.87		13.67				3.91	2.54	0.51	0.11		1.76	2.83	0.4
[3173]	CONVERGENT MARGIN	MARIANA ARC / MARIANA TROUGH / SITE 453	CENTRAL MARIANA TROUGH, SEGMENT 6	17.907	17.907	143.683	143.683	SAQ	-4693	-4693	s_60-453-12,CC [3173]	NOT GIVEN [3173]									SED					GL [3173]	55.75	1.31		14.05				12.41	7.77	3.89	0.29		0.89	2.49	0.21
[3173]	CONVERGENT MARGIN	MARIANA ARC / MARIANA TROUGH / SITE 453	CENTRAL MARIANA TROUGH, SEGMENT 6	17.907	17.907	143.683	143.683	SAQ	-4693	-4693	s_60-453-12,CC [3173]	NOT GIVEN [3173]									SED					GL [3173]	57	1.13		15.3				11.59	7.23	3.25	0.22		1.2	2.58	0.2
[3173]	CONVERGENT MARGIN	MARIANA ARC / MARIANA TROUGH / SITE 453	CENTRAL MARIANA TROUGH, SEGMENT 6	17.907	17.907	143.683	143.683	SAQ	-4693	-4693	s_60-453-12,CC [3173]	NOT GIVEN [3173]									SED					GL [3173]	57.52	1.52		13.89				14.89	5.2	3.28	0.19		0.33	4.32	0.26
[3173]	CONVERGENT MARGIN	MARIANA ARC / MARIANA TROUGH / SITE 453	CENTRAL MARIANA TROUGH, SEGMENT 6	17.907	17.907	143.683	143.683	SAQ	-4693	-4693	s_60-453-12,CC [3173]	NOT GIVEN [3173]									SED					GL [3173]	57.34	1.36		13.76				12.3	7.79	3.75	0.27		0.86	1.73	0.17
[3173]	CONVERGENT MARGIN	MARIANA ARC / MARIANA TROUGH / SITE 453	CENTRAL MARIANA TROUGH, SEGMENT 6	17.907	17.907	143.683	143.683	SAQ	-4693	-4693	s_60-453-12,CC [3173]	NOT GIVEN [3173]									SED					GL [3173]	62.93	0.79		14.62				7.67	4.93	2.17	0.22		1.01	0.92	0.21
[3173]	CONVERGENT MARGIN	MARIANA ARC / MARIANA TROUGH / SITE 453	CENTRAL MARIANA TROUGH, SEGMENT 6	17.907	17.907	143.683	143.683	SAQ	-4693	-4693	s_60-453-18,C [3173]	NOT GIVEN [3173]									SED					GL [3173]	50.98	0.71		14.67				8.62	13.38	8.67	0.26		0.27	1.94	0.12
[3173]	CONVERGENT MARGIN	MARIANA ARC / MARIANA TROUGH / SITE 453	CENTRAL MARIANA TROUGH, SEGMENT 6	17.907	17.907	143.683	143.683	SAQ	-4693	-4693	s_60-453-18,C [3173]	NOT GIVEN [3173]									SED					GL [3173]	51.58	0.71		14.56				8.63	13.35	8.27	0.19		0.2	1.92	0.06
[3173]	CONVERGENT MARGIN	MARIANA ARC / MARIANA TROUGH / SITE 453	CENTRAL MARIANA TROUGH, SEGMENT 6	17.907	17.907	143.683	143.683	SAQ	-4693	-4693	s_60-453-18,C [3173]	NOT GIVEN [3173]									SED					GL [3173]	51.69	0.65		18.18				7.44	12.59	5.55	0.18		0.25	2.56	0.12
[3173]	CONVERGENT MARGIN	MARIANA ARC / MARIANA TROUGH / SITE 453	CENTRAL MARIANA TROUGH, SEGMENT 6	17.907	17.907	143.683	143.683	SAQ	-4693	-4693	s_60-453-18,C [3173]	NOT GIVEN [3173]									SED					GL [3173]	52.37	0.86		14.83				10.11	11.31	6.63	0.2		0.26	2.19	0.03
[3173]	CONVERGENT MARGIN	MARIANA ARC / MARIANA TROUGH / SITE 453	CENTRAL MARIANA TROUGH, SEGMENT 6	17.907	17.907	143.683	143.683	SAQ	-4693	-4693	s_60-453-18,C [3173]	NOT GIVEN [3173]									SED					GL [3173]	55.66	0.62		15.2				9.07	12.23	7.72	0.25		0.23	2.01	0.07
[3173]	CONVERGENT MARGIN	MARIANA ARC / MARIANA TROUGH / SITE 453	CENTRAL MARIANA TROUGH, SEGMENT 6	17.907	17.907	143.683	143.683	SAQ	-4693	-4693	s_60-453-18,C [3173]	NOT GIVEN [3173]									SED					GL [3173]	71.53	0.25		12.11				2.53	2.13	0.37	0.19		1.19	1.93	0.06
[3173]	CONVERGENT MARGIN	MARIANA ARC / MARIANA TROUGH / SITE 453	CENTRAL MARIANA TROUGH, SEGMENT 6	17.907	17.907	143.683	143.683	SAQ	-4693	-4693	s_60-453-18,C [3173]	NOT GIVEN [3173]									SED					GL [3173]	71.62	0.29		11.62				2.28	1.89	0.24	0.18		1.19	1.69	0.08
[3173]	CONVERGENT MARGIN	MARIANA ARC / MARIANA TROUGH / SITE 453	CENTRAL MARIANA TROUGH, SEGMENT 6	17.907	17.907	143.683	143.683	SAQ	-4693	-4693	s_60-453-18,C [3173]	NOT GIVEN [3173]									SED					GL [3173]	72.5	0.2		12.31				2.44	1.79	0.28	0.11		0.42	0.76
[3173]	CONVERGENT MARGIN	MARIANA ARC / MARIANA TROUGH / SITE 453	CENTRAL MARIANA TROUGH, SEGMENT 6	17.907	17.907	143.683	143.683	SAQ	-4693	-4693	s_60-453-18,C [3173]	NOT GIVEN [3173]									SED					GL [3173]	72.6	0.24		12.17				2.26	1.63	0.22	0.11		0.62	1.01	0.02
[3173]	CONVERGENT MARGIN	MARIANA ARC / MARIANA TROUGH / SITE 453	CENTRAL MARIANA TROUGH, SEGMENT 6	17.907	17.907	143.683	143.683	SAQ	-4693	-4693	s_60-453-18,C [3173]	NOT GIVEN [3173]									SED					GL [3173]	72.61	0.33		11.52				2.26	1.83	0.25	0.16		1.22	1.95	0.03
[3173]	CONVERGENT MARGIN	MARIANA ARC / MARIANA TROUGH / SITE 453	CENTRAL MARIANA TROUGH, SEGMENT 6	17.907	17.907	143.683	143.683	SAQ	-4693	-4693	s_60-453-18,C [3173]	NOT GIVEN [3173]									SED					GL [3173]	73.15	0.2		11.93				2.25	1.54	0.18	0.1		0.36	0.54	0.06
[3173]	CONVERGENT MARGIN	MARIANA ARC / MARIANA TROUGH / SITE 453	CENTRAL MARIANA TROUGH, SEGMENT 6	17.907	17.907	143.683	143.683	SAQ	-4693	-4693	s_60-453-21,CC,9-10 [3173]	NOT GIVEN [3173]									SED					GL [3173]	71.58	0.4		12.4				2.68	2.01	0.4	0.13		0.34	0.69	0.06
[3173]	CONVERGENT MARGIN	MARIANA ARC / MARIANA TROUGH / SITE 453	CENTRAL MARIANA TROUGH, SEGMENT 6	17.907	17.907	143.683	143.683	SAQ	-4693	-4693	s_60-453-21,CC,9-10 [3173]	NOT GIVEN [3173]									SED					GL [3173]	72.74	0.35		12.59				2.59	2.17	0.41	0.12		0.49	1.44	0.04
[truncated: 1,045 more rows]
[truncated: 122 more columns]

## Sheet: Raw Mg# RI
CITATIONS	TECTONIC SETTING	LOCATION	LOCATION COMMENT	LATITUDE MIN	LATITUDE MAX	LONGITUDE MIN	LONGITUDE MAX	LAND OR SEA	ELEVATION MIN	ELEVATION MAX	SAMPLE NAME	ROCK NAME	MIN. AGE (YRS.)	MAX. AGE (YRS.)	GEOL.	AGE	ERUPTION DAY	ERUPTION MONTH	ERUPTION YEAR	ROCK TEXTURE	ROCK TYPE	DRILL DEPTH MIN	DRILL DEPTHAX	ALTERATION	MINERAL	MATERIAL	SIO2(WT%)	TIO2(WT%)	B2O3(WT%)	AL2O3(WT%)	CR2O3(WT%)	FE2O3(WT%)	FEO(WT%)	FEOT(WT%)	CAO(WT%)	MGO(WT%)	MNO(WT%)	NIO(WT%)	K2O(WT%)	NA2O(WT%)	P2O5(WT%)	Mg#	RI	H2O(WT%)	H2OP(WT%)	H2OM(WT%)	H2OT(WT%)	CO2(WT%)	CO1(WT%)
[truncated: 510 more rows]
[truncated: 124 more columns]

[truncated: 1 more sheets: Final]
