# Supplementary material for: Latitude-dependent oxygen fugacity in arc magmas
Source: Nat Commun. 2024 Jul 18;15:6050. doi: 10.1038/s41467-024-50337-6 (PMC11258285; doi:10.1038/s41467-024-50337-6)
Supplement: Supplementary file 19 — Source data [file 41467_2024_50337_MOESM19_ESM.zip › Raw data filtering process/MEXICAN_VOLCANIC_BELTS 6.5.xlsx]

## Sheet: Raw Si Mg
CITATIONS	TECTONIC SETTING	LOCATION	LOCATION COMMENT	LATITUDE MIN	LATITUDE MAX	LONGITUDE MIN	LONGITUDE MAX	LAND OR SEA	ELEVATION MIN	ELEVATION MAX	SAMPLE NAME	ROCK NAME	MIN. AGE (YRS.)	MAX. AGE (YRS.)	GEOL.	AGE	ERUPTION DAY	ERUPTION MONTH	ERUPTION YEAR	ROCK TEXTURE	ROCK TYPE	DRILL DEPTH MIN	DRILL DEPTHAX	ALTERATION	MINERAL	MATERIAL	SIO2(WT%)	TIO2(WT%)	B2O3(WT%)	AL2O3(WT%)	CR2O3(WT%)	FE2O3(WT%)	FEO(WT%)	FEOT(WT%)	CAO(WT%)	MGO(WT%)	MNO(WT%)	NIO(WT%)	K2O(WT%)	NA2O(WT%)	P2O5(WT%)	H2O(WT%)	H2OP(WT%)	H2OM(WT%)	H2OT(WT%)	CO2(WT%)	CO1(WT%)	F(WT%)	CL(WT%)
[3830]	CONVERGENT MARGIN	MEXICAN VOLCANIC BELTS / SIERRA MADRE OCCIDENTAL / DURANGO	WAHL^S EL SALTO AREA	24.25	24.75	-104.5	-105	SAE			s_4 [3830]	NOT GIVEN [3830]									VOL					WR [3830]	68.95	0.3		14.22		1.67	0.35		1.32	0.65	0.08		5.25	3.23	0.07		3.38	1.02		0
[3830]	CONVERGENT MARGIN	MEXICAN VOLCANIC BELTS / SIERRA MADRE OCCIDENTAL / DURANGO	WAHL^S EL SALTO AREA	24.25	24.75	-104.5	-105	SAE			s_5 [3830]	NOT GIVEN [3830]									VOL					WR [3830]	74.75	0.44		13.06		1.7	0.24		1.05	0.15	0.08		3.75	3.6	0.03		0.75	0.53		0
[3830]	CONVERGENT MARGIN	MEXICAN VOLCANIC BELTS / SIERRA MADRE OCCIDENTAL / DURANGO	WAHL^S EL SALTO AREA	24.25	24.75	-104.5	-105	SAE			s_6 [3830]	NOT GIVEN [3830]									VOL					WR [3830]	73.33	0.29		13.97		1.4	0.4		0.67	0.12	0.05		4.12	4.68	0.02		0.48	0.22		0
[3830]	CONVERGENT MARGIN	MEXICAN VOLCANIC BELTS / SIERRA MADRE OCCIDENTAL / DURANGO	DURANGO CITY AREA	24.25	24.75	-104.5	-105	SAE			s_7 [3830]	ANDESITE [3830]									VOL					WR [3830]	59.1	0.88		16.5		2	4.27		6.23	2.74	0.11		0.95	3.66	0.25		1.76	0.44		0.21
[3830]	CONVERGENT MARGIN	MEXICAN VOLCANIC BELTS / SIERRA MADRE OCCIDENTAL / DURANGO / REGISTRO TUFFS	DURANGO CITY AREA	24.25	24.75	-104.5	-105	SAE			s_8 [3830]	NOT GIVEN [3830]									VOL					WR [3830]	76.9	0.09		11.8		1.23	0.2		0.38	0.07	0.04		4.55	3.23	0.05		0.68	0.13		0
[3830]	CONVERGENT MARGIN	MEXICAN VOLCANIC BELTS / SIERRA MADRE OCCIDENTAL / DURANGO / AGUILA FORMATION	DURANGO CITY AREA	24.25	24.75	-104.5	-105	SAE			s_9 [3830]	NOT GIVEN [3830]									VOL					WR [3830]	75.1	0.28		12.4		2.43	0.28		0.6	0.1	0.04		5.12	2.8	0.14		0.97	0.23		0.02
[3830]	CONVERGENT MARGIN	MEXICAN VOLCANIC BELTS / SIERRA MADRE OCCIDENTAL / DURANGO / CACARIA INTRUSIVE	DURANGO CITY AREA	24.25	24.75	-104.5	-105	SAE			s_10 [3830]	NOT GIVEN [3830]									VOL					WR [3830]	74.8	0.29		12.5		2.1	0.24		0.97	0.27	0.03		4.55	2.84	0.08		0.83	0.17		0.01
[3830]	CONVERGENT MARGIN	MEXICAN VOLCANIC BELTS / SIERRA MADRE OCCIDENTAL / DURANGO / SANTUARIO FORMATION	DURANGO CITY AREA	24.25	24.75	-104.5	-105	SAE			s_11 [3830]	NOT GIVEN [3830]									VOL					WR [3830]	76.6	0.15		12.3		1.17	0.16		0.43	0.25	0.04		5.32	2.84	0.03		0.9	0.34		0
[3830]	CONVERGENT MARGIN	MEXICAN VOLCANIC BELTS / SIERRA MADRE OCCIDENTAL / DURANGO / TUNAL FORMATION	DURANGO CITY AREA	24.25	24.75	-104.5	-105	SAE			s_12 [3830]	NOT GIVEN [3830]									VOL					WR [3830]	73.8	0.21		13.45		1.6	0.28		0.77	0.24	0.02		4.36	3.27	0.05		0.92	0.38		0.01
[3830]	CONVERGENT MARGIN	MEXICAN VOLCANIC BELTS / SIERRA MADRE OCCIDENTAL / DURANGO / PALMAS TYPE - SANTA MARIA FORMATION	DURANGO CITY AREA	24.25	24.75	-104.5	-105	SAE			s_13 [3830]	NOT GIVEN [3830]									VOL					WR [3830]	73.79	0.33		13.41		2.04	0.46		1.05	0.26	0.06		4.2	4.05	0.07		0.44	0.22		0.04
[3830]	CONVERGENT MARGIN	MEXICAN VOLCANIC BELTS / SIERRA MADRE OCCIDENTAL / DURANGO / CALERAS FORMATION	DURANGO CITY AREA	24.25	24.75	-104.5	-105	SAE			s_14 [3830]	BASALT [3830]									VOL					WR [3830]	54.2	1.5		16.22		3.68	5.75		7.91	5.17	0.15		1.52	2.89	0.53		0.7	0.14		0.03
[3830]	CONVERGENT MARGIN	MEXICAN VOLCANIC BELTS / SIERRA MADRE OCCIDENTAL / DURANGO / GUADALUPE FORMATION	DURANGO CITY AREA	24.25	24.75	-104.5	-105	SAE			s_15 [3830]	BASALT [3830]									VOL					WR [3830]	52.4	1.11		17.25		4.5	4.95		8.76	4.87	0.18		0.92	2.8	0.29		1	0.31		0.09
[3830]	CONVERGENT MARGIN	MEXICAN VOLCANIC BELTS / SIERRA MADRE OCCIDENTAL / DURANGO / GARAVITO FORMATION	DURANGO CITY AREA	24.25	24.75	-104.5	-105	SAE			s_16 [3830]	NOT GIVEN [3830]									VOL					WR [3830]	75.95	0.12		12.36		1.68	0.22		0.31	0.21	0.01		4.04	3.24	0.02		0.59	0.27		0.01
[3830]	CONVERGENT MARGIN	MEXICAN VOLCANIC BELTS / SIERRA MADRE OCCIDENTAL / DURANGO / SOLDADO FORMATION	DURANGO CITY AREA	24.25	24.75	-104.5	-105	SAE			s_19 [3830]	NOT GIVEN [3830]									VOL					WR [3830]	76.69	0.25		12.5		1.22	0.17		0.25	0.17	0.02		4.74	2.65	0.03		1.33	0.49		0
[3830]	CONVERGENT MARGIN	MEXICAN VOLCANIC BELTS / SIERRA MADRE OCCIDENTAL / DURANGO / METATES FORMATION	DURANGO CITY AREA	24.25	24.75	-104.5	-105	SAE			s_20 [3830]	NOT GIVEN [3830]									VOL					WR [3830]	49.9	2.76		16.2		4.05	6.3		6.75	4.46	0.16		2.94	4	1.11		0.68	0.18		0.03
[3830]	CONVERGENT MARGIN	MEXICAN VOLCANIC BELTS / SIERRA MADRE OCCIDENTAL / DURANGO / METATES FORMATION	DURANGO CITY AREA	24.25	24.75	-104.5	-105	SAE			s_21 [3830]	NOT GIVEN [3830]									VOL					WR [3830]	49.14	2.19		16.86		5.38	5.79		6.43	3.98	0.16		2.43	4.6	1.01		1.17	0.43		0.06
[3830]	CONVERGENT MARGIN	MEXICAN VOLCANIC BELTS / SIERRA MADRE OCCIDENTAL / DURANGO	DURANGO CITY AREA	24.25	24.75	-104.5	-105	SAE			s_22 [3830]	BASALT [3830]									VOL					WR [3830]	51.6	1.81		14.82		2.02	8.65		8.7	6.89	0.15		0.67	2.94	0.31		0.38	0.1		0.15
[19943]	CONVERGENT MARGIN	MEXICAN VOLCANIC BELTS / TRANS MEXICAN VOLCANIC BELT / MORELOS / CHICHINAUTZIN VOLCANIC FIELD - JUMENTO	VOLCAN JUMENTO	19.191	19.211	-99.306	-99.313	SAE			s_JU 1401 [19943]	ANDESITE, BASALTIC [19943]									VOL					WR [19943]	53.81	1.04		15.85				6.68	7.71	7.18	0.12		1.48	3.95	0.38
[19943]	CONVERGENT MARGIN	MEXICAN VOLCANIC BELTS / TRANS MEXICAN VOLCANIC BELT / MORELOS / CHICHINAUTZIN VOLCANIC FIELD - JUMENTO	VOLCAN JUMENTO	19.191	19.211	-99.306	-99.313	SAE			s_JU1402 [19943]	ANDESITE, BASALTIC [19943]									VOL					WR [19943]	55.02	0.97		16.16				6.68	7.39	6.97	0.11		1.35	4	0.31
[19943]	CONVERGENT MARGIN	MEXICAN VOLCANIC BELTS / TRANS MEXICAN VOLCANIC BELT / MORELOS / CHICHINAUTZIN VOLCANIC FIELD - JUMENTO	VOLCAN JUMENTO	19.191	19.211	-99.306	-99.313	SAE			s_JU1403 [19943]	ANDESITE, BASALTIC [19943]									VOL					WR [19943]	54.44	1.07		16.14				6.81	7.44	7.1	0.12		1.36	3.95	0.33
[19943]	CONVERGENT MARGIN	MEXICAN VOLCANIC BELTS / TRANS MEXICAN VOLCANIC BELT / MORELOS / CHICHINAUTZIN VOLCANIC FIELD - JUMENTO	VOLCAN JUMENTO	19.191	19.211	-99.306	-99.313	SAE			s_JU1404 [19943]	ANDESITE, BASALTIC [19943]									VOL					WR [19943]	55.23	1.07		16.05				6.73	7.42	7.13	0.12		1.4	3.97	0.33
[19943]	CONVERGENT MARGIN	MEXICAN VOLCANIC BELTS / TRANS MEXICAN VOLCANIC BELT / MORELOS / CHICHINAUTZIN VOLCANIC FIELD - JUMENTO	VOLCAN JUMENTO	19.191	19.211	-99.306	-99.313	SAE			s_JU1407 [19943]	ANDESITE, BASALTIC [19943]									VOL					WR [19943]	54.84	1.1		15.92				6.82	7.63	7.33	0.12		1.39	3.94	0.36
[19943]	CONVERGENT MARGIN	MEXICAN VOLCANIC BELTS / TRANS MEXICAN VOLCANIC BELT / MORELOS / CHICHINAUTZIN VOLCANIC FIELD - JUMENTO	VOLCAN JUMENTO	19.1911	19.1911	-99.3236	-99.3236	SAE	3503	3503	s_SM-1304 [19943]	ANDESITE, BASALTIC [19943]									VOL					WR [19943]	55.74	1.24		17.43				6.43	6.33	5.48	0.12		1.74	4.36	0.35
[20033]	CONVERGENT MARGIN	MEXICAN VOLCANIC BELTS / TRANS MEXICAN VOLCANIC BELT / MORELOS / CHICHINAUTZIN VOLCANIC FIELD	ATLACHOLOAYA	18.7103	18.7103	-99.2094	-99.2094	SAE			s_AT-1 [20033]	ANDESITE, BASALTIC [20033]									VOL					WR [20033]	54.62	0.85		15.74				6.61	8.09	8.16	0.11		1.33	3.51	0.24
[20033]	CONVERGENT MARGIN	MEXICAN VOLCANIC BELTS / TRANS MEXICAN VOLCANIC BELT / MORELOS / CHICHINAUTZIN VOLCANIC FIELD	PUEBLO VIEJO	18.5258	18.5258	-99.1958	-99.1958	SAE	836	836	s_AT-3 [20033]	TRACHYBASALT [20033]									VOL					WR [20033]	51.34	1.83		15.96				8.59	7.73	7.6	0.14		1.31	3.95	0.59
[20033]	CONVERGENT MARGIN	MEXICAN VOLCANIC BELTS / TRANS MEXICAN VOLCANIC BELT / MORELOS / CHICHINAUTZIN VOLCANIC FIELD	ATLACHOLOAYA	18.7125	18.7125	-99.2208	-99.2208	SAE			s_AT-4 [20033]	ANDESITE, BASALTIC [20033]									VOL					WR [20033]	55.58	0.92		15.52				6.32	8.09	7.63	0.1		1.32	3.55	0.27
[20033]	CONVERGENT MARGIN	MEXICAN VOLCANIC BELTS / TRANS MEXICAN VOLCANIC BELT / MORELOS / CHICHINAUTZIN VOLCANIC FIELD	ATLACHOLOAYA	18.6892	18.6892	-99.2336	-99.2336	SAE	1018	1018	s_AT-7 [20033]	TRACHYBASALT [20033]									VOL					WR [20033]	50.54	1.97		15.53				8.81	8.28	7.76	0.15		1.36	3.87	0.74
[20033]	CONVERGENT MARGIN	MEXICAN VOLCANIC BELTS / TRANS MEXICAN VOLCANIC BELT / MORELOS / CHICHINAUTZIN VOLCANIC FIELD	ATLACHOLOAYA	18.7289	18.7289	-99.2208	-99.2208	SAE			s_AT-8 [20033]	ANDESITE, BASALTIC [20033]									VOL					WR [20033]	53.81	0.96		16.02				6.65	8.06	8.27	0.11		1.38	3.67	0.32
[20033]	CONVERGENT MARGIN	MEXICAN VOLCANIC BELTS / TRANS MEXICAN VOLCANIC BELT / MORELOS / CHICHINAUTZIN VOLCANIC FIELD	ATLACHOLOAYA	18.7464	18.7464	-99.2025	-99.2025	SAE			s_AT-9 [20033]	ANDESITE, BASALTIC [20033]									VOL					WR [20033]	54.2	0.87		15.89				6.66	8.44	8.05	0.11		1.32	3.5	0.24
[20033]	CONVERGENT MARGIN	MEXICAN VOLCANIC BELTS / TRANS MEXICAN VOLCANIC BELT / MORELOS / CHICHINAUTZIN VOLCANIC FIELD	ATLACHOLOAYA	18.6903	18.6903	-99.21	-99.21	SAE			s_AT-11 [20033]	ANDESITE, BASALTIC [20033]									VOL					WR [20033]	54.54	0.98		16.11				6.65	8.12	7.59	0.11		1.2	3.67	0.29
[20033]	CONVERGENT MARGIN	MEXICAN VOLCANIC BELTS / TRANS MEXICAN VOLCANIC BELT / MORELOS / CHICHINAUTZIN VOLCANIC FIELD	ATLACHOLOAYA	18.7008	18.7008	-99.1906	-99.1906	SAE			s_AT-13 [20033]	ANDESITE, BASALTIC [20033]									VOL					WR [20033]	55.3	0.96		15.99				6.35	7.98	7.42	0.1		1.28	3.63	0.27
[20033]	CONVERGENT MARGIN	MEXICAN VOLCANIC BELTS / TRANS MEXICAN VOLCANIC BELT / MORELOS / CHICHINAUTZIN VOLCANIC FIELD	PALPAN	18.8306	18.8306	-99.3981	-99.3981	SAE			s_FV-A [20033]	ANDESITE [20033]									VOL					WR [20033]	57.14	1.16		15.85				6.34	6.63	5.83	0.09		1.8	4.08	0.37
[20033]	CONVERGENT MARGIN	MEXICAN VOLCANIC BELTS / TRANS MEXICAN VOLCANIC BELT / MORELOS / CHICHINAUTZIN VOLCANIC FIELD	PALPAN	18.8464	18.8464	-99.4175	-99.4175	SAE			s_FV-C [20033]	ANDESITE [20033]									VOL					WR [20033]	58.9	1.37		15.41				6.39	5.78	4.66	0.09		2.22	4.05	0.42
[20033]	CONVERGENT MARGIN	MEXICAN VOLCANIC BELTS / TRANS MEXICAN VOLCANIC BELT / MORELOS / CHICHINAUTZIN VOLCANIC FIELD	PALPAN	18.8606	18.8606	-99.4308	-99.4308	SAE			s_FV-D [20033]	ANDESITE [20033]									VOL					WR [20033]	58.95	1.37		15.66				6.4	5.79	4.24	0.1		2.17	4.17	0.42
[20033]	CONVERGENT MARGIN	MEXICAN VOLCANIC BELTS / TRANS MEXICAN VOLCANIC BELT / MORELOS / CHICHINAUTZIN VOLCANIC FIELD	PALPAN	18.8411	18.8411	-99.4578	-99.4578	SAE			s_PA-03 [20033]	ANDESITE [20033]									VOL					WR [20033]	57.14	1.13		16.28				6.15	6.45	5.64	0.1		2.3	3.76	0.36
[20033]	CONVERGENT MARGIN	MEXICAN VOLCANIC BELTS / TRANS MEXICAN VOLCANIC BELT / MORELOS / CHICHINAUTZIN VOLCANIC FIELD	PALPAN	18.8419	18.8419	-99.4592	-99.4592	SAE			s_PA-04 [20033]	ANDESITE, BASALTIC [20033]									VOL					WR [20033]	54.73	1.28		16.53				6.9	6.91	7.09	0.11		1.49	3.82	0.36
[20033]	CONVERGENT MARGIN	MEXICAN VOLCANIC BELTS / TRANS MEXICAN VOLCANIC BELT / MORELOS / CHICHINAUTZIN VOLCANIC FIELD	PALPAN	18.8419	18.8419	-99.4592	-99.4592	SAE			s_PA-05 [20033]	ANDESITE, BASALTIC [20033]									VOL					WR [20033]	55.18	1.28		15.99				6.92	6.9	7.08	0.11		1.53	3.87	0.37
[20033]	CONVERGENT MARGIN	MEXICAN VOLCANIC BELTS / TRANS MEXICAN VOLCANIC BELT / MORELOS / CHICHINAUTZIN VOLCANIC FIELD	JUCHIMILPA	18.7125	18.7125	-99.7092	-99.7092	SAE	1800	1800	s_JU-01 [20033]	ANDESITE, BASALTIC [20033]									VOL					WR [20033]	56.02	0.81		16.01				5.79	7.11	7.81	0.12		1.66	3.77	0.26
[20033]	CONVERGENT MARGIN	MEXICAN VOLCANIC BELTS / TRANS MEXICAN VOLCANIC BELT / MORELOS / CHICHINAUTZIN VOLCANIC FIELD	JUCHIMILPA	18.7219	18.7219	-99.7008	-99.7008	SAE			s_JU-02 [20033]	ANDESITE, BASALTIC [20033]									VOL					WR [20033]	56.28	0.85		15.64				5.97	7.43	7.09	0.09		1.89	3.77	0.32
[20033]	CONVERGENT MARGIN	MEXICAN VOLCANIC BELTS / TRANS MEXICAN VOLCANIC BELT / MORELOS / CHICHINAUTZIN VOLCANIC FIELD	CUESCONTEPEC	19.0528	19.0528	-99.6767	-99.6767	SAE			s_NT-06 [20033]	ANDESITE [20033]									VOL					WR [20033]	61.96	0.73		17.53				4.59	5.23	3.21	0.08		1.7	4.25	0.19
[20033]	CONVERGENT MARGIN	MEXICAN VOLCANIC BELTS / TRANS MEXICAN VOLCANIC BELT / MORELOS / CHICHINAUTZIN VOLCANIC FIELD	TLACOTEPEC	19.2261	19.2261	-99.6803	-99.6803	SAE			s_NT-40 [20033]	ANDESITE, BASALTIC [20033]									VOL					WR [20033]	56.35	1.07		15.84				6.14	6.66	5.35	0.08		2.43	4.66	0.76
[20033]	CONVERGENT MARGIN	MEXICAN VOLCANIC BELTS / TRANS MEXICAN VOLCANIC BELT / MORELOS / CHICHINAUTZIN VOLCANIC FIELD	VILLA GUERRERO	18.8939	18.8939	-99.6453	-99.6453	SAE	952	952	s_SCH-06 [20033]	ANDESITE [20033]									VOL					WR [20033]	58.62	0.85		15.85				5.94	6.36	6.18	0.09		1.34	3.91	0.19
[20033]	CONVERGENT MARGIN	MEXICAN VOLCANIC BELTS / TRANS MEXICAN VOLCANIC BELT / MORELOS / CHICHINAUTZIN VOLCANIC FIELD	VILLA GUERRERO	18.9067	18.9067	-99.6461	-99.6461	SAE			s_SCH-05 [20033]	ANDESITE [20033]									VOL					WR [20033]	57.46	0.85		16.4				6.02	6.3	6.49	0.1		1.74	3.75	0.23
[20033]	CONVERGENT MARGIN	MEXICAN VOLCANIC BELTS / TRANS MEXICAN VOLCANIC BELT / MORELOS / CHICHINAUTZIN VOLCANIC FIELD	TENANCINGO	18.94	18.94	-99.5914	-99.5914	SAE			s_SCH-01 [20033]	ANDESITE [20033]									VOL					WR [20033]	58.65	0.86		15.56				5.66	6.05	7.21	0.1		1.55	3.55	0.18
[20033]	CONVERGENT MARGIN	MEXICAN VOLCANIC BELTS / TRANS MEXICAN VOLCANIC BELT / MORELOS / CHICHINAUTZIN VOLCANIC FIELD	TENANCINGO	18.9369	18.9369	-99.5908	-99.5908	SAE			s_SCH-03 [20033]	ANDESITE, BASALTIC [20033]									VOL					WR [20033]	54.67	0.88		16.5				6.84	7.21	7.37	0.11		1.57	3.8	0.29
[20033]	CONVERGENT MARGIN	MEXICAN VOLCANIC BELTS / TRANS MEXICAN VOLCANIC BELT / MORELOS / CHICHINAUTZIN VOLCANIC FIELD	TENANCINGO	18.9411	18.9411	-99.5772	-99.5772	SAE			s_SCH-04 [20033]	ANDESITE, BASALTIC [20033]									VOL					WR [20033]	56.22	0.86		16.37				6.34	6.66	6.94	0.11		1.58	3.97	0.25
[20034]	CONVERGENT MARGIN	MEXICAN VOLCANIC BELTS / TRANS MEXICAN VOLCANIC BELT / MORELOS / CHICHINAUTZIN VOLCANIC FIELD	CHAPULTEPEC, WESTERN SIERRA CHICHINAUTZIN VOLCANIC FIELD	19.2075	19.2075	-99.5539	-99.5539	SAE	2590	2590	s_MX01 [20034]	ANDESITE [20034]									VOL					WR [20034]	60.3	0.87		16.1		2.14	3.6		5.79	4.47	0.1		1.97	3.5	0.15
[20034]	CONVERGENT MARGIN	MEXICAN VOLCANIC BELTS / TRANS MEXICAN VOLCANIC BELT / MORELOS / CHICHINAUTZIN VOLCANIC FIELD	CHAPULTEPEC, WESTERN SIERRA CHICHINAUTZIN VOLCANIC FIELD	19.2081	19.2081	-99.5611	-99.5611	SAE	2580	2580	s_MX02 [20034]	ANDESITE [20034]									VOL					WR [20034]	61.8	0.9		15.9		2.28	3.12		5.75	3.66	0.09		1.96	3.9	0.2
[20034]	CONVERGENT MARGIN	MEXICAN VOLCANIC BELTS / TRANS MEXICAN VOLCANIC BELT / MORELOS / CHICHINAUTZIN VOLCANIC FIELD	CHAPULTEPEC, WESTERN SIERRA CHICHINAUTZIN VOLCANIC FIELD	19.2053	19.2053	-99.5594	-99.5594	SAE	2640	2640	s_MX03 [20034]	ANDESITE [20034]									VOL					WR [20034]	59.9	0.89		16.8		2.32	3.4		6.37	3.76	0.1		2.12	3.57	0.18
[20034]	CONVERGENT MARGIN	MEXICAN VOLCANIC BELTS / TRANS MEXICAN VOLCANIC BELT / MORELOS / CHICHINAUTZIN VOLCANIC FIELD	CHAPULTEPEC, WESTERN SIERRA CHICHINAUTZIN VOLCANIC FIELD	19.2056	19.2056	-99.5539	-99.5539	SAE	2600	2600	s_MX05 [20034]	ANDESITE, BASALTIC [20034]									VOL					WR [20034]	54.9	1.34		16.4		2.89	5.12		7.13	5.97	0.14		1.19	4.11	0.25
[20034]	CONVERGENT MARGIN	MEXICAN VOLCANIC BELTS / TRANS MEXICAN VOLCANIC BELT / MORELOS / CHICHINAUTZIN VOLCANIC FIELD	VILLA METEPEC, WESTERN SIERRA CHICHINAUTZIN VOLCANIC FIELD	19.2494	19.2494	-99.775	-99.775	SAE	2690	2690	s_MX07 [20034]	ANDESITE [20034]									VOL					WR [20034]	56.8	1.1		16		6.52	1.2		6.95	5.8	0.12		1.36	3.76	0.18
[20034]	CONVERGENT MARGIN	MEXICAN VOLCANIC BELTS / TRANS MEXICAN VOLCANIC BELT / MORELOS / CHICHINAUTZIN VOLCANIC FIELD	VILLA METEPEC, WESTERN SIERRA CHICHINAUTZIN VOLCANIC FIELD	19.2494	19.2494	-99.6028	-99.6028	SAE	2710	2710	s_MX09 [20034]	ANDESITE, BASALTIC [20034]									VOL					WR [20034]	56.1	1.1		16.1		3.06	4.76		6.77	6.08	0.13		1.43	3.7	0.18
[20034]	CONVERGENT MARGIN	MEXICAN VOLCANIC BELTS / TRANS MEXICAN VOLCANIC BELT / MORELOS / CHICHINAUTZIN VOLCANIC FIELD	VILLA METEPEC, WESTERN SIERRA CHICHINAUTZIN VOLCANIC FIELD	19.2494	19.2494	-99.6028	-99.6028	SAE	2710	2710	s_MX09A [20034]	ANDESITE, BASALTIC [20034]									VOL					WR [20034]	55.9	1.08		16.1		2.36	4.92		6.79	6.57	0.12		1.4	4.04	0.17
[20034]	CONVERGENT MARGIN	MEXICAN VOLCANIC BELTS / TRANS MEXICAN VOLCANIC BELT / MORELOS / CHICHINAUTZIN VOLCANIC FIELD	SANTA CRUZ, WESTERN SIERRA CHICHINAUTZIN VOLCANIC FIELD	19.1717	19.1717	-99.4956	-99.4956	SAE	2610	2610	s_MX11 [20034]	TRACHYANDESITE, BASALTIC [20034]									VOL					WR [20034]	55.1	1.05		14.3		3.6	2.68		9.12	6.01	0.11		3.21	3.5	0.81
[20034]	CONVERGENT MARGIN	MEXICAN VOLCANIC BELTS / TRANS MEXICAN VOLCANIC BELT / MORELOS / CHICHINAUTZIN VOLCANIC FIELD	VOLCAN CUAUTL, WESTERN SIERRA CHICHINAUTZIN VOLCANIC FIELD	19.1653	19.1653	-99.425	-99.425	SAE	2880	2880	s_MX15 [20034]	ANDESITE [20034]									VOL					WR [20034]	60.8	0.85		16.1		1.48	3.88		5.68	4.28	0.09		2.16	3.42	0.16
[20034]	CONVERGENT MARGIN	MEXICAN VOLCANIC BELTS / TRANS MEXICAN VOLCANIC BELT / MORELOS / CHICHINAUTZIN VOLCANIC FIELD	TOMASQUILLO, WESTERN SIERRA CHICHINAUTZIN VOLCANIC FIELD	19.1681	19.1681	-99.3917	-99.3917	SAE	3050	3050	s_MX17 [20034]	ANDESITE, BASALTIC [20034]									VOL					WR [20034]	53.1	1.54		16.3		4.71	4.72		7.82	5.91	0.15		1.07	3.97	0.27
[20034]	CONVERGENT MARGIN	MEXICAN VOLCANIC BELTS / TRANS MEXICAN VOLCANIC BELT / MORELOS / CHICHINAUTZIN VOLCANIC FIELD	VOLCAN NEGRO, WESTERN SIERRA CHICHINAUTZIN VOLCANIC FIELD	19.1589	19.1589	-99.3972	-99.3972	SAE	2870	2870	s_MX18 [20034]	ANDESITE, BASALTIC [20034]									VOL					WR [20034]	54.9	1.33		16.9		1.76	5.44		6.99	5.63	0.13		1.34	4.11	0.4
[20034]	CONVERGENT MARGIN	MEXICAN VOLCANIC BELTS / TRANS MEXICAN VOLCANIC BELT / MORELOS / CHICHINAUTZIN VOLCANIC FIELD	VOLCAN NEGRO, WESTERN SIERRA CHICHINAUTZIN VOLCANIC FIELD	19.1631	19.1631	-99.3767	-99.3767	SAE	3040	3040	s_MX22 [20034]	TRACHYANDESITE, BASALTIC [20034]									VOL					WR [20034]	53.3	1.58		16.2		3.68	5.08		7.55	6.24	0.15		1.34	4.04	0.42
[20034]	CONVERGENT MARGIN	MEXICAN VOLCANIC BELTS / TRANS MEXICAN VOLCANIC BELT / MORELOS / CHICHINAUTZIN VOLCANIC FIELD	VOLCAN NEGRO, WESTERN SIERRA CHICHINAUTZIN VOLCANIC FIELD	19.17	19.17	-99.3822	-99.3822	SAE	3010	3010	s_MX23 [20034]	TRACHYANDESITE, BASALTIC [20034]									VOL					WR [20034]	54	1.56		16.2		3.22	5.2		7.48	6.11	0.14		1.4	4.1	0.41
[20034]	CONVERGENT MARGIN	MEXICAN VOLCANIC BELTS / TRANS MEXICAN VOLCANIC BELT / MORELOS / CHICHINAUTZIN VOLCANIC FIELD	LA MESA, WESTERN SIERRA CHICHINAUTZIN VOLCANIC FIELD	19.1661	19.1661	-99.4075	-99.4075	SAE	2810	2810	s_MX24 [20034]	ANDESITE, BASALTIC [20034]									VOL					WR [20034]	52.5	1.53		16.5		8.65	1.01		7.81	6.04	0.15		0.97	3.9	0.28
[20034]	CONVERGENT MARGIN	MEXICAN VOLCANIC BELTS / TRANS MEXICAN VOLCANIC BELT / MORELOS / CHICHINAUTZIN VOLCANIC FIELD	PEHUALTEPEC, WESTERN SIERRA CHICHINAUTZIN VOLCANIC FIELD	19.2189	19.2189	-99.4031	-99.4031	SAE	2850	2850	s_MX28 [20034]	ANDESITE, BASALTIC [20034]									VOL					WR [20034]	54.4	1.13		16.7		3.5	4.8		7.36	6.7	0.13		0.95	3.91	0.15
[20034]	CONVERGENT MARGIN	MEXICAN VOLCANIC BELTS / TRANS MEXICAN VOLCANIC BELT / MORELOS / CHICHINAUTZIN VOLCANIC FIELD	EMERENCIANO, WESTERN SIERRA CHICHINAUTZIN VOLCANIC FIELD	19.2469	19.2469	-99.3831	-99.3831	SAE	3040	3040	s_MX32 [20034]	ANDESITE [20034]									VOL					WR [20034]	59.9	0.81		15.4		2.04	4.28		6.02	5.55	0.12		1.48	3.77	0.14
[20034]	CONVERGENT MARGIN	MEXICAN VOLCANIC BELTS / TRANS MEXICAN VOLCANIC BELT / MORELOS / CHICHINAUTZIN VOLCANIC FIELD	LOS CUATES-CAPULHUAC, WESTERN SIERRA CHICHINAUTZIN VOLCANIC FIELD	19.1978	19.1978	-99.4558	-99.4558	SAE	2710	2710	s_MX36 [20034]	ANDESITE, BASALTIC [20034]									VOL					WR [20034]	52	1.37		16.4		4.24	4.04		8.62	8.08	0.14		1.15	3.5	0.28
[20034]	CONVERGENT MARGIN	MEXICAN VOLCANIC BELTS / TRANS MEXICAN VOLCANIC BELT / MORELOS / CHICHINAUTZIN VOLCANIC FIELD	CUATE MEDIANO, WESTERN SIERRA CHICHINAUTZIN VOLCANIC FIELD	19.195	19.195	-99.4444	-99.4444	SAE	2770	2770	s_MX38 [20034]	ANDESITE, BASALTIC [20034]									VOL					WR [20034]	53	1.26		16		2.89	5		7.95	7.96	0.13		1.37	3.63	0.27
[20034]	CONVERGENT MARGIN	MEXICAN VOLCANIC BELTS / TRANS MEXICAN VOLCANIC BELT / MORELOS / CHICHINAUTZIN VOLCANIC FIELD	CUATE EL GRANDE, WESTERN SIERRA CHICHINAUTZIN VOLCANIC FIELD	19.1897	19.1897	-99.4389	-99.4389	SAE	2730	2730	s_MX39.2 [20034]	BASALT [20034]									VOL					WR [20034]	50.4	1.47		15.7		5.25	4.8		8.82	7.77	0.16		1.32	3.57	0.28
[20034]	CONVERGENT MARGIN	MEXICAN VOLCANIC BELTS / TRANS MEXICAN VOLCANIC BELT / MORELOS / CHICHINAUTZIN VOLCANIC FIELD	CUATE EL COLERO, WESTERN SIERRA CHICHINAUTZIN VOLCANIC FIELD	19.1964	19.1964	-99.4392	-99.4392	SAE	2840	2840	s_MX40 [20034]	BASALT [20034]									VOL					WR [20034]	49.9	1.52		15.9		7.04	2.88		9.13	7.91	0.16		1.25	3.57	0.26
[20034]	CONVERGENT MARGIN	MEXICAN VOLCANIC BELTS / TRANS MEXICAN VOLCANIC BELT / MORELOS / CHICHINAUTZIN VOLCANIC FIELD	LAMA DOME, WESTERN SIERRA CHICHINAUTZIN VOLCANIC FIELD	19.0964	19.0964	-99.5417	-99.5417	SAE	2690	2690	s_MX50 [20034]	DACITE [20034]									VOL					WR [20034]	62.9	0.7		16.1		1.42	3.48		5.15	3.35	0.09		1.93	4.31	0.13
[20034]	CONVERGENT MARGIN	MEXICAN VOLCANIC BELTS / TRANS MEXICAN VOLCANIC BELT / MORELOS / CHICHINAUTZIN VOLCANIC FIELD	LAMA DOME, WESTERN SIERRA CHICHINAUTZIN VOLCANIC FIELD	19.0919	19.0919	-99.5294	-99.5294	SAE	2630	2630	s_MX51 [20034]	ANDESITE [20034]									VOL					WR [20034]	59.5	0.81		16.7		1.99	4.08		6.33	4.35	0.1		1.66	4.17	0.11
[20034]	CONVERGENT MARGIN	MEXICAN VOLCANIC BELTS / TRANS MEXICAN VOLCANIC BELT / MORELOS / CHICHINAUTZIN VOLCANIC FIELD	LAMA DOME, WESTERN SIERRA CHICHINAUTZIN VOLCANIC FIELD	19.0992	19.0992	-99.5606	-99.5606	SAE	2610	2610	s_MX54 [20034]	ANDESITE [20034]									VOL					WR [20034]	60	0.85		16.3		3.39	2.72		5.56	4.33	0.11		2.09	3.83	0.23
[20034]	CONVERGENT MARGIN	MEXICAN VOLCANIC BELTS / TRANS MEXICAN VOLCANIC BELT / MORELOS / CHICHINAUTZIN VOLCANIC FIELD	LA ESPERANZA, WESTERN SIERRA CHICHINAUTZIN VOLCANIC FIELD	19.0867	19.0867	-99.4347	-99.4347	SAE	2870	2870	s_MX43 [20034]	ANDESITE [20034]									VOL					WR [20034]	59.8	0.86		16.5		4.35	1.72		6.06	4.27	0.1		1.56	4.24	0.16
[20034]	CONVERGENT MARGIN	MEXICAN VOLCANIC BELTS / TRANS MEXICAN VOLCANIC BELT / MORELOS / CHICHINAUTZIN VOLCANIC FIELD	LA ESPERANZA, WESTERN SIERRA CHICHINAUTZIN VOLCANIC FIELD	19.0931	19.0931	-99.4339	-99.4339	SAE	2880	2880	s_MX44 [20034]	DACITE [20034]									VOL					WR [20034]	65.8	0.71		15.7		1.88	2.68		4.47	1.92	0.08		2.13	4.3	0.15
[20034]	CONVERGENT MARGIN	MEXICAN VOLCANIC BELTS / TRANS MEXICAN VOLCANIC BELT / MORELOS / CHICHINAUTZIN VOLCANIC FIELD	LA ESPERANZA, WESTERN SIERRA CHICHINAUTZIN VOLCANIC FIELD	19.0997	19.0997	-99.4336	-99.4336	SAE	2820	2820	s_MX45 [20034]	DACITE [20034]									VOL					WR [20034]	64.7	0.75		16.1		1.66	2.96		4.76	2.19	0.09		1.97	4.31	0.15
[20034]	CONVERGENT MARGIN	MEXICAN VOLCANIC BELTS / TRANS MEXICAN VOLCANIC BELT / MORELOS / CHICHINAUTZIN VOLCANIC FIELD	TEXONTEPEC, WESTERN SIERRA CHICHINAUTZIN VOLCANIC FIELD	19.2436	19.2436	-99.4167	-99.4167	SAE	2910	2910	s_MX29 [20034]	ANDESITE [20034]									VOL					WR [20034]	61.6	0.84		16.3		1.67	3.64		5.62	3.76	0.09		1.73	4.37	0.2
[20034]	CONVERGENT MARGIN	MEXICAN VOLCANIC BELTS / TRANS MEXICAN VOLCANIC BELT / MORELOS / CHICHINAUTZIN VOLCANIC FIELD	TEXONTEPEC, WESTERN SIERRA CHICHINAUTZIN VOLCANIC FIELD	19.245	19.245	-99.4283	-99.4283	SAE	2860	2860	s_MX30 [20034]	ANDESITE [20034]									VOL					WR [20034]	61	0.88		16.2		1.88	3.76		5.68	3.93	0.09		1.69	4.31	0.2
[20034]	CONVERGENT MARGIN	MEXICAN VOLCANIC BELTS / TRANS MEXICAN VOLCANIC BELT / MORELOS / CHICHINAUTZIN VOLCANIC FIELD	TEXONTEPEC, WESTERN SIERRA CHICHINAUTZIN VOLCANIC FIELD	19.2258	19.2258	-99.445	-99.445	SAE	2750	2750	s_MX33 [20034]	ANDESITE [20034]									VOL					WR [20034]	61	0.79		16.6		1.27	4.04		5.47	4.39	0.1		1.5	4.38	0.13
[20034]	CONVERGENT MARGIN	MEXICAN VOLCANIC BELTS / TRANS MEXICAN VOLCANIC BELT / MORELOS / CHICHINAUTZIN VOLCANIC FIELD	TENANGO, WESTERN SIERRA CHICHINAUTZIN VOLCANIC FIELD	19.1181	19.1181	-99.6103	-99.6103	SAE	2680	2680	s_MX52 [20034]	ANDESITE [20034]									VOL					WR [20034]	60.9	0.75		16.6		1.8	3.84		5.99	3.98	0.1		1.8	3.91	0.12
[20034]	CONVERGENT MARGIN	MEXICAN VOLCANIC BELTS / TRANS MEXICAN VOLCANIC BELT / MORELOS / CHICHINAUTZIN VOLCANIC FIELD	TENANGO, WESTERN SIERRA CHICHINAUTZIN VOLCANIC FIELD	19.1172	19.1172	-99.6144	-99.6144	SAE	2640	2640	s_MX53 [20034]	ANDESITE [20034]									VOL					WR [20034]	60.1	0.79		16.5		2.23	3.64		6.13	4.34	0.11		1.79	3.9	0.15
[20034]	CONVERGENT MARGIN	MEXICAN VOLCANIC BELTS / TRANS MEXICAN VOLCANIC BELT / MORELOS / CHICHINAUTZIN VOLCANIC FIELD	TENANGO, WESTERN SIERRA CHICHINAUTZIN VOLCANIC FIELD	19.0953	19.0953	-99.6083	-99.6083	SAE	2760	2760	s_MX85.1 [20034]	ANDESITE [20034]									VOL					WR [20034]	59.4	1.04		16.7		2.03	4.28		6.01	4.03	0.11		1.67	4.24	0.2
[20034]	CONVERGENT MARGIN	MEXICAN VOLCANIC BELTS / TRANS MEXICAN VOLCANIC BELT / MORELOS / CHICHINAUTZIN VOLCANIC FIELD	TENANGO, WESTERN SIERRA CHICHINAUTZIN VOLCANIC FIELD	19.0953	19.0953	-99.6083	-99.6083	SAE	2760	2760	s_MX85.2 [20034]	ANDESITE [20034]									VOL					WR [20034]	60.8	0.77		16.4		2.36	3.32		6.05	4.09	0.1		1.77	3.84	0.14
[20034]	CONVERGENT MARGIN	MEXICAN VOLCANIC BELTS / TRANS MEXICAN VOLCANIC BELT / MORELOS / CHICHINAUTZIN VOLCANIC FIELD	TENANGO, WESTERN SIERRA CHICHINAUTZIN VOLCANIC FIELD	19.0967	19.0967	-99.6467	-99.6467	SAE	2720	2720	s_MX86 [20034]	ANDESITE [20034]									VOL					WR [20034]	58.6	0.82		16.8		2.16	4.08		6.48	4.31	0.1		1.7	3.86	0.15
[20034]	CONVERGENT MARGIN	MEXICAN VOLCANIC BELTS / TRANS MEXICAN VOLCANIC BELT / MORELOS / CHICHINAUTZIN VOLCANIC FIELD	TRES CRUCES, WESTERN SIERRA CHICHINAUTZIN VOLCANIC FIELD	19.1314	19.1314	-99.4828	-99.4828	SAE	2630	2630	s_MX47 [20034]	ANDESITE [20034]									VOL					WR [20034]	60.4	0.78		16.6		1.98	3.8		6.09	4.13	0.1		1.75	3.91	0.13
[20034]	CONVERGENT MARGIN	MEXICAN VOLCANIC BELTS / TRANS MEXICAN VOLCANIC BELT / MORELOS / CHICHINAUTZIN VOLCANIC FIELD	TRES CRUCES, WESTERN SIERRA CHICHINAUTZIN VOLCANIC FIELD	19.12	19.12	-99.5172	-99.5172	SAE	2610	2610	s_MX48 [20034]	ANDESITE [20034]									VOL					WR [20034]	59.4	0.84		16.2		2.14	3.96		6.23	4.89	0.1		1.67	4.04	0.17
[20034]	CONVERGENT MARGIN	MEXICAN VOLCANIC BELTS / TRANS MEXICAN VOLCANIC BELT / MORELOS / CHICHINAUTZIN VOLCANIC FIELD	TRES CRUCES, WESTERN SIERRA CHICHINAUTZIN VOLCANIC FIELD	19.11	19.11	-99.5253	-99.5253	SAE	2630	2630	s_MX49 [20034]	ANDESITE [20034]									VOL					WR [20034]	60.7	0.86		16.3		2.09	3.64		5.83	3.66	0.1		1.79	4.26	0.17
[20034]	CONVERGENT MARGIN	MEXICAN VOLCANIC BELTS / TRANS MEXICAN VOLCANIC BELT / MORELOS / CHICHINAUTZIN VOLCANIC FIELD	HOLOTEPEC, WESTERN SIERRA CHICHINAUTZIN VOLCANIC FIELD	19.0383	19.0383	-99.4869	-99.4869	SAE	2670	2670	s_MX83 [20034]	ANDESITE, BASALTIC [20034]									VOL					WR [20034]	54.3	1.26		16.8		2.53	5.48		7.44	6.32	0.14		1.3	3.97	0.2
[20034]	CONVERGENT MARGIN	MEXICAN VOLCANIC BELTS / TRANS MEXICAN VOLCANIC BELT / MORELOS / CHICHINAUTZIN VOLCANIC FIELD	TEPEXINGO, WESTERN SIERRA CHICHINAUTZIN VOLCANIC FIELD	19.0169	19.0169	-99.4569	-99.4569	SAE	2580	2580	s_MX84 [20034]	ANDESITE, BASALTIC [20034]									VOL					WR [20034]	56	0.92		17.2		2.56	4.72		7.08	5.58	0.12		1.35	3.9	0.16
[20034]	CONVERGENT MARGIN	MEXICAN VOLCANIC BELTS / TRANS MEXICAN VOLCANIC BELT / MORELOS / CHICHINAUTZIN VOLCANIC FIELD	LAGUNILLA, WESTERN SIERRA CHICHINAUTZIN VOLCANIC FIELD	19.075	19.075	-99.4311	-99.4311	SAE	2800	2800	s_MX46 [20034]	ANDESITE [20034]									VOL					WR [20034]	60	0.84		16.8		1.85	3.92		6.18	4.16	0.1		1.64	4.1	0.17
[20034]	CONVERGENT MARGIN	MEXICAN VOLCANIC BELTS / TRANS MEXICAN VOLCANIC BELT / MORELOS / CHICHINAUTZIN VOLCANIC FIELD	LAGUNILLA, WESTERN SIERRA CHICHINAUTZIN VOLCANIC FIELD	19.0753	19.0753	-99.3989	-99.3989	SAE	2820	2820	s_MX42 [20034]	ANDESITE [20034]									VOL					WR [20034]	60.6	0.9		16.1		2.13	3.72		6.07	3.93	0.1		1.67	4.11	0.19
[20034]	CONVERGENT MARGIN	MEXICAN VOLCANIC BELTS / TRANS MEXICAN VOLCANIC BELT / MORELOS / CHICHINAUTZIN VOLCANIC FIELD	VOLCAN CUAUTL, WESTERN SIERRA CHICHINAUTZIN VOLCANIC FIELD	19.1628	19.1628	-99.4292	-99.4292	SAE	2850	2850	s_MX14 [20034]	ANDESITE, BASALTIC [20034]									VOL					WR [20034]	55.01	1.29		16.4				7.48	7.16	6.09	0.13		1.23	4.11	0.26
[20034]	CONVERGENT MARGIN	MEXICAN VOLCANIC BELTS / TRANS MEXICAN VOLCANIC BELT / MORELOS / CHICHINAUTZIN VOLCANIC FIELD	TENANGO, WESTERN SIERRA CHICHINAUTZIN VOLCANIC FIELD	19.1161	19.1161	-99.6112	-99.6112	SAE	2660	2660	s_D-54 [20034]	ANDESITE [20034]									VOL					WR [20034]	60.6	0.7		16.1				4.94	5.93	4.49	0.09		1.75	3.9	0.17
[20034]	CONVERGENT MARGIN	MEXICAN VOLCANIC BELTS / TRANS MEXICAN VOLCANIC BELT / MORELOS / CHICHINAUTZIN VOLCANIC FIELD	TENANGO, WESTERN SIERRA CHICHINAUTZIN VOLCANIC FIELD	19.1116	19.1116	-99.6304	-99.6304	SAE	2640	2640	s_TEB [20034]	ANDESITE [20034]									VOL					WR [20034]	61	0.68		16.2				4.93	5.84	4.33	0.09		2.01	3.95	0.18
[20034]	CONVERGENT MARGIN	MEXICAN VOLCANIC BELTS / TRANS MEXICAN VOLCANIC BELT / MORELOS / CHICHINAUTZIN VOLCANIC FIELD	TENANGO, WESTERN SIERRA CHICHINAUTZIN VOLCANIC FIELD	19.0947	19.0947	-99.6079	-99.6079	SAE	2650	2650	s_SC02 [20034]	ANDESITE [20034]									VOL					WR [20034]	60.2	0.71		16.1				5.12	6.14	4.77	0.09		1.69	3.93	0.17
[20034]	CONVERGENT MARGIN	MEXICAN VOLCANIC BELTS / TRANS MEXICAN VOLCANIC BELT / MORELOS / CHICHINAUTZIN VOLCANIC FIELD	TENANGO, WESTERN SIERRA CHICHINAUTZIN VOLCANIC FIELD	19.1049	19.1049	-99.6412	-99.6412	SAE	2620	2620	s_SC05 [20034]	ANDESITE [20034]									VOL					WR [20034]	60	0.72		16.2				5.24	6.19	4.91	0.09		1.69	3.89	0.17
[20034]	CONVERGENT MARGIN	MEXICAN VOLCANIC BELTS / TRANS MEXICAN VOLCANIC BELT / MORELOS / CHICHINAUTZIN VOLCANIC FIELD	TENANGO, WESTERN SIERRA CHICHINAUTZIN VOLCANIC FIELD	19.1152	19.1152	-99.614	-99.614	SAE	2675	2675	s_SC08 [20034]	ANDESITE [20034]									VOL					WR [20034]	60.6	0.7		16.1				4.94	5.93	4.49	0.09		1.75	3.9	0.17
[20034]	CONVERGENT MARGIN	MEXICAN VOLCANIC BELTS / TRANS MEXICAN VOLCANIC BELT / MORELOS / CHICHINAUTZIN VOLCANIC FIELD	TENANGO, WESTERN SIERRA CHICHINAUTZIN VOLCANIC FIELD	19.1116	19.1116	-99.6304	-99.6304	SAE	1650	1650	s_SC09 [20034]	ANDESITE [20034]									VOL					WR [20034]	61	0.68		16.2				4.93	5.48	4.33	0.09		2.01	3.95	0.18
[20034]	CONVERGENT MARGIN	MEXICAN VOLCANIC BELTS / TRANS MEXICAN VOLCANIC BELT / MORELOS / CHICHINAUTZIN VOLCANIC FIELD	SANTA CRUZ, WESTERN SIERRA CHICHINAUTZIN VOLCANIC FIELD	19.1717	19.1717	-99.4956	-99.4956	SAE	2612	2612	s_D-10 [20034]	TRACHYANDESITE, BASALTIC [20034]									VOL					WR [20034]	55.1	1		13.9				6.87	9.29	5.33	0.12		3.15	3.37	0.86
[20034]	CONVERGENT MARGIN	MEXICAN VOLCANIC BELTS / TRANS MEXICAN VOLCANIC BELT / MORELOS / CHICHINAUTZIN VOLCANIC FIELD	VILLA METEPEC, WESTERN SIERRA CHICHINAUTZIN VOLCANIC FIELD	19.2492	19.2492	-99.6031	-99.6031	SAE	2592	2592	s_D-50 [20034]	ANDESITE, BASALTIC [20034]									VOL					WR [20034]	56.1	1.01		15.7				6.43	6.78	7.12	0.11		1.45	3.75	0.25
[20034]	CONVERGENT MARGIN	MEXICAN VOLCANIC BELTS / TRANS MEXICAN VOLCANIC BELT / MORELOS / CHICHINAUTZIN VOLCANIC FIELD	VILLA METEPEC, WESTERN SIERRA CHICHINAUTZIN VOLCANIC FIELD	19.2476	19.2476	-99.604	-99.604	SAE	2660	2660	s_D-51 [20034]	ANDESITE [20034]									VOL					WR [20034]	56.9	1		15.8				6.19	6.55	6.65	0.1		1.51	3.8	0.24
[20034]	CONVERGENT MARGIN	MEXICAN VOLCANIC BELTS / TRANS MEXICAN VOLCANIC BELT / MORELOS / CHICHINAUTZIN VOLCANIC FIELD	VILLA METEPEC, WESTERN SIERRA CHICHINAUTZIN VOLCANIC FIELD	19.1125	19.1125	-99.4264	-99.4264	SAE	2732	2732	s_D-56 [20034]	ANDESITE [20034]									VOL					WR [20034]	59.6	0.88		16.7				5.21	5.46	4.32	0.09		1.48	4.19	0.21
[20034]	CONVERGENT MARGIN	MEXICAN VOLCANIC BELTS / TRANS MEXICAN VOLCANIC BELT / MORELOS / CHICHINAUTZIN VOLCANIC FIELD	TEXONTEPEC (PROXIMAL), WESTERN SIERRA CHICHINAUTZIN VOLCANIC FIELD	19.2396	19.2396	-99.4121	-99.4121	SAE	2846	2846	s_D-42 [20034]	ANDESITE [20034]									VOL					WR [20034]	61.6	0.8		15.7				4.97	5.44	4.3	0.09		1.74	4.31	0.26
[20034]	CONVERGENT MARGIN	MEXICAN VOLCANIC BELTS / TRANS MEXICAN VOLCANIC BELT / MORELOS / CHICHINAUTZIN VOLCANIC FIELD	TEXONTEPEC (DISTAL), WESTERN SIERRA CHICHINAUTZIN VOLCANIC FIELD	19.2501	19.2501	-99.4601	-99.4601	SAE	2587	2587	s_D-47 [20034]	ANDESITE [20034]									VOL					WR [20034]	61.9	0.73		15.8				4.82	5.12	4.54	0.08		1.63	4.33	0.18
[20034]	CONVERGENT MARGIN	MEXICAN VOLCANIC BELTS / TRANS MEXICAN VOLCANIC BELT / MORELOS / CHICHINAUTZIN VOLCANIC FIELD	CUATE GRANDE, WESTERN SIERRA CHICHINAUTZIN VOLCANIC FIELD	19.1909	19.1909	-99.4383	-99.4383	SAE	2742	2742	s_D-53 [20034]	ANDESITE, BASALTIC [20034]									VOL					WR [20034]	52.4	1.25		15.3				7.34	8.12	8.51	0.12		1.32	3.59	0.37
[20034]	CONVERGENT MARGIN	MEXICAN VOLCANIC BELTS / TRANS MEXICAN VOLCANIC BELT / MORELOS / CHICHINAUTZIN VOLCANIC FIELD	CAPULHUAC, WESTERN SIERRA CHICHINAUTZIN VOLCANIC FIELD	19.1972	19.1972	-99.4573	-99.4573	SAE	2686	2686	s_D-45 [20034]	BASALT [20034]									VOL					WR [20034]	51.3	1.34		15.5				7.4	8.38	8.59	0.12		1.19	3.57	0.31
[20034]	CONVERGENT MARGIN	MEXICAN VOLCANIC BELTS / TRANS MEXICAN VOLCANIC BELT / MORELOS / CHICHINAUTZIN VOLCANIC FIELD	TEZOYUCA, WESTERN SIERRA CHICHINAUTZIN VOLCANIC FIELD	18.8111	18.8111	-99.21	-99.21	SAE	1225	1225	s_D-37 [20034]	BASALT [20034]									VOL					WR [20034]	51.6	1.61		15.6				8.47	7.93	8.24	0.14		1.2	3.43	0.46
[20034]	CONVERGENT MARGIN	MEXICAN VOLCANIC BELTS / TRANS MEXICAN VOLCANIC BELT / MORELOS / CHICHINAUTZIN VOLCANIC FIELD	PELAGATOS, WESTERN SIERRA CHICHINAUTZIN VOLCANIC FIELD	19.1	19.1	-99.8333	-99.8333	SAE	1243	1243	s_D-25 [20034]	ANDESITE, BASALTIC [20034]									VOL					WR [20034]	54	0.81		15.42				6.91	7.51	9.24	0.12		0.96	3.35	0.15
[20034]	CONVERGENT MARGIN	MEXICAN VOLCANIC BELTS / TRANS MEXICAN VOLCANIC BELT / MORELOS / CHICHINAUTZIN VOLCANIC FIELD	TENANGO, WESTERN SIERRA CHICHINAUTZIN VOLCANIC FIELD	19.0896	19.0896	-99.6265	-99.6265	SAE	3087	3087	s_XTN [20034]	BASALT [20034]									VOL					WR [20034]	49.1	1.38		13.7				7.01	14.3	9.93	0.13		0.21	2.61	0.34
[20034]	CONVERGENT MARGIN	MEXICAN VOLCANIC BELTS / TRANS MEXICAN VOLCANIC BELT / MORELOS / CHICHINAUTZIN VOLCANIC FIELD	LAMA DOME, WESTERN SIERRA CHICHINAUTZIN VOLCANIC FIELD	19.1167	19.1167	-99.5543	-99.5543	SAE	2622	2622	s_L2 [20034]	ANDESITE [20034]									VOL					WR [20034]	58.3	0.97		18.8				5.79	5.92	2.49	0.09		1.2	4.47	0.21
[4698]	CONVERGENT MARGIN	MEXICAN VOLCANIC BELTS / TRANS MEXICAN VOLCANIC BELT / JALISCO / AYUTLA		20.0901	20.0901	-104.027	-104.027	SAE			s_AY-501 [4698]	HAWAIITE [4698]									VOL					WR [4698]	51.77	1.77		16.24				9.75	7.92	5.73	0.16		1.35	3.64	0.47
[4698]	CONVERGENT MARGIN	MEXICAN VOLCANIC BELTS / TRANS MEXICAN VOLCANIC BELT / JALISCO / AYUTLA		20.162	20.162	-104.338	-104.338	SAE			s_AY-510 [4698]	BASALT, ALKALINE [4698]									VOL					WR [4698]	48.26	1.12		14.72				8.22	8.52	10.08	0.132		1.65	4.96	1.1
[4698]	CONVERGENT MARGIN	MEXICAN VOLCANIC BELTS / TRANS MEXICAN VOLCANIC BELT / JALISCO / AYUTLA		20.1185	20.1185	-104.074	-104.074	SAE			s_AY-500 [4698]	TRACHYANDESITE, BASALTIC [4698]									VOL					WR [4698]	55.81	0.81		15.9				5.41	8.42	3.48	0.11		2.49	3.48	0.53
[4698]	CONVERGENT MARGIN	MEXICAN VOLCANIC BELTS / TRANS MEXICAN VOLCANIC BELT / JALISCO / AYUTLA		20.188	20.188	-104.162	-104.162	SAE			s_AY-504 [4698]	TRACHYANDESITE [4698]									VOL					WR [4698]	59.25	1.04		14.74				4.7	6.3	4.74	0.088		4.05	3.93	0.57
[4698]	CONVERGENT MARGIN	MEXICAN VOLCANIC BELTS / TRANS MEXICAN VOLCANIC BELT / JALISCO / AYUTLA		20.2282	20.2282	-104.217	-104.217	SAE			s_AY-505 [4698]	TRACHYANDESITE, BASALTIC [4698]									VOL					WR [4698]	53.52	1		15.63				6.42	7.69	7.35	0.108		2.98	3.95	0.5
[4698]	CONVERGENT MARGIN	MEXICAN VOLCANIC BELTS / TRANS MEXICAN VOLCANIC BELT / JALISCO / AYUTLA		20.1446	20.1446	-104.314	-104.314	SAE			s_AY-508 [4698]	TRACHYANDESITE, BASALTIC [4698]									VOL					WR [4698]	52.65	1.14		14.38				7.06	7.81	8.28	0.1		1.81	4.82	0.7
[4698]	CONVERGENT MARGIN	MEXICAN VOLCANIC BELTS / TRANS MEXICAN VOLCANIC BELT / JALISCO / TAPALPA		19.8462	19.8462	-103.669	-103.669	SAE			s_TAP-07 [4698]	TRACHYANDESITE [4698]									VOL					WR [4698]	58.8	0.93		17.08				4.96	5.89	2.73	0.06		4.18	4.43	0.55
[4698]	CONVERGENT MARGIN	MEXICAN VOLCANIC BELTS / TRANS MEXICAN VOLCANIC BELT / JALISCO / TAPALPA		19.9418	19.9418	-103.766	-103.766	SAE			s_TAP-12 [4698]	TRACHYANDESITE, BASALTIC [4698]									VOL					WR [4698]	54.36	1.08		16.43				7.05	8.07	5.91	0.11		1.53	4.46	0.48
[4698]	CONVERGENT MARGIN	MEXICAN VOLCANIC BELTS / TRANS MEXICAN VOLCANIC BELT / JALISCO / TAPALPA		19.858	19.858	-103.804	-103.804	SAE			s_TAP-15 [4698]	TRACHYANDESITE, BASALTIC [4698]									VOL					WR [4698]	56.2	0.79		16.68				5.87	6.85	5.16	0.1		2.34	4.68	0.4
[4698]	CONVERGENT MARGIN	MEXICAN VOLCANIC BELTS / TRANS MEXICAN VOLCANIC BELT / JALISCO / AYUTLA		20.1495	20.1495	-104.171	-104.171	SAE			s_AY-503 [4698]	ANDESITE [4698]									VOL					WR [4698]	59.09	0.61		17.66				5.22	6.31	4.7	0.086		1.17	4.76	0.21
[4698]	CONVERGENT MARGIN	MEXICAN VOLCANIC BELTS / TRANS MEXICAN VOLCANIC BELT / JALISCO / AYUTLA		20.2123	20.2123	-104.24	-104.24	SAE			s_AY-506 [4698]	MINETTE, AUGITE [4698]									PLU					WR [4698]	53.51	1.8		14.76				6.28	7.77	3.54	0.095		5.42	3.54	1.34
[4698]	CONVERGENT MARGIN	MEXICAN VOLCANIC BELTS / TRANS MEXICAN VOLCANIC BELT / JALISCO / AYUTLA		20.1856	20.1856	-104.246	-104.246	SAE			s_AY-507 [4698]	MINETTE, AUGITE [4698]									PLU					WR [4698]	56.03	1.19		15.33				6.14	5.62	3.96	0.08		5.25	4.09	0.99
[4698]	CONVERGENT MARGIN	MEXICAN VOLCANIC BELTS / TRANS MEXICAN VOLCANIC BELT / JALISCO / TAPALPA		19.905	19.905	-103.811	-103.811	SAE			s_TAP-04 [4698]	MINETTE, OLIVINE [4698]									PLU					WR [4698]	47.83	2.81		10.38				9.99	6.69	8.62	0.12		6.57	4	0.92
[4698]	CONVERGENT MARGIN	MEXICAN VOLCANIC BELTS / TRANS MEXICAN VOLCANIC BELT / JALISCO / TAPALPA		19.868	19.868	-103.76	-103.76	SAE			s_TAP-08 [4698]	MINETTE, OLIVINE [4698]									PLU					WR [4698]	51.82	2.63		11.79				7.76	6.78	6.2	0.11		4.72	3.37	1.33
[20056]	CONVERGENT MARGIN	MEXICAN VOLCANIC BELTS / TRANS MEXICAN VOLCANIC BELT / JALISCO	ARANDAS-ATOTONILCO AREA	20.6833	20.6833	-102.217	-102.217	SAE			s_JAL01 [20056]	BASALT, SUBALKALINE [20056]									VOL					WR [20056]	49.31	1.25		17.35				10.18	8.65	5.58	0.152		1.32	3.29	0.421
[20056]	CONVERGENT MARGIN	MEXICAN VOLCANIC BELTS / TRANS MEXICAN VOLCANIC BELT / JALISCO	ARANDAS-ATOTONILCO AREA	20.7167	20.7167	-102.238	-102.238	SAE			s_JAL02 [20056]	SHOSHONITE [20056]									VOL					WR [20056]	51.44	1.28		17.89				8.31	7.77	5.08	0.155		1.72	3.53	0.511
[20056]	CONVERGENT MARGIN	MEXICAN VOLCANIC BELTS / TRANS MEXICAN VOLCANIC BELT / JALISCO	ARANDAS-ATOTONILCO AREA	20.6	20.6	-102.217	-102.217	SAE			s_JAL04 [20056]	TRACHYBASALT [20056]									VOL					WR [20056]	50.42	1.08		16.75				8.59	7.85	7.11	0.145		2.09	3.13	0.522
[20056]	CONVERGENT MARGIN	MEXICAN VOLCANIC BELTS / TRANS MEXICAN VOLCANIC BELT / JALISCO	ARANDAS-ATOTONILCO AREA	20.715	20.715	-102.532	-102.532	SAE			s_JAL05 [20056]	ANDESITE, BASALTIC [20056]									VOL					WR [20056]	53.25	0.89		17.55				7.77	8.05	5.05	0.134		1.19	3.41	0.378
[20056]	CONVERGENT MARGIN	MEXICAN VOLCANIC BELTS / TRANS MEXICAN VOLCANIC BELT / JALISCO	ARANDAS-ATOTONILCO AREA	20.6833	20.6833	-102.545	-102.545	SAE			s_JAL06 [20056]	ANDESITE, BASALTIC [20056]									VOL					WR [20056]	56.22	0.97		17.41				6.99	6.72	3.93	0.111		1.81	3.89	0.566
[20056]	CONVERGENT MARGIN	MEXICAN VOLCANIC BELTS / TRANS MEXICAN VOLCANIC BELT / JALISCO	ARANDAS-ATOTONILCO AREA	20.75	20.75	-102.45	-102.45	SAE			s_JAL08 [20056]	BASALT, SUBALKALINE [20056]									VOL					WR [20056]	49.89	1.18		16.57				10.88	8.22	6.33	0.166		0.88	3.11	0.356
[20056]	CONVERGENT MARGIN	MEXICAN VOLCANIC BELTS / TRANS MEXICAN VOLCANIC BELT / JALISCO	RIO GRANDE DE SANTIAGO AREA	20.8533	20.8533	-103.335	-103.335	SAE			s_RGS01 [20056]	BASALT, SUBALKALINE [20056]									VOL					WR [20056]	47.86	1.77		16.34				10.38	8.77	6.49	0.156		0.91	3.37	0.349
[20056]	CONVERGENT MARGIN	MEXICAN VOLCANIC BELTS / TRANS MEXICAN VOLCANIC BELT / JALISCO	RIO GRANDE DE SANTIAGO AREA	20.8017	20.8017	-103.343	-103.343	SAE			s_RGS02 [20056]	ANDESITE, BASALTIC [20056]									VOL					WR [20056]	53.61	0.98		18.09				6.67	8.84	5.12	0.116		1.14	3.52	0.234
[20056]	CONVERGENT MARGIN	MEXICAN VOLCANIC BELTS / TRANS MEXICAN VOLCANIC BELT / JALISCO	RIO GRANDE DE SANTIAGO AREA	20.7815	20.7815	-103.348	-103.348	SAE			s_RGS03 [20056]	RHYOLITE [20056]									VOL					WR [20056]	75.48	0.15		12.91				1.03	0.58	0.12	0.052		4.71	4.15	0.021
[20056]	CONVERGENT MARGIN	MEXICAN VOLCANIC BELTS / TRANS MEXICAN VOLCANIC BELT / JALISCO	RIO GRANDE DE SANTIAGO AREA	20.7743	20.7743	-103.341	-103.341	SAE			s_RGS04 [20056]	TRACHYTE [20056]									VOL					WR [20056]	60.91	1.01		16.13				4.7	3.75	1.79	0.108		3.465	4.03	0.298
[20056]	CONVERGENT MARGIN	MEXICAN VOLCANIC BELTS / TRANS MEXICAN VOLCANIC BELT / JALISCO	RIO GRANDE DE SANTIAGO AREA	20.7383	20.7383	-103.322	-103.322	SAE			s_RGS05 [20056]	ANDESITE, BASALTIC [20056]									VOL					WR [20056]	54.49	1.11		17.53				6.91	7.26	4.35	0.118		1.66	3.55	0.248
[20056]	CONVERGENT MARGIN	MEXICAN VOLCANIC BELTS / TRANS MEXICAN VOLCANIC BELT / JALISCO	SIERRA LA PRIMAVERA AREA	20.71	20.71	-103.57	-103.57	SAE			s_LP01 [20056]	RHYOLITE, PERALKALINE [20056]									VOL					WR [20056]	75.05	0.16		12.31				2.1	0.41	0.02	0.066		4.74	4.61	0.013
[20056]	CONVERGENT MARGIN	MEXICAN VOLCANIC BELTS / TRANS MEXICAN VOLCANIC BELT / JALISCO / CEBORUCO	VOLCAN CEBORUCO AREA	21.0935	21.0935	-104.578	-104.578	SAE			s_CEB1 [20056]	BENMOREITE [20056]									VOL					WR [20056]	58.75	1.29		16.93				6.42	5.62	2.84	0.124		2.05	4.27	0.402
[20197]	CONVERGENT MARGIN	MEXICAN VOLCANIC BELTS / TRANS MEXICAN VOLCANIC BELT / JALISCO / LA PRIMAVERA	PRECALDERA RIO SALADO DOME	20.6794	20.6794	-103.58	-103.58	SAE			s_AMB-2 [20197]	BASALT, ALKALINE [20197]				CENOZOIC [20197]					VOL					WR [20197]	48.35	1.76		14.92				10.22	10.31	8.43	0.19		1.31	3.5	0.41
[20197]	CONVERGENT MARGIN	MEXICAN VOLCANIC BELTS / TRANS MEXICAN VOLCANIC BELT / JALISCO / LA PRIMAVERA	PRECALDERA RIO SALADO DOME	20.6794	20.6794	-103.58	-103.58	SAE			s_RT-03-49 [20197]	SYENITE, QUARTZ [20197]				CENOZOIC [20197]					PLU					WR [20197]	65.83	0.69		15.04				2.99	0.52	0.42	0.13		5.95	6.82	0.07
[20197]	CONVERGENT MARGIN	MEXICAN VOLCANIC BELTS / TRANS MEXICAN VOLCANIC BELT / JALISCO / LA PRIMAVERA	PRECALDERA RIO SALADO DOME	20.6794	20.6794	-103.58	-103.58	SAE			s_RT-05A-16B [20197]	GRANITE, ALKALINE [20197]				CENOZOIC [20197]					PLU					WR [20197]	76.72	0.1		12.32				1.28	0.37	0.03	0.04		4.94	3.41	0.03
[20197]	CONVERGENT MARGIN	MEXICAN VOLCANIC BELTS / TRANS MEXICAN VOLCANIC BELT / JALISCO / LA PRIMAVERA	PRECALDERA RIO SALADO DOME	20.6794	20.6794	-103.58	-103.58	SAE			s_RT-03-50 [20197]	GRANITE, ALKALINE [20197]				CENOZOIC [20197]					PLU					WR [20197]	71.32	0.45		13.79				2.73	0.28	0.15	0.18		3.57	6.48	0.05
[20197]	CONVERGENT MARGIN	MEXICAN VOLCANIC BELTS / TRANS MEXICAN VOLCANIC BELT / JALISCO / LA PRIMAVERA	PRECALDERA RIO SALADO DOME	20.6794	20.6794	-103.58	-103.58	SAE			s_AMB-1 [20197]	GRANITE, ALKALINE [20197]				CENOZOIC [20197]					PLU					WR [20197]	76.07	0.12		12.07				1.28	0.37	0.05	0.03		5.11	3.4	0.02
[4495]	CONVERGENT MARGIN	MEXICAN VOLCANIC BELTS / TRANS MEXICAN VOLCANIC BELT / MORELOS / CHICHINAUTZIN VOLCANIC FIELD - XITLE	CUICUIZCO, VALLEY OLIMPICA	19.3	19.3	-99.02	-99.02	SAE			s_MX0001 [4495]	BASALT, OLIVINE [4495]								VESICULAR [4495]	VOL					WR [4495]	50.7	1.87		15.68				9.17	8.53	8.35	0.17		1.19	3.64	0.48
[4495]	CONVERGENT MARGIN	MEXICAN VOLCANIC BELTS / TRANS MEXICAN VOLCANIC BELT / MEXICO	10 KM NORTH OF TULA PARK, ROAD CUT	19	19	-99	-99	SAE			s_MX0011 [4495]	BASALT [4495]									VOL					WR [4495]	52.94	1.13		16.42				9.07	9.1	6.76	0.16		0.74	3.03	0.15
[4495]	CONVERGENT MARGIN	MEXICAN VOLCANIC BELTS / TRANS MEXICAN VOLCANIC BELT / MEXICO	STA. ISABEL, LAREDO ROAD	19.5	19.5	-99.11	-99.11	SAE			s_MX0042 [4495]	ANDESITE [4495]			MIDDLE [4495]	MIOCENE [4495]					VOL					WR [4495]	60.34	0.92		16.75				5.39	6.81	3.5	0.09		1.78	3.93	0.17
[4495]	CONVERGENT MARGIN	MEXICAN VOLCANIC BELTS / TRANS MEXICAN VOLCANIC BELT / MEXICO	BASE OF CO. PATLACATE	19	19	-99	-99	SAE			s_MX0039 [4495]	ANDESITE [4495]			MIDDLE [4495]	MIOCENE [4495]					VOL					WR [4495]	60.42	1		16.94				4.93	6.71	4.14	0.1		1.99	3.44	0.16
[4495]	CONVERGENT MARGIN	MEXICAN VOLCANIC BELTS / TRANS MEXICAN VOLCANIC BELT / MEXICO	N PART OF CHIMALHUACAN RANGES	19.42	19.42	-98.96	-98.96	SAE			s_MX0033 [4495]	ANDESITE [4495]			UPPER [4495]	QUATERNARY [4495]					VOL					WR [4495]	60.87	0.9		16.52				5.36	5.74	4.18	0.1		1.94	4.01	0.25
[4495]	CONVERGENT MARGIN	MEXICAN VOLCANIC BELTS / TRANS MEXICAN VOLCANIC BELT / MEXICO	RIO FRIO	19.32	19.32	-98.72	-98.72	SAE			s_MX0038 [4495]	ANDESITE [4495]			UPPER [4495]	QUATERNARY [4495]					VOL					WR [4495]	61.34	0.97		16.41				5.04	5.91	4.03	0.1		1.89	3.99	0.24
[4495]	CONVERGENT MARGIN	MEXICAN VOLCANIC BELTS / TRANS MEXICAN VOLCANIC BELT / MEXICO	1 KM NORTH OF CORTEZ PASS	19.095	19.095	-98.65	-98.65	SAE			s_MX0050 [4495]	DACITE [4495]			UPPER [4495]	QUATERNARY [4495]					VOL					WR [4495]	62.31	0.8		16.34				4.9	5	4.3	0.09		1.76	4.16	0.2
[4495]	CONVERGENT MARGIN	MEXICAN VOLCANIC BELTS / TRANS MEXICAN VOLCANIC BELT / MEXICO	CORTZEZ PASS ROAD, YOLOXOCHITL CURVE	19.09	19.09	-98.68	-98.68	SAE			s_MX0046 [4495]	DACITE [4495]			MIDDLE [4495]	MIOCENE [4495]					VOL					WR [4495]	62.72	0.73		18.2				4.12	5.18	2.47	0.09		1.63	4.57	0.14
[4495]	CONVERGENT MARGIN	MEXICAN VOLCANIC BELTS / TRANS MEXICAN VOLCANIC BELT / MEXICO	PRAE TELAPON E OF RIO FRIO	19.355	19.355	-98.63	-98.63	SAE			s_MX0044 [4495]	DACITE [4495]				PLIOCENE [4495]					VOL					WR [4495]	62.91	0.79		15.86				4.72	5.42	2.99	0.08		2.64	4.17	0.17
[4495]	CONVERGENT MARGIN	MEXICAN VOLCANIC BELTS / TRANS MEXICAN VOLCANIC BELT / MEXICO	ALTZOMONI (CHIMNEY)	19.12	19.12	-98.657	-98.657	SAE			s_MX0051 [4495]	ANDESITE [4495]				MIOCENE [4495]					VOL					WR [4495]	62.95	0.79		17.01				4.39	5.33	3.18	0.04		1.83	4.01	0.17
[4495]	CONVERGENT MARGIN	MEXICAN VOLCANIC BELTS / TRANS MEXICAN VOLCANIC BELT / MEXICO		19.5	19.5	-98.792	-98.792	SAE			s_MX0063 [4495]	DACITE [4495]				NEOGENE [4495]					VOL					WR [4495]	63.09	0.73		17.37				4.18	5.5	2.67	0.09		2.22	3.84	0.13
[4495]	CONVERGENT MARGIN	MEXICAN VOLCANIC BELTS / TRANS MEXICAN VOLCANIC BELT / MEXICO	ZACATEPEC	19.307	19.307	-99.198	-99.198	SAE			s_MX0053 [4495]	ANDESITE [4495]				MIOCENE [4495]					VOL					WR [4495]	63.55	0.81		16.77				4.16	5.44	2.55	0.1		1.81	4.41	0.16
[4495]	CONVERGENT MARGIN	MEXICAN VOLCANIC BELTS / TRANS MEXICAN VOLCANIC BELT / MEXICO	PINO RANGES	19.38	19.38	-98.935	-98.935	SAE			s_MX0032 [4495]	DACITE [4495]			LOWER [4495]	QUATERNARY [4495]					VOL					WR [4495]	63.93	0.75		16.81				4.51	4.54	2.73	0.07		2.03	4.17	0.22
[4495]	CONVERGENT MARGIN	MEXICAN VOLCANIC BELTS / TRANS MEXICAN VOLCANIC BELT / MEXICO	NW BARRIENTOS	19	19	-99	-99	SAE			s_MX0061 [4495]	DACITE [4495]			MIDDLE [4495]	MIOCENE [4495]					VOL					WR [4495]	63.77	0.68		17.36				4.24	5.68	1.65	0.09		2.01	3.94	0.14
[4495]	CONVERGENT MARGIN	MEXICAN VOLCANIC BELTS / TRANS MEXICAN VOLCANIC BELT / MEXICO	LAVA SE OF TEXCOCO, ABANICOS FLANK	19.445	19.445	-98.85	-98.85	SAE			s_MX0036 [4495]	DACITE [4495]									VOL					WR [4495]	64.09	0.9		16.57				4.39	4.45	2.28	0.08		2.35	4.52	0.21
[4495]	CONVERGENT MARGIN	MEXICAN VOLCANIC BELTS / TRANS MEXICAN VOLCANIC BELT / MEXICO	PENON DE LOS BANOS	19.44	19.44	-99.165	-99.165	SAE			s_MX0037 [4495]	DACITE [4495]			MIDDLE [4495]	MIOCENE [4495]					VOL					WR [4495]	64.41	0.85		16.52				4.55	4.58	1.7	0.08		3.28	3.67	0.21
[4495]	CONVERGENT MARGIN	MEXICAN VOLCANIC BELTS / TRANS MEXICAN VOLCANIC BELT / MEXICO	RIO FRIO	19.33	19.33	-98.708	-98.708	SAE			s_MX0043 [4495]	DACITE [4495]			UPPER [4495]	QUATERNARY [4495]					VOL					WR [4495]	64.41	0.9		16.27				3.67	4.86	3.1	0.09		2.23	4.25	0.17
[4495]	CONVERGENT MARGIN	MEXICAN VOLCANIC BELTS / TRANS MEXICAN VOLCANIC BELT / MORELOS / CHICHINAUTZIN VOLCANIC FIELD - XITLE	AJUSCO, MAIN CONE ABOVE V , CAM. MONTE	19	19	-99	-99	SAE			s_MX0021 [4495]	DACITE, BIOTITE [4495]									VOL					WR [4495]	64.85	0.67		16.82				4.03	4.74	2.05	0.08		1.68	4.74	0.17
[4495]	CONVERGENT MARGIN	MEXICAN VOLCANIC BELTS / TRANS MEXICAN VOLCANIC BELT / MEXICO	CO. TLAPACOYA, PUEBLA ROAD	19.285	19.285	-98.915	-98.915	SAE			s_MX0057 [4495]	DACITE [4495]			UPPER [4495]	MIOCENE [4495]					VOL					WR [4495]	65.33	0.67		16.47				3.97	4.68	2.43	0.08		1.73	4.32	0.15
[4495]	CONVERGENT MARGIN	MEXICAN VOLCANIC BELTS / TRANS MEXICAN VOLCANIC BELT / MEXICO	SAN ANDRES DE LA CANADA, AFLORAM, S SIERRA GUADA	19	19	-99	-99	SAE			s_MX0035 [4495]	DACITE [4495]			MIDDLE [4495]	MIOCENE [4495]					VOL					WR [4495]	65.85	0.66		15.91				4.04	4.46	1.88	0.08		3.23	3.36	0.12
[4495]	CONVERGENT MARGIN	MEXICAN VOLCANIC BELTS / TRANS MEXICAN VOLCANIC BELT / MEXICO	TLALOC LAST ERUPTION, NE TEXCOCO	19.5	19.5	-98.792	-98.792	SAE			s_MX0062 [4495]	DACITE [4495]				NEOGENE [4495]					VOL					WR [4495]	66.02	0.72		15.83				3.92	4.22	2.29	0.08		2.89	3.73	0.14
[4495]	CONVERGENT MARGIN	MEXICAN VOLCANIC BELTS / TRANS MEXICAN VOLCANIC BELT / MEXICO	MIRADOR	19.217	19.217	-99.153	-99.153	SAE			s_MX0052 [4495]	DACITE [4495]				MIOCENE [4495]					VOL					WR [4495]	66.42	0.63		16.64				3.89	4.11	1.14	0.08		2.02	4.66	0.14
[4495]	CONVERGENT MARGIN	MEXICAN VOLCANIC BELTS / TRANS MEXICAN VOLCANIC BELT / MEXICO	PULPITO DEL DIABLO	19.168	19.168	-98.77	-98.77	SAE			s_MX0058 [4495]	DACITE [4495]			MIDDLE [4495]	MIOCENE [4495]					VOL					WR [4495]	66.45	0.58		16.98				3.59	4.1	1.36	0.07		1.77	4.77	0.14
[4495]	CONVERGENT MARGIN	MEXICAN VOLCANIC BELTS / TRANS MEXICAN VOLCANIC BELT / MEXICO	PETLACALCO DOME	19.232	19.232	-99.185	-99.185	SAE			s_MX0054 [4495]	DACITE [4495]				MIOCENE [4495]					VOL					WR [4495]	67.18	0.52		16.64				3.32	3.78	1.3	0.07		2.54	4.39	0.11
[4495]	CONVERGENT MARGIN	MEXICAN VOLCANIC BELTS / TRANS MEXICAN VOLCANIC BELT / MEXICO	RIOLITE DE LA LUMBR 9	19	19	-99	-99	SAE			s_MX0056 [4495]	RHYOLITE [4495]			MIDDLE [4495]	MIOCENE [4495]					VOL					WR [4495]	74.49	0.09		14.21				1.9	1.16	0.14	0.03		3.46	4.29	0.05
[4495]	CONVERGENT MARGIN	MEXICAN VOLCANIC BELTS / TRANS MEXICAN VOLCANIC BELT / MORELOS / CHICHINAUTZIN VOLCANIC FIELD - XITLE		19	19	-99	-99	SAE			s_MX3284 [4495]	BASALT, OLIVINE [4495]									VOL					WR [4495]	51.02	1.77		15.69				9	7.68	8.49	0.14		1.17	3.63	0.1
[4495]	CONVERGENT MARGIN	MEXICAN VOLCANIC BELTS / TRANS MEXICAN VOLCANIC BELT / MORELOS / IZTACCIHUATL	PUEBLA TOLL ROAD	19	19	-98.6	-98.6	SAE			s_MX3275 [4495]	DACITE [4495]									VOL					WR [4495]	64.25	0.75		15.65				4.52	4.67	3.35	0.08		2.25	3.83	0.15
[4495]	CONVERGENT MARGIN	MEXICAN VOLCANIC BELTS / TRANS MEXICAN VOLCANIC BELT / MORELOS / IZTACCIHUATL	WESTERN RIM LLANO GRANDE	19.22	19.22	-98.68	-98.68	SAE			s_MX2017 [4495]	ANDESITE [4495]									VOL					WR [4495]	59.98	0.86		16.54				5.75	6.19	4.53	0.11		1.79	3.83	0.17
[4495]	CONVERGENT MARGIN	MEXICAN VOLCANIC BELTS / TRANS MEXICAN VOLCANIC BELT / MEXICO	3 MILES SOUTH OF TOLUCA ROAD AT FOOD OF SIERRA	19	19	-99	-99	SAE			s_MX0026 [4495]	ANDESITE, OLIVINE [4495]				RECENT [4495]					VOL					WR [4495]	60.2	0.81		15.86				5.53	6.02	5.16	0.1		1.62	4.34	0.16
[4495]	CONVERGENT MARGIN	MEXICAN VOLCANIC BELTS / TRANS MEXICAN VOLCANIC BELT / MORELOS / IZTACCIHUATL	WESTERN RIM LLANO GRANDE	19.22	19.22	-98.68	-98.68	SAE			s_MX0017 [4495]	ANDESITE [4495]									VOL					WR [4495]	60.37	0.85		16.62				5.61	6.04	4.41	0.11		1.76	3.83	0.17
[4495]	CONVERGENT MARGIN	MEXICAN VOLCANIC BELTS / TRANS MEXICAN VOLCANIC BELT / MEXICO	DISSECTED CONE 0.5 KM NORTH OF TOLUCA	19	19	-99	-99	SAE			s_MX0028 [4495]	ANDESITE [4495]									VOL					WR [4495]	61.38	0.76		16.19				5.41	6.36	3.75	0.1		2.44	3.26	0.15
[4495]	CONVERGENT MARGIN	MEXICAN VOLCANIC BELTS / TRANS MEXICAN VOLCANIC BELT / MEXICO / POPOCATEPETL	FLOW SOUTH OF TIN HUT	19.03	19.03	-98.63	-98.63	SAE			s_MX0005 [4495]	ANDESITE [4495]									VOL					WR [4495]	61.57	0.81		15.91				5.48	5.58	3.61	0.11		2.07	4.47	0.17
[4495]	CONVERGENT MARGIN	MEXICAN VOLCANIC BELTS / TRANS MEXICAN VOLCANIC BELT / MEXICO	TOP OF M13 COMPLEX	19.418	19.418	-99.36	-99.36	SAE			s_MX0014 [4495]	ANDESITE [4495]									VOL					WR [4495]	61.59	0.91		16.33				6.07	5.54	3.11	0.08		2.18	3.44	0.2
[4495]	CONVERGENT MARGIN	MEXICAN VOLCANIC BELTS / TRANS MEXICAN VOLCANIC BELT / MEXICO / POPOCATEPETL	LAS CRUCES	19.03	19.03	-98.63	-98.63	SAE			s_MX0004 [4495]	ANDESITE [4495]									VOL					WR [4495]	61.87	0.81		16.01				5.15	5.35	4.02	0.1		2.05	4.26	0.23
[4495]	CONVERGENT MARGIN	MEXICAN VOLCANIC BELTS / TRANS MEXICAN VOLCANIC BELT / MEXICO / POPOCATEPETL	FLOW SOUTH OF TIN HUT	19.03	19.03	-98.63	-98.63	SAE			s_MX0006 [4495]	ANDESITE [4495]				RECENT [4495]					VOL					WR [4495]	62.27	0.79		16.48				5.12	5.2	3.38	0.1		1.95	4.42	0.18
[4495]	CONVERGENT MARGIN	MEXICAN VOLCANIC BELTS / TRANS MEXICAN VOLCANIC BELT / MEXICO / POPOCATEPETL	NE OF TIN HUT	19.03	19.03	-98.63	-98.63	SAE			s_MX2008 [4495]	ANDESITE [4495]									VOL					WR [4495]	62.56	0.78		16.54				4.89	5.43	3.04	0.1		1.95	4.38	0.16
[4495]	CONVERGENT MARGIN	MEXICAN VOLCANIC BELTS / TRANS MEXICAN VOLCANIC BELT / MEXICO / POPOCATEPETL	NE OF TIN HUT	19.03	19.03	-98.63	-98.63	SAE			s_MX0008 [4495]	ANDESITE [4495]									VOL					WR [4495]	63.11	0.76		16.45				4.78	5.21	3.03	0.09		1.89	4.38	0.16
[4495]	CONVERGENT MARGIN	MEXICAN VOLCANIC BELTS / TRANS MEXICAN VOLCANIC BELT / MEXICO	500 M EAST OF STA. CRUZ ACALPIXCA	19.25	19.25	-99.15	-99.15	SAE			s_MX0029 [4495]	DACITE [4495]			UPPER [4495]	QUATERNARY [4495]					VOL					WR [4495]	63.2	0.74		15.74				5	5.07	3.61	0.1		1.86	4.43	0.18
[4495]	CONVERGENT MARGIN	MEXICAN VOLCANIC BELTS / TRANS MEXICAN VOLCANIC BELT / MEXICO / POPOCATEPETL	NE OF TIN HUT	19.03	19.03	-98.63	-98.63	SAE			s_MX0007 [4495]	DACITE [4495]									VOL					WR [4495]	63.19	0.71		15.48				4.82	5.02	3.73	0.09		2.28	4.34	0.16
[4495]	CONVERGENT MARGIN	MEXICAN VOLCANIC BELTS / TRANS MEXICAN VOLCANIC BELT / MEXICO / POPOCATEPETL	SUMMIT	19.023	19.023	-98.63	-98.63	SAE			s_MX0002 [4495]	ANDESITE [4495]									VOL					WR [4495]	63.78	0.76		16.08				4.78	5.02	2.92	0.09		1.94	4.27	0.18
[4495]	CONVERGENT MARGIN	MEXICAN VOLCANIC BELTS / TRANS MEXICAN VOLCANIC BELT / MEXICO	RIO FRIO, SOUTH OF PUEBLA HIGHWAY	19.32	19.32	-98.823	-98.823	SAE			s_MX0018 [4495]	ANDESITE [4495]									VOL					WR [4495]	63.82	0.75		16.18				4.57	4.81	3.19	0.09		2.12	4.15	0.18
[4495]	CONVERGENT MARGIN	MEXICAN VOLCANIC BELTS / TRANS MEXICAN VOLCANIC BELT / MEXICO	LA MARQUEZA, HIGHWAY TO TOLUCA	19.308	19.308	-99.365	-99.365	SAE			s_MX0022 [4495]	ANDESITE [4495]									VOL					WR [4495]	64.09	0.68		15.92				4.42	4.85	3.32	0.08		1.89	4.37	0.16
[4495]	CONVERGENT MARGIN	MEXICAN VOLCANIC BELTS / TRANS MEXICAN VOLCANIC BELT / MEXICO	EASTERNMOST DOME OF PINO RANGE	19.36	19.36	-98.893	-98.893	SAE			s_MX0015 [4495]	ANDESITE [4495]			UPPER [4495]	QUATERNARY [4495]					VOL					WR [4495]	64.19	0.72		16.33				4.2	5.15	2.48	0.08		2.59	3.92	0.14
[4495]	CONVERGENT MARGIN	MEXICAN VOLCANIC BELTS / TRANS MEXICAN VOLCANIC BELT / MEXICO / POPOCATEPETL	SUMMIT	19.023	19.023	-98.63	-98.63	SAE			s_MX0003 [4495]	ANDESITE [4495]									VOL					WR [4495]	64.53	0.74		16.06				4.54	4.66	2.89	0.09		1.88	4.32	0.18
[4495]	CONVERGENT MARGIN	MEXICAN VOLCANIC BELTS / TRANS MEXICAN VOLCANIC BELT / MEXICO	DISSEMINATED CONES, GUADY ROAD	19	19	-99	-99	SAE			s_MX0009 [4495]	DACITE [4495]									VOL					WR [4495]	65.06	0.67		18.15				3.9	4.39	1.68	0.1		1.99	3.59	0.09
[4495]	CONVERGENT MARGIN	MEXICAN VOLCANIC BELTS / TRANS MEXICAN VOLCANIC BELT / MEXICO	LAHAR, ROAD CUT WEST OF SALAZAR, TOLUCA ROAD	19	19	-99	-99	SAE			s_MX0024 [4495]	DACITE [4495]									VOL					WR [4495]	65.21	0.64		15.89				4.02	4.56	2.24	0.07		2.31	4.65	0.16
[4495]	CONVERGENT MARGIN	MEXICAN VOLCANIC BELTS / TRANS MEXICAN VOLCANIC BELT / MEXICO	ROAD CUT, SIERRA DE LAS CRUCES	19	19	-99	-99	SAE			s_MX0025 [4495]	DACITE [4495]									VOL					WR [4495]	65.97	0.62		15.78				3.84	4.39	1.79	0.08		2.45	4.68	0.16
[4495]	CONVERGENT MARGIN	MEXICAN VOLCANIC BELTS / TRANS MEXICAN VOLCANIC BELT / MEXICO	LAHAR, SAN MIGUEL SAND MINE, STA. FE, TOLUCA ROAD	19	19	-99	-99	SAE			s_MX0012 [4495]	DACITE [4495]									VOL					WR [4495]	66.05	0.61		15.9				3.95	4.47	1.7	0.08		2.22	4.6	0.14
[4495]	CONVERGENT MARGIN	MEXICAN VOLCANIC BELTS / TRANS MEXICAN VOLCANIC BELT / MEXICO	SAND MINES, STA. FE, BELOW BLUE SANDS	19.387	19.387	-99.25	-99.25	SAE			s_MX0016 [4495]	ANDESITE [4495]			UPPER [4495]	PLIOCENE [4495]					VOL					WR [4495]	66.41	0.58		16.43				3.55	4.24	1.98	0.07		2.03	4.37	0.14
[4495]	CONVERGENT MARGIN	MEXICAN VOLCANIC BELTS / TRANS MEXICAN VOLCANIC BELT / MEXICO	SAN FRANCISCO CHIMALPA	19.443	19.443	-99.345	-99.345	SAE			s_MX0013 [4495]	DACITE [4495]									VOL					WR [4495]	66.64	0.56		15.94				3.78	4.29	1.59	0.08		2.25	4.51	0.12
[4495]	CONVERGENT MARGIN	MEXICAN VOLCANIC BELTS / TRANS MEXICAN VOLCANIC BELT / MEXICO	NEW TELAPON, N PUEBLA HIGHWAY	19.335	19.335	-98.715	-98.715	SAE			s_MX0019 [4495]	RHYODACITE [4495]			UPPER [4495]	PLIOCENE [4495]					VOL					WR [4495]	68.85	0.54		14.78				3.29	3.48	1.47	0.07		3.34	4	0.09
[4495]	CONVERGENT MARGIN	MEXICAN VOLCANIC BELTS / TRANS MEXICAN VOLCANIC BELT / MEXICO	TLLOC CONE, NUEE ARDDENTE, RIO FRIO	19.33	19.33	-99.67	-99.67	SAE			s_MX0020 [4495]	RHYOLITE [4495]									VOL					WR [4495]	75.33	0.06		14.05				0.99	0.56	0.12	0.08		4.59	4.19	0.01
[4495]	CONVERGENT MARGIN	MEXICAN VOLCANIC BELTS / TRANS MEXICAN VOLCANIC BELT / MEXICO	PENON MARQUEZ, NEW COMPLEX	19.38	19.38	-99.015	-99.015	SAE			s_MX0031 [4495]	ANDESITE [4495]			LOWER [4495]	QUATERNARY [4495]					VOL					WR [4495]	53.66	1.4		16.23				7.97	8.18	6.05	0.15		1.25	3.88	0.46
[4495]	CONVERGENT MARGIN	MEXICAN VOLCANIC BELTS / TRANS MEXICAN VOLCANIC BELT / MEXICO	PENON MARQUEZ, OLD COMPLEX	19.368	19.368	-99.048	-99.048	SAE			s_MX0030 [4495]	ANDESITE [4495]				PLIOCENE [4495]					VOL					WR [4495]	54.01	1.43		16.37				7.95	7.8	5.72	0.14		1.38	3.88	0.52
[4495]	CONVERGENT MARGIN	MEXICAN VOLCANIC BELTS / TRANS MEXICAN VOLCANIC BELT / MEXICO		19.232	19.232	-99.162	-99.162	SAE			s_MX0055 [4495]	ANDESITE [4495]			UPPER [4495]	QUATERNARY [4495]					VOL					WR [4495]	55.08	1.67		16.96				7.21	7.79	5.19	0.15		1.4	3.98	0.54
[4495]	CONVERGENT MARGIN	MEXICAN VOLCANIC BELTS / TRANS MEXICAN VOLCANIC BELT / MEXICO	S SAN NICOLAS RANGES	19.303	19.303	-99.05	-99.05	SAE			s_MX0064 [4495]	ANDESITE [4495]			UPPER [4495]	QUATERNARY [4495]					VOL					WR [4495]	55.21	1.29		17.06				7.23	8.11	5.22	0.14		1.12	3.83	0.57
[4495]	CONVERGENT MARGIN	MEXICAN VOLCANIC BELTS / TRANS MEXICAN VOLCANIC BELT / MEXICO	COCOTITLAN RANGE	19.232	19.232	-99.868	-99.868	SAE			s_MX0060 [4495]	ANDESITE [4495]			LOWER [4495]	QUATERNARY [4495]					VOL					WR [4495]	55.22	1.37		15.95				7.43	7.71	5.82	0.12		1.74	4	0.37
[4495]	CONVERGENT MARGIN	MEXICAN VOLCANIC BELTS / TRANS MEXICAN VOLCANIC BELT / MEXICO	NE FOOT OF TEUTLI	19.243	19.243	-99.013	-99.013	SAE			s_MX0034 [4495]	ANDESITE [4495]			UPPER [4495]	QUATERNARY [4495]					VOL					WR [4495]	55.58	1.3		17.29				7.23	8.21	5.23	0.14		1.05	3.65	0.18
[4495]	CONVERGENT MARGIN	MEXICAN VOLCANIC BELTS / TRANS MEXICAN VOLCANIC BELT / MORELOS / IZTACCIHUATL	ALTZOMONI	19.013	19.013	-98.652	-98.652	SAE			s_MX0045 [4495]	ANDESITE [4495]									VOL					WR [4495]	55.55	0.84		16.83				6.7	7.42	7.34	0.13		1.08	3.77	0.16
[4495]	CONVERGENT MARGIN	MEXICAN VOLCANIC BELTS / TRANS MEXICAN VOLCANIC BELT / MEXICO	SPRINGS OF SAN LUIS	19.255	19.255	-99.032	-99.032	SAE			s_MX0066 [4495]	ANDESITE [4495]			UPPER [4495]	QUATERNARY [4495]					VOL					WR [4495]	56.66	1.31		17.05				6.11	8.27	5.46	0.14		1.11	3.66	0.2
[4495]	CONVERGENT MARGIN	MEXICAN VOLCANIC BELTS / TRANS MEXICAN VOLCANIC BELT / MEXICO	COCOTITLAN RANGE	19.232	19.232	-99.868	-99.868	SAE			s_MX0060 [4495]	ANDESITE [4495]			LOWER [4495]	QUATERNARY [4495]					VOL					WR [4495]	57.12	1.31		16.69				6.73	6.89	5.16	0.12		1.57	3.84	0.35
[4495]	CONVERGENT MARGIN	MEXICAN VOLCANIC BELTS / TRANS MEXICAN VOLCANIC BELT / MEXICO	STA. CATERINA	19.337	19.337	-98.982	-98.982	SAE			s_MX0041 [4495]	ANDESITE [4495]									VOL					WR [4495]	57.62	1.38		16.62				5.98	6.84	4.63	0.14		1.82	4.33	0.6
[4495]	CONVERGENT MARGIN	MEXICAN VOLCANIC BELTS / TRANS MEXICAN VOLCANIC BELT / MEXICO	TENAYO	19.213	19.213	-98.833	-98.833	SAE			s_MX0059 [4495]	ANDESITE [4495]			UPPER [4495]	QUATERNARY [4495]					VOL					WR [4495]	57.82	1.25		15.35				6.59	6.49	5.89	0.11		1.8	4.05	0.46
[4495]	CONVERGENT MARGIN	MEXICAN VOLCANIC BELTS / TRANS MEXICAN VOLCANIC BELT / MEXICO	ESTRELLA RANGE	19.35	19.35	-99.088	-99.088	SAE			s_MX0040 [4495]	ANDESITE [4495]			LOWER [4495]	QUATERNARY [4495]					VOL					WR [4495]	57.96	1.27		16.12				6.88	6.43	4.67	0.11		2.19	3.78	0.39
[4495]	CONVERGENT MARGIN	MEXICAN VOLCANIC BELTS / TRANS MEXICAN VOLCANIC BELT / MEXICO	ROAD N OF COYOTOPEC, E OF CERRO PINA BLANCA	19	19	-99	-99	SAE			s_MX0010 [4495]	ANDESITE [4495]									VOL					WR [4495]	58.97	0.98		16.56				5.98	8.26	3.08	0.11		1.93	3.63	0.15
[4495]	CONVERGENT MARGIN	MEXICAN VOLCANIC BELTS / TRANS MEXICAN VOLCANIC BELT / MORELOS / IZTACCIHUATL	IMMEDIAELY NORTH OF ALTZOMONI	19.013	19.013	-98.652	-98.652	SAE			s_MX0048 [4495]	ANDESITE [4495]				MIOCENE [4495]					VOL					WR [4495]	59.18	0.8		16.38				5.77	6	6.09	0.1		1.15	4.18	0.16
[4495]	CONVERGENT MARGIN	MEXICAN VOLCANIC BELTS / TRANS MEXICAN VOLCANIC BELT / MEXICO	FLOW OF RECENT CONE, 7 KM S OF AMOMOLUCA	19	19	-99	-99	SAE			s_MX0027 [4495]	ANDESITE [4495]				RECENT [4495]					VOL					WR [4495]	60.05	0.82		15.94				5.7	6.1	5.21	0.11		1.62	4.14	0.15
[4495]	CONVERGENT MARGIN	MEXICAN VOLCANIC BELTS / TRANS MEXICAN VOLCANIC BELT / MEXICO	BASE OF CO. PATLACATE	19	19	-99	-99	SAE			s_MX0039 [4495]	ANDESITE [4495]			MIDDLE [4495]	MIOCENE [4495]					VOL					WR [4495]	60.01	0.86		16.56				5.44	6.85	4.24	0.08		1.75	3.79	0.15
[4495]	CONVERGENT MARGIN	MEXICAN VOLCANIC BELTS / TRANS MEXICAN VOLCANIC BELT / MICHOACAN / MICHOACAN-GUANAJUATO VOLCANIC FIELD - PARICUTIN	NEAR SAN JUAN CHURCH	19.5	19.5	-102.25	-102.25	SAE			s_MX1050 [4495]	ANDESITE [4495]									VOL					WR [4495]	55.5	1.054		17.4				7.2	6.964	5.48	0.121		1.209	4.07	0.2
[4773]	CONVERGENT MARGIN	MEXICAN VOLCANIC BELTS / TRANS MEXICAN VOLCANIC BELT / VERACRUZ / LOS HUMEROS CALDERA / TEZIUTLAN FORMATION		19.5	19.83	-97.33	-97.58	SAE			s_LH2 [4773]	ANDESITE [4773]									VOL					WR [4773]	60.8	1.03		16.8				5.82	4.31	1.99	0.11		2.98	5.18	0.26
[4773]	CONVERGENT MARGIN	MEXICAN VOLCANIC BELTS / TRANS MEXICAN VOLCANIC BELT / VERACRUZ / LOS HUMEROS CALDERA / TEZIUTLAN FORMATION		19.5	19.83	-97.33	-97.58	SAE			s_LH4 [4773]	BASALT [4773]									VOL					WR [4773]	47.8	2.49		17.1				11.2	8.86	5.93	0.17		0.87	3.71	0.51
[4773]	CONVERGENT MARGIN	MEXICAN VOLCANIC BELTS / TRANS MEXICAN VOLCANIC BELT / VERACRUZ / LOS HUMEROS CALDERA / TEZIUTLAN FORMATION		19.5	19.83	-97.33	-97.58	SAE			s_LH1 [4773]	BASALT [4773]									VOL					WR [4773]	47.4	2.16		17.3				11.35	9.18	6.72	0.18		0.71	3.24	0.36
[4773]	CONVERGENT MARGIN	MEXICAN VOLCANIC BELTS / TRANS MEXICAN VOLCANIC BELT / VERACRUZ / LOS HUMEROS CALDERA / TEZIUTLAN FORMATION		19.5	19.83	-97.33	-97.58	SAE			s_LH3 [4773]	BASALT [4773]									VOL					WR [4773]	47	2.8		16.4				12.26	8.88	5.85	0.2		0.94	3.71	0.52
[4773]	CONVERGENT MARGIN	MEXICAN VOLCANIC BELTS / TRANS MEXICAN VOLCANIC BELT / VERACRUZ / LOS HUMEROS CALDERA / TEZIUTLAN FORMATION		19.5	19.83	-97.33	-97.58	SAE			s_LH5 [4773]	RHYOLITE [4773]									VOL					WR [4773]	76.6	0.09		12.7				0.87	0.43	0.13	0.02		5.38	3.53	0
[4773]	CONVERGENT MARGIN	MEXICAN VOLCANIC BELTS / TRANS MEXICAN VOLCANIC BELT / VERACRUZ / LOS HUMEROS CALDERA / TEZIUTLAN FORMATION		19.5	19.83	-97.33	-97.58	SAE			s_LH6 [4773]	RHYOLITE [4773]									VOL					WR [4773]	75.8	0.09		14.2				0.91	0.36	0.11	0.04		4.84	3.47	0
[4773]	CONVERGENT MARGIN	MEXICAN VOLCANIC BELTS / TRANS MEXICAN VOLCANIC BELT / VERACRUZ / LOS HUMEROS CALDERA / XALTIPAN FORMATION		19.5	19.5	-97.5	-97.5	SAE			s_LH7 [4773]	NOT GIVEN [4773]									VOL					WR [4773]	76.9	0.05		12.4				1.05	0.4	0	0.02		5.16	3.64	0
[4773]	CONVERGENT MARGIN	MEXICAN VOLCANIC BELTS / TRANS MEXICAN VOLCANIC BELT / VERACRUZ / LOS HUMEROS CALDERA / XALTIPAN FORMATION		19.5	19.5	-97.5	-97.5	SAE			s_LH13 [4773]	NOT GIVEN [4773]									VOL					WR [4773]	72.8	0.22		14.6				1.68	0.87	0.28	0.03		5.45	3.71	0
[4773]	CONVERGENT MARGIN	MEXICAN VOLCANIC BELTS / TRANS MEXICAN VOLCANIC BELT / VERACRUZ / LOS HUMEROS CALDERA / XALTIPAN FORMATION		19.5	19.5	-97.5	-97.5	SAE			s_LH14 [4773]	NOT GIVEN [4773]									VOL					WR [4773]	72.4	0.26		14.6				1.59	0.86	0.29	0.03		5.48	4.16	0.06
[4773]	CONVERGENT MARGIN	MEXICAN VOLCANIC BELTS / TRANS MEXICAN VOLCANIC BELT / VERACRUZ / LOS HUMEROS CALDERA / XALTIPAN FORMATION		19.5	19.5	-97.5	-97.5	SAE			s_LH19 [4773]	NOT GIVEN [4773]									VOL					WR [4773]	69.4	0.51		15.2				2.83	2.15	0.9	0.06		4.27	4.13	0.13
[4773]	CONVERGENT MARGIN	MEXICAN VOLCANIC BELTS / TRANS MEXICAN VOLCANIC BELT / VERACRUZ / LOS HUMEROS CALDERA / XALTIPAN FORMATION		19.5	19.5	-97.5	-97.5	SAE			s_LH20 [4773]	NOT GIVEN [4773]									VOL					WR [4773]	66.4	0.76		16.1				3.85	2.65	1.06	0.08		3.88	4.5	0.21
[4773]	CONVERGENT MARGIN	MEXICAN VOLCANIC BELTS / TRANS MEXICAN VOLCANIC BELT / VERACRUZ / LOS HUMEROS CALDERA / XALTIPAN FORMATION		19.5	19.5	-97.5	-97.5	SAE			s_LH21 [4773]	NOT GIVEN [4773]									VOL					WR [4773]	63.7	1.13		16.1				4.92	4.02	1.68	0.09		2.98	4.33	0.36
[4773]	CONVERGENT MARGIN	MEXICAN VOLCANIC BELTS / TRANS MEXICAN VOLCANIC BELT / VERACRUZ / LOS HUMEROS CALDERA / XALTIPAN FORMATION		19.5	19.5	-97.5	-97.5	SAE			s_LH23 [4773]	RHYOLITE, BIOTITE [4773]									VOL					WR [4773]	77.2	0.08		12.5				0.82	0.39	0.11	0.02		4.85	3.81	0.05
[4773]	CONVERGENT MARGIN	MEXICAN VOLCANIC BELTS / TRANS MEXICAN VOLCANIC BELT / VERACRUZ / LOS HUMEROS CALDERA / XALTIPAN FORMATION		19.5	19.5	-97.5	-97.5	SAE			s_LH25 [4773]	RHYOLITE, BIOTITE [4773]									VOL					WR [4773]	76.3	0.1		13.1				0.94	0.47	0.13	0.02		5.19	3.54	0.05
[4773]	CONVERGENT MARGIN	MEXICAN VOLCANIC BELTS / TRANS MEXICAN VOLCANIC BELT / VERACRUZ / LOS HUMEROS CALDERA / TEZIUTLAN FORMATION		19.5	19.83	-97.33	-97.58	SAE			s_LH1 [4773]	BASALT [4773]									VOL					WR [4773]
[4773]	CONVERGENT MARGIN	MEXICAN VOLCANIC BELTS / TRANS MEXICAN VOLCANIC BELT / VERACRUZ / LOS HUMEROS CALDERA / TEZIUTLAN FORMATION		19.5	19.83	-97.33	-97.58	SAE			s_LH6 [4773]	RHYOLITE [4773]									VOL					WR [4773]
[4773]	CONVERGENT MARGIN	MEXICAN VOLCANIC BELTS / TRANS MEXICAN VOLCANIC BELT / VERACRUZ / LOS HUMEROS CALDERA / XALTIPAN FORMATION		19.5	19.5	-97.5	-97.5	SAE			s_LH7 [4773]	NOT GIVEN [4773]									VOL					WR [4773]
[4773]	CONVERGENT MARGIN	MEXICAN VOLCANIC BELTS / TRANS MEXICAN VOLCANIC BELT / VERACRUZ / LOS HUMEROS CALDERA / XALTIPAN FORMATION		19.5	19.5	-97.5	-97.5	SAE			s_LH14 [4773]	NOT GIVEN [4773]									VOL					WR [4773]
[4773]	CONVERGENT MARGIN	MEXICAN VOLCANIC BELTS / TRANS MEXICAN VOLCANIC BELT / VERACRUZ / LOS HUMEROS CALDERA / XALTIPAN FORMATION		19.5	19.5	-97.5	-97.5	SAE			s_LH23 [4773]	RHYOLITE, BIOTITE [4773]									VOL					WR [4773]
[4773]	CONVERGENT MARGIN	MEXICAN VOLCANIC BELTS / TRANS MEXICAN VOLCANIC BELT / VERACRUZ / LOS HUMEROS CALDERA / FABY FORMATION		19.5	19.83	-97.33	-97.58	SAE			s_LH30 [4773]	RHYOLITE [4773]									VOL					WR [4773]
[4773]	CONVERGENT MARGIN	MEXICAN VOLCANIC BELTS / TRANS MEXICAN VOLCANIC BELT / VERACRUZ / LOS HUMEROS CALDERA / FABY FORMATION		19.5	19.83	-97.33	-97.58	SAE			s_LH31 [4773]	RHYODACITE [4773]									VOL					WR [4773]
[4773]	CONVERGENT MARGIN	MEXICAN VOLCANIC BELTS / TRANS MEXICAN VOLCANIC BELT / VERACRUZ / LOS HUMEROS CALDERA / FABY FORMATION		19.5	19.83	-97.33	-97.58	SAE			s_LH36 [4773]	RHYODACITE [4773]									VOL					WR [4773]
[4773]	CONVERGENT MARGIN	MEXICAN VOLCANIC BELTS / TRANS MEXICAN VOLCANIC BELT / VERACRUZ / LOS HUMEROS CALDERA / FABY FORMATION		19.5	19.83	-97.33	-97.58	SAE			s_LH35 [4773]	ANDESITE [4773]									VOL					WR [4773]
[4773]	CONVERGENT MARGIN	MEXICAN VOLCANIC BELTS / TRANS MEXICAN VOLCANIC BELT / VERACRUZ / LOS HUMEROS CALDERA / ZARAGOZA FORMATION		19.5	19.83	-97.25	-97.72	SAE			s_LH44 [4773]	RHYODACITE [4773]									VOL					WR [4773]
[4773]	CONVERGENT MARGIN	MEXICAN VOLCANIC BELTS / TRANS MEXICAN VOLCANIC BELT / VERACRUZ / LOS HUMEROS CALDERA / ZARAGOZA FORMATION		19.5	19.83	-97.25	-97.72	SAE			s_LH47 [4773]	ANDESITE [4773]									VOL					WR [4773]
[4773]	CONVERGENT MARGIN	MEXICAN VOLCANIC BELTS / TRANS MEXICAN VOLCANIC BELT / VERACRUZ / LOS HUMEROS CALDERA / TEPEYAHUALCO FLOW		19.5	19.83	-97.33	-97.58	SAE			s_LH60 [4773]	ANDESITE [4773]									VOL					WR [4773]
[4773]	CONVERGENT MARGIN	MEXICAN VOLCANIC BELTS / TRANS MEXICAN VOLCANIC BELT / VERACRUZ / LOS HUMEROS CALDERA / LIMON FLOW		19.5	19.83	-97.33	-97.58	SAE			s_LH63 [4773]	ANDESITE [4773]									VOL					WR [4773]
[4773]	CONVERGENT MARGIN	MEXICAN VOLCANIC BELTS / TRANS MEXICAN VOLCANIC BELT / VERACRUZ / LOS HUMEROS CALDERA / LIMON FLOW		19.5	19.83	-97.33	-97.58	SAE			s_LH62 [4773]	ANDESITE [4773]									VOL					WR [4773]
[4773]	CONVERGENT MARGIN	MEXICAN VOLCANIC BELTS / TRANS MEXICAN VOLCANIC BELT / VERACRUZ / LOS HUMEROS CALDERA / SAN ANTONIO FORMATION		19.5	19.83	-97.33	-97.58	SAE			s_LH86 [4773]	RHYODACITE [4773]									VOL					WR [4773]
[4773]	CONVERGENT MARGIN	MEXICAN VOLCANIC BELTS / TRANS MEXICAN VOLCANIC BELT / VERACRUZ / LOS HUMEROS CALDERA / ARENAS FLOWS		19.5	19.83	-97.33	-97.58	SAE			s_LH90 [4773]	RHYODACITE [4773]									VOL					WR [4773]
[4773]	CONVERGENT MARGIN	MEXICAN VOLCANIC BELTS / TRANS MEXICAN VOLCANIC BELT / VERACRUZ / LOS HUMEROS CALDERA / FABY FORMATION		19.5	19.83	-97.33	-97.58	SAE			s_LH27 [4773]	RHYOLITE [4773]								APHYRIC [4773]	VOL					WR [4773]	75.8	0.13		13				1.23	0.51	0.13	0.02		4.94	4.02	0.05
[4773]	CONVERGENT MARGIN	MEXICAN VOLCANIC BELTS / TRANS MEXICAN VOLCANIC BELT / VERACRUZ / LOS HUMEROS CALDERA / FABY FORMATION		19.5	19.83	-97.33	-97.58	SAE			s_LH28 [4773]	RHYOLITE [4773]									VOL					WR [4773]	76.7	0.1		12.5				1.07	0.42	0.1	0.01		4.98	3.83	0.05
[4773]	CONVERGENT MARGIN	MEXICAN VOLCANIC BELTS / TRANS MEXICAN VOLCANIC BELT / VERACRUZ / LOS HUMEROS CALDERA / FABY FORMATION		19.5	19.83	-97.33	-97.58	SAE			s_LH29 [4773]	RHYOLITE [4773]									VOL					WR [4773]	75.5	0.14		13.1				1.25	0.52	0.13	0.02		4.89	4.22	0.05
[4773]	CONVERGENT MARGIN	MEXICAN VOLCANIC BELTS / TRANS MEXICAN VOLCANIC BELT / VERACRUZ / LOS HUMEROS CALDERA / FABY FORMATION		19.5	19.83	-97.33	-97.58	SAE			s_LH30 [4773]	RHYOLITE [4773]									VOL					WR [4773]	75.8	0.12		12.9				1.24	0.49	0.13	0.02		4.94	4.05	0.05
[4773]	CONVERGENT MARGIN	MEXICAN VOLCANIC BELTS / TRANS MEXICAN VOLCANIC BELT / VERACRUZ / LOS HUMEROS CALDERA / FABY FORMATION		19.5	19.83	-97.33	-97.58	SAE			s_LH31 [4773]	RHYODACITE [4773]									VOL					WR [4773]	72.2	0.32		14.7				1.74	1.16	0.37	0.04		4.71	4.44	0.06
[4773]	CONVERGENT MARGIN	MEXICAN VOLCANIC BELTS / TRANS MEXICAN VOLCANIC BELT / VERACRUZ / LOS HUMEROS CALDERA / FABY FORMATION		19.5	19.83	-97.33	-97.58	SAE			s_LH34 [4773]	RHYODACITE [4773]									VOL					WR [4773]	69.1	0.56		15.5				2.81	2.14	0.75	0.05		4.25	4.36	0.14
[4773]	CONVERGENT MARGIN	MEXICAN VOLCANIC BELTS / TRANS MEXICAN VOLCANIC BELT / VERACRUZ / LOS HUMEROS CALDERA / FABY FORMATION		19.5	19.83	-97.33	-97.58	SAE			s_LH36 [4773]	RHYODACITE [4773]									VOL					WR [4773]	69.2	0.55		15.5				2.62	2.01	0.73	0.05		4.35	4.51	0.14
[4773]	CONVERGENT MARGIN	MEXICAN VOLCANIC BELTS / TRANS MEXICAN VOLCANIC BELT / VERACRUZ / LOS HUMEROS CALDERA / FABY FORMATION		19.5	19.83	-97.33	-97.58	SAE			s_LH35 [4773]	ANDESITE [4773]									VOL					WR [4773]	58.7	1.14		16.9				5.99	6.74	3.52	0.1		1.85	3.98	0.31
[4773]	CONVERGENT MARGIN	MEXICAN VOLCANIC BELTS / TRANS MEXICAN VOLCANIC BELT / VERACRUZ / LOS HUMEROS CALDERA / ZARAGOZA FORMATION		19.5	19.83	-97.25	-97.72	SAE			s_LH48 [4773]	RHYODACITE [4773]									VOL					WR [4773]	70.1	0.48		15.2				2.49	1.67	0.57	0.05		4.73	4.24	0.1
[4773]	CONVERGENT MARGIN	MEXICAN VOLCANIC BELTS / TRANS MEXICAN VOLCANIC BELT / VERACRUZ / LOS HUMEROS CALDERA / ZARAGOZA FORMATION		19.5	19.83	-97.25	-97.72	SAE			s_LH43 [4773]	RHYODACITE [4773]									VOL					WR [4773]	69.5	0.5		15.2				2.88	1.78	0.65	0.05		4.19	4.69	0.11
[4773]	CONVERGENT MARGIN	MEXICAN VOLCANIC BELTS / TRANS MEXICAN VOLCANIC BELT / VERACRUZ / LOS HUMEROS CALDERA / ZARAGOZA FORMATION		19.5	19.83	-97.25	-97.72	SAE			s_LH44 [4773]	RHYODACITE [4773]									VOL					WR [4773]	69.5	0.5		15.3				2.68	1.81	0.63	0.05		4.2	4.76	0.1
[4773]	CONVERGENT MARGIN	MEXICAN VOLCANIC BELTS / TRANS MEXICAN VOLCANIC BELT / VERACRUZ / LOS HUMEROS CALDERA / ZARAGOZA FORMATION		19.5	19.83	-97.25	-97.72	SAE			s_LH47 [4773]	ANDESITE [4773]									VOL					WR [4773]	53.9	1.99		17.4				8.2	8.22	4.04	0.12		1.37	3.43	0.4
[4773]	CONVERGENT MARGIN	MEXICAN VOLCANIC BELTS / TRANS MEXICAN VOLCANIC BELT / VERACRUZ / LOS HUMEROS CALDERA / TEPEYAHUALCO FLOW		19.5	19.83	-97.33	-97.58	SAE			s_LH60 [4773]	ANDESITE [4773]									VOL					WR [4773]	59	1.42		16.7				6.72	5.66	2.63	0.1		2.15	4.43	0.36
[4773]	CONVERGENT MARGIN	MEXICAN VOLCANIC BELTS / TRANS MEXICAN VOLCANIC BELT / VERACRUZ / LOS HUMEROS CALDERA / TEPEYAHUALCO FLOW		19.5	19.83	-97.33	-97.58	SAE			s_LH61 [4773]	ANDESITE [4773]									VOL					WR [4773]	58.7	1.14		17.5				6	6.32	2.9	0.09		2.08	4.23	0.28
[4773]	CONVERGENT MARGIN	MEXICAN VOLCANIC BELTS / TRANS MEXICAN VOLCANIC BELT / VERACRUZ / LOS HUMEROS CALDERA / TEPEYAHUALCO FLOW		19.5	19.83	-97.33	-97.58	SAE			s_LH55 [4773]	ANDESITE [4773]									VOL					WR [4773]	57.3	1.49		16.6				7.31	6.4	3.11	0.12		2.1	4.28	0.37
[4773]	CONVERGENT MARGIN	MEXICAN VOLCANIC BELTS / TRANS MEXICAN VOLCANIC BELT / VERACRUZ / LOS HUMEROS CALDERA / TEPEYAHUALCO FLOW		19.5	19.83	-97.33	-97.58	SAE			s_LH56 [4773]	ANDESITE [4773]									VOL					WR [4773]	57.1	1.47		16.9				7.24	6.41	3.11	0.12		2	4.36	0.37
[4773]	CONVERGENT MARGIN	MEXICAN VOLCANIC BELTS / TRANS MEXICAN VOLCANIC BELT / VERACRUZ / LOS HUMEROS CALDERA / SARABIA FLOW		19.5	19.83	-97.33	-97.58	SAE			s_LH67 [4773]	ANDESITE [4773]									VOL					WR [4773]	57.9	1.52		16.6				7.2	5.31	2.69	0.14		2.42	4.94	0.43
[4773]	CONVERGENT MARGIN	MEXICAN VOLCANIC BELTS / TRANS MEXICAN VOLCANIC BELT / VERACRUZ / LOS HUMEROS CALDERA / SARABIA FLOW		19.5	19.83	-97.33	-97.58	SAE			s_LH66 [4773]	ANDESITE [4773]									VOL					WR [4773]	55.3	1.63		16.8				8.03	6.75	3.61	0.13		1.91	4.48	0.38
[4773]	CONVERGENT MARGIN	MEXICAN VOLCANIC BELTS / TRANS MEXICAN VOLCANIC BELT / VERACRUZ / LOS HUMEROS CALDERA / LIMON FLOW		19.5	19.83	-97.33	-97.58	SAE			s_LH63 [4773]	ANDESITE [4773]									VOL					WR [4773]	56.2	1.35		17.3				6.96	7.2	3.59	0.11		1.77	4.35	0.35
[4773]	CONVERGENT MARGIN	MEXICAN VOLCANIC BELTS / TRANS MEXICAN VOLCANIC BELT / VERACRUZ / LOS HUMEROS CALDERA / LIMON FLOW		19.5	19.83	-97.33	-97.58	SAE			s_LH65 [4773]	ANDESITE [4773]									VOL					WR [4773]	56.1	1.05		19.2				5.77	8.48	3.21	0.09		1.58	3.57	0.26
[4773]	CONVERGENT MARGIN	MEXICAN VOLCANIC BELTS / TRANS MEXICAN VOLCANIC BELT / VERACRUZ / LOS HUMEROS CALDERA / LIMON FLOW		19.5	19.83	-97.33	-97.58	SAE			s_LH64 [4773]	ANDESITE [4773]									VOL					WR [4773]	55.7	1.3		18.3				6.51	7.94	3.5	0.1		1.69	3.88	0.31
[4773]	CONVERGENT MARGIN	MEXICAN VOLCANIC BELTS / TRANS MEXICAN VOLCANIC BELT / VERACRUZ / LOS HUMEROS CALDERA / LIMON FLOW		19.5	19.83	-97.33	-97.58	SAE			s_LH62 [4773]	ANDESITE [4773]									VOL					WR [4773]	53	1.52		17.8				8.1	8.18	4.59	0.13		1.36	3.86	0.35
[4773]	CONVERGENT MARGIN	MEXICAN VOLCANIC BELTS / TRANS MEXICAN VOLCANIC BELT / VERACRUZ / LOS HUMEROS CALDERA / CHIAPA FLOWS		19.5	19.83	-97.33	-97.58	SAE			s_LH72 [4773]	ANDESITE [4773]									VOL					WR [4773]	62.6	1.12		16.2				5.41	4.22	1.79	0.09		2.81	4.71	0.29
[4773]	CONVERGENT MARGIN	MEXICAN VOLCANIC BELTS / TRANS MEXICAN VOLCANIC BELT / VERACRUZ / LOS HUMEROS CALDERA / CHIAPA FLOWS		19.5	19.83	-97.33	-97.58	SAE			s_LH70 [4773]	ANDESITE [4773]									VOL					WR [4773]	57.8	1.48		17.3				6.72	6.53	2.79	0.1		1.98	4.09	0.37
[4773]	CONVERGENT MARGIN	MEXICAN VOLCANIC BELTS / TRANS MEXICAN VOLCANIC BELT / VERACRUZ / LOS HUMEROS CALDERA / CUICUILTIC FLOW		19.5	19.83	-97.33	-97.58	SAE			s_LH76 [4773]	RHYODACITE [4773]									VOL					WR [4773]	69.1	0.51		15.4				2.8	2.03	0.78	0.05		4.24	4.53	0.14
[4773]	CONVERGENT MARGIN	MEXICAN VOLCANIC BELTS / TRANS MEXICAN VOLCANIC BELT / VERACRUZ / LOS HUMEROS CALDERA / CUICUILTIC FLOW		19.5	19.83	-97.33	-97.58	SAE			s_LH77 [4773]	DACITE [4773]									VOL					WR [4773]	67.3	0.67		15.6				3.52	2.49	1.1	0.07		3.93	4.6	0.17
[4773]	CONVERGENT MARGIN	MEXICAN VOLCANIC BELTS / TRANS MEXICAN VOLCANIC BELT / VERACRUZ / LOS HUMEROS CALDERA / CUICUILTIC FLOW		19.5	19.83	-97.33	-97.58	SAE			s_LH80 [4773]	ANDESITE [4773]									VOL					WR [4773]	60.6	1.29		16.5				6.1	5.29	2.42	0.09		2.28	4.34	0.3
[4773]	CONVERGENT MARGIN	MEXICAN VOLCANIC BELTS / TRANS MEXICAN VOLCANIC BELT / VERACRUZ / LOS HUMEROS CALDERA / CUICUILTIC FLOW		19.5	19.83	-97.33	-97.58	SAE			s_LH78 [4773]	ANDESITE [4773]									VOL					WR [4773]	56.4	1.5		16.9				7.54	7.03	3.51	0.12		1.72	4	0.34
[4773]	CONVERGENT MARGIN	MEXICAN VOLCANIC BELTS / TRANS MEXICAN VOLCANIC BELT / VERACRUZ / LOS HUMEROS CALDERA / SAN ANTONIO FORMATION		19.5	19.83	-97.33	-97.58	SAE			s_LH87 [4773]	RHYODACITE [4773]									VOL					WR [4773]	69	0.54		15.4				2.86	1.91	0.65	0.06		4.16	4.86	0.14
[4773]	CONVERGENT MARGIN	MEXICAN VOLCANIC BELTS / TRANS MEXICAN VOLCANIC BELT / VERACRUZ / LOS HUMEROS CALDERA / SAN ANTONIO FORMATION		19.5	19.83	-97.33	-97.58	SAE			s_LH83 [4773]	RHYODACITE [4773]									VOL					WR [4773]	68.8	0.54		15.3				2.92	2.02	0.77	0.05		4.16	4.86	0.14
[4773]	CONVERGENT MARGIN	MEXICAN VOLCANIC BELTS / TRANS MEXICAN VOLCANIC BELT / VERACRUZ / LOS HUMEROS CALDERA / SAN ANTONIO FORMATION		19.5	19.83	-97.33	-97.58	SAE			s_LH86 [4773]	RHYODACITE [4773]									VOL					WR [4773]	68.8	0.5		15.6				2.8	1.99	0.79	0.05		4.13	4.86	0.13
[4773]	CONVERGENT MARGIN	MEXICAN VOLCANIC BELTS / TRANS MEXICAN VOLCANIC BELT / VERACRUZ / LOS HUMEROS CALDERA / SAN ANTONIO FORMATION		19.5	19.83	-97.33	-97.58	SAE			s_LH81 [4773]	RHYODACITE [4773]									VOL					WR [4773]	68.3	0.6		15.6				2.98	2.01	0.8	0.06		4.04	5.05	0.15
[4773]	CONVERGENT MARGIN	MEXICAN VOLCANIC BELTS / TRANS MEXICAN VOLCANIC BELT / VERACRUZ / LOS HUMEROS CALDERA / SAN ANTONIO FORMATION		19.5	19.83	-97.33	-97.58	SAE			s_LH84 [4773]	ANDESITE [4773]									VOL					WR [4773]	60.3	1.35		16.3				6.39	5.17	2.33	0.1		2.38	4.49	0.34
[4773]	CONVERGENT MARGIN	MEXICAN VOLCANIC BELTS / TRANS MEXICAN VOLCANIC BELT / VERACRUZ / LOS HUMEROS CALDERA / SAN ANTONIO FORMATION		19.5	19.83	-97.33	-97.58	SAE			s_LH89 [4773]	ANDESITE [4773]									VOL					WR [4773]	59	1.35		16.7				6.77	5.75	2.59	0.1		2.1	4.39	0.34
[4773]	CONVERGENT MARGIN	MEXICAN VOLCANIC BELTS / TRANS MEXICAN VOLCANIC BELT / VERACRUZ / LOS HUMEROS CALDERA / ARENAS FLOWS		19.5	19.83	-97.33	-97.58	SAE			s_LH90 [4773]	RHYODACITE [4773]									VOL					WR [4773]	68.2	0.54		15.8				2.97	2.07	0.8	0.06		4.02	5.04	0.14
[4773]	CONVERGENT MARGIN	MEXICAN VOLCANIC BELTS / TRANS MEXICAN VOLCANIC BELT / VERACRUZ / LOS HUMEROS CALDERA / ARENAS FLOWS		19.5	19.83	-97.33	-97.58	SAE			s_LH92 [4773]	RHYODACITE [4773]									VOL					WR [4773]	67	0.68		15.9				3.49	2.24	0.83	0.07		3.68	5.52	0.19
[4682]	CONVERGENT MARGIN	MEXICAN VOLCANIC BELTS / TRANS MEXICAN VOLCANIC BELT / MICHOACAN / MICHOACAN-GUANAJUATO VOLCANIC FIELD - PARICUTIN		19.493	19.493	-102.251	-102.251	SAE			s_108135 [4682]	NOT GIVEN [4682]					26	5	1943		VOL					WR [4682]	54.74	0.93		18.26		2.37	5		7.44	5.75	0.12		0.87	4.27	0.29
[4682]	CONVERGENT MARGIN	MEXICAN VOLCANIC BELTS / TRANS MEXICAN VOLCANIC BELT / MICHOACAN / MICHOACAN-GUANAJUATO VOLCANIC FIELD - PARICUTIN		19.493	19.493	-102.251	-102.251	SAE			s_108139 [4682]	NOT GIVEN [4682]					1	8	1943		VOL					WR [4682]	55.92	0.97		17.86		2.12	5.07		7.01	5.36	0.12		1.22	4.36	0.33
[4682]	CONVERGENT MARGIN	MEXICAN VOLCANIC BELTS / TRANS MEXICAN VOLCANIC BELT / MICHOACAN / MICHOACAN-GUANAJUATO VOLCANIC FIELD - PARICUTIN		19.493	19.493	-102.251	-102.251	SAE			s_108153 [4682]	NOT GIVEN [4682]					23	1	1945		VOL					WR [4682]	55.64	1.03		17.47		2.03	5.25		6.94	5.66	0.13		1.33	4.33	0.36
[4682]	CONVERGENT MARGIN	MEXICAN VOLCANIC BELTS / TRANS MEXICAN VOLCANIC BELT / MICHOACAN / MICHOACAN-GUANAJUATO VOLCANIC FIELD - PARICUTIN		19.493	19.493	-102.251	-102.251	SAE			s_116301-4 [4682]	NOT GIVEN [4682]					31	3	1948		VOL					WR [4682]	58.5	0.82		17.45		2.18	4.23		6.43	4.41	0.11		1.48	4.3	0.3
[19298][18927]	CONVERGENT MARGIN	MEXICAN VOLCANIC BELTS / TRANS MEXICAN VOLCANIC BELT / JALISCO / COLIMA VOLCANIC COMPLEX		19.5819	19.5819	-103.605	-103.605	SAE			s_98-02W [19298]	ANDESITE [19298]				HOLOCENE [19298]					VOL					WR [19298]	57.91	0.64		19.21		1.29	4.64		6.53	3.93	0.11		1.12	4.43	0.21
[19269][18927]	CONVERGENT MARGIN	MEXICAN VOLCANIC BELTS / TRANS MEXICAN VOLCANIC BELT / JALISCO / COLIMA VOLCANIC COMPLEX		19.5969	19.5969	-103.587	-103.587	SAE			s_VF95-06P [19269]	ANDESITE, BASALTIC [19269]									VOL					WR [19269]	55.7755	0.842469		18.5343				6.49463	7.60252	5.07511	0.121803		0.954121	4.14129	0.203004
[19269][18927]	CONVERGENT MARGIN	MEXICAN VOLCANIC BELTS / TRANS MEXICAN VOLCANIC BELT / JALISCO / COLIMA VOLCANIC COMPLEX		19.5842	19.5842	-103.594	-103.594	SAE			s_VF95-09E [19269]	ANDESITE [19269]									VOL					WR [19269]	59.5871	0.595666		18.3116				5.16381	6.40854	4.25182	0.0924		1.02701	4.17993	0.174592
[19269][18927]	CONVERGENT MARGIN	MEXICAN VOLCANIC BELTS / TRANS MEXICAN VOLCANIC BELT / JALISCO / COLIMA VOLCANIC COMPLEX		19.5842	19.5842	-103.594	-103.594	SAE			s_VF95-09G [19269]	ANDESITE, BASALTIC [19269]									VOL					WR [19269]	56.8166	0.848914		17.7969				6.04012	6.82163	4.38605	0.111167		2.1526	4.22436	0.464881
[18927]	CONVERGENT MARGIN	MEXICAN VOLCANIC BELTS / TRANS MEXICAN VOLCANIC BELT / JALISCO / COLIMA VOLCANIC COMPLEX		19.5964	19.5964	-103.588	-103.588	SAE			s_VF10-04F [18927]	ANDESITE [18927]									VOL					WR [18927]	57.4611	0.959795		19.5119				8.59	8.80876	8.34876	0.129343		0.767258	3.71019	0.302874
[19269][18927]	CONVERGENT MARGIN	MEXICAN VOLCANIC BELTS / TRANS MEXICAN VOLCANIC BELT / JALISCO / COLIMA VOLCANIC COMPLEX		19.5158	19.5158	-103.646	-103.646	SAE			s_VF97-01DI [19269]	ANDESITE [19269]									VOL					WR [19269]	57.2651	0.735072		17.3598				6.37076	7.73336	5.2462	0.120834		0.916323	3.76599	0.161112
[19269][18927]	CONVERGENT MARGIN	MEXICAN VOLCANIC BELTS / TRANS MEXICAN VOLCANIC BELT / JALISCO / COLIMA VOLCANIC COMPLEX		19.53	19.53	-103.598	-103.598	SAE			s_VF00-06R [19269]	ANDESITE, BASALTIC [19269]									VOL					WR [19269]	55.8721	0.840336		16.5095				7.14341	7.7065	7.47079	0.122976		0.860832	2.94118	0.174216
[19269][18927]	CONVERGENT MARGIN	MEXICAN VOLCANIC BELTS / TRANS MEXICAN VOLCANIC BELT / JALISCO / COLIMA VOLCANIC COMPLEX		19.5	19.5	-103.711	-103.711	SAE			s_VF95-01B [19269]	ANDESITE [19269]									VOL					WR [19269]	58.3249	0.811194		18.8603				6.38132	6.48956	2.93044	0.131819		1.08497	4.44129	0.263638
[19269][18927]	CONVERGENT MARGIN	MEXICAN VOLCANIC BELTS / TRANS MEXICAN VOLCANIC BELT / JALISCO / COLIMA VOLCANIC COMPLEX		19.5433	19.5433	-103.559	-103.559	SAE			s_VF01-02NI [19269]	ANDESITE, BASALTIC [19269]									VOL					WR [19269]	56.6055	0.88685		16.6157				6.72848	7.31906	5.20897	0.122324		2.0897	3.62895	0.448522
[19269][18927]	CONVERGENT MARGIN	MEXICAN VOLCANIC BELTS / TRANS MEXICAN VOLCANIC BELT / JALISCO / COLIMA VOLCANIC COMPLEX		19.5433	19.5433	-103.559	-103.559	SAE			s_VF01-02PS [19269]	ANDESITE, BASALTIC [19269]									VOL					WR [19269]	52.7815	1.17115		17.0775				8.23246	8.04898	7.9638	0.127762		1.0913	2.20921	0.633484
[19269][18927]	CONVERGENT MARGIN	MEXICAN VOLCANIC BELTS / TRANS MEXICAN VOLCANIC BELT / JALISCO / COLIMA VOLCANIC COMPLEX		19.5531	19.5531	-103.568	-103.568	SAE			s_VF01-05N [19269]	ANDESITE, BASALTIC [19269]									VOL					WR [19269]	55.09	0.905115		16.1497				6.95877	8.03417	6.17309	0.122038		2.22719	3.48825	0.498322
[19269][18927]	CONVERGENT MARGIN	MEXICAN VOLCANIC BELTS / TRANS MEXICAN VOLCANIC BELT / JALISCO / COLIMA VOLCANIC COMPLEX		19.5531	19.5531	-103.568	-103.568	SAE			s_VF01-05PA [19269]	ANDESITE, BASALTIC [19269]									VOL					WR [19269]	52.5652	1.18478		17.5761				8.46361	7.69565	8.31522	0.0978		1.03261	1.72826	0.73913
[20296]	CONVERGENT MARGIN	MEXICAN VOLCANIC BELTS / TRANS MEXICAN VOLCANIC BELT / MORELOS / TEPOZTLAN FORMATION		18.9936	18.9936	-98.9651	-98.9651	SAE			s_TL233-3 [20296]	DACITE [20296]									VOL					WR [20296]	65	0.63		16.39				4.34	4.78	2.58	0.07		1.45	4.11	0.18
[20296]	CONVERGENT MARGIN	MEXICAN VOLCANIC BELTS / TRANS MEXICAN VOLCANIC BELT / MORELOS / TEPOZTLAN FORMATION		18.9939	18.9939	-98.9637	-98.9637	SAE			s_TL233-HO [20296]	ANDESITE [20296]									VOL					WR [20296]	59.93	0.78		16.34				5.41	6.52	4.87	0.09		1.13	4.12	0.2
[20296]	CONVERGENT MARGIN	MEXICAN VOLCANIC BELTS / TRANS MEXICAN VOLCANIC BELT / MORELOS / TEPOZTLAN FORMATION		18.9936	18.9936	-98.9621	-98.9621	SAE			s_TL233-10P [20296]	DACITE [20296]									VOL					WR [20296]	62.89	0.7		15.91				4.59	5.27	4.01	0.08		1.54	4.33	0.18
[20296]	CONVERGENT MARGIN	MEXICAN VOLCANIC BELTS / TRANS MEXICAN VOLCANIC BELT / MORELOS / TEPOZTLAN FORMATION		18.9925	18.9925	-98.9585	-98.9585	SAE			s_TL233-12P [20296]	ANDESITE [20296]									VOL					WR [20296]	61.4	0.76		16.45				5.3	5.81	3.79	0.09		1.35	4.28	0.18
[20296]	CONVERGENT MARGIN	MEXICAN VOLCANIC BELTS / TRANS MEXICAN VOLCANIC BELT / MORELOS / TEPOZTLAN FORMATION		18.9935	18.9935	-98.9643	-98.9643	SAE			s_TL 6 [20296]	ANDESITE [20296]									VOL					WR [20296]	59.57	0.76		16.21				5.66	6.55	6.05	0.11		0.82	3.47	0.19
[20296]	CONVERGENT MARGIN	MEXICAN VOLCANIC BELTS / TRANS MEXICAN VOLCANIC BELT / MORELOS / TEPOZTLAN FORMATION		18.9937	18.9937	-98.9628	-98.9628	SAE			s_TL 11 [20296]	ANDESITE [20296]									VOL					WR [20296]	59.98	0.73		15.79				5.79	6.14	7.32	0.11		0.72	2.62	0.15
[20296]	CONVERGENT MARGIN	MEXICAN VOLCANIC BELTS / TRANS MEXICAN VOLCANIC BELT / MORELOS / TEPOZTLAN FORMATION		18.9943	18.9943	-98.9634	-98.9634	SAE			s_TL 15 [20296]	DACITE [20296]									VOL					WR [20296]	63.67	0.62		16.69				4.53	5.21	3.4	0.07		0.88	4.26	0.17
[20296]	CONVERGENT MARGIN	MEXICAN VOLCANIC BELTS / TRANS MEXICAN VOLCANIC BELT / MORELOS / TEPOZTLAN FORMATION		18.9738	18.9738	-98.9895	-98.9895	SAE			s_TO 4 [20296]	DACITE [20296]									VOL					WR [20296]	64.61	0.55		17.49				3.6	4.86	2.74	0.03		1.01	4.52	0.19
[20296]	CONVERGENT MARGIN	MEXICAN VOLCANIC BELTS / TRANS MEXICAN VOLCANIC BELT / MORELOS / TEPOZTLAN FORMATION		18.9595	18.9595	-98.9852	-98.9852	SAE			s_TL250-1 [20296]	ANDESITE [20296]									VOL					WR [20296]	61.82	0.89		15.96				5.32	5.57	4.49	0.09		0.82	4.22	0.23
[20296]	CONVERGENT MARGIN	MEXICAN VOLCANIC BELTS / TRANS MEXICAN VOLCANIC BELT / MORELOS / TEPOZTLAN FORMATION		18.9492	18.9492	-98.9858	-98.9858	SAE			s_TL250-5P [20296]	ANDESITE [20296]									VOL					WR [20296]	59.89	0.84		16.97				5.73	6.26	3.85	0.11		1.15	4.37	0.19
[20296]	CONVERGENT MARGIN	MEXICAN VOLCANIC BELTS / TRANS MEXICAN VOLCANIC BELT / MORELOS / TEPOZTLAN FORMATION		18.9493	18.9493	-98.9861	-98.9861	SAE			s_SO 7 [20296]	ANDESITE [20296]									VOL					WR [20296]	60.85	0.81		16.95				5.25	5.91	4.61	0.08		0.84	3.92	0.19
[20296]	CONVERGENT MARGIN	MEXICAN VOLCANIC BELTS / TRANS MEXICAN VOLCANIC BELT / MORELOS / TEPOZTLAN FORMATION		18.9498	18.9498	-98.9854	-98.9854	SAE			s_SO 9 [20296]	ANDESITE [20296]									VOL					WR [20296]	61.75	0.75		17.13				4.83	6	4.04	0.06		0.83	3.9	0.16
[20296]	CONVERGENT MARGIN	MEXICAN VOLCANIC BELTS / TRANS MEXICAN VOLCANIC BELT / MORELOS / TEPOZTLAN FORMATION		18.9595	18.9595	-98.9852	-98.9852	SAE			s_SO 14 [20296]	ANDESITE [20296]									VOL					WR [20296]	61.36	0.9		17.39				5.58	5.77	4.03	0.06		0.8	3.34	0.14
[20296]	CONVERGENT MARGIN	MEXICAN VOLCANIC BELTS / TRANS MEXICAN VOLCANIC BELT / MORELOS / TEPOZTLAN FORMATION		18.9701	18.9701	-99.1149	-99.1149	SAE			s_TEP3-SL-1 [20296]	DACITE [20296]									VOL					WR [20296]	66.03	0.55		16.49				3.5	4.43	2.07	0.06		1.76	4.57	0.15
[20296]	CONVERGENT MARGIN	MEXICAN VOLCANIC BELTS / TRANS MEXICAN VOLCANIC BELT / MORELOS / TEPOZTLAN FORMATION		18.9701	18.9701	-99.1149	-99.1149	SAE			s_TEP3-SL-2 [20296]	DACITE [20296]									VOL					WR [20296]	65.27	0.56		16.19				3.69	4.93	2.15	0.07		1.36	4.76	0.6
[20296]	CONVERGENT MARGIN	MEXICAN VOLCANIC BELTS / TRANS MEXICAN VOLCANIC BELT / MORELOS / TEPOZTLAN FORMATION		18.9701	18.9701	-99.1149	-99.1149	SAE			s_TEP3-SL-3 A [20296]	ANDESITE [20296]									VOL					WR [20296]	59.32	0.95		18.2				5.61	6.34	3.24	0.11		1.47	3.87	0.25
[20296]	CONVERGENT MARGIN	MEXICAN VOLCANIC BELTS / TRANS MEXICAN VOLCANIC BELT / MORELOS / TEPOZTLAN FORMATION		18.9701	18.9701	-99.1149	-99.1149	SAE			s_TEP3-SL-4 [20296]	DACITE [20296]									VOL					WR [20296]	66.11	0.54		16.37				3.61	4.44	1.99	0.06		1.43	4.89	0.15
[20296]	CONVERGENT MARGIN	MEXICAN VOLCANIC BELTS / TRANS MEXICAN VOLCANIC BELT / MORELOS / TEPOZTLAN FORMATION		18.9701	18.9701	-99.1149	-99.1149	SAE			s_TEP3-SL-5 [20296]	DACITE [20296]									VOL					WR [20296]	67.36	0.52		16.3				3.27	4.06	1.4	0.03		1.51	5.03	0.16
[20296]	CONVERGENT MARGIN	MEXICAN VOLCANIC BELTS / TRANS MEXICAN VOLCANIC BELT / MORELOS / TEPOZTLAN FORMATION		18.9701	18.9701	-99.1149	-99.1149	SAE			s_TEP3-SL-6 [20296]	DACITE [20296]									VOL					WR [20296]	65.16	0.64		17.24				4.04	4.56	2.02	0.06		1.5	4.17	0.16
[20296]	CONVERGENT MARGIN	MEXICAN VOLCANIC BELTS / TRANS MEXICAN VOLCANIC BELT / MORELOS / TEPOZTLAN FORMATION		18.9701	18.9701	-99.1149	-99.1149	SAE			s_SA 1 [20296]	DACITE [20296]									VOL					WR [20296]	64.24	0.7		17.72				4.28	4.76	2.6	0.06		1.34	3.67	0.15
[20296]	CONVERGENT MARGIN	MEXICAN VOLCANIC BELTS / TRANS MEXICAN VOLCANIC BELT / MORELOS / TEPOZTLAN FORMATION		18.9701	18.9701	-99.1149	-99.1149	SAE			s_SA 2 [20296]	DACITE [20296]									VOL					WR [20296]	63.97	0.75		17.55				4.57	4.72	2.73	0.06		1.21	3.8	0.15
[20296]	CONVERGENT MARGIN	MEXICAN VOLCANIC BELTS / TRANS MEXICAN VOLCANIC BELT / MORELOS / TEPOZTLAN FORMATION		18.9678	18.9678	-99.1173	-99.1173	SAE			s_SA 10 [20296]	DACITE [20296]									VOL					WR [20296]	64.48	0.71		17.47				4.42	4.47	2.37	0.08		1.27	4.09	0.13
[20296]	CONVERGENT MARGIN	MEXICAN VOLCANIC BELTS / TRANS MEXICAN VOLCANIC BELT / MORELOS / TEPOZTLAN FORMATION		18.9684	18.9684	-99.1157	-99.1157	SAE			s_SA 11 [20296]	DACITE [20296]									VOL					WR [20296]	65.72	0.66		16.71				4.14	4.41	2.47	0.06		1.83	3.36	0.18
[20296]	CONVERGENT MARGIN	MEXICAN VOLCANIC BELTS / TRANS MEXICAN VOLCANIC BELT / MORELOS / TEPOZTLAN FORMATION		18.9669	18.9669	-99.114	-99.114	SAE			s_SA 16 [20296]	DACITE [20296]									VOL					WR [20296]	65.96	0.71		15.66				3.93	4.77	2.34	0.06		2.49	3.39	0.24
[20296]	CONVERGENT MARGIN	MEXICAN VOLCANIC BELTS / TRANS MEXICAN VOLCANIC BELT / MORELOS / TEPOZTLAN FORMATION		18.9669	18.9669	-99.114	-99.114	SAE			s_SA 17 [20296]	DACITE [20296]									VOL					WR [20296]	63.77	0.99		17.31				4.54	4.86	2.48	0.03		1.21	4.05	0.26
[20296]	CONVERGENT MARGIN	MEXICAN VOLCANIC BELTS / TRANS MEXICAN VOLCANIC BELT / MORELOS / TEPOZTLAN FORMATION		18.9642	18.9642	-99.1121	-99.1121	SAE			s_SA 18 [20296]	DACITE [20296]									VOL					WR [20296]	63.99	0.76		16.85				4.24	5.11	2.8	0.06		1.69	3.84	0.19
[20296]	CONVERGENT MARGIN	MEXICAN VOLCANIC BELTS / TRANS MEXICAN VOLCANIC BELT / MORELOS / TEPOZTLAN FORMATION		18.9961	18.9961	-99.1009	-99.1009	SAE			s_TE 3 [20296]	ANDESITE [20296]									VOL					WR [20296]	62.6	0.78		16.77				5.19	5.5	3.21	0.1		1.13	3.95	0.2
[20296]	CONVERGENT MARGIN	MEXICAN VOLCANIC BELTS / TRANS MEXICAN VOLCANIC BELT / MORELOS / TEPOZTLAN FORMATION		18.9961	18.9961	-99.1009	-99.1009	SAE			s_TE 4 [20296]	ANDESITE [20296]									VOL					WR [20296]	61.62	0.8		17.94				4.97	5.73	2.96	0.09		0.91	4.24	0.19
[20296]	CONVERGENT MARGIN	MEXICAN VOLCANIC BELTS / TRANS MEXICAN VOLCANIC BELT / MORELOS / TEPOZTLAN FORMATION		19.0009	19.0009	-99.1016	-99.1016	SAE			s_TE 5 [20296]	ANDESITE [20296]									VOL					WR [20296]	61.01	0.68		15.98				5.47	5.59	5.21	0.1		1.37	3.82	0.17
[20296]	CONVERGENT MARGIN	MEXICAN VOLCANIC BELTS / TRANS MEXICAN VOLCANIC BELT / MORELOS / TEPOZTLAN FORMATION		18.9319	18.9319	-99.4875	-99.4875	SAE			s_M 062 [20296]	ANDESITE [20296]									VOL					WR [20296]	57.49	0.72		17.07				6.3	7.06	5.42	0.08		0.95	4.04	0.16
[20296]	CONVERGENT MARGIN	MEXICAN VOLCANIC BELTS / TRANS MEXICAN VOLCANIC BELT / MORELOS / TEPOZTLAN FORMATION		18.9287	18.9287	-99.487	-99.487	SAE			s_M 073 [20296]	ANDESITE, BASALTIC [20296]									VOL					WR [20296]	55.59	0.73		16.39				6.79	7.58	7.21	0.11		0.88	3.81	0.16
[20296]	CONVERGENT MARGIN	MEXICAN VOLCANIC BELTS / TRANS MEXICAN VOLCANIC BELT / MORELOS / TEPOZTLAN FORMATION		18.9242	18.9242	-99.506	-99.506	SAE			s_M 153 [20296]	DACITE [20296]									VOL					WR [20296]	64	0.72		15.89				4.42	4.85	3.01	0.06		1.44	4.84	0.27
[20296]	CONVERGENT MARGIN	MEXICAN VOLCANIC BELTS / TRANS MEXICAN VOLCANIC BELT / MORELOS / TEPOZTLAN FORMATION		18.929	18.929	-99.4849	-99.4849	SAE			s_M 211-14 [20296]	ANDESITE [20296]									VOL					WR [20296]	59.09	0.76		17.75				6.75	6.3	3.8	0.1		0.66	3.81	0.24
[20296]	CONVERGENT MARGIN	MEXICAN VOLCANIC BELTS / TRANS MEXICAN VOLCANIC BELT / MORELOS / TEPOZTLAN FORMATION		18.9264	18.9264	-99.5072	-99.5072	SAE			s_M 027 [20296]	ANDESITE, BASALTIC [20296]									VOL					WR [20296]	55.54	0.7		15.68				6.6	7.36	8.53	0.11		0.76	3.82	0.16
[20296]	CONVERGENT MARGIN	MEXICAN VOLCANIC BELTS / TRANS MEXICAN VOLCANIC BELT / MORELOS / TEPOZTLAN FORMATION		18.9664	18.9664	-99.5092	-99.5092	SAE			s_M 141 [20296]	ANDESITE [20296]									VOL					WR [20296]	61.04	0.88		16.16				5.52	5.87	4.07	0.08		1.32	4.19	0.25
[20296]	CONVERGENT MARGIN	MEXICAN VOLCANIC BELTS / TRANS MEXICAN VOLCANIC BELT / MORELOS / TEPOZTLAN FORMATION		18.9732	18.9732	-99.4994	-99.4994	SAE			s_M 158 [20296]	ANDESITE [20296]									VOL					WR [20296]	62.07	0.87		16.73				5.17	5.61	2.95	0.07		1.25	4.45	0.24
[20296]	CONVERGENT MARGIN	MEXICAN VOLCANIC BELTS / TRANS MEXICAN VOLCANIC BELT / MORELOS / TEPOZTLAN FORMATION		18.931	18.931	-99.4997	-99.4997	SAE			s_M 210 [20296]	ANDESITE [20296]									VOL					WR [20296]	62.07	0.87		16.73				5.17	5.61	2.95	0.07		1.25	4.45	0.24
[20296]	CONVERGENT MARGIN	MEXICAN VOLCANIC BELTS / TRANS MEXICAN VOLCANIC BELT / MORELOS / TEPOZTLAN FORMATION		18.9404	18.9404	-99.4851	-99.4851	SAE			s_MA 1 [20296]	DACITE [20296]									VOL					WR [20296]	65.52	0.59		16.95				3.61	4.61	2.2	0.06		1.18	4.74	0.14
[20296]	CONVERGENT MARGIN	MEXICAN VOLCANIC BELTS / TRANS MEXICAN VOLCANIC BELT / MORELOS / TEPOZTLAN FORMATION		18.9407	18.9407	-99.4841	-99.4841	SAE			s_MA 6 [20296]	DACITE [20296]									VOL					WR [20296]	63.84	0.65		17.56				4.56	5.09	2.39	0.08		1.19	3.99	0.14
[20296]	CONVERGENT MARGIN	MEXICAN VOLCANIC BELTS / TRANS MEXICAN VOLCANIC BELT / MORELOS / TEPOZTLAN FORMATION		18.941	18.941	-99.4921	-99.4921	SAE			s_MA 10 [20296]	DACITE [20296]									VOL					WR [20296]	63.07	0.72		16.51				4.95	5.19	3.37	0.08		1.16	4.27	0.12
[20296]	CONVERGENT MARGIN	MEXICAN VOLCANIC BELTS / TRANS MEXICAN VOLCANIC BELT / MORELOS / TEPOZTLAN FORMATION		18.9591	18.9591	-99.3452	-99.3452	SAE			s_AHUATENCO 2 [20296]	DACITE [20296]									VOL					WR [20296]	63.15	0.67		16.1				4.83	4.98	3.98	0.07		1.37	4.14	0.17
[20296]	CONVERGENT MARGIN	MEXICAN VOLCANIC BELTS / TRANS MEXICAN VOLCANIC BELT / MORELOS / TEPOZTLAN FORMATION		18.9387	18.9387	-98.9794	-98.9794	SAE			s_TEPEXI 1 [20296]	DACITE [20296]									VOL					WR [20296]	65.22	0.76		16.96				3.76	4.76	1.82	0.03		2.29	3.75	0.23
[20296]	CONVERGENT MARGIN	MEXICAN VOLCANIC BELTS / TRANS MEXICAN VOLCANIC BELT / MORELOS / TEPOZTLAN FORMATION		18.9388	18.9388	-98.9798	-98.9798	SAE			s_TEPEXI 3 [20296]	DACITE [20296]									VOL					WR [20296]	65.12	0.63		15.97				4.24	4.96	2.25	0.13		1.16	4.9	0.16
[20296]	CONVERGENT MARGIN	MEXICAN VOLCANIC BELTS / TRANS MEXICAN VOLCANIC BELT / MORELOS / TEPOZTLAN FORMATION		18.9395	18.9395	-98.9794	-98.9794	SAE			s_TEPEXI 4 [20296]	DACITE [20296]									VOL					WR [20296]	69.04	0.63		15.65				3.92	3.47	1.87	0.01		1.5	3.28	0.17
[20296]	CONVERGENT MARGIN	MEXICAN VOLCANIC BELTS / TRANS MEXICAN VOLCANIC BELT / MORELOS / TEPOZTLAN FORMATION		18.922	18.922	-99.3568	-99.3568	SAE			s_AJU 2 [20296]	DACITE [20296]									VOL					WR [20296]	63.72	0.66		16.57				4.53	4.69	3.51	0.07		1.41	4.14	0.2
[20296]	CONVERGENT MARGIN	MEXICAN VOLCANIC BELTS / TRANS MEXICAN VOLCANIC BELT / MORELOS / TEPOZTLAN FORMATION		18.922	18.922	-99.3568	-99.3568	SAE			s_AJU 3 [20296]	RHYOLITE [20296]									VOL					WR [20296]	75.02	0.46		13.99				2.05	2.68	1.01	0.01		1.26	3.2	0.09
[20296]	CONVERGENT MARGIN	MEXICAN VOLCANIC BELTS / TRANS MEXICAN VOLCANIC BELT / MORELOS / TEPOZTLAN FORMATION		18.8786	18.8786	-99.4108	-99.4108	SAE			s_TLAJO 1 [20296]	DACITE [20296]									VOL					WR [20296]	66.96	0.65		17.3				3.03	4.24	1.92	0.02		1.42	3.87	0.26
[20296]	CONVERGENT MARGIN	MEXICAN VOLCANIC BELTS / TRANS MEXICAN VOLCANIC BELT / MORELOS / TEPOZTLAN FORMATION		18.962	18.962	-99.3328	-99.3328	SAE			s_ZEMP 1 [20296]	ANDESITE [20296]									VOL					WR [20296]	63.14	0.77		16.86				4.93	5.4	2.54	0.09		1.37	4.15	0.2
[20296]	CONVERGENT MARGIN	MEXICAN VOLCANIC BELTS / TRANS MEXICAN VOLCANIC BELT / MORELOS / TEPOZTLAN FORMATION		18.9586	18.9586	-99.3651	-99.3651	SAE			s_ZEMP 10 [20296]	ANDESITE [20296]									VOL					WR [20296]	64.2	0.65		15.94				4.52	5.03	3.2	0.07		1.53	4.17	0.18
[20296]	CONVERGENT MARGIN	MEXICAN VOLCANIC BELTS / TRANS MEXICAN VOLCANIC BELT / MORELOS / TEPOZTLAN FORMATION		18.962	18.962	-99.3531	-99.3531	SAE			s_ZEMP 11 [20296]	ANDESITE, BASALTIC [20296]									VOL					WR [20296]	56.15	0.86		15.9				7.35	7.6	7.91	0.13		0.82	2.33	0.13
[20296]	CONVERGENT MARGIN	MEXICAN VOLCANIC BELTS / TRANS MEXICAN VOLCANIC BELT / MORELOS / TEPOZTLAN FORMATION		18.9626	18.9626	-99.3548	-99.3548	SAE			s_ZEMP 12 [20296]	ANDESITE [20296]									VOL					WR [20296]	60.79	1.04		15.79				5.79	6.4	3.78	0.1		1.32	4.06	0.29
[20296]	CONVERGENT MARGIN	MEXICAN VOLCANIC BELTS / TRANS MEXICAN VOLCANIC BELT / MORELOS / TEPOZTLAN FORMATION		18.9608	18.9608	-99.3573	-99.3573	SAE			s_ZEMP 13 [20296]	ANDESITE [20296]									VOL					WR [20296]	59.04	1.06		16.28				5.85	6.88	4.53	0.1		1.25	4.05	0.32
[20296]	CONVERGENT MARGIN	MEXICAN VOLCANIC BELTS / TRANS MEXICAN VOLCANIC BELT / MORELOS / TEPOZTLAN FORMATION		18.9309	18.9309	-99.3374	-99.3374	SAE			s_FC 4 [20296]	ANDESITE [20296]									VOL					WR [20296]	62.3	0.78		16.31				4.79	5.67	4.17	0.08		1.61	3.56	0.21
[20296]	CONVERGENT MARGIN	MEXICAN VOLCANIC BELTS / TRANS MEXICAN VOLCANIC BELT / MORELOS / TEPOZTLAN FORMATION		18.9309	18.9309	-99.3374	-99.3374	SAE			s_FC 5 [20296]	ANDESITE [20296]									VOL					WR [20296]	61.43	0.81		16.54				5.02	6.14	3.72	0.09		1.48	4	0.22
[20296]	CONVERGENT MARGIN	MEXICAN VOLCANIC BELTS / TRANS MEXICAN VOLCANIC BELT / MORELOS / TEPOZTLAN FORMATION		18.9936	18.9936	-98.9651	-98.9651	SAE			s_TL233-6 [20296]	NOT GIVEN [20296]									VOL					WR [20296]
[20296]	CONVERGENT MARGIN	MEXICAN VOLCANIC BELTS / TRANS MEXICAN VOLCANIC BELT / MORELOS / TEPOZTLAN FORMATION		18.9642	18.9642	-99.1121	-99.1121	SAE			s_SA-D1 [20296]	NOT GIVEN [20296]									VOL					WR [20296]
[4470]	CONVERGENT MARGIN	MEXICAN VOLCANIC BELTS / TRANS MEXICAN VOLCANIC BELT / JALISCO / COLIMA VOLCANIC COMPLEX	YOUNGER COLIMA RIFT (COLIMA GRABEN)	19.5	19.5	-103.6	-103.6	SAE			s_8H [4470]	MINETTE [4470]									PLU					WR [4470]
[4470]	CONVERGENT MARGIN	MEXICAN VOLCANIC BELTS / TRANS MEXICAN VOLCANIC BELT / JALISCO / COLIMA VOLCANIC COMPLEX	YOUNGER COLIMA RIFT (COLIMA GRABEN)	19.5	19.5	-103.6	-103.6	SAE			s_7E [4470]	MINETTE [4470]									PLU					WR [4470]
[4470]	CONVERGENT MARGIN	MEXICAN VOLCANIC BELTS / TRANS MEXICAN VOLCANIC BELT / JALISCO / COLIMA VOLCANIC COMPLEX	YOUNGER COLIMA RIFT (COLIMA GRABEN)	19.5	19.5	-103.6	-103.6	SAE			s_B43 [4470]	PORPHYRY, SPESSARTITE [4470]								LAMPROPHYRIC [4470]	VEIN					WR [4470]
[4470]	CONVERGENT MARGIN	MEXICAN VOLCANIC BELTS / TRANS MEXICAN VOLCANIC BELT / JALISCO / COLIMA VOLCANIC COMPLEX	VOLCANCITO PARASITIC CONE ABOUT 1 KM FROM THE AXIS OF THE MAIN CRATER	19.51	19.51	-103.62	-103.62	SAE			s_17B [4470]	ANDESITE, BASALTIC [4470]									VOL					WR [4470]
[4470]	CONVERGENT MARGIN	MEXICAN VOLCANIC BELTS / TRANS MEXICAN VOLCANIC BELT / MICHOACAN / MICHOACAN-GUANAJUATO VOLCANIC FIELD - CERRO EL COM		19.902	19.902	-102.546	-102.546	SAE			s_1050-400A [4470]	ANDESITE, BASALTIC [4470]									VOL					WR [4470]
[4470]	CONVERGENT MARGIN	MEXICAN VOLCANIC BELTS / TRANS MEXICAN VOLCANIC BELT / MICHOACAN / MICHOACAN-GUANAJUATO VOLCANIC FIELD - LA CAL		20.538	20.538	-101.216	-101.216	SAE			s_1050-558A [4470]	BASALT, ANDESITIC [4470]									VOL					WR [4470]
[4470]	CONVERGENT MARGIN	MEXICAN VOLCANIC BELTS / TRANS MEXICAN VOLCANIC BELT / MICHOACAN / MICHOACAN-GUANAJUATO VOLCANIC FIELD - LA CAL		20.538	20.538	-101.216	-101.216	SAE			s_1050-540G [4470]	GRANODIORITE [4470]									PLU					WR [4470]
[4470]	CONVERGENT MARGIN	MEXICAN VOLCANIC BELTS / TRANS MEXICAN VOLCANIC BELT / JALISCO / MASCOTA VOLCANIC COMPLEX		20.4	20.67	-104.67	-104.9	SAE			s_MAS-4B [4470]	GRANITE [4470]									PLU					WR [4470]
[4835]	CONVERGENT MARGIN	MEXICAN VOLCANIC BELTS / TRANS MEXICAN VOLCANIC BELT / NAYARIT / CERRO CEBADILLA	FLOW FRONT AT CERRO LA CEBADILLA, JUST WEST JALCOCOTAN	21.4785	21.4785	-105.109	-105.109	SAE			s_M79-3 [4835]	ANDESITE, HORNBLENDE [4835]									VOL					WR [4835]	61.86	0.67		17.51		1.4	3.07		5.34	2.21	0.09		1.98	4.28	0.14
[4835]	CONVERGENT MARGIN	MEXICAN VOLCANIC BELTS / TRANS MEXICAN VOLCANIC BELT / NAYARIT / CERRO LA YERBA	BLOCK FROM REMNANTS OF LAVA FLOW ON SOUTH SIDE OF CERRO LA YERBA	21.5103	21.5103	-105.07	-105.07	SAE			s_M79-7 [4835]	ANDESITE [4835]									VOL					WR [4835]	61.86	0.68		17.6		1.25	3.14		5.52	2.49	0.08		2.31	3.78	0.15
[4835]	CONVERGENT MARGIN	MEXICAN VOLCANIC BELTS / TRANS MEXICAN VOLCANIC BELT / NAYARIT / CERRO EL VOLADERA	BOULDER FROM NORTHEAST FLANK OF CERRO EL VOLADERO	21.5064	21.5064	-105.051	-105.051	SAE			s_M82-1 [4835]	RHYODACITE [4835]									VOL					WR [4835]	70.55	0.31		15.9		1.66	0.4		2.32	0.28	0.06		2.35	5.44	0.12
[4835]	CONVERGENT MARGIN	MEXICAN VOLCANIC BELTS / TRANS MEXICAN VOLCANIC BELT / NAYARIT / CERRO COATEPEC	FROM EASTERN BASE OF CERRO COATEPEC	21.4014	21.4014	-104.923	-104.923	SAE			s_M79-12 [4835]	ANDESITE, HORNBLENDE [4835]									VOL					WR [4835]	59.89	0.71		18.47		2.52	2.63		5.97	2.83	0.09		1.45	4.15	0.17
[4835]	CONVERGENT MARGIN	MEXICAN VOLCANIC BELTS / TRANS MEXICAN VOLCANIC BELT / NAYARIT / SAN JUAN	LAVA FLOW EXPOSED ALONG HWY 66.1/2 KM SE OF VOLCAN CARRANZA. OVERLAIN BY TEPIC PUMICE	21.567	21.567	-104.983	-104.983	SAE			s_1004-23 [4835]	ANDESITE, HORNBLENDE [4835]									VOL					WR [4835]	61.35	0.67		17.76		1.67	2.57		5.19	2.12	0.07		1.95	4.17	0.08
[4835]	CONVERGENT MARGIN	MEXICAN VOLCANIC BELTS / TRANS MEXICAN VOLCANIC BELT / NAYARIT / SAN JUAN	LAVA FROM HIGH OUTER SLOPE JUST WEST OF HIGH POINT IN SW SAN JUAN CALDERA WALL	21.4673	21.4673	-104.977	-104.977	SAE			s_1004-28 [4835]	DACITE, HORNBLENDE [4835]									VOL					WR [4835]	63.92	0.63		17.21		1.81	2.33		5.1	1.97	0.08		1.89	4.39	0.15
[4835]	CONVERGENT MARGIN	MEXICAN VOLCANIC BELTS / TRANS MEXICAN VOLCANIC BELT / NAYARIT / SAN JUAN	FROM QUARRY AT END OF RIDGE EXTENDING NE FROM SAN JUAN CALDERA. OVERLAIN BY TEPICE PUMICE	21.5131	21.5131	-104.926	-104.926	SAE			s_1004-33B [4835]	DACITE, HORNBLENDE [4835]									VOL					WR [4835]	63.17	0.59		17.63		1.56	2.7		5.08	2.17	0.09		1.66	4.36	0.16
[4835]	CONVERGENT MARGIN	MEXICAN VOLCANIC BELTS / TRANS MEXICAN VOLCANIC BELT / NAYARIT / SAN JUAN	LIGHT-GRAY BANDS IN STEEP-SIDED, COLOR-BANDED, RHYODACITE SUMMIT DOME OF CERRO ALTO	21.4499	21.4499	-104.971	-104.971	SAE			s_M79-10A [4835]	RHYODACITE [4835]									VOL					WR [4835]	68.11	0.35		16		1.4	1.19		3.3	1.14	0.06		2.43	4.18	0.12
[4835]	CONVERGENT MARGIN	MEXICAN VOLCANIC BELTS / TRANS MEXICAN VOLCANIC BELT / NAYARIT / SAN JUAN	LIGHT-GRAY BANDS IN STEEP-SIDED, COLOR-BANDED, RHYODACITE SUMMIT DOME OF CERRO ALTO	21.4499	21.4499	-104.971	-104.971	SAE			s_M79-10B [4835]	RHYODACITE [4835]									VOL					WR [4835]	70.09	0.31		15.4		1.05	1.14		2.9	0.96	0.06		2.46	4.52	0.1
[4835]	CONVERGENT MARGIN	MEXICAN VOLCANIC BELTS / TRANS MEXICAN VOLCANIC BELT / NAYARIT / SAN JUAN	LAVA FROM CRATER RIM (?) FORMING OUTCROP ON SW SUMMIT OF CERRO ALTO	21.445	21.445	-104.977	-104.977	SAE			s_M79-11 [4835]	DACITE [4835]									VOL					WR [4835]	63.36	0.71		17.69		2.34	2.18		5.1	2.15	0.08		1.85	4.22	0.2
[4835]	CONVERGENT MARGIN	MEXICAN VOLCANIC BELTS / TRANS MEXICAN VOLCANIC BELT / NAYARIT / SAN JUAN	PUMICE IN LOWER 55CM OF UNIT A, BELOW ORANGE HALLOYSITE LAYER AT STATION 48	21.5199	21.5199	-104.939	-104.939	SAE			s_1004-1 [4835]	NOT GIVEN [4835]									VOL					WR [4835]	70.14	0.29		14.44		0.37	1.23		1.77	0.45	0.06		2.77	4.58	0.09
[4835]	CONVERGENT MARGIN	MEXICAN VOLCANIC BELTS / TRANS MEXICAN VOLCANIC BELT / NAYARIT / SAN JUAN	FROM 15CM THICK UNIT B AT STATION 48	21.5199	21.5199	-104.939	-104.939	SAE			s_1004-3 [4835]	NOT GIVEN [4835]									VOL					WR [4835]	69.97	0.3		14.68		0.47	1.2		1.78	0.5	0.06		2.72	4.71	0.1
[4835]	CONVERGENT MARGIN	MEXICAN VOLCANIC BELTS / TRANS MEXICAN VOLCANIC BELT / NAYARIT / SAN JUAN	FROM LOWEST 50CM OF UNIT C AT STATION 48	21.5199	21.5199	-104.939	-104.939	SAE			s_1004-4 [4835]	NOT GIVEN [4835]									VOL					WR [4835]	67.67	0.35		15.01			1.23		2.2	0.57	0.06		2.57	4.43	0.12
[4835]	CONVERGENT MARGIN	MEXICAN VOLCANIC BELTS / TRANS MEXICAN VOLCANIC BELT / NAYARIT / SAN JUAN	FROM 50CM THICK INTERVAL OF UNIT C CENTERED 6M FROM UNIT-C BASE AT STATION 48	21.5199	21.5199	-104.939	-104.939	SAE			s_1004-6 [4835]	NOT GIVEN [4835]									VOL					WR [4835]	66.83	0.33		15.33		0.85	1.25		2.13	0.51	0.07		2.52	4.19	0.11
[4835]	CONVERGENT MARGIN	MEXICAN VOLCANIC BELTS / TRANS MEXICAN VOLCANIC BELT / NAYARIT / SAN JUAN	FROM 1-M THICK INTERVAL OF UPPERMOST UNIT C LYING ABOVE A 14-CM THICK ASH LAYER INTERPRETED AS THE CO-IGNIMBRITE ASH ASSOCIATED WITH PYROCLASTIC-FLOW DEPOSITS OF 1004-9 AND 1004-12	21.5199	21.5199	-104.939	-104.939	SAE			s_1004-8 [4835]	NOT GIVEN [4835]									VOL					WR [4835]	67.81	0.34		15.26		0.75	1.35		2.47	0.63	0.06		2.52	4.4	0.12
[4835]	CONVERGENT MARGIN	MEXICAN VOLCANIC BELTS / TRANS MEXICAN VOLCANIC BELT / NAYARIT / SAN JUAN	FROM NEAR UNEXPOSED BASE OF 12-M-THICK PYROCLASTIC- FLOW DEPOSIT AT STATION 18, OVERLAIN BY UPPER UNIT C AND UNIT D	21.4569	21.4569	-104.913	-104.913	SAE			s_1004-12 [4835]	NOT GIVEN [4835]									VOL					WR [4835]	68.75	0.32		14.85		0.71	1.23		2.08	0.51	0.07		2.65	4.54	0.11
[4835]	CONVERGENT MARGIN	MEXICAN VOLCANIC BELTS / TRANS MEXICAN VOLCANIC BELT / NAYARIT / SAN JUAN	FROM NEAR UNEXPOSED BASE OF 8M THICK PYROCLASTIC-FLOW DEPOSIT IN WEST-FACING QUARRY EXPOSURES AT STATION 16, OVERLAIN BY UPPER UNIT C (1004-10) AND UNIT D (1004-11)	21.4637	21.4637	-104.897	-104.897	SAE			s_1004-9 [4835]	NOT GIVEN [4835]									VOL					WR [4835]	68.81	0.31		14.83		0.77	1.14		2.12	0.49	0.07		2.65	4.47	0.12
[4835]	CONVERGENT MARGIN	MEXICAN VOLCANIC BELTS / TRANS MEXICAN VOLCANIC BELT / NAYARIT / SAN JUAN	FROM 1.5M PORTION OF UPPERMOST UNIT-C PUMICE FALL DEPOSIT AT STATION 16. BOUNDED BELOW BY PYROCLASTIC-FLOW DEPOSIT (1004-9) AND ABOVE BY ANDESITE SCORIA-FALL DEPOSIT (1004-11)	27.05	27.05	-105.27	-105.27	SAE			s_1004-10 [4835]	NOT GIVEN [4835]									VOL					WR [4835]	68.31	0.34		15.5		0.74	1.32		2.33	0.62	0.07		2.56	4.44	0.11
[4835]	CONVERGENT MARGIN	MEXICAN VOLCANIC BELTS / TRANS MEXICAN VOLCANIC BELT / NAYARIT / SAN JUAN	FROM 15CM-THICK-SCORIA-FALL LAYER UNIT D, WHICH LIES ABOVE C (1004-10) AT STAION 16. OVERLAIN OVERLAIN BY MUDFLOW DEPOSITS AND MODERN SOIL	21.4637	21.4637	-104.897	-104.897	SAE			s_1004-11 [4835]	ANDESITE [4835]									VOL					WR [4835]	59.06	0.65		18.13		1.82	3.11		6.27	2.46	0.08		1.51	3.98	0.22
[4835]	CONVERGENT MARGIN	MEXICAN VOLCANIC BELTS / TRANS MEXICAN VOLCANIC BELT / NAYARIT / SAN JUAN	FROM THE FLOW FRONT ALONG HYW 66	21.5191	21.5191	-104.966	-104.966	SAE			s_1004-21 [4835]	ANDESITE, HORNBLENDE [4835]									VOL					WR [4835]	59.63	0.71		18.3		1.98	3.06		6.28	2.81	0.09		1.6	4.21	0.22
[4959]	CONVERGENT MARGIN	MEXICAN VOLCANIC BELTS / TRANS MEXICAN VOLCANIC BELT / VERACRUZ / LOS HUMEROS CALDERA / XALTIPAN FORMATION		19.661	19.661	-97.3286	-97.3286	SAE			s_LH-16 [4959]	RHYODACITE [4959]									VOL					WR [4959]	70.6	0.42		14.9		0.87	1.74		1.95	0.9	0.04		4.58	3.85	0.11
[11611][19706]	CONVERGENT MARGIN	MEXICAN VOLCANIC BELTS / TRANS MEXICAN VOLCANIC BELT / MEXICO / POPOCATEPETL	BARRANCO NEXPAYANTLA	19.0644	19.0644	-98.6792	-98.6792	SAE			s_SPO38 [11611] / s_SP038 [19706]	NOT GIVEN [11611]									VOL					WR [11611]	59.5	0.71		15.8		5.8			6.02	5.6	0.1		1.32	4.01	0.17
[4214]	CONVERGENT MARGIN	MEXICAN VOLCANIC BELTS / TRANS MEXICAN VOLCANIC BELT / JALISCO / COLIMA VOLCANIC COMPLEX		19.51	19.51	-103.62	-103.62	SAE			s_SAY-104 [4214]	MINETTE [4214]									PLU					WR [4214]	50.2	1.8		13.05				7.79	9.56	8.58	0.14		3.72	3.79
[3849]	CONVERGENT MARGIN	MEXICAN VOLCANIC BELTS / TRANS MEXICAN VOLCANIC BELT / JALISCO / COLIMA VOLCANIC COMPLEX	COLIMA GRABEN	19.5	19.5	-103.6	-103.6	SAE			s_B36 [3849]	LAMPROPHYRE, PHLOGOPITE [3849]									PLU					WR [3849]	54.64	1.26		15.42		5.55	0.54		6.36	3.76	0.1		4.51	4.72	0.98		1.17	0.17
[3849]	CONVERGENT MARGIN	MEXICAN VOLCANIC BELTS / TRANS MEXICAN VOLCANIC BELT / JALISCO / COLIMA VOLCANIC COMPLEX	COLIMA GRABEN	19.5	19.5	-103.6	-103.6	SAE			s_A45B [3849]	LAMPROPHYRE, PHLOGOPITE [3849]									PLU					WR [3849]	55.94	1.37		16.73		4.7	1.64		6.23	2.97	0.09		4.45	4.3	0.61		0.53	0.13
[3849]	CONVERGENT MARGIN	MEXICAN VOLCANIC BELTS / TRANS MEXICAN VOLCANIC BELT / JALISCO / COLIMA VOLCANIC COMPLEX	COLIMA GRABEN	19.5	19.5	-103.6	-103.6	SAE			s_A4 [3849]	LAMPROPHYRE, HORNBLENDE [3849]									PLU					WR [3849]	57.47	1.12		15.6		3.08	2.38		6.71	5.68	0.1		2.97	3.69	0.49		0.48	0.21
[3849]	CONVERGENT MARGIN	MEXICAN VOLCANIC BELTS / TRANS MEXICAN VOLCANIC BELT / JALISCO / COLIMA VOLCANIC COMPLEX	COLIMA GRABEN	19.5	19.5	-103.6	-103.6	SAE			s_A60 [3849]	LAMPROPHYRE, HORNBLENDE [3849]									PLU					WR [3849]	56.19	0.87		16.71		4.27	1.6		6.73	3.78	0.09		3.23	4.54	0.61		0.58	0.37
[3849]	CONVERGENT MARGIN	MEXICAN VOLCANIC BELTS / TRANS MEXICAN VOLCANIC BELT / JALISCO / COLIMA VOLCANIC COMPLEX	COLIMA GRABEN	19.5	19.5	-103.6	-103.6	SAE			s_M163A [3849]	ANDESITE [3849]									VOL					WR [3849]	60.45	0.65		16.83		3.55	1.16		5.15	2.69	0.08		2.73	4.76	0.37		0.67	0.46
[3849]	CONVERGENT MARGIN	MEXICAN VOLCANIC BELTS / TRANS MEXICAN VOLCANIC BELT / JALISCO / COLIMA VOLCANIC COMPLEX	COLIMA GRABEN	19.5	19.5	-103.6	-103.6	SAE			s_A89 [3849]	ANDESITE [3849]									VOL					WR [3849]	61.75	0.8		16.37		2.87	1.39		6.02	2.55	0.05		2.2	4.14	0.31		0.85	0.18
[4326]	CONVERGENT MARGIN	MEXICAN VOLCANIC BELTS / TRANS MEXICAN VOLCANIC BELT / MICHOACAN / MICHOACAN-GUANAJUATO VOLCANIC FIELD - PARICUTIN	1.7 KM NORTH OF PARICUTIN CINDER CONE NEAR JARATIRO HILL	19.493	19.493	-102.251	-102.251	SAE			s_30 [4326]	BASALT [4326]								GLASSY [4326]	VOL					GL [4326]	55.6	0.95		18.7				5.5	7.4	1.8			1.29	4	0.3								0.09
[5045]	CONVERGENT MARGIN	MEXICAN VOLCANIC BELTS / SIERRA MADRE OCCIDENTAL / DURANGO / SAN NICOLAS VOLCANIC FIELD		24.92	24.92	-105.42	-105.42	SAE			s_SAL5871 [5045]	NOT GIVEN [5045]									VOL					WR [5045]
[5045]	CONVERGENT MARGIN	MEXICAN VOLCANIC BELTS / SIERRA MADRE OCCIDENTAL / DURANGO / SAN NICOLAS VOLCANIC FIELD		24.92	24.92	-105.42	-105.42	SAE			s_SAL6037 [5045]	NOT GIVEN [5045]									VOL					WR [5045]
[5045]	CONVERGENT MARGIN	MEXICAN VOLCANIC BELTS / SIERRA MADRE OCCIDENTAL / DURANGO / SAN NICOLAS VOLCANIC FIELD		24.92	24.92	-105.42	-105.42	SAE			s_SAL6056 [5045]	NOT GIVEN [5045]									VOL					WR [5045]
[5045]	CONVERGENT MARGIN	MEXICAN VOLCANIC BELTS / SIERRA MADRE OCCIDENTAL / DURANGO / SAN NICOLAS VOLCANIC FIELD		24.92	24.92	-105.42	-105.42	SAE			s_SAL6454 [5045]	NOT GIVEN [5045]									VOL					WR [5045]
[5045]	CONVERGENT MARGIN	MEXICAN VOLCANIC BELTS / SIERRA MADRE OCCIDENTAL / DURANGO / SAN NICOLAS VOLCANIC FIELD		24.92	24.92	-105.42	-105.42	SAE			s_SAL8734 [5045]	NOT GIVEN [5045]									VOL					WR [5045]
[5045]	CONVERGENT MARGIN	MEXICAN VOLCANIC BELTS / SIERRA MADRE OCCIDENTAL / DURANGO / SAN NICOLAS VOLCANIC FIELD		24.92	24.92	-105.42	-105.42	SAE			s_SAL8751 [5045]	NOT GIVEN [5045]									VOL					WR [5045]
[5045]	CONVERGENT MARGIN	MEXICAN VOLCANIC BELTS / SIERRA MADRE OCCIDENTAL / DURANGO / SAN NICOLAS VOLCANIC FIELD		24.92	24.92	-105.42	-105.42	SAE			s_SAL8637 [5045]	NOT GIVEN [5045]									VOL					WR [5045]
[5045]	CONVERGENT MARGIN	MEXICAN VOLCANIC BELTS / SIERRA MADRE OCCIDENTAL / DURANGO / SAN NICOLAS VOLCANIC FIELD		24.92	24.92	-105.42	-105.42	SAE			s_SAL7895 [5045]	NOT GIVEN [5045]									VOL					WR [5045]
[5045]	CONVERGENT MARGIN	MEXICAN VOLCANIC BELTS / SIERRA MADRE OCCIDENTAL / DURANGO / SAN NICOLAS VOLCANIC FIELD		24.92	24.92	-105.42	-105.42	SAE			s_SAL8720 [5045]	NOT GIVEN [5045]									VOL					WR [5045]
[5045]	CONVERGENT MARGIN	MEXICAN VOLCANIC BELTS / SIERRA MADRE OCCIDENTAL / DURANGO / SAN NICOLAS VOLCANIC FIELD		24.92	24.92	-105.42	-105.42	SAE			s_SAL9039 [5045]	NOT GIVEN [5045]									VOL					WR [5045]
[5045]	CONVERGENT MARGIN	MEXICAN VOLCANIC BELTS / SIERRA MADRE OCCIDENTAL / DURANGO / SAN NICOLAS VOLCANIC FIELD		24.92	24.92	-105.42	-105.42	SAE			s_SALB0114 [5045]	NOT GIVEN [5045]									VOL					WR [5045]
[4571]	CONVERGENT MARGIN	MEXICAN VOLCANIC BELTS / TRANS MEXICAN VOLCANIC BELT / MEXICO / NEVADO DE TOLUCA		19.15	19.15	-99.75	-99.75	SAE			s_157-72 [4571]	NOT GIVEN [4571]				PLEISTOCENE [4571]					VOL					WR [4571]	55.1	0.74		16.4				7.43	8.18	7.94			0.82	3.31
[4571]	CONVERGENT MARGIN	MEXICAN VOLCANIC BELTS / TRANS MEXICAN VOLCANIC BELT / MEXICO / NEVADO DE TOLUCA		19.15	19.15	-99.75	-99.75	SAE			s_133A-72 [4571]	NOT GIVEN [4571]									VOL					WR [4571]	57.6	0.96		16.2				6.49	6.66	6.86			1.68	3.62
[4571]	CONVERGENT MARGIN	MEXICAN VOLCANIC BELTS / TRANS MEXICAN VOLCANIC BELT / MEXICO / NEVADO DE TOLUCA		19.15	19.15	-99.75	-99.75	SAE			s_91-72 [4571]	NOT GIVEN [4571]				MIOCENE [4571]					VOL					WR [4571]	59.4	0.84		17.1				6.08	6.05	4.86			1.55	4.11
[4571]	CONVERGENT MARGIN	MEXICAN VOLCANIC BELTS / TRANS MEXICAN VOLCANIC BELT / MEXICO / NEVADO DE TOLUCA		19.15	19.15	-99.75	-99.75	SAE			s_183-72 [4571]	NOT GIVEN [4571]									VOL					WR [4571]	62.4	0.9		16.7				5.08	5.11	4.04			2.07	3.71
[4571]	CONVERGENT MARGIN	MEXICAN VOLCANIC BELTS / TRANS MEXICAN VOLCANIC BELT / MEXICO / NEVADO DE TOLUCA		19.15	19.15	-99.75	-99.75	SAE			s_134-72 [4571]	NOT GIVEN [4571]				PLEISTOCENE [4571]					VOL					WR [4571]	64.1	0.68		18.3				4.21	4.44	2.2			1.5	4.55
[4571]	CONVERGENT MARGIN	MEXICAN VOLCANIC BELTS / TRANS MEXICAN VOLCANIC BELT / MEXICO / NEVADO DE TOLUCA		19.15	19.15	-99.75	-99.75	SAE			s_161-72 [4571]	NOT GIVEN [4571]				PLIOCENE [4571]					VOL					WR [4571]	66.2	0.57		16.9				3.62	4.1	1.97			2.14	4.57
[4571]	CONVERGENT MARGIN	MEXICAN VOLCANIC BELTS / TRANS MEXICAN VOLCANIC BELT / MEXICO / NEVADO DE TOLUCA		19.15	19.15	-99.75	-99.75	SAE			s_9-72 [4571]	NOT GIVEN [4571]				RECENT [4571]					VOL					WR [4571]	67	0.5		16.8				3.41	3.97	1.96			1.98	4.47
[4571]	CONVERGENT MARGIN	MEXICAN VOLCANIC BELTS / TRANS MEXICAN VOLCANIC BELT / MEXICO / NEVADO DE TOLUCA		19.15	19.15	-99.75	-99.75	SAE			s_91-72 [4571]	NOT GIVEN [4571]				MIOCENE [4571]					VOL					WR [4571]
[4571]	CONVERGENT MARGIN	MEXICAN VOLCANIC BELTS / TRANS MEXICAN VOLCANIC BELT / MEXICO / NEVADO DE TOLUCA		19.15	19.15	-99.75	-99.75	SAE			s_221-72 [4571]	NOT GIVEN [4571]				MIOCENE [4571]					VOL					WR [4571]	61												1.57
[4571]	CONVERGENT MARGIN	MEXICAN VOLCANIC BELTS / TRANS MEXICAN VOLCANIC BELT / MEXICO / NEVADO DE TOLUCA		19.15	19.15	-99.75	-99.75	SAE			s_172-72 [4571]	NOT GIVEN [4571]				MIOCENE [4571]					VOL					WR [4571]	63.5												1.79
[4571]	CONVERGENT MARGIN	MEXICAN VOLCANIC BELTS / TRANS MEXICAN VOLCANIC BELT / MEXICO / NEVADO DE TOLUCA		19.15	19.15	-99.75	-99.75	SAE			s_125-72 [4571]	NOT GIVEN [4571]				MIOCENE [4571]					VOL					WR [4571]	64												1.9
[4571]	CONVERGENT MARGIN	MEXICAN VOLCANIC BELTS / TRANS MEXICAN VOLCANIC BELT / MEXICO / NEVADO DE TOLUCA		19.15	19.15	-99.75	-99.75	SAE			s_107-72 [4571]	NOT GIVEN [4571]				MIOCENE [4571]					VOL					WR [4571]	64.3												2.02
[4571]	CONVERGENT MARGIN	MEXICAN VOLCANIC BELTS / TRANS MEXICAN VOLCANIC BELT / MEXICO / NEVADO DE TOLUCA		19.15	19.15	-99.75	-99.75	SAE			s_116-72 [4571]	NOT GIVEN [4571]				MIOCENE [4571]					VOL					WR [4571]	64.6												1.57
[4571]	CONVERGENT MARGIN	MEXICAN VOLCANIC BELTS / TRANS MEXICAN VOLCANIC BELT / MEXICO / NEVADO DE TOLUCA		19.15	19.15	-99.75	-99.75	SAE			s_45-72 [4571]	NOT GIVEN [4571]				MIOCENE [4571]					VOL					WR [4571]	65.4												1.87
[4571]	CONVERGENT MARGIN	MEXICAN VOLCANIC BELTS / TRANS MEXICAN VOLCANIC BELT / MEXICO / NEVADO DE TOLUCA		19.15	19.15	-99.75	-99.75	SAE			s_147-72 [4571]	NOT GIVEN [4571]				MIOCENE [4571]					VOL					WR [4571]	69												2.5
[4571]	CONVERGENT MARGIN	MEXICAN VOLCANIC BELTS / TRANS MEXICAN VOLCANIC BELT / MEXICO / NEVADO DE TOLUCA		19.15	19.15	-99.75	-99.75	SAE			s_208B-72 [4571]	NOT GIVEN [4571]				PLIOCENE [4571]					VOL					WR [4571]	64.6												1.7
[4571]	CONVERGENT MARGIN	MEXICAN VOLCANIC BELTS / TRANS MEXICAN VOLCANIC BELT / MEXICO / NEVADO DE TOLUCA		19.15	19.15	-99.75	-99.75	SAE			s_162-72 [4571]	NOT GIVEN [4571]				PLIOCENE [4571]					VOL					WR [4571]	65.4												2.2
[4571]	CONVERGENT MARGIN	MEXICAN VOLCANIC BELTS / TRANS MEXICAN VOLCANIC BELT / MEXICO / NEVADO DE TOLUCA		19.15	19.15	-99.75	-99.75	SAE			s_161-72 [4571]	NOT GIVEN [4571]				PLIOCENE [4571]					VOL					WR [4571]
[4571]	CONVERGENT MARGIN	MEXICAN VOLCANIC BELTS / TRANS MEXICAN VOLCANIC BELT / MEXICO / NEVADO DE TOLUCA		19.15	19.15	-99.75	-99.75	SAE			s_47-72 [4571]	NOT GIVEN [4571]				PLIOCENE [4571]					VOL					WR [4571]	67												2.24
[4571]	CONVERGENT MARGIN	MEXICAN VOLCANIC BELTS / TRANS MEXICAN VOLCANIC BELT / MEXICO / NEVADO DE TOLUCA		19.15	19.15	-99.75	-99.75	SAE			s_157-72 [4571]	NOT GIVEN [4571]				PLEISTOCENE [4571]					VOL					WR [4571]
[4571]	CONVERGENT MARGIN	MEXICAN VOLCANIC BELTS / TRANS MEXICAN VOLCANIC BELT / MEXICO / NEVADO DE TOLUCA		19.15	19.15	-99.75	-99.75	SAE			s_186-72 [4571]	NOT GIVEN [4571]				PLEISTOCENE [4571]					VOL					WR [4571]	55.1												1.15
[4571]	CONVERGENT MARGIN	MEXICAN VOLCANIC BELTS / TRANS MEXICAN VOLCANIC BELT / MEXICO / NEVADO DE TOLUCA		19.15	19.15	-99.75	-99.75	SAE			s_132A-72 [4571]	NOT GIVEN [4571]				PLEISTOCENE [4571]					VOL					WR [4571]	57												2.37
[4571]	CONVERGENT MARGIN	MEXICAN VOLCANIC BELTS / TRANS MEXICAN VOLCANIC BELT / MEXICO / NEVADO DE TOLUCA		19.15	19.15	-99.75	-99.75	SAE			s_181-72 [4571]	NOT GIVEN [4571]				PLEISTOCENE [4571]					VOL					WR [4571]	60.8												1.67
[4571]	CONVERGENT MARGIN	MEXICAN VOLCANIC BELTS / TRANS MEXICAN VOLCANIC BELT / MEXICO / NEVADO DE TOLUCA		19.15	19.15	-99.75	-99.75	SAE			s_236-72 [4571]	NOT GIVEN [4571]				PLEISTOCENE [4571]					VOL					WR [4571]	62												1.76
[4571]	CONVERGENT MARGIN	MEXICAN VOLCANIC BELTS / TRANS MEXICAN VOLCANIC BELT / MEXICO / NEVADO DE TOLUCA		19.15	19.15	-99.75	-99.75	SAE			s_134-72 [4571]	NOT GIVEN [4571]				PLEISTOCENE [4571]					VOL					WR [4571]
[4571]	CONVERGENT MARGIN	MEXICAN VOLCANIC BELTS / TRANS MEXICAN VOLCANIC BELT / MEXICO / NEVADO DE TOLUCA		19.15	19.15	-99.75	-99.75	SAE			s_10-72 [4571]	NOT GIVEN [4571]				PLEISTOCENE [4571]					VOL					WR [4571]	65.3												1.97
[4571]	CONVERGENT MARGIN	MEXICAN VOLCANIC BELTS / TRANS MEXICAN VOLCANIC BELT / MEXICO / NEVADO DE TOLUCA		19.15	19.15	-99.75	-99.75	SAE			s_44-72 [4571]	NOT GIVEN [4571]				PLEISTOCENE [4571]					VOL					WR [4571]	66.1												1.99
[4571]	CONVERGENT MARGIN	MEXICAN VOLCANIC BELTS / TRANS MEXICAN VOLCANIC BELT / MEXICO / NEVADO DE TOLUCA		19.15	19.15	-99.75	-99.75	SAE			s_53-72 [4571]	NOT GIVEN [4571]				PLEISTOCENE [4571]					VOL					WR [4571]	66.7												1.92
[4571]	CONVERGENT MARGIN	MEXICAN VOLCANIC BELTS / TRANS MEXICAN VOLCANIC BELT / MEXICO / NEVADO DE TOLUCA		19.15	19.15	-99.75	-99.75	SAE			s_96-72 [4571]	NOT GIVEN [4571]				PLEISTOCENE [4571]					VOL					WR [4571]	66.9												2.04
[4571]	CONVERGENT MARGIN	MEXICAN VOLCANIC BELTS / TRANS MEXICAN VOLCANIC BELT / MEXICO / NEVADO DE TOLUCA		19.15	19.15	-99.75	-99.75	SAE			s_89-72 [4571]	NOT GIVEN [4571]				PLEISTOCENE [4571]					VOL					WR [4571]	60.9												1.71
[4571]	CONVERGENT MARGIN	MEXICAN VOLCANIC BELTS / TRANS MEXICAN VOLCANIC BELT / MEXICO / NEVADO DE TOLUCA		19.15	19.15	-99.75	-99.75	SAE			s_VIII/A [4571]	NOT GIVEN [4571]				RECENT [4571]					VOL					WR [4571]	63.1												1.58
[4571]	CONVERGENT MARGIN	MEXICAN VOLCANIC BELTS / TRANS MEXICAN VOLCANIC BELT / MEXICO / NEVADO DE TOLUCA		19.15	19.15	-99.75	-99.75	SAE			s_VIII/5 [4571]	NOT GIVEN [4571]				RECENT [4571]					VOL					WR [4571]	66.1												1.89
[4571]	CONVERGENT MARGIN	MEXICAN VOLCANIC BELTS / TRANS MEXICAN VOLCANIC BELT / MEXICO / NEVADO DE TOLUCA		19.15	19.15	-99.75	-99.75	SAE			s_27-71 [4571]	NOT GIVEN [4571]				RECENT [4571]					VOL					WR [4571]	66.1												1.92
[4571]	CONVERGENT MARGIN	MEXICAN VOLCANIC BELTS / TRANS MEXICAN VOLCANIC BELT / MEXICO / NEVADO DE TOLUCA		19.15	19.15	-99.75	-99.75	SAE			s_108-72 [4571]	NOT GIVEN [4571]				RECENT [4571]					VOL					WR [4571]	66.6												2.05
[4571]	CONVERGENT MARGIN	MEXICAN VOLCANIC BELTS / TRANS MEXICAN VOLCANIC BELT / MEXICO / NEVADO DE TOLUCA		19.15	19.15	-99.75	-99.75	SAE			s_9-72 [4571]	NOT GIVEN [4571]				RECENT [4571]					VOL					WR [4571]
[3223][4189]	CONVERGENT MARGIN	MEXICAN VOLCANIC BELTS / TRANS MEXICAN VOLCANIC BELT / MICHOACAN / MICHOACAN-GUANAJUATO VOLCANIC FIELD - PARICUTIN		19.493	19.493	-102.251	-102.251	SAE			s_51-W-22 [3223]	NOT GIVEN [3223]									PLU					WR [3223]	71.37	0.19		15.19		0.53	1.38		2.55	0.63	0.04		2.76	3.99	0.32		0.32	0.03
[3223][4189]	CONVERGENT MARGIN	MEXICAN VOLCANIC BELTS / TRANS MEXICAN VOLCANIC BELT / MICHOACAN / MICHOACAN-GUANAJUATO VOLCANIC FIELD - PARICUTIN		19.493	19.493	-102.251	-102.251	SAE			s_51-W-9 [3223]	NOT GIVEN [3223]									PLU					WR [3223]	70.88	0.36		14.38		1.51	1.59		2.93	1.25	0.05		3.9	3.32	0.06		0.14	0.01
[20646]	CONVERGENT MARGIN	MEXICAN VOLCANIC BELTS / TRANS MEXICAN VOLCANIC BELT / MORELOS	SIERRA SANTA CATARINA, MAZATEPEC	19.32	19.4	-98.9	-99.05	SAE			s_SSC01 [20646]	TRACHYANDESITE, BASALTIC [20646]									VOL					WR [20646]	51.14	1.69		13.58				9.6	9.29	6.45	0.16		1.74	3.78	0.53
[20646]	CONVERGENT MARGIN	MEXICAN VOLCANIC BELTS / TRANS MEXICAN VOLCANIC BELT / MORELOS	SIERRA SANTA CATARINA, MAZATEPEC	19.32	19.4	-98.9	-99.05	SAE			s_SSC02 [20646]	TRACHYANDESITE, BASALTIC [20646]									VOL					WR [20646]	51.45	1.61		13.6				8.81	9.33	6.09	0.15		1.73	3.8	0.51
[20646]	CONVERGENT MARGIN	MEXICAN VOLCANIC BELTS / TRANS MEXICAN VOLCANIC BELT / MORELOS	SIERRA SANTA CATARINA, MAZATEPEC - TETECON	19.32	19.4	-98.9	-99.05	SAE			s_SSC03 [20646]	TRACHYANDESITE, BASALTIC [20646]									VOL					WR [20646]	51.75	1.63		13.89				8.59	9.28	6.02	0.15		1.84	3.89	0.46
[20646]	CONVERGENT MARGIN	MEXICAN VOLCANIC BELTS / TRANS MEXICAN VOLCANIC BELT / MORELOS	SIERRA SANTA CATARINA, TETECON	19.32	19.4	-98.9	-99.05	SAE			s_SSC04 [20646]	TRACHYANDESITE, BASALTIC [20646]									VOL					WR [20646]	52.01	1.61		14.15				8.4	9.22	5.95	0.14		1.95	3.99	0.4
[20646]	CONVERGENT MARGIN	MEXICAN VOLCANIC BELTS / TRANS MEXICAN VOLCANIC BELT / MORELOS	SIERRA SANTA CATARINA, TETECON	19.32	19.4	-98.9	-99.05	SAE			s_SSC05 [20646]	TRACHYANDESITE, BASALTIC [20646]									VOL					WR [20646]	52.09	1.57		14.25				8.11	9.3	6.01	0.13		1.9	4	0.41
[20646]	CONVERGENT MARGIN	MEXICAN VOLCANIC BELTS / TRANS MEXICAN VOLCANIC BELT / MORELOS	SIERRA SANTA CATARINA, XALTEPEC	19.32	19.4	-98.9	-99.05	SAE			s_SSC06 [20646]	TRACHYANDESITE, BASALTIC [20646]									VOL					WR [20646]	52.1	1.52		13.79				8.17	9.16	5.98	0.14		1.86	3.99	0.43
[20646]	CONVERGENT MARGIN	MEXICAN VOLCANIC BELTS / TRANS MEXICAN VOLCANIC BELT / MORELOS	SIERRA SANTA CATARINA, YUHUALIXQUI	19.32	19.4	-98.9	-99.05	SAE			s_SSC07 [20646]	TRACHYANDESITE, BASALTIC [20646]									VOL					WR [20646]	51.54	1.55		13.72				8.55	9.68	6.06	0.14		1.7	3.87	0.38
[20646]	CONVERGENT MARGIN	MEXICAN VOLCANIC BELTS / TRANS MEXICAN VOLCANIC BELT / MORELOS	SIERRA SANTA CATARINA, TECUATZI	19.32	19.4	-98.9	-99.05	SAE			s_SSC08 [20646]	TRACHYANDESITE, BASALTIC [20646]									VOL					WR [20646]	51.88	1.68		14.38				8.4	9.54	5.97	0.13		1.85	3.96	0.41
[20646]	CONVERGENT MARGIN	MEXICAN VOLCANIC BELTS / TRANS MEXICAN VOLCANIC BELT / MORELOS	SIERRA SANTA CATARINA	19.32	19.4	-98.9	-99.05	SAE			s_SSC09 [20646]	TRACHYANDESITE, BASALTIC [20646]									VOL					WR [20646]	52	1.64		14.6				8.57	9.29	5.83	0.14		1.91	4.07	0.35
[20646]	CONVERGENT MARGIN	MEXICAN VOLCANIC BELTS / TRANS MEXICAN VOLCANIC BELT / MORELOS	SIERRA SANTA CATARINA, V. LA CALDERA	19.32	19.4	-98.9	-99.05	SAE			s_SSC10 [20646]	TRACHYANDESITE, BASALTIC [20646]									VOL					WR [20646]	51.97	1.66		14.12				8.72	9.12	5.93	0.14		1.66	4.22	0.38
[20646]	CONVERGENT MARGIN	MEXICAN VOLCANIC BELTS / TRANS MEXICAN VOLCANIC BELT / MORELOS	SIERRA SANTA CATARINA, V. LA CALDERA	19.32	19.4	-98.9	-99.05	SAE			s_SSC11 [20646]	TRACHYANDESITE, BASALTIC [20646]									VOL					WR [20646]	51.61	1.78		13.97				8.53	9.36	5.68	0.12		1.98	4.25	0.46
[20646]	CONVERGENT MARGIN	MEXICAN VOLCANIC BELTS / TRANS MEXICAN VOLCANIC BELT / MORELOS	SIERRA SANTA CATARINA	19.32	19.4	-98.9	-99.05	SAE			s_SSC12 [20646]	TRACHYANDESITE, BASALTIC [20646]									VOL					WR [20646]	52.07	1.59		14.57				8.4	9.33	5.71	0.13		2.03	3.84	0.35
[20646]	CONVERGENT MARGIN	MEXICAN VOLCANIC BELTS / TRANS MEXICAN VOLCANIC BELT / MORELOS	SIERRA SANTA CATARINA	19.32	19.4	-98.9	-99.05	SAE			s_SSC13 [20646]	TRACHYANDESITE, BASALTIC [20646]									VOL					WR [20646]	51.68	1.59		14.17				8.43	9.35	5.98	0.13		1.87	3.96	0.38
[20646]	CONVERGENT MARGIN	MEXICAN VOLCANIC BELTS / TRANS MEXICAN VOLCANIC BELT / MORELOS	SIERRA SANTA CATARINA, PINO	19.32	19.4	-98.9	-99.05	SAE			s_SSC14 [20646]	TRACHYANDESITE, BASALTIC [20646]									VOL					WR [20646]	51.76	1.57		14				8.13	9.49	6	0.13		1.85	3.92	0.41
[20646]	CONVERGENT MARGIN	MEXICAN VOLCANIC BELTS / TRANS MEXICAN VOLCANIC BELT / MORELOS / CHICHINAUTZIN VOLCANIC FIELD	SIERRA DE CHICHINAUTZIN	18.8	19.25	-99.2	-99.5	SAE			s_CHI01 [20646]	TRACHYANDESITE, BASALTIC [20646]									VOL					WR [20646]	52.8	1.53		16.26				7.85	7.61	7.14	0.14		1.25	4.15	0.4
[20646]	CONVERGENT MARGIN	MEXICAN VOLCANIC BELTS / TRANS MEXICAN VOLCANIC BELT / MORELOS / CHICHINAUTZIN VOLCANIC FIELD	SIERRA DE CHICHINAUTZIN	18.8	19.25	-99.2	-99.5	SAE			s_CHI04 [20646]	TRACHYANDESITE, BASALTIC [20646]									VOL					WR [20646]	52.72	1.86		15.55				9.36	6.93	7.12	0.17		1.41	3.84	0.86
[20646]	CONVERGENT MARGIN	MEXICAN VOLCANIC BELTS / TRANS MEXICAN VOLCANIC BELT / MORELOS / CHICHINAUTZIN VOLCANIC FIELD	SIERRA DE CHICHINAUTZIN	18.8	19.25	-99.2	-99.5	SAE			s_CHI64 [20646]	ANDESITE, BASALTIC [20646]									VOL					WR [20646]	52.63	0.922		16				7.19	7.9	8.51	0.121		0.98	3.5	0.19
[20646]	CONVERGENT MARGIN	MEXICAN VOLCANIC BELTS / TRANS MEXICAN VOLCANIC BELT / MORELOS / CHICHINAUTZIN VOLCANIC FIELD	SIERRA DE CHICHINAUTZIN	18.8	19.25	-99.2	-99.5	SAE			s_CHI71 [20646]	ANDESITE [20646]									VOL					WR [20646]	60.87	0.807		16.57				5.05	5.87	4.65	0.092		1.52	3.94	0.21
[20646]	CONVERGENT MARGIN	MEXICAN VOLCANIC BELTS / TRANS MEXICAN VOLCANIC BELT / MORELOS / CHICHINAUTZIN VOLCANIC FIELD	SIERRA DE CHICHINAUTZIN	18.8	19.25	-99.2	-99.5	SAE			s_CHI21 [20646]	DACITE [20646]									VOL					WR [20646]	63.22	0.72		15.74				4.22	4.7	3.33	0.079		2.03	3.95	0.17
[5033]	CONVERGENT MARGIN	MEXICAN VOLCANIC BELTS / TRANS MEXICAN VOLCANIC BELT / PUEBLA / PICO DE ORIZABA (=VOLCAN CITLALTEPETL)		19.03	19.03	-97.268	-97.268	SAE			s_VE21 [5033]	ANDESITE [5033]									VOL					WR [5033]
[5033]	CONVERGENT MARGIN	MEXICAN VOLCANIC BELTS / TRANS MEXICAN VOLCANIC BELT / MEXICO / POPOCATEPETL	PUEBLA	19.03	19.03	-98.63	-98.63	SAE			s_PU12 [5033]	ANDESITE [5033]									VOL					WR [5033]
[5033]	CONVERGENT MARGIN	MEXICAN VOLCANIC BELTS / TRANS MEXICAN VOLCANIC BELT / MEXICO / POPOCATEPETL		19.03	19.03	-98.63	-98.63	SAE			s_PO1 [5033]	BASALT [5033]									VOL					WR [5033]
[5033]	CONVERGENT MARGIN	MEXICAN VOLCANIC BELTS / TRANS MEXICAN VOLCANIC BELT / MEXICO / POPOCATEPETL		19.03	19.03	-98.63	-98.63	SAE			s_PO6 [5033]	ANDESITE [5033]									VOL					WR [5033]
[3623]	CONVERGENT MARGIN	MEXICAN VOLCANIC BELTS / TRANS MEXICAN VOLCANIC BELT / MORELOS / CHICHINAUTZIN VOLCANIC FIELD	SIERRA DE CHICHINAUTZIN, 0.5 KM E OF PALO GRANDE VILLAGE	18.8447	18.8447	-99.412	-99.412	SAE			s_CHI12 [3623]	ANDESITE [3623]								APHANITIC [3623]	VOL					WR [3623]	57.97	0.97		16.11				6.11	6.24	5.92	0.11		1.6	3.87	0.24
[3623]	CONVERGENT MARGIN	MEXICAN VOLCANIC BELTS / TRANS MEXICAN VOLCANIC BELT / MORELOS / CHICHINAUTZIN VOLCANIC FIELD	SIERRA DE CHICHINAUTZIN, ABOUT 5 KM S OF PARRES	19.105	19.105	-99.1895	-99.1895	SAE			s_CHI03 [3623]	ANDESITE [3623]								APHANITIC [3623]	VOL					WR [3623]	61.72	0.75		15.42				5.08	5.05	5.23	0.09		1.65	4.27	0.22
[3623]	CONVERGENT MARGIN	MEXICAN VOLCANIC BELTS / TRANS MEXICAN VOLCANIC BELT / MORELOS / CHICHINAUTZIN VOLCANIC FIELD	SIERRA DE CHICHINAUTZIN, SANTA MARIA JAJALPA	19.115	19.115	-99.539	-99.539	SAE			s_CHI10 [3623]	DACITE [3623]								APHANITIC [3623]	VOL					WR [3623]	63.3	0.71		16.51				4.43	4.94	3.33	0.09		1.8	4.32	0.17
[2721]	CONVERGENT MARGIN	MEXICAN VOLCANIC BELTS / TRANS MEXICAN VOLCANIC BELT / MICHOACAN / MICHOACAN-GUANAJUATO VOLCANIC FIELD - PARICUTIN	POROHUI, ARPEROS BASIN	18	19.2	-100.17	-101	SAE			s_M92-50 [2721]	BASALT [2721]								INTERSERTAL [2721]	VOL					WR [2721]	43.48	1.79		14.06		7.32			14	4.61	0.16		0.28	3.5	0.27
[8764][2721]	CONVERGENT MARGIN	MEXICAN VOLCANIC BELTS / TRANS MEXICAN VOLCANIC BELT / MICHOACAN / MICHOACAN-GUANAJUATO VOLCANIC FIELD - PARICUTIN	POROHUI, ARPEROS BASIN	18	19.2	-100.17	-101	SAE			s_M92-64 [8764]	BASALT [8764]			LOWER [8764]	CRETACEOUS [8764]				INTERSERTAL [2721]	VOL					WR [8764]	44.1	2.1		16.5		1.5	8.4		6.3	8	0.1		1.2	3.7	0.4
[20885]	CONVERGENT MARGIN	MEXICAN VOLCANIC BELTS / TRANS MEXICAN VOLCANIC BELT / MEXICO / POPOCATEPETL	VAQUERIAS, 7.5 KM SSW FROM POPOCATEPETL CRATER	18.9629	18.9629	98.6633	98.6633	SAE	3160	3160	s_PO-05124-A [20885]	DACITE [20885]								HIGHLY VESICULAR [20885]	VOL					WR [20885]	62.74	0.721		15.61				4.08	3.98	2.03	0.065		2.44	3.97	0.2
[20885]	CONVERGENT MARGIN	MEXICAN VOLCANIC BELTS / TRANS MEXICAN VOLCANIC BELT / MEXICO / POPOCATEPETL	VAQUERIAS, 7.5 KM SSW FROM POPOCATEPETL CRATER	18.9629	18.9629	98.6633	98.6633	SAE	3160	3160	s_PO-05124-B [20885]	ANDESITE [20885]								HIGHLY VESICULAR [20885]	VOL					WR [20885]	58.72	0.734		14.81				3.94	4	2.18	0.063		2.25	3.93	0.2
[20885]	CONVERGENT MARGIN	MEXICAN VOLCANIC BELTS / TRANS MEXICAN VOLCANIC BELT / MEXICO / POPOCATEPETL	VAQUERIAS, 7.5 KM SSW FROM POPOCATEPETL CRATER	18.9629	18.9629	98.6633	98.6633	SAE	3160	3160	s_PO-05124-C [20885]	DACITE [20885]								HIGHLY VESICULAR [20885]	VOL					WR [20885]	62.48	0.74		15.99				4.22	4.28	2.28	0.066		2.49	4.03	0.21
[20885]	CONVERGENT MARGIN	MEXICAN VOLCANIC BELTS / TRANS MEXICAN VOLCANIC BELT / MEXICO / POPOCATEPETL	VAQUERIAS, 7.5 KM SSW FROM POPOCATEPETL CRATER	18.9629	18.9629	98.6633	98.6633	SAE	3160	3160	s_PO-05124-D [20885]	DACITE [20885]								HIGHLY VESICULAR [20885]	VOL					WR [20885]	62.78	0.747		15.99				3.9	4.12	2.08	0.063		2.45	3.94	0.19
[20885]	CONVERGENT MARGIN	MEXICAN VOLCANIC BELTS / TRANS MEXICAN VOLCANIC BELT / MEXICO / POPOCATEPETL	VAQUERIAS, 7.5 KM SSW FROM POPOCATEPETL CRATER	18.9629	18.9629	98.6633	98.6633	SAE	3160	3160	s_PO-05124-E [20885]	DACITE [20885]								HIGHLY VESICULAR [20885]	VOL					WR [20885]	61.28	0.752		15.8				4.03	4.15	2.17	0.063		2.4	3.92	0.21
[20885]	CONVERGENT MARGIN	MEXICAN VOLCANIC BELTS / TRANS MEXICAN VOLCANIC BELT / MEXICO / POPOCATEPETL	VAQUERIAS, 7.5 KM SSW FROM POPOCATEPETL CRATER	18.9629	18.9629	98.6633	98.6633	SAE	3160	3160	s_PO-05124-F [20885]	DACITE [20885]								HIGHLY VESICULAR [20885]	VOL					WR [20885]	61.25	0.769		15.98				4.13	4.21	2.29	0.066		2.31	3.89	0.2
[20885]	CONVERGENT MARGIN	MEXICAN VOLCANIC BELTS / TRANS MEXICAN VOLCANIC BELT / MEXICO / POPOCATEPETL	VAQUERIAS, 7.5 KM SSW FROM POPOCATEPETL CRATER	18.9629	18.9629	98.6633	98.6633	SAE	3160	3160	s_PO-05124-G [20885]	ANDESITE [20885]								HIGHLY VESICULAR [20885]	VOL					WR [20885]	58.92	0.827		16.89				4.51	4.27	2.5	0.067		1.87	3.42	0.23
[20885]	CONVERGENT MARGIN	MEXICAN VOLCANIC BELTS / TRANS MEXICAN VOLCANIC BELT / MEXICO / POPOCATEPETL	TETELA, 20 KM SSW FROM POPOCATEPETL CRATER	18.8594	18.8594	98.7047	98.7047	SAE	2110	2110	s_PO-9310W [20885]	ANDESITE [20885]								HIGHLY VESICULAR [20885]	VOL					WR [20885]	58.9	0.78		16.63				4.24	4	2.21	0.06		1.91	3.21	0.15
[20885]	CONVERGENT MARGIN	MEXICAN VOLCANIC BELTS / TRANS MEXICAN VOLCANIC BELT / MEXICO / POPOCATEPETL	TOCHIMILCO, 17 KM SSE FROM POPOCATEPETL CRATER	18.8821	18.8821	98.5626	98.5626	SAE	1970	1970	s_PO-0425 [20885]	DACITE [20885]								HIGHLY VESICULAR [20885]	VOL					WR [20885]	61.63	0.735		15.76				4.2	4.35	2.3	0.066		2.25	3.54	0.2
[20885]	CONVERGENT MARGIN	MEXICAN VOLCANIC BELTS / TRANS MEXICAN VOLCANIC BELT / MEXICO / POPOCATEPETL	TOCHIMIZOLCO, 17 KM S FROM POPOCATEPETL CRATER	18.8709	18.8709	98.6135	98.6135	SAE	2190	2190	s_PO-0434 [20885]	DACITE [20885]								HIGHLY VESICULAR [20885]	VOL					WR [20885]	62.09	0.727		15.6				4.02	4.31	2.35	0.066		2.36	3.85	0.2
[20885]	CONVERGENT MARGIN	MEXICAN VOLCANIC BELTS / TRANS MEXICAN VOLCANIC BELT / MEXICO / POPOCATEPETL	TOCHIMIZOLCO, 17.8 KM S FROM POPOCATEPETL CRATER	18.8623	18.8623	98.6363	98.6363	SAE	2240	2240	s_PO-05102 [20885]	DACITE [20885]								HIGHLY VESICULAR [20885]	VOL					WR [20885]	60.63	0.769		16.09				4.33	4.38	2.4	0.068		2.16	3.36	0.2
[20885]	CONVERGENT MARGIN	MEXICAN VOLCANIC BELTS / TRANS MEXICAN VOLCANIC BELT / MEXICO / POPOCATEPETL	CUAUTOMATITLA, 11.7 KM S FROM POPOCATEPETL CRATER	18.9181	18.9181	98.6458	98.6458	SAE	2549	2549	s_PO-05114 [20885]	DACITE [20885]								HIGHLY VESICULAR [20885]	VOL					WR [20885]	60.98	0.784		16.4				4.24	4.28	2.36	0.069		2.04	3.52	0.16
[20885]	CONVERGENT MARGIN	MEXICAN VOLCANIC BELTS / TRANS MEXICAN VOLCANIC BELT / MEXICO / POPOCATEPETL	CUILOTEPEC, 12.5 KM S FROM POPOCATEPETL CRATER	18.9135	18.9135	98.6359	98.6359	SAE	2550	2550	s_PO-05115-A [20885]	DACITE [20885]								HIGHLY VESICULAR [20885]	VOL					WR [20885]	61.96	0.752		15.72				4.17	4.35	2.36	0.067		2.28	3.68	0.21
[20885]	CONVERGENT MARGIN	MEXICAN VOLCANIC BELTS / TRANS MEXICAN VOLCANIC BELT / MEXICO / POPOCATEPETL	CUILOTEPEC, 12.5 KM S FROM POPOCATEPETL CRATER	18.9135	18.9135	98.6359	98.6359	SAE	2550	2550	s_PO-05115-B [20885]	ANDESITE [20885]									VOL					WR [20885]	59.28	0.86		16.53				5.53	6.01	4.3	0.093		1.54	3.92	0.17
[20885]	CONVERGENT MARGIN	MEXICAN VOLCANIC BELTS / TRANS MEXICAN VOLCANIC BELT / MEXICO / POPOCATEPETL	TOCHIMILCO, 15 KM SSE FROM POPOCATEPETL CRATER	18.902	18.902	98.5925	98.5925	SAE	2206	2206	s_PO-15109 [20885]	DACITE [20885]									VOL					WR [20885]	61.53	0.85		15.9				5.07	5.24	4.43	0.09		2.04	4.08	0.2
[20885]	CONVERGENT MARGIN	MEXICAN VOLCANIC BELTS / TRANS MEXICAN VOLCANIC BELT / MEXICO / POPOCATEPETL	TOCHIMILCO, 13 KM SSE FROM POPOCATEPETL CRATER	18.905	18.905	98.5997	98.5997	SAE	2318	2318	s_PO-15103 [20885]	DACITE [20885]									VOL					WR [20885]	62.13	0.84		15.61				4.95	4.99	4.29	0.08		2.17	4.18	0.23
[20885]	CONVERGENT MARGIN	MEXICAN VOLCANIC BELTS / TRANS MEXICAN VOLCANIC BELT / MEXICO / POPOCATEPETL	TOCHIMILCO, 15.5 KM SSE FROM POPOCATEPETL CRATER	18.8731	18.8731	98.6047	98.6047	SAE	2113	2113	s_PO-15105 [20885]	DACITE [20885]									VOL					WR [20885]	64.82	0.69		16.37				3.94	4.64	2.46	0.07		2.03	4.36	0.18
[20885]	CONVERGENT MARGIN	MEXICAN VOLCANIC BELTS / TRANS MEXICAN VOLCANIC BELT / MEXICO / POPOCATEPETL	TOCHIMILCO, 16 KM SSE FROM POPOCATEPETL CRATER	18.8864	18.8864	98.5792	98.5792	SAE	2115	2115	s_PO-95254 [20885]	DACITE [20885]									VOL					WR [20885]	63.58	0.65		15.77				3.78	4.41	2.28	0.07		2.01	4.27	0.19
[20885]	CONVERGENT MARGIN	MEXICAN VOLCANIC BELTS / TRANS MEXICAN VOLCANIC BELT / MEXICO / POPOCATEPETL	TEJUPA, 21 KM SSE FROM POPOCATEPETL CRATER	18.8775	18.8775	98.5561	98.5561	SAE	1850	1850	s_PO-0423 [20885]	DACITE [20885]									VOL					WR [20885]	61.95	0.715		16.17				4.5	5.29	3.17	0.08		1.95	4.1	0.21
[20885]	CONVERGENT MARGIN	MEXICAN VOLCANIC BELTS / TRANS MEXICAN VOLCANIC BELT / MEXICO / POPOCATEPETL	TEJUPA, 21.2 KM SSE FROM POPOCATEPETL CRATER	18.8436	18.8436	98.5517	98.5517	SAE	1850	1850	s_PO-95263 [20885]	DACITE [20885]									VOL					WR [20885]	63.29	0.71		16.44				4.3	5	3.02	0.08		2.1	4.23	0.19
[20885]	CONVERGENT MARGIN	MEXICAN VOLCANIC BELTS / TRANS MEXICAN VOLCANIC BELT / MEXICO / POPOCATEPETL	TOCHIMILCO, 14 KM SSE FROM POPOCATEPETL CRATER	18.9084	18.9084	98.5769	98.5769	SAE	2247	2247	s_PO-15107 [20885]	DACITE [20885]									VOL					WR [20885]	61.58	0.83		16.18				4.84	5.28	4.36	0.08		2.03	4.08	0.21
[20885]	CONVERGENT MARGIN	MEXICAN VOLCANIC BELTS / TRANS MEXICAN VOLCANIC BELT / MEXICO / POPOCATEPETL	TOCHIMILCO, 15 KM SSE FROM POPOCATEPETL CRATER	18.9039	18.9039	98.5569	98.5569	SAE	2155	2155	s_PO-95249 [20885]	DACITE [20885]									VOL					WR [20885]	62.13	0.84		15.61				4.95	4.99	4.29	0.08		2.17	4.18	0.23
[20885]	CONVERGENT MARGIN	MEXICAN VOLCANIC BELTS / TRANS MEXICAN VOLCANIC BELT / MEXICO / POPOCATEPETL	TOCHIMILCO, 12 KM SSE FROM POPOCATEPETL CRATER	18.9226	18.9226	98.5926	98.5926	SAE	2410	2410	s_PO-15106 [20885]	DACITE [20885]									VOL					WR [20885]	61.57	0.85		16.05				4.92	5.29	4.37	0.08		2.02	4.11	0.19
[20885]	CONVERGENT MARGIN	MEXICAN VOLCANIC BELTS / TRANS MEXICAN VOLCANIC BELT / MEXICO / POPOCATEPETL	TOCHIMILCO, 13 KM SSE FROM POPOCATEPETL CRATER	18.9156	18.9156	98.6106	98.6106	SAE	2468	2468	s_PO-15104 [20885]	DACITE [20885]									VOL					WR [20885]	63.36	0.73		16.83				4.24	5.03	2.89	0.08		1.94	4.24	0.2
[20885]	CONVERGENT MARGIN	MEXICAN VOLCANIC BELTS / TRANS MEXICAN VOLCANIC BELT / MEXICO / POPOCATEPETL	VAQUERIAS, 7.5 KM SSW FROM POPOCATEPETL CRATER	18.9629	18.9629	98.6633	98.6633	SAE	3160	3160	s_PO-05124-A [20885]	DACITE [20885]								HIGHLY VESICULAR [20885]	VOL					WR [20885]
[4934]	CONVERGENT MARGIN	MEXICAN VOLCANIC BELTS / TRANS MEXICAN VOLCANIC BELT / MICHOACAN / MICHOACAN-GUANAJUATO VOLCANIC FIELD		19	20.5	-101	-103	SAE			s_MGV9 [4934]	BASALT, CALC-ALKALINE [4934]									VOL					WR [4934]	56	0.93		18.1				6.66	7.1	4.6	0.11		1.4	3.4	0.21
[4934]	CONVERGENT MARGIN	MEXICAN VOLCANIC BELTS / TRANS MEXICAN VOLCANIC BELT / MICHOACAN / MICHOACAN-GUANAJUATO VOLCANIC FIELD		19	20.5	-101	-103	SAE			s_MGV10 [4934]	BASALT, CALC-ALKALINE [4934]									VOL					WR [4934]	57.6	0.97		17.7				6.39	6.8	4.2	0.12		1.6	3.4	0.26
[4934]	CONVERGENT MARGIN	MEXICAN VOLCANIC BELTS / TRANS MEXICAN VOLCANIC BELT / MICHOACAN / MICHOACAN-GUANAJUATO VOLCANIC FIELD		19	20.5	-101	-103	SAE			s_MGV13 [4934]	BASALT, CALC-ALKALINE [4934]									VOL					WR [4934]	60.1	0.76		15.8				5.58	5.9	5.2	0.12		1.9	3.3	0.19
[4934]	CONVERGENT MARGIN	MEXICAN VOLCANIC BELTS / TRANS MEXICAN VOLCANIC BELT / MICHOACAN / MICHOACAN-GUANAJUATO VOLCANIC FIELD		19	20.5	-101	-103	SAE			s_MGV10 [4934]	BASALT, CALC-ALKALINE [4934]									VOL					WR [4934]
[3475]	CONVERGENT MARGIN	MEXICAN VOLCANIC BELTS / TRANS MEXICAN VOLCANIC BELT / JALISCO / COLIMA VOLCANIC COMPLEX	SOUTHERN COLIMA GRABEN, CUAUHTEMOC, CINDER CONE	19.62	19.62	-103.92	-103.92	SAE			s_510 [3475]	BASANITE [3475]									VOL					WR [3475]	47.96	1.14		14.5		4.9	3.82		10.29	10.44	0.16		2.64	2.63	0.74		0.51	0.24
[3475]	CONVERGENT MARGIN	MEXICAN VOLCANIC BELTS / TRANS MEXICAN VOLCANIC BELT / JALISCO / COLIMA VOLCANIC COMPLEX	SOUTHERN COLIMA GRABEN, LA ERITA, CINDER CONE	19.65	19.65	-103.76	-103.76	SAE			s_5A [3475]	BASANITE, LEUCITE [3475]									VOL					WR [3475]	48.3	1.16		11.98		6.29	1.72		9.25	13.27	0.13		2.55	3.85	1.02		0.14	0.15
[3475]	CONVERGENT MARGIN	MEXICAN VOLCANIC BELTS / TRANS MEXICAN VOLCANIC BELT / JALISCO / COLIMA VOLCANIC COMPLEX	SOUTHERN COLIMA GRABEN, COMAL CHICO, CINDER CONE	19.74	19.74	-103.8	-103.8	SAE			s_8G [3475]	MINETTE [3475]									PLU					WR [3475]	48.49	1.32		12.46		4.6	3.53		8.84	11.07	0.15		2.98	3.23	1.05		1.23	0.23
[3475]	CONVERGENT MARGIN	MEXICAN VOLCANIC BELTS / TRANS MEXICAN VOLCANIC BELT / JALISCO / COLIMA VOLCANIC COMPLEX	SOUTHERN COLIMA GRABEN, COMAL CHICO, CINDER CONE	19.74	19.74	-103.8	-103.8	SAE			s_8H [3475]	MINETTE [3475]									PLU					WR [3475]	48.24	1.36		12.43		4.6	3.6		8.83	11.54	0.15		4.38	2.55	1.13		0.44	0.32
[3475]	CONVERGENT MARGIN	MEXICAN VOLCANIC BELTS / TRANS MEXICAN VOLCANIC BELT / JALISCO / COLIMA VOLCANIC COMPLEX	SOUTHERN COLIMA GRABEN, SAN ISIDRO, CINDER CONE	19.62	19.62	-103.76	-103.76	SAE			s_6E [3475]	MINETTE [3475]									PLU					WR [3475]	49.01	1.48		12.41		5.36	2.58		8.81	10.05	0.11		2.77	4.16	1.13		1.46	0.3
[3475]	CONVERGENT MARGIN	MEXICAN VOLCANIC BELTS / TRANS MEXICAN VOLCANIC BELT / JALISCO / COLIMA VOLCANIC COMPLEX	SOUTHERN COLIMA GRABEN, SAN ISIDRO, CINDER CONE	19.62	19.62	-103.76	-103.76	SAE			s_6A [3475]	MINETTE [3475]									PLU					WR [3475]	47.96	1.53		11.44		5.61	2.45		8.57	12.21	0.13		3.01	3.45	1.23		1.65	0.34
[3475]	CONVERGENT MARGIN	MEXICAN VOLCANIC BELTS / TRANS MEXICAN VOLCANIC BELT / JALISCO / COLIMA VOLCANIC COMPLEX	SOUTHERN COLIMA GRABEN, SAN ISIDRO, CINDER CONE	19.62	19.62	-103.76	-103.76	SAE			s_6D [3475]	MINETTE [3475]									PLU					WR [3475]	48.32	1.61		11.39		5.92	2.15		8.64	11.65	0.13		3.11	3.51	1.27		1.46	0.38
[3475]	CONVERGENT MARGIN	MEXICAN VOLCANIC BELTS / TRANS MEXICAN VOLCANIC BELT / JALISCO / COLIMA VOLCANIC COMPLEX	SOUTHERN COLIMA GRABEN, EL CARPINTERO NORTE, CINDER CONE	19.73	19.73	-103.73	-103.73	SAE			s_7E [3475]	MINETTE [3475]									PLU					WR [3475]	48.2	1.64		11.62		4.22	3.27		8.32	11.81	0.11		3.58	3.28	1.32		1.59	0.37
[3475]	CONVERGENT MARGIN	MEXICAN VOLCANIC BELTS / TRANS MEXICAN VOLCANIC BELT / JALISCO / COLIMA VOLCANIC COMPLEX	SOUTHERN COLIMA GRABEN, TEZONTAL, CINDER CONE	19.62	19.62	-103.4	-103.4	SAE			s_22E [3475]	BASALT [3475]									VOL					WR [3475]	49.42	0.77		16.92		4.4	5.3		10.12	9.27	0.15		0.65	2.49	0.2		0.06	0.13
[3475]	CONVERGENT MARGIN	MEXICAN VOLCANIC BELTS / TRANS MEXICAN VOLCANIC BELT / JALISCO / COLIMA VOLCANIC COMPLEX	SOUTHERN COLIMA GRABEN, USMAJAC, CINDER CONE	19.87	19.87	-103.53	-103.53	SAE			s_17B [3475]	ANDESITE, BASALTIC [3475]									VOL					WR [3475]	55.4	1.5		17.08		1.71	5.86		7.02	4.9	0.16		1.59	4.31	0.47		0.19	0.09
[4189]	CONVERGENT MARGIN	MEXICAN VOLCANIC BELTS / TRANS MEXICAN VOLCANIC BELT / NAYARIT / CEBORUCO		21.15	21.15	-104.5	-104.5	SAE			s_983-117 [4189]	NOT GIVEN [4189]									VOL					WR [4189]
[4189]	CONVERGENT MARGIN	MEXICAN VOLCANIC BELTS / TRANS MEXICAN VOLCANIC BELT / NAYARIT / CEBORUCO		21.15	21.15	-104.5	-104.5	SAE			s_983-67 [4189]	NOT GIVEN [4189]									VOL					WR [4189]
[21031]	CONVERGENT MARGIN	MEXICAN VOLCANIC BELTS / TRANS MEXICAN VOLCANIC BELT / JALISCO / COLIMA VOLCANIC COMPLEX	2007 ERUPTION	19.51	19.51	-103.62	-103.62	SAE			s_2007-PL1?[21031]	ANDESITE [21031]									VOL					WR [21031]
[21031]	CONVERGENT MARGIN	MEXICAN VOLCANIC BELTS / TRANS MEXICAN VOLCANIC BELT / JALISCO / COLIMA VOLCANIC COMPLEX	2007 ERUPTION	19.51	19.51	-103.62	-103.62	SAE			s_2007-PL2?[21031]	ANDESITE [21031]									VOL					WR [21031]
[21031]	CONVERGENT MARGIN	MEXICAN VOLCANIC BELTS / TRANS MEXICAN VOLCANIC BELT / JALISCO / COLIMA VOLCANIC COMPLEX	2007 ERUPTION	19.51	19.51	-103.62	-103.62	SAE			s_2007-PL3D?[21031]	ANDESITE [21031]									VOL					WR [21031]
[21031]	CONVERGENT MARGIN	MEXICAN VOLCANIC BELTS / TRANS MEXICAN VOLCANIC BELT / JALISCO / COLIMA VOLCANIC COMPLEX	2007 ERUPTION	19.51	19.51	-103.62	-103.62	SAE			s_2007-PL4D?[21031]	ANDESITE [21031]									VOL					WR [21031]
[21031]	CONVERGENT MARGIN	MEXICAN VOLCANIC BELTS / TRANS MEXICAN VOLCANIC BELT / JALISCO / COLIMA VOLCANIC COMPLEX	2007 ERUPTION	19.51	19.51	-103.62	-103.62	SAE			s_2007-GD?[21031]	ANDESITE [21031]									VOL					WR [21031]
[21031]	CONVERGENT MARGIN	MEXICAN VOLCANIC BELTS / TRANS MEXICAN VOLCANIC BELT / JALISCO / COLIMA VOLCANIC COMPLEX	2004 ERUPTION	19.51	19.51	-103.62	-103.62	SAE			s_2004-PL1?[21031]	ANDESITE [21031]									VOL					WR [21031]
[21031]	CONVERGENT MARGIN	MEXICAN VOLCANIC BELTS / TRANS MEXICAN VOLCANIC BELT / JALISCO / COLIMA VOLCANIC COMPLEX	2004 ERUPTION	19.51	19.51	-103.62	-103.62	SAE			s_2004-PL2?[21031]	ANDESITE [21031]									VOL					WR [21031]
[21031]	CONVERGENT MARGIN	MEXICAN VOLCANIC BELTS / TRANS MEXICAN VOLCANIC BELT / JALISCO / COLIMA VOLCANIC COMPLEX	2004 ERUPTION	19.51	19.51	-103.62	-103.62	SAE			s_2004-GD?[21031]	ANDESITE [21031]									VOL					WR [21031]
[21031]	CONVERGENT MARGIN	MEXICAN VOLCANIC BELTS / TRANS MEXICAN VOLCANIC BELT / JALISCO / COLIMA VOLCANIC COMPLEX	1880? ERUPTION	19.51	19.51	-103.62	-103.62	SAE			s_1880-GD?[21031]	ANDESITE [21031]									VOL					WR [21031]
[5186]	CONVERGENT MARGIN	MEXICAN VOLCANIC BELTS / TRANS MEXICAN VOLCANIC BELT / MICHOACAN / MICHOACAN-GUANAJUATO VOLCANIC FIELD - CERRO CURIAN	SHIELD VOLCANO	19.892	19.892	-102.068	-102.068	SAE			s_983 [5186]	NOT GIVEN [5186]									VOL					WR [5186]	56.04	0.86		17.16				7.14	7.22	4.76	0.11		1.24	3.56	0.26
[5186]	CONVERGENT MARGIN	MEXICAN VOLCANIC BELTS / TRANS MEXICAN VOLCANIC BELT / MICHOACAN / MICHOACAN-GUANAJUATO VOLCANIC FIELD - CERRO PARACH	SHIELD VOLCANO	19.59	19.59	-102.04	-102.04	SAE			s_903 [5186]	NOT GIVEN [5186]									VOL					WR [5186]	59.88	0.77		17.3				5.29	5.89	2.72	0.09		1.99	3.83	0.19
[5186]	CONVERGENT MARGIN	MEXICAN VOLCANIC BELTS / TRANS MEXICAN VOLCANIC BELT / MICHOACAN / MICHOACAN-GUANAJUATO VOLCANIC FIELD - CERRO EL MET	SHIELD VOLCANO	19.539	19.539	-101.993	-101.993	SAE			s_718 [5186]	NOT GIVEN [5186]									VOL					WR [5186]	59.06	0.7		16.92				5.88	6.27	3.82	0.1		1.75	3.83	0.21
[5186]	CONVERGENT MARGIN	MEXICAN VOLCANIC BELTS / TRANS MEXICAN VOLCANIC BELT / MICHOACAN / MICHOACAN-GUANAJUATO VOLCANIC FIELD - CERRO ZIRAHU	SHIELD VOLCANO	19.455	19.455	-101.68	-101.68	SAE			s_969 [5186]	NOT GIVEN [5186]									VOL					WR [5186]	58.5	0.84		18.14				6.27	5.72	2.68	0.09		1.6	4.16	0.2
[5186]	CONVERGENT MARGIN	MEXICAN VOLCANIC BELTS / TRANS MEXICAN VOLCANIC BELT / MICHOACAN / MICHOACAN-GUANAJUATO VOLCANIC FIELD - CERRO EL COM		19.203	19.203	-101.728	-101.728	SAE			s_537 [5186]	NOT GIVEN [5186]									VOL					WR [5186]	56.34	0.68		15.53				6.47	6.58	7.16	0.11		1.45	3.63	0.2
[5186]	CONVERGENT MARGIN	MEXICAN VOLCANIC BELTS / TRANS MEXICAN VOLCANIC BELT / MICHOACAN / MICHOACAN-GUANAJUATO VOLCANIC FIELD - VOLCAN GRAND		19.092	19.092	-101.635	-101.635	SAE			s_1000 [5186]	NOT GIVEN [5186]									VOL					WR [5186]	56.41	1.14		16.66				6.91	6.92	4.59	0.12		1.62	3.75	0.33
[5186]	CONVERGENT MARGIN	MEXICAN VOLCANIC BELTS / TRANS MEXICAN VOLCANIC BELT / MICHOACAN / MICHOACAN-GUANAJUATO VOLCANIC FIELD - CERRO LAS VE	SHIELD VOLCANO	19.963	19.963	-101.368	-101.368	SAE			s_1005 [5186]	NOT GIVEN [5186]									VOL					WR [5186]	55.78	1.02		16.59				7.1	6.99	5.42	0.12		1.67	3.76	0.27
[5186]	CONVERGENT MARGIN	MEXICAN VOLCANIC BELTS / TRANS MEXICAN VOLCANIC BELT / MICHOACAN / MICHOACAN-GUANAJUATO VOLCANIC FIELD - CERRO EL AGU	SHIELD VOLCANO	19.622	19.622	-101.367	-101.367	SAE			s_617 [5186]	NOT GIVEN [5186]									VOL					WR [5186]	58.98	1		16.29				6.27	5.69	3.55	0.1		2.22	3.59	0.26
[5186]	CONVERGENT MARGIN	MEXICAN VOLCANIC BELTS / TRANS MEXICAN VOLCANIC BELT / MICHOACAN / MICHOACAN-GUANAJUATO VOLCANIC FIELD - CERRO LA TET	SHIELD VOLCANO	20.352	20.352	-101.097	-101.097	SAE			s_994 [5186]	NOT GIVEN [5186]									VOL					WR [5186]	59.37	1.07		16.54				6.41	5.82	3.56	0.1		1.97	3.67	0.27
[5186]	CONVERGENT MARGIN	MEXICAN VOLCANIC BELTS / TRANS MEXICAN VOLCANIC BELT / MICHOACAN / MICHOACAN-GUANAJUATO VOLCANIC FIELD - CERRO PRIETO	SHIELD VOLCANO	20.162	20.162	-101.21	-101.21	SAE			s_990 [5186]	NOT GIVEN [5186]									VOL					WR [5186]	61.02	0.68		17.2				5.21	5.25	2.39	0.09		2.01	3.8	0.18
[5186]	CONVERGENT MARGIN	MEXICAN VOLCANIC BELTS / TRANS MEXICAN VOLCANIC BELT / MICHOACAN / MICHOACAN-GUANAJUATO VOLCANIC FIELD - CERRO GRANDE	SHIELD VOLCANO	20.408	20.408	-101.877	-101.877	SAE			s_996 [5186]	NOT GIVEN [5186]									VOL					WR [5186]	56.48	1.27		16.85				7.41	6.62	3.72	0.12		1.43	3.83	0.35
[4189]	CONVERGENT MARGIN	MEXICAN VOLCANIC BELTS / TRANS MEXICAN VOLCANIC BELT / NAYARIT / CEBORUCO		21.15	21.15	-104.5	-104.5	SAE			s_983-136 [4189]	ANDESITE [4189]									VOL					WR [4189]
[4189]	CONVERGENT MARGIN	MEXICAN VOLCANIC BELTS / TRANS MEXICAN VOLCANIC BELT / NAYARIT / CEBORUCO		21.15	21.15	-104.5	-104.5	SAE			s_983-47 [4189]	ANDESITE [4189]									VOL					WR [4189]
[4189]	CONVERGENT MARGIN	MEXICAN VOLCANIC BELTS / TRANS MEXICAN VOLCANIC BELT / NAYARIT / CEBORUCO		21.15	21.15	-104.5	-104.5	SAE			s_102 [4189]	ANDESITE [4189]									VOL					WR [4189]
[4189]	CONVERGENT MARGIN	MEXICAN VOLCANIC BELTS / TRANS MEXICAN VOLCANIC BELT / JALISCO / TEQUILA	YOUNGER FLANK LAVAS FROM THE WEST AND SOUTHEAST SIDES OF THE VOLCANO	20.78	20.78	-103.83	-103.83	SAE			s_LD-9 [4189]	ANDESITE [4189]									VOL					WR [4189]
[4189]	CONVERGENT MARGIN	MEXICAN VOLCANIC BELTS / TRANS MEXICAN VOLCANIC BELT / JALISCO / MASCOTA VOLCANIC COMPLEX		20.575	20.575	-104.759	-104.759	SAE			s_MAS-9 [4189]	ANDESITE, BASALTIC [4189]									VOL					WR [4189]
[4189]	CONVERGENT MARGIN	MEXICAN VOLCANIC BELTS / TRANS MEXICAN VOLCANIC BELT / NAYARIT / TEPETILTIC		21	21	-104	-104	SAE			s_LD-29 [4189]	ANDESITE [4189]									VOL					WR [4189]
[4189]	CONVERGENT MARGIN	MEXICAN VOLCANIC BELTS / TRANS MEXICAN VOLCANIC BELT / MICHOACAN / MICHOACAN-GUANAJUATO VOLCANIC FIELD		20.494	20.494	-101.215	-101.215	SAE			s_550 [4189]	BASALT [4189]									VOL					WR [4189]
[4189]	CONVERGENT MARGIN	MEXICAN VOLCANIC BELTS / TRANS MEXICAN VOLCANIC BELT / MICHOACAN / MICHOACAN-GUANAJUATO VOLCANIC FIELD		20.494	20.494	-101.215	-101.215	SAE			s_622 [4189]	BASALT [4189]									VOL					WR [4189]
[4189]	CONVERGENT MARGIN	MEXICAN VOLCANIC BELTS / TRANS MEXICAN VOLCANIC BELT / MICHOACAN / MICHOACAN-GUANAJUATO VOLCANIC FIELD - PARICUTIN		19.493	19.493	-102.251	-102.251	SAE			s_109089 [4189]	ANDESITE, BASALTIC [4189]									VOL					WR [4189]
[5159]	CONVERGENT MARGIN	MEXICAN VOLCANIC BELTS / TRANS MEXICAN VOLCANIC BELT / VERACRUZ / COFRE DE PEROTE	DOS VEREDAS VENTS	19.15	19.15	-97.13	-97.13	SAE	2600	2600	s_CP-127 [5159]	BASALT [5159]			UPPER [5159]	QUATERNARY [5159]					VOL					WR [5159]	49.36	1.89		16.67				9.34	8.74	6.99	0.17		1.14	3.74	0.45
[5159]	CONVERGENT MARGIN	MEXICAN VOLCANIC BELTS / TRANS MEXICAN VOLCANIC BELT / VERACRUZ / COFRE DE PEROTE	CENTRAL CONE GROUP, IMMEDIATELY WEST OF LA JOYA	19.15	19.15	-97.13	-97.13	SAE			s_CP-48 [5159]	BASALT, OLIVINE [5159]			UPPER [5159]	QUATERNARY [5159]					VOL					WR [5159]	50.89	1.69		16.48				8.81	8.89	7.25	0.15		1.28	3.61	0.39
[5159]	CONVERGENT MARGIN	MEXICAN VOLCANIC BELTS / TRANS MEXICAN VOLCANIC BELT / VERACRUZ / COFRE DE PEROTE	CENTRAL CONE GROUP, IMMEDIATELY WEST OF LA JOYA	19.15	19.15	-97.13	-97.13	SAE			s_CP-140 [5159]	ANDESITE, BASALTIC [5159]			UPPER [5159]	QUATERNARY [5159]					VOL					WR [5159]	52.35	1.67		16.8				8.33	7.77	6.61	0.15		1.29	3.62	0.43
[5159]	CONVERGENT MARGIN	MEXICAN VOLCANIC BELTS / TRANS MEXICAN VOLCANIC BELT / VERACRUZ / COFRE DE PEROTE	CENTRAL CONE GROUP, IMMEDIATELY WEST OF LA JOYA	19.15	19.15	-97.13	-97.13	SAE			s_CP-141 [5159]	BASALT, OLIVINE [5159]			UPPER [5159]	QUATERNARY [5159]					VOL					WR [5159]	48.66	1.79		16.4				9.3	9	7.96	0.16		1.12	3.53	0.42
[5159]	CONVERGENT MARGIN	MEXICAN VOLCANIC BELTS / TRANS MEXICAN VOLCANIC BELT / VERACRUZ / COFRE DE PEROTE	COACOTZINTLA LAVA FLOW, SIERRA DE CHICONQUIACO, NORTH OF JALAPA	19.15	19.15	-97.13	-97.13	SAE			s_CP-89 [5159]	BASALT, OLIVINE [5159]			UPPER [5159]	QUATERNARY [5159]					VOL					WR [5159]	50.88	1.56		16.55				8.76	8.93	7.89	0.16		1.11	3.55	0.4
[5159]	CONVERGENT MARGIN	MEXICAN VOLCANIC BELTS / TRANS MEXICAN VOLCANIC BELT / VERACRUZ / EL VOLCANCILLO	TOXTLACUAYA LAVA FLOW, SE CRATER OF EL VOLCANCILLO	19.15	19.15	-97.13	-97.13	SAE			s_CP-84C [5159]	TRACHYBASALT [5159]			UPPER [5159]	QUATERNARY [5159]					VOL					WR [5159]	50.28	2.11		17.58				10.03	7.4	4.98	0.16		1.45	4.49	0.57
[20646][5070]	CONVERGENT MARGIN	MEXICAN VOLCANIC BELTS / TRANS MEXICAN VOLCANIC BELT / MEXICO CITY BASIN	CIUDAD UNIVERSITARIA	19.35	19.35	-99.1	-99.1	SAE			s_BCU1 [20646] / s_BCU-1 [5070]	TRACHYBASALT [20646] / BASALT [5070]									VOL					WR [20646]	49	2.05		15.13				9.5	8.81	8.17	0.14		1.37	3.97	0.48
[18387]	CONVERGENT MARGIN	MEXICAN VOLCANIC BELTS / TRANS MEXICAN VOLCANIC BELT / MEXICO / POPOCATEPETL		19.03	19.03	-98.63	-98.63	SAE			s_MT [18387] / s_GT [18387]	ANDESITE [18387]	14100 [18387]	14100 [18387]		PLINIAN [18387]					VOL					WR [18387]	61.36	0.82		16.82				5.2	5.88	4.59	0.1		1.62	4.08	0.2
[5062]	CONVERGENT MARGIN	MEXICAN VOLCANIC BELTS / TRANS MEXICAN VOLCANIC BELT / HIDALGO / HUICHAPAN CALDERA	HUICHAPAN CALDERA, UNIT B	20.3083	20.3083	-99.5333	-99.5333	SAE			s_HP12 [5062]	DACITE [5062]									VOL					WR [5062]	63.5	0.69		16.64				4.44	4.2	1.76	0.06		1.81	4.24	0.12
[21249]	CONVERGENT MARGIN	MEXICAN VOLCANIC BELTS / TRANS MEXICAN VOLCANIC BELT / MICHOACAN / MICHOACAN-GUANAJUATO VOLCANIC FIELD		20	20.55	-100.7	-101.6	SAE			s_M85 [21249]	BASALT [21249]				QUATERNARY [21249]					VOL					WR [21249]	46.888	3.227		17.171				12.16	7.975	5.061	0.197		1.666	4.149	0.739
[21249]	CONVERGENT MARGIN	MEXICAN VOLCANIC BELTS / TRANS MEXICAN VOLCANIC BELT / MICHOACAN / MICHOACAN-GUANAJUATO VOLCANIC FIELD		20	20.55	-100.7	-101.6	SAE			s_M86 [21249]	BASALT [21249]				QUATERNARY [21249]					VOL					WR [21249]	47.6	2.716		17.108				11.51	7.763	4.491	0.196		1.935	3.853	0.885
[21249]	CONVERGENT MARGIN	MEXICAN VOLCANIC BELTS / TRANS MEXICAN VOLCANIC BELT / MICHOACAN / MICHOACAN-GUANAJUATO VOLCANIC FIELD		20	20.55	-100.7	-101.6	SAE			s_M89 [21249]	BASALT [21249]				QUATERNARY [21249]					VOL					WR [21249]	49.334	3.069		15.526				12.47	7.003	3.51	0.192		2.463	3.462	0.985
[21249]	CONVERGENT MARGIN	MEXICAN VOLCANIC BELTS / TRANS MEXICAN VOLCANIC BELT / MICHOACAN / MICHOACAN-GUANAJUATO VOLCANIC FIELD		20	20.55	-100.7	-101.6	SAE			s_M95 [21249]	BASALT [21249]				QUATERNARY [21249]					VOL					WR [21249]	48.141	2.48		18.551				11	7.786	4.444	0.177		1.598	3.974	0.543
[21249]	CONVERGENT MARGIN	MEXICAN VOLCANIC BELTS / TRANS MEXICAN VOLCANIC BELT / MICHOACAN / MICHOACAN-GUANAJUATO VOLCANIC FIELD		20	20.55	-100.7	-101.6	SAE			s_M97 [21249]	BASALT [21249]				QUATERNARY [21249]					VOL					WR [21249]	50.869	2.213		16.326				12.12	5.888	2.649	0.219		2.95	4.375	1.506
[21249]	CONVERGENT MARGIN	MEXICAN VOLCANIC BELTS / TRANS MEXICAN VOLCANIC BELT / MICHOACAN / MICHOACAN-GUANAJUATO VOLCANIC FIELD		20	20.55	-100.7	-101.6	SAE			s_M98 [21249]	BASALT [21249]				QUATERNARY [21249]					VOL					WR [21249]	50.607	2.207		16.175				11.89	6.107	2.609	0.206		2.866	4.354	1.586
[21249]	CONVERGENT MARGIN	MEXICAN VOLCANIC BELTS / TRANS MEXICAN VOLCANIC BELT / MICHOACAN / MICHOACAN-GUANAJUATO VOLCANIC FIELD		20	20.55	-100.7	-101.6	SAE			s_M99 [21249]	BASALT [21249]				QUATERNARY [21249]					VOL					WR [21249]	48.395	2.804		15.663				13.62	6.54	3.169	0.21		2.491	4.011	1.291
[21249]	CONVERGENT MARGIN	MEXICAN VOLCANIC BELTS / TRANS MEXICAN VOLCANIC BELT / MICHOACAN / MICHOACAN-GUANAJUATO VOLCANIC FIELD		20	20.55	-100.7	-101.6	SAE			s_M100 [21249]	BASALT [21249]				QUATERNARY [21249]					VOL					WR [21249]	50.597	2.378		16.243				12.33	6.229	2.455	0.209		2.229	3.653	1.476
[21249]	CONVERGENT MARGIN	MEXICAN VOLCANIC BELTS / TRANS MEXICAN VOLCANIC BELT / MICHOACAN / MICHOACAN-GUANAJUATO VOLCANIC FIELD		20	20.55	-100.7	-101.6	SAE			s_M101 [21249]	BASALT [21249]				QUATERNARY [21249]					VOL					WR [21249]	50.717	1.998		17.166				9.77	7.451	3.194	0.185		2.214	4.447	0.89
[21249]	CONVERGENT MARGIN	MEXICAN VOLCANIC BELTS / TRANS MEXICAN VOLCANIC BELT / MICHOACAN / MICHOACAN-GUANAJUATO VOLCANIC FIELD		20	20.55	-100.7	-101.6	SAE			s_M105 [21249]	BASALT [21249]				QUATERNARY [21249]					VOL					WR [21249]	51.356	1.699		16.908				10.81	6.004	2.23	0.236		2.857	4.942	1.068
[21249]	CONVERGENT MARGIN	MEXICAN VOLCANIC BELTS / TRANS MEXICAN VOLCANIC BELT / MICHOACAN / MICHOACAN-GUANAJUATO VOLCANIC FIELD		20	20.55	-100.7	-101.6	SAE			s_M106 [21249]	BASALT [21249]				QUATERNARY [21249]					VOL					WR [21249]	51.475	2.051		17.283				10.16	7.016	3.401	0.195		2.223	4.405	0.93
[21249]	CONVERGENT MARGIN	MEXICAN VOLCANIC BELTS / TRANS MEXICAN VOLCANIC BELT / MICHOACAN / MICHOACAN-GUANAJUATO VOLCANIC FIELD		20	20.55	-100.7	-101.6	SAE			s_M110 [21249]	BASALT [21249]				QUATERNARY [21249]					VOL					WR [21249]	47.429	3		17.814				11.4	8.188	5.356	0.185		1.775	3.957	0.609
[21249]	CONVERGENT MARGIN	MEXICAN VOLCANIC BELTS / TRANS MEXICAN VOLCANIC BELT / MICHOACAN / MICHOACAN-GUANAJUATO VOLCANIC FIELD		20	20.55	-100.7	-101.6	SAE			s_M80 [21249]	ANDESITE, BASALTIC [21249]				QUATERNARY [21249]					VOL					WR [21249]	53.43	1.907		17.017				8.94	6.965	4.357	0.158		2	3.983	0.658
[21249]	CONVERGENT MARGIN	MEXICAN VOLCANIC BELTS / TRANS MEXICAN VOLCANIC BELT / MICHOACAN / MICHOACAN-GUANAJUATO VOLCANIC FIELD		20	20.55	-100.7	-101.6	SAE			s_M81 [21249]	BASALT [21249]				QUATERNARY [21249]					VOL					WR [21249]	50.483	1.879		17.846				8.79	7.565	5.223	0.153		1.783	4.331	0.673
[21249]	CONVERGENT MARGIN	MEXICAN VOLCANIC BELTS / TRANS MEXICAN VOLCANIC BELT / MICHOACAN / MICHOACAN-GUANAJUATO VOLCANIC FIELD		20	20.55	-100.7	-101.6	SAE			s_M83 [21249]	BASALT [21249]				QUATERNARY [21249]					VOL					WR [21249]	51.959	1.974		17.954				8.79	7.352	4.322	0.164		1.635	4.04	0.571
[21249]	CONVERGENT MARGIN	MEXICAN VOLCANIC BELTS / TRANS MEXICAN VOLCANIC BELT / MICHOACAN / MICHOACAN-GUANAJUATO VOLCANIC FIELD		20	20.55	-100.7	-101.6	SAE			s_M87 [21249]	ANDESITE, BASALTIC [21249]				QUATERNARY [21249]					VOL					WR [21249]	53.257	1.816		18.051				8.59	6.887	3.647	0.157		2.312	4.298	0.748
[21249]	CONVERGENT MARGIN	MEXICAN VOLCANIC BELTS / TRANS MEXICAN VOLCANIC BELT / MICHOACAN / MICHOACAN-GUANAJUATO VOLCANIC FIELD		20	20.55	-100.7	-101.6	SAE			s_M88 [21249]	ANDESITE, BASALTIC [21249]				QUATERNARY [21249]					VOL					WR [21249]	53.247	1.892		18.489				8.68	6.734	3.578	0.159		2.083	4.333	0.774
[21249]	CONVERGENT MARGIN	MEXICAN VOLCANIC BELTS / TRANS MEXICAN VOLCANIC BELT / MICHOACAN / MICHOACAN-GUANAJUATO VOLCANIC FIELD		20	20.55	-100.7	-101.6	SAE			s_M102 [21249]	ANDESITE, BASALTIC [21249]				QUATERNARY [21249]					VOL					WR [21249]	56.855	1.435		17.883				7.1	5.994	2.18	0.13		2.942	4.523	0.483
[21249]	CONVERGENT MARGIN	MEXICAN VOLCANIC BELTS / TRANS MEXICAN VOLCANIC BELT / MICHOACAN / MICHOACAN-GUANAJUATO VOLCANIC FIELD		20	20.55	-100.7	-101.6	SAE			s_M103 [21249]	BASALT [21249]				QUATERNARY [21249]					VOL					WR [21249]	52.66	1.759		17.925				8.79	7.074	3.937	0.158		1.916	4.083	0.573
[21249]	CONVERGENT MARGIN	MEXICAN VOLCANIC BELTS / TRANS MEXICAN VOLCANIC BELT / MICHOACAN / MICHOACAN-GUANAJUATO VOLCANIC FIELD		20	20.55	-100.7	-101.6	SAE			s_M104 [21249]	ANDESITE, BASALTIC [21249]				QUATERNARY [21249]					VOL					WR [21249]	55.082	1.681		17.435				7.67	6.727	3.803	0.135		2.369	4.016	0.537
[21249]	CONVERGENT MARGIN	MEXICAN VOLCANIC BELTS / TRANS MEXICAN VOLCANIC BELT / MICHOACAN / MICHOACAN-GUANAJUATO VOLCANIC FIELD		20	20.55	-100.7	-101.6	SAE			s_M109 [21249]	BASALT [21249]				QUATERNARY [21249]					VOL					WR [21249]	52.801	1.948		16.744				8.82	6.73	4.367	0.145		2.236	4.169	0.459
[21249]	CONVERGENT MARGIN	MEXICAN VOLCANIC BELTS / TRANS MEXICAN VOLCANIC BELT / MICHOACAN / MICHOACAN-GUANAJUATO VOLCANIC FIELD		20	20.55	-100.7	-101.6	SAE			s_M131 [21249]	ANDESITE, BASALTIC [21249]				QUATERNARY [21249]					VOL					WR [21249]	53.178	1.193		16.738				7.29	8.068	5.679	0.122		1.895	4.19	0.547
[21249]	CONVERGENT MARGIN	MEXICAN VOLCANIC BELTS / TRANS MEXICAN VOLCANIC BELT / MICHOACAN / MICHOACAN-GUANAJUATO VOLCANIC FIELD		20	20.55	-100.7	-101.6	SAE			s_M135 [21249]	BASALT [21249]				QUATERNARY [21249]					VOL					WR [21249]	51.808	1.831		17.166				8.76	7.487	5.403	0.149		1.441	4.219	0.588
[21249]	CONVERGENT MARGIN	MEXICAN VOLCANIC BELTS / TRANS MEXICAN VOLCANIC BELT / MICHOACAN / MICHOACAN-GUANAJUATO VOLCANIC FIELD		20	20.55	-100.7	-101.6	SAE			s_M82 [21249]	ANDESITE [21249]				QUATERNARY [21249]					VOL					WR [21249]	61.045	0.818		17.972				5.06	5.8	2.702	0.097		2.05	3.687	0.224
[21249]	CONVERGENT MARGIN	MEXICAN VOLCANIC BELTS / TRANS MEXICAN VOLCANIC BELT / MICHOACAN / MICHOACAN-GUANAJUATO VOLCANIC FIELD		20	20.55	-100.7	-101.6	SAE			s_M84 [21249]	ANDESITE, BASALTIC [21249]				QUATERNARY [21249]					VOL					WR [21249]	54.785	1.252		17.885				7.62	7.748	4.417	0.143		1.408	3.553	0.364
[21249]	CONVERGENT MARGIN	MEXICAN VOLCANIC BELTS / TRANS MEXICAN VOLCANIC BELT / MICHOACAN / MICHOACAN-GUANAJUATO VOLCANIC FIELD		20	20.55	-100.7	-101.6	SAE			s_M90 [21249]	BASALT [21249]				QUATERNARY [21249]					VOL					WR [21249]	50.938	1.402		18.268				8.13	9.154	6.023	0.174		1.088	3.567	0.369
[21249]	CONVERGENT MARGIN	MEXICAN VOLCANIC BELTS / TRANS MEXICAN VOLCANIC BELT / MICHOACAN / MICHOACAN-GUANAJUATO VOLCANIC FIELD		20	20.55	-100.7	-101.6	SAE			s_M91 [21249]	ANDESITE [21249]				QUATERNARY [21249]					VOL					WR [21249]	58.162	0.945		18.023				5.39	6.86	3.814	0.098		1.624	3.743	0.249
[21249]	CONVERGENT MARGIN	MEXICAN VOLCANIC BELTS / TRANS MEXICAN VOLCANIC BELT / MICHOACAN / MICHOACAN-GUANAJUATO VOLCANIC FIELD		20	20.55	-100.7	-101.6	SAE			s_M92 [21249]	ANDESITE, BASALTIC [21249]				QUATERNARY [21249]					VOL					WR [21249]	53.61	1.601		18.118				7.99	7.401	5.579	0.142		1.062	3.616	0.404
[21249]	CONVERGENT MARGIN	MEXICAN VOLCANIC BELTS / TRANS MEXICAN VOLCANIC BELT / MICHOACAN / MICHOACAN-GUANAJUATO VOLCANIC FIELD		20	20.55	-100.7	-101.6	SAE			s_M93 [21249]	ANDESITE, BASALTIC [21249]				QUATERNARY [21249]					VOL					WR [21249]	55.031	1.527		17.771				7.65	7.582	4.112	0.142		1.393	3.692	0.427
[21249]	CONVERGENT MARGIN	MEXICAN VOLCANIC BELTS / TRANS MEXICAN VOLCANIC BELT / MICHOACAN / MICHOACAN-GUANAJUATO VOLCANIC FIELD		20	20.55	-100.7	-101.6	SAE			s_M94 [21249]	ANDESITE, BASALTIC [21249]				QUATERNARY [21249]					VOL					WR [21249]	52.272	1.899		17.458				8.67	7.836	4.766	0.155		1.499	3.836	0.602
[21249]	CONVERGENT MARGIN	MEXICAN VOLCANIC BELTS / TRANS MEXICAN VOLCANIC BELT / MICHOACAN / MICHOACAN-GUANAJUATO VOLCANIC FIELD		20	20.55	-100.7	-101.6	SAE			s_M96 [21249]	ANDESITE, BASALTIC [21249]				QUATERNARY [21249]					VOL					WR [21249]	54.706	1.605		17.642				7.87	7.53	4.424	0.142		1.638	3.71	0.473
[21249]	CONVERGENT MARGIN	MEXICAN VOLCANIC BELTS / TRANS MEXICAN VOLCANIC BELT / MICHOACAN / MICHOACAN-GUANAJUATO VOLCANIC FIELD		20	20.55	-100.7	-101.6	SAE			s_M107 [21249]	ANDESITE, BASALTIC [21249]				QUATERNARY [21249]					VOL					WR [21249]	54.348	1.61		17.791				8	7.157	4.117	0.141		1.74	3.859	0.499
[21249]	CONVERGENT MARGIN	MEXICAN VOLCANIC BELTS / TRANS MEXICAN VOLCANIC BELT / MICHOACAN / MICHOACAN-GUANAJUATO VOLCANIC FIELD		20	20.55	-100.7	-101.6	SAE			s_M108 [21249]	ANDESITE [21249]				QUATERNARY [21249]					VOL					WR [21249]	58.238	1.412		17.898				6.86	5.714	2.636	0.113		2.251	4.166	0.378
[21249]	CONVERGENT MARGIN	MEXICAN VOLCANIC BELTS / TRANS MEXICAN VOLCANIC BELT / MICHOACAN / MICHOACAN-GUANAJUATO VOLCANIC FIELD		20	20.55	-100.7	-101.6	SAE			s_M111 [21249]	ANDESITE [21249]				QUATERNARY [21249]					VOL					WR [21249]	61.05	1.085		16.332				7.4	4.211	1.444	0.13		2.928	4.505	0.481
[21249]	CONVERGENT MARGIN	MEXICAN VOLCANIC BELTS / TRANS MEXICAN VOLCANIC BELT / MICHOACAN / MICHOACAN-GUANAJUATO VOLCANIC FIELD		20	20.55	-100.7	-101.6	SAE			s_M112 [21249]	ANDESITE, BASALTIC [21249]				QUATERNARY [21249]					VOL					WR [21249]	55.731	1.106		18.771				6.66	7.213	4.13	0.119		1.607	3.636	0.237
[21249]	CONVERGENT MARGIN	MEXICAN VOLCANIC BELTS / TRANS MEXICAN VOLCANIC BELT / MICHOACAN / MICHOACAN-GUANAJUATO VOLCANIC FIELD		20	20.55	-100.7	-101.6	SAE			s_M113 [21249]	ANDESITE, BASALTIC [21249]				QUATERNARY [21249]					VOL					WR [21249]	53.36	1.904		17.301				8.98	7.211	4.114	0.166		1.764	3.713	0.52
[21249]	CONVERGENT MARGIN	MEXICAN VOLCANIC BELTS / TRANS MEXICAN VOLCANIC BELT / MICHOACAN / MICHOACAN-GUANAJUATO VOLCANIC FIELD		20	20.55	-100.7	-101.6	SAE			s_M114 [21249]	ANDESITE, BASALTIC [21249]				QUATERNARY [21249]					VOL					WR [21249]	56.27	1.401		17.264				7.05	7.305	3.681	0.127		1.836	3.628	0.325
[21249]	CONVERGENT MARGIN	MEXICAN VOLCANIC BELTS / TRANS MEXICAN VOLCANIC BELT / MICHOACAN / MICHOACAN-GUANAJUATO VOLCANIC FIELD		20	20.55	-100.7	-101.6	SAE			s_M115 [21249]	ANDESITE [21249]				QUATERNARY [21249]					VOL					WR [21249]	57.12	1.29		18.339				6.3	7.343	2.891	0.109		1.684	3.763	0.29
[21249]	CONVERGENT MARGIN	MEXICAN VOLCANIC BELTS / TRANS MEXICAN VOLCANIC BELT / MICHOACAN / MICHOACAN-GUANAJUATO VOLCANIC FIELD		20	20.55	-100.7	-101.6	SAE			s_M116 [21249]	ANDESITE [21249]				QUATERNARY [21249]					VOL					WR [21249]	57.69	1.444		16.936				7.06	6.589	2.98	0.134		1.797	4.008	0.336
[21249]	CONVERGENT MARGIN	MEXICAN VOLCANIC BELTS / TRANS MEXICAN VOLCANIC BELT / MICHOACAN / MICHOACAN-GUANAJUATO VOLCANIC FIELD		20	20.55	-100.7	-101.6	SAE			s_M117 [21249]	ANDESITE, BASALTIC [21249]				QUATERNARY [21249]					VOL					WR [21249]	56.93	1.358		17.24				7.03	7.172	3.191	0.114		1.64	3.902	0.319
[21249]	CONVERGENT MARGIN	MEXICAN VOLCANIC BELTS / TRANS MEXICAN VOLCANIC BELT / MICHOACAN / MICHOACAN-GUANAJUATO VOLCANIC FIELD		20	20.55	-100.7	-101.6	SAE			s_M118 [21249]	ANDESITE, BASALTIC [21249]				QUATERNARY [21249]					VOL					WR [21249]	55.132	1.428		16.874				7.68	6.948	4.827	0.136		1.954	3.56	0.469
[21249]	CONVERGENT MARGIN	MEXICAN VOLCANIC BELTS / TRANS MEXICAN VOLCANIC BELT / MICHOACAN / MICHOACAN-GUANAJUATO VOLCANIC FIELD		20	20.55	-100.7	-101.6	SAE			s_M119 [21249]	ANDESITE [21249]				QUATERNARY [21249]					VOL					WR [21249]	57.93	1.285		16.919				6.67	6.065	3.505	0.121		2.06	3.875	0.484
[21249]	CONVERGENT MARGIN	MEXICAN VOLCANIC BELTS / TRANS MEXICAN VOLCANIC BELT / MICHOACAN / MICHOACAN-GUANAJUATO VOLCANIC FIELD		20	20.55	-100.7	-101.6	SAE			s_M120 [21249]	ANDESITE, BASALTIC [21249]				QUATERNARY [21249]					VOL					WR [21249]	56.771	1.438		17.416				7.07	6.016	3.326	0.128		2.389	3.962	0.582
[21249]	CONVERGENT MARGIN	MEXICAN VOLCANIC BELTS / TRANS MEXICAN VOLCANIC BELT / MICHOACAN / MICHOACAN-GUANAJUATO VOLCANIC FIELD		20	20.55	-100.7	-101.6	SAE			s_M121 [21249]	ANDESITE, BASALTIC [21249]				QUATERNARY [21249]					VOL					WR [21249]	53.431	1.736		16.489				8.83	7.764	5.228	0.159		1.384	3.476	0.459
[21249]	CONVERGENT MARGIN	MEXICAN VOLCANIC BELTS / TRANS MEXICAN VOLCANIC BELT / MICHOACAN / MICHOACAN-GUANAJUATO VOLCANIC FIELD		20	20.55	-100.7	-101.6	SAE			s_M122 [21249]	ANDESITE [21249]				QUATERNARY [21249]					VOL					WR [21249]	57.522	1.104		17.326				6.61	6.869	3.614	0.118		1.886	3.429	0.282
[21249]	CONVERGENT MARGIN	MEXICAN VOLCANIC BELTS / TRANS MEXICAN VOLCANIC BELT / MICHOACAN / MICHOACAN-GUANAJUATO VOLCANIC FIELD		20	20.55	-100.7	-101.6	SAE			s_M123 [21249]	ANDESITE, BASALTIC [21249]				QUATERNARY [21249]					VOL					WR [21249]	56.621	1.414		17.057				7.44	6.526	3.808	0.132		1.911	3.714	0.393
[21249]	CONVERGENT MARGIN	MEXICAN VOLCANIC BELTS / TRANS MEXICAN VOLCANIC BELT / MICHOACAN / MICHOACAN-GUANAJUATO VOLCANIC FIELD		20	20.55	-100.7	-101.6	SAE			s_M124 [21249]	BASALT [21249]				QUATERNARY [21249]					VOL					WR [21249]	51.938	1.813		16.926				9.36	8.278	5.349	0.168		1.017	3.392	0.553
[21249]	CONVERGENT MARGIN	MEXICAN VOLCANIC BELTS / TRANS MEXICAN VOLCANIC BELT / MICHOACAN / MICHOACAN-GUANAJUATO VOLCANIC FIELD		20	20.55	-100.7	-101.6	SAE			s_M125 [21249]	ANDESITE, BASALTIC [21249]				QUATERNARY [21249]					VOL					WR [21249]	54.111	1.04		18.628				7.02	8.334	4.969	0.125		0.877	3.369	0.232
[21249]	CONVERGENT MARGIN	MEXICAN VOLCANIC BELTS / TRANS MEXICAN VOLCANIC BELT / MICHOACAN / MICHOACAN-GUANAJUATO VOLCANIC FIELD		20	20.55	-100.7	-101.6	SAE			s_M126 [21249]	ANDESITE, BASALTIC [21249]				QUATERNARY [21249]					VOL					WR [21249]	55.252	1.443		16.872				7.7	7.059	4.691	0.139		1.864	3.581	0.471
[21249]	CONVERGENT MARGIN	MEXICAN VOLCANIC BELTS / TRANS MEXICAN VOLCANIC BELT / MICHOACAN / MICHOACAN-GUANAJUATO VOLCANIC FIELD		20	20.55	-100.7	-101.6	SAE			s_M127 [21249]	ANDESITE, BASALTIC [21249]				QUATERNARY [21249]					VOL					WR [21249]	55.481	1.449		16.817				7.75	7.05	4.781	0.137		1.768	3.616	0.477
[21249]	CONVERGENT MARGIN	MEXICAN VOLCANIC BELTS / TRANS MEXICAN VOLCANIC BELT / MICHOACAN / MICHOACAN-GUANAJUATO VOLCANIC FIELD		20	20.55	-100.7	-101.6	SAE			s_M128 [21249]	ANDESITE [21249]				QUATERNARY [21249]					VOL					WR [21249]	58.521	0.954		17.268				6.05	6.471	3.938	0.111		1.959	3.485	0.283
[21249]	CONVERGENT MARGIN	MEXICAN VOLCANIC BELTS / TRANS MEXICAN VOLCANIC BELT / MICHOACAN / MICHOACAN-GUANAJUATO VOLCANIC FIELD		20	20.55	-100.7	-101.6	SAE			s_M129 [21249]	ANDESITE, BASALTIC [21249]				QUATERNARY [21249]					VOL					WR [21249]	54.626	1.089		17.608				7.31	7.812	5.313	0.128		1.234	3.789	0.269
[21249]	CONVERGENT MARGIN	MEXICAN VOLCANIC BELTS / TRANS MEXICAN VOLCANIC BELT / MICHOACAN / MICHOACAN-GUANAJUATO VOLCANIC FIELD		20	20.55	-100.7	-101.6	SAE			s_M130 [21249]	ANDESITE, BASALTIC [21249]				QUATERNARY [21249]					VOL					WR [21249]	54.985	1.073		17.622				7.02	7.567	4.987	0.123		1.452	3.682	0.275
[21249]	CONVERGENT MARGIN	MEXICAN VOLCANIC BELTS / TRANS MEXICAN VOLCANIC BELT / MICHOACAN / MICHOACAN-GUANAJUATO VOLCANIC FIELD		20	20.55	-100.7	-101.6	SAE			s_M132 [21249]	ANDESITE, BASALTIC [21249]				QUATERNARY [21249]					VOL					WR [21249]	56.988	1.18		17.608				6.61	6.609	3.684	0.101		1.531	4.058	0.333
[21249]	CONVERGENT MARGIN	MEXICAN VOLCANIC BELTS / TRANS MEXICAN VOLCANIC BELT / MICHOACAN / MICHOACAN-GUANAJUATO VOLCANIC FIELD		20	20.55	-100.7	-101.6	SAE			s_M133 [21249]	ANDESITE, BASALTIC [21249]				QUATERNARY [21249]					VOL					WR [21249]	54.541	1.464		17.278				7.74	7.406	4.501	0.132		1.423	4.188	0.436
[21249]	CONVERGENT MARGIN	MEXICAN VOLCANIC BELTS / TRANS MEXICAN VOLCANIC BELT / MICHOACAN / MICHOACAN-GUANAJUATO VOLCANIC FIELD		20	20.55	-100.7	-101.6	SAE			s_M134 [21249]	ANDESITE, BASALTIC [21249]				QUATERNARY [21249]					VOL					WR [21249]	55.751	1.256		17.421				7.16	6.937	4.032	0.125		1.774	3.919	0.391
[3616][4470]	CONVERGENT MARGIN	MEXICAN VOLCANIC BELTS / TRANS MEXICAN VOLCANIC BELT / JALISCO / MASCOTA VOLCANIC COMPLEX		20.4	20.67	-104.67	-104.9	SAE			s_M.18 [3616]	MINETTE [3616]				QUATERNARY [3616]					PLU					WR [3616]	48.79	1.72		14.07		6.39	1.37		9.2	5.61	0.13		5.41	3.96	1.53		1.19	0.19
[3616][4470]	CONVERGENT MARGIN	MEXICAN VOLCANIC BELTS / TRANS MEXICAN VOLCANIC BELT / JALISCO / MASCOTA VOLCANIC COMPLEX		20.4	20.67	-104.67	-104.9	SAE			s_M.4A [3616]	MINETTE [3616]				QUATERNARY [3616]					PLU					WR [3616]	49.27	1.75		12.7		5.45	2.48		7.66	9.52	0.14		5.17	2.89	1.28		0.88	0.1
[3616]	CONVERGENT MARGIN	MEXICAN VOLCANIC BELTS / TRANS MEXICAN VOLCANIC BELT / JALISCO / MASCOTA VOLCANIC COMPLEX		20.4	20.67	-104.67	-104.9	SAE			s_M.6 [3616]	MINETTE [3616]				QUATERNARY [3616]					VOL					WR [3616]	49.86	1.74		13.38		5.36	2.24		7.72	8.62	0.15		4.48	2.95	1.46		0.84	0.41
[3618][4189]	CONVERGENT MARGIN	MEXICAN VOLCANIC BELTS / TRANS MEXICAN VOLCANIC BELT / JALISCO / MASCOTA VOLCANIC COMPLEX		20.4	20.67	-104.67	-104.9	SAE			s_MAS19 [3618] / s_MAS-19 [4189]	ANDESITE, BASALTIC [3618]				QUATERNARY [3618]					VOL					WR [3618]	55.81	0.72		17.52		2.1	4.21		7.02	5.98	0.12		1.02	4.16	0.31		0.66	0.14
[3618][4189][4017]	CONVERGENT MARGIN	MEXICAN VOLCANIC BELTS / TRANS MEXICAN VOLCANIC BELT / JALISCO / MASCOTA VOLCANIC COMPLEX		20.4	20.67	-104.67	-104.9	SAE			s_MAS21 [3618] / s_MAS-21 [4189]	ANDESITE, BASALTIC [3618]				QUATERNARY [3618]					VOL					WR [3618]	53.27	0.82		16.78		2.28	4.45		8.44	8.08	0.12		1.01	4.09	0.28		0.52	0.05
[3838][4189]	CONVERGENT MARGIN	MEXICAN VOLCANIC BELTS / TRANS MEXICAN VOLCANIC BELT / JALISCO / MASCOTA VOLCANIC COMPLEX		20.4	20.67	-104.67	-104.9	SAE			s_MAS-3A [3838]	MINETTE [3838] / LAMPROPHYRE [4189]									PLU					WR [3838]	49.86	1.82		12.87		4.45	2.91		7.44	8.63	0.14		5.7	2.7	1.46
[20978]	CONVERGENT MARGIN	MEXICAN VOLCANIC BELTS / TRANS MEXICAN VOLCANIC BELT / NAYARIT / SANGANGUEY		21.4555	21.4555	-104.691	-104.691	SAE			s_XAL-103 [20978]	ANDESITE [20978]									VOL					WR [20978]	59.7	0.73		18.1		1.19	3.89		5.97	3.09	0.1		1.89	3.65	0.18
[20978]	CONVERGENT MARGIN	MEXICAN VOLCANIC BELTS / TRANS MEXICAN VOLCANIC BELT / NAYARIT / SANGANGUEY		21.473	21.473	-104.789	-104.789	SAE			s_XAL-117 [20978]	ANDESITE [20978]									VOL					WR [20978]	60.4	0.73		17		1.2	3.7		5.33	2.67	0.1		2.44	3.64	0.22
[20978]	CONVERGENT MARGIN	MEXICAN VOLCANIC BELTS / TRANS MEXICAN VOLCANIC BELT / NAYARIT / SANGANGUEY		21.4315	21.4315	-104.766	-104.766	SAE			s_XAL-109 [20978]	ANDESITE [20978]									VOL					WR [20978]	60.9	0.71		17.1		1.48	3.56		5.48	2.8	0.1		1.99	3.81	0.2
[20978]	CONVERGENT MARGIN	MEXICAN VOLCANIC BELTS / TRANS MEXICAN VOLCANIC BELT / NAYARIT / SANGANGUEY		21.4708	21.4708	-104.702	-104.702	SAE			s_XAL-132 [20978]	ANDESITE [20978]									VOL					WR [20978]	61.1	0.73		17.6		1.08	3.97		5.61	2.82	0.1		1.85	3.82	0.2
[20978]	CONVERGENT MARGIN	MEXICAN VOLCANIC BELTS / TRANS MEXICAN VOLCANIC BELT / NAYARIT / SANGANGUEY		21.4115	21.4115	-104.741	-104.741	SAE			s_XAL-115 [20978]	DACITE [20978]									VOL					WR [20978]	65.4	0.56		16.1		0.88	2.37		2.68	0.99	0.12		3.02	4.73	0.21
[20978]	CONVERGENT MARGIN	MEXICAN VOLCANIC BELTS / TRANS MEXICAN VOLCANIC BELT / NAYARIT / SANGANGUEY		21.4832	21.4832	-104.698	-104.698	SAE			s_XAL-129 [20978]	DACITE [20978]									VOL					WR [20978]	67.7	0.67		15.9		0.87	2.38		2.42	0.89	0.11		3	5.1	0.19
[5389]	CONVERGENT MARGIN	MEXICAN VOLCANIC BELTS / TRANS MEXICAN VOLCANIC BELT / JALISCO / MASCOTA VOLCANIC COMPLEX		20.4	20.67	-104.67	-104.9	SAE			s_4AS [5389]	LAMPROPHYRE, PHLOGOPITE [5389]									PLU					WR [5389]	49.27	1.75		12.7		5.45	2.48		7.66	9.52	0.14		5.17	2.89	1.28
[5389]	CONVERGENT MARGIN	MEXICAN VOLCANIC BELTS / TRANS MEXICAN VOLCANIC BELT / JALISCO / MASCOTA VOLCANIC COMPLEX		20.4	20.67	-104.67	-104.9	SAE			s_20 [5389]	ANDESITE [5389]									VOL					WR [5389]	55.1	0.91		17.2		2.71	3.47		7.16	5.49	0.12		2.28	4.1	0.48
[5389]	CONVERGENT MARGIN	MEXICAN VOLCANIC BELTS / TRANS MEXICAN VOLCANIC BELT / JALISCO / MASCOTA VOLCANIC COMPLEX		20.4	20.67	-104.67	-104.9	SAE			s_19 [5389]	ANDESITE [5389]									VOL					WR [5389]	55.81	0.72		17.52		2.1	4.21		7.02	5.98	0.12		1.02	4.16	0.31
[3649][4189]	CONVERGENT MARGIN	MEXICAN VOLCANIC BELTS / TRANS MEXICAN VOLCANIC BELT / JALISCO / TEQUILA		20.78	20.78	-103.83	-103.83	SAE			s_204 [3649]	NOT GIVEN [3649] / DACITE [4189]								PORPHYRITIC WITH GLASSY GROUNDMASS [3649]	VOL					WR [3649]	63.47	0.74		17.22		0.93	3.56		5.27	2.65	0.08		2.26	3.77	0.16
[3649][4189]	CONVERGENT MARGIN	MEXICAN VOLCANIC BELTS / TRANS MEXICAN VOLCANIC BELT / JALISCO / TEQUILA	OLDER FLANK LAVAS FROM THE SOUTH AND EAST SIDES OF THE VOLCANO	20.78	20.78	-103.83	-103.83	SAE			s_160 [3649]	ANDESITE, PYROXENE [3649]									VOL					WR [3649]	58.95	0.91		17.59		1.8	4.17		6.21	3.42	0.11		2.03	3.53	0.31
[3649][4189]	CONVERGENT MARGIN	MEXICAN VOLCANIC BELTS / TRANS MEXICAN VOLCANIC BELT / JALISCO / CERRO TOMASILLO		20.78	20.78	-103.83	-103.83	SAE			s_139 [3649]	ANDESITE [3649]								PORPHYRITIC [3649]	VOL					WR [3649]	59.42	0.8		17.45		1.21	4.29		5.97	3.06	0.1		1.98	3.83	0.24
[3649][4189]	CONVERGENT MARGIN	MEXICAN VOLCANIC BELTS / TRANS MEXICAN VOLCANIC BELT / JALISCO / TEQUILA	YOUNGER FLANK LAVAS FROM THE WEST AND SOUTHEAST SIDES OF THE VOLCANO	20.78	20.78	-103.83	-103.83	SAE			s_123 [3649]	NOT GIVEN [3649] / DACITE [4189]									VOL					WR [3649]	63.78	0.67		16.4		1.43	2.93		4.55	2.3	0.08		2.68	3.57	0.12
[3649][4189]	CONVERGENT MARGIN	MEXICAN VOLCANIC BELTS / TRANS MEXICAN VOLCANIC BELT / JALISCO / TEQUILA	YOUNGER FLANK LAVAS FROM THE WEST AND SOUTHEAST SIDES OF THE VOLCANO	20.78	20.78	-103.83	-103.83	SAE			s_130 [3649]	NOT GIVEN [3649] / ANDESITE [4189]									VOL					WR [3649]	57.54	1.05		17.18		2.26	4.1		6.35	3.76	0.11		2.45	3.71	0.3
[5453]	CONVERGENT MARGIN	MEXICAN VOLCANIC BELTS / TRANS MEXICAN VOLCANIC BELT / JALISCO / COLIMA VOLCANIC COMPLEX		19.51	19.51	-103.62	-103.62	SAE			s_COL-47 [5453]	NOT GIVEN [5453]							1991		VOL					WR [5453]	59.33	0.67		17.52		1.79	3.81		6.35	4	0.11		1.31	4.46	0.2
[5453]	CONVERGENT MARGIN	MEXICAN VOLCANIC BELTS / TRANS MEXICAN VOLCANIC BELT / JALISCO / COLIMA VOLCANIC COMPLEX		19.51	19.51	-103.62	-103.62	SAE			s_COL-48 [5453]	NOT GIVEN [5453]							1991		VOL					WR [5453]	59.07	0.66		17.31		2.67	3.05		6.37	4.06	0.11		1.29	4.44	0.2
[5453][4189]	CONVERGENT MARGIN	MEXICAN VOLCANIC BELTS / TRANS MEXICAN VOLCANIC BELT / JALISCO / COLIMA VOLCANIC COMPLEX		19.51	19.51	-103.62	-103.62	SAE			s_COL-50 [5453]	NOT GIVEN [5453] / ANDESITE [4189]							1991		VOL					WR [5453]	59.91	0.67		17.61		1.91	3.8		6.25	3.94	0.11		1.31	4.51	0.2
[3838][4189][4017][3649]	CONVERGENT MARGIN	MEXICAN VOLCANIC BELTS / TRANS MEXICAN VOLCANIC BELT / JALISCO / COLIMA VOLCANIC COMPLEX		19.51	19.51	-103.62	-103.62	SAE			s_SAY-22E [3838]	BASALT, CALC-ALKALINE [3838] / BASALT [3649]									VOL					WR [3838]	49.42	0.77		16.92		4.4	5.3		10.12	9.27	0.15		0.65	2.49	0.2		0.06	0.13
[21430]	CONVERGENT MARGIN	MEXICAN VOLCANIC BELTS / TRANS MEXICAN VOLCANIC BELT / MEXICO / NEVADO DE TOLUCA		19.0666	19.0666	-99.6662	-99.6662	SAE	2913	2913	s_NT0907 [21430]	ANDESITE [21430]									VOL			F		WR [21430]	60.11	0.79		16.48				5.08	6.41	4.22	0.08		1.84	3.85	0.18
[21430]	CONVERGENT MARGIN	MEXICAN VOLCANIC BELTS / TRANS MEXICAN VOLCANIC BELT / MEXICO / NEVADO DE TOLUCA		19.219	19.219	-99.8335	-99.8335	SAE	3314	3314	s_NT0928 [21430]	ANDESITE [21430]									VOL			F		WR [21430]	61.92	0.67		18.21				3.97	4.57	1.92	0.07		1.82	4.42	0.17
[21430]	CONVERGENT MARGIN	MEXICAN VOLCANIC BELTS / TRANS MEXICAN VOLCANIC BELT / MEXICO / NEVADO DE TOLUCA		19.1182	19.1182	-99.6591	-99.6591	SAE	2811	2811	s_NT1049 [21430]	DACITE [21430]									VOL			F		WR [21430]	63.47	0.71		16.63				4.58	4.46	2.59	0.08		2.01	4.7	0.18
[21430]	CONVERGENT MARGIN	MEXICAN VOLCANIC BELTS / TRANS MEXICAN VOLCANIC BELT / MEXICO / NEVADO DE TOLUCA		19.0716	19.0716	-99.6825	-99.6825	SAE	3174	3174	s_NT0905 [21430]	DACITE [21430]									VOL			F		WR [21430]	66.95	0.57		15.67				3.53	3.73	1.9	0.06		2.28	4.51	0.16
[21430]	CONVERGENT MARGIN	MEXICAN VOLCANIC BELTS / TRANS MEXICAN VOLCANIC BELT / MEXICO / NEVADO DE TOLUCA		19.1552	19.1552	-99.8053	-99.8053	SAE	3519	3519	s_NT1051 [21430]	ANDESITE [21430]									VOL			F		WR [21430]	60.43	0.82		18.36				4.72	5.33	2.98	0.09		1.48	4.54	0.17
[21430]	CONVERGENT MARGIN	MEXICAN VOLCANIC BELTS / TRANS MEXICAN VOLCANIC BELT / MEXICO / NEVADO DE TOLUCA		19.0605	19.0605	-99.7949	-99.7949	SAE	3392	3392	s_NT0911 [21430]	ANDESITE [21430]									VOL			F		WR [21430]	60.63	0.79		16.64				5.31	5.92	3.34	0.09		2.16	4.06	0.25
[21430]	CONVERGENT MARGIN	MEXICAN VOLCANIC BELTS / TRANS MEXICAN VOLCANIC BELT / MEXICO / NEVADO DE TOLUCA		19.1106	19.1106	-99.8444	-99.8444	SAE	3343	3343	s_NT0935 [21430]	ANDESITE [21430]									VOL			F		WR [21430]	61.84	0.8		17.49				4.6	4.58	2.09	0.07		2.01	4.58	0.2
[21430]	CONVERGENT MARGIN	MEXICAN VOLCANIC BELTS / TRANS MEXICAN VOLCANIC BELT / MEXICO / NEVADO DE TOLUCA		19.0549	19.0549	-99.7183	-99.7183	SAE	3595	3595	s_NT0916 [21430]	DACITE [21430]									VOL			F		WR [21430]	63.95	0.59		16.26				4.11	4.32	2.68	0.06		2.31	4.53	0.18
[21430]	CONVERGENT MARGIN	MEXICAN VOLCANIC BELTS / TRANS MEXICAN VOLCANIC BELT / MEXICO / NEVADO DE TOLUCA		19.0474	19.0474	-99.7152	-99.7152	SAE	3700	3700	s_NT0918 [21430]	DACITE [21430]									VOL			F		WR [21430]	64.41	0.6		16.54				4.08	3.89	2.2	0.07		2.48	4.54	0.17
[21430]	CONVERGENT MARGIN	MEXICAN VOLCANIC BELTS / TRANS MEXICAN VOLCANIC BELT / MEXICO / NEVADO DE TOLUCA		19.092	19.092	-99.7997	-99.7997	SAE	3701	3701	s_NT0932 [21430]	ANDESITE [21430]									VOL			F		WR [21430]	60.78	0.75		16.7				5.16	5.64	3.25	0.08		2.22	4.45	0.23
[21430]	CONVERGENT MARGIN	MEXICAN VOLCANIC BELTS / TRANS MEXICAN VOLCANIC BELT / MEXICO / NEVADO DE TOLUCA		19.0541	19.0541	-99.7948	-99.7948	SAE	3326	3326	s_NT0908 [21430]	DACITE [21430]									VOL			F		WR [21430]	64.4	0.7		16.74				4.16	4.22	1.65	0.07		2.15	4.25	0.14
[21430]	CONVERGENT MARGIN	MEXICAN VOLCANIC BELTS / TRANS MEXICAN VOLCANIC BELT / MEXICO / NEVADO DE TOLUCA		19.0636	19.0636	-99.7893	-99.7893	SAE	3417	3417	s_NT0909A [21430]	DACITE [21430]									VOL			F		WR [21430]	64.08	0.7		17.08				4.25	4.3	1.9	0.07		1.94	4.22	0.16
[21430]	CONVERGENT MARGIN	MEXICAN VOLCANIC BELTS / TRANS MEXICAN VOLCANIC BELT / MEXICO / NEVADO DE TOLUCA		19.0636	19.0636	-99.7893	-99.7893	SAE	3417	3417	s_NT0909B [21430]	DACITE [21430]									VOL			F		WR [21430]	65.02	0.64		16.27				3.87	4.3	2.28	0.06		2.12	4.33	0.17
[21430]	CONVERGENT MARGIN	MEXICAN VOLCANIC BELTS / TRANS MEXICAN VOLCANIC BELT / MEXICO / NEVADO DE TOLUCA		19.0338	19.0338	-99.7916	-99.7916	SAE	2897	2897	s_NT0926 [21430]	DACITE [21430]									VOL			F		WR [21430]	63.32	0.67		16.55				4.38	4.57	2.87	0.05		2.04	4.47	0.19
[21430]	CONVERGENT MARGIN	MEXICAN VOLCANIC BELTS / TRANS MEXICAN VOLCANIC BELT / MEXICO / NEVADO DE TOLUCA		19.0571	19.0571	-99.7737	-99.7737	SAE	3531	3531	s_NT0925 [21430]	DACITE [21430]									VOL			F		WR [21430]	63.77	0.66		16.09				4.05	4.48	2.52	0.06		2.28	4.47	0.18
[21430]	CONVERGENT MARGIN	MEXICAN VOLCANIC BELTS / TRANS MEXICAN VOLCANIC BELT / MEXICO / NEVADO DE TOLUCA		19.0769	19.0769	-99.739	-99.739	SAE	3738	3738	s_NT0941 [21430]	DACITE [21430]									VOL			F		WR [21430]	63.94	0.7		17.05				4.17	4.36	2.16	0.06		1.99	4.33	0.17
[21430]	CONVERGENT MARGIN	MEXICAN VOLCANIC BELTS / TRANS MEXICAN VOLCANIC BELT / MEXICO / NEVADO DE TOLUCA		19.0641	19.0641	-99.7565	-99.7565	SAE	3696	3696	s_NT0945 [21430]	DACITE [21430]									VOL			F		WR [21430]	64.16	0.65		16.92				4.39	4.37	2.19	0.08		2.18	4.51	0.19
[21430]	CONVERGENT MARGIN	MEXICAN VOLCANIC BELTS / TRANS MEXICAN VOLCANIC BELT / MEXICO / NEVADO DE TOLUCA		19.0759	19.0759	-99.7485	-99.7485	SAE	3826	3826	s_NT0944 [21430]	DACITE [21430]									VOL			F		WR [21430]	65.93	0.6		16.54				3.39	4.2	1.9	0.05		2.19	4.41	0.18
[21430]	CONVERGENT MARGIN	MEXICAN VOLCANIC BELTS / TRANS MEXICAN VOLCANIC BELT / MEXICO / NEVADO DE TOLUCA		19.0961	19.0961	-99.6921	-99.6921	SAE	3147	3147	s_NT0901 [21430]	DACITE [21430]									VOL			F		WR [21430]	64.96	0.65		15.75				4.16	4.23	1.72	0.16		2.73	4.4	0.29
[21430]	CONVERGENT MARGIN	MEXICAN VOLCANIC BELTS / TRANS MEXICAN VOLCANIC BELT / MEXICO / NEVADO DE TOLUCA		19.0883	19.0883	-99.8559	-99.8559	SAE	3496	3496	s_NT0936 [21430]	DACITE [21430]									VOL			F		WR [21430]	63.55	0.67		16.92				4.58	4.16	3.02	0.07		2.19	4	0.15
[21430]	CONVERGENT MARGIN	MEXICAN VOLCANIC BELTS / TRANS MEXICAN VOLCANIC BELT / MEXICO / NEVADO DE TOLUCA		19.1158	19.1158	-99.8239	-99.8239	SAE	3500	3500	s_NT0934 [21430]	DACITE [21430]									VOL			F		WR [21430]	65.74	0.6		16.21				3.59	4.07	1.75	0.06		2.15	4.64	0.16
[21430]	CONVERGENT MARGIN	MEXICAN VOLCANIC BELTS / TRANS MEXICAN VOLCANIC BELT / MEXICO / NEVADO DE TOLUCA		19.0673	19.0673	-99.8078	-99.8078	SAE	3619	3619	s_NT0913 [21430]	ANDESITE [21430]									VOL			F		WR [21430]	62.42	0.65		15.94				4.48	3.9	4.21	0.08		2.29	3.93	0.17
[21430]	CONVERGENT MARGIN	MEXICAN VOLCANIC BELTS / TRANS MEXICAN VOLCANIC BELT / MEXICO / NEVADO DE TOLUCA		19.0227	19.0227	-99.7892	-99.7892	SAE	2919	2919	s_NT0910B [21430]	ANDESITE [21430]									VOL			F		WR [21430]	58.3	0.65		20.1				4.39	4.52	2.37	0.07		1.3	4.36	0.08
[21430]	CONVERGENT MARGIN	MEXICAN VOLCANIC BELTS / TRANS MEXICAN VOLCANIC BELT / MEXICO / NEVADO DE TOLUCA		19.2262	19.2262	-99.6802	-99.6802	SAE	2900	2900	s_NT0940 [21430]	ANDESITE [21430]									VOL			F		WR [21430]	56.14	1.06		15.79				6.12	6.63	5.33	0.08		2.42	4.64	0.76
[21430]	CONVERGENT MARGIN	MEXICAN VOLCANIC BELTS / TRANS MEXICAN VOLCANIC BELT / MEXICO / NEVADO DE TOLUCA		18.8965	18.8965	-99.6457	-99.6457	SAE	1900	1900	s_NT1054 [21430]	ANDESITE [21430]									VOL			F		WR [21430]	58.63	0.85		15.85				5.94	6.37	6.18	0.09		1.34	3.91	0.19
[21430]	CONVERGENT MARGIN	MEXICAN VOLCANIC BELTS / TRANS MEXICAN VOLCANIC BELT / MEXICO / NEVADO DE TOLUCA		18.9094	18.9094	-99.6449	-99.6449	SAE	1947	1947	s_NT1055 [21430]	ANDESITE [21430]									VOL			F		WR [21430]	58.49	0.85		15.52				5.64	6.03	7.19	0.1		1.55	3.54	0.18
[21430]	CONVERGENT MARGIN	MEXICAN VOLCANIC BELTS / TRANS MEXICAN VOLCANIC BELT / MEXICO / NEVADO DE TOLUCA		18.9419	18.9419	-99.5777	-99.5777	SAE	2059	2059	s_NT1056 [21430]	ANDESITE, BASALTIC [21430]									VOL			F		WR [21430]	54.39	0.87		16.42				6.8	7.18	7.34	0.11		1.56	3.78	0.29
[21430]	CONVERGENT MARGIN	MEXICAN VOLCANIC BELTS / TRANS MEXICAN VOLCANIC BELT / MEXICO / NEVADO DE TOLUCA		18.9368	18.9368	-99.593	-99.593	SAE	2150	2150	s_NT1057 [21430]	ANDESITE, BASALTIC [21430]									VOL			F		WR [21430]	56.13	0.86		16.35				6.33	6.65	6.92	0.11		1.58	3.97	0.25
[21430]	CONVERGENT MARGIN	MEXICAN VOLCANIC BELTS / TRANS MEXICAN VOLCANIC BELT / MEXICO / NEVADO DE TOLUCA		18.9329	18.9329	-99.6051	-99.6051	SAE	2130	2130	s_NT1059 [21430]	ANDESITE, BASALTIC [21430]									VOL			F		WR [21430]	56.92	0.85		16.25				5.97	6.24	6.43	0.1		1.72	3.71	0.22
[21430]	CONVERGENT MARGIN	MEXICAN VOLCANIC BELTS / TRANS MEXICAN VOLCANIC BELT / MEXICO / NEVADO DE TOLUCA		19.0815	19.0815	-99.7355	-99.7355	SAE	3774	3774	s_NT0903 [21430]	DACITE [21430]									VOL			F		WR [21430]	63.56	0.7		15.95				4.45	4.77	2.98	0.08		1.98	4.2	0.18
[21430]	CONVERGENT MARGIN	MEXICAN VOLCANIC BELTS / TRANS MEXICAN VOLCANIC BELT / MEXICO / NEVADO DE TOLUCA		19.0981	19.0981	-99.7558	-99.7558	SAE	4320	4320	s_NT-DS [21430]	DACITE [21430]									VOL			F		WR [21430]	65.43	0.61		16.75				3.62	4.45	2.16	0.07		2.07	4.5	0.17
[21430]	CONVERGENT MARGIN	MEXICAN VOLCANIC BELTS / TRANS MEXICAN VOLCANIC BELT / MEXICO / NEVADO DE TOLUCA		19.0949	19.0949	-99.7464	-99.7464	SAE	4332	4332	s_NT0929 [21430]	DACITE [21430]									VOL			F		WR [21430]	64.22	0.66		16.33				4.24	4.57	2.47	0.06		2.11	4.61	0.17
[21430]	CONVERGENT MARGIN	MEXICAN VOLCANIC BELTS / TRANS MEXICAN VOLCANIC BELT / MEXICO / NEVADO DE TOLUCA		19.0831	19.0831	-99.7455	-99.7455	SAE	3805	3805	s_NT0942 [21430]	DACITE [21430]									VOL			F		WR [21430]	64.61	0.61		17.06				3.76	3.67	1.82	0.04		2.45	3.95	0.17
[21430]	CONVERGENT MARGIN	MEXICAN VOLCANIC BELTS / TRANS MEXICAN VOLCANIC BELT / MEXICO / NEVADO DE TOLUCA		19.0798	19.0798	-99.7465	-99.7465	SAE	3799	3799	s_NT0943 [21430]	DACITE [21430]									VOL			F		WR [21430]	65.57	0.56		16.14				3.56	3.97	1.92	0.04		2.13	4.27	0.15
[21430]	CONVERGENT MARGIN	MEXICAN VOLCANIC BELTS / TRANS MEXICAN VOLCANIC BELT / MEXICO / NEVADO DE TOLUCA		19.0528	19.0528	-99.6766	-99.6766	SAE	3210	3210	s_NT0906 [21430]	ANDESITE [21430]									VOL			F		WR [21430]	61.41	0.73		17.38				4.54	5.19	3.18	0.08		1.68	4.22	0.19
[21430]	CONVERGENT MARGIN	MEXICAN VOLCANIC BELTS / TRANS MEXICAN VOLCANIC BELT / MEXICO / NEVADO DE TOLUCA		18.9146	18.9146	-99.9411	-99.9411	SAE	2374	2374	s_NT0922 [21430]	ANDESITE, BASALTIC [21430]									VOL			F		WR [21430]	53.44	0.83		15.79				6.35	7.53	7.76	0.11		1.78	3.72	0.32
[21430]	CONVERGENT MARGIN	MEXICAN VOLCANIC BELTS / TRANS MEXICAN VOLCANIC BELT / MEXICO / NEVADO DE TOLUCA		18.9872	18.9872	-99.8887	-99.8887	SAE	2866	2866	s_NT0938 [21430]	ANDESITE, BASALTIC [21430]									VOL			F		WR [21430]	55.12	0.71		17.04				6.36	7.43	7	0.12		1.17	3.85	0.17
[21430]	CONVERGENT MARGIN	MEXICAN VOLCANIC BELTS / TRANS MEXICAN VOLCANIC BELT / MEXICO / NEVADO DE TOLUCA		18.924	18.924	-99.9458	-99.9458	SAE	2400	2400	s_NT0948 [21430]	ANDESITE, BASALTIC [21430]									VOL			F		WR [21430]	53.88	0.99		15.2				6.66	7.24	8.2	0.1		2.09	4.04	0.67
[21430]	CONVERGENT MARGIN	MEXICAN VOLCANIC BELTS / TRANS MEXICAN VOLCANIC BELT / MEXICO / NEVADO DE TOLUCA		19.0477	19.0477	-99.8888	-99.8888	SAE	3118	3118	s_NT0937 [21430]	ANDESITE [21430]									VOL			F		WR [21430]	59.68	0.8		16.02				4.77	6.58	5.2	0.07		2.07	4.07	0.27
[21430]	CONVERGENT MARGIN	MEXICAN VOLCANIC BELTS / TRANS MEXICAN VOLCANIC BELT / MEXICO / NEVADO DE TOLUCA		19.1521	19.1521	-99.7461	-99.7461	SAE	3663	3663	s_NT0931 [21430]	DACITE [21430]									VOL			F		WR [21430]	65.25	0.62		16.47				3.76	4.19	2.14	0.07		2.06	4.43	0.16
[21430]	CONVERGENT MARGIN	MEXICAN VOLCANIC BELTS / TRANS MEXICAN VOLCANIC BELT / MEXICO / NEVADO DE TOLUCA		19.1112	19.1112	-99.7496	-99.7496	SAE	4365	4365	s_NT0701 [21430]	DACITE [21430]									VOL			F		WR [21430]	65.81	0.59		16.07				3.3	3.97	1.53	0.06		2	4.42	0.16
[21430]	CONVERGENT MARGIN	MEXICAN VOLCANIC BELTS / TRANS MEXICAN VOLCANIC BELT / MEXICO / NEVADO DE TOLUCA		19.1175	19.1175	-99.7587	-99.7587	SAE	4400	4400	s_NT0703 [21430]	DACITE [21430]									VOL			F		WR [21430]	65.32	0.61		16.36				3.43	4.19	1.65	0.06		1.9	4.52	0.14
[21430]	CONVERGENT MARGIN	MEXICAN VOLCANIC BELTS / TRANS MEXICAN VOLCANIC BELT / MEXICO / NEVADO DE TOLUCA		19.1133	19.1133	-99.7544	-99.7544	SAE	4300	4300	s_NT0702 [21430]	DACITE [21430]									VOL			F		WR [21430]	65.38	0.59		16.21				3.37	4	1.69	0.06		1.9	4.56	0.16
[21430]	CONVERGENT MARGIN	MEXICAN VOLCANIC BELTS / TRANS MEXICAN VOLCANIC BELT / MEXICO / NEVADO DE TOLUCA		19.1097	19.1097	-99.7858	-99.7858	SAE	4070	4070	s_NT0704 [21430]	DACITE [21430]									VOL			F		WR [21430]	63.14	0.65		15.73				4.06	4.65	2.68	0.07		1.89	4.22	0.16
[21430]	CONVERGENT MARGIN	MEXICAN VOLCANIC BELTS / TRANS MEXICAN VOLCANIC BELT / MEXICO / NEVADO DE TOLUCA		19.109	19.109	-99.8107	-99.8107	SAE	3736	3736	s_NT0933 [21430]	DACITE [21430]									VOL			F		WR [21430]	64.04	0.65		17.08				3.85	4.31	2.04	0.06		2.28	4.23	0.16
[21430]	CONVERGENT MARGIN	MEXICAN VOLCANIC BELTS / TRANS MEXICAN VOLCANIC BELT / MEXICO / NEVADO DE TOLUCA		19.0988	19.0988	-99.6766	-99.6766	SAE	2966	2966	s_NT1050 [21430]	DACITE [21430]									VOL			F		WR [21430]	64.75	0.61		15.74				3.67	4.3	1.98	0.06		2.04	4.2	0.15
[21430]	CONVERGENT MARGIN	MEXICAN VOLCANIC BELTS / TRANS MEXICAN VOLCANIC BELT / MEXICO / NEVADO DE TOLUCA		19.0883	19.0883	-99.7923	-99.7923	SAE	3706	3706	s_NT0927 [21430]	DACITE [21430]									VOL			F		WR [21430]	63.75	0.65		16.09				4.36	4.88	3.31	0.07		2.05	4.3	0.19
[21430]	CONVERGENT MARGIN	MEXICAN VOLCANIC BELTS / TRANS MEXICAN VOLCANIC BELT / MEXICO / NEVADO DE TOLUCA		19.0227	19.0227	-99.7892	-99.7892	SAE	2919	2919	s_NT0910 [21430]	DACITE [21430]									VOL			F		WR [21430]	63.47	0.76		16.9				4.47	4.61	2.01	0.07		1.94	4.18	0.18
[21430]	CONVERGENT MARGIN	MEXICAN VOLCANIC BELTS / TRANS MEXICAN VOLCANIC BELT / MEXICO / NEVADO DE TOLUCA		19.093	19.093	-99.706	-99.706	SAE	3375	3375	s_NT0902 [21430]	DACITE [21430]									VOL			F		WR [21430]	65.88	0.65		15.83				3.82	4.18	2.06	0.07		2.01	5.21	0.17
[21430]	CONVERGENT MARGIN	MEXICAN VOLCANIC BELTS / TRANS MEXICAN VOLCANIC BELT / MEXICO / NEVADO DE TOLUCA		19.1007	19.1007	-99.7328	-99.7328	SAE	4131	4131	s_NT0930 [21430]	DACITE [21430]									VOL			F		WR [21430]	66.51	0.58		16.27				3.46	3.86	1.74	0.06		2.27	4.54	0.17
[21430]	CONVERGENT MARGIN	MEXICAN VOLCANIC BELTS / TRANS MEXICAN VOLCANIC BELT / MEXICO / NEVADO DE TOLUCA		19.1894	19.1894	-99.6586	-99.6586	SAE	2847	2847	s_NT1052A [21430]	DACITE [21430]									VOL			F		WR [21430]	65.7	0.64		16.02				3.71	4.13	1.82	0.06		2.28	4.39	0.16
[21430]	CONVERGENT MARGIN	MEXICAN VOLCANIC BELTS / TRANS MEXICAN VOLCANIC BELT / MEXICO / NEVADO DE TOLUCA		19.1894	19.1894	-99.6586	-99.6586	SAE	2847	2847	s_NT1052B [21430]	DACITE [21430]									VOL			F		WR [21430]	63.5	0.62		17.91				3.75	4.52	1.9	0.06		1.56	4.5	0.18
[21430]	CONVERGENT MARGIN	MEXICAN VOLCANIC BELTS / TRANS MEXICAN VOLCANIC BELT / MEXICO / NEVADO DE TOLUCA		18.9146	18.9146	-99.9411	-99.9411	SAE	2374	2374	s_NT-ME [21430]	DACITE [21430]									VOL			F		WR [21430]	69.27	0.69		12.62				5.78	0.47	2.03	0.09		2.07	2.06	0.2
[3621][4189][4470]	CONVERGENT MARGIN	MEXICAN VOLCANIC BELTS / TRANS MEXICAN VOLCANIC BELT / MICHOACAN / MICHOACAN-GUANAJUATO VOLCANIC FIELD - CERRO LA PIL		20	20	-101.5	-101.5	SAE			s_JOR46 [3621] / s_JOR-46 [4189]	TRACHYBASALT [3621]								LAMPROPHYRIC [4470]	VOL					WR [3621]	49.21	1.33		14.19		4.54	3.75		7.68	8.32	0.12		2.82	4.59	1.37		1	0.19
[3621][4017]	CONVERGENT MARGIN	MEXICAN VOLCANIC BELTS / TRANS MEXICAN VOLCANIC BELT / MICHOACAN / MICHOACAN-GUANAJUATO VOLCANIC FIELD - CERRO LA PIL		20	20	-101.5	-101.5	SAE			s_JOR46D [3621] / s_JOR46 D [4017]	TRACHYBASALT [3621] / BASALT, ALKALINE [4017]									VOL					WR [3621]	51.72	1.22		15.12		4.28	3.47		7.45	8.03	0.12		2.54	4.55	0.9		0.43	0.04
[21526]	CONVERGENT MARGIN	MEXICAN VOLCANIC BELTS / TRANS MEXICAN VOLCANIC BELT / MORELOS / CHICHINAUTZIN VOLCANIC FIELD - TENANGO		19.09	19.09	-99.62	-99.62	SAE			s_9 [21526]	CARBONATITE [21526]				MESOZOIC [21526]					PLU					WR [21526]	9.8	0.11		2.27				6.34	32.8	9.97	0.69		0.68	0.37	2.07
[3225]	CONVERGENT MARGIN	MEXICAN VOLCANIC BELTS / TRANS MEXICAN VOLCANIC BELT / MORELOS / IZTACCIHUATL	WEST RODILLAS	19	19	-98.6	-98.6	SAE	4800	4800	s_R-1 [3225]	DACITE, HORNBLENDE [3225]									VOL					WR [3225]	65.47	0.67		15.99				4.1	4.37	2.85	0.08		1.98	4.44	0.19		1.09	0.24
[3225]	CONVERGENT MARGIN	MEXICAN VOLCANIC BELTS / TRANS MEXICAN VOLCANIC BELT / MORELOS / IZTACCIHUATL	WEST RODILLAS	19	19	-98.6	-98.6	SAE	4780	4780	s_R-2 [3225]	DACITE, HORNBLENDE [3225]									VOL					WR [3225]	64.51	0.65		15.84				3.93	4.3	2.74	0.08		2.11	4.16	0.18		0.93	0.33
[3225]	CONVERGENT MARGIN	MEXICAN VOLCANIC BELTS / TRANS MEXICAN VOLCANIC BELT / MORELOS / IZTACCIHUATL	WEST RODILLAS	19	19	-98.6	-98.6	SAE	4650	4650	s_R-3 [3225]	DACITE, HORNBLENDE [3225]									VOL					WR [3225]	65.25	0.67		15.83				4.05	4.35	2.62	0.07		2.1	4.43	0.2		0.02	0.16
[3225]	CONVERGENT MARGIN	MEXICAN VOLCANIC BELTS / TRANS MEXICAN VOLCANIC BELT / MORELOS / IZTACCIHUATL	WEST RODILLAS	19	19	-98.6	-98.6	SAE	4550	4550	s_R-5 [3225]	BASALT [3225]									VOL					WR [3225]	59.88	0.86		15.41				5.4	5.9	5.6	0.1		1.76	4.07	0.27		0	0.11
[3225]	CONVERGENT MARGIN	MEXICAN VOLCANIC BELTS / TRANS MEXICAN VOLCANIC BELT / MORELOS / IZTACCIHUATL	WEST RODILLAS	19	19	-98.6	-98.6	SAE	4520	4520	s_R-6 [3225]	BASALT [3225]									VOL					WR [3225]	62.09	0.73		15.89				4.86	5.46	4.46	0.09		1.92	4.34	0.23		0.04	0.21
[3225]	CONVERGENT MARGIN	MEXICAN VOLCANIC BELTS / TRANS MEXICAN VOLCANIC BELT / MORELOS / IZTACCIHUATL	WEST RODILLAS	19	19	-98.6	-98.6	SAE	4500	4500	s_R-7 [3225]	DACITE, HORNBLENDE [3225]									VOL					WR [3225]	65.4	0.63		15.68				3.85	4.16	2.48	0.07		2.05	4.38	0.2		0.27	0.32
[3225]	CONVERGENT MARGIN	MEXICAN VOLCANIC BELTS / TRANS MEXICAN VOLCANIC BELT / MORELOS / IZTACCIHUATL	WEST RODILLAS	19	19	-98.6	-98.6	SAE	4330	4330	s_R-9 [3225]	BASALT [3225]									VOL					WR [3225]	57.86	0.93		15.41				5.9	6.44	6.55	0.11		1.66	4.09	0.3		0.11	0.18
[3225]	CONVERGENT MARGIN	MEXICAN VOLCANIC BELTS / TRANS MEXICAN VOLCANIC BELT / MORELOS / IZTACCIHUATL	WEST RODILLAS	19	19	-98.6	-98.6	SAE	4190	4190	s_R-11 [3225]	BASALT [3225]									VOL					WR [3225]	63.75	0.74		15.29				4.6	4.39	4.02	0.08		2.05	3.99	0.21		0.23	0.26
[3225]	CONVERGENT MARGIN	MEXICAN VOLCANIC BELTS / TRANS MEXICAN VOLCANIC BELT / MORELOS / IZTACCIHUATL	WEST RODILLAS	19	19	-98.6	-98.6	SAE	3800	3800	s_R-12 [3225]	BASALT [3225]									VOL					WR [3225]	59.89	0.82		15.53				5.25	6.02	5.54	0.1		1.77	4.13	0.29		0	0.14
[5452]	CONVERGENT MARGIN	MEXICAN VOLCANIC BELTS / TRANS MEXICAN VOLCANIC BELT / JALISCO / COLIMA VOLCANIC COMPLEX	EASTERN LAVA FLOW FRONT	19.4942	19.4942	-103.626	-103.626	SAE		2590	s_10X [5452]	ANDESITE [5452]								PORPHYRITIC [5452]	VOL					WR [5452]	59.16	0.64		17.74				5.62	6.38	3.76	0.11		1.26	4.57	0.19
[5452]	CONVERGENT MARGIN	MEXICAN VOLCANIC BELTS / TRANS MEXICAN VOLCANIC BELT / JALISCO / COLIMA VOLCANIC COMPLEX	EASTERN LAVA FLOW FRONT	19.4942	19.4942	-103.626	-103.626	SAE		2590	s_10 [5452]	ANDESITE [5452]								PORPHYRITIC [5452]	VOL					WR [5452]	59.83	0.63		17.83				5.39	6.33	3.7	0.11		1.31	4.68	0.2
[5452]	CONVERGENT MARGIN	MEXICAN VOLCANIC BELTS / TRANS MEXICAN VOLCANIC BELT / JALISCO / COLIMA VOLCANIC COMPLEX	EASTERN BRANCH OF BARRANCA EL CORDOBAN	19.4925	19.4925	-103.625	-103.625	SAE		2440	s_1 [5452]	ANDESITE [5452]								PORPHYRITIC [5452]	VOL					WR [5452]	60.44	0.62		18.1				4.75	6.04	3.22	0.1		1.35	4.69	0.13
[5452]	CONVERGENT MARGIN	MEXICAN VOLCANIC BELTS / TRANS MEXICAN VOLCANIC BELT / JALISCO / COLIMA VOLCANIC COMPLEX	EASTERN LAVA FLOW FRONT	19.4942	19.4942	-103.626	-103.626	SAE		2590	s_10B [5452]	ANDESITE [5452]								PORPHYRITIC [5452]	VOL					WR [5452]	60.59	0.64		18.29				4.58	6.56	3.07	0.08		1.12	4.53	0.18
[5452]	CONVERGENT MARGIN	MEXICAN VOLCANIC BELTS / TRANS MEXICAN VOLCANIC BELT / JALISCO / COLIMA VOLCANIC COMPLEX	EASTERN BRANCH OF BARRANCA EL CORDOBAN	19.4925	19.4925	-103.625	-103.625	SAE		2445	s_2 [5452]	ANDESITE [5452]								PORPHYRITIC [5452]	VOL					WR [5452]	61	0.55		18.06				4.42	5.88	3.42	0.09		1.37	4.56	0.12
[3225]	CONVERGENT MARGIN	MEXICAN VOLCANIC BELTS / TRANS MEXICAN VOLCANIC BELT / MORELOS / IZTACCIHUATL	PIES	19	19	-98.6	-98.6	SAE	4630	4630	s_P-1 [3225]	BASALT [3225]									VOL					WR [3225]	61.05	0.85		15.13				5.07	5.43	5.38	0.09		2	4	0.24		0.3	0.13
[3225]	CONVERGENT MARGIN	MEXICAN VOLCANIC BELTS / TRANS MEXICAN VOLCANIC BELT / MORELOS / IZTACCIHUATL	PIES	19	19	-98.6	-98.6	SAE	4630	4630	s_ZAV-3 [3225]	BASALT [3225]									VOL					WR [3225]	61.41	0.75		15.64				4.95	5.16	4.95	0.09		1.81	3.96	0.13		0.41	0.37
[5452]	CONVERGENT MARGIN	MEXICAN VOLCANIC BELTS / TRANS MEXICAN VOLCANIC BELT / JALISCO / COLIMA VOLCANIC COMPLEX	SAN ANTONIO - MONTEGRANDE RAVINE	19.4833	19.4833	-103.623	-103.623	SAE		2400	s_12 [5452]	ANDESITE [5452]								PORPHYRITIC [5452]	VOL					WR [5452]	60.77	0.61		18.08				5.26	6.16	2.54	0.11		1.28	4.47	0.13
[3225]	CONVERGENT MARGIN	MEXICAN VOLCANIC BELTS / TRANS MEXICAN VOLCANIC BELT / MORELOS / IZTACCIHUATL	PIES	19	19	-98.6	-98.6	SAE	4600	4600	s_P-3 [3225]	BASALT [3225]									VOL					WR [3225]	61.75	0.73		15.53				4.74	5.03	4.48	0.09		1.94	4.28	0.15		0	0.12
[3225]	CONVERGENT MARGIN	MEXICAN VOLCANIC BELTS / TRANS MEXICAN VOLCANIC BELT / MORELOS / IZTACCIHUATL	PIES	19	19	-98.6	-98.6	SAE	4100	4100	s_P-9 [3225]	BASALT [3225]									VOL					WR [3225]	61.29	0.8		15.83				4.77	4.84	4.33	0.09		1.86	3.74	0.18		0.98	0.68
[3225]	CONVERGENT MARGIN	MEXICAN VOLCANIC BELTS / TRANS MEXICAN VOLCANIC BELT / MORELOS / IZTACCIHUATL	PIES	19	19	-98.6	-98.6	SAE	4400	4400	s_P-12 [3225]	DACITE, HORNBLENDE [3225]									VOL					WR [3225]	64.34	0.7		15.61				3.92	4.05	2.9	0.07		2.17	3.86	0.17		1.46	0.59
[3225]	CONVERGENT MARGIN	MEXICAN VOLCANIC BELTS / TRANS MEXICAN VOLCANIC BELT / MORELOS / IZTACCIHUATL	PIES	19	19	-98.6	-98.6	SAE	3800	3800	s_P-15 [3225]	BASALT [3225]									VOL					WR [3225]	58.82	0.8		16.15				5.39	6	5.5	0.1		1.43	4.02	0.16		0	0.16
[3225]	CONVERGENT MARGIN	MEXICAN VOLCANIC BELTS / TRANS MEXICAN VOLCANIC BELT / MORELOS / IZTACCIHUATL	PECHO	19	19	-98.6	-98.6	SAE	4010	4010	s_PE-8 [3225]	DACITE, CLINOPYROXENE-ORTHOPYROXENE [3225]									VOL					WR [3225]	64.11	0.8		16.52				4.33	4.61	2.9	0.09		2.07	4.4	0.24		0	0.43
[3882][3836]	CONVERGENT MARGIN	MEXICAN VOLCANIC BELTS / TRANS MEXICAN VOLCANIC BELT / NAYARIT / SANGANGUEY	STRATOVOLCANO	21.43	21.43	-104.73	-104.73	SAE			s_34 [3882]	BASALT, ALKALINE [3882]								COARSELY PORPHYRITIC [3882]	VOL					WR [3882]	48.36	2.24		17.24		2.18	6.6		8.64	7.7	0.16		1.77	3.87	0.58		0.54	0.12
[3882][3836]	CONVERGENT MARGIN	MEXICAN VOLCANIC BELTS / TRANS MEXICAN VOLCANIC BELT / NAYARIT / SANGANGUEY	STRATOVOLCANO	21.43	21.43	-104.73	-104.73	SAE			s_6 [3882]	BASALT, ALKALINE [3882]								COARSELY PORPHYRITIC [3882]	VOL					WR [3882]	47.54	2.46		17.54		3.36	6.6		8.59	6.64	0.18		1.14	3.36	0.41		1.27	0.63
[3839][4189]	CONVERGENT MARGIN	MEXICAN VOLCANIC BELTS / TRANS MEXICAN VOLCANIC BELT / NAYARIT / SANGANGUEY	STRATOVOLCANO	21.43	21.43	-104.73	-104.73	SAE			s_SN-43 [3839]	ANDESITE, BASALTIC [3839]									VOL					WR [3839]	54.4	1.22		20.4			7.5		6.64	3.8	0.15		1	4.4	0.42
[3839][4189]	CONVERGENT MARGIN	MEXICAN VOLCANIC BELTS / TRANS MEXICAN VOLCANIC BELT / NAYARIT / SANGANGUEY	STRATOVOLCANO	21.43	21.43	-104.73	-104.73	SAE			s_SN-60 [3839]	ANDESITE, BASALTIC [3839]									VOL					WR [3839]	53.4	1.52		17.9			7.8		8.4	5.6	0.14		1.22	3.6	0.37
[3839][4189]	CONVERGENT MARGIN	MEXICAN VOLCANIC BELTS / TRANS MEXICAN VOLCANIC BELT / NAYARIT / SANGANGUEY	STRATOVOLCANO	21.43	21.43	-104.73	-104.73	SAE			s_SN-86 [3839]	ANDESITE [3839]									VOL					WR [3839]	50.5	1.31		20.7			8.4		8.43	5.9	0.14		0.57	3.7	0.3
[3620][5453]	CONVERGENT MARGIN	MEXICAN VOLCANIC BELTS / TRANS MEXICAN VOLCANIC BELT / JALISCO / COLIMA VOLCANIC COMPLEX	CRATER DOME	19.51	19.51	-103.62	-103.62	SAE			s_COL9 [3620] / s_COL-9 [5453]	ANDESITE [3620] / NOT GIVEN [5453]							1975		VOL					WR [3620]	61.02	0.64		17.72		1.77	3.46		5.92	2.76	0.1		1.4	4.7	0.21		0.06	0.1
[3620][4189]	CONVERGENT MARGIN	MEXICAN VOLCANIC BELTS / TRANS MEXICAN VOLCANIC BELT / JALISCO / COLIMA VOLCANIC COMPLEX	DOME 60 M BELOW THE CRATER RIM	19.51	19.51	-103.62	-103.62	SAE			s_COL17 [3620] / s_COL-17 [4189]	ANDESITE [3620]							1961		VOL					WR [3620]	60.41	0.72		17.17		1.89	3.92		5.89	3.22	0.12		1.4	4.67	0.22		0.13	0.07
[3620][5453][4017]	CONVERGENT MARGIN	MEXICAN VOLCANIC BELTS / TRANS MEXICAN VOLCANIC BELT / JALISCO / COLIMA VOLCANIC COMPLEX	NEAR THE BASE OF A 7 M THICK ASHFLOW DEPOSIT FORMING THE FLAT CALDERA FLOOR	19.51	19.51	-103.62	-103.62	SAE			s_COL15 [3620] / s_COL-15 [5453]	ANDESITE [3620] / NOT GIVEN [5453] / ANDESITE, CALC-ALKALINE [4017]							1913		VOL					WR [3620]	57.57	0.79		17.42		2.64	3.74		7.02	4.14	0.12		1.16	4.4	0.19		0.49	0.11
[3620][5453]	CONVERGENT MARGIN	MEXICAN VOLCANIC BELTS / TRANS MEXICAN VOLCANIC BELT / JALISCO / COLIMA VOLCANIC COMPLEX	VOLCANCITO PARASITIC CONE ABOUT 1 KM FROM THE AXIS OF THE MAIN CRATER	19.51	19.51	-103.62	-103.62	SAE			s_COL-18 [3620]	ANDESITE [3620] / NOT GIVEN [5453]							1869		VOL					WR [3620]	61.09	0.61		17.73		1.96	3.18		5.84	2.6	0.1		1.41	4.78	0.19		0.07	0.07
[3620][4189][5453][4470]	CONVERGENT MARGIN	MEXICAN VOLCANIC BELTS / TRANS MEXICAN VOLCANIC BELT / JALISCO / COLIMA VOLCANIC COMPLEX	VOLCANCITO PARASITIC CONE ABOUT 1 KM FROM THE AXIS OF THE MAIN CRATER	19.51	19.51	-103.62	-103.62	SAE			s_COL-2 [3620]	ANDESITE [3620] / NOT GIVEN [5453]							1869		VOL					WR [3620]	60.84	0.62		17.8		2.16	3.1		5.88	2.74	0.11		1.46	4.76	0.22		0.1	0.04
[3620][4017][4470][202]	CONVERGENT MARGIN	MEXICAN VOLCANIC BELTS / TRANS MEXICAN VOLCANIC BELT / JALISCO / COLIMA VOLCANIC COMPLEX	FLOOR N THE NORTHWESTERN PART OF THE CALDERA	19.51	19.51	-103.62	-103.62	SAE			s_COL-11 [3620]	ANDESITE, OLIVINE [3620] / ANDESITE, CALC-ALKALINE [4017] / ANDESITE, BASALTIC [4470] / ANDESITE [202]				QUATERNARY [3620]					VOL				HE3_HE4 from PLAGIOCLASE [202]	WR [3620] / MIN [202]	56.55	0.78		16.63		1.46	5.23		7.75	5.94	0.11		1.06	4.03	0.2		0.15	0.05
[5453]	CONVERGENT MARGIN	MEXICAN VOLCANIC BELTS / TRANS MEXICAN VOLCANIC BELT / JALISCO / COLIMA VOLCANIC COMPLEX		19.51	19.51	-103.62	-103.62	SAE			s_COL-51 [5453]	NOT GIVEN [5453]							1991		VOL					WR [5453]	60.14	0.67		17.74		1.77	3.89		6.33	3.89	0.11		1.32	4.52	0.22
[5453]	CONVERGENT MARGIN	MEXICAN VOLCANIC BELTS / TRANS MEXICAN VOLCANIC BELT / JALISCO / COLIMA VOLCANIC COMPLEX		19.51	19.51	-103.62	-103.62	SAE			s_COL-52 [5453]	NOT GIVEN [5453]							1991		VOL					WR [5453]	60.34	0.68		17.74		1.56	3.9		6.3	3.85	0.11		1.32	4.54	0.2
[5453]	CONVERGENT MARGIN	MEXICAN VOLCANIC BELTS / TRANS MEXICAN VOLCANIC BELT / JALISCO / COLIMA VOLCANIC COMPLEX		19.51	19.51	-103.62	-103.62	SAE			s_COL-53 [5453]	NOT GIVEN [5453]							1991		VOL					WR [5453]	59.55	0.67		17.46		1.67	3.96		6.33	3.88	0.11		1.28	4.46	0.2
[5453]	CONVERGENT MARGIN	MEXICAN VOLCANIC BELTS / TRANS MEXICAN VOLCANIC BELT / JALISCO / COLIMA VOLCANIC COMPLEX		19.51	19.51	-103.62	-103.62	SAE			s_COL-54 [5453]	NOT GIVEN [5453]							1991		VOL					WR [5453]	59.12	0.66		17.48		1.66	3.93		6.29	3.91	0.11		1.31	4.46	0.2
[5453]	CONVERGENT MARGIN	MEXICAN VOLCANIC BELTS / TRANS MEXICAN VOLCANIC BELT / JALISCO / COLIMA VOLCANIC COMPLEX		19.51	19.51	-103.62	-103.62	SAE			s_COL-99A [5453]	NOT GIVEN [5453]							1999		VOL					WR [5453]	59.99	0.64		17.78		2.11	3.52		6.14	3.64	0.1		1.29	4.37	0.19
[5453]	CONVERGENT MARGIN	MEXICAN VOLCANIC BELTS / TRANS MEXICAN VOLCANIC BELT / JALISCO / COLIMA VOLCANIC COMPLEX		19.51	19.51	-103.62	-103.62	SAE			s_COL-99B [5453]	NOT GIVEN [5453]							1999		VOL					WR [5453]	60.07	0.64		17.79		1.84	3.89		6.22	3.8	0.11		1.3	4.36	0.2
[5453]	CONVERGENT MARGIN	MEXICAN VOLCANIC BELTS / TRANS MEXICAN VOLCANIC BELT / JALISCO / COLIMA VOLCANIC COMPLEX		19.51	19.51	-103.62	-103.62	SAE			s_COL-99C [5453]	NOT GIVEN [5453]							1999		VOL					WR [5453]	60.39	0.62		17.66		1.99	3.51		5.98	3.5	0.1		1.35	4.38	0.18
[5453]	CONVERGENT MARGIN	MEXICAN VOLCANIC BELTS / TRANS MEXICAN VOLCANIC BELT / JALISCO / COLIMA VOLCANIC COMPLEX		19.51	19.51	-103.62	-103.62	SAE			s_COL-99D [5453]	NOT GIVEN [5453]							1998		VOL					WR [5453]	60.67	0.64		17.76		2.53	3.15		6.01	3.52	0.11		1.32	4.35	0.19
[5453]	CONVERGENT MARGIN	MEXICAN VOLCANIC BELTS / TRANS MEXICAN VOLCANIC BELT / JALISCO / COLIMA VOLCANIC COMPLEX		19.51	19.51	-103.62	-103.62	SAE			s_98-12A [5453]	NOT GIVEN [5453]							1913		VOL					WR [5453]
[5453]	CONVERGENT MARGIN	MEXICAN VOLCANIC BELTS / TRANS MEXICAN VOLCANIC BELT / JALISCO / COLIMA VOLCANIC COMPLEX		19.51	19.51	-103.62	-103.62	SAE			s_98-12B [5453]	NOT GIVEN [5453]							1913		VOL					WR [5453]
[5453]	CONVERGENT MARGIN	MEXICAN VOLCANIC BELTS / TRANS MEXICAN VOLCANIC BELT / JALISCO / COLIMA VOLCANIC COMPLEX		19.51	19.51	-103.62	-103.62	SAE			s_97-02A [5453]	NOT GIVEN [5453]							1913		VOL					WR [5453]
[5453]	CONVERGENT MARGIN	MEXICAN VOLCANIC BELTS / TRANS MEXICAN VOLCANIC BELT / JALISCO / COLIMA VOLCANIC COMPLEX		19.51	19.51	-103.62	-103.62	SAE			s_97-02B [5453]	NOT GIVEN [5453]							1913		VOL					WR [5453]
[5453]	CONVERGENT MARGIN	MEXICAN VOLCANIC BELTS / TRANS MEXICAN VOLCANIC BELT / JALISCO / COLIMA VOLCANIC COMPLEX		19.51	19.51	-103.62	-103.62	SAE			s_97-02C [5453]	NOT GIVEN [5453]							1913		VOL					WR [5453]
[5453]	CONVERGENT MARGIN	MEXICAN VOLCANIC BELTS / TRANS MEXICAN VOLCANIC BELT / JALISCO / COLIMA VOLCANIC COMPLEX		19.51	19.51	-103.62	-103.62	SAE			s_COL-51 [5453]	NOT GIVEN [5453]							1991		VOL					WR [5453]
[5453]	CONVERGENT MARGIN	MEXICAN VOLCANIC BELTS / TRANS MEXICAN VOLCANIC BELT / JALISCO / COLIMA VOLCANIC COMPLEX		19.51	19.51	-103.62	-103.62	SAE			s_COL-52 [5453]	NOT GIVEN [5453]							1991		VOL					WR [5453]
[5453]	CONVERGENT MARGIN	MEXICAN VOLCANIC BELTS / TRANS MEXICAN VOLCANIC BELT / JALISCO / COLIMA VOLCANIC COMPLEX		19.51	19.51	-103.62	-103.62	SAE			s_COL-53 [5453]	NOT GIVEN [5453]							1991		VOL					WR [5453]
[5453]	CONVERGENT MARGIN	MEXICAN VOLCANIC BELTS / TRANS MEXICAN VOLCANIC BELT / JALISCO / COLIMA VOLCANIC COMPLEX		19.51	19.51	-103.62	-103.62	SAE			s_COL-54 [5453]	NOT GIVEN [5453]							1991		VOL					WR [5453]
[5453]	CONVERGENT MARGIN	MEXICAN VOLCANIC BELTS / TRANS MEXICAN VOLCANIC BELT / JALISCO / COLIMA VOLCANIC COMPLEX		19.51	19.51	-103.62	-103.62	SAE			s_COL-99A [5453]	NOT GIVEN [5453]							1999		VOL					WR [5453]
[5453]	CONVERGENT MARGIN	MEXICAN VOLCANIC BELTS / TRANS MEXICAN VOLCANIC BELT / JALISCO / COLIMA VOLCANIC COMPLEX		19.51	19.51	-103.62	-103.62	SAE			s_COL-99B [5453]	NOT GIVEN [5453]							1999		VOL					WR [5453]
[5453]	CONVERGENT MARGIN	MEXICAN VOLCANIC BELTS / TRANS MEXICAN VOLCANIC BELT / JALISCO / COLIMA VOLCANIC COMPLEX		19.51	19.51	-103.62	-103.62	SAE			s_COL-99C [5453]	NOT GIVEN [5453]							1999		VOL					WR [5453]
[5453]	CONVERGENT MARGIN	MEXICAN VOLCANIC BELTS / TRANS MEXICAN VOLCANIC BELT / JALISCO / COLIMA VOLCANIC COMPLEX		19.51	19.51	-103.62	-103.62	SAE			s_COL-99D [5453]	NOT GIVEN [5453]							1998		VOL					WR [5453]
[3838][4189]	CONVERGENT MARGIN	MEXICAN VOLCANIC BELTS / TRANS MEXICAN VOLCANIC BELT / MICHOACAN / MICHOACAN-GUANAJUATO VOLCANIC FIELD - JORULLO		20	20	-101.5	-101.5	SAE			s_426B [3838]	BASALT, CALC-ALKALINE [3838]									VOL					WR [3838]	51.17	0.83		17.09		2.36	5.6		8.91	9.02	0.14		0.67	3.22	0.13
[4017][4470]	CONVERGENT MARGIN	MEXICAN VOLCANIC BELTS / TRANS MEXICAN VOLCANIC BELT / MICHOACAN / MICHOACAN-GUANAJUATO VOLCANIC FIELD - JORULLO		20	20	-101.5	-101.5	SAE			s_JOR-11 [4017]	ANDESITE, BASALTIC [4017]									VOL					WR [4017]
[3838][4189][4017][4470]	CONVERGENT MARGIN	MEXICAN VOLCANIC BELTS / TRANS MEXICAN VOLCANIC BELT / MICHOACAN / MICHOACAN-GUANAJUATO VOLCANIC FIELD - JORULLO		20	20	-101.5	-101.5	SAE			s_JOR-44 [3838]	BASALT, CALC-ALKALINE [3838] / BASALT [4017]									VOL					WR [3838]	52.1	0.81		16.44		1.56	6.05		8.46	9.29	0.14		0.74	3.47	0.14		0.34	0.1
[4189][4017]	CONVERGENT MARGIN	MEXICAN VOLCANIC BELTS / TRANS MEXICAN VOLCANIC BELT / JALISCO / COLIMA VOLCANIC COMPLEX	YOUNGER COLIMA RIFT (COLIMA GRABEN)	19.5	19.5	-103.6	-103.6	SAE			s_1004-500 [4189]	LAMPROPHYRE [4189]									PLU					WR [4189]
[4189][4017]	CONVERGENT MARGIN	MEXICAN VOLCANIC BELTS / TRANS MEXICAN VOLCANIC BELT / JALISCO / COLIMA VOLCANIC COMPLEX	YOUNGER COLIMA RIFT (COLIMA GRABEN)	19.5	19.5	-103.6	-103.6	SAE			s_1004-507 [4189]	LAMPROPHYRE [4189]									PLU					WR [4189]
[4189][4017]	CONVERGENT MARGIN	MEXICAN VOLCANIC BELTS / TRANS MEXICAN VOLCANIC BELT / JALISCO / COLIMA VOLCANIC COMPLEX	YOUNGER COLIMA RIFT (COLIMA GRABEN)	19.5	19.5	-103.6	-103.6	SAE			s_1004-511 [4189]	LAMPROPHYRE [4189]									PLU					WR [4189]
[14236][4470]	CONVERGENT MARGIN	MEXICAN VOLCANIC BELTS / TRANS MEXICAN VOLCANIC BELT / JALISCO / COLIMA VOLCANIC COMPLEX	YOUNGER COLIMA RIFT (COLIMA GRABEN)	19.5	19.5	-103.6	-103.6	SAE			s_22E [14236]	BASALT [14236]									VOL					WR [14236]	49.42	0.77		16.92		4.4	5.3		10.12	9.27	0.15		0.65	2.49	0.2		0.06	0.13
[3838][4017]	CONVERGENT MARGIN	MEXICAN VOLCANIC BELTS / TRANS MEXICAN VOLCANIC BELT / JALISCO / COLIMA VOLCANIC COMPLEX	YOUNGER COLIMA RIFT (COLIMA GRABEN)	19.5	19.5	-103.6	-103.6	SAE			s_SAY-6D [3838]	MINETTE [3838] / LAMPROPHYRE [4017]									PLU					WR [3838]	48.32	1.61		11.39		5.92	2.15		8.64	11.65	0.13		3.11	3.51	1.27		1.46	0.38
[3838][4189][4017]	CONVERGENT MARGIN	MEXICAN VOLCANIC BELTS / TRANS MEXICAN VOLCANIC BELT / JALISCO / COLIMA VOLCANIC COMPLEX	YOUNGER COLIMA RIFT (COLIMA GRABEN)	19.5	19.5	-103.6	-103.6	SAE			s_SAY-7E [3838]	MINETTE [3838] / LAMPROPHYRE [4189]									PLU					WR [3838]	48.2	1.64		11.62		4.22	3.27		8.32	11.81	0.11		3.58	3.28	1.32		1.59	0.37
[5737]	CONVERGENT MARGIN	MEXICAN VOLCANIC BELTS / SIERRA MADRE OCCIDENTAL / CHIHUAHUA	BATOPILAS AREA, WESTERN CHIHUAHUA	27.0167	27.0167	-107.733	-107.733	SAE			s_MXB-7714 [5737]	DACITE [5737]									VOL					WR [5737]
[5737]	CONVERGENT MARGIN	MEXICAN VOLCANIC BELTS / SIERRA MADRE OCCIDENTAL / CHIHUAHUA	BATOPILAS AREA, WESTERN CHIHUAHUA	27.0167	27.0167	-107.733	-107.733	SAE			s_MX-7504 [5737]	RHYOLITE [5737]									VOL					WR [5737]
[5737]	CONVERGENT MARGIN	MEXICAN VOLCANIC BELTS / SIERRA MADRE OCCIDENTAL / CHIHUAHUA	40 KM SOUTH OF CREEL AREA, WESTERN CHIHUAHUA	27.75	27.75	-107.633	-107.633	SAE			s_M-205 [5737]	RHYOLITE [5737]									VOL					WR [5737]
[5737]	CONVERGENT MARGIN	MEXICAN VOLCANIC BELTS / SIERRA MADRE OCCIDENTAL / CHIHUAHUA	CREEL AREA, WESTERN CHIHUAHUA	27.75	27.75	-107.633	-107.633	SAE			s_M-276 [5737]	RHYOLITE [5737]									VOL					WR [5737]
[5737]	CONVERGENT MARGIN	MEXICAN VOLCANIC BELTS / SIERRA MADRE OCCIDENTAL / CHIHUAHUA	CREEL AREA, WESTERN CHIHUAHUA	27.75	27.75	-107.633	-107.633	SAE			s_M-103 [5737]	RHYOLITE [5737]									VOL					WR [5737]
[5739]	CONVERGENT MARGIN	MEXICAN VOLCANIC BELTS / TRANS MEXICAN VOLCANIC BELT / VERACRUZ / LOS HUMEROS CALDERA	LOS HUMEROS CALDERA	19.5	19.83	-97.33	-97.58	SAE			s_CH52A [5739]	TRACHYTE [5739]									VOL			F		WR [5739]	67	0.59		15.7				3.37	2.04	0.77	0.08		3.65	5.2	0.133
[5739]	CONVERGENT MARGIN	MEXICAN VOLCANIC BELTS / TRANS MEXICAN VOLCANIC BELT / VERACRUZ / LOS HUMEROS CALDERA	LOS HUMEROS CALDERA	19.5	19.83	-97.33	-97.58	SAE			s_CH59 [5739]	TRACHYTE [5739]									VOL			F		WR [5739]	65	0.66		15.5				3.46	2.2	0.88	0.082		3.58	5.34	0.161
[5739]	CONVERGENT MARGIN	MEXICAN VOLCANIC BELTS / TRANS MEXICAN VOLCANIC BELT / VERACRUZ / LOS HUMEROS CALDERA	LOS HUMEROS CALDERA	19.5	19.83	-97.33	-97.58	SAE			s_CH57 [5739]	TRACHYANDESITE [5739]									VOL			F		WR [5739]	56.9	1.52		16.5				7.34	6	2.97	0.126		1.99	4.48	0.365
[5739]	CONVERGENT MARGIN	MEXICAN VOLCANIC BELTS / TRANS MEXICAN VOLCANIC BELT / VERACRUZ / LOS HUMEROS CALDERA	LOS HUMEROS CALDERA	19.5	19.83	-97.33	-97.58	SAE			s_CH58 [5739]	TRACHYANDESITE [5739]									VOL			F		WR [5739]	57.1	1.52		16.54				7.43	6.04	3	0.126		2	4.52	0.365
[5739]	CONVERGENT MARGIN	MEXICAN VOLCANIC BELTS / TRANS MEXICAN VOLCANIC BELT / VERACRUZ / LOS HUMEROS CALDERA	LOS HUMEROS CALDERA	19.5	19.83	-97.33	-97.58	SAE			s_CH56 [5739]	TRACHYANDESITE, BASALTIC [5739]									VOL			F		WR [5739]	54.35	1.71		16.68				8.41	7.17	3.81	0.145		1.66	4.67	0.381
[5739]	CONVERGENT MARGIN	MEXICAN VOLCANIC BELTS / TRANS MEXICAN VOLCANIC BELT / VERACRUZ / LOS HUMEROS CALDERA	LOS HUMEROS CALDERA	19.5	19.83	-97.33	-97.58	SAE			s_CH60 [5739]	TRACHYANDESITE, BASALTIC [5739]									VOL			F		WR [5739]	55	1.64		16.88				8.39	7.27	3.82	0.145		1.67	4.36	0.38
[5739]	CONVERGENT MARGIN	MEXICAN VOLCANIC BELTS / TRANS MEXICAN VOLCANIC BELT / VERACRUZ / LOS HUMEROS CALDERA	LOS HUMEROS CALDERA	19.5	19.83	-97.33	-97.58	SAE			s_CH54 [5739]	TRACHYANDESITE, BASALTIC [5739]									VOL			F		WR [5739]	53.06	1.52		17.44				8.22	7.72	4.55	0.14		1.43	4.04	0.332
[5739]	CONVERGENT MARGIN	MEXICAN VOLCANIC BELTS / TRANS MEXICAN VOLCANIC BELT / VERACRUZ / LOS HUMEROS CALDERA	LOS HUMEROS CALDERA	19.5	19.83	-97.33	-97.58	SAE			s_CH55B [5739]	TRACHYANDESITE, BASALTIC [5739]									VOL			F		WR [5739]	51.2	1.65		16.58				9.36	8.11	5.91	0.161		1.3	3.5	0.27
[5739]	CONVERGENT MARGIN	MEXICAN VOLCANIC BELTS / TRANS MEXICAN VOLCANIC BELT / VERACRUZ / LOS HUMEROS CALDERA	LOS HUMEROS CALDERA	19.5	19.83	-97.33	-97.58	SAE			s_CH51A [5739]	BASALT [5739]									VOL			F		WR [5739]	48.61	1.44		17.11				9.68	10.49	8.11	0.169		0.32	3.03	0.164
[5739]	CONVERGENT MARGIN	MEXICAN VOLCANIC BELTS / TRANS MEXICAN VOLCANIC BELT / VERACRUZ / LOS HUMEROS CALDERA	LOS HUMEROS CALDERA	19.5	19.83	-97.33	-97.58	SAE			s_CH51B [5739]	BASALT [5739]									VOL			F		WR [5739]	48.49	1.4		17.37				9.58	10.6	8.24	0.166		0.26	3.14	0.154
[5739]	CONVERGENT MARGIN	MEXICAN VOLCANIC BELTS / TRANS MEXICAN VOLCANIC BELT / VERACRUZ / LOS HUMEROS CALDERA	LOS HUMEROS CALDERA	19.5	19.83	-97.33	-97.58	SAE			s_CH53 [5739]	BASALT [5739]									VOL			F		WR [5739]	48.36	1.48		16.77				9.84	10.05	8.51	0.165		0.39	3.18	0.198
[5739]	CONVERGENT MARGIN	MEXICAN VOLCANIC BELTS / TRANS MEXICAN VOLCANIC BELT / VERACRUZ / LOS HUMEROS CALDERA	NEAR TEZIUTLAN	19.81	19.81	-97.42	-97.42	SAE			s_TZ02 [5739]	GRANODIORITE [5739]									PLU			F		WR [5739]	66.14	0.63		15.53				3.67	1.51	0.9	0.07		3.44	5.47	0.157
[5739]	CONVERGENT MARGIN	MEXICAN VOLCANIC BELTS / TRANS MEXICAN VOLCANIC BELT / VERACRUZ / LOS HUMEROS CALDERA	NEAR TEZIUTLAN	19.81	19.81	-97.42	-97.42	SAE			s_TZ03 [5739]	GRANITE [5739]									PLU			F		WR [5739]	68.16	0.6		15.07				3.13	1.38	1.27	0.088		3.64	4.89	0.148
[5758]	CONVERGENT MARGIN	MEXICAN VOLCANIC BELTS / TRANS MEXICAN VOLCANIC BELT / NAYARIT	NORTHERN VOLCANIC CHAIN, SAN PEDRO-CEBORUCO GRABEN	21.15	21.3	-104	-105	SAE			s_SPC29 [5758]	BASALT [5758]				NEOGENE [5758]					VOL					WR [5758]	52	2.22		18		2.52	6.74		7.47	4.03	0.16		1.45	4.17	0.75
[5758]	CONVERGENT MARGIN	MEXICAN VOLCANIC BELTS / TRANS MEXICAN VOLCANIC BELT / NAYARIT	SOUTHERN VOLCANIC CHAIN, SAN PEDRO-CEBORUCO GRABEN	21	21.15	-104	-104.5	SAE			s_SPC15 [5758]	BASALT [5758]				NEOGENE [5758]					VOL					WR [5758]	53.5	1.79		18		3.48	5.8		7.09	3.48	0.16		1.28	4.52	0.46
[5758]	CONVERGENT MARGIN	MEXICAN VOLCANIC BELTS / TRANS MEXICAN VOLCANIC BELT / NAYARIT	SOUTHERN VOLCANIC CHAIN, SAN PEDRO-CEBORUCO GRABEN	21	21.15	-104	-104.5	SAE			s_SPC31 [5758]	ANDESITE, BASALTIC [5758]				NEOGENE [5758]					VOL					WR [5758]	54	1.74		17.5		3.55	5.66		6.98	3.32	0.16		1.32	4.41	0.46
[5758]	CONVERGENT MARGIN	MEXICAN VOLCANIC BELTS / TRANS MEXICAN VOLCANIC BELT / NAYARIT	SOUTHERN VOLCANIC CHAIN, SAN PEDRO-CEBORUCO GRABEN	21	21.15	-104	-104.5	SAE			s_SPC32 [5758]	ANDESITE, BASALTIC [5758]				NEOGENE [5758]					VOL					WR [5758]	54.4	1.7		17.8		2.6	6.26		6.97	3.28	0.16		1.35	4.28	0.48
[5758]	CONVERGENT MARGIN	MEXICAN VOLCANIC BELTS / TRANS MEXICAN VOLCANIC BELT / NAYARIT	NORTHERN VOLCANIC CHAIN, SAN PEDRO-CEBORUCO GRABEN	21.15	21.3	-104	-105	SAE			s_SPC10 [5758]	BASALT [5758]				NEOGENE [5758]					VOL					WR [5758]	51	1.56		19.3		1.6	6.68		8.2	5.61	0.14		1.14	3.75	0.39
[5758]	CONVERGENT MARGIN	MEXICAN VOLCANIC BELTS / TRANS MEXICAN VOLCANIC BELT / NAYARIT	NORTHERN VOLCANIC CHAIN, SAN PEDRO-CEBORUCO GRABEN	21.15	21.3	-104	-105	SAE			s_SPC136 [5758]	ANDESITE, BASALTIC [5758]				NEOGENE [5758]					VOL					WR [5758]	52.2	1.46		18.5		2.78	5.28		8.06	5.27	0.14		1.24	4.02	0.37
[5758]	CONVERGENT MARGIN	MEXICAN VOLCANIC BELTS / TRANS MEXICAN VOLCANIC BELT / NAYARIT	NORTHERN VOLCANIC CHAIN, SAN PEDRO-CEBORUCO GRABEN	21.15	21.3	-104	-105	SAE			s_SPC51 [5758]	ANDESITE, BASALTIC [5758]				NEOGENE [5758]					VOL					WR [5758]	52.4	1.59		17.6		4.35	4.6		8.1	4.69	0.14		1.32	3.55	0.29
[5758]	CONVERGENT MARGIN	MEXICAN VOLCANIC BELTS / TRANS MEXICAN VOLCANIC BELT / NAYARIT	NORTHERN VOLCANIC CHAIN, SAN PEDRO-CEBORUCO GRABEN	21.15	21.3	-104	-105	SAE			s_SPC27 [5758]	ANDESITE, BASALTIC [5758]				NEOGENE [5758]					VOL					WR [5758]	52.5	1.43		18.3		2.99	5		8.17	5.12	0.14		1.36	3.7	0.36
[5758]	CONVERGENT MARGIN	MEXICAN VOLCANIC BELTS / TRANS MEXICAN VOLCANIC BELT / NAYARIT	NORTHERN VOLCANIC CHAIN, SAN PEDRO-CEBORUCO GRABEN	21.15	21.3	-104	-105	SAE			s_SPC54 [5758]	ANDESITE, BASALTIC [5758]				NEOGENE [5758]					VOL					WR [5758]	52.7	1.44		18.3		1.39	6.5		8.17	5.27	0.13		1.34	3.74	0.29
[5758]	CONVERGENT MARGIN	MEXICAN VOLCANIC BELTS / TRANS MEXICAN VOLCANIC BELT / NAYARIT	NORTHERN VOLCANIC CHAIN, SAN PEDRO-CEBORUCO GRABEN	21.15	21.3	-104	-105	SAE			s_SPC6A [5758]	ANDESITE, BASALTIC [5758]				NEOGENE [5758]					VOL					WR [5758]	53.4	3.34		18.3		3.23	4.88		7.65	4.48	0.13		1.28	4.18	0.24
[5758]	CONVERGENT MARGIN	MEXICAN VOLCANIC BELTS / TRANS MEXICAN VOLCANIC BELT / NAYARIT	NORTHERN VOLCANIC CHAIN, SAN PEDRO-CEBORUCO GRABEN	21.15	21.3	-104	-105	SAE			s_SPC49 [5758]	ANDESITE, BASALTIC [5758]				NEOGENE [5758]					VOL					WR [5758]	53.6	1.31		18.3		3.93	3.98		7.99	4.66	0.13		1.3	3.75	0.27
[5758]	CONVERGENT MARGIN	MEXICAN VOLCANIC BELTS / TRANS MEXICAN VOLCANIC BELT / NAYARIT	NORTHERN VOLCANIC CHAIN, SAN PEDRO-CEBORUCO GRABEN	21.15	21.3	-104	-105	SAE			s_SPC6 [5758]	ANDESITE, BASALTIC [5758]				NEOGENE [5758]					VOL					WR [5758]	53.7	1.35		18.2		3.07	5.04		7.66	4.32	0.14		1.29	4.17	0.24
[5758]	CONVERGENT MARGIN	MEXICAN VOLCANIC BELTS / TRANS MEXICAN VOLCANIC BELT / NAYARIT	NORTHERN VOLCANIC CHAIN, SAN PEDRO-CEBORUCO GRABEN	21.15	21.3	-104	-105	SAE			s_SPC48 [5758]	ANDESITE, BASALTIC [5758]				NEOGENE [5758]					VOL					WR [5758]	54	1.14		18.9		4.61	3.08		7.9	4.23	0.12		1.16	3.88	0.21
[5758]	CONVERGENT MARGIN	MEXICAN VOLCANIC BELTS / TRANS MEXICAN VOLCANIC BELT / NAYARIT	NORTHERN VOLCANIC CHAIN, SAN PEDRO-CEBORUCO GRABEN	21.15	21.3	-104	-105	SAE			s_SPC50 [5758]	ANDESITE, BASALTIC [5758]				NEOGENE [5758]					VOL					WR [5758]	54.3	1.09		19		2.69	4.44		7.69	4.28	0.12		1.21	4.51	0.23
[5758]	CONVERGENT MARGIN	MEXICAN VOLCANIC BELTS / TRANS MEXICAN VOLCANIC BELT / NAYARIT	NORTHERN VOLCANIC CHAIN, SAN PEDRO-CEBORUCO GRABEN	21.15	21.3	-104	-105	SAE			s_SPC9 [5758]	ANDESITE, BASALTIC [5758]				NEOGENE [5758]					VOL					WR [5758]	54.6	1.11		19.2		2.72	4.36		7.71	4.53	0.12		1.16	4	0.25
[5758]	CONVERGENT MARGIN	MEXICAN VOLCANIC BELTS / TRANS MEXICAN VOLCANIC BELT / NAYARIT	SOUTHERN VOLCANIC CHAIN, SAN PEDRO-CEBORUCO GRABEN	21	21.15	-104	-104.5	SAE			s_SPC36 [5758]	ANDESITE, BASALTIC [5758]				NEOGENE [5758]					VOL					WR [5758]	54.7	1.1		19.1		7.83			6.92	3.53	0.12		1.1	3.65	0.23
[5758]	CONVERGENT MARGIN	MEXICAN VOLCANIC BELTS / TRANS MEXICAN VOLCANIC BELT / NAYARIT / SAN PEDRO/CERRO GRANDE / AMADO NERVO FLOWS	SAN PEDRO-CEBORUCO GRABEN	21	21.2	-104.75	-104.75	SAE			s_SPC24 [5758]	BASALT [5758]				NEOGENE [5758]					VOL					WR [5758]	51	2.31		17.7		1.8	7.8		7.92	5.17	0.16		3.62	3.69	0.62
[5758]	CONVERGENT MARGIN	MEXICAN VOLCANIC BELTS / TRANS MEXICAN VOLCANIC BELT / NAYARIT / SAN PEDRO/CERRO GRANDE / AMADO NERVO FLOWS	SAN PEDRO-CEBORUCO GRABEN	21	21.2	-104.75	-104.75	SAE			s_SPC25 [5758]	ANDESITE, BASALTIC [5758]				NEOGENE [5758]					VOL					WR [5758]	52.3	1.55		18.1		5.58	2.12		7.84	5.12	0.14		1.6	3.89	0.52
[5758]	CONVERGENT MARGIN	MEXICAN VOLCANIC BELTS / TRANS MEXICAN VOLCANIC BELT / NAYARIT / SAN PEDRO/CERRO GRANDE / AMADO NERVO FLOWS	SAN PEDRO-CEBORUCO GRABEN	21	21.2	-104.75	-104.75	SAE			s_SPC61 [5758]	ANDESITE, BASALTIC [5758]				NEOGENE [5758]					VOL					WR [5758]	52.3	2.22		16.7		1.91	7.72		7.44	4.64	0.17		1.56	3.75	0.61
[5758]	CONVERGENT MARGIN	MEXICAN VOLCANIC BELTS / TRANS MEXICAN VOLCANIC BELT / NAYARIT / SAN PEDRO/CERRO GRANDE / AMADO NERVO FLOWS	SAN PEDRO-CEBORUCO GRABEN	21	21.2	-104.75	-104.75	SAE			s_SPC109 [5758]	ANDESITE, BASALTIC [5758]				NEOGENE [5758]					VOL					WR [5758]	52.5	2.1		17		1.32	8.04		7.16	4.67	0.17		1.71	3.78	0.63
[5758]	CONVERGENT MARGIN	MEXICAN VOLCANIC BELTS / TRANS MEXICAN VOLCANIC BELT / NAYARIT / SAN PEDRO/CERRO GRANDE / AMADO NERVO FLOWS	SAN PEDRO-CEBORUCO GRABEN	21	21.2	-104.75	-104.75	SAE			s_SPC18 [5758]	ANDESITE, BASALTIC [5758]				NEOGENE [5758]					VOL					WR [5758]	53.6	2.03		17.2		1.79	7.08		7.11	4.08	0.16		1.88	3.85	0.51
[5758]	CONVERGENT MARGIN	MEXICAN VOLCANIC BELTS / TRANS MEXICAN VOLCANIC BELT / NAYARIT / SAN PEDRO/CERRO GRANDE / AMADO NERVO FLOWS	SAN PEDRO-CEBORUCO GRABEN	21	21.2	-104.75	-104.75	SAE			s_SPC64 [5758]	ANDESITE, BASALTIC [5758]				NEOGENE [5758]					VOL					WR [5758]	53.6	2.04		17.3		1.72	7.08		7.09	3.97	0.16		1.91	3.78	0.58
[5758]	CONVERGENT MARGIN	MEXICAN VOLCANIC BELTS / TRANS MEXICAN VOLCANIC BELT / NAYARIT / SAN PEDRO/CERRO GRANDE / AMADO NERVO FLOWS	SAN PEDRO-CEBORUCO GRABEN	21	21.2	-104.75	-104.75	SAE			s_SPC17 [5758]	ANDESITE, BASALTIC [5758]				NEOGENE [5758]					VOL					WR [5758]	54.2	1.9		17.3		1.5	7.04		7.05	3.93	0.15		1.92	3.84	0.5
[5758]	CONVERGENT MARGIN	MEXICAN VOLCANIC BELTS / TRANS MEXICAN VOLCANIC BELT / NAYARIT / SAN PEDRO/CERRO GRANDE / AMADO NERVO FLOWS	SAN PEDRO-CEBORUCO GRABEN	21	21.2	-104.75	-104.75	SAE			s_SPC20 [5758]	ANDESITE, BASALTIC [5758]				NEOGENE [5758]					VOL					WR [5758]	54.7	1.46		17.5		1.46	6.2		6.99	4.92	0.14		1.51	4	0.36
[5758]	CONVERGENT MARGIN	MEXICAN VOLCANIC BELTS / TRANS MEXICAN VOLCANIC BELT / NAYARIT / TEPETILTIC		21	21	-104	-104	SAE			s_SPC83 [5758]	ANDESITE [5758]				NEOGENE [5758]					VOL					WR [5758]	57.3	0.7		19.5		1.48	4		7.29	4.23	0.09		0.99	3.95	0.09
[5758]	CONVERGENT MARGIN	MEXICAN VOLCANIC BELTS / TRANS MEXICAN VOLCANIC BELT / NAYARIT / TEPETILTIC		21	21	-104	-104	SAE			s_SPC82 [5758]	ANDESITE [5758]				NEOGENE [5758]					VOL					WR [5758]	57.1	0.7		19.2		1.88	3.68		7.33	4.14	0.09		0.97	4.18	0.09
[5758]	CONVERGENT MARGIN	MEXICAN VOLCANIC BELTS / TRANS MEXICAN VOLCANIC BELT / NAYARIT / TEPETILTIC		21	21	-104	-104	SAE			s_SPC81 [5758]	ANDESITE [5758]				NEOGENE [5758]					VOL					WR [5758]	57.2	0.73		19.2		2.23	3.44		7.37	4.08	0.09		0.98	3.98	0.09
[5758]	CONVERGENT MARGIN	MEXICAN VOLCANIC BELTS / TRANS MEXICAN VOLCANIC BELT / NAYARIT / TEPETILTIC		21	21	-104	-104	SAE			s_SPC71 [5758]	ANDESITE [5758]				NEOGENE [5758]					VOL					WR [5758]	57.6	0.75		19.1		3.72	2.08		6.95	3.98	0.1		0.93	3.8	0.1
[5758]	CONVERGENT MARGIN	MEXICAN VOLCANIC BELTS / TRANS MEXICAN VOLCANIC BELT / NAYARIT / TEPETILTIC		21	21	-104	-104	SAE			s_SPC77 [5758]	ANDESITE [5758]				NEOGENE [5758]					VOL					WR [5758]	57.7	0.85		18.2		2.1	3.92		6.8	3.95	0.1		1.29	4.46	0.12
[5758]	CONVERGENT MARGIN	MEXICAN VOLCANIC BELTS / TRANS MEXICAN VOLCANIC BELT / NAYARIT	NORTHERN VOLCANIC CHAIN, SAN PEDRO-CEBORUCO GRABEN	21.15	21.3	-104	-105	SAE			s_SPC74 [5758]	BASALT, ALKALINE [5758]				NEOGENE [5758]					VOL					WR [5758]	46.4	2.39		17.8		8.26	2.58		10.8	6.63	0.18		0.95	3.05	0.41
[5758]	CONVERGENT MARGIN	MEXICAN VOLCANIC BELTS / TRANS MEXICAN VOLCANIC BELT / NAYARIT	NORTHERN VOLCANIC CHAIN, SAN PEDRO-CEBORUCO GRABEN	21.15	21.3	-104	-105	SAE			s_SPC150 [5758]	BASALT, ALKALINE [5758]				NEOGENE [5758]					VOL					WR [5758]	48.1	2.36		17.2		4.96	5.06		9.05	6.15	0.17		1.27	3.24	0.54
[5758]	CONVERGENT MARGIN	MEXICAN VOLCANIC BELTS / TRANS MEXICAN VOLCANIC BELT / NAYARIT	NORTHERN VOLCANIC CHAIN, SAN PEDRO-CEBORUCO GRABEN	21.15	21.3	-104	-105	SAE			s_SPC152 [5758]	BASALT, ALKALINE [5758]				NEOGENE [5758]					VOL					WR [5758]	47.4	2.25		17.2		6.79	5.21		9.01	5.45	0.2		0.96	3.29	0.36
[5758]	CONVERGENT MARGIN	MEXICAN VOLCANIC BELTS / TRANS MEXICAN VOLCANIC BELT / NAYARIT	NORTHERN VOLCANIC CHAIN, SAN PEDRO-CEBORUCO GRABEN	21.15	21.3	-104	-105	SAE			s_SPC153 [5758]	BASALT, ALKALINE [5758]				NEOGENE [5758]					VOL					WR [5758]	46.9	2.13		17.1		8.09	2.09		10.53	6.77	0.17		1.02	2.78	0.45
[5758]	CONVERGENT MARGIN	MEXICAN VOLCANIC BELTS / TRANS MEXICAN VOLCANIC BELT / NAYARIT	NORTHERN VOLCANIC CHAIN, SAN PEDRO-CEBORUCO GRABEN	21.15	21.3	-104	-105	SAE			s_SPC155 [5758]	BASALT, ALKALINE [5758]				NEOGENE [5758]					VOL					WR [5758]	48.7	1.93		17		4.31	4.58		8.81	7.4	0.16		1.51	3.38	0.48
[5708]	CONVERGENT MARGIN	MEXICAN VOLCANIC BELTS / TRANS MEXICAN VOLCANIC BELT / JALISCO / COLIMA VOLCANIC COMPLEX	PRE-HISTORIC (4300 Y OLD) ERUPTION	19.51	19.51	-103.62	-103.62	SAE			s_S-8.1 [5708]	NOT GIVEN [5708]									VOL					WR [5708]
[5708]	CONVERGENT MARGIN	MEXICAN VOLCANIC BELTS / TRANS MEXICAN VOLCANIC BELT / JALISCO / COLIMA VOLCANIC COMPLEX	PRE-HISTORIC (4300 Y OLD) ERUPTION	19.51	19.51	-103.62	-103.62	SAE			s_COL-204 [5708]	NOT GIVEN [5708]									VOL					WR [5708]	57.07	0.5		18.24		1.26	3.62		7.68	5.73	0.08		0.84	3.95	0.14		0.67	0.09
[5708]	CONVERGENT MARGIN	MEXICAN VOLCANIC BELTS / TRANS MEXICAN VOLCANIC BELT / JALISCO / COLIMA VOLCANIC COMPLEX	1818? ERUPTION	19.51	19.51	-103.62	-103.62	SAE			s_1004-620 [5708]	NOT GIVEN [5708]							1818		VOL					WR [5708]	58.52	0.83		17.53				6.2	7.11	3.77	0.12		1.23	4.46	0.2
[5708]	CONVERGENT MARGIN	MEXICAN VOLCANIC BELTS / TRANS MEXICAN VOLCANIC BELT / JALISCO / COLIMA VOLCANIC COMPLEX	1869 ERUPTION	19.51	19.51	-103.62	-103.62	SAE			s_1004-411 [5708]	NOT GIVEN [5708]							1869		VOL					WR [5708]	60.6	0.6		17.83		2.22	2.91		5.73	2.71	0.1		1.41	4.61	0.2
[5708]	CONVERGENT MARGIN	MEXICAN VOLCANIC BELTS / TRANS MEXICAN VOLCANIC BELT / JALISCO / COLIMA VOLCANIC COMPLEX	1869 ERUPTION	19.51	19.51	-103.62	-103.62	SAE			s_1004-409 [5708]	NOT GIVEN [5708]							1869		VOL					WR [5708]	60.69	0.66		17.66		2.18	3.1		5.88	3.2	0.1		1.41	4.64	0.21
[5708]	CONVERGENT MARGIN	MEXICAN VOLCANIC BELTS / TRANS MEXICAN VOLCANIC BELT / JALISCO / COLIMA VOLCANIC COMPLEX	1869 ERUPTION	19.51	19.51	-103.62	-103.62	SAE			s_1004-413 [5708]	NOT GIVEN [5708]							1869		VOL					WR [5708]	60.23	0.63		17.94		2.12	3.14		5.74	2.81	0.1		1.39	4.93	0.2
[5708]	CONVERGENT MARGIN	MEXICAN VOLCANIC BELTS / TRANS MEXICAN VOLCANIC BELT / JALISCO / COLIMA VOLCANIC COMPLEX	1869 ERUPTION	19.51	19.51	-103.62	-103.62	SAE			s_1004-414 [5708]	NOT GIVEN [5708]							1869		VOL					WR [5708]	60.32	0.63		17.68		2.05	3.12		5.83	3.09	0.1		1.39	4.67	0.21
[5708]	CONVERGENT MARGIN	MEXICAN VOLCANIC BELTS / TRANS MEXICAN VOLCANIC BELT / JALISCO / COLIMA VOLCANIC COMPLEX	1869 ERUPTION	19.51	19.51	-103.62	-103.62	SAE			s_1004-418 [5708]	NOT GIVEN [5708]							1869		VOL					WR [5708]	60.63	0.65		17.72		2.23	3.03		5.85	3.13	0.1		1.4	4.71	0.2
[5708]	CONVERGENT MARGIN	MEXICAN VOLCANIC BELTS / TRANS MEXICAN VOLCANIC BELT / JALISCO / COLIMA VOLCANIC COMPLEX	1880? ERUPTION	19.51	19.51	-103.62	-103.62	SAE			s_M82-9 [5708]	NOT GIVEN [5708]							1880		VOL					WR [5708]	59.88	0.64		17.36		2.12	3.2		6.05	3.22	0.1		1.32	4.57	0.19
[5708]	CONVERGENT MARGIN	MEXICAN VOLCANIC BELTS / TRANS MEXICAN VOLCANIC BELT / JALISCO / COLIMA VOLCANIC COMPLEX	1975 ERUPTION	19.51	19.51	-103.62	-103.62	SAE			s_1004-417 [5708]	ANDESITE [5708]							1975		VOL					WR [5708]	60.78	0.63		17.83		1.91	3.29		5.74	2.91	0.1		1.38	4.71	0.2
[5708]	CONVERGENT MARGIN	MEXICAN VOLCANIC BELTS / TRANS MEXICAN VOLCANIC BELT / JALISCO / COLIMA VOLCANIC COMPLEX	1975 ERUPTION	19.51	19.51	-103.62	-103.62	SAE			s_COL-9B [5708]	ANDESITE [5708]							1975		VOL					WR [5708]	60.8	0.63		17.64		1.9	3.3		5.81	2.97	0.1		1.36	4.6	0.19
[5708]	CONVERGENT MARGIN	MEXICAN VOLCANIC BELTS / TRANS MEXICAN VOLCANIC BELT / JALISCO / COLIMA VOLCANIC COMPLEX	1979 ERUPTION	19.51	19.51	-103.62	-103.62	SAE			s_COL-9D [5708]	NOT GIVEN [5708]							1979		VOL					WR [5708]	60.38	0.64		17.71		2.22	3.11		5.9	3.06	0.1		1.33	4.83	0.2
[5708]	CONVERGENT MARGIN	MEXICAN VOLCANIC BELTS / TRANS MEXICAN VOLCANIC BELT / JALISCO / COLIMA VOLCANIC COMPLEX	1979 ERUPTION	19.51	19.51	-103.62	-103.62	SAE			s_COL-9E [5708]	NOT GIVEN [5708]							1979		VOL					WR [5708]	59.83	0.65		17.77		1.42	3.79		5.79	2.89	0.1		1.39	4.55	0.19
[5708]	CONVERGENT MARGIN	MEXICAN VOLCANIC BELTS / TRANS MEXICAN VOLCANIC BELT / JALISCO / COLIMA VOLCANIC COMPLEX	1981 ERUPTION	19.51	19.51	-103.62	-103.62	SAE			s_M81-12 [5708]	NOT GIVEN [5708]							1981		VOL					WR [5708]	59.18	0.7		17.18		1.9	3.93		6.31	3.86	0.12		1.27	4.46	0.2		0.4	0.12
[5708]	CONVERGENT MARGIN	MEXICAN VOLCANIC BELTS / TRANS MEXICAN VOLCANIC BELT / JALISCO / COLIMA VOLCANIC COMPLEX	1988 ERUPTION	19.51	19.51	-103.62	-103.63	SAE			s_COL-46 [5708]	NOT GIVEN [5708]							1988		VOL					WR [5708]	59.53	0.68		17.27		1.79	4.08		6.27	3.68	0.11		1.24	4.42	0.15		0.19	0.08
[22060]	CONVERGENT MARGIN	MEXICAN VOLCANIC BELTS / TRANS MEXICAN VOLCANIC BELT / CHICHINAUTZIN VOLCANIC FIELD	TLALTIZAPAN	18.617	19.433	-99.717	-99.783	SAE			s_JJ5 [22060]	ANDESITE, BASALTIC [22060]									VOL					WR [22060]	53.3	0.97		14.96				7.41	8.3	9.65	0.13		1.11	3.19	0.34
[22060]	CONVERGENT MARGIN	MEXICAN VOLCANIC BELTS / TRANS MEXICAN VOLCANIC BELT / CHICHINAUTZIN VOLCANIC FIELD	TECMILCO	18.617	19.433	-99.717	-99.783	SAE			s_CV3 [22060]	BASALT [22060]									VOL					WR [22060]	49.79	1.85		16.49				9.36	8.58	8.37	0.15		0.9	3.38	0.34
[22060]	CONVERGENT MARGIN	MEXICAN VOLCANIC BELTS / TRANS MEXICAN VOLCANIC BELT / CHICHINAUTZIN VOLCANIC FIELD	MEZONTEPEC	18.617	19.433	-99.717	-99.783	SAE			s_MPA4 [22060]	ANDESITE [22060]									VOL					WR [22060]	62.98	0.94		15.51				5.16	4.92	3.16	0.09		1.84	4.07	0.28
[22060]	CONVERGENT MARGIN	MEXICAN VOLCANIC BELTS / TRANS MEXICAN VOLCANIC BELT / CHICHINAUTZIN VOLCANIC FIELD	AHOLO	18.617	19.433	-99.717	-99.783	SAE			s_AJ2 [22060]	DACITE [22060]									VOL					WR [22060]	64.13	0.71		15.67				4.54	4.7	3.01	0.08		1.85	4.13	0.16
[22060]	CONVERGENT MARGIN	MEXICAN VOLCANIC BELTS / TRANS MEXICAN VOLCANIC BELT / CHICHINAUTZIN VOLCANIC FIELD	CUAUTEPEL	18.617	19.433	-99.717	-99.783	SAE			s_AJ1 [22060]	ANDESITE [22060]									VOL					WR [22060]	58.34	0.89		17.54				5.83	5.77	5.02	0.11		1.48	3.76	0.21
[22060]	CONVERGENT MARGIN	MEXICAN VOLCANIC BELTS / TRANS MEXICAN VOLCANIC BELT / CHICHINAUTZIN VOLCANIC FIELD	ACHICHIPILCO	18.617	19.433	-99.717	-99.783	SAE			s_CT5 [22060]	ANDESITE [22060]									VOL					WR [22060]	61.34	0.67		15.18				4.89	5.19	4.26	0.08		2.04	3.66	0.18
[22060]	CONVERGENT MARGIN	MEXICAN VOLCANIC BELTS / TRANS MEXICAN VOLCANIC BELT / CHICHINAUTZIN VOLCANIC FIELD	ZITLALTEPETL	18.617	19.433	-99.717	-99.783	SAE			s_CT2 [22060]	DACITE [22060]									VOL					WR [22060]	63.33	0.64		17.46				4.09	4.05	2.89	0.06		2.26	3.96	0.14
[22060]	CONVERGENT MARGIN	MEXICAN VOLCANIC BELTS / TRANS MEXICAN VOLCANIC BELT / CHICHINAUTZIN VOLCANIC FIELD	MALACATEPEC	18.617	19.433	-99.717	-99.783	SAE			s_MPA6 [22060]	ANDESITE [22060]									VOL					WR [22060]	62.43	0.95		15.41				5.24	5.09	3.56	0.09		1.83	4.23	0.28
[22060]	CONVERGENT MARGIN	MEXICAN VOLCANIC BELTS / TRANS MEXICAN VOLCANIC BELT / CHICHINAUTZIN VOLCANIC FIELD	MALACATEPEC	18.617	19.433	-99.717	-99.783	SAE			s_MPA7 [22060]	ANDESITE [22060]									VOL					WR [22060]	60.32	0.87		15.73				5.51	5.85	4.86	0.09		1.72	3.6	0.18
[22060]	CONVERGENT MARGIN	MEXICAN VOLCANIC BELTS / TRANS MEXICAN VOLCANIC BELT / CHICHINAUTZIN VOLCANIC FIELD	TLAYACAPAN	18.617	19.433	-99.717	-99.783	SAE			s_CT4 [22060]	BASALT [22060]									VOL					WR [22060]	50.76	1.51		17.26				8.18	7.9	8.04	0.13		1.1	3.25	0.34
[22060]	CONVERGENT MARGIN	MEXICAN VOLCANIC BELTS / TRANS MEXICAN VOLCANIC BELT / CHICHINAUTZIN VOLCANIC FIELD	TEZOYUCA 2	18.617	19.433	-99.717	-99.783	SAE			s_CV-9 [22060]	BASALT [22060]									VOL					WR [22060]	51.74	1.96		15.62				8.48	7.79	8.27	0.15		1.21	3.44	0.46
[22060]	CONVERGENT MARGIN	MEXICAN VOLCANIC BELTS / TRANS MEXICAN VOLCANIC BELT / CHICHINAUTZIN VOLCANIC FIELD	QUEPIL	18.617	19.433	-99.717	-99.783	SAE			s_MPA5 [22060]	DACITE [22060]									VOL					WR [22060]	68.18	0.58		14.65				3.52	4.06	1.67	0.07		1.92	4.56	0.15
[22060]	CONVERGENT MARGIN	MEXICAN VOLCANIC BELTS / TRANS MEXICAN VOLCANIC BELT / CHICHINAUTZIN VOLCANIC FIELD	COATZONTLE	18.617	19.433	-99.717	-99.783	SAE			s_MPA1 [22060]	ANDESITE [22060]									VOL					WR [22060]	62.18	0.7		17.38				4.63	4.97	2.89	0.07		1.34	4.3	0.17
[22060]	CONVERGENT MARGIN	MEXICAN VOLCANIC BELTS / TRANS MEXICAN VOLCANIC BELT / CHICHINAUTZIN VOLCANIC FIELD	TEZOYUCA 1	18.617	19.433	-99.717	-99.783	SAE			s_CV2 [22060]	BASALT [22060]									VOL					WR [22060]	51.99	1.64		15.79				8.78	8.06	6.95	0.14		1.14	3.57	0.45
[22060]	CONVERGENT MARGIN	MEXICAN VOLCANIC BELTS / TRANS MEXICAN VOLCANIC BELT / CHICHINAUTZIN VOLCANIC FIELD	LA CORONA	18.617	19.433	-99.717	-99.783	SAE			s_CV4 [22060]	ANDESITE [22060]									VOL					WR [22060]	59.53	0.94		17.47				5.58	6.16	3.14	0.09		1.6	4.24	0.21
[22060]	CONVERGENT MARGIN	MEXICAN VOLCANIC BELTS / TRANS MEXICAN VOLCANIC BELT / CHICHINAUTZIN VOLCANIC FIELD	JUMILTEPEC	18.617	19.433	-99.717	-99.783	SAE			s_JJ1 [22060]	ANDESITE, BASALTIC [22060]									VOL					WR [22060]	54.28	0.93		16.99				6.77	7.83	7.14	0.11		1.33	3.47	0.27
[22060]	CONVERGENT MARGIN	MEXICAN VOLCANIC BELTS / TRANS MEXICAN VOLCANIC BELT / CHICHINAUTZIN VOLCANIC FIELD	LAS TETILLAS	18.617	19.433	-99.717	-99.783	SAE			s_LT3 [22060]	ANDESITE, BASALTIC [22060]									VOL					WR [22060]	53.3	0.96		16.6				7.29	8.23	8.15	0.13		0.92	3.59	0.19
[22060]	CONVERGENT MARGIN	MEXICAN VOLCANIC BELTS / TRANS MEXICAN VOLCANIC BELT / CHICHINAUTZIN VOLCANIC FIELD	CHIMALHUACAN	18.617	19.433	-99.717	-99.783	SAE			s_CH2 [22060]	ANDESITE, BASALTIC [22060]									VOL					WR [22060]	54.93	1.12		18.83				6.51	7.24	4.53	0.11		1.44	3.54	0.35
[22060]	CONVERGENT MARGIN	MEXICAN VOLCANIC BELTS / TRANS MEXICAN VOLCANIC BELT / CHICHINAUTZIN VOLCANIC FIELD	PENON DE LOS BANOS	18.617	19.433	-99.717	-99.783	SAE			s_CH3 [22060]	ANDESITE, BASALTIC [22060]									VOL					WR [22060]	54.42	1.34		17.13				7.36	7.72	5.42	0.11		1.33	3.75	0.41
[22060]	CONVERGENT MARGIN	MEXICAN VOLCANIC BELTS / TRANS MEXICAN VOLCANIC BELT / CHICHINAUTZIN VOLCANIC FIELD	MAZATEPEC	18.617	19.433	-99.717	-99.783	SAE			s_CM1 [22060]	ANDESITE [22060]									VOL					WR [22060]	57.22	1.41		16.92				7.95	6.65	3.03	0.13		1.61	3.9	0.44
[22060]	CONVERGENT MARGIN	MEXICAN VOLCANIC BELTS / TRANS MEXICAN VOLCANIC BELT / CHICHINAUTZIN VOLCANIC FIELD	MAZATEPEC	18.617	19.433	-99.717	-99.783	SAE			s_CM-11 [22060]	ANDESITE, BASALTIC [22060]									VOL					WR [22060]	56.78	1.46		17.16				7.75	6.58	3.37	0.14		1.67	4.08	0.46
[22060]	CONVERGENT MARGIN	MEXICAN VOLCANIC BELTS / TRANS MEXICAN VOLCANIC BELT / CHICHINAUTZIN VOLCANIC FIELD	TECUAUTZI 1	18.617	19.433	-99.717	-99.783	SAE			s_CM3 [22060]	ANDESITE [22060]									VOL					WR [22060]	59.01	1.24		16.4				7.58	6.1	2.9	0.14		1.61	4.06	0.4
[22060]	CONVERGENT MARGIN	MEXICAN VOLCANIC BELTS / TRANS MEXICAN VOLCANIC BELT / CHICHINAUTZIN VOLCANIC FIELD	TETECON	18.617	19.433	-99.717	-99.783	SAE			s_CM-16B [22060]	ANDESITE, BASALTIC [22060]									VOL					WR [22060]	56.79	1.34		15.69				7.49	6.87	4.34	0.14		1.89	4.07	0.65
[22060]	CONVERGENT MARGIN	MEXICAN VOLCANIC BELTS / TRANS MEXICAN VOLCANIC BELT / CHICHINAUTZIN VOLCANIC FIELD	XALTEPEC	18.617	19.433	-99.717	-99.783	SAE			s_CM-5 [22060]	ANDESITE, BASALTIC [22060]									VOL					WR [22060]	56.63	1.34		15.94				7.44	6.82	4.33	0.14		1.88	3.99	0.66
[22060]	CONVERGENT MARGIN	MEXICAN VOLCANIC BELTS / TRANS MEXICAN VOLCANIC BELT / CHICHINAUTZIN VOLCANIC FIELD	TECUAUTZI 2	18.617	19.433	-99.717	-99.783	SAE			s_CM-18 [22060]	ANDESITE, BASALTIC [22060]									VOL					WR [22060]	56.49	1.4		16.02				7.5	6.35	4.71	0.14		1.93	3.97	0.6
[22228]	CONVERGENT MARGIN	MEXICAN VOLCANIC BELTS / TRANS MEXICAN VOLCANIC BELT / MICHOACAN / MICHOACAN-GUANAJUATO VOLCANIC FIELD - TZIRATE VOLC	SIERRA DEL TZIRATE	19.7	19.9	-101.5	-101.8	SAE			s_EZ-04 [22228]	ANDESITE [22228]									VOL					WR [22228]	61.82	0.656		17.73				5.14	5.56	2.2	0.09		2.36	3.39	0.17
[22228]	CONVERGENT MARGIN	MEXICAN VOLCANIC BELTS / TRANS MEXICAN VOLCANIC BELT / MICHOACAN / MICHOACAN-GUANAJUATO VOLCANIC FIELD - TZIRATE VOLC	SIERRA DEL TZIRATE	19.7	19.9	-101.5	-101.8	SAE			s_EZ-06 [22228]	ANDESITE, BASALTIC [22228]									VOL					WR [22228]	54.93	1.41		17.61				7.73	6.93	4.03	0.111		1.2	3.84	0.25
[22228]	CONVERGENT MARGIN	MEXICAN VOLCANIC BELTS / TRANS MEXICAN VOLCANIC BELT / MICHOACAN / MICHOACAN-GUANAJUATO VOLCANIC FIELD - TZIRATE VOLC	SIERRA DEL TZIRATE	19.7	19.9	-101.5	-101.8	SAE			s_EZ-23 [22228]	DACITE [22228]									VOL					WR [22228]	63.52	0.591		16.83				4.63	4.77	1.98	0.087		2.76	3.53	0.16
[22228]	CONVERGENT MARGIN	MEXICAN VOLCANIC BELTS / TRANS MEXICAN VOLCANIC BELT / MICHOACAN / MICHOACAN-GUANAJUATO VOLCANIC FIELD - TZIRATE VOLC	SIERRA DEL TZIRATE	19.7	19.9	-101.5	-101.8	SAE			s_EZ-02 [22228]	ANDESITE [22228]									VOL					WR [22228]	62.32	0.558		17.23				5.07	5.65	2.5	0.093		2.09	3.62	0.14
[22228]	CONVERGENT MARGIN	MEXICAN VOLCANIC BELTS / TRANS MEXICAN VOLCANIC BELT / MICHOACAN / MICHOACAN-GUANAJUATO VOLCANIC FIELD - TZIRATE VOLC	SIERRA DEL TZIRATE	19.7	19.9	-101.5	-101.8	SAE			s_EZ-11 [22228]	ANDESITE [22228]									VOL					WR [22228]	62.93	0.685		16.96				4.8	5.42	2.25	0.083		2.63	3.37	0.17
[22228]	CONVERGENT MARGIN	MEXICAN VOLCANIC BELTS / TRANS MEXICAN VOLCANIC BELT / MICHOACAN / MICHOACAN-GUANAJUATO VOLCANIC FIELD - TZIRATE VOLC	SIERRA DEL TZIRATE	19.7	19.9	-101.5	-101.8	SAE			s_EZ-15 [22228]	DACITE [22228]									VOL					WR [22228]	63.22	0.667		16.53				4.91	5.31	2.3	0.084		2.37	3.56	0.2
[22228]	CONVERGENT MARGIN	MEXICAN VOLCANIC BELTS / TRANS MEXICAN VOLCANIC BELT / MICHOACAN / MICHOACAN-GUANAJUATO VOLCANIC FIELD - TZIRATE VOLC	CERRO EL TZIRATE	19.7286	19.9	-101.511	-101.8	SAE			s_EZ-27 [22228]	DACITE [22228]									VOL					WR [22228]	63.52	0.54		17.15				4.8	5.08	2.06	0.087		1.92	3.84	0.14
[22228]	CONVERGENT MARGIN	MEXICAN VOLCANIC BELTS / TRANS MEXICAN VOLCANIC BELT / MICHOACAN / MICHOACAN-GUANAJUATO VOLCANIC FIELD - TZIRATE VOLC	SIERRA DEL TZIRATE	19.7	19.9	-101.5	-101.8	SAE			s_EZ-25 [22228]	ANDESITE [22228]									VOL					WR [22228]	62.28	0.586		17.53				5.1	5.14	2.08	0.098		1.77	4.04	0.13
[22228]	CONVERGENT MARGIN	MEXICAN VOLCANIC BELTS / TRANS MEXICAN VOLCANIC BELT / MICHOACAN / MICHOACAN-GUANAJUATO VOLCANIC FIELD - TZIRATE VOLC	SIERRA DEL TZIRATE	19.7	19.9	-101.5	-101.8	SAE			s_EZ-43 [22228]	DACITE [22228]									VOL					WR [22228]	63.99	0.659		16.44				4.38	4.87	1.94	0.079		2.77	3.7	0.2
[22228]	CONVERGENT MARGIN	MEXICAN VOLCANIC BELTS / TRANS MEXICAN VOLCANIC BELT / MICHOACAN / MICHOACAN-GUANAJUATO VOLCANIC FIELD - TZIRATE VOLC	SIERRA DEL TZIRATE	19.7	19.9	-101.5	-101.8	SAE			s_EZ-52 [22228]	ANDESITE [22228]									VOL					WR [22228]	57.51	0.871		17.46				6.62	6.55	3.39	0.109		1.92	4.13	0.43
[22228]	CONVERGENT MARGIN	MEXICAN VOLCANIC BELTS / TRANS MEXICAN VOLCANIC BELT / MICHOACAN / MICHOACAN-GUANAJUATO VOLCANIC FIELD - TZIRATE VOLC	SIERRA DEL TZIRATE	19.7	19.9	-101.5	-101.8	SAE			s_EZ-41 [22228]	ANDESITE [22228]									VOL					WR [22228]	60.94	0.634		17.4				5.34	5.94	3.43	0.092		2	3.49	0.14
[22228]	CONVERGENT MARGIN	MEXICAN VOLCANIC BELTS / TRANS MEXICAN VOLCANIC BELT / MICHOACAN / MICHOACAN-GUANAJUATO VOLCANIC FIELD - TZIRATE VOLC	SIERRA DEL TZIRATE	19.7	19.9	-101.5	-101.8	SAE			s_EZ-37 [22228]	ANDESITE [22228]									VOL					WR [22228]	62	0.724		17.73				4.99	5.28	2.52	0.087		1.99	3.82	0.19
[22228]	CONVERGENT MARGIN	MEXICAN VOLCANIC BELTS / TRANS MEXICAN VOLCANIC BELT / MICHOACAN / MICHOACAN-GUANAJUATO VOLCANIC FIELD - TZIRATE VOLC	SIERRA DEL TZIRATE	19.7	19.9	-101.5	-101.8	SAE			s_EZ-54 [22228]	DACITE [22228]									VOL					WR [22228]	64.95	0.681		16				4.84	4.41	1.74	0.1		2.67	3.92	0.28
[22228]	CONVERGENT MARGIN	MEXICAN VOLCANIC BELTS / TRANS MEXICAN VOLCANIC BELT / MICHOACAN / MICHOACAN-GUANAJUATO VOLCANIC FIELD - TZIRATE VOLC	SIERRA DEL TZIRATE	19.7	19.9	-101.5	-101.8	SAE			s_EZ-53 [22228]	ANDESITE [22228]									VOL					WR [22228]	61.08	0.609		17.66				5.27	5.62	2.7	0.098		1.86	3.76	0.17
[22228]	CONVERGENT MARGIN	MEXICAN VOLCANIC BELTS / TRANS MEXICAN VOLCANIC BELT / MICHOACAN / MICHOACAN-GUANAJUATO VOLCANIC FIELD - TZIRATE VOLC	SIERRA DEL TZIRATE	19.7	19.9	-101.5	-101.8	SAE			s_EZ-47 [22228]	DACITE [22228]									VOL					WR [22228]	65.66	0.553		16.03				4.12	4.35	1.8	0.069		2.63	3.68	0.18
[22228]	CONVERGENT MARGIN	MEXICAN VOLCANIC BELTS / TRANS MEXICAN VOLCANIC BELT / MICHOACAN / MICHOACAN-GUANAJUATO VOLCANIC FIELD - TZIRATE VOLC	SIERRA DEL TZIRATE	19.7	19.9	-101.5	-101.8	SAE			s_EZ-39 [22228]	ANDESITE [22228]									VOL					WR [22228]	61.7	0.72		17.43				5.06	5.46	2.57	0.086		1.92	3.76	0.23
[22228]	CONVERGENT MARGIN	MEXICAN VOLCANIC BELTS / TRANS MEXICAN VOLCANIC BELT / MICHOACAN / MICHOACAN-GUANAJUATO VOLCANIC FIELD - TZIRATE VOLC	SIERRA DEL TZIRATE	19.7	19.9	-101.5	-101.8	SAE			s_EZ-32 [22228]	DACITE [22228]									VOL					WR [22228]	64.18	0.55		17.61				4.05	4.71	1.89	0.07		2.19	3.84	0.14
[22228]	CONVERGENT MARGIN	MEXICAN VOLCANIC BELTS / TRANS MEXICAN VOLCANIC BELT / MICHOACAN / MICHOACAN-GUANAJUATO VOLCANIC FIELD - TZIRATE VOLC	SIERRA DEL TZIRATE	19.7	19.9	-101.5	-101.8	SAE			s_EZ-48 [22228]	ANDESITE [22228]									VOL					WR [22228]	58.01	0.814		17.76				6.46	6.88	3.75	0.109		1.66	3.52	0.23
[22228]	CONVERGENT MARGIN	MEXICAN VOLCANIC BELTS / TRANS MEXICAN VOLCANIC BELT / MICHOACAN / MICHOACAN-GUANAJUATO VOLCANIC FIELD - TZIRATE VOLC	SIERRA DEL TZIRATE	19.7	19.9	-101.5	-101.8	SAE			s_EZ-29 [22228]	DACITE [22228]									VOL					WR [22228]	63.6	0.875		16.23				5.29	4.27	1.6	0.096		3.1	3.78	0.28
[22228]	CONVERGENT MARGIN	MEXICAN VOLCANIC BELTS / TRANS MEXICAN VOLCANIC BELT / MICHOACAN / MICHOACAN-GUANAJUATO VOLCANIC FIELD - TZIRATE VOLC	SIERRA DEL TZIRATE	19.7	19.9	-101.5	-101.8	SAE			s_EZ-17 [22228]	DACITE [22228]									VOL					WR [22228]	69.76	0.365		14.78				3.04	3.08	1.15	0.068		3.12	3.61	0.09
[6024]	CONVERGENT MARGIN	MEXICAN VOLCANIC BELTS / SIERRA MADRE OCCIDENTAL / CHIHUAHUA	SAN BUENAVENTURA, EASTERN EDGE OF SIERRA MADRE OCCIDENTAL	29.7	29.7	-107.8	-107.8	SAE			s_86/6-35 [6024]	BASALT [6024]									VOL					WR [6024]	50.3	1.52		16.8				10.7	9.39	7.76	0.12		0.8	2.7	0.37
[6024]	CONVERGENT MARGIN	MEXICAN VOLCANIC BELTS / SIERRA MADRE OCCIDENTAL / CHIHUAHUA	SAN BUENAVENTURA, EASTERN EDGE OF SIERRA MADRE OCCIDENTAL	29.7	29.7	-107.8	-107.8	SAE			s_86/8-9 [6024]	BASALT [6024]									VOL					WR [6024]	51.5	1.47		16.7				9.9	9.05	6.32	0.14		1.3	3.1	0.44
[6024]	CONVERGENT MARGIN	MEXICAN VOLCANIC BELTS / SIERRA MADRE OCCIDENTAL / CHIHUAHUA	SAN BUENAVENTURA, EASTERN EDGE OF SIERRA MADRE OCCIDENTAL	29.7	29.7	-107.8	-107.8	SAE			s_86/6-62 [6024]	BASALT [6024]									VOL					WR [6024]	51.7	1.91		16.7				10.9	7.98	4.83	0.14		1.7	3.3	0.5
[6024]	CONVERGENT MARGIN	MEXICAN VOLCANIC BELTS / SIERRA MADRE OCCIDENTAL / CHIHUAHUA	SAN BUENAVENTURA, EASTERN EDGE OF SIERRA MADRE OCCIDENTAL	29.7	29.7	-107.8	-107.8	SAE			s_PM3 [6024]	DACITE [6024]									VOL					WR [6024]	66.3	0.43		14.9				1.5	3.85	0.42	0.07		8.9	1.6	0.1
[6024]	CONVERGENT MARGIN	MEXICAN VOLCANIC BELTS / SIERRA MADRE OCCIDENTAL / CHIHUAHUA	SAN BUENAVENTURA, EASTERN EDGE OF SIERRA MADRE OCCIDENTAL	29.7	29.7	-107.8	-107.8	SAE			s_86/8-5 [6024]	RHYOLITE [6024]									VOL					WR [6024]	70.3	0.42		14.4				3.2	0.4	0.25	0.08		5.9	4.8	0.09
[6024]	CONVERGENT MARGIN	MEXICAN VOLCANIC BELTS / SIERRA MADRE OCCIDENTAL / CHIHUAHUA	SAN BUENAVENTURA, EASTERN EDGE OF SIERRA MADRE OCCIDENTAL	29.7	29.7	-107.8	-107.8	SAE			s_86/6-31 [6024]	RHYOLITE [6024]									VOL					WR [6024]	70.2	0.56		14				2.1	0.57	0.47	0.1		5.6	4.4	0.1
[6024]	CONVERGENT MARGIN	MEXICAN VOLCANIC BELTS / SIERRA MADRE OCCIDENTAL / CHIHUAHUA	SAN BUENAVENTURA, EASTERN EDGE OF SIERRA MADRE OCCIDENTAL	29.7	29.7	-107.8	-107.8	SAE			s_86/6-42 [6024]	DACITE [6024]									VOL					WR [6024]	69.3	0.52		14.3				3.5	0.54	0.31	0.13		5.7	3.6	0.11
[6024]	CONVERGENT MARGIN	MEXICAN VOLCANIC BELTS / SIERRA MADRE OCCIDENTAL / CHIHUAHUA	SAN BUENAVENTURA, EASTERN EDGE OF SIERRA MADRE OCCIDENTAL	29.7	29.7	-107.8	-107.8	SAE			s_86/6-39 [6024]	NOT GIVEN [6024]									VOL					WR [6024]	69.3	0.69		14.5				3.1	0.4	0.25	0.07		5.9	4.8	0.09
[6024]	CONVERGENT MARGIN	MEXICAN VOLCANIC BELTS / SIERRA MADRE OCCIDENTAL / CHIHUAHUA	SAN BUENAVENTURA, EASTERN EDGE OF SIERRA MADRE OCCIDENTAL	29.7	29.7	-107.8	-107.8	SAE			s_87/3-1 [6024]	DIORITE [6024]									PLU					WR [6024]	57.3	1.05		18.9				6.3	6.14	1.64	0.06		2.5	4	0.43
[6024]	CONVERGENT MARGIN	MEXICAN VOLCANIC BELTS / SIERRA MADRE OCCIDENTAL / CHIHUAHUA	SAN BUENAVENTURA, EASTERN EDGE OF SIERRA MADRE OCCIDENTAL	29.7	29.7	-107.8	-107.8	SAE			s_86/7-17 [6024]	RHYOLITE [6024]									VOL					WR [6024]	76.9	0.09		12.5				0.9	0.3	0.06	0.08		4.8	2.7	0.03
[6024]	CONVERGENT MARGIN	MEXICAN VOLCANIC BELTS / SIERRA MADRE OCCIDENTAL / CHIHUAHUA	SAN BUENAVENTURA, EASTERN EDGE OF SIERRA MADRE OCCIDENTAL	29.7	29.7	-107.8	-107.8	SAE			s_87/1-4 [6024]	GRANITE [6024]									PLU					WR [6024]	70.3	0.42		14.5				3.9	1.23	0.61	0.06		5.2	2.5	0.14
[6024]	CONVERGENT MARGIN	MEXICAN VOLCANIC BELTS / SIERRA MADRE OCCIDENTAL / CHIHUAHUA	EL DIVISADERO, NORTHERN SIERRA MADRE OCCIDENTAL	27.2	27.2	-108	-108	SAE			s_88/1-1 [6024]	NOT GIVEN [6024]									VOL					WR [6024]	64.2	0.5		14.6				2.9	1.4	1.02	0.11		4.8	4.4	0.12
[6024]	CONVERGENT MARGIN	MEXICAN VOLCANIC BELTS / SIERRA MADRE OCCIDENTAL / CHIHUAHUA	EL DIVISADERO, NORTHERN SIERRA MADRE OCCIDENTAL	27.2	27.2	-108	-108	SAE			s_88/1-2 [6024]	DACITE [6024]									VOL					WR [6024]	66.1	0.54		15.7				3.2	1.61	1.06	0.19		7.2	3.1	0.13
[6024]	CONVERGENT MARGIN	MEXICAN VOLCANIC BELTS / SIERRA MADRE OCCIDENTAL / CHIHUAHUA	EL DIVISADERO, NORTHERN SIERRA MADRE OCCIDENTAL	27.2	27.2	-108	-108	SAE			s_88/1-3 [6024]	DACITE [6024]									VOL					WR [6024]	68.2	0.55		15.6				3	1.8	1.13	0.14		4.2	4	0.13
[6024]	CONVERGENT MARGIN	MEXICAN VOLCANIC BELTS / SIERRA MADRE OCCIDENTAL / CHIHUAHUA	EL DIVISADERO, NORTHERN SIERRA MADRE OCCIDENTAL	27.2	27.2	-108	-108	SAE			s_88/1-4 [6024]	NOT GIVEN [6024]									VOL					WR [6024]	66.3	0.54		15.7				3.3	2.38	1.21	0.13		3.6	4.3	0.13
[6024]	CONVERGENT MARGIN	MEXICAN VOLCANIC BELTS / SIERRA MADRE OCCIDENTAL / CHIHUAHUA	EL DIVISADERO, NORTHERN SIERRA MADRE OCCIDENTAL	27.2	27.2	-108	-108	SAE			s_88/1-5 [6024]	DACITE [6024]									VOL					WR [6024]	69	0.52		15.6				3	2.57	1.02	0.08		3.4	4.2	0.13
[6024]	CONVERGENT MARGIN	MEXICAN VOLCANIC BELTS / SIERRA MADRE OCCIDENTAL / CHIHUAHUA	EL DIVISADERO, NORTHERN SIERRA MADRE OCCIDENTAL	27.2	27.2	-108	-108	SAE			s_88/1-7 [6024]	DACITE [6024]									VOL					WR [6024]	61.5	0.89		16.9				6.5	3.6	2.27	0.14		2.3	5.2	0.22
[6024]	CONVERGENT MARGIN	MEXICAN VOLCANIC BELTS / SIERRA MADRE OCCIDENTAL / CHIHUAHUA	EL DIVISADERO, NORTHERN SIERRA MADRE OCCIDENTAL	27.2	27.2	-108	-108	SAE			s_88/1-10 [6024]	RHYOLITE [6024]									VOL					WR [6024]	70.2	0.66		14.9				2.9	0.94	0.51	0.09		4	6.5	0.13
[6024]	CONVERGENT MARGIN	MEXICAN VOLCANIC BELTS / SIERRA MADRE OCCIDENTAL / CHIHUAHUA	EL DIVISADERO, NORTHERN SIERRA MADRE OCCIDENTAL	27.2	27.2	-108	-108	SAE			s_88/1-12 [6024]	NOT GIVEN [6024]									VOL					WR [6024]	72.4	0.36		14.6				1.4	0.55	0.2	0.06		5.2	4.3	0.02
[6024]	CONVERGENT MARGIN	MEXICAN VOLCANIC BELTS / SIERRA MADRE OCCIDENTAL / CHIHUAHUA	EL DIVISADERO, NORTHERN SIERRA MADRE OCCIDENTAL	27.2	27.2	-108	-108	SAE			s_88/3-7 [6024]	NOT GIVEN [6024]									VOL					WR [6024]	75.8	0.2		13				0.5	0.58	0.21	0.06		4.3	4.2	0.03
[6024]	CONVERGENT MARGIN	MEXICAN VOLCANIC BELTS / SIERRA MADRE OCCIDENTAL / CHIHUAHUA	EL DIVISADERO, NORTHERN SIERRA MADRE OCCIDENTAL	27.2	27.2	-108	-108	SAE			s_88/3-9 [6024]	NOT GIVEN [6024]									VOL					WR [6024]	70.8	0.39		15.2				2.2	2.15	0.76	0.02		3.8	3.5	0.08
[6024]	CONVERGENT MARGIN	MEXICAN VOLCANIC BELTS / SIERRA MADRE OCCIDENTAL / CHIHUAHUA	EL DIVISADERO, NORTHERN SIERRA MADRE OCCIDENTAL	27.2	27.2	-108	-108	SAE			s_88/1-17 [6024]	DACITE [6024]									VOL					WR [6024]	69.3	0.47		16				2.7	2.45	1.06	0.03		3.6	3.9	0.1
[6024]	CONVERGENT MARGIN	MEXICAN VOLCANIC BELTS / SIERRA MADRE OCCIDENTAL / CHIHUAHUA	EL DIVISADERO, NORTHERN SIERRA MADRE OCCIDENTAL	27.2	27.2	-108	-108	SAE			s_87/11-4 [6024]	RHYOLITE [6024]									VOL					WR [6024]	71.8	0.37		15				2.1	1.92	0.62	0.04		3.9	3.5	0.06
[6024]	CONVERGENT MARGIN	MEXICAN VOLCANIC BELTS / SIERRA MADRE OCCIDENTAL / CHIHUAHUA	NORTHERN SIERRA MADRE OCCIDENTAL	26.8	29.7	-107.5	-109	SAE			s_87/3-7 [6024]	RHYOLITE [6024]									VOL					WR [6024]	74.1	0.26		15.1				0.6	0.57	0.23	0.04		6.3	3.2	0.01
[6024]	CONVERGENT MARGIN	MEXICAN VOLCANIC BELTS / SIERRA MADRE OCCIDENTAL / CHIHUAHUA	NORTHERN SIERRA MADRE OCCIDENTAL	26.8	29.7	-107.5	-109	SAE			s_89/1-4 [6024]	NOT GIVEN [6024]									VOL					WR [6024]	60.5	0.73		16.1				6.1	5.59	3.27	0.08		2.2	3.9	0.15
[6024]	CONVERGENT MARGIN	MEXICAN VOLCANIC BELTS / SIERRA MADRE OCCIDENTAL / CHIHUAHUA	NORTHERN SIERRA MADRE OCCIDENTAL	26.8	29.7	-107.5	-109	SAE			s_87/3-9 [6024]	RHYOLITE [6024]									VOL					WR [6024]	72.1	0.45		14.6				1.4	1.62	0.39	0.06		4.3	4.4	0.05
[6024]	CONVERGENT MARGIN	MEXICAN VOLCANIC BELTS / SIERRA MADRE OCCIDENTAL / CHIHUAHUA	NORTHERN SIERRA MADRE OCCIDENTAL	26.8	29.7	-107.5	-109	SAE			s_87/3-13 [6024]	RHYOLITE [6024]									VOL					WR [6024]	75.8	0.17		13.3				0.2	0.23	0.18	0.07		8	2.1	0.01
[6024]	CONVERGENT MARGIN	MEXICAN VOLCANIC BELTS / SIERRA MADRE OCCIDENTAL / CHIHUAHUA	NORTHERN SIERRA MADRE OCCIDENTAL	26.8	29.7	-107.5	-109	SAE			s_87/11-1 [6024]	RHYOLITE [6024]									VOL					WR [6024]	73.5	0.29		13.7				1.5	0.61	0.28	0.07		4.1	4.7	0.04
[6024]	CONVERGENT MARGIN	MEXICAN VOLCANIC BELTS / SIERRA MADRE OCCIDENTAL / CHIHUAHUA	NORTHERN SIERRA MADRE OCCIDENTAL	26.8	29.7	-107.5	-109	SAE			s_87/3-16 [6024]	RHYOLITE [6024]									VOL					WR [6024]	71.2	0.59		15.2				4	4.4	1.66	0.07		2.1	2.7	0.15
[6024]	CONVERGENT MARGIN	MEXICAN VOLCANIC BELTS / SIERRA MADRE OCCIDENTAL / CHIHUAHUA	NORTHERN SIERRA MADRE OCCIDENTAL	26.8	29.7	-107.5	-109	SAE			s_88/9-8 [6024]	RHYOLITE [6024]									VOL					WR [6024]	76.6	0.22		12.2				1.5	1.13	0.27	0.07		3.8	3.5	0.03
[6024]	CONVERGENT MARGIN	MEXICAN VOLCANIC BELTS / SIERRA MADRE OCCIDENTAL / CHIHUAHUA	NORTHERN SIERRA MADRE OCCIDENTAL	26.8	29.7	-107.5	-109	SAE			s_89/1-12 [6024]	DACITE [6024]									VOL					WR [6024]	65.5	0.58		16.8				4.1	2.34	1.49	0.06		4	3.9	0.16
[6024]	CONVERGENT MARGIN	MEXICAN VOLCANIC BELTS / SIERRA MADRE OCCIDENTAL / CHIHUAHUA	NORTHERN SIERRA MADRE OCCIDENTAL	26.8	29.7	-107.5	-109	SAE			s_88/1-13 [6024]	NOT GIVEN [6024]									VOL					WR [6024]	73.1	0.35		14.4				1.3	0.52	0.37	0.06		4.6	5.4	0.05
[6024]	CONVERGENT MARGIN	MEXICAN VOLCANIC BELTS / SIERRA MADRE OCCIDENTAL / CHIHUAHUA	EL DIVISADERO, NORTHERN SIERRA MADRE OCCIDENTAL	27.2	27.2	-108	-108	SAE			s_88/3-10 [6024]	RHYOLITE [6024]									VOL					WR [6024]
[6024]	CONVERGENT MARGIN	MEXICAN VOLCANIC BELTS / SIERRA MADRE OCCIDENTAL / CHIHUAHUA	NORTHERN SIERRA MADRE OCCIDENTAL	26.8	29.7	-107.5	-109	SAE			s_89/1-8 [6024]	DACITE [6024]									VOL					WR [6024]
[5070]	CONVERGENT MARGIN	MEXICAN VOLCANIC BELTS / TRANS MEXICAN VOLCANIC BELT / MORELOS / CHICHINAUTZIN VOLCANIC FIELD	VALLEY OF MEXICO, SIERRA CHICHINAUTZIN	19	19.33	-99.33	-99.75	SAE			s_77 [5070]	ANDESITE, BASALTIC [5070]									VOL					WR [5070]	55
[5070]	CONVERGENT MARGIN	MEXICAN VOLCANIC BELTS / TRANS MEXICAN VOLCANIC BELT / MORELOS / CHICHINAUTZIN VOLCANIC FIELD	VALLEY OF MEXICO, SIERRA CHICHINAUTZIN	19	19.33	-99.33	-99.75	SAE			s_93 [5070]	ANDESITE, BASALTIC [5070]									VOL					WR [5070]	52.2
[5070]	CONVERGENT MARGIN	MEXICAN VOLCANIC BELTS / TRANS MEXICAN VOLCANIC BELT / MORELOS / CHICHINAUTZIN VOLCANIC FIELD	VALLEY OF MEXICO, SIERRA CHICHINAUTZIN	19	19.33	-99.33	-99.75	SAE			s_120 [5070]	BASALT [5070]									VOL					WR [5070]	51.4
[5070]	CONVERGENT MARGIN	MEXICAN VOLCANIC BELTS / TRANS MEXICAN VOLCANIC BELT / MORELOS / CHICHINAUTZIN VOLCANIC FIELD	VALLEY OF MEXICO, SIERRA CHICHINAUTZIN	19	19.33	-99.33	-99.75	SAE			s_129 [5070]	BASALT [5070]									VOL					WR [5070]	51.4
[5070]	CONVERGENT MARGIN	MEXICAN VOLCANIC BELTS / TRANS MEXICAN VOLCANIC BELT / MORELOS / CHICHINAUTZIN VOLCANIC FIELD	VALLEY OF MEXICO, SIERRA CHICHINAUTZIN	19	19.33	-99.33	-99.75	SAE			s_138 [5070]	ANDESITE [5070]									VOL					WR [5070]	59.8
[5070]	CONVERGENT MARGIN	MEXICAN VOLCANIC BELTS / TRANS MEXICAN VOLCANIC BELT / MORELOS / CHICHINAUTZIN VOLCANIC FIELD	VALLEY OF MEXICO, SIERRA CHICHINAUTZIN	19	19.33	-99.33	-99.75	SAE			s_142 [5070]	ANDESITE, BASALTIC [5070]									VOL					WR [5070]	52.9
[5070]	CONVERGENT MARGIN	MEXICAN VOLCANIC BELTS / TRANS MEXICAN VOLCANIC BELT / MORELOS / CHICHINAUTZIN VOLCANIC FIELD	VALLEY OF MEXICO, SIERRA CHICHINAUTZIN	19	19.33	-99.33	-99.75	SAE			s_153 [5070]	ANDESITE [5070]									VOL					WR [5070]	58.1
[5070]	CONVERGENT MARGIN	MEXICAN VOLCANIC BELTS / TRANS MEXICAN VOLCANIC BELT / MORELOS / CHICHINAUTZIN VOLCANIC FIELD	VALLEY OF MEXICO, SIERRA CHICHINAUTZIN	19	19.33	-99.33	-99.75	SAE			s_DCC-1 [5070]	DACITE [5070]									VOL					WR [5070]	66.3
[3843]	CONVERGENT MARGIN	MEXICAN VOLCANIC BELTS / TRANS MEXICAN VOLCANIC BELT / JALISCO / LA PRIMAVERA	RIO SALADO DOME	20	21	-103.2	-104	SAE			s_193 [3843]	RHYOLITE [3843]								PORPHYRITIC [3843]	VOL					WR [3843]	74.37	0.09		11.41		0.82	0.76		0.2	0.05	0.04		4.73	4.11		3.15						0.11	0.12
[22323]	CONVERGENT MARGIN	MEXICAN VOLCANIC BELTS / TRANS MEXICAN VOLCANIC BELT / NAYARIT / TEPETILTIC		21.2392	21.2392	-104.856	-104.856	SAE			s_COMP-118 [22323]	RHYOLITE [22323]									VOL					WR [22323]	73.7	0.18		16.3				1.66	0.95	0.2	0.1		3.33	3.47	0.05
[22323]	CONVERGENT MARGIN	MEXICAN VOLCANIC BELTS / TRANS MEXICAN VOLCANIC BELT / NAYARIT / TEPETILTIC		21.07	21.07	-104.742	-104.742	SAE			s_COMP-109B [22323]	RHYOLITE [22323]									VOL					WR [22323]	72.8	0.21		16				1.91	1.09	0.32	0.06		4.17	3.37	0.07
[22323]	CONVERGENT MARGIN	MEXICAN VOLCANIC BELTS / TRANS MEXICAN VOLCANIC BELT / NAYARIT / TEPETILTIC		21.2717	21.2717	-104.648	-104.648	SAE			s_SAN-13 [22323]	RHYODACITE [22323]									VOL					WR [22323]	71.9	0.35		16.1				2.42	1.29	0.37	0.07		3.68	3.72	0.07
[22323]	CONVERGENT MARGIN	MEXICAN VOLCANIC BELTS / TRANS MEXICAN VOLCANIC BELT / NAYARIT / TEPETILTIC		21.3432	21.3432	-104.684	-104.684	SAE			s_JAL-270 [22323]	RHYODACITE [22323]									VOL					WR [22323]	71.6	0.35		16.2				2.31	1.29	0.34	0.06		4.08	3.72	0.05
[22323]	CONVERGENT MARGIN	MEXICAN VOLCANIC BELTS / TRANS MEXICAN VOLCANIC BELT / NAYARIT / TEPETILTIC		21.0398	21.0398	-104.756	-104.756	SAE			s_COMP-108 [22323]	RHYODACITE [22323]									VOL					WR [22323]	70.2	0.37		15.7				2.92	2.72	0.84	0.07		2.91	4.19	0.15
[22323]	CONVERGENT MARGIN	MEXICAN VOLCANIC BELTS / TRANS MEXICAN VOLCANIC BELT / NAYARIT / TEPETILTIC		21.2033	21.2033	-104.683	-104.683	SAE			s_COMP-48 [22323]	RHYODACITE [22323]									VOL					WR [22323]	69.1	0.43		16.9				3.25	2.66	1.07	0.07		2.68	3.73	0.11
[3843]	CONVERGENT MARGIN	MEXICAN VOLCANIC BELTS / TRANS MEXICAN VOLCANIC BELT / JALISCO / LA PRIMAVERA	M. EL LEON DOME	20	21	-103.2	-104	SAE			s_186 [3843]	RHYOLITE [3843]								PORPHYRITIC [3843]	VOL					WR [3843]	73.92	0.11		11.7		1.26	0.43		0.25	0.04	0.04		4.97	3.82		3.26						0.1	0.09
[3843]	CONVERGENT MARGIN	MEXICAN VOLCANIC BELTS / TRANS MEXICAN VOLCANIC BELT / JALISCO / LA PRIMAVERA / TALA TUFF	CLIFF OF SOUTH SIDE OF A. ARENA GRANDE	20	21	-103.2	-104	SAE			s_218 [3843]	NOT GIVEN [3843]								SPARSELY PORPHYRITIC [3843]	VOL					WR [3843]	74.33	0.13		11.29		1.59	0.23		0.25	0.05	0.05		4.64	3.74		3.85						0.09	0.11
[3843]	CONVERGENT MARGIN	MEXICAN VOLCANIC BELTS / TRANS MEXICAN VOLCANIC BELT / JALISCO / LA PRIMAVERA	LOWER PART OF M. EL NEJAHUETE	20	21	-103.2	-104	SAE			s_317 [3843]	NOT GIVEN [3843]								SPARSELY PORPHYRITIC VITROPHYRE [3843]	VOL					WR [3843]	76	0.13		11.57		0.74	1.08		0.27	0.05	0.05		4.62	4.38		0.43						0.09	0.1
[3843]	CONVERGENT MARGIN	MEXICAN VOLCANIC BELTS / TRANS MEXICAN VOLCANIC BELT / JALISCO / LA PRIMAVERA	TRIBUTARY TO A. ARENA CHICA	20	21	-103.2	-104	SAE			s_234 [3843]	NOT GIVEN [3843]								SPARSELY PORPHYRITIC [3843]	VOL					WR [3843]	73.76	0.16		11.33		0.79	1.01		0.22	0.05	0.05		4.74	3.77		4.13						0.08	0.09
[3843]	CONVERGENT MARGIN	MEXICAN VOLCANIC BELTS / TRANS MEXICAN VOLCANIC BELT / JALISCO / LA PRIMAVERA	LOWER PART OF C. ALTO	20	21	-103.2	-104	SAE			s_283 [3843]	NOT GIVEN [3843]								PERLITIC VITROPHYRE [3843]	VOL					WR [3843]	74.64	0.18		11.39		0.72	1.02		0.2	0.05	0.05		4.69	4.49		2.52						0.08	0.09
[3843]	CONVERGENT MARGIN	MEXICAN VOLCANIC BELTS / TRANS MEXICAN VOLCANIC BELT / JALISCO / LA PRIMAVERA	M. EL BURRO DOME	20	21	-103.2	-104	SAE			s_89 [3843]	NOT GIVEN [3843]								COARSELY PERLITIC VITROPHYRE [3843]	VOL					WR [3843]	75.22	0.17		11.61		0.92	1.16		0.25	0.05	0.07		4.78	4.49		1.4						0.1	0.09
[3843]	CONVERGENT MARGIN	MEXICAN VOLCANIC BELTS / TRANS MEXICAN VOLCANIC BELT / JALISCO / LA PRIMAVERA	C. CHATO DOME	20	21	-103.2	-104	SAE			s_92 [3843]	NOT GIVEN [3843]								COARSELY PERLITIC VITROPHYRE [3843]	VOL					WR [3843]		0.17		11.42		0.86	1.16		0.27		0.06		4.53	4.58		1.12
[3843]	CONVERGENT MARGIN	MEXICAN VOLCANIC BELTS / TRANS MEXICAN VOLCANIC BELT / JALISCO / LA PRIMAVERA	C. EL TULE DOME	20	21	-103.2	-104	SAE			s_133 [3843]	NOT GIVEN [3843]								COARSELY PERLITIC VITROPHYRE [3843]	VOL					WR [3843]	74.51	0.17		11.49		0.76	1.28		0.28	0.05	0.07		4.81	4.58		1.08						0.08	0.09
[3843]	CONVERGENT MARGIN	MEXICAN VOLCANIC BELTS / TRANS MEXICAN VOLCANIC BELT / JALISCO / LA PRIMAVERA	LA PUERTA DOME	20	21	-103.2	-104	SAE			s_108 [3843]	NOT GIVEN [3843]								APHYRIC [3843]	VOL					GL [3843]		0.13		11.46		0.79	0.98		0.22		0.05		4.42	4.55		0.9						0.09	0.11
[3843]	CONVERGENT MARGIN	MEXICAN VOLCANIC BELTS / TRANS MEXICAN VOLCANIC BELT / JALISCO / LA PRIMAVERA	A. IXTAHUATONTE DOME	20	21	-103.2	-104	SAE			s_79 [3843]	RHYOLITE [3843]								PORPHYRITIC [3843]	VOL					WR [3843]	75.11	0.11		11.17		0.92	0.86		0.18	0.04	0.05		4.67	4.4		2.17
[3843]	CONVERGENT MARGIN	MEXICAN VOLCANIC BELTS / TRANS MEXICAN VOLCANIC BELT / JALISCO / LA PRIMAVERA	SOUTHEASTERN FLOW FROM THE C. EL PEDERNAL CENTER	20	21	-103.2	-104	SAE			s_174 [3843]	RHYOLITE [3843]								PERLITIC PORPHYRITIC [3843]	VOL					WR [3843]	75.08	0.12		11.09		0.88	0.88		0.19	0.04	0.05		4.66	4.32		2.76						0.09	0.11
[3843]	CONVERGENT MARGIN	MEXICAN VOLCANIC BELTS / TRANS MEXICAN VOLCANIC BELT / JALISCO / LA PRIMAVERA	WESTERN FLOW FROM THE C. SAN MIGUEL CENTER	20	21	-103.2	-104	SAE			s_105 [3843]	NOT GIVEN [3843]								APHYRIC [3843]	VOL					GL [3843]	76.16	0.09		11.64		0.65	0.83		0.24	0.03	0.04		4.35	4.64		1.15						0.1	0.12
[3843]	CONVERGENT MARGIN	MEXICAN VOLCANIC BELTS / TRANS MEXICAN VOLCANIC BELT / JALISCO / LA PRIMAVERA	LLANO GRANDE	20	21	-103.2	-104	SAE			s_83 [3843]	NOT GIVEN [3843]								APHYRIC [3843]	VOL					GL [3843]		0.08		11.73		0.74	0.74		0.23		0.04		4.44	4.77		0.83						0.1	0.11
[3843]	CONVERGENT MARGIN	MEXICAN VOLCANIC BELTS / TRANS MEXICAN VOLCANIC BELT / JALISCO / LA PRIMAVERA	SOUTHWESTERN FLOW FROM THE C. LAS PLANILLAS CENTER	20	21	-103.2	-104	SAE			s_115 [3843]	NOT GIVEN [3843]								APHYRIC [3843]	VOL					GL [3843]	76.81	0.09		11.66		0.69	0.8		0.23	0.03	0.04		4.5	4.71		0.63						0.1	0.11
[3843]	CONVERGENT MARGIN	MEXICAN VOLCANIC BELTS / TRANS MEXICAN VOLCANIC BELT / JALISCO / LA PRIMAVERA	EASTERN FLOW FROM THE C. EL TAJO CENTER	20	21	-103.2	-104	SAE			s_40 [3843]	NOT GIVEN [3843]								APHYRIC [3843]	VOL					GL [3843]		0.08		11.67		0.66	0.81		0.23		0.04		4.39	4.62		0.87						0.1	0.12
[3843]	CONVERGENT MARGIN	MEXICAN VOLCANIC BELTS / TRANS MEXICAN VOLCANIC BELT / JALISCO / LA PRIMAVERA	SOUTHEASTERN FLOW FROM THE C. EL TAJO CENTER	20	21	-103.2	-104	SAE			s_67 [3843]	NOT GIVEN [3843]								APHYRIC [3843]	VOL					GL [3843]	76.82	0.08		11.65		0.65	0.81		0.23	0.03	0.04		4.39	4.65		0.97						0.1	0.12
[3843]	CONVERGENT MARGIN	MEXICAN VOLCANIC BELTS / TRANS MEXICAN VOLCANIC BELT / JALISCO / LA PRIMAVERA	CERRO EL COLLI DOME	20	21	-103.2	-104	SAE			s_15 [3843]	NOT GIVEN [3843]								APHYRIC [3843]	VOL					GL [3843]	76.67	0.06		11.82		0.56	0.67		0.3	0.02	0.04		4.43	4.47		0.72						0.1	0.13
[4932]	CONVERGENT MARGIN	MEXICAN VOLCANIC BELTS / TRANS MEXICAN VOLCANIC BELT / NAYARIT / LAS NAVAJAS	PRE-CALDERA STAGE	21.5	21.58	-104.58	-104.83	SAE			s_109 [4932]	BASALT, ALKALINE [4932]								COARSELY PORPHYRITIC [4932]	VOL					WR [4932]	46.5	1.67		17.5				9.12	10.63	9.4	0.17		0.63	2.8	0.4
[4932]	CONVERGENT MARGIN	MEXICAN VOLCANIC BELTS / TRANS MEXICAN VOLCANIC BELT / NAYARIT / LAS NAVAJAS	PRE-CALDERA STAGE	21.5	21.58	-104.58	-104.83	SAE			s_93 [4932]	MUGEARITE [4932]								GLOMEROPORPHYRITIC, HYPOCRYSTALLINE GROUNDMASS [4932]	VOL					WR [4932]	53.8	2.22		17.3				10.69	6.44	2.2	0.26		1.88	3.7	1
[4932]	CONVERGENT MARGIN	MEXICAN VOLCANIC BELTS / TRANS MEXICAN VOLCANIC BELT / NAYARIT / LAS NAVAJAS	PRE-CALDERA STAGE	21.5	21.58	-104.58	-104.83	SAE			s_50 [4932]	BENMOREITE [4932]								SPARSELY PORPHYRITIC [4932]	VOL					WR [4932]	59.2	0.9		16.3				8.48	4	0.9	0.23		2.83	5.1	0.41
[4932]	CONVERGENT MARGIN	MEXICAN VOLCANIC BELTS / TRANS MEXICAN VOLCANIC BELT / NAYARIT / LAS NAVAJAS	PRE-CALDERA STAGE	21.5	21.58	-104.58	-104.83	SAE			s_85 [4932]	TRACHYTE [4932]									VOL					WR [4932]	63.5	0.45		16.8				7.17	0.13	0	0.18		3.66	4.1	0.04
[4932]	CONVERGENT MARGIN	MEXICAN VOLCANIC BELTS / TRANS MEXICAN VOLCANIC BELT / NAYARIT / LAS NAVAJAS	PRE-CALDERA STAGE	21.5	21.58	-104.58	-104.83	SAE			s_133 [4932]	TRACHYTE [4932]									VOL					WR [4932]	64.3	0.46		15.6				6.55	0.15	0	0.18		4.64	5.3	0.04
[4932]	CONVERGENT MARGIN	MEXICAN VOLCANIC BELTS / TRANS MEXICAN VOLCANIC BELT / NAYARIT / LAS NAVAJAS	PRE-CALDERA STAGE	21.5	21.58	-104.58	-104.83	SAE			s_123A [4932]	TRACHYTE [4932]									VOL					WR [4932]	62.7	0.69		16.8				4.73	3.02	0.9	0.17		2.57	5.3	0.26
[4932]	CONVERGENT MARGIN	MEXICAN VOLCANIC BELTS / TRANS MEXICAN VOLCANIC BELT / NAYARIT / LAS NAVAJAS	PRE-CALDERA STAGE	21.5	21.58	-104.58	-104.83	SAE			s_97 [4932]	TRACHYTE, PANTELLERITIC [4932]									VOL					WR [4932]	66.9	0.49		11.9				8.58	0.59	0.1	0.25		5.02	4.7	0.05
[4932]	CONVERGENT MARGIN	MEXICAN VOLCANIC BELTS / TRANS MEXICAN VOLCANIC BELT / NAYARIT / LAS NAVAJAS	PRE-CALDERA STAGE	21.5	21.58	-104.58	-104.83	SAE			s_5 [4932]	TRACHYTE, COMENDITIC [4932]									VOL					WR [4932]	69	0.25		15.9				3.51	0.14	0	0.06		5.22	4.5	0.04
[4932]	CONVERGENT MARGIN	MEXICAN VOLCANIC BELTS / TRANS MEXICAN VOLCANIC BELT / NAYARIT / LAS NAVAJAS	PRE-CALDERA STAGE	21.5	21.58	-104.58	-104.83	SAE			s_115 [4932]	TRACHYTE, PANTELLERITIC [4932]									VOL					WR [4932]	67.2	0.39		13.5				7.12	0.18	0	0.19		4.83	4.3	0.04
[4932]	CONVERGENT MARGIN	MEXICAN VOLCANIC BELTS / TRANS MEXICAN VOLCANIC BELT / NAYARIT / LAS NAVAJAS	PRE-CALDERA STAGE	21.5	21.58	-104.58	-104.83	SAE			s_84 [4932]	TRACHYTE, PANTELLERITIC [4932]									VOL					WR [4932]	67.2	0.39		12.6				6.42	0.27	0.1	0.15		4.58	5.1	0.05
[4932]	CONVERGENT MARGIN	MEXICAN VOLCANIC BELTS / TRANS MEXICAN VOLCANIC BELT / NAYARIT / LAS NAVAJAS	PRE-CALDERA STAGE	21.5	21.58	-104.58	-104.83	SAE			s_132 [4932]	COMENDITE [4932]									VOL					WR [4932]	68.9	0.32		13.5				5.01	0.3	0	0.16		4.86	5.6	0.04
[4932]	CONVERGENT MARGIN	MEXICAN VOLCANIC BELTS / TRANS MEXICAN VOLCANIC BELT / NAYARIT / LAS NAVAJAS	PRE-CALDERA STAGE	21.5	21.58	-104.58	-104.83	SAE			s_92 [4932]	COMENDITE [4932]									VOL					WR [4932]	74.6	0.13		12				2.36	0.05	0.1	0.08		4.64	4.3	0.01
[4932]	CONVERGENT MARGIN	MEXICAN VOLCANIC BELTS / TRANS MEXICAN VOLCANIC BELT / NAYARIT / LAS NAVAJAS / LAS CUEVAS ASH		21.5	21.58	-104.58	-104.83	SAE			s_152A [4932]	PANTELLERITE [4932]									VOL					WR [4932]	73.7	0.2		9.4				5.05	0.44	0.3	0.22		5.07	2.8	0.02
[4932]	CONVERGENT MARGIN	MEXICAN VOLCANIC BELTS / TRANS MEXICAN VOLCANIC BELT / NAYARIT / LAS NAVAJAS / LAS CUEVAS ASH		21.5	21.58	-104.58	-104.83	SAE			s_205 [4932]	COMENDITE [4932]									VOL					WR [4932]	74.4	0.21		10.5				3.58	0.22	0	0.15		6.15	2.7	0.01
[4932]	CONVERGENT MARGIN	MEXICAN VOLCANIC BELTS / TRANS MEXICAN VOLCANIC BELT / NAYARIT / LAS NAVAJAS	INTRA-CALDERA STAGE	21.5	21.58	-104.58	-104.83	SAE			s_116 [4932]	PANTELLERITE [4932]									VOL					WR [4932]	71.9	0.12		8.4				6.9	0.14	0.1	0.23		4.22	6	0.01
[4932]	CONVERGENT MARGIN	MEXICAN VOLCANIC BELTS / TRANS MEXICAN VOLCANIC BELT / NAYARIT / LAS NAVAJAS	INTRA-CALDERA STAGE	21.5	21.58	-104.58	-104.83	SAE			s_108 [4932]	PANTELLERITE [4932]									VOL					WR [4932]	71.9	0.12		8.2				6.65	0.11	0	0.26		4.01	7	0.02
[4932]	CONVERGENT MARGIN	MEXICAN VOLCANIC BELTS / TRANS MEXICAN VOLCANIC BELT / NAYARIT / LAS NAVAJAS	INTRA-CALDERA STAGE	21.5	21.58	-104.58	-104.83	SAE			s_114 [4932]	PANTELLERITE [4932]									VOL					WR [4932]	72.7	0.12		9				5.69	0.15	0.1	0.28		4.21	6.1	0.01
[4932]	CONVERGENT MARGIN	MEXICAN VOLCANIC BELTS / TRANS MEXICAN VOLCANIC BELT / NAYARIT / LAS NAVAJAS		21.5	21.58	-104.58	-104.83	SAE			s_189A [4932]	PANTELLERITE [4932]									VOL					WR [4932]	71.6	0.23		8.5				7.03	0.28	0.1	0.31		4.27	5.8	0.02
[4932]	CONVERGENT MARGIN	MEXICAN VOLCANIC BELTS / TRANS MEXICAN VOLCANIC BELT / NAYARIT / LAS NAVAJAS		21.5	21.58	-104.58	-104.83	SAE			s_202 [4932]	TRACHYTE [4932]									VOL					WR [4932]	57.2	1.99		15				9.93	5.74	2.6	0.21		2.46	3.9	0.67
[4932]	CONVERGENT MARGIN	MEXICAN VOLCANIC BELTS / TRANS MEXICAN VOLCANIC BELT / NAYARIT / LAS NAVAJAS	POST-CALDERA STAGE	21.5	21.58	-104.58	-104.83	SAE			s_142 [4932]	BENMOREITE [4932]								SPARSELY PORPHYRITIC [4932]	VOL					WR [4932]	57.7	1.35		17.3				7.15	6.29	2.49	0.18		1.65	5	0.46
[5870]	CONVERGENT MARGIN	MEXICAN VOLCANIC BELTS / TRANS MEXICAN VOLCANIC BELT / NAYARIT	NORTHERN VOLCANIC CHAIN, SAN PEDRO-CEBORUCO GRABEN	21.15	21.3	-104	-105	SAE			s_SPC1 [5870]	ANDESITE, BASALTIC [5870]									VOL					WR [5870]	56.37	0.92		18.52		2.67	3.96		7.17	4	0.12		1.57	3.74	0.22
[5870]	CONVERGENT MARGIN	MEXICAN VOLCANIC BELTS / TRANS MEXICAN VOLCANIC BELT / NAYARIT	NORTHERN VOLCANIC CHAIN, SAN PEDRO-CEBORUCO GRABEN	21.15	21.3	-104	-105	SAE			s_SPC50 [5870]	ANDESITE, BASALTIC [5870]									VOL					WR [5870]	54.27	1.09		18.96		2.69	4.44		7.69	4.28	0.12		1.21	4.51	0.23
[5870]	CONVERGENT MARGIN	MEXICAN VOLCANIC BELTS / TRANS MEXICAN VOLCANIC BELT / NAYARIT	NORTHERN VOLCANIC CHAIN, SAN PEDRO-CEBORUCO GRABEN	21.15	21.3	-104	-105	SAE			s_SPC110 [5870]	ANDESITE, BASALTIC [5870]									VOL					WR [5870]	56.68	1.33		17.66		2.4	5.44		6.09	3.03	0.15		1.62	4.5	0.42
[5870]	CONVERGENT MARGIN	MEXICAN VOLCANIC BELTS / TRANS MEXICAN VOLCANIC BELT / NAYARIT / TEPETILTIC		21	21	-104	-104	SAE			s_SPC75 [5870]	ANDESITE [5870]									VOL					WR [5870]	58.42	0.86		18.08		2.42	3.68		6.83	3.55	0.1		1.32	4.16	0.12
[5870]	CONVERGENT MARGIN	MEXICAN VOLCANIC BELTS / TRANS MEXICAN VOLCANIC BELT / NAYARIT / SAN PEDRO/CERRO GRANDE	PRE-CALDERA STAGE, SAN PEDRO-CEBORUCO GRABEN	21	21.2	-104.75	-104.75	SAE			s_SPC127 [5870]	RHYOLITE [5870]									VOL					WR [5870]	71.64	0.27		14.41		1.12	0.6		1.92	0.49	0.07		3.91	3.98	0.06
[6301]	CONVERGENT MARGIN	MEXICAN VOLCANIC BELTS / TRANS MEXICAN VOLCANIC BELT / VERACRUZ / SAN MARTIN TUXTLA		18.572	18.572	-95.169	-95.169	SAE			s_27 [6301]	NOT GIVEN [6301]									VOL					WR [6301]	44.8	1.3		13.6		3.02	7.82		10.71	14.6	0.18		0.82	2.4	0.31
[6301]	CONVERGENT MARGIN	MEXICAN VOLCANIC BELTS / TRANS MEXICAN VOLCANIC BELT / VERACRUZ / SAN MARTIN TUXTLA		18.572	18.572	-95.169	-95.169	SAE			s_60 [6301]	NOT GIVEN [6301]									VOL					WR [6301]	46.8	1.32		15.1		2.33	7.74		10.68	11.9	0.17		0.93	2.9	0.34
[6301]	CONVERGENT MARGIN	MEXICAN VOLCANIC BELTS / TRANS MEXICAN VOLCANIC BELT / VERACRUZ / SAN MARTIN TUXTLA		18.572	18.572	-95.169	-95.169	SAE			s_62 [6301]	NOT GIVEN [6301]									VOL					WR [6301]	46.3	1.2		14		4.69	5.62		10.37	14.7	0.18		0.78	2.8	0.42
[6301]	CONVERGENT MARGIN	MEXICAN VOLCANIC BELTS / TRANS MEXICAN VOLCANIC BELT / VERACRUZ / SAN MARTIN TUXTLA		18.572	18.572	-95.169	-95.169	SAE			s_82 [6301]	NOT GIVEN [6301]									VOL					WR [6301]	45.5	1.44		14.7				10.42	10.93	12.8	0.19		0.64	2.4	0.41
[6301]	CONVERGENT MARGIN	MEXICAN VOLCANIC BELTS / TRANS MEXICAN VOLCANIC BELT / VERACRUZ / SAN MARTIN TUXTLA		18.572	18.572	-95.169	-95.169	SAE			s_110 [6301]	NOT GIVEN [6301]									VOL					WR [6301]	47.2	1.4		15.7				9.61	10.05	11.1	0.17		1.09	2.9	0.46
[6301]	CONVERGENT MARGIN	MEXICAN VOLCANIC BELTS / TRANS MEXICAN VOLCANIC BELT / VERACRUZ / SAN MARTIN TUXTLA		18.572	18.572	-95.169	-95.169	SAE			s_133 [6301]	NOT GIVEN [6301]									VOL					WR [6301]	47.1	1.24		13.8				9.94	10.87	13.1	0.18		1	2.4	0.35
[6301]	CONVERGENT MARGIN	MEXICAN VOLCANIC BELTS / TRANS MEXICAN VOLCANIC BELT / VERACRUZ / SAN MARTIN TUXTLA		18.572	18.572	-95.169	-95.169	SAE			s_144 [6301]	NOT GIVEN [6301]									VOL					WR [6301]	44	1.59		12.8		3.2	7.94		9.96	15.6	0.18		0.88	2.4	0.39
[6301]	CONVERGENT MARGIN	MEXICAN VOLCANIC BELTS / TRANS MEXICAN VOLCANIC BELT / VERACRUZ / SAN MARTIN TUXTLA		18.572	18.572	-95.169	-95.169	SAE			s_158 [6301]	NOT GIVEN [6301]									VOL					WR [6301]	42.5	2.05		14.6		3.85	7.57		10.97	11.6	0.19		1.32	4.1	0.92
[6301]	CONVERGENT MARGIN	MEXICAN VOLCANIC BELTS / TRANS MEXICAN VOLCANIC BELT / VERACRUZ / SAN MARTIN TUXTLA		18.572	18.572	-95.169	-95.169	SAE			s_233C [6301]	NOT GIVEN [6301]									VOL					WR [6301]	43.8	1.63		13.9		3.72	6.81		10.95	13.9	0.19		1	3.1	0.63
[6301]	CONVERGENT MARGIN	MEXICAN VOLCANIC BELTS / TRANS MEXICAN VOLCANIC BELT / VERACRUZ / SAN MARTIN TUXTLA		18.572	18.572	-95.169	-95.169	SAE			s_301 [6301]	NOT GIVEN [6301]									VOL					WR [6301]	40.8	1.91		12.2		3.17	8.69		10.83	15	0.21		0.45	2.5	0.72
[6301]	CONVERGENT MARGIN	MEXICAN VOLCANIC BELTS / TRANS MEXICAN VOLCANIC BELT / VERACRUZ / SAN MARTIN TUXTLA		18.572	18.572	-95.169	-95.169	SAE			s_304 [6301]	NOT GIVEN [6301]									VOL					WR [6301]	40.6	2.55		12.5		3.33	8.14		10.64	12.9	0.19		1.42	2.6	0.66
[6301]	CONVERGENT MARGIN	MEXICAN VOLCANIC BELTS / TRANS MEXICAN VOLCANIC BELT / VERACRUZ / SAN MARTIN TUXTLA		18.572	18.572	-95.169	-95.169	SAE			s_42 [6301]	NOT GIVEN [6301]									VOL					WR [6301]	45	1.45		15.4		1.83	8.06		11.25	10.8	0.18		1.02	3.5	0.7
[6301]	CONVERGENT MARGIN	MEXICAN VOLCANIC BELTS / TRANS MEXICAN VOLCANIC BELT / VERACRUZ / SAN MARTIN TUXTLA		18.572	18.572	-95.169	-95.169	SAE			s_77 [6301]	NOT GIVEN [6301]									VOL					WR [6301]	50.6	1.44		15.7		3.72	5.8		8.75	9	0.16		1.51	3.8	0.4
[6301]	CONVERGENT MARGIN	MEXICAN VOLCANIC BELTS / TRANS MEXICAN VOLCANIC BELT / VERACRUZ / SAN MARTIN TUXTLA		18.572	18.572	-95.169	-95.169	SAE			s_112 [6301]	NOT GIVEN [6301]									VOL					WR [6301]	41.7	2.93		12.1		4.36	8.97		10.6	11.8	0.2		1.76	3.5	0.74
[6301]	CONVERGENT MARGIN	MEXICAN VOLCANIC BELTS / TRANS MEXICAN VOLCANIC BELT / VERACRUZ / SAN MARTIN TUXTLA		18.572	18.572	-95.169	-95.169	SAE			s_117 [6301]	NOT GIVEN [6301]									VOL					WR [6301]	44.2	1.68		14.1		2.99	7.85		10.61	14.1	0.18		1.05	2.9	0.57
[6301]	CONVERGENT MARGIN	MEXICAN VOLCANIC BELTS / TRANS MEXICAN VOLCANIC BELT / VERACRUZ / SAN MARTIN TUXTLA		18.572	18.572	-95.169	-95.169	SAE			s_157 [6301]	NOT GIVEN [6301]									VOL					WR [6301]	49.1	1.31		16.7		3.22	6.23		11.51	7.7	0.18		0.94	3.2	0.4
[6301]	CONVERGENT MARGIN	MEXICAN VOLCANIC BELTS / TRANS MEXICAN VOLCANIC BELT / VERACRUZ / SAN MARTIN TUXTLA		18.572	18.572	-95.169	-95.169	SAE			s_84 [6301]	NOT GIVEN [6301]									VOL					WR [6301]	41.3	2.17		15.7				11.56	10.52	7.7	0.2		1.52	4.1	1.29
[6301]	CONVERGENT MARGIN	MEXICAN VOLCANIC BELTS / TRANS MEXICAN VOLCANIC BELT / VERACRUZ / SAN MARTIN TUXTLA		18.572	18.572	-95.169	-95.169	SAE			s_316 [6301]	NOT GIVEN [6301]									VOL					WR [6301]	49.3	1.27		15.7				8.81	9.96	9	0.17		1.41	3.2	0.44
[6301]	CONVERGENT MARGIN	MEXICAN VOLCANIC BELTS / TRANS MEXICAN VOLCANIC BELT / VERACRUZ / SAN MARTIN TUXTLA		18.572	18.572	-95.169	-95.169	SAE			s_121B [6301]	NOT GIVEN [6301]									VOL					WR [6301]	52.7	1.3		17.3		4.42	5.26		6.96	3.8	0.17		2.02	4.1	0.45
[6301]	CONVERGENT MARGIN	MEXICAN VOLCANIC BELTS / TRANS MEXICAN VOLCANIC BELT / VERACRUZ / SAN MARTIN TUXTLA		18.572	18.572	-95.169	-95.169	SAE			s_344 [6301]	NOT GIVEN [6301]									VOL					WR [6301]	54.6	1.43		17.8		4.18	4.75		4.89	1.6	0.21		2.99	5.3	0.78
[6301]	CONVERGENT MARGIN	MEXICAN VOLCANIC BELTS / TRANS MEXICAN VOLCANIC BELT / VERACRUZ / SAN MARTIN TUXTLA		18.572	18.572	-95.169	-95.169	SAE			s_345 [6301]	NOT GIVEN [6301]									VOL					WR [6301]	52.1	1.31		17.4		5.81	3.95		8.15	4.1	0.17		1.81	4.1	0.43
[6301]	CONVERGENT MARGIN	MEXICAN VOLCANIC BELTS / TRANS MEXICAN VOLCANIC BELT / VERACRUZ / SAN MARTIN TUXTLA		18.572	18.572	-95.169	-95.169	SAE			s_44 [6301]	NOT GIVEN [6301]									VOL					WR [6301]	50.5	1.03		16.4		3.33	6.06		12.23	6.8	0.15		1.76	2.5	0.4
[6301]	CONVERGENT MARGIN	MEXICAN VOLCANIC BELTS / TRANS MEXICAN VOLCANIC BELT / VERACRUZ / SAN MARTIN TUXTLA		18.572	18.572	-95.169	-95.169	SAE			s_134 [6301]	NOT GIVEN [6301]									VOL					WR [6301]	58.9	0.8		18.6		2.46	3.23		5.88	2.6	0.15		2.49	4.6	0.31
[6301]	CONVERGENT MARGIN	MEXICAN VOLCANIC BELTS / TRANS MEXICAN VOLCANIC BELT / VERACRUZ / SAN MARTIN TUXTLA		18.572	18.572	-95.169	-95.169	SAE			s_331 [6301]	NOT GIVEN [6301]									VOL					WR [6301]	52.4	0.84		18.8		2.13	6.14		9.56	4.4	0.18		1.07	3.2	0.22
[6301]	CONVERGENT MARGIN	MEXICAN VOLCANIC BELTS / TRANS MEXICAN VOLCANIC BELT / VERACRUZ / SAN MARTIN TUXTLA		18.572	18.572	-95.169	-95.169	SAE			s_338 [6301]	NOT GIVEN [6301]									VOL					WR [6301]	54.1	0.84		18		3.27	4.44		7.65	3.8	0.23		3.03	3.1	0.32
[5186]	CONVERGENT MARGIN	MEXICAN VOLCANIC BELTS / TRANS MEXICAN VOLCANIC BELT / MICHOACAN / MICHOACAN-GUANAJUATO VOLCANIC FIELD - CERRO BUENAV	SHIELD VOLCANO	19.155	19.155	-102.608	-102.608	SAE			s_929 [5186]	NOT GIVEN [5186]									VOL					WR [5186]	53.49	1.06		16.74				7.95	7.94	6.69	0.13		1.03	3.72	0.24
[5186]	CONVERGENT MARGIN	MEXICAN VOLCANIC BELTS / TRANS MEXICAN VOLCANIC BELT / MICHOACAN / MICHOACAN-GUANAJUATO VOLCANIC FIELD - BRINCO DEL D	SHIELD VOLCANO	19.94	19.94	-101.732	-101.732	SAE			s_978 [5186]	NOT GIVEN [5186]									VOL					WR [5186]	60.2	0.76		17.72				5.7	5.47	2.73	0.09		1.69	3.9	0.18
[5186]	CONVERGENT MARGIN	MEXICAN VOLCANIC BELTS / TRANS MEXICAN VOLCANIC BELT / MICHOACAN / MICHOACAN-GUANAJUATO VOLCANIC FIELD - CERRO TANCIT	STRATOVOLCANO	19.417	19.417	-102.318	-102.318	SAE			s_1023 [5186]	NOT GIVEN [5186]									VOL					WR [5186]	58.12	0.81		17.57				5.77	6.64	3.54	0.09		1.28	4.02	0.21
[22605]	CONVERGENT MARGIN	MEXICAN VOLCANIC BELTS / TRANS MEXICAN VOLCANIC BELT / MICHOACAN / MICHOACAN-GUANAJUATO VOLCANIC FIELD - PARICUTIN		19.4856	19.4856	-102.26	-102.26	SAE			s_PAR-1537 [22605]	NOT GIVEN [22605]									VOL					WR [22605]	52.98	0.89		17.7				7.45	7.72	7.47	0.13		0.76	3.72	0.2
[22605]	CONVERGENT MARGIN	MEXICAN VOLCANIC BELTS / TRANS MEXICAN VOLCANIC BELT / MICHOACAN / MICHOACAN-GUANAJUATO VOLCANIC FIELD - PARICUTIN		19.4871	19.4871	-102.262	-102.262	SAE			s_PAR-1536AA [22605]	NOT GIVEN [22605]									VOL					WR [22605]	53.2	0.9		17.82				7.35	7.75	7.43	0.13		0.76	3.75	0.21
[22605]	CONVERGENT MARGIN	MEXICAN VOLCANIC BELTS / TRANS MEXICAN VOLCANIC BELT / MICHOACAN / MICHOACAN-GUANAJUATO VOLCANIC FIELD - PARICUTIN		19.4871	19.4871	-102.262	-102.262	SAE			s_PAR-1536A [22605]	NOT GIVEN [22605]									VOL					WR [22605]	53.58	0.91		17.93				7.46	7.78	6.89	0.13		0.77	3.8	0.22
[22605]	CONVERGENT MARGIN	MEXICAN VOLCANIC BELTS / TRANS MEXICAN VOLCANIC BELT / MICHOACAN / MICHOACAN-GUANAJUATO VOLCANIC FIELD - PARICUTIN		19.4871	19.4871	-102.262	-102.262	SAE			s_PAR-1536B [22605]	NOT GIVEN [22605]									VOL					WR [22605]	53.05	0.89		17.74				7.41	7.75	7.51	0.13		0.76	3.72	0.2
[22605]	CONVERGENT MARGIN	MEXICAN VOLCANIC BELTS / TRANS MEXICAN VOLCANIC BELT / MICHOACAN / MICHOACAN-GUANAJUATO VOLCANIC FIELD - PARICUTIN		19.4871	19.4871	-102.262	-102.262	SAE			s_PAR-1536C [22605]	NOT GIVEN [22605]									VOL					WR [22605]	53.89	0.92		17.9				7.39	7.62	6.43	0.13		0.8	3.84	0.23
[22605]	CONVERGENT MARGIN	MEXICAN VOLCANIC BELTS / TRANS MEXICAN VOLCANIC BELT / MICHOACAN / MICHOACAN-GUANAJUATO VOLCANIC FIELD - PARICUTIN		19.4871	19.4871	-102.262	-102.262	SAE			s_PAR-1536D [22605]	NOT GIVEN [22605]									VOL					WR [22605]	54.19	0.92		17.94				7.43	7.5	6.2	0.13		0.82	3.87	0.24
[22605]	CONVERGENT MARGIN	MEXICAN VOLCANIC BELTS / TRANS MEXICAN VOLCANIC BELT / MICHOACAN / MICHOACAN-GUANAJUATO VOLCANIC FIELD - PARICUTIN		19.4871	19.4871	-102.262	-102.262	SAE			s_PAR-1536E [22605]	NOT GIVEN [22605]									VOL					WR [22605]	54.32	0.93		18.06				7.22	7.54	6.1	0.13		0.83	3.91	0.25
[22605]	CONVERGENT MARGIN	MEXICAN VOLCANIC BELTS / TRANS MEXICAN VOLCANIC BELT / MICHOACAN / MICHOACAN-GUANAJUATO VOLCANIC FIELD - PARICUTIN		19.4871	19.4871	-102.262	-102.262	SAE			s_PAR-1536F [22605]	NOT GIVEN [22605]									VOL					WR [22605]	54.74	0.93		18.08				7.15	7.39	5.69	0.13		0.87	3.97	0.26
[22605]	CONVERGENT MARGIN	MEXICAN VOLCANIC BELTS / TRANS MEXICAN VOLCANIC BELT / MICHOACAN / MICHOACAN-GUANAJUATO VOLCANIC FIELD - PARICUTIN		19.4871	19.4871	-102.262	-102.262	SAE			s_PAR-1536G [22605]	NOT GIVEN [22605]									VOL					WR [22605]	54.55	0.97		17.71				7.18	7.18	5.39	0.12		0.99	3.96	0.29
[22605]	CONVERGENT MARGIN	MEXICAN VOLCANIC BELTS / TRANS MEXICAN VOLCANIC BELT / MICHOACAN / MICHOACAN-GUANAJUATO VOLCANIC FIELD - PARICUTIN		19.4939	19.4939	-102.265	-102.265	SAE			s_PAR-1209A [22605]	NOT GIVEN [22605]									VOL					WR [22605]	54.05	0.92		18.07				7.41	7.76	6.9	0.13		0.78	3.85	0.23
[22605]	CONVERGENT MARGIN	MEXICAN VOLCANIC BELTS / TRANS MEXICAN VOLCANIC BELT / MICHOACAN / MICHOACAN-GUANAJUATO VOLCANIC FIELD - PARICUTIN		19.4939	19.4939	-102.265	-102.265	SAE			s_PAR-1209B [22605]	NOT GIVEN [22605]									VOL					WR [22605]	54.27	0.93		18.05				7.33	7.54	6.11	0.13		0.82	3.93	0.25
[22605]	CONVERGENT MARGIN	MEXICAN VOLCANIC BELTS / TRANS MEXICAN VOLCANIC BELT / MICHOACAN / MICHOACAN-GUANAJUATO VOLCANIC FIELD - PARICUTIN		19.4939	19.4939	-102.265	-102.265	SAE			s_PAR-1209C [22605]	NOT GIVEN [22605]									VOL					WR [22605]	55.17	0.95		18.15				7.26	7.36	5.6	0.13		0.91	4.04	0.28
[22605]	CONVERGENT MARGIN	MEXICAN VOLCANIC BELTS / TRANS MEXICAN VOLCANIC BELT / MICHOACAN / MICHOACAN-GUANAJUATO VOLCANIC FIELD - PARICUTIN		19.493	19.493	-102.251	-102.251	SAE			s_NMNH116291-2 [22605]	NOT GIVEN [22605]									VOL					WR [22605]	53.87	0.91		17.96				7.13	7.9	7.06	0.13		0.77	3.86	0.21
[22605]	CONVERGENT MARGIN	MEXICAN VOLCANIC BELTS / TRANS MEXICAN VOLCANIC BELT / MICHOACAN / MICHOACAN-GUANAJUATO VOLCANIC FIELD - PARICUTIN		19.4871	19.4871	-102.262	-102.262	SAE			s_PAR-1536H [22605]	NOT GIVEN [22605]									VOL					WR [22605]	54.76	0.98		17.69				7.05	7.06	5.26	0.12		1.04	3.99	0.3
[22605]	CONVERGENT MARGIN	MEXICAN VOLCANIC BELTS / TRANS MEXICAN VOLCANIC BELT / MICHOACAN / MICHOACAN-GUANAJUATO VOLCANIC FIELD - PARICUTIN		19.4871	19.4871	-102.262	-102.262	SAE			s_PAR-1536I [22605]	NOT GIVEN [22605]									VOL					WR [22605]	55.43	0.98		17.89				7.15	7.04	5.19	0.12		1.07	4.07	0.3
[22605]	CONVERGENT MARGIN	MEXICAN VOLCANIC BELTS / TRANS MEXICAN VOLCANIC BELT / MICHOACAN / MICHOACAN-GUANAJUATO VOLCANIC FIELD - PARICUTIN		19.4871	19.4871	-102.262	-102.262	SAE			s_PAR-1536J [22605]	NOT GIVEN [22605]									VOL					WR [22605]	55.58	0.98		17.87				7.15	7.02	5.15	0.12		1.11	4.04	0.31
[22605]	CONVERGENT MARGIN	MEXICAN VOLCANIC BELTS / TRANS MEXICAN VOLCANIC BELT / MICHOACAN / MICHOACAN-GUANAJUATO VOLCANIC FIELD - PARICUTIN		19.4871	19.4871	-102.262	-102.262	SAE			s_PAR-1536K [22605]	NOT GIVEN [22605]									VOL					WR [22605]	55.47	0.97		17.88				7.16	7.03	5.19	0.12		1.11	4.02	0.3
[22605]	CONVERGENT MARGIN	MEXICAN VOLCANIC BELTS / TRANS MEXICAN VOLCANIC BELT / MICHOACAN / MICHOACAN-GUANAJUATO VOLCANIC FIELD - PARICUTIN		19.4871	19.4871	-102.262	-102.262	SAE			s_PAR-1536L [22605]	NOT GIVEN [22605]									VOL					WR [22605]	55.54	0.97		17.92				7.15	7.12	5.26	0.12		1.11	3.97	0.29
[22605]	CONVERGENT MARGIN	MEXICAN VOLCANIC BELTS / TRANS MEXICAN VOLCANIC BELT / MICHOACAN / MICHOACAN-GUANAJUATO VOLCANIC FIELD - PARICUTIN		19.4939	19.4939	-102.265	-102.265	SAE			s_PAR-1209D [22605]	NOT GIVEN [22605]									VOL					WR [22605]	55.33	0.98		17.97				7.16	7.13	5.35	0.13		1.03	4.08	0.3
[22605]	CONVERGENT MARGIN	MEXICAN VOLCANIC BELTS / TRANS MEXICAN VOLCANIC BELT / MICHOACAN / MICHOACAN-GUANAJUATO VOLCANIC FIELD - PARICUTIN		19.4939	19.4939	-102.265	-102.265	SAE			s_PAR-1209E [22605]	NOT GIVEN [22605]									VOL					WR [22605]	55.68	0.99		17.97				7.13	7.06	5.25	0.13		1.07	4.1	0.31
[22605]	CONVERGENT MARGIN	MEXICAN VOLCANIC BELTS / TRANS MEXICAN VOLCANIC BELT / MICHOACAN / MICHOACAN-GUANAJUATO VOLCANIC FIELD - PARICUTIN		19.4939	19.4939	-102.265	-102.265	SAE			s_PAR-1209F [22605]	NOT GIVEN [22605]									VOL					WR [22605]	56	0.99		18.01				7.11	7.05	5.23	0.12		1.1	4.11	0.31
[22605]	CONVERGENT MARGIN	MEXICAN VOLCANIC BELTS / TRANS MEXICAN VOLCANIC BELT / MICHOACAN / MICHOACAN-GUANAJUATO VOLCANIC FIELD - PARICUTIN		19.4941	19.4941	-102.265	-102.265	SAE			s_PAR-1208F [22605]	NOT GIVEN [22605]									VOL					WR [22605]	55.85	0.98		17.94				7.13	7.01	5.2	0.12		1.11	4.1	0.31
[22605]	CONVERGENT MARGIN	MEXICAN VOLCANIC BELTS / TRANS MEXICAN VOLCANIC BELT / MICHOACAN / MICHOACAN-GUANAJUATO VOLCANIC FIELD - PARICUTIN		19.4941	19.4941	-102.265	-102.265	SAE			s_PAR-1208G [22605]	NOT GIVEN [22605]									VOL					WR [22605]	56.04	0.99		17.99				7.05	7.04	5.22	0.12		1.12	4.09	0.31
[22605]	CONVERGENT MARGIN	MEXICAN VOLCANIC BELTS / TRANS MEXICAN VOLCANIC BELT / MICHOACAN / MICHOACAN-GUANAJUATO VOLCANIC FIELD - PARICUTIN		19.4941	19.4941	-102.265	-102.265	SAE			s_PAR-1208H [22605]	NOT GIVEN [22605]									VOL					WR [22605]	55.51	0.96		17.85				7.07	7.05	5.34	0.12		1.1	4.01	0.3
[22605]	CONVERGENT MARGIN	MEXICAN VOLCANIC BELTS / TRANS MEXICAN VOLCANIC BELT / MICHOACAN / MICHOACAN-GUANAJUATO VOLCANIC FIELD - PARICUTIN		19.4941	19.4941	-102.265	-102.265	SAE			s_PAR-1208I [22605]	NOT GIVEN [22605]									VOL					WR [22605]	55.62	1.04		17.61				7.33	6.93	5.41	0.13		1.17	4.1	0.34
[22605]	CONVERGENT MARGIN	MEXICAN VOLCANIC BELTS / TRANS MEXICAN VOLCANIC BELT / MICHOACAN / MICHOACAN-GUANAJUATO VOLCANIC FIELD - PARICUTIN		19.4856	19.4856	-102.259	-102.259	SAE			s_PAR-1531A [22605]	NOT GIVEN [22605]									VOL					WR [22605]	55.83	0.98		17.85				7.17	7.07	5.28	0.12		1.11	4.1	0.3
[22605]	CONVERGENT MARGIN	MEXICAN VOLCANIC BELTS / TRANS MEXICAN VOLCANIC BELT / MICHOACAN / MICHOACAN-GUANAJUATO VOLCANIC FIELD - PARICUTIN		19.4871	19.4871	-102.262	-102.262	SAE			s_PAR-1535 [22605]	NOT GIVEN [22605]									VOL					WR [22605]	55.17	1.06		17.63				7.54	6.9	5.25	0.129		1.18	4.04	0.34
[22605]	CONVERGENT MARGIN	MEXICAN VOLCANIC BELTS / TRANS MEXICAN VOLCANIC BELT / MICHOACAN / MICHOACAN-GUANAJUATO VOLCANIC FIELD - PARICUTIN		19.5191	19.5191	-102.222	-102.222	SAE			s_PAR-1206 [22605]	NOT GIVEN [22605]									VOL					WR [22605]	55.53	1.08		17.36				7.4	6.86	5.46	0.13		1.2	4.1	0.35
[22605]	CONVERGENT MARGIN	MEXICAN VOLCANIC BELTS / TRANS MEXICAN VOLCANIC BELT / MICHOACAN / MICHOACAN-GUANAJUATO VOLCANIC FIELD - PARICUTIN / CHURCH FLOW		19.5	19.5	-102.25	-102.25	SAE			s_PAR-1214 [22605]	NOT GIVEN [22605]									VOL					WR [22605]	55.87	1.08		17.44				7.39	6.9	5.5	0.13		1.2	4.16	0.35
[22605]	CONVERGENT MARGIN	MEXICAN VOLCANIC BELTS / TRANS MEXICAN VOLCANIC BELT / MICHOACAN / MICHOACAN-GUANAJUATO VOLCANIC FIELD - PARICUTIN		19.5395	19.5395	-102.247	-102.247	SAE			s_PAR-1215 [22605]	NOT GIVEN [22605]									VOL					WR [22605]	55.66	1.07		17.36				7.34	6.88	5.49	0.13		1.2	4.13	0.35
[22605]	CONVERGENT MARGIN	MEXICAN VOLCANIC BELTS / TRANS MEXICAN VOLCANIC BELT / MICHOACAN / MICHOACAN-GUANAJUATO VOLCANIC FIELD - PARICUTIN		19.5278	19.5278	-102.266	-102.266	SAE			s_PAR-1530 [22605]	NOT GIVEN [22605]									VOL					WR [22605]	55.9	1.05		17.3				7.3	6.91	5.67	0.13		1.22	4.1	0.34
[22605]	CONVERGENT MARGIN	MEXICAN VOLCANIC BELTS / TRANS MEXICAN VOLCANIC BELT / MICHOACAN / MICHOACAN-GUANAJUATO VOLCANIC FIELD - PARICUTIN		19.4874	19.4874	-102.232	-102.232	SAE			s_PAR-1203 [22605]	NOT GIVEN [22605]									VOL					WR [22605]	56.41	1.01		17.37				6.88	6.98	5.57	0.12		1.26	4.03	0.33
[22605]	CONVERGENT MARGIN	MEXICAN VOLCANIC BELTS / TRANS MEXICAN VOLCANIC BELT / MICHOACAN / MICHOACAN-GUANAJUATO VOLCANIC FIELD - PARICUTIN		19.4973	19.4973	-102.222	-102.222	SAE			s_PAR-1204 [22605]	NOT GIVEN [22605]									VOL					WR [22605]	56.46	1.01		17.34				6.92	6.98	5.53	0.12		1.26	4.03	0.33
[22605]	CONVERGENT MARGIN	MEXICAN VOLCANIC BELTS / TRANS MEXICAN VOLCANIC BELT / MICHOACAN / MICHOACAN-GUANAJUATO VOLCANIC FIELD - PARICUTIN		19.493	19.493	-102.251	-102.251	SAE			s_NMNH 116295-3 [22605]	NOT GIVEN [22605]									VOL					WR [22605]	56.23	0.97		17.14				6.81	6.93	5.73	0.12		1.24	4.02	0.3
[22605]	CONVERGENT MARGIN	MEXICAN VOLCANIC BELTS / TRANS MEXICAN VOLCANIC BELT / MICHOACAN / MICHOACAN-GUANAJUATO VOLCANIC FIELD - PARICUTIN		19.5257	19.5257	-102.275	-102.275	SAE			s_PAR-1216 [22605]	NOT GIVEN [22605]									VOL					WR [22605]	56.78	0.93		17.23				6.52	6.81	5.48	0.12		1.25	4	0.3
[22605]	CONVERGENT MARGIN	MEXICAN VOLCANIC BELTS / TRANS MEXICAN VOLCANIC BELT / MICHOACAN / MICHOACAN-GUANAJUATO VOLCANIC FIELD - PARICUTIN		19.5224	19.5224	-102.228	-102.228	SAE			s_PAR-1517 [22605]	NOT GIVEN [22605]									VOL					WR [22605]	57.43	0.88		17.19				6.24	6.7	5.43	0.12		1.26	4.04	0.28
[22605]	CONVERGENT MARGIN	MEXICAN VOLCANIC BELTS / TRANS MEXICAN VOLCANIC BELT / MICHOACAN / MICHOACAN-GUANAJUATO VOLCANIC FIELD - PARICUTIN		19.4844	19.4844	-102.258	-102.258	SAE			s_PAR-1526 [22605]	NOT GIVEN [22605]									VOL					WR [22605]	57.5	0.86		17.18				6.44	6.68	5.27	0.11		1.27	3.95	0.27
[22605]	CONVERGENT MARGIN	MEXICAN VOLCANIC BELTS / TRANS MEXICAN VOLCANIC BELT / MICHOACAN / MICHOACAN-GUANAJUATO VOLCANIC FIELD - PARICUTIN		19.5099	19.5099	-102.267	-102.267	SAE			s_PAR-1528 [22605]	NOT GIVEN [22605]									VOL					WR [22605]	57.46	0.86		17.21				6.38	6.72	5.39	0.11		1.27	3.95	0.27
[22605]	CONVERGENT MARGIN	MEXICAN VOLCANIC BELTS / TRANS MEXICAN VOLCANIC BELT / MICHOACAN / MICHOACAN-GUANAJUATO VOLCANIC FIELD - PARICUTIN		19.4905	19.4905	-102.26	-102.26	SAE			s_PAR-1210 [22605]	NOT GIVEN [22605]									VOL					WR [22605]	57.19	0.87		17.17				6.44	6.69	5.41	0.11		1.27	3.95	0.28
[22605]	CONVERGENT MARGIN	MEXICAN VOLCANIC BELTS / TRANS MEXICAN VOLCANIC BELT / MICHOACAN / MICHOACAN-GUANAJUATO VOLCANIC FIELD - PARICUTIN		19.5051	19.5051	-102.262	-102.262	SAE			s_PAR-1213 [22605]	NOT GIVEN [22605]									VOL					WR [22605]	57.09	0.87		17.14				6.42	6.71	5.35	0.11		1.27	3.96	0.28
[22605]	CONVERGENT MARGIN	MEXICAN VOLCANIC BELTS / TRANS MEXICAN VOLCANIC BELT / MICHOACAN / MICHOACAN-GUANAJUATO VOLCANIC FIELD - PARICUTIN		19.4924	19.4924	-102.261	-102.261	SAE			s_PAR-1211 [22605]	NOT GIVEN [22605]									VOL					WR [22605]	57.09	0.87		17.16				6.52	6.72	5.58	0.11		1.27	3.92	0.27
[22605]	CONVERGENT MARGIN	MEXICAN VOLCANIC BELTS / TRANS MEXICAN VOLCANIC BELT / MICHOACAN / MICHOACAN-GUANAJUATO VOLCANIC FIELD - PARICUTIN		19.4932	19.4932	-102.261	-102.261	SAE			s_PAR-1212 [22605]	NOT GIVEN [22605]									VOL					WR [22605]	56.97	0.87		17.12				6.47	6.69	5.53	0.11		1.27	3.94	0.27
[22605]	CONVERGENT MARGIN	MEXICAN VOLCANIC BELTS / TRANS MEXICAN VOLCANIC BELT / MICHOACAN / MICHOACAN-GUANAJUATO VOLCANIC FIELD - PARICUTIN		19.4982	19.4982	-102.26	-102.26	SAE			s_PAR-1532 [22605]	NOT GIVEN [22605]									VOL					WR [22605]	60.08	0.8		17.09				5.64	6.11	3.76	0.1		1.61	3.99	0.26
[22605]	CONVERGENT MARGIN	MEXICAN VOLCANIC BELTS / TRANS MEXICAN VOLCANIC BELT / MICHOACAN / MICHOACAN-GUANAJUATO VOLCANIC FIELD - PARICUTIN		19.494	19.494	-102.25	-102.25	SAE			s_PAR-1533 [22605]	NOT GIVEN [22605]									VOL					WR [22605]	60.05	0.8		17.22				5.67	6.13	3.71	0.1		1.62	3.99	0.27
[22605]	CONVERGENT MARGIN	MEXICAN VOLCANIC BELTS / TRANS MEXICAN VOLCANIC BELT / MICHOACAN / MICHOACAN-GUANAJUATO VOLCANIC FIELD - PARICUTIN		19.4943	19.4943	-102.252	-102.252	SAE			s_PAR-1534 [22605]	NOT GIVEN [22605]									VOL					WR [22605]	60.26	0.8		17.16				5.69	6.12	3.75	0.1		1.62	4	0.27
[22605]	CONVERGENT MARGIN	MEXICAN VOLCANIC BELTS / TRANS MEXICAN VOLCANIC BELT / MICHOACAN / MICHOACAN-GUANAJUATO VOLCANIC FIELD - PARICUTIN		19.5135	19.5135	-102.245	-102.245	SAE			s_PAR-1518 [22605]	NOT GIVEN [22605]									VOL					WR [22605]	57.84	0.86		17.51				6.24	6.79	4.83	0.11		1.29	3.96	0.27
[22605]	CONVERGENT MARGIN	MEXICAN VOLCANIC BELTS / TRANS MEXICAN VOLCANIC BELT / MICHOACAN / MICHOACAN-GUANAJUATO VOLCANIC FIELD - PARICUTIN		19.5234	19.5234	-102.249	-102.249	SAE			s_PAR-1522 [22605]	NOT GIVEN [22605]									VOL					WR [22605]	57.69	0.87		17.44				6.25	6.79	5.1	0.11		1.28	3.96	0.27
[22605]	CONVERGENT MARGIN	MEXICAN VOLCANIC BELTS / TRANS MEXICAN VOLCANIC BELT / MICHOACAN / MICHOACAN-GUANAJUATO VOLCANIC FIELD - PARICUTIN		19.4825	19.4825	-102.252	-102.252	SAE			s_PAR-1525 [22605]	NOT GIVEN [22605]									VOL					WR [22605]	58.24	0.85		17.71				6.35	6.69	4.13	0.11		1.34	4.03	0.27
[22605]	CONVERGENT MARGIN	MEXICAN VOLCANIC BELTS / TRANS MEXICAN VOLCANIC BELT / MICHOACAN / MICHOACAN-GUANAJUATO VOLCANIC FIELD - PARICUTIN		19.4784	19.4784	-102.24	-102.24	SAE			s_PAR-1201 [22605]	NOT GIVEN [22605]									VOL					WR [22605]	57.91	0.85		17.64				6.39	6.65	4.25	0.11		1.34	4.08	0.28
[22605]	CONVERGENT MARGIN	MEXICAN VOLCANIC BELTS / TRANS MEXICAN VOLCANIC BELT / MICHOACAN / MICHOACAN-GUANAJUATO VOLCANIC FIELD - PARICUTIN		19.4875	19.4875	-102.233	-102.233	SAE			s_PAR-1202 [22605]	NOT GIVEN [22605]									VOL					WR [22605]	58.71	0.84		17.5				6.15	6.45	4.03	0.11		1.42	4.06	0.29
[22605]	CONVERGENT MARGIN	MEXICAN VOLCANIC BELTS / TRANS MEXICAN VOLCANIC BELT / MICHOACAN / MICHOACAN-GUANAJUATO VOLCANIC FIELD - PARICUTIN		19.5279	19.5279	-102.265	-102.265	SAE			s_PAR-1529 [22605]	NOT GIVEN [22605]									VOL					WR [22605]	58.85	0.83		17.24				6.16	6.4	4.05	0.11		1.46	4.09	0.29
[22605]	CONVERGENT MARGIN	MEXICAN VOLCANIC BELTS / TRANS MEXICAN VOLCANIC BELT / MICHOACAN / MICHOACAN-GUANAJUATO VOLCANIC FIELD - PARICUTIN		19.493	19.493	-102.251	-102.251	SAE			s_NMNH 116295-34 [22605]	NOT GIVEN [22605]									VOL					WR [22605]	59.17	0.83		17.37				6.1	6.43	4.02	0.11		1.47	4.05	0.29
[22605]	CONVERGENT MARGIN	MEXICAN VOLCANIC BELTS / TRANS MEXICAN VOLCANIC BELT / MICHOACAN / MICHOACAN-GUANAJUATO VOLCANIC FIELD - PARICUTIN		19.498	19.498	-102.221	-102.221	SAE			s_PAR-1205 [22605]	NOT GIVEN [22605]									VOL					WR [22605]	58.92	0.83		17.23				6.07	6.3	3.78	0.11		1.5	4.01	0.3
[22605]	CONVERGENT MARGIN	MEXICAN VOLCANIC BELTS / TRANS MEXICAN VOLCANIC BELT / MICHOACAN / MICHOACAN-GUANAJUATO VOLCANIC FIELD - PARICUTIN		19.5086	19.5086	-102.246	-102.246	SAE			s_PAR-1521 [22605]	NOT GIVEN [22605]									VOL					WR [22605]	60	0.81		17.3				5.82	6.24	3.57	0.11		1.58	4.08	0.28
[22605]	CONVERGENT MARGIN	MEXICAN VOLCANIC BELTS / TRANS MEXICAN VOLCANIC BELT / MICHOACAN / MICHOACAN-GUANAJUATO VOLCANIC FIELD - PARICUTIN		19.5244	19.5244	-102.252	-102.252	SAE			s_PAR-1523 [22605]	NOT GIVEN [22605]									VOL					WR [22605]	59.62	0.81		17.18				5.8	6.27	3.71	0.11		1.56	4.19	0.28
[22605]	CONVERGENT MARGIN	MEXICAN VOLCANIC BELTS / TRANS MEXICAN VOLCANIC BELT / MICHOACAN / MICHOACAN-GUANAJUATO VOLCANIC FIELD - PARICUTIN		19.5191	19.5191	-102.27	-102.27	SAE			s_PAR-1524 [22605]	NOT GIVEN [22605]									VOL					WR [22605]	59.83	0.81		17.23				5.99	6.23	3.59	0.11		1.58	4.01	0.28
[22605]	CONVERGENT MARGIN	MEXICAN VOLCANIC BELTS / TRANS MEXICAN VOLCANIC BELT / MICHOACAN / MICHOACAN-GUANAJUATO VOLCANIC FIELD - PARICUTIN		19.4986	19.4986	-102.257	-102.257	SAE			s_PAR-1527 [22605]	NOT GIVEN [22605]									VOL					WR [22605]	60.18	0.81		17.22				5.69	6.18	3.54	0.1		1.6	4.03	0.27
[22605]	CONVERGENT MARGIN	MEXICAN VOLCANIC BELTS / TRANS MEXICAN VOLCANIC BELT / MICHOACAN / MICHOACAN-GUANAJUATO VOLCANIC FIELD - PARICUTIN		19.5043	19.5043	-102.247	-102.247	SAE			s_PAR-1519 [22605]	NOT GIVEN [22605]									VOL					WR [22605]	60.08	0.8		17.23				5.63	6.15	3.54	0.1		1.6	3.96	0.27
[22605]	CONVERGENT MARGIN	MEXICAN VOLCANIC BELTS / TRANS MEXICAN VOLCANIC BELT / MICHOACAN / MICHOACAN-GUANAJUATO VOLCANIC FIELD - PARICUTIN		19.5263	19.5263	-102.237	-102.237	SAE			s_PAR-1207 [22605]	NOT GIVEN [22605]									VOL					WR [22605]	60.48	0.81		17.32				5.85	6.13	3.53	0.1		1.63	4.04	0.28
[22605]	CONVERGENT MARGIN	MEXICAN VOLCANIC BELTS / TRANS MEXICAN VOLCANIC BELT / MICHOACAN / MICHOACAN-GUANAJUATO VOLCANIC FIELD - PARICUTIN		19.5041	19.5041	-102.246	-102.246	SAE			s_PAR-1520 [22605]	NOT GIVEN [22605]									VOL					WR [22605]	59.93	0.8		17.13				5.6	6.11	3.7	0.1		1.61	3.98	0.26
[22605]	CONVERGENT MARGIN	MEXICAN VOLCANIC BELTS / TRANS MEXICAN VOLCANIC BELT / MICHOACAN / MICHOACAN-GUANAJUATO VOLCANIC FIELD - PARICUTIN		19.493	19.493	-102.251	-102.251	SAE			s_W-48-7 (NMNH# 116295-35) [22605]	NOT GIVEN [22605]									VOL					WR [22605]	69.88	0.06		17.44				0.59	3.71	0.16	0.02		0.4	5.15	0.04
[22605]	CONVERGENT MARGIN	MEXICAN VOLCANIC BELTS / TRANS MEXICAN VOLCANIC BELT / MICHOACAN / MICHOACAN-GUANAJUATO VOLCANIC FIELD - PARICUTIN		19.493	19.493	-102.251	-102.251	SAE			s_W-47-11 (NMNH# 116292-12) [22605]	NOT GIVEN [22605]									VOL					WR [22605]	75.12	0.05		13.64				0.67	0.82	0.11	0.01		4.65	4.3	0.01
[22605]	CONVERGENT MARGIN	MEXICAN VOLCANIC BELTS / TRANS MEXICAN VOLCANIC BELT / MICHOACAN / MICHOACAN-GUANAJUATO VOLCANIC FIELD - PARICUTIN		19.493	19.493	-102.251	-102.251	SAE			s_51-W-22 (NMNH#116293-11) [22605]	NOT GIVEN [22605]									VOL					WR [22605]	70.35	0.2		15.15				1.97	2.74	0.74	0.05		2.78	3.53	0.07
[22605]	CONVERGENT MARGIN	MEXICAN VOLCANIC BELTS / TRANS MEXICAN VOLCANIC BELT / MICHOACAN / MICHOACAN-GUANAJUATO VOLCANIC FIELD - PARICUTIN		19.493	19.493	-102.251	-102.251	SAE			s_51-W-10 (NMNH# 116293-6) [22605]	NOT GIVEN [22605]									VOL					WR [22605]	76.87	0.07		13.14				0.68	2.75	0.2	0.02		2.65	2.2	0
[22605]	CONVERGENT MARGIN	MEXICAN VOLCANIC BELTS / TRANS MEXICAN VOLCANIC BELT / MICHOACAN / MICHOACAN-GUANAJUATO VOLCANIC FIELD - PARICUTIN		19.493	19.493	-102.251	-102.251	SAE			s_NMNH# 108124 [22605]	NOT GIVEN [22605]									VOL					WR [22605]	70.97	0.2		15.67				1.97	3.05	0.57	0.06		1.45	4.76	0.07
[22605]	CONVERGENT MARGIN	MEXICAN VOLCANIC BELTS / TRANS MEXICAN VOLCANIC BELT / MICHOACAN / MICHOACAN-GUANAJUATO VOLCANIC FIELD - PARICUTIN		19.493	19.493	-102.251	-102.251	SAE			s_NMNH# 108132-1 [22605]	NOT GIVEN [22605]									VOL					WR [22605]	69.56	0.38		14.49				2.88	3.17	1.14	0.04		3.57	3.17	0.06
[22605]	CONVERGENT MARGIN	MEXICAN VOLCANIC BELTS / TRANS MEXICAN VOLCANIC BELT / MICHOACAN / MICHOACAN-GUANAJUATO VOLCANIC FIELD - PARICUTIN	1943 ERUPTION	19.493	19.493	-102.251	-102.251	SAE			s_51-W-6 (NMNH# 116293-4) [22605]	NOT GIVEN [22605]									VOL					WR [22605]
[22605]	CONVERGENT MARGIN	MEXICAN VOLCANIC BELTS / TRANS MEXICAN VOLCANIC BELT / MICHOACAN / MICHOACAN-GUANAJUATO VOLCANIC FIELD - PARICUTIN	1944 ERUPTION	19.493	19.493	-102.251	-102.251	SAE			s_51-W-8 (NMNH# 116289-23) [22605]	NOT GIVEN [22605]									VOL					WR [22605]
[22605]	CONVERGENT MARGIN	MEXICAN VOLCANIC BELTS / TRANS MEXICAN VOLCANIC BELT / MICHOACAN / MICHOACAN-GUANAJUATO VOLCANIC FIELD - PARICUTIN	MAY 1943 ERUPTION	19.493	19.493	-102.251	-102.251	SAE			s_51-W-1 (NMNH# 116289-20) [22605]	NOT GIVEN [22605]									VOL					WR [22605]
[22605]	CONVERGENT MARGIN	MEXICAN VOLCANIC BELTS / TRANS MEXICAN VOLCANIC BELT / MICHOACAN / MICHOACAN-GUANAJUATO VOLCANIC FIELD - PARICUTIN	1944 ERUPTION	19.493	19.493	-102.251	-102.251	SAE			s_51-W-7 (NMNH# 116293-5) [22605]	NOT GIVEN [22605]									VOL					WR [22605]
[22605]	CONVERGENT MARGIN	MEXICAN VOLCANIC BELTS / TRANS MEXICAN VOLCANIC BELT / MICHOACAN / MICHOACAN-GUANAJUATO VOLCANIC FIELD - PARICUTIN		19.493	19.493	-102.251	-102.251	SAE			s_NMNH# 108126 [22605]	NOT GIVEN [22605]									VOL					WR [22605]
[22605]	CONVERGENT MARGIN	MEXICAN VOLCANIC BELTS / TRANS MEXICAN VOLCANIC BELT / MICHOACAN	BASEMENT ROCK 30 KM SE OF PARICUTIN	19.5	19.5	-102.25	-102.25	SAE			s_FP-20-52 (NMNH#116296-35) [22605]	NOT GIVEN [22605]									PLU					WR [22605]	63.25	0.72		15.01				5.61	5.06	2.49	0.16		3.25	3.46	0.12
[22605]	CONVERGENT MARGIN	MEXICAN VOLCANIC BELTS / TRANS MEXICAN VOLCANIC BELT / MICHOACAN	BASEMENT ROCK 30 KM SE OF PARICUTIN	19.5	19.5	-102.25	-102.25	SAE			s_FP-26-52 (NMNH#116296-37) [22605]	NOT GIVEN [22605]									PLU					WR [22605]	66.69	0.58		14.35				4.39	3.49	1.58	0.18		4.13	3.03	0.1
[22605]	CONVERGENT MARGIN	MEXICAN VOLCANIC BELTS / TRANS MEXICAN VOLCANIC BELT / MICHOACAN	BASEMENT ROCK 30 KM SE OF PARICUTIN	19.5	19.5	-102.25	-102.25	SAE			s_FP-27-52 (NMNH#116296-38) [22605]	NOT GIVEN [22605]									PLU					WR [22605]	65.24	0.69		14.4				5.21	4.22	2.21	0.1		3.61	3.15	0.11
[22605]	CONVERGENT MARGIN	MEXICAN VOLCANIC BELTS / TRANS MEXICAN VOLCANIC BELT / MICHOACAN / MICHOACAN-GUANAJUATO VOLCANIC FIELD - PARICUTIN		19.4875	19.4875	-102.233	-102.233	SAE			s_PAR-1202 [22605]	NOT GIVEN [22605]									VOL					WR [22605]	58.3117	0.832424		17.3994				6.16436	6.4226	4.00707	0.110303		1.41478	4.04145	0.292436
[22605]	CONVERGENT MARGIN	MEXICAN VOLCANIC BELTS / TRANS MEXICAN VOLCANIC BELT / MICHOACAN / MICHOACAN-GUANAJUATO VOLCANIC FIELD - PARICUTIN		19.5224	19.5224	-102.228	-102.228	SAE			s_PAR-1517 [22605]	NOT GIVEN [22605]									VOL					WR [22605]	56.4258	0.909538		17.1946				6.23547	6.69523	5.42863	0.115313		1.26263	4.03539	0.275564
[22605]	CONVERGENT MARGIN	MEXICAN VOLCANIC BELTS / TRANS MEXICAN VOLCANIC BELT / MICHOACAN / MICHOACAN-GUANAJUATO VOLCANIC FIELD - PARICUTIN		19.5135	19.5135	-102.245	-102.245	SAE			s_PAR-1518 [22605]	NOT GIVEN [22605]									VOL					WR [22605]	57.8719	0.858332		17.5354				6.24188	6.75916	4.81262	0.112632		1.2911	3.99998	0.268349
[22605]	CONVERGENT MARGIN	MEXICAN VOLCANIC BELTS / TRANS MEXICAN VOLCANIC BELT / MICHOACAN / MICHOACAN-GUANAJUATO VOLCANIC FIELD - PARICUTIN		19.4871	19.4871	-102.262	-102.262	SAE			s_PAR-1536A [22605]	NOT GIVEN [22605]									VOL					WR [22605]
[22605]	CONVERGENT MARGIN	MEXICAN VOLCANIC BELTS / TRANS MEXICAN VOLCANIC BELT / MICHOACAN / MICHOACAN-GUANAJUATO VOLCANIC FIELD - PARICUTIN		19.498	19.498	-102.221	-102.221	SAE			s_PAR-1205 [22605]	NOT GIVEN [22605]									VOL					WR [22605]
[22605]	CONVERGENT MARGIN	MEXICAN VOLCANIC BELTS / TRANS MEXICAN VOLCANIC BELT / MICHOACAN / MICHOACAN-GUANAJUATO VOLCANIC FIELD - PARICUTIN		19.5263	19.5263	-102.237	-102.237	SAE			s_PAR-1207 [22605]	NOT GIVEN [22605]									VOL					WR [22605]
[22605]	CONVERGENT MARGIN	MEXICAN VOLCANIC BELTS / TRANS MEXICAN VOLCANIC BELT / MICHOACAN / MICHOACAN-GUANAJUATO VOLCANIC FIELD - PARICUTIN		19.4932	19.4932	-102.261	-102.261	SAE			s_PAR-1212 [22605]	NOT GIVEN [22605]									VOL					WR [22605]
[22605]	CONVERGENT MARGIN	MEXICAN VOLCANIC BELTS / TRANS MEXICAN VOLCANIC BELT / MICHOACAN / MICHOACAN-GUANAJUATO VOLCANIC FIELD - PARICUTIN		19.4941	19.4941	-102.265	-102.265	SAE			s_PAR-1208G [22605]	NOT GIVEN [22605]									VOL					WR [22605]
[22605]	CONVERGENT MARGIN	MEXICAN VOLCANIC BELTS / TRANS MEXICAN VOLCANIC BELT / MICHOACAN / MICHOACAN-GUANAJUATO VOLCANIC FIELD - PARICUTIN		19.4941	19.4941	-102.265	-102.265	SAE			s_PAR-1208H [22605]	NOT GIVEN [22605]									VOL					WR [22605]
[22605]	CONVERGENT MARGIN	MEXICAN VOLCANIC BELTS / TRANS MEXICAN VOLCANIC BELT / MICHOACAN	BASEMENT ROCK 30 KM SE OF PARICUTIN	19.5	19.5	-102.25	-102.25	SAE			s_FP-20-52 (NMNH#116296-35) [22605]	NOT GIVEN [22605]									PLU					WR [22605]
[22605]	CONVERGENT MARGIN	MEXICAN VOLCANIC BELTS / TRANS MEXICAN VOLCANIC BELT / MICHOACAN / MICHOACAN-GUANAJUATO VOLCANIC FIELD - PARICUTIN		19.493	19.493	-102.251	-102.251	SAE			s_51-W-10 (NMNH# 116293-6) [22605]	NOT GIVEN [22605]									VOL					WR [22605]
[22605]	CONVERGENT MARGIN	MEXICAN VOLCANIC BELTS / TRANS MEXICAN VOLCANIC BELT / MICHOACAN / MICHOACAN-GUANAJUATO VOLCANIC FIELD - PARICUTIN		19.493	19.493	-102.251	-102.251	SAE			s_51-W-22 (NMNH#116293-11) [22605]	NOT GIVEN [22605]									VOL					WR [22605]
[3868]	CONVERGENT MARGIN	MEXICAN VOLCANIC BELTS / TRANS MEXICAN VOLCANIC BELT / JALISCO / LOS VOLCANES	JALISCO BLOCK, ATENGUILLO GRABEN	20.428	20.428	-104.46	-104.46	SAE			s_218 [3868]	MINETTE, OLIVINE [3868]		2.94 [3868]							PLU					WR [3868]	51.3	1.49		14.2		5.18	1.59	6.25	8.03	6.3	0.09		4.6	3.18	1.2
[22707]	CONVERGENT MARGIN	MEXICAN VOLCANIC BELTS / SIERRA MADRE OCCIDENTAL / CHIHUAHUA	GUERRA AL TIRANO PALMAREJO	27.3205	27.3205	-108.368	-108.368	SAE			s_GAT1 [22707]	RHYOLITE [22707]				CENOZOIC [22707]					VOL					WR [22707]	74.7	0.2		13.3				1.44	1	0.4	0.1		3.6	3.8	0.1
[22707]	CONVERGENT MARGIN	MEXICAN VOLCANIC BELTS / SIERRA MADRE OCCIDENTAL / CHIHUAHUA	GUERRA AL TIRANO PALMAREJO	27.3207	27.3207	-108.368	-108.368	SAE			s_GAT2 [22707]	RHYOLITE [22707]				CENOZOIC [22707]					VOL					WR [22707]	73.9	0.2		13.9				1.44	1.1	0.4	0.1		3.7	4	0.1
[22707]	CONVERGENT MARGIN	MEXICAN VOLCANIC BELTS / SIERRA MADRE OCCIDENTAL / CHIHUAHUA	GUERRA AL TIRANO PALMAREJO	27.3175	27.3175	-108.372	-108.372	SAE			s_GAT3 [22707]	RHYOLITE [22707]				CENOZOIC [22707]					VOL					WR [22707]	73.3	0.2		14				1.44	0.9	0.4	0.1		3.8	4.2	0.1
[22707]	CONVERGENT MARGIN	MEXICAN VOLCANIC BELTS / SIERRA MADRE OCCIDENTAL / CHIHUAHUA	SAN FRANCUSCO GUAZAPARES	27.4111	27.4111	-108.308	-108.308	SAE			s_SF1 [22707]	RHYOLITE [22707]				CENOZOIC [22707]					VOL					WR [22707]	74.7	0.3		13.6				0.9	0.1	0	0		7.1	0.9	0
[22707]	CONVERGENT MARGIN	MEXICAN VOLCANIC BELTS / SIERRA MADRE OCCIDENTAL / CHIHUAHUA	PALMAREJO MINING DISTRICT	27	27	-108	-108	SAE			s_SF2 [22707]	TRACHYDACITE [22707]				CENOZOIC [22707]					VOL					WR [22707]	67.8	0.2		12.1				2.88	1.3	1	0.4		7.6	1.1	0.1
[22707]	CONVERGENT MARGIN	MEXICAN VOLCANIC BELTS / SIERRA MADRE OCCIDENTAL / CHIHUAHUA	GUAZAPARES MINING DISTRICT	27	27	-108	-108	SAE			s_SF3 [22707]	RHYOLITE [22707]				CENOZOIC [22707]					VOL					WR [22707]	69.5	0.4		14.7				2.52	0	0.1	0.1		11.9	0.2	0.1
[22707]	CONVERGENT MARGIN	MEXICAN VOLCANIC BELTS / SIERRA MADRE OCCIDENTAL / CHIHUAHUA	GUAZAPARES MINING DISTRICT	27	27	-108	-108	SAE			s_SA [22707]	TRACHYANDESITE [22707]				CENOZOIC [22707]					VOL					WR [22707]	60.3	1.6		12.6				8.73	0.4	2.2	0.5		7.6	0.1	0.5
[22707]	CONVERGENT MARGIN	MEXICAN VOLCANIC BELTS / SIERRA MADRE OCCIDENTAL / CHIHUAHUA	GUAZAPARES MINING DISTRICT	27	27	-108	-108	SAE			s_SJ [22707]	TRACHYANDESITE [22707]				CENOZOIC [22707]					VOL					WR [22707]	57.8	1.2		14.3				7.83	0.7	4.5	0.7		7.3	0.1	0.5
[22707]	CONVERGENT MARGIN	MEXICAN VOLCANIC BELTS / SIERRA MADRE OCCIDENTAL / CHIHUAHUA	GUAZAPARES MINING DISTRICT	27	27	-108	-108	SAE			s_MC1 [22707]	RHYOLITE [22707]				CENOZOIC [22707]					VOL					WR [22707]	78	0.1		11.7				0.9	0.1	0.1	0.1		7.4	1.2	0
[22707]	CONVERGENT MARGIN	MEXICAN VOLCANIC BELTS / SIERRA MADRE OCCIDENTAL / CHIHUAHUA	GUAZAPARES MINING DISTRICT	27	27	-108	-108	SAE			s_MC2 [22707]	RHYOLITE [22707]				CENOZOIC [22707]					VOL					WR [22707]	79.8	0.1		10.4				0.72	0.1	0.2	0		8.5	0.1	0
[22707]	CONVERGENT MARGIN	MEXICAN VOLCANIC BELTS / SIERRA MADRE OCCIDENTAL / CHIHUAHUA	GUAZAPARES MINING DISTRICT	27	27	-108	-108	SAE			s_MC3 [22707]	RHYOLITE [22707]				CENOZOIC [22707]					VOL					WR [22707]	73.9	0.1		11.1				0.81	1.4	0.2	0.1		9.2	0.3	0
[22569]	CONVERGENT MARGIN	MEXICAN VOLCANIC BELTS / TRANS MEXICAN VOLCANIC BELT / MEXICO / TEMASALCINGO / SAN MATEO POMEZ UNIT	EASTERN PART OF ACAMBAY GRABEN	19.9237	19.9237	-99.9123	-99.9123	SAE			s_TEMAS1 [22569]	DACITE [22569]									VOL					WR [22569]	64.7	0.37		16.5				3.21	1.9	0.59	0.05		3.55	2.7	0.1
[22569]	CONVERGENT MARGIN	MEXICAN VOLCANIC BELTS / TRANS MEXICAN VOLCANIC BELT / MEXICO / TEMASALCINGO / SAN MATEO POMEZ UNIT	EASTERN PART OF ACAMBAY GRABEN	19.9603	19.9603	-99.9504	-99.9504	SAE			s_TEMAS11 [22569]	DACITE [22569]									VOL					WR [22569]	64.3	0.39		16.5				3.31	2	0.56	0.05		3.37	2.71	0.1
[22569]	CONVERGENT MARGIN	MEXICAN VOLCANIC BELTS / TRANS MEXICAN VOLCANIC BELT / MEXICO / TEMASALCINGO / SAN MATEO POMEZ UNIT	EASTERN PART OF ACAMBAY GRABEN	19.9706	19.9706	-99.9254	-99.9254	SAE			s_TEMAS36 [22569]	DACITE [22569]									VOL					WR [22569]	64.6	0.4		17.7				3.54	1.84	0.53	0.05		3.22	2.38	0.1
[22830]	CONVERGENT MARGIN	MEXICAN VOLCANIC BELTS / TRANS MEXICAN VOLCANIC BELT / MEXICO / TEMASALCINGO	ACAMBAY GRABEN	19.9	19.9	-99.9	-99.9	SAE			s_T2-8 [22830]	DACITE [22830]									VOL					WR [22830]	65.6	0.64		16				3.99	3.76	1.33	0.05		2.26	3.91	0.16
[22830]	CONVERGENT MARGIN	MEXICAN VOLCANIC BELTS / TRANS MEXICAN VOLCANIC BELT / MEXICO / TEMASALCINGO	ACAMBAY GRABEN	19.9	19.9	-99.9	-99.9	SAE			s_T2-09 [22830]	DACITE [22830]									VOL					WR [22830]	67.2	0.55		16.9				3.66	3.5	0.4	0.03		2.24	4.24	0.06
[22830]	CONVERGENT MARGIN	MEXICAN VOLCANIC BELTS / TRANS MEXICAN VOLCANIC BELT / MEXICO / TEMASALCINGO	ACAMBAY GRABEN	19.9	19.9	-99.9	-99.9	SAE			s_T06-26 [22830]	DACITE [22830]									VOL					WR [22830]	64.2	0.69		16.4				4.29	4.48	2.22	0.06		2.63	3.82	0.17
[22830]	CONVERGENT MARGIN	MEXICAN VOLCANIC BELTS / TRANS MEXICAN VOLCANIC BELT / MEXICO / TEMASALCINGO	ACAMBAY GRABEN	19.9	19.9	-99.9	-99.9	SAE			s_T11-08 [22830]	DACITE [22830]									VOL					WR [22830]	64.9	0.64		16.4				4.16	4.37	1.57	0.06		1.97	4.26	0.15
[6573]	CONVERGENT MARGIN	MEXICAN VOLCANIC BELTS / TRANS MEXICAN VOLCANIC BELT / VERACRUZ / PALMA SOLA	CANDELARIA	19.792	19.792	-96.521	-96.521	SAE			s_PS-99-21 [6573]	NOT GIVEN [6573]				MIOCENE [6573]					PLU			S		WR [6573]	50.77	1.04		17.6				8.21	8.2	4.14	0.17		1.18	3.66	0.45
[6573]	CONVERGENT MARGIN	MEXICAN VOLCANIC BELTS / TRANS MEXICAN VOLCANIC BELT / VERACRUZ / PALMA SOLA	LA LUZ	19.693	19.693	-96.463	-96.463	SAE			s_PS-99-30A [6573]	NOT GIVEN [6573]				MIOCENE [6573]					PLU			S		WR [6573]	50.06	1.05		17.02				8.78	9.07	4.81	0.16		1.53	3.02	0.25
[6573]	CONVERGENT MARGIN	MEXICAN VOLCANIC BELTS / TRANS MEXICAN VOLCANIC BELT / VERACRUZ / PALMA SOLA	CALICHE	19.689	19.689	-96.488	-96.488	SAE			s_PS-99-31 [6573]	NOT GIVEN [6573]				MIOCENE [6573]					PLU			S		WR [6573]	48.24	0.94		16.57				7.27	9.58	2.9	0.21		3.24	1.53	0.3
[6573]	CONVERGENT MARGIN	MEXICAN VOLCANIC BELTS / TRANS MEXICAN VOLCANIC BELT / VERACRUZ / PALMA SOLA	CERRO BERNARDILLO	19.601	19.601	-96.424	-96.424	SAE			s_PS-99-37 [6573]	NOT GIVEN [6573]				MIOCENE [6573]					PLU			F		WR [6573]	49.71	0.83		14.86				8.41	9.94	10.26	0.16		1.27	2.79	0.22
[6573]	CONVERGENT MARGIN	MEXICAN VOLCANIC BELTS / TRANS MEXICAN VOLCANIC BELT / VERACRUZ / PALMA SOLA	CERRO CANTERA	19.663	19.663	-96.41	-96.41	SAE			s_PS-99-38 [6573]	NOT GIVEN [6573]				MIOCENE [6573]					PLU			F		WR [6573]	64.78	0.36		16.58				3.07	3.35	1.57	0.13		2.46	5.59	0.2
[6573]	CONVERGENT MARGIN	MEXICAN VOLCANIC BELTS / TRANS MEXICAN VOLCANIC BELT / VERACRUZ / PALMA SOLA	COYOTITLAN	19.892	19.892	-96.751	-96.751	SAE			s_PS-99-14 [6573]	BASALT [6573]				NEOGENE [6573]					VOL			F		WR [6573]	46.38	2.38		15.99				10.55	10.49	7.97	0.16		1.02	2.66	0.57
[6573]	CONVERGENT MARGIN	MEXICAN VOLCANIC BELTS / TRANS MEXICAN VOLCANIC BELT / VERACRUZ / PALMA SOLA	JUNIQUE	19.839	19.839	-96.697	-96.697	SAE			s_PS-99-18 [6573]	BASALT [6573]				NEOGENE [6573]					VOL			F		WR [6573]	52.35	1.97		16.83				8.6	6.48	4.68	0.18		2.24	4.08	0.61
[6573]	CONVERGENT MARGIN	MEXICAN VOLCANIC BELTS / TRANS MEXICAN VOLCANIC BELT / VERACRUZ / PALMA SOLA	MESA FARFAN	19.776	19.776	-96.658	-96.658	SAE			s_PS-99-19 [6573]	BASALT [6573]				NEOGENE [6573]					VOL			S		WR [6573]	44.89	2.48		16.7				9.94	9	4.67	0.18		1.52	4.29	1.13
[6573]	CONVERGENT MARGIN	MEXICAN VOLCANIC BELTS / TRANS MEXICAN VOLCANIC BELT / VERACRUZ / PALMA SOLA	R. NUEVO	19.929	19.929	-96.558	-96.558	SAE			s_PS-99-25 [6573]	BASALT [6573]				NEOGENE [6573]					VOL			F		WR [6573]	45.65	2.96		15.21				11.69	9	7.27	0.18		1.53	2.53	0.55
[6573]	CONVERGENT MARGIN	MEXICAN VOLCANIC BELTS / TRANS MEXICAN VOLCANIC BELT / VERACRUZ / PALMA SOLA	SAN MIGUEL	19.7128	19.7128	-96.545	-96.545	SAE			s_PS-99-35 [6573]	BASALT [6573]				NEOGENE [6573]					VOL			S		WR [6573]	44.31	2.79		14.94				11.27	11.35	8.53	0.16		1.05	2.7	0.47
[6573]	CONVERGENT MARGIN	MEXICAN VOLCANIC BELTS / TRANS MEXICAN VOLCANIC BELT / VERACRUZ / PALMA SOLA	MAFAFAS	19.669	19.669	-96.778	-96.778	SAE			s_PS-99-6 [6573]	BASALT [6573]				NEOGENE [6573]					VOL			F		WR [6573]	59.26	1.14		17.82				5.57	3.68	1.35	0.15		3.35	5.24	0.58
[6573]	CONVERGENT MARGIN	MEXICAN VOLCANIC BELTS / TRANS MEXICAN VOLCANIC BELT / VERACRUZ / PALMA SOLA	STA. LUCRECIA	19.889	19.889	-96.582	-96.582	SAE			s_PS-99-26 [6573]	BASALT [6573]				NEOGENE [6573]					VOL			S		WR [6573]	48.2	2.08		17.37				10.19	9.35	4.42	0.16		1.59	3.67	0.82
[6573]	CONVERGENT MARGIN	MEXICAN VOLCANIC BELTS / TRANS MEXICAN VOLCANIC BELT / VERACRUZ / PALMA SOLA	CERRO ESPALDILLA	19.966	19.966	-96.843	-96.843	SAE			s_PS-99-27 [6573]	BASALT [6573]				NEOGENE [6573]					VOL			F		WR [6573]	47.47	2.15		17.01				10.63	9.95	6.03	0.19		0.99	3.12	0.83
[6573]	CONVERGENT MARGIN	MEXICAN VOLCANIC BELTS / TRANS MEXICAN VOLCANIC BELT / VERACRUZ / PALMA SOLA	CERRO ESPALDILLA	19.966	19.966	-96.843	-96.843	SAE			s_PS-99-11 [6573]	BASALT [6573]				NEOGENE [6573]					VOL			F		WR [6573]	45.51	1.45		14.7				8.97	11.65	11.11	0.16		1.23	2.04	0.46
[6573]	CONVERGENT MARGIN	MEXICAN VOLCANIC BELTS / TRANS MEXICAN VOLCANIC BELT / VERACRUZ / PALMA SOLA	EL PATIO	19.665	19.665	-96.776	-96.776	SAE			s_PS-99-5C [6573]	BASALT [6573]				NEOGENE [6573]					VOL			F		WR [6573]	47.11	1.94		16.03				9.4	9.58	7.73	0.17		2.57	2.85	0.7
[6573]	CONVERGENT MARGIN	MEXICAN VOLCANIC BELTS / TRANS MEXICAN VOLCANIC BELT / VERACRUZ / PALMA SOLA	EL ESQUILON	19.623	19.623	-96.94	-96.94	SAE			s_PS-99-1 [6573]	NOT GIVEN [6573]				QUATERNARY [6573]					VOL			F		WR [6573]	48.72	1.56		16.53				10.19	9.5	8.28	0.16		0.56	2.77	0.19
[6573]	CONVERGENT MARGIN	MEXICAN VOLCANIC BELTS / TRANS MEXICAN VOLCANIC BELT / VERACRUZ / PALMA SOLA	AGUA SUELOS	19.661	19.661	-96.813	-96.813	SAE			s_PS-99-3 [6573]	NOT GIVEN [6573]				QUATERNARY [6573]					VOL			S		WR [6573]	48.71	2.09		16				9.58	10.29	6.66	0.16		1.37	2.81	0.52
[6573]	CONVERGENT MARGIN	MEXICAN VOLCANIC BELTS / TRANS MEXICAN VOLCANIC BELT / VERACRUZ / PALMA SOLA	EL ORGANO	19.664	19.664	-96.904	-96.904	SAE			s_PS-99-2 [6573]	NOT GIVEN [6573]				QUATERNARY [6573]					VOL			F		WR [6573]	56.44	1.16		16.71				6.64	7.54	5.45	0.12		1.41	3.76	0.39
[6573]	CONVERGENT MARGIN	MEXICAN VOLCANIC BELTS / TRANS MEXICAN VOLCANIC BELT / VERACRUZ / PALMA SOLA	LOS ATLIXCOS	19.801	19.801	-96.517	-96.517	SAE			s_PS-99-20B [6573]	NOT GIVEN [6573]				QUATERNARY [6573]					VOL			F		WR [6573]	52.95	1.41		17.21				7.99	8.82	4.85	0.14		1.09	3.25	0.29
[6573]	CONVERGENT MARGIN	MEXICAN VOLCANIC BELTS / TRANS MEXICAN VOLCANIC BELT / VERACRUZ / PALMA SOLA	LOS ATLIXCOS	19.795	19.795	-96.519	-96.519	SAE			s_PS-99-22 [6573]	NOT GIVEN [6573]				QUATERNARY [6573]					VOL			F		WR [6573]	51.94	1.4		16.93				8.47	8.15	6.41	0.15		1.2	3.34	0.35
[6573]	CONVERGENT MARGIN	MEXICAN VOLCANIC BELTS / TRANS MEXICAN VOLCANIC BELT / VERACRUZ / PALMA SOLA	CERRO ACATLAN	19.686	19.686	-96.863	-96.863	SAE			s_PS-99-9 [6573]	NOT GIVEN [6573]				QUATERNARY [6573]					VOL			F		WR [6573]	54.39	1.14		16.61				7.03	7.54	6.26	0.12		1.37	3.38	0.3
[6573]	CONVERGENT MARGIN	MEXICAN VOLCANIC BELTS / TRANS MEXICAN VOLCANIC BELT / VERACRUZ / PALMA SOLA	LA PRESA	19.55	19.55	-97.117	-97.117	SAE			s_CP35 [6573]	NOT GIVEN [6573]				QUATERNARY [6573]					VOL			F		WR [6573]	48.33	1.76		17.53				9.42	8.96	8.41	0.15		0.81	3.36
[6573]	CONVERGENT MARGIN	MEXICAN VOLCANIC BELTS / TRANS MEXICAN VOLCANIC BELT / VERACRUZ / PALMA SOLA	MAHUISTLAN	19.367	19.367	-96.9	-96.9	SAE			s_CP22 [6573]	NOT GIVEN [6573]				QUATERNARY [6573]					VOL			S		WR [6573]	49.31	1.88		16.17				10.41	8.43	7	0.16		0.92	3.65
[6573]	CONVERGENT MARGIN	MEXICAN VOLCANIC BELTS / TRANS MEXICAN VOLCANIC BELT / VERACRUZ / PALMA SOLA	JESUS MAR虯	19.35	19.35	-97.167	-97.167	SAE			s_CP27 [6573]	NOT GIVEN [6573]				QUATERNARY [6573]					VOL			F		WR [6573]	50.16	1.45		16.41				8.2	9.94	7.39	0.15		0.97	3.45
[6573]	CONVERGENT MARGIN	MEXICAN VOLCANIC BELTS / TRANS MEXICAN VOLCANIC BELT / VERACRUZ / PALMA SOLA	PROVIDENCIA	19.317	19.317	-97.223	-97.223	SAE			s_CP29 [6573]	NOT GIVEN [6573]				QUATERNARY [6573]					VOL			F		WR [6573]	49.71	1.65		16.78				9.13	9.77	6.62	0.15		1.43	3.32	0.42
[6573]	CONVERGENT MARGIN	MEXICAN VOLCANIC BELTS / TRANS MEXICAN VOLCANIC BELT / VERACRUZ / PALMA SOLA	CHACHALTZIN	19.924	19.924	-97.505	-97.505	SAE			s_FO-99-1 [6573]	SCHIST, MICA [6573]				PALEOZOIC [6573]					MET			F		WR [6573]	66.24	0.78		14.32				5.46	3.85	2.39	0.15		2.68	2.05	0.14
[6573]	CONVERGENT MARGIN	MEXICAN VOLCANIC BELTS / TRANS MEXICAN VOLCANIC BELT / VERACRUZ / PALMA SOLA	CHACHALTZIN	19.661	19.661	-96.813	-96.813	SAE			s_FO-99-3 [6573]	NOT GIVEN [6573]				PALEOZOIC [6573]					MET			S		WR [6573]	71.42	0.37		14.92				2.78	0.35	0.69	0.04		3.8	4.72	0.07
[6573]	CONVERGENT MARGIN	MEXICAN VOLCANIC BELTS / TRANS MEXICAN VOLCANIC BELT / VERACRUZ / PALMA SOLA	CHACHALTZIN	19.67	19.67	-96.791	-96.791	SAE			s_FO-99-4 [6573]	NOT GIVEN [6573]				PALEOZOIC [6573]					MET			S		WR [6573]	53.77	1.55		14.31				12	5.49	4.01	0.19		0.09	4.72	0.19
[22956]	CONVERGENT MARGIN	MEXICAN VOLCANIC BELTS / TRANS MEXICAN VOLCANIC BELT / NAYARIT / SANGANGUEY	STRATOVOLCANO	21.43	21.43	-104.73	-104.73	SAE			s_43559 [22956]	NOT GIVEN [22956]									VOL					WR [22956]	50.34	0.75		20.06				10.73	10.02	5.91	0.17		0.25	1.71	0.06
[22956]	CONVERGENT MARGIN	MEXICAN VOLCANIC BELTS / TRANS MEXICAN VOLCANIC BELT / NAYARIT / SANGANGUEY	STRATOVOLCANO	21.43	21.43	-104.73	-104.73	SAE			s_KMM-A9 [22956]	NOT GIVEN [22956]									VOL					WR [22956]	51.75	0.89		16.92				11.95	10.06	6	0.21		0.33	1.82	0.06
[5710]	CONVERGENT MARGIN	MEXICAN VOLCANIC BELTS / TRANS MEXICAN VOLCANIC BELT / MICHOACAN / MICHOACAN-GUANAJUATO VOLCANIC FIELD / GUANAJUATO MAGMATIC SEQUENCE	GUANAJUATO-LEON AREA	21	21	-101.27	-101.27	SAE			s_HM90 [5710]	BASALT [5710]									VOL					WR [5710]	42.56	0.45		12.49				7.68	8.42	12.96	0.14		0.13	2.66
[5710]	CONVERGENT MARGIN	MEXICAN VOLCANIC BELTS / TRANS MEXICAN VOLCANIC BELT / MICHOACAN / MICHOACAN-GUANAJUATO VOLCANIC FIELD / GUANAJUATO MAGMATIC SEQUENCE	GUANAJUATO-LEON AREA	21	21	-101.27	-101.27	SAE			s_HM110 [5710]	BASALT [5710]									VOL					WR [5710]	47.47	1.18		17.08				8.29	8.65	7.29	0.17		1.23	3.34
[5710]	CONVERGENT MARGIN	MEXICAN VOLCANIC BELTS / TRANS MEXICAN VOLCANIC BELT / MICHOACAN / MICHOACAN-GUANAJUATO VOLCANIC FIELD / GUANAJUATO MAGMATIC SEQUENCE	GUANAJUATO-LEON AREA	21	21	-101.27	-101.27	SAE			s_LP87 [5710]	DOLERITE [5710]									VOL					WR [5710]	47.17	1.5		15.23				13.05	8.78	5.23	0.2		0.02	3.2
[5710]	CONVERGENT MARGIN	MEXICAN VOLCANIC BELTS / TRANS MEXICAN VOLCANIC BELT / MICHOACAN / MICHOACAN-GUANAJUATO VOLCANIC FIELD / GUANAJUATO MAGMATIC SEQUENCE	GUANAJUATO-LEON AREA	21	21	-101.27	-101.27	SAE			s_MC191 [5710]	GABBRO [5710]									PLU					WR [5710]	50.57	0.54		14.7				8.98	12.13	8.67	0.16		0.09	2.05
[5710]	CONVERGENT MARGIN	MEXICAN VOLCANIC BELTS / TRANS MEXICAN VOLCANIC BELT / MICHOACAN / MICHOACAN-GUANAJUATO VOLCANIC FIELD / GUANAJUATO MAGMATIC SEQUENCE	GUANAJUATO-LEON AREA	21	21	-101.27	-101.27	SAE			s_LP107 [5710]	TONALITE [5710]									PLU					WR [5710]	78.46	0.24		12.58				0.54	0.22	0.1			0.03	6.24
[5710]	CONVERGENT MARGIN	MEXICAN VOLCANIC BELTS / TRANS MEXICAN VOLCANIC BELT / MICHOACAN / MICHOACAN-GUANAJUATO VOLCANIC FIELD / GUANAJUATO MAGMATIC SEQUENCE	GUANAJUATO-LEON AREA	21	21	-101.27	-101.27	SAE			s_LP116 [5710]	DIORITE, QUARTZ [5710]									PLU					WR [5710]	69.47	0.43		14.48				2.94	3.42	0.97	0.05		0.2	4.91
[5710]	CONVERGENT MARGIN	MEXICAN VOLCANIC BELTS / TRANS MEXICAN VOLCANIC BELT / MICHOACAN / MICHOACAN-GUANAJUATO VOLCANIC FIELD / GUANAJUATO MAGMATIC SEQUENCE	GUANAJUATO-LEON AREA	21	21	-101.27	-101.27	SAE			s_LP118 [5710]	DIORITE, PYROXENE [5710]									PLU					WR [5710]	53.35	0.32		14.53				6.67	10.91	7.8	0.13		0.44	2.83
[5710]	CONVERGENT MARGIN	MEXICAN VOLCANIC BELTS / TRANS MEXICAN VOLCANIC BELT / MICHOACAN / MICHOACAN-GUANAJUATO VOLCANIC FIELD / GUANAJUATO MAGMATIC SEQUENCE	GUANAJUATO-LEON AREA	21	21	-101.27	-101.27	SAE			s_HM93A [5710]	DIORITE, HORNBLENDE [5710]									PLU					WR [5710]	52.51	0.66		14.22				7.88	8.76	8.84	0.25		1.1	2.49
[5710]	CONVERGENT MARGIN	MEXICAN VOLCANIC BELTS / TRANS MEXICAN VOLCANIC BELT / MICHOACAN / MICHOACAN-GUANAJUATO VOLCANIC FIELD / GUANAJUATO MAGMATIC SEQUENCE	GUANAJUATO-LEON AREA	21	21	-101.27	-101.27	SAE			s_MC195 [5710]	GABBRO [5710]								CUMULATE [5710]	PLU					WR [5710]	47.28	0.69		14.4				7.43	14.49	9.3	0.15		0.27	1.78
[5710]	CONVERGENT MARGIN	MEXICAN VOLCANIC BELTS / TRANS MEXICAN VOLCANIC BELT / MICHOACAN / MICHOACAN-GUANAJUATO VOLCANIC FIELD / GUANAJUATO MAGMATIC SEQUENCE	GUANAJUATO-LEON AREA	21	21	-101.27	-101.27	SAE			s_HM90 [5710]	BASALT [5710]									VOL					WR [5710]
[5710]	CONVERGENT MARGIN	MEXICAN VOLCANIC BELTS / TRANS MEXICAN VOLCANIC BELT / MICHOACAN / MICHOACAN-GUANAJUATO VOLCANIC FIELD / GUANAJUATO MAGMATIC SEQUENCE	GUANAJUATO-LEON AREA	21	21	-101.27	-101.27	SAE			s_HM110 [5710]	BASALT [5710]									VOL					WR [5710]
[5710]	CONVERGENT MARGIN	MEXICAN VOLCANIC BELTS / TRANS MEXICAN VOLCANIC BELT / MICHOACAN / MICHOACAN-GUANAJUATO VOLCANIC FIELD / GUANAJUATO MAGMATIC SEQUENCE	GUANAJUATO-LEON AREA	21	21	-101.27	-101.27	SAE			s_LP87 [5710]	DOLERITE [5710]									VOL					WR [5710]
[5710]	CONVERGENT MARGIN	MEXICAN VOLCANIC BELTS / TRANS MEXICAN VOLCANIC BELT / MICHOACAN / MICHOACAN-GUANAJUATO VOLCANIC FIELD / GUANAJUATO MAGMATIC SEQUENCE	GUANAJUATO-LEON AREA	21	21	-101.27	-101.27	SAE			s_MC191 [5710]	GABBRO [5710]									PLU					WR [5710]
[5710]	CONVERGENT MARGIN	MEXICAN VOLCANIC BELTS / TRANS MEXICAN VOLCANIC BELT / MICHOACAN / MICHOACAN-GUANAJUATO VOLCANIC FIELD / GUANAJUATO MAGMATIC SEQUENCE	GUANAJUATO-LEON AREA	21	21	-101.27	-101.27	SAE			s_MA7 [5710]	DOLERITE, PYROXENE [5710]									VOL					WR [5710]
[5710]	CONVERGENT MARGIN	MEXICAN VOLCANIC BELTS / TRANS MEXICAN VOLCANIC BELT / MICHOACAN / MICHOACAN-GUANAJUATO VOLCANIC FIELD / GUANAJUATO MAGMATIC SEQUENCE	GUANAJUATO-LEON AREA	21	21	-101.27	-101.27	SAE			s_HM93A [5710]	DIORITE, HORNBLENDE [5710]									PLU					WR [5710]
[5710]	CONVERGENT MARGIN	MEXICAN VOLCANIC BELTS / TRANS MEXICAN VOLCANIC BELT / MICHOACAN / MICHOACAN-GUANAJUATO VOLCANIC FIELD / GUANAJUATO MAGMATIC SEQUENCE	GUANAJUATO-LEON AREA	21	21	-101.27	-101.27	SAE			s_LP118 [5710]	DIORITE, PYROXENE [5710]									PLU					WR [5710]
[5710]	CONVERGENT MARGIN	MEXICAN VOLCANIC BELTS / TRANS MEXICAN VOLCANIC BELT / MICHOACAN / MICHOACAN-GUANAJUATO VOLCANIC FIELD / GUANAJUATO MAGMATIC SEQUENCE	GUANAJUATO-LEON AREA	21	21	-101.27	-101.27	SAE			s_LP116 [5710]	DIORITE, QUARTZ [5710]									PLU					WR [5710]
[5710]	CONVERGENT MARGIN	MEXICAN VOLCANIC BELTS / TRANS MEXICAN VOLCANIC BELT / MICHOACAN / MICHOACAN-GUANAJUATO VOLCANIC FIELD / GUANAJUATO MAGMATIC SEQUENCE	GUANAJUATO-LEON AREA	21	21	-101.27	-101.27	SAE			s_LP107 [5710]	TONALITE [5710]									PLU					WR [5710]
[5710]	CONVERGENT MARGIN	MEXICAN VOLCANIC BELTS / TRANS MEXICAN VOLCANIC BELT / MICHOACAN / MICHOACAN-GUANAJUATO VOLCANIC FIELD / GUANAJUATO MAGMATIC SEQUENCE	GUANAJUATO-LEON AREA	21	21	-101.27	-101.27	SAE			s_MC195 [5710]	GABBRO [5710]								CUMULATE [5710]	PLU					WR [5710]
[22521]	CONVERGENT MARGIN	MEXICAN VOLCANIC BELTS / TRANS MEXICAN VOLCANIC BELT / PUEBLA / LA MALINCHE		19.416	19.416	-97.9706	-97.9706	SAE			s_MAL-08-10 [22521]	ANDESITE [22521]									VOL					WR [22521]	66.9327	0.617711		15.8691				3.4	4.08106	2.12388	0.067965		2.3948	3.95947	0.178465
[22521]	CONVERGENT MARGIN	MEXICAN VOLCANIC BELTS / TRANS MEXICAN VOLCANIC BELT / PUEBLA / LA MALINCHE		19.2929	19.2929	-97.9303	-97.9303	SAE			s_MAL-08-11 [22521]	ANDESITE [22521]									VOL					WR [22521]	68.0503	0.519718		15.3694				3.03	4.05933	1.85689	0.0602764		2.10368	4.45295	0.1559
[22521]	CONVERGENT MARGIN	MEXICAN VOLCANIC BELTS / TRANS MEXICAN VOLCANIC BELT / PUEBLA / LA MALINCHE		19.2736	19.2736	-98.063	-98.063	SAE			s_MAL-08-13 [22521]	ANDESITE [22521]									VOL					WR [22521]	63.9355	0.748448		18.5459				4.14	4.6271	2.40027	0.0677619		1.20055	3.73863	0.131573
[22521]	CONVERGENT MARGIN	MEXICAN VOLCANIC BELTS / TRANS MEXICAN VOLCANIC BELT / PUEBLA / LA MALINCHE	SUMMIT DOME	19.2259	19.2259	-98.0326	-98.0326	SAE			s_SM-15 [22521]	ANDESITE [22521]									VOL					WR [22521]	65.0174	0.750955		15.6774				4.32	4.72848	2.64768	0.078		1.93087	4.1785	0.184569
[22521]	CONVERGENT MARGIN	MEXICAN VOLCANIC BELTS / TRANS MEXICAN VOLCANIC BELT / PUEBLA / LA MALINCHE	SUMMIT DOME	19.2259	19.2259	-98.0326	-98.0326	SAE			s_SM-15 [22521]	ANDESITE [22521]									VOL					WR [22521]
[22128]	CONVERGENT MARGIN	MEXICAN VOLCANIC BELTS / TRANS MEXICAN VOLCANIC BELT / MICHOACAN / LOS AZUFRES VOLCANIC CENTER	SAN PEDRO JACUARO PYROCLASTIC FLOW	19.85	19.85	-100.63	-100.63	SAE			s_AZF-0805 [22128]	RHYOLITE [22128]									VOL					WR [22128]	72.43	0.29		15.24				2.13	1.23	0.4	0.04		4.48	3.52	0
[22128]	CONVERGENT MARGIN	MEXICAN VOLCANIC BELTS / TRANS MEXICAN VOLCANIC BELT / MICHOACAN / LOS AZUFRES VOLCANIC CENTER	CHINAPO DOME	19.85	19.85	-100.63	-100.63	SAE			s_AZF-0817 [22128]	RHYOLITE [22128]									VOL					WR [22128]	72.77	0.25		14.35				2.01	1.26	0.39	0.04		4.43	4.28	0
[22128]	CONVERGENT MARGIN	MEXICAN VOLCANIC BELTS / TRANS MEXICAN VOLCANIC BELT / MICHOACAN / LOS AZUFRES VOLCANIC CENTER	EL CARPINTERO LAVA FLOW	19.85	19.85	-100.63	-100.63	SAE			s_AZF-0899 [22128]	RHYOLITE [22128]									VOL					WR [22128]	71.34	0.36		14.43				2.83	1.75	0.55	0.05		4.15	4.16	0.083
[22128]	CONVERGENT MARGIN	MEXICAN VOLCANIC BELTS / TRANS MEXICAN VOLCANIC BELT / MICHOACAN / LOS AZUFRES VOLCANIC CENTER	EL ROSARIO PLATEAU	19.85	19.85	-100.63	-100.63	SAE			s_AZF-0874 [22128]	RHYOLITE [22128]									VOL					WR [22128]	74.63	0.22		13.47				1.75	0.91	0.3	0.04		4.67	3.79	0.031
[22128]	CONVERGENT MARGIN	MEXICAN VOLCANIC BELTS / TRANS MEXICAN VOLCANIC BELT / MICHOACAN / LOS AZUFRES VOLCANIC CENTER	GUANGOCHE HORSE-SHOE SHAPED CRATER	19.85	19.85	-100.63	-100.63	SAE			s_AZ-1185 [22128]	RHYOLITE [22128]									VOL					WR [22128]	75.79	0.17		12.97				1.55	0.83	0.17	0.04		4.6	3.67	0.039
[22128]	CONVERGENT MARGIN	MEXICAN VOLCANIC BELTS / TRANS MEXICAN VOLCANIC BELT / MICHOACAN / LOS AZUFRES VOLCANIC CENTER	GUINDO PYROCLASTIC FLOW	19.85	19.85	-100.63	-100.63	SAE			s_AZ-1045D [22128]	RHYOLITE [22128]									VOL					WR [22128]	75.98	0.16		13.03				1.5	0.87	0.17	0.04		4.73	3.32	0.04
[22128]	CONVERGENT MARGIN	MEXICAN VOLCANIC BELTS / TRANS MEXICAN VOLCANIC BELT / MICHOACAN / LOS AZUFRES VOLCANIC CENTER	MOZO LAVA FLOW	19.85	19.85	-100.63	-100.63	SAE			s_AZF-0892 [22128]	RHYOLITE [22128]									VOL					WR [22128]	75.46	0.1		13.47				1.27	0.5	0.1	0.03		4.84	4.09	0
[22128]	CONVERGENT MARGIN	MEXICAN VOLCANIC BELTS / TRANS MEXICAN VOLCANIC BELT / MICHOACAN / LOS AZUFRES VOLCANIC CENTER	EL BOSQUE PLATEAU	19.85	19.85	-100.63	-100.63	SAE			s_AZF-0875 [22128]	RHYOLITE [22128]									VOL					WR [22128]	76.32	0.1		12.99				1.26	0.49	0.13	0.03		4.64	3.88	0
[22128]	CONVERGENT MARGIN	MEXICAN VOLCANIC BELTS / TRANS MEXICAN VOLCANIC BELT / MICHOACAN / LOS AZUFRES VOLCANIC CENTER	GUANGOCHE CENTRAL DOME	19.85	19.85	-100.63	-100.63	SAE			s_AZ-1183 [22128]	RHYOLITE [22128]									VOL					WR [22128]	76.4	0.11		13.08				1.23	0.55	0.06	0.03		4.83	3.56	0.018
[22128]	CONVERGENT MARGIN	MEXICAN VOLCANIC BELTS / TRANS MEXICAN VOLCANIC BELT / MICHOACAN / LOS AZUFRES VOLCANIC CENTER	CUCHIPITIO PYROCLASTIC SEQUENCE	19.85	19.85	-100.63	-100.63	SAE			s_AZ-1059A [22128]	RHYOLITE [22128]									VOL					WR [22128]	76.74	0.08		12.55				0.99	0.51	0.2	0.03		4.84	3.93	0.012
[22128]	CONVERGENT MARGIN	MEXICAN VOLCANIC BELTS / TRANS MEXICAN VOLCANIC BELT / MICHOACAN / LOS AZUFRES VOLCANIC CENTER	WHITE PYROCLASTIC SEQUENCE	19.85	19.85	-100.63	-100.63	SAE			s_PB-1414B [22128]	RHYOLITE [22128]									VOL					WR [22128]	76.45	0.1		12.73				1.27	0.55	0.13	0.02		4.96	3.64	0.024
[22128]	CONVERGENT MARGIN	MEXICAN VOLCANIC BELTS / TRANS MEXICAN VOLCANIC BELT / MICHOACAN / LOS AZUFRES VOLCANIC CENTER		19.85	19.85	-100.63	-100.63	SAE			s_AZ-0914B [22128]	RHYOLITE [22128]									VOL					WR [22128]	76.81	0.09		12.24				1.23	0.54	0.13	0.02		5.03	3.75	0.021
[22128]	CONVERGENT MARGIN	MEXICAN VOLCANIC BELTS / TRANS MEXICAN VOLCANIC BELT / MICHOACAN / LOS AZUFRES VOLCANIC CENTER		19.85	19.85	-100.63	-100.63	SAE			s_AZ-0906B [22128]	RHYOLITE [22128]									VOL					WR [22128]	75.27	0.12		14.22				1.49	0.52	0.16	0.02		4.58	3.43	0.013
[22128]	CONVERGENT MARGIN	MEXICAN VOLCANIC BELTS / TRANS MEXICAN VOLCANIC BELT / MICHOACAN / LOS AZUFRES VOLCANIC CENTER		19.85	19.85	-100.63	-100.63	SAE			s_AZ-0927B [22128]	RHYOLITE [22128]									VOL					WR [22128]	75.22	0.11		13.74				1.42	0.59	0.19	0.02		4.82	3.7	0.038
[22128]	CONVERGENT MARGIN	MEXICAN VOLCANIC BELTS / TRANS MEXICAN VOLCANIC BELT / MICHOACAN / LOS AZUFRES VOLCANIC CENTER	AGUA BLANCA	19.85	19.85	-100.63	-100.63	SAE			s_AZ-1041A [22128]	RHYOLITE [22128]									VOL					WR [22128]	76.34	0.09		12.46				1.28	0.54	0.19	0.03		4.96	3.97	0.012
[22128]	CONVERGENT MARGIN	MEXICAN VOLCANIC BELTS / TRANS MEXICAN VOLCANIC BELT / MICHOACAN / LOS AZUFRES VOLCANIC CENTER	OCRE PYROCLASTIC SEQUENCE	19.85	19.85	-100.63	-100.63	SAE			s_AZ-1040C [22128]	RHYOLITE [22128]									VOL					WR [22128]	74.04	0.11		15.32				1.57	0.52	0.21	0.03		4.49	3.52	0.003
[22128]	CONVERGENT MARGIN	MEXICAN VOLCANIC BELTS / TRANS MEXICAN VOLCANIC BELT / MICHOACAN / LOS AZUFRES VOLCANIC CENTER		19.85	19.85	-100.63	-100.63	SAE			s_AZ-1045C [22128]	RHYOLITE [22128]									VOL					WR [22128]	75.63	0.08		13.39				1.27	0.53	0.2	0.03		4.81	3.9	0.006
[22128]	CONVERGENT MARGIN	MEXICAN VOLCANIC BELTS / TRANS MEXICAN VOLCANIC BELT / MICHOACAN / LOS AZUFRES VOLCANIC CENTER		19.85	19.85	-100.63	-100.63	SAE			s_AZ-1040D [22128]	RHYOLITE [22128]									VOL					WR [22128]	73.94	0.12		15.18				0.94	0.53	0.2	0.03		4.93	4.02	0.016
[23167]	CONVERGENT MARGIN	MEXICAN VOLCANIC BELTS / SIERRA MADRE OCCIDENTAL / TAMAULIPAS	CABALLEROS, HUIZACHAL-PEREGRINA ANTICLINORIUM	23.87	23.87	-99.18	-99.18	SAE			s_TCCL1 [23167]	TONALITE [23167]				ORDOVICIAN [23167]					PLU					WR [23167]	70.74	0.08		15.71				0.66	2.33	0.21	0.02		1.89	6.36	0.02
[23167]	CONVERGENT MARGIN	MEXICAN VOLCANIC BELTS / SIERRA MADRE OCCIDENTAL / TAMAULIPAS	CABALLEROS, HUIZACHAL-PEREGRINA ANTICLINORIUM	23.87	23.87	-99.18	-99.18	SAE			s_TCCL2 [23167]	TONALITE [23167]				ORDOVICIAN [23167]					PLU					WR [23167]	70.63	0.09		17.2				0.67	0.54	0.25	0.02		1.6	7.81	0.03
[23167]	CONVERGENT MARGIN	MEXICAN VOLCANIC BELTS / SIERRA MADRE OCCIDENTAL / TAMAULIPAS	CABALLEROS, HUIZACHAL-PEREGRINA ANTICLINORIUM	23.87	23.87	-99.18	-99.18	SAE			s_TCCL4 [23167]	TONALITE [23167]				ORDOVICIAN [23167]					PLU					WR [23167]	70.5	0.11		15.99				0.84	1.28	0.3	0.02		1.48	7.4	0.04
[23167]	CONVERGENT MARGIN	MEXICAN VOLCANIC BELTS / SIERRA MADRE OCCIDENTAL / TAMAULIPAS	NOVILLO, HUIZACHAL-PEREGRINA ANTICLINORIUM	23.73	23.73	-99.25	-99.25	SAE			s_THNL1 [23167]	TONALITE [23167]				ORDOVICIAN [23167]					PLU					WR [23167]	68.62	0.07		17.89				0.46	1.64	0.27	0.01		1.42	7.07	0.04
[23167]	CONVERGENT MARGIN	MEXICAN VOLCANIC BELTS / SIERRA MADRE OCCIDENTAL / TAMAULIPAS	NOVILLO, HUIZACHAL-PEREGRINA ANTICLINORIUM	23.73	23.73	-99.25	-99.25	SAE			s_THNL3 [23167]	TONALITE [23167]				ORDOVICIAN [23167]					PLU					WR [23167]	69.42	0.14		17.27				1.12	1.81	0.47	0.04		1.91	6.23	0.04
[23167]	CONVERGENT MARGIN	MEXICAN VOLCANIC BELTS / SIERRA MADRE OCCIDENTAL / TAMAULIPAS	CABALLEROS, HUIZACHAL-PEREGRINA ANTICLINORIUM	23.87	23.87	-99.18	-99.18	SAE			s_TCCL5 [23167]	TONALITE [23167]				ORDOVICIAN [23167]					PLU					WR [23167]	71.26	0.08		16.49				0.76	1.58	0.3	0.03		1.32	6.69	0.02
[23167]	CONVERGENT MARGIN	MEXICAN VOLCANIC BELTS / SIERRA MADRE OCCIDENTAL / TAMAULIPAS	CABALLEROS, HUIZACHAL-PEREGRINA ANTICLINORIUM	23.87	23.87	-99.18	-99.18	SAE			s_TCCL6 [23167]	TONALITE [23167]				ORDOVICIAN [23167]					PLU					WR [23167]	71.29	0.13		16.57				1.1	1.1	0.39	0.03		2.04	5.77	0.03
[23167]	CONVERGENT MARGIN	MEXICAN VOLCANIC BELTS / SIERRA MADRE OCCIDENTAL / TAMAULIPAS	NOVILLO, HUIZACHAL-PEREGRINA ANTICLINORIUM	23.73	23.73	-99.25	-99.25	SAE			s_CNI1 [23167]	TONALITE [23167]				ORDOVICIAN [23167]					PLU					WR [23167]	74.53	0.07		15.14				0.95	0.32	0.17	0.02		1.76	5.11	0.02
[23167]	CONVERGENT MARGIN	MEXICAN VOLCANIC BELTS / SIERRA MADRE OCCIDENTAL / TAMAULIPAS	PEREGRINA, HUIZACHAL-PEREGRINA ANTICLINORIUM	23.75	23.75	-99.25	-99.25	SAE			s_CPI1 [23167]	TONALITE [23167]				ORDOVICIAN [23167]					PLU					WR [23167]	76.99	0.08		12.63				1.78	0.23	0.25	0.05		0.37	6.26	0.02
[23167]	CONVERGENT MARGIN	MEXICAN VOLCANIC BELTS / SIERRA MADRE OCCIDENTAL / TAMAULIPAS	PEREGRINA, HUIZACHAL-PEREGRINA ANTICLINORIUM	23.75	23.75	-99.25	-99.25	SAE			s_CPI2 [23167]	TONALITE [23167]				ORDOVICIAN [23167]					PLU					WR [23167]	71.37	0.09		15.9				1.03	1.32	0.3	0.02		0.87	7.15	0.03
[23167]	CONVERGENT MARGIN	MEXICAN VOLCANIC BELTS / SIERRA MADRE OCCIDENTAL / TAMAULIPAS	PEREGRINA, HUIZACHAL-PEREGRINA ANTICLINORIUM	23.75	23.75	-99.25	-99.25	SAE			s_CPI3 [23167]	TONALITE [23167]				ORDOVICIAN [23167]					PLU					WR [23167]	68.27	0.12		16.91				1.81	1.56	0.47	0.02		1.23	6.81	0.04
[23167]	CONVERGENT MARGIN	MEXICAN VOLCANIC BELTS / SIERRA MADRE OCCIDENTAL / TAMAULIPAS	PEREGRINA, HUIZACHAL-PEREGRINA ANTICLINORIUM	23.75	23.75	-99.25	-99.25	SAE			s_CPI4 [23167]	TONALITE [23167]				ORDOVICIAN [23167]					PLU					WR [23167]	71.37	0.08		14.74				1.03	2.39	0.27	0.03		1.19	5.9	0.02
[22132]	CONVERGENT MARGIN	MEXICAN VOLCANIC BELTS / TRANS MEXICAN VOLCANIC BELT / PUEBLA / ACOCULCO CALDERA	ACOCULCO CALDERA AREA, EXTRA CALDERA	19.9824	19.9824	-98.2205	-98.2205	SAE			s_AC65 [22132]	ANDESITE, BASALTIC [22132]									VOL					WR [22132]	54.55	1.419		16.19				8.11	7.56	4.67	0.134		1.53	3.79	0.51
[22132]	CONVERGENT MARGIN	MEXICAN VOLCANIC BELTS / TRANS MEXICAN VOLCANIC BELT / PUEBLA / ACOCULCO CALDERA	ACOCULCO CALDERA AREA, EXTRA CALDERA	19.8872	19.8872	-98.1075	-98.1075	SAE			s_AC42 [22132]	BASALT [22132]									VOL					WR [22132]	51.83	1.68		16.41				8.29	7.82	5.52	0.145		1.46	3.79	0.67
[22132]	CONVERGENT MARGIN	MEXICAN VOLCANIC BELTS / TRANS MEXICAN VOLCANIC BELT / PUEBLA / ACOCULCO CALDERA	ACOCULCO CALDERA AREA, EXTRA CALDERA	19.9599	19.9599	-98.077	-98.077	SAE			s_AC101 [22132]	ANDESITE, BASALTIC [22132]									VOL					WR [22132]	52.69	1.327		17.64				8.13	8.87	5.54	0.137		1.02	3.5	0.3
[22132]	CONVERGENT MARGIN	MEXICAN VOLCANIC BELTS / TRANS MEXICAN VOLCANIC BELT / PUEBLA / ACOCULCO CALDERA	ACOCULCO CALDERA AREA, EXTRA CALDERA	19.8431	19.8431	-98.2082	-98.2082	SAE			s_AC7 [22132]	RHYOLITE [22132]									VOL					WR [22132]	73.2	0.178		12.56				1.45	0.55	0.12	0.042		5.18	3.48	0.02
[22132]	CONVERGENT MARGIN	MEXICAN VOLCANIC BELTS / TRANS MEXICAN VOLCANIC BELT / PUEBLA / ACOCULCO CALDERA	ACOCULCO CALDERA AREA, EXTRA CALDERA	19.8224	19.8224	-98.1782	-98.1782	SAE			s_AC12 [22132]	RHYOLITE [22132]									VOL					WR [22132]	76.91	0.179		12.53				1.6	0.44	0.11	0.04		4.78	3.92	0.02
[22132]	CONVERGENT MARGIN	MEXICAN VOLCANIC BELTS / TRANS MEXICAN VOLCANIC BELT / PUEBLA / ACOCULCO CALDERA	ACOCULCO CALDERA AREA, APAN-TEZONTEPEC VOLCANIC FIELD	19.7694	19.7694	-98.1898	-98.1898	SAE			s_AC19 [22132]	ANDESITE [22132]									VOL					WR [22132]	58.93	0.808		18.76				6.12	6.09	2.35	0.109		1.09	4.65	0.36
[22132]	CONVERGENT MARGIN	MEXICAN VOLCANIC BELTS / TRANS MEXICAN VOLCANIC BELT / PUEBLA / ACOCULCO CALDERA	ACOCULCO CALDERA AREA, APAN-TEZONTEPEC VOLCANIC FIELD	19.8339	19.8339	-98.0474	-98.0474	SAE			s_AC49 [22132]	BASALT [22132]									VOL					WR [22132]	50.77	1.867		18.33				9.4	8.59	4.75	0.137		0.65	4.12	0.4
[22132]	CONVERGENT MARGIN	MEXICAN VOLCANIC BELTS / TRANS MEXICAN VOLCANIC BELT / PUEBLA / ACOCULCO CALDERA	ACOCULCO CALDERA AREA, APAN-TEZONTEPEC VOLCANIC FIELD	19.8003	19.8003	-98.0751	-98.0751	SAE			s_AC84 [22132]	ANDESITE, BASALTIC [22132]									VOL					WR [22132]	52.52	1.846		16.93				8.65	8.1	5.84	0.153		0.92	4.16	0.48
[22132]	CONVERGENT MARGIN	MEXICAN VOLCANIC BELTS / TRANS MEXICAN VOLCANIC BELT / PUEBLA / ACOCULCO CALDERA	ACOCULCO CALDERA AREA, APAN-TEZONTEPEC VOLCANIC FIELD	19.8474	19.8474	-98.0564	-98.0564	SAE			s_AC47 [22132]	BASALT [22132]									VOL					WR [22132]	49.08	1.957		18.18				9.52	8.56	5.41	0.148		0.66	3.71	0.36
[22132]	CONVERGENT MARGIN	MEXICAN VOLCANIC BELTS / TRANS MEXICAN VOLCANIC BELT / PUEBLA / ACOCULCO CALDERA	ACOCULCO CALDERA AREA, APAN-TEZONTEPEC VOLCANIC FIELD	19.7888	19.7888	-98.1832	-98.1832	SAE			s_AC14 [22132]	ANDESITE, BASALTIC [22132]									VOL					WR [22132]	56.29	1.088		18.24				6.87	7.19	4.32	0.125		1.01	4.23	0.32
[22132]	CONVERGENT MARGIN	MEXICAN VOLCANIC BELTS / TRANS MEXICAN VOLCANIC BELT / PUEBLA / ACOCULCO CALDERA	ACOCULCO CALDERA AREA, APAN-TEZONTEPEC VOLCANIC FIELD	19.7787	19.7787	-98.1761	-98.1761	SAE			s_AC21 [22132]	ANDESITE, BASALTIC [22132]									VOL					WR [22132]	53.99	1.325		16.73				7.69	7.52	4.47	0.129		1.31	3.8	0.51
[22132]	CONVERGENT MARGIN	MEXICAN VOLCANIC BELTS / TRANS MEXICAN VOLCANIC BELT / PUEBLA / ACOCULCO CALDERA	ACOCULCO CALDERA AREA, LATE POST CALDERA	19.9711	19.9711	-98.3084	-98.3084	SAE			s_AC89 [22132]	RHYOLITE [22132]									VOL					WR [22132]	72.19	0.385		13.24				2.63	0.56	0.08	0.045		4.44	4.04	0.22
[22132]	CONVERGENT MARGIN	MEXICAN VOLCANIC BELTS / TRANS MEXICAN VOLCANIC BELT / PUEBLA / ACOCULCO CALDERA	ACOCULCO CALDERA AREA, LATE POST CALDERA	19.8883	19.8883	-98.2748	-98.2748	SAE			s_AC37 [22132]	RHYOLITE [22132]									VOL					WR [22132]	75.08	0.139		11.55				1.29	0.36	0.07	0.046		5.71	2.87	0.01
[22132]	CONVERGENT MARGIN	MEXICAN VOLCANIC BELTS / TRANS MEXICAN VOLCANIC BELT / PUEBLA / ACOCULCO CALDERA	ACOCULCO CALDERA AREA, LATE POST CALDERA	19.8063	19.8063	-98.087	-98.087	SAE			s_AC82 [22132]	RHYOLITE [22132]									VOL					WR [22132]	74.71	0.135		11.46				1.55	0.31	0.05	0.048		5.27	3.32	0
[22132]	CONVERGENT MARGIN	MEXICAN VOLCANIC BELTS / TRANS MEXICAN VOLCANIC BELT / PUEBLA / ACOCULCO CALDERA	ACOCULCO CALDERA AREA, LATE POST CALDERA	19.9345	19.9345	-98.0778	-98.0778	SAE			s_AC100 [22132]	RHYOLITE [22132]									VOL					WR [22132]	74.15	0.23		13.73				0.87	0.19	0.03	0.013		5.19	4.6	0.03
[22132]	CONVERGENT MARGIN	MEXICAN VOLCANIC BELTS / TRANS MEXICAN VOLCANIC BELT / PUEBLA / ACOCULCO CALDERA	ACOCULCO CALDERA AREA, LATE POST CALDERA	19.8902	19.8902	-98.2464	-98.2464	SAE			s_AC72 [22132]	RHYOLITE [22132]									VOL					WR [22132]	74.7	0.143		12.58				1.13	0.34	0.04	0.048		5.46	3.2	0.01
[22132]	CONVERGENT MARGIN	MEXICAN VOLCANIC BELTS / TRANS MEXICAN VOLCANIC BELT / PUEBLA / ACOCULCO CALDERA	ACOCULCO CALDERA AREA, LATE POST CALDERA	19.9917	19.9917	-98.143	-98.143	SAE			s_AC115 [22132]	RHYOLITE [22132]									VOL					WR [22132]	72.7	0.355		13.58				2.02	0.95	0.29	0.09		4.42	4.24	0.07
[22132]	CONVERGENT MARGIN	MEXICAN VOLCANIC BELTS / TRANS MEXICAN VOLCANIC BELT / PUEBLA / ACOCULCO CALDERA	ACOCULCO CALDERA AREA, LATE POST CALDERA	20.0199	20.0199	-98.2059	-98.2059	SAE			s_AC92 [22132]	RHYOLITE [22132]									VOL					WR [22132]	75.36	0.182		12.99				1.3	0.3	0.08	0.051		4.96	3.67	0.02
[22132]	CONVERGENT MARGIN	MEXICAN VOLCANIC BELTS / TRANS MEXICAN VOLCANIC BELT / PUEBLA / ACOCULCO CALDERA	ACOCULCO CALDERA AREA, LATE POST CALDERA	20.011	20.011	-98.1526	-98.1526	SAE			s_AC108 [22132]	RHYOLITE [22132]									VOL					WR [22132]	76.27	0.178		12.86				1.21	0.41	0.09	0.052		5.07	3.92	0
[22132]	CONVERGENT MARGIN	MEXICAN VOLCANIC BELTS / TRANS MEXICAN VOLCANIC BELT / PUEBLA / ACOCULCO CALDERA	ACOCULCO CALDERA AREA, LATE POST CALDERA	19.935	19.935	-98.2222	-98.2222	SAE			s_AC56 [22132]	RHYOLITE [22132]									VOL					WR [22132]	73.01	0.24		14.22				1.42	0.47	0.04	0.028		4.67	4.01	0.02
[22132]	CONVERGENT MARGIN	MEXICAN VOLCANIC BELTS / TRANS MEXICAN VOLCANIC BELT / PUEBLA / ACOCULCO CALDERA	ACOCULCO CALDERA AREA, LATE POST CALDERA	20.0195	20.0195	-98.1358	-98.1358	SAE			s_AC107 [22132]	RHYOLITE [22132]									VOL					WR [22132]	71.98	0.337		13.81				1.89	0.67	0.24	0.059		4.56	3.98	0
[22132]	CONVERGENT MARGIN	MEXICAN VOLCANIC BELTS / TRANS MEXICAN VOLCANIC BELT / PUEBLA / ACOCULCO CALDERA	ACOCULCO CALDERA AREA, LATE POST CALDERA	19.9168	19.9168	-98.1175	-98.1175	SAE			s_AC98 B [22132]	BASALT [22132]									VOL					WR [22132]	49.39	1.703		17.9				9.61	8.65	5.63	0.161		0.77	3.79	0.31
[22132]	CONVERGENT MARGIN	MEXICAN VOLCANIC BELTS / TRANS MEXICAN VOLCANIC BELT / PUEBLA / ACOCULCO CALDERA	ACOCULCO CALDERA AREA, LATE POST CALDERA	19.9429	19.9429	-98.1528	-98.1528	SAE			s_AC51 [22132]	DACITE [22132]									VOL					WR [22132]	70.04	0.471		14.88				2.28	0.66	0.12	0.038		4.44	4.73	0.05
[22132]	CONVERGENT MARGIN	MEXICAN VOLCANIC BELTS / TRANS MEXICAN VOLCANIC BELT / PUEBLA / ACOCULCO CALDERA	ACOCULCO CALDERA AREA, LATE POST CALDERA	19.8821	19.8821	-98.1205	-98.1205	SAE			s_AC77 [22132]	ANDESITE [22132]									VOL					WR [22132]	61.9	1.322		15.11				6.83	3.55	1.66	0.124		2.81	4.06	0.19
[22132]	CONVERGENT MARGIN	MEXICAN VOLCANIC BELTS / TRANS MEXICAN VOLCANIC BELT / PUEBLA / ACOCULCO CALDERA	ACOCULCO CALDERA AREA, LATE POST CALDERA	19.9127	19.9127	-98.1659	-98.1659	SAE			s_AC34 [22132]	ANDESITE [22132]									VOL					WR [22132]	61.84	1.296		14.8				7.08	3.55	1.49	0.065		2.77	3.71	0.24
[22132]	CONVERGENT MARGIN	MEXICAN VOLCANIC BELTS / TRANS MEXICAN VOLCANIC BELT / PUEBLA / ACOCULCO CALDERA	ACOCULCO CALDERA AREA, LATE POST CALDERA	19.9014	19.9014	-98.2666	-98.2666	SAE			s_AC35 [22132]	DACITE [22132]									VOL					WR [22132]	71.13	0.362		13.21				1.99	1.04	0.38	0.076		4.62	4.03	0.07
[22132]	CONVERGENT MARGIN	MEXICAN VOLCANIC BELTS / TRANS MEXICAN VOLCANIC BELT / PUEBLA / ACOCULCO CALDERA	ACOCULCO CALDERA AREA, LATE POST CALDERA	19.9088	19.9088	-98.1609	-98.1609	SAE			s_AC76 [22132]	DACITE [22132]									VOL					WR [22132]	63.48	1.178		14.32				6.51	3.97	2.01	0.078		2.77	4.09	0.22
[22132]	CONVERGENT MARGIN	MEXICAN VOLCANIC BELTS / TRANS MEXICAN VOLCANIC BELT / PUEBLA / ACOCULCO CALDERA	ACOCULCO CALDERA AREA, LATE POST CALDERA	19.8673	19.8673	-98.1949	-98.1949	SAE			s_AC113 [22132]	RHYOLITE [22132]									VOL					WR [22132]	75.88	0.21		11.96				1.93	0.08	0.05	0.039		4.73	4.19	0
[22132]	CONVERGENT MARGIN	MEXICAN VOLCANIC BELTS / TRANS MEXICAN VOLCANIC BELT / PUEBLA / ACOCULCO CALDERA	ACOCULCO CALDERA AREA, LATE POST CALDERA	19.9168	19.9168	-98.1175	-98.1175	SAE			s_AC98 A [22132]	ANDESITE [22132]									VOL					WR [22132]	61.35	0.956		17.24				5.07	4.5	1.52	0.098		1.81	4.4	0.38
[22132]	CONVERGENT MARGIN	MEXICAN VOLCANIC BELTS / TRANS MEXICAN VOLCANIC BELT / PUEBLA / ACOCULCO CALDERA	ACOCULCO CALDERA AREA, EARLY POST CALDERA	19.854	19.854	-98.1141	-98.1141	SAE			s_AC44 [22132]	ANDESITE [22132]									VOL					WR [22132]	60.36	1.278		16.33				6.07	3.74	1.28	0.123		2.57	4.87	0.43
[22132]	CONVERGENT MARGIN	MEXICAN VOLCANIC BELTS / TRANS MEXICAN VOLCANIC BELT / PUEBLA / ACOCULCO CALDERA	ACOCULCO CALDERA AREA, EARLY POST CALDERA	19.8772	19.8772	-98.1702	-98.1702	SAE			s_AC80 [22132]	ANDESITE, BASALTIC [22132]									VOL					WR [22132]	53.73	1.603		17.66				8.09	7.48	3.72	0.134		1.33	4.26	0.43
[22132]	CONVERGENT MARGIN	MEXICAN VOLCANIC BELTS / TRANS MEXICAN VOLCANIC BELT / PUEBLA / ACOCULCO CALDERA	ACOCULCO CALDERA AREA, EARLY POST CALDERA	19.8697	19.8697	-98.1854	-98.1854	SAE			s_AC111 [22132]	ANDESITE, BASALTIC [22132]									VOL					WR [22132]	53.31	1.5		17.07				7.4	7.94	3.38	0.139		1.24	4.07	0.37
[22132]	CONVERGENT MARGIN	MEXICAN VOLCANIC BELTS / TRANS MEXICAN VOLCANIC BELT / PUEBLA / ACOCULCO CALDERA	ACOCULCO CALDERA AREA	19.8691	19.8691	-98.1894	-98.1894	SAE			s_AC112 [22132]	RHYOLITE [22132]									VOL					WR [22132]	83.11	0.126		8.02				1.1	0.3	0.09	0.023		3.09	2.52	0.01
[22132]	CONVERGENT MARGIN	MEXICAN VOLCANIC BELTS / TRANS MEXICAN VOLCANIC BELT / PUEBLA / ACOCULCO CALDERA	ACOCULCO CALDERA AREA, EARLY POST CALDERA	19.9433	19.9433	-98.105	-98.105	SAE			s_AC103 [22132]	ANDESITE, BASALTIC [22132]									VOL					WR [22132]	52.21	1.833		18.36				8.9	8	3.38	0.143		0.84	4.28	0.42
[22132]	CONVERGENT MARGIN	MEXICAN VOLCANIC BELTS / TRANS MEXICAN VOLCANIC BELT / PUEBLA / ACOCULCO CALDERA	ACOCULCO CALDERA AREA, EARLY POST CALDERA	19.9732	19.9732	-98.1501	-98.1501	SAE			s_AC27 [22132]	ANDESITE [22132]									VOL					WR [22132]	57.86	1.083		16.73				6.06	6.11	2.68	0.094		2.23	3.62	0.23
[22132]	CONVERGENT MARGIN	MEXICAN VOLCANIC BELTS / TRANS MEXICAN VOLCANIC BELT / PUEBLA / ACOCULCO CALDERA	ACOCULCO CALDERA AREA, EARLY POST CALDERA	19.9784	19.9784	-98.1452	-98.1452	SAE			s_AC28 [22132]	ANDESITE, BASALTIC [22132]									VOL					WR [22132]	53.16	1.659		16.51				8.5	7.51	3.7	0.193		1.28	4.01	0.51
[22132]	CONVERGENT MARGIN	MEXICAN VOLCANIC BELTS / TRANS MEXICAN VOLCANIC BELT / PUEBLA / ACOCULCO CALDERA	ACOCULCO CALDERA AREA, EARLY POST CALDERA	19.9754	19.9754	-98.2848	-98.2848	SAE			s_AC90 [22132]	RHYOLITE [22132]									VOL					WR [22132]	76.62	0.135		11.86				1.6	0.38	0.08	0.049		5.06	3.69	0.01
[22132]	CONVERGENT MARGIN	MEXICAN VOLCANIC BELTS / TRANS MEXICAN VOLCANIC BELT / PUEBLA / ACOCULCO CALDERA	ACOCULCO CALDERA AREA, EARLY POST CALDERA	19.9778	19.9778	-98.2153	-98.2153	SAE			s_AC60 [22132]	ANDESITE, BASALTIC [22132]									VOL					WR [22132]	55.62	1.524		16.68				6.17	7.65	2.8	0.233		1.58	3.52	0.48
[22132]	CONVERGENT MARGIN	MEXICAN VOLCANIC BELTS / TRANS MEXICAN VOLCANIC BELT / PUEBLA / ACOCULCO CALDERA	ACOCULCO CALDERA AREA, EARLY POST CALDERA	19.9912	19.9912	-98.16	-98.16	SAE			s_AC117 [22132]	ANDESITE, BASALTIC [22132]									VOL					WR [22132]	53.73	1.642		16.49				8.33	7.74	4.2	0.155		1.54	3.73	0.43
[22132]	CONVERGENT MARGIN	MEXICAN VOLCANIC BELTS / TRANS MEXICAN VOLCANIC BELT / PUEBLA / ACOCULCO CALDERA	ACOCULCO CALDERA AREA, SYN CALDERA	19.9003	19.9003	-98.1965	-98.1965	SAE			s_AC69 [22132]	ANDESITE [22132]									VOL					WR [22132]	62.17	0.968		17				3.24	3.16	1.09	0.091		2.96	3.35	0.27
[22132]	CONVERGENT MARGIN	MEXICAN VOLCANIC BELTS / TRANS MEXICAN VOLCANIC BELT / PUEBLA / ACOCULCO CALDERA	ACOCULCO CALDERA AREA, PRE CALDERA	20.0393	20.0393	-98.1849	-98.1849	SAE			s_AC94 A [22132]	ANDESITE [22132]									VOL					WR [22132]	62.18	0.884		16.3				5	5.2	2.57	0.081		1.85	3.82	0.24
[22132]	CONVERGENT MARGIN	MEXICAN VOLCANIC BELTS / TRANS MEXICAN VOLCANIC BELT / PUEBLA / ACOCULCO CALDERA	ACOCULCO CALDERA AREA, PRE CALDERA	19.8053	19.8053	-98.2379	-98.2379	SAE			s_AC15 [22132]	DACITE [22132]									VOL					WR [22132]	64.14	0.59		16.64				4.34	4.85	1.78	0.071		2.26	4.02	0.14
[22132]	CONVERGENT MARGIN	MEXICAN VOLCANIC BELTS / TRANS MEXICAN VOLCANIC BELT / PUEBLA / ACOCULCO CALDERA	ACOCULCO CALDERA AREA, UPPER LOCAL BASEMENT	19.933	19.933	-97.9523	-97.9523	SAE			s_AC123 [22132]	BASALT [22132]									VOL					WR [22132]	51.01	1.989		17.24				9.88	8.27	4.01	0.156		1.28	4.17	0.52
[22124]	CONVERGENT MARGIN	MEXICAN VOLCANIC BELTS / TRANS MEXICAN VOLCANIC BELT / MICHOACAN / MICHOACAN-GUANAJUATO VOLCANIC FIELD - CARICHUATO	PATZCUARO LAKE AREA	19.5906	19.5906	-101.575	-101.575	SAE			s_CARICHUATO [22124]	NOT GIVEN [22124]				PLIOCENE [22124]					VOL					WR [22124]	59.34	0.8		18.23				6.02	6.12	2.51	0.09		1.57	4.05	0.21
[22124]	CONVERGENT MARGIN	MEXICAN VOLCANIC BELTS / TRANS MEXICAN VOLCANIC BELT / MICHOACAN / MICHOACAN-GUANAJUATO VOLCANIC FIELD	PATZCUARO LAKE AREA	19.59	19.59	-101.58	-101.58	SAE			s_PZS-50 [22124]	NOT GIVEN [22124]				PLIOCENE [22124]					VOL					WR [22124]	63.58	0.56		17				4.37	5.26	1.39	0.07		1.75	4.08	0.13
[22124]	CONVERGENT MARGIN	MEXICAN VOLCANIC BELTS / TRANS MEXICAN VOLCANIC BELT / MICHOACAN / MICHOACAN-GUANAJUATO VOLCANIC FIELD	PATZCUARO LAKE AREA	19.59	19.59	-101.58	-101.58	SAE			s_PZS-84 [22124]	NOT GIVEN [22124]			LOWER [22124]	PLEISTOCENE [22124]					VOL					WR [22124]	55.34	1.18		17.12				7.99	7.38	4.79	0.12		1.31	3.68	0.3
[22124]	CONVERGENT MARGIN	MEXICAN VOLCANIC BELTS / TRANS MEXICAN VOLCANIC BELT / MICHOACAN / MICHOACAN-GUANAJUATO VOLCANIC FIELD	PATZCUARO LAKE AREA	19.59	19.59	-101.58	-101.58	SAE			s_PZS-29 [22124]	NOT GIVEN [22124]			LOWER [22124]	PLEISTOCENE [22124]					VOL					WR [22124]	57.61	0.86		17.03				6.63	6.57	4.17	0.1		1.58	3.62	0.31
[22124]	CONVERGENT MARGIN	MEXICAN VOLCANIC BELTS / TRANS MEXICAN VOLCANIC BELT / MICHOACAN / MICHOACAN-GUANAJUATO VOLCANIC FIELD	PATZCUARO LAKE AREA	19.59	19.59	-101.58	-101.58	SAE			s_PZS-120 [22124]	NOT GIVEN [22124]			LOWER [22124]	PLEISTOCENE [22124]					VOL					WR [22124]	57.71	0.85		16.99				6.51	6.19	3.92	0.11		1.51	3.66	0.28
[22124]	CONVERGENT MARGIN	MEXICAN VOLCANIC BELTS / TRANS MEXICAN VOLCANIC BELT / MICHOACAN / MICHOACAN-GUANAJUATO VOLCANIC FIELD	PATZCUARO LAKE AREA	19.59	19.59	-101.58	-101.58	SAE			s_PZS-39 [22124]	NOT GIVEN [22124]			LOWER [22124]	PLEISTOCENE [22124]					VOL					WR [22124]	59.86	0.76		16.62				6.05	5.81	3.02	0.09		1.82	3.6	0.25
[22124]	CONVERGENT MARGIN	MEXICAN VOLCANIC BELTS / TRANS MEXICAN VOLCANIC BELT / MICHOACAN / MICHOACAN-GUANAJUATO VOLCANIC FIELD	PATZCUARO LAKE AREA	19.59	19.59	-101.58	-101.58	SAE			s_PZS-121 [22124]	NOT GIVEN [22124]			LOWER [22124]	PLEISTOCENE [22124]					VOL					WR [22124]	61.08	0.66		16.88				5.39	5.3	2.88	0.08		2.12	3.11	0.15
[22124]	CONVERGENT MARGIN	MEXICAN VOLCANIC BELTS / TRANS MEXICAN VOLCANIC BELT / MICHOACAN / MICHOACAN-GUANAJUATO VOLCANIC FIELD	PATZCUARO LAKE AREA	19.59	19.59	-101.58	-101.58	SAE			s_PZS-150 [22124]	NOT GIVEN [22124]			LOWER [22124]	PLEISTOCENE [22124]					VOL					WR [22124]	60.56	0.74		17.34				6.08	5.92	2.99	0.08		1.82	3.87	0.23
[22124]	CONVERGENT MARGIN	MEXICAN VOLCANIC BELTS / TRANS MEXICAN VOLCANIC BELT / MICHOACAN / MICHOACAN-GUANAJUATO VOLCANIC FIELD	PATZCUARO LAKE AREA	19.59	19.59	-101.58	-101.58	SAE			s_PZS-110 [22124]	NOT GIVEN [22124]			LOWER [22124]	PLEISTOCENE [22124]					VOL					WR [22124]	62.04	0.6		16.09				5.64	5.8	3.88	0.09		1.82	3.84	0.22
[22124]	CONVERGENT MARGIN	MEXICAN VOLCANIC BELTS / TRANS MEXICAN VOLCANIC BELT / MICHOACAN / MICHOACAN-GUANAJUATO VOLCANIC FIELD	PATZCUARO LAKE AREA	19.59	19.59	-101.58	-101.58	SAE			s_PZS-113 [22124]	NOT GIVEN [22124]			LOWER [22124]	PLEISTOCENE [22124]					VOL					WR [22124]	57.93	1.37		16.32				7.84	5.77	3.49	0.11		1.92	4.08	0.49
[22124]	CONVERGENT MARGIN	MEXICAN VOLCANIC BELTS / TRANS MEXICAN VOLCANIC BELT / MICHOACAN / MICHOACAN-GUANAJUATO VOLCANIC FIELD	PATZCUARO LAKE AREA	19.59	19.59	-101.58	-101.58	SAE			s_PZS-122 [22124]	NOT GIVEN [22124]			LOWER [22124]	PLEISTOCENE [22124]					VOL					WR [22124]	62.49	0.61		16.57				5.49	5.74	3.04	0.08		2.2	3.42	0.16
[22124]	CONVERGENT MARGIN	MEXICAN VOLCANIC BELTS / TRANS MEXICAN VOLCANIC BELT / MICHOACAN / MICHOACAN-GUANAJUATO VOLCANIC FIELD	PATZCUARO LAKE AREA	19.59	19.59	-101.58	-101.58	SAE			s_PZS-73 [22124]	NOT GIVEN [22124]			MIDDLE [22124]	PLEISTOCENE [22124]					VOL					WR [22124]	57.47	0.78		17.03				6.83	6.66	3.85	0.1		1.26	3.83	0.24
[22124]	CONVERGENT MARGIN	MEXICAN VOLCANIC BELTS / TRANS MEXICAN VOLCANIC BELT / MICHOACAN / MICHOACAN-GUANAJUATO VOLCANIC FIELD	PATZCUARO LAKE AREA	19.59	19.59	-101.58	-101.58	SAE			s_PZS-114 [22124]	NOT GIVEN [22124]			MIDDLE [22124]	PLEISTOCENE [22124]					VOL					WR [22124]	58.23	0.66		17.13				6.22	6.42	5.5	0.1		1.3	3.83	0.18
[22124]	CONVERGENT MARGIN	MEXICAN VOLCANIC BELTS / TRANS MEXICAN VOLCANIC BELT / MICHOACAN / MICHOACAN-GUANAJUATO VOLCANIC FIELD	PATZCUARO LAKE AREA	19.59	19.59	-101.58	-101.58	SAE			s_PZS-87 [22124]	NOT GIVEN [22124]			MIDDLE [22124]	PLEISTOCENE [22124]					VOL					WR [22124]	58.39	1.22		16.92				7.32	6.12	3.18	0.11		1.88	3.73	0.31
[22124]	CONVERGENT MARGIN	MEXICAN VOLCANIC BELTS / TRANS MEXICAN VOLCANIC BELT / MICHOACAN / MICHOACAN-GUANAJUATO VOLCANIC FIELD	PATZCUARO LAKE AREA	19.59	19.59	-101.58	-101.58	SAE			s_PZS-16 [22124]	NOT GIVEN [22124]			MIDDLE [22124]	PLEISTOCENE [22124]					VOL					WR [22124]	58.55	0.96		16.94				7.04	6.05	3.83	0.11		1.84	3.78	0.35
[22124]	CONVERGENT MARGIN	MEXICAN VOLCANIC BELTS / TRANS MEXICAN VOLCANIC BELT / MICHOACAN / MICHOACAN-GUANAJUATO VOLCANIC FIELD	PATZCUARO LAKE AREA	19.59	19.59	-101.58	-101.58	SAE			s_PZS-83 [22124]	NOT GIVEN [22124]			MIDDLE [22124]	PLEISTOCENE [22124]					VOL					WR [22124]	59.14	0.65		17.98				5.4	5.68	3.04	0.09		1.93	3.7	0.15
[22124]	CONVERGENT MARGIN	MEXICAN VOLCANIC BELTS / TRANS MEXICAN VOLCANIC BELT / MICHOACAN / MICHOACAN-GUANAJUATO VOLCANIC FIELD	PATZCUARO LAKE AREA	19.59	19.59	-101.58	-101.58	SAE			s_PZS-108 [22124]	NOT GIVEN [22124]			MIDDLE [22124]	PLEISTOCENE [22124]					VOL					WR [22124]	59.64	0.81		17.98				5.89	5.62	2.35	0.07		1.57	3.96	0.21
[22124]	CONVERGENT MARGIN	MEXICAN VOLCANIC BELTS / TRANS MEXICAN VOLCANIC BELT / MICHOACAN / MICHOACAN-GUANAJUATO VOLCANIC FIELD	PATZCUARO LAKE AREA	19.59	19.59	-101.58	-101.58	SAE			s_PZS-102 [22124]	NOT GIVEN [22124]			MIDDLE [22124]	PLEISTOCENE [22124]					VOL					WR [22124]	60.74	0.6		16.22				5.11	5.68	2.87	0.08		2.24	3.25	0.15
[22124]	CONVERGENT MARGIN	MEXICAN VOLCANIC BELTS / TRANS MEXICAN VOLCANIC BELT / MICHOACAN / MICHOACAN-GUANAJUATO VOLCANIC FIELD	PATZCUARO LAKE AREA	19.59	19.59	-101.58	-101.58	SAE			s_MLA36 [22124]	NOT GIVEN [22124]			UPPER [22124]	PLEISTOCENE [22124]					VOL					WR [22124]	47.62	1.26		15.48				9.44	8.09	8.08	0.12		1.41	2.9	1.03
[22124]	CONVERGENT MARGIN	MEXICAN VOLCANIC BELTS / TRANS MEXICAN VOLCANIC BELT / MICHOACAN / MICHOACAN-GUANAJUATO VOLCANIC FIELD	PATZCUARO LAKE AREA	19.59	19.59	-101.58	-101.58	SAE			s_MLA7-1 [22124]	NOT GIVEN [22124]			UPPER [22124]	PLEISTOCENE [22124]					VOL					WR [22124]	56.48	0.74		20.7				6.1	6.39	3.58	0.1		1.24	3.77	0.13
[22124]	CONVERGENT MARGIN	MEXICAN VOLCANIC BELTS / TRANS MEXICAN VOLCANIC BELT / MICHOACAN / MICHOACAN-GUANAJUATO VOLCANIC FIELD	PATZCUARO LAKE AREA	19.59	19.59	-101.58	-101.58	SAE			s_PZS C. COL1 [22124]	NOT GIVEN [22124]			UPPER [22124]	PLEISTOCENE [22124]					VOL					WR [22124]	57.36	1.04		16.33				7.75	6.58	5.47	0.12		1.84	3.71	0.26
[22124]	CONVERGENT MARGIN	MEXICAN VOLCANIC BELTS / TRANS MEXICAN VOLCANIC BELT / MICHOACAN / MICHOACAN-GUANAJUATO VOLCANIC FIELD	PATZCUARO LAKE AREA	19.59	19.59	-101.58	-101.58	SAE			s_MLA24 [22124]	NOT GIVEN [22124]			UPPER [22124]	PLEISTOCENE [22124]					VOL					WR [22124]	57.36	1.01		16.78				7.39	6.19	3.7	0.12		1.64	3.79	0.33
[22124]	CONVERGENT MARGIN	MEXICAN VOLCANIC BELTS / TRANS MEXICAN VOLCANIC BELT / MICHOACAN / MICHOACAN-GUANAJUATO VOLCANIC FIELD	PATZCUARO LAKE AREA	19.59	19.59	-101.58	-101.58	SAE			s_PZS-02A [22124]	NOT GIVEN [22124]			UPPER [22124]	PLEISTOCENE [22124]					VOL					WR [22124]	57.7	0.81		17.07				7.08	6.79	5.32	0.11		1.29	3.73	0.23
[22124]	CONVERGENT MARGIN	MEXICAN VOLCANIC BELTS / TRANS MEXICAN VOLCANIC BELT / MICHOACAN / MICHOACAN-GUANAJUATO VOLCANIC FIELD	PATZCUARO LAKE AREA	19.59	19.59	-101.58	-101.58	SAE			s_PZS-05D [22124]	NOT GIVEN [22124]			UPPER [22124]	PLEISTOCENE [22124]					VOL					WR [22124]	59.29	0.97		16.87				7.21	6.1	3.92	0.11		1.72	3.87	0.35
[22124]	CONVERGENT MARGIN	MEXICAN VOLCANIC BELTS / TRANS MEXICAN VOLCANIC BELT / MICHOACAN / MICHOACAN-GUANAJUATO VOLCANIC FIELD	PATZCUARO LAKE AREA	19.59	19.59	-101.58	-101.58	SAE			s_PZS-56B [22124]	NOT GIVEN [22124]			UPPER [22124]	PLEISTOCENE [22124]					VOL					WR [22124]	59.38	0.95		16.67				6.66	6.14	3.25	0.1		1.87	3.73	0.28
[22124]	CONVERGENT MARGIN	MEXICAN VOLCANIC BELTS / TRANS MEXICAN VOLCANIC BELT / MICHOACAN / MICHOACAN-GUANAJUATO VOLCANIC FIELD	PATZCUARO LAKE AREA	19.59	19.59	-101.58	-101.58	SAE			s_MUELA [22124]	NOT GIVEN [22124]			UPPER [22124]	PLEISTOCENE [22124]					VOL					WR [22124]	64.06	0.53		17.58				4.34	4.74	1.65	0.08		2	4.01	0.15
[22124]	CONVERGENT MARGIN	MEXICAN VOLCANIC BELTS / TRANS MEXICAN VOLCANIC BELT / MICHOACAN / MICHOACAN-GUANAJUATO VOLCANIC FIELD	PATZCUARO LAKE AREA	19.59	19.59	-101.58	-101.58	SAE			s_MLA28-1 [22124]	NOT GIVEN [22124]			UPPER [22124]	PLEISTOCENE [22124]					VOL					WR [22124]	65.39	0.48		16.73				3.91	4.57	1.76	0.08		2.44	3.85	0.11
[22124]	CONVERGENT MARGIN	MEXICAN VOLCANIC BELTS / TRANS MEXICAN VOLCANIC BELT / MICHOACAN / MICHOACAN-GUANAJUATO VOLCANIC FIELD	PATZCUARO LAKE AREA	19.59	19.59	-101.58	-101.58	SAE			s_PZS-74 [22124]	NOT GIVEN [22124]				HOLOCENE [22124]					VOL					WR [22124]	59.32	0.87		16.78				7.09	6.98	4.29	0.11		1.64	3.73	0.26
[22124]	CONVERGENT MARGIN	MEXICAN VOLCANIC BELTS / TRANS MEXICAN VOLCANIC BELT / MICHOACAN / MICHOACAN-GUANAJUATO VOLCANIC FIELD	PATZCUARO LAKE AREA	19.59	19.59	-101.58	-101.58	SAE			s_PZS-19 [22124]	NOT GIVEN [22124]				HOLOCENE [22124]					VOL					WR [22124]	60.65	0.67		16.76				5.94	6.39	3.26	0.09		1.54	3.78	0.2
[22124]	CONVERGENT MARGIN	MEXICAN VOLCANIC BELTS / TRANS MEXICAN VOLCANIC BELT / MICHOACAN / MICHOACAN-GUANAJUATO VOLCANIC FIELD	PATZCUARO LAKE AREA	19.59	19.59	-101.58	-101.58	SAE			s_PZS-82 [22124]	NOT GIVEN [22124]				HOLOCENE [22124]					VOL					WR [22124]	61.92	0.77		16.83				5.75	5.82	3.11	0.09		2.13	3.67	0.25
[22124]	CONVERGENT MARGIN	MEXICAN VOLCANIC BELTS / TRANS MEXICAN VOLCANIC BELT / MICHOACAN / MICHOACAN-GUANAJUATO VOLCANIC FIELD	PATZCUARO LAKE AREA	19.59	19.59	-101.58	-101.58	SAE			s_PZS-136 [22124]	NOT GIVEN [22124]				HOLOCENE [22124]					VOL					WR [22124]	58.99	0.91		17.12				6.82	6.68	4.13	0.11		1.56	3.89	0.33
[22124]	CONVERGENT MARGIN	MEXICAN VOLCANIC BELTS / TRANS MEXICAN VOLCANIC BELT / MICHOACAN / MICHOACAN-GUANAJUATO VOLCANIC FIELD	PATZCUARO LAKE AREA	19.59	19.59	-101.58	-101.58	SAE			s_PZS-151 [22124]	NOT GIVEN [22124]				HOLOCENE [22124]					VOL					WR [22124]	62.91	0.67		16.2				6.21	5.43	2.98	0.1		2.04	3.79	0.26
[22124]	CONVERGENT MARGIN	MEXICAN VOLCANIC BELTS / TRANS MEXICAN VOLCANIC BELT / MICHOACAN / MICHOACAN-GUANAJUATO VOLCANIC FIELD	PATZCUARO LAKE AREA	19.59	19.59	-101.58	-101.58	SAE			s_PZS-42B [22124]	NOT GIVEN [22124]				HOLOCENE [22124]					VOL					WR [22124]	54.15	0.92		15.83				7.79	8.71	6.91	0.12		1.2	3.17	0.24
[22124]	CONVERGENT MARGIN	MEXICAN VOLCANIC BELTS / TRANS MEXICAN VOLCANIC BELT / MICHOACAN / MICHOACAN-GUANAJUATO VOLCANIC FIELD	PATZCUARO LAKE AREA	19.59	19.59	-101.58	-101.58	SAE			s_PZS-81 [22124]	NOT GIVEN [22124]				HOLOCENE [22124]					VOL					WR [22124]	56.61	0.71		17.29				7.04	7.31	5.78	0.12		1.11	3.68	0.16
[5938]	CONVERGENT MARGIN	MEXICAN VOLCANIC BELTS / TRANS MEXICAN VOLCANIC BELT / MORELOS / CHICHINAUTZIN VOLCANIC FIELD - XITLE	CONE NEAR NORTH FLANK	19	19	-99	-99	SAE			s_1-A [5938]	NOT GIVEN [5938]									VOL					GL [5938]	55.02	2.2		16				8.36	7.66	3.72	0.16		1.84	4.09	0.81
[5938]	CONVERGENT MARGIN	MEXICAN VOLCANIC BELTS / TRANS MEXICAN VOLCANIC BELT / MORELOS / CHICHINAUTZIN VOLCANIC FIELD - XITLE	CONE NEAR NORTH FLANK	19	19	-99	-99	SAE			s_1-B [5938]	NOT GIVEN [5938]									VOL					GL [5938]	54.9	2.77		14.4				9.41	7.01	4.07	0.15		1.97	4.06	0.98
[5938]	CONVERGENT MARGIN	MEXICAN VOLCANIC BELTS / TRANS MEXICAN VOLCANIC BELT / MORELOS / CHICHINAUTZIN VOLCANIC FIELD - XITLE	CONE NEAR NORTH FLANK	19	19	-99	-99	SAE			s_1-C [5938]	NOT GIVEN [5938]									VOL					GL [5938]	55.24	2.76		14.64				9.33	7.24	3.76	0.16		1.98	4.01	1
[5938]	CONVERGENT MARGIN	MEXICAN VOLCANIC BELTS / TRANS MEXICAN VOLCANIC BELT / MORELOS / CHICHINAUTZIN VOLCANIC FIELD - XITLE	CONE NEAR NORTH FLANK	19	19	-99	-99	SAE			s_2-A [5938]	NOT GIVEN [5938]									VOL					GL [5938]	54.63	2.65		14.25				9.6	7.16	4.2	0.12		2.01	3.94	0.97
[5938]	CONVERGENT MARGIN	MEXICAN VOLCANIC BELTS / TRANS MEXICAN VOLCANIC BELT / MORELOS / CHICHINAUTZIN VOLCANIC FIELD - XITLE	CONE NEAR NORTH FLANK	19	19	-99	-99	SAE			s_2-B [5938]	NOT GIVEN [5938]									VOL					GL [5938]	55.26	2.23		16.52				8.04	7.83	3.74	0.16		1.63	4.14	0.83
[5938]	CONVERGENT MARGIN	MEXICAN VOLCANIC BELTS / TRANS MEXICAN VOLCANIC BELT / MORELOS / CHICHINAUTZIN VOLCANIC FIELD - XITLE	CONE NEAR NORTH FLANK	19	19	-99	-99	SAE			s_2-C [5938]	NOT GIVEN [5938]									VOL					GL [5938]	55.2	2.65		14.58				9.04	7.36	4.33	0.16		1.84	4.05	0.9
[5938]	CONVERGENT MARGIN	MEXICAN VOLCANIC BELTS / TRANS MEXICAN VOLCANIC BELT / MORELOS / CHICHINAUTZIN VOLCANIC FIELD - XITLE	CONE NEAR NORTH FLANK	19	19	-99	-99	SAE			s_3-A [5938]	NOT GIVEN [5938]									VOL					GL [5938]	59.58	2.16		14.92				7.67	5.42	2.82	0.13		2.2	4.57	0.62
[5938]	CONVERGENT MARGIN	MEXICAN VOLCANIC BELTS / TRANS MEXICAN VOLCANIC BELT / MORELOS / CHICHINAUTZIN VOLCANIC FIELD - XITLE	CONE NEAR NORTH FLANK	19	19	-99	-99	SAE			s_3-B [5938]	NOT GIVEN [5938]									VOL					GL [5938]	58.72	1.96		16.61				6.79	6.29	2.57	0.14		1.91	4.7	0.58
[5938]	CONVERGENT MARGIN	MEXICAN VOLCANIC BELTS / TRANS MEXICAN VOLCANIC BELT / MORELOS / CHICHINAUTZIN VOLCANIC FIELD - XITLE	CONE NEAR NORTH FLANK	19	19	-99	-99	SAE			s_3-C [5938]	NOT GIVEN [5938]									VOL					GL [5938]	59.66	2.14		14.96				7.64	5.54	3.12	0.13		2.16	4.58	0.64
[5938]	CONVERGENT MARGIN	MEXICAN VOLCANIC BELTS / TRANS MEXICAN VOLCANIC BELT / MORELOS / CHICHINAUTZIN VOLCANIC FIELD - XITLE	CONE NEAR NORTH FLANK	19	19	-99	-99	SAE			s_UNITIV [5938]	NOT GIVEN [5938]									VOL					GL [5938]	52.32	2.53		15.02				9.54	8.58	4.92	0.19		1.55	4.31	0.68
[3225]	CONVERGENT MARGIN	MEXICAN VOLCANIC BELTS / TRANS MEXICAN VOLCANIC BELT / MORELOS / DOS CERROS	VALLEY OF MEXICO	19.14	19.14	-98.94	-98.94	SAE			s_MXC-7 [3225]	BASALT [3225]									VOL					WR [3225]	53.63	0.79		15.69				6.91	7.65	9.71	0.13		0.86	4.05	0.18		0	0.24
[4880]	CONVERGENT MARGIN	MEXICAN VOLCANIC BELTS / TRANS MEXICAN VOLCANIC BELT / VERACRUZ / LOS HUMEROS CALDERA	LOS HUMEROS CALDERA	19.5	19.83	-97.33	-97.58	SAE			s_CH41 [4880]	RHYOLITE [4880]									VOL					WR [4880]	73.13	0.09		13.85		0.74	0.34		0.33	0.13	0.05		4.31	4.2	0.05			0.25
[4880]	CONVERGENT MARGIN	MEXICAN VOLCANIC BELTS / TRANS MEXICAN VOLCANIC BELT / VERACRUZ / LOS HUMEROS CALDERA	LOS HUMEROS CALDERA	19.5	19.83	-97.33	-97.58	SAE			s_902 [4880]	DACITE [4880]									VOL					WR [4880]	68.63	0.38		13.45		0.96	1.41		0.83	0.15	0.08		4.42	4	0.05			0.92
[4880]	CONVERGENT MARGIN	MEXICAN VOLCANIC BELTS / TRANS MEXICAN VOLCANIC BELT / VERACRUZ / LOS HUMEROS CALDERA	LOS HUMEROS CALDERA	19.5	19.83	-97.33	-97.58	SAE			s_1166 [4880]	RHYOLITE [4880]								APHYRIC [4880]	VOL					WR [4880]	76.72	0.11		12.2				0.92	0.45	0.27	0.03		4.75	3.85				0.01
[4880]	CONVERGENT MARGIN	MEXICAN VOLCANIC BELTS / TRANS MEXICAN VOLCANIC BELT / VERACRUZ / LOS HUMEROS CALDERA	LOS HUMEROS CALDERA	19.5	19.83	-97.33	-97.58	SAE			s_1181 [4880]	RHYOLITE [4880]								PORPHYRITIC [4880]	VOL					WR [4880]	75.87	0.09		11.97				0.76	0.39	0.21	0.06		4.67	3.73				0.44
[4880]	CONVERGENT MARGIN	MEXICAN VOLCANIC BELTS / TRANS MEXICAN VOLCANIC BELT / VERACRUZ / LOS HUMEROS CALDERA	LOS HUMEROS CALDERA	19.5	19.83	-97.33	-97.58	SAE			s_CH25 [4880]	ANDESITE, BASALTIC [4880]									VOL					WR [4880]	55.68	1.02		20.28		1.96	3.64		8.56	3.15	0.09		1.44	3.4	0.24			0.25
[4880]	CONVERGENT MARGIN	MEXICAN VOLCANIC BELTS / TRANS MEXICAN VOLCANIC BELT / VERACRUZ / LOS HUMEROS CALDERA	LOS HUMEROS CALDERA	19.5	19.83	-97.33	-97.58	SAE			s_1158 [4880]	ANDESITE, BASALTIC [4880]									VOL					WR [4880]	54.91	1.37		18.75		0.01	4.77		8.91	4.3	0.14		1.41	4.03	0.29			0.05
[4880]	CONVERGENT MARGIN	MEXICAN VOLCANIC BELTS / TRANS MEXICAN VOLCANIC BELT / VERACRUZ / LOS HUMEROS CALDERA	LOS HUMEROS CALDERA	19.5	19.83	-97.33	-97.58	SAE			s_1171 [4880]	ANDESITE [4880]									VOL					WR [4880]	56.77	1.26		17.26				6.74	7.11	3.69	0.12		1.66	4.43	0.28
[4880]	CONVERGENT MARGIN	MEXICAN VOLCANIC BELTS / TRANS MEXICAN VOLCANIC BELT / VERACRUZ / LOS HUMEROS CALDERA	LOS HUMEROS CALDERA	19.5	19.83	-97.33	-97.58	SAE			s_CH1 [4880]	ANDESITE [4880]									VOL					WR [4880]	59.34	1.4		16.72		1.85	4.59		5.38	2.63	0.12		2.27	5	0.35			0.19
[4880]	CONVERGENT MARGIN	MEXICAN VOLCANIC BELTS / TRANS MEXICAN VOLCANIC BELT / VERACRUZ / LOS HUMEROS CALDERA	LOS HUMEROS CALDERA	19.5	19.83	-97.33	-97.58	SAE			s_CH9 [4880]	ANDESITE [4880]									VOL					WR [4880]	61.96	0.89		16.62		2.49	1.97		4.59	2.22	0.08		2.78	4.86	0.25			0.25
[4880]	CONVERGENT MARGIN	MEXICAN VOLCANIC BELTS / TRANS MEXICAN VOLCANIC BELT / VERACRUZ / LOS HUMEROS CALDERA	LOS HUMEROS CALDERA	19.5	19.83	-97.33	-97.58	SAE			s_CH10 [4880]	ANDESITE [4880]									VOL					WR [4880]	58.25	0.85		17.92		3.15	1.86		5.27	3.43	0.09		2.18	4.24	0.24			0.99
[4880]	CONVERGENT MARGIN	MEXICAN VOLCANIC BELTS / TRANS MEXICAN VOLCANIC BELT / VERACRUZ / LOS HUMEROS CALDERA	LOS HUMEROS CALDERA	19.5	19.83	-97.33	-97.58	SAE			s_1175 [4880]	BASALT [4880]									VOL					WR [4880]	48.61	1.4		17.42				9.36	10.5	7.8	0.16		0.28	3.65	0.15			0.17
[4880]	CONVERGENT MARGIN	MEXICAN VOLCANIC BELTS / TRANS MEXICAN VOLCANIC BELT / VERACRUZ / LOS HUMEROS CALDERA	LOS HUMEROS CALDERA	19.5	19.83	-97.33	-97.58	SAE			s_1167 [4880]	BASALT [4880]									VOL					WR [4880]	48.5	1.7		16.99		0.83	9.11		9.9	8.57	0.22		0.48	3.38	0.22			0.06
[4880]	CONVERGENT MARGIN	MEXICAN VOLCANIC BELTS / TRANS MEXICAN VOLCANIC BELT / VERACRUZ / LOS HUMEROS CALDERA	LOS HUMEROS CALDERA	19.5	19.83	-97.33	-97.58	SAE			s_CH11 [4880]	ANDESITE [4880]									VOL					WR [4880]	56.37	1.4		17.27		2.67	4.14		6.34	2.45	0.1		1.73	3.82	0.35			1.45
[4880]	CONVERGENT MARGIN	MEXICAN VOLCANIC BELTS / TRANS MEXICAN VOLCANIC BELT / VERACRUZ / LOS HUMEROS CALDERA	LOS HUMEROS CALDERA	19.5	19.83	-97.33	-97.58	SAE			s_1178 [4880]	ANDESITE [4880]									VOL					WR [4880]	57.7	1.51		16.85				7.39	6.11	2.97	0.13		1.95	4.74	0.33			0.05
[4880]	CONVERGENT MARGIN	MEXICAN VOLCANIC BELTS / TRANS MEXICAN VOLCANIC BELT / VERACRUZ / LOS HUMEROS CALDERA	LOS HUMEROS CALDERA	19.5	19.83	-97.33	-97.58	SAE			s_CH18 [4880]	ANDESITE, BASALTIC [4880]									VOL					WR [4880]	52.52	1.58		18.38		1.99	6.13		7.82	4.87	0.14		1.38	3.6	0.36			0.31
[4880]	CONVERGENT MARGIN	MEXICAN VOLCANIC BELTS / TRANS MEXICAN VOLCANIC BELT / VERACRUZ / LOS HUMEROS CALDERA	LOS HUMEROS CALDERA	19.5	19.83	-97.33	-97.58	SAE			s_1159 [4880]	ANDESITE, BASALTIC [4880]									VOL					WR [4880]	54.94	1.12		17.41				6.86	9.01	4.9	0.13		1.31	3.75	0.26			0.19
[4880]	CONVERGENT MARGIN	MEXICAN VOLCANIC BELTS / TRANS MEXICAN VOLCANIC BELT / VERACRUZ / LOS HUMEROS CALDERA	LOS HUMEROS CALDERA	19.5	19.83	-97.33	-97.58	SAE			s_1173 [4880]	ANDESITE [4880]									VOL					WR [4880]	62.16	0.91		15.62		0.23	3.6		5.04	3.57	0.12		3.25	3.55	0.22			0.21
[4880]	CONVERGENT MARGIN	MEXICAN VOLCANIC BELTS / TRANS MEXICAN VOLCANIC BELT / VERACRUZ / LOS HUMEROS CALDERA	LOS HUMEROS CALDERA	19.5	19.83	-97.33	-97.58	SAE			s_1176 [4880]	DACITE [4880]									VOL					WR [4880]	67.25	0.6		15.75		0.64	2.59		2.02	0.77	0.1		3.85	5.53	0.12			0.08
[4880]	CONVERGENT MARGIN	MEXICAN VOLCANIC BELTS / TRANS MEXICAN VOLCANIC BELT / VERACRUZ / LOS HUMEROS CALDERA	LOS HUMEROS CALDERA	19.5	19.83	-97.33	-97.58	SAE			s_1165 [4880]	DACITE [4880]									VOL					WR [4880]	68.39	0.59		15.78				3.25	1.98	0.75	0.08		3.78	5.53	0.09			0.06
[4880]	CONVERGENT MARGIN	MEXICAN VOLCANIC BELTS / TRANS MEXICAN VOLCANIC BELT / VERACRUZ / LOS HUMEROS CALDERA	LOS HUMEROS CALDERA	19.5	19.83	-97.33	-97.58	SAE			s_1164 [4880]	DACITE [4880]									VOL					WR [4880]	69.63	0.71		13.95		0.36	2.38		1.55	0.59	0.08		4.29	5.13	0.11			0.01
[4880]	CONVERGENT MARGIN	MEXICAN VOLCANIC BELTS / TRANS MEXICAN VOLCANIC BELT / VERACRUZ / LOS HUMEROS CALDERA	LOS HUMEROS CALDERA	19.5	19.83	-97.33	-97.58	SAE			s_1161 [4880]	DACITE [4880]									VOL					WR [4880]	67.69	0.43		14.88				2.37	1.4	0.64	0.06		4.39	4.32	0.05			0.97
[4880]	CONVERGENT MARGIN	MEXICAN VOLCANIC BELTS / TRANS MEXICAN VOLCANIC BELT / VERACRUZ / LOS HUMEROS CALDERA	LOS HUMEROS CALDERA	19.5	19.83	-97.33	-97.58	SAE			s_935 [4880]	BASALT [4880]									VOL					WR [4880]	49.23	1.61		16.96		0.1	9.63		9.98	8.59	0.23		0.58	3.48	0.21			0.03
[4880]	CONVERGENT MARGIN	MEXICAN VOLCANIC BELTS / TRANS MEXICAN VOLCANIC BELT / VERACRUZ / LOS HUMEROS CALDERA	LOS HUMEROS CALDERA	19.5	19.83	-97.33	-97.58	SAE			s_CH27 [4880]	ANDESITE, BASALTIC [4880]									VOL					WR [4880]	55.09	0.88		20.02		2.1	3.9		8.18	4.25	0.09		1.92	2.51	0.25			0.2
[4880]	CONVERGENT MARGIN	MEXICAN VOLCANIC BELTS / TRANS MEXICAN VOLCANIC BELT / VERACRUZ / LOS HUMEROS CALDERA	LOS HUMEROS CALDERA	19.5	19.83	-97.33	-97.58	SAE			s_CH30 [4880]	ANDESITE, BASALTIC [4880]									VOL					WR [4880]	55.93	0.95		19.72		1.58	4.04		7.82	3.32	0.09		1.52	3.84	0.23			0.13
[4880]	CONVERGENT MARGIN	MEXICAN VOLCANIC BELTS / TRANS MEXICAN VOLCANIC BELT / VERACRUZ / LOS HUMEROS CALDERA	LOS HUMEROS CALDERA	19.5	19.83	-97.33	-97.58	SAE			s_CH34 [4880]	ANDESITE, BASALTIC [4880]									VOL					WR [4880]	52.54	1.34		19.1		2.05	6.34		7.08	5.58	0.14		1.68	2.94	0.39			0.24
[4880]	CONVERGENT MARGIN	MEXICAN VOLCANIC BELTS / TRANS MEXICAN VOLCANIC BELT / VERACRUZ / LOS HUMEROS CALDERA	LOS HUMEROS CALDERA	19.5	19.83	-97.33	-97.58	SAE			s_903 [4880]	ANDESITE, BASALTIC [4880]									VOL					WR [4880]	53.65	1.94		17.72		0.05	7.28		7.9	4.97	0.2		1.37	4.16	0.4			0.21
[4880]	CONVERGENT MARGIN	MEXICAN VOLCANIC BELTS / TRANS MEXICAN VOLCANIC BELT / VERACRUZ / LOS HUMEROS CALDERA	LOS HUMEROS CALDERA	19.5	19.83	-97.33	-97.58	SAE			s_CH39 [4880]	ANDESITE, BASALTIC [4880]									VOL					WR [4880]	52.69	1.4		18.18		1.24	6.47		8.03	4.9	0.14		1.87	3.93	0.33			0.21
[3850][11188][11205]	CONVERGENT MARGIN	MEXICAN VOLCANIC BELTS / TRANS MEXICAN VOLCANIC BELT / JALISCO / AMATLAN DE CANAS VOLCANIC FIELD	JALISCO BLOCK, TIO CLETO, ATENGUILLO GRABEN	20.6382	20.6382	-104.504	-104.504	SAE			s_KR-109 [3850]	HAWAIITE [3850] / BASALT [11188]									VOL					WR [3850]	49.15	1.98		15.95		3.42	6.6		8.41	6.61	0.16		1.15	3.59	0.5	0.89
[21538]	CONVERGENT MARGIN	MEXICAN VOLCANIC BELTS / TRANS MEXICAN VOLCANIC BELT / MICHOACAN / MICHOACAN-GUANAJUATO VOLCANIC FIELD - PARICUTIN	JANUARY TO AUGUST 1944 ERUPTION	19.5191	19.5191	-102.222	-102.222	SAE			s_PAR-1206 [21538]	ANDESITE, BASALTIC [21538]									VOL					WR [21538]	55.53	1.08		17.36				7.4	6.86	5.46	0.13		1.2	4.1	0.35
[21538]	CONVERGENT MARGIN	MEXICAN VOLCANIC BELTS / TRANS MEXICAN VOLCANIC BELT / MICHOACAN / MICHOACAN-GUANAJUATO VOLCANIC FIELD - PARICUTIN	JANUARY TO AUGUST 1944 ERUPTION	19.5332	19.5332	-102.247	-102.247	SAE			s_PAR-1214 [21538]	ANDESITE, BASALTIC [21538]									VOL					WR [21538]	55.87	1.08		17.44				7.39	6.9	5.5	0.13		1.2	4.16	0.35
[21538]	CONVERGENT MARGIN	MEXICAN VOLCANIC BELTS / TRANS MEXICAN VOLCANIC BELT / MICHOACAN / MICHOACAN-GUANAJUATO VOLCANIC FIELD - PARICUTIN	JANUARY TO AUGUST 1944 ERUPTION	19.5395	19.5395	-102.247	-102.247	SAE			s_PAR-1215 [21538]	ANDESITE, BASALTIC [21538]									VOL					WR [21538]	55.66	1.07		17.36				7.34	6.88	5.49	0.13		1.2	4.13	0.35
[21538]	CONVERGENT MARGIN	MEXICAN VOLCANIC BELTS / TRANS MEXICAN VOLCANIC BELT / MICHOACAN / MICHOACAN-GUANAJUATO VOLCANIC FIELD - PARICUTIN	OCTOBER 1944 TO JANUARY 1945 ERUPTION	19.5278	19.5278	-102.266	-102.266	SAE			s_PAR-1530 [21538]	ANDESITE, BASALTIC [21538]									VOL					WR [21538]	55.9	1.05		17.3				7.3	6.91	5.67	0.13		1.22	4.1	0.34
[21538]	CONVERGENT MARGIN	MEXICAN VOLCANIC BELTS / TRANS MEXICAN VOLCANIC BELT / MICHOACAN / MICHOACAN-GUANAJUATO VOLCANIC FIELD - PARICUTIN	FEBRUARY TO MAY 1945 ERUPTION	19.4874	19.4874	-102.232	-102.232	SAE			s_PAR-1203 [21538]	ANDESITE, BASALTIC [21538]									VOL					WR [21538]	56.41	1.01		17.37				6.88	6.98	5.57	0.12		1.26	4.03	0.33
[21538]	CONVERGENT MARGIN	MEXICAN VOLCANIC BELTS / TRANS MEXICAN VOLCANIC BELT / MICHOACAN / MICHOACAN-GUANAJUATO VOLCANIC FIELD - PARICUTIN	FEBRUARY TO MAY 1945 ERUPTION	19.4973	19.4973	-102.222	-102.222	SAE			s_PAR-1204 [21538]	ANDESITE, BASALTIC [21538]									VOL					WR [21538]	56.46	1.01		17.34				6.92	6.98	5.53	0.12		1.26	4.03	0.33
[21538]	CONVERGENT MARGIN	MEXICAN VOLCANIC BELTS / TRANS MEXICAN VOLCANIC BELT / MICHOACAN / MICHOACAN-GUANAJUATO VOLCANIC FIELD - PARICUTIN	OCTOBER 1945 TO FEBRUARY 1946 ERUPTION	19.5256	19.5256	-102.275	-102.275	SAE			s_PAR-1216 [21538]	ANDESITE, BASALTIC [21538]									VOL					WR [21538]	56.78	0.93		17.23				6.52	6.81	5.48	0.12		1.25	4	0.3
[21538]	CONVERGENT MARGIN	MEXICAN VOLCANIC BELTS / TRANS MEXICAN VOLCANIC BELT / MICHOACAN / MICHOACAN-GUANAJUATO VOLCANIC FIELD - PARICUTIN	MARCH TO AUGUST 1946 ERUPTION	19.5224	19.5224	-102.229	-102.229	SAE			s_PAR-1517 [21538]	ANDESITE [21538]									VOL					WR [21538]	57.43	0.88		17.19				6.24	6.7	5.43	0.12		1.26	4.04	0.28
[21538]	CONVERGENT MARGIN	MEXICAN VOLCANIC BELTS / TRANS MEXICAN VOLCANIC BELT / MICHOACAN / MICHOACAN-GUANAJUATO VOLCANIC FIELD - PARICUTIN	SEPTEMBER TO OCTOBER 1946 ERUPTION	19.4844	19.4844	-102.258	-102.258	SAE			s_PAR-1526 [21538]	ANDESITE [21538]									VOL					WR [21538]	57.5	0.86		17.18				6.44	6.68	5.27	0.11		1.27	3.95	0.27
[21538]	CONVERGENT MARGIN	MEXICAN VOLCANIC BELTS / TRANS MEXICAN VOLCANIC BELT / MICHOACAN / MICHOACAN-GUANAJUATO VOLCANIC FIELD - PARICUTIN	SEPTEMBER TO OCTOBER 1946 ERUPTION	19.5099	19.5099	-102.268	-102.268	SAE			s_PAR-1528 [21538]	ANDESITE [21538]									VOL					WR [21538]	57.46	0.86		17.21				6.38	6.72	5.39	0.11		1.27	3.95	0.27
[21538]	CONVERGENT MARGIN	MEXICAN VOLCANIC BELTS / TRANS MEXICAN VOLCANIC BELT / MICHOACAN / MICHOACAN-GUANAJUATO VOLCANIC FIELD - PARICUTIN	NOVEMBER TO DECEMBER 1946 ERUPTION	19.4905	19.4905	-102.26	-102.26	SAE			s_PAR-1210 [21538]	ANDESITE [21538]									VOL					WR [21538]	57.19	0.87		17.17				6.44	6.69	5.41	0.11		1.27	3.95	0.28
[21538]	CONVERGENT MARGIN	MEXICAN VOLCANIC BELTS / TRANS MEXICAN VOLCANIC BELT / MICHOACAN / MICHOACAN-GUANAJUATO VOLCANIC FIELD - PARICUTIN	NOVEMBER TO DECEMBER 1946 ERUPTION	19.5051	19.5051	-102.262	-102.262	SAE			s_PAR-1213 [21538]	ANDESITE [21538]									VOL					WR [21538]	57.09	0.87		17.14				6.42	6.71	5.35	0.11		1.27	3.96	0.28
[21538]	CONVERGENT MARGIN	MEXICAN VOLCANIC BELTS / TRANS MEXICAN VOLCANIC BELT / MICHOACAN / MICHOACAN-GUANAJUATO VOLCANIC FIELD - PARICUTIN	NOVEMBER TO DECEMBER 1946 ERUPTION	19.4924	19.4924	-102.261	-102.261	SAE			s_PAR-1211 [21538]	ANDESITE [21538]									VOL					WR [21538]	57.09	0.87		17.16				6.52	6.72	5.58	0.11		1.27	3.92	0.27
[21538]	CONVERGENT MARGIN	MEXICAN VOLCANIC BELTS / TRANS MEXICAN VOLCANIC BELT / MICHOACAN / MICHOACAN-GUANAJUATO VOLCANIC FIELD - PARICUTIN	NOVEMBER TO DECEMBER 1946 ERUPTION	19.4932	19.4932	-102.261	-102.261	SAE			s_PAR-1212 [21538]	ANDESITE [21538]									VOL					WR [21538]	56.97	0.87		17.12				6.47	6.69	5.53	0.11		1.27	3.94	0.27
[21538]	CONVERGENT MARGIN	MEXICAN VOLCANIC BELTS / TRANS MEXICAN VOLCANIC BELT / MICHOACAN / MICHOACAN-GUANAJUATO VOLCANIC FIELD - PARICUTIN	APRIL TO JULY 1947 ERUPTION	19.5135	19.5135	-102.245	-102.245	SAE			s_PAR-1518 [21538]	ANDESITE [21538]									VOL					WR [21538]	57.84	0.86		17.51				6.24	6.79	4.83	0.11		1.29	3.96	0.27
[21538]	CONVERGENT MARGIN	MEXICAN VOLCANIC BELTS / TRANS MEXICAN VOLCANIC BELT / MICHOACAN / MICHOACAN-GUANAJUATO VOLCANIC FIELD - PARICUTIN	APRIL TO JULY 1947 ERUPTION	19.5234	19.5234	-102.249	-102.249	SAE			s_PAR-1522 [21538]	ANDESITE [21538]									VOL					WR [21538]	57.69	0.87		17.44				6.25	6.79	5.1	0.11		1.28	3.96	0.27
[21538]	CONVERGENT MARGIN	MEXICAN VOLCANIC BELTS / TRANS MEXICAN VOLCANIC BELT / MICHOACAN / MICHOACAN-GUANAJUATO VOLCANIC FIELD - PARICUTIN	AUGUST TO NOVEMBER 1947 ERUPTION	19.4825	19.4825	-102.253	-102.253	SAE			s_PAR-1525 [21538]	ANDESITE [21538]									VOL					WR [21538]	58.24	0.85		17.71				6.35	6.69	4.13	0.11		1.34	4.03	0.27
[21538]	CONVERGENT MARGIN	MEXICAN VOLCANIC BELTS / TRANS MEXICAN VOLCANIC BELT / MICHOACAN / MICHOACAN-GUANAJUATO VOLCANIC FIELD - PARICUTIN	DECEMBER 1947 TO MARCH 1948 ERUPTION	19.4784	19.4784	-102.24	-102.24	SAE			s_PAR-1201 [21538]	ANDESITE [21538]									VOL					WR [21538]	57.91	0.85		17.64				6.39	6.65	4.25	0.11		1.34	4.08	0.28
[21538]	CONVERGENT MARGIN	MEXICAN VOLCANIC BELTS / TRANS MEXICAN VOLCANIC BELT / MICHOACAN / MICHOACAN-GUANAJUATO VOLCANIC FIELD - PARICUTIN	DECEMBER 1947 TO MARCH 1948 ERUPTION	19.4875	19.4875	-102.233	-102.233	SAE			s_PAR-1202 [21538]	ANDESITE [21538]									VOL					WR [21538]	58.71	0.84		17.5				6.15	6.45	4.03	0.11		1.42	4.06	0.29
[21538]	CONVERGENT MARGIN	MEXICAN VOLCANIC BELTS / TRANS MEXICAN VOLCANIC BELT / MICHOACAN / MICHOACAN-GUANAJUATO VOLCANIC FIELD - PARICUTIN	APRIL TO JULY 1948 ERUPTION	19.5279	19.5279	-102.265	-102.265	SAE			s_PAR-1529 [21538]	ANDESITE [21538]									VOL					WR [21538]	58.85	0.83		17.24				6.16	6.4	4.05	0.11		1.46	4.09	0.29
[21538]	CONVERGENT MARGIN	MEXICAN VOLCANIC BELTS / TRANS MEXICAN VOLCANIC BELT / MICHOACAN / MICHOACAN-GUANAJUATO VOLCANIC FIELD - PARICUTIN	JANUARY TO JUNE 1949 ERUPTION	19.498	19.498	-102.221	-102.221	SAE			s_PAR-1205 [21538]	ANDESITE [21538]									VOL					WR [21538]	58.92	0.83		17.23				6.07	6.3	3.78	0.11		1.5	4.01	0.3
[21538]	CONVERGENT MARGIN	MEXICAN VOLCANIC BELTS / TRANS MEXICAN VOLCANIC BELT / MICHOACAN / MICHOACAN-GUANAJUATO VOLCANIC FIELD - PARICUTIN	JULY TO DECEMBER 1949 ERUPTION	19.5086	19.5086	-102.246	-102.246	SAE			s_PAR-1521 [21538]	ANDESITE [21538]									VOL					WR [21538]	60	0.81		17.3				5.82	6.24	3.57	0.11		1.58	4.08	0.28
[21538]	CONVERGENT MARGIN	MEXICAN VOLCANIC BELTS / TRANS MEXICAN VOLCANIC BELT / MICHOACAN / MICHOACAN-GUANAJUATO VOLCANIC FIELD - PARICUTIN	JANUARY TO JUNE 1950 ERUPTION	19.5244	19.5244	-102.252	-102.252	SAE			s_PAR-1523 [21538]	ANDESITE [21538]									VOL					WR [21538]	59.62	0.81		17.18				5.8	6.27	3.71	0.11		1.56	4.19	0.28
[21538]	CONVERGENT MARGIN	MEXICAN VOLCANIC BELTS / TRANS MEXICAN VOLCANIC BELT / MICHOACAN / MICHOACAN-GUANAJUATO VOLCANIC FIELD - PARICUTIN	JULY TO DECEMBER 1950 ERUPTION	19.5191	19.5191	-102.27	-102.27	SAE			s_PAR-1524 [21538]	ANDESITE [21538]									VOL					WR [21538]	59.83	0.81		17.23				5.99	6.23	3.59	0.11		1.58	4.01	0.28
[21538]	CONVERGENT MARGIN	MEXICAN VOLCANIC BELTS / TRANS MEXICAN VOLCANIC BELT / MICHOACAN / MICHOACAN-GUANAJUATO VOLCANIC FIELD - PARICUTIN	JULY TO DECEMBER 1950 ERUPTION	19.4986	19.4986	-102.257	-102.257	SAE			s_PAR-1527 [21538]	ANDESITE [21538]									VOL					WR [21538]	60.18	0.81		17.22				5.69	6.18	3.54	0.1		1.6	4.03	0.27
[21538]	CONVERGENT MARGIN	MEXICAN VOLCANIC BELTS / TRANS MEXICAN VOLCANIC BELT / MICHOACAN / MICHOACAN-GUANAJUATO VOLCANIC FIELD - PARICUTIN	JANUARY TO JUNE 1951 ERUPTION	19.5043	19.5043	-102.247	-102.247	SAE			s_PAR-1519 [21538]	ANDESITE [21538]									VOL					WR [21538]	60.08	0.8		17.23				5.63	6.15	3.54	0.1		1.6	3.96	0.27
[21538]	CONVERGENT MARGIN	MEXICAN VOLCANIC BELTS / TRANS MEXICAN VOLCANIC BELT / MICHOACAN / MICHOACAN-GUANAJUATO VOLCANIC FIELD - PARICUTIN	JULY TO DECEMBER 1951 ERUPTION	19.5263	19.5263	-102.237	-102.237	SAE			s_PAR-1207 [21538]	ANDESITE [21538]									VOL					WR [21538]	60.48	0.81		17.32				5.85	6.13	3.53	0.1		1.63	4.04	0.28
[21538]	CONVERGENT MARGIN	MEXICAN VOLCANIC BELTS / TRANS MEXICAN VOLCANIC BELT / MICHOACAN / MICHOACAN-GUANAJUATO VOLCANIC FIELD - PARICUTIN	JANUARY TO MARCH 1952 ERUPTION	19.5041	19.5041	-102.246	-102.246	SAE			s_PAR-1520 [21538]	ANDESITE [21538]									VOL					WR [21538]	59.93	0.8		17.13				5.6	6.11	3.7	0.1		1.61	3.98	0.26
[6862]	CONVERGENT MARGIN	MEXICAN VOLCANIC BELTS / TRANS MEXICAN VOLCANIC BELT / MORELOS / CHICHINAUTZIN VOLCANIC FIELD - GUESPALAPA		18.9711	18.9711	-99.1764	-99.1764	SAE			s_C2-04 [6862]	BASALT [6862]									VOL					WR [6862]	48.39	1.93		15.39		10.73			9.4	8.42	0.16		0.86	3.76	0.33
[6862]	CONVERGENT MARGIN	MEXICAN VOLCANIC BELTS / TRANS MEXICAN VOLCANIC BELT / MORELOS / CHICHINAUTZIN VOLCANIC FIELD - GUESPALAPA		18.9236	18.9236	-99.1553	-99.1553	SAE			s_C3-02 [6862]	BASALT [6862]									VOL					WR [6862]	49.94	1.75		16.3		10.24			7.95	8.55	0.14		0.95	3.88	0.35
[6862]	CONVERGENT MARGIN	MEXICAN VOLCANIC BELTS / TRANS MEXICAN VOLCANIC BELT / MORELOS / CHICHINAUTZIN VOLCANIC FIELD - GUESPALAPA		18.8944	18.8944	-99.1417	-99.1417	SAE			s_D3-02 [6862]	BASALT [6862]									VOL					WR [6862]	50.05	1.97		15.58		10.33			8.32	8.28	0.15		1.13	3.9	0.56
[6862]	CONVERGENT MARGIN	MEXICAN VOLCANIC BELTS / TRANS MEXICAN VOLCANIC BELT / MORELOS / CHICHINAUTZIN VOLCANIC FIELD - GUESPALAPA		18.9522	18.9522	-99.12	-99.12	SAE			s_C3-03 [6862]	BASALT [6862]									VOL					WR [6862]	50.21	1.96		15.68		10.37			8.35	8.24	0.16		1.15	3.91	0.6
[6862]	CONVERGENT MARGIN	MEXICAN VOLCANIC BELTS / TRANS MEXICAN VOLCANIC BELT / MORELOS / CHICHINAUTZIN VOLCANIC FIELD - GUESPALAPA		18.9014	18.9014	-99.1308	-99.1308	SAE			s_D3-01 [6862]	BASALT [6862]									VOL					WR [6862]	50.41	1.9		15.97		10.26			8.52	8.49	0.15		1.15	3.9	0.56
[6862]	CONVERGENT MARGIN	MEXICAN VOLCANIC BELTS / TRANS MEXICAN VOLCANIC BELT / MORELOS / CHICHINAUTZIN VOLCANIC FIELD - GUESPALAPA		19.0297	19.0297	-99.1933	-99.1933	SAE			s_B2-01 [6862]	BASALT [6862]									VOL					WR [6862]	50.54	1.79		16.48		10.07			7.86	7.64	0.14		1.07	3.98	0.51
[6862]	CONVERGENT MARGIN	MEXICAN VOLCANIC BELTS / TRANS MEXICAN VOLCANIC BELT / MORELOS / CHICHINAUTZIN VOLCANIC FIELD - GUESPALAPA		19.0886	19.0886	-99.1814	-99.1814	SAE			s_A2-05 [6862]	BASALT [6862]									VOL					WR [6862]	53.58	1.47		16.89		8.38			7.63	7.03	0.13		1.24	4.18	0.35
[6862]	CONVERGENT MARGIN	MEXICAN VOLCANIC BELTS / TRANS MEXICAN VOLCANIC BELT / MORELOS / CHICHINAUTZIN VOLCANIC FIELD - GUESPALAPA		19.0861	19.0861	-99.1814	-99.1814	SAE			s_A2-05-II [6862]	BASALT [6862]									VOL					WR [6862]	55.03	1.34		16.96		7.36			6.65	6.13	0.12		1.18	4.59	0.28
[6862]	CONVERGENT MARGIN	MEXICAN VOLCANIC BELTS / TRANS MEXICAN VOLCANIC BELT / MORELOS / CHICHINAUTZIN VOLCANIC FIELD - GUESPALAPA		19.0881	19.0881	-99.1914	-99.1914	SAE			s_A2-23 [6862]	BASALT [6862]									VOL					WR [6862]	55.46	1.27		16.77		7.56			6.68	5.78	0.12		1.02	3.78	0.25
[6862]	CONVERGENT MARGIN	MEXICAN VOLCANIC BELTS / TRANS MEXICAN VOLCANIC BELT / MORELOS / CHICHINAUTZIN VOLCANIC FIELD - CHICHINAUTZIN		19.0972	19.0972	-99.1811	-99.1811	SAE			s_A2-01 [6862]	BASALT [6862]									VOL					WR [6862]	50.44	1.8		14.55		9.94			6.92	6.84	0.16		1.49	3.6	0.91
[6862]	CONVERGENT MARGIN	MEXICAN VOLCANIC BELTS / TRANS MEXICAN VOLCANIC BELT / MORELOS / CHICHINAUTZIN VOLCANIC FIELD - CHICHINAUTZIN		19.0864	19.0864	-99.1822	-99.1822	SAE			s_A2-05-IIA [6862]	BASALT [6862]									VOL					WR [6862]	51.92	1.68		15.89		9.28			7.24	7.69	0.143		1.18	3.62	0.2
[6862]	CONVERGENT MARGIN	MEXICAN VOLCANIC BELTS / TRANS MEXICAN VOLCANIC BELT / MORELOS / CHICHINAUTZIN VOLCANIC FIELD - CHICHINAUTZIN		19.1353	19.1353	-99.1467	-99.1467	SAE			s_A3-04 [6862]	BASALT [6862]									VOL					WR [6862]	52.86	1.87		15.31		8.85			7.1	6.79	0.15		1.6	3.91	0.77
[6862]	CONVERGENT MARGIN	MEXICAN VOLCANIC BELTS / TRANS MEXICAN VOLCANIC BELT / MORELOS / CHICHINAUTZIN VOLCANIC FIELD - CHICHINAUTZIN		19.0972	19.0972	-99.0944	-99.0944	SAE			s_A3-06 [6862]	BASALT [6862]									VOL					WR [6862]	53.11	1.89		15.54		9.75			7.01	6.81	0.15		1.67	4.04	0.9
[6862]	CONVERGENT MARGIN	MEXICAN VOLCANIC BELTS / TRANS MEXICAN VOLCANIC BELT / MORELOS / CHICHINAUTZIN VOLCANIC FIELD - CHICHINAUTZIN		19.0208	19.0208	-99.1433	-99.1433	SAE			s_B3-02 [6862]	BASALT [6862]									VOL					WR [6862]	53.22	1.94		15.59		10.07			7.3	6.3	0.16		1.71	3.97	1.01
[6862]	CONVERGENT MARGIN	MEXICAN VOLCANIC BELTS / TRANS MEXICAN VOLCANIC BELT / MORELOS / CHICHINAUTZIN VOLCANIC FIELD - CHICHINAUTZIN		19.1194	19.1194	-99.1219	-99.1219	SAE			s_A3-01 [6862]	BASALT [6862]									VOL					WR [6862]	53.99	1.79		15.59		9.56			7.44	5.72	0.16		1.69	3.9	0.98
[6862]	CONVERGENT MARGIN	MEXICAN VOLCANIC BELTS / TRANS MEXICAN VOLCANIC BELT / MORELOS / CHICHINAUTZIN VOLCANIC FIELD - CHICHINAUTZIN		19.0878	19.0878	-99.1475	-99.1475	SAE			s_A3-05 [6862]	BASALT [6862]									VOL					WR [6862]	54.95	1.72		17		8.35			7.52	4.02	0.14		1.68	4.16	0.87
[6862]	CONVERGENT MARGIN	MEXICAN VOLCANIC BELTS / TRANS MEXICAN VOLCANIC BELT / MORELOS / CHICHINAUTZIN VOLCANIC FIELD - CHICHINAUTZIN		19.0892	19.0892	-99.1422	-99.1422	SAE			s_A3-08 [6862]	BASALT [6862]									VOL					WR [6862]	55.26	1.72		17.22		7.88			7.15	3.88	0.142		1.5	4.22	0.74
[6862]	CONVERGENT MARGIN	MEXICAN VOLCANIC BELTS / TRANS MEXICAN VOLCANIC BELT / MORELOS / CHICHINAUTZIN VOLCANIC FIELD - CHICHINAUTZIN		19.0886	19.0886	-99.1369	-99.1369	SAE			s_A3-02 [6862]	BASALT [6862]									VOL					WR [6862]	55.95	1.54		17.38		7.75			7.11	3.25	0.13		1.59	4.4	0.7
[6862]	CONVERGENT MARGIN	MEXICAN VOLCANIC BELTS / TRANS MEXICAN VOLCANIC BELT / MORELOS / CHICHINAUTZIN VOLCANIC FIELD - PELADO		19.115	19.115	-99.2728	-99.2728	SAE			s_A2-26 [6862]	ANDESITE [6862]									VOL					WR [6862]	59.15	0.92		16.42		5.91			5.28	4.32	0.1		1.48	3.95	0.23
[6862]	CONVERGENT MARGIN	MEXICAN VOLCANIC BELTS / TRANS MEXICAN VOLCANIC BELT / MORELOS / CHICHINAUTZIN VOLCANIC FIELD - PELADO		19.1403	19.1403	-99.1742	-99.1742	SAE			s_A2-25 [6862]	ANDESITE [6862]									VOL					WR [6862]	59.66	0.97		15.82		6.47			5.17	4.44	0.1		1.57	3.98	0.29
[6862]	CONVERGENT MARGIN	MEXICAN VOLCANIC BELTS / TRANS MEXICAN VOLCANIC BELT / MORELOS / CHICHINAUTZIN VOLCANIC FIELD - PELADO		19.0825	19.0825	-99.2142	-99.2142	SAE			s_B2-03 [6862]	ANDESITE [6862]									VOL					WR [6862]	59.68	0.81		15.69		6.44			5.46	5.4	0.08		1.46	4.16	0.1
[6862]	CONVERGENT MARGIN	MEXICAN VOLCANIC BELTS / TRANS MEXICAN VOLCANIC BELT / MORELOS / CHICHINAUTZIN VOLCANIC FIELD - PELADO		19.1236	19.1236	-99.2706	-99.2706	SAE			s_A1-01 [6862]	ANDESITE [6862]									VOL					WR [6862]	59.75	1.2		15.98		6.94			5.44	4.31	0.11		1.82	4.44	0.36
[6862]	CONVERGENT MARGIN	MEXICAN VOLCANIC BELTS / TRANS MEXICAN VOLCANIC BELT / MORELOS / CHICHINAUTZIN VOLCANIC FIELD - PELADO		19.1517	19.1517	-99.1892	-99.1892	SAE			s_A2-07 [6862]	ANDESITE [6862]									VOL					WR [6862]	59.96	0.97		15.77		5.75			5.45	4.37	0.1		1.84	4.29	0.24
[6862]	CONVERGENT MARGIN	MEXICAN VOLCANIC BELTS / TRANS MEXICAN VOLCANIC BELT / MORELOS / CHICHINAUTZIN VOLCANIC FIELD - PELADO		19.1131	19.1131	-99.2003	-99.2003	SAE			s_A2-04 [6862]	ANDESITE [6862]									VOL					WR [6862]	60.39	1.11		15.89		6.4			5.49	3.89	0.1		1.92	4.33	0.35
[6862]	CONVERGENT MARGIN	MEXICAN VOLCANIC BELTS / TRANS MEXICAN VOLCANIC BELT / MORELOS / CHICHINAUTZIN VOLCANIC FIELD - PELADO		19.0908	19.0908	-99.205	-99.205	SAE			s_A2-24 [6862]	ANDESITE [6862]									VOL					WR [6862]	60.48	0.73		15.37		5.64			4.99	5.09	0.09		1.75	3.99	0.21
[6862]	CONVERGENT MARGIN	MEXICAN VOLCANIC BELTS / TRANS MEXICAN VOLCANIC BELT / MORELOS / CHICHINAUTZIN VOLCANIC FIELD - PELADO		19.2083	19.2083	-99.1836	-99.1836	SAE			s_A2-06 [6862]	ANDESITE [6862]									VOL					WR [6862]	61.34	0.98		15.79		6.07			5.14	4	0.1		1.93	4.45	0.31
[6862]	CONVERGENT MARGIN	MEXICAN VOLCANIC BELTS / TRANS MEXICAN VOLCANIC BELT / MORELOS / CHICHINAUTZIN VOLCANIC FIELD - PELADO		19.1517	19.1517	-99.2133	-99.2133	SAE			s_A2-08 [6862]	ANDESITE [6862]									VOL					WR [6862]	61.47	0.9		15.52		5.79			5.17	4.53	0.1		1.8	4.28	0.29
[6862]	CONVERGENT MARGIN	MEXICAN VOLCANIC BELTS / TRANS MEXICAN VOLCANIC BELT / MORELOS / CHICHINAUTZIN VOLCANIC FIELD - PELADO		19.1517	19.1517	-99.2192	-99.2192	SAE			s_A2-22 [6862]	ANDESITE [6862]									VOL					WR [6862]	61.71	0.88		15.43		5.24			5.32	4.44	0.1		1.71	4.17	0.25
[6862]	CONVERGENT MARGIN	MEXICAN VOLCANIC BELTS / TRANS MEXICAN VOLCANIC BELT / MORELOS / CHICHINAUTZIN VOLCANIC FIELD - TZOTZOCOL		19.1553	19.1553	-99.2294	-99.2294	SAE			s_A2-16 [6862]	ANDESITE [6862]									VOL					WR [6862]	61.87	0.9		15.54		5.96			5.27	4.37	0.1		1.76	4.27	0.29
[6862]	CONVERGENT MARGIN	MEXICAN VOLCANIC BELTS / TRANS MEXICAN VOLCANIC BELT / MORELOS / CHICHINAUTZIN VOLCANIC FIELD - TZOTZOCOL		19.1533	19.1533	-99.2297	-99.2297	SAE			s_A2-17 [6862]	ANDESITE [6862]									VOL					WR [6862]	63.24	0.82		16.06		5.52			5.1	3.55	0.09		1.78	4.4	0.29
[6862]	CONVERGENT MARGIN	MEXICAN VOLCANIC BELTS / TRANS MEXICAN VOLCANIC BELT / MORELOS / CHICHINAUTZIN VOLCANIC FIELD / OLDER SERIES		18.9989	18.9989	-99.1964	-99.1964	SAE			s_C2-01 [6862]	NOT GIVEN [6862]									VOL					WR [6862]	49.25	1.95		16.15		10.49			9.58	8.65	0.16		0.97	3.63	0.38
[6862]	CONVERGENT MARGIN	MEXICAN VOLCANIC BELTS / TRANS MEXICAN VOLCANIC BELT / MORELOS / CHICHINAUTZIN VOLCANIC FIELD - SUCHIOOC		19.0208	19.0208	-99.1189	-99.1189	SAE			s_B3-01 [6862]	NOT GIVEN [6862]									VOL					WR [6862]	49.9	1.69		16.13		9.49			8.65	8.45	0.14		1.29	3.98	0.41
[6862]	CONVERGENT MARGIN	MEXICAN VOLCANIC BELTS / TRANS MEXICAN VOLCANIC BELT / MORELOS / CHICHINAUTZIN VOLCANIC FIELD - CAJETE		19.1058	19.1058	-99.2397	-99.2397	SAE			s_A2-09 [6862]	NOT GIVEN [6862]									VOL					WR [6862]	50.31	1.66		16.64		9.74			7.52	8.12	0.15		0.86	3.61	0.46
[6862]	CONVERGENT MARGIN	MEXICAN VOLCANIC BELTS / TRANS MEXICAN VOLCANIC BELT / MORELOS / CHICHINAUTZIN VOLCANIC FIELD / OLDER SERIES		18.9542	18.9542	-99.1469	-99.1469	SAE			s_C3-01 [6862]	NOT GIVEN [6862]									VOL					WR [6862]	50.38	1.96		15.89		10.41			8.7	8.18	0.16		1.32	3.77	0.6
[6862]	CONVERGENT MARGIN	MEXICAN VOLCANIC BELTS / TRANS MEXICAN VOLCANIC BELT / MORELOS / CHICHINAUTZIN VOLCANIC FIELD - HERRADURA		18.9497	18.9497	-99.1878	-99.1878	SAE			s_C2-02 [6862]	NOT GIVEN [6862]									VOL					WR [6862]	51.33	1.63		15.49		9.61			8.98	7.06	0.15		1.34	3.62	0.65
[6862]	CONVERGENT MARGIN	MEXICAN VOLCANIC BELTS / TRANS MEXICAN VOLCANIC BELT / MORELOS / CHICHINAUTZIN VOLCANIC FIELD - SUCHIOOC		19.0728	19.0728	-99.1047	-99.1047	SAE			s_B3-06 [6862]	NOT GIVEN [6862]									VOL					WR [6862]	52.5	1.22		14.82		8.48			7.85	10.11	0.13		1.11	3.56	0.3
[6862]	CONVERGENT MARGIN	MEXICAN VOLCANIC BELTS / TRANS MEXICAN VOLCANIC BELT / MORELOS / CHICHINAUTZIN VOLCANIC FIELD - YECAHUAZIN		19.0772	19.0772	-99.1022	-99.1022	SAE			s_B3-07 [6862]	NOT GIVEN [6862]									VOL					WR [6862]	52.73	1.56		15.98		8.68			7.65	7.61	0.13		1.39	3.93	0.43
[6862]	CONVERGENT MARGIN	MEXICAN VOLCANIC BELTS / TRANS MEXICAN VOLCANIC BELT / MORELOS / CHICHINAUTZIN VOLCANIC FIELD - LA CIMA		19.1153	19.1153	-99.1956	-99.1956	SAE			s_A2-11 [6862]	NOT GIVEN [6862]									VOL					WR [6862]	53.44	1.25		16.64		8.37			7.47	7.42	0.13		1.11	4.11	0.25
[6862]	CONVERGENT MARGIN	MEXICAN VOLCANIC BELTS / TRANS MEXICAN VOLCANIC BELT / MORELOS / CHICHINAUTZIN VOLCANIC FIELD - OCOPIAXCO		19.1203	19.1203	-99.1572	-99.1572	SAE			s_A3-03-II [6862]	NOT GIVEN [6862]									VOL					WR [6862]	55.12	1.42		17.28		7.57			7.84	5.07	0.12		1.4	3.91	0.38
[6862]	CONVERGENT MARGIN	MEXICAN VOLCANIC BELTS / TRANS MEXICAN VOLCANIC BELT / MORELOS / CHICHINAUTZIN VOLCANIC FIELD - OCOTEPEC		18.9789	18.9789	-99.2181	-99.2181	SAE			s_C2-03 [6862]	NOT GIVEN [6862]									VOL					WR [6862]	56.2	1.37		15.69		8.17			6.9	4.53	0.13		2.06	3.88	0.71
[6862]	CONVERGENT MARGIN	MEXICAN VOLCANIC BELTS / TRANS MEXICAN VOLCANIC BELT / MORELOS / CHICHINAUTZIN VOLCANIC FIELD / OLDER SERIES		19.0058	19.0058	-99.1639	-99.1639	SAE			s_B3-08 [6862]	NOT GIVEN [6862]									VOL					WR [6862]	58.1	0.99		15.63		6.5			6.93	6.24	0.1		1.81	3.94	0.33
[6862]	CONVERGENT MARGIN	MEXICAN VOLCANIC BELTS / TRANS MEXICAN VOLCANIC BELT / MORELOS / CHICHINAUTZIN VOLCANIC FIELD - OYAMEYO		19.1561	19.1561	-99.1786	-99.1786	SAE			s_A2-21 [6862]	NOT GIVEN [6862]									VOL					WR [6862]	58.52	1.07		16.29		7.02			4.98	4.89	0.11		1.27	3.92	0.3
[6862]	CONVERGENT MARGIN	MEXICAN VOLCANIC BELTS / TRANS MEXICAN VOLCANIC BELT / MORELOS / CHICHINAUTZIN VOLCANIC FIELD - TESOYO		19.0972	19.0972	-99.2242	-99.2242	SAE			s_A2-12 [6862]	NOT GIVEN [6862]									VOL					WR [6862]	59.97	0.85		15.59		6.29			5.82	6.05	0.11		1.47	4.2	0.21
[6862]	CONVERGENT MARGIN	MEXICAN VOLCANIC BELTS / TRANS MEXICAN VOLCANIC BELT / MORELOS / CHICHINAUTZIN VOLCANIC FIELD - TRES CUMBRES		19.0756	19.0756	-99.2156	-99.2156	SAE			s_B2-02 [6862]	NOT GIVEN [6862]									VOL					WR [6862]	59.47	0.84		16		5.92			5.3	4.55	0.06		1.91	3.88	0.12
[6862]	CONVERGENT MARGIN	MEXICAN VOLCANIC BELTS / TRANS MEXICAN VOLCANIC BELT / MORELOS / CHICHINAUTZIN VOLCANIC FIELD - TEPEYAHUALCO		19.1044	19.1044	-99.2378	-99.2378	SAE			s_A2-10 [6862]	NOT GIVEN [6862]									VOL					WR [6862]	59.76	0.83		15.97		6.01			6.02	5.21	0.1		1.67	4.52	0.31
[6862]	CONVERGENT MARGIN	MEXICAN VOLCANIC BELTS / TRANS MEXICAN VOLCANIC BELT / MORELOS / CHICHINAUTZIN VOLCANIC FIELD - LOS CARDOS		19.0908	19.0908	-99.2586	-99.2586	SAE			s_A1-02 [6862]	NOT GIVEN [6862]									VOL					WR [6862]	62.83	0.81		16.19		5.46			4.78	3.08	0.09		1.9	4.44	0.25
[6862]	CONVERGENT MARGIN	MEXICAN VOLCANIC BELTS / TRANS MEXICAN VOLCANIC BELT / MEXICO / CHICHINAUTZIN VOLCANIC FIELD - XITLE	XITLE SCORIA CONE	19.3272	19.3272	-99.175	-99.175	SAE			s_UNAM-IG [6862]	NOT GIVEN [6862]									VOL					WR [6862]	53.56	1.53		16.08		8.89			7.39	7.47	0.14		1.2	3.85	0.47
[6862]	CONVERGENT MARGIN	MEXICAN VOLCANIC BELTS / TRANS MEXICAN VOLCANIC BELT / MEXICO / POPOCATEPETL		19.03	19.03	-98.63	-98.63	SAE			s_95132TA-4 [6862]	NOT GIVEN [6862]									VOL					WR [6862]	59.12	0.81		16.84		6.09			5.93	4.42	0.1		1.41	3.61	0.19
[6862]	CONVERGENT MARGIN	MEXICAN VOLCANIC BELTS / TRANS MEXICAN VOLCANIC BELT / MEXICO / POPOCATEPETL		19.03	19.03	-98.63	-98.63	SAE			s_95132TA-5 [6862]	NOT GIVEN [6862]									VOL					WR [6862]	60.22	0.77		16.37		5.75			5.69	4.53	0.09		1.67	4.01	0.21
[6862]	CONVERGENT MARGIN	MEXICAN VOLCANIC BELTS / TRANS MEXICAN VOLCANIC BELT / MEXICO / NEVADO DE TOLUCA		19.15	19.15	-99.75	-99.75	SAE			s_TOC3 [6862]	NOT GIVEN [6862]								PORPHYRITIC [6862]	VOL					WR [6862]	63.93	0.62		16.29		4.48			4.12	1.67	0.07		1.81	4.31	0.16
[6862]	CONVERGENT MARGIN	MEXICAN VOLCANIC BELTS / TRANS MEXICAN VOLCANIC BELT / MORELOS / CHICHINAUTZIN VOLCANIC FIELD - PELADO		19.1131	19.1131	-99.2003	-99.2003	SAE			s_A2-04B [6862]	ANDESITE [6862]									VOL					WR [6862]
[6862]	CONVERGENT MARGIN	MEXICAN VOLCANIC BELTS / TRANS MEXICAN VOLCANIC BELT / MEXICO / CHICHINAUTZIN VOLCANIC FIELD - XITLE	XITLE SCORIA CONE	19.3272	19.3272	-99.175	-99.175	SAE			s_00-00 [6862]	NOT GIVEN [6862]									VOL					WR [6862]
[20226]	CONVERGENT MARGIN	MEXICAN VOLCANIC BELTS / TRANS MEXICAN VOLCANIC BELT / MICHOACAN / MICHOACAN-GUANAJUATO VOLCANIC FIELD - EL METATE	EL METATE LAVA	19.5306	19.5306	-101.999	-101.999	SAE	2550	2550	s_14300 [20226]	ANDESITE, BASALTIC [20226]									VOL					WR [20226]	54.93	0.744		17.37				5.31	8.38	4.2	0.095		1.54	3.9	0.3
[20226]	CONVERGENT MARGIN	MEXICAN VOLCANIC BELTS / TRANS MEXICAN VOLCANIC BELT / MICHOACAN / MICHOACAN-GUANAJUATO VOLCANIC FIELD - EL METATE	EL METATE LAVA	19.4743	19.4743	-101.961	-101.961	SAE	1790	1790	s_14286-C [20226]	ANDESITE, BASALTIC [20226]									VOL					WR [20226]	56.52	0.89		17.16				6.5	7.05	5.07	0.12		1.41	3.83	0.24
[20226]	CONVERGENT MARGIN	MEXICAN VOLCANIC BELTS / TRANS MEXICAN VOLCANIC BELT / MICHOACAN / MICHOACAN-GUANAJUATO VOLCANIC FIELD - EL METATE	EL METATE LAVA	19.4744	19.4744	-101.952	-101.952	SAE	1797	1797	s_14285 [20226]	ANDESITE [20226]									VOL					WR [20226]	57.38	0.9		17.29				6.47	7.19	5.19	0.12		1.4	3.86	0.24
[20226]	CONVERGENT MARGIN	MEXICAN VOLCANIC BELTS / TRANS MEXICAN VOLCANIC BELT / MICHOACAN / MICHOACAN-GUANAJUATO VOLCANIC FIELD - EL METATE	EL METATE LAVA	19.5038	19.5038	-102.002	-102.002	SAE	2127	2127	s_14305 [20226]	ANDESITE [20226]									VOL					WR [20226]	57.42	0.756		18.23				5.35	7.82	3.62	0.097		1.23	4.04	0.23
[20226]	CONVERGENT MARGIN	MEXICAN VOLCANIC BELTS / TRANS MEXICAN VOLCANIC BELT / MICHOACAN / MICHOACAN-GUANAJUATO VOLCANIC FIELD - EL METATE	EL METATE LAVA	19.4746	19.4746	-101.952	-101.952	SAE	2321	2321	s_14286 [20226]	ANDESITE [20226]									VOL					WR [20226]	57.45	0.9		17.06				6.6	7	5.1	0.12		1.42	3.8	0.24
[20226]	CONVERGENT MARGIN	MEXICAN VOLCANIC BELTS / TRANS MEXICAN VOLCANIC BELT / MICHOACAN / MICHOACAN-GUANAJUATO VOLCANIC FIELD - EL METATE	EL METATE LAVA	19.5458	19.5458	-101.97	-101.97	SAE	2494	2494	s_14307 [20226]	ANDESITE [20226]									VOL					WR [20226]	57.63	0.79		17.76				5.4	7.17	3.18	0.1		1.73	3.95	0.33
[20226]	CONVERGENT MARGIN	MEXICAN VOLCANIC BELTS / TRANS MEXICAN VOLCANIC BELT / MICHOACAN / MICHOACAN-GUANAJUATO VOLCANIC FIELD - EL METATE	EL METATE LAVA	19.4694	19.4694	-101.963	-101.963	SAE	1777	1777	s_14287 [20226]	ANDESITE [20226]									VOL					WR [20226]	57.99	0.69		18.33				5.21	7.19	3.12	0.09		1.19	4.1	0.23
[20226]	CONVERGENT MARGIN	MEXICAN VOLCANIC BELTS / TRANS MEXICAN VOLCANIC BELT / MICHOACAN / MICHOACAN-GUANAJUATO VOLCANIC FIELD - EL METATE	EL METATE LAVA	19.4893	19.4893	-102.014	-102.014	SAE	2064	2064	s_14268 [20226]	ANDESITE [20226]									VOL					WR [20226]	58.23	0.74		17.89				5.23	7.55	3.18	0.09		1.51	3.95	0.28
[20226]	CONVERGENT MARGIN	MEXICAN VOLCANIC BELTS / TRANS MEXICAN VOLCANIC BELT / MICHOACAN / MICHOACAN-GUANAJUATO VOLCANIC FIELD - EL METATE	EL METATE LAVA	19.537	19.537	-102.107	-102.107	SAE	1868	1868	s_14288 [20226]	ANDESITE [20226]									VOL					WR [20226]	58.34	0.71		18.34				5.27	7.3	3.09	0.1		1.24	4.11	0.22
[20226]	CONVERGENT MARGIN	MEXICAN VOLCANIC BELTS / TRANS MEXICAN VOLCANIC BELT / MICHOACAN / MICHOACAN-GUANAJUATO VOLCANIC FIELD - EL METATE	EL METATE LAVA	19.4545	19.4545	-101.977	-101.977	SAE	1860	1860	s_1203 [20226]	ANDESITE [20226]									VOL					WR [20226]	58.38	0.707		17.85				5.2	7.11	3.1	0.096		1.3	3.98	0.24
[20226]	CONVERGENT MARGIN	MEXICAN VOLCANIC BELTS / TRANS MEXICAN VOLCANIC BELT / MICHOACAN / MICHOACAN-GUANAJUATO VOLCANIC FIELD - EL METATE	EL METATE LAVA	19.5782	19.5782	-101.97	-101.97	SAE	2298	2298	s_1205 [20226]	ANDESITE [20226]									VOL					WR [20226]	58.43	0.674		17.06				5.42	6.66	3.89	0.099		1.67	3.68	0.19
[20226]	CONVERGENT MARGIN	MEXICAN VOLCANIC BELTS / TRANS MEXICAN VOLCANIC BELT / MICHOACAN / MICHOACAN-GUANAJUATO VOLCANIC FIELD - EL METATE	EL METATE LAVA	19.533	19.533	-101.996	-101.996	SAE	2537	2537	s_14298 [20226]	ANDESITE [20226]									VOL					WR [20226]	58.45	0.77		17.9				5.36	7.39	3.19	0.1		1.37	3.99	0.26
[20226]	CONVERGENT MARGIN	MEXICAN VOLCANIC BELTS / TRANS MEXICAN VOLCANIC BELT / MICHOACAN / MICHOACAN-GUANAJUATO VOLCANIC FIELD - EL METATE	EL METATE LAVA	19.4162	19.4162	-101.951	-101.951	SAE	1401	1401	s_15334 [20226]	ANDESITE [20226]									VOL					WR [20226]	58.95	0.67		18.06				5.1	6.99	3.03	0.09		1.28	4.09	0.24
[20226]	CONVERGENT MARGIN	MEXICAN VOLCANIC BELTS / TRANS MEXICAN VOLCANIC BELT / MICHOACAN / MICHOACAN-GUANAJUATO VOLCANIC FIELD - EL METATE	EL METATE LAVA	19.5458	19.5458	-102.047	-102.047	SAE	2252	2252	s_14277 [20226]	ANDESITE [20226]									VOL					WR [20226]	59.17	0.66		17.69				4.95	6.55	3.05	0.09		1.44	3.97	0.2
[20226]	CONVERGENT MARGIN	MEXICAN VOLCANIC BELTS / TRANS MEXICAN VOLCANIC BELT / MICHOACAN / MICHOACAN-GUANAJUATO VOLCANIC FIELD - EL METATE	EL METATE LAVA	19.4389	19.4389	-101.938	-101.938	SAE	1471	1471	s_15333 [20226]	ANDESITE [20226]									VOL					WR [20226]	59.27	0.691		17.48				5.21	7.3	3.15	0.097		1.33	3.94	0.25
[20226]	CONVERGENT MARGIN	MEXICAN VOLCANIC BELTS / TRANS MEXICAN VOLCANIC BELT / MICHOACAN / MICHOACAN-GUANAJUATO VOLCANIC FIELD - EL METATE	EL METATE LAVA	19.5722	19.5722	-102.014	-102.014	SAE	2352	2352	s_1209 [20226]	ANDESITE [20226]									VOL					WR [20226]	59.43	0.736		18				5.44	6.75	3.34	0.099		1.77	4.22	0.3
[20226]	CONVERGENT MARGIN	MEXICAN VOLCANIC BELTS / TRANS MEXICAN VOLCANIC BELT / MICHOACAN / MICHOACAN-GUANAJUATO VOLCANIC FIELD - EL METATE	EL METATE LAVA	19.5562	19.5562	-102.035	-102.035	SAE	2303	2303	s_1210 [20226]	ANDESITE [20226]									VOL					WR [20226]	59.44	0.658		17.5				4.86	6.43	2.98	0.089		1.41	3.86	0.19
[20226]	CONVERGENT MARGIN	MEXICAN VOLCANIC BELTS / TRANS MEXICAN VOLCANIC BELT / MICHOACAN / MICHOACAN-GUANAJUATO VOLCANIC FIELD - EL METATE	EL METATE LAVA	19.5485	19.5485	-101.978	-101.978	SAE	2470	2470	s_14309 [20226]	ANDESITE [20226]									VOL					WR [20226]	59.65	0.79		17.66				5.33	7.03	3.26	0.1		1.77	4.09	0.31
[20226]	CONVERGENT MARGIN	MEXICAN VOLCANIC BELTS / TRANS MEXICAN VOLCANIC BELT / MICHOACAN / MICHOACAN-GUANAJUATO VOLCANIC FIELD - EL METATE	EL METATE LAVA	19.5392	19.5392	-101.984	-101.984	SAE	2740	2740	s_14328 [20226]	ANDESITE [20226]									VOL					WR [20226]	59.7	0.58		17.64				4.79	6.46	3.04	0.08		1.36	4.12	0.17
[20226]	CONVERGENT MARGIN	MEXICAN VOLCANIC BELTS / TRANS MEXICAN VOLCANIC BELT / MICHOACAN / MICHOACAN-GUANAJUATO VOLCANIC FIELD - EL METATE	EL METATE LAVA	19.5248	19.5248	-102.004	-102.004	SAE	2361	2361	s_14302 [20226]	ANDESITE [20226]									VOL					WR [20226]	59.97	0.68		17.71				5.05	6.82	3.01	0.09		1.47	4.04	0.24
[20226]	CONVERGENT MARGIN	MEXICAN VOLCANIC BELTS / TRANS MEXICAN VOLCANIC BELT / MICHOACAN / MICHOACAN-GUANAJUATO VOLCANIC FIELD - EL METATE	EL METATE LAVA	19.5376	19.5376	-101.979	-101.979	SAE	2646	2646	s_14308 [20226]	ANDESITE [20226]									VOL					WR [20226]	60.07	0.57		17.61				4.63	5.98	2.77	0.08		1.51	4.12	0.15
[truncated: 5,282 more rows]
[truncated: 121 more columns]

## Sheet: Raw Mg# RI
CITATIONS	TECTONIC SETTING	LOCATION	LOCATION COMMENT	LATITUDE MIN	LATITUDE MAX	LONGITUDE MIN	LONGITUDE MAX	LAND OR SEA	ELEVATION MIN	ELEVATION MAX	SAMPLE NAME	ROCK NAME	MIN. AGE (YRS.)	MAX. AGE (YRS.)	GEOL.	AGE	ERUPTION DAY	ERUPTION MONTH	ERUPTION YEAR	ROCK TEXTURE	ROCK TYPE	DRILL DEPTH MIN	DRILL DEPTHAX	ALTERATION	MINERAL	MATERIAL	SIO2(WT%)	TIO2(WT%)	B2O3(WT%)	AL2O3(WT%)	CR2O3(WT%)	FE2O3(WT%)	FEO(WT%)	FEOT(WT%)	CAO(WT%)	MGO(WT%)	MNO(WT%)	NIO(WT%)	K2O(WT%)	NA2O(WT%)	P2O5(WT%)	Mg#	RI	H2O(WT%)	H2OP(WT%)	H2OM(WT%)	H2OT(WT%)	CO2(WT%)	CO1(WT%)
[truncated: 523 more rows]
[truncated: 123 more columns]

[truncated: 1 more sheets: Final]
