# Supplementary material for: Latitude-dependent oxygen fugacity in arc magmas
Source: Nat Commun. 2024 Jul 18;15:6050. doi: 10.1038/s41467-024-50337-6 (PMC11258285; doi:10.1038/s41467-024-50337-6)
Supplement: Supplementary file 19 — Source data [file 41467_2024_50337_MOESM19_ESM.zip › Raw data filtering process/NEW_HEBRIDES_ARC_-_VANUATU_ARCHIPELAGO 6.5.xlsx]

## Sheet: Raw Si Mg
CITATIONS	TECTONIC SETTING	LOCATION	LOCATION COMMENT	LATITUDE MIN	LATITUDE MAX	LONGITUDE MIN	LONGITUDE MAX	LAND OR SEA	ELEVATION MIN	ELEVATION MAX	SAMPLE NAME	ROCK NAME	MIN. AGE (YRS.)	MAX. AGE (YRS.)	GEOL.	AGE	ERUPTION DAY	ERUPTION MONTH	ERUPTION YEAR	ROCK TEXTURE	ROCK TYPE	DRILL DEPTH MIN	DRILL DEPTHAX	ALTERATION	MINERAL	MATERIAL	SIO2(WT%)	TIO2(WT%)	B2O3(WT%)	AL2O3(WT%)	CR2O3(WT%)	FE2O3(WT%)	FEO(WT%)	FEOT(WT%)	CAO(WT%)	MGO(WT%)	MNO(WT%)	NIO(WT%)	K2O(WT%)	NA2O(WT%)	P2O5(WT%)	H2O(WT%)	H2OP(WT%)	H2OM(WT%)	H2OT(WT%)	CO2(WT%)	CO1(WT%)	F(WT%)	CL(WT%)
[19944]	CONVERGENT MARGIN	NEW HEBRIDES ARC - VANUATU ARCHIPELAGO / SOUTHERN NEW HEBRIDES ARC / TANNA (=TANUA) / YASUR(=YASOWA)	YENKAHE CALDERA, SE TANNA, TUKASMERA	-19.52	-19.52	169.42	169.42	SAE			s_TUK-1 [19944]	BASALT [19944]									VOL					WR [19944]	47.41	0.7		13.51				11.71	13.31	9.45	0.21		0.64	1.56	0.11
[19944]	CONVERGENT MARGIN	NEW HEBRIDES ARC - VANUATU ARCHIPELAGO / SOUTHERN NEW HEBRIDES ARC / TANNA (=TANUA) / YASUR(=YASOWA)	YENKAHE CALDERA, SE TANNA, TUKASMERA	-19.52	-19.52	169.42	169.42	SAE			s_TUK-2 [19944]	ANDESITE, BASALTIC [19944]									VOL					WR [19944]	54.85	0.69		17.6				7.96	7.86	2.97	0.15		2.33	3.41	0.35
[19944]	CONVERGENT MARGIN	NEW HEBRIDES ARC - VANUATU ARCHIPELAGO / SOUTHERN NEW HEBRIDES ARC / TANNA (=TANUA) / YASUR(=YASOWA)	YENKAHE CALDERA, SE TANNA, TUKASMERA	-19.52	-19.52	169.42	169.42	SAE			s_TUK-3 [19944]	BASALT [19944]									VOL					WR [19944]	47.02	0.78		14.26				10.66	13.51	10.19	0.19		0.43	1.54	0.09
[19944]	CONVERGENT MARGIN	NEW HEBRIDES ARC - VANUATU ARCHIPELAGO / SOUTHERN NEW HEBRIDES ARC / TANNA (=TANUA) / YASUR(=YASOWA)	YENKAHE CALDERA, SE TANNA, WAESISI	-19.52	-19.52	169.42	169.42	SAE			s_WAEC [19944]	BASALT [19944]									VOL					WR [19944]	46.32	0.85		17.98				13.07	10.85	6.42	0.22		0.48	1.98	0.15
[19944]	CONVERGENT MARGIN	NEW HEBRIDES ARC - VANUATU ARCHIPELAGO / SOUTHERN NEW HEBRIDES ARC / TANNA (=TANUA) / YASUR(=YASOWA)	YENKAHE CALDERA, SE TANNA, WAESISI	-19.52	-19.52	169.42	169.42	SAE			s_WAEL [19944]	BASALT [19944]									VOL					WR [19944]	47.53	0.83		16.62				12.34	11.1	6.26	0.22		0.93	2.33	0.16
[19944]	CONVERGENT MARGIN	NEW HEBRIDES ARC - VANUATU ARCHIPELAGO / SOUTHERN NEW HEBRIDES ARC / TANNA (=TANUA) / YASUR(=YASOWA)	YENKAHE CALDERA, SE TANNA, WAESISI	-19.52	-19.52	169.42	169.42	SAE			s_WAEW [19944]	ANDESITE, BASALTIC [19944]									VOL					WR [19944]	54.36	0.81		16.4				9.45	7.75	3.54	0.19		2.13	3.69	0.35
[19944]	CONVERGENT MARGIN	NEW HEBRIDES ARC - VANUATU ARCHIPELAGO / SOUTHERN NEW HEBRIDES ARC / TANNA (=TANUA) / YASUR(=YASOWA)	YENKAHE CALDERA, SE TANNA, PORT RESOLUTION	-19.52	-19.52	169.42	169.42	SAE			s_TB1 [19944]	ANDESITE, BASALTIC [19944]									VOL					WR [19944]	56.25	0.79		17.31				7.97	7.01	2.77	0.17		2.78	3.87	0.44
[19944]	CONVERGENT MARGIN	NEW HEBRIDES ARC - VANUATU ARCHIPELAGO / SOUTHERN NEW HEBRIDES ARC / TANNA (=TANUA) / YASUR(=YASOWA)	YENKAHE CALDERA, SE TANNA, WHITE SANDS	-19.52	-19.52	169.42	169.42	SAE			s_WSG-14 [19944]	ANDESITE, BASALTIC [19944]									VOL					WR [19944]	52.94	0.812		16.46				9.47	8.36	4.069	0.185		1.87	3.67	0.293
[19944]	CONVERGENT MARGIN	NEW HEBRIDES ARC - VANUATU ARCHIPELAGO / SOUTHERN NEW HEBRIDES ARC / TANNA (=TANUA) / YASUR(=YASOWA)	YENKAHE CALDERA, SE TANNA, WHITE SANDS	-19.52	-19.52	169.42	169.42	SAE			s_WSP-14 [19944]	ANDESITE, BASALTIC [19944]									VOL					WR [19944]	53.09	0.808		16.59				9.4	8.26	3.991	0.186		1.86	3.64	0.303
[19944]	CONVERGENT MARGIN	NEW HEBRIDES ARC - VANUATU ARCHIPELAGO / SOUTHERN NEW HEBRIDES ARC / TANNA (=TANUA) / YASUR(=YASOWA)	YENKAHE CALDERA, SE TANNA, SULPHUR BAY	-19.52	-19.52	169.42	169.42	SAE			s_SB-14 [19944]	ANDESITE, BASALTIC [19944]									VOL					WR [19944]	53.36	0.821		16.6				9.45	8.14	3.983	0.187		1.91	3.61	0.312
[19944]	CONVERGENT MARGIN	NEW HEBRIDES ARC - VANUATU ARCHIPELAGO / SOUTHERN NEW HEBRIDES ARC / TANNA (=TANUA) / YASUR(=YASOWA)	YENKAHE CALDERA, SE TANNA, WHITE SANDS	-19.52	-19.52	169.42	169.42	SAE			s_BR1 [19944]	ANDESITE, BASALTIC [19944]									VOL					WR [19944]	54.03	0.87		16.55				9.65	8.1	3.58	0.2		1.89	3.61	0.33
[19944]	CONVERGENT MARGIN	NEW HEBRIDES ARC - VANUATU ARCHIPELAGO / SOUTHERN NEW HEBRIDES ARC / TANNA (=TANUA) / YASUR(=YASOWA)	YENKAHE CALDERA, SE TANNA, FRIENDLY BUNGALOWS	-19.52	-19.52	169.42	169.42	SAE			s_BR4 [19944]	ANDESITE, BASALTIC [19944]									VOL					WR [19944]	56.66	0.89		16.05				8.58	6.46	3.12	0.17		2.94	3.83	0.46
[19944]	CONVERGENT MARGIN	NEW HEBRIDES ARC - VANUATU ARCHIPELAGO / SOUTHERN NEW HEBRIDES ARC / TANNA (=TANUA) / YASUR(=YASOWA)	YENKAHE CALDERA, SE TANNA, FRIENDLY BUNGALOWS	-19.52	-19.52	169.42	169.42	SAE			s_BR5 [19944]	ANDESITE [19944]									VOL					WR [19944]	57.64	0.89		16.15				8.05	5.7	2.37	0.18		3.43	3.94	0.56
[19944]	CONVERGENT MARGIN	NEW HEBRIDES ARC - VANUATU ARCHIPELAGO / SOUTHERN NEW HEBRIDES ARC / TANNA (=TANUA) / YASUR(=YASOWA)	YENKAHE CALDERA, SE TANNA, FRIENDLY BUNGALOWS	-19.52	-19.52	169.42	169.42	SAE			s_BR6 [19944]	ANDESITE, BASALTIC [19944]									VOL					WR [19944]	53.02	0.75		14.35				9.08	8.63	7.77	0.18		2.02	2.99	0.32
[19944]	CONVERGENT MARGIN	NEW HEBRIDES ARC - VANUATU ARCHIPELAGO / SOUTHERN NEW HEBRIDES ARC / TANNA (=TANUA) / YASUR(=YASOWA)	YENKAHE CALDERA, SE TANNA, FRIENDLY BUNGALOWS	-19.52	-19.52	169.42	169.42	SAE			s_BR8 [19944]	ANDESITE, BASALTIC [19944]									VOL					WR [19944]	56.56	0.92		15.86				8.76	6.25	2.91	0.19		3.15	3.79	0.51
[19944]	CONVERGENT MARGIN	NEW HEBRIDES ARC - VANUATU ARCHIPELAGO / SOUTHERN NEW HEBRIDES ARC / TANNA (=TANUA) / YASUR(=YASOWA)	YENKAHE CALDERA, SE TANNA, FRIENDLY BUNGALOWS	-19.52	-19.52	169.42	169.42	SAE			s_BR7 [19944]	ANDESITE [19944]									VOL					WR [19944]	57.68	0.97		15.36				8.34	5.61	2.7	0.18		3.54	3.87	0.57
[19944]	CONVERGENT MARGIN	NEW HEBRIDES ARC - VANUATU ARCHIPELAGO / SOUTHERN NEW HEBRIDES ARC / TANNA (=TANUA) / YASUR(=YASOWA)	YENKAHE CALDERA, SE TANNA, FRIENDLY BUNGALOWS	-19.52	-19.52	169.42	169.42	SAE			s_BR3 [19944]	ANDESITE, BASALTIC [19944]									VOL					WR [19944]	56.06	0.9		15.9				9.16	6.56	3.05	0.2		2.39	4.08	0.41
[19944]	CONVERGENT MARGIN	NEW HEBRIDES ARC - VANUATU ARCHIPELAGO / SOUTHERN NEW HEBRIDES ARC / TANNA (=TANUA) / YASUR(=YASOWA)	YENKAHE CALDERA, SE TANNA, WHITE SANDS	-19.52	-19.52	169.42	169.42	SAE			s_WS7 [19944]	ANDESITE [19944]									VOL					WR [19944]	59.22	0.92		15.23				7.75	4.54	2.06	0.19		3.9	4.33	0.64
[19944]	CONVERGENT MARGIN	NEW HEBRIDES ARC - VANUATU ARCHIPELAGO / SOUTHERN NEW HEBRIDES ARC / TANNA (=TANUA) / YASUR(=YASOWA)	YENKAHE CALDERA, SE TANNA, WHITE SANDS	-19.52	-19.52	169.42	169.42	SAE			s_WS5 [19944]	ANDESITE [19944]									VOL					WR [19944]	59.65	0.91		15.35				7.77	4.55	2.09	0.19		3.92	4.24	0.65
[19944]	CONVERGENT MARGIN	NEW HEBRIDES ARC - VANUATU ARCHIPELAGO / SOUTHERN NEW HEBRIDES ARC / TANNA (=TANUA) / YASUR(=YASOWA)	YENKAHE CALDERA, SE TANNA, FRIENDLY BUNGALOWS	-19.52	-19.52	169.42	169.42	SAE			s_FB3 [19944]	ANDESITE [19944]									VOL					WR [19944]	59.55	0.93		15.37				7.89	4.62	2.07	0.19		3.81	4.18	0.65
[19944]	CONVERGENT MARGIN	NEW HEBRIDES ARC - VANUATU ARCHIPELAGO / SOUTHERN NEW HEBRIDES ARC / TANNA (=TANUA) / YASUR(=YASOWA)	YENKAHE CALDERA, SE TANNA, PORT RESOLUTION	-19.52	-19.52	169.42	169.42	SAE			s_TB5 [19944]	ANDESITE [19944]									VOL					WR [19944]	59.15	0.9		15.44				7.93	4.91	2.26	0.19		3.71	4.2	0.61
[19944]	CONVERGENT MARGIN	NEW HEBRIDES ARC - VANUATU ARCHIPELAGO / SOUTHERN NEW HEBRIDES ARC / TANNA (=TANUA) / YASUR(=YASOWA)	YENKAHE CALDERA, SE TANNA, PORT RESOLUTION	-19.52	-19.52	169.42	169.42	SAE			s_PR1 [19944]	ANDESITE [19944]									VOL					WR [19944]	59.97	0.9		15.32				7.6	4.37	1.96	0.19		4	4.27	0.65
[19944]	CONVERGENT MARGIN	NEW HEBRIDES ARC - VANUATU ARCHIPELAGO / SOUTHERN NEW HEBRIDES ARC / TANNA (=TANUA) / YASUR(=YASOWA)	YENKAHE CALDERA, SE TANNA, WHITE SANDS	-19.52	-19.52	169.42	169.42	SAE			s_WS2 [19944]	ANDESITE [19944]									VOL					WR [19944]	59.78	0.91		15.43				7.7	4.52	2.03	0.19		3.93	4.22	0.64
[19944]	CONVERGENT MARGIN	NEW HEBRIDES ARC - VANUATU ARCHIPELAGO / SOUTHERN NEW HEBRIDES ARC / TANNA (=TANUA) / YASUR(=YASOWA)	YENKAHE CALDERA, SE TANNA, PORT RESOLUTION	-19.52	-19.52	169.42	169.42	SAE			s_TB7 [19944]	ANDESITE [19944]									VOL					WR [19944]	59.82	0.9		15.35				7.69	4.52	2.04	0.19		3.93	4.24	0.64
[19944]	CONVERGENT MARGIN	NEW HEBRIDES ARC - VANUATU ARCHIPELAGO / SOUTHERN NEW HEBRIDES ARC / TANNA (=TANUA) / YASUR(=YASOWA)	YENKAHE CALDERA, SE TANNA, WAESISI	-19.52	-19.52	169.42	169.42	SAE			s_WAE3 [19944]	ANDESITE [19944]									VOL					WR [19944]	59.52	0.91		15.36				7.79	4.57	2.04	0.19		3.9	4.21	0.64
[19944]	CONVERGENT MARGIN	NEW HEBRIDES ARC - VANUATU ARCHIPELAGO / SOUTHERN NEW HEBRIDES ARC / TANNA (=TANUA) / YASUR(=YASOWA)	YENKAHE CALDERA, SE TANNA, WAESISI	-19.52	-19.52	169.42	169.42	SAE			s_WS-6 [19944]	ANDESITE [19944]									VOL					WR [19944]	59.39	0.9		15.17				8.04	4.53	1.96	0.19		3.95	4.17	0.64
[19944]	CONVERGENT MARGIN	NEW HEBRIDES ARC - VANUATU ARCHIPELAGO / SOUTHERN NEW HEBRIDES ARC / TANNA (=TANUA) / YASUR(=YASOWA)	YENKAHE CALDERA, SE TANNA, WHITE SANDS	-19.52	-19.52	169.42	169.42	SAE			s_WSG-1 [19944]	ANDESITE [19944]									VOL					WR [19944]	59.45	0.91		15.19				8.04	4.53	1.93	0.19		3.96	4.2	0.64
[19944]	CONVERGENT MARGIN	NEW HEBRIDES ARC - VANUATU ARCHIPELAGO / SOUTHERN NEW HEBRIDES ARC / TANNA (=TANUA) / YASUR(=YASOWA)	YENKAHE CALDERA, SE TANNA, WHITE SANDS	-19.52	-19.52	169.42	169.42	SAE			s_WSG-2 [19944]	ANDESITE [19944]									VOL					WR [19944]	59.03	0.91		15.27				8.22	4.73	2.08	0.19		3.81	4.09	0.63
[19944]	CONVERGENT MARGIN	NEW HEBRIDES ARC - VANUATU ARCHIPELAGO / SOUTHERN NEW HEBRIDES ARC / TANNA (=TANUA) / YASUR(=YASOWA)	YENKAHE CALDERA, SE TANNA, WHITE SANDS	-19.52	-19.52	169.42	169.42	SAE			s_WSG-15 [19944]	ANDESITE [19944]									VOL					WR [19944]	59.35	0.92		15.2				8.13	4.56	1.98	0.19		3.94	4.2	0.64
[19944]	CONVERGENT MARGIN	NEW HEBRIDES ARC - VANUATU ARCHIPELAGO / SOUTHERN NEW HEBRIDES ARC / TANNA (=TANUA) / YASUR(=YASOWA)	YENKAHE CALDERA, SE TANNA, WHITE SANDS	-19.52	-19.52	169.42	169.42	SAE			s_WSG-28 [19944]	ANDESITE [19944]									VOL					WR [19944]	58.96	0.91		15.21				8.22	4.72	2.05	0.19		3.84	4.13	0.64
[19944]	CONVERGENT MARGIN	NEW HEBRIDES ARC - VANUATU ARCHIPELAGO / SOUTHERN NEW HEBRIDES ARC / TANNA (=TANUA) / YASUR(=YASOWA)	YENKAHE CALDERA, SE TANNA, WHITE SANDS	-19.52	-19.52	169.42	169.42	SAE			s_WSP-2 [19944]	ANDESITE [19944]									VOL					WR [19944]	59	0.93		15.24				8.3	4.62	2.03	0.19		3.87	4.17	0.63
[19944]	CONVERGENT MARGIN	NEW HEBRIDES ARC - VANUATU ARCHIPELAGO / SOUTHERN NEW HEBRIDES ARC / TANNA (=TANUA) / YASUR(=YASOWA)	YENKAHE CALDERA, SE TANNA, WHITE SANDS	-19.52	-19.52	169.42	169.42	SAE			s_WSP-3 [19944]	ANDESITE [19944]									VOL					WR [19944]	59.34	0.91		15.16				8.12	4.52	1.96	0.19		4	4.19	0.64
[19944]	CONVERGENT MARGIN	NEW HEBRIDES ARC - VANUATU ARCHIPELAGO / SOUTHERN NEW HEBRIDES ARC / TANNA (=TANUA) / YASUR(=YASOWA)	YENKAHE CALDERA, SE TANNA, WHITE SANDS	-19.52	-19.52	169.42	169.42	SAE			s_WSP-4 [19944]	ANDESITE [19944]									VOL					WR [19944]	58.71	0.96		15.17				8.49	4.77	2.1	0.19		3.81	4.12	0.64
[19944]	CONVERGENT MARGIN	NEW HEBRIDES ARC - VANUATU ARCHIPELAGO / SOUTHERN NEW HEBRIDES ARC / TANNA (=TANUA) / YASUR(=YASOWA)	YENKAHE CALDERA, SE TANNA, WHITE SANDS	-19.52	-19.52	169.42	169.42	SAE			s_WSP-15 [19944]	ANDESITE [19944]									VOL					WR [19944]	59	0.92		15.25				8.28	4.65	2.05	0.19		3.83	4.08	0.64
[19944]	CONVERGENT MARGIN	NEW HEBRIDES ARC - VANUATU ARCHIPELAGO / SOUTHERN NEW HEBRIDES ARC / TANNA (=TANUA) / YASUR(=YASOWA)	YENKAHE CALDERA, SE TANNA, WHITE SANDS	-19.52	-19.52	169.42	169.42	SAE			s_WSP-26 [19944]	ANDESITE [19944]									VOL					WR [19944]	58.94	0.92		15.2				8.22	4.71	2.06	0.19		3.88	4.12	0.64
[19944]	CONVERGENT MARGIN	NEW HEBRIDES ARC - VANUATU ARCHIPELAGO / SOUTHERN NEW HEBRIDES ARC / TANNA (=TANUA) / YASUR(=YASOWA)	YENKAHE CALDERA, SE TANNA, PORT RESOLUTION	-19.52	-19.52	169.42	169.42	SAE			s_TB3 [19944]	ANDESITE, BASALTIC [19944]									VOL					WR [19944]	56.42	0.86		16.26				8.75	6.69	3.16	0.18		2.74	3.86	0.45
[19944]	CONVERGENT MARGIN	NEW HEBRIDES ARC - VANUATU ARCHIPELAGO / SOUTHERN NEW HEBRIDES ARC / TANNA (=TANUA) / YASUR(=YASOWA)	YENKAHE CALDERA, SE TANNA, PORT RESOLUTION	-19.52	-19.52	169.42	169.42	SAE			s_PR3 [19944]	ANDESITE, BASALTIC [19944]									VOL					WR [19944]	55.4	0.87		16.13				9.21	7.04	3.36	0.19		2.24	3.87	0.38
[19944]	CONVERGENT MARGIN	NEW HEBRIDES ARC - VANUATU ARCHIPELAGO / SOUTHERN NEW HEBRIDES ARC / TANNA (=TANUA) / YASUR(=YASOWA)	YENKAHE CALDERA, SE TANNA, PORT RESOLUTION	-19.52	-19.52	169.42	169.42	SAE			s_TB4 [19944]	ANDESITE [19944]									VOL					WR [19944]	57.06	0.93		15.64				8.52	5.73	2.57	0.18		3.39	3.78	0.53
[19944]	CONVERGENT MARGIN	NEW HEBRIDES ARC - VANUATU ARCHIPELAGO / SOUTHERN NEW HEBRIDES ARC / TANNA (=TANUA) / YASUR(=YASOWA)	YENKAHE CALDERA, SE TANNA, PORT RESOLUTION	-19.52	-19.52	169.42	169.42	SAE			s_PR2 [19944]	ANDESITE [19944]									VOL					WR [19944]	57.98	0.9		15.87				8.11	5.51	2.34	0.18		3.52	3.91	0.56
[19944]	CONVERGENT MARGIN	NEW HEBRIDES ARC - VANUATU ARCHIPELAGO / SOUTHERN NEW HEBRIDES ARC / TANNA (=TANUA) / YASUR(=YASOWA)	YENKAHE CALDERA, SE TANNA, FRIENDLY BUNGALOWS	-19.52	-19.52	169.42	169.42	SAE			s_FB2 [19944]	ANDESITE, BASALTIC [19944]									VOL					WR [19944]	56.4	0.87		16.09				8.72	6.54	3.14	0.18		2.79	3.89	0.45
[19944]	CONVERGENT MARGIN	NEW HEBRIDES ARC - VANUATU ARCHIPELAGO / SOUTHERN NEW HEBRIDES ARC / TANNA (=TANUA) / YASUR(=YASOWA)	YENKAHE CALDERA, SE TANNA, WHITE SANDS	-19.52	-19.52	169.42	169.42	SAE			s_WSG-16 [19944]	ANDESITE, BASALTIC [19944]									VOL					WR [19944]	53.13	0.82		16.38				9.94	8.18	3.99	0.19		1.97	3.57	0.31
[3930]	CONVERGENT MARGIN	NEW HEBRIDES ARC - VANUATU ARCHIPELAGO / NORTH FIJI BASIN / DREDGE 1		-16.815	-16.815	176.015	176.015	SAQ	-2100	-2300	s_1/4 [3930]	BASALT [3930]									VOL					GL [3930]	50.89	1.1		14.87				9.89	12.29	7.98	0.19		0.08	2.18	0.19
[3930]	CONVERGENT MARGIN	NEW HEBRIDES ARC - VANUATU ARCHIPELAGO / NORTH FIJI BASIN / DREDGE 2		-16.185	-16.185	173.587	173.587	SAQ	-3200	-3500	s_2/1 [3930]	BASALT [3930]									VOL					GL [3930]	50.31	1.76		14.15				12.06	11.82	7.05	0.22		0.13	2.41	0.25
[3930]	CONVERGENT MARGIN	NEW HEBRIDES ARC - VANUATU ARCHIPELAGO / NORTH FIJI BASIN / DREDGE 2		-16.185	-16.185	173.587	173.587	SAQ	-3200	-3500	s_2/11 [3930]	BASALT [3930]									VOL					GL [3930]	50.25	1.67		14.54				11.3	11.72	7.29	0.19		0.16	2.33	0.24
[3930]	CONVERGENT MARGIN	NEW HEBRIDES ARC - VANUATU ARCHIPELAGO / NORTH FIJI BASIN / DREDGE 4		-16.358	-16.358	173.588	173.588	SAQ	-3150	-3750	s_4/1 [3930]	BASALT [3930]									VOL					GL [3930]	50.46	1.74		16.36				8.11	10.82	7.39	0.15		0.54	3.07	0.31
[3930]	CONVERGENT MARGIN	NEW HEBRIDES ARC - VANUATU ARCHIPELAGO / NORTH FIJI BASIN / DREDGE 4		-16.358	-16.358	173.588	173.588	SAQ	-3150	-3750	s_4/11 [3930]	BASALT [3930]									VOL					GL [3930]	51.18	1.3		15.66				8.55	11.99	7.64	0.16		0.41	2.51	0.27
[3930]	CONVERGENT MARGIN	NEW HEBRIDES ARC - VANUATU ARCHIPELAGO / NORTH FIJI BASIN / DREDGE 4		-16.358	-16.358	173.588	173.588	SAQ	-3150	-3750	s_4/7 [3930]	BASALT [3930]									VOL					GL [3930]	49.59	2.69		16.66				7.93	10.09	5.85	0.16		1.31	3.44	0.54
[3930]	CONVERGENT MARGIN	NEW HEBRIDES ARC - VANUATU ARCHIPELAGO / NORTH FIJI BASIN / DREDGE 5		-16.813	-16.813	174.1	174.1	SAQ	-2925	-2975	s_5/4 [3930]	BASALT [3930]									VOL					GL [3930]	50.94	1.42		14.45				11	11.89	6.91	0.21		0.15	2.84	0.21
[3930]	CONVERGENT MARGIN	NEW HEBRIDES ARC - VANUATU ARCHIPELAGO / NORTH FIJI BASIN / DREDGE 6		-17.065	-17.065	173.913	173.913	SAQ	-2000	-2040	s_6/10 [3930]	BASALT [3930]									VOL					GL [3930]	50.81	1.28		14.97				9.67	12.27	7.51	0.19		0.13	2.7	0.21
[3930]	CONVERGENT MARGIN	NEW HEBRIDES ARC - VANUATU ARCHIPELAGO / NORTH FIJI BASIN / DREDGE 6		-17.065	-17.065	173.913	173.913	SAQ	-2000	-2040	s_6/7 [3930]	BASALT [3930]									VOL					GL [3930]	50.65	1.52		14.78				10.28	11.8	6.9	0.19		0.14	2.95	0.23
[3930]	CONVERGENT MARGIN	NEW HEBRIDES ARC - VANUATU ARCHIPELAGO / NORTH FIJI BASIN / DREDGE 6		-17.065	-17.065	173.913	173.913	SAQ	-2000	-2040	s_6C [3930]	BASALT [3930]									VOL					GL [3930]	50.19	1.83		15.5				9.67	11.18	6.83	0.18		0.51	2.93	0.3
[3930]	CONVERGENT MARGIN	NEW HEBRIDES ARC - VANUATU ARCHIPELAGO / NORTH FIJI BASIN / DREDGE 7		-15.097	-15.097	173.257	173.257	SAQ	-3010	-4080	s_7/8 [3930]	BASALT [3930]									VOL					GL [3930]	50.63	1.53		13.87				11.94	11.5	7.06	0.22		0.08	2.38	0.22
[3930]	CONVERGENT MARGIN	NEW HEBRIDES ARC - VANUATU ARCHIPELAGO / NORTH FIJI BASIN / DREDGE 10		-15.837	-15.837	173.408	173.408	SAQ	-3583	-3630	s_10/1 [3930]	BASALT [3930]									VOL					GL [3930]	50.01	1.34		15.74				9.23	11.74	7.71	0.19		0.23	2.67	0.24
[3930]	CONVERGENT MARGIN	NEW HEBRIDES ARC - VANUATU ARCHIPELAGO / NORTH FIJI BASIN / DREDGE 10		-15.837	-15.837	173.408	173.408	SAQ	-3583	-3630	s_10/5 [3930]	BASALT [3930]									VOL					GL [3930]	49.9	2.22		16.45				7.41	10.48	7.08	0.14		1.17	2.81	0.51
[3930]	CONVERGENT MARGIN	NEW HEBRIDES ARC - VANUATU ARCHIPELAGO / NORTH FIJI BASIN / DREDGE 11		-13.285	-13.285	173.94	173.94	SAQ	-2175	-2300	s_11/4 [3930]	BASALT [3930]									VOL					GL [3930]	51.96	2.79		13.06				13.33	8.78	4.73	0.22		0.58	3.06	0.37
[3930]	CONVERGENT MARGIN	NEW HEBRIDES ARC - VANUATU ARCHIPELAGO / NORTH FIJI BASIN / DREDGE 13		-13.565	-13.565	175.902	175.902	SAQ		-335	s_13/5 [3930]	BASALT [3930]									VOL					GL [3930]	51.11	2.58		15.62				8.19	9.46	4.95	0.15		1.6	3.84	0.42
[3930]	CONVERGENT MARGIN	NEW HEBRIDES ARC - VANUATU ARCHIPELAGO / NORTH FIJI BASIN / DREDGE 1		-16.815	-16.815	176.015	176.015	SAQ	-2100	-2300	s_1/2 [3930]	BASALT [3930]									VOL					WR [3930]	50.66	1.2		15.3		1.96	7.89		12.24	8.12	0.21		0.11	2.14	0.11		0.17	0.17		0.14
[3930]	CONVERGENT MARGIN	NEW HEBRIDES ARC - VANUATU ARCHIPELAGO / NORTH FIJI BASIN / DREDGE 2		-16.185	-16.185	173.587	173.587	SAQ	-3200	-3500	s_2/1 [3930]	BASALT [3930]									VOL					WR [3930]	49.36	1.68		14.38		3.9	8.14		11.76	6.83	0.23		0.3	2.43	0.18		0.81	0.35		0.07
[3930]	CONVERGENT MARGIN	NEW HEBRIDES ARC - VANUATU ARCHIPELAGO / NORTH FIJI BASIN / DREDGE 2		-16.185	-16.185	173.587	173.587	SAQ	-3200	-3500	s_2/11 [3930]	BASALT [3930]									VOL					WR [3930]	49.26	1.89		14.72		2.58	8.59		11.54	7.14	0.22		0.29	2.48	0.21		0.41	0.47		0.27
[3930]	CONVERGENT MARGIN	NEW HEBRIDES ARC - VANUATU ARCHIPELAGO / NORTH FIJI BASIN / DREDGE 4		-16.358	-16.358	173.588	173.588	SAQ	-3150	-3750	s_4/1 [3930]	BASALT [3930]									VOL					WR [3930]	49.88	1.75		15.83		1.94	6.47		10.44	8.58	0.18		0.66	3	0.27		0.65	0.49		0.09
[3930]	CONVERGENT MARGIN	NEW HEBRIDES ARC - VANUATU ARCHIPELAGO / NORTH FIJI BASIN / DREDGE 4		-16.358	-16.358	173.588	173.588	SAQ	-3150	-3750	s_4/11 [3930]	BASALT [3930]									VOL					WR [3930]	50.63	1.32		16.41		2.13	5.87		12.2	7.32	0.16		0.46	2.65	0.18		0.61	0.44		0.04
[3930]	CONVERGENT MARGIN	NEW HEBRIDES ARC - VANUATU ARCHIPELAGO / NORTH FIJI BASIN / DREDGE 4		-16.358	-16.358	173.588	173.588	SAQ	-3150	-3750	s_4/7 [3930]	BASALT [3930]									VOL					WR [3930]	49.03	2.42		16.42		1.98	5.99		9.72	7.98	0.16		1.23	3.34	0.52		0.99	0.51		0.18
[3930]	CONVERGENT MARGIN	NEW HEBRIDES ARC - VANUATU ARCHIPELAGO / NORTH FIJI BASIN / DREDGE 5		-16.813	-16.813	174.1	174.1	SAQ	-2925	-2975	s_5/4 [3930]	BASALT [3930]									VOL					WR [3930]	50.76	1.32		14.61		2.26	7.8		12.16	7.73	0.21		0.11	2.7	0.12		0.08	0.12		0.02
[3930]	CONVERGENT MARGIN	NEW HEBRIDES ARC - VANUATU ARCHIPELAGO / NORTH FIJI BASIN / DREDGE 6		-17.065	-17.065	173.913	173.913	SAQ	-2000	-2040	s_6/10 [3930]	BASALT [3930]									VOL					WR [3930]	50.44	1.3		15.21		2.03	7.28		12.39	8.01	0.2		0.14	2.73	0.13		0.27	0.09		0.12
[3930]	CONVERGENT MARGIN	NEW HEBRIDES ARC - VANUATU ARCHIPELAGO / NORTH FIJI BASIN / DREDGE 6		-17.065	-17.065	173.913	173.913	SAQ	-2000	-2040	s_6/7 [3930]	BASALT [3930]									VOL					WR [3930]	50.16	1.59		14.67		3.25	7.33		11.8	7.24	0.22		0.23	2.88	0.16		0.39	0.26
[3930]	CONVERGENT MARGIN	NEW HEBRIDES ARC - VANUATU ARCHIPELAGO / NORTH FIJI BASIN / DREDGE 7		-15.097	-15.097	173.257	173.257	SAQ	-3010	-4080	s_7/8 [3930]	BASALT [3930]									VOL					WR [3930]	51.66	1.72		14.63		3.04	6.45		12.22	6.97	0.23		0.13	2.71	0.16		0.36	0.21
[3930]	CONVERGENT MARGIN	NEW HEBRIDES ARC - VANUATU ARCHIPELAGO / NORTH FIJI BASIN / DREDGE 10		-15.837	-15.837	173.408	173.408	SAQ	-3583	-3630	s_10/1 [3930]	BASALT [3930]									VOL					WR [3930]	49.18	1.39		15.41		3.21	6.44		11.58	8.68	0.19		0.3	2.51	0.17		0.51	0.48		0.03
[3930]	CONVERGENT MARGIN	NEW HEBRIDES ARC - VANUATU ARCHIPELAGO / NORTH FIJI BASIN / DREDGE 10		-15.837	-15.837	173.408	173.408	SAQ	-3583	-3630	s_10/5 [3930]	BASALT [3930]									VOL					WR [3930]	48.85	2.21		15.73		2.17	5.82		10.16	8.49	0.17		1.06	2.73	0.52		1.1	0.87		0.11
[3930]	CONVERGENT MARGIN	NEW HEBRIDES ARC - VANUATU ARCHIPELAGO / NORTH FIJI BASIN / DREDGE 11		-13.285	-13.285	173.94	173.94	SAQ	-2175	-2300	s_11/4 [3930]	BASALT [3930]									VOL					WR [3930]	51.71	2.77		13.32		3.19	9.54		9.04	5.17	0.23		0.62	2.73	0.36		0.91	0.34		0.2
[3930]	CONVERGENT MARGIN	NEW HEBRIDES ARC - VANUATU ARCHIPELAGO / NORTH FIJI BASIN / DREDGE 13		-13.565	-13.565	175.902	175.902	SAQ		-335	s_13/5 [3930]	BASALT [3930]									VOL					WR [3930]	50.27	2.05		17.33		1.37	6.24		9.98	6.9	0.17		1.19	3.61	0.36		0.54	0.21		0.19
[3930]	CONVERGENT MARGIN	NEW HEBRIDES ARC - VANUATU ARCHIPELAGO / NORTH FIJI BASIN / ROTUMA		-12.5	-12.5	177	177	SAQ			s_R32 [3930]	BASALT [3930]									VOL					WR [3930]	49.28	1.97		16.64		3.82	4.33		10.28	8.6	0.15		1.57	2.61	0.37		0.41	0.16		0.05
[3930]	CONVERGENT MARGIN	NEW HEBRIDES ARC - VANUATU ARCHIPELAGO / NORTH FIJI BASIN / ROTUMA		-12.5	-12.5	177	177	SAQ			s_R76 [3930]	BASALT [3930]									VOL					WR [3930]	50.76	2.13		16.86		4.18	4.63		8.14	5.32	0.12		2.25	4.42	0.62		0.25	0.13		0.21
[24479]	CONVERGENT MARGIN	NEW HEBRIDES ARC - VANUATU ARCHIPELAGO / SOUTHERN NEW HEBRIDES ARC / TANNA (=TANUA) / YASUR(=YASOWA)	CRATER	-19.5283	-19.5283	169.448	169.448	SAE			s_VAN A1 [24479]	NOT GIVEN [24479]									VOL					WR [24479]	55.53	0.7		18.38				7.13	7.44	2.77	0.14		2.55	3.84	0.41
[18740][15662]	CONVERGENT MARGIN	NEW HEBRIDES ARC - VANUATU ARCHIPELAGO / CENTRAL NEW HEBRIDES ARC / AOBA (=AMBAE) / AOBA (=AMBAE)	VUREAS	-15.2811	-15.2811	167.977	167.977	SAE			s_AO7 [18740]	NOT GIVEN [18740] / PICRITE [15662]								F [18740]	VOL					WR [18740]	47.2	0.591		10.604				10.27	10.593	16.812	0.188		1.071	1.762	0.214
[18740][15662]	CONVERGENT MARGIN	NEW HEBRIDES ARC - VANUATU ARCHIPELAGO / CENTRAL NEW HEBRIDES ARC / AOBA (=AMBAE) / AOBA (=AMBAE)	DEVIL ROCK	-15.4506	-15.4506	167.679	167.679	SAE			s_AO23 [18740]	NOT GIVEN [18740] / PICRITE [15662]								F [18740]	VOL					WR [18740]	47.393	0.712		12.923				10.33	10.514	11.925	0.182		1.389	2.245	0.257
[18740][15662]	CONVERGENT MARGIN	NEW HEBRIDES ARC - VANUATU ARCHIPELAGO / CENTRAL NEW HEBRIDES ARC / AOBA (=AMBAE) / AOBA (=AMBAE)	TORGIL	-15.2762	-15.2762	167.988	167.988	SAE			s_AO14 [18740]	NOT GIVEN [18740] / PICRITE [15662]								F [18740]	VOL					WR [18740]	46.925	0.595		11.061				10.17	10.583	15.038	0.189		1.057	1.869	0.202
[18740][15662]	CONVERGENT MARGIN	NEW HEBRIDES ARC - VANUATU ARCHIPELAGO / CENTRAL NEW HEBRIDES ARC / AOBA (=AMBAE) / AOBA (=AMBAE)	REDCLIFF	-15.3779	-15.3779	167.931	167.931	SAE			s_AO18 [18740]	NOT GIVEN [18740] / PICRITE [15662]								F [18740]	VOL					WR [18740]	46.919	0.687		11.68				10.13	9.888	14.338	0.184		1.279	2.345	0.229
[20462]	CONVERGENT MARGIN	NEW HEBRIDES ARC - VANUATU ARCHIPELAGO / CENTRAL NEW HEBRIDES ARC / AMBRYM (=AMBRIM) / AMBRYM	1942 ERUPTION, INTRA-CALDERA EFFUSIVE	-16.2431	-16.2431	168.137	168.137	SAE			s_AMB 42 [20462]	BASALT [20462]									VOL					WR [20462]	51.08	0.95		16.52				11.03	9.11	4.38	0.67		2.07	3.17	0.35
[20462]	CONVERGENT MARGIN	NEW HEBRIDES ARC - VANUATU ARCHIPELAGO / CENTRAL NEW HEBRIDES ARC / AMBRYM (=AMBRIM) / AMBRYM		-16.2521	-16.2521	168.138	168.138	SAE			s_AMB 05 [20462]	BASALT [20462]									VOL					WR [20462]	50.813	0.949		16.761				10.87	9.65	4.932	0.63		1.969	3.039	0.341
[20462]	CONVERGENT MARGIN	NEW HEBRIDES ARC - VANUATU ARCHIPELAGO / CENTRAL NEW HEBRIDES ARC / AMBRYM (=AMBRIM) / AMBRYM	2009 ERUPTION	-16.2519	-16.2519	168.134	168.134	SAE			s_AMB 09 II [20462]	BASALT [20462]									VOL					WR [20462]	51.84	1		15.48				11.08	8.9	4.43	0.2		1.98	2.88	0.36
[20462]	CONVERGENT MARGIN	NEW HEBRIDES ARC - VANUATU ARCHIPELAGO / CENTRAL NEW HEBRIDES ARC / AMBRYM (=AMBRIM) / AMBRYM	2009 ERUPTION	-16.2519	-16.2519	168.134	168.134	SAE			s_AMB 09 III [20462]	BASALT [20462]									VOL					WR [20462]	51.35	0.98		15.86				10.93	9.13	4.47	0.2		2.01	3.08	0.36
[20462]	CONVERGENT MARGIN	NEW HEBRIDES ARC - VANUATU ARCHIPELAGO / CENTRAL NEW HEBRIDES ARC / AMBRYM (=AMBRIM) / AMBRYM	2009 ERUPTION	-16.2519	-16.2519	168.134	168.134	SAE			s_AMB 09 IV [20462]	ANDESITE, BASALTIC [20462]									VOL					WR [20462]	52.75	1.06		14.61				11.54	7.85	4.03	0.18		2.05	3.12	0.38
[20462]	CONVERGENT MARGIN	NEW HEBRIDES ARC - VANUATU ARCHIPELAGO / CENTRAL NEW HEBRIDES ARC / AMBRYM (=AMBRIM) / AMBRYM	2014 ERUPTION, LAVA LAKE	-16.2501	-16.2501	168.133	168.133	SAE			s_AMB 14 [20462]	BASALT [20462]									VOL					WR [20462]	50.906	0.919		16.991				10.38	9.508	4.426	0.61		1.985	3.114	0.341
[4841]	CONVERGENT MARGIN	NEW HEBRIDES ARC - VANUATU ARCHIPELAGO / CENTRAL NEW HEBRIDES ARC	D^ENTRECASTEAUX ZONE	-14	-17	167	169	SAE			s_1 [4841]	BASALT [4841]									VOL					WR [4841]	49.69	0.69		18.06				10.09	11.4	5.78	0.19		0.51	2.33	0.14
[4841]	CONVERGENT MARGIN	NEW HEBRIDES ARC - VANUATU ARCHIPELAGO / CENTRAL NEW HEBRIDES ARC	D^ENTRECASTEAUX ZONE	-14	-17	167	169	SAE			s_2 [4841]	BASALT [4841]									VOL					WR [4841]	66.28	0.57		15.18				5.4	4.96	1.58	0.14		1.02	4.07	0.2
[4841]	CONVERGENT MARGIN	NEW HEBRIDES ARC - VANUATU ARCHIPELAGO / CENTRAL NEW HEBRIDES ARC	D^ENTRECASTEAUX ZONE	-14	-17	167	169	SAE			s_3 [4841]	BASALT [4841]									VOL					WR [4841]	49.5	0.66		16.51				10.02	11.84	7.13	0.19		0.67	2.21	0.15
[4841]	CONVERGENT MARGIN	NEW HEBRIDES ARC - VANUATU ARCHIPELAGO / CENTRAL NEW HEBRIDES ARC	D^ENTRECASTEAUX ZONE	-14	-17	167	169	SAE			s_4 [4841]	BASALT [4841]									VOL					WR [4841]	54.8	0.73		17.55				9.11	8.37	3.44	0.19		1.25	3.29	0.27
[4841]	CONVERGENT MARGIN	NEW HEBRIDES ARC - VANUATU ARCHIPELAGO / CENTRAL NEW HEBRIDES ARC	D^ENTRECASTEAUX ZONE	-14	-17	167	169	SAE			s_5 [4841]	BASALT [4841]									VOL					WR [4841]	63.43	0.64		15.5				6.57	5.82	2.11	0.15		1.09	3.77	0.2
[4841]	CONVERGENT MARGIN	NEW HEBRIDES ARC - VANUATU ARCHIPELAGO / CENTRAL NEW HEBRIDES ARC	D^ENTRECASTEAUX ZONE	-14	-17	167	169	SAE			s_6 [4841]	BASALT [4841]									VOL					WR [4841]	49.83	0.73		16.57				10.29	11.09	6.64	0.19		0.9	2.4	0.2
[4841]	CONVERGENT MARGIN	NEW HEBRIDES ARC - VANUATU ARCHIPELAGO / CENTRAL NEW HEBRIDES ARC	D^ENTRECASTEAUX ZONE	-14	-17	167	169	SAE			s_7 [4841]	BASALT [4841]									VOL					WR [4841]	54.56	0.87		15.91				10.23	8.35	3.69	0.23		1.31	3.42	0.3
[4841]	CONVERGENT MARGIN	NEW HEBRIDES ARC - VANUATU ARCHIPELAGO / CENTRAL NEW HEBRIDES ARC	D^ENTRECASTEAUX ZONE	-14	-17	167	169	SAE			s_8 [4841]	BASALT [4841]									VOL					WR [4841]	49.26	0.72		16.35				10.35	11.51	6.78	0.2		1.05	2.42	0.22
[4841]	CONVERGENT MARGIN	NEW HEBRIDES ARC - VANUATU ARCHIPELAGO / CENTRAL NEW HEBRIDES ARC	D^ENTRECASTEAUX ZONE	-14	-17	167	169	SAE			s_9 [4841]	BASALT [4841]									VOL					WR [4841]	48.46	0.79		18.52				10.73	11.02	5.56	0.21		0.85	2.47	0.19
[4841]	CONVERGENT MARGIN	NEW HEBRIDES ARC - VANUATU ARCHIPELAGO / CENTRAL NEW HEBRIDES ARC	D^ENTRECASTEAUX ZONE	-14	-17	167	169	SAE			s_10 [4841]	BASALT [4841]									VOL					WR [4841]	50.28	0.8		18.42				9.86	10.72	4.63	0.22		0.99	2.78	0.2
[4841]	CONVERGENT MARGIN	NEW HEBRIDES ARC - VANUATU ARCHIPELAGO / CENTRAL NEW HEBRIDES ARC	D^ENTRECASTEAUX ZONE	-14	-17	167	169	SAE			s_11 [4841]	BASALT [4841]									VOL					WR [4841]	49.56	0.82		15.42				10.19	11.02	7.56	0.2		1.22	2.62	0.25
[4841]	CONVERGENT MARGIN	NEW HEBRIDES ARC - VANUATU ARCHIPELAGO / CENTRAL NEW HEBRIDES ARC	D^ENTRECASTEAUX ZONE	-14	-17	167	169	SAE			s_12 [4841]	BASALT [4841]									VOL					WR [4841]	54.14	0.65		18.7				8.89	9.88	3.11	0.16		0.66	2.63	0.15
[4841]	CONVERGENT MARGIN	NEW HEBRIDES ARC - VANUATU ARCHIPELAGO / CENTRAL NEW HEBRIDES ARC	D^ENTRECASTEAUX ZONE	-14	-17	167	169	SAE			s_13 [4841]	BASALT [4841]									VOL					WR [4841]	49.11	0.77		14.26				10.18	11.27	9.12	0.2		1.28	2.43	0.25
[4841]	CONVERGENT MARGIN	NEW HEBRIDES ARC - VANUATU ARCHIPELAGO / CENTRAL NEW HEBRIDES ARC	D^ENTRECASTEAUX ZONE	-14	-17	167	169	SAE			s_14 [4841]	BASALT [4841]									VOL					WR [4841]	48.67	0.68		12.8				10.12	10.53	12.17	0.19		1.32	2.14	0.26
[4841]	CONVERGENT MARGIN	NEW HEBRIDES ARC - VANUATU ARCHIPELAGO / CENTRAL NEW HEBRIDES ARC	D^ENTRECASTEAUX ZONE	-14	-17	167	169	SAE			s_15 [4841]	BASALT [4841]									VOL					WR [4841]	54.85	0.89		15.97				9.95	8.25	3.53	0.23		1.55	3.37	0.3
[4841]	CONVERGENT MARGIN	NEW HEBRIDES ARC - VANUATU ARCHIPELAGO / CENTRAL NEW HEBRIDES ARC	D^ENTRECASTEAUX ZONE	-14	-17	167	169	SAE			s_16 [4841]	BASALT [4841]									VOL					WR [4841]	48.7	0.74		13.13				10.75	11.24	10.36	0.21		1.31	2.1	0.26
[4841]	CONVERGENT MARGIN	NEW HEBRIDES ARC - VANUATU ARCHIPELAGO / CENTRAL NEW HEBRIDES ARC	D^ENTRECASTEAUX ZONE	-14	-17	167	169	SAE			s_17 [4841]	BASALT [4841]									VOL					WR [4841]	54.83	0.82		16.65				10.47	8.54	3.27	0.19		0.98	2.84	0.25
[4841]	CONVERGENT MARGIN	NEW HEBRIDES ARC - VANUATU ARCHIPELAGO / CENTRAL NEW HEBRIDES ARC	D^ENTRECASTEAUX ZONE	-14	-17	167	169	SAE			s_18 [4841]	BASALT [4841]									VOL					WR [4841]	48.47	0.78		13.7				10.79	11.52	8.85	0.22		1.56	2.58	0.33
[4841]	CONVERGENT MARGIN	NEW HEBRIDES ARC - VANUATU ARCHIPELAGO / CENTRAL NEW HEBRIDES ARC	D^ENTRECASTEAUX ZONE	-14	-17	167	169	SAE			s_19 [4841]	BASALT [4841]									VOL					WR [4841]	49.06	0.8		13.34				10.86	12.39	8.53	0.21		0.74	2.39	0.47
[4841]	CONVERGENT MARGIN	NEW HEBRIDES ARC - VANUATU ARCHIPELAGO / CENTRAL NEW HEBRIDES ARC	D^ENTRECASTEAUX ZONE	-14	-17	167	169	SAE			s_20 [4841]	BASALT [4841]									VOL					WR [4841]	54.09	1.31		14.9				11.52	8.68	4.35	0.22		0.35	3.18	0.12
[4841]	CONVERGENT MARGIN	NEW HEBRIDES ARC - VANUATU ARCHIPELAGO / CENTRAL NEW HEBRIDES ARC	D^ENTRECASTEAUX ZONE	-14	-17	167	169	SAE			s_21 [4841]	BASALT [4841]									VOL					WR [4841]	52.22	1.05		16.21				10.74	10.27	5.07	0.21		0.26	2.69	0.08
[4841]	CONVERGENT MARGIN	NEW HEBRIDES ARC - VANUATU ARCHIPELAGO / CENTRAL NEW HEBRIDES ARC	D^ENTRECASTEAUX ZONE	-14	-17	167	169	SAE			s_22 [4841]	BASALT [4841]									VOL					WR [4841]	51.86	1.06		16.56				11.55	9.03	4.09	0.23		0.96	3.21	0.17
[4841]	CONVERGENT MARGIN	NEW HEBRIDES ARC - VANUATU ARCHIPELAGO / CENTRAL NEW HEBRIDES ARC	D^ENTRECASTEAUX ZONE	-14	-17	167	169	SAE			s_23 [4841]	BASALT [4841]									VOL					WR [4841]	49.59	1.19		14.91				10.78	10.92	7.61	0.22		0.94	2.39	0.25
[4841]	CONVERGENT MARGIN	NEW HEBRIDES ARC - VANUATU ARCHIPELAGO / CENTRAL NEW HEBRIDES ARC	D^ENTRECASTEAUX ZONE	-14	-17	167	169	SAE			s_24 [4841]	BASALT [4841]									VOL					WR [4841]	47.5	1.12		17.63				11.81	11.23	5.28	0.22		0.63	2.85	0.39
[4841]	CONVERGENT MARGIN	NEW HEBRIDES ARC - VANUATU ARCHIPELAGO / CENTRAL NEW HEBRIDES ARC	D^ENTRECASTEAUX ZONE	-14	-17	167	169	SAE			s_25 [4841]	BASALT [4841]									VOL					WR [4841]	48.6	1.29		15.94				10.87	11.31	6.25	0.21		1.33	2.63	0.35
[4841]	CONVERGENT MARGIN	NEW HEBRIDES ARC - VANUATU ARCHIPELAGO / CENTRAL NEW HEBRIDES ARC	D^ENTRECASTEAUX ZONE	-14	-17	167	169	SAE			s_26 [4841]	BASALT [4841]									VOL					WR [4841]	63.79	0.53		14.93				5.67	6.01	3.24	0.1		1.01	3.99	0.1
[4841]	CONVERGENT MARGIN	NEW HEBRIDES ARC - VANUATU ARCHIPELAGO / CENTRAL NEW HEBRIDES ARC	D^ENTRECASTEAUX ZONE	-14	-17	167	169	SAE			s_27 [4841]	BASALT [4841]									VOL					WR [4841]	62	0.46		15.41				5.49	6.61	4.55	0.1		1.01	3.67	0.09
[4841]	CONVERGENT MARGIN	NEW HEBRIDES ARC - VANUATU ARCHIPELAGO / CENTRAL NEW HEBRIDES ARC	D^ENTRECASTEAUX ZONE	-14	-17	167	169	SAE			s_28 [4841]	BASALT [4841]									VOL					WR [4841]	59.54	0.6		15.54				6.52	7.69	4.85	0.12		0.85	3.43	0.12
[4841]	CONVERGENT MARGIN	NEW HEBRIDES ARC - VANUATU ARCHIPELAGO / CENTRAL NEW HEBRIDES ARC	D^ENTRECASTEAUX ZONE	-14	-17	167	169	SAE			s_29 [4841]	BASALT [4841]									VOL					WR [4841]	69.21	0.52		14.35				3.82	3.22	1.17	0.09		1.29	5.82	0.1
[4841]	CONVERGENT MARGIN	NEW HEBRIDES ARC - VANUATU ARCHIPELAGO / CENTRAL NEW HEBRIDES ARC	D^ENTRECASTEAUX ZONE	-14	-17	167	169	SAE			s_30 [4841]	BASALT [4841]									VOL					WR [4841]	54.88	0.59		14.19				7.59	9.6	8.72	0.15		0.74	2.6	0.1
[4841]	CONVERGENT MARGIN	NEW HEBRIDES ARC - VANUATU ARCHIPELAGO / CENTRAL NEW HEBRIDES ARC	D^ENTRECASTEAUX ZONE	-14	-17	167	169	SAE			s_31 [4841]	BASALT [4841]									VOL					WR [4841]	55.52	0.62		13.8				7.54	8.87	8.65	0.15		1.09	2.76	0.16
[4841]	CONVERGENT MARGIN	NEW HEBRIDES ARC - VANUATU ARCHIPELAGO / CENTRAL NEW HEBRIDES ARC	D^ENTRECASTEAUX ZONE	-14	-17	167	169	SAE			s_32 [4841]	BASALT [4841]									VOL					WR [4841]	61.8	0.45		15.16				5.7	6.91	4.47	0.11		0.99	3.66	0.1
[4841]	CONVERGENT MARGIN	NEW HEBRIDES ARC - VANUATU ARCHIPELAGO / CENTRAL NEW HEBRIDES ARC	D^ENTRECASTEAUX ZONE	-14	-17	167	169	SAE			s_33 [4841]	BASALT [4841]									VOL					WR [4841]	55.05	0.78		14.02				7.67	8.13	7.83	0.14		1.92	3.21	0.41
[4890]	CONVERGENT MARGIN	NEW HEBRIDES ARC - VANUATU ARCHIPELAGO / CENTRAL NEW HEBRIDES ARC / VANIKORO	JEAN CHARCOT TROUGHS, DUFF RIDGE (EASTERN LIMIT OF JCT)	-12.2716	-12.2783	-167.863	-167.878	SAQ	-1930	-2165	s_VAN7M2 [4890]	THOLEIITE [4890]									VOL			F		WR [4890]	47	1.36		17.6		1.56	7.96		12.22	8.3	0.14		0.11	3.2	0.05		-0.08	0.24
[4890]	CONVERGENT MARGIN	NEW HEBRIDES ARC - VANUATU ARCHIPELAGO / CENTRAL NEW HEBRIDES ARC / VANIKORO	JEAN CHARCOT TROUGHS, DUFF RIDGE (EASTERN LIMIT OF JCT)	-12.2716	-12.2783	-167.863	-167.878	SAQ	-1930	-2165	s_VAN7M3 [4890]	THOLEIITE [4890]									VOL			F		WR [4890]	48.2	1.27		17.39		1.43	7.3		12.11	8.87	0.16		0.09	3.04	0.02		-0.14	0.11
[4890]	CONVERGENT MARGIN	NEW HEBRIDES ARC - VANUATU ARCHIPELAGO / CENTRAL NEW HEBRIDES ARC / VANIKORO	JEAN CHARCOT TROUGHS, CENTRAL VOLCANIC COMPLEX	-12.2483	-12.255	-168.642	-168.647	SAQ	-100	-1400	s_VAN2M1 [4890]	DACITE [4890]									VOL			F		WR [4890]	49	1.25		16.43		1.57	7.99		12.51	6.96	0.15		0.31	3	0.05		0.11	0.1
[4890]	CONVERGENT MARGIN	NEW HEBRIDES ARC - VANUATU ARCHIPELAGO / CENTRAL NEW HEBRIDES ARC / VANIKORO	JEAN CHARCOT TROUGHS, CENTRAL VOLCANIC COMPLEX	-12.2483	-12.255	-168.642	-168.647	SAQ	-100	-1400	s_VAN2M5 [4890]	DACITE [4890]									VOL			F		WR [4890]	49	1.15		16.5		1.52	7.76		12.4	8.55	0.14		0.28	2.3	0.05		0.12	0.14
[4890]	CONVERGENT MARGIN	NEW HEBRIDES ARC - VANUATU ARCHIPELAGO / CENTRAL NEW HEBRIDES ARC / VANIKORO	JEAN CHARCOT TROUGHS, CENTRAL VOLCANIC COMPLEX	-12.1816	-12.225	-167.677	-167.702	SAQ	-900	-1350	s_VAN3M4 [4890]	DACITE [4890]									VOL			F		WR [4890]	49.4	1.01		15.78		1.46	7.44		12.15	7.15	0.2		0.15	2.8	0.1		0.25	0.23
[4890]	CONVERGENT MARGIN	NEW HEBRIDES ARC - VANUATU ARCHIPELAGO / CENTRAL NEW HEBRIDES ARC / VANIKORO	JEAN CHARCOT TROUGHS, CENTRAL VOLCANIC COMPLEX	-12.1466	-12.151	-167.808	-167.813	SAQ	-1650	-1850	s_VAN5M5 [4890]	DACITE [4890]									VOL			F		WR [4890]	49.5	0.85		16.65		1.52	7.76		13.05	7.35	0.16		0.31	2.44	0.05		0.03	0.11
[4890]	CONVERGENT MARGIN	NEW HEBRIDES ARC - VANUATU ARCHIPELAGO / CENTRAL NEW HEBRIDES ARC / VANIKORO	JEAN CHARCOT TROUGHS, CENTRAL VOLCANIC COMPLEX	-12.1466	-12.151	-167.808	-167.813	SAQ	-1650	-1850	s_VAN5M1 [4890]	DACITE [4890]									VOL			F		WR [4890]	50.15	0.79		16.53		1.37	6.99		12.83	7.51	0.16		0.32	2.33	0.05		0.42	0.19
[4890]	CONVERGENT MARGIN	NEW HEBRIDES ARC - VANUATU ARCHIPELAGO / CENTRAL NEW HEBRIDES ARC / VANIKORO	JEAN CHARCOT TROUGHS, DUFF RIDGE (EASTERN LIMIT OF JCT)	-12.245	-12.263	-167.838	-167.85	SAQ	-2120	-2450	s_VAN6M1 [4890]	ANDESITE [4890]									VOL			F		WR [4890]	50.8	1.03		16.9		1.67	8.53		10.8	5.18	0.16		0.61	3.02	0.1		0.49	0.27
[4890]	CONVERGENT MARGIN	NEW HEBRIDES ARC - VANUATU ARCHIPELAGO / CENTRAL NEW HEBRIDES ARC / VANIKORO	JEAN CHARCOT TROUGHS, CENTRAL VOLCANIC COMPLEX	-12.1466	-12.151	-167.808	-167.813	SAQ	-1650	-1850	s_VAN5M4 [4890]	DACITE [4890]									VOL			F		WR [4890]	51.1	0.76		15.9		1.39	7.08		12.11	7.15	0.16		0.28	2.3	0.05		0.13	0.18
[4890]	CONVERGENT MARGIN	NEW HEBRIDES ARC - VANUATU ARCHIPELAGO / CENTRAL NEW HEBRIDES ARC / VANIKORO	JEAN CHARCOT TROUGHS, CENTRAL VOLCANIC COMPLEX, STATION 33	-12.1766	-12.1766	-167.722	-167.783	SAQ	-1658	-2038	s_VAN3321 [4890]	BASALT [4890]									VOL			F		WR [4890]	49.28	0.55		18.01		9.02			13.7	7.11	0.17		0.28	1.74	0.1
[4890]	CONVERGENT MARGIN	NEW HEBRIDES ARC - VANUATU ARCHIPELAGO / CENTRAL NEW HEBRIDES ARC / VANIKORO	JEAN CHARCOT TROUGHS, CENTRAL VOLCANIC COMPLEX	-12.1816	-12.225	-167.677	-167.702	SAQ	-900	-1350	s_VAN3M3 [4890]	DACITE [4890]									VOL			F		WR [4890]	52.2	1.22		15.83		1.59	8.1		9.86	5.51	0.18		0.36	3.51	0.15		0.16	0.21
[4890]	CONVERGENT MARGIN	NEW HEBRIDES ARC - VANUATU ARCHIPELAGO / CENTRAL NEW HEBRIDES ARC / VANIKORO	JEAN CHARCOT TROUGHS, DUFF RIDGE (EASTERN LIMIT OF JCT)	-12.2716	-12.2783	-167.863	-167.878	SAQ	-1930	-2165	s_VAN7M4 [4890]	BASALT [4890]									VOL			F		WR [4890]	55.1	1.5		14.52		1.74	8.9		6.77	3.24	0.2		1.25	4.09	0.35		0.58	0.27
[4890]	CONVERGENT MARGIN	NEW HEBRIDES ARC - VANUATU ARCHIPELAGO / CENTRAL NEW HEBRIDES ARC / VANIKORO	JEAN CHARCOT TROUGHS, CENTRAL VOLCANIC COMPLEX	-12.1816	-12.225	-167.677	-167.702	SAQ	-900	-1350	s_VAN3M1 [4890]	DACITE [4890]									VOL			F		WR [4890]	57.9	1.82		15.75		1.39	7.11		5.58	2.41	0.19		0.71	5.34	0.18		0.79	0.11
[4890]	CONVERGENT MARGIN	NEW HEBRIDES ARC - VANUATU ARCHIPELAGO / CENTRAL NEW HEBRIDES ARC / VANIKORO	JEAN CHARCOT TROUGHS, CENTRAL VOLCANIC COMPLEX	-12.1816	-12.225	-167.677	-167.702	SAQ	-900	-1350	s_VAN3M2 [4890]	DACITE [4890]									VOL			F		WR [4890]	60.5	1.63		14.78		1.24	6.33		4.71	2.48	0.21		0.7	5.07	0.4		0.97	0.25
[4890]	CONVERGENT MARGIN	NEW HEBRIDES ARC - VANUATU ARCHIPELAGO / CENTRAL NEW HEBRIDES ARC / VANIKORO	JEAN CHARCOT TROUGHS, CENTRAL VOLCANIC COMPLEX	-12.1983	-12.215	167.577	167.582	SAQ	-940	-1490	s_VAN1M1 [4890]	DACITE [4890]									VOL			F		WR [4890]	62.6	1.25		15.93		1.02	5.21		4.42	1.73	0.16		0.75	6	0.2		0.7	0.07
[4890]	CONVERGENT MARGIN	NEW HEBRIDES ARC - VANUATU ARCHIPELAGO / CENTRAL NEW HEBRIDES ARC / VANIKORO	JEAN CHARCOT TROUGHS, CENTRAL VOLCANIC COMPLEX	-12.1983	-12.215	167.577	167.582	SAQ	-940	-1490	s_VAN1M9 [4890]	DACITE [4890]									VOL			F		WR [4890]	64	0.77		15.5		0.78	4		4.53	2.19	0.18		0.71	5.8	0.15		0.78	0.09
[4890]	CONVERGENT MARGIN	NEW HEBRIDES ARC - VANUATU ARCHIPELAGO / CENTRAL NEW HEBRIDES ARC / VANIKORO	JEAN CHARCOT TROUGHS, CENTRAL VOLCANIC COMPLEX	-12.1983	-12.215	167.577	167.582	SAQ	-940	-1490	s_VAN1M8 [4890]	DACITE [4890]									VOL			F		WR [4890]	65.2	0.9		16.2		0.75	3.84		3.56	1.21	0.15		0.88	6.55	0.15		0.72	0.05
[4890]	CONVERGENT MARGIN	NEW HEBRIDES ARC - VANUATU ARCHIPELAGO / CENTRAL NEW HEBRIDES ARC / VANIKORO	JEAN CHARCOT TROUGHS, CENTRAL VOLCANIC COMPLEX	-12.1983	-12.215	167.577	167.582	SAQ	-940	-1490	s_VAN1M5 [4890]	DACITE [4890]									VOL			F		WR [4890]	67	0.86		14.99		0.68	3.46		3.27	1.17	0.15		0.83	6.12	0.25		0.73	0.11
[4890]	CONVERGENT MARGIN	NEW HEBRIDES ARC - VANUATU ARCHIPELAGO / CENTRAL NEW HEBRIDES ARC / VANIKORO	JEAN CHARCOT TROUGHS, CENTRAL VOLCANIC COMPLEX	-12.1983	-12.215	167.577	167.582	SAQ	-940	-1490	s_VAN1M3 [4890]	DACITE [4890]									VOL			F		WR [4890]	67.5	0.78		14.6		0.68	3.48		2.79	1.04	0.16		0.93	6.12	0.15		0.9	0.15
[4890]	CONVERGENT MARGIN	NEW HEBRIDES ARC - VANUATU ARCHIPELAGO / CENTRAL NEW HEBRIDES ARC / STATION 31	CENTRAL VOLCANIC COMPLEX, VANIKORO AREA	-12.1933	-12.1933	167.582	167.59	SAQ	-459	-915	s_VAN3151 [4890]	BASALT [4890]									VOL			F		WR [4890]	66.43	0.85		15.33		1.4	3		3.18	1.19	0.16		0.85	5.56	0.24		0.73	1.28
[4890]	CONVERGENT MARGIN	NEW HEBRIDES ARC - VANUATU ARCHIPELAGO / CENTRAL NEW HEBRIDES ARC / STATION 31	CENTRAL VOLCANIC COMPLEX, VANIKORO AREA	-12.1933	-12.1933	167.582	167.59	SAQ	-459	-915	s_VAN3154 [4890]	BASALT [4890]									VOL			F		WR [4890]	66.96	0.86		15.52		1.2	3.22		3.23	1.17	0.16		0.86	6.21	0.25		0.6	0.08
[4890]	CONVERGENT MARGIN	NEW HEBRIDES ARC - VANUATU ARCHIPELAGO / CENTRAL NEW HEBRIDES ARC / STATION 31	CENTRAL VOLCANIC COMPLEX, VANIKORO AREA	-12.1933	-12.1933	167.582	167.59	SAQ	-459	-915	s_VAN3152 [4890]	BASALT [4890]									VOL			F		WR [4890]	66.77	0.95		15.38		5.23			3.26	1.16	0.2		0.92	6.76	0.2
[4890]	CONVERGENT MARGIN	NEW HEBRIDES ARC - VANUATU ARCHIPELAGO / CENTRAL NEW HEBRIDES ARC / STATION 31	CENTRAL VOLCANIC COMPLEX, VANIKORO AREA	-12.1933	-12.1933	167.582	167.59	SAQ	-459	-915	s_VAN3155 [4890]	BASALT [4890]									VOL			F		WR [4890]	66.09	0.96		15.28		5.26			3.29	1.17	0.2		0.91	6.71	0.22
[4890]	CONVERGENT MARGIN	NEW HEBRIDES ARC - VANUATU ARCHIPELAGO / CENTRAL NEW HEBRIDES ARC / STATION 39	CENTRAL GRABEN (EASTERN WALL), TIKOPIA AREA	-12.8583	-12.8583	167.842	167.85	SAQ	-2130	-2984	s_TIK3981 [4890]	BASALT [4890]									VOL			F		WR [4890]	51.92	0.7		19.53		3.68	3.78		8.8	2.86	0.14		2.32	2.81	0.51		1.29	1.7
[4890]	CONVERGENT MARGIN	NEW HEBRIDES ARC - VANUATU ARCHIPELAGO / CENTRAL NEW HEBRIDES ARC / STATION 39	CENTRAL GRABEN (EASTERN WALL), TIKOPIA AREA	-12.8583	-12.8583	167.842	167.85	SAQ	-2130	-2984	s_TIK3981X [4890]	BASALT [4890]									VOL			F		WR [4890]	52.09	0.73		20.03		7.76			8.85	2.65	0.16		2.43	3.59	0.49
[4890]	CONVERGENT MARGIN	NEW HEBRIDES ARC - VANUATU ARCHIPELAGO / CENTRAL NEW HEBRIDES ARC / STATION 39	CENTRAL GRABEN (EASTERN WALL), TIKOPIA AREA	-12.8583	-12.8583	167.842	167.85	SAQ	-2130	-2984	s_TIK3982 [4890]	BASALT [4890]									VOL			F		WR [4890]	52.62	0.76		16.01		11.67			9.19	3.99	0.21		1.3	2.71	0.22
[4890]	CONVERGENT MARGIN	NEW HEBRIDES ARC - VANUATU ARCHIPELAGO / CENTRAL NEW HEBRIDES ARC / STATION 39	CENTRAL GRABEN (EASTERN WALL), TIKOPIA AREA	-12.8583	-12.8583	167.842	167.85	SAQ	-2130	-2984	s_TIK3983 [4890]	BASALT [4890]									VOL			F		WR [4890]	56.97	0.77		17.92		7.87			7.3	2.34	0.18		1.81	3.66	0.24
[3790]	CONVERGENT MARGIN	NEW HEBRIDES ARC - VANUATU ARCHIPELAGO / SOUTHERN NEW HEBRIDES ARC / ERROMANGO (=EROMANGA)	ROBERTSON^S THUMB	-18.6	-18.6	-169.06	-169.06	SAE			s_C [3790]	BASALT [3790]									VOL					WR [3790]	48.12	0.78		20.5		4.08	6.24		11.32	4.47	0.18		0.68	2.22	0.15		0.58	0.81
[3790]	CONVERGENT MARGIN	NEW HEBRIDES ARC - VANUATU ARCHIPELAGO / SOUTHERN NEW HEBRIDES ARC / ERROMANGO (=EROMANGA) / MOUNT RANTOP		-18.666	-18.833	169.333	169.333	SAE			s_G [3790]	BASALT [3790]									VOL					WR [3790]	49.76	0.59		17.33		4.06	6.61		11.67	6.69	0.23		0.47	1.95	0.11		0.17	0.63
[3790]	CONVERGENT MARGIN	NEW HEBRIDES ARC - VANUATU ARCHIPELAGO / SOUTHERN NEW HEBRIDES ARC / ERROMANGO (=EROMANGA) / MOUNT RANTOP		-18.666	-18.833	169.333	169.333	SAE			s_H [3790]	BASALT [3790]									VOL					WR [3790]	49.44	0.77		19.02		5.1	5.4		11.1	4.44	0.2		0.52	2.08	0.12		0.29	0.72
[3790]	CONVERGENT MARGIN	NEW HEBRIDES ARC - VANUATU ARCHIPELAGO / SOUTHERN NEW HEBRIDES ARC / ERROMANGO (=EROMANGA) / MOUNT RANTOP		-18.666	-18.833	169.333	169.333	SAE			s_I [3790]	BASALT [3790]									VOL					WR [3790]	51.25	0.67		17.8		3.38	6.78		10.18	4.93	0.18		0.48	2.41	0.13		0.34	0.9
[4890]	CONVERGENT MARGIN	NEW HEBRIDES ARC - VANUATU ARCHIPELAGO / CENTRAL NEW HEBRIDES ARC	CENTRAL HORST (E SLOPE), VOT TANDE AREA	-13.3483	-13.3616	-167.952	-167.952	SAQ	-1550	-2000	s_VOT11M1 [4890]	BASALT [4890]									VOL			F		WR [4890]	47.5	1.4		15.79		1.94	9.9		10.62	5.57	0.17		0.96	2.62	0.15		1.32	1.01
[4890]	CONVERGENT MARGIN	NEW HEBRIDES ARC - VANUATU ARCHIPELAGO / CENTRAL NEW HEBRIDES ARC	VOT TANDE BASEMENT (SE FLANK), VOT TANDE AREA	-13.3483	-13.3566	-167.82	-167.82	SAQ	-1600	-2200	s_VOT12M1 [4890]	BASALT, CALC-ALKALINE [4890]									VOL			F		WR [4890]	50.7	0.77		16.25		1.39	7.11		10.62	9.6	0.15		0.66	2.32	0.1		0.33	0.13
[4890]	CONVERGENT MARGIN	NEW HEBRIDES ARC - VANUATU ARCHIPELAGO / CENTRAL NEW HEBRIDES ARC	CENTRAL HORST (E SLOPE), VOT TANDE AREA	-13.3483	-13.3616	-167.952	-167.952	SAQ	-1550	-2000	s_VOT11M2 [4890]	BASALT [4890]									VOL			F		WR [4890]	51	1.36		16.51		1.96	9.99		8.8	4.18	0.19		1.06	2.6	0.2		0.51	0.46
[4890]	CONVERGENT MARGIN	NEW HEBRIDES ARC - VANUATU ARCHIPELAGO / CENTRAL NEW HEBRIDES ARC / STATION 42	CENTRAL HORST (W SLOPE), VOT TANDE AREA	-13.3316	-13.3316	-166.942	-166.942	SAQ	-1650	-2140	s_VOT4294 [4890]	BASALT [4890]									VOL			F		WR [4890]	54.57	0.95		15.15		9.85			8.54	4.39	0.18		1.75	2.86	0.87
[4890]	CONVERGENT MARGIN	NEW HEBRIDES ARC - VANUATU ARCHIPELAGO / CENTRAL NEW HEBRIDES ARC / STATION 42	CENTRAL HORST (W SLOPE), VOT TANDE AREA	-13.3316	-13.3316	-166.942	-166.942	SAQ	-1650	-2140	s_VOT4295 [4890]	BASALT [4890]									VOL			F		WR [4890]	56.87	0.8		15.71		9.77			7.6	3.85	0.16		2.31	2.57	0.33
[4890]	CONVERGENT MARGIN	NEW HEBRIDES ARC - VANUATU ARCHIPELAGO / CENTRAL NEW HEBRIDES ARC	SOUTHERN SCARP OF WESTERN TERMINATION (BASIS), HAZEL HOME AREA	-13.666	-13.693	-168.5	-168.5	SAQ	-2870	-3800	s_HAZ14M2 [4890]	THOLEIITE [4890]									VOL			F		WR [4890]	45.2	1.52		16.05		1.63	8.31		10.85	7.26	0.14		0.21	2.84	0.15		2.06	3
[4890]	CONVERGENT MARGIN	NEW HEBRIDES ARC - VANUATU ARCHIPELAGO / CENTRAL NEW HEBRIDES ARC	SOUTHERN SCARP OF WESTERN TERMINATION (BASIS), HAZEL HOME AREA	-13.666	-13.693	-168.5	-168.5	SAQ	-2870	-3800	s_HAZ14M1 [4890]	THOLEIITE [4890]									VOL			F		WR [4890]	46.1	1.49		15.09		1.55	7.93		10.59	7.92	0.16		0.26	2.88	0.1		2.02	3.16
[4890]	CONVERGENT MARGIN	NEW HEBRIDES ARC - VANUATU ARCHIPELAGO / CENTRAL NEW HEBRIDES ARC	SOUTHERN SCARP OF WESTERN TERMINATION (BASIS), HAZEL HOME AREA	-13.666	-13.693	-168.5	-168.5	SAQ	-2870	-3800	s_HAZ14M7 [4890]	THOLEIITE [4890]									VOL			F		WR [4890]
[4890]	CONVERGENT MARGIN	NEW HEBRIDES ARC - VANUATU ARCHIPELAGO / CENTRAL NEW HEBRIDES ARC	SOUTHERN SCARP OF WESTERN TERMINATION (BASIS), HAZEL HOME AREA	-13.666	-13.693	-168.5	-168.5	SAQ	-2870	-3800	s_HAZ14M14 [4890]	THOLEIITE [4890]									VOL			F		WR [4890]	48.2	2.06		14.54		1.88	9.6		9.05	7.25	0.19		0.4	3.82	0.15		1.94	0.28
[4890]	CONVERGENT MARGIN	NEW HEBRIDES ARC - VANUATU ARCHIPELAGO / CENTRAL NEW HEBRIDES ARC	SOUTHERN SCARP OF WESTERN TERMINATION (TOP), HAZEL HOME AREA	-13.6833	-13.689	-168.495	-168.495	SAQ	-2500	-2900	s_HAZ15M6 [4890]	THOLEIITE [4890]									VOL			F		WR [4890]	51.2	0.72		17.05		1.5	7.65		10.74	5.45	0.17		0.68	2.42	0.12		0.78	0.63
[4890]	CONVERGENT MARGIN	NEW HEBRIDES ARC - VANUATU ARCHIPELAGO / CENTRAL NEW HEBRIDES ARC	SOUTHERN SCARP OF WESTERN TERMINATION (BASIS), HAZEL HOME AREA	-13.666	-13.693	-168.5	-168.5	SAQ	-2870	-3800	s_HAZ14M5 [4890]	THOLEIITE [4890]									VOL			F		WR [4890]	52.5	0.75		16.3		1.44	7.32		4.11	6.08	0.16		0.1	6.08	0.15		3.81	0.69
[4890]	CONVERGENT MARGIN	NEW HEBRIDES ARC - VANUATU ARCHIPELAGO / CENTRAL NEW HEBRIDES ARC	SOUTHERN SCARP OF WESTERN TERMINATION (TOP), HAZEL HOME AREA	-13.6833	-13.689	-168.495	-168.495	SAQ	-2500	-2900	s_HAZ15M12 [4890]	DACITE [4890]									VOL			F		WR [4890]	62.8	0.62		16.07		0.7	3.6		0.73	1.64	0.11		4.66	5.99	0.18		1.59	0.39
[4890]	CONVERGENT MARGIN	NEW HEBRIDES ARC - VANUATU ARCHIPELAGO / CENTRAL NEW HEBRIDES ARC / EFATE		-17.658	-17.6633	-169.438	-169.438	SAQ	-1200	-1960	s_EFA27M12 [4890]	BASALT, CALC-ALKALINE [4890]									VOL			F		WR [4890]	46.5	0.85		15.1		1.36	6.95		9.55	9.45	0.15		0.7	2.47	0.1		3.4	2.71
[4890]	CONVERGENT MARGIN	NEW HEBRIDES ARC - VANUATU ARCHIPELAGO / CENTRAL NEW HEBRIDES ARC / EFATE		-17.636	-17.64	-169.427	-169.427	SAQ	-600	-980	s_EFA29M6 [4890]	BASALT [4890]									VOL			F		WR [4890]	47.5	0.69		13.65		1.21	6.19		7.3	10.3	0.18		1.87	2.32	0.2		2.89	4.65
[4890]	CONVERGENT MARGIN	NEW HEBRIDES ARC - VANUATU ARCHIPELAGO / CENTRAL NEW HEBRIDES ARC / EFATE		-17.391	-17.393	-169.15	-169.15	SAQ	-1250	-1570	s_EFA31M2 [4890]	BASALT [4890]									VOL			F		WR [4890]	51.7	0.74		15.5		1.33	6.76		11.5	7.34	0.15		0.38	2.35	0.15		0.3	0.12
[4890]	CONVERGENT MARGIN	NEW HEBRIDES ARC - VANUATU ARCHIPELAGO / CENTRAL NEW HEBRIDES ARC / EFATE		-17.391	-17.393	-169.15	-169.15	SAQ	-1250	-1570	s_EFA31M1 [4890]	BASALT [4890]									VOL			F		WR [4890]	52	0.72		15.35		1.33	6.76		11.55	7.37	0.15		0.41	2.27	0.15		0.09	0.1
[4890]	CONVERGENT MARGIN	NEW HEBRIDES ARC - VANUATU ARCHIPELAGO / CENTRAL NEW HEBRIDES ARC / EFATE		-17.3866	-17.3883	-169.041	-169.041	SAQ	-1200	-1270	s_EFA30M2 [4890]	BASALT [4890]									VOL			F		WR [4890]	53	0.53		13.22		1.42	7.25		9.18	10.28	0.16		0.62	1.92	0.05		0.32	0.12
[4890]	CONVERGENT MARGIN	NEW HEBRIDES ARC - VANUATU ARCHIPELAGO / CENTRAL NEW HEBRIDES ARC / EFATE		-17.3866	-17.3883	-169.041	-169.041	SAQ	-1200	-1270	s_EFA30M1 [4890]	BASALT [4890]									VOL			F		WR [4890]	54.4	0.6		15.3		1.35	6.87		8.97	7.72	0.15		0.75	2.16	0.1		0.27	0.1
[4890]	CONVERGENT MARGIN	NEW HEBRIDES ARC - VANUATU ARCHIPELAGO / CENTRAL NEW HEBRIDES ARC / EFATE		-17.658	-17.6633	-169.438	-169.438	SAQ	-1200	-1960	s_EFA27M17 [4890]	BASALT [4890]									VOL			F		WR [4890]	61.8	0.8		15.89		0.85	4.34		2.82	2.01	0.07		5.6	4.5	0.3		0.41	0.18
[4890]	CONVERGENT MARGIN	NEW HEBRIDES ARC - VANUATU ARCHIPELAGO / CENTRAL NEW HEBRIDES ARC / EFATE		-17.658	-17.6633	-169.438	-169.438	SAQ	-1200	-1960	s_EFA27M1 [4890]	BASALT [4890]									VOL			F		WR [4890]	63	0.43		14.93		0.65	3.3		2.33	1	0.12		4.96	4.64	0.15		2.73	1.59
[4890]	CONVERGENT MARGIN	NEW HEBRIDES ARC - VANUATU ARCHIPELAGO / CENTRAL NEW HEBRIDES ARC / EFATE		-17.658	-17.6633	-169.438	-169.438	SAQ	-1200	-1960	s_EFA27M4 [4890]	BASALT [4890]									VOL			F		WR [4890]	63.4	0.5		15.09		0.68	3.46		2.32	0.85	0.12		4.92	4.55	0.15		2.65	0.44
[4890]	CONVERGENT MARGIN	NEW HEBRIDES ARC - VANUATU ARCHIPELAGO / CENTRAL NEW HEBRIDES ARC / EFATE		-17.636	-17.64	-169.427	-169.427	SAQ	-600	-980	s_EFA29M3 [4890]	BASALT [4890]									VOL			F		WR [4890]	64	0.5		15.08		0.66	3.38		2.21	0.81	0.12		4.79	4.51	0.15		2.26	0.99
[4890]	CONVERGENT MARGIN	NEW HEBRIDES ARC - VANUATU ARCHIPELAGO / CENTRAL NEW HEBRIDES ARC / EFATE		-17.6366	-17.64	-169.44	-169.44	SAQ	-700	-1270	s_EFA28M1 [4890]	BASALT [4890]									VOL			F		WR [4890]	64.8	0.65		14.95		0.6	3.08		0.94	2.47	0.09		6.25	3.47	0.4		1.54	0.61
[4890]	CONVERGENT MARGIN	NEW HEBRIDES ARC - VANUATU ARCHIPELAGO / CENTRAL NEW HEBRIDES ARC / EFATE		-17.643	-17.6566	-169.427	-169.427	SAQ	-1850	-2080	s_EFA26M6 [4890]	DACITE [4890]									VOL			F		WR [4890]	65.7	0.55		14.36		0.71	3.63		2.58	1.05	0.12		3.7	4.83	0.15		2.16	0.33
[4890]	CONVERGENT MARGIN	NEW HEBRIDES ARC - VANUATU ARCHIPELAGO / CENTRAL NEW HEBRIDES ARC / EFATE		-17.643	-17.6566	-169.427	-169.427	SAQ	-1850	-2080	s_EFA26M7 [4890]	DACITE [4890]									VOL			F		WR [4890]	66.3	0.61		14.16		0.69	3.53		2.37	1.01	0.12		3.62	4.76	0.2		1.91	0.07
[4890]	CONVERGENT MARGIN	NEW HEBRIDES ARC - VANUATU ARCHIPELAGO / CENTRAL NEW HEBRIDES ARC / ERROMANGO (=EROMANGA)	WESTERN SCARP OF NORTHWESTERN TERMINATION (BASIS)	-18.8133	-18.8266	-169.663	-169.663	SAQ			s_ERR22M1 [4890]	BASALT, CALC-ALKALINE [4890]									VOL			F		WR [4890]	49	0.79		14.73		1.54	7.88		12.94	6.51	0.17		0.81	2.08	0.2		1.95	0.68
[4890]	CONVERGENT MARGIN	NEW HEBRIDES ARC - VANUATU ARCHIPELAGO / CENTRAL NEW HEBRIDES ARC / ERROMANGO (=EROMANGA)	ISOLATED VOLCANIC CONE TO THE NORTH OF THE TROUGH	-18.531	-18.54	169.572	169.58	SAQ	-750	-910	s_ERR25M2 [4890]	BASALT, CALC-ALKALINE [4890]									VOL			F		WR [4890]	50.3	0.94		16.84		1.85	9.45		10.55	5.91	0.16		0.62	2.47	0.15		-0.14	0.13
[4890]	CONVERGENT MARGIN	NEW HEBRIDES ARC - VANUATU ARCHIPELAGO / CENTRAL NEW HEBRIDES ARC / ERROMANGO (=EROMANGA)	ISOLATED VOLCANIC CONE TO THE NORTH OF THE TROUGH	-18.531	-18.54	169.572	169.58	SAQ	-750	-910	s_ERR25M4 [4890]	BASALT, CALC-ALKALINE [4890]									VOL			F		WR [4890]
[4890]	CONVERGENT MARGIN	NEW HEBRIDES ARC - VANUATU ARCHIPELAGO / CENTRAL NEW HEBRIDES ARC / ERROMANGO (=EROMANGA)	WESTERN SCARP OF NORTHWESTERN TERMINATION (TOP)	-18.7966	-18.7983	-169.585	-169.585	SAQ	-900	-1420	s_ERR24M6 [4890]	BASALT, CALC-ALKALINE [4890]									VOL			F		WR [4890]	51.3	0.79		18.13		1.5	7.66		10.58	4.31	0.16		0.85	2.85	0.1		0.72	0.76
[4890]	CONVERGENT MARGIN	NEW HEBRIDES ARC - VANUATU ARCHIPELAGO / CENTRAL NEW HEBRIDES ARC / ERROMANGO (=EROMANGA)	WESTERN SCARP OF NORTHWESTERN TERMINATION (TOP)	-18.7966	-18.7983	-169.585	-169.585	SAQ	-900	-1420	s_ERR24M4 [4890]	ANDESITE [4890]									VOL			F		WR [4890]	52.5	0.6		14.8		1.55	7.9		10.33	7.21	0.14		0.83	2.42	0.1		0.12	0.23
[4890]	CONVERGENT MARGIN	NEW HEBRIDES ARC - VANUATU ARCHIPELAGO / CENTRAL NEW HEBRIDES ARC / ERROMANGO (=EROMANGA)	WESTERN SCARP OF NORTHWESTERN TERMINATION (TOP)	-18.7966	-18.7983	-169.585	-169.585	SAQ	-900	-1420	s_ERR24M3 [4890]	DACITE [4890]									VOL			F		WR [4890]	65	0.62		14.6		0.98	5		3.6	1.11	0.14		2.96	4.19	0.25		0.92	0.27
[4890]	CONVERGENT MARGIN	NEW HEBRIDES ARC - VANUATU ARCHIPELAGO / CENTRAL NEW HEBRIDES ARC / FUTUNA	SOUTHEASTERN SCARP OF THE TROUGH (TOP)	-19.77	-19.77	170.318	170.343	SAQ			s_FUT19M1 [4890]	BASALT [4890]									VOL			F		WR [4890]	50	1		14.9		1.21	6.16		10.46	9.62	0.24		0.83	2.29	0.25		1.12	0.61
[4890]	CONVERGENT MARGIN	NEW HEBRIDES ARC - VANUATU ARCHIPELAGO / CENTRAL NEW HEBRIDES ARC / FUTUNA	SMALL SOUTHERN RELIEF ON THE TROUGH BOTTOM	-19.9016	-19.925	170.283	170.31	SAQ	-3150	-3280	s_FUT21M7 [4890]	BASALT, CALC-ALKALINE [4890]									VOL			F		WR [4890]	50.2	0.5		13.16		1.44	7.37		11.58	10.66	0.16		0.32	1.73	0.08		1.13	0.43
[4890]	CONVERGENT MARGIN	NEW HEBRIDES ARC - VANUATU ARCHIPELAGO / CENTRAL NEW HEBRIDES ARC / FUTUNA	VOLCANIC CONE ON THE NW FLANK OF THE TROUGH	-19.4166	-19.4266	169.91	169.925	SAQ	-1000	-1400	s_FUT20M4 [4890]	BASALT, CALC-ALKALINE [4890]									VOL			F		WR [4890]	50.5	0.86		18.3		1.4	7.14		11.48	4.52	0.16		0.46	2.57	0.1		1.59	0.22
[4890]	CONVERGENT MARGIN	NEW HEBRIDES ARC - VANUATU ARCHIPELAGO / CENTRAL NEW HEBRIDES ARC / FUTUNA	SMALL SOUTHERN RELIEF ON THE TROUGH BOTTOM	-19.9016	-19.925	170.283	170.31	SAQ	-3150	-3280	s_FUT21M1 [4890]	BASALT, CALC-ALKALINE [4890]				CENOZOIC [4890]					VOL			F		WR [4890]	50.75	0.64		14.17		1.45	7.39		11.7	8.73	0.16		0.96	1.92	0.3		0.5	0.53
[4890]	CONVERGENT MARGIN	NEW HEBRIDES ARC - VANUATU ARCHIPELAGO / CENTRAL NEW HEBRIDES ARC / FUTUNA	SOUTHEASTERN SCARP OF TROUGH (BASIS)	-19.7966	-19.7966	170.275	170.275	SAQ	-2500	-3320	s_FUT16M1 [4890]	BASALT [4890]									VOL			F		WR [4890]	53.45	0.82		14.72		1.44	7.37		6.71	4.57	0.18		1.84	3.41	0.3		1.99	2.23
[4890]	CONVERGENT MARGIN	NEW HEBRIDES ARC - VANUATU ARCHIPELAGO / CENTRAL NEW HEBRIDES ARC / FUTUNA	SOUTHEASTERN SCARP OF THE TROUGH (MIDDLE)	-19.78	-19.7933	170.287	170.305	SAQ	-1550	-1750	s_FUT17M3 [4890]	BASALT [4890]									VOL			F		WR [4890]	54.1	0.68		13.97		1.34	6.85		7.67	5.18	0.17		1.64	3.19	0.3		1.86	1.34
[4890]	CONVERGENT MARGIN	NEW HEBRIDES ARC - VANUATU ARCHIPELAGO / CENTRAL NEW HEBRIDES ARC / FUTUNA	VOLCANIC CONE ON THE NW FLANK OF THE TROUGH	-19.4166	-19.4266	169.91	169.925	SAQ	-1000	-1400	s_FUT20M6 [4890]	BASALT, CALC-ALKALINE [4890]									VOL			F		WR [4890]	54.7	1.09		19.46		1.09	5.58		8.68	2.98	0.13		0.8	3.79	0.15		0.1	0.08
[4890]	CONVERGENT MARGIN	NEW HEBRIDES ARC - VANUATU ARCHIPELAGO / CENTRAL NEW HEBRIDES ARC / FUTUNA	VOLCANIC CONE ON THE NW FLANK OF THE TROUGH	-19.4166	-19.4266	169.91	169.925	SAQ	-1000	-1400	s_FUT20M1 [4890]	BASALT, CALC-ALKALINE [4890]									VOL			F		WR [4890]	55.1	1.23		17.6		1.17	5.95		8.32	4.79	0.14		0.56	3.87	0.3		0.09	0.06
[4890]	CONVERGENT MARGIN	NEW HEBRIDES ARC - VANUATU ARCHIPELAGO / CENTRAL NEW HEBRIDES ARC / FUTUNA	VOLCANIC CONE ON THE NW FLANK OF THE TROUGH	-19.4166	-19.4266	169.91	169.925	SAQ	-1000	-1400	s_FUT20M3 [4890]	BASALT, CALC-ALKALINE [4890]									VOL			F		WR [4890]	55.7	0.95		17.3		1.13	5.77		8.3	4.56	0.14		0.79	3.38	0.15		0.5	0.14
[4890]	CONVERGENT MARGIN	NEW HEBRIDES ARC - VANUATU ARCHIPELAGO / NEW HEBRIDES BACK ARC TROUGH / CORIOLIS TROUGHS	CORIOLIS TROUGHS, SMALL RIDGE, WITHIN THE EN ECHELON TERMINATION OF THE TROUGH	-20.515	-20.516	170.008	170.012	SAQ	-2066	-2288	s_ANA4311 [4890]	DACITE [4890]									VOL			F		WR [4890]	60.1	0.85		14.35		9.7			5.11	2.04	0.2		2.28	4.23	0.42		0.87
[4890]	CONVERGENT MARGIN	NEW HEBRIDES ARC - VANUATU ARCHIPELAGO / NEW HEBRIDES BACK ARC TROUGH / CORIOLIS TROUGHS	CORIOLIS TROUGHS, SMALL RIDGE, WITHIN THE EN ECHELON TERMINATION OF THE TROUGH	-20.515	-20.516	170.008	170.012	SAQ	-2066	-2288	s_ANA4312 [4890]	DACITE [4890]									VOL			F		WR [4890]	59.4	0.89		15.16		9.41			5.1	1.92	0.19		2.44	4.73	0.45		0.15
[4890]	CONVERGENT MARGIN	NEW HEBRIDES ARC - VANUATU ARCHIPELAGO / NEW HEBRIDES BACK ARC TROUGH / CORIOLIS TROUGHS	CORIOLIS TROUGHS, SMALL RIDGE, WITHIN THE EN ECHELON TERMINATION OF THE TROUGH	-20.515	-20.516	170.008	170.012	SAQ	-2066	-2288	s_ANA4313 [4890]	DACITE [4890]									VOL			F		WR [4890]	60.35	0.87		14.7		9.17			5.14	1.93	0.17		2.35	4.47	0.42		0.07
[4890]	CONVERGENT MARGIN	NEW HEBRIDES ARC - VANUATU ARCHIPELAGO / NEW HEBRIDES BACK ARC TROUGH / CORIOLIS TROUGHS	CORIOLIS TROUGHS, SMALL RIDGE, WITHIN THE EN ECHELON TERMINATION OF THE TROUGH	-20.515	-20.516	170.008	170.012	SAQ	-2066	-2288	s_ANA4314 [4890]	DACITE [4890]									VOL			F		WR [4890]	59.45	0.83		13.95		9.85			5.1	1.99	0.21		2.37	4.17	0.41		1.47
[4890]	CONVERGENT MARGIN	NEW HEBRIDES ARC - VANUATU ARCHIPELAGO / NEW HEBRIDES BACK ARC TROUGH / CORIOLIS TROUGHS	CORIOLIS TROUGHS, SMALL RIDGE, WITHIN THE EN ECHELON TERMINATION OF THE TROUGH	-20.515	-20.516	170.008	170.012	SAQ	-2066	-2288	s_ANA4315 [4890]	DACITE [4890]									VOL			F		WR [4890]	58.7	0.83		14.09		9.78			5.04	1.99	0.21		2.04	4.34	0.43		1.62
[4890]	CONVERGENT MARGIN	NEW HEBRIDES ARC - VANUATU ARCHIPELAGO / NEW HEBRIDES BACK ARC TROUGH / CORIOLIS TROUGHS	CORIOLIS TROUGHS, SMALL RIDGE, WITHIN THE EN ECHELON TERMINATION OF THE TROUGH	-20.515	-20.516	170.008	170.012	SAQ	-2066	-2288	s_ANA4316 [4890]	DACITE [4890]									VOL			F		WR [4890]	58.65	0.83		13.95		9.67			5.03	1.94	0.21		2.15	4.3	0.4		1.95
[4890]	CONVERGENT MARGIN	NEW HEBRIDES ARC - VANUATU ARCHIPELAGO / NEW HEBRIDES BACK ARC TROUGH / CORIOLIS TROUGHS	CORIOLIS TROUGHS, SMALL RIDGE, WITHIN THE EN ECHELON TERMINATION OF THE TROUGH	-20.515	-20.516	170.008	170.012	SAQ	-2066	-2288	s_ANA4318 [4890]	DACITE [4890]									VOL			F		WR [4890]	58.6	0.82		13.86		9.6			4.96	1.95	0.21		2.1	4.4	0.41		3.4
[4890]	CONVERGENT MARGIN	NEW HEBRIDES ARC - VANUATU ARCHIPELAGO / NEW HEBRIDES BACK ARC TROUGH / CORIOLIS TROUGHS	CORIOLIS TROUGHS, SMALL RIDGE, WITHIN THE EN ECHELON TERMINATION OF THE TROUGH	-20.515	-20.516	170.008	170.012	SAQ	-2066	-2288	s_ANA43110 [4890]	DACITE [4890]									VOL			F		WR [4890]	58.6	0.81		13.9		9.65			5	1.93	0.21		2.05	4.33	0.4		2.73
[4890]	CONVERGENT MARGIN	NEW HEBRIDES ARC - VANUATU ARCHIPELAGO / NEW HEBRIDES BACK ARC TROUGH / CORIOLIS TROUGHS	CORIOLIS TROUGHS, SMALL RIDGE, WITHIN THE EN ECHELON TERMINATION OF THE TROUGH	-20.515	-20.516	170.008	170.012	SAQ	-2066	-2288	s_ANA43112 [4890]	DACITE [4890]									VOL			F		WR [4890]	58.85	0.82		14.03		9.7			4.98	1.95	0.21		2.17	4.27	0.4		2.3
[4890]	CONVERGENT MARGIN	NEW HEBRIDES ARC - VANUATU ARCHIPELAGO / NEW HEBRIDES BACK ARC TROUGH / CORIOLIS TROUGHS	CORIOLIS TROUGHS, EASTERN FLANK OF THE EN ECHELON TERMINATION OF THE TROUGH	-20.565	-20.566	170.043	170.047	SAQ	-1923	-2054	s_ANA4531 [4890]	DACITE [4890]									VOL			F		WR [4890]	60.15	0.76		14.2		8.79			4.73	1.9	0.2		2.34	4.36	0.41		1.91
[4890]	CONVERGENT MARGIN	NEW HEBRIDES ARC - VANUATU ARCHIPELAGO / NEW HEBRIDES BACK ARC TROUGH / CORIOLIS TROUGHS	CORIOLIS TROUGHS, EASTERN FLANK OF THE EN ECHELON TERMINATION OF THE TROUGH	-20.565	-20.566	170.043	170.047	SAQ	-1923	-2054	s_ANA4532 [4890]	DACITE [4890]									VOL			F		WR [4890]	60.2	0.76		14.15		8.65			4.73	1.87	0.19		2.32	4.54	0.41		2
[4890]	CONVERGENT MARGIN	NEW HEBRIDES ARC - VANUATU ARCHIPELAGO / NEW HEBRIDES BACK ARC TROUGH / CORIOLIS TROUGHS	CORIOLIS TROUGHS, EASTERN FLANK OF THE EN ECHELON TERMINATION OF THE TROUGH	-20.565	-20.566	170.043	170.047	SAQ	-1923	-2054	s_ANA4533 [4890]	DACITE [4890]									VOL			F		WR [4890]	60.4	0.76		14.15		8.64			4.64	1.88	0.19		2.31	4.44	0.4		1.75
[4890]	CONVERGENT MARGIN	NEW HEBRIDES ARC - VANUATU ARCHIPELAGO / NEW HEBRIDES BACK ARC TROUGH / CORIOLIS TROUGHS	CORIOLIS TROUGHS, EASTERN FLANK OF THE EN ECHELON TERMINATION OF THE TROUGH	-20.565	-20.566	170.043	170.047	SAQ	-1923	-2054	s_ANA4534 [4890]	DACITE [4890]									VOL			F		WR [4890]	60.1	0.76		14.05		8.75			4.67	1.86	0.21		2.32	4.42	0.4		1.89
[4890]	CONVERGENT MARGIN	NEW HEBRIDES ARC - VANUATU ARCHIPELAGO / CENTRAL NEW HEBRIDES ARC / CORIOLIS TROUGHS	CORIOLIS TROUGHS, VOLCANIC CONE (MT YOKOSUKA) TO THE EAST OF THE TROUGH	-20.0433	-20.0466	170.663	170.672	SAQ	-1055	-1144	s_ANA4641 [4890]	BASALT [4890]									VOL			F		WR [4890]	48.65	0.77		14.15		9.62			12.5	5.72	0.13		2.23	2.11	0.45		3.33
[3783]	CONVERGENT MARGIN	NEW HEBRIDES ARC - VANUATU ARCHIPELAGO / SOUTHERN NEW HEBRIDES ARC / FUTUNA		-19.5	-19.5	-170.2	-170.2	SAE			s_FMA1 [3783]	NOT GIVEN [3783]									VOL					WR [3783]	53.14	1.02		17.9		4.57	3.74		9	4.49	0.17		1.66	2.78	0.32		0.12	0.67
[3783]	CONVERGENT MARGIN	NEW HEBRIDES ARC - VANUATU ARCHIPELAGO / SOUTHERN NEW HEBRIDES ARC / FUTUNA		-19.5	-19.5	-170.2	-170.2	SAE			s_FM57 [3783]	NOT GIVEN [3783]									VOL					WR [3783]	53.53	1		17.55		3.65	4.45		9.06	4.4	0.16		1.37	2.76	0.29		0.11	1.12
[4124]	CONVERGENT MARGIN	NEW HEBRIDES ARC - VANUATU ARCHIPELAGO / CENTRAL NEW HEBRIDES ARC / NGUNA / NGUNA / OFFSHORE SUITE		-17.46	-17.46	168.3	168.3	SAE			s_1 [4124]	BASALT [4124]									VOL					WR [4124]	47.46	0.97		17.72		5.35	6.31		11.29	5.56	0.21		0.63	2.71	0.33		0.2	0.68
[4124]	CONVERGENT MARGIN	NEW HEBRIDES ARC - VANUATU ARCHIPELAGO / CENTRAL NEW HEBRIDES ARC / PELE / PELE / OFFSHORE SUITE		-17.5	-17.5	168.4	168.4	SAE			s_2 [4124]	BASALT [4124]									VOL					WR [4124]	45.94	0.79		18.6		4.58	5.55		12.2	7.41	0.17		0.52	2.22	0.26		0.27	0.95
[4124]	CONVERGENT MARGIN	NEW HEBRIDES ARC - VANUATU ARCHIPELAGO / CENTRAL NEW HEBRIDES ARC / EFATE / QUOIN HILL / MAINLAND SUITE		-17.57	-17.57	168.42	168.42	SAE			s_3 [4124]	BASALT [4124]									VOL					WR [4124]	46.32	0.93		17.3		5.81	5.45		11.68	6.46	0.2		0.68	2.49	0.47		0.48	1.2
[4124]	CONVERGENT MARGIN	NEW HEBRIDES ARC - VANUATU ARCHIPELAGO / CENTRAL NEW HEBRIDES ARC / EMAU (MAO) / EMAU (MAO) / OFFSHORE SUITE		-17.5	-17.5	168.48	168.48	SAE			s_4 [4124]	BASALT [4124]									VOL					WR [4124]	46.81	0.87		17.87		5.27	6.08		12.08	6.04	0.2		0.68	2.42	0.29		0.14	0.59
[4124]	CONVERGENT MARGIN	NEW HEBRIDES ARC - VANUATU ARCHIPELAGO / CENTRAL NEW HEBRIDES ARC / EFATE / MOUNT FATMALAPA / MAINLAND SUITE		-17.58	-17.58	168.37	168.37	SAE			s_54 [4124]	BASALT [4124]									VOL					WR [4124]	46.22	0.93		18.2		5.76	5.42		11.7	6.05	0.2		0.62	2.1	0.37		0.66	2.15
[4124]	CONVERGENT MARGIN	NEW HEBRIDES ARC - VANUATU ARCHIPELAGO / CENTRAL NEW HEBRIDES ARC / EMAU (MAO) / EMAU (MAO) / OFFSHORE SUITE		-17.5	-17.5	168.48	168.48	SAE			s_55 [4124]	BASALT [4124]									VOL					WR [4124]	46.7	0.83		16.62		5.54	6.28		12.12	7.41	0.2		0.68	2.22	0.23		0.15	0.61
[4124]	CONVERGENT MARGIN	NEW HEBRIDES ARC - VANUATU ARCHIPELAGO / CENTRAL NEW HEBRIDES ARC / NGUNA / NGUNA / OFFSHORE SUITE		-17.46	-17.46	168.3	168.3	SAE			s_14 [4124]	BASALT [4124]									VOL					WR [4124]	49.4	0.95		17.53		3.76	7.31		10.17	4.9	0.22		0.52	3.11	0.39		0.19	0.6
[3787]	CONVERGENT MARGIN	NEW HEBRIDES ARC - VANUATU ARCHIPELAGO / SOUTHERN NEW HEBRIDES ARC / ERROMANGO (=EROMANGA) / MOUNT RANTOP		-18.666	-18.833	169.333	169.333	SAE			s_E15 [3787]	BASALT [3787]				PLIOCENE [3787]					VOL					WR [3787]	48.03	0.64		15.66		5.64	5.03		12.85	7.4	0.24		0.83	1.8	0.17		0.84	1.21
[3787]	CONVERGENT MARGIN	NEW HEBRIDES ARC - VANUATU ARCHIPELAGO / SOUTHERN NEW HEBRIDES ARC / ERROMANGO (=EROMANGA) / MOUNT RANTOP		-18.666	-18.833	169.333	169.333	SAE			s_E11 [3787]	BASALT [3787]				PLIOCENE [3787]					VOL					WR [3787]	46.97	0.73		17.17		3.34	8.02		11.24	6.84	0.22		0.41	1.85	0.15		0.42	1.37
[3787]	CONVERGENT MARGIN	NEW HEBRIDES ARC - VANUATU ARCHIPELAGO / SOUTHERN NEW HEBRIDES ARC / ERROMANGO (=EROMANGA) / MOUNT RANTOP		-18.666	-18.833	169.333	169.333	SAE			s_E16 [3787]	BASALT [3787]				PLIOCENE [3787]					VOL					WR [3787]	48.72	0.64		18.7		5.95	4.68		10.95	4.95	0.19		0.85	2.24	0.17		0.37	1.01
[3787]	CONVERGENT MARGIN	NEW HEBRIDES ARC - VANUATU ARCHIPELAGO / SOUTHERN NEW HEBRIDES ARC / ERROMANGO (=EROMANGA) / MOUNT RANTOP		-18.666	-18.833	169.333	169.333	SAE			s_E40 [3787]	BASALT [3787]				PLIOCENE [3787]					VOL					WR [3787]	53.96	0.56		19.6		3.52	4.42		8.27	2.87	0.17		1.29	3.02	0.24		0.5	1.33
[3787]	CONVERGENT MARGIN	NEW HEBRIDES ARC - VANUATU ARCHIPELAGO / SOUTHERN NEW HEBRIDES ARC / ERROMANGO (=EROMANGA) / MOUNT RANTOP	MONT RANTOP	-18.666	-18.833	169.166	169.333	SAE			s_E57 [3787]	BASALT [3787]									VOL					WR [3787]	49.44	0.77		19.02		5.1	5.4		11.1	4.44	0.2		0.52	2.08	0.12		0.29	0.72
[4553]	CONVERGENT MARGIN	NEW HEBRIDES ARC - VANUATU ARCHIPELAGO / NORTH FIJI BASIN / DREDGE N17-79		-23.02	-23.02	172.4	172.4	SAQ	-4400	-4650	s_79/9 [4553]	THOLEIITE [4553]									VOL			F		WR [4553]	57.23	1.09		15.96				9.56	6.98	2.69	0.15		0.45	2.71	0.14
[4553]	CONVERGENT MARGIN	NEW HEBRIDES ARC - VANUATU ARCHIPELAGO / NORTH FIJI BASIN / DREDGE N17-79		-23.02	-23.02	172.4	172.4	SAQ	-4400	-4650	s_79/20 [4553]	THOLEIITE [4553]									VOL			F		WR [4553]	56.12	0.89		15.52				10.01	8.66	4.18	0.14		0.32	2.81	0.09
[4553]	CONVERGENT MARGIN	NEW HEBRIDES ARC - VANUATU ARCHIPELAGO / NORTH FIJI BASIN / DREDGE N17-115		-22.65	-22.65	173.22	173.22	SAQ	-5560	-5880	s_115/4 [4553]	THOLEIITE [4553]									VOL			F		WR [4553]	51.23	0.42		15.74				9.25	12.69	7.09	0.17		0.22	1.47	0.05
[4553]	CONVERGENT MARGIN	NEW HEBRIDES ARC - VANUATU ARCHIPELAGO / NORTH FIJI BASIN / DREDGE N17-78		-23.07	-23.07	172.43	172.43	SAQ	-4650	-5280	s_78/64 [4553]	THOLEIITE [4553]									VOL			F		WR [4553]	56.68	0.8		16.08				10.7	8.26	3.6	0.16		0.51	2.55	0.15
[4553]	CONVERGENT MARGIN	NEW HEBRIDES ARC - VANUATU ARCHIPELAGO / NORTH FIJI BASIN / DREDGE N17-87		-22.7	-22.7	172.4	172.4	SAQ	-2260	-2630	s_87/7 [4553]	THOLEIITE [4553]									VOL			F		WR [4553]	55.07	0.93		14.81				11.26	8.88	4.39	0.21		0.44	2.68	0.09
[4553]	CONVERGENT MARGIN	NEW HEBRIDES ARC - VANUATU ARCHIPELAGO / NORTH FIJI BASIN / DREDGE N17-113		-22.62	-22.62	173.22	173.22	SAQ	-5160	-5560	s_113/8 [4553]	THOLEIITE [4553]									VOL			F		WR [4553]	52.41	0.57		15.32				9.93	11.34	6.46	0.18		0.44	2.03	0.06
[4553]	CONVERGENT MARGIN	NEW HEBRIDES ARC - VANUATU ARCHIPELAGO / NORTH FIJI BASIN / DREDGE N17-81		-22.97	-22.97	172.45	172.45	SAQ	-3040	-3480	s_81/18 [4553]	BONINITE [4553]									VOL			F		WR [4553]	57.32	0.23		17.72				8.51	9.39	3.12	0.1		0.29	1.34	0.03
[4553]	CONVERGENT MARGIN	NEW HEBRIDES ARC - VANUATU ARCHIPELAGO / NORTH FIJI BASIN / DREDGE N17-76		-23.1	-23.1	172.47	172.47	SAQ	-6200	-6280	s_76/35 [4553]	BONINITE [4553]									VOL			F		WR [4553]	56.09	0.17		15.03				8	11.22	5.82	0.13		0.28	1.06	0
[4553]	CONVERGENT MARGIN	NEW HEBRIDES ARC - VANUATU ARCHIPELAGO / NORTH FIJI BASIN / DREDGE N17-78		-23.07	-23.07	172.43	172.43	SAQ	-4650	-5280	s_78/66 [4553]	BONINITE [4553]									VOL			F		WR [4553]	55.83	0.19		13.85				8.3	12.3	8.07	0.08		0.22	0.88	0
[4553]	CONVERGENT MARGIN	NEW HEBRIDES ARC - VANUATU ARCHIPELAGO / NORTH FIJI BASIN / DREDGE N17-88		-22.77	-22.77	172.53	172.53	SAQ	-2360	-2800	s_88/14 [4553]	BONINITE [4553]									VOL			F		WR [4553]	68.87	0.73		14.61				5.48	4.84	1.28	0.14		1.07	3.63	0.19
[4553]	CONVERGENT MARGIN	NEW HEBRIDES ARC - VANUATU ARCHIPELAGO / NORTH FIJI BASIN / DREDGE N17-76		-23.1	-23.1	172.47	172.47	SAQ	-6200	-6280	s_76/39 [4553]	BONINITE [4553]									VOL			F		WR [4553]	59.72	0.49		14.87				8.74	8	3.46	0.1		0.54	2.76	0.08
[4553]	CONVERGENT MARGIN	NEW HEBRIDES ARC - VANUATU ARCHIPELAGO / NORTH FIJI BASIN / DREDGE N17-105		-22.53	-22.53	172.98	172.98	SAQ	-4040	-4620	s_105/1 [4553]	BONINITE [4553]									VOL			F		WR [4553]	54.82	0.42		13.71				9.55	10.99	6.76	0.18		0.44	1.9	0.05
[4553]	CONVERGENT MARGIN	NEW HEBRIDES ARC - VANUATU ARCHIPELAGO / NORTH FIJI BASIN / DREDGE N17-117		-22.7	-22.7	173.22	173.22	SAQ	-4480	-4800	s_117/16 [4553]	BASALT [4553]									VOL			F		WR [4553]	50.44	2.36		13.05				14.06	10.19	5.9	0.18		0.09	2.17	0.17
[4553]	CONVERGENT MARGIN	NEW HEBRIDES ARC - VANUATU ARCHIPELAGO / NORTH FIJI BASIN / DREDGE N17-122		-20.52	-20.52	172.23	172.23	SAQ	-3200	-3400	s_122/11 [4553]	BASALT [4553]									VOL			F		WR [4553]	50.53	1.4		14.91				10.65	12.33	7.75	0.11		0.06	2.26	0.08
[4553]	CONVERGENT MARGIN	NEW HEBRIDES ARC - VANUATU ARCHIPELAGO / NORTH FIJI BASIN / DREDGE N17-117		-22.7	-22.7	173.22	173.22	SAQ	-4480	-4800	s_117/4 [4553]	BASALT [4553]									VOL			F		WR [4553]	50.25	1.33		15.03				10.67	12.22	7.88	0.19		0.05	2.29	0.11
[4553]	CONVERGENT MARGIN	NEW HEBRIDES ARC - VANUATU ARCHIPELAGO / NORTH FIJI BASIN / DREDGE N17-117		-22.7	-22.7	173.22	173.22	SAQ	-4480	-4800	s_117/5 [4553]	BASALT [4553]									VOL			F		WR [4553]	48.76	1.5		17.25				9.15	11.74	7.96	0.1		0.02	3.26	0.05
[4553]	CONVERGENT MARGIN	NEW HEBRIDES ARC - VANUATU ARCHIPELAGO / NORTH FIJI BASIN / DREDGE N17-117		-22.7	-22.7	173.22	173.22	SAQ	-4480	-4800	s_117/2 [4553]	BASALT [4553]									VOL			F		WR [4553]	48.76	1.56		17				9.32	11.86	8.18	0.19		0.02	3.26	0.11
[4553]	CONVERGENT MARGIN	NEW HEBRIDES ARC - VANUATU ARCHIPELAGO / NORTH FIJI BASIN / DREDGE N17-123		-20.48	-20.48	172.25	172.25	SAQ	-2620	-2800	s_123/2 [4553]	BASALT [4553]									VOL			F		WR [4553]	48.69	1.38		17.37				8.83	12.13	8.29	0.12		0.13	3.07	0.06
[4553]	CONVERGENT MARGIN	NEW HEBRIDES ARC - VANUATU ARCHIPELAGO / NORTH FIJI BASIN / DREDGE N17-108		-22.17	-22.17	173.22	173.22	SAQ	-1320	-1520	s_108/14 [4553]	ANDESITE [4553]									VOL			F		WR [4553]	58.42	0.87		15.86				7.09	7.87	4.01	0.06		0.71	3.6	0.14
[4553]	CONVERGENT MARGIN	NEW HEBRIDES ARC - VANUATU ARCHIPELAGO / NORTH FIJI BASIN / DREDGE N17-108		-22.17	-22.17	173.22	173.22	SAQ	-1320	-1520	s_108/7 [4553]	ANDESITE [4553]									VOL			F		WR [4553]	58.11	0.8		16.04				6.96	8.29	4.51	0.12		0.67	3.65	0.12
[4553]	CONVERGENT MARGIN	NEW HEBRIDES ARC - VANUATU ARCHIPELAGO / NORTH FIJI BASIN / DREDGE N17-101		-22.25	-22.25	172.75	172.75	SAQ	-2000	-2000	s_101/1 [4553]	ANDESITE, BASALTIC [4553]									VOL			F		WR [4553]	53.14	0.99		16.4				8.02	10.55	5.18	0.1		0.29	3.1	0.11
[4553]	CONVERGENT MARGIN	NEW HEBRIDES ARC - VANUATU ARCHIPELAGO / NORTH FIJI BASIN / DREDGE N17-73		-23.17	-23.17	172.43	172.43	SAQ	-6120	-6500	s_73/8 [4553]	BASALT [4553]									VOL			F		WR [4553]	49.19	2.05		16.57				9.14	10.68	7.16	0.12		0.58	3.23	0.41
[4553]	CONVERGENT MARGIN	NEW HEBRIDES ARC - VANUATU ARCHIPELAGO / NORTH FIJI BASIN / DREDGE N17-73		-23.17	-23.17	172.43	172.43	SAQ	-6120	-6500	s_73/2 [4553]	BASALT [4553]									VOL			F		WR [4553]	49.51	2.15		16.83				9.05	10.69	7.19	0.15		0.59	3.56	0.41
[4553]	CONVERGENT MARGIN	NEW HEBRIDES ARC - VANUATU ARCHIPELAGO / NORTH FIJI BASIN / DREDGE N17-73		-23.17	-23.17	172.43	172.43	SAQ	-6120	-6500	s_73/1 [4553]	BASALT [4553]									VOL			F		WR [4553]	48.63	2.07		16.5				9.25	10.63	7.31	0.16		0.59	3.52	0.37
[4553]	CONVERGENT MARGIN	NEW HEBRIDES ARC - VANUATU ARCHIPELAGO / NORTH FIJI BASIN / DREDGE N17-108		-22.17	-22.17	173.22	173.22	SAQ	-1320	-1520	s_108/1 [4553]	RHYOLITE [4553]									VOL			F		WR [4553]	71.76	0.3		15.08				1.53	2.02	0.28	0.06		1.48	6.36	0.05
[4553]	CONVERGENT MARGIN	NEW HEBRIDES ARC - VANUATU ARCHIPELAGO / NORTH FIJI BASIN / DREDGE N17-84		-22.7	-22.7	172.2	172.2	SAQ	-4700	-5200	s_84/11 [4553]	RHYOLITE [4553]									VOL			F		WR [4553]	74.42	0.37		12.76				2.92	2.8	0.33	0.09		0.95	4.22	0.08
[4553]	CONVERGENT MARGIN	NEW HEBRIDES ARC - VANUATU ARCHIPELAGO / NORTH FIJI BASIN / DREDGE N17-86		-22.78	-22.78	172.3	172.3	SAQ	-2900	-3160	s_86/9 [4553]	RHYOLITE [4553]									VOL			F		WR [4553]	69.84	0.72		12.25				6.31	3.18	0.7	0.18		0.98	4.6	0.22
[19944]	CONVERGENT MARGIN	NEW HEBRIDES ARC - VANUATU ARCHIPELAGO / SOUTHERN NEW HEBRIDES ARC / TANNA (=TANUA) / YASUR(=YASOWA)	YENKAHE CALDERA, SE TANNA, WHITE SANDS	-19.52	-19.52	169.42	169.42	SAE			s_WS3 [19944]	ANDESITE [19944]									VOL					WR [19944]	58.34	0.85		16.04				7.65	5.56	2.46	0.17		3.52	4.06	0.56
[19944]	CONVERGENT MARGIN	NEW HEBRIDES ARC - VANUATU ARCHIPELAGO / SOUTHERN NEW HEBRIDES ARC / TANNA (=TANUA) / YASUR(=YASOWA)	YENKAHE CALDERA, SE TANNA, WHITE SANDS	-19.52	-19.52	169.42	169.42	SAE			s_WS6 [19944]	ANDESITE [19944]									VOL					WR [19944]	59.72	0.91		15.35				7.72	4.5	2.03	0.19		3.94	4.22	0.64
[20673]	CONVERGENT MARGIN	NEW HEBRIDES ARC - VANUATU ARCHIPELAGO / BANKS ISLANDS / GAUA (SANTA MARIA) / GAUA (SANTA MARIA)	PRE-CALDERA, OLD MASSIF	-14.3525	-14.3525	167.432	167.432	SAE			s_SM8A [20673]	BASALT [20673]									VOL					WR [20673]	49.06	0.8		13.34				10.86	12.39	8.53	0.21		0.74	2.39	0.47
[20673]	CONVERGENT MARGIN	NEW HEBRIDES ARC - VANUATU ARCHIPELAGO / BANKS ISLANDS / GAUA (SANTA MARIA) / GAUA (SANTA MARIA)	PRE-CALDERA, OLD MASSIF	-14.3525	-14.3525	167.432	167.432	SAE			s_SM8E [20673]	BASALT [20673]									VOL					WR [20673]	48.28	0.73		12.14				11.16	12.48	10.59	0.2		1.05	1.89	0.24
[20673]	CONVERGENT MARGIN	NEW HEBRIDES ARC - VANUATU ARCHIPELAGO / BANKS ISLANDS / GAUA (SANTA MARIA) / GAUA (SANTA MARIA)	PRE-CALDERA, OLD MASSIF	-14.3267	-14.3267	167.438	167.438	SAE			s_SM 9A [20673]	ANDESITE [20673]									VOL					WR [20673]	59.01	0.67		19.08				6.32	2.62	0.79	0.17		4.71	5.47	0.46
[20673]	CONVERGENT MARGIN	NEW HEBRIDES ARC - VANUATU ARCHIPELAGO / BANKS ISLANDS / GAUA (SANTA MARIA) / GAUA (SANTA MARIA)	PRE-CALDERA, OLD MASSIF	-14.3267	-14.3267	167.438	167.438	SAE			s_SM9B [20673]	ANDESITE, BASALTIC [20673]									VOL					WR [20673]	54.99	0.75		17.2				8.1	6.43	3	0.2		3.46	4.52	0.45
[20673]	CONVERGENT MARGIN	NEW HEBRIDES ARC - VANUATU ARCHIPELAGO / BANKS ISLANDS / GAUA (SANTA MARIA) / GAUA (SANTA MARIA)	PRE-CALDERA, OLD MASSIF, DEVIL ROCK	-14.2578	-14.2578	167.424	167.424	SAE			s_SM11B1 [20673]	BASALT [20673]									VOL					WR [20673]	50.56	0.83		15.53				10.48	10.15	5.08	0.21		2.34	3.19	0.46
[20673]	CONVERGENT MARGIN	NEW HEBRIDES ARC - VANUATU ARCHIPELAGO / BANKS ISLANDS / GAUA (SANTA MARIA) / GAUA (SANTA MARIA)	PRE-CALDERA, OLD MASSIF, DEVIL ROCK	-14.2578	-14.2578	167.424	167.424	SAE			s_SM11B2 [20673]	ANDESITE, BASALTIC [20673]									VOL					WR [20673]	53.58	0.88		16.8				9.01	7.03	3.36	0.21		3.42	4.04	0.67
[20673]	CONVERGENT MARGIN	NEW HEBRIDES ARC - VANUATU ARCHIPELAGO / BANKS ISLANDS / GAUA (SANTA MARIA) / GAUA (SANTA MARIA)	PRE-CALDERA, MAIN CONE	-14.3625	-14.3625	167.562	167.562	SAE			s_SM 2A [20673]	BASALT [20673]									VOL					WR [20673]	51.06	0.85		18.59				9.93	8.51	4.07	0.24		1.88	3.44	0.3
[20673]	CONVERGENT MARGIN	NEW HEBRIDES ARC - VANUATU ARCHIPELAGO / BANKS ISLANDS / GAUA (SANTA MARIA) / GAUA (SANTA MARIA)	PRE-CALDERA, MAIN CONE	-14.3625	-14.3625	167.562	167.562	SAE			s_SM 2B [20673]	ANDESITE [20673]									VOL					WR [20673]	57.45	0.87		16.93				8.27	4.11	1.71	0.24		3.86	4.95	0.68
[20673]	CONVERGENT MARGIN	NEW HEBRIDES ARC - VANUATU ARCHIPELAGO / BANKS ISLANDS / GAUA (SANTA MARIA) / GAUA (SANTA MARIA)	PRE-CALDERA, OLD MASSIF	-14.3525	-14.3525	167.432	167.432	SAE			s_SM8B [20673]	BASALT [20673]									VOL					WR [20673]	49.87	0.83		15.32				11.08	10.84	6.11	0.22		1.74	2.45	0.31
[20673]	CONVERGENT MARGIN	NEW HEBRIDES ARC - VANUATU ARCHIPELAGO / BANKS ISLANDS / GAUA (SANTA MARIA) / GAUA (SANTA MARIA)	PRE-CALDERA, MAIN CONE	-14.2192	-14.2192	167.456	167.456	SAE			s_SM15C [20673]	BASALT [20673]									VOL					WR [20673]	51.4	0.76		16.61				9.54	10.32	4.88	0.2		1.76	3.15	0.33
[20673]	CONVERGENT MARGIN	NEW HEBRIDES ARC - VANUATU ARCHIPELAGO / BANKS ISLANDS / GAUA (SANTA MARIA) / GAUA (SANTA MARIA)	PRE-CALDERA, MAIN CONE	-14.2122	-14.2122	167.474	167.474	SAE			s_SM17A [20673]	ANDESITE, BASALTIC [20673]									VOL					WR [20673]	54.98	0.82		17.55				8.25	6.42	2.51	0.23		3.33	4.45	0.55
[20673]	CONVERGENT MARGIN	NEW HEBRIDES ARC - VANUATU ARCHIPELAGO / BANKS ISLANDS / GAUA (SANTA MARIA) / GAUA (SANTA MARIA)	PRE-CALDERA, MAIN CONE, S COAST OF LAKE LETAS	-14.3061	-14.3061	167.527	167.527	SAE			s_SM27 [20673]	ANDESITE [20673]									VOL					WR [20673]	60.31	0.76		16.98				6.57	3.87	1.33	0.13		4.05	4.87	0.41
[20673]	CONVERGENT MARGIN	NEW HEBRIDES ARC - VANUATU ARCHIPELAGO / BANKS ISLANDS / GAUA (SANTA MARIA) / GAUA (SANTA MARIA)	PRE-CALDERA, MAIN CONE	-14.2736	-14.2736	167.572	167.572	SAE			s_SM 57 [20673]	ANDESITE, BASALTIC [20673]									VOL					WR [20673]	56.9	0.9		16.72				7.91	4.97	2.09	0.24		3.85	4.94	0.6
[20673]	CONVERGENT MARGIN	NEW HEBRIDES ARC - VANUATU ARCHIPELAGO / BANKS ISLANDS / GAUA (SANTA MARIA) / GAUA (SANTA MARIA)	BASE OF MOUNT GARET	-14.275	-14.275	167.5	167.5	SAE			s_SM23A [20673]	BASALT [20673]									VOL					WR [20673]	49.83	0.76		17.67				10.43	11.29	5.19	0.22		0.87	2.42	0.16
[20673]	CONVERGENT MARGIN	NEW HEBRIDES ARC - VANUATU ARCHIPELAGO / BANKS ISLANDS / GAUA (SANTA MARIA) / GAUA (SANTA MARIA)	BASE OF MOUNT GARET	-14.2706	-14.2706	167.512	167.512	SAE			s_SM25 [20673]	BASALT [20673]									VOL					WR [20673]	50.51	0.76		17.85				9.86	11.11	4.82	0.21		1	2.61	0.17
[20673]	CONVERGENT MARGIN	NEW HEBRIDES ARC - VANUATU ARCHIPELAGO / BANKS ISLANDS / GAUA (SANTA MARIA) / GAUA (SANTA MARIA)	MOUNT GARET, MIDDLE OF LAKE LETAS	-14.2694	-14.2694	167.499	167.499	SAE			s_SM52 [20673]	BASALT [20673]									VOL					WR [20673]	49.39	0.76		17.2				10.83	11.28	5.77	0.24		0.76	2.37	0.18
[20673]	CONVERGENT MARGIN	NEW HEBRIDES ARC - VANUATU ARCHIPELAGO / BANKS ISLANDS / GAUA (SANTA MARIA) / GAUA (SANTA MARIA)	MOUNT GARET, SOUTHERN CRATER	-14.2858	-14.2858	167.518	167.518	SAE			s_SM42 [20673]	BASALT [20673]									VOL					WR [20673]	51.36			18.43				9.7	10.07	3.99	0.23		1.09	3.02	0.2
[20673]	CONVERGENT MARGIN	NEW HEBRIDES ARC - VANUATU ARCHIPELAGO / BANKS ISLANDS / GAUA (SANTA MARIA) / GAUA (SANTA MARIA)	MOUNT GARET, SOUTHERN CRATER	-14.2872	-14.2872	167.52	167.52	SAE			s_SM43 [20673]	BASALT [20673]									VOL					WR [20673]	51.45			18.44				9.65	9.81	4	0.23		1.12	3.2	0.2
[20673]	CONVERGENT MARGIN	NEW HEBRIDES ARC - VANUATU ARCHIPELAGO / BANKS ISLANDS / GAUA (SANTA MARIA) / GAUA (SANTA MARIA)		-14.25	-14.25	167.5	167.5	SAE			s_GA21 [20673]	DACITE [20673]									VOL					WR [20673]	63.67			16.63				3.68	1.67	0.67	0.14		5.62	5.62	0.16
[20672]	CONVERGENT MARGIN	NEW HEBRIDES ARC - VANUATU ARCHIPELAGO / BANKS ISLANDS / GAUA (SANTA MARIA) / GAUA (SANTA MARIA)	MOUNT GARET, 2009 - 2010 ERUPTION	-14.25	-14.25	167.5	167.5	SAE			s_GAUA 26 [20672]	ANDESITE, BASALTIC [20672]									VOL					WR [20672]	52.12	0.72		16.45				9.32	9.76	4.69	0.19		1.7	3.14	0.21
[20672]	CONVERGENT MARGIN	NEW HEBRIDES ARC - VANUATU ARCHIPELAGO / BANKS ISLANDS / GAUA (SANTA MARIA) / GAUA (SANTA MARIA)	MOUNT GARET, 2009 - 2010 ERUPTION	-14.25	-14.25	167.5	167.5	SAE			s_GAUA 27B [20672]	ANDESITE, BASALTIC [20672]									VOL					WR [20672]	52.25	0.72		16.55				9.17	9.7	4.57	0.19		1.73	3.14	0.2
[20672]	CONVERGENT MARGIN	NEW HEBRIDES ARC - VANUATU ARCHIPELAGO / BANKS ISLANDS / GAUA (SANTA MARIA) / GAUA (SANTA MARIA)	BUSHMAN BAY	-14.2265	-14.2265	167.442	167.442	SAE			s_GAUA 17 [20672]	BASALT [20672]									VOL					WR [20672]	50.41	0.85		16.59				9.8	8.6	3.96	0.23		2.09	3.62	0.4
[20672]	CONVERGENT MARGIN	NEW HEBRIDES ARC - VANUATU ARCHIPELAGO / BANKS ISLANDS / GAUA (SANTA MARIA) / GAUA (SANTA MARIA)	BUSHMAN BAY	-14.2226	-14.2226	167.452	167.452	SAE			s_GAUA 24 [20672]	BASALT [20672]									VOL					WR [20672]	51.16	0.85		16.68				9.83	8.27	3.95	0.22		1.91	3.45	0.37
[20672]	CONVERGENT MARGIN	NEW HEBRIDES ARC - VANUATU ARCHIPELAGO / BANKS ISLANDS / GAUA (SANTA MARIA) / GAUA (SANTA MARIA)	BUSHMAN BAY	-14.2226	-14.2226	167.452	167.452	SAE			s_GAUA 25B [20672]	BASALT [20672]									VOL					WR [20672]	51.01	0.85		16.61				9.83	8.56	4.21	0.23		2.15	3.83	0.41
[20672]	CONVERGENT MARGIN	NEW HEBRIDES ARC - VANUATU ARCHIPELAGO / BANKS ISLANDS / GAUA (SANTA MARIA) / GAUA (SANTA MARIA)	DEVIL ROCKS	-14.25	-14.25	167.425	167.425	SAE			s_GAUA 12A [20672]	BASALT [20672]									VOL					WR [20672]	48.79	0.76		12.81				10.02	12.63	8.27	0.19		1.66	2.56	0.27
[20672]	CONVERGENT MARGIN	NEW HEBRIDES ARC - VANUATU ARCHIPELAGO / BANKS ISLANDS / GAUA (SANTA MARIA) / GAUA (SANTA MARIA)	BURILAN	-14.4109	-14.4109	167.513	167.513	SAE			s_GAUA 9B [20672]	BASALT [20672]									VOL					WR [20672]	50.78	0.82		16.74				9.5	8.64	4.05	0.22		2.05	3.65	0.32
[20672]	CONVERGENT MARGIN	NEW HEBRIDES ARC - VANUATU ARCHIPELAGO / BANKS ISLANDS / GAUA (SANTA MARIA) / GAUA (SANTA MARIA)	BURILAN	-14.4109	-14.4109	167.513	167.513	SAE			s_GAUA 11 [20672]	ANDESITE, BASALTIC [20672]									VOL					WR [20672]	52.02	0.76		17.09				8.45	7.17	3.49	0.22		2.61	3.82	0.35
[20672]	CONVERGENT MARGIN	NEW HEBRIDES ARC - VANUATU ARCHIPELAGO / BANKS ISLANDS / GAUA (SANTA MARIA) / GAUA (SANTA MARIA)	ARO	-14.226	-14.226	167.444	167.444	SAE			s_GAUA 14 [20672]	ANDESITE, BASALTIC [20672]									VOL					WR [20672]	57.16	0.58		17.11				5.6	3.98	1.68	0.2		3.99	5.11	0.29
[20672]	CONVERGENT MARGIN	NEW HEBRIDES ARC - VANUATU ARCHIPELAGO / BANKS ISLANDS / GAUA (SANTA MARIA) / GAUA (SANTA MARIA)	BUSHMAN BAY	-14.2249	-14.2249	167.437	167.437	SAE			s_GAUA 16 [20672]	ANDESITE, BASALTIC [20672]									VOL					WR [20672]	52.29	0.73		18.35				8.46	8.5	3.11	0.2		2.42	3.95	0.43
[20672]	CONVERGENT MARGIN	NEW HEBRIDES ARC - VANUATU ARCHIPELAGO / BANKS ISLANDS / GAUA (SANTA MARIA) / GAUA (SANTA MARIA)	LOSOLAVA	-14.22	-14.22	167.58	167.58	SAE			s_GAUA 22 [20672]	ANDESITE [20672]									VOL					WR [20672]	60.22	0.5		16.98				3.91	1.62	0.75	0.14		5.2	5.56	0.16
[20672]	CONVERGENT MARGIN	NEW HEBRIDES ARC - VANUATU ARCHIPELAGO / BANKS ISLANDS / GAUA (SANTA MARIA) / GAUA (SANTA MARIA)	LOSOLAVA	-14.22	-14.22	167.58	167.58	SAE			s_GAUA 21 [20672]	DACITE [20672]									VOL					WR [20672]	63.67	0.49		16.63				3.68	1.67	0.67	0.14		5.62	5.62	0.16
[20672]	CONVERGENT MARGIN	NEW HEBRIDES ARC - VANUATU ARCHIPELAGO / BANKS ISLANDS / GAUA (SANTA MARIA) / GAUA (SANTA MARIA)	ONTAR AREA	-14.2909	-14.2909	167.437	167.437	SAE			s_GAUA 2 [20672]	ANDESITE, BASALTIC [20672]									VOL					WR [20672]	52.11	0.8		16.51				9.16	8.25	4.06	0.22		2.54	3.73	0.38
[20672]	CONVERGENT MARGIN	NEW HEBRIDES ARC - VANUATU ARCHIPELAGO / BANKS ISLANDS / GAUA (SANTA MARIA) / GAUA (SANTA MARIA)	ONTAR AREA	-14.2909	-14.2909	167.437	167.437	SAE			s_GAUA 3 [20672]	BASALT [20672]									VOL					WR [20672]	51.81	0.82		16.77				9.3	7.35	3.41	0.23		2.68	3.7	0.38
[20672]	CONVERGENT MARGIN	NEW HEBRIDES ARC - VANUATU ARCHIPELAGO / BANKS ISLANDS / GAUA (SANTA MARIA) / GAUA (SANTA MARIA)	ONTAR AREA	-14.2909	-14.2909	167.437	167.437	SAE			s_GAUA 4 [20672]	BASALT [20672]									VOL					WR [20672]	46.43	0.67		11.18				10.1	10.82	15.76	0.19		0.81	1.77	0.15
[20672]	CONVERGENT MARGIN	NEW HEBRIDES ARC - VANUATU ARCHIPELAGO / BANKS ISLANDS / GAUA (SANTA MARIA) / GAUA (SANTA MARIA)	ONTAR AREA	-14.2995	-14.2995	167.428	167.428	SAE			s_GAUA 5 [20672]	BASALT [20672]									VOL					WR [20672]	46.68	0.77		12.49				10.76	12.39	12.46	0.19		0.65	1.84	0.15
[20670]	CONVERGENT MARGIN	NEW HEBRIDES ARC - VANUATU ARCHIPELAGO / CENTRAL NEW HEBRIDES ARC / AMBRYM (=AMBRIM) / AMBRYM	RIM OF MARUM CRATER, 2005 ERUPTION	-16.25	-16.25	168.13	168.13	SAE			s_2005 [20670]	BASALT [20670]									VOL					WR [20670]	50.79	0.91		16.81				10.15	9.02	4.5	0.2		1.97	2.93	0.33
[20670]	CONVERGENT MARGIN	NEW HEBRIDES ARC - VANUATU ARCHIPELAGO / CENTRAL NEW HEBRIDES ARC / AMBRYM (=AMBRIM) / AMBRYM	RIM OF MARUM CRATER, 2007 ERUPTION	-16.25	-16.25	168.13	168.13	SAE			s_2007 [20670]	BASALT [20670]									VOL					WR [20670]	51.45	0.96		15.56				10.49	8.44	4.27	0.2		1.97	2.79	0.34
[20462]	CONVERGENT MARGIN	NEW HEBRIDES ARC - VANUATU ARCHIPELAGO / CENTRAL NEW HEBRIDES ARC / AMBRYM (=AMBRIM) / AMBRYM	1913 ERUPTION, FLANK	-16.2429	-16.2429	167.98	167.98	SAE			s_AMB 13 [20462]	BASALT [20462]									VOL					WR [20462]	50.4	0.93		16.5				10.87	9.66	4.58	0.21		1.88	3.06	0.35
[20462]	CONVERGENT MARGIN	NEW HEBRIDES ARC - VANUATU ARCHIPELAGO / CENTRAL NEW HEBRIDES ARC / AMBRYM (=AMBRIM) / AMBRYM	1913 ERUPTION, FLANK	-16.2429	-16.2429	167.98	167.98	SAE			s_AR 15 [20462]	BASALT [20462]									VOL					WR [20462]	50.29	0.94		16.28				11.06	9.86	4.6	0.21		1.87	2.92	0.32
[20462]	CONVERGENT MARGIN	NEW HEBRIDES ARC - VANUATU ARCHIPELAGO / CENTRAL NEW HEBRIDES ARC / AMBRYM (=AMBRIM) / AMBRYM	1913 ERUPTION, FLANK	-16.2429	-16.2429	167.98	167.98	SAE			s_AR 23 [20462]	BASALT [20462]									VOL					WR [20462]	50.82	0.96		16.34				10.06	9.43	4.45	0.18		2.12	2.96	0.37
[20462]	CONVERGENT MARGIN	NEW HEBRIDES ARC - VANUATU ARCHIPELAGO / CENTRAL NEW HEBRIDES ARC / AMBRYM (=AMBRIM) / AMBRYM	1929 ERUPTION, FLANK	-16.2632	-16.2632	167.924	167.924	SAE			s_AMB 37 [20462]	BASALT [20462]									VOL					WR [20462]	50.41	0.94		16.6				10.9	9.71	4.59	0.2		1.88	3.05	0.35
[20462]	CONVERGENT MARGIN	NEW HEBRIDES ARC - VANUATU ARCHIPELAGO / CENTRAL NEW HEBRIDES ARC / AMBRYM (=AMBRIM) / AMBRYM	1937 ERUPTION, FLANK	-16.2522	-16.2522	167.984	167.984	SAE			s_AMB 50 [20462]	BASALT [20462]									VOL					WR [20462]	50.38	0.95		16.54				10.94	9.75	4.52	0.21		1.9	2.98	0.34
[20462]	CONVERGENT MARGIN	NEW HEBRIDES ARC - VANUATU ARCHIPELAGO / CENTRAL NEW HEBRIDES ARC / AMBRYM (=AMBRIM) / AMBRYM	1988 ERUPTION, INTRA-CALDERA EFFUSIVE	-16.3343	-16.3343	168.123	168.123	SAE			s_AMB 88 [20462]	BASALT [20462]									VOL					WR [20462]	50.71	0.92		15.94				11.1	10.14	4.99	0.21		1.87	2.74	0.32
[20462]	CONVERGENT MARGIN	NEW HEBRIDES ARC - VANUATU ARCHIPELAGO / CENTRAL NEW HEBRIDES ARC / AMBRYM (=AMBRIM) / AMBRYM	2009 ERUPTION	-16.2519	-16.2519	168.134	168.134	SAE			s_AMB 09 I [20462]	ANDESITE, BASALTIC [20462]									VOL					WR [20462]	52.19	1.03		15.43				10.92	8.74	4.18	0.2		2.07	2.97	0.37
[3260]	CONVERGENT MARGIN	NEW HEBRIDES ARC - VANUATU ARCHIPELAGO / SOUTH FIJI BASIN		-15	-16	-177	-178	SAQ			s_205 [3260]	BASALT [3260]									VOL					WR [3260]	50.02	1.4		16.2				9.33	10.66	7.39	0.14		0.68	2.95	0.19
[3260]	CONVERGENT MARGIN	NEW HEBRIDES ARC - VANUATU ARCHIPELAGO / SOUTH FIJI BASIN		-15	-16	-177	-178	SAQ			s_205(G1) [3260]	BASALT [3260]									VOL					WR [3260]	49.9	1.44		15.5				9.63	11.7	6.8	0.18		0.19	2.4	0.17
[3260]	CONVERGENT MARGIN	NEW HEBRIDES ARC - VANUATU ARCHIPELAGO / SOUTH FIJI BASIN		-15	-16	-177	-178	SAQ			s_285A [3260]	BASALT [3260]									VOL					WR [3260]	50.18	2.04		13.92				11.92	10.02	6.6	0.2		0.05	3.16	0.22
[20673]	CONVERGENT MARGIN	NEW HEBRIDES ARC - VANUATU ARCHIPELAGO / BANKS ISLANDS / GAUA (SANTA MARIA) / GAUA (SANTA MARIA)	SYN-CALDERA	-14.3625	-14.3625	167.468	167.468	SAE			s_SM7A [20673]	BASALT [20673]									VOL					WR [20673]	51.97	0.9		17.36				10.45	8.48	3.94	0.24		1.82	3.31	0.38
[20673]	CONVERGENT MARGIN	NEW HEBRIDES ARC - VANUATU ARCHIPELAGO / BANKS ISLANDS / GAUA (SANTA MARIA) / GAUA (SANTA MARIA)	SYN-CALDERA	-14.2272	-14.2272	167.441	167.441	SAE			s_SM13A [20673]	ANDESITE, BASALTIC [20673]									VOL					WR [20673]	52.21	0.87		17.14				9.94	8.33	3.99	0.23		2.19	3.58	0.41
[20673]	CONVERGENT MARGIN	NEW HEBRIDES ARC - VANUATU ARCHIPELAGO / BANKS ISLANDS / GAUA (SANTA MARIA) / GAUA (SANTA MARIA)	SYN-CALDERA	-14.2367	-14.2367	167.593	167.593	SAE			s_SM 17D [20673]	ANDESITE [20673]									VOL					WR [20673]	59.24	0.86		16.81				7.41	4	1.66	0.24		3.72	4.7	0.54
[20673]	CONVERGENT MARGIN	NEW HEBRIDES ARC - VANUATU ARCHIPELAGO / BANKS ISLANDS / GAUA (SANTA MARIA) / GAUA (SANTA MARIA)	PARASITIC CONE	-14.2122	-14.2122	167.474	167.474	SAE			s_SM 16 [20673]	ANDESITE, BASALTIC [20673]									VOL					WR [20673]	55.18	0.83		17.53				8.25	6.35	2.45	0.23		3.3	4.41	0.55
[20673]	CONVERGENT MARGIN	NEW HEBRIDES ARC - VANUATU ARCHIPELAGO / BANKS ISLANDS / GAUA (SANTA MARIA) / GAUA (SANTA MARIA)	PARASITIC CONE	-14.2114	-14.2114	167.466	167.466	SAE			s_SM20 [20673]	ANDESITE, BASALTIC [20673]									VOL					WR [20673]	53.23	0.81		16.67				9.27	8.16	3.82	0.23		2.59	3.81	0.4
[20673]	CONVERGENT MARGIN	NEW HEBRIDES ARC - VANUATU ARCHIPELAGO / BANKS ISLANDS / GAUA (SANTA MARIA) / GAUA (SANTA MARIA)	PARASITIC CONE, IN THE RIVER	-14.2056	-14.2056	167.55	167.55	SAE			s_SM62 [20673]	ANDESITE, BASALTIC [20673]									VOL					WR [20673]	55.2	0.81		17.96				7.99	6.46	2.75	0.2		3.09	4.24	0.41
[5185]	CONVERGENT MARGIN	NEW HEBRIDES ARC - VANUATU ARCHIPELAGO / NORTH FIJI BASIN / DREDGE 13		-13.565	-13.565	175.902	175.902	SAQ		-335	s_13-14 [5185]	THOLEIITE [5185]									VOL					GL [5185]	50.05	2.05		13.24				13.91	10.75	6.02	0.15		0.18	2.76	0.2
[5185]	CONVERGENT MARGIN	NEW HEBRIDES ARC - VANUATU ARCHIPELAGO / NORTH FIJI BASIN / DREDGE 13		-13.565	-13.565	175.902	175.902	SAQ		-335	s_13-1 [5185]	THOLEIITE [5185]									VOL					GL [5185]	50.09	2.01		13.38				14	10.81	6.05	0.19		0.18	2.68	0.2
[5185]	CONVERGENT MARGIN	NEW HEBRIDES ARC - VANUATU ARCHIPELAGO / NORTH FIJI BASIN / DREDGE 13		-13.565	-13.565	175.902	175.902	SAQ		-335	s_13-12 [5185]	THOLEIITE [5185]									VOL					GL [5185]	50.39	2.02		13.51				13.81	10.86	6.1	0.22		0.16	2.69	0.22
[5185]	CONVERGENT MARGIN	NEW HEBRIDES ARC - VANUATU ARCHIPELAGO / NORTH FIJI BASIN / DREDGE 13		-13.565	-13.565	175.902	175.902	SAQ		-335	s_13-17 [5185]	THOLEIITE [5185]									VOL					GL [5185]	49.55	2.02		14.06				13.89	10.64	6.11	0.17		0.17	2.82	0.21
[5185]	CONVERGENT MARGIN	NEW HEBRIDES ARC - VANUATU ARCHIPELAGO / NORTH FIJI BASIN / DREDGE 13		-13.565	-13.565	175.902	175.902	SAQ		-335	s_13-3 [5185]	THOLEIITE [5185]									VOL					GL [5185]	50.37	2		13.45				13.9	10.66	6.12	0.24		0.18	2.72	0.21
[5185]	CONVERGENT MARGIN	NEW HEBRIDES ARC - VANUATU ARCHIPELAGO / NORTH FIJI BASIN / DREDGE 13		-13.565	-13.565	175.902	175.902	SAQ		-335	s_13-6 [5185]	THOLEIITE [5185]									VOL					GL [5185]	50.64	1.96		13.32				13.5	10.74	6.13	0.15		0.17	2.76	0.18
[5185]	CONVERGENT MARGIN	NEW HEBRIDES ARC - VANUATU ARCHIPELAGO / NORTH FIJI BASIN / DREDGE 13		-13.565	-13.565	175.902	175.902	SAQ		-335	s_13-10 [5185]	THOLEIITE [5185]									VOL					GL [5185]	50.31	2.02		13.89				13.72	10.73	6.18	0.18		0.16	2.68	0.2
[5185]	CONVERGENT MARGIN	NEW HEBRIDES ARC - VANUATU ARCHIPELAGO / NORTH FIJI BASIN / DREDGE 16	NEAR FIJI TRIPLE JUNCTION	-16.612	-16.612	174.273	174.273	SAQ	-2690	-3475	s_16-7 [5185]	THOLEIITE [5185]								OLIVINE-PHYRIC [5185]	VOL					GL [5185]	48.46	1.25		16.67				9.52	12.16	8.93	0.13		0.07	2.47	0.16
[5185]	CONVERGENT MARGIN	NEW HEBRIDES ARC - VANUATU ARCHIPELAGO / NORTH FIJI BASIN / DREDGE 16	NEAR FIJI TRIPLE JUNCTION	-16.612	-16.612	174.273	174.273	SAQ	-2690	-3475	s_16-3 [5185]	THOLEIITE [5185]								OLIVINE-PHYRIC [5185]	VOL					GL [5185]	49.37	1.26		16.59				9.65	12.06	8.63	0.11		0.08	2.52	0.17
[5185]	CONVERGENT MARGIN	NEW HEBRIDES ARC - VANUATU ARCHIPELAGO / NORTH FIJI BASIN / DREDGE 16	NEAR FIJI TRIPLE JUNCTION	-16.612	-16.612	174.273	174.273	SAQ	-2690	-3475	s_16-13 [5185]	THOLEIITE [5185]								OLIVINE-PHYRIC [5185]	VOL					GL [5185]	49.36	1.26		16.55				9.85	12.26	8.62	0.15		0.13	2.52	0.2
[5185]	CONVERGENT MARGIN	NEW HEBRIDES ARC - VANUATU ARCHIPELAGO / NORTH FIJI BASIN / DREDGE 16	NEAR FIJI TRIPLE JUNCTION	-16.612	-16.612	174.273	174.273	SAQ	-2690	-3475	s_16-6 [5185]	THOLEIITE [5185]								OLIVINE-PHYRIC [5185]	VOL					GL [5185]	49.38	1.23		16.59				9.59	11.99	8.61	0.12		0.07	2.49	0.16
[5185]	CONVERGENT MARGIN	NEW HEBRIDES ARC - VANUATU ARCHIPELAGO / NORTH FIJI BASIN / DREDGE 16	NEAR FIJI TRIPLE JUNCTION	-16.612	-16.612	174.273	174.273	SAQ	-2690	-3475	s_16-11 [5185]	THOLEIITE [5185]								OLIVINE-PHYRIC [5185]	VOL					GL [5185]	49.21	1.24		16.47				9.59	11.99	8.6	0.11		0.1	2.46	0.17
[5185]	CONVERGENT MARGIN	NEW HEBRIDES ARC - VANUATU ARCHIPELAGO / NORTH FIJI BASIN / DREDGE 16	NEAR FIJI TRIPLE JUNCTION	-16.612	-16.612	174.273	174.273	SAQ	-2690	-3475	s_16-1 [5185]	THOLEIITE [5185]								OLIVINE-PHYRIC [5185]	VOL					GL [5185]	49.45	1.22		16.67				9.48	12.12	8.5	0.12		0.07	2.47	0.17
[5185]	CONVERGENT MARGIN	NEW HEBRIDES ARC - VANUATU ARCHIPELAGO / NORTH FIJI BASIN / DREDGE 16	NEAR FIJI TRIPLE JUNCTION	-16.612	-16.612	174.273	174.273	SAQ	-2690	-3475	s_16-8 [5185]	THOLEIITE [5185]								OLIVINE-PHYRIC [5185]	VOL					GL [5185]	49.31	1.28		16.63				9.61	12.07	8.47	0.16		0.07	2.48	0.17
[5185]	CONVERGENT MARGIN	NEW HEBRIDES ARC - VANUATU ARCHIPELAGO / NORTH FIJI BASIN / DREDGE 16	NEAR FIJI TRIPLE JUNCTION	-16.612	-16.612	174.273	174.273	SAQ	-2690	-3475	s_16-4 [5185]	THOLEIITE [5185]								OLIVINE-PHYRIC [5185]	VOL					GL [5185]	49.78	1.31		16.34				9.46	12.01	8.22	0.16		0.12	2.5	0.19
[5185]	CONVERGENT MARGIN	NEW HEBRIDES ARC - VANUATU ARCHIPELAGO / NORTH FIJI BASIN / DREDGE 16	NEAR FIJI TRIPLE JUNCTION	-16.612	-16.612	174.273	174.273	SAQ	-2690	-3475	s_16-2 [5185]	THOLEIITE [5185]								OLIVINE-PHYRIC [5185]	VOL					GL [5185]	49.73	1.34		15.88				10.04	12	8.21	0.1		0.1	2.57	0.19
[5185]	CONVERGENT MARGIN	NEW HEBRIDES ARC - VANUATU ARCHIPELAGO / NORTH FIJI BASIN / DREDGE 16	NEAR FIJI TRIPLE JUNCTION	-16.612	-16.612	174.273	174.273	SAQ	-2690	-3475	s_16-5 [5185]	THOLEIITE [5185]								OLIVINE-PHYRIC [5185]	VOL					GL [5185]	49.79	1.3		15.88				9.64	11.8	8.07	0.13		0.09	2.56	0.17
[5185]	CONVERGENT MARGIN	NEW HEBRIDES ARC - VANUATU ARCHIPELAGO / NORTH FIJI BASIN / DREDGE 16	NEAR FIJI TRIPLE JUNCTION	-16.612	-16.612	174.273	174.273	SAQ	-2690	-3475	s_16-17 [5185]	THOLEIITE [5185]								OLIVINE-PHYRIC [5185]	VOL					GL [5185]	50.28	1.09		14.97				10.22	12.95	7.9	0.15		0.05	2.5	0.2
[5185]	CONVERGENT MARGIN	NEW HEBRIDES ARC - VANUATU ARCHIPELAGO / NORTH FIJI BASIN / DREDGE 16	NEAR FIJI TRIPLE JUNCTION	-16.612	-16.612	174.273	174.273	SAQ	-2690	-3475	s_16-16 [5185]	THOLEIITE [5185]								OLIVINE-PHYRIC [5185]	VOL					GL [5185]	50.76	1.21		14.71				11.12	12.96	7.67	0.17		0.04	2.57	0.18
[5185]	CONVERGENT MARGIN	NEW HEBRIDES ARC - VANUATU ARCHIPELAGO / NORTH FIJI BASIN / DREDGE 17		-15.0567	-15.0567	171.965	171.965	SAQ	-3160	-3160	s_17-1 [5185]	THOLEIITE [5185]								OLIVINE-PLAGIOCLASE-PHYRIC [5185]	VOL					GL [5185]	50.28	1.84		14.48				10.67	11.25	6.58	0.12		0.27	2.87	0.24
[5185]	CONVERGENT MARGIN	NEW HEBRIDES ARC - VANUATU ARCHIPELAGO / NORTH FIJI BASIN / DREDGE 19	PANDORA RIDGE	-13.543	-13.543	174.477	174.477	SAQ		-2350	s_19-5 [5185]	THOLEIITE [5185]								OLIVINE-PLAGIOCLASEPHYRIC [5185]	VOL					GL [5185]	50.47	2.03		15.83				9.94	10.92	6.59	0.18		0.65	2.98	0.29
[5185]	CONVERGENT MARGIN	NEW HEBRIDES ARC - VANUATU ARCHIPELAGO / NORTH FIJI BASIN / DREDGE 19	PANDORA RIDGE	-13.543	-13.543	174.477	174.477	SAQ		-2350	s_19-3 [5185]	THOLEIITE [5185]								OLIVINE-PLAGIOCLASEPHYRIC [5185]	VOL					GL [5185]	50.44	2		15.75				10.24	11.01	6.52	0.16		0.7	3.05	0.29
[5185]	CONVERGENT MARGIN	NEW HEBRIDES ARC - VANUATU ARCHIPELAGO / NORTH FIJI BASIN / DREDGE 19	PANDORA RIDGE	-13.543	-13.543	174.477	174.477	SAQ		-2350	s_19-4 [5185]	THOLEIITE [5185]								OLIVINE-PLAGIOCLASEPHYRIC [5185]	VOL					GL [5185]	50.66	2.06		15.82				9.91	10.93	6.46	0.17		0.68	3.07	0.29
[5185]	CONVERGENT MARGIN	NEW HEBRIDES ARC - VANUATU ARCHIPELAGO / NORTH FIJI BASIN / DREDGE 19	PANDORA RIDGE	-13.543	-13.543	174.477	174.477	SAQ		-2350	s_19-6 [5185]	THOLEIITE [5185]								OLIVINE-PLAGIOCLASEPHYRIC [5185]	VOL					GL [5185]	50.1	2.05		15.68				10.25	10.98	6.34	0.16		0.69	3	0.3
[5185]	CONVERGENT MARGIN	NEW HEBRIDES ARC - VANUATU ARCHIPELAGO / NORTH FIJI BASIN / DREDGE 20	PANDORA RIDGE	-13.518	-13.518	171.973	171.973	SAQ		-4550	s_20-5 [5185]	THOLEIITE [5185]								VESICULAR, OLIVINE-PHYRIC, GLASSY TO INCIPIENTLY CRYSTALLIZED MATRIX [5185]	VOL					GL [5185]	49.85	2.09		16.56				8.77	10.84	6.31	0.1		0.81	3	0.28
[5185]	CONVERGENT MARGIN	NEW HEBRIDES ARC - VANUATU ARCHIPELAGO / NORTH FIJI BASIN / DREDGE 20	PANDORA RIDGE	-13.518	-13.518	171.973	171.973	SAQ		-4550	s_20-12 [5185]	THOLEIITE [5185]								VESICULAR, OLIVINE-PHYRIC, GLASSY TO INCIPIENTLY CRYSTALLIZED MATRIX [5185]	VOL					GL [5185]	48.99	2.11		16.42				8.81	10.83	6.3	0.15		0.79	2.89	0.32
[5185]	CONVERGENT MARGIN	NEW HEBRIDES ARC - VANUATU ARCHIPELAGO / NORTH FIJI BASIN / DREDGE 20	PANDORA RIDGE	-13.518	-13.518	171.973	171.973	SAQ		-4550	s_20-9 [5185]	THOLEIITE [5185]								VESICULAR, OLIVINE-PHYRIC, GLASSY TO INCIPIENTLY CRYSTALLIZED MATRIX [5185]	VOL					GL [5185]	49.81	2.1		16.66				8.69	10.67	6.29	0.16		0.8	2.98	0.36
[5185]	CONVERGENT MARGIN	NEW HEBRIDES ARC - VANUATU ARCHIPELAGO / NORTH FIJI BASIN / DREDGE 20	PANDORA RIDGE	-13.518	-13.518	171.973	171.973	SAQ		-4550	s_20-15 [5185]	THOLEIITE [5185]								VESICULAR, OLIVINE-PHYRIC, GLASSY TO INCIPIENTLY CRYSTALLIZED MATRIX [5185]	VOL					GL [5185]	49.25	2.13		16.67				8.82	10.93	6.25	0.11		0.85	3.09	0.34
[5185]	CONVERGENT MARGIN	NEW HEBRIDES ARC - VANUATU ARCHIPELAGO / NORTH FIJI BASIN / DREDGE 20	PANDORA RIDGE	-13.518	-13.518	171.973	171.973	SAQ		-4550	s_20-8 [5185]	THOLEIITE [5185]								VESICULAR, OLIVINE-PHYRIC, GLASSY TO INCIPIENTLY CRYSTALLIZED MATRIX [5185]	VOL					GL [5185]	49.75	2.12		16.47				8.91	10.78	6.24	0.12		0.82	2.98	0.28
[5185]	CONVERGENT MARGIN	NEW HEBRIDES ARC - VANUATU ARCHIPELAGO / NORTH FIJI BASIN / DREDGE 20	PANDORA RIDGE	-13.518	-13.518	171.973	171.973	SAQ		-4550	s_20-14 [5185]	THOLEIITE [5185]								VESICULAR, OLIVINE-PHYRIC, GLASSY TO INCIPIENTLY CRYSTALLIZED MATRIX [5185]	VOL					GL [5185]	49.07	2.05		16.44				8.4	10.62	6.21	0.12		0.84	2.98	0.3
[5185]	CONVERGENT MARGIN	NEW HEBRIDES ARC - VANUATU ARCHIPELAGO / NORTH FIJI BASIN / DREDGE 20	PANDORA RIDGE	-13.518	-13.518	171.973	171.973	SAQ		-4550	s_20-7 [5185]	THOLEIITE [5185]								VESICULAR, OLIVINE-PHYRIC, GLASSY TO INCIPIENTLY CRYSTALLIZED MATRIX [5185]	VOL					GL [5185]	49.69	2.13		16.56				9.01	10.69	6.21	0.13		0.8	2.89	0.25
[5185]	CONVERGENT MARGIN	NEW HEBRIDES ARC - VANUATU ARCHIPELAGO / NORTH FIJI BASIN / DREDGE 20	PANDORA RIDGE	-13.518	-13.518	171.973	171.973	SAQ		-4550	s_20-10 [5185]	THOLEIITE [5185]								VESICULAR, OLIVINE-PHYRIC, GLASSY TO INCIPIENTLY CRYSTALLIZED MATRIX [5185]	VOL					GL [5185]	49.57	2.1		16.61				8.71	10.87	6.19	0.11		0.78	2.94	0.36
[5185]	CONVERGENT MARGIN	NEW HEBRIDES ARC - VANUATU ARCHIPELAGO / NORTH FIJI BASIN / DREDGE 20	PANDORA RIDGE	-13.518	-13.518	171.973	171.973	SAQ		-4550	s_20-10 [5185]	THOLEIITE [5185]								VESICULAR, OLIVINE-PHYRIC, GLASSY TO INCIPIENTLY CRYSTALLIZED MATRIX [5185]	VOL					GL [5185]	49.35	2.07		16.64				8.62	10.77	6.18	0.13		0.81	2.94	0.34
[5185]	CONVERGENT MARGIN	NEW HEBRIDES ARC - VANUATU ARCHIPELAGO / NORTH FIJI BASIN / DREDGE 20	PANDORA RIDGE	-13.518	-13.518	171.973	171.973	SAQ		-4550	s_20-6 [5185]	THOLEIITE [5185]								VESICULAR, OLIVINE-PHYRIC, GLASSY TO INCIPIENTLY CRYSTALLIZED MATRIX [5185]	VOL					GL [5185]	48.87	2.08		16.37				8.76	10.79	6.16	0.12		0.88	2.97	0.36
[5185]	CONVERGENT MARGIN	NEW HEBRIDES ARC - VANUATU ARCHIPELAGO / NORTH FIJI BASIN / DREDGE 20	PANDORA RIDGE	-13.518	-13.518	171.973	171.973	SAQ		-4550	s_20-4 [5185]	THOLEIITE [5185]								VESICULAR, OLIVINE-PHYRIC, GLASSY TO INCIPIENTLY CRYSTALLIZED MATRIX [5185]	VOL					GL [5185]	49.68	2.21		16.52				9.01	10.86	6.08	0.13		0.84	3.06	0.29
[5185]	CONVERGENT MARGIN	NEW HEBRIDES ARC - VANUATU ARCHIPELAGO / NORTH FIJI BASIN / DREDGE 20	PANDORA RIDGE	-13.518	-13.518	171.973	171.973	SAQ		-4550	s_20-6 [5185]	THOLEIITE [5185]								VESICULAR, OLIVINE-PHYRIC, GLASSY TO INCIPIENTLY CRYSTALLIZED MATRIX [5185]	VOL					GL [5185]	49.57	2.17		16.32				9.15	10.83	6.03	0.13		0.81	2.93	0.26
[5185]	CONVERGENT MARGIN	NEW HEBRIDES ARC - VANUATU ARCHIPELAGO / NORTH FIJI BASIN / DREDGE 20	PANDORA RIDGE	-13.518	-13.518	171.973	171.973	SAQ		-4550	s_20-1 [5185]	THOLEIITE [5185]								VESICULAR, OLIVINE-PHYRIC, GLASSY TO INCIPIENTLY CRYSTALLIZED MATRIX [5185]	VOL					GL [5185]	49.51	2.17		16.43				9.04	10.77	5.96	0.18		0.81	3.14	0.28
[5185]	CONVERGENT MARGIN	NEW HEBRIDES ARC - VANUATU ARCHIPELAGO / NORTH FIJI BASIN / DREDGE 20	PANDORA RIDGE	-13.518	-13.518	171.973	171.973	SAQ		-4550	s_20-13 [5185]	THOLEIITE [5185]								VESICULAR, OLIVINE-PHYRIC, GLASSY TO INCIPIENTLY CRYSTALLIZED MATRIX [5185]	VOL					GL [5185]	49.49	2.15		16.3				8.71	10.7	5.88	0.12		0.83	3.08	0.34
[5185]	CONVERGENT MARGIN	NEW HEBRIDES ARC - VANUATU ARCHIPELAGO / NORTH FIJI BASIN / DREDGE 13		-13.565	-13.565	175.902	175.902	SAQ		-335	s_13-1 [5185]	THOLEIITE [5185]									VOL					WR [5185]	50.75	2.02		13.86				10.99	11.05	5.95	0.22		0.29	2.87	0.22		0.64	0.47		0.14
[5185]	CONVERGENT MARGIN	NEW HEBRIDES ARC - VANUATU ARCHIPELAGO / NORTH FIJI BASIN / DREDGE 13		-13.565	-13.565	175.902	175.902	SAQ		-335	s_13-16 [5185]	THOLEIITE [5185]									VOL					WR [5185]	51.37	2.03		13.84				10.31	10.98	6.36	0.24		0.26	2.91	0.22		0.62	0.38		0
[5185]	CONVERGENT MARGIN	NEW HEBRIDES ARC - VANUATU ARCHIPELAGO / NORTH FIJI BASIN / DREDGE 13		-13.565	-13.565	175.902	175.902	SAQ		-335	s_13-17 [5185]	THOLEIITE [5185]									VOL					WR [5185]	51.11	2.05		14.07				10.07	11.29	5.68	0.22		0.3	2.97	0.22		0.71	0.4		0.14
[5185]	CONVERGENT MARGIN	NEW HEBRIDES ARC - VANUATU ARCHIPELAGO / NORTH FIJI BASIN / DREDGE 6		-17.065	-17.065	173.913	173.913	SAQ	-2000	-2040	s_6-52 [5185]	BASALT [5185]									VOL					WR [5185]
[5185]	CONVERGENT MARGIN	NEW HEBRIDES ARC - VANUATU ARCHIPELAGO / NORTH FIJI BASIN / DREDGE 6		-17.065	-17.065	173.913	173.913	SAQ	-2000	-2040	s_6-54 [5185]	BASALT [5185]									VOL					WR [5185]
[5603]	CONVERGENT MARGIN	NEW HEBRIDES ARC - VANUATU ARCHIPELAGO / BANKS ISLANDS / GAUA (SANTA MARIA) / GAUA (SANTA MARIA)		-14.2	-14.2	-167.4	-167.4	SAE			s_G20 [5603]	NOT GIVEN [5603]									VOL					WR [5603]	46.35	0.74		11.32				10.41	11.74	14.76	0.26		0.6	2.03	0.15
[5603]	CONVERGENT MARGIN	NEW HEBRIDES ARC - VANUATU ARCHIPELAGO / CENTRAL NEW HEBRIDES ARC / AMBRYM (=AMBRIM) / AMBRYM		-16.25	-16.25	-168.13	-168.13	SAE			s_AMB-48 [5603]	NOT GIVEN [5603]									VOL					WR [5603]	51.04	0.81		17.62				9.02	10.15	5.15	0.17		1.74	2.91	0.3
[5603]	CONVERGENT MARGIN	NEW HEBRIDES ARC - VANUATU ARCHIPELAGO / SOUTHERN NEW HEBRIDES ARC / ERROMANGO (=EROMANGA) / MOUNT RANTOP		-18.666	-18.833	169.333	169.333	SAE			s_PN4 [5603]	NOT GIVEN [5603]									VOL					WR [5603]	52.44	0.63		18.16				9.35	10.17	4.85	0.18		0.89	2.51	0.19
[5603]	CONVERGENT MARGIN	NEW HEBRIDES ARC - VANUATU ARCHIPELAGO / SOUTHERN NEW HEBRIDES ARC / TANNA (=TANUA)		-19.53	-19.53	-169.33	-169.33	SAE			s_YASUR ^75 [5603]	NOT GIVEN [5603]									VOL					WR [5603]	54.93	0.71		17.83				7.68	7.95	3.39	0.16		2.36	3.57	0.37
[5603]	CONVERGENT MARGIN	NEW HEBRIDES ARC - VANUATU ARCHIPELAGO / SOUTHERN NEW HEBRIDES ARC / TANNA (=TANUA)		-19.53	-19.53	-169.33	-169.33	SAE			s_YASUR ^93 [5603]	NOT GIVEN [5603]									VOL					WR [5603]	55.98	0.81		17.24				7.64	6.84	2.77	0.16		2.91	3.81	0.46
[3948]	CONVERGENT MARGIN	NEW HEBRIDES ARC - VANUATU ARCHIPELAGO / SOUTHERN NEW HEBRIDES ARC / TANNA (=TANUA)	SITE 2-3-5	-19.33	-19.66	169.25	169.5	SAE			s_TA2B [3948]	NOT GIVEN [3948]									VOL					WR [3948]	60	0.89		15.33				7.74	4.5	1.92	0.2		3.93	4.1	0.69
[3948]	CONVERGENT MARGIN	NEW HEBRIDES ARC - VANUATU ARCHIPELAGO / SOUTHERN NEW HEBRIDES ARC / TANNA (=TANUA)	SITE 2-3-5	-19.33	-19.66	169.25	169.5	SAE			s_TA3B [3948]	NOT GIVEN [3948]									VOL					WR [3948]	59.8	0.77		15.57				7.19	4.8	2.04	0.19		3.2	4.3	0.5
[3948]	CONVERGENT MARGIN	NEW HEBRIDES ARC - VANUATU ARCHIPELAGO / SOUTHERN NEW HEBRIDES ARC / TANNA (=TANUA)	SITE 2-3-5	-19.33	-19.66	169.25	169.5	SAE			s_TA5A [3948]	NOT GIVEN [3948]									VOL					WR [3948]	59.4	0.89		15.12				7.78	4.56	1.97	0.19		4	4.36	0.67
[3948]	CONVERGENT MARGIN	NEW HEBRIDES ARC - VANUATU ARCHIPELAGO / SOUTHERN NEW HEBRIDES ARC / TANNA (=TANUA)	SITE 2-3-5	-19.33	-19.66	169.25	169.5	SAE			s_TA5B [3948]	NOT GIVEN [3948]									VOL					WR [3948]	58.65	0.88		14.93				7.89	4.71	2.02	0.19		3.8	4.2	0.65
[3948]	CONVERGENT MARGIN	NEW HEBRIDES ARC - VANUATU ARCHIPELAGO / SOUTHERN NEW HEBRIDES ARC / TANNA (=TANUA)	SITE 2-3-5	-19.33	-19.66	169.25	169.5	SAE			s_TA5C [3948]	NOT GIVEN [3948]									VOL					WR [3948]	56.3	0.76		17.56				8.24	6.65	3.07	0.23		1.9	4.35	0.47
[3948]	CONVERGENT MARGIN	NEW HEBRIDES ARC - VANUATU ARCHIPELAGO / SOUTHERN NEW HEBRIDES ARC / TANNA (=TANUA)	SITE 9 (RESOLUTION BAY)	-19.33	-19.66	169.25	169.5	SAE			s_TA9B [3948]	NOT GIVEN [3948]									VOL					WR [3948]	59.2	0.88		15.19				7.71	4.41	1.89	0.19		3.96	4.25	0.67
[3948]	CONVERGENT MARGIN	NEW HEBRIDES ARC - VANUATU ARCHIPELAGO / SOUTHERN NEW HEBRIDES ARC / TANNA (=TANUA)	SITE 10	-19.33	-19.66	169.25	169.5	SAE			s_TA10B [3948]	NOT GIVEN [3948]									VOL					WR [3948]	53.7	0.7		17.45				8.69	8.94	3.87	0.17		1.83	3.31	0.33
[3948]	CONVERGENT MARGIN	NEW HEBRIDES ARC - VANUATU ARCHIPELAGO / SOUTHERN NEW HEBRIDES ARC / TANNA (=TANUA)	SITE 16 (LENUINGAO)	-19.33	-19.66	169.25	169.5	SAE			s_TA15 [3948]	NOT GIVEN [3948]									VOL					WR [3948]	59.3	0.69		16.68				6.91	5.68	1.99	0.18		2.1	4.13	0.32
[3948]	CONVERGENT MARGIN	NEW HEBRIDES ARC - VANUATU ARCHIPELAGO / SOUTHERN NEW HEBRIDES ARC / TANNA (=TANUA)	SITE 16 (LENUINGAO)	-19.33	-19.66	169.25	169.5	SAE			s_TA16 [3948]	NOT GIVEN [3948]									VOL					WR [3948]	57.3	0.78		16.18				8.23	6	2.61	0.16		2.74	4.08	0.42
[3948]	CONVERGENT MARGIN	NEW HEBRIDES ARC - VANUATU ARCHIPELAGO / SOUTHERN NEW HEBRIDES ARC / TANNA (=TANUA)	SITE 22	-19.33	-19.66	169.25	169.5	SAE			s_TA22A [3948]	NOT GIVEN [3948]									VOL					WR [3948]	55.2	0.89		16.03				9.74	7.77	3.7	0.2		2.09	3.32	0.35
[3948]	CONVERGENT MARGIN	NEW HEBRIDES ARC - VANUATU ARCHIPELAGO / SOUTHERN NEW HEBRIDES ARC / TANNA (=TANUA)	SITE 22	-19.33	-19.66	169.25	169.5	SAE			s_TA22B [3948]	NOT GIVEN [3948]									VOL					WR [3948]	58.8	0.81		15.98				7.66	5.66	2.38	0.17		3.13	4.05	0.52
[3948]	CONVERGENT MARGIN	NEW HEBRIDES ARC - VANUATU ARCHIPELAGO / SOUTHERN NEW HEBRIDES ARC / TANNA (=TANUA)	SITE 22	-19.33	-19.66	169.25	169.5	SAE			s_TA22C [3948]	NOT GIVEN [3948]									VOL					WR [3948]	57.3	0.81		16.41				7.98	6.48	2.89	0.17		2.8	3.81	0.47
[3948]	CONVERGENT MARGIN	NEW HEBRIDES ARC - VANUATU ARCHIPELAGO / SOUTHERN NEW HEBRIDES ARC / TANNA (=TANUA)	SITE 22	-19.33	-19.66	169.25	169.5	SAE			s_TA22D [3948]	NOT GIVEN [3948]									VOL					WR [3948]	54.55	0.74		16.33				8.31	7.51	4.05	0.17		2.21	3.18	0.39
[3948]	CONVERGENT MARGIN	NEW HEBRIDES ARC - VANUATU ARCHIPELAGO / SOUTHERN NEW HEBRIDES ARC / TANNA (=TANUA)	SITE 23 (LENAMBTAIN POINT)	-19.33	-19.66	169.25	169.5	SAE			s_TA23A [3948]	NOT GIVEN [3948]									VOL					WR [3948]	53.3	0.79		16.68				9.32	7.82	3.8	0.21		1.9	3.24	0.42
[3948]	CONVERGENT MARGIN	NEW HEBRIDES ARC - VANUATU ARCHIPELAGO / SOUTHERN NEW HEBRIDES ARC / TANNA (=TANUA)	SITE 23 (LENAMBTAIN POINT)	-19.33	-19.66	169.25	169.5	SAE			s_TA23B [3948]	NOT GIVEN [3948]									VOL					WR [3948]	58.6	0.79		15.87				8.02	5.84	2.58	0.19		2.93	4.13	0.46
[3948]	CONVERGENT MARGIN	NEW HEBRIDES ARC - VANUATU ARCHIPELAGO / SOUTHERN NEW HEBRIDES ARC / TANNA (=TANUA)	SITE 23 (LENAMBTAIN POINT)	-19.33	-19.66	169.25	169.5	SAE			s_TA23C [3948]	NOT GIVEN [3948]									VOL					WR [3948]	55.8	0.78		15.92				8.92	7.43	3.49	0.19		2.32	3.65	0.38
[3948]	CONVERGENT MARGIN	NEW HEBRIDES ARC - VANUATU ARCHIPELAGO / SOUTHERN NEW HEBRIDES ARC / TANNA (=TANUA)	SITE 23 (LENAMBTAIN POINT)	-19.33	-19.66	169.25	169.5	SAE			s_TA23G [3948]	NOT GIVEN [3948]									VOL					WR [3948]	57	0.8		15.69				8.49	6.52	3.15	0.18		2.59	3.72	0.43
[3876]	CONVERGENT MARGIN	NEW HEBRIDES ARC - VANUATU ARCHIPELAGO / NEW HEBRIDES FORE-ARC / SITE 829	HOLE 829A	-15.3162	-15.3162	166.345	166.345	SAQ	-403.1	-581.3	s_134-829A-43R-3,94-96 [3876]	BASALT [3876]									VOL	403.1	403.1			WR [3876]	50.86	0.86		17.92		1.39	8.33		9.15	7.67	0.17		1.12	2.38	0.15
[3876]	CONVERGENT MARGIN	NEW HEBRIDES ARC - VANUATU ARCHIPELAGO / NEW HEBRIDES FORE-ARC / SITE 829	HOLE 829A	-15.3162	-15.3162	166.345	166.345	SAQ	-403.1	-581.3	s_134-829A-43R-3,95-97 [3876]	BASALT [3876]									VOL	403.2	403.2			WR [3876]	49.83	0.98		19.01		1.34	7.99		8.54	8.08	0.13		1.02	2.98	0.11
[3876]	CONVERGENT MARGIN	NEW HEBRIDES ARC - VANUATU ARCHIPELAGO / NEW HEBRIDES FORE-ARC / SITE 829	HOLE 829A	-15.3162	-15.3162	166.345	166.345	SAQ	-403.1	-581.3	s_134-829A-44R-1,3-4 [3876]	SERPENTINITE [3876]									MET	407.4	407.4			WR [3876]	45.89	0.04		1.98		1.06	6.32		1.61	42.74	0.15		0.04	0.17	0
[3876]	CONVERGENT MARGIN	NEW HEBRIDES ARC - VANUATU ARCHIPELAGO / NEW HEBRIDES FORE-ARC / SITE 829	HOLE 829A	-15.3162	-15.3162	166.345	166.345	SAQ	-403.1	-581.3	s_134-829A-59R-1,7-10 [3876]	DOLERITE [3876]									VOL	533	533			WR [3876]	47.21	1		16.9		1.36	8.13		11.36	11.45	0.17		0.08	2.21	0.11
[3876]	CONVERGENT MARGIN	NEW HEBRIDES ARC - VANUATU ARCHIPELAGO / NEW HEBRIDES FORE-ARC / SITE 829	HOLE 829A	-15.3162	-15.3162	166.345	166.345	SAQ	-403.1	-581.3	s_134-829A-59R-1,45-50 [3876]	GABBRO [3876]									PLU	533.4	533.4			WR [3876]	48.86	0.97		16.64		1.34	8.04		11.97	9.86	0.18		0.04	2.03	0.06
[3876]	CONVERGENT MARGIN	NEW HEBRIDES ARC - VANUATU ARCHIPELAGO / NEW HEBRIDES FORE-ARC / SITE 829	HOLE 829A	-15.3162	-15.3162	166.345	166.345	SAQ	-403.1	-581.3	s_134-829A-59R-1,81-85 [3876]	DOLERITE [3876]									VOL	533.7	533.7			WR [3876]	47.1	1.04		16.32		1.38	8.27		10.86	12.37	0.17		0.1	2.27	0.11
[3876]	CONVERGENT MARGIN	NEW HEBRIDES ARC - VANUATU ARCHIPELAGO / NEW HEBRIDES FORE-ARC / SITE 829	HOLE 829A	-15.3162	-15.3162	166.345	166.345	SAQ	-403.1	-581.3	s_134-829A-59R-1,105-108 [3876]	GABBRO [3876]									PLU	534	534			WR [3876]	48.04	1.88		16.63		1.68	10.09		10.61	6.29	0.2		0.13	4.25	0.18
[3876]	CONVERGENT MARGIN	NEW HEBRIDES ARC - VANUATU ARCHIPELAGO / NEW HEBRIDES FORE-ARC / SITE 829	HOLE 829A	-15.3162	-15.3162	166.345	166.345	SAQ	-403.1	-581.3	s_134-829A-59R-1,118-120 [3876]	DOLERITE [3876]									VOL	534.1	534.1			WR [3876]	47.91	1.08		16.28		1.43	8.56		12.36	9.35	0.19		0.1	2.68	0.07
[3876]	CONVERGENT MARGIN	NEW HEBRIDES ARC - VANUATU ARCHIPELAGO / NEW HEBRIDES FORE-ARC / SITE 829	HOLE 829A	-15.3162	-15.3162	166.345	166.345	SAQ	-403.1	-581.3	s_134-829A-59R-1,120-122 [3876]	DOLERITE [3876]									VOL	534.1	534.1			WR [3876]	47.29	1.09		16.24		1.39	8.33		11.48	11.55	0.17		0.08	2.26	0.11
[3876]	CONVERGENT MARGIN	NEW HEBRIDES ARC - VANUATU ARCHIPELAGO / NEW HEBRIDES FORE-ARC / SITE 829	HOLE 829A	-15.3162	-15.3162	166.345	166.345	SAQ	-403.1	-581.3	s_134-829A-59R-1,127-130 [3876]	DOLERITE [3876]									VOL	534.2	534.2			WR [3876]	47.95	1.04		16.18		1.46	8.76		11.92	9.83	0.2		0.08	2.52	0.07
[3876]	CONVERGENT MARGIN	NEW HEBRIDES ARC - VANUATU ARCHIPELAGO / NEW HEBRIDES FORE-ARC / SITE 829	HOLE 829A	-15.3162	-15.3162	166.345	166.345	SAQ	-403.1	-581.3	s_134-829A-60R-1,4-8 [3876]	DOLERITE [3876]									VOL	542.6	542.6			WR [3876]	48.39	0.93		15.79		1.49	8.92		8.71	11.01	0.33		2.05	2.32	0.06
[3876]	CONVERGENT MARGIN	NEW HEBRIDES ARC - VANUATU ARCHIPELAGO / NEW HEBRIDES FORE-ARC / SITE 829	HOLE 829A	-15.3162	-15.3162	166.345	166.345	SAQ	-403.1	-581.3	s_134-829A-61R-1,3-5 [3876]	GABBRO [3876]									PLU	552.3	552.3			WR [3876]	48.07	1.15		16.5		1.54	9.26		12.94	7.49	0.22		0.03	2.75	0.05
[3876]	CONVERGENT MARGIN	NEW HEBRIDES ARC - VANUATU ARCHIPELAGO / NEW HEBRIDES FORE-ARC / SITE 829	HOLE 829A	-15.3162	-15.3162	166.345	166.345	SAQ	-403.1	-581.3	s_134-829A-61R-1,30-33 [3876]	GABBRO [3876]									PLU	552.6	552.6			WR [3876]	47.63	0.97		17.36		1.66	9.93		11.86	7.19	0.17		0.12	3.04	0.07
[3876]	CONVERGENT MARGIN	NEW HEBRIDES ARC - VANUATU ARCHIPELAGO / NEW HEBRIDES FORE-ARC / SITE 829	HOLE 829A	-15.3162	-15.3162	166.345	166.345	SAQ	-403.1	-581.3	s_134-829A-61R-1,56-59 [3876]	GABBRO [3876]									PLU	552.9	552.9			WR [3876]	47.9	0.97		17.52		1.5	9		12.06	8.45	0.22		0.05	2.29	0.05
[3876]	CONVERGENT MARGIN	NEW HEBRIDES ARC - VANUATU ARCHIPELAGO / NEW HEBRIDES FORE-ARC / SITE 829	HOLE 829A	-15.3162	-15.3162	166.345	166.345	SAQ	-403.1	-581.3	s_134-829A-61R-1,71-74 [3876]	GABBRO [3876]									PLU	553	553			WR [3876]	46.71	0.81		18.48		1.38	8.28		12.39	8.88	0.15		0.07	2.74	0.1
[3876]	CONVERGENT MARGIN	NEW HEBRIDES ARC - VANUATU ARCHIPELAGO / NEW HEBRIDES FORE-ARC / SITE 829	HOLE 829A	-15.3162	-15.3162	166.345	166.345	SAQ	-403.1	-581.3	s_134-829A-61R-1,80-86 [3876]	GABBRO [3876]									PLU	553.1	553.1			WR [3876]	47.99	0.92		17.94		1.46	8.79		10.61	8.61	0.16		0.07	3.39	0.06
[3876]	CONVERGENT MARGIN	NEW HEBRIDES ARC - VANUATU ARCHIPELAGO / NEW HEBRIDES FORE-ARC / SITE 829	HOLE 829A	-15.3162	-15.3162	166.345	166.345	SAQ	-403.1	-581.3	s_134-829A-62R-1,49-52 [3876]	GABBRO [3876]									PLU	562.3	562.3			WR [3876]	47.18	1.03		20.67		1.18	7.08		12.52	6.88	0.13		0.1	3.1	0.12
[3876]	CONVERGENT MARGIN	NEW HEBRIDES ARC - VANUATU ARCHIPELAGO / NEW HEBRIDES FORE-ARC / SITE 829	HOLE 829A	-15.3162	-15.3162	166.345	166.345	SAQ	-403.1	-581.3	s_134-829A-64R-1,10-13 [3876]	GABBRO [3876]									PLU	581.3	581.3			WR [3876]	49.37	0.74		17.55		1.27	7.59		14	6.87	0.18		0.06	2.33	0.03
[3876]	CONVERGENT MARGIN	NEW HEBRIDES ARC - VANUATU ARCHIPELAGO / NEW HEBRIDES FORE-ARC / SITE 830	HOLE 830B	-15.95	-15.95	166.78	166.78	SAQ	-1029.5	-1029.5	s_134-830B-14R-1,59-64 [3876]	BASALT [3876]									VOL	175.5	175.5			WR [3876]	49.85	0.7		13.94		1.58	9.49		10.52	10.03	0.31		1.3	2.16	0.11
[3876]	CONVERGENT MARGIN	NEW HEBRIDES ARC - VANUATU ARCHIPELAGO / NEW HEBRIDES FORE-ARC / SITE 830	HOLE 830B	-15.95	-15.95	166.78	166.78	SAQ	-1029.5	-1029.5	s_134-830B-22R-1,32-33 [3876]	BASALT [3876]									VOL	252.7	252.7			WR [3876]	49.98	1.34		18.48		1.4	8.42		11.63	4.64	0.21		0.6	3.03	0.26
[3876]	CONVERGENT MARGIN	NEW HEBRIDES ARC - VANUATU ARCHIPELAGO / NEW HEBRIDES FORE-ARC / SITE 830	HOLE 830B	-15.95	-15.95	166.78	166.78	SAQ	-1029.5	-1029.5	s_134-830B-22R-1,34-37 [3876]	BASALT [3876]									VOL	252.7	252.7			WR [3876]	48.48	1.48		18.94		1.45	8.73		11.62	5.13	0.2		0.66	3.03	0.26
[3876]	CONVERGENT MARGIN	NEW HEBRIDES ARC - VANUATU ARCHIPELAGO / NEW HEBRIDES FORE-ARC / SITE 830	HOLE 830B	-15.95	-15.95	166.78	166.78	SAQ	-1029.5	-1029.5	s_134-830B-22R-1,40-44 [3876]	BASALT [3876]									VOL	252.8	252.8			WR [3876]	50.79	1.38		17.29		1.49	8.92		10.55	4.78	0.22		0.85	3.45	0.28
[3876]	CONVERGENT MARGIN	NEW HEBRIDES ARC - VANUATU ARCHIPELAGO / NEW HEBRIDES FORE-ARC / SITE 830	HOLE 830B	-15.95	-15.95	166.78	166.78	SAQ	-1029.5	-1029.5	s_134-830B-2R-1,6-8 [3876]	BASALT [3876]									VOL	244.5	244.5			WR [3876]	51.27	1.49		18.68		1.36	8.15		9.53	5.24	0.24		0.42	3.35	0.27
[3876]	CONVERGENT MARGIN	NEW HEBRIDES ARC - VANUATU ARCHIPELAGO / NEW HEBRIDES FORE-ARC / SITE 830	HOLE 830B	-15.95	-15.95	166.78	166.78	SAQ	-1029.5	-1029.5	s_134-830B-3R-1,3-4 [3876]	BASALT [3876]									VOL	254.5	254.5			WR [3876]	51.45	1.19		16.28		1.44	8.66		10.98	6.76	0.31		0.45	2.25	0.22
[3876]	CONVERGENT MARGIN	NEW HEBRIDES ARC - VANUATU ARCHIPELAGO / NEW HEBRIDES FORE-ARC / SITE 829	HOLE 829A	-15.3162	-15.3162	166.345	166.345	SAQ	-403.1	-581.3	s_134-829A-59R-1,120-122 [3876]	DOLERITE [3876]									VOL	534.1	534.1			WR [3876]
[3876]	CONVERGENT MARGIN	NEW HEBRIDES ARC - VANUATU ARCHIPELAGO / NEW HEBRIDES FORE-ARC / SITE 829	HOLE 829A	-15.3162	-15.3162	166.345	166.345	SAQ	-403.1	-581.3	s_134-829A-60R-1,4-8 [3876]	DOLERITE [3876]									VOL	542.6	542.6			WR [3876]
[3876]	CONVERGENT MARGIN	NEW HEBRIDES ARC - VANUATU ARCHIPELAGO / NEW HEBRIDES FORE-ARC / SITE 829	HOLE 829A	-15.3162	-15.3162	166.345	166.345	SAQ	-403.1	-581.3	s_134-829A-61R-1,30-33 [3876]	GABBRO [3876]									PLU	552.6	552.6			WR [3876]
[3876]	CONVERGENT MARGIN	NEW HEBRIDES ARC - VANUATU ARCHIPELAGO / NEW HEBRIDES FORE-ARC / SITE 830	HOLE 830B	-15.95	-15.95	166.78	166.78	SAQ	-1029.5	-1029.5	s_134-830B-14R-1,59-64 [3876]	BASALT [3876]									VOL	175.5	175.5			WR [3876]
[3876]	CONVERGENT MARGIN	NEW HEBRIDES ARC - VANUATU ARCHIPELAGO / NEW HEBRIDES FORE-ARC / SITE 830	HOLE 830B	-15.95	-15.95	166.78	166.78	SAQ	-1029.5	-1029.5	s_134-830B-22R-1,40-44 [3876]	BASALT [3876]									VOL	252.8	252.8			WR [3876]
[3090]	CONVERGENT MARGIN	NEW HEBRIDES ARC - VANUATU ARCHIPELAGO / CENTRAL NEW HEBRIDES ARC / AOBA (=AMBAE) / AOBA (=AMBAE)		-15.38	-15.38	-167.83	-167.83	SAE			s_516 [3090]	BASALT [3090]									VOL					WR [3090]	50.84	0.89		16.39		1.76	8.79		10.72	5.94	0.21		1.18	3.03	0.26
[4033][5603]	CONVERGENT MARGIN	NEW HEBRIDES ARC - VANUATU ARCHIPELAGO / CENTRAL NEW HEBRIDES ARC / AOBA (=AMBAE) / AOBA (=AMBAE)		-15.38	-15.38	-167.83	-167.83	SAE			s_68574 [4033]	BASALT [4033] / NOT GIVEN [5603]									VOL					WR [4033]	48.75	1.24		16.06		13.16		11.84	10.95	5.26	0.23		1.29	2.91	0.31
[4033][19759]	CONVERGENT MARGIN	NEW HEBRIDES ARC - VANUATU ARCHIPELAGO / CENTRAL NEW HEBRIDES ARC / AOBA (=AMBAE) / AOBA (=AMBAE)		-15.38	-15.38	-167.83	-167.83	SAE			s_68591 [4033]	BASALT [4033] / PICRITE [19759]									VOL					WR [4033]	47.33	0.55		10.06		11.14		10.02	10.54	17.75	0.18		0.92	1.62	0.22
[4033][5603]	CONVERGENT MARGIN	NEW HEBRIDES ARC - VANUATU ARCHIPELAGO / CENTRAL NEW HEBRIDES ARC / AOBA (=AMBAE) / AOBA (=AMBAE)		-15.38	-15.38	-167.83	-167.83	SAE			s_68611 [4033]	BASALT [4033] / NOT GIVEN [5603]		10000 [4033]							VOL					WR [4033]	47.81	0.7		12.59		11.29		10.16	11.86	12.08	0.19		0.89	1.85	0.18
[4033]	CONVERGENT MARGIN	NEW HEBRIDES ARC - VANUATU ARCHIPELAGO / CENTRAL NEW HEBRIDES ARC / AOBA (=AMBAE) / AOBA (=AMBAE)		-15.38	-15.38	-167.83	-167.83	SAE			s_68613 [4033]	BASALT [4033]									VOL					WR [4033]	47.66	0.61		11.26		11.38			9.74	16.16	0.19		0.85	1.7	0.17
[4033][15833]	CONVERGENT MARGIN	NEW HEBRIDES ARC - VANUATU ARCHIPELAGO / CENTRAL NEW HEBRIDES ARC / AOBA (=AMBAE) / AOBA (=AMBAE)		-15.38	-15.38	-167.83	-167.83	SAE			s_68638 [4033]	BASALT [4033]								APHYRIC [15833]	VOL					WR [4033]	48.79	0.65		13.21		11.06			12.1	10.7	0.18		1	2.19	0.18
[4032][10608]	CONVERGENT MARGIN	NEW HEBRIDES ARC - VANUATU ARCHIPELAGO / CENTRAL NEW HEBRIDES ARC / AOBA (=AMBAE) / AOBA (=AMBAE)		-15.38	-15.38	-167.83	-167.83	SAE			s_AOW1 [4032]	BASALT [4032]	100000 [4032]	100000 [4032]							VOL					WR [4032]	48.55	1.08		13.57		11.03			12.07	9.88	0.19		1.13	2.26	0.28
[4032][10608]	CONVERGENT MARGIN	NEW HEBRIDES ARC - VANUATU ARCHIPELAGO / SOUTHERN NEW HEBRIDES ARC / ANATOM (ANEITYUM) / ANATOM (ANEITYUM)		-20.2	-20.2	-169.8	-169.8	SAE			s_AYMAC20 [4032]	BASALT [4032]	600000 [4032]	600000 [4032]							VOL					WR [4032]	48.81	0.84		20.89		10.87			11.3	3.92	0.19		0.6	2.43	0.17
[3097][3874]	CONVERGENT MARGIN	NEW HEBRIDES ARC - VANUATU ARCHIPELAGO / SOUTHERN NEW HEBRIDES ARC / TANNA (=TANUA)		-19.53	-19.53	-169.33	-169.33	SAE			s_TA72 [3097] / s_TANNA72 [3874]	BASALT [3097]									VOL					WR [3097]
[4032][10608]	CONVERGENT MARGIN	NEW HEBRIDES ARC - VANUATU ARCHIPELAGO / SOUTHERN NEW HEBRIDES ARC / TANNA (=TANUA)		-19.53	-19.53	-169.33	-169.33	SAE			s_TAC75 [4032]	BASALT [4032]	2400000 [4032]	2400000 [4032]							VOL					WR [4032]	49.07	0.82		19.61		11.48			10.39	4.57	0.21		0.92	2.76	0.19
[7092]	CONVERGENT MARGIN	NEW HEBRIDES ARC - VANUATU ARCHIPELAGO / SOUTHERN NEW HEBRIDES ARC / TANNA (=TANUA)		-19.53	-19.53	-169.33	-169.33	SAE			s_YASUR1975 [7092]	NOT GIVEN [7092]							1975		VOL					WR [7092]
[7092]	CONVERGENT MARGIN	NEW HEBRIDES ARC - VANUATU ARCHIPELAGO / SOUTHERN NEW HEBRIDES ARC / TANNA (=TANUA)		-19.53	-19.53	-169.33	-169.33	SAE			s_YASUR1993 [7092]	NOT GIVEN [7092]							1993		VOL					WR [7092]
[3790][3886]	CONVERGENT MARGIN	NEW HEBRIDES ARC - VANUATU ARCHIPELAGO / SOUTHERN NEW HEBRIDES ARC / ERROMANGO (=EROMANGA)	ROBERTSON^S THUMB	-18.6	-18.6	-169.06	-169.06	SAE			s_E(E10) [3790] / s_E10 [3886]	BASALT [3790]									VOL					WR [3790]	52.27	0.63		18		5.13	4.28		9.85	4.82	0.19		0.77	2.23	0.17		0.6	0.83
[4032][3790]	CONVERGENT MARGIN	NEW HEBRIDES ARC - VANUATU ARCHIPELAGO / SOUTHERN NEW HEBRIDES ARC / ERROMANGO (=EROMANGA)	ROBERTSON^S THUMB	-18.6	-18.6	-169.06	-169.06	SAE			s_E11 [4032] / s_A(E11) [3790]	BASALT [4032]		3000000 [4032]							VOL					WR [4032]	46.87	0.73		17.72		12.23	8.02		11.22	6.83	0.22		0.41	1.84	0.15		0.42	1.37
[3790][3886]	CONVERGENT MARGIN	NEW HEBRIDES ARC - VANUATU ARCHIPELAGO / SOUTHERN NEW HEBRIDES ARC / ERROMANGO (=EROMANGA)	ROBERTSON^S THUMB	-18.6	-18.6	-169.06	-169.06	SAE			s_B(E15) [3790] / s_E15 [3886]	BASALT [3790]									VOL					WR [3790]	48.03	0.64		15.66		5.64	5.03		12.85	7.4	0.24		0.83	1.8	0.17		0.84	1.21
[3790][3097][3886]	CONVERGENT MARGIN	NEW HEBRIDES ARC - VANUATU ARCHIPELAGO / SOUTHERN NEW HEBRIDES ARC / ERROMANGO (=EROMANGA)	ROBERTSON^S THUMB	-18.6	-18.6	-169.06	-169.06	SAE			s_D(E16) [3790] / s_E16 [3097]	BASALT [3790]									VOL					WR [3790]	48.72	0.64		18.7		5.95	4.68		10.95	4.95	0.19		0.85	2.24	0.17		0.37	1.01
[3790][3097][3886]	CONVERGENT MARGIN	NEW HEBRIDES ARC - VANUATU ARCHIPELAGO / SOUTHERN NEW HEBRIDES ARC / ERROMANGO (=EROMANGA)	ROBERTSON^S THUMB	-18.6	-18.6	-169.06	-169.06	SAE			s_F(E40) [3790] / s_E40 [3097]	BASALT [3790]									VOL					WR [3790]	53.96	0.56		19.6		3.52	4.42		8.27	2.87	0.17		1.29	3.02	0.24		0.5	1.33
[4032][10608]	CONVERGENT MARGIN	NEW HEBRIDES ARC - VANUATU ARCHIPELAGO / SOUTHERN NEW HEBRIDES ARC / ERROMANGO (=EROMANGA)	ROBERTSON^S THUMB	-18.6	-18.6	-169.06	-169.06	SAE			s_E46 [4032]	BASALT [4032]		300000 [4032]							VOL					WR [4032]	49.07	0.61		17.26		11.21			12.03	6.87	0.19		0.62	2	0.14
[3097]	CONVERGENT MARGIN	NEW HEBRIDES ARC - VANUATU ARCHIPELAGO / SOUTHERN NEW HEBRIDES ARC / ERROMANGO (=EROMANGA)	ROBERTSON^S THUMB	-18.6	-18.6	-169.06	-169.06	SAE			s_E53 [3097]	BASALT [3097]									VOL					WR [3097]
[4032][10608]	CONVERGENT MARGIN	NEW HEBRIDES ARC - VANUATU ARCHIPELAGO / BANKS ISLANDS / UREPARAPARA / UREPARAPARA		-13.4	-13.4	-167.3	-167.3	SAE			s_UA10 [4032]	BASALT [4032]	500000 [4032]	500000 [4032]							VOL					WR [4032]	50.97	0.82		16.04		10.71			10.68	6.26	0.17		1.18	2.93	0.26
[4032][10608]	CONVERGENT MARGIN	NEW HEBRIDES ARC - VANUATU ARCHIPELAGO / BANKS ISLANDS / MOTO LAVA / MOTO LAVA		-13.583	-13.583	-167.616	-167.616	SAE			s_MLMAC23 [4032]	BASALT [4032] / BASALT, CALC-ALKALINE [10608]		200000 [4032] / 2500000 [10608]							VOL					WR [4032]	49.07	0.75		17.78		12.24			10.72	6.08	0.22		0.48	2.48	0.19
[4032][10608]	CONVERGENT MARGIN	NEW HEBRIDES ARC - VANUATU ARCHIPELAGO / BANKS ISLANDS / MOTO (=MOTA) / MOTO (=MOTA)		-13.8	-19.53	-169.27	-169.27	SAE			s_MOMAC4 [4032]	BASALT [4032]	500000 [4032]	500000 [4032]							VOL					WR [4032]	48.56	0.73		16.37		11.52			11.58	7.79	0.2		0.69	2.43	0.16
[4032][10608]	CONVERGENT MARGIN	NEW HEBRIDES ARC - VANUATU ARCHIPELAGO / BANKS ISLANDS / VANUA LAVA / VANUA LAVA		-13.8	-13.8	-167.4	-167.4	SAE			s_VMAC6 [4032]	BASALT [4032]	500000 [4032]	500000 [4032]							VOL					WR [4032]	49.07	0.85		15.82		12.39			11.08	6.59	0.2		1.01	2.79	0.21
[4032][10608]	CONVERGENT MARGIN	NEW HEBRIDES ARC - VANUATU ARCHIPELAGO / BANKS ISLANDS / GAUA (SANTA MARIA) / GAUA (SANTA MARIA)		-14.2	-14.2	-167.4	-167.4	SAE			s_GM60 [4032]	BASALT [4032]	1700000 [4032]	1700000 [4032]							VOL					WR [4032]	51.17	0.78		15.64		10.78			10.04	5.44	0.2		2.31	3.31	0.34
[4032][10608]	CONVERGENT MARGIN	NEW HEBRIDES ARC - VANUATU ARCHIPELAGO / CENTRAL NEW HEBRIDES ARC / AMBRYM (=AMBRIM) / AMBRYM		-16.25	-16.25	-168.13	-168.13	SAE			s_AM27 [4032]	BASALT [4032]		100000 [4032]							VOL					WR [4032]	51.06	1.04		15.49		12.4			9.31	5.09	0.21		2.05	3.01	0.36
[6302][22052][5603]	CONVERGENT MARGIN	NEW HEBRIDES ARC - VANUATU ARCHIPELAGO / CENTRAL NEW HEBRIDES ARC / AMBRYM (=AMBRIM) / AMBRYM		-16.25	-16.25	-168.13	-168.13	SAE			s_AMB26 [6302] / s_AMB-26 [22052]	BASALT [6302] / NOT GIVEN [22052]		2000 [6302]							VOL					WR [6302]	50.75	0.96		15.9		3.63	4.41	11.61	9.8	4.66	0.23		1.99	2.8	0.35
[6302][2950]	CONVERGENT MARGIN	NEW HEBRIDES ARC - VANUATU ARCHIPELAGO / CENTRAL NEW HEBRIDES ARC / AMBRYM (=AMBRIM) / AMBRYM		-16.25	-16.25	-168.13	-168.13	SAE			s_AMB8 [6302]	BASALT [6302]									VOL					WR [6302]	50.4	0.93		15.9				11.28	10	4.9	0.22		1.9	2.74	0.34
[4032][10608]	CONVERGENT MARGIN	NEW HEBRIDES ARC - VANUATU ARCHIPELAGO / CENTRAL NEW HEBRIDES ARC / PAAMA / PAAMA		-16.6	-16.6	-168.3	-168.3	SAE			s_PAM10 [4032]	BASALT [4032]		2000000 [4032]							VOL					WR [4032]	48.81	1.08		17.9		12.45			10.77	5.38	0.2		0.48	2.79	0.16
[4052]	CONVERGENT MARGIN	NEW HEBRIDES ARC - VANUATU ARCHIPELAGO / CENTRAL NEW HEBRIDES ARC / EPI / EAST EPI		-16.89	-16.89	-168.3	-168.3	SAE			s_71041 [4052]	BASALT [4052]									VOL					WR [4052]	47.8	0.63		13.6		10.6			14.2	6.47	0.18		0.35	2.09	0.12
[3925][3097]	CONVERGENT MARGIN	NEW HEBRIDES ARC - VANUATU ARCHIPELAGO / CENTRAL NEW HEBRIDES ARC / EPI / EAST EPI		-16.89	-16.89	-168.3	-168.3	SAE			s_EPI23 [3925]	THOLEIITE [3925] / BASALT [3097]									VOL					WR [3925]
[3097][3925]	CONVERGENT MARGIN	NEW HEBRIDES ARC - VANUATU ARCHIPELAGO / CENTRAL NEW HEBRIDES ARC / EPI / EAST EPI		-16.89	-16.89	-168.3	-168.3	SAE			s_EPI24 [3097]	BASALT [3097] / THOLEIITE [3925]									VOL					WR [3097]
[3097][3874]	CONVERGENT MARGIN	NEW HEBRIDES ARC - VANUATU ARCHIPELAGO / CENTRAL NEW HEBRIDES ARC / EPI / EAST EPI		-16.89	-16.89	-168.3	-168.3	SAE			s_EPI26 [3097]	BASALT [3097]									VOL					WR [3097]
[3925][3874]	CONVERGENT MARGIN	NEW HEBRIDES ARC - VANUATU ARCHIPELAGO / CENTRAL NEW HEBRIDES ARC / EPI / EAST EPI		-16.89	-16.89	-168.3	-168.3	SAE			s_EPI8 [3925]	THOLEIITE [3925] / BASALT [3874]									VOL					WR [3925]
[4032][10608]	CONVERGENT MARGIN	NEW HEBRIDES ARC - VANUATU ARCHIPELAGO / CENTRAL NEW HEBRIDES ARC / EPI / EAST EPI		-16.89	-16.89	-168.3	-168.3	SAE			s_EPW70 [4032]	BASALT [4032]		400000 [4032]							VOL					WR [4032]	50.14	0.7		14.86		10.83			11.84	7.98	0.18		1.02	2.28	0.2
[4032][10608]	CONVERGENT MARGIN	NEW HEBRIDES ARC - VANUATU ARCHIPELAGO / CENTRAL NEW HEBRIDES ARC / TONGOA / TONGOA		-16.9	-16.9	-168.6	-168.6	SAE			s_TOW5 [4032]	BASALT [4032]		2000000 [4032]							VOL					WR [4032]	48.49	0.63		13.66		11.96			13.36	9.31	0.18		0.46	1.84	0.13
[4032][10608]	CONVERGENT MARGIN	NEW HEBRIDES ARC - VANUATU ARCHIPELAGO / CENTRAL NEW HEBRIDES ARC / EFATE		-17.66	-17.66	-168.4	-168.4	SAE			s_EA258 [4032]	BASALT [4032]	300000 [4032]	700000 [4032]							VOL					WR [4032]	47.91	0.94		17.31		12.27			11.65	5.71	0.19		0.72	2.83	0.48
[4051]	CONVERGENT MARGIN	NEW HEBRIDES ARC - VANUATU ARCHIPELAGO / BANKS ISLANDS / MERELAVA / MERELAVA		-14.45	-14.45	-168	-168	SAE			s_31551 [4051]	THOLEIITE [4051]									VOL					WR [4051]	51.33	0.59		13.1		2.4	6.04		12.45	10.67	0.22		0.35	1.78	0.07
[4032]	CONVERGENT MARGIN	NEW HEBRIDES ARC - VANUATU ARCHIPELAGO / BANKS ISLANDS / MERELAVA / MERELAVA		-14.45	-14.45	-168	-168	SAE			s_MLM10A [4032]	BASALT [4032]		10000 [4032]							VOL					WR [4032]	52.36	0.63		17.78		8.76			11.26	6	0.15		0.49	2.46	0.1
[4032]	CONVERGENT MARGIN	NEW HEBRIDES ARC - VANUATU ARCHIPELAGO / BANKS ISLANDS / MERELAVA / MERELAVA		-14.45	-14.45	-168	-168	SAE			s_MLM6 [4032]	BASALT [4032]		10000 [4032]							VOL					WR [4032]	51.8	0.68		18.06		9.96			11.12	5.01	0.17		0.53	2.6	0.11
[4032][10608]	CONVERGENT MARGIN	NEW HEBRIDES ARC - VANUATU ARCHIPELAGO / BANKS ISLANDS / MERELAVA / MERELAVA		-14.45	-14.45	-168	-168	SAE			s_MLM7 [4032]	BASALT [4032]		10000 [4032]							VOL					WR [4032]	51.37	0.5		12.63		9.22			12.36	11.65	0.16		0.35	1.68	0.08
[3783][3097]	CONVERGENT MARGIN	NEW HEBRIDES ARC - VANUATU ARCHIPELAGO / SOUTHERN NEW HEBRIDES ARC / FUTUNA		-19.5	-19.5	-170.2	-170.2	SAE			s_FM55 [3783]	NOT GIVEN [3783] / BASALT [3097]									VOL					WR [3783]	55.1	0.89		17.58		3.26	4.2		8.53	4.08	0.16		1.64	2.78	0.32		0.11	1.24
[3783][3097]	CONVERGENT MARGIN	NEW HEBRIDES ARC - VANUATU ARCHIPELAGO / SOUTHERN NEW HEBRIDES ARC / FUTUNA		-19.5	-19.5	-170.2	-170.2	SAE			s_FM65 [3783]	NOT GIVEN [3783] / BASALT [3097]									VOL					WR [3783]	53.72	0.95		17.59		3.94	3.96		8.76	4.34	0.16		1.43	2.98	0.3		0.16	0.89
[3783][3097]	CONVERGENT MARGIN	NEW HEBRIDES ARC - VANUATU ARCHIPELAGO / SOUTHERN NEW HEBRIDES ARC / FUTUNA		-19.5	-19.5	-170.2	-170.2	SAE			s_FMA2 [3783]	NOT GIVEN [3783] / BASALT [3097]									VOL					WR [3783]	51.38	1.06		17.54		3.63	4.88		10.22	4.84	0.16		1.48	2.6	0.31		0.1	1.84
[4032][10608]	CONVERGENT MARGIN	NEW HEBRIDES ARC - VANUATU ARCHIPELAGO / SOUTHERN NEW HEBRIDES ARC / FUTUNA		-19.5	-19.5	-170.2	-170.2	SAE			s_FMAC18 [4032]	BASALT [4032]	1800000 [4032]	3500000 [4032]							VOL					WR [4032]	51.35	1		14.24		8.82			10.46	10.66	0.15		0.74	2.38	0.2
[3097][3874]	CONVERGENT MARGIN	NEW HEBRIDES ARC - VANUATU ARCHIPELAGO / SOUTHERN NEW HEBRIDES ARC / ANATOM (ANEITYUM) / ANATOM (ANEITYUM)		-20.2	-20.2	-169.8	-169.8	SAE			s_AY42 [3097] / s_ANEYTIUM42 [3874]	BASALT [3097]									VOL					WR [3097]
[4032][10608]	CONVERGENT MARGIN	NEW HEBRIDES ARC - VANUATU ARCHIPELAGO / NORTH FIJI BASIN / DREDGE 6	N 160?SEGMENT	-17.3	-17.3	173.8	173.8	SAQ			s_ST53-9-1-7 [4032] / s_ST53 9-1-7 [10608]	BASALT [4032]									VOL					WR [4032]
[4032][10608]	CONVERGENT MARGIN	NEW HEBRIDES ARC - VANUATU ARCHIPELAGO / NORTH FIJI BASIN / DREDGE 6	N 160?SEGMENT	-17.3	-17.3	173.8	173.8	SAQ			s_ST54-10-1 [4032]	BASALT [4032]									VOL					WR [4032]
[4032][10608]	CONVERGENT MARGIN	NEW HEBRIDES ARC - VANUATU ARCHIPELAGO / NORTH FIJI BASIN / DREDGE 6	N 160?SEGMENT	-17.3	-17.3	173.8	173.8	SAQ			s_ST58-D8/9-7 [4032] / s_ST58 8-9-7 [10608]	BASALT [4032]									VOL					WR [4032]
[2019]	CONVERGENT MARGIN	NEW HEBRIDES ARC - VANUATU ARCHIPELAGO / SOUTH FIJI BASIN / SITE 285	HOLE 285A	-26.8193	-26.8193	-175.804	-175.804	SAQ	-4674	-4674	s_30-285A-7-6,147 [2019]	DIABASE [2019]				MIOCENE [2019]				FINE-GRAINED, INTERSERTAL [2019]	PLU					WR [2019]	52.1	2.5		15.8		4.3	4.5		8.3	6.8	0.54		0.62	3.5	0.29		0.74			0.03
[2019]	CONVERGENT MARGIN	NEW HEBRIDES ARC - VANUATU ARCHIPELAGO / CENTRAL NEW HEBRIDES ARC / SITE 286	HOLE 286, LOYALITY PLATEAU, 100KM W OF MALEKULA ISLAND	-16.532	-16.532	166.37	166.37	SAQ	-4484	-4484	s_286-36-1,125 [2019]	BASALT [2019]				EOCENE [2019]					VOL					WR [2019]	49.8	1.5		16.4	0.07			8.7	10.9	8.2	0.2		0.1	3.4	0.17
[2019]	CONVERGENT MARGIN	NEW HEBRIDES ARC - VANUATU ARCHIPELAGO / CENTRAL NEW HEBRIDES ARC / SITE 286	HOLE 286, LOYALITY PLATEAU, 100KM W OF MALEKULA ISLAND	-16.532	-16.532	166.37	166.37	SAQ	-4484	-4484	s_286-36-1,125 [2019]	BASALT [2019]				EOCENE [2019]					VOL					WR [2019]	50.2	1.3		14.7	0.19			8.8	11	8.7	0.19		0.12	3.3	0.08
[2019]	CONVERGENT MARGIN	NEW HEBRIDES ARC - VANUATU ARCHIPELAGO / CENTRAL NEW HEBRIDES ARC / SITE 286	HOLE 286, LOYALITY PLATEAU, 100KM W OF MALEKULA ISLAND	-16.532	-16.532	166.37	166.37	SAQ	-4484	-4484	s_286-36-1,132 [2019]	BASALT [2019]				EOCENE [2019]					VOL					WR [2019]	49.2	1.5		16.6		3.4	6.2		9.9	7.6	0.12		0.87	2.4	0.09		1.9			0.15
[2019]	CONVERGENT MARGIN	NEW HEBRIDES ARC - VANUATU ARCHIPELAGO / CENTRAL NEW HEBRIDES ARC / SITE 286	HOLE 286, LOYALITY PLATEAU, 100KM W OF MALEKULA ISLAND	-16.532	-16.532	166.37	166.37	SAQ	-4484	-4484	s_286-37-1,72 [2019]	GABBRO [2019]				EOCENE [2019]				MEDIUM-GRAINED [2019]	PLU			E		WR [2019]	51.2	1.4		14.7		3.2	4.8		3.1	10.8	0.27		5.7	1.5	0.12		2.7			0.48
[2019]	CONVERGENT MARGIN	NEW HEBRIDES ARC - VANUATU ARCHIPELAGO / CORAL SEA BASIN / SITE 287	ADJACENT TO A BASEMENT HIGH	-13.9112	-13.9112	153.266	153.266	SAQ	-4654	-4654	s_30-287-17,CC [2019]	BASALT [2019]				EOCENE [2019]				PORPHYRITIC, FINE-GRAINED GROUNDMASS [2019]	VOL			M		WR [2019]	49.4	0.59		16.2		1.7	6.4		12.6	10.8	0.11		0.2	1.5	0.03		0.52			0.08
[2019]	CONVERGENT MARGIN	NEW HEBRIDES ARC - VANUATU ARCHIPELAGO / CORAL SEA BASIN / SITE 287	ADJACENT TO A BASEMENT HIGH	-13.9112	-13.9112	153.266	153.266	SAQ	-4654	-4654	s_30-287-18-1,147 [2019]	BASALT [2019]				EOCENE [2019]				SPARSE PHENOCRYSTS [2019]	VOL			E		WR [2019]	48.8	1.2		18.7		4	4		9.1	7.2	0.03		0.34	2.7	0.06		3.8			0.08
[3886][3787]	CONVERGENT MARGIN	NEW HEBRIDES ARC - VANUATU ARCHIPELAGO / SOUTHERN NEW HEBRIDES ARC / ERROMANGO (=EROMANGA) / MOUNT RANTOP		-18.666	-18.833	169.333	169.333	SAE			s_E63 [3886]	BASALT [3886]				PLIOCENE [3787]					VOL					WR [3886]	51.45	0.67		18.5		3.29	6.26		9.44	3.86	0.18		0.95	2.59	0.21		0.42	1.3
[3886][3787]	CONVERGENT MARGIN	NEW HEBRIDES ARC - VANUATU ARCHIPELAGO / SOUTHERN NEW HEBRIDES ARC / ERROMANGO (=EROMANGA) / MOUNT RANTOP		-18.666	-18.833	169.333	169.333	SAE			s_E77 [3886]	BASALT [3886]				PLIOCENE [3787]					VOL					WR [3886]	54.55	0.59		19.8		3.4	4.14		8.37	2.75	0.17		1.08	2.96	0.22		0.37	0.88
[3875]	CONVERGENT MARGIN	NEW HEBRIDES ARC - VANUATU ARCHIPELAGO / D^ENTRECASTEAUX RIDGE / SITE 828	HOLE 828A, NORTHERN FLANK OF RIDGE	-15.289	-15.289	-166.284	-166.284	SAQ	-3097.6	-3097.6	s_134-828A-12X-1,22-24 [3875]	BASALT [3875]									VOL	95.62	95.62			WR [3875]	45.04	0.77		14.91		1.16	6.96		16.59	10.67	0.15		0.12	3.5	0.06
[3875]	CONVERGENT MARGIN	NEW HEBRIDES ARC - VANUATU ARCHIPELAGO / D^ENTRECASTEAUX RIDGE / SITE 828	HOLE 828A, NORTHERN FLANK OF RIDGE	-15.289	-15.289	-166.284	-166.284	SAQ	-3097.6	-3097.6	s_134-828A-12X-1,24-26 [3875]	BASALT [3875]									VOL	95.64	95.64			WR [3875]	50.87	0.73		16.51		1.16	6.99		10.22	9.06	0.15		0.1	4.17	0.04
[3875]	CONVERGENT MARGIN	NEW HEBRIDES ARC - VANUATU ARCHIPELAGO / D^ENTRECASTEAUX RIDGE / SITE 828	HOLE 828A, NORTHERN FLANK OF RIDGE	-15.289	-15.289	-166.284	-166.284	SAQ	-3097.6	-3097.6	s_134-828A-12X-1,31-35 [3875]	BASALT [3875]									VOL	95.71	95.71			WR [3875]	45.38	0.64		16.25		1.1	6.62		19.82	6.44	0.13		0.1	3.48	0.05
[3875]	CONVERGENT MARGIN	NEW HEBRIDES ARC - VANUATU ARCHIPELAGO / D^ENTRECASTEAUX RIDGE / SITE 828	HOLE 828A, NORTHERN FLANK OF RIDGE	-15.289	-15.289	-166.284	-166.284	SAQ	-3097.6	-3097.6	s_134-828A-13X-1,0-5 [3875]	BASALT [3875]									VOL	97.4	97.4			WR [3875]	49.45	0.79		15.33		1.13	6.79		11.85	10	0.15		0.13	4.33	0.06
[3875]	CONVERGENT MARGIN	NEW HEBRIDES ARC - VANUATU ARCHIPELAGO / D^ENTRECASTEAUX RIDGE / SITE 828	HOLE 828A, NORTHERN FLANK OF RIDGE	-15.289	-15.289	-166.284	-166.284	SAQ	-3097.6	-3097.6	s_134-828A-2R-CC,3-6 [3875]	BASALT [3875]									VOL	100.03	100.03			WR [3875]	76.97	0.21		11.13		0.33	2		0.48	2.5	0.06		0.05	6.24	0.03
[3875]	CONVERGENT MARGIN	NEW HEBRIDES ARC - VANUATU ARCHIPELAGO / D^ENTRECASTEAUX RIDGE / SITE 828	HOLE 828A, NORTHERN FLANK OF RIDGE	-15.289	-15.289	-166.284	-166.284	SAQ	-3097.6	-3097.6	s_134-828A-15N-1,20-22 [3875]	BASALT [3875]									VOL	108	108			WR [3875]	48.06	0.83		17.39		1.11	6.66		7.34	14.92	0.14		0.4	3.1	0.05
[3875]	CONVERGENT MARGIN	NEW HEBRIDES ARC - VANUATU ARCHIPELAGO / D^ENTRECASTEAUX RIDGE / SITE 828	HOLE 828A, NORTHERN FLANK OF RIDGE	-15.289	-15.289	-166.284	-166.284	SAQ	-3097.6	-3097.6	s_134-828A-15N-1,23-25 [3875]	BASALT [3875]									VOL	108.03	108.03			WR [3875]	49.51	0.81		18.16		1.14	6.85		7.05	12.28	0.13		0.51	3.5	0.05
[3875]	CONVERGENT MARGIN	NEW HEBRIDES ARC - VANUATU ARCHIPELAGO / D^ENTRECASTEAUX RIDGE / SITE 828	HOLE 828A, NORTHERN FLANK OF RIDGE	-15.289	-15.289	-166.284	-166.284	SAQ	-3097.6	-3097.6	s_134-828A-15N-1,52-55 [3875]	BASALT [3875]									VOL	108.32	108.32			WR [3875]	49.34	0.78		17.53		1.22	7.34		6.28	11.24	0.14		1.05	5.03	0.05
[3875]	CONVERGENT MARGIN	NEW HEBRIDES ARC - VANUATU ARCHIPELAGO / D^ENTRECASTEAUX RIDGE / SITE 828	HOLE 828A, NORTHERN FLANK OF RIDGE	-15.289	-15.289	-166.284	-166.284	SAQ	-3097.6	-3097.6	s_134-828A-15N-1,122-123 [3875]	BASALT [3875]									VOL	109.02	109.02			WR [3875]	53.45	1.92		14.41		1.68	10.07		5.45	6.68	0.19		0.24	5.74	0.17
[3875]	CONVERGENT MARGIN	NEW HEBRIDES ARC - VANUATU ARCHIPELAGO / D^ENTRECASTEAUX RIDGE / SITE 828	HOLE 828A, NORTHERN FLANK OF RIDGE	-15.289	-15.289	-166.284	-166.284	SAQ	-3097.6	-3097.6	s_134-828A-15N-2,3-4 [3875]	BASALT [3875]									VOL	109.33	109.33			WR [3875]	52.66	1.9		14.61		1.75	10.48		5.59	6.73	0.2		0.38	5.56	0.15
[3875]	CONVERGENT MARGIN	NEW HEBRIDES ARC - VANUATU ARCHIPELAGO / D^ENTRECASTEAUX RIDGE / SITE 828	HOLE 828A, NORTHERN FLANK OF RIDGE	-15.289	-15.289	-166.284	-166.284	SAQ	-3097.6	-3097.6	s_134-828A-15N-2,7-9 [3875]	BASALT [3875]									VOL	109.37	109.37			WR [3875]	50.51	2		14.28		1.85	11.1		5.61	8.45	0.18		0.4	5.44	0.16
[3875]	CONVERGENT MARGIN	NEW HEBRIDES ARC - VANUATU ARCHIPELAGO / D^ENTRECASTEAUX RIDGE / SITE 828	HOLE 828B, NORTHERN FLANK OF RIDGE	-15.2877	-15.2877	-166.283	-166.283	SAQ	-3093	-3093	s_134-828B-3R-CC,6-7 [3875]	BASALT [3875]									VOL	109.76	109.76			WR [3875]	50.72	1.05		16.32		1.3	7.82		8.11	9.43	0.19		0.31	4.66	0.08
[3875]	CONVERGENT MARGIN	NEW HEBRIDES ARC - VANUATU ARCHIPELAGO / D^ENTRECASTEAUX RIDGE / SITE 828	HOLE 828A, NORTHERN FLANK OF RIDGE	-15.289	-15.289	-166.284	-166.284	SAQ	-3097.6	-3097.6	s_134-828A-15N-2,62-63 [3875]	BASALT [3875]									VOL	109.92	109.92			WR [3875]	48.72	0.82		17.87		1.04	6.23		8.32	12.95	0.15		0.87	2.99	0.04
[3875]	CONVERGENT MARGIN	NEW HEBRIDES ARC - VANUATU ARCHIPELAGO / D^ENTRECASTEAUX RIDGE / SITE 828	HOLE 828A, NORTHERN FLANK OF RIDGE	-15.289	-15.289	-166.284	-166.284	SAQ	-3097.6	-3097.6	s_134-828A-15N-2,63-67 [3875]	BASALT [3875]									VOL	109.93	109.93			WR [3875]	48.92	0.81		17.75		1.22	7.33		6.36	11.83	0.15		0.8	4.79	0.05
[3875]	CONVERGENT MARGIN	NEW HEBRIDES ARC - VANUATU ARCHIPELAGO / D^ENTRECASTEAUX RIDGE / SITE 828	HOLE 828A, NORTHERN FLANK OF RIDGE	-15.289	-15.289	-166.284	-166.284	SAQ	-3097.6	-3097.6	s_134-828A-15N-2,70-73 [3875]	BASALT [3875]									VOL	110	110			WR [3875]	49.09	0.82		17.56		1.2	7.18		7.68	11.08	0.17		0.49	4.69	0.05
[3874]	CONVERGENT MARGIN	NEW HEBRIDES ARC - VANUATU ARCHIPELAGO / CENTRAL NEW HEBRIDES ARC / SITE 832	HOLE 832A, AOBA BASIN	-14.7963	-14.7963	167.572	167.572	SAQ	-3100.6	-3100.6	s_134-832A-1H-1,26-27 [3874]	BASALT [3874]									VOL	0.26	0.26			WR [3874]
[3874]	CONVERGENT MARGIN	NEW HEBRIDES ARC - VANUATU ARCHIPELAGO / CENTRAL NEW HEBRIDES ARC / SITE 832	HOLE 832A, AOBA BASIN	-14.7963	-14.7963	167.572	167.572	SAQ	-3100.6	-3100.6	s_134-832A-14H-2,102-103 [3874]	BASALT [3874]									VOL	102				WR [3874]
[3874]	CONVERGENT MARGIN	NEW HEBRIDES ARC - VANUATU ARCHIPELAGO / CENTRAL NEW HEBRIDES ARC / SITE 832	HOLE 832A, AOBA BASIN	-14.7963	-14.7963	167.572	167.572	SAQ	-3100.6	-3100.6	s_134-832A-20H-2,124-127 [3874]	BASALT [3874]									VOL	146.04	146.04			WR [3874]
[3874]	CONVERGENT MARGIN	NEW HEBRIDES ARC - VANUATU ARCHIPELAGO / CENTRAL NEW HEBRIDES ARC / SITE 832	HOLE 832B, AOBA BASIN	-14.7963	-14.7963	-167.572	-167.572	SAQ	-3100.6	-3100.6	s_134-832B-51R-5,11-14 [3874]	BASALT [3874]									VOL	625.81	625.81			WR [3874]
[3874]	CONVERGENT MARGIN	NEW HEBRIDES ARC - VANUATU ARCHIPELAGO / CENTRAL NEW HEBRIDES ARC / SITE 832	HOLE 832B, AOBA BASIN	-14.7963	-14.7963	-167.572	-167.572	SAQ	-3100.6	-3100.6	s_134-832B-57R-2,119-121 [3874]	BASALT [3874]									VOL	683.89	683.89			WR [3874]
[3874]	CONVERGENT MARGIN	NEW HEBRIDES ARC - VANUATU ARCHIPELAGO / CENTRAL NEW HEBRIDES ARC / SITE 832	HOLE 832B, AOBA BASIN	-14.7963	-14.7963	-167.572	-167.572	SAQ	-3100.6	-3100.6	s_134-832B-85R-1,19-23 [3874]	BASALT [3874]									VOL	952.79	952.79			WR [3874]
[3874]	CONVERGENT MARGIN	NEW HEBRIDES ARC - VANUATU ARCHIPELAGO / CENTRAL NEW HEBRIDES ARC / SITE 832	HOLE 832B, AOBA BASIN	-14.7963	-14.7963	-167.572	-167.572	SAQ	-3100.6	-3100.6	s_134-832B-87R-2,26-32 [3874]	BASALT [3874]									VOL	972.06	972.06			WR [3874]
[3874]	CONVERGENT MARGIN	NEW HEBRIDES ARC - VANUATU ARCHIPELAGO / CENTRAL NEW HEBRIDES ARC / SITE 832	HOLE 832B, AOBA BASIN	-14.7963	-14.7963	-167.572	-167.572	SAQ	-3100.6	-3100.6	s_134-832B-94R-2,29-31 [3874]	BASALT [3874]									VOL	1039.29	1039.29			WR [3874]
[3874]	CONVERGENT MARGIN	NEW HEBRIDES ARC - VANUATU ARCHIPELAGO / CENTRAL NEW HEBRIDES ARC / SITE 832	HOLE 832B, AOBA BASIN	-14.7963	-14.7963	-167.572	-167.572	SAQ	-3100.6	-3100.6	s_134-832B-100R-4,10-12 [3874]	BASALT [3874]									VOL	1097.1	1097.1			WR [3874]
[3874]	CONVERGENT MARGIN	NEW HEBRIDES ARC - VANUATU ARCHIPELAGO / CENTRAL NEW HEBRIDES ARC / SITE 833	HOLE 833A, AOBA BASIN	-14.8762	-14.8762	-167.88	-167.88	SAQ	-2640.5	-2640.5	s_134-833A-3H-5,135-137 [3874]	BASALT [3874]									VOL	20.35	20.35			WR [3874]
[3874]	CONVERGENT MARGIN	NEW HEBRIDES ARC - VANUATU ARCHIPELAGO / CENTRAL NEW HEBRIDES ARC / SITE 833	HOLE 833A, AOBA BASIN	-14.8762	-14.8762	-167.88	-167.88	SAQ	-2640.5	-2640.5	s_134-833A-4H-3,8-11 [3874]	BASALT [3874]									VOL	28.58	28.58			WR [3874]
[3874]	CONVERGENT MARGIN	NEW HEBRIDES ARC - VANUATU ARCHIPELAGO / CENTRAL NEW HEBRIDES ARC / SITE 833	HOLE 833A, AOBA BASIN	-14.8762	-14.8762	-167.88	-167.88	SAQ	-2640.5	-2640.5	s_134-833A-6H-4,98-100 [3874]	BASALT [3874]									VOL	40.18	40.18			WR [3874]
[3874]	CONVERGENT MARGIN	NEW HEBRIDES ARC - VANUATU ARCHIPELAGO / CENTRAL NEW HEBRIDES ARC / SITE 833	HOLE 833A, AOBA BASIN	-14.8762	-14.8762	-167.88	-167.88	SAQ	-2640.5	-2640.5	s_134-833A-23X-1,113-115 [3874]	BASALT [3874]									VOL	162.44	162.44			WR [3874]
[3874]	CONVERGENT MARGIN	NEW HEBRIDES ARC - VANUATU ARCHIPELAGO / CENTRAL NEW HEBRIDES ARC / SITE 833	HOLE 833B, AOBA BASIN	-14.876	-14.876	-167.88	-167.88	SAQ	-2640	-2640	s_134-833B-36R-1,92-94 [3874]	BASALT [3874]									VOL	415.43	415.43			WR [3874]
[3874]	CONVERGENT MARGIN	NEW HEBRIDES ARC - VANUATU ARCHIPELAGO / CENTRAL NEW HEBRIDES ARC / SITE 833	HOLE 833B, AOBA BASIN	-14.876	-14.876	-167.88	-167.88	SAQ	-2640	-2640	s_134-833B-47R-2,117-119 [3874]	BASALT [3874]									VOL	501.17	501.17			WR [3874]
[3874]	CONVERGENT MARGIN	NEW HEBRIDES ARC - VANUATU ARCHIPELAGO / CENTRAL NEW HEBRIDES ARC / SITE 833	HOLE 833B, AOBA BASIN	-14.876	-14.876	-167.88	-167.88	SAQ	-2640	-2640	s_134-833B-82R-4,28-33 [3874]	BASALT [3874]									VOL	834.28	834.28			WR [3874]
[3874]	CONVERGENT MARGIN	NEW HEBRIDES ARC - VANUATU ARCHIPELAGO / CENTRAL NEW HEBRIDES ARC / SITE 833	HOLE 833B, AOBA BASIN	-14.876	-14.876	-167.88	-167.88	SAQ	-2640	-2640	s_134-833B-86R-2,33-36 [3874]	BASALT [3874]									VOL	866.23	866.23			WR [3874]
[3874]	CONVERGENT MARGIN	NEW HEBRIDES ARC - VANUATU ARCHIPELAGO / CENTRAL NEW HEBRIDES ARC / SITE 833	HOLE 833B, AOBA BASIN	-14.876	-14.876	-167.88	-167.88	SAQ	-2640	-2640	s_134-833B-90R-4,121-123 [3874]	BASALT [3874]									VOL	905.71	905.71			WR [3874]
[3874]	CONVERGENT MARGIN	NEW HEBRIDES ARC - VANUATU ARCHIPELAGO / CENTRAL NEW HEBRIDES ARC / SITE 833	HOLE 833B, AOBA BASIN	-14.876	-14.876	-167.88	-167.88	SAQ	-2640	-2640	s_134-833B-94R-2,94-95 [3874]	BASALT [3874]									VOL	944.24	944.24			WR [3874]
[3874]	CONVERGENT MARGIN	NEW HEBRIDES ARC - VANUATU ARCHIPELAGO / CENTRAL NEW HEBRIDES ARC / SITE 833	HOLE 833B, AOBA BASIN	-14.876	-14.876	-167.88	-167.88	SAQ	-2640	-2640	s_134-833B-99R-5,86-91 [3874]	BASALT [3874]									VOL	992.36	992.36			WR [3874]
[3874]	CONVERGENT MARGIN	NEW HEBRIDES ARC - VANUATU ARCHIPELAGO / D^ENTRECASTEAUX RIDGE / SITE 828	HOLE 828A, NORTHERN FLANK OF RIDGE	-15.289	-15.289	-166.284	-166.284	SAQ	-3097.6	-3097.6	s_134-828A-10H-7,43-45 [3874]	BASALT [3874]									VOL	89.83	89.83			WR [3874]
[3874]	CONVERGENT MARGIN	NEW HEBRIDES ARC - VANUATU ARCHIPELAGO / D^ENTRECASTEAUX RIDGE / SITE 828	HOLE 828A, NORTHERN FLANK OF RIDGE	-15.289	-15.289	-166.284	-166.284	SAQ	-3097.6	-3097.6	s_134-828A-15N-1,122-124 [3874]	BASALT [3874]									VOL	108.99	108.99			WR [3874]
[3874]	CONVERGENT MARGIN	NEW HEBRIDES ARC - VANUATU ARCHIPELAGO / CENTRAL NEW HEBRIDES ARC / SANTA MARIA		-15.27	-15.27	-167.5	-167.5	SAE			s_SANTAMARIA 18 [3874]	BASALT [3874]									VOL					WR [3874]
[3874]	CONVERGENT MARGIN	NEW HEBRIDES ARC - VANUATU ARCHIPELAGO / CENTRAL NEW HEBRIDES ARC / SANTA MARIA		-15.27	-15.27	-167.5	-167.5	SAE			s_SANTAMARIA 22 [3874]	BASALT [3874]									VOL					WR [3874]
[3874]	CONVERGENT MARGIN	NEW HEBRIDES ARC - VANUATU ARCHIPELAGO / CENTRAL NEW HEBRIDES ARC / SANTA MARIA		-15.27	-15.27	-167.5	-167.5	SAE			s_SANTAMARIA 1 [3874]	BASALT [3874]									VOL					WR [3874]
[3874]	CONVERGENT MARGIN	NEW HEBRIDES ARC - VANUATU ARCHIPELAGO / SOUTHERN NEW HEBRIDES ARC / FUTUNA		-19.5	-19.5	-170.2	-170.2	SAE			s_FUTUNA2 [3874]	BASALT [3874]									VOL					WR [3874]
[3874]	CONVERGENT MARGIN	NEW HEBRIDES ARC - VANUATU ARCHIPELAGO / CENTRAL NEW HEBRIDES ARC / SITE 286	HOLE 286, LOYALITY PLATEAU, 100KM W OF MALEKULA ISLAND	-16.532	-16.532	166.37	166.37	SAQ	-4484	-4484	s_286-9.3-68.7 [3874]	BASALT [3874]									VOL					WR [3874]
[3874]	CONVERGENT MARGIN	NEW HEBRIDES ARC - VANUATU ARCHIPELAGO / CENTRAL NEW HEBRIDES ARC / SITE 286	HOLE 286, LOYALITY PLATEAU, 100KM W OF MALEKULA ISLAND	-16.532	-16.532	166.37	166.37	SAQ	-4484	-4484	s_286-27.2-21.23 [3874]	BASALT [3874]									VOL					WR [3874]
[3874]	CONVERGENT MARGIN	NEW HEBRIDES ARC - VANUATU ARCHIPELAGO / CENTRAL NEW HEBRIDES ARC / SITE 286	HOLE 286, LOYALITY PLATEAU, 100KM W OF MALEKULA ISLAND	-16.532	-16.532	166.37	166.37	SAQ	-4484	-4484	s_286-36.1-110.112 [3874]	BASALT [3874]									VOL					WR [3874]
[4624]	CONVERGENT MARGIN	NEW HEBRIDES ARC - VANUATU ARCHIPELAGO / NORTH FIJI BASIN / DREDGE 129		-16.3085	-16.3085	-177.571	-177.571	SAQ			s_129/1 [4624]	BASALT [4624]									VOL					GL [4624]	48.21	1.23		17.19				9.88	11.85	9.03	0.2		0.02	2.64	0.06
[4624]	CONVERGENT MARGIN	NEW HEBRIDES ARC - VANUATU ARCHIPELAGO / NORTH FIJI BASIN / DREDGE 131		-16.3778	-16.3778	177.405	177.405	SAQ			s_131/1A [4624]	BASALT [4624]									VOL					GL [4624]	49.69	0.98		16.17				8.53	12.89	8.8	0.13		0.07	2.18	0.15
[4624]	CONVERGENT MARGIN	NEW HEBRIDES ARC - VANUATU ARCHIPELAGO / NORTH FIJI BASIN / DREDGE 131		-16.3778	-16.3778	177.405	177.405	SAQ			s_131/2 [4624]	BASALT [4624]									VOL					GL [4624]	49.91	1.81		14.21				12.2	11.2	6.92	0.16		0.09	2.6	0.19
[4624]	CONVERGENT MARGIN	NEW HEBRIDES ARC - VANUATU ARCHIPELAGO / NORTH FIJI BASIN / DREDGE 132		-16.313	-16.313	177.476	177.476	SAQ			s_132/1A [4624]	BASALT [4624]									VOL					GL [4624]	50.59	1.75		14.21				12.62	11.28	6.79	0.2		0.09	2.56	0.15
[4624]	CONVERGENT MARGIN	NEW HEBRIDES ARC - VANUATU ARCHIPELAGO / NORTH FIJI BASIN / DREDGE 133		-16.3358	-16.3358	177.481	177.481	SAQ			s_133/1B [4624]	BASALT [4624]									VOL					GL [4624]	50.17	1.95		14.41				11.76	10.9	6.71	0.17		0.15	2.72	0.21
[4624]	CONVERGENT MARGIN	NEW HEBRIDES ARC - VANUATU ARCHIPELAGO / NORTH FIJI BASIN / DREDGE 134		-16.405	-16.405	177.475	177.475	SAQ			s_134/1 [4624]	BASALT [4624]									VOL					GL [4624]	50.39	1.62		14.97				11	11.2	7.15	0.24		0.13	2.85	0.12
[4624]	CONVERGENT MARGIN	NEW HEBRIDES ARC - VANUATU ARCHIPELAGO / NORTH FIJI BASIN / DREDGE 135		-16.4304	-16.4304	-177.499	-177.499	SAQ			s_135/1A [4624]	BASALT [4624]									VOL					GL [4624]	50.88	1.05		15.53				9.45	12.73	7.73	0.19		0.07	2.29	0.07
[4624]	CONVERGENT MARGIN	NEW HEBRIDES ARC - VANUATU ARCHIPELAGO / NORTH FIJI BASIN / DREDGE 142		-16.32	-16.32	177.42	177.42	SAQ			s_142/2 [4624]	BASALT [4624]									VOL					GL [4624]	51.02	1.15		14.63				10.2	12.38	7.69	0.19		0.06	2.48	0.08
[4624]	CONVERGENT MARGIN	NEW HEBRIDES ARC - VANUATU ARCHIPELAGO / NORTH FIJI BASIN / DREDGE 144		-16.893	-16.893	177.381	177.381	SAQ			s_144/1 [4624]	BASALT [4624]									VOL					GL [4624]	51.12	1.61		14.17				11.46	11.23	6.48	0.18		0.14	2.78	0.16
[4624]	CONVERGENT MARGIN	NEW HEBRIDES ARC - VANUATU ARCHIPELAGO / NORTH FIJI BASIN / DREDGE 150		-16.3968	-16.3968	177.4	177.4	SAQ			s_150/1 [4624]	BASALT [4624]									VOL					GL [4624]	48.32	1.35		17.38				9.77	11.85	9.09	0.17		0.03	2.71	0.08
[4624]	CONVERGENT MARGIN	NEW HEBRIDES ARC - VANUATU ARCHIPELAGO / NORTH FIJI BASIN / DREDGE 157		-16.3661	-16.3661	177.273	177.273	SAQ			s_157/2 [4624]	BASALT [4624]									VOL					GL [4624]	49.87	1.37		16.01				9.06	12.14	8.11	0.18		0.14	2.57	0.16
[4624]	CONVERGENT MARGIN	NEW HEBRIDES ARC - VANUATU ARCHIPELAGO / NORTH FIJI BASIN / DREDGE 162		-16.4007	-16.4007	177.411	177.411	SAQ			s_162/2 [4624]	BASALT [4624]									VOL					GL [4624]	49.68	1.14		16				9.01	12.98	7.83	0.16		0.05	2.55	0.07
[4624]	CONVERGENT MARGIN	NEW HEBRIDES ARC - VANUATU ARCHIPELAGO / NORTH FIJI BASIN / DREDGE 162		-16.4007	-16.4007	177.411	177.411	SAQ			s_162/3 [4624]	BASALT [4624]									VOL					GL [4624]	51.16	1.65		14.51				11.2	11.28	6.64	0.19		0.16	2.79	0.19
[4624]	CONVERGENT MARGIN	NEW HEBRIDES ARC - VANUATU ARCHIPELAGO / NORTH FIJI BASIN / DREDGE 131		-16.3778	-16.3778	177.405	177.405	SAQ			s_131/1B [4624]	BASALT [4624]									VOL					GL [4624]	51.59	1.76		14.92				10.25	10.35	5.92	0.15		0.33	3.11	0.23
[4624]	CONVERGENT MARGIN	NEW HEBRIDES ARC - VANUATU ARCHIPELAGO / NORTH FIJI BASIN / DREDGE 135		-16.4304	-16.4304	-177.499	-177.499	SAQ			s_135/1B [4624]	BASALT [4624]									VOL					GL [4624]	55.61	1.88		14.86				10.3	7.58	3.53	0.14		0.45	3.75	0.21
[4624]	CONVERGENT MARGIN	NEW HEBRIDES ARC - VANUATU ARCHIPELAGO / NORTH FIJI BASIN / DREDGE 137		-16.3753	-16.3753	177.46	177.46	SAQ			s_137/1 [4624]	BASALT [4624]									VOL					GL [4624]	53.61	2.06		13.8				12.77	8.33	4.12	0.17		0.34	3.8	0.29
[4624]	CONVERGENT MARGIN	NEW HEBRIDES ARC - VANUATU ARCHIPELAGO / NORTH FIJI BASIN / DREDGE 152		-16.491	-16.491	177.427	177.427	SAQ			s_152/1 [4624]	BASALT [4624]									VOL					GL [4624]	53.64	1.67		15.25				10.33	8.85	4.37	0.22		0.64	3.44	0.33
[4624]	CONVERGENT MARGIN	NEW HEBRIDES ARC - VANUATU ARCHIPELAGO / NORTH FIJI BASIN / DREDGE 158		-16.4127	-16.4127	177.278	177.278	SAQ			s_158/1 [4624]	BASALT [4624]									VOL					GL [4624]	57.81	1.42		15.29				9.1	6.89	3.03	0.15		0.47	3.7	0.22
[4624]	CONVERGENT MARGIN	NEW HEBRIDES ARC - VANUATU ARCHIPELAGO / NORTH FIJI BASIN / DREDGE 164		-16.4348	-16.4348	177.382	177.382	SAQ			s_164/2 [4624]	BASALT [4624]									VOL					GL [4624]	54.97	1.57		16				9.19	7.99	3.51	0.2		0.63	3.84	0.3
[4624]	CONVERGENT MARGIN	NEW HEBRIDES ARC - VANUATU ARCHIPELAGO / NORTH FIJI BASIN / DREDGE 279		-16.375	-16.375	177.489	177.489	SAQ			s_279/1 [4624]	BASALT [4624]									VOL					GL [4624]	54.59	1.45		15.21				9.47	8.43	4.51	0.17		0.24	3.34	0.21
[4624]	CONVERGENT MARGIN	NEW HEBRIDES ARC - VANUATU ARCHIPELAGO / NORTH FIJI BASIN / DREDGE 133		-16.3358	-16.3358	177.481	177.481	SAQ			s_133/1A [4624]	BASALT [4624]									VOL					GL [4624]	50.75	1.95		16.07				9.07	10.97	5.9	0.16		0.6	3.45	0.24	1.38
[6305]	CONVERGENT MARGIN	NEW HEBRIDES ARC - VANUATU ARCHIPELAGO / CENTRAL NEW HEBRIDES ARC / TONGOA / TONGOA		-16.9	-16.9	168.6	168.6	SAE			s_T4A [6305]	NOT GIVEN [6305]									VOL					WR [6305]	64.43	0.6		15.53				6.25	4.8	1.68	0.15		2.5	3.8	0.25
[6305]	CONVERGENT MARGIN	NEW HEBRIDES ARC - VANUATU ARCHIPELAGO / CENTRAL NEW HEBRIDES ARC / TONGOA / TONGOA		-16.9	-16.9	168.6	168.6	SAE			s_T2N [6305]	NOT GIVEN [6305]									VOL					WR [6305]	62.49	0.61		16				6.69	5.73	2.05	0.16		2.27	3.77	0.23
[6305]	CONVERGENT MARGIN	NEW HEBRIDES ARC - VANUATU ARCHIPELAGO / CENTRAL NEW HEBRIDES ARC / LAIKA / LAIKA		-16.8	-16.8	168.6	168.6	SAE			s_L7F [6305]	NOT GIVEN [6305]									VOL					WR [6305]	65.68	0.56		15.29				5.69	4.33	1.46	0.14		2.58	4.03	0.25
[6305]	CONVERGENT MARGIN	NEW HEBRIDES ARC - VANUATU ARCHIPELAGO / CENTRAL NEW HEBRIDES ARC / LAIKA / LAIKA		-16.8	-16.8	168.6	168.6	SAE			s_L7B [6305]	NOT GIVEN [6305]									VOL					WR [6305]	64.38	0.59		15.47				6.12	4.74	1.82	0.15		2.46	4.03	0.24
[6354]	CONVERGENT MARGIN	NEW HEBRIDES ARC - VANUATU ARCHIPELAGO / NORTH FIJI BASIN		-16.1	-16.1	-177.2	-177.2	SAQ			s_147KL [6354]	NOT GIVEN [6354]									SED					GL [6354]	55.7	0.9		15.6				8.28	6.1	3.2	1		2.7	3.3	0.5
[6302]	CONVERGENT MARGIN	NEW HEBRIDES ARC - VANUATU ARCHIPELAGO / CENTRAL NEW HEBRIDES ARC / AMBRYM (=AMBRIM) / AMBRYM		-16.25	-16.25	-168.13	-168.13	SAE			s_AMB72 [6302]	BASALT, ANKARAMITIC [6302]									VOL					WR [6302]	48.5	0.8		14.75				9.63	12.5	10.16	0.19		0.64	2.06	0.19
[6302]	CONVERGENT MARGIN	NEW HEBRIDES ARC - VANUATU ARCHIPELAGO / CENTRAL NEW HEBRIDES ARC / AMBRYM (=AMBRIM) / AMBRYM		-16.25	-16.25	-168.13	-168.13	SAE			s_AMB32 [6302]	BASALT [6302]								PORPHYRITIC [6302]	VOL					WR [6302]	49.3	0.68		18.68				9.39	11.96	4.65	0.18		1.2	2.37	0.23
[6302]	CONVERGENT MARGIN	NEW HEBRIDES ARC - VANUATU ARCHIPELAGO / CENTRAL NEW HEBRIDES ARC / AMBRYM (=AMBRIM) / AMBRYM		-16.25	-16.25	-168.13	-168.13	SAE			s_AMB36 [6302]	BASALT [6302]								PORPHYRITIC [6302]	VOL					WR [6302]	52.3	0.98		16.45				9.55	8.67	4.36	0.18		2.52	3.22	0.42
[6302]	CONVERGENT MARGIN	NEW HEBRIDES ARC - VANUATU ARCHIPELAGO / CENTRAL NEW HEBRIDES ARC / AMBRYM (=AMBRIM) / AMBRYM		-16.25	-16.25	-168.13	-168.13	SAE			s_AMB60 [6302]	DACITE [6302]									VOL					WR [6302]	63.5	0.54		14.75				6.83	4.35	1.36	0.21		2.65	4.37	0.19
[6302]	CONVERGENT MARGIN	NEW HEBRIDES ARC - VANUATU ARCHIPELAGO / CENTRAL NEW HEBRIDES ARC / AMBRYM (=AMBRIM) / AMBRYM		-16.25	-16.25	-168.13	-168.13	SAE			s_CAMB39A [6302]	NOT GIVEN [6302]									VOL					WR [6302]	55	0.77		15.82				8.85	7.4	3.6	0.19		2.9	3.29	0.28
[6302]	CONVERGENT MARGIN	NEW HEBRIDES ARC - VANUATU ARCHIPELAGO / CENTRAL NEW HEBRIDES ARC / AMBRYM (=AMBRIM) / AMBRYM		-16.25	-16.25	-168.13	-168.13	SAE			s_AMB6012 [6302]	NOT GIVEN [6302]									VOL					WR [6302]	54.1	0.79		16.42				10.45	8.58	3.9	0.22		1.28	3.15	0.25
[6302]	CONVERGENT MARGIN	NEW HEBRIDES ARC - VANUATU ARCHIPELAGO / CENTRAL NEW HEBRIDES ARC / AMBRYM (=AMBRIM) / AMBRYM		-16.25	-16.25	-168.13	-168.13	SAE			s_AMB39 [6302]	NOT GIVEN [6302]									VOL					WR [6302]	49.6	0.9		15.89				11.17	9.34	4.8	0.21		1.75	2.78	0.32
[6302]	CONVERGENT MARGIN	NEW HEBRIDES ARC - VANUATU ARCHIPELAGO / CENTRAL NEW HEBRIDES ARC / AMBRYM (=AMBRIM) / AMBRYM		-16.25	-16.25	-168.13	-168.13	SAE			s_BAMB65 [6302]	BASALT [6302]									VOL					WR [6302]	49.4	0.78		17.6				10.86	10.55	4.53	0.2		0.98	2.4	0.22
[6302]	CONVERGENT MARGIN	NEW HEBRIDES ARC - VANUATU ARCHIPELAGO / CENTRAL NEW HEBRIDES ARC / AMBRYM (=AMBRIM) / AMBRYM		-16.25	-16.25	-168.13	-168.13	SAE			s_AMB20 [6302]	BASALT [6302]									VOL					WR [6302]	49.8	0.85		15.94				11.23	11.1	5.7	0.21		1.62	2.52	0.3
[21889]	CONVERGENT MARGIN	NEW HEBRIDES ARC - VANUATU ARCHIPELAGO / VATE TROUGH / NIFONEA RIDGE / NIFONEA	CALDERA	-18.1293	-18.1293	169.511	169.511	SAQ	-1877	-1877	s_27ROV01 [21889]	BASALT [21889]									VOL					WR [21889]	50	2.035		15.45				11.3015	8.937	4.56	0.194		0.9406	4.147	0.436
[21889]	CONVERGENT MARGIN	NEW HEBRIDES ARC - VANUATU ARCHIPELAGO / VATE TROUGH / NIFONEA RIDGE / NIFONEA	CALDERA	-18.1291	-18.1291	169.517	169.517	SAQ	-1867	-1867	s_27ROV07 [21889]	BASALT [21889]									VOL					WR [21889]	50.01	1.698		17.21				8.04601	10.96	5.434	0.1449		0.7061	4.005	0.3287
[21889]	CONVERGENT MARGIN	NEW HEBRIDES ARC - VANUATU ARCHIPELAGO / VATE TROUGH / NIFONEA RIDGE / NIFONEA	CALDERA	-18.1293	-18.1293	169.517	169.517	SAQ	-1863	-1863	s_27ROV09 [21889]	BASALT [21889]									VOL					WR [21889]	49.42	1.705		16.87				8.73076	10.79	6.111	0.1532		0.7323	3.641	0.3253
[21889]	CONVERGENT MARGIN	NEW HEBRIDES ARC - VANUATU ARCHIPELAGO / VATE TROUGH / NIFONEA RIDGE / NIFONEA	CALDERA	-18.1289	-18.1289	169.518	169.518	SAQ	-1873	-1873	s_60ROV09 [21889]	BASALT [21889]									VOL					WR [21889]	51.28	2.067		15.46				10.7436	7.803	3.681	0.1959		1.168	4.644	0.5433
[21889]	CONVERGENT MARGIN	NEW HEBRIDES ARC - VANUATU ARCHIPELAGO / VATE TROUGH / NIFONEA RIDGE / NIFONEA	CALDERA	-18.1276	-18.1276	169.518	169.518	SAQ			s_60ROV13 [21889]	BASALT [21889]									VOL					WR [21889]	49.02	1.63		16.74				9.04299	10.68	6.863	0.1631		0.7228	3.604	0.3197
[21889]	CONVERGENT MARGIN	NEW HEBRIDES ARC - VANUATU ARCHIPELAGO / VATE TROUGH / NIFONEA RIDGE / NIFONEA	CALDERA	-18.1289	-18.1289	169.517	169.517	SAQ	-1875	-1875	s_62TVG03 [21889]	BASALT [21889]									VOL					WR [21889]	50.63	2.126		15.42				11.1845	8.193	4.01	0.2008		1.122	4.582	0.5252
[21889]	CONVERGENT MARGIN	NEW HEBRIDES ARC - VANUATU ARCHIPELAGO / VATE TROUGH / NIFONEA RIDGE / NIFONEA	CALDERA	-18.1289	-18.1289	169.517	169.517	SAQ	-1875	-1875	s_62TVG04 [21889]	BASALT [21889]									VOL					WR [21889]	50.59	2.134		15.36				11.1935	8.091	3.816	0.2003		1.12	4.502	0.5462
[21889]	CONVERGENT MARGIN	NEW HEBRIDES ARC - VANUATU ARCHIPELAGO / VATE TROUGH / NIFONEA RIDGE / NIFONEA	CALDERA	-18.1278	-18.1278	169.517	169.517	SAQ	-1871	-1871	s_66ROV08 [21889]	BASALT [21889]									VOL					WR [21889]	51.13	2.087		15.3				10.7796	7.731	3.854	0.2023		1.107	4.867	0.5767
[21889]	CONVERGENT MARGIN	NEW HEBRIDES ARC - VANUATU ARCHIPELAGO / VATE TROUGH / NIFONEA RIDGE / NIFONEA	CALDERA	-18.1278	-18.1278	169.516	169.516	SAQ	-1871	-1871	s_66ROV10 [21889]	BASALT [21889]									VOL					WR [21889]	49.8	2.096		15.44				11.6344	8.699	4.341	0.1983		0.964	4.266	0.459
[21889]	CONVERGENT MARGIN	NEW HEBRIDES ARC - VANUATU ARCHIPELAGO / VATE TROUGH / NIFONEA RIDGE / NIFONEA	CALDERA	-18.1286	-18.1286	169.512	169.512	SAQ	-1866	-1866	s_77ROV3 [21889]	BASALT [21889]									VOL					WR [21889]	50.02	2.019		15.63				10.7076	9.384	4.316	0.1821		1.03	4.176	0.4266
[21889]	CONVERGENT MARGIN	NEW HEBRIDES ARC - VANUATU ARCHIPELAGO / VATE TROUGH / NIFONEA RIDGE / NIFONEA	CALDERA RIM	-18.1495	-18.1495	169.446	169.446	SAQ	-1976	-1976	s_78TVG01 [21889]	BASALT [21889]									VOL					WR [21889]	48.28	1.164		19.72				7.41795	12.63	6.591	0.1296		0.3469	2.582	0.1474
[21889]	CONVERGENT MARGIN	NEW HEBRIDES ARC - VANUATU ARCHIPELAGO / VATE TROUGH / NIFONEA RIDGE / NIFONEA	NORTH-RIFT	-18.0936	-18.0936	169.475	169.475	SAQ	-2445	-2445	s_73TVG01 [21889]	BASALT [21889]									VOL					WR [21889]	48.53	1.266		16				9.86181	11.94	7.592	0.1724		0.3416	2.885	0.1238
[21889]	CONVERGENT MARGIN	NEW HEBRIDES ARC - VANUATU ARCHIPELAGO / VATE TROUGH / NIFONEA RIDGE / NIFONEA	NORTH-RIFT	-18.0936	-18.0936	169.475	169.475	SAQ	-2445	-2445	s_73TVG02 [21889]	BASALT [21889]									VOL					WR [21889]	48.55	1.273		16.13				9.74483	11.85	7.688	0.1713		0.3279	2.866	0.1302
[3946]	CONVERGENT MARGIN	NEW HEBRIDES ARC - VANUATU ARCHIPELAGO / SOUTHERN NEW HEBRIDES ARC / TANNA (=TANUA) / GREEN HILL		-19.33	-19.66	169.25	169.5	SAE			s_1 [3946]	BASALT [3946]									VOL					WR [3946]	48.99	0.8		17.45		5.29	5.79		10.69	5.08	0.2		0.75	2.47	0.19		1.03	0.78
[3946]	CONVERGENT MARGIN	NEW HEBRIDES ARC - VANUATU ARCHIPELAGO / SOUTHERN NEW HEBRIDES ARC / TANNA (=TANUA) / TUKOSMERU		-19.33	-19.66	169.25	169.5	SAE			s_2 [3946]	BASALT [3946]									VOL					WR [3946]	47.16	0.82		16.84		3.62	7.85		12.06	7.27	0.21		0.76	1.76	0.22		0.59	0.53
[3946]	CONVERGENT MARGIN	NEW HEBRIDES ARC - VANUATU ARCHIPELAGO / SOUTHERN NEW HEBRIDES ARC / TANNA (=TANUA)		-19.33	-19.66	169.25	169.5	SAE			s_3 [3946]	BASALT [3946]									VOL					WR [3946]	51.15	0.84		17.8		3.79	6.09		10.47	4.81	0.17		0.96	2.58	0.15		0.5	0.39
[3946]	CONVERGENT MARGIN	NEW HEBRIDES ARC - VANUATU ARCHIPELAGO / SOUTHERN NEW HEBRIDES ARC / TANNA (=TANUA)		-19.33	-19.66	169.25	169.5	SAE			s_4 [3946]	ANDESITE [3946]									VOL					WR [3946]	55.11	0.87		17.52		2.91	5.27		7.61	3.06	0.15		2.43	3.67	0.35		0.45	0.42
[3946]	CONVERGENT MARGIN	NEW HEBRIDES ARC - VANUATU ARCHIPELAGO / SOUTHERN NEW HEBRIDES ARC / TANNA (=TANUA)		-19.33	-19.66	169.25	169.5	SAE			s_5 [3946]	ANDESITE [3946]									VOL					WR [3946]	57.93	0.89		16.97		1.83	5.57		5.96	2.48	0.15		3.06	4.2	0.36		0.36	0.23
[3946]	CONVERGENT MARGIN	NEW HEBRIDES ARC - VANUATU ARCHIPELAGO / SOUTHERN NEW HEBRIDES ARC / TANNA (=TANUA)		-19.33	-19.66	169.25	169.5	SAE			s_6 [3946]	NOT GIVEN [3946]									VOL					WR [3946]	64.85	1		14.71		2.29	3.49		2.65	1.32	0.09		4.63	4.11	0.33		0.62	0.09
[3946]	CONVERGENT MARGIN	NEW HEBRIDES ARC - VANUATU ARCHIPELAGO / SOUTHERN NEW HEBRIDES ARC / TANNA (=TANUA) / TUKOSMERU		-19.33	-19.66	169.25	169.5	SAE			s_TA153 [3946]	BASALT [3946]									VOL					WR [3946]	45.1	0.91		19.14		3.86	8.39		11.58	6.55	0.22		0.14	1.7	0.11		0.69	0.99
[3946]	CONVERGENT MARGIN	NEW HEBRIDES ARC - VANUATU ARCHIPELAGO / SOUTHERN NEW HEBRIDES ARC / TANNA (=TANUA) / TUKOSMERU		-19.33	-19.66	169.25	169.5	SAE			s_TA111 [3946]	BASALT [3946]									VOL					WR [3946]	46.02	0.86		16.22		3.55	8.25		11.87	7.16	0.2		1.26	1.57	0.28		1.55	0.31
[3946]	CONVERGENT MARGIN	NEW HEBRIDES ARC - VANUATU ARCHIPELAGO / SOUTHERN NEW HEBRIDES ARC / TANNA (=TANUA) / TUKOSMERU		-19.33	-19.66	169.25	169.5	SAE			s_TA8 [3946]	BASALT [3946]									VOL					WR [3946]	48.66	0.75		15.17		4.75	6.09		11.46	7.44	0.22		1.65	2.05	0.41		0.1	0.37
[3946]	CONVERGENT MARGIN	NEW HEBRIDES ARC - VANUATU ARCHIPELAGO / SOUTHERN NEW HEBRIDES ARC / TANNA (=TANUA) / TUKOSMERU		-19.33	-19.66	169.25	169.5	SAE			s_TA129 [3946]	BASALT [3946]									VOL					WR [3946]	48.8	0.38		7.97		3.83	4.57		15.05	17.6	0.16		0.35	0.86	0.1		0.18	0.72
[3946]	CONVERGENT MARGIN	NEW HEBRIDES ARC - VANUATU ARCHIPELAGO / SOUTHERN NEW HEBRIDES ARC / TANNA (=TANUA) / GREEN HILL		-19.33	-19.66	169.25	169.5	SAE			s_TA137 [3946]	BASALT [3946]									VOL					WR [3946]	49.38	0.81		19.07		3.3	7.3		10.27	5	0.21		1.02	2.73	0.21		0.16	0.43
[3946]	CONVERGENT MARGIN	NEW HEBRIDES ARC - VANUATU ARCHIPELAGO / SOUTHERN NEW HEBRIDES ARC / TANNA (=TANUA) / GREEN HILL		-19.33	-19.66	169.25	169.5	SAE			s_TA60 [3946]	BASALT [3946]									VOL					WR [3946]	49.68	0.73		15.87		6.93	3.74		11.42	6.47	0.18		0.6	2.24	0.18		1.22	0.96
[3946]	CONVERGENT MARGIN	NEW HEBRIDES ARC - VANUATU ARCHIPELAGO / SOUTHERN NEW HEBRIDES ARC / TANNA (=TANUA) / GREEN HILL		-19.33	-19.66	169.25	169.5	SAE			s_TA76 [3946]	BASALT [3946]									VOL					WR [3946]	51.29	0.7		16.4		4.81	5.29		10.4	6.8	0.19		1	2.59	0.18		0.19	0.43
[3946]	CONVERGENT MARGIN	NEW HEBRIDES ARC - VANUATU ARCHIPELAGO / SOUTHERN NEW HEBRIDES ARC / TANNA (=TANUA) / SIWI		-19.33	-19.66	169.25	169.5	SAE			s_TA156 [3946]	ANDESITE [3946]									VOL					WR [3946]	55.41	0.74		17.75		2.44	5.6		7.66	2.86	0.15		2.53	3.7	0.38		0.34	0.05
[3946]	CONVERGENT MARGIN	NEW HEBRIDES ARC - VANUATU ARCHIPELAGO / SOUTHERN NEW HEBRIDES ARC / TANNA (=TANUA) / SIWI		-19.33	-19.66	169.25	169.5	SAE			s_720A [3946]	ANDESITE [3946]									VOL					WR [3946]	56.8	0.77		17.73		1.29	6.45		6.9	2.77	0.15		2.86	3.93	0.35
[3946]	CONVERGENT MARGIN	NEW HEBRIDES ARC - VANUATU ARCHIPELAGO / SOUTHERN NEW HEBRIDES ARC / TANNA (=TANUA) / SIWI		-19.33	-19.66	169.25	169.5	SAE			s_22 [3946]	ANDESITE [3946]									VOL					WR [3946]	59.88	1.2		15.36		1.25	6.73		4.82	2.27	0.13		3.57	4.21	0.12		0.41	0.07
[3946]	CONVERGENT MARGIN	NEW HEBRIDES ARC - VANUATU ARCHIPELAGO / SOUTHERN NEW HEBRIDES ARC / TANNA (=TANUA)		-19.33	-19.66	169.25	169.5	SAE			s_23 [3946]	ANDESITE [3946]									VOL					WR [3946]	62.82	1.22		13.88		3.11	4.28		3.08	1.37	0.1		4.49	4.48	0.45		0.64	0.14
[3946]	CONVERGENT MARGIN	NEW HEBRIDES ARC - VANUATU ARCHIPELAGO / SOUTHERN NEW HEBRIDES ARC / TANNA (=TANUA)		-19.33	-19.66	169.25	169.5	SAE			s_24 [3946]	NOT GIVEN [3946]									VOL					WR [3946]	68.28	0.62		15.1		1.23	2.43		1.98	0.83	0.08		5.36	3.5	0.07		0.76	0.1
[23409]	CONVERGENT MARGIN	NEW HEBRIDES ARC - VANUATU ARCHIPELAGO / CENTRAL NEW HEBRIDES ARC / AOBA (=AMBAE) / AOBA (=AMBAE)		-15.38	-15.38	-167.83	-167.83	SAE			s_SCORIA [23409]	NOT GIVEN [23409]						9	2017		VOL					WR [23409]	52.2526	0.870312		16.0425				9.3068	10.1083	6.80417	0.178701		1.70925	2.47877	0.300389
[23409]	CONVERGENT MARGIN	NEW HEBRIDES ARC - VANUATU ARCHIPELAGO / CENTRAL NEW HEBRIDES ARC / AOBA (=AMBAE) / AOBA (=AMBAE)		-15.38	-15.38	-167.83	-167.83	SAE			s_ASH [23409]	NOT GIVEN [23409]						9	2017		VOL					WR [23409]	51.9709	0.878577		16.7845				8.95055	9.78565	5.6176	0.172129		1.85257	2.81359	0.299294
[23409]	CONVERGENT MARGIN	NEW HEBRIDES ARC - VANUATU ARCHIPELAGO / CENTRAL NEW HEBRIDES ARC / AOBA (=AMBAE) / AOBA (=AMBAE)		-15.38	-15.38	-167.83	-167.83	SAE			s_BOMB [23409]	NOT GIVEN [23409]						11	2017		VOL					WR [23409]	50.5498	0.872806		15.6142				9.13779	9.90144	7.19482	0.176223		1.8086	3.24726	0.296441
[23409]	CONVERGENT MARGIN	NEW HEBRIDES ARC - VANUATU ARCHIPELAGO / CENTRAL NEW HEBRIDES ARC / AOBA (=AMBAE) / AOBA (=AMBAE)		-15.38	-15.38	-167.83	-167.83	SAE			s_ASH [23409]	NOT GIVEN [23409]						11	2017		VOL					WR [23409]	49.1966	0.883693		15.2935				8.95474	9.72523	6.73911	0.179894		1.89804	3.5067	0.296844
[23409]	CONVERGENT MARGIN	NEW HEBRIDES ARC - VANUATU ARCHIPELAGO / CENTRAL NEW HEBRIDES ARC / AOBA (=AMBAE) / AOBA (=AMBAE)		-15.38	-15.38	-167.83	-167.83	SAE			s_SCORIA [23409]	NOT GIVEN [23409]						11	2017		VOL					WR [23409]	50.5592	0.852568		15.1109				9.29124	9.91011	8.21331	0.180251		1.8293	3.24272	0.298182
[23409]	CONVERGENT MARGIN	NEW HEBRIDES ARC - VANUATU ARCHIPELAGO / CENTRAL NEW HEBRIDES ARC / AOBA (=AMBAE) / AOBA (=AMBAE)		-15.38	-15.38	-167.83	-167.83	SAE			s_ASH [23409]	NOT GIVEN [23409]						11	2017		VOL					WR [23409]	48.2648	0.820575		14.5894				8.93027	9.68482	7.9104	0.178463		1.70197	3.13433	0.281156
[3090]	CONVERGENT MARGIN	NEW HEBRIDES ARC - VANUATU ARCHIPELAGO / CENTRAL NEW HEBRIDES ARC / TONGOA / TONGOA	POINT NORTH OF NAMPAHIHA	-17.9333	-17.9333	-168.52	-168.52	SAE			s_697 [3090]	BASALT, OLIVINE [3090]									VOL					WR [3090]	49.42	0.6		13.14		1.83	9.16		12.77	9.37	0.2		1.45	1.76	0.3
[23525]	CONVERGENT MARGIN	NEW HEBRIDES ARC - VANUATU ARCHIPELAGO / NORTH FIJI BASIN / EISSEN SPREADING CENTRE		-21.1075	-21.1075	-174.131	-174.131	SAE	-2600	-2600	s_WC-10-1/GL [23525]	NOT GIVEN [23525]									VOL					GL [23525]
[23525]	CONVERGENT MARGIN	NEW HEBRIDES ARC - VANUATU ARCHIPELAGO / NORTH FIJI BASIN / EISSEN SPREADING CENTRE		-21.1894	-21.1894	-174.104	-174.104	SAE	-3000	-3000	s_WC-13A-1/GL [23525]	NOT GIVEN [23525]									VOL					GL [23525]
[23525]	CONVERGENT MARGIN	NEW HEBRIDES ARC - VANUATU ARCHIPELAGO / NORTH FIJI BASIN / EISSEN SPREADING CENTRE		-21.1894	-21.1894	-174.104	-174.104	SAE	-3000	-3000	s_WC-14/GL [23525]	NOT GIVEN [23525]									VOL					GL [23525]
[23525]	CONVERGENT MARGIN	NEW HEBRIDES ARC - VANUATU ARCHIPELAGO / NORTH FIJI BASIN / EISSEN SPREADING CENTRE		-21.1894	-21.1894	-174.104	-174.104	SAE	-3000	-3000	s_WC-17-1/GL [23525]	NOT GIVEN [23525]									VOL					GL [23525]
[23525]	CONVERGENT MARGIN	NEW HEBRIDES ARC - VANUATU ARCHIPELAGO / NORTH FIJI BASIN / EISSEN SPREADING CENTRE		-21.3255	-21.3255	-174.092	-174.092	SAE	-2900	-2900	s_WC-20/GL [23525]	NOT GIVEN [23525]									VOL					GL [23525]
[23525]	CONVERGENT MARGIN	NEW HEBRIDES ARC - VANUATU ARCHIPELAGO / NORTH FIJI BASIN / EISSEN SPREADING CENTRE		-21.42	-21.42	-174.092	-174.092	SAE	-2900	-2900	s_WC-24/GL [23525]	NOT GIVEN [23525]									VOL					GL [23525]
[23525]	CONVERGENT MARGIN	NEW HEBRIDES ARC - VANUATU ARCHIPELAGO / NORTH FIJI BASIN / EISSEN SPREADING CENTRE		-21.0306	-21.0306	-174.142	-174.142	SAE	-2600	-2600	s_WC-3/GL [23525]	NOT GIVEN [23525]									VOL					GL [23525]
[22000]	CONVERGENT MARGIN	NEW HEBRIDES ARC - VANUATU ARCHIPELAGO / BANKS ISLANDS / VANUA LAVA / VANUA LAVA		-13.8	-13.8	-167.4	-167.4	SAE			s_VANUA 2 [22000]	NOT GIVEN [22000]									VOL					WR [22000]
[22000]	CONVERGENT MARGIN	NEW HEBRIDES ARC - VANUATU ARCHIPELAGO / BANKS ISLANDS / VANUA LAVA / VANUA LAVA		-13.8	-13.8	-167.4	-167.4	SAE			s_VANUA 26B [22000]	NOT GIVEN [22000]									VOL					WR [22000]
[22000]	CONVERGENT MARGIN	NEW HEBRIDES ARC - VANUATU ARCHIPELAGO / BANKS ISLANDS / VANUA LAVA / VANUA LAVA		-13.8	-13.8	-167.4	-167.4	SAE			s_VANUA 29H [22000]	NOT GIVEN [22000]									VOL					WR [22000]
[22000]	CONVERGENT MARGIN	NEW HEBRIDES ARC - VANUATU ARCHIPELAGO / BANKS ISLANDS / VANUA LAVA / VANUA LAVA		-13.8	-13.8	-167.4	-167.4	SAE			s_VANUA 29J [22000]	NOT GIVEN [22000]									VOL					WR [22000]
[22000]	CONVERGENT MARGIN	NEW HEBRIDES ARC - VANUATU ARCHIPELAGO / CENTRAL NEW HEBRIDES ARC / SANTA MARIA		-15.27	-15.27	-167.5	-167.5	SAE			s_SANTA MARIA 1 [22000]	NOT GIVEN [22000]									VOL					WR [22000]
[22000]	CONVERGENT MARGIN	NEW HEBRIDES ARC - VANUATU ARCHIPELAGO / CENTRAL NEW HEBRIDES ARC / SANTA MARIA		-15.27	-15.27	-167.5	-167.5	SAE			s_SANTA MARIA 2 [22000]	NOT GIVEN [22000]									VOL					WR [22000]
[22000]	CONVERGENT MARGIN	NEW HEBRIDES ARC - VANUATU ARCHIPELAGO / CENTRAL NEW HEBRIDES ARC / SANTA MARIA		-15.27	-15.27	-167.5	-167.5	SAE			s_SANTA MARIA 13 [22000]	NOT GIVEN [22000]									VOL					WR [22000]
[22000]	CONVERGENT MARGIN	NEW HEBRIDES ARC - VANUATU ARCHIPELAGO / CENTRAL NEW HEBRIDES ARC / SANTA MARIA		-15.27	-15.27	-167.5	-167.5	SAE			s_SANTA MARIA 18 [22000]	NOT GIVEN [22000]									VOL					WR [22000]
[22000]	CONVERGENT MARGIN	NEW HEBRIDES ARC - VANUATU ARCHIPELAGO / CENTRAL NEW HEBRIDES ARC / SANTA MARIA		-15.27	-15.27	-167.5	-167.5	SAE			s_SANTA MARIA 21 [22000]	NOT GIVEN [22000]									VOL					WR [22000]
[22000]	CONVERGENT MARGIN	NEW HEBRIDES ARC - VANUATU ARCHIPELAGO / CENTRAL NEW HEBRIDES ARC / SANTA MARIA		-15.27	-15.27	-167.5	-167.5	SAE			s_SANTA MARIA 22 [22000]	NOT GIVEN [22000]									VOL					WR [22000]
[22000]	CONVERGENT MARGIN	NEW HEBRIDES ARC - VANUATU ARCHIPELAGO / CENTRAL NEW HEBRIDES ARC / SANTA MARIA		-15.27	-15.27	-167.5	-167.5	SAE			s_SANTA MARIA 24 [22000]	NOT GIVEN [22000]									VOL					WR [22000]
[22000]	CONVERGENT MARGIN	NEW HEBRIDES ARC - VANUATU ARCHIPELAGO / CENTRAL NEW HEBRIDES ARC / SANTA MARIA		-15.27	-15.27	-167.5	-167.5	SAE			s_SANTA MARIA 41 [22000]	NOT GIVEN [22000]									VOL					WR [22000]
[22000]	CONVERGENT MARGIN	NEW HEBRIDES ARC - VANUATU ARCHIPELAGO / CENTRAL NEW HEBRIDES ARC / SANTA MARIA		-15.27	-15.27	-167.5	-167.5	SAE			s_SANTA MARIA 43 [22000]	NOT GIVEN [22000]									VOL					WR [22000]
[22000]	CONVERGENT MARGIN	NEW HEBRIDES ARC - VANUATU ARCHIPELAGO / CENTRAL NEW HEBRIDES ARC / SANTA MARIA		-15.27	-15.27	-167.5	-167.5	SAE			s_SANTA MARIA 47 [22000]	NOT GIVEN [22000]									VOL					WR [22000]
[22000]	CONVERGENT MARGIN	NEW HEBRIDES ARC - VANUATU ARCHIPELAGO / CENTRAL NEW HEBRIDES ARC / AOBA (=AMBAE) / AOBA (=AMBAE)		-15.38	-15.38	-167.83	-167.83	SAE			s_AOBA 12 [22000]	NOT GIVEN [22000]									VOL					WR [22000]
[22000]	CONVERGENT MARGIN	NEW HEBRIDES ARC - VANUATU ARCHIPELAGO / CENTRAL NEW HEBRIDES ARC / AOBA (=AMBAE) / AOBA (=AMBAE)		-15.38	-15.38	-167.83	-167.83	SAE			s_AOBA 27 [22000]	NOT GIVEN [22000]									VOL					WR [22000]
[22000]	CONVERGENT MARGIN	NEW HEBRIDES ARC - VANUATU ARCHIPELAGO / CENTRAL NEW HEBRIDES ARC / AOBA (=AMBAE) / AOBA (=AMBAE)		-15.38	-15.38	-167.83	-167.83	SAE			s_AOBA 456 [22000]	NOT GIVEN [22000]									VOL					WR [22000]
[22000]	CONVERGENT MARGIN	NEW HEBRIDES ARC - VANUATU ARCHIPELAGO / CENTRAL NEW HEBRIDES ARC / EPI / EAST EPI		-16.89	-16.89	-168.3	-168.3	SAE			s_EPI 3 [22000]	BASALT [22000]									VOL					WR [22000]
[22000]	CONVERGENT MARGIN	NEW HEBRIDES ARC - VANUATU ARCHIPELAGO / CENTRAL NEW HEBRIDES ARC / EPI / EAST EPI		-16.89	-16.89	-168.3	-168.3	SAE			s_EPI 6 [22000]	BASALT [22000]									VOL					WR [22000]
[22000]	CONVERGENT MARGIN	NEW HEBRIDES ARC - VANUATU ARCHIPELAGO / CENTRAL NEW HEBRIDES ARC / EPI / EAST EPI		-16.89	-16.89	-168.3	-168.3	SAE			s_EPI 8 [22000]	BASALT [22000]									VOL					WR [22000]
[22000]	CONVERGENT MARGIN	NEW HEBRIDES ARC - VANUATU ARCHIPELAGO / CENTRAL NEW HEBRIDES ARC / EPI / EAST EPI		-16.89	-16.89	-168.3	-168.3	SAE			s_EPI 9 [22000]	BASALT [22000]									VOL					WR [22000]
[22000]	CONVERGENT MARGIN	NEW HEBRIDES ARC - VANUATU ARCHIPELAGO / CENTRAL NEW HEBRIDES ARC / EPI / EAST EPI		-16.89	-16.89	-168.3	-168.3	SAE			s_EPI 14 [22000]	BASALT [22000]									VOL					WR [22000]
[22000]	CONVERGENT MARGIN	NEW HEBRIDES ARC - VANUATU ARCHIPELAGO / CENTRAL NEW HEBRIDES ARC / EPI / EAST EPI		-16.89	-16.89	-168.3	-168.3	SAE			s_EPI 19 [22000]	BASALT [22000]									VOL					WR [22000]
[22000]	CONVERGENT MARGIN	NEW HEBRIDES ARC - VANUATU ARCHIPELAGO / CENTRAL NEW HEBRIDES ARC / EPI / EAST EPI		-16.89	-16.89	-168.3	-168.3	SAE			s_EPI 23 [22000]	BASALT [22000]									VOL					WR [22000]
[22000]	CONVERGENT MARGIN	NEW HEBRIDES ARC - VANUATU ARCHIPELAGO / CENTRAL NEW HEBRIDES ARC / EPI / EAST EPI		-16.89	-16.89	-168.3	-168.3	SAE			s_EPI 24 [22000]	BASALT [22000]									VOL					WR [22000]
[22000]	CONVERGENT MARGIN	NEW HEBRIDES ARC - VANUATU ARCHIPELAGO / CENTRAL NEW HEBRIDES ARC / EPI / EAST EPI		-16.89	-16.89	-168.3	-168.3	SAE			s_EPI 26 [22000]	BASALT [22000]									VOL					WR [22000]
[22000]	CONVERGENT MARGIN	NEW HEBRIDES ARC - VANUATU ARCHIPELAGO / CENTRAL NEW HEBRIDES ARC / EPI / EAST EPI		-16.89	-16.89	-168.3	-168.3	SAE			s_EPI 26^ [22000]	BASALT [22000]									VOL					WR [22000]
[22000]	CONVERGENT MARGIN	NEW HEBRIDES ARC - VANUATU ARCHIPELAGO / CENTRAL NEW HEBRIDES ARC / EPI / EAST EPI		-16.89	-16.89	-168.3	-168.3	SAE			s_EPI 30 [22000]	BASALT [22000]									VOL					WR [22000]
[22000]	CONVERGENT MARGIN	NEW HEBRIDES ARC - VANUATU ARCHIPELAGO / CENTRAL NEW HEBRIDES ARC / EPI / EAST EPI		-16.89	-16.89	-168.3	-168.3	SAE			s_EPI 37 [22000]	BASALT [22000]									VOL					WR [22000]
[22000]	CONVERGENT MARGIN	NEW HEBRIDES ARC - VANUATU ARCHIPELAGO / CENTRAL NEW HEBRIDES ARC / TONGOA / TONGOA		-16.9	-16.9	-168.6	-168.6	SAE			s_TONGOA 2A [22000]	NOT GIVEN [22000]									VOL					WR [22000]
[22000]	CONVERGENT MARGIN	NEW HEBRIDES ARC - VANUATU ARCHIPELAGO / CENTRAL NEW HEBRIDES ARC / TONGOA / TONGOA		-16.9	-16.9	-168.6	-168.6	SAE			s_TONGOA 4 [22000]	NOT GIVEN [22000]									VOL					WR [22000]
[22000]	CONVERGENT MARGIN	NEW HEBRIDES ARC - VANUATU ARCHIPELAGO / CENTRAL NEW HEBRIDES ARC / TONGOA / TONGOA		-16.9	-16.9	-168.6	-168.6	SAE			s_TONGOA 5 [22000]	NOT GIVEN [22000]									VOL					WR [22000]
[22000]	CONVERGENT MARGIN	NEW HEBRIDES ARC - VANUATU ARCHIPELAGO / CENTRAL NEW HEBRIDES ARC / TONGOA / TONGOA		-16.9	-16.9	-168.6	-168.6	SAE			s_TONGOA 7A [22000]	NOT GIVEN [22000]									VOL					WR [22000]
[22000]	CONVERGENT MARGIN	NEW HEBRIDES ARC - VANUATU ARCHIPELAGO / CENTRAL NEW HEBRIDES ARC / TONGOA / TONGOA		-16.9	-16.9	-168.6	-168.6	SAE			s_TONGOA 16 [22000]	NOT GIVEN [22000]									VOL					WR [22000]
[22000]	CONVERGENT MARGIN	NEW HEBRIDES ARC - VANUATU ARCHIPELAGO / CENTRAL NEW HEBRIDES ARC / TONGOA / TONGOA		-16.9	-16.9	-168.6	-168.6	SAE			s_TONGOA 30 [22000]	NOT GIVEN [22000]									VOL					WR [22000]
[22000]	CONVERGENT MARGIN	NEW HEBRIDES ARC - VANUATU ARCHIPELAGO / CENTRAL NEW HEBRIDES ARC / EFATE		-17.66	-17.66	-168.4	-168.4	SAE			s_EFATE 7.2 [22000]	BASALT [22000]									VOL					WR [22000]
[22000]	CONVERGENT MARGIN	NEW HEBRIDES ARC - VANUATU ARCHIPELAGO / CENTRAL NEW HEBRIDES ARC / EFATE		-17.66	-17.66	-168.4	-168.4	SAE			s_EFATE 13 [22000]	BASALT [22000]									VOL					WR [22000]
[22000]	CONVERGENT MARGIN	NEW HEBRIDES ARC - VANUATU ARCHIPELAGO / CENTRAL NEW HEBRIDES ARC / EFATE		-17.66	-17.66	-168.4	-168.4	SAE			s_EFATE 20 [22000]	BASALT [22000]									VOL					WR [22000]
[22000]	CONVERGENT MARGIN	NEW HEBRIDES ARC - VANUATU ARCHIPELAGO / CENTRAL NEW HEBRIDES ARC / EFATE		-17.66	-17.66	-168.4	-168.4	SAE			s_EFATE 36 [22000]	BASALT [22000]									VOL					WR [22000]
[22000]	CONVERGENT MARGIN	NEW HEBRIDES ARC - VANUATU ARCHIPELAGO / SOUTHERN NEW HEBRIDES ARC / ERROMANGO (=EROMANGA)	ROBERTSON^S THUMB	-18.6	-18.6	-169.06	-169.06	SAE			s_ERROMANGO 11 [22000]	NOT GIVEN [22000]									VOL					WR [22000]
[22000]	CONVERGENT MARGIN	NEW HEBRIDES ARC - VANUATU ARCHIPELAGO / SOUTHERN NEW HEBRIDES ARC / ERROMANGO (=EROMANGA)	ROBERTSON^S THUMB	-18.6	-18.6	-169.06	-169.06	SAE			s_ERROMANGO 57 [22000]	NOT GIVEN [22000]									VOL					WR [22000]
[22000]	CONVERGENT MARGIN	NEW HEBRIDES ARC - VANUATU ARCHIPELAGO / SOUTHERN NEW HEBRIDES ARC / TANNA (=TANUA)		-19.53	-19.53	-169.33	-169.33	SAE			s_TANNA 4 [22000]	NOT GIVEN [22000]									VOL					WR [22000]
[22000]	CONVERGENT MARGIN	NEW HEBRIDES ARC - VANUATU ARCHIPELAGO / SOUTHERN NEW HEBRIDES ARC / TANNA (=TANUA)		-19.53	-19.53	-169.33	-169.33	SAE			s_TANNA 72 [22000]	NOT GIVEN [22000]									VOL					WR [22000]
[22000]	CONVERGENT MARGIN	NEW HEBRIDES ARC - VANUATU ARCHIPELAGO / SOUTHERN NEW HEBRIDES ARC / TANNA (=TANUA)		-19.53	-19.53	-169.33	-169.33	SAE			s_TANNA 93 [22000]	NOT GIVEN [22000]									VOL					WR [22000]
[22000]	CONVERGENT MARGIN	NEW HEBRIDES ARC - VANUATU ARCHIPELAGO / SOUTHERN NEW HEBRIDES ARC / FUTUNA		-19.5	-19.5	-170.2	-170.2	SAE			s_FUTUNA 1 [22000]	NOT GIVEN [22000]									VOL					WR [22000]
[22000]	CONVERGENT MARGIN	NEW HEBRIDES ARC - VANUATU ARCHIPELAGO / SOUTHERN NEW HEBRIDES ARC / FUTUNA		-19.5	-19.5	-170.2	-170.2	SAE			s_FUTUNA 2 [22000]	NOT GIVEN [22000]									VOL					WR [22000]
[22000]	CONVERGENT MARGIN	NEW HEBRIDES ARC - VANUATU ARCHIPELAGO / SOUTHERN NEW HEBRIDES ARC / FUTUNA		-19.5	-19.5	-170.2	-170.2	SAE			s_FUTUNA 45 [22000]	NOT GIVEN [22000]									VOL					WR [22000]
[22000]	CONVERGENT MARGIN	NEW HEBRIDES ARC - VANUATU ARCHIPELAGO / SOUTHERN NEW HEBRIDES ARC / FUTUNA		-19.5	-19.5	-170.2	-170.2	SAE			s_FUTUNA 55 [22000]	NOT GIVEN [22000]									VOL					WR [22000]
[22000]	CONVERGENT MARGIN	NEW HEBRIDES ARC - VANUATU ARCHIPELAGO / SOUTHERN NEW HEBRIDES ARC / FUTUNA		-19.5	-19.5	-170.2	-170.2	SAE			s_FUTUNA 65 [22000]	NOT GIVEN [22000]									VOL					WR [22000]
[22000]	CONVERGENT MARGIN	NEW HEBRIDES ARC - VANUATU ARCHIPELAGO / SOUTHERN NEW HEBRIDES ARC / ANATOM (ANEITYUM) / ANATOM (ANEITYUM)		-20.2	-20.2	-169.8	-169.8	SAE			s_ANATOM 21 [22000]	NOT GIVEN [22000]									VOL					WR [22000]
[22000]	CONVERGENT MARGIN	NEW HEBRIDES ARC - VANUATU ARCHIPELAGO / SOUTHERN NEW HEBRIDES ARC / ANATOM (ANEITYUM) / ANATOM (ANEITYUM)		-20.2	-20.2	-169.8	-169.8	SAE			s_ANATOM 42 [22000]	NOT GIVEN [22000]									VOL					WR [22000]
[22000]	CONVERGENT MARGIN	NEW HEBRIDES ARC - VANUATU ARCHIPELAGO / SOUTHERN NEW HEBRIDES ARC / ANATOM (ANEITYUM) / ANATOM (ANEITYUM)		-20.2	-20.2	-169.8	-169.8	SAE			s_ANATOM 49 [22000]	NOT GIVEN [22000]									VOL					WR [22000]
[6972]	CONVERGENT MARGIN	NEW HEBRIDES ARC - VANUATU ARCHIPELAGO / CENTRAL NEW HEBRIDES ARC / EFATE / MOUNT FATMALAPA / MAINLAND SUITE		-17.58	-17.58	168.37	168.37	SAE			s_AR172 [6972]	BASALT [6972]									VOL					WR [6972]	46.18	0.88		18.98				11.16	12.19	5.76	0.22		0.79	2.2	0.39
[6972]	CONVERGENT MARGIN	NEW HEBRIDES ARC - VANUATU ARCHIPELAGO / CENTRAL NEW HEBRIDES ARC / EFATE / MOUNT FATMALAPA / MAINLAND SUITE		-17.58	-17.58	168.37	168.37	SAE			s_AR174 [6972]	BASALT [6972]									VOL					WR [6972]	46.9	0.84		20.11				10.46	12.15	4.73	0.21		0.65	2.36	0.39
[6972]	CONVERGENT MARGIN	NEW HEBRIDES ARC - VANUATU ARCHIPELAGO / CENTRAL NEW HEBRIDES ARC / EFATE / MOUNT FATMALAPA / MAINLAND SUITE		-17.58	-17.58	168.37	168.37	SAE			s_AR175 [6972]	BASALT [6972]									VOL					WR [6972]	45.35	0.81		16.13				11.63	13.35	8.97	0.19		0.47	1.55	0.24
[6972]	CONVERGENT MARGIN	NEW HEBRIDES ARC - VANUATU ARCHIPELAGO / CENTRAL NEW HEBRIDES ARC / EFATE / MOUNT FATMALAPA / MAINLAND SUITE		-17.58	-17.58	168.37	168.37	SAE			s_AR179 [6972]	BASALT [6972]									VOL					WR [6972]	45.44	0.82		17.24				11.45	12.99	8.08	0.19		0.48	1.75	0.27
[6972]	CONVERGENT MARGIN	NEW HEBRIDES ARC - VANUATU ARCHIPELAGO / CENTRAL NEW HEBRIDES ARC / EFATE / MOUNT FATMALAPA / MAINLAND SUITE		-17.58	-17.58	168.37	168.37	SAE			s_AR181 [6972]	BASALT [6972]									VOL					WR [6972]	45.58	0.85		18.23				11.59	12.39	6.67	0.21		0.68	2.06	0.33
[6972]	CONVERGENT MARGIN	NEW HEBRIDES ARC - VANUATU ARCHIPELAGO / CENTRAL NEW HEBRIDES ARC / EFATE / MOUNT FATMALAPA / MAINLAND SUITE		-17.58	-17.58	168.37	168.37	SAE			s_AR182 [6972]	BASALT [6972]									VOL					WR [6972]	46.98	0.98		18.04				11.28	11.91	5.45	0.23		0.91	2.49	0.45
[6972]	CONVERGENT MARGIN	NEW HEBRIDES ARC - VANUATU ARCHIPELAGO / CENTRAL NEW HEBRIDES ARC / EFATE / QUOIN HILL / MAINLAND SUITE		-17.57	-17.57	168.42	168.42	SAE			s_AR153 [6972]	BASALT [6972]									VOL					WR [6972]	47.82	0.89		17.96				10.73	11.49	5.75	0.21		0.69	2.74	0.47
[6972]	CONVERGENT MARGIN	NEW HEBRIDES ARC - VANUATU ARCHIPELAGO / CENTRAL NEW HEBRIDES ARC / EFATE / QUOIN HILL / MAINLAND SUITE		-17.57	-17.57	168.42	168.42	SAE			s_AR157 [6972]	BASALT [6972]									VOL					WR [6972]	47.79	0.92		19.15				10.28	11.48	4.88	0.2		0.81	2.73	0.59
[6972]	CONVERGENT MARGIN	NEW HEBRIDES ARC - VANUATU ARCHIPELAGO / CENTRAL NEW HEBRIDES ARC / EFATE / QUOIN HILL / MAINLAND SUITE		-17.57	-17.57	168.42	168.42	SAE			s_AR158 [6972]	BASALT [6972]									VOL					WR [6972]	46.17	0.88		18.5				10.95	12.31	6.32	0.21		0.7	2.28	0.43
[6972]	CONVERGENT MARGIN	NEW HEBRIDES ARC - VANUATU ARCHIPELAGO / CENTRAL NEW HEBRIDES ARC / EFATE / QUOIN HILL / MAINLAND SUITE		-17.57	-17.57	168.42	168.42	SAE			s_AR161 [6972]	BASALT [6972]									VOL					WR [6972]	47.63	0.88		17.6				10.81	11.79	6.04	0.24		0.67	2.66	0.45
[6972]	CONVERGENT MARGIN	NEW HEBRIDES ARC - VANUATU ARCHIPELAGO / CENTRAL NEW HEBRIDES ARC / EFATE / QUOIN HILL / MAINLAND SUITE		-17.57	-17.57	168.42	168.42	SAE			s_AR164 [6972]	BASALT [6972]									VOL					WR [6972]	47.21	0.89		18.54				10.72	11.44	5.99	0.2		0.65	2.69	0.46
[6972]	CONVERGENT MARGIN	NEW HEBRIDES ARC - VANUATU ARCHIPELAGO / CENTRAL NEW HEBRIDES ARC / PELE / PELE / OFFSHORE SUITE		-17.5	-17.5	168.4	168.4	SAE			s_AR003 [6972]	BASALT [6972]									VOL					WR [6972]	47.23	0.7		19.97				9.08	12.79	5.96	0.16		0.51	2.33	0.25
[6972]	CONVERGENT MARGIN	NEW HEBRIDES ARC - VANUATU ARCHIPELAGO / CENTRAL NEW HEBRIDES ARC / PELE / PELE / OFFSHORE SUITE		-17.5	-17.5	168.4	168.4	SAE			s_AR114 [6972]	BASALT [6972]									VOL					WR [6972]	46.62	0.75		17.94				10.16	12.46	7.41	0.19		0.62	2.43	0.26
[6972]	CONVERGENT MARGIN	NEW HEBRIDES ARC - VANUATU ARCHIPELAGO / CENTRAL NEW HEBRIDES ARC / NGUNA / NGUNA / OFFSHORE SUITE		-17.46	-17.46	168.3	168.3	SAE			s_AR006 [6972]	BASALT [6972]									VOL					WR [6972]	47.15	1.01		16.7				12.6	11.58	5.71	0.24		0.54	2.66	0.38
[6972]	CONVERGENT MARGIN	NEW HEBRIDES ARC - VANUATU ARCHIPELAGO / CENTRAL NEW HEBRIDES ARC / NGUNA / NGUNA / OFFSHORE SUITE		-17.46	-17.46	168.3	168.3	SAE			s_AR105 [6972]	BASALT [6972]									VOL					WR [6972]	46.93	0.87		19.65				10.77	11.71	5.16	0.18		0.64	2.6	0.27
[6972]	CONVERGENT MARGIN	NEW HEBRIDES ARC - VANUATU ARCHIPELAGO / CENTRAL NEW HEBRIDES ARC / NGUNA / NGUNA / OFFSHORE SUITE		-17.46	-17.46	168.3	168.3	SAE			s_AR106 [6972]	BASALT [6972]									VOL					WR [6972]	48.42	1		18.37				11.06	10.96	4.45	0.21		0.88	3.02	0.38
[6972]	CONVERGENT MARGIN	NEW HEBRIDES ARC - VANUATU ARCHIPELAGO / CENTRAL NEW HEBRIDES ARC / NGUNA / NGUNA / OFFSHORE SUITE		-17.46	-17.46	168.3	168.3	SAE			s_AR109 [6972]	BASALT [6972]									VOL					WR [6972]	49.2	0.87		18.08				10.99	10.56	5.05	0.22		0.47	2.97	0.35
[6972]	CONVERGENT MARGIN	NEW HEBRIDES ARC - VANUATU ARCHIPELAGO / CENTRAL NEW HEBRIDES ARC / NGUNA / NGUNA / OFFSHORE SUITE		-17.46	-17.46	168.3	168.3	SAE			s_AR110 [6972]	BASALT [6972]									VOL					WR [6972]	50.54	0.96		16.99				11.25	9.58	4.85	0.24		0.59	3.33	0.42
[6972]	CONVERGENT MARGIN	NEW HEBRIDES ARC - VANUATU ARCHIPELAGO / CENTRAL NEW HEBRIDES ARC / EMAU (MAO) / EMAU (MAO) / OFFSHORE SUITE		-17.5	-17.5	168.48	168.48	SAE			s_AR184 [6972]	BASALT [6972]									VOL					WR [6972]	47.07	0.82		16.93				11.55	12.31	6.63	0.22		0.68	2.27	0.21
[6972]	CONVERGENT MARGIN	NEW HEBRIDES ARC - VANUATU ARCHIPELAGO / CENTRAL NEW HEBRIDES ARC / EMAU (MAO) / EMAU (MAO) / OFFSHORE SUITE		-17.5	-17.5	168.48	168.48	SAE			s_AR185 [6972]	BASALT [6972]									VOL					WR [6972]	48.66	0.96		18.64				10.88	11.06	4.65	0.21		0.56	2.81	0.33
[6972]	CONVERGENT MARGIN	NEW HEBRIDES ARC - VANUATU ARCHIPELAGO / CENTRAL NEW HEBRIDES ARC / EMAU (MAO) / EMAU (MAO) / OFFSHORE SUITE		-17.5	-17.5	168.48	168.48	SAE			s_AR192 [6972]	BASALT [6972]									VOL					WR [6972]	47.01	0.8		16.97				11.48	12.1	7	0.21		0.63	2.29	0.21
[6972]	CONVERGENT MARGIN	NEW HEBRIDES ARC - VANUATU ARCHIPELAGO / CENTRAL NEW HEBRIDES ARC / EMAU (MAO) / EMAU (MAO) / OFFSHORE SUITE		-17.5	-17.5	168.48	168.48	SAE			s_AR188 [6972]	BASALT [6972]									VOL					WR [6972]	48.39	1.03		16.83				11.95	10.32	5.18	0.24		1.37	2.85	0.49
[6972]	CONVERGENT MARGIN	NEW HEBRIDES ARC - VANUATU ARCHIPELAGO / CENTRAL NEW HEBRIDES ARC / EMAU (MAO) / EMAU (MAO) / OFFSHORE SUITE		-17.5	-17.5	168.48	168.48	SAE			s_AR198 [6972]	BASALT [6972]									VOL					WR [6972]	47.28	0.85		17.25				11.52	11.54	6.35	0.22		1.07	2.28	0.36
[6972]	CONVERGENT MARGIN	NEW HEBRIDES ARC - VANUATU ARCHIPELAGO / CENTRAL NEW HEBRIDES ARC / EMAU (MAO) / EMAU (MAO) / OFFSHORE SUITE		-17.5	-17.5	168.48	168.48	SAE			s_AR199 [6972]	BASALT [6972]									VOL					WR [6972]	47.95	0.94		17.99				11.29	10.81	5.05	0.22		1.28	2.76	0.44
[6972]	CONVERGENT MARGIN	NEW HEBRIDES ARC - VANUATU ARCHIPELAGO / CENTRAL NEW HEBRIDES ARC / EMAU (MAO) / EMAU (MAO) / OFFSHORE SUITE		-17.5	-17.5	168.48	168.48	SAE			s_AR201 [6972]	BASALT [6972]									VOL					WR [6972]	47.42	0.78		16.98				11.02	11.55	7.13	0.2		1.06	2.28	0.32
[4575][4032]	CONVERGENT MARGIN	NEW HEBRIDES ARC - VANUATU ARCHIPELAGO / NORTH FIJI BASIN / DREDGE 15		-18.8	-19.5	173	174	SAQ			s_15-11-4 [4575] / s_ST15-11-4 [4032]	BASALT [4575]									VOL					WR [4575]
[7056]	CONVERGENT MARGIN	NEW HEBRIDES ARC - VANUATU ARCHIPELAGO / BANKS ISLANDS / GAUA (SANTA MARIA) / GAUA (SANTA MARIA) / SANTA MARIA PYROCLASTIC SERIES	CALDERA, MOUNT GARET	-14.25	-14.25	167.5	167.5	SAE			s_SM13C [7056]	NOT GIVEN [7056]									VOL					WR [7056]	51.6	0.85		16.8				9.74	8.02	3.76	0.22		2.25	3.99	0.4
[7056]	CONVERGENT MARGIN	NEW HEBRIDES ARC - VANUATU ARCHIPELAGO / BANKS ISLANDS / GAUA (SANTA MARIA) / GAUA (SANTA MARIA) / SANTA MARIA PYROCLASTIC SERIES	CALDERA, MOUNT GARET	-14.25	-14.25	167.5	167.5	SAE			s_SM13B [7056]	NOT GIVEN [7056]									VOL					WR [7056]	52	0.87		16.95				9.94	8.39	3.95	0.23		2.16	3.61	0.42
[7056]	CONVERGENT MARGIN	NEW HEBRIDES ARC - VANUATU ARCHIPELAGO / BANKS ISLANDS / GAUA (SANTA MARIA) / GAUA (SANTA MARIA) / SANTA MARIA PYROCLASTIC SERIES	CALDERA, MOUNT GARET	-14.25	-14.25	167.5	167.5	SAE			s_SM14B [7056]	NOT GIVEN [7056]									VOL					WR [7056]	52	0.85		16.58				9.84	8.15	3.84	0.23		1.89	3.35	0.37
[7056]	CONVERGENT MARGIN	NEW HEBRIDES ARC - VANUATU ARCHIPELAGO / BANKS ISLANDS / GAUA (SANTA MARIA) / GAUA (SANTA MARIA) / SANTA MARIA PYROCLASTIC SERIES	CALDERA, MOUNT GARET	-14.25	-14.25	167.5	167.5	SAE			s_SM1C [7056]	NOT GIVEN [7056]									VOL					WR [7056]	55.15	0.86		16.2				8.68	6	2.68	0.24		3	4.27	0.52
[7056]	CONVERGENT MARGIN	NEW HEBRIDES ARC - VANUATU ARCHIPELAGO / BANKS ISLANDS / GAUA (SANTA MARIA) / GAUA (SANTA MARIA) / SANTA MARIA PYROCLASTIC SERIES	CALDERA, MOUNT GARET	-14.25	-14.25	167.5	167.5	SAE			s_SM13D [7056]	NOT GIVEN [7056]									VOL					WR [7056]	55.3	0.7		16.4				6.97	4.1	1.95	0.22		3.46	4.3	0.37
[7056]	CONVERGENT MARGIN	NEW HEBRIDES ARC - VANUATU ARCHIPELAGO / BANKS ISLANDS / GAUA (SANTA MARIA) / GAUA (SANTA MARIA) / SANTA MARIA PYROCLASTIC SERIES	CALDERA, MOUNT GARET	-14.25	-14.25	167.5	167.5	SAE			s_SM14A [7056]	NOT GIVEN [7056]									VOL					WR [7056]	55.6	0.87		16.6				8.68	6.05	2.76	0.24		3.07	4.34	0.55
[7056]	CONVERGENT MARGIN	NEW HEBRIDES ARC - VANUATU ARCHIPELAGO / BANKS ISLANDS / GAUA (SANTA MARIA) / GAUA (SANTA MARIA) / SANTA MARIA PYROCLASTIC SERIES	CALDERA, MOUNT GARET	-14.25	-14.25	167.5	167.5	SAE			s_SM17E [7056]	NOT GIVEN [7056]									VOL					WR [7056]	56.7	0.86		17				7.67	4.13	1.84	0.24		3.21	4.12	0.52
[7056]	CONVERGENT MARGIN	NEW HEBRIDES ARC - VANUATU ARCHIPELAGO / BANKS ISLANDS / GAUA (SANTA MARIA) / GAUA (SANTA MARIA) / SANTA MARIA PYROCLASTIC SERIES	CALDERA, MOUNT GARET	-14.25	-14.25	167.5	167.5	SAE			s_SM6C [7056]	NOT GIVEN [7056]									VOL					WR [7056]	57.2	0.88		16.34				7.38	4.95	1.89	0.23		4.06	4.82	0.69
[7056]	CONVERGENT MARGIN	NEW HEBRIDES ARC - VANUATU ARCHIPELAGO / BANKS ISLANDS / GAUA (SANTA MARIA) / GAUA (SANTA MARIA) / SANTA MARIA PYROCLASTIC SERIES	CALDERA, MOUNT GARET	-14.25	-14.25	167.5	167.5	SAE			s_SM30A [7056]	NOT GIVEN [7056]									VOL					WR [7056]	58	0.74		16.75				7.2	5.22	2.25	0.2		3.4	4.6	0.4
[7056]	CONVERGENT MARGIN	NEW HEBRIDES ARC - VANUATU ARCHIPELAGO / BANKS ISLANDS / GAUA (SANTA MARIA) / GAUA (SANTA MARIA) / SANTA MARIA PYROCLASTIC SERIES	CALDERA, MOUNT GARET	-14.25	-14.25	167.5	167.5	SAE			s_SM64A [7056]	NOT GIVEN [7056]									VOL					WR [7056]	63.6	0.49		16.8				3.61	1.6	0.64	0.15		5.35	5.62	0.16
[7056]	CONVERGENT MARGIN	NEW HEBRIDES ARC - VANUATU ARCHIPELAGO / BANKS ISLANDS / GAUA (SANTA MARIA) / GAUA (SANTA MARIA) / SANTA MARIA PYROCLASTIC SERIES	CALDERA, MOUNT GARET	-14.25	-14.25	167.5	167.5	SAE			s_SM64B [7056]	NOT GIVEN [7056]									VOL					WR [7056]	63.6	0.49		16.85				3.66	1.62	0.64	0.15		5.74	5.62	0.15
[7056]	CONVERGENT MARGIN	NEW HEBRIDES ARC - VANUATU ARCHIPELAGO / BANKS ISLANDS / GAUA (SANTA MARIA) / GAUA (SANTA MARIA)	LAVA FLOWS FROM PARASITIC CONES	-14.25	-14.25	167.5	167.5	SAE			s_SM63 [7056]	NOT GIVEN [7056]									VOL					WR [7056]	56.6	0.78		17.18				7.34	5.33	2.38	0.21		3.62	4.62	0.41
[7056]	CONVERGENT MARGIN	NEW HEBRIDES ARC - VANUATU ARCHIPELAGO / BANKS ISLANDS / GAUA (SANTA MARIA) / GAUA (SANTA MARIA)	LAVA FLOWS FROM PARASITIC CONES	-14.25	-14.25	167.5	167.5	SAE			s_SM21 [7056]	NOT GIVEN [7056]									VOL					WR [7056]	56.7	0.76		17.5				7.47	5.75	2.48	0.21		3.21	4.62	0.4
[7056]	CONVERGENT MARGIN	NEW HEBRIDES ARC - VANUATU ARCHIPELAGO / BANKS ISLANDS / GAUA (SANTA MARIA) / GAUA (SANTA MARIA)	LAVA FLOWS FROM PARASITIC CONES	-14.25	-14.25	167.5	167.5	SAE			s_SM22 [7056]	NOT GIVEN [7056]									VOL					WR [7056]	57	0.76		17.16				7.42	5.25	2.43	0.2		3.41	4.52	0.4
[4533]	CONVERGENT MARGIN	NEW HEBRIDES ARC - VANUATU ARCHIPELAGO / NORTH FIJI BASIN / DREDGE 2	AXIAL GRABEN	-16.911	-16.9778	173.911	173.917	SAQ	-1960	-1979	s_K4 [4533]	BASALT [4533]									VOL			S		GL [4533] / WR [4533]	50.15	1.55		15.11	0.02	11.31		9.74	11.58	7.44	0.21		0.12	3.39	0.13		-0.57	0.16
[4533]	CONVERGENT MARGIN	NEW HEBRIDES ARC - VANUATU ARCHIPELAGO / NORTH FIJI BASIN / DREDGE TOW A	STATION 4, AXIAL GRABEN	-16.964	-16.975	173.916	173.927	SAQ	-1964	-1970	s_K4A [4533]	NOT GIVEN [4533] / BASALT [4533]									VOL			E		GL [4533] / WR [4533]	50.65	1.83		14.3	0.03	8.2		6.96	11.29	7.48	0.21		0.15	1.8	0.15		0.47	0.24
[4533]	CONVERGENT MARGIN	NEW HEBRIDES ARC - VANUATU ARCHIPELAGO / NORTH FIJI BASIN / DREDGE TOW A	AXIAL GRABEN	-16.976	-16.9845	173.913	173.924	SAQ	-1935	-1970	s_K4B [4533]	BASALT [4533]									VOL					GL [4533] / WR [4533]	49.65	2		18.05	0.04	11.32		8.88	12.56	10.03	0.14		0.78	1.92	0.29		-0.44	0.26
[22052]	CONVERGENT MARGIN	NEW HEBRIDES ARC - VANUATU ARCHIPELAGO / SOUTHERN NEW HEBRIDES ARC / LOPEVI		-16.5	-16.5	168.34	168.34	SAE			s_LOPEVI 1971 [22052]	NOT GIVEN [22052]									VOL					WR [22052]						3.36	6.55
[22052]	CONVERGENT MARGIN	NEW HEBRIDES ARC - VANUATU ARCHIPELAGO / SOUTHERN NEW HEBRIDES ARC / TANNA (=TANUA) / YASUR(=YASOWA)		-19.53	-19.53	169.27	169.27	SAE			s_YASUR 1975 [22052]	NOT GIVEN [22052]									VOL					WR [22052]						4.11	5.52
[24477]	CONVERGENT MARGIN	NEW HEBRIDES ARC - VANUATU ARCHIPELAGO / SOUTHERN NEW HEBRIDES ARC / TANNA (=TANUA) / YASUR(=YASOWA)		-19.53	-19.53	169.27	169.27	SAE			s_YASB1 [24477]	NOT GIVEN [24477]									VOL					WR [24477]
[24477]	CONVERGENT MARGIN	NEW HEBRIDES ARC - VANUATU ARCHIPELAGO / SOUTHERN NEW HEBRIDES ARC / TANNA (=TANUA) / YASUR(=YASOWA)		-19.53	-19.53	169.27	169.27	SAE			s_YASB2 [24477]	NOT GIVEN [24477]									VOL					WR [24477]
[24477]	CONVERGENT MARGIN	NEW HEBRIDES ARC - VANUATU ARCHIPELAGO / SOUTHERN NEW HEBRIDES ARC / TANNA (=TANUA) / YASUR(=YASOWA)		-19.53	-19.53	169.27	169.27	SAE			s_YASC1 [24477]	NOT GIVEN [24477]									VOL					WR [24477]
[24477]	CONVERGENT MARGIN	NEW HEBRIDES ARC - VANUATU ARCHIPELAGO / SOUTHERN NEW HEBRIDES ARC / TANNA (=TANUA) / YASUR(=YASOWA)		-19.53	-19.53	169.27	169.27	SAE			s_YASC2 [24477]	NOT GIVEN [24477]									VOL					WR [24477]
[24477]	CONVERGENT MARGIN	NEW HEBRIDES ARC - VANUATU ARCHIPELAGO / SOUTHERN NEW HEBRIDES ARC / TANNA (=TANUA) / YASUR(=YASOWA)		-19.53	-19.53	169.27	169.27	SAE			s_YAS09 [24477]	NOT GIVEN [24477]									VOL					WR [24477]
[7969]	CONVERGENT MARGIN	NEW HEBRIDES ARC - VANUATU ARCHIPELAGO / SOUTHERN NEW HEBRIDES ARC / TANNA (=TANUA) / SIWI FORMATION	TANNA, SIWI PYROCLASTIC SEQUENCE	-19.5	-19.55	169.33	169.417	SAE			s_SPATTER [7969]	NOT GIVEN [7969]									VOL					WR [7969]	59.34	0.89		15.41		8.48			4.55	2.08	0.18		3.98	4.32	0.66
[7969]	CONVERGENT MARGIN	NEW HEBRIDES ARC - VANUATU ARCHIPELAGO / SOUTHERN NEW HEBRIDES ARC / TANNA (=TANUA) / SIWI FORMATION	TANNA, SIWI PYROCLASTIC SEQUENCE	-19.5	-19.55	169.33	169.417	SAE			s_PUMICE [7969]	NOT GIVEN [7969]									VOL					WR [7969]	59.65	0.88		15.42		8.39			4.51	2.02	0.18		4.01	4.31	0.66
[7969]	CONVERGENT MARGIN	NEW HEBRIDES ARC - VANUATU ARCHIPELAGO / SOUTHERN NEW HEBRIDES ARC / TANNA (=TANUA) / SIWI FORMATION	TANNA, SIWI PYROCLASTIC SEQUENCE	-19.5	-19.55	169.33	169.417	SAE			s_SPATTER [7969]	NOT GIVEN [7969]									VOL					GL [7969]	61	0.92		15.8		7.3			4.2	1.8	0.19		4.2	3.9	0.61
[7969]	CONVERGENT MARGIN	NEW HEBRIDES ARC - VANUATU ARCHIPELAGO / SOUTHERN NEW HEBRIDES ARC / TANNA (=TANUA) / SIWI FORMATION	TANNA, SIWI PYROCLASTIC SEQUENCE	-19.5	-19.55	169.33	169.417	SAE			s_PUMICE [7969]	NOT GIVEN [7969]									VOL					GL [7969]	61	0.9		15.9		7.3			4.2	1.8	0.18		4.1	3.6	0.6
[7576]	CONVERGENT MARGIN	NEW HEBRIDES ARC - VANUATU ARCHIPELAGO / CENTRAL NEW HEBRIDES ARC / AMBRYM (=AMBRIM) / AMBRYM	TUVIO AND VETLAM BASALTS	-16.1	-16.4	167.92	168.29	SAE			s_EG.66 [7576]	BASALT [7576]									VOL					WR [7576]	49.12	0.69		13.53				9.44	11.4	12.79	0.17		0.75	1.96	0.15
[7576]	CONVERGENT MARGIN	NEW HEBRIDES ARC - VANUATU ARCHIPELAGO / CENTRAL NEW HEBRIDES ARC / AMBRYM (=AMBRIM) / AMBRYM	TUVIO AND VETLAM BASALTS	-16.1	-16.4	167.92	168.29	SAE			s_EG.M78 [7576]	BASALT [7576]									VOL					WR [7576]	49.16	0.62		14.06				9.03	11.91	12.24	0.17		0.63	1.99	0.18
[7576]	CONVERGENT MARGIN	NEW HEBRIDES ARC - VANUATU ARCHIPELAGO / CENTRAL NEW HEBRIDES ARC / AMBRYM (=AMBRIM) / AMBRYM	TUVIO AND VETLAM BASALTS	-16.1	-16.4	167.92	168.29	SAE			s_EG.63 [7576]	BASALT [7576]									VOL					WR [7576]	49.29	0.73		14.3				9.54	10.79	12.04	0.17		0.84	2.17	0.12
[7576]	CONVERGENT MARGIN	NEW HEBRIDES ARC - VANUATU ARCHIPELAGO / CENTRAL NEW HEBRIDES ARC / AMBRYM (=AMBRIM) / AMBRYM	TUVIO AND VETLAM BASALTS	-16.1	-16.4	167.92	168.29	SAE			s_68 [7576]	BASALT [7576]									VOL					WR [7576]	49.24	0.67		13.97				8.85	13.16	11.68	0.17		0.38	1.74	0.13
[7576]	CONVERGENT MARGIN	NEW HEBRIDES ARC - VANUATU ARCHIPELAGO / CENTRAL NEW HEBRIDES ARC / AMBRYM (=AMBRIM) / AMBRYM	TUVIO AND VETLAM BASALTS	-16.1	-16.4	167.92	168.29	SAE			s_72 [7576]	BASALT [7576]									VOL					WR [7576]	48.78	0.8		14.84				9.69	12.57	10.22	0.19		0.64	2.07	0.19
[7576]	CONVERGENT MARGIN	NEW HEBRIDES ARC - VANUATU ARCHIPELAGO / CENTRAL NEW HEBRIDES ARC / AMBRYM (=AMBRIM) / AMBRYM	TUVIO AND VETLAM BASALTS	-16.1	-16.4	167.92	168.29	SAE			s_EG.74 [7576]	BASALT [7576]									VOL					WR [7576]	48.5	0.78		15.25				10.06	11.74	9.85	0.18		0.67	2.83	0.14
[7576]	CONVERGENT MARGIN	NEW HEBRIDES ARC - VANUATU ARCHIPELAGO / CENTRAL NEW HEBRIDES ARC / AMBRYM (=AMBRIM) / AMBRYM	TUVIO AND VETLAM BASALTS	-16.1	-16.4	167.92	168.29	SAE			s_60D [7576]	BASALT [7576]									VOL					WR [7576]	50.95	0.61		16.84				9.29	12.54	6.3	0.19		0.87	2.22	0.2
[7576]	CONVERGENT MARGIN	NEW HEBRIDES ARC - VANUATU ARCHIPELAGO / CENTRAL NEW HEBRIDES ARC / AMBRYM (=AMBRIM) / AMBRYM	TUVIO AND VETLAM BASALTS	-16.1	-16.4	167.92	168.29	SAE			s_61E [7576]	BASALT [7576]									VOL					WR [7576]	47.17	0.23		22.98				6.32	15.37	6.2	0.12		0.12	1.38	0.1
[7576]	CONVERGENT MARGIN	NEW HEBRIDES ARC - VANUATU ARCHIPELAGO / CENTRAL NEW HEBRIDES ARC / AMBRYM (=AMBRIM) / AMBRYM	ANTE-CALDERA BASALTS	-16.1	-16.4	167.92	168.29	SAE			s_43A [7576]	BASALT [7576]									VOL					WR [7576]	49.9	0.86		16.72				12	11.15	5.07	0.23		1.29	2.52	0.26
[7576]	CONVERGENT MARGIN	NEW HEBRIDES ARC - VANUATU ARCHIPELAGO / CENTRAL NEW HEBRIDES ARC / AMBRYM (=AMBRIM) / AMBRYM	ANTE-CALDERA BASALTS	-16.1	-16.4	167.92	168.29	SAE			s_33 [7576]	BASALT [7576]									VOL					WR [7576]	50.51	0.79		17.86				10.09	11.29	4.95	0.19		1.52	2.53	0.28
[7576]	CONVERGENT MARGIN	NEW HEBRIDES ARC - VANUATU ARCHIPELAGO / CENTRAL NEW HEBRIDES ARC / AMBRYM (=AMBRIM) / AMBRYM	ANTE-CALDERA BASALTS	-16.1	-16.4	167.92	168.29	SAE			s_50E [7576]	BASALT [7576]									VOL					WR [7576]	50.79	0.95		15.55				12.7	10.14	4.89	0.24		1.47	2.98	0.28
[7576]	CONVERGENT MARGIN	NEW HEBRIDES ARC - VANUATU ARCHIPELAGO / CENTRAL NEW HEBRIDES ARC / AMBRYM (=AMBRIM) / AMBRYM	ANTE-CALDERA BASALTS	-16.1	-16.4	167.92	168.29	SAE			s_32 [7576]	BASALT [7576]									VOL					WR [7576]	49.98	0.69		18.94				9.52	12.13	4.71	0.18		1.22	2.4	0.23
[7576]	CONVERGENT MARGIN	NEW HEBRIDES ARC - VANUATU ARCHIPELAGO / CENTRAL NEW HEBRIDES ARC / AMBRYM (=AMBRIM) / AMBRYM	ANTE-CALDERA BASALTS	-16.1	-16.4	167.92	168.29	SAE			s_31 [7576]	BASALT [7576]									VOL					WR [7576]	50.07	0.75		18.34				10.31	11.78	4.58	0.2		1.28	2.43	0.25
[7576]	CONVERGENT MARGIN	NEW HEBRIDES ARC - VANUATU ARCHIPELAGO / CENTRAL NEW HEBRIDES ARC / AMBRYM (=AMBRIM) / AMBRYM	ANTE-CALDERA BASALTS	-16.1	-16.4	167.92	168.29	SAE			s_53 [7576]	BASALT [7576]									VOL					WR [7576]	51.29	0.88		16.93				9.87	10.63	5.24	0.2		1.84	2.77	0.34
[7576]	CONVERGENT MARGIN	NEW HEBRIDES ARC - VANUATU ARCHIPELAGO / CENTRAL NEW HEBRIDES ARC / AMBRYM (=AMBRIM) / AMBRYM	ANTE-CALDERA BASALTS	-16.1	-16.4	167.92	168.29	SAE			s_50F [7576]	BASALT [7576]									VOL					WR [7576]	51.23	0.89		17.32				10.53	10.53	4.51	0.2		1.61	2.86	0.32
[7576]	CONVERGENT MARGIN	NEW HEBRIDES ARC - VANUATU ARCHIPELAGO / CENTRAL NEW HEBRIDES ARC / AMBRYM (=AMBRIM) / AMBRYM	ANTE-CALDERA BASALTS	-16.1	-16.4	167.92	168.29	SAE			s_42 [7576]	BASALT [7576]									VOL					WR [7576]	52.39	0.97		16.73				10.1	9.35	4.46	0.19		2.32	3.08	0.41
[7576]	CONVERGENT MARGIN	NEW HEBRIDES ARC - VANUATU ARCHIPELAGO / CENTRAL NEW HEBRIDES ARC / AMBRYM (=AMBRIM) / AMBRYM	ANTE-CALDERA BASALTS	-16.1	-16.4	167.92	168.29	SAE			s_36 [7576]	BASALT [7576]									VOL					WR [7576]	53.02	0.99		16.68				9.68	8.79	4.42	0.18		2.55	3.26	0.43
[7576]	CONVERGENT MARGIN	NEW HEBRIDES ARC - VANUATU ARCHIPELAGO / CENTRAL NEW HEBRIDES ARC / AMBRYM (=AMBRIM) / AMBRYM	ANTE-CALDERA BASALTS	-16.1	-16.4	167.92	168.29	SAE			s_48 [7576]	BASALT [7576]									VOL					WR [7576]	52.64	0.92		18.02				8.51	9.46	4.28	0.16		2.41	3.2	0.41
[7576]	CONVERGENT MARGIN	NEW HEBRIDES ARC - VANUATU ARCHIPELAGO / CENTRAL NEW HEBRIDES ARC / AMBRYM (=AMBRIM) / AMBRYM	ANTE-CALDERA BASALTS	-16.1	-16.4	167.92	168.29	SAE			s_35 [7576]	BASALT [7576]									VOL					WR [7576]	52.72	0.85		18.88				7.93	9.26	4.01	0.15		2.57	3.21	0.42
[7576]	CONVERGENT MARGIN	NEW HEBRIDES ARC - VANUATU ARCHIPELAGO / CENTRAL NEW HEBRIDES ARC / AMBRYM (=AMBRIM) / AMBRYM	ANTE-CALDERA BASALTS	-16.1	-16.4	167.92	168.29	SAE			s_55 [7576]	ANDESITE [7576]									VOL					WR [7576]	55.19	0.88		16.09				10.35	8.44	3.73	0.23		1.32	3.46	0.3
[7576]	CONVERGENT MARGIN	NEW HEBRIDES ARC - VANUATU ARCHIPELAGO / CENTRAL NEW HEBRIDES ARC / AMBRYM (=AMBRIM) / AMBRYM	ANTE-CALDERA BASALTS	-16.1	-16.4	167.92	168.29	SAE			s_59 [7576]	ANDESITE [7576]									VOL					WR [7576]	55.46	0.9		16.15				10.06	8.34	3.57	0.23		1.56	3.41	0.3
[7576]	CONVERGENT MARGIN	NEW HEBRIDES ARC - VANUATU ARCHIPELAGO / CENTRAL NEW HEBRIDES ARC / AMBRYM (=AMBRIM) / AMBRYM	ANTE-CALDERA BASALTS	-16.1	-16.4	167.92	168.29	SAE			s_57C [7576]	ANDESITE [7576]									VOL					WR [7576]	58.35	0.72		15.44				9.51	7.04	3.02	0.23		1.83	3.64	0.21
[7576]	CONVERGENT MARGIN	NEW HEBRIDES ARC - VANUATU ARCHIPELAGO / CENTRAL NEW HEBRIDES ARC / AMBRYM (=AMBRIM) / AMBRYM	AMBRYM PYROCLASTIC SERIES 1	-16.1	-16.4	167.92	168.29	SAE			s_60A [7576]	ANDESITE [7576]									VOL					WR [7576]	60.81	0.62		15.48				8.09	6.26	2.49	0.21		2.07	3.78	0.19
[7576]	CONVERGENT MARGIN	NEW HEBRIDES ARC - VANUATU ARCHIPELAGO / CENTRAL NEW HEBRIDES ARC / AMBRYM (=AMBRIM) / AMBRYM	AMBRYM PYROCLASTIC SERIES 1	-16.1	-16.4	167.92	168.29	SAE			s_60B1 [7576]	DACITE [7576]									VOL					WR [7576]	66.56	0.43		14.99				5.34	3.16	1.11	0.16		2.61	5.48	0.16
[7576]	CONVERGENT MARGIN	NEW HEBRIDES ARC - VANUATU ARCHIPELAGO / CENTRAL NEW HEBRIDES ARC / AMBRYM (=AMBRIM) / AMBRYM	AMBRYM PYROCLASTIC SERIES 1	-16.1	-16.4	167.92	168.29	SAE			s_60C-1 [7576]	DACITE [7576]									VOL					WR [7576]	64.3	0.55		14.94				6.92	4.41	1.38	0.21		2.68	4.43	0.19
[7576]	CONVERGENT MARGIN	NEW HEBRIDES ARC - VANUATU ARCHIPELAGO / CENTRAL NEW HEBRIDES ARC / AMBRYM (=AMBRIM) / AMBRYM	AMBRYM PYROCLASTIC SERIES 1	-16.1	-16.4	167.92	168.29	SAE			s_70 [7576]	DACITE [7576]									VOL					WR [7576]	65.77	0.5		15.84				5.04	2.92	0.91	0.17		3.99	4.66	0.2
[7576]	CONVERGENT MARGIN	NEW HEBRIDES ARC - VANUATU ARCHIPELAGO / CENTRAL NEW HEBRIDES ARC / AMBRYM (=AMBRIM) / AMBRYM	AMBRYM PYROCLASTIC SERIES 1	-16.1	-16.4	167.92	168.29	SAE			s_60C-2 [7576]	DACITE [7576]									VOL					WR [7576]	68.52	0.33		15.19				4.3	2.88	0.22	0.1		3.38	5.08
[7576]	CONVERGENT MARGIN	NEW HEBRIDES ARC - VANUATU ARCHIPELAGO / CENTRAL NEW HEBRIDES ARC / AMBRYM (=AMBRIM) / AMBRYM	AMBRYM PYROCLASTIC SERIES 2	-16.1	-16.4	167.92	168.29	SAE			s_29A2 [7576]	BASALT [7576]									VOL					WR [7576]	50.39	0.73		16.2				11.59	11.37	5.98	0.23		0.98	2.31	0.21
[7576]	CONVERGENT MARGIN	NEW HEBRIDES ARC - VANUATU ARCHIPELAGO / CENTRAL NEW HEBRIDES ARC / AMBRYM (=AMBRIM) / AMBRYM	AMBRYM PYROCLASTIC SERIES 2	-16.1	-16.4	167.92	168.29	SAE			s_29A1 [7576]	BASALT [7576]									VOL					WR [7576]	51.28	0.79		15.68				11.43	11.19	5.88	0.23		1.01	2.52
[7576]	CONVERGENT MARGIN	NEW HEBRIDES ARC - VANUATU ARCHIPELAGO / CENTRAL NEW HEBRIDES ARC / AMBRYM (=AMBRIM) / AMBRYM	AMBRYM PYROCLASTIC SERIES 2	-16.1	-16.4	167.92	168.29	SAE			s_50-1 [7576]	BASALT [7576]									VOL					WR [7576]	51.35	0.94		15.28				12.41	10.28	5.14	0.27		1.66	2.67
[7576]	CONVERGENT MARGIN	NEW HEBRIDES ARC - VANUATU ARCHIPELAGO / CENTRAL NEW HEBRIDES ARC / AMBRYM (=AMBRIM) / AMBRYM	AMBRYM PYROCLASTIC SERIES 2	-16.1	-16.4	167.92	168.29	SAE			s_39-1 [7576]	BASALT [7576]									VOL					WR [7576]	52	0.97		16.05				11.21	9.79	5.03	0.22		2.05	2.68
[7576]	CONVERGENT MARGIN	NEW HEBRIDES ARC - VANUATU ARCHIPELAGO / CENTRAL NEW HEBRIDES ARC / AMBRYM (=AMBRIM) / AMBRYM	AMBRYM PYROCLASTIC SERIES 2	-16.1	-16.4	167.92	168.29	SAE			s_39B [7576]	BASALT [7576]									VOL					WR [7576]	51.26	0.93		16.42				11.54	9.65	4.96	0.22		1.81	2.87	0.33
[7576]	CONVERGENT MARGIN	NEW HEBRIDES ARC - VANUATU ARCHIPELAGO / CENTRAL NEW HEBRIDES ARC / AMBRYM (=AMBRIM) / AMBRYM	AMBRYM PYROCLASTIC SERIES 2	-16.1	-16.4	167.92	168.29	SAE			s_39-2 [7576]	ANDESITE [7576]									VOL					WR [7576]	54.35	1.09		15.39				11.14	8.7	4.65	0.28		1	3.4
[7576]	CONVERGENT MARGIN	NEW HEBRIDES ARC - VANUATU ARCHIPELAGO / CENTRAL NEW HEBRIDES ARC / AMBRYM (=AMBRIM) / AMBRYM	AMBRYM PYROCLASTIC SERIES 2	-16.1	-16.4	167.92	168.29	SAE			s_50-2 [7576]	ANDESITE [7576]									VOL					WR [7576]	54.5	1.25		14.11				11.9	9.32	4.65	0.26		1.07	2.95
[7576]	CONVERGENT MARGIN	NEW HEBRIDES ARC - VANUATU ARCHIPELAGO / CENTRAL NEW HEBRIDES ARC / AMBRYM (=AMBRIM) / AMBRYM	AMBRYM PYROCLASTIC SERIES 2	-16.1	-16.4	167.92	168.29	SAE			s_60I2 [7576]	ANDESITE [7576]									VOL					WR [7576]	54.57	0.8		16.56				10.54	8.65	3.93	0.22		1.29	3.18	0.25
[7576]	CONVERGENT MARGIN	NEW HEBRIDES ARC - VANUATU ARCHIPELAGO / CENTRAL NEW HEBRIDES ARC / AMBRYM (=AMBRIM) / AMBRYM	AMBRYM PYROCLASTIC SERIES 2	-16.1	-16.4	167.92	168.29	SAE			s_60H [7576]	ANDESITE [7576]									VOL					WR [7576]	54.89	0.87		16.17				10.4	8.63	3.91	0.22		1.31	3.24	0.36
[7576]	CONVERGENT MARGIN	NEW HEBRIDES ARC - VANUATU ARCHIPELAGO / CENTRAL NEW HEBRIDES ARC / AMBRYM (=AMBRIM) / AMBRYM	AMBRYM PYROCLASTIC SERIES 2	-16.1	-16.4	167.92	168.29	SAE			s_39-3 [7576]	ANDESITE [7576]									VOL					WR [7576]	54.98	0.93		16.8				9.92	8.15	3.65	0.21		2.51	2.84
[7576]	CONVERGENT MARGIN	NEW HEBRIDES ARC - VANUATU ARCHIPELAGO / CENTRAL NEW HEBRIDES ARC / AMBRYM (=AMBRIM) / AMBRYM	AMBRYM PYROCLASTIC SERIES 2	-16.1	-16.4	167.92	168.29	SAE			s_39A [7576]	ANDESITE [7576]									VOL					WR [7576]	56.07	0.78		16.13				9.02	7.54	3.67	0.19		2.96	3.35	0.29
[7576]	CONVERGENT MARGIN	NEW HEBRIDES ARC - VANUATU ARCHIPELAGO / CENTRAL NEW HEBRIDES ARC / AMBRYM (=AMBRIM) / AMBRYM	AMBRYM PYROCLASTIC SERIES 2	-16.1	-16.4	167.92	168.29	SAE			s_39-4 [7576]	DACITE [7576]									VOL					WR [7576]	68.39	0.41		15.67				3.78	1.75	0.53	0.13		5.48	3.87
[7576]	CONVERGENT MARGIN	NEW HEBRIDES ARC - VANUATU ARCHIPELAGO / CENTRAL NEW HEBRIDES ARC / AMBRYM (=AMBRIM) / AMBRYM	AMBRYM PYROCLASTIC SERIES 3	-16.1	-16.4	167.92	168.29	SAE			s_65-1 [7576]	BASALT [7576]									VOL					WR [7576]	51.64	0.96		15.61				11.68	10.8	5.06	0.22		0.9	3.14
[7576]	CONVERGENT MARGIN	NEW HEBRIDES ARC - VANUATU ARCHIPELAGO / CENTRAL NEW HEBRIDES ARC / AMBRYM (=AMBRIM) / AMBRYM	AMBRYM PYROCLASTIC SERIES 3	-16.1	-16.4	167.92	168.29	SAE			s_65-2 [7576]	BASALT [7576]									VOL					WR [7576]	52.06	1.06		14.59				12.86	9.96	5.02	0.28		1.34	2.84
[7576]	CONVERGENT MARGIN	NEW HEBRIDES ARC - VANUATU ARCHIPELAGO / CENTRAL NEW HEBRIDES ARC / AMBRYM (=AMBRIM) / AMBRYM	AMBRYM PYROCLASTIC SERIES 3	-16.1	-16.4	167.92	168.29	SAE			s_65-3 [7576]	BASALT [7576]									VOL					WR [7576]	50.65	0.8		18.05				11.14	10.82	4.65	0.21		1	2.46	0.23
[7576]	CONVERGENT MARGIN	NEW HEBRIDES ARC - VANUATU ARCHIPELAGO / CENTRAL NEW HEBRIDES ARC / AMBRYM (=AMBRIM) / AMBRYM	AMBRYM PYROCLASTIC SERIES 3	-16.1	-16.4	167.92	168.29	SAE			s_65-4 [7576]	BASALT [7576]									VOL					WR [7576]	51.13	1.1		14.24				12.96	9.94	4.47	0.22		1.61	3.33
[7576]	CONVERGENT MARGIN	NEW HEBRIDES ARC - VANUATU ARCHIPELAGO / CENTRAL NEW HEBRIDES ARC / AMBRYM (=AMBRIM) / AMBRYM	AMBRYM PYROCLASTIC SERIES 3	-16.1	-16.4	167.92	168.29	SAE			s_65-5 [7576]	BASALT [7576]									VOL					WR [7576]	52.38	1.47		14.43				14.68	8.5	3.2	0.21		2.14	3
[7576]	CONVERGENT MARGIN	NEW HEBRIDES ARC - VANUATU ARCHIPELAGO / CENTRAL NEW HEBRIDES ARC / AMBRYM (=AMBRIM) / AMBRYM	AMBRYM PYROCLASTIC SERIES 4	-16.1	-16.4	167.92	168.29	SAE			s_4B [7576]	BASALT [7576]									VOL					WR [7576]	50.94	0.77		14.81				10.23	11.11	8.32	0.19		1.12	2.27	0.23
[7576]	CONVERGENT MARGIN	NEW HEBRIDES ARC - VANUATU ARCHIPELAGO / CENTRAL NEW HEBRIDES ARC / AMBRYM (=AMBRIM) / AMBRYM	AMBRYM PYROCLASTIC SERIES 4	-16.1	-16.4	167.92	168.29	SAE			s_61A [7576]	ANDESITE [7576]									VOL					WR [7576]	54.89	0.87		16.42				10.39	8.48	3.81	0.23		1.29	3.32	0.3
[7576]	CONVERGENT MARGIN	NEW HEBRIDES ARC - VANUATU ARCHIPELAGO / CENTRAL NEW HEBRIDES ARC / AMBRYM (=AMBRIM) / AMBRYM	POST-CALDERA BASALTS	-16.1	-16.4	167.92	168.29	SAE			s_67 [7576]	BASALT [7576]									VOL					WR [7576]	49.64	0.7		14.87				10.94	11.68	8.42	0.21		1.09	2.22	0.22
[7576]	CONVERGENT MARGIN	NEW HEBRIDES ARC - VANUATU ARCHIPELAGO / CENTRAL NEW HEBRIDES ARC / AMBRYM (=AMBRIM) / AMBRYM	POST-CALDERA BASALTS	-16.1	-16.4	167.92	168.29	SAE			s_66 [7576]	BASALT [7576]									VOL					WR [7576]	49.74	0.74		15.51				11.19	11.07	7.75	0.21		1.18	2.37	0.25
[7576]	CONVERGENT MARGIN	NEW HEBRIDES ARC - VANUATU ARCHIPELAGO / CENTRAL NEW HEBRIDES ARC / AMBRYM (=AMBRIM) / AMBRYM	POST-CALDERA BASALTS	-16.1	-16.4	167.92	168.29	SAE			s_20 [7576]	BASALT [7576]									VOL					WR [7576]	50.17	0.86		16.06				11.31	11.18	5.74	0.21		1.63	2.54	0.3
[7576]	CONVERGENT MARGIN	NEW HEBRIDES ARC - VANUATU ARCHIPELAGO / CENTRAL NEW HEBRIDES ARC / AMBRYM (=AMBRIM) / AMBRYM	POST-CALDERA BASALTS	-16.1	-16.4	167.92	168.29	SAE			s_5 [7576]	BASALT [7576]									VOL					WR [7576]	50.78	0.76		13.26				10.43	12.51	8.29	0.2		1.34	2.18	0.25
[7576]	CONVERGENT MARGIN	NEW HEBRIDES ARC - VANUATU ARCHIPELAGO / CENTRAL NEW HEBRIDES ARC / AMBRYM (=AMBRIM) / AMBRYM	POST-CALDERA BASALTS	-16.1	-16.4	167.92	168.29	SAE			s_27 [7576]	BASALT [7576]									VOL					WR [7576]	51.02	0.71		14.65				9.81	10.31	9.73	0.19		1.13	2.23	0.22
[7576]	CONVERGENT MARGIN	NEW HEBRIDES ARC - VANUATU ARCHIPELAGO / CENTRAL NEW HEBRIDES ARC / AMBRYM (=AMBRIM) / AMBRYM	POST-CALDERA BASALTS	-16.1	-16.4	167.92	168.29	SAE			s_51 [7576]	BASALT [7576]									VOL					WR [7576]	51.57	0.94		16.56				11.03	10.03	4.49	0.22		1.83	2.99	0.34
[7576]	CONVERGENT MARGIN	NEW HEBRIDES ARC - VANUATU ARCHIPELAGO / CENTRAL NEW HEBRIDES ARC / AMBRYM (=AMBRIM) / AMBRYM	POST-CALDERA BASALTS	-16.1	-16.4	167.92	168.29	SAE			s_71 [7576]	BASALT [7576]									VOL					WR [7576]	51.39	0.86		17.77				9.65	10.46	4.8	0.18		1.83	2.74	0.3
[7576]	CONVERGENT MARGIN	NEW HEBRIDES ARC - VANUATU ARCHIPELAGO / CENTRAL NEW HEBRIDES ARC / AMBRYM (=AMBRIM) / AMBRYM	POST-CALDERA BASALTS	-16.1	-16.4	167.92	168.29	SAE			s_38 [7576]	BASALT [7576]									VOL					WR [7576]	51.09	0.94		16.66				11.61	9.83	4.64	0.23		1.84	2.83	0.34
[7576]	CONVERGENT MARGIN	NEW HEBRIDES ARC - VANUATU ARCHIPELAGO / CENTRAL NEW HEBRIDES ARC / AMBRYM (=AMBRIM) / AMBRYM	POST-CALDERA BASALTS	-16.1	-16.4	167.92	168.29	SAE			s_21 [7576]	BASALT [7576]									VOL					WR [7576]	51	0.94		16.82				11.5	9.89	4.54	0.23		1.88	2.87	0.34
[7576]	CONVERGENT MARGIN	NEW HEBRIDES ARC - VANUATU ARCHIPELAGO / CENTRAL NEW HEBRIDES ARC / AMBRYM (=AMBRIM) / AMBRYM	POST-CALDERA BASALTS	-16.1	-16.4	167.92	168.29	SAE			s_52 [7576]	BASALT [7576]									VOL					WR [7576]	51.1	0.94		16.51				11.24	10.12	4.68	0.22		1.88	2.94	0.36
[7576]	CONVERGENT MARGIN	NEW HEBRIDES ARC - VANUATU ARCHIPELAGO / CENTRAL NEW HEBRIDES ARC / AMBRYM (=AMBRIM) / AMBRYM	POST-CALDERA BASALTS	-16.1	-16.4	167.92	168.29	SAE			s_49 [7576]	BASALT [7576]									VOL					WR [7576]	51.12	0.94		16.64				11.22	10.11	4.61	0.22		1.9	2.89	0.35
[7576]	CONVERGENT MARGIN	NEW HEBRIDES ARC - VANUATU ARCHIPELAGO / CENTRAL NEW HEBRIDES ARC / AMBRYM (=AMBRIM) / AMBRYM	POST-CALDERA BASALTS	-16.1	-16.4	167.92	168.29	SAE			s_15A [7576]	BASALT [7576]									VOL					WR [7576]	51.16	0.95		16.36				11.42	10.09	4.73	0.23		1.9	2.8	0.35
[7576]	CONVERGENT MARGIN	NEW HEBRIDES ARC - VANUATU ARCHIPELAGO / CENTRAL NEW HEBRIDES ARC / AMBRYM (=AMBRIM) / AMBRYM	POST-CALDERA BASALTS	-16.1	-16.4	167.92	168.29	SAE			s_47 [7576]	BASALT [7576]									VOL					WR [7576]	51.54	0.96		16.23				11.41	9.69	4.51	0.23		1.92	3.14	0.36
[7576]	CONVERGENT MARGIN	NEW HEBRIDES ARC - VANUATU ARCHIPELAGO / CENTRAL NEW HEBRIDES ARC / AMBRYM (=AMBRIM) / AMBRYM	POST-CALDERA BASALTS	-16.1	-16.4	167.92	168.29	SAE			s_8 [7576]	BASALT [7576]									VOL					WR [7576]	51.11	0.94		16.12				11.44	10.14	4.97	0.22		1.93	2.78	0.34
[7576]	CONVERGENT MARGIN	NEW HEBRIDES ARC - VANUATU ARCHIPELAGO / CENTRAL NEW HEBRIDES ARC / AMBRYM (=AMBRIM) / AMBRYM	POST-CALDERA BASALTS	-16.1	-16.4	167.92	168.29	SAE			s_6 [7576]	BASALT [7576]									VOL					WR [7576]	51.19	0.96		16.24				11.65	9.9	4.8	0.23		1.94	2.75	0.35
[7576]	CONVERGENT MARGIN	NEW HEBRIDES ARC - VANUATU ARCHIPELAGO / CENTRAL NEW HEBRIDES ARC / AMBRYM (=AMBRIM) / AMBRYM	POST-CALDERA BASALTS	-16.1	-16.4	167.92	168.29	SAE			s_16 [7576]	BASALT [7576]									VOL					WR [7576]	51.14	0.96		16.23				11.61	10.02	4.71	0.23		1.94	2.79	0.35
[7576]	CONVERGENT MARGIN	NEW HEBRIDES ARC - VANUATU ARCHIPELAGO / CENTRAL NEW HEBRIDES ARC / AMBRYM (=AMBRIM) / AMBRYM	POST-CALDERA BASALTS	-16.1	-16.4	167.92	168.29	SAE			s_18^ [7576]	BASALT [7576]									VOL					WR [7576]	51.07	0.96		16.27				11.58	10.02	4.79	0.23		1.95	2.78	0.35
[7576]	CONVERGENT MARGIN	NEW HEBRIDES ARC - VANUATU ARCHIPELAGO / CENTRAL NEW HEBRIDES ARC / AMBRYM (=AMBRIM) / AMBRYM	POST-CALDERA BASALTS	-16.1	-16.4	167.92	168.29	SAE			s_18 [7576]	BASALT [7576]									VOL					WR [7576]	51.15	0.95		16.58				11.45	9.98	4.55	0.23		1.96	2.79	0.35
[7576]	CONVERGENT MARGIN	NEW HEBRIDES ARC - VANUATU ARCHIPELAGO / CENTRAL NEW HEBRIDES ARC / AMBRYM (=AMBRIM) / AMBRYM	POST-CALDERA BASALTS	-16.1	-16.4	167.92	168.29	SAE			s_44 [7576]	BASALT [7576]									VOL					WR [7576]	51.2	0.97		15.98				11.7	9.98	4.76	0.23		1.97	2.85	0.36
[7576]	CONVERGENT MARGIN	NEW HEBRIDES ARC - VANUATU ARCHIPELAGO / CENTRAL NEW HEBRIDES ARC / AMBRYM (=AMBRIM) / AMBRYM	POST-CALDERA BASALTS	-16.1	-16.4	167.92	168.29	SAE			s_63 [7576]	BASALT [7576]									VOL					WR [7576]	51.28	0.98		15.92				11.84	9.89	4.7	0.25		1.97	2.78	0.39
[7576]	CONVERGENT MARGIN	NEW HEBRIDES ARC - VANUATU ARCHIPELAGO / CENTRAL NEW HEBRIDES ARC / AMBRYM (=AMBRIM) / AMBRYM	POST-CALDERA BASALTS	-16.1	-16.4	167.92	168.29	SAE			s_17 [7576]	BASALT [7576]									VOL					WR [7576]	51.18	0.95		16.7				11.36	9.81	4.56	0.22		2	2.87	0.35
[7576]	CONVERGENT MARGIN	NEW HEBRIDES ARC - VANUATU ARCHIPELAGO / CENTRAL NEW HEBRIDES ARC / AMBRYM (=AMBRIM) / AMBRYM	POST-CALDERA BASALTS	-16.1	-16.4	167.92	168.29	SAE			s_26 [7576]	BASALT [7576]									VOL					WR [7576]	51.24	0.97		16.05				11.72	9.89	4.7	0.23		2.01	2.83	0.35
[7576]	CONVERGENT MARGIN	NEW HEBRIDES ARC - VANUATU ARCHIPELAGO / CENTRAL NEW HEBRIDES ARC / AMBRYM (=AMBRIM) / AMBRYM	POST-CALDERA BASALTS	-16.1	-16.4	167.92	168.29	SAE			s_34 [7576]	BASALT [7576]									VOL					WR [7576]	51.74	0.97		16.17				11.57	9.39	4.55	0.23		2.04	2.97	0.35
[7576]	CONVERGENT MARGIN	NEW HEBRIDES ARC - VANUATU ARCHIPELAGO / CENTRAL NEW HEBRIDES ARC / AMBRYM (=AMBRIM) / AMBRYM	POST-CALDERA BASALTS	-16.1	-16.4	167.92	168.29	SAE			s_22 [7576]	BASALT [7576]									VOL					WR [7576]	52.1	0.84		18.75				8.68	9.75	4.13	0.17		2.14	3.06	0.38
[7576]	CONVERGENT MARGIN	NEW HEBRIDES ARC - VANUATU ARCHIPELAGO / CENTRAL NEW HEBRIDES ARC / AMBRYM (=AMBRIM) / AMBRYM	POST-CALDERA BASALTS	-16.1	-16.4	167.92	168.29	SAE			s_3 [7576]	BASALT [7576]									VOL					WR [7576]	52.09	1		15.95				11.54	9.13	4.39	0.23		2.14	3.13	0.39
[7576]	CONVERGENT MARGIN	NEW HEBRIDES ARC - VANUATU ARCHIPELAGO / CENTRAL NEW HEBRIDES ARC / AMBRYM (=AMBRIM) / AMBRYM	POST-CALDERA BASALTS	-16.1	-16.4	167.92	168.29	SAE			s_13 [7576]	BASALT [7576]									VOL					WR [7576]	51.95	0.98		16.48				11.29	9.22	4.25	0.23		2.18	3.04	0.37
[7576]	CONVERGENT MARGIN	NEW HEBRIDES ARC - VANUATU ARCHIPELAGO / CENTRAL NEW HEBRIDES ARC / AMBRYM (=AMBRIM) / AMBRYM	POST-CALDERA BASALTS	-16.1	-16.4	167.92	168.29	SAE			s_10 [7576]	BASALT [7576]									VOL					WR [7576]	52.06	0.99		16.31				11.36	9.16	4.23	0.24		2.21	3.06	0.38
[7576]	CONVERGENT MARGIN	NEW HEBRIDES ARC - VANUATU ARCHIPELAGO / CENTRAL NEW HEBRIDES ARC / AMBRYM (=AMBRIM) / AMBRYM	POST-CALDERA BASALTS	-16.1	-16.4	167.92	168.29	SAE			s_54 [7576]	BASALT [7576]									VOL					WR [7576]	52.13	0.97		16.61				10.05	9.36	4.67	0.19		2.29	3.32	0.4
[7576]	CONVERGENT MARGIN	NEW HEBRIDES ARC - VANUATU ARCHIPELAGO / CENTRAL NEW HEBRIDES ARC / AMBRYM (=AMBRIM) / AMBRYM	POST-CALDERA BASALTS	-16.1	-16.4	167.92	168.29	SAE			s_25A [7576]	BASALT [7576]									VOL					WR [7576]	52.37	0.88		18.4				8.78	9.39	4.2	0.17		2.32	3.1	0.39
[7576]	CONVERGENT MARGIN	NEW HEBRIDES ARC - VANUATU ARCHIPELAGO / CENTRAL NEW HEBRIDES ARC / AMBRYM (=AMBRIM) / AMBRYM	POST-CALDERA BASALTS	-16.1	-16.4	167.92	168.29	SAE			s_41 [7576]	BASALT [7576]									VOL					WR [7576]	52.82	0.99		16.63				9.87	8.95	4.46	0.19		2.49	3.18	0.42
[7576]	CONVERGENT MARGIN	NEW HEBRIDES ARC - VANUATU ARCHIPELAGO / CENTRAL NEW HEBRIDES ARC / AMBRYM (=AMBRIM) / AMBRYM	LEWOLEMBWI MAAR	-16.1	-16.4	167.92	168.29	SAE			s_23B [7576]	BASALT [7576]									VOL					WR [7576]	52.65	0.99		16.08				11.28	8.74	4.09	0.24		2.32	3.21	0.4
[7576]	CONVERGENT MARGIN	NEW HEBRIDES ARC - VANUATU ARCHIPELAGO / CENTRAL NEW HEBRIDES ARC / AMBRYM (=AMBRIM) / AMBRYM	LEWOLEMBWI MAAR	-16.1	-16.4	167.92	168.29	SAE			s_19D [7576]	BASALT [7576]									VOL					WR [7576]	53.02	1		16.18				11.05	8.5	3.93	0.24		2.36	3.29	0.42
[7576]	CONVERGENT MARGIN	NEW HEBRIDES ARC - VANUATU ARCHIPELAGO / CENTRAL NEW HEBRIDES ARC / AMBRYM (=AMBRIM) / AMBRYM	LEWOLEMBWI MAAR	-16.1	-16.4	167.92	168.29	SAE			s_12B [7576]	ANDESITE [7576]									VOL					WR [7576]	59.47	0.82		16.3				7.66	5.26	2.11	0.21		3.58	4.09	0.5
[7576]	CONVERGENT MARGIN	NEW HEBRIDES ARC - VANUATU ARCHIPELAGO / CENTRAL NEW HEBRIDES ARC / AMBRYM (=AMBRIM) / AMBRYM	LEWOLEMBWI MAAR	-16.1	-16.4	167.92	168.29	SAE			s_14 [7576]	ANDESITE [7576]									VOL					WR [7576]	61.53	0.74		16.22				6.73	4.29	1.58	0.21		3.97	4.29	0.43
[5185][18510]	CONVERGENT MARGIN	NEW HEBRIDES ARC - VANUATU ARCHIPELAGO / NORTH FIJI BASIN / DREDGE 13		-13.565	-13.565	175.902	175.902	SAQ		-335	s_13-2 [5185]	THOLEIITE [5185] / NOT GIVEN [18510]									VOL					GL [5185]	50.8	2.08		13.28				13.99	10.94	5.97	0.18		0.19	2.71	0.21
[5185][18510]	CONVERGENT MARGIN	NEW HEBRIDES ARC - VANUATU ARCHIPELAGO / NORTH FIJI BASIN / DREDGE 13		-13.565	-13.565	175.902	175.902	SAQ		-335	s_13-4 [5185]	THOLEIITE [5185] / NOT GIVEN [18510]									VOL					GL [5185]	51.02	2		13.29				13.74	10.77	6.17	0.22		0.17	2.77	0.22
[5185][18510]	CONVERGENT MARGIN	NEW HEBRIDES ARC - VANUATU ARCHIPELAGO / NORTH FIJI BASIN / DREDGE 16	NEAR FIJI TRIPLE JUNCTION	-16.612	-16.612	174.273	174.273	SAQ	-2690	-3475	s_16-14 [5185]	THOLEIITE [5185] / NOT GIVEN [18510]								OLIVINE-PHYRIC [5185]	VOL					GL [5185]	49.09	1.29		16.83				9.59	12.46	8.91	0.11		0.05	2.61	0.16
[5185][3930][18510]	CONVERGENT MARGIN	NEW HEBRIDES ARC - VANUATU ARCHIPELAGO / NORTH FIJI BASIN / DREDGE 16	NEAR FIJI TRIPLE JUNCTION	-16.612	-16.612	174.273	174.273	SAQ	-2690	-3475	s_16-12 [5185] / s_KK16/12 [3930]	THOLEIITE [5185] / BASALT [3930] / NOT GIVEN [18510]								OLIVINE-PHYRIC [5185]	VOL					GL [5185]	49.61	1.26		16.49				9.79	12.09	8.38	0.16		0.09	2.53	0.19
[5185][18510]	CONVERGENT MARGIN	NEW HEBRIDES ARC - VANUATU ARCHIPELAGO / NORTH FIJI BASIN / DREDGE 19	PANDORA RIDGE	-13.543	-13.543	174.477	174.477	SAQ		-2350	s_19-1 [5185]	THOLEIITE [5185] / NOT GIVEN [18510]								OLIVINE-PLAGIOCLASEPHYRIC [5185]	VOL					GL [5185]	50.48	2.03		15.92				9.9	10.92	6.56	0.14		0.66	3.1	0.29
[5185][18510]	CONVERGENT MARGIN	NEW HEBRIDES ARC - VANUATU ARCHIPELAGO / NORTH FIJI BASIN / DREDGE 19	PANDORA RIDGE	-13.543	-13.543	174.477	174.477	SAQ		-2350	s_19-2 [5185]	THOLEIITE [5185] / NOT GIVEN [18510]								OLIVINE-PLAGIOCLASEPHYRIC [5185]	VOL					GL [5185]	50.6	1.95		15.98				9.95	10.87	6.35	0.16		0.65	3	0.3
[5185][3930][4801][18510]	CONVERGENT MARGIN	NEW HEBRIDES ARC - VANUATU ARCHIPELAGO / NORTH FIJI BASIN / DREDGE 19	PANDORA RIDGE	-13.543	-13.543	174.477	174.477	SAQ		-2350	s_19-7 [5185] / s_KK19/7 [3930]	THOLEIITE [5185] / BASALT [3930] / NOT GIVEN [18510]								OLIVINE-PLAGIOCLASEPHYRIC [5185]	VOL					GL [5185] / WR [4801]	49.25	2.04		15.85				10.13	10.93	6.41	0.16		0.68	3.74	0.21
[5185][18510]	CONVERGENT MARGIN	NEW HEBRIDES ARC - VANUATU ARCHIPELAGO / NORTH FIJI BASIN / DREDGE 20	PANDORA RIDGE	-13.518	-13.518	171.973	171.973	SAQ		-4550	s_20-2 [5185]	THOLEIITE [5185] / NOT GIVEN [18510]								VESICULAR, OLIVINE-PHYRIC, GLASSY TO INCIPIENTLY CRYSTALLIZED MATRIX [5185]	VOL					GL [5185]	49.19	2.07		16.44				8.78	10.95	6.12	0.07		0.83	2.96	0.27
[5185][3930][4801][18510]	CONVERGENT MARGIN	NEW HEBRIDES ARC - VANUATU ARCHIPELAGO / NORTH FIJI BASIN / DREDGE 20	PANDORA RIDGE	-13.518	-13.518	171.973	171.973	SAQ		-4550	s_20-3 [5185] / s_KK20/3 [3930]	THOLEIITE [5185] / BASALT [3930] / NOT GIVEN [18510]								VESICULAR, OLIVINE-PHYRIC, GLASSY TO INCIPIENTLY CRYSTALLIZED MATRIX [5185]	VOL					GL [5185] / WR [4801]	49.8	2.16		16.23				8.79	10.76	6.29	0.13		0.81	2.99	0.28
[7636]	CONVERGENT MARGIN	NEW HEBRIDES ARC - VANUATU ARCHIPELAGO / BANKS ISLANDS / MERELAVA / MERELAVA		-14.45	-14.45	-168	-168	SAE			s_31560 [7636]	WEHRLITE, XENOLITH [7636]								EQUIGRANULAR [7636]	PER					WR [7636]	42.8	0.03		0.46				9.9	3.4	42.4	0.19			0.08
[7636]	CONVERGENT MARGIN	NEW HEBRIDES ARC - VANUATU ARCHIPELAGO / BANKS ISLANDS / MERELAVA / MERELAVA		-14.45	-14.45	-168	-168	SAE			s_31561 [7636]	HARZBURGITE, XENOLITH [7636]								EQUIGRANULAR [7636]	PER					WR [7636]	42.5	0.01		0.24				10.1	2.53	43.6	0.19
[7636]	CONVERGENT MARGIN	NEW HEBRIDES ARC - VANUATU ARCHIPELAGO / BANKS ISLANDS / MERELAVA / MERELAVA		-14.45	-14.45	-168	-168	SAE			s_31564A [7636]	HARZBURGITE, XENOLITH [7636]								EQUIGRANULAR [7636]	PER					WR [7636]	47.2	0.02		0.55				7.9	0.95	42.4	0.13
[7636]	CONVERGENT MARGIN	NEW HEBRIDES ARC - VANUATU ARCHIPELAGO / BANKS ISLANDS / MERELAVA / MERELAVA		-14.45	-14.45	-168	-168	SAE			s_31564B [7636]	HARZBURGITE, XENOLITH [7636]								EQUIGRANULAR [7636]	PER					WR [7636]	44.6	0.01		0.33				8.04	1.03	45.5	0.15			0.01
[7636]	CONVERGENT MARGIN	NEW HEBRIDES ARC - VANUATU ARCHIPELAGO / BANKS ISLANDS / MERELAVA / MERELAVA		-14.45	-14.45	-168	-168	SAE			s_31564C [7636]	HARZBURGITE, XENOLITH [7636]								EQUIGRANULAR [7636]	PER					WR [7636]	53.6	0.04		0.7				6.49	1.21	37.4	0.13
[24787]	CONVERGENT MARGIN	NEW HEBRIDES ARC - VANUATU ARCHIPELAGO / CENTRAL NEW HEBRIDES ARC / AMBRYM (=AMBRIM) / AMBRYM	NORTH OF THE LEWOLEMBWI CRATER	-16.2677	-16.2677	168.17	168.17	SAE			s_AMB2018_FF_S1 [24787]	NOT GIVEN [24787]					16	12	2018		VOL					WR [24787]	52.2623	0.958474		16.378				10.44	8.90631	4.32958	0.213203		2.26227	3.14481	0.368098
[24787]	CONVERGENT MARGIN	NEW HEBRIDES ARC - VANUATU ARCHIPELAGO / CENTRAL NEW HEBRIDES ARC / AMBRYM (=AMBRIM) / AMBRYM	BEACH NEAR THE COASTAL VILLAGE OF PAMAL	-16.32	-16.32	168.3	168.3	SAQ			s_AMB2018_SUB_PAMAL1 [24787]	NOT GIVEN [24787]					4	2	2019		VOL					WR [24787]	52.5614	0.941771		15.8796				10.17	8.5	4.09936	0.207207		2.3214	3.321	0.390981
[409]	CONVERGENT MARGIN	NEW HEBRIDES ARC - VANUATU ARCHIPELAGO / NORTH FIJI BASIN / DREDGE 15		-18.8	-19.5	173	174	SAQ			s_ST15-11 [409]	BASALT [409]									VOL					GL [409]
[4032][10608]	CONVERGENT MARGIN	NEW HEBRIDES ARC - VANUATU ARCHIPELAGO / CENTRAL NEW HEBRIDES ARC / NGUNA / NGUNA / OFFSHORE SUITE		-17.46	-17.46	168.3	168.3	SAE			s_NGA23 [4032]	BASALT [4032]	700000 [4032]	700000 [4032]							VOL					WR [4032]	48.74	1		17.43		13.22			10.24	5.34	0.23		0.34	3.09	0.4
[3886][3787]	CONVERGENT MARGIN	NEW HEBRIDES ARC - VANUATU ARCHIPELAGO / SOUTHERN NEW HEBRIDES ARC / ERROMANGO (=EROMANGA) / MOUNT RANTOP	MONT RANTOP	-18.666	-18.833	169.166	169.333	SAE			s_E46 [3886]	BASALT [3886]									VOL					WR [3886]	49.46	0.61		17.4		3.48	7.04		12.13	6.92	0.19		0.62	2.02	0.14		0.03	0.39
[3787]	CONVERGENT MARGIN	NEW HEBRIDES ARC - VANUATU ARCHIPELAGO / SOUTHERN NEW HEBRIDES ARC / ERROMANGO (=EROMANGA) / MOUNT RANTOP	MONT RANTOP	-18.666	-18.833	169.166	169.333	SAE			s_E47 [3787]	BASALT [3787]									VOL					WR [3787]	51.05	0.68		17.46		4.66	6.38		9.8	5	0.19		0.48	2.71	0.16		0.1	0.46
[3886][3787]	CONVERGENT MARGIN	NEW HEBRIDES ARC - VANUATU ARCHIPELAGO / SOUTHERN NEW HEBRIDES ARC / ERROMANGO (=EROMANGA) / MOUNT RANTOP	MONT RANTOP	-18.666	-18.833	169.166	169.333	SAE			s_E53 [3886]	BASALT [3886]									VOL					WR [3886]	51.25	0.72		18		3.51	6.9		9.66	4.49	0.18		0.61	2.97	0.18		0.1	0.48
[5185][18510]	CONVERGENT MARGIN	NEW HEBRIDES ARC - VANUATU ARCHIPELAGO / NORTH FIJI BASIN / DREDGE 21		-14.5517	-14.5517	171.47	171.47	SAQ	-3100	-3100	s_21-1 [5185]	THOLEIITE [5185] / NOT GIVEN [18510]								NEARLY APHYRIC [5185]	VOL					GL [5185]	49.39	0.96		16.17				9.37	11.98	9.29	0.13		0.05	2.17	0.16
[5603][7092]	CONVERGENT MARGIN	NEW HEBRIDES ARC - VANUATU ARCHIPELAGO / SOUTHERN NEW HEBRIDES ARC / LOPEVI		-16.5	-16.5	168.34	168.34	SAE			s_BOMB [5603] / s_LOPEVIBOMB [7092]	NOT GIVEN [5603]							1970		VOL					WR [5603]	50.35	0.67		16.07				9.22	12.24	8.17	0.17		0.67	1.99	0.15
[5603]	CONVERGENT MARGIN	NEW HEBRIDES ARC - VANUATU ARCHIPELAGO / SOUTHERN NEW HEBRIDES ARC / MATTHEW		-22.48	-22.48	171.25	171.25	SAQ			s_68553 [5603]	NOT GIVEN [5603]							1940		VOL					WR [5603]	61.96	0.44		15.64				5.72	6.95	3.87	0.11		1.03	3.83	0.14
[5603]	CONVERGENT MARGIN	NEW HEBRIDES ARC - VANUATU ARCHIPELAGO / SOUTHERN NEW HEBRIDES ARC / MATTHEW		-22.48	-22.48	171.25	171.25	SAQ			s_68557 [5603]	NOT GIVEN [5603]							1940		VOL					WR [5603]	63.24	0.42		15.34				5.3	6.09	3.24	0.1		1.08	4.1	0.11
[2772]	CONVERGENT MARGIN	NEW HEBRIDES ARC - VANUATU ARCHIPELAGO / CENTRAL NEW HEBRIDES ARC / AOBA (=AMBAE) / AOBA (=AMBAE)		-15.38	-15.38	-167.83	-167.83	SAE			s_576 [2772]	NOT GIVEN [2772]									VOL					WR [2772]
[3876][3874]	CONVERGENT MARGIN	NEW HEBRIDES ARC - VANUATU ARCHIPELAGO / NEW HEBRIDES FORE-ARC / SITE 829	HOLE 829A	-15.3162	-15.3162	166.345	166.345	SAQ	-403.1	-581.3	s_134-829A-43R-3,130-133 [3876]	BASALT [3876]									VOL	403.5	403.5			WR [3876]	49.51	0.99		20.25		1.21	7.26		10.41	6.52	0.11		0.53	3.08	0.11
[3874]	CONVERGENT MARGIN	NEW HEBRIDES ARC - VANUATU ARCHIPELAGO / NEW HEBRIDES FORE-ARC / SITE 829	HOLE 829A	-15.3162	-15.3162	166.345	166.345	SAQ	-403.1	-581.3	s_134-829A-59R-1,122-124 [3874]	DOLERITE [3874]									VOL					WR [3874]
[3876][3874]	CONVERGENT MARGIN	NEW HEBRIDES ARC - VANUATU ARCHIPELAGO / NEW HEBRIDES FORE-ARC / SITE 829	HOLE 829A	-15.3162	-15.3162	166.345	166.345	SAQ	-403.1	-581.3	s_134-829A-59R-1,1-3 [3876]	BASALT [3876] / DOLERITE [3874]									VOL					WR [3876]
[3876]	CONVERGENT MARGIN	NEW HEBRIDES ARC - VANUATU ARCHIPELAGO / NEW HEBRIDES FORE-ARC / SITE 829	HOLE 829A	-15.3162	-15.3162	166.345	166.345	SAQ	-403.1	-581.3	s_134-829A-61R-1,38-41 [3876]	GABBRO [3876]									PLU	552.7	552.7			WR [3876]	46.29	0.9		19.07		1.4	8.39		12.07	8.77	0.15		0.06	2.8	0.11
[3876]	CONVERGENT MARGIN	NEW HEBRIDES ARC - VANUATU ARCHIPELAGO / NEW HEBRIDES FORE-ARC / SITE 829	HOLE 829A	-15.3162	-15.3162	166.345	166.345	SAQ	-403.1	-581.3	s_134-829A-61R-1,41-43 [3876]	GABBRO [3876]									PLU	552.71	552.71			WR [3876]
[3876]	CONVERGENT MARGIN	NEW HEBRIDES ARC - VANUATU ARCHIPELAGO / NEW HEBRIDES FORE-ARC / SITE 829	HOLE 829A	-15.3162	-15.3162	166.345	166.345	SAQ	-403.1	-581.3	s_134-829A-64R-1,13-16 [3876]	GABBRO [3876]									PLU	581.33	581.33			WR [3876]
[3876][3874]	CONVERGENT MARGIN	NEW HEBRIDES ARC - VANUATU ARCHIPELAGO / NEW HEBRIDES FORE-ARC / SITE 830	HOLE 830B	-15.95	-15.95	166.78	166.78	SAQ	-1029.5	-1029.5	s_134-830B-14R-1,13-17 [3876]	BASALT [3876]									VOL	175	175			WR [3876]	47.68	0.78		17.37		1.42	8.5		10.01	10.35	0.19		0.59	2.99	0.13
[3874]	CONVERGENT MARGIN	NEW HEBRIDES ARC - VANUATU ARCHIPELAGO / NEW HEBRIDES FORE-ARC / SITE 830	HOLE 830B	-15.95	-15.95	166.78	166.78	SAQ	-1029.5	-1029.5	s_134-830B-14R-1,47-51 [3874]	BASALT [3874]									VOL					WR [3874]
[3875][3874]	CONVERGENT MARGIN	NEW HEBRIDES ARC - VANUATU ARCHIPELAGO / D^ENTRECASTEAUX RIDGE / SITE 828	HOLE 828A, NORTHERN FLANK OF RIDGE	-15.289	-15.289	-166.284	-166.284	SAQ	-3097.6	-3097.6	s_134-828A-12X-1,29-31 [3875]	BASALT [3875]									VOL	95.69	95.69			WR [3875]	48.78	0.83		15.12		1.22	7.34		10.82	11.58	0.16		0.15	3.94	0.06
[3875]	CONVERGENT MARGIN	NEW HEBRIDES ARC - VANUATU ARCHIPELAGO / D^ENTRECASTEAUX RIDGE / SITE 828	HOLE 828A, NORTHERN FLANK OF RIDGE	-15.289	-15.289	-166.284	-166.284	SAQ	-3097.6	-3097.6	s_134-828A-15N-1,119-120 [3875]	BASALT [3875]									VOL	108.99	108.99			WR [3875]	51.84	1.93		14.03		1.7	10.2		5.68	8.1	0.17		0.35	5.81	0.18
[3875][3874]	CONVERGENT MARGIN	NEW HEBRIDES ARC - VANUATU ARCHIPELAGO / D^ENTRECASTEAUX RIDGE / SITE 828	HOLE 828A, NORTHERN FLANK OF RIDGE	-15.289	-15.289	-166.284	-166.284	SAQ	-3097.6	-3097.6	s_134-828A-15N-1,48-52 [3875]	BASALT [3875]									VOL	108.28	108.28			WR [3875]	46.61	0.8		16.31		1.1	6.58		9.11	14.76	0.15		0.59	3.91	0.08
[4624][18510]	CONVERGENT MARGIN	NEW HEBRIDES ARC - VANUATU ARCHIPELAGO / NORTH FIJI BASIN / DREDGE 142		-16.32	-16.32	177.42	177.42	SAQ			s_142/1 [4624] / s_142-1 [18510]	BASALT [4624] / NOT GIVEN [18510]									VOL					GL [4624]	50.12	1.61		15.86				9.47	11.39	7.53	0.16		0.3	2.78	0.17
[4624][18510]	CONVERGENT MARGIN	NEW HEBRIDES ARC - VANUATU ARCHIPELAGO / NORTH FIJI BASIN / DREDGE 162		-16.4007	-16.4007	177.411	177.411	SAQ			s_162/1 [4624] / s_162-1 [18510]	BASALT [4624] / NOT GIVEN [18510]									VOL					GL [4624]	50.04	0.75		16.38				8.56	13.16	9.16	0.16		0.05	1.94	0.06
[4624][18510]	CONVERGENT MARGIN	NEW HEBRIDES ARC - VANUATU ARCHIPELAGO / NORTH FIJI BASIN / DREDGE 231		-14.4693	-14.4693	-177.601	-177.601	SAQ			s_231/1 [4624] / s_231-1A [18510]	BASALT [4624] / NOT GIVEN [18510]									VOL					GL [4624]	50.34	2.49		12.48				16.24	9.47	5.03	0.29		0.19	3.05	0.21	0.68
[4624][18510]	CONVERGENT MARGIN	NEW HEBRIDES ARC - VANUATU ARCHIPELAGO / NORTH FIJI BASIN / DREDGE 140		-16.4082	-16.4082	177.442	177.442	SAQ			s_140/1 [4624] / s_140-1A [18510]	BASALT [4624] / NOT GIVEN [18510]									VOL					GL [4624]	55.23	1.76		14.34				10.89	7.92	3.65	0.21		0.34	3.56	0.21
[4624][18510]	CONVERGENT MARGIN	NEW HEBRIDES ARC - VANUATU ARCHIPELAGO / NORTH FIJI BASIN / DREDGE 164		-16.4348	-16.4348	177.382	177.382	SAQ			s_164/1 [4624] / s_164-1 [18510]	BASALT [4624] / NOT GIVEN [18510]									VOL					GL [4624]	53.84	1.75		14.69				10.36	8.31	4.19	0.2		0.57	3.61	0.29
[4032][3946]	CONVERGENT MARGIN	NEW HEBRIDES ARC - VANUATU ARCHIPELAGO / SOUTHERN NEW HEBRIDES ARC / TANNA (=TANUA) / TUKOSMERU		-19.33	-19.66	169.25	169.5	SAE			s_TA93 [4032]	BASALT [4032]	650000 [4032]	650000 [4032]							VOL					WR [4032]	47.51	0.82		16.08		12.56	8.28		12.46	7.77	0.22		0.59	1.83	0.16		0.26	0.54
[3952]	CONVERGENT MARGIN	NEW HEBRIDES ARC - VANUATU ARCHIPELAGO / D^ENTRECASTEAUX RIDGE / SITE 828	HOLE 828A, NORTHERN FLANK OF RIDGE	-15.289	-15.289	-166.284	-166.284	SAQ	-3097.6	-3097.6	s_134-828A-2H-6,7-9 [3952]	NOT GIVEN [3952]									VOL	11.88	11.88			GL [3952]	50.35	0.86		16.01				10.02	12.09	6.12	0.16		1.64	2.75
[3952]	CONVERGENT MARGIN	NEW HEBRIDES ARC - VANUATU ARCHIPELAGO / D^ENTRECASTEAUX RIDGE / SITE 828	HOLE 828A, NORTHERN FLANK OF RIDGE	-15.289	-15.289	-166.284	-166.284	SAQ	-3097.6	-3097.6	s_134-828A-2H-6,7-9 [3952]	NOT GIVEN [3952]									VOL	11.88	11.88			GL [3952]	50.91	0.93		15.92				10.03	11.68	5.88	0.18		1.68	2.79
[3952]	CONVERGENT MARGIN	NEW HEBRIDES ARC - VANUATU ARCHIPELAGO / D^ENTRECASTEAUX RIDGE / SITE 828	HOLE 828A, NORTHERN FLANK OF RIDGE	-15.289	-15.289	-166.284	-166.284	SAQ	-3097.6	-3097.6	s_134-828A-2H-6,7-9 [3952]	NOT GIVEN [3952]									VOL	11.88	11.88			GL [3952]	53.5	1.02		16.9				11.42	7.64	3.24	0.31		2.7	3.28
[3952]	CONVERGENT MARGIN	NEW HEBRIDES ARC - VANUATU ARCHIPELAGO / D^ENTRECASTEAUX RIDGE / SITE 828	HOLE 828A, NORTHERN FLANK OF RIDGE	-15.289	-15.289	-166.284	-166.284	SAQ	-3097.6	-3097.6	s_134-828A-4H-2,55-57 [3952]	NOT GIVEN [3952]									VOL	25.46	25.46			GL [3952]	53.52	0.89		15.37				11.67	9.67	4.51	0.29		1.19	2.9
[3952]	CONVERGENT MARGIN	NEW HEBRIDES ARC - VANUATU ARCHIPELAGO / D^ENTRECASTEAUX RIDGE / SITE 828	HOLE 828A, NORTHERN FLANK OF RIDGE	-15.289	-15.289	-166.284	-166.284	SAQ	-3097.6	-3097.6	s_134-828A-4H-2,55-57 [3952]	NOT GIVEN [3952]									VOL	25.46	25.46			GL [3952]	53.03	0.83		15.02				13.65	9.2	4.43	0.23		0.91	2.68
[3952]	CONVERGENT MARGIN	NEW HEBRIDES ARC - VANUATU ARCHIPELAGO / D^ENTRECASTEAUX RIDGE / SITE 828	HOLE 828A, NORTHERN FLANK OF RIDGE	-15.289	-15.289	-166.284	-166.284	SAQ	-3097.6	-3097.6	s_134-828A-4H-2,55-57 [3952]	NOT GIVEN [3952]									VOL	25.46	25.46			GL [3952]	54.93	1.21		14.1				17.13	6.59	2.46	0.26		1.8	1.52
[3952]	CONVERGENT MARGIN	NEW HEBRIDES ARC - VANUATU ARCHIPELAGO / D^ENTRECASTEAUX RIDGE / SITE 828	HOLE 828A, NORTHERN FLANK OF RIDGE	-15.289	-15.289	-166.284	-166.284	SAQ	-3097.6	-3097.6	s_134-828A-4H-2,55-57 [3952]	NOT GIVEN [3952]									VOL	25.46	25.46			GL [3952]	52.47	0.84		15.02				12.23	10.19	5.33	0.14		1.14	2.63
[3952]	CONVERGENT MARGIN	NEW HEBRIDES ARC - VANUATU ARCHIPELAGO / D^ENTRECASTEAUX RIDGE / SITE 828	HOLE 828A, NORTHERN FLANK OF RIDGE	-15.289	-15.289	-166.284	-166.284	SAQ	-3097.6	-3097.6	s_134-828A-4H-2,55-57 [3952]	NOT GIVEN [3952]									VOL	25.46	25.46			GL [3952]	53	0.98		15.59				11.94	9.61	4.62	0.36		1.34	2.56
[3952]	CONVERGENT MARGIN	NEW HEBRIDES ARC - VANUATU ARCHIPELAGO / D^ENTRECASTEAUX RIDGE / SITE 828	HOLE 828A, NORTHERN FLANK OF RIDGE	-15.289	-15.289	-166.284	-166.284	SAQ	-3097.6	-3097.6	s_134-828A-4H-2,55-57 [3952]	NOT GIVEN [3952]									VOL	25.46	25.46			GL [3952]	53.03	0.98		15.36				12.07	9.74	4.85	0.38		1.28	2.31
[3952]	CONVERGENT MARGIN	NEW HEBRIDES ARC - VANUATU ARCHIPELAGO / D^ENTRECASTEAUX RIDGE / SITE 828	HOLE 828A, NORTHERN FLANK OF RIDGE	-15.289	-15.289	-166.284	-166.284	SAQ	-3097.6	-3097.6	s_134-828A-4H-2,55-57 [3952]	NOT GIVEN [3952]									VOL	25.46	25.46			GL [3952]	53.77	0.94		14.71				12.44	9.23	4.64	0.31		1.32	2.64
[3952]	CONVERGENT MARGIN	NEW HEBRIDES ARC - VANUATU ARCHIPELAGO / D^ENTRECASTEAUX RIDGE / SITE 828	HOLE 828A, NORTHERN FLANK OF RIDGE	-15.289	-15.289	-166.284	-166.284	SAQ	-3097.6	-3097.6	s_134-828A-4H-2,55-57 [3952]	NOT GIVEN [3952]									VOL	25.46	25.46			GL [3952]	52.84	1.08		14.75				13.14	9.32	4.83	0.22		1.3	2.51
[3952]	CONVERGENT MARGIN	NEW HEBRIDES ARC - VANUATU ARCHIPELAGO / NEW HEBRIDES FORE-ARC / SITE 830	HOLE 830A	-15.95	-15.95	166.78	166.78	SAQ	-1029.5	-1029.5	s_134-830A-1H-3,40-42 [3952]	NOT GIVEN [3952]									VOL	3.41	3.41			GL [3952]	67.05	0.56		15.12				5.53	3.34	1.1	0.13		3.66	3.51
[3952]	CONVERGENT MARGIN	NEW HEBRIDES ARC - VANUATU ARCHIPELAGO / NEW HEBRIDES FORE-ARC / SITE 830	HOLE 830A	-15.95	-15.95	166.78	166.78	SAQ	-1029.5	-1029.5	s_134-830A-1H-3,40-42 [3952]	NOT GIVEN [3952]									VOL	3.41	3.41			GL [3952]	66.96	0.68		14.77				5.18	3.21	1.21	0.24		3.68	4.07
[3952]	CONVERGENT MARGIN	NEW HEBRIDES ARC - VANUATU ARCHIPELAGO / NEW HEBRIDES FORE-ARC / SITE 830	HOLE 830A	-15.95	-15.95	166.78	166.78	SAQ	-1029.5	-1029.5	s_134-830A-1H-3,40-42 [3952]	NOT GIVEN [3952]									VOL	3.41	3.41			GL [3952]	66.94	0.59		14.8				5.32	3.37	1.13	0.16		3.69	4
[3952]	CONVERGENT MARGIN	NEW HEBRIDES ARC - VANUATU ARCHIPELAGO / NEW HEBRIDES FORE-ARC / SITE 830	HOLE 830A	-15.95	-15.95	166.78	166.78	SAQ	-1029.5	-1029.5	s_134-830A-1H-3,40-42 [3952]	NOT GIVEN [3952]									VOL	3.41	3.41			GL [3952]	67.93	0.57		15.08				4.9	3.08	1.01	0.13		3.81	3.48
[3952]	CONVERGENT MARGIN	NEW HEBRIDES ARC - VANUATU ARCHIPELAGO / NEW HEBRIDES FORE-ARC / SITE 830	HOLE 830A	-15.95	-15.95	166.78	166.78	SAQ	-1029.5	-1029.5	s_134-830A-1H-3,40-42 [3952]	NOT GIVEN [3952]									VOL	3.41	3.41			GL [3952]	67.11	0.63		14.99				5.2	3.1	1.11	0.32		3.79	3.76
[3952]	CONVERGENT MARGIN	NEW HEBRIDES ARC - VANUATU ARCHIPELAGO / NEW HEBRIDES FORE-ARC / SITE 830	HOLE 830A	-15.95	-15.95	166.78	166.78	SAQ	-1029.5	-1029.5	s_134-830A-1H-3,40-42 [3952]	NOT GIVEN [3952]									VOL	3.41	3.41			GL [3952]	67.13	0.57		14.99				4.97	3.29	1.11	0.21		3.76	3.96
[3952]	CONVERGENT MARGIN	NEW HEBRIDES ARC - VANUATU ARCHIPELAGO / NEW HEBRIDES FORE-ARC / SITE 830	HOLE 830A	-15.95	-15.95	166.78	166.78	SAQ	-1029.5	-1029.5	s_134-830A-3H-3,75-76 [3952]	NOT GIVEN [3952]									VOL	20.26	20.26			GL [3952]	70.8	0.63		15.6				3.75	2.52	0.84	0.13		3	2.74
[3952]	CONVERGENT MARGIN	NEW HEBRIDES ARC - VANUATU ARCHIPELAGO / NEW HEBRIDES FORE-ARC / SITE 830	HOLE 830A	-15.95	-15.95	166.78	166.78	SAQ	-1029.5	-1029.5	s_134-830A-3H-3,75-76 [3952]	NOT GIVEN [3952]									VOL	20.26	20.26			GL [3952]	69.9	0.58		15.05				3.34	2.35	0.76	0.2		4.39	3.41
[3952]	CONVERGENT MARGIN	NEW HEBRIDES ARC - VANUATU ARCHIPELAGO / NEW HEBRIDES FORE-ARC / SITE 830	HOLE 830A	-15.95	-15.95	166.78	166.78	SAQ	-1029.5	-1029.5	s_134-830A-3H-3,75-76 [3952]	NOT GIVEN [3952]									VOL	20.26	20.26			GL [3952]	70.35	0.48		15.55				2.67	2.26	0.7	0.07		4.59	3.33
[3952]	CONVERGENT MARGIN	NEW HEBRIDES ARC - VANUATU ARCHIPELAGO / NEW HEBRIDES FORE-ARC / SITE 830	HOLE 830A	-15.95	-15.95	166.78	166.78	SAQ	-1029.5	-1029.5	s_134-830A-3H-3,75-76 [3952]	NOT GIVEN [3952]									VOL	20.26	20.26			GL [3952]	70.01	0.57		15.13				2.97	2.35	0.75	0.13		4.33	3.75
[3952]	CONVERGENT MARGIN	NEW HEBRIDES ARC - VANUATU ARCHIPELAGO / NEW HEBRIDES FORE-ARC / SITE 830	HOLE 830A	-15.95	-15.95	166.78	166.78	SAQ	-1029.5	-1029.5	s_134-830A-3H-3,75-76 [3952]	NOT GIVEN [3952]									VOL	20.26	20.26			GL [3952]	70.29	0.53		15.29				3.03	2.25	0.72	0.07		4.43	3.39
[3952]	CONVERGENT MARGIN	NEW HEBRIDES ARC - VANUATU ARCHIPELAGO / NEW HEBRIDES FORE-ARC / SITE 830	HOLE 830A	-15.95	-15.95	166.78	166.78	SAQ	-1029.5	-1029.5	s_134-830A-3H-3,75-76 [3952]	NOT GIVEN [3952]									VOL	20.26	20.26			GL [3952]	69.78	0.61		15.09				3.28	2.22	0.82	0.06		4.55	3.61
[3952]	CONVERGENT MARGIN	NEW HEBRIDES ARC - VANUATU ARCHIPELAGO / NEW HEBRIDES FORE-ARC / SITE 830	HOLE 830A	-15.95	-15.95	166.78	166.78	SAQ	-1029.5	-1029.5	s_134-830A-3H-3,75-76 [3952]	NOT GIVEN [3952]									VOL	20.26	20.26			GL [3952]	69.97	0.64		15.09				2.89	2.35	0.8	0.09		4.58	3.59
[3952]	CONVERGENT MARGIN	NEW HEBRIDES ARC - VANUATU ARCHIPELAGO / NEW HEBRIDES FORE-ARC / SITE 830	HOLE 830A	-15.95	-15.95	166.78	166.78	SAQ	-1029.5	-1029.5	s_134-830A-3H-3,75-76 [3952]	NOT GIVEN [3952]									VOL	20.26	20.26			GL [3952]	69.34	0.54		15.51				3.22	2.42	0.85	0.14		4.27	3.71
[3952]	CONVERGENT MARGIN	NEW HEBRIDES ARC - VANUATU ARCHIPELAGO / CENTRAL NEW HEBRIDES ARC / SITE 832	HOLE 832A, AOBA BASIN	-14.7963	-14.7963	167.572	167.572	SAQ	-3100.6	-3100.6	s_134-832A-1H-4,54-56 [3952]	NOT GIVEN [3952]									VOL	4.9	4.9			GL [3952]	59.84	0.96		16.14				7.05	4.51	1.96	0.28		4.7	4.56
[3952]	CONVERGENT MARGIN	NEW HEBRIDES ARC - VANUATU ARCHIPELAGO / CENTRAL NEW HEBRIDES ARC / SITE 832	HOLE 832A, AOBA BASIN	-14.7963	-14.7963	167.572	167.572	SAQ	-3100.6	-3100.6	s_134-832A-1H-4,54-56 [3952]	NOT GIVEN [3952]									VOL	4.9	4.9			GL [3952]	52.88	0.93		16.16				10.68	8.75	4.12	0.26		2.66	3.56
[3952]	CONVERGENT MARGIN	NEW HEBRIDES ARC - VANUATU ARCHIPELAGO / CENTRAL NEW HEBRIDES ARC / SITE 832	HOLE 832A, AOBA BASIN	-14.7963	-14.7963	167.572	167.572	SAQ	-3100.6	-3100.6	s_134-832A-1H-4,54-56 [3952]	NOT GIVEN [3952]									VOL	4.9	4.9			GL [3952]	59.37	0.92		16.4				7.72	4.94	2.05	0.15		4.23	4.22
[3952]	CONVERGENT MARGIN	NEW HEBRIDES ARC - VANUATU ARCHIPELAGO / CENTRAL NEW HEBRIDES ARC / SITE 832	HOLE 832A, AOBA BASIN	-14.7963	-14.7963	167.572	167.572	SAQ	-3100.6	-3100.6	s_134-832A-1H-4,54-56 [3952]	NOT GIVEN [3952]									VOL	4.9	4.9			GL [3952]	62.17	0.9		16.23				6.92	3.72	1.55	0.36		4.72	3.42
[3952]	CONVERGENT MARGIN	NEW HEBRIDES ARC - VANUATU ARCHIPELAGO / CENTRAL NEW HEBRIDES ARC / SITE 832	HOLE 832A, AOBA BASIN	-14.7963	-14.7963	167.572	167.572	SAQ	-3100.6	-3100.6	s_134-832A-1H-4,54-56 [3952]	NOT GIVEN [3952]									VOL	4.9	4.9			GL [3952]	51.46	1.03		14.77				11.72	10.44	5.4	0.14		1.75	3.28
[3952]	CONVERGENT MARGIN	NEW HEBRIDES ARC - VANUATU ARCHIPELAGO / CENTRAL NEW HEBRIDES ARC / SITE 832	HOLE 832A, AOBA BASIN	-14.7963	-14.7963	167.572	167.572	SAQ	-3100.6	-3100.6	s_134-832A-1H-4,54-56 [3952]	NOT GIVEN [3952]									VOL	4.9	4.9			GL [3952]	59.4	0.89		16.25				7.72	4.93	2.04	0.37		4.61	3.79
[3952]	CONVERGENT MARGIN	NEW HEBRIDES ARC - VANUATU ARCHIPELAGO / CENTRAL NEW HEBRIDES ARC / SITE 832	HOLE 832A, AOBA BASIN	-14.7963	-14.7963	167.572	167.572	SAQ	-3100.6	-3100.6	s_134-832A-1H-4,54-56 [3952]	NOT GIVEN [3952]									VOL	4.9	4.9			GL [3952]	58.47	0.86		16.6				8.56	5.62	2.2	0.17		3.81	3.7
[3952]	CONVERGENT MARGIN	NEW HEBRIDES ARC - VANUATU ARCHIPELAGO / CENTRAL NEW HEBRIDES ARC / SITE 832	HOLE 832A, AOBA BASIN	-14.7963	-14.7963	167.572	167.572	SAQ	-3100.6	-3100.6	s_134-832A-1H-4,54-56 [3952]	NOT GIVEN [3952]									VOL	4.9	4.9			GL [3952]	52.74	0.9		14.13				11.64	10.8	6.1	0.24		1.32	2.13
[3952]	CONVERGENT MARGIN	NEW HEBRIDES ARC - VANUATU ARCHIPELAGO / CENTRAL NEW HEBRIDES ARC / SITE 832	HOLE 832A, AOBA BASIN	-14.7963	-14.7963	167.572	167.572	SAQ	-3100.6	-3100.6	s_134-832A-1H-4,54-56 [3952]	NOT GIVEN [3952]									VOL	4.9	4.9			GL [3952]	59.75	0.93		16.18				8.01	4.83	1.98	0.22		4.52	3.58
[3952]	CONVERGENT MARGIN	NEW HEBRIDES ARC - VANUATU ARCHIPELAGO / CENTRAL NEW HEBRIDES ARC / SITE 832	HOLE 832A, AOBA BASIN	-14.7963	-14.7963	167.572	167.572	SAQ	-3100.6	-3100.6	s_134-832A-1H-4,54-56 [3952]	NOT GIVEN [3952]									VOL	4.9	4.9			GL [3952]	58.5	0.92		16.31				8.53	5.59	2.29	0.27		3.85	3.76
[3952]	CONVERGENT MARGIN	NEW HEBRIDES ARC - VANUATU ARCHIPELAGO / CENTRAL NEW HEBRIDES ARC / SITE 832	HOLE 832A, AOBA BASIN	-14.7963	-14.7963	167.572	167.572	SAQ	-3100.6	-3100.6	s_134-832A-1H-4,54-56 [3952]	NOT GIVEN [3952]									VOL	4.9	4.9			GL [3952]	59.14	0.98		16.59				7.75	5.19	2.17	0.12		3.98	4.07
[3952]	CONVERGENT MARGIN	NEW HEBRIDES ARC - VANUATU ARCHIPELAGO / CENTRAL NEW HEBRIDES ARC / SITE 832	HOLE 832A, AOBA BASIN	-14.7963	-14.7963	167.572	167.572	SAQ	-3100.6	-3100.6	s_134-832A-1H-4,54-56 [3952]	NOT GIVEN [3952]									VOL	4.9	4.9			GL [3952]	60.07	0.88		15.31				8.04	4.76	1.97	0.37		4.98	3.63
[3952]	CONVERGENT MARGIN	NEW HEBRIDES ARC - VANUATU ARCHIPELAGO / CENTRAL NEW HEBRIDES ARC / SITE 832	HOLE 832A, AOBA BASIN	-14.7963	-14.7963	167.572	167.572	SAQ	-3100.6	-3100.6	s_134-832A-1H-4,54-56 [3952]	NOT GIVEN [3952]									VOL	4.9	4.9			GL [3952]	60.59	0.96		16.23				7.16	4.53	1.85	0.28		4.46	3.93
[3952]	CONVERGENT MARGIN	NEW HEBRIDES ARC - VANUATU ARCHIPELAGO / CENTRAL NEW HEBRIDES ARC / SITE 832	HOLE 832A, AOBA BASIN	-14.7963	-14.7963	167.572	167.572	SAQ	-3100.6	-3100.6	s_134-832A-1H-4,54-56 [3952]	NOT GIVEN [3952]									VOL	4.9	4.9			GL [3952]	60.12	0.92		15.4				8.35	4.3	2.06	0.17		5.11	3.56
[3952]	CONVERGENT MARGIN	NEW HEBRIDES ARC - VANUATU ARCHIPELAGO / CENTRAL NEW HEBRIDES ARC / SITE 832	HOLE 832A, AOBA BASIN	-14.7963	-14.7963	167.572	167.572	SAQ	-3100.6	-3100.6	s_134-832A-1H-4,54-56 [3952]	NOT GIVEN [3952]									VOL	4.9	4.9			GL [3952]	50.23	0.77		15.29				10.93	12.08	6.15	0.87		1.23	2.46
[3952]	CONVERGENT MARGIN	NEW HEBRIDES ARC - VANUATU ARCHIPELAGO / CENTRAL NEW HEBRIDES ARC / SITE 832	HOLE 832A, AOBA BASIN	-14.7963	-14.7963	167.572	167.572	SAQ	-3100.6	-3100.6	s_134-832A-1H-4,54-56 [3952]	NOT GIVEN [3952]									VOL	4.9	4.9			GL [3952]	55.81	1		16.38				9.12	7.08	3.3	0.15		3.43	3.73
[3952]	CONVERGENT MARGIN	NEW HEBRIDES ARC - VANUATU ARCHIPELAGO / CENTRAL NEW HEBRIDES ARC / SITE 832	HOLE 832A, AOBA BASIN	-14.7963	-14.7963	167.572	167.572	SAQ	-3100.6	-3100.6	s_134-832A-1H-4,54-56 [3952]	NOT GIVEN [3952]									VOL	4.9	4.9			GL [3952]	57.33	0.98		15.76				9.35	5.71	2.46	0.16		4.21	4.03
[3952]	CONVERGENT MARGIN	NEW HEBRIDES ARC - VANUATU ARCHIPELAGO / CENTRAL NEW HEBRIDES ARC / SITE 832	HOLE 832A, AOBA BASIN	-14.7963	-14.7963	167.572	167.572	SAQ	-3100.6	-3100.6	s_134-832A-1H-4,54-56 [3952]	NOT GIVEN [3952]									VOL	4.9	4.9			GL [3952]	60.09	0.82		16.33				7.43	4.86	1.97	0.29		4.45	3.75
[3952]	CONVERGENT MARGIN	NEW HEBRIDES ARC - VANUATU ARCHIPELAGO / CENTRAL NEW HEBRIDES ARC / SITE 832	HOLE 832A, AOBA BASIN	-14.7963	-14.7963	167.572	167.572	SAQ	-3100.6	-3100.6	s_134-832A-3H-1,36-38 [3952]	NOT GIVEN [3952]									VOL	15.77	15.77			GL [3952]	56.27	1.05		15.4				10.51	6.05	2.44	0.35		3.85	4.08
[3952]	CONVERGENT MARGIN	NEW HEBRIDES ARC - VANUATU ARCHIPELAGO / CENTRAL NEW HEBRIDES ARC / SITE 832	HOLE 832A, AOBA BASIN	-14.7963	-14.7963	167.572	167.572	SAQ	-3100.6	-3100.6	s_134-832A-3H-1,36-38 [3952]	NOT GIVEN [3952]									VOL	15.77	15.77			GL [3952]	60.11	0.97		16.93				7.09	4.58	1.96	0.33		3.95	4.09
[3952]	CONVERGENT MARGIN	NEW HEBRIDES ARC - VANUATU ARCHIPELAGO / CENTRAL NEW HEBRIDES ARC / SITE 832	HOLE 832A, AOBA BASIN	-14.7963	-14.7963	167.572	167.572	SAQ	-3100.6	-3100.6	s_134-832A-3H-1,36-38 [3952]	NOT GIVEN [3952]									VOL	15.77	15.77			GL [3952]	60.03	0.94		17.17				7.01	4.91	1.9	0.32		3.79	3.93
[3952]	CONVERGENT MARGIN	NEW HEBRIDES ARC - VANUATU ARCHIPELAGO / CENTRAL NEW HEBRIDES ARC / SITE 832	HOLE 832A, AOBA BASIN	-14.7963	-14.7963	167.572	167.572	SAQ	-3100.6	-3100.6	s_134-832A-3H-1,36-38 [3952]	NOT GIVEN [3952]									VOL	15.77	15.77			GL [3952]	54.89	0.94		16.25				9.95	7.43	3.39	0.12		2.92	4.1
[3952]	CONVERGENT MARGIN	NEW HEBRIDES ARC - VANUATU ARCHIPELAGO / CENTRAL NEW HEBRIDES ARC / SITE 832	HOLE 832A, AOBA BASIN	-14.7963	-14.7963	167.572	167.572	SAQ	-3100.6	-3100.6	s_134-832A-3H-1,36-38 [3952]	NOT GIVEN [3952]									VOL	15.77	15.77			GL [3952]	55.07	1.2		15.84				9.94	6.9	3.51	0.28		3.42	3.85
[3952]	CONVERGENT MARGIN	NEW HEBRIDES ARC - VANUATU ARCHIPELAGO / CENTRAL NEW HEBRIDES ARC / SITE 832	HOLE 832A, AOBA BASIN	-14.7963	-14.7963	167.572	167.572	SAQ	-3100.6	-3100.6	s_134-832A-3H-1,36-38 [3952]	NOT GIVEN [3952]									VOL	15.77	15.77			GL [3952]	56.16	1.16		15.22				10.36	6.06	2.71	0.31		4.01	4.01
[3952]	CONVERGENT MARGIN	NEW HEBRIDES ARC - VANUATU ARCHIPELAGO / CENTRAL NEW HEBRIDES ARC / SITE 832	HOLE 832A, AOBA BASIN	-14.7963	-14.7963	167.572	167.572	SAQ	-3100.6	-3100.6	s_134-832A-3H-1,36-38 [3952]	NOT GIVEN [3952]									VOL	15.77	15.77			GL [3952]	56.17	1.23		15.54				10.18	6.16	2.88	0.21		3.67	3.97
[3952]	CONVERGENT MARGIN	NEW HEBRIDES ARC - VANUATU ARCHIPELAGO / CENTRAL NEW HEBRIDES ARC / SITE 832	HOLE 832A, AOBA BASIN	-14.7963	-14.7963	167.572	167.572	SAQ	-3100.6	-3100.6	s_134-832A-3H-1,36-38 [3952]	NOT GIVEN [3952]									VOL	15.77	15.77			GL [3952]	54.22	0.97		16.54				9.85	7.68	3.47	0.36		2.83	4.07
[3952]	CONVERGENT MARGIN	NEW HEBRIDES ARC - VANUATU ARCHIPELAGO / CENTRAL NEW HEBRIDES ARC / SITE 832	HOLE 832A, AOBA BASIN	-14.7963	-14.7963	167.572	167.572	SAQ	-3100.6	-3100.6	s_134-832A-3H-1,36-38 [3952]	NOT GIVEN [3952]									VOL	15.77	15.77			GL [3952]	55.02	1.1		15.26				10.42	7.28	3.23	0.32		3.43	3.94
[3952]	CONVERGENT MARGIN	NEW HEBRIDES ARC - VANUATU ARCHIPELAGO / CENTRAL NEW HEBRIDES ARC / SITE 832	HOLE 832A, AOBA BASIN	-14.7963	-14.7963	167.572	167.572	SAQ	-3100.6	-3100.6	s_134-832A-3H-1,36-38 [3952]	NOT GIVEN [3952]									VOL	15.77	15.77			GL [3952]	60.78	0.68		17.51				5.36	4.17	1.75	0.17		4.6	4.97
[3952]	CONVERGENT MARGIN	NEW HEBRIDES ARC - VANUATU ARCHIPELAGO / CENTRAL NEW HEBRIDES ARC / SITE 832	HOLE 832A, AOBA BASIN	-14.7963	-14.7963	167.572	167.572	SAQ	-3100.6	-3100.6	s_134-832A-3H-1,36-38 [3952]	NOT GIVEN [3952]									VOL	15.77	15.77			GL [3952]	56.98	1.01		15.7				9.33	6.22	2.77	0.16		3.4	4.43
[3952]	CONVERGENT MARGIN	NEW HEBRIDES ARC - VANUATU ARCHIPELAGO / CENTRAL NEW HEBRIDES ARC / SITE 832	HOLE 832A, AOBA BASIN	-14.7963	-14.7963	167.572	167.572	SAQ	-3100.6	-3100.6	s_134-832A-3H-1,36-38 [3952]	NOT GIVEN [3952]									VOL	15.77	15.77			GL [3952]	57.43	1.13		15.18				9.36	5.53	2.65	0.16		3.99	4.55
[3952]	CONVERGENT MARGIN	NEW HEBRIDES ARC - VANUATU ARCHIPELAGO / CENTRAL NEW HEBRIDES ARC / SITE 832	HOLE 832A, AOBA BASIN	-14.7963	-14.7963	167.572	167.572	SAQ	-3100.6	-3100.6	s_134-832A-3H-1,36-38 [3952]	NOT GIVEN [3952]									VOL	15.77	15.77			GL [3952]	54.46	1.1		15.66				10.12	7.2	3.41	0.44		3.94	3.66
[3952]	CONVERGENT MARGIN	NEW HEBRIDES ARC - VANUATU ARCHIPELAGO / CENTRAL NEW HEBRIDES ARC / SITE 832	HOLE 832A, AOBA BASIN	-14.7963	-14.7963	167.572	167.572	SAQ	-3100.6	-3100.6	s_134-832A-10H-1,120-122 [3952]	NOT GIVEN [3952]									VOL	73.71	73.71			GL [3952]	63.7	0.91		14.33				8.33	4.9	1.84	0.25		2.64	3.1
[3952]	CONVERGENT MARGIN	NEW HEBRIDES ARC - VANUATU ARCHIPELAGO / CENTRAL NEW HEBRIDES ARC / SITE 832	HOLE 832A, AOBA BASIN	-14.7963	-14.7963	167.572	167.572	SAQ	-3100.6	-3100.6	s_134-832A-10H-1,120-122 [3952]	NOT GIVEN [3952]									VOL	73.71	73.71			GL [3952]	49.98	1.01		16.11				11.17	10.82	4.84	0.34		2.17	3.57
[3952]	CONVERGENT MARGIN	NEW HEBRIDES ARC - VANUATU ARCHIPELAGO / CENTRAL NEW HEBRIDES ARC / SITE 832	HOLE 832A, AOBA BASIN	-14.7963	-14.7963	167.572	167.572	SAQ	-3100.6	-3100.6	s_134-832A-10H-1,120-122 [3952]	NOT GIVEN [3952]									VOL	73.71	73.71			GL [3952]	49.9	0.8		15.85				11.46	11.46	5.21	0.2		1.96	3.17
[3952]	CONVERGENT MARGIN	NEW HEBRIDES ARC - VANUATU ARCHIPELAGO / CENTRAL NEW HEBRIDES ARC / SITE 832	HOLE 832A, AOBA BASIN	-14.7963	-14.7963	167.572	167.572	SAQ	-3100.6	-3100.6	s_134-832A-10H-1,120-122 [3952]	NOT GIVEN [3952]									VOL	73.71	73.71			GL [3952]	55.51	0.96		14.5				11.84	8.65	3.95	0.23		1.28	3.09
[3952]	CONVERGENT MARGIN	NEW HEBRIDES ARC - VANUATU ARCHIPELAGO / CENTRAL NEW HEBRIDES ARC / SITE 832	HOLE 832A, AOBA BASIN	-14.7963	-14.7963	167.572	167.572	SAQ	-3100.6	-3100.6	s_134-832A-10H-1,120-122 [3952]	NOT GIVEN [3952]									VOL	73.71	73.71			GL [3952]	71.37	0.46		14.89				3.06	1.76	0.48	0.02		4.39	3.57
[3952]	CONVERGENT MARGIN	NEW HEBRIDES ARC - VANUATU ARCHIPELAGO / CENTRAL NEW HEBRIDES ARC / SITE 832	HOLE 832A, AOBA BASIN	-14.7963	-14.7963	167.572	167.572	SAQ	-3100.6	-3100.6	s_134-832A-10H-1,120-122 [3952]	NOT GIVEN [3952]									VOL	73.71	73.71			GL [3952]	50.3	0.95		15.02				11.91	10.37	5.27	0.28		2.39	3.5
[3952]	CONVERGENT MARGIN	NEW HEBRIDES ARC - VANUATU ARCHIPELAGO / CENTRAL NEW HEBRIDES ARC / SITE 832	HOLE 832A, AOBA BASIN	-14.7963	-14.7963	167.572	167.572	SAQ	-3100.6	-3100.6	s_134-832A-10H-1,120-122 [3952]	NOT GIVEN [3952]									VOL	73.71	73.71			GL [3952]	50.35	0.97		15.68				11.65	10.46	4.84	0.29		2.26	3.51
[3952]	CONVERGENT MARGIN	NEW HEBRIDES ARC - VANUATU ARCHIPELAGO / CENTRAL NEW HEBRIDES ARC / SITE 832	HOLE 832A, AOBA BASIN	-14.7963	-14.7963	167.572	167.572	SAQ	-3100.6	-3100.6	s_134-832A-10H-1,120-122 [3952]	NOT GIVEN [3952]									VOL	73.71	73.71			GL [3952]	69.81								3.15				3.09	3.92
[3952]	CONVERGENT MARGIN	NEW HEBRIDES ARC - VANUATU ARCHIPELAGO / CENTRAL NEW HEBRIDES ARC / SITE 832	HOLE 832A, AOBA BASIN	-14.7963	-14.7963	167.572	167.572	SAQ	-3100.6	-3100.6	s_134-832A-10H-1,120-122 [3952]	NOT GIVEN [3952]									VOL	73.71	73.71			GL [3952]	49.78	0.88		15.35				12.7	10.58	4.93	0.14		2.26	3.39
[3952]	CONVERGENT MARGIN	NEW HEBRIDES ARC - VANUATU ARCHIPELAGO / CENTRAL NEW HEBRIDES ARC / SITE 832	HOLE 832A, AOBA BASIN	-14.7963	-14.7963	167.572	167.572	SAQ	-3100.6	-3100.6	s_134-832A-10H-1,120-122 [3952]	NOT GIVEN [3952]									VOL	73.71	73.71			GL [3952]	65.88	0.78		14.63				6.88	4.31	1.46	0.3		2.85	2.91
[3952]	CONVERGENT MARGIN	NEW HEBRIDES ARC - VANUATU ARCHIPELAGO / CENTRAL NEW HEBRIDES ARC / SITE 832	HOLE 832A, AOBA BASIN	-14.7963	-14.7963	167.572	167.572	SAQ	-3100.6	-3100.6	s_134-832A-10H-1,120-122 [3952]	NOT GIVEN [3952]									VOL	73.71	73.71			GL [3952]	50.3	0.9		16.09				11.26	10.77	4.76	0.23		2.27	3.42
[3952]	CONVERGENT MARGIN	NEW HEBRIDES ARC - VANUATU ARCHIPELAGO / CENTRAL NEW HEBRIDES ARC / SITE 832	HOLE 832A, AOBA BASIN	-14.7963	-14.7963	167.572	167.572	SAQ	-3100.6	-3100.6	s_134-832A-10H-1,120-122 [3952]	NOT GIVEN [3952]									VOL	73.71	73.71			GL [3952]	67.18	0.63		15				5.64	3.7	1.24	0.21		2.9	3.49
[3952]	CONVERGENT MARGIN	NEW HEBRIDES ARC - VANUATU ARCHIPELAGO / CENTRAL NEW HEBRIDES ARC / SITE 832	HOLE 832A, AOBA BASIN	-14.7963	-14.7963	167.572	167.572	SAQ	-3100.6	-3100.6	s_134-832A-10H-1,120-122 [3952]	NOT GIVEN [3952]									VOL	73.71	73.71			GL [3952]	50.54	1.03		15.7				11.26	9.91	4.82	0.34		2.57	3.84
[3952]	CONVERGENT MARGIN	NEW HEBRIDES ARC - VANUATU ARCHIPELAGO / CENTRAL NEW HEBRIDES ARC / SITE 832	HOLE 832A, AOBA BASIN	-14.7963	-14.7963	167.572	167.572	SAQ	-3100.6	-3100.6	s_134-832A-10H-1,120-122 [3952]	NOT GIVEN [3952]									VOL	73.71	73.71			GL [3952]	51.33	0.95		15.95				11.46	9.29	4.13	0.3		2.61	3.97
[3952]	CONVERGENT MARGIN	NEW HEBRIDES ARC - VANUATU ARCHIPELAGO / CENTRAL NEW HEBRIDES ARC / SITE 832	HOLE 832A, AOBA BASIN	-14.7963	-14.7963	167.572	167.572	SAQ	-3100.6	-3100.6	s_134-832A-20H-1,80-82 [3952]	NOT GIVEN [3952]									VOL	145.8	145.8			GL [3952]	53.45	0.95		16.15				10.15	8.85	4.04	0.09		2.81	3.51
[3952]	CONVERGENT MARGIN	NEW HEBRIDES ARC - VANUATU ARCHIPELAGO / CENTRAL NEW HEBRIDES ARC / SITE 832	HOLE 832A, AOBA BASIN	-14.7963	-14.7963	167.572	167.572	SAQ	-3100.6	-3100.6	s_134-832A-20H-1,80-82 [3952]	NOT GIVEN [3952]									VOL	145.8	145.8			GL [3952]	53.24	1.02		16.57				10.08	8.67	3.92	0.25		2.69	3.55
[3952]	CONVERGENT MARGIN	NEW HEBRIDES ARC - VANUATU ARCHIPELAGO / CENTRAL NEW HEBRIDES ARC / SITE 832	HOLE 832A, AOBA BASIN	-14.7963	-14.7963	167.572	167.572	SAQ	-3100.6	-3100.6	s_134-832A-20H-1,80-82 [3952]	NOT GIVEN [3952]									VOL	145.8	145.8			GL [3952]	50.6	0.97		15.74				10.49	10.92	5.47	0.14		2.18	3.5
[3952]	CONVERGENT MARGIN	NEW HEBRIDES ARC - VANUATU ARCHIPELAGO / CENTRAL NEW HEBRIDES ARC / SITE 832	HOLE 832A, AOBA BASIN	-14.7963	-14.7963	167.572	167.572	SAQ	-3100.6	-3100.6	s_134-832A-20H-1,80-82 [3952]	NOT GIVEN [3952]									VOL	145.8	145.8			GL [3952]	51.56	1.08		16.33				10.7	9.88	4.57	0.24		2.33	3.31
[3952]	CONVERGENT MARGIN	NEW HEBRIDES ARC - VANUATU ARCHIPELAGO / CENTRAL NEW HEBRIDES ARC / SITE 832	HOLE 832A, AOBA BASIN	-14.7963	-14.7963	167.572	167.572	SAQ	-3100.6	-3100.6	s_134-832A-20H-1,80-82 [3952]	NOT GIVEN [3952]									VOL	145.8	145.8			GL [3952]	51.05	1.2		15.16				11.93	9.55	4.67	0.22		2.46	3.75
[3952]	CONVERGENT MARGIN	NEW HEBRIDES ARC - VANUATU ARCHIPELAGO / CENTRAL NEW HEBRIDES ARC / SITE 832	HOLE 832A, AOBA BASIN	-14.7963	-14.7963	167.572	167.572	SAQ	-3100.6	-3100.6	s_134-832A-20H-1,80-82 [3952]	NOT GIVEN [3952]									VOL	145.8	145.8			GL [3952]	50.6	0.98		15.26				11.51	10.02	5.26	0.34		2.41	3.61
[3952]	CONVERGENT MARGIN	NEW HEBRIDES ARC - VANUATU ARCHIPELAGO / CENTRAL NEW HEBRIDES ARC / SITE 832	HOLE 832A, AOBA BASIN	-14.7963	-14.7963	167.572	167.572	SAQ	-3100.6	-3100.6	s_134-832A-20H-1,80-82 [3952]	NOT GIVEN [3952]									VOL	145.8	145.8			GL [3952]	50.1	1.1		15.03				11.37	11.32	5.92	0.18		1.91	3.07
[3952]	CONVERGENT MARGIN	NEW HEBRIDES ARC - VANUATU ARCHIPELAGO / CENTRAL NEW HEBRIDES ARC / SITE 832	HOLE 832A, AOBA BASIN	-14.7963	-14.7963	167.572	167.572	SAQ	-3100.6	-3100.6	s_134-832A-20H-1,80-82 [3952]	NOT GIVEN [3952]									VOL	145.8	145.8			GL [3952]	50.59	0.94		15.44				10.79	11.53	5.39	0.26		2.01	3.05
[3952]	CONVERGENT MARGIN	NEW HEBRIDES ARC - VANUATU ARCHIPELAGO / CENTRAL NEW HEBRIDES ARC / SITE 832	HOLE 832A, AOBA BASIN	-14.7963	-14.7963	167.572	167.572	SAQ	-3100.6	-3100.6	s_134-832A-20H-1,80-82 [3952]	NOT GIVEN [3952]									VOL	145.8	145.8			GL [3952]	50.46	0.98		15.81				10.12	11.38	5.84	0.17		1.92	3.3
[3952]	CONVERGENT MARGIN	NEW HEBRIDES ARC - VANUATU ARCHIPELAGO / CENTRAL NEW HEBRIDES ARC / SITE 832	HOLE 832A, AOBA BASIN	-14.7963	-14.7963	167.572	167.572	SAQ	-3100.6	-3100.6	s_134-832A-20H-1,80-82 [3952]	NOT GIVEN [3952]									VOL	145.8	145.8			GL [3952]	50.27	0.89		15.46				10.5	11.56	5.69	0.27		2.04	3.33
[3952]	CONVERGENT MARGIN	NEW HEBRIDES ARC - VANUATU ARCHIPELAGO / CENTRAL NEW HEBRIDES ARC / SITE 832	HOLE 832A, AOBA BASIN	-14.7963	-14.7963	167.572	167.572	SAQ	-3100.6	-3100.6	s_134-832A-20H-1,80-82 [3952]	NOT GIVEN [3952]									VOL	145.8	145.8			GL [3952]	52.79	1.17		15.02				11.49	8.46	3.76	0.28		3.46	3.58
[3952]	CONVERGENT MARGIN	NEW HEBRIDES ARC - VANUATU ARCHIPELAGO / CENTRAL NEW HEBRIDES ARC / SITE 832	HOLE 832A, AOBA BASIN	-14.7963	-14.7963	167.572	167.572	SAQ	-3100.6	-3100.6	s_134-832A-20H-1,80-82 [3952]	NOT GIVEN [3952]									VOL	145.8	145.8			GL [3952]	50.51	0.92		15.59				10.9	11.17	5.3	0.25		2.11	3.26
[3952]	CONVERGENT MARGIN	NEW HEBRIDES ARC - VANUATU ARCHIPELAGO / CENTRAL NEW HEBRIDES ARC / SITE 832	HOLE 832A, AOBA BASIN	-14.7963	-14.7963	167.572	167.572	SAQ	-3100.6	-3100.6	s_134-832A-20H-1,80-82 [3952]	NOT GIVEN [3952]									VOL	145.8	145.8			GL [3952]	50.25	0.98		15.4				10.63	12.06	6.06	0.23		1.49	2.89
[3952]	CONVERGENT MARGIN	NEW HEBRIDES ARC - VANUATU ARCHIPELAGO / CENTRAL NEW HEBRIDES ARC / SITE 832	HOLE 832A, AOBA BASIN	-14.7963	-14.7963	167.572	167.572	SAQ	-3100.6	-3100.6	s_134-832A-20H-1,80-82 [3952]	NOT GIVEN [3952]									VOL	145.8	145.8			GL [3952]	51.42	1.06		16.35				10.64	9.9	4.83	0.22		2.35	3.23
[3952]	CONVERGENT MARGIN	NEW HEBRIDES ARC - VANUATU ARCHIPELAGO / CENTRAL NEW HEBRIDES ARC / SITE 832	HOLE 832A, AOBA BASIN	-14.7963	-14.7963	167.572	167.572	SAQ	-3100.6	-3100.6	s_134-832A-20H-1,80-82 [3952]	NOT GIVEN [3952]									VOL	145.8	145.8			GL [3952]	50.46	1.27		15.14				11.6	10.57	5.55	0.15		2.02	3.23
[3952]	CONVERGENT MARGIN	NEW HEBRIDES ARC - VANUATU ARCHIPELAGO / CENTRAL NEW HEBRIDES ARC / SITE 832	HOLE 832A, AOBA BASIN	-14.7963	-14.7963	167.572	167.572	SAQ	-3100.6	-3100.6	s_134-832A-20H-1,80-82 [3952]	NOT GIVEN [3952]									VOL	145.8	145.8			GL [3952]	50.06	0.9		15.51				11.21	11.58	5.53	0.22		1.96	3.03
[3952]	CONVERGENT MARGIN	NEW HEBRIDES ARC - VANUATU ARCHIPELAGO / CENTRAL NEW HEBRIDES ARC / SITE 833	HOLE 833A, AOBA BASIN	-14.8762	-14.8762	-167.88	-167.88	SAQ	-2640.5	-2640.5	s_134-833A-1H-6,72-74 [3952]	NOT GIVEN [3952]									VOL	290.7	290.7			GL [3952]	51.8	1.18		16.13				10.54	9.84	4.84	0.15		2.23	3.29
[3952]	CONVERGENT MARGIN	NEW HEBRIDES ARC - VANUATU ARCHIPELAGO / CENTRAL NEW HEBRIDES ARC / SITE 833	HOLE 833A, AOBA BASIN	-14.8762	-14.8762	-167.88	-167.88	SAQ	-2640.5	-2640.5	s_134-833A-1H-6,72-74 [3952]	NOT GIVEN [3952]									VOL	290.7	290.7			GL [3952]	51.45	1.09		14.97				11.25	9.85	5.29	0.21		2.53	3.37
[3952]	CONVERGENT MARGIN	NEW HEBRIDES ARC - VANUATU ARCHIPELAGO / CENTRAL NEW HEBRIDES ARC / SITE 833	HOLE 833A, AOBA BASIN	-14.8762	-14.8762	-167.88	-167.88	SAQ	-2640.5	-2640.5	s_134-833A-1H-6,72-74 [3952]	NOT GIVEN [3952]									VOL	290.7	290.7			GL [3952]	55.06	0.81		16.97				8.74	7.36	3.36	0.22		3.69	3.78
[3952]	CONVERGENT MARGIN	NEW HEBRIDES ARC - VANUATU ARCHIPELAGO / CENTRAL NEW HEBRIDES ARC / SITE 833	HOLE 833A, AOBA BASIN	-14.8762	-14.8762	-167.88	-167.88	SAQ	-2640.5	-2640.5	s_134-833A-1H-6,72-74 [3952]	NOT GIVEN [3952]									VOL	290.7	290.7			GL [3952]	54.32	0.88		16.18				9.61	9.43	4.22	0.17		1.77	3.41
[3952]	CONVERGENT MARGIN	NEW HEBRIDES ARC - VANUATU ARCHIPELAGO / CENTRAL NEW HEBRIDES ARC / SITE 833	HOLE 833A, AOBA BASIN	-14.8762	-14.8762	-167.88	-167.88	SAQ	-2640.5	-2640.5	s_134-833A-1H-6,72-74 [3952]	NOT GIVEN [3952]									VOL	290.7	290.7			GL [3952]	52.62	1		15.85				10.17	9.72	4.76	0.39		2.32	3.17
[3952]	CONVERGENT MARGIN	NEW HEBRIDES ARC - VANUATU ARCHIPELAGO / CENTRAL NEW HEBRIDES ARC / SITE 833	HOLE 833A, AOBA BASIN	-14.8762	-14.8762	-167.88	-167.88	SAQ	-2640.5	-2640.5	s_134-833A-1H-6,72-74 [3952]	NOT GIVEN [3952]									VOL	290.7	290.7			GL [3952]	55.08	1.04		15.95				9.84	7.17	3.48	0.11		3.57	3.76
[3952]	CONVERGENT MARGIN	NEW HEBRIDES ARC - VANUATU ARCHIPELAGO / CENTRAL NEW HEBRIDES ARC / SITE 833	HOLE 833A, AOBA BASIN	-14.8762	-14.8762	-167.88	-167.88	SAQ	-2640.5	-2640.5	s_134-833A-1H-6,72-74 [3952]	NOT GIVEN [3952]									VOL	290.7	290.7			GL [3952]	55.5	0.9		16.22				9.25	6.79	3.35	0.34		4.06	3.57
[3952]	CONVERGENT MARGIN	NEW HEBRIDES ARC - VANUATU ARCHIPELAGO / CENTRAL NEW HEBRIDES ARC / SITE 833	HOLE 833A, AOBA BASIN	-14.8762	-14.8762	-167.88	-167.88	SAQ	-2640.5	-2640.5	s_134-833A-1H-6,72-74 [3952]	NOT GIVEN [3952]									VOL	290.7	290.7			GL [3952]	52.83	1.09		16.26				10.04	9.26	4.34	0.17		2.64	3.37
[3952]	CONVERGENT MARGIN	NEW HEBRIDES ARC - VANUATU ARCHIPELAGO / CENTRAL NEW HEBRIDES ARC / SITE 833	HOLE 833A, AOBA BASIN	-14.8762	-14.8762	-167.88	-167.88	SAQ	-2640.5	-2640.5	s_134-833A-1H-6,72-74 [3952]	NOT GIVEN [3952]									VOL	290.7	290.7			GL [3952]	54.93	0.97		17.04				8.25	7.69	3.34	0.22		3.66	3.9
[3952]	CONVERGENT MARGIN	NEW HEBRIDES ARC - VANUATU ARCHIPELAGO / CENTRAL NEW HEBRIDES ARC / SITE 833	HOLE 833A, AOBA BASIN	-14.8762	-14.8762	-167.88	-167.88	SAQ	-2640.5	-2640.5	s_134-833A-1H-6,72-74 [3952]	NOT GIVEN [3952]									VOL	290.7	290.7			GL [3952]	53.19	1.02		15.75				10.13	9.69	4.39	0.19		2.4	3.25
[3952]	CONVERGENT MARGIN	NEW HEBRIDES ARC - VANUATU ARCHIPELAGO / CENTRAL NEW HEBRIDES ARC / SITE 833	HOLE 833A, AOBA BASIN	-14.8762	-14.8762	-167.88	-167.88	SAQ	-2640.5	-2640.5	s_134-833A-1H-6,72-74 [3952]	NOT GIVEN [3952]									VOL	290.7	290.7			GL [3952]	56.87	0.9		17.88				7.6	6.33	2.44	0.21		4.15	3.62
[3952]	CONVERGENT MARGIN	NEW HEBRIDES ARC - VANUATU ARCHIPELAGO / CENTRAL NEW HEBRIDES ARC / SITE 833	HOLE 833A, AOBA BASIN	-14.8762	-14.8762	-167.88	-167.88	SAQ	-2640.5	-2640.5	s_134-833A-1H-6,72-74 [3952]	NOT GIVEN [3952]									VOL	290.7	290.7			GL [3952]	56.63	1.05		16.26				8.69	5.95	2.79	0.25		4.47	3.91
[3952]	CONVERGENT MARGIN	NEW HEBRIDES ARC - VANUATU ARCHIPELAGO / CENTRAL NEW HEBRIDES ARC / SITE 833	HOLE 833A, AOBA BASIN	-14.8762	-14.8762	-167.88	-167.88	SAQ	-2640.5	-2640.5	s_134-833A-1H-6,72-74 [3952]	NOT GIVEN [3952]									VOL	290.7	290.7			GL [3952]	52.94	1.07		16.16				9.82	9.35	4.34	0.32		2.57	3.42
[3952]	CONVERGENT MARGIN	NEW HEBRIDES ARC - VANUATU ARCHIPELAGO / CENTRAL NEW HEBRIDES ARC / SITE 833	HOLE 833A, AOBA BASIN	-14.8762	-14.8762	-167.88	-167.88	SAQ	-2640.5	-2640.5	s_134-833A-1H-6,72-74 [3952]	NOT GIVEN [3952]									VOL	290.7	290.7			GL [3952]	55.37	0.91		16.83				8.31	7.68	3.37	0.26		3.6	3.67
[3952]	CONVERGENT MARGIN	NEW HEBRIDES ARC - VANUATU ARCHIPELAGO / CENTRAL NEW HEBRIDES ARC / SITE 833	HOLE 833A, AOBA BASIN	-14.8762	-14.8762	-167.88	-167.88	SAQ	-2640.5	-2640.5	s_134-833A-1H-6,72-74 [3952]	NOT GIVEN [3952]									VOL	290.7	290.7			GL [3952]	52.84	0.95		16.39				9.75	9.52	4.53	0.26		2.43	3.33
[3952]	CONVERGENT MARGIN	NEW HEBRIDES ARC - VANUATU ARCHIPELAGO / CENTRAL NEW HEBRIDES ARC / SITE 833	HOLE 833A, AOBA BASIN	-14.8762	-14.8762	-167.88	-167.88	SAQ	-2640.5	-2640.5	s_134-833A-1H-6,72-74 [3952]	NOT GIVEN [3952]									VOL	290.7	290.7			GL [3952]	56.92	0.98		16.44				8.19	6.51	3.1	0.25		3.96	3.66
[3952]	CONVERGENT MARGIN	NEW HEBRIDES ARC - VANUATU ARCHIPELAGO / CENTRAL NEW HEBRIDES ARC / SITE 833	HOLE 833A, AOBA BASIN	-14.8762	-14.8762	-167.88	-167.88	SAQ	-2640.5	-2640.5	s_134-833A-1H-6,72-74 [3952]	NOT GIVEN [3952]									VOL	290.7	290.7			GL [3952]	52.39	1.08		15.77				10.25	9.62	4.49	0.32		2.44	3.64
[3952]	CONVERGENT MARGIN	NEW HEBRIDES ARC - VANUATU ARCHIPELAGO / CENTRAL NEW HEBRIDES ARC / SITE 833	HOLE 833A, AOBA BASIN	-14.8762	-14.8762	-167.88	-167.88	SAQ	-2640.5	-2640.5	s_134-833A-1H-6,72-74 [3952]	NOT GIVEN [3952]									VOL	290.7	290.7			GL [3952]	53.9	1.27		14.65				11.49	7.82	3.71	0.41		3.2	3.56
[3952]	CONVERGENT MARGIN	NEW HEBRIDES ARC - VANUATU ARCHIPELAGO / CENTRAL NEW HEBRIDES ARC / SITE 833	HOLE 833A, AOBA BASIN	-14.8762	-14.8762	-167.88	-167.88	SAQ	-2640.5	-2640.5	s_134-833A-1H-6,72-74 [3952]	NOT GIVEN [3952]									VOL	290.7	290.7			GL [3952]	55.68	0.8		16.85				8.65	7.22	3.29	0.21		3.76	3.54
[3952]	CONVERGENT MARGIN	NEW HEBRIDES ARC - VANUATU ARCHIPELAGO / CENTRAL NEW HEBRIDES ARC / SITE 833	HOLE 833A, AOBA BASIN	-14.8762	-14.8762	-167.88	-167.88	SAQ	-2640.5	-2640.5	s_134-833A-25R-2,29-31 [3952]	NOT GIVEN [3952]									VOL					GL [3952]	54.81	0.7		8.83				14.26	4.68	15.13	0.08		0.3	1.2
[3952]	CONVERGENT MARGIN	NEW HEBRIDES ARC - VANUATU ARCHIPELAGO / CENTRAL NEW HEBRIDES ARC / SITE 833	HOLE 833A, AOBA BASIN	-14.8762	-14.8762	-167.88	-167.88	SAQ	-2640.5	-2640.5	s_134-833A-25R-2,29-31 [3952]	NOT GIVEN [3952]									VOL					GL [3952]	56.42	0.61		8.15				13.97	3.48	16.36	0.22		0.17	0.62
[3869]	CONVERGENT MARGIN	NEW HEBRIDES ARC - VANUATU ARCHIPELAGO / NEW HEBRIDES BACK ARC TROUGH	VANIKORO ZONE	-12	-20	169.3	170.3	SAQ			s_D2M5 [3869]	BASALT [3869]									VOL					WR [3869]	49	1.15		16.5				9.13	12.4	8.55	0.14		0.28	2.3	0.05		0.12	0.14
[3869]	CONVERGENT MARGIN	NEW HEBRIDES ARC - VANUATU ARCHIPELAGO / NEW HEBRIDES BACK ARC TROUGH / CORIOLIS TROUGHS	FUTUNA ZONE	-12	-20	169.3	170.3	SAQ			s_D19M1 [3869]	BASALT [3869]									VOL					WR [3869]	50	1		14.9				7.24	10.46	9.62	0.24		0.81	2.29	0.25		1.12	0.61
[3869]	CONVERGENT MARGIN	NEW HEBRIDES ARC - VANUATU ARCHIPELAGO / NEW HEBRIDES BACK ARC TROUGH / CORIOLIS TROUGHS	FUTUNA ZONE	-12	-20	169.3	170.3	SAQ			s_D21M1 [3869]	BASALT [3869]									VOL					WR [3869]	50.75	0.64		14.17				8.69	11.7	8.73	0.16		0.91	1.92	0.3		0.5	0.53
[3869]	CONVERGENT MARGIN	NEW HEBRIDES ARC - VANUATU ARCHIPELAGO / NEW HEBRIDES BACK ARC TROUGH / CORIOLIS TROUGHS	HAZEL HOLME ZONE	-12	-20	169.3	170.3	SAQ			s_D15M6 [3869]	BASALT [3869]									VOL					WR [3869]	51.2	0.72		17.05				9	10.74	5.45	0.17		0.69	2.42	0.12		0.78	0.63
[3869]	CONVERGENT MARGIN	NEW HEBRIDES ARC - VANUATU ARCHIPELAGO / NEW HEBRIDES BACK ARC TROUGH / CORIOLIS TROUGHS	VOT TANDE ZONE	-12	-20	169.3	170.3	SAQ			s_D11M2 [3869]	BASALT [3869]									VOL					WR [3869]	51	1.36		16.51				11.75	8.8	4.18	0.19		1.06	2.6	0.2		0.51	0.46
[3869]	CONVERGENT MARGIN	NEW HEBRIDES ARC - VANUATU ARCHIPELAGO / NEW HEBRIDES BACK ARC TROUGH / CORIOLIS TROUGHS	FUTUNA ZONE	-12	-20	169.3	170.3	SAQ			s_D20M6 [3869]	ANDESITE, BASALTIC [3869]									VOL					WR [3869]	54.7	1.09		19.46				6.56	8.68	2.98	0.13		0.8	3.79	0.15		0.1	0.08
[3869]	CONVERGENT MARGIN	NEW HEBRIDES ARC - VANUATU ARCHIPELAGO / NEW HEBRIDES BACK ARC TROUGH / CORIOLIS TROUGHS	FUTUNA ZONE	-12	-20	169.3	170.3	SAQ			s_D16M1 [3869]	ANDESITE, BASALTIC [3869]									VOL					WR [3869]	53.45	0.82		14.72				8.67	6.71	4.57	0.18		1.84	3.41	0.3		1.99	2.23
[3869]	CONVERGENT MARGIN	NEW HEBRIDES ARC - VANUATU ARCHIPELAGO / NEW HEBRIDES BACK ARC TROUGH	VANIKORO ZONE	-12	-20	169.3	170.3	SAQ			s_D1M1 [3869]	ANDESITE [3869]									VOL					WR [3869]	62.6	1.25		15.93				6.13	4.42	1.73	0.16		0.67	6	0.2		0.7	0.07
[3869]	CONVERGENT MARGIN	NEW HEBRIDES ARC - VANUATU ARCHIPELAGO / NEW HEBRIDES BACK ARC TROUGH / CORIOLIS TROUGHS	ERROMANGO ZONE	-12	-20	169.3	170.3	SAQ			s_D24M3 [3869]	DACITE [3869]									VOL					WR [3869]	65	0.62		14.6				5.88	3.6	1.11	0.14		3.11	4.19	0.25		0.92	0.27
[3869]	CONVERGENT MARGIN	NEW HEBRIDES ARC - VANUATU ARCHIPELAGO / NEW HEBRIDES BACK ARC TROUGH / CORIOLIS TROUGHS	VATE ZONE	-12	-20	169.3	170.3	SAQ			s_D27M17 [3869]	ANDESITE [3869]									VOL					WR [3869]	61.8	0.8		15.89				5.1	2.82	2.01	0.07		5.66	4.5	0.3		0.41	0.18
[12378]	CONVERGENT MARGIN	NEW HEBRIDES ARC - VANUATU ARCHIPELAGO / SOUTHERN NEW HEBRIDES ARC / LOPEVI		-16.4975	-16.4975	168.319	168.319	SAE			s_PV18 [12378]	ANDESITE, BASALTIC [12378]							1964		VOL					WR [12378]	50.98	0.71		19.46				8.6	11.56	4.79	0.16		0.72	2.46	0.16	0
[12378]	CONVERGENT MARGIN	NEW HEBRIDES ARC - VANUATU ARCHIPELAGO / SOUTHERN NEW HEBRIDES ARC / LOPEVI		-16.4957	-16.4957	168.309	168.309	SAE			s_PV37 [12378]	ANDESITE, BASALTIC [12378]							1964		VOL					WR [12378]	51.25	0.69		19.89				8.1	11.43	4.71	0.15		0.54	2.5	0.13	0.02
[12378]	CONVERGENT MARGIN	NEW HEBRIDES ARC - VANUATU ARCHIPELAGO / SOUTHERN NEW HEBRIDES ARC / LOPEVI		-16.4993	-16.4993	168.307	168.307	SAE			s_PV38 [12378]	ANDESITE, BASALTIC [12378]							1939		VOL					WR [12378]	51.22	0.68		20.2				7.95	11.53	4.44	0.15		0.53	2.49	0.13	0.04
[12378]	CONVERGENT MARGIN	NEW HEBRIDES ARC - VANUATU ARCHIPELAGO / SOUTHERN NEW HEBRIDES ARC / LOPEVI		-16.5016	-16.5016	168.331	168.331	SAE			s_PV109 [12378]	ANDESITE, BASALTIC [12378]							2003		VOL					WR [12378]	50.9	0.69		16.93				9.12	11.54	6.56	0.17		0.67	2.35	0.15	0.06
[12378]	CONVERGENT MARGIN	NEW HEBRIDES ARC - VANUATU ARCHIPELAGO / SOUTHERN NEW HEBRIDES ARC / LOPEVI		-16.5016	-16.5016	168.316	168.316	SAE			s_PV138 [12378]	NOT GIVEN [12378]							2000		VOL					WR [12378]	51.46	0.74		19.08				8.51	10.94	4.48	0.15		0.75	2.58	0.17	0.08
[4231]	CONVERGENT MARGIN	NEW HEBRIDES ARC - VANUATU ARCHIPELAGO / CENTRAL NEW HEBRIDES ARC / SITE 286	HOLE 286, LOYALITY PLATEAU, 100KM W OF MALEKULA ISLAND	-16.532	-16.532	166.37	166.37	SAQ	-4484	-4484	s_286-22.3-53-55-TOTALROCK_C2 [4231]	ANDESITE [4231]									VOL					WR [4231]
[4123]	CONVERGENT MARGIN	NEW HEBRIDES ARC - VANUATU ARCHIPELAGO / CENTRAL NEW HEBRIDES ARC / SITE 286	HOLE 286, LOYALITY PLATEAU, 100KM W OF MALEKULA ISLAND	-16.532	-16.532	166.37	166.37	SAQ	-4484	-4484	s_286-22.3-53-55-TOTALROCK_C1 [4123]	ANDESITE [4123]									VOL					WR [4123]
[14984]	CONVERGENT MARGIN	NEW HEBRIDES ARC - VANUATU ARCHIPELAGO / NEW HEBRIDES BACK ARC TROUGH / CORIOLIS TROUGHS	VATE ZONE	-12	-20	169.3	170.3	SAQ			s_CD-32-1G [14984]	NOT GIVEN [14984]									VOL					WR [14984]
[14984]	CONVERGENT MARGIN	NEW HEBRIDES ARC - VANUATU ARCHIPELAGO / NEW HEBRIDES BACK ARC TROUGH / CORIOLIS TROUGHS	VATE ZONE	-12	-20	169.3	170.3	SAQ			s_CD-33-1G [14984]	NOT GIVEN [14984]									VOL					WR [14984]
[14984]	CONVERGENT MARGIN	NEW HEBRIDES ARC - VANUATU ARCHIPELAGO / NEW HEBRIDES BACK ARC TROUGH / CORIOLIS TROUGHS	VATE ZONE	-12	-20	169.3	170.3	SAQ			s_CD-34-2G [14984]	NOT GIVEN [14984]									VOL					WR [14984]
[14984]	CONVERGENT MARGIN	NEW HEBRIDES ARC - VANUATU ARCHIPELAGO / NEW HEBRIDES BACK ARC TROUGH / CORIOLIS TROUGHS	NIFONEA ZONE	-12	-20	169.3	170.3	SAQ			s_CD-19-2G [14984]	NOT GIVEN [14984]									VOL					WR [14984]
[14984]	CONVERGENT MARGIN	NEW HEBRIDES ARC - VANUATU ARCHIPELAGO / NEW HEBRIDES BACK ARC TROUGH / CORIOLIS TROUGHS	NIFONEA ZONE	-12	-20	169.3	170.3	SAQ			s_CD-20-1G [14984]	NOT GIVEN [14984]									VOL					WR [14984]
[14984]	CONVERGENT MARGIN	NEW HEBRIDES ARC - VANUATU ARCHIPELAGO / NEW HEBRIDES BACK ARC TROUGH / CORIOLIS TROUGHS	NIFONEA ZONE	-12	-20	169.3	170.3	SAQ			s_CD-21-1G [14984]	NOT GIVEN [14984]									VOL					WR [14984]
[14984]	CONVERGENT MARGIN	NEW HEBRIDES ARC - VANUATU ARCHIPELAGO / NEW HEBRIDES BACK ARC TROUGH / CORIOLIS TROUGHS	NIFONEA ZONE	-12	-20	169.3	170.3	SAQ			s_CD-23-1G [14984]	NOT GIVEN [14984]									VOL					WR [14984]
[14984]	CONVERGENT MARGIN	NEW HEBRIDES ARC - VANUATU ARCHIPELAGO / NEW HEBRIDES BACK ARC TROUGH / CORIOLIS TROUGHS	NIFONEA ZONE	-12	-20	169.3	170.3	SAQ			s_CD-24-1G [14984]	NOT GIVEN [14984]									VOL					WR [14984]
[14984]	CONVERGENT MARGIN	NEW HEBRIDES ARC - VANUATU ARCHIPELAGO / NEW HEBRIDES BACK ARC TROUGH / CORIOLIS TROUGHS	NIFONEA ZONE	-12	-20	169.3	170.3	SAQ			s_CD-25-1G [14984]	NOT GIVEN [14984]									VOL					WR [14984]
[14984]	CONVERGENT MARGIN	NEW HEBRIDES ARC - VANUATU ARCHIPELAGO / NEW HEBRIDES BACK ARC TROUGH / CORIOLIS TROUGHS	NIFONEA ZONE	-12	-20	169.3	170.3	SAQ			s_CD-31-1G [14984]	NOT GIVEN [14984]									VOL					WR [14984]
[14984]	CONVERGENT MARGIN	NEW HEBRIDES ARC - VANUATU ARCHIPELAGO / NEW HEBRIDES BACK ARC TROUGH / CORIOLIS TROUGHS	NIFONEA ZONE	-12	-20	169.3	170.3	SAQ			s_VD-23-1 [14984]	NOT GIVEN [14984]									VOL					WR [14984]
[14984]	CONVERGENT MARGIN	NEW HEBRIDES ARC - VANUATU ARCHIPELAGO / NEW HEBRIDES BACK ARC TROUGH / CORIOLIS TROUGHS	ERROMANGO ZONE	-12	-20	169.3	170.3	SAQ			s_CD-35-1 [14984]	NOT GIVEN [14984]									VOL					WR [14984]
[14984]	CONVERGENT MARGIN	NEW HEBRIDES ARC - VANUATU ARCHIPELAGO / NEW HEBRIDES BACK ARC TROUGH / CORIOLIS TROUGHS	ERROMANGO ZONE	-12	-20	169.3	170.3	SAQ			s_CD-35-1G [14984]	NOT GIVEN [14984]									VOL					WR [14984]
[14984]	CONVERGENT MARGIN	NEW HEBRIDES ARC - VANUATU ARCHIPELAGO / NEW HEBRIDES BACK ARC TROUGH / CORIOLIS TROUGHS	FUTUNA ZONE	-12	-20	169.3	170.3	SAQ			s_CD-14-1 [14984]	NOT GIVEN [14984]									VOL					WR [14984]
[14984]	CONVERGENT MARGIN	NEW HEBRIDES ARC - VANUATU ARCHIPELAGO / NEW HEBRIDES BACK ARC TROUGH / CORIOLIS TROUGHS	FUTUNA ZONE	-12	-20	169.3	170.3	SAQ			s_CD-14-3 [14984]	NOT GIVEN [14984]									VOL					WR [14984]
[14984]	CONVERGENT MARGIN	NEW HEBRIDES ARC - VANUATU ARCHIPELAGO / NEW HEBRIDES BACK ARC TROUGH / CORIOLIS TROUGHS	FUTUNA ZONE	-12	-20	169.3	170.3	SAQ			s_CD-15-1 [14984]	NOT GIVEN [14984]									VOL					WR [14984]
[10608]	CONVERGENT MARGIN	NEW HEBRIDES ARC - VANUATU ARCHIPELAGO / SOUTH FIJI BASIN / SITE 205	HOLE 205	-25.5165	-25.5165	177.899	177.899	SAQ			s_32R-3 [10608]	BASALT, THOLEIITIC [10608]	33000000 [10608]	33000000 [10608]							VOL					WR [10608]	50.02	1.4		16.2				9.33	10.66	7.39	0.14		0.68	2.95	0.19
[10608]	CONVERGENT MARGIN	NEW HEBRIDES ARC - VANUATU ARCHIPELAGO / SOUTH FIJI BASIN / SITE 285	HOLE 285A	-26.8193	-26.8193	-175.804	-175.804	SAQ	-4674	-4674	s_9R-4 [10608]	BASALT, THOLEIITIC [10608]	27000000 [10608]	27000000 [10608]							VOL					WR [10608]	50.18	2.04		13.92				11.92	10.02	6.6	0.2		0.05	3.16	0.22
[10608]	CONVERGENT MARGIN	NEW HEBRIDES ARC - VANUATU ARCHIPELAGO / CENTRAL NEW HEBRIDES ARC / SITE 286	HOLE 286, LOYALITY PLATEAU, 100KM W OF MALEKULA ISLAND	-16.532	-16.532	166.37	166.37	SAQ	-4484	-4484	s_36R-1,129-131 [10608]	BASALT, THOLEIITIC [10608]	0 [10608]	0 [10608]							VOL					WR [10608]
[10608]	CONVERGENT MARGIN	NEW HEBRIDES ARC - VANUATU ARCHIPELAGO / BANKS ISLANDS / VOT TANDE (=VAT GANAI) / VOT TANDE (=VAT GANAI)		-13.25	-13.25	-167.25	-167.25	SAE			s_VGA1 [10608]	ANDESITE, BASALTIC [10608]									VOL					WR [10608]
[10608]	CONVERGENT MARGIN	NEW HEBRIDES ARC - VANUATU ARCHIPELAGO / NORTH FIJI BASIN / DREDGE 15		-18.8	-19.5	173	174	SAQ			s_ST15-11-1 [10608]	BASALT [10608]									VOL					WR [10608]
[10608]	CONVERGENT MARGIN	NEW HEBRIDES ARC - VANUATU ARCHIPELAGO / NORTH FIJI BASIN / DREDGE 15		-18.8	-19.5	173	174	SAQ			s_ST14-7-2 [10608]	BASALT [10608]									VOL					WR [10608]
[10608]	CONVERGENT MARGIN	NEW HEBRIDES ARC - VANUATU ARCHIPELAGO / NORTH FIJI BASIN / DREDGE 6	N 160?SEGMENT	-17.3	-17.3	173.8	173.8	SAQ			s_ST58 8-9-1 [10608]	BASALT [10608]									VOL					WR [10608]
[10608]	CONVERGENT MARGIN	NEW HEBRIDES ARC - VANUATU ARCHIPELAGO / NORTH FIJI BASIN / DREDGE 15		-18.8	-19.5	173	174	SAQ			s_ST4-21-3 [10608]	BASALT [10608]									VOL					WR [10608]
[10608]	CONVERGENT MARGIN	NEW HEBRIDES ARC - VANUATU ARCHIPELAGO / NORTH FIJI BASIN / DREDGE 15		-18.8	-19.5	173	174	SAQ			s_ST4-21-5 [10608]	BASALT [10608]									VOL					WR [10608]
[10608]	CONVERGENT MARGIN	NEW HEBRIDES ARC - VANUATU ARCHIPELAGO / CENTRAL NEW HEBRIDES ARC / SITE 286	HOLE 286, LOYALITY PLATEAU, 100KM W OF MALEKULA ISLAND	-16.532	-16.532	166.37	166.37	SAQ	-4484	-4484	s_5R-2,144-146 [10608]	NOT GIVEN [10608]									SED					WR [10608]
[10608]	CONVERGENT MARGIN	NEW HEBRIDES ARC - VANUATU ARCHIPELAGO / CENTRAL NEW HEBRIDES ARC / SITE 286	HOLE 286, LOYALITY PLATEAU, 100KM W OF MALEKULA ISLAND	-16.532	-16.532	166.37	166.37	SAQ	-4484	-4484	s_6R-4,139-141 [10608]	NOT GIVEN [10608]									SED					WR [10608]
[10608]	CONVERGENT MARGIN	NEW HEBRIDES ARC - VANUATU ARCHIPELAGO / CENTRAL NEW HEBRIDES ARC / SITE 286	HOLE 286, LOYALITY PLATEAU, 100KM W OF MALEKULA ISLAND	-16.532	-16.532	166.37	166.37	SAQ	-4484	-4484	s_12R-2,137-139 [10608]	NOT GIVEN [10608]									SED					WR [10608]
[10608]	CONVERGENT MARGIN	NEW HEBRIDES ARC - VANUATU ARCHIPELAGO / CENTRAL NEW HEBRIDES ARC / SITE 286	HOLE 286, LOYALITY PLATEAU, 100KM W OF MALEKULA ISLAND	-16.532	-16.532	166.37	166.37	SAQ	-4484	-4484	s_17R-4,123-125 [10608]	NOT GIVEN [10608]									SED					WR [10608]
[15390]	CONVERGENT MARGIN	NEW HEBRIDES ARC - VANUATU ARCHIPELAGO / CENTRAL NEW HEBRIDES ARC / AMBRYM (=AMBRIM) / AMBRYM / AD 1913 FORMATION	HOSPITAL TUFF RING	-16.25	-16.25	168.13	168.13	SAE			s_AK17B1-2 [15390]	NOT GIVEN [15390]						12	1913	FINE-GRAINED [15390]	VOL					GL [15390]	51.26	0.91		15.34	0.05			10.65	7.38	4.96	0.27	0.05	2.26	3.16	0.49								0.06
[15390]	CONVERGENT MARGIN	NEW HEBRIDES ARC - VANUATU ARCHIPELAGO / CENTRAL NEW HEBRIDES ARC / AMBRYM (=AMBRIM) / AMBRYM / AD 1913 FORMATION	HOSPITAL TUFF RING	-16.25	-16.25	168.13	168.13	SAE			s_AK17B1-2 [15390]	NOT GIVEN [15390]						12	1913	FINE-GRAINED [15390]	VOL					GL [15390]	51.81	0.89		17.98	0.03			8.44	9.12	3.02	0.14	0	1.86	3.24	0.44								0.13
[15390]	CONVERGENT MARGIN	NEW HEBRIDES ARC - VANUATU ARCHIPELAGO / CENTRAL NEW HEBRIDES ARC / AMBRYM (=AMBRIM) / AMBRYM / AD 1913 FORMATION	HOSPITAL TUFF RING	-16.25	-16.25	168.13	168.13	SAE			s_AK17B1-2 [15390]	NOT GIVEN [15390]						12	1913	FINE-GRAINED [15390]	VOL					GL [15390]	50.7	0.94		14.91	0			10.63	8.26	4.11	0.22	0	2.29	2.93	0.66								0.05
[15390]	CONVERGENT MARGIN	NEW HEBRIDES ARC - VANUATU ARCHIPELAGO / CENTRAL NEW HEBRIDES ARC / AMBRYM (=AMBRIM) / AMBRYM / AD 1913 FORMATION	HOSPITAL TUFF RING	-16.25	-16.25	168.13	168.13	SAE			s_AK17B1-2 [15390]	NOT GIVEN [15390]						12	1913	FINE-GRAINED [15390]	VOL					GL [15390]	50.65	1.04		14.97	0.07			10.59	8.23	4	0.27	0.11	2.43	3.19	0.51								0.09
[15390]	CONVERGENT MARGIN	NEW HEBRIDES ARC - VANUATU ARCHIPELAGO / CENTRAL NEW HEBRIDES ARC / AMBRYM (=AMBRIM) / AMBRYM / AD 1913 FORMATION	HOSPITAL TUFF RING	-16.25	-16.25	168.13	168.13	SAE			s_AK17B1-2 [15390]	NOT GIVEN [15390]						12	1913	FINE-GRAINED [15390]	VOL					GL [15390]	51.04	1.02		15.11	0.11			10.82	8.19	4.03	0.2	0	2.45	3.19	0.36								0.1
[15390]	CONVERGENT MARGIN	NEW HEBRIDES ARC - VANUATU ARCHIPELAGO / CENTRAL NEW HEBRIDES ARC / AMBRYM (=AMBRIM) / AMBRYM / AD 1913 FORMATION	HOSPITAL TUFF RING	-16.25	-16.25	168.13	168.13	SAE			s_AK17B1-2 [15390]	NOT GIVEN [15390]						12	1913	FINE-GRAINED [15390]	VOL					GL [15390]	50.9	0.9		15.04	0.09			10.58	8.08	3.81	0.18	0.02	2.41	3.19	0.43								0.11
[15390]	CONVERGENT MARGIN	NEW HEBRIDES ARC - VANUATU ARCHIPELAGO / CENTRAL NEW HEBRIDES ARC / AMBRYM (=AMBRIM) / AMBRYM / AD 1913 FORMATION	HOSPITAL TUFF RING	-16.25	-16.25	168.13	168.13	SAE			s_AK17B1-2 [15390]	NOT GIVEN [15390]						12	1913	FINE-GRAINED [15390]	VOL					GL [15390]	50.5	1.15		14.71	0.11			10.83	8.53	4.26	0.18	0	2.28	3.18	0.44								0.09
[15390]	CONVERGENT MARGIN	NEW HEBRIDES ARC - VANUATU ARCHIPELAGO / CENTRAL NEW HEBRIDES ARC / AMBRYM (=AMBRIM) / AMBRYM / AD 1913 FORMATION	HOSPITAL TUFF RING	-16.25	-16.25	168.13	168.13	SAE			s_AK17B1-2 [15390]	NOT GIVEN [15390]						12	1913	FINE-GRAINED [15390]	VOL					GL [15390]	51.22	1.15		15.02	0			10.99	8.21	3.97	0.26	0	2.37	3.31	0.54								0.04
[15390]	CONVERGENT MARGIN	NEW HEBRIDES ARC - VANUATU ARCHIPELAGO / CENTRAL NEW HEBRIDES ARC / AMBRYM (=AMBRIM) / AMBRYM / AD 1913 FORMATION	HOSPITAL TUFF RING	-16.25	-16.25	168.13	168.13	SAE			s_AK17B1-2 [15390]	NOT GIVEN [15390]						12	1913	FINE-GRAINED [15390]	VOL					GL [15390]	51.31	1.19		14.72	0.03			10.61	8.05	3.89	0.33	0	2.44	3.37	0.61								0.05
[15390]	CONVERGENT MARGIN	NEW HEBRIDES ARC - VANUATU ARCHIPELAGO / CENTRAL NEW HEBRIDES ARC / AMBRYM (=AMBRIM) / AMBRYM / AD 1913 FORMATION	HOSPITAL TUFF RING	-16.25	-16.25	168.13	168.13	SAE			s_AK17B1-2 [15390]	NOT GIVEN [15390]						12	1913	FINE-GRAINED [15390]	VOL					GL [15390]	51.11	1.08		14.82	0.02			10.77	8.16	4.04	0.13	0.02	2.33	3.3	0.46								0.01
[15390]	CONVERGENT MARGIN	NEW HEBRIDES ARC - VANUATU ARCHIPELAGO / CENTRAL NEW HEBRIDES ARC / AMBRYM (=AMBRIM) / AMBRYM / AD 1913 FORMATION	HOSPITAL TUFF RING	-16.25	-16.25	168.13	168.13	SAE			s_AK17B1-2 [15390]	NOT GIVEN [15390]						12	1913	FINE-GRAINED [15390]	VOL					GL [15390]																0.43
[15390]	CONVERGENT MARGIN	NEW HEBRIDES ARC - VANUATU ARCHIPELAGO / CENTRAL NEW HEBRIDES ARC / AMBRYM (=AMBRIM) / AMBRYM / AD 1913 FORMATION	HOSPITAL TUFF RING	-16.25	-16.25	168.13	168.13	SAE			s_AK17B1-2 [15390]	NOT GIVEN [15390]						12	1913	FINE-GRAINED [15390]	VOL					GL [15390]																0.34
[15390]	CONVERGENT MARGIN	NEW HEBRIDES ARC - VANUATU ARCHIPELAGO / CENTRAL NEW HEBRIDES ARC / AMBRYM (=AMBRIM) / AMBRYM / AD 1913 FORMATION	HOSPITAL TUFF RING	-16.25	-16.25	168.13	168.13	SAE			s_AK17B1-2 [15390]	NOT GIVEN [15390]						12	1913	FINE-GRAINED [15390]	VOL					GL [15390]																0.22
[15390]	CONVERGENT MARGIN	NEW HEBRIDES ARC - VANUATU ARCHIPELAGO / CENTRAL NEW HEBRIDES ARC / AMBRYM (=AMBRIM) / AMBRYM / AD 1913 FORMATION	HOSPITAL TUFF RING	-16.25	-16.25	168.13	168.13	SAE			s_AK17B1-2 [15390]	NOT GIVEN [15390]						12	1913	FINE-GRAINED [15390]	VOL					GL [15390]																0.17
[15390]	CONVERGENT MARGIN	NEW HEBRIDES ARC - VANUATU ARCHIPELAGO / CENTRAL NEW HEBRIDES ARC / AMBRYM (=AMBRIM) / AMBRYM / AD 1913 FORMATION	HOSPITAL TUFF RING	-16.25	-16.25	168.13	168.13	SAE			s_AK17B1-2 [15390]	NOT GIVEN [15390]						12	1913	FINE-GRAINED [15390]	VOL					GL [15390]																0.17
[15390]	CONVERGENT MARGIN	NEW HEBRIDES ARC - VANUATU ARCHIPELAGO / CENTRAL NEW HEBRIDES ARC / AMBRYM (=AMBRIM) / AMBRYM / AD 1913 FORMATION	HOSPITAL TUFF RING	-16.25	-16.25	168.13	168.13	SAE			s_AK17B1-2 [15390]	NOT GIVEN [15390]						12	1913	FINE-GRAINED [15390]	VOL					GL [15390]																0.3
[15390]	CONVERGENT MARGIN	NEW HEBRIDES ARC - VANUATU ARCHIPELAGO / CENTRAL NEW HEBRIDES ARC / AMBRYM (=AMBRIM) / AMBRYM / AD 1913 FORMATION	HOSPITAL TUFF RING	-16.25	-16.25	168.13	168.13	SAE			s_AK17B1-2 [15390]	NOT GIVEN [15390]						12	1913	FINE-GRAINED [15390]	VOL					GL [15390]																0.31
[15390]	CONVERGENT MARGIN	NEW HEBRIDES ARC - VANUATU ARCHIPELAGO / CENTRAL NEW HEBRIDES ARC / AMBRYM (=AMBRIM) / AMBRYM / AD 1913 FORMATION	HOSPITAL TUFF RING	-16.25	-16.25	168.13	168.13	SAE			s_AK17B1-2 [15390]	NOT GIVEN [15390]						12	1913	FINE-GRAINED [15390]	VOL					GL [15390]																0.24
[15390]	CONVERGENT MARGIN	NEW HEBRIDES ARC - VANUATU ARCHIPELAGO / CENTRAL NEW HEBRIDES ARC / AMBRYM (=AMBRIM) / AMBRYM / AD 1913 FORMATION	HOSPITAL TUFF RING	-16.25	-16.25	168.13	168.13	SAE			s_AK17B1-2 [15390]	NOT GIVEN [15390]						12	1913	FINE-GRAINED [15390]	VOL					GL [15390]																0.15
[15390]	CONVERGENT MARGIN	NEW HEBRIDES ARC - VANUATU ARCHIPELAGO / CENTRAL NEW HEBRIDES ARC / AMBRYM (=AMBRIM) / AMBRYM / AD 1913 FORMATION	HOSPITAL TUFF RING	-16.25	-16.25	168.13	168.13	SAE			s_AK17B1-2 [15390]	NOT GIVEN [15390]						12	1913	FINE-GRAINED [15390]	VOL					GL [15390]																0.37
[15390]	CONVERGENT MARGIN	NEW HEBRIDES ARC - VANUATU ARCHIPELAGO / CENTRAL NEW HEBRIDES ARC / AMBRYM (=AMBRIM) / AMBRYM / AD 1913 FORMATION	HOSPITAL TUFF RING	-16.25	-16.25	168.13	168.13	SAE			s_AK17B1-2 [15390]	NOT GIVEN [15390]						12	1913	FINE-GRAINED [15390]	VOL					GL [15390]																0.25
[15390]	CONVERGENT MARGIN	NEW HEBRIDES ARC - VANUATU ARCHIPELAGO / CENTRAL NEW HEBRIDES ARC / AMBRYM (=AMBRIM) / AMBRYM / AD 1913 FORMATION	HOSPITAL TUFF RING	-16.25	-16.25	168.13	168.13	SAE			s_AK17B1-2 [15390]	NOT GIVEN [15390]						12	1913	FINE-GRAINED [15390]	VOL					GL [15390]																0.27
[15662]	CONVERGENT MARGIN	NEW HEBRIDES ARC - VANUATU ARCHIPELAGO / CENTRAL NEW HEBRIDES ARC / AOBA (=AMBAE) / AOBA (=AMBAE)	WAIMEURI	-15.38	-15.38	167.83	167.83	SAE			s_AO4 [15662]	PICRITE [15662]									VOL					WR [15662]	49.6	0.72		14.12				9.96	11.63	9.73	0.18		1.41	2.39	0.25
[15662]	CONVERGENT MARGIN	NEW HEBRIDES ARC - VANUATU ARCHIPELAGO / CENTRAL NEW HEBRIDES ARC / AOBA (=AMBAE) / AOBA (=AMBAE)	VUREAS	-15.38	-15.38	167.83	167.83	SAE			s_AO6 [15662]	PICRITE [15662]									VOL					WR [15662]	47.49	0.57		9.89				10.17	10.65	18.01	0.19		1.08	1.74	0.22
[15662]	CONVERGENT MARGIN	NEW HEBRIDES ARC - VANUATU ARCHIPELAGO / CENTRAL NEW HEBRIDES ARC / AOBA (=AMBAE) / AOBA (=AMBAE)	AMBAEBULU	-15.38	-15.38	167.83	167.83	SAE			s_AO12 [15662]	PICRITE [15662]									VOL					WR [15662]	47.72	0.6		11.16				10.38	10.46	16.28	0.19		1.07	1.94	0.19
[15662]	CONVERGENT MARGIN	NEW HEBRIDES ARC - VANUATU ARCHIPELAGO / CENTRAL NEW HEBRIDES ARC / AOBA (=AMBAE) / AOBA (=AMBAE)	AIRPORT	-15.38	-15.38	167.83	167.83	SAE			s_AO13 [15662]	PICRITE [15662]									VOL					WR [15662]	47.91	0.61		11.33				10.13	10.77	15.91	0.19		1.03	1.92	0.2
[15662]	CONVERGENT MARGIN	NEW HEBRIDES ARC - VANUATU ARCHIPELAGO / CENTRAL NEW HEBRIDES ARC / AOBA (=AMBAE) / AOBA (=AMBAE)	REDCLIFF	-15.38	-15.38	167.83	167.83	SAE			s_AO19 [15662]	PICRITE [15662]									VOL					WR [15662]	47.08	0.51		9.36				10.26	10.74	19.25	0.19		0.91	1.52	0.18
[15833]	CONVERGENT MARGIN	NEW HEBRIDES ARC - VANUATU ARCHIPELAGO / CENTRAL NEW HEBRIDES ARC / AOBA (=AMBAE) / AOBA (=AMBAE)		-15.38	-15.38	-167.83	-167.83	SAE			s_70531 [15833]	NOT GIVEN [15833]									VOL					WR [15833]										15.4
[15833]	CONVERGENT MARGIN	NEW HEBRIDES ARC - VANUATU ARCHIPELAGO / CENTRAL NEW HEBRIDES ARC / AOBA (=AMBAE) / AOBA (=AMBAE)		-15.38	-15.38	-167.83	-167.83	SAE			s_70566 [15833]	NOT GIVEN [15833]									VOL					WR [15833]										17.5
[15833]	CONVERGENT MARGIN	NEW HEBRIDES ARC - VANUATU ARCHIPELAGO / CENTRAL NEW HEBRIDES ARC / AOBA (=AMBAE) / AOBA (=AMBAE)		-15.38	-15.38	-167.83	-167.83	SAE			s_70492 [15833]	NOT GIVEN [15833]									VOL					WR [15833]										23.4
[15652]	CONVERGENT MARGIN	NEW HEBRIDES ARC - VANUATU ARCHIPELAGO / SOUTH FIJI BASIN		-25.6	-25.6	177.9	177.9	SAQ			s_P63848 [15652]	NOT GIVEN [15652]									VOL					WR [15652]
[15652]	CONVERGENT MARGIN	NEW HEBRIDES ARC - VANUATU ARCHIPELAGO / SOUTH FIJI BASIN		-26.82	-26.82	175.8	175.8	SAQ			s_P63850 [15652]	NOT GIVEN [15652]									VOL					WR [15652]
[15652]	CONVERGENT MARGIN	NEW HEBRIDES ARC - VANUATU ARCHIPELAGO / SOUTH FIJI BASIN		-27.49	-27.49	175.27	175.27	SAQ	-3650	-3720	s_P63834 [15652]	NOT GIVEN [15652]									VOL					WR [15652]
[15652]	CONVERGENT MARGIN	NEW HEBRIDES ARC - VANUATU ARCHIPELAGO / SOUTH FIJI BASIN		-26.2	-26.2	172.5	172.5	SAQ	-3242	-3284	s_P63836 [15652]	NOT GIVEN [15652]									VOL					WR [15652]
[15652]	CONVERGENT MARGIN	NEW HEBRIDES ARC - VANUATU ARCHIPELAGO / SOUTH FIJI BASIN		-32.37	-32.37	170.87	170.87	SAQ	-3680	-4160	s_P57025 [15652]	NOT GIVEN [15652]									VOL					WR [15652]
[15652]	CONVERGENT MARGIN	NEW HEBRIDES ARC - VANUATU ARCHIPELAGO / SOUTH FIJI BASIN		-26.95	-26.95	173.65	173.65	SAQ	-914	-1033	s_P63835 [15652]	NOT GIVEN [15652]									VOL					WR [15652]
[15652]	CONVERGENT MARGIN	NEW HEBRIDES ARC - VANUATU ARCHIPELAGO / SOUTH FIJI BASIN		-28.1	-28.1	175.45	175.45	SAQ	-2054	-2342	s_P63830 [15652]	NOT GIVEN [15652]									VOL					WR [15652]
[15652]	CONVERGENT MARGIN	NEW HEBRIDES ARC - VANUATU ARCHIPELAGO / SOUTH FIJI BASIN		-30.93	-30.93	168.82	168.82	SAQ	-2260	-3200	s_P57142 [15652]	NOT GIVEN [15652]									VOL					WR [15652]
[15652]	CONVERGENT MARGIN	NEW HEBRIDES ARC - VANUATU ARCHIPELAGO / SOUTH FIJI BASIN		-32.37	-32.37	170.87	170.87	SAQ	-3680	-4160	s_P57029 [15652]	NOT GIVEN [15652]									VOL					WR [15652]
[15652]	CONVERGENT MARGIN	NEW HEBRIDES ARC - VANUATU ARCHIPELAGO / SOUTH FIJI BASIN		-29.05	-29.05	179.04	179.04	SAQ	-2231	-2490	s_P67647 [15652]	NOT GIVEN [15652]									VOL					WR [15652]
[12378]	CONVERGENT MARGIN	NEW HEBRIDES ARC - VANUATU ARCHIPELAGO / SOUTHERN NEW HEBRIDES ARC / LOPEVI		-16.4981	-16.4981	168.313	168.313	SAE			s_PV05 [12378]	ANDESITE, BASALTIC [12378]									VOL					WR [12378]	51.54	0.74		19.93				8.33	11.09	4.03	0.15		0.78	2.61	0.17	0
[12378]	CONVERGENT MARGIN	NEW HEBRIDES ARC - VANUATU ARCHIPELAGO / SOUTHERN NEW HEBRIDES ARC / LOPEVI		-16.4975	-16.4975	168.319	168.319	SAE			s_PV13 [12378]	ANDESITE, BASALTIC [12378]							2003		VOL					WR [12378]	51.8	0.75		19.85				8.39	11.11	4.15	0.15		0.78	2.65	0.17	0
[12378]	CONVERGENT MARGIN	NEW HEBRIDES ARC - VANUATU ARCHIPELAGO / SOUTHERN NEW HEBRIDES ARC / LOPEVI		-16.4975	-16.4975	168.319	168.319	SAE			s_PV15 [12378]	BASALT [12378]							2003		VOL					WR [12378]	49.95	0.67		16.12				9.47	12.3	8.09	0.17		0.65	2.02	0.15	0
[12378]	CONVERGENT MARGIN	NEW HEBRIDES ARC - VANUATU ARCHIPELAGO / SOUTHERN NEW HEBRIDES ARC / LOPEVI		-16.4975	-16.4975	168.319	168.319	SAE			s_PV17 [12378]	BASALT [12378]							1964		VOL					WR [12378]	49.79	0.65		15.77				9.45	12.64	8.49	0.17		0.64	1.9	0.14	0
[12378]	CONVERGENT MARGIN	NEW HEBRIDES ARC - VANUATU ARCHIPELAGO / SOUTHERN NEW HEBRIDES ARC / LOPEVI		-16.5062	-16.5062	168.308	168.308	SAE			s_PV47 [12378]	BASALT [12378]							1939		VOL					WR [12378]	49.62	0.65		15.84				9.41	12.64	8.38	0.18		0.64	1.98	0.14	0.04
[12378]	CONVERGENT MARGIN	NEW HEBRIDES ARC - VANUATU ARCHIPELAGO / SOUTHERN NEW HEBRIDES ARC / LOPEVI		-16.5122	-16.5122	168.312	168.312	SAE			s_PV49 [12378]	BASALT [12378]							1964		VOL					WR [12378]	50.68	0.66		17.34				8.91	11.55	7.14	0.18		0.57	1.98	0.15	0.01
[12378]	CONVERGENT MARGIN	NEW HEBRIDES ARC - VANUATU ARCHIPELAGO / SOUTHERN NEW HEBRIDES ARC / LOPEVI		-16.5272	-16.5272	168.334	168.334	SAE			s_PV57 [12378]	ANDESITE, BASALTIC [12378]							1964		VOL					WR [12378]	51.39	0.75		19.14				8.52	11.11	4.57	0.16		0.79	2.64	0.17	0.01
[12378]	CONVERGENT MARGIN	NEW HEBRIDES ARC - VANUATU ARCHIPELAGO / SOUTHERN NEW HEBRIDES ARC / LOPEVI		-16.495	-16.495	168.316	168.316	SAE			s_PV100 [12378]	ANDESITE, BASALTIC [12378]							2002		VOL					WR [12378]	51.48	0.75		19.54				8.38	11.09	4.31	0.15		0.78	2.68	0.17	0.02
[12378]	CONVERGENT MARGIN	NEW HEBRIDES ARC - VANUATU ARCHIPELAGO / SOUTHERN NEW HEBRIDES ARC / LOPEVI		-16.5075	-16.5075	168.316	168.316	SAE			s_PV110 [12378]	ANDESITE, BASALTIC [12378]									VOL					WR [12378]	52.25	0.79		18.75				8.51	10.54	4.34	0.16		0.87	2.8	0.19	0.03
[12378]	CONVERGENT MARGIN	NEW HEBRIDES ARC - VANUATU ARCHIPELAGO / SOUTHERN NEW HEBRIDES ARC / LOPEVI		-16.5087	-16.5087	168.314	168.314	SAE			s_PV111 [12378]	ANDESITE, BASALTIC [12378]							2001		VOL					WR [12378]	51.24	0.74		19.82				8.32	11.14	4.01	0.15		0.77	2.61	0.17	0.07
[12378]	CONVERGENT MARGIN	NEW HEBRIDES ARC - VANUATU ARCHIPELAGO / SOUTHERN NEW HEBRIDES ARC / LOPEVI		-16.5129	-16.5129	168.307	168.307	SAE			s_PV112 [12378]	ANDESITE, BASALTIC [12378]							2001		VOL					WR [12378]	52.66	0.81		18.74				8.51	10.27	4.19	0.16		0.91	2.89	0.2	0.02
[1319]	CONVERGENT MARGIN	NEW HEBRIDES ARC - VANUATU ARCHIPELAGO / SOUTHERN NEW HEBRIDES ARC / TANNA (=TANUA) / YASUR(=YASOWA)		-19.53	-19.53	169.27	169.27	SAE			s_A [1319]	ANDESITE, ANDESINE [1319]									VOL					WR [1319]	53.94	0.94		19.12		4.03			8.36	2.91	0.12		2.41	3.93	0.19		0.07	0.05
[1319]	CONVERGENT MARGIN	NEW HEBRIDES ARC - VANUATU ARCHIPELAGO / SOUTHERN NEW HEBRIDES ARC / TANNA (=TANUA) / YASUR(=YASOWA)		-19.53	-19.53	169.27	169.27	SAE			s_B [1319]	ANDESITE, ANDESINE [1319]									VOL					WR [1319]	55.2	1.26		18.36		1.83			7.94	2.59	0.12		2.31	3.76			0.18	0.26
[4033]	CONVERGENT MARGIN	NEW HEBRIDES ARC - VANUATU ARCHIPELAGO / CENTRAL NEW HEBRIDES ARC / AOBA (=AMBAE) / AOBA (=AMBAE)		-15.38	-15.38	-167.83	-167.83	SAE			s_68622 [4033]	BASALT [4033]									VOL					WR [4033]	46.9	0.54		9.35		11.61			9.97	19.35	0.2		0.84	1.27	0.17
[4033]	CONVERGENT MARGIN	NEW HEBRIDES ARC - VANUATU ARCHIPELAGO / CENTRAL NEW HEBRIDES ARC / AOBA (=AMBAE) / AOBA (=AMBAE)		-15.38	-15.38	-167.83	-167.83	SAE			s_68639 [4033]	BASALT [4033]									VOL					WR [4033]	47.76	0.54		11.18		11.19			11.15	15.61	0.19		0.89	1.64	0.18
[4033]	CONVERGENT MARGIN	NEW HEBRIDES ARC - VANUATU ARCHIPELAGO / CENTRAL NEW HEBRIDES ARC / AOBA (=AMBAE) / AOBA (=AMBAE)		-15.38	-15.38	-167.83	-167.83	SAE			s_68623 [4033]	BASALT [4033]									VOL					WR [4033]	47.43	0.59		11.18		11.2			10.94	14.85	0.19		1.18	1.84	0.23
[4033]	CONVERGENT MARGIN	NEW HEBRIDES ARC - VANUATU ARCHIPELAGO / CENTRAL NEW HEBRIDES ARC / AOBA (=AMBAE) / AOBA (=AMBAE)		-15.38	-15.38	-167.83	-167.83	SAE			s_68583 [4033]	BASALT [4033]									VOL					WR [4033]	47.68	0.59		11.34		11.39			11.15	14.83	0.19		1.04	1.66	0.22
[4033]	CONVERGENT MARGIN	NEW HEBRIDES ARC - VANUATU ARCHIPELAGO / CENTRAL NEW HEBRIDES ARC / AOBA (=AMBAE) / AOBA (=AMBAE)		-15.38	-15.38	-167.83	-167.83	SAE			s_68642 [4033]	BASALT [4033]									VOL					WR [4033]	48.01	0.56		11.44		11.14			11.53	14.74	0.2		0.9	1.77	0.17
[4033]	CONVERGENT MARGIN	NEW HEBRIDES ARC - VANUATU ARCHIPELAGO / CENTRAL NEW HEBRIDES ARC / AOBA (=AMBAE) / AOBA (=AMBAE)		-15.38	-15.38	-167.83	-167.83	SAE			s_68626 [4033]	BASALT [4033]									VOL					WR [4033]	48.17	0.6		11.67		11.11			10.63	14.27	0.19		1.23	1.99	0.23
[4033]	CONVERGENT MARGIN	NEW HEBRIDES ARC - VANUATU ARCHIPELAGO / CENTRAL NEW HEBRIDES ARC / AOBA (=AMBAE) / AOBA (=AMBAE)		-15.38	-15.38	-167.83	-167.83	SAE			s_68564 [4033]	BASALT [4033]									VOL					WR [4033]	48.01	0.64		12.19		11.07			11.2	13.49	0.19		1.19	1.78	0.23
[4033]	CONVERGENT MARGIN	NEW HEBRIDES ARC - VANUATU ARCHIPELAGO / CENTRAL NEW HEBRIDES ARC / AOBA (=AMBAE) / AOBA (=AMBAE)		-15.38	-15.38	-167.83	-167.83	SAE			s_68605 [4033]	BASALT [4033]									VOL					WR [4033]	48.1	0.64		12.66		11.39			11.04	13.02	0.19		1.1	1.84	0.23
[4033]	CONVERGENT MARGIN	NEW HEBRIDES ARC - VANUATU ARCHIPELAGO / CENTRAL NEW HEBRIDES ARC / AOBA (=AMBAE) / AOBA (=AMBAE)		-15.38	-15.38	-167.83	-167.83	SAE			s_68635 [4033]	BASALT [4033]									VOL					WR [4033]	48.92	0.7		13.76		11.19			11.21	10.77	0.2		1.28	2.14	0.26
[4033]	CONVERGENT MARGIN	NEW HEBRIDES ARC - VANUATU ARCHIPELAGO / CENTRAL NEW HEBRIDES ARC / AOBA (=AMBAE) / AOBA (=AMBAE)		-15.38	-15.38	-167.83	-167.83	SAE			s_68622 [4033]	BASALT [4033]									VOL					WR [4033]
[4033]	CONVERGENT MARGIN	NEW HEBRIDES ARC - VANUATU ARCHIPELAGO / CENTRAL NEW HEBRIDES ARC / AOBA (=AMBAE) / AOBA (=AMBAE)		-15.38	-15.38	-167.83	-167.83	SAE			s_68635 [4033]	BASALT [4033]									VOL					WR [4033]
[4033]	CONVERGENT MARGIN	NEW HEBRIDES ARC - VANUATU ARCHIPELAGO / CENTRAL NEW HEBRIDES ARC / AOBA (=AMBAE) / AOBA (=AMBAE)		-15.38	-15.38	-167.83	-167.83	SAE			s_68588 [4033]	BASALT [4033]									VOL					WR [4033]
[4033]	CONVERGENT MARGIN	NEW HEBRIDES ARC - VANUATU ARCHIPELAGO / CENTRAL NEW HEBRIDES ARC / AOBA (=AMBAE) / AOBA (=AMBAE)		-15.38	-15.38	-167.83	-167.83	SAE			s_68567 [4033]	BASALT [4033]									VOL					WR [4033]
[4033]	CONVERGENT MARGIN	NEW HEBRIDES ARC - VANUATU ARCHIPELAGO / CENTRAL NEW HEBRIDES ARC / AOBA (=AMBAE) / AOBA (=AMBAE)		-15.38	-15.38	-167.83	-167.83	SAE			s_68569 [4033]	BASALT [4033]									VOL					WR [4033]
[4033]	CONVERGENT MARGIN	NEW HEBRIDES ARC - VANUATU ARCHIPELAGO / CENTRAL NEW HEBRIDES ARC / AOBA (=AMBAE) / AOBA (=AMBAE)		-15.38	-15.38	-167.83	-167.83	SAE			s_68570 [4033]	BASALT [4033]									VOL					WR [4033]
[4033]	CONVERGENT MARGIN	NEW HEBRIDES ARC - VANUATU ARCHIPELAGO / CENTRAL NEW HEBRIDES ARC / AOBA (=AMBAE) / AOBA (=AMBAE)		-15.38	-15.38	-167.83	-167.83	SAE			s_68578 [4033]	BASALT [4033]									VOL					WR [4033]
[4033]	CONVERGENT MARGIN	NEW HEBRIDES ARC - VANUATU ARCHIPELAGO / CENTRAL NEW HEBRIDES ARC / AOBA (=AMBAE) / AOBA (=AMBAE)		-15.38	-15.38	-167.83	-167.83	SAE			s_68577 [4033]	BASALT [4033]									VOL					WR [4033]
[4033]	CONVERGENT MARGIN	NEW HEBRIDES ARC - VANUATU ARCHIPELAGO / CENTRAL NEW HEBRIDES ARC / AOBA (=AMBAE) / AOBA (=AMBAE)		-15.38	-15.38	-167.83	-167.83	SAE			s_68562 [4033]	BASALT [4033]									VOL					WR [4033]	48.96	0.72		13.9		11.13			11.5	9.95	0.2		1.31	2.22	0.26
[4033]	CONVERGENT MARGIN	NEW HEBRIDES ARC - VANUATU ARCHIPELAGO / CENTRAL NEW HEBRIDES ARC / AOBA (=AMBAE) / AOBA (=AMBAE)		-15.38	-15.38	-167.83	-167.83	SAE			s_68615 [4033]	BASALT [4033]									VOL					WR [4033]	49.03	0.75		14.48		11.16			12.14	8.62	0.18		1.17	2.34	0.25
[4033]	CONVERGENT MARGIN	NEW HEBRIDES ARC - VANUATU ARCHIPELAGO / CENTRAL NEW HEBRIDES ARC / AOBA (=AMBAE) / AOBA (=AMBAE)		-15.38	-15.38	-167.83	-167.83	SAE			s_68584 [4033]	BASALT [4033]									VOL					WR [4033]	49.59	0.75		14.93		11.01			12.39	7.67	0.19		1.26	2.23	0.23
[4033]	CONVERGENT MARGIN	NEW HEBRIDES ARC - VANUATU ARCHIPELAGO / CENTRAL NEW HEBRIDES ARC / AOBA (=AMBAE) / AOBA (=AMBAE)		-15.38	-15.38	-167.83	-167.83	SAE			s_68599 [4033]	BASALT [4033]									VOL					WR [4033]	48.7	0.72		15.87		10.93			12.04	7.53	0.19		0.91	2.43	0.2
[4033]	CONVERGENT MARGIN	NEW HEBRIDES ARC - VANUATU ARCHIPELAGO / CENTRAL NEW HEBRIDES ARC / AOBA (=AMBAE) / AOBA (=AMBAE)		-15.38	-15.38	-167.83	-167.83	SAE			s_68565 [4033]	BASALT [4033]									VOL					WR [4033]	50.38	0.79		15.83		10.52			11.68	6.58	0.18		1.46	2.6	0.26
[4033]	CONVERGENT MARGIN	NEW HEBRIDES ARC - VANUATU ARCHIPELAGO / CENTRAL NEW HEBRIDES ARC / AOBA (=AMBAE) / AOBA (=AMBAE)		-15.38	-15.38	-167.83	-167.83	SAE			s_68610 [4033]	BASALT [4033]									VOL					WR [4033]	49.3	0.86		15.97		11.85			11.17	6.51	0.2		1.38	2.91	0.27
[4033]	CONVERGENT MARGIN	NEW HEBRIDES ARC - VANUATU ARCHIPELAGO / CENTRAL NEW HEBRIDES ARC / AOBA (=AMBAE) / AOBA (=AMBAE)		-15.38	-15.38	-167.83	-167.83	SAE			s_68634 [4033]	BASALT [4033]									VOL					WR [4033]	49.87	0.83		16.11		11			10.87	6.38	0.18		1.54	3.13	0.29
[4033]	CONVERGENT MARGIN	NEW HEBRIDES ARC - VANUATU ARCHIPELAGO / CENTRAL NEW HEBRIDES ARC / AOBA (=AMBAE) / AOBA (=AMBAE)		-15.38	-15.38	-167.83	-167.83	SAE			s_68606 [4033]	BASALT [4033]									VOL					WR [4033]	49.49	0.85		16.46		11.15			10.74	6.28	0.19		1.63	2.93	0.32
[4033]	CONVERGENT MARGIN	NEW HEBRIDES ARC - VANUATU ARCHIPELAGO / CENTRAL NEW HEBRIDES ARC / AOBA (=AMBAE) / AOBA (=AMBAE)		-15.38	-15.38	-167.83	-167.83	SAE			s_68627 [4033]	BASALT [4033]									VOL					WR [4033]	49.09	0.79		16.23		11.52			11.54	5.91	0.2		1.45	2.76	0.27
[4033]	CONVERGENT MARGIN	NEW HEBRIDES ARC - VANUATU ARCHIPELAGO / CENTRAL NEW HEBRIDES ARC / AOBA (=AMBAE) / AOBA (=AMBAE)		-15.38	-15.38	-167.83	-167.83	SAE			s_68637 [4033]	BASALT [4033]									VOL					WR [4033]	50.02	0.84		16.53		10.97			10.78	5.9	0.19		1.53	3.2	0.27
[4033]	CONVERGENT MARGIN	NEW HEBRIDES ARC - VANUATU ARCHIPELAGO / CENTRAL NEW HEBRIDES ARC / AOBA (=AMBAE) / AOBA (=AMBAE)		-15.38	-15.38	-167.83	-167.83	SAE			s_68588 [4033]	BASALT [4033]									VOL					WR [4033]	49.37	0.85		16.46		11.58			10.83	5.39	0.2		1.75	2.93	0.3
[4033]	CONVERGENT MARGIN	NEW HEBRIDES ARC - VANUATU ARCHIPELAGO / CENTRAL NEW HEBRIDES ARC / AOBA (=AMBAE) / AOBA (=AMBAE)		-15.38	-15.38	-167.83	-167.83	SAE			s_68576 [4033]	BASALT [4033]									VOL					WR [4033]	49.65	1		16.98		12.17			10.12	4.58	0.21		1.45	3.01	0.29
[4033]	CONVERGENT MARGIN	NEW HEBRIDES ARC - VANUATU ARCHIPELAGO / CENTRAL NEW HEBRIDES ARC / AOBA (=AMBAE) / AOBA (=AMBAE)		-15.38	-15.38	-167.83	-167.83	SAE			s_68566 [4033]	BASALT [4033]									VOL					WR [4033]	47.11	0.58		10.7		11.24			11.29	15.6	0.19		1.4	1.4	0.31
[4033]	CONVERGENT MARGIN	NEW HEBRIDES ARC - VANUATU ARCHIPELAGO / CENTRAL NEW HEBRIDES ARC / AOBA (=AMBAE) / AOBA (=AMBAE)		-15.38	-15.38	-167.83	-167.83	SAE			s_68567 [4033]	BASALT [4033]									VOL					WR [4033]	47.18	0.58		10.87		11.14			11.11	16.05	0.19		1.52	1.38	0.34
[4033]	CONVERGENT MARGIN	NEW HEBRIDES ARC - VANUATU ARCHIPELAGO / CENTRAL NEW HEBRIDES ARC / AOBA (=AMBAE) / AOBA (=AMBAE)		-15.38	-15.38	-167.83	-167.83	SAE			s_68573 [4033]	BASALT [4033]									VOL					WR [4033]	47.31	1.36		14.81		12.16			12.67	8.05	0.22		0.86	2.4	0.28
[4033]	CONVERGENT MARGIN	NEW HEBRIDES ARC - VANUATU ARCHIPELAGO / CENTRAL NEW HEBRIDES ARC / AOBA (=AMBAE) / AOBA (=AMBAE)		-15.38	-15.38	-167.83	-167.83	SAE			s_68586 [4033]	BASALT [4033]									VOL					WR [4033]	49.03	1.19		16.03		11.39			10.91	6.9	0.22		0.92	2.83	0.3
[4033]	CONVERGENT MARGIN	NEW HEBRIDES ARC - VANUATU ARCHIPELAGO / CENTRAL NEW HEBRIDES ARC / AOBA (=AMBAE) / AOBA (=AMBAE)		-15.38	-15.38	-167.83	-167.83	SAE			s_68587 [4033]	BASALT [4033]									VOL					WR [4033]	49.94	1.16		15.85		10.88			10.4	6.12	0.21		1.21	3.07	0.32
[4033]	CONVERGENT MARGIN	NEW HEBRIDES ARC - VANUATU ARCHIPELAGO / CENTRAL NEW HEBRIDES ARC / AOBA (=AMBAE) / AOBA (=AMBAE)		-15.38	-15.38	-167.83	-167.83	SAE			s_68595 [4033]	BASALT [4033]									VOL					WR [4033]	47.66	1.27		15.22		11.6			12.19	7.35	0.21		1.5	2.48	0.37
[4033]	CONVERGENT MARGIN	NEW HEBRIDES ARC - VANUATU ARCHIPELAGO / CENTRAL NEW HEBRIDES ARC / AOBA (=AMBAE) / AOBA (=AMBAE)		-15.38	-15.38	-167.83	-167.83	SAE			s_68596 [4033]	BASALT [4033]									VOL					WR [4033]	48.11	1.58		16.78		12.54			10.93	4.99	0.23		1.51	3.15	0.45
[4033]	CONVERGENT MARGIN	NEW HEBRIDES ARC - VANUATU ARCHIPELAGO / CENTRAL NEW HEBRIDES ARC / AOBA (=AMBAE) / AOBA (=AMBAE)		-15.38	-15.38	-167.83	-167.83	SAE			s_68603 [4033]	BASALT [4033]									VOL					WR [4033]	49.67	1.31		17.09		10.9			10.86	5.28	0.18		1.36	2.96	0.35
[4033]	CONVERGENT MARGIN	NEW HEBRIDES ARC - VANUATU ARCHIPELAGO / CENTRAL NEW HEBRIDES ARC / AOBA (=AMBAE) / AOBA (=AMBAE)		-15.38	-15.38	-167.83	-167.83	SAE			s_68569 [4033]	BASALT [4033]									VOL					WR [4033]	47.79	1.22		14.27		11.65			12.58	8.56	0.21		1.33	1.97	0.37
[4033]	CONVERGENT MARGIN	NEW HEBRIDES ARC - VANUATU ARCHIPELAGO / CENTRAL NEW HEBRIDES ARC / AOBA (=AMBAE) / AOBA (=AMBAE)		-15.38	-15.38	-167.83	-167.83	SAE			s_68570 [4033]	BASALT [4033]									VOL					WR [4033]	48.5	1.61		16.85		12.48			10.76	4.88	0.21		1.54	2.84	0.45
[4033]	CONVERGENT MARGIN	NEW HEBRIDES ARC - VANUATU ARCHIPELAGO / CENTRAL NEW HEBRIDES ARC / AOBA (=AMBAE) / AOBA (=AMBAE)		-15.38	-15.38	-167.83	-167.83	SAE			s_68578 [4033]	BASALT [4033]									VOL					WR [4033]	47.74	1.07		13.84		12.1			12.34	9.65	0.21		0.75	2.01	0.2
[4033]	CONVERGENT MARGIN	NEW HEBRIDES ARC - VANUATU ARCHIPELAGO / CENTRAL NEW HEBRIDES ARC / AOBA (=AMBAE) / AOBA (=AMBAE)		-15.38	-15.38	-167.83	-167.83	SAE			s_68593 [4033]	BASALT [4033]									VOL					WR [4033]	49.99	1.17		15.83		10.96			10.45	6.34	0.2		1.2	2.99	0.31
[4033]	CONVERGENT MARGIN	NEW HEBRIDES ARC - VANUATU ARCHIPELAGO / CENTRAL NEW HEBRIDES ARC / AOBA (=AMBAE) / AOBA (=AMBAE)		-15.38	-15.38	-167.83	-167.83	SAE			s_68571 [4033]	BASALT [4033]									VOL					WR [4033]	47.76	1.24		14.28		11.7			12.72	8.6	0.21		1.37	2.16	0.33
[4033]	CONVERGENT MARGIN	NEW HEBRIDES ARC - VANUATU ARCHIPELAGO / CENTRAL NEW HEBRIDES ARC / AOBA (=AMBAE) / AOBA (=AMBAE)		-15.38	-15.38	-167.83	-167.83	SAE			s_68577 [4033]	BASALT [4033]									VOL					WR [4033]	55.95	1.3		15.96		9.35			5.85	2.47	0.21		2.4	4.92	0.66
[3870]	CONVERGENT MARGIN	NEW HEBRIDES ARC - VANUATU ARCHIPELAGO / SOUTHERN NEW HEBRIDES ARC / EAST MATTHEW / EAST MATTHEW		-22.31	-22.31	-172.06	-172.06	SAQ			s_MT1C [3870]	ANDESITE [3870]									VOL					WR [3870]	60.3	0.45		16.6			3.8	5.67	6.9	3.6	0.1		1	3.9	0.16
[3870]	CONVERGENT MARGIN	NEW HEBRIDES ARC - VANUATU ARCHIPELAGO / SOUTHERN NEW HEBRIDES ARC / EAST MATTHEW / EAST MATTHEW		-22.31	-22.31	-172.06	-172.06	SAQ			s_MT7B [3870]	ANDESITE [3870]									VOL					WR [3870]	59.5	0.45		16.4			3.8	5.85	7.2	3.9	0.1		0.9	3.8	0.18
[3870]	CONVERGENT MARGIN	NEW HEBRIDES ARC - VANUATU ARCHIPELAGO / SOUTHERN NEW HEBRIDES ARC / EAST MATTHEW / EAST MATTHEW		-22.31	-22.31	-172.06	-172.06	SAQ			s_MT11A [3870]	ANDESITE [3870]									VOL					WR [3870]	60.8	0.42		16.1			3.5	5.67	7	4.1	0.1		0.9	3.9	0.15
[3870]	CONVERGENT MARGIN	NEW HEBRIDES ARC - VANUATU ARCHIPELAGO / SOUTHERN NEW HEBRIDES ARC / EAST MATTHEW / EAST MATTHEW		-22.31	-22.31	-172.06	-172.06	SAQ			s_MT13A [3870]	ANDESITE [3870]									VOL					WR [3870]	60.2	0.42		16.6			3.1	5.67	7.2	3.8	0.1		1	3.8	0.18
[3870]	CONVERGENT MARGIN	NEW HEBRIDES ARC - VANUATU ARCHIPELAGO / SOUTHERN NEW HEBRIDES ARC / EAST MATTHEW / EAST MATTHEW		-22.31	-22.31	-172.06	-172.06	SAQ			s_MT14B [3870]	ANDESITE [3870]									VOL					WR [3870]	59.9	0.42		16.3			3.5	5.76	7.4	4.1	0.09		1	3.8	0.18
[3870]	CONVERGENT MARGIN	NEW HEBRIDES ARC - VANUATU ARCHIPELAGO / SOUTHERN NEW HEBRIDES ARC / WEST MATTHEW / WEST MATTHEW		-22.31	-22.31	-172.06	-172.06	SAQ			s_MT16B [3870]	ANDESITE [3870]									VOL					WR [3870]	62.1	0.4		16.7			2.1	5.22	6.2	2.8	0.07		1	4.4	0.12
[3870]	CONVERGENT MARGIN	NEW HEBRIDES ARC - VANUATU ARCHIPELAGO / SOUTHERN NEW HEBRIDES ARC / WEST MATTHEW / WEST MATTHEW		-22.31	-22.31	-172.06	-172.06	SAQ			s_MT20 [3870]	ANDESITE [3870]									VOL					WR [3870]	62.8	0.38		16.8			2.7	4.5	6.1	2.3	0.07		1	4.3	0.13
[3870]	CONVERGENT MARGIN	NEW HEBRIDES ARC - VANUATU ARCHIPELAGO / SOUTHERN NEW HEBRIDES ARC / WEST MATTHEW / WEST MATTHEW		-22.31	-22.31	-172.06	-172.06	SAQ			s_MT23B [3870]	ANDESITE [3870]									VOL					WR [3870]	61.4	0.38		16.7			3.1	5.04	6.5	3.2	0.1		0.9	4.2	0.13
[3870]	CONVERGENT MARGIN	NEW HEBRIDES ARC - VANUATU ARCHIPELAGO / SOUTHERN NEW HEBRIDES ARC / WEST MATTHEW / WEST MATTHEW		-22.31	-22.31	-172.06	-172.06	SAQ			s_MT24A [3870]	ANDESITE [3870]									VOL					WR [3870]	61	0.41		16.2			3.7	5.58	6.8	3.9	0.11		0.9	4	0.14
[3870]	CONVERGENT MARGIN	NEW HEBRIDES ARC - VANUATU ARCHIPELAGO / SOUTHERN NEW HEBRIDES ARC / WEST MATTHEW / WEST MATTHEW		-22.31	-22.31	-172.06	-172.06	SAQ			s_MT24C [3870]	ANDESITE [3870]									VOL					WR [3870]	62	0.43		16			3.3	5.49	6.7	3.9	0.1		0.9	3.9	0.13
[3870]	CONVERGENT MARGIN	NEW HEBRIDES ARC - VANUATU ARCHIPELAGO / SOUTHERN NEW HEBRIDES ARC / HUNTER / HUNTER		-22.31	-22.31	-172.06	-172.06	SAQ			s_HR1 [3870]	ANDESITE [3870]									VOL					WR [3870]	61.5	0.36		15.9			3.9	5.31	6	4.2	0.12		1	4	0.13
[3870]	CONVERGENT MARGIN	NEW HEBRIDES ARC - VANUATU ARCHIPELAGO / SOUTHERN NEW HEBRIDES ARC / HUNTER / HUNTER		-22.31	-22.31	-172.06	-172.06	SAQ			s_HR48 [3870]	ANDESITE [3870]									VOL					WR [3870]	61.1	0.37		15.7			5	5.58	6.5	5.5	0.11		0.9	3.8	0.11
[3870]	CONVERGENT MARGIN	NEW HEBRIDES ARC - VANUATU ARCHIPELAGO / SOUTHERN NEW HEBRIDES ARC / HUNTER / HUNTER		-22.31	-22.31	-172.06	-172.06	SAQ			s_HR6 [3870]	ANDESITE [3870]									VOL					WR [3870]	61	0.36		15.9			4.2	5.58	6.5	4.8	0.12		0.8	3.7	0.12
[3870]	CONVERGENT MARGIN	NEW HEBRIDES ARC - VANUATU ARCHIPELAGO / SOUTHERN NEW HEBRIDES ARC / HUNTER / HUNTER		-22.31	-22.31	-172.06	-172.06	SAQ			s_HR9 [3870]	ANDESITE [3870]									VOL					WR [3870]	61.9	0.37		16.2			3.9	5.13	6.7	4.2	0.11		0.9	3.9	0.11
[3870]	CONVERGENT MARGIN	NEW HEBRIDES ARC - VANUATU ARCHIPELAGO / SOUTHERN NEW HEBRIDES ARC / EAST MATTHEW / EAST MATTHEW		-22.31	-22.31	-172.06	-172.06	SAQ			s_MT35A [3870]	DOLERITE [3870]									VOL					WR [3870]	57.3	0.34		16			5.1	6.84	8.5	6	0.14		0.6	3
[3870]	CONVERGENT MARGIN	NEW HEBRIDES ARC - VANUATU ARCHIPELAGO / SOUTHERN NEW HEBRIDES ARC / EAST MATTHEW / EAST MATTHEW		-22.31	-22.31	-172.06	-172.06	SAQ			s_MT35B [3870]	DOLERITE [3870]									VOL					WR [3870]	57	0.44		16.2			4.6	7.02	8.6	6.1	0.12		1	3.1
[3870]	CONVERGENT MARGIN	NEW HEBRIDES ARC - VANUATU ARCHIPELAGO / SOUTHERN NEW HEBRIDES ARC / EAST MATTHEW / EAST MATTHEW		-22.31	-22.31	-172.06	-172.06	SAQ			s_MT37 [3870]	DOLERITE [3870]									VOL					WR [3870]	61.1	0.52		16			3.6	6.21	7	4.3	0.08		0.8	3.6
[3870]	CONVERGENT MARGIN	NEW HEBRIDES ARC - VANUATU ARCHIPELAGO / SOUTHERN NEW HEBRIDES ARC / HUNTER / HUNTER		-22.31	-22.31	-172.06	-172.06	SAQ			s_HR4L [3870]	NOT GIVEN [3870]									VOL					WR [3870]	54	0.29		7.2			6	6.93	13.2	14.9	0.17		0.2	1.4	0.09
[3870]	CONVERGENT MARGIN	NEW HEBRIDES ARC - VANUATU ARCHIPELAGO / SOUTHERN NEW HEBRIDES ARC / HUNTER / HUNTER		-22.31	-22.31	-172.06	-172.06	SAQ			s_HR4H [3870]	NOT GIVEN [3870]									VOL					WR [3870]	56.2	0.37		16.8			5.3	6.84	8.4	6.2	0.13		0.6	3.2	0.12
[3870]	CONVERGENT MARGIN	NEW HEBRIDES ARC - VANUATU ARCHIPELAGO / SOUTHERN NEW HEBRIDES ARC / HUNTER / HUNTER		-22.31	-22.31	-172.06	-172.06	SAQ			s_HR88 [3870]	DOLERITE [3870]									VOL					WR [3870]	55	0.3		16.6			5.6	7.11	8.6	7.6	0.15		0.4	3.4	0.12
[3870]	CONVERGENT MARGIN	NEW HEBRIDES ARC - VANUATU ARCHIPELAGO / SOUTHERN NEW HEBRIDES ARC / HUNTER / HUNTER		-22.31	-22.31	-172.06	-172.06	SAQ			s_HR4M [3870]	DOLERITE [3870]									VOL					WR [3870]	54.3	0.28		14.4			5.9	7.02	8.6	10.5	0.15		0.5	2.7
[3870]	CONVERGENT MARGIN	NEW HEBRIDES ARC - VANUATU ARCHIPELAGO / SOUTHERN NEW HEBRIDES ARC / HUNTER / HUNTER		-22.31	-22.31	-172.06	-172.06	SAQ			s_HR8G [3870]	DOLERITE [3870]									VOL					WR [3870]	55.9	0.31		14.6			5.5	6.66	7.7	10.1	0.14		0.5	3.1	0.11
[4032]	CONVERGENT MARGIN	NEW HEBRIDES ARC - VANUATU ARCHIPELAGO / SOUTHERN NEW HEBRIDES ARC / ANATOM (ANEITYUM) / ANATOM (ANEITYUM)		-20.2	-20.2	-169.8	-169.8	SAE			s_AYC42 [4032]	BASALT [4032]		3000000 [4032]							VOL					WR [4032]	49.28	0.86		15.68		11.57			12.01	7.23	0.2		0.68	2.32	0.17
[4032]	CONVERGENT MARGIN	NEW HEBRIDES ARC - VANUATU ARCHIPELAGO / SOUTHERN NEW HEBRIDES ARC / TANNA (=TANUA)		-19.53	-19.53	-169.33	-169.33	SAE			s_TAC82 [4032]	BASALT [4032]	230000 [4032]	230000 [4032]							VOL					WR [4032]	52.01	0.71		18.78		10			9.9	3.67	0.17		1.26	3.3	0.22
[4032]	CONVERGENT MARGIN	NEW HEBRIDES ARC - VANUATU ARCHIPELAGO / BANKS ISLANDS / UREPARAPARA / UREPARAPARA		-13.4	-13.4	-167.3	-167.3	SAE			s_UA3 [4032]	BASALT [4032]	500000 [4032]	500000 [4032]							VOL					WR [4032]	55.19	0.85		17.79		8.52			8.44	3.61	0.18		1.35	3.86	0.22
[4032]	CONVERGENT MARGIN	NEW HEBRIDES ARC - VANUATU ARCHIPELAGO / BANKS ISLANDS / UREPARAPARA / UREPARAPARA		-13.4	-13.4	-167.3	-167.3	SAE			s_UMAC4 [4032]	BASALT [4032]	500000 [4032]	500000 [4032]							VOL					WR [4032]	51.03	0.85		20.19		9.58			9.76	3.56	0.16		1.16	3.46	0.28
[4032]	CONVERGENT MARGIN	NEW HEBRIDES ARC - VANUATU ARCHIPELAGO / BANKS ISLANDS / MOTO LAVA / MOTO LAVA		-13.583	-13.583	-167.616	-167.616	SAE			s_MLMAC26 [4032]	BASALT [4032]	420000 [4032]	420000 [4032]							VOL					WR [4032]	51.29	0.76		16.45		10.52			10.75	6.44	0.19		0.82	2.61	0.2
[4032]	CONVERGENT MARGIN	NEW HEBRIDES ARC - VANUATU ARCHIPELAGO / BANKS ISLANDS / MOTO LAVA / MOTO LAVA		-13.583	-13.583	-167.616	-167.616	SAE			s_MLMAC43 [4032]	BASALT [4032]		200000 [4032]							VOL					WR [4032]	48.72	0.83		17.91		11.78			11.05	6.07	0.2		0.61	2.67	0.19
[4032]	CONVERGENT MARGIN	NEW HEBRIDES ARC - VANUATU ARCHIPELAGO / BANKS ISLANDS / MOTO (=MOTA) / MOTO (=MOTA)		-13.8	-19.53	-169.27	-169.27	SAE			s_MOMAC3 [4032]	BASALT [4032]	500000 [4032]	500000 [4032]							VOL					WR [4032]	48.53	0.77		17.16		12.48			10.75	7.06	0.2		0.58	2.33	0.17
[4032]	CONVERGENT MARGIN	NEW HEBRIDES ARC - VANUATU ARCHIPELAGO / BANKS ISLANDS / VANUA LAVA / VANUA LAVA		-13.8	-13.8	-167.4	-167.4	SAE			s_VLC7 [4032]	BASALT [4032]		200000 [4032]							VOL					WR [4032]	48.2	0.82		18.54		13.15			9.89	5.98	0.23		0.78	2.26	0.16
[4032]	CONVERGENT MARGIN	NEW HEBRIDES ARC - VANUATU ARCHIPELAGO / BANKS ISLANDS / VANUA LAVA / VANUA LAVA		-13.8	-13.8	-167.4	-167.4	SAE			s_VMAC5 [4032]	BASALT [4032]	500000 [4032]	500000 [4032]							VOL					WR [4032]	49.21	0.85		16.06		12.35			11.04	6.37	0.2		0.95	2.79	0.21
[4032]	CONVERGENT MARGIN	NEW HEBRIDES ARC - VANUATU ARCHIPELAGO / BANKS ISLANDS / GAUA (SANTA MARIA) / GAUA (SANTA MARIA)		-14.2	-14.2	-167.4	-167.4	SAE			s_GM61 [4032]	BASALT [4032]	1700000 [4032]	1700000 [4032]							VOL					WR [4032]	50.8	0.84		16.36		11.54			9.39	4.87	0.21		2.21	3.39	0.41
[4032]	CONVERGENT MARGIN	NEW HEBRIDES ARC - VANUATU ARCHIPELAGO / CENTRAL NEW HEBRIDES ARC / AOBA (=AMBAE) / AOBA (=AMBAE)		-15.38	-15.38	-167.83	-167.83	SAE			s_AOW11 [4032]	BASALT [4032]		100000 [4032]							VOL					WR [4032]	49.37	0.77		14.37		10.9			11.53	8.66	0.19		1.4	2.56	0.27
[4032]	CONVERGENT MARGIN	NEW HEBRIDES ARC - VANUATU ARCHIPELAGO / CENTRAL NEW HEBRIDES ARC / AOBA (=AMBAE) / AOBA (=AMBAE)		-15.38	-15.38	-167.83	-167.83	SAE			s_AOW115 [4032]	BASALT [4032]		100000 [4032]							VOL					WR [4032]	49.43	0.83		14.99		11.42			11.27	7.87	0.21		1.27	2.48	0.25
[4032]	CONVERGENT MARGIN	NEW HEBRIDES ARC - VANUATU ARCHIPELAGO / CENTRAL NEW HEBRIDES ARC / AOBA (=AMBAE) / AOBA (=AMBAE)		-15.38	-15.38	-167.83	-167.83	SAE			s_AOW130 [4032]	BASALT [4032]		100000 [4032]							VOL					WR [4032]	48.95	0.71		13.35		11.08			11.31	10.59	0.18		1.25	2.39	0.21
[4032]	CONVERGENT MARGIN	NEW HEBRIDES ARC - VANUATU ARCHIPELAGO / CENTRAL NEW HEBRIDES ARC / AOBA (=AMBAE) / AOBA (=AMBAE)		-15.38	-15.38	-167.83	-167.83	SAE			s_AOW25 [4032]	BASALT [4032]	100000 [4032]	100000 [4032]							VOL					WR [4032]	50.78	1.19		15.57		10.82			10.56	6.35	0.2		1.23	3.03	0.3
[4032]	CONVERGENT MARGIN	NEW HEBRIDES ARC - VANUATU ARCHIPELAGO / CENTRAL NEW HEBRIDES ARC / AMBRYM (=AMBRIM) / AMBRYM		-16.25	-16.25	-168.13	-168.13	SAE			s_AM039 [4032]	BASALT [4032]		100000 [4032]							VOL					WR [4032]	50.23	0.63		17.92		10.92			11.33	5.01	0.19		1	2.64	0.14
[4032]	CONVERGENT MARGIN	NEW HEBRIDES ARC - VANUATU ARCHIPELAGO / CENTRAL NEW HEBRIDES ARC / AMBRYM (=AMBRIM) / AMBRYM		-16.25	-16.25	-168.13	-168.13	SAE			s_AM39C [4032]	BASALT [4032]		100000 [4032]							VOL					WR [4032]	51.74	0.96		16.7		11.42			8.84	4.56	0.19		2.18	3.04	0.39
[4032]	CONVERGENT MARGIN	NEW HEBRIDES ARC - VANUATU ARCHIPELAGO / CENTRAL NEW HEBRIDES ARC / PAAMA / PAAMA		-16.6	-16.6	-168.3	-168.3	SAE			s_PAM20 [4032]	BASALT [4032]		2000000 [4032]							VOL					WR [4032]	49.06	0.92		17.4		11.65			10.8	6.47	0.19		0.6	2.76	0.16
[4032]	CONVERGENT MARGIN	NEW HEBRIDES ARC - VANUATU ARCHIPELAGO / CENTRAL NEW HEBRIDES ARC / EPI / EAST EPI		-16.89	-16.89	-168.3	-168.3	SAE			s_EPW99 [4032]	BASALT [4032]		400000 [4032]							VOL					WR [4032]	48.58	0.67		19.35		11.25			11.82	5.37	0.18		0.44	2.22	0.14
[4032]	CONVERGENT MARGIN	NEW HEBRIDES ARC - VANUATU ARCHIPELAGO / CENTRAL NEW HEBRIDES ARC / EFATE		-17.66	-17.66	-168.4	-168.4	SAE			s_EA143 [4032]	BASALT [4032]	300000 [4032]	700000 [4032]							VOL					WR [4032]	47.78	0.9		17.56		12			11.75	6.03	0.19		0.68	2.65	0.46
[4032]	CONVERGENT MARGIN	NEW HEBRIDES ARC - VANUATU ARCHIPELAGO / SOUTHERN NEW HEBRIDES ARC / FUTUNA		-19.5	-19.5	-170.2	-170.2	SAE			s_FMAC64 [4032]	BASALT [4032]	1800000 [4032]	3500000 [4032]							VOL					WR [4032]	56.85	0.79		16.96		7.69			8.14	4.15	0.15		1.97	3.02	0.31
[4032]	CONVERGENT MARGIN	NEW HEBRIDES ARC - VANUATU ARCHIPELAGO / BANKS ISLANDS / VOT TANDE (=VAT GANAI) / VOT TANDE (=VAT GANAI)		-13.25	-13.25	-167.25	-167.25	SAE			s_VGA1 [4032]	BASALT [4032]	3500000 [4032]	3500000 [4032]							VOL					WR [4032]	53.31	0.71		16.77		9.94			10	5.58	0.17		0.9	2.42	0.23
[4032]	CONVERGENT MARGIN	NEW HEBRIDES ARC - VANUATU ARCHIPELAGO / BANKS ISLANDS / VOT TANDE (=VAT GANAI) / VOT TANDE (=VAT GANAI)		-13.25	-13.25	-167.25	-167.25	SAE			s_VGA3 [4032]	BASALT [4032]	3500000 [4032]	3500000 [4032]							VOL					WR [4032]	53.37	0.72		16.58		9.79			10.16	5.64	0.17		0.88	2.5	0.23
[4032]	CONVERGENT MARGIN	NEW HEBRIDES ARC - VANUATU ARCHIPELAGO / BANKS ISLANDS / VOT TANDE (=VAT GANAI) / VOT TANDE (=VAT GANAI)		-13.25	-13.25	-167.25	-167.25	SAE			s_VGA7 [4032]	BASALT [4032]	3500000 [4032]	3500000 [4032]							VOL					WR [4032]	53.19	0.7		16.51		9.86			10.33	5.52	0.16		0.97	2.53	0.25
[4032]	CONVERGENT MARGIN	NEW HEBRIDES ARC - VANUATU ARCHIPELAGO / BANKS ISLANDS / VOT TANDE (=VAT GANAI) / VOT TANDE (=VAT GANAI)		-13.25	-13.25	-167.25	-167.25	SAE			s_VGMAC2 [4032]	BASALT [4032]	3500000 [4032]	3500000 [4032]							VOL					WR [4032]	54.12	0.71		18.69		8.76			9.5	4.08	0.15		1.04	2.72	0.25
[4032]	CONVERGENT MARGIN	NEW HEBRIDES ARC - VANUATU ARCHIPELAGO / NORTH FIJI BASIN / DREDGE 14		-18.8	-19.2	173	174	SAQ			s_ST14-DT7-2 [4032]	BASALT [4032]									VOL					WR [4032]
[4032]	CONVERGENT MARGIN	NEW HEBRIDES ARC - VANUATU ARCHIPELAGO / NORTH FIJI BASIN / DREDGE 15		-18.8	-19.5	173	174	SAQ			s_ST15-11-1G [4032]	BASALT [4032]									VOL					WR [4032]
[2950]	CONVERGENT MARGIN	NEW HEBRIDES ARC - VANUATU ARCHIPELAGO / CENTRAL NEW HEBRIDES ARC / AMBRYM (=AMBRIM) / AMBRYM		-16.25	-16.25	-168.13	-168.13	SAE			s_AMB61A [2950]	ANDESITE, BASALTIC [2950]									VOL					WR [2950]
[3097]	CONVERGENT MARGIN	NEW HEBRIDES ARC - VANUATU ARCHIPELAGO / CENTRAL NEW HEBRIDES ARC / EPI / EAST EPI		-16.89	-16.89	-168.3	-168.3	SAE			s_EPI10 [3097]	BASALT [3097]									VOL					WR [3097]
[3097]	CONVERGENT MARGIN	NEW HEBRIDES ARC - VANUATU ARCHIPELAGO / CENTRAL NEW HEBRIDES ARC / EPI / EAST EPI		-16.89	-16.89	-168.3	-168.3	SAE			s_EPI13 [3097]	BASALT [3097]									VOL					WR [3097]
[3097]	CONVERGENT MARGIN	NEW HEBRIDES ARC - VANUATU ARCHIPELAGO / CENTRAL NEW HEBRIDES ARC / EPI / EAST EPI		-16.89	-16.89	-168.3	-168.3	SAE			s_EPI16 [3097]	BASALT [3097]									VOL					WR [3097]
[3097]	CONVERGENT MARGIN	NEW HEBRIDES ARC - VANUATU ARCHIPELAGO / CENTRAL NEW HEBRIDES ARC / EPI RIRINA / EPI RIRINA		-16.7	-16.9	-168.3	-168.4	SAE			s_RI13 [3097]	BASALT [3097]									VOL					WR [3097]
[3097]	CONVERGENT MARGIN	NEW HEBRIDES ARC - VANUATU ARCHIPELAGO / CENTRAL NEW HEBRIDES ARC / TONGOA / TONGOA		-16.9	-16.9	168.6	168.6	SAQ			s_TGA30 [3097]	BASALT [3097]									VOL					WR [3097]
[3097]	CONVERGENT MARGIN	NEW HEBRIDES ARC - VANUATU ARCHIPELAGO / CENTRAL NEW HEBRIDES ARC / TONGOA / TONGOA		-16.9	-16.9	168.6	168.6	SAQ			s_TGA5 [3097]	BASALT [3097]									VOL					WR [3097]
[3097]	CONVERGENT MARGIN	NEW HEBRIDES ARC - VANUATU ARCHIPELAGO / CENTRAL NEW HEBRIDES ARC / TONGOA / TONGOA		-16.9	-16.9	168.6	168.6	SAQ			s_TGA16 [3097]	BASALT [3097]									VOL					WR [3097]
[3097]	CONVERGENT MARGIN	NEW HEBRIDES ARC - VANUATU ARCHIPELAGO / CENTRAL NEW HEBRIDES ARC / EMAE / EMAE		-16.5	-17.5	-168	-169	SAQ			s_EM4 [3097]	BASALT [3097]									VOL					WR [3097]
[3097]	CONVERGENT MARGIN	NEW HEBRIDES ARC - VANUATU ARCHIPELAGO / CENTRAL NEW HEBRIDES ARC / EMAE / EMAE		-16.5	-17.5	-168	-169	SAQ			s_EM6 [3097]	BASALT [3097]									VOL					WR [3097]
[3097]	CONVERGENT MARGIN	NEW HEBRIDES ARC - VANUATU ARCHIPELAGO / CENTRAL NEW HEBRIDES ARC / EFATE		-17.66	-17.66	-168.4	-168.4	SAE			s_V36 [3097]	BASALT [3097]									VOL					WR [3097]
[3097]	CONVERGENT MARGIN	NEW HEBRIDES ARC - VANUATU ARCHIPELAGO / CENTRAL NEW HEBRIDES ARC / EFATE		-17.66	-17.66	-168.4	-168.4	SAE			s_V20 [3097]	BASALT [3097]									VOL					WR [3097]
[3097]	CONVERGENT MARGIN	NEW HEBRIDES ARC - VANUATU ARCHIPELAGO / CENTRAL NEW HEBRIDES ARC / EFATE		-17.66	-17.66	-168.4	-168.4	SAE			s_V60 [3097]	BASALT [3097]									VOL					WR [3097]
[3097]	CONVERGENT MARGIN	NEW HEBRIDES ARC - VANUATU ARCHIPELAGO / SOUTHERN NEW HEBRIDES ARC / ERROMANGO (=EROMANGA)	ROBERTSON^S THUMB	-18.6	-18.6	-169.06	-169.06	SAE			s_E14 [3097]	BASALT [3097]									VOL					WR [3097]
[3097]	CONVERGENT MARGIN	NEW HEBRIDES ARC - VANUATU ARCHIPELAGO / SOUTHERN NEW HEBRIDES ARC / TANNA (=TANUA)		-19.53	-19.53	-169.33	-169.33	SAE			s_T153 [3097]	BASALT [3097]									VOL					WR [3097]
[3097]	CONVERGENT MARGIN	NEW HEBRIDES ARC - VANUATU ARCHIPELAGO / SOUTHERN NEW HEBRIDES ARC / ANATOM (ANEITYUM) / ANATOM (ANEITYUM)		-20.2	-20.2	-169.8	-169.8	SAE			s_AY49 [3097]	BASALT [3097]									VOL					WR [3097]
[3886]	CONVERGENT MARGIN	NEW HEBRIDES ARC - VANUATU ARCHIPELAGO / SOUTHERN NEW HEBRIDES ARC / ERROMANGO (=EROMANGA)	ROBERTSON^S THUMB	-18.6	-18.6	-169.06	-169.06	SAE			s_E31 [3886]	BASALT [3886]									VOL					WR [3886]	45.15	0.72		16.65		5.55	6.69		11.58	7.58	0.16		0.89	1.68	0.14		2.37	0.52
[3886]	CONVERGENT MARGIN	NEW HEBRIDES ARC - VANUATU ARCHIPELAGO / SOUTHERN NEW HEBRIDES ARC / ERROMANGO (=EROMANGA)	ROBERTSON^S THUMB	-18.6	-18.6	-169.06	-169.06	SAE			s_E9 [3886]	BASALT [3886]									VOL					WR [3886]	53.57	0.59		18.37		5.18	3.71		8.93	3.78	0.16		0.84	2.49	0.19		0.27	1.32
[3877]	CONVERGENT MARGIN	NEW HEBRIDES ARC - VANUATU ARCHIPELAGO / SOUTHERN NEW HEBRIDES ARC / SUBPSO 11	SUBPSO 11 NAUTILE DIVE LOCALITY	-21.53	-21.53	169.22	169.22	SAQ	-4645	-4645	s_SUB1111 [3877]	ANDESITE, BASALTIC [3877]									VOL					WR [3877]	54.23	0.93		15.32				10.54	9.39	4.53	0.18		0.78	2.84	0.1
[3877]	CONVERGENT MARGIN	NEW HEBRIDES ARC - VANUATU ARCHIPELAGO / SOUTHERN NEW HEBRIDES ARC / SUBPSO 11	SUBPSO 11 NAUTILE DIVE LOCALITY	-21.55	-21.55	169.2	169.2	SAQ	-5320	-5320	s_SUB1103 [3877]	ANDESITE, BASALTIC [3877]									VOL					WR [3877]	54.81	0.96		15.53				10.1	8.24	4.36	0.18		0.96	3.51	0.21
[3877]	CONVERGENT MARGIN	NEW HEBRIDES ARC - VANUATU ARCHIPELAGO / SOUTHERN NEW HEBRIDES ARC / MATTHEW / MATTHEW		-22.37	-22.37	171.35	171.35	SAQ	-910	-940	s_MTSM25B [3877]	ANDESITE [3877]									VOL					WR [3877]	63.11	0.44		15.73				5.39	6.05	3.15	0.1		0.95	4.39	0.08
[3877]	CONVERGENT MARGIN	NEW HEBRIDES ARC - VANUATU ARCHIPELAGO / SOUTHERN NEW HEBRIDES ARC / HUNTER / HUNTER		-22.38	-22.38	172.08	172.08	SAE	260	260	s_HR11A [3877]	ANDESITE [3877]									VOL					WR [3877]	60.95	0.5		14.97				5.49	6.69	5.74	0.1		1.26	3.59	0.1
[3877]	CONVERGENT MARGIN	NEW HEBRIDES ARC - VANUATU ARCHIPELAGO / SOUTHERN NEW HEBRIDES ARC / HUNTER / HUNTER		-22.38	-22.38	172.08	172.08	SAE	260	260	s_HR16 [3877]	DACITE [3877]									VOL					WR [3877]	63.87	0.38		15.37				4.96	6.35	3.81	0.09		0.97	3.58	0.08
[2757]	CONVERGENT MARGIN	NEW HEBRIDES ARC - VANUATU ARCHIPELAGO / NORTH FIJI BASIN		15.836	15.836	173.408	173.408	SAQ	-3583	-3630	s_MW8701-10-1 [2757]	BASALT [2757]								PHYRIC [2757]	VOL			F		GL [2757]	50.43	1.31		16.08				9.4	11.81	7.73	0.13		0.22	2.75	0.15	0.47
[2757]	CONVERGENT MARGIN	NEW HEBRIDES ARC - VANUATU ARCHIPELAGO / NORTH FIJI BASIN		16.358	16.358	173.588	173.588	SAQ	-3150	-3750	s_MW8701-4-1 [2757]	BASALT [2757]								PHYRIC [2757]	VOL			F		GL [2757]	50.91	1.75		16.88				8.3	10.76	7.4	0.12		0.53	3.09	0.27	0.74
[2757]	CONVERGENT MARGIN	NEW HEBRIDES ARC - VANUATU ARCHIPELAGO / NORTH FIJI BASIN		15.836	15.836	173.408	173.408	SAQ	-3583	-3630	s_MW8701-10-5 [2757]	BASALT [2757]								PHYRIC [2757]	VOL			F		GL [2757]	50.76	2.23		16.88				7.71	10.58	7.18	0.12		1.18	2.82	0.53	1.06
[2757]	CONVERGENT MARGIN	NEW HEBRIDES ARC - VANUATU ARCHIPELAGO / NORTH FIJI BASIN		17.065	17.065	173.913	173.913	SAQ	-2000	-2040	s_MW8701-6-10 [2757]	BASALT [2757]								PHYRIC [2757]	VOL			F		GL [2757]	50.99	1.31		15.1				9.83	12.37	7.36	0.17		0.14	2.64	0.1	0.22
[2757]	CONVERGENT MARGIN	NEW HEBRIDES ARC - VANUATU ARCHIPELAGO / NORTH FIJI BASIN		17.065	17.065	173.913	173.913	SAQ	-2000	-2040	s_MW8701-6-4 [2757]	BASALT [2757]								PHYRIC [2757]	VOL			F		GL [2757]	50.67	1.52		15.04				10.57	11.87	6.98	0.21		0.12	2.88	0.15	0.33
[3097]	CONVERGENT MARGIN	NEW HEBRIDES ARC - VANUATU ARCHIPELAGO / CENTRAL NEW HEBRIDES ARC / TONGOA / TONGOA		-16.9	-16.9	168.6	168.6	SAQ			s_TGA22 [3097]	BASALT [3097]									VOL					WR [3097]
[4052]	CONVERGENT MARGIN	NEW HEBRIDES ARC - VANUATU ARCHIPELAGO / CENTRAL NEW HEBRIDES ARC / EPI / EAST EPI		-16.89	-16.89	-168.3	-168.3	SAE			s_71047 [4052]	BASALT [4052]									VOL					WR [4052]	47.8	0.54		18.4		11.5			12.5	6.8	0.19		0.45	1.8	0.08
[4052]	CONVERGENT MARGIN	NEW HEBRIDES ARC - VANUATU ARCHIPELAGO / CENTRAL NEW HEBRIDES ARC / EPI / EAST EPI		-16.89	-16.89	-168.3	-168.3	SAE			s_71042 [4052]	BASALT [4052]									VOL					WR [4052]	48	0.62		17.7		10.9			12.9	6.43	0.17		0.52	2.15	0.11
[4052]	CONVERGENT MARGIN	NEW HEBRIDES ARC - VANUATU ARCHIPELAGO / CENTRAL NEW HEBRIDES ARC / EPI / EAST EPI		-16.89	-16.89	-168.3	-168.3	SAE			s_71043 [4052]	BASALT [4052]									VOL					WR [4052]	48.1	0.5		14.8		11.1			13.3	9.46	0.19		0.4	1.49	0.1
[4052]	CONVERGENT MARGIN	NEW HEBRIDES ARC - VANUATU ARCHIPELAGO / CENTRAL NEW HEBRIDES ARC / EPI / EAST EPI		-16.89	-16.89	-168.3	-168.3	SAE			s_71046 [4052]	BASALT [4052]									VOL					WR [4052]	48.2	0.39		11.5		9.9			14.4	13.5	0.16		0.31	1.05	0.07
[4052]	CONVERGENT MARGIN	NEW HEBRIDES ARC - VANUATU ARCHIPELAGO / CENTRAL NEW HEBRIDES ARC / EPI / EAST EPI		-16.89	-16.89	-168.3	-168.3	SAE			s_71046 [4052]	BASALT [4052]									VOL					WR [4052]	48.2	0.67		16.2		10.9			13.3	8	0.16		0.48	1.88	0.08
[4052]	CONVERGENT MARGIN	NEW HEBRIDES ARC - VANUATU ARCHIPELAGO / CENTRAL NEW HEBRIDES ARC / EPI / EAST EPI		-16.89	-16.89	-168.3	-168.3	SAE			s_71042 [4052]	BASALT [4052]									VOL					WR [4052]	48.2	0.45		13.8		10.8			14.2	10.5	0.17		0.37	1.26	0.07
[4052]	CONVERGENT MARGIN	NEW HEBRIDES ARC - VANUATU ARCHIPELAGO / CENTRAL NEW HEBRIDES ARC / EPI / EAST EPI		-16.89	-16.89	-168.3	-168.3	SAE			s_71065 [4052]	BASALT [4052]									VOL					WR [4052]	49	0.66		17.8		10.2			12.9	6.2	0.16		0.55	2.12	0.1
[4052]	CONVERGENT MARGIN	NEW HEBRIDES ARC - VANUATU ARCHIPELAGO / CENTRAL NEW HEBRIDES ARC / EPI / EAST EPI		-16.89	-16.89	-168.3	-168.3	SAE			s_71074 [4052]	BASALT [4052]									VOL					WR [4052]	49.3	0.83		17.8		12.2			9.97	4.77	0.21		0.99	3.27	0.32
[4052]	CONVERGENT MARGIN	NEW HEBRIDES ARC - VANUATU ARCHIPELAGO / CENTRAL NEW HEBRIDES ARC / EPI / EAST EPI		-16.89	-16.89	-168.3	-168.3	SAE			s_71075 [4052]	BASALT [4052]									VOL					WR [4052]	49.9	0.8		17.6		11.6			10.3	5.49	0.2		0.96	2.9	0.27
[4052]	CONVERGENT MARGIN	NEW HEBRIDES ARC - VANUATU ARCHIPELAGO / CENTRAL NEW HEBRIDES ARC / EPI / EAST EPI		-16.89	-16.89	-168.3	-168.3	SAE			s_71069 [4052]	BASALT [4052]									VOL					WR [4052]	50.3	0.74		18.7		11.2			9.89	4.78	0.19		1.37	2.67	0.35
[4052]	CONVERGENT MARGIN	NEW HEBRIDES ARC - VANUATU ARCHIPELAGO / CENTRAL NEW HEBRIDES ARC / EPI / EAST EPI		-16.89	-16.89	-168.3	-168.3	SAE			s_71063 [4052]	BASALT [4052]								APHYRIC [4052]	VOL					WR [4052]	50.9	0.7		18.7		11.6			9.69	4.5	0.22		0.91	2.98	0.17
[4052]	CONVERGENT MARGIN	NEW HEBRIDES ARC - VANUATU ARCHIPELAGO / CENTRAL NEW HEBRIDES ARC / EPI / EAST EPI		-16.89	-16.89	-168.3	-168.3	SAE			s_71071 [4052]	BASALT [4052]									VOL					WR [4052]	50.9	0.64		16		10.8			11.7	6.73	0.19		0.77	2.31	0.13
[4052]	CONVERGENT MARGIN	NEW HEBRIDES ARC - VANUATU ARCHIPELAGO / CENTRAL NEW HEBRIDES ARC / EPI / EAST EPI		-16.89	-16.89	-168.3	-168.3	SAE			s_71069 [4052]	BASALT [4052]									VOL					WR [4052]	51.5	1.04		15.9		12.9			8.52	4.77	0.22		1.69	2.97	0.42
[4052]	CONVERGENT MARGIN	NEW HEBRIDES ARC - VANUATU ARCHIPELAGO / CENTRAL NEW HEBRIDES ARC / EPI / EAST EPI		-16.89	-16.89	-168.3	-168.3	SAE			s_71061 [4052]	BASALT [4052]									VOL					WR [4052]	56.4	0.82		16.2		10.5			6.92	2.86	0.21		1.79	3.63	0.35
[4052]	CONVERGENT MARGIN	NEW HEBRIDES ARC - VANUATU ARCHIPELAGO / CENTRAL NEW HEBRIDES ARC / EPI / EAST EPI		-16.89	-16.89	-168.3	-168.3	SAE			s_71049 [4052]	BASALT [4052]								APHYRIC [4052]	VOL					WR [4052]	57.3	0.87		15.8		10.5			6.7	2.97	0.21		1.63	3.97	0.34
[4052]	CONVERGENT MARGIN	NEW HEBRIDES ARC - VANUATU ARCHIPELAGO / CENTRAL NEW HEBRIDES ARC / EPI / EAST EPI		-16.89	-16.89	-168.3	-168.3	SAE			s_71050 [4052]	BASALT [4052]									VOL					WR [4052]	59.7	0.76		15.5		7.6			4.8	1.8	0.14		3.9	2.96	0.45
[4052]	CONVERGENT MARGIN	NEW HEBRIDES ARC - VANUATU ARCHIPELAGO / CENTRAL NEW HEBRIDES ARC / EPI / EAST EPI		-16.89	-16.89	-168.3	-168.3	SAE			s_71051 [4052]	BASALT [4052]									VOL					WR [4052]	60	0.76		15.7		7.7			4.7	1.79	0.14		3.46	3.34	0.46
[4052]	CONVERGENT MARGIN	NEW HEBRIDES ARC - VANUATU ARCHIPELAGO / CENTRAL NEW HEBRIDES ARC / EPI / EAST EPI		-16.89	-16.89	-168.3	-168.3	SAE			s_71056 [4052]	BASALT [4052]									VOL					WR [4052]	61.6	0.81		16		7.2			5	1.81	0.14		3.45	3.53	0.47
[4052]	CONVERGENT MARGIN	NEW HEBRIDES ARC - VANUATU ARCHIPELAGO / CENTRAL NEW HEBRIDES ARC / EPI / EAST EPI		-16.89	-16.89	-168.3	-168.3	SAE			s_71060 [4052]	BASALT [4052]								APHYRIC [4052]	VOL					WR [4052]	61.6	0.76		15.4		7.87			4.66	1.8	0.21		2.45	4.63	0.51
[4052]	CONVERGENT MARGIN	NEW HEBRIDES ARC - VANUATU ARCHIPELAGO / CENTRAL NEW HEBRIDES ARC / EPI / EAST EPI		-16.89	-16.89	-168.3	-168.3	SAE			s_71070 [4052]	BASALT [4052]									VOL					WR [4052]	66.4	0.65		14.5		6.26			2.87	0.85	0.18		2.97	4.74	0.24
[4052]	CONVERGENT MARGIN	NEW HEBRIDES ARC - VANUATU ARCHIPELAGO / CENTRAL NEW HEBRIDES ARC / EPI / EAST EPI		-16.89	-16.89	-168.3	-168.3	SAE			s_71053 [4052]	BASALT [4052]								APHYRIC [4052]	VOL					WR [4052]	67.7	0.52		14.6		5.76			2.75	0.62	0.17		2.85	4.65	0.15
[4052]	CONVERGENT MARGIN	NEW HEBRIDES ARC - VANUATU ARCHIPELAGO / CENTRAL NEW HEBRIDES ARC / EPI / EAST EPI		-16.89	-16.89	-168.3	-168.3	SAE			s_71065 [4052]	BASALT [4052]									VOL					WR [4052]	48	0.45		13.9		10.5			13.5	11.2	0.18		0.35	1.55	0.05
[17888]	CONVERGENT MARGIN	NEW HEBRIDES ARC - VANUATU ARCHIPELAGO / BANKS ISLANDS / MOTO LAVA / MOTO LAVA		-13.583	-13.583	-167.616	-167.616	SAE			s_MTL 4 [17888]	BASALT [17888]	416000 [17888]								VOL					WR [17888]	49.88	0.61		14.43				8.71	11.48	11.36	0.17		0.32	1.96	0.1
[17888]	CONVERGENT MARGIN	NEW HEBRIDES ARC - VANUATU ARCHIPELAGO / BANKS ISLANDS / MOTO LAVA / MOTO LAVA		-13.583	-13.583	-167.616	-167.616	SAE			s_MTL 6 [17888]	BASALT [17888]	416000 [17888]								VOL					WR [17888]	48.57	0.84		17.78				10.7	11.21	6.14	0.2		0.59	2.61	0.16
[17888]	CONVERGENT MARGIN	NEW HEBRIDES ARC - VANUATU ARCHIPELAGO / BANKS ISLANDS / MOTO LAVA / MOTO LAVA		-13.583	-13.583	-167.616	-167.616	SAE			s_MTL 7 [17888]	BASALT [17888]	416000 [17888]								VOL					WR [17888]	49.77	0.65		14.76				8.97	11.31	10.89	0.16		0.37	2.01	0.11
[17888]	CONVERGENT MARGIN	NEW HEBRIDES ARC - VANUATU ARCHIPELAGO / BANKS ISLANDS / MOTO LAVA / MOTO LAVA		-13.583	-13.583	-167.616	-167.616	SAE			s_MTL 1 [17888]	BASALT [17888]		200000 [17888]							VOL					WR [17888]	49.11	0.98		15.07				8.52	11.38	10.71	0.16		0.53	2.44	0.17
[17888]	CONVERGENT MARGIN	NEW HEBRIDES ARC - VANUATU ARCHIPELAGO / BANKS ISLANDS / MOTO LAVA / MOTO LAVA		-13.583	-13.583	-167.616	-167.616	SAE			s_MTL 3 [17888]	BASALT [17888]		200000 [17888]							VOL					WR [17888]	49.03	1.02		15.11				8.56	11.34	10.6	0.16		0.56	2.48	0.18
[17888]	CONVERGENT MARGIN	NEW HEBRIDES ARC - VANUATU ARCHIPELAGO / BANKS ISLANDS / MOTO LAVA / MOTO LAVA		-13.583	-13.583	-167.616	-167.616	SAE			s_MTL9 [17888]	BASALT [17888]		200000 [17888]							VOL					WR [17888]	48.62	0.7		13.93				8.58	11.87	12.79	0.16		0.23	2.02	0.13
[3786]	CONVERGENT MARGIN	NEW HEBRIDES ARC - VANUATU ARCHIPELAGO / BANKS ISLANDS / GAUA (SANTA MARIA) / GAUA (SANTA MARIA)		-14.2	-14.2	-167.4	-167.4	SAE			s_607 [3786]	ANDESITE, BASALTIC [3786]									VOL					WR [3786]	46.44	0.81		11.69		6.06	5.99		13.01	11	0.3		0.78	2.22	0.23
[3786]	CONVERGENT MARGIN	NEW HEBRIDES ARC - VANUATU ARCHIPELAGO / BANKS ISLANDS / GAUA (SANTA MARIA) / GAUA (SANTA MARIA)		-14.2	-14.2	-167.4	-167.4	SAE			s_605 [3786]	ANDESITE, BASALTIC [3786]									VOL					WR [3786]	46.5	0.74		11.36		5.52	5.48		11.78	14.81	0.26		0.6	2.04	0.15
[3786]	CONVERGENT MARGIN	NEW HEBRIDES ARC - VANUATU ARCHIPELAGO / BANKS ISLANDS / GAUA (SANTA MARIA) / GAUA (SANTA MARIA)		-14.2	-14.2	-167.4	-167.4	SAE			s_609 [3786]	ANDESITE, BASALTIC [3786]									VOL					WR [3786]	43.22	0.91		14.74		5.65	6.28		11.59	6.22	0.29		1.48	2.94	0.35
[3786]	CONVERGENT MARGIN	NEW HEBRIDES ARC - VANUATU ARCHIPELAGO / BANKS ISLANDS / GAUA (SANTA MARIA) / GAUA (SANTA MARIA)		-14.2	-14.2	-167.4	-167.4	SAE			s_601 [3786]	ANDESITE, BASALTIC [3786]									VOL					WR [3786]	50.8	0.82		18.26		4.68	4.93		9.96	3.99	0.31		1.57	3.52	0.29
[3786]	CONVERGENT MARGIN	NEW HEBRIDES ARC - VANUATU ARCHIPELAGO / BANKS ISLANDS / GAUA (SANTA MARIA) / GAUA (SANTA MARIA)		-14.2	-14.2	-167.4	-167.4	SAE			s_594 [3786]	ANDESITE, BASALTIC [3786]									VOL					WR [3786]	57.04	0.82		16.88		2.76	4.74		5.31	2.53	0.27		3.48	4.51	0.42
[3786]	CONVERGENT MARGIN	NEW HEBRIDES ARC - VANUATU ARCHIPELAGO / BANKS ISLANDS / GAUA (SANTA MARIA) / GAUA (SANTA MARIA)		-14.2	-14.2	-167.4	-167.4	SAE			s_595 [3786]	ANDESITE, BASALTIC [3786]									VOL					WR [3786]	64.15	0.52		16.53		0.98	2.65		1.41	0.6	0.23		6.01	5.45	0.65
[3786]	CONVERGENT MARGIN	NEW HEBRIDES ARC - VANUATU ARCHIPELAGO / BANKS ISLANDS / UREPARAPARA / UREPARAPARA		-13.4	-13.4	-167.3	-167.3	SAE			s_588 [3786]	BASALT [3786]									VOL					WR [3786]	49.64	0.82		16.25		4.86	5.05		10.76	6.06	0.21		1	2.77	0.2
[3786]	CONVERGENT MARGIN	NEW HEBRIDES ARC - VANUATU ARCHIPELAGO / BANKS ISLANDS / UREPARAPARA / UREPARAPARA		-13.4	-13.4	-167.3	-167.3	SAE			s_591 [3786]	BASALT [3786]									VOL					WR [3786]	49.92	0.88		15.92		4.65	5.43		10.92	6.09	0.22		0.96	2.77	0.21
[3786]	CONVERGENT MARGIN	NEW HEBRIDES ARC - VANUATU ARCHIPELAGO / BANKS ISLANDS / UREPARAPARA / UREPARAPARA		-13.4	-13.4	-167.3	-167.3	SAE			s_585 [3786]	BASALT [3786]									VOL					WR [3786]	55.36	0.82		17.73		3.74	4.32		7.49	3.19	0.15		1.58	3.71	0.26
[3786]	CONVERGENT MARGIN	NEW HEBRIDES ARC - VANUATU ARCHIPELAGO / BANKS ISLANDS / VANUA LAVA / VANUA LAVA		-13.8	-13.8	-167.4	-167.4	SAE			s_581 [3786]	BASALT [3786]									VOL					WR [3786]	47.21	0.85		17.86		4.61	7.23		11.69	6.44	0.2		0.91	2.52	0.21
[3786]	CONVERGENT MARGIN	NEW HEBRIDES ARC - VANUATU ARCHIPELAGO / BANKS ISLANDS / VANUA LAVA / VANUA LAVA		-13.8	-13.8	-167.4	-167.4	SAE			s_576 [3786]	BASALT [3786]									VOL					WR [3786]	51.31	0.8		19.54		3.57	6.07		9.97	3.54	0.22		0.78	3.15	0.17
[3786]	CONVERGENT MARGIN	NEW HEBRIDES ARC - VANUATU ARCHIPELAGO / BANKS ISLANDS / VANUA LAVA / VANUA LAVA		-13.8	-13.8	-167.4	-167.4	SAE			s_570 [3786]	BASALT [3786]									VOL					WR [3786]	53.79	0.75		17.25		2.97	6.32		8.87	4.49	0.11		1.13	3.12	0.13
[3786]	CONVERGENT MARGIN	NEW HEBRIDES ARC - VANUATU ARCHIPELAGO / BANKS ISLANDS / VANUA LAVA / VANUA LAVA		-13.8	-13.8	-167.4	-167.4	SAE			s_566 [3786]	BASALT [3786]									VOL					WR [3786]	61.69	0.77		15.75		3.28	4.06		3.44	1.45	0.24		2.48	4.35	0.45
[3786]	CONVERGENT MARGIN	NEW HEBRIDES ARC - VANUATU ARCHIPELAGO / BANKS ISLANDS / MERIG / MERIG		-14.3	-14.3	167.783	167.783	SAE			s_632 [3786]	ANDESITE [3786]									VOL					WR [3786]	54.42	1		16.82		2.76	5.4		8.62	5.26	0.28		1.03	2.82	0.27
[3786]	CONVERGENT MARGIN	NEW HEBRIDES ARC - VANUATU ARCHIPELAGO / BANKS ISLANDS / MERIG / MERIG		-14.3	-14.3	167.783	167.783	SAE			s_634 [3786]	ANDESITE [3786]									VOL					WR [3786]	56.66	0.91		17.44		4.22	3.32		7.81	3.72	0.29		1.19	3.04	0.32
[3786]	CONVERGENT MARGIN	NEW HEBRIDES ARC - VANUATU ARCHIPELAGO / BANKS ISLANDS / MERIG / MERIG		-14.3	-14.3	167.783	167.783	SAE			s_630 [3786]	ANDESITE [3786]									VOL					WR [3786]	62.79	0.52		17.17		2.15	2.36		6.08	2.04	0.21		1.37	3.66	0.26
[3786]	CONVERGENT MARGIN	NEW HEBRIDES ARC - VANUATU ARCHIPELAGO / BANKS ISLANDS / MOTO LAVA / MOTO LAVA		-13.583	-13.583	-167.616	-167.616	SAE			s_611 [3786]	BASALT [3786]		2500000 [3786]							VOL					WR [3786]	48.88	0.73		18.32		5.39	5.3		10.49	7.31	0.21		0.37	2.38	0.18
[3786]	CONVERGENT MARGIN	NEW HEBRIDES ARC - VANUATU ARCHIPELAGO / BANKS ISLANDS / MOTO LAVA / MOTO LAVA		-13.583	-13.583	-167.616	-167.616	SAE			s_614 [3786]	BASALT [3786]		2500000 [3786]							VOL					WR [3786]	50.2	0.75		15.82		5.88	4.23		11.79	7.5	0.21		0.39	2.01	0.15
[3786]	CONVERGENT MARGIN	NEW HEBRIDES ARC - VANUATU ARCHIPELAGO / BANKS ISLANDS / MOTO LAVA / MOTO LAVA		-13.583	-13.583	-167.616	-167.616	SAE			s_615 [3786]	BASALT [3786]		2500000 [3786]							VOL					WR [3786]	51.35	0.79		16.8		3.45	6.17		10.62	5.93	0.21		0.74	2.54	0.21
[3786]	CONVERGENT MARGIN	NEW HEBRIDES ARC - VANUATU ARCHIPELAGO / BANKS ISLANDS / MOTO LAVA / MOTO LAVA		-13.583	-13.583	-167.616	-167.616	SAE			s_619 [3786]	BASALT [3786]		2500000 [3786]							VOL					WR [3786]	53.21	0.77		19.39		4	4.63		8.73	3.31	0.2		0.86	3.52	0.25
[3786]	CONVERGENT MARGIN	NEW HEBRIDES ARC - VANUATU ARCHIPELAGO / BANKS ISLANDS / MOTO (=MOTA) / MOTO (=MOTA)		-13.8	-19.53	-169.27	-169.27	SAE			s_623 [3786]	BASALT [3786]									VOL					WR [3786]	48.81	0.82		16.6		6.22	4.96		10.54	6.66	0.29		0.78	2.44	0.24
[3786]	CONVERGENT MARGIN	NEW HEBRIDES ARC - VANUATU ARCHIPELAGO / BANKS ISLANDS / VOT TANDE (=VAT GANAI) / VOT TANDE (=VAT GANAI)		-13.25	-13.25	-167.25	-167.25	SAE			s_593 [3786]	BASALT [3786]									VOL					WR [3786]	52.39	0.75		17.34		4.76	4.54		9.44	4.99	0.17		1.07	2.5	0.24
[3786]	CONVERGENT MARGIN	NEW HEBRIDES ARC - VANUATU ARCHIPELAGO / BANKS ISLANDS / MERELAVA / MERELAVA		-14.45	-14.45	-168	-168	SAE			s_541 [3786]	BASALT [3786]									VOL					WR [3786]	50.82	0.64		13.67		2.73	6.79		12.9	9.74	0.21		0.38	1.89	0.12
[3786]	CONVERGENT MARGIN	NEW HEBRIDES ARC - VANUATU ARCHIPELAGO / BANKS ISLANDS / MERELAVA / MERELAVA		-14.45	-14.45	-168	-168	SAE			s_545 [3786]	BASALT [3786]									VOL					WR [3786]	51.04	0.74		16.72		3.2	6.76		11.39	6.23	0.19		0.52	2.42	0.12
[3786]	CONVERGENT MARGIN	NEW HEBRIDES ARC - VANUATU ARCHIPELAGO / BANKS ISLANDS / MERELAVA / MERELAVA		-14.45	-14.45	-168	-168	SAE			s_546 [3786]	BASALT [3786]									VOL					WR [3786]	52	0.74		19.05		3.47	5.75		11.2	4.32	0.22		0.53	2.51	0.12
[3786]	CONVERGENT MARGIN	NEW HEBRIDES ARC - VANUATU ARCHIPELAGO / BANKS ISLANDS / MERELAVA / MERELAVA		-14.45	-14.45	-168	-168	SAE			s_547 [3786]	BASALT [3786]									VOL					WR [3786]	52.03	0.63		15.7		4.35	5.46		11.23	7.36	0.18		0.43	2.07	0.08
[3792]	CONVERGENT MARGIN	NEW HEBRIDES ARC - VANUATU ARCHIPELAGO / BANKS ISLANDS / GAUA (SANTA MARIA) / GAUA (SANTA MARIA)		-14.2	-14.2	-167.4	-167.4	SAE			s_G 18 [3792]	ANDESITE, BASALTIC [3792]									VOL					WR [3792]	53.45	0.83		17.22		4.46	4.42		7.65	3.68	0.27		2.55	4.07	0.39
[3792]	CONVERGENT MARGIN	NEW HEBRIDES ARC - VANUATU ARCHIPELAGO / BANKS ISLANDS / GAUA (SANTA MARIA) / GAUA (SANTA MARIA)		-14.2	-14.2	-167.4	-167.4	SAE			s_G 21 [3792]	BASALT [3792]									VOL					WR [3792]	49.33	0.96		15.21		6.04	6.08		10.66	6.33	0.3		0.79	2.9	0.22
[3792]	CONVERGENT MARGIN	NEW HEBRIDES ARC - VANUATU ARCHIPELAGO / BANKS ISLANDS / GAUA (SANTA MARIA) / GAUA (SANTA MARIA)		-14.2	-14.2	-167.4	-167.4	SAE			s_G 22 [3792]	BASALT [3792]									VOL					WR [3792]	46.44	0.81		11.69		6.06	5.99		13.01	11	0.3		0.78	2.22	0.23
[3792]	CONVERGENT MARGIN	NEW HEBRIDES ARC - VANUATU ARCHIPELAGO / BANKS ISLANDS / GAUA (SANTA MARIA) / GAUA (SANTA MARIA)		-14.2	-14.2	-167.4	-167.4	SAE			s_G 24 [3792]	BASALT [3792]									VOL					WR [3792]	48.22	0.91		14.74		5.65	6.28		11.59	6.22	0.29		1.48	2.94	0.35
[3925]	CONVERGENT MARGIN	NEW HEBRIDES ARC - VANUATU ARCHIPELAGO / CENTRAL NEW HEBRIDES ARC / EPI / EAST EPI		-16.89	-16.89	-168.3	-168.3	SAE			s_EPI19 [3925]	THOLEIITE [3925]									VOL					WR [3925]
[3925]	CONVERGENT MARGIN	NEW HEBRIDES ARC - VANUATU ARCHIPELAGO / CENTRAL NEW HEBRIDES ARC / EPI / EAST EPI		-16.89	-16.89	-168.3	-168.3	SAE			s_EPI14 [3925]	THOLEIITE [3925]									VOL					WR [3925]
[3925]	CONVERGENT MARGIN	NEW HEBRIDES ARC - VANUATU ARCHIPELAGO / CENTRAL NEW HEBRIDES ARC / EPI / EAST EPI		-16.89	-16.89	-168.3	-168.3	SAE			s_EPI9 [3925]	THOLEIITE [3925]									VOL					WR [3925]
[3925]	CONVERGENT MARGIN	NEW HEBRIDES ARC - VANUATU ARCHIPELAGO / CENTRAL NEW HEBRIDES ARC / EPI / EAST EPI		-16.89	-16.89	-168.3	-168.3	SAE			s_EPI30 [3925]	THOLEIITE [3925]									VOL					WR [3925]
[3925]	CONVERGENT MARGIN	NEW HEBRIDES ARC - VANUATU ARCHIPELAGO / CENTRAL NEW HEBRIDES ARC / EPI / EAST EPI		-16.89	-16.89	-168.3	-168.3	SAE			s_EPI3 [3925]	THOLEIITE [3925]									VOL					WR [3925]
[18510]	CONVERGENT MARGIN	NEW HEBRIDES ARC - VANUATU ARCHIPELAGO / NORTH FIJI BASIN / DREDGE 20	PANDORA RIDGE	-13.518	-13.518	171.973	171.973	SAQ		-4550	s_20-16 [18510]	NOT GIVEN [18510]									VOL					GL [18510]
[18510]	CONVERGENT MARGIN	NEW HEBRIDES ARC - VANUATU ARCHIPELAGO / NORTH FIJI BASIN / DREDGE 20	PANDORA RIDGE	-13.518	-13.518	171.973	171.973	SAQ		-4550	s_20-16 [18510]	NOT GIVEN [18510]									VOL					GL [18510]
[18534]	CONVERGENT MARGIN	NEW HEBRIDES ARC - VANUATU ARCHIPELAGO / SOUTHERN NEW HEBRIDES ARC / TANNA (=TANUA) / YASUR(=YASOWA)	PREHISTORIC ERUPTION	-19.5156	-19.5156	169.445	169.445	SAE			s_BASAL LAVA [18534]	NOT GIVEN [18534]									VOL					WR [18534]	56.55	0.87		16.36				7.96	6.48	2.93	0.16		3.09	3.92	0.46
[18534]	CONVERGENT MARGIN	NEW HEBRIDES ARC - VANUATU ARCHIPELAGO / SOUTHERN NEW HEBRIDES ARC / TANNA (=TANUA) / YASUR(=YASOWA)	CA. 1690 A.D. ERUPTION	-19.5183	-19.5183	169.441	169.441	SAE			s_FOOTPRINT MUD [18534]	NOT GIVEN [18534]									VOL					WR [18534]	56.58	0.81		17.29				7.6	6.7	2.62	0.16		2.98	3.91	0.45
[18534]	CONVERGENT MARGIN	NEW HEBRIDES ARC - VANUATU ARCHIPELAGO / SOUTHERN NEW HEBRIDES ARC / TANNA (=TANUA) / YASUR(=YASOWA)	1920 LAVA CRATER	-19.5347	-19.5347	169.447	169.447	SAE			s_LAVA CRATER [18534]	NOT GIVEN [18534]									VOL					WR [18534]	55.38	0.81		16.78				8.39	7.45	3.4	0.17		2.7	3.58	0.42
[18534]	CONVERGENT MARGIN	NEW HEBRIDES ARC - VANUATU ARCHIPELAGO / SOUTHERN NEW HEBRIDES ARC / TANNA (=TANUA) / YASUR(=YASOWA)	1920 LAVA ROAD	-19.5442	-19.5442	169.435	169.435	SAE			s_LAVA ROAD [18534]	NOT GIVEN [18534]									VOL					WR [18534]	55.19	0.75		17.76				7.72	7.59	3.14	0.16		2.51	3.75	0.38
[18534]	CONVERGENT MARGIN	NEW HEBRIDES ARC - VANUATU ARCHIPELAGO / SOUTHERN NEW HEBRIDES ARC / TANNA (=TANUA) / YASUR(=YASOWA)	CRATER RIM	-19.5322	-19.5322	169.449	169.449	SAE			s_CRATER RIM [18534]	NOT GIVEN [18534]									VOL					WR [18534]	55.67	0.68		18.98				6.89	7.57	2.47	0.13		2.52	3.81	0.4
[18718]	CONVERGENT MARGIN	NEW HEBRIDES ARC - VANUATU ARCHIPELAGO / SOUTHERN NEW HEBRIDES ARC / TANNA (=TANUA) / YASUR(=YASOWA)	CRATER	-19.5283	-19.5283	169.448	169.448	SAE			s_VAN A2 [18718]	NOT GIVEN [18718]									VOL					WR [18718]	55.81	0.73		18.1				7.58	7.54	2.9	0.15		2.57	3.87	0.4
[18718]	CONVERGENT MARGIN	NEW HEBRIDES ARC - VANUATU ARCHIPELAGO / SOUTHERN NEW HEBRIDES ARC / TANNA (=TANUA) / YASUR(=YASOWA)	CRATER	-19.5283	-19.5283	169.448	169.448	SAE			s_VAN C [18718]	NOT GIVEN [18718]									VOL					WR [18718]	55.52	0.72		18.17				7.47	7.6	2.88	0.15		2.51	3.86	0.4
[18719]	CONVERGENT MARGIN	NEW HEBRIDES ARC - VANUATU ARCHIPELAGO / SOUTHERN NEW HEBRIDES ARC / TANNA (=TANUA) / YASUR(=YASOWA)		-19.5161	-19.5161	169.447	169.447	SAE			s_TAN 3 [18719]	TRACHYANDESITE, BASALTIC [18719]									VOL					WR [18719]	55.53	0.95		15.85				8.5	5.43	2.63	0.16		3.13	3.67	0.53
[18719]	CONVERGENT MARGIN	NEW HEBRIDES ARC - VANUATU ARCHIPELAGO / SOUTHERN NEW HEBRIDES ARC / TANNA (=TANUA) / YASUR(=YASOWA)		-19.5161	-19.5161	169.447	169.447	SAE			s_TAN 6 [18719]	TRACHYANDESITE, BASALTIC [18719]									VOL					WR [18719]	55.65	0.85		15.83				8.53	7.37	4.1	0.17		2.64	3.62	0.43
[18719]	CONVERGENT MARGIN	NEW HEBRIDES ARC - VANUATU ARCHIPELAGO / SOUTHERN NEW HEBRIDES ARC / TANNA (=TANUA) / YASUR(=YASOWA)		-19.5161	-19.5161	169.447	169.447	SAE			s_13/1-B [18719]	TRACHYANDESITE, BASALTIC [18719]									VOL					WR [18719]	55.59	0.82		16.2				8.54	7.09	4.03	0.17		2.61	3.57	0.41
[18719]	CONVERGENT MARGIN	NEW HEBRIDES ARC - VANUATU ARCHIPELAGO / SOUTHERN NEW HEBRIDES ARC / TANNA (=TANUA) / YASUR(=YASOWA)		-19.5161	-19.5161	169.447	169.447	SAE			s_TAN 21 [18719]	TRACHYANDESITE, BASALTIC [18719]									VOL					WR [18719]	56.84	0.87		16.14				8	6.54	3	0.16		2.93	3.84	0.47
[18719]	CONVERGENT MARGIN	NEW HEBRIDES ARC - VANUATU ARCHIPELAGO / SOUTHERN NEW HEBRIDES ARC / TANNA (=TANUA) / YASUR(=YASOWA)		-19.5161	-19.5161	169.447	169.447	SAE			s_TAN 8 [18719]	TRACHYANDESITE [18719]									VOL					WR [18719]	58.59	0.94		15.1				7.8	5.5	2.68	0.16		3.38	3.95	0.54
[18719]	CONVERGENT MARGIN	NEW HEBRIDES ARC - VANUATU ARCHIPELAGO / SOUTHERN NEW HEBRIDES ARC / TANNA (=TANUA) / YASUR(=YASOWA)		-19.5161	-19.5161	169.447	169.447	SAE			s_TAN 12 [18719]	TRACHYANDESITE, BASALTIC [18719]									VOL					WR [18719]	55.85	0.7		18.77				6.93	7.47	2.36	0.14		2.53	3.85	0.42
[18719]	CONVERGENT MARGIN	NEW HEBRIDES ARC - VANUATU ARCHIPELAGO / SOUTHERN NEW HEBRIDES ARC / TANNA (=TANUA) / YASUR(=YASOWA)		-19.5161	-19.5161	169.447	169.447	SAE			s_TAN 10 [18719]	TRACHYANDESITE, BASALTIC [18719]									VOL					WR [18719]	54.53	0.65		19.46				6.48	7.93	2.13	0.12		2.39	3.87	0.38
[18719]	CONVERGENT MARGIN	NEW HEBRIDES ARC - VANUATU ARCHIPELAGO / SOUTHERN NEW HEBRIDES ARC / TANNA (=TANUA) / YASUR(=YASOWA)	SIWI	-19.5161	-19.5161	169.447	169.447	SAE			s_TAN 1 [18719]	TRACHYANDESITE, BASALTIC [18719]									VOL					WR [18719]	55.26	0.87		16.37				8.1	6.52	2.95	0.16		2.96	3.81	0.48
[18719]	CONVERGENT MARGIN	NEW HEBRIDES ARC - VANUATU ARCHIPELAGO / SOUTHERN NEW HEBRIDES ARC / TANNA (=TANUA) / YASUR(=YASOWA)	SIWI	-19.5161	-19.5161	169.447	169.447	SAE			s_TAN 17 [18719]	TRACHYANDESITE, BASALTIC [18719]									VOL					WR [18719]	56.39	0.84		16.3				8.03	6.36	2.86	0.16		2.94	3.87	0.5
[18719]	CONVERGENT MARGIN	NEW HEBRIDES ARC - VANUATU ARCHIPELAGO / SOUTHERN NEW HEBRIDES ARC / TANNA (=TANUA) / YASUR(=YASOWA)	SIWI	-19.5161	-19.5161	169.447	169.447	SAE			s_TAN 18 [18719]	TRACHYANDESITE, BASALTIC [18719]									VOL					WR [18719]	56.39	0.85		16.16				8.01	6.25	2.83	0.16		2.96	3.87	0.5
[18719]	CONVERGENT MARGIN	NEW HEBRIDES ARC - VANUATU ARCHIPELAGO / SOUTHERN NEW HEBRIDES ARC / TANNA (=TANUA) / YASUR(=YASOWA)	SIWI	-19.5161	-19.5161	169.447	169.447	SAE			s_TAN 9 [18719]	TRACHYANDESITE [18719]									VOL					WR [18719]	58.79	0.88		15.35				7.95	4.91	2.14	0.18		3.61	4.08	0.62
[18719]	CONVERGENT MARGIN	NEW HEBRIDES ARC - VANUATU ARCHIPELAGO / SOUTHERN NEW HEBRIDES ARC / TANNA (=TANUA) / YASUR(=YASOWA)	SIWI	-19.5161	-19.5161	169.447	169.447	SAE			s_TAN 23 [18719]	TRACHYANDESITE [18719]									VOL					WR [18719]	59.87	0.93		15.32				7.64	4.67	2.03	0.19		3.83	4.28	0.65
[18719]	CONVERGENT MARGIN	NEW HEBRIDES ARC - VANUATU ARCHIPELAGO / SOUTHERN NEW HEBRIDES ARC / TANNA (=TANUA) / YASUR(=YASOWA)	SIWI	-19.5161	-19.5161	169.447	169.447	SAE			s_TAN 24 [18719]	TRACHYANDESITE [18719]									VOL					WR [18719]	60.22	0.93		15.39				7.75	4.7	2.03	0.19		3.85	4.29	0.66
[18719]	CONVERGENT MARGIN	NEW HEBRIDES ARC - VANUATU ARCHIPELAGO / SOUTHERN NEW HEBRIDES ARC / TANNA (=TANUA) / YASUR(=YASOWA)	SIWI	-19.5161	-19.5161	169.447	169.447	SAE			s_TAN 25 [18719]	TRACHYANDESITE [18719]									VOL					WR [18719]	58.05	0.91		15.47				8.02	4.73	2.07	0.19		3.77	4.16	0.65
[18719]	CONVERGENT MARGIN	NEW HEBRIDES ARC - VANUATU ARCHIPELAGO / SOUTHERN NEW HEBRIDES ARC / TANNA (=TANUA) / YASUR(=YASOWA)	SIWI	-19.5161	-19.5161	169.447	169.447	SAE			s_TAN 19 [18719]	TRACHYANDESITE [18719]									VOL					WR [18719]	56.2	0.84		16.25				8.04	6.41	2.89	0.16		2.94	3.83	0.48
[18719]	CONVERGENT MARGIN	NEW HEBRIDES ARC - VANUATU ARCHIPELAGO / SOUTHERN NEW HEBRIDES ARC / TANNA (=TANUA) / YASUR(=YASOWA)	SIWI	-19.5161	-19.5161	169.447	169.447	SAE			s_TAN 75 [18719]	BASALT [18719]									VOL					WR [18719]	49.07	0.82		19.61				10.33	10.39	4.57	0.21		0.92	2.76	0.19
[18719]	CONVERGENT MARGIN	NEW HEBRIDES ARC - VANUATU ARCHIPELAGO / SOUTHERN NEW HEBRIDES ARC / TANNA (=TANUA) / YASUR(=YASOWA)	SIWI	-19.5161	-19.5161	169.447	169.447	SAE			s_TAN93 [18719]	BASALT [18719]									VOL					WR [18719]	47.51	0.82		16.08				11.3	12.46	7.77	0.22		0.59	1.83	0.16
[18719]	CONVERGENT MARGIN	NEW HEBRIDES ARC - VANUATU ARCHIPELAGO / SOUTHERN NEW HEBRIDES ARC / TANNA (=TANUA) / YASUR(=YASOWA)	SIWI	-19.5161	-19.5161	169.447	169.447	SAE			s_TAN 82 [18719]	TRACHYANDESITE, BASALTIC [18719]									VOL					WR [18719]	52.01	0.71		18.78				9	9.9	3.67	0.17		1.26	3.3	0.22
[18719]	CONVERGENT MARGIN	NEW HEBRIDES ARC - VANUATU ARCHIPELAGO / SOUTHERN NEW HEBRIDES ARC / TANNA (=TANUA) / YASUR(=YASOWA)		-19.5161	-19.5161	169.447	169.447	SAE			s_TAN 4 [18719]	NOT GIVEN [18719]									VOL					WR [18719]
[18719]	CONVERGENT MARGIN	NEW HEBRIDES ARC - VANUATU ARCHIPELAGO / SOUTHERN NEW HEBRIDES ARC / TANNA (=TANUA) / YASUR(=YASOWA)		-19.5161	-19.5161	169.447	169.447	SAE			s_TAN 5 [18719]	NOT GIVEN [18719]									VOL					WR [18719]
[18719]	CONVERGENT MARGIN	NEW HEBRIDES ARC - VANUATU ARCHIPELAGO / SOUTHERN NEW HEBRIDES ARC / TANNA (=TANUA) / YASUR(=YASOWA)		-19.5161	-19.5161	169.447	169.447	SAE			s_TAN 14 [18719]	NOT GIVEN [18719]									VOL					WR [18719]
[18719]	CONVERGENT MARGIN	NEW HEBRIDES ARC - VANUATU ARCHIPELAGO / SOUTHERN NEW HEBRIDES ARC / TANNA (=TANUA) / YASUR(=YASOWA)		-19.5161	-19.5161	169.447	169.447	SAE			s_TAN 15 [18719]	NOT GIVEN [18719]									VOL					WR [18719]
[18719]	CONVERGENT MARGIN	NEW HEBRIDES ARC - VANUATU ARCHIPELAGO / SOUTHERN NEW HEBRIDES ARC / TANNA (=TANUA) / YASUR(=YASOWA)		-19.5161	-19.5161	169.447	169.447	SAE			s_TAN 20 [18719]	NOT GIVEN [18719]									VOL					WR [18719]
[4051]	CONVERGENT MARGIN	NEW HEBRIDES ARC - VANUATU ARCHIPELAGO / BANKS ISLANDS / MERELAVA / MERELAVA		-14.45	-14.45	-168	-168	SAE			s_BC13 [4051]	THOLEIITE [4051]									VOL					WR [4051]
[4051]	CONVERGENT MARGIN	NEW HEBRIDES ARC - VANUATU ARCHIPELAGO / BANKS ISLANDS / MERELAVA / MERELAVA		-14.45	-14.45	-168	-168	SAE			s_MLM7 [4051]	THOLEIITE [4051]									VOL					WR [4051]	51.3	0.5		13.4		9.08			12.7	11	0.16		0.38	1.74	0.07
[4051]	CONVERGENT MARGIN	NEW HEBRIDES ARC - VANUATU ARCHIPELAGO / BANKS ISLANDS / MERELAVA / MERELAVA		-14.45	-14.45	-168	-168	SAE			s_31554 [4051]	THOLEIITE [4051]									VOL					WR [4051]	50.58	0.58		12.75		3.58	5.68		12.94	11	0.2		0.38	1.81	0.1
[4051]	CONVERGENT MARGIN	NEW HEBRIDES ARC - VANUATU ARCHIPELAGO / BANKS ISLANDS / MERELAVA / MERELAVA		-14.45	-14.45	-168	-168	SAE			s_31555 [4051]	THOLEIITE [4051]									VOL					WR [4051]	51.11	0.58		12.75		2.66	6.37		12.8	11	0.16		0.4	1.83	0.09
[4051]	CONVERGENT MARGIN	NEW HEBRIDES ARC - VANUATU ARCHIPELAGO / BANKS ISLANDS / MERELAVA / MERELAVA		-14.45	-14.45	-168	-168	SAE			s_31541 [4051]	THOLEIITE [4051]									VOL					WR [4051]	50.82	0.64		13.67		2.73	6.79		12.9	9.74	0.21		0.38	1.89	0.12
[4051]	CONVERGENT MARGIN	NEW HEBRIDES ARC - VANUATU ARCHIPELAGO / BANKS ISLANDS / MERELAVA / MERELAVA		-14.45	-14.45	-168	-168	SAE			s_31544 [4051]	THOLEIITE [4051]									VOL					WR [4051]	50.81	0.64		14.05		3.4	6.37		12.36	9.2	0.18		0.46	2	0.08
[4051]	CONVERGENT MARGIN	NEW HEBRIDES ARC - VANUATU ARCHIPELAGO / BANKS ISLANDS / MERELAVA / MERELAVA		-14.45	-14.45	-168	-168	SAE			s_31552 [4051]	THOLEIITE [4051]									VOL					WR [4051]	51.43	0.69		14.85		3.04	6.07		12.2	8.88	0.16		0.43	2	0.11
[4051]	CONVERGENT MARGIN	NEW HEBRIDES ARC - VANUATU ARCHIPELAGO / BANKS ISLANDS / MERELAVA / MERELAVA		-14.45	-14.45	-168	-168	SAE			s_31542 [4051]	THOLEIITE [4051]									VOL					WR [4051]	51.77	0.72		14.71		2.53	6.55		12	8.86	0.17		0.44	2.1	0.11
[4051]	CONVERGENT MARGIN	NEW HEBRIDES ARC - VANUATU ARCHIPELAGO / BANKS ISLANDS / MERELAVA / MERELAVA		-14.45	-14.45	-168	-168	SAE			s_31549 [4051]	THOLEIITE [4051]									VOL					WR [4051]	51.41	0.69		14.73		3.04	6.37		12.19	8.21	0.2		0.49	2.2	0.1
[4051]	CONVERGENT MARGIN	NEW HEBRIDES ARC - VANUATU ARCHIPELAGO / BANKS ISLANDS / MERELAVA / MERELAVA		-14.45	-14.45	-168	-168	SAE			s_31550 [4051]	THOLEIITE [4051]									VOL					WR [4051]	51.87	0.68		15.38		3.32	5.6		11.65	7.8	0.23		0.42	2.38	0.09
[4051]	CONVERGENT MARGIN	NEW HEBRIDES ARC - VANUATU ARCHIPELAGO / BANKS ISLANDS / MERELAVA / MERELAVA		-14.45	-14.45	-168	-168	SAE			s_31547 [4051]	THOLEIITE [4051]									VOL					WR [4051]	52.03	0.63		15.7		4.35	5.46		11.23	7.36	0.18		0.43	2.07	0.08
[4051]	CONVERGENT MARGIN	NEW HEBRIDES ARC - VANUATU ARCHIPELAGO / BANKS ISLANDS / MERELAVA / MERELAVA		-14.45	-14.45	-168	-168	SAE			s_31556 [4051]	THOLEIITE [4051]									VOL					WR [4051]	51.14	0.71		16.38		3.26	5.96		11.75	7.06	0.23		0.5	2.24	0.1
[4051]	CONVERGENT MARGIN	NEW HEBRIDES ARC - VANUATU ARCHIPELAGO / BANKS ISLANDS / MERELAVA / MERELAVA		-14.45	-14.45	-168	-168	SAE			s_31545 [4051]	THOLEIITE [4051]									VOL					WR [4051]	51.04	0.74		16.72		3.2	6.76		11.39	6.23	0.19		0.52	2.42	0.12
[4051]	CONVERGENT MARGIN	NEW HEBRIDES ARC - VANUATU ARCHIPELAGO / BANKS ISLANDS / MERELAVA / MERELAVA		-14.45	-14.45	-168	-168	SAE			s_31553 [4051]	THOLEIITE [4051]									VOL					WR [4051]	51.54	0.75		16.74		3.49	6.24		11.02	6.14	0.22		0.45	2.5	0.14
[4051]	CONVERGENT MARGIN	NEW HEBRIDES ARC - VANUATU ARCHIPELAGO / BANKS ISLANDS / MERELAVA / MERELAVA		-14.45	-14.45	-168	-168	SAE			s_31557 [4051]	THOLEIITE [4051]									VOL					WR [4051]	52.35	0.7		17.58		2.42	5.91		11.33	6	0.23		0.48	2.2	0.09
[4051]	CONVERGENT MARGIN	NEW HEBRIDES ARC - VANUATU ARCHIPELAGO / BANKS ISLANDS / MERELAVA / MERELAVA		-14.45	-14.45	-168	-168	SAE			s_31543 [4051]	THOLEIITE [4051]									VOL					WR [4051]	51.48	0.72		17.64		3.57	6.32		11.25	5.4	0.18		0.62	2.34	0.12
[4051]	CONVERGENT MARGIN	NEW HEBRIDES ARC - VANUATU ARCHIPELAGO / BANKS ISLANDS / MERELAVA / MERELAVA		-14.45	-14.45	-168	-168	SAE			s_31548 [4051]	THOLEIITE [4051]									VOL					WR [4051]	51.9	0.74		18.14		2.59	6.65		11.54	4.95	0.17		0.55	2.5	0.12
[4051]	CONVERGENT MARGIN	NEW HEBRIDES ARC - VANUATU ARCHIPELAGO / BANKS ISLANDS / MERELAVA / MERELAVA		-14.45	-14.45	-168	-168	SAE			s_31549 [4051]	THOLEIITE [4051]									VOL					WR [4051]	52	0.76		17.7		10.5			10.7	4.83	0.18		0.67	2.78	0.11
[4051]	CONVERGENT MARGIN	NEW HEBRIDES ARC - VANUATU ARCHIPELAGO / BANKS ISLANDS / MERELAVA / MERELAVA		-14.45	-14.45	-168	-168	SAE			s_31546 [4051]	THOLEIITE [4051]									VOL					WR [4051]	52	0.74		19.05		3.47	5.75		11.2	4.32	0.22		0.53	2.51	0.12
[15662]	CONVERGENT MARGIN	NEW HEBRIDES ARC - VANUATU ARCHIPELAGO / CENTRAL NEW HEBRIDES ARC / AOBA (=AMBAE) / AOBA (=AMBAE)	LOMALLA	-15.3183	-15.3183	167.869	167.869	SAE			s_AO3 [15662]	PICRITE [15662]									VOL					WR [15662]	48.81	1.19		15.41				9.87	11.41	7.25	0.2		1.21	2.49	0.3
[4123]	CONVERGENT MARGIN	NEW HEBRIDES ARC - VANUATU ARCHIPELAGO / CENTRAL NEW HEBRIDES ARC / SITE 286	HOLE 286, LOYALITY PLATEAU, 100KM W OF MALEKULA ISLAND	-16.532	-16.532	166.37	166.37	SAQ	-4484	-4484	s_286-2.5-55-57-TOTALROCK [4123]	CLAY [4123]									SED					WR [4123]
[4123]	CONVERGENT MARGIN	NEW HEBRIDES ARC - VANUATU ARCHIPELAGO / CENTRAL NEW HEBRIDES ARC / SITE 286	HOLE 286, LOYALITY PLATEAU, 100KM W OF MALEKULA ISLAND	-16.532	-16.532	166.37	166.37	SAQ	-4484	-4484	s_286-2.5-55-57_LEACHED [4123]	CLAY [4123]									SED					WR [4123]
[4123]	CONVERGENT MARGIN	NEW HEBRIDES ARC - VANUATU ARCHIPELAGO / CENTRAL NEW HEBRIDES ARC / SITE 286	HOLE 286, LOYALITY PLATEAU, 100KM W OF MALEKULA ISLAND	-16.532	-16.532	166.37	166.37	SAQ	-4484	-4484	s_286-2.5-55-57_SEPARATEPHASE1 [4123]	CLAY [4123]									SED					WR [4123]
[4123]	CONVERGENT MARGIN	NEW HEBRIDES ARC - VANUATU ARCHIPELAGO / CENTRAL NEW HEBRIDES ARC / SITE 286	HOLE 286, LOYALITY PLATEAU, 100KM W OF MALEKULA ISLAND	-16.532	-16.532	166.37	166.37	SAQ	-4484	-4484	s_286-2.5-55-57_SEPARATEPHASE2 [4123]	CLAY [4123]									SED					WR [4123]
[4123]	CONVERGENT MARGIN	NEW HEBRIDES ARC - VANUATU ARCHIPELAGO / CENTRAL NEW HEBRIDES ARC / SITE 286	HOLE 286, LOYALITY PLATEAU, 100KM W OF MALEKULA ISLAND	-16.532	-16.532	166.37	166.37	SAQ	-4484	-4484	s_286-5.2-48-50-TOTALROCK [4123]	CLAY [4123]									SED					WR [4123]
[4123]	CONVERGENT MARGIN	NEW HEBRIDES ARC - VANUATU ARCHIPELAGO / CENTRAL NEW HEBRIDES ARC / SITE 286	HOLE 286, LOYALITY PLATEAU, 100KM W OF MALEKULA ISLAND	-16.532	-16.532	166.37	166.37	SAQ	-4484	-4484	s_286-2.2-48-50_LEACHED [4123]	CLAY [4123]									SED					WR [4123]
[4123]	CONVERGENT MARGIN	NEW HEBRIDES ARC - VANUATU ARCHIPELAGO / CENTRAL NEW HEBRIDES ARC / SITE 286	HOLE 286, LOYALITY PLATEAU, 100KM W OF MALEKULA ISLAND	-16.532	-16.532	166.37	166.37	SAQ	-4484	-4484	s_286-2.2-48-50_LEACHED [4123]	CLAY [4123]									SED					WR [4123]
[4123]	CONVERGENT MARGIN	NEW HEBRIDES ARC - VANUATU ARCHIPELAGO / CENTRAL NEW HEBRIDES ARC / SITE 286	HOLE 286, LOYALITY PLATEAU, 100KM W OF MALEKULA ISLAND	-16.532	-16.532	166.37	166.37	SAQ	-4484	-4484	s_286-9.3-68-70-TOTALROCK [4123]	NOT GIVEN [4123]									SED					WR [4123]
[4123]	CONVERGENT MARGIN	NEW HEBRIDES ARC - VANUATU ARCHIPELAGO / CENTRAL NEW HEBRIDES ARC / SITE 286	HOLE 286, LOYALITY PLATEAU, 100KM W OF MALEKULA ISLAND	-16.532	-16.532	166.37	166.37	SAQ	-4484	-4484	s_286-9.3-68-70_LEACHED [4123]	NOT GIVEN [4123]									SED					WR [4123]
[4123]	CONVERGENT MARGIN	NEW HEBRIDES ARC - VANUATU ARCHIPELAGO / CENTRAL NEW HEBRIDES ARC / SITE 286	HOLE 286, LOYALITY PLATEAU, 100KM W OF MALEKULA ISLAND	-16.532	-16.532	166.37	166.37	SAQ	-4484	-4484	s_286-14.2-18-20-TOTALROCK [4123]	NOT GIVEN [4123]									SED					WR [4123]
[4123]	CONVERGENT MARGIN	NEW HEBRIDES ARC - VANUATU ARCHIPELAGO / CENTRAL NEW HEBRIDES ARC / SITE 286	HOLE 286, LOYALITY PLATEAU, 100KM W OF MALEKULA ISLAND	-16.532	-16.532	166.37	166.37	SAQ	-4484	-4484	s_286-14.2-18-20_LEACHED [4123]	NOT GIVEN [4123]									SED					WR [4123]
[4123]	CONVERGENT MARGIN	NEW HEBRIDES ARC - VANUATU ARCHIPELAGO / CENTRAL NEW HEBRIDES ARC / SITE 286	HOLE 286, LOYALITY PLATEAU, 100KM W OF MALEKULA ISLAND	-16.532	-16.532	166.37	166.37	SAQ	-4484	-4484	s_286-14.2-18-20_LEACHED [4123]	NOT GIVEN [4123]									SED					WR [4123]
[4123]	CONVERGENT MARGIN	NEW HEBRIDES ARC - VANUATU ARCHIPELAGO / CENTRAL NEW HEBRIDES ARC / SITE 286	HOLE 286, LOYALITY PLATEAU, 100KM W OF MALEKULA ISLAND	-16.532	-16.532	166.37	166.37	SAQ	-4484	-4484	s_286-14.2-18-20-NONMAGNETIC [4123]	NOT GIVEN [4123]									SED					WR [4123]
[4123]	CONVERGENT MARGIN	NEW HEBRIDES ARC - VANUATU ARCHIPELAGO / CENTRAL NEW HEBRIDES ARC / SITE 286	HOLE 286, LOYALITY PLATEAU, 100KM W OF MALEKULA ISLAND	-16.532	-16.532	166.37	166.37	SAQ	-4484	-4484	s_286-20.2-68-70-TOTALROCK [4123]	NOT GIVEN [4123]									SED					WR [4123]
[4123]	CONVERGENT MARGIN	NEW HEBRIDES ARC - VANUATU ARCHIPELAGO / CENTRAL NEW HEBRIDES ARC / SITE 286	HOLE 286, LOYALITY PLATEAU, 100KM W OF MALEKULA ISLAND	-16.532	-16.532	166.37	166.37	SAQ	-4484	-4484	s_286-20.2-68-70_LEACHED [4123]	NOT GIVEN [4123]									SED					WR [4123]
[4123]	CONVERGENT MARGIN	NEW HEBRIDES ARC - VANUATU ARCHIPELAGO / CENTRAL NEW HEBRIDES ARC / SITE 286	HOLE 286, LOYALITY PLATEAU, 100KM W OF MALEKULA ISLAND	-16.532	-16.532	166.37	166.37	SAQ	-4484	-4484	s_286-20.2-68-70_LEACHED [4123]	NOT GIVEN [4123]									SED					WR [4123]
[4123]	CONVERGENT MARGIN	NEW HEBRIDES ARC - VANUATU ARCHIPELAGO / CENTRAL NEW HEBRIDES ARC / SITE 286	HOLE 286, LOYALITY PLATEAU, 100KM W OF MALEKULA ISLAND	-16.532	-16.532	166.37	166.37	SAQ	-4484	-4484	s_286-20.2-68-70-NONMAGNETIC [4123]	NOT GIVEN [4123]									SED					WR [4123]
[4123]	CONVERGENT MARGIN	NEW HEBRIDES ARC - VANUATU ARCHIPELAGO / CENTRAL NEW HEBRIDES ARC / SITE 286	HOLE 286, LOYALITY PLATEAU, 100KM W OF MALEKULA ISLAND	-16.532	-16.532	166.37	166.37	SAQ	-4484	-4484	s_286-20.2-68-70-MAGNETICPHASE [4123]	NOT GIVEN [4123]									SED					WR [4123]
[4123]	CONVERGENT MARGIN	NEW HEBRIDES ARC - VANUATU ARCHIPELAGO / CENTRAL NEW HEBRIDES ARC / SITE 286	HOLE 286, LOYALITY PLATEAU, 100KM W OF MALEKULA ISLAND	-16.532	-16.532	166.37	166.37	SAQ	-4484	-4484	s_286-21.2-25-27 [4123]	NOT GIVEN [4123]									SED					WR [4123]
[4123]	CONVERGENT MARGIN	NEW HEBRIDES ARC - VANUATU ARCHIPELAGO / CENTRAL NEW HEBRIDES ARC / SITE 286	HOLE 286, LOYALITY PLATEAU, 100KM W OF MALEKULA ISLAND	-16.532	-16.532	166.37	166.37	SAQ	-4484	-4484	s_286-22.3-53-55-TOTALROCK [4123]	ANDESITE [4123]									VOL					WR [4123]
[4123]	CONVERGENT MARGIN	NEW HEBRIDES ARC - VANUATU ARCHIPELAGO / CENTRAL NEW HEBRIDES ARC / SITE 286	HOLE 286, LOYALITY PLATEAU, 100KM W OF MALEKULA ISLAND	-16.532	-16.532	166.37	166.37	SAQ	-4484	-4484	s_286-22.3-53-55_C1_LEACHED [4123]	ANDESITE [4123]									VOL					WR [4123]
[4123]	CONVERGENT MARGIN	NEW HEBRIDES ARC - VANUATU ARCHIPELAGO / CENTRAL NEW HEBRIDES ARC / SITE 286	HOLE 286, LOYALITY PLATEAU, 100KM W OF MALEKULA ISLAND	-16.532	-16.532	166.37	166.37	SAQ	-4484	-4484	s_286-27.2-21-23-TOTALROCK [4123]	NOT GIVEN [4123]									SED					WR [4123]
[4123]	CONVERGENT MARGIN	NEW HEBRIDES ARC - VANUATU ARCHIPELAGO / CENTRAL NEW HEBRIDES ARC / SITE 286	HOLE 286, LOYALITY PLATEAU, 100KM W OF MALEKULA ISLAND	-16.532	-16.532	166.37	166.37	SAQ	-4484	-4484	s_286-27.2-21-23-NONMAGNETIC [4123]	NOT GIVEN [4123]									SED					WR [4123]
[4123]	CONVERGENT MARGIN	NEW HEBRIDES ARC - VANUATU ARCHIPELAGO / CENTRAL NEW HEBRIDES ARC / SITE 286	HOLE 286, LOYALITY PLATEAU, 100KM W OF MALEKULA ISLAND	-16.532	-16.532	166.37	166.37	SAQ	-4484	-4484	s_286-36.1-50-52-TOTALROCK [4123]	BASALT [4123]									VOL					WR [4123]
[4123]	CONVERGENT MARGIN	NEW HEBRIDES ARC - VANUATU ARCHIPELAGO / CENTRAL NEW HEBRIDES ARC / SITE 286	HOLE 286, LOYALITY PLATEAU, 100KM W OF MALEKULA ISLAND	-16.532	-16.532	166.37	166.37	SAQ	-4484	-4484	s_286-36.1-50-52_LEACHED [4123]	BASALT [4123]									VOL					WR [4123]
[4123]	CONVERGENT MARGIN	NEW HEBRIDES ARC - VANUATU ARCHIPELAGO / CENTRAL NEW HEBRIDES ARC / SITE 286	HOLE 286, LOYALITY PLATEAU, 100KM W OF MALEKULA ISLAND	-16.532	-16.532	166.37	166.37	SAQ	-4484	-4484	s_286-36.1-110-112-TOTALROCK [4123]	BASALT [4123]									VOL					WR [4123]
[4123]	CONVERGENT MARGIN	NEW HEBRIDES ARC - VANUATU ARCHIPELAGO / CENTRAL NEW HEBRIDES ARC / SITE 286	HOLE 286, LOYALITY PLATEAU, 100KM W OF MALEKULA ISLAND	-16.532	-16.532	166.37	166.37	SAQ	-4484	-4484	s_286-36.1-110_LEACHED [4123]	BASALT [4123]									VOL					WR [4123]
[4123]	CONVERGENT MARGIN	NEW HEBRIDES ARC - VANUATU ARCHIPELAGO / CENTRAL NEW HEBRIDES ARC / SITE 286	HOLE 286, LOYALITY PLATEAU, 100KM W OF MALEKULA ISLAND	-16.532	-16.532	166.37	166.37	SAQ	-4484	-4484	s_286-37.2-1G-TOTALROCK [4123]	GABBRO [4123]									PLU					WR [4123]
[4123]	CONVERGENT MARGIN	NEW HEBRIDES ARC - VANUATU ARCHIPELAGO / CENTRAL NEW HEBRIDES ARC / SITE 286	HOLE 286, LOYALITY PLATEAU, 100KM W OF MALEKULA ISLAND	-16.532	-16.532	166.37	166.37	SAQ	-4484	-4484	s_286-37.2-1G_LEACHED [4123]	GABBRO [4123]									PLU					WR [4123]
[4123]	CONVERGENT MARGIN	NEW HEBRIDES ARC - VANUATU ARCHIPELAGO / CENTRAL NEW HEBRIDES ARC / SITE 286	HOLE 286, LOYALITY PLATEAU, 100KM W OF MALEKULA ISLAND	-16.532	-16.532	166.37	166.37	SAQ	-4484	-4484	s_286-37.2-1G_LEACHED [4123]	GABBRO [4123]									PLU					WR [4123]
[4123]	CONVERGENT MARGIN	NEW HEBRIDES ARC - VANUATU ARCHIPELAGO / CENTRAL NEW HEBRIDES ARC / SITE 286	HOLE 286, LOYALITY PLATEAU, 100KM W OF MALEKULA ISLAND	-16.532	-16.532	166.37	166.37	SAQ	-4484	-4484	s_286-41.6-3K-TOTALROCK [4123]	GABBRO [4123]									PLU					WR [4123]
[4123]	CONVERGENT MARGIN	NEW HEBRIDES ARC - VANUATU ARCHIPELAGO / CENTRAL NEW HEBRIDES ARC / SITE 286	HOLE 286, LOYALITY PLATEAU, 100KM W OF MALEKULA ISLAND	-16.532	-16.532	166.37	166.37	SAQ	-4484	-4484	s_286-41.6-3K_LEACHED [4123]	GABBRO [4123]									PLU					WR [4123]
[4112]	CONVERGENT MARGIN	NEW HEBRIDES ARC - VANUATU ARCHIPELAGO / NORTH FIJI BASIN / DREDGE 231		-15	-16	176	178	SAQ	-2850	-2850	s_S231/1A [4112]	NOT GIVEN [4112]									VOL					WR [4112]	50.34	2.49		12.48				16.24	9.47	5.03	0.29		0.19	3.05	0.21	0.679				0.167		0.01	0.266
[4112]	CONVERGENT MARGIN	NEW HEBRIDES ARC - VANUATU ARCHIPELAGO / NORTH FIJI BASIN / DREDGE 16		-16.25	-16.5	175	175	SAQ	-3000	-3000	s_K16-12 [4112]	NOT GIVEN [4112]									VOL					WR [4112]	49.61	1.26		16.49				9.79	12.09	8.38	0.16		0.09	2.65	0.19	0.208				0.12		0.002	0.022
[4112]	CONVERGENT MARGIN	NEW HEBRIDES ARC - VANUATU ARCHIPELAGO / NORTH FIJI BASIN / DREDGE 19		-16.25	-16.5	172	172	SAQ			s_K19-7 [4112]	NOT GIVEN [4112]									VOL					WR [4112]	49.25	2.04		15.85				10.13	10.93	6.41	0.16		0.68	3	0.21	0.8				0.051		0.009	0.037
[3090]	CONVERGENT MARGIN	NEW HEBRIDES ARC - VANUATU ARCHIPELAGO / CENTRAL NEW HEBRIDES ARC / AOBA (=AMBAE) / AOBA (=AMBAE)		-15.38	-15.38	-167.83	-167.83	SAE			s_492 [3090]	BASALT [3090]									VOL					WR [3090]	46.38	0.47		8.84		1.75	8.76		8.53	22.61	0.21		0.81	1.43	0.21
[3090]	CONVERGENT MARGIN	NEW HEBRIDES ARC - VANUATU ARCHIPELAGO / CENTRAL NEW HEBRIDES ARC / AOBA (=AMBAE) / AOBA (=AMBAE)		-15.38	-15.38	-167.83	-167.83	SAE			s_531 [3090]	BASALT [3090]									VOL					WR [3090]	47.26	0.59		10.7		1.74	8.68		11.94	16.19	0.21		0.85	1.67	0.17
[3090]	CONVERGENT MARGIN	NEW HEBRIDES ARC - VANUATU ARCHIPELAGO / CENTRAL NEW HEBRIDES ARC / AOBA (=AMBAE) / AOBA (=AMBAE)		-15.38	-15.38	-167.83	-167.83	SAE			s_576 [3090]	BASALT [3090]									VOL					WR [3090]	48.93	0.74		13.49		1.69	8.47		11.64	11.08	0.21		1.18	2.34	0.18
[3090]	CONVERGENT MARGIN	NEW HEBRIDES ARC - VANUATU ARCHIPELAGO / CENTRAL NEW HEBRIDES ARC / AOBA (=AMBAE) / AOBA (=AMBAE)		-15.38	-15.38	-167.83	-167.83	SAE			s_505 [3090]	BASALT [3090]									VOL					WR [3090]	49.4	0.7		13.29		1.72	8.6		12.22	10.44	0.2		1.06	2.16	0.2
[3090]	CONVERGENT MARGIN	NEW HEBRIDES ARC - VANUATU ARCHIPELAGO / CENTRAL NEW HEBRIDES ARC / AOBA (=AMBAE) / AOBA (=AMBAE)		-15.38	-15.38	-167.83	-167.83	SAE			s_507 [3090]	BASALT [3090]									VOL					WR [3090]	49.68	0.81		15.42		1.7	8.51		10.87	8.31	0.2		1.52	2.73	0.26
[3090]	CONVERGENT MARGIN	NEW HEBRIDES ARC - VANUATU ARCHIPELAGO / CENTRAL NEW HEBRIDES ARC / AOBA (=AMBAE) / AOBA (=AMBAE)		-15.38	-15.38	-167.83	-167.83	SAE			s_548 [3090]	BASALT [3090]									VOL					WR [3090]	49.96	1.09		16.79		1.71	8.53		11.06	6.36	0.2		1.19	2.84	0.29
[3090]	CONVERGENT MARGIN	NEW HEBRIDES ARC - VANUATU ARCHIPELAGO / CENTRAL NEW HEBRIDES ARC / AOBA (=AMBAE) / AOBA (=AMBAE)		-15.38	-15.38	-167.83	-167.83	SAE			s_538 [3090]	BASALT [3090]									VOL					WR [3090]	49.98	0.9		16.6		1.78	8.9		10.87	5.62	0.2		1.83	3	0.33
[3090]	CONVERGENT MARGIN	NEW HEBRIDES ARC - VANUATU ARCHIPELAGO / CENTRAL NEW HEBRIDES ARC / AMBRYM (=AMBRIM) / AMBRYM		-16.25	-16.25	-168.13	-168.13	SAE			s_1566 [3090]	BASALT [3090]									VOL					WR [3090]	51.23	0.87		17.47		1.64	8.2		10.31	5.14	0.19		1.87	2.81	0.26
[3090]	CONVERGENT MARGIN	NEW HEBRIDES ARC - VANUATU ARCHIPELAGO / CENTRAL NEW HEBRIDES ARC / AMBRYM (=AMBRIM) / AMBRYM		-16.25	-16.25	-168.13	-168.13	SAE			s_1567 [3090]	BASALT [3090]									VOL					WR [3090]	48.92	0.63		13.4		1.71	8.51		11.96	11.5	0.2		1.03	1.99	0.17
[3090]	CONVERGENT MARGIN	NEW HEBRIDES ARC - VANUATU ARCHIPELAGO / CENTRAL NEW HEBRIDES ARC / AMBRYM (=AMBRIM) / AMBRYM		-16.25	-16.25	-168.13	-168.13	SAE			s_1568 [3090]	BASALT [3090]									VOL					WR [3090]	52.57	0.99		16.7		1.65	8.25		8.83	4.65	0.19		2.55	3.27	0.35
[3090]	CONVERGENT MARGIN	NEW HEBRIDES ARC - VANUATU ARCHIPELAGO / CENTRAL NEW HEBRIDES ARC / AMBRYM (=AMBRIM) / AMBRYM		-16.25	-16.25	-168.13	-168.13	SAE			s_1569 [3090]	BASALT [3090]									VOL					WR [3090]	52.43	1.07		16.74		1.98	9.91		9.13	4.13	0.23		0.97	3.24	0.17
[3090]	CONVERGENT MARGIN	NEW HEBRIDES ARC - VANUATU ARCHIPELAGO / CENTRAL NEW HEBRIDES ARC / EPI / EAST EPI		-16.89	-16.89	-168.3	-168.3	SAE			s_684 [3090]	BASALT, OLIVINE [3090]									VOL					WR [3090]	48.95	0.59		13.08		1.67	8.37		11.54	12.68	0.21		0.84	1.89	0.19
[3090]	CONVERGENT MARGIN	NEW HEBRIDES ARC - VANUATU ARCHIPELAGO / CENTRAL NEW HEBRIDES ARC / EPI / EAST EPI		-16.89	-16.89	-168.3	-168.3	SAE			s_670 [3090]	BASALT, OLIVINE [3090]									VOL					WR [3090]	47.79	0.54		16.49		1.76	8.8		13.24	8.94	0.2		0.38	1.78	0.09
[3090]	CONVERGENT MARGIN	NEW HEBRIDES ARC - VANUATU ARCHIPELAGO / CENTRAL NEW HEBRIDES ARC / EPI / EAST EPI		-16.89	-16.89	-168.3	-168.3	SAE			s_663 [3090]	BASALT, OLIVINE [3090]									VOL					WR [3090]	49.61	0.69		17.52		1.78	8.9		11.42	6.55	0.2		0.79	2.36	0.18
[3090]	CONVERGENT MARGIN	NEW HEBRIDES ARC - VANUATU ARCHIPELAGO / CENTRAL NEW HEBRIDES ARC / EPI / EAST EPI		-16.89	-16.89	-168.3	-168.3	SAE			s_689 [3090]	BASALT, PLAGIOCLASE [3090]									VOL					WR [3090]	53.96	0.85		17.13		1.69	8.43		8.83	3.85	0.19		1.6	3.23	0.24
[3090]	CONVERGENT MARGIN	NEW HEBRIDES ARC - VANUATU ARCHIPELAGO / CENTRAL NEW HEBRIDES ARC / TONGOA / TONGOA	NEAR MOERIHOU	-17.9333	-17.9333	-168.541	-168.541	SAE			s_698 [3090]	BASALT [3090]								APHYRIC [3090]	VOL					WR [3090]	51.14	0.71		14.03		1.7	8.51		12.06	8.54	0.2		0.87	2.05	0.2
[3090]	CONVERGENT MARGIN	NEW HEBRIDES ARC - VANUATU ARCHIPELAGO / CENTRAL NEW HEBRIDES ARC / TONGOA / TONGOA	POINT NAMAHIHA	-17.936	-17.936	-168.52	-168.52	SAE			s_695 [3090]	BASALT, OLIVINE [3090]									VOL					WR [3090]	48.51	0.67		19.66		1.72	8.58		12.25	5.09	0.19		0.86	2.2	0.19
[3090]	CONVERGENT MARGIN	NEW HEBRIDES ARC - VANUATU ARCHIPELAGO / CENTRAL NEW HEBRIDES ARC / TONGOA / TONGOA	POINT FIRIFIRIHIN	-17.886	-17.886	-168.591	-168.591	SAE			s_715 [3090]	DACITE [3090]									VOL					WR [3090]	63.64	0.62		15.77		1.06	5.29		4.97	1.79	0.16		2.45	4	0.24
[3090]	CONVERGENT MARGIN	NEW HEBRIDES ARC - VANUATU ARCHIPELAGO / CENTRAL NEW HEBRIDES ARC / EPI / WEST EPII		-16.89	-16.89	-168.3	-168.3	SAE			s_666 [3090]	ANDESITE, BASALTIC [3090]									VOL					WR [3090]	55.25	0.67		15.94		1.43	7.15		9.18	5.49	0.16		2	2.49	0.23
[3090]	CONVERGENT MARGIN	NEW HEBRIDES ARC - VANUATU ARCHIPELAGO / CENTRAL NEW HEBRIDES ARC / EPI / WEST EPII		-16.89	-16.89	-168.3	-168.3	SAE			s_672 [3090]	ANDESITE [3090]									VOL					WR [3090]	57.46	0.69		16		1.38	6.89		7.59	4.16	0.18		2.25	3.13	0.27
[3090]	CONVERGENT MARGIN	NEW HEBRIDES ARC - VANUATU ARCHIPELAGO / CENTRAL NEW HEBRIDES ARC / EPI / WEST EPII		-16.89	-16.89	-168.3	-168.3	SAE			s_677 [3090]	ANDESITE [3090]									VOL					WR [3090]	60.74	0.86		15.24		1.27	6.37		4.94	2.92	0.13		3.48	3.59	0.46
[3090]	CONVERGENT MARGIN	NEW HEBRIDES ARC - VANUATU ARCHIPELAGO / CENTRAL NEW HEBRIDES ARC / EPI / WEST EPII		-16.89	-16.89	-168.3	-168.3	SAE			s_675 [3090]	ANDESITE [3090]									VOL					WR [3090]	61.02	0.79		16.01		1.18	5.9		5.15	2.16	0.15		3.65	3.53	0.46
[3090]	CONVERGENT MARGIN	NEW HEBRIDES ARC - VANUATU ARCHIPELAGO / CENTRAL NEW HEBRIDES ARC / EPI / WEST EPII		-16.89	-16.89	-168.3	-168.3	SAE			s_720A [3090]	ANDESITE, PLAGIOCLASE [3090]									VOL					WR [3090]	56.8	0.77		17.73		1.29	6.45		6.9	2.77	0.15		2.86	3.93	0.35
[3090]	CONVERGENT MARGIN	NEW HEBRIDES ARC - VANUATU ARCHIPELAGO / CENTRAL NEW HEBRIDES ARC / EPI / WEST EPII		-16.89	-16.89	-168.3	-168.3	SAE			s_720B [3090]	ANDESITE, PLAGIOCLASE [3090]									VOL					WR [3090]	57.44	0.73		18.82		1.21	6.07		7.57	2.34	0.12		2.09	3.27	0.34
[3090]	CONVERGENT MARGIN	NEW HEBRIDES ARC - VANUATU ARCHIPELAGO / CENTRAL NEW HEBRIDES ARC / EPI / WEST EPII		-16.89	-16.89	-168.3	-168.3	SAE			s_720C [3090]	BASALT, OLIVINE [3090]									VOL					WR [3090]	48.57	0.72		18.48		1.75	8.73		12.17	6.34	0.19		0.73	2.19	0.13
[18924]	CONVERGENT MARGIN	NEW HEBRIDES ARC - VANUATU ARCHIPELAGO / CENTRAL NEW HEBRIDES ARC / ESPIRITU SANTO / ESPIRITU SANTO	WESTERN BELT OF VANUATU ISLAND ARC	-15.27	-15.27	166.92	166.92	SAE			s_A01 [18924]	ANDESITE, HORNBLENDE [18924]								APHANITIC [18924]	VOL					WR [18924]	62.23	0.61		16.18				5.49	5.67	2.58	0.1		0.33	4.36	0.17
[18924]	CONVERGENT MARGIN	NEW HEBRIDES ARC - VANUATU ARCHIPELAGO / CENTRAL NEW HEBRIDES ARC / ESPIRITU SANTO / ESPIRITU SANTO	WESTERN BELT OF VANUATU ISLAND ARC	-15.27	-15.27	166.92	166.92	SAE			s_BTM4 [18924]	DOLERITE [18924]								PORPHYRITIC [18924]	VOL					WR [18924]	50.72	0.94		17.14				8.07	7.05	4.29	0.2		1.17	4.56	0.18
[18924]	CONVERGENT MARGIN	NEW HEBRIDES ARC - VANUATU ARCHIPELAGO / CENTRAL NEW HEBRIDES ARC / ESPIRITU SANTO / ESPIRITU SANTO	WESTERN BELT OF VANUATU ISLAND ARC	-15.27	-15.27	166.92	166.92	SAE			s_D01 [18924]	ANDESITE, HORNBLENDE [18924]								APHANITIC [18924]	VOL					WR [18924]	57.94	0.6		16.96				5.97	5.37	2.53	0.16		2.07	4.46	0.18
[18924]	CONVERGENT MARGIN	NEW HEBRIDES ARC - VANUATU ARCHIPELAGO / CENTRAL NEW HEBRIDES ARC / ESPIRITU SANTO / ESPIRITU SANTO	WESTERN BELT OF VANUATU ISLAND ARC	-15.27	-15.27	166.92	166.92	SAE			s_D02 [18924]	ANDESITE, BASALTIC [18924]								PORPHYRITIC [18924]	VOL					WR [18924]	52.45	0.82		17.72				7.79	8.54	4.17	0.18		0.86	3.2	0.13
[18924]	CONVERGENT MARGIN	NEW HEBRIDES ARC - VANUATU ARCHIPELAGO / CENTRAL NEW HEBRIDES ARC / ESPIRITU SANTO / ESPIRITU SANTO	WESTERN BELT OF VANUATU ISLAND ARC	-15.27	-15.27	166.92	166.92	SAE			s_D03 [18924]	ANDESITE, BASALTIC [18924]								PORPHYRITIC [18924]	VOL					WR [18924]	53.12	0.8		18.24				7.4	6.39	3.52	0.17		1.56	4.97	0.2
[18924]	CONVERGENT MARGIN	NEW HEBRIDES ARC - VANUATU ARCHIPELAGO / CENTRAL NEW HEBRIDES ARC / ESPIRITU SANTO / ESPIRITU SANTO	WESTERN BELT OF VANUATU ISLAND ARC	-15.27	-15.27	166.92	166.92	SAE			s_D04 [18924]	TONALITE [18924]								COARSE-GRAINED, PHANERITIC [18924]	PLU					WR [18924]	53.36	0.79		20.53				5.38	8.52	2.16	0.12		0.29	4.09	0.3
[3947]	CONVERGENT MARGIN	NEW HEBRIDES ARC - VANUATU ARCHIPELAGO / CENTRAL NEW HEBRIDES ARC / SITE 832	HOLE 832A, AOBA BASIN	-14.7963	-14.7963	167.572	167.572	SAQ	-3100.6	-3100.6	s_134-832A-1H4 [3947]	NOT GIVEN [3947]									VOL		5.01			GL [3947]	49.58	0.94		14.57				12.45	11.74	6.08	0.15		1.49	2.79	0.2
[3947]	CONVERGENT MARGIN	NEW HEBRIDES ARC - VANUATU ARCHIPELAGO / CENTRAL NEW HEBRIDES ARC / SITE 832	HOLE 832A, AOBA BASIN	-14.7963	-14.7963	167.572	167.572	SAQ	-3100.6	-3100.6	s_134-832A-1H4 [3947]	NOT GIVEN [3947]									VOL		5.01			GL [3947]	60.68	0.88		16.12				7.07	4.66	1.87	0.21		4.16	3.88	0.45
[3947]	CONVERGENT MARGIN	NEW HEBRIDES ARC - VANUATU ARCHIPELAGO / CENTRAL NEW HEBRIDES ARC / SITE 832	HOLE 832A, AOBA BASIN	-14.7963	-14.7963	167.572	167.572	SAQ	-3100.6	-3100.6	s_134-832A-1H4 [3947]	NOT GIVEN [3947]									VOL		5.01			GL [3947]	52.65	2.09		13.37				13.91	8.74	3.84	0.31		1.54	3.31	0.25
[3947]	CONVERGENT MARGIN	NEW HEBRIDES ARC - VANUATU ARCHIPELAGO / CENTRAL NEW HEBRIDES ARC / SITE 832	HOLE 832A, AOBA BASIN	-14.7963	-14.7963	167.572	167.572	SAQ	-3100.6	-3100.6	s_134-832A-2H6 [3947]	NOT GIVEN [3947]									VOL		14.05			GL [3947]	64.57	0.54		17.5				4.41	2.93	1.04	0.25		4.87	3.65	0.24
[3947]	CONVERGENT MARGIN	NEW HEBRIDES ARC - VANUATU ARCHIPELAGO / CENTRAL NEW HEBRIDES ARC / SITE 832	HOLE 832A, AOBA BASIN	-14.7963	-14.7963	167.572	167.572	SAQ	-3100.6	-3100.6	s_134-832A-2H6 [3947]	NOT GIVEN [3947]									VOL		14.05			GL [3947]	52.82	0.98		16.77				10.48	8.21	3.75	0.28		2.49	3.77	0.44
[3947]	CONVERGENT MARGIN	NEW HEBRIDES ARC - VANUATU ARCHIPELAGO / CENTRAL NEW HEBRIDES ARC / SITE 832	HOLE 832A, AOBA BASIN	-14.7963	-14.7963	167.572	167.572	SAQ	-3100.6	-3100.6	s_134-832A-3H1,36-38 [3947]	NOT GIVEN [3947]									VOL		15.76			GL [3947]	61.76	0.58		18				4.85	3.02	1.22	0.2		4.9	5.2	0.27
[3947]	CONVERGENT MARGIN	NEW HEBRIDES ARC - VANUATU ARCHIPELAGO / CENTRAL NEW HEBRIDES ARC / SITE 832	HOLE 832A, AOBA BASIN	-14.7963	-14.7963	167.572	167.572	SAQ	-3100.6	-3100.6	s_134-832A-3H1,36-38 [3947]	NOT GIVEN [3947]									VOL		15.76			GL [3947]	50.02	0.9		15.78				11.8	10.31	5.07	0.22		2.01	3.44	0.45
[3947]	CONVERGENT MARGIN	NEW HEBRIDES ARC - VANUATU ARCHIPELAGO / CENTRAL NEW HEBRIDES ARC / SITE 832	HOLE 832A, AOBA BASIN	-14.7963	-14.7963	167.572	167.572	SAQ	-3100.6	-3100.6	s_134-832A-14H1,39-41 [3947]	NOT GIVEN [3947]									VOL		102.39			GL [3947]	70.56	0.44		15.28				4.17	2.81	0.74	0.2		2.99	2.61	0.17
[3947]	CONVERGENT MARGIN	NEW HEBRIDES ARC - VANUATU ARCHIPELAGO / CENTRAL NEW HEBRIDES ARC / SITE 832	HOLE 832A, AOBA BASIN	-14.7963	-14.7963	167.572	167.572	SAQ	-3100.6	-3100.6	s_134-832A-14H1,39-41 [3947]	NOT GIVEN [3947]									VOL		102.39			GL [3947]	52.78	0.89		14.34				11.27	10.49	6.1	0.25		1	2.7	0.13
[3947]	CONVERGENT MARGIN	NEW HEBRIDES ARC - VANUATU ARCHIPELAGO / CENTRAL NEW HEBRIDES ARC / SITE 832	HOLE 832A, AOBA BASIN	-14.7963	-14.7963	167.572	167.572	SAQ	-3100.6	-3100.6	s_134-832A-15H1,78-82 [3947]	NOT GIVEN [3947]									VOL		107.28			GL [3947]	71.23	0.58		15.12				4.91	2.78	0.7	0.15		2.69	1.59	0.25
[3947]	CONVERGENT MARGIN	NEW HEBRIDES ARC - VANUATU ARCHIPELAGO / CENTRAL NEW HEBRIDES ARC / SITE 832	HOLE 832A, AOBA BASIN	-14.7963	-14.7963	167.572	167.572	SAQ	-3100.6	-3100.6	s_134-832A-15H1,78-82 [3947]	NOT GIVEN [3947]									VOL		107.28			GL [3947]	49.51	0.95		16.01				11.52	10.61	5.26	0.21		2.19	3.4	0.34
[3947]	CONVERGENT MARGIN	NEW HEBRIDES ARC - VANUATU ARCHIPELAGO / CENTRAL NEW HEBRIDES ARC / SITE 832	HOLE 832A, AOBA BASIN	-14.7963	-14.7963	167.572	167.572	SAQ	-3100.6	-3100.6	s_134-832A-19H,2-4 [3947]	NOT GIVEN [3947]									VOL		141.02			GL [3947]	68.17	0.64		15.58				5.77	3.45	1.15	0.09		2.62	2.25	0.29
[4575]	CONVERGENT MARGIN	NEW HEBRIDES ARC - VANUATU ARCHIPELAGO / NORTH FIJI BASIN / DREDGE 56		-15	-16	173	174	SAQ			s_56-12-1 [4575]	BASALT [4575]									VOL					WR [4575]
[4575]	CONVERGENT MARGIN	NEW HEBRIDES ARC - VANUATU ARCHIPELAGO / NORTH FIJI BASIN / DREDGE 56		-15	-16	173	174	SAQ			s_56-12-3 [4575]	BASALT [4575]									VOL					WR [4575]
[4575]	CONVERGENT MARGIN	NEW HEBRIDES ARC - VANUATU ARCHIPELAGO / NORTH FIJI BASIN / DREDGE 56		-15	-16	173	174	SAQ			s_56-12-4 [4575]	BASALT [4575]									VOL					WR [4575]
[4575]	CONVERGENT MARGIN	NEW HEBRIDES ARC - VANUATU ARCHIPELAGO / NORTH FIJI BASIN / DREDGE 55		-15	-16	173	174	SAQ			s_55-11-1-1 [4575]	BASALT [4575]									VOL					WR [4575]
[4575]	CONVERGENT MARGIN	NEW HEBRIDES ARC - VANUATU ARCHIPELAGO / NORTH FIJI BASIN / DREDGE 55		-15	-16	173	174	SAQ			s_55-11-1-3 [4575]	BASALT [4575]									VOL					WR [4575]
[4575]	CONVERGENT MARGIN	NEW HEBRIDES ARC - VANUATU ARCHIPELAGO / NORTH FIJI BASIN / DREDGE 55		-15	-16	173	174	SAQ			s_55-11-1-6 [4575]	BASALT [4575]									VOL					WR [4575]
[4575]	CONVERGENT MARGIN	NEW HEBRIDES ARC - VANUATU ARCHIPELAGO / NORTH FIJI BASIN / DREDGE 55		-15	-16	173	174	SAQ			s_55-11-2-1 [4575]	BASALT [4575]									VOL					WR [4575]
[4575]	CONVERGENT MARGIN	NEW HEBRIDES ARC - VANUATU ARCHIPELAGO / NORTH FIJI BASIN / DREDGE 55		-15	-16	173	174	SAQ			s_55-11-2-5 [4575]	BASALT [4575]									VOL					WR [4575]
[4575]	CONVERGENT MARGIN	NEW HEBRIDES ARC - VANUATU ARCHIPELAGO / NORTH FIJI BASIN / DREDGE 54		-15.5	-16	173.5	174	SAQ			s_54-10-1 [4575]	BASALT [4575]									VOL					WR [4575]
[4575]	CONVERGENT MARGIN	NEW HEBRIDES ARC - VANUATU ARCHIPELAGO / NORTH FIJI BASIN / DREDGE 58		-16.5	-17	173.5	174	SAQ			s_58-8-9-1 [4575]	BASALT [4575]									VOL					WR [4575]
[4575]	CONVERGENT MARGIN	NEW HEBRIDES ARC - VANUATU ARCHIPELAGO / NORTH FIJI BASIN / DREDGE 58		-16.5	-17	173.5	174	SAQ			s_58-8-9-2 [4575]	BASALT [4575]									VOL					WR [4575]
[4575]	CONVERGENT MARGIN	NEW HEBRIDES ARC - VANUATU ARCHIPELAGO / NORTH FIJI BASIN / DREDGE 58		-16.5	-17	173.5	174	SAQ			s_58-8-9-3 [4575]	BASALT [4575]									VOL					WR [4575]
[4575]	CONVERGENT MARGIN	NEW HEBRIDES ARC - VANUATU ARCHIPELAGO / NORTH FIJI BASIN / DREDGE 58		-16.5	-17	173.5	174	SAQ			s_58-9-9-4 [4575]	BASALT [4575]									VOL					WR [4575]
[4575]	CONVERGENT MARGIN	NEW HEBRIDES ARC - VANUATU ARCHIPELAGO / NORTH FIJI BASIN / DREDGE 58		-16.5	-17	173.5	174	SAQ			s_58-8-9-5 [4575]	BASALT [4575]									VOL					WR [4575]
[4575]	CONVERGENT MARGIN	NEW HEBRIDES ARC - VANUATU ARCHIPELAGO / NORTH FIJI BASIN / DREDGE 58		-16.5	-17	173.5	174	SAQ			s_58-8-9-6 [4575]	BASALT [4575]									VOL					WR [4575]
[4575]	CONVERGENT MARGIN	NEW HEBRIDES ARC - VANUATU ARCHIPELAGO / NORTH FIJI BASIN / DREDGE 58		-16.5	-17	173.5	174	SAQ			s_58-8-9-7 [4575]	BASALT [4575]									VOL					WR [4575]
[4575]	CONVERGENT MARGIN	NEW HEBRIDES ARC - VANUATU ARCHIPELAGO / NORTH FIJI BASIN / DREDGE 58		-16.5	-17	173.5	174	SAQ			s_58-1-1 [4575]	BASALT [4575]									VOL					WR [4575]
[4575]	CONVERGENT MARGIN	NEW HEBRIDES ARC - VANUATU ARCHIPELAGO / NORTH FIJI BASIN / DREDGE 58		-16.5	-17	173.5	174	SAQ			s_58-1-2 [4575]	BASALT [4575]									VOL					WR [4575]
[4575]	CONVERGENT MARGIN	NEW HEBRIDES ARC - VANUATU ARCHIPELAGO / NORTH FIJI BASIN / DREDGE 58		-16.5	-17	173.5	174	SAQ			s_58-2-1 [4575]	BASALT [4575]									VOL					WR [4575]
[4575]	CONVERGENT MARGIN	NEW HEBRIDES ARC - VANUATU ARCHIPELAGO / NORTH FIJI BASIN / DREDGE 58		-16.5	-17	173.5	174	SAQ			s_58-2-2 [4575]	BASALT [4575]									VOL					WR [4575]
[4575]	CONVERGENT MARGIN	NEW HEBRIDES ARC - VANUATU ARCHIPELAGO / NORTH FIJI BASIN / DREDGE 53		-16.2	-16.8	173	174	SAQ			s_53-9-1-4 [4575]	BASALT [4575]									VOL					WR [4575]
[4575]	CONVERGENT MARGIN	NEW HEBRIDES ARC - VANUATU ARCHIPELAGO / NORTH FIJI BASIN / DREDGE 53		-16.2	-16.8	173	174	SAQ			s_53-9-1-5 [4575]	BASALT [4575]									VOL					WR [4575]
[4575]	CONVERGENT MARGIN	NEW HEBRIDES ARC - VANUATU ARCHIPELAGO / NORTH FIJI BASIN / DREDGE 53		-16.2	-16.8	173	174	SAQ			s_53-9-1-6 [4575]	BASALT [4575]									VOL					WR [4575]
[4575]	CONVERGENT MARGIN	NEW HEBRIDES ARC - VANUATU ARCHIPELAGO / NORTH FIJI BASIN / DREDGE 53		-16.2	-16.8	173	174	SAQ			s_53-9-1-7 [4575]	BASALT [4575]									VOL					WR [4575]
[4575]	CONVERGENT MARGIN	NEW HEBRIDES ARC - VANUATU ARCHIPELAGO / NORTH FIJI BASIN / DREDGE 29		-16.2	-16.8	173.6	174	SAQ			s_29-6-1 [4575]	BASALT [4575]									VOL					WR [4575]
[4575]	CONVERGENT MARGIN	NEW HEBRIDES ARC - VANUATU ARCHIPELAGO / NORTH FIJI BASIN / DREDGE 29		-16.2	-16.8	173.6	174	SAQ			s_29-6-3 [4575]	BASALT [4575]									VOL					WR [4575]
[4575]	CONVERGENT MARGIN	NEW HEBRIDES ARC - VANUATU ARCHIPELAGO / NORTH FIJI BASIN / DREDGE 17		-16.3	-17	174	174.2	SAQ			s_17-1-1 [4575]	BASALT [4575]									VOL					WR [4575]
[4575]	CONVERGENT MARGIN	NEW HEBRIDES ARC - VANUATU ARCHIPELAGO / NORTH FIJI BASIN / DREDGE 4		-16.6	-17.4	173.8	174	SAQ			s_4-2-1 [4575]	BASALT [4575]									VOL					WR [4575]
[4575]	CONVERGENT MARGIN	NEW HEBRIDES ARC - VANUATU ARCHIPELAGO / NORTH FIJI BASIN / DREDGE 4		-16.6	-17.4	173.8	174	SAQ			s_4-2-5 [4575]	BASALT [4575]									VOL					WR [4575]
[4575]	CONVERGENT MARGIN	NEW HEBRIDES ARC - VANUATU ARCHIPELAGO / NORTH FIJI BASIN / DREDGE 4		-16.6	-17.4	173.8	174	SAQ			s_4-2-6 [4575]	BASALT [4575]									VOL					WR [4575]
[4575]	CONVERGENT MARGIN	NEW HEBRIDES ARC - VANUATU ARCHIPELAGO / NORTH FIJI BASIN / DREDGE 4		-16.6	-17.4	173.8	174	SAQ			s_4-2-9 [4575]	BASALT [4575]									VOL					WR [4575]
[4575]	CONVERGENT MARGIN	NEW HEBRIDES ARC - VANUATU ARCHIPELAGO / NORTH FIJI BASIN / DREDGE 4		-16.6	-17.5	173.8	174	SAQ			s_N4-2-7 [4575]	BASALT [4575]									VOL					WR [4575]
[4575]	CONVERGENT MARGIN	NEW HEBRIDES ARC - VANUATU ARCHIPELAGO / NORTH FIJI BASIN / DREDGE 4		-16.6	-17.5	173.8	174	SAQ			s_N4-2-9 [4575]	BASALT [4575]									VOL					WR [4575]
[4575]	CONVERGENT MARGIN	NEW HEBRIDES ARC - VANUATU ARCHIPELAGO / NORTH FIJI BASIN / DREDGE 4		-16.6	-17.5	173.8	174	SAQ			s_N4-2-21-3 [4575]	BASALT [4575]									VOL					WR [4575]
[4575]	CONVERGENT MARGIN	NEW HEBRIDES ARC - VANUATU ARCHIPELAGO / NORTH FIJI BASIN / DREDGE 4		-16.6	-17.5	173.8	174	SAQ			s_N4-2-21-5 [4575]	BASALT [4575]									VOL					WR [4575]
[4575]	CONVERGENT MARGIN	NEW HEBRIDES ARC - VANUATU ARCHIPELAGO / NORTH FIJI BASIN / DREDGE 5		-16.6	-17.2	173.8	174	SAQ			s_5-3-1 [4575]	BASALT [4575]									VOL					WR [4575]
[4575]	CONVERGENT MARGIN	NEW HEBRIDES ARC - VANUATU ARCHIPELAGO / NORTH FIJI BASIN / DREDGE 8		16.9	17.5	173.5	174	SAE			s_8-5-1 [4575]	BASALT [4575]									VOL					WR [4575]
[4575]	CONVERGENT MARGIN	NEW HEBRIDES ARC - VANUATU ARCHIPELAGO / NORTH FIJI BASIN / DREDGE 8		16.9	17.5	173.5	174	SAE			s_8-5-4 [4575]	BASALT [4575]									VOL					WR [4575]
[4575]	CONVERGENT MARGIN	NEW HEBRIDES ARC - VANUATU ARCHIPELAGO / NORTH FIJI BASIN / DREDGE 9		-17	-17.5	173.5	174	SAQ			s_9-6-2 [4575]	BASALT [4575]									VOL					WR [4575]
[4575]	CONVERGENT MARGIN	NEW HEBRIDES ARC - VANUATU ARCHIPELAGO / NORTH FIJI BASIN / DREDGE 9		-17	-17.5	173.5	174	SAQ			s_9-6-3 [4575]	BASALT [4575]									VOL					WR [4575]
[4575]	CONVERGENT MARGIN	NEW HEBRIDES ARC - VANUATU ARCHIPELAGO / NORTH FIJI BASIN / DREDGE 12		-17.3	-18	173.6	174	SAQ			s_12-9-9 [4575]	BASALT [4575]									VOL					WR [4575]
[4575]	CONVERGENT MARGIN	NEW HEBRIDES ARC - VANUATU ARCHIPELAGO / NORTH FIJI BASIN / DREDGE 12		-17.3	-18	173.6	174	SAQ			s_12-9-13 [4575]	BASALT [4575]									VOL					WR [4575]
[4575]	CONVERGENT MARGIN	NEW HEBRIDES ARC - VANUATU ARCHIPELAGO / NORTH FIJI BASIN / DREDGE 12		-17.3	-18	173.6	174	SAQ			s_12-9-14 [4575]	BASALT [4575]									VOL					WR [4575]
[4575]	CONVERGENT MARGIN	NEW HEBRIDES ARC - VANUATU ARCHIPELAGO / NORTH FIJI BASIN / DREDGE 14		-18.8	-19.2	173	174	SAQ			s_14-10-1 [4575]	BASALT [4575]									VOL					WR [4575]
[4575]	CONVERGENT MARGIN	NEW HEBRIDES ARC - VANUATU ARCHIPELAGO / NORTH FIJI BASIN / DREDGE 14		-18.8	-19.2	173	174	SAQ			s_14-10-3 [4575]	BASALT [4575]									VOL					WR [4575]
[4575]	CONVERGENT MARGIN	NEW HEBRIDES ARC - VANUATU ARCHIPELAGO / NORTH FIJI BASIN / DREDGE 14		-18.8	-19.2	173	174	SAQ			s_14-10-4 [4575]	BASALT [4575]									VOL					WR [4575]
[4575]	CONVERGENT MARGIN	NEW HEBRIDES ARC - VANUATU ARCHIPELAGO / NORTH FIJI BASIN / DREDGE 14		-18.8	-19.2	173	174	SAQ			s_14-10-7 [4575]	BASALT [4575]									VOL					WR [4575]
[4575]	CONVERGENT MARGIN	NEW HEBRIDES ARC - VANUATU ARCHIPELAGO / NORTH FIJI BASIN / DREDGE 14		-18.8	-19.2	173	174	SAQ			s_14-10-11 [4575]	BASALT [4575]									VOL					WR [4575]
[4575]	CONVERGENT MARGIN	NEW HEBRIDES ARC - VANUATU ARCHIPELAGO / NORTH FIJI BASIN / DREDGE 15		-18.8	-19.5	173	174	SAQ			s_15-11-1 [4575]	BASALT [4575]									VOL					WR [4575]
[4575]	CONVERGENT MARGIN	NEW HEBRIDES ARC - VANUATU ARCHIPELAGO / NORTH FIJI BASIN / DREDGE 15		-18.8	-19.5	173	174	SAQ			s_15-11-3 [4575]	BASALT [4575]									VOL					WR [4575]
[4575]	CONVERGENT MARGIN	NEW HEBRIDES ARC - VANUATU ARCHIPELAGO / NORTH FIJI BASIN / DREDGE 15		-18.8	-19.5	173	174	SAQ			s_15-11-5 [4575]	BASALT [4575]									VOL					WR [4575]
[4575]	CONVERGENT MARGIN	NEW HEBRIDES ARC - VANUATU ARCHIPELAGO / NORTH FIJI BASIN / DREDGE 21		-20.8	-21.4	174	174.4	SAQ			s_21-3-1 [4575]	BASALT [4575]									VOL					WR [4575]
[4575]	CONVERGENT MARGIN	NEW HEBRIDES ARC - VANUATU ARCHIPELAGO / NORTH FIJI BASIN / DREDGE 21		-20.8	-21.4	174	174.4	SAQ			s_21-3-9 [4575]	BASALT [4575]									VOL					WR [4575]
[4575]	CONVERGENT MARGIN	NEW HEBRIDES ARC - VANUATU ARCHIPELAGO / NORTH FIJI BASIN / DREDGE 23		-20.9	-21.4	174	174.4	SAQ			s_23-4-1 [4575]	BASALT [4575]									VOL					WR [4575]
[4575]	CONVERGENT MARGIN	NEW HEBRIDES ARC - VANUATU ARCHIPELAGO / NORTH FIJI BASIN / DREDGE 22		-21	-22	174	174.4	SAQ			s_22-5-1 [4575]	BASALT [4575]									VOL					WR [4575]
[4575]	CONVERGENT MARGIN	NEW HEBRIDES ARC - VANUATU ARCHIPELAGO / NORTH FIJI BASIN / SITE S 1		-19.7	-20	172.8	173.5	SAQ			s_S1-1 [4575]	BASALT [4575]									VOL					WR [4575]
[4575]	CONVERGENT MARGIN	NEW HEBRIDES ARC - VANUATU ARCHIPELAGO / NORTH FIJI BASIN / SITE S 1		-19.7	-20	172.8	173.5	SAQ			s_S1-2 [4575]	BASALT [4575]									VOL					WR [4575]
[4575]	CONVERGENT MARGIN	NEW HEBRIDES ARC - VANUATU ARCHIPELAGO / NORTH FIJI BASIN / SITE S 1		-19.7	-20	172.8	173.5	SAQ			s_S1-6 [4575]	BASALT [4575]									VOL					WR [4575]
[4575]	CONVERGENT MARGIN	NEW HEBRIDES ARC - VANUATU ARCHIPELAGO / NORTH FIJI BASIN / SITE S 2		-18	-18.5	173.5	174	SAQ			s_S2-2 [4575]	BASALT [4575]									VOL					WR [4575]
[4575]	CONVERGENT MARGIN	NEW HEBRIDES ARC - VANUATU ARCHIPELAGO / NORTH FIJI BASIN / SITE S 3		-18	-19	173	174	SAQ			s_S3-1 [4575]	BASALT [4575]									VOL					WR [4575]
[4575]	CONVERGENT MARGIN	NEW HEBRIDES ARC - VANUATU ARCHIPELAGO / NORTH FIJI BASIN / SITE S 3		-18	-19	173	174	SAQ			s_S3-3 [4575]	BASALT [4575]									VOL					WR [4575]
[4575]	CONVERGENT MARGIN	NEW HEBRIDES ARC - VANUATU ARCHIPELAGO / NORTH FIJI BASIN / SITE S 3		-18	-19	173	174	SAQ			s_S3-4 [4575]	BASALT [4575]									VOL					WR [4575]
[4575]	CONVERGENT MARGIN	NEW HEBRIDES ARC - VANUATU ARCHIPELAGO / NORTH FIJI BASIN / SITE S 4		-18	-19	173	174	SAQ			s_S4-1 [4575]	BASALT [4575]									VOL					WR [4575]
[4575]	CONVERGENT MARGIN	NEW HEBRIDES ARC - VANUATU ARCHIPELAGO / NORTH FIJI BASIN / SITE S 4		-18	-19	173	174	SAQ			s_S4-3 [4575]	BASALT [4575]									VOL					WR [4575]
[4575]	CONVERGENT MARGIN	NEW HEBRIDES ARC - VANUATU ARCHIPELAGO / NORTH FIJI BASIN / SITE S 4		-18	-19	173	174	SAQ			s_S4-4 [4575]	BASALT [4575]									VOL					WR [4575]
[4575]	CONVERGENT MARGIN	NEW HEBRIDES ARC - VANUATU ARCHIPELAGO / NORTH FIJI BASIN / SITE S 5		-16	-17	173	174	SAQ			s_S5-2 [4575]	BASALT [4575]									VOL					WR [4575]
[4575]	CONVERGENT MARGIN	NEW HEBRIDES ARC - VANUATU ARCHIPELAGO / NORTH FIJI BASIN / SITE S 5		-16	-17	173	174	SAQ			s_S5-3 [4575]	BASALT [4575]									VOL					WR [4575]
[4575]	CONVERGENT MARGIN	NEW HEBRIDES ARC - VANUATU ARCHIPELAGO / NORTH FIJI BASIN / SITE S 5		-16	-17	173	174	SAQ			s_S5-4 [4575]	BASALT [4575]									VOL					WR [4575]
[4533]	CONVERGENT MARGIN	NEW HEBRIDES ARC - VANUATU ARCHIPELAGO / NORTH FIJI BASIN / DREDGE 5	WESTERN FLANK OF RIDGE	-16.303	-16.312	173.518	173.552	SAQ	-3500	-3930	s_S5 [4533]	BASALT [4533]									VOL					WR [4533]	49.1	1.61		16.02		8.98			12.13	7.43	0.15		0.31	2.66	0.2		0.58	0.41
[4533]	CONVERGENT MARGIN	NEW HEBRIDES ARC - VANUATU ARCHIPELAGO / NORTH FIJI BASIN / DREDGE 5	WESTERN FLANK OF RIDGE	-16.303	-16.312	173.518	173.552	SAQ	-3500	-3930	s_S5 [4533]	BASALT [4533]									VOL					WR [4533]	49.8	1.59		16.02		8.79			12.22	7.54	0.15		0.36	2.55	0.1		0.35	0.27
[4533]	CONVERGENT MARGIN	NEW HEBRIDES ARC - VANUATU ARCHIPELAGO / NORTH FIJI BASIN / DREDGE 5	WESTERN FLANK OF RIDGE	-16.303	-16.312	173.518	173.552	SAQ	-3500	-3930	s_S5 [4533]	BASALT [4533]									VOL					WR [4533]	50	1.63		16.29		8.65			12.23	7.09	0.15		0.31	2.6	0.1		0.43	0.41
[4533]	CONVERGENT MARGIN	NEW HEBRIDES ARC - VANUATU ARCHIPELAGO / NORTH FIJI BASIN / DREDGE 5	WESTERN FLANK OF RIDGE	-16.303	-16.312	173.518	173.552	SAQ	-3500	-3930	s_S5 [4533]	BASALT [4533]									VOL					WR [4533]	50	1.54		15.92		9.84			12.04	7.69	0.17		0.29	2.5	0.1		0.12	0.19
[4533]	CONVERGENT MARGIN	NEW HEBRIDES ARC - VANUATU ARCHIPELAGO / NORTH FIJI BASIN / DREDGE 5	WESTERN FLANK OF RIDGE	-16.303	-16.312	173.518	173.552	SAQ	-3500	-3930	s_S5 [4533]	BASALT [4533]									VOL					WR [4533]	50	1.61		15.99		9			12.18	7.97	0.16		0.39	2.58	0.1		0.02	0.15
[4533]	CONVERGENT MARGIN	NEW HEBRIDES ARC - VANUATU ARCHIPELAGO / NORTH FIJI BASIN / DREDGE 5	WESTERN FLANK OF RIDGE	-16.303	-16.312	173.518	173.552	SAQ	-3500	-3930	s_S5 [4533]	BASALT [4533]									VOL					WR [4533]	50	1.58		16.09		9.04			12.33	7.49	0.15		0.4	2.54	0.1		0.2	0.15
[4533]	CONVERGENT MARGIN	NEW HEBRIDES ARC - VANUATU ARCHIPELAGO / NORTH FIJI BASIN / DREDGE 5	WESTERN FLANK OF RIDGE	-16.303	-16.312	173.518	173.552	SAQ	-3500	-3930	s_S5 [4533]	BASALT [4533]									VOL					WR [4533]	49.8	1.53		16		8.72			12.34	7.78	0.14		0.34	2.53	0.1		0.56	0.43
[4533]	CONVERGENT MARGIN	NEW HEBRIDES ARC - VANUATU ARCHIPELAGO / NORTH FIJI BASIN / DREDGE 5	WESTERN FLANK OF RIDGE	-16.303	-16.312	173.518	173.552	SAQ	-3500	-3930	s_S5 [4533]	BASALT [4533]									VOL					WR [4533]	50.1	1.57		15.78		9.62			12.08	7.64	0.17		0.42	2.55	0.1		0.14	0.21
[4533]	CONVERGENT MARGIN	NEW HEBRIDES ARC - VANUATU ARCHIPELAGO / NORTH FIJI BASIN / DREDGE 6	RIDGE NEAR THE N160 GRABEN AXIS	-16.6648	-16.674	173.817	173.82	SAQ			s_K29 [4533]	BASALT [4533]								MODERATELY PHYRIC [4533]	VOL					WR [4533]	49.5	1.87		14.71		10.49			11.66	7.27	0.2		0.26	2.82	0.1		0.06	0.11
[4533]	CONVERGENT MARGIN	NEW HEBRIDES ARC - VANUATU ARCHIPELAGO / NORTH FIJI BASIN / DREDGE 6	RIDGE NEAR THE N160 GRABEN AXIS	-16.6648	-16.674	173.817	173.82	SAQ			s_K29 [4533]	BASALT [4533]								MODERATELY PHYRIC [4533]	VOL					WR [4533]	49.3	1.8		15.65		10.83			11.36	7.08	0.18		0.28	2.57	0.2		0.32	0.21
[4533]	CONVERGENT MARGIN	NEW HEBRIDES ARC - VANUATU ARCHIPELAGO / NORTH FIJI BASIN / DREDGE 6	RIDGE NEAR THE N160 GRABEN AXIS	-16.6648	-16.674	173.817	173.82	SAQ			s_K29 [4533]	BASALT [4533]								MODERATELY PHYRIC [4533]	VOL					WR [4533]	50.1	1.78		14.86		10.05			11.8	7.37	0.17		0.22	2.86	0.2		0.03	0.11
[4533]	CONVERGENT MARGIN	NEW HEBRIDES ARC - VANUATU ARCHIPELAGO / NORTH FIJI BASIN / DREDGE 6	RIDGE NEAR THE N160 GRABEN AXIS	-16.6648	-16.674	173.817	173.82	SAQ			s_K29 [4533]	BASALT [4533]								MODERATELY PHYRIC [4533]	VOL					WR [4533]	50.15	1.77		14.73		10.43			11.64	7.24	0.17		0.29	2.86	0.2		0.22	0.12
[4533]	CONVERGENT MARGIN	NEW HEBRIDES ARC - VANUATU ARCHIPELAGO / NORTH FIJI BASIN / DREDGE 6	RIDGE NEAR THE N160 GRABEN AXIS	-16.6648	-16.674	173.817	173.82	SAQ			s_K29 [4533]	BASALT [4533]								MODERATELY PHYRIC [4533]	VOL					WR [4533]	49.5	1.76		14.52		10.63			11.5	7.18	0.18		0.33	2.87	0.2		0.15	0.12
[4533]	CONVERGENT MARGIN	NEW HEBRIDES ARC - VANUATU ARCHIPELAGO / NORTH FIJI BASIN / DREDGE 6	RIDGE NEAR THE N160 GRABEN AXIS	-16.6648	-16.674	173.817	173.82	SAQ			s_K29 [4533]	BASALT [4533]								MODERATELY PHYRIC [4533]	VOL					WR [4533]	49.6	1.74		14.54		10.85			11.54	7	0.18		0.37	2.82	0.2		0.25	0.17
[4533]	CONVERGENT MARGIN	NEW HEBRIDES ARC - VANUATU ARCHIPELAGO / NORTH FIJI BASIN / DREDGE 1T	TRIPLE JUNCTION AEREA	-16.792	-16.7983	174.024	174.028	SAQ	-2667	-2778	s_K17 [4533]	BASALT [4533]									VOL					WR [4533]	49.3	1.27		18.48		8.96			12.41	6.11	0.15		0.19	2.51	0.05		0.22	0.07
[4533]	CONVERGENT MARGIN	NEW HEBRIDES ARC - VANUATU ARCHIPELAGO / NORTH FIJI BASIN / DREDGE 1T	TRIPLE JUNCTION AEREA	-16.792	-16.7983	174.024	174.028	SAQ	-2667	-2778	s_K17 [4533]	BASALT [4533]									VOL					WR [4533]	49.8	1.47		14.81		10.62			11.93	7.63	0.18		0.11	2.91	0.05		0.54	0.05
[4533]	CONVERGENT MARGIN	NEW HEBRIDES ARC - VANUATU ARCHIPELAGO / NORTH FIJI BASIN / DREDGE 5	WESTERN FLANK OF RIDGE	-16.303	-16.312	173.518	173.552	SAQ	-3500	-3930	s_K-5 [4533]	BASALT [4533]									VOL					WR [4533]	48.8	0.69		23.96		5			13.86	5.38	0.09		0.06	1.79	0.1		-0.22	0.08
[4533]	CONVERGENT MARGIN	NEW HEBRIDES ARC - VANUATU ARCHIPELAGO / NORTH FIJI BASIN / DREDGE 5	WESTERN FLANK OF RIDGE	-16.303	-16.312	173.518	173.552	SAQ	-3500	-3930	s_K-5 [4533]	BASALT [4533]									VOL					WR [4533]	49.5	0.9		20.2		7.17			12.62	7.2	0.14		0.08	2.06	0.1		-0.35	0.12
[4533]	CONVERGENT MARGIN	NEW HEBRIDES ARC - VANUATU ARCHIPELAGO / NORTH FIJI BASIN / DREDGE 5	STATION 8, AXIAL GRABEN	-17.1528	-17.158	173.872	173.874	SAQ	-2306	-2323	s_K8 [4533]	BASALT [4533]									VOL			F		WR [4533]	51.5	1.47		13.78		12.47			11.05	6.78	0.21		0.2	2.95	0.1		-0.47	0.13
[4533]	CONVERGENT MARGIN	NEW HEBRIDES ARC - VANUATU ARCHIPELAGO / NORTH FIJI BASIN / DREDGE 5	STATION 8, AXIAL GRABEN	-17.1528	-17.158	173.872	173.874	SAQ	-2306	-2323	s_K8 [4533]	BASALT [4533]									VOL			F		WR [4533]	51.5	1.44		13.92		12.51			10.98	6.67	0.21		0.2	2.97	0.12		-0.44	0.14
[4533]	CONVERGENT MARGIN	NEW HEBRIDES ARC - VANUATU ARCHIPELAGO / NORTH FIJI BASIN / DREDGE 5	STATION 8, AXIAL GRABEN	-17.1528	-17.158	173.872	173.874	SAQ	-2306	-2323	s_K8 [4533]	BASALT [4533]									VOL			F		WR [4533]	51.5	1.44		13.68		12.32			10.78	6.65	0.21		0.2	2.92	0.12		-0.45	0.16
[4533]	CONVERGENT MARGIN	NEW HEBRIDES ARC - VANUATU ARCHIPELAGO / NORTH FIJI BASIN / DREDGE 5	STATION 8, AXIAL GRABEN	-17.1528	-17.158	173.872	173.874	SAQ	-2306	-2323	s_K8 [4533]	BASALT [4533]									VOL			F		WR [4533]	51.3	1.47		13.7		12.31			10.85	6.72	0.21		0.15	2.92	0.12		-0.51	0.1
[4533]	CONVERGENT MARGIN	NEW HEBRIDES ARC - VANUATU ARCHIPELAGO / NORTH FIJI BASIN / DREDGE 5	STATION 8, AXIAL GRABEN	-17.1528	-17.158	173.872	173.874	SAQ	-2306	-2323	s_K8 [4533]	BASALT [4533]									VOL			F		WR [4533]	50.1	2.47		13.9		12.9			11.06	6.87	0.2		0.19	2.88	0.1		-0.56	0.19
[4533]	CONVERGENT MARGIN	NEW HEBRIDES ARC - VANUATU ARCHIPELAGO / NORTH FIJI BASIN / DREDGE 5	STATION 8, AXIAL GRABEN	-17.1528	-17.158	173.872	173.874	SAQ	-2306	-2323	s_K8 [4533]	BASALT [4533]									VOL			F		WR [4533]	50.15	2.48		13.92		12.71			11.03	6.76	0.2		0.21	2.85	0.1		-0.5	0.17
[4533]	CONVERGENT MARGIN	NEW HEBRIDES ARC - VANUATU ARCHIPELAGO / NORTH FIJI BASIN / DREDGE 6	STATION 9	-17.32	-17.331	173.81	173.821	SAQ	-2506	-2539	s_K9 [4533]	BASALT [4533]									VOL					WR [4533]	50.35	1.34		14.67		11.08			11.84	7.38	0.17		0.13	2.75	0.1		-0.09	0.11
[4533]	CONVERGENT MARGIN	NEW HEBRIDES ARC - VANUATU ARCHIPELAGO / NORTH FIJI BASIN / DREDGE 6	STATION 9	-17.32	-17.331	173.81	173.821	SAQ	-2506	-2539	s_K9 [4533]	BASALT [4533]									VOL					WR [4533]	50.5	1.52		14.78		10.99			11.97	7.48	0.17		0.13	2.76	0.1		-0.43	0.1
[4533]	CONVERGENT MARGIN	NEW HEBRIDES ARC - VANUATU ARCHIPELAGO / NORTH FIJI BASIN / DREDGE 6	STATION 9	-17.32	-17.331	173.81	173.821	SAQ	-2506	-2539	s_K9 [4533]	BASALT [4533]									VOL					WR [4533]	51	1.24		14.24		10.73			11.76	7.39	0.18		0.12	2.81	0.1		-0.4	0.1
[4533]	CONVERGENT MARGIN	NEW HEBRIDES ARC - VANUATU ARCHIPELAGO / NORTH FIJI BASIN / DREDGE 6	STATION 9	-17.32	-17.331	173.81	173.821	SAQ	-2506	-2539	s_K9 [4533]	BASALT [4533]									VOL					WR [4533]	50.75	1.41		14.44		11.18			11.98	7.43	0.17		0.13	2.76	0.1		-0.4	0.09
[4533]	CONVERGENT MARGIN	NEW HEBRIDES ARC - VANUATU ARCHIPELAGO / NORTH FIJI BASIN / DREDGE 6	STATION 9	-17.32	-17.331	173.81	173.821	SAQ	-2506	-2539	s_K9 [4533]	BASALT [4533]									VOL					WR [4533]	51.15	1.59		13.68		12.55			10.47	6.38	0.21		0.26	2.97	0.12		-0.47	0.15
[4533]	CONVERGENT MARGIN	NEW HEBRIDES ARC - VANUATU ARCHIPELAGO / NORTH FIJI BASIN / DREDGE 6	STATION 9	-17.32	-17.331	173.81	173.821	SAQ	-2506	-2539	s_K9 [4533]	BASALT [4533]									VOL					WR [4533]	51	1.62		13.66		12.88			10.53	6.41	0.21		0.19	2.94	0.12		-0.57	0.09
[4533]	CONVERGENT MARGIN	NEW HEBRIDES ARC - VANUATU ARCHIPELAGO / NORTH FIJI BASIN / STATION 12	AXIAL RIDGE	-17.569	-17.6008	173.758	173.769	SAQ	-2494	-2517	s_K12 [4533]	BASALT [4533]									VOL					WR [4533]	50	0.95		17.38		8.7			12.35	7.35	0.17		0.11	2.39	0.05		-0.44	0.06
[4533]	CONVERGENT MARGIN	NEW HEBRIDES ARC - VANUATU ARCHIPELAGO / NORTH FIJI BASIN / STATION 12	AXIAL RIDGE	-17.569	-17.6008	173.758	173.769	SAQ	-2494	-2517	s_K12 [4533]	BASALT [4533]									VOL					WR [4533]	43.5	0.95		14.35		11.15			10.66	6.72	2.99		0.17	2.3	0.2		2.25	4.25
[4533]	CONVERGENT MARGIN	NEW HEBRIDES ARC - VANUATU ARCHIPELAGO / NORTH FIJI BASIN / STATION 12	AXIAL RIDGE	-17.569	-17.6008	173.758	173.769	SAQ	-2494	-2517	s_K12 [4533]	BASALT [4533]									VOL					WR [4533]	48.3	0.89		16.98		9.3			11.94	7.16	0.58		0.12	2.36	0.12		0.39	0.36
[4533]	CONVERGENT MARGIN	NEW HEBRIDES ARC - VANUATU ARCHIPELAGO / NORTH FIJI BASIN / STATION 12	AXIAL RIDGE	-17.569	-17.6008	173.758	173.769	SAQ	-2494	-2517	s_K12 [4533]	BASALT [4533]									VOL					WR [4533]	48	0.93		16.26		9.62			12.02	7.23	0.56		0.16	2.4	0.1		0.68	0.62
[4533]	CONVERGENT MARGIN	NEW HEBRIDES ARC - VANUATU ARCHIPELAGO / NORTH FIJI BASIN / STATION 12	AXIAL RIDGE	-17.569	-17.6008	173.758	173.769	SAQ	-2494	-2517	s_K12 [4533]	BASALT [4533]									VOL					WR [4533]	49.1	0.93		16.87		9.04			12.11	7.3	0.34		0.13	2.42	0.1		0.04	0.28
[4533]	CONVERGENT MARGIN	NEW HEBRIDES ARC - VANUATU ARCHIPELAGO / NORTH FIJI BASIN / STATION 12	AXIAL RIDGE	-17.569	-17.6008	173.758	173.769	SAQ	-2494	-2517	s_K12 [4533]	BASALT [4533]									VOL					WR [4533]	49.6	1.02		16.1		9.6			11.89	7.48	0.45		0.15	2.49	0.12		0.21	0.27
[4533]	CONVERGENT MARGIN	NEW HEBRIDES ARC - VANUATU ARCHIPELAGO / NORTH FIJI BASIN / STATION 12	AXIAL RIDGE	-17.569	-17.6008	173.758	173.769	SAQ	-2494	-2517	s_K12 [4533]	BASALT [4533]									VOL					WR [4533]	49.75	0.94		16.69		9.2			12.08	7.4	0.39		0.13	2.41	0.1		0.15	0.2
[4533]	CONVERGENT MARGIN	NEW HEBRIDES ARC - VANUATU ARCHIPELAGO / NORTH FIJI BASIN / STATION 12	AXIAL RIDGE	-17.569	-17.6008	173.758	173.769	SAQ	-2494	-2517	s_K12 [4533]	BASALT [4533]									VOL					WR [4533]	49.4	0.93		17		9.04			12.21	7.56	0.34		0.11	2.38	0.08		-0.12	0.12
[4533]	CONVERGENT MARGIN	NEW HEBRIDES ARC - VANUATU ARCHIPELAGO / NORTH FIJI BASIN / STATION 6	AXIAL RIDGE	-18.1108	-18.128	173.477	173.499	SAQ	-2696	-2820	s_K6A [4533]	BASALT [4533]									VOL					WR [4533]	50.3	1.33		14.83		10.54			11.12	7.48	0.16		0.55	2.61	0.3		-0.11	0.34
[4533]	CONVERGENT MARGIN	NEW HEBRIDES ARC - VANUATU ARCHIPELAGO / NORTH FIJI BASIN / STATION 6	AXIAL RIDGE	-18.1108	-18.128	173.477	173.499	SAQ	-2696	-2820	s_K6A [4533]	BASALT [4533]									VOL					WR [4533]	51.3	1.22		15.04		10.18			10.84	7.47	0.17		0.51	2.62	0.25		-0.06	0.2
[4533]	CONVERGENT MARGIN	NEW HEBRIDES ARC - VANUATU ARCHIPELAGO / NORTH FIJI BASIN / STATION 6	AXIAL RIDGE	-18.1108	-18.128	173.477	173.499	SAQ	-2696	-2820	s_K6A [4533]	BASALT [4533]									VOL					WR [4533]	51.15	1.23		15.08		10.22			10.79	7.47	0.17		0.51	2.65	0.2		-0.06	0.18
[4533]	CONVERGENT MARGIN	NEW HEBRIDES ARC - VANUATU ARCHIPELAGO / NORTH FIJI BASIN / STATION 6	AXIAL RIDGE	-18.099	-18.148	173.483	173.49	SAQ	-2638	-2816	s_K6 [4533]	BASALT [4533]								APHYRIC [4533]	VOL			F		WR [4533]	51.5	1.39		14.33		11.2			11.35	7.51	0.8		0.1	2.41	0.1		-0.44	0.11
[4533]	CONVERGENT MARGIN	NEW HEBRIDES ARC - VANUATU ARCHIPELAGO / NORTH FIJI BASIN / STATION 6	AXIAL RIDGE	-18.099	-18.148	173.483	173.49	SAQ	-2638	-2816	s_K6 [4533]	BASALT [4533]								APHYRIC [4533]	VOL			F		WR [4533]	51.8	1.42		14.47		11.11			11.31	7.6	1.18		0.1	2.38	0.08		-0.58	0.12
[4533]	CONVERGENT MARGIN	NEW HEBRIDES ARC - VANUATU ARCHIPELAGO / NORTH FIJI BASIN / STATION 6	AXIAL RIDGE	-18.099	-18.148	173.483	173.49	SAQ	-2638	-2816	s_K6 [4533]	BASALT [4533]								APHYRIC [4533]	VOL			F		WR [4533]	51.5	1.55		14.5		11.25			11.33	7.58	0.18		0.1	2.39	0.08		-0.49	0.14
[4533]	CONVERGENT MARGIN	NEW HEBRIDES ARC - VANUATU ARCHIPELAGO / NORTH FIJI BASIN / STATION 6	AXIAL RIDGE	-18.099	-18.148	173.483	173.49	SAQ	-2638	-2816	s_K6 [4533]	BASALT [4533]								APHYRIC [4533]	VOL			F		WR [4533]	51.3	1.48		14.33		11.24			11.36	7.52	0.18		0.11	2.33	0.08		-0.57	0.13
[4533]	CONVERGENT MARGIN	NEW HEBRIDES ARC - VANUATU ARCHIPELAGO / NORTH FIJI BASIN / STATION 6	AXIAL RIDGE	-18.099	-18.148	173.483	173.49	SAQ	-2638	-2816	s_K6 [4533]	BASALT [4533]								APHYRIC [4533]	VOL			F		WR [4533]	51.4	1.39		14.43		11.22			11.28	7.43	0.18		0.1	2.33	0.1		-0.62	0.12
[4533]	CONVERGENT MARGIN	NEW HEBRIDES ARC - VANUATU ARCHIPELAGO / NORTH FIJI BASIN / STATION 6	AXIAL RIDGE	-18.099	-18.148	173.483	173.49	SAQ	-2638	-2816	s_K6 [4533]	BASALT [4533]								APHYRIC [4533]	VOL			F		WR [4533]	51.2	1.42		14.41		11.55			11.68	7.64	0.18		0.1	2.39	0.1		-0.56	0.14
[4533]	CONVERGENT MARGIN	NEW HEBRIDES ARC - VANUATU ARCHIPELAGO / NORTH FIJI BASIN / DREDGE 2	OFF AXIS RIDGE	-18.189	-18.2	173.583	173.615	SAQ	-2550	-2800	s_S2 [4533]	BASALT [4533]									VOL			S		WR [4533]	50.35	1.79		14.55		11.68			11.43	6.99	0.18		0.2	2.55	0.1		-0.28	0.12
[4533]	CONVERGENT MARGIN	NEW HEBRIDES ARC - VANUATU ARCHIPELAGO / NORTH FIJI BASIN / DREDGE 2	OFF AXIS RIDGE	-18.189	-18.2	173.583	173.615	SAQ	-2550	-2800	s_S2 [4533]	BASALT [4533]									VOL			S		WR [4533]	50	1.79		14.48		11.83			11.45	7.12	0.18		0.21	2.52	0.1		-0.32	0.15
[4533]	CONVERGENT MARGIN	NEW HEBRIDES ARC - VANUATU ARCHIPELAGO / NORTH FIJI BASIN / DREDGE 4	AXIAL GRABEN	-18.543	-18.566	173.518	173.522	SAQ	-2800	-2870	s_S4 [4533]	BASALT [4533]									VOL			F		WR [4533]	50	1.59		14.92		11.65			12.12	7.4	0.18		0.07	2.46	0.1		-0.8	0.07
[4533]	CONVERGENT MARGIN	NEW HEBRIDES ARC - VANUATU ARCHIPELAGO / NORTH FIJI BASIN / DREDGE 4	AXIAL GRABEN	-18.543	-18.566	173.518	173.522	SAQ	-2800	-2870	s_S4 [4533]	BASALT [4533]									VOL			F		WR [4533]	49	1.53		14.88		11.59			12.19	7.77	0.19		0.06	2.5	0.1		-0.88	0.07
[4533]	CONVERGENT MARGIN	NEW HEBRIDES ARC - VANUATU ARCHIPELAGO / NORTH FIJI BASIN / DREDGE 4	AXIAL GRABEN	-18.543	-18.566	173.518	173.522	SAQ	-2800	-2870	s_S4 [4533]	BASALT [4533]									VOL			F		WR [4533]	49.5	1.55		14.88		11.72			12.19	7.78	0.18		0.07	2.52	0.1		-0.68	0.1
[4533]	CONVERGENT MARGIN	NEW HEBRIDES ARC - VANUATU ARCHIPELAGO / NORTH FIJI BASIN / DREDGE 4	AXIAL GRABEN	-18.543	-18.566	173.518	173.522	SAQ	-2800	-2870	s_S4 [4533]	BASALT [4533]									VOL			F		WR [4533]	49.75	1.56		14.93		11.66			12.15	7.8	0.18		0.07	2.51	0.1		-0.64	0.1
[truncated: 227 more rows]
[truncated: 121 more columns]

## Sheet: Raw Mg# RI
CITATIONS	TECTONIC SETTING	LOCATION	LOCATION COMMENT	LATITUDE MIN	LATITUDE MAX	LONGITUDE MIN	LONGITUDE MAX	LAND OR SEA	ELEVATION MIN	ELEVATION MAX	SAMPLE NAME	ROCK NAME	MIN. AGE (YRS.)	MAX. AGE (YRS.)	GEOL.	AGE	ERUPTION DAY	ERUPTION MONTH	ERUPTION YEAR	ROCK TEXTURE	ROCK TYPE	DRILL DEPTH MIN	DRILL DEPTHAX	ALTERATION	MINERAL	MATERIAL	SIO2(WT%)	TIO2(WT%)	B2O3(WT%)	AL2O3(WT%)	CR2O3(WT%)	FE2O3(WT%)	FEO(WT%)	FEOT(WT%)	CAO(WT%)	MGO(WT%)	MNO(WT%)	NIO(WT%)	K2O(WT%)	NA2O(WT%)	P2O5(WT%)	Mg#	RI	H2O(WT%)	H2OP(WT%)	H2OM(WT%)	H2OT(WT%)	CO2(WT%)	CO1(WT%)
[truncated: 464 more rows]
[truncated: 123 more columns]

[truncated: 1 more sheets: Final]
