# Supplementary material for: Latitude-dependent oxygen fugacity in arc magmas
Source: Nat Commun. 2024 Jul 18;15:6050. doi: 10.1038/s41467-024-50337-6 (PMC11258285; doi:10.1038/s41467-024-50337-6)
Supplement: Supplementary file 19 — Source data [file 41467_2024_50337_MOESM19_ESM.zip › Raw data filtering process/NEW_ZEALAND 6.5.xlsx]

## Sheet: Raw Si Mg
CITATIONS	TECTONIC SETTING	LOCATION	LOCATION COMMENT	LATITUDE MIN	LATITUDE MAX	LONGITUDE MIN	LONGITUDE MAX	LAND OR SEA	ELEVATION MIN	ELEVATION MAX	SAMPLE NAME	ROCK NAME	MIN. AGE (YRS.)	MAX. AGE (YRS.)	GEOL.	AGE	ERUPTION DAY	ERUPTION MONTH	ERUPTION YEAR	ROCK TEXTURE	ROCK TYPE	DRILL DEPTH MIN	DRILL DEPTHAX	ALTERATION	MINERAL	MATERIAL	SIO2(WT%)	TIO2(WT%)	B2O3(WT%)	AL2O3(WT%)	CR2O3(WT%)	FE2O3(WT%)	FEO(WT%)	FEOT(WT%)	CAO(WT%)	MGO(WT%)	MNO(WT%)	NIO(WT%)	K2O(WT%)	NA2O(WT%)	P2O5(WT%)	H2O(WT%)	H2OP(WT%)	H2OM(WT%)	H2OT(WT%)	CO2(WT%)	CO1(WT%)	F(WT%)	CL(WT%)
[19303]	CONVERGENT MARGIN	NEW ZEALAND / COROMANDEL-TAUPO / TAUPO VOLCANIC ZONE / RUAPEHU / MANGAWHERO FORMATION		-39.24	-39.33	175.52	175.64	SAE			s_CC313 [19303]	DACITE [19303]									VOL					WR [19303]	64.34	0.57		15.53				4.49	4.72	3.37	0.09		2.42	3.76	0.15
[19303]	CONVERGENT MARGIN	NEW ZEALAND / COROMANDEL-TAUPO / TAUPO VOLCANIC ZONE / RUAPEHU / MANGAWHERO FORMATION		-39.24	-39.33	175.52	175.64	SAE			s_CC364 [19303]	ANDESITE [19303]									VOL					WR [19303]	58.33	0.7		16.09				6.81	7.35	5.22	0.12		1.54	3	0.14
[19303]	CONVERGENT MARGIN	NEW ZEALAND / COROMANDEL-TAUPO / TAUPO VOLCANIC ZONE / RUAPEHU / MANGAWHERO FORMATION		-39.24	-39.33	175.52	175.64	SAE			s_CC408 [19303]	ANDESITE [19303]									VOL					WR [19303]	60.93	0.78		17.29				5.79	6.03	2.65	0.1		1.97	3.75	0.17
[19303]	CONVERGENT MARGIN	NEW ZEALAND / COROMANDEL-TAUPO / TAUPO VOLCANIC ZONE / RUAPEHU / MANGAWHERO FORMATION		-39.24	-39.33	175.52	175.64	SAE			s_CC135 [19303]	ANDESITE [19303]									VOL					WR [19303]	61.01	0.79		17.55				5.53	6.18	2.46	0.09		1.88	3.85	0.16
[19303]	CONVERGENT MARGIN	NEW ZEALAND / COROMANDEL-TAUPO / TAUPO VOLCANIC ZONE / RUAPEHU / MANGAWHERO FORMATION		-39.24	-39.33	175.52	175.64	SAE			s_CC335 [19303]	ANDESITE [19303]									VOL					WR [19303]	58.6	0.73		17.11				6.77	7.17	3.96	0.12		1.57	3.22	0.14
[19303]	CONVERGENT MARGIN	NEW ZEALAND / COROMANDEL-TAUPO / TAUPO VOLCANIC ZONE / RUAPEHU / MANGAWHERO FORMATION		-39.24	-39.33	175.52	175.64	SAE			s_CC447 [19303]	ANDESITE [19303]									VOL					WR [19303]	59.08	0.66		16.71				6.23	6.92	4.51	0.11		1.63	3.38	0.14
[19303]	CONVERGENT MARGIN	NEW ZEALAND / COROMANDEL-TAUPO / TAUPO VOLCANIC ZONE / RUAPEHU / MANGAWHERO FORMATION		-39.24	-39.33	175.52	175.64	SAE			s_CC279 [19303]	ANDESITE [19303]									VOL					WR [19303]	58.85	0.75		17.26				6.69	6.89	3.82	0.12		1.63	3.25	0.14
[20012]	CONVERGENT MARGIN	NEW ZEALAND / COROMANDEL-TAUPO / TAUPO VOLCANIC ZONE / OKATAINA CALDERA		-37.5	-38.5	176	178	SAE			s_UC 1137 [20012]	RHYOLITE [20012]									VOL					WR [20012]
[20012]	CONVERGENT MARGIN	NEW ZEALAND / COROMANDEL-TAUPO / TAUPO VOLCANIC ZONE / OKATAINA CALDERA		-37.5	-38.5	176	178	SAE			s_UC 1116 [20012]	RHYOLITE [20012]									VOL					WR [20012]
[20012]	CONVERGENT MARGIN	NEW ZEALAND / COROMANDEL-TAUPO / TAUPO VOLCANIC ZONE / OKATAINA CALDERA		-37.5	-38.5	176	178	SAE			s_UC 1221 [20012]	RHYOLITE [20012]									VOL					WR [20012]
[20012]	CONVERGENT MARGIN	NEW ZEALAND / COROMANDEL-TAUPO / TAUPO VOLCANIC ZONE / OKATAINA CALDERA		-37.5	-38.5	176	178	SAE			s_UC 1093 [20012]	RHYOLITE [20012]									VOL					WR [20012]
[20012]	CONVERGENT MARGIN	NEW ZEALAND / COROMANDEL-TAUPO / TAUPO VOLCANIC ZONE / OKATAINA CALDERA		-37.5	-38.5	176	178	SAE			s_UC 650 [20012]	RHYOLITE [20012]									VOL					WR [20012]
[20012]	CONVERGENT MARGIN	NEW ZEALAND / COROMANDEL-TAUPO / TAUPO VOLCANIC ZONE / OKATAINA CALDERA		-37.5	-38.5	176	178	SAE			s_UC 812 [20012]	RHYOLITE [20012]									VOL					WR [20012]
[20012]	CONVERGENT MARGIN	NEW ZEALAND / COROMANDEL-TAUPO / TAUPO VOLCANIC ZONE / OKATAINA CALDERA		-37.5	-38.5	176	178	SAE			s_09WH01 [20012]	RHYOLITE [20012]									VOL					WR [20012]
[20012]	CONVERGENT MARGIN	NEW ZEALAND / COROMANDEL-TAUPO / TAUPO VOLCANIC ZONE / OKATAINA CALDERA		-37.5	-38.5	176	178	SAE			s_09KR01 [20012]	RHYOLITE [20012]									VOL					WR [20012]
[20012]	CONVERGENT MARGIN	NEW ZEALAND / COROMANDEL-TAUPO / TAUPO VOLCANIC ZONE / OKATAINA CALDERA		-37.5	-38.5	176	178	SAE			s_06KC03 [20012]	RHYOLITE [20012]									VOL					WR [20012]
[20012]	CONVERGENT MARGIN	NEW ZEALAND / COROMANDEL-TAUPO / TAUPO VOLCANIC ZONE / OKATAINA CALDERA		-37.5	-38.5	176	178	SAE			s_06KC02 [20012]	RHYOLITE [20012]									VOL					WR [20012]
[20012]	CONVERGENT MARGIN	NEW ZEALAND / COROMANDEL-TAUPO / TAUPO VOLCANIC ZONE / OKATAINA CALDERA		-37.5	-38.5	176	178	SAE			s_MJ06#6 [20012]	RHYOLITE [20012]									VOL					WR [20012]
[20012]	CONVERGENT MARGIN	NEW ZEALAND / COROMANDEL-TAUPO / TAUPO VOLCANIC ZONE / OKATAINA CALDERA		-37.5	-38.5	176	178	SAE			s_14OVC10 GS [20012]	RHYOLITE [20012]									VOL					WR [20012]
[20012]	CONVERGENT MARGIN	NEW ZEALAND / COROMANDEL-TAUPO / TAUPO VOLCANIC ZONE / OKATAINA CALDERA		-37.5	-38.5	176	178	SAE			s_14OVC07 GS [20012]	RHYOLITE [20012]									VOL					WR [20012]
[20012]	CONVERGENT MARGIN	NEW ZEALAND / COROMANDEL-TAUPO / TAUPO VOLCANIC ZONE / OKATAINA CALDERA		-37.5	-38.5	176	178	SAE			s_RR-3 (2) [20012]	RHYOLITE [20012]									VOL					WR [20012]
[20012]	CONVERGENT MARGIN	NEW ZEALAND / COROMANDEL-TAUPO / TAUPO VOLCANIC ZONE / OKATAINA CALDERA		-37.5	-38.5	176	178	SAE			s_RR-3 (3) #2 [20012]	RHYOLITE [20012]									VOL					WR [20012]
[20012]	CONVERGENT MARGIN	NEW ZEALAND / COROMANDEL-TAUPO / TAUPO VOLCANIC ZONE / OKATAINA CALDERA		-37.5	-38.5	176	178	SAE			s_T-1886 [20012]	RHYOLITE [20012]									VOL					WR [20012]
[20012]	CONVERGENT MARGIN	NEW ZEALAND / COROMANDEL-TAUPO / TAUPO VOLCANIC ZONE / OKATAINA CALDERA		-37.5	-38.5	176	178	SAE			s_5001-3 [20012]	RHYOLITE [20012]									VOL					WR [20012]
[20012]	CONVERGENT MARGIN	NEW ZEALAND / COROMANDEL-TAUPO / TAUPO VOLCANIC ZONE / OKATAINA CALDERA		-37.5	-38.5	176	178	SAE			s_5017-1 [20012]	RHYOLITE [20012]									VOL					WR [20012]
[20012]	CONVERGENT MARGIN	NEW ZEALAND / COROMANDEL-TAUPO / TAUPO VOLCANIC ZONE / OKATAINA CALDERA		-37.5	-38.5	176	178	SAE			s_GW-BOP-1 [20012]	RHYOLITE [20012]									VOL					WR [20012]
[20012]	CONVERGENT MARGIN	NEW ZEALAND / COROMANDEL-TAUPO / TAUPO VOLCANIC ZONE / OKATAINA CALDERA		-37.5	-38.5	176	178	SAE			s_GW-179-1 [20012]	RHYOLITE [20012]									VOL					WR [20012]
[20012]	CONVERGENT MARGIN	NEW ZEALAND / COROMANDEL-TAUPO / TAUPO VOLCANIC ZONE / OKATAINA CALDERA		-37.5	-38.5	176	178	SAE			s_GW-179-2 [20012]	RHYOLITE [20012]									VOL					WR [20012]
[20012]	CONVERGENT MARGIN	NEW ZEALAND / COROMANDEL-TAUPO / TAUPO VOLCANIC ZONE / OKATAINA CALDERA		-37.5	-38.5	176	178	SAE			s_GW-BOP-2 [20012]	RHYOLITE [20012]									VOL					WR [20012]
[20012]	CONVERGENT MARGIN	NEW ZEALAND / COROMANDEL-TAUPO / TAUPO VOLCANIC ZONE / OKATAINA CALDERA		-37.5	-38.5	176	178	SAE			s_GW-BOP-3 [20012]	RHYOLITE [20012]									VOL					WR [20012]
[20181]	CONVERGENT MARGIN	NEW ZEALAND / COROMANDEL-TAUPO / TAUPO VOLCANIC ZONE / TAUPO VOLCANIC CENTER	LAKE TAUPO	-38.7	-38.9	175.9	176.1	SAE			s_P2150A [20181]	RHYOLITE [20181]									VOL					WR [20181]	74.76	0.25		13.34				2.11	1.52	0.24	0.085		2.88	4.55	0.038
[20181]	CONVERGENT MARGIN	NEW ZEALAND / COROMANDEL-TAUPO / TAUPO VOLCANIC ZONE / TAUPO VOLCANIC CENTER	LAKE TAUPO	-38.7	-38.9	175.9	176.1	SAE			s_P2150B [20181]	RHYOLITE [20181]									VOL					WR [20181]	74.81	0.24		13.24				2.12	1.5	0.25	0.088		2.89	4.58	0.043
[20181]	CONVERGENT MARGIN	NEW ZEALAND / COROMANDEL-TAUPO / TAUPO VOLCANIC ZONE / TAUPO VOLCANIC CENTER	LAKE TAUPO	-38.7	-38.9	175.9	176.1	SAE			s_P2150C [20181]	RHYOLITE [20181]									VOL					WR [20181]	74.55	0.26		13.28				2.2	1.65	0.31	0.085		2.82	4.55	0.046
[20181]	CONVERGENT MARGIN	NEW ZEALAND / COROMANDEL-TAUPO / TAUPO VOLCANIC ZONE / TAUPO VOLCANIC CENTER	LAKE TAUPO	-38.7	-38.9	175.9	176.1	SAE			s_P2151 [20181]	RHYOLITE [20181]									VOL					WR [20181]	74.77	0.25		13.29				2.13	1.53	0.26	0.088		2.84	4.55	0.042
[20181]	CONVERGENT MARGIN	NEW ZEALAND / COROMANDEL-TAUPO / TAUPO VOLCANIC ZONE / TAUPO VOLCANIC CENTER	LAKE TAUPO	-38.7	-38.9	175.9	176.1	SAE			s_P2152 [20181]	RHYOLITE [20181]									VOL					WR [20181]	74.81	0.24		13.21				2.13	1.51	0.26	0.09		2.87	4.6	0.041
[20181]	CONVERGENT MARGIN	NEW ZEALAND / COROMANDEL-TAUPO / TAUPO VOLCANIC ZONE / TAUPO VOLCANIC CENTER	LAKE TAUPO	-38.7	-38.9	175.9	176.1	SAE			s_P2161A [20181]	RHYOLITE [20181]									VOL					WR [20181]	74.71	0.25		13.32				2.11	1.54	0.26	0.089		2.88	4.56	0.043
[20181]	CONVERGENT MARGIN	NEW ZEALAND / COROMANDEL-TAUPO / TAUPO VOLCANIC ZONE / TAUPO VOLCANIC CENTER	LAKE TAUPO	-38.7	-38.9	175.9	176.1	SAE			s_P2162 [20181]	RHYOLITE [20181]									VOL					WR [20181]	75.09	0.24		13.17				2.08	1.44	0.22	0.086		2.91	4.49	0.043
[20181]	CONVERGENT MARGIN	NEW ZEALAND / COROMANDEL-TAUPO / TAUPO VOLCANIC ZONE / TAUPO VOLCANIC CENTER	LAKE TAUPO	-38.7	-38.9	175.9	176.1	SAE			s_P2162A [20181]	RHYOLITE [20181]									VOL					WR [20181]	75.1	0.24		13.21				2.06	1.46	0.23	0.085		2.87	4.48	0.045
[20181]	CONVERGENT MARGIN	NEW ZEALAND / COROMANDEL-TAUPO / TAUPO VOLCANIC ZONE / TAUPO VOLCANIC CENTER	LAKE TAUPO	-38.7	-38.9	175.9	176.1	SAE			s_P2155A [20181]	RHYOLITE [20181]									VOL					WR [20181]	75.06	0.24		13.11				2.05	1.41	0.23	0.086		2.94	4.6	0.042
[20181]	CONVERGENT MARGIN	NEW ZEALAND / COROMANDEL-TAUPO / TAUPO VOLCANIC ZONE / TAUPO VOLCANIC CENTER	LAKE TAUPO	-38.7	-38.9	175.9	176.1	SAE			s_P2155B [20181]	RHYOLITE [20181]									VOL					WR [20181]	74.87	0.24		13.25				2.11	1.48	0.24	0.086		2.94	4.51	0.046
[20181]	CONVERGENT MARGIN	NEW ZEALAND / COROMANDEL-TAUPO / TAUPO VOLCANIC ZONE / TAUPO VOLCANIC CENTER	LAKE TAUPO	-38.7	-38.9	175.9	176.1	SAE			s_P2156 [20181]	RHYOLITE [20181]									VOL					WR [20181]	75.19	0.24		13.05				2.06	1.39	0.22	0.086		2.95	4.54	0.041
[20181]	CONVERGENT MARGIN	NEW ZEALAND / COROMANDEL-TAUPO / TAUPO VOLCANIC ZONE / TAUPO VOLCANIC CENTER	LAKE TAUPO	-38.7	-38.9	175.9	176.1	SAE			s_P2157 [20181]	RHYOLITE [20181]									VOL					WR [20181]	73.9	0.29		13.6				2.3	1.76	0.35	0.095		2.76	4.63	0.057
[20181]	CONVERGENT MARGIN	NEW ZEALAND / COROMANDEL-TAUPO / TAUPO VOLCANIC ZONE / TAUPO VOLCANIC CENTER	LAKE TAUPO	-38.7	-38.9	175.9	176.1	SAE			s_P2157A [20181]	RHYOLITE [20181]									VOL					WR [20181]	74.21	0.28		13.48				2.26	1.73	0.34	0.095		2.76	4.55	0.053
[20181]	CONVERGENT MARGIN	NEW ZEALAND / COROMANDEL-TAUPO / TAUPO VOLCANIC ZONE / TAUPO VOLCANIC CENTER	LAKE TAUPO	-38.7	-38.9	175.9	176.1	SAE			s_P2157B [20181]	RHYOLITE [20181]									VOL					WR [20181]	74.23	0.28		13.48				2.26	1.73	0.34	0.093		2.74	4.55	0.054
[20181]	CONVERGENT MARGIN	NEW ZEALAND / COROMANDEL-TAUPO / TAUPO VOLCANIC ZONE / TAUPO VOLCANIC CENTER	LAKE TAUPO	-38.7	-38.9	175.9	176.1	SAE			s_P2158 [20181]	RHYOLITE [20181]									VOL					WR [20181]	74.13	0.29		13.51				2.31	1.74	0.33	0.103		2.74	4.54	0.061
[20181]	CONVERGENT MARGIN	NEW ZEALAND / COROMANDEL-TAUPO / TAUPO VOLCANIC ZONE / TAUPO VOLCANIC CENTER	LAKE TAUPO	-38.7	-38.9	175.9	176.1	SAE			s_P2158A [20181]	RHYOLITE [20181]									VOL					WR [20181]	74.13	0.29		13.54				2.29	1.75	0.34	0.096		2.75	4.5	0.061
[20181]	CONVERGENT MARGIN	NEW ZEALAND / COROMANDEL-TAUPO / TAUPO VOLCANIC ZONE / TAUPO VOLCANIC CENTER	LAKE TAUPO	-38.7	-38.9	175.9	176.1	SAE			s_P2158B [20181]	RHYOLITE [20181]									VOL					WR [20181]	74.15	0.29		13.53				2.27	1.73	0.33	0.1		2.74	4.56	0.053
[20181]	CONVERGENT MARGIN	NEW ZEALAND / COROMANDEL-TAUPO / TAUPO VOLCANIC ZONE / TAUPO VOLCANIC CENTER	LAKE TAUPO	-38.7	-38.9	175.9	176.1	SAE			s_P2118 [20181]	RHYOLITE [20181]									VOL					WR [20181]	74.64	0.28		13.34				2.17	1.61	0.3	0.09		2.78	4.48	0.044
[20181]	CONVERGENT MARGIN	NEW ZEALAND / COROMANDEL-TAUPO / TAUPO VOLCANIC ZONE / TAUPO VOLCANIC CENTER	LAKE TAUPO	-38.7	-38.9	175.9	176.1	SAE			s_P2119 [20181]	RHYOLITE [20181]									VOL					WR [20181]	74.38	0.28		13.45				2.19	1.65	0.31	0.094		2.83	4.53	0.052
[20181]	CONVERGENT MARGIN	NEW ZEALAND / COROMANDEL-TAUPO / TAUPO VOLCANIC ZONE / TAUPO VOLCANIC CENTER	LAKE TAUPO	-38.7	-38.9	175.9	176.1	SAE			s_P2120 [20181]	RHYOLITE [20181]									VOL					WR [20181]	74.55	0.28		13.38				2.19	1.65	0.31	0.092		2.8	4.46	0.051
[20181]	CONVERGENT MARGIN	NEW ZEALAND / COROMANDEL-TAUPO / TAUPO VOLCANIC ZONE / TAUPO VOLCANIC CENTER	LAKE TAUPO	-38.7	-38.9	175.9	176.1	SAE			s_P2121 [20181]	RHYOLITE [20181]									VOL					WR [20181]	74.25	0.28		13.49				2.21	1.68	0.32	0.093		2.82	4.56	0.052
[20181]	CONVERGENT MARGIN	NEW ZEALAND / COROMANDEL-TAUPO / TAUPO VOLCANIC ZONE / TAUPO VOLCANIC CENTER	LAKE TAUPO	-38.7	-38.9	175.9	176.1	SAE			s_P2129 [20181]	RHYOLITE [20181]									VOL					WR [20181]	74.45	0.28		13.38				2.2	1.66	0.31	0.093		2.79	4.52	0.055
[20181]	CONVERGENT MARGIN	NEW ZEALAND / COROMANDEL-TAUPO / TAUPO VOLCANIC ZONE / TAUPO VOLCANIC CENTER	LAKE TAUPO	-38.7	-38.9	175.9	176.1	SAE			s_P2130 [20181]	RHYOLITE [20181]									VOL					WR [20181]	74.26	0.28		13.43				2.21	1.68	0.32	0.095		2.79	4.64	0.055
[20181]	CONVERGENT MARGIN	NEW ZEALAND / COROMANDEL-TAUPO / TAUPO VOLCANIC ZONE / TAUPO VOLCANIC CENTER	LAKE TAUPO	-38.7	-38.9	175.9	176.1	SAE			s_P2275 [20181]	RHYOLITE [20181]									VOL					WR [20181]	74.18	0.28		13.48				2.21	1.7	0.33	0.094		2.78	4.63	0.057
[20181]	CONVERGENT MARGIN	NEW ZEALAND / COROMANDEL-TAUPO / TAUPO VOLCANIC ZONE / TAUPO VOLCANIC CENTER	LAKE TAUPO	-38.7	-38.9	175.9	176.1	SAE			s_P2278 [20181]	RHYOLITE [20181]									VOL					WR [20181]	74.21	0.28		13.48				2.19	1.7	0.31	0.093		2.79	4.64	0.057
[20181]	CONVERGENT MARGIN	NEW ZEALAND / COROMANDEL-TAUPO / TAUPO VOLCANIC ZONE / TAUPO VOLCANIC CENTER	LAKE TAUPO	-38.7	-38.9	175.9	176.1	SAE			s_P2280 [20181]	RHYOLITE [20181]									VOL					WR [20181]	74.17	0.28		13.47				2.2	1.7	0.33	0.093		2.78	4.68	0.056
[20181]	CONVERGENT MARGIN	NEW ZEALAND / COROMANDEL-TAUPO / TAUPO VOLCANIC ZONE / TAUPO VOLCANIC CENTER	LAKE TAUPO	-38.7	-38.9	175.9	176.1	SAE			s_P2282 [20181]	RHYOLITE [20181]									VOL					WR [20181]	74.27	0.29		13.47				2.2	1.67	0.32	0.093		2.78	4.61	0.05
[20181]	CONVERGENT MARGIN	NEW ZEALAND / COROMANDEL-TAUPO / TAUPO VOLCANIC ZONE / TAUPO VOLCANIC CENTER	LAKE TAUPO	-38.7	-38.9	175.9	176.1	SAE			s_P2285 [20181]	RHYOLITE [20181]									VOL					WR [20181]	74.01	0.3		13.57				2.29	1.75	0.36	0.093		2.74	4.58	0.052
[20181]	CONVERGENT MARGIN	NEW ZEALAND / COROMANDEL-TAUPO / TAUPO VOLCANIC ZONE / TAUPO VOLCANIC CENTER	LAKE TAUPO	-38.7	-38.9	175.9	176.1	SAE			s_P2293 [20181]	RHYOLITE [20181]									VOL					WR [20181]	74.02	0.29		13.57				2.26	1.74	0.34	0.094		2.76	4.63	0.056
[20181]	CONVERGENT MARGIN	NEW ZEALAND / COROMANDEL-TAUPO / TAUPO VOLCANIC ZONE / TAUPO VOLCANIC CENTER	LAKE TAUPO	-38.7	-38.9	175.9	176.1	SAE			s_P2294 [20181]	RHYOLITE [20181]									VOL					WR [20181]	73.85	0.3		13.61				2.32	1.81	0.36	0.096		2.74	4.59	0.059
[20181]	CONVERGENT MARGIN	NEW ZEALAND / COROMANDEL-TAUPO / TAUPO VOLCANIC ZONE / TAUPO VOLCANIC CENTER	LAKE TAUPO	-38.7	-38.9	175.9	176.1	SAE			s_P2295 [20181]	RHYOLITE [20181]									VOL					WR [20181]	74.16	0.29		13.52				2.22	1.73	0.33	0.094		2.78	4.58	0.054
[20181]	CONVERGENT MARGIN	NEW ZEALAND / COROMANDEL-TAUPO / TAUPO VOLCANIC ZONE / TAUPO VOLCANIC CENTER	LAKE TAUPO	-38.7	-38.9	175.9	176.1	SAE			s_P2296 [20181]	RHYOLITE [20181]									VOL					WR [20181]	74.08	0.29		13.55				2.24	1.73	0.33	0.094		2.77	4.6	0.057
[20181]	CONVERGENT MARGIN	NEW ZEALAND / COROMANDEL-TAUPO / TAUPO VOLCANIC ZONE / TAUPO VOLCANIC CENTER	LAKE TAUPO	-38.7	-38.9	175.9	176.1	SAE			s_P2141 [20181]	RHYOLITE [20181]									VOL					WR [20181]	74.11	0.29		13.54				2.24	1.72	0.32	0.095		2.77	4.6	0.055
[20181]	CONVERGENT MARGIN	NEW ZEALAND / COROMANDEL-TAUPO / TAUPO VOLCANIC ZONE / TAUPO VOLCANIC CENTER	LAKE TAUPO	-38.7	-38.9	175.9	176.1	SAE			s_P2226A [20181]	RHYOLITE [20181]									VOL					WR [20181]	74	0.3		13.6				2.29	1.75	0.34	0.097		2.74	4.57	0.056
[20181]	CONVERGENT MARGIN	NEW ZEALAND / COROMANDEL-TAUPO / TAUPO VOLCANIC ZONE / TAUPO VOLCANIC CENTER	LAKE TAUPO	-38.7	-38.9	175.9	176.1	SAE			s_P2226B [20181]	RHYOLITE [20181]									VOL					WR [20181]	73.82	0.3		13.61				2.33	1.8	0.36	0.095		2.73	4.63	0.055
[20181]	CONVERGENT MARGIN	NEW ZEALAND / COROMANDEL-TAUPO / TAUPO VOLCANIC ZONE / TAUPO VOLCANIC CENTER	LAKE TAUPO	-38.7	-38.9	175.9	176.1	SAE			s_P2226C [20181]	RHYOLITE [20181]									VOL					WR [20181]	74	0.29		13.54				2.29	1.74	0.34	0.098		2.76	4.63	0.058
[20181]	CONVERGENT MARGIN	NEW ZEALAND / COROMANDEL-TAUPO / TAUPO VOLCANIC ZONE / TAUPO VOLCANIC CENTER	LAKE TAUPO	-38.7	-38.9	175.9	176.1	SAE			s_P2227 [20181]	RHYOLITE [20181]									VOL					WR [20181]	73.69	0.31		13.76				2.36	1.82	0.36	0.099		2.74	4.55	0.06
[20181]	CONVERGENT MARGIN	NEW ZEALAND / COROMANDEL-TAUPO / TAUPO VOLCANIC ZONE / TAUPO VOLCANIC CENTER	LAKE TAUPO	-38.7	-38.9	175.9	176.1	SAE			s_P2228 [20181]	RHYOLITE [20181]									VOL					WR [20181]	73.99	0.3		13.69				2.28	1.74	0.33	0.094		2.76	4.51	0.063
[20181]	CONVERGENT MARGIN	NEW ZEALAND / COROMANDEL-TAUPO / TAUPO VOLCANIC ZONE / TAUPO VOLCANIC CENTER	LAKE TAUPO	-38.7	-38.9	175.9	176.1	SAE			s_P2229 [20181]	RHYOLITE [20181]									VOL					WR [20181]	74.01	0.29		13.63				2.29	1.73	0.33	0.095		2.76	4.55	0.06
[20181]	CONVERGENT MARGIN	NEW ZEALAND / COROMANDEL-TAUPO / TAUPO VOLCANIC ZONE / TAUPO VOLCANIC CENTER	LAKE TAUPO	-38.7	-38.9	175.9	176.1	SAE			s_P2231 [20181]	RHYOLITE [20181]									VOL					WR [20181]	74.02	0.29		13.63				2.28	1.71	0.34	0.096		2.77	4.55	0.059
[20181]	CONVERGENT MARGIN	NEW ZEALAND / COROMANDEL-TAUPO / TAUPO VOLCANIC ZONE / TAUPO VOLCANIC CENTER	LAKE TAUPO	-38.7	-38.9	175.9	176.1	SAE			s_P2233 [20181]	RHYOLITE [20181]									VOL					WR [20181]	74	0.29		13.58				2.28	1.76	0.34	0.096		2.76	4.59	0.058
[20181]	CONVERGENT MARGIN	NEW ZEALAND / COROMANDEL-TAUPO / TAUPO VOLCANIC ZONE / TAUPO VOLCANIC CENTER	LAKE TAUPO	-38.7	-38.9	175.9	176.1	SAE			s_P368M [20181]	ANDESITE [20181]									VOL					WR [20181]	59.13	1.51		15.9				7.95	5.92	2.54	0.19		1.26	4	0.71
[20181]	CONVERGENT MARGIN	NEW ZEALAND / COROMANDEL-TAUPO / TAUPO VOLCANIC ZONE / TAUPO VOLCANIC CENTER	LAKE TAUPO	-38.7	-38.9	175.9	176.1	SAE			s_P2286 [20181]	RHYOLITE [20181]									VOL					WR [20181]	74.03	0.29		13.58				2.25	1.73	0.33	0.095		2.83	4.56	0.056
[20181]	CONVERGENT MARGIN	NEW ZEALAND / COROMANDEL-TAUPO / TAUPO VOLCANIC ZONE / TAUPO VOLCANIC CENTER	LAKE TAUPO	-38.7	-38.9	175.9	176.1	SAE			s_P2287 [20181]	RHYOLITE [20181]									VOL					WR [20181]	73.99	0.29		13.53				2.29	1.74	0.35	0.095		2.8	4.59	0.061
[20181]	CONVERGENT MARGIN	NEW ZEALAND / COROMANDEL-TAUPO / TAUPO VOLCANIC ZONE / TAUPO VOLCANIC CENTER	LAKE TAUPO	-38.7	-38.9	175.9	176.1	SAE			s_P2288 [20181]	RHYOLITE [20181]									VOL					WR [20181]	74.03	0.29		13.52				2.27	1.73	0.33	0.093		2.8	4.62	0.059
[20181]	CONVERGENT MARGIN	NEW ZEALAND / COROMANDEL-TAUPO / TAUPO VOLCANIC ZONE / TAUPO VOLCANIC CENTER	LAKE TAUPO	-38.7	-38.9	175.9	176.1	SAE			s_P2289 [20181]	RHYOLITE [20181]									VOL					WR [20181]	73.97	0.29		13.54				2.26	1.75	0.35	0.096		2.81	4.62	0.059
[20181]	CONVERGENT MARGIN	NEW ZEALAND / COROMANDEL-TAUPO / TAUPO VOLCANIC ZONE / TAUPO VOLCANIC CENTER	LAKE TAUPO	-38.7	-38.9	175.9	176.1	SAE			s_P2290 [20181]	RHYOLITE [20181]									VOL					WR [20181]	73.94	0.29		13.59				2.26	1.78	0.34	0.094		2.8	4.59	0.059
[20181]	CONVERGENT MARGIN	NEW ZEALAND / COROMANDEL-TAUPO / TAUPO VOLCANIC ZONE / TAUPO VOLCANIC CENTER	LAKE TAUPO	-38.7	-38.9	175.9	176.1	SAE			s_P2291 [20181]	RHYOLITE [20181]									VOL					WR [20181]	73.98	0.3		13.55				2.3	1.77	0.36	0.094		2.79	4.53	0.063
[20181]	CONVERGENT MARGIN	NEW ZEALAND / COROMANDEL-TAUPO / TAUPO VOLCANIC ZONE / TAUPO VOLCANIC CENTER	LAKE TAUPO	-38.7	-38.9	175.9	176.1	SAE			s_P2292 [20181]	RHYOLITE [20181]									VOL					WR [20181]	73.95	0.29		13.58				2.26	1.74	0.35	0.095		2.81	4.62	0.058
[20181]	CONVERGENT MARGIN	NEW ZEALAND / COROMANDEL-TAUPO / TAUPO VOLCANIC ZONE / TAUPO VOLCANIC CENTER	LAKE TAUPO	-38.7	-38.9	175.9	176.1	SAE			s_P2173A [20181]	RHYOLITE [20181]									VOL					WR [20181]	73.53	0.32		13.67				2.4	1.87	0.39	0.099		2.75	4.62	0.08
[20181]	CONVERGENT MARGIN	NEW ZEALAND / COROMANDEL-TAUPO / TAUPO VOLCANIC ZONE / TAUPO VOLCANIC CENTER	LAKE TAUPO	-38.7	-38.9	175.9	176.1	SAE			s_P2173B [20181]	RHYOLITE [20181]									VOL					WR [20181]	73.49	0.32		13.71				2.41	1.86	0.4	0.097		2.73	4.64	0.075
[20181]	CONVERGENT MARGIN	NEW ZEALAND / COROMANDEL-TAUPO / TAUPO VOLCANIC ZONE / TAUPO VOLCANIC CENTER	LAKE TAUPO	-38.7	-38.9	175.9	176.1	SAE			s_P2260 [20181]	RHYOLITE [20181]									VOL					WR [20181]	73.36	0.37		13.57				2.63	1.89	0.41	0.101		2.71	4.59	0.074
[20267]	CONVERGENT MARGIN	NEW ZEALAND / COROMANDEL-TAUPO / TAUPO VOLCANIC ZONE / RUAPEHU / MATAROA FORMATION		-39.67	-39.67	175.67	175.67	SAE			s_GWT [20267]	ANDESITE [20267]									VOL					WR [20267]	57.4092	0.66045		17.5119				7.39	7.34501	4.03275	0.128087		1.12076	3.40232	0.119081	0.239766
[20267]	CONVERGENT MARGIN	NEW ZEALAND / COROMANDEL-TAUPO / TAUPO VOLCANIC ZONE / RUAPEHU / MATAROA FORMATION		-39.67	-39.67	175.67	175.67	SAE			s_GW1A [20267]	ANDESITE [20267]									VOL					WR [20267]	60.0787	0.572743		16.2935				5.89	6.58654	3.4957	0.113561		1.35286	3.47596	0.126398	0.289518
[20267]	CONVERGENT MARGIN	NEW ZEALAND / COROMANDEL-TAUPO / TAUPO VOLCANIC ZONE / RUAPEHU / MATAROA FORMATION		-39.67	-39.67	175.67	175.67	SAE			s_GW1B [20267]	ANDESITE [20267]									VOL					WR [20267]	58.214	0.597373		16.6767				6.84	7.36761	4.47034	0.132418		1.02549	3.26564	0.11151	0.199921
[20267]	CONVERGENT MARGIN	NEW ZEALAND / COROMANDEL-TAUPO / TAUPO VOLCANIC ZONE / RUAPEHU / MATAROA FORMATION		-39.67	-39.67	175.67	175.67	SAE			s_GW3A [20267]	ANDESITE [20267]									VOL					WR [20267]	56.6738	0.668276		18.6918				6.71	7.93952	3.47105	0.120689		1.01738	3.48102	0.121686	0.0420023
[20267]	CONVERGENT MARGIN	NEW ZEALAND / COROMANDEL-TAUPO / TAUPO VOLCANIC ZONE / RUAPEHU / MATAROA FORMATION		-39.67	-39.67	175.67	175.67	SAE			s_GW3A^ [20267]	ANDESITE [20267]									VOL					WR [20267]	56.4043	0.668038		18.5356				6.98	7.9666	3.6094	0.121643		0.987101	3.42993	0.117654	0.275
[20267]	CONVERGENT MARGIN	NEW ZEALAND / COROMANDEL-TAUPO / TAUPO VOLCANIC ZONE / RUAPEHU / MATAROA FORMATION		-39.67	-39.67	175.67	175.67	SAE			s_GW3B [20267]	ANDESITE [20267]									VOL					WR [20267]	58.5264	0.602652		19.2453				5.2	7.33062	2.08458	0.0928677		1.2053	3.70483	0.118555	0.261373
[20267]	CONVERGENT MARGIN	NEW ZEALAND / COROMANDEL-TAUPO / TAUPO VOLCANIC ZONE / RUAPEHU / MATAROA FORMATION		-39.67	-39.67	175.67	175.67	SAE			s_GW3gr [20267]	ANDESITE [20267]									VOL					WR [20267]	58.6964	0.647863		17.5621				6.18	7.15639	3.7277	0.110635		1.09638	3.5782	0.111632	0.124304
[20267]	CONVERGENT MARGIN	NEW ZEALAND / COROMANDEL-TAUPO / TAUPO VOLCANIC ZONE / RUAPEHU / MATAROA FORMATION		-39.67	-39.67	175.67	175.67	SAE			s_GW3KL [20267]	ANDESITE [20267]									VOL					WR [20267]	56.5905	0.664488		19.3594				6.26	7.93418	2.80672	0.11207		1.00169	3.53071	0.123972	0.517066
[20267]	CONVERGENT MARGIN	NEW ZEALAND / COROMANDEL-TAUPO / TAUPO VOLCANIC ZONE / RUAPEHU / MATAROA FORMATION		-39.67	-39.67	175.67	175.67	SAE			s_GW4 [20267]	ANDESITE [20267]									VOL					WR [20267]	58.1584	0.692952		17.9573				6.64	6.45435	3.13808	0.122751		1.50469	3.33607	0.1376	0.256583
[20267]	CONVERGENT MARGIN	NEW ZEALAND / COROMANDEL-TAUPO / TAUPO VOLCANIC ZONE / RUAPEHU / MATAROA FORMATION		-39.67	-39.67	175.67	175.67	SAE			s_GW5A [20267]	ANDESITE [20267]									VOL					WR [20267]	56.9548	0.63522		18.8807				5.83	6.82128	3.07837	0.10359		1.01635	3.52791	0.111408	0.706907
[20267]	CONVERGENT MARGIN	NEW ZEALAND / COROMANDEL-TAUPO / TAUPO VOLCANIC ZONE / RUAPEHU / MATAROA FORMATION		-39.67	-39.67	175.67	175.67	SAE			s_GW5B [20267]	ANDESITE [20267]									VOL					WR [20267]	54.8697	0.679921		17.7557				7.4	6.70208	4.69146	0.131128		0.728487	3.14707	0.0883898	1.45728
[20267]	CONVERGENT MARGIN	NEW ZEALAND / COROMANDEL-TAUPO / TAUPO VOLCANIC ZONE / RUAPEHU / MATAROA FORMATION		-39.67	-39.67	175.67	175.67	SAE			s_MF1 [20267]	ANDESITE [20267]									VOL					WR [20267]	56.5978	0.643606		17.813				6.53	8.05993	4.36662	0.128721		0.712918	3.23784	0.0930754	0.534879
[20267]	CONVERGENT MARGIN	NEW ZEALAND / COROMANDEL-TAUPO / TAUPO VOLCANIC ZONE / RUAPEHU / MATAROA FORMATION		-39.67	-39.67	175.67	175.67	SAE			s_MF1B [20267]	ANDESITE [20267]									VOL					WR [20267]	56.2031	0.762983		17.9549				7.36	7.28302	3.78519	0.123861		1.38724	3.16093	0.134761	0.475243
[20267]	CONVERGENT MARGIN	NEW ZEALAND / COROMANDEL-TAUPO / TAUPO VOLCANIC ZONE / RUAPEHU / MATAROA FORMATION		-39.67	-39.67	175.67	175.67	SAE			s_MF3B [20267]	ANDESITE [20267]									VOL					WR [20267]	58.7122	0.728733		17.9032				6.26	5.96773	2.91493	0.105371		1.46731	3.4861	0.123097	0.745
[20267]	CONVERGENT MARGIN	NEW ZEALAND / COROMANDEL-TAUPO / TAUPO VOLCANIC ZONE / RUAPEHU / MATAROA FORMATION		-39.67	-39.67	175.67	175.67	SAE			s_JW2A [20267]	ANDESITE [20267]									VOL					WR [20267]	55.4306	0.606614		16.9454				7.35	8.24399	5.86725	0.132262		0.636448	3.21207	0.0875116	0.181245
[20267]	CONVERGENT MARGIN	NEW ZEALAND / COROMANDEL-TAUPO / TAUPO VOLCANIC ZONE / RUAPEHU / MATAROA FORMATION		-39.67	-39.67	175.67	175.67	SAE			s_JW2B [20267]	ANDESITE [20267]									VOL					WR [20267]	58.7153	0.575542		17.2167				6.35	7.05536	3.90972	0.125032		1.09155	3.29448	0.103201	0.191685
[20267]	CONVERGENT MARGIN	NEW ZEALAND / COROMANDEL-TAUPO / TAUPO VOLCANIC ZONE / RUAPEHU / MATAROA FORMATION		-39.67	-39.67	175.67	175.67	SAE			s_JW2C [20267]	ANDESITE [20267]									VOL					WR [20267]	57.94	0.606233		17.2727				7.03	7.0661	4.21382	0.130191		0.954072	3.18024	0.0973949	0.244352
[20267]	CONVERGENT MARGIN	NEW ZEALAND / COROMANDEL-TAUPO / TAUPO VOLCANIC ZONE / RUAPEHU / MATAROA FORMATION		-39.67	-39.67	175.67	175.67	SAE			s_JW2D [20267]	ANDESITE [20267]									VOL					WR [20267]	55.477	0.743659		17.2926				8.15	7.88279	4.35288	0.148732		0.98163	2.96472	0.125926	0.335554
[20267]	CONVERGENT MARGIN	NEW ZEALAND / COROMANDEL-TAUPO / TAUPO VOLCANIC ZONE / RUAPEHU / MATAROA FORMATION		-39.67	-39.67	175.67	175.67	SAE			s_HI2B [20267]	ANDESITE [20267]									VOL					WR [20267]	55.3856	0.845202		17.7293				7.78	7.70625	4.59392	0.138215		1.0043	3.12227	0.138215	0.236678
[20267]	CONVERGENT MARGIN	NEW ZEALAND / COROMANDEL-TAUPO / TAUPO VOLCANIC ZONE / RUAPEHU / MATAROA FORMATION		-39.67	-39.67	175.67	175.67	SAE			s_HI_FS [20267]	ANDESITE [20267]									VOL					WR [20267]	56.7489	0.706784		17.5616				6.97	6.35124	4.26034	0.123687		1.29577	3.11181	0.126632	1.06495
[20267]	CONVERGENT MARGIN	NEW ZEALAND / COROMANDEL-TAUPO / TAUPO VOLCANIC ZONE / RUAPEHU / LOWER WHANGAEHU FORMATION		-39.53	-39.86	175.33	175.5	SAE			s_GP1A [20267]	ANDESITE [20267]									VOL					WR [20267]	57.7055	0.719445		18.6156				6.65	7.42427	3.01767	0.114911		1.09915	3.59722	0.124904	0.254885
[20267]	CONVERGENT MARGIN	NEW ZEALAND / COROMANDEL-TAUPO / TAUPO VOLCANIC ZONE / RUAPEHU / LOWER WHANGAEHU FORMATION		-39.53	-39.86	175.33	175.5	SAE			s_GP1B [20267]	ANDESITE [20267]									VOL					WR [20267]	53.4429	0.807325		17.5917				9.04	8.61146	5.01339	0.154488		0.847193	2.94026	0.104653	0.332425
[20267]	CONVERGENT MARGIN	NEW ZEALAND / COROMANDEL-TAUPO / TAUPO VOLCANIC ZONE / RUAPEHU / LOWER WHANGAEHU FORMATION		-39.53	-39.86	175.33	175.5	SAE			s_GP1C [20267]	ANDESITE [20267]									VOL					WR [20267]	55.7952	0.617843		18.2762				7.22	7.97217	4.41459	0.126558		0.747391	3.48782	0.0946695	0.332483
[20267]	CONVERGENT MARGIN	NEW ZEALAND / COROMANDEL-TAUPO / TAUPO VOLCANIC ZONE / RUAPEHU / LOWER WHANGAEHU FORMATION		-39.53	-39.86	175.33	175.5	SAE			s_QU1 [20267]	ANDESITE [20267]									VOL					WR [20267]	55.6579	0.605949		17.9301				7.38	7.86741	4.68866	0.126157		0.735086	3.32775	0.0874156	0.332375
[20267]	CONVERGENT MARGIN	NEW ZEALAND / COROMANDEL-TAUPO / TAUPO VOLCANIC ZONE / RUAPEHU / LOWER WHANGAEHU FORMATION		-39.53	-39.86	175.33	175.5	SAE			s_QU2 [20267]	ANDESITE [20267]									VOL					WR [20267]	56.4598	0.5541		17.8381				6.64	6.82418	3.8787	0.11568		0.845731	3.11074	0.108876	0.526526
[20267]	CONVERGENT MARGIN	NEW ZEALAND / COROMANDEL-TAUPO / TAUPO VOLCANIC ZONE / RUAPEHU / LOWER WHANGAEHU FORMATION		-39.53	-39.86	175.33	175.5	SAE			s_MP3 [20267]	ANDESITE [20267]									VOL					WR [20267]	57.6386	0.745326		17.6394				7.04	6.94644	3.53782	0.12124		1.38134	3.30925	0.115277	0.324448
[20267]	CONVERGENT MARGIN	NEW ZEALAND / COROMANDEL-TAUPO / TAUPO VOLCANIC ZONE / RUAPEHU / LOWER WHANGAEHU FORMATION		-39.53	-39.86	175.33	175.5	SAE			s_MP4 [20267]	ANDESITE [20267]									VOL					WR [20267]	57.6364	0.639073		19.2421				6.01	7.82864	2.73603	0.102851		1.06845	3.67467	0.128813	0.207205
[20267]	CONVERGENT MARGIN	NEW ZEALAND / COROMANDEL-TAUPO / TAUPO VOLCANIC ZONE / RUAPEHU / LOWER WHANGAEHU FORMATION		-39.53	-39.86	175.33	175.5	SAE			s_TF1 [20267]	ANDESITE [20267]									VOL					WR [20267]	56.8026	0.650947		17.876				7.56	7.75127	4.00583	0.125182		0.951384	3.34486	0.115167	0.174878
[20267]	CONVERGENT MARGIN	NEW ZEALAND / COROMANDEL-TAUPO / TAUPO VOLCANIC ZONE / RUAPEHU / LOWER WHANGAEHU FORMATION		-39.53	-39.86	175.33	175.5	SAE			s_TF2 [20267]	ANDESITE [20267]									VOL					WR [20267]	57.7872	0.595029		16.3038				6.9	7.26927	4.75031	0.126939		1.37848	3.05448	0.112064	0.247055
[20267]	CONVERGENT MARGIN	NEW ZEALAND / COROMANDEL-TAUPO / TAUPO VOLCANIC ZONE / RUAPEHU / LOWER WHANGAEHU FORMATION		-39.53	-39.86	175.33	175.5	SAE			s_TF4 [20267]	ANDESITE [20267]									VOL					WR [20267]	59.5704	0.546335		17.0755				5.87	6.75469	3.76475	0.10728		1.23174	3.54621	0.1043	0.317246
[20267]	CONVERGENT MARGIN	NEW ZEALAND / COROMANDEL-TAUPO / TAUPO VOLCANIC ZONE / RUAPEHU / LOWER WHANGAEHU FORMATION		-39.53	-39.86	175.33	175.5	SAE			s_TF5 [20267]	ANDESITE [20267]									VOL					WR [20267]	55.0082	0.771659		17.5577				8.59	8.39805	4.51971	0.142306		0.921982	3.1167	0.10723	0.142255
[20267]	CONVERGENT MARGIN	NEW ZEALAND / COROMANDEL-TAUPO / TAUPO VOLCANIC ZONE / RUAPEHU / LOWER WHANGAEHU FORMATION		-39.53	-39.86	175.33	175.5	SAE			s_TF6 [20267]	ANDESITE [20267]									VOL					WR [20267]	56.1418	0.620683		16.9086				7.99	8.20904	5.24577	0.137151		0.730804	3.03334	0.0951047	0.117301
[20267]	CONVERGENT MARGIN	NEW ZEALAND / COROMANDEL-TAUPO / TAUPO VOLCANIC ZONE / RUAPEHU / LOWER WHANGAEHU FORMATION		-39.53	-39.86	175.33	175.5	SAE			s_TF7 [20267]	ANDESITE [20267]									VOL					WR [20267]	57.0716	0.70643		17.0041				7.33	7.32299	4.52712	0.126361		1.18402	3.21376	0.0975072	0.204693
[20267]	CONVERGENT MARGIN	NEW ZEALAND / COROMANDEL-TAUPO / TAUPO VOLCANIC ZONE / RUAPEHU / LOWER WHANGAEHU FORMATION		-39.53	-39.86	175.33	175.5	SAE			s_TF8 [20267]	ANDESITE [20267]									VOL					WR [20267]	57.4232	0.630474		17.6233				7.2	7.45561	4.15312	0.128096		1.07081	3.36253	0.109082	0.119931
[20267]	CONVERGENT MARGIN	NEW ZEALAND / COROMANDEL-TAUPO / TAUPO VOLCANIC ZONE / RUAPEHU / LOWER WHANGAEHU FORMATION		-39.53	-39.86	175.33	175.5	SAE			s_MA1 [20267]	ANDESITE [20267]									VOL					WR [20267]	59.5882	0.625363		18.5227				5.92	6.24371	2.24337	0.10919		1.52867	3.60328	0.128051	0.179829
[20267]	CONVERGENT MARGIN	NEW ZEALAND / COROMANDEL-TAUPO / TAUPO VOLCANIC ZONE / RUAPEHU / LOWER WHANGAEHU FORMATION		-39.53	-39.86	175.33	175.5	SAE			s_MA2 [20267]	ANDESITE [20267]									VOL					WR [20267]	57.0163	0.645543		17.7673				7.16	7.36912	3.85339	0.124143		1.12225	3.26744	0.106266	0.359461
[20267]	CONVERGENT MARGIN	NEW ZEALAND / COROMANDEL-TAUPO / TAUPO VOLCANIC ZONE / RUAPEHU / LOWER WHANGAEHU FORMATION		-39.53	-39.86	175.33	175.5	SAE			s_MA3 [20267]	ANDESITE [20267]									VOL					WR [20267]	55.0222	0.687529		17.1484				8.11	8.4297	5.08173	0.141491		0.886812	3.00918	0.107613	0.161354
[20267]	CONVERGENT MARGIN	NEW ZEALAND / COROMANDEL-TAUPO / TAUPO VOLCANIC ZONE / RUAPEHU / LOWER WHANGAEHU FORMATION		-39.53	-39.86	175.33	175.5	SAE			s_HAF3 [20267]	ANDESITE [20267]									VOL					WR [20267]	58.5254	0.735794		17.8877				6.55	6.84089	2.87357	0.112358		1.3821	3.56959	0.127272	0.208934
[20267]	CONVERGENT MARGIN	NEW ZEALAND / COROMANDEL-TAUPO / TAUPO VOLCANIC ZONE / RUAPEHU / LOWER WHANGAEHU FORMATION		-39.53	-39.86	175.33	175.5	SAE			s_HAF4 [20267]	ANDESITE [20267]									VOL					WR [20267]	55.8373	0.654227		17.7434				7.77	7.60291	4.14344	0.109038		0.802915	3.40991	0.0961515	0.585626
[20267]	CONVERGENT MARGIN	NEW ZEALAND / COROMANDEL-TAUPO / TAUPO VOLCANIC ZONE / RUAPEHU / LOWER WHANGAEHU FORMATION		-39.53	-39.86	175.33	175.5	SAE			s_HAF5 [20267]	ANDESITE [20267]									VOL					WR [20267]	56.6057	0.667825		17.1143				7.7	7.9242	4.33588	0.132568		1.04659	3.07997	0.11064	0.226803
[20267]	CONVERGENT MARGIN	NEW ZEALAND / COROMANDEL-TAUPO / TAUPO VOLCANIC ZONE / RUAPEHU / OREORE FORMATION		-39.55	-39.55	175.3	175.3	SAE			s_OQ1 [20267]	ANDESITE [20267]									VOL					WR [20267]	54.1646	0.670281		17.7723				8.44	7.68851	4.98768	0.14687		0.660424	2.88812	0.0956136	0.765837
[20267]	CONVERGENT MARGIN	NEW ZEALAND / COROMANDEL-TAUPO / TAUPO VOLCANIC ZONE / RUAPEHU / OREORE FORMATION		-39.55	-39.55	175.3	175.3	SAE			s_OQ3 [20267]	ANDESITE [20267]									VOL					WR [20267]	55.8482	0.582884		16.4195				6.99	7.51821	6.67846	0.127444		0.652039	2.97369	0.101758	0.387161
[20267]	CONVERGENT MARGIN	NEW ZEALAND / COROMANDEL-TAUPO / TAUPO VOLCANIC ZONE / RUAPEHU / OREORE FORMATION		-39.55	-39.55	175.3	175.3	SAE			s_AI2 [20267]	ANDESITE [20267]									VOL					WR [20267]	59.2721	0.559077		17.581				6.52	6.70892	3.47426	0.11481		1.18804	3.47426	0.112814	0.244859
[20267]	CONVERGENT MARGIN	NEW ZEALAND / COROMANDEL-TAUPO / TAUPO VOLCANIC ZONE / RUAPEHU / OREORE FORMATION		-39.55	-39.55	175.3	175.3	SAE			s_AI3 [20267]	ANDESITE [20267]									VOL					WR [20267]	56.7463	0.568461		17.5425				7.25	7.66923	4.64741	0.130646		0.837731	3.32101	0.101725	0.277306
[20267]	CONVERGENT MARGIN	NEW ZEALAND / COROMANDEL-TAUPO / TAUPO VOLCANIC ZONE / RUAPEHU / OREORE FORMATION		-39.55	-39.55	175.3	175.3	SAE			s_AR1 [20267]	ANDESITE [20267]									VOL					WR [20267]	58.911	0.673495		18.5211				6.76	5.76432	2.36714	0.120833		1.54508	3.36747	0.149555	0.519105
[20267]	CONVERGENT MARGIN	NEW ZEALAND / COROMANDEL-TAUPO / TAUPO VOLCANIC ZONE / RUAPEHU / OREORE FORMATION		-39.55	-39.55	175.3	175.3	SAE			s_KL1 [20267]	ANDESITE [20267]									VOL					WR [20267]	57.4174	0.609548		17.9067				7.35	7.36453	3.85714	0.132901		0.88934	3.38749	0.0959288	0.263537
[20267]	CONVERGENT MARGIN	NEW ZEALAND / COROMANDEL-TAUPO / TAUPO VOLCANIC ZONE / RUAPEHU / OREORE FORMATION		-39.55	-39.55	175.3	175.3	SAE			s_KL2 [20267]	ANDESITE [20267]									VOL					WR [20267]	57.1386	0.579174		17.4851				7.33	7.27962	4.60344	0.124822		0.948648	3.34523	0.102853	0.237358
[20267]	CONVERGENT MARGIN	NEW ZEALAND / COROMANDEL-TAUPO / TAUPO VOLCANIC ZONE / RUAPEHU / OREORE FORMATION		-39.55	-39.55	175.3	175.3	SAE			s_KL3 [20267]	ANDESITE [20267]									VOL					WR [20267]	57.1037	0.556624		17.7026				7.41	7.53431	4.1548	0.13021		0.546685	3.24035	0.0944274	0.356778
[20267]	CONVERGENT MARGIN	NEW ZEALAND / COROMANDEL-TAUPO / TAUPO VOLCANIC ZONE / RUAPEHU / OREORE FORMATION		-39.55	-39.55	175.3	175.3	SAE			s_KL4 [20267]	ANDESITE [20267]									VOL					WR [20267]	58.7608	0.554721		16.4633				6.42	6.48825	5.06183	0.108963		1.0401	3.23917	0.107972	0.518976
[20267]	CONVERGENT MARGIN	NEW ZEALAND / COROMANDEL-TAUPO / TAUPO VOLCANIC ZONE / RUAPEHU / OREORE FORMATION		-39.55	-39.55	175.3	175.3	SAE			s_KL5 [20267]	ANDESITE [20267]									VOL					WR [20267]	53.5169	0.640508		18.5944				8.66	7.66639	4.97626	0.148795		0.285765	2.90692	0.081788	0.431594
[20267]	CONVERGENT MARGIN	NEW ZEALAND / COROMANDEL-TAUPO / TAUPO VOLCANIC ZONE / RUAPEHU / OREORE FORMATION		-39.55	-39.55	175.3	175.3	SAE			s_KL6 [20267]	ANDESITE [20267]									VOL					WR [20267]	53.643	0.690641		18.2625				7.99	7.92263	5.47579	0.137142		0.680774	2.77243	0.0769571	0.437202
[20267]	CONVERGENT MARGIN	NEW ZEALAND / COROMANDEL-TAUPO / TAUPO VOLCANIC ZONE / RUAPEHU / OREORE FORMATION		-39.55	-39.55	175.3	175.3	SAE			s_KL7 [20267]	ANDESITE [20267]									VOL					WR [20267]	59.344	0.504424		17.6845				6.03	6.53773	3.67933	0.11671		0.642893	3.5013	0.0949504	0.398633
[20267]	CONVERGENT MARGIN	NEW ZEALAND / COROMANDEL-TAUPO / TAUPO VOLCANIC ZONE / RUAPEHU / OREORE FORMATION		-39.55	-39.55	175.3	175.3	SAE			s_KL8 [20267]	ANDESITE [20267]									VOL					WR [20267]	52.5253	0.640316		17.0363				7.53	8.14948	6.25764	0.135825		0.620913	3.11427	0.0640316	1.22114
[20267]	CONVERGENT MARGIN	NEW ZEALAND / COROMANDEL-TAUPO / TAUPO VOLCANIC ZONE / RUAPEHU / OREORE FORMATION		-39.55	-39.55	175.3	175.3	SAE			s_KL9 [20267]	ANDESITE [20267]									VOL					WR [20267]	52.934	0.635169		17.2864				7.58	8.13993	6.32237	0.13192		0.576538	3.07812	0.0596081	0.841885
[20267]	CONVERGENT MARGIN	NEW ZEALAND / COROMANDEL-TAUPO / TAUPO VOLCANIC ZONE / RUAPEHU / OREORE FORMATION		-39.55	-39.55	175.3	175.3	SAE			s_KL10 [20267]	ANDESITE [20267]									VOL					WR [20267]	50.8948	0.64865		18.1719				7.94	8.25818	6.62204	0.140379		0.35821	2.73982	0.0377572	1.00892
[20267]	CONVERGENT MARGIN	NEW ZEALAND / COROMANDEL-TAUPO / TAUPO VOLCANIC ZONE / RUAPEHU / OREORE FORMATION		-39.55	-39.55	175.3	175.3	SAE			s_KL11 [20267]	ANDESITE [20267]									VOL					WR [20267]	51.4066	0.614154		17.0428				7.55	8.09915	6.55417	0.135306		0.518192	3.03238	0.0537384	1.67348
[20267]	CONVERGENT MARGIN	NEW ZEALAND / COROMANDEL-TAUPO / TAUPO VOLCANIC ZONE / RUAPEHU / OREORE FORMATION		-39.55	-39.55	175.3	175.3	SAE			s_OH1 [20267]	ANDESITE [20267]									VOL					WR [20267]	58.7699	0.565095		17.2205				6.56	6.37467	4.03498	0.115993		1.08062	3.46988	0.103105	0.434965
[20267]	CONVERGENT MARGIN	NEW ZEALAND / COROMANDEL-TAUPO / TAUPO VOLCANIC ZONE / RUAPEHU / OREORE FORMATION		-39.55	-39.55	175.3	175.3	SAE			s_OH2 [20267]	ANDESITE [20267]									VOL					WR [20267]	54.5941	0.597642		20.225				6.76	4.91395	2.67516	0.134707		1.07196	2.90283	0.123323	1.87752
[20267]	CONVERGENT MARGIN	NEW ZEALAND / COROMANDEL-TAUPO / TAUPO VOLCANIC ZONE / RUAPEHU / OREORE FORMATION		-39.55	-39.55	175.3	175.3	SAE			s_OH3 [20267]	ANDESITE [20267]									VOL					WR [20267]	56.5331	0.629923		17.4079				7.56	7.94903	4.56944	0.134983		0.949884	3.20961	0.111986	0.162018
[20267]	CONVERGENT MARGIN	NEW ZEALAND / COROMANDEL-TAUPO / TAUPO VOLCANIC ZONE / RUAPEHU / OREORE FORMATION		-39.55	-39.55	175.3	175.3	SAE			s_OH4 [20267]	ANDESITE [20267]									VOL					WR [20267]	54.9327	0.570002		18.6458				6.81	6.55019	4.17357	0.130424		0.618307	3.23645	0.0850172	1.04441
[20267]	CONVERGENT MARGIN	NEW ZEALAND / COROMANDEL-TAUPO / TAUPO VOLCANIC ZONE / RUAPEHU / OREORE FORMATION		-39.55	-39.55	175.3	175.3	SAE			s_OH5 [20267]	ANDESITE [20267]									VOL					WR [20267]	55.2341	0.548396		18.2895				6.59	6.54227	4.05044	0.128921		0.644606	3.27114	0.0798542	1.2573
[20267]	CONVERGENT MARGIN	NEW ZEALAND / COROMANDEL-TAUPO / TAUPO VOLCANIC ZONE / RUAPEHU / OREORE FORMATION		-39.55	-39.55	175.3	175.3	SAE			s_OH6 [20267]	ANDESITE [20267]									VOL					WR [20267]	53.7866	0.552928		18.361				6.77	6.62561	4.30903	0.128699		0.581528	3.27944	0.076266	1.63357
[20267]	CONVERGENT MARGIN	NEW ZEALAND / COROMANDEL-TAUPO / TAUPO VOLCANIC ZONE / RUAPEHU / PIRIAKA FORMATION		-38.92	-38.92	175.38	175.38	SAE			s_PI1 [20267]	ANDESITE [20267]									VOL					WR [20267]	56.8861	0.61963		17.9593				7.13	7.74538	4.27745	0.125925		0.869481	3.358	0.0969422	0.156732
[20267]	CONVERGENT MARGIN	NEW ZEALAND / COROMANDEL-TAUPO / TAUPO VOLCANIC ZONE / RUAPEHU / PIRIAKA FORMATION		-38.92	-38.92	175.38	175.38	SAE			s_PI2 [20267]	ANDESITE [20267]									VOL					WR [20267]	56.5533	0.719787		17.4348				7.99	7.41781	4.03881	0.138959		1.29962	3.19905	0.175948	0.123405
[20267]	CONVERGENT MARGIN	NEW ZEALAND / COROMANDEL-TAUPO / TAUPO VOLCANIC ZONE / RUAPEHU / PIRIAKA FORMATION		-38.92	-38.92	175.38	175.38	SAE			s_PI3 [20267]	ANDESITE [20267]									VOL					WR [20267]	57.2968	0.618347		17.4334				7.09	7.41019	4.36832	0.122672		1.02725	3.37099	0.106715	0.201528
[20267]	CONVERGENT MARGIN	NEW ZEALAND / COROMANDEL-TAUPO / TAUPO VOLCANIC ZONE / RUAPEHU / PIRIAKA FORMATION		-38.92	-38.92	175.38	175.38	SAE			s_PI4 [20267]	ANDESITE [20267]									VOL					WR [20267]	57.5258	0.550247		17.5479				7.45	7.66344	4.16187	0.128057		0.640287	3.37151	0.0810364	0.15096
[20267]	CONVERGENT MARGIN	NEW ZEALAND / COROMANDEL-TAUPO / TAUPO VOLCANIC ZONE / RUAPEHU / PIRIAKA FORMATION		-38.92	-38.92	175.38	175.38	SAE			s_PI5 [20267]	ANDESITE [20267]									VOL					WR [20267]	56.2848	0.6697		16.9124				7.64	7.98642	5.11771	0.129942		0.879606	3.26854	0.104953	0.157209
[20267]	CONVERGENT MARGIN	NEW ZEALAND / COROMANDEL-TAUPO / TAUPO VOLCANIC ZONE / RUAPEHU / PIRIAKA FORMATION		-38.92	-38.92	175.38	175.38	SAE			s_PI7 [20267]	ANDESITE [20267]									VOL					WR [20267]	57.0797	0.652794		17.2553				7.53	7.30413	4.08991	0.129365		1.09462	3.28387	0.13235	0.376429
[20267]	CONVERGENT MARGIN	NEW ZEALAND / COROMANDEL-TAUPO / TAUPO VOLCANIC ZONE / RUAPEHU / PIRIAKA FORMATION		-38.92	-38.92	175.38	175.38	SAE			s_PI8 [20267]	ANDESITE [20267]									VOL					WR [20267]	54.4059	0.69922		18.2812				8.35	8.27527	4.50564	0.148199		0.656451	3.01371	0.0934946	0.247024
[20267]	CONVERGENT MARGIN	NEW ZEALAND / COROMANDEL-TAUPO / TAUPO VOLCANIC ZONE / RUAPEHU / PIRIAKA FORMATION		-38.92	-38.92	175.38	175.38	SAE			s_PL1 [20267]	ANDESITE [20267]									VOL					WR [20267]	56.7301	0.685771		18.3568				7.06	7.32483	3.49842	0.117277		1.09326	3.5183	0.113301	0.259546
[20267]	CONVERGENT MARGIN	NEW ZEALAND / COROMANDEL-TAUPO / TAUPO VOLCANIC ZONE / RUAPEHU / PIRIAKA FORMATION		-38.92	-38.92	175.38	175.38	SAE			s_PL2 [20267]	ANDESITE [20267]									VOL					WR [20267]	57.2784	0.579175		16.846				7.1	7.75895	4.97292	0.129815		0.928677	3.24538	0.111841	0.159545
[20267]	CONVERGENT MARGIN	NEW ZEALAND / COROMANDEL-TAUPO / TAUPO VOLCANIC ZONE / RUAPEHU / PIRIAKA FORMATION		-38.92	-38.92	175.38	175.38	SAE			s_PL3 [20267]	ANDESITE [20267]									VOL					WR [20267]	58.1378	0.608825		17.7657				7.07	7.07635	3.59307	0.130748		1.02802	3.40343	0.110786	0.246798
[20267]	CONVERGENT MARGIN	NEW ZEALAND / COROMANDEL-TAUPO / TAUPO VOLCANIC ZONE / RUAPEHU / PIRIAKA FORMATION		-38.92	-38.92	175.38	175.38	SAE			s_KAI1 [20267]	ANDESITE [20267]									VOL					WR [20267]	57.7862	0.618567		16.1725				6.74	7.5126	5.49727	0.113737		1.13737	3.21256	0.105755	0.275612
[20267]	CONVERGENT MARGIN	NEW ZEALAND / COROMANDEL-TAUPO / TAUPO VOLCANIC ZONE / RUAPEHU / PIRIAKA FORMATION		-38.92	-38.92	175.38	175.38	SAE			s_KAI2 [20267]	ANDESITE [20267]									VOL					WR [20267]	57.6333	0.703328		16.2558				6.89	7.26112	4.85396	0.113919		1.19863	3.15012	0.118872	0.598698
[20267]	CONVERGENT MARGIN	NEW ZEALAND / COROMANDEL-TAUPO / TAUPO VOLCANIC ZONE / RUAPEHU / PIRIAKA FORMATION		-38.92	-38.92	175.38	175.38	SAE			s_KAI3 [20267]	ANDESITE [20267]									VOL					WR [20267]	59.24	0.63		17.26				6.27	6.88	3.78	0.106		1.21	3.7	0.106	0.0324538
[20267]	CONVERGENT MARGIN	NEW ZEALAND / COROMANDEL-TAUPO / TAUPO VOLCANIC ZONE / RUAPEHU / PIRIAKA FORMATION		-38.92	-38.92	175.38	175.38	SAE			s_SPL2 [20267]	ANDESITE [20267]									VOL					WR [20267]	54.479	0.6832		18.2744				7.78	7.64791	4.4236	0.132708		0.737266	3.0572	0.110098	0.655982
[20267]	CONVERGENT MARGIN	NEW ZEALAND / COROMANDEL-TAUPO / TAUPO VOLCANIC ZONE / RUAPEHU / PIRIAKA FORMATION		-38.92	-38.92	175.38	175.38	SAE			s_SPU1 [20267]	ANDESITE [20267]									VOL					WR [20267]	56.2201	0.677038		18.2041				7.39	7.6691	4.27393	0.127818		0.788879	3.46508	0.11284	0.228547
[20267]	CONVERGENT MARGIN	NEW ZEALAND / COROMANDEL-TAUPO / TAUPO VOLCANIC ZONE / RUAPEHU / PIRIAKA FORMATION		-38.92	-38.92	175.38	175.38	SAE			s_SPU2 [20267]	ANDESITE [20267]									VOL					WR [20267]	56.5122	0.727764		17.3937				7.68	6.28568	4.17408	0.122767		1.10982	3.13302	0.109017	0.75168
[20267]	CONVERGENT MARGIN	NEW ZEALAND / COROMANDEL-TAUPO / TAUPO VOLCANIC ZONE / RUAPEHU / PIRIAKA FORMATION		-38.92	-38.92	175.38	175.38	SAE			s_KA1 [20267]	ANDESITE [20267]									VOL					WR [20267]	57.5175	0.639526		17.3529				7.26	7.02284	4.2137	0.122526		1.03599	3.41678	0.109576	0.310384
[20267]	CONVERGENT MARGIN	NEW ZEALAND / COROMANDEL-TAUPO / TAUPO VOLCANIC ZONE / RUAPEHU / PIRIAKA FORMATION		-38.92	-38.92	175.38	175.38	SAE			s_KA2 [20267]	ANDESITE [20267]									VOL					WR [20267]	57.0643	0.628294		17.0466				7.45	7.6172	4.6201	0.138404		0.816484	3.13649	0.106541	0.301032
[20267]	CONVERGENT MARGIN	NEW ZEALAND / COROMANDEL-TAUPO / TAUPO VOLCANIC ZONE / RUAPEHU / PIRIAKA FORMATION		-38.92	-38.92	175.38	175.38	SAE			s_KA3 [20267]	ANDESITE [20267]									VOL					WR [20267]	56.36	0.647049		16.8891				7.82	7.8264	4.85536	0.141573		0.967084	3.08071	0.108672	0.285575
[20267]	CONVERGENT MARGIN	NEW ZEALAND / COROMANDEL-TAUPO / TAUPO VOLCANIC ZONE / RUAPEHU / PIRIAKA FORMATION		-38.92	-38.92	175.38	175.38	SAE			s_KA4 [20267]	ANDESITE [20267]									VOL					WR [20267]	54.9652	0.622079		16.9162				8.12	8.38368	5.46675	0.13394		0.65482	2.84747	0.0863172	0.325837
[20267]	CONVERGENT MARGIN	NEW ZEALAND / COROMANDEL-TAUPO / TAUPO VOLCANIC ZONE / RUAPEHU / PIRIAKA FORMATION		-38.92	-38.92	175.38	175.38	SAE			s_SH4-1 [20267]	ANDESITE [20267]									VOL					WR [20267]	58.3726	0.782096		16.3012				7.37	7.03188	4.08528	0.131848		1.47829	3.23626	0.142835	0.122304
[20267]	CONVERGENT MARGIN	NEW ZEALAND / COROMANDEL-TAUPO / TAUPO VOLCANIC ZONE / RUAPEHU / PIRIAKA FORMATION		-38.92	-38.92	175.38	175.38	SAE			s_SH4-2 [20267]	ANDESITE [20267]									VOL					WR [20267]	56.7211	0.680454		17.171				8.2	7.51293	4.28027	0.134694		0.70839	3.27256	0.0997732	0.260417
[20267]	CONVERGENT MARGIN	NEW ZEALAND / COROMANDEL-TAUPO / TAUPO VOLCANIC ZONE / RUAPEHU / PUKEHAHA FORMATION		-39.33	-39.33	175.2	175.2	SAE			s_HR1 [20267]	ANDESITE [20267]									VOL					WR [20267]	55.2741	0.752833		16.3595				7.85	8.3836	5.73824	0.140224		0.924881	2.89398	0.125306	0.378233
[20267]	CONVERGENT MARGIN	NEW ZEALAND / COROMANDEL-TAUPO / TAUPO VOLCANIC ZONE / RUAPEHU / PUKEHAHA FORMATION		-39.33	-39.33	175.2	175.2	SAE			s_HR2 [20267]	ANDESITE [20267]									VOL					WR [20267]	59.016	0.643973		17.4496				6.4	6.11329	3.47211	0.0919961		1.2464	3.54136	0.11178	0.530535
[20267]	CONVERGENT MARGIN	NEW ZEALAND / COROMANDEL-TAUPO / TAUPO VOLCANIC ZONE / RUAPEHU / PUKEHAHA FORMATION		-39.33	-39.33	175.2	175.2	SAE			s_RB2 [20267]	ANDESITE [20267]									VOL					WR [20267]	58.1553	0.773953		16.7162				6.11	6.85869	4.18647	0.10392		1.78148	3.31553	0.157364	0.400932
[20267]	CONVERGENT MARGIN	NEW ZEALAND / COROMANDEL-TAUPO / TAUPO VOLCANIC ZONE / RUAPEHU / PUKEHAHA FORMATION		-39.33	-39.33	175.2	175.2	SAE			s_RB4 [20267]	ANDESITE [20267]									VOL					WR [20267]	59.0946	0.760386		14.9383				6.3	6.79558	5.79769	0.108769		1.90595	3.07348	0.149682	0.0898822
[20267]	CONVERGENT MARGIN	NEW ZEALAND / COROMANDEL-TAUPO / TAUPO VOLCANIC ZONE / RUAPEHU / PUKEHAHA FORMATION		-39.33	-39.33	175.2	175.2	SAE			s_RB5 [20267]	ANDESITE [20267]									VOL					WR [20267]	57.9079	0.719235		14.7438				6.53	7.16242	6.95294	0.113721		1.61603	2.98268	0.139657	0.0806215
[20267]	CONVERGENT MARGIN	NEW ZEALAND / COROMANDEL-TAUPO / TAUPO VOLCANIC ZONE / RUAPEHU / PUKEHAHA FORMATION		-39.33	-39.33	175.2	175.2	SAE			s_RB6 [20267]	ANDESITE [20267]									VOL					WR [20267]	56.9499	0.797062		16.6227				6.38	7.26936	4.73101	0.10667		1.68894	3.21985	0.155067	0.31889
[20267]	CONVERGENT MARGIN	NEW ZEALAND / COROMANDEL-TAUPO / TAUPO VOLCANIC ZONE / RUAPEHU / PUKEHAHA FORMATION		-39.33	-39.33	175.2	175.2	SAE			s_MA1 [20267]	ANDESITE [20267]									VOL					WR [20267]	57.9677	0.72497		15.1984				6.54	7.49935	6.17123	0.115835		1.59773	3.0257	0.139801	0.119635
[20267]	CONVERGENT MARGIN	NEW ZEALAND / COROMANDEL-TAUPO / TAUPO VOLCANIC ZONE / RUAPEHU / PUKEHAHA FORMATION		-39.33	-39.33	175.2	175.2	SAE			s_MA2 [20267]	ANDESITE [20267]									VOL					WR [20267]	56.4296	0.726646		17.6983				7.11	7.69449	4.39969	0.122435		1.13476	3.17534	0.128407	0.496877
[20267]	CONVERGENT MARGIN	NEW ZEALAND / COROMANDEL-TAUPO / TAUPO VOLCANIC ZONE / RUAPEHU / PUKEHAHA FORMATION		-39.33	-39.33	175.2	175.2	SAE			s_MA3 [20267]	ANDESITE [20267]									VOL					WR [20267]	57.9534	0.737262		14.855				6.51	7.33272	6.63436	0.113732		1.59624	3.0129	0.13568	0.191575
[20267]	CONVERGENT MARGIN	NEW ZEALAND / COROMANDEL-TAUPO / TAUPO VOLCANIC ZONE / RUAPEHU / PUKEHAHA FORMATION		-39.33	-39.33	175.2	175.2	SAE			s_WY1 [20267]	ANDESITE [20267]									VOL					WR [20267]	55.0777	0.721162		17.3158				8.3	7.89514	4.54688	0.14661		0.891546	3.00154	0.133732	0.38869
[20267]	CONVERGENT MARGIN	NEW ZEALAND / COROMANDEL-TAUPO / TAUPO VOLCANIC ZONE / RUAPEHU / PUKEHAHA FORMATION		-39.33	-39.33	175.2	175.2	SAE			s_WY3 [20267]	ANDESITE [20267]									VOL					WR [20267]	57.9681	0.493532		18.0962				6.45	6.33707	3.1442	0.12752		0.661936	3.16367	0.0992905	0.922699
[20267]	CONVERGENT MARGIN	NEW ZEALAND / COROMANDEL-TAUPO / TAUPO VOLCANIC ZONE / RUAPEHU / PUKEHAHA FORMATION		-39.33	-39.33	175.2	175.2	SAE			s_WY5 [20267]	ANDESITE [20267]									VOL					WR [20267]	55.3558	0.64155		17.5298				7.39	7.58285	4.49281	0.136354		0.873058	3.04099	0.125563	0.642332
[20267]	CONVERGENT MARGIN	NEW ZEALAND / COROMANDEL-TAUPO / TAUPO VOLCANIC ZONE / RUAPEHU / PUKEHAHA FORMATION		-39.33	-39.33	175.2	175.2	SAE			s_WY6 [20267]	ANDESITE [20267]									VOL					WR [20267]	56.2102	0.678365		17.4394				8.14	7.15007	4.24845	0.146566		0.881379	3.02046	0.110915	0.466063
[20267]	CONVERGENT MARGIN	NEW ZEALAND / COROMANDEL-TAUPO / TAUPO VOLCANIC ZONE / RUAPEHU / PUKEHAHA FORMATION		-39.33	-39.33	175.2	175.2	SAE			s_BR1 [20267]	ANDESITE [20267]									VOL					WR [20267]	56.7376	0.666746		16.7427				6.79	7.57621	5.03764	0.123472		1.06679	3.06209	0.101741	0.618166
[20267]	CONVERGENT MARGIN	NEW ZEALAND / COROMANDEL-TAUPO / TAUPO VOLCANIC ZONE / RUAPEHU / PUKEHAHA FORMATION		-39.33	-39.33	175.2	175.2	SAE			s_BR3 [20267]	ANDESITE [20267]									VOL					WR [20267]	54.1873	0.810221		17.7771				8.71	8.2117	4.70804	0.146318		0.80624	3.02589	0.0826147	0.378684
[20267]	CONVERGENT MARGIN	NEW ZEALAND / COROMANDEL-TAUPO / TAUPO VOLCANIC ZONE / RUAPEHU / TURAKINA FORMATION		-40.05	-40.05	175.16	175.16	SAE			s_TUR_01 [20267]	ANDESITE [20267]									VOL					WR [20267]	58.6528	0.636126		17.9109				6.12	7.14648	3.35954	0.105358		1.07346	3.48875	0.107346	0.172177
[20267]	CONVERGENT MARGIN	NEW ZEALAND / COROMANDEL-TAUPO / TAUPO VOLCANIC ZONE / RUAPEHU / TURAKINA FORMATION		-40.05	-40.05	175.16	175.16	SAE			s_RAT_01 [20267]	ANDESITE [20267]									VOL					WR [20267]	58.6503	0.490962		17.7728				6.3	6.66727	3.05378	0.115867		0.805178	3.44655	0.0981924	0.335985
[20267]	CONVERGENT MARGIN	NEW ZEALAND / COROMANDEL-TAUPO / TAUPO VOLCANIC ZONE / RUAPEHU / TURAKINA FORMATION		-40.05	-40.05	175.16	175.16	SAE			s_RAT_02 [20267]	ANDESITE [20267]									VOL					WR [20267]	56.9054	0.53054		17.5078				6.57	7.46686	4.22467	0.11102		0.766336	3.23237	0.0854759	0.444665
[20267]	CONVERGENT MARGIN	NEW ZEALAND / COROMANDEL-TAUPO / TAUPO VOLCANIC ZONE / RUAPEHU / TURAKINA FORMATION		-40.05	-40.05	175.16	175.16	SAE			s_RAT_03 [20267]	ANDESITE [20267]									VOL					WR [20267]	59.3069	0.493238		16.4741				6.02	6.8856	4.13333	0.112458		0.877963	3.48226	0.0986476	0.271131
[20472]	CONVERGENT MARGIN	NEW ZEALAND / COROMANDEL-TAUPO / TAUPO VOLCANIC ZONE / MANGAKINO VOLCANIC CENTER / KIDNAPPERS IGNIMBRITE	KIDNAPPERS ERUPTION	-37.8486	-38.1086	175.705	175.836	SAE			s_P1876 [20472]	RHYOLITE [20472]									VOL					WR [20472]	70.696	0.422158		15.3315				3.06	2.49176	0.545717	0.0926689		3.25371	3.66557	0.102965
[20472]	CONVERGENT MARGIN	NEW ZEALAND / COROMANDEL-TAUPO / TAUPO VOLCANIC ZONE / MANGAKINO VOLCANIC CENTER / KIDNAPPERS IGNIMBRITE	KIDNAPPERS ERUPTION	-37.8486	-38.1086	175.705	175.836	SAE			s_P2007 [20472]	RHYOLITE [20472]									VOL					WR [20472]	76.1173	0.153752		13.2226				1.35	1.12751	0.205002	0.0307503		4.83805	2.79828	0.0102501
[20472]	CONVERGENT MARGIN	NEW ZEALAND / COROMANDEL-TAUPO / TAUPO VOLCANIC ZONE / MANGAKINO VOLCANIC CENTER / KIDNAPPERS IGNIMBRITE	KIDNAPPERS ERUPTION	-37.8486	-38.1086	175.705	175.836	SAE			s_P2012 [20472]	RHYOLITE [20472]									VOL					WR [20472]	75.0778	0.28104		13.249				1.9	1.38512	0.411523	0.0401485		4.30593	3.12155	0.0200743
[20472]	CONVERGENT MARGIN	NEW ZEALAND / COROMANDEL-TAUPO / TAUPO VOLCANIC ZONE / MANGAKINO VOLCANIC CENTER / KIDNAPPERS IGNIMBRITE	KIDNAPPERS ERUPTION	-37.8486	-38.1086	175.705	175.836	SAE			s_P1656 [20472]	RHYOLITE [20472]									VOL					WR [20472]	73.9318	0.277978		13.6621				2.1	1.88407	0.401524	0.0514774		4.29322	3.11953	0.0411819
[20472]	CONVERGENT MARGIN	NEW ZEALAND / COROMANDEL-TAUPO / TAUPO VOLCANIC ZONE / MANGAKINO VOLCANIC CENTER / KIDNAPPERS IGNIMBRITE	KIDNAPPERS ERUPTION	-37.8486	-38.1086	175.705	175.836	SAE			s_P1868 [20472]	RHYOLITE [20472]									VOL					WR [20472]	73.1551	0.309629		14.0262				2.27	2.10548	0.443802	0.0619259		3.57106	3.79812	0.010321
[20472]	CONVERGENT MARGIN	NEW ZEALAND / COROMANDEL-TAUPO / TAUPO VOLCANIC ZONE / MANGAKINO VOLCANIC CENTER / KIDNAPPERS IGNIMBRITE	KIDNAPPERS ERUPTION	-37.8486	-38.1086	175.705	175.836	SAE			s_P2010 [20472]	RHYOLITE [20472]									VOL					WR [20472]	71.8526	0.307062		15.2508				2.27	2.24156	0.460594	0.0614125		3.83828	3.45957	0.0102354
[20472]	CONVERGENT MARGIN	NEW ZEALAND / COROMANDEL-TAUPO / TAUPO VOLCANIC ZONE / MANGAKINO VOLCANIC CENTER / KIDNAPPERS IGNIMBRITE	KIDNAPPERS ERUPTION	-37.8486	-38.1086	175.705	175.836	SAE			s_P2014 [20472]	RHYOLITE [20472]									VOL					WR [20472]	72.5522	0.266284		14.9734				1.94	2.161	0.35846	0.0512085		4.14789	3.32855	0.0102417
[20472]	CONVERGENT MARGIN	NEW ZEALAND / COROMANDEL-TAUPO / TAUPO VOLCANIC ZONE / MANGAKINO VOLCANIC CENTER / KIDNAPPERS IGNIMBRITE	KIDNAPPERS ERUPTION	-37.8486	-38.1086	175.705	175.836	SAE			s_P2008 [20472]	RHYOLITE [20472]									VOL					WR [20472]	71.3042	0.307346		15.7156				2.24	2.36656	0.420039	0.0512243		4.03647	3.29884	0.0102449
[20472]	CONVERGENT MARGIN	NEW ZEALAND / COROMANDEL-TAUPO / TAUPO VOLCANIC ZONE / MANGAKINO VOLCANIC CENTER / KIDNAPPERS IGNIMBRITE	KIDNAPPERS ERUPTION	-37.8486	-38.1086	175.705	175.836	SAE			s_P1658 [20472]	RHYOLITE [20472]									VOL					WR [20472]	75.8482	0.191282		12.9769				1.55	1.22823	0.261754	0.0402698		4.98339	2.72828	0.0201349
[20472]	CONVERGENT MARGIN	NEW ZEALAND / COROMANDEL-TAUPO / TAUPO VOLCANIC ZONE / MANGAKINO VOLCANIC CENTER / KIDNAPPERS IGNIMBRITE	KIDNAPPERS ERUPTION	-37.8486	-38.1086	175.705	175.836	SAE			s_P1653 [20472]	RHYOLITE [20472]									VOL					WR [20472]	73.4487	0.331503		13.5709				2.23	2.15477	0.497255	0.0621568		4.00912	3.43935	0.0103595
[20472]	CONVERGENT MARGIN	NEW ZEALAND / COROMANDEL-TAUPO / TAUPO VOLCANIC ZONE / MANGAKINO VOLCANIC CENTER / KIDNAPPERS IGNIMBRITE	KIDNAPPERS ERUPTION	-37.8486	-38.1086	175.705	175.836	SAE			s_P1722 [20472]	RHYOLITE [20472]									VOL					WR [20472]	73.3648	0.2567		14.3136				1.89	2.04333	0.369648	0.05134		3.94291	3.54246	0.010268
[20472]	CONVERGENT MARGIN	NEW ZEALAND / COROMANDEL-TAUPO / TAUPO VOLCANIC ZONE / MANGAKINO VOLCANIC CENTER / KIDNAPPERS IGNIMBRITE	KIDNAPPERS ERUPTION	-37.8486	-38.1086	175.705	175.836	SAE			s_P2011 [20472]	RHYOLITE [20472]									VOL					WR [20472]	73.1797	0.235535		15.023				1.73	1.915	0.276498	0.0409626		3.86073	3.53303	0.0102407
[20472]	CONVERGENT MARGIN	NEW ZEALAND / COROMANDEL-TAUPO / TAUPO VOLCANIC ZONE / MANGAKINO VOLCANIC CENTER / KIDNAPPERS IGNIMBRITE	KIDNAPPERS ERUPTION	-37.8486	-38.1086	175.705	175.836	SAE			s_P2015 [20472]	RHYOLITE [20472]									VOL					WR [20472]	75.0282	0.181178		13.7524				1.43	1.59984	0.211944	0.0410214		4.32434	3.25779	0.0102554
[20472]	CONVERGENT MARGIN	NEW ZEALAND / COROMANDEL-TAUPO / TAUPO VOLCANIC ZONE / MANGAKINO VOLCANIC CENTER / KIDNAPPERS IGNIMBRITE	KIDNAPPERS ERUPTION	-37.8486	-38.1086	175.705	175.836	SAE			s_P1655 [20472]	RHYOLITE [20472]									VOL					WR [20472]	71.1471	0.398221		14.9048				2.69	2.55482	0.584402	0.0724038		3.62019	3.69259	0.0310302
[20472]	CONVERGENT MARGIN	NEW ZEALAND / COROMANDEL-TAUPO / TAUPO VOLCANIC ZONE / MANGAKINO VOLCANIC CENTER / KIDNAPPERS IGNIMBRITE	KIDNAPPERS ERUPTION	-37.8486	-38.1086	175.705	175.836	SAE			s_P1649 [20472]	RHYOLITE [20472]									VOL					WR [20472]	72.3577	0.319029		14.5724				2.29	2.31553	0.432232	0.0617475		3.8798	3.50931	0.0102912
[20472]	CONVERGENT MARGIN	NEW ZEALAND / COROMANDEL-TAUPO / TAUPO VOLCANIC ZONE / MANGAKINO VOLCANIC CENTER / KIDNAPPERS IGNIMBRITE	KIDNAPPERS ERUPTION	-37.8486	-38.1086	175.705	175.836	SAE			s_P1646 [20472]	RHYOLITE [20472]									VOL					WR [20472]	74.0123	0.255885		14.0225				2.04	1.70931	0.35824	0.0716479		4.03275	3.2651	0.0102354
[20472]	CONVERGENT MARGIN	NEW ZEALAND / COROMANDEL-TAUPO / TAUPO VOLCANIC ZONE / MANGAKINO VOLCANIC CENTER / KIDNAPPERS IGNIMBRITE	KIDNAPPERS ERUPTION	-37.8486	-38.1086	175.705	175.836	SAE			s_P1607 [20472]	RHYOLITE [20472]									VOL					WR [20472]	75.919	0.191359		13.0124				1.57	1.20858	0.271931	0.040286		4.64297	2.95095	0.020143
[20472]	CONVERGENT MARGIN	NEW ZEALAND / COROMANDEL-TAUPO / TAUPO VOLCANIC ZONE / MANGAKINO VOLCANIC CENTER / KIDNAPPERS IGNIMBRITE	KIDNAPPERS ERUPTION	-37.8486	-38.1086	175.705	175.836	SAE			s_P1609 [20472]	RHYOLITE [20472]									VOL					WR [20472]	75.5801	0.190859		13.3601				1.5	1.31592	0.261175	0.0401808		4.74134	2.8227	0.0200904
[20472]	CONVERGENT MARGIN	NEW ZEALAND / COROMANDEL-TAUPO / TAUPO VOLCANIC ZONE / MANGAKINO VOLCANIC CENTER / KIDNAPPERS IGNIMBRITE	KIDNAPPERS ERUPTION	-37.8486	-38.1086	175.705	175.836	SAE			s_P2006 [20472]	RHYOLITE [20472]									VOL					WR [20472]	76.4995	0.152517		12.9376				1.22	1.12318	0.193085	0.0305034		4.67132	3.0299	0.0101678
[20472]	CONVERGENT MARGIN	NEW ZEALAND / COROMANDEL-TAUPO / TAUPO VOLCANIC ZONE / MANGAKINO VOLCANIC CENTER / KIDNAPPERS IGNIMBRITE	KIDNAPPERS ERUPTION	-37.8486	-38.1086	175.705	175.836	SAE			s_P17XX [20472]	RHYOLITE [20472]									VOL					WR [20472]	70.5369	0.403304		15.5856				3.1	2.37447	0.592233	0.0627242		3.74139	3.23381	0.0228949
[20472]	CONVERGENT MARGIN	NEW ZEALAND / COROMANDEL-TAUPO / TAUPO VOLCANIC ZONE / MANGAKINO VOLCANIC CENTER / ROCKY HILL IGNIMBRITE	ROCKY HILL ERUPTION, W OF MANGAKINO WITHIN WAIPA VALLEY	-38.3817	-38.4376	175.308	175.364	SAE			s_P2051 [20472]	RHYOLITE [20472]									VOL					WR [20472]	71.6705	0.313611		15.6805				2.17	2.17437	0.459962	0.0627221		3.19883	3.8156	0.209074
[20472]	CONVERGENT MARGIN	NEW ZEALAND / COROMANDEL-TAUPO / TAUPO VOLCANIC ZONE / MANGAKINO VOLCANIC CENTER / ROCKY HILL IGNIMBRITE	ROCKY HILL ERUPTION, W OF MANGAKINO WITHIN WAIPA VALLEY	-38.3817	-38.4376	175.308	175.364	SAE			s_P2042 [20472]	RHYOLITE [20472]									VOL					WR [20472]	72.4827	0.350407		15.0778				2.36	1.90663	0.412244	0.0515305		3.27734	3.80295	0.0103061
[20472]	CONVERGENT MARGIN	NEW ZEALAND / COROMANDEL-TAUPO / TAUPO VOLCANIC ZONE / MANGAKINO VOLCANIC CENTER / ROCKY HILL IGNIMBRITE	ROCKY HILL ERUPTION, W OF MANGAKINO WITHIN WAIPA VALLEY	-38.3817	-38.4376	175.308	175.364	SAE			s_P2049 [20472]	RHYOLITE [20472]									VOL					WR [20472]	72.1627	0.301675		15.6975				2.15	2.0077	0.405701	0.0520129		3.08957	3.67211	0.218454
[20472]	CONVERGENT MARGIN	NEW ZEALAND / COROMANDEL-TAUPO / TAUPO VOLCANIC ZONE / MANGAKINO VOLCANIC CENTER / ROCKY HILL IGNIMBRITE	ROCKY HILL ERUPTION, W OF MANGAKINO WITHIN WAIPA VALLEY	-38.3817	-38.4376	175.308	175.364	SAE			s_P2002 [20472]	RHYOLITE [20472]									VOL					WR [20472]	73.5661	0.321996		14.993				2.06	1.52948	0.392433	0.0402495		3.40109	3.44134	0.0201248
[20472]	CONVERGENT MARGIN	NEW ZEALAND / COROMANDEL-TAUPO / TAUPO VOLCANIC ZONE / MANGAKINO VOLCANIC CENTER / ROCKY HILL IGNIMBRITE	ROCKY HILL ERUPTION, W OF MANGAKINO WITHIN WAIPA VALLEY	-38.3817	-38.4376	175.308	175.364	SAE			s_P2038 [20472]	RHYOLITE [20472]									VOL					WR [20472]	70.0248	0.340628		17.4959				2.34	2.17795	0.412882	0.0619323		2.85921	4.01528	0.010322
[20472]	CONVERGENT MARGIN	NEW ZEALAND / COROMANDEL-TAUPO / TAUPO VOLCANIC ZONE / MANGAKINO VOLCANIC CENTER / ROCKY HILL IGNIMBRITE	ROCKY HILL ERUPTION, W OF MANGAKINO WITHIN WAIPA VALLEY	-38.3817	-38.4376	175.308	175.364	SAE			s_P2030 [20472]	RHYOLITE [20472]									VOL					WR [20472]	70.7043	0.342822		17.3073				2.16	2.07771	0.249325	0.0311656		3.14772	3.72948	0.0103885
[20472]	CONVERGENT MARGIN	NEW ZEALAND / COROMANDEL-TAUPO / TAUPO VOLCANIC ZONE / MANGAKINO VOLCANIC CENTER / ROCKY HILL IGNIMBRITE	ROCKY HILL ERUPTION, W OF MANGAKINO WITHIN WAIPA VALLEY	-38.3817	-38.4376	175.308	175.364	SAE			s_P2047 [20472]	RHYOLITE [20472]									VOL					WR [20472]	70.1723	0.308379		17.6946				2.01	2.07359	0.446618	0.0531689		3.15823	3.76436	0.095704
[20472]	CONVERGENT MARGIN	NEW ZEALAND / COROMANDEL-TAUPO / TAUPO VOLCANIC ZONE / MANGAKINO VOLCANIC CENTER / ROCKY HILL IGNIMBRITE	ROCKY HILL ERUPTION, W OF MANGAKINO WITHIN WAIPA VALLEY	-38.3817	-38.4376	175.308	175.364	SAE			s_P2029 [20472]	RHYOLITE [20472]									VOL					WR [20472]	69.2681	0.33034		18.2719				2.17	2.29173	0.402601	0.0516156		2.80789	4.14989	0.0103231
[20472]	CONVERGENT MARGIN	NEW ZEALAND / COROMANDEL-TAUPO / TAUPO VOLCANIC ZONE / MANGAKINO VOLCANIC CENTER / ROCKY HILL IGNIMBRITE	ROCKY HILL ERUPTION, W OF MANGAKINO WITHIN WAIPA VALLEY	-38.3817	-38.4376	175.308	175.364	SAE			s_P2046 [20472]	RHYOLITE [20472]									VOL					WR [20472]	74.565	0.196769		14.8302				1.52	1.59486	0.300331	0.041425		3.314	3.45899	0.0103563
[20472]	CONVERGENT MARGIN	NEW ZEALAND / COROMANDEL-TAUPO / TAUPO VOLCANIC ZONE / MANGAKINO VOLCANIC CENTER / ROCKY HILL IGNIMBRITE	ROCKY HILL ERUPTION, W OF MANGAKINO WITHIN WAIPA VALLEY	-38.3817	-38.4376	175.308	175.364	SAE			s_P2000 [20472]	RHYOLITE [20472]									VOL					WR [20472]	71.945	0.278897		16.4756				1.8	2.05557	0.330544	0.0309885		2.94391	3.92521	0.0103295
[20472]	CONVERGENT MARGIN	NEW ZEALAND / COROMANDEL-TAUPO / TAUPO VOLCANIC ZONE / MANGAKINO VOLCANIC CENTER / ROCKY HILL IGNIMBRITE	ROCKY HILL ERUPTION, W OF MANGAKINO WITHIN WAIPA VALLEY	-38.3817	-38.4376	175.308	175.364	SAE			s_P2044 [20472]	RHYOLITE [20472]									VOL					WR [20472]	74.0346	0.207061		14.8463				1.48	1.58401	0.227767	0.0310591		3.84098	3.53039	0.0517652
[20472]	CONVERGENT MARGIN	NEW ZEALAND / COROMANDEL-TAUPO / TAUPO VOLCANIC ZONE / MANGAKINO VOLCANIC CENTER / ROCKY HILL IGNIMBRITE	ROCKY HILL ERUPTION, W OF MANGAKINO WITHIN WAIPA VALLEY	-38.3817	-38.4376	175.308	175.364	SAE			s_P2050 [20472]	RHYOLITE [20472]									VOL					WR [20472]	72.899	0.275707		15.0516				1.88	1.86868	0.408455	0.0510569		3.58419	3.61483	0.153171
[15799]	CONVERGENT MARGIN	NEW ZEALAND / COROMANDEL-TAUPO / TAUPO VOLCANIC ZONE / MANGAKINO VOLCANIC CENTER / KIDNAPPERS IGNIMBRITE	KIDNAPPERS ERUPTION, FALL DEPOSIT CA. 30 KM SW OF MANGAKINO CALDERA RIM ON PUKEMAKO ROAD	-37.85	-38.11	175.71	175.84	SAE			s_A [15799]	RHYOLITE [15799]									VOL					WR [15799]	77.84	0.12		12.47				1.22	0.96	0.11	0.04		3.55	3.71
[15799]	CONVERGENT MARGIN	NEW ZEALAND / COROMANDEL-TAUPO / TAUPO VOLCANIC ZONE / MANGAKINO VOLCANIC CENTER / KIDNAPPERS IGNIMBRITE	KIDNAPPERS ERUPTION, FALL DEPOSIT CA. 30 KM SW OF MANGAKINO CALDERA RIM ON PUKEMAKO ROAD	-37.85	-38.11	175.71	175.84	SAE			s_B [15799]	RHYOLITE [15799]									VOL					WR [15799]	77.92	0.1		12.52				1.04	0.77	0.09	0.038		4.02	3.5
[15799]	CONVERGENT MARGIN	NEW ZEALAND / COROMANDEL-TAUPO / TAUPO VOLCANIC ZONE / MANGAKINO VOLCANIC CENTER / KIDNAPPERS IGNIMBRITE	KIDNAPPERS ERUPTION, FALL DEPOSIT CA. 30 KM SW OF MANGAKINO CALDERA RIM ON PUKEMAKO ROAD	-37.85	-38.11	175.71	175.84	SAE			s_C [15799]	RHYOLITE [15799]									VOL					WR [15799]	77.61	0.13		12.71				1.3	1.06	0.12	0.043		3.48	3.57
[20347]	CONVERGENT MARGIN	NEW ZEALAND / COROMANDEL-TAUPO / TAUPO VOLCANIC ZONE / EGMONT (MOUNT TARANAKI)		-39.296	-39.296	174.065	174.065	SAE			s_T90/1 [20347]	GABBRO [20347]									PLU					WR [20347]	41.46	1.52		17.05				14.11	15.35	6.6	0.21		0.26	1.36	0.34	0.11
[20347]	CONVERGENT MARGIN	NEW ZEALAND / COROMANDEL-TAUPO / TAUPO VOLCANIC ZONE / EGMONT (MOUNT TARANAKI)		-39.296	-39.296	174.065	174.065	SAE			s_T90/6 [20347]	NOT GIVEN [20347]									PLU					WR [20347]	42.2	1.67		16.68				14.15	13.83	7.09	0.22		0.46	1.85	0.29	0.06
[20347]	CONVERGENT MARGIN	NEW ZEALAND / COROMANDEL-TAUPO / TAUPO VOLCANIC ZONE / EGMONT (MOUNT TARANAKI)		-39.296	-39.296	174.065	174.065	SAE			s_T89/17B [20347]	GABBRO [20347]									PLU					WR [20347]	43.4	1.4		19.73		1.95	9.77		14.94	6.01	0.2		0.29	1.93	0.38	0.08
[20347]	CONVERGENT MARGIN	NEW ZEALAND / COROMANDEL-TAUPO / TAUPO VOLCANIC ZONE / EGMONT (MOUNT TARANAKI)		-39.296	-39.296	174.065	174.065	SAE			s_OW3 [20347]	NOT GIVEN [20347]									PLU					WR [20347]	41.27	1.48		16.08				14.85	15.55	7.53	0.16		0.29	1.32	0.05
[20347]	CONVERGENT MARGIN	NEW ZEALAND / COROMANDEL-TAUPO / TAUPO VOLCANIC ZONE / EGMONT (MOUNT TARANAKI)		-39.296	-39.296	174.065	174.065	SAE			s_OW6 [20347]	GABBRO [20347]									PLU					WR [20347]	48.21	1.41		13.34				11.39	9.78	10.11	0.23		0.8	2.77	0.13	0.01
[20347]	CONVERGENT MARGIN	NEW ZEALAND / COROMANDEL-TAUPO / TAUPO VOLCANIC ZONE / EGMONT (MOUNT TARANAKI)		-39.296	-39.296	174.065	174.065	SAE			s_OW8 [20347]	GABBRO [20347]									PLU					WR [20347]	47.28	1.27		17.33				11.02	10.39	6.43	0.21		0.55	3.08	0.3	0.24
[20347]	CONVERGENT MARGIN	NEW ZEALAND / COROMANDEL-TAUPO / TAUPO VOLCANIC ZONE / EGMONT (MOUNT TARANAKI)		-39.296	-39.296	174.065	174.065	SAE			s_UL1 [20347]	NOT GIVEN [20347]									PLU					WR [20347]	48.89	1.21		15.67				9.82	11.43	8.45	0.23		0.84	2.12	0.13	0.01
[20347]	CONVERGENT MARGIN	NEW ZEALAND / COROMANDEL-TAUPO / TAUPO VOLCANIC ZONE / EGMONT (MOUNT TARANAKI)		-39.296	-39.296	174.065	174.065	SAE			s_H24 [20347]	NOT GIVEN [20347]									PLU					WR [20347]	41.11	2.33		11.04				14.67	14.57	11.97	0.2		0.56	1.62	0.03
[20347]	CONVERGENT MARGIN	NEW ZEALAND / COROMANDEL-TAUPO / TAUPO VOLCANIC ZONE / EGMONT (MOUNT TARANAKI)		-39.296	-39.296	174.065	174.065	SAE			s_H4 [20347]	GABBRO [20347]									PLU					WR [20347]	42.55	1.5		18.04				11.99	14.4	6.96	0.22		0.39	1.93	0.5
[20347]	CONVERGENT MARGIN	NEW ZEALAND / COROMANDEL-TAUPO / TAUPO VOLCANIC ZONE / EGMONT (MOUNT TARANAKI)		-39.296	-39.296	174.065	174.065	SAE			s_H5 [20347]	NOT GIVEN [20347]									PLU					WR [20347]	52.44	0.2		11.37				5.82	15.26	11.41	0.16		0.42	1.73	0.03	0.08
[20347]	CONVERGENT MARGIN	NEW ZEALAND / COROMANDEL-TAUPO / TAUPO VOLCANIC ZONE / EGMONT (MOUNT TARANAKI)		-39.296	-39.296	174.065	174.065	SAE			s_M35 [20347]	GABBRO [20347]									PLU					WR [20347]	45.03	1.91		18.19				14.56	8.75	4.21	0.17		1.04	3.33	0.24	0.51
[20347]	CONVERGENT MARGIN	NEW ZEALAND / COROMANDEL-TAUPO / TAUPO VOLCANIC ZONE / EGMONT (MOUNT TARANAKI)		-39.296	-39.296	174.065	174.065	SAE			s_UL2 [20347]	NOT GIVEN [20347]									VOL					WR [20347]	41.46	1.52		17.05				14.11	15.35	6.6	0.21		0.26	1.36	0.34
[20347]	CONVERGENT MARGIN	NEW ZEALAND / COROMANDEL-TAUPO / TAUPO VOLCANIC ZONE / EGMONT (MOUNT TARANAKI)		-39.296	-39.296	174.065	174.065	SAE			s_T04/1A [20347]	GABBRO [20347]									PLU					WR [20347]	41.46	1.52		17.05				14.11	15.35	6.6	0.21		0.26	1.36	0.34
[20347]	CONVERGENT MARGIN	NEW ZEALAND / COROMANDEL-TAUPO / TAUPO VOLCANIC ZONE / EGMONT (MOUNT TARANAKI)		-39.296	-39.296	174.065	174.065	SAE			s_T04/1B [20347]	GABBRO [20347]									PLU					WR [20347]	41.46	1.52		17.05				14.11	15.35	6.6	0.21		0.26	1.36	0.34
[20347]	CONVERGENT MARGIN	NEW ZEALAND / COROMANDEL-TAUPO / TAUPO VOLCANIC ZONE / EGMONT (MOUNT TARANAKI)		-39.296	-39.296	174.065	174.065	SAE			s_T04/3 [20347]	GABBRO [20347]									PLU					WR [20347]	41.46	1.52		17.05				14.11	15.35	6.6	0.21		0.26	1.36	0.34	0.06
[20347]	CONVERGENT MARGIN	NEW ZEALAND / COROMANDEL-TAUPO / TAUPO VOLCANIC ZONE / EGMONT (MOUNT TARANAKI)		-39.296	-39.296	174.065	174.065	SAE			s_T89/17A [20347]	NOT GIVEN [20347]									PLU					WR [20347]	42.42	1.64		19.4		2.09	10.44		14.65	6.61	0.18		0.37	1.86	0.33
[20347]	CONVERGENT MARGIN	NEW ZEALAND / COROMANDEL-TAUPO / TAUPO VOLCANIC ZONE / EGMONT (MOUNT TARANAKI)		-39.296	-39.296	174.065	174.065	SAE			s_T95-1 [20347]	NOT GIVEN [20347]									PLU					WR [20347]	43.26	0.62		8.82		6.26	3.05		19.78	11.97	0.48		0.01	0.02	0.14		0.56	0.61		0.69
[20347]	CONVERGENT MARGIN	NEW ZEALAND / COROMANDEL-TAUPO / TAUPO VOLCANIC ZONE / EGMONT (MOUNT TARANAKI)		-39.296	-39.296	174.065	174.065	SAE			s_T95-1x1 [20347]	NOT GIVEN [20347]									PLU					WR [20347]	45.38	1.53		9.15		6.28	4.25		16.56	13.97	0.19		0.39	1.39	0.03		0.12	0.44		0.16
[20347]	CONVERGENT MARGIN	NEW ZEALAND / COROMANDEL-TAUPO / TAUPO VOLCANIC ZONE / EGMONT (MOUNT TARANAKI)		-39.296	-39.296	174.065	174.065	SAE			s_T95-1x10 [20347]	NOT GIVEN [20347]									PLU					WR [20347]	37.85	2.2		12.49		13.57	7.22		11.87	11.02	0.18		0.75	1.87	0.03		0.07	0.47		0.07
[20347]	CONVERGENT MARGIN	NEW ZEALAND / COROMANDEL-TAUPO / TAUPO VOLCANIC ZONE / EGMONT (MOUNT TARANAKI)		-39.296	-39.296	174.065	174.065	SAE			s_T95-3X2 [20347]	NOT GIVEN [20347]									VOL					WR [20347]	47.8	2.21		13.8		8.8	5.55		10.85	6.65	0.27		0.52	2.61	0.16		0.05	0.49		0.37
[20347]	CONVERGENT MARGIN	NEW ZEALAND / COROMANDEL-TAUPO / TAUPO VOLCANIC ZONE / EGMONT (MOUNT TARANAKI)		-39.296	-39.296	174.065	174.065	SAE			s_T95-5x4 [20347]	GABBRO [20347]									PLU					WR [20347]	42.23	1.64		17.73		9.42	6.31		12.02	6.67	0.25		0.41	2.15	0.48		0.01	0.15		0.16
[20347]	CONVERGENT MARGIN	NEW ZEALAND / COROMANDEL-TAUPO / TAUPO VOLCANIC ZONE / EGMONT (MOUNT TARANAKI)		-39.296	-39.296	174.065	174.065	SAE			s_9/04A [20347]	NOT GIVEN [20347]									PLU					WR [20347]	42.24	1.67		14.67		14.59			14.01	8.9	0.23		0.53	1.92	0.14
[20347]	CONVERGENT MARGIN	NEW ZEALAND / COROMANDEL-TAUPO / TAUPO VOLCANIC ZONE / EGMONT (MOUNT TARANAKI)		-39.296	-39.296	174.065	174.065	SAE			s_9/04B [20347]	NOT GIVEN [20347]									PLU					WR [20347]	51.04	0.32		4.32		8.23			15.31	19.1	0.19		0.24	0.95	0.03
[20347]	CONVERGENT MARGIN	NEW ZEALAND / COROMANDEL-TAUPO / TAUPO VOLCANIC ZONE / EGMONT (MOUNT TARANAKI)		-39.296	-39.296	174.065	174.065	SAE			s_9/04C [20347]	NOT GIVEN [20347]									PLU					WR [20347]	44.25	1.39		16.92		11.83			12.86	8.45	0.19		0.42	2.35	0.33
[20347]	CONVERGENT MARGIN	NEW ZEALAND / COROMANDEL-TAUPO / TAUPO VOLCANIC ZONE / EGMONT (MOUNT TARANAKI)		-39.296	-39.296	174.065	174.065	SAE			s_9/04E [20347]	NOT GIVEN [20347]									PLU					WR [20347]	42.86	2.44		14.71		15.89			15.71	4.98	0.32		0.13	1.63	0.24
[20347]	CONVERGENT MARGIN	NEW ZEALAND / COROMANDEL-TAUPO / TAUPO VOLCANIC ZONE / EGMONT (MOUNT TARANAKI)		-39.296	-39.296	174.065	174.065	SAE			s_9/04G [20347]	NOT GIVEN [20347]									PLU					WR [20347]	43.32	1.14		9.29		14.73			12.53	15.4	0.24		0.55	1.88	0.03
[20347]	CONVERGENT MARGIN	NEW ZEALAND / COROMANDEL-TAUPO / TAUPO VOLCANIC ZONE / EGMONT (MOUNT TARANAKI)		-39.296	-39.296	174.065	174.065	SAE			s_24/04A [20347]	NOT GIVEN [20347]									PLU					WR [20347]	49.83	0.3		3.15		8.48			19.13	16.5	0.29		0.2	0.78	0
[20347]	CONVERGENT MARGIN	NEW ZEALAND / COROMANDEL-TAUPO / TAUPO VOLCANIC ZONE / EGMONT (MOUNT TARANAKI)		-39.296	-39.296	174.065	174.065	SAE			s_24/04B [20347]	NOT GIVEN [20347]									PLU					WR [20347]	44.81	1.27		15.49		14.63			10.41	8.4	0.28		1.12	2.55	0.08
[20347]	CONVERGENT MARGIN	NEW ZEALAND / COROMANDEL-TAUPO / TAUPO VOLCANIC ZONE / EGMONT (MOUNT TARANAKI)		-39.296	-39.296	174.065	174.065	SAE			s_16/07A [20347]	NOT GIVEN [20347]									PLU					WR [20347]	69.59	0.38		12.53		4.99			10.41	0.67	0.29		0.07	0.56	0.04
[20347]	CONVERGENT MARGIN	NEW ZEALAND / COROMANDEL-TAUPO / TAUPO VOLCANIC ZONE / EGMONT (MOUNT TARANAKI)		-39.296	-39.296	174.065	174.065	SAE			s_16/07B [20347]	NOT GIVEN [20347]									PLU					WR [20347]	42.7	1.5		17.73		14.28			11.86	7.01	0.23		0.67	2.44	0.37
[20347]	CONVERGENT MARGIN	NEW ZEALAND / COROMANDEL-TAUPO / TAUPO VOLCANIC ZONE / EGMONT (MOUNT TARANAKI)		-39.296	-39.296	174.065	174.065	SAE			s_16/07D [20347]	NOT GIVEN [20347]									PLU					WR [20347]	42.24	1.32		17.89		13.89			14.9	6.18	0.21		0.24	1.8	0.16
[20347]	CONVERGENT MARGIN	NEW ZEALAND / COROMANDEL-TAUPO / TAUPO VOLCANIC ZONE / EGMONT (MOUNT TARANAKI)		-39.296	-39.296	174.065	174.065	SAE			s_24/06C [20347]	NOT GIVEN [20347]									PLU					WR [20347]	43.64	1.96		13.36		13.1			15.34	9.87	0.15		0.19	0.72	0.01
[20347]	CONVERGENT MARGIN	NEW ZEALAND / COROMANDEL-TAUPO / TAUPO VOLCANIC ZONE / EGMONT (MOUNT TARANAKI)		-39.296	-39.296	174.065	174.065	SAE			s_24/06D [20347]	NOT GIVEN [20347]									PLU					WR [20347]	40.31	1.56		16.73		14.42			11.92	7.74	0.2		0.56	2.05	0.07
[20347]	CONVERGENT MARGIN	NEW ZEALAND / COROMANDEL-TAUPO / TAUPO VOLCANIC ZONE / EGMONT (MOUNT TARANAKI)		-39.296	-39.296	174.065	174.065	SAE			s_24/06E [20347]	NOT GIVEN [20347]									PLU					WR [20347]	41.49	1.71		15.84		15.12			14.3	8.85	0.23		0.44	1.81	0.05
[20347]	CONVERGENT MARGIN	NEW ZEALAND / COROMANDEL-TAUPO / TAUPO VOLCANIC ZONE / EGMONT (MOUNT TARANAKI)		-39.296	-39.296	174.065	174.065	SAE			s_24/06F [20347]	NOT GIVEN [20347]									PLU					WR [20347]	46.34	1.2		16.52		14.66			9.03	6.01	0.22		0.41	3.35	0.19
[20347]	CONVERGENT MARGIN	NEW ZEALAND / COROMANDEL-TAUPO / TAUPO VOLCANIC ZONE / EGMONT (MOUNT TARANAKI)		-39.296	-39.296	174.065	174.065	SAE			s_24/06H [20347]	NOT GIVEN [20347]									PLU					WR [20347]	41.39	3.28		20.45		14.4			15.55	1.83	0.18		0.28	1.3	0.32
[20347]	CONVERGENT MARGIN	NEW ZEALAND / COROMANDEL-TAUPO / TAUPO VOLCANIC ZONE / EGMONT (MOUNT TARANAKI)		-39.296	-39.296	174.065	174.065	SAE			s_24/06K [20347]	NOT GIVEN [20347]									PLU					WR [20347]	38.63	2		17.81		18.01			11.28	8.3	0.36		0.33	2.29	0.2
[20347]	CONVERGENT MARGIN	NEW ZEALAND / COROMANDEL-TAUPO / TAUPO VOLCANIC ZONE / EGMONT (MOUNT TARANAKI)		-39.296	-39.296	174.065	174.065	SAE			s_24/06L [20347]	NOT GIVEN [20347]									PLU					WR [20347]	53.51	0.29		3.89		7.85			15.09	18.42	0.18		0.35	1.24	0.03
[20347]	CONVERGENT MARGIN	NEW ZEALAND / COROMANDEL-TAUPO / TAUPO VOLCANIC ZONE / EGMONT (MOUNT TARANAKI)		-39.296	-39.296	174.065	174.065	SAE			s_22/05B [20347]	NOT GIVEN [20347]									PLU					WR [20347]	42.4	1.66		17.12		13.63			12.76	8.4	0.2		0.57	2.19	0.09
[20347]	CONVERGENT MARGIN	NEW ZEALAND / COROMANDEL-TAUPO / TAUPO VOLCANIC ZONE / EGMONT (MOUNT TARANAKI)		-39.296	-39.296	174.065	174.065	SAE			s_22/05D [20347]	NOT GIVEN [20347]									PLU					WR [20347]	50.72	0.74		11.39		5.8			25.49	1.53	0.68		0.32	1.62	0.09
[20347]	CONVERGENT MARGIN	NEW ZEALAND / COROMANDEL-TAUPO / TAUPO VOLCANIC ZONE / EGMONT (MOUNT TARANAKI)		-39.296	-39.296	174.065	174.065	SAE			s_22/05E [20347]	NOT GIVEN [20347]									PLU					WR [20347]	48.34	1.67		14.64		11.32			11.53	7.2	0.24		1.05	3.19	0.13
[20347]	CONVERGENT MARGIN	NEW ZEALAND / COROMANDEL-TAUPO / TAUPO VOLCANIC ZONE / EGMONT (MOUNT TARANAKI)		-39.296	-39.296	174.065	174.065	SAE			s_22/05F [20347]	NOT GIVEN [20347]									PLU					WR [20347]	50.39	1.12		16.78		9.51			8.87	6.93	0.12		1.41	3.6	0.24
[20347]	CONVERGENT MARGIN	NEW ZEALAND / COROMANDEL-TAUPO / TAUPO VOLCANIC ZONE / EGMONT (MOUNT TARANAKI)		-39.296	-39.296	174.065	174.065	SAE			s_TX-1 [20347]	NOT GIVEN [20347]									PLU					WR [20347]	34.18	5.03		10.77		25.99			14.05	7.44	0.33		0.23	1.04	0.59
[20347]	CONVERGENT MARGIN	NEW ZEALAND / COROMANDEL-TAUPO / TAUPO VOLCANIC ZONE / EGMONT (MOUNT TARANAKI)		-39.296	-39.296	174.065	174.065	SAE			s_TX-2 [20347]	NOT GIVEN [20347]									PLU					WR [20347]	53.04	0.84		18.09		8.75			8.98	4.08	0.17		1.39	3.79	0.23
[20347]	CONVERGENT MARGIN	NEW ZEALAND / COROMANDEL-TAUPO / TAUPO VOLCANIC ZONE / EGMONT (MOUNT TARANAKI)		-39.296	-39.296	174.065	174.065	SAE			s_TX-3 [20347]	NOT GIVEN [20347]									PLU					WR [20347]	39.04	2.84		16		17.97			14.56	7.43	0.25		0.22	1.5	0.04
[20347]	CONVERGENT MARGIN	NEW ZEALAND / COROMANDEL-TAUPO / TAUPO VOLCANIC ZONE / EGMONT (MOUNT TARANAKI)		-39.296	-39.296	174.065	174.065	SAE			s_TX-4 [20347]	NOT GIVEN [20347]									PLU					WR [20347]	44.11	1.32		18.92		12.45			12.82	5.86	0.21		0.45	2.72	0.48
[20347]	CONVERGENT MARGIN	NEW ZEALAND / COROMANDEL-TAUPO / TAUPO VOLCANIC ZONE / EGMONT (MOUNT TARANAKI)		-39.296	-39.296	174.065	174.065	SAE			s_TX-5 [20347]	NOT GIVEN [20347]									PLU					WR [20347]	47.12	2.08		14.35		13.23			14.07	5.09	0.25		0.18	2.74	0.13
[20347]	CONVERGENT MARGIN	NEW ZEALAND / COROMANDEL-TAUPO / TAUPO VOLCANIC ZONE / EGMONT (MOUNT TARANAKI)		-39.296	-39.296	174.065	174.065	SAE			s_TX-6 [20347]	NOT GIVEN [20347]									PLU					WR [20347]	49.39	1.14		16.81		10.14			11.69	5.8	0.2		0.77	3.42	0.34
[20347]	CONVERGENT MARGIN	NEW ZEALAND / COROMANDEL-TAUPO / TAUPO VOLCANIC ZONE / EGMONT (MOUNT TARANAKI)		-39.296	-39.296	174.065	174.065	SAE			s_17/09- [20347]	NOT GIVEN [20347]									PLU					WR [20347]	48.17	0.82		13.12		12.69			11.28	10.24	0.23		0.43	2.57	0.27
[20347]	CONVERGENT MARGIN	NEW ZEALAND / COROMANDEL-TAUPO / TAUPO VOLCANIC ZONE / EGMONT (MOUNT TARANAKI)		-39.296	-39.296	174.065	174.065	SAE			s_17/09A [20347]	NOT GIVEN [20347]									PLU					WR [20347]	45.22	1.23		17.27		10.43			12.45	8.7	0.17		0.49	2.29	0.06
[20347]	CONVERGENT MARGIN	NEW ZEALAND / COROMANDEL-TAUPO / TAUPO VOLCANIC ZONE / EGMONT (MOUNT TARANAKI)		-39.296	-39.296	174.065	174.065	SAE			s_3/04B [20347]	NOT GIVEN [20347]									PLU					WR [20347]	47.99	0.44		13.98		8.01			16.4	10.52	0.17		0.33	1.72	0.03
[20347]	CONVERGENT MARGIN	NEW ZEALAND / COROMANDEL-TAUPO / TAUPO VOLCANIC ZONE / EGMONT (MOUNT TARANAKI)		-39.296	-39.296	174.065	174.065	SAE			s_28/08B [20347]	NOT GIVEN [20347]									PLU					WR [20347]	46.95	1.45		20.22		10.72			11	5.03	0.19		0.43	3.7	0.29
[20347]	CONVERGENT MARGIN	NEW ZEALAND / COROMANDEL-TAUPO / TAUPO VOLCANIC ZONE / EGMONT (MOUNT TARANAKI)		-39.296	-39.296	174.065	174.065	SAE			s_28/08C ML [20347]	NOT GIVEN [20347]									PLU					WR [20347]	45.78	1.53		20.61		13.38			6.47	4.77	0.16		2.19	3.95	0.13
[20347]	CONVERGENT MARGIN	NEW ZEALAND / COROMANDEL-TAUPO / TAUPO VOLCANIC ZONE / EGMONT (MOUNT TARANAKI)		-39.296	-39.296	174.065	174.065	SAE			s_28/08C BLK [20347]	NOT GIVEN [20347]									PLU					WR [20347]	47.48	1.38		19.79		11.62			8.7	4.86	0.19		1.09	4.16	0.22
[20347]	CONVERGENT MARGIN	NEW ZEALAND / COROMANDEL-TAUPO / TAUPO VOLCANIC ZONE / EGMONT (MOUNT TARANAKI)		-39.296	-39.296	174.065	174.065	SAE			s_28/08C MAF [20347]	NOT GIVEN [20347]									PLU					WR [20347]	42.85	1.29		11.26		18.08			10.82	10.39	0.37		0.59	2.37	0.26
[20347]	CONVERGENT MARGIN	NEW ZEALAND / COROMANDEL-TAUPO / TAUPO VOLCANIC ZONE / EGMONT (MOUNT TARANAKI)		-39.296	-39.296	174.065	174.065	SAE			s_T90-30C [20347]	NOT GIVEN [20347]									PLU					WR [20347]
[20347]	CONVERGENT MARGIN	NEW ZEALAND / COROMANDEL-TAUPO / TAUPO VOLCANIC ZONE / EGMONT (MOUNT TARANAKI)		-39.296	-39.296	174.065	174.065	SAE			s_24-05E [20347]	NOT GIVEN [20347]									PLU					WR [20347]
[20347]	CONVERGENT MARGIN	NEW ZEALAND / COROMANDEL-TAUPO / TAUPO VOLCANIC ZONE / EGMONT (MOUNT TARANAKI)		-39.296	-39.296	174.065	174.065	SAE			s_24-06A [20347]	NOT GIVEN [20347]									PLU					WR [20347]
[20299]	CONVERGENT MARGIN	NEW ZEALAND / COROMANDEL-TAUPO / TAUPO VOLCANIC ZONE / MOUNT EDGECUMBE(PUTAUAKI)	BAY OF PLENTY, N BLOCK AND ASH FLOW	-38.11	-38.11	176.74	176.74	SAE			s_BN14-1A [20299]	ANDESITE [20299]									VOL					WR [20299]	60.69	0.7		16.68				6.44	6.75	3.37	0.13		1.62	2.77	0.12
[20299]	CONVERGENT MARGIN	NEW ZEALAND / COROMANDEL-TAUPO / TAUPO VOLCANIC ZONE / MOUNT EDGECUMBE(PUTAUAKI)	BAY OF PLENTY, MAIN CONE	-38.11	-38.11	176.74	176.74	SAE			s_BN2-2 [20299]	ANDESITE [20299]									VOL					WR [20299]	62.36	0.68		16.33				5.99	5.94	2.98	0.13		1.78	3.01	0.12
[20299]	CONVERGENT MARGIN	NEW ZEALAND / COROMANDEL-TAUPO / TAUPO VOLCANIC ZONE / MOUNT EDGECUMBE(PUTAUAKI)	BAY OF PLENTY, MAIN CONE	-38.11	-38.11	176.74	176.74	SAE			s_BN2-3 [20299]	ANDESITE [20299]									VOL					WR [20299]	62.7	0.73		16.22				6.1	5.79	2.62	0.13		1.84	3.04	0.14
[20299]	CONVERGENT MARGIN	NEW ZEALAND / COROMANDEL-TAUPO / TAUPO VOLCANIC ZONE / MOUNT EDGECUMBE(PUTAUAKI)	BAY OF PLENTY, MAIN CONE	-38.11	-38.11	176.74	176.74	SAE			s_BN2-4 [20299]	ANDESITE [20299]									VOL					WR [20299]	62.83	0.7		15.99				5.97	5.84	2.92	0.12		1.85	2.98	0.13
[20299]	CONVERGENT MARGIN	NEW ZEALAND / COROMANDEL-TAUPO / TAUPO VOLCANIC ZONE / MOUNT EDGECUMBE(PUTAUAKI)	BAY OF PLENTY, NW BASE FLOW	-38.11	-38.11	176.74	176.74	SAE			s_BN2-6 [20299]	ANDESITE [20299]									VOL					WR [20299]	60.43	0.69		16.72				6.31	6.97	3.47	0.13		1.6	2.86	0.12
[19581][19448][20398]	CONVERGENT MARGIN	NEW ZEALAND / COROMANDEL-TAUPO / NGATUTURA FIELD		-37.4	-37.6	174.7	175	SAE			s_NGB-3 [19581]	WEHRLITE, XENOLITH [19581]									PER					WR [19581]	40.12	0.02		0.06	0.75			10.15	1.87	46.34	0.17		0	0	0			0.02
[19581][19448][20398]	CONVERGENT MARGIN	NEW ZEALAND / COROMANDEL-TAUPO / NGATUTURA FIELD		-37.4	-37.6	174.7	175	SAE			s_NGB-4 [19581]	DUNITE, XENOLITH [19581]									PER					WR [19581]	39.66	0.02		0.16	0.93			8.06	0.23	49.84	0.13		0	0.01	0.01			0.08
[2263]	CONVERGENT MARGIN	NEW ZEALAND / COROMANDEL-TAUPO / TAUPO VOLCANIC ZONE	NAGAHAPE	-39	-40	175	177	SAE			s_6 [2263]	BONINITE [2263]									VOL					WR [2263]	52.87	0.17		12.53		2.17	6.82		10.07	10.84	0.18		0.15	1.45	0.01		0.93	1.05		0.19
[2263]	CONVERGENT MARGIN	NEW ZEALAND / COROMANDEL-TAUPO / TAUPO VOLCANIC ZONE	NAGAHAPE	-39	-40	175	177	SAE			s_201 [2263]	BONINITE [2263]									VOL					WR [2263]	53.8	0.31		11.4		1.57	6.06		8.73	12.54	0.16		0.15	1.3	0.02		2.77	1.02		0
[20685]	CONVERGENT MARGIN	NEW ZEALAND / COROMANDEL-TAUPO / TAUPO VOLCANIC ZONE / TONGARIRO VOLCANIC CENTER - RUAPEHU / WHAKAPAPA FORMATION	SADDLE CONE PACKAGE	-39.29	-39.29	175.56	175.56	SAE			s_CC301 [20685]	ANDESITE [20685]									VOL					WR [20685]	56.1724	0.794166		17.1689				7.51	8.186	4.74711	0.134563		1.24036	3.06408	0.145267
[20685]	CONVERGENT MARGIN	NEW ZEALAND / COROMANDEL-TAUPO / TAUPO VOLCANIC ZONE / TONGARIRO VOLCANIC CENTER - RUAPEHU / WHAKAPAPA FORMATION	SADDLE CONE PACKAGE	-39.29	-39.29	175.56	175.56	SAE			s_CC281 [20685]	ANDESITE [20685]									VOL					WR [20685]	56.0585	0.730406		16.7141				7.48	8.07099	5.33112	0.133901		1.36682	3.16396	0.120798
[20685]	CONVERGENT MARGIN	NEW ZEALAND / COROMANDEL-TAUPO / TAUPO VOLCANIC ZONE / TONGARIRO VOLCANIC CENTER - RUAPEHU / WHAKAPAPA FORMATION	CRATER LAKE	-39.29	-39.29	175.56	175.56	SAE			s_GL1983 [20685]	ANDESITE [20685]									VOL					WR [20685]	61.4543	0.717205		15.7108				5.76	6.02926	3.94414	0.103055		2.22713	3.25157	0.15644
[20685]	CONVERGENT MARGIN	NEW ZEALAND / COROMANDEL-TAUPO / TAUPO VOLCANIC ZONE / TONGARIRO VOLCANIC CENTER - RUAPEHU / WHAKAPAPA FORMATION	IWIKAU PACKAGE	-39.29	-39.29	175.56	175.56	SAE			s_CC567 [20685]	ANDESITE [20685]									VOL					WR [20685]	56.8379	0.800982		17.1879				7.35	7.66328	4.52825	0.131324		1.38449	3.15229	0.149308
[20685]	CONVERGENT MARGIN	NEW ZEALAND / COROMANDEL-TAUPO / TAUPO VOLCANIC ZONE / TONGARIRO VOLCANIC CENTER - RUAPEHU / WHAKAPAPA FORMATION	IWIKAU PACKAGE	-39.29	-39.29	175.56	175.56	SAE			s_CC569 [20685]	ANDESITE [20685]									VOL					WR [20685]	58.4596	0.728933		16.4332				6.84	7.1344	4.72101	0.124182		1.572	3.08446	0.143135
[20685]	CONVERGENT MARGIN	NEW ZEALAND / COROMANDEL-TAUPO / TAUPO VOLCANIC ZONE / TONGARIRO VOLCANIC CENTER - RUAPEHU / WHAKAPAPA FORMATION	IWIKAU PACKAGE	-39.29	-39.29	175.56	175.56	SAE			s_CC566 [20685]	ANDESITE [20685]									VOL					WR [20685]	58.9016	0.709737		16.4869				6.57	6.98439	4.58665	0.118244		1.61464	3.1587	0.139507
[20685]	CONVERGENT MARGIN	NEW ZEALAND / COROMANDEL-TAUPO / TAUPO VOLCANIC ZONE / TONGARIRO VOLCANIC CENTER - RUAPEHU / WHAKAPAPA FORMATION	IWIKAU PACKAGE	-39.29	-39.29	175.56	175.56	SAE			s_CC563 [20685]	ANDESITE [20685]									VOL					WR [20685]	58.2973	0.75534		17.0379				6.92	7.08876	4.1465	0.124283		1.5317	3.19042	0.138415
[20685]	CONVERGENT MARGIN	NEW ZEALAND / COROMANDEL-TAUPO / TAUPO VOLCANIC ZONE / TONGARIRO VOLCANIC CENTER - RUAPEHU / WHAKAPAPA FORMATION	IWIKAU PACKAGE	-39.29	-39.29	175.56	175.56	SAE			s_CC564 [20685]	ANDESITE [20685]									VOL					WR [20685]	58.3072	0.758671		17.0235				6.95	7.08526	4.13651	0.122551		1.54059	3.15808	0.138574
[20685]	CONVERGENT MARGIN	NEW ZEALAND / COROMANDEL-TAUPO / TAUPO VOLCANIC ZONE / TONGARIRO VOLCANIC CENTER - RUAPEHU / WHAKAPAPA FORMATION	IWIKAU PACKAGE	-39.29	-39.29	175.56	175.56	SAE			s_CC565 [20685]	ANDESITE [20685]									VOL					WR [20685]	58.2319	0.762383		16.9742				6.99	7.13302	4.15922	0.122241		1.52123	3.18058	0.141833
[20685]	CONVERGENT MARGIN	NEW ZEALAND / COROMANDEL-TAUPO / TAUPO VOLCANIC ZONE / TONGARIRO VOLCANIC CENTER - RUAPEHU / WHAKAPAPA FORMATION	IWIKAU PACKAGE	-39.29	-39.29	175.56	175.56	SAE			s_CC269 [20685]	ANDESITE [20685]									VOL					WR [20685]	58.7088	0.736354		17.2818				6.66	6.94898	3.78417	0.118786		1.59298	3.28615	0.139595
[20685]	CONVERGENT MARGIN	NEW ZEALAND / COROMANDEL-TAUPO / TAUPO VOLCANIC ZONE / TONGARIRO VOLCANIC CENTER - RUAPEHU / WHAKAPAPA FORMATION	IWIKAU PACKAGE	-39.29	-39.29	175.56	175.56	SAE			s_CC274 [20685]	ANDESITE [20685]									VOL					WR [20685]	58.6262	0.743395		17.183				6.73	6.9724	3.84487	0.118348		1.5808	3.30833	0.142513
[20685]	CONVERGENT MARGIN	NEW ZEALAND / COROMANDEL-TAUPO / TAUPO VOLCANIC ZONE / TONGARIRO VOLCANIC CENTER - RUAPEHU / WHAKAPAPA FORMATION	IWIKAU PACKAGE	-39.29	-39.29	175.56	175.56	SAE			s_CC381 [20685]	ANDESITE [20685]									VOL					WR [20685]	58.2753	0.751247		17.1968				6.73	7.21238	4.02739	0.120428		1.56222	3.22636	0.144473
[20685]	CONVERGENT MARGIN	NEW ZEALAND / COROMANDEL-TAUPO / TAUPO VOLCANIC ZONE / TONGARIRO VOLCANIC CENTER - RUAPEHU / WHAKAPAPA FORMATION	IWIKAU PACKAGE	-39.29	-39.29	175.56	175.56	SAE			s_CC279 [20685]	ANDESITE [20685]									VOL					WR [20685]	58.7627	0.752044		17.2378				6.68	6.87942	3.81798	0.119656		1.62525	3.24416	0.139439
[20685]	CONVERGENT MARGIN	NEW ZEALAND / COROMANDEL-TAUPO / TAUPO VOLCANIC ZONE / TONGARIRO VOLCANIC CENTER - RUAPEHU / WHAKAPAPA FORMATION	IWIKAU PACKAGE	-39.29	-39.29	175.56	175.56	SAE			s_CC338 [20685]	ANDESITE [20685]									VOL					WR [20685]	59.0256	0.751236		17.8732				6.24	6.93435	2.91731	0.105286		1.59102	3.72172	0.145391
[20685]	CONVERGENT MARGIN	NEW ZEALAND / COROMANDEL-TAUPO / TAUPO VOLCANIC ZONE / TONGARIRO VOLCANIC CENTER - RUAPEHU / WHAKAPAPA FORMATION	IWIKAU PACKAGE	-39.29	-39.29	175.56	175.56	SAE			s_CC331 [20685]	ANDESITE [20685]									VOL					WR [20685]	59.1016	0.684599		16.5154				6.35	6.82699	4.57814	0.113691		1.63506	3.34191	0.141763
[20685]	CONVERGENT MARGIN	NEW ZEALAND / COROMANDEL-TAUPO / TAUPO VOLCANIC ZONE / TONGARIRO VOLCANIC CENTER - RUAPEHU / WHAKAPAPA FORMATION	IWIKAU PACKAGE	-39.29	-39.29	175.56	175.56	SAE			s_CC447 [20685]	ANDESITE [20685]									VOL					WR [20685]	59.0447	0.661747		16.6996				6.22	6.91172	4.51101	0.112916		1.62551	3.37703	0.140611
[20685]	CONVERGENT MARGIN	NEW ZEALAND / COROMANDEL-TAUPO / TAUPO VOLCANIC ZONE / TONGARIRO VOLCANIC CENTER - RUAPEHU / WHAKAPAPA FORMATION	IWIKAU PACKAGE	-39.29	-39.29	175.56	175.56	SAE			s_CC534 [20685]	ANDESITE [20685]									VOL					WR [20685]	58.8583	0.699543		17.061				6.27	6.79847	4.23841	0.111641		1.61022	3.50142	0.147653
[20685]	CONVERGENT MARGIN	NEW ZEALAND / COROMANDEL-TAUPO / TAUPO VOLCANIC ZONE / TONGARIRO VOLCANIC CENTER - RUAPEHU / WHAKAPAPA FORMATION	IWIKAU PACKAGE	-39.29	-39.29	175.56	175.56	SAE			s_GL1030 [20685]	ANDESITE [20685]									VOL					WR [20685]	57.3016	0.683082		16.7123				6.82	7.67411	5.19889	0.123421		1.38696	3.21002	0.135137
[20685]	CONVERGENT MARGIN	NEW ZEALAND / COROMANDEL-TAUPO / TAUPO VOLCANIC ZONE / TONGARIRO VOLCANIC CENTER - RUAPEHU / WHAKAPAPA FORMATION	IWIKAU PACKAGE	-39.29	-39.29	175.56	175.56	SAE			s_CC519 [20685]	ANDESITE [20685]									VOL					WR [20685]	57.8194	0.72102		16.7687				7.04	7.50408	4.73448	0.124925		1.22254	3.1515	0.127523
[20685]	CONVERGENT MARGIN	NEW ZEALAND / COROMANDEL-TAUPO / TAUPO VOLCANIC ZONE / TONGARIRO VOLCANIC CENTER - RUAPEHU / WHAKAPAPA FORMATION	IWIKAU PACKAGE	-39.29	-39.29	175.56	175.56	SAE			s_CC531 [20685]	ANDESITE [20685]									VOL					WR [20685]	57.8441	0.688675		16.8326				6.41	7.47416	5.15421	0.123052		1.38257	3.24969	0.122478
[20685]	CONVERGENT MARGIN	NEW ZEALAND / COROMANDEL-TAUPO / TAUPO VOLCANIC ZONE / TONGARIRO VOLCANIC CENTER - RUAPEHU / WHAKAPAPA FORMATION	IWIKAU PACKAGE	-39.29	-39.29	175.56	175.56	SAE			s_CC379 [20685]	ANDESITE [20685]									VOL					WR [20685]	57.8661	0.698134		16.4938				6.89	7.65129	4.93624	0.125909		1.36461	3.079	0.123488
[20685]	CONVERGENT MARGIN	NEW ZEALAND / COROMANDEL-TAUPO / TAUPO VOLCANIC ZONE / TONGARIRO VOLCANIC CENTER - RUAPEHU / WHAKAPAPA FORMATION	IWIKAU PACKAGE	-39.29	-39.29	175.56	175.56	SAE			s_CC533 [20685]	ANDESITE [20685]									VOL					WR [20685]	57.7398	0.765222		16.6983				7.09	7.50221	4.59181	0.128772		1.47891	3.07838	0.140268
[20685]	CONVERGENT MARGIN	NEW ZEALAND / COROMANDEL-TAUPO / TAUPO VOLCANIC ZONE / TONGARIRO VOLCANIC CENTER - RUAPEHU / WHAKAPAPA FORMATION	PINNACLE RIDGE FALL DEPOSIT	-39.29	-39.29	175.56	175.56	SAE			s_CC318 [20685]	ANDESITE [20685]									VOL					WR [20685]	61.2203	0.626867		16.0937				5.57	6.16717	4.17122	0.10188		1.89512	3.3958	0.137055
[20685]	CONVERGENT MARGIN	NEW ZEALAND / COROMANDEL-TAUPO / TAUPO VOLCANIC ZONE / TONGARIRO VOLCANIC CENTER - RUAPEHU / WHAKAPAPA FORMATION	TUREITI PACKAGE	-39.29	-39.29	175.56	175.56	SAE			s_CC382 [20685]	ANDESITE [20685]									VOL					WR [20685]	60.331	0.665714		17.4295				6.01	6.21632	3.30235	0.109757		1.75044	3.3693	0.145771
[20685]	CONVERGENT MARGIN	NEW ZEALAND / COROMANDEL-TAUPO / TAUPO VOLCANIC ZONE / TONGARIRO VOLCANIC CENTER - RUAPEHU / WHAKAPAPA FORMATION	TUREITI PACKAGE	-39.29	-39.29	175.56	175.56	SAE			s_CC386 [20685]	ANDESITE [20685]									VOL					WR [20685]	59.6105	0.742717		17.2755				6.43	6.55211	3.34652	0.115983		1.7436	3.3251	0.143856
[20685]	CONVERGENT MARGIN	NEW ZEALAND / COROMANDEL-TAUPO / TAUPO VOLCANIC ZONE / TONGARIRO VOLCANIC CENTER - RUAPEHU / WHAKAPAPA FORMATION	TUREITI PACKAGE	-39.29	-39.29	175.56	175.56	SAE			s_CC390 [20685]	ANDESITE [20685]									VOL					WR [20685]	59.7166	0.741531		17.1811				6.45	6.50349	3.36938	0.114597		1.76983	3.28725	0.142797
[20685]	CONVERGENT MARGIN	NEW ZEALAND / COROMANDEL-TAUPO / TAUPO VOLCANIC ZONE / TONGARIRO VOLCANIC CENTER - RUAPEHU / WHAKAPAPA FORMATION	TUREITI PACKAGE	-39.29	-39.29	175.56	175.56	SAE			s_CC392 [20685]	ANDESITE [20685]									VOL					WR [20685]	59.6518	0.739023		17.2715				6.4	6.54484	3.34924	0.114062		1.75723	3.31674	0.146559
[20685]	CONVERGENT MARGIN	NEW ZEALAND / COROMANDEL-TAUPO / TAUPO VOLCANIC ZONE / TONGARIRO VOLCANIC CENTER - RUAPEHU / WHAKAPAPA FORMATION	TUREITI PACKAGE	-39.29	-39.29	175.56	175.56	SAE			s_CC393 [20685]	ANDESITE [20685]									VOL					WR [20685]	59.5611	0.736726		17.2807				6.42	6.58265	3.3855	0.116432		1.74775	3.31396	0.14335
[20685]	CONVERGENT MARGIN	NEW ZEALAND / COROMANDEL-TAUPO / TAUPO VOLCANIC ZONE / TONGARIRO VOLCANIC CENTER - RUAPEHU / WHAKAPAPA FORMATION	TUREITI PACKAGE	-39.29	-39.29	175.56	175.56	SAE			s_CC397 [20685]	ANDESITE [20685]									VOL					WR [20685]	60.0235	0.660749		17.5005				6.15	6.44504	3.24882	0.112454		1.66879	3.36896	0.138984
[20685]	CONVERGENT MARGIN	NEW ZEALAND / COROMANDEL-TAUPO / TAUPO VOLCANIC ZONE / TONGARIRO VOLCANIC CENTER - RUAPEHU / WHAKAPAPA FORMATION	TUREITI PACKAGE	-39.29	-39.29	175.56	175.56	SAE			s_CC399 [20685]	ANDESITE [20685]									VOL					WR [20685]	59.6066	0.738895		17.3112				6.38	6.6419	3.30889	0.114507		1.73473	3.30582	0.142642
[20685]	CONVERGENT MARGIN	NEW ZEALAND / COROMANDEL-TAUPO / TAUPO VOLCANIC ZONE / TONGARIRO VOLCANIC CENTER - RUAPEHU / WHAKAPAPA FORMATION	TUREITI PACKAGE	-39.29	-39.29	175.56	175.56	SAE			s_CC400 [20685]	ANDESITE [20685]									VOL					WR [20685]	59.6832	0.752877		17.3149				6.39	6.56166	3.29387	0.114856		1.75209	3.28181	0.143101
[20685]	CONVERGENT MARGIN	NEW ZEALAND / COROMANDEL-TAUPO / TAUPO VOLCANIC ZONE / TONGARIRO VOLCANIC CENTER - RUAPEHU / WHAKAPAPA FORMATION	TUREITI PACKAGE	-39.29	-39.29	175.56	175.56	SAE			s_CC404 [20685]	ANDESITE [20685]									VOL					WR [20685]	59.7809	0.739029		17.16				6.37	6.50457	3.3822	0.113539		1.7825	3.30888	0.146157
[20685]	CONVERGENT MARGIN	NEW ZEALAND / COROMANDEL-TAUPO / TAUPO VOLCANIC ZONE / TONGARIRO VOLCANIC CENTER - RUAPEHU / WHAKAPAPA FORMATION	PARETETAITONGA PACKAGE	-39.29	-39.29	175.56	175.56	SAE			s_CC482 [20685]	ANDESITE [20685]									VOL					WR [20685]	58.0628	0.747718		16.9011				6.32	7.50723	4.54497	0.111156		1.61713	3.32153	0.158397
[20685]	CONVERGENT MARGIN	NEW ZEALAND / COROMANDEL-TAUPO / TAUPO VOLCANIC ZONE / TONGARIRO VOLCANIC CENTER - RUAPEHU / WHAKAPAPA FORMATION	PARETETAITONGA PACKAGE	-39.29	-39.29	175.56	175.56	SAE			s_CC480 [20685]	ANDESITE [20685]									VOL					WR [20685]	57.2108	0.763953		17.1991				6.56	7.61426	4.72148	0.116392		1.61345	3.29693	0.177913
[20685]	CONVERGENT MARGIN	NEW ZEALAND / COROMANDEL-TAUPO / TAUPO VOLCANIC ZONE / TONGARIRO VOLCANIC CENTER - RUAPEHU / WHAKAPAPA FORMATION	PARETETAITONGA PACKAGE	-39.29	-39.29	175.56	175.56	SAE			s_CC333 [20685]	ANDESITE [20685]									VOL					WR [20685]	58.4226	0.737548		17.1304				6.79	7.07149	3.9829	0.122068		1.60376	3.25196	0.136063
[20685]	CONVERGENT MARGIN	NEW ZEALAND / COROMANDEL-TAUPO / TAUPO VOLCANIC ZONE / TONGARIRO VOLCANIC CENTER - RUAPEHU / WHAKAPAPA FORMATION	PARETETAITONGA PACKAGE	-39.29	-39.29	175.56	175.56	SAE			s_CC335 [20685]	ANDESITE [20685]									VOL					WR [20685]	58.5105	0.730298		17.085				6.76	7.16079	3.95783	0.120068		1.57039	3.21704	0.135722
[20685]	CONVERGENT MARGIN	NEW ZEALAND / COROMANDEL-TAUPO / TAUPO VOLCANIC ZONE / TONGARIRO VOLCANIC CENTER - RUAPEHU / WHAKAPAPA FORMATION	PARETETAITONGA PACKAGE	-39.29	-39.29	175.56	175.56	SAE			s_CC336 [20685]	ANDESITE [20685]									VOL					WR [20685]	58.6651	0.742741		16.7648				5.94	7.17984	4.65982	0.10507		1.71175	3.41995	0.151288
[20685]	CONVERGENT MARGIN	NEW ZEALAND / COROMANDEL-TAUPO / TAUPO VOLCANIC ZONE / TONGARIRO VOLCANIC CENTER - RUAPEHU / WHAKAPAPA FORMATION	PARETETAITONGA PACKAGE	-39.29	-39.29	175.56	175.56	SAE			s_CC337 [20685]	ANDESITE [20685]									VOL					WR [20685]	58.042	0.794151		17.1849				6.11	7.34926	4.40619	0.104127		1.74341	3.42771	0.162986
[20685]	CONVERGENT MARGIN	NEW ZEALAND / COROMANDEL-TAUPO / TAUPO VOLCANIC ZONE / TONGARIRO VOLCANIC CENTER - RUAPEHU / WHAKAPAPA FORMATION	PARETETAITONGA PACKAGE	-39.29	-39.29	175.56	175.56	SAE			s_CC514 [20685]	ANDESITE [20685]									VOL					WR [20685]	58.6095	0.717298		16.9742				6.54	7.1838	4.21497	0.113619		1.53856	3.25038	0.134003
[20685]	CONVERGENT MARGIN	NEW ZEALAND / COROMANDEL-TAUPO / TAUPO VOLCANIC ZONE / TONGARIRO VOLCANIC CENTER - RUAPEHU / WHAKAPAPA FORMATION	PARETETAITONGA PACKAGE	-39.29	-39.29	175.56	175.56	SAE			s_CC443 [20685]	ANDESITE [20685]									VOL					WR [20685]	58.3251	0.763861		16.9093				6.86	7.0191	4.20653	0.121656		1.6895	3.17686	0.164265
[20685]	CONVERGENT MARGIN	NEW ZEALAND / COROMANDEL-TAUPO / TAUPO VOLCANIC ZONE / TONGARIRO VOLCANIC CENTER - RUAPEHU / WHAKAPAPA FORMATION	PARETETAITONGA PACKAGE	-39.29	-39.29	175.56	175.56	SAE			s_CC444 [20685]	ANDESITE [20685]									VOL					WR [20685]	58.5372	0.750841		16.8875				6.66	7.09649	4.19525	0.119596		1.6437	3.21783	0.153931
[20685]	CONVERGENT MARGIN	NEW ZEALAND / COROMANDEL-TAUPO / TAUPO VOLCANIC ZONE / TONGARIRO VOLCANIC CENTER - RUAPEHU / WHAKAPAPA FORMATION	PARETETAITONGA PACKAGE	-39.29	-39.29	175.56	175.56	SAE			s_CC445 [20685]	ANDESITE [20685]									VOL					WR [20685]	58.3623	0.754032		17.008				6.79	6.99401	4.15699	0.119677		1.69629	3.20096	0.159799
[20685]	CONVERGENT MARGIN	NEW ZEALAND / COROMANDEL-TAUPO / TAUPO VOLCANIC ZONE / TONGARIRO VOLCANIC CENTER - RUAPEHU / WHAKAPAPA FORMATION	PARETETAITONGA PACKAGE	-39.29	-39.29	175.56	175.56	SAE			s_CC448 [20685]	ANDESITE [20685]									VOL					WR [20685]	58.6528	0.731259		17.2354				6.63	7.02254	3.89027	0.118704		1.6023	3.2413	0.142009
[20685]	CONVERGENT MARGIN	NEW ZEALAND / COROMANDEL-TAUPO / TAUPO VOLCANIC ZONE / TONGARIRO VOLCANIC CENTER - RUAPEHU / WHAKAPAPA FORMATION	PARETETAITONGA PACKAGE	-39.29	-39.29	175.56	175.56	SAE			s_CC449 [20685]	ANDESITE [20685]									VOL					WR [20685]	58.3777	0.761873		16.8517				6.82	7.06126	4.20976	0.120668		1.68062	3.19385	0.160456
[20685]	CONVERGENT MARGIN	NEW ZEALAND / COROMANDEL-TAUPO / TAUPO VOLCANIC ZONE / TONGARIRO VOLCANIC CENTER - RUAPEHU / WHAKAPAPA FORMATION	PARETETAITONGA PACKAGE	-39.29	-39.29	175.56	175.56	SAE			s_CC532 [20685]	ANDESITE [20685]									VOL					WR [20685]	58.4358	0.774373		16.946				6.86	7.04314	4.16853	0.126386		1.59887	3.13962	0.144602
[20685]	CONVERGENT MARGIN	NEW ZEALAND / COROMANDEL-TAUPO / TAUPO VOLCANIC ZONE / TONGARIRO VOLCANIC CENTER - RUAPEHU / WHAKAPAPA FORMATION	RANGATAUA PACKAGE	-39.29	-39.29	175.56	175.56	SAE			s_CC116 [20685]	ANDESITE [20685]									VOL					WR [20685]	59.6309	0.737171		17.039				6.5	6.60797	3.372	0.114404		1.76829	3.37372	0.134773
[20685]	CONVERGENT MARGIN	NEW ZEALAND / COROMANDEL-TAUPO / TAUPO VOLCANIC ZONE / TONGARIRO VOLCANIC CENTER - RUAPEHU / WHAKAPAPA FORMATION	RANGATAUA PACKAGE	-39.29	-39.29	175.56	175.56	SAE			s_CC193 [20685]	ANDESITE [20685]									VOL					WR [20685]	59.2867	0.725737		17.4165				6.48	6.63993	3.30979	0.117251		1.7886	3.38276	0.130477
[20685]	CONVERGENT MARGIN	NEW ZEALAND / COROMANDEL-TAUPO / TAUPO VOLCANIC ZONE / TONGARIRO VOLCANIC CENTER - RUAPEHU / WHAKAPAPA FORMATION	RANGATAUA PACKAGE	-39.29	-39.29	175.56	175.56	SAE			s_CC291 [20685]	ANDESITE [20685]									VOL					WR [20685]	59.5173	0.737535		17.4519				6.36	6.5797	3.28414	0.11444		1.74481	3.3671	0.140355
[20685]	CONVERGENT MARGIN	NEW ZEALAND / COROMANDEL-TAUPO / TAUPO VOLCANIC ZONE / TONGARIRO VOLCANIC CENTER - RUAPEHU / WHAKAPAPA FORMATION	TUROA PACKAGE	-39.29	-39.29	175.56	175.56	SAE			s_CC130 [20685]	ANDESITE [20685]									VOL					WR [20685]	60.0839	0.695414		15.9139				5.93	6.5066	4.95283	0.104192		1.76348	3.25221	0.142339
[20685]	CONVERGENT MARGIN	NEW ZEALAND / COROMANDEL-TAUPO / TAUPO VOLCANIC ZONE / TONGARIRO VOLCANIC CENTER - RUAPEHU / WHAKAPAPA FORMATION	TUROA PACKAGE	-39.29	-39.29	175.56	175.56	SAE			s_CC260 [20685]	ANDESITE [20685]									VOL					WR [20685]	57.3706	0.790774		17.2056				7.13	7.46728	4.30988	0.12331		1.46148	3.20374	0.142128
[20685]	CONVERGENT MARGIN	NEW ZEALAND / COROMANDEL-TAUPO / TAUPO VOLCANIC ZONE / TONGARIRO VOLCANIC CENTER - RUAPEHU / WHAKAPAPA FORMATION	TUROA PACKAGE	-39.29	-39.29	175.56	175.56	SAE			s_CC263 [20685]	ANDESITE [20685]									VOL					WR [20685]	57.78	0.772693		17.1034				7.1	7.32647	4.37227	0.120239		1.41961	3.06998	0.141773
[20685]	CONVERGENT MARGIN	NEW ZEALAND / COROMANDEL-TAUPO / TAUPO VOLCANIC ZONE / TONGARIRO VOLCANIC CENTER - RUAPEHU / WHAKAPAPA FORMATION	TUROA PACKAGE	-39.29	-39.29	175.56	175.56	SAE			s_CC235 [20685]	ANDESITE [20685]									VOL					WR [20685]	59.4615	0.817913		16.7375				6.25	6.48592	3.74602	0.111547		2.02996	3.50264	0.165115
[20685]	CONVERGENT MARGIN	NEW ZEALAND / COROMANDEL-TAUPO / TAUPO VOLCANIC ZONE / TONGARIRO VOLCANIC CENTER - RUAPEHU / WHAKAPAPA FORMATION	TUROA PACKAGE	-39.29	-39.29	175.56	175.56	SAE			s_CC239 [20685]	ANDESITE [20685]									VOL					WR [20685]	59.2274	0.722752		17.0534				6.41	6.87435	3.78812	0.111427		1.66126	3.29186	0.144847
[20685]	CONVERGENT MARGIN	NEW ZEALAND / COROMANDEL-TAUPO / TAUPO VOLCANIC ZONE / TONGARIRO VOLCANIC CENTER - RUAPEHU / WHAKAPAPA FORMATION	TUROA PACKAGE	-39.29	-39.29	175.56	175.56	SAE			s_CC426 [20685]	ANDESITE [20685]									VOL					WR [20685]	58.7724	0.708545		16.8226				6.65	7.02961	4.20176	0.120414		1.56497	3.25054	0.143248
[20685]	CONVERGENT MARGIN	NEW ZEALAND / COROMANDEL-TAUPO / TAUPO VOLCANIC ZONE / TONGARIRO VOLCANIC CENTER - RUAPEHU / WHAKAPAPA FORMATION	TUROA PACKAGE	-39.29	-39.29	175.56	175.56	SAE			s_CC432 [20685]	ANDESITE [20685]									VOL					WR [20685]	59.2143	0.730264		17.195				6.48	6.71304	3.72489	0.113646		1.69287	3.27324	0.139833
[20685]	CONVERGENT MARGIN	NEW ZEALAND / COROMANDEL-TAUPO / TAUPO VOLCANIC ZONE / TONGARIRO VOLCANIC CENTER - RUAPEHU / WHAKAPAPA FORMATION	TUROA PACKAGE	-39.29	-39.29	175.56	175.56	SAE			s_CC181 [20685]	ANDESITE [20685]									VOL					WR [20685]	58.5158	0.656311		16.9525				6.17	7.32862	4.49231	0.106451		1.46135	3.5032	0.125879
[20685]	CONVERGENT MARGIN	NEW ZEALAND / COROMANDEL-TAUPO / TAUPO VOLCANIC ZONE / TONGARIRO VOLCANIC CENTER - RUAPEHU / WHAKAPAPA FORMATION	TUROA PACKAGE	-39.29	-39.29	175.56	175.56	SAE			s_CC236 [20685]	ANDESITE [20685]									VOL					WR [20685]	59.0506	0.714086		16.3869				6.35	6.87871	4.87317	0.116895		1.60701	3.16927	0.145771
[20685]	CONVERGENT MARGIN	NEW ZEALAND / COROMANDEL-TAUPO / TAUPO VOLCANIC ZONE / TONGARIRO VOLCANIC CENTER - RUAPEHU / WHAKAPAPA FORMATION	TUROA PACKAGE	-39.29	-39.29	175.56	175.56	SAE			s_CC240 [20685]	ANDESITE [20685]									VOL					WR [20685]	59.8734	0.798246		16.5682				6.09	6.44817	3.72031	0.107562		1.82218	3.74951	0.14625
[20685]	CONVERGENT MARGIN	NEW ZEALAND / COROMANDEL-TAUPO / TAUPO VOLCANIC ZONE / TONGARIRO VOLCANIC CENTER - RUAPEHU / WHAKAPAPA FORMATION	TUROA PACKAGE	-39.29	-39.29	175.56	175.56	SAE			s_CC241 [20685]	ANDESITE [20685]									VOL					WR [20685]	58.8514	0.705088		16.4671				6.43	6.90267	4.81742	0.115795		1.62297	3.23806	0.1348
[20685]	CONVERGENT MARGIN	NEW ZEALAND / COROMANDEL-TAUPO / TAUPO VOLCANIC ZONE / TONGARIRO VOLCANIC CENTER - RUAPEHU / WHAKAPAPA FORMATION	TUROA PACKAGE	-39.29	-39.29	175.56	175.56	SAE			s_CC245 [20685]	ANDESITE [20685]									VOL					WR [20685]	59.3108	0.733633		16.9217				6.4	6.85743	3.7863	0.115277		1.70131	3.32006	0.145377
[20685]	CONVERGENT MARGIN	NEW ZEALAND / COROMANDEL-TAUPO / TAUPO VOLCANIC ZONE / TONGARIRO VOLCANIC CENTER - RUAPEHU / WHAKAPAPA FORMATION	TUROA PACKAGE	-39.29	-39.29	175.56	175.56	SAE			s_CC248 [20685]	ANDESITE [20685]									VOL					WR [20685]	59.3594	0.722469		17.0557				6.4	6.78916	3.72997	0.113689		1.71588	3.26043	0.141579
[20685]	CONVERGENT MARGIN	NEW ZEALAND / COROMANDEL-TAUPO / TAUPO VOLCANIC ZONE / TONGARIRO VOLCANIC CENTER - RUAPEHU / WHAKAPAPA FORMATION	TUROA PACKAGE	-39.29	-39.29	175.56	175.56	SAE			s_CC430 [20685]	ANDESITE [20685]									VOL					WR [20685]	59.0351	0.689052		16.3934				6.43	6.84508	4.81967	0.118569		1.61213	3.20694	0.137273
[20685]	CONVERGENT MARGIN	NEW ZEALAND / COROMANDEL-TAUPO / TAUPO VOLCANIC ZONE / TONGARIRO VOLCANIC CENTER - RUAPEHU / MANGAWHERO FORMATION	MAKOTUKU PACKAGE	-39.32	-39.32	175.502	175.502	SAE			s_CC160 [20685]	ANDESITE [20685]									VOL					WR [20685]	60.7812	0.861749		17.1941				5.6	6.20604	2.88802	0.0942382		1.92584	3.65864	0.16472
[20685]	CONVERGENT MARGIN	NEW ZEALAND / COROMANDEL-TAUPO / TAUPO VOLCANIC ZONE / TONGARIRO VOLCANIC CENTER - RUAPEHU / MANGAWHERO FORMATION	MAKOTUKU PACKAGE	-39.32	-39.32	175.502	175.502	SAE			s_CC135 [20685]	ANDESITE [20685]									VOL					WR [20685]	60.9319	0.78626		17.533				5.53	6.16903	2.45942	0.0936527		1.88145	3.84634	0.156912
[20685]	CONVERGENT MARGIN	NEW ZEALAND / COROMANDEL-TAUPO / TAUPO VOLCANIC ZONE / TONGARIRO VOLCANIC CENTER - RUAPEHU / MANGAWHERO FORMATION	MAKOTUKU PACKAGE	-39.32	-39.32	175.502	175.502	SAE			s_CC139 [20685]	ANDESITE [20685]									VOL					WR [20685]	60.9548	0.802634		17.1518				5.79	5.99913	2.62757	0.0969432		1.96341	3.80054	0.163678
[20685]	CONVERGENT MARGIN	NEW ZEALAND / COROMANDEL-TAUPO / TAUPO VOLCANIC ZONE / TONGARIRO VOLCANIC CENTER - RUAPEHU / MANGAWHERO FORMATION	MAKOTUKU PACKAGE	-39.32	-39.32	175.502	175.502	SAE			s_CC408 [20685]	ANDESITE [20685]									VOL					WR [20685]	60.8689	0.781073		17.2766				5.78	6.02416	2.64463	0.0990784		1.97012	3.74541	0.167174
[20685]	CONVERGENT MARGIN	NEW ZEALAND / COROMANDEL-TAUPO / TAUPO VOLCANIC ZONE / TONGARIRO VOLCANIC CENTER - RUAPEHU / MANGAWHERO FORMATION	MAKOTUKU PACKAGE	-39.32	-39.32	175.502	175.502	SAE			s_CC149I [20685]	ANDESITE [20685]									VOL					WR [20685]	60.7058	0.774268		17.2309				5.72	6.21781	2.77425	0.100076		1.91869	3.7631	0.160614
[20685]	CONVERGENT MARGIN	NEW ZEALAND / COROMANDEL-TAUPO / TAUPO VOLCANIC ZONE / TONGARIRO VOLCANIC CENTER - RUAPEHU / MANGAWHERO FORMATION	MAKOTUKU PACKAGE	-39.32	-39.32	175.502	175.502	SAE			s_CC149II [20685]	ANDESITE [20685]									VOL					WR [20685]	60.3471	0.770589		17.4235				5.73	6.46378	2.84288	0.0968465		1.86232	3.67029	0.159014
[20685]	CONVERGENT MARGIN	NEW ZEALAND / COROMANDEL-TAUPO / TAUPO VOLCANIC ZONE / TONGARIRO VOLCANIC CENTER - RUAPEHU / MANGAWHERO FORMATION	MAKOTUKU PACKAGE	-39.32	-39.32	175.502	175.502	SAE			s_CC155 [20685]	ANDESITE [20685]									VOL					WR [20685]	60.2946	0.776231		17.7522				5.68	6.35171	2.72677	0.0951094		1.80984	3.72461	0.152812
[20685]	CONVERGENT MARGIN	NEW ZEALAND / COROMANDEL-TAUPO / TAUPO VOLCANIC ZONE / TONGARIRO VOLCANIC CENTER - RUAPEHU / MANGAWHERO FORMATION	MAKOTUKU PACKAGE	-39.32	-39.32	175.502	175.502	SAE			s_CC156 [20685]	ANDESITE [20685]									VOL					WR [20685]	60.8306	0.788117		17.5607				5.53	6.21166	2.49391	0.0947841		1.89367	3.8147	0.161883
[20685]	CONVERGENT MARGIN	NEW ZEALAND / COROMANDEL-TAUPO / TAUPO VOLCANIC ZONE / TONGARIRO VOLCANIC CENTER - RUAPEHU / MANGAWHERO FORMATION	MAKOTUKU PACKAGE	-39.32	-39.32	175.502	175.502	SAE			s_CC292 [20685]	ANDESITE [20685]									VOL					WR [20685]	60.5682	0.877323		17.3146				5.64	6.26172	2.90166	0.0928579		1.9284	3.62187	0.164577
[20685]	CONVERGENT MARGIN	NEW ZEALAND / COROMANDEL-TAUPO / TAUPO VOLCANIC ZONE / TONGARIRO VOLCANIC CENTER - RUAPEHU / MANGAWHERO FORMATION	MAKOTUKU PACKAGE	-39.32	-39.32	175.502	175.502	SAE			s_CC226 [20685]	ANDESITE [20685]									VOL					WR [20685]	61.375	0.893433		17.254				5.42	5.91401	2.52031	0.0893163		2.07099	3.6825	0.175057
[20685]	CONVERGENT MARGIN	NEW ZEALAND / COROMANDEL-TAUPO / TAUPO VOLCANIC ZONE / TONGARIRO VOLCANIC CENTER - RUAPEHU / MANGAWHERO FORMATION	MAKOTUKU PACKAGE	-39.32	-39.32	175.502	175.502	SAE			s_CC067 [20685]	ANDESITE [20685]									VOL					WR [20685]	60.7864	0.784118		17.994				5.27	6.2701	2.31694	0.0908876		1.93935	3.79018	0.170823
[20685]	CONVERGENT MARGIN	NEW ZEALAND / COROMANDEL-TAUPO / TAUPO VOLCANIC ZONE / TONGARIRO VOLCANIC CENTER - RUAPEHU / MANGAWHERO FORMATION	MAKOTUKU PACKAGE	-39.32	-39.32	175.502	175.502	SAE			s_CC071 [20685]	ANDESITE [20685]									VOL					WR [20685]	60.0612	0.758731		18.0214				5.41	6.53622	2.8535	0.0938862		1.83467	3.66325	0.162695
[20685]	CONVERGENT MARGIN	NEW ZEALAND / COROMANDEL-TAUPO / TAUPO VOLCANIC ZONE / TONGARIRO VOLCANIC CENTER - RUAPEHU / MANGAWHERO FORMATION	MAKOTUKU PACKAGE	-39.32	-39.32	175.502	175.502	SAE			s_CC212 [20685]	ANDESITE [20685]									VOL					WR [20685]	60.5199	0.714112		17.6067				5.78	6.13959	2.94477	0.102679		1.77721	3.64099	0.131723
[20685]	CONVERGENT MARGIN	NEW ZEALAND / COROMANDEL-TAUPO / TAUPO VOLCANIC ZONE / TONGARIRO VOLCANIC CENTER - RUAPEHU / MANGAWHERO FORMATION	MAKOTUKU PACKAGE	-39.32	-39.32	175.502	175.502	SAE			s_CC221 [20685]	ANDESITE [20685]									VOL					WR [20685]	62.8375	0.476216		17.3675				4.71	5.72501	2.67875	0.0965237		1.74931	3.71907	0.111304
[20685]	CONVERGENT MARGIN	NEW ZEALAND / COROMANDEL-TAUPO / TAUPO VOLCANIC ZONE / TONGARIRO VOLCANIC CENTER - RUAPEHU / MANGAWHERO FORMATION	MAKOTUKU PACKAGE	-39.32	-39.32	175.502	175.502	SAE			s_CC224 [20685]	ANDESITE [20685]									VOL					WR [20685]	61.9345	0.823301		16.8961				5.22	5.74427	2.63983	0.0898265		2.11782	3.77271	0.185588
[20685]	CONVERGENT MARGIN	NEW ZEALAND / COROMANDEL-TAUPO / TAUPO VOLCANIC ZONE / TONGARIRO VOLCANIC CENTER - RUAPEHU / MANGAWHERO FORMATION	MAKOTUKU PACKAGE	-39.32	-39.32	175.502	175.502	SAE			s_CC225 [20685]	ANDESITE [20685]									VOL					WR [20685]	60.8927	0.876365		17.1833				5.55	6.1144	2.84992	0.0930741		1.99085	3.66857	0.165325
[20685]	CONVERGENT MARGIN	NEW ZEALAND / COROMANDEL-TAUPO / TAUPO VOLCANIC ZONE / TONGARIRO VOLCANIC CENTER - RUAPEHU / MANGAWHERO FORMATION	MAKOTUKU PACKAGE	-39.32	-39.32	175.502	175.502	SAE			s_CC229 [20685]	ANDESITE [20685]									VOL					WR [20685]	60.7962	0.864041		17.3056				5.61	6.1082	2.87512	0.0916753		1.95925	3.5977	0.166568
[20685]	CONVERGENT MARGIN	NEW ZEALAND / COROMANDEL-TAUPO / TAUPO VOLCANIC ZONE / TONGARIRO VOLCANIC CENTER - RUAPEHU / MANGAWHERO FORMATION	MAKOTUKU PACKAGE	-39.32	-39.32	175.502	175.502	SAE			s_CC232 [20685]	ANDESITE [20685]									VOL					WR [20685]	62.5903	0.811954		16.9057				5.57	5.03713	2.09733	0.0922529		2.10157	4.005	0.164244
[20685]	CONVERGENT MARGIN	NEW ZEALAND / COROMANDEL-TAUPO / TAUPO VOLCANIC ZONE / TONGARIRO VOLCANIC CENTER - RUAPEHU / MANGAWHERO FORMATION	MAKOTUKU PACKAGE	-39.32	-39.32	175.502	175.502	SAE			s_CC522 [20685]	ANDESITE [20685]									VOL					WR [20685]	60.4543	0.793723		18.1096				5.31	6.34094	2.43365	0.0909496		1.9265	3.77376	0.170266
[20685]	CONVERGENT MARGIN	NEW ZEALAND / COROMANDEL-TAUPO / TAUPO VOLCANIC ZONE / TONGARIRO VOLCANIC CENTER - RUAPEHU / MANGAWHERO FORMATION	MAKOTUKU PACKAGE	-39.32	-39.32	175.502	175.502	SAE			s_CC096 [20685]	ANDESITE [20685]									VOL					WR [20685]	59.8068	0.766057		18.3197				5.46	6.55409	2.84489	0.0944305		1.78587	3.59802	0.158127
[20685]	CONVERGENT MARGIN	NEW ZEALAND / COROMANDEL-TAUPO / TAUPO VOLCANIC ZONE / TONGARIRO VOLCANIC CENTER - RUAPEHU / MANGAWHERO FORMATION	WAITONGA PACKAGE	-39.32	-39.32	175.502	175.502	SAE			s_CC184 [20685]	ANDESITE [20685]									VOL					WR [20685]	61.0456	0.68129		15.9704				5.56	6.34158	4.35806	0.10098		1.8306	3.34664	0.145588
[20685]	CONVERGENT MARGIN	NEW ZEALAND / COROMANDEL-TAUPO / TAUPO VOLCANIC ZONE / TONGARIRO VOLCANIC CENTER - RUAPEHU / MANGAWHERO FORMATION	WAITONGA PACKAGE	-39.32	-39.32	175.502	175.502	SAE			s_CC157 [20685]	ANDESITE [20685]									VOL					WR [20685]	62.5319	0.72248		16.2663				5.16	5.54476	3.09413	0.0957944		2.05647	3.78421	0.164656
[20685]	CONVERGENT MARGIN	NEW ZEALAND / COROMANDEL-TAUPO / TAUPO VOLCANIC ZONE / TONGARIRO VOLCANIC CENTER - RUAPEHU / MANGAWHERO FORMATION	WAITONGA PACKAGE	-39.32	-39.32	175.502	175.502	SAE			s_CC161 [20685]	ANDESITE [20685]									VOL					WR [20685]	61.7902	0.696654		16.226				5.41	5.83382	3.81521	0.0951539		2.01523	3.36451	0.145241
[20685]	CONVERGENT MARGIN	NEW ZEALAND / COROMANDEL-TAUPO / TAUPO VOLCANIC ZONE / TONGARIRO VOLCANIC CENTER - RUAPEHU / MANGAWHERO FORMATION	WAITONGA PACKAGE	-39.32	-39.32	175.502	175.502	SAE			s_CC162 [20685]	ANDESITE [20685]									VOL					WR [20685]	61.9782	0.681722		16.1045				5.3	5.88829	3.75062	0.0948038		2.04737	3.41731	0.143039
[20685]	CONVERGENT MARGIN	NEW ZEALAND / COROMANDEL-TAUPO / TAUPO VOLCANIC ZONE / TONGARIRO VOLCANIC CENTER - RUAPEHU / MANGAWHERO FORMATION	WAITONGA PACKAGE	-39.32	-39.32	175.502	175.502	SAE			s_CC163 [20685]	ANDESITE [20685]									VOL					WR [20685]	62.4987	0.675968		16.2138				5.15	5.58864	3.33989	0.0945894		2.04163	3.64265	0.17818
[20685]	CONVERGENT MARGIN	NEW ZEALAND / COROMANDEL-TAUPO / TAUPO VOLCANIC ZONE / TONGARIRO VOLCANIC CENTER - RUAPEHU / MANGAWHERO FORMATION	WAITONGA PACKAGE	-39.32	-39.32	175.502	175.502	SAE			s_CC186 [20685]	ANDESITE [20685]									VOL					WR [20685]	62.1172	0.696478		16.1198				5.28	5.82304	3.65349	0.0944291		2.06314	3.41385	0.152623
[20685]	CONVERGENT MARGIN	NEW ZEALAND / COROMANDEL-TAUPO / TAUPO VOLCANIC ZONE / TONGARIRO VOLCANIC CENTER - RUAPEHU / MANGAWHERO FORMATION	WAITONGA PACKAGE	-39.32	-39.32	175.502	175.502	SAE			s_CC188 [20685]	ANDESITE [20685]									VOL					WR [20685]	62.1617	0.693321		16.4025				5.22	5.71235	3.5316	0.0914078		2.05329	3.40604	0.14881
[20685]	CONVERGENT MARGIN	NEW ZEALAND / COROMANDEL-TAUPO / TAUPO VOLCANIC ZONE / TONGARIRO VOLCANIC CENTER - RUAPEHU / MANGAWHERO FORMATION	WAITONGA PACKAGE	-39.32	-39.32	175.502	175.502	SAE			s_CC189 [20685]	ANDESITE [20685]									VOL					WR [20685]	62.4807	0.684858		16.0307				5.17	5.64432	3.41873	0.0947724		2.05833	3.66419	0.17584
[20685]	CONVERGENT MARGIN	NEW ZEALAND / COROMANDEL-TAUPO / TAUPO VOLCANIC ZONE / TONGARIRO VOLCANIC CENTER - RUAPEHU / MANGAWHERO FORMATION	WAITONGA PACKAGE	-39.32	-39.32	175.502	175.502	SAE			s_CC143 [20685]	ANDESITE [20685]									VOL					WR [20685]	62.2611	0.669955		16.2007				5.25	5.59393	3.57709	0.101172		2.02649	3.56405	0.16814
[20685]	CONVERGENT MARGIN	NEW ZEALAND / COROMANDEL-TAUPO / TAUPO VOLCANIC ZONE / TONGARIRO VOLCANIC CENTER - RUAPEHU / MANGAWHERO FORMATION	WAITONGA PACKAGE	-39.32	-39.32	175.502	175.502	SAE			s_CC555 [20685]	ANDESITE [20685]									VOL					WR [20685]	61.7565	0.705948		16.2485				5.35	5.92875	3.73527	0.0969992		1.9982	3.43665	0.150797
[20685]	CONVERGENT MARGIN	NEW ZEALAND / COROMANDEL-TAUPO / TAUPO VOLCANIC ZONE / TONGARIRO VOLCANIC CENTER - RUAPEHU / MANGAWHERO FORMATION	TE PIRIPIRI PACKAGE	-39.32	-39.32	175.502	175.502	SAE			s_CC364 [20685]	ANDESITE [20685]									VOL					WR [20685]	58.2893	0.704011		16.0789				6.81	7.34046	5.21809	0.123487		1.54308	3.00096	0.135408
[20685]	CONVERGENT MARGIN	NEW ZEALAND / COROMANDEL-TAUPO / TAUPO VOLCANIC ZONE / TONGARIRO VOLCANIC CENTER - RUAPEHU / MANGAWHERO FORMATION	TE PIRIPIRI PACKAGE	-39.32	-39.32	175.502	175.502	SAE			s_CC366 [20685]	ANDESITE [20685]									VOL					WR [20685]	58.2042	0.716667		16.0873				6.82	7.40593	5.19973	0.125206		1.50865	3.04311	0.133541
[20685]	CONVERGENT MARGIN	NEW ZEALAND / COROMANDEL-TAUPO / TAUPO VOLCANIC ZONE / TONGARIRO VOLCANIC CENTER - RUAPEHU / MANGAWHERO FORMATION	TE PIRIPIRI PACKAGE	-39.32	-39.32	175.502	175.502	SAE			s_CC402 [20685]	ANDESITE [20685]									VOL					WR [20685]	58.37	0.676012		15.7773				6.59	7.42298	5.60618	0.115359		1.43523	3.12886	0.139443
[20685]	CONVERGENT MARGIN	NEW ZEALAND / COROMANDEL-TAUPO / TAUPO VOLCANIC ZONE / TONGARIRO VOLCANIC CENTER - RUAPEHU / MANGAWHERO FORMATION	TE PIRIPIRI PACKAGE	-39.32	-39.32	175.502	175.502	SAE			s_CC403 [20685]	ANDESITE [20685]									VOL					WR [20685]	58.3048	0.684724		15.8146				6.59	7.36771	5.62398	0.118429		1.44587	3.16912	0.141506
[20685]	CONVERGENT MARGIN	NEW ZEALAND / COROMANDEL-TAUPO / TAUPO VOLCANIC ZONE / TONGARIRO VOLCANIC CENTER - RUAPEHU / MANGAWHERO FORMATION	TE PIRIPIRI PACKAGE	-39.32	-39.32	175.502	175.502	SAE			s_CC405 [20685]	ANDESITE [20685]									VOL					WR [20685]	58.3521	0.71169		15.9489				6.85	7.35185	5.21994	0.124573		1.51835	3.02454	0.13736
[20685]	CONVERGENT MARGIN	NEW ZEALAND / COROMANDEL-TAUPO / TAUPO VOLCANIC ZONE / TONGARIRO VOLCANIC CENTER - RUAPEHU / MANGAWHERO FORMATION	TE PIRIPIRI PACKAGE	-39.32	-39.32	175.502	175.502	SAE			s_CC406 [20685]	ANDESITE [20685]									VOL					WR [20685]	58.3747	0.703609		15.9257				6.82	7.36349	5.24301	0.123077		1.5551	2.99997	0.135811
[20685]	CONVERGENT MARGIN	NEW ZEALAND / COROMANDEL-TAUPO / TAUPO VOLCANIC ZONE / TONGARIRO VOLCANIC CENTER - RUAPEHU / MANGAWHERO FORMATION	TE PIRIPIRI PACKAGE	-39.32	-39.32	175.502	175.502	SAE			s_CC373 [20685]	ANDESITE [20685]									VOL					WR [20685]	60.1349	0.714402		15.8681				6.17	6.55254	4.53612	0.112049		1.92714	3.14383	0.148491
[20685]	CONVERGENT MARGIN	NEW ZEALAND / COROMANDEL-TAUPO / TAUPO VOLCANIC ZONE / TONGARIRO VOLCANIC CENTER - RUAPEHU / MANGAWHERO FORMATION	TE PIRIPIRI PACKAGE	-39.32	-39.32	175.502	175.502	SAE			s_CC374 [20685]	ANDESITE [20685]									VOL					WR [20685]	59.8289	0.719821		15.9544				6.27	6.66679	4.59971	0.114079		1.85766	3.14431	0.141933
[20685]	CONVERGENT MARGIN	NEW ZEALAND / COROMANDEL-TAUPO / TAUPO VOLCANIC ZONE / TONGARIRO VOLCANIC CENTER - RUAPEHU / MANGAWHERO FORMATION	TE PIRIPIRI PACKAGE	-39.32	-39.32	175.502	175.502	SAE			s_CC357 [20685]	ANDESITE [20685]									VOL					WR [20685]	59.8513	0.704467		15.7011				6.34	6.69563	4.84089	0.11452		1.83981	3.06369	0.138829
[20685]	CONVERGENT MARGIN	NEW ZEALAND / COROMANDEL-TAUPO / TAUPO VOLCANIC ZONE / TONGARIRO VOLCANIC CENTER - RUAPEHU / MANGAWHERO FORMATION	TE PIRIPIRI PACKAGE	-39.32	-39.32	175.502	175.502	SAE			s_CC345 [20685]	ANDESITE [20685]									VOL					WR [20685]	59.4038	0.706502		15.7511				6.59	6.80479	4.91248	0.119042		1.79073	3.04117	0.145488
[20685]	CONVERGENT MARGIN	NEW ZEALAND / COROMANDEL-TAUPO / TAUPO VOLCANIC ZONE / TONGARIRO VOLCANIC CENTER - RUAPEHU / MANGAWHERO FORMATION	WHAKAPAPAITI PACKAGE	-39.32	-39.32	175.502	175.502	SAE			s_CC238 [20685]	ANDESITE [20685]									VOL					WR [20685]	64.2734	0.64143		15.3261				4.67	5.07079	3.48184	0.0810639		2.0769	3.69868	0.15635
[20685]	CONVERGENT MARGIN	NEW ZEALAND / COROMANDEL-TAUPO / TAUPO VOLCANIC ZONE / TONGARIRO VOLCANIC CENTER - RUAPEHU / MANGAWHERO FORMATION	WHAKAPAPAITI PACKAGE	-39.32	-39.32	175.502	175.502	SAE			s_CC442 [20685]	ANDESITE [20685]									VOL					WR [20685]	65.0943	0.625538		16.1612				3.99	4.53514	3.17949	0.0687219		2.05553	3.70166	0.146761
[20685]	CONVERGENT MARGIN	NEW ZEALAND / COROMANDEL-TAUPO / TAUPO VOLCANIC ZONE / TONGARIRO VOLCANIC CENTER - RUAPEHU / MANGAWHERO FORMATION	WHAKAPAPAITI PACKAGE	-39.32	-39.32	175.502	175.502	SAE			s_CC513 [20685]	ANDESITE [20685]									VOL					WR [20685]	65.613	0.618007		14.8799				4.52	4.4975	3.42809	0.0792581		2.06483	3.68528	0.109562
[20685]	CONVERGENT MARGIN	NEW ZEALAND / COROMANDEL-TAUPO / TAUPO VOLCANIC ZONE / TONGARIRO VOLCANIC CENTER - RUAPEHU / MANGAWHERO FORMATION	MANGANUIOTEAO PACKAGE	-39.32	-39.32	175.502	175.502	SAE			s_CC441 [20685]	ANDESITE [20685]									VOL					WR [20685]	60.3552	0.797228		16.9426				5.9	6.23323	3.50346	0.107907		1.94411	3.38345	0.175366
[20685]	CONVERGENT MARGIN	NEW ZEALAND / COROMANDEL-TAUPO / TAUPO VOLCANIC ZONE / TONGARIRO VOLCANIC CENTER - RUAPEHU / MANGAWHERO FORMATION	MANGANUIOTEAO PACKAGE	-39.32	-39.32	175.502	175.502	SAE			s_CC462 [20685]	ANDESITE [20685]									VOL					WR [20685]	60.7276	0.856488		16.8671				5.84	6.10275	3.22971	0.102666		2.02749	3.41104	0.189806
[20685]	CONVERGENT MARGIN	NEW ZEALAND / COROMANDEL-TAUPO / TAUPO VOLCANIC ZONE / TONGARIRO VOLCANIC CENTER - RUAPEHU / MANGAWHERO FORMATION	MANGANUIOTEAO PACKAGE	-39.32	-39.32	175.502	175.502	SAE			s_CC464 [20685]	ANDESITE [20685]									VOL					WR [20685]	60.4025	0.803625		16.7705				5.97	6.18808	3.62266	0.106608		1.93277	3.35728	0.176143
[20685]	CONVERGENT MARGIN	NEW ZEALAND / COROMANDEL-TAUPO / TAUPO VOLCANIC ZONE / TONGARIRO VOLCANIC CENTER - RUAPEHU / MANGAWHERO FORMATION	MANGANUIOTEAO PACKAGE	-39.32	-39.32	175.502	175.502	SAE			s_CC543 [20685]	ANDESITE [20685]									VOL					WR [20685]	61.4795	0.804523		16.4568				5.66	5.76111	3.26517	0.0989849		2.11472	3.54702	0.177363
[20685]	CONVERGENT MARGIN	NEW ZEALAND / COROMANDEL-TAUPO / TAUPO VOLCANIC ZONE / TONGARIRO VOLCANIC CENTER - RUAPEHU / MANGAWHERO FORMATION	MANGANUIOTEAO PACKAGE	-39.32	-39.32	175.502	175.502	SAE			s_CC553 [20685]	ANDESITE [20685]									VOL					WR [20685]	61.0243	0.785579		16.4171				5.81	5.9563	3.53595	0.100729		2.03528	3.52226	0.165245
[20685]	CONVERGENT MARGIN	NEW ZEALAND / COROMANDEL-TAUPO / TAUPO VOLCANIC ZONE / TONGARIRO VOLCANIC CENTER - RUAPEHU / MANGAWHERO FORMATION	MANGANUIOTEAO PACKAGE	-39.32	-39.32	175.502	175.502	SAE			s_CC434 [20685]	ANDESITE [20685]									VOL					WR [20685]	63.0874	0.7703		16.492				5.01	4.96226	2.67759	0.0907007		2.26196	3.88679	0.200693
[20685]	CONVERGENT MARGIN	NEW ZEALAND / COROMANDEL-TAUPO / TAUPO VOLCANIC ZONE / TONGARIRO VOLCANIC CENTER - RUAPEHU / MANGAWHERO FORMATION	MANGANUIOTEAO PACKAGE	-39.32	-39.32	175.502	175.502	SAE			s_CC547 [20685]	ANDESITE [20685]									VOL					WR [20685]	62.4645	0.809829		17.0031				5.16	5.15225	2.43782	0.0879815		2.55678	3.56229	0.187701
[20685]	CONVERGENT MARGIN	NEW ZEALAND / COROMANDEL-TAUPO / TAUPO VOLCANIC ZONE / TONGARIRO VOLCANIC CENTER - RUAPEHU / MANGAWHERO FORMATION	MANGANUIOTEAO PACKAGE	-39.32	-39.32	175.502	175.502	SAE			s_CC548 [20685]	ANDESITE [20685]									VOL					WR [20685]	62.5092	0.806948		16.785				5.14	5.33407	2.47834	0.0895528		2.53108	3.56456	0.189039
[20685]	CONVERGENT MARGIN	NEW ZEALAND / COROMANDEL-TAUPO / TAUPO VOLCANIC ZONE / TONGARIRO VOLCANIC CENTER - RUAPEHU / MANGAWHERO FORMATION	MANGATURUTURU PACKAGE	-39.32	-39.32	175.502	175.502	SAE			s_CC466 [20685]	ANDESITE [20685]									VOL					WR [20685]	63.8317	0.812029		16.8913				4.44	4.67707	2.05797	0.0843443		2.87718	3.62915	0.206911
[20685]	CONVERGENT MARGIN	NEW ZEALAND / COROMANDEL-TAUPO / TAUPO VOLCANIC ZONE / TONGARIRO VOLCANIC CENTER - RUAPEHU / MANGAWHERO FORMATION	MANGATURUTURU PACKAGE	-39.32	-39.32	175.502	175.502	SAE			s_CC470 [20685]	ANDESITE [20685]									VOL					WR [20685]	63.4858	0.832238		16.7382				4.74	4.86677	2.20965	0.0844408		2.6836	3.63503	0.198122
[20685]	CONVERGENT MARGIN	NEW ZEALAND / COROMANDEL-TAUPO / TAUPO VOLCANIC ZONE / TONGARIRO VOLCANIC CENTER - RUAPEHU / MANGAWHERO FORMATION	MANGATURUTURU PACKAGE	-39.32	-39.32	175.502	175.502	SAE			s_CC545 [20685]	ANDESITE [20685]									VOL					WR [20685]	63.6487	0.8179		16.2075				5.02	4.79053	2.16938	0.0892183		2.88351	3.60628	0.212327
[20685]	CONVERGENT MARGIN	NEW ZEALAND / COROMANDEL-TAUPO / TAUPO VOLCANIC ZONE / TONGARIRO VOLCANIC CENTER - RUAPEHU / MANGAWHERO FORMATION	MANGATURUTURU PACKAGE	-39.32	-39.32	175.502	175.502	SAE			s_CC546 [20685]	ANDESITE [20685]									VOL					WR [20685]	63.6142	0.815609		16.366				4.98	4.78052	2.1194	0.088334		2.84867	3.62544	0.209607
[20685]	CONVERGENT MARGIN	NEW ZEALAND / COROMANDEL-TAUPO / TAUPO VOLCANIC ZONE / TONGARIRO VOLCANIC CENTER - RUAPEHU / MANGAWHERO FORMATION	MANGATURUTURU PACKAGE	-39.32	-39.32	175.502	175.502	SAE			s_CC549 [20685]	ANDESITE [20685]									VOL					WR [20685]	64.3147	0.772534		16.191				4.77	4.4689	1.93792	0.0898408		3.03355	3.67383	0.219137
[20685]	CONVERGENT MARGIN	NEW ZEALAND / COROMANDEL-TAUPO / TAUPO VOLCANIC ZONE / TONGARIRO VOLCANIC CENTER - RUAPEHU / MANGAWHERO FORMATION	MANGATURUTURU PACKAGE	-39.32	-39.32	175.502	175.502	SAE			s_CC552 [20685]	ANDESITE [20685]									VOL					WR [20685]	63.4102	0.82398		16.4434				5.04	4.76726	2.24988	0.0873515		2.82623	3.58093	0.207149
[20685]	CONVERGENT MARGIN	NEW ZEALAND / COROMANDEL-TAUPO / TAUPO VOLCANIC ZONE / TONGARIRO VOLCANIC CENTER - RUAPEHU / MANGAWHERO FORMATION	MANANUI PACKAGE	-39.32	-39.32	175.502	175.502	SAE			s_CC570 [20685]	ANDESITE [20685]									VOL					WR [20685]	63.5749	0.846729		15.8395				4.95	4.87059	2.79766	0.0833608		2.7824	3.50184	0.197297
[20685]	CONVERGENT MARGIN	NEW ZEALAND / COROMANDEL-TAUPO / TAUPO VOLCANIC ZONE / TONGARIRO VOLCANIC CENTER - RUAPEHU / MANGAWHERO FORMATION	MANANUI PACKAGE	-39.32	-39.32	175.502	175.502	SAE			s_CC339 [20685]	ANDESITE [20685]									VOL					WR [20685]	63.5467	0.826697		15.8565				4.94	4.86697	2.85831	0.083968		2.7802	3.4959	0.195056
[20685]	CONVERGENT MARGIN	NEW ZEALAND / COROMANDEL-TAUPO / TAUPO VOLCANIC ZONE / TONGARIRO VOLCANIC CENTER - RUAPEHU / MANGAWHERO FORMATION	TE KOHATU PACKAGE	-39.32	-39.32	175.502	175.502	SAE			s_CC313 [20685]	ANDESITE [20685]									VOL					WR [20685]	64.3811	0.574383		15.5386				4.5	4.72388	3.37063	0.0863852		2.42043	3.75748	0.151214
[20685]	CONVERGENT MARGIN	NEW ZEALAND / COROMANDEL-TAUPO / TAUPO VOLCANIC ZONE / TONGARIRO VOLCANIC CENTER - RUAPEHU / MANGAWHERO FORMATION	TE KOHATU PACKAGE	-39.32	-39.32	175.502	175.502	SAE			s_CC414 [20685]	ANDESITE [20685]									VOL					WR [20685]	64.1599	0.75011		15.1338				4.69	4.83283	3.2982	0.0807292		3.02245	3.32476	0.180104
[20685]	CONVERGENT MARGIN	NEW ZEALAND / COROMANDEL-TAUPO / TAUPO VOLCANIC ZONE / TONGARIRO VOLCANIC CENTER - RUAPEHU / MANGAWHERO FORMATION	TE KOHATU PACKAGE	-39.32	-39.32	175.502	175.502	SAE			s_CC452 [20685]	ANDESITE [20685]									VOL					WR [20685]	63.7265	0.743769		15.302				4.73	5.00633	3.3975	0.0833481		2.93472	3.37927	0.17452
[20685]	CONVERGENT MARGIN	NEW ZEALAND / COROMANDEL-TAUPO / TAUPO VOLCANIC ZONE / TONGARIRO VOLCANIC CENTER - RUAPEHU / MANGAWHERO FORMATION	TE KOHATU PACKAGE	-39.32	-39.32	175.502	175.502	SAE			s_CC455 [20685]	ANDESITE [20685]									VOL					WR [20685]	63.8417	0.688884		15.1455				4.65	5.14721	3.52405	0.0835888		2.88717	3.34836	0.161626
[20685]	CONVERGENT MARGIN	NEW ZEALAND / COROMANDEL-TAUPO / TAUPO VOLCANIC ZONE / TONGARIRO VOLCANIC CENTER - RUAPEHU / MANGAWHERO FORMATION	TE KOHATU PACKAGE	-39.32	-39.32	175.502	175.502	SAE			s_CC460 [20685]	ANDESITE [20685]									VOL					WR [20685]	64.4422	0.704662		15.0498				4.55	4.85485	3.2817	0.0793823		3.01326	3.35751	0.164425
[20685]	CONVERGENT MARGIN	NEW ZEALAND / COROMANDEL-TAUPO / TAUPO VOLCANIC ZONE / TONGARIRO VOLCANIC CENTER - RUAPEHU / MANGAWHERO FORMATION	TE KOHATU PACKAGE	-39.32	-39.32	175.502	175.502	SAE			s_CC467 [20685]	ANDESITE [20685]									VOL					WR [20685]	64.2342	0.723299		15.0706				4.56	4.97414	3.42604	0.0818984		2.93104	3.34241	0.14937
[20685]	CONVERGENT MARGIN	NEW ZEALAND / COROMANDEL-TAUPO / TAUPO VOLCANIC ZONE / TONGARIRO VOLCANIC CENTER - RUAPEHU / MANGAWHERO FORMATION	TE KOHATU PACKAGE	-39.32	-39.32	175.502	175.502	SAE			s_CC481 [20685]	ANDESITE [20685]									VOL					WR [20685]	64.9041	0.706792		15.0898				4.4	4.58456	3.00423	0.0775412		3.18226	3.39299	0.168591
[20685]	CONVERGENT MARGIN	NEW ZEALAND / COROMANDEL-TAUPO / TAUPO VOLCANIC ZONE / TONGARIRO VOLCANIC CENTER - RUAPEHU / MANGAWHERO FORMATION	TE KOHATU PACKAGE	-39.32	-39.32	175.502	175.502	SAE			s_CC484 [20685]	ANDESITE [20685]									VOL					WR [20685]	63.8667	0.711126		15.0924				4.7	5.08495	3.52583	0.0849168		2.91337	3.33724	0.165693
[20685]	CONVERGENT MARGIN	NEW ZEALAND / COROMANDEL-TAUPO / TAUPO VOLCANIC ZONE / TONGARIRO VOLCANIC CENTER - RUAPEHU / MANGAWHERO FORMATION	TE KOHATU PACKAGE	-39.32	-39.32	175.502	175.502	SAE			s_CC515 [20685]	ANDESITE [20685]									VOL					WR [20685]	63.7385	0.737448		15.3167				4.78	4.96068	3.47268	0.0828849		2.89499	3.30437	0.178449
[20685]	CONVERGENT MARGIN	NEW ZEALAND / COROMANDEL-TAUPO / TAUPO VOLCANIC ZONE / TONGARIRO VOLCANIC CENTER - RUAPEHU / MANGAWHERO FORMATION	TE KOHATU PACKAGE	-39.32	-39.32	175.502	175.502	SAE			s_CC508 [20685]	ANDESITE [20685]									VOL					WR [20685]	65.0298	0.708051		15.2655				4.26	4.44891	2.86379	0.073005		3.27145	3.41893	0.181405
[20685]	CONVERGENT MARGIN	NEW ZEALAND / COROMANDEL-TAUPO / TAUPO VOLCANIC ZONE / TONGARIRO VOLCANIC CENTER - RUAPEHU / MANGAWHERO FORMATION	TE KOHATU PACKAGE	-39.32	-39.32	175.502	175.502	SAE			s_CC511 [20685]	ANDESITE [20685]									VOL					WR [20685]	63.7435	0.711934		15.0711				4.76	5.16403	3.64692	0.0829143		2.86139	3.26055	0.171643
[20685]	CONVERGENT MARGIN	NEW ZEALAND / COROMANDEL-TAUPO / TAUPO VOLCANIC ZONE / TONGARIRO VOLCANIC CENTER - RUAPEHU / MANGAWHERO FORMATION	MANGAEHUEHU PACKAGE	-39.32	-39.32	175.502	175.502	SAE			s_CC051 [20685]	ANDESITE [20685]									VOL					WR [20685]	60.4485	0.779337		15.1411				5.83	6.13529	5.49356	0.104857		2.06566	3.17658	0.172257
[20685]	CONVERGENT MARGIN	NEW ZEALAND / COROMANDEL-TAUPO / TAUPO VOLCANIC ZONE / TONGARIRO VOLCANIC CENTER - RUAPEHU / MANGAWHERO FORMATION	MANGAEHUEHU PACKAGE	-39.32	-39.32	175.502	175.502	SAE			s_CC064 [20685]	ANDESITE [20685]									VOL					WR [20685]	58.0854	0.657548		14.8113				6.29	7.46285	7.25804	0.114304		1.44095	3.03545	0.143849
[20685]	CONVERGENT MARGIN	NEW ZEALAND / COROMANDEL-TAUPO / TAUPO VOLCANIC ZONE / TONGARIRO VOLCANIC CENTER - RUAPEHU / MANGAWHERO FORMATION	MANGAEHUEHU PACKAGE	-39.32	-39.32	175.502	175.502	SAE			s_CC074 [20685]	ANDESITE [20685]									VOL					WR [20685]	59.6986	0.721116		14.7832				5.94	6.58024	6.41276	0.106172		1.80599	3.13672	0.153183
[20685]	CONVERGENT MARGIN	NEW ZEALAND / COROMANDEL-TAUPO / TAUPO VOLCANIC ZONE / TONGARIRO VOLCANIC CENTER - RUAPEHU / MANGAWHERO FORMATION	MANGAEHUEHU PACKAGE	-39.32	-39.32	175.502	175.502	SAE			s_CC075 [20685]	ANDESITE [20685]									VOL					WR [20685]	60.6311	0.77499		15.1314				5.75	6.11444	5.28922	0.100718		2.1084	3.28719	0.170681
[20685]	CONVERGENT MARGIN	NEW ZEALAND / COROMANDEL-TAUPO / TAUPO VOLCANIC ZONE / TONGARIRO VOLCANIC CENTER - RUAPEHU / MANGAWHERO FORMATION	MANGAEHUEHU PACKAGE	-39.32	-39.32	175.502	175.502	SAE			s_CC080 [20685]	ANDESITE [20685]									VOL					WR [20685]	60.4641	0.783619		15.3591				5.78	6.11521	5.30468	0.102977		2.07941	3.19581	0.168463
[20685]	CONVERGENT MARGIN	NEW ZEALAND / COROMANDEL-TAUPO / TAUPO VOLCANIC ZONE / TONGARIRO VOLCANIC CENTER - RUAPEHU / MANGAWHERO FORMATION	MANGAEHUEHU PACKAGE	-39.32	-39.32	175.502	175.502	SAE			s_CC081 [20685]	ANDESITE [20685]									VOL					WR [20685]	61.1054	0.573959		15.9793				5.34	6.4677	4.59094	0.0931389		1.66714	3.46073	0.130178
[20685]	CONVERGENT MARGIN	NEW ZEALAND / COROMANDEL-TAUPO / TAUPO VOLCANIC ZONE / TONGARIRO VOLCANIC CENTER - RUAPEHU / MANGAWHERO FORMATION	MANGAEHUEHU PACKAGE	-39.32	-39.32	175.502	175.502	SAE			s_CC083 [20685]	ANDESITE [20685]									VOL					WR [20685]	61.826	0.751888		14.8872				5.4	5.75492	4.94843	0.0957088		2.2854	3.27955	0.166606
[20685]	CONVERGENT MARGIN	NEW ZEALAND / COROMANDEL-TAUPO / TAUPO VOLCANIC ZONE / TONGARIRO VOLCANIC CENTER - RUAPEHU / MANGAWHERO FORMATION	MANGAEHUEHU PACKAGE	-39.32	-39.32	175.502	175.502	SAE			s_CC084 [20685]	ANDESITE [20685]									VOL					WR [20685]	60.4932	0.759075		15.0374				5.68	6.22044	5.59731	0.100183		2.11566	3.19963	0.170182
[20685]	CONVERGENT MARGIN	NEW ZEALAND / COROMANDEL-TAUPO / TAUPO VOLCANIC ZONE / TONGARIRO VOLCANIC CENTER - RUAPEHU / MANGAWHERO FORMATION	MANGAEHUEHU PACKAGE	-39.32	-39.32	175.502	175.502	SAE			s_CC087 [20685]	ANDESITE [20685]									VOL					WR [20685]	61.8629	0.738322		14.9338				5.36	5.72832	4.93621	0.0921761		2.27646	3.30811	0.167698
[20685]	CONVERGENT MARGIN	NEW ZEALAND / COROMANDEL-TAUPO / TAUPO VOLCANIC ZONE / TONGARIRO VOLCANIC CENTER - RUAPEHU / MANGAWHERO FORMATION	MANGAEHUEHU PACKAGE	-39.32	-39.32	175.502	175.502	SAE			s_CC091 [20685]	ANDESITE [20685]									VOL					WR [20685]	58.6063	0.70845		14.6098				6.35	7.15406	6.93649	0.115952		1.62711	3.04047	0.148367
[20685]	CONVERGENT MARGIN	NEW ZEALAND / COROMANDEL-TAUPO / TAUPO VOLCANIC ZONE / TONGARIRO VOLCANIC CENTER - RUAPEHU / MANGAWHERO FORMATION	MANGAEHUEHU PACKAGE	-39.32	-39.32	175.502	175.502	SAE			s_CC093 [20685]	ANDESITE [20685]									VOL					WR [20685]	59.5318	0.767771		14.7716				6.12	6.67205	6.17934	0.111208		1.85029	3.15072	0.165656
[20685]	CONVERGENT MARGIN	NEW ZEALAND / COROMANDEL-TAUPO / TAUPO VOLCANIC ZONE / TONGARIRO VOLCANIC CENTER - RUAPEHU / MANGAWHERO FORMATION	MANGAEHUEHU PACKAGE	-39.32	-39.32	175.502	175.502	SAE			s_CC100 [20685]	ANDESITE [20685]									VOL					WR [20685]	59.9194	0.751155		14.7834				6.01	6.56181	5.93325	0.106717		1.91502	3.18826	0.163892
[20685]	CONVERGENT MARGIN	NEW ZEALAND / COROMANDEL-TAUPO / TAUPO VOLCANIC ZONE / TONGARIRO VOLCANIC CENTER - RUAPEHU / MANGAWHERO FORMATION	MANGAEHUEHU PACKAGE	-39.32	-39.32	175.502	175.502	SAE			s_CC102 [20685]	ANDESITE [20685]									VOL					WR [20685]	62.0205	0.743449		14.8161				5.36	5.70128	4.92728	0.0947445		2.3108	3.26041	0.171991
[20685]	CONVERGENT MARGIN	NEW ZEALAND / COROMANDEL-TAUPO / TAUPO VOLCANIC ZONE / TONGARIRO VOLCANIC CENTER - RUAPEHU / MANGAWHERO FORMATION	MANGAEHUEHU PACKAGE	-39.32	-39.32	175.502	175.502	SAE			s_CC108 [20685]	ANDESITE [20685]									VOL					WR [20685]	61.7219	0.745384		14.9947				5.43	5.73893	4.98619	0.0950025		2.24665	3.27354	0.165688
[20685]	CONVERGENT MARGIN	NEW ZEALAND / COROMANDEL-TAUPO / TAUPO VOLCANIC ZONE / TONGARIRO VOLCANIC CENTER - RUAPEHU / MANGAWHERO FORMATION	MANGAEHUEHU PACKAGE	-39.32	-39.32	175.502	175.502	SAE			s_CC111 [20685]	ANDESITE [20685]									VOL					WR [20685]	61.832	0.747922		14.9344				5.37	5.7529	4.94166	0.0943768		2.279	3.27876	0.170939
[20685]	CONVERGENT MARGIN	NEW ZEALAND / COROMANDEL-TAUPO / TAUPO VOLCANIC ZONE / TONGARIRO VOLCANIC CENTER - RUAPEHU / MANGAWHERO FORMATION	MANGAEHUEHU PACKAGE	-39.32	-39.32	175.502	175.502	SAE			s_CC114 [20685]	ANDESITE [20685]									VOL					WR [20685]	61.7671	0.73264		14.8308				5.44	5.74185	5.08298	0.0969967		2.26742	3.26692	0.163665
[20685]	CONVERGENT MARGIN	NEW ZEALAND / COROMANDEL-TAUPO / TAUPO VOLCANIC ZONE / TONGARIRO VOLCANIC CENTER - RUAPEHU / MANGAWHERO FORMATION	MANGAEHUEHU PACKAGE	-39.32	-39.32	175.502	175.502	SAE			s_CC115 [20685]	ANDESITE [20685]									VOL					WR [20685]	61.9627	0.73354		14.9901				5.34	5.68992	4.86744	0.0940263		2.27518	3.27996	0.168307
[20685]	CONVERGENT MARGIN	NEW ZEALAND / COROMANDEL-TAUPO / TAUPO VOLCANIC ZONE / TONGARIRO VOLCANIC CENTER - RUAPEHU / MANGAWHERO FORMATION	MANGAEHUEHU PACKAGE	-39.32	-39.32	175.502	175.502	SAE			s_CC126 [20685]	ANDESITE [20685]									VOL					WR [20685]	61.2448	0.729427		14.7221				5.52	5.95434	5.55638	0.0971815		2.22335	3.17486	0.16053
[20685]	CONVERGENT MARGIN	NEW ZEALAND / COROMANDEL-TAUPO / TAUPO VOLCANIC ZONE / TONGARIRO VOLCANIC CENTER - RUAPEHU / MANGAWHERO FORMATION	MANGAEHUEHU PACKAGE	-39.32	-39.32	175.502	175.502	SAE			s_CC150 [20685]	ANDESITE [20685]									VOL					WR [20685]	59.6794	0.723925		14.9113				5.89	6.55383	6.34472	0.104501		1.82933	3.15271	0.155428
[20685]	CONVERGENT MARGIN	NEW ZEALAND / COROMANDEL-TAUPO / TAUPO VOLCANIC ZONE / TONGARIRO VOLCANIC CENTER - RUAPEHU / MANGAWHERO FORMATION	MANGAEHUEHU PACKAGE	-39.32	-39.32	175.502	175.502	SAE			s_CC152 [20685]	ANDESITE [20685]									VOL					WR [20685]	60.1728	0.717835		15.1126				5.71	6.36072	5.9301	0.099896		1.89882	3.21173	0.15143
[20685]	CONVERGENT MARGIN	NEW ZEALAND / COROMANDEL-TAUPO / TAUPO VOLCANIC ZONE / TONGARIRO VOLCANIC CENTER - RUAPEHU / MANGAWHERO FORMATION	MANGAEHUEHU PACKAGE	-39.32	-39.32	175.502	175.502	SAE			s_CC165 [20685]	ANDESITE [20685]									VOL					WR [20685]	59.1849	0.712847		14.8061				6.15	6.96511	6.3944	0.108939		1.68307	3.16225	0.146853
[20685]	CONVERGENT MARGIN	NEW ZEALAND / COROMANDEL-TAUPO / TAUPO VOLCANIC ZONE / TONGARIRO VOLCANIC CENTER - RUAPEHU / MANGAWHERO FORMATION	MANGAEHUEHU PACKAGE	-39.32	-39.32	175.502	175.502	SAE			s_CC214 [20685]	ANDESITE [20685]									VOL					WR [20685]	59.9237	0.724952		14.9669				5.84	6.4162	6.16769	0.102764		1.88118	3.16367	0.158311
[20685]	CONVERGENT MARGIN	NEW ZEALAND / COROMANDEL-TAUPO / TAUPO VOLCANIC ZONE / TONGARIRO VOLCANIC CENTER - RUAPEHU / MANGAWHERO FORMATION	MANGAEHUEHU PACKAGE	-39.32	-39.32	175.502	175.502	SAE			s_CC216 [20685]	ANDESITE [20685]									VOL					WR [20685]	60.1902	0.768044		14.9977				5.89	6.36346	5.53015	0.103397		2.04687	3.27529	0.175432
[20685]	CONVERGENT MARGIN	NEW ZEALAND / COROMANDEL-TAUPO / TAUPO VOLCANIC ZONE / TONGARIRO VOLCANIC CENTER - RUAPEHU / MANGAWHERO FORMATION	MANGAEHUEHU PACKAGE	-39.32	-39.32	175.502	175.502	SAE			s_CC465 [20685]	ANDESITE [20685]									VOL					WR [20685]	61.0052	0.743054		15.2625				5.8	6.1626	5.0169	0.1051		1.99328	3.09908	0.162105
[20685]	CONVERGENT MARGIN	NEW ZEALAND / COROMANDEL-TAUPO / TAUPO VOLCANIC ZONE / TONGARIRO VOLCANIC CENTER - RUAPEHU / MANGAWHERO FORMATION	MANGAEHUEHU PACKAGE	-39.32	-39.32	175.502	175.502	SAE			s_CC521 [20685]	ANDESITE [20685]									VOL					WR [20685]	58.4117	0.695119		14.4541				6.45	7.22854	7.33028	0.119773		1.52008	2.92065	0.148397
[20685]	CONVERGENT MARGIN	NEW ZEALAND / COROMANDEL-TAUPO / TAUPO VOLCANIC ZONE / TONGARIRO VOLCANIC CENTER - RUAPEHU / MANGAWHERO FORMATION	MANGAEHUEHU PACKAGE	-39.32	-39.32	175.502	175.502	SAE			s_CC524 [20685]	ANDESITE [20685]									VOL					WR [20685]	58.3895	0.679313		14.5214				6.47	7.11985	7.49559	0.122749		1.45682	2.87992	0.145342
[20685]	CONVERGENT MARGIN	NEW ZEALAND / COROMANDEL-TAUPO / TAUPO VOLCANIC ZONE / TONGARIRO VOLCANIC CENTER - RUAPEHU / MANGAWHERO FORMATION	MANGAEHUEHU PACKAGE	-39.32	-39.32	175.502	175.502	SAE			s_CC525 [20685]	ANDESITE [20685]									VOL					WR [20685]	57.9391	0.676339		14.7514				6.34	7.31923	7.44104	0.117729		1.49049	3.06584	0.151076
[20685]	CONVERGENT MARGIN	NEW ZEALAND / COROMANDEL-TAUPO / TAUPO VOLCANIC ZONE / TONGARIRO VOLCANIC CENTER - RUAPEHU / MANGAWHERO FORMATION	MANGAEHUEHU PACKAGE	-39.32	-39.32	175.502	175.502	SAE			s_CC535 [20685]	ANDESITE [20685]									VOL					WR [20685]	59.1499	0.735683		15.0885				6.07	6.93585	6.19619	0.109142		1.72763	3.14707	0.162539
[20685]	CONVERGENT MARGIN	NEW ZEALAND / COROMANDEL-TAUPO / TAUPO VOLCANIC ZONE / TONGARIRO VOLCANIC CENTER - RUAPEHU / MANGAWHERO FORMATION	MANGAEHUEHU PACKAGE	-39.32	-39.32	175.502	175.502	SAE			s_CC538 [20685]	ANDESITE [20685]									VOL					WR [20685]	57.1351	0.657593		14.8943				6.55	7.90836	7.69292	0.120975		1.19201	2.99622	0.128161
[20685]	CONVERGENT MARGIN	NEW ZEALAND / COROMANDEL-TAUPO / TAUPO VOLCANIC ZONE / TONGARIRO VOLCANIC CENTER - RUAPEHU / MANGAWHERO FORMATION	MANGAEHUEHU PACKAGE	-39.32	-39.32	175.502	175.502	SAE			s_CC539 [20685]	ANDESITE [20685]									VOL					WR [20685]	59.1367	0.736904		14.9017				6.19	6.8941	6.35018	0.109132		1.73943	3.10598	0.150747
[20685]	CONVERGENT MARGIN	NEW ZEALAND / COROMANDEL-TAUPO / TAUPO VOLCANIC ZONE / TONGARIRO VOLCANIC CENTER - RUAPEHU / MANGAWHERO FORMATION	MANGAEHUEHU PACKAGE	-39.32	-39.32	175.502	175.502	SAE			s_CC542 [20685]	ANDESITE [20685]									VOL					WR [20685]	59.0828	0.789622		14.6297				6.29	6.60277	6.8297	0.110333		1.7121	3.0885	0.162537
[20685]	CONVERGENT MARGIN	NEW ZEALAND / COROMANDEL-TAUPO / TAUPO VOLCANIC ZONE / TONGARIRO VOLCANIC CENTER - RUAPEHU / MANGAWHERO FORMATION	MANGAEHUEHU PACKAGE	-39.32	-39.32	175.502	175.502	SAE			s_CC510 [20685]	ANDESITE [20685]									VOL					WR [20685]	57.8633	0.723102		14.8555				6.74	7.41527	7.0983	0.115148		1.38898	2.90528	0.146503
[20685]	CONVERGENT MARGIN	NEW ZEALAND / COROMANDEL-TAUPO / TAUPO VOLCANIC ZONE / TONGARIRO VOLCANIC CENTER - RUAPEHU / MANGAWHERO FORMATION	NGAHUINGA PACKAGE	-39.32	-39.32	175.502	175.502	SAE			s_CC413 [20685]	ANDESITE [20685]									VOL					WR [20685]	59.7363	0.770335		16.7349				5.85	6.68321	3.995	0.100386		1.85299	3.46623	0.161973
[20685]	CONVERGENT MARGIN	NEW ZEALAND / COROMANDEL-TAUPO / TAUPO VOLCANIC ZONE / TONGARIRO VOLCANIC CENTER - RUAPEHU / MANGAWHERO FORMATION	NGAHUINGA PACKAGE	-39.32	-39.32	175.502	175.502	SAE			s_CC422 [20685]	ANDESITE [20685]									VOL					WR [20685]	60.321	0.837777		16.3452				5.82	6.16356	4.07274	0.0998707		2.18849	3.32697	0.178993
[20685]	CONVERGENT MARGIN	NEW ZEALAND / COROMANDEL-TAUPO / TAUPO VOLCANIC ZONE / TONGARIRO VOLCANIC CENTER - RUAPEHU / MANGAWHERO FORMATION	NGAHUINGA PACKAGE	-39.32	-39.32	175.502	175.502	SAE			s_CC423 [20685]	ANDESITE [20685]									VOL					WR [20685]	59.3087	0.760916		16.7785				5.95	6.74231	4.33029	0.102425		1.77377	3.42764	0.163956
[20685]	CONVERGENT MARGIN	NEW ZEALAND / COROMANDEL-TAUPO / TAUPO VOLCANIC ZONE / TONGARIRO VOLCANIC CENTER - RUAPEHU / MANGAWHERO FORMATION	NGAHUINGA PACKAGE	-39.32	-39.32	175.502	175.502	SAE			s_CC411 [20685]	ANDESITE [20685]									VOL					WR [20685]	60.7721	0.812614		17.2392				5.52	6.06259	2.97944	0.0916047		2.08537	3.64599	0.171472
[20685]	CONVERGENT MARGIN	NEW ZEALAND / COROMANDEL-TAUPO / TAUPO VOLCANIC ZONE / TONGARIRO VOLCANIC CENTER - RUAPEHU / MANGAWHERO FORMATION	NGAHUINGA PACKAGE	-39.32	-39.32	175.502	175.502	SAE			s_CC424 [20685]	ANDESITE [20685]									VOL					WR [20685]	59.3397	0.760393		16.8113				5.87	6.81298	4.21845	0.101893		1.79706	3.47938	0.158697
[20685]	CONVERGENT MARGIN	NEW ZEALAND / COROMANDEL-TAUPO / TAUPO VOLCANIC ZONE / TONGARIRO VOLCANIC CENTER - RUAPEHU / MANGAWHERO FORMATION	NGAHUINGA PACKAGE	-39.32	-39.32	175.502	175.502	SAE			s_CC425 [20685]	ANDESITE [20685]									VOL					WR [20685]	61.1352	0.817151		17.2285				5.33	5.93982	2.79048	0.0897721		2.14349	3.75452	0.182902
[20685]	CONVERGENT MARGIN	NEW ZEALAND / COROMANDEL-TAUPO / TAUPO VOLCANIC ZONE / TONGARIRO VOLCANIC CENTER - RUAPEHU / MANGAWHERO FORMATION	NGAHUINGA PACKAGE	-39.32	-39.32	175.502	175.502	SAE			s_CC453 [20685]	ANDESITE [20685]									VOL					WR [20685]	58.9337	0.819296		17.094				6.2	6.68232	3.79889	0.105058		1.9078	3.57898	0.192054
[20685]	CONVERGENT MARGIN	NEW ZEALAND / COROMANDEL-TAUPO / TAUPO VOLCANIC ZONE / TONGARIRO VOLCANIC CENTER - RUAPEHU / MANGAWHERO FORMATION	NGAHUINGA PACKAGE	-39.32	-39.32	175.502	175.502	SAE			s_CC473 [20685]	ANDESITE [20685]									VOL					WR [20685]	60.1345	0.788329		16.7849				5.96	6.23027	3.64951	0.10271		1.94316	3.56494	0.172936
[20685]	CONVERGENT MARGIN	NEW ZEALAND / COROMANDEL-TAUPO / TAUPO VOLCANIC ZONE / TONGARIRO VOLCANIC CENTER - RUAPEHU / MANGAWHERO FORMATION	NGAHUINGA PACKAGE	-39.32	-39.32	175.502	175.502	SAE			s_CC475 [20685]	ANDESITE [20685]									VOL					WR [20685]	60.4955	0.789728		16.6494				5.89	6.11588	3.55701	0.102404		1.94795	3.62192	0.179781
[20685]	CONVERGENT MARGIN	NEW ZEALAND / COROMANDEL-TAUPO / TAUPO VOLCANIC ZONE / TONGARIRO VOLCANIC CENTER - RUAPEHU / MANGAWHERO FORMATION	NGAHUINGA PACKAGE	-39.32	-39.32	175.502	175.502	SAE			s_CC307 [20685]	ANDESITE [20685]									VOL					WR [20685]	60.6129	0.795073		17.1533				5.45	6.27946	3.107	0.0931978		2.05055	3.68135	0.171296
[20685]	CONVERGENT MARGIN	NEW ZEALAND / COROMANDEL-TAUPO / TAUPO VOLCANIC ZONE / TONGARIRO VOLCANIC CENTER - RUAPEHU / MANGAWHERO FORMATION	NGAHUINGA PACKAGE	-39.32	-39.32	175.502	175.502	SAE			s_CC500 [20685]	ANDESITE [20685]									VOL					WR [20685]	60.3662	0.768617		16.7541				5.68	6.43209	3.6532	0.0974891		1.87432	3.57661	0.167864
[20685]	CONVERGENT MARGIN	NEW ZEALAND / COROMANDEL-TAUPO / TAUPO VOLCANIC ZONE / TONGARIRO VOLCANIC CENTER - RUAPEHU / MANGAWHERO FORMATION	NGAHUINGA PACKAGE	-39.32	-39.32	175.502	175.502	SAE			s_CC486 [20685]	ANDESITE [20685]									VOL					WR [20685]	59.611	0.714819		17.5437				5.44	6.81031	3.62967	0.0928956		1.78226	3.60909	0.158637
[20685]	CONVERGENT MARGIN	NEW ZEALAND / COROMANDEL-TAUPO / TAUPO VOLCANIC ZONE / TONGARIRO VOLCANIC CENTER - RUAPEHU / MANGAWHERO FORMATION	NGAHUINGA PACKAGE	-39.32	-39.32	175.502	175.502	SAE			s_CC556 [20685]	ANDESITE [20685]									VOL					WR [20685]	60.7618	0.797975		17.5775				5.49	6.00385	2.85543	0.0947975		2.04327	3.59548	0.168269
[20685]	CONVERGENT MARGIN	NEW ZEALAND / COROMANDEL-TAUPO / TAUPO VOLCANIC ZONE / TONGARIRO VOLCANIC CENTER - RUAPEHU / MANGAWHERO FORMATION	NGAHUINGA PACKAGE	-39.32	-39.32	175.502	175.502	SAE			s_CC454 [20685]	ANDESITE [20685]									VOL					WR [20685]	57.629	0.795021		17.5404				6.48	7.21405	4.14222	0.115908		1.7267	3.4471	0.186946
[20685]	CONVERGENT MARGIN	NEW ZEALAND / COROMANDEL-TAUPO / TAUPO VOLCANIC ZONE / TONGARIRO VOLCANIC CENTER - RUAPEHU / MANGAWHERO FORMATION	NGAHUINGA PACKAGE	-39.32	-39.32	175.502	175.502	SAE			s_CC477 [20685]	ANDESITE [20685]									VOL					WR [20685]	57.5275	0.780599		17.4391				6.48	7.48179	4.1806	0.114565		1.68615	3.40503	0.181657
[20685]	CONVERGENT MARGIN	NEW ZEALAND / COROMANDEL-TAUPO / TAUPO VOLCANIC ZONE / TONGARIRO VOLCANIC CENTER - RUAPEHU / MANGAWHERO FORMATION	NGAHUINGA PACKAGE	-39.32	-39.32	175.502	175.502	SAE			s_CC474 [20685]	ANDESITE [20685]									VOL					WR [20685]	59.0232	0.775324		17.3254				6.11	6.70834	3.8131	0.106113		1.80412	3.48009	0.172686
[20685]	CONVERGENT MARGIN	NEW ZEALAND / COROMANDEL-TAUPO / TAUPO VOLCANIC ZONE / TONGARIRO VOLCANIC CENTER - RUAPEHU / MANGAWHERO FORMATION	NGAHUINGA PACKAGE	-39.32	-39.32	175.502	175.502	SAE			s_CC468 [20685]	ANDESITE [20685]									VOL					WR [20685]	59.0492	0.768301		15.7235				6.02	6.96564	5.58554	0.105915		1.75644	3.2016	0.154178
[20685]	CONVERGENT MARGIN	NEW ZEALAND / COROMANDEL-TAUPO / TAUPO VOLCANIC ZONE / TONGARIRO VOLCANIC CENTER - RUAPEHU / MANGAWHERO FORMATION	NGAHUINGA PACKAGE	-39.32	-39.32	175.502	175.502	SAE			s_CC472 [20685]	ANDESITE [20685]									VOL					WR [20685]	57.0394	0.753891		16.886				6.62	7.73664	5.14755	0.119401		1.57138	3.21254	0.175056
[20685]	CONVERGENT MARGIN	NEW ZEALAND / COROMANDEL-TAUPO / TAUPO VOLCANIC ZONE / TONGARIRO VOLCANIC CENTER - RUAPEHU / WAIHOHONU FORMATION	WAIHOHONU	-39.2	-39.2	175.75	175.75	SAE			s_CC562 [20685]	ANDESITE [20685]									VOL					WR [20685]	57.5518	0.620898		16.5126				6.64	7.81851	5.59727	0.120141		0.927212	3.36552	0.105437
[20685]	CONVERGENT MARGIN	NEW ZEALAND / COROMANDEL-TAUPO / TAUPO VOLCANIC ZONE / TONGARIRO VOLCANIC CENTER - RUAPEHU / WAIHOHONU FORMATION	WAIHOHONU	-39.2	-39.2	175.75	175.75	SAE			s_CC360 [20685]	ANDESITE [20685]									VOL					WR [20685]	57.0177	0.671256		15.8141				7.01	8.04817	6.27681	0.127875		1.14947	2.97923	0.123098
[20685]	CONVERGENT MARGIN	NEW ZEALAND / COROMANDEL-TAUPO / TAUPO VOLCANIC ZONE / TONGARIRO VOLCANIC CENTER - RUAPEHU / WAIHOHONU FORMATION	WAIHOHONU	-39.2	-39.2	175.75	175.75	SAE			s_CC350 [20685]	ANDESITE [20685]									VOL					WR [20685]	57.3333	0.670789		15.8719				6.94	7.91475	6.07061	0.124556		1.17939	3.00428	0.123128
[20685]	CONVERGENT MARGIN	NEW ZEALAND / COROMANDEL-TAUPO / TAUPO VOLCANIC ZONE / TONGARIRO VOLCANIC CENTER - RUAPEHU / WAIHOHONU FORMATION	WAIHOHONU	-39.2	-39.2	175.75	175.75	SAE			s_CC572 [20685]	ANDESITE [20685]									VOL					WR [20685]	59.7911	0.787092		17.7541				6.17	6.41335	2.61193	0.104688		1.68436	3.84117	0.156781
[20685]	CONVERGENT MARGIN	NEW ZEALAND / COROMANDEL-TAUPO / TAUPO VOLCANIC ZONE / TONGARIRO VOLCANIC CENTER - RUAPEHU / WAIHOHONU FORMATION	WAIHOHONU	-39.2	-39.2	175.75	175.75	SAE			s_CC164 [20685]	ANDESITE [20685]									VOL					WR [20685]	56.1017	0.764939		17.3791				7.44	8.25043	4.77632	0.123017		0.970582	3.26419	0.1058
[20685]	CONVERGENT MARGIN	NEW ZEALAND / COROMANDEL-TAUPO / TAUPO VOLCANIC ZONE / TONGARIRO VOLCANIC CENTER - RUAPEHU / WAIHOHONU FORMATION	WAIHOHONU	-39.2	-39.2	175.75	175.75	SAE			s_CC197 [20685]	ANDESITE [20685]									VOL					WR [20685]	57.2666	0.628885		16.9207				6.77	7.82776	5.35002	0.122063		0.871169	3.37797	0.109567
[20685]	CONVERGENT MARGIN	NEW ZEALAND / COROMANDEL-TAUPO / TAUPO VOLCANIC ZONE / TONGARIRO VOLCANIC CENTER - RUAPEHU / WAIHOHONU FORMATION	WAIHOHONU	-39.2	-39.2	175.75	175.75	SAE			s_CC198 [20685]	ANDESITE [20685]									VOL					WR [20685]	56.7613	0.687306		17.0768				7.31	7.81958	5.01359	0.126244		0.978205	3.29319	0.120273
[20685]	CONVERGENT MARGIN	NEW ZEALAND / COROMANDEL-TAUPO / TAUPO VOLCANIC ZONE / TONGARIRO VOLCANIC CENTER - RUAPEHU / WAIHOHONU FORMATION	WAIHOHONU	-39.2	-39.2	175.75	175.75	SAE			s_CC201 [20685]	ANDESITE [20685]									VOL					WR [20685]	57.9356	0.744414		17.0921				6.99	7.21937	4.35141	0.123137		1.32442	3.30873	0.13148
[20685]	CONVERGENT MARGIN	NEW ZEALAND / COROMANDEL-TAUPO / TAUPO VOLCANIC ZONE / TONGARIRO VOLCANIC CENTER - RUAPEHU / WAIHOHONU FORMATION	WAIHOHONU	-39.2	-39.2	175.75	175.75	SAE			s_CC205 [20685]	ANDESITE [20685]									VOL					WR [20685]	57.5019	0.637364		17.4313				6.28	7.72289	4.9656	0.11095		1.10573	3.41234	0.128727
[20685]	CONVERGENT MARGIN	NEW ZEALAND / COROMANDEL-TAUPO / TAUPO VOLCANIC ZONE / TONGARIRO VOLCANIC CENTER - RUAPEHU / WAIHOHONU FORMATION	WAIHOHONU	-39.2	-39.2	175.75	175.75	SAE			s_CC209 [20685]	ANDESITE [20685]									VOL					WR [20685]	58.3635	0.681416		19.7021				5.46	7.48696	2.33925	0.091331		1.22313	3.92046	0.128155
[20685]	CONVERGENT MARGIN	NEW ZEALAND / COROMANDEL-TAUPO / TAUPO VOLCANIC ZONE / TONGARIRO VOLCANIC CENTER - RUAPEHU / WAIHOHONU FORMATION	WAIHOHONU	-39.2	-39.2	175.75	175.75	SAE			s_CC213 [20685]	ANDESITE [20685]									VOL					WR [20685]	58.3966	0.700551		17.2503				6.66	6.89426	4.35633	0.119695		1.43832	3.30926	0.130778
[20685]	CONVERGENT MARGIN	NEW ZEALAND / COROMANDEL-TAUPO / TAUPO VOLCANIC ZONE / TONGARIRO VOLCANIC CENTER - RUAPEHU / WAIHOHONU FORMATION	WAIHOHONU	-39.2	-39.2	175.75	175.75	SAE			s_CC217 [20685]	ANDESITE [20685]									VOL					WR [20685]	57.7162	0.678378		17.3698				6.94	7.28514	4.43671	0.126046		1.25829	3.28976	0.128433
[20685]	CONVERGENT MARGIN	NEW ZEALAND / COROMANDEL-TAUPO / TAUPO VOLCANIC ZONE / TONGARIRO VOLCANIC CENTER - RUAPEHU / WAIHOHONU FORMATION	WAIHOHONU	-39.2	-39.2	175.75	175.75	SAE			s_CC219 [20685]	ANDESITE [20685]									VOL					WR [20685]	57.5625	0.670636		17.063				6.79	7.64476	4.8625	0.120992		1.11574	3.29337	0.115852
[20685]	CONVERGENT MARGIN	NEW ZEALAND / COROMANDEL-TAUPO / TAUPO VOLCANIC ZONE / TONGARIRO VOLCANIC CENTER - RUAPEHU / WAIHOHONU FORMATION	WAIHOHONU	-39.2	-39.2	175.75	175.75	SAE			s_CC228 [20685]	ANDESITE [20685]									VOL					WR [20685]	56.6415	0.673243		16.6958				7.75	7.87329	5.32378	0.139523		0.927118	3.00711	0.104744
[20685]	CONVERGENT MARGIN	NEW ZEALAND / COROMANDEL-TAUPO / TAUPO VOLCANIC ZONE / TONGARIRO VOLCANIC CENTER - RUAPEHU / WAIHOHONU FORMATION	WAIHOHONU	-39.2	-39.2	175.75	175.75	SAE			s_CC230 [20685]	ANDESITE [20685]									VOL					WR [20685]	58.7478	0.613551		17.5408				6.69	6.79265	3.97864	0.12572		1.24861	3.3838	0.128638
[20685]	CONVERGENT MARGIN	NEW ZEALAND / COROMANDEL-TAUPO / TAUPO VOLCANIC ZONE / TONGARIRO VOLCANIC CENTER - RUAPEHU / WAIHOHONU FORMATION	WAIHOHONU	-39.2	-39.2	175.75	175.75	SAE			s_CC196 [20685]	ANDESITE [20685]									VOL					WR [20685]	56.6947	0.668598		15.3087				7.24	8.63365	6.58031	0.128866		0.929258	2.90398	0.103884
[20685]	CONVERGENT MARGIN	NEW ZEALAND / COROMANDEL-TAUPO / TAUPO VOLCANIC ZONE / TONGARIRO VOLCANIC CENTER - RUAPEHU / WAIHOHONU FORMATION	WAIHOHONU	-39.2	-39.2	175.75	175.75	SAE			s_CC200 [20685]	ANDESITE [20685]									VOL					WR [20685]	58.2315	0.676764		19.7465				5.57	7.42232	2.33613	0.0919286		1.23732	3.94662	0.116634
[20685]	CONVERGENT MARGIN	NEW ZEALAND / COROMANDEL-TAUPO / TAUPO VOLCANIC ZONE / TONGARIRO VOLCANIC CENTER - RUAPEHU / WAIHOHONU FORMATION	WAIHOHONU	-39.2	-39.2	175.75	175.75	SAE			s_CC202 [20685]	ANDESITE [20685]									VOL					WR [20685]	58.5162	0.678506		19.6078				5.41	7.5154	2.31073	0.0891791		1.21591	3.92684	0.124156
[20685]	CONVERGENT MARGIN	NEW ZEALAND / COROMANDEL-TAUPO / TAUPO VOLCANIC ZONE / TONGARIRO VOLCANIC CENTER - RUAPEHU / WAIHOHONU FORMATION	WAIHOHONU	-39.2	-39.2	175.75	175.75	SAE			s_CC210 [20685]	ANDESITE [20685]									VOL					WR [20685]	56.6437	0.672035		20.3191				5.73	7.64751	3.67786	0.096091		1.03544	3.40553	0.130837
[20685]	CONVERGENT MARGIN	NEW ZEALAND / COROMANDEL-TAUPO / TAUPO VOLCANIC ZONE / TONGARIRO VOLCANIC CENTER - RUAPEHU / WAIHOHONU FORMATION	WAIHOHONU	-39.2	-39.2	175.75	175.75	SAE			s_CC469 [20685]	ANDESITE [20685]									VOL					WR [20685]	57.5995	0.634848		16.0833				6.76	7.47076	6.25394	0.123329		1.11485	3.10353	0.108776
[20685]	CONVERGENT MARGIN	NEW ZEALAND / COROMANDEL-TAUPO / TAUPO VOLCANIC ZONE / TONGARIRO VOLCANIC CENTER - RUAPEHU / WAIHOHONU FORMATION	WAIHOHONU	-39.2	-39.2	175.75	175.75	SAE			s_CC061 [20685]	ANDESITE [20685]									VOL					WR [20685]	56.373	0.727273		17.7347				7.7	7.67044	4.36935	0.13714		1.04743	3.26107	0.122887
[20685]	CONVERGENT MARGIN	NEW ZEALAND / COROMANDEL-TAUPO / TAUPO VOLCANIC ZONE / TONGARIRO VOLCANIC CENTER - RUAPEHU / WAIHOHONU FORMATION	WAIHOHONU	-39.2	-39.2	175.75	175.75	SAE			s_CC062 [20685]	ANDESITE [20685]									VOL					WR [20685]	59.4522	0.650714		17.8628				6.03	6.72386	3.50053	0.111761		1.39149	3.46608	0.141891
[20685]	CONVERGENT MARGIN	NEW ZEALAND / COROMANDEL-TAUPO / TAUPO VOLCANIC ZONE / TONGARIRO VOLCANIC CENTER - RUAPEHU / WAIHOHONU FORMATION	WAIHOHONU	-39.2	-39.2	175.75	175.75	SAE			s_CC369 [20685]	ANDESITE [20685]									VOL					WR [20685]	56.2203	0.74762		17.045				7.32	8.09204	5.25438	0.128976		1.10598	3.13384	0.135615
[20685]	CONVERGENT MARGIN	NEW ZEALAND / COROMANDEL-TAUPO / TAUPO VOLCANIC ZONE / TONGARIRO VOLCANIC CENTER - RUAPEHU / WAIHOHONU FORMATION	WAIHOHONU	-39.2	-39.2	175.75	175.75	SAE			s_CC370 [20685]	ANDESITE [20685]									VOL					WR [20685]	56.0525	0.746698		17.1324				7.41	8.03942	5.3408	0.130805		1.09336	3.10314	0.13117
[20685]	CONVERGENT MARGIN	NEW ZEALAND / COROMANDEL-TAUPO / TAUPO VOLCANIC ZONE / TONGARIRO VOLCANIC CENTER - RUAPEHU / WAIHOHONU FORMATION	WAIHOHONU	-39.2	-39.2	175.75	175.75	SAE			s_CC372 [20685]	ANDESITE [20685]									VOL					WR [20685]	55.9492	0.743349		17.2294				7.64	8.17667	4.99058	0.138313		1.04025	3.11701	0.127567
[20685]	CONVERGENT MARGIN	NEW ZEALAND / COROMANDEL-TAUPO / TAUPO VOLCANIC ZONE / TONGARIRO VOLCANIC CENTER - RUAPEHU / WAIHOHONU FORMATION	WAIHOHONU	-39.2	-39.2	175.75	175.75	SAE			s_CC376 [20685]	ANDESITE [20685]									VOL					WR [20685]	58.529	0.67022		17.0191				6.67	6.9805	4.4829	0.112712		1.26337	3.40576	0.119459
[20685]	CONVERGENT MARGIN	NEW ZEALAND / COROMANDEL-TAUPO / TAUPO VOLCANIC ZONE / TONGARIRO VOLCANIC CENTER - RUAPEHU / WAIHOHONU FORMATION	WAIHOHONU	-39.2	-39.2	175.75	175.75	SAE			s_CC375 [20685]	ANDESITE [20685]									VOL					WR [20685]	56.3396	0.757401		18.024				7.1	7.98126	4.32573	0.12441		1.15873	3.25745	0.140601
[20685]	CONVERGENT MARGIN	NEW ZEALAND / COROMANDEL-TAUPO / TAUPO VOLCANIC ZONE / TONGARIRO VOLCANIC CENTER - RUAPEHU / WAIHOHONU FORMATION	WAIHOHONU	-39.2	-39.2	175.75	175.75	SAE			s_CC560 [20685]	ANDESITE [20685]									VOL					WR [20685]	56.2045	0.746083		17.8635				7.53	7.5723	4.87023	0.13413		1.02398	3.09801	0.123522
[20685]	CONVERGENT MARGIN	NEW ZEALAND / COROMANDEL-TAUPO / TAUPO VOLCANIC ZONE / TONGARIRO VOLCANIC CENTER - RUAPEHU / TE HERENGA FORMATION	TE HERENGA	-39.28	-39.28	175.57	175.57	SAE			s_CC276 [20685]	ANDESITE [20685]									VOL					WR [20685]	56.4283	0.655828		17.4675				7.88	7.84166	4.71384	0.134668		0.66455	3.2452	0.0949286
[20685]	CONVERGENT MARGIN	NEW ZEALAND / COROMANDEL-TAUPO / TAUPO VOLCANIC ZONE / TONGARIRO VOLCANIC CENTER - RUAPEHU / TE HERENGA FORMATION	TE HERENGA	-39.28	-39.28	175.57	175.57	SAE			s_CC305 [20685]	ANDESITE [20685]									VOL					WR [20685]	56.1432	0.634088		17.375				7.44	8.20891	4.98383	0.131218		0.738299	3.43242	0.0893549
[20685]	CONVERGENT MARGIN	NEW ZEALAND / COROMANDEL-TAUPO / TAUPO VOLCANIC ZONE / TONGARIRO VOLCANIC CENTER - RUAPEHU / TE HERENGA FORMATION	TE HERENGA	-39.28	-39.28	175.57	175.57	SAE			s_CC306 [20685]	ANDESITE [20685]									VOL					WR [20685]	57.1547	0.614483		17.5336				7	7.83354	4.58163	0.126018		0.923363	3.34007	0.108185
[20685]	CONVERGENT MARGIN	NEW ZEALAND / COROMANDEL-TAUPO / TAUPO VOLCANIC ZONE / TONGARIRO VOLCANIC CENTER - RUAPEHU / TE HERENGA FORMATION	TE HERENGA	-39.28	-39.28	175.57	175.57	SAE			s_CC308 [20685]	ANDESITE [20685]									VOL					WR [20685]	56.9614	0.616201		17.5064				7.07	7.95639	4.65892	0.128022		0.904649	3.30426	0.103458
[20685]	CONVERGENT MARGIN	NEW ZEALAND / COROMANDEL-TAUPO / TAUPO VOLCANIC ZONE / TONGARIRO VOLCANIC CENTER - RUAPEHU / TE HERENGA FORMATION	TE HERENGA	-39.28	-39.28	175.57	175.57	SAE			s_CC316 [20685]	ANDESITE [20685]									VOL					WR [20685]	54.9473	0.653737		16.4127				7.51	8.78219	6.86547	0.143484		0.839038	2.89109	0.120438
[20685]	CONVERGENT MARGIN	NEW ZEALAND / COROMANDEL-TAUPO / TAUPO VOLCANIC ZONE / TONGARIRO VOLCANIC CENTER - RUAPEHU / TE HERENGA FORMATION	TE HERENGA	-39.28	-39.28	175.57	175.57	SAE			s_CC322 [20685]	ANDESITE [20685]									VOL					WR [20685]	55.5379	0.659136		17.3908				8.13	8.18374	5.10736	0.144943		0.673643	3.16825	0.102248
[20685]	CONVERGENT MARGIN	NEW ZEALAND / COROMANDEL-TAUPO / TAUPO VOLCANIC ZONE / TONGARIRO VOLCANIC CENTER - RUAPEHU / TE HERENGA FORMATION	TE HERENGA	-39.28	-39.28	175.57	175.57	SAE			s_CC325 [20685]	ANDESITE [20685]									VOL					WR [20685]	56.3396	0.65228		17.245				7.63	8.00705	4.86179	0.133733		0.79185	3.37235	0.112385
[20685]	CONVERGENT MARGIN	NEW ZEALAND / COROMANDEL-TAUPO / TAUPO VOLCANIC ZONE / TONGARIRO VOLCANIC CENTER - RUAPEHU / TE HERENGA FORMATION	TE HERENGA	-39.28	-39.28	175.57	175.57	SAE			s_CC326 [20685]	ANDESITE [20685]									VOL					WR [20685]	55.241	0.650466		17.2076				8.24	8.4198	5.29709	0.147096		0.664712	3.11853	0.0931338
[20685]	CONVERGENT MARGIN	NEW ZEALAND / COROMANDEL-TAUPO / TAUPO VOLCANIC ZONE / TONGARIRO VOLCANIC CENTER - RUAPEHU / TE HERENGA FORMATION	TE HERENGA	-39.28	-39.28	175.57	175.57	SAE			s_CC328 [20685]	ANDESITE [20685]									VOL					WR [20685]	55.4281	0.646682		17.1613				8.13	8.50948	5.18586	0.143794		0.667248	3.12769	0.0987381
[20685]	CONVERGENT MARGIN	NEW ZEALAND / COROMANDEL-TAUPO / TAUPO VOLCANIC ZONE / TONGARIRO VOLCANIC CENTER - RUAPEHU / TE HERENGA FORMATION	TE HERENGA	-39.28	-39.28	175.57	175.57	SAE			s_CC330 [20685]	ANDESITE [20685]									VOL					WR [20685]	56.1575	0.655914		17.2815				8.04	7.98286	4.84657	0.14207		0.676528	3.22459	0.0943692
[20685]	CONVERGENT MARGIN	NEW ZEALAND / COROMANDEL-TAUPO / TAUPO VOLCANIC ZONE / TONGARIRO VOLCANIC CENTER - RUAPEHU / TE HERENGA FORMATION	TE HERENGA	-39.28	-39.28	175.57	175.57	SAE			s_CC348 [20685]	ANDESITE [20685]									VOL					WR [20685]	53.7933	0.674613		16.621				8.28	9.17024	6.75033	0.150909		0.707954	2.82418	0.108254
[20685]	CONVERGENT MARGIN	NEW ZEALAND / COROMANDEL-TAUPO / TAUPO VOLCANIC ZONE / TONGARIRO VOLCANIC CENTER - RUAPEHU / TE HERENGA FORMATION	TE HERENGA	-39.28	-39.28	175.57	175.57	SAE			s_CC356 [20685]	ANDESITE [20685]									VOL					WR [20685]	55.0735	0.698586		17.6369				8	8.45539	5.06969	0.141533		0.732707	3.18045	0.118809
[20685]	CONVERGENT MARGIN	NEW ZEALAND / COROMANDEL-TAUPO / TAUPO VOLCANIC ZONE / TONGARIRO VOLCANIC CENTER - RUAPEHU / TE HERENGA FORMATION	TE HERENGA	-39.28	-39.28	175.57	175.57	SAE			s_CC518 [20685]	ANDESITE [20685]									VOL					WR [20685]	56.5384	0.686881		17.2851				7.72	7.6389	4.91434	0.132522		0.786278	3.32741	0.109609
[3467]	CONVERGENT MARGIN	NEW ZEALAND / COROMANDEL-TAUPO / TAUPO VOLCANIC ZONE / TAUPO VOLCANIC CENTER	TAUHARA	-38.82	-38.82	176	176	SAE			s_5 [3467]	DACITE [3467]									VOL					WR [3467]	67.23	0.34		15.12		3.33	0.5		4.25	2.02	0.09		2.2	3.55	0.11		0.68	0.49
[3467]	CONVERGENT MARGIN	NEW ZEALAND / COROMANDEL-TAUPO / TAUPO VOLCANIC ZONE / OKATAINA CALDERA	TARAWERA	-38.12	-38.12	176.5	176.5	SAE			s_8 [3467]	BASALT [3467]									VOL					WR [3467]	51.16	0.8		17.12		2.4	7.25		11.41	6.12	0.18		0.54	2.28	0.13		0.27	0.15
[3467]	CONVERGENT MARGIN	NEW ZEALAND / COROMANDEL-TAUPO / TAUPO VOLCANIC ZONE / K-TRIG	LAKE TAUPO	-38.68	-38.68	175	177	SAE			s_9 [3467]	BASALT [3467]									VOL					WR [3467]	49.52	1.15		17.32		3.81	7.03		11.41	6.01	0.19		0.33	2.5	0.19		0.25	0.26
[3467]	CONVERGENT MARGIN	NEW ZEALAND / COROMANDEL-TAUPO / COROMANDEL VOLCANIC ZONE	MANAIA HILL, COROMANDEL PENINSULA	-36.5	-37.5	175	176	SAE			s_P.22768 [3467]	GREYWACKE [3467]									SED					WR [3467]	54.7	0.8		15.4		0.6	3.3		9.2	1.75	0.3		1.95	3.45	0.17		2.38	0.5		5.12
[3467]	CONVERGENT MARGIN	NEW ZEALAND / COROMANDEL-TAUPO / TAUPO VOLCANIC ZONE / OKATAINA CALDERA	TARAWERA	-38.12	-38.12	176.5	176.5	SAE			s_P.35036 [3467]	BASALT [3467]									VOL					WR [3467]
[3467]	CONVERGENT MARGIN	NEW ZEALAND / COROMANDEL-TAUPO / TAUPO VOLCANIC ZONE	ORAKEI KORAKO	-38.47	-38.47	176.17	176.17	SAE			s_3115 [3467]	BASALT [3467]									VOL					WR [3467]
[3467]	CONVERGENT MARGIN	NEW ZEALAND / COROMANDEL-TAUPO / TAUPO VOLCANIC ZONE / WHITE ISLAND		-37.52	-37.52	177.18	177.18	SAE			s_P.17472 [3467]	ANDESITE [3467]									VOL					WR [3467]
[3467]	CONVERGENT MARGIN	NEW ZEALAND / COROMANDEL-TAUPO / TAUPO VOLCANIC ZONE	MATATA	-37.95	-37.95	176.8	176.8	SAE			s_3095 [3467]	ANDESITE [3467]									VOL					WR [3467]
[3467]	CONVERGENT MARGIN	NEW ZEALAND / COROMANDEL-TAUPO / TAUPO VOLCANIC ZONE / TITIRAUPENGA		-38	-38	176.5	176.5	SAE			s_3109 [3467]	ANDESITE [3467]									VOL					WR [3467]
[3467]	CONVERGENT MARGIN	NEW ZEALAND / COROMANDEL-TAUPO / TAUPO VOLCANIC ZONE / OKATAINA CALDERA	KAKARAMEA CONE	-38.12	-38.12	176.5	176.5	SAE			s_3131 [3467]	ANDESITE [3467]									VOL					WR [3467]
[3467]	CONVERGENT MARGIN	NEW ZEALAND / COROMANDEL-TAUPO / TAUPO VOLCANIC ZONE / OKATAINA CALDERA	KAKARAMEA CONE	-38.12	-38.12	176.5	176.5	SAE			s_3136 [3467]	ANDESITE [3467]									VOL					WR [3467]
[3467]	CONVERGENT MARGIN	NEW ZEALAND / COROMANDEL-TAUPO / TAUPO VOLCANIC ZONE / OKATAINA CALDERA	KAKARAMEA CONE	-38.12	-38.12	176.5	176.5	SAE			s_3130 [3467]	ANDESITE [3467]									VOL					WR [3467]
[3467]	CONVERGENT MARGIN	NEW ZEALAND / COROMANDEL-TAUPO / TAUPO VOLCANIC ZONE / TONGARIRO VOLCANIC CENTER - PIHANGA		-39.28	-39.28	175.57	175.57	SAE			s_3138A [3467]	ANDESITE [3467]									VOL					WR [3467]
[3467]	CONVERGENT MARGIN	NEW ZEALAND / COROMANDEL-TAUPO / TAUPO VOLCANIC ZONE / TONGARIRO VOLCANIC CENTER - PIHANGA		-39.28	-39.28	175.57	175.57	SAE			s_3138B [3467]	ANDESITE [3467]									VOL					WR [3467]
[3467]	CONVERGENT MARGIN	NEW ZEALAND / COROMANDEL-TAUPO / TAUPO VOLCANIC ZONE / TONGARIRO VOLCANIC CENTER		-39.13	-39.13	175.642	175.642	SAE			s_3158 [3467]	ANDESITE [3467]									VOL					WR [3467]
[3467]	CONVERGENT MARGIN	NEW ZEALAND / COROMANDEL-TAUPO / TAUPO VOLCANIC ZONE / TONGARIRO VOLCANIC CENTER / OLD TONGARIRO FLOW	TAMA LAKES	-39.28	-39.28	175.57	175.57	SAE			s_3140 [3467]	ANDESITE [3467]									VOL					WR [3467]
[3467]	CONVERGENT MARGIN	NEW ZEALAND / COROMANDEL-TAUPO / TAUPO VOLCANIC ZONE / OKATAINA CALDERA	MAUNGAONGAONGA	-38.12	-38.12	176.5	176.5	SAE			s_3297 [3467]	DACITE [3467]									VOL					WR [3467]
[3467]	CONVERGENT MARGIN	NEW ZEALAND / COROMANDEL-TAUPO / TAUPO VOLCANIC ZONE / TAUPO VOLCANIC CENTER	TAUHARA	-38.82	-38.82	176	176	SAE			s_3290 [3467]	DACITE [3467]									VOL					WR [3467]
[3467]	CONVERGENT MARGIN	NEW ZEALAND / COROMANDEL-TAUPO / TAUPO VOLCANIC ZONE / MOKAI	MOKAI RING STRUCTURE, TAUPO E	-38.52	-38.52	175.9	175.9	SAE			s_3294 [3467]	RHYOLITE [3467]									VOL					WR [3467]
[3467]	CONVERGENT MARGIN	NEW ZEALAND / COROMANDEL-TAUPO / TAUPO VOLCANIC ZONE / MOKAI	MOKAI RING STRUCTURE, TAUPO E	-38.52	-38.52	175.9	175.9	SAE			s_P.29590 [3467]	RHYOLITE [3467]									VOL					WR [3467]
[3467]	CONVERGENT MARGIN	NEW ZEALAND / COROMANDEL-TAUPO / TAUPO VOLCANIC ZONE / MOKAI	MOKAI RING STRUCTURE, TAUPO E	-38.52	-38.52	175.9	175.9	SAE			s_P.29588 [3467]	RHYOLITE [3467]									VOL					WR [3467]
[3467]	CONVERGENT MARGIN	NEW ZEALAND / COROMANDEL-TAUPO / TAUPO VOLCANIC ZONE / MOKAI	MOKAI RING STRUCTURE, TAUPO E	-38.52	-38.52	175.9	175.9	SAE			s_3296 [3467]	RHYOLITE [3467]									VOL					WR [3467]
[3467]	CONVERGENT MARGIN	NEW ZEALAND / COROMANDEL-TAUPO / TAUPO VOLCANIC ZONE / MOKAI	MOKAI RING STRUCTURE, TAUPO E	-38.52	-38.52	175.9	175.9	SAE			s_P.29662 [3467]	RHYOLITE [3467]									VOL					WR [3467]
[3467]	CONVERGENT MARGIN	NEW ZEALAND / COROMANDEL-TAUPO / TAUPO VOLCANIC ZONE / MOKAI	MOKAI RING STRUCTURE, TAUPO E	-38.52	-38.52	175.9	175.9	SAE			s_P.29659 [3467]	RHYOLITE [3467]									VOL					WR [3467]
[3467]	CONVERGENT MARGIN	NEW ZEALAND / COROMANDEL-TAUPO / TAUPO VOLCANIC ZONE / MOKAI	MOKAI RING STRUCTURE, TAUPO E	-38.52	-38.52	175.9	175.9	SAE			s_P.29572 [3467]	RHYOLITE [3467]									VOL					WR [3467]
[3467]	CONVERGENT MARGIN	NEW ZEALAND / COROMANDEL-TAUPO / TAUPO VOLCANIC ZONE / MOKAI	MOKAI RING STRUCTURE, TAUPO E	-38.52	-38.52	175.9	175.9	SAE			s_3299 [3467]	NOT GIVEN [3467]									VOL					WR [3467]
[3467]	CONVERGENT MARGIN	NEW ZEALAND / COROMANDEL-TAUPO / TAUPO VOLCANIC ZONE / MOKAI	MOKAI RING STRUCTURE, TAUPO E	-38.52	-38.52	175.9	175.9	SAE			s_3300 [3467]	NOT GIVEN [3467]									VOL					WR [3467]
[3467]	CONVERGENT MARGIN	NEW ZEALAND / COROMANDEL-TAUPO / TAUPO VOLCANIC ZONE / MOKAI	MOKAI RING STRUCTURE, TAUPO E	-38.52	-38.52	175.9	175.9	SAE			s_3287 [3467]	NOT GIVEN [3467]									VOL					WR [3467]
[3467]	CONVERGENT MARGIN	NEW ZEALAND / COROMANDEL-TAUPO / TAUPO VOLCANIC ZONE / KAINGAROA IGNIMBRITE	KAINGAROA	-38.33	-38.46	176.45	176.45	SAE			s_3293 [3467]	RHYOLITE [3467]									VOL					WR [3467]
[3467]	CONVERGENT MARGIN	NEW ZEALAND / COROMANDEL-TAUPO / TAUPO VOLCANIC ZONE / KAINGAROA IGNIMBRITE	KAINGAROA	-38.33	-38.46	176.45	176.45	SAE			s_3286 [3467]	NOT GIVEN [3467]									VOL					WR [3467]
[3467]	CONVERGENT MARGIN	NEW ZEALAND / COROMANDEL-TAUPO / TAUPO VOLCANIC ZONE / MOKAI	LAKE WHAKAMARU REGION, TAUPO E	-38	-39	175	177	SAE			s_P.29587 [3467]	RHYOLITE [3467]									VOL					WR [3467]
[3467]	CONVERGENT MARGIN	NEW ZEALAND / COROMANDEL-TAUPO / TAUPO VOLCANIC ZONE / MOKAI	LAKE WHAKAMARU REGION, TAUPO E	-38	-39	175	177	SAE			s_P.29199 [3467]	RHYOLITE [3467]									VOL					WR [3467]
[3467]	CONVERGENT MARGIN	NEW ZEALAND / COROMANDEL-TAUPO / TAUPO VOLCANIC ZONE / MOKAI	LAKE WHAKAMARU REGION, TAUPO E	-38	-39	175	177	SAE			s_3114 [3467]	NOT GIVEN [3467]									VOL					WR [3467]
[3467]	CONVERGENT MARGIN	NEW ZEALAND / COROMANDEL-TAUPO / TAUPO VOLCANIC ZONE / MOKAI	LAKE WHAKAMARU REGION, TAUPO E	-38	-39	175	177	SAE			s_3129 [3467]	NOT GIVEN [3467]									VOL					WR [3467]
[3467]	CONVERGENT MARGIN	NEW ZEALAND / COROMANDEL-TAUPO / TAUPO VOLCANIC ZONE / MOKAI	LAKE WHAKAMARU REGION, TAUPO E	-38	-39	175	177	SAE			s_3113 [3467]	NOT GIVEN [3467]									VOL					WR [3467]
[3467]	CONVERGENT MARGIN	NEW ZEALAND / COROMANDEL-TAUPO / TAUPO VOLCANIC ZONE / MOKAI	LAKE WHAKAMARU REGION, TAUPO E	-38	-39	175	177	SAE			s_P.27834 [3467]	NOT GIVEN [3467]									VOL					WR [3467]
[3467]	CONVERGENT MARGIN	NEW ZEALAND / COROMANDEL-TAUPO / TAUPO VOLCANIC ZONE / MOKAI	LAKE WHAKAMARU REGION, TAUPO E	-38	-39	175	177	SAE			s_3288 [3467]	NOT GIVEN [3467]									VOL					WR [3467]
[3467]	CONVERGENT MARGIN	NEW ZEALAND / COROMANDEL-TAUPO / COROMANDEL VOLCANIC ZONE	COROMANDEL PENINSULA	-36.5	-37.5	175	176	SAE			s_3291 [3467]	NOT GIVEN [3467]									VOL					WR [3467]
[3467]	CONVERGENT MARGIN	NEW ZEALAND / COROMANDEL-TAUPO / COROMANDEL VOLCANIC ZONE	COROMANDEL PENINSULA	-36.5	-37.5	175	176	SAE			s_P.29616 [3467]	RHYOLITE [3467]									VOL					WR [3467]
[3467]	CONVERGENT MARGIN	NEW ZEALAND / COROMANDEL-TAUPO / COROMANDEL VOLCANIC ZONE	COROMANDEL PENINSULA	-36.5	-37.5	175	176	SAE			s_3289 [3467]	NOT GIVEN [3467]									VOL					WR [3467]
[3467]	CONVERGENT MARGIN	NEW ZEALAND / COROMANDEL-TAUPO / COROMANDEL VOLCANIC ZONE	COROMANDEL PENINSULA	-36.5	-37.5	175	176	SAE			s_3119 [3467]	NOT GIVEN [3467]									VOL					WR [3467]
[3467]	CONVERGENT MARGIN	NEW ZEALAND / COROMANDEL-TAUPO / COROMANDEL VOLCANIC ZONE	COROMANDEL PENINSULA	-36.5	-37.5	175	176	SAE			s_3123 [3467]	NOT GIVEN [3467]									VOL					WR [3467]
[3467]	CONVERGENT MARGIN	NEW ZEALAND / COROMANDEL-TAUPO / COROMANDEL VOLCANIC ZONE	COROMANDEL PENINSULA	-36.5	-37.5	175	176	SAE			s_3126 [3467]	NOT GIVEN [3467]									VOL					WR [3467]
[3467]	CONVERGENT MARGIN	NEW ZEALAND / COROMANDEL-TAUPO / COROMANDEL VOLCANIC ZONE	COROMANDEL PENINSULA	-36.5	-37.5	175	176	SAE			s_3120 [3467]	NOT GIVEN [3467]									VOL					WR [3467]
[3467]	CONVERGENT MARGIN	NEW ZEALAND / COROMANDEL-TAUPO / TAUPO VOLCANIC ZONE / TAUPO VOLCANIC CENTER	TAUPO E	-38.82	-38.82	176	176	SAE			s_P.29640 [3467]	RHYOLITE [3467]									VOL					WR [3467]
[3467]	CONVERGENT MARGIN	NEW ZEALAND / COROMANDEL-TAUPO / TAUPO VOLCANIC ZONE / ROTORUA	ROTORUA CALDERA	-38.08	-38.08	176.27	176.27	SAE			s_P.29650 [3467]	RHYOLITE [3467]									VOL					WR [3467]
[3467]	CONVERGENT MARGIN	NEW ZEALAND / COROMANDEL-TAUPO / TAUPO VOLCANIC ZONE / ROTORUA	ROTORUA CALDERA	-38.08	-38.08	176.27	176.27	SAE			s_P.30228 [3467]	RHYOLITE [3467]									VOL					WR [3467]
[3467]	CONVERGENT MARGIN	NEW ZEALAND / COROMANDEL-TAUPO / TAUPO VOLCANIC ZONE / OKATAINA CALDERA	WHAKATANE, HAROHARO VOLCANIC COMPLEX	-38.1	-38.1	176.5	176.5	SAE			s_3295 [3467]	RHYOLITE [3467]									VOL					WR [3467]
[3467]	CONVERGENT MARGIN	NEW ZEALAND / COROMANDEL-TAUPO / TAUPO VOLCANIC ZONE / OKATAINA CALDERA	WHAKATANE, HAROHARO VOLCANIC COMPLEX	-38.1	-38.1	176.5	176.5	SAE			s_P.29647 [3467]	RHYOLITE [3467]									VOL					WR [3467]
[3467]	CONVERGENT MARGIN	NEW ZEALAND / COROMANDEL-TAUPO / TAUPO VOLCANIC ZONE / OKATAINA CALDERA	WHAKATANE, HAROHARO VOLCANIC COMPLEX	-38.1	-38.1	176.5	176.5	SAE			s_P.29649 [3467]	RHYOLITE [3467]									VOL					WR [3467]
[3467]	CONVERGENT MARGIN	NEW ZEALAND / COROMANDEL-TAUPO / TAUPO VOLCANIC ZONE / OKATAINA CALDERA	WHAKATANE, HAROHARO VOLCANIC COMPLEX	-38.1	-38.1	176.5	176.5	SAE			s_3301 [3467]	NOT GIVEN [3467]									VOL					WR [3467]
[3467]	CONVERGENT MARGIN	NEW ZEALAND / COROMANDEL-TAUPO / TAUPO VOLCANIC ZONE / OKATAINA CALDERA	WHAKATANE, HAROHARO VOLCANIC COMPLEX	-38.1	-38.1	176.5	176.5	SAE			s_P.3298 [3467]	RHYOLITE [3467]									VOL					WR [3467]
[3467]	CONVERGENT MARGIN	NEW ZEALAND / COROMANDEL-TAUPO / TAUPO VOLCANIC ZONE / OKATAINA CALDERA	WHAKATANE, HAROHARO VOLCANIC COMPLEX	-38.1	-38.1	176.5	176.5	SAE			s_P.29623 [3467]	RHYOLITE [3467]									VOL					WR [3467]
[3467]	CONVERGENT MARGIN	NEW ZEALAND / COROMANDEL-TAUPO / TAUPO VOLCANIC ZONE / OKATAINA CALDERA	WHAKATANE, HAROHARO VOLCANIC COMPLEX	-38.1	-38.1	176.5	176.5	SAE			s_3097 [3467]	NOT GIVEN [3467]									VOL					WR [3467]
[3467]	CONVERGENT MARGIN	NEW ZEALAND / COROMANDEL-TAUPO / TAUPO VOLCANIC ZONE / OKATAINA CALDERA	WHAKATANE, HAROHARO VOLCANIC COMPLEX	-38.1	-38.1	176.5	176.5	SAE			s_3101 [3467]	NOT GIVEN [3467]									VOL					WR [3467]
[3467]	CONVERGENT MARGIN	NEW ZEALAND / COROMANDEL-TAUPO / TAUPO VOLCANIC ZONE / OKATAINA CALDERA	WHAKATANE, HAROHARO VOLCANIC COMPLEX	-38.1	-38.1	176.5	176.5	SAE			s_3104 [3467]	NOT GIVEN [3467]									VOL					WR [3467]
[3467]	CONVERGENT MARGIN	NEW ZEALAND / COROMANDEL-TAUPO / TAUPO VOLCANIC ZONE / OKATAINA CALDERA	WHAKATANE, HAROHARO VOLCANIC COMPLEX	-38.1	-38.1	176.5	176.5	SAE			s_3102 [3467]	NOT GIVEN [3467]									VOL					WR [3467]
[3467]	CONVERGENT MARGIN	NEW ZEALAND / COROMANDEL-TAUPO / TAUPO VOLCANIC ZONE / OKATAINA CALDERA	WHAKATANE, HAROHARO VOLCANIC COMPLEX	-38.1	-38.1	176.5	176.5	SAE			s_3103 [3467]	NOT GIVEN [3467]									VOL					WR [3467]
[3467]	CONVERGENT MARGIN	NEW ZEALAND / COROMANDEL-TAUPO / TAUPO VOLCANIC ZONE / OKATAINA CALDERA	WHAKATANE, HAROHARO VOLCANIC COMPLEX	-38.1	-38.1	176.5	176.5	SAE			s_3100 [3467]	NOT GIVEN [3467]									VOL					WR [3467]
[3467]	CONVERGENT MARGIN	NEW ZEALAND / COROMANDEL-TAUPO / TAUPO VOLCANIC ZONE / OKATAINA CALDERA	SOUTHWESTERN AREA	-38.12	-38.12	176.5	176.5	SAE			s_P.29603 [3467]	RHYOLITE [3467]									VOL					WR [3467]
[3467]	CONVERGENT MARGIN	NEW ZEALAND / COROMANDEL-TAUPO / TAUPO VOLCANIC ZONE / OKATAINA CALDERA	SOUTHWESTERN AREA	-38.12	-38.12	176.5	176.5	SAE			s_P.29611 [3467]	RHYOLITE [3467]									VOL					WR [3467]
[3467]	CONVERGENT MARGIN	NEW ZEALAND / COROMANDEL-TAUPO / TAUPO VOLCANIC ZONE / OKATAINA CALDERA	SOUTHWESTERN AREA	-38.12	-38.12	176.5	176.5	SAE			s_P.29609 [3467]	RHYOLITE [3467]									VOL					WR [3467]
[3467]	CONVERGENT MARGIN	NEW ZEALAND / COROMANDEL-TAUPO / TAUPO VOLCANIC ZONE / OKATAINA CALDERA	TARAWERA COMPLEX	-38.12	-38.12	176.5	176.5	SAE			s_3292 [3467]	RHYOLITE [3467]									VOL					WR [3467]
[3467]	CONVERGENT MARGIN	NEW ZEALAND / COROMANDEL-TAUPO / COROMANDEL VOLCANIC ZONE	WAIHI-TAURANGA REGION	-36.5	-37.5	175	176	SAE			s_3083 [3467]	NOT GIVEN [3467]									VOL					WR [3467]
[3467]	CONVERGENT MARGIN	NEW ZEALAND / COROMANDEL-TAUPO / COROMANDEL VOLCANIC ZONE	WAIHI-TAURANGA REGION	-36.5	-37.5	175	176	SAE			s_3081 [3467]	NOT GIVEN [3467]									VOL					WR [3467]
[3467]	CONVERGENT MARGIN	NEW ZEALAND / COROMANDEL-TAUPO / COROMANDEL VOLCANIC ZONE	WAIHI-TAURANGA REGION	-36.5	-37.5	175	176	SAE			s_3088 [3467]	NOT GIVEN [3467]									VOL					WR [3467]
[3467]	CONVERGENT MARGIN	NEW ZEALAND / COROMANDEL-TAUPO / COROMANDEL VOLCANIC ZONE	WAIHI-TAURANGA REGION	-36.5	-37.5	175	176	SAE			s_3283 [3467]	NOT GIVEN [3467]									VOL					WR [3467]
[21089]	CONVERGENT MARGIN	NEW ZEALAND / COROMANDEL-TAUPO / TAUPO VOLCANIC ZONE / RUAPEHU / MANGAWHERO FORMATION		-39.24	-39.33	175.52	175.64	SAE			s_R04/04 [21089]	BASALT [21089]									VOL					WR [21089]	52.7887	0.655948		15.5003				8.64	9.63488	9.01303	0.154312		0.568904	2.6438	0.0971718
[21089]	CONVERGENT MARGIN	NEW ZEALAND / COROMANDEL-TAUPO / TAUPO VOLCANIC ZONE / TONGARIRO VOLCANIC CENTER - RUAPEHU / WAIHIANOA FORMATION	WHANGAEHU	-39.82	-39.82	175.57	175.57	SAE			s_R97/81 [21089]	ANDESITE [21089]									VOL					WR [21089]	59.2152	0.66513		16.7886		1.21974	5.22		7.0032	4.18012	0.136156		1.59241	3.52638	0.144507
[21089]	CONVERGENT MARGIN	NEW ZEALAND / COROMANDEL-TAUPO / TAUPO VOLCANIC ZONE / MANGAKINO VOLCANIC CENTER / IGNIMBRITE C	WAIPAPA VALLEY	-38.25	-38.25	175.5	175.5	SAE			s_P23553 [21089]	NOT GIVEN [21089]									SED					WR [21089]	66.41	0.55		15.2				3.97	2.68	1.82	0.07		2.25	3.92	0.14
[21089]	CONVERGENT MARGIN	NEW ZEALAND / COROMANDEL-TAUPO / TAUPO VOLCANIC ZONE / TORLESSE METASEDIMENTS	TORLESSE	-38	-40	177	177	SAE			s_P54703 [21089]	NOT GIVEN [21089]									SED					WR [21089]	63.09	0.7		17.59				4.13	1.39	1.43	0.03		4.68	2.98	0.23
[21089]	CONVERGENT MARGIN	NEW ZEALAND / COROMANDEL-TAUPO / TAUPO VOLCANIC ZONE / TORLESSE METASEDIMENTS	TORLESSE	-38	-40	177	177	SAE			s_P55908 [21089]	NOT GIVEN [21089]									SED					WR [21089]	66.59	0.58		15.44				4.38	1.39	1.39	0.04		2.75	3.08	0.14
[21089]	CONVERGENT MARGIN	NEW ZEALAND / COROMANDEL-TAUPO / TAUPO VOLCANIC ZONE / TORLESSE METASEDIMENTS	TORLESSE	-38	-40	177	177	SAE			s_P55962 [21089]	NOT GIVEN [21089]									SED					WR [21089]
[21089]	CONVERGENT MARGIN	NEW ZEALAND / COROMANDEL-TAUPO / TAUPO VOLCANIC ZONE / TORLESSE METASEDIMENTS	TORLESSE	-38	-40	177	177	SAE			s_P55907 [21089]	NOT GIVEN [21089]									SED					WR [21089]	67.5	0.56		14.88				4.11	1.42	1.32	0.04		1.78	4.11	0.14
[21089]	CONVERGENT MARGIN	NEW ZEALAND / COROMANDEL-TAUPO / TAUPO VOLCANIC ZONE / TONGARIRO VOLCANIC CENTER - RUAPEHU / WHAKAPAPA FORMATION	WHAKAPAPA	-39.28	-39.28	175.57	175.57	SAE			s_R97/87X1 [21089]	NOT GIVEN [21089]									PLU					WR [21089]	53.8112	0.699404		18.9066		0.586198	7.82		9.60381	4.43832	0.163762		0.224024	2.45975	0.160823
[21025]	CONVERGENT MARGIN	NEW ZEALAND / COROMANDEL-TAUPO / TAUPO VOLCANIC ZONE / TONGARIRO VOLCANIC CENTER	PUKEONAKE CONE, CRATER FLANK	-39.145	-39.145	175.566	175.566	SAE			s_NZ 3 [21025]	ANDESITE, BASALTIC [21025]									VOL			F		WR [21025]	55.7	0.66		13.37				7.05	7.44	10.57	0.13		1.28	2.76	0.12
[21025]	CONVERGENT MARGIN	NEW ZEALAND / COROMANDEL-TAUPO / TAUPO VOLCANIC ZONE / TONGARIRO VOLCANIC CENTER	PUKEONAKE CONE, CRATER FLANK	-39.145	-39.145	175.566	175.566	SAE			s_NZ 5 [21025]	ANDESITE, BASALTIC [21025]									VOL			F		WR [21025]	55.68	0.66		13.49				7.06	7.26	10.67	0.13		1.24	2.49	0.12
[21025]	CONVERGENT MARGIN	NEW ZEALAND / COROMANDEL-TAUPO / TAUPO VOLCANIC ZONE / TONGARIRO VOLCANIC CENTER	PUKEONAKE CONE, CRATER FLANK	-39.1451	-39.1451	175.566	175.566	SAE			s_NZ 9 [21025]	ANDESITE, BASALTIC [21025]									VOL			F		WR [21025]	56.48	0.69		14.06				6.76	7.21	8.83	0.12		1.41	2.73	0.13
[21025]	CONVERGENT MARGIN	NEW ZEALAND / COROMANDEL-TAUPO / TAUPO VOLCANIC ZONE / TONGARIRO VOLCANIC CENTER	PUKEONAKE CONE, CRATER FLANK	-39.1448	-39.1448	175.567	175.567	SAE			s_NZ 11A [21025]	ANDESITE, BASALTIC [21025]									VOL			F		WR [21025]	56.83	0.7		14.46				6.74	7.4	8.61	0.12		1.46	2.86	0.14
[21025]	CONVERGENT MARGIN	NEW ZEALAND / COROMANDEL-TAUPO / TAUPO VOLCANIC ZONE / TONGARIRO VOLCANIC CENTER	PUKEONAKE CONE, CRATER FLANK	-39.1448	-39.1448	175.567	175.567	SAE			s_NZ 11B [21025]	ANDESITE, BASALTIC [21025]									VOL			F		WR [21025]	56.57	0.7		14.07				6.73	7.21	8.53	0.12		1.45	2.68	0.14
[21025]	CONVERGENT MARGIN	NEW ZEALAND / COROMANDEL-TAUPO / TAUPO VOLCANIC ZONE / TONGARIRO VOLCANIC CENTER	PUKEONAKE CONE, CRATER FLANK	-39.1449	-39.1449	175.567	175.567	SAE			s_NZ 12 [21025]	ANDESITE, BASALTIC [21025]									VOL			F		WR [21025]	56.14	0.7		14.11				7.01	7.5	9.04	0.12		1.36	2.77	0.13
[21070]	CONVERGENT MARGIN	NEW ZEALAND / COROMANDEL-TAUPO / TAUPO VOLCANIC ZONE / TONGARIRO VOLCANIC CENTER - RED CRATER		-39.65	-39.65	175.65	175.65	SAE			s_SM-013 [21070]	ANDESITE, BASALTIC [21070]									VOL					WR [21070]	53.33	0.75		15.32				8.76	10.24	7.51	0.17		0.72	2.41	0.12
[21070]	CONVERGENT MARGIN	NEW ZEALAND / COROMANDEL-TAUPO / TAUPO VOLCANIC ZONE / TONGARIRO VOLCANIC CENTER - RED CRATER		-39.65	-39.65	175.65	175.65	SAE			s_SM-030 [21070]	ANDESITE, BASALTIC [21070]									VOL					WR [21070]	53.17	0.75		15.31				8.79	10.3	7.59	0.17		0.69	2.41	0.12
[21070]	CONVERGENT MARGIN	NEW ZEALAND / COROMANDEL-TAUPO / TAUPO VOLCANIC ZONE / TONGARIRO VOLCANIC CENTER - RED CRATER		-39.65	-39.65	175.65	175.65	SAE			s_SM-014 [21070]	ANDESITE, BASALTIC [21070]									VOL					WR [21070]	53.3	0.75		15.31				8.73	10.27	7.41	0.17		0.72	2.45	0.13
[21070]	CONVERGENT MARGIN	NEW ZEALAND / COROMANDEL-TAUPO / TAUPO VOLCANIC ZONE / TONGARIRO VOLCANIC CENTER - RED CRATER		-39.65	-39.65	175.65	175.65	SAE			s_SM-004 [21070]	ANDESITE, BASALTIC [21070]									VOL					WR [21070]	53.75	0.75		15.46				8.59	10.07	7.2	0.17		0.76	2.52	0.13
[21070]	CONVERGENT MARGIN	NEW ZEALAND / COROMANDEL-TAUPO / TAUPO VOLCANIC ZONE / TONGARIRO VOLCANIC CENTER - RED CRATER		-39.65	-39.65	175.65	175.65	SAE			s_SM-005 [21070]	ANDESITE, BASALTIC [21070]									VOL					WR [21070]	53.46	0.75		15.31				8.74	10.21	7.41	0.17		0.73	2.49	0.12
[21070]	CONVERGENT MARGIN	NEW ZEALAND / COROMANDEL-TAUPO / TAUPO VOLCANIC ZONE / TONGARIRO VOLCANIC CENTER - RED CRATER		-39.65	-39.65	175.65	175.65	SAE			s_SM-016 [21070]	ANDESITE, BASALTIC [21070]									VOL					WR [21070]	53.69	0.75		15.41				8.65	10.1	7.27	0.17		0.76	2.5	0.13
[21070]	CONVERGENT MARGIN	NEW ZEALAND / COROMANDEL-TAUPO / TAUPO VOLCANIC ZONE / TONGARIRO VOLCANIC CENTER - RED CRATER		-39.65	-39.65	175.65	175.65	SAE			s_SM-010 [21070]	ANDESITE, BASALTIC [21070]									VOL					WR [21070]	53.41	0.75		15.41				8.73	10.25	7.34	0.17		0.73	2.46	0.13
[21070]	CONVERGENT MARGIN	NEW ZEALAND / COROMANDEL-TAUPO / TAUPO VOLCANIC ZONE / TONGARIRO VOLCANIC CENTER - RED CRATER		-39.65	-39.65	175.65	175.65	SAE			s_SM-024 [21070]	ANDESITE, BASALTIC [21070]									VOL					WR [21070]	53.51	0.75		15.46				8.65	10.18	7.29	0.17		0.73	2.47	0.13
[21070]	CONVERGENT MARGIN	NEW ZEALAND / COROMANDEL-TAUPO / TAUPO VOLCANIC ZONE / TONGARIRO VOLCANIC CENTER - RED CRATER		-39.65	-39.65	175.65	175.65	SAE			s_SM-006 [21070]	ANDESITE, BASALTIC [21070]									VOL					WR [21070]	53.28	0.75		15.4				8.74	10.35	7.4	0.17		0.69	2.45	0.12
[21070]	CONVERGENT MARGIN	NEW ZEALAND / COROMANDEL-TAUPO / TAUPO VOLCANIC ZONE / TONGARIRO VOLCANIC CENTER - RED CRATER		-39.65	-39.65	175.65	175.65	SAE			s_SM-007 [21070]	ANDESITE, BASALTIC [21070]									VOL					WR [21070]	53.81	0.75		15.46				8.59	10.05	7.15	0.16		0.78	2.53	0.13
[21070]	CONVERGENT MARGIN	NEW ZEALAND / COROMANDEL-TAUPO / TAUPO VOLCANIC ZONE / TONGARIRO VOLCANIC CENTER - RED CRATER		-39.65	-39.65	175.65	175.65	SAE			s_SM-008 [21070]	ANDESITE, BASALTIC [21070]									VOL					WR [21070]	52.99	0.74		15.19				8.83	10.39	7.63	0.17		0.68	2.43	0.12
[21070]	CONVERGENT MARGIN	NEW ZEALAND / COROMANDEL-TAUPO / TAUPO VOLCANIC ZONE / TONGARIRO VOLCANIC CENTER - RED CRATER		-39.65	-39.65	175.65	175.65	SAE			s_SM-020 [21070]	ANDESITE, BASALTIC [21070]									VOL					WR [21070]	53.28	0.74		15.38				8.73	10.33	7.46	0.17		0.7	2.46	0.13
[21070]	CONVERGENT MARGIN	NEW ZEALAND / COROMANDEL-TAUPO / TAUPO VOLCANIC ZONE / TONGARIRO VOLCANIC CENTER - RED CRATER		-39.65	-39.65	175.65	175.65	SAE			s_SM-009 [21070]	ANDESITE, BASALTIC [21070]									VOL					WR [21070]	53.09	0.75		15.28				8.84	10.43	7.61	0.17		0.67	2.41	0.13
[21070]	CONVERGENT MARGIN	NEW ZEALAND / COROMANDEL-TAUPO / TAUPO VOLCANIC ZONE / TONGARIRO VOLCANIC CENTER - RED CRATER		-39.65	-39.65	175.65	175.65	SAE			s_SM-031 [21070]	ANDESITE, BASALTIC [21070]									VOL					WR [21070]	53.15	0.74		15.21				8.81	10.38	7.67	0.17		0.68	2.45	0.12
[21070]	CONVERGENT MARGIN	NEW ZEALAND / COROMANDEL-TAUPO / TAUPO VOLCANIC ZONE / TONGARIRO VOLCANIC CENTER - RED CRATER		-39.65	-39.65	175.65	175.65	SAE			s_SM-011 [21070]	ANDESITE [21070]									VOL					WR [21070]	59.18	0.74		16.39				6.71	7.21	4.17	0.13		1.53	3.19	0.13
[21070]	CONVERGENT MARGIN	NEW ZEALAND / COROMANDEL-TAUPO / TAUPO VOLCANIC ZONE / TONGARIRO VOLCANIC CENTER - RED CRATER		-39.65	-39.65	175.65	175.65	SAE			s_SM-036 [21070]	ANDESITE [21070]									VOL					WR [21070]	59.33	0.72		16.4				6.58	7.26	4.14	0.12		1.54	3.18	0.13
[21070]	CONVERGENT MARGIN	NEW ZEALAND / COROMANDEL-TAUPO / TAUPO VOLCANIC ZONE / TONGARIRO VOLCANIC CENTER - RED CRATER		-39.65	-39.65	175.65	175.65	SAE			s_SM-032 [21070]	ANDESITE [21070]									VOL					WR [21070]	59.38	0.72		16.29				6.51	7.24	4.26	0.12		1.54	3.22	0.14
[21070]	CONVERGENT MARGIN	NEW ZEALAND / COROMANDEL-TAUPO / TAUPO VOLCANIC ZONE / TONGARIRO VOLCANIC CENTER - RED CRATER		-39.65	-39.65	175.65	175.65	SAE			s_SM-033 [21070]	ANDESITE [21070]									VOL					WR [21070]	59.2	0.72		16.44				6.58	7.06	4.07	0.12		1.54	3.17	0.14
[21070]	CONVERGENT MARGIN	NEW ZEALAND / COROMANDEL-TAUPO / TAUPO VOLCANIC ZONE / TONGARIRO VOLCANIC CENTER - RED CRATER		-39.65	-39.65	175.65	175.65	SAE			s_SM-034 [21070]	ANDESITE [21070]									VOL					WR [21070]	59.1	0.73		16.22				6.66	7.38	4.44	0.13		1.51	3.15	0.13
[21070]	CONVERGENT MARGIN	NEW ZEALAND / COROMANDEL-TAUPO / TAUPO VOLCANIC ZONE / TONGARIRO VOLCANIC CENTER - RED CRATER		-39.65	-39.65	175.65	175.65	SAE			s_SM-035 [21070]	ANDESITE [21070]									VOL					WR [21070]	59.58	0.71		16.22				6.46	7.19	4.2	0.12		1.58	3.18	0.13
[21070]	CONVERGENT MARGIN	NEW ZEALAND / COROMANDEL-TAUPO / TAUPO VOLCANIC ZONE / TONGARIRO VOLCANIC CENTER - RED CRATER		-39.65	-39.65	175.65	175.65	SAE			s_SM-023 [21070]	ANDESITE [21070]									VOL					WR [21070]	59.43	0.73		16.48				6.53	7.14	4.13	0.12		1.53	3.2	0.14
[21070]	CONVERGENT MARGIN	NEW ZEALAND / COROMANDEL-TAUPO / TAUPO VOLCANIC ZONE / TONGARIRO VOLCANIC CENTER - RED CRATER		-39.65	-39.65	175.65	175.65	SAE			s_SM-037 [21070]	ANDESITE [21070]									VOL					WR [21070]	60.15	0.72		16.04				6.42	6.87	4.1	0.12		1.66	3.21	0.13
[21070]	CONVERGENT MARGIN	NEW ZEALAND / COROMANDEL-TAUPO / TAUPO VOLCANIC ZONE / TONGARIRO VOLCANIC CENTER - RED CRATER		-39.65	-39.65	175.65	175.65	SAE			s_SM-028 [21070]	ANDESITE [21070]									VOL					WR [21070]	60.06	0.71		16.27				6.34	6.9	4	0.12		1.65	3.23	0.13
[21070]	CONVERGENT MARGIN	NEW ZEALAND / COROMANDEL-TAUPO / TAUPO VOLCANIC ZONE / TONGARIRO VOLCANIC CENTER - RED CRATER		-39.65	-39.65	175.65	175.65	SAE			s_SM-022 [21070]	ANDESITE [21070]									VOL					WR [21070]	60	0.7		16.14				6.33	6.96	4.14	0.12		1.62	3.21	0.13
[21070]	CONVERGENT MARGIN	NEW ZEALAND / COROMANDEL-TAUPO / TAUPO VOLCANIC ZONE / TONGARIRO VOLCANIC CENTER - RED CRATER		-39.65	-39.65	175.65	175.65	SAE			s_SM-039 [21070]	ANDESITE [21070]									VOL					WR [21070]	59.98	0.72		15.75				6.6	7	4.33	0.12		1.64	3.15	0.13
[21070]	CONVERGENT MARGIN	NEW ZEALAND / COROMANDEL-TAUPO / TAUPO VOLCANIC ZONE / TONGARIRO VOLCANIC CENTER - RED CRATER		-39.65	-39.65	175.65	175.65	SAE			s_SM-040 [21070]	ANDESITE [21070]									VOL					WR [21070]	61.61	0.69		15.95				6.01	6.19	3.46	0.11		1.87	3.33	0.13
[21070]	CONVERGENT MARGIN	NEW ZEALAND / COROMANDEL-TAUPO / TAUPO VOLCANIC ZONE / TONGARIRO VOLCANIC CENTER - RED CRATER		-39.65	-39.65	175.65	175.65	SAE			s_SM-041 [21070]	ANDESITE [21070]									VOL					WR [21070]	60.87	0.69		16.13				6.14	6.58	3.7	0.12		1.76	3.28	0.13
[21126]	CONVERGENT MARGIN	NEW ZEALAND / COROMANDEL-TAUPO / TAUPO VOLCANIC ZONE / TONGARIRO VOLCANIC CENTER - RUAPEHU	RED CRATER	-39.1423	-39.1423	175.672	175.672	SAE			s_150318-03 [21126]	ANDESITE, BASALTIC [21126]									VOL					WR [21126]	52.95	0.74		15.38				8.7	10.26	7.74	0.17		0.6	2.37	0.12
[21126]	CONVERGENT MARGIN	NEW ZEALAND / COROMANDEL-TAUPO / TAUPO VOLCANIC ZONE / TONGARIRO VOLCANIC CENTER - RUAPEHU	NGAURUHOE	-39.1406	-39.1406	175.615	175.615	SAE			s_150319-01-E [21126]	ANDESITE, BASALTIC [21126]									VOL					WR [21126]	55.38	0.72		16.49				7.57	9.09	6.21	0.14		0.91	2.54	0.12
[21126]	CONVERGENT MARGIN	NEW ZEALAND / COROMANDEL-TAUPO / TAUPO VOLCANIC ZONE / TONGARIRO VOLCANIC CENTER - RUAPEHU	NGAURUHOE	-39.1406	-39.1406	175.615	175.615	SAE			s_150319-01-I [21126]	ANDESITE, BASALTIC [21126]									VOL					WR [21126]	55.03	0.77		17.61				7.82	8.48	5.69	0.14		0.93	2.54	0.13
[21126]	CONVERGENT MARGIN	NEW ZEALAND / COROMANDEL-TAUPO / TAUPO VOLCANIC ZONE / TONGARIRO VOLCANIC CENTER - RUAPEHU	NGAURUHOE	-39.1429	-39.1429	175.618	175.618	SAE			s_150319-02-A1 [21126]	ANDESITE, BASALTIC [21126]									VOL					WR [21126]	55.83	0.76		16.74				8.59	7.88	4.97	0.16		1.29	2.68	0.14
[21126]	CONVERGENT MARGIN	NEW ZEALAND / COROMANDEL-TAUPO / TAUPO VOLCANIC ZONE / TONGARIRO VOLCANIC CENTER - RUAPEHU	NGAURUHOE	-39.1429	-39.1429	175.618	175.618	SAE			s_150319-02-A2 [21126]	ANDESITE, BASALTIC [21126]									VOL					WR [21126]	56.24	0.8		17.7				7.87	7.85	4.32	0.15		1.05	3	0.14
[21126]	CONVERGENT MARGIN	NEW ZEALAND / COROMANDEL-TAUPO / TAUPO VOLCANIC ZONE / TONGARIRO VOLCANIC CENTER - RUAPEHU	NGAURUHOE	-39.1429	-39.1429	175.618	175.618	SAE			s_150319-02-B2 [21126]	ANDESITE, BASALTIC [21126]									VOL					WR [21126]	56.22	0.79		17.67				7.92	7.8	4.39	0.15		1.05	2.98	0.14
[21126]	CONVERGENT MARGIN	NEW ZEALAND / COROMANDEL-TAUPO / TAUPO VOLCANIC ZONE / TONGARIRO VOLCANIC CENTER - RUAPEHU	NGAURUHOE	-39.1429	-39.1429	175.618	175.618	SAE			s_150319-02-D [21126]	ANDESITE, BASALTIC [21126]									VOL					WR [21126]	55.82	0.74		17.16				7.89	8.16	5.22	0.15		1.01	2.82	0.14
[21126]	CONVERGENT MARGIN	NEW ZEALAND / COROMANDEL-TAUPO / TAUPO VOLCANIC ZONE / TONGARIRO VOLCANIC CENTER - RUAPEHU / MANGAMATE TEPHRA FORMATION	TE RATO LAPILLI	-39.2206	-39.2206	175.734	175.734	SAE			s_150320-01A-A [21126]	DACITE [21126]									VOL					WR [21126]	63.21	0.53		17.64				5.08	5.37	2.25	0.13		1.59	3.51	0.13
[21126]	CONVERGENT MARGIN	NEW ZEALAND / COROMANDEL-TAUPO / TAUPO VOLCANIC ZONE / TONGARIRO VOLCANIC CENTER - RUAPEHU / MANGAMATE TEPHRA FORMATION	WHAREPU TEPHRA	-39.2206	-39.2206	175.734	175.734	SAE			s_150320-01E-B [21126]	ANDESITE, BASALTIC [21126]									VOL					WR [21126]	54.43	0.79		17.84				8.49	8.66	5.47	0.15		0.72	2.41	0.12
[20685][19303]	CONVERGENT MARGIN	NEW ZEALAND / COROMANDEL-TAUPO / TAUPO VOLCANIC ZONE / TONGARIRO VOLCANIC CENTER - RUAPEHU / WHAKAPAPA FORMATION	RANGATAUA PACKAGE	-39.29	-39.29	175.56	175.56	SAE			s_CC195 [20685]	ANDESITE [20685]									VOL					WR [20685]	59.8158	0.727319		17.2635				6.33	6.51289	3.27476	0.113942		1.72908	3.3877	0.140595
[20685][19303]	CONVERGENT MARGIN	NEW ZEALAND / COROMANDEL-TAUPO / TAUPO VOLCANIC ZONE / TONGARIRO VOLCANIC CENTER - RUAPEHU / MANGAWHERO FORMATION	TE KOHATU PACKAGE	-39.32	-39.32	175.502	175.502	SAE			s_CC415 [20685]	ANDESITE [20685] / DACITE [19303]									VOL					WR [20685]	64.1913	0.754806		15.1911				4.63	4.85041	3.18371	0.0800023		3.05392	3.37068	0.178
[20685]	CONVERGENT MARGIN	NEW ZEALAND / COROMANDEL-TAUPO / TAUPO VOLCANIC ZONE / TONGARIRO VOLCANIC CENTER - RUAPEHU / MANGAWHERO FORMATION	TE KOHATU PACKAGE	-39.32	-39.32	175.502	175.502	SAE			s_CC451 [20685]	ANDESITE [20685]									VOL					WR [20685]	63.8882	0.72294		15.2483				4.69	4.96734	3.39487	0.081363		2.94911	3.35639	0.178747
[20685]	CONVERGENT MARGIN	NEW ZEALAND / COROMANDEL-TAUPO / TAUPO VOLCANIC ZONE / TONGARIRO VOLCANIC CENTER - RUAPEHU / MANGAWHERO FORMATION	TE KOHATU PACKAGE	-39.32	-39.32	175.502	175.502	SAE			s_CC479 [20685]	ANDESITE [20685]									VOL					WR [20685]	64.8623	0.707914		15.2489				4.33	4.63959	2.88918	0.0759947		3.17735	3.41818	0.170573
[20685]	CONVERGENT MARGIN	NEW ZEALAND / COROMANDEL-TAUPO / TAUPO VOLCANIC ZONE / TONGARIRO VOLCANIC CENTER - RUAPEHU / MANGAWHERO FORMATION	TE KOHATU PACKAGE	-39.32	-39.32	175.502	175.502	SAE			s_CC483 [20685]	ANDESITE [20685]									VOL					WR [20685]	64.8742	0.703861		15.1063				4.4	4.61212	2.9925	0.0792195		3.17208	3.39972	0.170681
[20685]	CONVERGENT MARGIN	NEW ZEALAND / COROMANDEL-TAUPO / TAUPO VOLCANIC ZONE / TONGARIRO VOLCANIC CENTER - RUAPEHU / MANGAWHERO FORMATION	MANGAEHUEHU PACKAGE	-39.32	-39.32	175.502	175.502	SAE			s_CC069 [20685]	ANDESITE [20685]									VOL					WR [20685]	59.3163	0.749556		14.732				6.18	6.75582	6.41789	0.111104		1.78773	3.10863	0.157943
[20685]	CONVERGENT MARGIN	NEW ZEALAND / COROMANDEL-TAUPO / TAUPO VOLCANIC ZONE / TONGARIRO VOLCANIC CENTER - RUAPEHU / MANGAWHERO FORMATION	MANGAEHUEHU PACKAGE	-39.32	-39.32	175.502	175.502	SAE			s_CC077 [20685]	ANDESITE [20685]									VOL					WR [20685]	60.0765	0.730201		14.7927				5.92	6.38176	6.13834	0.108614		1.904	3.12737	0.159844
[20685]	CONVERGENT MARGIN	NEW ZEALAND / COROMANDEL-TAUPO / TAUPO VOLCANIC ZONE / TONGARIRO VOLCANIC CENTER - RUAPEHU / MANGAWHERO FORMATION	MANGAEHUEHU PACKAGE	-39.32	-39.32	175.502	175.502	SAE			s_CC089 [20685]	ANDESITE [20685]									VOL					WR [20685]	58.6924	0.711691		14.8048				6.27	6.99257	6.86232	0.114411		1.65421	3.05206	0.142694
[20685]	CONVERGENT MARGIN	NEW ZEALAND / COROMANDEL-TAUPO / TAUPO VOLCANIC ZONE / TONGARIRO VOLCANIC CENTER - RUAPEHU / MANGAWHERO FORMATION	MANGAEHUEHU PACKAGE	-39.32	-39.32	175.502	175.502	SAE			s_CC119 [20685]	ANDESITE [20685]									VOL					WR [20685]	61.2813	0.692894		15.0628				5.5	5.88577	5.41876	0.0962295		2.12169	3.18118	0.150507
[20685]	CONVERGENT MARGIN	NEW ZEALAND / COROMANDEL-TAUPO / TAUPO VOLCANIC ZONE / TONGARIRO VOLCANIC CENTER - RUAPEHU / MANGAWHERO FORMATION	MANGAEHUEHU PACKAGE	-39.32	-39.32	175.502	175.502	SAE			s_CC125 [20685]	ANDESITE [20685]									VOL					WR [20685]	56.8	0.702101		14.2504				6.7	7.6656	8.61194	0.120957		1.41088	2.85294	0.140648
[20685]	CONVERGENT MARGIN	NEW ZEALAND / COROMANDEL-TAUPO / TAUPO VOLCANIC ZONE / TONGARIRO VOLCANIC CENTER - RUAPEHU / MANGAWHERO FORMATION	MANGAEHUEHU PACKAGE	-39.32	-39.32	175.502	175.502	SAE			s_CC127 [20685]	ANDESITE [20685]									VOL					WR [20685]	61.7727	0.729909		14.9986				5.36	5.6589	5.05228	0.0927007		2.32169	3.24624	0.170206
[20685]	CONVERGENT MARGIN	NEW ZEALAND / COROMANDEL-TAUPO / TAUPO VOLCANIC ZONE / TONGARIRO VOLCANIC CENTER - RUAPEHU / MANGAWHERO FORMATION	MANGAEHUEHU PACKAGE	-39.32	-39.32	175.502	175.502	SAE			s_CC140 [20685]	ANDESITE [20685]									VOL					WR [20685]	60.219	0.740883		14.8865				5.79	6.32147	5.87196	0.100795		2.0584	3.19872	0.169016
[20685]	CONVERGENT MARGIN	NEW ZEALAND / COROMANDEL-TAUPO / TAUPO VOLCANIC ZONE / TONGARIRO VOLCANIC CENTER - RUAPEHU / MANGAWHERO FORMATION	MANGAEHUEHU PACKAGE	-39.32	-39.32	175.502	175.502	SAE			s_CC154 [20685]	ANDESITE [20685]									VOL					WR [20685]	60.8643	0.743054		14.7147				5.71	6.06702	5.71209	0.100775		2.10489	3.18626	0.159481
[20685]	CONVERGENT MARGIN	NEW ZEALAND / COROMANDEL-TAUPO / TAUPO VOLCANIC ZONE / TONGARIRO VOLCANIC CENTER - RUAPEHU / MANGAWHERO FORMATION	MANGAEHUEHU PACKAGE	-39.32	-39.32	175.502	175.502	SAE			s_CC174 [20685]	ANDESITE [20685]									VOL					WR [20685]	58.8387	0.708343		14.834				6.19	7.0625	6.54921	0.109143		1.63001	3.23592	0.147986
[20685]	CONVERGENT MARGIN	NEW ZEALAND / COROMANDEL-TAUPO / TAUPO VOLCANIC ZONE / TONGARIRO VOLCANIC CENTER - RUAPEHU / MANGAWHERO FORMATION	MANGAEHUEHU PACKAGE	-39.32	-39.32	175.502	175.502	SAE			s_CC540 [20685]	ANDESITE [20685]									VOL					WR [20685]	59.0144	0.737494		15.0479				6.16	6.97856	6.31597	0.10835		1.70455	3.09824	0.150841
[5167]	CONVERGENT MARGIN	NEW ZEALAND / COROMANDEL-TAUPO / TAUPO VOLCANIC ZONE / OKATAINA CALDERA - TARAWERA / KAHAROA FORMATION		-39	-39	176.6	176.6	SAE			s_TARAWERA [5167]	BASALT [5167]							1305		VOL					WR [5167]	51.21	0.83		17.07				8.67	11.49	6.27	0.18		0.55	2.57	0.14
[5167]	CONVERGENT MARGIN	NEW ZEALAND / COROMANDEL-TAUPO / TAUPO VOLCANIC ZONE / OKATAINA CALDERA - TARAWERA / KAHAROA FORMATION	RUAWAHIA CRATER	-39	-39	176.6	176.6	SAE			s_RC7C [5167]	ANDESITE [5167]							1305		VOL					WR [5167]	57.59	0.68		16.11				7.07	8.66	4.52	0.15		1.2	2.94	0.11
[5167]	CONVERGENT MARGIN	NEW ZEALAND / COROMANDEL-TAUPO / TAUPO VOLCANIC ZONE / OKATAINA CALDERA - TARAWERA / KAHAROA FORMATION	ACCESS ROAD GULLY	-39	-39	176.6	176.6	SAE			s_HPDC1A [5167]	ANDESITE [5167]							1305		VOL					WR [5167]	62.77	0.51		14.96				5.48	6.92	4.01	0.12		1.92	3.12	0.09
[5167]	CONVERGENT MARGIN	NEW ZEALAND / COROMANDEL-TAUPO / TAUPO VOLCANIC ZONE / OKATAINA CALDERA - TARAWERA / KAHAROA FORMATION	KOA GULLY	-39	-39	176.6	176.6	SAE			s_FC4 [5167]	BASALT [5167]							1305		VOL					WR [5167]	51.79	0.77		16.85				8.74	11.55	6.72	0.17		0.59	2.27	0.12
[5167]	CONVERGENT MARGIN	NEW ZEALAND / COROMANDEL-TAUPO / TAUPO VOLCANIC ZONE / OKATAINA CALDERA - TARAWERA / KAHAROA FORMATION	SOUTHERN AIRFALL PUMICE WASH GULLY	-39	-39	176.6	176.6	SAE			s_PW5 [5167]	BASALT [5167]							1305		VOL					WR [5167]	51.39	0.74		16.47				8.65	11.7	7.15	0.17		0.66	2.07	0.12
[5167]	CONVERGENT MARGIN	NEW ZEALAND / COROMANDEL-TAUPO / TAUPO VOLCANIC ZONE / OKATAINA CALDERA - TARAWERA / KAHAROA FORMATION	RUAWAHIA CRATER	-39	-39	176.6	176.6	SAE			s_RC5A [5167]	ANDESITE, BASALTIC [5167]							1305		VOL					WR [5167]	53.05	0.79		17.04				8.48	10.59	5.59	0.17		0.74	2.51	0.12
[5167]	CONVERGENT MARGIN	NEW ZEALAND / COROMANDEL-TAUPO / TAUPO VOLCANIC ZONE / OKATAINA CALDERA - TARAWERA / KAHAROA FORMATION	KOA GULLY	-39	-39	176.6	176.6	SAE			s_A03B [5167]	ANDESITE, BASALTIC [5167]							1305		VOL					WR [5167]	56.74	0.73		16.37				7.24	8.65	4.54	0.16		1.14	2.99	0.15
[5167]	CONVERGENT MARGIN	NEW ZEALAND / COROMANDEL-TAUPO / TAUPO VOLCANIC ZONE / OKATAINA CALDERA - TARAWERA / KAHAROA FORMATION	ACCESS ROAD GULLY	-39	-39	176.6	176.6	SAE			s_HPDC3A [5167]	DACITE [5167]							1305		VOL					WR [5167]	68.03	0.44		14.49				3.48	3.64	1.42	0.1		2.43	3.96	0.11
[5167]	CONVERGENT MARGIN	NEW ZEALAND / COROMANDEL-TAUPO / TAUPO VOLCANIC ZONE / OKATAINA CALDERA - TARAWERA / KAHAROA FORMATION	ACCESS ROAD GULLY	-39	-39	176.6	176.6	SAE			s_HPDC1C [5167]	DACITE [5167]							1305		VOL					WR [5167]	68.77	0.41		14.42				3.33	3.63	1.45	0.09		2.51	3.89	0.09
[5167]	CONVERGENT MARGIN	NEW ZEALAND / COROMANDEL-TAUPO / TAUPO VOLCANIC ZONE / OKATAINA CALDERA - TARAWERA / KAHAROA FORMATION	SOUTHERN AIRFALL PUMICE WASH GULLY	-39	-39	176.6	176.6	SAE			s_PW2 [5167]	DIORITE [5167]							1305		PLU					WR [5167]	53.85	0.66		16.55				7.59	10.65	6.42	0.14		0.92	2.37	0.08
[5167]	CONVERGENT MARGIN	NEW ZEALAND / COROMANDEL-TAUPO / TAUPO VOLCANIC ZONE / OKATAINA CALDERA - TARAWERA / KAHAROA FORMATION	SOUTHERN AIRFALL PUMICE WASH GULLY	-39	-39	176.6	176.6	SAE			s_PW1 [5167]	GABBRO [5167]							1305		PLU					WR [5167]	48.99	0.56		16.62				7.54	15.02	8.78	0.14		0.29	1.35	0.07
[5167]	CONVERGENT MARGIN	NEW ZEALAND / COROMANDEL-TAUPO / TAUPO VOLCANIC ZONE / OKATAINA CALDERA - TARAWERA / KAHAROA FORMATION	SOUTHERN AIRFALL PUMICE WASH GULLY	-39	-39	176.6	176.6	SAE			s_PW3 [5167]	GABBRO [5167]							1305		PLU					WR [5167]	49.99	0.39		6.76				9.03	15.76	16.1	0.16		0.24	0.76	0.04
[5167]	CONVERGENT MARGIN	NEW ZEALAND / COROMANDEL-TAUPO / TAUPO VOLCANIC ZONE / OKATAINA CALDERA - TARAWERA / KAHAROA FORMATION	SOUTHERN AIRFALL PUMICE WASH GULLY	-39	-39	176.6	176.6	SAE			s_PW4 [5167]	CLINOPYROXENITE, OLIVINE [5167]							1305		PLU					WR [5167]	51.03	0.41		6.91				7.23	16.74	16.06	0.14		0.24	0.84	0.04
[5167]	CONVERGENT MARGIN	NEW ZEALAND / COROMANDEL-TAUPO / TAUPO VOLCANIC ZONE / OKATAINA CALDERA - TARAWERA / KAHAROA FORMATION	RUAWAHIA CRATER	-39	-39	176.6	176.6	SAE			s_RC1B [5167]	RHYOLITE [5167]							1305		VOL					WR [5167]	74.8	0.2		12.75				1.39	1.27	0.27	0.06		3.15	4.23	0.04
[5167]	CONVERGENT MARGIN	NEW ZEALAND / COROMANDEL-TAUPO / TAUPO VOLCANIC ZONE / OKATAINA CALDERA - TARAWERA / KAHAROA FORMATION	KOA GULLY	-39	-39	176.6	176.6	SAE			s_A02B [5167]	RHYOLITE [5167]							1305		VOL					WR [5167]	73.55	0.14		12.34				1.31	1.27	0.45	0.06		3.49	3.85	0.03
[5167]	CONVERGENT MARGIN	NEW ZEALAND / COROMANDEL-TAUPO / TAUPO VOLCANIC ZONE / OKATAINA CALDERA - TARAWERA / KAHAROA FORMATION	KOA GULLY	-39	-39	176.6	176.6	SAE			s_G2D [5167]	RHYOLITE [5167]							1305		VOL					WR [5167]	75.48	0.1		12.12				0.86	0.67	0.09	0.05		3.72	4.04	0.02
[5167]	CONVERGENT MARGIN	NEW ZEALAND / COROMANDEL-TAUPO / TAUPO VOLCANIC ZONE / OKATAINA CALDERA - TARAWERA / KAHAROA FORMATION	TARAWERA DOME LAVA	-39	-39	176.6	176.6	SAE			s_TD3 [5167]	RHYOLITE [5167]							1305		VOL					WR [5167]	76.7	0.19		12.5				1.25	1.18	0.17	0.06		3.12	4.14	0.04
[5167]	CONVERGENT MARGIN	NEW ZEALAND / COROMANDEL-TAUPO / TAUPO VOLCANIC ZONE / OKATAINA CALDERA - TARAWERA / KAHAROA FORMATION		-39	-39	176.6	176.6	SAE			s_BAF1 [5167]	RHYOLITE [5167]							1305		VOL					WR [5167]	75.34	0.21		12.82				1.4	1.29	0.26	0.06		3.15	4.22	0.05
[5167]	CONVERGENT MARGIN	NEW ZEALAND / COROMANDEL-TAUPO / TAUPO VOLCANIC ZONE / OKATAINA CALDERA - TARAWERA	RUAWAHIA DOME	-39	-39	176.6	176.6	SAE			s_RD1 [5167]	RHYOLITE [5167]							1305		VOL					WR [5167]	76.46	0.2		12.81				1.27	1.19	0.24	0.06		3.25	4.22	0.03
[5167]	CONVERGENT MARGIN	NEW ZEALAND / COROMANDEL-TAUPO / TAUPO VOLCANIC ZONE / OKATAINA CALDERA - TARAWERA / KAHAROA FORMATION		-39	-39	176.6	176.6	SAE			s_CD1 [5167]	RHYOLITE [5167]							1305		VOL					WR [5167]	76.61	0.21		12.79				1.41	1.29	0.28	0.06		3.14	4.24	0.05
[5167]	CONVERGENT MARGIN	NEW ZEALAND / COROMANDEL-TAUPO / TAUPO VOLCANIC ZONE / OKATAINA CALDERA - TARAWERA / KAHAROA FORMATION	WAHAMGA DOME	-39	-39	176.6	176.6	SAE			s_WD2A [5167]	RHYOLITE [5167]							1305		VOL					WR [5167]	75.25	0.23		12.85				1.42	1.33	0.3	0.06		3.1	4.22	0.04
[5167]	CONVERGENT MARGIN	NEW ZEALAND / COROMANDEL-TAUPO / TAUPO VOLCANIC ZONE / OKATAINA CALDERA - TARAWERA / KAHAROA FORMATION	GREEN LAKE PLUG	-39	-39	176.6	176.6	SAE			s_GLP1 [5167]	RHYOLITE [5167]							1305		VOL					WR [5167]	76.25	0.12		12.52				0.99	0.88	0.26	0.06		3.64	4.05	0.02
[5167]	CONVERGENT MARGIN	NEW ZEALAND / COROMANDEL-TAUPO / TAUPO VOLCANIC ZONE / OKATAINA CALDERA - TARAWERA / KAHAROA FORMATION	KOA GULLY	-39	-39	176.6	176.6	SAE			s_A03A [5167]	GRANODIORITE [5167]							1305		PLU					WR [5167]	73.15	0.22		14.31				1.83	1.81	0.36	0.06		3.3	4.43	0.05
[5167]	CONVERGENT MARGIN	NEW ZEALAND / COROMANDEL-TAUPO / TAUPO VOLCANIC ZONE / OKATAINA CALDERA - TARAWERA / KAHAROA FORMATION	SOUTHERN AIRFALL PUMICE WASH GULLY	-39	-39	176.6	176.6	SAE			s_PW108 [5167]	GRANODIORITE [5167]							1305		PLU					WR [5167]	72.3	0.25		14.82				1.97	2.05	0.46	0.06		3.19	4.51	0.05
[5167]	CONVERGENT MARGIN	NEW ZEALAND / COROMANDEL-TAUPO / TAUPO VOLCANIC ZONE / OKATAINA CALDERA - TARAWERA / KAHAROA FORMATION	KOA GULLY	-39	-39	176.6	176.6	SAE			s_D5E [5167]	BASALT [5167]							1305		VOL					GL [5167]	74.24	0.1		11.76			1.02		0.6	0.1	0.06		4.16	3.11
[5167]	CONVERGENT MARGIN	NEW ZEALAND / COROMANDEL-TAUPO / TAUPO VOLCANIC ZONE / OKATAINA CALDERA - TARAWERA / KAHAROA FORMATION	KOA GULLY	-39	-39	176.6	176.6	SAE			s_D5E [5167]	BASALT [5167]							1305		VOL					GL [5167]	75.88	0.35		10.85			1.22		0.74	0.06	0.13		3.85	2.49
[4552]	CONVERGENT MARGIN	NEW ZEALAND / COROMANDEL-TAUPO / TAUPO VOLCANIC ZONE / TONGARIRO VOLCANIC CENTER - NGAURUHOE	30TH JUNE, 1954 LAVA FLOW FROM NGAURUHOE, TONGARIRO NATIONAL PARK	-39.13	-39.13	175.642	175.642	SAE			s_DP16 [4552]	ANDESITE [4552]								STRONGLY PORPHYRITIC [4552]	VOL					WR [4552]	56.66	0.75		17.15				8.1	8.26	5.11	0.15		1.13	2.85	0.15
[4552]	CONVERGENT MARGIN	NEW ZEALAND / COROMANDEL-TAUPO / TAUPO VOLCANIC ZONE / TONGARIRO VOLCANIC CENTER - NGAURUHOE	30TH JUNE, 1954 LAVA FLOW FROM NGAURUHOE, TONGARIRO NATIONAL PARK	-39.13	-39.13	175.642	175.642	SAE			s_OLDERNGAURUHOE [4552]	ANDESITE [4552]								STRONGLY PORPHYRITIC [4552]	VOL					WR [4552]	58.45	0.84		16.07				6.71	7.29	5.48	0.13		1.43	3.02	0.13
[4552]	CONVERGENT MARGIN	NEW ZEALAND / COROMANDEL-TAUPO / TAUPO VOLCANIC ZONE / TONGARIRO VOLCANIC CENTER - PUKEKAIKIORE		-38.82	-38.82	176	176	SAE			s_DP13 [4552]	ANDESITE [4552]								STRONGLY PORPHYRITIC [4552]	VOL					WR [4552]	57.41	0.59		14.47				7.21	9.17	6.97	0.13		0.9	2.54	0.1
[4552]	CONVERGENT MARGIN	NEW ZEALAND / COROMANDEL-TAUPO / TAUPO VOLCANIC ZONE / TONGARIRO VOLCANIC CENTER		-39.13	-39.13	175.642	175.642	SAE			s_TONGARIRO [4552]	ANDESITE [4552]								STRONGLY PORPHYRITIC [4552]	VOL					WR [4552]	59.55	0.79		16.6				6.93	6.55	3.41	0.12		1.54	3.38	0.16
[4552]	CONVERGENT MARGIN	NEW ZEALAND / COROMANDEL-TAUPO / TAUPO VOLCANIC ZONE / MANGATEPOPO		-39.0667	-39.0667	175.567	175.567	SAE			s_MANGATEPOPO [4552]	ANDESITE [4552]								STRONGLY PORPHYRITIC [4552]	VOL					WR [4552]	62.57	0.76		16.66				5.93	5.29	2.32	0.11		2.14	3.52	0.16
[4552]	CONVERGENT MARGIN	NEW ZEALAND / COROMANDEL-TAUPO / TAUPO VOLCANIC ZONE / TONGARIRO VOLCANIC CENTER - PUKEKAIKIORE		-38.82	-38.82	176	176	SAE			s_OLDERPUKEKAIKIORE [4552]	ANDESITE [4552]								STRONGLY PORPHYRITIC [4552]	VOL					WR [4552]	60.52	0.6		16.65				5.93	6.42	3.75	0.11		1.32	3.25	0.11
[4552]	CONVERGENT MARGIN	NEW ZEALAND / COROMANDEL-TAUPO / TAUPO VOLCANIC ZONE / TONGARIRO VOLCANIC CENTER / OLD TONGARIRO FLOW	TAMA LAKES	-39.28	-39.28	175.57	175.57	SAE			s_UPPERTAMA LAKE [4552]	ANDESITE [4552]								STRONGLY PORPHYRITIC [4552]	VOL					WR [4552]	59.96	0.6		16.87				6.28	6.73	3.67	0.13		1.27	3.32	0.11
[5047]	CONVERGENT MARGIN	NEW ZEALAND / COROMANDEL-TAUPO / TAUPO VOLCANIC ZONE / TAUPO VOLCANIC CENTER	TAUPO E	-38.82	-38.82	176	176	SAE			s_10 [5047]	RHYOLITE [5047]				PLINIAN [5047]					VOL					WR [5047]
[5047]	CONVERGENT MARGIN	NEW ZEALAND / COROMANDEL-TAUPO / TAUPO VOLCANIC ZONE / TAUPO VOLCANIC CENTER	TAUPO E	-38.82	-38.82	176	176	SAE			s_BULKROCK [5047]	RHYOLITE [5047]				PLINIAN [5047]					VOL					WR [5047]	76.8	0.3		12.8				1.8	1.6	0.2			2.8	4
[21121]	CONVERGENT MARGIN	NEW ZEALAND / COROMANDEL-TAUPO / TAUPO VOLCANIC ZONE / MAROA VOLCANIC CENTER	E SIDE OF TE HUKUI STREAM	-38	-38	176	176	SAE			s_A [21121]	BASALT [21121]									VOL					WR [21121]	50.25	1.26		16.79				9.21	10.69	6.59	0.17		0.43	3.07	0.23
[21121]	CONVERGENT MARGIN	NEW ZEALAND / COROMANDEL-TAUPO / TAUPO VOLCANIC ZONE / MAROA VOLCANIC CENTER	E SIDE OF TE HUKUI STREAM	-38	-38	176	176	SAE			s_B [21121]	BASALT [21121]									VOL					WR [21121]	49.78	1.26		16.95				9.22	10.61	6.73	0.17		0.44	3.16	0.24
[21121]	CONVERGENT MARGIN	NEW ZEALAND / COROMANDEL-TAUPO / TAUPO VOLCANIC ZONE / MAROA VOLCANIC CENTER	E SIDE OF TE HUKUI STREAM	-38	-38	176	176	SAE			s_S1 [21121]	BASALT [21121]									VOL					WR [21121]	51.94	1.22		17.07				8.97	9.98	6.14	0.17		0.59	3.06	0.23
[21121]	CONVERGENT MARGIN	NEW ZEALAND / COROMANDEL-TAUPO / TAUPO VOLCANIC ZONE / MAROA VOLCANIC CENTER	E SIDE OF TE HUKUI STREAM	-38	-38	176	176	SAE			s_S2 [21121]	BASALT [21121]									VOL					WR [21121]	52.08	1.3		17.16				8.97	9.86	6.17	0.17		0.56	2.9	0.22
[21420]	CONVERGENT MARGIN	NEW ZEALAND / COROMANDEL-TAUPO / TAUPO VOLCANIC ZONE / OKATAINA CALDERA	ROTOKAWAU	-38.12	-38.12	176.5	176.5	SAE			s_2ROT1 [21420]	BASALT [21420]									VOL					WR [21420]	52.04	0.82		17.29				8.81	11.03	6.02	0.17		0.74	2.52	0.11
[21420]	CONVERGENT MARGIN	NEW ZEALAND / COROMANDEL-TAUPO / TAUPO VOLCANIC ZONE / TAUPO VOLCANIC CENTER	PUNATEKAHI	-38.7	-38.7	175.9	175.9	SAE			s_3PUN1 [21420]	BASALT [21420]									VOL					WR [21420]	49.03	0.98		17.33				9.52	12.11	7.13	0.18		0.34	2.38	0.12
[21420]	CONVERGENT MARGIN	NEW ZEALAND / COROMANDEL-TAUPO / TAUPO VOLCANIC ZONE / KAPENGA	ONGAROTO	-38.3	-38.3	176.25	176.25	SAE			s_4ONG1 [21420]	BASALT [21420]									VOL					WR [21420]	50.53	1.05		15.71				8.89	10.36	9.26	0.17		0.54	2.51	0.24
[21420]	CONVERGENT MARGIN	NEW ZEALAND / COROMANDEL-TAUPO / TAUPO VOLCANIC ZONE / KAPENGA	ONGAROTO	-38.3	-38.3	176.25	176.25	SAE			s_4ONG5 [21420]	BASALT [21420]									VOL					WR [21420]	51.11	1.07		15.52				9.01	10.22	9.45	0.17		0.58	2.67	0.27
[21420]	CONVERGENT MARGIN	NEW ZEALAND / COROMANDEL-TAUPO / TAUPO VOLCANIC ZONE / KAPENGA	KAKUKI	-38.3	-38.3	176.25	176.25	SAE			s_7KAK2 [21420]	BASALT [21420]									VOL					WR [21420]	49.32	1.12		17.54				8.75	11.52	7.71	0.16		0.34	2.77	0.2
[21420]	CONVERGENT MARGIN	NEW ZEALAND / COROMANDEL-TAUPO / TAUPO VOLCANIC ZONE / TAUPO VOLCANIC CENTER	BEN LOMOND	-38.8	-38.8	176	176	SAE			s_8BEN1 [21420]	BASALT [21420]									VOL					WR [21420]	49.65	1.14		17.95				9.81	9.48	5.78	0.18		0.32	2.64	0.17
[21420]	CONVERGENT MARGIN	NEW ZEALAND / COROMANDEL-TAUPO / TAUPO VOLCANIC ZONE / TAUPO VOLCANIC CENTER	MAROTIRI UNIT	-38.8	-38.8	176	176	SAE			s_9MAR1 [21420]	BASALT [21420]									VOL					WR [21420]	47.4	1.1		18.12				9.51	11.63	6.98	0.17		0.13	2.17	0.13
[21420]	CONVERGENT MARGIN	NEW ZEALAND / COROMANDEL-TAUPO / TAUPO VOLCANIC ZONE / KAPENGA	TATUA	-38.3	-38.3	176.25	176.25	SAE			s_10TAT1 [21420]	BASALT [21420]									VOL					WR [21420]	50.33	1.31		17.09				9.32	10.34	6.21	0.17		0.41	3.18	0.24
[21420]	CONVERGENT MARGIN	NEW ZEALAND / COROMANDEL-TAUPO / TAUPO VOLCANIC ZONE / OKATAINA CALDERA	MATAHI	-38.12	-38.12	176.5	176.5	SAE			s_11MAT1 [21420]	BASALT [21420]									VOL					WR [21420]	51.94	0.8		17.28				9.09	11.13	6.11	0.17		0.65	2.25	0.12
[21420]	CONVERGENT MARGIN	NEW ZEALAND / COROMANDEL-TAUPO / TAUPO VOLCANIC ZONE / KAPENGA	HARRY JOHNSON ROAD	-38.3	-38.3	176.25	176.25	SAE			s_12JOH2 [21420]	BASALT [21420]									VOL					WR [21420]	50.58	1.26		17.2				9.85	10.71	5.75	0.18		0.65	3.01	0.21
[21420]	CONVERGENT MARGIN	NEW ZEALAND / COROMANDEL-TAUPO / TAUPO VOLCANIC ZONE / KAPENGA	TRIG 8543	-38.3	-38.3	176.25	176.25	SAE			s_13TRI1 [21420]	BASALT [21420]									VOL					WR [21420]	51.02	1.1		17.41				8.98	10.53	5.93	0.17		0.73	2.81	0.19
[21420]	CONVERGENT MARGIN	NEW ZEALAND / COROMANDEL-TAUPO / TAUPO VOLCANIC ZONE / OKATAINA CALDERA	TERRACE ROAD	-38.12	-38.12	176.5	176.5	SAE			s_14TER2/3/4 [21420]	ANDESITE, BASALTIC [21420]									VOL					WR [21420]	55.29	0.97		19.64				7.41	7.77	2.78	0.12		1.42	3	0.17
[21420]	CONVERGENT MARGIN	NEW ZEALAND / COROMANDEL-TAUPO / TAUPO VOLCANIC ZONE / OKATAINA CALDERA	TARAWERA	-38.12	-38.12	176.5	176.5	SAE			s_15TAR7 [21420]	BASALT [21420]									VOL					WR [21420]	51.39	0.83		17.38				9.32	11.36	6.22	0.18		0.6	2.32	0.12
[21420]	CONVERGENT MARGIN	NEW ZEALAND / COROMANDEL-TAUPO / TAUPO VOLCANIC ZONE / OKATAINA CALDERA	LAKE ROTOMAHANA	-38.12	-38.12	176.5	176.5	SAE			s_17LAK1 [21420]	ANDESITE, BASALTIC [21420]									VOL					WR [21420]	57.42	0.98		17.21				7.38	7.64	3.45	0.15		1.25	3.15	0.24
[21420]	CONVERGENT MARGIN	NEW ZEALAND / COROMANDEL-TAUPO / TAUPO VOLCANIC ZONE / OKATAINA CALDERA	KAHAROA	-38.12	-38.12	176.5	176.5	SAE			s_H1(1) [21420]	BASALT [21420]									VOL					WR [21420]	49.12	0.56		16.73				7.53	15.03	8.84	0.14		0.29	1.32	0.07
[21420]	CONVERGENT MARGIN	NEW ZEALAND / COROMANDEL-TAUPO / TAUPO VOLCANIC ZONE / OKATAINA CALDERA	KAHAROA	-38.12	-38.12	176.5	176.5	SAE			s_H13 [21420]	ANDESITE, BASALTIC [21420]									VOL					WR [21420]	54.07	0.7		16.38				7.92	10.48	6.21	0.16		0.93	2.53	0.12
[21470]	CONVERGENT MARGIN	NEW ZEALAND / COROMANDEL-TAUPO / TAUPO VOLCANIC ZONE / EGMONT (MOUNT TARANAKI)	KOKOWAI	-39.3	-39.3	174.1	174.1	SAE			s_KW4_P [21470]	BASALT [21470]				HOLOCENE [21470]					VOL					WR [21470]	50.72	0.83		19.21				6.72	7.97	2.71	0.16		1.83	3.5	0.35
[21470]	CONVERGENT MARGIN	NEW ZEALAND / COROMANDEL-TAUPO / TAUPO VOLCANIC ZONE / EGMONT (MOUNT TARANAKI)	KOKOWAI	-39.3	-39.3	174.1	174.1	SAE			s_KW4_DC [21470]	ANDESITE, BASALTIC [21470]				HOLOCENE [21470]					VOL					WR [21470]	56.37	0.78		17.92				6.36	7.4	2.57	0.17		2.48	3.96	0.28
[21470]	CONVERGENT MARGIN	NEW ZEALAND / COROMANDEL-TAUPO / TAUPO VOLCANIC ZONE / EGMONT (MOUNT TARANAKI)	KOKOWAI	-39.3	-39.3	174.1	174.1	SAE			s_KW7T [21470]	ANDESITE, BASALTIC [21470]				HOLOCENE [21470]					VOL					WR [21470]	52.35	0.8		19.69				6.56	7.87	2.44	0.17		1.85	3.57	0.34
[21470]	CONVERGENT MARGIN	NEW ZEALAND / COROMANDEL-TAUPO / TAUPO VOLCANIC ZONE / EGMONT (MOUNT TARANAKI)	KOKOWAI	-39.3	-39.3	174.1	174.1	SAE			s_KW7M [21470]	BASALT [21470]				HOLOCENE [21470]					VOL					WR [21470]	51.13	0.81		20.01				6.56	7.82	2.39	0.16		1.7	3.44	0.32
[21470]	CONVERGENT MARGIN	NEW ZEALAND / COROMANDEL-TAUPO / TAUPO VOLCANIC ZONE / EGMONT (MOUNT TARANAKI)	KOKOWAI	-39.3	-39.3	174.1	174.1	SAE			s_KW7B [21470]	BASALT [21470]				HOLOCENE [21470]					VOL					WR [21470]	57.94	0.81		19.88				6.58	7.86	2.41	0.16		1.75	3.46	0.32
[21470]	CONVERGENT MARGIN	NEW ZEALAND / COROMANDEL-TAUPO / TAUPO VOLCANIC ZONE / EGMONT (MOUNT TARANAKI)	UPPER INGLEWOOD	-39.3	-39.3	174.1	174.1	SAE			s_UIG1 [21470]	ANDESITE [21470]				HOLOCENE [21470]					VOL					WR [21470]	57.94	0.61		18.23				5.32	6.83	1.85	0.17		2.34	4.15	0.29
[21470]	CONVERGENT MARGIN	NEW ZEALAND / COROMANDEL-TAUPO / TAUPO VOLCANIC ZONE / EGMONT (MOUNT TARANAKI)	UPPER INGLEWOOD	-39.3	-39.3	174.1	174.1	SAE			s_UIG2 [21470]	ANDESITE [21470]				HOLOCENE [21470]					VOL					WR [21470]	57.56	0.64		18.82				5.56	7.22	2.01	0.17		2.2	4.12	0.3
[21470]	CONVERGENT MARGIN	NEW ZEALAND / COROMANDEL-TAUPO / TAUPO VOLCANIC ZONE / EGMONT (MOUNT TARANAKI)	UPPER INGLEWOOD	-39.3	-39.3	174.1	174.1	SAE			s_UIG3 [21470]	ANDESITE, BASALTIC [21470]				HOLOCENE [21470]					VOL					WR [21470]	56.93	0.59		19.37				5.13	7.56	2.15	0.16		1.95	4.15	0.19
[21470]	CONVERGENT MARGIN	NEW ZEALAND / COROMANDEL-TAUPO / TAUPO VOLCANIC ZONE / EGMONT (MOUNT TARANAKI)	UPPER INGLEWOOD	-39.3	-39.3	174.1	174.1	SAE			s_UIG4 [21470]	ANDESITE [21470]				HOLOCENE [21470]					VOL					WR [21470]	57.39	0.61		18.71				5.42	6.43	1.75	0.16		2.26	4.07	0.28
[21470]	CONVERGENT MARGIN	NEW ZEALAND / COROMANDEL-TAUPO / TAUPO VOLCANIC ZONE / EGMONT (MOUNT TARANAKI)	UPPER INGLEWOOD	-39.3	-39.3	174.1	174.1	SAE			s_UIG5T [21470]	ANDESITE [21470]				HOLOCENE [21470]					VOL					WR [21470]	57.98	0.65		18.94				5.12	5.98	1.86	0.14		2.28	3.82	0.29
[21470]	CONVERGENT MARGIN	NEW ZEALAND / COROMANDEL-TAUPO / TAUPO VOLCANIC ZONE / EGMONT (MOUNT TARANAKI)	UPPER INGLEWOOD	-39.3	-39.3	174.1	174.1	SAE			s_UIG5B [21470]	ANDESITE [21470]				HOLOCENE [21470]					VOL					WR [21470]	57.45	0.61		18.72				5.35	6.54	1.76	0.17		2.27	4.06	0.28
[21470]	CONVERGENT MARGIN	NEW ZEALAND / COROMANDEL-TAUPO / TAUPO VOLCANIC ZONE / EGMONT (MOUNT TARANAKI)	UPPER INGLEWOOD	-39.3	-39.3	174.1	174.1	SAE			s_UIG6T [21470]	ANDESITE, BASALTIC [21470]				HOLOCENE [21470]					VOL					WR [21470]	54.92	0.71		19.44				6.08	7.04	2.15	0.16		1.75	3.8	0.28
[21470]	CONVERGENT MARGIN	NEW ZEALAND / COROMANDEL-TAUPO / TAUPO VOLCANIC ZONE / EGMONT (MOUNT TARANAKI)	UPPER INGLEWOOD	-39.3	-39.3	174.1	174.1	SAE			s_UIG6B [21470]	ANDESITE, BASALTIC [21470]				HOLOCENE [21470]					VOL					WR [21470]	56.59	0.61		18.4				5.62	6.36	1.73	0.16		2.28	4.01	0.26
[21470]	CONVERGENT MARGIN	NEW ZEALAND / COROMANDEL-TAUPO / TAUPO VOLCANIC ZONE / EGMONT (MOUNT TARANAKI)	UPPER INGLEWOOD	-39.3	-39.3	174.1	174.1	SAE			s_UIG7_P [21470]	ANDESITE, BASALTIC [21470]				HOLOCENE [21470]					VOL					WR [21470]	56.46	0.61		18.69				5.25	6.52	1.78	0.16		2.19	3.99	0.27
[21470]	CONVERGENT MARGIN	NEW ZEALAND / COROMANDEL-TAUPO / TAUPO VOLCANIC ZONE / EGMONT (MOUNT TARANAKI)	UPPER INGLEWOOD	-39.3	-39.3	174.1	174.1	SAE			s_UIG7_DC [21470]	ANDESITE [21470]				HOLOCENE [21470]					VOL					WR [21470]	59.92	0.6		18.57				5.12	6.46	1.71	0.17		2.43	4.3	0.26
[21470]	CONVERGENT MARGIN	NEW ZEALAND / COROMANDEL-TAUPO / TAUPO VOLCANIC ZONE / EGMONT (MOUNT TARANAKI)	MANGANUI	-39.3	-39.3	174.1	174.1	SAE			s_MD1 [21470]	BASALT [21470]				HOLOCENE [21470]					VOL					WR [21470]	48.54	1.07		17.54				9.71	10.2	4.9	0.17		1.7	3.26	0.27
[21470]	CONVERGENT MARGIN	NEW ZEALAND / COROMANDEL-TAUPO / TAUPO VOLCANIC ZONE / EGMONT (MOUNT TARANAKI)	MANGANUI	-39.3	-39.3	174.1	174.1	SAE			s_MD1T_DC1 [21470]	BASALT [21470]				HOLOCENE [21470]					VOL					WR [21470]	49.08	1.1		16.89				9.56	10.86	5.71	0.17		1.59	3.06	0.25
[21470]	CONVERGENT MARGIN	NEW ZEALAND / COROMANDEL-TAUPO / TAUPO VOLCANIC ZONE / EGMONT (MOUNT TARANAKI)	MANGANUI	-39.3	-39.3	174.1	174.1	SAE			s_MD1T_V1 [21470]	BASALT [21470]				HOLOCENE [21470]					VOL					WR [21470]	48.92	1.09		17.13				9.5	10.78	5.56	0.17		1.57	3.06	0.25
[21470]	CONVERGENT MARGIN	NEW ZEALAND / COROMANDEL-TAUPO / TAUPO VOLCANIC ZONE / EGMONT (MOUNT TARANAKI)	MANGANUI	-39.3	-39.3	174.1	174.1	SAE			s_MD1T_V2 [21470]	BASALT [21470]				HOLOCENE [21470]					VOL					WR [21470]	48.22	1.11		17.65				9.59	10.6	5.56	0.16		1.42	2.9	0.25
[21470]	CONVERGENT MARGIN	NEW ZEALAND / COROMANDEL-TAUPO / TAUPO VOLCANIC ZONE / EGMONT (MOUNT TARANAKI)	MANGANUI	-39.3	-39.3	174.1	174.1	SAE			s_MD1T_DC2 [21470]	BASALT [21470]				HOLOCENE [21470]					VOL					WR [21470]	51.19	1.03		18.18				8.92	9.93	4.45	0.17		1.72	3.28	0.26
[21470]	CONVERGENT MARGIN	NEW ZEALAND / COROMANDEL-TAUPO / TAUPO VOLCANIC ZONE / EGMONT (MOUNT TARANAKI)	MANGANUI	-39.3	-39.3	174.1	174.1	SAE			s_MD2 [21470]	BASALT [21470]				HOLOCENE [21470]					VOL					WR [21470]	50.13	1.04		17.75				9.09	10.02	4.87	0.17		1.64	3.17	0.26
[21470]	CONVERGENT MARGIN	NEW ZEALAND / COROMANDEL-TAUPO / TAUPO VOLCANIC ZONE / EGMONT (MOUNT TARANAKI)	MANGANUI	-39.3	-39.3	174.1	174.1	SAE			s_MD3B_V [21470]	BASALT [21470]				HOLOCENE [21470]					VOL					WR [21470]	49.36	1.09		17.24				9.65	10.18	5.47	0.17		1.57	3.06	0.25
[21470]	CONVERGENT MARGIN	NEW ZEALAND / COROMANDEL-TAUPO / TAUPO VOLCANIC ZONE / EGMONT (MOUNT TARANAKI)	MANGANUI	-39.3	-39.3	174.1	174.1	SAE			s_MD3B_DC [21470]	BASALT [21470]				HOLOCENE [21470]					VOL					WR [21470]	50.3	1.08		17.31				9.29	10.18	5.09	0.17		1.7	3.21	0.25
[21470]	CONVERGENT MARGIN	NEW ZEALAND / COROMANDEL-TAUPO / TAUPO VOLCANIC ZONE / EGMONT (MOUNT TARANAKI)	MANGANUI	-39.3	-39.3	174.1	174.1	SAE			s_MD3M [21470]	BASALT [21470]				HOLOCENE [21470]					VOL					WR [21470]	48.59	1.08		17.75				9.21	9.88	4.79	0.17		1.6	3.15	0.27
[21470]	CONVERGENT MARGIN	NEW ZEALAND / COROMANDEL-TAUPO / TAUPO VOLCANIC ZONE / EGMONT (MOUNT TARANAKI)	MANGANUI	-39.3	-39.3	174.1	174.1	SAE			s_MD3T_V [21470]	BASALT [21470]				HOLOCENE [21470]					VOL					WR [21470]	47.69	1.18		16.35				10.24	11.24	6.49	0.17		1.33	2.73	0.23
[21470]	CONVERGENT MARGIN	NEW ZEALAND / COROMANDEL-TAUPO / TAUPO VOLCANIC ZONE / EGMONT (MOUNT TARANAKI)	MANGANUI	-39.3	-39.3	174.1	174.1	SAE			s_MD3T_DC1 [21470]	BASALT [21470]				HOLOCENE [21470]					VOL					WR [21470]	49.12	1.08		17.07				9.29	10.31	5.09	0.17		1.69	3.23	0.25
[21470]	CONVERGENT MARGIN	NEW ZEALAND / COROMANDEL-TAUPO / TAUPO VOLCANIC ZONE / EGMONT (MOUNT TARANAKI)	MANGANUI	-39.3	-39.3	174.1	174.1	SAE			s_MD3T_DC2 [21470]	BASALT [21470]				HOLOCENE [21470]					VOL					WR [21470]	51.02	1.05		17.71				9.13	9.94	4.8	0.17		1.75	3.22	0.25
[21470]	CONVERGENT MARGIN	NEW ZEALAND / COROMANDEL-TAUPO / TAUPO VOLCANIC ZONE / EGMONT (MOUNT TARANAKI)	MANGANUI	-39.3	-39.3	174.1	174.1	SAE			s_MA [21470]	BASALT [21470]				HOLOCENE [21470]					VOL					WR [21470]	49.68	1.08		18.89				9.06	9.48	3.89	0.17		1.67	3.26	0.28
[21470]	CONVERGENT MARGIN	NEW ZEALAND / COROMANDEL-TAUPO / TAUPO VOLCANIC ZONE / EGMONT (MOUNT TARANAKI)	MANGANUI	-39.3	-39.3	174.1	174.1	SAE			s_MC [21470]	BASALT [21470]				HOLOCENE [21470]					VOL					WR [21470]	47.59	1.19		14.98				10.5	12.53	7.39	0.17		1.2	2.37	0.19
[5613]	CONVERGENT MARGIN	NEW ZEALAND / COROMANDEL-TAUPO / TAUPO VOLCANIC ZONE / OKATAINA CALDERA - TARAWERA	PLATEAU DOME	-39	-39	176.6	176.6	SAE			s_11137 [5613]	RHYOLITE [5613]									VOL					GL [5613]	75.88					0.15	0.35		1.68	0.16			4.8	3.76
[5608]	CONVERGENT MARGIN	NEW ZEALAND / COROMANDEL-TAUPO / TAUPO VOLCANIC ZONE / OKATAINA CALDERA / TE RERE EPISODE	HAUMINGI LAVA	-38.12	-38.12	176.5	176.5	SAE			s_13502 [5608]	RHYOLITE [5608]	21000 [5608]	21000 [5608]							VOL					WR [5608]	75.99	0.21		13.15				1.32	1.29	0.27	0.05		2.93	4.6	0.03
[5608]	CONVERGENT MARGIN	NEW ZEALAND / COROMANDEL-TAUPO / TAUPO VOLCANIC ZONE / OKATAINA CALDERA / TE RERE EPISODE	PUHIPUHI ROAD SECTION	-38.12	-38.12	176.5	176.5	SAE			s_P51085 [5608]	RHYOLITE [5608]	21000 [5608]	21000 [5608]							VOL					WR [5608]	76.65	0.2		13.18				1.3	1.17	0.23	0.06		3	4.05	0.02
[5608]	CONVERGENT MARGIN	NEW ZEALAND / COROMANDEL-TAUPO / TAUPO VOLCANIC ZONE / OKATAINA CALDERA / TE RERE EPISODE	ROTOKAKAHI	-38.12	-38.12	176.5	176.5	SAE			s_P51086 [5608]	RHYOLITE [5608]	21000 [5608]	21000 [5608]							VOL					WR [5608]	74.02	0.26		14.4				1.87	1.83	0.44	0.05		3.07	3.85	0.01
[5608]	CONVERGENT MARGIN	NEW ZEALAND / COROMANDEL-TAUPO / TAUPO VOLCANIC ZONE / OKATAINA CALDERA / TE RERE EPISODE	EARTHQUAKE FLAT	-38.12	-38.12	176.5	176.5	SAE			s_5 [5608]	RHYOLITE [5608]	21000 [5608]	21000 [5608]							VOL					WR [5608]	73.73	0.28		14.19			1.54	0.56	2.12	0.48	0.06		3.13	3.78	0.07
[5608]	CONVERGENT MARGIN	NEW ZEALAND / COROMANDEL-TAUPO / TAUPO VOLCANIC ZONE / OKATAINA CALDERA - TARAWERA / OKAREKA EPISODE	HAWEA LAVA FLOW	-38.12	-38.12	176.5	176.5	SAE			s_13529 [5608]	RHYOLITE [5608]	18000 [5608]	18000 [5608]							VOL					WR [5608]	75.62	0.25		13				1.6	1.53	0.25	0.04		3.17	4.34	0.04
[5608]	CONVERGENT MARGIN	NEW ZEALAND / COROMANDEL-TAUPO / TAUPO VOLCANIC ZONE / OKATAINA CALDERA - TARAWERA / OKAREKA EPISODE	RIDGE LAVA FLOW	-38.12	-38.12	176.5	176.5	SAE			s_13530 [5608]	RHYOLITE [5608]	18000 [5608]	18000 [5608]							VOL					WR [5608]	75.87	0.26		12.71				1.75	1.52	0.27	0.04		3.17	4.18	0.03
[5608]	CONVERGENT MARGIN	NEW ZEALAND / COROMANDEL-TAUPO / TAUPO VOLCANIC ZONE / OKATAINA CALDERA - TARAWERA / OKAREKA EPISODE	OKAREKA REFERENCE SECTION	-38.12	-38.12	176.5	176.5	SAE			s_13532 [5608]	RHYOLITE [5608]	18000 [5608]	18000 [5608]							VOL					WR [5608]	75.88	0.22		13.27				1.63	1.5	0.15	0.03		3.31	3.83	0.01
[5608]	CONVERGENT MARGIN	NEW ZEALAND / COROMANDEL-TAUPO / TAUPO VOLCANIC ZONE / OKATAINA CALDERA - TARAWERA / OKAREKA EPISODE	SAVAGE ROAD SECTION	-38.12	-38.12	176.5	176.5	SAE			s_P51083 [5608]	RHYOLITE [5608]	18000 [5608]	18000 [5608]							VOL					WR [5608]	77.27	0.15		13.05				1.09	0.97	0.15	0.05		3.48	3.64	0.02
[5608]	CONVERGENT MARGIN	NEW ZEALAND / COROMANDEL-TAUPO / TAUPO VOLCANIC ZONE / OKATAINA CALDERA	MATAHAI TEPHRA	-38.12	-38.12	176.5	176.5	SAE			s_22990 [5608]	ANDESITE, BASALTIC [5608]	50000 [5608]	50000 [5608]							VOL					WR [5608]	55.55	0.97		17.31				8.27	8.72	4.34	0.15		0.82	2.68	0.25
[5608]	CONVERGENT MARGIN	NEW ZEALAND / COROMANDEL-TAUPO / TAUPO VOLCANIC ZONE / OKATAINA CALDERA	BENEATH OKAREKA ASH	-38.12	-38.12	176.5	176.5	SAE			s_K36 [5608]	BASALT [5608]	50000 [5608]	50000 [5608]							VOL					WR [5608]	51.26	0.81		18.38				8.52	5.7	0.15			2.4	11.08	0.6
[5608]	CONVERGENT MARGIN	NEW ZEALAND / COROMANDEL-TAUPO / TAUPO VOLCANIC ZONE / OKATAINA CALDERA	BENEATH OKAREKA ASH	-38.12	-38.12	176.5	176.5	SAE			s_P51084 [5608]	BASALT [5608]	50000 [5608]	50000 [5608]							VOL					WR [5608]	51.42	0.89		18.37				8.76	10.99	5.49	0.15		0.6	2.21	0.15
[5608]	CONVERGENT MARGIN	NEW ZEALAND / COROMANDEL-TAUPO / TAUPO VOLCANIC ZONE / OKATAINA CALDERA	ROTOKAWAU	-38.12	-38.12	176.5	176.5	SAE			s_P17488 [5608]	BASALT [5608]	50000 [5608]	50000 [5608]							VOL					WR [5608]	51.98	0.82		17.24		2.07	6.89		11.55	6.1	0.18		0.65	2.42	0.1
[5608]	CONVERGENT MARGIN	NEW ZEALAND / COROMANDEL-TAUPO / TAUPO VOLCANIC ZONE / OKATAINA CALDERA	MCKEE ROAD	-38.12	-38.12	176.5	176.5	SAE			s_K37 [5608]	NOT GIVEN [5608]									VOL					WR [5608]	65.08	0.45		15.34				4.72	5.71	2.88	0.09		2.19	2.91	0.08
[5608]	CONVERGENT MARGIN	NEW ZEALAND / COROMANDEL-TAUPO / TAUPO VOLCANIC ZONE / OKATAINA CALDERA	MCKEE ROAD	-38.12	-38.12	176.5	176.5	SAE			s_P51082 [5608]	NOT GIVEN [5608]									VOL					WR [5608]	64.86	0.48		15.6				4.87	5.4	2.97	0.1		2.13	2.95	0.09
[5608]	CONVERGENT MARGIN	NEW ZEALAND / COROMANDEL-TAUPO / TAUPO VOLCANIC ZONE / OKATAINA CALDERA	MCKEE ROAD	-38.12	-38.12	176.5	176.5	SAE			s_P51088 [5608]	NOT GIVEN [5608]									VOL					WR [5608]	70.66	0.33		14.11				3.32	3.03	1.76	0.07		2.87	3.44	0.05
[5610]	CONVERGENT MARGIN	NEW ZEALAND / COROMANDEL-TAUPO / TAUPO VOLCANIC ZONE / OKATAINA CALDERA - TARAWERA		-39.0033	-39.0033	176.6	176.6	SAE			s_11072 [5610]	BASALT [5610]							1886	APHYRIC [5610]	VOL					WR [5610]	51.24	0.77		17.28		5.25	4.32		11.08	5.28	0.15		0.6	2.2	0.2		0.16	0.12
[5610]	CONVERGENT MARGIN	NEW ZEALAND / COROMANDEL-TAUPO / TAUPO VOLCANIC ZONE / OKATAINA CALDERA - TARAWERA		-39.0033	-39.0033	176.6	176.6	SAE			s_11079 [5610]	BASALT, PYROXENE [5610]							1886		VOL					WR [5610]	58.49	0.48		15.5		1.97	4.67		8.3	5.43	0.11		1.36	2.84	0.15		0.53	0.21
[5510]	CONVERGENT MARGIN	NEW ZEALAND / COROMANDEL-TAUPO / TAUPO VOLCANIC ZONE / TAUHARA VOLCANIC COMPLEX	BREACHED DOME	-38.82	-38.82	176	176	SAE			s_10,224 [5510]	NOT GIVEN [5510]			UPPER [5510]	PLEISTOCENE [5510]				COARSE-GRAINED [5510]	VOL					WR [5510]	54.4	0.7		17.4		6.4	1.8		9.1	5.4	0.15		1.2	2.61	0.1		0.7	0.2
[5510]	CONVERGENT MARGIN	NEW ZEALAND / COROMANDEL-TAUPO / TAUPO VOLCANIC ZONE / TAUHARA VOLCANIC COMPLEX / TRIG 9471		-38.82	-38.82	176	176	SAE			s_10,211 [5510]	DACITE [5510]			UPPER [5510]	PLEISTOCENE [5510]				PILOTAXITIC [5510]	VOL					WR [5510]	64.6	0.5		16		4.1	0.85		5.1	3	0.06		1.84	3.2	0.14		0.9	0.2
[5510]	CONVERGENT MARGIN	NEW ZEALAND / COROMANDEL-TAUPO / TAUPO VOLCANIC ZONE / TAUHARA VOLCANIC COMPLEX	WESTERN DOME	-38.82	-38.82	176	176	SAE			s_10,201 [5510]	DACITE [5510]			UPPER [5510]	PLEISTOCENE [5510]				FELTED [5510]	VOL					WR [5510]	64.5	0.4		15		4	0.4		5.2	2.7	0.06		2.24	3.51	0.1		1.5	0.5
[5510]	CONVERGENT MARGIN	NEW ZEALAND / COROMANDEL-TAUPO / TAUPO VOLCANIC ZONE / TAUHARA VOLCANIC COMPLEX	HIPAUA DOME	-38.7	-38.7	176.1	176.1	SAE			s_10,213 [5510]	DACITE [5510]			UPPER [5510]	PLEISTOCENE [5510]				FELTED [5510]	VOL					WR [5510]	66.1	0.45		15.2		2.2	2		5.2	2.8	0.06		2.2	3.6	0.08		0.6	0.1
[5510]	CONVERGENT MARGIN	NEW ZEALAND / COROMANDEL-TAUPO / TAUPO VOLCANIC ZONE / TAUHARA VOLCANIC COMPLEX	BREACHED DOME	-38.82	-38.82	176	176	SAE			s_10,177 [5510]	DACITE [5510]			UPPER [5510]	PLEISTOCENE [5510]				HYALOPILITIC TO FELTED GROUNDMASS [5510]	VOL					WR [5510]	66.4	0.35		15.3		2.2	1.7		4.3	2	0.06		2.44	3.51	0.11		1.6	0.2
[5510]	CONVERGENT MARGIN	NEW ZEALAND / COROMANDEL-TAUPO / TAUPO VOLCANIC ZONE / TAUHARA VOLCANIC COMPLEX	MAIN DOME	-38.82	-38.82	176	176	SAE			s_10,160 [5510]	DACITE [5510]			UPPER [5510]	PLEISTOCENE [5510]				VARIABLE GROUNDMASS TEXTURE, GLASSY AND FLOW-BANDED [5510]	VOL					WR [5510]	66.2	0.5		14.3		2.5	1.8		4.5	2.3	0.07		2.52	3.53	0.09		1.9	0.3
[5510]	CONVERGENT MARGIN	NEW ZEALAND / COROMANDEL-TAUPO / TAUPO VOLCANIC ZONE	LAKE ROTO AIRA	-38.82	-38.82	176	176	SAE			s_10,229 [5510]	DACITE [5510]			UPPER [5510]	PLEISTOCENE [5510]					VOL					WR [5510]	67.4	0.5		15.3		2.8	1.3		3.3	1.6	0.07		2.77	3.76	0.08		1.15	0.35
[5510]	CONVERGENT MARGIN	NEW ZEALAND / COROMANDEL-TAUPO / TAUPO VOLCANIC ZONE	MAUNGANAMU N	-38.82	-38.82	176	176	SAE			s_10,220 [5510]	DACITE [5510]			UPPER [5510]	PLEISTOCENE [5510]				SPHERULITIC GROUNDMASS [5510]	VOL					WR [5510]	69.3	0.55		15.4		3	0.4		2.5	0.8	0.07		2.84	3.9	0.06		1.6	0.15
[5510]	CONVERGENT MARGIN	NEW ZEALAND / COROMANDEL-TAUPO / TAUPO VOLCANIC ZONE / TAUHARA VOLCANIC COMPLEX / TRIG 9471		-38.82	-38.82	176	176	SAE			s_10,221 [5510]	DACITE [5510]			UPPER [5510]	PLEISTOCENE [5510]				SPHERULITIC GROUNDMASS [5510]	VOL					WR [5510]	73.4	0.25		13.7		1.3	0.65		1.9	0.3	0.03		3.16	4.25	0.06		1	0.1
[3637]	CONVERGENT MARGIN	NEW ZEALAND / COROMANDEL-TAUPO / TAUPO VOLCANIC ZONE / TAUPO VOLCANIC CENTER	WAIMIHIA PUMICE DEPOSIT, LAKE TAUPO AREA	-38.62	-38.62	175.32	175.32	SAQ			s_P476/1 [3637]	RHYODACITE [3637]				PLINIAN [3637]					VOL					WR [3637]	70.93	0.56		14.04				3.7	2.69	0.88	0.1		2.45	3.95	0.27
[3637]	CONVERGENT MARGIN	NEW ZEALAND / COROMANDEL-TAUPO / TAUPO VOLCANIC ZONE / TAUPO VOLCANIC CENTER	WAIMIHIA PUMICE DEPOSIT, LAKE TAUPO AREA	-38.62	-38.62	175.32	175.32	SAQ			s_P79A [3637]	ANDESITE [3637]				PLINIAN [3637]					VOL					WR [3637]	58.87	1.56		15.63				7.94	6.37	2.8	0.15		1.3	3.75	0.74
[3637]	CONVERGENT MARGIN	NEW ZEALAND / COROMANDEL-TAUPO / TAUPO VOLCANIC ZONE / TAUPO VOLCANIC CENTER	WAIMIHIA PUMICE DEPOSIT, LAKE TAUPO AREA	-38.62	-38.62	175.32	175.32	SAQ			s_P470 [3637]	RHYOLITE [3637]				PLINIAN [3637]					VOL					WR [3637]
[21745]	CONVERGENT MARGIN	NEW ZEALAND / COROMANDEL-TAUPO / TAUPO VOLCANIC ZONE / TONGARIRO VOLCANIC CENTER	TONGARIRO, SOUTH CRATER	-39.14	-39.14	175.64	175.64	SAE			s_RPC070 [21745]	ANDESITE [21745]									VOL					WR [21745]	59.94	0.77		17.3				6.3	5.94	2.68	0.103		1.78	3.43	0.17							0.01	0.019
[21745]	CONVERGENT MARGIN	NEW ZEALAND / COROMANDEL-TAUPO / TAUPO VOLCANIC ZONE / TONGARIRO VOLCANIC CENTER	TONGARIRO, SOUTH CRATER	-39.14	-39.14	175.64	175.64	SAE			s_RPC077 [21745]	ANDESITE [21745]									VOL					WR [21745]	58.84	0.85		17.15				6.89	6.73	3.15	0.114		1.35	3.45	0.17							0.01	0.012
[21745]	CONVERGENT MARGIN	NEW ZEALAND / COROMANDEL-TAUPO / TAUPO VOLCANIC ZONE / TONGARIRO VOLCANIC CENTER	TONGARIRO, SOUTH CRATER	-39.14	-39.14	175.64	175.64	SAE			s_RPC078 [21745]	ANDESITE [21745]									VOL					WR [21745]	59.5	0.88		17.47				6.6	6.47	3.06	0.105		1.36	3.44	0.17							0.019	0.007
[21745]	CONVERGENT MARGIN	NEW ZEALAND / COROMANDEL-TAUPO / TAUPO VOLCANIC ZONE / TONGARIRO VOLCANIC CENTER	TONGARIRO, SOUTH CRATER	-39.14	-39.14	175.64	175.64	SAE			s_RPC088C [21745]	ANDESITE [21745]									VOL					WR [21745]	61.24	0.85		17.55				5	5.12	1.7	0.061		1.88	3.59	0.18							0.048	0.007
[21745]	CONVERGENT MARGIN	NEW ZEALAND / COROMANDEL-TAUPO / TAUPO VOLCANIC ZONE / TONGARIRO VOLCANIC CENTER	TONGARIRO, SOUTH CRATER	-39.14	-39.14	175.64	175.64	SAE			s_RPC090 [21745]	ANDESITE [21745]									VOL					WR [21745]	58.14	0.68		17				6.14	7.19	4.62	0.118		1.19	3.03	0.13							0.017	0.007
[5948]	CONVERGENT MARGIN	NEW ZEALAND / COROMANDEL-TAUPO / TAUPO VOLCANIC ZONE / OKATAINA CALDERA / ROTOITI FORMATION	ROTOITI ERUPTION	-38.12	-38.12	176.5	176.5	SAE			s_103/2 [5948]	RHYOLITE [5948]								MEDIUM-GRAINED [5948]	VOL					WR [5948]
[5948]	CONVERGENT MARGIN	NEW ZEALAND / COROMANDEL-TAUPO / TAUPO VOLCANIC ZONE / OKATAINA CALDERA / ROTOITI FORMATION	ROTOITI ERUPTION	-38.12	-38.12	176.5	176.5	SAE			s_103/2 [5948]	RHYOLITE [5948]								MEDIUM-GRAINED [5948]	VOL					WR [5948]
[5980]	CONVERGENT MARGIN	NEW ZEALAND / COROMANDEL-TAUPO / TAUPO VOLCANIC ZONE / TAUPO VOLCANIC CENTER	KUHARUA UNIT	-38.82	-38.82	176	176	SAE			s_R492 [5980]	RHYOLITE [5980]	100000 [5980]								VOL					WR [5980]	73.51	0.256		13.83				2.48	1.75	0.32	0.053		3.29	4.19	0.04
[5980]	CONVERGENT MARGIN	NEW ZEALAND / COROMANDEL-TAUPO / TAUPO VOLCANIC ZONE / TAUPO VOLCANIC CENTER	ECHO CLIFFS UNIT	-38.82	-38.82	176	176	SAE			s_R494 [5980]	RHYOLITE [5980]	100000 [5980]								VOL					WR [5980]	71.69	0.292		14.2				3.53	2.19	0.25	0.067		3.12	4.22	0.06
[5980]	CONVERGENT MARGIN	NEW ZEALAND / COROMANDEL-TAUPO / TAUPO VOLCANIC ZONE / TAUPO VOLCANIC CENTER	UPPER TE KAUWAE POINT UNIT	-38.82	-38.82	176	176	SAE			s_R515 [5980]	RHYOLITE [5980]	100000 [5980]								VOL					WR [5980]	74.02	0.251		13.96				1.94	2.28	0.44	0.049		2.79	3.99	0.06
[5980]	CONVERGENT MARGIN	NEW ZEALAND / COROMANDEL-TAUPO / TAUPO VOLCANIC ZONE / TAUPO VOLCANIC CENTER	BEN LOMOND	-38.8	-38.8	176	176	SAE			s_R595 [5980]	RHYOLITE [5980]	100000 [5980]								VOL					WR [5980]	76.98	0.192		12.46				1.36	1.14	0.2	0.045		3.4	4.06	0.02
[5980]	CONVERGENT MARGIN	NEW ZEALAND / COROMANDEL-TAUPO / TAUPO VOLCANIC ZONE / TAUPO VOLCANIC CENTER	MAROTIRI UNIT	-38.8	-38.8	176	176	SAE			s_P1297 [5980]	RHYOLITE [5980]	100000 [5980]								VOL					WR [5980]	76.08	0.219		13.05				1.57	1.18	0.18	0.057		3.56	3.91	0.03
[5980]	CONVERGENT MARGIN	NEW ZEALAND / COROMANDEL-TAUPO / TAUPO VOLCANIC ZONE / TAUPO VOLCANIC CENTER	TRIG 9471 UNIT	-38.82	-38.82	176	176	SAE			s_R444 [5980]	RHYOLITE [5980]	100000 [5980]								VOL					WR [5980]	74.8	0.241		13.33				1.82	1.82	0.39	0.057		3	4.21	0.05
[5980]	CONVERGENT MARGIN	NEW ZEALAND / COROMANDEL-TAUPO / TAUPO VOLCANIC ZONE / TAUPO VOLCANIC CENTER	WHAKAROA UNIT	-38.82	-38.82	176	176	SAE			s_R507 [5980]	RHYOLITE [5980]	100000 [5980]								VOL					WR [5980]	73.3	0.317		13.87				2.56	2	0.44	0.078		2.72	4.38	0.06
[5980]	CONVERGENT MARGIN	NEW ZEALAND / COROMANDEL-TAUPO / TAUPO VOLCANIC ZONE / TAUPO VOLCANIC CENTER	WHAKAROA UNIT	-38.82	-38.82	176	176	SAE			s_R509 [5980]	RHYOLITE [5980]	100000 [5980]								VOL					WR [5980]	73.47	0.302		13.74				2.36	2.28	0.57	0.068		2.71	4.17	0.07
[5980]	CONVERGENT MARGIN	NEW ZEALAND / COROMANDEL-TAUPO / TAUPO VOLCANIC ZONE / TAUPO VOLCANIC CENTER	TIHOI UNIT	-38.82	-38.82	176	176	SAE			s_P1195 [5980]	RHYOLITE [5980]	50000 [5980]	50000 [5980]							VOL					WR [5980]	74.33	0.259		13.9				1.93	2.15	0.39	0.062		2.71	4.01	0.05
[5980]	CONVERGENT MARGIN	NEW ZEALAND / COROMANDEL-TAUPO / TAUPO VOLCANIC ZONE / TAUPO VOLCANIC CENTER		-38.82	-38.82	176	176	SAE			s_P1194 [5980]	RHYOLITE [5980]	28000 [5980]	28000 [5980]							VOL					WR [5980]	74.84	0.253		13.62				1.93	1.87	0.34	0.069		2.75	4.08	0.04
[5980]	CONVERGENT MARGIN	NEW ZEALAND / COROMANDEL-TAUPO / TAUPO VOLCANIC ZONE / TAUPO VOLCANIC CENTER / ORUANUI ERUPTION		-38.82	-38.82	176	176	SAE			s_P915 [5980]	RHYOLITE [5980]	26500 [5980]	26500 [5980]							VOL					WR [5980]	71.84	0.41		14.68				2.73	2.47	0.66	0.09		2.5	4.22	0.1
[5980]	CONVERGENT MARGIN	NEW ZEALAND / COROMANDEL-TAUPO / TAUPO VOLCANIC ZONE / TAUPO VOLCANIC CENTER / ORUANUI ERUPTION		-38.82	-38.82	176	176	SAE			s_P1209 [5980]	RHYOLITE [5980]	26500 [5980]	26500 [5980]							VOL					WR [5980]	75.68	0.21		13.43				1.66	1.64	0.27	0.06		2.83	4.01	0.03
[5980]	CONVERGENT MARGIN	NEW ZEALAND / COROMANDEL-TAUPO / TAUPO VOLCANIC ZONE / TAUPO VOLCANIC CENTER / ORUANUI ERUPTION		-38.82	-38.82	176	176	SAE			s_P1328C [5980]	RHYOLITE [5980]	26500 [5980]	26500 [5980]							VOL					WR [5980]	77.15	0.172		12.26				1.32	0.96	0.15	0.048		3.95	3.83	0.023
[5980]	CONVERGENT MARGIN	NEW ZEALAND / COROMANDEL-TAUPO / TAUPO VOLCANIC ZONE / TAUPO VOLCANIC CENTER	UNIT B	-38.82	-38.82	176	176	SAE			s_P1149 [5980]	RHYOLITE [5980]		26500 [5980]							VOL					WR [5980]	74.07	0.287		14.05				2.29	1.9	0.32	0.066		2.83	3.89	0.04
[5980]	CONVERGENT MARGIN	NEW ZEALAND / COROMANDEL-TAUPO / TAUPO VOLCANIC ZONE / TAUPO VOLCANIC CENTER	UNIT Y7	-38.82	-38.82	176	176	SAE			s_P1174 [5980]	RHYOLITE [5980]		26500 [5980]							VOL					WR [5980]	74.05	0.311		13.59				2.32	1.75	0.35	0.095		2.81	4.41	0.05
[6127]	CONVERGENT MARGIN	NEW ZEALAND / COROMANDEL-TAUPO / TAUPO VOLCANIC ZONE / TONGARIRO VOLCANIC CENTER - RUAPEHU	25/09/95 ERUPTION	-39.82	-39.82	175.57	175.57	SAE			s_95/3 [6127]	NOT GIVEN [6127]									VOL					WR [6127]	63.49	0.71		16.1				4.91	6.79	3.32	0.01		1.5	2.49	0.12
[6127]	CONVERGENT MARGIN	NEW ZEALAND / COROMANDEL-TAUPO / TAUPO VOLCANIC ZONE / TONGARIRO VOLCANIC CENTER - RUAPEHU	25/09/95 ERUPTION	-39.82	-39.82	175.57	175.57	SAE			s_95/1 [6127]	NOT GIVEN [6127]									VOL					WR [6127]	63.38	0.8		16.12				5.79	7.3	2.27	0.08		1.62	1.86	0.13
[6127]	CONVERGENT MARGIN	NEW ZEALAND / COROMANDEL-TAUPO / TAUPO VOLCANIC ZONE / TONGARIRO VOLCANIC CENTER - RUAPEHU	11/10/95 ERUPTION	-39.82	-39.82	175.57	175.57	SAE			s_95/5 [6127]	NOT GIVEN [6127]									VOL					WR [6127]	58.56	0.6		16.25				6.62	7.36	5.55	0.12		1.23	2.84	0.1
[6127]	CONVERGENT MARGIN	NEW ZEALAND / COROMANDEL-TAUPO / TAUPO VOLCANIC ZONE / TONGARIRO VOLCANIC CENTER - RUAPEHU	11/10/95 ERUPTION	-39.82	-39.82	175.57	175.57	SAE			s_GISBORNE [6127]	NOT GIVEN [6127]									VOL					WR [6127]	64.11	0.81		14.81				5.44	6.9	2.88	0.08		1.57	2.63	0.15
[6127]	CONVERGENT MARGIN	NEW ZEALAND / COROMANDEL-TAUPO / TAUPO VOLCANIC ZONE / TONGARIRO VOLCANIC CENTER - RUAPEHU	14/10/95 ERUPTION	-39.82	-39.82	175.57	175.57	SAE			s_95/8 [6127]	NOT GIVEN [6127]									VOL					WR [6127]	59.31	0.66		16.61				6.44	7.24	4.76	0.11		1.42	3	0.12
[6127]	CONVERGENT MARGIN	NEW ZEALAND / COROMANDEL-TAUPO / TAUPO VOLCANIC ZONE / TONGARIRO VOLCANIC CENTER - RUAPEHU		-39.82	-39.82	175.57	175.57	SAE			s_96/1 [6127]	NOT GIVEN [6127]					17	6	1996		VOL					WR [6127]	58.5	0.71		15.52				7.03	7.54	5.43	0.11		1.31	2.89	0.18
[6127]	CONVERGENT MARGIN	NEW ZEALAND / COROMANDEL-TAUPO / TAUPO VOLCANIC ZONE / TONGARIRO VOLCANIC CENTER - RUAPEHU		-39.82	-39.82	175.57	175.57	SAE			s_96/7 [6127]	NOT GIVEN [6127]					17	6	1996		VOL					WR [6127]	57.82	0.71		15.5				6.98	8.17	5.28	0.1		1.32	3.18	0.16
[6127]	CONVERGENT MARGIN	NEW ZEALAND / COROMANDEL-TAUPO / TAUPO VOLCANIC ZONE / TONGARIRO VOLCANIC CENTER - RUAPEHU		-39.82	-39.82	175.57	175.57	SAE			s_96/3 [6127]	NOT GIVEN [6127]					17	6	1996		VOL					WR [6127]	57.22	0.64		15.81				7	7.79	6.26	0.11		1.16	3.07	0.16
[6127]	CONVERGENT MARGIN	NEW ZEALAND / COROMANDEL-TAUPO / TAUPO VOLCANIC ZONE / TONGARIRO VOLCANIC CENTER - RUAPEHU		-39.82	-39.82	175.57	175.57	SAE			s_96/2 [6127]	NOT GIVEN [6127]					17	6	1996		VOL					WR [6127]	57.18	0.66		15.35				7.32	7.83	6.67	0.12		1.12	2.83	0.12
[6127]	CONVERGENT MARGIN	NEW ZEALAND / COROMANDEL-TAUPO / TAUPO VOLCANIC ZONE / TONGARIRO VOLCANIC CENTER - RUAPEHU		-39.82	-39.82	175.57	175.57	SAE			s_96/4 [6127]	NOT GIVEN [6127]					17	6	1996		VOL					WR [6127]	57.35	0.66		15.42				7.29	7.64	6.55	0.11		1.13	2.9	0.12
[6127]	CONVERGENT MARGIN	NEW ZEALAND / COROMANDEL-TAUPO / TAUPO VOLCANIC ZONE / TONGARIRO VOLCANIC CENTER - RUAPEHU		-39.82	-39.82	175.57	175.57	SAE			s_96/5 [6127]	NOT GIVEN [6127]					17	6	1996		VOL					WR [6127]	57.3	0.65		15.87				6.97	7.73	6.15	0.11		1.17	3.13	0.14
[6127]	CONVERGENT MARGIN	NEW ZEALAND / COROMANDEL-TAUPO / TAUPO VOLCANIC ZONE / TONGARIRO VOLCANIC CENTER - RUAPEHU		-39.82	-39.82	175.57	175.57	SAE			s_96/6 [6127]	NOT GIVEN [6127]					17	6	1996		VOL					WR [6127]	57.83	0.68		16.3				6.58	7.73	5.25	0.12		1.3	3.3	0.19
[6127]	CONVERGENT MARGIN	NEW ZEALAND / COROMANDEL-TAUPO / TAUPO VOLCANIC ZONE / TONGARIRO VOLCANIC CENTER - RUAPEHU		-39.82	-39.82	175.57	175.57	SAE			s_96/10 [6127]	NOT GIVEN [6127]					17	6	1996		VOL					WR [6127]	58.44	0.8		16.75				6.24	7.48	4.41	0.1		1.4	3.53	0.16
[6127]	CONVERGENT MARGIN	NEW ZEALAND / COROMANDEL-TAUPO / TAUPO VOLCANIC ZONE / TONGARIRO VOLCANIC CENTER - RUAPEHU		-39.82	-39.82	175.57	175.57	SAE			s_96/13 [6127]	NOT GIVEN [6127]					17	6	1996		VOL					WR [6127]	58.67	0.78		16.83				6.19	7.36	4.1	0.11		1.44	3.68	0.17
[6127]	CONVERGENT MARGIN	NEW ZEALAND / COROMANDEL-TAUPO / TAUPO VOLCANIC ZONE / TONGARIRO VOLCANIC CENTER - RUAPEHU		-39.82	-39.82	175.57	175.57	SAE			s_96/9 [6127]	NOT GIVEN [6127]					18	6	1996		VOL					WR [6127]	57.69	0.69		16.25				6.77	7.71	5.47	0.11		1.2	3.21	0.14
[6127]	CONVERGENT MARGIN	NEW ZEALAND / COROMANDEL-TAUPO / TAUPO VOLCANIC ZONE / TONGARIRO VOLCANIC CENTER - RUAPEHU	25/09/95 ERUPTION	-39.82	-39.82	175.57	175.57	SAE			s_95/1 [6127]	NOT GIVEN [6127]									VOL					WR [6127]
[6127]	CONVERGENT MARGIN	NEW ZEALAND / COROMANDEL-TAUPO / TAUPO VOLCANIC ZONE / TONGARIRO VOLCANIC CENTER - RUAPEHU	11/10/95 ERUPTION	-39.82	-39.82	175.57	175.57	SAE			s_GISBORNE [6127]	NOT GIVEN [6127]									VOL					WR [6127]
[6127]	CONVERGENT MARGIN	NEW ZEALAND / COROMANDEL-TAUPO / TAUPO VOLCANIC ZONE / TONGARIRO VOLCANIC CENTER - RUAPEHU		-39.82	-39.82	175.57	175.57	SAE			s_96/1 [6127]	NOT GIVEN [6127]					17	6	1996		VOL					WR [6127]
[6127]	CONVERGENT MARGIN	NEW ZEALAND / COROMANDEL-TAUPO / TAUPO VOLCANIC ZONE / TONGARIRO VOLCANIC CENTER - RUAPEHU		-39.82	-39.82	175.57	175.57	SAE			s_96/7 [6127]	NOT GIVEN [6127]					17	6	1996		VOL					WR [6127]
[6127]	CONVERGENT MARGIN	NEW ZEALAND / COROMANDEL-TAUPO / TAUPO VOLCANIC ZONE / TONGARIRO VOLCANIC CENTER - RUAPEHU		-39.82	-39.82	175.57	175.57	SAE			s_96/3 [6127]	NOT GIVEN [6127]					17	6	1996		VOL					WR [6127]
[6127]	CONVERGENT MARGIN	NEW ZEALAND / COROMANDEL-TAUPO / TAUPO VOLCANIC ZONE / TONGARIRO VOLCANIC CENTER - RUAPEHU		-39.82	-39.82	175.57	175.57	SAE			s_96/2 [6127]	NOT GIVEN [6127]					17	6	1996		VOL					WR [6127]
[6127]	CONVERGENT MARGIN	NEW ZEALAND / COROMANDEL-TAUPO / TAUPO VOLCANIC ZONE / TONGARIRO VOLCANIC CENTER - RUAPEHU		-39.82	-39.82	175.57	175.57	SAE			s_96/4 [6127]	NOT GIVEN [6127]					17	6	1996		VOL					WR [6127]
[6127]	CONVERGENT MARGIN	NEW ZEALAND / COROMANDEL-TAUPO / TAUPO VOLCANIC ZONE / TONGARIRO VOLCANIC CENTER - RUAPEHU		-39.82	-39.82	175.57	175.57	SAE			s_96/5 [6127]	NOT GIVEN [6127]					17	6	1996		VOL					WR [6127]
[6127]	CONVERGENT MARGIN	NEW ZEALAND / COROMANDEL-TAUPO / TAUPO VOLCANIC ZONE / TONGARIRO VOLCANIC CENTER - RUAPEHU		-39.82	-39.82	175.57	175.57	SAE			s_96/6 [6127]	NOT GIVEN [6127]					17	6	1996		VOL					WR [6127]
[6127]	CONVERGENT MARGIN	NEW ZEALAND / COROMANDEL-TAUPO / TAUPO VOLCANIC ZONE / TONGARIRO VOLCANIC CENTER - RUAPEHU		-39.82	-39.82	175.57	175.57	SAE			s_96/10 [6127]	NOT GIVEN [6127]					17	6	1996		VOL					WR [6127]
[6127]	CONVERGENT MARGIN	NEW ZEALAND / COROMANDEL-TAUPO / TAUPO VOLCANIC ZONE / TONGARIRO VOLCANIC CENTER - RUAPEHU		-39.82	-39.82	175.57	175.57	SAE			s_96/13 [6127]	NOT GIVEN [6127]					17	6	1996		VOL					WR [6127]
[6127]	CONVERGENT MARGIN	NEW ZEALAND / COROMANDEL-TAUPO / TAUPO VOLCANIC ZONE / TONGARIRO VOLCANIC CENTER - RUAPEHU		-39.82	-39.82	175.57	175.57	SAE			s_96/9 [6127]	NOT GIVEN [6127]					18	6	1996		VOL					WR [6127]
[6127]	CONVERGENT MARGIN	NEW ZEALAND / COROMANDEL-TAUPO / TAUPO VOLCANIC ZONE / TONGARIRO VOLCANIC CENTER - RUAPEHU	11/10/95 ERUPTION	-39.82	-39.82	175.57	175.57	SAE			s_95/5 [6127]	NOT GIVEN [6127]									VOL					WR [6127]
[6127]	CONVERGENT MARGIN	NEW ZEALAND / COROMANDEL-TAUPO / TAUPO VOLCANIC ZONE / TONGARIRO VOLCANIC CENTER - RUAPEHU	11/10/95 ERUPTION	-39.82	-39.82	175.57	175.57	SAE			s_95/10 [6127]	NOT GIVEN [6127]									VOL					WR [6127]
[6127]	CONVERGENT MARGIN	NEW ZEALAND / COROMANDEL-TAUPO / TAUPO VOLCANIC ZONE / TONGARIRO VOLCANIC CENTER - RUAPEHU	14/10/95 ERUPTION	-39.82	-39.82	175.57	175.57	SAE			s_95/8 [6127]	NOT GIVEN [6127]									VOL					WR [6127]
[6127]	CONVERGENT MARGIN	NEW ZEALAND / COROMANDEL-TAUPO / TAUPO VOLCANIC ZONE / TONGARIRO VOLCANIC CENTER - RUAPEHU	14/10/95 ERUPTION	-39.82	-39.82	175.57	175.57	SAE			s_95/11 [6127]	NOT GIVEN [6127]									VOL					WR [6127]
[6127]	CONVERGENT MARGIN	NEW ZEALAND / COROMANDEL-TAUPO / TAUPO VOLCANIC ZONE / TONGARIRO VOLCANIC CENTER - RUAPEHU	14/10/95 ERUPTION	-39.82	-39.82	175.57	175.57	SAE			s_95/9 [6127]	NOT GIVEN [6127]									VOL					WR [6127]
[6127]	CONVERGENT MARGIN	NEW ZEALAND / COROMANDEL-TAUPO / TAUPO VOLCANIC ZONE / TONGARIRO VOLCANIC CENTER - RUAPEHU	14/10/95 ERUPTION	-39.82	-39.82	175.57	175.57	SAE			s_95/12 [6127]	NOT GIVEN [6127]									VOL					WR [6127]
[6127]	CONVERGENT MARGIN	NEW ZEALAND / COROMANDEL-TAUPO / TAUPO VOLCANIC ZONE / TONGARIRO VOLCANIC CENTER - RUAPEHU		-39.82	-39.82	175.57	175.57	SAE			s_96/1 [6127]	NOT GIVEN [6127]					17	6	1996		VOL					WR [6127]
[6127]	CONVERGENT MARGIN	NEW ZEALAND / COROMANDEL-TAUPO / TAUPO VOLCANIC ZONE / TONGARIRO VOLCANIC CENTER - RUAPEHU		-39.82	-39.82	175.57	175.57	SAE			s_96/7 [6127]	NOT GIVEN [6127]					17	6	1996		VOL					WR [6127]
[6127]	CONVERGENT MARGIN	NEW ZEALAND / COROMANDEL-TAUPO / TAUPO VOLCANIC ZONE / TONGARIRO VOLCANIC CENTER - RUAPEHU		-39.82	-39.82	175.57	175.57	SAE			s_96/11 [6127]	NOT GIVEN [6127]					17	6	1996		VOL					WR [6127]
[6127]	CONVERGENT MARGIN	NEW ZEALAND / COROMANDEL-TAUPO / TAUPO VOLCANIC ZONE / TONGARIRO VOLCANIC CENTER - RUAPEHU		-39.82	-39.82	175.57	175.57	SAE			s_96/2 [6127]	NOT GIVEN [6127]					17	6	1996		VOL					WR [6127]
[6127]	CONVERGENT MARGIN	NEW ZEALAND / COROMANDEL-TAUPO / TAUPO VOLCANIC ZONE / TONGARIRO VOLCANIC CENTER - RUAPEHU		-39.82	-39.82	175.57	175.57	SAE			s_96/6 [6127]	NOT GIVEN [6127]					17	6	1996		VOL					WR [6127]
[6127]	CONVERGENT MARGIN	NEW ZEALAND / COROMANDEL-TAUPO / TAUPO VOLCANIC ZONE / TONGARIRO VOLCANIC CENTER - RUAPEHU		-39.82	-39.82	175.57	175.57	SAE			s_96/10 [6127]	NOT GIVEN [6127]					17	6	1996		VOL					WR [6127]
[6127]	CONVERGENT MARGIN	NEW ZEALAND / COROMANDEL-TAUPO / TAUPO VOLCANIC ZONE / TONGARIRO VOLCANIC CENTER - RUAPEHU		-39.82	-39.82	175.57	175.57	SAE			s_96/13 [6127]	NOT GIVEN [6127]					17	6	1996		VOL					WR [6127]
[6127]	CONVERGENT MARGIN	NEW ZEALAND / COROMANDEL-TAUPO / TAUPO VOLCANIC ZONE / TONGARIRO VOLCANIC CENTER - RUAPEHU		-39.82	-39.82	175.57	175.57	SAE			s_96/9 [6127]	NOT GIVEN [6127]					18	6	1996		VOL					WR [6127]
[6127]	CONVERGENT MARGIN	NEW ZEALAND / COROMANDEL-TAUPO / TAUPO VOLCANIC ZONE / TONGARIRO VOLCANIC CENTER - RUAPEHU	11/10/95 ERUPTION	-39.82	-39.82	175.57	175.57	SAE			s_95/5 [6127]	NOT GIVEN [6127]									VOL					WR [6127]
[6127]	CONVERGENT MARGIN	NEW ZEALAND / COROMANDEL-TAUPO / TAUPO VOLCANIC ZONE / TONGARIRO VOLCANIC CENTER - RUAPEHU	11/10/95 ERUPTION	-39.82	-39.82	175.57	175.57	SAE			s_95/10 [6127]	NOT GIVEN [6127]									VOL					WR [6127]
[6127]	CONVERGENT MARGIN	NEW ZEALAND / COROMANDEL-TAUPO / TAUPO VOLCANIC ZONE / TONGARIRO VOLCANIC CENTER - RUAPEHU	11/10/95 ERUPTION	-39.82	-39.82	175.57	175.57	SAE			s_95/6 [6127]	NOT GIVEN [6127]									VOL					WR [6127]
[6127]	CONVERGENT MARGIN	NEW ZEALAND / COROMANDEL-TAUPO / TAUPO VOLCANIC ZONE / TONGARIRO VOLCANIC CENTER - RUAPEHU	14/10/95 ERUPTION	-39.82	-39.82	175.57	175.57	SAE			s_95/8 [6127]	NOT GIVEN [6127]									VOL					WR [6127]
[6127]	CONVERGENT MARGIN	NEW ZEALAND / COROMANDEL-TAUPO / TAUPO VOLCANIC ZONE / TONGARIRO VOLCANIC CENTER - RUAPEHU	14/10/95 ERUPTION	-39.82	-39.82	175.57	175.57	SAE			s_95/11 [6127]	NOT GIVEN [6127]									VOL					WR [6127]
[6127]	CONVERGENT MARGIN	NEW ZEALAND / COROMANDEL-TAUPO / TAUPO VOLCANIC ZONE / TONGARIRO VOLCANIC CENTER - RUAPEHU	14/10/95 ERUPTION	-39.82	-39.82	175.57	175.57	SAE			s_95/9 [6127]	NOT GIVEN [6127]									VOL					WR [6127]
[6127]	CONVERGENT MARGIN	NEW ZEALAND / COROMANDEL-TAUPO / TAUPO VOLCANIC ZONE / TONGARIRO VOLCANIC CENTER - RUAPEHU	14/10/95 ERUPTION	-39.82	-39.82	175.57	175.57	SAE			s_95/12 [6127]	NOT GIVEN [6127]									VOL					WR [6127]
[6127]	CONVERGENT MARGIN	NEW ZEALAND / COROMANDEL-TAUPO / TAUPO VOLCANIC ZONE / TONGARIRO VOLCANIC CENTER - RUAPEHU	25/09/95 ERUPTION	-39.82	-39.82	175.57	175.57	SAE			s_95/1 [6127]	NOT GIVEN [6127]									VOL					WR [6127]
[6127]	CONVERGENT MARGIN	NEW ZEALAND / COROMANDEL-TAUPO / TAUPO VOLCANIC ZONE / TONGARIRO VOLCANIC CENTER - RUAPEHU	11/10/95 ERUPTION	-39.82	-39.82	175.57	175.57	SAE			s_95/5 [6127]	NOT GIVEN [6127]									VOL					WR [6127]
[6127]	CONVERGENT MARGIN	NEW ZEALAND / COROMANDEL-TAUPO / TAUPO VOLCANIC ZONE / TONGARIRO VOLCANIC CENTER - RUAPEHU	11/10/95 ERUPTION	-39.82	-39.82	175.57	175.57	SAE			s_95/10 [6127]	NOT GIVEN [6127]									VOL					WR [6127]
[6127]	CONVERGENT MARGIN	NEW ZEALAND / COROMANDEL-TAUPO / TAUPO VOLCANIC ZONE / TONGARIRO VOLCANIC CENTER - RUAPEHU	14/10/95 ERUPTION	-39.82	-39.82	175.57	175.57	SAE			s_95/8 [6127]	NOT GIVEN [6127]									VOL					WR [6127]
[6127]	CONVERGENT MARGIN	NEW ZEALAND / COROMANDEL-TAUPO / TAUPO VOLCANIC ZONE / TONGARIRO VOLCANIC CENTER - RUAPEHU		-39.82	-39.82	175.57	175.57	SAE			s_96/1 [6127]	NOT GIVEN [6127]					17	6	1996		VOL					WR [6127]
[6127]	CONVERGENT MARGIN	NEW ZEALAND / COROMANDEL-TAUPO / TAUPO VOLCANIC ZONE / TONGARIRO VOLCANIC CENTER - RUAPEHU		-39.82	-39.82	175.57	175.57	SAE			s_96/7 [6127]	NOT GIVEN [6127]					17	6	1996		VOL					WR [6127]
[6127]	CONVERGENT MARGIN	NEW ZEALAND / COROMANDEL-TAUPO / TAUPO VOLCANIC ZONE / TONGARIRO VOLCANIC CENTER - RUAPEHU		-39.82	-39.82	175.57	175.57	SAE			s_96/11 [6127]	NOT GIVEN [6127]					17	6	1996		VOL					WR [6127]
[6127]	CONVERGENT MARGIN	NEW ZEALAND / COROMANDEL-TAUPO / TAUPO VOLCANIC ZONE / TONGARIRO VOLCANIC CENTER - RUAPEHU		-39.82	-39.82	175.57	175.57	SAE			s_96/2 [6127]	NOT GIVEN [6127]					17	6	1996		VOL					WR [6127]
[6127]	CONVERGENT MARGIN	NEW ZEALAND / COROMANDEL-TAUPO / TAUPO VOLCANIC ZONE / TONGARIRO VOLCANIC CENTER - RUAPEHU		-39.82	-39.82	175.57	175.57	SAE			s_96/6 [6127]	NOT GIVEN [6127]					17	6	1996		VOL					WR [6127]
[6127]	CONVERGENT MARGIN	NEW ZEALAND / COROMANDEL-TAUPO / TAUPO VOLCANIC ZONE / TONGARIRO VOLCANIC CENTER - RUAPEHU		-39.82	-39.82	175.57	175.57	SAE			s_96/10 [6127]	NOT GIVEN [6127]					17	6	1996		VOL					WR [6127]
[6127]	CONVERGENT MARGIN	NEW ZEALAND / COROMANDEL-TAUPO / TAUPO VOLCANIC ZONE / TONGARIRO VOLCANIC CENTER - RUAPEHU		-39.82	-39.82	175.57	175.57	SAE			s_96/13 [6127]	NOT GIVEN [6127]					17	6	1996		VOL					WR [6127]
[6127]	CONVERGENT MARGIN	NEW ZEALAND / COROMANDEL-TAUPO / TAUPO VOLCANIC ZONE / TONGARIRO VOLCANIC CENTER - RUAPEHU		-39.82	-39.82	175.57	175.57	SAE			s_96/9 [6127]	NOT GIVEN [6127]					18	6	1996		VOL					WR [6127]
[6127]	CONVERGENT MARGIN	NEW ZEALAND / COROMANDEL-TAUPO / TAUPO VOLCANIC ZONE / TONGARIRO VOLCANIC CENTER - RUAPEHU / TUFA TRIG FORMATION		-39.82	-39.82	175.57	175.57	SAE			s_TFS16 [6127]	NOT GIVEN [6127]									VOL					WR [6127]
[6127]	CONVERGENT MARGIN	NEW ZEALAND / COROMANDEL-TAUPO / TAUPO VOLCANIC ZONE / TONGARIRO VOLCANIC CENTER - RUAPEHU / TUFA TRIG FORMATION		-39.82	-39.82	175.57	175.57	SAE			s_TFS1 [6127]	NOT GIVEN [6127]									VOL					WR [6127]
[6127]	CONVERGENT MARGIN	NEW ZEALAND / COROMANDEL-TAUPO / TAUPO VOLCANIC ZONE / TONGARIRO VOLCANIC CENTER - RUAPEHU / TUFA TRIG FORMATION		-39.82	-39.82	175.57	175.57	SAE			s_TFS6 [6127]	NOT GIVEN [6127]									VOL					WR [6127]
[6127]	CONVERGENT MARGIN	NEW ZEALAND / COROMANDEL-TAUPO / TAUPO VOLCANIC ZONE / TONGARIRO VOLCANIC CENTER - RUAPEHU	25/09/95 ERUPTION	-39.82	-39.82	175.57	175.57	SAE			s_95/3 [6127]	NOT GIVEN [6127]									VOL					WR [6127]
[6127]	CONVERGENT MARGIN	NEW ZEALAND / COROMANDEL-TAUPO / TAUPO VOLCANIC ZONE / TONGARIRO VOLCANIC CENTER - RUAPEHU	25/09/95 ERUPTION	-39.82	-39.82	175.57	175.57	SAE			s_95/1 [6127]	NOT GIVEN [6127]									VOL					WR [6127]
[6127]	CONVERGENT MARGIN	NEW ZEALAND / COROMANDEL-TAUPO / TAUPO VOLCANIC ZONE / TONGARIRO VOLCANIC CENTER - RUAPEHU	11/10/95 ERUPTION	-39.82	-39.82	175.57	175.57	SAE			s_95/4 [6127]	NOT GIVEN [6127]									VOL					WR [6127]
[6127]	CONVERGENT MARGIN	NEW ZEALAND / COROMANDEL-TAUPO / TAUPO VOLCANIC ZONE / TONGARIRO VOLCANIC CENTER - RUAPEHU	11/10/95 ERUPTION	-39.82	-39.82	175.57	175.57	SAE			s_95/5 [6127]	NOT GIVEN [6127]									VOL					WR [6127]
[6127]	CONVERGENT MARGIN	NEW ZEALAND / COROMANDEL-TAUPO / TAUPO VOLCANIC ZONE / TONGARIRO VOLCANIC CENTER - RUAPEHU	11/10/95 ERUPTION	-39.82	-39.82	175.57	175.57	SAE			s_95/10 [6127]	NOT GIVEN [6127]									VOL					WR [6127]
[6127]	CONVERGENT MARGIN	NEW ZEALAND / COROMANDEL-TAUPO / TAUPO VOLCANIC ZONE / TONGARIRO VOLCANIC CENTER - RUAPEHU	11/10/95 ERUPTION	-39.82	-39.82	175.57	175.57	SAE			s_95/6 [6127]	NOT GIVEN [6127]									VOL					WR [6127]
[6127]	CONVERGENT MARGIN	NEW ZEALAND / COROMANDEL-TAUPO / TAUPO VOLCANIC ZONE / TONGARIRO VOLCANIC CENTER - RUAPEHU	14/10/95 ERUPTION	-39.82	-39.82	175.57	175.57	SAE			s_95/8 [6127]	NOT GIVEN [6127]									VOL					WR [6127]
[6127]	CONVERGENT MARGIN	NEW ZEALAND / COROMANDEL-TAUPO / TAUPO VOLCANIC ZONE / TONGARIRO VOLCANIC CENTER - RUAPEHU	14/10/95 ERUPTION	-39.82	-39.82	175.57	175.57	SAE			s_95/11 [6127]	NOT GIVEN [6127]									VOL					WR [6127]
[6127]	CONVERGENT MARGIN	NEW ZEALAND / COROMANDEL-TAUPO / TAUPO VOLCANIC ZONE / TONGARIRO VOLCANIC CENTER - RUAPEHU	14/10/95 ERUPTION	-39.82	-39.82	175.57	175.57	SAE			s_95/12 [6127]	NOT GIVEN [6127]									VOL					WR [6127]
[6127]	CONVERGENT MARGIN	NEW ZEALAND / COROMANDEL-TAUPO / TAUPO VOLCANIC ZONE / TONGARIRO VOLCANIC CENTER - RUAPEHU		-39.82	-39.82	175.57	175.57	SAE			s_96/1 [6127]	NOT GIVEN [6127]					17	6	1996		VOL					WR [6127]
[6127]	CONVERGENT MARGIN	NEW ZEALAND / COROMANDEL-TAUPO / TAUPO VOLCANIC ZONE / TONGARIRO VOLCANIC CENTER - RUAPEHU		-39.82	-39.82	175.57	175.57	SAE			s_96/7 [6127]	NOT GIVEN [6127]					17	6	1996		VOL					WR [6127]
[6127]	CONVERGENT MARGIN	NEW ZEALAND / COROMANDEL-TAUPO / TAUPO VOLCANIC ZONE / TONGARIRO VOLCANIC CENTER - RUAPEHU		-39.82	-39.82	175.57	175.57	SAE			s_96/45 [6127]	NOT GIVEN [6127]					17	6	1996		VOL					WR [6127]
[6127]	CONVERGENT MARGIN	NEW ZEALAND / COROMANDEL-TAUPO / TAUPO VOLCANIC ZONE / TONGARIRO VOLCANIC CENTER - RUAPEHU		-39.82	-39.82	175.57	175.57	SAE			s_96/11 [6127]	NOT GIVEN [6127]					17	6	1996		VOL					WR [6127]
[6127]	CONVERGENT MARGIN	NEW ZEALAND / COROMANDEL-TAUPO / TAUPO VOLCANIC ZONE / TONGARIRO VOLCANIC CENTER - RUAPEHU		-39.82	-39.82	175.57	175.57	SAE			s_96/3 [6127]	NOT GIVEN [6127]					17	6	1996		VOL					WR [6127]
[6127]	CONVERGENT MARGIN	NEW ZEALAND / COROMANDEL-TAUPO / TAUPO VOLCANIC ZONE / TONGARIRO VOLCANIC CENTER - RUAPEHU		-39.82	-39.82	175.57	175.57	SAE			s_96/5 [6127]	NOT GIVEN [6127]					17	6	1996		VOL					WR [6127]
[6127]	CONVERGENT MARGIN	NEW ZEALAND / COROMANDEL-TAUPO / TAUPO VOLCANIC ZONE / TONGARIRO VOLCANIC CENTER - RUAPEHU		-39.82	-39.82	175.57	175.57	SAE			s_96/6 [6127]	NOT GIVEN [6127]					17	6	1996		VOL					WR [6127]
[6127]	CONVERGENT MARGIN	NEW ZEALAND / COROMANDEL-TAUPO / TAUPO VOLCANIC ZONE / TONGARIRO VOLCANIC CENTER - RUAPEHU		-39.82	-39.82	175.57	175.57	SAE			s_96/10 [6127]	NOT GIVEN [6127]					17	6	1996		VOL					WR [6127]
[6127]	CONVERGENT MARGIN	NEW ZEALAND / COROMANDEL-TAUPO / TAUPO VOLCANIC ZONE / TONGARIRO VOLCANIC CENTER - RUAPEHU		-39.82	-39.82	175.57	175.57	SAE			s_96/14 [6127]	NOT GIVEN [6127]					17	6	1996		VOL					WR [6127]
[6127]	CONVERGENT MARGIN	NEW ZEALAND / COROMANDEL-TAUPO / TAUPO VOLCANIC ZONE / TONGARIRO VOLCANIC CENTER - RUAPEHU		-39.82	-39.82	175.57	175.57	SAE			s_96/9 [6127]	NOT GIVEN [6127]					18	6	1996		VOL					WR [6127]
[6127]	CONVERGENT MARGIN	NEW ZEALAND / COROMANDEL-TAUPO / TAUPO VOLCANIC ZONE / TONGARIRO VOLCANIC CENTER - RUAPEHU	07/07/96 ERUPTION	-39.82	-39.82	175.57	175.57	SAE			s_96/20 [6127]	NOT GIVEN [6127]									VOL					WR [6127]
[6127]	CONVERGENT MARGIN	NEW ZEALAND / COROMANDEL-TAUPO / TAUPO VOLCANIC ZONE / TONGARIRO VOLCANIC CENTER - RUAPEHU	08/07/96 ERUPTION	-39.82	-39.82	175.57	175.57	SAE			s_96/22 [6127]	NOT GIVEN [6127]									VOL					WR [6127]
[6127]	CONVERGENT MARGIN	NEW ZEALAND / COROMANDEL-TAUPO / TAUPO VOLCANIC ZONE / TONGARIRO VOLCANIC CENTER - RUAPEHU	08/07/96 ERUPTION	-39.82	-39.82	175.57	175.57	SAE			s_96/27 [6127]	NOT GIVEN [6127]									VOL					WR [6127]
[6127]	CONVERGENT MARGIN	NEW ZEALAND / COROMANDEL-TAUPO / TAUPO VOLCANIC ZONE / TONGARIRO VOLCANIC CENTER - RUAPEHU	08/07/96 ERUPTION	-39.82	-39.82	175.57	175.57	SAE			s_96/28 [6127]	NOT GIVEN [6127]									VOL					WR [6127]
[6127]	CONVERGENT MARGIN	NEW ZEALAND / COROMANDEL-TAUPO / TAUPO VOLCANIC ZONE / TONGARIRO VOLCANIC CENTER - RUAPEHU	09/07/96 ERUPTION	-39.82	-39.82	175.57	175.57	SAE			s_96/31 [6127]	NOT GIVEN [6127]									VOL					WR [6127]
[6127]	CONVERGENT MARGIN	NEW ZEALAND / COROMANDEL-TAUPO / TAUPO VOLCANIC ZONE / TONGARIRO VOLCANIC CENTER - RUAPEHU / TUFA TRIG FORMATION		-39.82	-39.82	175.57	175.57	SAE			s_TFS14 [6127]	NOT GIVEN [6127]									VOL					WR [6127]
[6129]	CONVERGENT MARGIN	NEW ZEALAND / COROMANDEL-TAUPO / TAUPO VOLCANIC ZONE / MAMAKU IGNIMBRITE		-38	-38	176	176	SAE			s_MKP29 [6129]	DACITE [6129]									VOL					WR [6129]	68.21	0.36		16.58				2.63	1.69	0.45	0.06		2.54	4.15	0.02
[6129]	CONVERGENT MARGIN	NEW ZEALAND / COROMANDEL-TAUPO / TAUPO VOLCANIC ZONE / MAMAKU IGNIMBRITE		-38	-38	176	176	SAE			s_MKP32 [6129]	RHYOLITE [6129]									VOL					WR [6129]	71.55	0.27		14.31				2.03	1.43	0.31	0.08		3.17	4.19	0.05
[6129]	CONVERGENT MARGIN	NEW ZEALAND / COROMANDEL-TAUPO / TAUPO VOLCANIC ZONE / MAMAKU IGNIMBRITE		-38	-38	176	176	SAE			s_MKP35 [6129]	RHYOLITE [6129]									VOL					WR [6129]	73.93	0.16		13.3				1.38	0.82	0.14	0.06		3.76	3.63	0.02
[6129]	CONVERGENT MARGIN	NEW ZEALAND / COROMANDEL-TAUPO / TAUPO VOLCANIC ZONE / MAMAKU IGNIMBRITE		-38	-38	176	176	SAE			s_MKP37 [6129]	RHYOLITE [6129]									VOL					WR [6129]	71.31	0.28		14.97				1.86	1.33	0.3	0.06		3	4.27	0.02
[6129]	CONVERGENT MARGIN	NEW ZEALAND / COROMANDEL-TAUPO / TAUPO VOLCANIC ZONE / MAMAKU IGNIMBRITE		-38	-38	176	176	SAE			s_MKP38 [6129]	RHYOLITE [6129]									VOL					WR [6129]	70.71	0.31		15.11				2.17	1.32	0.34	0.06		2.96	4.12	0.02
[6129]	CONVERGENT MARGIN	NEW ZEALAND / COROMANDEL-TAUPO / TAUPO VOLCANIC ZONE / MAMAKU IGNIMBRITE		-38	-38	176	176	SAE			s_MKP40 [6129]	RHYOLITE [6129]									VOL					WR [6129]	70.34	0.3		15.56				2.14	1.39	0.31	0.06		2.83	4.26	0.02
[6129]	CONVERGENT MARGIN	NEW ZEALAND / COROMANDEL-TAUPO / TAUPO VOLCANIC ZONE / MAMAKU IGNIMBRITE		-38	-38	176	176	SAE			s_MKP41 [6129]	RHYOLITE [6129]									VOL					WR [6129]	72.62	0.21		13.38				1.75	1.16	0.22	0.06		3.47	3.98	0.02
[6129]	CONVERGENT MARGIN	NEW ZEALAND / COROMANDEL-TAUPO / TAUPO VOLCANIC ZONE / MAMAKU IGNIMBRITE		-38	-38	176	176	SAE			s_MKP48 [6129]	RHYOLITE [6129]									VOL					WR [6129]	70.83	0.29		14.71				2.18	1.54	0.34	0.09		2.91	4.36	0.02
[6129]	CONVERGENT MARGIN	NEW ZEALAND / COROMANDEL-TAUPO / TAUPO VOLCANIC ZONE / MAMAKU IGNIMBRITE		-38	-38	176	176	SAE			s_MKP49 [6129]	RHYOLITE [6129]									VOL					WR [6129]	71.89	0.19		13.5				1.56	1.01	0.19	0.06		3.44	3.78	0.02
[6129]	CONVERGENT MARGIN	NEW ZEALAND / COROMANDEL-TAUPO / TAUPO VOLCANIC ZONE / MAMAKU IGNIMBRITE		-38	-38	176	176	SAE			s_MKP50 [6129]	RHYOLITE [6129]									VOL					WR [6129]	74.07	0.15		12.81				1.31	0.81	0.12	0.06		3.54	3.89	0.02
[6129]	CONVERGENT MARGIN	NEW ZEALAND / COROMANDEL-TAUPO / TAUPO VOLCANIC ZONE / MAMAKU IGNIMBRITE		-38	-38	176	176	SAE			s_MKP61 [6129]	RHYOLITE [6129]									VOL					WR [6129]	70.34	0.3		15.59				1.99	1.35	0.32	0.05		2.85	4.15	0.02
[6129]	CONVERGENT MARGIN	NEW ZEALAND / COROMANDEL-TAUPO / TAUPO VOLCANIC ZONE / MAMAKU IGNIMBRITE		-38	-38	176	176	SAE			s_MKP64 [6129]	RHYOLITE [6129]									VOL					WR [6129]	72.08	0.25		13.98				1.91	1.29	0.27	0.07		3.34	4.11	0.05
[6129]	CONVERGENT MARGIN	NEW ZEALAND / COROMANDEL-TAUPO / TAUPO VOLCANIC ZONE / MAMAKU IGNIMBRITE		-38	-38	176	176	SAE			s_MKP65 [6129]	RHYOLITE [6129]									VOL					WR [6129]	72.27	0.27		13.62				1.97	1.43	0.3	0.09		3.2	4.29	0.02
[6129]	CONVERGENT MARGIN	NEW ZEALAND / COROMANDEL-TAUPO / TAUPO VOLCANIC ZONE / MAMAKU IGNIMBRITE		-38	-38	176	176	SAE			s_MKP66 [6129]	RHYOLITE [6129]									VOL					WR [6129]	71.54	0.28		14.16				2.04	1.4	0.31	0.07		3.21	4.17	0.05
[6129]	CONVERGENT MARGIN	NEW ZEALAND / COROMANDEL-TAUPO / TAUPO VOLCANIC ZONE / MAMAKU IGNIMBRITE		-38	-38	176	176	SAE			s_MKP69 [6129]	RHYOLITE [6129]									VOL					WR [6129]	74.17	0.16		13.01				1.35	0.78	0.15	0.06		3.67	3.65	0.03
[6129]	CONVERGENT MARGIN	NEW ZEALAND / COROMANDEL-TAUPO / TAUPO VOLCANIC ZONE / MAMAKU IGNIMBRITE		-38	-38	176	176	SAE			s_MKP73 [6129]	RHYOLITE [6129]									VOL					WR [6129]	71.87	0.26		14.09				1.91	1.31	0.29	0.07		3.21	4.06	0.04
[6129]	CONVERGENT MARGIN	NEW ZEALAND / COROMANDEL-TAUPO / TAUPO VOLCANIC ZONE / MAMAKU IGNIMBRITE		-38	-38	176	176	SAE			s_MKP90 [6129]	RHYOLITE [6129]									VOL					WR [6129]	74.14	0.16		13.69				1.2	0.76	0.12	0.03		3.31	3.76	0.02
[6129]	CONVERGENT MARGIN	NEW ZEALAND / COROMANDEL-TAUPO / TAUPO VOLCANIC ZONE / MAMAKU IGNIMBRITE		-38	-38	176	176	SAE			s_MKP95 [6129]	DACITE [6129]									VOL					WR [6129]	69.67	0.32		15.46				2.29	1.63	0.37	0.09		2.79	4.32	0.02
[6129]	CONVERGENT MARGIN	NEW ZEALAND / COROMANDEL-TAUPO / TAUPO VOLCANIC ZONE / MAMAKU IGNIMBRITE		-38	-38	176	176	SAE			s_MKP100 [6129]	RHYOLITE [6129]									VOL					WR [6129]	70.33	0.3		15.16				2.25	1.45	0.33	0.09		2.89	4.15	0.02
[6129]	CONVERGENT MARGIN	NEW ZEALAND / COROMANDEL-TAUPO / TAUPO VOLCANIC ZONE / MAMAKU IGNIMBRITE		-38	-38	176	176	SAE			s_MKP102 [6129]	RHYOLITE [6129]									VOL					WR [6129]	70.36	0.29		15.12				2.18	1.49	0.32	0.09		2.85	4.26	0.02
[6129]	CONVERGENT MARGIN	NEW ZEALAND / COROMANDEL-TAUPO / TAUPO VOLCANIC ZONE / MAMAKU IGNIMBRITE		-38	-38	176	176	SAE			s_MKP103 [6129]	RHYOLITE [6129]									VOL					WR [6129]	70.23	0.28		15.55				2.08	1.51	0.31	0.08		2.84	4.23	0.02
[6129]	CONVERGENT MARGIN	NEW ZEALAND / COROMANDEL-TAUPO / TAUPO VOLCANIC ZONE / MAMAKU IGNIMBRITE		-38	-38	176	176	SAE			s_MKP104 [6129]	RHYOLITE [6129]									VOL					WR [6129]	70.48	0.29		15.18				2.14	1.36	0.3	0.08		2.8	4.24	0.02
[6129]	CONVERGENT MARGIN	NEW ZEALAND / COROMANDEL-TAUPO / TAUPO VOLCANIC ZONE / MAMAKU IGNIMBRITE		-38	-38	176	176	SAE			s_MKP105 [6129]	RHYOLITE [6129]									VOL					WR [6129]	70.57	0.3		15.01				2.21	1.5	0.37	0.09		2.87	4.2	0.02
[6129]	CONVERGENT MARGIN	NEW ZEALAND / COROMANDEL-TAUPO / TAUPO VOLCANIC ZONE / MAMAKU IGNIMBRITE		-38	-38	176	176	SAE			s_MKP106 [6129]	DACITE [6129]									VOL					WR [6129]	65.98	0.48		17.72				3.21	2.02	0.6	0.09		2.23	3.99	0.03
[6129]	CONVERGENT MARGIN	NEW ZEALAND / COROMANDEL-TAUPO / TAUPO VOLCANIC ZONE / MAMAKU IGNIMBRITE		-38	-38	176	176	SAE			s_MKP114 [6129]	RHYOLITE [6129]									VOL					WR [6129]	72.64	0.24		13.32				1.92	1.38	0.3	0.07		3.29	4.2	0.04
[6129]	CONVERGENT MARGIN	NEW ZEALAND / COROMANDEL-TAUPO / TAUPO VOLCANIC ZONE / MAMAKU IGNIMBRITE		-38	-38	176	176	SAE			s_MKP115 [6129]	RHYOLITE [6129]									VOL					WR [6129]	70.98	0.26		14.76				2.17	1.26	0.31	0.07		3.11	3.96	0.02
[6129]	CONVERGENT MARGIN	NEW ZEALAND / COROMANDEL-TAUPO / TAUPO VOLCANIC ZONE / MAMAKU IGNIMBRITE		-38	-38	176	176	SAE			s_MKP116 [6129]	RHYOLITE [6129]									VOL					WR [6129]	72.76	0.25		13.87				1.89	1.23	0.26	0.07		3.31	4.07	0.04
[6129]	CONVERGENT MARGIN	NEW ZEALAND / COROMANDEL-TAUPO / TAUPO VOLCANIC ZONE / MAMAKU IGNIMBRITE		-38	-38	176	176	SAE			s_MKP120 [6129]	ANDESITE [6129]									VOL					WR [6129]	58.35	0.97		17.63				7.56	3.34	2.63	0.18		1.97	3.41	0.04
[6129]	CONVERGENT MARGIN	NEW ZEALAND / COROMANDEL-TAUPO / TAUPO VOLCANIC ZONE / MAMAKU IGNIMBRITE		-38	-38	176	176	SAE			s_MKP150 [6129]	RHYOLITE [6129]									VOL					WR [6129]	72.53	0.29		15.28				2.26	0.96	0.09	0.07		3.08	3.45	0.03
[6129]	CONVERGENT MARGIN	NEW ZEALAND / COROMANDEL-TAUPO / TAUPO VOLCANIC ZONE / MAMAKU IGNIMBRITE		-38	-38	176	176	SAE			s_MKP152 [6129]	ANDESITE [6129]									VOL					WR [6129]	60.46	0.96		15.04				7.3	3.78	2.83	0.27		2.26	3.95	0.13
[6129]	CONVERGENT MARGIN	NEW ZEALAND / COROMANDEL-TAUPO / TAUPO VOLCANIC ZONE / MAMAKU IGNIMBRITE		-38	-38	176	176	SAE			s_MKP153 [6129]	RHYOLITE [6129]									VOL					WR [6129]	74.06	0.16		13.27				1.39	0.81	0.13	0.06		3.58	3.78	0.02
[6129]	CONVERGENT MARGIN	NEW ZEALAND / COROMANDEL-TAUPO / TAUPO VOLCANIC ZONE / MAMAKU IGNIMBRITE		-38	-38	176	176	SAE			s_MKP154 [6129]	RHYOLITE [6129]									VOL					WR [6129]	72.74	0.33		14.4				2.46	1.47	0.14	0.07		2.99	4.82	0.05
[6129]	CONVERGENT MARGIN	NEW ZEALAND / COROMANDEL-TAUPO / TAUPO VOLCANIC ZONE / MAMAKU IGNIMBRITE		-38	-38	176	176	SAE			s_MKP159 [6129]	RHYOLITE [6129]									VOL					WR [6129]	73.57	0.27		13.62				2.06	1.32	0.11	0.04		3.19	4.8	0.03
[6129]	CONVERGENT MARGIN	NEW ZEALAND / COROMANDEL-TAUPO / TAUPO VOLCANIC ZONE / MAMAKU IGNIMBRITE		-38	-38	176	176	SAE			s_MKP160 [6129]	RHYOLITE [6129]									VOL					WR [6129]	71.51	0.28		14.41				1.95	1.47	0.29	0.08		2.97	4.31	0.02
[6129]	CONVERGENT MARGIN	NEW ZEALAND / COROMANDEL-TAUPO / TAUPO VOLCANIC ZONE / MAMAKU IGNIMBRITE		-38	-38	176	176	SAE			s_MKP161 [6129]	RHYOLITE [6129]									VOL					WR [6129]	73.97	0.28		13.84				1.7	1.38	0.17	0.04		3.18	4.96	0.02
[3114]	CONVERGENT MARGIN	NEW ZEALAND / COROMANDEL-TAUPO / TAUPO VOLCANIC ZONE / MANGATEPOPO		-39.0667	-39.0667	175.567	175.567	SAE			s_3158 [3114]	ANDESITE [3114]									VOL					WR [3114]
[3114]	CONVERGENT MARGIN	NEW ZEALAND / COROMANDEL-TAUPO / COROMANDEL VOLCANIC ZONE	KARAPIRO QUARRY, NW OF ROTORUA	-37.9	-37.9	175.53	175.53	SAE			s_P20269 [3114]	GREYWACKE [3114]									SED					WR [3114]
[3114]	CONVERGENT MARGIN	NEW ZEALAND / COROMANDEL-TAUPO / TAUPO VOLCANIC ZONE / EGMONT (MOUNT TARANAKI)	TARANAKI POINT	-39.296	-39.296	174.065	174.065	SAE			s_3023 [3114]	BASALT [3114]									VOL					WR [3114]
[3114]	CONVERGENT MARGIN	NEW ZEALAND / COROMANDEL-TAUPO / TAUPO VOLCANIC ZONE / MOUNT KARIOI		-39.45	-39.45	175.517	175.517	SAE			s_3031 [3114]	ANDESITE [3114]									VOL					WR [3114]
[3114]	CONVERGENT MARGIN	NEW ZEALAND / COROMANDEL-TAUPO / TAUPO VOLCANIC ZONE	MARUMARUAITU STREAM	-39.5	-39.5	175.55	175.55	SAE			s_3070 [3114]	ANDESITE [3114]									VOL					WR [3114]
[3114]	CONVERGENT MARGIN	NEW ZEALAND / COROMANDEL-TAUPO / TAUPO VOLCANIC ZONE	WHAREORINO	-38.4667	-38.4667	174.667	174.667	SAE			s_3016 [3114]	ANDESITE [3114]									VOL					WR [3114]
[6258]	CONVERGENT MARGIN	NEW ZEALAND / COROMANDEL-TAUPO / TAUPO VOLCANIC ZONE / OKATAINA CALDERA / TAHUNA TEPHRA		-38.12	-38.12	176.5	176.5	SAE			s_30CU15/095449 [6258]	RHYOLITE [6258]				QUATERNARY [6258]					VOL					GL [6258]	77.68	0.15		12.25				1.13	0.99	0.06	0.08		4	3.51		6.01							0.14
[6258]	CONVERGENT MARGIN	NEW ZEALAND / COROMANDEL-TAUPO / TAUPO VOLCANIC ZONE / OKATAINA CALDERA / TAHUNA TEPHRA		-38.12	-38.12	176.5	176.5	SAE			s_30BU15/095449 [6258]	RHYOLITE [6258]				QUATERNARY [6258]					VOL					GL [6258]	77.55	0.18		12.23				1.05	1.01	0.08	0.06		4.09	3.58		4.14							0.15
[6258]	CONVERGENT MARGIN	NEW ZEALAND / COROMANDEL-TAUPO / TAUPO VOLCANIC ZONE / OKATAINA CALDERA / TAHUNA TEPHRA		-38.12	-38.12	176.5	176.5	SAE			s_33CV15/395561 [6258]	RHYOLITE [6258]				QUATERNARY [6258]					VOL					GL [6258]	77.3	0.21		12.42				1.18	1.02	0.04	0.06		4.12	3.49		4.38							0.15
[6258]	CONVERGENT MARGIN	NEW ZEALAND / COROMANDEL-TAUPO / TAUPO VOLCANIC ZONE / MAROA / TAHUNA TEPHRA		-38.12	-38.12	176.28	176.28	SAE			s_58CT17/486848 [6258]	RHYOLITE [6258]				QUATERNARY [6258]					VOL					GL [6258]	77.69	0.19		12.27				1.03	0.92	0.1	0.06		4.22	3.37		6.5							0.15
[6258]	CONVERGENT MARGIN	NEW ZEALAND / COROMANDEL-TAUPO / TAUPO VOLCANIC ZONE / MAROA / TAHUNA TEPHRA		-38.12	-38.12	176.28	176.28	SAE			s_58CT17/486848 [6258]	RHYOLITE [6258]				QUATERNARY [6258]					VOL					GL [6258]	77.76	0.19		12.23				1.09	0.94	0.08	0.05		4.11	3.42		6.13							0.12
[6258]	CONVERGENT MARGIN	NEW ZEALAND / COROMANDEL-TAUPO / TAUPO VOLCANIC ZONE / MAROA / TAHUNA TEPHRA		-38.12	-38.12	176.28	176.28	SAE			s_587T17/374997 [6258]	RHYOLITE [6258]				QUATERNARY [6258]					VOL					GL [6258]	77.56	0.16		12.57				1.04	0.97	0.08	0.07		4.01	3.56		4.02							0.19
[6258]	CONVERGENT MARGIN	NEW ZEALAND / COROMANDEL-TAUPO / TAUPO VOLCANIC ZONE / TAHUNA TEPHRA	LAKE POUKAWA	-39.7667	-39.7667	176.733	176.733	SAE			s_V22/515270 [6258]	RHYOLITE [6258]				QUATERNARY [6258]					VOL					GL [6258]	77.18	0.18		12.51				1.12	1.02	0.09	0.05		3.97	3.68		4.17							0.18
[6259]	CONVERGENT MARGIN	NEW ZEALAND / COROMANDEL-TAUPO / TAUPO VOLCANIC ZONE / OKATAINA CALDERA / MANGAONE SUBGROUP TEPHRA	UNIT L	-38.12	-38.12	176.5	176.5	SAE			s_V16/375387 [6259]	RHYOLITE [6259]				QUATERNARY [6259]					VOL					GL [6259]	76.75	0.21		12.77				1.24	1.08	0.11	0.08		3.08	4.5		6.91							0.19
[6259]	CONVERGENT MARGIN	NEW ZEALAND / COROMANDEL-TAUPO / TAUPO VOLCANIC ZONE / OKATAINA CALDERA / MANGAONE SUBGROUP TEPHRA	OMATAROA (UNIT K)	-38.12	-38.12	176.5	176.5	SAE			s_V16/375387 [6259]	RHYOLITE [6259]				QUATERNARY [6259]					VOL					GL [6259]	77.02	0.2		12.72				1.16	1.01	0.05	0.07		2.97	4.63		6.43							0.17
[6259]	CONVERGENT MARGIN	NEW ZEALAND / COROMANDEL-TAUPO / TAUPO VOLCANIC ZONE / OKATAINA CALDERA / MANGAONE SUBGROUP TEPHRA	OMATAROA (UNIT K)	-38.12	-38.12	176.5	176.5	SAE			s_V16/375387 [6259]	RHYOLITE [6259]				QUATERNARY [6259]					VOL					GL [6259]	77.2	0.2		12.73				1.12	1.07	0.03	0.14		2.98	4.37		7.53							0.16
[6259]	CONVERGENT MARGIN	NEW ZEALAND / COROMANDEL-TAUPO / TAUPO VOLCANIC ZONE / OKATAINA CALDERA / MANGAONE SUBGROUP TEPHRA	OMATAROA (UNIT K)	-38.12	-38.12	176.5	176.5	SAE			s_V16/375387 [6259]	RHYOLITE [6259]				QUATERNARY [6259]					VOL					GL [6259]	77.06	0.19		12.68				1.2	1.09	0.04	0.09		2.98	4.47		6.58							0.18
[6259]	CONVERGENT MARGIN	NEW ZEALAND / COROMANDEL-TAUPO / TAUPO VOLCANIC ZONE / OKATAINA CALDERA / MANGAONE SUBGROUP TEPHRA	AWAKERI (UNIT J)	-38.12	-38.12	176.5	176.5	SAE			s_V16/359386 [6259]	RHYOLITE [6259]				QUATERNARY [6259]					VOL					GL [6259]	76.99	0.22		12.72				1.24	1.07	0.07	0.13		3.1	4.32		6.54							0.14
[6259]	CONVERGENT MARGIN	NEW ZEALAND / COROMANDEL-TAUPO / TAUPO VOLCANIC ZONE / OKATAINA CALDERA / MANGAONE (UNIT I) UNIT		-38.12	-38.12	176.5	176.5	SAE			s_V16/374389 [6259]	RHYOLITE [6259]				QUATERNARY [6259]					VOL					GL [6259]	76.52	0.26		12.89				1.24	1.13	0.18	0.07		2.96	4.57		4.72							0.18
[6259]	CONVERGENT MARGIN	NEW ZEALAND / COROMANDEL-TAUPO / TAUPO VOLCANIC ZONE / OKATAINA CALDERA / MANGAONE (UNIT I) UNIT		-38.12	-38.12	176.5	176.5	SAE			s_V16/359386 [6259]	RHYOLITE [6259]				QUATERNARY [6259]					VOL					GL [6259]	76.52	0.27		12.92				1.24	1.19	0.17	0.1		2.92	4.5		6.35							0.18
[6259]	CONVERGENT MARGIN	NEW ZEALAND / COROMANDEL-TAUPO / TAUPO VOLCANIC ZONE / OKATAINA CALDERA / MANGAONE (UNIT I) UNIT		-38.12	-38.12	176.5	176.5	SAE			s_V16/359386 [6259]	RHYOLITE [6259]				QUATERNARY [6259]					VOL					GL [6259]	76.94	0.26		12.86				1.22	1.17	0.04	0.1		2.94	4.34		6.29							0.13
[6259]	CONVERGENT MARGIN	NEW ZEALAND / COROMANDEL-TAUPO / TAUPO VOLCANIC ZONE / OKATAINA CALDERA / MANGAONE (UNIT I) UNIT		-38.12	-38.12	176.5	176.5	SAE			s_V16/359386 [6259]	RHYOLITE [6259]				QUATERNARY [6259]					VOL					GL [6259]	76.68	0.22		12.94				1.1	1.06	0.06	0.09		3.42	4.3		7.16							0.14
[6259]	CONVERGENT MARGIN	NEW ZEALAND / COROMANDEL-TAUPO / TAUPO VOLCANIC ZONE / OKATAINA CALDERA / MANGAONE SUBGROUP TEPHRA	UNIT H	-38.12	-38.12	176.5	176.5	SAE			s_V16/400249 [6259]	RHYOLITE [6259]				QUATERNARY [6259]					VOL					GL [6259]	76.9	0.27		12.71				1.24	1.26	0.22	0.07		2.94	4.24		6.92							0.16
[6259]	CONVERGENT MARGIN	NEW ZEALAND / COROMANDEL-TAUPO / TAUPO VOLCANIC ZONE / OKATAINA CALDERA / MANGAONE SUBGROUP TEPHRA	UNIT G	-38.12	-38.12	176.5	176.5	SAE			s_V16/400249 [6259]	RHYOLITE [6259]				QUATERNARY [6259]					VOL					GL [6259]	75.8	0.34		13.17				1.59	1.55	0.22	0.1		2.78	4.31		6.34							0.15
[6259]	CONVERGENT MARGIN	NEW ZEALAND / COROMANDEL-TAUPO / TAUPO VOLCANIC ZONE / OKATAINA CALDERA / MANGAONE SUBGROUP TEPHRA	PONGAKAWA	-38.12	-38.12	176.5	176.5	SAE			s_V15/201644 [6259]	RHYOLITE [6259]				QUATERNARY [6259]					VOL					GL [6259]	71.47	0.6		14.32				2.9	2.85	0.57	0.1		2.41	4.62		5.75							0.15
[6259]	CONVERGENT MARGIN	NEW ZEALAND / COROMANDEL-TAUPO / TAUPO VOLCANIC ZONE / OKATAINA CALDERA / MANGAONE SUBGROUP TEPHRA	PONGAKAWA	-38.12	-38.12	176.5	176.5	SAE			s_V15/201644 [6259]	RHYOLITE [6259]				QUATERNARY [6259]					VOL					GL [6259]	75.27	0.34		13.03				1.82	1.69	0.26	0.09		2.89	4.45		6.48							0.15
[6259]	CONVERGENT MARGIN	NEW ZEALAND / COROMANDEL-TAUPO / TAUPO VOLCANIC ZONE / OKATAINA CALDERA / MANGAONE SUBGROUP TEPHRA	PONGAKAWA	-38.12	-38.12	176.5	176.5	SAE			s_V15/201644 [6259]	RHYOLITE [6259]				QUATERNARY [6259]					VOL					GL [6259]	74.72	0.46		13.21				2.04	1.87	0.29	0.13		2.76	4.36		3.84							0.17
[6259]	CONVERGENT MARGIN	NEW ZEALAND / COROMANDEL-TAUPO / TAUPO VOLCANIC ZONE / OKATAINA CALDERA / MANGAONE SUBGROUP TEPHRA	PONGAKAWA	-38.12	-38.12	176.5	176.5	SAE			s_V15/201644 [6259]	RHYOLITE [6259]				QUATERNARY [6259]					VOL					GL [6259]	74.78	0.4		13.3				2.04	1.87	0.26	0.1		2.79	4.33		7.82							0.14
[6259]	CONVERGENT MARGIN	NEW ZEALAND / COROMANDEL-TAUPO / TAUPO VOLCANIC ZONE / OKATAINA CALDERA / MANGAONE SUBGROUP TEPHRA	TE MAHOE (UNIT E)	-38.12	-38.12	176.5	176.5	SAE			s_V15/303432 [6259]	RHYOLITE [6259]				QUATERNARY [6259]					VOL					GL [6259]	74.95	0.42		13.47				1.8	1.83	0.31	0.08		2.68	4.33		6.98							0.12
[6259]	CONVERGENT MARGIN	NEW ZEALAND / COROMANDEL-TAUPO / TAUPO VOLCANIC ZONE / OKATAINA CALDERA / MANGAONE SUBGROUP TEPHRA	TE MAHOE (UNIT E)	-38.12	-38.12	176.5	176.5	SAE			s_V15/303432 [6259]	RHYOLITE [6259]				QUATERNARY [6259]					VOL					GL [6259]	75.08	0.42		13.35				1.74	1.69	0.25	0.11		2.67	4.54		3.7							0.15
[6259]	CONVERGENT MARGIN	NEW ZEALAND / COROMANDEL-TAUPO / TAUPO VOLCANIC ZONE / OKATAINA CALDERA / MANGAONE SUBGROUP TEPHRA	TE MAHOE (UNIT E)	-38.12	-38.12	176.5	176.5	SAE			s_V15/303432 [6259]	RHYOLITE [6259]				QUATERNARY [6259]					VOL					GL [6259]	75.85	0.33		13.09				1.49	1.48	0.25	0.1		2.76	4.49		6.1							0.17
[6259]	CONVERGENT MARGIN	NEW ZEALAND / COROMANDEL-TAUPO / TAUPO VOLCANIC ZONE / OKATAINA CALDERA / MANGAONE SUBGROUP TEPHRA	MAKETU (UNIT D)	-38.12	-38.12	176.5	176.5	SAE			s_V15/394558 [6259]	RHYOLITE [6259]				QUATERNARY [6259]					VOL					GL [6259]	73.41	0.47		13.8				2.36	2.09	0.43	0.13		2.43	4.71		4.84							0.17
[6259]	CONVERGENT MARGIN	NEW ZEALAND / COROMANDEL-TAUPO / TAUPO VOLCANIC ZONE / OKATAINA CALDERA / MANGAONE SUBGROUP TEPHRA	MAKETU (UNIT D)	-38.12	-38.12	176.5	176.5	SAE			s_V15/394558 [6259]	RHYOLITE [6259]				QUATERNARY [6259]					VOL					GL [6259]	73.25	0.47		13.76				2.29	2.07	0.52	0.09		2.43	4.93		6.34							0.17
[6259]	CONVERGENT MARGIN	NEW ZEALAND / COROMANDEL-TAUPO / TAUPO VOLCANIC ZONE / OKATAINA CALDERA / MANGAONE SUBGROUP TEPHRA	MAKETU (UNIT D)	-38.12	-38.12	176.5	176.5	SAE			s_V15/394558 [6259]	RHYOLITE [6259]				QUATERNARY [6259]					VOL					GL [6259]	73.42	0.53		13.68				2.29	2.16	0.44	0.08		2.43	4.77		7							0.2
[6259]	CONVERGENT MARGIN	NEW ZEALAND / COROMANDEL-TAUPO / TAUPO VOLCANIC ZONE / OKATAINA CALDERA / MANGAONE SUBGROUP TEPHRA	PONGAKAWA	-38.12	-38.12	176.5	176.5	SAE			s_V15/201644 [6259]	RHYOLITE [6259]				QUATERNARY [6259]					VOL					GL [6259]	73.79	0.54		13.51				2.32	1.97	0.38	0.1		2.61	4.63		4.71							0.14
[6259]	CONVERGENT MARGIN	NEW ZEALAND / COROMANDEL-TAUPO / TAUPO VOLCANIC ZONE / OKATAINA CALDERA / MANGAONE SUBGROUP TEPHRA	PUPUWHARAU	-38.12	-38.12	176.5	176.5	SAE			s_V16/419368 [6259]	RHYOLITE [6259]				QUATERNARY [6259]					VOL					GL [6259]	70.86	0.81		13.91				3.69	2.96	0.75	0.17		2.39	4.3		2.22							0.15
[6259]	CONVERGENT MARGIN	NEW ZEALAND / COROMANDEL-TAUPO / TAUPO VOLCANIC ZONE / OKATAINA CALDERA / MANGAONE SUBGROUP TEPHRA	NGAMOTU	-38.12	-38.12	176.5	176.5	SAE			s_V16/428295 [6259]	RHYOLITE [6259]				QUATERNARY [6259]					VOL					GL [6259]	73.73	0.45		14				1.94	2.31	0.39	0.11		2.43	4.51		6.7							0.14
[6259]	CONVERGENT MARGIN	NEW ZEALAND / COROMANDEL-TAUPO / TAUPO VOLCANIC ZONE / OKATAINA CALDERA / MANGAONE SUBGROUP TEPHRA	UNIT A	-38.12	-38.12	176.5	176.5	SAE			s_V16/428295 [6259]	RHYOLITE [6259]				QUATERNARY [6259]					VOL					GL [6259]	74.27	0.4		13.76				1.82	2.1	0.36	0.13		2.55	4.47		7.27							0.14
[6259]	CONVERGENT MARGIN	NEW ZEALAND / COROMANDEL-TAUPO / TAUPO VOLCANIC ZONE / OKATAINA CALDERA / MANGAONE SUBGROUP TEPHRA	UNIT A	-38.12	-38.12	176.5	176.5	SAE			s_50017 [6259]	RHYOLITE [6259]				QUATERNARY [6259]					VOL					WR [6259]	70.11	0.54		15.65				3.02	2.9	0.9	0.11		2.11	3.99	0.09
[6259]	CONVERGENT MARGIN	NEW ZEALAND / COROMANDEL-TAUPO / TAUPO VOLCANIC ZONE / OKATAINA CALDERA / MANGAONE SUBGROUP TEPHRA	NGAMOTU	-38.12	-38.12	176.5	176.5	SAE			s_50018 [6259]	RHYOLITE [6259]				QUATERNARY [6259]					VOL					WR [6259]	69.28	0.64		16.51				3.52	2.9	0.92	0.12		1.89	3.53	0.11
[6259]	CONVERGENT MARGIN	NEW ZEALAND / COROMANDEL-TAUPO / TAUPO VOLCANIC ZONE / OKATAINA CALDERA / MANGAONE SUBGROUP TEPHRA	MAKETU (UNIT D)	-38.12	-38.12	176.5	176.5	SAE			s_49984 [6259]	RHYOLITE [6259]				QUATERNARY [6259]					VOL					WR [6259]	69.01	0.67		15.59				3.61	3.17	0.94	0.14		2.02	3.99	0.2
[6259]	CONVERGENT MARGIN	NEW ZEALAND / COROMANDEL-TAUPO / TAUPO VOLCANIC ZONE / OKATAINA CALDERA / MANGAONE SUBGROUP TEPHRA	TE MAHOE (UNIT E)	-38.12	-38.12	176.5	176.5	SAE			s_50013 [6259]	RHYOLITE [6259]				QUATERNARY [6259]					VOL					WR [6259]	68.63	0.7		15.57				3.81	3.31	1.03	0.14		1.92	4.1	0.18
[6259]	CONVERGENT MARGIN	NEW ZEALAND / COROMANDEL-TAUPO / TAUPO VOLCANIC ZONE / OKATAINA CALDERA / MANGAONE SUBGROUP TEPHRA	HAUPARU	-38.12	-38.12	176.5	176.5	SAE			s_50010 [6259]	RHYOLITE [6259]				QUATERNARY [6259]					VOL					WR [6259]	70.47	0.56		15.04				3.07	2.76	0.77	0.11		2.33	4.1	0.11
[6259]	CONVERGENT MARGIN	NEW ZEALAND / COROMANDEL-TAUPO / TAUPO VOLCANIC ZONE / OKATAINA CALDERA / MANGAONE SUBGROUP TEPHRA	HAUPARU	-38.12	-38.12	176.5	176.5	SAE			s_50009 [6259]	RHYOLITE [6259]				QUATERNARY [6259]					VOL					WR [6259]	70.14	0.58		15.13				3.21	2.89	0.81	0.11		2.29	4.09	0.12
[6259]	CONVERGENT MARGIN	NEW ZEALAND / COROMANDEL-TAUPO / TAUPO VOLCANIC ZONE / OKATAINA CALDERA / MANGAONE SUBGROUP TEPHRA	UNIT H	-38.12	-38.12	176.5	176.5	SAE			s_49970 [6259]	RHYOLITE [6259]				QUATERNARY [6259]					VOL					WR [6259]	73.15	0.36		15.08				2.32	1.77	0.43	0.09		2.45	3.82	0.08
[6259]	CONVERGENT MARGIN	NEW ZEALAND / COROMANDEL-TAUPO / TAUPO VOLCANIC ZONE / OKATAINA CALDERA / MANGAONE (UNIT I) UNIT		-38.12	-38.12	176.5	176.5	SAE			s_49971 [6259]	RHYOLITE [6259]				QUATERNARY [6259]					VOL					WR [6259]	75.62	0.23		13.46				1.41	1.28	0.26	0.09		2.9	4.27	0.03
[6259]	CONVERGENT MARGIN	NEW ZEALAND / COROMANDEL-TAUPO / TAUPO VOLCANIC ZONE / OKATAINA CALDERA / MANGAONE (UNIT I) UNIT		-38.12	-38.12	176.5	176.5	SAE			s_49981 [6259]	RHYOLITE [6259]				QUATERNARY [6259]					VOL					WR [6259]	75.04	0.24		13.24				1.39	1.32	0.26	0.09		2.89	4.39	0.03
[6259]	CONVERGENT MARGIN	NEW ZEALAND / COROMANDEL-TAUPO / TAUPO VOLCANIC ZONE / OKATAINA CALDERA / MANGAONE SUBGROUP TEPHRA	AWAKERI (UNIT J)	-38.12	-38.12	176.5	176.5	SAE			s_49972 [6259]	RHYOLITE [6259]				QUATERNARY [6259]					VOL					WR [6259]	74.9	0.25		13.41				1.57	1.4	0.27	0.09		2.86	4.35	0.04
[6259]	CONVERGENT MARGIN	NEW ZEALAND / COROMANDEL-TAUPO / TAUPO VOLCANIC ZONE / OKATAINA CALDERA / MANGAONE SUBGROUP TEPHRA	OMATAROA (UNIT K)	-38.12	-38.12	176.5	176.5	SAE			s_49960 [6259]	RHYOLITE [6259]				QUATERNARY [6259]					VOL					WR [6259]	74.64	0.29		13.5				1.64	1.51	0.31	0.09		2.8	4.35	0.03
[6259]	CONVERGENT MARGIN	NEW ZEALAND / COROMANDEL-TAUPO / TAUPO VOLCANIC ZONE / OKATAINA CALDERA / MANGAONE SUBGROUP TEPHRA	UNIT L	-38.12	-38.12	176.5	176.5	SAE			s_49966 [6259]	RHYOLITE [6259]				QUATERNARY [6259]					VOL					WR [6259]	74.19	0.28		14.64				1.69	1.38	0.29	0.1		2.7	4.23	0.03
[6331]	CONVERGENT MARGIN	NEW ZEALAND / COROMANDEL-TAUPO / TAUPO VOLCANIC ZONE / MANGAKINO VOLCANIC CENTER / WAIORAKA IGNIMBRITE	DUNCAN ROAD	-38.25	-38.25	175.5	175.5	SAE			s_WDR5 [6331]	RHYOLITE [6331]									VOL					WR [6331]	74.63	0.26		13.83		0.39	1.39		1.36	0.14	0.04		3.42	4.52	0.02
[6331]	CONVERGENT MARGIN	NEW ZEALAND / COROMANDEL-TAUPO / TAUPO VOLCANIC ZONE / MANGAKINO VOLCANIC CENTER / MARSHALL A IGNIMBRITE	MAVERICK ROAD	-38.25	-38.25	175.5	175.5	SAE			s_MAM6 [6331]	RHYOLITE [6331]									VOL					WR [6331]	72.16	0.37		14.73		0.61	2.19		2.05	0.34	0.05		3.24	4.2	0.06
[6331]	CONVERGENT MARGIN	NEW ZEALAND / COROMANDEL-TAUPO / TAUPO VOLCANIC ZONE / MANGAKINO VOLCANIC CENTER / MARSHALL A IGNIMBRITE	MAVERICK ROAD	-38.25	-38.25	175.5	175.5	SAE			s_MAM11 [6331]	RHYOLITE [6331]									VOL					WR [6331]	74.17	0.3		13.48		0.58	2.08		1.25	0.18	0.08		3.04	4.81	0.02
[6331]	CONVERGENT MARGIN	NEW ZEALAND / COROMANDEL-TAUPO / TAUPO VOLCANIC ZONE / MANGAKINO VOLCANIC CENTER / MARSHALL B IGNIMBRITE	DUNCAN ROAD	-38.25	-38.25	175.5	175.5	SAE			s_MBDR1 [6331]	RHYOLITE [6331]									VOL					WR [6331]	74.48	0.27		13.73		0.41	1.49		1.34	0.22	0.04		3.45	4.54	0.03
[6331]	CONVERGENT MARGIN	NEW ZEALAND / COROMANDEL-TAUPO / TAUPO VOLCANIC ZONE / MANGAKINO VOLCANIC CENTER / NGAROMA IGNIMBRITE	WAIPARI GORGE	-38.25	-38.25	175.5	175.5	SAE			s_NL305 [6331]	DACITE [6331]									VOL					WR [6331]	68.81	0.59		16.78		0.7	2.52		3.3	0.16	0.02		3.13	3.95	0.04
[6331]	CONVERGENT MARGIN	NEW ZEALAND / COROMANDEL-TAUPO / TAUPO VOLCANIC ZONE / MANGAKINO VOLCANIC CENTER / ONGATITI IGNIMBRITE		-38.25	-38.25	175.5	175.5	SAE			s_ONWG9 [6331]	ANDESITE, PYROXENE [6331]									VOL					WR [6331]	57.69	0.76		18.24		1.63	5.87		7.33	3.5	0.14		1.39	3.29	0.15
[6331]	CONVERGENT MARGIN	NEW ZEALAND / COROMANDEL-TAUPO / TAUPO VOLCANIC ZONE / MANGAKINO VOLCANIC CENTER / NGAROMA IGNIMBRITE	WAIPARI GORGE	-38.25	-38.25	175.5	175.5	SAE			s_NL304 [6331]	ANDESITE, PYROXENE [6331]									VOL					WR [6331]	61.2	0.62		16.79		1.43	5.16		5.68	4.89	0.11		0.96	3.08	0.08
[6331]	CONVERGENT MARGIN	NEW ZEALAND / COROMANDEL-TAUPO / TAUPO VOLCANIC ZONE / MANGAKINO VOLCANIC CENTER / IGNIMBRITE C	WAIPAPA VALLEY	-38.25	-38.25	175.5	175.5	SAE			s_ICR9 [6331]	ANDESITE, BASALTIC [6331]									VOL					WR [6331]	55.45	1.35		17.38		1.96	7.06		8.27	3.28	0.15		1.26	3.39	0.2
[6331]	CONVERGENT MARGIN	NEW ZEALAND / COROMANDEL-TAUPO / TAUPO VOLCANIC ZONE / MANGAKINO VOLCANIC CENTER / WAIORAKA IGNIMBRITE	DUNCAN ROAD	-38.25	-38.25	175.5	175.5	SAE			s_WDR1 [6331]	RHYOLITE [6331]									VOL					WR [6331]	72.32	0.35		15.08		0.56	2		2.17	0.58	0.08		3.04	3.76	0.06
[6331]	CONVERGENT MARGIN	NEW ZEALAND / COROMANDEL-TAUPO / TAUPO VOLCANIC ZONE / MANGAKINO VOLCANIC CENTER / ONGATITI IGNIMBRITE	LICHFIELD QUARRY	-38.25	-38.25	175.5	175.5	SAE			s_ONLI11 [6331]	DACITE [6331]									VOL					WR [6331]	68.05	0.49		17.45		0.75	2.69		3.14	0.74	0.08		1.87	4.72	0.03
[6331]	CONVERGENT MARGIN	NEW ZEALAND / COROMANDEL-TAUPO / TAUPO VOLCANIC ZONE / MANGAKINO VOLCANIC CENTER / ONGATITI IGNIMBRITE	LICHFIELD QUARRY	-38.25	-38.25	175.5	175.5	SAE			s_ONLI20 [6331]	GRANITE, BIOTITE [6331]									PLU					WR [6331]	70.67	0.33		15.03		0.67	2.4		3.53	1.24	0.06		2.17	3.89	0.02
[6331]	CONVERGENT MARGIN	NEW ZEALAND / COROMANDEL-TAUPO / TAUPO VOLCANIC ZONE / MANGAKINO VOLCANIC CENTER / ONGATITI IGNIMBRITE	LICHFIELD QUARRY	-38.25	-38.25	175.5	175.5	SAE			s_ONLI22 [6331]	GRANODIORITE [6331]									PLU					WR [6331]	67.34	0.4		16.16		0.91	3.28		4.28	1.53	0.11		1.7	4.26	0.02
[6331]	CONVERGENT MARGIN	NEW ZEALAND / COROMANDEL-TAUPO / TAUPO VOLCANIC ZONE / MANGAKINO VOLCANIC CENTER / ONGATITI IGNIMBRITE		-38.25	-38.25	175.5	175.5	SAE			s_ONWG2 [6331]	METAGREYWACKE [6331]									MET					WR [6331]	61.9	1.1		17.24		1.35	4.87		3.93	2.65	0.12		1.71	4.83	0.28
[6331]	CONVERGENT MARGIN	NEW ZEALAND / COROMANDEL-TAUPO / TAUPO VOLCANIC ZONE / MANGAKINO VOLCANIC CENTER / ONGATITI IGNIMBRITE	LICHFIELD QUARRY	-38.25	-38.25	175.5	175.5	SAE			s_ONLI8 [6331]	SCHIST, HORNBLENDE-BIOTITE [6331]									MET					WR [6331]	67.55	0.46		15.71		0.84	3.02		4.23	1.71	0.12		1.94	4.41	0.02
[6331]	CONVERGENT MARGIN	NEW ZEALAND / COROMANDEL-TAUPO / TAUPO VOLCANIC ZONE / MANGAKINO VOLCANIC CENTER / ONGATITI IGNIMBRITE	AHUROA ROAD	-38.25	-38.25	175.5	175.5	SAE			s_ONAR9 [6331]	RHYOLITE [6331]									VOL					WR [6331]
[6433]	CONVERGENT MARGIN	NEW ZEALAND / COROMANDEL-TAUPO / TAUPO VOLCANIC ZONE / TITIRAUPENGA		-38	-38	176.5	176.5	SAE			s_29575 [6433]	ANDESITE [6433]			LOWER [6433]	PLEISTOCENE [6433]				STRONGLY PORPHYRITIC [6433]	VOL					WR [6433]	56.71	0.55		15.06		1.61	6.3		8.46	7.92	0.13		0.85	2.34	0.07
[6433]	CONVERGENT MARGIN	NEW ZEALAND / COROMANDEL-TAUPO / TAUPO VOLCANIC ZONE / TITIRAUPENGA		-38	-38	176.5	176.5	SAE			s_29567 [6433]	ANDESITE [6433]			LOWER [6433]	PLEISTOCENE [6433]				STRONGLY PORPHYRITIC [6433]	VOL					WR [6433]	56.9	0.55		15.13		1.77	5.89		8.56	7.38	0.12		0.9	2.73	0.07
[6433]	CONVERGENT MARGIN	NEW ZEALAND / COROMANDEL-TAUPO / TAUPO VOLCANIC ZONE / TITIRAUPENGA		-38	-38	176.5	176.5	SAE			s_24147 [6433]	ANDESITE [6433]			LOWER [6433]	PLEISTOCENE [6433]				STRONGLY PORPHYRITIC [6433]	VOL					WR [6433]	56.33	0.52		15.02		2.45	5.13		9.15	8.05	0.14		0.86	2.23	0.12
[6433]	CONVERGENT MARGIN	NEW ZEALAND / COROMANDEL-TAUPO / TAUPO VOLCANIC ZONE / TITIRAUPENGA		-38	-38	176.5	176.5	SAE			s_24146 [6433]	ANDESITE [6433]			LOWER [6433]	PLEISTOCENE [6433]				STRONGLY PORPHYRITIC [6433]	VOL					WR [6433]	56.7	0.52		14.68		2.3	5.3		9.2	7.89	0.14		0.87	2.28	0.12
[6433]	CONVERGENT MARGIN	NEW ZEALAND / COROMANDEL-TAUPO / TAUPO VOLCANIC ZONE / TITIRAUPENGA		-38	-38	176.5	176.5	SAE			s_24148 [6433]	ANDESITE [6433]			LOWER [6433]	PLEISTOCENE [6433]				STRONGLY PORPHYRITIC [6433]	VOL					WR [6433]	56.76	0.53		15.04		2.55	4.98		9.05	7.74	0.14		0.86	2.23	0.12
[6433]	CONVERGENT MARGIN	NEW ZEALAND / COROMANDEL-TAUPO / TAUPO VOLCANIC ZONE / TITIRAUPENGA		-38	-38	176.5	176.5	SAE			s_29570 [6433]	ANDESITE [6433]			LOWER [6433]	PLEISTOCENE [6433]				STRONGLY PORPHYRITIC [6433]	VOL					WR [6433]	56.23	0.44		12.15		1.58	6.74		9.04	10.65	0.16		0.72	2.25	0.04
[6433]	CONVERGENT MARGIN	NEW ZEALAND / COROMANDEL-TAUPO / TAUPO VOLCANIC ZONE / TITIRAUPENGA		-38	-38	176.5	176.5	SAE			s_29578 [6433]	ANDESITE [6433]			LOWER [6433]	PLEISTOCENE [6433]				STRONGLY PORPHYRITIC [6433]	VOL					WR [6433]	56.69	0.47		13.13		1.48	6.37		9.19	9.49	0.13		0.69	2.3	0.06
[6433]	CONVERGENT MARGIN	NEW ZEALAND / COROMANDEL-TAUPO / TAUPO VOLCANIC ZONE / TITIRAUPENGA		-38	-38	176.5	176.5	SAE			s_29579 [6433]	ANDESITE [6433]			LOWER [6433]	PLEISTOCENE [6433]				STRONGLY PORPHYRITIC [6433]	VOL					WR [6433]	56.93	0.49		13.91		2.2	5.59		8.92	8.53	0.14		0.75	2.48	0.06
[6433]	CONVERGENT MARGIN	NEW ZEALAND / COROMANDEL-TAUPO / TAUPO VOLCANIC ZONE / TITIRAUPENGA		-38	-38	176.5	176.5	SAE			s_29571 [6433]	ANDESITE [6433]			LOWER [6433]	PLEISTOCENE [6433]				STRONGLY PORPHYRITIC [6433]	VOL					WR [6433]	57.23	0.58		16.26		1.61	5.94		8.37	5.78	0.14		0.79	3.2	0.1
[6432]	CONVERGENT MARGIN	NEW ZEALAND / NORTHLAND-AUCKLAND PENINSULA / LITTLE BARRIER ISLAND / LITTLE BARRIER ISLAND / HAOWHENUA DACITE MEMBER	ORAU COVE	-36.2	-36.2	175.12	175.12	SAE			s_45434 [6432]	DACITE [6432]	1200000 [6432]	1600000 [6432]						STRONGLY PORPHYRITIC [6432]	VOL					WR [6432]	67.65	0.59		15.87				3.6	3.65	0.61	0.07		1.65	4.54	0.21			0.38
[6432]	CONVERGENT MARGIN	NEW ZEALAND / NORTHLAND-AUCKLAND PENINSULA / LITTLE BARRIER ISLAND / LITTLE BARRIER ISLAND / WAIMAOMAO FORMATION		-36.2	-36.2	175.12	175.12	SAE			s_46060 [6432]	RHYODACITE [6432]								STRONGLY PORPHYRITIC [6432]	VOL					WR [6432]	69.08	0.5		15.44				2.39	2.63	0.29	0.02		2.36	4.53	0.13			1.49
[6432]	CONVERGENT MARGIN	NEW ZEALAND / NORTHLAND-AUCKLAND PENINSULA / LITTLE BARRIER ISLAND / LITTLE BARRIER ISLAND / WAIMAOMAO FORMATION	LOTS WIFE	-36.2	-36.2	175.12	175.12	SAE			s_45436 [6432]	RHYODACITE [6432]	3000000 [6432]	3000000 [6432]						STRONGLY PORPHYRITIC [6432]	VOL					WR [6432]	69.27	0.5		15.69				2.84	2.73	0.44	0.06		2.42	4.54	0.24			0.16
[6432]	CONVERGENT MARGIN	NEW ZEALAND / NORTHLAND-AUCKLAND PENINSULA / LITTLE BARRIER ISLAND / LITTLE BARRIER ISLAND / HAOWHENUA DACITE MEMBER	ORAU COVE	-36.2	-36.2	175.12	175.12	SAE			s_45433 [6432]	DACITE [6432]	1200000 [6432]	1600000 [6432]						STRONGLY PORPHYRITIC [6432]	VOL					WR [6432]	62.98	0.72		16.18				4.78	4.59	2.09	0.09		1.37	4.39	0.34			0.37
[6432]	CONVERGENT MARGIN	NEW ZEALAND / NORTHLAND-AUCKLAND PENINSULA / LITTLE BARRIER ISLAND / LITTLE BARRIER ISLAND / HAOWHENUA DACITE MEMBER	TIRIKAKAWA STREAM	-36.2	-36.2	175.12	175.12	SAE			s_46081 [6432]	DACITE [6432]								STRONGLY PORPHYRITIC [6432]	VOL					WR [6432]	63.05	0.76		16.38				5.16	4.69	1.75	0.11		1.03	4.83	0.37			0.33
[6432]	CONVERGENT MARGIN	NEW ZEALAND / NORTHLAND-AUCKLAND PENINSULA / LITTLE BARRIER ISLAND / LITTLE BARRIER ISLAND / HAOWHENUA DACITE MEMBER	TIRIKAKAWA STREAM	-36.2	-36.2	175.12	175.12	SAE			s_46066 [6432]	DACITE [6432]								STRONGLY PORPHYRITIC [6432]	VOL					WR [6432]	64.03	0.71		16.23				4.58	4.44	1.64	0.13		1.59	4.17	0.27			0.4
[6432]	CONVERGENT MARGIN	NEW ZEALAND / NORTHLAND-AUCKLAND PENINSULA / LITTLE BARRIER ISLAND / LITTLE BARRIER ISLAND / HAOWHENUA DACITE MEMBER	TIRIKAKAWA STREAM	-36.2	-36.2	175.12	175.12	SAE			s_43814 [6432]	DACITE [6432]								STRONGLY PORPHYRITIC [6432]	VOL					WR [6432]	65.53	0.66		15.68				4.27	4.35	1.8	0.1		1.28	4.6	0.26			0.25
[6432]	CONVERGENT MARGIN	NEW ZEALAND / NORTHLAND-AUCKLAND PENINSULA / LITTLE BARRIER ISLAND / LITTLE BARRIER ISLAND / HAOWHENUA DACITE MEMBER	TIRIKAKAWA STREAM	-36.2	-36.2	175.12	175.12	SAE			s_46094 [6432]	DACITE [6432]								STRONGLY PORPHYRITIC [6432]	VOL					WR [6432]	65.84	0.67		16.19				4.33	3.97	1.09	0.11		1.34	4.4	0.25			0.88
[6432]	CONVERGENT MARGIN	NEW ZEALAND / NORTHLAND-AUCKLAND PENINSULA / LITTLE BARRIER ISLAND / LITTLE BARRIER ISLAND / HAOWHENUA DACITE MEMBER	TIRIKAKAWA STREAM	-36.2	-36.2	175.12	175.12	SAE			s_46084 [6432]	DACITE [6432]								STRONGLY PORPHYRITIC [6432]	VOL					WR [6432]	66.41	0.63		15.71				4.17	4.13	1.43	0.1		1.34	4.48	0.23			0.26
[6432]	CONVERGENT MARGIN	NEW ZEALAND / NORTHLAND-AUCKLAND PENINSULA / LITTLE BARRIER ISLAND / LITTLE BARRIER ISLAND / HAOWHENUA DACITE MEMBER	TIRIKAKAWA STREAM	-36.2	-36.2	175.12	175.12	SAE			s_46072 [6432]	DACITE [6432]								STRONGLY PORPHYRITIC [6432]	VOL					WR [6432]	68.29	0.54		15.31				3.55	3.4	1.19	0.08		1.77	4.19	0.19			0.23
[6432]	CONVERGENT MARGIN	NEW ZEALAND / NORTHLAND-AUCKLAND PENINSULA / LITTLE BARRIER ISLAND / LITTLE BARRIER ISLAND / HAOWHENUA DACITE MEMBER	TIRIKAKAWA STREAM	-36.2	-36.2	175.12	175.12	SAE			s_46078 [6432]	ANDESITE, BASALTIC [6432]								STRONGLY PORPHYRITIC [6432]	VOL					WR [6432]	53.51	0.97		20.59				7.23	8.23	2.68	0.12		0.45	3.3	0.29			0.47
[6420]	CONVERGENT MARGIN	NEW ZEALAND / COROMANDEL-TAUPO / TAUPO VOLCANIC ZONE / MAROA	ROTOKAWA GEOTHERMAL SYSTEM, DRILLHOLE RK6	-38.12	-38.12	176.28	176.28	SAE			s_1 [6420]	ANDESITE [6420]	330000 [6420]							PORPHYRITIC [6420]	VOL	2443	2443	F		WR [6420]	56.15	0.7		17.09				8.03	6.38	5.52	0.45		0.78	3.9	0.11	0.1
[6420]	CONVERGENT MARGIN	NEW ZEALAND / COROMANDEL-TAUPO / TAUPO VOLCANIC ZONE / MAROA	ROTOKAWA GEOTHERMAL SYSTEM, DRILLHOLE RK8	-38.12	-38.12	176.28	176.28	SAE			s_2 [6420]	ANDESITE [6420]	330000 [6420]							PORPHYRITIC [6420]	VOL	2219	2219	F		WR [6420]	56.94	0.75		17.92				7.01	8.86	4.26	0.14		0.95	2.27	0.12	0.2
[6420]	CONVERGENT MARGIN	NEW ZEALAND / COROMANDEL-TAUPO / TAUPO VOLCANIC ZONE / MAROA	ROTOKAWA GEOTHERMAL SYSTEM, DRILLHOLE RK8	-38.12	-38.12	176.28	176.28	SAE			s_2A [6420]	ANDESITE [6420]	330000 [6420]								VOL	2219	2219	E		WR [6420]	57.2	0.74		17.9				6.78	9.98	3.5	0.2		0.88	1.95	0.12	0.1
[6420]	CONVERGENT MARGIN	NEW ZEALAND / COROMANDEL-TAUPO / TAUPO VOLCANIC ZONE / MAROA	ROTOKAWA GEOTHERMAL SYSTEM, DRILLHOLE RK4	-38.12	-38.12	176.28	176.28	SAE			s_3 [6420]	ANDESITE [6420]	330000 [6420]							PORPHYRITIC [6420]	VOL	1429	1429	F		WR [6420]	57.14	0.65		17.17				6.66	8.28	5.01	0.12		1.24	2.86	0.13	0.5
[6420]	CONVERGENT MARGIN	NEW ZEALAND / COROMANDEL-TAUPO / TAUPO VOLCANIC ZONE / MAROA	ROTOKAWA GEOTHERMAL SYSTEM, DRILLHOLE RK5	-38.12	-38.12	176.28	176.28	SAE			s_4 [6420]	ANDESITE [6420]	330000 [6420]							PORPHYRITIC [6420]	VOL	2349	2349	F		WR [6420]	57.26	0.67		17.6				6.48	8.7	4.45	0.14		1.15	2.69	0.12	0.2
[6420]	CONVERGENT MARGIN	NEW ZEALAND / COROMANDEL-TAUPO / TAUPO VOLCANIC ZONE / MAROA	ROTOKAWA GEOTHERMAL SYSTEM, DRILLHOLE RK6	-38.12	-38.12	176.28	176.28	SAE			s_5 [6420]	ANDESITE [6420]	330000 [6420]							PORPHYRITIC [6420]	VOL	2115	2115	F		WR [6420]	57.27	0.7		17.88				6.08	10.7	2.46	0.21		1.41	2.46	0.15	0.1
[6420]	CONVERGENT MARGIN	NEW ZEALAND / COROMANDEL-TAUPO / TAUPO VOLCANIC ZONE / MAROA	ROTOKAWA GEOTHERMAL SYSTEM, DRILLHOLE RK5	-38.12	-38.12	176.28	176.28	SAE			s_7 [6420]	ANDESITE [6420]	330000 [6420]							PORPHYRITIC [6420]	VOL	1589	1589	F		WR [6420]	58.22	0.77		18.46				5.23	8.29	2.1	0.13		0.44	3.57	0.17	0.1
[6420]	CONVERGENT MARGIN	NEW ZEALAND / COROMANDEL-TAUPO / TAUPO VOLCANIC ZONE / MAROA	ROTOKAWA GEOTHERMAL SYSTEM, DRILLHOLE RK5	-38.12	-38.12	176.28	176.28	SAE			s_8 [6420]	ANDESITE [6420]	330000 [6420]							PORPHYRITIC [6420]	VOL	2655	2655	F		WR [6420]	58.6	0.72		18.42				5.23	8.74	3.33	0.14		1.18	2.91	0.15	0.1
[6420]	CONVERGENT MARGIN	NEW ZEALAND / COROMANDEL-TAUPO / TAUPO VOLCANIC ZONE / MAROA	ROTOKAWA GEOTHERMAL SYSTEM, DRILLHOLE RK6	-38.12	-38.12	176.28	176.28	SAE			s_9 [6420]	ANDESITE [6420]	330000 [6420]							PORPHYRITIC [6420]	VOL	2280	2280	F		WR [6420]	58.65	0.69		16.74				6.16	7.69	5.2	0.16		1.59	2.29	0.15	0.6
[6420]	CONVERGENT MARGIN	NEW ZEALAND / COROMANDEL-TAUPO / TAUPO VOLCANIC ZONE / MAROA	ROTOKAWA GEOTHERMAL SYSTEM, DRILLHOLE RK6	-38.12	-38.12	176.28	176.28	SAE			s_9A [6420]	ANDESITE [6420]	330000 [6420]								VOL	2280	2280	E		WR [6420]	60.05	0.73		19.34				6.91	4.78	2.98	0.13		3.29	0.85	0.16	0.3
[6420]	CONVERGENT MARGIN	NEW ZEALAND / COROMANDEL-TAUPO / TAUPO VOLCANIC ZONE / MAROA	ROTOKAWA GEOTHERMAL SYSTEM, DRILLHOLE RK5	-38.12	-38.12	176.28	176.28	SAE			s_10 [6420]	ANDESITE [6420]	330000 [6420]							PORPHYRITIC [6420]	VOL	2003	2003	F		WR [6420]	59.44	0.71		17.96				6.15	6.72	4.31	0.13		1.05	2.73	0.13	0.1
[6420]	CONVERGENT MARGIN	NEW ZEALAND / COROMANDEL-TAUPO / TAUPO VOLCANIC ZONE / MAROA	ROTOKAWA GEOTHERMAL SYSTEM, DRILLHOLE RK4	-38.12	-38.12	176.28	176.28	SAE			s_11 [6420]	ANDESITE [6420]	330000 [6420]							PORPHYRITIC [6420]	VOL	195.5	1995.5	F		WR [6420]	60.63	0.63		17.4				5.73	6.54	4.32	0.13		0.28	3.58	0.12	0
[6420]	CONVERGENT MARGIN	NEW ZEALAND / COROMANDEL-TAUPO / TAUPO VOLCANIC ZONE / MAROA	ROTOKAWA GEOTHERMAL SYSTEM, DRILLHOLE RK4	-38.12	-38.12	176.28	176.28	SAE			s_12 [6420]	ANDESITE [6420]	330000 [6420]							PORPHYRITIC [6420]	VOL	1830	1830	F		WR [6420]	61.28	0.53		16.2				6.19	6.87	4.94	0.15		0.68	2.36	0.13	0.3
[6420]	CONVERGENT MARGIN	NEW ZEALAND / COROMANDEL-TAUPO / TAUPO VOLCANIC ZONE / MAROA	ROTOKAWA GEOTHERMAL SYSTEM, DRILLHOLE RK4	-38.12	-38.12	176.28	176.28	SAE			s_12A [6420]	ANDESITE [6420]	330000 [6420]								VOL	1830	1830	E		WR [6420]	58.65	0.58		17.48				5.3	8.85	4.48	0.14		1.07	2.73	0.13	0.5
[6420]	CONVERGENT MARGIN	NEW ZEALAND / COROMANDEL-TAUPO / TAUPO VOLCANIC ZONE / MAROA	ROTOKAWA GEOTHERMAL SYSTEM, DRILLHOLE RK6	-38.12	-38.12	176.28	176.28	SAE			s_13 [6420]	ANDESITE [6420]	330000 [6420]							PORPHYRITIC [6420]	VOL	1861	1861	F		WR [6420]	62.16	0.46		15.59				5.61	6.17	5.02	0.08		1.76	2.41	0.12	0.2
[6420]	CONVERGENT MARGIN	NEW ZEALAND / COROMANDEL-TAUPO / TAUPO VOLCANIC ZONE / MAROA	ROTOKAWA GEOTHERMAL SYSTEM, DRILLHOLE RK6	-38.12	-38.12	176.28	176.28	SAE			s_13A [6420]	ANDESITE [6420]	330000 [6420]								VOL	1861	1861	E		WR [6420]	61.32	0.47		16.47				5.3	4.96	4.86	0.12		2.01	3.8	0.11	0.1
[6420]	CONVERGENT MARGIN	NEW ZEALAND / COROMANDEL-TAUPO / TAUPO VOLCANIC ZONE / MAROA	NGATAMARIKI GEOTHERMAL SYSTEM, DRILLHOLE NM2	-38.12	-38.12	176.28	176.28	SAE			s_14 [6420]	ANDESITE [6420]								PORPHYRITIC [6420]	VOL	1991	1991	F		WR [6420]	56.88	1.1		18.27				6.63	7.43	3.1	0.18		0.84	4.51	0.3	0.1
[6420]	CONVERGENT MARGIN	NEW ZEALAND / COROMANDEL-TAUPO / TAUPO VOLCANIC ZONE / MAROA	NGATAMARIKI GEOTHERMAL SYSTEM, DRILLHOLE NM3	-38.12	-38.12	176.28	176.28	SAE			s_15 [6420]	ANDESITE [6420]								PORPHYRITIC [6420]	VOL	2443	2443	F		WR [6420]	61.8	0.88		16.38				5.68	6.28	3.3	0.21		1.38	3.3	0.18	0.1
[6420]	CONVERGENT MARGIN	NEW ZEALAND / COROMANDEL-TAUPO / TAUPO VOLCANIC ZONE / MAROA	NGATAMARIKI GEOTHERMAL SYSTEM, DRILLHOLE NM4	-38.12	-38.12	176.28	176.28	SAE			s_16 [6420]	DIORITE [6420]		330000 [6420]							PLU	2443	2443			WR [6420]	57.09	0.88		16.63				7.77	7	3.35	0.17		0.71	5.27	0.27	0
[6420]	CONVERGENT MARGIN	NEW ZEALAND / COROMANDEL-TAUPO / TAUPO VOLCANIC ZONE / MAROA	ROTOKAWA GEOTHERMAL SYSTEM, DRILLHOLE RK4	-38.12	-38.12	176.28	176.28	SAE			s_17 [6420]	NOT GIVEN [6420]	123000000 [6420]	123000000 [6420]		MESOZOIC [6420]					SED	2443	2443			WR [6420]	68.5	0.58		15.7				3.42	0.5	1.5	0.05		3.39	3	0.15	0.1
[6420]	CONVERGENT MARGIN	NEW ZEALAND / COROMANDEL-TAUPO / TAUPO VOLCANIC ZONE / MAROA	ROTOKAWA GEOTHERMAL SYSTEM, DRILLHOLE RK4	-38.12	-38.12	176.28	176.28	SAE			s_18 [6420]	NOT GIVEN [6420]	123000000 [6420]	123000000 [6420]		MESOZOIC [6420]					SED	2443	2443			WR [6420]	67.2	0.65		15.9				3.96	0.8	1.6	0.06		2.74	3.9	0.15	0
[6374]	CONVERGENT MARGIN	NEW ZEALAND / COROMANDEL-TAUPO / COROMANDEL VOLCANIC ZONE / MERCURY ISLAND / TI POINT-STONY BATTER VOLCANICS		-36.5833	-36.5833	175.917	175.917	SAE			s_44380 [6374]	BASALT [6374]									VOL					WR [6374]	49.54	0.97		18.57				9.12	10.97	6.11	0.17		0.4	2.32	0.14
[6374]	CONVERGENT MARGIN	NEW ZEALAND / COROMANDEL-TAUPO / COROMANDEL VOLCANIC ZONE / MERCURY ISLAND / TI POINT-STONY BATTER VOLCANICS		-36.5833	-36.5833	175.917	175.917	SAE			s_44400 [6374]	BASALT [6374]									VOL					WR [6374]	51.45	1.22		18.17				8.96	9.89	5.23	0.16		0.51	2.69	0.17
[6374]	CONVERGENT MARGIN	NEW ZEALAND / COROMANDEL-TAUPO / COROMANDEL VOLCANIC ZONE / MERCURY ISLAND / TI POINT-STONY BATTER VOLCANICS		-36.5833	-36.5833	175.917	175.917	SAE			s_44410 [6374]	BASALT [6374]									VOL					WR [6374]	50.97	1.05		17.1				7.82	9.28	8.13	0.15		0.88	3.09	0.3
[6374]	CONVERGENT MARGIN	NEW ZEALAND / COROMANDEL-TAUPO / COROMANDEL VOLCANIC ZONE / MERCURY ISLAND / TI POINT-STONY BATTER VOLCANICS		-36.5833	-36.5833	175.917	175.917	SAE			s_44411 [6374]	BASALT [6374]									VOL					WR [6374]	50.94	1.11		17.24				7.86	9.21	7.28	0.12		0.88	3.27	0.31
[6374]	CONVERGENT MARGIN	NEW ZEALAND / COROMANDEL-TAUPO / COROMANDEL VOLCANIC ZONE / MERCURY ISLAND / TI POINT-STONY BATTER VOLCANICS		-36.5833	-36.5833	175.917	175.917	SAE			s_44410 [6374]	BASALT [6374]									VOL					WR [6374]
[20959][6007]	CONVERGENT MARGIN	NEW ZEALAND / COROMANDEL-TAUPO / TAUPO VOLCANIC ZONE / TARAWERA		-38.27	-38.27	176.52	176.52	SAE			s_C-675 [20959] / s_C675 [6007]	BASALT [20959]									VOL					WR [20959]
[6386]	CONVERGENT MARGIN	NEW ZEALAND / COROMANDEL-TAUPO / TAUPO VOLCANIC ZONE / OKATAINA CALDERA / ROTOITI FORMATION	ROTOITI CALDERA	-38.05	-38.05	176.48	176.48	SAE			s_RT2 [6386]	GRANITE, BIOTITE [6386]								FINE- TO MEDIUM-GRAINED [6386]	PLU					WR [6386]	77.56	0.12		12.67				0.69	0.52	0.13	0.02		4.09	4.09	0.03
[6386]	CONVERGENT MARGIN	NEW ZEALAND / COROMANDEL-TAUPO / TAUPO VOLCANIC ZONE / OKATAINA CALDERA / ROTOITI FORMATION	ROTOITI CALDERA	-38.05	-38.05	176.48	176.48	SAE			s_RT3/2 [6386]	GRANITE, BIOTITE [6386]								FINE- TO MEDIUM-GRAINED [6386]	PLU					WR [6386]	77.9	0.16		12.52				0.65	0.8	0.13	0.02		3.3	4.43	0.02
[6386]	CONVERGENT MARGIN	NEW ZEALAND / COROMANDEL-TAUPO / TAUPO VOLCANIC ZONE / OKATAINA CALDERA / ROTOITI FORMATION	ROTOITI CALDERA	-38.05	-38.05	176.48	176.48	SAE			s_RT3/3 [6386]	GRANITE, BIOTITE [6386]								FINE- TO MEDIUM-GRAINED [6386]	PLU					WR [6386]	70.98	0.91		12.13				5.45	0.66	1.62	0.26		4.16	3.18	0.04
[6386]	CONVERGENT MARGIN	NEW ZEALAND / COROMANDEL-TAUPO / TAUPO VOLCANIC ZONE / OKATAINA CALDERA / ROTOITI FORMATION	ROTOITI CALDERA	-38.05	-38.05	176.48	176.48	SAE			s_RT5 [6386]	GRANITE, BIOTITE [6386]								FINE- TO MEDIUM-GRAINED [6386]	PLU					WR [6386]	70.28	0.48		14.49				3.31	3.29	1.11	0.08		2.51	3.98	0.12
[6386]	CONVERGENT MARGIN	NEW ZEALAND / COROMANDEL-TAUPO / TAUPO VOLCANIC ZONE / MANGAKINO VOLCANIC CENTER / ONGATITI IGNIMBRITE	LICHFIELD QUARRY	-38.25	-38.25	175.5	175.5	SAE			s_ON1 [6386]	GRANITE, BIOTITE [6386]								FINE- TO MEDIUM-GRAINED [6386]	PLU					WR [6386]	77.41	0.12		12.47				0.88	0.76	0.13	0.03		4.31	3.77	0.02
[6386]	CONVERGENT MARGIN	NEW ZEALAND / COROMANDEL-TAUPO / TAUPO VOLCANIC ZONE / MANGAKINO VOLCANIC CENTER / ONGATITI IGNIMBRITE	LICHFIELD QUARRY	-38.25	-38.25	175.5	175.5	SAE			s_ON3 [6386]	GRANITE, BIOTITE [6386]								FINE- TO MEDIUM-GRAINED [6386]	PLU					WR [6386]	77.3	0.13		12.48				1	0.75	0.12	0.02		4.17	3.91	0.02
[6386]	CONVERGENT MARGIN	NEW ZEALAND / COROMANDEL-TAUPO / TAUPO VOLCANIC ZONE / MANGAKINO VOLCANIC CENTER / ONGATITI IGNIMBRITE	LICHFIELD QUARRY	-38.25	-38.25	175.5	175.5	SAE			s_MIL5 [6386]	GRANITE, BIOTITE [6386]								FINE- TO MEDIUM-GRAINED [6386]	PLU					WR [6386]	73.55	0.27		14.29				1.92	1.85	0.26	0.02		3.12	4.47	0.03
[6386]	CONVERGENT MARGIN	NEW ZEALAND / COROMANDEL-TAUPO / TAUPO VOLCANIC ZONE / OKATAINA CALDERA	SOUTH OF TARAWERA DOME	-38.12	-38.12	-176.5	-176.5	SAE			s_TW1 [6386]	GRANODIORITE, BIOTITE [6386]								MEDIUM-GRAINED [6386]	PLU					WR [6386]	74.16	0.21		13.81				1.85	1.86	0.36	0.11		3.1	4.28	0.05
[6386]	CONVERGENT MARGIN	NEW ZEALAND / COROMANDEL-TAUPO / TAUPO VOLCANIC ZONE / WHAKAMARU / WHAKAMARU IGNIMBRITE	WESTERN BAY ROAD	-38.42	-38.42	176.08	176.08	SAE			s_1129 [6386]	MONZOGRANITE, BIOTITE [6386]								MEDIUM-GRAINED [6386]	PLU					WR [6386]	75.1	0.21		13.45				1.7	1.56	0.27	0.03		3.56	3.91	0.02
[6386]	CONVERGENT MARGIN	NEW ZEALAND / COROMANDEL-TAUPO / TAUPO VOLCANIC ZONE / MAROA / ATIAMURI UNIT	LAKE ATIAMURI AND STATE HIGHWAY 1	-38.12	-38.12	176.28	176.28	SAE			s_5039 [6386]	GRANOPHYRE, HORNBLENDE-BIOTITE, XENOLITH [6386]									VEIN			S		WR [6386]	72.64	0.33		14.04				2.45	2.14	0.49	0.08		2.87	4.6	0.08
[6386]	CONVERGENT MARGIN	NEW ZEALAND / COROMANDEL-TAUPO / TAUPO VOLCANIC ZONE / MAROA / ATIAMURI UNIT	LAKE ATIAMURI AND STATE HIGHWAY 1	-38.12	-38.12	176.28	176.28	SAE			s_5033 [6386]	GRANOPHYRE, HORNBLENDE-BIOTITE, XENOLITH [6386]									VEIN			S		WR [6386]	50.18	1.19		16.92				8.61	11.5	6.92	0.17		0.44	2.96	0.16
[6434]	CONVERGENT MARGIN	NEW ZEALAND / COROMANDEL-TAUPO / TAUPO VOLCANIC ZONE / PUREORA		-38.12	-38.12	176.28	176.28	SAE			s_24230 [6434]	ANDESITE [6434]								PORPHYRITIC, INTERSERTAL TO HYALOPILITIC GROUNDMASS [6434]	VOL					WR [6434]	53.86	0.57		13.09		3.34	6.12		9.15	7.18	0.16		0.75	2.55	0.12
[6434]	CONVERGENT MARGIN	NEW ZEALAND / COROMANDEL-TAUPO / TAUPO VOLCANIC ZONE / PUREORA		-38.12	-38.12	176.28	176.28	SAE			s_24232 [6434]	ANDESITE [6434]								PORPHYRITIC, INTERSERTAL TO HYALOPILITIC GROUNDMASS [6434]	VOL					WR [6434]	55.82	0.56		14.62		3.39	5.74		9.12	7.82	0.15		0.83	2.37	0.12
[6434]	CONVERGENT MARGIN	NEW ZEALAND / COROMANDEL-TAUPO / TAUPO VOLCANIC ZONE / PUREORA		-38.12	-38.12	176.28	176.28	SAE			s_24233 [6434]	ANDESITE [6434]								PORPHYRITIC, INTERSERTAL TO HYALOPILITIC GROUNDMASS [6434]	VOL					WR [6434]	56.19	0.57		14.79		4.14	5.42		9.34	7.67	0.14		0.85	2.42	0.11
[6434]	CONVERGENT MARGIN	NEW ZEALAND / COROMANDEL-TAUPO / TAUPO VOLCANIC ZONE / PUREORA		-38.12	-38.12	176.28	176.28	SAE			s_24235 [6434]	ANDESITE [6434]								PORPHYRITIC, INTERSERTAL TO HYALOPILITIC GROUNDMASS [6434]	VOL					WR [6434]	55.2	0.58		15.25		3.69	5.98		9.16	7.49	0.15		0.74	2.44	0.11
[6434]	CONVERGENT MARGIN	NEW ZEALAND / COROMANDEL-TAUPO / TAUPO VOLCANIC ZONE / PUREORA		-38.12	-38.12	176.28	176.28	SAE			s_24236 [6434]	ANDESITE [6434]								PORPHYRITIC, INTERSERTAL TO HYALOPILITIC GROUNDMASS [6434]	VOL					WR [6434]	54.85	0.58		15.28		3.86	5.61		9.15	7.05	0.15		0.77	2.49	0.13
[6434]	CONVERGENT MARGIN	NEW ZEALAND / COROMANDEL-TAUPO / TAUPO VOLCANIC ZONE / PUREORA		-38.12	-38.12	176.28	176.28	SAE			s_24238 [6434]	ANDESITE [6434]								PORPHYRITIC, INTERSERTAL TO HYALOPILITIC GROUNDMASS [6434]	VOL					WR [6434]	54.5	0.57		12.33		3.7	5.16		9.7	8.73	0.16		0.68	2.42	0.12
[6009]	CONVERGENT MARGIN	NEW ZEALAND / COROMANDEL-TAUPO / COROMANDEL VOLCANIC ZONE	TATUA	-37.4	-37.4	174.8	174.8	SAE			s_159 [6009]	BASALT [6009]									VOL					WR [6009]
[6009]	CONVERGENT MARGIN	NEW ZEALAND / COROMANDEL-TAUPO / COROMANDEL VOLCANIC ZONE / ROTOKAWA / KAKUKI BASALT	ORAKEI KORAKO	-38.1167	-38.1167	176.333	176.333	SAE			s_161 [6009]	BASALT [6009]									VOL					WR [6009]
[6009]	CONVERGENT MARGIN	NEW ZEALAND / COROMANDEL-TAUPO / COROMANDEL VOLCANIC ZONE	ONGAROTO	-37.38	-37.38	174.75	174.75	SAE			s_161 [6009]	BASALT [6009]									VOL					WR [6009]
[6009]	CONVERGENT MARGIN	NEW ZEALAND / COROMANDEL-TAUPO / TAUPO VOLCANIC ZONE / TORLESSE METASEDIMENTS	TORLESSE	-38	-40	177	177	SAE			s_146 [6009]	SANDSTONE [6009]									SED					WR [6009]
[6009]	CONVERGENT MARGIN	NEW ZEALAND / COROMANDEL-TAUPO / TAUPO VOLCANIC ZONE / TORLESSE METASEDIMENTS	TORLESSE	-38	-40	177	177	SAE			s_147 [6009]	SANDSTONE [6009]									SED					WR [6009]
[6009]	CONVERGENT MARGIN	NEW ZEALAND / COROMANDEL-TAUPO / TAUPO VOLCANIC ZONE / TORLESSE METASEDIMENTS	TORLESSE	-38	-40	177	177	SAE			s_23556 [6009]	SANDSTONE [6009]									SED					WR [6009]
[6009]	CONVERGENT MARGIN	NEW ZEALAND / COROMANDEL-TAUPO / TAUPO VOLCANIC ZONE / MANGAKINO VOLCANIC CENTER / IGNIMBRITE C	WAIPAPA VALLEY	-38.25	-38.25	175.5	175.5	SAE			s_148 [6009]	NOT GIVEN [6009]									VOL					WR [6009]
[6009]	CONVERGENT MARGIN	NEW ZEALAND / COROMANDEL-TAUPO / TAUPO VOLCANIC ZONE / MANGAKINO VOLCANIC CENTER / IGNIMBRITE C	WAIPAPA VALLEY	-38.25	-38.25	175.5	175.5	SAE			s_151 [6009]	ARGILLITE [6009]									SED					WR [6009]
[6009]	CONVERGENT MARGIN	NEW ZEALAND / COROMANDEL-TAUPO / TAUPO VOLCANIC ZONE / MANGAKINO VOLCANIC CENTER / IGNIMBRITE C	WAIPAPA VALLEY	-38.25	-38.25	175.5	175.5	SAE			s_153 [6009]	SANDSTONE [6009]									SED					WR [6009]
[6009]	CONVERGENT MARGIN	NEW ZEALAND / COROMANDEL-TAUPO / TAUPO VOLCANIC ZONE / MANGAKINO VOLCANIC CENTER / IGNIMBRITE C	WAIPAPA VALLEY	-38.25	-38.25	175.5	175.5	SAE			s_154 [6009]	SANDSTONE [6009]									SED					WR [6009]
[6009]	CONVERGENT MARGIN	NEW ZEALAND / COROMANDEL-TAUPO / TAUPO VOLCANIC ZONE / MANGAKINO VOLCANIC CENTER / IGNIMBRITE C	WAIPAPA VALLEY	-38.25	-38.25	175.5	175.5	SAE			s_159 [6009]	SANDSTONE [6009]									SED					WR [6009]
[6009]	CONVERGENT MARGIN	NEW ZEALAND / COROMANDEL-TAUPO / TAUPO VOLCANIC ZONE / MANGAKINO VOLCANIC CENTER / IGNIMBRITE C	WAIPAPA VALLEY	-38.25	-38.25	175.5	175.5	SAE			s_P26192 [6009]	SANDSTONE [6009]									SED					WR [6009]
[6007]	CONVERGENT MARGIN	NEW ZEALAND / COROMANDEL-TAUPO / COROMANDEL VOLCANIC ZONE / ROTOKAWA / KAKUKI BASALT	ORAKEI KORAKO	-38.1167	-38.1167	176.333	176.333	SAE			s_D995A [6007]	BASALT [6007]									VOL					WR [6007]
[6007]	CONVERGENT MARGIN	NEW ZEALAND / COROMANDEL-TAUPO / COROMANDEL VOLCANIC ZONE / ROTOKAWA / KAKUKI BASALT	ORAKEI KORAKO	-38.1167	-38.1167	176.333	176.333	SAE			s_D995B [6007]	BASALT [6007]									VOL					WR [6007]
[6007]	CONVERGENT MARGIN	NEW ZEALAND / COROMANDEL-TAUPO / TAUPO VOLCANIC ZONE / OKATAINA CALDERA - TARAWERA		-39.0033	-39.0033	176.6	176.6	SAE			s_A298 [6007]	BASALT [6007]									VOL					WR [6007]
[6007]	CONVERGENT MARGIN	NEW ZEALAND / COROMANDEL-TAUPO / TAUPO VOLCANIC ZONE / TONGARIRO VOLCANIC CENTER - RUAPEHU		-39.82	-39.82	175.57	175.57	SAE			s_E816A [6007]	BASALT [6007]									VOL					WR [6007]
[6007]	CONVERGENT MARGIN	NEW ZEALAND / COROMANDEL-TAUPO / TAUPO VOLCANIC ZONE / TONGARIRO VOLCANIC CENTER - RUAPEHU		-39.82	-39.82	175.57	175.57	SAE			s_E816B [6007]	BASALT [6007]									VOL					WR [6007]
[6007]	CONVERGENT MARGIN	NEW ZEALAND / COROMANDEL-TAUPO / TAUPO VOLCANIC ZONE / TONGARIRO VOLCANIC CENTER - RUAPEHU		-39.82	-39.82	175.57	175.57	SAE			s_E816C [6007]	BASALT [6007]									VOL					WR [6007]
[6007]	CONVERGENT MARGIN	NEW ZEALAND / COROMANDEL-TAUPO / TAUPO VOLCANIC ZONE / TONGARIRO VOLCANIC CENTER - WAIMARINO / WAIMARINO FORMATION		-38.5	-39.5	175	177	SAE			s_E715A [6007]	THOLEIITE, QUARTZ [6007]									VOL					WR [6007]
[6007]	CONVERGENT MARGIN	NEW ZEALAND / COROMANDEL-TAUPO / TAUPO VOLCANIC ZONE / TONGARIRO VOLCANIC CENTER - WAIMARINO / WAIMARINO FORMATION		-38.5	-39.5	175	177	SAE			s_E715B [6007]	THOLEIITE, QUARTZ [6007]									VOL					WR [6007]
[6007]	CONVERGENT MARGIN	NEW ZEALAND / COROMANDEL-TAUPO / TAUPO VOLCANIC ZONE / TONGARIRO VOLCANIC CENTER - WAIMARINO / WAIMARINO FORMATION		-38.5	-39.5	175	177	SAE			s_E715C [6007]	THOLEIITE, QUARTZ [6007]									VOL					WR [6007]
[6007]	CONVERGENT MARGIN	NEW ZEALAND / COROMANDEL-TAUPO / TAUPO VOLCANIC ZONE / TONGARIRO VOLCANIC CENTER - RED CRATER		-39.13	-39.13	175.642	175.642	SAE		1978	s_C651A [6007]	BASALT [6007]									VOL					WR [6007]
[6007]	CONVERGENT MARGIN	NEW ZEALAND / COROMANDEL-TAUPO / TAUPO VOLCANIC ZONE / TONGARIRO VOLCANIC CENTER - RED CRATER		-39.13	-39.13	175.642	175.642	SAE		1978	s_C651B [6007]	BASALT [6007]									VOL					WR [6007]
[6007]	CONVERGENT MARGIN	NEW ZEALAND / COROMANDEL-TAUPO / TAUPO VOLCANIC ZONE / TONGARIRO VOLCANIC CENTER - NGAURUHOE	30TH JUNE, 1954 LAVA FLOW FROM NGAURUHOE, TONGARIRO NATIONAL PARK	-39.13	-39.13	175.642	175.642	SAE			s_A304A [6007]	ANDESITE [6007]							1954		VOL					WR [6007]
[6007]	CONVERGENT MARGIN	NEW ZEALAND / COROMANDEL-TAUPO / TAUPO VOLCANIC ZONE / TONGARIRO VOLCANIC CENTER - NGAURUHOE	30TH JUNE, 1954 LAVA FLOW FROM NGAURUHOE, TONGARIRO NATIONAL PARK	-39.13	-39.13	175.642	175.642	SAE			s_A304B [6007]	ANDESITE [6007]							1954		VOL					WR [6007]
[6007]	CONVERGENT MARGIN	NEW ZEALAND / COROMANDEL-TAUPO / TAUPO VOLCANIC ZONE / TONGARIRO VOLCANIC CENTER - RUAPEHU / WHAKAPAPA FORMATION	WHAKAPAPA	-39.28	-39.28	175.57	175.57	SAE			s_A305 [6007]	ANDESITE [6007]									VOL					WR [6007]
[6007]	CONVERGENT MARGIN	NEW ZEALAND / COROMANDEL-TAUPO / TAUPO VOLCANIC ZONE / TONGARIRO VOLCANIC CENTER - RUAPEHU / MANGAWHERO FORMATION		-39.82	-39.82	175.57	175.57	SAE		2797	s_C647 [6007]	ANDESITE [6007]									VOL					WR [6007]
[6007]	CONVERGENT MARGIN	NEW ZEALAND / COROMANDEL-TAUPO / TAUPO VOLCANIC ZONE / TONGARIRO VOLCANIC CENTER - RUAPEHU / MANGAWHERO FORMATION		-39.82	-39.82	175.57	175.57	SAE		2797	s_C648A [6007]	ANDESITE [6007]									VOL					WR [6007]
[6007]	CONVERGENT MARGIN	NEW ZEALAND / COROMANDEL-TAUPO / TAUPO VOLCANIC ZONE / TONGARIRO VOLCANIC CENTER - RUAPEHU / MANGAWHERO FORMATION		-39.82	-39.82	175.57	175.57	SAE		2797	s_C648B [6007]	ANDESITE [6007]									VOL					WR [6007]
[6007]	CONVERGENT MARGIN	NEW ZEALAND / COROMANDEL-TAUPO / TAUPO VOLCANIC ZONE / TONGARIRO VOLCANIC CENTER - RUAPEHU / WHAKAPAPA FORMATION	WHAKAPAPA	-39.28	-39.28	175.57	175.57	SAE			s_D998 [6007]	ANDESITE [6007]									VOL					WR [6007]
[6007]	CONVERGENT MARGIN	NEW ZEALAND / COROMANDEL-TAUPO / COROMANDEL VOLCANIC ZONE / ROTOKAWA		-38.1167	-38.1167	176.333	176.333	SAE			s_C674 [6007]	ANDESITE [6007]									VOL					WR [6007]
[6007]	CONVERGENT MARGIN	NEW ZEALAND / COROMANDEL-TAUPO / TAUPO VOLCANIC ZONE / TONGARIRO VOLCANIC CENTER - RUAPEHU / OHAKUNE ANDESITE		-39.28	-39.28	175.57	175.57	SAE		2797	s_A311 [6007]	ANDESITE [6007]									VOL					WR [6007]
[6007]	CONVERGENT MARGIN	NEW ZEALAND / COROMANDEL-TAUPO / TAUPO VOLCANIC ZONE / TONGARIRO VOLCANIC CENTER - RUAPEHU / OHAKUNE ANDESITE		-39.28	-39.28	175.57	175.57	SAE		2797	s_A302 [6007]	ANDESITE [6007]									VOL					WR [6007]
[6007]	CONVERGENT MARGIN	NEW ZEALAND / COROMANDEL-TAUPO / TAUPO VOLCANIC ZONE / TONGARIRO VOLCANIC CENTER - PUKEONAKE		-39.28	-39.28	175.57	175.57	SAE			s_A307A [6007]	ANDESITE [6007]									VOL					WR [6007]
[6007]	CONVERGENT MARGIN	NEW ZEALAND / COROMANDEL-TAUPO / TAUPO VOLCANIC ZONE / TONGARIRO VOLCANIC CENTER - PUKEONAKE		-39.28	-39.28	175.57	175.57	SAE			s_A307B [6007]	ANDESITE [6007]									VOL					WR [6007]
[6007]	CONVERGENT MARGIN	NEW ZEALAND / COROMANDEL-TAUPO / TAUPO VOLCANIC ZONE / TAUHARA VOLCANIC COMPLEX / ROLLES PEAK ANDESITE		-38.82	-38.82	176	176	SAE			s_E819A [6007]	ANDESITE [6007]									VOL					WR [6007]
[6007]	CONVERGENT MARGIN	NEW ZEALAND / COROMANDEL-TAUPO / TAUPO VOLCANIC ZONE / TAUHARA VOLCANIC COMPLEX / ROLLES PEAK ANDESITE		-38.82	-38.82	176	176	SAE			s_E819B [6007]	ANDESITE [6007]									VOL					WR [6007]
[6007]	CONVERGENT MARGIN	NEW ZEALAND / COROMANDEL-TAUPO / TAUPO VOLCANIC ZONE / WHITE ISLAND		-37.52	-37.52	177.18	177.18	SAE			s_A312 [6007]	ANDESITE [6007]									VOL					WR [6007]
[6007]	CONVERGENT MARGIN	NEW ZEALAND / COROMANDEL-TAUPO / TAUPO VOLCANIC ZONE / TONGARIRO VOLCANIC CENTER - RUAPEHU / MANGAWHERO FORMATION		-39.82	-39.82	175.57	175.57	SAE		2797	s_E820 [6007]	DACITE [6007]									VOL					WR [6007]
[6007]	CONVERGENT MARGIN	NEW ZEALAND / COROMANDEL-TAUPO / COROMANDEL VOLCANIC ZONE / ROTOKAWA	BROADLANDS	-37	-37	174.8	174.8	SAE			s_A276 [6007]	DACITE [6007]									VOL					WR [6007]
[6007]	CONVERGENT MARGIN	NEW ZEALAND / COROMANDEL-TAUPO / TAUPO VOLCANIC ZONE / TAUHARA VOLCANIC COMPLEX / TAUHARA DACITE	DOME	-38.82	-38.82	176	176	SAE			s_C649 [6007]	DACITE [6007]									VOL					WR [6007]
[6007]	CONVERGENT MARGIN	NEW ZEALAND / COROMANDEL-TAUPO / COROMANDEL VOLCANIC ZONE / ROTOKAWA / OHAAKI RHYOLITE	OHAAKI	-37	-37	174.8	174.8	SAE			s_A273A [6007]	RHYOLITE [6007]									VOL					WR [6007]
[6007]	CONVERGENT MARGIN	NEW ZEALAND / COROMANDEL-TAUPO / COROMANDEL VOLCANIC ZONE / ROTOKAWA / OHAAKI RHYOLITE	OHAAKI	-37	-37	174.8	174.8	SAE			s_A273B [6007]	RHYOLITE [6007]									VOL					WR [6007]
[6007]	CONVERGENT MARGIN	NEW ZEALAND / COROMANDEL-TAUPO / COROMANDEL VOLCANIC ZONE / ROTOKAWA / RAUTAWIRI BRECCIA	BROADLANDS	-37	-37	174.8	174.8	SAE			s_A277 [6007]	RHYOLITE [6007]									VOL					WR [6007]
[6007]	CONVERGENT MARGIN	NEW ZEALAND / COROMANDEL-TAUPO / COROMANDEL VOLCANIC ZONE / ROTOKAWA / RANGITAIKI IGNIMBRITE	BROADLANDS	-37	-37	174.8	174.8	SAE			s_A278 [6007]	NOT GIVEN [6007]									VOL					WR [6007]
[6007]	CONVERGENT MARGIN	NEW ZEALAND / COROMANDEL-TAUPO / TAUPO VOLCANIC ZONE / WAIOTAPU / WAIOTAPU IGNIMBRITE		-39	-39	176.6	176.6	SAE			s_A280 [6007]	NOT GIVEN [6007]									VOL					WR [6007]
[6007]	CONVERGENT MARGIN	NEW ZEALAND / COROMANDEL-TAUPO / TAUPO VOLCANIC ZONE / WAIOTAPU / WAIOTAPU IGNIMBRITE		-39	-39	176.6	176.6	SAE			s_A281 [6007]	NOT GIVEN [6007]									VOL					WR [6007]
[6007]	CONVERGENT MARGIN	NEW ZEALAND / COROMANDEL-TAUPO / TAUPO VOLCANIC ZONE / WAIOTAPU / PAEROA IGNIMBRITE		-39	-39	176.6	176.6	SAE			s_A283 [6007]	NOT GIVEN [6007]									VOL					WR [6007]
[6007]	CONVERGENT MARGIN	NEW ZEALAND / COROMANDEL-TAUPO / TAUPO VOLCANIC ZONE / WAIOTAPU / PAEROA IGNIMBRITE		-39	-39	176.6	176.6	SAE			s_A285 [6007]	NOT GIVEN [6007]									VOL					WR [6007]
[6007]	CONVERGENT MARGIN	NEW ZEALAND / COROMANDEL-TAUPO / TAUPO VOLCANIC ZONE / WAIOTAPU / RANGITAIKI IGNIMBRITE	WAIPUNGA FALLS	-39	-39	176.6	176.6	SAE			s_A288A [6007]	NOT GIVEN [6007]									VOL					WR [6007]
[6007]	CONVERGENT MARGIN	NEW ZEALAND / COROMANDEL-TAUPO / TAUPO VOLCANIC ZONE / WAIOTAPU / RANGITAIKI IGNIMBRITE	WAIPUNGA FALLS	-39	-39	176.6	176.6	SAE			s_A288B [6007]	NOT GIVEN [6007]									VOL					WR [6007]
[6007]	CONVERGENT MARGIN	NEW ZEALAND / COROMANDEL-TAUPO / TAUPO VOLCANIC ZONE / TAUHARA VOLCANIC COMPLEX / ROLLES PEAK ANDESITE	KINLOCH ROAD	-38.82	-38.82	176	176	SAE			s_A290 [6007]	RHYOLITE [6007]									VOL					WR [6007]
[6007]	CONVERGENT MARGIN	NEW ZEALAND / COROMANDEL-TAUPO / COROMANDEL VOLCANIC ZONE / ROTOKAWA	POIHIPI ROAD	-37	-37	174.8	174.8	SAE			s_A291 [6007]	NOT GIVEN [6007]									VOL					GL [6007]
[6007]	CONVERGENT MARGIN	NEW ZEALAND / COROMANDEL-TAUPO / TAUPO VOLCANIC ZONE / WAIOTAPU / WAIOTAPU IGNIMBRITE		-39	-39	176.6	176.6	SAE			s_A293 [6007]	RHYOLITE [6007]									VOL					WR [6007]
[6007]	CONVERGENT MARGIN	NEW ZEALAND / COROMANDEL-TAUPO / TAUPO VOLCANIC ZONE / WAIOTAPU / PAEROA IGNIMBRITE		-39	-39	176.6	176.6	SAE			s_A294 [6007]	RHYOLITE [6007]									VOL					WR [6007]
[6007]	CONVERGENT MARGIN	NEW ZEALAND / COROMANDEL-TAUPO / TAUPO VOLCANIC ZONE / ROTOKAWA / KAHAROA FORMATION	KAHAROA, 0.7 KA ERUPTION	-38.82	-38.82	176	176	SAE			s_A297 [6007]	RHYOLITE [6007]									VOL					WR [6007]
[6007]	CONVERGENT MARGIN	NEW ZEALAND / COROMANDEL-TAUPO / TAUPO VOLCANIC ZONE / ROTOKAWA / MAUNGANAMU FLOW	MAUNGANAMU	-38.8	-38.8	176	176	SAE			s_C653 [6007]	RHYOLITE [6007]									VOL					WR [6007]
[6007]	CONVERGENT MARGIN	NEW ZEALAND / COROMANDEL-TAUPO / TAUPO VOLCANIC ZONE / TAUHARA VOLCANIC COMPLEX / TAUHARA DACITE	DOME	-38.82	-38.82	176	176	SAE			s_E818 [6007]	RHYOLITE [6007]									VOL					WR [6007]
[6007]	CONVERGENT MARGIN	NEW ZEALAND / COROMANDEL-TAUPO / TAUPO VOLCANIC ZONE / WAIPAPA METASEDIMENTS	WEST OF TONGARIRO	-38.5	-39.5	175	177	SAE			s_A306 [6007]	SANDSTONE [6007]									SED					WR [6007]
[6007]	CONVERGENT MARGIN	NEW ZEALAND / COROMANDEL-TAUPO / TAUPO VOLCANIC ZONE / WAIPAPA METASEDIMENTS	WHAKATANE	-37.93	-37.93	177	177	SAQ			s_C656A [6007]	ARGILLITE [6007]									SED					WR [6007]
[6007]	CONVERGENT MARGIN	NEW ZEALAND / COROMANDEL-TAUPO / TAUPO VOLCANIC ZONE / WAIPAPA METASEDIMENTS	WHAKATANE	-37.93	-37.93	177	177	SAQ			s_C656B [6007]	ARGILLITE [6007]									SED					WR [6007]
[6007]	CONVERGENT MARGIN	NEW ZEALAND / COROMANDEL-TAUPO / TAUPO VOLCANIC ZONE / WAIPAPA METASEDIMENTS	WEST OF TONGARIRO	-38.5	-39.5	175	177	SAE			s_C658 [6007]	BRECCIA [6007]									SED					WR [6007]
[6007]	CONVERGENT MARGIN	NEW ZEALAND / COROMANDEL-TAUPO / TAUPO VOLCANIC ZONE / WAIPAPA METASEDIMENTS	KAWERAU	-38.1	-38.1	176.7	176.7	SAE			s_C671 [6007]	SANDSTONE [6007]									SED					WR [6007]
[6007]	CONVERGENT MARGIN	NEW ZEALAND / COROMANDEL-TAUPO / TAUPO VOLCANIC ZONE / WAIPAPA METASEDIMENTS	KAWERAU	-38.1	-38.1	176.7	176.7	SAE			s_C672A [6007]	SANDSTONE [6007]									SED					WR [6007]
[6007]	CONVERGENT MARGIN	NEW ZEALAND / COROMANDEL-TAUPO / TAUPO VOLCANIC ZONE / WAIPAPA METASEDIMENTS	KAWERAU	-38.1	-38.1	176.7	176.7	SAE			s_C672B [6007]	SANDSTONE [6007]									SED					WR [6007]
[6007]	CONVERGENT MARGIN	NEW ZEALAND / COROMANDEL-TAUPO / TAUPO VOLCANIC ZONE / WAIPAPA METASEDIMENTS	KARAPIRO, MANAIA HILL GROUP	-37.9	-37.9	175.53	175.53	SAE			s_D996 [6007]	SANDSTONE [6007]									SED					WR [6007]
[6007]	CONVERGENT MARGIN	NEW ZEALAND / COROMANDEL-TAUPO / TAUPO VOLCANIC ZONE / WAIPAPA METASEDIMENTS	SE OF MAKETU, OTARAMAKAU QUARRY	-37.7667	-37.7667	176.45	176.45	SAE			s_D997 [6007]	BRECCIA [6007]									SED					WR [6007]
[6007]	CONVERGENT MARGIN	NEW ZEALAND / COROMANDEL-TAUPO / TAUPO VOLCANIC ZONE / WAIPAPA METASEDIMENTS	ROTOKAWA	-38.1167	-38.1167	176.333	176.333	SAE			s_E817 [6007]	ARGILLITE [6007]									SED					WR [6007]
[6007]	CONVERGENT MARGIN	NEW ZEALAND / COROMANDEL-TAUPO / TAUPO VOLCANIC ZONE / WAIPAPA METASEDIMENTS	OWHANGO	-39	-39	175.383	175.383	SAE			s_F117 [6007]	ARGILLITE [6007]									SED					WR [6007]
[6007]	CONVERGENT MARGIN	NEW ZEALAND / COROMANDEL-TAUPO / TAUPO VOLCANIC ZONE / WAIPAPA METASEDIMENTS	BENNYDALE	-31.338	-31.338	175.363	175.363	SAE			s_F118 [6007]	ARGILLITE [6007]									SED					WR [6007]
[6007]	CONVERGENT MARGIN	NEW ZEALAND / COROMANDEL-TAUPO / TAUPO VOLCANIC ZONE / TORLESSE METASEDIMENTS	RANGITAIKI	-38.8833	-38.8833	176.383	176.383	SAE			s_A287 [6007]	SANDSTONE [6007]									SED					WR [6007]
[6007]	CONVERGENT MARGIN	NEW ZEALAND / COROMANDEL-TAUPO / COROMANDEL VOLCANIC ZONE / TORLESSE METASEDIMENTS	BROADLANDS	-37	-37	174.8	174.8	SAE			s_A300 [6007]	SANDSTONE [6007]									SED					WR [6007]
[6007]	CONVERGENT MARGIN	NEW ZEALAND / COROMANDEL-TAUPO / TAUPO VOLCANIC ZONE / TORLESSE METASEDIMENTS		-38.5	-39.5	175	177	SAE			s_A303A [6007]	BRECCIA [6007]									SED					WR [6007]
[6007]	CONVERGENT MARGIN	NEW ZEALAND / COROMANDEL-TAUPO / TAUPO VOLCANIC ZONE / TORLESSE METASEDIMENTS		-38.5	-39.5	175	177	SAE			s_A303B [6007]	BRECCIA [6007]									SED					WR [6007]
[6007]	CONVERGENT MARGIN	NEW ZEALAND / COROMANDEL-TAUPO / TAUPO VOLCANIC ZONE / TORLESSE METASEDIMENTS		-38.5	-39.5	175	177	SAE			s_A308 [6007]	ARGILLITE [6007]									SED					WR [6007]
[6007]	CONVERGENT MARGIN	NEW ZEALAND / COROMANDEL-TAUPO / TAUPO VOLCANIC ZONE / TORLESSE METASEDIMENTS		-38.5	-39.5	175	177	SAE			s_A310 [6007]	SANDSTONE [6007]									SED					WR [6007]
[6007]	CONVERGENT MARGIN	NEW ZEALAND / COROMANDEL-TAUPO / TAUPO VOLCANIC ZONE / TORLESSE METASEDIMENTS		-38.5	-39.5	175	177	SAE			s_C654 [6007]	BRECCIA [6007]									SED					WR [6007]
[6007]	CONVERGENT MARGIN	NEW ZEALAND / COROMANDEL-TAUPO / TAUPO VOLCANIC ZONE / TORLESSE METASEDIMENTS		-38.5	-39.5	175	177	SAE			s_C655A [6007]	ARGILLITE [6007]									SED					WR [6007]
[6007]	CONVERGENT MARGIN	NEW ZEALAND / COROMANDEL-TAUPO / TAUPO VOLCANIC ZONE / TORLESSE METASEDIMENTS		-38.5	-39.5	175	177	SAE			s_C655B [6007]	ARGILLITE [6007]									SED					WR [6007]
[6007]	CONVERGENT MARGIN	NEW ZEALAND / COROMANDEL-TAUPO / TAUPO VOLCANIC ZONE / TORLESSE METASEDIMENTS	BAY OF PLENTY	-37	-38	178	178	SAQ			s_C657A [6007]	SANDSTONE [6007]									SED					WR [6007]
[6007]	CONVERGENT MARGIN	NEW ZEALAND / COROMANDEL-TAUPO / TAUPO VOLCANIC ZONE / TORLESSE METASEDIMENTS	BAY OF PLENTY	-37	-38	178	178	SAQ			s_C657B [6007]	SANDSTONE [6007]									SED					WR [6007]
[6007]	CONVERGENT MARGIN	NEW ZEALAND / COROMANDEL-TAUPO / TAUPO VOLCANIC ZONE / WAIPAPA METASEDIMENTS	ROTOKAWA	-38.1167	-38.1167	176.333	176.333	SAE			s_C673 [6007]	ARGILLITE [6007]									SED					WR [6007]
[6010]	CONVERGENT MARGIN	NEW ZEALAND / COROMANDEL-TAUPO / TAUPO VOLCANIC ZONE / TAUPO VOLCANIC CENTER	TAUPO E	-38.82	-38.82	176	176	SAE			s_15A [6010]	RHYOLITE [6010]				PLINIAN [6010]					VOL					WR [6010]
[6010]	CONVERGENT MARGIN	NEW ZEALAND / COROMANDEL-TAUPO / TAUPO VOLCANIC ZONE / TAUPO VOLCANIC CENTER	TAUPO E	-38.82	-38.82	176	176	SAE			s_27A [6010]	RHYOLITE [6010]				PLINIAN [6010]					VOL					WR [6010]
[6010]	CONVERGENT MARGIN	NEW ZEALAND / COROMANDEL-TAUPO / TAUPO VOLCANIC ZONE / TAUPO VOLCANIC CENTER	TAUPO E	-38.82	-38.82	176	176	SAE			s_2A [6010]	RHYOLITE [6010]									VOL					WR [6010]
[6010]	CONVERGENT MARGIN	NEW ZEALAND / COROMANDEL-TAUPO / TAUPO VOLCANIC ZONE / TAUPO VOLCANIC CENTER	TAUPO E	-38.82	-38.82	176	176	SAE			s_44 [6010]	RHYOLITE [6010]									VOL					WR [6010]
[6164]	CONVERGENT MARGIN	NEW ZEALAND / COROMANDEL-TAUPO / TAUPO VOLCANIC ZONE / WESTERN DOME BELT		-38	-38.2	176	176	SAE			s_MP1 [6164]	RHYOLITE [6164]									VOL					WR [6164]													3.765
[6164]	CONVERGENT MARGIN	NEW ZEALAND / COROMANDEL-TAUPO / TAUPO VOLCANIC ZONE / WESTERN DOME BELT		-38	-38.2	176	176	SAE			s_MP3 [6164]	RHYOLITE [6164]									VOL					WR [6164]													3.827
[6164]	CONVERGENT MARGIN	NEW ZEALAND / COROMANDEL-TAUPO / TAUPO VOLCANIC ZONE / WESTERN DOME BELT		-38	-38.2	176	176	SAE			s_MP4 [6164]	RHYOLITE [6164]									VOL					WR [6164]													3.765
[6164]	CONVERGENT MARGIN	NEW ZEALAND / COROMANDEL-TAUPO / TAUPO VOLCANIC ZONE / WESTERN DOME BELT		-38	-38.2	176	176	SAE			s_MP6 [6164]	RHYOLITE [6164]									VOL					WR [6164]													3.74
[6164]	CONVERGENT MARGIN	NEW ZEALAND / COROMANDEL-TAUPO / TAUPO VOLCANIC ZONE / WESTERN DOME BELT		-38	-38.2	176	176	SAE			s_MP10 [6164]	RHYOLITE [6164]									VOL					WR [6164]													3.698
[6164]	CONVERGENT MARGIN	NEW ZEALAND / COROMANDEL-TAUPO / TAUPO VOLCANIC ZONE / WESTERN DOME BELT		-38	-38.2	176	176	SAE			s_MP11 [6164]	RHYOLITE [6164]									VOL					WR [6164]													3.775
[6164]	CONVERGENT MARGIN	NEW ZEALAND / COROMANDEL-TAUPO / TAUPO VOLCANIC ZONE / BEN LOMOND		-38	-39	175	177	SAE			s_MP16AR1 [6164]	RHYOLITE [6164]									VOL					WR [6164]													3.41
[6164]	CONVERGENT MARGIN	NEW ZEALAND / COROMANDEL-TAUPO / TAUPO VOLCANIC ZONE / BEN LOMOND		-38	-39	175	177	SAE			s_MP16AR2 [6164]	RHYOLITE [6164]									VOL					WR [6164]													3.41
[6164]	CONVERGENT MARGIN	NEW ZEALAND / COROMANDEL-TAUPO / TAUPO VOLCANIC ZONE / BEN LOMOND		-38	-39	175	177	SAE			s_MP17 [6164]	RHYOLITE [6164]									VOL					WR [6164]													3.415
[6164]	CONVERGENT MARGIN	NEW ZEALAND / COROMANDEL-TAUPO / TAUPO VOLCANIC ZONE / WESTERN DOME BELT		-38	-38.2	176	176	SAE			s_MP69 [6164]	RHYOLITE [6164]									VOL					WR [6164]													4.01
[6164]	CONVERGENT MARGIN	NEW ZEALAND / COROMANDEL-TAUPO / TAUPO VOLCANIC ZONE / WESTERN DOME BELT		-38	-38.2	176	176	SAE			s_MP79AR1 [6164]	RHYOLITE [6164]									VOL					WR [6164]													3.8
[6164]	CONVERGENT MARGIN	NEW ZEALAND / COROMANDEL-TAUPO / TAUPO VOLCANIC ZONE / WESTERN DOME BELT		-38	-38.2	176	176	SAE			s_MP79AR2 [6164]	RHYOLITE [6164]									VOL					WR [6164]													3.8
[6309]	CONVERGENT MARGIN	NEW ZEALAND / COROMANDEL-TAUPO / TAUPO VOLCANIC ZONE / MANGAKINO VOLCANIC CENTER / ONGATITI IGNIMBRITE		-38.25	-38.25	175.5	175.5	SAE			s_0/18 [6309]	RHYOLITE [6309]									VOL					GL [6309]	76.95	0.12		12.69				1.14	0.87	0.11			4.34	3.52									0.26
[6309]	CONVERGENT MARGIN	NEW ZEALAND / COROMANDEL-TAUPO / TAUPO VOLCANIC ZONE / MANGAKINO VOLCANIC CENTER / ONGATITI IGNIMBRITE		-38.25	-38.25	175.5	175.5	SAE			s_0/18 [6309]	RHYOLITE [6309]									VOL					GL [6309]	77.5	0.12		12.4				1.42	0.82	0.11			3.9	3.47									0.26
[6309]	CONVERGENT MARGIN	NEW ZEALAND / COROMANDEL-TAUPO / TAUPO VOLCANIC ZONE / MANGAKINO VOLCANIC CENTER / ONGATITI IGNIMBRITE		-38.25	-38.25	175.5	175.5	SAE			s_0/12 [6309]	RHYOLITE [6309]									VOL					GL [6309]	77.51	0.13		12.44				1.07	0.66	0.07			4.46	3.32									0.34
[6309]	CONVERGENT MARGIN	NEW ZEALAND / COROMANDEL-TAUPO / TAUPO VOLCANIC ZONE / MANGAKINO VOLCANIC CENTER / ONGATITI IGNIMBRITE		-38.25	-38.25	175.5	175.5	SAE			s_0/12 [6309]	RHYOLITE [6309]									VOL					GL [6309]	77.58	0.1		12.33				1.25	0.77	0.06			4.48	3.21									0.22
[6309]	CONVERGENT MARGIN	NEW ZEALAND / COROMANDEL-TAUPO / TAUPO VOLCANIC ZONE / MANGAKINO VOLCANIC CENTER / ONGATITI IGNIMBRITE		-38.25	-38.25	175.5	175.5	SAE			s_0/10 [6309]	RHYOLITE [6309]									VOL					GL [6309]	77.49	0.13		12.29				1.32	0.74	0.12			4.26	3.33									0.32
[6309]	CONVERGENT MARGIN	NEW ZEALAND / COROMANDEL-TAUPO / TAUPO VOLCANIC ZONE / MANGAKINO VOLCANIC CENTER / ONGATITI IGNIMBRITE		-38.25	-38.25	175.5	175.5	SAE			s_0/10 [6309]	RHYOLITE [6309]									VOL					GL [6309]	77.39	0.14		12.18				1.43	0.82	0.08			4.36	3.33									0.27
[6309]	CONVERGENT MARGIN	NEW ZEALAND / COROMANDEL-TAUPO / TAUPO VOLCANIC ZONE / MANGAKINO VOLCANIC CENTER / ONGATITI IGNIMBRITE		-38.25	-38.25	175.5	175.5	SAE			s_0/17 [6309]	RHYOLITE [6309]									VOL					GL [6309]	77.88	0.1		12.19				1.15	0.61	0.12			4.35	3.31									0.29
[6309]	CONVERGENT MARGIN	NEW ZEALAND / COROMANDEL-TAUPO / TAUPO VOLCANIC ZONE / MANGAKINO VOLCANIC CENTER / ONGATITI IGNIMBRITE		-38.25	-38.25	175.5	175.5	SAE			s_0/17 [6309]	RHYOLITE [6309]									VOL					GL [6309]	76.85	0.17		12.7				1.21	0.73	0.12			4.52	3.44									0.26
[6309]	CONVERGENT MARGIN	NEW ZEALAND / COROMANDEL-TAUPO / TAUPO VOLCANIC ZONE / MANGAKINO VOLCANIC CENTER / ONGATITI IGNIMBRITE		-38.25	-38.25	175.5	175.5	SAE			s_0/21 [6309]	RHYOLITE [6309]									VOL					GL [6309]	77.08	0.12		12.41				1.36	0.53	0.11			5.6	2.47									0.32
[6309]	CONVERGENT MARGIN	NEW ZEALAND / COROMANDEL-TAUPO / TAUPO VOLCANIC ZONE / MANGAKINO VOLCANIC CENTER / ONGATITI IGNIMBRITE		-38.25	-38.25	175.5	175.5	SAE			s_0/21 [6309]	RHYOLITE [6309]									VOL					GL [6309]	77.3	0.19		12.46				1.36	0.86	0.09			4.34	3.23									0.17
[6309]	CONVERGENT MARGIN	NEW ZEALAND / COROMANDEL-TAUPO / TAUPO VOLCANIC ZONE / MANGAKINO VOLCANIC CENTER / NGAROMA IGNIMBRITE	WAIPARI GORGE	-38.25	-38.25	175.5	175.5	SAE			s_NGA [6309]	RHYOLITE [6309]									VOL					WR [6309]	71.28	0.33		15.35				3.23	1.14	0.32	0.03		4.2	3.71	0.05
[6309]	CONVERGENT MARGIN	NEW ZEALAND / COROMANDEL-TAUPO / TAUPO VOLCANIC ZONE / MANGAKINO VOLCANIC CENTER / ONGATITI IGNIMBRITE		-38.25	-38.25	175.5	175.5	SAE			s_0/11 [6309]	RHYOLITE [6309]									VOL					WR [6309]	69.68	0.35		16.28				2.92	2.24	0.6	0.07		3.08	4.37	0.08
[6309]	CONVERGENT MARGIN	NEW ZEALAND / COROMANDEL-TAUPO / TAUPO VOLCANIC ZONE / MANGAKINO VOLCANIC CENTER / ONGATITI IGNIMBRITE		-38.25	-38.25	175.5	175.5	SAE			s_0/16 [6309]	RHYOLITE [6309]									VOL					WR [6309]	69.97	0.35		16.15				3.05	2.14	0.53	0.09		2.86	4.49	0.03
[6309]	CONVERGENT MARGIN	NEW ZEALAND / COROMANDEL-TAUPO / TAUPO VOLCANIC ZONE / MANGAKINO VOLCANIC CENTER / ONGATITI IGNIMBRITE		-38.25	-38.25	175.5	175.5	SAE			s_0/1 [6309]	RHYOLITE [6309]									VOL					WR [6309]	71.25	0.32		14.55				2.76	2.09	0.48	0.08		3.38	4.67	0.11
[6309]	CONVERGENT MARGIN	NEW ZEALAND / COROMANDEL-TAUPO / TAUPO VOLCANIC ZONE / MANGAKINO VOLCANIC CENTER / ONGATITI IGNIMBRITE		-38.25	-38.25	175.5	175.5	SAE			s_H32 [6309]	RHYOLITE [6309]									VOL					WR [6309]	73.3	0.32		15.49				2.04	1.91	0.32	0.02		3.22	3.11	0.04
[6309]	CONVERGENT MARGIN	NEW ZEALAND / COROMANDEL-TAUPO / TAUPO VOLCANIC ZONE / MANGAKINO VOLCANIC CENTER / ONGATITI IGNIMBRITE		-38.25	-38.25	175.5	175.5	SAE			s_0/22 [6309]	RHYOLITE [6309]									VOL					WR [6309]	73.5	0.29		13.65				2.56	1.93	0.47	0.2		3.35	3.73	0.03
[6309]	CONVERGENT MARGIN	NEW ZEALAND / COROMANDEL-TAUPO / TAUPO VOLCANIC ZONE / MANGAKINO VOLCANIC CENTER / UNIT D IGNIMBRITE		-38.25	-38.25	175.5	175.5	SAE			s_D2 [6309]	DACITE [6309]									VOL					WR [6309]	67.99	0.54		20.59				3.44	1.76	0.26	0.03		1.98	2.9	0.13
[6309]	CONVERGENT MARGIN	NEW ZEALAND / COROMANDEL-TAUPO / TAUPO VOLCANIC ZONE / MANGAKINO VOLCANIC CENTER / AHUROA IGNIMBRITE		-38.25	-38.25	175.5	175.5	SAE			s_A1PB [6309]	DACITE [6309]									VOL					WR [6309]	64.97	0.7		18.64				4.26	3.56	0.85	0.11		2.04	4.37	0.03
[6309]	CONVERGENT MARGIN	NEW ZEALAND / COROMANDEL-TAUPO / TAUPO VOLCANIC ZONE / MANGAKINO VOLCANIC CENTER / AHUROA IGNIMBRITE		-38.25	-38.25	175.5	175.5	SAE			s_A4PB [6309]	RHYOLITE [6309]									VOL					WR [6309]	73.56	0.29		14.22				3.16	1.14	0.2	0.08		3.6	3.37	0.03
[6309]	CONVERGENT MARGIN	NEW ZEALAND / COROMANDEL-TAUPO / TAUPO VOLCANIC ZONE / MANGAKINO VOLCANIC CENTER / AHUROA IGNIMBRITE		-38.25	-38.25	175.5	175.5	SAE			s_A3PW [6309]	RHYOLITE [6309]									VOL					WR [6309]	76.06	0.18		13.86				2.02	0.8	0.15	0.04		3.62	2.99	0.05
[6309]	CONVERGENT MARGIN	NEW ZEALAND / COROMANDEL-TAUPO / TAUPO VOLCANIC ZONE / MANGAKINO VOLCANIC CENTER / ROCKY HILL IGNIMBRITE	ROCKY HILL	-38.25	-38.25	175.5	175.5	SAE			s_R16A [6309]	RHYOLITE [6309]									VOL					WR [6309]	71.02	0.36		16.13				2.44	2.08	0.43	0.04		3.17	4.01	0.05
[6309]	CONVERGENT MARGIN	NEW ZEALAND / COROMANDEL-TAUPO / TAUPO VOLCANIC ZONE / MANGAKINO VOLCANIC CENTER / ROCKY HILL IGNIMBRITE	ROCKY HILL	-38.25	-38.25	175.5	175.5	SAE			s_R2 [6309]	RHYOLITE [6309]									VOL					WR [6309]	75.63	0.24		13.25				1.7	1.83	0.38	0.03		3.09	3.63	0.03
[6309]	CONVERGENT MARGIN	NEW ZEALAND / COROMANDEL-TAUPO / TAUPO VOLCANIC ZONE / MANGAKINO VOLCANIC CENTER / MARSHALL B IGNIMBRITE	DUNCAN ROAD	-38.25	-38.25	175.5	175.5	SAE			s_SA [6309]	RHYOLITE [6309]									VOL					WR [6309]	71.74	0.3		17.01				2.52	1.39	0.24	0.04		3.02	3.43	0.03
[6309]	CONVERGENT MARGIN	NEW ZEALAND / COROMANDEL-TAUPO / TAUPO VOLCANIC ZONE / MANGAKINO VOLCANIC CENTER / MARSHALL B IGNIMBRITE	DUNCAN ROAD	-38.25	-38.25	175.5	175.5	SAE			s_SX [6309]	RHYOLITE [6309]									VOL					WR [6309]	77.22	0.23		12.95				1.87	1.13	0.17	0.03		3.22	2.94	0.03
[6309]	CONVERGENT MARGIN	NEW ZEALAND / COROMANDEL-TAUPO / TAUPO VOLCANIC ZONE / MANGAKINO VOLCANIC CENTER / MARSHALL A IGNIMBRITE	MAVERICK ROAD	-38.25	-38.25	175.5	175.5	SAE			s_M5 [6309]	RHYOLITE [6309]									VOL					WR [6309]	72.46	0.46		16.56				2.87	0.94	0.21	0.06		3.61	2.49	0.02
[6309]	CONVERGENT MARGIN	NEW ZEALAND / COROMANDEL-TAUPO / TAUPO VOLCANIC ZONE / MANGAKINO VOLCANIC CENTER / MARSHALL A IGNIMBRITE	MAVERICK ROAD	-38.25	-38.25	175.5	175.5	SAE			s_M7 [6309]	RHYOLITE [6309]									VOL					WR [6309]	75.33	0.29		14.55				2.21	0.75	0.14	0.04		3.81	2.61	0.02
[6309]	CONVERGENT MARGIN	NEW ZEALAND / COROMANDEL-TAUPO / TAUPO VOLCANIC ZONE / MANGAKINO VOLCANIC CENTER / ONGATITI IGNIMBRITE		-38.25	-38.25	175.5	175.5	SAE			s_0/8L [6309]	RHYOLITE [6309]									VOL					WR [6309]	69.18	0.4		15.73				3.32	2.88	0.8	0.08		2.24	4.95	0.05
[6309]	CONVERGENT MARGIN	NEW ZEALAND / COROMANDEL-TAUPO / TAUPO VOLCANIC ZONE / MANGAKINO VOLCANIC CENTER / ONGATITI IGNIMBRITE		-38.25	-38.25	175.5	175.5	SAE			s_H40L [6309]	RHYOLITE [6309]									VOL					WR [6309]	69.94	0.37		15.78				2.68	2.97	0.73	0.07		2.16	4.86	0.14
[6309]	CONVERGENT MARGIN	NEW ZEALAND / COROMANDEL-TAUPO / TAUPO VOLCANIC ZONE / MANGAKINO VOLCANIC CENTER / ONGATITI IGNIMBRITE		-38.25	-38.25	175.5	175.5	SAE			s_H38L [6309]	RHYOLITE [6309]									VOL					WR [6309]	71.44	0.33		15.04				2.5	2.53	0.53	0.06		2.22	4.97	0.1
[6309]	CONVERGENT MARGIN	NEW ZEALAND / COROMANDEL-TAUPO / TAUPO VOLCANIC ZONE / MANGAKINO VOLCANIC CENTER / ONGATITI IGNIMBRITE		-38.25	-38.25	175.5	175.5	SAE			s_H39L [6309]	DIORITE, HORNBLENDE [6309]									PLU					WR [6309]	61.71	0.62		16.07				5.64	6.57	3.1	0.12		1.96	3.49	0.09
[6309]	CONVERGENT MARGIN	NEW ZEALAND / COROMANDEL-TAUPO / TAUPO VOLCANIC ZONE / MANGAKINO VOLCANIC CENTER / KAAHU IGNIMBRITE		-38.25	-38.25	175.5	175.5	SAE			s_KAAHU [6309]	RHYOLITE [6309]									VOL					WR [6309]	74.2	0.2		13.73				2.66	1.87	0.47	0.1		4.44	1.89	0.02
[6309]	CONVERGENT MARGIN	NEW ZEALAND / COROMANDEL-TAUPO / TAUPO VOLCANIC ZONE / MANGAKINO VOLCANIC CENTER / UNIT D IGNIMBRITE		-38.25	-38.25	175.5	175.5	SAE			s_I [6309]	RHYOLITE [6309]									VOL					WR [6309]	72.53	0.3		14.63				3.22	1.45	0.15	0.09		3.57	3.67	0.03
[6309]	CONVERGENT MARGIN	NEW ZEALAND / COROMANDEL-TAUPO / TAUPO VOLCANIC ZONE / MANGAKINO VOLCANIC CENTER / UNIT D IGNIMBRITE		-38.25	-38.25	175.5	175.5	SAE			s_F [6309]	RHYOLITE [6309]									VOL					WR [6309]	74.98	0.21		13.7				2.38	1.08	0.15	0.06		4.41	2.73	0.03
[6308]	CONVERGENT MARGIN	NEW ZEALAND / COROMANDEL-TAUPO / TAUPO VOLCANIC ZONE / WHAKAMARU / WHAKAMARU IGNIMBRITE	EDSEL ROAD	-38.42	-38.42	176.08	176.08	SAE			s_SB1042 [6308]	RHYOLITE [6308]									VOL					WR [6308]	70.02	0.39		16.74				2.98	2.66	0.88	0.07		2.5	3.41	0.03
[6308]	CONVERGENT MARGIN	NEW ZEALAND / COROMANDEL-TAUPO / TAUPO VOLCANIC ZONE / WHAKAMARU / WHAKAMARU IGNIMBRITE	WAIPAPA ROAD	-38.42	-38.42	176.08	176.08	SAE			s_SB1117/4 [6308]	RHYOLITE [6308]									VOL					WR [6308]	71.78	0.31		15.87				2.44	2.3	0.46	0.07		2.92	3.54	0.03
[6308]	CONVERGENT MARGIN	NEW ZEALAND / COROMANDEL-TAUPO / TAUPO VOLCANIC ZONE / WHAKAMARU / WHAKAMARU IGNIMBRITE	EDSEL ROAD	-38.42	-38.42	176.08	176.08	SAE			s_SB1039 [6308]	RHYOLITE [6308]									VOL					WR [6308]	72.08	0.34		15.5				2.34	2.33	0.47	0.06		2.88	3.68	0.07
[6308]	CONVERGENT MARGIN	NEW ZEALAND / COROMANDEL-TAUPO / TAUPO VOLCANIC ZONE / WHAKAMARU / RANGITAIKI IGNIMBRITE	HINEMAIAIA ROAD	-38.42	-38.42	176.08	176.08	SAE			s_SB3047 [6308]	RHYOLITE [6308]									VOL					WR [6308]	72.65	0.32		15.01				2.12	2.3	0.47	0.06		3.18	3.58	0.06
[6308]	CONVERGENT MARGIN	NEW ZEALAND / COROMANDEL-TAUPO / TAUPO VOLCANIC ZONE / WHAKAMARU / WHAKAMARU IGNIMBRITE	PURIRI ROAD	-38.42	-38.42	176.08	176.08	SAE			s_SB1024 [6308]	RHYOLITE [6308]									VOL					WR [6308]	73.59	0.31		13.97				2.16	2.01	0.48	0.06		3.66	3.49	0.03
[6308]	CONVERGENT MARGIN	NEW ZEALAND / COROMANDEL-TAUPO / TAUPO VOLCANIC ZONE / WHAKAMARU / WHAKAMARU IGNIMBRITE	SUTTON ROAD	-38.42	-38.42	176.08	176.08	SAE			s_SB1033 [6308]	RHYOLITE [6308]									VOL					WR [6308]	73.99	0.3		13.77				2.02	2.09	0.44	0.06		3.6	3.48	0.03
[6308]	CONVERGENT MARGIN	NEW ZEALAND / COROMANDEL-TAUPO / TAUPO VOLCANIC ZONE / WHAKAMARU / RANGITAIKI IGNIMBRITE	HINEMAIAIA ROAD	-38.42	-38.42	176.08	176.08	SAE			s_SB3048 [6308]	RHYOLITE [6308]									VOL					WR [6308]	74	0.27		14.54				1.54	1.87	0.29	0.05		3.92	3.31	0.05
[6308]	CONVERGENT MARGIN	NEW ZEALAND / COROMANDEL-TAUPO / TAUPO VOLCANIC ZONE / WHAKAMARU / WHAKAMARU IGNIMBRITE	EDSEL ROAD	-38.42	-38.42	176.08	176.08	SAE			s_SB1084 [6308]	RHYOLITE [6308]									VOL					WR [6308]	73.59	0.21		16.09				1.59	1.16	0.13	0.05		3.9	3.06	0.03
[6308]	CONVERGENT MARGIN	NEW ZEALAND / COROMANDEL-TAUPO / TAUPO VOLCANIC ZONE / WHAKAMARU / WHAKAMARU IGNIMBRITE	EDSEL ROAD	-38.42	-38.42	176.08	176.08	SAE			s_SB1038 [6308]	RHYOLITE [6308]									VOL					WR [6308]	74.36	0.21		15.41				1.58	1.2	0.18	0.04		3.58	3.24	0.02
[6308]	CONVERGENT MARGIN	NEW ZEALAND / COROMANDEL-TAUPO / TAUPO VOLCANIC ZONE / WHAKAMARU / WHAKAMARU IGNIMBRITE	WAIPAPA ROAD	-38.42	-38.42	176.08	176.08	SAE			s_SB1050 [6308]	RHYOLITE [6308]									VOL					WR [6308]	75.11	0.16		14.29				1.57	1.14	0.16	0.05		4.19	3.13	0.02
[6308]	CONVERGENT MARGIN	NEW ZEALAND / COROMANDEL-TAUPO / TAUPO VOLCANIC ZONE / WHAKAMARU / WHAKAMARU IGNIMBRITE	PURIRI ROAD	-38.42	-38.42	176.08	176.08	SAE			s_SB1029 [6308]	RHYOLITE [6308]									VOL					WR [6308]	75.29	0.21		14.15				1.52	1.23	0.16	0.02		4.14	3.08	0.03
[6308]	CONVERGENT MARGIN	NEW ZEALAND / COROMANDEL-TAUPO / TAUPO VOLCANIC ZONE / WHAKAMARU / WHAKAMARU IGNIMBRITE	WAIPAPA ROAD	-38.42	-38.42	176.08	176.08	SAE			s_SB1049 [6308]	RHYOLITE [6308]									VOL					WR [6308]	75.49	0.18		13.97				1.39	1.12	0.13	0.05		4.15	3.34	0.02
[6308]	CONVERGENT MARGIN	NEW ZEALAND / COROMANDEL-TAUPO / TAUPO VOLCANIC ZONE / WHAKAMARU / WHAKAMARU IGNIMBRITE	DOWNER ROAD	-38.42	-38.42	176.08	176.08	SAE			s_SB1110 [6308]	RHYOLITE [6308]									VOL					WR [6308]	75.99	0.13		13.61				1.21	1.09	0.11	0.04		4.57	3.08	0.02
[6308]	CONVERGENT MARGIN	NEW ZEALAND / COROMANDEL-TAUPO / TAUPO VOLCANIC ZONE / WHAKAMARU / WHAKAMARU IGNIMBRITE	PURIRI ROAD	-38.42	-38.42	176.08	176.08	SAE			s_SB1026 [6308]	RHYOLITE [6308]									VOL					WR [6308]	76.53	0.12		12.99				1.08	0.88	0.08	0.04		4.82	3.3	0.02
[6308]	CONVERGENT MARGIN	NEW ZEALAND / COROMANDEL-TAUPO / TAUPO VOLCANIC ZONE / WHAKAMARU / WHAKAMARU IGNIMBRITE	PURIRI ROAD	-38.42	-38.42	176.08	176.08	SAE			s_SB1030 [6308]	RHYOLITE [6308]									VOL					WR [6308]	76.73	0.12		13.06				1.18	0.84	0.07	0.04		4.94	2.87	0.01
[6308]	CONVERGENT MARGIN	NEW ZEALAND / COROMANDEL-TAUPO / TAUPO VOLCANIC ZONE / WHAKAMARU / MANUNUI IGNIMBRITE	TUHUA ROAD	-38.42	-38.42	176.08	176.08	SAE			s_SB2072 [6308]	RHYOLITE [6308]									VOL					WR [6308]	76.98	0.15		12.9				1.24	0.98	0.13	0.03		4.1	3.32	0.02
[6308]	CONVERGENT MARGIN	NEW ZEALAND / COROMANDEL-TAUPO / TAUPO VOLCANIC ZONE / WHAKAMARU / WHAKAMARU IGNIMBRITE	EDSEL ROAD	-38.42	-38.42	176.08	176.08	SAE			s_SB1041 [6308]	RHYOLITE [6308]									VOL					WR [6308]	73.44	0.28		15.25				2.11	1.86	0.34	0.04		2.98	3.43	0.05
[6308]	CONVERGENT MARGIN	NEW ZEALAND / COROMANDEL-TAUPO / TAUPO VOLCANIC ZONE / WHAKAMARU / WHAKAMARU IGNIMBRITE	EDSEL ROAD	-38.42	-38.42	176.08	176.08	SAE			s_SB1045 [6308]	RHYOLITE [6308]									VOL					WR [6308]	74.98	0.29		14.37				1.84	1.73	0.25	0.03		2.95	3.3	0.05
[6308]	CONVERGENT MARGIN	NEW ZEALAND / COROMANDEL-TAUPO / TAUPO VOLCANIC ZONE / WHAKAMARU / WHAKAMARU IGNIMBRITE	WAIPAPA ROAD	-38.42	-38.42	176.08	176.08	SAE			s_SB1119 [6308]	RHYOLITE [6308]									VOL					WR [6308]	75.72	0.14		13.97				1.22	1.02	0.16	0.05		4.35	3.21	0.02
[6308]	CONVERGENT MARGIN	NEW ZEALAND / COROMANDEL-TAUPO / TAUPO VOLCANIC ZONE / WHAKAMARU / MANUNUI IGNIMBRITE	TUHUA ROAD	-38.42	-38.42	176.08	176.08	SAE			s_SB2070 [6308]	RHYOLITE [6308]									VOL					WR [6308]	74.88	0.25		13.7				1.66	1.74	0.28	0.03		3.43	3.82	0.03
[6308]	CONVERGENT MARGIN	NEW ZEALAND / COROMANDEL-TAUPO / TAUPO VOLCANIC ZONE / WHAKAMARU / RANGITAIKI IGNIMBRITE	HINEMAIAIA ROAD	-38.42	-38.42	176.08	176.08	SAE			s_SB3055A [6308]	RHYOLITE [6308]									VOL					WR [6308]	58.57	0.67		18.68				7.51	5.77	4.08	0.12		1.05	2.61	0.99
[6308]	CONVERGENT MARGIN	NEW ZEALAND / COROMANDEL-TAUPO / TAUPO VOLCANIC ZONE / WHAKAMARU / WHAKAMARU IGNIMBRITE	WAIPAPA ROAD	-38.42	-38.42	176.08	176.08	SAE			s_SB1116/3 [6308]	RHYOLITE [6308]									VOL					WR [6308]	67.9	0.46		16.29				4.17	3.41	1.72	0.08		2.2	3.28	0.03
[6308]	CONVERGENT MARGIN	NEW ZEALAND / COROMANDEL-TAUPO / TAUPO VOLCANIC ZONE / WHAKAMARU / RANGITAIKI IGNIMBRITE	HINEMAIAIA ROAD	-38.42	-38.42	176.08	176.08	SAE			s_SB3065/1 [6308]	RHYOLITE [6308]									VOL					WR [6308]	53.24	0.67		19.1				8.71	8.35	5.91	0.15		0.62	2.17	0.09
[6308]	CONVERGENT MARGIN	NEW ZEALAND / COROMANDEL-TAUPO / TAUPO VOLCANIC ZONE / WHAKAMARU / RANGITAIKI IGNIMBRITE	HINEMAIAIA ROAD	-38.42	-38.42	176.08	176.08	SAE			s_SB3065/3 [6308]	RHYOLITE [6308]									VOL					WR [6308]	70.65	0.36		14.99				2.99	3.18	1.05	0.07		2.6	3.71	0.06
[6308]	CONVERGENT MARGIN	NEW ZEALAND / COROMANDEL-TAUPO / TAUPO VOLCANIC ZONE / WHAKAMARU / WHAKAMARU IGNIMBRITE	EDSEL ROAD	-38.42	-38.42	176.08	176.08	SAE			s_SB1038G [6308]	RHYOLITE [6308]									VOL					WR [6308]	74.89	0.07		14.87				0.64	1.17	0.05	0.03		4.6	3.58	0.02
[6308]	CONVERGENT MARGIN	NEW ZEALAND / COROMANDEL-TAUPO / TAUPO VOLCANIC ZONE / WHAKAMARU / WHAKAMARU IGNIMBRITE	EDSEL ROAD	-38.42	-38.42	176.08	176.08	SAE			s_SB1042G [6308]	RHYOLITE [6308]									VOL					WR [6308]	75.88	0.21		13.92				1.39	0.94	0.05	0.04		4.41	2.99	0.02
[6308]	CONVERGENT MARGIN	NEW ZEALAND / COROMANDEL-TAUPO / TAUPO VOLCANIC ZONE / WHAKAMARU / WHAKAMARU IGNIMBRITE	WAIPAPA ROAD	-38.42	-38.42	176.08	176.08	SAE			s_SB1050G [6308]	RHYOLITE [6308]									VOL					WR [6308]	76.29	0.09		13.68				0.7	0.74	0.05	0.02		5.13	3.19	0.02
[6308]	CONVERGENT MARGIN	NEW ZEALAND / COROMANDEL-TAUPO / TAUPO VOLCANIC ZONE / WHAKAMARU / WHAKAMARU IGNIMBRITE	WAIPAPA ROAD	-38.42	-38.42	176.08	176.08	SAE			s_SB1063G [6308]	RHYOLITE [6308]									VOL					WR [6308]	76.82	0.14		13.13				0.71	1.09	0.05	0.01		4.6	3.34	0.03
[6308]	CONVERGENT MARGIN	NEW ZEALAND / COROMANDEL-TAUPO / TAUPO VOLCANIC ZONE / WHAKAMARU / WHAKAMARU IGNIMBRITE	MARAETAI GORGE	-38.42	-38.42	176.08	176.08	SAE			s_SB1004 [6308]	RHYOLITE [6308]									VOL					WR [6308]	73.03	0.34		14.52				2.2	2.34	0.39	0.06		2.88	3.94	0.07
[6308]	CONVERGENT MARGIN	NEW ZEALAND / COROMANDEL-TAUPO / TAUPO VOLCANIC ZONE / WHAKAMARU / WHAKAMARU IGNIMBRITE	MARAETAI GORGE	-38.42	-38.42	176.08	176.08	SAE			s_SB1008 [6308]	RHYOLITE [6308]									VOL					WR [6308]	73.67	0.33		14.33				2.08	2.11	0.43	0.06		3.02	3.7	0.04
[6308]	CONVERGENT MARGIN	NEW ZEALAND / COROMANDEL-TAUPO / TAUPO VOLCANIC ZONE / WHAKAMARU / WHAKAMARU IGNIMBRITE	MARAETAI GORGE	-38.42	-38.42	176.08	176.08	SAE			s_SB1012 [6308]	RHYOLITE [6308]									VOL					WR [6308]	73.2	0.33		14.33				2.23	2.47	0.44	0.07		2.67	3.94	0.07
[6308]	CONVERGENT MARGIN	NEW ZEALAND / COROMANDEL-TAUPO / TAUPO VOLCANIC ZONE / WHAKAMARU / WHAKAMARU IGNIMBRITE	MARAETAI GORGE	-38.42	-38.42	176.08	176.08	SAE			s_SB1016 [6308]	RHYOLITE [6308]									VOL					WR [6308]	73.04	0.3		14.21				2.21	2.49	0.47	0.06		2.82	4.09	0.07
[6308]	CONVERGENT MARGIN	NEW ZEALAND / COROMANDEL-TAUPO / TAUPO VOLCANIC ZONE / WHAKAMARU / WHAKAMARU IGNIMBRITE	MARAETAI GORGE	-38.42	-38.42	176.08	176.08	SAE			s_SB1022 [6308]	RHYOLITE [6308]									VOL					WR [6308]	72.43	0.35		14.46				2.33	2.68	0.51	0.06		2.7	4.14	0.08
[6308]	CONVERGENT MARGIN	NEW ZEALAND / COROMANDEL-TAUPO / TAUPO VOLCANIC ZONE / WHAKAMARU / WHAKAMARU IGNIMBRITE	DIAMOND DRILL HOLE (MARAETAI HOLE 139)	-38.42	-38.42	176.08	176.08	SAE			s_SB9030 [6308]	RHYOLITE [6308]									VOL					WR [6308]	72.77	0.32		14.44				2.18	2.66	0.51	0.06		2.6	4.14	0.07
[6308]	CONVERGENT MARGIN	NEW ZEALAND / COROMANDEL-TAUPO / TAUPO VOLCANIC ZONE / WHAKAMARU / WHAKAMARU IGNIMBRITE	DIAMOND DRILL HOLE (MARAETAI HOLE 139)	-38.42	-38.42	176.08	176.08	SAE			s_SB9033 [6308]	RHYOLITE [6308]									VOL					WR [6308]	71.83	0.37		14.78				2.29	2.83	0.59	0.07		2.58	4.31	0.08
[6308]	CONVERGENT MARGIN	NEW ZEALAND / COROMANDEL-TAUPO / TAUPO VOLCANIC ZONE / WHAKAMARU / WHAKAMARU IGNIMBRITE	DIAMOND DRILL HOLE (MARAETAI HOLE 139)	-38.42	-38.42	176.08	176.08	SAE			s_SB9039 [6308]	RHYOLITE [6308]									VOL					WR [6308]	73.05	0.3		14.08				2.33	2.45	0.49	0.05		2.75	4.16	0.07
[6308]	CONVERGENT MARGIN	NEW ZEALAND / COROMANDEL-TAUPO / TAUPO VOLCANIC ZONE / WHAKAMARU / WHAKAMARU IGNIMBRITE	DIAMOND DRILL HOLE (MARAETAI HOLE 139)	-38.42	-38.42	176.08	176.08	SAE			s_SB1022 [6308]	RHYOLITE [6308]									VOL					WR [6308]	72.38	0.35		14.39				2.43	2.34	0.65	0.08		3.12	3.91	0.07
[6308]	CONVERGENT MARGIN	NEW ZEALAND / COROMANDEL-TAUPO / TAUPO VOLCANIC ZONE / WHAKAMARU / RANGITAIKI IGNIMBRITE	HINEMAIAIA ROAD	-38.42	-38.42	176.08	176.08	SAE			s_SB3046 [6308]	RHYOLITE [6308]									VOL					WR [6308]
[6308]	CONVERGENT MARGIN	NEW ZEALAND / COROMANDEL-TAUPO / TAUPO VOLCANIC ZONE / WHAKAMARU / WHAKAMARU IGNIMBRITE	WAIPAPA ROAD	-38.42	-38.42	176.08	176.08	SAE			s_SB1119/1 [6308]	RHYOLITE [6308]									VOL					WR [6308]
[5506]	CONVERGENT MARGIN	NEW ZEALAND / COROMANDEL-TAUPO / TAUPO VOLCANIC ZONE	WAIKOKOMUKU	-38.35	-38.35	176.37	176.37	SAE			s_24111 [5506]	ANDESITE [5506]									VOL					WR [5506]	62.1	0.82		16.37		4.18	2.03		4.29	1.38	0.11		1.66	3.68	0.22
[5506]	CONVERGENT MARGIN	NEW ZEALAND / COROMANDEL-TAUPO / TAUPO VOLCANIC ZONE	HOROHORO DOME	-38.2833	-38.2833	176.133	176.133	SAE			s_24142 [5506]	DACITE [5506]									VOL					WR [5506]	66.33	0.28		14.46		2.2	0.6		2.33	0.51	0.03		3.98	1.87	0.01
[5506]	CONVERGENT MARGIN	NEW ZEALAND / COROMANDEL-TAUPO / TAUPO VOLCANIC ZONE / OKATAINA CALDERA - TARAWERA / KAHAROA FORMATION		-39	-39	176.6	176.6	SAE			s_24158 [5506]	GRANODIORITE [5506]									PLU					WR [5506]	74.27	0.22		14.05		1.32	0.81		1.87	0.61	0.1		3.18	4.29	0.05
[5506]	CONVERGENT MARGIN	NEW ZEALAND / COROMANDEL-TAUPO / TAUPO VOLCANIC ZONE / OKATAINA CALDERA - TARAWERA	GAVIN ROAD, REREWHAKAAITU	-39	-39	176.6	176.6	SAE			s_11061/7 [5506]	RHYOLITE [5506]									VOL					WR [5506]	76.35	0.27		12.96		0.42	0.61		0.85	0.26	0.02		3.6	4.06
[5813]	CONVERGENT MARGIN	NEW ZEALAND / COROMANDEL-TAUPO / TAUPO VOLCANIC ZONE / TONGARIRO VOLCANIC CENTER - RUAPEHU		-39.82	-39.82	175.57	175.57	SAE			s_RU057B [5813]	ANDESITE [5813]					18	9	1995		VOL					WR [5813]	58.29	0.64		15.97				6.42	7.58	5.27	0.11		1.37	3.16	0.1
[5813]	CONVERGENT MARGIN	NEW ZEALAND / COROMANDEL-TAUPO / TAUPO VOLCANIC ZONE / TONGARIRO VOLCANIC CENTER - RUAPEHU		-39.82	-39.82	175.57	175.57	SAE			s_RU059 [5813]	ANDESITE [5813]					18	9	1995		VOL					WR [5813]	58.25	0.65		16.07				6.47	7.6	5.42	0.11		1.36	3.18	0.1
[5813]	CONVERGENT MARGIN	NEW ZEALAND / COROMANDEL-TAUPO / TAUPO VOLCANIC ZONE / TONGARIRO VOLCANIC CENTER - RUAPEHU		-39.82	-39.82	175.57	175.57	SAE			s_RU069 [5813]	ANDESITE [5813]					23	9	1995		VOL					WR [5813]	58.16	0.64		16.24				6.56	7.55	5.32	0.12		1.38	3.26	0.11
[5813]	CONVERGENT MARGIN	NEW ZEALAND / COROMANDEL-TAUPO / TAUPO VOLCANIC ZONE / TONGARIRO VOLCANIC CENTER - RUAPEHU		-39.82	-39.82	175.57	175.57	SAE			s_RU074 [5813]	ANDESITE [5813]					23	9	1995		VOL					WR [5813]	57.81	0.66		16.85				6.15	7.38	4.5	0.11		1.41	3.46	0.11
[5813]	CONVERGENT MARGIN	NEW ZEALAND / COROMANDEL-TAUPO / TAUPO VOLCANIC ZONE / TONGARIRO VOLCANIC CENTER - RUAPEHU		-39.82	-39.82	175.57	175.57	SAE			s_RU-N101 [5813]	ANDESITE [5813]					11	10	1995		VOL					WR [5813]	57.8	0.65		16.21				6.5	7.79	5.34	0.12		1.36	3.22	0.1
[5813]	CONVERGENT MARGIN	NEW ZEALAND / COROMANDEL-TAUPO / TAUPO VOLCANIC ZONE / TONGARIRO VOLCANIC CENTER - RUAPEHU		-39.82	-39.82	175.57	175.57	SAE			s_RU-N102 [5813]	ANDESITE [5813]					11	10	1995		VOL					WR [5813]	56.25	0.62		15.87				6.45	7.49	5.31	0.11		1.31	3.17	0.1
[8892]	CONVERGENT MARGIN	NEW ZEALAND / COROMANDEL-TAUPO / TAUPO VOLCANIC ZONE / MAYOR ISLAND / ROTOEHU ASH	NE LAVA SHIELD	-37.28	-37.28	176.25	176.25	SAE			s_MP 103 [8892]	NOT GIVEN [8892]									VOL					GL [8892]													4.29
[8892]	CONVERGENT MARGIN	NEW ZEALAND / COROMANDEL-TAUPO / TAUPO VOLCANIC ZONE / MAYOR ISLAND / ROTOEHU ASH	WESTERN LAVA SHIELD SEGMENT	-37.28	-37.28	176.25	176.25	SAE			s_MP117 [8892]	NOT GIVEN [8892]				QUATERNARY [8892]					VOL					GL [8892]													4.23
[6441]	CONVERGENT MARGIN	NEW ZEALAND / COROMANDEL-TAUPO / TAUPO VOLCANIC ZONE / TAUPO VOLCANIC CENTER / RANGATIRA POINT IGNIMBRITE		-38.82	-38.82	176	176	SAE			s_BR43 [6441]	RHYOLITE [6441]									VOL					WR [6441]	73.47	0.23		12.7				1.67	1.31	0.24	0.06		3.54	3.29	0.04
[6441]	CONVERGENT MARGIN	NEW ZEALAND / COROMANDEL-TAUPO / TAUPO VOLCANIC ZONE / TAUPO VOLCANIC CENTER / RANGATIRA POINT IGNIMBRITE		-38.82	-38.82	176	176	SAE			s_BR41 [6441]	RHYOLITE [6441]									VOL					WR [6441]	75	0.16		12.07				1.31	0.93	0.18	0.05		3.76	3.21	0.02
[6441]	CONVERGENT MARGIN	NEW ZEALAND / COROMANDEL-TAUPO / TAUPO VOLCANIC ZONE / TAUPO VOLCANIC CENTER / RANGATIRA POINT IGNIMBRITE		-38.82	-38.82	176	176	SAE			s_BR4 [6441]	DACITE [6441]									VOL					WR [6441]	69.21	0.58		15.4				3.17	3.57	1	0.12		2.32	4.29	0.18
[6441]	CONVERGENT MARGIN	NEW ZEALAND / COROMANDEL-TAUPO / TAUPO VOLCANIC ZONE / TAUPO VOLCANIC CENTER / RANGATIRA POINT IGNIMBRITE		-38.82	-38.82	176	176	SAE			s_BR7 [6441]	RHYOLITE [6441]									VOL					WR [6441]	74.34	0.3		13.47				1.35	1.71	0.22	0.05		3.06	4.24	0.06
[6441]	CONVERGENT MARGIN	NEW ZEALAND / COROMANDEL-TAUPO / TAUPO VOLCANIC ZONE / TAUPO VOLCANIC CENTER / ORUANUI ERUPTION		-38.82	-38.82	176	176	SAE			s_OR6 [6441]	ANDESITE [6441]									VOL					WR [6441]	57.54	0.54		14.16				7.54	8.91	6.18	0.14		0.9	2.36	0.09
[6441]	CONVERGENT MARGIN	NEW ZEALAND / COROMANDEL-TAUPO / TAUPO VOLCANIC ZONE / TAUPO VOLCANIC CENTER / ORUANUI ERUPTION		-38.82	-38.82	176	176	SAE			s_OR2 [6441]	ANDESITE [6441]									VOL					WR [6441]	60	0.58		14.86				6.57	7.99	5.3	0.13		1.14	2.55	0.1
[6441]	CONVERGENT MARGIN	NEW ZEALAND / COROMANDEL-TAUPO / TAUPO VOLCANIC ZONE / TAUPO VOLCANIC CENTER / ORUANUI ERUPTION		-38.82	-38.82	176	176	SAE			s_OR13 [6441]	ANDESITE [6441]									VOL					WR [6441]	60.76	0.5		16.8				5.56	5.76	3.23	0.09		1.11	2.96	0.12
[6441]	CONVERGENT MARGIN	NEW ZEALAND / COROMANDEL-TAUPO / TAUPO VOLCANIC ZONE / TAUPO VOLCANIC CENTER / TAUPO IGNIMBRITE		-38.82	-38.82	176	176	SAE			s_TA4 [6441]	RHYOLITE [6441]									VOL					WR [6441]	74.86	0.25		13.11				2.06	1.43	0.24	0.08		2.89	4.42	0.04
[6441]	CONVERGENT MARGIN	NEW ZEALAND / COROMANDEL-TAUPO / TAUPO VOLCANIC ZONE / TAUPO VOLCANIC CENTER / TAUPO IGNIMBRITE		-38.82	-38.82	176	176	SAE			s_TA103 [6441]	DACITE [6441]									VOL					WR [6441]	64.15	0.7		15.98				5.02	5.09	1.9	0.12		1.68	3.83	0.18
[6441]	CONVERGENT MARGIN	NEW ZEALAND / COROMANDEL-TAUPO / TAUPO VOLCANIC ZONE / TAUPO VOLCANIC CENTER / TAUPO IGNIMBRITE		-38.82	-38.82	176	176	SAE			s_31158 [6441]	ANDESITE [6441]									VOL					WR [6441]	59.13	0.51		14.57				6.26	7.68	5.13	0.13		1.12	2.63	0.09
[6441]	CONVERGENT MARGIN	NEW ZEALAND / COROMANDEL-TAUPO / TAUPO VOLCANIC ZONE / TAUPO VOLCANIC CENTER / TAUPO IGNIMBRITE		-38.82	-38.82	176	176	SAE			s_TA6 [6441]	ANDESITE [6441]									VOL					WR [6441]	62.82	0.81		15.85				5.7	5.41	2.14	0.13		1.71	3.59	0.18
[6426]	CONVERGENT MARGIN	NEW ZEALAND / COROMANDEL-TAUPO / COROMANDEL VOLCANIC ZONE / COLVILLE FORMATION	FLETCHER BAY, OUTCROP WEST OF SUGARLOAF ROCKS	-36.5	-37.5	175.5	176	SAE			s_PC4 [6426]	BASALT [6426]									VOL			S		WR [6426]	48.58	1.18		20.68		1.42	7.23		10.5	4.66	0.44		0.49	4.11	0.71
[6426]	CONVERGENT MARGIN	NEW ZEALAND / COROMANDEL-TAUPO / COROMANDEL VOLCANIC ZONE / KUAOTUNU (KUAUTUNU) / PORT CHARLES ANDESITE	SUGARLOAF, BEACH OUTCROP WEST OF PINNACLES	-36.5	-37.5	175.5	176	SAE			s_PC2 [6426]	ANDESITE, BASALTIC [6426]									VOL					WR [6426]	56.6	0.05		17.81		1.19	6.08		8.18	4.61	0.15		0.86	3.36	0.1
[6426]	CONVERGENT MARGIN	NEW ZEALAND / COROMANDEL-TAUPO / COROMANDEL VOLCANIC ZONE / KUAOTUNU (KUAUTUNU) / TUATEAWA ANDESITE	TUATEAWA STREAM	-36.5	-37.5	175.5	176	SAE			s_TU1 [6426]	ANDESITE [6426]									VOL					WR [6426]	59.53	0.89		18		0.92	4.68		7.13	3.95	0.11		1.35	3.3	0.13
[6426]	CONVERGENT MARGIN	NEW ZEALAND / COROMANDEL-TAUPO / COROMANDEL VOLCANIC ZONE / KUAOTUNU (KUAUTUNU) / BEESONS ISLAND VOLCANICS	TE KOUMA PENINSULA, OUTCROP W OF OATARA POINT, BEESONS ISLAND	-36.5	-37.5	175.5	176	SAE			s_BE5 [6426]	ANDESITE [6426]									VOL					WR [6426]	57.9	0.97		17.63		1.17	5.98		7.3	4.02	0.17		1.47	3.23	0.14
[6426]	CONVERGENT MARGIN	NEW ZEALAND / COROMANDEL-TAUPO / COROMANDEL VOLCANIC ZONE / KUAOTUNU (KUAUTUNU) / BEESONS ISLAND VOLCANICS	KOURI-TE KOUMA ROAD JUNCTION, ROADSIDE OUTCROP, BEESONS ISLAND	-36.5	-37.5	175.5	176	SAE			s_BE6 [6426]	DACITE [6426]									VOL					WR [6426]	63.79	0.69		19.02		0.67	3.43		5.7	1.04	0.07		1.79	3.65	0.14
[6426]	CONVERGENT MARGIN	NEW ZEALAND / COROMANDEL-TAUPO / COROMANDEL VOLCANIC ZONE / KUAOTUNU (KUAUTUNU) / BEESONS ISLAND VOLCANICS	KIRITA HILL, QUARRY BY ROAD, BEESONS ISLAND	-36.5	-37.5	175.5	176	SAE			s_BE7 [6426]	ANDESITE [6426]									VOL					WR [6426]	60.91	0.73		18.33		0.94	4.8		5.99	2.73	0.1		1.59	3.65	0.22
[6426]	CONVERGENT MARGIN	NEW ZEALAND / COROMANDEL-TAUPO / COROMANDEL VOLCANIC ZONE / KUAOTUNU (KUAUTUNU) / WHANGAPOUA ANDESITE	WAIAU FALLS, OUTCROP ON UPPER SIDE	-36.5	-37.5	175.5	176	SAE			s_BE3 [6426]	ANDESITE, BASALTIC [6426]									VOL					WR [6426]	55.83	0.69		15.43		1.15	5.86		9.41	7.79	0.16		0.91	2.71	0.06
[6426]	CONVERGENT MARGIN	NEW ZEALAND / COROMANDEL-TAUPO / COROMANDEL VOLCANIC ZONE / KUAOTUNU (KUAUTUNU) / WHANGAPOUA ANDESITE	WHANGAPOUA BEACH, OUTCROP AT N END	-36.5	-37.5	175.5	176	SAE			s_H31 [6426]	ANDESITE [6426]									VOL					WR [6426]	59.73	0.73		17.67		1.05	5.38		6.67	3.98	0.12		1.54	3.04	0.09
[6426]	CONVERGENT MARGIN	NEW ZEALAND / COROMANDEL-TAUPO / COROMANDEL VOLCANIC ZONE / KUAOTUNU (KUAUTUNU) / MATARANGI ANDESITE	MATARANGI BLUFF, BEACH OUTCROP	-36.5	-37.5	175.5	176	SAE			s_MA1 [6426]	ANDESITE [6426]									VOL					WR [6426]	60.89	0.65		16.8		0.95	4.84		6.6	4.31	0.12		1.66	3.1	0.07
[6426]	CONVERGENT MARGIN	NEW ZEALAND / COROMANDEL-TAUPO / COROMANDEL VOLCANIC ZONE / KUAOTUNU (KUAUTUNU) / MATARANGI ANDESITE	MOTUTERE, OUTCROP ON LOWER SLOPE	-36.5	-37.5	175.5	176	SAE			s_MA2 [6426]	DACITE [6426]									VOL					WR [6426]	65.29	0.54		16.65		0.79	4.04		4.9	2.38	0.11		2.05	3.18	0.07
[6426]	CONVERGENT MARGIN	NEW ZEALAND / COROMANDEL-TAUPO / COROMANDEL VOLCANIC ZONE / KUAOTUNU (KUAUTUNU) / MATARANGI ANDESITE	TE MATA VALLEY	-36.5	-37.5	175.5	176	SAE			s_MPK2 [6426]	ANDESITE [6426]									VOL					WR [6426]	61.46	0.72		17.54		0.94	4.8		6.22	3.04	0.12		2.11	2.95	0.1
[6426]	CONVERGENT MARGIN	NEW ZEALAND / COROMANDEL-TAUPO / COROMANDEL VOLCANIC ZONE / KUAOTUNU (KUAUTUNU) / TE TUTU ANDESITE	TETUTU TRIG, OUTCROP ON S SIDE	-36.5	-37.5	175.5	176	SAE			s_TT1 [6426]	ANDESITE [6426]									VOL					WR [6426]	57.46	0.72		16.38		1.1	5.63		8.18	6.38	0.18		1.28	2.59	0.09
[6426]	CONVERGENT MARGIN	NEW ZEALAND / COROMANDEL-TAUPO / COROMANDEL VOLCANIC ZONE / WAIWAWA SUBGROUP	TAURAHUEHUE STREAM, OLD QUARRY	-36.5	-37.5	175.5	176	SAE			s_871/2 [6426]	ANDESITE, BASALTIC [6426]									VOL					WR [6426]	56.54	1.03		18.22		1.26	6.44		7.66	3.85	0.17		1.38	3.27	0.17
[6426]	CONVERGENT MARGIN	NEW ZEALAND / COROMANDEL-TAUPO / COROMANDEL VOLCANIC ZONE / WAIWAWA SUBGROUP	HOT WATER BEACH, OUTCROP ON E SIDE	-36.5	-37.5	175.5	176	SAE			s_TA1 [6426]	ANDESITE [6426]									VOL					WR [6426]	60.53	0.7		17.06		1.01	5.15		6.67	4.08	0.15		1.5	3.07	0.07
[6426]	CONVERGENT MARGIN	NEW ZEALAND / COROMANDEL-TAUPO / COROMANDEL VOLCANIC ZONE / WAIWAWA SUBGROUP	UPPER KAUERANGA VALLEY, OUTCROP BELOW IGNIMBRITE	-36.5	-37.5	175.5	176	SAE			s_K1 [6426]	ANDESITE, BASALTIC [6426]									VOL					WR [6426]	62.39	0.74		16.88		0.95	4.84		5.82	3.35	0.13		1.76	3.04	0.1
[6426]	CONVERGENT MARGIN	NEW ZEALAND / COROMANDEL-TAUPO / COROMANDEL VOLCANIC ZONE / OMAHINE SUBGROUP	HAUKAWAKAWA TRACK, OUTCROP NEAR TRIG W	-36.5	-37.5	175.5	176	SAE			s_T1 [6426]	ANDESITE [6426]									VOL					WR [6426]	63.33	0.62		16.12		0.86	4.39		6.31	3.35	0.12		1.66	3.17	0.08
[6426]	CONVERGENT MARGIN	NEW ZEALAND / COROMANDEL-TAUPO / COROMANDEL VOLCANIC ZONE / OMAHINE SUBGROUP	MOSS CREEK TRACK, OUTCROP ABOVE IGNIMBRITE	-36.5	-37.5	175.5	176	SAE			s_T2 [6426]	ANDESITE [6426]									VOL					WR [6426]	60.17	0.61		16.21		0.98	4.98		7.61	4.93	0.12		1.46	2.85	0.08
[6426]	CONVERGENT MARGIN	NEW ZEALAND / COROMANDEL-TAUPO / COROMANDEL VOLCANIC ZONE / MINDEN RHYOLITE SUBGROUP	HEREHERETAURA POINT, OUTCROP ON W SIDE, WIGMORE DOME	-36.5	-37.5	175.5	176	SAE			s_HB2 [6426]	RHYOLITE [6426]									VOL					WR [6426]	75.72	0.22		13.29		0.27	1.39		1.21	0.38	0.03		4.09	3.38	0
[6426]	CONVERGENT MARGIN	NEW ZEALAND / COROMANDEL-TAUPO / COROMANDEL VOLCANIC ZONE / MINDEN RHYOLITE SUBGROUP	RED HILL TRIG, OUTCROP NEAR SUMMIT, FLAXMILL DOME	-36.5	-37.5	175.5	176	SAE			s_RH2 [6426]	RHYOLITE [6426]								BIOTITE-QUARTZ PHYRIC [6426]	VOL					WR [6426]	76.93	0.13		13.3		0.22	1.11		0.57	0.25	0.02		4.74	2.72	0
[6426]	CONVERGENT MARGIN	NEW ZEALAND / COROMANDEL-TAUPO / COROMANDEL VOLCANIC ZONE / MERCURY BASALTS SUBGROUP	OPITO BAY, CLIFFS ON SE SIDE, KERIKERI GROUP	-36.5	-37.5	175.5	176	SAE			s_H20 [6426]	ANDESITE, BASALTIC [6426]									VOL					WR [6426]	53.71	1.13		17.25		1.67	8.51		9.09	4.97	0.19		0.48	2.9	0.1
[6426]	CONVERGENT MARGIN	NEW ZEALAND / COROMANDEL-TAUPO / COROMANDEL VOLCANIC ZONE / MERCURY BASALTS SUBGROUP	TAMAIHU, OUTCROP ON NE POINT, KERIKERI GROUP	-36.5	-37.5	175.5	176	SAE	20	20	s_H24 [6426]	BASALT [6426]								PHYRIC [6426]	VOL					WR [6426]	51.85	1.17		15.99		1.47	7.51		9.86	8.66	0.17		0.52	2.65	0.16
[6426]	CONVERGENT MARGIN	NEW ZEALAND / COROMANDEL-TAUPO / COROMANDEL VOLCANIC ZONE / MERCURY BASALTS SUBGROUP	NEW CHUMS BEACH, OUTCROP AT MOTUTO POINT, KERIKERI GROUP	-36.5	-37.5	175.5	176	SAE			s_H29 [6426]	DOLERITE [6426]								PHYRIC [6426]	VOL					WR [6426]	50.46	1.06		17.09		1.33	6.76		9.68	9.01	0.16		0.78	3.39	0.28
[6426]	CONVERGENT MARGIN	NEW ZEALAND / COROMANDEL-TAUPO / COROMANDEL VOLCANIC ZONE / MERCURY BASALTS SUBGROUP	MERCURY ISLANDS, RED MERCURY ISLAND, OUTCROP N OF VON LUCKNERS COVE	-36.5	-37.5	175.5	176	SAE			s_H5 [6426]	BASALT [6426]								PHYRIC [6426]	VOL					WR [6426]	52.18	1.05		18.31		1.43	7.31		10.2	6.18	0.17		0.43	2.57	0.16
[6426]	CONVERGENT MARGIN	NEW ZEALAND / COROMANDEL-TAUPO / COROMANDEL VOLCANIC ZONE / MERCURY BASALTS SUBGROUP	MERCURY ISLANDS, STANLEY ISLAND, OUTCROP ON NW CORNER OF OFFSHORE ROCKS	-36.5	-37.5	175.5	176	SAE			s_H12 [6426]	DOLERITE [6426]								PHYRIC [6426]	VOL					WR [6426]	49.67	1.25		17.89		1.38	7.04		11.64	7.13	0.15		0.48	3.19	0.18
[6426]	CONVERGENT MARGIN	NEW ZEALAND / COROMANDEL-TAUPO / COROMANDEL VOLCANIC ZONE / MERCURY BASALTS SUBGROUP	MERCURY ISLANDS, MIDDLE ISLAND	-36.5	-37.5	175.5	176	SAE			s_H15 [6426]	ANDESITE [6426]								PHYRIC [6426]	VOL					WR [6426]	58.83	1.05		16.74		1.11	5.64		7.29	4.1	0.11		1.47	3.47	0.21
[6426]	CONVERGENT MARGIN	NEW ZEALAND / COROMANDEL-TAUPO / COROMANDEL VOLCANIC ZONE / MERCURY BASALTS SUBGROUP	WOODY HILL, OUTCROP ON NW SIDE	-36.5	-37.5	175.5	176	SAE			s_871/6 [6426]	ANDESITE, BASALTIC [6426]								PHYRIC [6426]	VOL					WR [6426]	54.67	0.88		17.8		1.22	6.2		8.65	5.58	0.13		0.83	3.78	0.25
[6426]	CONVERGENT MARGIN	NEW ZEALAND / COROMANDEL-TAUPO / COROMANDEL VOLCANIC ZONE / KUAOTUNU (KUAUTUNU) / PORT CHARLES ANDESITE	SUGARLOAF, BEACH OUTCROP WEST OF PINNACLES	-36.5	-37.5	175.5	176	SAE			s_11757 [6426]	ANDESITE, BASALTIC [6426]									VOL					WR [6426]	59.46	0.7		17.77		0.98	4.99		7.39	4.32	0.13		0.92	3.2	0.13
[6426]	CONVERGENT MARGIN	NEW ZEALAND / COROMANDEL-TAUPO / COROMANDEL VOLCANIC ZONE / BEESONS ISLAND VOLCANICS	BEESONS ISLAND	-36.5	-37.5	175.5	176	SAE			s_11858 [6426]	DACITE [6426]									VOL					WR [6426]	67.09	0.72		18.16		0.49	2.51		5.46	0.53	0.02		1.44	3.43	0.14
[6426]	CONVERGENT MARGIN	NEW ZEALAND / COROMANDEL-TAUPO / COROMANDEL VOLCANIC ZONE / MAHINAPUA ANDESITE		-36.5	-37.5	175.5	176	SAE			s_728 [6426]	ANDESITE [6426]									VOL					WR [6426]	60.41	0.7		17.59		0.98	5.01		7.03	3.54	0.12		1.78	2.69	0.15
[6426]	CONVERGENT MARGIN	NEW ZEALAND / COROMANDEL-TAUPO / COROMANDEL VOLCANIC ZONE / MAHINAPUA ANDESITE		-36.5	-37.5	175.5	176	SAE			s_612 [6426]	ANDESITE [6426]									VOL					WR [6426]	67.83	0.45		17.26		0.53	2.69		4.4	1.39	0.08		2.19	3.06	0.12
[6426]	CONVERGENT MARGIN	NEW ZEALAND / COROMANDEL-TAUPO / COROMANDEL VOLCANIC ZONE / WHAREPAGA IGNIMBRITE		-36.5	-37.5	175.5	176	SAE			s_38218 [6426]	RHYOLITE [6426]									VOL					WR [6426]	74.84	0.29		14.1		0.36	1.81		1.4	0.34	0.06		3.89	2.88	0.03
[6426]	CONVERGENT MARGIN	NEW ZEALAND / COROMANDEL-TAUPO / COROMANDEL VOLCANIC ZONE / WHAREPAGA IGNIMBRITE		-36.5	-37.5	175.5	176	SAE			s_CB4 [6426]	RHYOLITE [6426]									VOL					WR [6426]	76.85	0.11		12.79		0.22	1.12		0.92	0.15	0.05		3.51	4.26	0.01
[6426]	CONVERGENT MARGIN	NEW ZEALAND / COROMANDEL-TAUPO / COROMANDEL VOLCANIC ZONE / WHAREPAGA IGNIMBRITE	ALDERMEN ISLAND	-36.5	-37.5	175.5	176	SAE			s_39381 [6426]	BASALT [6426]									VOL					WR [6426]	51.79	0.72		14.24		1.38	7.03		9.82	12.26	0.16		0.49	2.01	0.1
[6328]	CONVERGENT MARGIN	NEW ZEALAND / COROMANDEL-TAUPO / TAUPO VOLCANIC ZONE / KAPENGA / TIKORANGI IGNIMBRITE	MATAHANA BASIN	-38.3	-38.3	176.25	176.25	SAE			s_SH14 [6328]	NOT GIVEN [6328]	890000 [6328]	890000 [6328]							VOL					GL [6328]	75.96	0.23		13.38	0.11		1.76		0.95	0.13	0.12		2.9	0.79
[6328]	CONVERGENT MARGIN	NEW ZEALAND / COROMANDEL-TAUPO / TAUPO VOLCANIC ZONE / KAPENGA / TIKORANGI IGNIMBRITE	MATAHANA BASIN	-38.3	-38.3	176.25	176.25	SAE			s_SH14 [6328]	NOT GIVEN [6328]	890000 [6328]	890000 [6328]							VOL					GL [6328]	65.12	0.14		16.38	0.07		1.52		0.91	0.22	0.05		4.15	1.99
[6328]	CONVERGENT MARGIN	NEW ZEALAND / COROMANDEL-TAUPO / TAUPO VOLCANIC ZONE / KAPENGA / TIKORANGI IGNIMBRITE	MATAHANA BASIN	-38.3	-38.3	176.25	176.25	SAE			s_SH17 [6328]	NOT GIVEN [6328]	890000 [6328]	890000 [6328]							VOL					GL [6328]	73	0.28		12.98	0		0.68		0.86	0.1	0.13		3.66	3.97
[6328]	CONVERGENT MARGIN	NEW ZEALAND / COROMANDEL-TAUPO / TAUPO VOLCANIC ZONE / KAPENGA / TIKORANGI IGNIMBRITE	MATAHANA BASIN	-38.3	-38.3	176.25	176.25	SAE			s_SH33A [6328]	NOT GIVEN [6328]	890000 [6328]	890000 [6328]							VOL					GL [6328]	62.94	1.27		15.7	0.09		6.35		4.56	1.94	0.2		3.39	1.56
[6328]	CONVERGENT MARGIN	NEW ZEALAND / COROMANDEL-TAUPO / TAUPO VOLCANIC ZONE / KAPENGA / TIKORANGI IGNIMBRITE	MATAHANA BASIN	-38.3	-38.3	176.25	176.25	SAE			s_SH33A [6328]	NOT GIVEN [6328]	890000 [6328]	890000 [6328]							VOL					GL [6328]	74.69	0.23		13.14	0.07		1.19		0.87	0.14	0.06		5.06	3.16
[6328]	CONVERGENT MARGIN	NEW ZEALAND / COROMANDEL-TAUPO / TAUPO VOLCANIC ZONE / KAPENGA / TIKORANGI IGNIMBRITE	MATAHANA BASIN	-38.3	-38.3	176.25	176.25	SAE			s_SH33A [6328]	NOT GIVEN [6328]	890000 [6328]	890000 [6328]							VOL					GL [6328]	73.84	0.26		13.04	0		0.85		2.18	0.08	0.05		0.88	4.57
[6328]	CONVERGENT MARGIN	NEW ZEALAND / COROMANDEL-TAUPO / TAUPO VOLCANIC ZONE / KAPENGA / TIKORANGI IGNIMBRITE	MATAHANA BASIN	-38.3	-38.3	176.25	176.25	SAE			s_SH33A [6328]	NOT GIVEN [6328]	890000 [6328]	890000 [6328]							VOL					GL [6328]	62.25	1.04		15.49	0.03		5.37		3.52	1.71	0.2		4.25	3.05
[6328]	CONVERGENT MARGIN	NEW ZEALAND / COROMANDEL-TAUPO / TAUPO VOLCANIC ZONE / KAPENGA / TIKORANGI IGNIMBRITE	MATAHANA BASIN	-38.3	-38.3	176.25	176.25	SAE			s_TI2BLACK [6328]	NOT GIVEN [6328]	890000 [6328]	890000 [6328]							VOL					WR [6328]	59.21	1.53		16.16				8.07	5.23	1.68	0.12		1.35	4.44	0.5
[6328]	CONVERGENT MARGIN	NEW ZEALAND / COROMANDEL-TAUPO / TAUPO VOLCANIC ZONE / KAPENGA / TIKORANGI IGNIMBRITE	MATAHANA BASIN	-38.3	-38.3	176.25	176.25	SAE			s_TI14GRAY BLACK [6328]	NOT GIVEN [6328]	890000 [6328]	890000 [6328]							VOL					WR [6328]	59.51	1.52		15.87				8.15	5.13	1.54	0.1		1.3	4.31	0.5
[6328]	CONVERGENT MARGIN	NEW ZEALAND / COROMANDEL-TAUPO / TAUPO VOLCANIC ZONE / KAPENGA / TIKORANGI IGNIMBRITE	MATAHANA BASIN	-38.3	-38.3	176.25	176.25	SAE			s_TI1GRAY BLACK [6328]	NOT GIVEN [6328]	890000 [6328]	890000 [6328]							VOL					WR [6328]	59.94	1.52		15.26				8.1	5.06	1.61	0.16		1.24	4.24	0.47
[6328]	CONVERGENT MARGIN	NEW ZEALAND / COROMANDEL-TAUPO / TAUPO VOLCANIC ZONE / KAPENGA / TIKORANGI IGNIMBRITE	MATAHANA BASIN	-38.3	-38.3	176.25	176.25	SAE			s_TI18BRIWN BLACK [6328]	NOT GIVEN [6328]	890000 [6328]	890000 [6328]							VOL					WR [6328]	61.03	1.38		15.8				7.43	4.64	1.26	0.1		1.39	4.46	0.43
[6328]	CONVERGENT MARGIN	NEW ZEALAND / COROMANDEL-TAUPO / TAUPO VOLCANIC ZONE / KAPENGA / TIKORANGI IGNIMBRITE	MATAHANA BASIN	-38.3	-38.3	176.25	176.25	SAE			s_TI17GRAY BLACK [6328]	NOT GIVEN [6328]	890000 [6328]	890000 [6328]							VOL					WR [6328]	61.08	1.38		15.98				7.15	4.79	1.49	0.11		1.56	4.41	0.44
[6328]	CONVERGENT MARGIN	NEW ZEALAND / COROMANDEL-TAUPO / TAUPO VOLCANIC ZONE / KAPENGA / TIKORANGI IGNIMBRITE	MATAHANA BASIN	-38.3	-38.3	176.25	176.25	SAE			s_TI10BROWN BLACK [6328]	NOT GIVEN [6328]	890000 [6328]	890000 [6328]							VOL					WR [6328]	62.78	1.26		15.56				7.02	4.23	1.05	0.09		1.76	4.24	0.39
[6328]	CONVERGENT MARGIN	NEW ZEALAND / COROMANDEL-TAUPO / TAUPO VOLCANIC ZONE / KAPENGA / TIKORANGI IGNIMBRITE	MATAHANA BASIN	-38.3	-38.3	176.25	176.25	SAE			s_TI1WHITE [6328]	NOT GIVEN [6328]	890000 [6328]	890000 [6328]							VOL					WR [6328]	73.13	0.33		13.62				1.52	1.36	0.26	0.04		5.84	3.06	0.06
[6328]	CONVERGENT MARGIN	NEW ZEALAND / COROMANDEL-TAUPO / TAUPO VOLCANIC ZONE / KAPENGA / TIKORANGI IGNIMBRITE	MATAHANA BASIN	-38.3	-38.3	176.25	176.25	SAE			s_TI8WHITE [6328]	NOT GIVEN [6328]	890000 [6328]	890000 [6328]							VOL					WR [6328]	72.9	0.3		14.04				1.48	1.56	0.19	0.02		5.5	3.3	0.07
[6495]	CONVERGENT MARGIN	NEW ZEALAND / COROMANDEL-TAUPO / TAUPO VOLCANIC ZONE / WHITE ISLAND	STRATOVOLCANO, WESTERN CONE, MOUNT NGATORO	-37.52	-37.52	177.18	177.18	SAE			s_WI-3 [6495]	ANDESITE [6495]									VOL					WR [6495]	59.65	0.77		15.78		1.32	6.58		7.21	4.19	0.12		1.53	2.75	0.1
[6495]	CONVERGENT MARGIN	NEW ZEALAND / COROMANDEL-TAUPO / TAUPO VOLCANIC ZONE / WHITE ISLAND	STRATOVOLCANO, WESTERN CONE, MOUNT NGATORO	-37.52	-37.52	177.18	177.18	SAE			s_10449 [6495]	ANDESITE [6495]									VOL					WR [6495]	60.08	0.87		15.55		1.29	6.45		7.34	3.89	0.15		1.55	2.75	0.08
[6495]	CONVERGENT MARGIN	NEW ZEALAND / COROMANDEL-TAUPO / TAUPO VOLCANIC ZONE / WHITE ISLAND	STRATOVOLCANO, WESTERN CONE, MOUNT NGATORO	-37.52	-37.52	177.18	177.18	SAE			s_WI-2 [6495]	ANDESITE [6495]									VOL					WR [6495]	60.29	0.77		15.36		1.3	6.45		7.26	3.85	0.11		1.56	2.78	0.1
[6495]	CONVERGENT MARGIN	NEW ZEALAND / COROMANDEL-TAUPO / TAUPO VOLCANIC ZONE / WHITE ISLAND	STRATOVOLCANO, WESTERN CONE, MOUNT NGATORO	-37.52	-37.52	177.18	177.18	SAE			s_WI-1 [6495]	ANDESITE [6495]									VOL					WR [6495]	60.3	0.81		15.3		1.29	6.46		7.26	3.97	0.13		1.59	2.91	0.1
[6495]	CONVERGENT MARGIN	NEW ZEALAND / COROMANDEL-TAUPO / TAUPO VOLCANIC ZONE / WHITE ISLAND	STRATOVOLCANO, WESTERN CONE, MOUNT NGATORO	-37.52	-37.52	177.18	177.18	SAE			s_WI-4 [6495]	ANDESITE [6495]									VOL					WR [6495]	60.85	0.65		13.54		1.24	6.18		8.18	3.97	0.05		1.9	2.58	0.08
[6495]	CONVERGENT MARGIN	NEW ZEALAND / COROMANDEL-TAUPO / TAUPO VOLCANIC ZONE / WHITE ISLAND	STRATOVOLCANO, WESTERN CONE, MOUNT NGATORO	-37.52	-37.52	177.18	177.18	SAE			s_WI-5 [6495]	ANDESITE [6495]									VOL					WR [6495]	62.1	0.51		16.28		1.08	5.39		6.59	3.74	0.11		1.47	2.66	0.06
[6495]	CONVERGENT MARGIN	NEW ZEALAND / COROMANDEL-TAUPO / TAUPO VOLCANIC ZONE / WHITE ISLAND	STRATOVOLCANO, CENTRAL CONE, MOUNT NGATORO	-37.52	-37.52	177.18	177.18	SAE			s_WI-6 [6495]	ANDESITE [6495]									VOL					WR [6495]	62.95	0.64		15.31		1.04	5.18		6.26	3.94	0.1		1.84	2.64	0.09
[6495]	CONVERGENT MARGIN	NEW ZEALAND / COROMANDEL-TAUPO / TAUPO VOLCANIC ZONE / WHITE ISLAND	STRATOVOLCANO, CENTRAL CONE, MOUNT NGATORO	-37.52	-37.52	177.18	177.18	SAE			s_WI-7 [6495]	ANDESITE [6495]									VOL					WR [6495]	63.75	0.65		14.87		0.97	4.84		5.71	3.7	0.09		2.22	3.12	0.11
[6495]	CONVERGENT MARGIN	NEW ZEALAND / COROMANDEL-TAUPO / TAUPO VOLCANIC ZONE / WHITE ISLAND	STRATOVOLCANO, CENTRAL CONE, MOUNT GISBORNE	-37.52	-37.52	177.18	177.18	SAE			s_10450 [6495]	ANDESITE [6495]									VOL					WR [6495]	64.31	0.75		14.98		0.93	4.67		5.51	3.37	0.1		2.35	2.95	0.08
[6495]	CONVERGENT MARGIN	NEW ZEALAND / COROMANDEL-TAUPO / TAUPO VOLCANIC ZONE / WHITE ISLAND	STRATOVOLCANO, TROUP HEAD	-37.52	-37.52	177.18	177.18	SAE			s_WI-10 [6495]	ANDESITE [6495]									VOL					WR [6495]	59.7	0.59		17.07		1.2	6		7.91	3.89	0.11		1.18	2.31	0.06
[6495]	CONVERGENT MARGIN	NEW ZEALAND / COROMANDEL-TAUPO / TAUPO VOLCANIC ZONE / WHITE ISLAND	STRATOVOLCANO, TROUP HEAD	-37.52	-37.52	177.18	177.18	SAE			s_WI-11 [6495]	ANDESITE [6495]									VOL					WR [6495]	61.62	0.57		15.78		1.15	5.75		6.82	4.01	0.12		1.44	2.66	0.07
[6495]	CONVERGENT MARGIN	NEW ZEALAND / COROMANDEL-TAUPO / TAUPO VOLCANIC ZONE / WHITE ISLAND	STRATOVOLCANO, TROUP HEAD	-37.52	-37.52	177.18	177.18	SAE			s_WI-9A [6495]	ANDESITE [6495]									VOL					WR [6495]	56.74	0.53		16.2		1.42	7.1		8.91	5.09	0.15		1	2.83	0.04
[6495]	CONVERGENT MARGIN	NEW ZEALAND / COROMANDEL-TAUPO / TAUPO VOLCANIC ZONE / WHITE ISLAND	STRATOVOLCANO, TROUP HEAD	-37.52	-37.52	177.18	177.18	SAE			s_WI-9B [6495]	ANDESITE [6495]									VOL					WR [6495]	58.56	0.57		16.93		1.31	6.54		7.9	3.81	0.12		1.28	2.94	0.05
[6490]	CONVERGENT MARGIN	NEW ZEALAND / COROMANDEL-TAUPO / TAUPO VOLCANIC ZONE / MOKAI	MOKAI RING STRUCTURE, TAUPO E	-38.52	-38.52	175.9	175.9	SAE			s_P.29203 [6490]	RHYOLITE [6490]									VOL					WR [6490]	72.6	0.34		14.3		0.9	1.6		2.4	0.8	0.06		2.7	4.2	0.06		0.51	0.08
[6490]	CONVERGENT MARGIN	NEW ZEALAND / COROMANDEL-TAUPO / TAUPO VOLCANIC ZONE / OKATAINA CALDERA	WHAKATANE, HAROHARO VOLCANIC COMPLEX	-38.1	-38.1	176.5	176.5	SAE			s_P.27577 [6490]	RHYOLITE [6490]									VOL					WR [6490]	70.9	0.35		14.3		1.8	1		2.35	0.65	0.01		3.4	3.65	0.07	0.44
[6490]	CONVERGENT MARGIN	NEW ZEALAND / COROMANDEL-TAUPO / TAUPO VOLCANIC ZONE	MANUNUI	-38.8833	-38.8833	175.333	175.333	SAE			s_P.27579 [6490]	RHYOLITE [6490]									VOL					WR [6490]	72.3	0.15		12.9		1.05	0.7		1.2	0.25	0.03		4.1	3.3	0.02		2.66	0.38
[6490]	CONVERGENT MARGIN	NEW ZEALAND / COROMANDEL-TAUPO / TAUPO VOLCANIC ZONE	TE WETA	-38	-39	175	177	SAE			s_P.28362 [6490]	RHYOLITE [6490]									VOL					WR [6490]	74.7	0.2		12.4		0.4	0.8		1.25	0.2	0.04		2.95	4.3	0.1		2.05	0.45
[6490]	CONVERGENT MARGIN	NEW ZEALAND / COROMANDEL-TAUPO / TAUPO VOLCANIC ZONE	WAITEARIKI	-38	-39	175	177	SAE			s_P.25708 [6490]	DACITE [6490]									VOL					WR [6490]	65.4	0.52		16.8		1.3	2.4		4.1	1.7	0.1		2.3	4.1	0.17		1.04	0.4
[6490]	CONVERGENT MARGIN	NEW ZEALAND / COROMANDEL-TAUPO / TAUPO VOLCANIC ZONE	WAITEARIKI	-38	-39	175	177	SAE			s_P.28364 [6490]	DACITE [6490]									VOL					WR [6490]	67.7								2.5				2.2	3.9
[6490]	CONVERGENT MARGIN	NEW ZEALAND / COROMANDEL-TAUPO / TAUPO VOLCANIC ZONE	WAITEARIKI	-38	-39	175	177	SAE			s_P.28364 [6490]	DACITE [6490]									VOL					WR [6490]	70	0.38		13		0.4	1.7		2	0.5			2.4	4.2	0.06	4.8
[6490]	CONVERGENT MARGIN	NEW ZEALAND / COROMANDEL-TAUPO / TAUPO VOLCANIC ZONE	WAITEARIKI	-38	-39	175	177	SAE			s_P.28363 [6490]	DACITE [6490]									VOL					WR [6490]	67.4								2.4				2.2	4.5
[6490]	CONVERGENT MARGIN	NEW ZEALAND / COROMANDEL-TAUPO / TAUPO VOLCANIC ZONE	WAITEARIKI	-38	-39	175	177	SAE			s_P.28363 [6490]	DACITE [6490]									VOL					WR [6490]	68.5	0.56		13.4		0.8	1.6		1.9	0.8	0.09		2.5	4.8	0.1		5	0.2
[6492]	CONVERGENT MARGIN	NEW ZEALAND / COROMANDEL-TAUPO / TAUPO VOLCANIC ZONE / TONGARIRO VOLCANIC CENTER - NGAURUHOE	30TH JUNE, 1954 LAVA FLOW FROM NGAURUHOE, TONGARIRO NATIONAL PARK	-39.13	-39.13	175.642	175.642	SAE			s_1 [6492]	BASALT [6492]							1954	FINELY PORPHYRITIC [6492]	VOL					WR [6492]	49.52	1.15		17.32		3.81	7.03		11.41	6.01	0.19		0.33	2.5	0.19		0.25	0.26
[6492]	CONVERGENT MARGIN	NEW ZEALAND / COROMANDEL-TAUPO / TAUPO VOLCANIC ZONE / TONGARIRO VOLCANIC CENTER - NGAURUHOE	30TH JUNE, 1954 LAVA FLOW FROM NGAURUHOE, TONGARIRO NATIONAL PARK	-39.13	-39.13	175.642	175.642	SAE			s_2 [6492]	BASALT [6492]							1954	FINELY PORPHYRITIC [6492]	VOL					WR [6492]	51.16	0.8		17.12		2.4	7.25		11.41	6.12	0.18		0.54	2.28	0.13		0.27	0.15
[6492]	CONVERGENT MARGIN	NEW ZEALAND / COROMANDEL-TAUPO / TAUPO VOLCANIC ZONE / TONGARIRO VOLCANIC CENTER - NGAURUHOE	30TH JUNE, 1954 LAVA FLOW FROM NGAURUHOE, TONGARIRO NATIONAL PARK	-39.13	-39.13	175.642	175.642	SAE			s_3 [6492]	BASALT [6492]							1954	FINELY PORPHYRITIC [6492]	VOL					WR [6492]	51.46	0.81		17.07		2.05	6.82		11.43	6.04	0.18		0.64	2.4	0.1		0.56	0.17
[6492]	CONVERGENT MARGIN	NEW ZEALAND / COROMANDEL-TAUPO / TAUPO VOLCANIC ZONE / TONGARIRO VOLCANIC CENTER - NGAURUHOE	30TH JUNE, 1954 LAVA FLOW FROM NGAURUHOE, TONGARIRO NATIONAL PARK	-39.13	-39.13	175.642	175.642	SAE			s_4 [6492]	ANDESITE, BASALTIC [6492]							1954	FINELY PORPHYRITIC [6492]	VOL					WR [6492]	53.7	0.71		15.1		2.5	6.65		10.5	7.6	0.16		0.6	2.4	0.12		0.2	0.08
[6492]	CONVERGENT MARGIN	NEW ZEALAND / COROMANDEL-TAUPO / TAUPO VOLCANIC ZONE / TONGARIRO VOLCANIC CENTER - NGAURUHOE	30TH JUNE, 1954 LAVA FLOW FROM NGAURUHOE, TONGARIRO NATIONAL PARK	-39.13	-39.13	175.642	175.642	SAE			s_5 [6492]	ANDESITE, BASALTIC [6492]							1954	FINELY PORPHYRITIC [6492]	VOL					WR [6492]	54.91	0.48		12.73		1.02	6.41		8.34	11.29	0.17		0.67	1.88	0.1		1.02	0.72
[6492]	CONVERGENT MARGIN	NEW ZEALAND / COROMANDEL-TAUPO / TAUPO VOLCANIC ZONE / TONGARIRO VOLCANIC CENTER - NGAURUHOE	30TH JUNE, 1954 LAVA FLOW FROM NGAURUHOE, TONGARIRO NATIONAL PARK	-39.13	-39.13	175.642	175.642	SAE			s_6 [6492]	ANDESITE, BASALTIC [6492]							1954	FINELY PORPHYRITIC [6492]	VOL					WR [6492]	55.9	0.76		16.9		2.1	6.3		8.4	5.2	0.15		1	2.6	0.1			0.06
[6492]	CONVERGENT MARGIN	NEW ZEALAND / COROMANDEL-TAUPO / TAUPO VOLCANIC ZONE / TONGARIRO VOLCANIC CENTER - NGAURUHOE	30TH JUNE, 1954 LAVA FLOW FROM NGAURUHOE, TONGARIRO NATIONAL PARK	-39.13	-39.13	175.642	175.642	SAE			s_7 [6492]	ANDESITE, BASALTIC [6492]							1954	FINELY PORPHYRITIC [6492]	VOL					WR [6492]	55.73	0.59		13.25		2.08	5.13		9.91	8.88	0.14		0.76	2.32	0.13		0.43	0.3
[6492]	CONVERGENT MARGIN	NEW ZEALAND / COROMANDEL-TAUPO / TAUPO VOLCANIC ZONE / TONGARIRO VOLCANIC CENTER - NGAURUHOE	30TH JUNE, 1954 LAVA FLOW FROM NGAURUHOE, TONGARIRO NATIONAL PARK	-39.13	-39.13	175.642	175.642	SAE			s_8 [6492]	ANDESITE [6492]							1954	FINELY PORPHYRITIC [6492]	VOL					WR [6492]	56.63	0.81		16.71		1.16	7		8.16	4.85	0.16		1.61	2.85	0.16		0.21	0.1
[6492]	CONVERGENT MARGIN	NEW ZEALAND / COROMANDEL-TAUPO / TAUPO VOLCANIC ZONE / TONGARIRO VOLCANIC CENTER - NGAURUHOE	30TH JUNE, 1954 LAVA FLOW FROM NGAURUHOE, TONGARIRO NATIONAL PARK	-39.13	-39.13	175.642	175.642	SAE			s_9 [6492]	ANDESITE [6492]							1954	FINELY PORPHYRITIC [6492]	VOL					WR [6492]	57.24	0.81		16.75		1.54	6.44		7.95	4.58	0.12		1.49	2.74	0.17		0.2	0.02
[6492]	CONVERGENT MARGIN	NEW ZEALAND / COROMANDEL-TAUPO / TAUPO VOLCANIC ZONE / TONGARIRO VOLCANIC CENTER - NGAURUHOE	30TH JUNE, 1954 LAVA FLOW FROM NGAURUHOE, TONGARIRO NATIONAL PARK	-39.13	-39.13	175.642	175.642	SAE			s_10 [6492]	ANDESITE [6492]							1954	FINELY PORPHYRITIC [6492]	VOL					WR [6492]	56.22	0.7		17.41		8.6			7.15	4.17			1.66	2.25		1.84
[6492]	CONVERGENT MARGIN	NEW ZEALAND / COROMANDEL-TAUPO / TAUPO VOLCANIC ZONE / TONGARIRO VOLCANIC CENTER - NGAURUHOE	30TH JUNE, 1954 LAVA FLOW FROM NGAURUHOE, TONGARIRO NATIONAL PARK	-39.13	-39.13	175.642	175.642	SAE			s_11 [6492]	ANDESITE [6492]							1954	FINELY PORPHYRITIC [6492]	VOL					WR [6492]	56.9	0.52		14.5		2.55	5.4		8.9	7.2	0.13		0.6	2.45	0.08		0.55	0.24
[6492]	CONVERGENT MARGIN	NEW ZEALAND / COROMANDEL-TAUPO / TAUPO VOLCANIC ZONE / TONGARIRO VOLCANIC CENTER - NGAURUHOE	30TH JUNE, 1954 LAVA FLOW FROM NGAURUHOE, TONGARIRO NATIONAL PARK	-39.13	-39.13	175.642	175.642	SAE			s_12 [6492]	ANDESITE [6492]							1954	FINELY PORPHYRITIC [6492]	VOL					WR [6492]	56.44	0.71		14.44		1.09	5.78		7.17	8.35	0.16		1.39	2.72	0.15		0.94	0.51
[6492]	CONVERGENT MARGIN	NEW ZEALAND / COROMANDEL-TAUPO / TAUPO VOLCANIC ZONE / TONGARIRO VOLCANIC CENTER - NGAURUHOE	30TH JUNE, 1954 LAVA FLOW FROM NGAURUHOE, TONGARIRO NATIONAL PARK	-39.13	-39.13	175.642	175.642	SAE			s_13 [6492]	ANDESITE [6492]							1954	FINELY PORPHYRITIC [6492]	VOL					WR [6492]	57.8	0.59		14.1		1.6	5.95		9.4	6.9	0.14		0.8	2.4	0.1		0.15	0.08
[6492]	CONVERGENT MARGIN	NEW ZEALAND / COROMANDEL-TAUPO / TAUPO VOLCANIC ZONE / TONGARIRO VOLCANIC CENTER - NGAURUHOE	30TH JUNE, 1954 LAVA FLOW FROM NGAURUHOE, TONGARIRO NATIONAL PARK	-39.13	-39.13	175.642	175.642	SAE			s_14 [6492]	ANDESITE [6492]							1954	FINELY PORPHYRITIC [6492]	VOL					WR [6492]	57.7	0.73		16.81		1.4	5.71		7.68	4.3	0.16		1.14	2.9	0.16		0.69	0.41
[6492]	CONVERGENT MARGIN	NEW ZEALAND / COROMANDEL-TAUPO / TAUPO VOLCANIC ZONE / TONGARIRO VOLCANIC CENTER - NGAURUHOE	30TH JUNE, 1954 LAVA FLOW FROM NGAURUHOE, TONGARIRO NATIONAL PARK	-39.13	-39.13	175.642	175.642	SAE			s_15 [6492]	ANDESITE [6492]							1954	FINELY PORPHYRITIC [6492]	VOL					WR [6492]	58.57	0.72		16.45		1.67	5.34		7.22	4.67	0.17		1.5	3.04	0.15		0.24	0.13
[6492]	CONVERGENT MARGIN	NEW ZEALAND / COROMANDEL-TAUPO / TAUPO VOLCANIC ZONE / TONGARIRO VOLCANIC CENTER - NGAURUHOE	30TH JUNE, 1954 LAVA FLOW FROM NGAURUHOE, TONGARIRO NATIONAL PARK	-39.13	-39.13	175.642	175.642	SAE			s_16 [6492]	ANDESITE [6492]							1954	FINELY PORPHYRITIC [6492]	VOL					WR [6492]	59.64	0.71		16.09		0.88	5.54		7.05	4.67	0.17		1.47	3	0.15		0.36	0.14
[6492]	CONVERGENT MARGIN	NEW ZEALAND / COROMANDEL-TAUPO / TAUPO VOLCANIC ZONE / TONGARIRO VOLCANIC CENTER - NGAURUHOE	30TH JUNE, 1954 LAVA FLOW FROM NGAURUHOE, TONGARIRO NATIONAL PARK	-39.13	-39.13	175.642	175.642	SAE			s_17 [6492]	ANDESITE [6492]							1954	FINELY PORPHYRITIC [6492]	VOL					WR [6492]	60.09	0.7		16.42		1.69	4.58		6.82	4.03	0.1		1.83	3.4	0.24		0.07	0.06
[6492]	CONVERGENT MARGIN	NEW ZEALAND / COROMANDEL-TAUPO / TAUPO VOLCANIC ZONE / TONGARIRO VOLCANIC CENTER - NGAURUHOE	30TH JUNE, 1954 LAVA FLOW FROM NGAURUHOE, TONGARIRO NATIONAL PARK	-39.13	-39.13	175.642	175.642	SAE			s_18 [6492]	ANDESITE [6492]							1954	FINELY PORPHYRITIC [6492]	VOL					WR [6492]	60.16	0.7		16.35		1.23	4.89		6.82	4.03	0.1		1.81	3.37	0.24		0.16	0.05
[6492]	CONVERGENT MARGIN	NEW ZEALAND / COROMANDEL-TAUPO / TAUPO VOLCANIC ZONE / TONGARIRO VOLCANIC CENTER - NGAURUHOE	30TH JUNE, 1954 LAVA FLOW FROM NGAURUHOE, TONGARIRO NATIONAL PARK	-39.13	-39.13	175.642	175.642	SAE			s_19 [6492]	ANDESITE [6492]							1954	FINELY PORPHYRITIC [6492]	VOL					WR [6492]	62.57	0.69		16.19		2.75	3.19		6.14	2.68	0.12		1.77	3.02	0.14		0.59	0.24
[6492]	CONVERGENT MARGIN	NEW ZEALAND / COROMANDEL-TAUPO / TAUPO VOLCANIC ZONE / TONGARIRO VOLCANIC CENTER - NGAURUHOE	30TH JUNE, 1954 LAVA FLOW FROM NGAURUHOE, TONGARIRO NATIONAL PARK	-39.13	-39.13	175.642	175.642	SAE			s_20 [6492]	ANDESITE [6492]							1954	FINELY PORPHYRITIC [6492]	VOL					WR [6492]	62.16	0.71		14.32		1.64	4.33		5.89	3.97	0.15		2.37	2.49	0.12		1.21	0.29
[6492]	CONVERGENT MARGIN	NEW ZEALAND / COROMANDEL-TAUPO / TAUPO VOLCANIC ZONE / TONGARIRO VOLCANIC CENTER - NGAURUHOE	30TH JUNE, 1954 LAVA FLOW FROM NGAURUHOE, TONGARIRO NATIONAL PARK	-39.13	-39.13	175.642	175.642	SAE			s_21 [6492]	ANDESITE [6492]							1954	FINELY PORPHYRITIC [6492]	VOL					WR [6492]	62.5	0.79		14.45		2.2	3.81		5.51	3.69	0.09		2.43	2.84	0.15		0.7	0.77
[6492]	CONVERGENT MARGIN	NEW ZEALAND / COROMANDEL-TAUPO / TAUPO VOLCANIC ZONE / TONGARIRO VOLCANIC CENTER - NGAURUHOE	30TH JUNE, 1954 LAVA FLOW FROM NGAURUHOE, TONGARIRO NATIONAL PARK	-39.13	-39.13	175.642	175.642	SAE			s_22 [6492]	RHYOLITE [6492]							1954	FINELY PORPHYRITIC [6492]	VOL					WR [6492]	67.2	0.55		15.9		2.65	1.5		3.5	1.2	0.1		2.4	3.6	0.18		0.55	0.75
[6492]	CONVERGENT MARGIN	NEW ZEALAND / COROMANDEL-TAUPO / TAUPO VOLCANIC ZONE / TONGARIRO VOLCANIC CENTER - NGAURUHOE	30TH JUNE, 1954 LAVA FLOW FROM NGAURUHOE, TONGARIRO NATIONAL PARK	-39.13	-39.13	175.642	175.642	SAE			s_23 [6492]	RHYOLITE [6492]							1954	FINELY PORPHYRITIC [6492]	VOL					WR [6492]	67.23	0.34		15.12		3.33	0.5		4.25	2.02	0.09		2.2	3.55	0.11		0.68	0.49
[6492]	CONVERGENT MARGIN	NEW ZEALAND / COROMANDEL-TAUPO / TAUPO VOLCANIC ZONE / TONGARIRO VOLCANIC CENTER - NGAURUHOE	30TH JUNE, 1954 LAVA FLOW FROM NGAURUHOE, TONGARIRO NATIONAL PARK	-39.13	-39.13	175.642	175.642	SAE			s_24 [6492]	RHYOLITE [6492]							1954	FINELY PORPHYRITIC [6492]	VOL					WR [6492]	71.55	0.4		14.37		1.61	1.27		2.86	0.71	0.07		2.79	4.12	0.11		0.28	0.21
[6492]	CONVERGENT MARGIN	NEW ZEALAND / COROMANDEL-TAUPO / TAUPO VOLCANIC ZONE / TONGARIRO VOLCANIC CENTER - NGAURUHOE	30TH JUNE, 1954 LAVA FLOW FROM NGAURUHOE, TONGARIRO NATIONAL PARK	-39.13	-39.13	175.642	175.642	SAE			s_25 [6492]	RHYOLITE [6492]							1954	FINELY PORPHYRITIC [6492]	VOL					WR [6492]	68.48	0.29		14.14		2.39	0.72		2.28	0.25	0.05		3.23	3.42	0.03		2.53	1.64
[6492]	CONVERGENT MARGIN	NEW ZEALAND / COROMANDEL-TAUPO / TAUPO VOLCANIC ZONE / TONGARIRO VOLCANIC CENTER - NGAURUHOE	30TH JUNE, 1954 LAVA FLOW FROM NGAURUHOE, TONGARIRO NATIONAL PARK	-39.13	-39.13	175.642	175.642	SAE			s_26 [6492]	RHYOLITE [6492]							1954	FINELY PORPHYRITIC [6492]	VOL					WR [6492]	72.57	0.3		14.04		1.63	0.86		2.25	0.48	0.1		3.41	3.69	0.09		0.27	0.24
[6492]	CONVERGENT MARGIN	NEW ZEALAND / COROMANDEL-TAUPO / TAUPO VOLCANIC ZONE / TONGARIRO VOLCANIC CENTER - NGAURUHOE	30TH JUNE, 1954 LAVA FLOW FROM NGAURUHOE, TONGARIRO NATIONAL PARK	-39.13	-39.13	175.642	175.642	SAE			s_27 [6492]	RHYOLITE [6492]							1954	FINELY PORPHYRITIC [6492]	VOL					WR [6492]	72.41	0.3		13.91		1.53	0.86		1.73	0.19	0.08		3.23	4.51	0.08		0.34	0.46
[6492]	CONVERGENT MARGIN	NEW ZEALAND / COROMANDEL-TAUPO / TAUPO VOLCANIC ZONE / TONGARIRO VOLCANIC CENTER - NGAURUHOE	30TH JUNE, 1954 LAVA FLOW FROM NGAURUHOE, TONGARIRO NATIONAL PARK	-39.13	-39.13	175.642	175.642	SAE			s_28 [6492]	RHYOLITE [6492]							1954	FINELY PORPHYRITIC [6492]	VOL					WR [6492]	73.26	0.31		13.74		1.45	0.9		1.85	0.5	0.07		3.73	3.8	0.04		0.27	0.23
[6492]	CONVERGENT MARGIN	NEW ZEALAND / COROMANDEL-TAUPO / TAUPO VOLCANIC ZONE / TONGARIRO VOLCANIC CENTER - NGAURUHOE	30TH JUNE, 1954 LAVA FLOW FROM NGAURUHOE, TONGARIRO NATIONAL PARK	-39.13	-39.13	175.642	175.642	SAE			s_29 [6492]	RHYOLITE [6492]							1954	FINELY PORPHYRITIC [6492]	VOL					WR [6492]	72.15	0.29		14.3		1.72	0.65		1.34	0.24	0.09		2.94	4.24	0.09		1.18	0.44
[6492]	CONVERGENT MARGIN	NEW ZEALAND / COROMANDEL-TAUPO / TAUPO VOLCANIC ZONE / TONGARIRO VOLCANIC CENTER - NGAURUHOE	30TH JUNE, 1954 LAVA FLOW FROM NGAURUHOE, TONGARIRO NATIONAL PARK	-39.13	-39.13	175.642	175.642	SAE			s_30 [6492]	RHYOLITE [6492]							1954	FINELY PORPHYRITIC [6492]	VOL					WR [6492]	72.86	0.26		13.58		1.3	0.91		1.95	0.53	0.09		3.71	3.53	0.09		0.23	0.6
[6492]	CONVERGENT MARGIN	NEW ZEALAND / COROMANDEL-TAUPO / TAUPO VOLCANIC ZONE / TONGARIRO VOLCANIC CENTER - NGAURUHOE	30TH JUNE, 1954 LAVA FLOW FROM NGAURUHOE, TONGARIRO NATIONAL PARK	-39.13	-39.13	175.642	175.642	SAE			s_31 [6492]	RHYOLITE [6492]							1954	FINELY PORPHYRITIC [6492]	VOL					WR [6492]	71.91	0.29		13.76		0.69	1.32		2.14	0.53	0.07		2.78	3.96	0.03		1.83	0.47
[6492]	CONVERGENT MARGIN	NEW ZEALAND / COROMANDEL-TAUPO / TAUPO VOLCANIC ZONE / TONGARIRO VOLCANIC CENTER - NGAURUHOE	30TH JUNE, 1954 LAVA FLOW FROM NGAURUHOE, TONGARIRO NATIONAL PARK	-39.13	-39.13	175.642	175.642	SAE			s_32 [6492]	RHYOLITE [6492]							1954	FINELY PORPHYRITIC [6492]	VOL					WR [6492]	71.56	0.3		12.97		0.85	1.27		1.61	0.5	0.08		3.92	3.34	0.09		3.11	0.2
[6492]	CONVERGENT MARGIN	NEW ZEALAND / COROMANDEL-TAUPO / TAUPO VOLCANIC ZONE / TONGARIRO VOLCANIC CENTER - NGAURUHOE	30TH JUNE, 1954 LAVA FLOW FROM NGAURUHOE, TONGARIRO NATIONAL PARK	-39.13	-39.13	175.642	175.642	SAE			s_33 [6492]	RHYOLITE [6492]							1954	FINELY PORPHYRITIC [6492]	VOL					WR [6492]	72.09	0.25		13.27		1.63	0.76		1.46	0.32	0.07		3.5	3.54	0.03		2.76	0.47
[6492]	CONVERGENT MARGIN	NEW ZEALAND / COROMANDEL-TAUPO / TAUPO VOLCANIC ZONE / TONGARIRO VOLCANIC CENTER - NGAURUHOE	30TH JUNE, 1954 LAVA FLOW FROM NGAURUHOE, TONGARIRO NATIONAL PARK	-39.13	-39.13	175.642	175.642	SAE			s_34 [6492]	RHYOLITE [6492]							1954	FINELY PORPHYRITIC [6492]	VOL					WR [6492]	73.43	0.3		13.53		1.12	1.01		1.68	0.43	0.07		3.38	3.45	0.03		0.76	0.49
[6492]	CONVERGENT MARGIN	NEW ZEALAND / COROMANDEL-TAUPO / TAUPO VOLCANIC ZONE / TONGARIRO VOLCANIC CENTER - NGAURUHOE	30TH JUNE, 1954 LAVA FLOW FROM NGAURUHOE, TONGARIRO NATIONAL PARK	-39.13	-39.13	175.642	175.642	SAE			s_35 [6492]	RHYOLITE [6492]							1954	FINELY PORPHYRITIC [6492]	VOL					WR [6492]	74.29	0.25		13.56		0.92	0.62		1.71	0.35	0.03		4.12	3.54	0.08		0.18	0.38
[6492]	CONVERGENT MARGIN	NEW ZEALAND / COROMANDEL-TAUPO / TAUPO VOLCANIC ZONE / TONGARIRO VOLCANIC CENTER - NGAURUHOE	30TH JUNE, 1954 LAVA FLOW FROM NGAURUHOE, TONGARIRO NATIONAL PARK	-39.13	-39.13	175.642	175.642	SAE			s_36 [6492]	RHYOLITE [6492]							1954	FINELY PORPHYRITIC [6492]	VOL					WR [6492]	72.81	0.31		12.83		0.47	1.31		1.58	0.39	0.06		4.09	3.46	0.07		2.5	0.08
[6492]	CONVERGENT MARGIN	NEW ZEALAND / COROMANDEL-TAUPO / TAUPO VOLCANIC ZONE / TONGARIRO VOLCANIC CENTER - NGAURUHOE	30TH JUNE, 1954 LAVA FLOW FROM NGAURUHOE, TONGARIRO NATIONAL PARK	-39.13	-39.13	175.642	175.642	SAE			s_37 [6492]	RHYOLITE [6492]							1954	FINELY PORPHYRITIC [6492]	VOL					WR [6492]	74.37	0.22		13.46		1.13	0.76		1.96	0.39	0.04		3.18	3.86	0.04		0.25	0.18
[6492]	CONVERGENT MARGIN	NEW ZEALAND / COROMANDEL-TAUPO / TAUPO VOLCANIC ZONE / TONGARIRO VOLCANIC CENTER - NGAURUHOE	30TH JUNE, 1954 LAVA FLOW FROM NGAURUHOE, TONGARIRO NATIONAL PARK	-39.13	-39.13	175.642	175.642	SAE			s_38 [6492]	RHYOLITE [6492]							1954	FINELY PORPHYRITIC [6492]	VOL					WR [6492]	74.53	0.22		13.06		0.5	1.25		1.52	0.38	0.07		4.23	3.56	0.09		0.27	0.04
[6492]	CONVERGENT MARGIN	NEW ZEALAND / COROMANDEL-TAUPO / TAUPO VOLCANIC ZONE / TONGARIRO VOLCANIC CENTER - NGAURUHOE	30TH JUNE, 1954 LAVA FLOW FROM NGAURUHOE, TONGARIRO NATIONAL PARK	-39.13	-39.13	175.642	175.642	SAE			s_39 [6492]	RHYOLITE [6492]							1954	FINELY PORPHYRITIC [6492]	VOL					WR [6492]	71.75	0.26		12.62		0.74	1.04		1.55	0.4	0.07		4.07	3.11	0.09		3.33	0.62
[6492]	CONVERGENT MARGIN	NEW ZEALAND / COROMANDEL-TAUPO / TAUPO VOLCANIC ZONE / TONGARIRO VOLCANIC CENTER - NGAURUHOE	30TH JUNE, 1954 LAVA FLOW FROM NGAURUHOE, TONGARIRO NATIONAL PARK	-39.13	-39.13	175.642	175.642	SAE			s_40 [6492]	RHYOLITE [6492]							1954	FINELY PORPHYRITIC [6492]	VOL					WR [6492]	75.08	0.26		13.05		0.61	0.72		1.44	0.36	0.04		4.27	3.69	0.07		0.14	0.13
[6492]	CONVERGENT MARGIN	NEW ZEALAND / COROMANDEL-TAUPO / TAUPO VOLCANIC ZONE / TONGARIRO VOLCANIC CENTER - NGAURUHOE	30TH JUNE, 1954 LAVA FLOW FROM NGAURUHOE, TONGARIRO NATIONAL PARK	-39.13	-39.13	175.642	175.642	SAE			s_41 [6492]	RHYOLITE [6492]							1954	FINELY PORPHYRITIC [6492]	VOL					WR [6492]	74.74	0.2		13.1		1.31	0.35		1.26	0.11	0.05		3.2	4.47	0.02		0.53	0.29
[6492]	CONVERGENT MARGIN	NEW ZEALAND / COROMANDEL-TAUPO / TAUPO VOLCANIC ZONE / TONGARIRO VOLCANIC CENTER - NGAURUHOE	30TH JUNE, 1954 LAVA FLOW FROM NGAURUHOE, TONGARIRO NATIONAL PARK	-39.13	-39.13	175.642	175.642	SAE			s_42 [6492]	RHYOLITE [6492]							1954	FINELY PORPHYRITIC [6492]	VOL					WR [6492]	75.55	0.21		12.78		0.34	1.07		1.45	0.22	0.05		3.64	3.98	0.02		0.35	0.04
[6492]	CONVERGENT MARGIN	NEW ZEALAND / COROMANDEL-TAUPO / TAUPO VOLCANIC ZONE / TONGARIRO VOLCANIC CENTER - NGAURUHOE	30TH JUNE, 1954 LAVA FLOW FROM NGAURUHOE, TONGARIRO NATIONAL PARK	-39.13	-39.13	175.642	175.642	SAE			s_43 [6492]	RHYOLITE [6492]							1954	FINELY PORPHYRITIC [6492]	VOL					WR [6492]	75.76	0.19		12.87		0.29	0.89		1.29	0.16	0.07		3.11	4.38	0.03		0.46	0.12
[6492]	CONVERGENT MARGIN	NEW ZEALAND / COROMANDEL-TAUPO / TAUPO VOLCANIC ZONE / TONGARIRO VOLCANIC CENTER - NGAURUHOE	30TH JUNE, 1954 LAVA FLOW FROM NGAURUHOE, TONGARIRO NATIONAL PARK	-39.13	-39.13	175.642	175.642	SAE			s_44 [6492]	RHYOLITE [6492]							1954	FINELY PORPHYRITIC [6492]	VOL					WR [6492]	76.52	0.12		12.48		1.13	0.3		1.03	0.13	0.02		3.88	3.52	0.07		0.52	0.33
[6492]	CONVERGENT MARGIN	NEW ZEALAND / COROMANDEL-TAUPO / TAUPO VOLCANIC ZONE / TONGARIRO VOLCANIC CENTER - NGAURUHOE	30TH JUNE, 1954 LAVA FLOW FROM NGAURUHOE, TONGARIRO NATIONAL PARK	-39.13	-39.13	175.642	175.642	SAE			s_45 [6492]	RHYOLITE [6492]							1954	FINELY PORPHYRITIC [6492]	VOL					WR [6492]	75.39	0.14		12.89		1.24	0.26		0.91	0.16	0.03		3.69	2.94	0.07		1.24	0.9
[6492]	CONVERGENT MARGIN	NEW ZEALAND / COROMANDEL-TAUPO / TAUPO VOLCANIC ZONE / TONGARIRO VOLCANIC CENTER - NGAURUHOE	30TH JUNE, 1954 LAVA FLOW FROM NGAURUHOE, TONGARIRO NATIONAL PARK	-39.13	-39.13	175.642	175.642	SAE			s_46 [6492]	GNEISS [6492]									MET					WR [6492]	73.99	0.2		14		0.25	2.85		0.6	1.5	0.03		2.8	3	0.09		0.05	0.1
[6492]	CONVERGENT MARGIN	NEW ZEALAND / COROMANDEL-TAUPO / TAUPO VOLCANIC ZONE / TONGARIRO VOLCANIC CENTER - NGAURUHOE	30TH JUNE, 1954 LAVA FLOW FROM NGAURUHOE, TONGARIRO NATIONAL PARK	-39.13	-39.13	175.642	175.642	SAE			s_47 [6492]	GNEISS [6492]									MET					WR [6492]	74.8	0.19		15.2		0.1	1.75		3.3	0.75	0.11		1.7	1.5	0.07		0.05	0.03
[6492]	CONVERGENT MARGIN	NEW ZEALAND / COROMANDEL-TAUPO / TAUPO VOLCANIC ZONE / TONGARIRO VOLCANIC CENTER - NGAURUHOE	30TH JUNE, 1954 LAVA FLOW FROM NGAURUHOE, TONGARIRO NATIONAL PARK	-39.13	-39.13	175.642	175.642	SAE			s_48 [6492]	GNEISS [6492]									MET					WR [6492]	74.5	0.18		14.9		0.3	1.55		2.35	0.65			2.1	1.4			0.15	0.05
[6492]	CONVERGENT MARGIN	NEW ZEALAND / COROMANDEL-TAUPO / TAUPO VOLCANIC ZONE / TONGARIRO VOLCANIC CENTER - NGAURUHOE	30TH JUNE, 1954 LAVA FLOW FROM NGAURUHOE, TONGARIRO NATIONAL PARK	-39.13	-39.13	175.642	175.642	SAE			s_49 [6492]	DIORITE [6492]								PORPHYRITIC [6492]	PLU					WR [6492]	60.2	0.27		18.4		0.6	6.3		7.7	2.3	0.13		0.5	3.3	0.12		0.15	0.15
[6492]	CONVERGENT MARGIN	NEW ZEALAND / COROMANDEL-TAUPO / TAUPO VOLCANIC ZONE	HUKA FALLS	-38.65	-38.65	176.12	176.12	SAE			s_50 [6492]	GRANITE [6492]									PLU					WR [6492]	72.2	0.21		13.9		0.95	1.95		2.7	0.75	0.06		2.8	4	0.08		0.2	0.05
[6330]	CONVERGENT MARGIN	NEW ZEALAND / COROMANDEL-TAUPO / TAUPO VOLCANIC ZONE / TONGARIRO VOLCANIC CENTER - RUAPEHU / WHAKAPAPA FORMATION	RANGATAUA FLOWS, TUROA REGION	-39.28	-39.28	175.57	175.57	SAE		2797	s_R95/9 [6330]	ANDESITE [6330]									VOL					WR [6330]	59.65	0.75		16.14		6.87			6.52	4.06	0.12		1.84	3.25	0.14		0.48	0.25		0.04
[6330]	CONVERGENT MARGIN	NEW ZEALAND / COROMANDEL-TAUPO / TAUPO VOLCANIC ZONE / TONGARIRO VOLCANIC CENTER - RUAPEHU / WHAKAPAPA FORMATION	RANGATAUA FLOWS, TUROA REGION	-39.28	-39.28	175.57	175.57	SAE		2797	s_R95/15 [6330]	ANDESITE [6330]									VOL					WR [6330]	58.95	0.73		17.03		7.03			6.46	3.37	0.12		1.71	3.34	0.13		0.32	0.27		0.4
[6330]	CONVERGENT MARGIN	NEW ZEALAND / COROMANDEL-TAUPO / TAUPO VOLCANIC ZONE / TONGARIRO VOLCANIC CENTER - RUAPEHU / WHAKAPAPA FORMATION	RANGATAUA FLOWS, TUROA REGION	-39.28	-39.28	175.57	175.57	SAE		2797	s_R97/111 [6330]	ANDESITE [6330]									VOL					WR [6330]	60.5	0.73		15.01		0.7	4.9		5.88	5.27	0.12		2.15	3.28	0.17		0.63	0.26		0.05
[6330]	CONVERGENT MARGIN	NEW ZEALAND / COROMANDEL-TAUPO / TAUPO VOLCANIC ZONE / TONGARIRO VOLCANIC CENTER - RUAPEHU / MANGAWHERO FORMATION	TAHURANGI FLOWS, TUROA REGION	-39.82	-39.82	175.57	175.57	SAE		2797	s_R97/44 [6330]	ANDESITE [6330]									VOL					WR [6330]	59.8	0.7		15.69		0.99	5.16		6.89	4.75	0.14		1.68	3.17	0.15		0.51	0.06		0.09
[6330]	CONVERGENT MARGIN	NEW ZEALAND / COROMANDEL-TAUPO / TAUPO VOLCANIC ZONE / TONGARIRO VOLCANIC CENTER - RUAPEHU / MANGAWHERO FORMATION	TAHURANGI FLOWS, TUROA REGION	-39.82	-39.82	175.57	175.57	SAE		2797	s_R97/4 [6330]	ANDESITE [6330]									VOL					WR [6330]	57.64	0.77		16.86		1.96	5.34		7.46	4.11	0.15		1.47	3.19	0.15		0.29	0.1		0.05
[6330]	CONVERGENT MARGIN	NEW ZEALAND / COROMANDEL-TAUPO / TAUPO VOLCANIC ZONE / TONGARIRO VOLCANIC CENTER - RUAPEHU / MANGAWHERO FORMATION	TAHURANGI FLOWS, TUROA REGION	-39.82	-39.82	175.57	175.57	SAE		2797	s_R97/19 [6330]	ANDESITE [6330]									VOL					WR [6330]	59.08	0.7		15.99		2.33	4.48		7.12	4.68	0.14		1.61	3.13	0.15		0.56	0.08		0.09
[6330]	CONVERGENT MARGIN	NEW ZEALAND / COROMANDEL-TAUPO / TAUPO VOLCANIC ZONE / TONGARIRO VOLCANIC CENTER - RUAPEHU / MANGAWHERO FORMATION	SUNSET RIDGE FLOWS, TUROA REGION	-39.82	-39.82	175.57	175.57	SAE		2797	s_R97/23 [6330]	ANDESITE [6330]									VOL					WR [6330]	61.71	0.83		16.85		0.86	4.69		5.8	2.58	0.11		2.07	3.72	0.2		0.53	0.04		0.08
[6330]	CONVERGENT MARGIN	NEW ZEALAND / COROMANDEL-TAUPO / TAUPO VOLCANIC ZONE / TONGARIRO VOLCANIC CENTER - RUAPEHU / MANGAWHERO FORMATION	SUNSET RIDGE FLOWS, TUROA REGION	-39.82	-39.82	175.57	175.57	SAE		2797	s_R97/34 [6330]	ANDESITE [6330]									VOL					WR [6330]	61.54	0.69		16.42		0.02	5.39		6	3.37	0.12		1.96	3.43	0.15		0.52	0.09		0.08
[6330]	CONVERGENT MARGIN	NEW ZEALAND / COROMANDEL-TAUPO / TAUPO VOLCANIC ZONE / TONGARIRO VOLCANIC CENTER - RUAPEHU / MANGAWHERO FORMATION	SUNSET RIDGE FLOWS, TUROA REGION	-39.82	-39.82	175.57	175.57	SAE		2797	s_R97/35A [6330]	ANDESITE [6330]									VOL					WR [6330]	60.68	0.79		17.54		1.12	4.52		6.19	2.29	0.11		1.85	3.86	0.17		0.44	0.1		0.08
[6330]	CONVERGENT MARGIN	NEW ZEALAND / COROMANDEL-TAUPO / TAUPO VOLCANIC ZONE / TONGARIRO VOLCANIC CENTER - RUAPEHU / MANGAWHERO FORMATION	SUNSET RIDGE FLOWS, TUROA REGION	-39.82	-39.82	175.57	175.57	SAE		2797	s_R97/36 [6330]	ANDESITE [6330]									VOL					WR [6330]	57.66	0.75		16.96		1.6	5.64		7.42	4.17	0.15		1.45	3.23	0.15		0.48	0.13		0.08
[6330]	CONVERGENT MARGIN	NEW ZEALAND / COROMANDEL-TAUPO / TAUPO VOLCANIC ZONE / TONGARIRO VOLCANIC CENTER - RUAPEHU / MANGAWHERO FORMATION	MANGAEHUEHUE FLOWS, TUROA REGION	-39.82	-39.82	175.57	175.57	SAE		2797	s_R97/46 [6330]	ANDESITE [6330]									VOL					WR [6330]	59.21	0.7		15.07		0.99	5.07		6.75	6.18	0.13		1.72	3.11	0.15		0.4	0.08		0.09
[6330]	CONVERGENT MARGIN	NEW ZEALAND / COROMANDEL-TAUPO / TAUPO VOLCANIC ZONE / TONGARIRO VOLCANIC CENTER - RUAPEHU / MANGAWHERO FORMATION	MANGAEHUEHUE FLOWS, TUROA REGION	-39.82	-39.82	175.57	175.57	SAE		2797	s_R97/108 [6330]	ANDESITE [6330]									VOL					WR [6330]	59.43	0.69		15.41		1.15	5.24		7.26	5.21	0.14		1.5	3.14	0.13		0.37	0.04		0.08
[6330]	CONVERGENT MARGIN	NEW ZEALAND / COROMANDEL-TAUPO / TAUPO VOLCANIC ZONE / TONGARIRO VOLCANIC CENTER - RUAPEHU / MANGAWHERO FORMATION	MANGAEHUEHUE FLOWS, TUROA REGION	-39.82	-39.82	175.57	175.57	SAE		2797	s_R97/112 [6330]	ANDESITE [6330]									VOL					WR [6330]	59.94	0.66		14.78		0.82	5.16		6.94	5.53	0.13		1.64	3.14	0.14		0.42	0.12		0.07
[6330]	CONVERGENT MARGIN	NEW ZEALAND / COROMANDEL-TAUPO / TAUPO VOLCANIC ZONE / TONGARIRO VOLCANIC CENTER - RUAPEHU / MANGAWHERO FORMATION	MANGATURUTURU-C FLOWS, TUROA REGION	-39.82	-39.82	175.57	175.57	SAE		2797	s_R97/58 [6330]	ANDESITE [6330]									VOL					WR [6330]	58.82	0.72		15.28		1.51	5.02		7.15	5.98	0.14		1.58	2.99	0.16		0.55	0.23		0.1
[6330]	CONVERGENT MARGIN	NEW ZEALAND / COROMANDEL-TAUPO / TAUPO VOLCANIC ZONE / TONGARIRO VOLCANIC CENTER - RUAPEHU / MANGAWHERO FORMATION	MANGATURUTURU-C FLOWS, TUROA REGION	-39.82	-39.82	175.57	175.57	SAE		2797	s_R97/65D [6330]	ANDESITE [6330]									VOL					WR [6330]	59.17	0.72		17.05		1.42	5.15		6.84	3.48	0.14		1.68	3.36	0.15		0.54	0.09		0.09
[6330]	CONVERGENT MARGIN	NEW ZEALAND / COROMANDEL-TAUPO / TAUPO VOLCANIC ZONE / TONGARIRO VOLCANIC CENTER - RUAPEHU / MANGAWHERO FORMATION	MANGATURUTURU-B FLOWS, TUROA REGION	-39.82	-39.82	175.57	175.57	SAE		2797	s_R97/6 [6330]	ANDESITE [6330]									VOL					WR [6330]	58.75	0.72		17.25		1.56	5.35		6.94	3.53	0.14		1.55	3.29	0.14		0.4	0.1		0.06
[6330]	CONVERGENT MARGIN	NEW ZEALAND / COROMANDEL-TAUPO / TAUPO VOLCANIC ZONE / TONGARIRO VOLCANIC CENTER - RUAPEHU / MANGAWHERO FORMATION	MANGATURUTURU-B FLOWS, TUROA REGION	-39.82	-39.82	175.57	175.57	SAE		2797	s_R97/65 [6330]	ANDESITE [6330]									VOL					WR [6330]	58.7	0.72		17.19		1.6	5.22		6.93	3.57	0.14		1.55	3.45	0.14		0.56	0.11		0.12
[6330]	CONVERGENT MARGIN	NEW ZEALAND / COROMANDEL-TAUPO / TAUPO VOLCANIC ZONE / TONGARIRO VOLCANIC CENTER - RUAPEHU / MANGAWHERO FORMATION	MANGATURUTURU-B FLOWS, TUROA REGION	-39.82	-39.82	175.57	175.57	SAE		2797	s_R97/65C [6330]	ANDESITE [6330]									VOL					WR [6330]	58.89	0.69		16.4		1.31	5.32		6.9	4.53	0.14		1.59	3.23	0.14		0.17	0.06		0.06
[6330]	CONVERGENT MARGIN	NEW ZEALAND / COROMANDEL-TAUPO / TAUPO VOLCANIC ZONE / TONGARIRO VOLCANIC CENTER - RUAPEHU / MANGAWHERO FORMATION	TUROA FLOWS, TUROA REGION	-39.82	-39.82	175.57	175.57	SAE		2797	s_R97/27 [6330]	ANDESITE [6330]									VOL					WR [6330]	60.77	0.78		17.65		1.18	4.61		6.17	2.32	0.12		1.86	3.92	0.18		0.51	0.12		0.08
[6330]	CONVERGENT MARGIN	NEW ZEALAND / COROMANDEL-TAUPO / TAUPO VOLCANIC ZONE / TONGARIRO VOLCANIC CENTER - RUAPEHU / MANGAWHERO FORMATION	TUROA FLOWS, TUROA REGION	-39.82	-39.82	175.57	175.57	SAE		2797	s_R97/56 [6330]	ANDESITE [6330]									VOL					WR [6330]	62.35	0.67		16.1		0.77	4.51		5.71	3.29	0.12		2.03	3.57	0.18		0.5	0.08		0.1
[6330]	CONVERGENT MARGIN	NEW ZEALAND / COROMANDEL-TAUPO / TAUPO VOLCANIC ZONE / TONGARIRO VOLCANIC CENTER - RUAPEHU / MANGAWHERO FORMATION	MANGATURUTURU-A FLOWS, TUROA REGION	-39.82	-39.82	175.57	175.57	SAE		2797	s_R97/49 [6330]	ANDESITE [6330]									VOL					WR [6330]	55.92	0.76		17.6		2.45	5.48		7.55	4.48	0.16		1	3.2	0.12		0.64	0.25		0.1
[6330]	CONVERGENT MARGIN	NEW ZEALAND / COROMANDEL-TAUPO / TAUPO VOLCANIC ZONE / TONGARIRO VOLCANIC CENTER - RUAPEHU / MANGAWHERO FORMATION	MANGATURUTURU-A FLOWS, TUROA REGION	-39.82	-39.82	175.57	175.57	SAE		2797	s_R97/50 [6330]	ANDESITE [6330]									VOL					WR [6330]	56.5	0.7		17.14		1.92	5.64		7.88	4.76	0.16		0.88	3.15	0.11		0.45	0.2		0.09
[6330]	CONVERGENT MARGIN	NEW ZEALAND / COROMANDEL-TAUPO / TAUPO VOLCANIC ZONE / TONGARIRO VOLCANIC CENTER - RUAPEHU / MANGAWHERO FORMATION	MANGATURUTURU-A FLOWS, TUROA REGION	-39.82	-39.82	175.57	175.57	SAE		2797	s_R97/65A [6330]	ANDESITE [6330]									VOL					WR [6330]	60.07	0.79		15.13		1.24	4.91		6.39	5.17	0.13		1.88	3.16	0.17		0.54	0.12		0.1
[6330]	CONVERGENT MARGIN	NEW ZEALAND / COROMANDEL-TAUPO / TAUPO VOLCANIC ZONE / TONGARIRO VOLCANIC CENTER - RUAPEHU / WHAKAPAPA FORMATION	RANGATAUA FLOWS, TUROA REGION	-39.28	-39.28	175.57	175.57	SAE		2797	s_R95/10 [6330]	ANDESITE [6330]									VOL					WR [6330]
[6330]	CONVERGENT MARGIN	NEW ZEALAND / COROMANDEL-TAUPO / TAUPO VOLCANIC ZONE / TONGARIRO VOLCANIC CENTER - RUAPEHU / WHAKAPAPA FORMATION	RANGATAUA FLOWS, TUROA REGION	-39.28	-39.28	175.57	175.57	SAE		2797	s_R95/11 [6330]	ANDESITE [6330]									VOL					WR [6330]
[6330]	CONVERGENT MARGIN	NEW ZEALAND / COROMANDEL-TAUPO / TAUPO VOLCANIC ZONE / TONGARIRO VOLCANIC CENTER - RUAPEHU / WHAKAPAPA FORMATION	RANGATAUA FLOWS, TUROA REGION	-39.28	-39.28	175.57	175.57	SAE		2797	s_R95/12 [6330]	ANDESITE [6330]									VOL					WR [6330]
[6330]	CONVERGENT MARGIN	NEW ZEALAND / COROMANDEL-TAUPO / TAUPO VOLCANIC ZONE / TONGARIRO VOLCANIC CENTER - RUAPEHU / WHAKAPAPA FORMATION	RANGATAUA FLOWS, TUROA REGION	-39.28	-39.28	175.57	175.57	SAE		2797	s_R95/13A [6330]	ANDESITE [6330]									VOL					WR [6330]
[6330]	CONVERGENT MARGIN	NEW ZEALAND / COROMANDEL-TAUPO / TAUPO VOLCANIC ZONE / TONGARIRO VOLCANIC CENTER - RUAPEHU / WHAKAPAPA FORMATION	RANGATAUA FLOWS, TUROA REGION	-39.28	-39.28	175.57	175.57	SAE		2797	s_R95/14 [6330]	ANDESITE [6330]									VOL					WR [6330]
[6330]	CONVERGENT MARGIN	NEW ZEALAND / COROMANDEL-TAUPO / TAUPO VOLCANIC ZONE / TONGARIRO VOLCANIC CENTER - RUAPEHU / WHAKAPAPA FORMATION	RANGATAUA FLOWS, TUROA REGION	-39.28	-39.28	175.57	175.57	SAE		2797	s_R95/16 [6330]	ANDESITE [6330]									VOL					WR [6330]
[6330]	CONVERGENT MARGIN	NEW ZEALAND / COROMANDEL-TAUPO / TAUPO VOLCANIC ZONE / TONGARIRO VOLCANIC CENTER - RUAPEHU / MANGAWHERO FORMATION	SUNSET RIDGE FLOWS, TUROA REGION	-39.82	-39.82	175.57	175.57	SAE		2797	s_R97/38 [6330]	ANDESITE [6330]									VOL					WR [6330]
[6330]	CONVERGENT MARGIN	NEW ZEALAND / COROMANDEL-TAUPO / TAUPO VOLCANIC ZONE / TONGARIRO VOLCANIC CENTER - RUAPEHU / MANGAWHERO FORMATION	SUNSET RIDGE FLOWS, TUROA REGION	-39.82	-39.82	175.57	175.57	SAE		2797	s_R97/69 [6330]	ANDESITE [6330]									VOL					WR [6330]
[6330]	CONVERGENT MARGIN	NEW ZEALAND / COROMANDEL-TAUPO / TAUPO VOLCANIC ZONE / TONGARIRO VOLCANIC CENTER - RUAPEHU / MANGAWHERO FORMATION	MANGATURUTURU-C FLOWS, TUROA REGION	-39.82	-39.82	175.57	175.57	SAE		2797	s_R97/13 [6330]	ANDESITE [6330]									VOL					WR [6330]
[6330]	CONVERGENT MARGIN	NEW ZEALAND / COROMANDEL-TAUPO / TAUPO VOLCANIC ZONE / TONGARIRO VOLCANIC CENTER - RUAPEHU / MANGAWHERO FORMATION	MANGATURUTURU-C FLOWS, TUROA REGION	-39.82	-39.82	175.57	175.57	SAE		2797	s_R97/39 [6330]	ANDESITE [6330]									VOL					WR [6330]
[6330]	CONVERGENT MARGIN	NEW ZEALAND / COROMANDEL-TAUPO / TAUPO VOLCANIC ZONE / TONGARIRO VOLCANIC CENTER - RUAPEHU / MANGAWHERO FORMATION	MANGATURUTURU-C FLOWS, TUROA REGION	-39.82	-39.82	175.57	175.57	SAE		2797	s_R97/59 [6330]	ANDESITE [6330]									VOL					WR [6330]
[6330]	CONVERGENT MARGIN	NEW ZEALAND / COROMANDEL-TAUPO / TAUPO VOLCANIC ZONE / TONGARIRO VOLCANIC CENTER - RUAPEHU / MANGAWHERO FORMATION	MANGATURUTURU-C FLOWS, TUROA REGION	-39.82	-39.82	175.57	175.57	SAE		2797	s_R97/60A [6330]	ANDESITE [6330]									VOL					WR [6330]
[6330]	CONVERGENT MARGIN	NEW ZEALAND / COROMANDEL-TAUPO / TAUPO VOLCANIC ZONE / TONGARIRO VOLCANIC CENTER - RUAPEHU / MANGAWHERO FORMATION	MANGATURUTURU-C FLOWS, TUROA REGION	-39.82	-39.82	175.57	175.57	SAE		2797	s_R97/60B [6330]	ANDESITE [6330]									VOL					WR [6330]
[6330]	CONVERGENT MARGIN	NEW ZEALAND / COROMANDEL-TAUPO / TAUPO VOLCANIC ZONE / TONGARIRO VOLCANIC CENTER - RUAPEHU / MANGAWHERO FORMATION	MANGATURUTURU-B FLOWS, TUROA REGION	-39.82	-39.82	175.57	175.57	SAE		2797	s_R97/10A [6330]	ANDESITE [6330]									VOL					WR [6330]
[6330]	CONVERGENT MARGIN	NEW ZEALAND / COROMANDEL-TAUPO / TAUPO VOLCANIC ZONE / TONGARIRO VOLCANIC CENTER - RUAPEHU / MANGAWHERO FORMATION	MANGATURUTURU-B FLOWS, TUROA REGION	-39.82	-39.82	175.57	175.57	SAE		2797	s_R97/10B [6330]	ANDESITE [6330]									VOL					WR [6330]
[6330]	CONVERGENT MARGIN	NEW ZEALAND / COROMANDEL-TAUPO / TAUPO VOLCANIC ZONE / TONGARIRO VOLCANIC CENTER - RUAPEHU / MANGAWHERO FORMATION	MANGATURUTURU-B FLOWS, TUROA REGION	-39.82	-39.82	175.57	175.57	SAE		2797	s_R97/12 [6330]	ANDESITE [6330]									VOL					WR [6330]
[6330]	CONVERGENT MARGIN	NEW ZEALAND / COROMANDEL-TAUPO / TAUPO VOLCANIC ZONE / TONGARIRO VOLCANIC CENTER - RUAPEHU / MANGAWHERO FORMATION	MANGATURUTURU-B FLOWS, TUROA REGION	-39.82	-39.82	175.57	175.57	SAE		2797	s_R97/115A [6330]	ANDESITE [6330]									VOL					WR [6330]
[6330]	CONVERGENT MARGIN	NEW ZEALAND / COROMANDEL-TAUPO / TAUPO VOLCANIC ZONE / TONGARIRO VOLCANIC CENTER - RUAPEHU / MANGAWHERO FORMATION	MANGATURUTURU-A FLOWS, TUROA REGION	-39.82	-39.82	175.57	175.57	SAE		2797	s_R97/11 [6330]	ANDESITE [6330]									VOL					WR [6330]
[6487]	CONVERGENT MARGIN	NEW ZEALAND / COROMANDEL-TAUPO / TAUPO VOLCANIC ZONE / MAUNGATAUTARI		-38.0167	-38.0167	175.567	175.567	SAE			s_M56 [6487]	ANDESITE, PYROXENE [6487]				NEOGENE [6487]				PORPHYRITIC, FINE-GRAINED GROUNDMASS [6487]	VOL					WR [6487]	58.17	0.69		16.52		1.43	5.69		7.5	4.73	0.12		1.59	3.34	0.21
[6487]	CONVERGENT MARGIN	NEW ZEALAND / COROMANDEL-TAUPO / TAUPO VOLCANIC ZONE / MAUNGATAUTARI		-38.0167	-38.0167	175.567	175.567	SAE			s_M13 [6487]	ANDESITE, LABRADORITE [6487]				NEOGENE [6487]				PORPHYRITIC, FINE-GRAINED GROUNDMASS [6487]	VOL					WR [6487]	60.56	0.77		16.61		1.3	5.17		6.41	3.46	0.17		1.99	3.34	0.21
[6487]	CONVERGENT MARGIN	NEW ZEALAND / COROMANDEL-TAUPO / TAUPO VOLCANIC ZONE / MAUNGATAUTARI		-38.0167	-38.0167	175.567	175.567	SAE			s_M38 [6487]	DACITE, HORNBLENDE [6487]				NEOGENE [6487]				PORPHYRITIC, FINE-GRAINED GROUNDMASS [6487]	VOL					WR [6487]	63.08	0.62		17.44		1.07	4.3		5.08	2.35	0.1		2.16	3.6	0.19
[6487]	CONVERGENT MARGIN	NEW ZEALAND / COROMANDEL-TAUPO / TAUPO VOLCANIC ZONE / MAUNGATAUTARI		-38.0167	-38.0167	175.567	175.567	SAE			s_M44 [6487]	DACITE, HORNBLENDE [6487]				NEOGENE [6487]				PORPHYRITIC, FINE-GRAINED GROUNDMASS [6487]	VOL					WR [6487]	63.38	0.59		17.82		1.09	4.34		4.47	2.35	0.1		2.32	3.38	0.16
[6487]	CONVERGENT MARGIN	NEW ZEALAND / COROMANDEL-TAUPO / TAUPO VOLCANIC ZONE / MAUNGATAUTARI		-38.0167	-38.0167	175.567	175.567	SAE			s_M29 [6487]	DACITE, HORNBLENDE [6487]				NEOGENE [6487]				PORPHYRITIC, FINE-GRAINED GROUNDMASS [6487]	VOL					WR [6487]	63.44	0.59		17.26		1.07	4.29		4.55	2.04	0.11		2.46	4	0.18
[6487]	CONVERGENT MARGIN	NEW ZEALAND / COROMANDEL-TAUPO / TAUPO VOLCANIC ZONE / MAUNGATAUTARI		-38.0167	-38.0167	175.567	175.567	SAE			s_M37 [6487]	DACITE, HORNBLENDE [6487]				NEOGENE [6487]				PORPHYRITIC, FINE-GRAINED GROUNDMASS [6487]	VOL					WR [6487]	65.91	0.6		19.19		1.03	4.1		2.49	1.02	0.13		2.89	2.48	0.15
[6487]	CONVERGENT MARGIN	NEW ZEALAND / COROMANDEL-TAUPO / TAUPO VOLCANIC ZONE / MAUNGATAUTARI		-38.0167	-38.0167	175.567	175.567	SAE			s_M57 [6487]	DACITE, HORNBLENDE [6487]				NEOGENE [6487]				PORPHYRITIC, FINE-GRAINED GROUNDMASS [6487]	VOL					WR [6487]	67.22	0.44		17.4		0.8	3.24		4.09	0.79	0.08		2.33	3.5	0.1
[6478]	CONVERGENT MARGIN	NEW ZEALAND / COROMANDEL-TAUPO / TAUPO VOLCANIC ZONE / TAUPO VOLCANIC CENTER / TAUPO IGNIMBRITE		-38.82	-38.82	176	176	SAE			s_1 [6478]	RHYOLITE [6478]				QUATERNARY [6478]					VOL					GL [6478]	77.25	0.24		13.35				1.96	1.18	0.27	0.07		2.46	3.22		0.23
[6478]	CONVERGENT MARGIN	NEW ZEALAND / COROMANDEL-TAUPO / TAUPO VOLCANIC ZONE / OKATAINA CALDERA	MATAHINA DAMSITE, DRILLHOLE NO. 72	-38.25	-38.25	175.833	175.833	SAE			s_3 [6478]	RHYOLITE [6478]				QUATERNARY [6478]					VOL					GL [6478]	78.22	0.09		12.36				1.08	0.76	0.09	0.07		3.61	3.71		5.5
[6478]	CONVERGENT MARGIN	NEW ZEALAND / COROMANDEL-TAUPO / TAUPO VOLCANIC ZONE	GRIFFIN ROAD	-38.25	-38.25	175.833	175.833	SAE			s_4 [6478]	RHYOLITE [6478]				QUATERNARY [6478]					VOL					GL [6478]	77.16	0.21		13.07				1.23	1.32	0.24	0.04		3.11	3.62		5.75
[6478]	CONVERGENT MARGIN	NEW ZEALAND / COROMANDEL-TAUPO / TAUPO VOLCANIC ZONE / WHAKAMARU / WHAKAMARU IGNIMBRITE		-38.42	-38.42	176.08	176.08	SAE			s_5 [6478]	RHYOLITE [6478]				QUATERNARY [6478]					VOL					GL [6478]	77.99	0.15		12.17				1.07	0.78	0.11	0.03		4.43	3.28		3.23
[6478]	CONVERGENT MARGIN	NEW ZEALAND / COROMANDEL-TAUPO / TAUPO VOLCANIC ZONE / MANGAKINO VOLCANIC CENTER / MARSHALL IGNIMBRITE		-38.25	-38.25	175.5	175.5	SAE			s_6 [6478]	RHYOLITE [6478]				QUATERNARY [6478]					VOL					GL [6478]	77.55	0.15		12.64				1.41	1.01	0.11	0.04		3.45	3.65		6.73
[6478]	CONVERGENT MARGIN	NEW ZEALAND / COROMANDEL-TAUPO / TAUPO VOLCANIC ZONE / POTAKA TEPHRA	WANGANUI BASIN	-39.7667	-39.7667	175.9	175.9	SAE			s_7 [6478]	RHYOLITE [6478]				QUATERNARY [6478]					VOL					GL [6478]	77.98	0.1		12.55				1.08	0.87	0.11			3.46	3.81		5.22
[6478]	CONVERGENT MARGIN	NEW ZEALAND / COROMANDEL-TAUPO / TAUPO VOLCANIC ZONE / MOUNT CURL		-39.95	-39.95	175.483	175.483	SAE			s_8 [6478]	RHYOLITE [6478]				QUATERNARY [6478]					VOL					GL [6478]	78.16	0.14		12.41				0.97	0.8	0.12	0.03		4.22	3.21		4.83
[truncated: 4,277 more rows]
[truncated: 121 more columns]

## Sheet: Raw Mg# RI
CITATIONS	TECTONIC SETTING	LOCATION	LOCATION COMMENT	LATITUDE MIN	LATITUDE MAX	LONGITUDE MIN	LONGITUDE MAX	LAND OR SEA	ELEVATION MIN	ELEVATION MAX	SAMPLE NAME	ROCK NAME	MIN. AGE (YRS.)	MAX. AGE (YRS.)	GEOL.	AGE	ERUPTION DAY	ERUPTION MONTH	ERUPTION YEAR	ROCK TEXTURE	ROCK TYPE	DRILL DEPTH MIN	DRILL DEPTHAX	ALTERATION	MINERAL	MATERIAL	SIO2(WT%)	TIO2(WT%)	B2O3(WT%)	AL2O3(WT%)	CR2O3(WT%)	FE2O3(WT%)	FEO(WT%)	FEOT(WT%)	CAO(WT%)	MGO(WT%)	MNO(WT%)	NIO(WT%)	K2O(WT%)	NA2O(WT%)	P2O5(WT%)	Mg#	RI	H2O(WT%)	H2OP(WT%)	H2OM(WT%)	H2OT(WT%)	CO2(WT%)	CO1(WT%)
[truncated: 95 more rows]
[truncated: 123 more columns]

[truncated: 1 more sheets: Final]
