# Supplementary material for: Latitude-dependent oxygen fugacity in arc magmas
Source: Nat Commun. 2024 Jul 18;15:6050. doi: 10.1038/s41467-024-50337-6 (PMC11258285; doi:10.1038/s41467-024-50337-6)
Supplement: Supplementary file 19 — Source data [file 41467_2024_50337_MOESM19_ESM.zip › Raw data filtering process/README.txt]

1. This compressed file includes source data from different arc segments.
2. The first sheet named "Raw Si Mg" indicates that the raw data is filtered based on their SiO2, MgO, and rock type.
3. The second sheet named "Raw Mg# RI" indicates that the data is subsequently filtered based on their Mg#, rittmann-index (RI), and age.
4. The Third sheet named "Final" indicates that the data is selected for final compilation and analysis. The data in red are those excluded because of their abnormally geochemical compositions (e.g., Nb, Sr/Y, ...), or their non-arc locations (e.g., back-arc basin, collision zone, ...). The data in blue are those excluded because they are outliers after data analyzing by modified Thompson-tau method. 
