# Supplementary material for: Latitude-dependent oxygen fugacity in arc magmas
Source: Nat Commun. 2024 Jul 18;15:6050. doi: 10.1038/s41467-024-50337-6 (PMC11258285; doi:10.1038/s41467-024-50337-6)
Supplement: Supplementary file 19 — Source data [file 41467_2024_50337_MOESM19_ESM.zip › Raw data filtering process/RYUKYU_ARC 6.5.xlsx]

## Sheet: Raw Si Mg
CITATIONS	TECTONIC SETTING	LOCATION	LOCATION COMMENT	LATITUDE MIN	LATITUDE MAX	LONGITUDE MIN	LONGITUDE MAX	LAND OR SEA	ELEVATION MIN	ELEVATION MAX	SAMPLE NAME	ROCK NAME	MIN. AGE (YRS.)	MAX. AGE (YRS.)	GEOL.	AGE	ERUPTION DAY	ERUPTION MONTH	ERUPTION YEAR	ROCK TEXTURE	ROCK TYPE	DRILL DEPTH MIN	DRILL DEPTHAX	ALTERATION	MINERAL	MATERIAL	SIO2(WT%)	TIO2(WT%)	B2O3(WT%)	AL2O3(WT%)	CR2O3(WT%)	FE2O3(WT%)	FEO(WT%)	FEOT(WT%)	CAO(WT%)	MGO(WT%)	MNO(WT%)	NIO(WT%)	K2O(WT%)	NA2O(WT%)	P2O5(WT%)	H2O(WT%)	H2OP(WT%)	H2OM(WT%)	H2OT(WT%)	CO2(WT%)	CO1(WT%)	F(WT%)	CL(WT%)
[19800]	CONVERGENT MARGIN	RYUKYU ARC / RYUKYU ARC / KYUSHU / ASO		32.9791	32.9791	131.394	131.394	SAE			s_TK-70 [19800]	NOT GIVEN [19800]								APHYRIC [19800]	VOL					WR [19800]	69.53	0.72		15.19				2.95	1.91	0.71	0.11		4.86	3.87	0.14
[19800]	CONVERGENT MARGIN	RYUKYU ARC / RYUKYU ARC / KYUSHU / ASO		32.9641	32.9641	131.383	131.383	SAE			s_TK48-3W-6 [19800]	NOT GIVEN [19800]								APHYRIC [19800]	VOL					WR [19800]	67.9	0.76		15.41				3.45	1.79	0.7	0.12		4.61	3.58	0.11
[19800]	CONVERGENT MARGIN	RYUKYU ARC / RYUKYU ARC / KYUSHU / ASO		32.9416	32.9416	131.316	131.316	SAE			s_2059-ATOB4 [19800]	NOT GIVEN [19800]									VOL					WR [19800]	63.98	0.87		16.28				5.04	3.79	1.6	0.12		3.83	4.07	0.32
[19800]	CONVERGENT MARGIN	RYUKYU ARC / RYUKYU ARC / KYUSHU / ASO		32.9416	32.9416	131.316	131.316	SAE			s_2059-ATOB5 [19800]	NOT GIVEN [19800]									VOL					WR [19800]	65.48	0.83		15.84				4.21	3.14	1.37	0.12		4.13	4.27	0.25
[19800]	CONVERGENT MARGIN	RYUKYU ARC / RYUKYU ARC / KYUSHU / ASO		32.9416	32.9416	131.316	131.316	SAE			s_2059-ATOB6 [19800]	NOT GIVEN [19800]									VOL					WR [19800]	67.23	0.8		15.57				3.56	2.41	1.04	0.11		4.46	4.4	0.19
[19800]	CONVERGENT MARGIN	RYUKYU ARC / RYUKYU ARC / KYUSHU / ASO		33.0783	33.0783	131.044	131.044	SAE			s_2092-AMPM1 [19800]	NOT GIVEN [19800]								APHYRIC [19800]	VOL					WR [19800]	66.76	0.74		15.87				3.07	1.85	0.81	0.11		4.57	4.01	0.12
[19800]	CONVERGENT MARGIN	RYUKYU ARC / RYUKYU ARC / KYUSHU / ASO		33.0783	33.0783	131.044	131.044	SAE			s_2092-AMPM2 [19800]	NOT GIVEN [19800]								APHYRIC [19800]	VOL					WR [19800]	66.94	0.72		15.77				3.02	1.81	0.79	0.11		4.55	4.06	0.12
[19800]	CONVERGENT MARGIN	RYUKYU ARC / RYUKYU ARC / KYUSHU / ASO		33.0783	33.0783	131.044	131.044	SAE			s_2092-AMPM3 [19800]	NOT GIVEN [19800]								APHYRIC [19800]	VOL					WR [19800]	67.47	0.71		15.42				2.94	1.83	0.8	0.11		4.54	4.27	0.12
[19800]	CONVERGENT MARGIN	RYUKYU ARC / RYUKYU ARC / KYUSHU / ASO		32.9059	32.9059	131.349	131.349	SAE			s_2109-ATBRPM1 [19800]	NOT GIVEN [19800]								APHYRIC [19800]	VOL					WR [19800]	67.69	0.68		15.22				2.8	1.89	0.84	0.11		4.85	3.93	0.12
[19800]	CONVERGENT MARGIN	RYUKYU ARC / RYUKYU ARC / KYUSHU / ASO		32.9059	32.9059	131.349	131.349	SAE			s_2109-ATBRPM2 [19800]	NOT GIVEN [19800]								APHYRIC [19800]	VOL					WR [19800]	67.84	0.65		14.79				2.57	1.9	0.93	0.1		4.78	4.02	0.11
[19800]	CONVERGENT MARGIN	RYUKYU ARC / RYUKYU ARC / KYUSHU / ASO		32.9059	32.9059	131.349	131.349	SAE			s_2109-ATBRPM3 [19800]	NOT GIVEN [19800]								APHYRIC [19800]	VOL					WR [19800]	67.82	0.68		15.16				2.66	1.9	0.87	0.11		4.72	4.06	0.12
[19800]	CONVERGENT MARGIN	RYUKYU ARC / RYUKYU ARC / KYUSHU / ASO		32.9059	32.9059	131.349	131.349	SAE			s_2109-ATWHPM1 [19800]	NOT GIVEN [19800]								APHYRIC [19800]	VOL					WR [19800]	65.98	0.74		16.41				3.17	1.91	0.82	0.12		4.5	4.02	0.13
[19800]	CONVERGENT MARGIN	RYUKYU ARC / RYUKYU ARC / KYUSHU / ASO		32.9059	32.9059	131.349	131.349	SAE			s_2109-ATWHPM2 [19800]	NOT GIVEN [19800]								APHYRIC [19800]	VOL					WR [19800]	67.03	0.71		15.52				3.01	1.96	0.85	0.11		4.68	4.03	0.13
[19800]	CONVERGENT MARGIN	RYUKYU ARC / RYUKYU ARC / KYUSHU / ASO		32.9059	32.9059	131.349	131.349	SAE			s_2109-ATWHPM3 [19800]	NOT GIVEN [19800]								APHYRIC [19800]	VOL					WR [19800]	67.26	0.7		15.53				2.91	1.84	0.8	0.11		4.76	3.98	0.12
[19800]	CONVERGENT MARGIN	RYUKYU ARC / RYUKYU ARC / KYUSHU / ASO		32.9641	32.9641	131.383	131.383	SAE			s_3A_G2_990514 [19800]	NOT GIVEN [19800]								APHYRIC [19800]	VOL					WR [19800]	65.58	0.75		16.55				3.2	1.91	0.86	0.11		4.45	3.98	0.13
[19800]	CONVERGENT MARGIN	RYUKYU ARC / RYUKYU ARC / KYUSHU / ASO		32.9641	32.9641	131.383	131.383	SAE			s_3AB_G2_990514 [19800]	NOT GIVEN [19800]								APHYRIC [19800]	VOL					WR [19800]	66.67	0.7		15.57				2.93	1.91	0.86	0.11		4.6	4.25	0.13
[19800]	CONVERGENT MARGIN	RYUKYU ARC / RYUKYU ARC / KYUSHU / ASO		33.0783	33.0783	131.044	131.044	SAE			s_2092-AMBD1 [19800]	NOT GIVEN [19800]									VOL					WR [19800]	62.96	0.95		15.93				5.4	3.73	1.73	0.15		3.54	4.41	0.37
[19800]	CONVERGENT MARGIN	RYUKYU ARC / RYUKYU ARC / KYUSHU / ASO		33.0783	33.0783	131.044	131.044	SAE			s_2092-AMBD2 [19800]	NOT GIVEN [19800]									VOL					WR [19800]	64.44	0.92		15.77				4.68	3.19	1.45	0.14		3.84	4.51	0.3
[19800]	CONVERGENT MARGIN	RYUKYU ARC / RYUKYU ARC / KYUSHU / ASO		33.0783	33.0783	131.044	131.044	SAE			s_2092-AMBD3 [19800]	NOT GIVEN [19800]									VOL					WR [19800]	64.5	0.93		15.82				4.7	3.21	1.48	0.14		3.84	4.51	0.3
[19800]	CONVERGENT MARGIN	RYUKYU ARC / RYUKYU ARC / KYUSHU / ASO		32.9744	32.9744	131.404	131.404	SAE			s_H.M TK-47 [19800]	NOT GIVEN [19800]								APHYRIC [19800]	VOL					WR [19800]	68.05	0.76		15.45				3.46	1.8	0.7	0.12		4.62	3.59	0.11
[19800]	CONVERGENT MARGIN	RYUKYU ARC / RYUKYU ARC / KYUSHU / ASO		32.9641	32.9641	131.383	131.383	SAE			s_H.M TK-48 G-1 [19800]	NOT GIVEN [19800]								APHYRIC [19800]	VOL					WR [19800]	68.06	0.73		15.98				2.98	1.93	0.7	0.11		4.61	3.95	0.14
[19800]	CONVERGENT MARGIN	RYUKYU ARC / RYUKYU ARC / KYUSHU / ASO		32.9641	32.9641	131.383	131.383	SAE			s_H.M TK-48-HG-1 [19800]	NOT GIVEN [19800]								APHYRIC [19800]	VOL					WR [19800]	67.33	0.73		15.61				2.95	1.9	0.72	0.11		4.61	3.89	0.14
[19800]	CONVERGENT MARGIN	RYUKYU ARC / RYUKYU ARC / KYUSHU / ASO		32.9641	32.9641	131.383	131.383	SAE			s_H.M TK-48-HG-2 [19800]	NOT GIVEN [19800]								APHYRIC [19800]	VOL					WR [19800]	68.56	0.72		15.59				2.88	1.93	0.7	0.11		4.66	4.14	0.13
[19800]	CONVERGENT MARGIN	RYUKYU ARC / RYUKYU ARC / KYUSHU / ASO		32.9641	32.9641	131.383	131.383	SAE			s_H.M TK-48-MG-1 [19800]	NOT GIVEN [19800]								APHYRIC [19800]	VOL					WR [19800]	67.55	0.75		16.12				2.99	1.91	0.69	0.12		4.5	3.98	0.13
[19800]	CONVERGENT MARGIN	RYUKYU ARC / RYUKYU ARC / KYUSHU / ASO		32.9641	32.9641	131.383	131.383	SAE			s_H.M TK-48-MG-2 [19800]	NOT GIVEN [19800]								APHYRIC [19800]	VOL					WR [19800]	63.88	0.93		16.91				4.95	3.28	1.37	0.14		3.67	4.04	0.33
[19800]	CONVERGENT MARGIN	RYUKYU ARC / RYUKYU ARC / KYUSHU / ASO		32.9791	32.9791	131.394	131.394	SAE			s_H.M TK-70 [19800]	NOT GIVEN [19800]								APHYRIC [19800]	VOL					WR [19800]	68.08	0.71		14.87				2.89	1.87	0.7	0.11		4.76	3.79	0.14
[19800]	CONVERGENT MARGIN	RYUKYU ARC / RYUKYU ARC / KYUSHU / ASO		32.9059	32.9059	131.349	131.349	SAE			s_H.M TK-77-1 [19800]	NOT GIVEN [19800]								APHYRIC [19800]	VOL					WR [19800]	67.56	0.76		16.19				3.03	1.84	0.74	0.11		4.6	3.94	0.13
[19800]	CONVERGENT MARGIN	RYUKYU ARC / RYUKYU ARC / KYUSHU / ASO		32.9059	32.9059	131.349	131.349	SAE			s_H.M TK-77-2 [19800]	NOT GIVEN [19800]								APHYRIC [19800]	VOL					WR [19800]	66.95	0.75		15.79				3	1.89	0.74	0.11		4.47	3.94	0.14
[19800]	CONVERGENT MARGIN	RYUKYU ARC / RYUKYU ARC / KYUSHU / ASO		32.9641	32.9641	131.383	131.383	SAE			s_H.T. 91090101-1A [19800]	NOT GIVEN [19800]								APHYRIC [19800]	VOL					WR [19800]	68.38	0.7		15.67				2.95	1.78	0.68	0.11		4.76	4.02	0.09
[19800]	CONVERGENT MARGIN	RYUKYU ARC / RYUKYU ARC / KYUSHU / ASO		32.9641	32.9641	131.383	131.383	SAE			s_H.T. 91090101-4A [19800]	NOT GIVEN [19800]								APHYRIC [19800]	VOL					WR [19800]	67.93	0.74		15.71				3.04	2.01	0.74	0.11		4.64	4.03	0.15
[19800]	CONVERGENT MARGIN	RYUKYU ARC / RYUKYU ARC / KYUSHU / ASO		32.9641	32.9641	131.383	131.383	SAE			s_H.T. 91090101-5A [19800]	NOT GIVEN [19800]								APHYRIC [19800]	VOL					WR [19800]	67.9	0.71		15.95				2.93	1.81	0.66	0.11		4.74	4.03	0.12
[19800]	CONVERGENT MARGIN	RYUKYU ARC / RYUKYU ARC / KYUSHU / ASO		32.9673	32.9673	131.4	131.4	SAE			s_2016-3BPM1 [19800]	NOT GIVEN [19800]								APHYRIC [19800]	VOL					WR [19800]	67.81	0.67		15.15				2.79	1.77	0.77	0.11		4.79	4.21	0.12
[19800]	CONVERGENT MARGIN	RYUKYU ARC / RYUKYU ARC / KYUSHU / ASO		32.9673	32.9673	131.4	131.4	SAE			s_2016-3BPM2 [19800]	NOT GIVEN [19800]								APHYRIC [19800]	VOL					WR [19800]	67.94	0.7		14.91				2.9	1.83	0.8	0.12		4.7	3.93	0.12
[19800]	CONVERGENT MARGIN	RYUKYU ARC / RYUKYU ARC / KYUSHU / ASO		32.9673	32.9673	131.4	131.4	SAE			s_2016-3BPM3 [19800]	NOT GIVEN [19800]								APHYRIC [19800]	VOL					WR [19800]	67.65	0.69		15.14				2.89	1.85	0.81	0.11		4.66	4.38	0.13
[19800]	CONVERGENT MARGIN	RYUKYU ARC / RYUKYU ARC / KYUSHU / ASO		32.9641	32.9641	131.383	131.383	SAE			s_TK48-3B [19800]	NOT GIVEN [19800]								APHYRIC [19800]	VOL					WR [19800]	67.02	0.7		15.32				2.94	1.94	0.89	0.11		4.64	4.45	0.13
[19800]	CONVERGENT MARGIN	RYUKYU ARC / RYUKYU ARC / KYUSHU / ASO		32.9673	32.9673	131.4	131.4	SAE			s_2016-3BSC2 [19800]	NOT GIVEN [19800]								APHYRIC [19800]	VOL					WR [19800]	62.8	0.9		15.72				5.57	3.84	1.79	0.14		3.44	4.31	0.4
[19800]	CONVERGENT MARGIN	RYUKYU ARC / RYUKYU ARC / KYUSHU / ASO		32.9673	32.9673	131.4	131.4	SAE			s_2016-3BSC3 [19800]	NOT GIVEN [19800]								APHYRIC [19800]	VOL					WR [19800]	63.57	0.9		15.83				5.31	3.65	1.69	0.14		3.6	4.36	0.37
[19800]	CONVERGENT MARGIN	RYUKYU ARC / RYUKYU ARC / KYUSHU / ASO		32.9673	32.9673	131.4	131.4	SAE			s_2016-3BSC4 [19800]	NOT GIVEN [19800]								APHYRIC [19800]	VOL					WR [19800]	62.41	0.91		15.79				5.83	4.11	1.91	0.14		3.33	4.25	0.43
[19800]	CONVERGENT MARGIN	RYUKYU ARC / RYUKYU ARC / KYUSHU / ASO		32.9706	32.9706	131.313	131.313	SAE			s_2039-11-3BAPH [19800]	NOT GIVEN [19800]								APHYRIC [19800]	VOL					WR [19800]	64.1	0.93		15.48				5.25	3.65	1.69	0.14		3.43	4.25	0.36
[19800]	CONVERGENT MARGIN	RYUKYU ARC / RYUKYU ARC / KYUSHU / ASO		32.9706	32.9706	131.313	131.313	SAE			s_2039-2-3BAPH (fiamme) [19800]	NOT GIVEN [19800]								APHYRIC [19800]	VOL					WR [19800]	63.76	0.89		15.79				5.01	3.38	1.56	0.14		3.69	4.35	0.33
[19800]	CONVERGENT MARGIN	RYUKYU ARC / RYUKYU ARC / KYUSHU / ASO		32.9706	32.9706	131.313	131.313	SAE			s_2039-3-3BAPH [19800]	NOT GIVEN [19800]								APHYRIC [19800]	VOL					WR [19800]	65.5	0.83		14.81				4.72	3.3	1.53	0.13		3.44	4.05	0.32
[19800]	CONVERGENT MARGIN	RYUKYU ARC / RYUKYU ARC / KYUSHU / ASO		32.9706	32.9706	131.313	131.313	SAE			s_2039-8-3BOB [19800]	NOT GIVEN [19800]									VOL					WR [19800]	62.66	0.92		15.91				5.83	4.11	1.91	0.14		3.38	4.29	0.44
[19800]	CONVERGENT MARGIN	RYUKYU ARC / RYUKYU ARC / KYUSHU / ASO		32.9706	32.9706	131.313	131.313	SAE			s_2039-9-3BOB1 [19800]	NOT GIVEN [19800]									VOL					WR [19800]	62.07	0.92		16.08				5.98	4.21	1.96	0.15		3.38	4.34	0.46
[19800]	CONVERGENT MARGIN	RYUKYU ARC / RYUKYU ARC / KYUSHU / ASO		32.9706	32.9706	131.313	131.313	SAE			s_2039-9-3BOB2 [19800]	NOT GIVEN [19800]									VOL					WR [19800]	62.84	0.91		15.74				5.77	4.01	1.89	0.14		3.38	4.29	0.43
[19800]	CONVERGENT MARGIN	RYUKYU ARC / RYUKYU ARC / KYUSHU / ASO		32.9625	32.9625	131.384	131.384	SAE			s_H.M TK-48-LG-1 [19800]	NOT GIVEN [19800]								APHYRIC [19800]	VOL					WR [19800]	67.48	0.73		15.12				2.91	1.98	0.71	0.11		4.55	4.04	0.14
[19800]	CONVERGENT MARGIN	RYUKYU ARC / RYUKYU ARC / KYUSHU / ASO		32.9641	32.9641	131.383	131.383	SAE			s_H.T. 91090101-1B [19800]	NOT GIVEN [19800]								APHYRIC [19800]	VOL					WR [19800]	67.36	0.7		15.03				2.88	1.85	0.67	0.11		4.82	4.32	0.13
[19800]	CONVERGENT MARGIN	RYUKYU ARC / RYUKYU ARC / KYUSHU / ASO		32.9641	32.9641	131.383	131.383	SAE			s_H.T. 91090101-2 [19800]	NOT GIVEN [19800]								APHYRIC [19800]	VOL					WR [19800]	66.19	0.75		15.41				3.4	2.36	0.92	0.11		4.42	4.33	0.18
[19800]	CONVERGENT MARGIN	RYUKYU ARC / RYUKYU ARC / KYUSHU / ASO		32.9641	32.9641	131.383	131.383	SAE			s_H.T. 91090101-3 [19800]	NOT GIVEN [19800]								APHYRIC [19800]	VOL					WR [19800]	67.17	0.73		15.36				3.04	1.98	0.77	0.11		4.61	4.19	0.15
[19800]	CONVERGENT MARGIN	RYUKYU ARC / RYUKYU ARC / KYUSHU / ASO		32.9641	32.9641	131.383	131.383	SAE			s_H.T. 91090101-4B [19800]	NOT GIVEN [19800]								APHYRIC [19800]	VOL					WR [19800]	61.48	0.92		15.8				6.09	4.22	1.85	0.14		3.46	4.21	0.48
[19800]	CONVERGENT MARGIN	RYUKYU ARC / RYUKYU ARC / KYUSHU / ASO		32.9641	32.9641	131.383	131.383	SAE			s_H.T. 91090101-5B [19800]	NOT GIVEN [19800]								APHYRIC [19800]	VOL					WR [19800]	61.51	0.91		15.52				5.73	4.1	1.75	0.14		3.56	4.1	0.47
[19800]	CONVERGENT MARGIN	RYUKYU ARC / RYUKYU ARC / KYUSHU / ASO		32.9641	32.9641	131.383	131.383	SAE			s_H.T. 91090101-6 [19800]	NOT GIVEN [19800]								APHYRIC [19800]	VOL					WR [19800]	62.49	0.89		15.82				5.7	3.97	1.72	0.14		3.64	4.34	0.45
[19800]	CONVERGENT MARGIN	RYUKYU ARC / RYUKYU ARC / KYUSHU / ASO		32.9673	32.9673	131.4	131.4	SAE			s_H.M TK-01 [19800]	NOT GIVEN [19800]								APHYRIC [19800]	VOL					WR [19800]	62.88	0.94		15.68				5.38	3.93	1.66	0.14		3.51	4.28	0.42
[19800]	CONVERGENT MARGIN	RYUKYU ARC / RYUKYU ARC / KYUSHU / ASO		32.9641	32.9641	131.383	131.383	SAE			s_H.M TK-48-HG-1 [19800]	NOT GIVEN [19800]								APHYRIC [19800]	VOL					WR [19800]	64.88	0.85		15.84				4.25	3.3	1.28	0.12		4.06	4.08	0.28
[19800]	CONVERGENT MARGIN	RYUKYU ARC / RYUKYU ARC / KYUSHU / ASO		32.9641	32.9641	131.383	131.383	SAE			s_H.M TK-48-HG-2 [19800]	NOT GIVEN [19800]								APHYRIC [19800]	VOL					WR [19800]	64.08	0.95		16.07				4.68	3.4	1.4	0.15		3.73	4.34	0.33
[19800]	CONVERGENT MARGIN	RYUKYU ARC / RYUKYU ARC / KYUSHU / ASO		32.9641	32.9641	131.383	131.383	SAE			s_H.M TK-48-LG-2 [19800]	NOT GIVEN [19800]								APHYRIC [19800]	VOL					WR [19800]	60.76	0.91		16.13				5.75	4.57	1.89	0.14		3.21	4.1	0.47
[19800]	CONVERGENT MARGIN	RYUKYU ARC / RYUKYU ARC / KYUSHU / ASO		32.9706	32.9706	131.313	131.313	SAE			s_2039-10-3BPPH [19800]	NOT GIVEN [19800]								PORPHYRITIC [19800]	VOL					WR [19800]	58.57	0.83		18.09				6.15	6.26	2.15	0.13		2.71	3.79	0.38
[19800]	CONVERGENT MARGIN	RYUKYU ARC / RYUKYU ARC / KYUSHU / ASO		32.9706	32.9706	131.313	131.313	SAE			s_2039-12-3BPPH [19800]	NOT GIVEN [19800]								PORPHYRITIC [19800]	VOL					WR [19800]	58.76	0.84		17.94				6.17	6	2.06	0.13		2.79	3.85	0.38
[19800]	CONVERGENT MARGIN	RYUKYU ARC / RYUKYU ARC / KYUSHU / ASO		32.9706	32.9706	131.313	131.313	SAE			s_2039-1-3BPPH [19800]	NOT GIVEN [19800]								PORPHYRITIC [19800]	VOL					WR [19800]	59.19	0.85		17.85				6.19	5.9	2.17	0.14		2.82	3.89	0.41
[19800]	CONVERGENT MARGIN	RYUKYU ARC / RYUKYU ARC / KYUSHU / ASO		33.0851	33.0851	131.166	131.166	SAE			s_2064-3CSC1 [19800]	NOT GIVEN [19800]								PORPHYRITIC [19800]	VOL					WR [19800]	52.27	1.05		19.05				9.41	7.31	3.85	0.16		1.43	3.23	0.2
[19800]	CONVERGENT MARGIN	RYUKYU ARC / RYUKYU ARC / KYUSHU / ASO		33.0851	33.0851	131.166	131.166	SAE			s_2064-3CSC2 [19800]	NOT GIVEN [19800]								PORPHYRITIC [19800]	VOL					WR [19800]	55.4	0.94		19.29				7.55	6.77	2.67	0.14		2.09	3.6	0.31
[19800]	CONVERGENT MARGIN	RYUKYU ARC / RYUKYU ARC / KYUSHU / ASO		33.0851	33.0851	131.166	131.166	SAE			s_2064-3CSC3 [19800]	NOT GIVEN [19800]								PORPHYRITIC [19800]	VOL					WR [19800]	55.04	0.91		17.89				8.23	7.68	3.58	0.15		2.01	3.21	0.26
[19800]	CONVERGENT MARGIN	RYUKYU ARC / RYUKYU ARC / KYUSHU / ASO		33.0732	33.0732	131.064	131.064	SAE			s_2104-3CSC1 [19800]	NOT GIVEN [19800]								PORPHYRITIC [19800]	VOL					WR [19800]	56.66	0.84		18.77				6.76	7.17	2.56	0.13		2.34	3.5	0.33
[19800]	CONVERGENT MARGIN	RYUKYU ARC / RYUKYU ARC / KYUSHU / ASO		33.0732	33.0732	131.064	131.064	SAE			s_2104-3CSC2 [19800]	NOT GIVEN [19800]								PORPHYRITIC [19800]	VOL					WR [19800]	57.92	0.84		18.61				6.28	6.53	2.18	0.13		2.58	3.69	0.36
[19800]	CONVERGENT MARGIN	RYUKYU ARC / RYUKYU ARC / KYUSHU / ASO		33.0732	33.0732	131.064	131.064	SAE			s_2104-3CSC3 [19800]	NOT GIVEN [19800]								PORPHYRITIC [19800]	VOL					WR [19800]	55.86	0.87		18.22				7.42	7.51	3.13	0.14		2.15	3.3	0.28
[19800]	CONVERGENT MARGIN	RYUKYU ARC / RYUKYU ARC / KYUSHU / ASO		32.9416	32.9416	131.156	131.156	SAE			s_TK603C [19800]	NOT GIVEN [19800]								PORPHYRITIC [19800]	VOL					WR [19800]	53.77	0.93		18.09				8.44	7.95	3.81	0.15		1.85	3.34	0.27
[19800]	CONVERGENT MARGIN	RYUKYU ARC / RYUKYU ARC / KYUSHU / ASO		32.9416	32.9416	131.156	131.156	SAE			s_3C_TK60-990526 [19800]	NOT GIVEN [19800]								PORPHYRITIC [19800]	VOL					WR [19800]	55.94	0.95		18.39				8.11	7.41	3.33	0.14		2.09	3.45	0.29
[19800]	CONVERGENT MARGIN	RYUKYU ARC / RYUKYU ARC / KYUSHU / ASO		32.9416	32.9416	131.156	131.156	SAE			s_H.M TK-60-2 [19800]	NOT GIVEN [19800]								PORPHYRITIC [19800]	VOL					WR [19800]	55.62	0.99		18.81				8.31	7.07	3.13	0.13		2.02	3.23	0.25
[19800]	CONVERGENT MARGIN	RYUKYU ARC / RYUKYU ARC / KYUSHU / ASO		32.9416	32.9416	131.156	131.156	SAE			s_H.T. 91090103-1 [19800]	NOT GIVEN [19800]								PORPHYRITIC [19800]	VOL					WR [19800]	55.15	0.9		18.44				8.02	8.1	3.5	0.14		1.92	3.26	0.28
[19800]	CONVERGENT MARGIN	RYUKYU ARC / RYUKYU ARC / KYUSHU / ASO		32.9416	32.9416	131.156	131.156	SAE			s_H.T. 91090103-2 [19800]	NOT GIVEN [19800]								PORPHYRITIC [19800]	VOL					WR [19800]	56.18	0.88		18.92				7.29	7.67	2.7	0.13		2.09	3.48	0.33
[19800]	CONVERGENT MARGIN	RYUKYU ARC / RYUKYU ARC / KYUSHU / ASO		32.9416	32.9416	131.156	131.156	SAE			s_H.T. 91090103-3 [19800]	NOT GIVEN [19800]								PORPHYRITIC [19800]	VOL					WR [19800]	56.36	0.86		19.34				7.09	7.56	2.31	0.13		2.21	3.42	0.35
[19800]	CONVERGENT MARGIN	RYUKYU ARC / RYUKYU ARC / KYUSHU / ASO		32.9169	32.9169	131.348	131.348	SAE			s_H.T. 91092905-1 [19800]	NOT GIVEN [19800]								PORPHYRITIC [19800]	VOL					WR [19800]	57.27	0.81		18.91				6.48	7.51	2.46	0.12		2.28	3.47	0.34
[19800]	CONVERGENT MARGIN	RYUKYU ARC / RYUKYU ARC / KYUSHU / ASO		32.9169	32.9169	131.348	131.348	SAE			s_H.T. 91092905-2 [19800]	NOT GIVEN [19800]								PORPHYRITIC [19800]	VOL					WR [19800]	57.35	0.85		18.04				6.88	7.43	2.75	0.13		2.38	3.45	0.37
[19800]	CONVERGENT MARGIN	RYUKYU ARC / RYUKYU ARC / KYUSHU / ASO		32.9169	32.9169	131.348	131.348	SAE			s_H.T. 91092905-3 [19800]	NOT GIVEN [19800]								PORPHYRITIC [19800]	VOL					WR [19800]	59.01	0.86		17.8				6.36	6.27	2.18	0.13		2.73	3.79	0.43
[19800]	CONVERGENT MARGIN	RYUKYU ARC / RYUKYU ARC / KYUSHU / ASO		32.9727	32.9727	131.398	131.398	SAE			s_H.T. 91112404 [19800]	NOT GIVEN [19800]								PORPHYRITIC [19800]	VOL					WR [19800]	57.22	0.85		19.08				6.67	7.15	2.33	0.13		2.39	3.47	0.35
[19800]	CONVERGENT MARGIN	RYUKYU ARC / RYUKYU ARC / KYUSHU / ASO		32.9128	32.9128	131.348	131.348	SAE			s_H.T. 91092906 [19800]	NOT GIVEN [19800]								PORPHYRITIC [19800]	VOL					WR [19800]	57.68	0.85		19.07				6.58	6.94	2.12	0.13		2.45	3.43	0.37
[19800]	CONVERGENT MARGIN	RYUKYU ARC / RYUKYU ARC / KYUSHU / ASO		32.9128	32.9128	131.348	131.348	SAE			s_H.T. 91092906-1 [19800]	NOT GIVEN [19800]								PORPHYRITIC [19800]	VOL					WR [19800]	57.94	0.84		18.55				6.47	7.07	2.26	0.12		2.52	3.48	0.38
[19800]	CONVERGENT MARGIN	RYUKYU ARC / RYUKYU ARC / KYUSHU / ASO		32.9128	32.9128	131.348	131.348	SAE			s_H.T. 91092906-2 [19800]	NOT GIVEN [19800]								PORPHYRITIC [19800]	VOL					WR [19800]	58.74	0.84		18.31				6.22	6.72	2.04	0.12		2.66	3.54	0.4
[19800]	CONVERGENT MARGIN	RYUKYU ARC / RYUKYU ARC / KYUSHU / ASO		32.9128	32.9128	131.348	131.348	SAE			s_H.T. 91092906-3 [19800]	NOT GIVEN [19800]								PORPHYRITIC [19800]	VOL					WR [19800]	57.23	0.83		18.54				6.69	7.55	2.52	0.13		2.49	3.34	0.34
[19800]	CONVERGENT MARGIN	RYUKYU ARC / RYUKYU ARC / KYUSHU / ASO		32.9128	32.9128	131.348	131.348	SAE			s_H.T. 91092906-4 [19800]	NOT GIVEN [19800]								PORPHYRITIC [19800]	VOL					WR [19800]	68.84	0.71		15.38				2.91	1.93	0.72	0.11		4.89	4.23	0.14
[19800]	CONVERGENT MARGIN	RYUKYU ARC / RYUKYU ARC / KYUSHU / ASO		32.9706	32.9706	131.313	131.313	SAE			s_2039-9-3BOB1 [19800]	NOT GIVEN [19800]									VOL					WR [19800]
[16745][18528]	CONVERGENT MARGIN	RYUKYU ARC / RYUKYU ARC / KYUSHU / ASO	TATENO, PRE-ASO VOLCANIC ROCKS	32.75	33.014	130.95	131.181	SAE			s_TTPA 33 [16745] / s_TTPA-33 [18528]	DACITE [16745]									VOL					WR [16745]	63.29	0.85		15.52		4.81			2.89	0.89	0.08		4.18	3.81	0.26
[16745][18528]	CONVERGENT MARGIN	RYUKYU ARC / RYUKYU ARC / KYUSHU / ASO	TATENO, PRE-ASO VOLCANIC ROCKS	32.75	33.014	130.95	131.181	SAE			s_TTPA44 [16745] / s_TTPA-44 [18528]	ANDESITE [16745]									VOL					WR [16745]	58.23	0.72		17.69		6.8			6.95	3.35	0.13		1.61	3.58	0.21
[16745][18528]	CONVERGENT MARGIN	RYUKYU ARC / RYUKYU ARC / KYUSHU / ASO	TATENO, PRE-ASO VOLCANIC ROCKS	32.75	33.014	130.95	131.181	SAE			s_TTPA45 [16745] / s_TTPA-45 [18528]	ANDESITE [16745]									VOL					WR [16745]	56.23	0.95		16.87		8.2			7.14	4.14	0.14		1.97	3.19	0.22
[16745][18528]	CONVERGENT MARGIN	RYUKYU ARC / RYUKYU ARC / KYUSHU / ASO	TATENO, PRE-ASO VOLCANIC ROCKS	32.75	33.014	130.95	131.181	SAE			s_TTPA46 [16745] / s_TTPA-46 [18528]	ANDESITE [16745]									VOL					WR [16745]	56.01	0.92		17.05		8.14			6.93	4.11	0.14		1.97	3.17	0.21
[16745][18528]	CONVERGENT MARGIN	RYUKYU ARC / RYUKYU ARC / KYUSHU / ASO	TATENO, PRE-ASO VOLCANIC ROCKS	32.75	33.014	130.95	131.181	SAE			s_TTPA47 [16745] / s_TTPA-47 [18528]	ANDESITE [16745]									VOL					WR [16745]	61.92	0.69		18.64		4.02			4.64	0.98	0.09		2.81	4.14	0.25
[16745][18528]	CONVERGENT MARGIN	RYUKYU ARC / RYUKYU ARC / KYUSHU / ASO	TATENO, PRE-ASO VOLCANIC ROCKS	32.75	33.014	130.95	131.181	SAE			s_TTPA48 [16745] / s_TTPA-48 [18528]	ANDESITE [16745]									VOL					WR [16745]	58.12	0.91		17.43		7.7			6.84	3.41	0.13		2.31	3.52	0.21
[16745][18528]	CONVERGENT MARGIN	RYUKYU ARC / RYUKYU ARC / KYUSHU / ASO	KARIO, PRE-ASO VOLCANIC ROCKS	32.75	33.014	130.95	131.181	SAE			s_BCPA43 [16745] / s_BCPA-43 [18528]	ANDESITE [16745]									VOL					WR [16745]	58.63	0.72		17.5		7.06			6.6	3.86	0.12		1.98	3.04	0.15
[16745][18528]	CONVERGENT MARGIN	RYUKYU ARC / RYUKYU ARC / KYUSHU / ASO	DAIKANBO, PRE-ASO VOLCANIC ROCKS	32.75	33.014	130.95	131.181	SAE			s_DAIKANBO [16745]	ANDESITE [16745]									VOL					WR [16745]	58.72	0.82		18.03		6.44			6.69	2.76	0.12		2.16	3.57	0.22
[16745][18528]	CONVERGENT MARGIN	RYUKYU ARC / RYUKYU ARC / KYUSHU / ASO	MATOISHI, PRE-ASO VOLCANIC ROCKS	32.75	33.014	130.95	131.181	SAE			s_KDPA38 [16745] / s_KDPA-38 [18528]	ANDESITE [16745]									VOL					WR [16745]	56.19	0.81		17.72		7.31			7.58	4.02	0.13		1.6	3.35	0.17
[16745][18528]	CONVERGENT MARGIN	RYUKYU ARC / RYUKYU ARC / KYUSHU / ASO	KABUTOIWA, PRE-ASO VOLCANIC ROCKS	32.75	33.014	130.95	131.181	SAE			s_BCPA54 [16745] / s_BCPA-54 [18528]	ANDESITE [16745]									VOL					WR [16745]	61.61	0.76		18.2		5.27			4.67	2.07	0.12		2.36	4.12	0.28
[4869]	CONVERGENT MARGIN	RYUKYU ARC / RYUKYU BACK-ARC / KYUSHU / UNZEN	BEPPU-SHIMABARA GRABEN SYSTEM, SHIMABARA AREA, MINAMI-SHIMABARA	32.689	32.689	130.197	130.197	SAE			s_S-1 [4869]	ANDESITE [4869]				QUATERNARY [4869]					VOL					WR [4869]	58.45	1		17.08				7.05	6.77	2.7	0.16		1.54	3.35	0.23
[4869]	CONVERGENT MARGIN	RYUKYU ARC / RYUKYU BACK-ARC / KYUSHU / UNZEN	BEPPU-SHIMABARA GRABEN SYSTEM, SHIMABARA AREA, MINAMI-SHIMABARA	32.6695	32.6695	130.183	130.183	SAE			s_S-2 [4869]	ANDESITE [4869]				QUATERNARY [4869]					VOL					WR [4869]	56.5	1.06		17.28				7.45	7.3	3.28	0.15		1.42	3.14	0.21
[4869]	CONVERGENT MARGIN	RYUKYU ARC / RYUKYU BACK-ARC / KYUSHU	BEPPU-SHIMABARA GRABEN SYSTEM, SHIMABARA AREA, HAYASAKI	32.6251	32.6251	130.178	130.178	SAE			s_S-3 [4869]	BASALT [4869]				QUATERNARY [4869]					VOL					WR [4869]	49.39	2.02		15.39				9.69	8.7	6.68	0.16		1.32	3.45	0.61
[4869]	CONVERGENT MARGIN	RYUKYU ARC / RYUKYU BACK-ARC / KYUSHU	BEPPU-SHIMABARA GRABEN SYSTEM, SHIMABARA AREA, ATAGOYAMA	32.5889	32.5889	130.186	130.186	SAE			s_S-4 [4869]	BASALT [4869]				QUATERNARY [4869]					VOL					WR [4869]	48.34	1.63		14.53				10.48	8.97	9.1	0.18		0.99	3.37	0.49
[4869]	CONVERGENT MARGIN	RYUKYU ARC / RYUKYU ARC / KYUSHU / ASO	BEPPU-SHIMABARA GRABEN SYSTEM, ASO AREA, NAKA-DAKE	32.8445	32.8445	131.072	131.072	SAE			s_AS-1 [4869]	ANDESITE, BASALTIC [4869]				QUATERNARY [4869]					VOL					WR [4869]	54.55	0.9		17.28				8.58	8.32	3.91	0.15		2.32	3.5	0.24
[4869]	CONVERGENT MARGIN	RYUKYU ARC / RYUKYU ARC / KYUSHU / ASO	BEPPU-SHIMABARA GRABEN SYSTEM, ASO AREA, KOMEZUKA/KOMETSUKA	32.9	32.9	131.036	131.036	SAE			s_AS-2 [4869]	BASALT [4869]				QUATERNARY [4869]					VOL					WR [4869]	51.64	0.94		17.61				9.5	9.8	5.35	0.17		1.42	3.31	0.24
[4869]	CONVERGENT MARGIN	RYUKYU ARC / RYUKYU ARC / KYUSHU / ASO	BEPPU-SHIMABARA GRABEN SYSTEM, ASO AREA, NAKA-DAKE	32.8751	32.8751	131.089	131.089	SAE			s_AS-3 [4869]	BASALT [4869]				QUATERNARY [4869]					VOL					WR [4869]	52.08	1.03		17.67				9.35	8.87	4.31	0.17		1.65	3.95	0.27
[20447]	CONVERGENT MARGIN	RYUKYU ARC / OKINAWA TROUGH / SITE CB6-22	IHEYA RIDGE	32	36	127.08	127.18	SAQ			s_CB6-23.1/2 [20447]	BASALT [20447]				CENOZOIC [20447]					VOL					WR [20447]
[20447]	CONVERGENT MARGIN	RYUKYU ARC / OKINAWA TROUGH / SITE CB6-22	IHEYA RIDGE	32	36	127.08	127.18	SAQ			s_CB6-23.2/2 [20447]	BASALT [20447]				CENOZOIC [20447]					VOL					WR [20447]
[20447]	CONVERGENT MARGIN	RYUKYU ARC / OKINAWA TROUGH / SITE CB6-22	IHEYA RIDGE	32	36	127.08	127.18	SAQ			s_CB6-24.4/6 [20447]	ANDESITE [20447]				CENOZOIC [20447]					VOL					WR [20447]
[20447]	CONVERGENT MARGIN	RYUKYU ARC / OKINAWA TROUGH / SITE CB6-22	IHEYA RIDGE	32	36	127.08	127.18	SAQ			s_CB6-26.1/4 [20447]	DACITE [20447]				CENOZOIC [20447]					VOL					WR [20447]
[20447]	CONVERGENT MARGIN	RYUKYU ARC / OKINAWA TROUGH / SITE CB6-22	IHEYA RIDGE	32	36	127.08	127.18	SAQ			s_CB6-21.1/2 [20447]	RHYOLITE [20447]				CENOZOIC [20447]					VOL					WR [20447]
[4895]	CONVERGENT MARGIN	RYUKYU ARC / RYUKYU ARC / KYUSHU	USHIO, KAGOSHIMA PREFECTURE	31	32	130	131	SAE			s_46083001 [4895]	ANDESITE, 2-PYROXENE [4895]									VOL					WR [4895]	58.6			19.68		4.89	3.01		5.78	3.96			2.08	2.9									0.16
[4895]	CONVERGENT MARGIN	RYUKYU ARC / RYUKYU ARC / KYUSHU	USHIO, KAGOSHIMA PREFECTURE	31	32	130	131	SAE			s_46083001 [4895]	ANDESITE, 2-PYROXENE [4895]									VOL					WR [4895]	57.18	0.49		17.04		6.64	2.92		6.33	4.13			0.17	1.75			1.19	1					1.98
[4895]	CONVERGENT MARGIN	RYUKYU ARC / RYUKYU ARC / KYUSHU	USHIO, KAGOSHIMA PREFECTURE	31	32	130	131	SAE			s_46083001 [4895]	ANDESITE, 2-PYROXENE [4895]									VOL					WR [4895]	58.44			18.94		4.17	3.5		6.06	4.1			2.18	2.31									0.52
[3662]	CONVERGENT MARGIN	RYUKYU ARC / RYUKYU ARC / KYUSHU	SHUKUSHIGAWA-DAM, KITAGAWA, MIYAZAKI	32.5	32.9	131.4	131.8	SAE			s_OKUE-8 [3662]	NOT GIVEN [3662]	14000000 [3662]	14000000 [3662]							PLU					WR [3662]	68.9
[3662]	CONVERGENT MARGIN	RYUKYU ARC / RYUKYU ARC / KYUSHU	FUKURODANI, TSUNO, MIYAZAKI	32.1	32.3	131.2	131.6	SAE			s_OSUZU-2 [3662]	NOT GIVEN [3662]	14000000 [3662]	14000000 [3662]							VOL					WR [3662]	69.5
[3662]	CONVERGENT MARGIN	RYUKYU ARC / RYUKYU ARC / KYUSHU	IITANI, HYUGA, MIYAZAKI	32.1	32.3	131.2	131.6	SAE			s_OSUZU-4 [3662]	NOT GIVEN [3662]	14000000 [3662]	14000000 [3662]							VOL					WR [3662]	70.7
[3662]	CONVERGENT MARGIN	RYUKYU ARC / RYUKYU ARC / KYUSHU	ALONG RIVER HONJO, TAKAKUMAYAMA, TARUMIZU, KAGOSHIMA	31.4667	31.4667	130.817	130.817	SAE			s_KAGO-1 [3662]	NOT GIVEN [3662]	14000000 [3662]	14000000 [3662]							PLU					WR [3662]	78
[3662]	CONVERGENT MARGIN	RYUKYU ARC / RYUKYU ARC / KYUSHU	GOROGAMOTO, UCHINOURA, KAGOSHIMA	31	31.6	130.6	131.2	SAE			s_KAGO-3 [3662]	NOT GIVEN [3662]	14000000 [3662]	14000000 [3662]							PLU					WR [3662]	68.8
[3662]	CONVERGENT MARGIN	RYUKYU ARC / RYUKYU ARC / KYUSHU	TSUSHIRO, UCHINOURA, KAGOSHIMA	31	31.6	130.6	131.2	SAE			s_KAGO-5 [3662]	NOT GIVEN [3662]	14000000 [3662]	14000000 [3662]							PLU					WR [3662]	67.7
[3662]	CONVERGENT MARGIN	RYUKYU ARC / RYUKYU ARC / KYUSHU	HASEGAUCHI, NOBEAKA, MIYAZAKI	32.5	32.9	131.4	131.8	SAE			s_MIYAZAKI-5 [3662]	SHALE [3662]				CRETACEOUS [3662]					SED					WR [3662]	65.3
[4609]	CONVERGENT MARGIN	RYUKYU ARC / RYUKYU ARC / KYUSHU	MT. TSUJI, KIMOTSUKI-GUN, KAGOSHIMA PREFECTURE	31	31.6	130.6	131.2	SAE			s_4 [4609]	NOT GIVEN [4609]									PLU					WR [4609]	67.2	0.25		15.52		0.48	4.32		2.8	1.7	0.07		3.44	3.79
[4609]	CONVERGENT MARGIN	RYUKYU ARC / RYUKYU ARC / KYUSHU	TARUMIZU, KIMOTSUKI-GUN, KAGOSHIMA PREFECTURE	31	31.6	130.6	131.2	SAE			s_5 [4609]	NOT GIVEN [4609]									PLU					WR [4609]	75.24	0.36		12.71		0.7	1.19		1.33	0.4	0.03		4.63	2.19	0.07		0.51	0.2
[4609]	CONVERGENT MARGIN	RYUKYU ARC / RYUKYU ARC / YAKUSHIMA/YAKUJIMA	SENTOZAN, KAGOSHIMA PREFECTURE	30.67	30.67	130.83	130.83	SAE			s_9 [4609]	NOT GIVEN [4609]									PLU					WR [4609]	68.6	0.22		16.02		0.16	3.74		2.86	1.1	0.08		3.84	3.43
[4609]	CONVERGENT MARGIN	RYUKYU ARC / RYUKYU ARC / AMAMI-OSHIMA ISLANDS	ISHIZAKI, KAGOSHIMA PREFECTURE	28.5	28.5	129.5	129.5	SAE			s_10 [4609]	NOT GIVEN [4609]									PLU					WR [4609]	62.18	0.31		16.8		0.32	4.46		4.51	2.9	0.08		3.5	2.94
[4609]	CONVERGENT MARGIN	RYUKYU ARC / RYUKYU ARC / TOKUNO-SHIMA	TODEROKI, HIGASHIAMAGI-MURA, KAGOSHIMA PREFECTURE	28.5	28.5	129.5	129.5	SAE			s_11 [4609]	NOT GIVEN [4609]									PLU					WR [4609]	68.14	0.57		16.79		0.4	4.03		2.86	1.39	0.08		2.62	2.79
[4609]	CONVERGENT MARGIN	RYUKYU ARC / RYUKYU ARC / OKINOERABU-SHIMA	KOSHIYAMA, OSHIMA-GUN, KAGOSHIMA PREFECTURE	28.5	28.5	129.5	129.5	SAE			s_12 [4609]	NOT GIVEN [4609]									PLU					WR [4609]	61.97	0.85		17.75		0.8	4.2		4.69	2.52	0.09		2.14	3.94
[4609]	CONVERGENT MARGIN	RYUKYU ARC / RYUKYU ARC / ISHIGAKI-JIMA	S OF KAWAHIRA, OKINAWA PREFECTURE	24.5	24.5	124	124	SAE			s_15 [4609]	NOT GIVEN [4609]									PLU					WR [4609]	73.9	0.12		12.54		0.32	2.15		0.84	0.42	0.03		4.44	3.93
[4609]	CONVERGENT MARGIN	RYUKYU ARC / RYUKYU ARC / ISHIGAKI-JIMA	OMOTODAKE, OKINAWA PREFECTURE	24.5	24.5	124	124	SAE			s_16 [4609]	NOT GIVEN [4609]									PLU					WR [4609]	75.67	0.13		13.77		0.47	1		0.56	0.15	0.03		3.63	4.13
[4609]	CONVERGENT MARGIN	RYUKYU ARC / RYUKYU ARC / ISHIGAKI-JIMA	OMOTODAKE, OKINAWA PREFECTURE	24.5	24.5	124	124	SAE			s_17 [4609]	NOT GIVEN [4609]									PLU					WR [4609]	74.82	0.12		13.96		0.08	1.3		0.73	0.26	0.03		4.56	3.94
[4609]	CONVERGENT MARGIN	RYUKYU ARC / RYUKYU ARC / ISHIGAKI-JIMA	OMOTODAKE, OKINAWA PREFECTURE	24.5	24.5	124	124	SAE			s_18 [4609]	NOT GIVEN [4609]									PLU					WR [4609]	69.53	0.31		14.85		1.12	2.87		1.37	0.51	0.06		2.77	5.16
[20909]	CONVERGENT MARGIN	RYUKYU ARC / RYUKYU ARC / KYUSHU / UNZEN	1991-1995 ERUPTION	32.75	32.75	130.3	130.3	SAE			s_2804D [20909]	DACITE [20909]									VOL					WR [20909]	55.61	1.26		17.99				7.25	8.08	4.06	0.15		1.93	3.15	0.27
[20909]	CONVERGENT MARGIN	RYUKYU ARC / RYUKYU ARC / KYUSHU / UNZEN	1991-1995 ERUPTION	32.75	32.75	130.3	130.3	SAE			s_2908F [20909]	DACITE [20909]									VOL					WR [20909]	60.21	0.81		16.64				5.43	6.35	3.11	0.11		1.86	3.48	0.19
[20909]	CONVERGENT MARGIN	RYUKYU ARC / RYUKYU ARC / KYUSHU / UNZEN	1991-1995 ERUPTION	32.75	32.75	130.3	130.3	SAE			s_2908O [20909]	DACITE [20909]									VOL					WR [20909]	58.81	0.91		17.27				5.83	6.77	3.76	0.12		1.71	3.4	0.21
[20909]	CONVERGENT MARGIN	RYUKYU ARC / RYUKYU ARC / KYUSHU / UNZEN	1991-1995 ERUPTION	32.75	32.75	130.3	130.3	SAE			s_3010C [20909]	DACITE [20909]									VOL					WR [20909]	59.2	0.87		17.41				5.81	7.13	3.78	0.11		1.65	3.38	0.19
[20909]	CONVERGENT MARGIN	RYUKYU ARC / RYUKYU ARC / KYUSHU / UNZEN	1991-1995 ERUPTION	32.75	32.75	130.3	130.3	SAE			s_2907E [20909]	DACITE [20909]									VOL					WR [20909]	53.9	1.31		18.01				7.43	8.07	4.25	0.14		1.86	3.09	0.28
[20909]	CONVERGENT MARGIN	RYUKYU ARC / RYUKYU ARC / KYUSHU / UNZEN	1991-1995 ERUPTION	32.75	32.75	130.3	130.3	SAE			s_2908B [20909]	DACITE [20909]									VOL					WR [20909]	55.84	1.22		17.12				8.22	7.52	3.91	0.18		1.8	3.36	0.36
[20909]	CONVERGENT MARGIN	RYUKYU ARC / RYUKYU ARC / KYUSHU / UNZEN	1991-1995 ERUPTION	32.75	32.75	130.3	130.3	SAE			s_2908J [20909]	DACITE [20909]									VOL					WR [20909]	55.47	0.98		17.92				7.22	7.92	4.01	0.18		1.6	3.54	0.21
[20909]	CONVERGENT MARGIN	RYUKYU ARC / RYUKYU ARC / KYUSHU / UNZEN	1991-1995 ERUPTION	32.75	32.75	130.3	130.3	SAE			s_3011B [20909]	DACITE [20909]									VOL					WR [20909]	56.26	1.16		18.21				7.13	7.02	4.2	0.15		1.98	3.47	0.27
[20909]	CONVERGENT MARGIN	RYUKYU ARC / RYUKYU ARC / KYUSHU / UNZEN	1991-1995 ERUPTION	32.75	32.75	130.3	130.3	SAE			s_2804B [20909]	DACITE [20909]									VOL					WR [20909]	58.55	0.88		17.06				5.99	7.41	4.32	0.13		1.62	3.25	0.19
[20909]	CONVERGENT MARGIN	RYUKYU ARC / RYUKYU ARC / KYUSHU / UNZEN	1991-1995 ERUPTION	32.75	32.75	130.3	130.3	SAE			s_2907A [20909]	DACITE [20909]									VOL					WR [20909]	52.93	0.78		12.16				10.24	9.12	9.25	0.34		1.17	2.33	0.12
[20909]	CONVERGENT MARGIN	RYUKYU ARC / RYUKYU ARC / KYUSHU / UNZEN	1991-1995 ERUPTION	32.75	32.75	130.3	130.3	SAE			s_2907D [20909]	DACITE [20909]									VOL					WR [20909]	54.87	1.17		16.96				8.26	8.11	4.54	0.2		1.26	3.47	0.17
[20909]	CONVERGENT MARGIN	RYUKYU ARC / RYUKYU ARC / KYUSHU / UNZEN	1991-1995 ERUPTION	32.75	32.75	130.3	130.3	SAE			s_2908A [20909]	DACITE [20909]									VOL					WR [20909]	56.18	1		17.71				7.13	7.83	3.96	0.18		1.56	3.59	0.16
[3408]	CONVERGENT MARGIN	RYUKYU ARC / RYUKYU ARC / KYUSHU / ICHIBUSA-YAMA GRANITE	ICHIBUSA, ROAD LEADING TO YUYAMA PASS, YUNOMAE-MACHI, KUMAMOTO PREFECTURE	32.6	32.6	131.67	131.67	SAE			s_IC08 B [3408]	GRANODIORITE [3408]									PLU					WR [3408]	66.22	0.71		15.05		1.01	3.62		3.47	2.25	0.1		2.98	2.53	0.14		1.42	0.16
[3408]	CONVERGENT MARGIN	RYUKYU ARC / RYUKYU ARC / KYUSHU	HACHIMAN-DAKI, KAMIMATSUGUMA-MURA, KUMAMOTO PREFECTURE, YATSUSHIRO	32.53	32.53	130.58	130.58	SAE			s_YT-127 [3408]	DIORITE, QUARTZ [3408]									PLU					WR [3408]	62.72	0.63		17.53	0	4.56	0.32		2.05	1.7	0.08		1.23	5.63	0.11		2.18	0.36		0.69
[3408]	CONVERGENT MARGIN	RYUKYU ARC / RYUKYU ARC / KYUSHU	HACHIMAN-DAKI, KAMIMATSUGUMA-MURA, KUMAMOTO PREFECTURE, YATSUSHIRO	32.53	32.53	130.58	130.58	SAE			s_YT-126 [3408]	ADAMELLITE [3408]									PLU					WR [3408]	72.18	0.19		13.95	0	2.04	0.12		0.76	1.01	0.06	0	3.47	3.88	0.05		1.15	0.24		0.43
[3408]	CONVERGENT MARGIN	RYUKYU ARC / RYUKYU ARC / KYUSHU / TAKAKUMA-YAMA GRANITE	TAKAKUMA-YAMA, TARUMIZU-SHI, KAGOSHIMA PREFECTURE, KAGOSHIMA	31.4	31.6	130.5	130.9	SAE			s_57Z 27 [3408]	GRANITE, BIOTITE [3408]									PLU					WR [3408]	76.3	0.11	0.21	12.81		0.52	0.79		1.57	0.17	0.04		4.27	2.83	0.11		0.37	0.1
[3408]	CONVERGENT MARGIN	RYUKYU ARC / RYUKYU ARC / KYUSHU / TAKAKUMA-YAMA GRANITE	TAKAKUMA-YAMA, TARUMIZU-SHI, KAGOSHIMA PREFECTURE, KAGOSHIMA	31.4	31.6	130.5	130.9	SAE			s_57Y 07 [3408]	GRANITE [3408]									PLU					WR [3408]	73.36	0.07	0.22	13.01		0.1	0.63		0.95	0.17	0.07		4.52	3.56	0.01		0.32	0.04
[3408]	CONVERGENT MARGIN	RYUKYU ARC / RYUKYU ARC / HONSHU / NICHINAN GROUP	MIZUSHIRI, UCHINOURA-MACHI, KAGOSHIMA PREFECTURE, KAIMONDAKE	31.18	31.18	130.53	130.53	SAE			s_K-34 [3408]	GRANODIORITE [3408]									PLU					WR [3408]	67.62	0.68		15.38		1.21	3.23		2.73	1.46	0.08		3.89	2.97	0.16		0.56	0.18
[3408]	CONVERGENT MARGIN	RYUKYU ARC / RYUKYU ARC / KYUSHU	FUKAMI, SAKAMOTO-MURA, KUMAMOTO PREFECTURE, YATSUSHIRO	32.53	32.53	130.58	130.58	SAE			s_YT-71 [3408]	DIABASE [3408]									PLU					WR [3408]	49.14	2.14		14.67	0	12.64	0.58		7.39	4.33	0.21	0	0.25	3.2	0.41		0.13	0.4		0.2
[3408]	CONVERGENT MARGIN	RYUKYU ARC / RYUKYU ARC / KYUSHU / YATSUSHIRO GNEISS	HAKI-TSURUBAMI, KUDARAGI-MURA, KUMAMOTO PREFECTURE, YATSUSHIRO	32.53	32.53	130.58	130.58	SAE			s_YT-167 [3408]	HORNBLENDITE [3408]									PLU					WR [3408]	44.08	1.52		12.09	0	11.37	0.85		14.16	10.3	0.16		0.08	0.08	0.05		1.82	0.34		2.96
[3408]	CONVERGENT MARGIN	RYUKYU ARC / RYUKYU ARC / KYUSHU / FUKAMI FORMATION	FUKAMI, SAKAMOTO-MURA, KUMAMOTO PREFECTURE, YATSUSHIRO	32.53	32.53	130.58	130.58	SAE			s_KM-1652A [3408]	RHYOLITE [3408]									VOL					WR [3408]	70.21	0.36		13.42	0	3.88	0.26		1.4	1.84	0.07		0.14	5.56	0.08		1.82	0.33		0.36
[3408]	CONVERGENT MARGIN	RYUKYU ARC / RYUKYU ARC / KYUSHU / ASO	NAKA-DAKE, KUMAMOTO PREFECTURE, OITA	32.92	32.92	131.03	131.03	SAE			s_SARAISHI [3408]	NOT GIVEN [3408]									VOL					WR [3408]	57.06	0.75		11.73		5.92	3.52		4.49	2.1	0.09		1.48	1.75	0.13		5.76	2.78
[3408]	CONVERGENT MARGIN	RYUKYU ARC / RYUKYU ARC / KYUSHU / TARA-DAKE LAVA	RYUTOSEN, CHIWATA-MURA, NAGASAKI PREFECTURE, NAGASAKI	32.53	32.53	130.58	130.58	SAE			s_6 [3408]	ANDESITE, 2-PYROXENE [3408]									VOL					WR [3408]	61.44	0.72		16.54		1.95	3.43		5.61	3.22	0.09		2.18	3.64	0.25		0.68	0.4
[3408]	CONVERGENT MARGIN	RYUKYU ARC / RYUKYU ARC / KYUSHU / TARA-DAKE LAVA	HOTACHI, CHIWATA-MURA, NAGASAKI PREFECTURE, NAGASAKI	32.53	32.53	130.58	130.58	SAE			s_8 [3408]	ANDESITE, HORNBLENDE [3408]									VOL					WR [3408]	63.19	0.57		16.07		1.39	3		4.33	2.6	0.08		2.67	3.44	0.2		1.8	0.26
[3408]	CONVERGENT MARGIN	RYUKYU ARC / RYUKYU ARC / KYUSHU / IBUSUKI	NARUKAWA, YAMAKAWA-MACHI, KAGOSHIMA PREFECTURE, KAIMONDAKE	32.53	32.53	130.58	130.58	SAE			s_1 [3408]	ANDESITE [3408]									VOL	17	17			WR [3408]	57.3	0.74		17.02		2.48	4.6		7.88	3.94	0.13		0.82	3.07	1.68		0.24	0.02		0			0
[3408]	CONVERGENT MARGIN	RYUKYU ARC / RYUKYU ARC / KYUSHU / IBUSUKI	NARUKAWA, YAMAKAWA-MACHI, KAGOSHIMA PREFECTURE, KAIMONDAKE	32.53	32.53	130.58	130.58	SAE			s_2 [3408]	ANDESITE [3408]									VOL	69	69			WR [3408]	47.61	0.78		19.27		4.087	3.45		6.81	4.48	0.14		0.8	3			4.99	2.2		0			0.19
[3408]	CONVERGENT MARGIN	RYUKYU ARC / RYUKYU ARC / KYUSHU / IBUSUKI	NARUKAWA, YAMAKAWA-MACHI, KAGOSHIMA PREFECTURE, KAIMONDAKE	32.53	32.53	130.58	130.58	SAE			s_3 [3408]	ANDESITE [3408]									VOL	93.4	93.4			WR [3408]	49	0.75		19.86		3.53	3.81		6.11	3.5	0.1		0.34	2.55			5.51	1.56		1.59			0.18
[3408]	CONVERGENT MARGIN	RYUKYU ARC / RYUKYU ARC / KYUSHU / UNZEN	OBAMA-MACHI, NAGASAKI PREFECTURE, KUMAMOTO	32.75	32.75	130.3	130.3	SAE			s_1 [3408]	CLAY [3408]									SED					WR [3408]	55.44	0.83		25.13		1.71	0.21		0.11	0.13							10.2	2.68
[3408]	CONVERGENT MARGIN	RYUKYU ARC / RYUKYU ARC / KYUSHU / UNZEN	OBAMA-MACHI, NAGASAKI PREFECTURE, KUMAMOTO	32.75	32.75	130.3	130.3	SAE			s_2 [3408]	NOT GIVEN [3408]									N/A					WR [3408]	92.86	2.3		1.38		0.13	0		0	0	0		0	0			2.12	0.72
[3408]	CONVERGENT MARGIN	RYUKYU ARC / RYUKYU ARC / KYUSHU / NICHINAN GROUP	HOKUGO-MURA, MIYAZAKI PREFECTURE, MIYAZAKI	31.93	31.93	131.45	131.45	SAE			s_NICHINAN [3408]	BASALT [3408]									VOL					WR [3408]	46.41	2.03		14.71					7.22	5.75	0.28		0.05	4.86	3.54		0.75	1.26
[20994]	CONVERGENT MARGIN	RYUKYU ARC / RYUKYU ARC / YAKUSHIMA/YAKUJIMA / ANBO TEPHRA		30.3092	30.3092	130.655	130.655	SAE			s_ANBO [20994]	NOT GIVEN [20994]									VOL					GL [20994]	78.22	0.13		12.13				0.97	0.92	0.12	0.08		3.55	3.88
[20994]	CONVERGENT MARGIN	RYUKYU ARC / RYUKYU ARC / YAKUSHIMA/YAKUJIMA / KOSEDA PYROCLASTIC FLOW DEPOSIT		30.5065	30.5065	130.649	130.649	SAE			s_KSD [20994]	NOT GIVEN [20994]									VOL					GL [20994]	77.67	0.16		12.33				0.94	1.2	0.2	0.07		3.09	4.33
[20994]	CONVERGENT MARGIN	RYUKYU ARC / RYUKYU ARC / YAKUSHIMA/YAKUJIMA / KIKAI-TOZUHARA TEPHRA		30.4515	30.4515	130.515	130.515	SAE			s_K-TZ [20994]	NOT GIVEN [20994]									VOL					GL [20994]	77.88	0.19		12.03				1.06	1.04	0.19	0.03		3.55	4.02
[20994]	CONVERGENT MARGIN	RYUKYU ARC / RYUKYU ARC / YAKUSHIMA/YAKUJIMA / ANBO TEPHRA		30.3092	30.3092	130.655	130.655	SAE			s_GB4-ANBO2 [20994]	NOT GIVEN [20994]									VOL					GL [20994]
[20994]	CONVERGENT MARGIN	RYUKYU ARC / RYUKYU ARC / YAKUSHIMA/YAKUJIMA / ANBO TEPHRA		30.3092	30.3092	130.655	130.655	SAE			s_GB4-ANBO3 [20994]	NOT GIVEN [20994]									VOL					GL [20994]
[20994]	CONVERGENT MARGIN	RYUKYU ARC / RYUKYU ARC / YAKUSHIMA/YAKUJIMA / ANBO TEPHRA		30.3092	30.3092	130.655	130.655	SAE			s_GB4-ANBO4 [20994]	NOT GIVEN [20994]									VOL					GL [20994]
[20994]	CONVERGENT MARGIN	RYUKYU ARC / RYUKYU ARC / YAKUSHIMA/YAKUJIMA / KOSEDA PYROCLASTIC FLOW DEPOSIT		30.5065	30.5065	130.649	130.649	SAE			s_GB7-KSD2 [20994]	NOT GIVEN [20994]									VOL					GL [20994]
[20994]	CONVERGENT MARGIN	RYUKYU ARC / RYUKYU ARC / YAKUSHIMA/YAKUJIMA / KOSEDA PYROCLASTIC FLOW DEPOSIT		30.5065	30.5065	130.649	130.649	SAE			s_GB7-KSD4 [20994]	NOT GIVEN [20994]									VOL					GL [20994]
[20994]	CONVERGENT MARGIN	RYUKYU ARC / RYUKYU ARC / YAKUSHIMA/YAKUJIMA / KOSEDA PYROCLASTIC FLOW DEPOSIT		30.5065	30.5065	130.649	130.649	SAE			s_GB7-KSD7 [20994]	NOT GIVEN [20994]									VOL					GL [20994]
[20994]	CONVERGENT MARGIN	RYUKYU ARC / RYUKYU ARC / YAKUSHIMA/YAKUJIMA / KOSEDA PYROCLASTIC FLOW DEPOSIT		30.5065	30.5065	130.649	130.649	SAE			s_GB7-KSD8 [20994]	NOT GIVEN [20994]									VOL					GL [20994]
[20994]	CONVERGENT MARGIN	RYUKYU ARC / RYUKYU ARC / YAKUSHIMA/YAKUJIMA / KOSEDA PYROCLASTIC FLOW DEPOSIT		30.5065	30.5065	130.649	130.649	SAE			s_GB7-KSD9 [20994]	NOT GIVEN [20994]									VOL					GL [20994]
[20994]	CONVERGENT MARGIN	RYUKYU ARC / RYUKYU ARC / YAKUSHIMA/YAKUJIMA / KOSEDA PYROCLASTIC FLOW DEPOSIT		30.5065	30.5065	130.649	130.649	SAE			s_GB7-KSD10 [20994]	NOT GIVEN [20994]									VOL					GL [20994]
[20994]	CONVERGENT MARGIN	RYUKYU ARC / RYUKYU ARC / YAKUSHIMA/YAKUJIMA / KIKAI-TOZUHARA TEPHRA		30.4515	30.4515	130.515	130.515	SAE			s_GB4-KTZ1 [20994]	NOT GIVEN [20994]									VOL					GL [20994]
[20994]	CONVERGENT MARGIN	RYUKYU ARC / RYUKYU ARC / YAKUSHIMA/YAKUJIMA / KIKAI-TOZUHARA TEPHRA		30.4515	30.4515	130.515	130.515	SAE			s_GB4-KTZ4 [20994]	NOT GIVEN [20994]									VOL					GL [20994]
[20994]	CONVERGENT MARGIN	RYUKYU ARC / RYUKYU ARC / YAKUSHIMA/YAKUJIMA / KIKAI-TOZUHARA TEPHRA		30.4515	30.4515	130.515	130.515	SAE			s_GB4-KTZ5 [20994]	NOT GIVEN [20994]									VOL					GL [20994]
[21114]	CONVERGENT MARGIN	RYUKYU ARC / RYUKYU ARC / YAKUSHIMA/YAKUJIMA / KOSEDA PYROCLASTIC FLOW DEPOSIT	KOSEDA	30.3867	30.3867	130.653	130.653	SAE			s_UT1551 [21114]	NOT GIVEN [21114]									VOL					GL [21114]	78.31	0.19		12.54				0.98	1.23	0.2	0.06		2.8	3.59		4.93							0.11
[21114]	CONVERGENT MARGIN	RYUKYU ARC / RYUKYU ARC / YAKUSHIMA/YAKUJIMA / ANBO TEPHRA	ANBO	30.3161	30.3161	130.661	130.661	SAE			s_UT1208 [21114]	NOT GIVEN [21114]									VOL					GL [21114]	78.1	0.12		12.51				0.93	0.94	0.13	0.05		3.13	3.93		6.37							0.14
[21114]	CONVERGENT MARGIN	RYUKYU ARC / RYUKYU ARC / YAKUSHIMA/YAKUJIMA / ANBO TEPHRA	ANBO	30.3161	30.3161	130.661	130.661	SAE			s_UT1240 [21114]	NOT GIVEN [21114]									VOL					GL [21114]	78.08	0.12		12.51				0.96	0.96	0.13	0.06		3.18	3.86		6.85							0.15
[21114]	CONVERGENT MARGIN	RYUKYU ARC / RYUKYU ARC / TAKE-SHIMA / TAKE-SHIMA	KAGOSHIMA PREFECTURE, KIKAI CALDERA, K-AH TEPHRA	30.85	30.85	130.47	130.47	SAE			s_UT1239 [21114]	NOT GIVEN [21114]									VOL					GL [21114]	74.32	0.55		13				2.53	2.03	0.44	0.08		2.7	4.19		2.03							0.16
[21114]	CONVERGENT MARGIN	RYUKYU ARC / RYUKYU ARC / TAKE-SHIMA / TAKE-SHIMA	KAGOSHIMA PREFECTURE, KIKAI CALDERA, K-TZ TEPHRA	30.85	30.85	130.47	130.47	SAE			s_UT1210 [21114]	NOT GIVEN [21114]									VOL					GL [21114]	77.65	0.25		12.23				1.16	1.14	0.19	0.04		3.39	3.78		10.96							0.17
[21114]	CONVERGENT MARGIN	RYUKYU ARC / RYUKYU ARC / KYUSHU	KAGOSHIMA CITY, ATA TEPHRA	31.6	31.6	130.55	130.55	SAE			s_UT1202 [21114]	NOT GIVEN [21114]									VOL					GL [21114]	73.69	0.51		13.37				2.32	2.08	0.43	0.11		2.93	4.39		6.48							0.15
[21114]	CONVERGENT MARGIN	RYUKYU ARC / RYUKYU ARC / KYUSHU	KOKUBU AREA, ATA TEPHRA	31	32	130	131	SAE			s_UT1201 [21114]	NOT GIVEN [21114]									VOL					GL [21114]	73.72	0.5		13.43				2.38	1.99	0.43	0.08		3.15	4.14		6.55							0.18
[21114]	CONVERGENT MARGIN	RYUKYU ARC / RYUKYU ARC / KYUSHU	YAGOSHI, ATA-TH(TORIHAMA TEPHRA)	31	32	130	131	SAE			s_UT1204 [21114]	NOT GIVEN [21114]									VOL					GL [21114]	77.64	0.15		12.65				0.99	1.3	0.17	0.06		3.28	3.62		6.24							0.14
[21114]	CONVERGENT MARGIN	RYUKYU ARC / RYUKYU ARC / KYUSHU	KOKUBU AREA, AT-TEPHRA	31	32	130	131	SAE			s_UT1304 [21114]	NOT GIVEN [21114]									VOL					GL [21114]	78.04	0.13		12.19				1.26	1.16	0.12	0.05		3.32	3.61		5.04							0.12
[21114]	CONVERGENT MARGIN	RYUKYU ARC / RYUKYU ARC / KYUSHU	KAGOSHIMA CITY, KKT(KAKUTO) TEPHRA	31.6	31.6	130.55	130.55	SAE			s_UT1196 [21114]	NOT GIVEN [21114]									VOL					GL [21114]	75.61	0.17		12.96				1.42	1.01	0.13	0.06		4.53	3.91		8.04							0.2
[21114]	CONVERGENT MARGIN	RYUKYU ARC / RYUKYU ARC / KYUSHU	KAGOSHIMA CITY, HWK(HIWAKI) TEPHRA	31.6	31.6	130.55	130.55	SAE			s_UT1197 [21114]	NOT GIVEN [21114]									VOL					GL [21114]	77.85	0.21		12.31				1.06	1.17	0.17	0.07		3.45	3.57		8.35							0.16
[21114]	CONVERGENT MARGIN	RYUKYU ARC / RYUKYU ARC / KYUSHU	HITOYOSHI, ASO-4 TEPHRA	32.21	32.21	130.762	130.762	SAE			s_UT1309 [21114]	NOT GIVEN [21114]									VOL					GL [21114]	71.79	0.43		14.93				1.63	1.29	0.37	0.1		4.48	4.82		3.11							0.17
[21114]	CONVERGENT MARGIN	RYUKYU ARC / RYUKYU ARC / KYUSHU	MIYAZAKI, ASO-3 TEPHRA	32.33	32.83	131	132	SAE			s_UT1310 [21114]	NOT GIVEN [21114]									VOL					GL [21114]	70.13	0.6		15.09				2.39	1.74	0.52	0.14		4.72	4.53		4.3							0.14
[4736]	CONVERGENT MARGIN	RYUKYU ARC / RYUKYU ARC / KYUSHU	KUGINO, KAGOSHIMA PREFECTURE	32	32.5	130.5	131.5	SAE			s_IA [4736]	ANDESITE, 2-PYROXENE [4736]				NEOGENE [4736]					VOL					WR [4736]	60.84	0.75		16.08		2.94	3.21		5.91	3.13	0.06		2.11	3.42	0.12		0.43	0.66
[4736]	CONVERGENT MARGIN	RYUKYU ARC / RYUKYU ARC / KYUSHU	KUGINO, KAGOSHIMA PREFECTURE	32	32.5	130.5	131.5	SAE			s_IB [4736]	ANDESITE, 2-PYROXENE [4736]				NEOGENE [4736]					VOL					WR [4736]	60.32	0.76		16.43		2.21	3.91		6.18	3.45	0.07		2.32	2.92	0.08		0.83	0.28
[21545][21960][21957]	CONVERGENT MARGIN	RYUKYU ARC / AMAMI SANKAKU BASIN / SITE U1438		27.3835	27.3835	134.318	134.318	SAQ			s_351-U1438E 82R2 102-105 [21545] / s_351-U1438E 82R2 102?05 [21957]	BASALT [21545]				EOCENE [21545]					VOL	1554.38	1554.38			WR [21545]	50.168	0.995		15.049				9.97	11.843	8.231	0.245		0.443	2.344	0.07
[21545][21960][21957]	CONVERGENT MARGIN	RYUKYU ARC / AMAMI SANKAKU BASIN / SITE U1438		27.3835	27.3835	134.318	134.318	SAQ			s_351-U1438E 61R2 3-5 [21545]	BASALT [21545] / ANDESITE [21957]				EOCENE [21545]					VOL	1406.38	1406.38			WR [21545]	54.732	0.762		16.537				7.26	3.967	8.874	0.142		0.568	5.876	0.146
[21545][21960][21957]	CONVERGENT MARGIN	RYUKYU ARC / AMAMI SANKAKU BASIN / SITE U1438		27.3835	27.3835	134.318	134.318	SAQ			s_351-U1438E 61R2 92-95 [21545]	BASALT [21545] / ANDESITE [21957]				EOCENE [21545]					VOL	1407.28	1407.28			WR [21545]	54.62	0.805		16.526				6.39	4.746	9.135	0.17		0.498	5.607	0.145
[21545][21960][21957]	CONVERGENT MARGIN	RYUKYU ARC / AMAMI SANKAKU BASIN / SITE U1438		27.3835	27.3835	134.318	134.318	SAQ			s_351-U1438E 62R1 124-126 [21545]	BASALT [21545] / ANDESITE [21957]				EOCENE [21545]					VOL	1411.55	1411.55			WR [21545]	54.686	0.702		16.559				6.18	6.111	8.626	0.187		0.305	5.662	0.187
[21545][21960]	CONVERGENT MARGIN	RYUKYU ARC / AMAMI SANKAKU BASIN / SITE U1438		27.3835	27.3835	134.318	134.318	SAQ			s_351-U1438E 69R1 134-139 [21545]	BASALT [21545]				EOCENE [21545]					VOL	1462.27	1462.27			WR [21545]	53.747	0.625		15.694				5.88	9.479	8.993	0.111		0.19	4.223	0.065
[21545][21960]	CONVERGENT MARGIN	RYUKYU ARC / AMAMI SANKAKU BASIN / SITE U1438		27.3835	27.3835	134.318	134.318	SAQ			s_351-U1438E 69R1 44-47 [21545]	BASALT [21545]				EOCENE [21545]					VOL	1461.36	1461.36			WR [21545]	56.578	0.595		13.16				7.37	6.564	9.104	0.081		0.625	5.002	0.074
[21545][21960][21957]	CONVERGENT MARGIN	RYUKYU ARC / AMAMI SANKAKU BASIN / SITE U1438		27.3835	27.3835	134.318	134.318	SAQ			s_351-U1438E 69R1 98-101 [21545]	BASALT [21545]				EOCENE [21545]					VOL	1461.89	1461.89			WR [21545]	53.498	0.676		15.264				8.45	5.95	9.921	0.098		0.4	4.817	0.073
[21545][21960]	CONVERGENT MARGIN	RYUKYU ARC / AMAMI SANKAKU BASIN / SITE U1438		27.3835	27.3835	134.318	134.318	SAQ			s_351-U1438E 70R1 54-57 [21545]	BASALT [21545]				EOCENE [21545]					VOL	1466.06	1466.06			WR [21545]	51.947	0.742		13.974				4.68	11.559	13.029	0.186		0.167	3.266	0.078
[21545][21960]	CONVERGENT MARGIN	RYUKYU ARC / AMAMI SANKAKU BASIN / SITE U1438		27.3835	27.3835	134.318	134.318	SAQ			s_351-U1438E 70R1 5-8 [21545]	BASALT [21545]				EOCENE [21545]					VOL	1465.57	1465.57			WR [21545]	54.456	0.693		15.378				5.56	6.226	12.344	0.215		0.856	3.983	0.073
[21545][21960][21957]	CONVERGENT MARGIN	RYUKYU ARC / AMAMI SANKAKU BASIN / SITE U1438		27.3835	27.3835	134.318	134.318	SAQ			s_351-U1438E 70R2 16-19 [21545]	BASALT [21545]				EOCENE [21545]					VOL	1466.69	1466.69			WR [21545]	54.075	0.792		16.253				5.98	6.11	10.886	0.156		0.454	4.449	0.088
[21545][21960]	CONVERGENT MARGIN	RYUKYU ARC / AMAMI SANKAKU BASIN / SITE U1438		27.3835	27.3835	134.318	134.318	SAQ			s_351-U1438E 71R1 33-36 [21545]	BASALT [21545]				EOCENE [21545]					VOL	1470.44	1470.44			WR [21545]	48.323	0.723		15.018				8.04	10.113	12.865	0.197		0.9	2.469	0.064
[21545][21960][21957]	CONVERGENT MARGIN	RYUKYU ARC / AMAMI SANKAKU BASIN / SITE U1438		27.3835	27.3835	134.318	134.318	SAQ			s_351-U1438E 71R1 98-101 [21545]	BASALT [21545]				EOCENE [21545]					VOL	1471.1	1471.1			WR [21545]	50.616	0.765		13.714				8.38	9.66	11.445	0.237		0.662	3.234	0.069
[21545][21960]	CONVERGENT MARGIN	RYUKYU ARC / AMAMI SANKAKU BASIN / SITE U1438		27.3835	27.3835	134.318	134.318	SAQ			s_351-U1438E 71R2 5-8 [21545]	BASALT [21545]				EOCENE [21545]					VOL	1471.61	1471.61			WR [21545]	50.127	0.902		13.193				8.46	11.092	11.519	0.236		0.921	2.529	0.076
[21545][21960]	CONVERGENT MARGIN	RYUKYU ARC / AMAMI SANKAKU BASIN / SITE U1438		27.3835	27.3835	134.318	134.318	SAQ			s_351-U1438E 71R2 84-87 [21545]	BASALT [21545]				EOCENE [21545]					VOL	1472.39	1472.39			WR [21545]	52.708	0.887		14.518				7.28	10.48	9.144	0.162		1.227	3.301	0.079
[21545][21960][21957]	CONVERGENT MARGIN	RYUKYU ARC / AMAMI SANKAKU BASIN / SITE U1438		27.3835	27.3835	134.318	134.318	SAQ			s_351-U1438E 71R3 101-104 [21545]	BASALT [21545]				EOCENE [21545]					VOL	1473.76	1473.76			WR [21545]	49.472	0.819		17.514				7.63	12.539	8.042	0.225		0.332	2.407	0.052
[21545][21960]	CONVERGENT MARGIN	RYUKYU ARC / AMAMI SANKAKU BASIN / SITE U1438		27.3835	27.3835	134.318	134.318	SAQ			s_351-U1438E 71R3 10-13 [21545]	BASALT [21545]				EOCENE [21545]					VOL	1472.85	1472.85			WR [21545]	47.459	0.822		14.815				9.6	10.554	13.777	0.313		0.303	1.622	0.062
[21545][21960][21957]	CONVERGENT MARGIN	RYUKYU ARC / AMAMI SANKAKU BASIN / SITE U1438		27.3835	27.3835	134.318	134.318	SAQ			s_351-U1438E 72R1 145-148 [21545]	BASALT [21545]				EOCENE [21545]					VOL	1476.16	1476.16			WR [21545]	49.596	1.227		16.336				8.29	12.706	8.623	0.264		0.445	2.24	0.063
[21545][21960]	CONVERGENT MARGIN	RYUKYU ARC / AMAMI SANKAKU BASIN / SITE U1438		27.3835	27.3835	134.318	134.318	SAQ			s_351-U1438E 72R1 76-79 [21545]	BASALT [21545]				EOCENE [21545]					VOL	1475.47	1475.47			WR [21545]	48.11	0.804		17.471				7.95	13.659	7.94	0.238		0.005	2.11	0.049
[21545][21960]	CONVERGENT MARGIN	RYUKYU ARC / AMAMI SANKAKU BASIN / SITE U1438		27.3835	27.3835	134.318	134.318	SAQ			s_351-U1438E 73R1 114-117 [21545]	BASALT [21545]				EOCENE [21545]					VOL	1485.56	1485.56			WR [21545]	49.017	0.697		18.793				7.37	12.904	7.345	0.23		0.65	2.002	0.048
[21545][21960]	CONVERGENT MARGIN	RYUKYU ARC / AMAMI SANKAKU BASIN / SITE U1438		27.3835	27.3835	134.318	134.318	SAQ			s_351-U1438E 73R1 44-47 [21545]	BASALT [21545]				EOCENE [21545]					VOL	1484.86	1484.86			WR [21545]	48.745	0.705		18.521				7.47	12.852	8.346	0.221		0.502	1.954	0.045
[21545][21960][21957]	CONVERGENT MARGIN	RYUKYU ARC / AMAMI SANKAKU BASIN / SITE U1438		27.3835	27.3835	134.318	134.318	SAQ			s_351-U1438E 73R2 123-128 [21545]	BASALT [21545]				EOCENE [21545]					VOL	1486.85	1486.85			WR [21545]	46.449	0.608		16.637				8.83	11.347	12.094	0.15		0.024	1.507	0.04
[21545][21960][21957]	CONVERGENT MARGIN	RYUKYU ARC / AMAMI SANKAKU BASIN / SITE U1438		27.3835	27.3835	134.318	134.318	SAQ			s_351-U1438E 73R2 74-77 [21545] / s_351-U1438E 73R2 74?7 [21957]	BASALT [21545]				EOCENE [21545]					VOL	1486.35	1486.35			WR [21545]	49.819	0.7		18.494				7.05	12.258	7.337	0.153		0.663	2.565	0.05
[21545][21960]	CONVERGENT MARGIN	RYUKYU ARC / AMAMI SANKAKU BASIN / SITE U1438		27.3835	27.3835	134.318	134.318	SAQ			s_351-U1438E 74R1 50-55 [21545]	BASALT [21545]				EOCENE [21545]					VOL	1494.62	1494.62			WR [21545]	49.513	1.153		14.788				10.89	12.289	7.576	0.178		0.014	2.165	0.071
[21545][21960][21957]	CONVERGENT MARGIN	RYUKYU ARC / AMAMI SANKAKU BASIN / SITE U1438		27.3835	27.3835	134.318	134.318	SAQ			s_351-U1438E 74R2 21-24 [21545]	BASALT [21545]				EOCENE [21545]					VOL	1495.7	1495.7			WR [21545]	50.464	1.111		14.569				11.36	12.246	7.571	0.176		0.027	2.145	0.072
[21545][21960]	CONVERGENT MARGIN	RYUKYU ARC / AMAMI SANKAKU BASIN / SITE U1438		27.3835	27.3835	134.318	134.318	SAQ			s_351-U1438E 75R1 13-17 [21545]	BASALT [21545]				EOCENE [21545]					VOL	1503.95	1503.95			WR [21545]	49.431	1.012		15.105				10.74	12.461	7.685	0.172		0.02	2.149	0.067
[21545][21960][21957]	CONVERGENT MARGIN	RYUKYU ARC / AMAMI SANKAKU BASIN / SITE U1438		27.3835	27.3835	134.318	134.318	SAQ			s_351-U1438E 75R1 81-85 [21545]	BASALT [21545]				EOCENE [21545]					VOL	1504.63	1504.63			WR [21545]	49.753	0.994		15.806				9.91	13.134	7.177	0.174		0.017	2.133	0.068
[21545][21960]	CONVERGENT MARGIN	RYUKYU ARC / AMAMI SANKAKU BASIN / SITE U1438		27.3835	27.3835	134.318	134.318	SAQ			s_351-U1438E 76R1 10-15 [21545]	BASALT [21545]				EOCENE [21545]					VOL	1506.92	1506.92			WR [21545]	49.064	0.957		15.197				10.15	12.65	7.907	0.161		0.033	2.109	0.067
[21545][21960]	CONVERGENT MARGIN	RYUKYU ARC / AMAMI SANKAKU BASIN / SITE U1438		27.3835	27.3835	134.318	134.318	SAQ			s_351-U1438E 76R1 117-122 [21545]	BASALT [21545]				EOCENE [21545]					VOL	1507.99	1507.99			WR [21545]	49.912	0.95		15.409				10.21	12.765	7.774	0.164		0.024	2.158	0.065
[21545][21960]	CONVERGENT MARGIN	RYUKYU ARC / AMAMI SANKAKU BASIN / SITE U1438		27.3835	27.3835	134.318	134.318	SAQ			s_351-U1438E 76R2 126-130 [21545]	BASALT [21545]				EOCENE [21545]					VOL	1509.49	1509.49			WR [21545]	49.714	0.956		15.331				10.14	12.454	8.047	0.173		0.027	2.101	0.066
[21545][21960]	CONVERGENT MARGIN	RYUKYU ARC / AMAMI SANKAKU BASIN / SITE U1438		27.3835	27.3835	134.318	134.318	SAQ			s_351-U1438E 76R2 18-21 [21545]	BASALT [21545]				EOCENE [21545]					VOL	1508.4	1508.4			WR [21545]	49.556	0.954		15.523				10.09	12.613	7.607	0.171		0.024	2.128	0.065
[21545][21960][21957]	CONVERGENT MARGIN	RYUKYU ARC / AMAMI SANKAKU BASIN / SITE U1438		27.3835	27.3835	134.318	134.318	SAQ			s_351-U1438E 76R2 86-91 [21545]	BASALT [21545]				EOCENE [21545]					VOL	1509.1	1509.1			WR [21545]	49.599	0.959		15.626				10.24	12.663	7.655	0.17		0.029	2.123	0.065
[21545][21960][21957]	CONVERGENT MARGIN	RYUKYU ARC / AMAMI SANKAKU BASIN / SITE U1438		27.3835	27.3835	134.318	134.318	SAQ			s_351-U1438E 76R3 105-110 [21545]	BASALT [21545]				EOCENE [21545]					VOL	1510.74	1510.74			WR [21545]	49.079	0.874		16.327				9.59	12.456	8.243	0.156		0.019	2.098	0.061
[21545][21960]	CONVERGENT MARGIN	RYUKYU ARC / AMAMI SANKAKU BASIN / SITE U1438		27.3835	27.3835	134.318	134.318	SAQ			s_351-U1438E 76R3 15-18 [21545]	BASALT [21545]				EOCENE [21545]					VOL	1509.84	1509.84			WR [21545]	49.355	0.944		15.368				10.22	12.453	7.827	0.167		0.025	2.06	0.068
[21545][21960]	CONVERGENT MARGIN	RYUKYU ARC / AMAMI SANKAKU BASIN / SITE U1438		27.3835	27.3835	134.318	134.318	SAQ			s_351-U1438E 77R1 22-25 [21545]	BASALT [21545]				EOCENE [21545]					VOL	1511.04	1511.04			WR [21545]	49.075	0.9		15.444				9.95	12.498	8.512	0.16		0.017	2.053	0.06
[21545][21960][21957]	CONVERGENT MARGIN	RYUKYU ARC / AMAMI SANKAKU BASIN / SITE U1438		27.3835	27.3835	134.318	134.318	SAQ			s_351-U1438E 77R1 53-58 [21545]	BASALT [21545]				EOCENE [21545]					VOL	1511.36	1511.36			WR [21545]	49.834	0.946		15.976				10.26	12.907	7.502	0.17		0.022	2.092	0.067
[21545][21960]	CONVERGENT MARGIN	RYUKYU ARC / AMAMI SANKAKU BASIN / SITE U1438		27.3835	27.3835	134.318	134.318	SAQ			s_351-U1438E 77R1 90-95 [21545]	BASALT [21545]				EOCENE [21545]					VOL	1511.72	1511.72			WR [21545]	50.083	0.935		15.761				10.28	12.508	8.147	0.168		0.027	2.073	0.066
[21545][21960]	CONVERGENT MARGIN	RYUKYU ARC / AMAMI SANKAKU BASIN / SITE U1438		27.3835	27.3835	134.318	134.318	SAQ			s_351-U1438E 77R2 24-27 [21545]	BASALT [21545]				EOCENE [21545]					VOL	1512.39	1512.39			WR [21545]	49.589	0.917		15.598				9.71	12.355	8.31	0.165		0.03	2.056	0.066
[21545][21960]	CONVERGENT MARGIN	RYUKYU ARC / AMAMI SANKAKU BASIN / SITE U1438		27.3835	27.3835	134.318	134.318	SAQ			s_351-U1438E 77R2 99-101 [21545]	BASALT [21545]				EOCENE [21545]					VOL	1513.14	1513.14			WR [21545]	49.086	0.98		15.111				9.48	12.11	9.656	0.131		0.014	1.89	0.068
[21545][21960]	CONVERGENT MARGIN	RYUKYU ARC / AMAMI SANKAKU BASIN / SITE U1438		27.3835	27.3835	134.318	134.318	SAQ			s_351-U1438E 77R3 1-4 [21545]	BASALT [21545]				EOCENE [21545]					VOL	1513.2	1513.2			WR [21545]	49.361	1.023		15.832				9.04	12.717	8.537	0.148		0.02	2.05	0.072
[21545][21960][21957]	CONVERGENT MARGIN	RYUKYU ARC / AMAMI SANKAKU BASIN / SITE U1438		27.3835	27.3835	134.318	134.318	SAQ			s_351-U1438E 77R3 41-43 [21545]	BASALT [21545]				EOCENE [21545]					VOL	1513.6	1513.6			WR [21545]	48.78	0.901		15.395				9.86	12.973	8.28	0.241		0.02	1.977	0.055
[21545][21960]	CONVERGENT MARGIN	RYUKYU ARC / AMAMI SANKAKU BASIN / SITE U1438		27.3835	27.3835	134.318	134.318	SAQ			s_351-U1438E 78R1 121-124 [21545]	BASALT [21545]				EOCENE [21545]					VOL	1516.62	1516.62			WR [21545]	49.758	0.985		15.824				8.56	12.893	8.143	0.157		0.021	2.114	0.061
[21545][21960]	CONVERGENT MARGIN	RYUKYU ARC / AMAMI SANKAKU BASIN / SITE U1438		27.3835	27.3835	134.318	134.318	SAQ			s_351-U1438E 78R1 13-18 [21545]	BASALT [21545]				EOCENE [21545]					VOL	1515.56	1515.56			WR [21545]	49.884	0.9		15.167				9.43	12.511	8.723	0.178		0.023	1.933	0.06
[21545][21960][21957]	CONVERGENT MARGIN	RYUKYU ARC / AMAMI SANKAKU BASIN / SITE U1438		27.3835	27.3835	134.318	134.318	SAQ			s_351-U1438E 78R2 127-130 [21545]	BASALT [21545]				EOCENE [21545]					VOL	1518.09	1518.09			WR [21545]	49.48	0.859		15.881				9.45	13.107	7.784	0.166		0.024	1.931	0.051
[21545][21960]	CONVERGENT MARGIN	RYUKYU ARC / AMAMI SANKAKU BASIN / SITE U1438		27.3835	27.3835	134.318	134.318	SAQ			s_351-U1438E 78R2 60-65 [21545]	BASALT [21545]				EOCENE [21545]					VOL	1517.42	1517.42			WR [21545]	49.55	0.88		15.446				9.71	13.24	8.04	0.167		0.014	1.874	0.055
[21545][21960]	CONVERGENT MARGIN	RYUKYU ARC / AMAMI SANKAKU BASIN / SITE U1438		27.3835	27.3835	134.318	134.318	SAQ			s_351-U1438E 78R3 100-103 [21545]	BASALT [21545]				EOCENE [21545]					VOL	1519.23	1519.23			WR [21545]	49.395	0.884		16.209				9.26	13.286	7.903	0.203		0.021	2.008	0.055
[21545][21960]	CONVERGENT MARGIN	RYUKYU ARC / AMAMI SANKAKU BASIN / SITE U1438		27.3835	27.3835	134.318	134.318	SAQ			s_351-U1438E 78R3 16-21 [21545]	BASALT [21545]				EOCENE [21545]					VOL	1518.4	1518.4			WR [21545]	49.451	0.824		16.559				9.17	13.161	7.879	0.158		0.021	1.892	0.053
[21545][21960]	CONVERGENT MARGIN	RYUKYU ARC / AMAMI SANKAKU BASIN / SITE U1438		27.3835	27.3835	134.318	134.318	SAQ			s_351-U1438E 78R3 82-85 [21545]	BASALT [21545]				EOCENE [21545]					VOL	1519.06	1519.06			WR [21545]	48.872	0.866		15.792				9.49	13.07	7.838	0.192		0.017	1.947	0.055
[21545][21960]	CONVERGENT MARGIN	RYUKYU ARC / AMAMI SANKAKU BASIN / SITE U1438		27.3835	27.3835	134.318	134.318	SAQ			s_351-U1438E 78R4 22-25 [21545]	BASALT [21545]				EOCENE [21545]					VOL	1519.85	1519.85			WR [21545]	48.419	0.92		17.256				9.66	12.092	8.2	0.204		0.014	2.044	0.052
[21545][21960][21957]	CONVERGENT MARGIN	RYUKYU ARC / AMAMI SANKAKU BASIN / SITE U1438		27.3835	27.3835	134.318	134.318	SAQ			s_351-U1438E 78R4 49-53 [21545]	BASALT [21545]				EOCENE [21545]					VOL	1520.12	1520.12			WR [21545]	47.772	0.941		16.713				10.45	11.565	8.867	0.198		0.014	1.987	0.052
[21545][21960]	CONVERGENT MARGIN	RYUKYU ARC / AMAMI SANKAKU BASIN / SITE U1438		27.3835	27.3835	134.318	134.318	SAQ			s_351-U1438E 79R1 12-17 [21545]	BASALT [21545]				EOCENE [21545]					VOL	1524.64	1524.64			WR [21545]	48.254	0.88		17.476				10.19	12.244	8.294	0.181		0.012	1.96	0.05
[21545][21960]	CONVERGENT MARGIN	RYUKYU ARC / AMAMI SANKAKU BASIN / SITE U1438		27.3835	27.3835	134.318	134.318	SAQ			s_351-U1438E 79R1 88-91 [21545]	BASALT [21545]				EOCENE [21545]					VOL	1525.39	1525.39			WR [21545]	47.475	0.954		16.672				9.68	11.997	8.563	0.194		0.019	2.066	0.06
[21545][21960]	CONVERGENT MARGIN	RYUKYU ARC / AMAMI SANKAKU BASIN / SITE U1438		27.3835	27.3835	134.318	134.318	SAQ			s_351-U1438E 79R2 106-109 [21545]	BASALT [21545]				EOCENE [21545]					VOL	1526.54	1526.54			WR [21545]	48.048	1.076		18.544				8.95	10.252	8.943	0.181		0.075	2.262	0.063
[21545][21960]	CONVERGENT MARGIN	RYUKYU ARC / AMAMI SANKAKU BASIN / SITE U1438		27.3835	27.3835	134.318	134.318	SAQ			s_351-U1438E 79R2 57-60 [21545]	BASALT [21545]				EOCENE [21545]					VOL	1526.05	1526.05			WR [21545]	48.542	0.897		17.627				9.68	12.226	8.362	0.185		0.016	2.005	0.052
[21545][21960][21957]	CONVERGENT MARGIN	RYUKYU ARC / AMAMI SANKAKU BASIN / SITE U1438		27.3835	27.3835	134.318	134.318	SAQ			s_351-U1438E 79R2 6-11 [21545]	BASALT [21545]				EOCENE [21545]					VOL	1525.55	1525.55			WR [21545]	48.16	0.917		16.986				10.33	11.95	8.657	0.192		0.015	1.961	0.051
[21545][21960]	CONVERGENT MARGIN	RYUKYU ARC / AMAMI SANKAKU BASIN / SITE U1438		27.3835	27.3835	134.318	134.318	SAQ			s_351-U1438E 79R3 26-30 [21545]	BASALT [21545]				EOCENE [21545]					VOL	1527.12	1527.12			WR [21545]	48.951	1.021		16.026				9.55	11.852	8.53	0.202		0.015	2.106	0.072
[21545][21960]	CONVERGENT MARGIN	RYUKYU ARC / AMAMI SANKAKU BASIN / SITE U1438		27.3835	27.3835	134.318	134.318	SAQ			s_351-U1438E 79R3 87-90 [21545]	BASALT [21545]				EOCENE [21545]					VOL	1527.72	1527.72			WR [21545]	49.112	0.981		15.657				10.21	11.29	8.984	0.177		0.021	2.056	0.073
[21545][21960]	CONVERGENT MARGIN	RYUKYU ARC / AMAMI SANKAKU BASIN / SITE U1438		27.3835	27.3835	134.318	134.318	SAQ			s_351-U1438E 79R4 0-3 [21545]	BASALT [21545]				EOCENE [21545]					VOL	1528.26	1528.26			WR [21545]	50	1.084		15.224				10.25	11.518	8.229	0.159		0.018	2.118	0.077
[21545][21960][21957]	CONVERGENT MARGIN	RYUKYU ARC / AMAMI SANKAKU BASIN / SITE U1438		27.3835	27.3835	134.318	134.318	SAQ			s_351-U1438E 79R4 48-53 [21545]	BASALT [21545]				EOCENE [21545]					VOL	1528.74	1528.74			WR [21545]	49.349	1.038		15.075				11.12	11.778	8.007	0.18		0.018	2.109	0.075
[21545][21960]	CONVERGENT MARGIN	RYUKYU ARC / AMAMI SANKAKU BASIN / SITE U1438		27.3835	27.3835	134.318	134.318	SAQ			s_351-U1438E 80R1 131-134 [21545]	BASALT [21545]				EOCENE [21545]					VOL	1534.92	1534.92			WR [21545]	47.508	0.998		15.626				11.2	11.221	9.82	0.245		0.213	2.084	0.07
[21545][21960]	CONVERGENT MARGIN	RYUKYU ARC / AMAMI SANKAKU BASIN / SITE U1438		27.3835	27.3835	134.318	134.318	SAQ			s_351-U1438E 80R1 17-20 [21545]	BASALT [21545]				EOCENE [21545]					VOL	1533.79	1533.79			WR [21545]	48.345	1		14.897				11.23	11.879	8.286	0.181		0.097	2.09	0.068
[21545][21960]	CONVERGENT MARGIN	RYUKYU ARC / AMAMI SANKAKU BASIN / SITE U1438		27.3835	27.3835	134.318	134.318	SAQ			s_351-U1438E 80R1 60-65 [21545]	BASALT [21545]				EOCENE [21545]					VOL	1534.22	1534.22			WR [21545]	48.697	0.974		14.677				11.14	11.309	9.524	0.218		0.017	1.886	0.069
[21545][21960]	CONVERGENT MARGIN	RYUKYU ARC / AMAMI SANKAKU BASIN / SITE U1438		27.3835	27.3835	134.318	134.318	SAQ			s_351-U1438E 80R1 90-93 [21545]	BASALT [21545]				EOCENE [21545]					VOL	1534.52	1534.52			WR [21545]	48.638	0.974		14.029				11.63	10.711	10.83	0.255		0.014	1.725	0.07
[21545][21960][21957]	CONVERGENT MARGIN	RYUKYU ARC / AMAMI SANKAKU BASIN / SITE U1438		27.3835	27.3835	134.318	134.318	SAQ			s_351-U1438E 80R2 27-30 [21545]	BASALT [21545]				EOCENE [21545]					VOL	1535.27	1535.27			WR [21545]	52.455	0.982		13.13				10.02	9.956	6.687	0.271		1.007	4.195	0.071
[21545][21960]	CONVERGENT MARGIN	RYUKYU ARC / AMAMI SANKAKU BASIN / SITE U1438		27.3835	27.3835	134.318	134.318	SAQ			s_351-U1438E 80R2 35-38 [21545]	BASALT [21545]				EOCENE [21545]					VOL	1535.35	1535.35			WR [21545]	50.767	1.009		13.969				10.66	11.677	6.456	0.239		0.675	3.946	0.082
[21545][21960]	CONVERGENT MARGIN	RYUKYU ARC / AMAMI SANKAKU BASIN / SITE U1438		27.3835	27.3835	134.318	134.318	SAQ			s_351-U1438E 80R2 49-52 [21545]	BASALT [21545]				EOCENE [21545]					VOL	1535.48	1535.48			WR [21545]	49.89	1.124		14.239				10.91	10.669	8.023	0.322		0.578	3.232	0.109
[21545][21960][21957]	CONVERGENT MARGIN	RYUKYU ARC / AMAMI SANKAKU BASIN / SITE U1438		27.3835	27.3835	134.318	134.318	SAQ			s_351-U1438E 81R1 114-119 [21545]	BASALT [21545]				EOCENE [21545]					VOL	1544.07	1544.07			WR [21545]	49.676	0.991		14.826				10.51	12.177	7.763	0.231		0.543	2.306	0.067
[21545][21960]	CONVERGENT MARGIN	RYUKYU ARC / AMAMI SANKAKU BASIN / SITE U1438		27.3835	27.3835	134.318	134.318	SAQ			s_351-U1438E 81R1 25-29 [21545]	BASALT [21545]				EOCENE [21545]					VOL	1543.17	1543.17			WR [21545]	50.357	0.982		14.937				9.51	12.198	7.998	0.218		0.496	2.439	0.064
[21545][21960]	CONVERGENT MARGIN	RYUKYU ARC / AMAMI SANKAKU BASIN / SITE U1438		27.3835	27.3835	134.318	134.318	SAQ			s_351-U1438E 81R2 32-35 [21545]	BASALT [21545]				EOCENE [21545]					VOL	1544.69	1544.69			WR [21545]	48.995	0.992		14.82				9.73	11.466	7.835	0.225		0.474	2.545	0.073
[21545][21960]	CONVERGENT MARGIN	RYUKYU ARC / AMAMI SANKAKU BASIN / SITE U1438		27.3835	27.3835	134.318	134.318	SAQ			s_351-U1438E 82R1 6-10 [21545]	BASALT [21545]				EOCENE [21545]					VOL	1552.08	1552.08			WR [21545]	50.269	1.031		15.197				9.84	11.644	7.871	0.213		0.494	2.495	0.086
[21545][21960][21957]	CONVERGENT MARGIN	RYUKYU ARC / AMAMI SANKAKU BASIN / SITE U1438		27.3835	27.3835	134.318	134.318	SAQ			s_351-U1438E 82R1 61-66 [21545]	BASALT [21545]				EOCENE [21545]					VOL	1552.63	1552.63			WR [21545]	49.698	0.999		14.935				10.57	11.883	7.94	0.238		0.479	2.344	0.076
[21545][21960]	CONVERGENT MARGIN	RYUKYU ARC / AMAMI SANKAKU BASIN / SITE U1438		27.3835	27.3835	134.318	134.318	SAQ			s_351-U1438E 82R2 28-31 [21545]	BASALT [21545]				EOCENE [21545]					VOL	1553.63	1553.63			WR [21545]	49.571	1.028		15.016				9.4	12.847	8.189	0.238		0.393	2.256	0.069
[21545][21960]	CONVERGENT MARGIN	RYUKYU ARC / AMAMI SANKAKU BASIN / SITE U1438		27.3835	27.3835	134.318	134.318	SAQ			s_351-U1438E 82R3 12-15 [21545]	BASALT [21545]				EOCENE [21545]					VOL	1554.84	1554.84			WR [21545]	50.499	0.981		15.006				9.89	11.167	8.323	0.204		0.392	2.56	0.06
[21545][21960]	CONVERGENT MARGIN	RYUKYU ARC / AMAMI SANKAKU BASIN / SITE U1438		27.3835	27.3835	134.318	134.318	SAQ			s_351-U1438E 82R3 58-62 [21545] / s_351-U1438E 82R3 59-62 [21960]	BASALT [21545]				EOCENE [21545]					VOL	1555.31	1555.31			WR [21545]	49.734	1.029		14.588				9.99	11.367	8.029	0.231		0.715	2.376	0.066
[21545][21960][21957]	CONVERGENT MARGIN	RYUKYU ARC / AMAMI SANKAKU BASIN / SITE U1438		27.3835	27.3835	134.318	134.318	SAQ			s_351-U1438E 82R3 77-80 [21545]	BASALT [21545]				EOCENE [21545]					VOL	1555.48	1555.48			WR [21545]	50.062	1.018		14.958				9.64	11.693	8.344	0.236		0.384	2.339	0.066
[21545][21960][21957]	CONVERGENT MARGIN	RYUKYU ARC / AMAMI SANKAKU BASIN / SITE U1438		27.3835	27.3835	134.318	134.318	SAQ			s_351-U1438E 83R1 112-115 [21545]	BASALT [21545]				EOCENE [21545]					VOL	1562.54	1562.54			WR [21545]	49.891	0.976		14.583				10.32	11.447	7.745	0.239		0.915	2.187	0.061
[21545][21960][21957]	CONVERGENT MARGIN	RYUKYU ARC / AMAMI SANKAKU BASIN / SITE U1438		27.3835	27.3835	134.318	134.318	SAQ			s_351-U1438E 83R1 132-136 [21545]	BASALT [21545]				EOCENE [21545]					VOL	1562.74	1562.74			WR [21545]	50.742	0.993		15.366				9.67	11.536	7.833	0.198		0.486	2.69	0.072
[21545][21960]	CONVERGENT MARGIN	RYUKYU ARC / AMAMI SANKAKU BASIN / SITE U1438		27.3835	27.3835	134.318	134.318	SAQ			s_351-U1438E 83R1 18-23 [21545]	BASALT [21545]				EOCENE [21545]					VOL	1561.61	1561.61			WR [21545]	50.073	1.017		14.972				9.73	11.355	7.981	0.229		0.554	2.514	0.068
[21545][21960]	CONVERGENT MARGIN	RYUKYU ARC / AMAMI SANKAKU BASIN / SITE U1438		27.3835	27.3835	134.318	134.318	SAQ			s_351-U1438E 83R2 15-19 [21545]	BASALT [21545]				EOCENE [21545]					VOL	1562.97	1562.97			WR [21545]	49.498	0.987		14.807				10.13	11.61	8.387	0.241		0.418	2.299	0.067
[21545][21960]	CONVERGENT MARGIN	RYUKYU ARC / AMAMI SANKAKU BASIN / SITE U1438		27.3835	27.3835	134.318	134.318	SAQ			s_351-U1438E 83R2 37-41 [21545]	BASALT [21545]				EOCENE [21545]					VOL	1563.19	1563.19			WR [21545]	49.827	0.993		14.698				9.5	11.953	7.969	0.227		0.654	2.364	0.071
[21545][21960]	CONVERGENT MARGIN	RYUKYU ARC / AMAMI SANKAKU BASIN / SITE U1438		27.3835	27.3835	134.318	134.318	SAQ			s_351-U1438E 83R2 79-84 [21545]	BASALT [21545]				EOCENE [21545]					VOL	1563.62	1563.62			WR [21545]	50.361	1.029		14.868				9.72	11.378	8.169	0.239		0.462	2.463	0.069
[21545][21960]	CONVERGENT MARGIN	RYUKYU ARC / AMAMI SANKAKU BASIN / SITE U1438		27.3835	27.3835	134.318	134.318	SAQ			s_351-U1438E 83R3 25-28 [21545]	BASALT [21545]				EOCENE [21545]					VOL	1564.48	1564.48			WR [21545]	50.041	0.986		14.821				9.91	11.464	8.168	0.254		0.485	2.495	0.068
[21545][21960][21957]	CONVERGENT MARGIN	RYUKYU ARC / AMAMI SANKAKU BASIN / SITE U1438		27.3835	27.3835	134.318	134.318	SAQ			s_351-U1438E 83R3 8-10 [21545]	BASALT [21545]				EOCENE [21545]					VOL	1564.31	1564.31			WR [21545]	50.97	0.983		14.422				9.46	11.908	8.23	0.258		0.438	2.49	0.064
[21545][21960]	CONVERGENT MARGIN	RYUKYU ARC / AMAMI SANKAKU BASIN / SITE U1438		27.3835	27.3835	134.318	134.318	SAQ			s_351-U1438E 84R1 2-5 [21545]	BASALT [21545]				EOCENE [21545]					VOL	1571.13	1571.13			WR [21545]	51.316	0.991		14.667				9.62	10.735	7.715	0.217		0.998	2.941	0.077
[21545][21960][21957]	CONVERGENT MARGIN	RYUKYU ARC / AMAMI SANKAKU BASIN / SITE U1438		27.3835	27.3835	134.318	134.318	SAQ			s_351-U1438E 84R1 96-99 [21545]	BASALT [21545]				EOCENE [21545]					VOL	1572.08	1572.08			WR [21545]	50.149	0.69		15.293				8.45	12.64	8.362	0.223		0.912	1.962	0.052
[21545][21960][21957]	CONVERGENT MARGIN	RYUKYU ARC / AMAMI SANKAKU BASIN / SITE U1438		27.3835	27.3835	134.318	134.318	SAQ			s_351-U1438E 85R1 124-127 [21545]	BASALT [21545]				EOCENE [21545]					VOL	1580.36	1580.36			WR [21545]	49.6	0.7		16.1				7.89	13.711	8.72	0.177		0.008	1.931	0.041
[21545][21960]	CONVERGENT MARGIN	RYUKYU ARC / AMAMI SANKAKU BASIN / SITE U1438		27.3835	27.3835	134.318	134.318	SAQ			s_351-U1438E 85R1 13-16 [21545]	BASALT [21545]				EOCENE [21545]					VOL	1579.24	1579.24			WR [21545]	50.144	0.691		15.524				8.21	13.272	8.035	0.202		0.716	2.098	0.043
[21545][21960][21957]	CONVERGENT MARGIN	RYUKYU ARC / AMAMI SANKAKU BASIN / SITE U1438		27.3835	27.3835	134.318	134.318	SAQ			s_351-U1438E 85R1 45-47 [21545]	BASALT [21545]				EOCENE [21545]					VOL	1579.56	1579.56			WR [21545]	49.767	0.691		15.619				8.36	13.306	8.298	0.203		0.539	1.98	0.044
[21545][21960]	CONVERGENT MARGIN	RYUKYU ARC / AMAMI SANKAKU BASIN / SITE U1438		27.3835	27.3835	134.318	134.318	SAQ			s_351-U1438E 86R1 117-122 [21545]	BASALT [21545]				EOCENE [21545]					VOL	1586.1	1586.1			WR [21545]	49.685	0.716		16.214				7.42	13.502	8.585	0.192		0.088	2.017	0.043
[21545][21960][21957]	CONVERGENT MARGIN	RYUKYU ARC / AMAMI SANKAKU BASIN / SITE U1438		27.3835	27.3835	134.318	134.318	SAQ			s_351-U1438E 86R1 25-28 [21545]	BASALT [21545]				EOCENE [21545]					VOL	1585.16	1585.16			WR [21545]	50.021	0.693		15.54				9.12	13	8.136	0.194		0.616	2.022	0.053
[21545][21960][21957]	CONVERGENT MARGIN	RYUKYU ARC / AMAMI SANKAKU BASIN / SITE U1438		27.3835	27.3835	134.318	134.318	SAQ			s_351-U1438E 86R2 13-16 [21545]	BASALT [21545]				EOCENE [21545]					VOL	1586.4	1586.4			WR [21545]	49.982	0.693		15.368				8.71	13.765	8.372	0.186		0.321	1.979	0.043
[21545][21960]	CONVERGENT MARGIN	RYUKYU ARC / AMAMI SANKAKU BASIN / SITE U1438		27.3835	27.3835	134.318	134.318	SAQ			s_351-U1438E 86R2 65-68 [21545]	BASALT [21545]				EOCENE [21545]					VOL	1586.92	1586.92			WR [21545]	50.186	0.73		16.306				7.03	13.256	8.405	0.14		0.021	2.256	0.044
[21545][21960][21957]	CONVERGENT MARGIN	RYUKYU ARC / AMAMI SANKAKU BASIN / SITE U1438		27.3835	27.3835	134.318	134.318	SAQ			s_351-U1438E 87R1 115-118 [21545]	BASALT [21545]				EOCENE [21545]					VOL	1595.16	1595.16			WR [21545]	50.943	0.756		15.31				8.24	13.196	8.418	0.183		0.056	2.104	0.044
[21545][21960][21957]	CONVERGENT MARGIN	RYUKYU ARC / AMAMI SANKAKU BASIN / SITE U1438		27.3835	27.3835	134.318	134.318	SAQ			s_351-U1438E 87R1 12-15 [21545]	BASALT [21545]				EOCENE [21545]					VOL	1594.13	1594.13			WR [21545]	50.597	0.695		15.776				7.63	13.613	8.442	0.161		0.012	2.113	0.043
[21545][21960]	CONVERGENT MARGIN	RYUKYU ARC / AMAMI SANKAKU BASIN / SITE U1438		27.3835	27.3835	134.318	134.318	SAQ			s_351-U1438E 87R1 132-135 [21545]	BASALT [21545]				EOCENE [21545]					VOL	1595.34	1595.34			WR [21545]	51.028	0.733		15.871				7.32	13.581	8.435	0.163		0.007	1.964	0.043
[21545][21960]	CONVERGENT MARGIN	RYUKYU ARC / AMAMI SANKAKU BASIN / SITE U1438		27.3835	27.3835	134.318	134.318	SAQ			s_351-U1438E 87R2 0-3 [21545]	BASALT [21545]				EOCENE [21545]					VOL	1595.43	1595.43			WR [21545]	50.764	0.75		15.472				7.74	13.348	8.498	0.167		0.003	1.982	0.045
[21545][21960]	CONVERGENT MARGIN	RYUKYU ARC / AMAMI SANKAKU BASIN / SITE U1438		27.3835	27.3835	134.318	134.318	SAQ			s_351-U1438E 87R2 33-36 [21545]	BASALT [21545]				EOCENE [21545]					VOL	1595.77	1595.77			WR [21545]	50.356	0.777		15.475				8.16	13.204	8.718	0.169		0.005	1.983	0.047
[21545][21960]	CONVERGENT MARGIN	RYUKYU ARC / AMAMI SANKAKU BASIN / SITE U1438		27.3835	27.3835	134.318	134.318	SAQ			s_351-U1438E 87R3 108-112 [21545]	BASALT [21545]				EOCENE [21545]					VOL	1596.92	1596.92			WR [21545]	49.38	0.723		15.159				8.87	13.669	8.616	0.177		0.002	1.809	0.043
[21545][21960]	CONVERGENT MARGIN	RYUKYU ARC / AMAMI SANKAKU BASIN / SITE U1438		27.3835	27.3835	134.318	134.318	SAQ			s_351-U1438E 87R3 13-16 [21545]	BASALT [21545]				EOCENE [21545]					VOL	1595.96	1595.96			WR [21545]	49.465	0.77		15.068				9.02	13.616	8.66	0.175		0.001	1.81	0.044
[21545][21960][21957]	CONVERGENT MARGIN	RYUKYU ARC / AMAMI SANKAKU BASIN / SITE U1438		27.3835	27.3835	134.318	134.318	SAQ			s_351-U1438E 87R3 56-60 [21545]	BASALT [21545]				EOCENE [21545]					VOL	1596.4	1596.4			WR [21545]	48.604	0.684		15.333				7.94	13.805	8.543	0.154		0	1.734	0.042
[21545][21960][21957]	CONVERGENT MARGIN	RYUKYU ARC / AMAMI SANKAKU BASIN / SITE U1438		27.3835	27.3835	134.318	134.318	SAQ			s_351-U1438E 88R1 142-145 [21545]	BASALT [21545]				EOCENE [21545]					VOL	1604.54	1604.54			WR [21545]	51.324	0.848		15.518				8.15	12.806	7.979	0.225		0.134	2.271	0.056
[21545][21960]	CONVERGENT MARGIN	RYUKYU ARC / AMAMI SANKAKU BASIN / SITE U1438		27.3835	27.3835	134.318	134.318	SAQ			s_351-U1438E 88R1 98-101 [21545]	BASALT [21545]				EOCENE [21545]					VOL	1604.1	1604.1			WR [21545]	49.419	0.885		15.454				9.45	13.171	7.84	0.227		0.345	2.184	0.068
[3660]	CONVERGENT MARGIN	RYUKYU ARC / OKINAWA TROUGH / KUME-JIMA	MIDDLE OKINAWA TROUGH	26	26.5	126.5	127	SAE			s_2CL-1 [3660]	ANDESITE, BASALTIC [3660]	13000000 [3660]	21000000 [3660]							VOL					WR [3660]	53.4	0.83		16.16				8.22	10.3	6.25	0.17		0.96	2.59	0.21
[3660]	CONVERGENT MARGIN	RYUKYU ARC / OKINAWA TROUGH / KUME-JIMA	MIDDLE OKINAWA TROUGH	26	26.5	126.5	127	SAE			s_4CL-3 [3660]	ANDESITE, BASALTIC [3660]	13000000 [3660]	21000000 [3660]							VOL					WR [3660]	54.78	0.94		20.44				6.51	8.67	3.02	0.14		1.71	2.95	0.12
[3660]	CONVERGENT MARGIN	RYUKYU ARC / OKINAWA TROUGH / KUME-JIMA	MIDDLE OKINAWA TROUGH	26	26.5	126.5	127	SAE			s_4CL-2 [3660]	ANDESITE, BASALTIC [3660]	13000000 [3660]	21000000 [3660]							VOL					WR [3660]	53.13	0.97		19.96				7.82	8.75	3.98	0.18		1.39	2.79	0.17
[3660]	CONVERGENT MARGIN	RYUKYU ARC / OKINAWA TROUGH / KUME-JIMA	MIDDLE OKINAWA TROUGH	26	26.5	126.5	127	SAE			s_2CP/4 [3660]	ANDESITE, BASALTIC [3660]	13000000 [3660]	21000000 [3660]							VOL					WR [3660]	53.9	1.09		18.96				8.4	7.79	5.02	0.26		1.04	2.48	0.14
[3660]	CONVERGENT MARGIN	RYUKYU ARC / OKINAWA TROUGH / KUME-JIMA	MIDDLE OKINAWA TROUGH	26	26.5	126.5	127	SAE			s_2CP/3 [3660]	ANDESITE, BASALTIC [3660]	13000000 [3660]	21000000 [3660]							VOL					WR [3660]	51.46	0.99		17.73				8.56	8.97	7.29	0.22		0.92	2.79	0.13
[3660]	CONVERGENT MARGIN	RYUKYU ARC / OKINAWA TROUGH / KUME-JIMA	MIDDLE OKINAWA TROUGH	26	26.5	126.5	127	SAE			s_7CP/9 [3660]	ANDESITE, BASALTIC [3660]	13000000 [3660]	21000000 [3660]							VOL					WR [3660]	53.74	0.9		18.47				7.44	9.08	4.86	0.16		1.14	3.26	0.1
[3660]	CONVERGENT MARGIN	RYUKYU ARC / OKINAWA TROUGH / KUME-JIMA	MIDDLE OKINAWA TROUGH	26	26.5	126.5	127	SAE			s_4CL-1 [3660]	ANDESITE, BASALTIC [3660]	13000000 [3660]	21000000 [3660]							VOL					WR [3660]	53.26	0.98		17.57				8.1	9.5	4.89	0.17		1.52	2.94	0.17
[3660]	CONVERGENT MARGIN	RYUKYU ARC / OKINAWA TROUGH / TONAKI-JIMA	MIDDLE OKINAWA TROUGH	26.2	26.7	127	127.5	SAE			s_TNK5 [3660]	ANDESITE, BASALTIC [3660]	13000000 [3660]	21000000 [3660]							VOL					WR [3660]	53.14	1		17.71				9.04	8.68	4.51	0.16		1.12	3.46	0.17
[3660]	CONVERGENT MARGIN	RYUKYU ARC / OKINAWA TROUGH / KUME-JIMA	MIDDLE OKINAWA TROUGH	26	26.5	126.5	127	SAE			s_72901 [3660]	ANDESITE, BASALTIC [3660]	4000000 [3660]	6000000 [3660]							VOL					WR [3660]	55.03	0.88		21.53				7.34	6.88	3	0.14		1.01	3.2	0.17
[3660]	CONVERGENT MARGIN	RYUKYU ARC / OKINAWA TROUGH / KUME-JIMA	MIDDLE OKINAWA TROUGH	26	26.5	126.5	127	SAE			s_7151 [3660]	ANDESITE, BASALTIC [3660]	4000000 [3660]	6000000 [3660]							VOL					WR [3660]	54.19	0.86		21.21				8.23	6.77	2.95	0.14		1	3.12	0.17
[3660]	CONVERGENT MARGIN	RYUKYU ARC / OKINAWA TROUGH / KUME-JIMA	MIDDLE OKINAWA TROUGH	26	26.5	126.5	127	SAE			s_781 [3660]	ANDESITE, BASALTIC [3660]	4000000 [3660]	6000000 [3660]							VOL					WR [3660]	51.84	1.79		16.64				11.01	7.51	4.11	0.18		0.94	3	0.21
[3660]	CONVERGENT MARGIN	RYUKYU ARC / OKINAWA TROUGH / KUME-JIMA	MIDDLE OKINAWA TROUGH	26	26.5	126.5	127	SAE			s_7262 [3660]	ANDESITE, BASALTIC [3660]	4000000 [3660]	6000000 [3660]							VOL					WR [3660]	50.08	1.75		18.55				11.25	8.17	3.71	0.19		0.74	3.03	0.24
[3660]	CONVERGENT MARGIN	RYUKYU ARC / OKINAWA TROUGH / KUME-JIMA	MIDDLE OKINAWA TROUGH	26	26.5	126.5	127	SAE			s_8163 [3660]	ANDESITE, BASALTIC [3660]	4000000 [3660]	6000000 [3660]							VOL					WR [3660]	51.33	0.86		20.01				8.95	8.56	3.23	0.14		0.73	2.67	0.15
[3660]	CONVERGENT MARGIN	RYUKYU ARC / OKINAWA TROUGH / KUME-JIMA	MIDDLE OKINAWA TROUGH	26	26.5	126.5	127	SAE			s_8202 [3660]	ANDESITE, BASALTIC [3660]	4000000 [3660]	6000000 [3660]							VOL					WR [3660]	51.64	0.98		18.71				8.75	9.4	3.95	0.16		0.64	2.52	0.11
[3660]	CONVERGENT MARGIN	RYUKYU ARC / OKINAWA TROUGH / KUME-JIMA	MIDDLE OKINAWA TROUGH	26	26.5	126.5	127	SAE			s_72906 [3660]	ANDESITE, BASALTIC [3660]	4000000 [3660]	6000000 [3660]							VOL					WR [3660]	54.01	1.08		20.67				6.72	9.47	2.92	0.15		0.86	3.25	0.12
[3660]	CONVERGENT MARGIN	RYUKYU ARC / OKINAWA TROUGH / KUME-JIMA	MIDDLE OKINAWA TROUGH	26	26.5	126.5	127	SAE			s_8112 [3660]	ANDESITE, BASALTIC [3660]	4000000 [3660]	6000000 [3660]							VOL					WR [3660]	52.44	1.86		18.25				9.03	8.96	3.77	0.17		0.87	2.82	0.28
[3660]	CONVERGENT MARGIN	RYUKYU ARC / OKINAWA TROUGH / KUME-JIMA	MIDDLE OKINAWA TROUGH	26	26.5	126.5	127	SAE			s_8113 [3660]	ANDESITE, BASALTIC [3660]	4000000 [3660]	6000000 [3660]							VOL					WR [3660]	52.84	0.99		20.07				8.1	9.15	2.86	0.14		0.84	2.91	0.18
[3385]	CONVERGENT MARGIN	RYUKYU ARC / RYUKYU ARC / SATSUMA-IWO-JIMA / INAMURA-DAKE,RYUKYU ARC	KAGOSHIMA PREFECTURE, KIKAI CALDERA	30.79	30.79	130.3	130.3	SAE			s_15 [3385]	BASALT [3385]									VOL					WR [3385]
[3385]	CONVERGENT MARGIN	RYUKYU ARC / RYUKYU ARC / KYUSHU / SAKURAJIMA	KAGOSHIMA PREFECTURE	31.75	31.75	130.75	130.75	SAE			s_19 [3385]	ANDESITE [3385]							1914		VOL					WR [3385]
[3385]	CONVERGENT MARGIN	RYUKYU ARC / RYUKYU ARC / KYUSHU / SAKURAJIMA	KAGOSHIMA PREFECTURE	31.75	31.75	130.75	130.75	SAE			s_20 [3385]	ANDESITE [3385]							1946		VOL					WR [3385]
[3385]	CONVERGENT MARGIN	RYUKYU ARC / RYUKYU ARC / SATSUMA-IWO-JIMA / IWO-DAKE	KAGOSHIMA PREFECTURE, KIKAI CALDERA	30.79	30.79	130.3	130.3	SAE			s_21 [3385]	ANDESITE [3385]									VOL					WR [3385]
[3385]	CONVERGENT MARGIN	RYUKYU ARC / RYUKYU ARC / SHOWA-IWO-JIMA/SATSUMA-IWO-JIMA / SHOWA-IWO-JIMA	KAGOSHIMA PREFECTURE, KIKAI CALDERA	30.79	30.79	130.3	130.3	SAE			s_30 [3385]	ANDESITE [3385]									VOL					GL [3385]
[3504][21416]	CONVERGENT MARGIN	RYUKYU ARC / RYUKYU ARC / KYUSHU / KIRISHIMA		31.88	31.88	130.92	130.92	SAE			s_KR01 [3504] / s_KR-01 [21416]	BASALT [3504]				QUATERNARY [3504]					VOL			F		WR [3504]	50.84	0.73		21.73				8.4	8.98	4.16	0.16		1.08	2.88	0.11
[3504][21416]	CONVERGENT MARGIN	RYUKYU ARC / RYUKYU ARC / KYUSHU / KIRISHIMA		31.88	31.88	130.92	130.92	SAE			s_KR03 [3504] / s_KR-03 [21416]	BASALT [3504]				QUATERNARY [3504]					VOL			F		WR [3504]	50.45	0.76		18.14				9.86	10.72	5.15	0.18		0.71	2.82	0.12
[3504][21416]	CONVERGENT MARGIN	RYUKYU ARC / RYUKYU ARC / KYUSHU / YOSHINODAI		31.65	31.65	130.61	130.61	SAE			s_HOKU41 [3504]	BASALT [3504]				QUATERNARY [3504]					VOL			F		WR [3504]	51.5	0.8		18.52				8.96	10.85	5.39	0.17		0.55	2.18	0.09
[3504][21416]	CONVERGENT MARGIN	RYUKYU ARC / RYUKYU ARC / KYUSHU / YOSHINODAI		31.65	31.65	130.61	130.61	SAE			s_HOKU43 [3504]	BASALT [3504]				QUATERNARY [3504]					VOL			F		WR [3504]	51.41	0.8		18.78				9.02	10.69	5.14	0.17		0.51	2.36	0.12
[3504][21416]	CONVERGENT MARGIN	RYUKYU ARC / RYUKYU ARC / KYUSHU / SUMIYOSHI-IKE	KAMO VOLCANIC FIELD	31.76	31.76	130.59	130.59	SAE			s_HOKU33 [3504]	BASALT [3504]				QUATERNARY [3504]					VOL			F		WR [3504]	48.08	0.99		18.01				11.17	11.6	6.19	0.19		0.42	2.01	0.1
[3504][21416]	CONVERGENT MARGIN	RYUKYU ARC / RYUKYU ARC / KYUSHU / SUMIYOSHI-IKE	KAMO VOLCANIC FIELD	31.76	31.76	130.59	130.59	SAE			s_HOKU34 [3504]	BASALT [3504]				QUATERNARY [3504]					VOL			F		WR [3504]	48.84	1.03		18.42				10.97	10.92	5.42	0.18		0.49	2.41	0.09
[3504][21416]	CONVERGENT MARGIN	RYUKYU ARC / RYUKYU ARC / KYUSHU / KAIMON-DAKE		31.18	31.18	130.53	130.53	SAE			s_KIM1 [3504]	ANDESITE, BASALTIC [3504]				QUATERNARY [3504]					VOL			F		WR [3504]	52.54	1.11		17.94				9.84	8.91	4.32	0.2		0.79	3.05	0.21
[3504][21416]	CONVERGENT MARGIN	RYUKYU ARC / RYUKYU ARC / KYUSHU / OHNO-DAKE		31.24	31.24	130.52	130.52	SAE			s_OND [3504]	ANDESITE, BASALTIC [3504]				QUATERNARY [3504]					VOL			F		WR [3504]	51.84	0.94		17.81				9.67	9.02	5.78	0.15		1	2.57	0.14
[3504][21416]	CONVERGENT MARGIN	RYUKYU ARC / RYUKYU ARC / KYUSHU / NAKAYAMA		31.77	31.77	130.48	130.48	SAE			s_NK01 [3504]	ANDESITE, BASALTIC [3504]				QUATERNARY [3504]					VOL			F		WR [3504]	51.54	1.17		16.65				8.36	9.03	6.55	0.17		1.74	3.56	0.31
[3504][21416]	CONVERGENT MARGIN	RYUKYU ARC / RYUKYU ARC / KYUSHU / MARUYAMA		31.79	31.79	130.41	130.41	SAE			s_HOKU8 [3504]	ANDESITE, BASALTIC [3504]				QUATERNARY [3504]					VOL			F		WR [3504]	54.14	0.89		17.71				7.41	9.22	5.53	0.13		1.03	2.91	0.2
[3504][21416]	CONVERGENT MARGIN	RYUKYU ARC / RYUKYU ARC / TOKARA-IWO-ZIMA/KIKAIGA-SIMA / KIKAI CALDERA		30.78	30.78	130.29	130.29	SAE			s_IWO3 [3504] / s_IW03 [21416]	ANDESITE, BASALTIC [3504]				QUATERNARY [3504]					VOL			F		WR [3504]	51.12	0.8		18.91				9.48	10.15	5.11	0.18		0.47	2.6	0.11
[3504][21416]	CONVERGENT MARGIN	RYUKYU ARC / RYUKYU ARC / KUCHINOERABU-JIMA/KUTINOERABU-ZIMA / KUCHINOERABU-JIMA/KUTINOERABU-ZIMA		30.45	30.45	130.22	130.22	SAE			s_KC4 [3504]	ANDESITE, BASALTIC [3504]				QUATERNARY [3504]					VOL			F		WR [3504]	53.95	0.66		18.66				8.37	8.66	4.59	0.15		1.22	2.71	0.08
[3504][21416]	CONVERGENT MARGIN	RYUKYU ARC / RYUKYU ARC / KURO-SHIMA / KURO-SHIMA		30.82	30.82	130.92	130.92	SAE			s_MKR2 [3504]	ANDESITE, BASALTIC [3504]				QUATERNARY [3504]					VOL			F		WR [3504]	55.45	0.78		19.16				7.32	7.71	3.82	0.15		1.53	3.14	0.13
[3504][21416]	CONVERGENT MARGIN	RYUKYU ARC / RYUKYU ARC / KUCHINO-SHIMA / KUCHINO-SHIMA		29.97	29.97	129.93	129.93	SAE			s_KUC5 [3504]	ANDESITE, BASALTIC [3504]				QUATERNARY [3504]					VOL			F		WR [3504]	55.11	0.65		18.85				8.19	7.83	3.52	0.16		1.23	3.48	0.08
[3504][21416]	CONVERGENT MARGIN	RYUKYU ARC / RYUKYU ARC / NAKANO-SHIMA/NAKANOJIMA / NAKANO-SHIMA		29.85	29.85	129.87	129.87	SAE			s_NAK13 [3504]	ANDESITE, BASALTIC [3504]				QUATERNARY [3504]					VOL			F		WR [3504]	53.4	0.65		19.46				8.49	8.3	4.04	0.17		1.07	3.38	0.1
[3504][21416]	CONVERGENT MARGIN	RYUKYU ARC / RYUKYU ARC / SUWANOSE-JIMA / SUWANOSE-JIMA	TOKARA GUNTO, KAGOSHIMA PREFECTURE	29.63	29.63	129.72	129.72	SAE			s_SUW13 [3504]	ANDESITE, BASALTIC [3504]				QUATERNARY [3504]					VOL			F		WR [3504]	53.13	0.68		17.58				8.76	10.35	5.04	0.16		0.9	2.35	0.07
[3504][21416]	CONVERGENT MARGIN	RYUKYU ARC / RYUKYU ARC / SUWANOSE-JIMA / SUWANOSE-JIMA	TOKARA GUNTO, KAGOSHIMA PREFECTURE	29.63	29.63	129.72	129.72	SAE			s_SUW14 [3504]	ANDESITE, BASALTIC [3504]				QUATERNARY [3504]					VOL			F		WR [3504]	53.75	0.74		17.79				9.03	9.44	4.53	0.17		0.73	2.78	0.05
[3504][21416]	CONVERGENT MARGIN	RYUKYU ARC / RYUKYU ARC / AKUSEKI-JIMA / AKUSEKI-JIMA		29.45	29.45	129.6	129.6	SAE			s_AK3 [3504]	ANDESITE, BASALTIC [3504]				QUATERNARY [3504]					VOL			F		WR [3504]	54.65	0.76		17.96				8.39	8.66	4.73	0.16		0.95	2.72	0.08
[3504][21416]	CONVERGENT MARGIN	RYUKYU ARC / RYUKYU ARC / ITOTORI-JIMA / ITOTORI-JIMA		27.87	27.87	128.23	128.23	SAE			s_TR2 [3504]	ANDESITE, BASALTIC [3504]				QUATERNARY [3504]					VOL			F		WR [3504]	50.87	0.74		19.58				9.87	10.6	4.81	0.18		0.22	1.95	0.06
[20799]	CONVERGENT MARGIN	RYUKYU ARC / RYUKYU ARC / TANEGASHIMA		30.33	30.85	130.85	130.85	SAE			s_TA-1 [20799]	LAMPROPHYRE [20799]									PLU					WR [20799]	43.45	3.36		16.4				12.08	7.42	5.19	0.17		1.67	4.57	0.75	2.95				0.44
[20799]	CONVERGENT MARGIN	RYUKYU ARC / RYUKYU ARC / TANEGASHIMA		30.33	30.85	130.85	130.85	SAE			s_TA-6 [20799]	LAMPROPHYRE [20799]									PLU					WR [20799]	48.11	2.52		17.28				10.28	4.87	3.61	0.16		3.19	5.2	0.8	2.32				0.29
[20799]	CONVERGENT MARGIN	RYUKYU ARC / RYUKYU ARC / TANEGASHIMA		30.33	30.85	130.85	130.85	SAE			s_TA-7 [20799]	LAMPROPHYRE [20799]									PLU					WR [20799]	46.06	3.04		16.45				11.68	6.75	4.74	0.18		2.07	4.3	0.71	2.41				0.51
[20799]	CONVERGENT MARGIN	RYUKYU ARC / RYUKYU ARC / TANEGASHIMA		30.33	30.85	130.85	130.85	SAE			s_TA-9 [20799]	LAMPROPHYRE [20799]									PLU					WR [20799]	44.23	3.19		16.24				12.25	6.59	4.87	0.18		2.21	4.03	0.68	2.95				0.51
[3117]	CONVERGENT MARGIN	RYUKYU ARC / RYUKYU ARC / KYUSHU / ASO / NAKA-DAKE GROUP	NAKA-DAKE CONE	32.92	32.92	131.03	131.03	SAE			s_52706 [3117]	ANDESITE, AUGITE-HYPERSTHENE-HORNBLENDE [3117]									VOL					WR [3117]
[3117]	CONVERGENT MARGIN	RYUKYU ARC / RYUKYU ARC / KYUSHU / ASO / KISHIMA-DAKE GROUP	KISHIMA-DAKE CONE	32.92	32.92	131.03	131.03	SAE			s_52708 [3117]	ANDESITE, HYPERSTHENE-AUGITE-OLIVINE [3117]									VOL					WR [3117]
[3117]	CONVERGENT MARGIN	RYUKYU ARC / RYUKYU ARC / KYUSHU / ASO	SAKANASHI	32.92	32.92	131.03	131.03	SAE			s_52705 [3117]	RHYOLITE, AUGITE [3117]									VOL			S		WR [3117]
[3117]	CONVERGENT MARGIN	RYUKYU ARC / RYUKYU ARC / KYUSHU / ASO / PRE-ASO LAVA	SAISHI-GAHARA	32.92	32.92	131.03	131.03	SAE			s_52704 [3117]	ANDESITE, AUGITE-HYPERSTHENE [3117]									VOL					WR [3117]
[3117]	CONVERGENT MARGIN	RYUKYU ARC / RYUKYU ARC / KYUSHU / ASO / PRE-ASO LAVA	IWATO-SHRINE	32.92	32.92	131.03	131.03	SAE			s_52715 [3117]	ANDESITE, AUGITE-HYPERSTHENE [3117]									VOL					WR [3117]
[3117]	CONVERGENT MARGIN	RYUKYU ARC / RYUKYU ARC / KURO-SHIMA / KURO-SHIMA		30.82	30.82	130.92	130.92	SAE			s_KR-117 [3117]	ANDESITE, AUGITE-HYPERSTHENE [3117]									VOL					WR [3117]
[3117]	CONVERGENT MARGIN	RYUKYU ARC / RYUKYU ARC / KUCHINOERABU-JIMA/KUTINOERABU-ZIMA / KUCHINOERABU-JIMA/KUTINOERABU-ZIMA		30.45	30.45	130.22	130.22	SAE			s_JH [3117]	ANDESITE, OLIVINE-AUGITE-HYPERSTHENE [3117]									VOL					WR [3117]
[21416]	CONVERGENT MARGIN	RYUKYU ARC / OKINAWA TROUGH	NORTHERN OKINAWA TROUGH	29	30	128	130	SAQ			s_D5-1 [21416]	ANDESITE [21416]									VOL					WR [21416]	59.85	0.925		16.75		5.13			4.64	1.88	0.0708		2.14	3.99	0.259
[21416]	CONVERGENT MARGIN	RYUKYU ARC / OKINAWA TROUGH	NORTHERN OKINAWA TROUGH	29	30	128	130	SAQ			s_D5-2 [21416]	ANDESITE [21416]									VOL					WR [21416]	57.69	0.668		16.38		6.37			7.18	4.91	0.119		1	3.11	0.134
[21416]	CONVERGENT MARGIN	RYUKYU ARC / OKINAWA TROUGH	NORTHERN OKINAWA TROUGH	29	30	128	130	SAQ			s_D5-3 [21416]	ANDESITE [21416]									VOL					WR [21416]	58.82	0.685		17.01		5.49			5.87	4.48	0.103		1.45	3.2	0.159
[21416]	CONVERGENT MARGIN	RYUKYU ARC / OKINAWA TROUGH	NORTHERN OKINAWA TROUGH	29	30	128	130	SAQ			s_D5-4 [21416]	ANDESITE, BASALTIC [21416]									VOL					WR [21416]	52.44	0.732		17.67		9.5			8.72	5.37	0.263		0.23	2.66	0.137
[21416]	CONVERGENT MARGIN	RYUKYU ARC / OKINAWA TROUGH	NORTHERN OKINAWA TROUGH	29	30	128	130	SAQ			s_D5-5 [21416]	NOT GIVEN [21416]									VOL					WR [21416]
[21416]	CONVERGENT MARGIN	RYUKYU ARC / OKINAWA TROUGH	SOUTHERN OKINAWA TROUGH	24.5	25.5	122.5	125	SAQ			s_HK02-D5-5X [21416]	ANDESITE [21416]									VOL					WR [21416]	57.13	0.46		14.57		8.17			9.22	6.96	0.14		1.1	2.78	0.03
[21416]	CONVERGENT MARGIN	RYUKYU ARC / SHIKOKU BASIN / SITE 296	WEST FLANK OF PALAU-KYUSHU RIDGE	29.3447	29.3447	133.531	133.531	SAE			s_296 2-4 [21416]	CLAY [21416]									SED					WR [21416]
[21416]	CONVERGENT MARGIN	RYUKYU ARC / SHIKOKU BASIN / SITE 296	WEST FLANK OF PALAU-KYUSHU RIDGE	29.3447	29.3447	133.531	133.531	SAE			s_296 5-3 [21416]	CLAY [21416]									SED					WR [21416]
[21416]	CONVERGENT MARGIN	RYUKYU ARC / SHIKOKU BASIN / SITE 296	WEST FLANK OF PALAU-KYUSHU RIDGE	29.3447	29.3447	133.531	133.531	SAE			s_296 6-3 [21416]	NOT GIVEN [21416]									SED					WR [21416]
[21416]	CONVERGENT MARGIN	RYUKYU ARC / SHIKOKU BASIN / SITE 296	WEST FLANK OF PALAU-KYUSHU RIDGE	29.3447	29.3447	133.531	133.531	SAE			s_296 7-2 [21416]	NOT GIVEN [21416]									SED					WR [21416]
[21416]	CONVERGENT MARGIN	RYUKYU ARC / SHIKOKU BASIN / SITE 296	WEST FLANK OF PALAU-KYUSHU RIDGE	29.3447	29.3447	133.531	133.531	SAE			s_296 8-4 [21416]	NOT GIVEN [21416]									SED					WR [21416]
[21416]	CONVERGENT MARGIN	RYUKYU ARC / SHIKOKU BASIN / SITE 296	WEST FLANK OF PALAU-KYUSHU RIDGE	29.3447	29.3447	133.531	133.531	SAE			s_296 10-2 [21416]	NOT GIVEN [21416]									SED					WR [21416]
[21416]	CONVERGENT MARGIN	RYUKYU ARC / SHIKOKU BASIN / SITE 296	WEST FLANK OF PALAU-KYUSHU RIDGE	29.3447	29.3447	133.531	133.531	SAE			s_296 16-3 [21416]	NOT GIVEN [21416]									SED					WR [21416]
[21416]	CONVERGENT MARGIN	RYUKYU ARC / SHIKOKU BASIN / SITE 296	WEST FLANK OF PALAU-KYUSHU RIDGE	29.3447	29.3447	133.531	133.531	SAE			s_296 21-4 [21416]	NOT GIVEN [21416]									SED					WR [21416]
[21416]	CONVERGENT MARGIN	RYUKYU ARC / SHIKOKU BASIN / SITE 296	WEST FLANK OF PALAU-KYUSHU RIDGE	29.3447	29.3447	133.531	133.531	SAE			s_296 24-3 [21416]	NOT GIVEN [21416]									SED					WR [21416]
[21416]	CONVERGENT MARGIN	RYUKYU ARC / SHIKOKU BASIN / SITE 296	WEST FLANK OF PALAU-KYUSHU RIDGE	29.3447	29.3447	133.531	133.531	SAE			s_296 29-5 [21416]	NOT GIVEN [21416]									SED					WR [21416]
[21416]	CONVERGENT MARGIN	RYUKYU ARC / SHIKOKU BASIN / SITE 296	WEST FLANK OF PALAU-KYUSHU RIDGE	29.3447	29.3447	133.531	133.531	SAE			s_296 31-2 [21416]	NOT GIVEN [21416]									SED					WR [21416]
[21416]	CONVERGENT MARGIN	RYUKYU ARC / SHIKOKU BASIN / SITE 296	WEST FLANK OF PALAU-KYUSHU RIDGE	29.3447	29.3447	133.531	133.531	SAE			s_296 32-4 [21416]	NOT GIVEN [21416]									SED					WR [21416]
[21416]	CONVERGENT MARGIN	RYUKYU ARC / RYUKYU ARC	SOUTH RYUKYU VOLCANIC FRONT	24.5	25.5	122.5	125	SAE			s_2K-1178-2 [21416]	ANDESITE, BASALTIC [21416]									VOL					WR [21416]	52.24	0.99		17.18		10.09			9.77	5.96	0.15		0.8	2.04	0.15
[21416]	CONVERGENT MARGIN	RYUKYU ARC / RYUKYU ARC	SOUTH RYUKYU VOLCANIC FRONT	24.5	25.5	122.5	125	SAE			s_2K-797 [21416]	DACITE [21416]									VOL					WR [21416]	67.74	0.36		14.29		3.28			2.93	0.61	0.13		1.69	3.96	0.05
[21416]	CONVERGENT MARGIN	RYUKYU ARC / RYUKYU ARC	SOUTH RYUKYU VOLCANIC FRONT	24.5	25.5	122.5	125	SAE			s_2K-866 [21416]	ANDESITE, BASALTIC [21416]									VOL					WR [21416]	54.99	0.79		19.19		9.13			8.43	3.06	0.15		0.82	2.74	0.15
[21416]	CONVERGENT MARGIN	RYUKYU ARC / RYUKYU ARC	SOUTH RYUKYU VOLCANIC FRONT	24.5	25.5	122.5	125	SAE			s_6K-562-10 [21416]	ANDESITE, BASALTIC [21416]									VOL					WR [21416]	51.95	0.65		18.79		10.55			10.49	4.52	0.18		0.41	1.99	0.08
[21416]	CONVERGENT MARGIN	RYUKYU ARC / RYUKYU ARC	SOUTH RYUKYU VOLCANIC FRONT	24.5	25.5	122.5	125	SAE			s_6K-562-8 [21416]	BASALT [21416]									VOL					WR [21416]	50.67	0.69		18.96		10.65			10.53	4.69	0.17		0.5	2.06	0.1
[21416]	CONVERGENT MARGIN	RYUKYU ARC / RYUKYU ARC	SOUTH RYUKYU VOLCANIC FRONT	24.5	25.5	122.5	125	SAE			s_6K-569-2 [21416]	BASALT [21416]									VOL					WR [21416]	50.3	0.68		18.81		10.62			10.65	4.31	0.17		0.47	2.02	0.09
[21416]	CONVERGENT MARGIN	RYUKYU ARC / RYUKYU ARC	SOUTH RYUKYU VOLCANIC FRONT	24.5	25.5	122.5	125	SAE			s_D3K-460-1 [21416]	DACITE [21416]									VOL					WR [21416]	69.53	0.32		14.16		2.8			2.58	0.6	0.07		2.08	3.72	0.05
[21416]	CONVERGENT MARGIN	RYUKYU ARC / RYUKYU ARC	SOUTH RYUKYU VOLCANIC FRONT	24.5	25.5	122.5	125	SAE			s_DELP88-5B [21416]	ANDESITE, BASALTIC [21416]									VOL					WR [21416]	53.06	0.65		17.17		10.98			10.87	5.34	0.18		0.33	2.03	0.07
[21416]	CONVERGENT MARGIN	RYUKYU ARC / RYUKYU ARC	SOUTH RYUKYU VOLCANIC FRONT	24.5	25.5	122.5	125	SAE			s_RN07-DR1-3 [21416]	ANDESITE, BASALTIC [21416]									VOL					WR [21416]	55.54	0.796		17.24		10.71			9.4	2.71	0.176		0.49	2.23	0.082
[21416]	CONVERGENT MARGIN	RYUKYU ARC / RYUKYU ARC	SOUTH RYUKYU VOLCANIC FRONT	24.5	25.5	122.5	125	SAE			s_RN07-DR3-1 [21416]	ANDESITE, BASALTIC [21416]									VOL					WR [21416]	0.114	0.902		16.99		9.4			8.82	4.27	0.174		0.76	2.85	0.15
[21416]	CONVERGENT MARGIN	RYUKYU ARC / RYUKYU ARC	SOUTH RYUKYU VOLCANIC FRONT	24.5	25.5	122.5	125	SAE			s_RN97-D6A [21416]	DACITE [21416]									VOL					WR [21416]	75.08	0.18		12.93		3.04			2.29	0.2	0.12		1.8	4.42	0.03
[21416]	CONVERGENT MARGIN	RYUKYU ARC / OKINAWA TROUGH	MIDDLE OKINAWA TROUGH	27	29.5	126	128	SAQ			s_A1A [21416]	BASALT [21416]									VOL					WR [21416]	50.85	1.05		16.68		9.88			12.06	6.7	0.16		0.47	2.19	0.18
[21416]	CONVERGENT MARGIN	RYUKYU ARC / OKINAWA TROUGH	MIDDLE OKINAWA TROUGH	27	29.5	126	128	SAQ			s_A6 [21416]	ANDESITE, BASALTIC [21416]									VOL					WR [21416]	51.92	1.16		16.96		10.56			10.18	6.32	0.18		0.44	2.65	0.24
[21416]	CONVERGENT MARGIN	RYUKYU ARC / OKINAWA TROUGH	MIDDLE OKINAWA TROUGH	27	29.5	126	128	SAQ			s_B1A [21416]	ANDESITE, BASALTIC [21416]									VOL					WR [21416]	51.73	1.08		17.32		9.5			10.47	6.42	0.17		0.54	2.58	0.2
[21416]	CONVERGENT MARGIN	RYUKYU ARC / OKINAWA TROUGH	MIDDLE OKINAWA TROUGH	27	29.5	126	128	SAQ			s_B1B [21416]	ANDESITE, BASALTIC [21416]									VOL					WR [21416]	52.66	1.1		17.82		8.86			10.75	5.47	0.17		0.55	2.67	0.2
[21416][9673]	CONVERGENT MARGIN	RYUKYU ARC / OKINAWA TROUGH	MIDDLE OKINAWA TROUGH	27	29.5	126	128	SAQ			s_CB6-22 [21416]	BASALT [21416]		1000000 [9673]		CENOZOIC [9673]					VOL					WR [21416]	49.2	0.96		16.82		9.69		8.85	11.33	7.68	0.16		0.42	2.15	0.16
[21416]	CONVERGENT MARGIN	RYUKYU ARC / OKINAWA TROUGH	MIDDLE OKINAWA TROUGH	27	29.5	126	128	SAQ			s_DELP84-D1YK [21416]	BASALT [21416]									VOL					WR [21416]	50.35	1.08		17.32		9.72			11.14	6.03	0.25		0.35	2.52	0.26
[21416]	CONVERGENT MARGIN	RYUKYU ARC / OKINAWA TROUGH	MIDDLE OKINAWA TROUGH	27	29.5	126	128	SAQ			s_JCD-3 [21416]	ANDESITE, BASALTIC [21416]									VOL					WR [21416]	52.66	1.13		17.56		9.44			10.54	6.01	0.2		0.56	2.68	0.21
[21416]	CONVERGENT MARGIN	RYUKYU ARC / OKINAWA TROUGH	SOUTHERN OKINAWA TROUGH	24.5	25.5	122.5	125	SAQ			s_2K-1176-7 [21416]	DACITE [21416]									VOL					WR [21416]	70.73	0.29		14.19		2.61			2.11	0.48	0.05		2.98	3.48	0.05
[21416]	CONVERGENT MARGIN	RYUKYU ARC / OKINAWA TROUGH	SOUTHERN OKINAWA TROUGH	24.5	25.5	122.5	125	SAQ			s_2K-1177-4 [21416]	BASALT [21416]									VOL					WR [21416]	50.16	0.85		17.08		11.04			10.4	5.35	0.18		0.51	2.25	0.15
[21416]	CONVERGENT MARGIN	RYUKYU ARC / OKINAWA TROUGH	SOUTHERN OKINAWA TROUGH	24.5	25.5	122.5	125	SAQ			s_6K-559-1 [21416]	DACITE [21416]									VOL					WR [21416]	68.92	0.39		13.79		3.19			2.02	0.48	0.08		2.69	4.16	0.07
[21416]	CONVERGENT MARGIN	RYUKYU ARC / OKINAWA TROUGH	SOUTHERN OKINAWA TROUGH	24.5	25.5	122.5	125	SAQ			s_6K-560-7 [21416]	DACITE [21416]									VOL					WR [21416]	71.01	0.29		13.11		2.56			1.98	0.43	0.05		3.16	3.46	0.06
[21416]	CONVERGENT MARGIN	RYUKYU ARC / OKINAWA TROUGH	SOUTHERN OKINAWA TROUGH	24.5	25.5	122.5	125	SAQ			s_6K-563-2 [21416]	BASALT [21416]									VOL					WR [21416]	50.52	1.33		16.32		12.84			9.44	4.49	0.21		0.43	2.69	0.17
[21416]	CONVERGENT MARGIN	RYUKYU ARC / OKINAWA TROUGH	SOUTHERN OKINAWA TROUGH	24.5	25.5	122.5	125	SAQ			s_D3K-459-1 [21416]	DACITE [21416]									VOL					WR [21416]	64.86	0.59		17.7		5.27			4.2	1.34	0.1		2.24	2.72	0.09
[21416]	CONVERGENT MARGIN	RYUKYU ARC / OKINAWA TROUGH	SOUTHERN OKINAWA TROUGH	24.5	25.5	122.5	125	SAQ			s_HK02-D5-5 [21416]	DACITE [21416]									VOL					WR [21416]	74.64	0.24		13.86		2.25			2.1	0.34	0.04		3.3	3.86	0.02
[21416]	CONVERGENT MARGIN	RYUKYU ARC / OKINAWA TROUGH	SOUTHERN OKINAWA TROUGH	24.5	25.5	122.5	125	SAQ			s_HK02-D6-4 [21416]	ANDESITE, BASALTIC [21416]									VOL					WR [21416]	52.97	0.78		16.3		11.31			10.45	5.46	0.17		0.63	2.43	0.12
[21416]	CONVERGENT MARGIN	RYUKYU ARC / OKINAWA TROUGH	SOUTHERN OKINAWA TROUGH	24.5	25.5	122.5	125	SAQ			s_JCD-4 [21416]	ANDESITE, BASALTIC [21416]									VOL					WR [21416]	54.74	1.42		15.45		13.13			8.16	3.65	0.22		0.66	3.19	0.19
[4477]	CONVERGENT MARGIN	RYUKYU ARC / RYUKYU ARC / KYUSHU	OKUEYAMA, NORTH OF SHISHIGAWA, MIYAZAKI PREFECTURE, OUTER BELT	32.5	32.8	131.3	131.8	SAE			s_OK-92 [4477]	GRANODIORITE, BIOTITE [4477]									PLU					WR [4477]
[4477]	CONVERGENT MARGIN	RYUKYU ARC / RYUKYU ARC / KYUSHU	SHIBISAN, OUTCROP BETWEEN KUSUHAE AND HORIKIRI, MIYANOJO-CHO, KAGOSHIMA	31.9833	31.9833	130.367	130.367	SAE			s_031601 [4477]	MONZOGRANITE, BIOTITE [4477]									PLU					WR [4477]
[5380]	CONVERGENT MARGIN	RYUKYU ARC / OKINAWA TROUGH / AGUNI-JIMA / NISHI FORMATION	MIDDLE OKINAWA TROUGH	26.35	26.35	127.14	127.14	SAE			s_AG-DA [5380]	DACITE [5380]			UPPER [5380]	MIOCENE [5380]					VOL					WR [5380]	69.09	0.46		16.35				3.35	3.4	0.89	0.08		2.25	4.02	0.11
[5380]	CONVERGENT MARGIN	RYUKYU ARC / OKINAWA TROUGH / AGUNI-JIMA / FUDENZAKI FORMATION	MIDDLE OKINAWA TROUGH	26.35	26.35	127.14	127.14	SAE			s_AG24 [5380]	NOT GIVEN [5380]			UPPER [5380]	MIOCENE [5380]					VOL					WR [5380]	69.2	0.46		17.04				3.42	2.35	1.1	0.09		2.56	3.77	0.02
[5380]	CONVERGENT MARGIN	RYUKYU ARC / OKINAWA TROUGH / AGUNI-JIMA / FUDENZAKI FORMATION	MIDDLE OKINAWA TROUGH	26.35	26.35	127.14	127.14	SAE			s_AG25 [5380]	NOT GIVEN [5380]			UPPER [5380]	MIOCENE [5380]					VOL					WR [5380]	76.19	0.19		12.59				1.56	1.21	0.22	0.06		4.35	3.61	0.02
[5380]	CONVERGENT MARGIN	RYUKYU ARC / OKINAWA TROUGH / AGUNI-JIMA / FUDENZAKI FORMATION	MIDDLE OKINAWA TROUGH	26.35	26.35	127.14	127.14	SAE			s_AG48 [5380]	NOT GIVEN [5380]			UPPER [5380]	MIOCENE [5380]					VOL					GL [5380]	76.15	0.19		12.79				1.5	1.23	0.18	0.06		3.24	4.64	0.02
[5380]	CONVERGENT MARGIN	RYUKYU ARC / OKINAWA TROUGH / AGUNI-JIMA / FUDENZAKI FORMATION	MIDDLE OKINAWA TROUGH	26.35	26.35	127.14	127.14	SAE			s_AG69 [5380]	NOT GIVEN [5380]			UPPER [5380]	MIOCENE [5380]					VOL					GL [5380]	72.03	0.33		14.79				2.17	2.57	0.6	0.07		2.8	4.6	0.04
[5380]	CONVERGENT MARGIN	RYUKYU ARC / OKINAWA TROUGH / AGUNI-JIMA / FUDENZAKI FORMATION	MIDDLE OKINAWA TROUGH	26.35	26.35	127.14	127.14	SAE			s_AG10U [5380]	DACITE [5380]			UPPER [5380]	MIOCENE [5380]					VOL					WR [5380]	72.87	0.25		14.18				2.21	2.01	0.35	0.07		3.4	4.61	0.05
[5380]	CONVERGENT MARGIN	RYUKYU ARC / OKINAWA TROUGH / AGUNI-JIMA / FUDENZAKI FORMATION	MIDDLE OKINAWA TROUGH	26.35	26.35	127.14	127.14	SAE			s_AG11 [5380]	DACITE [5380]			UPPER [5380]	MIOCENE [5380]					VOL					WR [5380]	71.18	0.29		14.34				2.83	2.16	0.38	0.08		3.32	5.35	0.06
[5380]	CONVERGENT MARGIN	RYUKYU ARC / OKINAWA TROUGH / AGUNI-JIMA / FUDENZAKI FORMATION	MIDDLE OKINAWA TROUGH	26.35	26.35	127.14	127.14	SAE			s_AG66 [5380]	ANDESITE [5380]			UPPER [5380]	MIOCENE [5380]					VOL					WR [5380]	56.41	1.11		19.05				7.65	7.41	2.88	0.13		1.15	4.05	0.17
[5380]	CONVERGENT MARGIN	RYUKYU ARC / OKINAWA TROUGH / AGUNI-JIMA / FUDENZAKI FORMATION	MIDDLE OKINAWA TROUGH	26.35	26.35	127.14	127.14	SAE			s_AG47 [5380]	GABBRO [5380]			UPPER [5380]	MIOCENE [5380]					PLU					WR [5380]	40.7	1.93		17.22				17.26	15.58	6.06	0.14		0.13	0.96	0.02
[5380]	CONVERGENT MARGIN	RYUKYU ARC / OKINAWA TROUGH / AGUNI-JIMA / FUDENZAKI FORMATION	MIDDLE OKINAWA TROUGH	26.35	26.35	127.14	127.14	SAE			s_AG51 [5380]	GABBRO [5380]			UPPER [5380]	MIOCENE [5380]					PLU					WR [5380]	39.79	2.72		17.13				16.91	12.38	8.81	0.15		0.33	1.76	0.02
[5380]	CONVERGENT MARGIN	RYUKYU ARC / OKINAWA TROUGH / AGUNI-JIMA / FUDENZAKI FORMATION	MIDDLE OKINAWA TROUGH	26.35	26.35	127.14	127.14	SAE			s_AGXGB [5380]	GABBRO [5380]			UPPER [5380]	MIOCENE [5380]					PLU					WR [5380]	41.95	2.64		19.85				12.62	13.39	7.55	0.18		0.19	1.61	0.01
[4855]	CONVERGENT MARGIN	RYUKYU ARC / RYUKYU ARC / KYUSHU	OBIRA MINE	32.5	33.5	131	132	SAE			s_4 [4855]	NOT GIVEN [4855]	13100000 [4855]	13100000 [4855]							MET				HE3_HE4(R/R(A)) from FLUORITE [4855]	MIN [4855]
[4855]	CONVERGENT MARGIN	RYUKYU ARC / RYUKYU ARC / KYUSHU	HOUEI MINE	32.5	33.5	131	132	SAE			s_5 [4855]	NOT GIVEN [4855]	13100000 [4855]	13100000 [4855]							MET				HE3_HE4(R/R(A)) from FLUORITE [4855]	MIN [4855]
[5377]	CONVERGENT MARGIN	RYUKYU ARC / OKINAWA TROUGH / AGUNI-JIMA / HIGASHI FORMATION	MIDDLE OKINAWA TROUGH	26.35	26.35	127.14	127.14	SAE			s_AG5 [5377]	ANDESITE, BASALTIC [5377]									VOL					WR [5377]	54.59	0.91		19.03		4.95	4.74		7.29	2.52	0.19		0.91	3.3	0.17		0.95	0.45
[5377]	CONVERGENT MARGIN	RYUKYU ARC / OKINAWA TROUGH / AGUNI-JIMA / HIGASHI FORMATION	MIDDLE OKINAWA TROUGH	26.35	26.35	127.14	127.14	SAE			s_AG6 [5377]	ANDESITE, BASALTIC [5377]									VOL					WR [5377]	55.01	1.04		17.84		4.37	5.47		7.73	3.15	0.18		0.94	3.24	0.14		0.35	0.53
[5377]	CONVERGENT MARGIN	RYUKYU ARC / OKINAWA TROUGH / AGUNI-JIMA / HIGASHI FORMATION	MIDDLE OKINAWA TROUGH	26.35	26.35	127.14	127.14	SAE			s_AG8 [5377]	ANDESITE, BASALTIC [5377]									VOL					WR [5377]	54.45	1.04		19.21		3.87	5.7		7.8	2.76	0.19		0.85	3.26	0.15		0.31	0.41
[5377]	CONVERGENT MARGIN	RYUKYU ARC / OKINAWA TROUGH / AGUNI-JIMA / HIGASHI FORMATION	MIDDLE OKINAWA TROUGH	26.35	26.35	127.14	127.14	SAE			s_AG9 [5377]	ANDESITE, BASALTIC [5377]									VOL					WR [5377]	53.62	1.14		18.1		5.38	4.75		8.31	3.17	0.16		0.81	3.18	0.14		0.47	0.76
[5377]	CONVERGENT MARGIN	RYUKYU ARC / OKINAWA TROUGH / AGUNI-JIMA / HIGASHI FORMATION	MIDDLE OKINAWA TROUGH	26.35	26.35	127.14	127.14	SAE			s_AG11 [5377]	ANDESITE, BASALTIC [5377]									VOL					WR [5377]	55.81	1.02		18.12		5.28	3.86		7.16	2.5	0.15		1.01	3.36	0.14		0.74	0.84
[5377]	CONVERGENT MARGIN	RYUKYU ARC / OKINAWA TROUGH / AGUNI-JIMA / HIGASHI FORMATION	MIDDLE OKINAWA TROUGH	26.35	26.35	127.14	127.14	SAE			s_AG12 [5377]	ANDESITE, BASALTIC [5377]									VOL					WR [5377]	53.95	1.13		18.06		5.22	4.95		8.03	3.03	0.17		0.94	3.54	0.12		0.56	0.29
[5377]	CONVERGENT MARGIN	RYUKYU ARC / OKINAWA TROUGH / AGUNI-JIMA / HIGASHI FORMATION	MIDDLE OKINAWA TROUGH	26.35	26.35	127.14	127.14	SAE			s_AG13 [5377]	ANDESITE, BASALTIC [5377]									VOL					WR [5377]	55.62	1.02		17.3		5.15	4.78		7.41	3.12	0.18		0.98	3.36	0.14		0.51	0.44
[5892]	CONVERGENT MARGIN	RYUKYU ARC / RYUKYU ARC / KYUSHU / ASO / KIKAI-AKAHOYA ASH	DAIKAMPO	32.92	32.92	131.03	131.03	SAE			s_ASO [5892]	NOT GIVEN [5892]									VOL					GL [5892]	76.3	0.49		13.14				2.36	2.07	0.27	0		2.96	2.4
[5384]	CONVERGENT MARGIN	RYUKYU ARC / RYUKYU ARC / SATSUMA-IWO-JIMA / KIKAI CALDERA	KAGOSHIMA PREFECTURE, KIKAI CALDERA	30.42	30.82	130.27	130.5	SAE			s_1 [5384]	BASALT [5384]									VOL					WR [5384]	50.88	0.79		16.65				9.52	10.58	6.5	0.16		0.46	3.29	0.12
[5384]	CONVERGENT MARGIN	RYUKYU ARC / RYUKYU ARC / SATSUMA-IWO-JIMA / KIKAI CALDERA	KAGOSHIMA PREFECTURE, KIKAI CALDERA	30.42	30.82	130.27	130.5	SAE			s_2 [5384]	ANDESITE [5384]									VOL					WR [5384]	53.36	0.66		18.3				8.43	9.9	5.15	0.14		0.58	2.47	0.07
[5384]	CONVERGENT MARGIN	RYUKYU ARC / RYUKYU ARC / SATSUMA-IWO-JIMA / KIKAI CALDERA	KAGOSHIMA PREFECTURE, KIKAI CALDERA	30.42	30.82	130.27	130.5	SAE			s_3 [5384]	ANDESITE [5384]									VOL					WR [5384]	55.66	0.71		16.9				8.43	8.83	4.57	0.14		0.83	2.9	0.08
[5384]	CONVERGENT MARGIN	RYUKYU ARC / RYUKYU ARC / SATSUMA-IWO-JIMA / KIKAI CALDERA	KAGOSHIMA PREFECTURE, KIKAI CALDERA	30.42	30.82	130.27	130.5	SAE			s_4 [5384]	ANDESITE [5384]									VOL					WR [5384]	55.85	0.73		17.67				8.47	8.99	3.63	0.15		0.89	2.68	0.11
[5384]	CONVERGENT MARGIN	RYUKYU ARC / RYUKYU ARC / SATSUMA-IWO-JIMA / KIKAI CALDERA	KAGOSHIMA PREFECTURE, KIKAI CALDERA	30.42	30.82	130.27	130.5	SAE			s_5 [5384]	ANDESITE [5384]									VOL					WR [5384]	55.94	0.71		16.87				8.4	8.78	4.5	0.14		0.86	2.76	0.09
[5384]	CONVERGENT MARGIN	RYUKYU ARC / RYUKYU ARC / SATSUMA-IWO-JIMA / KIKAI CALDERA	KAGOSHIMA PREFECTURE, KIKAI CALDERA	30.42	30.82	130.27	130.5	SAE			s_6 [5384]	ANDESITE [5384]									VOL					WR [5384]	57.61	0.7		17.47				7.27	8.36	3.72	0.14		1.13	2.66	0.11
[5384]	CONVERGENT MARGIN	RYUKYU ARC / RYUKYU ARC / SATSUMA-IWO-JIMA / KIKAI CALDERA	KAGOSHIMA PREFECTURE, KIKAI CALDERA	30.42	30.82	130.27	130.5	SAE			s_7 [5384]	ANDESITE [5384]									VOL					WR [5384]	59.48	0.67		16.11				6.77	7.75	3.71	0.13		1.28	3.21	0.12
[5384]	CONVERGENT MARGIN	RYUKYU ARC / RYUKYU ARC / SATSUMA-IWO-JIMA / KIKAI CALDERA	KAGOSHIMA PREFECTURE, KIKAI CALDERA	30.42	30.82	130.27	130.5	SAE			s_8 [5384]	ANDESITE [5384]									VOL					WR [5384]	58	0.96		16.15				8.49	7.52	2.87	0.14		1.3	3.24	0.39
[5384]	CONVERGENT MARGIN	RYUKYU ARC / RYUKYU ARC / SATSUMA-IWO-JIMA / KIKAI CALDERA	KAGOSHIMA PREFECTURE, KIKAI CALDERA	30.42	30.82	130.27	130.5	SAE			s_9 [5384]	RHYOLITE [5384]									VOL					WR [5384]	71.07	0.69		14.1				3.49	2.72	0.8	0.11		2.62	3.88	0.14
[5384]	CONVERGENT MARGIN	RYUKYU ARC / RYUKYU ARC / SATSUMA-IWO-JIMA / KIKAI CALDERA	KAGOSHIMA PREFECTURE, KIKAI CALDERA	30.42	30.82	130.27	130.5	SAE			s_10 [5384]	RHYOLITE [5384]									VOL					WR [5384]	73.26	0.33		13.94				2.44	2.95	0.73	0.08		2.32	3.61	0.07
[5384]	CONVERGENT MARGIN	RYUKYU ARC / RYUKYU ARC / SATSUMA-IWO-JIMA / KIKAI CALDERA	KAGOSHIMA PREFECTURE, KIKAI CALDERA	30.42	30.82	130.27	130.5	SAE			s_11 [5384]	BASALT [5384]									VOL					WR [5384]	51.46	0.76		17.93				9.29	10.8	5.7	0.15		0.35	2.41	0.11
[5384]	CONVERGENT MARGIN	RYUKYU ARC / RYUKYU ARC / SATSUMA-IWO-JIMA / KIKAI CALDERA	KAGOSHIMA PREFECTURE, KIKAI CALDERA	30.42	30.82	130.27	130.5	SAE			s_12 [5384]	BASALT [5384]									VOL					WR [5384]	51.54	0.75		17.99				9.17	10.73	5.65	0.16		0.36	2.52	0.11
[5384]	CONVERGENT MARGIN	RYUKYU ARC / RYUKYU ARC / SATSUMA-IWO-JIMA / KIKAI CALDERA	KAGOSHIMA PREFECTURE, KIKAI CALDERA	30.42	30.82	130.27	130.5	SAE			s_13 [5384]	RHYOLITE [5384]									VOL					WR [5384]	71.19	0.6		14.05				3.09	2.86	0.82	0.12		2.41	4.38	0.14
[5384]	CONVERGENT MARGIN	RYUKYU ARC / RYUKYU ARC / SATSUMA-IWO-JIMA / KIKAI CALDERA	KAGOSHIMA PREFECTURE, KIKAI CALDERA	30.42	30.82	130.27	130.5	SAE			s_1 [5384]	BASALT [5384]									VOL					WR [5384]	50.75												0.42
[5384]	CONVERGENT MARGIN	RYUKYU ARC / RYUKYU ARC / SATSUMA-IWO-JIMA / KIKAI CALDERA	KAGOSHIMA PREFECTURE, KIKAI CALDERA	30.42	30.82	130.27	130.5	SAE			s_3 [5384]	ANDESITE [5384]									VOL					WR [5384]	55.98												0.85
[5384]	CONVERGENT MARGIN	RYUKYU ARC / RYUKYU ARC / SATSUMA-IWO-JIMA / KIKAI CALDERA	KAGOSHIMA PREFECTURE, KIKAI CALDERA	30.42	30.82	130.27	130.5	SAE			s_6 [5384]	ANDESITE [5384]									VOL					WR [5384]	68.92												2.02
[5384]	CONVERGENT MARGIN	RYUKYU ARC / RYUKYU ARC / SATSUMA-IWO-JIMA / KIKAI CALDERA	KAGOSHIMA PREFECTURE, KIKAI CALDERA	30.42	30.82	130.27	130.5	SAE			s_5 [5384]	ANDESITE [5384]									VOL					WR [5384]	71.89												2.74
[5384]	CONVERGENT MARGIN	RYUKYU ARC / RYUKYU ARC / SATSUMA-IWO-JIMA / KIKAI CALDERA	KAGOSHIMA PREFECTURE, KIKAI CALDERA	30.42	30.82	130.27	130.5	SAE			s_10 [5384]	RHYOLITE [5384]									VOL					WR [5384]	70.65												2.56
[5384]	CONVERGENT MARGIN	RYUKYU ARC / RYUKYU ARC / SATSUMA-IWO-JIMA / KIKAI CALDERA	KAGOSHIMA PREFECTURE, KIKAI CALDERA	30.42	30.82	130.27	130.5	SAE			s_12 [5384]	BASALT [5384]									VOL					WR [5384]	52.33												0.46
[5384]	CONVERGENT MARGIN	RYUKYU ARC / RYUKYU ARC / SATSUMA-IWO-JIMA / KIKAI CALDERA	KAGOSHIMA PREFECTURE, KIKAI CALDERA	30.42	30.82	130.27	130.5	SAE			s_11 [5384]	BASALT [5384]									VOL					WR [5384]	52.86												0.52
[5384]	CONVERGENT MARGIN	RYUKYU ARC / RYUKYU ARC / SATSUMA-IWO-JIMA / KIKAI CALDERA	KAGOSHIMA PREFECTURE, KIKAI CALDERA	30.42	30.82	130.27	130.5	SAE			s_13 [5384]	RHYOLITE [5384]									VOL					WR [5384]	54.66												0.68
[5384]	CONVERGENT MARGIN	RYUKYU ARC / RYUKYU ARC / SATSUMA-IWO-JIMA / KIKAI CALDERA	KAGOSHIMA PREFECTURE, KIKAI CALDERA	30.42	30.82	130.27	130.5	SAE			s_16 [5384]	RHYOLITE [5384]									VOL					WR [5384]	69.88												2.28
[5384]	CONVERGENT MARGIN	RYUKYU ARC / RYUKYU ARC / SATSUMA-IWO-JIMA / KIKAI CALDERA	KAGOSHIMA PREFECTURE, KIKAI CALDERA	30.42	30.82	130.27	130.5	SAE			s_17 [5384]	RHYOLITE [5384]									VOL					WR [5384]	71.57												2.44
[5384]	CONVERGENT MARGIN	RYUKYU ARC / RYUKYU ARC / SATSUMA-IWO-JIMA / KIKAI CALDERA	KAGOSHIMA PREFECTURE, KIKAI CALDERA	30.42	30.82	130.27	130.5	SAE			s_14 [5384]	RHYOLITE [5384]									VOL					WR [5384]	71.88												2.45
[5381]	CONVERGENT MARGIN	RYUKYU ARC / OKINAWA TROUGH	SOUTHERN OKINAWA TROUGH, YAEYAMA CENTRAL KNOLL, DREDGE D R3	25.2586	25.29	124.373	124.438	SAQ	-2130	-2325	s_DR3-1T [5381]	BASALT [5381]									VOL					WR [5381]	49.71	1.03		15.71			9.79		12.28	6.34	0.22	0.06	0.47	2.66	0.17	0.98
[5381]	CONVERGENT MARGIN	RYUKYU ARC / OKINAWA TROUGH	SOUTHERN OKINAWA TROUGH, EAST YAEYAMA CENTRAL KNOLL, DREDGE DR 5B	25.2356	25.2389	124.888	124.919	SAQ	-2050	-2205	s_DR5B-1T [5381]	BASALT, 2-PYROXENE-OLIVINE [5381]									VOL					WR [5381]	52.13	0.65		16.47	0.02		9.17		11.53	5.29	0.17	0.05	0.29	2.15	0.08	1.52
[5381]	CONVERGENT MARGIN	RYUKYU ARC / OKINAWA TROUGH	SOUTHERN OKINAWA TROUGH, EAST YAEYAMA CENTRAL KNOLL, DREDGE DR 5B	25.2356	25.2389	124.888	124.919	SAQ	-2050	-2205	s_DR5B-2T [5381]	BASALT, 2-PYROXENE-OLIVINE [5381]									VOL					WR [5381]	51.56	0.68		17.45	0.02		9.03		11.86	4.89	0.22	0.03	0.28	2.22	0.06	1.06
[5381]	CONVERGENT MARGIN	RYUKYU ARC / OKINAWA TROUGH	MIDDLE OKINAWA TROUGH, NORTHEASTERN WALL OF THE IHEYA DEEP, DREDGE D R8	27.5972	27.6039	127.157	127.161	SAQ	-1400	-1630	s_DR8-1T [5381]	ANDESITE, 2-PYROXENE [5381]									VOL					WR [5381]	58.34	1.32		15.26	0.01		7.17		6.77	2.97	0.18	0.04	1.04	3.88	0.09	2.39
[5381]	CONVERGENT MARGIN	RYUKYU ARC / OKINAWA TROUGH	MIDDLE OKINAWA TROUGH, NORTHEASTERN WALL OF THE IHEYA DEEP, DREDGE D R8	27.5972	27.6039	127.157	127.161	SAQ	-1400	-1630	s_DR8-2T [5381]	ANDESITE, 2-PYROXENE [5381]									VOL					WR [5381]	56.62	1.35		15.74	0.02		8.01		6.91	3.12	0.18	0.02	0.98	3.91	0.12	2.36
[5381]	CONVERGENT MARGIN	RYUKYU ARC / OKINAWA TROUGH	MIDDLE OKINAWA TROUGH, NORTHEASTERN WALL OF THE IHEYA DEEP, DREDGE D R8	27.5972	27.6039	127.157	127.161	SAQ	-1400	-1630	s_DR8-3T [5381]	ANDESITE, 2-PYROXENE [5381]									VOL					WR [5381]	56.59	1.4		15.34	0.03		8.58		6.98	3.06	0.19		1.05	3.87	0.11	1.98
[5381]	CONVERGENT MARGIN	RYUKYU ARC / OKINAWA TROUGH	SOUTHERN OKINAWA TROUGH, EAST YAEYAMA CENTRAL KNOLL, DREDGE DR 5B	25.2356	25.2389	124.888	124.919	SAQ	-2050	-2205	s_DR5B-H [5381]	BASALT, 2-PYROXENE-OLIVINE [5381]									VOL					GL [5381]	55.31	0.92		16.31			10.85		9.3	3.31	0.15		0.45	1.83
[5381]	CONVERGENT MARGIN	RYUKYU ARC / OKINAWA TROUGH	SOUTHERN OKINAWA TROUGH, EAST YAEYAMA CENTRAL KNOLL, DREDGE DR 5B	25.2356	25.2389	124.888	124.919	SAQ	-2050	-2205	s_DR5B-H [5381]	BASALT, 2-PYROXENE-OLIVINE [5381]									VOL					GL [5381]	55.35	0.86		16.88			9.57		9.71	3.06	0.17		0.39	2.1
[5381]	CONVERGENT MARGIN	RYUKYU ARC / OKINAWA TROUGH	SOUTHERN OKINAWA TROUGH, EAST YAEYAMA CENTRAL KNOLL, DREDGE DR 5B	25.2356	25.2389	124.888	124.919	SAQ	-2050	-2205	s_DR5B-H [5381]	BASALT, 2-PYROXENE-OLIVINE [5381]									VOL					GL [5381]	55.8	1.11		13.57			11.77		8.42	3.67	0.22		0.5	1.42
[5381]	CONVERGENT MARGIN	RYUKYU ARC / OKINAWA TROUGH	SOUTHERN OKINAWA TROUGH, EAST YAEYAMA CENTRAL KNOLL, DREDGE DR 5B	25.2356	25.2389	124.888	124.919	SAQ	-2050	-2205	s_DR5B-H [5381]	BASALT, 2-PYROXENE-OLIVINE [5381]									VOL					GL [5381]	55.93	1.15		13.43			11.68		8.86	3.72	0.18		0.45	1.03
[21957]	CONVERGENT MARGIN	RYUKYU ARC / AMAMI SANKAKU BASIN / SITE U1438		27.3835	27.3835	134.318	134.318	SAQ			s_351-U1438E 61R2 95-97 [21957]	ANDESITE [21957]									VOL	1408.28	1408.28			WR [21957]
[21957]	CONVERGENT MARGIN	RYUKYU ARC / AMAMI SANKAKU BASIN / SITE U1438		27.3835	27.3835	134.318	134.318	SAQ			s_351-U1438E 78R4 52-53 [21957]	BASALT [21957]									VOL	1520.13	1520.13			WR [21957]
[21957]	CONVERGENT MARGIN	RYUKYU ARC / AMAMI SANKAKU BASIN / SITE U1438		27.3835	27.3835	134.318	134.318	SAQ			s_351-U1438E 78R4 52-53 [21957]	BASALT [21957]									VOL	1520.13	1520.13			WR [21957]
[21957]	CONVERGENT MARGIN	RYUKYU ARC / AMAMI SANKAKU BASIN / SITE U1438		27.3835	27.3835	134.318	134.318	SAQ			s_351-U1438E 61R2 4? [21957]	BASALT [21957]									VOL	1406.4	1406.4			WR [21957]
[21957]	CONVERGENT MARGIN	RYUKYU ARC / AMAMI SANKAKU BASIN / SITE U1438		27.3835	27.3835	134.318	134.318	SAQ			s_351-U1438E 61R2 97?00 [21957]	BASALT [21957]									VOL	1408.3	1408.3			WR [21957]
[21957]	CONVERGENT MARGIN	RYUKYU ARC / AMAMI SANKAKU BASIN / SITE U1438		27.3835	27.3835	134.318	134.318	SAQ			s_351-U1438E 69R1 50?1 [21957]	BASALT [21957]									VOL	1461.4	1461.4			WR [21957]
[21957]	CONVERGENT MARGIN	RYUKYU ARC / AMAMI SANKAKU BASIN / SITE U1438		27.3835	27.3835	134.318	134.318	SAQ			s_351-U1438E 76R2 16?8 [21957]	BASALT [21957]									VOL	1439.1	1439.1			WR [21957]
[21957]	CONVERGENT MARGIN	RYUKYU ARC / AMAMI SANKAKU BASIN / SITE U1438		27.3835	27.3835	134.318	134.318	SAQ			s_351-U1438E 76R2 84?6 [21957]	BASALT [21957]									VOL	1509.1	1509.1			WR [21957]
[21957]	CONVERGENT MARGIN	RYUKYU ARC / AMAMI SANKAKU BASIN / SITE U1438		27.3835	27.3835	134.318	134.318	SAQ			s_351-U1438E 77R1 88?0 [21957]	BASALT [21957]									VOL	1511.7	1511.7			WR [21957]
[21957]	CONVERGENT MARGIN	RYUKYU ARC / AMAMI SANKAKU BASIN / SITE U1438		27.3835	27.3835	134.318	134.318	SAQ			s_351-U1438E 82R1 57?9 [21957]	BASALT [21957]									VOL	1552.6	1552.6			WR [21957]
[21957]	CONVERGENT MARGIN	RYUKYU ARC / AMAMI SANKAKU BASIN / SITE U1438		27.3835	27.3835	134.318	134.318	SAQ			s_351-U1438E 83R1 111?12 [21957]	BASALT [21957]									VOL	1562.5	1562.5			WR [21957]
[21957]	CONVERGENT MARGIN	RYUKYU ARC / AMAMI SANKAKU BASIN / SITE U1438		27.3835	27.3835	134.318	134.318	SAQ			s_351-U1438E 83R2 36?8 [21957]	BASALT [21957]									VOL	1563.2	1563.2			WR [21957]
[21957]	CONVERGENT MARGIN	RYUKYU ARC / AMAMI SANKAKU BASIN / SITE U1438		27.3835	27.3835	134.318	134.318	SAQ			s_351-U1438E 85R1 43?5 [21957]	BASALT [21957]									VOL	1579.6	1579.6			WR [21957]
[21957]	CONVERGENT MARGIN	RYUKYU ARC / AMAMI SANKAKU BASIN / SITE U1438		27.3835	27.3835	134.318	134.318	SAQ			s_351-U1438E 87R1 116?19 [21957]	BASALT [21957]									VOL	1595.2	1595.2			WR [21957]
[21957]	CONVERGENT MARGIN	RYUKYU ARC / AMAMI SANKAKU BASIN / SITE U1438		27.3835	27.3835	134.318	134.318	SAQ			s_351-U1438E 88R1 97?8 [21957]	BASALT [21957]									VOL	1604.1	1604.1			WR [21957]
[21957]	CONVERGENT MARGIN	RYUKYU ARC / AMAMI SANKAKU BASIN / SITE U1438		27.3835	27.3835	134.318	134.318	SAQ			s_351-U1438E 61R2 3-5_LEACHED6X [21957]	BASALT [21957]									VOL	1406.4	1406.4			WR [21957]
[21957]	CONVERGENT MARGIN	RYUKYU ARC / AMAMI SANKAKU BASIN / SITE U1438		27.3835	27.3835	134.318	134.318	SAQ			s_351-U1438E 61R2 92-95_LEACHED6X [21957]	BASALT [21957]									VOL	1407.3	1407.3			WR [21957]
[21957]	CONVERGENT MARGIN	RYUKYU ARC / AMAMI SANKAKU BASIN / SITE U1438		27.3835	27.3835	134.318	134.318	SAQ			s_351-U1438E 69R1 98-101_LEACHED6X [21957]	BASALT [21957]									VOL	1461.9	1461.9			WR [21957]
[21957]	CONVERGENT MARGIN	RYUKYU ARC / AMAMI SANKAKU BASIN / SITE U1438		27.3835	27.3835	134.318	134.318	SAQ			s_351-U1438E 72R1 145-148_LEACHED6X [21957]	BASALT [21957]									VOL	1476.2	1476.2			WR [21957]
[21957]	CONVERGENT MARGIN	RYUKYU ARC / AMAMI SANKAKU BASIN / SITE U1438		27.3835	27.3835	134.318	134.318	SAQ			s_351-U1438E 73R2 123-128_LEACHED6X [21957]	BASALT [21957]									VOL	1486.8	1486.8			WR [21957]
[21957]	CONVERGENT MARGIN	RYUKYU ARC / AMAMI SANKAKU BASIN / SITE U1438		27.3835	27.3835	134.318	134.318	SAQ			s_351-U1438E 74R2 21-24_LEACHED6X [21957]	BASALT [21957]									VOL	1495.7	1495.7			WR [21957]
[21957]	CONVERGENT MARGIN	RYUKYU ARC / AMAMI SANKAKU BASIN / SITE U1438		27.3835	27.3835	134.318	134.318	SAQ			s_351-U1438E 76R2 86-91_LEACHED6X [21957]	BASALT [21957]									VOL	1509.1	1509.1			WR [21957]
[21957]	CONVERGENT MARGIN	RYUKYU ARC / AMAMI SANKAKU BASIN / SITE U1438		27.3835	27.3835	134.318	134.318	SAQ			s_351-U1438E 76R3 105-110_LEACHED6X [21957]	BASALT [21957]									VOL	1510.7	1510.7			WR [21957]
[21957]	CONVERGENT MARGIN	RYUKYU ARC / AMAMI SANKAKU BASIN / SITE U1438		27.3835	27.3835	134.318	134.318	SAQ			s_351-U1438E 77R1 53-58_LEACHED6X [21957]	BASALT [21957]									VOL	1511.4	1511.4			WR [21957]
[21957]	CONVERGENT MARGIN	RYUKYU ARC / AMAMI SANKAKU BASIN / SITE U1438		27.3835	27.3835	134.318	134.318	SAQ			s_351-U1438E 78R4 49-53_LEACHED6X [21957]	BASALT [21957]									VOL	1520.1	1520.1			WR [21957]
[21957]	CONVERGENT MARGIN	RYUKYU ARC / AMAMI SANKAKU BASIN / SITE U1438		27.3835	27.3835	134.318	134.318	SAQ			s_351-U1438E 79R4 48-53_LEACHED6X [21957]	BASALT [21957]									VOL	1528.7	1528.7			WR [21957]
[21957]	CONVERGENT MARGIN	RYUKYU ARC / AMAMI SANKAKU BASIN / SITE U1438		27.3835	27.3835	134.318	134.318	SAQ			s_351-U1438E 80R2 27-30_LEACHED6X [21957]	BASALT [21957]									VOL	1535.3	1535.3			WR [21957]
[21957]	CONVERGENT MARGIN	RYUKYU ARC / AMAMI SANKAKU BASIN / SITE U1438		27.3835	27.3835	134.318	134.318	SAQ			s_351-U1438E 81R1 114-119_LEACHED6X [21957]	BASALT [21957]									VOL	1544.1	1544.1			WR [21957]
[21957]	CONVERGENT MARGIN	RYUKYU ARC / AMAMI SANKAKU BASIN / SITE U1438		27.3835	27.3835	134.318	134.318	SAQ			s_351-U1438E 82R1 61-66_LEACHED6X [21957]	BASALT [21957]									VOL	1552.6	1552.6			WR [21957]
[21957]	CONVERGENT MARGIN	RYUKYU ARC / AMAMI SANKAKU BASIN / SITE U1438		27.3835	27.3835	134.318	134.318	SAQ			s_351-U1438E 83R1 112-115_LEACHED6X [21957]	BASALT [21957]									VOL	1562.5	1562.5			WR [21957]
[21957]	CONVERGENT MARGIN	RYUKYU ARC / AMAMI SANKAKU BASIN / SITE U1438		27.3835	27.3835	134.318	134.318	SAQ			s_351-U1438E 83R1 132-136_LEACHED6X [21957]	BASALT [21957]									VOL	1562.7	1562.7			WR [21957]
[21957]	CONVERGENT MARGIN	RYUKYU ARC / AMAMI SANKAKU BASIN / SITE U1438		27.3835	27.3835	134.318	134.318	SAQ			s_351-U1438E 83R3 8-10_LEACHED6X [21957]	BASALT [21957]									VOL	1564.3	1564.3			WR [21957]
[21957]	CONVERGENT MARGIN	RYUKYU ARC / AMAMI SANKAKU BASIN / SITE U1438		27.3835	27.3835	134.318	134.318	SAQ			s_351-U1438E 85R1 45-47_LEACHED6X [21957]	BASALT [21957]									VOL	1579.6	1579.6			WR [21957]
[21957]	CONVERGENT MARGIN	RYUKYU ARC / AMAMI SANKAKU BASIN / SITE U1438		27.3835	27.3835	134.318	134.318	SAQ			s_351-U1438E 86R2 13-16_LEACHED6X [21957]	BASALT [21957]									VOL	1586.4	1586.4			WR [21957]
[21957]	CONVERGENT MARGIN	RYUKYU ARC / AMAMI SANKAKU BASIN / SITE U1438		27.3835	27.3835	134.318	134.318	SAQ			s_351-U1438E 87R1 12-15_LEACHED6X [21957]	BASALT [21957]									VOL	1594.1	1594.1			WR [21957]
[21957]	CONVERGENT MARGIN	RYUKYU ARC / AMAMI SANKAKU BASIN / SITE U1438		27.3835	27.3835	134.318	134.318	SAQ			s_351-U1438E 87R1 115-118_LEACHED6X [21957]	BASALT [21957]									VOL	1595.2	1595.2			WR [21957]
[21957]	CONVERGENT MARGIN	RYUKYU ARC / AMAMI SANKAKU BASIN / SITE U1438		27.3835	27.3835	134.318	134.318	SAQ			s_351-U1438E 61R2 3-5_LEACHED3X [21957]	BASALT [21957]									VOL	1406.4	1406.4			WR [21957]
[21957]	CONVERGENT MARGIN	RYUKYU ARC / AMAMI SANKAKU BASIN / SITE U1438		27.3835	27.3835	134.318	134.318	SAQ			s_351-U1438E 69R1 98-101_LEACHED3X [21957]	BASALT [21957]									VOL	1461.9	1461.9			WR [21957]
[21957]	CONVERGENT MARGIN	RYUKYU ARC / AMAMI SANKAKU BASIN / SITE U1438		27.3835	27.3835	134.318	134.318	SAQ			s_351-U1438E 75R1 81-85-LEACHED3X [21957]	BASALT [21957]									VOL	1504.6	1504.6			WR [21957]
[21957]	CONVERGENT MARGIN	RYUKYU ARC / AMAMI SANKAKU BASIN / SITE U1438		27.3835	27.3835	134.318	134.318	SAQ			s_351-U1438E 76R3 105-110_LEACHED3X [21957]	BASALT [21957]									VOL	1510.7	1510.7			WR [21957]
[21957]	CONVERGENT MARGIN	RYUKYU ARC / AMAMI SANKAKU BASIN / SITE U1438		27.3835	27.3835	134.318	134.318	SAQ			s_351-U1438E 77R1 53-58_LEACHED3X [21957]	BASALT [21957]									VOL	1511.4	1511.4			WR [21957]
[21957]	CONVERGENT MARGIN	RYUKYU ARC / AMAMI SANKAKU BASIN / SITE U1438		27.3835	27.3835	134.318	134.318	SAQ			s_351-U1438E 77R3 41-43_LEACHED3X [21957]	BASALT [21957]									VOL	1513.6	1513.6			WR [21957]
[21957]	CONVERGENT MARGIN	RYUKYU ARC / AMAMI SANKAKU BASIN / SITE U1438		27.3835	27.3835	134.318	134.318	SAQ			s_351-U1438E 78R2 127-130_LEACHED3X [21957]	BASALT [21957]									VOL	1518.1	1518.1			WR [21957]
[21957]	CONVERGENT MARGIN	RYUKYU ARC / AMAMI SANKAKU BASIN / SITE U1438		27.3835	27.3835	134.318	134.318	SAQ			s_351-U1438E 78R4 49-53_LEACHED3X [21957]	BASALT [21957]									VOL	1520.1	1520.1			WR [21957]
[21957]	CONVERGENT MARGIN	RYUKYU ARC / AMAMI SANKAKU BASIN / SITE U1438		27.3835	27.3835	134.318	134.318	SAQ			s_351-U1438E 79R2 6-11_LEACHED3X [21957]	BASALT [21957]									VOL	1525.5	1525.5			WR [21957]
[21957]	CONVERGENT MARGIN	RYUKYU ARC / AMAMI SANKAKU BASIN / SITE U1438		27.3835	27.3835	134.318	134.318	SAQ			s_351-U1438E 79R4 48-53_LEACHED3X [21957]	BASALT [21957]									VOL	1528.7	1528.7			WR [21957]
[21957]	CONVERGENT MARGIN	RYUKYU ARC / AMAMI SANKAKU BASIN / SITE U1438		27.3835	27.3835	134.318	134.318	SAQ			s_351-U1438E 80R2 27-30_LEACHED3X [21957]	BASALT [21957]									VOL	1535.3	1535.3			WR [21957]
[21957]	CONVERGENT MARGIN	RYUKYU ARC / AMAMI SANKAKU BASIN / SITE U1438		27.3835	27.3835	134.318	134.318	SAQ			s_351-U1438E 84R1 96-99_LEACHED3X [21957]	BASALT [21957]									VOL	1572.1	1572.1			WR [21957]
[21957]	CONVERGENT MARGIN	RYUKYU ARC / AMAMI SANKAKU BASIN / SITE U1438		27.3835	27.3835	134.318	134.318	SAQ			s_351-U1438E 85R1 45-47_LEACHED3X [21957]	BASALT [21957]									VOL	1579.6	1579.6			WR [21957]
[21957]	CONVERGENT MARGIN	RYUKYU ARC / AMAMI SANKAKU BASIN / SITE U1438		27.3835	27.3835	134.318	134.318	SAQ			s_351-U1438E 85R1 124-127_LEACHED3X [21957]	BASALT [21957]									VOL	1580.4	1580.4			WR [21957]
[21957]	CONVERGENT MARGIN	RYUKYU ARC / AMAMI SANKAKU BASIN / SITE U1438		27.3835	27.3835	134.318	134.318	SAQ			s_351-U1438E 87R1 12-15_LEACHED6X [21957]	BASALT [21957]									VOL	1594.1	1594.1			WR [21957]
[21957]	CONVERGENT MARGIN	RYUKYU ARC / AMAMI SANKAKU BASIN / SITE U1438		27.3835	27.3835	134.318	134.318	SAQ			s_351-U1438E 87R1 115-118_LEACHED6X [21957]	BASALT [21957]									VOL	1595.2	1595.2			WR [21957]
[21957]	CONVERGENT MARGIN	RYUKYU ARC / AMAMI SANKAKU BASIN / SITE U1438		27.3835	27.3835	134.318	134.318	SAQ			s_351-U1438E 88R1 142-145_LEACHED6X [21957]	BASALT [21957]									VOL	1604.5	1604.5			WR [21957]
[21957]	CONVERGENT MARGIN	RYUKYU ARC / AMAMI SANKAKU BASIN / SITE U1438		27.3835	27.3835	134.318	134.318	SAQ			s_351-U1438E 61R2 3-5_LEACHED1X [21957]	BASALT [21957]									VOL	1406.4	1406.4			WR [21957]
[21957]	CONVERGENT MARGIN	RYUKYU ARC / AMAMI SANKAKU BASIN / SITE U1438		27.3835	27.3835	134.318	134.318	SAQ			s_351-U1438E 69R1 98-101_LEACHED1X [21957]	BASALT [21957]									VOL	1461.9	1461.9			WR [21957]
[21957]	CONVERGENT MARGIN	RYUKYU ARC / AMAMI SANKAKU BASIN / SITE U1438		27.3835	27.3835	134.318	134.318	SAQ			s_351-U1438E 80R2 27-30_LEACHED1X [21957]	BASALT [21957]									VOL	1535.3	1535.3			WR [21957]
[21957]	CONVERGENT MARGIN	RYUKYU ARC / AMAMI SANKAKU BASIN / SITE U1438		27.3835	27.3835	134.318	134.318	SAQ			s_351-U1438E 85R1 45-47_LEACHED1X [21957]	BASALT [21957]									VOL	1579.6	1579.6			WR [21957]
[21957]	CONVERGENT MARGIN	RYUKYU ARC / AMAMI SANKAKU BASIN / SITE U1438		27.3835	27.3835	134.318	134.318	SAQ			s_351-U1438E 87R1 12-15_LEACHED1X [21957]	BASALT [21957]									VOL	1594.1	1594.1			WR [21957]
[21960]	CONVERGENT MARGIN	RYUKYU ARC / AMAMI SANKAKU BASIN / SITE U1438		27.3835	27.3835	134.318	134.318	SAQ			s_351-U1438E 68R CC (12-14) [21960]	NOT GIVEN [21960]									VOL	1459.2	1459.2			WR [21960]
[21960]	CONVERGENT MARGIN	RYUKYU ARC / AMAMI SANKAKU BASIN / SITE U1438		27.3835	27.3835	134.318	134.318	SAQ			s_351-U1438E 69R-1 (11-13) [21960]	NOT GIVEN [21960]									VOL	1461.01	1461.01			WR [21960]
[21960]	CONVERGENT MARGIN	RYUKYU ARC / AMAMI SANKAKU BASIN / SITE U1438		27.3835	27.3835	134.318	134.318	SAQ			s_351-U1438E 69R-1 (16-18) [21960]	NOT GIVEN [21960]									VOL	1461.06	1461.06			WR [21960]
[5383]	CONVERGENT MARGIN	RYUKYU ARC / OKINAWA TROUGH / KUME-JIMA / ARA-DAKE FORMATION	EASTERN HALF OF ISLAND	26.3333	26.3333	126.783	126.783	SAE			s_772907 [5383]	ANDESITE [5383]			MIDDLE [5383]	MIOCENE [5383]				NEARLY APHYRIC [5383]	VOL					WR [5383]	60.23	1.14		14.98		4.92	4.37		4.25	1.93	0.1		1.43	3.03	0.18		3.16	0.28
[5383]	CONVERGENT MARGIN	RYUKYU ARC / OKINAWA TROUGH / KUME-JIMA / ARA-DAKE FORMATION	EASTERN HALF OF ISLAND	26.3333	26.3333	126.783	126.783	SAE			s_773005 [5383]	ANDESITE [5383]			MIDDLE [5383]	MIOCENE [5383]				PORPHYRITIC [5383]	VOL					WR [5383]	51.28	1.01		17.53		4.66	4.8		9.77	5.24	0.18		0.51	2.73	0.17		1.88	0.24
[5383]	CONVERGENT MARGIN	RYUKYU ARC / OKINAWA TROUGH / KUME-JIMA / ARA-DAKE FORMATION	EASTERN HALF OF ISLAND	26.3333	26.3333	126.783	126.783	SAE			s_773007 [5383]	ANDESITE [5383]			MIDDLE [5383]	MIOCENE [5383]				PORPHYRITIC [5383]	VOL					WR [5383]	51.69	0.8		15.64		3.49	5.35		9.97	6.05	0.16		0.93	2.51	0.2		2.95	0.27
[5383]	CONVERGENT MARGIN	RYUKYU ARC / OKINAWA TROUGH / KUME-JIMA / ARA-DAKE FORMATION	EASTERN HALF OF ISLAND	26.3333	26.3333	126.783	126.783	SAE			s_731007 [5383]	ANDESITE [5383]			MIDDLE [5383]	MIOCENE [5383]				PORPHYRITIC [5383]	VOL					WR [5383]	52.13	0.78		16.27		2.72	5.32		9.71	6.25	0.16		0.85	2.6	0.15		2.83	0.23
[5383]	CONVERGENT MARGIN	RYUKYU ARC / OKINAWA TROUGH / KUME-JIMA / ARA-DAKE FORMATION	EASTERN HALF OF ISLAND	26.3333	26.3333	126.783	126.783	SAE			s_650508 [5383]	ANDESITE [5383]			MIDDLE [5383]	MIOCENE [5383]				PORPHYRITIC [5383]	VOL					WR [5383]	54.35	0.89		16.88		3.7	4.67		7.09	4.5	0.15		1.77	2.98	0.1		2.79	0.12
[5383]	CONVERGENT MARGIN	RYUKYU ARC / OKINAWA TROUGH / KUME-JIMA / ARA-DAKE FORMATION	EASTERN HALF OF ISLAND	26.3333	26.3333	126.783	126.783	SAE			s_650507 [5383]	ANDESITE [5383]			MIDDLE [5383]	MIOCENE [5383]				PORPHYRITIC [5383]	VOL					WR [5383]	54.61	0.89		17.61		2.99	4.78		7.28	4.34	0.14		1.87	2.57	0.1		2.69	0.12
[5383]	CONVERGENT MARGIN	RYUKYU ARC / OKINAWA TROUGH / KUME-JIMA / ARA-DAKE FORMATION	EASTERN HALF OF ISLAND	26.3333	26.3333	126.783	126.783	SAE			s_681602 [5383]	ANDESITE [5383]			MIDDLE [5383]	MIOCENE [5383]				PORPHYRITIC [5383]	VOL					WR [5383]	55.69	0.84		17.38		2.58	4.09		5.82	3.99	0.13		2.51	2.89	0.16		3.63	0.3
[5383]	CONVERGENT MARGIN	RYUKYU ARC / OKINAWA TROUGH / KUME-JIMA / ARA-DAKE FORMATION	EASTERN HALF OF ISLAND	26.3333	26.3333	126.783	126.783	SAE			s_772902 [5383]	ANDESITE [5383]			MIDDLE [5383]	MIOCENE [5383]				PORPHYRITIC [5383]	VOL					WR [5383]	56.66	0.84		16.95		3.55	3.95		7.07	3.65	0.17		1.67	2.51	0.14		2.67	0.18
[5383]	CONVERGENT MARGIN	RYUKYU ARC / OKINAWA TROUGH / KUME-JIMA / ARA-DAKE FORMATION	EASTERN HALF OF ISLAND	26.3333	26.3333	126.783	126.783	SAE			s_650101 [5383]	ANDESITE [5383]			MIDDLE [5383]	MIOCENE [5383]				PORPHYRITIC [5383]	VOL					WR [5383]	60.24	0.7		17.74		2.48	2.66		6.11	1.88	0.09		2.41	3.69	0.17		1.63	0.2
[5383]	CONVERGENT MARGIN	RYUKYU ARC / OKINAWA TROUGH / KUME-JIMA / ARA-DAKE FORMATION	EASTERN HALF OF ISLAND	26.3333	26.3333	126.783	126.783	SAE			s_680113 [5383]	ANDESITE [5383]			MIDDLE [5383]	MIOCENE [5383]				PORPHYRITIC [5383]	VOL					WR [5383]	60.46	0.71		16		2.65	3.42		6.02	2.79	0.11		2.86	2.88	0.15		1.73	0.22
[5383]	CONVERGENT MARGIN	RYUKYU ARC / OKINAWA TROUGH / KUME-JIMA / ARA-DAKE FORMATION	EASTERN HALF OF ISLAND	26.3333	26.3333	126.783	126.783	SAE			s_680215 [5383]	ANDESITE [5383]			MIDDLE [5383]	MIOCENE [5383]				PORPHYRITIC [5383]	VOL					WR [5383]	54.24	0.87		17.46		3.2	4.75		7.98	4.78	0.15		1.66	2.82	0.13		1.83	0.12
[5383]	CONVERGENT MARGIN	RYUKYU ARC / OKINAWA TROUGH / KUME-JIMA / ARA-DAKE FORMATION	EASTERN HALF OF ISLAND	26.3333	26.3333	126.783	126.783	SAE			s_680214 [5383]	ANDESITE [5383]			MIDDLE [5383]	MIOCENE [5383]				PORPHYRITIC [5383]	VOL					WR [5383]	55.26	0.84		17.52		3.21	4.21		7.68	4.44	0.14		1.72	3.06	0.13		1.65	0.14
[5383]	CONVERGENT MARGIN	RYUKYU ARC / OKINAWA TROUGH / KUME-JIMA / ARA-DAKE FORMATION	EASTERN HALF OF ISLAND	26.3333	26.3333	126.783	126.783	SAE			s_6807UP [5383]	ANDESITE [5383]			MIDDLE [5383]	MIOCENE [5383]				PORPHYRITIC [5383]	VOL					WR [5383]	55.26	0.83		18.01		3.24	3.83		5.87	3.9	0.13		2.04	3.38	0.15		2.88	0.48
[5383]	CONVERGENT MARGIN	RYUKYU ARC / OKINAWA TROUGH / KUME-JIMA / ARA-DAKE FORMATION	EASTERN HALF OF ISLAND	26.3333	26.3333	126.783	126.783	SAE			s_680709 [5383]	ANDESITE [5383]			MIDDLE [5383]	MIOCENE [5383]				PORPHYRITIC [5383]	VOL					WR [5383]	55.87	0.84		17.5		3.72	3.67		7.25	4.04	0.14		1.74	3.02	0.14		1.84	0.23
[5383]	CONVERGENT MARGIN	RYUKYU ARC / OKINAWA TROUGH / KUME-JIMA / ARA-DAKE FORMATION	EASTERN HALF OF ISLAND	26.3333	26.3333	126.783	126.783	SAE			s_680508 [5383]	ANDESITE [5383]			MIDDLE [5383]	MIOCENE [5383]				PORPHYRITIC [5383]	VOL					WR [5383]	55.93	0.83		17.51		3.09	3.99		7.05	4.03	0.14		1.76	3.47	0.14		1.89	0.16
[5383]	CONVERGENT MARGIN	RYUKYU ARC / OKINAWA TROUGH / KUME-JIMA / ARA-DAKE FORMATION	EASTERN HALF OF ISLAND	26.3333	26.3333	126.783	126.783	SAE			s_650510 [5383]	ANDESITE [5383]			MIDDLE [5383]	MIOCENE [5383]				PORPHYRITIC [5383]	VOL					WR [5383]	56.02	0.81		17.69		2.93	4.13		6.74	3.89	0.14		2.03	3.42	0.15		1.87	0.18
[5383]	CONVERGENT MARGIN	RYUKYU ARC / OKINAWA TROUGH / KUME-JIMA / ARA-DAKE FORMATION	EASTERN HALF OF ISLAND	26.3333	26.3333	126.783	126.783	SAE			s_681611 [5383]	ANDESITE [5383]			MIDDLE [5383]	MIOCENE [5383]				PORPHYRITIC [5383]	VOL					WR [5383]	56.7	0.83		17.46		3	3.91		6.75	3.72	0.13		1.85	3.56	0.14		1.73	0.23
[5383]	CONVERGENT MARGIN	RYUKYU ARC / OKINAWA TROUGH / KUME-JIMA / ARA-DAKE FORMATION	EASTERN HALF OF ISLAND	26.3333	26.3333	126.783	126.783	SAE			s_6807UN [5383]	ANDESITE [5383]			MIDDLE [5383]	MIOCENE [5383]				PORPHYRITIC [5383]	VOL					WR [5383]	57.44	0.8		17.78		3.99	2.66		5.99	3.15	0.12		2.35	3.57	0.16		1.71	0.29
[5383]	CONVERGENT MARGIN	RYUKYU ARC / OKINAWA TROUGH / KUME-JIMA / ARA-DAKE FORMATION	EASTERN HALF OF ISLAND	26.3333	26.3333	126.783	126.783	SAE			s_680505 [5383]	ANDESITE [5383]			MIDDLE [5383]	MIOCENE [5383]				PORPHYRITIC [5383]	VOL					WR [5383]	55.92	0.89		17.93		3.56	4.03		7.65	4.2	0.19		0.95	2.7	0.11		1.62	0.26
[5383]	CONVERGENT MARGIN	RYUKYU ARC / OKINAWA TROUGH / KUME-JIMA / ARA-DAKE FORMATION	EASTERN HALF OF ISLAND	26.3333	26.3333	126.783	126.783	SAE			s_650102 [5383]	ANDESITE [5383]			MIDDLE [5383]	MIOCENE [5383]				PORPHYRITIC [5383]	VOL					WR [5383]	57	0.81		17.16		2.56	4.29		6.87	3.84	0.13		1.65	3.33	0.12		2.02	0.2
[5383]	CONVERGENT MARGIN	RYUKYU ARC / OKINAWA TROUGH / KUME-JIMA / ARA-DAKE FORMATION	EASTERN HALF OF ISLAND	26.3333	26.3333	126.783	126.783	SAE			s_680604 [5383]	ANDESITE [5383]			MIDDLE [5383]	MIOCENE [5383]				PORPHYRITIC [5383]	VOL					WR [5383]	57.64	0.87		17.36		2.76	4.24		6.02	3.7	0.16		1.79	2.58	0.12		2.52	0.24
[5383]	CONVERGENT MARGIN	RYUKYU ARC / OKINAWA TROUGH / KUME-JIMA / ARA-DAKE FORMATION	EASTERN HALF OF ISLAND	26.3333	26.3333	126.783	126.783	SAE			s_650606 [5383]	ANDESITE [5383]			MIDDLE [5383]	MIOCENE [5383]				PORPHYRITIC [5383]	VOL					WR [5383]	57.89	0.72		16.46		2.78	3.86		6.1	3.79	0.14		1.92	3.17	0.1		2.73	0.34
[5383]	CONVERGENT MARGIN	RYUKYU ARC / OKINAWA TROUGH / KUME-JIMA / ARA-DAKE FORMATION	EASTERN HALF OF ISLAND	26.3333	26.3333	126.783	126.783	SAE			s_650111 [5383]	NOT GIVEN [5383]			MIDDLE [5383]	MIOCENE [5383]				PORPHYRITIC [5383]	VOL					WR [5383]	56.46	0.82		17.68		3.27	3.42		5.99	3.22	0.13		2.37	3.64	0.15		2.49	0.36
[5383]	CONVERGENT MARGIN	RYUKYU ARC / OKINAWA TROUGH / KUME-JIMA / ARA-DAKE FORMATION	EASTERN HALF OF ISLAND	26.3333	26.3333	126.783	126.783	SAE			s_680502 [5383]	ANDESITE [5383]			MIDDLE [5383]	MIOCENE [5383]				PORPHYRITIC [5383]	VOL					WR [5383]	56.83	0.78		17.94		2.86	3.41		5.72	3.34	0.12		2.22	3.71	0.15		2.55	0.37
[5383]	CONVERGENT MARGIN	RYUKYU ARC / OKINAWA TROUGH / KUME-JIMA / ARA-DAKE FORMATION	EASTERN HALF OF ISLAND	26.3333	26.3333	126.783	126.783	SAE			s_650113 [5383]	ANDESITE [5383]			MIDDLE [5383]	MIOCENE [5383]				PORPHYRITIC [5383]	VOL					WR [5383]	57.31	0.8		17.93		2.89	3.36		5.4	2.96	0.12		2.33	3.87	0.15		2.66	0.22
[5383]	CONVERGENT MARGIN	RYUKYU ARC / OKINAWA TROUGH / KUME-JIMA / ARA-DAKE FORMATION	EASTERN HALF OF ISLAND	26.3333	26.3333	126.783	126.783	SAE			s_772802 [5383]	DACITE [5383]			MIDDLE [5383]	MIOCENE [5383]				PORPHYRITIC [5383]	VOL					WR [5383]	62.59	0.7		15.51		3.36	2.59		3.08	2.44	0.09		4.08	2.95	0.19		2.18	0.24
[5383]	CONVERGENT MARGIN	RYUKYU ARC / OKINAWA TROUGH / KUME-JIMA / ARA-DAKE FORMATION	EASTERN HALF OF ISLAND	26.3333	26.3333	126.783	126.783	SAE			s_772801 [5383]	DACITE [5383]			MIDDLE [5383]	MIOCENE [5383]				PORPHYRITIC [5383]	VOL					WR [5383]	63.91	0.6		15.7		2.92	2.11		3.85	2	0.08		3.86	3.43	0.16		1.21	0.18
[5383]	CONVERGENT MARGIN	RYUKYU ARC / OKINAWA TROUGH / KUME-JIMA / ARA-DAKE FORMATION	EASTERN HALF OF ISLAND	26.3333	26.3333	126.783	126.783	SAE			s_680103 [5383]	ANDESITE [5383]			MIDDLE [5383]	MIOCENE [5383]				PORPHYRITIC [5383]	VOL					WR [5383]	57.59	0.79		17.76		2.94	3.65		5.86	3.25	0.14		2.68	3.19	0.13		1.74	0.28
[5383]	CONVERGENT MARGIN	RYUKYU ARC / OKINAWA TROUGH / KUME-JIMA / ARA-DAKE FORMATION	EASTERN HALF OF ISLAND	26.3333	26.3333	126.783	126.783	SAE			s_680111 [5383]	ANDESITE [5383]			MIDDLE [5383]	MIOCENE [5383]				PORPHYRITIC [5383]	VOL					WR [5383]	59.16	0.79		17.5		3.35	3.35		5.49	2.64	0.17		2.17	2.83	0.09		1.83	0.63
[5383]	CONVERGENT MARGIN	RYUKYU ARC / OKINAWA TROUGH / KUME-JIMA / ARA-DAKE FORMATION	EASTERN HALF OF ISLAND	26.3333	26.3333	126.783	126.783	SAE			s_730602 [5383]	ANDESITE [5383]			MIDDLE [5383]	MIOCENE [5383]				PORPHYRITIC [5383]	VOL					WR [5383]	51.99	0.95		18.88		3.14	4.69		8.45	4.37	0.17		1.72	3.03	0.18		2.15	0.28
[5383]	CONVERGENT MARGIN	RYUKYU ARC / OKINAWA TROUGH / KUME-JIMA / ARA-DAKE FORMATION	EASTERN HALF OF ISLAND	26.3333	26.3333	126.783	126.783	SAE			s_650408 [5383]	ANDESITE [5383]			MIDDLE [5383]	MIOCENE [5383]				PORPHYRITIC [5383]	VOL					WR [5383]	52.37	0.96		17.28		4.23	4.62		9.34	4.81	0.17		1.49	2.89	0.17		1.48	0.2
[5383]	CONVERGENT MARGIN	RYUKYU ARC / OKINAWA TROUGH / KUME-JIMA / ARA-DAKE FORMATION	EASTERN HALF OF ISLAND	26.3333	26.3333	126.783	126.783	SAE			s_681610 [5383]	ANDESITE [5383]			MIDDLE [5383]	MIOCENE [5383]				PORPHYRITIC [5383]	VOL					WR [5383]	51.06	0.93		19.18		3.86	4.49		8.41	3.82	0.17		1.34	2.68	0.16		3.68	0.22
[5383]	CONVERGENT MARGIN	RYUKYU ARC / OKINAWA TROUGH / KUME-JIMA / ARA-DAKE FORMATION	EASTERN HALF OF ISLAND	26.3333	26.3333	126.783	126.783	SAE			s_731101 [5383]	ANDESITE [5383]			MIDDLE [5383]	MIOCENE [5383]				PORPHYRITIC [5383]	VOL					WR [5383]	53.66	0.92		20.02		3.22	3.86		8.49	2.96	0.14		1.68	2.89	0.12		1.81	0.21
[5383]	CONVERGENT MARGIN	RYUKYU ARC / OKINAWA TROUGH / KUME-JIMA / ARA-DAKE FORMATION	EASTERN HALF OF ISLAND	26.3333	26.3333	126.783	126.783	SAE			s_731203 [5383]	ANDESITE [5383]			MIDDLE [5383]	MIOCENE [5383]				NEARLY APHYRIC [5383]	VOL					WR [5383]	54.42	1.25		16.88		6.47	3.12		6.73	3.29	0.17		2.01	3.52	0.22		1.68	0.25
[5383]	CONVERGENT MARGIN	RYUKYU ARC / OKINAWA TROUGH / KUME-JIMA / ARA-DAKE FORMATION	EASTERN HALF OF ISLAND	26.3333	26.3333	126.783	126.783	SAE			s_773101 [5383]	ANDESITE [5383]			MIDDLE [5383]	MIOCENE [5383]				NEARLY APHYRIC [5383]	VOL					WR [5383]	56.51	1.04		16.64		4.67	3.89		5.76	2.41	0.13		2.03	3.57	0.24		2.85	0.25
[5383]	CONVERGENT MARGIN	RYUKYU ARC / OKINAWA TROUGH / KUME-JIMA / ARA-DAKE FORMATION	EASTERN HALF OF ISLAND	26.3333	26.3333	126.783	126.783	SAE			s_680302 [5383]	ANDESITE [5383]			MIDDLE [5383]	MIOCENE [5383]				NEARLY APHYRIC [5383]	VOL					WR [5383]	58.86	1.17		16.35		4.32	4.38		5.04	2.13	0.17		2.49	3.21	0.15		1.45	0.28
[5383]	CONVERGENT MARGIN	RYUKYU ARC / OKINAWA TROUGH / KUME-JIMA / ARA-DAKE FORMATION	EASTERN HALF OF ISLAND	26.3333	26.3333	126.783	126.783	SAE			s_681205 [5383]	ANDESITE [5383]			MIDDLE [5383]	MIOCENE [5383]				NEARLY APHYRIC [5383]	VOL					WR [5383]	59.48	0.86		17.93		3.3	3.48		4.72	1.65	0.16		2.35	3.84	0.23		1.71	0.3
[5383]	CONVERGENT MARGIN	RYUKYU ARC / OKINAWA TROUGH / KUME-JIMA / ARA-DAKE FORMATION	EASTERN HALF OF ISLAND	26.3333	26.3333	126.783	126.783	SAE			s_6806-2 [5383]	ANDESITE [5383]			MIDDLE [5383]	MIOCENE [5383]				NEARLY APHYRIC [5383]	VOL					WR [5383]	58.65	1.09		17.01		3.89	3.75		4.66	1.74	0.15		2.35	3.42	0.18		2.81	0.3
[5383]	CONVERGENT MARGIN	RYUKYU ARC / OKINAWA TROUGH / KUME-JIMA / ARA-DAKE FORMATION	EASTERN HALF OF ISLAND	26.3333	26.3333	126.783	126.783	SAE			s_650613 [5383]	ANDESITE [5383]			MIDDLE [5383]	MIOCENE [5383]				NEARLY APHYRIC [5383]	VOL					WR [5383]	59.27	1.12		17.2		3.6	3.17		5.74	1.02	0.11		2.38	3.68	0.18		2.25	0.27
[5383]	CONVERGENT MARGIN	RYUKYU ARC / OKINAWA TROUGH / KUME-JIMA / ARA-DAKE FORMATION	EASTERN HALF OF ISLAND	26.3333	26.3333	126.783	126.783	SAE			s_730804 [5383]	ANDESITE [5383]			MIDDLE [5383]	MIOCENE [5383]				PORPHYRITIC [5383]	VOL					WR [5383]	55.26	0.82		17.21		3.13	4.19		7.58	4.42	0.14		1.63	2.66	0.12		2.56	0.28
[5383]	CONVERGENT MARGIN	RYUKYU ARC / OKINAWA TROUGH / KUME-JIMA / ARA-DAKE FORMATION	EASTERN HALF OF ISLAND	26.3333	26.3333	126.783	126.783	SAE			s_680203 [5383]	ANDESITE [5383]			MIDDLE [5383]	MIOCENE [5383]				PORPHYRITIC [5383]	VOL					WR [5383]	55.43	0.83		16.69		2.82	4.56		7.32	4.32	0.14		2.29	2.37	0.12		2.8	0.3
[5383]	CONVERGENT MARGIN	RYUKYU ARC / OKINAWA TROUGH / KUME-JIMA / ARA-DAKE FORMATION	EASTERN HALF OF ISLAND	26.3333	26.3333	126.783	126.783	SAE			s_730807 [5383]	ANDESITE [5383]			MIDDLE [5383]	MIOCENE [5383]				PORPHYRITIC [5383]	VOL					WR [5383]	55.59	0.81		16.82		2.9	4.42		6.8	4.37	0.38		2.01	2.78	0.12		2.44	0.54
[5383]	CONVERGENT MARGIN	RYUKYU ARC / OKINAWA TROUGH / KUME-JIMA / ARA-DAKE FORMATION	EASTERN HALF OF ISLAND	26.3333	26.3333	126.783	126.783	SAE			s_673001 [5383]	ANDESITE [5383]			MIDDLE [5383]	MIOCENE [5383]				PORPHYRITIC [5383]	VOL					WR [5383]	55.72	0.86		17.01		2.83	4.29		6.99	4.42	0.15		2.43	2.84	0.13		1.92	0.43
[5383]	CONVERGENT MARGIN	RYUKYU ARC / OKINAWA TROUGH / KUME-JIMA / ARA-DAKE FORMATION	EASTERN HALF OF ISLAND	26.3333	26.3333	126.783	126.783	SAE			s_672703 [5383]	ANDESITE [5383]			MIDDLE [5383]	MIOCENE [5383]				PORPHYRITIC [5383]	VOL					WR [5383]	55.77	0.79		17.18		2.71	4.36		7	4.35	0.13		1.21	3.59	0.11		2.37	0.43
[5383]	CONVERGENT MARGIN	RYUKYU ARC / OKINAWA TROUGH / KUME-JIMA / ARA-DAKE FORMATION	EASTERN HALF OF ISLAND	26.3333	26.3333	126.783	126.783	SAE			s_650403 [5383]	ANDESITE [5383]			MIDDLE [5383]	MIOCENE [5383]				PORPHYRITIC [5383]	VOL					WR [5383]	56	0.8		17.14		2.5	4.72		7.02	4.29	0.14		1.69	3.41	0.13		1.86	0.32
[5383]	CONVERGENT MARGIN	RYUKYU ARC / OKINAWA TROUGH / KUME-JIMA / ARA-DAKE FORMATION	EASTERN HALF OF ISLAND	26.3333	26.3333	126.783	126.783	SAE			s_672702 [5383]	ANDESITE [5383]			MIDDLE [5383]	MIOCENE [5383]				PORPHYRITIC [5383]	VOL					WR [5383]	56.1	0.78		17.72		2.64	4.12		7.19	3.92	0.14		1.77	3.07	0.12		2.09	0.34
[5383]	CONVERGENT MARGIN	RYUKYU ARC / OKINAWA TROUGH / KUME-JIMA / ARA-DAKE FORMATION	EASTERN HALF OF ISLAND	26.3333	26.3333	126.783	126.783	SAE			s_672704 [5383]	ANDESITE [5383]			MIDDLE [5383]	MIOCENE [5383]				PORPHYRITIC [5383]	VOL					WR [5383]	56.19	0.81		17.49		2.05	4.14		6.04	3.94	0.13		1.47	2.35	0.11		4.93	0.35
[5383]	CONVERGENT MARGIN	RYUKYU ARC / OKINAWA TROUGH / KUME-JIMA / ARA-DAKE FORMATION	EASTERN HALF OF ISLAND	26.3333	26.3333	126.783	126.783	SAE			s_672804 [5383]	ANDESITE [5383]			MIDDLE [5383]	MIOCENE [5383]				PORPHYRITIC [5383]	VOL					WR [5383]	56.33	0.79		17.14		2.53	4.48		6.28	3.88	0.14		2.59	3.08	0.12		2.42	0.23
[5383]	CONVERGENT MARGIN	RYUKYU ARC / OKINAWA TROUGH / KUME-JIMA / ARA-DAKE FORMATION	EASTERN HALF OF ISLAND	26.3333	26.3333	126.783	126.783	SAE			s_680208 [5383]	ANDESITE [5383]			MIDDLE [5383]	MIOCENE [5383]				PORPHYRITIC [5383]	VOL					WR [5383]	56.37	0.88		17.55		2.44	4.84		6.67	3.87	0.14		1.74	3.01	0.12		2.21	0.16
[5383]	CONVERGENT MARGIN	RYUKYU ARC / OKINAWA TROUGH / KUME-JIMA / ARA-DAKE FORMATION	EASTERN HALF OF ISLAND	26.3333	26.3333	126.783	126.783	SAE			s_673101 [5383]	ANDESITE [5383]			MIDDLE [5383]	MIOCENE [5383]				PORPHYRITIC [5383]	VOL					WR [5383]	56.48	0.83		16.87		2.05	4.69		6.86	4.17	0.13		2.34	3.02	0.12		2.19	0.25
[5383]	CONVERGENT MARGIN	RYUKYU ARC / OKINAWA TROUGH / KUME-JIMA / ARA-DAKE FORMATION	EASTERN HALF OF ISLAND	26.3333	26.3333	126.783	126.783	SAE			s_672802 [5383]	ANDESITE [5383]			MIDDLE [5383]	MIOCENE [5383]				PORPHYRITIC [5383]	VOL					WR [5383]	56.6	0.82		17.48		2.79	4.09		6.86	3.83	0.14		1.64	3.67	0.15		1.78	0.15
[5383]	CONVERGENT MARGIN	RYUKYU ARC / OKINAWA TROUGH / KUME-JIMA / ARA-DAKE FORMATION	EASTERN HALF OF ISLAND	26.3333	26.3333	126.783	126.783	SAE			s_672801 [5383]	ANDESITE [5383]			MIDDLE [5383]	MIOCENE [5383]				PORPHYRITIC [5383]	VOL					WR [5383]	56.81	0.8		16.64		2.75	4.41		6.58	4.33	0.15		2.12	2.63	0.13		2.24	0.41
[5383]	CONVERGENT MARGIN	RYUKYU ARC / OKINAWA TROUGH / KUME-JIMA / ARA-DAKE FORMATION	EASTERN HALF OF ISLAND	26.3333	26.3333	126.783	126.783	SAE			s_730605 [5383]	ANDESITE [5383]			MIDDLE [5383]	MIOCENE [5383]				PORPHYRITIC [5383]	VOL					WR [5383]	56.98	0.81		17.05		2.67	4.56		6.71	3.94	0.17		1.45	2.85	0.13		2.39	0.29
[5383]	CONVERGENT MARGIN	RYUKYU ARC / OKINAWA TROUGH / KUME-JIMA / ARA-DAKE FORMATION	EASTERN HALF OF ISLAND	26.3333	26.3333	126.783	126.783	SAE			s_673007 [5383]	ANDESITE [5383]			MIDDLE [5383]	MIOCENE [5383]				PORPHYRITIC [5383]	VOL					WR [5383]	57.19	0.84		17.06		2.55	4.46		6.76	4.01	0.14		1.92	2.84	0.13		1.87	0.25
[5383]	CONVERGENT MARGIN	RYUKYU ARC / OKINAWA TROUGH / KUME-JIMA / ARA-DAKE FORMATION	EASTERN HALF OF ISLAND	26.3333	26.3333	126.783	126.783	SAE			s_680305 [5383]	ANDESITE [5383]			MIDDLE [5383]	MIOCENE [5383]				PORPHYRITIC [5383]	VOL					WR [5383]	57.86	0.79		17.8		2.37	4		6.53	3.44	0.11		2.19	2.51	0.12		2.03	0.25
[5383]	CONVERGENT MARGIN	RYUKYU ARC / OKINAWA TROUGH / KUME-JIMA / ARA-DAKE FORMATION	EASTERN HALF OF ISLAND	26.3333	26.3333	126.783	126.783	SAE			s_680202 [5383]	ANDESITE [5383]			MIDDLE [5383]	MIOCENE [5383]				PORPHYRITIC [5383]	VOL					WR [5383]	58.66	0.77		17.76		3.23	3.32		6.1	3.27	0.13		2.03	2.81	0.11		1.63	0.17
[5383]	CONVERGENT MARGIN	RYUKYU ARC / OKINAWA TROUGH / KUME-JIMA / ARA-DAKE FORMATION	EASTERN HALF OF ISLAND	26.3333	26.3333	126.783	126.783	SAE			s_680216 [5383]	ANDESITE [5383]			MIDDLE [5383]	MIOCENE [5383]				PORPHYRITIC [5383]	VOL					WR [5383]	53.93	0.82		18.39		3.13	4.4		7.62	4.47	0.15		1.58	3.36	0.13		1.9	0.14
[5383]	CONVERGENT MARGIN	RYUKYU ARC / OKINAWA TROUGH / KUME-JIMA / ARA-DAKE FORMATION	EASTERN HALF OF ISLAND	26.3333	26.3333	126.783	126.783	SAE			s_680211 [5383]	NOT GIVEN [5383]			MIDDLE [5383]	MIOCENE [5383]				PORPHYRITIC [5383]	VOL					WR [5383]	54.57	0.85		16.98		2.87	4.96		7.74	4.87	0.15		1.53	3.11	0.14		2.04	0.19
[5383]	CONVERGENT MARGIN	RYUKYU ARC / OKINAWA TROUGH / KUME-JIMA / ARA-DAKE FORMATION	EASTERN HALF OF ISLAND	26.3333	26.3333	126.783	126.783	SAE			s_680204 [5383]	NOT GIVEN [5383]			MIDDLE [5383]	MIOCENE [5383]				PORPHYRITIC [5383]	VOL					WR [5383]	57.4	0.85		19.53		2.38	3.18		6.08	2.25	0.12		1.89	4	0.19		1.97	0.16
[5383]	CONVERGENT MARGIN	RYUKYU ARC / OKINAWA TROUGH / KUME-JIMA / ARA-DAKE FORMATION	EASTERN HALF OF ISLAND	26.3333	26.3333	126.783	126.783	SAE			s_680201 [5383]	ANDESITE [5383]			MIDDLE [5383]	MIOCENE [5383]				PORPHYRITIC [5383]	VOL					WR [5383]	58.52	0.84		19.03		2.62	2.71		5.55	2.34	0.12		2.14	4.08	0.18		1.68	0.2
[5383]	CONVERGENT MARGIN	RYUKYU ARC / OKINAWA TROUGH / KUME-JIMA / ARA-DAKE FORMATION	EASTERN HALF OF ISLAND	26.3333	26.3333	126.783	126.783	SAE			s_672509 [5383]	ANDESITE [5383]			MIDDLE [5383]	MIOCENE [5383]				PORPHYRITIC [5383]	VOL					WR [5383]	52.28	0.88		17.97		2.55	5.5		8.83	4.73	0.16		1.11	3.17	0.1		2.46	0.26
[5383]	CONVERGENT MARGIN	RYUKYU ARC / OKINAWA TROUGH / KUME-JIMA / ARA-DAKE FORMATION	EASTERN HALF OF ISLAND	26.3333	26.3333	126.783	126.783	SAE			s_772702 [5383]	ANDESITE [5383]			MIDDLE [5383]	MIOCENE [5383]				PORPHYRITIC [5383]	VOL					WR [5383]	57.47	0.75		16.1		3.63	3.17		6.8	2.74	0.1		2.01	2.66	0.14		4.16	0.27
[3292]	CONVERGENT MARGIN	RYUKYU ARC / DAITO BASIN / SITE 446	HOLE 446	24.7007	24.7007	132.775	132.775	SAQ	-4980	-4980	s_58-446A,43-4, 77 [3292]	BASALT [3292]									VOL					WR [3292]	47.5	4.18		13.6				12.55	9.79	6.34	0.25		0.81	2.68	0.48
[3292]	CONVERGENT MARGIN	RYUKYU ARC / DAITO BASIN / SITE 446	HOLE 446	24.7007	24.7007	132.775	132.775	SAQ	-4980	-4980	s_58-446A,44-2, 53 [3292]	BASALT [3292]									VOL					WR [3292]	50.5	4.17		12.9				12.4	9.59	4.71	0.19		0.85	2.61	0.46
[3292]	CONVERGENT MARGIN	RYUKYU ARC / DAITO BASIN / SITE 446	HOLE 446	24.7007	24.7007	132.775	132.775	SAQ	-4980	-4980	s_58-446A,44-4, 56 [3292]	BASALT [3292]									VOL					WR [3292]	49.3	3.92		12.6				13.01	9.36	5.54	0.26		0.53	2.62	0.45
[3292]	CONVERGENT MARGIN	RYUKYU ARC / DAITO BASIN / SITE 446	HOLE 446	24.7007	24.7007	132.775	132.775	SAQ	-4980	-4980	s_58-446A,44-1, 49 [3292]	BASALT [3292]									VOL					WR [3292]	47.1	4.12		14.1				12.43	9.83	5.52	0.17		0.51	2.63	0.45
[3292]	CONVERGENT MARGIN	RYUKYU ARC / DAITO BASIN / SITE 446	NORTH OF WEST PHILIPPINE BASIN, HOLE 446A	24.7007	24.7007	132.775	132.775	SAQ	-4980	-4980	s_58-446A,3-3, 35 [3292]	BASALT [3292]									VOL					WR [3292]	48.3	4.62		14.8				10.89	9.82	4.48	0.27		1.31	3.05	0.53
[3292]	CONVERGENT MARGIN	RYUKYU ARC / DAITO BASIN / SITE 446	NORTH OF WEST PHILIPPINE BASIN, HOLE 446A	24.7007	24.7007	132.775	132.775	SAQ	-4980	-4980	s_58-446A,3-4, 33 [3292]	BASALT [3292]									VOL					WR [3292]	50.7	3.88		12.5				12.8	9.34	5.4	0.19		0.84	2.42	0.44
[3292]	CONVERGENT MARGIN	RYUKYU ARC / DAITO BASIN / SITE 446	NORTH OF WEST PHILIPPINE BASIN, HOLE 446A	24.7007	24.7007	132.775	132.775	SAQ	-4980	-4980	s_58-446A,4-1, 39 [3292]	BASALT [3292]									VOL					WR [3292]	50.4	3.89		12.5				12.76	9.39	5.11	0.18		0.83	2.49	0.44
[3292]	CONVERGENT MARGIN	RYUKYU ARC / DAITO BASIN / SITE 446	NORTH OF WEST PHILIPPINE BASIN, HOLE 446A	24.7007	24.7007	132.775	132.775	SAQ	-4980	-4980	s_58-446A,4-1, 139 [3292]	BASALT [3292]									VOL					WR [3292]	50.7	3.9		12.6				12.62	9.45	5.22	0.22		0.81	2.53	0.45
[3292]	CONVERGENT MARGIN	RYUKYU ARC / DAITO BASIN / SITE 446	NORTH OF WEST PHILIPPINE BASIN, HOLE 446A	24.7007	24.7007	132.775	132.775	SAQ	-4980	-4980	s_58-446A,5-2, 25 [3292]	BASALT [3292]									VOL					WR [3292]	49.5	3.92		12.5				13.01	9.68	5.76	0.22		0.56	2.48	0.45
[3292]	CONVERGENT MARGIN	RYUKYU ARC / DAITO BASIN / SITE 446	NORTH OF WEST PHILIPPINE BASIN, HOLE 446A	24.7007	24.7007	132.775	132.775	SAQ	-4980	-4980	s_58-446A,7-1, 48 [3292]	BASALT [3292]									VOL					WR [3292]	51.1	3.82		13.1				12.44	8.34	5.09	0.15		0.9	2.58	0.4
[3292]	CONVERGENT MARGIN	RYUKYU ARC / DAITO BASIN / SITE 446	NORTH OF WEST PHILIPPINE BASIN, HOLE 446A	24.7007	24.7007	132.775	132.775	SAQ	-4980	-4980	s_58-446A,7-3, 97 [3292]	BASALT [3292]									VOL					WR [3292]	50.5	4.07		13.1				12.05	9.34	4.88	0.16		0.79	2.57	0.42
[3292]	CONVERGENT MARGIN	RYUKYU ARC / DAITO BASIN / SITE 446	NORTH OF WEST PHILIPPINE BASIN, HOLE 446A	24.7007	24.7007	132.775	132.775	SAQ	-4980	-4980	s_58-446A,8-1, 66 [3292]	BASALT [3292]									VOL					WR [3292]	50.6	3.92		13				12.04	9.37	5	0.16		0.61	2.8	0.41
[3292]	CONVERGENT MARGIN	RYUKYU ARC / DAITO BASIN / SITE 446	NORTH OF WEST PHILIPPINE BASIN, HOLE 446A	24.7007	24.7007	132.775	132.775	SAQ	-4980	-4980	s_58-446A,9-1, 79 [3292]	BASALT [3292]									VOL					WR [3292]	49.8	4.02		12.7				12.17	9.45	4.44	0.24		0.92	2.7	0.45
[3292]	CONVERGENT MARGIN	RYUKYU ARC / DAITO BASIN / SITE 446	NORTH OF WEST PHILIPPINE BASIN, HOLE 446A	24.7007	24.7007	132.775	132.775	SAQ	-4980	-4980	s_58-446A,9-3, 97 [3292]	BASALT [3292]									VOL					WR [3292]	47.5	4.16		12.9				13.67	9.71	5.55	0.21		0.55	2.49	0.47
[3292]	CONVERGENT MARGIN	RYUKYU ARC / DAITO BASIN / SITE 446	NORTH OF WEST PHILIPPINE BASIN, HOLE 446A	24.7007	24.7007	132.775	132.775	SAQ	-4980	-4980	s_58-446A,10-5, 107 [3292]	BASALT [3292]									VOL					WR [3292]	44.8	4.9		13.3				10.66	12.44	6.25	0.19		1.55	2.81	0.99
[3292]	CONVERGENT MARGIN	RYUKYU ARC / DAITO BASIN / SITE 446	NORTH OF WEST PHILIPPINE BASIN, HOLE 446A	24.7007	24.7007	132.775	132.775	SAQ	-4980	-4980	s_58-446A,12-2, 72 [3292]	BASALT [3292]									VOL					WR [3292]	41.4	3.6		9.4				12.32	9.09	15.43	0.27		0.67	1.13	0.69
[3292]	CONVERGENT MARGIN	RYUKYU ARC / DAITO BASIN / SITE 446	NORTH OF WEST PHILIPPINE BASIN, HOLE 446A	24.7007	24.7007	132.775	132.775	SAQ	-4980	-4980	s_58-446A,12-4, 69 [3292]	BASALT [3292]									VOL					WR [3292]	42.8	3.1		9.8				12.11	9.28	15.03	0.25		0.57	1.2	0.5
[3292]	CONVERGENT MARGIN	RYUKYU ARC / DAITO BASIN / SITE 446	NORTH OF WEST PHILIPPINE BASIN, HOLE 446A	24.7007	24.7007	132.775	132.775	SAQ	-4980	-4980	s_58-446A,14-1, 92 [3292]	BASALT [3292]									VOL					WR [3292]	47.2	3.77		13.6				12.07	10.3	6.62	0.19		0.55	2.65	0.35
[3292]	CONVERGENT MARGIN	RYUKYU ARC / DAITO BASIN / SITE 446	NORTH OF WEST PHILIPPINE BASIN, HOLE 446A	24.7007	24.7007	132.775	132.775	SAQ	-4980	-4980	s_58-446A,14-3, 64 [3292]	BASALT [3292]									VOL					WR [3292]	49.6	3.61		13				11.71	9.88	6.33	0.17		0.27	2.69	0.34
[3292]	CONVERGENT MARGIN	RYUKYU ARC / DAITO BASIN / SITE 446	NORTH OF WEST PHILIPPINE BASIN, HOLE 446A	24.7007	24.7007	132.775	132.775	SAQ	-4980	-4980	s_58-446A,15-1, 70 [3292]	BASALT [3292]									VOL					WR [3292]	49.6	3.58		13				11.79	9.87	6.32	0.17		0.45	2.6	0.34
[3292]	CONVERGENT MARGIN	RYUKYU ARC / DAITO BASIN / SITE 446	NORTH OF WEST PHILIPPINE BASIN, HOLE 446A	24.7007	24.7007	132.775	132.775	SAQ	-4980	-4980	s_58-446A,18-5, 32 [3292]	BASALT [3292]									VOL					WR [3292]	46.1	4.08		13.7				11.55	10.34	5.93	0.18		1.05	2.94	0.63
[3292]	CONVERGENT MARGIN	RYUKYU ARC / DAITO BASIN / SITE 446	NORTH OF WEST PHILIPPINE BASIN, HOLE 446A	24.7007	24.7007	132.775	132.775	SAQ	-4980	-4980	s_58-446A,19-4, 7 [3292]	BASALT [3292]									VOL					WR [3292]	49.5	3.98		12.9				12.27	9.53	5.31	0.2		0.35	2.66	0.43
[3292]	CONVERGENT MARGIN	RYUKYU ARC / DAITO BASIN / SITE 446	NORTH OF WEST PHILIPPINE BASIN, HOLE 446A	24.7007	24.7007	132.775	132.775	SAQ	-4980	-4980	s_58-446A,20-1, 97 [3292]	BASALT [3292]									VOL					WR [3292]	47.8	4.16		13.1				13.04	10.16	5.82	0.21		0.2	2.5	0.43
[3292]	CONVERGENT MARGIN	RYUKYU ARC / DAITO BASIN / SITE 446	NORTH OF WEST PHILIPPINE BASIN, HOLE 446A	24.7007	24.7007	132.775	132.775	SAQ	-4980	-4980	s_58-446A,21-1, 19 [3292]	BASALT [3292]									VOL					WR [3292]	47.1	3.72		13.4				12.84	10.16	6.15	0.18		0.18	2.39	0.39
[3292]	CONVERGENT MARGIN	RYUKYU ARC / DAITO BASIN / SITE 446	NORTH OF WEST PHILIPPINE BASIN, HOLE 446A	24.7007	24.7007	132.775	132.775	SAQ	-4980	-4980	s_58-446A,22-4, 26 [3292]	BASALT [3292]									VOL					WR [3292]	46.1	4.91		13.1				13.97	11.08	5.73	0.21		0.27	2.44	0.48
[3292]	CONVERGENT MARGIN	RYUKYU ARC / DAITO BASIN / SITE 446	NORTH OF WEST PHILIPPINE BASIN, HOLE 446A	24.7007	24.7007	132.775	132.775	SAQ	-4980	-4980	s_58-446A,23-5, 73 [3292]	BASALT [3292]									VOL					WR [3292]	50.5	3.61		13.6				10.48	9.43	6.09	0.14		0.86	2.83	0.41
[3292]	CONVERGENT MARGIN	RYUKYU ARC / DAITO BASIN / SITE 446	NORTH OF WEST PHILIPPINE BASIN, HOLE 446A	24.7007	24.7007	132.775	132.775	SAQ	-4980	-4980	s_58-446A,24-1, 19 [3292]	BASALT [3292]									VOL					WR [3292]	46.4	4.46		13.7				12.42	11.1	5.16	0.45		0.42	2.34	0.54
[3292]	CONVERGENT MARGIN	RYUKYU ARC / DAITO BASIN / SITE 446	NORTH OF WEST PHILIPPINE BASIN, HOLE 446A	24.7007	24.7007	132.775	132.775	SAQ	-4980	-4980	s_58-446A,25-2, 51 [3292]	BASALT [3292]									VOL					WR [3292]	51	3.42		13.1				11.95	9.02	5.38	0.15		0.77	2.61	0.4
[3292]	CONVERGENT MARGIN	RYUKYU ARC / DAITO BASIN / SITE 446	NORTH OF WEST PHILIPPINE BASIN, HOLE 446A	24.7007	24.7007	132.775	132.775	SAQ	-4980	-4980	s_58-446A,26-1, 33 [3292]	BASALT [3292]									VOL					WR [3292]	48.1	3.36		14.4				10.83	10.8	5.88	0.25		0.73	2.77	0.39
[3292]	CONVERGENT MARGIN	RYUKYU ARC / DAITO BASIN / SITE 446	NORTH OF WEST PHILIPPINE BASIN, HOLE 446A	24.7007	24.7007	132.775	132.775	SAQ	-4980	-4980	s_58-446A,27-1, 112 [3292]	BASALT [3292]									VOL					WR [3292]	45.9	4.45		13.2				13.51	9.49	6.25	0.26		0.8	2.51	0.47
[2974]	CONVERGENT MARGIN	RYUKYU ARC / DAITO BASIN / SITE 446	NORTH OF WEST PHILIPPINE BASIN, HOLE 446A	24.7007	24.7007	132.775	132.775	SAQ	-4980	-4980	s_58-446A,26-3, 46-48 [2974]	THOLEIITE [2974]									VOL					WR [2974]						12.96								2.81
[5386]	CONVERGENT MARGIN	RYUKYU ARC / RYUKYU ARC / SATSUMA-IWO-JIMA / SATSUMA-IWO-JIMA	PRE-CALDERA STAGE, YAHAZU-YAMA, KAGOSHIMA-GUN, KAGOSHIMA PREFECTURE	30.42	30.82	130.27	130.5	SAE			s_1 [5386]	BASALT [5386]									VOL					WR [5386]	52.74	0.71		16.63				9.38	9.53	6.6	0.18		0.64	2.44	0.11
[5386]	CONVERGENT MARGIN	RYUKYU ARC / RYUKYU ARC / KYUSHU / KIRISHIMA / OHACHI LAVAS	YOUNGER TAKACHIHO GROUP, AIRA-GUN, KAGOSHIMA PREFECTURE	31.88	31.88	130.92	130.92	SAE			s_2 [5386]	BASALT [5386]									VOL					WR [5386]	52.83	0.81		19.06				8.35	9.81	4.4	0.16		0.8	2.72	0.13
[5386]	CONVERGENT MARGIN	RYUKYU ARC / RYUKYU ARC / KYUSHU / ASO / KOMEZUKA/KOMETSUKA BASALT	POST-CALDERA STAGE, KOMEZUKA/KOMETSUKA BODY, CENTRAL CONE, ASO-GUN, KUMAMOTO PREFECTURE	32.92	32.92	131.03	131.03	SAE			s_3 [5386]	BASALT [5386]									VOL					WR [5386]	51.8	0.97		17.44				9.68	9.46	4.96	0.17		1.44	2.77	0.24
[5386]	CONVERGENT MARGIN	RYUKYU ARC / RYUKYU ARC / KUCHINOERABU-JIMA/KUTINOERABU-ZIMA / KUCHINOERABU-JIMA/KUTINOERABU-ZIMA / SHIN-DAKE LAVA	YOUNGER CONE, KUMAGE-GUN, KAGOSHIMA PREFECTURE	30.45	30.45	130.22	130.22	SAE			s_5 [5386]	ANDESITE [5386]									VOL					WR [5386]	60.25	0.67		16.12				7.02	6.9	3.26	0.14		1.53	3.23	0.1
[5386]	CONVERGENT MARGIN	RYUKYU ARC / RYUKYU ARC / KYUSHU / KIRISHIMA / SIRATORI ANDESITE	OLDER ANDESITE, EBINO CITY, MIYAZAKI PREFECTURE	31.88	31.88	130.92	130.92	SAE			s_6 [5386]	ANDESITE [5386]									VOL					WR [5386]	60.48	0.75		16.21				6.82	6.5	3.22	0.13		2.12	2.88	0.13
[5386]	CONVERGENT MARGIN	RYUKYU ARC / RYUKYU ARC / KYUSHU / ASO / OKAMADO ANDESITE	POST-CALDERA STAGE, CENTRAL CONE, ASO-GUN, KUMAMOTO PREFECTURE	32.92	32.92	131.03	131.03	SAE			s_7 [5386]	ANDESITE [5386]									VOL					WR [5386]	61.46	0.91		16.81				5.84	4.7	2.05	0.15		2.88	4.3	0.26
[22127]	CONVERGENT MARGIN	RYUKYU ARC / RYUKYU ARC / KYUSHU / SHINMOE-DAKE	KAGOSHIMA PREFECTURE	32	32	131	131	SAE			s_FEB 1 [22127]	ANDESITE [22127]					1	2	2011		VOL					GL [22127]	73.72	0.74		12				3.91	1.96	0.49	0.09		3.75	3.26	0.08
[22127]	CONVERGENT MARGIN	RYUKYU ARC / RYUKYU ARC / KYUSHU / SHINMOE-DAKE	KAGOSHIMA PREFECTURE	32	32	131	131	SAE			s_JAN 28 [22127]	ANDESITE [22127]					28	1	2011		VOL					GL [22127]	75.07	0.75		12.21				3.28	1.42	0.27	0.06		3.86	3.02	0.07
[22127]	CONVERGENT MARGIN	RYUKYU ARC / RYUKYU ARC / KYUSHU / SHINMOE-DAKE	KAGOSHIMA PREFECTURE	32	32	131	131	SAE			s_JAN 28 [22127]	ANDESITE [22127]					28	1	2011		VOL					GL [22127]	67.38	0.92		14.94				5.36	4.18	0.8	0.12		2.82	3.41	0.07
[22127]	CONVERGENT MARGIN	RYUKYU ARC / RYUKYU ARC / KYUSHU / SHINMOE-DAKE	KAGOSHIMA PREFECTURE	32	32	131	131	SAE			s_JAN 28 [22127]	ANDESITE [22127]					28	1	2011		VOL					GL [22127]	67.5	0.84		14.41				5.7	3.92	1.07	0.13		3.02	3.32	0.08
[22127]	CONVERGENT MARGIN	RYUKYU ARC / RYUKYU ARC / KYUSHU / SHINMOE-DAKE	KAGOSHIMA PREFECTURE	32	32	131	131	SAE			s_JAN 28 [22127]	ANDESITE [22127]					28	1	2011		VOL					GL [22127]	68.03	0.9		14.18				5.61	3.78	1.06	0.11		2.99	3.28	0.06
[22127]	CONVERGENT MARGIN	RYUKYU ARC / RYUKYU ARC / KYUSHU / SHINMOE-DAKE	KAGOSHIMA PREFECTURE	32	32	131	131	SAE			s_5-UP [22127]	ANDESITE [22127]							2011		VOL					GL [22127]	75.45	0.63		13.17				1.89	1.82	0.1	0.04		3.87	2.96	0.06
[22127]	CONVERGENT MARGIN	RYUKYU ARC / RYUKYU ARC / KYUSHU / SHINMOE-DAKE	KAGOSHIMA PREFECTURE	32	32	131	131	SAE			s_5-UP [22127]	ANDESITE [22127]							2011		VOL					GL [22127]	73.05	0.7		12.67				3.76	2.25	0.49	0.08		3.72	3.16	0.12
[22127]	CONVERGENT MARGIN	RYUKYU ARC / RYUKYU ARC / KYUSHU / SHINMOE-DAKE	KAGOSHIMA PREFECTURE	32	32	131	131	SAE			s_5-UP [22127]	ANDESITE [22127]							2011		VOL					GL [22127]	68.49	0.9		14.02				5.42	3.64	1.02	0.12		2.96	3.37	0.04
[22127]	CONVERGENT MARGIN	RYUKYU ARC / RYUKYU ARC / KYUSHU / SHINMOE-DAKE	KAGOSHIMA PREFECTURE	32	32	131	131	SAE			s_5-LOW [22127]	ANDESITE [22127]							2011		VOL					GL [22127]	77.26	0.6		11.92				1.81	1.04	0.22	0.05		4.12	2.94	0.04
[22127]	CONVERGENT MARGIN	RYUKYU ARC / RYUKYU ARC / KYUSHU / SHINMOE-DAKE	KAGOSHIMA PREFECTURE	32	32	131	131	SAE			s_5-LOW [22127]	ANDESITE [22127]							2011		VOL					GL [22127]	71.67	0.77		13.65				4.02	2.55	0.5	0.09		3.37	3.32	0.05
[22127]	CONVERGENT MARGIN	RYUKYU ARC / RYUKYU ARC / KYUSHU / SHINMOE-DAKE	KAGOSHIMA PREFECTURE	32	32	131	131	SAE			s_5-LOW [22127]	ANDESITE [22127]							2011		VOL					GL [22127]	68.22	0.93		13.82				5.6	3.8	1.08	0.14		3	3.31	0.09
[22127]	CONVERGENT MARGIN	RYUKYU ARC / RYUKYU ARC / KYUSHU / SHINMOE-DAKE	KAGOSHIMA PREFECTURE	32	32	131	131	SAE			s_5-LOW [22127]	ANDESITE [22127]							2011		VOL					GL [22127]	67.63	0.87		14.31				5.52	3.93	1.11	0.13		2.96	3.48	0.05
[22127]	CONVERGENT MARGIN	RYUKYU ARC / RYUKYU ARC / KYUSHU / SHINMOE-DAKE	KAGOSHIMA PREFECTURE	32	32	131	131	SAE			s_4-UP [22127]	ANDESITE [22127]							2011		VOL					GL [22127]	67.71	0.91		14.05				5.76	4.01	1.15	0.1		2.9	3.28	0.12
[22127]	CONVERGENT MARGIN	RYUKYU ARC / RYUKYU ARC / KYUSHU / SHINMOE-DAKE	KAGOSHIMA PREFECTURE	32	32	131	131	SAE			s_4-UP [22127]	ANDESITE [22127]							2011		VOL					GL [22127]	69.41	0.85		13.42				5.15	3.51	0.99	0.11		3.09	3.41	0.07
[22127]	CONVERGENT MARGIN	RYUKYU ARC / RYUKYU ARC / KYUSHU / SHINMOE-DAKE	KAGOSHIMA PREFECTURE	32	32	131	131	SAE			s_4-UP [22127]	ANDESITE [22127]							2011		VOL					GL [22127]	66.98	0.94		14.28				6.04	4.15	1.3	0.13		2.75	3.35	0.09
[22127]	CONVERGENT MARGIN	RYUKYU ARC / RYUKYU ARC / KYUSHU / SHINMOE-DAKE	KAGOSHIMA PREFECTURE	32	32	131	131	SAE			s_4-LOW [22127]	ANDESITE [22127]							2011		VOL					GL [22127]	68.71	0.91		13.57				5.51	3.56	1	0.12		3.02	3.49	0.11
[22127]	CONVERGENT MARGIN	RYUKYU ARC / RYUKYU ARC / KYUSHU / SHINMOE-DAKE	KAGOSHIMA PREFECTURE	32	32	131	131	SAE			s_4-LOW [22127]	ANDESITE [22127]							2011		VOL					GL [22127]	67.28	0.89		14.52				5.61	4.22	1.14	0.13		2.74	3.38	0.08
[22127]	CONVERGENT MARGIN	RYUKYU ARC / RYUKYU ARC / KYUSHU / SHINMOE-DAKE	KAGOSHIMA PREFECTURE	32	32	131	131	SAE			s_4-LOW [22127]	ANDESITE [22127]							2011		VOL					GL [22127]	68.52	0.92		13.68				5.52	3.77	1.02	0.14		2.97	3.36	0.1
[22127]	CONVERGENT MARGIN	RYUKYU ARC / RYUKYU ARC / KYUSHU / SHINMOE-DAKE	KAGOSHIMA PREFECTURE	32	32	131	131	SAE			s_3-UP [22127]	ANDESITE [22127]							2011		VOL					GL [22127]	68.56	0.84		14.09				5.15	3.58	1.08	0.1		3.1	3.4	0.1
[22127]	CONVERGENT MARGIN	RYUKYU ARC / RYUKYU ARC / KYUSHU / SHINMOE-DAKE	KAGOSHIMA PREFECTURE	32	32	131	131	SAE			s_3-UP [22127]	ANDESITE [22127]							2011		VOL					GL [22127]	67.12	0.87		14.4				5.69	4.13	1.2	0.12		2.8	3.57	0.09
[22127]	CONVERGENT MARGIN	RYUKYU ARC / RYUKYU ARC / KYUSHU / SHINMOE-DAKE	KAGOSHIMA PREFECTURE	32	32	131	131	SAE			s_3-UP [22127]	ANDESITE [22127]							2011		VOL					GL [22127]	67.96	0.88		13.95				5.7	3.99	1.11	0.11		2.84	3.37	0.1
[22127]	CONVERGENT MARGIN	RYUKYU ARC / RYUKYU ARC / KYUSHU / SHINMOE-DAKE	KAGOSHIMA PREFECTURE	32	32	131	131	SAE			s_3-UP [22127]	ANDESITE [22127]							2011		VOL					GL [22127]	66.48	0.9		14.71				6.09	4.31	1.3	0.13		2.66	3.31	0.09
[22127]	CONVERGENT MARGIN	RYUKYU ARC / RYUKYU ARC / KYUSHU / SHINMOE-DAKE	KAGOSHIMA PREFECTURE	32	32	131	131	SAE			s_3-LOW [22127]	ANDESITE [22127]							2011		VOL					GL [22127]	67.93	0.89		14.25				5.5	3.77	1.07	0.11		2.97	3.42	0.1
[22127]	CONVERGENT MARGIN	RYUKYU ARC / RYUKYU ARC / KYUSHU / SHINMOE-DAKE	KAGOSHIMA PREFECTURE	32	32	131	131	SAE			s_3-LOW [22127]	ANDESITE [22127]							2011		VOL					GL [22127]	67.4	0.86		14.44				5.7	4.07	1.22	0.12		2.8	3.31	0.08
[22127]	CONVERGENT MARGIN	RYUKYU ARC / RYUKYU ARC / KYUSHU / SHINMOE-DAKE	KAGOSHIMA PREFECTURE	32	32	131	131	SAE			s_3-LOW [22127]	ANDESITE [22127]							2011		VOL					GL [22127]	68.15	0.8		14.16				5.33	3.89	1.15	0.1		2.94	3.39	0.09
[22127]	CONVERGENT MARGIN	RYUKYU ARC / RYUKYU ARC / KYUSHU / SHINMOE-DAKE	KAGOSHIMA PREFECTURE	32	32	131	131	SAE			s_2-UP [22127]	ANDESITE [22127]							2011		VOL					GL [22127]	68.16	0.89		13.94				5.52	3.97	1.04	0.11		2.88	3.38	0.12
[22127]	CONVERGENT MARGIN	RYUKYU ARC / RYUKYU ARC / KYUSHU / SHINMOE-DAKE	KAGOSHIMA PREFECTURE	32	32	131	131	SAE			s_2-UP [22127]	ANDESITE [22127]							2011		VOL					GL [22127]	68.32	0.77		14.4				5.12	3.75	1.17	0.1		2.96	3.34	0.07
[22127]	CONVERGENT MARGIN	RYUKYU ARC / RYUKYU ARC / KYUSHU / SHINMOE-DAKE	KAGOSHIMA PREFECTURE	32	32	131	131	SAE			s_2-UP [22127]	ANDESITE [22127]							2011		VOL					GL [22127]	68.65	0.84		13.87				5.38	3.63	1.06	0.11		2.97	3.41	0.08
[22127]	CONVERGENT MARGIN	RYUKYU ARC / RYUKYU ARC / KYUSHU / SHINMOE-DAKE	KAGOSHIMA PREFECTURE	32	32	131	131	SAE			s_2-LOW [22127]	ANDESITE [22127]							2011		VOL					GL [22127]	70.2	0.82		13.67				4.85	3	0.77	0.09		3.24	3.26	0.09
[22127]	CONVERGENT MARGIN	RYUKYU ARC / RYUKYU ARC / KYUSHU / SHINMOE-DAKE	KAGOSHIMA PREFECTURE	32	32	131	131	SAE			s_2-LOW [22127]	ANDESITE [22127]							2011		VOL					GL [22127]	67.07	0.93		14.23				5.95	4.16	1.28	0.12		2.76	3.39	0.1
[22127]	CONVERGENT MARGIN	RYUKYU ARC / RYUKYU ARC / KYUSHU / SHINMOE-DAKE	KAGOSHIMA PREFECTURE	32	32	131	131	SAE			s_2-LOW [22127]	ANDESITE [22127]							2011		VOL					GL [22127]	68.6	0.85		13.81				5.34	3.64	1.12	0.12		2.92	3.49	0.11
[22419]	CONVERGENT MARGIN	RYUKYU ARC / OKINAWA TROUGH / SOUTHERN OKINAWA TROUGH		27.67	27.67	127.33	127.33	SAQ			s_X-1 [22419]	BASALT, SUBALKALINE [22419]									VOL					WR [22419]	51.65	0.99		16.16				9.21	7.79	7.21	0.18		0.42	2.73	0.2
[22419]	CONVERGENT MARGIN	RYUKYU ARC / OKINAWA TROUGH / SOUTHERN OKINAWA TROUGH		27.78	27.78	126.88	126.88	SAQ	-1039	-1039	s_T3 [22419]	RHYOLITE [22419]									VOL					WR [22419]	73.2	0.12		8.34				4.23	0.41	0.47	0.84		2.1	3.21	0.16
[22419]	CONVERGENT MARGIN	RYUKYU ARC / OKINAWA TROUGH / SOUTHERN OKINAWA TROUGH		27.8	27.8	126.9	126.9	SAQ	-1190	-1190	s_T6 [22419]	RHYODACITE [22419]									VOL					WR [22419]	71.1	0.24		12.85				2.11	1.16	0.33	0.09		3.42	4.56	0.04
[22419]	CONVERGENT MARGIN	RYUKYU ARC / OKINAWA TROUGH / SOUTHERN OKINAWA TROUGH		27.83	27.83	126.83	126.83	SAQ			s_CFH1 [22419]	RHYOLITE [22419]									VOL					WR [22419]	74.4	0.16		12.55				1.59	1.39	0.21	0.05		2.46	4.38	0.02
[22419]	CONVERGENT MARGIN	RYUKYU ARC / OKINAWA TROUGH / SOUTHERN OKINAWA TROUGH		25.07	25.07	122.58	122.58	SAQ	-1219	-1219	s_T3^ [22419]	DACITE [22419]									VOL					WR [22419]	65.1	0.6		15.15				5.58	4.92	1.78	0.1		2.08	3.13	0.11
[22419]	CONVERGENT MARGIN	RYUKYU ARC / OKINAWA TROUGH / SOUTHERN OKINAWA TROUGH		29.9	29.9	128.87	128.87	SAQ	-270	-270	s_D5 [22419]	ANDESITE [22419]									VOL					WR [22419]	58.8	0.73		16.6				5.83	5.63	4.59	0.11		1.54	3.58	0.17
[22419]	CONVERGENT MARGIN	RYUKYU ARC / OKINAWA TROUGH / SOUTHERN OKINAWA TROUGH		30.23	30.23	128.45	128.45	SAQ	-857	-857	s_D10 [22419]	ANDESITE [22419]									VOL					WR [22419]	57.9	0.6		14.15				6.27	2.85	1.88	0.52		3.18	5.25	0.22
[2794]	CONVERGENT MARGIN	RYUKYU ARC / RYUKYU ARC / KYUSHU / ASO	CALDERA STAGE, MATOISHI	32.92	32.92	131.03	131.03	SAE			s_68WF121A1 [2794]	ANDESITE [2794]				QUATERNARY [2794]					VOL					WR [2794]	54.8
[19713]	CONVERGENT MARGIN	RYUKYU ARC / RYUKYU ARC / TOKARA-IWO-ZIMA/KIKAIGA-SIMA / KIKAI CALDERA		30.78	30.78	130.29	130.29	SAE			s_K-AH [19713]	NOT GIVEN [19713]									VOL					GL [19713]	73.86	0.54		13.44				2.52	2.19	0.52	0.12		3.01	3.79	0.079
[19713]	CONVERGENT MARGIN	RYUKYU ARC / RYUKYU ARC / KYUSHU / AIRA		31	32.3	130.1	131.5	SAE			s_AT [19713]	NOT GIVEN [19713]									VOL					GL [19713]	77.49	0.16		12.81				1.32	1.2	0.12	0.06		3.43	3.41	0.024
[19713]	CONVERGENT MARGIN	RYUKYU ARC / RYUKYU ARC / KYUSHU / ASO		32.2	33.7	130.3	131.8	SAE			s_ASO-4 [19713]	NOT GIVEN [19713]									VOL					GL [19713]	75.36	0.16		13.86				1.3	1.45	0.33	0.11		3.87	3.55	0.077
[19713]	CONVERGENT MARGIN	RYUKYU ARC / RYUKYU ARC / TOKARA-IWO-ZIMA/KIKAIGA-SIMA / KIKAI CALDERA		30.78	30.78	130.29	130.29	SAE			s_K-TZ [19713]	NOT GIVEN [19713]									VOL					GL [19713]	76.37	0.21		13.63				0.92	1.32	0.2	0.07		3.79	3.49	0.032
[19713]	CONVERGENT MARGIN	RYUKYU ARC / RYUKYU ARC / KYUSHU / ASO		32.2	33.7	130.3	131.8	SAE			s_ASO-ABCD [19713]	NOT GIVEN [19713]									VOL					GL [19713]	73.7	0.49		13.69				2.43	1.94	0.48	0.18		3.11	3.97	0.123
[19713]	CONVERGENT MARGIN	RYUKYU ARC / RYUKYU ARC / KYUSHU / ATA		31	32.3	130.1	131.5	SAE			s_ATA [19713]	NOT GIVEN [19713]									VOL					GL [19713]	75.7	0.25		13.23				1.47	1.25	0.2	0.04		4.95	2.91	0.078
[19713]	CONVERGENT MARGIN	RYUKYU ARC / RYUKYU ARC / KYUSHU / ATA		31	32.3	130.1	131.5	SAE			s_ATA-TH [19713]	NOT GIVEN [19713]									VOL					GL [19713]	77.74	0.13		12.97				1.09	1.24	0.15	0.05		3.17	3.45	0.039
[19713]	CONVERGENT MARGIN	RYUKYU ARC / RYUKYU ARC / KYUSHU / ASO		32.2	33.7	130.3	131.8	SAE			s_ASO-1 [19713]	NOT GIVEN [19713]									VOL					GL [19713]	68.42	0.65		15.63				3.52	2.33	0.53	0.08		5.05	3.79	0.13
[19713]	CONVERGENT MARGIN	RYUKYU ARC / RYUKYU ARC / KYUSHU / KAKUTO		31.5	32.3	130.3	131.3	SAE			s_KKT [19713]	NOT GIVEN [19713]									VOL					GL [19713]	76.23	0.23		13.2				1.4	0.96	0.15	0.04		4.12	3.66	0.031
[19713]	CONVERGENT MARGIN	RYUKYU ARC / RYUKYU ARC / KYUSHU / SHISHIMUTA	MISAKI, CHIBA	33.1722	33.1722	131.218	131.218	SAE			s_SS-AZ [19713]	NOT GIVEN [19713]									VOL					GL [19713]	70.78	0.54		15.03				2.73	1.67	0.47	0.1		4.69	4	0.086
[19713]	CONVERGENT MARGIN	RYUKYU ARC / RYUKYU ARC / KYUSHU / SHISHIMUTA	MISAKI, CHIBA	33.1722	33.1722	131.218	131.218	SAE			s_SS-PNK [19713]	NOT GIVEN [19713]									VOL					GL [19713]	76.77	0.23		12.92				1.14	1.14	0.23	0.06		4.36	3.14	0.037
[5721]	CONVERGENT MARGIN	RYUKYU ARC / RYUKYU ARC / SATSUMA-IWO-JIMA / KIKAI CALDERA / JOGAHARA PYROCLASTIC DEPOSITS	KOSAKAMOTO, KAGOSHIMA PREFECTURE, KIKAI CALDERA	30.42	30.82	130.27	130.5	SAE			s_IO-7G1 [5721]	DACITE [5721]									VOL					WR [5721]	71.74	0.66		13.51		1.39	2.12		2.59	0.75	0.09		2.72	4.12	0.18		0.14	0.18
[5721]	CONVERGENT MARGIN	RYUKYU ARC / RYUKYU ARC / SHOWA-IWO-JIMA/SATSUMA-IWO-JIMA / SHOWA-IWO-JIMA	KAGOSHIMA PREFECTURE, KIKAI CALDERA	30.79	30.79	130.3	130.3	SAE			s_IW-74S-24 [5721]	DACITE [5721]								SLIGHTLY VESICULAR [5721]	VOL					WR [5721]	70.6	0.6		13.8		1.4	1.9		2.72	0.82	0.1		2.41	4.19	0.1		0.42	0.07
[5721]	CONVERGENT MARGIN	RYUKYU ARC / RYUKYU ARC / SATSUMA-IWO-JIMA / KIKAI CALDERA / NAGAHAMA LAVAS	NEAR NAGAHAMA BAY, KAGOSHIMA PREFECTURE	30.42	30.82	130.27	130.5	SAE			s_IO-8 [5721]	DACITE [5721]									VOL					WR [5721]	71.96	0.64		13.51		1.79	1.74		2.67	0.67	0.09		2.74	4.13	0.16		0.03	0.1
[5721]	CONVERGENT MARGIN	RYUKYU ARC / RYUKYU ARC / SATSUMA-IWO-JIMA / IWO-DAKE	KAGOSHIMA PREFECTURE, KIKAI CALDERA	30.79	30.79	130.3	130.3	SAE			s_IW-74S-46 [5721]	DACITE [5721]									VOL					WR [5721]	70.5	0.51		13.39		0.76	3.2		2.57	0.9	0.11		2.35	4.29	0.14		0.33	0.05
[5382]	CONVERGENT MARGIN	RYUKYU ARC / OKINAWA TROUGH / DREDGE D-1	SOUTHERN SLOPE OF THE KARUISHI KNOLL IN THE CENTRAL GRABEN	28.1217	28.125	127.673	127.675	SAQ	-846	-890	s_D-1(B) [5382]	BASALT, OLIVINE [5382]									VOL			F		WR [5382]	49.96	1.17		17.66		1.87	8.01		11.61	5.83	0.24		0.4	2.61	0.13		0.58	0.1
[5382]	CONVERGENT MARGIN	RYUKYU ARC / OKINAWA TROUGH / DREDGE D-1	SOUTHERN SLOPE OF THE KARUISHI KNOLL IN THE CENTRAL GRABEN	28.1217	28.125	127.673	127.675	SAQ	-846	-890	s_D-1YK [5382]	BASALT, AUGITE [5382]									VOL			F		WR [5382]	50.35	1.08		17.32		1.94	7.78		11.14	6.03	0.25		0.35	2.52	0.26		0.14	0.85
[5382]	CONVERGENT MARGIN	RYUKYU ARC / OKINAWA TROUGH / DREDGE D-6	SOUTHERN SLOPE OF THE CENTRAL GRABEN RIDGE IN THE CENTRAL GRABEN	30.5047	30.5047	126.859	126.859	SAQ	-1405	-1437	s_D-6AG1YK [5382]	BASALT, AUGITE [5382]									VOL			F		WR [5382]	50.41	1.09		16.18		1.3	8.27		11.39	6.39	0.18		0.5	2.86	0.09		0.19	1.15
[5382]	CONVERGENT MARGIN	RYUKYU ARC / OKINAWA TROUGH / DREDGE D-6	SOUTHERN SLOPE OF THE CENTRAL GRABEN RIDGE IN THE CENTRAL GRABEN	30.5047	30.5047	126.859	126.859	SAQ	-1405	-1437	s_D-6(A) [5382]	BASALT, AUGITE [5382]									VOL			F		WR [5382]	50.57	1.17		16.79		1.8	7.9		11.36	5.69	0.27		0.5	2.71	0.16		0.85	0.1
[5382]	CONVERGENT MARGIN	RYUKYU ARC / OKINAWA TROUGH / DREDGE D-6	SOUTHERN SLOPE OF THE CENTRAL GRABEN RIDGE IN THE CENTRAL GRABEN	30.5047	30.5047	126.859	126.859	SAQ	-1405	-1437	s_D-6ACRYK [5382]	BASALT, AUGITE [5382]									VOL			F		WR [5382]	50.82	1.06		16.47		1.58	7.88		11.18	6.24	0.17		0.5	2.84	0.17		0.19	0.91
[5382]	CONVERGENT MARGIN	RYUKYU ARC / OKINAWA TROUGH / DREDGE D-6	SOUTHERN SLOPE OF THE CENTRAL GRABEN RIDGE IN THE CENTRAL GRABEN	30.5047	30.5047	126.859	126.859	SAQ	-1405	-1437	s_D-6(B) [5382]	BASALT, AUGITE [5382]									VOL			F		WR [5382]	52.06	1.23		16.19		2.01	7.66		10.2	5.41	0.26		0.53	3.18	0.16		1.09	0.12
[5382]	CONVERGENT MARGIN	RYUKYU ARC / OKINAWA TROUGH / DREDGE D-6	SOUTHERN SLOPE OF THE CENTRAL GRABEN RIDGE IN THE CENTRAL GRABEN	30.5047	30.5047	126.859	126.859	SAQ	-1405	-1437	s_D-6BYK [5382]	BASALT, OLIVINE-AUGITE [5382]									VOL			F		WR [5382]	52.51	1.13		16		2.13	7.4		10.09	5.79	0.21		0.52	3.02	0.15		0.18	0.88
[5382]	CONVERGENT MARGIN	RYUKYU ARC / OKINAWA TROUGH / STATION 140-3	TOP OF KNOLL	27.5795	27.5795	127.137	127.137	SAQ	-1540	-1540	s_SU8491303 [5382]	ANDESITE, AUGITE-HYPERSTHENE [5382]									VOL			F		WR [5382]	63.71	0.78		15.89		2.27	2.98		4.5	1.51	0.13		1.77	4.73	0.02		1.63	0
[5382]	CONVERGENT MARGIN	RYUKYU ARC / OKINAWA TROUGH / DREDGE D-1	SOUTHERN SLOPE OF THE KARUISHI KNOLL IN THE CENTRAL GRABEN	28.1217	28.125	127.673	127.675	SAQ	-846	-890	s_D-1(A) [5382]	DACITE [5382]									VOL			F		WR [5382]	70.67	0.11		12.49		0.61	1.41		1.33	0.33	0.08		2.44	5.8	0.03		4.25	0.35
[5382]	CONVERGENT MARGIN	RYUKYU ARC / OKINAWA TROUGH / STATION 138-1	RIFT VALLEY FLOOR	27.5938	27.5938	127.146	127.146	SAQ	-1750	-1750	s_11-2YK [5382]	RHYOLITE [5382]									VOL			F		WR [5382]	69.39	0.31		14.55		0.75	3.13		2.27	0.4	0.2		1.97	5.52	0.06		1.26	0.18
[5382]	CONVERGENT MARGIN	RYUKYU ARC / OKINAWA TROUGH / DREDGE D-2	TOP OF THE CENTRAL MOUND IN THE CENTRAL GRABEN	28.0713	28.0757	127.667	127.669	SAQ	-1150	-1160	s_DELP84D-2 [5382]	SAND, FORAMINIFEROUS-SILTY [5382]									SED					WR [5382]
[5382]	CONVERGENT MARGIN	RYUKYU ARC / OKINAWA TROUGH / DREDGE D-2	TOP OF THE CENTRAL MOUND IN THE CENTRAL GRABEN	28.0713	28.0757	127.667	127.669	SAQ	-1150	-1160	s_DELP84D-3A [5382]	CLAY, SILTY [5382]									SED					WR [5382]
[5382]	CONVERGENT MARGIN	RYUKYU ARC / OKINAWA TROUGH / DREDGE D-3	CENTRAL MOUND	27.5153	27.5277	127.136	127.151	SAQ	-1200	-1578	s_DELP84D-3B [5382]	CLAY, SILTY [5382]									SED					WR [5382]
[5382]	CONVERGENT MARGIN	RYUKYU ARC / OKINAWA TROUGH / DREDGE D-6	SOUTHERN SLOPE OF THE CENTRAL GRABEN RIDGE IN THE CENTRAL GRABEN	30.5047	30.5047	126.859	126.859	SAQ	-1405	-1437	s_DELP84D-6 [5382]	MUD [5382]									SED					WR [5382]
[5382]	CONVERGENT MARGIN	RYUKYU ARC / OKINAWA TROUGH / DREDGE D-7	SOUTHERN SLOPE OF THE KNOLL	27.1557	27.5827	127.156	127.157	SAQ	-1673	-1720	s_DELP84D-7A [5382]	CLAY, SILTY [5382]									SED					WR [5382]
[5382]	CONVERGENT MARGIN	RYUKYU ARC / OKINAWA TROUGH / DREDGE D-7	SOUTHERN SLOPE OF THE KNOLL	27.1557	27.5827	127.156	127.157	SAQ	-1673	-1720	s_DELP84D-7B [5382]	CLAY [5382]									SED					WR [5382]
[5382]	CONVERGENT MARGIN	RYUKYU ARC / OKINAWA TROUGH / DREDGE D-2	TOP OF THE CENTRAL MOUND IN THE CENTRAL GRABEN	28.0713	28.0757	127.667	127.669	SAQ	-1150	-1160	s_RN-81D-2 [5382]	SAND [5382]									SED					WR [5382]
[5382]	CONVERGENT MARGIN	RYUKYU ARC / OKINAWA TROUGH / DREDGE D-4	SOUTHERN SLOPE OF THE KNOLL, NORTH OF THE CENTRAL RIFT	27.6678	27.7292	127.109	127.115	SAQ	-1320	-1542	s_RN-81D-4A [5382]	SAND [5382]									SED					WR [5382]
[5382]	CONVERGENT MARGIN	RYUKYU ARC / OKINAWA TROUGH / STATION PC-2		26.59	26.59	127.5	127.5	SAQ			s_RN-82PC-2 CC [5382]	MUD, CALCAREOUS [5382]									SED					WR [5382]
[5382]	CONVERGENT MARGIN	RYUKYU ARC / OKINAWA TROUGH / DREDGE D-1	SOUTHERN SLOPE OF THE KARUISHI KNOLL IN THE CENTRAL GRABEN	28.1217	28.125	127.673	127.675	SAQ	-846	-890	s_RN-82D-1 [5382]	SAND [5382]									SED					WR [5382]
[5382]	CONVERGENT MARGIN	RYUKYU ARC / OKINAWA TROUGH / DREDGE D-5	TOP OF THE CENTRAL RIDGE IN THE CENTRAL GRABEN	27.517	27.517	126.869	127.875	SAQ	-1458	-1530	s_RN-82D-5 [5382]	SAND, CALCAREOUS [5382]									SED					WR [5382]
[5382]	CONVERGENT MARGIN	RYUKYU ARC / OKINAWA TROUGH / DREDGE D-7	SOUTHERN SLOPE OF THE KNOLL	27.1557	27.5827	127.156	127.157	SAQ	-1673	-1720	s_RN-82D-6 [5382]	SAND, CALCAREOUS [5382]									SED					WR [5382]
[5382]	CONVERGENT MARGIN	RYUKYU ARC / OKINAWA TROUGH / STATION SM-1	CONTINENTAL SHELF	30.35	30.35	126.75	126.75	SAQ			s_RN-84SM-1, 0-1 CM [5382]	SAND [5382]									SED					WR [5382]
[5382]	CONVERGENT MARGIN	RYUKYU ARC / OKINAWA TROUGH / STATION SM-1	CONTINENTAL SHELF	30.35	30.35	126.75	126.75	SAQ			s_RN-84SM-1, 14-15 CM [5382]	SAND [5382]									SED					WR [5382]
[5382]	CONVERGENT MARGIN	RYUKYU ARC / OKINAWA TROUGH / STATION SM-2	CONTINENTAL SHELF	30.35	30.35	126.38	126.38	SAQ			s_RN-84SM-2, 0-1 CM [5382]	SAND [5382]									SED					WR [5382]
[5382]	CONVERGENT MARGIN	RYUKYU ARC / OKINAWA TROUGH / STATION SM-2	CONTINENTAL SHELF	30.35	30.35	126.38	126.38	SAQ			s_RN-84SM-2, 14-15 CM [5382]	SAND [5382]									SED					WR [5382]
[5382]	CONVERGENT MARGIN	RYUKYU ARC / OKINAWA TROUGH / STATION SM-3	CONTINENTAL SHELF	30.35	30.35	125.88	125.88	SAQ			s_RN-84SM-3, 0-1 [5382]	SAND [5382]									SED					WR [5382]
[5382]	CONVERGENT MARGIN	RYUKYU ARC / OKINAWA TROUGH / STATION SM-3	CONTINENTAL SHELF	30.35	30.35	125.88	125.88	SAQ			s_RN-84SM-3, 10-11 [5382]	SAND [5382]									SED					WR [5382]
[5382]	CONVERGENT MARGIN	RYUKYU ARC / OKINAWA TROUGH / STATION PC-3	CONTINENTAL SHELF	29.06	29.06	127.5	127.5	SAQ			s_RN-80PC-3, 50-55 CM [5382]	MUD [5382]									SED					WR [5382]
[5382]	CONVERGENT MARGIN	RYUKYU ARC / OKINAWA TROUGH / STATION PC-3	CONTINENTAL SHELF	29.06	29.06	127.5	127.5	SAQ			s_RN-80PC-3, 120-125 CM [5382]	MUD [5382]									SED					WR [5382]
[5382]	CONVERGENT MARGIN	RYUKYU ARC / OKINAWA TROUGH / STATION PC-3	CONTINENTAL SHELF	29.06	29.06	127.5	127.5	SAQ			s_RN-80PC-3, 370-375 CM [5382]	MUD [5382]									SED					WR [5382]
[5382]	CONVERGENT MARGIN	RYUKYU ARC / OKINAWA TROUGH / STATION P-1	TRENCH SLOPE	29.06	29.06	127.5	127.5	SAQ			s_KT-84-14P-1, 1-2 CM [5382]	MUD, CALCAREOUS [5382]									SED					WR [5382]
[5382]	CONVERGENT MARGIN	RYUKYU ARC / OKINAWA TROUGH / STATION P-1	TRENCH SLOPE	29.06	29.06	127.5	127.5	SAQ			s_KT-84-14P-1, 17-18 CM [5382]	MUD, CALCAREOUS [5382]									SED					WR [5382]
[5382]	CONVERGENT MARGIN	RYUKYU ARC / OKINAWA TROUGH / STATION P-1	TRENCH SLOPE	29.06	29.06	127.5	127.5	SAQ			s_KT-84-14P-1, 53-54 CM [5382]	MUD, CALCAREOUS [5382]									SED					WR [5382]
[5382]	CONVERGENT MARGIN	RYUKYU ARC / OKINAWA TROUGH / STATION P-1	TRENCH SLOPE	29.06	29.06	127.5	127.5	SAQ			s_KT-84-14P-1, 163-164 CM [5382]	MUD, CALCAREOUS [5382]									SED					WR [5382]
[5382]	CONVERGENT MARGIN	RYUKYU ARC / OKINAWA TROUGH / STATION P-1	TRENCH SLOPE	29.06	29.06	127.5	127.5	SAQ			s_KT-84-14P-1, 233-234 CM [5382]	MUD, CALCAREOUS [5382]									SED					WR [5382]
[5382]	CONVERGENT MARGIN	RYUKYU ARC / OKINAWA TROUGH / STATION P-1	TRENCH SLOPE	29.06	29.06	127.5	127.5	SAQ			s_KT-84-14P-1, 254-255 CM [5382]	MUD, CALCAREOUS [5382]									SED					WR [5382]
[5382]	CONVERGENT MARGIN	RYUKYU ARC / OKINAWA TROUGH / STATION P-1	TRENCH SLOPE	29.06	29.06	127.5	127.5	SAQ			s_KT-84-14P-1, 383-384 CM [5382]	MUD, CALCAREOUS [5382]									SED					WR [5382]
[5299]	CONVERGENT MARGIN	RYUKYU ARC / RYUKYU ARC / SENKAKU ISLANDS/SEKIBI-SHO / SEKIBI-SYO	SEKIBI-SYO ISLAND	25.92	25.92	124.56	124.56	SAE			s_SBS-1 [5299]	BASALT [5299]									VOL					WR [5299]	49.91	0.88		20.27		3.69	6.91		10.44	4.38	0.17		0.26	2.97	0.1		1.13	0.54
[5299]	CONVERGENT MARGIN	RYUKYU ARC / RYUKYU ARC / SENKAKU ISLANDS/SEKIBI-SHO / SEKIBI-SYO	SEKIBI-SYO ISLAND	25.92	25.92	124.56	124.56	SAE			s_SBS-3 [5299]	BASALT [5299]									VOL					WR [5299]	50.15	0.79		20.76		3.17	7.29		10.52	3.89	0.18		0.39	2.76	0.1		1.27	0.44
[5299]	CONVERGENT MARGIN	RYUKYU ARC / RYUKYU ARC / SENKAKU ISLANDS/SEKIBI-SHO / SEKIBI-SYO	SEKIBI-SYO ISLAND	25.92	25.92	124.56	124.56	SAE			s_SBS-4 [5299]	BASALT [5299]									VOL					WR [5299]	50.32	0.9		19.29		4.12	7.2		10.44	4.37	0.2		0.2	2.85	0.11		1.12	0.67
[5299]	CONVERGENT MARGIN	RYUKYU ARC / RYUKYU ARC / SENKAKU ISLANDS/SEKIBI-SHO / SEKIBI-SYO	SEKIBI-SYO ISLAND	25.92	25.92	124.56	124.56	SAE			s_SBS-9 [5299]	BASALT [5299]									VOL					WR [5299]	50.25	0.9		19.34		3.44	7.89		10.42	4.5	0.19		0.37	2.6	0.1		0.84	0.29
[5299]	CONVERGENT MARGIN	RYUKYU ARC / RYUKYU ARC / SENKAKU ISLANDS/SEKIBI-SHO / SEKIBI-SYO	SEKIBI-SYO ISLAND	25.92	25.92	124.56	124.56	SAE			s_SBS-11 [5299]	BASALT [5299]									VOL					WR [5299]	50.86	0.82		19.89		4.26	6.3		10.55	4.01	0.18		0.42	2.6	0.11		1.12	0.94
[5299]	CONVERGENT MARGIN	RYUKYU ARC / RYUKYU ARC / SENKAKU ISLANDS/SEKIBI-SHO / SEKIBI-SYO	SEKIBI-SYO ISLAND	25.92	25.92	124.56	124.56	SAE			s_SBS-5 [5299]	BASALT [5299]									VOL					WR [5299]	50	1.03		19.2		4.26	7.12		9.91	4.52	0.18		0.51	3.12	0.15		1.01	0.58
[5299]	CONVERGENT MARGIN	RYUKYU ARC / RYUKYU ARC / SENKAKU ISLANDS/SEKIBI-SHO / SEKIBI-SYO	SEKIBI-SYO ISLAND	25.92	25.92	124.56	124.56	SAE			s_SBS-6 [5299]	BASALT [5299]									VOL					WR [5299]	50.3	0.89		17.69		4.1	7.41		10.34	5.9	0.19		0.29	2.78	0.11		1.31	0.57
[5299]	CONVERGENT MARGIN	RYUKYU ARC / RYUKYU ARC / SENKAKU ISLANDS/SEKIBI-SHO / SEKIBI-SYO	SEKIBI-SYO ISLAND	25.92	25.92	124.56	124.56	SAE			s_SBS-7 [5299]	BASALT [5299]									VOL					WR [5299]	50.15	1.02		18.84		3.36	8.16		10.16	4.73	0.18		0.36	2.88	0.15		0.73	0.44
[5299]	CONVERGENT MARGIN	RYUKYU ARC / RYUKYU ARC / SENKAKU ISLANDS/SEKIBI-SHO / SEKIBI-SYO	SEKIBI-SYO ISLAND	25.92	25.92	124.56	124.56	SAE			s_SBS-8 [5299]	BASALT [5299]									VOL					WR [5299]	50.33	1.23		18.27		4.42	6.89		10.06	5.24	0.19		0.31	2.91	0.14		1.76	0.71
[5299]	CONVERGENT MARGIN	RYUKYU ARC / RYUKYU ARC / SENKAKU ISLANDS/SEKIBI-SHO / SEKIBI-SYO	SEKIBI-SYO ISLAND	25.92	25.92	124.56	124.56	SAE			s_SBS-1 [5299]	BASALT [5299]									VOL					WR [5299]
[5299]	CONVERGENT MARGIN	RYUKYU ARC / RYUKYU ARC / SENKAKU ISLANDS/SEKIBI-SHO / SEKIBI-SYO	SEKIBI-SYO ISLAND	25.92	25.92	124.56	124.56	SAE			s_SBS-4 [5299]	BASALT [5299]									VOL					WR [5299]
[5299]	CONVERGENT MARGIN	RYUKYU ARC / RYUKYU ARC / SENKAKU ISLANDS/SEKIBI-SHO / SEKIBI-SYO	SEKIBI-SYO ISLAND	25.92	25.92	124.56	124.56	SAE			s_SBS-6 [5299]	BASALT [5299]									VOL					WR [5299]
[5299]	CONVERGENT MARGIN	RYUKYU ARC / RYUKYU ARC / SENKAKU ISLANDS/SEKIBI-SHO / SEKIBI-SYO	SEKIBI-SYO ISLAND	25.92	25.92	124.56	124.56	SAE			s_SBS-7 [5299]	BASALT [5299]									VOL					WR [5299]
[5299]	CONVERGENT MARGIN	RYUKYU ARC / RYUKYU ARC / SENKAKU ISLANDS/SEKIBI-SHO / SEKIBI-SYO	SEKIBI-SYO ISLAND	25.92	25.92	124.56	124.56	SAE			s_SBS-8 [5299]	BASALT [5299]									VOL					WR [5299]
[5296]	CONVERGENT MARGIN	RYUKYU ARC / RYUKYU ARC / IRIOMOTE-JIMA		24.3	24.3	123.8	123.8	SAE			s_IR-1 [5296]	ANDESITE [5296]									VOL					WR [5296]	53.5	1.41		14.72			6.64	9.83	8.53	7.42	0.18		0.18	2.28	0.13		1.37	0.35
[5296]	CONVERGENT MARGIN	RYUKYU ARC / RYUKYU ARC / IRIOMOTE-JIMA		24.3	24.3	123.8	123.8	SAE			s_IR-1 [5296]	ANDESITE [5296]									VOL					WR [5296]
[6520]	CONVERGENT MARGIN	RYUKYU ARC / RYUKYU ARC / KYUSHU / OKUEYAMA BATHOLITH	NORTH OF SHISHIGAWA, MIYAZAKI PREFECTURE, OUTER BELT	31.5	32.5	131	132	SAE	600	600	s_OKS-1 [6520]	GRANODIORITE [6520]									PLU					WR [6520]	61.82	0.44		15.01		1.73	4.59		3.62	0.13	1.91		3.4	4.6	0.15		1.46	0.78
[6520]	CONVERGENT MARGIN	RYUKYU ARC / RYUKYU ARC / KYUSHU / OKUEYAMA BATHOLITH	NORTH OF SHISHIGAWA, MIYAZAKI PREFECTURE, OUTER BELT	31.5	32.5	131	132	SAE	600	600	s_OKS-2 [6520]	GRANODIORITE [6520]									PLU					WR [6520]	66.1	0.33		14.37		1.85	1.99		3.16	0.06	1.59		3.5	3.3	0.06		1.96	1.58
[6520]	CONVERGENT MARGIN	RYUKYU ARC / RYUKYU ARC / KYUSHU / OKUEYAMA BATHOLITH	NORTH OF SHISHIGAWA, MIYAZAKI PREFECTURE, OUTER BELT	31.5	32.5	131	132	SAE	600	600	s_OKS-3 [6520]	GRANODIORITE [6520]									PLU					WR [6520]	65.96	0.36		14.85		1.77	2.33		3.03	0.03	1.59		4	2.4	0.15		2.1	1.38
[6520]	CONVERGENT MARGIN	RYUKYU ARC / RYUKYU ARC / KYUSHU / OKUEYAMA BATHOLITH	NORTH OF SHISHIGAWA, MIYAZAKI PREFECTURE, OUTER BELT	31.5	32.5	131	132	SAE	1000	1000	s_OKS-4 [6520]	GRANODIORITE [6520]									PLU					WR [6520]	70.46	0.19		14.74		0.84	0.52		2.73	0.06	1.03		3.2	3.4	0.05		1.56	1.84
[6520]	CONVERGENT MARGIN	RYUKYU ARC / RYUKYU ARC / KYUSHU / OKUEYAMA BATHOLITH	NORTH OF SHISHIGAWA, MIYAZAKI PREFECTURE, OUTER BELT	31.5	32.5	131	132	SAE	1000	1000	s_OKS-5 [6520]	GRANODIORITE [6520]									PLU					WR [6520]	71.46	0.29		13.46		0.8	0.85		1.13	0.08	0.46		5.6	2.2	0.06		1.98	1.28
[6520]	CONVERGENT MARGIN	RYUKYU ARC / RYUKYU ARC / KYUSHU / OKUEYAMA BATHOLITH	NORTH OF SHISHIGAWA, MIYAZAKI PREFECTURE, OUTER BELT	31.5	32.5	131	132	SAE	1000	1000	s_OKS-6 [6520]	GRANODIORITE [6520]									PLU					WR [6520]	71.58	0.15		12.48		0.51	1		3.13	0.1	1.16		3.7	4.01	0.01		1.22	0.52
[22940]	CONVERGENT MARGIN	RYUKYU ARC / RYUKYU ARC / KYUSHU / UNZEN	ABOUT 60 M EAST OF THE MAIN SPINE	32.7313	32.7313	130.3	130.3	SAE			s_A?[22940]	DACITE [22940]									VOL					WR [22940]	65.41	0.7		15.49				4.54	4.5	2.45	0.1		2.52	3.57	0.06
[22940]	CONVERGENT MARGIN	RYUKYU ARC / RYUKYU ARC / KYUSHU / UNZEN	ABOUT 60 M EAST OF THE MAIN SPINE	32.7313	32.7313	130.3	130.3	SAE			s_C?[22940]	DACITE [22940]									VOL					WR [22940]	65.88	0.66		15.34				4.38	4.51	2.4	0.1		2.56	3.58	0.1
[22940]	CONVERGENT MARGIN	RYUKYU ARC / RYUKYU ARC / KYUSHU / UNZEN	ABOUT 60 M EAST OF THE MAIN SPINE	32.7313	32.7313	130.3	130.3	SAE			s_E?[22940]	DACITE [22940]									VOL					WR [22940]	65.71	0.62		15.3				4.27	4.61	2.38	0.1		2.49	3.61	0.09
[22940]	CONVERGENT MARGIN	RYUKYU ARC / RYUKYU ARC / KYUSHU / UNZEN	ABOUT 60 M EAST OF THE MAIN SPINE	32.7313	32.7313	130.3	130.3	SAE			s_H?[22940]	DACITE [22940]									VOL					WR [22940]	65.55	0.62		15.58				4.21	4.61	2.29	0.1		2.47	3.65	0.09
[6521]	CONVERGENT MARGIN	RYUKYU ARC / RYUKYU ARC / KYUSHU / TAKAKUMA-YAMA GRANITE	TAKAKUMA-YAMA, TARUMIZU-SHI, KAGOSHIMA PREFECTURE, KAGOSHIMA	31.4	31.6	130.5	130.9	SAE			s_TK21 [6521]	GRANODIORITE [6521]									PLU					WR [6521]	70.66	0.42		14.84		0.24	1.78		2.77	1	0		3.2	2.23	0.09		2.16	0.86
[6521]	CONVERGENT MARGIN	RYUKYU ARC / RYUKYU ARC / KYUSHU / TAKAKUMA-YAMA GRANITE	TAKAKUMA-YAMA, TARUMIZU-SHI, KAGOSHIMA PREFECTURE, KAGOSHIMA	31.4	31.6	130.5	130.9	SAE			s_TK01 [6521]	GRANODIORITE [6521]									PLU					WR [6521]	71.2	0.3		14.22		1.01	1.47		2.4	0.97	0.07		3.7	2.88	0.08		1.14	0.26
[6521]	CONVERGENT MARGIN	RYUKYU ARC / RYUKYU ARC / KYUSHU / TAKAKUMA-YAMA GRANITE	TAKAKUMA-YAMA, TARUMIZU-SHI, KAGOSHIMA PREFECTURE, KAGOSHIMA	31.4	31.6	130.5	130.9	SAE			s_TK04 [6521]	NOT GIVEN [6521]									PLU					WR [6521]	74.8	0.18		14.08		0.16	0.65		1.34	0.39	0.03		4.1	3.54	0.02		0.62	0.22
[6521]	CONVERGENT MARGIN	RYUKYU ARC / RYUKYU ARC / KYUSHU / TAKAKUMA-YAMA GRANITE	TAKAKUMA-YAMA, TARUMIZU-SHI, KAGOSHIMA PREFECTURE, KAGOSHIMA	31.4	31.6	130.5	130.9	SAE			s_TK05 [6521]	NOT GIVEN [6521]									PLU					WR [6521]	74.44	0.08		14.25		0.66	0.69		1.27	0.31	0.03		3.72	3.06	0.03		0.66	0.34
[6521]	CONVERGENT MARGIN	RYUKYU ARC / RYUKYU ARC / KYUSHU / TAKAKUMA-YAMA GRANITE	TAKAKUMA-YAMA, TARUMIZU-SHI, KAGOSHIMA PREFECTURE, KAGOSHIMA	31.4	31.6	130.5	130.9	SAE			s_TK07 [6521]	ADAMELLITE [6521]									PLU					WR [6521]	76.62	0.01		13.33		0.19	0.6		0.7	0.13	0		3.78	3.41	0.02		0.62	0.4
[6521]	CONVERGENT MARGIN	RYUKYU ARC / RYUKYU ARC / KYUSHU / TAKAKUMA-YAMA GRANITE	TAKAKUMA-YAMA, TARUMIZU-SHI, KAGOSHIMA PREFECTURE, KAGOSHIMA	31.4	31.6	130.5	130.9	SAE			s_TK09 [6521]	ADAMELLITE [6521]									PLU					WR [6521]	75.82	0.09		13.94		0.19	0.48		0.74	0.25	0		4.1	3.3	0.03		0.32	0.24
[6580]	CONVERGENT MARGIN	RYUKYU ARC / RYUKYU ARC / KYUSHU / UNZEN / HEISEI LAVAS	1991 ERUPTION	32.75	32.75	130.3	130.3	SAE			s_K-91-5-24-E [6580]	NOT GIVEN [6580]					24	5	1991		VOL			F		WR [6580]																0.2
[6580]	CONVERGENT MARGIN	RYUKYU ARC / RYUKYU ARC / KYUSHU / UNZEN / HEISEI LAVAS	1991 ERUPTION	32.75	32.75	130.3	130.3	SAE			s_K-91-5-27-B [6580]	NOT GIVEN [6580]					27	5	1991		VOL			F		WR [6580]																0.22
[6580]	CONVERGENT MARGIN	RYUKYU ARC / RYUKYU ARC / KYUSHU / UNZEN / HEISEI LAVAS	1991 ERUPTION	32.75	32.75	130.3	130.3	SAE			s_K-91-5-27-C [6580]	NOT GIVEN [6580]					27	5	1991		VOL			F		WR [6580]																0.24
[6580]	CONVERGENT MARGIN	RYUKYU ARC / RYUKYU ARC / KYUSHU / UNZEN / HEISEI LAVAS	1991 ERUPTION	32.75	32.75	130.3	130.3	SAE			s_K-91-6-1-B [6580]	NOT GIVEN [6580]					1	6	1991		VOL			F		WR [6580]																0.21
[6580]	CONVERGENT MARGIN	RYUKYU ARC / RYUKYU ARC / KYUSHU / UNZEN / HEISEI LAVAS	1991 ERUPTION	32.75	32.75	130.3	130.3	SAE			s_K-91-6-1-E [6580]	NOT GIVEN [6580]					1	6	1991		VOL			F		WR [6580]																0.23
[6580]	CONVERGENT MARGIN	RYUKYU ARC / RYUKYU ARC / KYUSHU / UNZEN / HEISEI LAVAS	1991 ERUPTION	32.75	32.75	130.3	130.3	SAE			s_K-91-6-9-A4 [6580]	NOT GIVEN [6580]					9	6	1991		VOL			F		WR [6580]																0.4
[6580]	CONVERGENT MARGIN	RYUKYU ARC / RYUKYU ARC / KYUSHU / UNZEN / HEISEI LAVAS	1991 ERUPTION	32.75	32.75	130.3	130.3	SAE			s_K-91-6-9-B1 [6580]	NOT GIVEN [6580]					9	6	1991		VOL			F		WR [6580]																0.33
[6580]	CONVERGENT MARGIN	RYUKYU ARC / RYUKYU ARC / KYUSHU / UNZEN / HEISEI LAVAS	1991 ERUPTION	32.75	32.75	130.3	130.3	SAE			s_K-91-9-16-01 [6580]	NOT GIVEN [6580]					16	9	1991		VOL			F		WR [6580]																0.2
[6580]	CONVERGENT MARGIN	RYUKYU ARC / RYUKYU ARC / KYUSHU / UNZEN / HEISEI LAVAS	1991 ERUPTION	32.75	32.75	130.3	130.3	SAE			s_92011501CA [6580]	NOT GIVEN [6580]					11	6	1991		VOL			F		WR [6580]																0.5
[6580]	CONVERGENT MARGIN	RYUKYU ARC / RYUKYU ARC / KYUSHU / UNZEN / HEISEI LAVAS	1991 ERUPTION	32.75	32.75	130.3	130.3	SAE			s_92011501CB [6580]	NOT GIVEN [6580]					11	6	1991		VOL			F		WR [6580]																0.34
[6580]	CONVERGENT MARGIN	RYUKYU ARC / RYUKYU ARC / KYUSHU / UNZEN / HEISEI LAVAS	1991 ERUPTION	32.75	32.75	130.3	130.3	SAE			s_92031701AA [6580]	NOT GIVEN [6580]					11	6	1991		VOL			F		WR [6580]																0.48
[6580]	CONVERGENT MARGIN	RYUKYU ARC / RYUKYU ARC / KYUSHU / UNZEN / HEISEI LAVAS	1991 ERUPTION	32.75	32.75	130.3	130.3	SAE			s_92031701AB [6580]	NOT GIVEN [6580]					11	6	1991		VOL			F		WR [6580]																0.28
[6580]	CONVERGENT MARGIN	RYUKYU ARC / RYUKYU ARC / KYUSHU / UNZEN / HEISEI LAVAS	1991 ERUPTION	32.75	32.75	130.3	130.3	SAE			s_92031701BA [6580]	NOT GIVEN [6580]					11	6	1991		VOL			F		WR [6580]																0.51
[6580]	CONVERGENT MARGIN	RYUKYU ARC / RYUKYU ARC / KYUSHU / UNZEN / HEISEI LAVAS	1991 ERUPTION	32.75	32.75	130.3	130.3	SAE			s_92031701BB [6580]	NOT GIVEN [6580]					11	6	1991		VOL			F		WR [6580]																0.28
[6580]	CONVERGENT MARGIN	RYUKYU ARC / RYUKYU ARC / KYUSHU / UNZEN / HEISEI LAVAS	1991 ERUPTION	32.75	32.75	130.3	130.3	SAE			s_91081806 [6580]	NOT GIVEN [6580]					11	6	1991		VOL			F		WR [6580]																0.35
[6580]	CONVERGENT MARGIN	RYUKYU ARC / RYUKYU ARC / KYUSHU / UNZEN / HEISEI LAVAS	1991 ERUPTION	32.75	32.75	130.3	130.3	SAE			s_91081807 [6580]	NOT GIVEN [6580]					11	6	1991		VOL			F		WR [6580]																0.38
[6580]	CONVERGENT MARGIN	RYUKYU ARC / RYUKYU ARC / KYUSHU / UNZEN / HEISEI LAVAS	1991 ERUPTION	32.75	32.75	130.3	130.3	SAE			s_91081808B [6580]	NOT GIVEN [6580]					11	6	1991		VOL			F		WR [6580]																0.3
[6580]	CONVERGENT MARGIN	RYUKYU ARC / RYUKYU ARC / KYUSHU / UNZEN / HEISEI LAVAS	1991 ERUPTION	32.75	32.75	130.3	130.3	SAE			s_91081810 [6580]	NOT GIVEN [6580]					11	6	1991		VOL			F		WR [6580]																0.33
[6580]	CONVERGENT MARGIN	RYUKYU ARC / RYUKYU ARC / KYUSHU / UNZEN / HEISEI LAVAS	1991 ERUPTION	32.75	32.75	130.3	130.3	SAE			s_92011501A [6580]	NOT GIVEN [6580]					11	6	1991		VOL			F		WR [6580]																0.33
[6580]	CONVERGENT MARGIN	RYUKYU ARC / RYUKYU ARC / KYUSHU / UNZEN / HEISEI LAVAS	1991 ERUPTION	32.75	32.75	130.3	130.3	SAE			s_92011501B [6580]	NOT GIVEN [6580]					11	6	1991		VOL			F		WR [6580]																0.28
[6580]	CONVERGENT MARGIN	RYUKYU ARC / RYUKYU ARC / KYUSHU / UNZEN / HEISEI LAVAS	1991 ERUPTION	32.75	32.75	130.3	130.3	SAE			s_K-91-4-9 [6580]	NOT GIVEN [6580]					9	4	1991		VOL			S		WR [6580]																0.96
[6580]	CONVERGENT MARGIN	RYUKYU ARC / RYUKYU ARC / KYUSHU / UNZEN / HEISEI LAVAS	1991 ERUPTION	32.75	32.75	130.3	130.3	SAE			s_K-91-6-8 [6580]	NOT GIVEN [6580]					9	6	1991		VOL					WR [6580]																0.3
[6580]	CONVERGENT MARGIN	RYUKYU ARC / RYUKYU ARC / KYUSHU / UNZEN / HEISEI LAVAS	1991 ERUPTION	32.75	32.75	130.3	130.3	SAE			s_K-91-6-9 [6580]	NOT GIVEN [6580]					9	6	1991		VOL					WR [6580]																0.41
[6580]	CONVERGENT MARGIN	RYUKYU ARC / RYUKYU ARC / KYUSHU / UNZEN / HEISEI LAVAS	1991 ERUPTION	32.75	32.75	130.3	130.3	SAE			s_K-91-6-18 [6580]	NOT GIVEN [6580]					18	6	1991		VOL					WR [6580]																0.33
[6580]	CONVERGENT MARGIN	RYUKYU ARC / RYUKYU ARC / KYUSHU / UNZEN / HEISEI LAVAS	1991 ERUPTION	32.75	32.75	130.3	130.3	SAE			s_K-91-7-16 [6580]	NOT GIVEN [6580]					16	7	1991		VOL					WR [6580]																0.3
[6580]	CONVERGENT MARGIN	RYUKYU ARC / RYUKYU ARC / KYUSHU / UNZEN / HEISEI LAVAS	1991 ERUPTION	32.75	32.75	130.3	130.3	SAE			s_K-91-8-13 [6580]	NOT GIVEN [6580]					18	8	1991		VOL					WR [6580]																0.51
[6596]	CONVERGENT MARGIN	RYUKYU ARC / RYUKYU ARC / KYUSHU / KUROSONSAN RHYODACITE	SOUTHERN KYUSHU, HISHIKARI MINING AREA, KUROSONSAN GROUP	32	32.1	130.58	130.7	SAE			s_24929LEACHED [6596]	RHYODACITE [6596]	950000 [6596]	1250000 [6596]							VOL					WR [6596]
[6596]	CONVERGENT MARGIN	RYUKYU ARC / RYUKYU ARC / KYUSHU / KUSUMOTO ANDESITE	SOUTHERN KYUSHU, HISHIKARI MINING AREA, KUROSONSAN GROUP	32	32.1	130.58	130.7	SAE			s_40474 [6596]	ANDESITE [6596]	1100000 [6596]	1240000 [6596]							VOL					WR [6596]	62.32									2.77
[6596]	CONVERGENT MARGIN	RYUKYU ARC / RYUKYU ARC / KYUSHU / TATARAISHI ANDESITE	SOUTHERN KYUSHU, HISHIKARI MINING AREA, KUROSONSAN GROUP	32	32.1	130.58	130.7	SAE			s_13S01 [6596]	ANDESITE [6596]	1320000 [6596]	1580000 [6596]							VOL					WR [6596]	60.92									2.79
[6596]	CONVERGENT MARGIN	RYUKYU ARC / RYUKYU ARC / KYUSHU / TATARAISHI ANDESITE	SOUTHERN KYUSHU, HISHIKARI MINING AREA, KUROSONSAN GROUP	32	32.1	130.58	130.7	SAE			s_OT82LEACHED [6596]	ANDESITE [6596]	1320000 [6596]	1580000 [6596]							VOL					WR [6596]
[6596]	CONVERGENT MARGIN	RYUKYU ARC / RYUKYU ARC / KYUSHU / TATARAISHI ANDESITE	SOUTHERN KYUSHU, HISHIKARI MINING AREA, KUROSONSAN GROUP	32	32.1	130.58	130.7	SAE			s_40256 [6596]	ANDESITE [6596]	1320000 [6596]	1580000 [6596]							VOL					WR [6596]	60.23									2.98
[6596]	CONVERGENT MARGIN	RYUKYU ARC / RYUKYU ARC / KYUSHU / TATARAISHI ANDESITE	SOUTHERN KYUSHU, HISHIKARI MINING AREA, KUROSONSAN GROUP	32	32.1	130.58	130.7	SAE			s_40463 [6596]	ANDESITE [6596]	1320000 [6596]	1580000 [6596]							VOL					WR [6596]	63.82									2.23
[6596]	CONVERGENT MARGIN	RYUKYU ARC / RYUKYU ARC / KYUSHU / TATARAISHI ANDESITE	SOUTHERN KYUSHU, HISHIKARI MINING AREA, KUROSONSAN GROUP	32	32.1	130.58	130.7	SAE			s_991311 [6596]	ANDESITE [6596]	1320000 [6596]	1580000 [6596]							VOL					WR [6596]	60.5									2.65
[6596]	CONVERGENT MARGIN	RYUKYU ARC / RYUKYU ARC / KYUSHU / TATARAISHI ANDESITE	SOUTHERN KYUSHU, HISHIKARI MINING AREA, KUROSONSAN GROUP	32	32.1	130.58	130.7	SAE			s_991313 [6596]	ANDESITE [6596]	1320000 [6596]	1580000 [6596]							VOL					WR [6596]	59.54									3.3
[6596]	CONVERGENT MARGIN	RYUKYU ARC / RYUKYU ARC / KYUSHU / ICHIYAMAKAWA ANDESITE	SOUTHERN KYUSHU, HISHIKARI MINING AREA, KUROSONSAN GROUP	32	32.1	130.58	130.7	SAE			s_15S08 [6596]	ANDESITE [6596]	1780000 [6596]	2390000 [6596]							VOL					WR [6596]	59.68									3.17
[6596]	CONVERGENT MARGIN	RYUKYU ARC / RYUKYU ARC / KYUSHU / ICHIYAMAKAWA ANDESITE	SOUTHERN KYUSHU, HISHIKARI MINING AREA, KUROSONSAN GROUP	32	32.1	130.58	130.7	SAE			s_40474 [6596]	ANDESITE [6596]	1780000 [6596]	2390000 [6596]							VOL					WR [6596]	58.99									3.16
[6596]	CONVERGENT MARGIN	RYUKYU ARC / RYUKYU ARC / KYUSHU / ICHIYAMAKAWA ANDESITE	SOUTHERN KYUSHU, HISHIKARI MINING AREA, KUROSONSAN GROUP	32	32.1	130.58	130.7	SAE			s_991315 [6596]	ANDESITE [6596]	1780000 [6596]	2390000 [6596]							VOL					WR [6596]	63.57									2.62
[6596]	CONVERGENT MARGIN	RYUKYU ARC / RYUKYU ARC / KYUSHU / HISHIKARI UPPER ANDESITE	SOUTHERN KYUSHU, HISHIKARI MINING AREA, SHISHIMANO GROUP	31.95	32.03	130.6	130.7	SAE			s_27680LEACHED [6596]	ANDESITE [6596]	510000 [6596]	580000 [6596]							VOL					WR [6596]
[6596]	CONVERGENT MARGIN	RYUKYU ARC / RYUKYU ARC / KYUSHU / SHISHIMANO RHYODACITE	SOUTHERN KYUSHU, HISHIKARI MINING AREA, SHISHIMANO GROUP	31.95	32.03	130.6	130.7	SAE			s_15S03LEACHED [6596]	RHYODACITE [6596]	660000 [6596]	1000000 [6596]							VOL					WR [6596]
[6596]	CONVERGENT MARGIN	RYUKYU ARC / RYUKYU ARC / KYUSHU / SHISHIMANO RHYODACITE	SOUTHERN KYUSHU, HISHIKARI MINING AREA, SHISHIMANO GROUP	31.95	32.03	130.6	130.7	SAE			s_HAK-8-107 [6596]	RHYODACITE [6596]	660000 [6596]	1000000 [6596]							VOL					WR [6596]	70.3									0.24
[6596]	CONVERGENT MARGIN	RYUKYU ARC / RYUKYU ARC / KYUSHU / HISHIKARI MIDDLE ANDESITE	SOUTHERN KYUSHU, HISHIKARI MINING AREA, SHISHIMANO GROUP	31.95	32.03	130.6	130.7	SAE			s_14S11 [6596]	ANDESITE [6596]	780000 [6596]	790000 [6596]							VOL					WR [6596]
[6596]	CONVERGENT MARGIN	RYUKYU ARC / RYUKYU ARC / KYUSHU / HISHIKARI MIDDLE ANDESITE	SOUTHERN KYUSHU, HISHIKARI MINING AREA, SHISHIMANO GROUP	31.95	32.03	130.6	130.7	SAE			s_14S13 [6596]	ANDESITE [6596]	780000 [6596]	790000 [6596]							VOL					WR [6596]
[6596]	CONVERGENT MARGIN	RYUKYU ARC / RYUKYU ARC / KYUSHU	SOUTHERN KYUSHU	31.3	32.3	130	131	SAE			s_R9 [6596]	BASALT [6596]									VOL					WR [6596]	54.14									4.38
[6596]	CONVERGENT MARGIN	RYUKYU ARC / RYUKYU ARC / KYUSHU	SOUTHERN KYUSHU	31.3	32.3	130	131	SAE			s_R17 [6596]	BASALT [6596]									VOL					WR [6596]	52.05									3.97
[6596]	CONVERGENT MARGIN	RYUKYU ARC / RYUKYU ARC / KYUSHU	SOUTHERN KYUSHU	31.3	32.3	130	131	SAE			s_R6 [6596]	ANDESITE [6596]									VOL					WR [6596]	61.23									2.64
[6596]	CONVERGENT MARGIN	RYUKYU ARC / RYUKYU ARC / KYUSHU	SOUTHERN KYUSHU	31.3	32.3	130	131	SAE			s_R27 [6596]	ANDESITE [6596]									VOL					WR [6596]	60.59									2.42
[6596]	CONVERGENT MARGIN	RYUKYU ARC / RYUKYU ARC / KYUSHU	SOUTHERN KYUSHU	31.3	32.3	130	131	SAE			s_R30 [6596]	ANDESITE [6596]									VOL					WR [6596]	62.67									3.37
[6596]	CONVERGENT MARGIN	RYUKYU ARC / RYUKYU ARC / KYUSHU	SOUTHERN KYUSHU	31.3	32.3	130	131	SAE			s_R22 [6596]	RHYOLITE [6596]									VOL					WR [6596]	70.62									0.46
[6596]	CONVERGENT MARGIN	RYUKYU ARC / RYUKYU ARC / KYUSHU	SOUTHERN KYUSHU	31.3	32.3	130	131	SAE			s_R35 [6596]	RHYOLITE [6596]									VOL					WR [6596]	74.75									0.12
[11716]	CONVERGENT MARGIN	RYUKYU ARC / RYUKYU ARC / KYUSHU / ASO / TAKA-DAKE LAVA	POST-CALDERA STAGE	32.92	32.92	131.03	131.03	SAE			s_AS046 [11716]	BASALT [11716]									VOL					WR [11716]	51.16	0.9		16.83		10.83			9.74	5.38	0.18		1.42	2.7	0.22
[23082]	CONVERGENT MARGIN	RYUKYU ARC / AMAMI SANKAKU BASIN / SITE U1438		27.3835	27.3835	134.318	134.318	SAQ			s_351-U1438A 1H2W 94?6 [23082]	RHYOLITE [23082]				NEOGENE [23082]					VOL					GL [23082]
[23082]	CONVERGENT MARGIN	RYUKYU ARC / AMAMI SANKAKU BASIN / SITE U1438		27.3835	27.3835	134.318	134.318	SAQ			s_351-U1438A 1H4W 128?30 [23082]	RHYOLITE [23082]				NEOGENE [23082]					VOL					GL [23082]
[23082]	CONVERGENT MARGIN	RYUKYU ARC / AMAMI SANKAKU BASIN / SITE U1438		27.3835	27.3835	134.318	134.318	SAQ			s_351-U1438A 3H1W 90?2 [23082]	RHYOLITE [23082]				NEOGENE [23082]					VOL					GL [23082]
[23082]	CONVERGENT MARGIN	RYUKYU ARC / AMAMI SANKAKU BASIN / SITE U1438		27.3835	27.3835	134.318	134.318	SAQ			s_351-U1438B 1H2W 42?4 [23082]	RHYOLITE [23082]				NEOGENE [23082]					VOL					GL [23082]
[23082]	CONVERGENT MARGIN	RYUKYU ARC / AMAMI SANKAKU BASIN / SITE U1438		27.3835	27.3835	134.318	134.318	SAQ			s_351-U1438B 4H1W 135?38 [23082]	RHYOLITE [23082]				NEOGENE [23082]					VOL					GL [23082]
[23082]	CONVERGENT MARGIN	RYUKYU ARC / AMAMI SANKAKU BASIN / SITE U1438		27.3835	27.3835	134.318	134.318	SAQ			s_351-U1438B 4H6W 46?8 [23082]	RHYOLITE [23082]				NEOGENE [23082]					VOL					GL [23082]
[23082]	CONVERGENT MARGIN	RYUKYU ARC / AMAMI SANKAKU BASIN / SITE U1438		27.3835	27.3835	134.318	134.318	SAQ			s_351-U1438B 5H2W 113?15 [23082]	RHYOLITE [23082]				NEOGENE [23082]					VOL					GL [23082]
[23082]	CONVERGENT MARGIN	RYUKYU ARC / AMAMI SANKAKU BASIN / SITE U1438		27.3835	27.3835	134.318	134.318	SAQ			s_351-U1438B 5H3W 79?2 [23082]	RHYOLITE [23082]				NEOGENE [23082]					VOL					GL [23082]
[23082]	CONVERGENT MARGIN	RYUKYU ARC / AMAMI SANKAKU BASIN / SITE U1438		27.3835	27.3835	134.318	134.318	SAQ			s_351-U1438B 5H4W 104?06 [23082]	RHYOLITE [23082]				NEOGENE [23082]					VOL					GL [23082]
[23082]	CONVERGENT MARGIN	RYUKYU ARC / AMAMI SANKAKU BASIN / SITE U1438		27.3835	27.3835	134.318	134.318	SAQ			s_351-U1438B 6H4W 115?17 [23082]	RHYOLITE [23082]				NEOGENE [23082]					VOL					GL [23082]
[23082]	CONVERGENT MARGIN	RYUKYU ARC / AMAMI SANKAKU BASIN / SITE U1438		27.3835	27.3835	134.318	134.318	SAQ			s_351-U1438B 6H5W 73?5 [23082]	RHYOLITE [23082]				NEOGENE [23082]					VOL					GL [23082]
[23082]	CONVERGENT MARGIN	RYUKYU ARC / AMAMI SANKAKU BASIN / SITE U1438		27.3835	27.3835	134.318	134.318	SAQ			s_351-U1438B 7H1W 27.32 [23082]	RHYOLITE [23082]				NEOGENE [23082]					VOL					GL [23082]
[23082]	CONVERGENT MARGIN	RYUKYU ARC / AMAMI SANKAKU BASIN / SITE U1438		27.3835	27.3835	134.318	134.318	SAQ			s_351-U1438B 7H3W 74?5 [23082]	RHYOLITE [23082]				NEOGENE [23082]					VOL					GL [23082]
[23082]	CONVERGENT MARGIN	RYUKYU ARC / AMAMI SANKAKU BASIN / SITE U1438		27.3835	27.3835	134.318	134.318	SAQ			s_351-U1438B 7H3W 136?38 [23082]	RHYOLITE [23082]				NEOGENE [23082]					VOL					GL [23082]
[23082]	CONVERGENT MARGIN	RYUKYU ARC / AMAMI SANKAKU BASIN / SITE U1438		27.3835	27.3835	134.318	134.318	SAQ			s_351-U1438B 7H5W 115?16 [23082]	RHYOLITE [23082]				NEOGENE [23082]					VOL					GL [23082]
[23082]	CONVERGENT MARGIN	RYUKYU ARC / AMAMI SANKAKU BASIN / SITE U1438		27.3835	27.3835	134.318	134.318	SAQ			s_351-U1438B 8H1W 18?0 [23082]	RHYOLITE [23082]				NEOGENE [23082]					VOL					GL [23082]
[23082]	CONVERGENT MARGIN	RYUKYU ARC / AMAMI SANKAKU BASIN / SITE U1438		27.3835	27.3835	134.318	134.318	SAQ			s_351-U1438B 8H2W 73?5 [23082]	RHYOLITE [23082]				NEOGENE [23082]					VOL					GL [23082]
[23082]	CONVERGENT MARGIN	RYUKYU ARC / AMAMI SANKAKU BASIN / SITE U1438		27.3835	27.3835	134.318	134.318	SAQ			s_351-U1438B 14H4W 138?40 [23082]	RHYOLITE [23082]				NEOGENE [23082]					VOL					GL [23082]
[23082]	CONVERGENT MARGIN	RYUKYU ARC / AMAMI SANKAKU BASIN / SITE U1438		27.3835	27.3835	134.318	134.318	SAQ			s_351-U1438A 1H2W 94?6 [23082]	RHYOLITE [23082]				NEOGENE [23082]					VOL					GL [23082]	73.4448	0.2465		11.4333				1.0022	1.022	0.191	0		2.9326	3.6518	0.0031								0.146
[23082]	CONVERGENT MARGIN	RYUKYU ARC / AMAMI SANKAKU BASIN / SITE U1438		27.3835	27.3835	134.318	134.318	SAQ			s_351-U1438A 1H2W 94?6 [23082]	RHYOLITE [23082]				NEOGENE [23082]					VOL					GL [23082]	74.5679	0.2482		11.5433				1.1504	1.0686	0.1907	0.0411		3.0371	3.5163	0.0368								0.1443
[23082]	CONVERGENT MARGIN	RYUKYU ARC / AMAMI SANKAKU BASIN / SITE U1438		27.3835	27.3835	134.318	134.318	SAQ			s_351-U1438A 1H2W 94?6 [23082]	RHYOLITE [23082]				NEOGENE [23082]					VOL					GL [23082]	74.7919	0.2396		11.52				1.1838	1.0085	0.1826	0.0442		2.9051	3.587	0.0169								0.1142
[23082]	CONVERGENT MARGIN	RYUKYU ARC / AMAMI SANKAKU BASIN / SITE U1438		27.3835	27.3835	134.318	134.318	SAQ			s_351-U1438A 1H2W 94?6 [23082]	RHYOLITE [23082]				NEOGENE [23082]					VOL					GL [23082]	72.4177	0.228		11.3193				1.0056	1.0107	0.163	0.0126		2.7036	3.4658	0.0108								0.1278
[23082]	CONVERGENT MARGIN	RYUKYU ARC / AMAMI SANKAKU BASIN / SITE U1438		27.3835	27.3835	134.318	134.318	SAQ			s_351-U1438A 1H2W 94?6 [23082]	RHYOLITE [23082]				NEOGENE [23082]					VOL					GL [23082]	73.84	0.2412		11.6473				1.0499	0.9803	0.1778	0.019		3.2402	3.3449	0.0199								0.1436
[23082]	CONVERGENT MARGIN	RYUKYU ARC / AMAMI SANKAKU BASIN / SITE U1438		27.3835	27.3835	134.318	134.318	SAQ			s_351-U1438A 1H2W 94?6 [23082]	RHYOLITE [23082]				NEOGENE [23082]					VOL					GL [23082]	72.9056	0.2473		11.6082				1.044	1.0826	0.1833	0.0885		2.9984	3.4893	0.0338								0.1438
[23082]	CONVERGENT MARGIN	RYUKYU ARC / AMAMI SANKAKU BASIN / SITE U1438		27.3835	27.3835	134.318	134.318	SAQ			s_351-U1438A 1H2W 94?6 [23082]	RHYOLITE [23082]				NEOGENE [23082]					VOL					GL [23082]	73.9243	0.2279		11.3513				1.1392	1.0719	0.1792	0.0632		2.9574	3.603	0.0061								0.1439
[23082]	CONVERGENT MARGIN	RYUKYU ARC / AMAMI SANKAKU BASIN / SITE U1438		27.3835	27.3835	134.318	134.318	SAQ			s_351-U1438A 1H2W 94?6 [23082]	RHYOLITE [23082]				NEOGENE [23082]					VOL					GL [23082]	73.3328	0.2301		11.6031				1.0291	1.0506	0.1906	0.0853		3.1116	3.5774	0.0276								0.1643
[23082]	CONVERGENT MARGIN	RYUKYU ARC / AMAMI SANKAKU BASIN / SITE U1438		27.3835	27.3835	134.318	134.318	SAQ			s_351-U1438A 1H2W 94?6 [23082]	RHYOLITE [23082]				NEOGENE [23082]					VOL					GL [23082]	72.6234	0.2654		11.2209				0.9727	1.0258	0.1921	0.1043		3.0817	3.4435	0.0169								0.1348
[23082]	CONVERGENT MARGIN	RYUKYU ARC / AMAMI SANKAKU BASIN / SITE U1438		27.3835	27.3835	134.318	134.318	SAQ			s_351-U1438A 1H4W 124 [23082]	RHYOLITE [23082]				NEOGENE [23082]					VOL					GL [23082]	73.6912	0.1345		11.8648				1.021	1.1922	0.1862	0.0158		2.9184	3.5603	0.0307								0.123
[23082]	CONVERGENT MARGIN	RYUKYU ARC / AMAMI SANKAKU BASIN / SITE U1438		27.3835	27.3835	134.318	134.318	SAQ			s_351-U1438A 1H4W 124 [23082]	RHYOLITE [23082]				NEOGENE [23082]					VOL					GL [23082]	73.9635	0.1194		12.3285				0.9824	1.197	0.1831	0.0443		2.9308	3.7399	0.0292								0.1119
[23082]	CONVERGENT MARGIN	RYUKYU ARC / AMAMI SANKAKU BASIN / SITE U1438		27.3835	27.3835	134.318	134.318	SAQ			s_351-U1438A 1H4W 124 [23082]	RHYOLITE [23082]				NEOGENE [23082]					VOL					GL [23082]	72.7813	0.1279		12.2151				1.0031	1.1819	0.1828	0		2.8051	3.6719	0.0046								0.1252
[23082]	CONVERGENT MARGIN	RYUKYU ARC / AMAMI SANKAKU BASIN / SITE U1438		27.3835	27.3835	134.318	134.318	SAQ			s_351-U1438A 1H4W 124 [23082]	RHYOLITE [23082]				NEOGENE [23082]					VOL					GL [23082]	73.8609	0.135		11.6274				0.9527	1.1456	0.1735	0.0696		2.6282	3.7855	0.0338								0.1196
[23082]	CONVERGENT MARGIN	RYUKYU ARC / AMAMI SANKAKU BASIN / SITE U1438		27.3835	27.3835	134.318	134.318	SAQ			s_351-U1438A 1H4W 124 [23082]	RHYOLITE [23082]				NEOGENE [23082]					VOL					GL [23082]	73.1831	0.156		11.9706				0.9434	1.1216	0.1608	0.0538		2.9321	3.548	0.0476								0.1204
[23082]	CONVERGENT MARGIN	RYUKYU ARC / AMAMI SANKAKU BASIN / SITE U1438		27.3835	27.3835	134.318	134.318	SAQ			s_351-U1438A 1H4W 124 [23082]	RHYOLITE [23082]				NEOGENE [23082]					VOL					GL [23082]	73.3168	0.1545		11.8144				0.8337	1.1911	0.1786	0.0127		2.8213	3.6606	0.0261								0.1238
[23082]	CONVERGENT MARGIN	RYUKYU ARC / AMAMI SANKAKU BASIN / SITE U1438		27.3835	27.3835	134.318	134.318	SAQ			s_351-U1438A 1H4W 124 [23082]	RHYOLITE [23082]				NEOGENE [23082]					VOL					GL [23082]	74.1162	0.1282		12.1014				0.9617	1.177	0.1771	0.0095		2.8039	3.2667	0.0307								0.1262
[23082]	CONVERGENT MARGIN	RYUKYU ARC / AMAMI SANKAKU BASIN / SITE U1438		27.3835	27.3835	134.318	134.318	SAQ			s_351-U1438A 1H4W 124 [23082]	RHYOLITE [23082]				NEOGENE [23082]					VOL					GL [23082]	74.3079	0.1369		12.0534				1.0744	1.1752	0.171	0.0063		2.9044	3.5042	0.0046								0.1247
[23082]	CONVERGENT MARGIN	RYUKYU ARC / AMAMI SANKAKU BASIN / SITE U1438		27.3835	27.3835	134.318	134.318	SAQ			s_351-U1438A 1H4W 124 [23082]	RHYOLITE [23082]				NEOGENE [23082]					VOL					GL [23082]	73.6704	0.1252		12.1115				0.905	1.1769	0.1912	0.038		2.8482	3.4576	0								0.1245
[23082]	CONVERGENT MARGIN	RYUKYU ARC / AMAMI SANKAKU BASIN / SITE U1438		27.3835	27.3835	134.318	134.318	SAQ			s_351-U1438A 1H4W 124 [23082]	RHYOLITE [23082]				NEOGENE [23082]					VOL					GL [23082]	72.563	0.1284		12.1355				0.8392	1.2258	0.156	0.1044		3.026	3.633	0.0292								0.1218
[23082]	CONVERGENT MARGIN	RYUKYU ARC / AMAMI SANKAKU BASIN / SITE U1438		27.3835	27.3835	134.318	134.318	SAQ			s_351-U1438A 3H1W 90?2 [23082]	RHYOLITE [23082]				NEOGENE [23082]					VOL					GL [23082]	73.1985	0.1228		11.9608				0.8126	0.9237	0.1606	0.0316		2.9899	3.5562	0.0277								0.1157
[23082]	CONVERGENT MARGIN	RYUKYU ARC / AMAMI SANKAKU BASIN / SITE U1438		27.3835	27.3835	134.318	134.318	SAQ			s_351-U1438A 3H1W 90?2 [23082]	RHYOLITE [23082]				NEOGENE [23082]					VOL					GL [23082]	73.9787	0.139		11.9796				0.8156	0.8894	0.1862	0.0063		2.9169	3.725	0								0.1181
[23082]	CONVERGENT MARGIN	RYUKYU ARC / AMAMI SANKAKU BASIN / SITE U1438		27.3835	27.3835	134.318	134.318	SAQ			s_351-U1438A 3H1W 90?2 [23082]	RHYOLITE [23082]				NEOGENE [23082]					VOL					GL [23082]	72.5318	0.1387		12.0094				0.8096	0.9176	0.1693	0.0253		2.9344	3.61	0.0061								0.1162
[23082]	CONVERGENT MARGIN	RYUKYU ARC / AMAMI SANKAKU BASIN / SITE U1438		27.3835	27.3835	134.318	134.318	SAQ			s_351-U1438A 3H1W 90?2 [23082]	RHYOLITE [23082]				NEOGENE [23082]					VOL					GL [23082]	73.8189	0.1204		12.2084				0.7083	0.8506	0.1816	0.117		3.183	3.7168	0.0138								0.1138
[23082]	CONVERGENT MARGIN	RYUKYU ARC / AMAMI SANKAKU BASIN / SITE U1438		27.3835	27.3835	134.318	134.318	SAQ			s_351-U1438A 3H1W 90?2 [23082]	RHYOLITE [23082]				NEOGENE [23082]					VOL					GL [23082]	75.045	0.1541		12.2816				0.8039	0.8772	0.1622	0.0063		2.7721	3.9321	0.0385								0.1206
[23082]	CONVERGENT MARGIN	RYUKYU ARC / AMAMI SANKAKU BASIN / SITE U1438		27.3835	27.3835	134.318	134.318	SAQ			s_351-U1438A 3H1W 90?2 [23082]	RHYOLITE [23082]				NEOGENE [23082]					VOL					GL [23082]	74.0395	0.139		12.0263				0.7115	0.8901	0.1699	0.1076		2.8448	3.8035	0.0477								0.1274
[23082]	CONVERGENT MARGIN	RYUKYU ARC / AMAMI SANKAKU BASIN / SITE U1438		27.3835	27.3835	134.318	134.318	SAQ			s_351-U1438A 3H1W 90?2 [23082]	RHYOLITE [23082]				NEOGENE [23082]					VOL					GL [23082]	74.4334	0.1399		11.9601				0.7264	0.931	0.1556	0.0823		3.3012	3.6871	0.0338								0.124
[23082]	CONVERGENT MARGIN	RYUKYU ARC / AMAMI SANKAKU BASIN / SITE U1438		27.3835	27.3835	134.318	134.318	SAQ			s_351-U1438A 3H1W 90?2 [23082]	RHYOLITE [23082]				NEOGENE [23082]					VOL					GL [23082]	74.1499	0.1311		11.8197				0.786	0.8587	0.1762	0.0569		2.9076	3.6214	0								0.1079
[23082]	CONVERGENT MARGIN	RYUKYU ARC / AMAMI SANKAKU BASIN / SITE U1438		27.3835	27.3835	134.318	134.318	SAQ			s_351-U1438A 3H1W 90?2 [23082]	RHYOLITE [23082]				NEOGENE [23082]					VOL					GL [23082]	73.9488	0.1422		12.0029				0.759	0.8808	0.1788	0.0601		2.9848	3.5789	0.0277								0.1274
[23082]	CONVERGENT MARGIN	RYUKYU ARC / AMAMI SANKAKU BASIN / SITE U1438		27.3835	27.3835	134.318	134.318	SAQ			s_351-U1438B 1H2W 42?4 [23082]	RHYOLITE [23082]				NEOGENE [23082]					VOL					GL [23082]	75.27	0.13		12.04				1.26	1.07	0.12	0.05		3.19	3.52	0								0.11
[23082]	CONVERGENT MARGIN	RYUKYU ARC / AMAMI SANKAKU BASIN / SITE U1438		27.3835	27.3835	134.318	134.318	SAQ			s_351-U1438B 1H2W 42?4 [23082]	RHYOLITE [23082]				NEOGENE [23082]					VOL					GL [23082]	74.65	0.13		11.94				1.26	1.15	0.15	0.01		3.33	3.34	0.03								0.11
[23082]	CONVERGENT MARGIN	RYUKYU ARC / AMAMI SANKAKU BASIN / SITE U1438		27.3835	27.3835	134.318	134.318	SAQ			s_351-U1438B 1H2W 42?4 [23082]	RHYOLITE [23082]				NEOGENE [23082]					VOL					GL [23082]	75.33	0.12		11.99				1.21	1.12	0.14	0.09		3.01	3.57	0.01								0.11
[23082]	CONVERGENT MARGIN	RYUKYU ARC / AMAMI SANKAKU BASIN / SITE U1438		27.3835	27.3835	134.318	134.318	SAQ			s_351-U1438B 1H2W 42?4 [23082]	RHYOLITE [23082]				NEOGENE [23082]					VOL					GL [23082]	75.26	0.11		12.07				1.17	1.1	0.13	0.01		3.23	3.36	0.02								0.11
[23082]	CONVERGENT MARGIN	RYUKYU ARC / AMAMI SANKAKU BASIN / SITE U1438		27.3835	27.3835	134.318	134.318	SAQ			s_351-U1438B 1H2W 42?4 [23082]	RHYOLITE [23082]				NEOGENE [23082]					VOL					GL [23082]	74.26	0.13		12.08				1.15	1.19	0.11	0.08		3.17	3.59	0.03								0.11
[23082]	CONVERGENT MARGIN	RYUKYU ARC / AMAMI SANKAKU BASIN / SITE U1438		27.3835	27.3835	134.318	134.318	SAQ			s_351-U1438B 1H2W 42?4 [23082]	RHYOLITE [23082]				NEOGENE [23082]					VOL					GL [23082]	73.28	0.14		11.95				1.22	1.07	0.13	0.07		3.1	3.59	0.01								0.11
[23082]	CONVERGENT MARGIN	RYUKYU ARC / AMAMI SANKAKU BASIN / SITE U1438		27.3835	27.3835	134.318	134.318	SAQ			s_351-U1438B 1H2W 42?4 [23082]	RHYOLITE [23082]				NEOGENE [23082]					VOL					GL [23082]	73.94	0.14		11.91				1.27	1.08	0.13	0.05		3.27	3.37	0								0.1
[23082]	CONVERGENT MARGIN	RYUKYU ARC / AMAMI SANKAKU BASIN / SITE U1438		27.3835	27.3835	134.318	134.318	SAQ			s_351-U1438B 1H2W 42?4 [23082]	RHYOLITE [23082]				NEOGENE [23082]					VOL					GL [23082]	75.43	0.12		12.18				1.32	1.08	0.12	0.05		2.99	3.59	0.01								0.1
[23082]	CONVERGENT MARGIN	RYUKYU ARC / AMAMI SANKAKU BASIN / SITE U1438		27.3835	27.3835	134.318	134.318	SAQ			s_351-U1438B 4H1W 135?38 [23082]	RHYOLITE [23082]				NEOGENE [23082]					VOL					GL [23082]	72.9	0.05		12.27				1.01	0.81	0.08	0.04		4.01	3.13	0								0.1
[23082]	CONVERGENT MARGIN	RYUKYU ARC / AMAMI SANKAKU BASIN / SITE U1438		27.3835	27.3835	134.318	134.318	SAQ			s_351-U1438B 4H1W 135?38 [23082]	RHYOLITE [23082]				NEOGENE [23082]					VOL					GL [23082]	73.29	0.07		12.11				0.96	0.82	0.07	0.07		3.92	3.32	0								0.1
[23082]	CONVERGENT MARGIN	RYUKYU ARC / AMAMI SANKAKU BASIN / SITE U1438		27.3835	27.3835	134.318	134.318	SAQ			s_351-U1438B 4H1W 135?38 [23082]	RHYOLITE [23082]				NEOGENE [23082]					VOL					GL [23082]	73.47	0.07		12.18				1.04	0.85	0.07	0.03		4.27	3.23	0.03								0.1
[23082]	CONVERGENT MARGIN	RYUKYU ARC / AMAMI SANKAKU BASIN / SITE U1438		27.3835	27.3835	134.318	134.318	SAQ			s_351-U1438B 4H1W 135?38 [23082]	RHYOLITE [23082]				NEOGENE [23082]					VOL					GL [23082]	73.27	0.11		12.1				0.75	0.75	0.12	0.04		3.68	3.8	0								0.22
[23082]	CONVERGENT MARGIN	RYUKYU ARC / AMAMI SANKAKU BASIN / SITE U1438		27.3835	27.3835	134.318	134.318	SAQ			s_351-U1438B 4H1W 135?38 [23082]	RHYOLITE [23082]				NEOGENE [23082]					VOL					GL [23082]	73.09	0.06		12.06				0.95	0.82	0.06	0.02		4.39	3.21	0.02								0.1
[23082]	CONVERGENT MARGIN	RYUKYU ARC / AMAMI SANKAKU BASIN / SITE U1438		27.3835	27.3835	134.318	134.318	SAQ			s_351-U1438B 4H1W 135?38 [23082]	RHYOLITE [23082]				NEOGENE [23082]					VOL					GL [23082]	68.79	0.05		15.78				1.03	3.02	0.04	0.07		2.22	4.33	0								0.09
[23082]	CONVERGENT MARGIN	RYUKYU ARC / AMAMI SANKAKU BASIN / SITE U1438		27.3835	27.3835	134.318	134.318	SAQ			s_351-U1438B 4H1W 135?38 [23082]	RHYOLITE [23082]				NEOGENE [23082]					VOL					GL [23082]	73.72	0.12		12.19				0.9	0.87	0.12	0.1		3.13	3.9	0.01								0.14
[23082]	CONVERGENT MARGIN	RYUKYU ARC / AMAMI SANKAKU BASIN / SITE U1438		27.3835	27.3835	134.318	134.318	SAQ			s_351-U1438B 4H1W 135?38 [23082]	RHYOLITE [23082]				NEOGENE [23082]					VOL					GL [23082]	71.96	0.17		11.68				2.17	1.52	0.1	0.1		2.13	3.99	0.02								0.19
[23082]	CONVERGENT MARGIN	RYUKYU ARC / AMAMI SANKAKU BASIN / SITE U1438		27.3835	27.3835	134.318	134.318	SAQ			s_351-U1438B 4H1W 135?38 [23082]	RHYOLITE [23082]				NEOGENE [23082]					VOL					GL [23082]	73.03	0.13		11.21				1.22	1.17	0.13	0.06		2.92	3.43	0.01								0.2
[23082]	CONVERGENT MARGIN	RYUKYU ARC / AMAMI SANKAKU BASIN / SITE U1438		27.3835	27.3835	134.318	134.318	SAQ			s_351-U1438B 4H1W 135?38 [23082]	RHYOLITE [23082]				NEOGENE [23082]					VOL					GL [23082]	72.89	0.06		11.94				1.02	0.83	0.07	0.01		3.77	3.36	0.02								0.09
[23082]	CONVERGENT MARGIN	RYUKYU ARC / AMAMI SANKAKU BASIN / SITE U1438		27.3835	27.3835	134.318	134.318	SAQ			s_351-U1438B 4H6W 46?8 [23082]	RHYOLITE [23082]				NEOGENE [23082]					VOL					GL [23082]	72.48	0.31		12.29				1.57	1.17	0.24	0.04		3.43	3.8	0								0.31
[23082]	CONVERGENT MARGIN	RYUKYU ARC / AMAMI SANKAKU BASIN / SITE U1438		27.3835	27.3835	134.318	134.318	SAQ			s_351-U1438B 4H6W 46?8 [23082]	RHYOLITE [23082]				NEOGENE [23082]					VOL					GL [23082]	72.9	0.32		12.19				1.53	1.14	0.24	0.02		3.38	3.72	0.04								0.31
[23082]	CONVERGENT MARGIN	RYUKYU ARC / AMAMI SANKAKU BASIN / SITE U1438		27.3835	27.3835	134.318	134.318	SAQ			s_351-U1438B 4H6W 46?8 [23082]	RHYOLITE [23082]				NEOGENE [23082]					VOL					GL [23082]	70.51	0.3		11.92				1.5	1.18	0.25	0.05		3.55	3.73	0.02								0.31
[23082]	CONVERGENT MARGIN	RYUKYU ARC / AMAMI SANKAKU BASIN / SITE U1438		27.3835	27.3835	134.318	134.318	SAQ			s_351-U1438B 4H6W 46?8 [23082]	RHYOLITE [23082]				NEOGENE [23082]					VOL					GL [23082]	72.99	0.31		11.96				1.57	1.18	0.23	0.1		3.47	3.8	0.01								0.32
[23082]	CONVERGENT MARGIN	RYUKYU ARC / AMAMI SANKAKU BASIN / SITE U1438		27.3835	27.3835	134.318	134.318	SAQ			s_351-U1438B 4H6W 46?8 [23082]	RHYOLITE [23082]				NEOGENE [23082]					VOL					GL [23082]	72.38	0.3		12.13				1.5	1.17	0.22	0		3.3	3.74	0.02								0.31
[23082]	CONVERGENT MARGIN	RYUKYU ARC / AMAMI SANKAKU BASIN / SITE U1438		27.3835	27.3835	134.318	134.318	SAQ			s_351-U1438B 4H6W 46?8 [23082]	RHYOLITE [23082]				NEOGENE [23082]					VOL					GL [23082]	71.17	0.31		12.01				1.56	1.18	0.24	0.06		3.64	3.5	0								0.29
[23082]	CONVERGENT MARGIN	RYUKYU ARC / AMAMI SANKAKU BASIN / SITE U1438		27.3835	27.3835	134.318	134.318	SAQ			s_351-U1438B 4H6W 46?8 [23082]	RHYOLITE [23082]				NEOGENE [23082]					VOL					GL [23082]	71.27	0.28		11.96				1.4	1.19	0.24	0.04		3.51	3.69	0.01								0.3
[23082]	CONVERGENT MARGIN	RYUKYU ARC / AMAMI SANKAKU BASIN / SITE U1438		27.3835	27.3835	134.318	134.318	SAQ			s_351-U1438B 4H6W 46?8 [23082]	RHYOLITE [23082]				NEOGENE [23082]					VOL					GL [23082]	71.48	0.29		12.17				1.45	1.17	0.25	0.03		3.23	3.89	0.02								0.3
[23082]	CONVERGENT MARGIN	RYUKYU ARC / AMAMI SANKAKU BASIN / SITE U1438		27.3835	27.3835	134.318	134.318	SAQ			s_351-U1438B 4H6W 46?8 [23082]	RHYOLITE [23082]				NEOGENE [23082]					VOL					GL [23082]	71.91	0.3		11.97				1.57	1.13	0.23	0.06		3.09	3.85	0.03								0.31
[23082]	CONVERGENT MARGIN	RYUKYU ARC / AMAMI SANKAKU BASIN / SITE U1438		27.3835	27.3835	134.318	134.318	SAQ			s_351-U1438B 5H2W 113?15 [23082]	RHYOLITE [23082]				NEOGENE [23082]					VOL					GL [23082]	71.67	0.35		13.33				1.77	1.9	0.41	0.1		3	3.86	0.06								0.25
[23082]	CONVERGENT MARGIN	RYUKYU ARC / AMAMI SANKAKU BASIN / SITE U1438		27.3835	27.3835	134.318	134.318	SAQ			s_351-U1438B 5H2W 113?15 [23082]	RHYOLITE [23082]				NEOGENE [23082]					VOL					GL [23082]	70.46	0.34		13.01				1.84	1.69	0.38	0.03		2.98	3.89	0.04								0.25
[23082]	CONVERGENT MARGIN	RYUKYU ARC / AMAMI SANKAKU BASIN / SITE U1438		27.3835	27.3835	134.318	134.318	SAQ			s_351-U1438B 5H2W 113?15 [23082]	RHYOLITE [23082]				NEOGENE [23082]					VOL					GL [23082]	69.93	0.44		14.26				1.95	2.25	0.53	0.12		3.47	3.99	0.21								0.1
[23082]	CONVERGENT MARGIN	RYUKYU ARC / AMAMI SANKAKU BASIN / SITE U1438		27.3835	27.3835	134.318	134.318	SAQ			s_351-U1438B 5H2W 113?15 [23082]	RHYOLITE [23082]				NEOGENE [23082]					VOL					GL [23082]	69.62	0.36		12.79				1.77	1.79	0.36	0.05		3.08	3.94	0.06								0.25
[23082]	CONVERGENT MARGIN	RYUKYU ARC / AMAMI SANKAKU BASIN / SITE U1438		27.3835	27.3835	134.318	134.318	SAQ			s_351-U1438B 5H2W 113?15 [23082]	RHYOLITE [23082]				NEOGENE [23082]					VOL					GL [23082]	70.72	0.36		12.78				1.77	1.67	0.36	0.07		3.18	4	0.03								0.25
[23082]	CONVERGENT MARGIN	RYUKYU ARC / AMAMI SANKAKU BASIN / SITE U1438		27.3835	27.3835	134.318	134.318	SAQ			s_351-U1438B 5H2W 113?15 [23082]	RHYOLITE [23082]				NEOGENE [23082]					VOL					GL [23082]	71.47	0.33		13.27				1.82	1.83	0.38	0.06		3.01	3.84	0.04								0.25
[23082]	CONVERGENT MARGIN	RYUKYU ARC / AMAMI SANKAKU BASIN / SITE U1438		27.3835	27.3835	134.318	134.318	SAQ			s_351-U1438B 5H2W 113?15 [23082]	RHYOLITE [23082]				NEOGENE [23082]					VOL					GL [23082]	70.91	0.35		12.94				1.75	1.72	0.38	0.09		3.09	3.94	0.04								0.27
[23082]	CONVERGENT MARGIN	RYUKYU ARC / AMAMI SANKAKU BASIN / SITE U1438		27.3835	27.3835	134.318	134.318	SAQ			s_351-U1438B 5H2W 113?15 [23082]	RHYOLITE [23082]				NEOGENE [23082]					VOL					GL [23082]	70.19	0.35		13.05				1.91	1.8	0.41	0.04		2.91	3.85	0.06								0.27
[23082]	CONVERGENT MARGIN	RYUKYU ARC / AMAMI SANKAKU BASIN / SITE U1438		27.3835	27.3835	134.318	134.318	SAQ			s_351-U1438B 5H2W 113?15 [23082]	RHYOLITE [23082]				NEOGENE [23082]					VOL					GL [23082]	71.02	0.36		12.95				1.71	1.86	0.39	0		2.82	3.94	0.05								0.25
[23082]	CONVERGENT MARGIN	RYUKYU ARC / AMAMI SANKAKU BASIN / SITE U1438		27.3835	27.3835	134.318	134.318	SAQ			s_351-U1438B 5H3W 79?2 [23082]	RHYOLITE [23082]				NEOGENE [23082]					VOL					GL [23082]	71.13	0.32		12.73				1.56	1.56	0.3	0.02		3.03	3.68	0.04								0.26
[23082]	CONVERGENT MARGIN	RYUKYU ARC / AMAMI SANKAKU BASIN / SITE U1438		27.3835	27.3835	134.318	134.318	SAQ			s_351-U1438B 5H3W 79?2 [23082]	RHYOLITE [23082]				NEOGENE [23082]					VOL					GL [23082]	70.99	0.27		12.35				1.3	1.34	0.25	0.08		3.19	3.83	0.03								0.27
[23082]	CONVERGENT MARGIN	RYUKYU ARC / AMAMI SANKAKU BASIN / SITE U1438		27.3835	27.3835	134.318	134.318	SAQ			s_351-U1438B 5H3W 79?2 [23082]	RHYOLITE [23082]				NEOGENE [23082]					VOL					GL [23082]	71.92	0.31		12.77				1.5	1.54	0.33	0.11		3.4	3.86	0								0.24
[23082]	CONVERGENT MARGIN	RYUKYU ARC / AMAMI SANKAKU BASIN / SITE U1438		27.3835	27.3835	134.318	134.318	SAQ			s_351-U1438B 5H3W 79?2 [23082]	RHYOLITE [23082]				NEOGENE [23082]					VOL					GL [23082]	71.98	0.33		12.61				1.6	1.52	0.3	0.06		3.2	3.76	0.05								0.24
[23082]	CONVERGENT MARGIN	RYUKYU ARC / AMAMI SANKAKU BASIN / SITE U1438		27.3835	27.3835	134.318	134.318	SAQ			s_351-U1438B 5H3W 79?2 [23082]	RHYOLITE [23082]				NEOGENE [23082]					VOL					GL [23082]	72.12	0.31		12.68				1.52	1.53	0.31	0.03		3.36	3.69	0.03								0.24
[23082]	CONVERGENT MARGIN	RYUKYU ARC / AMAMI SANKAKU BASIN / SITE U1438		27.3835	27.3835	134.318	134.318	SAQ			s_351-U1438B 5H3W 79?2 [23082]	RHYOLITE [23082]				NEOGENE [23082]					VOL					GL [23082]	70.22	0.31		12.63				1.62	1.46	0.29	0.01		3.22	3.95	0.05								0.25
[23082]	CONVERGENT MARGIN	RYUKYU ARC / AMAMI SANKAKU BASIN / SITE U1438		27.3835	27.3835	134.318	134.318	SAQ			s_351-U1438B 5H3W 79?2 [23082]	RHYOLITE [23082]				NEOGENE [23082]					VOL					GL [23082]	71.85	0.29		12.75				1.54	1.51	0.33	0.03		3.27	3.77	0.04								0.26
[23082]	CONVERGENT MARGIN	RYUKYU ARC / AMAMI SANKAKU BASIN / SITE U1438		27.3835	27.3835	134.318	134.318	SAQ			s_351-U1438B 5H3W 79?2 [23082]	RHYOLITE [23082]				NEOGENE [23082]					VOL					GL [23082]	71.29	0.32		12.71				1.6	1.52	0.34	0.07		3.32	3.8	0.03								0.26
[23082]	CONVERGENT MARGIN	RYUKYU ARC / AMAMI SANKAKU BASIN / SITE U1438		27.3835	27.3835	134.318	134.318	SAQ			s_351-U1438B 5H3W 79?2 [23082]	RHYOLITE [23082]				NEOGENE [23082]					VOL					GL [23082]	72.61	0.27		12.32				1.31	1.19	0.24	0.06		3.45	3.66	0.03								0.26
[23082]	CONVERGENT MARGIN	RYUKYU ARC / AMAMI SANKAKU BASIN / SITE U1438		27.3835	27.3835	134.318	134.318	SAQ			s_351-U1438B 5H3W 79?2 [23082]	RHYOLITE [23082]				NEOGENE [23082]					VOL					GL [23082]	71.44	0.26		12.28				1.29	1.31	0.25	0.13		2.96	3.84	0.05								0.25
[23082]	CONVERGENT MARGIN	RYUKYU ARC / AMAMI SANKAKU BASIN / SITE U1438		27.3835	27.3835	134.318	134.318	SAQ			s_351-U1438B 5H4W 104?06 [23082]	RHYOLITE [23082]				NEOGENE [23082]					VOL					GL [23082]	71.34	0.31		12.66				1.67	1.54	0.32	0.05		2.99	3.9	0.05								0.27
[23082]	CONVERGENT MARGIN	RYUKYU ARC / AMAMI SANKAKU BASIN / SITE U1438		27.3835	27.3835	134.318	134.318	SAQ			s_351-U1438B 5H4W 104?06 [23082]	RHYOLITE [23082]				NEOGENE [23082]					VOL					GL [23082]	73.43	0.07		12.18				1.09	0.88	0.11	0.04		3.26	3.55	0.01								0.14
[23082]	CONVERGENT MARGIN	RYUKYU ARC / AMAMI SANKAKU BASIN / SITE U1438		27.3835	27.3835	134.318	134.318	SAQ			s_351-U1438B 5H4W 104?06 [23082]	RHYOLITE [23082]				NEOGENE [23082]					VOL					GL [23082]	72.39	0.04		12.01				0.87	0.61	0.05	0.03		3.71	3.62	0.02								0.1
[23082]	CONVERGENT MARGIN	RYUKYU ARC / AMAMI SANKAKU BASIN / SITE U1438		27.3835	27.3835	134.318	134.318	SAQ			s_351-U1438B 5H4W 104?06 [23082]	RHYOLITE [23082]				NEOGENE [23082]					VOL					GL [23082]	73.41	0.04		12.17				0.89	0.58	0.05	0.08		3.7	3.76	0								0.1
[23082]	CONVERGENT MARGIN	RYUKYU ARC / AMAMI SANKAKU BASIN / SITE U1438		27.3835	27.3835	134.318	134.318	SAQ			s_351-U1438B 5H4W 104?06 [23082]	RHYOLITE [23082]				NEOGENE [23082]					VOL					GL [23082]	72.76	0.04		12.04				0.87	0.63	0.05	0.02		3.44	3.72	0.04								0.09
[23082]	CONVERGENT MARGIN	RYUKYU ARC / AMAMI SANKAKU BASIN / SITE U1438		27.3835	27.3835	134.318	134.318	SAQ			s_351-U1438B 5H4W 104?06 [23082]	RHYOLITE [23082]				NEOGENE [23082]					VOL					GL [23082]	72.75	0.05		11.93				0.89	0.58	0.05	0.07		3.84	3.44	0								0.09
[23082]	CONVERGENT MARGIN	RYUKYU ARC / AMAMI SANKAKU BASIN / SITE U1438		27.3835	27.3835	134.318	134.318	SAQ			s_351-U1438B 5H4W 104?06 [23082]	RHYOLITE [23082]				NEOGENE [23082]					VOL					GL [23082]	71.03	0.3		12.67				1.67	1.51	0.32	0.09		3	3.83	0.06								0.25
[23082]	CONVERGENT MARGIN	RYUKYU ARC / AMAMI SANKAKU BASIN / SITE U1438		27.3835	27.3835	134.318	134.318	SAQ			s_351-U1438B 5H4W 104?06 [23082]	RHYOLITE [23082]				NEOGENE [23082]					VOL					GL [23082]	73.6	0.03		12.06				1.04	0.57	0.05	0		3.57	3.61	0								0.1
[23082]	CONVERGENT MARGIN	RYUKYU ARC / AMAMI SANKAKU BASIN / SITE U1438		27.3835	27.3835	134.318	134.318	SAQ			s_351-U1438B 5H4W 104?06 [23082]	RHYOLITE [23082]				NEOGENE [23082]					VOL					GL [23082]	71.28	0.32		12.54				1.66	1.53	0.3	0.1		3.31	3.93	0.08								0.28
[23082]	CONVERGENT MARGIN	RYUKYU ARC / AMAMI SANKAKU BASIN / SITE U1438		27.3835	27.3835	134.318	134.318	SAQ			s_351-U1438B 5H4W 104?06 [23082]	RHYOLITE [23082]				NEOGENE [23082]					VOL					GL [23082]	72.73	0.06		12.08				0.85	0.58	0.05	0.01		3.75	3.45	0.03								0.11
[23082]	CONVERGENT MARGIN	RYUKYU ARC / AMAMI SANKAKU BASIN / SITE U1438		27.3835	27.3835	134.318	134.318	SAQ			s_351-U1438B 6H4W 115?17 [23082]	RHYOLITE [23082]				NEOGENE [23082]					VOL					GL [23082]	73.66	0.2		11.53				0.81	0.8	0.18	0.03		3.18	3.64	0.02								0.2
[23082]	CONVERGENT MARGIN	RYUKYU ARC / AMAMI SANKAKU BASIN / SITE U1438		27.3835	27.3835	134.318	134.318	SAQ			s_351-U1438B 6H4W 115?17 [23082]	RHYOLITE [23082]				NEOGENE [23082]					VOL					GL [23082]	73.68	0.17		11.6				0.94	0.82	0.15	0.09		3.42	3.58	0.03								0.2
[23082]	CONVERGENT MARGIN	RYUKYU ARC / AMAMI SANKAKU BASIN / SITE U1438		27.3835	27.3835	134.318	134.318	SAQ			s_351-U1438B 6H4W 115?17 [23082]	RHYOLITE [23082]				NEOGENE [23082]					VOL					GL [23082]	74.11	0.18		11.83				0.92	0.84	0.16	0.02		3.35	3.54	0.03								0.18
[23082]	CONVERGENT MARGIN	RYUKYU ARC / AMAMI SANKAKU BASIN / SITE U1438		27.3835	27.3835	134.318	134.318	SAQ			s_351-U1438B 6H4W 115?17 [23082]	RHYOLITE [23082]				NEOGENE [23082]					VOL					GL [23082]	73	0.18		11.45				0.81	0.82	0.14	0.03		3.45	3.54	0.02								0.2
[23082]	CONVERGENT MARGIN	RYUKYU ARC / AMAMI SANKAKU BASIN / SITE U1438		27.3835	27.3835	134.318	134.318	SAQ			s_351-U1438B 6H4W 115?17 [23082]	RHYOLITE [23082]				NEOGENE [23082]					VOL					GL [23082]	74.27	0.17		11.63				0.86	0.8	0.14	0.09		3.46	3.5	0								0.2
[23082]	CONVERGENT MARGIN	RYUKYU ARC / AMAMI SANKAKU BASIN / SITE U1438		27.3835	27.3835	134.318	134.318	SAQ			s_351-U1438B 6H4W 115?17 [23082]	RHYOLITE [23082]				NEOGENE [23082]					VOL					GL [23082]	74.22	0.16		11.65				0.97	0.75	0.15	0.08		3.99	3.33	0								0.21
[23082]	CONVERGENT MARGIN	RYUKYU ARC / AMAMI SANKAKU BASIN / SITE U1438		27.3835	27.3835	134.318	134.318	SAQ			s_351-U1438B 6H4W 115?17 [23082]	RHYOLITE [23082]				NEOGENE [23082]					VOL					GL [23082]	72.51	0.17		11.66				0.9	0.89	0.15	0.07		3.55	3.38	0.01								0.2
[23082]	CONVERGENT MARGIN	RYUKYU ARC / AMAMI SANKAKU BASIN / SITE U1438		27.3835	27.3835	134.318	134.318	SAQ			s_351-U1438B 6H4W 115?17 [23082]	RHYOLITE [23082]				NEOGENE [23082]					VOL					GL [23082]	74.92	0.18		11.7				0.82	0.83	0.15	0.06		3.52	3.58	0.02								0.2
[23082]	CONVERGENT MARGIN	RYUKYU ARC / AMAMI SANKAKU BASIN / SITE U1438		27.3835	27.3835	134.318	134.318	SAQ			s_351-U1438B 6H4W 115?17 [23082]	RHYOLITE [23082]				NEOGENE [23082]					VOL					GL [23082]	73.96	0.17		11.8				0.79	0.84	0.15	0		3.31	3.69	0								0.2
[23082]	CONVERGENT MARGIN	RYUKYU ARC / AMAMI SANKAKU BASIN / SITE U1438		27.3835	27.3835	134.318	134.318	SAQ			s_351-U1438B 6H4W 115?17 [23082]	RHYOLITE [23082]				NEOGENE [23082]					VOL					GL [23082]	74.01	0.16		11.67				0.9	0.84	0.15	0.05		3.24	3.61	0.02								0.2
[23082]	CONVERGENT MARGIN	RYUKYU ARC / AMAMI SANKAKU BASIN / SITE U1438		27.3835	27.3835	134.318	134.318	SAQ			s_351-U1438B 6H5W 73?5 [23082]	RHYOLITE [23082]				NEOGENE [23082]					VOL					GL [23082]	74.3	0.21		11.61				0.99	0.84	0.17	0.03		3.73	3.4	0.01								0.22
[23082]	CONVERGENT MARGIN	RYUKYU ARC / AMAMI SANKAKU BASIN / SITE U1438		27.3835	27.3835	134.318	134.318	SAQ			s_351-U1438B 6H5W 73?5 [23082]	RHYOLITE [23082]				NEOGENE [23082]					VOL					GL [23082]	74.17	0.2		11.53				0.98	0.84	0.15	0.05		3.92	3.52	0.01								0.21
[23082]	CONVERGENT MARGIN	RYUKYU ARC / AMAMI SANKAKU BASIN / SITE U1438		27.3835	27.3835	134.318	134.318	SAQ			s_351-U1438B 6H5W 73?5 [23082]	RHYOLITE [23082]				NEOGENE [23082]					VOL					GL [23082]	73.95	0.22		11.55				0.9	0.77	0.15	0.06		3.86	3.36	0								0.21
[23082]	CONVERGENT MARGIN	RYUKYU ARC / AMAMI SANKAKU BASIN / SITE U1438		27.3835	27.3835	134.318	134.318	SAQ			s_351-U1438B 6H5W 73?5 [23082]	RHYOLITE [23082]				NEOGENE [23082]					VOL					GL [23082]	73.66	0.23		11.56				0.93	0.81	0.17	0.01		3.64	3.41	0.01								0.21
[23082]	CONVERGENT MARGIN	RYUKYU ARC / AMAMI SANKAKU BASIN / SITE U1438		27.3835	27.3835	134.318	134.318	SAQ			s_351-U1438B 6H5W 73?5 [23082]	RHYOLITE [23082]				NEOGENE [23082]					VOL					GL [23082]	73.94	0.25		11.52				1.03	0.78	0.17	0.06		3.59	3.61	0.02								0.21
[23082]	CONVERGENT MARGIN	RYUKYU ARC / AMAMI SANKAKU BASIN / SITE U1438		27.3835	27.3835	134.318	134.318	SAQ			s_351-U1438B 6H5W 73?5 [23082]	RHYOLITE [23082]				NEOGENE [23082]					VOL					GL [23082]	72.94	0.24		11.75				0.99	0.85	0.15	0.04		3.88	3.35	0.01								0.22
[23082]	CONVERGENT MARGIN	RYUKYU ARC / AMAMI SANKAKU BASIN / SITE U1438		27.3835	27.3835	134.318	134.318	SAQ			s_351-U1438B 6H5W 73?5 [23082]	RHYOLITE [23082]				NEOGENE [23082]					VOL					GL [23082]	74.07	0.22		11.58				1.09	0.75	0.16	0.03		3.64	3.62	0.01								0.2
[23082]	CONVERGENT MARGIN	RYUKYU ARC / AMAMI SANKAKU BASIN / SITE U1438		27.3835	27.3835	134.318	134.318	SAQ			s_351-U1438B 6H5W 73?5 [23082]	RHYOLITE [23082]				NEOGENE [23082]					VOL					GL [23082]	73.9	0.22		11.43				0.98	0.82	0.16	0		3.77	3.57	0.03								0.19
[23082]	CONVERGENT MARGIN	RYUKYU ARC / AMAMI SANKAKU BASIN / SITE U1438		27.3835	27.3835	134.318	134.318	SAQ			s_351-U1438B 6H5W 73?5 [23082]	RHYOLITE [23082]				NEOGENE [23082]					VOL					GL [23082]	74.14	0.2		11.61				1.13	0.81	0.14	0.02		3.56	3.67	0.02								0.21
[23082]	CONVERGENT MARGIN	RYUKYU ARC / AMAMI SANKAKU BASIN / SITE U1438		27.3835	27.3835	134.318	134.318	SAQ			s_351-U1438B 6H5W 73?5 [23082]	RHYOLITE [23082]				NEOGENE [23082]					VOL					GL [23082]	74.29	0.22		11.43				0.88	0.86	0.14	0.07		3.96	3.29	0								0.2
[23082]	CONVERGENT MARGIN	RYUKYU ARC / AMAMI SANKAKU BASIN / SITE U1438		27.3835	27.3835	134.318	134.318	SAQ			s_351-U1438B 7H1W 27.32 [23082]	RHYOLITE [23082]				NEOGENE [23082]					VOL					GL [23082]	73.34	0.08		11.87				0.89	0.74	0.07	0		3.25	3.72	0								0.15
[23082]	CONVERGENT MARGIN	RYUKYU ARC / AMAMI SANKAKU BASIN / SITE U1438		27.3835	27.3835	134.318	134.318	SAQ			s_351-U1438B 7H1W 27.32 [23082]	RHYOLITE [23082]				NEOGENE [23082]					VOL					GL [23082]	72.71	0.08		11.79				1.01	0.87	0.1	0		3.22	3.53	0.01								0.14
[23082]	CONVERGENT MARGIN	RYUKYU ARC / AMAMI SANKAKU BASIN / SITE U1438		27.3835	27.3835	134.318	134.318	SAQ			s_351-U1438B 7H1W 27.32 [23082]	RHYOLITE [23082]				NEOGENE [23082]					VOL					GL [23082]	72.41	0.08		11.8				1.12	0.86	0.1	0.04		3.17	3.63	0.02								0.15
[23082]	CONVERGENT MARGIN	RYUKYU ARC / AMAMI SANKAKU BASIN / SITE U1438		27.3835	27.3835	134.318	134.318	SAQ			s_351-U1438B 7H1W 27.32 [23082]	RHYOLITE [23082]				NEOGENE [23082]					VOL					GL [23082]	73.64	0.1		11.78				1.04	0.89	0.09	0.01		3.08	3.65	0.01								0.14
[23082]	CONVERGENT MARGIN	RYUKYU ARC / AMAMI SANKAKU BASIN / SITE U1438		27.3835	27.3835	134.318	134.318	SAQ			s_351-U1438B 7H1W 27.32 [23082]	RHYOLITE [23082]				NEOGENE [23082]					VOL					GL [23082]	73.85	0.09		11.8				1.03	0.8	0.08	0.06		3.21	3.59	0								0.14
[23082]	CONVERGENT MARGIN	RYUKYU ARC / AMAMI SANKAKU BASIN / SITE U1438		27.3835	27.3835	134.318	134.318	SAQ			s_351-U1438B 7H1W 27.32 [23082]	RHYOLITE [23082]				NEOGENE [23082]					VOL					GL [23082]	72.86	0.1		11.95				1.1	0.97	0.08	0.03		3.59	3.45	0								0.16
[23082]	CONVERGENT MARGIN	RYUKYU ARC / AMAMI SANKAKU BASIN / SITE U1438		27.3835	27.3835	134.318	134.318	SAQ			s_351-U1438B 7H1W 27.32 [23082]	RHYOLITE [23082]				NEOGENE [23082]					VOL					GL [23082]	74.6	0.08		11.95				1.04	0.97	0.1	0.01		3.24	3.69	0.04								0.15
[23082]	CONVERGENT MARGIN	RYUKYU ARC / AMAMI SANKAKU BASIN / SITE U1438		27.3835	27.3835	134.318	134.318	SAQ			s_351-U1438B 7H1W 27.32 [23082]	RHYOLITE [23082]				NEOGENE [23082]					VOL					GL [23082]	73.84	0.1		12.18				0.94	0.89	0.07	0.07		3.07	3.8	0.02								0.14
[23082]	CONVERGENT MARGIN	RYUKYU ARC / AMAMI SANKAKU BASIN / SITE U1438		27.3835	27.3835	134.318	134.318	SAQ			s_351-U1438B 7H1W 27.32 [23082]	RHYOLITE [23082]				NEOGENE [23082]					VOL					GL [23082]	73.31	0.08		11.92				1.12	0.9	0.12	0.09		2.9	3.76	0.01								0.14
[23082]	CONVERGENT MARGIN	RYUKYU ARC / AMAMI SANKAKU BASIN / SITE U1438		27.3835	27.3835	134.318	134.318	SAQ			s_351-U1438B 7H1W 27.32 [23082]	RHYOLITE [23082]				NEOGENE [23082]					VOL					GL [23082]	73.9	0.09		12.19				0.95	0.95	0.1	0		3.24	3.62	0								0.16
[23082]	CONVERGENT MARGIN	RYUKYU ARC / AMAMI SANKAKU BASIN / SITE U1438		27.3835	27.3835	134.318	134.318	SAQ			s_351-U1438B 7H3W 74?5 [23082]	RHYOLITE [23082]				NEOGENE [23082]					VOL					GL [23082]	71.94	0.22		12.01				1.5	1.54	0.24	0.11		2.06	4.07	0.03								0.15
[23082]	CONVERGENT MARGIN	RYUKYU ARC / AMAMI SANKAKU BASIN / SITE U1438		27.3835	27.3835	134.318	134.318	SAQ			s_351-U1438B 7H3W 74?5 [23082]	RHYOLITE [23082]				NEOGENE [23082]					VOL					GL [23082]	73.36	0.21		12.25				1.58	1.65	0.24	0.09		1.99	3.96	0.01								0.15
[23082]	CONVERGENT MARGIN	RYUKYU ARC / AMAMI SANKAKU BASIN / SITE U1438		27.3835	27.3835	134.318	134.318	SAQ			s_351-U1438B 7H3W 74?5 [23082]	RHYOLITE [23082]				NEOGENE [23082]					VOL					GL [23082]	69.55	0.2		11.48				1.47	1.48	0.23	0.03		2.12	3.63	0.02								0.26
[23082]	CONVERGENT MARGIN	RYUKYU ARC / AMAMI SANKAKU BASIN / SITE U1438		27.3835	27.3835	134.318	134.318	SAQ			s_351-U1438B 7H3W 74?5 [23082]	RHYOLITE [23082]				NEOGENE [23082]					VOL					GL [23082]	71.23	0.23		12.83				1.85	1.93	0.33	0.1		1.76	4.34	0.02								0.13
[23082]	CONVERGENT MARGIN	RYUKYU ARC / AMAMI SANKAKU BASIN / SITE U1438		27.3835	27.3835	134.318	134.318	SAQ			s_351-U1438B 7H3W 74?5 [23082]	RHYOLITE [23082]				NEOGENE [23082]					VOL					GL [23082]	71.49	0.21		12.28				1.45	1.62	0.27	0.09		1.98	3.9	0.03								0.16
[23082]	CONVERGENT MARGIN	RYUKYU ARC / AMAMI SANKAKU BASIN / SITE U1438		27.3835	27.3835	134.318	134.318	SAQ			s_351-U1438B 7H3W 74?5 [23082]	RHYOLITE [23082]				NEOGENE [23082]					VOL					GL [23082]	73.09	0.21		12.06				1.51	1.55	0.25	0.09		2.01	4.13	0.01								0.14
[23082]	CONVERGENT MARGIN	RYUKYU ARC / AMAMI SANKAKU BASIN / SITE U1438		27.3835	27.3835	134.318	134.318	SAQ			s_351-U1438B 7H3W 74?5 [23082]	RHYOLITE [23082]				NEOGENE [23082]					VOL					GL [23082]	73.41	0.2		12.3				1.63	1.65	0.27	0.07		1.94	3.97	0.03								0.15
[23082]	CONVERGENT MARGIN	RYUKYU ARC / AMAMI SANKAKU BASIN / SITE U1438		27.3835	27.3835	134.318	134.318	SAQ			s_351-U1438B 7H3W 74?5 [23082]	RHYOLITE [23082]				NEOGENE [23082]					VOL					GL [23082]	72.95	0.23		11.55				1.38	1.42	0.23	0.03		1.95	3.87	0								0.15
[23082]	CONVERGENT MARGIN	RYUKYU ARC / AMAMI SANKAKU BASIN / SITE U1438		27.3835	27.3835	134.318	134.318	SAQ			s_351-U1438B 7H3W 136?38 [23082]	RHYOLITE [23082]				NEOGENE [23082]					VOL					GL [23082]	70.26	0.2		13.036				2.955	1.372	0.122	0.097		3.609	4.309	0.035								0.245
[23082]	CONVERGENT MARGIN	RYUKYU ARC / AMAMI SANKAKU BASIN / SITE U1438		27.3835	27.3835	134.318	134.318	SAQ			s_351-U1438B 7H3W 136?38 [23082]	RHYOLITE [23082]				NEOGENE [23082]					VOL					GL [23082]	69.949	0.228		12.875				2.707	1.439	0.112	0.06		3.669	4.41	0.015								0.256
[23082]	CONVERGENT MARGIN	RYUKYU ARC / AMAMI SANKAKU BASIN / SITE U1438		27.3835	27.3835	134.318	134.318	SAQ			s_351-U1438B 7H3W 136?38 [23082]	RHYOLITE [23082]				NEOGENE [23082]					VOL					GL [23082]	70.487	0.194		13.203				2.742	1.36	0.114	0.082		3.468	4.418	0.039								0.189
[23082]	CONVERGENT MARGIN	RYUKYU ARC / AMAMI SANKAKU BASIN / SITE U1438		27.3835	27.3835	134.318	134.318	SAQ			s_351-U1438B 7H3W 136?38 [23082]	RHYOLITE [23082]				NEOGENE [23082]					VOL					GL [23082]	69.555	0.218		13.091				2.716	1.434	0.111	0.066		3.189	4.379	0.027								0.24
[23082]	CONVERGENT MARGIN	RYUKYU ARC / AMAMI SANKAKU BASIN / SITE U1438		27.3835	27.3835	134.318	134.318	SAQ			s_351-U1438B 7H3W 136?38 [23082]	RHYOLITE [23082]				NEOGENE [23082]					VOL					GL [23082]	70.048	0.204		13.061				2.79	1.376	0.123	0.107		3.264	4.513	0.011								0.235
[23082]	CONVERGENT MARGIN	RYUKYU ARC / AMAMI SANKAKU BASIN / SITE U1438		27.3835	27.3835	134.318	134.318	SAQ			s_351-U1438B 7H3W 136?38 [23082]	RHYOLITE [23082]				NEOGENE [23082]					VOL					GL [23082]	68.974	0.197		13.091				2.921	1.381	0.105	0.081		3.73	4.202	0.038								0.257
[23082]	CONVERGENT MARGIN	RYUKYU ARC / AMAMI SANKAKU BASIN / SITE U1438		27.3835	27.3835	134.318	134.318	SAQ			s_351-U1438B 7H3W 136?38 [23082]	RHYOLITE [23082]				NEOGENE [23082]					VOL					GL [23082]	69.317	0.203		13.075				2.905	1.414	0.107	0.063		3.288	4.19	0.058								0.258
[23082]	CONVERGENT MARGIN	RYUKYU ARC / AMAMI SANKAKU BASIN / SITE U1438		27.3835	27.3835	134.318	134.318	SAQ			s_351-U1438B 7H3W 136?38 [23082]	RHYOLITE [23082]				NEOGENE [23082]					VOL					GL [23082]	69.218	0.201		12.944				2.925	1.393	0.108	0.06		3.429	4.269	0.035								0.251
[23082]	CONVERGENT MARGIN	RYUKYU ARC / AMAMI SANKAKU BASIN / SITE U1438		27.3835	27.3835	134.318	134.318	SAQ			s_351-U1438B 7H3W 136?38 [23082]	RHYOLITE [23082]				NEOGENE [23082]					VOL					GL [23082]	68.195	0.23		12.968				2.771	1.387	0.119	0.144		3.406	4.358	0.033								0.248
[23082]	CONVERGENT MARGIN	RYUKYU ARC / AMAMI SANKAKU BASIN / SITE U1438		27.3835	27.3835	134.318	134.318	SAQ			s_351-U1438B 7H3W 136?38 [23082]	RHYOLITE [23082]				NEOGENE [23082]					VOL					GL [23082]	70.021	0.196		13.098				2.534	1.418	0.105	0.085		3.276	4.377	0								0.226
[23082]	CONVERGENT MARGIN	RYUKYU ARC / AMAMI SANKAKU BASIN / SITE U1438		27.3835	27.3835	134.318	134.318	SAQ			s_351-U1438B 7H5W 115?16 [23082]	RHYOLITE [23082]				NEOGENE [23082]					VOL					GL [23082]	73.456	0.024		12.256				0.845	0.539	0.053	0.041		3.92	3.684	0								0.128
[23082]	CONVERGENT MARGIN	RYUKYU ARC / AMAMI SANKAKU BASIN / SITE U1438		27.3835	27.3835	134.318	134.318	SAQ			s_351-U1438B 7H5W 115?16 [23082]	RHYOLITE [23082]				NEOGENE [23082]					VOL					GL [23082]	73.572	0.128		11.623				1.391	1.234	0.117	0.081		2.585	3.755	0								0.203
[23082]	CONVERGENT MARGIN	RYUKYU ARC / AMAMI SANKAKU BASIN / SITE U1438		27.3835	27.3835	134.318	134.318	SAQ			s_351-U1438B 7H5W 115?16 [23082]	RHYOLITE [23082]				NEOGENE [23082]					VOL					GL [23082]	72.863	0.1		11.586				1.391	1.313	0.115	0.063		2.732	3.877	0.015								0.196
[23082]	CONVERGENT MARGIN	RYUKYU ARC / AMAMI SANKAKU BASIN / SITE U1438		27.3835	27.3835	134.318	134.318	SAQ			s_351-U1438B 7H5W 115?16 [23082]	RHYOLITE [23082]				NEOGENE [23082]					VOL					GL [23082]	74.103	0.126		11.775				1.303	1.283	0.1	0.009		2.748	3.655	0.009								0.2
[23082]	CONVERGENT MARGIN	RYUKYU ARC / AMAMI SANKAKU BASIN / SITE U1438		27.3835	27.3835	134.318	134.318	SAQ			s_351-U1438B 7H5W 115?16 [23082]	RHYOLITE [23082]				NEOGENE [23082]					VOL					GL [23082]	73.605	0.115		11.689				1.4	1.306	0.105	0.041		2.72	3.571	0								0.191
[23082]	CONVERGENT MARGIN	RYUKYU ARC / AMAMI SANKAKU BASIN / SITE U1438		27.3835	27.3835	134.318	134.318	SAQ			s_351-U1438B 7H5W 115?16 [23082]	RHYOLITE [23082]				NEOGENE [23082]					VOL					GL [23082]	74.541	0.106		11.854				1.347	1.31	0.109	0.041		2.676	3.964	0								0.204
[23082]	CONVERGENT MARGIN	RYUKYU ARC / AMAMI SANKAKU BASIN / SITE U1438		27.3835	27.3835	134.318	134.318	SAQ			s_351-U1438B 7H5W 115?16 [23082]	RHYOLITE [23082]				NEOGENE [23082]					VOL					GL [23082]	72.771	0.105		11.663				1.444	1.22	0.131	0.059		2.704	3.903	0.002								0.206
[23082]	CONVERGENT MARGIN	RYUKYU ARC / AMAMI SANKAKU BASIN / SITE U1438		27.3835	27.3835	134.318	134.318	SAQ			s_351-U1438B 7H5W 115?16 [23082]	RHYOLITE [23082]				NEOGENE [23082]					VOL					GL [23082]	73.319	0.123		11.688				1.435	1.238	0.119	0.147		2.775	3.685	0.026								0.19
[23082]	CONVERGENT MARGIN	RYUKYU ARC / AMAMI SANKAKU BASIN / SITE U1438		27.3835	27.3835	134.318	134.318	SAQ			s_351-U1438B 7H5W 115?16 [23082]	RHYOLITE [23082]				NEOGENE [23082]					VOL					GL [23082]	73.336	0.092		11.801				1.323	1.289	0.123	0.059		2.611	3.553	0.012								0.212
[23082]	CONVERGENT MARGIN	RYUKYU ARC / AMAMI SANKAKU BASIN / SITE U1438		27.3835	27.3835	134.318	134.318	SAQ			s_351-U1438B 7H5W 115?16 [23082]	RHYOLITE [23082]				NEOGENE [23082]					VOL					GL [23082]	74.105	0.113		11.516				1.391	1.28	0.119	0.116		2.596	3.612	0								0.197
[23082]	CONVERGENT MARGIN	RYUKYU ARC / AMAMI SANKAKU BASIN / SITE U1438		27.3835	27.3835	134.318	134.318	SAQ			s_351-U1438B 8H1W 18?0 [23082]	RHYOLITE [23082]				NEOGENE [23082]					VOL					GL [23082]	70.818	0.085		11.302				1.124	0.917	0.071	0.063		4.226	2.999	0								0.252
[23082]	CONVERGENT MARGIN	RYUKYU ARC / AMAMI SANKAKU BASIN / SITE U1438		27.3835	27.3835	134.318	134.318	SAQ			s_351-U1438B 8H1W 18?0 [23082]	RHYOLITE [23082]				NEOGENE [23082]					VOL					GL [23082]	73.259	0.102		12.257				1.181	1.084	0.079	0.038		3.979	3.365	0.008								0.207
[23082]	CONVERGENT MARGIN	RYUKYU ARC / AMAMI SANKAKU BASIN / SITE U1438		27.3835	27.3835	134.318	134.318	SAQ			s_351-U1438B 8H1W 18?0 [23082]	RHYOLITE [23082]				NEOGENE [23082]					VOL					GL [23082]	73.912	0.108		12.038				1.164	0.954	0.09	0.063		3.604	3.346	0.014								0.218
[23082]	CONVERGENT MARGIN	RYUKYU ARC / AMAMI SANKAKU BASIN / SITE U1438		27.3835	27.3835	134.318	134.318	SAQ			s_351-U1438B 8H1W 18?0 [23082]	RHYOLITE [23082]				NEOGENE [23082]					VOL					GL [23082]	72.042	0.104		11.921				1.269	0.997	0.087	0.081		3.751	3.428	0.014								0.204
[23082]	CONVERGENT MARGIN	RYUKYU ARC / AMAMI SANKAKU BASIN / SITE U1438		27.3835	27.3835	134.318	134.318	SAQ			s_351-U1438B 8H1W 18?0 [23082]	RHYOLITE [23082]				NEOGENE [23082]					VOL					GL [23082]	73.65	0.08		11.933				1.225	1.016	0.095	0.044		3.908	3.361	0.02								0.227
[23082]	CONVERGENT MARGIN	RYUKYU ARC / AMAMI SANKAKU BASIN / SITE U1438		27.3835	27.3835	134.318	134.318	SAQ			s_351-U1438B 8H1W 18?0 [23082]	RHYOLITE [23082]				NEOGENE [23082]					VOL					GL [23082]	72.681	0.082		11.965				1.252	0.978	0.079	0.031		3.894	3.308	0.021								0.202
[23082]	CONVERGENT MARGIN	RYUKYU ARC / AMAMI SANKAKU BASIN / SITE U1438		27.3835	27.3835	134.318	134.318	SAQ			s_351-U1438B 8H1W 18?0 [23082]	RHYOLITE [23082]				NEOGENE [23082]					VOL					GL [23082]	72.582	0.095		11.922				1.27	0.984	0.073	0.078		3.316	3.52	0								0.21
[23082]	CONVERGENT MARGIN	RYUKYU ARC / AMAMI SANKAKU BASIN / SITE U1438		27.3835	27.3835	134.318	134.318	SAQ			s_351-U1438B 8H1W 18?0 [23082]	RHYOLITE [23082]				NEOGENE [23082]					VOL					GL [23082]	73.76	0.104		11.924				1.287	0.989	0.078	0.072		3.655	3.406	0								0.222
[23082]	CONVERGENT MARGIN	RYUKYU ARC / AMAMI SANKAKU BASIN / SITE U1438		27.3835	27.3835	134.318	134.318	SAQ			s_351-U1438B 8H1W 18?0 [23082]	RHYOLITE [23082]				NEOGENE [23082]					VOL					GL [23082]	72.519	0.082		11.923				1.255	0.949	0.07	0.009		3.655	3.446	0.015								0.208
[23082]	CONVERGENT MARGIN	RYUKYU ARC / AMAMI SANKAKU BASIN / SITE U1438		27.3835	27.3835	134.318	134.318	SAQ			s_351-U1438B 8H1W 18?0 [23082]	RHYOLITE [23082]				NEOGENE [23082]					VOL					GL [23082]	72.626	0.093		11.789				1.205	0.981	0.085	0.106		3.749	3.365	0.015								0.226
[23082]	CONVERGENT MARGIN	RYUKYU ARC / AMAMI SANKAKU BASIN / SITE U1438		27.3835	27.3835	134.318	134.318	SAQ			s_351-U1438B 8H2W 73?5 [23082]	RHYOLITE [23082]				NEOGENE [23082]					VOL					GL [23082]	70.894	0.152		12.685				2.078	1.56	0.153	0.119		3.019	4.048	0.011								0.203
[23082]	CONVERGENT MARGIN	RYUKYU ARC / AMAMI SANKAKU BASIN / SITE U1438		27.3835	27.3835	134.318	134.318	SAQ			s_351-U1438B 8H2W 73?5 [23082]	RHYOLITE [23082]				NEOGENE [23082]					VOL					GL [23082]	70.475	0.133		12.452				2.095	1.513	0.125	0.069		3.077	3.741	0.009								0.223
[23082]	CONVERGENT MARGIN	RYUKYU ARC / AMAMI SANKAKU BASIN / SITE U1438		27.3835	27.3835	134.318	134.318	SAQ			s_351-U1438B 8H2W 73?5 [23082]	RHYOLITE [23082]				NEOGENE [23082]					VOL					GL [23082]	71.556	0.13		12.63				2.177	1.548	0.138	0.072		2.874	3.936	0								0.199
[23082]	CONVERGENT MARGIN	RYUKYU ARC / AMAMI SANKAKU BASIN / SITE U1438		27.3835	27.3835	134.318	134.318	SAQ			s_351-U1438B 8H2W 73?5 [23082]	RHYOLITE [23082]				NEOGENE [23082]					VOL					GL [23082]	70.636	0.188		12.811				2.282	1.766	0.187	0.103		2.896	4.057	0.047								0.203
[23082]	CONVERGENT MARGIN	RYUKYU ARC / AMAMI SANKAKU BASIN / SITE U1438		27.3835	27.3835	134.318	134.318	SAQ			s_351-U1438B 8H2W 73?5 [23082]	RHYOLITE [23082]				NEOGENE [23082]					VOL					GL [23082]	72.386	0.143		12.027				2.042	1.358	0.106	0.078		3.124	3.803	0.02								0.228
[23082]	CONVERGENT MARGIN	RYUKYU ARC / AMAMI SANKAKU BASIN / SITE U1438		27.3835	27.3835	134.318	134.318	SAQ			s_351-U1438B 8H2W 73?5 [23082]	RHYOLITE [23082]				NEOGENE [23082]					VOL					GL [23082]	70.859	0.161		12.654				2.174	1.586	0.151	0		3.2	3.89	0.029								0.199
[23082]	CONVERGENT MARGIN	RYUKYU ARC / AMAMI SANKAKU BASIN / SITE U1438		27.3835	27.3835	134.318	134.318	SAQ			s_351-U1438B 8H2W 73?5 [23082]	RHYOLITE [23082]				NEOGENE [23082]					VOL					GL [23082]	69.995	0.149		12.979				2.399	1.761	0.175	0.1		2.996	3.868	0.038								0.204
[23082]	CONVERGENT MARGIN	RYUKYU ARC / AMAMI SANKAKU BASIN / SITE U1438		27.3835	27.3835	134.318	134.318	SAQ			s_351-U1438B 8H2W 73?5 [23082]	RHYOLITE [23082]				NEOGENE [23082]					VOL					GL [23082]	70.987	0.094		12.046				1.769	1.341	0.096	0.056		3.365	3.787	0.023								0.216
[23082]	CONVERGENT MARGIN	RYUKYU ARC / AMAMI SANKAKU BASIN / SITE U1438		27.3835	27.3835	134.318	134.318	SAQ			s_351-U1438B 8H2W 73?5 [23082]	RHYOLITE [23082]				NEOGENE [23082]					VOL					GL [23082]	70.327	0.159		12.897				2.212	1.572	0.169	0.003		2.908	3.989	0.003								0.207
[23082]	CONVERGENT MARGIN	RYUKYU ARC / AMAMI SANKAKU BASIN / SITE U1438		27.3835	27.3835	134.318	134.318	SAQ			s_351-U1438B 8H2W 73?5 [23082]	RHYOLITE [23082]				NEOGENE [23082]					VOL					GL [23082]	71.577	0.125		12.412				1.851	1.356	0.121	0.072		3.213	3.894	0								0.224
[23082]	CONVERGENT MARGIN	RYUKYU ARC / AMAMI SANKAKU BASIN / SITE U1438		27.3835	27.3835	134.318	134.318	SAQ			s_351-U1438B 14H4W 138?40 [23082]	RHYOLITE [23082]				NEOGENE [23082]					VOL					GL [23082]	72.387	0.083		12.046				1.071	0.453	0.081	0.009		5.084	3.076	0.07								0.026
[23082]	CONVERGENT MARGIN	RYUKYU ARC / AMAMI SANKAKU BASIN / SITE U1438		27.3835	27.3835	134.318	134.318	SAQ			s_351-U1438B 14H4W 138?40 [23082]	RHYOLITE [23082]				NEOGENE [23082]					VOL					GL [23082]	71.015	0.053		11.976				1.069	0.342	0.059	0.006		4.619	3.211	0.158								0.028
[23082]	CONVERGENT MARGIN	RYUKYU ARC / AMAMI SANKAKU BASIN / SITE U1438		27.3835	27.3835	134.318	134.318	SAQ			s_351-U1438B 14H4W 138?40 [23082]	RHYOLITE [23082]				NEOGENE [23082]					VOL					GL [23082]	70.605	0.099		12.256				1.338	0.414	0.09	0.044		5.19	2.759	0.147								0.038
[23082]	CONVERGENT MARGIN	RYUKYU ARC / AMAMI SANKAKU BASIN / SITE U1438		27.3835	27.3835	134.318	134.318	SAQ			s_351-U1438B 14H4W 138?40 [23082]	RHYOLITE [23082]				NEOGENE [23082]					VOL					GL [23082]	72.022	0.057		12.41				1.238	0.311	0.064	0.066		4.324	2.968	0.159								0.05
[23082]	CONVERGENT MARGIN	RYUKYU ARC / AMAMI SANKAKU BASIN / SITE U1438		27.3835	27.3835	134.318	134.318	SAQ			s_351-U1438B 14H4W 138?40 [23082]	RHYOLITE [23082]				NEOGENE [23082]					VOL					GL [23082]	71.557	0.106		12.29				1.252	0.435	0.072	0.022		5.079	2.817	0.113								0.032
[23082]	CONVERGENT MARGIN	RYUKYU ARC / AMAMI SANKAKU BASIN / SITE U1438		27.3835	27.3835	134.318	134.318	SAQ			s_351-U1438B 14H4W 138?40 [23082]	RHYOLITE [23082]				NEOGENE [23082]					VOL					GL [23082]	69.854	0.101		12.058				1.306	0.414	0.116	0		4.69	3.012	0.161								0.023
[23082]	CONVERGENT MARGIN	RYUKYU ARC / AMAMI SANKAKU BASIN / SITE U1438		27.3835	27.3835	134.318	134.318	SAQ			s_351-U1438B 14H4W 138?40 [23082]	RHYOLITE [23082]				NEOGENE [23082]					VOL					GL [23082]	71.444	0.099		12.342				1.22	0.442	0.08	0		4.699	2.966	0.16								0.031
[23082]	CONVERGENT MARGIN	RYUKYU ARC / AMAMI SANKAKU BASIN / SITE U1438		27.3835	27.3835	134.318	134.318	SAQ			s_351-U1438B 14H4W 138?40 [23082]	RHYOLITE [23082]				NEOGENE [23082]					VOL					GL [23082]	72.797	0.107		12.545				1.252	0.428	0.121	0.057		5.195	2.737	0.19								0.038
[23082]	CONVERGENT MARGIN	RYUKYU ARC / AMAMI SANKAKU BASIN / SITE U1438		27.3835	27.3835	134.318	134.318	SAQ			s_351-U1438B 14H4W 138?40 [23082]	RHYOLITE [23082]				NEOGENE [23082]					VOL					GL [23082]	70.561	0.157		12.315				1.269	0.452	0.138	0.041		5.224	2.735	0.238								0.029
[12115][16746]	CONVERGENT MARGIN	RYUKYU ARC / RYUKYU ARC / KYUSHU / ASO / NAKA-DAKE GROUP	POST-CALDERA STAGE, MAIN BODY OF NAKA-DAKE	32.92	32.92	131.03	131.03	SAE			s_VB-01 [12115]	ANDESITE, BASALTIC [12115] / BASALT [16746]									VOL					WR [12115]	53.17	0.94		17.65		9.49			8.57	4.55	0.15		2.05	2.97	0.26
[11716]	CONVERGENT MARGIN	RYUKYU ARC / RYUKYU ARC / KYUSHU / ASO / KISHIMA-DAKE FORMATION	POST CALDERA STAGE, TOP OF KISHIMA-DAKE	32.92	32.92	131.03	131.03	SAE			s_AS049 [11716]	ANDESITE, BASALTIC [11716]									VOL					WR [11716]	52.02	1.02		17.44		11.36			8.18	4.27	0.17		1.86	3.04	0.23
[5298]	CONVERGENT MARGIN	RYUKYU ARC / OKINAWA TROUGH / STATION 234	AGUNI KNOLL IN AGUNI DEEP	27.02	27.02	126.63	126.63	SAQ			s_B-1-A [5298]	BASALT [5298]									VOL			F		WR [5298]	51.45	1.1		16.71		2.79	5.92		10.79	6.01	0.18		0.53	3.06	0.19		0.84	0.16
[5298]	CONVERGENT MARGIN	RYUKYU ARC / OKINAWA TROUGH / STATION 233	IHEYA RIDGE IN IHEYA DEEP	27.52	27.52	126.95	126.95	SAQ			s_A-6 [5298]	BASALT [5298]								APHYRIC [5298]	VOL			F		WR [5298]	51.9	1.16		16.67		3	6.8		10.46		0.2		0.42	3.18	0.19		1	0.04
[5298]	CONVERGENT MARGIN	RYUKYU ARC / OKINAWA TROUGH / STATION 230	NATSUSHIMA 86-1 KNOLL IN IHEYA DEEP	27.57	27.57	127.12	127.12	SAQ			s_A-2-A [5298]	BASALT [5298]								APHYRIC [5298]	VOL			F		WR [5298]	49.68	0.99		15.93		3.45	5.92		12.21	7.32	0.18		0.42	2.6	0.22		0.94	0.04
[5298]	CONVERGENT MARGIN	RYUKYU ARC / OKINAWA TROUGH / STATION 230	NATSUSHIMA 86-1 KNOLL IN IHEYA DEEP	27.57	27.57	127.12	127.12	SAQ			s_A-2-A [5298]	BASALT [5298]								APHYRIC [5298]	VOL			F		GL [5298]	51.2	1.01		16.17				8.88	11.78	7.19	0.27		0.53	2.55	0.18
[5298]	CONVERGENT MARGIN	RYUKYU ARC / OKINAWA TROUGH / STATION 230	NATSUSHIMA 86-1 KNOLL IN IHEYA DEEP	27.57	27.57	127.12	127.12	SAQ			s_A-1-B [5298]	BASALT [5298]								APHYRIC,VESICULAR [5298]	VOL			F		WR [5298]	49.74	0.97		16.11		1.36	7.41		11.91	7.72	0.17		0.44	2.31	0.15		0.99	0.15
[5298]	CONVERGENT MARGIN	RYUKYU ARC / OKINAWA TROUGH / STATION 139-2	NATSUSHIMA 84-1 KNOLL IN IHEYA DEEP	27.58	27.58	127.13	127.13	SAQ			s_12-2 [5298]	DACITE [5298]								PORPHYRITIC [5298]	VOL			F		WR [5298]	72.37	0.37		13.94		1.17	1.28		2.1	0.53	0.06		2.51	4.31	0.14		1.33	0.24
[6115]	CONVERGENT MARGIN	RYUKYU ARC / RYUKYU ARC / KYUSHU / ASO / OYATSU PUMICE-FLOW DEPOSIT	WEST OF ASO CALDERA, CLIFF SW OF OYATSU, MASHIKI-MACHI	32.92	32.92	131.03	131.03	SAE			s_MF-12 [6115]	RHYOLITE, BRONZITE-HORNBLENDE [6115]				QUATERNARY [6115]					VOL					WR [6115]	65.7	0.59		15.57		1.18	1.59		2.24	0.81	0.11		4.08	4.77	0.08		2.73	0.28
[6115]	CONVERGENT MARGIN	RYUKYU ARC / RYUKYU ARC / KYUSHU / ASO / KOEI ASH-FLOW DEPOSIT	WEST OF ASO CALDERA, LOWER HALF OF CLIFF ALONG YAMAGA-NANKAN ROUTE, NEAR BOUNDARY BETWEEN MIKAWA-MACHI AND NANKAN.MACHI	32.92	32.92	131.03	131.03	SAE			s_YG-12D [6115]	RHYOLITE [6115]				QUATERNARY [6115]					VOL					WR [6115]	66.48	0.51		16.57		1.32	1.19		1.91	0.69	0.1		4.19	4.57	0.03		2.68	0.24
[6115]	CONVERGENT MARGIN	RYUKYU ARC / RYUKYU ARC / KYUSHU / ASO / HATOBIRA PUMICE-FLOW DEPOSIT	WEST OF ASO CALDERA, UPPER WELDED TUFF OF CUTTING ALONG TOYONO-KAITO ROUTE, NEAR BOUNDARY BETWEEN TOYONO-MURA AND OGAWAMACHI	32.92	32.92	131.03	131.03	SAE			s_TOM-9B [6115]	RHYOLITE, BRONZITE [6115]				QUATERNARY [6115]					VOL					WR [6115]	67.43	0.51		15.74		0.99	1.49		1.57	0.71	0.1		4.72	4.39	0.13		1.74	0.28
[6115]	CONVERGENT MARGIN	RYUKYU ARC / RYUKYU ARC / KYUSHU / ASO / YAME PUMICE-FLOW DEPOSIT	WEST OF ASO CALDERA, LOWER WELDED TUFF AT CUTTING ALONG KYUSHU CENTRAL HIGHWAY, MOTOIGI, KIKUSUI-MACHI	32.92	32.92	131.03	131.03	SAE			s_TS-25 [6115]	RHYOLITE [6115]				QUATERNARY [6115]					VOL					WR [6115]	67.68	0.46		15.82		0.81	1.22		1.5	0.55	0.09		4.66	4.53	0.08		2.71	0.18
[6115]	CONVERGENT MARGIN	RYUKYU ARC / RYUKYU ARC / KYUSHU / ASO / MOTOIGI PUMICE-FLOW DEPOSIT	WEST OF ASO CALDERA, S OF YUKINO, KIKUCHI-SHI	32.92	32.92	131.03	131.03	SAE			s_TN-31 [6115]	RHYOLITE [6115]				QUATERNARY [6115]					VOL					WR [6115]	66.54	0.47		16.6		1.49	0.64		1.4	0.53	0.08		4.57	4.06	0.02		3.18	0.62
[6115]	CONVERGENT MARGIN	RYUKYU ARC / RYUKYU ARC / KYUSHU / ASO	WEST OF ASO CALDERA	32.92	32.92	131.03	131.03	SAE			s_YH-92B [6115]	RHYOLITE [6115]				QUATERNARY [6115]					VOL					WR [6115]	66.66	0.49		16.2		1.43	0.86		1.63	0.54	0.04		4.82	4.04	0.08		2.41	0.42
[6115]	CONVERGENT MARGIN	RYUKYU ARC / RYUKYU ARC / KYUSHU / ASO / KUNOMINE SCORIA-FLOW DEPOSIT	WEST OF ASO CALDERA, 2KM N OF MT. KUNOMINE, KYOKUSHI-MURA	32.92	32.92	131.03	131.03	SAE			s_KC-619D1 [6115]	ANDESITE, HORNBLENDE-AUGITE [6115]				QUATERNARY [6115]				PORPHYRITIC [6115]	VOL					WR [6115]	49.81	1.12		18.95		5.73	4.22		7.2	3.92	0.23		1.19	3.52	0.48		3.28	0.58
[6115]	CONVERGENT MARGIN	RYUKYU ARC / RYUKYU ARC / KYUSHU / ASO / ASO-4A PYROCLASTIC FLOW DEPOSIT	WEST OF ASO CALDERA, RIVERSIDE OF SERI-KAWA, SUGO, NAOIRI-MACHI	32.92	32.92	131.03	131.03	SAE			s_Z-764B [6115]	RHYOLITE, BRONZITE-HORNBLENDE [6115]				QUATERNARY [6115]					VOL					GL [6115]	68.89	0.51		14.71		0.6	1.82		1.58	0.97	0.07		4.7	5.34	0.12		0.48	0.42
[6115]	CONVERGENT MARGIN	RYUKYU ARC / RYUKYU ARC / KYUSHU / ASO / TAKAYUBARU LAVA	WEST OF ASO CALDERA, OLD QUARRY AT NAKASHIMA, OZU-MACHI	32.92	32.92	131.03	131.03	SAE			s_KC-622 [6115]	ANDESITE, HORNBLENDE [6115]				QUATERNARY [6115]					VOL					WR [6115]	64.2	1.03		16.54		3.65	1.38		4.18	1.19	0.12		3.19	4.18	0.21		0.48	0.1
[6608]	CONVERGENT MARGIN	RYUKYU ARC / RYUKYU ARC / KYUSHU / ASO		32.77	33	130.95	131.2	SAE			s_10 [6608]	ANDESITE [6608]									VOL					WR [6608]	54.2	0.75		15.54		7.19			7.93	10.1	0.12		0.73	3.3	0.14
[6614]	CONVERGENT MARGIN	RYUKYU ARC / RYUKYU ARC / KYUSHU / HISATSU VOLCANIC ROCKS	NORTHERN PART OF SOUTHERN KYUSHU	31	32.5	130	131.5	SAE			s_89021507 [6614]	THOLEIITE [6614]				NEOGENE [6614]					VOL					WR [6614]	50.96	1.04		18.28		9.79			9.75	6.22	0.17		0.46	2.81	0.1
[6614]	CONVERGENT MARGIN	RYUKYU ARC / RYUKYU ARC / KYUSHU / HISATSU VOLCANIC ROCKS	NORTHERN PART OF SOUTHERN KYUSHU	31	32.5	130	131.5	SAE			s_89021301 [6614]	ANDESITE [6614]				NEOGENE [6614]					VOL					WR [6614]	57.43	0.58		15.22		6.91			7.34	6.74	0.13		1.01	3.28	0.1
[6614]	CONVERGENT MARGIN	RYUKYU ARC / RYUKYU ARC / KYUSHU / HISATSU VOLCANIC ROCKS	NORTHERN PART OF SOUTHERN KYUSHU	31	32.5	130	131.5	SAE			s_89072621 [6614]	ANDESITE [6614]				NEOGENE [6614]					VOL					WR [6614]	55.8	0.78		16.14		8.49			8.55	6.33	0.15		0.9	2.91	0.1
[6614]	CONVERGENT MARGIN	RYUKYU ARC / RYUKYU ARC / KYUSHU / HISATSU VOLCANIC ROCKS	NORTHERN PART OF SOUTHERN KYUSHU	31	32.5	130	131.5	SAE			s_97042902 [6614]	ANDESITE [6614]				NEOGENE [6614]					VOL					WR [6614]	56.24	0.81		16.31		8.52			8.8	5.55	0.15		0.7	3.11	0.12
[6614]	CONVERGENT MARGIN	RYUKYU ARC / RYUKYU ARC / KYUSHU / HISATSU VOLCANIC ROCKS	NORTHERN PART OF SOUTHERN KYUSHU	31	32.5	130	131.5	SAE			s_93100504 [6614]	THOLEIITE [6614]				NEOGENE [6614]					VOL					WR [6614]	53.18	0.94		17.95		8.86			9.27	5.11	0.15		0.76	3.18	0.14
[6614]	CONVERGENT MARGIN	RYUKYU ARC / RYUKYU ARC / KYUSHU / HISATSU VOLCANIC ROCKS	NORTHERN PART OF SOUTHERN KYUSHU	31	32.5	130	131.5	SAE			s_93101403 [6614]	ANDESITE [6614]				NEOGENE [6614]					VOL					WR [6614]	54.77	0.82		16.12		8.66			9.3	5.74	0.18		1.23	2.8	0.13
[6614]	CONVERGENT MARGIN	RYUKYU ARC / RYUKYU ARC / KYUSHU / HISATSU VOLCANIC ROCKS	NORTHERN PART OF SOUTHERN KYUSHU	31	32.5	130	131.5	SAE			s_99010610 [6614]	ANDESITE [6614]				NEOGENE [6614]					VOL					WR [6614]	59.25	0.69		15.24		7			7.14	4.69	0.12		2.36	3	0.11
[6614]	CONVERGENT MARGIN	RYUKYU ARC / RYUKYU ARC / KYUSHU / HISATSU VOLCANIC ROCKS	NORTHERN PART OF SOUTHERN KYUSHU	31	32.5	130	131.5	SAE			s_ODE [6614]	ANDESITE [6614]				NEOGENE [6614]					VOL					WR [6614]	57.22	0.77		15.02		7.68			7.38	6.15	0.13		2.1	2.54	0.15
[6614]	CONVERGENT MARGIN	RYUKYU ARC / RYUKYU ARC / KYUSHU / HISATSU VOLCANIC ROCKS	NORTHERN PART OF SOUTHERN KYUSHU	31	32.5	130	131.5	SAE			s_89080802 [6614]	ANDESITE [6614]				NEOGENE [6614]					VOL					WR [6614]	59.96	0.86		15.44		6.99			6.63	4.33	0.11		2.25	3.05	0.1
[6614]	CONVERGENT MARGIN	RYUKYU ARC / RYUKYU ARC / KYUSHU / HISATSU VOLCANIC ROCKS	NORTHERN PART OF SOUTHERN KYUSHU	31	32.5	130	131.5	SAE			s_89022313 [6614]	ANDESITE [6614]				NEOGENE [6614]					VOL					WR [6614]	57.99	1.04		15.56		7.69			7.57	5.16	0.14		2.07	2.97	0.13
[6614]	CONVERGENT MARGIN	RYUKYU ARC / RYUKYU ARC / KYUSHU / HISATSU VOLCANIC ROCKS	NORTHERN PART OF SOUTHERN KYUSHU	31	32.5	130	131.5	SAE			s_97021601 [6614]	ANDESITE [6614]				NEOGENE [6614]					VOL					WR [6614]	57.56	0.76		16.13		7.92			7.5	4.44	0.15		1.9	3	0.14
[6614]	CONVERGENT MARGIN	RYUKYU ARC / RYUKYU ARC / KYUSHU / HISATSU VOLCANIC ROCKS	NORTHERN PART OF SOUTHERN KYUSHU	31	32.5	130	131.5	SAE			s_YD2 [6614]	THOLEIITE [6614]				NEOGENE [6614]					VOL					WR [6614]	52.18	1.07		16.49		9.9			9.4	6.44	0.17		0.6	2.95	0.14
[6614]	CONVERGENT MARGIN	RYUKYU ARC / RYUKYU ARC / KYUSHU / HISATSU VOLCANIC ROCKS	NORTHERN PART OF SOUTHERN KYUSHU	31	32.5	130	131.5	SAE			s_93092602 [6614]	ANDESITE [6614]				NEOGENE [6614]					VOL					WR [6614]	55.81	0.93		16.29		9.14			8.42	5.54	0.14		0.75	3.32	0.13
[6614]	CONVERGENT MARGIN	RYUKYU ARC / RYUKYU ARC / KYUSHU / HISATSU VOLCANIC ROCKS	NORTHERN PART OF SOUTHERN KYUSHU	31	32.5	130	131.5	SAE			s_97073107 [6614]	ANDESITE [6614]				NEOGENE [6614]					VOL					WR [6614]	60.5	0.68		16.01		6.99			6.71	3.84	0.13		2.26	3.15	0.11
[6614]	CONVERGENT MARGIN	RYUKYU ARC / RYUKYU ARC / KYUSHU / HISATSU VOLCANIC ROCKS	NORTHERN PART OF SOUTHERN KYUSHU	31	32.5	130	131.5	SAE			s_98092303 [6614]	THOLEIITE [6614]				NEOGENE [6614]					VOL					WR [6614]	51.34	1.31		17.47		11.02			9.51	5.2	0.19		0.9	3.28	0.13
[6614]	CONVERGENT MARGIN	RYUKYU ARC / RYUKYU ARC / KYUSHU / HISATSU VOLCANIC ROCKS	NORTHERN PART OF SOUTHERN KYUSHU	31	32.5	130	131.5	SAE			s_97073007 [6614]	ANDESITE [6614]				NEOGENE [6614]					VOL					WR [6614]	54.81	0.7		13.79		8.29			9.91	8.63	0.14		0.82	2.52	0.1
[6600]	CONVERGENT MARGIN	RYUKYU ARC / RYUKYU ARC / KYUSHU / OBIRA PLUTON	OUTER ZONE, OITA, OBIRA	32.5	33	131	132	SAE			s_75OB60 [6600]	DIORITE, QUARTZ, BIOTITE-HORNBLENDE [6600]									PLU					WR [6600]	58.2
[6600]	CONVERGENT MARGIN	RYUKYU ARC / RYUKYU ARC / KYUSHU / OBIRA PLUTON	OUTER ZONE, OITA, OBIRA	32.5	33	131	132	SAE			s_75OB65 [6600]	GRANODIORITE, HORNBLENDE-BIOTITE [6600]									PLU					WR [6600]	67
[6600]	CONVERGENT MARGIN	RYUKYU ARC / RYUKYU ARC / KYUSHU / OBIRA PLUTON	OUTER ZONE, OITA, OBIRA	32.5	33	131	132	SAE			s_75OB59 [6600]	MONZOGRANITE, BIOTITE [6600]									PLU					WR [6600]	75.5
[6600]	CONVERGENT MARGIN	RYUKYU ARC / RYUKYU ARC / KYUSHU / ICHIFUSA PLUTON	SOUTHERN KYUSHU	32.3167	32.3167	131.1	131.1	SAE			s_75KY118 [6600]	GRANODIORITE, BIOTITE [6600]									PLU					WR [6600]	65
[6600]	CONVERGENT MARGIN	RYUKYU ARC / RYUKYU ARC / KYUSHU / ICHIFUSA PLUTON	SOUTHERN KYUSHU	32.3167	32.3167	131.1	131.1	SAE			s_75KY115 [6600]	GRANODIORITE, BIOTITE [6600]									PLU					WR [6600]	67.3
[6600]	CONVERGENT MARGIN	RYUKYU ARC / RYUKYU ARC / KYUSHU / ICHIFUSA PLUTON	SOUTHERN KYUSHU	32.3167	32.3167	131.1	131.1	SAE			s_75KY116 [6600]	MONZOGRANITE, BIOTITE [6600]									PLU					WR [6600]	78.7
[6600]	CONVERGENT MARGIN	RYUKYU ARC / RYUKYU ARC / KYUSHU	SHIBISAN, OUTCROP BETWEEN KUSUHAE AND HORIKIRI, MIYANOJO-CHO, KAGOSHIMA	31.9833	31.9833	130.367	130.367	SAE			s_SB1602 [6600]	GRANODIORITE, BIOTITE [6600]									PLU					WR [6600]	66.2
[6600]	CONVERGENT MARGIN	RYUKYU ARC / RYUKYU ARC / KYUSHU	SHIBISAN, OUTCROP BETWEEN KUSUHAE AND HORIKIRI, MIYANOJO-CHO, KAGOSHIMA	31.9833	31.9833	130.367	130.367	SAE			s_SB1705 [6600]	GRANODIORITE, BIOTITE [6600]									PLU					WR [6600]	66.6
[6600]	CONVERGENT MARGIN	RYUKYU ARC / RYUKYU ARC / KYUSHU	SHIBISAN, OUTCROP BETWEEN KUSUHAE AND HORIKIRI, MIYANOJO-CHO, KAGOSHIMA	31.9833	31.9833	130.367	130.367	SAE			s_SB1601 [6600]	GRANODIORITE, BIOTITE [6600]									PLU					WR [6600]	67.1
[6600]	CONVERGENT MARGIN	RYUKYU ARC / RYUKYU ARC / KYUSHU / TAKAKUMA-YAMA GRANITE	TAKAKUMA-YAMA, TARUMIZU-SHI, KAGOSHIMA PREFECTURE, KAGOSHIMA	31.4	31.6	130.5	130.9	SAE			s_57Z111 [6600]	MONZOGRANITE, BIOTITE [6600]									PLU					WR [6600]	68
[6600]	CONVERGENT MARGIN	RYUKYU ARC / RYUKYU ARC / KYUSHU / TAKAKUMA-YAMA GRANITE	TAKAKUMA-YAMA, TARUMIZU-SHI, KAGOSHIMA PREFECTURE, KAGOSHIMA	31.4	31.6	130.5	130.9	SAE			s_57T305 [6600]	MONZOGRANITE, BIOTITE [6600]									PLU					WR [6600]	73.8
[6600]	CONVERGENT MARGIN	RYUKYU ARC / RYUKYU ARC / KYUSHU / TAKAKUMA-YAMA GRANITE	TAKAKUMA-YAMA, TARUMIZU-SHI, KAGOSHIMA PREFECTURE, KAGOSHIMA	31.4	31.6	130.5	130.9	SAE			s_57Y07 [6600]	MONZOGRANITE [6600]									PLU					WR [6600]	76.4
[6600]	CONVERGENT MARGIN	RYUKYU ARC / RYUKYU ARC / KYUSHU / OSUMI PLUTON	OSUMI GRANODIORITE BATHOLITH	31	31.5	130.5	131.5	SAE			s_OS0711A [6600]	GRANODIORITE, BIOTITE [6600]									PLU					WR [6600]	66.9
[6600]	CONVERGENT MARGIN	RYUKYU ARC / RYUKYU ARC / KYUSHU / OSUMI PLUTON	OSUMI GRANODIORITE BATHOLITH	31	31.5	130.5	131.5	SAE			s_OS0801 [6600]	GRANODIORITE, BIOTITE [6600]									PLU					WR [6600]	66.8
[6600]	CONVERGENT MARGIN	RYUKYU ARC / RYUKYU ARC / KYUSHU / OSUMI PLUTON	OSUMI GRANODIORITE BATHOLITH	31	31.5	130.5	131.5	SAE			s_OS0706 [6600]	GRANODIORITE, BIOTITE [6600]									PLU					WR [6600]	67.3
[6600]	CONVERGENT MARGIN	RYUKYU ARC / RYUKYU ARC / KYUSHU / OSUMI PLUTON	OSUMI GRANODIORITE BATHOLITH	31	31.5	130.5	131.5	SAE			s_OS2403 [6600]	GRANODIORITE, BIOTITE [6600]									PLU					WR [6600]	67.8
[6600]	CONVERGENT MARGIN	RYUKYU ARC / RYUKYU ARC / KYUSHU / OSUMI PLUTON	OSUMI GRANODIORITE BATHOLITH	31	31.5	130.5	131.5	SAE			s_OS2001 [6600]	GRANODIORITE, BIOTITE [6600]									PLU					WR [6600]	67.6
[6600]	CONVERGENT MARGIN	RYUKYU ARC / RYUKYU ARC / KYUSHU / OSUMI PLUTON	OSUMI GRANODIORITE BATHOLITH	31	31.5	130.5	131.5	SAE			s_OS0405 [6600]	GRANODIORITE, BIOTITE [6600]									PLU					WR [6600]	66.8
[6600]	CONVERGENT MARGIN	RYUKYU ARC / RYUKYU ARC / KYUSHU / KINPO PLUTON		31.2	31.7	130.2	130.5	SAE			s_NS3-1 [6600]	GRANODIORITE, BIOTITE [6600]									PLU					WR [6600]	68.5
[6600]	CONVERGENT MARGIN	RYUKYU ARC / RYUKYU ARC / KYUSHU / KURATA/KASEDA PLUTON		31.2	31.5	130.1	130.5	SAE			s_NS13 [6600]	MONZOGRANITE, TOURMALINE-BIOTITE [6600]									PLU					WR [6600]	74.7
[6600]	CONVERGENT MARGIN	RYUKYU ARC / RYUKYU ARC / YAKUSHIMA/YAKUJIMA	YAKU-CHO, KUMAGE-GUN, KAGOSHIMA PREFECTURE, SOUTHWESTERN OUTER ZONE PROVINCE	30.67	30.67	130.83	130.83	SAE			s_YK1011 [6600]	MONZOGRANITE, BIOTITE [6600]								PORPHYRITIC [6600]	PLU					WR [6600]	69.9
[6600]	CONVERGENT MARGIN	RYUKYU ARC / RYUKYU ARC / YAKUSHIMA/YAKUJIMA	YAKU-CHO, KUMAGE-GUN, KAGOSHIMA PREFECTURE, SOUTHWESTERN OUTER ZONE PROVINCE	30.67	30.67	130.83	130.83	SAE			s_YK1003 [6600]	MONZOGRANITE, BIOTITE [6600]								PORPHYRITIC [6600]	PLU					WR [6600]	69.7
[6869]	CONVERGENT MARGIN	RYUKYU ARC / RYUKYU ARC / AMAMI-OSHIMA ISLANDS	KASARI, KAGOSHIMA PREFECTURE	28	29	129	130	SAE			s_71501 [6869]	GRANODIORITE, MUSCOVITE-BIOTITE [6869]									PLU					WR [6869]	66.41	0.75		16		0.82	3.9		1.05	1.59	0.07		3.23	3.38	0.1		2.49	0.21
[6869]	CONVERGENT MARGIN	RYUKYU ARC / RYUKYU ARC / AMAMI-OSHIMA ISLANDS	KASARI, KAGOSHIMA PREFECTURE	28	29	129	130	SAE			s_71606 [6869]	ADAMELLITE, MUSCOVITE-BIOTITE [6869]									PLU					WR [6869]	67.79	0.71		15.28		0.92	3.54		0.79	1.57	0.1		3.13	3.67	0.08		2.22	0.2
[6869]	CONVERGENT MARGIN	RYUKYU ARC / RYUKYU ARC / AMAMI-OSHIMA ISLANDS	KASARI, KAGOSHIMA PREFECTURE	28	29	129	130	SAE			s_62602 [6869]	GRANODIORITE, MUSCOVITE-BIOTITE [6869]									PLU					WR [6869]	68.49	0.68		15.04		1.05	2.88		0.31	1.32	0.09		3.95	3.63	0.13		1.44	0.13
[6869]	CONVERGENT MARGIN	RYUKYU ARC / RYUKYU ARC / AMAMI-OSHIMA ISLANDS	KASARI, KAGOSHIMA PREFECTURE	28	29	129	130	SAE			s_71800 [6869]	ADAMELLITE, BIOTITE [6869]									PLU					WR [6869]	69.05	0.62		14.64		0.89	2.81		0.46	1.19	0.06		3.91	3.93	0.09		2.05	0.29
[6869]	CONVERGENT MARGIN	RYUKYU ARC / RYUKYU ARC / AMAMI-OSHIMA ISLANDS	KASARI, KAGOSHIMA PREFECTURE	28	29	129	130	SAE			s_71104 [6869]	ADAMELLITE, MUSCOVITE-BIOTITE [6869]									PLU					WR [6869]	69.13	0.6		15.03		1.22	2.68		0.43	1.31	0.09		4.07	3.2	0.09		1.97	0.17
[6869]	CONVERGENT MARGIN	RYUKYU ARC / RYUKYU ARC / AMAMI-OSHIMA ISLANDS	KASARI, KAGOSHIMA PREFECTURE	28	29	129	130	SAE			s_42011 [6869]	ADAMELLITE, MUSCOVITE-BIOTITE [6869]									PLU					WR [6869]	69.14	0.6		14.87		0.81	2.66		0.52	1.27	0.04		3.8	3.84	0.09		1.99	0.37
[6869]	CONVERGENT MARGIN	RYUKYU ARC / RYUKYU ARC / AMAMI-OSHIMA ISLANDS	KASARI, KAGOSHIMA PREFECTURE	28	29	129	130	SAE			s_42016 [6869]	ADAMELLITE, MUSCOVITE-BIOTITE [6869]									PLU					WR [6869]	69.57	0.63		14.35		0.68	3.48		0.4	1.4	0.12		3.85	3.18	0.08		2.02	0.24
[6869]	CONVERGENT MARGIN	RYUKYU ARC / RYUKYU ARC / AMAMI-OSHIMA ISLANDS	KASARI, KAGOSHIMA PREFECTURE	28	29	129	130	SAE			s_62605 [6869]	ADAMELLITE, BIOTITE [6869]									PLU					WR [6869]	69.1	0.63		14.62		0.8	3.19		0.73	1.31	0.09		4.11	3.36	0.11		1.54	0.12
[6869]	CONVERGENT MARGIN	RYUKYU ARC / RYUKYU ARC / AMAMI-OSHIMA ISLANDS	KASARI, KAGOSHIMA PREFECTURE	28	29	129	130	SAE			s_62603 [6869]	ADAMELLITE, BIOTITE [6869]									PLU					WR [6869]	70.71	0.68		14.76		1.01	2.88		0.26	1.27	0.08		3.97	3.37	0.11		1.44	0.13
[6869]	CONVERGENT MARGIN	RYUKYU ARC / RYUKYU ARC / AMAMI-OSHIMA ISLANDS	KASARI, KAGOSHIMA PREFECTURE	28	29	129	130	SAE			s_42405 [6869]	ADAMELLITE, MUSCOVITE-BIOTITE [6869]									PLU					WR [6869]	71.77	0.58		15.07		0.49	1.61		0.36	0.67	0.03		3.78	3.57	0.08		1.82	0.18
[6869]	CONVERGENT MARGIN	RYUKYU ARC / RYUKYU ARC / AMAMI-OSHIMA ISLANDS	ICHI, KAGOSHIMA PREFECTURE	28	29	129	130	SAE			s_72701 [6869]	GRANODIORITE, MUSCOVITE-BIOTITE [6869]									PLU					WR [6869]	65.72	0.81		15.7		0.84	4.2		1.68	1.74	0.1		3.02	3	0.09		2.72	0.38
[6869]	CONVERGENT MARGIN	RYUKYU ARC / RYUKYU ARC / AMAMI-OSHIMA ISLANDS	ICHI, KAGOSHIMA PREFECTURE	28	29	129	130	SAE			s_72702 [6869]	GRANODIORITE, MUSCOVITE-BIOTITE [6869]									PLU					WR [6869]	66.09	0.76		15.47		0.58	4.12		1.76	1.6	0.09		3.43	3.28	0.09		2.3	0.43
[6869]	CONVERGENT MARGIN	RYUKYU ARC / RYUKYU ARC / AMAMI-OSHIMA ISLANDS	ICHI, KAGOSHIMA PREFECTURE	28	29	129	130	SAE			s_10205 [6869]	GRANODIORITE, MUSCOVITE-BIOTITE [6869]									PLU					WR [6869]	67.1	0.79		15.3		0.83	3.78		1.89	1.49	0.1		3.38	2.86	0.1		1.88	0.5
[6869]	CONVERGENT MARGIN	RYUKYU ARC / RYUKYU ARC / AMAMI-OSHIMA ISLANDS	ICHI, KAGOSHIMA PREFECTURE	28	29	129	130	SAE			s_72805 [6869]	GRANODIORITE, MUSCOVITE-BIOTITE-TOURMALIN [6869]									PLU					WR [6869]	67.11	0.78		15.21		0.45	4.07		2	1.53	0.09		3.47	3.37	0.1		1.58	0.24
[6869]	CONVERGENT MARGIN	RYUKYU ARC / RYUKYU ARC / AMAMI-OSHIMA ISLANDS	ICHI, KAGOSHIMA PREFECTURE	28	29	129	130	SAE			s_10202 [6869]	GRANODIORITE, MUSCOVITE-BIOTITE [6869]									PLU					WR [6869]	67.55	0.7		15.77		0.67	3.4		1.88	1.26	0.09		3.36	2.94	0.09		1.97	0.32
[6869]	CONVERGENT MARGIN	RYUKYU ARC / RYUKYU ARC / AMAMI-OSHIMA ISLANDS	ICHI, KAGOSHIMA PREFECTURE	28	29	129	130	SAE			s_72803 [6869]	GRANODIORITE, MUSCOVITE-BIOTITE-TOURMALIN [6869]									PLU					WR [6869]	67.94	0.68		15.07		0.62	3.68		1.75	1.4	0.09		2.97	3.2	0.09		2.22	0.3
[6869]	CONVERGENT MARGIN	RYUKYU ARC / RYUKYU ARC / AMAMI-OSHIMA ISLANDS	ICHI, KAGOSHIMA PREFECTURE	28	29	129	130	SAE			s_72104 [6869]	GRANODIORITE, MUSCOVITE-BIOTITE-GARNET [6869]									PLU					WR [6869]	68	0.74		14.77		1	3.46		1.79	1.35	0.09		3.8	2.93	0.09		1.65	0.33
[6869]	CONVERGENT MARGIN	RYUKYU ARC / RYUKYU ARC / AMAMI-OSHIMA ISLANDS	ICHI, KAGOSHIMA PREFECTURE	28	29	129	130	SAE			s_72102 [6869]	GRANODIORITE, MUSCOVITE-BIOTITE [6869]									PLU					WR [6869]	68.11	0.76		14.42		0.95	3.51		1.96	1.4	0.08		3.84	2.6	0.1		2	0.28
[6869]	CONVERGENT MARGIN	RYUKYU ARC / RYUKYU ARC / AMAMI-OSHIMA ISLANDS	ICHI, KAGOSHIMA PREFECTURE	28	29	129	130	SAE			s_62301 [6869]	ADAMELLITE, BIOTITE [6869]									PLU					WR [6869]	68.12	0.74		14.94		1.27	3.36		1.74	1.37	0.11		3.55	3.16	0.13		1.48	0.06
[6869]	CONVERGENT MARGIN	RYUKYU ARC / RYUKYU ARC / AMAMI-OSHIMA ISLANDS	ICHI, KAGOSHIMA PREFECTURE	28	29	129	130	SAE			s_62302 [6869]	ADAMELLITE, MUSCOVITE-BIOTITE [6869]									PLU					WR [6869]	68.68	0.66		14.77		0.76	3.1		1.76	1.18	0.09		3.74	3.16	0.11		0.9	0.09
[6869]	CONVERGENT MARGIN	RYUKYU ARC / RYUKYU ARC / AMAMI-OSHIMA ISLANDS	ICHI, KAGOSHIMA PREFECTURE	28	29	129	130	SAE			s_72703 [6869]	GRANODIORITE, MUSCOVITE-BIOTITE [6869]									PLU					WR [6869]	68.72	0.67		14.92		0.54	3.33		1.86	1.27	0.08		3.81	3.21	0.09		1.31	0.19
[6869]	CONVERGENT MARGIN	RYUKYU ARC / RYUKYU ARC / AMAMI-OSHIMA ISLANDS	ICHI, KAGOSHIMA PREFECTURE	28	29	129	130	SAE			s_72807 [6869]	GRANODIORITE, MUSCOVITE-BIOTITE [6869]									PLU					WR [6869]	68.84	0.63		14.64		0.57	3.28		1.47	1.25	0.08		3.3	3.33	0.09		2.29	0.24
[6869]	CONVERGENT MARGIN	RYUKYU ARC / RYUKYU ARC / AMAMI-OSHIMA ISLANDS	ICHI, KAGOSHIMA PREFECTURE	28	29	129	130	SAE			s_72402 [6869]	GRANODIORITE, MUSCOVITE-BIOTITE [6869]									PLU					WR [6869]	69.86	0.62		14.86		0.64	2.87		1.37	1.06	0.07		3.43	3.05	0.06		1.83	0.28
[6869]	CONVERGENT MARGIN	RYUKYU ARC / RYUKYU ARC / AMAMI-OSHIMA ISLANDS	ICHI, KAGOSHIMA PREFECTURE	28	29	129	130	SAE			s_10601 [6869]	GRANODIORITE, MUSCOVITE-BIOTITE [6869]									PLU					WR [6869]	68.89	0.69		15.25		0.83	2.97		1.87	1.14	0.08		3.64	3.09	0.08		1.24	0.24
[6869]	CONVERGENT MARGIN	RYUKYU ARC / RYUKYU ARC / AMAMI-OSHIMA ISLANDS	ICHI, KAGOSHIMA PREFECTURE	28	29	129	130	SAE			s_62304 [6869]	ADAMELLITE, MUSCOVITE-BIOTITE [6869]									PLU					WR [6869]	69.54	0.69		14.59		0.18	3.91		1.67	1.32	0.09		3.39	3.08	0.12		0.71	0.13
[6869]	CONVERGENT MARGIN	RYUKYU ARC / RYUKYU ARC / AMAMI-OSHIMA ISLANDS	ICHI, KAGOSHIMA PREFECTURE	28	29	129	130	SAE			s_62303 [6869]	ADAMELLITE, MUSCOVITE-BIOTITE [6869]									PLU					WR [6869]	69.9	0.7		14.6		0.35	3.35		1.54	1.14	0.08		3.8	3.24	0.1		0.71	0.13
[6869]	CONVERGENT MARGIN	RYUKYU ARC / RYUKYU ARC / AMAMI-OSHIMA ISLANDS	ICHI, KAGOSHIMA PREFECTURE	28	29	129	130	SAE			s_72503 [6869]	GRANODIORITE, MUSCOVITE-BIOTITE [6869]									PLU					WR [6869]	69.97	0.64		14.21		0.76	2.85		1.48	1.05	0.08		3.46	3.3	0.07		1.87	0.26
[6869]	CONVERGENT MARGIN	RYUKYU ARC / RYUKYU ARC / AMAMI-OSHIMA ISLANDS	ICHI, KAGOSHIMA PREFECTURE	28	29	129	130	SAE			s_72301 [6869]	GRANODIORITE, MUSCOVITE-BIOTITE [6869]									PLU					WR [6869]	69.97	0.49		14.9		0.49	2.34		0.99	0.8	0.06		4.5	3.53	0.1		1.66	0.17
[6869]	CONVERGENT MARGIN	RYUKYU ARC / RYUKYU ARC / AMAMI-OSHIMA ISLANDS	ICHI, KAGOSHIMA PREFECTURE	28	29	129	130	SAE			s_62305 [6869]	ADAMELLITE, MUSCOVITE-BIOTITE [6869]									PLU					WR [6869]	70.88	0.59		14.39		0.53	2.66		1.29	1.01	0.08		4.04	3.15	0.12		0.9	0.11
[6869]	CONVERGENT MARGIN	RYUKYU ARC / RYUKYU ARC / AMAMI-OSHIMA ISLANDS	ICHI, KAGOSHIMA PREFECTURE	28	29	129	130	SAE			s_72502 [6869]	GRANODIORITE, MUSCOVITE-BIOTITE [6869]									PLU					WR [6869]	70.97	0.5		14.17		0.67	2.26		1.21	0.85	0.06		3.85	3.55	0.08		1.52	0.31
[6869]	CONVERGENT MARGIN	RYUKYU ARC / RYUKYU ARC / AMAMI-OSHIMA ISLANDS	ICHI, KAGOSHIMA PREFECTURE	28	29	129	130	SAE			s_10404 [6869]	GRANODIORITE, MUSCOVITE-BIOTITE [6869]									PLU					WR [6869]	71.04	0.66		14.62		0.43	3.12		1.76	0.1	0.06		3.76	3.01	0.06		1.14	0.25
[6869]	CONVERGENT MARGIN	RYUKYU ARC / RYUKYU ARC / AMAMI-OSHIMA ISLANDS	ICHI, KAGOSHIMA PREFECTURE	28	29	129	130	SAE			s_72501 [6869]	GRANODIORITE, MUSCOVITE-BIOTITE [6869]									PLU					WR [6869]	71.29	0.47		14.06		0.34	1.98		1.1	0.6	0.05		4.43	3.29	0.11		1.97	0.3
[6869]	CONVERGENT MARGIN	RYUKYU ARC / RYUKYU ARC / AMAMI-OSHIMA ISLANDS	KACHIURA, KAGOSHIMA PREFECTURE	28	29	129	130	SAE			s_42604 [6869]	GRANODIORITE, SPHENE-BIOTITE [6869]									PLU					WR [6869]	62.02	1.14		16.28		0.92	3.43		4.15	2.69	0.09		3.31	3.73	0.23		1.8	0.2
[6869]	CONVERGENT MARGIN	RYUKYU ARC / RYUKYU ARC / AMAMI-OSHIMA ISLANDS	KACHIURA, KAGOSHIMA PREFECTURE	28	29	129	130	SAE			s_42406 [6869]	TONALITE, SPHENE-BIOTITE [6869]									PLU					WR [6869]	62.38	1.07		16.76		0.52	4.08		3.93	2.64	0.11		2.3	3.68	0.2		2.19	0.14
[6869]	CONVERGENT MARGIN	RYUKYU ARC / RYUKYU ARC / AMAMI-OSHIMA ISLANDS	KACHIURA, KAGOSHIMA PREFECTURE	28	29	129	130	SAE			s_62308 [6869]	GRANODIORITE, BIOTITE [6869]									PLU					WR [6869]	62.63	0.95		15.76		1.09	3.41		4.18	2.55	0.09		3.02	3.28	0.22		1.89	0.11
[6869]	CONVERGENT MARGIN	RYUKYU ARC / RYUKYU ARC / AMAMI-OSHIMA ISLANDS	KACHIURA, KAGOSHIMA PREFECTURE	28	29	129	130	SAE			s_11000 [6869]	GRANODIORITE, BIOTITE [6869]									PLU					WR [6869]	63.23	0.97		15.78		0.74	3.2		3.91	2.44	0.09		3.43	3.72	0.18		2.16	0.15
[6869]	CONVERGENT MARGIN	RYUKYU ARC / RYUKYU ARC / AMAMI-OSHIMA ISLANDS	KONIYA, KAGOSHIMA PREFECTURE	28	29	129	130	SAE			s_AC-1 [6869]	GRANODIORITE, HORNBLENDE-BIOTITE [6869]									PLU					WR [6869]	67.39	0.63		15.81		0.94	2.56		2.37	1.19	0.07		3.06	3.93	0.09		1.66	0.29
[6869]	CONVERGENT MARGIN	RYUKYU ARC / RYUKYU ARC / AMAMI-OSHIMA ISLANDS	KONIYA, KAGOSHIMA PREFECTURE	28	29	129	130	SAE			s_AC-2 [6869]	GRANODIORITE, HORNBLENDE-BIOTITE [6869]									PLU					WR [6869]	67.51	0.66		15.23		1.33	2.53		2.73	1.36	0.08		2.73	3.78	0.1		1.65	0.32
[6869]	CONVERGENT MARGIN	RYUKYU ARC / RYUKYU ARC / AMAMI-OSHIMA ISLANDS	KONIYA, KAGOSHIMA PREFECTURE	28	29	129	130	SAE			s_81201 [6869]	GRANODIORITE, BIOTITE [6869]									PLU					WR [6869]	67.68	0.63		15.04		0.93	2.99		3.11	1.34	0.09		2.42	3.78	0.09		1.73	0.18
[6869]	CONVERGENT MARGIN	RYUKYU ARC / RYUKYU ARC / AMAMI-OSHIMA ISLANDS	KONIYA, KAGOSHIMA PREFECTURE	28	29	129	130	SAE			s_AC-5 [6869]	GRANODIORITE, HORNBLENDE-SPHENE-BIOTITE [6869]									PLU					WR [6869]	68.34	0.62		14.97		1.36	2.16		2.13	1.25	0.05		2.77	4.04	0.08		1.92	0.31
[6869]	CONVERGENT MARGIN	RYUKYU ARC / RYUKYU ARC / AMAMI-OSHIMA ISLANDS	KONIYA, KAGOSHIMA PREFECTURE	28	29	129	130	SAE			s_81205 [6869]	GRANODIORITE, BIOTITE [6869]									PLU					WR [6869]	68.51	0.64		14.89		0.76	2.35		2.13	1.21	0.06		3.45	3.7	0.08		1.99	0.24
[6869]	CONVERGENT MARGIN	RYUKYU ARC / RYUKYU ARC / AMAMI-OSHIMA ISLANDS	KONIYA, KAGOSHIMA PREFECTURE	28	29	129	130	SAE			s_81002 [6869]	GRANODIORITE, BIOTITE [6869]									PLU					WR [6869]	68.67	0.62		14.93		0.59	2.53		2.47	1.12	0.06		3.66	3.48	0.08		1.62	0.17
[6869]	CONVERGENT MARGIN	RYUKYU ARC / RYUKYU ARC / AMAMI-OSHIMA ISLANDS	KONIYA, KAGOSHIMA PREFECTURE	28	29	129	130	SAE			s_AC-7 [6869]	GRANODIORITE, BIOTITE [6869]									PLU					WR [6869]	68.68	0.62		14.74		0.71	2.45		2.42	1.17	0.06		3.49	3.49	0.08		1.87	0.23
[6869]	CONVERGENT MARGIN	RYUKYU ARC / RYUKYU ARC / AMAMI-OSHIMA ISLANDS	KONIYA, KAGOSHIMA PREFECTURE	28	29	129	130	SAE			s_62310 [6869]	ADAMELLITE, BIOTITE [6869]									PLU					WR [6869]	68.72	0.65		14.57		0.65	2.75		2.18	1.27	0.08		3.19	3.84	0.11		1.59	0.12
[6869]	CONVERGENT MARGIN	RYUKYU ARC / RYUKYU ARC / AMAMI-OSHIMA ISLANDS	KONIYA, KAGOSHIMA PREFECTURE	28	29	129	130	SAE			s_62408 [6869]	GRANODIORITE, BIOTITE [6869]									PLU					WR [6869]	68.85	0.66		14.56		0.95	2.32		1.4	1.15	0.08		3.57	3.83	0.11		1.42	0.22
[6869]	CONVERGENT MARGIN	RYUKYU ARC / RYUKYU ARC / AMAMI-OSHIMA ISLANDS	KONIYA, KAGOSHIMA PREFECTURE	28	29	129	130	SAE			s_81204 [6869]	GRANODIORITE, BIOTITE [6869]									PLU					WR [6869]	68.78	0.62		15.28		0.96	2.22		1.26	1.14	0.06		3.54	3.86	0.08		1.9	0.3
[6869]	CONVERGENT MARGIN	RYUKYU ARC / RYUKYU ARC / AMAMI-OSHIMA ISLANDS	KONIYA, KAGOSHIMA PREFECTURE	28	29	129	130	SAE			s_62311 [6869]	GRANODIORITE, BIOTITE [6869]									PLU					WR [6869]	68.96	0.64		14.8		0.87	2.29		1.66	1.15	0.08		3.2	3.93	0.11		1.26	0.22
[6869]	CONVERGENT MARGIN	RYUKYU ARC / RYUKYU ARC / AMAMI-OSHIMA ISLANDS	KONIYA, KAGOSHIMA PREFECTURE	28	29	129	130	SAE			s_AC-4 [6869]	GRANODIORITE, SPHENE-BIOTITE [6869]									PLU					WR [6869]	69.2	0.58		14.84		0.95	2.14		1.86	1.19	0.04		3.44	3.72	0.07		1.7	0.26
[6869]	CONVERGENT MARGIN	RYUKYU ARC / RYUKYU ARC / AMAMI-OSHIMA ISLANDS	KONIYA, KAGOSHIMA PREFECTURE	28	29	129	130	SAE			s_81001 [6869]	GRANODIORITE, BIOTITE [6869]									PLU					WR [6869]	69.37	0.59		14.83		0.68	2.22		1.72	0.99	0.05		3.47	4.21	0.08		1.61	0.18
[6869]	CONVERGENT MARGIN	RYUKYU ARC / RYUKYU ARC / AMAMI-OSHIMA ISLANDS	KONIYA, KAGOSHIMA PREFECTURE	28	29	129	130	SAE			s_81003 [6869]	GRANODIORITE, BIOTITE [6869]									PLU					WR [6869]	69.7	0.57		14.77		0.76	2.17		1.71	1.05	0.04		3.67	3.58	0.08		1.72	0.19
[6869]	CONVERGENT MARGIN	RYUKYU ARC / RYUKYU ARC / AMAMI-OSHIMA ISLANDS	KONIYA, KAGOSHIMA PREFECTURE	28	29	129	130	SAE			s_AC-3 [6869]	GRANODIORITE, SPHENE-BIOTITE [6869]									PLU					WR [6869]	70.01	0.55		14.44		0.51	2.45		1.36	1.06	0.04		3.26	4.2	0.07		1.82	0.23
[6869]	CONVERGENT MARGIN	RYUKYU ARC / RYUKYU ARC / AMAMI-OSHIMA ISLANDS	ANKYABA, KAGOSHIMA PREFECTURE	28	29	129	130	SAE			s_80402 [6869]	ADAMELLITE, MUSCOVITE-BIOTITE [6869]									PLU					WR [6869]	69.47	0.66		14.7		0.48	2.9		1.96	1.13	0.07		3.95	3.22	0.08		1.15	0.24
[6869]	CONVERGENT MARGIN	RYUKYU ARC / RYUKYU ARC / AMAMI-OSHIMA ISLANDS	ANKYABA, KAGOSHIMA PREFECTURE	28	29	129	130	SAE			s_80701 [6869]	ADAMELLITE, TOURMALIN-MUSCOVITE-BIOTITE [6869]									PLU					WR [6869]	69.8	0.65		14.65		0.82	2.63		1.75	1.16	0.07		3.94	3.02	0.08		1.26	0.17
[6869]	CONVERGENT MARGIN	RYUKYU ARC / RYUKYU ARC / AMAMI-OSHIMA ISLANDS	ANKYABA, KAGOSHIMA PREFECTURE	28	29	129	130	SAE			s_807T1 [6869]	ADAMELLITE, MUSCOVITE-BIOTITE [6869]									PLU					WR [6869]	70.28	0.57		14.71		0.56	2.57		1.71	1.01	0.07		4.02	3.08	0.09		1.18	0.14
[6869]	CONVERGENT MARGIN	RYUKYU ARC / RYUKYU ARC / AMAMI-OSHIMA ISLANDS	ANKYABA, KAGOSHIMA PREFECTURE	28	29	129	130	SAE			s_62404 [6869]	ADAMELLITE, MUSCOVITE-BIOTITE [6869]									PLU					WR [6869]	70.65	0.62		14.64		0.99	2.67		1.19	1.11	0.08		3.93	2.96	0.09		1.19	0.27
[6869]	CONVERGENT MARGIN	RYUKYU ARC / RYUKYU ARC / AMAMI-OSHIMA ISLANDS	ANKYABA, KAGOSHIMA PREFECTURE	28	29	129	130	SAE			s_80502 [6869]	GRANODIORITE, BIOTITE [6869]									PLU					WR [6869]	71.18	0.63		14.07		0.56	2.43		2.02	0.6	0.06		3.33	3.73	0.08		1.05	0.22
[6869]	CONVERGENT MARGIN	RYUKYU ARC / RYUKYU ARC / AMAMI-OSHIMA ISLANDS	ANKYABA, KAGOSHIMA PREFECTURE	28	29	129	130	SAE			s_80501 [6869]	GRANODIORITE, BIOTITE [6869]									PLU					WR [6869]	71.35	0.69		14.6		0.73	1.79		1.68	0.54	0.06		3.35	3.74	0.08		1.1	0.29
[6869]	CONVERGENT MARGIN	RYUKYU ARC / RYUKYU ARC / AMAMI-OSHIMA ISLANDS	UKE, KAGOSHIMA PREFECTURE	28	29	129	130	SAE			s_1507A [6869]	GABBRO, BIOTITE-HORNBLENDE [6869]									PLU					WR [6869]	47.34	5.08		13.96		1.22	11.87		7.37	4.96	0.38		1.25	3.94	0.11		2.35	0.17
[6869]	CONVERGENT MARGIN	RYUKYU ARC / RYUKYU ARC / AMAMI-OSHIMA ISLANDS	UKE, KAGOSHIMA PREFECTURE	28	29	129	130	SAE			s_1304A [6869]	GABBRO, BIOTITE-HORNBLENDE [6869]									PLU					WR [6869]	49.8	1.05		16.31		1.16	6.36		8.62	8.47	0.16		1.49	3.25	0.13		2.95	0.24
[6869]	CONVERGENT MARGIN	RYUKYU ARC / RYUKYU ARC / AMAMI-OSHIMA ISLANDS	UKE, KAGOSHIMA PREFECTURE	28	29	129	130	SAE			s_62503 [6869]	GABBRO, BIOTITE-HORNBLENDE [6869]									PLU					WR [6869]	50.43	0.87		16.99		1.23	6.06		8.89	8.9	0.13		1.41	2.6	0.12		1.74	0.16
[6869]	CONVERGENT MARGIN	RYUKYU ARC / RYUKYU ARC / AMAMI-OSHIMA ISLANDS	UKE, KAGOSHIMA PREFECTURE	28	29	129	130	SAE			s_1404A [6869]	GABBRO, BIOTITE-HORNBLENDE [6869]									PLU					WR [6869]	50.47	1.18		17.09		1.31	5.31		7.89	7.48	0.13		1.54	3.69	0.16		3.46	0.28
[6869]	CONVERGENT MARGIN	RYUKYU ARC / RYUKYU ARC / AMAMI-OSHIMA ISLANDS	UKE, KAGOSHIMA PREFECTURE	28	29	129	130	SAE			s_1405A [6869]	GABBRO, BIOTITE-HORNBLENDE [6869]									PLU					WR [6869]	51.12	1.39		16.47		1.1	5.78		7.53	7.15	0.15		1.62	3.9	0.19		3.31	0.28
[6869]	CONVERGENT MARGIN	RYUKYU ARC / RYUKYU ARC / AMAMI-OSHIMA ISLANDS	UKE, KAGOSHIMA PREFECTURE	28	29	129	130	SAE			s_62504 [6869]	GABBRO, BIOTITE-HORNBLENDE [6869]									PLU					WR [6869]	54.19	1.16		16.87		1.95	5.46		5.13	5.47	0.13		2.44	4.22	0.26		2.03	0.15
[6869]	CONVERGENT MARGIN	RYUKYU ARC / RYUKYU ARC / AMAMI-OSHIMA ISLANDS	UKE, KAGOSHIMA PREFECTURE	28	29	129	130	SAE			s_1303A [6869]	DIORITE, BIOTITE-HORNBLENDE [6869]									PLU					WR [6869]	56.34	0.87		16.19		1.14	5.39		4.82	5.61	0.13		2.64	3.76	0.16		2.72	0.24
[6869]	CONVERGENT MARGIN	RYUKYU ARC / RYUKYU ARC / AMAMI-OSHIMA ISLANDS	UKE, KAGOSHIMA PREFECTURE	28	29	129	130	SAE			s_1703A [6869]	DIORITE, BIOTITE-HORNBLENDE [6869]									PLU					WR [6869]	61.21	1.24		16.09		1.46	6.37		3.82	1.98	0.14		2.68	3.96	0.23		1.69	0.14
[6869]	CONVERGENT MARGIN	RYUKYU ARC / RYUKYU ARC / AMAMI-OSHIMA ISLANDS	UKE, KAGOSHIMA PREFECTURE	28	29	129	130	SAE			s_1305B [6869]	ADAMELLITE, BIOTITE [6869]									PLU					WR [6869]	69.04	0.3		14.5		0.58	1.37		1.69	0.43	0.02		6.38	2.94	0.03		2.56	0.16
[6869]	CONVERGENT MARGIN	RYUKYU ARC / RYUKYU ARC / AMAMI-OSHIMA ISLANDS	UKE, KAGOSHIMA PREFECTURE	28	29	129	130	SAE			s_1302B [6869]	ADAMELLITE, BIOTITE [6869]									PLU					WR [6869]	73.98	0.28		13.75		0.51	1.07		0.27	0.31	0.01		5.18	3.32	0.03		1.1	0.19
[6869]	CONVERGENT MARGIN	RYUKYU ARC / RYUKYU ARC / AMAMI-OSHIMA ISLANDS	UKE, KAGOSHIMA PREFECTURE	28	29	129	130	SAE			s_1606B [6869]	ADAMELLITE, MUSCOVITE [6869]									PLU					WR [6869]	77.48	0.06		12.96		0.06	0.06		0.3	0.04			4.69	3.56			0.63	0.16
[6864]	CONVERGENT MARGIN	RYUKYU ARC / OKINAWA TROUGH / STATION CB6-20		27.5762	27.5762	127.139	127.139	SAQ	-1600	-1600	s_CB6-20 [6864]	RHYOLITE [6864]									VOL					WR [6864]	75.04	0.27		13.9		2.2			1.86	0.4	0.06		2.88	4.29	0.04
[6864]	CONVERGENT MARGIN	RYUKYU ARC / OKINAWA TROUGH / STATION CB6-25		27.5545	27.5545	127.129	127.129	SAQ	-1450	-1450	s_CB6-25 [6864]	RHYOLITE [6864]									VOL					WR [6864]	72.38	0.36		14.32		3.1			2.33	0.59	0.07		2.6	4.11	0.07
[6864]	CONVERGENT MARGIN	RYUKYU ARC / OKINAWA TROUGH / STATION CB6-25		27.5545	27.5545	127.129	127.129	SAQ	-1450	-1450	s_CB6-25M [6864]	RHYOLITE [6864]									VOL					WR [6864]	70.93	0.35		14.37		3.03			2.21	0.44	0.06		2.59	4.09	0.07
[6864]	CONVERGENT MARGIN	RYUKYU ARC / OKINAWA TROUGH / STATION DR7		27.5938	27.5938	127.225	127.225	SAQ	-1760	-1760	s_88-DR7 [6864]	RHYOLITE [6864]									VOL					WR [6864]	77.4	0.19		13.35		2.61			1.37	0.19	0.08		2.42	4.9	0.02
[6864]	CONVERGENT MARGIN	RYUKYU ARC / OKINAWA TROUGH / STATION DR8		27.5912	27.5912	127.154	127.154	SAQ	-1630	-1630	s_88-DR8-1 [6864]	RHYOLITE [6864]									VOL					WR [6864]	70.51	0.41		14.54		3.93			2.39	0.58	0.11		2.76	4.6	0.1
[6864]	CONVERGENT MARGIN	RYUKYU ARC / OKINAWA TROUGH / STATION DR8		27.5912	27.5912	127.154	127.154	SAQ	-1630	-1630	s_88-DR8-2 [6864]	RHYOLITE [6864]									VOL					WR [6864]	71.01	0.36		14.32		3.74			2.13	0.44	0.1		2.51	4.98	0.07
[6864]	CONVERGENT MARGIN	RYUKYU ARC / OKINAWA TROUGH / STATION DR8		27.5912	27.5912	127.154	127.154	SAQ	-1630	-1630	s_88-DR8-3 [6864]	RHYOLITE [6864]									VOL					WR [6864]	71.06	0.36		14.8		3.28			2.11	0.42	0.07		2.38	5.19	0.07
[6864]	CONVERGENT MARGIN	RYUKYU ARC / OKINAWA TROUGH / DIVE 425		27.281	27.281	127.064	127.064	SAQ	-1227	-1227	s_D425-4 [6864]	RHYOLITE [6864]									VOL					WR [6864]	71.11	0.27		13.93		3.22			2.06	0.36	0.11		2.14	4.48	0.06
[6864]	CONVERGENT MARGIN	RYUKYU ARC / OKINAWA TROUGH / DREDGE DR2		27.5667	27.5667	127	127	SAQ	-1500	-1500	s_JCD-2 [6864]	DACITE [6864]									VOL					WR [6864]	62.21	1.07		15.13		6.11			4.37	1.73	0.15		1.79	4.99	0.31
[6864]	CONVERGENT MARGIN	RYUKYU ARC / OKINAWA TROUGH / STATION CB6-24		27.5725	27.5725	127.099	127.099	SAQ	-1300	-1300	s_CB6-24 [6864]	ANDESITE [6864]									VOL					WR [6864]	59.61	0.87		15.87		8.42			6.97	4.36	0.15		1.24	3.4	0.21
[6864]	CONVERGENT MARGIN	RYUKYU ARC / OKINAWA TROUGH / DIVE 287-2		27.4912	27.4912	126.833	126.833	SAQ	-1380	-1380	s_287-2A [6864]	ANDESITE [6864]									VOL					WR [6864]	58.56	1.29		16.1		9.72			7.05	3.41	0.19		1.1	3.91	0.38
[6864]	CONVERGENT MARGIN	RYUKYU ARC / OKINAWA TROUGH / DIVE 287-2		27.4912	27.4912	126.833	126.833	SAQ	-1380	-1380	s_287-2B [6864]	ANDESITE [6864]									VOL					WR [6864]	58.16	1.29		16.03		9.79			7.1	3.48	0.19		1.08	3.89	0.38
[6864]	CONVERGENT MARGIN	RYUKYU ARC / OKINAWA TROUGH / DIVE 287-2		27.4912	27.4912	126.833	126.833	SAQ	-1380	-1380	s_287-2C [6864]	ANDESITE [6864]									VOL					WR [6864]	56.9	1.3		16.09		9.99			6.91	3.35	0.19		1.02	3.85	0.37
[6864]	CONVERGENT MARGIN	RYUKYU ARC / OKINAWA TROUGH / STATION 139-1	SLOPE OF THE KNOLL	27.5822	27.5822	127.138	127.138	SAQ	-1630	-1630	s_12-1YKLEACHED [6864]	RHYOLITE [6864]									VOL					WR [6864]
[6864]	CONVERGENT MARGIN	RYUKYU ARC / OKINAWA TROUGH / DREDGE D-1	SOUTHERN SLOPE OF THE KARUISHI KNOLL IN THE CENTRAL GRABEN	28.1217	28.125	127.673	127.675	SAQ	-846	-890	s_84-D1BPLEACHED [6864]	RHYOLITE [6864]									VOL					WR [6864]
[6864]	CONVERGENT MARGIN	RYUKYU ARC / OKINAWA TROUGH / STATION 138-1	RIFT VALLEY FLOOR	27.5907	27.5907	127.149	127.149	SAQ	-1750	-1750	s_11-1YKLEACHED [6864]	RHYOLITE [6864]									VOL					WR [6864]
[6864]	CONVERGENT MARGIN	RYUKYU ARC / OKINAWA TROUGH / STATION DR7		27.5938	27.5938	127.225	127.225	SAQ	-1760	-1760	s_88-DR7LEACHED [6864]	RHYOLITE [6864]									VOL					WR [6864]
[6864]	CONVERGENT MARGIN	RYUKYU ARC / OKINAWA TROUGH / STATION DR8		27.5912	27.5912	127.154	127.154	SAQ	-1630	-1630	s_88-DR8-1LEACHED [6864]	RHYOLITE [6864]									VOL					WR [6864]
[6864]	CONVERGENT MARGIN	RYUKYU ARC / OKINAWA TROUGH / DIVE 425		27.281	27.281	127.064	127.064	SAQ	-1227	-1227	s_D425-4LEACHED [6864]	RHYOLITE [6864]									VOL					WR [6864]
[6864]	CONVERGENT MARGIN	RYUKYU ARC / OKINAWA TROUGH / DREDGE D-3	CENTRAL MOUND	27.5153	27.5153	127.151	127.151	SAQ	-1200	-1578	s_84-D3PLEACHED [6864]	RHYOLITE [6864]									VOL					WR [6864]
[4488]	CONVERGENT MARGIN	RYUKYU ARC / RYUKYU ARC / AMAMI-OSHIMA ISLANDS / KONIYA GRANITE	JITO-TOGE, KONIYA, SETOUCHI-CHO, OSHIMA-GUN, KAGOSHIMA PREFECTURE	28.5	28.5	129.5	129.5	SAE			s_TN65021402 [4488]	GRANODIORITE [4488]									PLU					WR [4488]
[6114]	CONVERGENT MARGIN	RYUKYU ARC / RYUKYU ARC / KYUSHU / SAKURAJIMA / KITA-DAKE LAVA	SAKURA-ZIMA PENINSULA	31.58	31.58	130.65	130.65	SAE			s_1 [6114]	ANDESITE, HYPERSTHENE [6114]									VOL					WR [6114]
[6114]	CONVERGENT MARGIN	RYUKYU ARC / RYUKYU ARC / KYUSHU / SAKURAJIMA / KITA-DAKE LAVA	SAKURA-ZIMA PENINSULA	31.58	31.58	130.65	130.65	SAE			s_2 [6114]	ANDESITE, AUGITE-HYPERSTHENE [6114]									VOL					WR [6114]
[6114]	CONVERGENT MARGIN	RYUKYU ARC / RYUKYU ARC / KYUSHU / SAKURAJIMA / MINAMI-DAKE LAVA	SAKURA-ZIMA PENINSULA	31.58	31.58	130.65	130.65	SAE			s_3 [6114]	ANDESITE, AUGITE-HYPERSTHENE [6114]									VOL					WR [6114]
[6114]	CONVERGENT MARGIN	RYUKYU ARC / RYUKYU ARC / KYUSHU / SAKURAJIMA / MINAMI-DAKE LAVA	SAKURA-ZIMA PENINSULA	31.58	31.58	130.65	130.65	SAE			s_4 [6114]	ANDESITE, AUGITE-HYPERSTHENE [6114]									VOL					WR [6114]
[6114]	CONVERGENT MARGIN	RYUKYU ARC / RYUKYU ARC / KYUSHU / SAKURAJIMA / MINAMI-DAKE LAVA	SAKURA-ZIMA PENINSULA	31.58	31.58	130.65	130.65	SAE			s_5 [6114]	ANDESITE, AUGITE-HYPERSTHENE [6114]									VOL					WR [6114]
[6114]	CONVERGENT MARGIN	RYUKYU ARC / RYUKYU ARC / KYUSHU / SAKURAJIMA / MINAMI-DAKE LAVA	SAKURA-ZIMA PENINSULA	31.58	31.58	130.65	130.65	SAE			s_6 [6114]	ANDESITE, AUGITE-HYPERSTHENE [6114]									VOL					WR [6114]
[6114]	CONVERGENT MARGIN	RYUKYU ARC / RYUKYU ARC / KYUSHU / SAKURAJIMA	SAKURA-ZIMA PENINSULA, UNKNOWN ERUPTION EPOCH LAVA	31.58	31.58	130.65	130.65	SAE			s_7 [6114]	ANDESITE, AUGITE-HYPERSTHENE [6114]									VOL					WR [6114]
[6114]	CONVERGENT MARGIN	RYUKYU ARC / RYUKYU ARC / KYUSHU / SAKURAJIMA	SAKURA-ZIMA PENINSULA, UNKNOWN ERUPTION EPOCH LAVA	31.58	31.58	130.65	130.65	SAE			s_8 [6114]	ANDESITE, AUGITE-HYPERSTHENE [6114]									VOL					WR [6114]
[6114]	CONVERGENT MARGIN	RYUKYU ARC / RYUKYU ARC / KYUSHU / SAKURAJIMA	SAKURA-ZIMA PENINSULA, UNKNOWN ERUPTION EPOCH LAVA	31.58	31.58	130.65	130.65	SAE			s_9 [6114]	ANDESITE, AUGITE-HYPERSTHENE [6114]									VOL					WR [6114]
[6114]	CONVERGENT MARGIN	RYUKYU ARC / RYUKYU ARC / KYUSHU / SAKURAJIMA	SAKURA-ZIMA PENINSULA, UNKNOWN ERUPTION EPOCH LAVA	31.58	31.58	130.65	130.65	SAE			s_10 [6114]	ANDESITE, AUGITE-HYPERSTHENE [6114]									VOL					WR [6114]
[6114]	CONVERGENT MARGIN	RYUKYU ARC / RYUKYU ARC / KYUSHU / SAKURAJIMA	SAKURA-ZIMA PENINSULA, 1468-1476 LAVA	31.58	31.58	130.65	130.65	SAE			s_11 [6114]	ANDESITE, AUGITE-HYPERSTHENE [6114]									VOL					WR [6114]
[6114]	CONVERGENT MARGIN	RYUKYU ARC / RYUKYU ARC / KYUSHU / SAKURAJIMA	SAKURA-ZIMA PENINSULA, 1468-1476 LAVA	31.58	31.58	130.65	130.65	SAE			s_12 [6114]	ANDESITE, AUGITE-HYPERSTHENE [6114]									VOL					WR [6114]
[6114]	CONVERGENT MARGIN	RYUKYU ARC / RYUKYU ARC / KYUSHU / SAKURAJIMA	SAKURA-ZIMA PENINSULA, 1468-1476 LAVA	31.58	31.58	130.65	130.65	SAE			s_13 [6114]	ANDESITE, AUGITE-HYPERSTHENE [6114]									VOL					WR [6114]
[6114]	CONVERGENT MARGIN	RYUKYU ARC / RYUKYU ARC / KYUSHU / SAKURAJIMA	SAKURA-ZIMA PENINSULA, 1468-1476 LAVA	31.58	31.58	130.65	130.65	SAE			s_14 [6114]	ANDESITE, AUGITE-HYPERSTHENE [6114]									VOL					WR [6114]
[6114]	CONVERGENT MARGIN	RYUKYU ARC / RYUKYU ARC / KYUSHU / SAKURAJIMA	SAKURA-ZIMA PENINSULA, 1468-1476 LAVA	31.58	31.58	130.65	130.65	SAE			s_15 [6114]	ANDESITE, AUGITE-HYPERSTHENE [6114]									VOL					WR [6114]
[6114]	CONVERGENT MARGIN	RYUKYU ARC / RYUKYU ARC / KYUSHU / SAKURAJIMA	SAKURA-ZIMA PENINSULA, 1779 LAVA	31.58	31.58	130.65	130.65	SAE			s_16 [6114]	ANDESITE, AUGITE-HYPERSTHENE [6114]									VOL					WR [6114]
[6114]	CONVERGENT MARGIN	RYUKYU ARC / RYUKYU ARC / KYUSHU / SAKURAJIMA	SAKURA-ZIMA PENINSULA, 1779 LAVA	31.58	31.58	130.65	130.65	SAE			s_17 [6114]	ANDESITE, AUGITE-HYPERSTHENE [6114]									VOL					WR [6114]
[6114]	CONVERGENT MARGIN	RYUKYU ARC / RYUKYU ARC / KYUSHU / SAKURAJIMA	SAKURA-ZIMA PENINSULA, 1779 LAVA	31.58	31.58	130.65	130.65	SAE			s_18 [6114]	NOT GIVEN [6114]									VOL					WR [6114]
[6114]	CONVERGENT MARGIN	RYUKYU ARC / RYUKYU ARC / KYUSHU / SAKURAJIMA	SAKURA-ZIMA PENINSULA, 1779 LAVA	31.58	31.58	130.65	130.65	SAE			s_19 [6114]	ANDESITE, AUGITE-HYPERSTHENE [6114]									VOL					WR [6114]
[6114]	CONVERGENT MARGIN	RYUKYU ARC / RYUKYU ARC / KYUSHU / SAKURAJIMA	SAKURA-ZIMA PENINSULA, 1779 LAVA	31.58	31.58	130.65	130.65	SAE			s_20 [6114]	ANDESITE, AUGITE-HYPERSTHENE [6114]									VOL					WR [6114]
[6114]	CONVERGENT MARGIN	RYUKYU ARC / RYUKYU ARC / KYUSHU / SAKURAJIMA	SAKURA-ZIMA PENINSULA, 1779 LAVA	31.58	31.58	130.65	130.65	SAE			s_21 [6114]	ANDESITE, AUGITE-HYPERSTHENE [6114]									VOL					WR [6114]
[6114]	CONVERGENT MARGIN	RYUKYU ARC / RYUKYU ARC / KYUSHU / SAKURAJIMA	SAKURA-ZIMA PENINSULA, 1914-I LAVA	31.58	31.58	130.65	130.65	SAE			s_22 [6114]	ANDESITE, AUGITE-HYPERSTHENE [6114]									VOL					WR [6114]
[6114]	CONVERGENT MARGIN	RYUKYU ARC / RYUKYU ARC / KYUSHU / SAKURAJIMA	SAKURA-ZIMA PENINSULA, 1914-I LAVA	31.58	31.58	130.65	130.65	SAE			s_23 [6114]	ANDESITE, AUGITE-HYPERSTHENE [6114]									VOL					WR [6114]
[6114]	CONVERGENT MARGIN	RYUKYU ARC / RYUKYU ARC / KYUSHU / SAKURAJIMA	SAKURA-ZIMA PENINSULA, 1914-I LAVA	31.58	31.58	130.65	130.65	SAE			s_24 [6114]	ANDESITE, AUGITE-HYPERSTHENE [6114]									VOL					WR [6114]
[6114]	CONVERGENT MARGIN	RYUKYU ARC / RYUKYU ARC / KYUSHU / SAKURAJIMA	SAKURA-ZIMA PENINSULA, 1914-I LAVA	31.58	31.58	130.65	130.65	SAE			s_25 [6114]	ANDESITE, AUGITE-HYPERSTHENE [6114]									VOL					WR [6114]
[6114]	CONVERGENT MARGIN	RYUKYU ARC / RYUKYU ARC / KYUSHU / SAKURAJIMA	SAKURA-ZIMA PENINSULA, 1914-I LAVA	31.58	31.58	130.65	130.65	SAE			s_26 [6114]	ANDESITE, AUGITE-HYPERSTHENE [6114]									VOL					WR [6114]
[6114]	CONVERGENT MARGIN	RYUKYU ARC / RYUKYU ARC / KYUSHU / SAKURAJIMA	SAKURA-ZIMA PENINSULA, 1914-II LAVA	31.58	31.58	130.65	130.65	SAE			s_27 [6114]	ANDESITE, AUGITE-HYPERSTHENE [6114]									VOL					WR [6114]
[6114]	CONVERGENT MARGIN	RYUKYU ARC / RYUKYU ARC / KYUSHU / SAKURAJIMA	SAKURA-ZIMA PENINSULA, 1914-II LAVA	31.58	31.58	130.65	130.65	SAE			s_28 [6114]	ANDESITE, AUGITE-HYPERSTHENE [6114]									VOL					WR [6114]
[6114]	CONVERGENT MARGIN	RYUKYU ARC / RYUKYU ARC / KYUSHU / SAKURAJIMA	SAKURA-ZIMA PENINSULA, 1914-II LAVA	31.58	31.58	130.65	130.65	SAE			s_29 [6114]	ANDESITE, AUGITE-HYPERSTHENE [6114]									VOL					WR [6114]
[6114]	CONVERGENT MARGIN	RYUKYU ARC / RYUKYU ARC / KYUSHU / SAKURAJIMA	SAKURA-ZIMA PENINSULA, 1914-II LAVA	31.58	31.58	130.65	130.65	SAE			s_30 [6114]	ANDESITE, AUGITE-HYPERSTHENE [6114]									VOL					WR [6114]
[6114]	CONVERGENT MARGIN	RYUKYU ARC / RYUKYU ARC / KYUSHU / SAKURAJIMA	SAKURA-ZIMA PENINSULA, 1914-II LAVA	31.58	31.58	130.65	130.65	SAE			s_31 [6114]	ANDESITE, AUGITE-HYPERSTHENE [6114]									VOL					WR [6114]
[6114]	CONVERGENT MARGIN	RYUKYU ARC / RYUKYU ARC / KYUSHU / SAKURAJIMA	SAKURA-ZIMA PENINSULA, 1946 LAVA	31.58	31.58	130.65	130.65	SAE			s_32 [6114]	ANDESITE, AUGITE-HYPERSTHENE [6114]									VOL					WR [6114]
[6114]	CONVERGENT MARGIN	RYUKYU ARC / RYUKYU ARC / KYUSHU / SAKURAJIMA	SAKURA-ZIMA PENINSULA, 1946 LAVA	31.58	31.58	130.65	130.65	SAE			s_33 [6114]	ANDESITE, AUGITE-HYPERSTHENE [6114]									VOL					WR [6114]
[6114]	CONVERGENT MARGIN	RYUKYU ARC / RYUKYU ARC / KYUSHU / SAKURAJIMA	SAKURA-ZIMA PENINSULA, 1946 LAVA	31.58	31.58	130.65	130.65	SAE			s_34 [6114]	ANDESITE, AUGITE-HYPERSTHENE [6114]									VOL					WR [6114]
[6114]	CONVERGENT MARGIN	RYUKYU ARC / RYUKYU ARC / KYUSHU / SAKURAJIMA	SAKURA-ZIMA PENINSULA, 1946 LAVA	31.58	31.58	130.65	130.65	SAE			s_35 [6114]	ANDESITE, AUGITE-HYPERSTHENE [6114]									VOL					WR [6114]
[6114]	CONVERGENT MARGIN	RYUKYU ARC / RYUKYU ARC / KYUSHU / SAKURAJIMA	SAKURA-ZIMA PENINSULA, 1946 LAVA	31.58	31.58	130.65	130.65	SAE			s_36 [6114]	ANDESITE, AUGITE-HYPERSTHENE [6114]									VOL					WR [6114]
[6114]	CONVERGENT MARGIN	RYUKYU ARC / RYUKYU ARC / KYUSHU / SAKURAJIMA	SAKURA-ZIMA PENINSULA, 1955-1958 PYROCLASTICS	31.58	31.58	130.65	130.65	SAE			s_37 [6114]	ANDESITE, AUGITE-HYPERSTHENE [6114]									VOL					WR [6114]
[6114]	CONVERGENT MARGIN	RYUKYU ARC / RYUKYU ARC / KYUSHU / SAKURAJIMA	SAKURA-ZIMA PENINSULA, 1955-1958 PYROCLASTICS	31.58	31.58	130.65	130.65	SAE			s_38 [6114]	ANDESITE, AUGITE-HYPERSTHENE [6114]									VOL					WR [6114]
[6114]	CONVERGENT MARGIN	RYUKYU ARC / RYUKYU ARC / KYUSHU / SAKURAJIMA	SAKURA-ZIMA PENINSULA, 1955-1958 PYROCLASTICS	31.58	31.58	130.65	130.65	SAE			s_39 [6114]	ANDESITE, AUGITE-HYPERSTHENE [6114]									VOL					WR [6114]
[6114]	CONVERGENT MARGIN	RYUKYU ARC / RYUKYU ARC / KYUSHU / SAKURAJIMA	SAKURA-ZIMA PENINSULA, 1955-1958 PYROCLASTICS	31.58	31.58	130.65	130.65	SAE			s_40 [6114]	ANDESITE, AUGITE-HYPERSTHENE [6114]									VOL					WR [6114]
[6114]	CONVERGENT MARGIN	RYUKYU ARC / RYUKYU ARC / KYUSHU / SAKURAJIMA	SAKURA-ZIMA PENINSULA, 1955-1958 PYROCLASTICS	31.58	31.58	130.65	130.65	SAE			s_41 [6114]	ANDESITE, AUGITE-HYPERSTHENE [6114]									VOL					WR [6114]
[6114]	CONVERGENT MARGIN	RYUKYU ARC / RYUKYU ARC / KYUSHU / SAKURAJIMA	SAKURA-ZIMA PENINSULA, 1955-1958 PYROCLASTICS	31.58	31.58	130.65	130.65	SAE			s_42 [6114]	ANDESITE, AUGITE-HYPERSTHENE [6114]									VOL					WR [6114]
[6114]	CONVERGENT MARGIN	RYUKYU ARC / RYUKYU ARC / KYUSHU / SAKURAJIMA	SAKURA-ZIMA PENINSULA, 1955-1958 PYROCLASTICS	31.58	31.58	130.65	130.65	SAE			s_43 [6114]	ANDESITE, AUGITE-HYPERSTHENE [6114]									VOL					WR [6114]
[6114]	CONVERGENT MARGIN	RYUKYU ARC / RYUKYU ARC / KYUSHU / SAKURAJIMA	SAKURA-ZIMA PENINSULA, 1955-1958 PYROCLASTICS	31.58	31.58	130.65	130.65	SAE			s_44 [6114]	ANDESITE, AUGITE-HYPERSTHENE [6114]									VOL					WR [6114]
[6114]	CONVERGENT MARGIN	RYUKYU ARC / RYUKYU ARC / KYUSHU / SAKURAJIMA	SAKURA-ZIMA PENINSULA, 1955-1958 PYROCLASTICS	31.58	31.58	130.65	130.65	SAE			s_45 [6114]	ANDESITE, AUGITE-HYPERSTHENE [6114]									VOL					WR [6114]
[6114]	CONVERGENT MARGIN	RYUKYU ARC / RYUKYU ARC / KYUSHU / SAKURAJIMA	SAKURA-ZIMA PENINSULA, 1955-1958 PYROCLASTICS	31.58	31.58	130.65	130.65	SAE			s_46 [6114]	ANDESITE, AUGITE-HYPERSTHENE [6114]									VOL					WR [6114]
[6114]	CONVERGENT MARGIN	RYUKYU ARC / RYUKYU ARC / KYUSHU / SAKURAJIMA	SAKURA-ZIMA PENINSULA, 1955-1958 PYROCLASTICS	31.58	31.58	130.65	130.65	SAE			s_47 [6114]	ANDESITE, AUGITE-HYPERSTHENE [6114]									VOL					WR [6114]
[6114]	CONVERGENT MARGIN	RYUKYU ARC / RYUKYU ARC / KYUSHU / SAKURAJIMA	SAKURA-ZIMA PENINSULA, 1955-1958 PYROCLASTICS	31.58	31.58	130.65	130.65	SAE			s_48 [6114]	ANDESITE, AUGITE-HYPERSTHENE [6114]									VOL					WR [6114]
[6114]	CONVERGENT MARGIN	RYUKYU ARC / RYUKYU ARC / KYUSHU / SAKURAJIMA	SAKURA-ZIMA PENINSULA, 1955-1958 PYROCLASTICS	31.58	31.58	130.65	130.65	SAE			s_49 [6114]	ANDESITE, AUGITE-HYPERSTHENE [6114]									VOL					WR [6114]
[6114]	CONVERGENT MARGIN	RYUKYU ARC / RYUKYU ARC / KYUSHU / SAKURAJIMA	SAKURA-ZIMA PENINSULA, 1955-1958 PYROCLASTICS	31.58	31.58	130.65	130.65	SAE			s_50 [6114]	ANDESITE, AUGITE-HYPERSTHENE [6114]									VOL					WR [6114]
[6114]	CONVERGENT MARGIN	RYUKYU ARC / RYUKYU ARC / KYUSHU / SAKURAJIMA	SAKURA-ZIMA PENINSULA, 1955-1958 PYROCLASTICS	31.58	31.58	130.65	130.65	SAE			s_51 [6114]	ANDESITE, AUGITE-HYPERSTHENE [6114]									VOL					WR [6114]
[6114]	CONVERGENT MARGIN	RYUKYU ARC / RYUKYU ARC / KYUSHU / SAKURAJIMA	SAKURA-ZIMA PENINSULA, 1955-1958 PYROCLASTICS	31.58	31.58	130.65	130.65	SAE			s_52 [6114]	ANDESITE, AUGITE-HYPERSTHENE [6114]									VOL					WR [6114]
[6114]	CONVERGENT MARGIN	RYUKYU ARC / RYUKYU ARC / KYUSHU / SAKURAJIMA	SAKURA-ZIMA PENINSULA, 1955-1958 PYROCLASTICS	31.58	31.58	130.65	130.65	SAE			s_53 [6114]	ANDESITE, AUGITE-HYPERSTHENE [6114]									VOL					WR [6114]
[6114]	CONVERGENT MARGIN	RYUKYU ARC / RYUKYU ARC / KYUSHU / SAKURAJIMA	SAKURA-ZIMA PENINSULA, 1955-1958 PYROCLASTICS	31.58	31.58	130.65	130.65	SAE			s_54 [6114]	ANDESITE, AUGITE-HYPERSTHENE [6114]									VOL					WR [6114]
[6114]	CONVERGENT MARGIN	RYUKYU ARC / RYUKYU ARC / KYUSHU / SAKURAJIMA	SAKURA-ZIMA PENINSULA, 1955-1958 PYROCLASTICS	31.58	31.58	130.65	130.65	SAE			s_55 [6114]	ANDESITE, AUGITE-HYPERSTHENE [6114]									VOL					WR [6114]
[6114]	CONVERGENT MARGIN	RYUKYU ARC / RYUKYU ARC / KYUSHU / SAKURAJIMA	SAKURA-ZIMA PENINSULA, 1955-1958 PYROCLASTICS	31.58	31.58	130.65	130.65	SAE			s_56 [6114]	ANDESITE, AUGITE-HYPERSTHENE [6114]									VOL					WR [6114]
[6114]	CONVERGENT MARGIN	RYUKYU ARC / RYUKYU ARC / KYUSHU / SAKURAJIMA	SAKURA-ZIMA PENINSULA, 1955-1958 PYROCLASTICS	31.58	31.58	130.65	130.65	SAE			s_57 [6114]	ANDESITE, AUGITE-HYPERSTHENE [6114]									VOL					WR [6114]
[6114]	CONVERGENT MARGIN	RYUKYU ARC / RYUKYU ARC / KYUSHU / SAKURAJIMA	SAKURA-ZIMA PENINSULA, 1955-1958 PYROCLASTICS	31.58	31.58	130.65	130.65	SAE			s_58 [6114]	ANDESITE, AUGITE-HYPERSTHENE [6114]									VOL					WR [6114]
[6114]	CONVERGENT MARGIN	RYUKYU ARC / RYUKYU ARC / KYUSHU / SAKURAJIMA	SAKURA-ZIMA PENINSULA, 1955-1958 PYROCLASTICS	31.58	31.58	130.65	130.65	SAE			s_59 [6114]	ANDESITE, AUGITE-HYPERSTHENE [6114]									VOL					WR [6114]
[6114]	CONVERGENT MARGIN	RYUKYU ARC / RYUKYU ARC / KYUSHU / SAKURAJIMA	SAKURA-ZIMA PENINSULA, 1955-1958 PYROCLASTICS	31.58	31.58	130.65	130.65	SAE			s_60 [6114]	ANDESITE, AUGITE-HYPERSTHENE [6114]									VOL					WR [6114]
[6114]	CONVERGENT MARGIN	RYUKYU ARC / RYUKYU ARC / KYUSHU / SAKURAJIMA	SAKURA-ZIMA PENINSULA, 1955-1958 PYROCLASTICS	31.58	31.58	130.65	130.65	SAE			s_61 [6114]	ANDESITE, AUGITE-HYPERSTHENE [6114]									VOL					WR [6114]
[6114]	CONVERGENT MARGIN	RYUKYU ARC / RYUKYU ARC / KYUSHU / SAKURAJIMA	SAKURA-ZIMA PENINSULA, 1955-1958 PYROCLASTICS	31.58	31.58	130.65	130.65	SAE			s_62 [6114]	ANDESITE, AUGITE-HYPERSTHENE [6114]									VOL					WR [6114]
[5442]	CONVERGENT MARGIN	RYUKYU ARC / RYUKYU ARC / KYUSHU / KIRISHIMA / OHATA LAVAS		31.88	31.88	130.92	130.92	SAE			s_N1 [5442]	ANDESITE, AUGITE-HYPERSTHENE [5442]									VOL					WR [5442]	57.43	0.9		17.76		2.61	5.58		7.92	3.17	0.15		1.29	3.06	0.11		0.4	0.12
[5442]	CONVERGENT MARGIN	RYUKYU ARC / RYUKYU ARC / KYUSHU / KIRISHIMA / TAKACHIHO BASALT LAVAS		31.88	31.88	130.92	130.92	SAE			s_P8^ [5442]	ANDESITE, PIGEONITE-AUGITE-HYPERSTHENE [5442]									VOL					WR [5442]	53.16	0.77		15.7		5.84	5.62		7.71	6.16	0.2		1.04	2.98	0.1		0.49	0.23
[5442]	CONVERGENT MARGIN	RYUKYU ARC / RYUKYU ARC / KYUSHU / KIRISHIMA / TAKACHIHO BASALT LAVAS		31.88	31.88	130.92	130.92	SAE			s_P8^^ [5442]	ANDESITE, PIGEONITE-AUGITE-HYPERSTHENE [5442]									VOL					WR [5442]	50.03	0.62		12.56		4.67	10.14		6.17	11.78	0.16		0.83	2.39	0.08		0.39	0.18
[5442]	CONVERGENT MARGIN	RYUKYU ARC / RYUKYU ARC / KYUSHU / KIRISHIMA / OHACHI LAVAS		31.88	31.88	130.92	130.92	SAE			s_P811 [5442]	BASALT [5442]									VOL					WR [5442]	52.4	0.6		19.36		4.56	4.39		9.42	4.81	0.16		0.81	3.01	0.08		0.39	0.18
[5442]	CONVERGENT MARGIN	RYUKYU ARC / RYUKYU ARC / KYUSHU / KIRISHIMA / OHACHI LAVAS		31.88	31.88	130.92	130.92	SAE			s_P81 [5442]	BASALT [5442]									VOL					WR [5442]	52.82	0.69		19.22		4.96	4.14		9.29	4.77	0.16		0.88	3.04	0.26		0.43	0.11
[5442]	CONVERGENT MARGIN	RYUKYU ARC / RYUKYU ARC / KYUSHU / KIRISHIMA / OHACHI LAVAS		31.88	31.88	130.92	130.92	SAE			s_P80 [5442]	ANDESITE, AUGITE-HYPERSTHENE [5442]									VOL					WR [5442]	53.81	0.64		19.08		4.06	4.39		9.06	4.65	0.15		1.07	3.01	0.06		0.19	0.15
[5442]	CONVERGENT MARGIN	RYUKYU ARC / RYUKYU ARC / KYUSHU / KIRISHIMA / OHACHI LAVAS		31.88	31.88	130.92	130.92	SAE			s_P89 [5442]	ANDESITE, AUGITE-HYPERSTHENE [5442]									VOL					WR [5442]	53.72	0.61		18.98		4.85	3.96		8.33	4.27	0.16		1.2	3.12	0.16		0.68	0.39
[5442]	CONVERGENT MARGIN	RYUKYU ARC / RYUKYU ARC / KYUSHU / KIRISHIMA / TAKACHIHO BASALT LAVAS		31.88	31.88	130.92	130.92	SAE			s_P8 [5442]	ANDESITE, PIGEONITE-AUGITE-HYPERSTHENE [5442]									VOL					WR [5442]	55.58	0.64		18.86		1.9	5.5		8.26	3.72	0.13		1.45	3.05	0.13		0.41	0.28
[5442]	CONVERGENT MARGIN	RYUKYU ARC / RYUKYU ARC / KYUSHU / KIRISHIMA / OHACHI LAVAS		31.88	31.88	130.92	130.92	SAE			s_P83 [5442]	ANDESITE, AUGITE-HYPERSTHENE [5442]									VOL					WR [5442]	60.59	0.71		15.13		3.46	2.99		5.82	3.31	0.12		1.93	3.04	0.11		1.74	0.55
[5442]	CONVERGENT MARGIN	RYUKYU ARC / RYUKYU ARC / KYUSHU / KIRISHIMA / SHIRATORIYAMA LAVAS		31.88	31.88	130.92	130.92	SAE			s_O31 [5442]	ANDESITE, OLIVINE-HYPERSTHENE-AUGITE [5442]									VOL					WR [5442]	53.98	0.77		17.82		2.93	5.19		9.27	5.22	0.15		1.63	2.88	0.17		0.29	0.26
[5442]	CONVERGENT MARGIN	RYUKYU ARC / RYUKYU ARC / KYUSHU / KIRISHIMA / ONAMI-IKE LAVA		31.88	31.88	130.92	130.92	SAE			s_M3 [5442]	ANDESITE, OLIVINE-AUGITE-HYPERSTHENE [5442]									VOL					WR [5442]	55.51	0.68		17.74		2.33	5.18		8.46	4.49	0.13		1.69	3.1	0.14		0.44	0.51
[5442]	CONVERGENT MARGIN	RYUKYU ARC / RYUKYU ARC / KYUSHU / KIRISHIMA / OHACHI LAVAS		31.88	31.88	130.92	130.92	SAE			s_P82 [5442]	ANDESITE, AUGITE-HYPERSTHENE [5442]									VOL					WR [5442]	59.75	0.55		17.19		2.61	4.07		6.37	3.65	0.13		1.79	2.96	0.16		0.9	0.19
[5442]	CONVERGENT MARGIN	RYUKYU ARC / RYUKYU ARC / KYUSHU / KIRISHIMA / SHIRATORI BASALT LAVAS		31.88	31.88	130.92	130.92	SAE			s_L21 [5442]	ANDESITE, AUGITE-HYPERSTHENE [5442]									VOL					WR [5442]	59.42	0.67		14.75		2.5	3.98		7.07	3.71	0.1		2.08	3.53	0.13		0.6	0.23
[5442]	CONVERGENT MARGIN	RYUKYU ARC / RYUKYU ARC / KYUSHU / KIRISHIMA / ROTHUKANNONIKE LAVAS		31.88	31.88	130.92	130.92	SAE			s_M12 [5442]	ANDESITE, AUGITE-HYPERSTHENE [5442]									VOL					WR [5442]	57.03	0.94		17.34		2.87	4.63		7.3	3.81	0.13		2.04	3.13	0.23		0.99	0.22
[5442]	CONVERGENT MARGIN	RYUKYU ARC / RYUKYU ARC / KYUSHU / KIRISHIMA / IIMORIYAMA LAVAS		31.88	31.88	130.92	130.92	SAE			s_O23 [5442]	ANDESITE, AUGITE-HYPERSTHENE [5442]									VOL					WR [5442]	57.26	0.73		17.65		2.56	4.15		7.01	3.74	0.11		2.13	3.11	0.15		0.51	0.11
[5442]	CONVERGENT MARGIN	RYUKYU ARC / RYUKYU ARC / KYUSHU / KIRISHIMA / OHATAYAMA BASAL LAVAS		31.88	31.88	130.92	130.92	SAE			s_N3 [5442]	ANDESITE, AUGITE-HYPERSTHENE [5442]									VOL					WR [5442]	59.22	0.74		16.8		2.56	4.3		7.2	4.12	0.11		2.16	3.13	0.32		0.68	0.2
[5442]	CONVERGENT MARGIN	RYUKYU ARC / RYUKYU ARC / KYUSHU / KIRISHIMA / OHACHI LAVAS		31.88	31.88	130.92	130.92	SAE			s_P85 [5442]	ANDESITE, AUGITE-HYPERSTHENE [5442]									VOL					WR [5442]	59.73	0.56		15.63		4.56	3.5		6.87	3.47	0.13		1.8	3.38	0.09		0.19	0.1
[7087]	CONVERGENT MARGIN	RYUKYU ARC / RYUKYU ARC / KYUSHU / SAKURAJIMA	SAKURA-ZIMA PENINSULA, ARIMURA	31.58	31.58	130.65	130.65	SAE			s_RM46040701 [7087]	ANDESITE, 2-PYROXENE-LABRADORITE [7087]					7	4	1946		VOL					WR [7087]	61.26	0.74		16.14		2.88	4.71		6.8	2.77	0.14		1.46	2.65	0.18		0.21	0.09
[7087]	CONVERGENT MARGIN	RYUKYU ARC / RYUKYU ARC / KYUSHU / SAKURAJIMA	SAKURA-ZIMA PENINSULA, KUROKAMI	31.58	31.58	130.65	130.65	SAE			s_RM46041001 [7087]	ANDESITE, 2-PYROXENE-LABRADORITE [7087]					10	4	1946		VOL					WR [7087]	61.24	0.72		16.76		2.42	4.84		6.62	2.69	0.13		1.49	2.81	0.2		0.17	0.16
[4704]	CONVERGENT MARGIN	RYUKYU ARC / RYUKYU ARC / KYUSHU / ASO	AT SWITCHBACK ON TAKAMORI ROAD, ABOUT 1 KM WOF KIGO, TAKAMORI QUAD	32.92	32.92	131.03	131.03	SAE			s_64L-37-1 [4704]	NOT GIVEN [4704]									VOL					GL [4704]	68.23	0.64		14.9		1.38	1.34		1.67	0.56	0.09		4.99	4.62	0.15		0.87	0.28		0.03
[4704]	CONVERGENT MARGIN	RYUKYU ARC / RYUKYU ARC / KYUSHU / ASO	ALONG ROAD ABOUT 200 M N OF DAM AT INTERSECTION OF KAWABASHIRI AND GOKASSE RIVERS, TAKAMORI QUAD	32.92	32.92	131.03	131.03	SAE			s_64L-83 [4704]	NOT GIVEN [4704]									VOL					GL [4704]	60.99	0.89		15.9		2.1	4.02		4.45	1.79	0.14		3.39	4.28	0.57		0.58	0.48		0.04
[4704]	CONVERGENT MARGIN	RYUKYU ARC / RYUKYU ARC / KYUSHU / ASO	ALONG ROAD ABOUT 400 M N OF DAM AT INTERSECTION OF KAWABASHIRI AND GOKASSE RIVERS, TAKAMORI QUAD	32.92	32.92	131.03	131.03	SAE			s_64L-243841 [4704]	NOT GIVEN [4704]									VOL					GL [4704]	57.51	0.96		16.65		3.05	4.33		5.55	2.45	0.14		2.62	3.82	0.38		1.39	1.1		0.03
[4704]	CONVERGENT MARGIN	RYUKYU ARC / RYUKYU ARC / KYUSHU / ASO	ABOUT 50 M DOWN SIDE ROAD THAT BRANCHES TO NE FROM TAKACHIHO-GOKASSE ROAD ABOUT 500 M NW OF HIGH BRIDGE OVER GOKASSE RIVER, MITAI QUAD	32.92	32.92	131.03	131.03	SAE			s_64L-49 [4704]	NOT GIVEN [4704]									VOL					GL [4704]	69.37	0.39		15.2		0.55	1.15		1.31	0.43	0.09		5.02	4.82	0.08		0.75	0.42		0.1
[4704]	CONVERGENT MARGIN	RYUKYU ARC / RYUKYU ARC / KYUSHU / ASO	IN QUARRY S OF MAIN ROAD 7 KM WEST OF NOBEOKA RAILWAY STATION, NOBEOKA QUAD	32.92	32.92	131.03	131.03	SAE			s_64L-29-B-2 [4704]	NOT GIVEN [4704]									VOL					GL [4704]	67.43	0.35		15.33		0.14	1.46		1.2	0.4	0.08		4.74	4.64	0.07		2.92	0.73		0.16
[4704]	CONVERGENT MARGIN	RYUKYU ARC / RYUKYU ARC / KYUSHU / ASO	ABOUT 300 M DOWN A SIDE ROAD THAT BRANCHES TO SW FROM TAKACHIHO-GOKASSE ROAD AT A POINT 500 M W OF THE WELL-MARKED INTERSECTION WITH THE ROAD TO KUNIMIOKA MOUNTAIN, MITAI QUAD	32.92	32.92	131.03	131.03	SAE			s_64L-16-A [4704]	NOT GIVEN [4704]									VOL					GL [4704]	67.24	0.42		16.09		0.54	1.43		1.71	0.58	0.11		4.36	4.53	0.12		2.08	0.54		0.05
[4704]	CONVERGENT MARGIN	RYUKYU ARC / RYUKYU ARC / KYUSHU / ASO	ALONG TAKAMORI ROAD, ABOUT 500 M N OF SARUMARU, TAKAMORI QUAD	32.92	32.92	131.03	131.03	SAE			s_64L-74-F [4704]	NOT GIVEN [4704]									VOL					GL [4704]	66.46	0.41		15.2		0.89	1.25		1.77	0.61	0.1		4.2	4.64	0.12		2.93	1.28		0.09
[4704]	CONVERGENT MARGIN	RYUKYU ARC / RYUKYU ARC / KYUSHU / ASO	ALONG IWATO ROAD ON S SIDE OF IWATO RIVER, JUST N OF FIRST TUNNEL N OF THE HIGH RED BRIDGE, MITAI QUAD	32.92	32.92	131.03	131.03	SAE			s_64L-66-H-B [4704]	NOT GIVEN [4704]									VOL					GL [4704]	68.59	0.38		15.45		0.8	1.24		1.7	0.53	0.1		4.35	5.15	0.11		0.9	0.47		0.16
[4704]	CONVERGENT MARGIN	RYUKYU ARC / RYUKYU ARC / KYUSHU / ASO	E RIM OF ASO CALDERA S OF TAKEDA ROAD	32.92	32.92	131.03	131.03	SAE			s_64L-KO-10 [4704]	NOT GIVEN [4704]									VOL					GL [4704]	66.74	0.44		16.08		0.67	1.75		2.41	0.62	0.11		3.87	4.9	0.21		1.08	0.53		0.02
[4704]	CONVERGENT MARGIN	RYUKYU ARC / RYUKYU ARC / KYUSHU / ASO	ABOUT 500 M SE OF TAKAONO, A ROADCUT NORTHWESTERNMOST SWITCHBACK ALONG SIDE ROAD TO AKABANE THAT BRANCHES FROM TAKAMORI ROAD, TAKAMORI QUAD	32.92	32.92	131.03	131.03	SAE			s_64L-42-B-2 [4704]	NOT GIVEN [4704]									VOL					GL [4704]	59.16	0.43		18.24		1.02	1.93		4.72	1.72	0.07		2.92	4.27	0.28		2.15	1.16		0.06
[4704]	CONVERGENT MARGIN	RYUKYU ARC / RYUKYU ARC / KYUSHU / ASO		32.92	32.92	131.03	131.03	SAE			s_KO-7 [4704]	NOT GIVEN [4704]									VOL					WR [4704]	64.48	0.59		15.64		1.14	1.93		2.32	1.03	0.11		3.71	4.54	0.37		3.05	0.7
[4704]	CONVERGENT MARGIN	RYUKYU ARC / RYUKYU ARC / KYUSHU / ASO		32.92	32.92	131.03	131.03	SAE			s_KO-9 [4704]	NOT GIVEN [4704]									VOL					WR [4704]	66.2	0.59		15.92		1.27	1.7		2.27	1.07	0.1		4.05	4.79	0.34		0.71	0.57
[4704]	CONVERGENT MARGIN	RYUKYU ARC / RYUKYU ARC / KYUSHU / ASO	E RIM OF ASO CALDERA S OF TAKEDA ROAD	32.92	32.92	131.03	131.03	SAE			s_64L-KO-10 [4704]	NOT GIVEN [4704]									VOL					WR [4704]	62.94	0.79		16.82		1.61	2.57		3.46	1.72	0.12		3.53	4.6	0.38		0.75	0.65
[4238]	CONVERGENT MARGIN	RYUKYU ARC / RYUKYU ARC / KYUSHU	OKUEYAMA, NORTH OF SHISHIGAWA, MIYAZAKI PREFECTURE, OUTER BELT	32.5	32.8	131.3	131.8	SAE			s_1804 [4238]	GRANODIORITE, BIOTITE [4238]									PLU					WR [4238]
[23863]	CONVERGENT MARGIN	RYUKYU ARC / RYUKYU ARC / KYUSHU / SAKURAJIMA	YOUNGER MINAMIDAKE AN-EI	31.6046	31.6046	130.666	130.666	SAE			s_YMA1 [23863]	DACITE [23863]									VOL					WR [23863]	62.95	0.79		16.11				5.83	5.27	1.67	0.14		1.95	3.77	0.2
[23863]	CONVERGENT MARGIN	RYUKYU ARC / RYUKYU ARC / KYUSHU / SAKURAJIMA	YOUNGER MINAMIDAKE BUNMEI	31.568	31.568	130.632	130.632	SAE			s_YMB2 [23863]	DACITE [23863]									VOL					WR [23863]	62.82	0.75		16.85				5.39	5.7	1.57	0.13		1.94	3.67	0.17
[23863]	CONVERGENT MARGIN	RYUKYU ARC / RYUKYU ARC / KYUSHU / SAKURAJIMA	YOUNGER KITADAKE	31.62	31.62	130.68	130.68	SAE			s_YKL1 [23863]	DACITE [23863]									VOL					WR [23863]	64.42	0.65		16.21				4.98	5.05	1.73	0.13		2.07	3.56	0.14
[23863]	CONVERGENT MARGIN	RYUKYU ARC / RYUKYU ARC / KYUSHU / SAKURAJIMA	OSUMI PUMICE FALL (AIRA CALDERA RHYOLITE)	31.2553	31.2553	130.454	130.454	SAE			s_OPF1 [23863]	RHYOLITE [23863]									VOL					WR [23863]	72.27	0.24		14.91				2.29	3.12	0.47	0.07		2.49	3.6	0.05
[23863]	CONVERGENT MARGIN	RYUKYU ARC / RYUKYU ARC / KYUSHU / SAKURAJIMA	SUMIYOSHIIKE BASALT	31.4612	31.4612	130.352	130.352	SAE			s_SYB [23863]	BASALT [23863]									VOL					WR [23863]	46.74	1.03		17.71				11.72	11.47	6.23	0.2		0.38	2.13	0.11
[23863]	CONVERGENT MARGIN	RYUKYU ARC / RYUKYU ARC / KYUSHU / SAKURAJIMA	SHIRAHAMA BASALT	31.3846	31.3846	130.36	130.36	SAE			s_SHB [23863]	BASALT [23863]									VOL					WR [23863]	48.63	0.91		19.2				10.52	11.14	6.31	0.19		0.38	2.35	0.16
[23863]	CONVERGENT MARGIN	RYUKYU ARC / RYUKYU ARC / KYUSHU / SAKURAJIMA	POST 1955 ERUPTIVE PRODUCT	31.5545	31.5545	130.679	130.679	SAE			s_P27 [23863]	NOT GIVEN [23863]									VOL					WR [23863]	57.25	0.76		17.2				7.41	7.87	3.69	0.16		1.28	2.98	0.14
[23863]	CONVERGENT MARGIN	RYUKYU ARC / RYUKYU ARC / KYUSHU / SAKURAJIMA	POST 1955 ERUPTIVE PRODUCT	31.5573	31.5573	130.704	130.704	SAE			s_P5 [23863]	NOT GIVEN [23863]									VOL					WR [23863]	57.91	0.81		16.77				7.48	7.14	3.27	0.16		1.41	3.17	0.15
[23863]	CONVERGENT MARGIN	RYUKYU ARC / RYUKYU ARC / KYUSHU / SAKURAJIMA	POST 1955 ERUPTIVE PRODUCT	31.6183	31.6183	130.675	130.675	SAE			s_P13 [23863]	NOT GIVEN [23863]									VOL					WR [23863]	56.6	0.72		18.03				7.07	8.12	3.22	0.15		1.25	3.05	0.14
[23863]	CONVERGENT MARGIN	RYUKYU ARC / RYUKYU ARC / KYUSHU / SAKURAJIMA	POST 1955 ERUPTIVE PRODUCT	31.5932	31.5932	130.71	130.71	SAE			s_P16 [23863]	NOT GIVEN [23863]									VOL					WR [23863]	60.41	0.75		17.03				6.36	6.78	2.5	0.13		1.61	3.09	0.17
[23863]	CONVERGENT MARGIN	RYUKYU ARC / RYUKYU ARC / KYUSHU / SAKURAJIMA	OLDER MINAMIDAKE KANNONZAKI	31.557	31.557	130.645	130.645	SAE			s_OMKZ1 [23863]	ANDESITE [23863]									VOL					WR [23863]	61.39	0.74		16.78				6.64	6.28	2.75	0.16		1.73	3.25	0.14
[23863]	CONVERGENT MARGIN	RYUKYU ARC / RYUKYU ARC / KYUSHU / SAKURAJIMA	OLDER MINAMIDAKE ARIMURA	31.5569	31.5569	130.666	130.666	SAE			s_OMAM2 [23863]	ANDESITE [23863]									VOL					WR [23863]	60.32	0.75		16.42				6.81	5.87	2.62	0.16		1.73	3.24	0.14
[23863]	CONVERGENT MARGIN	RYUKYU ARC / RYUKYU ARC / KYUSHU / SAKURAJIMA	OLDER MINAMIDAKE MIYAMOTO	31.5533	31.5533	130.665	130.665	SAE			s_OMMM2 [23863]	ANDESITE [23863]									VOL					WR [23863]	58.32	0.72		17.37				6.76	7.15	2.94	0.15		1.46	3.13	0.14
[23863]	CONVERGENT MARGIN	RYUKYU ARC / RYUKYU ARC / KYUSHU / SAKURAJIMA	YOUNGER MINAMIDAKE SHOWA	31.5537	31.5537	130.666	130.666	SAE			s_YMS1 [23863]	ANDESITE [23863]									VOL					WR [23863]	59.68	0.78		16.93				6.59	6.78	2.6	0.15		1.56	3.36	0.17
[23863]	CONVERGENT MARGIN	RYUKYU ARC / RYUKYU ARC / KYUSHU / SAKURAJIMA	YOUNGER MINAMIDAKE TAISHO	31.5893	31.5893	130.602	130.602	SAE			s_YMT1 [23863]	ANDESITE [23863]									VOL					WR [23863]
[23863]	CONVERGENT MARGIN	RYUKYU ARC / RYUKYU ARC / KYUSHU / SAKURAJIMA	YOUNGER MINAMIDAKE TAISHO 1	31.5547	31.5547	130.69	130.69	SAE			s_YMT1^ [23863]	ANDESITE [23863]									VOL					WR [23863]	60.67	0.79		16.33				6.54	6.16	2.36	0.15		1.68	3.52	0.18
[6117]	CONVERGENT MARGIN	RYUKYU ARC / RYUKYU ARC / KYUSHU / UNZEN	SHIMABARA PENINSULA, TAKA-DAKE GROUP,TAKA-DAKE BASE	32.75	32.75	130.3	130.3	SAE			s_1 [6117]	ANDESITE, BIOTITE-HORNBLENDE [6117]									VOL					WR [6117]	56.76	0.87		18.22		2.6	4.59		6.78	4.34	0.14		1.63	2.08	0.19		0.91	0.93
[6117]	CONVERGENT MARGIN	RYUKYU ARC / RYUKYU ARC / KYUSHU / UNZEN	SHIMABARA PENINSULA, TAKA-DAKE GROUP, TAKA-DAKE MAIN BODY	32.75	32.75	130.3	130.3	SAE			s_2 [6117]	ANDESITE, BIOTITE-HORNBLENDE [6117]									VOL					WR [6117]	61.16	0.7		16.24		2.09	3.13		5.26	2.9	0.11		2.01	3.99	0.13		0.72	0.75
[6117]	CONVERGENT MARGIN	RYUKYU ARC / RYUKYU ARC / KYUSHU / UNZEN	SHIMABARA PENINSULA, TAKA-DAKE GROUP, KINUGASA-YAMA BASE	32.75	32.75	130.3	130.3	SAE			s_3 [6117]	ANDESITE, HORNBLENDE [6117]									VOL					WR [6117]	65.32	0.75		16.55		2.35	1.54		4.26	1.26	0.06		2.24	3.89	0.22		0.83	0.99
[6117]	CONVERGENT MARGIN	RYUKYU ARC / RYUKYU ARC / KYUSHU / UNZEN	SHIMABARA PENINSULA, TAKA-DAKE GROUP, KINUGASA-YAMA BASE	32.75	32.75	130.3	130.3	SAE			s_4 [6117]	ANDESITE, HORNBLENDE [6117]									VOL					WR [6117]	57.94	0.81		17.31		2.89	3.9		7.51	4.72	0.17		1.8	2.74	0.16		0.42	0.27
[6117]	CONVERGENT MARGIN	RYUKYU ARC / RYUKYU ARC / KYUSHU / UNZEN / KINUGASAYAMA LAVA	SHIMABARA PENINSULA	32.75	32.75	130.3	130.3	SAE			s_5 [6117]	ANDESITE, HORNBLENDE [6117]									VOL					WR [6117]	63.11	0.67		16.87		1.94	3.4		5.49	2.44	0.09		2.31	2.82	0.12		0.68	0.29
[6117]	CONVERGENT MARGIN	RYUKYU ARC / RYUKYU ARC / KYUSHU / UNZEN / KINUGASAYAMA LAVA	SHIMABARA PENINSULA	32.75	32.75	130.3	130.3	SAE			s_6 [6117]	ANDESITE, HORNBLENDE [6117]									VOL					WR [6117]	63.39	0.65		16.77		2.34	2.29		3.76	2.6	0.11		2.28	3.72	0.31		1.56	0.72
[6117]	CONVERGENT MARGIN	RYUKYU ARC / RYUKYU ARC / KYUSHU / UNZEN / KINUGASAYAMA LAVA	SHIMABARA PENINSULA	32.75	32.75	130.3	130.3	SAE			s_7 [6117]	ANDESITE, HORNBLENDE [6117]									VOL					WR [6117]	61.66	0.61		15.66		2.81	3.52		5.79	2.8	0.13		2.51	3.18	0.14		0.92	0.38
[6117]	CONVERGENT MARGIN	RYUKYU ARC / RYUKYU ARC / KYUSHU / UNZEN / KINUGASAYAMA LAVA	SHIMABARA PENINSULA	32.75	32.75	130.3	130.3	SAE			s_8 [6117]	ANDESITE, HORNBLENDE [6117]									VOL					WR [6117]	62.28	0.75		16.32		2.39	2.8		5.52	3.08	0.11		2.25	3.64	0.22		0.17	0.28
[6117]	CONVERGENT MARGIN	RYUKYU ARC / RYUKYU ARC / KYUSHU / UNZEN / KINUGASAYAMA LAVA	SHIMABARA PENINSULA	32.75	32.75	130.3	130.3	SAE			s_9 [6117]	ANDESITE, HORNBLENDE [6117]									VOL					WR [6117]	61.87	0.64		15.7		2.5	3.48		5.54	2.72	0.12		2.39	3.6	0.15		0.73	0.4
[6117]	CONVERGENT MARGIN	RYUKYU ARC / RYUKYU ARC / KYUSHU / UNZEN	SHIMABARA PENINSULA, TAKA-DAKE GROUP, TAKA-DAKE PARASITIC CONE	32.75	32.75	130.3	130.3	SAE			s_10 [6117]	ANDESITE, BIOTITE-HORNBLENDE [6117]									VOL					WR [6117]	60.5	0.97		17.28		3.11	2.21		5.7	3.11	0.14		2.62	3.35	0.11		1.1	0.64
[6117]	CONVERGENT MARGIN	RYUKYU ARC / RYUKYU ARC / KYUSHU / UNZEN	SHIMABARA PENINSULA, TAKA-DAKE GROUP, YA-TAKE BASE	32.75	32.75	130.3	130.3	SAE			s_11 [6117]	ANDESITE, BIOTITE-HORNBLENDE [6117]									VOL					WR [6117]	58.41	0.84		16.89		3.24	2.99		5.91	3.65	0.14		2.18	3.35	0.14		1.55	0.94
[6117]	CONVERGENT MARGIN	RYUKYU ARC / RYUKYU ARC / KYUSHU / UNZEN	SHIMABARA PENINSULA, TAKA-DAKE GROUP, YA-TAKE	32.75	32.75	130.3	130.3	SAE			s_12 [6117]	ANDESITE, BIOTITE-HORNBLENDE [6117]									VOL					WR [6117]	62.29	0.7		16.81		2.41	2.66		4.51	2.89	0.13		2.21	3.35	0.19		1.4	0.45
[6117]	CONVERGENT MARGIN	RYUKYU ARC / RYUKYU ARC / KYUSHU / UNZEN	SHIMABARA PENINSULA, TAKA-DAKE GROUP, YA-TAKE	32.75	32.75	130.3	130.3	SAE			s_13 [6117]	ANDESITE, BIOTITE-HORNBLENDE [6117]									VOL					WR [6117]	59.36	0.82		16.6		3.98	3.01		5.68	3.05	0.14		2.41	3	0.13		0.55	0.91
[6117]	CONVERGENT MARGIN	RYUKYU ARC / RYUKYU ARC / KYUSHU / UNZEN	SHIMABARA PENINSULA, TAKA-DAKE GROUP, YA-TAKE	32.75	32.75	130.3	130.3	SAE			s_14 [6117]	ANDESITE, BIOTITE-HORNBLENDE [6117]									VOL					WR [6117]	61.07	0.79		16.74		2.81	3.27		5.47	3.11	0.14		2.37	3.2	0.14		0.48	0.74
[6117]	CONVERGENT MARGIN	RYUKYU ARC / RYUKYU ARC / KYUSHU / UNZEN	SHIMABARA PENINSULA, KUSENBU-DAKE	32.75	32.75	130.3	130.3	SAE			s_1 [6117]	ANDESITE, BIOTITE-HORNBLENDE [6117]									VOL					WR [6117]	59.98	0.76		16.28		2.99	3.19		6.17	3.79	0.13		2.01	3.35	0.19		0.72	0.57
[6117]	CONVERGENT MARGIN	RYUKYU ARC / RYUKYU ARC / KYUSHU / UNZEN	SHIMABARA PENINSULA, KUSENBU-DAKE	32.75	32.75	130.3	130.3	SAE			s_2 [6117]	ANDESITE, BIOTITE-HORNBLENDE [6117]									VOL					WR [6117]	61.22	0.59		16.42		2.03	3.92		4.99	3.21	0.12		2.42	3.02	0.11		0.78	0.66
[6117]	CONVERGENT MARGIN	RYUKYU ARC / RYUKYU ARC / KYUSHU / UNZEN	SHIMABARA PENINSULA, KUSENBU-DAKE	32.75	32.75	130.3	130.3	SAE			s_3 [6117]	ANDESITE, BIOTITE-HORNBLENDE [6117]									VOL					WR [6117]	62.02	0.75		16.49		2.63	3.73		6.3	2.98	0.11		2.01	2.3	0.06		0.4	0.18
[6117]	CONVERGENT MARGIN	RYUKYU ARC / RYUKYU ARC / KYUSHU / UNZEN	SHIMABARA PENINSULA, KUSENBU-DAKE	32.75	32.75	130.3	130.3	SAE			s_4 [6117]	ANDESITE, BIOTITE-HORNBLENDE [6117]									VOL					WR [6117]	61.34	0.6		16.78		1.95	3.85		5.04	3.24	0.12		2.39	3	0.12		0.8	0.64
[6117]	CONVERGENT MARGIN	RYUKYU ARC / RYUKYU ARC / KYUSHU / UNZEN	SHIMABARA PENINSULA, PARASITIC DOMES OF KUSENBU-DAKE GROUP, TORIKABUTO-YAMA	32.75	32.75	130.3	130.3	SAE			s_5 [6117]	ANDESITE, BIOTITE-HORNBLENDE [6117]									VOL					WR [6117]	61.19	0.76		15.58		2.77	3.05		6.42	3.86	0.12		2.01	3.7	0.21		0.19	0.17
[6117]	CONVERGENT MARGIN	RYUKYU ARC / RYUKYU ARC / KYUSHU / UNZEN	SHIMABARA PENINSULA, PARASITIC DOMES OF KUSENBU-DAKE GROUP, TORIKABUTO-YAMA	32.75	32.75	130.3	130.3	SAE			s_6 [6117]	ANDESITE, BIOTITE-HORNBLENDE [6117]									VOL					WR [6117]	61.15	0.75		16.27		2.91	3.21		5.81	3.58	0.12		2.35	3.39	0.18		0.36	0.42
[6117]	CONVERGENT MARGIN	RYUKYU ARC / RYUKYU ARC / KYUSHU / UNZEN	SHIMABARA PENINSULA, PARASITIC DOMES OF KUSENBU-DAKE GROUP, TAIKAWA-YAMA	32.75	32.75	130.3	130.3	SAE			s_7 [6117]	ANDESITE, BIOTITE-HORNBLENDE [6117]									VOL					WR [6117]	60.22	1.23		16.86		3.06	3.43		5.15	2.62	0.12		2.52	2.71	0.2		1.06	0.49
[6117]	CONVERGENT MARGIN	RYUKYU ARC / RYUKYU ARC / KYUSHU / UNZEN	SHIMABARA PENINSULA, PARASITIC DOMES OF KUSENBU-DAKE GROUP, TAIKAWA-YAMA	32.75	32.75	130.3	130.3	SAE			s_8 [6117]	ANDESITE, BIOTITE-HORNBLENDE [6117]									VOL					WR [6117]	61.04	0.77		16.41		2.97	3.28		5.71	3.34	0.12		2.33	2.98	0.18		0.48	0.57
[6117]	CONVERGENT MARGIN	RYUKYU ARC / RYUKYU ARC / KYUSHU / UNZEN	SHIMABARA PENINSULA, PARASITIC DOMES OF KUSENBU-DAKE GROUP, AZUMA-DAKE	32.75	32.75	130.3	130.3	SAE			s_9 [6117]	ANDESITE, BIOTITE-HORNBLENDE [6117]									VOL					WR [6117]	61.47	0.62		16.74		2.52	3.24		5.66	3.59	0.09		2.31	2.76	0.12		0.43	0.3
[6117]	CONVERGENT MARGIN	RYUKYU ARC / RYUKYU ARC / KYUSHU / UNZEN	SHIMABARA PENINSULA, PARASITIC DOMES OF KUSENBU-DAKE GROUP, AZUMA-DAKE	32.75	32.75	130.3	130.3	SAE			s_10 [6117]	ANDESITE, BIOTITE-HORNBLENDE [6117]									VOL					WR [6117]	61.28	0.7		16.92		2.66	3.09		5.59	3.31	0.1		2.4	2.96	0.12		0.44	0.52
[6117]	CONVERGENT MARGIN	RYUKYU ARC / RYUKYU ARC / KYUSHU / UNZEN	SHIMABARA PENINSULA, PARASITIC DOMES OF KUSENBU-DAKE GROUP, 530M DOME	32.75	32.75	130.3	130.3	SAE	530	530	s_11 [6117]	ANDESITE, BIOTITE-HORNBLENDE [6117]									VOL					WR [6117]	61.66	0.55		17.17		3.14	2.01		5.07	3.24	0.11		2.67	3.26	0.13		0.77	0.2
[6117]	CONVERGENT MARGIN	RYUKYU ARC / RYUKYU ARC / KYUSHU / UNZEN	SHIMABARA PENINSULA, FUGEN-DAKE GROUP, SOUTHERN HICHIMEN-SAN	32.75	32.75	130.3	130.3	SAE			s_1 [6117]	ANDESITE, HORNBLENDE [6117]									VOL					WR [6117]	63.51	0.57		16.49		1.8	2.72		4.51	2.48	0.11		2.64	3.59	0.14		0.41	0.81
[6117]	CONVERGENT MARGIN	RYUKYU ARC / RYUKYU ARC / KYUSHU / UNZEN	SHIMABARA PENINSULA, FUGEN-DAKE GROUP, MAYE-YAMA	32.75	32.75	130.3	130.3	SAE			s_2 [6117]	ANDESITE, BIOTITE-HORNBLENDE [6117]									VOL					WR [6117]	66.97	0.59		15.19		1.98	1.88		4.51	1.96	0.09		2.62	3.61	0.15		0.12	0.24
[6117]	CONVERGENT MARGIN	RYUKYU ARC / RYUKYU ARC / KYUSHU / UNZEN	SHIMABARA PENINSULA, FUGEN-DAKE GROUP, MAYE-YAMA	32.75	32.75	130.3	130.3	SAE			s_3 [6117]	ANDESITE, BIOTITE-HORNBLENDE [6117]									VOL					WR [6117]	65.83	0.63		15.85		2.19	2.13		4.77	2.28	0.12		2.32	3.81	0.2		0.14	0.17
[6117]	CONVERGENT MARGIN	RYUKYU ARC / RYUKYU ARC / KYUSHU / UNZEN	SHIMABARA PENINSULA, FUGEN-DAKE GROUP, MAYE-YAMA	32.75	32.75	130.3	130.3	SAE			s_4 [6117]	ANDESITE, BIOTITE-HORNBLENDE [6117]									VOL					WR [6117]	62.42	0.75		16.68		1.46	3.35		5.15	2.51	0.1		2.7	3.42	0.11		0.47	0.83
[6117]	CONVERGENT MARGIN	RYUKYU ARC / RYUKYU ARC / KYUSHU / UNZEN	SHIMABARA PENINSULA, FUGEN-DAKE GROUP, MAYE-YAMA	32.75	32.75	130.3	130.3	SAE			s_5 [6117]	ANDESITE, BIOTITE-HORNBLENDE [6117]									VOL					WR [6117]	62.79	0.71		16.49		2.04	2.75		5.09	2.48	0.11		2.68	3.58	0.12		0.27	1.02
[6117]	CONVERGENT MARGIN	RYUKYU ARC / RYUKYU ARC / KYUSHU / UNZEN	SHIMABARA PENINSULA, FUGEN-DAKE GROUP, SARUBA-YAMA	32.75	32.75	130.3	130.3	SAE			s_6 [6117]	ANDESITE, BIOTITE-HORNBLENDE [6117]									VOL					WR [6117]	59.33	0.9		16.82		2.89	3.24		6.43	3.67	0.12		2.02	3.33	0.25		0.86	0.39
[6117]	CONVERGENT MARGIN	RYUKYU ARC / RYUKYU ARC / KYUSHU / UNZEN	SHIMABARA PENINSULA, FUGEN-DAKE GROUP, SARUBA-YAMA	32.75	32.75	130.3	130.3	SAE			s_7 [6117]	ANDESITE, BIOTITE-HORNBLENDE [6117]									VOL					WR [6117]	55.33	0.98		18.07		3.49	3.7		7.68	3.66	0.16		2.01	2.91	0.17		0.58	0.92
[6117]	CONVERGENT MARGIN	RYUKYU ARC / RYUKYU ARC / KYUSHU / UNZEN	SHIMABARA PENINSULA, FUGEN-DAKE GROUP, SARUBA-YAMA	32.75	32.75	130.3	130.3	SAE			s_8 [6117]	ANDESITE, BIOTITE-HORNBLENDE [6117]									VOL					WR [6117]	56.07	0.95		18.13		3.1	3.86		7.59	3.55	0.14		2.02	3	0.18		0.39	0.74
[6117]	CONVERGENT MARGIN	RYUKYU ARC / RYUKYU ARC / KYUSHU / UNZEN	SHIMABARA PENINSULA, FUGEN-DAKE GROUP, FUGEN-DAKE BASE	32.75	32.75	130.3	130.3	SAE			s_9 [6117]	ANDESITE, BIOTITE-HORNBLENDE [6117]									VOL					WR [6117]	58.74	0.71		16.52		2.47	2.61		7.33	3.39	0.12		2.09	3.38	0.17		1.66	1.07
[6117]	CONVERGENT MARGIN	RYUKYU ARC / RYUKYU ARC / KYUSHU / UNZEN	SHIMABARA PENINSULA, FUGEN-DAKE GROUP, FUGEN-DAKE BASE	32.75	32.75	130.3	130.3	SAE			s_10 [6117]	ANDESITE, BIOTITE-HORNBLENDE [6117]									VOL					WR [6117]	59.52	0.83		16.44		2.32	3.83		5.99	3.34	0.11		2.42	2.89	0.13		0.18	0.6
[6117]	CONVERGENT MARGIN	RYUKYU ARC / RYUKYU ARC / KYUSHU / UNZEN	SHIMABARA PENINSULA, FUGEN-DAKE GROUP, INAO-YAMA	32.75	32.75	130.3	130.3	SAE			s_11 [6117]	ANDESITE, BIOTITE-HORNBLENDE [6117]									VOL					WR [6117]	61.42	0.6		16.04		3.21	3.62		6.57	2.99	0.15		1.89	3.31	0.12		0.38	0.24
[6117]	CONVERGENT MARGIN	RYUKYU ARC / RYUKYU ARC / KYUSHU / UNZEN	SHIMABARA PENINSULA, FUGEN-DAKE GROUP, MYOKEN-DAKE	32.75	32.75	130.3	130.3	SAE			s_12 [6117]	ANDESITE, BIOTITE-HORNBLENDE [6117]									VOL					WR [6117]	64.91	0.98		15.43		4.08	0.76		4.6	3.93	0.09		2.36	3.21	0.19		0.22	0.22
[6117]	CONVERGENT MARGIN	RYUKYU ARC / RYUKYU ARC / KYUSHU / UNZEN	SHIMABARA PENINSULA, FUGEN-DAKE GROUP, MYOKEN-DAKE	32.75	32.75	130.3	130.3	SAE			s_13 [6117]	ANDESITE, BIOTITE-HORNBLENDE [6117]									VOL					WR [6117]	61.3	0.68		16.16		3.41	2.6		5.02	3.21	0.12		2.51	3.19	0.1		1.03	0.68
[6117]	CONVERGENT MARGIN	RYUKYU ARC / RYUKYU ARC / KYUSHU / UNZEN	SHIMABARA PENINSULA, FUGEN-DAKE GROUP, MYOKEN-DAKE	32.75	32.75	130.3	130.3	SAE			s_14 [6117]	ANDESITE, BIOTITE-HORNBLENDE [6117]									VOL					WR [6117]	61.17	0.69		16.84		3.38	1.72		5.11	3.18	0.12		2.31	3.12	0.11		0.4	0.67
[6117]	CONVERGENT MARGIN	RYUKYU ARC / RYUKYU ARC / KYUSHU / UNZEN	SHIMABARA PENINSULA, FUGEN-DAKE GROUP, NO-DAKE	32.75	32.75	130.3	130.3	SAE			s_15 [6117]	ANDESITE, BIOTITE-HORNBLENDE [6117]									VOL					WR [6117]	59.56	0.54		18.17		2.25	3.78		6.03	2.29	0.13		2.24	2.78	0.12		0.51	0.87
[6117]	CONVERGENT MARGIN	RYUKYU ARC / RYUKYU ARC / KYUSHU / UNZEN	SHIMABARA PENINSULA, FUGEN-DAKE GROUP, NO-DAKE	32.75	32.75	130.3	130.3	SAE			s_16 [6117]	ANDESITE, BIOTITE-HORNBLENDE [6117]									VOL					WR [6117]	61	0.65		16.86		2.3	3.74		5.74	3.04	0.12		2.4	3.17	0.11		0.35	0.72
[6117]	CONVERGENT MARGIN	RYUKYU ARC / RYUKYU ARC / KYUSHU / UNZEN	SHIMABARA PENINSULA, FUGEN-DAKE GROUP, HUGEN/FUGEN-DAKE MAIN BODY	32.75	32.75	130.3	130.3	SAE			s_17 [6117]	ANDESITE, BIOTITE-HORNBLENDE [6117]									VOL					WR [6117]	63.02	0.65		15.88		2.05	3.51		5.44	2.36	0.21		2.2	4.42	0.19		0.06	0.43
[6117]	CONVERGENT MARGIN	RYUKYU ARC / RYUKYU ARC / KYUSHU / UNZEN	SHIMABARA PENINSULA, FUGEN-DAKE GROUP, HUGEN/FUGEN-DAKE MAIN BODY	32.75	32.75	130.3	130.3	SAE			s_18 [6117]	ANDESITE, BIOTITE-HORNBLENDE [6117]									VOL					WR [6117]	62.6	0.85		15.86		3.62	1.73		5.33	2.91	0.09		2.17	3.7	0.28		0.4	0.18
[6117]	CONVERGENT MARGIN	RYUKYU ARC / RYUKYU ARC / KYUSHU / UNZEN	SHIMABARA PENINSULA, FUGEN-DAKE GROUP, HUGEN/FUGEN-DAKE MAIN BODY	32.75	32.75	130.3	130.3	SAE			s_19 [6117]	ANDESITE, BIOTITE-HORNBLENDE [6117]									VOL					WR [6117]	55.8	0.82		18.25		3.2	3.54		7.89	4.06	0.14		1.84	2.88	0.14		0.88	0.59
[6117]	CONVERGENT MARGIN	RYUKYU ARC / RYUKYU ARC / KYUSHU / UNZEN	SHIMABARA PENINSULA, FUGEN-DAKE GROUP, HUGEN/FUGEN-DAKE MAIN BODY	32.75	32.75	130.3	130.3	SAE			s_20 [6117]	ANDESITE, BIOTITE-HORNBLENDE [6117]									VOL					WR [6117]	61.84	0.7		16.23		3.12	3.42		5.7	3.38	0.12		2	3.01	0.13		0.24	0.37
[6117]	CONVERGENT MARGIN	RYUKYU ARC / RYUKYU ARC / KYUSHU / UNZEN / HATOANA LAVA	SHIMABARA PENINSULA, FUGEN-DAKE GROUP	32.75	32.75	130.3	130.3	SAE			s_21 [6117]	ANDESITE, BIOTITE-HORNBLENDE [6117]							1657		VOL					WR [6117]	58.15	0.75		17.69		2.72	4.41		7.2	3.45	0.11		1.68	2.52	0.12		0.31	0.6
[6117]	CONVERGENT MARGIN	RYUKYU ARC / RYUKYU ARC / KYUSHU / UNZEN / HATOANA LAVA	SHIMABARA PENINSULA, FUGEN-DAKE GROUP	32.75	32.75	130.3	130.3	SAE			s_22 [6117]	ANDESITE, BIOTITE-HORNBLENDE [6117]							1657		VOL					WR [6117]	57.99	0.9		17.05		2.5	4.26		7.23	4.48	0.13		1.7	3.38	0.24		0.22	0.08
[6117]	CONVERGENT MARGIN	RYUKYU ARC / RYUKYU ARC / KYUSHU / UNZEN / HATOANA LAVA	SHIMABARA PENINSULA, FUGEN-DAKE GROUP	32.75	32.75	130.3	130.3	SAE			s_23 [6117]	ANDESITE, BIOTITE-HORNBLENDE [6117]							1657		VOL					WR [6117]	55.58	0.53		18.32		3.13	4.28		8.12	4.22	0.15		1.82	2.85	0.13		0.74	0.54
[6117]	CONVERGENT MARGIN	RYUKYU ARC / RYUKYU ARC / KYUSHU / UNZEN / HATOANA LAVA	SHIMABARA PENINSULA, FUGEN-DAKE GROUP	32.75	32.75	130.3	130.3	SAE			s_24 [6117]	ANDESITE, BIOTITE-HORNBLENDE [6117]							1657		VOL					WR [6117]	56.04	0.72		17.72		3.01	4.32		7.99	4.24	0.13		1.88	2.98	0.13		0.59	0.44
[6117]	CONVERGENT MARGIN	RYUKYU ARC / RYUKYU ARC / KYUSHU / UNZEN / YAKE-YAMA LAVA	SHIMABARA PENINSULA, FUGEN-DAKE GROUP	32.75	32.75	130.3	130.3	SAE			s_25 [6117]	ANDESITE, BIOTITE-HORNBLENDE [6117]							1792		VOL					WR [6117]	66.19	0.59		16.02		0.89	2.94		5.06	1.78	0.18		1.92	3.73	0.12		0.04	0.35
[6117]	CONVERGENT MARGIN	RYUKYU ARC / RYUKYU ARC / KYUSHU / UNZEN / YAKE-YAMA LAVA	SHIMABARA PENINSULA, FUGEN-DAKE GROUP	32.75	32.75	130.3	130.3	SAE			s_26 [6117]	ANDESITE, BIOTITE-HORNBLENDE [6117]							1792		VOL					WR [6117]	66.11	0.65		15.54		1.53	2.42		4.85	2.52	0.08		2.1	4.13	0.17		0.18	0.1
[6117]	CONVERGENT MARGIN	RYUKYU ARC / RYUKYU ARC / KYUSHU / UNZEN / YAKE-YAMA LAVA	SHIMABARA PENINSULA, FUGEN-DAKE GROUP	32.75	32.75	130.3	130.3	SAE			s_27 [6117]	ANDESITE, BIOTITE-HORNBLENDE [6117]							1792		VOL					WR [6117]	63.82	0.73		17.07		1.28	3.13		4.99	1.81	0.12		2.41	3.36	0.09		0.8	0.44
[6117]	CONVERGENT MARGIN	RYUKYU ARC / RYUKYU ARC / KYUSHU / UNZEN / YAKE-YAMA LAVA	SHIMABARA PENINSULA, FUGEN-DAKE GROUP	32.75	32.75	130.3	130.3	SAE			s_28 [6117]	ANDESITE, BIOTITE-HORNBLENDE [6117]							1792		VOL					WR [6117]	64.97	0.72		16.27		1.19	3.15		5.02	1.79	0.12		2.37	3.38	0.1		0.62	0.36
[6116]	CONVERGENT MARGIN	RYUKYU ARC / RYUKYU ARC / KUCHINOERABU-JIMA/KUTINOERABU-ZIMA / NEMACHI	NE SHORE OF SANKAKUTEN-YAMA	30.45	30.45	130.22	130.22	SAE			s_35 [6116]	ANDESITE, HYPERSTHENE-AUGITE [6116]									VOL					WR [6116]	58.57	0.81		18.08		3.72	3.93		6.35	3.02	0.12		1.47	2.91	0.16		0.51	0.4
[6116]	CONVERGENT MARGIN	RYUKYU ARC / RYUKYU ARC / KUCHINOERABU-JIMA/KUTINOERABU-ZIMA / ZYO-GA-HANA		30.45	30.45	130.22	130.22	SAE			s_167 [6116]	ANDESITE, HYPERSTHENE-AUGITE [6116]									VOL					WR [6116]	58.74	0.8		17.93		3.72	3.32		6.02	3.42	0.08		1.43	2.84	0.16		0.7	0.51
[6116]	CONVERGENT MARGIN	RYUKYU ARC / RYUKYU ARC / KUCHINOERABU-JIMA/KUTINOERABU-ZIMA / KUCHINOERABU-JIMA/KUTINOERABU-ZIMA	UPPER FLOW ON KOURA	30.45	30.45	130.22	130.22	SAE			s_48 [6116]	ANDESITE, HYPERSTHENE-AUGITE [6116]									VOL					WR [6116]	57.4	0.85		18.11		3.25	3.24		6.8	4.09	0.09		1.39	2.73	0.18		1.11	0.8
[6116]	CONVERGENT MARGIN	RYUKYU ARC / RYUKYU ARC / KUCHINOERABU-JIMA/KUTINOERABU-ZIMA / KUCHINOERABU-JIMA/KUTINOERABU-ZIMA	LOWER FLOW ON TAKASAKI SHORE	30.45	30.45	130.22	130.22	SAE			s_46 [6116]	ANDESITE, HYPERSTHENE-AUGITE [6116]									VOL					WR [6116]	57.56	0.72		16.29		4.37	2.4		7.96	4.11	0.17		1.43	2.75	0.15		1.3	0.94
[6116]	CONVERGENT MARGIN	RYUKYU ARC / RYUKYU ARC / KUCHINOERABU-JIMA/KUTINOERABU-ZIMA / KUCHINOERABU-JIMA/KUTINOERABU-ZIMA	W OF KOGO-URA	30.45	30.45	130.22	130.22	SAE			s_50 [6116]	ANDESITE, HYPERSTHENE-AUGITE [6116]									VOL					WR [6116]	60.68	0.8		15.81		3.51	3.33		5.72	4.72	0.15		1.58	2.86	0.13		0.57	0.41
[6116]	CONVERGENT MARGIN	RYUKYU ARC / RYUKYU ARC / KUCHINOERABU-JIMA/KUTINOERABU-ZIMA / KUCHINOERABU-JIMA/KUTINOERABU-ZIMA	S SHORE OF HACHIKUBO	30.45	30.45	130.22	130.22	SAE			s_64 [6116]	ANDESITE, HYPERSTHENE-AUGITE [6116]									VOL					WR [6116]	60.29	0.92		16.89		2.97	4.5		6.16	3.28	0.11		1.5	2.82	0.12		0.33	0.29
[6116]	CONVERGENT MARGIN	RYUKYU ARC / RYUKYU ARC / KUCHINOERABU-JIMA/KUTINOERABU-ZIMA / KUCHINOERABU-JIMA/KUTINOERABU-ZIMA	SW SHORE OF HACHIKUBO	30.45	30.45	130.22	130.22	SAE			s_62 [6116]	ANDESITE, HYPERSTHENE-AUGITE [6116]									VOL					WR [6116]	57.07	0.98		18.24		3	4.9		6	3.55	0.17		1.16	2.86	0.17		0.82	0.98
[6116]	CONVERGENT MARGIN	RYUKYU ARC / RYUKYU ARC / KUCHINOERABU-JIMA/KUTINOERABU-ZIMA / KUCHINOERABU-JIMA/KUTINOERABU-ZIMA	N OF MOTO-MURA, EASTERN BASE OF BANYAGO-MINE	30.45	30.45	130.22	130.22	SAE			s_126 [6116]	ANDESITE, HYPERSTHENE-AUGITE [6116]									VOL					WR [6116]	56.36	0.91		17.39		2.74	5.41		7.77	4.83	0.13		1.24	2.48	0.11		0.68	0.35
[6116]	CONVERGENT MARGIN	RYUKYU ARC / RYUKYU ARC / KUCHINOERABU-JIMA/KUTINOERABU-ZIMA / KUCHINOERABU-JIMA/KUTINOERABU-ZIMA	W COAST OF NISHI-MURA, NW SHORE OF BANYAGA-MINE	30.45	30.45	130.22	130.22	SAE			s_138 [6116]	ANDESITE, HYPERSTHENE-AUGITE [6116]									VOL					WR [6116]	57.78	0.83		17.76		3.88	3.92		6.15	3.7	0.14		1.45	2.76	0.16		0.74	0.55
[6116]	CONVERGENT MARGIN	RYUKYU ARC / RYUKYU ARC / KUCHINOERABU-JIMA/KUTINOERABU-ZIMA / KUCHINOERABU-JIMA/KUTINOERABU-ZIMA	N FOOT OF BANYAGA-MINE	30.45	30.45	130.22	130.22	SAE			s_129 [6116]	ANDESITE, HYPERSTHENE-AUGITE [6116]									VOL					WR [6116]	54.47	0.72		18.35		3.72	4.66		7.8	4.16	0.1		1.08	2.58	0.13		1.09	0.82
[6116]	CONVERGENT MARGIN	RYUKYU ARC / RYUKYU ARC / KUCHINOERABU-JIMA/KUTINOERABU-ZIMA / KUCHINOERABU-JIMA/KUTINOERABU-ZIMA	SE SHORE OF TAKADO-MORI	30.45	30.45	130.22	130.22	SAE			s_109 [6116]	ANDESITE, HYPERSTHENE-AUGITE [6116]									VOL					WR [6116]	58.73	0.81		17.05		2.47	4.72		6.61	4.18	0.11		1.43	2.74	0.18		0.58	0.38
[6116]	CONVERGENT MARGIN	RYUKYU ARC / RYUKYU ARC / KUCHINOERABU-JIMA/KUTINOERABU-ZIMA / KUCHINOERABU-JIMA/KUTINOERABU-ZIMA	UMUKAE	30.45	30.45	130.22	130.22	SAE			s_25 [6116]	ANDESITE, HYPERSTHENE-AUGITE [6116]									VOL					WR [6116]	54.31	0.89		17.5		3.74	5.1		8.4	5.77	0.12		1.03	2.51	0.07		0.52	0.34
[6116]	CONVERGENT MARGIN	RYUKYU ARC / RYUKYU ARC / KUCHINOERABU-JIMA/KUTINOERABU-ZIMA / KUCHINOERABU-JIMA/KUTINOERABU-ZIMA	NW FOOT OF NITAO-YAMA	30.45	30.45	130.22	130.22	SAE			s_143 [6116]	ANDESITE, HYPERSTHENE-AUGITE [6116]									VOL					WR [6116]	58.66	0.8		18		3.21	4.32		6.39	3.24	0.15		1.48	2.84	0.14		0.63	0.43
[6116]	CONVERGENT MARGIN	RYUKYU ARC / RYUKYU ARC / KUCHINOERABU-JIMA/KUTINOERABU-ZIMA / KUCHINOERABU-JIMA/KUTINOERABU-ZIMA	WESTERN FOOT OF SANKAKU-TEN-YAMA	30.45	30.45	130.22	130.22	SAE			s_152 [6116]	ANDESITE, HYPERSTHENE-AUGITE [6116]									VOL					WR [6116]	57.97	0.84		17.95		3.31	4.52		6	3.29	0.13		1.43	2.88	0.13		0.78	0.66
[6116]	CONVERGENT MARGIN	RYUKYU ARC / RYUKYU ARC / KUCHINOERABU-JIMA/KUTINOERABU-ZIMA / KUCHINOERABU-JIMA/KUTINOERABU-ZIMA	OURA SHORE	30.45	30.45	130.22	130.22	SAE			s_105 [6116]	ANDESITE, HYPERSTHENE-AUGITE [6116]									VOL					WR [6116]	55.45	0.85		18.33		3	5.76		7.91	4.24	0.15		0.97	2.6	0.1		0.78	0.17
[6116]	CONVERGENT MARGIN	RYUKYU ARC / RYUKYU ARC / KUCHINOERABU-JIMA/KUTINOERABU-ZIMA / KUCHINOERABU-JIMA/KUTINOERABU-ZIMA	SOUTHWESTERN SHORE OF FURU-TAKE	30.45	30.45	130.22	130.22	SAE			s_53 [6116]	ANDESITE, HYPERSTHENE-AUGITE [6116]									VOL					WR [6116]	58.62	0.89		17.27		3.61	4.15		6.61	3.82	0.11		1.41	2.51	0.12		0.86	0.3
[6116]	CONVERGENT MARGIN	RYUKYU ARC / RYUKYU ARC / KUCHINOERABU-JIMA/KUTINOERABU-ZIMA / KUCHINOERABU-JIMA/KUTINOERABU-ZIMA	SOUTHEASTERN SHORE OF FURU-TAKE	30.45	30.45	130.22	130.22	SAE			s_113 [6116]	ANDESITE, HYPERSTHENE-AUGITE [6116]									VOL					WR [6116]	58.56	0.85		18.01		2.54	4.49		6.2	3.67	0.15		1.4	2.78	0.1		0.64	0.65
[6116]	CONVERGENT MARGIN	RYUKYU ARC / RYUKYU ARC / KUCHINOERABU-JIMA/KUTINOERABU-ZIMA / KUCHINOERABU-JIMA/KUTINOERABU-ZIMA	TOP OF FURU-TAKE	30.45	30.45	130.22	130.22	SAE			s_116 [6116]	ANDESITE, HYPERSTHENE-AUGITE [6116]									VOL					WR [6116]	57.33	0.84		16.77		3.01	4.71		7.11	4.25	0.12		1.43	2.74	0.18		0.92	0.62
[6116]	CONVERGENT MARGIN	RYUKYU ARC / RYUKYU ARC / KUCHINOERABU-JIMA/KUTINOERABU-ZIMA / KUCHINOERABU-JIMA/KUTINOERABU-ZIMA	NORTHWESTERN SHORE OF SHIN-TAKE	30.45	30.45	130.22	130.22	SAE			s_124 [6116]	ANDESITE, HYPERSTHENE-AUGITE [6116]									VOL					WR [6116]	58.65	0.88		17.13		3.18	4.77		7.06	3.87	0.14		1.35	2.75	0.12		0.25	0.15
[6116]	CONVERGENT MARGIN	RYUKYU ARC / RYUKYU ARC / KUCHINOERABU-JIMA/KUTINOERABU-ZIMA / KUCHINOERABU-JIMA/KUTINOERABU-ZIMA	NW FOOT OF SHIN-TAKE	30.45	30.45	130.22	130.22	SAE			s_14 [6116]	ANDESITE, HYPERSTHENE-AUGITE [6116]									VOL					WR [6116]	58.77	0.85		17.65		2.5	4.57		6.04	3.5	0.13		1.39	2.85	0.26		0.74	0.67
[6116]	CONVERGENT MARGIN	RYUKYU ARC / RYUKYU ARC / KUCHINOERABU-JIMA/KUTINOERABU-ZIMA / KUCHINOERABU-JIMA/KUTINOERABU-ZIMA	SW SHORE OF SHIN-TAKE	30.45	30.45	130.22	130.22	SAE			s_52 [6116]	ANDESITE, HYPERSTHENE-AUGITE [6116]									VOL					WR [6116]	60.02	0.84		16.01		2.5	3.93		6.86	4.3	0.2		1.5	2.88	0.18		0.5	0.2
[6116]	CONVERGENT MARGIN	RYUKYU ARC / RYUKYU ARC / KUCHINO-SHIMA / KUCHINO-SHIMA	GAJA-ISHI	29.97	29.97	129.93	129.93	SAE			s_5 [6116]	ANDESITE, HORNBLENDE [6116]									VOL					WR [6116]	61.46	0.62		17.91		3.36	3.07		4.3	2.36	0.16		1.14	3.2	0.12		2.03	0.65
[6116]	CONVERGENT MARGIN	RYUKYU ARC / RYUKYU ARC / KUCHINO-SHIMA / KUCHINO-SHIMA	DOTSUMA	29.97	29.97	129.93	129.93	SAE			s_11 [6116]	ANDESITE, HORNBLENDE [6116]									VOL					WR [6116]	62.13	0.57		17.82		3.65	2.15		5.28	2.31	0.09		1.41	3.29	0.1		0.87	0.68
[6116]	CONVERGENT MARGIN	RYUKYU ARC / RYUKYU ARC / KUCHINO-SHIMA / KUCHINO-SHIMA	TOP OF NORTH SIDE	29.97	29.97	129.93	129.93	SAE			s_17 [6116]	ANDESITE, HORNBLENDE [6116]									VOL					WR [6116]	58.77	0.67		18.3		3.92	3.51		4.95	3.16	0.17		0.92	3.06	0.13		1.62	0.83
[6116]	CONVERGENT MARGIN	RYUKYU ARC / RYUKYU ARC / KUCHINO-SHIMA / KUCHINO-SHIMA	MAE-NO-HAMA	29.97	29.97	129.93	129.93	SAE			s_26 [6116]	ANDESITE, HORNBLENDE [6116]									VOL					GL [6116]	63.38	0.59		17.33		2.89	2.35		3.42	2.36	0.23		1.43	3.08	0.12		2.51	0.33
[6116]	CONVERGENT MARGIN	RYUKYU ARC / RYUKYU ARC / KUCHINO-SHIMA / KUCHINO-SHIMA	NORTHEASTERN FOOT OF MAE-DAKE	29.97	29.97	129.93	129.93	SAE			s_30 [6116]	ANDESITE, HORNBLENDE [6116]									VOL					GL [6116]	63.7	0.52		17.25		2.77	2.66		4.77	2.29	0.12		1.53	3.38	0.1		0.66	0.29
[6116]	CONVERGENT MARGIN	RYUKYU ARC / RYUKYU ARC / KUCHINO-SHIMA / KUCHINO-SHIMA	HIRAO	29.97	29.97	129.93	129.93	SAE			s_50 [6116]	NOT GIVEN [6116]									VOL					WR [6116]	59.27	0.7		18.09		3.62	2.34		5.05	2.99	0.1		1.41	3.1	0.11		2.07	1.64
[6116]	CONVERGENT MARGIN	RYUKYU ARC / RYUKYU ARC / KUCHINO-SHIMA / KUCHINO-SHIMA	TOP OF KAMI-TAIRA	29.97	29.97	129.93	129.93	SAE			s_54 [6116]	ANDESITE, HORNBLENDE-PYROXENE [6116]									VOL					WR [6116]	58.04	0.7		18.28		6.12	2.61		5.29	3.34	0.23		1.19	3.14	0.13		0.54	0.22
[6116]	CONVERGENT MARGIN	RYUKYU ARC / RYUKYU ARC / KUCHINO-SHIMA / KUCHINO-SHIMA	UPPER PART OF FUKIWAI	29.97	29.97	129.93	129.93	SAE			s_67 [6116]	ANDESITE, PYROXENE [6116]									VOL					WR [6116]	57.79	0.71		17.96		4.1	4.6		6.02	3.57	0.17		0.93	3.09	0.13		0.41	0.17
[6116]	CONVERGENT MARGIN	RYUKYU ARC / RYUKYU ARC / KUCHINO-SHIMA / KUCHINO-SHIMA	NAGAHERA	29.97	29.97	129.93	129.93	SAE			s_75 [6116]	ANDESITE, PYROXENE [6116]									VOL					WR [6116]	60.78	0.65		17.88		3.55	3.21		4.11	2.79	0.12		1.39	3.74	0.12		1.26	0.35
[6116]	CONVERGENT MARGIN	RYUKYU ARC / RYUKYU ARC / KUCHINO-SHIMA / KUCHINO-SHIMA	NEAR TOP OF MUBAE-DAKE	29.97	29.97	129.93	129.93	SAE			s_91 [6116]	ANDESITE, AUGITE-HYPERSTHENE [6116]									VOL					WR [6116]	58.86	0.69		18.26		3.58	3.46		5.25	2.92	0.18		1.31	3.13	0.1		1.52	0.77
[6116]	CONVERGENT MARGIN	RYUKYU ARC / RYUKYU ARC / KUCHINO-SHIMA / KUCHINO-SHIMA	NANBO-SHI	29.97	29.97	129.93	129.93	SAE			s_113 [6116]	ANDESITE, HORNBLENDE [6116]									VOL					WR [6116]	62.58	0.52		17.03		2.81	3		5.28	2.36	0.1		1.5	3.29	0.12		0.9	0.12
[6116]	CONVERGENT MARGIN	RYUKYU ARC / RYUKYU ARC / KUCHINO-SHIMA / KUCHINO-SHIMA	WEST SHORE OF HIRAO	29.97	29.97	129.93	129.93	SAE			s_149 [6116]	ANDESITE, 2-PYROXENE [6116]									VOL					WR [6116]	60.19	0.7		17.68		3.52	3.05		5.48	2.94	0.12		1.15	3.78	0.12		0.81	0.34
[6116]	CONVERGENT MARGIN	RYUKYU ARC / RYUKYU ARC / GAJA-SHIMA/GYA-JA-SIMA / GAJA-SHIMA/GYA-JA-SIMA	TOP OF GYA-JA-SIMA	29.9	29.9	129.62	129.62	SAE			s_56081805 [6116]	ANDESITE, HORNBLENDE-AUGITE-HYPERSTHENE [6116]									VOL					WR [6116]	57.49	0.77		17		2.89	4.92		7.89	3.56	0.16		1.35	3.31	0.17		0.59	0.35
[6116]	CONVERGENT MARGIN	RYUKYU ARC / RYUKYU ARC / GAJA-SHIMA/GYA-JA-SIMA / GAJA-SHIMA/GYA-JA-SIMA	KONOHA-TATEGAMI	29.9	29.9	129.62	129.62	SAE			s_56082015 [6116]	ANDESITE, HORNBLENDE-AUGITE-HYPERSTHENE [6116]									VOL					WR [6116]	60.11	0.52		17.22		2.66	3.79		6.9	2.94	0.14		1.73	3.42	0.19		0.51	0.4
[6116]	CONVERGENT MARGIN	RYUKYU ARC / RYUKYU ARC / GAJA-SHIMA/GYA-JA-SIMA / GAJA-SHIMA/GYA-JA-SIMA		29.9	29.9	129.62	129.62	SAE			s_56082005 [6116]	ANDESITE, HORNBLENDE-AUGITE-HYPERSTHENE [6116]									VOL					WR [6116]	56.06	0.76		16.91		2.87	5.44		8.59	3.81	0.16		1.3	3.23	0.17		0.44	0.41
[6116]	CONVERGENT MARGIN	RYUKYU ARC / RYUKYU ARC / GAJA-SHIMA/GYA-JA-SIMA / GAJA-SHIMA/GYA-JA-SIMA	KO-GYA-JA-SIMA	29.9	29.9	129.62	129.62	SAE			s_56082303 [6116]	ANDESITE, HORNBLENDE-AUGITE-HYPERSTHENE [6116]									VOL					WR [6116]	57.77	0.69		16.99		2.59	4.79		8.18	3.52	0.17		1.35	3.19	0.15		0.61	0.48
[6116]	CONVERGENT MARGIN	RYUKYU ARC / RYUKYU ARC / TAIRA-SHIMA/TAIRAJIMA / TAIRA-SHIMA	TOP OF TAIRA-SHIMA	29.7	29.7	129.53	129.53	SAE			s_56081401 [6116]	ANDESITE, HYPERSTHENE-AUGITE [6116]									VOL					WR [6116]	52.71	0.94		17.61		3.16	6.59		9.85	4.42	0.19		0.64	2.28	0.17		0.66	0.34
[6116]	CONVERGENT MARGIN	RYUKYU ARC / RYUKYU ARC / TAIRA-SHIMA/TAIRAJIMA / TAIRA-SHIMA		29.7	29.7	129.53	129.53	SAE			s_56081207 [6116]	ANDESITE, HYPERSTHENE-AUGITE [6116]									VOL					WR [6116]	53.43	0.87		17.82		2.88	6.32		9.43	4.17	0.19		0.79	2.33	0.17		0.79	0.56
[6116]	CONVERGENT MARGIN	RYUKYU ARC / RYUKYU ARC / TAIRA-SHIMA/TAIRAJIMA / TAIRA-SHIMA		29.7	29.7	129.53	129.53	SAE			s_56081402 [6116]	ANDESITE, HYPERSTHENE-AUGITE [6116]									VOL					WR [6116]	50.57	1.02		17.94		3.11	7.23		10.26	4.69	0.22		0.74	2.37	0.17		0.77	0.49
[6116]	CONVERGENT MARGIN	RYUKYU ARC / RYUKYU ARC / TAIRA-SHIMA/TAIRAJIMA / TAIRA-SHIMA		29.7	29.7	129.53	129.53	SAE			s_56081309 [6116]	ANDESITE, HYPERSTHENE-AUGITE [6116]									VOL					WR [6116]	54.82	0.83		17.63		2.97	6.03		9.08	4.04	0.19		0.86	2.51	0.18		0.99	0.82
[7032]	CONVERGENT MARGIN	RYUKYU ARC / DAITO BASIN / SITE 446	NORTH OF WEST PHILIPPINE BASIN, HOLE 446A	24.7007	24.7007	132.775	132.775	SAQ	-4980	-4980	s_58-446A-11-2 [7032]	BASALT [7032]									VOL					WR [7032]													0.37
[24026]	CONVERGENT MARGIN	RYUKYU ARC / SHIKOKU BASIN / SITE 296	WEST FLANK OF PALAU-KYUSHU RIDGE	29.3447	29.3447	133.531	133.531	SAE			s_47-1 (117-119) [24026]	NOT GIVEN [24026]									VOL					GL [24026]	58.92	0.95		14.97			9.75		6.05	2.47	0.17		0.91	3.77	0.31
[24026]	CONVERGENT MARGIN	RYUKYU ARC / SHIKOKU BASIN / SITE 296	WEST FLANK OF PALAU-KYUSHU RIDGE	29.3447	29.3447	133.531	133.531	SAE			s_47-1 (117-119) [24026]	NOT GIVEN [24026]									VOL					GL [24026]	74.07	0.26		11.21			2.43		1.02	0.09	0.05		3.57	5.45	0.05
[24026]	CONVERGENT MARGIN	RYUKYU ARC / SHIKOKU BASIN / SITE 296	WEST FLANK OF PALAU-KYUSHU RIDGE	29.3447	29.3447	133.531	133.531	SAE			s_47-1 (117-119) [24026]	NOT GIVEN [24026]									VOL					GL [24026]	51.18	1.04		14.7			13.12		9.92	4.58	0.13		0.45	3.42	0.11
[24026]	CONVERGENT MARGIN	RYUKYU ARC / SHIKOKU BASIN / SITE 296	WEST FLANK OF PALAU-KYUSHU RIDGE	29.3447	29.3447	133.531	133.531	SAE			s_49-1 (24-27) [24026]	NOT GIVEN [24026]									VOL					GL [24026]	52.79	1.61		12.84			14.61		8.6	4.23	0.28		0.93	3.53	0.24
[24026]	CONVERGENT MARGIN	RYUKYU ARC / SHIKOKU BASIN / SITE 296	WEST FLANK OF PALAU-KYUSHU RIDGE	29.3447	29.3447	133.531	133.531	SAE			s_49-1 (24-27) [24026]	NOT GIVEN [24026]									VOL					GL [24026]	51.13	1.21		14.01			13.26		9.6	4.86	0.23		0.81	3.53	0.18
[24026]	CONVERGENT MARGIN	RYUKYU ARC / SHIKOKU BASIN / SITE 296	WEST FLANK OF PALAU-KYUSHU RIDGE	29.3447	29.3447	133.531	133.531	SAE			s_50-1 (122-124) [24026]	NOT GIVEN [24026]									VOL					GL [24026]	55.89	1.86		12.81			15.03		6.24	2.97	0.21		0.83	2.49	0.25
[24026]	CONVERGENT MARGIN	RYUKYU ARC / SHIKOKU BASIN / SITE 296	WEST FLANK OF PALAU-KYUSHU RIDGE	29.3447	29.3447	133.531	133.531	SAE			s_54-1 (115-118) [24026]	NOT GIVEN [24026]									VOL					GL [24026]	48.52	0.97		13.87			16.01		11.66	5.63	0.18		0.41	2.45	0.1
[24026]	CONVERGENT MARGIN	RYUKYU ARC / SHIKOKU BASIN / SITE 296	WEST FLANK OF PALAU-KYUSHU RIDGE	29.3447	29.3447	133.531	133.531	SAE			s_54-3 (23-26) [24026]	NOT GIVEN [24026]									VOL					GL [24026]	52.86	1.64		14.62			12.2		8.93	4.08	0.21		1.37	2.91	0.26
[24026]	CONVERGENT MARGIN	RYUKYU ARC / SHIKOKU BASIN / SITE 296	WEST FLANK OF PALAU-KYUSHU RIDGE	29.3447	29.3447	133.531	133.531	SAE			s_54-3 (23-26) [24026]	NOT GIVEN [24026]									VOL					GL [24026]	51.02	1.6		14.49			11.27		9.01	4.53	0.17		1.29	3.46	0.35
[24026]	CONVERGENT MARGIN	RYUKYU ARC / SHIKOKU BASIN / SITE 296	WEST FLANK OF PALAU-KYUSHU RIDGE	29.3447	29.3447	133.531	133.531	SAE			s_56-5 (93-95) [24026]	NOT GIVEN [24026]									VOL					GL [24026]	47.74	0.95		13.74			13.83		11.7	6.43	0.18		0.45	1.9	0.1
[24026]	CONVERGENT MARGIN	RYUKYU ARC / SHIKOKU BASIN / SITE 296	WEST FLANK OF PALAU-KYUSHU RIDGE	29.3447	29.3447	133.531	133.531	SAE			s_59-1 (89-91) [24026]	NOT GIVEN [24026]									VOL					GL [24026]	57.2	0.97		15.14			11.1		6.97	3.04	0.14		1.18	3.37	0.34
[24026]	CONVERGENT MARGIN	RYUKYU ARC / SHIKOKU BASIN / SITE 296	WEST FLANK OF PALAU-KYUSHU RIDGE	29.3447	29.3447	133.531	133.531	SAE			s_59-1 (89-91) [24026]	NOT GIVEN [24026]									VOL					GL [24026]	50.08	0.95		14.13			13.95		11.18	5.91	0.12		0.63	3.05	0.18
[24026]	CONVERGENT MARGIN	RYUKYU ARC / SHIKOKU BASIN / SITE 296	WEST FLANK OF PALAU-KYUSHU RIDGE	29.3447	29.3447	133.531	133.531	SAE			s_59-1 (98-101) [24026]	NOT GIVEN [24026]									VOL					GL [24026]	57.31	0.91		14.36			9.08		6.2	2.66	0.2		1.28	4.26	0.41
[24026]	CONVERGENT MARGIN	RYUKYU ARC / SHIKOKU BASIN / SITE 296	WEST FLANK OF PALAU-KYUSHU RIDGE	29.3447	29.3447	133.531	133.531	SAE			s_59-1 (98-101) [24026]	NOT GIVEN [24026]									VOL					GL [24026]	54.39	1		14.47			9.68		7.17	3.31	0.25		1.18	4.39	0.47
[24026]	CONVERGENT MARGIN	RYUKYU ARC / SHIKOKU BASIN / SITE 296	WEST FLANK OF PALAU-KYUSHU RIDGE	29.3447	29.3447	133.531	133.531	SAE			s_59-1 (98-101) [24026]	NOT GIVEN [24026]									VOL					GL [24026]	65.39	0.62		13.78			6.63		3.96	1.34	0.19		2.25	5.11	0.21
[24026]	CONVERGENT MARGIN	RYUKYU ARC / SHIKOKU BASIN / SITE 296	WEST FLANK OF PALAU-KYUSHU RIDGE	29.3447	29.3447	133.531	133.531	SAE			s_61-1 (39-41) [24026]	NOT GIVEN [24026]									VOL					GL [24026]	71.7	0.73		13.17			3.45		2.01	0.53	0.11		2.49	2.05	0.14
[24026]	CONVERGENT MARGIN	RYUKYU ARC / SHIKOKU BASIN / SITE 296	WEST FLANK OF PALAU-KYUSHU RIDGE	29.3447	29.3447	133.531	133.531	SAE			s_61-1 (39-41) [24026]	NOT GIVEN [24026]									VOL					GL [24026]	70.18	0.64		13.41			4.98		2.45	0.58	0.18		1.52	1.31	0.12
[24026]	CONVERGENT MARGIN	RYUKYU ARC / SHIKOKU BASIN / SITE 296	WEST FLANK OF PALAU-KYUSHU RIDGE	29.3447	29.3447	133.531	133.531	SAE			s_61-2 (38-40) [24026]	NOT GIVEN [24026]									VOL					GL [24026]	52.42	0.92		13.78			14.95		9.83	5.3	0.17		0.51	2.95	0.12
[24026]	CONVERGENT MARGIN	RYUKYU ARC / SHIKOKU BASIN / SITE 296	WEST FLANK OF PALAU-KYUSHU RIDGE	29.3447	29.3447	133.531	133.531	SAE			s_63-1 (146-149) [24026]	NOT GIVEN [24026]									VOL					GL [24026]	50.65	1.18		15.21			11.43		10.64	5.44	0.17		0.65	3.56	0.22
[24026]	CONVERGENT MARGIN	RYUKYU ARC / SHIKOKU BASIN / SITE 296	WEST FLANK OF PALAU-KYUSHU RIDGE	29.3447	29.3447	133.531	133.531	SAE			s_63-1 (146-149) [24026]	NOT GIVEN [24026]									VOL					GL [24026]	48.83	1.33		15.29			11.7		10.79	5.52	0.13		0.61	3.78	0.25
[24026]	CONVERGENT MARGIN	RYUKYU ARC / SHIKOKU BASIN / SITE 296	WEST FLANK OF PALAU-KYUSHU RIDGE	29.3447	29.3447	133.531	133.531	SAE			s_63-2 (31-34) [24026]	NOT GIVEN [24026]									VOL					GL [24026]	49.42	1.03		13.84			14.5		10.37	5.87	0.16		0.55	2.35	0.15
[24026]	CONVERGENT MARGIN	RYUKYU ARC / SHIKOKU BASIN / SITE 296	WEST FLANK OF PALAU-KYUSHU RIDGE	29.3447	29.3447	133.531	133.531	SAE			s_63-2 (31-34) [24026]	NOT GIVEN [24026]									VOL					GL [24026]	52.15	1.12		13.96			11.28		9.33	4.9	0.2		0.64	2.8	0.19
[24026]	CONVERGENT MARGIN	RYUKYU ARC / SHIKOKU BASIN / SITE 296	WEST FLANK OF PALAU-KYUSHU RIDGE	29.3447	29.3447	133.531	133.531	SAE			s_63-2 (31-34) [24026]	NOT GIVEN [24026]									VOL					GL [24026]	73.45	0.57		12.91			3.63		2.37	0.55	0.12		0.92	0.6	0.12
[24026]	CONVERGENT MARGIN	RYUKYU ARC / SHIKOKU BASIN / SITE 296	WEST FLANK OF PALAU-KYUSHU RIDGE	29.3447	29.3447	133.531	133.531	SAE			s_63-3 (140-143) [24026]	NOT GIVEN [24026]									VOL					GL [24026]	69.18	0.7		13.65			4.03		3.14	0.79	0.15		1.26	0.93	0.16
[24026]	CONVERGENT MARGIN	RYUKYU ARC / SHIKOKU BASIN / SITE 296	WEST FLANK OF PALAU-KYUSHU RIDGE	29.3447	29.3447	133.531	133.531	SAE			s_64-3 (119-121) [24026]	NOT GIVEN [24026]									VOL					GL [24026]	66.54	0.58		14.99			4.8		4.49	1.27	0.18		1.34	4.33	0.22
[24026]	CONVERGENT MARGIN	RYUKYU ARC / SHIKOKU BASIN / SITE 296	WEST FLANK OF PALAU-KYUSHU RIDGE	29.3447	29.3447	133.531	133.531	SAE			s_64-3 (119-121) [24026]	NOT GIVEN [24026]									VOL					GL [24026]	68.99	0.75		14.53			5.32		4.16	1.21	0.12		1.43	2.72	0.22
[24026]	CONVERGENT MARGIN	RYUKYU ARC / SHIKOKU BASIN / SITE 296	WEST FLANK OF PALAU-KYUSHU RIDGE	29.3447	29.3447	133.531	133.531	SAE			s_55-1 (115-118) [24026]	NOT GIVEN [24026]									VOL					WR [24026]	60.05	0.58		17.1			7.41		6.59	4.07	0.15		0.72	3.35	0.22
[24026]	CONVERGENT MARGIN	RYUKYU ARC / SHIKOKU BASIN / SITE 296	WEST FLANK OF PALAU-KYUSHU RIDGE	29.3447	29.3447	133.531	133.531	SAE			s_55-1 (133-135) [24026]	NOT GIVEN [24026]									VOL					WR [24026]	58.11	0.67		18.45			5.54		7.64	2.16	0.06		2.68	4.01	0.66
[24026]	CONVERGENT MARGIN	RYUKYU ARC / SHIKOKU BASIN / SITE 296	WEST FLANK OF PALAU-KYUSHU RIDGE	29.3447	29.3447	133.531	133.531	SAE			s_55-1 (122-124) [24026]	NOT GIVEN [24026]									VOL					WR [24026]	59.53	0.65		17.3			6.28		6.48	2.94	0.14		2.33	3.87	0.27
[24037]	CONVERGENT MARGIN	RYUKYU ARC / RYUKYU ARC / KYUSHU / AIRA	FUKUYAMA, KIRISHIMA CITY	31.6867	31.6867	130.816	130.816	SAE			s_141002D2-1 [24037]	DACITE, ORTHOPYROXENE-HORNBLENDE [24037]				QUARTERNARY [24037]					VOL					WR [24037]	66.702	0.459		15.239				2.67	4.047	1.584	0.087		2.134	3.238	0.077
[24037]	CONVERGENT MARGIN	RYUKYU ARC / RYUKYU ARC / KYUSHU / AIRA	FUKUYAMA, KIRISHIMA CITY	31.6867	31.6867	130.816	130.816	SAE			s_141002D2-2 [24037]	DACITE, ORTHOPYROXENE-HORNBLENDE [24037]				QUARTERNARY [24037]					VOL					WR [24037]	67.601	0.42		15.609				2.54	4.026	1.436	0.088		2.211	3.281	0.071
[24037]	CONVERGENT MARGIN	RYUKYU ARC / RYUKYU ARC / KYUSHU / AIRA	FUKUYAMA, KIRISHIMA CITY	31.6867	31.6867	130.816	130.816	SAE			s_FK-1 [24037]	DACITE, ORTHOPYROXENE-HORNBLENDE [24037]				QUARTERNARY [24037]					VOL					WR [24037]	60.292	0.74		17.256				4.66	6.282	3.483	0.13		1.372	2.854	0.101
[24037]	CONVERGENT MARGIN	RYUKYU ARC / RYUKYU ARC / KYUSHU / AIRA	FUKUYAMA, KIRISHIMA CITY	31.6867	31.6867	130.816	130.816	SAE			s_FK-2 [24037]	DACITE, ORTHOPYROXENE-HORNBLENDE [24037]				QUARTERNARY [24037]					VOL					WR [24037]	67.151	0.432		15.535				2.62	4.172	1.537	0.088		2.128	3.34	0.076
[24037]	CONVERGENT MARGIN	RYUKYU ARC / RYUKYU ARC / KYUSHU / AIRA	FUKUYAMA, KIRISHIMA CITY	31.6867	31.6867	130.816	130.816	SAE			s_FK-3 [24037]	DACITE, ORTHOPYROXENE-HORNBLENDE [24037]				QUARTERNARY [24037]					VOL					WR [24037]	68.232	0.434		14.97				2.56	3.862	1.439	0.085		2.222	3.315	0.074
[24037]	CONVERGENT MARGIN	RYUKYU ARC / RYUKYU ARC / KYUSHU / AIRA	FUKUYAMA, KIRISHIMA CITY	31.6867	31.6867	130.816	130.816	SAE			s_FK-4 [24037]	DACITE, ORTHOPYROXENE-HORNBLENDE [24037]				QUARTERNARY [24037]					VOL					WR [24037]	66.988	0.459		15.616				2.81	4.266	1.677	0.091		2.061	3.262	0.076
[24037]	CONVERGENT MARGIN	RYUKYU ARC / RYUKYU ARC / KYUSHU / AIRA	KOKUBU SHIKINE, KIRISHIMA CITY	31.7032	31.7032	130.805	130.805	SAE			s_180124A [24037]	ANDESITE, ORTHOPYROXENE-CLINOPYROXENE [24037]				QUARTERNARY [24037]					VOL					WR [24037]	53.453	1.285		14.404				8.06	9.328	7.85	0.146		1.393	2.781	0.289
[24037]	CONVERGENT MARGIN	RYUKYU ARC / RYUKYU ARC / KYUSHU / AIRA	KOKUBU SHIKINE, KIRISHIMA CITY	31.6914	31.6914	130.807	130.807	SAE			s_181003A [24037]	ANDESITE, ORTHOPYROXENE-CLINOPYROXENE [24037]				QUARTERNARY [24037]					VOL					WR [24037]	53.91	0.834		18.197				8.8	9.145	5.125	0.154		0.965	2.152	0.118
[24037]	CONVERGENT MARGIN	RYUKYU ARC / RYUKYU ARC / KYUSHU / AIRA	FUKUYAMA, KIRISHIMA CITY	31.68	31.68	130.83	130.83	SAE			s_141002EB1 [24037]	ANDESITE, ORTHOPYROXENE-CLINOPYROXENE [24037]				QUARTERNARY [24037]					VOL					WR [24037]	54.868	0.853		17.728				7.1	6.064	4.097	0.148		1.42	2.022	0.119
[24037]	CONVERGENT MARGIN	RYUKYU ARC / RYUKYU ARC / KYUSHU / AIRA	FUKUYAMA, KIRISHIMA CITY	31.68	31.68	130.83	130.83	SAE			s_141002EB2 [24037]	ANDESITE, ORTHOPYROXENE-CLINOPYROXENE [24037]				QUARTERNARY [24037]					VOL					WR [24037]	57.685	0.802		17.597				7.34	6.926	3.935	0.134		1.561	2.527	0.151
[24037]	CONVERGENT MARGIN	RYUKYU ARC / RYUKYU ARC / KYUSHU / AIRA	FUKUYAMA, KIRISHIMA CITY	31.68	31.68	130.83	130.83	SAE			s_141002EB3 [24037]	ANDESITE, ORTHOPYROXENE-CLINOPYROXENE [24037]				QUARTERNARY [24037]					VOL					WR [24037]	56.842	0.85		18.005				7.67	6.636	4.012	0.14		1.484	2.351	0.14
[24037]	CONVERGENT MARGIN	RYUKYU ARC / RYUKYU ARC / KYUSHU / AIRA	FUKUYAMA, KIRISHIMA CITY	31.68	31.68	130.83	130.83	SAE			s_141002EB4 [24037]	ANDESITE, ORTHOPYROXENE-CLINOPYROXENE [24037]				QUARTERNARY [24037]					VOL					WR [24037]	58.455	0.824		17.326				7.36	6.585	3.923	0.135		1.623	2.496	0.147
[24037]	CONVERGENT MARGIN	RYUKYU ARC / RYUKYU ARC / KYUSHU / AIRA	FUKUYAMA, KIRISHIMA CITY	31.68	31.68	130.83	130.83	SAE			s_141002EW1 [24037]	RHYOLITE, ORTHOPYROXENE [24037]				QUARTERNARY [24037]					VOL					WR [24037]	73.498	0.206		13.891				1.61	2.166	0.373	0.054		3.059	3.625	0.036
[24037]	CONVERGENT MARGIN	RYUKYU ARC / RYUKYU ARC / KYUSHU / AIRA	FUKUYAMA, KIRISHIMA CITY	31.68	31.68	130.83	130.83	SAE			s_141002EW2 [24037]	RHYOLITE, ORTHOPYROXENE [24037]				QUARTERNARY [24037]					VOL					WR [24037]	72.44	0.217		13.669				1	2.202	0.527	0.05		2.949	3.394	0.049
[24037]	CONVERGENT MARGIN	RYUKYU ARC / RYUKYU ARC / KYUSHU / AIRA	FUKUYAMA, KIRISHIMA CITY	31.68	31.68	130.83	130.83	SAE			s_141002EW3 [24037]	RHYOLITE, ORTHOPYROXENE [24037]				QUARTERNARY [24037]					VOL					WR [24037]	71.498	0.221		14.66				1.11	2.695	0.484	0.053		2.781	3.623	0.053
[24037]	CONVERGENT MARGIN	RYUKYU ARC / RYUKYU ARC / KYUSHU / AIRA	FUKUYAMA, KIRISHIMA CITY	31.68	31.68	130.83	130.83	SAE			s_141002EW4 [24037]	RHYOLITE, ORTHOPYROXENE [24037]				QUARTERNARY [24037]					VOL					WR [24037]	71.723	0.295		14.315				1.47	2.771	0.913	0.058		2.676	3.285	0.055
[24037]	CONVERGENT MARGIN	RYUKYU ARC / RYUKYU ARC / KYUSHU / AIRA	FUKUYAMA, KIRISHIMA CITY	31.68	31.68	130.83	130.83	SAE			s_141002EW5 [24037]	RHYOLITE, ORTHOPYROXENE [24037]				QUARTERNARY [24037]					VOL					WR [24037]	70.558	0.221		13.433				3.26	2.089	0.501	0.07		2.683	3.088	0.044
[24037]	CONVERGENT MARGIN	RYUKYU ARC / RYUKYU ARC / KYUSHU / AIRA	FUKUYAMA, KIRISHIMA CITY	31.68	31.68	130.83	130.83	SAE			s_141002EW6 [24037]	RHYOLITE, ORTHOPYROXENE [24037]				QUARTERNARY [24037]					VOL					WR [24037]	72.98	0.231		13.815				1.22	2.281	0.535	0.047		2.898	3.5	0.054
[24037]	CONVERGENT MARGIN	RYUKYU ARC / RYUKYU ARC / KYUSHU / AIRA	FUKUYAMA, KIRISHIMA CITY	31.68	31.68	130.83	130.83	SAE			s_141002GB1 [24037]	ANDESITE, ORTHOPYROXENE-CLINOPYROXENE [24037]				QUARTERNARY [24037]					VOL					WR [24037]	57.604	0.835		17.606				7.33	6.67	3.953	0.126		1.582	2.452	0.149
[24037]	CONVERGENT MARGIN	RYUKYU ARC / RYUKYU ARC / KYUSHU / AIRA	FUKUYAMA, KIRISHIMA CITY	31.68	31.68	130.83	130.83	SAE			s_141002GB2 [24037]	ANDESITE, ORTHOPYROXENE-CLINOPYROXENE [24037]				QUARTERNARY [24037]					VOL					WR [24037]	57.983	0.821		18.018				7.37	6.968	3.946	0.114		1.545	2.526	0.149
[24037]	CONVERGENT MARGIN	RYUKYU ARC / RYUKYU ARC / KYUSHU / AIRA	FUKUYAMA, KIRISHIMA CITY	31.68	31.68	130.83	130.83	SAE			s_141002GB3 [24037]	ANDESITE, ORTHOPYROXENE-CLINOPYROXENE [24037]				QUARTERNARY [24037]					VOL					WR [24037]	57.504	0.834		18.162				7.55	6.596	3.974	0.131		1.537	2.386	0.146
[24037]	CONVERGENT MARGIN	RYUKYU ARC / RYUKYU ARC / KYUSHU / AIRA	FUKUYAMA, KIRISHIMA CITY	31.68	31.68	130.83	130.83	SAE			s_141002GW1 [24037]	RHYOLITE, ORTHOPYROXENE [24037]				QUARTERNARY [24037]					VOL					WR [24037]	72.96	0.204		13.872				1.46	2.065	0.312	0.039		2.984	3.371	0.033
[24037]	CONVERGENT MARGIN	RYUKYU ARC / RYUKYU ARC / KYUSHU / AIRA	FUKUYAMA, KIRISHIMA CITY	31.68	31.68	130.83	130.83	SAE			s_141002GW2 [24037]	RHYOLITE, ORTHOPYROXENE [24037]				QUARTERNARY [24037]					VOL					WR [24037]	72.502	0.203		14.262				1.58	2.197	0.362	0.044		3.012	3.483	0.033
[24037]	CONVERGENT MARGIN	RYUKYU ARC / RYUKYU ARC / KYUSHU / AIRA	HAYATO COAST, KIRISHIMA CITY	31.7277	31.7277	130.713	130.713	SAE			s_151015D1 [24037]	RHYOLITE, ORTHOPYROXENE [24037]				QUARTERNARY [24037]					VOL					WR [24037]	76.498	0.16		13.04				1.37	1.473	0.198	0.041		3.243	3.942	0.022
[24037]	CONVERGENT MARGIN	RYUKYU ARC / RYUKYU ARC / KYUSHU / AIRA	HAYATO COAST, KIRISHIMA CITY	31.7277	31.7277	130.713	130.713	SAE			s_151015D2 [24037]	RHYOLITE, ORTHOPYROXENE [24037]				QUARTERNARY [24037]					VOL					WR [24037]	75.657	0.145		13.12				1.31	1.512	0.167	0.038		3.295	3.918	0.02
[24037]	CONVERGENT MARGIN	RYUKYU ARC / RYUKYU ARC / KYUSHU / AIRA	HAYATO COAST, KIRISHIMA CITY	31.5507	31.5507	130.702	130.702	SAE			s_151029A1 [24037]	RHYOLITE, ORTHOPYROXENE [24037]				QUARTERNARY [24037]					VOL					WR [24037]	75.091	0.185		13.5				1.58	1.88	0.251	0.051		3.117	3.874	0.033
[24037]	CONVERGENT MARGIN	RYUKYU ARC / RYUKYU ARC / KYUSHU / AIRA	HAYATO COAST, KIRISHIMA CITY	31.5507	31.5507	130.702	130.702	SAE			s_151029A2 [24037]	RHYOLITE, ORTHOPYROXENE [24037]				QUARTERNARY [24037]					VOL					WR [24037]	74.537	0.182		13.775				1.64	1.698	0.261	0.04		3.269	3.542	0.023
[24037]	CONVERGENT MARGIN	RYUKYU ARC / RYUKYU ARC / KYUSHU / AIRA	HAYATO COAST, KIRISHIMA CITY	31.5507	31.5507	130.702	130.702	SAE			s_151029A3 [24037]	RHYOLITE, ORTHOPYROXENE [24037]				QUARTERNARY [24037]					VOL					WR [24037]	74.507	0.185		13.935				1.63	1.999	0.27	0.054		3.045	3.89	0.021
[24037]	CONVERGENT MARGIN	RYUKYU ARC / RYUKYU ARC / KYUSHU / AIRA	KOKUBU SHIGEHISA, KIRISHIMA CITY	31.7726	31.7726	130.773	130.773	SAE			s_151213E1 [24037]	RHYOLITE, ORTHOPYROXENE [24037]				QUARTERNARY [24037]					VOL					WR [24037]	71.55	0.161		14.775				1.21	2.173	0.248	0.039		2.952	3.307	0.029
[24037]	CONVERGENT MARGIN	RYUKYU ARC / RYUKYU ARC / KYUSHU / AIRA	KOKUBU SHIGEHISA, KIRISHIMA CITY	31.7738	31.7738	130.774	130.774	SAE			s_151015B1-1 [24037]	RHYOLITE, ORTHOPYROXENE [24037]				QUARTERNARY [24037]					VOL					WR [24037]	73.048	0.154		13.369				1.32	1.597	0.171	0.058		3.212	3.235	0.021
[24037]	CONVERGENT MARGIN	RYUKYU ARC / RYUKYU ARC / KYUSHU / AIRA	KOKUBU SHIGEHISA, KIRISHIMA CITY	31.7738	31.7738	130.774	130.774	SAE			s_151015B1-2 [24037]	RHYOLITE, ORTHOPYROXENE [24037]				QUARTERNARY [24037]					VOL					WR [24037]	72.751	0.14		13.384				1.21	1.686	0.169	0.038		3.175	3.271	0.02
[24037]	CONVERGENT MARGIN	RYUKYU ARC / RYUKYU ARC / KYUSHU / AIRA	KOKUBU SHIGEHISA, KIRISHIMA CITY	31.7738	31.7738	130.774	130.774	SAE			s_151015B1-3 [24037]	RHYOLITE, ORTHOPYROXENE [24037]				QUARTERNARY [24037]					VOL					WR [24037]	72.591	0.14		13.89				1.25	1.779	0.141	0.065		3.196	3.228	0.019
[24037]	CONVERGENT MARGIN	RYUKYU ARC / RYUKYU ARC / KYUSHU / AIRA	KOKUBU SHIGEHISA, KIRISHIMA CITY	31.7738	31.7738	130.774	130.774	SAE			s_151015B1-4 [24037]	RHYOLITE, ORTHOPYROXENE [24037]				QUARTERNARY [24037]					VOL					WR [24037]	72.393	0.151		14.072				1.24	1.77	0.165	0.045		3.186	3.275	0.022
[24037]	CONVERGENT MARGIN	RYUKYU ARC / RYUKYU ARC / KYUSHU / AIRA	KOKUBU SHIGEHISA, KIRISHIMA CITY	31.7738	31.7738	130.774	130.774	SAE			s_151015B1-5 [24037]	RHYOLITE, ORTHOPYROXENE [24037]				QUARTERNARY [24037]					VOL					WR [24037]	72.688	0.148		13.718				1.35	1.648	0.186	0.069		3.165	3.278	0.018
[24037]	CONVERGENT MARGIN	RYUKYU ARC / RYUKYU ARC / KYUSHU / AIRA	ARASAKI, TARUMIZU CITY	31.5093	31.5093	130.696	130.696	SAE			s_160324A-1 [24037]	RHYOLITE, ORTHOPYROXENE [24037]				QUARTERNARY [24037]					VOL					WR [24037]	68.908	0.175		13.477				1.53	2.123	0.244	0.049		2.967	3.359	0.034
[24037]	CONVERGENT MARGIN	RYUKYU ARC / RYUKYU ARC / KYUSHU / AIRA	ARASAKI, TARUMIZU CITY	31.5093	31.5093	130.696	130.696	SAE			s_160324A-3 [24037]	RHYOLITE, ORTHOPYROXENE [24037]				QUARTERNARY [24037]					VOL					WR [24037]	69.294	0.19		13.659				1.64	2.269	0.295	0.051		2.899	3.43	0.034
[24037]	CONVERGENT MARGIN	RYUKYU ARC / RYUKYU ARC / KYUSHU / AIRA	ARASAKI, TARUMIZU CITY	31.5093	31.5093	130.696	130.696	SAE			s_160324A-4 [24037]	RHYOLITE, ORTHOPYROXENE [24037]				QUARTERNARY [24037]					VOL					WR [24037]	67.19	0.178		14.061				1.66	2.283	0.279	0.049		2.784	3.222	0.039
[24037]	CONVERGENT MARGIN	RYUKYU ARC / RYUKYU ARC / KYUSHU / AIRA	ARASAKI, TARUMIZU CITY	31.5093	31.5093	130.696	130.696	SAE			s_160324A-5 [24037]	RHYOLITE, ORTHOPYROXENE [24037]				QUARTERNARY [24037]					VOL					WR [24037]	70.885	0.163		12.246				1.5	1.652	0.193	0.052		3.138	3.278	0.029
[24037]	CONVERGENT MARGIN	RYUKYU ARC / RYUKYU ARC / KYUSHU / AIRA	ARASAKI, TARUMIZU CITY	31.5093	31.5093	130.696	130.696	SAE			s_160324A-6 [24037]	RHYOLITE, ORTHOPYROXENE [24037]				QUARTERNARY [24037]					VOL					WR [24037]	69.464	0.173		13.632				1.52	2.332	0.253	0.047		2.764	3.374	0.035
[24037]	CONVERGENT MARGIN	RYUKYU ARC / RYUKYU ARC / KYUSHU / AIRA	KOKUBU SHIGEHISA, KIRISHIMA CITY	31.7738	31.7738	130.774	130.774	SAE			s_151015B2-1 [24037]	RHYOLITE, ORTHOPYROXENE [24037]				QUARTERNARY [24037]					VOL					WR [24037]	72.99	0.135		13.27				1.38	1.548	0.16	0.05		3.194	3.036	0.024
[24037]	CONVERGENT MARGIN	RYUKYU ARC / RYUKYU ARC / KYUSHU / AIRA	KOKUBU SHIGEHISA, KIRISHIMA CITY	31.7738	31.7738	130.774	130.774	SAE			s_151015B2-2 [24037]	RHYOLITE, ORTHOPYROXENE [24037]				QUARTERNARY [24037]					VOL					WR [24037]	73.138	0.137		13.045				1.3	1.569	0.161	0.043		3.231	3.227	0.02
[24037]	CONVERGENT MARGIN	RYUKYU ARC / RYUKYU ARC / KYUSHU / AIRA	KOKUBU SHIGEHISA, KIRISHIMA CITY	31.7738	31.7738	130.774	130.774	SAE			s_151015B2-3 [24037]	RHYOLITE, ORTHOPYROXENE [24037]				QUARTERNARY [24037]					VOL					WR [24037]	72.258	0.167		13.528				1.42	1.745	0.21	0.045		3.164	3.28	0.024
[24037]	CONVERGENT MARGIN	RYUKYU ARC / RYUKYU ARC / KYUSHU / AIRA	KOKUBU SHIGEHISA, KIRISHIMA CITY	31.7738	31.7738	130.774	130.774	SAE			s_151015B2-4 [24037]	RHYOLITE, ORTHOPYROXENE [24037]				QUARTERNARY [24037]					VOL					WR [24037]	72.74	0.166		13.538				1.47	1.815	0.222	0.045		3.106	3.318	0.027
[24037]	CONVERGENT MARGIN	RYUKYU ARC / RYUKYU ARC / KYUSHU / AIRA	KOKUBU SHIGEHISA, KIRISHIMA CITY	31.7738	31.7738	130.774	130.774	SAE			s_151015B2-5 [24037]	RHYOLITE, ORTHOPYROXENE [24037]				QUARTERNARY [24037]					VOL					WR [24037]	72.407	0.152		13.912				1.37	1.784	0.191	0.044		3.098	3.086	0.032
[24037]	CONVERGENT MARGIN	RYUKYU ARC / RYUKYU ARC / KYUSHU / AIRA	SHINJO FUMOTO COAST, TARUMIZU CITY	31.4253	31.4253	130.756	130.756	SAE			s_FU-1 [24037]	RHYOLITE, ORTHOPYROXENE [24037]				QUARTERNARY [24037]					VOL					WR [24037]	74.612	0.184		13.629				1.65	1.976	0.323	0.055		2.999	3.461	0.036
[24037]	CONVERGENT MARGIN	RYUKYU ARC / RYUKYU ARC / KYUSHU / AIRA	SHINJO FUMOTO COAST, TARUMIZU CITY	31.4253	31.4253	130.756	130.756	SAE			s_FU-2 [24037]	RHYOLITE, ORTHOPYROXENE [24037]				QUARTERNARY [24037]					VOL					WR [24037]	75.08	0.166		13.739				1.54	2.009	0.251	0.048		2.953	3.563	0.031
[24037]	CONVERGENT MARGIN	RYUKYU ARC / RYUKYU ARC / KYUSHU / AIRA	SHINJO FUMOTO COAST, TARUMIZU CITY	31.4253	31.4253	130.756	130.756	SAE			s_FU-3 [24037]	RHYOLITE, ORTHOPYROXENE [24037]				QUARTERNARY [24037]					VOL					WR [24037]	74.251	0.194		13.706				1.69	2.015	0.295	0.051		2.937	3.485	0.036
[24037]	CONVERGENT MARGIN	RYUKYU ARC / RYUKYU ARC / KYUSHU / AIRA	SHINJO FUMOTO COAST, TARUMIZU CITY	31.4253	31.4253	130.756	130.756	SAE			s_FU-4 [24037]	RHYOLITE, ORTHOPYROXENE [24037]				QUARTERNARY [24037]					VOL					WR [24037]	73.04	0.18		13.267				1.63	1.89	0.306	0.05		2.945	3.436	0.033
[24037]	CONVERGENT MARGIN	RYUKYU ARC / RYUKYU ARC / KYUSHU / AIRA	SHINJO FUMOTO COAST, TARUMIZU CITY	31.4253	31.4253	130.756	130.756	SAE			s_FU-5 [24037]	RHYOLITE, ORTHOPYROXENE [24037]				QUARTERNARY [24037]					VOL					WR [24037]	74.471	0.179		13.603				1.66	1.916	0.315	0.057		2.967	3.468	0.039
[24037]	CONVERGENT MARGIN	RYUKYU ARC / RYUKYU ARC / KYUSHU / AIRA	SHINJO FUMOTO COAST, TARUMIZU CITY	31.4253	31.4253	130.756	130.756	SAE			s_FU-6 [24037]	RHYOLITE, ORTHOPYROXENE [24037]				QUARTERNARY [24037]					VOL					WR [24037]	73.747	0.188		13.834				1.7	1.979	0.337	0.053		2.974	3.45	0.032
[24037]	CONVERGENT MARGIN	RYUKYU ARC / RYUKYU ARC / KYUSHU / AIRA	SHINJO FUMOTO COAST, TARUMIZU CITY	31.4253	31.4253	130.756	130.756	SAE			s_FU-7 [24037]	RHYOLITE, ORTHOPYROXENE [24037]				QUARTERNARY [24037]					VOL					WR [24037]	73.09	0.17		13.428				1.58	1.874	0.293	0.056		2.97	3.397	0.033
[24037]	CONVERGENT MARGIN	RYUKYU ARC / RYUKYU ARC / KYUSHU / AIRA	SHINJO FUMOTO COAST, TARUMIZU CITY	31.4253	31.4253	130.756	130.756	SAE			s_FU-10 [24037]	RHYOLITE, ORTHOPYROXENE [24037]				QUARTERNARY [24037]					VOL					WR [24037]	74.037	0.169		13.721				1.52	1.975	0.245	0.051		2.982	3.604	0.026
[24037]	CONVERGENT MARGIN	RYUKYU ARC / RYUKYU ARC / KYUSHU / AIRA	SHINJO FUMOTO COAST, TARUMIZU CITY	31.4253	31.4253	130.756	130.756	SAE			s_FU-5 [24037]	RHYOLITE, ORTHOPYROXENE [24037]				QUARTERNARY [24037]					VOL					WR [24037]	74.566	0.178		13.55				1.65	1.977	0.289	0.05		2.938	3.493	0.035
[24037]	CONVERGENT MARGIN	RYUKYU ARC / RYUKYU ARC / KYUSHU / AIRA	SHINJO FUMOTO COAST, TARUMIZU CITY	31.4253	31.4253	130.756	130.756	SAE			s_FM-1 [24037]	RHYOLITE, ORTHOPYROXENE [24037]				QUARTERNARY [24037]					VOL					WR [24037]	73.946	0.194		13.315				1.74	1.975	0.331	0.055		2.859	3.579	0.04
[24037]	CONVERGENT MARGIN	RYUKYU ARC / RYUKYU ARC / KYUSHU / AIRA	SHINJO FUMOTO COAST, TARUMIZU CITY	31.4253	31.4253	130.756	130.756	SAE			s_FM-2 [24037]	RHYOLITE, ORTHOPYROXENE [24037]				QUARTERNARY [24037]					VOL					WR [24037]	73.13	0.175		13.318				1.52	1.942	0.26	0.048		2.917	3.5	0.03
[24037]	CONVERGENT MARGIN	RYUKYU ARC / RYUKYU ARC / KYUSHU / AIRA	SHINJO FUMOTO COAST, TARUMIZU CITY	31.4253	31.4253	130.756	130.756	SAE			s_FM-3 [24037]	RHYOLITE, ORTHOPYROXENE [24037]				QUARTERNARY [24037]					VOL					WR [24037]	72.656	0.187		13.079				1.71	1.91	0.33	0.051		2.903	3.598	0.034
[24037]	CONVERGENT MARGIN	RYUKYU ARC / RYUKYU ARC / KYUSHU / AIRA	SHINJO FUMOTO COAST, TARUMIZU CITY	31.4253	31.4253	130.756	130.756	SAE			s_FM-4 [24037]	RHYOLITE, ORTHOPYROXENE [24037]				QUARTERNARY [24037]					VOL					WR [24037]	72.736	0.176		13.38				1.61	1.956	0.316	0.051		2.916	3.447	0.031
[24037]	CONVERGENT MARGIN	RYUKYU ARC / RYUKYU ARC / KYUSHU / AIRA	SHINJO FUMOTO COAST, TARUMIZU CITY	31.4253	31.4253	130.756	130.756	SAE			s_FM-5 [24037]	RHYOLITE, ORTHOPYROXENE [24037]				QUARTERNARY [24037]					VOL					WR [24037]	72.809	0.196		13.149				1.76	1.869	0.384	0.058		2.968	3.456	0.036
[24037]	CONVERGENT MARGIN	RYUKYU ARC / RYUKYU ARC / KYUSHU / AIRA	SHINJO FUMOTO COAST, TARUMIZU CITY	31.4253	31.4253	130.756	130.756	SAE			s_FM-6 [24037]	RHYOLITE, ORTHOPYROXENE [24037]				QUARTERNARY [24037]					VOL					WR [24037]	74.062	0.132		12.395				1.27	1.239	0.249	0.045		3.324	3.363	0.023
[24037]	CONVERGENT MARGIN	RYUKYU ARC / RYUKYU ARC / KYUSHU / AIRA	SHINJO FUMOTO COAST, TARUMIZU CITY	31.4253	31.4253	130.756	130.756	SAE			s_FM-7 [24037]	RHYOLITE, ORTHOPYROXENE [24037]				QUARTERNARY [24037]					VOL					WR [24037]	72.617	0.173		13.298				1.57	1.893	0.292	0.054		2.893	3.57	0.031
[24037]	CONVERGENT MARGIN	RYUKYU ARC / RYUKYU ARC / KYUSHU / AIRA	SHINJO FUMOTO COAST, TARUMIZU CITY	31.4253	31.4253	130.756	130.756	SAE			s_FL-1 [24037]	RHYOLITE, ORTHOPYROXENE [24037]				QUARTERNARY [24037]					VOL					WR [24037]	71.924	0.175		13.255				1.55	1.911	0.262	0.05		2.89	3.599	0.031
[24037]	CONVERGENT MARGIN	RYUKYU ARC / RYUKYU ARC / KYUSHU / AIRA	SHINJO FUMOTO COAST, TARUMIZU CITY	31.4253	31.4253	130.756	130.756	SAE			s_FL-2 [24037]	RHYOLITE, ORTHOPYROXENE [24037]				QUARTERNARY [24037]					VOL					WR [24037]	74.505	0.143		12.607				1.35	1.272	0.289	0.051		3.114	3.384	0.025
[24037]	CONVERGENT MARGIN	RYUKYU ARC / RYUKYU ARC / KYUSHU / AIRA	SHINJO FUMOTO COAST, TARUMIZU CITY	31.4253	31.4253	130.756	130.756	SAE			s_FL-3 [24037]	RHYOLITE, ORTHOPYROXENE [24037]				QUARTERNARY [24037]					VOL					WR [24037]	72.48	0.182		13.051				1.67	1.822	0.355	0.054		2.894	3.532	0.034
[24037]	CONVERGENT MARGIN	RYUKYU ARC / RYUKYU ARC / KYUSHU / AIRA	SHINJO FUMOTO COAST, TARUMIZU CITY	31.4253	31.4253	130.756	130.756	SAE			s_FL-4 [24037]	RHYOLITE, ORTHOPYROXENE [24037]				QUARTERNARY [24037]					VOL					WR [24037]	72.853	0.169		13.486				1.55	1.984	0.332	0.049		2.911	3.622	0.031
[24037]	CONVERGENT MARGIN	RYUKYU ARC / RYUKYU ARC / KYUSHU / AIRA	SHINJO FUMOTO COAST, TARUMIZU CITY	31.4253	31.4253	130.756	130.756	SAE			s_FL-5 [24037]	RHYOLITE, ORTHOPYROXENE [24037]				QUARTERNARY [24037]					VOL					WR [24037]	71.155	0.169		13.235				1.5	1.947	0.299	0.046		2.822	3.552	0.027
[24037]	CONVERGENT MARGIN	RYUKYU ARC / RYUKYU ARC / KYUSHU / AIRA	SHINJO FUMOTO COAST, TARUMIZU CITY	31.4253	31.4253	130.756	130.756	SAE			s_FL-6 [24037]	RHYOLITE, ORTHOPYROXENE [24037]				QUARTERNARY [24037]					VOL					WR [24037]	72.613	0.172		13.419				1.6	1.956	0.377	0.052		2.911	3.549	0.034
[24037]	CONVERGENT MARGIN	RYUKYU ARC / RYUKYU ARC / KYUSHU / AIRA	SHINJO FUMOTO COAST, TARUMIZU CITY	31.4253	31.4253	130.756	130.756	SAE			s_FB-1 [24037]	RHYOLITE, ORTHOPYROXENE [24037]				QUARTERNARY [24037]					VOL					WR [24037]	73.156	0.207		12.95				1.63	1.488	0.437	0.05		3.299	3.341	0.042
[24037]	CONVERGENT MARGIN	RYUKYU ARC / RYUKYU ARC / KYUSHU / AIRA	SHINJO FUMOTO COAST, TARUMIZU CITY	31.4253	31.4253	130.756	130.756	SAE			s_FB-2 [24037]	RHYOLITE, ORTHOPYROXENE [24037]				QUARTERNARY [24037]					VOL					WR [24037]	72.182	0.217		13.559				1.78	2.072	0.422	0.053		2.92	3.553	0.038
[24037]	CONVERGENT MARGIN	RYUKYU ARC / RYUKYU ARC / KYUSHU / AIRA	SHINJO FUMOTO COAST, TARUMIZU CITY	31.4253	31.4253	130.756	130.756	SAE			s_FB-3 [24037]	RHYOLITE, ORTHOPYROXENE [24037]				QUARTERNARY [24037]					VOL					WR [24037]	70.253	0.341		14.346				2.5	2.6	0.782	0.052		3.015	3.16	0.074
[24037]	CONVERGENT MARGIN	RYUKYU ARC / RYUKYU ARC / KYUSHU / AIRA	SHINJO FUMOTO COAST, TARUMIZU CITY	31.4253	31.4253	130.756	130.756	SAE			s_FB-4 [24037]	RHYOLITE, ORTHOPYROXENE [24037]				QUARTERNARY [24037]					VOL					WR [24037]	67.929	0.491		15.088				3.2	3.018	1.202	0.062		2.949	2.727	0.104
[24037]	CONVERGENT MARGIN	RYUKYU ARC / RYUKYU ARC / KYUSHU / AIRA	SHINJO FUMOTO COAST, TARUMIZU CITY	31.4253	31.4253	130.756	130.756	SAE			s_FB-5 [24037]	RHYOLITE, ORTHOPYROXENE [24037]				QUARTERNARY [24037]					VOL					WR [24037]	71.43	0.276		13.849				2.26	2.34	0.611	0.058		2.923	3.253	0.056
[24037]	CONVERGENT MARGIN	RYUKYU ARC / RYUKYU ARC / KYUSHU / AIRA	SHINJO FUMOTO COAST, TARUMIZU CITY	31.4253	31.4253	130.756	130.756	SAE			s_FB-6 [24037]	RHYOLITE, ORTHOPYROXENE [24037]				QUARTERNARY [24037]					VOL					WR [24037]	71.009	0.285		14.105				2.14	2.302	0.579	0.051		3.08	3.293	0.057
[24037]	CONVERGENT MARGIN	RYUKYU ARC / RYUKYU ARC / KYUSHU / AIRA	SHINJO FUMOTO COAST, TARUMIZU CITY	31.4253	31.4253	130.756	130.756	SAE			s_FB-7 [24037]	RHYOLITE, ORTHOPYROXENE [24037]				QUARTERNARY [24037]					VOL					WR [24037]	68.581	0.44		15.111				2.97	2.82	1.011	0.059		2.944	2.92	0.098
[24037]	CONVERGENT MARGIN	RYUKYU ARC / RYUKYU ARC / KYUSHU / AIRA	SHINJO FUMOTO COAST, TARUMIZU CITY	31.4253	31.4253	130.756	130.756	SAE			s_FB-8 [24037]	RHYOLITE, ORTHOPYROXENE [24037]				QUARTERNARY [24037]					VOL					WR [24037]	70.569	0.284		14.192				2.16	2.358	0.583	0.053		2.899	3.064	0.06
[24037]	CONVERGENT MARGIN	RYUKYU ARC / RYUKYU ARC / KYUSHU / AIRA	SHINJO FUMOTO COAST, TARUMIZU CITY	31.4253	31.4253	130.756	130.756	SAE			s_FB-9 [24037]	RHYOLITE, ORTHOPYROXENE [24037]				QUARTERNARY [24037]					VOL					WR [24037]	71.755	0.238		13.847				1.86	2.139	0.476	0.051		3.071	3.418	0.047
[24037]	CONVERGENT MARGIN	RYUKYU ARC / RYUKYU ARC / KYUSHU / AIRA	SHINJO FUMOTO COAST, TARUMIZU CITY	31.4253	31.4253	130.756	130.756	SAE			s_FB-10 [24037]	RHYOLITE, ORTHOPYROXENE [24037]				QUARTERNARY [24037]					VOL					WR [24037]	70.157	0.367		14.422				2.55	2.56	0.781	0.06		3.03	3.003	0.078
[24037]	CONVERGENT MARGIN	RYUKYU ARC / RYUKYU ARC / KYUSHU / AIRA	HONJO, TARUMIZU CITY	31.4775	31.4775	130.727	130.727	SAE			s_T-1 [24037]	RHYOLITE, ORTHOPYROXENE [24037]				QUARTERNARY [24037]					VOL					WR [24037]	73.061	0.173		13.306				1.67	1.945	0.297	0.051		2.887	3.606	0.029
[24037]	CONVERGENT MARGIN	RYUKYU ARC / RYUKYU ARC / KYUSHU / AIRA	HONJO, TARUMIZU CITY	31.4775	31.4775	130.727	130.727	SAE			s_T-2 [24037]	RHYOLITE, ORTHOPYROXENE [24037]				QUARTERNARY [24037]					VOL					WR [24037]	73.677	0.171		13.041				1.18	1.774	0.249	0.044		3.024	3.714	0.03
[24037]	CONVERGENT MARGIN	RYUKYU ARC / RYUKYU ARC / KYUSHU / AIRA	HONJO, TARUMIZU CITY	31.4775	31.4775	130.727	130.727	SAE			s_T-3 [24037]	RHYOLITE, ORTHOPYROXENE [24037]				QUARTERNARY [24037]					VOL					WR [24037]	73.15	0.18		13.064				1.43	1.893	0.24	0.04		2.929	3.62	0.034
[24037]	CONVERGENT MARGIN	RYUKYU ARC / RYUKYU ARC / KYUSHU / AIRA	HONJO, TARUMIZU CITY	31.4775	31.4775	130.727	130.727	SAE			s_T-4 [24037]	RHYOLITE, ORTHOPYROXENE [24037]				QUARTERNARY [24037]					VOL					WR [24037]	73.992	0.17		12.997				1.54	1.615	0.218	0.049		3.049	3.624	0.028
[24037]	CONVERGENT MARGIN	RYUKYU ARC / RYUKYU ARC / KYUSHU / AIRA	HONJO, TARUMIZU CITY	31.4775	31.4775	130.727	130.727	SAE			s_T-5 [24037]	RHYOLITE, ORTHOPYROXENE [24037]				QUARTERNARY [24037]					VOL					WR [24037]	72.894	0.171		13.05				1.56	1.747	0.235	0.049		3.004	3.639	0.028
[24037]	CONVERGENT MARGIN	RYUKYU ARC / RYUKYU ARC / KYUSHU / AIRA	HONJO, TARUMIZU CITY	31.4775	31.4775	130.727	130.727	SAE			s_T-6 [24037]	RHYOLITE, ORTHOPYROXENE [24037]				QUARTERNARY [24037]					VOL					WR [24037]	73.599	0.178		13.206				1.61	1.844	0.259	0.05		2.836	3.632	0.03
[24037]	CONVERGENT MARGIN	RYUKYU ARC / RYUKYU ARC / KYUSHU / AIRA	HONJO, TARUMIZU CITY	31.4775	31.4775	130.727	130.727	SAE			s_T-7 [24037]	RHYOLITE, ORTHOPYROXENE [24037]				QUARTERNARY [24037]					VOL					WR [24037]	73.307	0.173		13.34				1.6	1.949	0.255	0.051		2.968	3.723	0.033
[24037]	CONVERGENT MARGIN	RYUKYU ARC / RYUKYU ARC / KYUSHU / AIRA	HONJO, TARUMIZU CITY	31.4775	31.4775	130.727	130.727	SAE			s_T-8 [24037]	RHYOLITE, ORTHOPYROXENE [24037]				QUARTERNARY [24037]					VOL					WR [24037]	72.95	0.173		13.185				1.58	1.897	0.242	0.053		2.898	3.717	0.029
[24037]	CONVERGENT MARGIN	RYUKYU ARC / RYUKYU ARC / KYUSHU / AIRA	SHINJO FUMOTO COAST, TARUMIZU CITY	31.4253	31.4253	130.756	130.756	SAE			s_FT-1 [24037]	RHYOLITE, ORTHOPYROXENE [24037]				QUARTERNARY [24037]					VOL					WR [24037]	72.902	0.169		12.793				1.47	1.767	0.242	0.047		3.142	3.535	0.03
[24037]	CONVERGENT MARGIN	RYUKYU ARC / RYUKYU ARC / KYUSHU / AIRA	SHINJO FUMOTO COAST, TARUMIZU CITY	31.4253	31.4253	130.756	130.756	SAE			s_FT-2 [24037]	RHYOLITE, ORTHOPYROXENE [24037]				QUARTERNARY [24037]					VOL					WR [24037]	73.605	0.177		12.977				1.7	1.726	0.352	0.057		3.211	3.582	0.045
[24037]	CONVERGENT MARGIN	RYUKYU ARC / RYUKYU ARC / KYUSHU / AIRA	SHINJO FUMOTO COAST, TARUMIZU CITY	31.4253	31.4253	130.756	130.756	SAE			s_FT-3 [24037]	RHYOLITE, ORTHOPYROXENE [24037]				QUARTERNARY [24037]					VOL					WR [24037]	73.824	0.17		12.931				1.57	1.789	0.262	0.052		3.159	3.753	0.033
[24037]	CONVERGENT MARGIN	RYUKYU ARC / RYUKYU ARC / KYUSHU / AIRA	SHINJO FUMOTO COAST, TARUMIZU CITY	31.4253	31.4253	130.756	130.756	SAE			s_FT-4 [24037]	RHYOLITE, ORTHOPYROXENE [24037]				QUARTERNARY [24037]					VOL					WR [24037]	73.788	0.168		13.142				1.53	1.782	0.229	0.049		3.097	3.623	0.03
[24037]	CONVERGENT MARGIN	RYUKYU ARC / RYUKYU ARC / KYUSHU / AIRA	SHINJO FUMOTO COAST, TARUMIZU CITY	31.4253	31.4253	130.756	130.756	SAE			s_FT-5 [24037]	RHYOLITE, ORTHOPYROXENE [24037]				QUARTERNARY [24037]					VOL					WR [24037]	73.372	0.18		13.308				1.68	2.058	0.38	0.055		2.905	3.882	0.036
[24037]	CONVERGENT MARGIN	RYUKYU ARC / RYUKYU ARC / KYUSHU / AIRA	SHINJO FUMOTO COAST, TARUMIZU CITY	31.4253	31.4253	130.756	130.756	SAE			s_FT-6 [24037]	RHYOLITE, ORTHOPYROXENE [24037]				QUARTERNARY [24037]					VOL					WR [24037]	74.01	0.164		13.225				1.5	1.872	0.253	0.052		3.044	3.742	0.033
[24037]	CONVERGENT MARGIN	RYUKYU ARC / RYUKYU ARC / KYUSHU / AIRA	SHINJO FUMOTO COAST, TARUMIZU CITY	31.4253	31.4253	130.756	130.756	SAE			s_FT-7 [24037]	RHYOLITE, ORTHOPYROXENE [24037]				QUARTERNARY [24037]					VOL					WR [24037]	74.062	0.172		12.982				1.6	1.721	0.265	0.053		3.129	3.667	0.033
[24037]	CONVERGENT MARGIN	RYUKYU ARC / RYUKYU ARC / KYUSHU / AIRA	SHINJO FUMOTO COAST, TARUMIZU CITY	31.4253	31.4253	130.756	130.756	SAE			s_FT-8 [24037]	RHYOLITE, ORTHOPYROXENE [24037]				QUARTERNARY [24037]					VOL					WR [24037]	73.576	0.183		13.191				1.59	1.924	0.287	0.05		3.09	3.67	0.035
[24037]	CONVERGENT MARGIN	RYUKYU ARC / RYUKYU ARC / KYUSHU / AIRA	SHINJO FUMOTO COAST, TARUMIZU CITY	31.4253	31.4253	130.756	130.756	SAE			s_FT-10 [24037]	RHYOLITE, ORTHOPYROXENE [24037]				QUARTERNARY [24037]					VOL					WR [24037]	72.817	0.172		12.936				1.6	1.81	0.257	0.05		3.07	3.598	0.034
[24037]	CONVERGENT MARGIN	RYUKYU ARC / RYUKYU ARC / KYUSHU / AIRA	ASHIYA, KIRISHIMA CITY	31.749	31.749	130.801	130.801	SAE			s_151213D1-1 [24037]	RHYOLITE, ORTHOPYROXENE [24037]				QUARTERNARY [24037]					VOL					WR [24037]	73.717	0.178		13.146				1.52	1.944	0.226	0.038		3.05	3.711	0.028
[24037]	CONVERGENT MARGIN	RYUKYU ARC / RYUKYU ARC / KYUSHU / AIRA	ASHIYA, KIRISHIMA CITY	31.749	31.749	130.801	130.801	SAE			s_151213D1-2 [24037]	RHYOLITE, ORTHOPYROXENE [24037]				QUARTERNARY [24037]					VOL					WR [24037]	72.983	0.177		13.163				1.54	1.963	0.23	0.042		3.075	3.682	0.032
[24037]	CONVERGENT MARGIN	RYUKYU ARC / RYUKYU ARC / KYUSHU / AIRA	ASHIYA, KIRISHIMA CITY	31.749	31.749	130.801	130.801	SAE			s_151213D1-3 [24037]	RHYOLITE, ORTHOPYROXENE [24037]				QUARTERNARY [24037]					VOL					WR [24037]	71.13	0.186		12.521				1.65	1.805	0.264	0.046		3.059	3.402	0.034
[24037]	CONVERGENT MARGIN	RYUKYU ARC / RYUKYU ARC / KYUSHU / AIRA	ASHIYA, KIRISHIMA CITY	31.749	31.749	130.801	130.801	SAE			s_151213D1-4 [24037]	RHYOLITE, ORTHOPYROXENE [24037]				QUARTERNARY [24037]					VOL					WR [24037]	70.269	0.174		12.526				1.62	1.758	0.271	0.048		3.019	3.433	0.031
[24037]	CONVERGENT MARGIN	RYUKYU ARC / RYUKYU ARC / KYUSHU / AIRA	ASHIYA, KIRISHIMA CITY	31.749	31.749	130.801	130.801	SAE			s_151213D1-5 [24037]	RHYOLITE, ORTHOPYROXENE [24037]				QUARTERNARY [24037]					VOL					WR [24037]	73.806	0.182		13.22				1.64	1.969	0.266	0.048		3.094	3.633	0.032
[24037]	CONVERGENT MARGIN	RYUKYU ARC / RYUKYU ARC / KYUSHU / AIRA	HONJO, TARUMIZU CITY	31.4769	31.4769	130.726	130.726	SAE			s_T2-1 [24037]	RHYOLITE, ORTHOPYROXENE [24037]				QUARTERNARY [24037]					VOL					WR [24037]	74.519	0.18		13.995				1.63	1.898	0.257	0.054		2.919	3.752	0.028
[24037]	CONVERGENT MARGIN	RYUKYU ARC / RYUKYU ARC / KYUSHU / AIRA	HONJO, TARUMIZU CITY	31.4769	31.4769	130.726	130.726	SAE			s_T2-2 [24037]	RHYOLITE, ORTHOPYROXENE [24037]				QUARTERNARY [24037]					VOL					WR [24037]	73.285	0.184		13.732				1.62	1.87	0.263	0.053		2.911	3.812	0.03
[24037]	CONVERGENT MARGIN	RYUKYU ARC / RYUKYU ARC / KYUSHU / AIRA	HONJO, TARUMIZU CITY	31.4769	31.4769	130.726	130.726	SAE			s_T2-3 [24037]	RHYOLITE, ORTHOPYROXENE [24037]				QUARTERNARY [24037]					VOL					WR [24037]	74.629	0.174		13.958				1.59	1.924	0.23	0.052		2.927	3.852	0.029
[24037]	CONVERGENT MARGIN	RYUKYU ARC / RYUKYU ARC / KYUSHU / AIRA	HONJO, TARUMIZU CITY	31.4769	31.4769	130.726	130.726	SAE			s_T2-4 [24037]	RHYOLITE, ORTHOPYROXENE [24037]				QUARTERNARY [24037]					VOL					WR [24037]	73.523	0.176		13.742				1.56	1.901	0.217	0.054		2.956	3.846	0.029
[24037]	CONVERGENT MARGIN	RYUKYU ARC / RYUKYU ARC / KYUSHU / AIRA	HONJO, TARUMIZU CITY	31.4769	31.4769	130.726	130.726	SAE			s_T2-5 [24037]	RHYOLITE, ORTHOPYROXENE [24037]				QUARTERNARY [24037]					VOL					WR [24037]	74.495	0.18		13.735				1.62	1.738	0.254	0.055		3.018	3.673	0.027
[24037]	CONVERGENT MARGIN	RYUKYU ARC / RYUKYU ARC / KYUSHU / AIRA	HONJO, TARUMIZU CITY	31.4769	31.4769	130.726	130.726	SAE			s_T2-1 [24037]	RHYOLITE, ORTHOPYROXENE [24037]				QUARTERNARY [24037]					VOL					WR [24037]	73.507	0.173		13.645				1.6	1.71	0.248	0.052		3.071	3.661	0.028
[24037]	CONVERGENT MARGIN	RYUKYU ARC / RYUKYU ARC / KYUSHU / AIRA	HONJO, TARUMIZU CITY	31.4769	31.4769	130.726	130.726	SAE			s_T2-2 [24037]	RHYOLITE, ORTHOPYROXENE [24037]				QUARTERNARY [24037]					VOL					WR [24037]	75.039	0.174		13.403				1.59	1.74	0.239	0.055		3.12	3.793	0.031
[24037]	CONVERGENT MARGIN	RYUKYU ARC / RYUKYU ARC / KYUSHU / AIRA	HONJO, TARUMIZU CITY	31.4769	31.4769	130.726	130.726	SAE			s_T2-3 [24037]	RHYOLITE, ORTHOPYROXENE [24037]				QUARTERNARY [24037]					VOL					WR [24037]	74.21	0.176		13.256				1.57	1.735	0.239	0.052		3.11	3.74	0.03
[24037]	CONVERGENT MARGIN	RYUKYU ARC / RYUKYU ARC / KYUSHU / AIRA	HONJO, TARUMIZU CITY	31.4769	31.4769	130.726	130.726	SAE			s_T2-4 [24037]	RHYOLITE, ORTHOPYROXENE [24037]				QUARTERNARY [24037]					VOL					WR [24037]	73.998	0.167		13.818				1.51	2.028	0.225	0.052		2.891	3.869	0.025
[24037]	CONVERGENT MARGIN	RYUKYU ARC / RYUKYU ARC / KYUSHU / AIRA	HONJO, TARUMIZU CITY	31.4769	31.4769	130.726	130.726	SAE			s_T2-5 [24037]	RHYOLITE, ORTHOPYROXENE [24037]				QUARTERNARY [24037]					VOL					WR [24037]	73.516	0.163		13.752				1.52	2.015	0.227	0.051		2.921	3.872	0.026
[24037]	CONVERGENT MARGIN	RYUKYU ARC / RYUKYU ARC / KYUSHU / AIRA	HONJO, TARUMIZU CITY	31.4769	31.4769	130.726	130.726	SAE			s_T2-6 [24037]	RHYOLITE, ORTHOPYROXENE [24037]				QUARTERNARY [24037]					VOL					WR [24037]	74.135	0.168		12.952				1.53	1.766	0.248	0.048		3.019	3.679	0.028
[24037]	CONVERGENT MARGIN	RYUKYU ARC / RYUKYU ARC / KYUSHU / AIRA	HONJO, TARUMIZU CITY	31.4769	31.4769	130.726	130.726	SAE			s_T2-7 [24037]	RHYOLITE, ORTHOPYROXENE [24037]				QUARTERNARY [24037]					VOL					WR [24037]	73.997	0.162		13.345				1.44	1.816	0.198	0.047		3.109	3.732	0.024
[24037]	CONVERGENT MARGIN	RYUKYU ARC / RYUKYU ARC / KYUSHU / AIRA	HONJO, TARUMIZU CITY	31.4769	31.4769	130.726	130.726	SAE			s_T2-8 [24037]	RHYOLITE, ORTHOPYROXENE [24037]				QUARTERNARY [24037]					VOL					WR [24037]	73.44	0.181		13.107				1.62	1.804	0.263	0.055		2.945	3.636	0.029
[24037]	CONVERGENT MARGIN	RYUKYU ARC / RYUKYU ARC / KYUSHU / AIRA	HONJO, TARUMIZU CITY	31.4769	31.4769	130.726	130.726	SAE			s_T2-9 [24037]	RHYOLITE, ORTHOPYROXENE [24037]				QUARTERNARY [24037]					VOL					WR [24037]	73.927	0.174		13.17				1.55	1.754	0.232	0.054		3.121	3.75	0.031
[24037]	CONVERGENT MARGIN	RYUKYU ARC / RYUKYU ARC / KYUSHU / AIRA	HONJO, TARUMIZU CITY	31.4769	31.4769	130.726	130.726	SAE			s_T2-10 [24037]	RHYOLITE, ORTHOPYROXENE [24037]				QUARTERNARY [24037]					VOL					WR [24037]	73.567	0.162		13.409				1.5	1.721	0.216	0.051		3.044	3.751	0.026
[24037]	CONVERGENT MARGIN	RYUKYU ARC / RYUKYU ARC / KYUSHU / AIRA	HONJO, TARUMIZU CITY	31.4769	31.4769	130.726	130.726	SAE			s_T2-11 [24037]	RHYOLITE, ORTHOPYROXENE [24037]				QUARTERNARY [24037]					VOL					WR [24037]	73.652	0.173		13.509				1.48	1.93	0.246	0.045		3.07	3.803	0.029
[24037]	CONVERGENT MARGIN	RYUKYU ARC / RYUKYU ARC / KYUSHU / AIRA	HONJO, TARUMIZU CITY	31.4769	31.4769	130.726	130.726	SAE			s_T2-12 [24037]	RHYOLITE, ORTHOPYROXENE [24037]				QUARTERNARY [24037]					VOL					WR [24037]	73.517	0.171		13.373				1.51	1.616	0.21	0.045		3.111	3.693	0.036
[24037]	CONVERGENT MARGIN	RYUKYU ARC / RYUKYU ARC / KYUSHU / AIRA	ARASAKI, TARUMIZU CITY	31.5105	31.5105	130.698	130.698	SAE			s_A2-1 [24037]	RHYOLITE, ORTHOPYROXENE [24037]				QUARTERNARY [24037]					VOL					WR [24037]	72.497	0.185		13.148				1.67	1.859	0.289	0.051		2.969	3.637	0.035
[24037]	CONVERGENT MARGIN	RYUKYU ARC / RYUKYU ARC / KYUSHU / AIRA	ARASAKI, TARUMIZU CITY	31.5105	31.5105	130.698	130.698	SAE			s_A2-2 [24037]	RHYOLITE, ORTHOPYROXENE [24037]				QUARTERNARY [24037]					VOL					WR [24037]	73.327	0.166		13.686				1.57	1.967	0.233	0.052		2.996	3.806	0.032
[24037]	CONVERGENT MARGIN	RYUKYU ARC / RYUKYU ARC / KYUSHU / AIRA	ARASAKI, TARUMIZU CITY	31.5105	31.5105	130.698	130.698	SAE			s_A2-3 [24037]	RHYOLITE, ORTHOPYROXENE [24037]				QUARTERNARY [24037]					VOL					WR [24037]	73.667	0.159		13.452				1.46	1.95	0.205	0.049		3.02	3.708	0.026
[24037]	CONVERGENT MARGIN	RYUKYU ARC / RYUKYU ARC / KYUSHU / AIRA	ARASAKI, TARUMIZU CITY	31.5105	31.5105	130.698	130.698	SAE			s_A2-4 [24037]	RHYOLITE, ORTHOPYROXENE [24037]				QUARTERNARY [24037]					VOL					WR [24037]	73.857	0.185		13.449				1.65	1.877	0.257	0.055		3.011	3.706	0.034
[24037]	CONVERGENT MARGIN	RYUKYU ARC / RYUKYU ARC / KYUSHU / AIRA	ARASAKI, TARUMIZU CITY	31.5105	31.5105	130.698	130.698	SAE			s_A2-5 [24037]	RHYOLITE, ORTHOPYROXENE [24037]				QUARTERNARY [24037]					VOL					WR [24037]	74.802	0.167		13.694				1.39	1.981	0.225	0.041		2.837	3.685	0.03
[24037]	CONVERGENT MARGIN	RYUKYU ARC / RYUKYU ARC / KYUSHU / AIRA	ARASAKI, TARUMIZU CITY	31.5105	31.5105	130.698	130.698	SAE			s_A2-6 [24037]	RHYOLITE, ORTHOPYROXENE [24037]				QUARTERNARY [24037]					VOL					WR [24037]	73.893	0.201		13.673				1.84	1.869	0.315	0.06		2.994	3.752	0.041
[24037]	CONVERGENT MARGIN	RYUKYU ARC / RYUKYU ARC / KYUSHU / AIRA	ARASAKI, TARUMIZU CITY	31.5105	31.5105	130.698	130.698	SAE			s_A2-7 [24037]	RHYOLITE, ORTHOPYROXENE [24037]				QUARTERNARY [24037]					VOL					WR [24037]	74.352	0.185		13.701				1.28	1.84	0.253	0.037		3.049	3.695	0.032
[24037]	CONVERGENT MARGIN	RYUKYU ARC / RYUKYU ARC / KYUSHU / AIRA	ARASAKI, TARUMIZU CITY	31.5105	31.5105	130.698	130.698	SAE			s_A2-8 [24037]	RHYOLITE, ORTHOPYROXENE [24037]				QUARTERNARY [24037]					VOL					WR [24037]	73.896	0.168		13.669				1.55	1.903	0.223	0.048		2.98	3.779	0.033
[24037]	CONVERGENT MARGIN	RYUKYU ARC / RYUKYU ARC / KYUSHU / AIRA	ARASAKI, TARUMIZU CITY	31.5105	31.5105	130.698	130.698	SAE			s_A2-9 [24037]	RHYOLITE, ORTHOPYROXENE [24037]				QUARTERNARY [24037]					VOL					WR [24037]	73.284	0.172		13.617				1.54	1.879	0.212	0.052		3.018	3.69	0.031
[24037]	CONVERGENT MARGIN	RYUKYU ARC / RYUKYU ARC / KYUSHU / AIRA	ARASAKI, TARUMIZU CITY	31.5105	31.5105	130.698	130.698	SAE			s_A-10 [24037]	RHYOLITE, ORTHOPYROXENE [24037]				QUARTERNARY [24037]					VOL					WR [24037]	73.416	0.179		13.394				1.64	1.883	0.259	0.05		2.963	3.732	0.034
[24037]	CONVERGENT MARGIN	RYUKYU ARC / RYUKYU ARC / KYUSHU / AIRA	ARASAKI, TARUMIZU CITY	31.5105	31.5105	130.698	130.698	SAE			s_A-11 [24037]	RHYOLITE, ORTHOPYROXENE [24037]				QUARTERNARY [24037]					VOL					WR [24037]	73.381	0.169		13.579				1.5	1.953	0.21	0.05		2.855	3.799	0.028
[24037]	CONVERGENT MARGIN	RYUKYU ARC / RYUKYU ARC / KYUSHU / AIRA	ARASAKI, TARUMIZU CITY	31.5105	31.5105	130.698	130.698	SAE			s_A-12 [24037]	RHYOLITE, ORTHOPYROXENE [24037]				QUARTERNARY [24037]					VOL					WR [24037]	73.302	0.183		13.456				1.65	1.923	0.268	0.053		3.024	3.79	0.033
[24037]	CONVERGENT MARGIN	RYUKYU ARC / RYUKYU ARC / KYUSHU / AIRA	HARUYAMABAI, KIRISHIMA CITY	31.784	31.784	130.783	130.783	SAE			s_H-1 [24037]	RHYOLITE, ORTHOPYROXENE [24037]				QUARTERNARY [24037]					VOL					WR [24037]	72.716	0.181		13.268				1.35	1.888	0.281	0.04		3.053	3.602	0.031
[24037]	CONVERGENT MARGIN	RYUKYU ARC / RYUKYU ARC / KYUSHU / AIRA	HARUYAMABAI, KIRISHIMA CITY	31.784	31.784	130.783	130.783	SAE			s_H-2 [24037]	RHYOLITE, ORTHOPYROXENE [24037]				QUARTERNARY [24037]					VOL					WR [24037]	73.541	0.176		13.532				1.21	1.958	0.249	0.035		3.281	3.556	0.032
[24037]	CONVERGENT MARGIN	RYUKYU ARC / RYUKYU ARC / KYUSHU / AIRA	HARUYAMABAI, KIRISHIMA CITY	31.784	31.784	130.783	130.783	SAE			s_H-3 [24037]	RHYOLITE, ORTHOPYROXENE [24037]				QUARTERNARY [24037]					VOL					WR [24037]	73.499	0.18		13.358				1.64	1.951	0.273	0.055		3.092	3.661	0.032
[24037]	CONVERGENT MARGIN	RYUKYU ARC / RYUKYU ARC / KYUSHU / AIRA	HARUYAMABAI, KIRISHIMA CITY	31.784	31.784	130.783	130.783	SAE			s_H-4 [24037]	RHYOLITE, ORTHOPYROXENE [24037]				QUARTERNARY [24037]					VOL					WR [24037]	73.615	0.181		13.432				1.63	1.909	0.273	0.054		3.306	3.482	0.035
[24037]	CONVERGENT MARGIN	RYUKYU ARC / RYUKYU ARC / KYUSHU / AIRA	HARUYAMABAI, KIRISHIMA CITY	31.784	31.784	130.783	130.783	SAE			s_H-5 [24037]	RHYOLITE, ORTHOPYROXENE [24037]				QUARTERNARY [24037]					VOL					WR [24037]	73.077	0.163		13.301				1.52	1.914	0.225	0.052		3.171	3.645	0.032
[24037]	CONVERGENT MARGIN	RYUKYU ARC / RYUKYU ARC / KYUSHU / AIRA	HARUYAMABAI, KIRISHIMA CITY	31.784	31.784	130.783	130.783	SAE			s_H-6 [24037]	RHYOLITE, ORTHOPYROXENE [24037]				QUARTERNARY [24037]					VOL					WR [24037]	73.617	0.181		13.385				1.66	1.91	0.273	0.055		3.088	3.735	0.034
[24037]	CONVERGENT MARGIN	RYUKYU ARC / RYUKYU ARC / KYUSHU / AIRA	HARUYAMABAI, KIRISHIMA CITY	31.784	31.784	130.783	130.783	SAE			s_H-7 [24037]	RHYOLITE, ORTHOPYROXENE [24037]				QUARTERNARY [24037]					VOL					WR [24037]	73.421	0.179		13.633				1.62	2.03	0.263	0.056		3.19	3.695	0.031
[24037]	CONVERGENT MARGIN	RYUKYU ARC / RYUKYU ARC / KYUSHU / AIRA	HARUYAMABAI, KIRISHIMA CITY	31.784	31.784	130.783	130.783	SAE			s_H-8 [24037]	RHYOLITE, ORTHOPYROXENE [24037]				QUARTERNARY [24037]					VOL					WR [24037]	73.738	0.17		13.56				1.53	1.994	0.212	0.052		2.957	3.825	0.024
[24037]	CONVERGENT MARGIN	RYUKYU ARC / RYUKYU ARC / KYUSHU / AIRA	HARUYAMABAI, KIRISHIMA CITY	31.784	31.784	130.783	130.783	SAE			s_H-9 [24037]	RHYOLITE, ORTHOPYROXENE [24037]				QUARTERNARY [24037]					VOL					WR [24037]	73.108	0.174		13.347				1.61	1.858	0.248	0.052		3.076	3.672	0.033
[24037]	CONVERGENT MARGIN	RYUKYU ARC / RYUKYU ARC / KYUSHU / AIRA	HARUYAMABAI, KIRISHIMA CITY	31.784	31.784	130.783	130.783	SAE			s_H-10 [24037]	RHYOLITE, ORTHOPYROXENE [24037]				QUARTERNARY [24037]					VOL					WR [24037]	73.512	0.179		13.561				1.61	2.025	0.265	0.054		3.131	3.724	0.037
[24037]	CONVERGENT MARGIN	RYUKYU ARC / RYUKYU ARC / KYUSHU / AIRA	HARUYAMABAI, KIRISHIMA CITY	31.784	31.784	130.783	130.783	SAE			s_H-11 [24037]	RHYOLITE, ORTHOPYROXENE [24037]				QUARTERNARY [24037]					VOL					WR [24037]	73.313	0.17		13.725				1.56	2.047	0.245	0.053		3.082	3.783	0.035
[24037]	CONVERGENT MARGIN	RYUKYU ARC / RYUKYU ARC / KYUSHU / AIRA	UTAMARU, KIHOKU, KANOYA CITY	31.5656	31.5656	130.851	130.851	SAE			s_U-1 [24037]	RHYOLITE, ORTHOPYROXENE [24037]				QUARTERNARY [24037]					VOL					WR [24037]	74.141	0.196		14.105				1.79	1.967	0.294	0.059		3.05	3.72	0.031
[24037]	CONVERGENT MARGIN	RYUKYU ARC / RYUKYU ARC / KYUSHU / AIRA	UTAMARU, KIHOKU, KANOYA CITY	31.5656	31.5656	130.851	130.851	SAE			s_U-2 [24037]	RHYOLITE, ORTHOPYROXENE [24037]				QUARTERNARY [24037]					VOL					WR [24037]	74.832	0.183		13.597				1.62	1.819	0.253	0.062		3.155	3.742	0.032
[24037]	CONVERGENT MARGIN	RYUKYU ARC / RYUKYU ARC / KYUSHU / AIRA	UTAMARU, KIHOKU, KANOYA CITY	31.5656	31.5656	130.851	130.851	SAE			s_U-3 [24037]	RHYOLITE, ORTHOPYROXENE [24037]				QUARTERNARY [24037]					VOL					WR [24037]	74.037	0.192		13.881				1.7	1.863	0.26	0.058		3.007	3.746	0.033
[24037]	CONVERGENT MARGIN	RYUKYU ARC / RYUKYU ARC / KYUSHU / AIRA	UTAMARU, KIHOKU, KANOYA CITY	31.5656	31.5656	130.851	130.851	SAE			s_U-4 [24037]	RHYOLITE, ORTHOPYROXENE [24037]				QUARTERNARY [24037]					VOL					WR [24037]	74.784	0.178		13.934				1.69	1.939	0.279	0.053		3.024	3.75	0.034
[24037]	CONVERGENT MARGIN	RYUKYU ARC / RYUKYU ARC / KYUSHU / AIRA	UTAMARU, KIHOKU, KANOYA CITY	31.5656	31.5656	130.851	130.851	SAE			s_U-5 [24037]	RHYOLITE, ORTHOPYROXENE [24037]				QUARTERNARY [24037]					VOL					WR [24037]	74.55	0.183		13.823				1.66	2.041	0.272	0.059		2.947	3.94	0.035
[24037]	CONVERGENT MARGIN	RYUKYU ARC / RYUKYU ARC / KYUSHU / AIRA	UTAMARU, KIHOKU, KANOYA CITY	31.5656	31.5656	130.851	130.851	SAE			s_U-6 [24037]	RHYOLITE, ORTHOPYROXENE [24037]				QUARTERNARY [24037]					VOL					WR [24037]	72.218	0.222		15.504				1.96	2.05	0.32	0.063		2.648	3.762	0.025
[24037]	CONVERGENT MARGIN	RYUKYU ARC / RYUKYU ARC / KYUSHU / AIRA	UTAMARU, KIHOKU, KANOYA CITY	31.5656	31.5656	130.851	130.851	SAE			s_U-7 [24037]	RHYOLITE, ORTHOPYROXENE [24037]				QUARTERNARY [24037]					VOL					WR [24037]	74.269	0.172		14.352				1.63	2.306	0.271	0.054		2.846	3.913	0.033
[24037]	CONVERGENT MARGIN	RYUKYU ARC / RYUKYU ARC / KYUSHU / AIRA	UTAMARU, KIHOKU, KANOYA CITY	31.5656	31.5656	130.851	130.851	SAE			s_U-8 [24037]	RHYOLITE, ORTHOPYROXENE [24037]				QUARTERNARY [24037]					VOL					WR [24037]	74.89	0.181		13.642				1.7	1.958	0.277	0.057		2.988	3.887	0.037
[24037]	CONVERGENT MARGIN	RYUKYU ARC / RYUKYU ARC / KYUSHU / AIRA	UTAMARU, KIHOKU, KANOYA CITY	31.5656	31.5656	130.851	130.851	SAE			s_U-9 [24037]	RHYOLITE, ORTHOPYROXENE [24037]				QUARTERNARY [24037]					VOL					WR [24037]	74.655	0.185		13.716				1.68	1.959	0.282	0.058		3.146	3.697	0.036
[24037]	CONVERGENT MARGIN	RYUKYU ARC / RYUKYU ARC / KYUSHU / AIRA	UTAMARU, KIHOKU, KANOYA CITY	31.5656	31.5656	130.851	130.851	SAE			s_U-10 [24037]	RHYOLITE, ORTHOPYROXENE [24037]				QUARTERNARY [24037]					VOL					WR [24037]	74.901	0.172		13.89				1.61	1.999	0.255	0.056		3.031	3.844	0.031
[24037]	CONVERGENT MARGIN	RYUKYU ARC / RYUKYU ARC / KYUSHU / AIRA	SHINJIMA NW COAST, KAGOSHIMA CITY	31.6202	31.6202	130.722	130.722	SAE			s_181219A1 [24037]	RHYOLITE, ORTHOPYROXENE [24037]				QUARTERNARY [24037]					VOL					WR [24037]	68.941	0.176		12.679				2.05	2.08	0.386	0.058		2.92	4.558	0.032
[24037]	CONVERGENT MARGIN	RYUKYU ARC / RYUKYU ARC / KYUSHU / AIRA	SHINJIMA NW COAST, KAGOSHIMA CITY	31.6202	31.6202	130.722	130.722	SAE			s_181219A2 [24037]	RHYOLITE, ORTHOPYROXENE [24037]				QUARTERNARY [24037]					VOL					WR [24037]	72.784	0.183		13.559				2.22	1.933	0.208	0.062		3.019	4.047	0.031
[24037]	CONVERGENT MARGIN	RYUKYU ARC / RYUKYU ARC / KYUSHU / AIRA	SHINJIMA NW COAST, KAGOSHIMA CITY	31.6202	31.6202	130.722	130.722	SAE			s_181219A3 [24037]	RHYOLITE, ORTHOPYROXENE [24037]				QUARTERNARY [24037]					VOL					WR [24037]	71.356	0.203		13.64				2.32	2.083	0.207	0.063		2.942	4.064	0.035
[24037]	CONVERGENT MARGIN	RYUKYU ARC / RYUKYU ARC / KYUSHU / AIRA	SHINJIMA NW COAST, KAGOSHIMA CITY	31.6202	31.6202	130.722	130.722	SAE			s_181219A4 [24037]	RHYOLITE, ORTHOPYROXENE [24037]				QUARTERNARY [24037]					VOL					WR [24037]	71.212	0.175		13.182				2.1	1.876	0.156	0.058		2.979	3.913	0.027
[24037]	CONVERGENT MARGIN	RYUKYU ARC / RYUKYU ARC / KYUSHU / AIRA	SHINJIMA NW COAST, KAGOSHIMA CITY	31.6202	31.6202	130.722	130.722	SAE			s_181219A5 [24037]	RHYOLITE, ORTHOPYROXENE [24037]				QUARTERNARY [24037]					VOL					WR [24037]	69.689	0.216		13.773				2.55	2.299	0.294	0.072		2.839	4.054	0.042
[24037]	CONVERGENT MARGIN	RYUKYU ARC / RYUKYU ARC / KYUSHU / AIRA	SHINJIMA NW COAST, KAGOSHIMA CITY	31.6202	31.6202	130.722	130.722	SAE			s_181219A6 [24037]	RHYOLITE, ORTHOPYROXENE [24037]				QUARTERNARY [24037]					VOL					WR [24037]	71.359	0.196		13.541				2.26	1.996	0.211	0.064		3.03	3.98	0.032
[24037]	CONVERGENT MARGIN	RYUKYU ARC / RYUKYU ARC / KYUSHU / AIRA	KAIKATA, TARUMIZU CITY	31.5359	31.5359	130.722	130.722	SAE			s_151212A2-1 [24037]	ANDESITE, ORTHOPYROXENE-CLINOPYROXENE [24037]				QUARTERNARY [24037]					VOL					WR [24037]	65.041	0.495		16.524				3.72	3.934	1.323	0.094		2.2	3.299	0.101
[24037]	CONVERGENT MARGIN	RYUKYU ARC / RYUKYU ARC / KYUSHU / AIRA	KAIKATA, TARUMIZU CITY	31.5359	31.5359	130.722	130.722	SAE			s_151212A2-2 [24037]	ANDESITE, ORTHOPYROXENE-CLINOPYROXENE [24037]				QUARTERNARY [24037]					VOL					WR [24037]	63.59	0.528		17.441				3.92	3.803	1.294	0.091		2.097	3.156	0.108
[24037]	CONVERGENT MARGIN	RYUKYU ARC / RYUKYU ARC / KYUSHU / AIRA	KAIKATA, TARUMIZU CITY	31.5359	31.5359	130.722	130.722	SAE			s_151212A2-3 [24037]	ANDESITE, ORTHOPYROXENE-CLINOPYROXENE [24037]				QUARTERNARY [24037]					VOL					WR [24037]	62.64	0.51		17.845				3.84	3.801	1.241	0.087		2.007	2.935	0.1
[24037]	CONVERGENT MARGIN	RYUKYU ARC / RYUKYU ARC / KYUSHU / AIRA	KAIKATA, TARUMIZU CITY	31.5359	31.5359	130.722	130.722	SAE			s_151212A2-4 [24037]	ANDESITE, ORTHOPYROXENE-CLINOPYROXENE [24037]				QUARTERNARY [24037]					VOL					WR [24037]	63.913	0.507		17.113				3.8	3.875	1.294	0.089		2.109	3.049	0.102
[24037]	CONVERGENT MARGIN	RYUKYU ARC / RYUKYU ARC / KYUSHU / AIRA	KAIKATA, TARUMIZU CITY	31.5359	31.5359	130.722	130.722	SAE			s_151212A2-5 [24037]	ANDESITE, ORTHOPYROXENE-CLINOPYROXENE [24037]				QUARTERNARY [24037]					VOL					WR [24037]	64.567	0.495		16.491				4.23	3.818	1.33	0.094		2.192	3.186	0.103
[24037]	CONVERGENT MARGIN	RYUKYU ARC / RYUKYU ARC / KYUSHU / AIRA	SHINJIMA SE COAST, KAGOSHIMA CITY	31.6164	31.6164	130.723	130.723	SAE			s_181219C3-1 [24037]	ANDESITE, ORTHOPYROXENE-CLINOPYROXENE [24037]				QUARTERNARY [24037]					VOL					WR [24037]	65.299	0.614		15.208				4.17	4.195	1.335	0.117		2.29	3.566	0.139
[24037]	CONVERGENT MARGIN	RYUKYU ARC / RYUKYU ARC / KYUSHU / AIRA	SHINJIMA SE COAST, KAGOSHIMA CITY	31.6164	31.6164	130.723	130.723	SAE			s_181219C3-2 [24037]	ANDESITE, ORTHOPYROXENE-CLINOPYROXENE [24037]				QUARTERNARY [24037]					VOL					WR [24037]	64.682	0.62		15.419				4.29	4.434	1.412	0.123		2.21	3.556	0.132
[24037]	CONVERGENT MARGIN	RYUKYU ARC / RYUKYU ARC / KYUSHU / AIRA	SHINJIMA SE COAST, KAGOSHIMA CITY	31.6164	31.6164	130.723	130.723	SAE			s_181219C1-1 [24037]	ANDESITE, ORTHOPYROXENE-CLINOPYROXENE [24037]				QUARTERNARY [24037]					VOL					WR [24037]	63.761	0.62		15.765				4.67	4.65	1.724	0.123		2.116	3.476	0.132
[24037]	CONVERGENT MARGIN	RYUKYU ARC / RYUKYU ARC / KYUSHU / AIRA	SHINJIMA SE COAST, KAGOSHIMA CITY	31.6164	31.6164	130.723	130.723	SAE			s_181219C1-2 [24037]	ANDESITE, ORTHOPYROXENE-CLINOPYROXENE [24037]				QUARTERNARY [24037]					VOL					WR [24037]	64.547	0.621		15.589				4.5	4.479	1.591	0.124		2.196	3.528	0.122
[24037]	CONVERGENT MARGIN	RYUKYU ARC / RYUKYU ARC / KYUSHU / AIRA	SHINJIMA SE COAST, KAGOSHIMA CITY	31.6164	31.6164	130.723	130.723	SAE			s_181219C1-3 [24037]	ANDESITE, ORTHOPYROXENE-CLINOPYROXENE [24037]				QUARTERNARY [24037]					VOL					WR [24037]	64.565	0.608		15.753				4.42	4.549	1.57	0.122		2.226	3.55	0.147
[24037]	CONVERGENT MARGIN	RYUKYU ARC / RYUKYU ARC / KYUSHU / AIRA	SHINJIMA SE COAST, KAGOSHIMA CITY	31.6164	31.6164	130.723	130.723	SAE			s_181219C2-1 [24037]	ANDESITE, ORTHOPYROXENE-CLINOPYROXENE [24037]				QUARTERNARY [24037]					VOL					WR [24037]	65.939	0.586		15.322				3.99	4.133	1.278	0.114		2.353	3.608	0.124
[24037]	CONVERGENT MARGIN	RYUKYU ARC / RYUKYU ARC / KYUSHU / AIRA	SHINJIMA SE COAST, KAGOSHIMA CITY	31.6164	31.6164	130.723	130.723	SAE			s_181219C2-2 [24037]	ANDESITE, ORTHOPYROXENE-CLINOPYROXENE [24037]				QUARTERNARY [24037]					VOL					WR [24037]	64.985	0.606		15.49				4.21	4.249	1.365	0.116		2.299	3.558	0.13
[24037]	CONVERGENT MARGIN	RYUKYU ARC / RYUKYU ARC / KYUSHU / AIRA	SHINJIMA SE COAST, KAGOSHIMA CITY	31.6164	31.6164	130.723	130.723	SAE			s_181219C2-3 [24037]	ANDESITE, ORTHOPYROXENE-CLINOPYROXENE [24037]				QUARTERNARY [24037]					VOL					WR [24037]	64.911	0.605		15.583				4.23	4.419	1.391	0.117		2.268	3.569	0.132
[24037]	CONVERGENT MARGIN	RYUKYU ARC / RYUKYU ARC / KYUSHU / AIRA	SUMIYOSHI-IKE, AIRA CITY	31.7698	31.7698	130.589	130.589	SAE			s_151213A1 [24037]	BASALT, OLIVINE-CLINOPYROXENE [24037]				QUARTERNARY [24037]					VOL					WR [24037]	48.348	1.064		17.937				11.31	11.399	6.336	0.2		0.447	2.293	0.11
[24037]	CONVERGENT MARGIN	RYUKYU ARC / RYUKYU ARC / KYUSHU / AIRA	SUMIYOSHI-IKE, AIRA CITY	31.7698	31.7698	130.589	130.589	SAE			s_151213A2 [24037]	BASALT, OLIVINE-CLINOPYROXENE [24037]				QUARTERNARY [24037]					VOL					WR [24037]	48.937	1.056		18.032				11.22	11.438	6.358	0.203		0.441	2.317	0.113
[24037]	CONVERGENT MARGIN	RYUKYU ARC / RYUKYU ARC / KYUSHU / AIRA	SUMIYOSHI-IKE, AIRA CITY	31.7698	31.7698	130.589	130.589	SAE			s_180125B [24037]	BASALT, OLIVINE-CLINOPYROXENE [24037]				QUARTERNARY [24037]					VOL					WR [24037]	48.31	1.016		18.423				11.23	11.631	6.391	0.202		0.382	2.156	0.103
[truncated: 2,106 more rows]
[truncated: 121 more columns]

## Sheet: Raw Mg# RI
CITATIONS	TECTONIC SETTING	LOCATION	LOCATION COMMENT	LATITUDE MIN	LATITUDE MAX	LONGITUDE MIN	LONGITUDE MAX	LAND OR SEA	ELEVATION MIN	ELEVATION MAX	SAMPLE NAME	ROCK NAME	MIN. AGE (YRS.)	MAX. AGE (YRS.)	GEOL.	AGE	ERUPTION DAY	ERUPTION MONTH	ERUPTION YEAR	ROCK TEXTURE	ROCK TYPE	DRILL DEPTH MIN	DRILL DEPTHAX	ALTERATION	MINERAL	MATERIAL	SIO2(WT%)	TIO2(WT%)	B2O3(WT%)	AL2O3(WT%)	CR2O3(WT%)	FE2O3(WT%)	FEO(WT%)	FEOT(WT%)	CAO(WT%)	MGO(WT%)	MNO(WT%)	NIO(WT%)	K2O(WT%)	NA2O(WT%)	P2O5(WT%)	Mg#	RI	H2O(WT%)	H2OP(WT%)	H2OM(WT%)	H2OT(WT%)	CO2(WT%)	CO1(WT%)
[truncated: 202 more rows]
[truncated: 123 more columns]

[truncated: 1 more sheets: Final]
