# Supplementary material for: Latitude-dependent oxygen fugacity in arc magmas
Source: Nat Commun. 2024 Jul 18;15:6050. doi: 10.1038/s41467-024-50337-6 (PMC11258285; doi:10.1038/s41467-024-50337-6)
Supplement: Supplementary file 19 — Source data [file 41467_2024_50337_MOESM19_ESM.zip › Raw data filtering process/SCOTIA_ARC 6.5.xlsx]

## Sheet: Raw Si Mg
CITATIONS	TECTONIC SETTING	LOCATION	LOCATION COMMENT	LATITUDE MIN	LATITUDE MAX	LONGITUDE MIN	LONGITUDE MAX	LAND OR SEA	ELEVATION MIN	ELEVATION MAX	SAMPLE NAME	ROCK NAME	MIN. AGE (YRS.)	MAX. AGE (YRS.)	GEOL.	AGE	ERUPTION DAY	ERUPTION MONTH	ERUPTION YEAR	ROCK TEXTURE	ROCK TYPE	DRILL DEPTH MIN	DRILL DEPTHAX	ALTERATION	MINERAL	MATERIAL	SIO2(WT%)	TIO2(WT%)	B2O3(WT%)	AL2O3(WT%)	CR2O3(WT%)	FE2O3(WT%)	FEO(WT%)	FEOT(WT%)	CAO(WT%)	MGO(WT%)	MNO(WT%)	NIO(WT%)	K2O(WT%)	NA2O(WT%)	P2O5(WT%)	H2O(WT%)	H2OP(WT%)	H2OM(WT%)	H2OT(WT%)	CO2(WT%)	CO1(WT%)	F(WT%)	CL(WT%)
[17507]	CONVERGENT MARGIN	SCOTIA ARC / SOUTH SHETLAND ISLANDS / DECEPTION / DECEPTION	SYN-CALDERA, OUTER COAST TUFF FORMATION	-62.95	-62.95	-60.63	-60.63	SAE			s_DI-33 [17507]	BASALT [17507]									VOL			F		WR [17507]	49.96	1.622		18.92				8.42	10.7	6.38	0.148		0.44	3.73	0.275
[17507]	CONVERGENT MARGIN	SCOTIA ARC / SOUTH SHETLAND ISLANDS / DECEPTION / DECEPTION	SYN-CALDERA, OUTER COAST TUFF FORMATION	-62.95	-62.95	-60.63	-60.63	SAE			s_DI-34 [17507]	BASALT [17507]									VOL			F		WR [17507]	49.55	1.617		18.64				8.21	10.56	6.33	0.147		0.48	3.69	0.266
[17507]	CONVERGENT MARGIN	SCOTIA ARC / SOUTH SHETLAND ISLANDS / DECEPTION / DECEPTION	SYN-CALDERA, OUTER COAST TUFF FORMATION	-62.95	-62.95	-60.63	-60.63	SAE			s_DI-50 [17507]	BASALT [17507]									VOL			F		WR [17507]	50	1.814		15.93				9.17	9.89	5.25	0.17		0.34	3.87	0.26
[17507]	CONVERGENT MARGIN	SCOTIA ARC / SOUTH SHETLAND ISLANDS / DECEPTION / DECEPTION	SYN-CALDERA, OUTER COAST TUFF FORMATION	-62.95	-62.95	-60.63	-60.63	SAE			s_DI-53 [17507]	BASALT [17507]									VOL			F		WR [17507]	49.43	1.743		15.38				8.79	10	5.02	0.163		0.32	4.06	0.252
[17507]	CONVERGENT MARGIN	SCOTIA ARC / SOUTH SHETLAND ISLANDS / DECEPTION / DECEPTION	SYN-CALDERA, OUTER COAST TUFF FORMATION	-62.95	-62.95	-60.63	-60.63	SAE			s_DI-6A [17507]	ANDESITE, BASALTIC [17507]									VOL			F		WR [17507]	52.24	1.742		16.45				8.78	9.11	4.94	0.161		0.5	4.18	0.268
[4800]	CONVERGENT MARGIN	SCOTIA ARC / SOUTH SHETLAND ISLANDS / LIVINGSTON ISLAND	HURD PENINSULA	-62.58	-62.833	-60	-60.5	SAE			s_P.1957.7A [4800]	DACITE [4800]									VOL					WR [4800]	62.31	0.47		16.97				3.81	2.93	1.84	0.34		4.85	0.16	0.25
[4800]	CONVERGENT MARGIN	SCOTIA ARC / SOUTH SHETLAND ISLANDS / LIVINGSTON ISLAND	HURD PENINSULA	-62.58	-62.833	-60	-60.5	SAE			s_P.2058.2 [4800]	PEGMATITE [4800]									PEG					WR [4800]	44.4	1.12		18.56				8.37	9.74	3.88	0.14		3.15	1.77	0.27
[4800]	CONVERGENT MARGIN	SCOTIA ARC / SOUTH SHETLAND ISLANDS / LIVINGSTON ISLAND	0.5M E-W	-62.58	-62.833	-60	-60.5	SAE			s_P.1984.1 [4800]	BASALT [4800]									VOL					WR [4800]	51.14	1.19		16.83				8.88	4.06	6.69	0.16		1.81	4.52	0.24
[4800]	CONVERGENT MARGIN	SCOTIA ARC / SOUTH SHETLAND ISLANDS / LIVINGSTON ISLAND	JOHSON DOCK DIORITE STOCK	-62.58	-62.833	-60	-60.5	SAE			s_P.2060.5 [4800]	DIORITE [4800]									PLU					WR [4800]	54.54	1.1		17.53				8.53	7.49	3.96	0.17		1.21	3.1	0.28
[4800]	CONVERGENT MARGIN	SCOTIA ARC / SOUTH SHETLAND ISLANDS / LIVINGSTON ISLAND		-62.58	-62.833	-60	-60.5	SAE			s_P.1967.2 [4800]	NOT GIVEN [4800]									PER					WR [4800]	45.42	0.91		17.83				8.8	7.85	9.13	0.15		1.24	3.06	0.18
[4800]	CONVERGENT MARGIN	SCOTIA ARC / SOUTH SHETLAND ISLANDS / LIVINGSTON ISLAND	MOORES PEAK	-62.58	-62.833	-60	-60.5	SAE			s_P.2400.4 [4800]	GABBRO [4800]									PLU					WR [4800]	50.27	0.78		17.96				8.65	10.6	6.92	0.16		0.31	1.95	0.11
[4800]	CONVERGENT MARGIN	SCOTIA ARC / SOUTH SHETLAND ISLANDS / LIVINGSTON ISLAND	JOHNSON DOCK STOCK	-62.58	-62.833	-60	-60.5	SAE			s_P.2060.9 [4800]	DIORITE [4800]									PLU					WR [4800]	48.86	0.92		18.13				8.36	9.71	6.97	0.15		0.86	2.17	0.18
[4800]	CONVERGENT MARGIN	SCOTIA ARC / SOUTH SHETLAND ISLANDS / LIVINGSTON ISLAND	BARNARD POINT PLUTON	-62.58	-62.833	-60	-60.5	SAE			s_P.2374.3 [4800]	NOT GIVEN [4800]									PEG					WR [4800]	61.7	0.44		17.42				4.2	5.42	2.66	0.09		1.71	4.49	0.15
[4800]	CONVERGENT MARGIN	SCOTIA ARC / SOUTH SHETLAND ISLANDS / LIVINGSTON ISLAND		-62.58	-62.833	-60	-60.5	SAE			s_P.2381.4 [4800]	PEGMATITE [4800]									PEG					WR [4800]	48.15	0.87		15.17				6.91	7.96	11.36	0.14		1.41	4.07	0.18
[2191]	CONVERGENT MARGIN	SCOTIA ARC / SCOTIA SEA / DREDGE 20		-56.4	-56.4	-30.67	-30.67	SAQ	-3290	-3290	s_1 [2191]	BASALT [2191]									VOL			F		WR [2191]	50.4	1.42		14.62				7.93	11.1	8.13	0.17		0.36	3.11	0.15
[2191]	CONVERGENT MARGIN	SCOTIA ARC / SCOTIA SEA / DREDGE 22		-57.52	-57.52	-30.28	-30.28	SAQ	-3072	-3072	s_2 [2191]	BASALT [2191]									VOL			F		WR [2191]	50.69	1.13		15.75				7.37	10.85	8.08	0.17		0.53	2.39	0.12
[2191]	CONVERGENT MARGIN	SCOTIA ARC / SCOTIA SEA / DREDGE 23		-60.07	-60.07	-29.95	-29.95	SAQ	-2516	-2516	s_3 [2191]	BASALT [2191]									VOL			F		WR [2191]	50.24	1.64		14.41				8.76	11.01	7.99	0.18		0.42	3.44	0.17
[2191]	CONVERGENT MARGIN	SCOTIA ARC / SCOTIA SEA RISE / DREDGE 24		-59.48	-59.48	-30.02	-30.02	SAQ	-2250	-2250	s_4 [2191]	BASALT [2191]									VOL			F		WR [2191]	52.77	0.85		15.21				8.98	10.57	6.28	0.18		0.3	2.29	0.09
[2191]	CONVERGENT MARGIN	SCOTIA ARC / SCOTIA SEA / DREDGE 17		-55	-57	-34	-36	SAQ			s_5 [2191]	BASALT [2191]									VOL			F		WR [2191]	47.7	1.75		11.55				10.56	12.18	9.8	0.24		0.69	1.19	0.26
[2191]	CONVERGENT MARGIN	SCOTIA ARC / SCOTIA SEA / DREDGE 16		-55	-57	-34	-36	SAQ			s_6 [2191]	BASALT [2191]									VOL			F		WR [2191]	49.5	2.06		13				13.05	8.51	8.28	0.25		0.72	3.26	0.21
[2191]	CONVERGENT MARGIN	SCOTIA ARC / SCOTIA SEA / DREDGE 12		-56.7	-56.7	-35.7	-35.7	SAQ	-2560	-2560	s_7 [2191]	BASALT [2191]									VOL			F		WR [2191]	49.36	0.74		14.06				9.76	11.16	9.16	0.21		0.21	1.29	0.08
[2191]	CONVERGENT MARGIN	SCOTIA ARC / SOUTH SHETLAND ISLANDS / LIVINGSTON ISLAND	BYERS PENINSULA	-62.58	-62.83	-60	-60.5	SAE			s_9 [2191]	BASALT [2191]									VOL			F		WR [2191]	51.5	0.98		15.35				8.73	10.82	5.83	0.19		0.45	2.52	0.25
[2191]	CONVERGENT MARGIN	SCOTIA ARC / SOUTH SHETLAND ISLANDS / LIVINGSTON ISLAND		-62.58	-62.83	-60	-60.5	SAE			s_10 [2191]	BASALT [2191]									VOL			F		WR [2191]	51.41	0.73		16.47				9.65	9.8	6.64	0.23		0.51	3.24	0.15
[2191]	CONVERGENT MARGIN	SCOTIA ARC / SOUTH SHETLAND ISLANDS / PENGUIN ISLAND		-62.06	-62.06	-57.56	-57.56	SAE			s_11 [2191]	BASALT [2191]									VOL			F		WR [2191]	48.87	1.23		15.44				9.53	10.1	9.07	0.19		0.53	3.74	0.3
[2191]	CONVERGENT MARGIN	SCOTIA ARC / SOUTH SHETLAND ISLANDS / BRIDGEMAN ISLAND		-62.03	-62.03	-56.45	-56.45	SAE			s_12 [2191]	BASALT [2191]									VOL			F		WR [2191]	53.94	0.65		18.54				6.56	9.73	5.19	0.13		0.56	3.59	0.06
[2191]	CONVERGENT MARGIN	SCOTIA ARC / SOUTH SHETLAND ISLANDS / DECEPTION / DECEPTION		-62.95	-62.95	-60.63	-60.63	SAE			s_13 [2191]	BASALT [2191]									VOL			F		WR [2191]	51.64	1.57		15.62				8.55	9.83	6.43	0.18		0.31	4.16	0.21
[2190]	CONVERGENT MARGIN	SCOTIA ARC / SCOTIA SEA / DREDGE 20		-56.4	-56.4	-30.67	-30.67	SAQ	-3290	-3290	s_D20.43B [2190]	BASALT [2190]								FINE-GRAINED, SPARSELY PORPHYRITIC [2190]	VOL			S		WR [2190]	50.7	1.29		16.58				7.59	11.12	7.67	0.16		0.34	3.15	0.19
[2190][2509]	CONVERGENT MARGIN	SCOTIA ARC / SCOTIA SEA / DREDGE 22		-57.52	-57.52	-30.28	-30.28	SAQ	-3072	-3072	s_D22.2 [2190] / s_D22/2 [2509]	BASALT [2190] / THOLEIITE, OLIVINE [2509]								LARGELY APHYRIC [2190]	VOL			F		WR [2190]	51	1.02		17.9				6.78	10.7	7.37	0.14		0.57	2.72	0.15
[2190][2509]	CONVERGENT MARGIN	SCOTIA ARC / SCOTIA SEA / DREDGE 23		-60.07	-60.07	-29.95	-29.95	SAQ	-2516	-2516	s_D23.5 [2190] / s_D23/5 [2509]	BASALT [2190] / THOLEIITE, OLIVINE [2509]								FINE-GRAINED, SPARSELY PORPHYRITIC [2190]	VOL			F		WR [2190]	50.36	1.46		16.36				8.16	10.84	7.36	0.16		0.43	3.39	0.2
[2702][2190]	CONVERGENT MARGIN	SCOTIA ARC / SCOTIA SEA RISE / DREDGE 24		-59.48	-59.48	-30.02	-30.02	SAQ	-2250	-2250	s_24.11 [2702] / s_D24.11 [2190]	BASALT [2702]								PORPHYRITIC [2190]	VOL			F		WR [2702]	53.8	0.6		14.65		1.14	7.54	8.57	10.67	8.58	0.17		0.19	1.91	0.08	2.042				0.187		0.069	0.052
[2190][2509]	CONVERGENT MARGIN	SCOTIA ARC / SCOTIA SEA RISE / DREDGE 24		-59.48	-59.48	-30.02	-30.02	SAQ	-2250	-2250	s_D24.14 [2190] / s_D24/14 [2509]	BASALT [2190] / THOLEIITE, OLIVINE [2509]								PORPHYRITIC [2190]	VOL			F		WR [2190]	53.84	0.61		14.51				8.31	10.8	7.71	0.17		0.24	1.79	0.08
[5179]	CONVERGENT MARGIN	SCOTIA ARC / EAST SCOTIA RIDGE / EAST SCOTIA RIDGE SEGMENT E2		-56.0335	-56.0335	-30.3252	-30.3252	SAQ	-2840	-2840	s_WX44 [5179]	ANDESITE, BASALTIC [5179]									VOL			F		GL [5179]	52.7	1.69		15.14				8.94	9.04	4.77	0.2		0.49	3.75	0.36
[5179]	CONVERGENT MARGIN	SCOTIA ARC / EAST SCOTIA RIDGE / EAST SCOTIA RIDGE SEGMENT E2		-56.1005	-56.1005	-30.3252	-30.3252	SAQ	-2758	-2758	s_WX42 [5179]	ANDESITE, BASALTIC [5179]									VOL			F		GL [5179]	53.4	1.61		15.15				8.93	9.07	4.98	0.2		0.52	3.66	0.37	0.77
[5179]	CONVERGENT MARGIN	SCOTIA ARC / EAST SCOTIA RIDGE / EAST SCOTIA RIDGE SEGMENT E2		-56.1256	-56.1256	-30.3085	-30.3085	SAQ	-2885	-2885	s_WX43 [5179]	ANDESITE, BASALTIC [5179]									VOL			F		GL [5179]	53.08	1.99		15.12				9.95	7.97	4.21	0.2		0.47	4.02	0.42	1.02
[5179]	CONVERGENT MARGIN	SCOTIA ARC / EAST SCOTIA RIDGE / EAST SCOTIA RIDGE SEGMENT E3		-56.5383	-56.5383	-30.7283	-30.7283	SAQ	-3880	-3880	s_96DS-1 [5179]	BASALT [5179]								SLIGHTLY VESICULAR, FEW OLIVINE AND FELDSPAR PHENOCRYSTS [5179]	VOL			F		GL [5179]	50.26	1.23		16.34				7.82	11.21	8.16	0.16		0.13	2.97	0.26	0.24
[5179]	CONVERGENT MARGIN	SCOTIA ARC / EAST SCOTIA RIDGE / EAST SCOTIA RIDGE SEGMENT E3		-56.5383	-56.5383	-30.7283	-30.7283	SAQ	-3880	-3880	s_96DS-2 [5179]	BASALT [5179]								FEW SMALL VESICLES, FEW FELDSPAR PHENOCRYSTS [5179]	VOL			F		GL [5179]	50.22	1.24		16.34				7.78	11.21	8.15	0.15		0.12	2.95	0.27
[5179]	CONVERGENT MARGIN	SCOTIA ARC / EAST SCOTIA RIDGE / EAST SCOTIA RIDGE SEGMENT E3		-56.5383	-56.5383	-30.7283	-30.7283	SAQ	-3880	-3880	s_96DS-3 [5179]	BASALT [5179]								FEW FELDSPAR PHENOCRYSTS [5179]	VOL			S		GL [5179]	50.64	1.54		15.64				8.62	10.87	7.39	0.16		0.16	3.11	0.29	0.43
[5179]	CONVERGENT MARGIN	SCOTIA ARC / EAST SCOTIA RIDGE / EAST SCOTIA RIDGE SEGMENT E3		-56.5383	-56.5383	-30.7283	-30.7283	SAQ	-3880	-3880	s_96DS-4 [5179]	BASALT [5179]								SLIGHTLY VESICULAR, FEW FELDSPAR PHENOCRYSTS [5179]	VOL			F		GL [5179]	50.27	1.24		16.36				7.84	11.18	8.17	0.16		0.12	2.95	0.27
[5179]	CONVERGENT MARGIN	SCOTIA ARC / EAST SCOTIA RIDGE / EAST SCOTIA RIDGE SEGMENT E3		-56.0667	-56.0667	-30.7167	-30.7167	SAQ	-3730	-3730	s_WX45 [5179]	BASALT [5179]									VOL			F		GL [5179]	49.65	1.32		15.33				8.31	11.8	8.25	0.17		0.11	3.09	0.26	0.12
[5179]	CONVERGENT MARGIN	SCOTIA ARC / EAST SCOTIA RIDGE / EAST SCOTIA RIDGE SEGMENT E3		-56.7767	-56.7767	-30.7333	-30.7333	SAQ	-3949	-3949	s_97DS-1 [5179]	BASALT [5179]								APHYRIC WITH RARE PATCHES OF FELDSPAR PHENOCRYSTS [5179]	VOL			F		GL [5179]	51.55	1.71		15.95				8.23	10.38	6.94	0.16		0.21	3.39	0.35
[5179]	CONVERGENT MARGIN	SCOTIA ARC / EAST SCOTIA RIDGE / EAST SCOTIA RIDGE SEGMENT E3		-56.7767	-56.7767	-30.7333	-30.7333	SAQ	-3949	-3949	s_97DS-2 [5179]	BASALT [5179]								FELDSPAR PHENOCRYSTS [5179]	VOL			S		GL [5179]	51.58	1.69		15.94				8.13	10.4	6.95	0.16		0.21	3.38	0.33	0.45
[5179]	CONVERGENT MARGIN	SCOTIA ARC / EAST SCOTIA RIDGE / EAST SCOTIA RIDGE SEGMENT E3		-56.7767	-56.7767	-30.7333	-30.7333	SAQ	-3949	-3949	s_97DS-4 [5179]	BASALT [5179]									VOL			F		GL [5179]	51.87	1.71		15.88				8.05	10.36	6.97	0.18		0.23	3.39	0.37
[5179]	CONVERGENT MARGIN	SCOTIA ARC / EAST SCOTIA RIDGE / EAST SCOTIA RIDGE SEGMENT E3		-56.7767	-56.7767	-30.7333	-30.7333	SAQ	-3949	-3949	s_97DS-5 [5179]	BASALT [5179]								STRONGLY FELDSPAR-PHYRIC [5179]	VOL			F		GL [5179]	51.72	1.7		15.93				8.07	10.35	7.02	0.17		0.21	3.37	0.34	0.48
[5179]	CONVERGENT MARGIN	SCOTIA ARC / EAST SCOTIA RIDGE / EAST SCOTIA RIDGE SEGMENT E3		-56.85	-56.85	-30.7152	-30.7152	SAQ	-3790	-3790	s_WX46 [5179]	BASALT [5179]									VOL			F		GL [5179]	50.92	1.69		15.46				8.73	10.48	6.63	0.19		0.39	3.2	0.34
[5179]	CONVERGENT MARGIN	SCOTIA ARC / EAST SCOTIA RIDGE / EAST SCOTIA RIDGE SEGMENT E3		-56.9317	-56.9317	-30.6967	-30.6967	SAQ	-3891	-3891	s_98DS-1 [5179]	ANDESITE, BASALTIC [5179]								SLIGHTLY VESICULAR, SOME VESICLES GLASS-COATED, SOME FELDSPAR PHENOCRYSTS [5179]	VOL			F		GL [5179]	52.15	1.4		16.04				7.57	10.82	6.83	0.17		0.42	2.81	0.3	1.63
[5179]	CONVERGENT MARGIN	SCOTIA ARC / EAST SCOTIA RIDGE / EAST SCOTIA RIDGE SEGMENT E4		-57.0633	-57.0633	-30.4867	-30.4867	SAQ	-3688	-3688	s_99DS-1 [5179]	ANDESITE, BASALTIC [5179]								VESICULAR, APHYRIC [5179]	VOL			F		GL [5179]	54.19	1.27		16.8				6.47	9.4	5.85	0.15		0.93	2.66	0.32	2.25
[5179]	CONVERGENT MARGIN	SCOTIA ARC / EAST SCOTIA RIDGE / EAST SCOTIA RIDGE SEGMENT E4		-57.0633	-57.0633	-30.4867	-30.4867	SAQ	-3688	-3688	s_99DS-3 [5179]	ANDESITE, BASALTIC [5179]								VESICULAR, APHYRIC [5179]	VOL			F		GL [5179]	53.3	1.16		17.24				6.46	9.39	5.94	0.14		0.96	2.63	0.32
[5179]	CONVERGENT MARGIN	SCOTIA ARC / EAST SCOTIA RIDGE / EAST SCOTIA RIDGE SEGMENT E4		-57.0633	-57.0633	-30.4867	-30.4867	SAQ	-3688	-3688	s_99DS-4 [5179]	ANDESITE, BASALTIC [5179]								APHYRIC [5179]	VOL			F		GL [5179]	53.2	1.16		17.32				6.42	9.39	5.97	0.14		0.97	2.63	0.32
[5179]	CONVERGENT MARGIN	SCOTIA ARC / EAST SCOTIA RIDGE / EAST SCOTIA RIDGE SEGMENT E4		-57.1967	-57.1967	-30.3583	-30.3583	SAQ	-4568	-4568	s_100DS-1 [5179]	BASALT [5179]								SLIGHTLY VESICULAR [5179]	VOL			F		GL [5179]	51.55	1.46		15.63				7.94	10.68	7.42	0.16		0.19	3.06	0.26	0.69
[5179]	CONVERGENT MARGIN	SCOTIA ARC / EAST SCOTIA RIDGE / EAST SCOTIA RIDGE SEGMENT E5		-57.26	-57.26	-30.17	-30.17	SAQ	-4155	-4155	s_102DS-1B [5179]	ANDESITE, BASALTIC [5179]								FELDSPAR MICROPHENOCRYSTS IN LESS GLASSY MATERIAL [5179]	VOL			F		GL [5179]	52.55	1.49		15.62				8.26	9.81	6.1	0.17		0.21	3.24	0.26
[5179]	CONVERGENT MARGIN	SCOTIA ARC / EAST SCOTIA RIDGE / EAST SCOTIA RIDGE SEGMENT E5		-57.4883	-57.4883	-30.1183	-30.1183	SAQ	-3779	-3779	s_104DS-1 [5179]	BASALT [5179]								APHYRIC RIM, INTERIOR STRONGLY FELDSPAR-PHYRIC [5179]	VOL			F		GL [5179]	51.72	1.69		15.44				8.3	10.46	7.02	0.18		0.17	3.37	0.3	0.63
[5179]	CONVERGENT MARGIN	SCOTIA ARC / EAST SCOTIA RIDGE / EAST SCOTIA RIDGE SEGMENT E5		-57.4883	-57.4883	-30.1183	-30.1183	SAQ	-3779	-3779	s_104DS-3 [5179]	BASALT [5179]								GLASS AND INTERIOR CONTAIN FELDSPAR PHENOCRYSTS [5179]	VOL			F		GL [5179]	51.96	1.77		15.2				8.44	10.41	6.77	0.2		0.18	3.36	0.3	0.64
[5179]	CONVERGENT MARGIN	SCOTIA ARC / EAST SCOTIA RIDGE / EAST SCOTIA RIDGE SEGMENT E5		-57.4883	-57.4883	-30.1332	-30.1332	SAQ	-3912	-3912	s_WX41 [5179]	BASALT [5179]									VOL			F		GL [5179]	51.12	1.6		16.31				8.75	10.03	6.56	0.2		0.2	3.75	0.34
[5179]	CONVERGENT MARGIN	SCOTIA ARC / EAST SCOTIA RIDGE / EAST SCOTIA RIDGE SEGMENT E5		-57.6	-57.6	-30.1103	-30.1103	SAQ	-3995	-3995	s_WX49 [5179]	BASALT [5179]									VOL			F		GL [5179]	50.3	1.39		16.27				8.12	11.38	8.16	0.18		0.13	3.43	0.3	0.23
[5179]	CONVERGENT MARGIN	SCOTIA ARC / EAST SCOTIA RIDGE / EAST SCOTIA RIDGE SEGMENT E5		-57.7098	-57.7098	-30.0393	-30.0393	SAQ	-4151	-4151	s_WX50 [5179]	BASALT [5179]									VOL			F		GL [5179]	50.35	1.52		15.17				9.1	11.27	7.72	0.2		0.13	3.16	0.29	0.29
[5179]	CONVERGENT MARGIN	SCOTIA ARC / EAST SCOTIA RIDGE / EAST SCOTIA RIDGE SEGMENT E6		-57.6702	-57.6702	-29.8993	-29.8993	SAQ	-3264	-3264	s_WX51 [5179]	BASALT [5179]									VOL			F		GL [5179]	50.95	1.73		15.07				9.41	11.14	7.47	0.2		0.13	3.18	0.32	0.36
[5179]	CONVERGENT MARGIN	SCOTIA ARC / EAST SCOTIA RIDGE / EAST SCOTIA RIDGE SEGMENT E6		-57.75	-57.75	-29.875	-29.875	SAQ	-4090	-4090	s_WX52 [5179]	BASALT [5179]									VOL			F		GL [5179]	51.89	1.78		14.77				10.24	11.86	7.12	0.23		0.07	3.15	0.34
[5179]	CONVERGENT MARGIN	SCOTIA ARC / EAST SCOTIA RIDGE / EAST SCOTIA RIDGE SEGMENT E6		-57.825	-57.825	-29.8667	-29.8667	SAQ	-3973	-3973	s_106DS-2 [5179]	BASALT [5179]								FELDSPAR PHENOCRYSTS [5179]	VOL			F		GL [5179]	50.23	1.66		15.55				9.2	10.98	7.72	0.18		0.1	2.96	0.3	0.19
[5179]	CONVERGENT MARGIN	SCOTIA ARC / EAST SCOTIA RIDGE / EAST SCOTIA RIDGE SEGMENT E6		-57.825	-57.825	-29.8667	-29.8667	SAQ	-3973	-3973	s_106DS-3 [5179]	BASALT [5179]									VOL			S		GL [5179]	50.2	1.71		15.54				9.03	10.97	7.73	0.18		0.09	2.97	0.29	0.17
[5179]	CONVERGENT MARGIN	SCOTIA ARC / EAST SCOTIA RIDGE / EAST SCOTIA RIDGE SEGMENT E6		-57.825	-57.825	-29.8667	-29.8667	SAQ	-3973	-3973	s_106DS-4 [5179]	BASALT [5179]								SOME FELDSPAR HENOCRYSTS [5179]	VOL			S		GL [5179]	49.69	1.68		15.4				9.27	10.9	7.66	0.19		0.1	2.96	0.29	0.16
[5179]	CONVERGENT MARGIN	SCOTIA ARC / EAST SCOTIA RIDGE / EAST SCOTIA RIDGE SEGMENT E6		-58.0417	-58.0417	-29.85	-29.85	SAQ	-3531	-3531	s_107DS-1 [5179]	BASALT [5179]								APHYRIC, SLIGHTLY VESICULAR, RARE FELDSPAR PHENOCRYSTS [5179]	VOL			F		GL [5179]	49.32	1.44		16.34				8.05	11.32	7.93	0.15		0.14	3.47	0.27	0.25
[5179]	CONVERGENT MARGIN	SCOTIA ARC / EAST SCOTIA RIDGE / EAST SCOTIA RIDGE SEGMENT E6		-58.0417	-58.0417	-29.85	-29.85	SAQ	-3531	-3531	s_107DS-3 [5179]	BASALT [5179]								APHYRIC, SLIGHTLY VESICULAR, RARE FELDSPAR PHENOCRYSTS [5179]	VOL			F		GL [5179]	50.31	1.45		15.16				8.75	11.95	8.1	0.19		0.15	2.42	0.27	0.28
[5179]	CONVERGENT MARGIN	SCOTIA ARC / EAST SCOTIA RIDGE / EAST SCOTIA RIDGE SEGMENT E6		-58.0417	-58.0417	-29.85	-29.85	SAQ	-3531	-3531	s_107DS-4 [5179]	BASALT [5179]								APHYRIC, SLIGHTLY VESICULAR, RARE FELDSPAR PHENOCRYSTS [5179]	VOL			F		GL [5179]	49.7	1.45		16.31				8.07	11.29	7.86	0.17		0.15	3.46	0.27	0.25
[5179]	CONVERGENT MARGIN	SCOTIA ARC / EAST SCOTIA RIDGE / EAST SCOTIA RIDGE SEGMENT E6		-58.1702	-58.1702	-29.8253	-29.8253	SAQ	-3550	-3550	s_WX53 [5179]	BASALT [5179]									VOL			F		GL [5179]	50.12	1.11		16.89				7.23	11.2	8.56	0.15		0.44	2.78	0.31
[5179]	CONVERGENT MARGIN	SCOTIA ARC / EAST SCOTIA RIDGE / EAST SCOTIA RIDGE SEGMENT E6		-58.325	-58.325	-29.86	-29.86	SAQ	-3999	-3999	s_108DS-1 [5179]	BASALT [5179]								APHYRIC [5179]	VOL			F		GL [5179]	50.63	1.68		15.24				8.74	11.14	7.68	0.18		0.17	2.95	0.28	0.24
[5179]	CONVERGENT MARGIN	SCOTIA ARC / EAST SCOTIA RIDGE / EAST SCOTIA RIDGE SEGMENT E7		-58.3828	-58.3828	-29.9538	-29.9538	SAQ	-3570	-3570	s_WX54B [5179]	BASALT [5179]									VOL			F		GL [5179]	51.19	2.11		14.46				10.51	10.63	7.25	0.21		0.17	3.21	0.37	0.26
[5179]	CONVERGENT MARGIN	SCOTIA ARC / EAST SCOTIA RIDGE / EAST SCOTIA RIDGE SEGMENT E7		-58.61	-58.61	-29.9617	-29.9617	SAQ	-3636	-3636	s_109DS-1 [5179]	BASALT [5179]								APHYRIC [5179]	VOL			F		GL [5179]	50.38	1.47		15.58				8.75	11.24	7.75	0.18		0.11	3.49	0.27
[5179]	CONVERGENT MARGIN	SCOTIA ARC / EAST SCOTIA RIDGE / EAST SCOTIA RIDGE SEGMENT E7		-58.61	-58.61	-29.9617	-29.9617	SAQ	-3636	-3636	s_109DS-2 [5179]	BASALT [5179]								WEAKLY VESICULAR [5179]	VOL			F		GL [5179]	50.49	1.5		15.61				8.71	11.28	7.56	0.16		0.12	3.51	0.27	0.23
[5179]	CONVERGENT MARGIN	SCOTIA ARC / EAST SCOTIA RIDGE / EAST SCOTIA RIDGE SEGMENT E7		-58.61	-58.61	-29.9617	-29.9617	SAQ	-3636	-3636	s_109DS-3 [5179]	BASALT [5179]								APHYRIC WITH SMALL VESICLES [5179]	VOL			F		GL [5179]	51.15	1.61		15.21				9.48	11.35	7.65	0.19		0.17	2.8	0.28	0.21
[5179]	CONVERGENT MARGIN	SCOTIA ARC / EAST SCOTIA RIDGE / EAST SCOTIA RIDGE SEGMENT E7		-58.61	-58.61	-29.9617	-29.9617	SAQ	-3636	-3636	s_109DS-4 [5179]	BASALT [5179]								APHYRIC [5179]	VOL			F		GL [5179]	50.67	1.49		15.61				8.68	11.25	7.81	0.18		0.11	3.48	0.26
[5179]	CONVERGENT MARGIN	SCOTIA ARC / EAST SCOTIA RIDGE / EAST SCOTIA RIDGE SEGMENT E7		-58.61	-58.61	-29.9617	-29.9617	SAQ	-3636	-3636	s_109DS-5 [5179]	BASALT [5179]								APHYRIC [5179]	VOL			F		GL [5179]	50.24	1.51		15.44				8.74	11.24	7.6	0.19		0.14	3.47	0.27
[5179]	CONVERGENT MARGIN	SCOTIA ARC / EAST SCOTIA RIDGE / EAST SCOTIA RIDGE SEGMENT E7		-58.61	-58.61	-29.9617	-29.9617	SAQ	-3636	-3636	s_109DS-6 [5179]	BASALT [5179]								APHYRIC [5179]	VOL			F		GL [5179]	49.97	1.49		15.55				8.71	11.25	7.72	0.17		0.11	3.48	0.27
[5179]	CONVERGENT MARGIN	SCOTIA ARC / EAST SCOTIA RIDGE / EAST SCOTIA RIDGE SEGMENT E7		-58.61	-58.61	-29.9617	-29.9617	SAQ	-3636	-3636	s_109DS-7 [5179]	BASALT [5179]								SLIGHTLY VESICULAR [5179]	VOL			S		GL [5179]	50.78	1.6		15.13				9.45	11.39	7.57	0.2		0.17	2.79	0.28
[5179]	CONVERGENT MARGIN	SCOTIA ARC / EAST SCOTIA RIDGE / EAST SCOTIA RIDGE SEGMENT E7		-58.7367	-58.7367	-29.9333	-29.9333	SAQ	-3916	-3916	s_110DS-1 [5179]	BASALT [5179]								SLIGHTLY VESICULAR INTERIOR, WEAKLY FELDSPAR-PHYRIC [5179]	VOL			F		GL [5179]	50.83	1.96		14.67				10.03	10.99	6.86	0.2		0.26	2.93	0.35
[5179]	CONVERGENT MARGIN	SCOTIA ARC / EAST SCOTIA RIDGE / EAST SCOTIA RIDGE SEGMENT E7		-58.7367	-58.7367	-29.9333	-29.9333	SAQ	-3916	-3916	s_110DS-2 [5179]	BASALT [5179]								SLIGHTLY VESICULAR INTERIOR, APHYRIC [5179]	VOL			F		GL [5179]	50.7	1.94		14.97				9.39	10.95	6.98	0.19		0.26	2.95	0.35	0.33
[5179]	CONVERGENT MARGIN	SCOTIA ARC / EAST SCOTIA RIDGE / EAST SCOTIA RIDGE SEGMENT E7		-58.7367	-58.7367	-29.9333	-29.9333	SAQ	-3916	-3916	s_110DS-3 [5179]	BASALT [5179]								INTERIOR SLIGHTLY VESICULAR, APHYRIC [5179]	VOL			F		GL [5179]	50.66	1.97		14.52				9.93	11.02	6.81	0.19		0.27	2.98	0.32
[5179]	CONVERGENT MARGIN	SCOTIA ARC / EAST SCOTIA RIDGE / EAST SCOTIA RIDGE SEGMENT E7		-58.7367	-58.7367	-29.9333	-29.9333	SAQ	-3916	-3916	s_110DS-4 [5179]	BASALT [5179]								INTERIOR SLIGHTLY VESICULAR, APHYRIC [5179]	VOL			F		GL [5179]	51.17	1.95		15.03				9.35	10.94	6.96	0.19		0.25	2.95	0.37
[5179]	CONVERGENT MARGIN	SCOTIA ARC / EAST SCOTIA RIDGE / EAST SCOTIA RIDGE SEGMENT E7		-58.7367	-58.7367	-29.9333	-29.9333	SAQ	-3916	-3916	s_110DS-5 [5179]	BASALT [5179]								INTERIOR SLIGHTLY VESICULAR, APHYRIC [5179]	VOL			F		GL [5179]	50.89	1.95		14.97				9.36	10.97	6.94	0.18		0.27	2.96	0.34	0.35
[5179]	CONVERGENT MARGIN	SCOTIA ARC / EAST SCOTIA RIDGE / EAST SCOTIA RIDGE SEGMENT E7		-58.7367	-58.7367	-29.9333	-29.9333	SAQ	-3916	-3916	s_110DS-6 [5179]	BASALT [5179]								RARE FELDSPAR PHENOCRYSTS [5179]	VOL			F		GL [5179]	51.49	1.94		15.07				9.25	10.89	7.02	0.18		0.25	2.97	0.36	0.4
[5179]	CONVERGENT MARGIN	SCOTIA ARC / EAST SCOTIA RIDGE / EAST SCOTIA RIDGE SEGMENT E7		-58.7367	-58.7367	-29.9333	-29.9333	SAQ	-3916	-3916	s_110DS-7 [5179]	BASALT [5179]								RARE FELDSPAR PHENOCRYSTS [5179]	VOL			F		GL [5179]	51.24	1.97		15				9.36	10.98	6.95	0.19		0.26	2.97	0.36
[5179]	CONVERGENT MARGIN	SCOTIA ARC / EAST SCOTIA RIDGE / EAST SCOTIA RIDGE SEGMENT E7		-58.8313	-58.8313	-29.8692	-29.8692	SAQ	-3260	-3260	s_WX55 [5179]	BASALT [5179]									VOL			F		GL [5179]	51.36	1.46		14.75				8.95	11.83	7.58	0.2		0.25	3.18	0.28
[5179]	CONVERGENT MARGIN	SCOTIA ARC / EAST SCOTIA RIDGE / EAST SCOTIA RIDGE SEGMENT E8		-58.8302	-58.8302	-29.6195	-29.6195	SAQ	-3587	-3587	s_WX56 [5179]	ANDESITE, BASALTIC [5179]									VOL			F		GL [5179]	53.09	1.72		15.21				9.98	9.49	5.04	0.19		0.21	3.55	0.31
[5179]	CONVERGENT MARGIN	SCOTIA ARC / EAST SCOTIA RIDGE / EAST SCOTIA RIDGE SEGMENT E8		-59.0303	-59.0303	-29.52	-29.52	SAQ	-3364	-3364	s_WX57 [5179]	BASALT [5179]									VOL			F		GL [5179]	51.26	1.59		15				9.56	11.41	7.4	0.2		0.15	3.37	0.32	0.26
[5179]	CONVERGENT MARGIN	SCOTIA ARC / EAST SCOTIA RIDGE / EAST SCOTIA RIDGE SEGMENT E8		-59.1705	-59.1705	-29.5013	-29.5013	SAQ	-3356	-3356	s_WX58 [5179]	BASALT [5179]									VOL			F		GL [5179]	51.53	1.64		14.93				9.78	11.31	7.16	0.2		0.16	3.37	0.31	0.24
[5179]	CONVERGENT MARGIN	SCOTIA ARC / EAST SCOTIA RIDGE / EAST SCOTIA RIDGE SEGMENT E8		-59.3802	-59.3802	-29.51	-29.51	SAQ	-2816	-2816	s_WX59 [5179]	ANDESITE [5179]									VOL			F		GL [5179]	56.53	1.14		14.74				9.89	8.54	4.26	0.2		0.28	3.06	0.26
[5179]	CONVERGENT MARGIN	SCOTIA ARC / EAST SCOTIA RIDGE / EAST SCOTIA RIDGE SEGMENT E8		-59.3202	-59.3202	-29.5048	-29.5048	SAQ	-2705	-2705	s_WX60 [5179]	ANDESITE, BASALTIC [5179]									VOL			F		GL [5179]	54.98	1.69		15.16				10.78	7.67	3.58	0.22		0.21	3.49	0.28
[5179]	CONVERGENT MARGIN	SCOTIA ARC / EAST SCOTIA RIDGE / EAST SCOTIA RIDGE SEGMENT E8		-59.4198	-59.4198	-29.502	-29.502	SAQ	-3148	-3148	s_WX61 [5179]	ANDESITE, BASALTIC [5179]									VOL			F		GL [5179]	54.86	0.88		15.67				8.96	10.19	5.63	0.18		0.21	2.56	0.25
[5179]	CONVERGENT MARGIN	SCOTIA ARC / EAST SCOTIA RIDGE / EAST SCOTIA RIDGE SEGMENT E8		-59.6197	-59.6197	-29.55	-29.55	SAQ	-3764	-3764	s_WX62 [5179]	ANDESITE, BASALTIC [5179]									VOL			F		GL [5179]	52.31	0.89		16.36				8.07	11.8	6.65	0.17		0.13	2.5	0.26
[5179]	CONVERGENT MARGIN	SCOTIA ARC / EAST SCOTIA RIDGE / EAST SCOTIA RIDGE SEGMENT E9		-59.5498	-59.5498	-30.0798	-30.0798	SAQ	-3237	-3237	s_WX63 [5179]	ANDESITE, BASALTIC [5179]									VOL			F		GL [5179]	52.11	1.24		16.34				8.2	10.95	6.2	0.18		0.27	3.21	0.29
[5179]	CONVERGENT MARGIN	SCOTIA ARC / EAST SCOTIA RIDGE / EAST SCOTIA RIDGE SEGMENT E9		-59.779	-59.779	-30.08	-30.08	SAQ	-3346	-3346	s_WX64 [5179]	BASALT [5179]									VOL			F		GL [5179]	50.99	1.12		15.97				7.86	11.61	6.94	0.18		0.28	3.05	0.29
[5179]	CONVERGENT MARGIN	SCOTIA ARC / EAST SCOTIA RIDGE / EAST SCOTIA RIDGE SEGMENT E9		-59.92	-59.92	-29.9202	-29.9202	SAQ	-2849	-2849	s_WX65 [5179]	BASALT [5179]									VOL			F		GL [5179]	51.75	0.9		16.4				7.48	12.03	7.06	0.17		0.21	2.68	0.26	0.92
[5179]	CONVERGENT MARGIN	SCOTIA ARC / EAST SCOTIA RIDGE / EAST SCOTIA RIDGE SEGMENT E9		-60.0542	-60.0542	-29.9702	-29.9702	SAQ	-2694	-2694	s_WX67 [5179]	BASALT [5179]									VOL			F		GL [5179]	51.53	1.85		15.71				9.13	10.57	6.61	0.17		0.52	3.77	0.4	0.44
[5179]	CONVERGENT MARGIN	SCOTIA ARC / EAST SCOTIA RIDGE / EAST SCOTIA RIDGE SEGMENT E9		-60.0708	-60.0708	-29.9668	-29.9668	SAQ	-2442	-2442	s_WX66 [5179]	BASALT [5179]									VOL			F		GL [5179]	51.3	1.53		15.78				8.83	11.32	7.21	0.18		0.3	3.62	0.34	0.3
[5179]	CONVERGENT MARGIN	SCOTIA ARC / EAST SCOTIA RIDGE / EAST SCOTIA RIDGE SEGMENT E9		-60.0708	-60.0708	-29.9668	-29.9668	SAQ	-2442	-2442	s_WX66 [5179]	BASALT [5179]									VOL			F		GL [5179]
[5179]	CONVERGENT MARGIN	SCOTIA ARC / EAST SCOTIA RIDGE / EAST SCOTIA RIDGE SEGMENT E9		-60.2	-60.2	-29.8698	-29.8698	SAQ	-2817	-2817	s_WX68 [5179]	BASALT [5179]									VOL			F		GL [5179]	51.29	1.71		14.71				9.61	11.26	6.66	0.21		0.33	3.64	0.34	0.31
[3525][14922]	CONVERGENT MARGIN	SCOTIA ARC / SOUTH SANDWICH ARC BASIN / DREDGES 52-54	FORE-ARC	-55	-58	-25	-30	SAE			s_DR.52.11 [3525] / s_52.11 [14922]	HARZBURGITE, XENOLITH [3525]								PORPHYROCLASTIC [3525]	PER					WR [3525]	43.58	0.02		0.88		9.36			4.46	41.23	0.11		0.03	0.08
[3525][14922]	CONVERGENT MARGIN	SCOTIA ARC / SOUTH SANDWICH ARC BASIN / DREDGES 52-54	FORE-ARC	-55	-58	-25	-30	SAE			s_DR.52.12 [3525] / s_52.12 [14922]	HARZBURGITE, XENOLITH [3525]								PORPHYROCLASTIC [3525]	PER					WR [3525]	45.66	0.01		0.78		10.07			1.05	42.74	0.08		0	0.14
[3525][14922]	CONVERGENT MARGIN	SCOTIA ARC / SOUTH SANDWICH ARC BASIN / DREDGES 52-54	FORE-ARC	-55	-58	-25	-30	SAE			s_DR.52.4 [3525]	NOT GIVEN [3525]								PORPHYROCLASTIC/ IMPREGNATION [3525]	PER					WR [3525]	45.08	0.01		0.58		10.84			1.66	41.53	0.15		0.01	0.47
[3525][14922]	CONVERGENT MARGIN	SCOTIA ARC / SOUTH SANDWICH ARC BASIN / DREDGES 52-54	FORE-ARC	-55	-58	-25	-30	SAE			s_DR.52.5 [3525]	DUNITE, XENOLITH [3525]								CUMULATE [3525]	PER					WR [3525]	43.28	0		0.19		10.63			0.17	46.54	0.08		0.02	0.37
[3525][14922]	CONVERGENT MARGIN	SCOTIA ARC / SOUTH SANDWICH ARC BASIN / DREDGES 52-54	FORE-ARC	-55	-58	-25	-30	SAE			s_DR.52.6 [3525]	DUNITE, XENOLITH [3525]								CUMULATE [3525]	PER					WR [3525]	43.92	0.05		0.16		10.6			0.08	44.42	0.1		0.03	0.61
[3525][14922]	CONVERGENT MARGIN	SCOTIA ARC / SOUTH SANDWICH ARC BASIN / DREDGES 52-54	FORE-ARC	-55	-58	-25	-30	SAE			s_DR.52.8 [3525]	NOT GIVEN [3525]								PORPHYROCLASTIC [3525]	PER					WR [3525]	43.33	0.01		0.67		11.14			1.25	43.61	0.09		0.01	0.19
[3525][14922]	CONVERGENT MARGIN	SCOTIA ARC / SOUTH SANDWICH ARC BASIN / DREDGES 52-54	FORE-ARC	-55	-58	-25	-30	SAE			s_DR.53.2 [3525]	DUNITE, XENOLITH [3525]								CUMULATE [3525]	PER					WR [3525]	46.6	0		0.13		10.28			0.32	41.36	0.07		0.04	0.27
[3525][14922]	CONVERGENT MARGIN	SCOTIA ARC / SOUTH SANDWICH ARC BASIN / DREDGES 52-54	FORE-ARC	-55	-58	-25	-30	SAE			s_DR.53.3 [3525]	DUNITE, XENOLITH [3525]								CUMULATE [3525]	PER					WR [3525]	46.26	0		0.12		10.27			0.49	42.29	0.13		0.03	0.34
[3525][14922]	CONVERGENT MARGIN	SCOTIA ARC / SOUTH SANDWICH ARC BASIN / DREDGE 110	SOUTH OF THE INTERSECTION SAM-ANT RIDGE	-59	-62	-22	-29	SAE			s_DR.110.1 [3525]	LHERZOLITE, XENOLITH [3525]								PORPHYROCLASTIC/ IMPREGNATION [3525]	PER					WR [3525]	45.2	0.24		3.68		9.06			4.4	36.21	0.15		0.08	0.13
[3525][14922]	CONVERGENT MARGIN	SCOTIA ARC / SOUTH SANDWICH ARC BASIN / DREDGE 110	SOUTH OF THE INTERSECTION SAM-ANT RIDGE	-59	-62	-22	-29	SAE			s_DR.110.2 [3525]	LHERZOLITE, XENOLITH [3525]								PORPHYROCLASTIC/ IMPREGNATION [3525]	PER					WR [3525]	44.46	0.08		1.8		9.1			2.81	42.48	0.13		0	0.02
[3525][14922]	CONVERGENT MARGIN	SCOTIA ARC / SOUTH SANDWICH ARC BASIN / DREDGE 110	SOUTH OF THE INTERSECTION SAM-ANT RIDGE	-59	-62	-22	-29	SAE			s_DR.110.3 [3525]	LHERZOLITE, XENOLITH [3525]								PORPHYROCLASTIC/ IMPREGNATION [3525]	PER					WR [3525]	44.77	0.11		3.47		9.32			2.87	39.75	0.14		0.04	0.12
[3525][14922]	CONVERGENT MARGIN	SCOTIA ARC / SOUTH SANDWICH ARC BASIN / DREDGE 110	SOUTH OF THE INTERSECTION SAM-ANT RIDGE	-59	-62	-22	-29	SAE			s_DR.110.4 [3525]	HARZBURGITE, XENOLITH [3525]								PORPHYROCLASTIC [3525]	PER					WR [3525]	45	0.07		1.97		9.02			1.81	42.21	0.13		0.01	0.11
[24367][23830]	CONVERGENT MARGIN	SCOTIA ARC / SOUTH SHETLAND ISLANDS / DECEPTION	CRIMSON HILL	-63	-63	-61	-61	SAE			s_DI-61 [24367]	TRACHYANDESITE, BASALTIC [24367] / NOT GIVEN [23830]									VOL					WR [24367] / GL [23830]	53.6093	1.92144		16.4273				9.48263	8.20861	4.22128	0.170397		0.610224	4.65009	0.296508	0.2
[21674][23830][24367]	CONVERGENT MARGIN	SCOTIA ARC / SOUTH SHETLAND ISLANDS / DECEPTION	KRONER LAKE	-63	-63	-61	-61	SAE			s_DEI-2013-1-C2 [21674]	TRACHYANDESITE [21674] / NOT GIVEN [23830]				QUATERNARY [21674]					VOL					WR [21674] / GL [23830]	57.6527	1.91289		15.9029				8.71737	5.96867	2.8238	0.175042		0.933847	5.43282	0.363013	0.6
[21674]	CONVERGENT MARGIN	SCOTIA ARC / SOUTH SHETLAND ISLANDS / DECEPTION	KRONER LAKE	-63	-63	-61	-61	SAE			s_DEI-2013-1-D5 [21674]	TRACHYANDESITE [21674]				QUATERNARY [21674]					VOL					WR [21674]	57.3917	1.90679		15.8456				8.67633	5.97158	2.80522	0.175578		0.931837	5.40319	0.358369
[24367]	CONVERGENT MARGIN	SCOTIA ARC / SOUTH SHETLAND ISLANDS / DECEPTION	KRONER LAKE	-63	-63	-61	-61	SAE			s_DI-63 [24367]	TRACHYANDESITE [24367]									VOL					WR [24367]	57.1573	1.93611		15.8801				8.81902	6.102	2.95815	0.175681		0.930281	5.42649	0.36886
[24367][23830]	CONVERGENT MARGIN	SCOTIA ARC / SOUTH SHETLAND ISLANDS / DECEPTION	KRONER LAKE	-63	-63	-61	-61	SAE			s_DI-64 [24367]	TRACHYANDESITE [24367] / NOT GIVEN [23830]									VOL					WR [24367] / GL [23830]	57.2896	1.91387		15.8469				8.67461	6.00409	2.85549	0.174625		0.934239	5.4561	0.385889	0.5
[24367]	CONVERGENT MARGIN	SCOTIA ARC / SOUTH SHETLAND ISLANDS / DECEPTION	1967 FLOW	-63	-63	-61	-61	SAE			s_DI-46 [24367]	TRACHYANDESITE, BASALTIC [24367]							1967		VOL					WR [24367]	55.9067	2.01353		16.0966				8.91964	6.78612	3.28724	0.171394		0.836543	5.13353	0.325092
[24367][23830]	CONVERGENT MARGIN	SCOTIA ARC / SOUTH SHETLAND ISLANDS / DECEPTION	1967 FLOW	-63	-63	-61	-61	SAE			s_DI-55 [24367]	TRACHYANDESITE [24367] / NOT GIVEN [23830]							1967		VOL					WR [24367] / GL [23830]	59.7021	1.45846		15.862				7.03183	4.65303	2.0202	0.170487		1.12229	6.01584	0.456267	0.3
[21674]	CONVERGENT MARGIN	SCOTIA ARC / SOUTH SHETLAND ISLANDS / DECEPTION	1970 FLOW	-63	-63	-61	-61	SAE			s_DEI-2013-3-A1 [21674]	TRACHYANDESITE, BASALTIC [21674]							1970		VOL					WR [21674]	55.9527	1.88169		16.2868				8.57622	6.7708	3.42302	0.17183		0.8215	5.05746	0.34829
[21674][23830][24367]	CONVERGENT MARGIN	SCOTIA ARC / SOUTH SHETLAND ISLANDS / DECEPTION	1970 FLOW	-63	-63	-61	-61	SAE			s_DEI-2013-3-A11 [21674]	TRACHYANDESITE [21674] / NOT GIVEN [23830]							1970		VOL					WR [21674] / GL [23830]	58.1746	1.94388		16.0512				8.29965	5.8128	2.71675	0.17698		0.94741	5.53072	0.3804	0.5
[21674]	CONVERGENT MARGIN	SCOTIA ARC / SOUTH SHETLAND ISLANDS / DECEPTION	1970 FLOW	-63	-63	-61	-61	SAE			s_DEI-2013-3-B7 [21674]	TRACHYANDESITE [21674]							1970		VOL					WR [21674]	57.5282	1.9104		16.0019				8.48488	5.96444	2.7896	0.175528		0.927987	5.43181	0.363921
[21674][23830][24367]	CONVERGENT MARGIN	SCOTIA ARC / SOUTH SHETLAND ISLANDS / DECEPTION	1970 FLOW	-63	-63	-61	-61	SAE			s_DEI-2013-4-E1 [21674]	TRACHYANDESITE [21674] / NOT GIVEN [23830]							1970		VOL					WR [21674] / GL [23830]	58.2863	1.74183		15.8809				7.70561	5.30754	2.46508	0.17515		1.01816	5.87914	0.400229	0.5
[21674]	CONVERGENT MARGIN	SCOTIA ARC / SOUTH SHETLAND ISLANDS / DECEPTION	1970 FLOW	-63	-63	-61	-61	SAE			s_DEI-2013-4-F5 [21674]	TRACHYANDESITE [21674]							1970		VOL					WR [21674]	58.8567	1.74779		16.061				7.79385	5.35122	2.44731	0.174732		1.00865	5.7061	0.40393
[24367][23830]	CONVERGENT MARGIN	SCOTIA ARC / SOUTH SHETLAND ISLANDS / DECEPTION	1970 FLOW	-63	-63	-61	-61	SAE			s_DI-44 [24367]	TRACHYANDESITE [24367]							1970		VOL					WR [24367] / GL [23830]	57.4141	1.94688		16.0029				8.57016	6.06236	2.90853	0.176788		0.923252	5.49647	0.374354	0.5
[24367]	CONVERGENT MARGIN	SCOTIA ARC / SOUTH SHETLAND ISLANDS / DECEPTION	1970 FLOW	-63	-63	-61	-61	SAE			s_DI-45 [24367]	TRACHYANDESITE [24367]							1970		VOL					WR [24367]	58.0124	1.83729		16.0497				8.12252	5.59394	2.62993	0.175133		0.975923	5.61604	0.396896
[22217]	CONVERGENT MARGIN	SCOTIA ARC / ANTARCTIC PENINSULA / GERLACHE STRAIT	NEKO HARBOUR	-64.843	-64.843	-62.5389	-62.5389	SAE			s_AP1315-2/1 [22217]	MONZOGRANITE [22217]				MESOZOIC [22217]					PLU					WR [22217]	75.61	0.14		12.46				1.21	0.64	0.24	0.03		4.41	3.75	0.07		0.32			0.51
[22217]	CONVERGENT MARGIN	SCOTIA ARC / ANTARCTIC PENINSULA / GERLACHE STRAIT	NEKO HARBOUR	-64.8448	-64.8448	-62.5272	-62.5272	SAE			s_AP1315-2/3 [22217]	MONZOGRANITE [22217]				MESOZOIC [22217]					PLU					WR [22217]	75.25	0.16		12.87				1.34	1.01	0.29	0.04		4.24	3.77	0.07		0.34			0.51
[22217]	CONVERGENT MARGIN	SCOTIA ARC / ANTARCTIC PENINSULA / GERLACHE STRAIT	LITCHFIELD ISLAND	-64.7722	-64.7722	-64.0872	-64.0872	SAE			s_WA15-23-1 [22217]	GRANODIORITE [22217]				MESOZOIC [22217]					PLU					WR [22217]	71.99	0.49		13.11				3.36	3.11	0.97	0.09		1.06	4.45	0.22
[22217]	CONVERGENT MARGIN	SCOTIA ARC / ANTARCTIC PENINSULA / GERLACHE STRAIT	LITCHFIELD ISLAND	-64.7698	-64.7698	-64.0896	-64.0896	SAE			s_WA15-24-2 [22217]	GRANODIORITE [22217]				MESOZOIC [22217]					PLU					WR [22217]	70.69	0.54		13.65				3.64	3.46	1.07	0.09		1.14	4.2	0.12
[22217]	CONVERGENT MARGIN	SCOTIA ARC / ANTARCTIC PENINSULA / GERLACHE STRAIT	LITCHFIELD ISLAND	-64.7711	-64.7711	-64.0877	-64.0877	SAE			s_WA15-25-1 [22217]	GRANODIORITE [22217]				MESOZOIC [22217]					PLU					WR [22217]	71.61	0.54		13.1				3.56	2.94	1.04	0.09		1	4.38	0.11
[22217]	CONVERGENT MARGIN	SCOTIA ARC / ANTARCTIC PENINSULA / GERLACHE STRAIT	CUVERVILLE ISLAND	-64.6831	-64.6831	-62.6223	-62.6223	SAE			s_AP1314-1/1 [22217]	GRANITE [22217]				MESOZOIC [22217]					PLU					WR [22217]	72.92	0.35		13.23				1.89	1.19	0.53	0.04		3.83	3.96	0.12		0.56			0.26
[22217]	CONVERGENT MARGIN	SCOTIA ARC / ANTARCTIC PENINSULA / GERLACHE STRAIT	CUVERVILLE ISLAND	-64.6831	-64.6831	-62.6223	-62.6223	SAE			s_AP1314-1/2 [22217]	GRANITE [22217]				MESOZOIC [22217]					PLU					WR [22217]	74.01	0.34		13.01				1.83	1.06	0.47	0.04		3.87	3.92	0.22		0.48			0.26
[22217]	CONVERGENT MARGIN	SCOTIA ARC / ANTARCTIC PENINSULA / GERLACHE STRAIT	CUVERVILLE ISLAND	-64.6831	-64.6831	-62.6222	-62.6222	SAE			s_AP1314-1/4 [22217]	GRANITE [22217]				MESOZOIC [22217]					PLU					WR [22217]	74.22	0.33		13.01				1.78	1.16	0.51	0.05		3.89	3.78	0.12		0.6			0.34
[22217]	CONVERGENT MARGIN	SCOTIA ARC / ANTARCTIC PENINSULA / GERLACHE STRAIT	BOOTH ISLAND	-65.0649	-65.0649	-64.0353	-64.0353	SAE			s_AP1314-2/1 [22217]	GRANODIORITE [22217]				CENOZOIC [22217]					PLU					WR [22217]	67.7	0.54		14.57				3.73	3.02	1.33	0.07		4	3.48	0.13		0.44			0.6
[22217]	CONVERGENT MARGIN	SCOTIA ARC / ANTARCTIC PENINSULA / GERLACHE STRAIT	BOOTH ISLAND	-65.0658	-65.0658	-64.0332	-64.0332	SAE			s_AP1314-2/3 [22217]	DIORITE [22217]				CENOZOIC [22217]					PLU					WR [22217]	62.37	0.86		15.53				5.81	4.64	2.34	0.11		2.92	3.62	0.19		0.7			0.34
[22217]	CONVERGENT MARGIN	SCOTIA ARC / ANTARCTIC PENINSULA / GERLACHE STRAIT	JOUGLA POINT	-64.8285	-64.8285	-63.4914	-63.4914	SAE			s_AP1315-1/1 [22217]	DIORITE [22217]				CENOZOIC [22217]					PLU					WR [22217]	62.27	0.7		16.01				5.68	5.33	2.56	0.12		1.81	3.85	0.19		0.5			0.51
[22217]	CONVERGENT MARGIN	SCOTIA ARC / ANTARCTIC PENINSULA / GERLACHE STRAIT	GOUDIER ISLAND	-64.8252	-64.8252	-63.4953	-63.4953	SAE			s_AP1315-1/4 [22217]	DIORITE [22217]				CENOZOIC [22217]					PLU					WR [22217]	61.2	0.73		16.06				6.02	5.47	2.59	0.11		1.75	3.87	0.15		0.3			0.34
[22217]	CONVERGENT MARGIN	SCOTIA ARC / ANTARCTIC PENINSULA / GERLACHE STRAIT	DOUMER ISLAND	-64.8761	-64.8761	-63.5839	-63.5839	SAE			s_WA15-27-1 [22217]	DIORITE [22217]				CENOZOIC [22217]					PLU					WR [22217]	61.66	0.87		15.29				6.28	5.41	2.59	0.13		1.85	3.78	0.17
[22217]	CONVERGENT MARGIN	SCOTIA ARC / ANTARCTIC PENINSULA / GERLACHE STRAIT	DOUMER ISLAND	-64.8764	-64.8764	-63.5861	-63.5861	SAE			s_WA15-28-1 [22217]	DIORITE [22217]				CENOZOIC [22217]					PLU					WR [22217]	59.01	0.72		16.62				6.56	6.5	3.17	0.13		1.36	3.79	0.17
[6419][3991]	CONVERGENT MARGIN	SCOTIA ARC / SOUTH SHETLAND ISLANDS / DECEPTION	POST-CALDERA STAGE, 1 KM SOUTH OF THE ARGENTINE STATION	-62.95	-62.95	-60.63	-60.63	SAE			s_B.803.4 [6419]	ANDESITE, BASALTIC [6419] / NOT GIVEN [3991]									VOL					WR [6419]	52.48	1.61		16.77				8.25	7.9	4.32	0.16		0.55	5.08	0.28
[3991]	CONVERGENT MARGIN	SCOTIA ARC / SOUTH SHETLAND ISLANDS / DECEPTION	WHALERS BAY	-62.95	-62.95	-60.63	-60.63	SAE			s_B.571.1 [3991]	NOT GIVEN [3991] / ANDESITE, BASALTIC [3991]							1969		VOL					WR [3991]	54.9	2.07		16.1		2.98	6.95	9.63	7.25	3.67	0.17		0.73	5.02	0.29	0.09	0.09	0.06
[3991]	CONVERGENT MARGIN	SCOTIA ARC / SOUTH SHETLAND ISLANDS / DECEPTION	FOOT OF CALDERA WALL AROUND THE EDGE OF TELEFON BAY, SOUTH SIDE OF CRATER 1	-62.95	-62.95	-60.63	-60.63	SAE			s_B.701.2 [3991]	ANDESITE [3991]							1970		VOL					WR [3991]	59.3	1.61		15.8		2.24	5.4		5.06	2.34	0.18		1.08	5.92	0.41		0.47
[3991]	CONVERGENT MARGIN	SCOTIA ARC / SOUTH SHETLAND ISLANDS / DECEPTION	FOOT OF CALDERA WALL AROUND THE EDGE OF TELEFON BAY, SW SIDE OF CRATER 2	-62.95	-62.95	-60.63	-60.63	SAE			s_B.702.1 [3991]	ANDESITE [3991]							1970		VOL					WR [3991]	59.5	1.62		16		2.31	5.33		5.02	2.42	0.17		1.09	6.17	0.4		0.49
[3991]	CONVERGENT MARGIN	SCOTIA ARC / SOUTH SHETLAND ISLANDS / DECEPTION	FOOT OF CALDERA WALL AROUND THE EDGE OF TELEFON BAY, SOUTH SIDE OF CRATER 3	-62.95	-62.95	-60.63	-60.63	SAE			s_B.704.1 [3991]	NOT GIVEN [3991]							1970		VOL					WR [3991]	59.5	1.65		16.1		2.59	5.09		5.17	2.39	0.17		1.08	5.91	0.42		0.55
[3991]	CONVERGENT MARGIN	SCOTIA ARC / SOUTH SHETLAND ISLANDS / DECEPTION	FOOT OF CALDERA WALL AROUND THE EDGE OF TELEFON BAY, SOUTH SIDE OF CROSS HILL	-62.95	-62.95	-60.63	-60.63	SAE			s_B.710.1 [3991]	NOT GIVEN [3991]							1970		VOL					WR [3991]	58.7	1.6		15.8		2.45	5.18		5	2.29	0.17		1.09	5.89	0.42		0.5
[5580]	CONVERGENT MARGIN	SCOTIA ARC / SOUTH SANDWICH ISLAND ARC		-57.58	-57.58	-23.97	-23.97	SAQ	-7648	-7648	s_V14-55 [5580]	CLAY, DIATOMACEOUS [5580]									SED					WR [5580]	65.91	0.614		11.08				6.63	4.03	2.42	0.152		1.14	3.41	0.082
[5580]	CONVERGENT MARGIN	SCOTIA ARC / SOUTH SANDWICH ISLAND ARC		-57.57	-57.57	-23.97	-23.97	SAQ	-5134	-5134	s_V14-56 [5580]	CLAY, SANDY [5580]									SED					WR [5580]	63.68	0.624		12.51				6.09	3.32	2.27	0.17		1.63	4.08	0.108
[5580]	CONVERGENT MARGIN	SCOTIA ARC / SOUTH SANDWICH ISLAND ARC		-54.57	-54.57	-17.1	-17.1	SAQ	-4978	-4978	s_V14-57 [5580]	CLAY [5580]									SED					WR [5580]	64.69	0.581		11.66				5.54	2.1	2.49	0.171		1.89	3.75	0.095
[2594][3991]	CONVERGENT MARGIN	SCOTIA ARC / SOUTH SHETLAND ISLANDS / DECEPTION	COLLINS POINT	-62.95	-62.95	-60.63	-60.63	SAE			s_B.103.3 [2594]	BASALT [2594] / BASALT, OLIVINE [3991]				QUATERNARY [2594]					VOL					WR [2594]	52.33	1.56		16.64		2.16	6.58	8.4	9.97	5.19	0.17		0.4	4.57	0.26		0.25	0.04
[5580]	CONVERGENT MARGIN	SCOTIA ARC / SOUTH SANDWICH ISLAND ARC		-57.61	-57.61	-13.6	-13.6	SAQ	-3543	-3543	s_V14-58 [5580]	CLAY, FORAMINIFEROUS [5580]									SED					WR [5580]	33.96	0.39		7.53				3.81	25.29	1.54	0.14		0.8	2.81	0.059
[5580]	CONVERGENT MARGIN	SCOTIA ARC / SOUTH SANDWICH ISLAND ARC	NEAR RIDGE	-55.13	-55.13	-4.95	-4.95	SAQ	-3193	-3193	s_V14-60 [5580]	DIATOMITE [5580]									SED					WR [5580]	74.76	0.07		0.96				0.52	7.62	0.61	0.011		0.15	2.08	0.037
[5580]	CONVERGENT MARGIN	SCOTIA ARC / SOUTH SANDWICH ISLAND ARC / SITE 701	HOLE 701A	-51.9846	-51.9846	-23.2123	-23.2123	SAQ	-4647.2	-4647.2	s_114-701A-3H-4 [5580]	NOT GIVEN [5580]									SED					WR [5580]	85.94	0.159		2.91				1.38	0.97	0.019	0.66		0.614	1.78	0.044
[5580]	CONVERGENT MARGIN	SCOTIA ARC / SOUTH SANDWICH ISLAND ARC / SITE 701	HOLE 701B	-51.9846	-51.9846	-23.2123	-23.2123	SAQ	-4647.2	-4647.2	s_114-701B-1H-5 [5580]	NOT GIVEN [5580]									SED					WR [5580]	72.42	0.473		9.32				3.93	1.29	0.039	1.5		1.833	2.53	0.078
[5580]	CONVERGENT MARGIN	SCOTIA ARC / SOUTH SANDWICH ISLAND ARC / SITE 701	HOLE 701B	-51.9846	-51.9846	-23.2123	-23.2123	SAQ	-4647.2	-4647.2	s_114-701B-7H-4 [5580]	NOT GIVEN [5580]									SED					WR [5580]	68.93	0.493		10.33				4.75	0.9	0.43	1.72		2.21	2.36	0.081
[5580]	CONVERGENT MARGIN	SCOTIA ARC / SOUTH SANDWICH ISLAND ARC / SITE 701	HOLE 701C	-51.9848	-51.9848	-23.2117	-23.2117	SAQ	-4647.2	-4647.2	s_114-701C-17H-5 [5580]	OOZE, DIATOMACEOUS [5580]									SED					WR [5580]	86.26	0.107		2.08				0.92	0.47	0.03	0.5		0.475	2.1	0.038
[5580]	CONVERGENT MARGIN	SCOTIA ARC / SOUTH SANDWICH ISLAND ARC / SITE 701	HOLE 701C	-51.9848	-51.9848	-23.2117	-23.2117	SAQ	-4647.2	-4647.2	s_114-701C-27X-2 [5580]	NOT GIVEN [5580]									SED					WR [5580]	62.9	0.671		13.85				6.03	1.11	0.05	2.58		2.643	2.73	0.075
[5580]	CONVERGENT MARGIN	SCOTIA ARC / SOUTH SANDWICH ISLAND ARC / SITE 701	HOLE 701C	-51.9848	-51.9848	-23.2117	-23.2117	SAQ	-4647.2	-4647.2	s_114-701C-34X-4 [5580]	MUD, SILICIC [5580]									SED					WR [5580]	66.02	0.586		11.42				4.62	1.31	0.07	1.94		2.412	2.99	0.184
[24367][23830]	CONVERGENT MARGIN	SCOTIA ARC / SOUTH SHETLAND ISLANDS / DECEPTION	CROSS HILL	-62.95	-62.95	-60.63	-60.63	SAE			s_DI-39OBS [24367]	TRACHYDACITE [24367] / NOT GIVEN [23830]									VOL					WR [24367] / GL [23830]	68.4508	0.72464		14.8747				4.32147	1.96702	0.717132	0.1496		1.8303	6.8939	0.173657	0.1
[3991]	CONVERGENT MARGIN	SCOTIA ARC / SOUTH SHETLAND ISLANDS / DECEPTION	^LAND CENTER^AREA	-62.95	-62.95	-60.63	-60.63	SAE			s_B.707.1 [3991]	ANDESITE [3991] / NOT GIVEN [3991]							1970		VOL					WR [3991]	58	1.91		15.9		2.38	6		5.73	2.72	0.18		0.98	5.46	0.37	0.37	0.37
[3991]	CONVERGENT MARGIN	SCOTIA ARC / SOUTH SHETLAND ISLANDS / DECEPTION	^LAND CENTER^AREA	-62.95	-62.95	-60.63	-60.63	SAE			s_B.711.1 [3991]	ANDESITE [3991] / NOT GIVEN [3991]							1970		VOL					WR [3991]	59.3	1.75		15.9		2.89	2.13		5.26	2.46	0.18		1.03	5.9	0.41	0.11	0.11
[3991]	CONVERGENT MARGIN	SCOTIA ARC / SOUTH SHETLAND ISLANDS / DECEPTION	MOUNT POND	-62.95	-62.95	-60.63	-60.63	SAE			s_B.556.1 [3991]	NOT GIVEN [3991] / ANDESITE [3991]									VOL					WR [3991]	56.2	1.97		15.9				8.79	6.47	3.12	0.17		0.85	5.36	0.34	0.47
[3991]	CONVERGENT MARGIN	SCOTIA ARC / SOUTH SHETLAND ISLANDS / DECEPTION	ISLAND CENTER	-62.95	-62.95	-60.63	-60.63	SAE			s_B.276.1 [3991]	ANDESITE [3991]							1967		VOL					WR [3991]	61	1.26		15.7		1.19	5.5		4.11	1.71	0.17		1.23	6.23	0.42	0.18	0.18
[3991]	CONVERGENT MARGIN	SCOTIA ARC / SOUTH SHETLAND ISLANDS / DECEPTION	ISLAND CENTER	-62.95	-62.95	-60.63	-60.63	SAE			s_B.428.1 [3991]	ANDESITE [3991]							1967		VOL					WR [3991]	57.2	1.89		15.8		2.82	5.67		5.76	2.73	0.18		0.96	5.58	0.36	0.23	0.23
[24367]	CONVERGENT MARGIN	SCOTIA ARC / SOUTH SHETLAND ISLANDS / DECEPTION	KENDALL TERRACE	-62.95	-62.95	-60.63	-60.63	SAE			s_DI-67 [24367]	BASALT [24367]									VOL					WR [24367]	46.6969	0.411914		26.4595				3.45617	14.4916	4.50163	0.0612205		0.103943	2.02788	0.0749973
[23830]	CONVERGENT MARGIN	SCOTIA ARC / SOUTH SHETLAND ISLANDS / DECEPTION	KENDALL TERRACE	-62.95	-62.95	-60.63	-60.63	SAE			s_DI-68 [23830]	NOT GIVEN [23830]									VOL					GL [23830]																1.2
[2594][3991]	CONVERGENT MARGIN	SCOTIA ARC / SOUTH SHETLAND ISLANDS / DECEPTION	STONETHROW AND TELEFON RIDGES	-62.95	-62.95	-60.63	-60.63	SAE			s_B.311.1 [2594]	ANDESITE, BASALTIC [2594]				QUATERNARY [2594]					VOL					WR [2594]	54.6	2.46		14.27		4.2	6.39	10.63	6.92	3.89	0.21		0.6	5.08	0.3		0.07	0.01
[2193][2813]	CONVERGENT MARGIN	SCOTIA ARC / SOUTH SANDWICH ISLAND ARC / BELLINGSHAUSEN	HARDY POINT	-59.483	-59.483	-27.233	-27.233	SAE			s_SSB.12.1 [2193] / s_SSB12.1 [2813]	ANDESITE [2193] / ANDESITE, BASALTIC [2813]								APHYRIC [2813]	VOL					WR [2193]	54.72	0.81		16.03		1.96	8.59	10.41	9.47	3.89	0.19		0.45	2.97	0.11		0.02	0.05
[2193][2813][14922][9837]	CONVERGENT MARGIN	SCOTIA ARC / SOUTH SANDWICH ISLAND ARC / FREEZLAND	SOUTH-EAST SIDE FREEZLAND ROCK	-58	-58.95	-26	-26.583	SAE			s_SSF.2.1 [2193] / s_SSF 2.1 [14922] / s_SSF2.1 [9837]	ANDESITE [2193] / NOT GIVEN [14922]								PORPHYRIC [2813]	VOL					WR [2193]	56.82	0.7		18.74				6.97	8.24	2.53	0.15		0.82	3.38	0.13
[2193][2813][14922][2189][2186]	CONVERGENT MARGIN	SCOTIA ARC / SOUTH SANDWICH ISLAND ARC / BELLINGSHAUSEN	SOUTH-WEST COAST 200 M. EAST OF HARDY POINT	-59.483	-59.483	-27.233	-27.233	SAE			s_SSB.11.1 [2193] / s_SSB11.1 [2813] / s_SSB 11.1 [14922]	ANDESITE [2193] / ANDESITE, BASALTIC [2813] / NOT GIVEN [14922]								SPARSELY PORPHYRIC [2813]	VOL					WR [2193]	56.27	0.93		15.18		2.5	8.34	10.71	8.36	3.31	0.19		0.53	3.18	0.13		0.15	0.01
[2193][2813]	CONVERGENT MARGIN	SCOTIA ARC / SOUTH SANDWICH ISLAND ARC / BELLINGSHAUSEN	NORTHERN WALL OF CRATER	-59.483	-59.483	-27.233	-27.233	SAE			s_SSB.17.2 [2193] / s_SSB17.2 [2813]	ANDESITE [2193] / ANDESITE, BASALTIC [2813]								MICROPORPHYRITIC [2813]	VOL					WR [2193]	56.85	0.93		15.94		4.24	6.95	10.25	8.41	2.87	0.2		0.52	3.21	0.13		0.14	0.11
[2193][2813][2509][9837]	CONVERGENT MARGIN	SCOTIA ARC / SOUTH SANDWICH ISLAND ARC / THULE	S-W SIDE OF HEWINSON POINT PROMONTORY	-59.416	-59.416	-27.266	-27.266	SAE			s_SST.5.1 [2193] / s_SST5.1 [2813]	ANDESITE, BASALTIC [2193] / NOT GIVEN [9837]								APHYRIC [2813]	VOL					WR [2193]	55.67	1.1		14.68		3.43	7.96	11.46	8.05	3.57	0.25		0.73	3.25	0.15		0.2	0.02
[2193][2813][23853][14922][2189][9837]	CONVERGENT MARGIN	SCOTIA ARC / SOUTH SANDWICH ISLAND ARC / LESKOV	FROM LARGE BLOCK ON HIGH PLATFORM ON EASTERN SIDE OF ISLAND	-56.216	-56.216	-26.583	-26.583	SAE			s_SSL.4.2 [2193] / s_SSL4.2 [2813] / s_SSL 4.2 [23853]	ANDESITE [2193] / ANDESITE, 2-PYROXENE [2813] / NOT GIVEN [23853]								PHYRIC [2193] / PORPHYRITIC [2813]	VOL					WR [2193]	57.76	0.76		17.74		2.04	5.05	6.51	7.98	3.86	0.14		0.83	3.2	0.13		0.02	0.01
[2193][2813][23853][14922][2189]	CONVERGENT MARGIN	SCOTIA ARC / SOUTH SANDWICH ISLAND ARC / COOK	REEF POINT	-59.483	-59.483	-27.233	-27.233	SAE			s_SSK.1.1 [2193] / s_SSK1.1 [2813] / s_SSK 1.1 [23853]	ANDESITE [2193] / NOT GIVEN [23853]									VOL					WR [2193]	60.08	1.17		13.94		1.95	9.01	10.73	5.92	1.98	0.19		1.13	3.87	0.22		0.01	0.02
[2813][2186]	CONVERGENT MARGIN	SCOTIA ARC / SOUTH SANDWICH ISLAND ARC / CANDLEMAS	BLOCK FROM FLOW 500 M EAST OF SUMMIT OF SCORIA CONE, NORTHERN PART OF CANDLEMAS ISLAND	-57.08	-57.08	-26.72	-26.72	SAE			s_SSC.24.3 [2813] / s_SSC24.3 [2186]	NOT GIVEN [2813]									VOL					WR [2813]	42.8	0.22		21.9		1.12	6.48		13.02	11.19	0.09		0.03	1.09	0.01		1.35	0.31
[2813][2509][14922][2189]	CONVERGENT MARGIN	SCOTIA ARC / SOUTH SANDWICH ISLAND ARC / CANDLEMAS	SOUTHERN PART OF ISLAND	-57.005	-57.005	-26.933	-26.933	SAE			s_SSC.41.1 [2813] / s_SSC41.1 [2189]	BASALT [2813] / NOT GIVEN [14922]								PORPHYRIC [2813] / PORPHYRITIC [2509]	VOL					WR [2813]	48.5	0.54		23.1		1.56	5		13.54	4.24	0.09		0.13	1.8	0.01		1.18	0.27
[2813][2193]	CONVERGENT MARGIN	SCOTIA ARC / SOUTH SANDWICH ISLAND ARC / CANDLEMAS	SOUTHERN PART OF ISLAND	-57.005	-57.005	-26.933	-26.933	SAE			s_SSC.43.1 [2813]	BASALT [2813]								PORPHYRIC [2813] / HIGHLY PORPHYRITIC [2193]	VOL					WR [2813]	50.6	0.7		18.6		2.26	6.46		11.56	6.4	0.14		0.13	1.92	0.04		1.44	0.32
[2813][2186][2193]	CONVERGENT MARGIN	SCOTIA ARC / SOUTH SANDWICH ISLAND ARC / MONTAGU	MATHIAS POINT	-58.433	-58.433	-26.266	-26.266	SAE			s_SSM5.2 [2813] / s_SSM5.2BUNTREATED [2186] / s_SSM.5.2 [2193]	OCEANITE [2813] / BASALT [2193]								HIGHLY PORPHYRITIC [2193]	VOL					WR [2813]	49.71	0.5		19.28		2.84	7.07		10.17	8.91	0.09		0.2	1.28	0.04		0.13	0
[2193][22052][2813][23853][14922][2189]	CONVERGENT MARGIN	SCOTIA ARC / SOUTH SANDWICH ISLAND ARC / SAUNDERS	SEA CLIFFS AT EGDGE OF BLACKSTONE PLAIN 450M NORTH OF YELLOSTONE CRAGS	-57.766	-57.766	-26.566	-26.566	SAE			s_SSS.10.1 [2193] / s_SSS10.1 [22052]	BASALT, OLIVINE [2193] / NOT GIVEN [22052] / BASALT [2813]								PORPHYRITIC [2193] / PORPHYRITC [2813]	VOL					WR [2193]	50.34	0.83		16.83		1.51816	7.21861	9.47	11.31	7.45	0.17		0.35	2	0.09		0.28	0.04
[2193][22052][2813][14922][2509][2189]	CONVERGENT MARGIN	SCOTIA ARC / SOUTH SANDWICH ISLAND ARC / BRISTOL	SOUTH-WEST COAST OF ISLAND	-58.95	-58.95	-26.583	-26.583	SAE			s_SSR.1.3 [2193] / s_SSR1.3 [22052]	BASALT, OLIVINE [2193] / NOT GIVEN [22052] / BASALT [2813]								PORPHYRITIC [2193]	VOL					WR [2193]	49	0.56		19.43		3.07519	6.72635	9.49	12.41	5.89	0.18		0.1	1.5	0.04		0.1	0.03
[2813][22052][2186][2193][9837]	CONVERGENT MARGIN	SCOTIA ARC / SOUTH SANDWICH ISLAND ARC / VISOKOI	NEAR FOOT OF 70 M FLOW, IRVING POINT	-56.75	-56.75	-27.25	-27.25	SAE			s_SSW1.1 [2813] / s_SSW.1.1 [2193] / s_SSW 1.1 [9837]	BASALT [2813] / NOT GIVEN [22052]								FINE-GRAINED [2813] / APHYRIC [2193]	VOL					WR [2813]	51.04	0.87		17.12		2.68227	7.05293		11.76	5.91	0.19		0.37	1.96	0.07		0.31	0.03
[2193][2813]	CONVERGENT MARGIN	SCOTIA ARC / SOUTH SANDWICH ISLAND ARC / VINDICATION	300 M SOUTH-SOUTHEAST OF SPLINTER CRAG, WEST SIDE OF THE ISLAND	-57.001	-57.001	-26.783	-26.783	SAE			s_SSV.9.1 [2193] / s_SSV9.1 [2813]	BASALT [2193]								PORPHYRITIC [2193] / PORPHYRIC [2813]	VOL					WR [2193]	50.41	0.59		18.15		2.23	7.11	9.03	11.72	6.52	0.18		0.08	1.68	0.03		0.24	0.05
[2193][2813]	CONVERGENT MARGIN	SCOTIA ARC / SOUTH SANDWICH ISLAND ARC / VISOKOI	CLIFF ON NORTH-WEST SIDE OF FINGER POINT	-56.75	-56.75	-27.25	-27.25	SAE			s_SSW.9.3 [2193] / s_SSW9.3 [2813]	ANDESITE, BASALTIC [2193] / BASALT [2813]								APHYRIC [2193]	VOL					WR [2193]	52	1.19		15.76		2.48	9.03	11.17	10.27	5.32	0.2		0.49	2.49	0.12		0.2	0
[2193][2813]	CONVERGENT MARGIN	SCOTIA ARC / SOUTH SANDWICH ISLAND ARC / MONTAGU	200M NORTH-WEST OF HORSBURGH POINT	-58.433	-58.433	-26.266	-26.266	SAE			s_SSM.4.1 [2193] / s_SSM4.1 [2813]	BASALT [2193]								HIGHLY PORPHYRITIC [2193] / MICROPORPHYRITIC [2813]	VOL					WR [2193]	53.06	0.7		17.95		1.88	7.31	9.37	10.6	4.18	0.2		0.25	2.59	0.06		0.12	0.05
[6190]	CONVERGENT MARGIN	SCOTIA ARC / BRANSFIELD STRAIT / DREDGE D1		-62.6	-62.6	-59	-59	SAQ			s_D1A [6190]	BASALT [6190]				QUATERNARY [6190]					VOL			F		GL [6190]	57.56	1.49		15.08				9.52	6.85	3.7	0.22		0.51	4.5	0.31
[6190]	CONVERGENT MARGIN	SCOTIA ARC / BRANSFIELD STRAIT / DREDGE D1		-62.6	-62.6	-59	-59	SAQ			s_D1B [6190]	BASALT [6190]				QUATERNARY [6190]					VOL			F		GL [6190]	55.14	1.46		15.17				9.39	8.26	4.47	0.2		0.4	4.29	0.3
[6190]	CONVERGENT MARGIN	SCOTIA ARC / BRANSFIELD STRAIT / DREDGE D1		-62.6	-62.6	-59	-59	SAQ			s_D1F [6190]	BASALT [6190]				QUATERNARY [6190]					VOL			F		GL [6190]	53.99	1.81		14.82				10.12	8.84	4.58	0.17		0.38	4.09	0.29
[6190]	CONVERGENT MARGIN	SCOTIA ARC / BRANSFIELD STRAIT / DREDGE D1		-62.6	-62.6	-59	-59	SAQ			s_D1I [6190]	BASALT [6190]				QUATERNARY [6190]					VOL			F		GL [6190]	55.84	1.34		15.46				8.84	8.27	4.48	0.17		0.43	4.51	0.27
[6190]	CONVERGENT MARGIN	SCOTIA ARC / BRANSFIELD STRAIT / DREDGE D1		-62.6	-62.6	-59	-59	SAQ			s_D1J [6190]	BASALT [6190]				QUATERNARY [6190]					VOL			F		GL [6190]	54.21	1.89		14.76				10.43	8.15	4.16	0.13		0.43	4.15	0.33
[6190]	CONVERGENT MARGIN	SCOTIA ARC / BRANSFIELD STRAIT / DREDGE D1		-62.6	-62.6	-59	-59	SAQ			s_D1N [6190]	BASALT [6190]				QUATERNARY [6190]					VOL			F		GL [6190]	52.24	1.82		15.02				10.45	9.63	5.35	0.19		0.23	3.74	0.2
[6190]	CONVERGENT MARGIN	SCOTIA ARC / BRANSFIELD STRAIT / DREDGE D2		-62.4	-62.4	-58.4	-58.4	SAQ			s_D2A [6190]	BASALT [6190]				QUATERNARY [6190]					VOL			F		GL [6190]	53.47	2.2		14.24				11.88	8.19	4.13	0.17		0.44	4.29	0.31
[6190]	CONVERGENT MARGIN	SCOTIA ARC / BRANSFIELD STRAIT / DREDGE D2		-62.4	-62.4	-58.4	-58.4	SAQ			s_D2B [6190]	BASALT [6190]				QUATERNARY [6190]					VOL			F		GL [6190]	56.39	2.18		14.81				11.29	6.56	3.21	0.17		0.6	4.29	0.43
[6190]	CONVERGENT MARGIN	SCOTIA ARC / BRANSFIELD STRAIT / DREDGE D2		-62.4	-62.4	-58.4	-58.4	SAQ			s_D2E [6190]	BASALT [6190]				QUATERNARY [6190]					VOL			F		GL [6190]	54.46	2.28		13.67				12.36	6.96	3.72	0.16		0.54	4.16	0.39
[6190]	CONVERGENT MARGIN	SCOTIA ARC / BRANSFIELD STRAIT / DREDGE D2		-62.4	-62.4	-58.4	-58.4	SAQ			s_D2G [6190]	BASALT [6190]				QUATERNARY [6190]					VOL			F		GL [6190]	49.63	1.33		16.5				9.01	11.66	7.58	0.1		0.15	3.03	0.13
[6190]	CONVERGENT MARGIN	SCOTIA ARC / BRANSFIELD STRAIT / DREDGE D2		-62.4	-62.4	-58.4	-58.4	SAQ			s_D2J [6190]	BASALT [6190]				QUATERNARY [6190]					VOL			F		GL [6190]	59.92	1.67		15.07				9.44	5.16	2.15	0.21		0.76	4.59	0.47
[6190]	CONVERGENT MARGIN	SCOTIA ARC / BRANSFIELD STRAIT / DREDGE D3		-62.4	-62.4	-58.4	-58.4	SAQ			s_D3C [6190]	BASALT [6190]				QUATERNARY [6190]					VOL			F		GL [6190]	51.12	1.54		14.78				9.68	10.46	5.86	0.11		0.28	3.58	0.18
[6190]	CONVERGENT MARGIN	SCOTIA ARC / BRANSFIELD STRAIT / DREDGE D3		-62.4	-62.4	-58.4	-58.4	SAQ			s_D3D [6190]	BASALT [6190]				QUATERNARY [6190]					VOL			F		GL [6190]	52.12	2.72		13.56				13.04	7.9	3.71	0.2		0.43	4.03	0.35
[6190]	CONVERGENT MARGIN	SCOTIA ARC / BRANSFIELD STRAIT / DREDGE D4		-62.4	-62.4	-58.4	-58.4	SAQ			s_D4D [6190]	BASALT [6190]				QUATERNARY [6190]					VOL			F		GL [6190]	52.4	2.13		13.93				11.77	8.99	4.89	0.19		0.37	4.02	0.24
[6190]	CONVERGENT MARGIN	SCOTIA ARC / BRANSFIELD STRAIT / DREDGE D4		-62.4	-62.4	-58.4	-58.4	SAQ			s_D4F [6190]	BASALT [6190]				QUATERNARY [6190]					VOL			F		GL [6190]	53.78	2.78		13.64				12.79	7.68	3.87	0.17		0.5	3.97	0.35
[6190]	CONVERGENT MARGIN	SCOTIA ARC / BRANSFIELD STRAIT / DREDGE D6	EAST OF BRIDGEMAN ISLAND	-62.1	-62.1	-56.5	-56.5	SAQ			s_D6D [6190]	BASALT [6190]				QUATERNARY [6190]					VOL			F		GL [6190]	51.82	0.84		16.08				8.45	12	7.12	0.12		0.39	2.55	0.06
[6190]	CONVERGENT MARGIN	SCOTIA ARC / BRANSFIELD STRAIT / DREDGE D7	SOUTHWEST TIP OF A LINEAR RIDGE COMING OFF BRIDGEMAN ISLAND PLATFORM	-62.1	-62.1	-57	-57	SAQ			s_D7B [6190]	BASALT [6190]				QUATERNARY [6190]					VOL			F		GL [6190]	54.76	1.36		14.69				10.44	8.92	4.58	0.16		0.57	3.55	0.12
[6190]	CONVERGENT MARGIN	SCOTIA ARC / BRANSFIELD STRAIT / DREDGE D7	SOUTHWEST TIP OF A LINEAR RIDGE COMING OFF BRIDGEMAN ISLAND PLATFORM	-62.1	-62.1	-57	-57	SAQ			s_D7E [6190]	BASALT [6190]				QUATERNARY [6190]					VOL			F		GL [6190]	53.79	1.09		15.36				9.54	9.59	5.07	0.16		0.53	3.4	0.1
[6190]	CONVERGENT MARGIN	SCOTIA ARC / BRANSFIELD STRAIT / DREDGE D7	SOUTHWEST TIP OF A LINEAR RIDGE COMING OFF BRIDGEMAN ISLAND PLATFORM	-62.1	-62.1	-57	-57	SAQ			s_D7F [6190]	BASALT [6190]				QUATERNARY [6190]					VOL			F		GL [6190]	54.95	0.85		15.38				8.68	10	5.45	0.11		0.52	3.11	0.1
[6190]	CONVERGENT MARGIN	SCOTIA ARC / BRANSFIELD STRAIT / DREDGE D7	SOUTHWEST TIP OF A LINEAR RIDGE COMING OFF BRIDGEMAN ISLAND PLATFORM	-62.1	-62.1	-57	-57	SAQ			s_D7H [6190]	BASALT [6190]				QUATERNARY [6190]					VOL			F		GL [6190]	53.28	1.29		14.73				10.32	8.81	4.45	0.16		0.57	3.52	0.13
[6190]	CONVERGENT MARGIN	SCOTIA ARC / BRANSFIELD STRAIT / DREDGE D7	SOUTHWEST TIP OF A LINEAR RIDGE COMING OFF BRIDGEMAN ISLAND PLATFORM	-62.1	-62.1	-57	-57	SAQ			s_D7O [6190]	BASALT [6190]				QUATERNARY [6190]					VOL			F		GL [6190]	52.71	1		15.28				8.84	10.41	5.58	0.16		0.45	3.17	0.09
[6190]	CONVERGENT MARGIN	SCOTIA ARC / BRANSFIELD STRAIT / DREDGE D8		-62.2	-62.2	-57.1	-57.1	SAQ			s_D8F [6190]	BASALT [6190]				QUATERNARY [6190]					VOL			F		GL [6190]	50.52	1.23		16.45				8.15	10.98	6.73	0.14		0.32	3.01	0.13
[6190]	CONVERGENT MARGIN	SCOTIA ARC / BRANSFIELD STRAIT / DREDGE D10		-62.3	-62.3	-58.1	-58.1	SAQ			s_D10A [6190]	BASALT [6190]				QUATERNARY [6190]					VOL			F		GL [6190]	51.2	1.14		15.59				7.95	11.8	6.62	0.1		0.63	2.74	0.29
[6190]	CONVERGENT MARGIN	SCOTIA ARC / BRANSFIELD STRAIT / DREDGE D10		-62.3	-62.3	-58.1	-58.1	SAQ			s_D10J [6190]	BASALT [6190]				QUATERNARY [6190]					VOL			F		GL [6190]	52.13	1.09		15.85				8.32	11.48	6.14	0.12		0.67	2.91	0.24
[6190]	CONVERGENT MARGIN	SCOTIA ARC / BRANSFIELD STRAIT / DREDGE D11	HOOK-SHAPED RIDGE	-62.2	-62.2	-57.3	-57.3	SAQ			s_D11.2 [6190]	BASALT [6190]				QUATERNARY [6190]					VOL			F		GL [6190]	76.19	0.39		12.06				4.79	1.79	0.15	0.11		1.22	3.52	0.1
[6190]	CONVERGENT MARGIN	SCOTIA ARC / BRANSFIELD STRAIT / DREDGE D11	HOOK-SHAPED RIDGE	-62.2	-62.2	-57.3	-57.3	SAQ			s_D11.3 [6190]	BASALT [6190]				QUATERNARY [6190]					VOL			F		GL [6190]	78.05	0.34		11.01				4.27	1.02	0.11	0.11		1.06	3.04	0.06
[6190]	CONVERGENT MARGIN	SCOTIA ARC / BRANSFIELD STRAIT / DREDGE D12		-62.2	-62.6	-59	-59	SAQ			s_D12.3 [6190]	BASALT [6190]				QUATERNARY [6190]					VOL			F		GL [6190]	78.63	0.3		11.27				4.12	1.22	0.12	0.11		1.37	3.02	0.08
[6190]	CONVERGENT MARGIN	SCOTIA ARC / BRANSFIELD STRAIT / DREDGE D13		-62.7	-62.7	-59.4	-59.4	SAQ			s_D13.1 [6190]	BASALT [6190]				QUATERNARY [6190]					VOL			F		GL [6190]	54.41	1.74		15.86				7.81	9.31	3.67	0.14		0.55	4.65	0.35
[6190]	CONVERGENT MARGIN	SCOTIA ARC / BRANSFIELD STRAIT / DREDGE D13		-62.7	-62.7	-59.4	-59.4	SAQ			s_D13.4 [6190]	BASALT [6190]				QUATERNARY [6190]					VOL			F		GL [6190]	75.14	0.49		11.8				5.76	1.75	0.19	0.16		1.16	2.95	0.07
[6190]	CONVERGENT MARGIN	SCOTIA ARC / BRANSFIELD STRAIT / PISTON CORE PD7		-62.8	-62.8	-59.5	-59.5	SAQ			s_PC7 [6190]	BASALT [6190]				QUATERNARY [6190]					VOL			F		GL [6190]	54.8	1.85		15.59				9.76	8.08	4.21	0.15		0.52	4.63	0.28
[6190]	CONVERGENT MARGIN	SCOTIA ARC / BRANSFIELD STRAIT / PISTON CORE DF32		-62.7	-62.7	-59.1	-59.1	SAQ			s_DF32 [6190]	BASALT [6190]				QUATERNARY [6190]					VOL			F		GL [6190]	54.79	2.18		14.2				10.78	8.07	4.4	0.2		0.43	3.99	0.33
[6190]	CONVERGENT MARGIN	SCOTIA ARC / BRANSFIELD STRAIT / DREDGE D2		-62.4	-62.4	-58.4	-58.4	SAQ			s_D2N [6190]	BASALT [6190]				QUATERNARY [6190]					VOL			F		WR [6190]	52.15	2.75		14.8				11.94	7.83	3.93	0.22		0.39	5.04	0.34
[6190]	CONVERGENT MARGIN	SCOTIA ARC / BRANSFIELD STRAIT / DREDGE D7	SOUTHWEST TIP OF A LINEAR RIDGE COMING OFF BRIDGEMAN ISLAND PLATFORM	-62.1	-62.1	-57	-57	SAQ			s_D7A [6190]	BASALT [6190]				QUATERNARY [6190]					VOL			F		WR [6190]	51.51	0.69		18.07				6.9	11.95	7.33	0.12		0.32	2.52	0.04
[6190]	CONVERGENT MARGIN	SCOTIA ARC / BRANSFIELD STRAIT / DREDGE D144		-62.6	-62.6	-59	-59	SAQ			s_D144.1 [6190]	BASALT [6190]				QUATERNARY [6190]					VOL			F		WR [6190]	70.28	0.35		12.89				4.45	1.26	0.12	0.13		1.42	7.39	0.01
[6190]	CONVERGENT MARGIN	SCOTIA ARC / BRANSFIELD STRAIT / DREDGE D144		-62.6	-62.6	-59	-59	SAQ			s_D144.4 [6190]	BASALT [6190]				QUATERNARY [6190]					VOL			F		WR [6190]	50.06	1.47		17.08				8.69	10.71	6.4	0.16		0.32	3.83	0.17
[6190]	CONVERGENT MARGIN	SCOTIA ARC / BRANSFIELD STRAIT / DREDGE D145		-62.8	-62.8	-59.8	-59.9	SAQ			s_D145.3 [6190]	BASALT [6190]				QUATERNARY [6190]					VOL			F		WR [6190]	51.5	1.39		17				8.5	10.61	5.85	0.16		0.37	3.91	0.16
[6190]	CONVERGENT MARGIN	SCOTIA ARC / BRANSFIELD STRAIT / DREDGE D146		-62.8	-62.8	-59.8	-59.9	SAQ			s_D146.1 [6190]	BASALT [6190]				QUATERNARY [6190]					VOL			F		WR [6190]	50.97	1.57		17.38				8.37	10.42	5.94	0.16		0.32	3.88	0.18
[6190]	CONVERGENT MARGIN	SCOTIA ARC / BRANSFIELD STRAIT / DREDGE D156		-62.8	-62.8	-59.8	-59.9	SAQ			s_D156.4 [6190]	BASALT [6190]				QUATERNARY [6190]					VOL			F		WR [6190]	50.02	1.5		17.59				8.21	11.12	6.34	0.15		0.34	3.68	0.2
[6190]	CONVERGENT MARGIN	SCOTIA ARC / SOUTH SHETLAND ISLANDS / KING GEORGE ISLAND		-62.05	-62.05	-58.4	-58.4	SAE			s_P615.1 [6190]	BASALT [6190]				QUATERNARY [6190]					VOL			F		WR [6190]	47.97	0.51		20.06				7.66	12.7	6.82	0.13		0.58	2.04	0.11
[6190]	CONVERGENT MARGIN	SCOTIA ARC / SOUTH SHETLAND ISLANDS / ROBERT ISLAND		-62.35	-62.35	-59.6	-59.6	SAE			s_P842.9 [6190]	BASALT [6190]				QUATERNARY [6190]					VOL			F		WR [6190]	50.3	1.1		16.5				2.31	10.48	8.9	0.17		0.54	2.56	0.48
[6190]	CONVERGENT MARGIN	SCOTIA ARC / SOUTH SHETLAND ISLANDS / LIVINGSTON ISLAND		-62.5	-62.5	-60.5	-60.5	SAE			s_P864.4 [6190]	BASALT [6190]				QUATERNARY [6190]					VOL			F		WR [6190]	49.86	1.02		16.91				9.66	11.65	6.47	0.17		0.23	2.45	0.14
[6190]	CONVERGENT MARGIN	SCOTIA ARC / SOUTH SHETLAND ISLANDS / LIVINGSTON ISLAND		-62.5	-62.5	-60.5	-60.5	SAE			s_P845.9 [6190]	BASALT [6190]				QUATERNARY [6190]					VOL			F		WR [6190]	46.57	1.33		19.7				10.82	11.47	5.09	0.17		0.3	2.59	0.17
[6190]	CONVERGENT MARGIN	SCOTIA ARC / SOUTH SHETLAND ISLANDS / LIVINGSTON ISLAND		-62.5	-62.5	-60.5	-60.5	SAE			s_P862.4 [6190]	BASALT [6190]				QUATERNARY [6190]					VOL			F		WR [6190]	47.97	0.76		22.1				9.04	12.46	3.55	0.16		0.51	2.32	0.11
[6190]	CONVERGENT MARGIN	SCOTIA ARC / BRANSFIELD STRAIT / DREDGE D1		-62.6	-62.6	-59	-59	SAQ			s_D1A [6190]	BASALT [6190]				QUATERNARY [6190]					VOL			F		WR [6190]	54.05	1.45		15.57				8.73	8.4	4.52	0.18		0.4	4.77	0.24
[6190]	CONVERGENT MARGIN	SCOTIA ARC / BRANSFIELD STRAIT / DREDGE D1		-62.6	-62.6	-59	-59	SAQ			s_D1F [6190]	BASALT [6190]				QUATERNARY [6190]					VOL			F		WR [6190]	52.91	1.72		15.62				9.5	9.12	5.27	0.18		0.41	4.17	0.23
[6190]	CONVERGENT MARGIN	SCOTIA ARC / BRANSFIELD STRAIT / DREDGE D2		-62.4	-62.4	-58.4	-58.4	SAQ			s_D2G [6190]	BASALT [6190]				QUATERNARY [6190]					VOL			F		WR [6190]	49.04	1.37		17.03				8.77	11.61	7.61	0.16		0.18	3.08	0.11
[6190]	CONVERGENT MARGIN	SCOTIA ARC / BRANSFIELD STRAIT / DREDGE D3		-62.4	-62.4	-58.4	-58.4	SAQ			s_D3C [6190]	BASALT [6190]				QUATERNARY [6190]					VOL			F		WR [6190]	51.14	1.56		16.23				9.31	10.87	6.03	0.17		0.27	3.54	0.14
[6190]	CONVERGENT MARGIN	SCOTIA ARC / BRANSFIELD STRAIT / DREDGE D4		-62.4	-62.4	-58.4	-58.4	SAQ			s_D4D [6190]	BASALT [6190]				QUATERNARY [6190]					VOL			F		WR [6190]	51.91	1.95		15.66				10.54	9.23	4.8	0.19		0.32	4.37	0.2
[6190]	CONVERGENT MARGIN	SCOTIA ARC / BRANSFIELD STRAIT / DREDGE D6	EAST OF BRIDGEMAN ISLAND	-62.1	-62.1	-56.5	-56.5	SAQ			s_D6D [6190]	BASALT [6190]				QUATERNARY [6190]					VOL			F		WR [6190]	50.11	0.69		15.79				8.09	10.6	11.21	0.14		0.31	2.22	0.03
[6190]	CONVERGENT MARGIN	SCOTIA ARC / BRANSFIELD STRAIT / DREDGE D7	SOUTHWEST TIP OF A LINEAR RIDGE COMING OFF BRIDGEMAN ISLAND PLATFORM	-62.1	-62.1	-57	-57	SAQ			s_D7F [6190]	BASALT [6190]				QUATERNARY [6190]					VOL			F		WR [6190]	52.63	0.65		18.37				6.78	11.49	5.82	0.13		0.38	2.83	0.05
[6190]	CONVERGENT MARGIN	SCOTIA ARC / BRANSFIELD STRAIT / DREDGE D8		-62.2	-62.2	-57.1	-57.1	SAQ			s_D8F [6190]	BASALT [6190]				QUATERNARY [6190]					VOL			F		WR [6190]	50.81	1.18		16.14				8.58	10.19	8.84	0.16		0.4	2.88	0.1
[6190]	CONVERGENT MARGIN	SCOTIA ARC / BRANSFIELD STRAIT / DREDGE D10		-62.3	-62.3	-58.1	-58.1	SAQ			s_D10A [6190]	BASALT [6190]				QUATERNARY [6190]					VOL			F		WR [6190]	48.29	0.75		12.7				8.56	8.58	17.57	0.15		0.41	1.99	0.1
[6190]	CONVERGENT MARGIN	SCOTIA ARC / BRANSFIELD STRAIT / DREDGE D1		-62.6	-62.6	-59	-59	SAQ			s_D1J [6190]	BASALT [6190]				QUATERNARY [6190]					VOL			F		WR [6190]
[6190]	CONVERGENT MARGIN	SCOTIA ARC / BRANSFIELD STRAIT / DREDGE D1		-62.6	-62.6	-59	-59	SAQ			s_D1N [6190]	BASALT [6190]				QUATERNARY [6190]					VOL			F		WR [6190]
[6190]	CONVERGENT MARGIN	SCOTIA ARC / BRANSFIELD STRAIT / DREDGE D2		-62.4	-62.4	-58.4	-58.4	SAQ			s_D2J [6190]	BASALT [6190]				QUATERNARY [6190]					VOL			F		WR [6190]
[6190]	CONVERGENT MARGIN	SCOTIA ARC / BRANSFIELD STRAIT / DREDGE D6	EAST OF BRIDGEMAN ISLAND	-62.1	-62.1	-56.5	-56.5	SAQ			s_D6G [6190]	BASALT [6190]				QUATERNARY [6190]					VOL			F		WR [6190]
[6190]	CONVERGENT MARGIN	SCOTIA ARC / BRANSFIELD STRAIT / PISTON CORE DF32		-62.7	-62.7	-59.1	-59.1	SAQ			s_DF32 [6190]	BASALT [6190]				QUATERNARY [6190]					VOL			F		WR [6190]
[6190]	CONVERGENT MARGIN	SCOTIA ARC / BRANSFIELD STRAIT / PISTON CORE PD7		-62.8	-62.8	-59.5	-59.5	SAQ			s_PC7 [6190]	BASALT [6190]				QUATERNARY [6190]					VOL			F		WR [6190]
[2193][2813][14922][2509][2189]	CONVERGENT MARGIN	SCOTIA ARC / SOUTH SANDWICH ISLAND ARC / VISOKOI	SHAMROCK HILL EASTERN SLOPE OF ISLAND	-56.75	-56.75	-27.25	-27.25	SAE			s_SSW.6.3 [2193] / s_SSW6.3 [2189]	ANDESITE, BASALTIC [2193] / NOT GIVEN [14922]								APHYRIC [2193]	VOL					WR [2193]	53.64	1.35		14.54		2.93	10.18	12.56	8.86	4.19	0.21		0.56	2.72	0.13		0.2	0.24
[2193][2813][2724][2186]	CONVERGENT MARGIN	SCOTIA ARC / SOUTH SANDWICH ISLAND ARC / COOK	LAVA FLOW FORMING REEF POINT	-59.483	-59.483	-27.233	-27.233	SAE			s_SSK.1.3 [2193] / s_SSK1.3 [2813]	DACITE [2193]								APHYRIC [2813]	VOL					WR [2193]	66.21	0.7		13.35		1.09	6.45	7.86	4.24	0.84	0.18		1.58	4.2	0.16		0.11	0.03
[17507][23830]	CONVERGENT MARGIN	SCOTIA ARC / SOUTH SHETLAND ISLANDS / DECEPTION	IRIZAR LAKE	-63	-63	-61	-61	SAE			s_DI-29 [17507]	ANDESITE, BASALTIC [17507] / NOT GIVEN [23830]									VOL			F		WR [17507] / GL [23830]	52.7	1.914		16.14				9.19	8.36	4.21	0.175		0.58	4.55	0.29	0.5
[17507][23830][24367]	CONVERGENT MARGIN	SCOTIA ARC / SOUTH SHETLAND ISLANDS / DECEPTION	IRIZAR LAKE	-63	-63	-61	-61	SAE			s_DI-31 [17507]	ANDESITE, BASALTIC [17507] / NOT GIVEN [23830] / TRACHYANDESITE, BASALTIC [24367]									VOL			F		WR [17507] / GL [23830]	55.64	1.448		16.17				7.42	6.91	3.89	0.157		0.87	5.14	0.254	0.7
[17507][23830][24367]	CONVERGENT MARGIN	SCOTIA ARC / SOUTH SHETLAND ISLANDS / DECEPTION	IRIZAR LAKE	-63	-63	-61	-61	SAE			s_DI-35 [17507]	ANDESITE, BASALTIC [17507] / NOT GIVEN [23830] / TRACHYANDESITE, BASALTIC [24367]									VOL			F		WR [17507] / GL [23830]	54.07	1.284		17.92				7.12	9.13	4.6	0.141		0.6	4.28	0.214	0.2
[17507][23830]	CONVERGENT MARGIN	SCOTIA ARC / SOUTH SHETLAND ISLANDS / DECEPTION	IRIZAR LAKE	-63	-63	-61	-61	SAE			s_DI-36 [17507]	ANDESITE, BASALTIC [17507] / NOT GIVEN [23830]									VOL			F		WR [17507] / GL [23830]	54.49	1.347		17.21				7.35	8.45	4.35	0.147		0.67	4.57	0.228	0.3
[24367][23830][17507]	CONVERGENT MARGIN	SCOTIA ARC / SOUTH SHETLAND ISLANDS / DECEPTION	IRIZAR LAKE	-63	-63	-61	-61	SAE			s_DI-37 [24367]	BASALT [24367] / NOT GIVEN [23830]									VOL			F		WR [24367] / GL [23830]	48.5619	1.70983		17.3166				8.33243	9.67156	5.67011	0.14911		0.4523	3.84704	0.276004	1.1
[23830]	CONVERGENT MARGIN	SCOTIA ARC / SOUTH SHETLAND ISLANDS / DECEPTION	CERRO CALIENTE	-63	-63	-61	-61	SAE			s_DI-62 [23830]	NOT GIVEN [23830]									VOL					GL [23830]																1.1
[24367][23830]	CONVERGENT MARGIN	SCOTIA ARC / SOUTH SHETLAND ISLANDS / DECEPTION	FUMAROLE BAY	-63	-63	-61	-61	SAE			s_DI-11 [24367]	BASALT [24367] / NOT GIVEN [23830]									VOL					WR [24367] / GL [23830]	51.6242	1.37627		18.4203				7.08296	10.3135	5.38839	0.134359		0.450491	3.45917	0.222825	1
[24367][23830]	CONVERGENT MARGIN	SCOTIA ARC / SOUTH SHETLAND ISLANDS / DECEPTION	FUMAROLE BAY	-63	-63	-61	-61	SAE			s_DI-16A [24367]	BASALT [24367] / NOT GIVEN [23830]									VOL					WR [24367] / GL [23830]	49.5354	2.26822		15.9963				10.4004	9.22346	4.81428	0.181137		0.376865	3.8311	0.324541	0.7
[24367][23830]	CONVERGENT MARGIN	SCOTIA ARC / SOUTH SHETLAND ISLANDS / DECEPTION	FUMAROLE BAY	-63	-63	-61	-61	SAE			s_DI-18 [24367]	BASALT [24367] / NOT GIVEN [23830]									VOL					WR [24367] / GL [23830]	48.673	1.46038		17.387				7.5292	10.2352	5.05592	0.138156		0.319084	3.71484	0.228083	2.2
[17507][23830]	CONVERGENT MARGIN	SCOTIA ARC / SOUTH SHETLAND ISLANDS / DECEPTION	WHALERS BAY	-63	-63	-61	-61	SAE			s_DI-52 [17507]	BASALT [17507] / NOT GIVEN [23830]									VOL			F		WR [17507] / GL [23830]	51.41	1.613		17.12				8.37	9.97	5.59	0.156		0.47	4.04	0.241	0.3
[6418]	CONVERGENT MARGIN	SCOTIA ARC / ANTARCTIC PENINSULA / SEAL NUNATAKS	SEAL NUNATAKS, BRUCE NUNATAK	-65	-65.25	-59.5	-60	SAE			s_R.3713.4 [6418]	BASALT, ALKALINE [6418]				NEOGENE [6418]					VOL			F		WR [6418]	49.11	2.33		14.12				10.53	9.18	8.32	0.15		1.25	3.67	0.49
[6418]	CONVERGENT MARGIN	SCOTIA ARC / ANTARCTIC PENINSULA / SEAL NUNATAKS	SEAL NUNATAKS, POLLUX NUNATAK	-65	-65.25	-59.5	-60	SAE			s_R.3735.1 [6418]	BASALT, ALKALINE [6418]				NEOGENE [6418]					VOL			F		WR [6418]	45.56	2.65		13.65				11.53	9.54	10.27	0.16		1.57	3.6	0.54
[6418]	CONVERGENT MARGIN	SCOTIA ARC / ANTARCTIC PENINSULA / SEAL NUNATAKS	SEAL NUNATAKS, ARKTOWSKI NUNATAK	-65	-65.25	-59.5	-60	SAE			s_R.3739.2 [6418]	BASALT, TRANSITIONAL [6418]				NEOGENE [6418]					VOL			F		WR [6418]	51.72	2.04		15.4				9.57	8.78	6.54	0.13		1.06	3.66	0.32
[6418]	CONVERGENT MARGIN	SCOTIA ARC / ANTARCTIC PENINSULA / SEAL NUNATAKS	SEAL NUNATAKS, LARSEN NUNATAK	-65.05	-65.05	-60.18	-60.18	SAE			s_R.3729.1 [6418]	BASALT, TRANSITIONAL [6418]				NEOGENE [6418]					VOL			F		WR [6418]	49.61	1.94		14.81				11.06	8.5	7.87	0.15		0.89	3.5	0.27
[6418]	CONVERGENT MARGIN	SCOTIA ARC / ANTARCTIC PENINSULA / SEAL NUNATAKS	SEAL NUNATAKS, CASTOR NUNATAK	-65	-65.25	-59.5	-60	SAE			s_R.3746.1 [6418]	BASALT, TRANSITIONAL [6418]				NEOGENE [6418]					VOL			F		WR [6418]	50.88	1.97		14.91				10.16	8.84	7.96	0.14		0.96	3.36	0.32
[6418]	CONVERGENT MARGIN	SCOTIA ARC / ANTARCTIC PENINSULA / SEAL NUNATAKS	SEAL NUNATAKS, EVENSEN NUNATAK	-65	-65.25	-59.5	-60	SAE			s_R.3728.2 [6418]	THOLEIITE [6418]				NEOGENE [6418]					VOL			F		WR [6418]	51.5	1.74		14.82				10.27	8.61	8.32	0.14		0.76	3.34	0.24
[6418]	CONVERGENT MARGIN	SCOTIA ARC / ANTARCTIC PENINSULA / SEAL NUNATAKS	SEAL NUNATAKS, CHRISTENSEN NUNATAK	-65	-65.25	-59.5	-60	SAE			s_R.3731.3 [6418]	THOLEIITE [6418]				NEOGENE [6418]					VOL			F		WR [6418]	52.31	1.84		14.87				10.15	8.58	7	0.14		0.78	3.31	0.22
[6418]	CONVERGENT MARGIN	SCOTIA ARC / ANTARCTIC PENINSULA / SEAL NUNATAKS	SEAL NUNATAKS, BRUCE NUNATAK	-65	-65.25	-59.5	-60	SAE			s_R.3740.3 [6418]	THOLEIITE [6418]				NEOGENE [6418]					VOL			F		WR [6418]	52.08	2.16		15.67				9.82	9.18	5.58	0.14		0.96	3.43	0.31
[6419]	CONVERGENT MARGIN	SCOTIA ARC / SOUTH SHETLAND ISLANDS / DECEPTION	POST-CALDERA STAGE, LATE TUFF CONES	-62.95	-62.95	-60.63	-60.63	SAE			s_B.763.4 [6419]	ANDESITE, BASALTIC [6419]									VOL			F		WR [6419]	54.31												0.73		0.34
[6419]	CONVERGENT MARGIN	SCOTIA ARC / SOUTH SHETLAND ISLANDS / DECEPTION	POST-CALDERA STAGE, LATE TUFF CONES	-62.95	-62.95	-60.63	-60.63	SAE			s_B.766.5 [6419]	ANDESITE [6419]									VOL			F		WR [6419]	59.37												1.08		0.44
[6419]	CONVERGENT MARGIN	SCOTIA ARC / SOUTH SHETLAND ISLANDS / DECEPTION	POST-CALDERA STAGE, LATE TUFF CONES	-62.95	-62.95	-60.63	-60.63	SAE			s_B.767.1 [6419]	ANDESITE [6419]									VOL			F		WR [6419]	59.59												1.07		0.44
[6419]	CONVERGENT MARGIN	SCOTIA ARC / SOUTH SHETLAND ISLANDS / DECEPTION	POST-CALDERA STAGE, LATE TUFF CONES	-62.95	-62.95	-60.63	-60.63	SAE			s_B.770.2 [6419]	ANDESITE [6419]									VOL			F		WR [6419]	58.75												1.02		0.42
[6419]	CONVERGENT MARGIN	SCOTIA ARC / SOUTH SHETLAND ISLANDS / DECEPTION	POST-CALDERA STAGE, LATE TUFF CONES	-62.95	-62.95	-60.63	-60.63	SAE			s_B.780.13 [6419]	BASALT [6419]									VOL			F		WR [6419]	52.18												0.48		0.28
[6419]	CONVERGENT MARGIN	SCOTIA ARC / SOUTH SHETLAND ISLANDS / DECEPTION	POST-CALDERA STAGE, LATE TUFF CONES	-62.95	-62.95	-60.63	-60.63	SAE			s_B.785.2 [6419]	BASALT [6419]									VOL			F		WR [6419]	52.58												0.5		0.27
[6419]	CONVERGENT MARGIN	SCOTIA ARC / SOUTH SHETLAND ISLANDS / DECEPTION	POST-CALDERA STAGE, LATE TUFF CONES	-62.95	-62.95	-60.63	-60.63	SAE			s_B.789.9 [6419]	ANDESITE [6419]									VOL			F		WR [6419]	56.05												0.88		0.25
[6419]	CONVERGENT MARGIN	SCOTIA ARC / SOUTH SHETLAND ISLANDS / DECEPTION	POST-CALDERA STAGE, LATE TUFF CONES	-62.95	-62.95	-60.63	-60.63	SAE			s_B.789.13 [6419]	BASALT [6419]									VOL			F		WR [6419]	51.96												0.54		0.3
[6419]	CONVERGENT MARGIN	SCOTIA ARC / SOUTH SHETLAND ISLANDS / DECEPTION	POST-CALDERA STAGE, LATE TUFF CONES	-62.95	-62.95	-60.63	-60.63	SAE			s_B.795.12 [6419]	ANDESITE, BASALTIC [6419]									VOL			F		WR [6419]	53.71												0.61		0.41
[6419]	CONVERGENT MARGIN	SCOTIA ARC / SOUTH SHETLAND ISLANDS / DECEPTION	POST-CALDERA STAGE, LATE TUFF CONES	-62.95	-62.95	-60.63	-60.63	SAE			s_B.799.1A [6419]	ANDESITE [6419]									VOL			F		WR [6419]	56.3												0.87		0.34
[6419]	CONVERGENT MARGIN	SCOTIA ARC / SOUTH SHETLAND ISLANDS / DECEPTION	POST-CALDERA STAGE, LATE TUFF CONES	-62.95	-62.95	-60.63	-60.63	SAE			s_B.799.5 [6419]	ANDESITE, BASALTIC [6419]									VOL			F		WR [6419]	55.75												0.87		0.33
[6419]	CONVERGENT MARGIN	SCOTIA ARC / SOUTH SHETLAND ISLANDS / DECEPTION	POST-CALDERA STAGE, LATE TUFF CONES	-62.95	-62.95	-60.63	-60.63	SAE			s_B.800.7 [6419]	ANDESITE [6419]									VOL			F		WR [6419]	56.13												0.93		0.33
[6419]	CONVERGENT MARGIN	SCOTIA ARC / SOUTH SHETLAND ISLANDS / DECEPTION	POST-CALDERA STAGE, LATE TUFF CONES	-62.95	-62.95	-60.63	-60.63	SAE			s_B.801.2 [6419]	ANDESITE, BASALTIC [6419]									VOL			F		WR [6419]	55.82												0.94		0.33
[6419]	CONVERGENT MARGIN	SCOTIA ARC / SOUTH SHETLAND ISLANDS / DECEPTION	POST-CALDERA STAGE, LATE TUFF CONES	-62.95	-62.95	-60.63	-60.63	SAE			s_B.809.5 [6419]	ANDESITE [6419]									VOL			F		WR [6419]	57.9												1.03		0.38
[6419]	CONVERGENT MARGIN	SCOTIA ARC / SOUTH SHETLAND ISLANDS / DECEPTION	POST-CALDERA STAGE, FISSURE VENTS	-62.95	-62.95	-60.63	-60.63	SAE			s_B.753.9 [6419]	ANDESITE, BASALTIC [6419]									VOL			F		WR [6419]	53.39												0.69		0.36
[6419]	CONVERGENT MARGIN	SCOTIA ARC / SOUTH SHETLAND ISLANDS / DECEPTION	POST-CALDERA STAGE, FISSURE VENTS	-62.95	-62.95	-60.63	-60.63	SAE			s_B.758.2 [6419]	BASALT [6419]									VOL			F		WR [6419]	51.71												0.5		0.35
[6419]	CONVERGENT MARGIN	SCOTIA ARC / SOUTH SHETLAND ISLANDS / DECEPTION	POST-CALDERA STAGE, FISSURE VENTS	-62.95	-62.95	-60.63	-60.63	SAE			s_B.771.2 [6419]	BASALT [6419]									VOL			F		WR [6419]	49.73												0.46		0.27
[6419]	CONVERGENT MARGIN	SCOTIA ARC / SOUTH SHETLAND ISLANDS / DECEPTION	POST-CALDERA STAGE, FISSURE VENTS	-62.95	-62.95	-60.63	-60.63	SAE			s_B.773.1 [6419]	BASALT [6419]									VOL			F		WR [6419]	52.83												0.6		0.31
[6419]	CONVERGENT MARGIN	SCOTIA ARC / SOUTH SHETLAND ISLANDS / DECEPTION	POST-CALDERA STAGE, FISSURE VENTS	-62.95	-62.95	-60.63	-60.63	SAE			s_B.775.4B [6419]	ANDESITE, BASALTIC [6419]									VOL			F		WR [6419]	55.13												0.77		0.31
[6419]	CONVERGENT MARGIN	SCOTIA ARC / SOUTH SHETLAND ISLANDS / DECEPTION	POST-CALDERA STAGE, FISSURE VENTS	-62.95	-62.95	-60.63	-60.63	SAE			s_B.771.2 [6419]	ANDESITE, BASALTIC [6419]									VOL			F		WR [6419]	53.77												0.63		0.29
[6419]	CONVERGENT MARGIN	SCOTIA ARC / SOUTH SHETLAND ISLANDS / DECEPTION	POST-CALDERA STAGE, FISSURE VENTS	-62.95	-62.95	-60.63	-60.63	SAE			s_B.779.4B [6419]	BASALT [6419]									VOL			F		WR [6419]	49.3												0.45		0.26
[6419]	CONVERGENT MARGIN	SCOTIA ARC / SOUTH SHETLAND ISLANDS / DECEPTION	POST-CALDERA STAGE, FISSURE VENTS	-62.95	-62.95	-60.63	-60.63	SAE			s_B.779.5 [6419]	BASALT [6419]									VOL			F		WR [6419]	51.27												0.59		0.36
[6419]	CONVERGENT MARGIN	SCOTIA ARC / SOUTH SHETLAND ISLANDS / DECEPTION	POST-CALDERA STAGE, FISSURE VENTS	-62.95	-62.95	-60.63	-60.63	SAE			s_B.787.5 [6419]	ANDESITE, BASALTIC [6419]									VOL			F		WR [6419]	53.01												0.54		0.26
[6419]	CONVERGENT MARGIN	SCOTIA ARC / SOUTH SHETLAND ISLANDS / DECEPTION	POST-CALDERA STAGE, FISSURE VENTS	-62.95	-62.95	-60.63	-60.63	SAE			s_B.791.14 [6419]	BASALT [6419]									VOL			F		WR [6419]	50.34												0.46		0.27
[6419]	CONVERGENT MARGIN	SCOTIA ARC / SOUTH SHETLAND ISLANDS / DECEPTION	POST-CALDERA STAGE, FISSURE VENTS	-62.95	-62.95	-60.63	-60.63	SAE			s_B.797.1B [6419]	ANDESITE, BASALTIC [6419]									VOL			F		WR [6419]	55.59												0.77		0.32
[6419]	CONVERGENT MARGIN	SCOTIA ARC / SOUTH SHETLAND ISLANDS / DECEPTION	POST-CALDERA STAGE, FISSURE VENTS	-62.95	-62.95	-60.63	-60.63	SAE			s_B.799.9 [6419]	ANDESITE, BASALTIC [6419]									VOL			F		WR [6419]	54.85												0.78		0.3
[6419]	CONVERGENT MARGIN	SCOTIA ARC / SOUTH SHETLAND ISLANDS / DECEPTION	POST-CALDERA STAGE, FISSURE VENTS	-62.95	-62.95	-60.63	-60.63	SAE			s_B.799.11 [6419]	ANDESITE, BASALTIC [6419]									VOL			F		WR [6419]	54.35												0.76		0.47
[6419]	CONVERGENT MARGIN	SCOTIA ARC / SOUTH SHETLAND ISLANDS / DECEPTION	POST-CALDERA STAGE, FISSURE VENTS	-62.95	-62.95	-60.63	-60.63	SAE			s_B.804.2 [6419]	ANDESITE, BASALTIC [6419]									VOL			F		WR [6419]	54.12												0.76		0.37
[6419]	CONVERGENT MARGIN	SCOTIA ARC / SOUTH SHETLAND ISLANDS / DECEPTION	POST-CALDERA STAGE, FISSURE VENTS	-62.95	-62.95	-60.63	-60.63	SAE			s_B.805.1 [6419]	BASALT [6419]									VOL			F		WR [6419]	51.08												0.54		0.42
[6419]	CONVERGENT MARGIN	SCOTIA ARC / SOUTH SHETLAND ISLANDS / DECEPTION	POST-CALDERA STAGE, EARLY TUFF CONES	-62.95	-62.95	-60.63	-60.63	SAE			s_B.760.30 [6419]	BASALT [6419]									VOL			F		WR [6419]	52.1												0.41		0.29
[6419]	CONVERGENT MARGIN	SCOTIA ARC / SOUTH SHETLAND ISLANDS / DECEPTION	POST-CALDERA STAGE, EARLY TUFF CONES	-62.95	-62.95	-60.63	-60.63	SAE			s_B.783.2 [6419]	ANDESITE, BASALTIC [6419]									VOL			F		WR [6419]	54.57												0.71		0.37
[6419]	CONVERGENT MARGIN	SCOTIA ARC / SOUTH SHETLAND ISLANDS / DECEPTION	POST-CALDERA STAGE, EARLY TUFF CONES	-62.95	-62.95	-60.63	-60.63	SAE			s_B.792.1 [6419]	BASALT [6419]									VOL			F		WR [6419]	52.83												0.54		0.28
[6419]	CONVERGENT MARGIN	SCOTIA ARC / SOUTH SHETLAND ISLANDS / DECEPTION	POST-CALDERA STAGE, EARLY TUFF CONES	-62.95	-62.95	-60.63	-60.63	SAE			s_B.808.2 [6419]	BASALT [6419]									VOL			F		WR [6419]	51.18												0.53		0.37
[6419]	CONVERGENT MARGIN	SCOTIA ARC / SOUTH SHETLAND ISLANDS / DECEPTION	POST-CALDERA STAGE, EARLY TUFF CONES	-62.95	-62.95	-60.63	-60.63	SAE			s_B.809.2 [6419]	BASALT [6419]									VOL			F		WR [6419]	50.89												0.51		0.38
[6419]	CONVERGENT MARGIN	SCOTIA ARC / SOUTH SHETLAND ISLANDS / DECEPTION	PRE-CALDERA STAGE	-62.95	-62.95	-60.63	-60.63	SAE			s_B.751.5A [6419]	BASALT [6419]									VOL			F		WR [6419]	51.95												0.35		0.2
[6419]	CONVERGENT MARGIN	SCOTIA ARC / SOUTH SHETLAND ISLANDS / DECEPTION	PRE-CALDERA STAGE	-62.95	-62.95	-60.63	-60.63	SAE			s_B.751.6B [6419]	BASALT [6419]									VOL			F		WR [6419]	52.72												0.5		0.28
[6419]	CONVERGENT MARGIN	SCOTIA ARC / SOUTH SHETLAND ISLANDS / DECEPTION	PRE-CALDERA STAGE	-62.95	-62.95	-60.63	-60.63	SAE			s_B.751.7 [6419]	BASALT [6419]									VOL			F		WR [6419]	52.55												0.5		0.27
[6419]	CONVERGENT MARGIN	SCOTIA ARC / SOUTH SHETLAND ISLANDS / DECEPTION	PRE-CALDERA STAGE	-62.95	-62.95	-60.63	-60.63	SAE			s_B.754.10 [6419]	BASALT [6419]									VOL			F		WR [6419]	51.57												0.25		0.22
[6419]	CONVERGENT MARGIN	SCOTIA ARC / SOUTH SHETLAND ISLANDS / DECEPTION	PRE-CALDERA STAGE	-62.95	-62.95	-60.63	-60.63	SAE			s_B.786.4 [6419]	BASALT [6419]									VOL			F		WR [6419]	50.77												0.35		0.19
[6419]	CONVERGENT MARGIN	SCOTIA ARC / SOUTH SHETLAND ISLANDS / DECEPTION	PRE-CALDERA STAGE	-62.95	-62.95	-60.63	-60.63	SAE			s_B.786.6 [6419]	BASALT [6419]									VOL			F		WR [6419]	51.56												0.59		0.35
[6419]	CONVERGENT MARGIN	SCOTIA ARC / SOUTH SHETLAND ISLANDS / DECEPTION	PRE-CALDERA STAGE	-62.95	-62.95	-60.63	-60.63	SAE			s_B.791.12 [6419]	BASALT [6419]									VOL			F		WR [6419]	50.87												0.42		0.25
[6419]	CONVERGENT MARGIN	SCOTIA ARC / SOUTH SHETLAND ISLANDS / DECEPTION	PRE-CALDERA STAGE	-62.95	-62.95	-60.63	-60.63	SAE			s_B.806.2 [6419]	BASALT [6419]									VOL			F		WR [6419]	52.81												0.58		0.35
[6419]	CONVERGENT MARGIN	SCOTIA ARC / SOUTH SHETLAND ISLANDS / DECEPTION	PRE-CALDERA STAGE	-62.95	-62.95	-60.63	-60.63	SAE			s_B.806.6 [6419]	ANDESITE, BASALTIC [6419]									VOL			F		WR [6419]	53.07												0.55		0.32
[12673]	CONVERGENT MARGIN	SCOTIA ARC / SOUTH SHETLAND ISLANDS / KING GEORGE ISLAND		-62.05	-62.05	-58.4	-58.4	SAE			s_107 [12673]	ANDESITE, BASALTIC [12673]				PALEOGENE [12673]					VOL					WR [12673]
[12673]	CONVERGENT MARGIN	SCOTIA ARC / SOUTH SHETLAND ISLANDS / KING GEORGE ISLAND		-62.05	-62.05	-58.4	-58.4	SAE			s_601 [12673]	ANDESITE [12673]				PALEOGENE [12673]					VOL					WR [12673]
[12673]	CONVERGENT MARGIN	SCOTIA ARC / SOUTH SHETLAND ISLANDS / KING GEORGE ISLAND		-62.05	-62.05	-58.4	-58.4	SAE			s_1105-1 [12673]	ANDESITE, BASALTIC [12673]				PALEOGENE [12673]					VOL					WR [12673]
[12673]	CONVERGENT MARGIN	SCOTIA ARC / SOUTH SHETLAND ISLANDS / KING GEORGE ISLAND		-62.05	-62.05	-58.4	-58.4	SAE			s_1213 [12673]	ANDESITE, BASALTIC [12673]				PALEOGENE [12673]					VOL					WR [12673]
[12673]	CONVERGENT MARGIN	SCOTIA ARC / SOUTH SHETLAND ISLANDS / KING GEORGE ISLAND		-62.05	-62.05	-58.4	-58.4	SAE			s_1215 [12673]	ANDESITE, BASALTIC [12673]				PALEOGENE [12673]					VOL					WR [12673]
[12673]	CONVERGENT MARGIN	SCOTIA ARC / SOUTH SHETLAND ISLANDS / KING GEORGE ISLAND		-62.05	-62.05	-58.4	-58.4	SAE			s_0705-1 [12673]	ANDESITE, BASALTIC [12673]				PALEOGENE [12673]					VOL					WR [12673]
[12673]	CONVERGENT MARGIN	SCOTIA ARC / SOUTH SHETLAND ISLANDS / KING GEORGE ISLAND		-62.05	-62.05	-58.4	-58.4	SAE			s_1507-2 [12673]	BASALT [12673]				PALEOGENE [12673]					VOL					WR [12673]
[12673]	CONVERGENT MARGIN	SCOTIA ARC / SOUTH SHETLAND ISLANDS / KING GEORGE ISLAND		-62.05	-62.05	-58.4	-58.4	SAE			s_1507-3 [12673]	BASALT [12673]				PALEOGENE [12673]					VOL					WR [12673]
[12673]	CONVERGENT MARGIN	SCOTIA ARC / SOUTH SHETLAND ISLANDS / KING GEORGE ISLAND		-62.05	-62.05	-58.4	-58.4	SAE			s_926 [12673]	ANDESITE, BASALTIC [12673]				PALEOGENE [12673]					VOL					WR [12673]
[12673]	CONVERGENT MARGIN	SCOTIA ARC / SOUTH SHETLAND ISLANDS / KING GEORGE ISLAND		-62.05	-62.05	-58.4	-58.4	SAE			s_929 [12673]	ANDESITE, BASALTIC [12673]				PALEOGENE [12673]					VOL					WR [12673]
[6311]	CONVERGENT MARGIN	SCOTIA ARC / ANTARCTIC PENINSULA / ALEXANDER ISLAND		-71.5	-71.5	-68.42	-68.42	SAE			s_KG.3719.17 [6311]	TEPHRITE [6311]									VOL					WR [6311]
[6311]	CONVERGENT MARGIN	SCOTIA ARC / ANTARCTIC PENINSULA / SEAL NUNATAKS	SEAL NUNATAKS, EVENSEN NUNATAK	-65	-65.25	-59.5	-60	SAE			s_R.3728.1 [6311]	THOLEIITE [6311]									VOL					WR [6311]
[6311]	CONVERGENT MARGIN	SCOTIA ARC / ANTARCTIC PENINSULA / SEAL NUNATAKS		-65.05	-65.05	-60.18	-60.18	SAE			s_R3734.1 [6311]	BASALT, ALKALINE [6311]									VOL					WR [6311]
[6311]	CONVERGENT MARGIN	SCOTIA ARC / ANTARCTIC PENINSULA / ALEXANDER ISLAND		-71.5	-71.5	-68.42	-68.42	SAE			s_KG.3616.1 [6311]	BASALT, ALKALINE [6311]									VOL					WR [6311]
[6311]	CONVERGENT MARGIN	SCOTIA ARC / ANTARCTIC PENINSULA / ALEXANDER ISLAND		-71.5	-71.5	-68.42	-68.42	SAE			s_KG.3719.18 [6311]	BASALT, ALKALINE [6311]									VOL					WR [6311]
[6311]	CONVERGENT MARGIN	SCOTIA ARC / ANTARCTIC PENINSULA / SEAL NUNATAKS		-65.05	-65.05	-60.18	-60.18	SAE			s_R217.4 [6311]	BASALT, ALKALINE [6311]									VOL					WR [6311]
[6311]	CONVERGENT MARGIN	SCOTIA ARC / ANTARCTIC PENINSULA / SEAL NUNATAKS		-65.05	-65.05	-60.18	-60.18	SAE			s_R3710.9 [6311]	BASALT, ALKALINE [6311]									VOL					WR [6311]
[6311]	CONVERGENT MARGIN	SCOTIA ARC / ANTARCTIC PENINSULA / SEAL NUNATAKS		-65.05	-65.05	-60.18	-60.18	SAE			s_R3729.1 [6311]	BASALT, ALKALINE [6311]									VOL					WR [6311]
[6311]	CONVERGENT MARGIN	SCOTIA ARC / ANTARCTIC PENINSULA / SEAL NUNATAKS		-65.05	-65.05	-60.18	-60.18	SAE			s_R3739.2 [6311]	BASALT, ALKALINE [6311]									VOL					WR [6311]
[6311]	CONVERGENT MARGIN	SCOTIA ARC / ANTARCTIC PENINSULA / SEAL NUNATAKS		-65.05	-65.05	-60.18	-60.18	SAE			s_R3746.1 [6311]	BASALT, ALKALINE [6311]									VOL					WR [6311]
[6312]	CONVERGENT MARGIN	SCOTIA ARC / SOUTH SHETLAND ISLANDS / SAIL ROCK		-63.07	-63.07	-60.75	-60.75	SAE			s_SR1 [6312]	ANDESITE [6312]								PLAGIOCLASE-PHYRIC [6312]	VOL					WR [6312]	59	1.02		17.6				6.3	7	3.2	0.12		0.8	4.3	0.22
[6312]	CONVERGENT MARGIN	SCOTIA ARC / SOUTH SHETLAND ISLANDS / BRIDGEMAN ISLAND		-62.03	-62.03	-56.45	-56.45	SAE			s_B1 [6312]	ANDESITE, BASALTIC [6312]	63000 [6312]	63000 [6312]							VOL					WR [6312]	55.8	0.78		18.7				6.6	9.4	5	0.12		0.7	3.5	0.08
[6312]	CONVERGENT MARGIN	SCOTIA ARC / SOUTH SHETLAND ISLANDS / BRIDGEMAN ISLAND		-62.03	-62.03	-56.45	-56.45	SAE			s_B2 [6312]	ANDESITE, BASALTIC [6312]	63000 [6312]	63000 [6312]							VOL					WR [6312]	54.3	0.63		18.3				6.3	9.7	5	0.12		0.7	3.2	0.08
[6312]	CONVERGENT MARGIN	SCOTIA ARC / SOUTH SHETLAND ISLANDS / KING GEORGE ISLAND	LOW HEAD AREA	-62.05	-62.05	-58.4	-58.4	SAE			s_LH1 [6312]	BASALT, OLIVINE [6312]	24000000 [6312]	24000000 [6312]							VOL					WR [6312]	50.3	0.82		16.9				8.4	11.4	7.5	0.14		0.23	2.5	0.17
[6312]	CONVERGENT MARGIN	SCOTIA ARC / SOUTH SHETLAND ISLANDS / KING GEORGE ISLAND / MELVILLE PEAK		-62.05	-62.05	-58.4	-58.4	SAE			s_MP372 [6312]	ANDESITE, BASALTIC [6312]				PLEISTOCENE [6312]					VOL			F		WR [6312]	52.5	1.01		16.3				7.1	10.2	8.8	0.13		0.8	3.2	0.14
[6312]	CONVERGENT MARGIN	SCOTIA ARC / SOUTH SHETLAND ISLANDS / KING GEORGE ISLAND / MELVILLE PEAK		-62.05	-62.05	-58.4	-58.4	SAE			s_MP375 [6312]	ANDESITE, BASALTIC [6312]				PLEISTOCENE [6312]					VOL			F		WR [6312]	53	0.96		16.8				7	11.1	7	0.13		0.88	3.4	0.13
[6312]	CONVERGENT MARGIN	SCOTIA ARC / SOUTH SHETLAND ISLANDS / KING GEORGE ISLAND / MELVILLE PEAK		-62.05	-62.05	-58.4	-58.4	SAE			s_MP405 [6312]	ANDESITE, BASALTIC [6312]				PLEISTOCENE [6312]					VOL			F		WR [6312]	52.8	0.92		16.7				7.1	11.3	7.1	0.14		0.91	3.1	0.14
[6312]	CONVERGENT MARGIN	SCOTIA ARC / SOUTH SHETLAND ISLANDS / KING GEORGE ISLAND / MELVILLE PEAK		-62.05	-62.05	-58.4	-58.4	SAE			s_MP406 [6312]	ANDESITE, BASALTIC [6312]				PLEISTOCENE [6312]					VOL			F		WR [6312]	53.1	0.91		16.9				7	11.4	7	0.14		0.92	3.2	0.13
[6312]	CONVERGENT MARGIN	SCOTIA ARC / SOUTH SHETLAND ISLANDS / PENGUIN ISLAND		-62.06	-62.06	-57.56	-57.56	SAE			s_P172 [6312]	BASALT [6312]				HOLOCENE [6312]				OLIVINE-PHYRIC [6312]	VOL					WR [6312]	50.1	1.29		16.3				8.8	10.3	8.6	0.16		0.65	3.6	0.41
[6312]	CONVERGENT MARGIN	SCOTIA ARC / SOUTH SHETLAND ISLANDS / PENGUIN ISLAND		-62.06	-62.06	-57.56	-57.56	SAE			s_P174 [6312]	BASALT [6312]				HOLOCENE [6312]				OLIVINE-PHYRIC [6312]	VOL					WR [6312]	50.6	1.3		17.2				8.7	10.2	7.9	0.16		0.66	4	0.29
[6312]	CONVERGENT MARGIN	SCOTIA ARC / SOUTH SHETLAND ISLANDS / PENGUIN ISLAND		-62.06	-62.06	-57.56	-57.56	SAE			s_P260 [6312]	BASALT [6312]				HOLOCENE [6312]				OLIVINE-PHYRIC [6312]	VOL					WR [6312]	50.8	1.15		16.4				8.3	10.7	9.1	0.15		0.52	3.5	0.24
[6312]	CONVERGENT MARGIN	SCOTIA ARC / SOUTH SHETLAND ISLANDS / PENGUIN ISLAND		-62.06	-62.06	-57.56	-57.56	SAE			s_P261 [6312]	BASALT [6312]				HOLOCENE [6312]				OLIVINE-PHYRIC [6312]	VOL					WR [6312]	49.1	1.25		15.9				8.6	10.1	9.8	0.16		0.61	3.7	0.28
[6312]	CONVERGENT MARGIN	SCOTIA ARC / SOUTH SHETLAND ISLANDS / PENGUIN ISLAND		-62.06	-62.06	-57.56	-57.56	SAE			s_P263 [6312]	BASALT [6312]				HOLOCENE [6312]				OLIVINE-PHYRIC [6312]	VOL					WR [6312]	49.8	1.16		15.6				8.7	9.9	11	0.16		0.58	3.3	0.29
[6312]	CONVERGENT MARGIN	SCOTIA ARC / SOUTH SHETLAND ISLANDS / DECEPTION / DECEPTION		-62.95	-62.95	-60.63	-60.63	SAE			s_1048 [6312]	BASALT [6312]									VOL					WR [6312]	50.9	1.58		17.3				8.4	10.3	6.1	0.15		0.47	4.1	0.25
[6312]	CONVERGENT MARGIN	SCOTIA ARC / SOUTH SHETLAND ISLANDS / DECEPTION / DECEPTION		-62.95	-62.95	-60.63	-60.63	SAE			s_1049 [6312]	ANDESITE, BASALTIC [6312]									VOL					WR [6312]	52.7	2.09		15.9				9.5	8.5	4.3	0.18		0.59	4.8	0.37
[6312]	CONVERGENT MARGIN	SCOTIA ARC / SOUTH SHETLAND ISLANDS / DECEPTION / DECEPTION		-62.95	-62.95	-60.63	-60.63	SAE			s_1050 [6312]	ANDESITE [6312]									VOL					WR [6312]	60	1.68		16				7.7	5.3	2.3	0.17		1.04	6.1	0.41
[6312]	CONVERGENT MARGIN	SCOTIA ARC / SOUTH SHETLAND ISLANDS / DECEPTION / DECEPTION		-62.95	-62.95	-60.63	-60.63	SAE			s_1051 [6312]	BASALT [6312]									VOL					WR [6312]	51.6	2.44		15.2				11	9.1	4.9	0.19		0.5	4.7	0.36
[6312]	CONVERGENT MARGIN	SCOTIA ARC / SOUTH SHETLAND ISLANDS / DECEPTION / DECEPTION		-62.95	-62.95	-60.63	-60.63	SAE			s_1055 [6312]	TRACHYTE [6312]									VOL					WR [6312]	68.9	0.6		14.5				4.3	1.8	0.3	0.15		1.89	7.2	0.12
[6312]	CONVERGENT MARGIN	SCOTIA ARC / SOUTH SHETLAND ISLANDS / DECEPTION / DECEPTION		-62.95	-62.95	-60.63	-60.63	SAE			s_1057 [6312]	TRACHYTE [6312]									VOL					WR [6312]	69.2	0.59		14.8				4.4	1.8	0.3	0.15		1.9	7.3	0.12
[6312]	CONVERGENT MARGIN	SCOTIA ARC / SOUTH SHETLAND ISLANDS / DECEPTION / DECEPTION		-62.95	-62.95	-60.63	-60.63	SAE			s_1060 [6312]	ANDESITE [6312]									VOL					WR [6312]	57.8	1.86		15.6				8.6	6	2.6	0.17		0.96	5.9	0.37
[6312]	CONVERGENT MARGIN	SCOTIA ARC / SOUTH SHETLAND ISLANDS / DECEPTION / DECEPTION		-62.95	-62.95	-60.63	-60.63	SAE			s_1063 [6312]	ANDESITE, BASALTIC [6312]									VOL					WR [6312]	52.8	2.31		15.4				10.8	8.6	4.3	0.19		0.53	4.9	0.53
[6312]	CONVERGENT MARGIN	SCOTIA ARC / SOUTH SHETLAND ISLANDS / DECEPTION / DECEPTION		-62.95	-62.95	-60.63	-60.63	SAE			s_1065 [6312]	ANDESITE, BASALTIC [6312]									VOL					WR [6312]	52.3	2.31		15.2				10.6	8.6	4.4	0.19		0.54	4.6	0.34
[6312]	CONVERGENT MARGIN	SCOTIA ARC / SOUTH SHETLAND ISLANDS / DECEPTION / DECEPTION		-62.95	-62.95	-60.63	-60.63	SAE			s_1066 [6312]	ANDESITE [6312]									VOL					WR [6312]	59.9	1.6		15.8				7.3	5.1	2.1	0.17		1.08	6.2	0.44
[6312]	CONVERGENT MARGIN	SCOTIA ARC / SOUTH SHETLAND ISLANDS / DECEPTION / DECEPTION		-62.95	-62.95	-60.63	-60.63	SAE			s_1067 [6312]	ANDESITE [6312]									VOL					WR [6312]	61.7	1.29		15.8				6.7	4.3	1.6	0.17		1.22	6.6	0.45
[6312]	CONVERGENT MARGIN	SCOTIA ARC / SOUTH SHETLAND ISLANDS / DECEPTION / DECEPTION		-62.95	-62.95	-60.63	-60.63	SAE			s_1075 [6312]	DACITE [6312]									VOL					WR [6312]	63.9	1.12		15.6				6.7	3.6	1.2	0.17		1.43	6.7	0.42
[6312]	CONVERGENT MARGIN	SCOTIA ARC / SOUTH SHETLAND ISLANDS / DECEPTION / DECEPTION		-62.95	-62.95	-60.63	-60.63	SAE			s_1079 [6312]	TRACHYTE [6312]									VOL					WR [6312]	69	0.63		14.8				4.5	1.9	0.4	0.15		1.88	7.3	0.13
[6312]	CONVERGENT MARGIN	SCOTIA ARC / SOUTH SHETLAND ISLANDS / DECEPTION / DECEPTION		-62.95	-62.95	-60.63	-60.63	SAE			s_1081 [6312]	ANDESITE, BASALTIC [6312]									VOL					WR [6312]	54.2	1.81		16.3				9.2	8.8	4.7	0.17		0.57	4.8	0.29
[6312]	CONVERGENT MARGIN	SCOTIA ARC / SOUTH SHETLAND ISLANDS / DECEPTION / DECEPTION		-62.95	-62.95	-60.63	-60.63	SAE			s_1082 [6312]	ANDESITE, BASALTIC [6312]									VOL					WR [6312]	53.8	1.82		16.2				9	8.9	4.6	0.17		0.51	4.4	0.29
[6312]	CONVERGENT MARGIN	SCOTIA ARC / SOUTH SHETLAND ISLANDS / DECEPTION / DECEPTION		-62.95	-62.95	-60.63	-60.63	SAE			s_1084 [6312]	ANDESITE [6312]									VOL					WR [6312]	56.7	1.85		15.1				8.9	6.6	3.1	0.17		0.87	5.4	0.31
[6312]	CONVERGENT MARGIN	SCOTIA ARC / SOUTH SHETLAND ISLANDS / DECEPTION / DECEPTION		-62.95	-62.95	-60.63	-60.63	SAE			s_1085 [6312]	ANDESITE [6312]									VOL					WR [6312]	56.4	1.82		15.6				8.6	6.6	3.1	0.17		0.91	5.1	0.32
[6312]	CONVERGENT MARGIN	SCOTIA ARC / SOUTH SHETLAND ISLANDS / DECEPTION / DECEPTION		-62.95	-62.95	-60.63	-60.63	SAE			s_1087 [6312]	ANDESITE, BASALTIC [6312]									VOL					WR [6312]	53.7	1.82		16.2				8.8	8.9	4.6	0.17		0.55	4.6	0.29
[6312]	CONVERGENT MARGIN	SCOTIA ARC / SOUTH SHETLAND ISLANDS / DECEPTION / DECEPTION		-62.95	-62.95	-60.63	-60.63	SAE			s_1088 [6312]	ANDESITE [6312]									VOL					WR [6312]	59.7	1.28		15.5				7	8.3	4.2	0.13		0.53	3.9	0.24
[6312]	CONVERGENT MARGIN	SCOTIA ARC / SOUTH SHETLAND ISLANDS / DECEPTION / DECEPTION		-62.95	-62.95	-60.63	-60.63	SAE			s_1092 [6312]	ANDESITE, BASALTIC [6312]									VOL					WR [6312]	54.2	1.59		16.9				8	9.3	4.7	0.16		0.51	4.5	0.24
[6312]	CONVERGENT MARGIN	SCOTIA ARC / SOUTH SHETLAND ISLANDS / DECEPTION / DECEPTION		-62.95	-62.95	-60.63	-60.63	SAE			s_D2 [6312]	NOT GIVEN [6312]									VOL					WR [6312]
[6312]	CONVERGENT MARGIN	SCOTIA ARC / SOUTH SHETLAND ISLANDS / DECEPTION / DECEPTION		-62.95	-62.95	-60.63	-60.63	SAE			s_D9 [6312]	NOT GIVEN [6312]									VOL					WR [6312]
[6312]	CONVERGENT MARGIN	SCOTIA ARC / SOUTH SHETLAND ISLANDS / DECEPTION / DECEPTION		-62.95	-62.95	-60.63	-60.63	SAE			s_D10 [6312]	NOT GIVEN [6312]									VOL					WR [6312]
[6476]	CONVERGENT MARGIN	SCOTIA ARC / ANTARCTIC PENINSULA / JAMES ROSS ISLAND GROUP	PERSSON ISLAND	-64.2	-64.2	-57.35	-57.35	SAE			s_D.8408.56A [6476]	DOLERITE [6476]			UPPER [6476]	CENOZOIC [6476]					VOL					WR [6476]													1.568
[6476]	CONVERGENT MARGIN	SCOTIA ARC / ANTARCTIC PENINSULA / JAMES ROSS ISLAND GROUP	PERSSON ISLAND	-64.2	-64.2	-57.35	-57.35	SAE			s_D.8408.58B [6476]	DOLERITE [6476]			UPPER [6476]	CENOZOIC [6476]					VOL					WR [6476]													1.272
[6476]	CONVERGENT MARGIN	SCOTIA ARC / ANTARCTIC PENINSULA / JASON PENINSULA / ARGO POINT		-66.25	-66.25	-60.92	-60.92	SAE			s_R.217.7 [6476]	BASALT, OLIVINE [6476]			UPPER [6476]	CENOZOIC [6476]					VOL					WR [6476]													0.668
[6476]	CONVERGENT MARGIN	SCOTIA ARC / ANTARCTIC PENINSULA / JASON PENINSULA / ARGO POINT		-66.25	-66.25	-60.92	-60.92	SAE			s_R.218.3 [6476]	BASALT, OLIVINE [6476]			UPPER [6476]	CENOZOIC [6476]					VOL					WR [6476]													0.493
[6476]	CONVERGENT MARGIN	SCOTIA ARC / ANTARCTIC PENINSULA / ROTHSCHILD ISLAND	ELGAR UPLANDS	-71.5	-71.5	-68.42	-68.42	SAE			s_KG.2217.16 [6476]	TEPHRITE [6476]			UPPER [6476]	CENOZOIC [6476]					VOL					WR [6476]													1.869
[6476]	CONVERGENT MARGIN	SCOTIA ARC / ANTARCTIC PENINSULA / ROTHSCHILD ISLAND	ELGAR UPLANDS	-71.5	-71.5	-68.42	-68.42	SAE			s_KG.2217.13 [6476]	TEPHRITE [6476]			UPPER [6476]	CENOZOIC [6476]					VOL					WR [6476]													1.151
[6476]	CONVERGENT MARGIN	SCOTIA ARC / ANTARCTIC PENINSULA / ROTHSCHILD ISLAND	ELGAR UPLANDS	-71.5	-71.5	-68.42	-68.42	SAE			s_KG.2223.4 [6476]	TEPHRITE [6476]			UPPER [6476]	CENOZOIC [6476]					VOL					WR [6476]													2.027
[6476]	CONVERGENT MARGIN	SCOTIA ARC / ANTARCTIC PENINSULA / ROTHSCHILD ISLAND	ELGAR UPLANDS	-71.5	-71.5	-68.42	-68.42	SAE			s_KG.2223.3 [6476]	TEPHRITE [6476]			UPPER [6476]	CENOZOIC [6476]					VOL					WR [6476]													1.564
[6476]	CONVERGENT MARGIN	SCOTIA ARC / ANTARCTIC PENINSULA / ROTHSCHILD ISLAND	ELGAR UPLANDS	-71.5	-71.5	-68.42	-68.42	SAE			s_KG.2230.1 [6476]	TEPHRITE [6476]			UPPER [6476]	CENOZOIC [6476]					VOL					WR [6476]													1.311
[6476]	CONVERGENT MARGIN	SCOTIA ARC / ANTARCTIC PENINSULA / ROTHSCHILD ISLAND	ELGAR UPLANDS	-71.5	-71.5	-68.42	-68.42	SAE			s_KG.2431.5 [6476]	TEPHRITE [6476]			UPPER [6476]	CENOZOIC [6476]					VOL					WR [6476]													2.353
[6476]	CONVERGENT MARGIN	SCOTIA ARC / ANTARCTIC PENINSULA / ALEXANDER ISLAND	HORNPIPE HEIGHTS	-71.5	-71.5	-68.42	-68.42	SAE			s_KG.3619.4 [6476]	BASANITE [6476]			UPPER [6476]	CENOZOIC [6476]					VOL					WR [6476]													2.167
[6476]	CONVERGENT MARGIN	SCOTIA ARC / ANTARCTIC PENINSULA / ALEXANDER ISLAND		-71.5	-71.5	-68.42	-68.42	SAE			s_KG.3608.9 [6476]	BASANITE [6476]			UPPER [6476]	CENOZOIC [6476]					VOL					WR [6476]													2.115
[6647]	CONVERGENT MARGIN	SCOTIA ARC / SOUTH SHETLAND ISLANDS / LIVINGSTON ISLAND	BYERS PENINSULA	-62.58	-62.83	-60	-60.5	SAE			s_1 [6647]	BASALT [6647]								HOLOCRYSTALLINE [6647]	VOL			F		WR [6647]	48.3	1.07		15.5		2.36	7.85		10.5	9.6	0.2		0.24	2.5	0.22
[6647]	CONVERGENT MARGIN	SCOTIA ARC / SOUTH SHETLAND ISLANDS / LIVINGSTON ISLAND	BYERS PENINSULA	-62.58	-62.83	-60	-60.5	SAE			s_2 [6647]	BASALT [6647]								HOLOCRYSTALLINE [6647]	VOL			F		WR [6647]	78	0.11		12.4		0.06	0.14		0.3	0.2	0.01		5.48	2.26	0.01
[6647]	CONVERGENT MARGIN	SCOTIA ARC / SOUTH SHETLAND ISLANDS / ROBERT ISLAND	COPPERMINE PENINSULA	-62.35	-62.35	-59.6	-59.6	SAE			s_3 [6647]	BASALT [6647]			UPPER [6647]	CRETACEOUS [6647]				HOLOCRYSTALLINE [6647]	VOL			F		WR [6647]	49.8	0.67		17.1		2.46	6.14		11.39	9.8			0.34	2.24	0.12
[6647]	CONVERGENT MARGIN	SCOTIA ARC / SOUTH SHETLAND ISLANDS / KING GEORGE ISLAND	FLIDES PENINSULA	-62.05	-62.05	-58.4	-58.4	SAE			s_4 [6647]	BASALT [6647]			LOWER [6647]	CENOZOIC [6647]				HOLOCRYSTALLINE [6647]	VOL			F		WR [6647]	50.7	0.87		19.9		2.74	6.85		11.57	3.9	0.17		0.32	3.38	0.12
[6647]	CONVERGENT MARGIN	SCOTIA ARC / SOUTH SHETLAND ISLANDS / KING GEORGE ISLAND / FILDES FORMATION	POTTER PENINSULA	-62.05	-62.05	-58.4	-58.4	SAE			s_5 [6647]	BASALT [6647]			LOWER [6647]	CENOZOIC [6647]				HOLOCRYSTALLINE [6647]	VOL			F		WR [6647]	53.1	0.97		17.2		2.46	6.15		8	5.7	0.16		1	3.36	0.22
[6647]	CONVERGENT MARGIN	SCOTIA ARC / SOUTH SHETLAND ISLANDS / KING GEORGE ISLAND / VIEVILLE GLACIER FORMATION	POINT HENNEQUIN	-62.05	-62.05	-58.4	-58.4	SAE			s_6 [6647]	BASALT [6647]			LOWER [6647]	CENOZOIC [6647]				HOLOCRYSTALLINE [6647]	VOL			F		WR [6647]	67.5	0.64		16.2		0.74	1.86		2.11	0.7	0.17		3.81	5.12	0.14
[6647]	CONVERGENT MARGIN	SCOTIA ARC / SOUTH SHETLAND ISLANDS / KING GEORGE ISLAND	CINDER SPUR	-62.05	-62.05	-58.4	-58.4	SAE			s_7 [6647]	BASALT [6647]								HOLOCRYSTALLINE [6647]	VOL			F		WR [6647]	53.7	0.86		24		0.82	2.74		10.35	1.8	0.13		0.66	4.16	0.2
[6647]	CONVERGENT MARGIN	SCOTIA ARC / SOUTH SHETLAND ISLANDS / LIVINGSTON ISLAND	HALF MOON ISLAND	-62.58	-62.83	-60	-60.5	SAE			s_8 [6647]	NOT GIVEN [6647]				CENOZOIC [6647]					PLU					WR [6647]	48.2	0.39		18.7		2.08	5.19		13.9	8.7	0.13		0.2	8.7	0.04
[6647]	CONVERGENT MARGIN	SCOTIA ARC / SOUTH SHETLAND ISLANDS / KING GEORGE ISLAND	WEGGER PEAK	-62.05	-62.05	-58.4	-58.4	SAE			s_9 [6647]	NOT GIVEN [6647]				CENOZOIC [6647]					PLU					WR [6647]	54.1	0.75		17.3		2.32	5.8		8.39	6.4	0.14		1.41	3.3	0.17
[6647]	CONVERGENT MARGIN	SCOTIA ARC / SOUTH SHETLAND ISLANDS / KING GEORGE ISLAND	NOEL HILL	-62.05	-62.05	-58.4	-58.4	SAE			s_10 [6647]	NOT GIVEN [6647]				CENOZOIC [6647]					PLU					WR [6647]	58.2	0.77		16.9		2.24	5.61		7.72	4.1	0.21		2.18	3.33	0.21
[6647]	CONVERGENT MARGIN	SCOTIA ARC / SOUTH SHETLAND ISLANDS / LOW	CAPE WALLACE	-63.2	-63.2	-62	-62	SAE			s_11 [6647]	NOT GIVEN [6647]				CENOZOIC [6647]					PLU					WR [6647]	64	0.54		15.2		1.62	4.05		4.44	1.9	0.12		1.82	4.12	0.12
[6647]	CONVERGENT MARGIN	SCOTIA ARC / SOUTH SHETLAND ISLANDS / LOW	NORTH OF CAPE HOOKER	-63.2	-63.2	-62	-62	SAE			s_12 [6647]	NOT GIVEN [6647]				CENOZOIC [6647]					PLU					WR [6647]	71.4	0.39		14.4		0.86	2.15		2.4	1.1	0.09		2.52	4.6	0.05
[6650]	CONVERGENT MARGIN	SCOTIA ARC / SOUTH SHETLAND ISLANDS / KING GEORGE ISLAND / MARTEL INLET GROUP	BARTON BUTTRESS	-62.05	-62.05	-58.4	-58.4	SAE			s_A369 [6650]	ANDESITE [6650]									VOL					WR [6650]	59.06	0.77		18.09		3.44	3.54		6.75	3.1	0.13		0.45	4.45	0.17
[6678]	CONVERGENT MARGIN	SCOTIA ARC / SOUTH SHETLAND ISLANDS / NELSON ISLAND	HARMONY POINT	-62.5	-62.5	-59	-59	SAE			s_P.1219.1 [6678]	BASALT [6678]									VOL					WR [6678]	49.7	0.66		17.4		2.38	5.96		12.03	8.2	0.14		0.4	2.15	0.11
[6678]	CONVERGENT MARGIN	SCOTIA ARC / SOUTH SHETLAND ISLANDS / NELSON ISLAND	HARMONY POINT	-62.5	-62.5	-59	-59	SAE			s_P.1216.2 [6678]	BASALT [6678]									VOL					WR [6678]	51.4	0.65		18.7		2.22	5.55		10.13	5.4	0.15		0.2	2.75	0.1
[6678]	CONVERGENT MARGIN	SCOTIA ARC / SOUTH SHETLAND ISLANDS / NELSON ISLAND	HARMONY POINT	-62.5	-62.5	-59	-59	SAE			s_P.1214.1 [6678]	BASALT [6678]									VOL					WR [6678]	51.2	0.6		18.6		2.4	6.01		10.06	9.2	0.15		0.58	1.88	0.09
[6678]	CONVERGENT MARGIN	SCOTIA ARC / SOUTH SHETLAND ISLANDS / NELSON ISLAND	HARMONY POINT	-62.5	-62.5	-59	-59	SAE			s_P.1215.1 [6678]	NOT GIVEN [6678]									VOL					WR [6678]	67	0.73		14.5		1.29	3.24		3.56	1.4	0.17		1.88	3.19	0.18
[6678]	CONVERGENT MARGIN	SCOTIA ARC / SOUTH SHETLAND ISLANDS / ROBERT ISLAND	ROBERT POINT	-62.35	-62.35	-59.6	-59.6	SAE			s_P.905.2 [6678]	ANDESITE [6678]									VOL					WR [6678]	55	0.72		18.4		2.05	5.13		7.73	4.1			0.69	3.8	0.09
[6678]	CONVERGENT MARGIN	SCOTIA ARC / SOUTH SHETLAND ISLANDS / ROBERT ISLAND	EDWARDS POINT	-62.35	-62.35	-59.6	-59.6	SAE			s_P.917.1 [6678]	ANDESITE [6678]									VOL					WR [6678]	59.4	0.91		17.7		2.08	5.21		5.6	3.9	0.16		1.16	4.57	0.15
[6678]	CONVERGENT MARGIN	SCOTIA ARC / SOUTH SHETLAND ISLANDS / ROBERT ISLAND	EDWARDS POINT	-62.35	-62.35	-59.6	-59.6	SAE			s_P.495.1 [6678]	ANDESITE, BASALTIC [6678]									VOL					WR [6678]	53.5	0.88		16.8		2.51	6.28		8.11	6	0.17		0.72	3.32	0.08
[6678]	CONVERGENT MARGIN	SCOTIA ARC / SOUTH SHETLAND ISLANDS / GREENWICH ISLAND	EPHRAIM BLUFF	-62.5	-62.5	-60	-60	SAE			s_P.431.3 [6678]	ANDESITE, BASALTIC [6678]									VOL					WR [6678]	53.8	0.77		16.1		2.58	6.45		10.84	7.5	0.22		0.24	2.74	0.13
[6678]	CONVERGENT MARGIN	SCOTIA ARC / SOUTH SHETLAND ISLANDS / LIVINGSTON ISLAND	HALF MOON ISLAND	-62.58	-62.83	-60	-60.5	SAE			s_P.1251.10 [6678]	ANDESITE [6678]									VOL					WR [6678]	58.2	1.12		17.2		2.37	5.92		7.03	4.3	0.17		0.88	4.41	0.22
[6678]	CONVERGENT MARGIN	SCOTIA ARC / SOUTH SHETLAND ISLANDS / LIVINGSTON ISLAND	HALF MOON ISLAND	-62.58	-62.83	-60	-60.5	SAE			s_P.1251.7 [6678]	ANDESITE [6678]									VOL					WR [6678]	57.2	1.2		15.2		2.55	6.37		6.4	4.3	0.19		1.27	4.18	0.3
[6678]	CONVERGENT MARGIN	SCOTIA ARC / SOUTH SHETLAND ISLANDS / LIVINGSTON ISLAND	RENIER POINT	-62.58	-62.833	-60	-60.5	SAE			s_P.424.1 [6678]	BASALT [6678]									VOL					WR [6678]	49	1.74		14.5		4.23	10.58		5.12	7.6	0.16		0.14	5.2	0.19
[6678]	CONVERGENT MARGIN	SCOTIA ARC / SOUTH SHETLAND ISLANDS / LIVINGSTON ISLAND	RENIER POINT	-62.58	-62.833	-60	-60.5	SAE			s_P.424.3 [6678]	BASALT [6678]									VOL					WR [6678]	46.2	1.25		18.9		3.15	7.87		9.01	6.7	0.12		0.15	2.67	0.13
[6678]	CONVERGENT MARGIN	SCOTIA ARC / SOUTH SHETLAND ISLANDS / LIVINGSTON ISLAND	HANNAH POINT	-62.58	-62.833	-60	-60.5	SAE			s_P.466.1 [6678]	ANDESITE, BASALTIC [6678]									VOL					WR [6678]	53.7	1.34		15.5		3.02	7.55		8.82	4.7	0.22		0.75	3.15	0.12
[6678]	CONVERGENT MARGIN	SCOTIA ARC / SOUTH SHETLAND ISLANDS / LIVINGSTON ISLAND	HANNAH POINT	-62.58	-62.833	-60	-60.5	SAE			s_P.476.1 [6678]	ANDESITE [6678]									VOL					WR [6678]	56	1.44		15.4		2.74	6.86		8.79	3.4	0.22		1.21	3.34	0.26
[6678]	CONVERGENT MARGIN	SCOTIA ARC / SOUTH SHETLAND ISLANDS / LIVINGSTON ISLAND	ELEPHANT POINT	-62.58	-62.833	-60	-60.5	SAE			s_P.901.3 [6678]	ANDESITE, BASALTIC [6678]									VOL					WR [6678]	55.6	1.6		14.55		3.19	7.98		7.44	3.6	0.21		0.87	3.45	0.24
[6678]	CONVERGENT MARGIN	SCOTIA ARC / SOUTH SHETLAND ISLANDS / LIVINGSTON ISLAND	ELEPHANT POINT	-62.58	-62.833	-60	-60.5	SAE			s_P.904.1 [6678]	BASALT [6678]									VOL					WR [6678]	50.6	1.83		15.5		3.56	8.91		8.97	4.7	0.23		0.71	2.23	0.19
[6678]	CONVERGENT MARGIN	SCOTIA ARC / SOUTH SHETLAND ISLANDS / LIVINGSTON ISLAND	ELEPHANT POINT	-62.58	-62.833	-60	-60.5	SAE			s_P.903.4 [6678]	BASALT [6678]									VOL					WR [6678]	52.1	2		15.2		3.65	9.12		8.28	4.4	0.23		0.51	3.41	0.23
[6678]	CONVERGENT MARGIN	SCOTIA ARC / SOUTH SHETLAND ISLANDS / SNOW	PRESIDENT HEAD	-63	-63	-60.5	-60.5	SAE			s_P.411.3 [6678]	ANDESITE [6678]									VOL					WR [6678]	58.4	1.02		17.2		2.31	5.76		7.72	3.4	0.13		0.89	3.74	0.14
[6678]	CONVERGENT MARGIN	SCOTIA ARC / SOUTH SHETLAND ISLANDS / LOW	CAPE HOOKER	-63.2	-63.2	-62	-62	SAE			s_P.404.3 [6678]	ANDESITE [6678]									VOL					WR [6678]	60.4	0.74		14.8		1.71	4.27		5.34	2.1	0.11		1.78	4.26	0.18
[6678]	CONVERGENT MARGIN	SCOTIA ARC / SOUTH SHETLAND ISLANDS / LOW		-63.2	-63.2	-62	-62	SAE			s_P.405.6 [6678]	ANDESITE, BASALTIC [6678]									VOL					WR [6678]	54.9	1.03		15.3		2.72	6.8		7.55	5.9	0.2		1.02	2.91	0.11
[6678]	CONVERGENT MARGIN	SCOTIA ARC / SOUTH SHETLAND ISLANDS / LIVINGSTON ISLAND	NEGRO HILL, BYERS PENINSULA	-62.58	-62.83	-60	-60.5	SAE			s_P.15468 [6678]	BASALT [6678]									VOL					WR [6678]	49.9	1.04		16		2.4	8.01		11.79	6.8	0.2		0.21	2.68	0.15
[6678]	CONVERGENT MARGIN	SCOTIA ARC / SOUTH SHETLAND ISLANDS / LIVINGSTON ISLAND	BYERS PENINSULA	-62.58	-62.83	-60	-60.5	SAE			s_15461 [6678]	BASALT [6678]									VOL					WR [6678]	51.4	1.38		16.1		2.68	8.94		9.81	4.9	0.23		0.24	3.28	0.23
[6678]	CONVERGENT MARGIN	SCOTIA ARC / SOUTH SHETLAND ISLANDS / LIVINGSTON ISLAND	CHESTER CONE, BYERS PENINSULA	-62.58	-62.83	-60	-60.5	SAE			s_15452 [6678]	ANDESITE, BASALTIC [6678]									VOL					WR [6678]	57	0.78		16.2		1.96	4.89		6.03	5.4	0.21		1.16	4	0.24
[6678]	CONVERGENT MARGIN	SCOTIA ARC / SOUTH SHETLAND ISLANDS / LIVINGSTON ISLAND	CHESTER CONE, BYERS PENINSULA	-62.58	-62.83	-60	-60.5	SAE			s_16572 [6678]	ANDESITE, BASALTIC [6678]									VOL					WR [6678]	62.1	0.55		16.3		1.58	3.94		6.45	3.6	0.26		0.89	3.38	0.22
[6678]	CONVERGENT MARGIN	SCOTIA ARC / SOUTH SHETLAND ISLANDS / LIVINGSTON ISLAND	BYERS PENINSULA	-62.58	-62.83	-60	-60.5	SAE			s_15455 [6678]	ANDESITE, BASALTIC [6678]									VOL					WR [6678]	76.8	0.12		12.9		0.28	0.71		0.56	0.3	0.02		3.83	3.62	0.01
[6678]	CONVERGENT MARGIN	SCOTIA ARC / SOUTH SHETLAND ISLANDS / LIVINGSTON ISLAND	BYERS PENINSULA	-62.58	-62.83	-60	-60.5	SAE			s_15454 [6678]	ANDESITE, BASALTIC [6678]									VOL					WR [6678]	78	0.11		12.4		0.06	0.14		0.27	0.2	0.01		5.48	2.26	0.01
[6678]	CONVERGENT MARGIN	SCOTIA ARC / SOUTH SHETLAND ISLANDS / LIVINGSTON ISLAND	EAST OF BRUNOW BAY	-62.58	-62.833	-60	-60.5	SAE			s_P.419.3 [6678]	GABBRO [6678]									PLU					WR [6678]	44.7	0.98		15.6		3.27	8.18		14.61	12.2	0.18		0.11	0.95	0.01
[6678]	CONVERGENT MARGIN	SCOTIA ARC / SOUTH SHETLAND ISLANDS / LIVINGSTON ISLAND	NE FALSE BAY	-62.58	-62.833	-60	-60.5	SAE			s_P.1256.2 [6678]	GABBRO [6678]									PLU					WR [6678]	47.6	1.44		9		2.9	7.25		13.47	14.8	0.2		0.39	1.81	0.03
[6678]	CONVERGENT MARGIN	SCOTIA ARC / SOUTH SHETLAND ISLANDS / LIVINGSTON ISLAND	NEAR RENIER POINT	-62.58	-62.833	-60	-60.5	SAE			s_P.422.3 [6678]	DIORITE [6678]									PLU					WR [6678]	51.2	1.11		18.5		2.42	6.05		10.83	5	0.15		0.65	3.36	0.63
[6678]	CONVERGENT MARGIN	SCOTIA ARC / SOUTH SHETLAND ISLANDS / LIVINGSTON ISLAND	EAST OF BRUNOW BAY	-62.58	-62.833	-60	-60.5	SAE			s_P.419.2 [6678]	GABBRO [6678]									PLU					WR [6678]	52.8	0.96		17.4		2.47	6.17		8.37	5.2	0.15		0.82	4.66	0.23
[6678]	CONVERGENT MARGIN	SCOTIA ARC / SOUTH SHETLAND ISLANDS / LIVINGSTON ISLAND	NE FALSE BAY	-62.58	-62.833	-60	-60.5	SAE			s_P.1253.5 [6678]	GABBRO [6678]									PLU					WR [6678]	53.2	0.97		16.9		2.49	6.23		9.7	6.2	0.16		0.72	3.14	0.17
[6678]	CONVERGENT MARGIN	SCOTIA ARC / SOUTH SHETLAND ISLANDS / LIVINGSTON ISLAND	EAST OF BRUNOW BAY	-62.58	-62.833	-60	-60.5	SAE			s_P.419.1 [6678]	GABBRO [6678]									PLU					WR [6678]	54.9	0.84		16.2		2.33	5.84		8.44	5.8	0.1		0.42	4.2	0.16
[6678]	CONVERGENT MARGIN	SCOTIA ARC / SOUTH SHETLAND ISLANDS / LIVINGSTON ISLAND	HALF MOON ISLAND	-62.58	-62.83	-60	-60.5	SAE			s_P.1252.4 [6678]	GABBRO [6678]									PLU					WR [6678]	48.2	0.39		18.7		2.08	5.19		13.9	8.7	0.13		0.2	2.19	0.04
[6678]	CONVERGENT MARGIN	SCOTIA ARC / SOUTH SHETLAND ISLANDS / KING GEORGE ISLAND	STENHOUSE BLUFF	-62.05	-62.05	-58.4	-58.4	SAE			s_P.1189.1 [6678]	GABBRO, QUARTZ [6678]									PLU					WR [6678]	54.7	0.79		15.7		2.15	5.39		8.43	5.3	0.13		2.15	2.71	0.23
[6678]	CONVERGENT MARGIN	SCOTIA ARC / SOUTH SHETLAND ISLANDS / KING GEORGE ISLAND	WEGGER PEAK	-62.05	-62.05	-58.4	-58.4	SAE			s_G.23.6 [6678]	GABBRO, QUARTZ [6678]									PLU					WR [6678]	53.5	0.74		16.5		2.42	6.05		7.93	6.9	0.16		1.42	3.37	0.2
[6678]	CONVERGENT MARGIN	SCOTIA ARC / SOUTH SHETLAND ISLANDS / KING GEORGE ISLAND	WEGGER PEAK	-62.05	-62.05	-58.4	-58.4	SAE			s_P.1192.1 [6678]	GABBRO, QUARTZ [6678]									PLU					WR [6678]	54.9	0.8		16.8		2.29	5.72		7.29	5.8	0.14		1.74	3.46	0.24
[6678]	CONVERGENT MARGIN	SCOTIA ARC / SOUTH SHETLAND ISLANDS / KING GEORGE ISLAND	WEGGER PEAK	-62.05	-62.05	-58.4	-58.4	SAE			s_P.1192.5 [6678]	GABBRO, QUARTZ [6678]									PLU					WR [6678]	54.1	0.75		17.3		2.32	5.8		8.39	6.4	0.14		1.41	3.3	0.17
[6678]	CONVERGENT MARGIN	SCOTIA ARC / SOUTH SHETLAND ISLANDS / KING GEORGE ISLAND		-62.05	-62.05	-58.4	-58.4	SAE			s_P.679.1 [6678]	DIORITE, QUARTZ [6678]									PLU					WR [6678]	49.1	1.09		21.13		2.4	8		5.27	7.43	0.19		2.14	2.82	0.16
[6678]	CONVERGENT MARGIN	SCOTIA ARC / SOUTH SHETLAND ISLANDS / KING GEORGE ISLAND		-62.05	-62.05	-58.4	-58.4	SAE			s_P.1430.1 [6678]	DIORITE, QUARTZ [6678]									PLU					WR [6678]	58.2	0.77		16.9		2.24	5.61		7.72	4.1	0.21		2.18	3.33	0.21
[6678]	CONVERGENT MARGIN	SCOTIA ARC / SOUTH SHETLAND ISLANDS / KING GEORGE ISLAND		-62.05	-62.05	-58.4	-58.4	SAE			s_P.680.1 [6678]	DIORITE, QUARTZ [6678]									PLU					WR [6678]	60	0.59		16		1.84	4.59		5.58	5.6	0.16		1.59	3.82	0.19
[6678]	CONVERGENT MARGIN	SCOTIA ARC / SOUTH SHETLAND ISLANDS / KING GEORGE ISLAND		-62.05	-62.05	-58.4	-58.4	SAE			s_P.681.3 [6678]	DIORITE, QUARTZ [6678]									PLU					WR [6678]	61.2	0.65		15.9		1.46	3.65		5.12	3	0.12		2.59	4.05	0.19
[6678]	CONVERGENT MARGIN	SCOTIA ARC / SOUTH SHETLAND ISLANDS / KING GEORGE ISLAND		-62.05	-62.05	-58.4	-58.4	SAE			s_P.681.3 [6678]	DIORITE, QUARTZ [6678]									PLU					WR [6678]	61.4	0.66		16		1.55	3.88		5.24	4	0.15		2.23	3.93	0.2
[6678]	CONVERGENT MARGIN	SCOTIA ARC / SOUTH SHETLAND ISLANDS / KING GEORGE ISLAND		-62.05	-62.05	-58.4	-58.4	SAE			s_P.676.1 [6678]	DIORITE, QUARTZ [6678]									PLU					WR [6678]	61.7	0.58		16.5		1.52	3.79		5.43	4	0.14		2.28	4.23	0.16
[6678]	CONVERGENT MARGIN	SCOTIA ARC / SOUTH SHETLAND ISLANDS / KING GEORGE ISLAND		-62.05	-62.05	-58.4	-58.4	SAE			s_P.535.3 [6678]	DIORITE, QUARTZ [6678]									PLU					WR [6678]	61.7	0.57		15.3		1.29	3.22		4.6	2.9	0.13		2.5	4	0.19
[6678]	CONVERGENT MARGIN	SCOTIA ARC / SOUTH SHETLAND ISLANDS / KING GEORGE ISLAND		-62.05	-62.05	-58.4	-58.4	SAE			s_P.681.1 [6678]	DIORITE, QUARTZ [6678]									PLU					WR [6678]	62.1	0.6		16.2		1.48	3.69		4.76	3.5	0.14		2.69	4.17	0.19
[6678]	CONVERGENT MARGIN	SCOTIA ARC / SOUTH SHETLAND ISLANDS / KING GEORGE ISLAND		-62.05	-62.05	-58.4	-58.4	SAE			s_P.535.2 [6678]	DIORITE, QUARTZ [6678]									PLU					WR [6678]	63.1	0.58		16.5		1.4	3.5		4.95	2.5	0.11		2.72	4.2	0.16
[6678]	CONVERGENT MARGIN	SCOTIA ARC / SOUTH SHETLAND ISLANDS / KING GEORGE ISLAND		-62.05	-62.05	-58.4	-58.4	SAE			s_P.682.1 [6678]	DIORITE, QUARTZ [6678]									PLU					WR [6678]	63.2	0.58		16.1		1.44	3.59		4.94	3.2	0.14		2.68	3.91	0.15
[6678]	CONVERGENT MARGIN	SCOTIA ARC / SOUTH SHETLAND ISLANDS / LIVINGSTON ISLAND	NE FALSE BAY	-62.58	-62.833	-60	-60.5	SAE			s_P.1259.2 [6678]	TONALITE [6678]									PLU					WR [6678]	61.1	0.59		16.3		1.49	3.73		6.19	2.6	0.11		1.53	3.97	0.15
[6678]	CONVERGENT MARGIN	SCOTIA ARC / SOUTH SHETLAND ISLANDS / LIVINGSTON ISLAND	HALF MOON ISLAND	-62.58	-62.83	-60	-60.5	SAE			s_P.1250.2 [6678]	TONALITE [6678]									PLU					WR [6678]	55	1.1		16.3		2.62	6.56		8.09	5.5	0.19		0.92	3.56	0.28
[6678]	CONVERGENT MARGIN	SCOTIA ARC / SOUTH SHETLAND ISLANDS / LIVINGSTON ISLAND	HALF MOON ISLAND	-62.58	-62.83	-60	-60.5	SAE			s_P.1251.1 [6678]	TONALITE [6678]									PLU					WR [6678]	56	1.26		15.2		2.74	6.84		7.6	4.8	0.2		1.12	3.57	0.26
[6678]	CONVERGENT MARGIN	SCOTIA ARC / SOUTH SHETLAND ISLANDS / LIVINGSTON ISLAND	HALF MOON ISLAND	-62.58	-62.83	-60	-60.5	SAE			s_P.215.3 [6678]	TONALITE [6678]									PLU					WR [6678]	54.8	0.69		16		2.32	5.81		8.68	6.2	0.19		0.74	2.96	0.11
[6678]	CONVERGENT MARGIN	SCOTIA ARC / SOUTH SHETLAND ISLANDS / KING GEORGE ISLAND	ROSE PEAK	-62.05	-62.05	-58.4	-58.4	SAE			s_G.490.1 [6678]	GRANODIORITE [6678]									PLU					WR [6678]	57.3	0.79		16.6		2.08	5.2		6.89	6.1	0.14		1.75	3.92	0.25
[6678]	CONVERGENT MARGIN	SCOTIA ARC / SOUTH SHETLAND ISLANDS / KING GEORGE ISLAND	ROSE PEAK	-62.05	-62.05	-58.4	-58.4	SAE			s_G.25.4 [6678]	GRANODIORITE [6678]									PLU					WR [6678]	58.6	0.66		17.4		1.85	4.64		6.42	5	0.1		1.99	4.53	0.19
[6678]	CONVERGENT MARGIN	SCOTIA ARC / SOUTH SHETLAND ISLANDS / KING GEORGE ISLAND	FORT POINT	-62.05	-62.05	-58.4	-58.4	SAE			s_P.433.5 [6678]	GRANODIORITE [6678]									PLU					WR [6678]	59.7	0.9		16.7		2.13	5.31		6.2	4	0.15		2.38	3.7	0.21
[6678]	CONVERGENT MARGIN	SCOTIA ARC / SOUTH SHETLAND ISLANDS / LOW		-63.2	-63.2	-62	-62	SAE			s_P.219.2 [6678]	NOT GIVEN [6678]									VEIN					WR [6678]	77.1	0.16		13.5		0.29	0.72		0.45	0.2	0.04		4.85	4.24	0.04
[6678]	CONVERGENT MARGIN	SCOTIA ARC / SOUTH SHETLAND ISLANDS / LOW	CAPE WALLACE	-63.2	-63.2	-62	-62	SAE			s_P.407.3 [6678]	NOT GIVEN [6678]									VEIN					WR [6678]	75.1	0.13		13.6		0.46	1.16		0.73	0.3	0.04		5.6	3.56	0.03
[6678]	CONVERGENT MARGIN	SCOTIA ARC / SOUTH SHETLAND ISLANDS / LIVINGSTON ISLAND	HALF MOON ISLAND	-62.58	-62.83	-60	-60.5	SAE			s_P.1251.8 [6678]	NOT GIVEN [6678]									VEIN					WR [6678]	69.2	0.43		15.3		1.16	2.9		2.07	0.4	0.12		2.41	6.21	0.13
[6678]	CONVERGENT MARGIN	SCOTIA ARC / SOUTH SHETLAND ISLANDS / LIVINGSTON ISLAND	EAST OF BRUNOW BAY	-62.58	-62.833	-60	-60.5	SAE			s_P.419.4 [6678]	NOT GIVEN [6678]									VEIN					WR [6678]	67.7	0.39		16.4		0.84	2.09		2.22	0.8	0.02		3.67	5.14	0.09
[6678]	CONVERGENT MARGIN	SCOTIA ARC / SOUTH SHETLAND ISLANDS / LIVINGSTON ISLAND	NE FALSE BAY	-62.58	-62.833	-60	-60.5	SAE			s_P.1253.18 [6678]	NOT GIVEN [6678]									VEIN					WR [6678]	77.5	0.05		14.5		0.04	0.09		3.19	0.1	0		0.19	5.28	0.01
[6678]	CONVERGENT MARGIN	SCOTIA ARC / SOUTH SHETLAND ISLANDS / ROBERT ISLAND / COPPERMINE FORMATION	COPPERMINE PENINSULA	-62.35	-62.35	-59.6	-59.6	SAE			s_P.840.3 [6678]	BASALT [6678]									VOL					WR [6678]	49.8	0.67		17.1		2.46	6.14		11.39	9.8	0.14		0.34	2.24	0.12
[6678]	CONVERGENT MARGIN	SCOTIA ARC / SOUTH SHETLAND ISLANDS / ROBERT ISLAND / COPPERMINE FORMATION	COPPERMINE PENINSULA	-62.35	-62.35	-59.6	-59.6	SAE			s_P.841.12 [6678]	BASALT [6678]									VOL					WR [6678]	51.5	0.66		18.4		2.37	5.94		11.03	7.9	0.14		0.69	2.73	0.11
[6678]	CONVERGENT MARGIN	SCOTIA ARC / SOUTH SHETLAND ISLANDS / ROBERT ISLAND / COPPERMINE FORMATION	COPPERMINE PENINSULA	-62.35	-62.35	-59.6	-59.6	SAE			s_P.1607.1 [6678]	BASALT [6678]									VOL					WR [6678]	50.8	0.88		14.4		2.56	6.41		9.05	12.2	0.16		0.49	2.73	0.37
[6678]	CONVERGENT MARGIN	SCOTIA ARC / SOUTH SHETLAND ISLANDS / ROBERT ISLAND / COPPERMINE FORMATION	COPPERMINE PENINSULA	-62.35	-62.35	-59.6	-59.6	SAE			s_P.1494.2 [6678]	BASALT [6678]									VOL					WR [6678]	51.8	1.07		17.6		2.6	6.51		10.55	8.3	0.16		0.71	2.56	0.34
[6678]	CONVERGENT MARGIN	SCOTIA ARC / SOUTH SHETLAND ISLANDS / ROBERT ISLAND / COPPERMINE FORMATION	COPPERMINE PENINSULA	-62.35	-62.35	-59.6	-59.6	SAE			s_P.1492.2 [6678]	BASALT [6678]									VOL					WR [6678]	50.9	0.75		16.9		2.46	6.16		12.06	8.3	0.15		0.21	2.3	0.02
[6678]	CONVERGENT MARGIN	SCOTIA ARC / SOUTH SHETLAND ISLANDS / ROBERT ISLAND / COPPERMINE FORMATION	COPPERMINE PENINSULA	-62.35	-62.35	-59.6	-59.6	SAE			s_P.1484.1 [6678]	BASALT [6678]									VOL					WR [6678]	52.1	0.76		17.5		2.36	5.9		11.31	7.5	0.17		1	2.65	0.15
[6678]	CONVERGENT MARGIN	SCOTIA ARC / SOUTH SHETLAND ISLANDS / ROBERT ISLAND / COPPERMINE FORMATION	COPPERMINE PENINSULA	-62.35	-62.35	-59.6	-59.6	SAE			s_P.841.2 [6678]	BASALT [6678]									VOL					WR [6678]	47.9	0.86		13.9		2.67	6.68		9.66	11.7	0.15		0.63	2.03	0.26
[6678]	CONVERGENT MARGIN	SCOTIA ARC / SOUTH SHETLAND ISLANDS / ROBERT ISLAND / COPPERMINE FORMATION	COPPERMINE PENINSULA	-62.35	-62.35	-59.6	-59.6	SAE			s_P.841.6 [6678]	BASALT [6678]									VOL					WR [6678]	50.3	1.05		17.4		2.21	5.52		8.64	5.4	0.12		1.59	4.97	0.3
[6678]	CONVERGENT MARGIN	SCOTIA ARC / SOUTH SHETLAND ISLANDS / ROBERT ISLAND / COPPERMINE FORMATION	COPPERMINE PENINSULA	-62.35	-62.35	-59.6	-59.6	SAE			s_P.841.7 [6678]	BASALT [6678]									VOL					WR [6678]	47.5	0.75		14.1		2.57	6.43		9.93	12.2	0.15		0.52	2.76	0.2
[6678]	CONVERGENT MARGIN	SCOTIA ARC / SOUTH SHETLAND ISLANDS / ROBERT ISLAND / COPPERMINE FORMATION	COPPERMINE PENINSULA	-62.35	-62.35	-59.6	-59.6	SAE			s_P.841.9 [6678]	BASALT [6678]									VOL					WR [6678]	49.5	0.99		17.28		2.29	5.73		8.65	6.1	0.13		1.76	4.34	0.25
[6678]	CONVERGENT MARGIN	SCOTIA ARC / SOUTH SHETLAND ISLANDS / ROBERT ISLAND / COPPERMINE FORMATION	THE TRIPLETS	-62.35	-62.35	-59.6	-59.6	SAE			s_P.843.1 [6678]	BASALT [6678]									VOL					WR [6678]	49.2	0.91		15.5		2.64	6.59		10.08	10.2	0.16		0.33	2.42	0.14
[6678]	CONVERGENT MARGIN	SCOTIA ARC / SOUTH SHETLAND ISLANDS / ROBERT ISLAND / COPPERMINE FORMATION	CATHARINA POINT	-62.35	-62.35	-59.6	-59.6	SAE			s_P.1603.1 [6678]	GABBRO [6678]									PLU					WR [6678]	53.4	0.88		18.4		2.38	5.94		9.37	6.4	0.14		0.94	3.38	0.22
[6678]	CONVERGENT MARGIN	SCOTIA ARC / SOUTH SHETLAND ISLANDS / ROBERT ISLAND / COPPERMINE FORMATION	FORT WILLIAM	-62.35	-62.35	-59.6	-59.6	SAE			s_P.1613.1 [6678]	GABBRO [6678]									PLU					WR [6678]	51.1	0.8		16.9		2.57	6.42		10.43	9.6	0.16		0.87	2.93	0.23
[6678]	CONVERGENT MARGIN	SCOTIA ARC / SOUTH SHETLAND ISLANDS / ROBERT ISLAND / COPPERMINE FORMATION	EXPRESS ISLAND	-62.35	-62.35	-59.6	-59.6	SAE			s_P.926.7 [6678]	GABBRO [6678]									PLU					WR [6678]	50.4	0.86		19.1		2.6	6.5		11.35	6.3	0.16		0.43	2.89	0.13
[6678]	CONVERGENT MARGIN	SCOTIA ARC / SOUTH SHETLAND ISLANDS / GREENWICH ISLAND / COPPERMINE FORMATION	DUFF POINT	-62.5	-62.5	-60	-60	SAE			s_P.922.2 [6678]	GABBRO [6678]									PLU					WR [6678]	49.6	0.89		17.7		2.57	6.42		10.73	6.5	0.14		0.76	2.76	0.2
[6678]	CONVERGENT MARGIN	SCOTIA ARC / SOUTH SHETLAND ISLANDS / KING GEORGE ISLAND / FILDES FORMATION	NORTHERN FILDES PENINSULA	-62.05	-62.05	-58.4	-58.4	SAE			s_P.1182.1 [6678]	DACITE [6678]									VOL					WR [6678]	63.7	0.92		15.4		1.56	3.9		3.61	1.4	0.2		2.04	5.37	0.24
[6678]	CONVERGENT MARGIN	SCOTIA ARC / SOUTH SHETLAND ISLANDS / KING GEORGE ISLAND / FILDES FORMATION	NORTHERN FILDES PENINSULA	-62.05	-62.05	-58.4	-58.4	SAE			s_P.1183.2 [6678]	DACITE [6678]									VOL					WR [6678]	64.5	0.92		15.5		1.45	3.63		3.46	1.2	0.2		2.13	5.48	0.24
[6678]	CONVERGENT MARGIN	SCOTIA ARC / SOUTH SHETLAND ISLANDS / KING GEORGE ISLAND / FILDES FORMATION	SUFFIELD POINT, FILDES PENINSULA	-62.05	-62.05	-58.4	-58.4	SAE			s_P.1114.1 [6678]	ANDESITE, BASALTIC [6678]									VOL					WR [6678]	55.9	0.81		18.9		2.28	5.71		8	3.9	0.15		0.87	3.74	0.16
[6678]	CONVERGENT MARGIN	SCOTIA ARC / SOUTH SHETLAND ISLANDS / KING GEORGE ISLAND / FILDES FORMATION	JASPER POINT, FILDES PENINSULA	-62.05	-62.05	-58.4	-58.4	SAE			s_P.1136.1 [6678]	DACITE [6678]									VOL					WR [6678]	62.2	0.86		16.3		1.68	4.2		5.14	1.1	0.17		1.36	4.95	0.29
[6678]	CONVERGENT MARGIN	SCOTIA ARC / SOUTH SHETLAND ISLANDS / KING GEORGE ISLAND / FILDES FORMATION	JASPER POINT, FILDES PENINSULA	-62.05	-62.05	-58.4	-58.4	SAE			s_P.1181.3 [6678]	DACITE [6678]									VOL					WR [6678]	62	0.85		16.2		1.61	4.02		5.54	1.2	0.15		1.38	3.92	0.28
[6678]	CONVERGENT MARGIN	SCOTIA ARC / SOUTH SHETLAND ISLANDS / KING GEORGE ISLAND / FILDES FORMATION	GEMEL PEAKS, FILDES PENINSULA	-62.05	-62.05	-58.4	-58.4	SAE			s_P.1177.1 [6678]	BASALT [6678]									VOL					WR [6678]	51.8	0.78		18.3		2.66	6.66		9.46	5	0.18		0.93	3.14	0.13
[6678]	CONVERGENT MARGIN	SCOTIA ARC / SOUTH SHETLAND ISLANDS / KING GEORGE ISLAND / FILDES FORMATION	GEMEL PEAKS, FILDES PENINSULA	-62.05	-62.05	-58.4	-58.4	SAE			s_P.1177.2 [6678]	BASALT [6678]									VOL					WR [6678]	52.9	0.67		21.2		2.38	5.94		10.7	5.2	0.13		0.82	3.3	0.1
[6678]	CONVERGENT MARGIN	SCOTIA ARC / SOUTH SHETLAND ISLANDS / KING GEORGE ISLAND / FILDES FORMATION	NORTHERN FILDES PENINSULA	-62.05	-62.05	-58.4	-58.4	SAE			s_P.1129.1 [6678]	BASALT [6678]									VOL					WR [6678]	50.2	0.53		19.2		2.26	8.66		12.06	6.7	0.13		0.56	2.58	0.08
[6678]	CONVERGENT MARGIN	SCOTIA ARC / SOUTH SHETLAND ISLANDS / NELSON ISLAND / FILDES FORMATION	STANSBURY PENINSULA	-62.5	-62.5	-59	-59	SAE			s_P.1205.1 [6678]	BASALT [6678]									VOL					WR [6678]	49.3	0.47		20.1		2.29	5.72		13.22	6	0.11		0.61	2.29	0.08
[6678]	CONVERGENT MARGIN	SCOTIA ARC / SOUTH SHETLAND ISLANDS / NELSON ISLAND / FILDES FORMATION	STANSBURY PENINSULA	-62.5	-62.5	-59	-59	SAE			s_P.1198.1 [6678]	BASALT [6678]									VOL					WR [6678]	66.1	0.78		14.9		1.23	3.08		3.52	1	0.14		1.85	4.8	0.13
[6678]	CONVERGENT MARGIN	SCOTIA ARC / SOUTH SHETLAND ISLANDS / NELSON ISLAND / FILDES FORMATION	RIP PENINSULA, STANSBURY PENINSULA	-62.5	-62.5	-59	-59	SAE			s_P.1224.1 [6678]	BASALT [6678]									VOL					WR [6678]	51.1	0.53		19.2		2.22	5.56		11.2	6.4	0.14		0.87	2.97	0.08
[6678]	CONVERGENT MARGIN	SCOTIA ARC / SOUTH SHETLAND ISLANDS / NELSON ISLAND / FILDES FORMATION	STANSBURY PENINSULA	-62.5	-62.5	-59	-59	SAE			s_P.1198.5 [6678]	BASALT [6678]									VOL					WR [6678]	51.7	0.8		16.2		2.39	5.98		9.79	8.3	0.15		0.51	3.04	0.14
[6678]	CONVERGENT MARGIN	SCOTIA ARC / SOUTH SHETLAND ISLANDS / NELSON ISLAND / FILDES FORMATION	STANSBURY PENINSULA	-62.5	-62.5	-59	-59	SAE			s_P.1203.1 [6678]	GABBRO [6678]									PLU					WR [6678]	50.3	0.84		18.9		2.51	6.29		11.44	5.4	0.15		0.5	2.81	0.14
[6678]	CONVERGENT MARGIN	SCOTIA ARC / SOUTH SHETLAND ISLANDS / KING GEORGE ISLAND / FILDES FORMATION	POTTER PENINSULA	-62.05	-62.05	-58.4	-58.4	SAE			s_P.232.6 [6678]	BASALT [6678]									VOL					WR [6678]	49.9	1		18.2		2.5	6.25		10.75	5.6	0.26		0.31	3.39	0.22
[6678]	CONVERGENT MARGIN	SCOTIA ARC / SOUTH SHETLAND ISLANDS / KING GEORGE ISLAND / FILDES FORMATION	POTTER PENINSULA	-62.05	-62.05	-58.4	-58.4	SAE			s_P.754.2 [6678]	ANDESITE, BASALTIC [6678]									VOL					WR [6678]	53.1	1.37		16.4		2.76	6.9		8.98	3.8	0.18		0.38	3.6	0.22
[6678]	CONVERGENT MARGIN	SCOTIA ARC / SOUTH SHETLAND ISLANDS / KING GEORGE ISLAND / FILDES FORMATION	POTTER PENINSULA	-62.05	-62.05	-58.4	-58.4	SAE			s_P.760.1 [6678]	BASALT [6678]									VOL					WR [6678]	49.3	1.05		17.9		2.65	9.63		10.71	6.3	0.16		0.33	2.9	0.2
[6678]	CONVERGENT MARGIN	SCOTIA ARC / SOUTH SHETLAND ISLANDS / KING GEORGE ISLAND / FILDES FORMATION	POTTER PENINSULA	-62.05	-62.05	-58.4	-58.4	SAE			s_P.693.1 [6678]	BASALT [6678]									VOL					WR [6678]	51	1.03		17.6		2.56	6.41		9.62	6.4	0.18		0.47	3.13	0.25
[6678]	CONVERGENT MARGIN	SCOTIA ARC / SOUTH SHETLAND ISLANDS / KING GEORGE ISLAND / FILDES FORMATION	POTTER PENINSULA	-62.05	-62.05	-58.4	-58.4	SAE			s_P.694.2 [6678]	BASALT [6678]									VOL					WR [6678]	51.1	1.15		15.5		2.86	7.16		8.27	7.1	0.2		0.75	2.93	0.22
[6678]	CONVERGENT MARGIN	SCOTIA ARC / SOUTH SHETLAND ISLANDS / KING GEORGE ISLAND / FILDES FORMATION	POTTER PENINSULA	-62.05	-62.05	-58.4	-58.4	SAE			s_P.697.2 [6678]	ANDESITE, BASALTIC [6678]									VOL					WR [6678]	53.1	0.97		17.2		2.46	6.15		8	5.7	0.16		1	3.36	0.22
[6678]	CONVERGENT MARGIN	SCOTIA ARC / SOUTH SHETLAND ISLANDS / KING GEORGE ISLAND / FILDES FORMATION	POTTER PENINSULA	-62.05	-62.05	-58.4	-58.4	SAE			s_P.696.2 [6678]	ANDESITE, BASALTIC [6678]									VOL					WR [6678]	55.2	0.61		17.2		2.15	5.38		7.92	6.2	0.13		1.15	3.04	0.18
[6678]	CONVERGENT MARGIN	SCOTIA ARC / SOUTH SHETLAND ISLANDS / KING GEORGE ISLAND / FILDES FORMATION	POTTER PENINSULA	-62.05	-62.05	-58.4	-58.4	SAE			s_P.751.1 [6678]	BASALT [6678]									VOL					WR [6678]	49.4	1.01		18		2.62	6.54		11.29	5.5	0.2		0.2	2.91	0.18
[6678]	CONVERGENT MARGIN	SCOTIA ARC / SOUTH SHETLAND ISLANDS / KING GEORGE ISLAND / FILDES FORMATION	THREE BROTHERS HILL, POTTER PENINSULA	-62.05	-62.05	-58.4	-58.4	SAE			s_P.1236.1 [6678]	ANDESITE, BASALTIC [6678]									VOL					WR [6678]	55.7	1.31		18.1		2.63	6.57		7.99	3.8	0.17		1.36	3.85	0.29
[6678]	CONVERGENT MARGIN	SCOTIA ARC / SOUTH SHETLAND ISLANDS / KING GEORGE ISLAND / FILDES FORMATION	THREE BROTHERS HILL, POTTER PENINSULA	-62.05	-62.05	-58.4	-58.4	SAE			s_P.1240.1 [6678]	BASALT [6678]									VOL					WR [6678]	54.3	1.02		21.2		2.28	5.7		9.35	3.4	0.17		0.82	4.13	0.22
[6678]	CONVERGENT MARGIN	SCOTIA ARC / SOUTH SHETLAND ISLANDS / KING GEORGE ISLAND / FILDES FORMATION	THREE BROTHERS HILL, POTTER PENINSULA	-62.05	-62.05	-58.4	-58.4	SAE			s_P.1241.1 [6678]	BASALT [6678]									VOL					WR [6678]	50.5	0.83		18.2		2.67	6.66		11.78	6.7	0.14		0.26	2.5	0.13
[6678]	CONVERGENT MARGIN	SCOTIA ARC / SOUTH SHETLAND ISLANDS / KING GEORGE ISLAND / FILDES FORMATION	ANVIL CRAG	-62.05	-62.05	-58.4	-58.4	SAE			s_P.1246.1 [6678]	BASALT [6678]									VOL					WR [6678]	52.6	0.84		20.6		2.46	6.14		9.67	4.6	0.15		0.91	3.4	0.22
[6678]	CONVERGENT MARGIN	SCOTIA ARC / SOUTH SHETLAND ISLANDS / KING GEORGE ISLAND / FILDES FORMATION	BARTON PENINSULA	-62.05	-62.05	-58.4	-58.4	SAE			s_P.662.1 [6678]	ANDESITE, BASALTIC [6678]									VOL					WR [6678]	52.4	0.74		15.7		2.23	5.57		7.51	6.7	0.15		1.44	2.68	0.2
[6678]	CONVERGENT MARGIN	SCOTIA ARC / SOUTH SHETLAND ISLANDS / KING GEORGE ISLAND / FILDES FORMATION	BARTON PENINSULA	-62.05	-62.05	-58.4	-58.4	SAE			s_P.663.1 [6678]	ANDESITE, BASALTIC [6678]									VOL					WR [6678]	50.8	1.36		14.7		2.86	7.15		8.94	5.8	0.23		0.18	3	0.31
[6678]	CONVERGENT MARGIN	SCOTIA ARC / SOUTH SHETLAND ISLANDS / KING GEORGE ISLAND / FILDES FORMATION	BARTON PENINSULA	-62.05	-62.05	-58.4	-58.4	SAE			s_P.669.1 [6678]	ANDESITE, BASALTIC [6678]									VOL					WR [6678]	51.6	1.67		13.9		3.25	8.13		8.73	5.8	0.21		0.2	3.15	0.29
[6678]	CONVERGENT MARGIN	SCOTIA ARC / SOUTH SHETLAND ISLANDS / KING GEORGE ISLAND / FILDES FORMATION	BARTON PENINSULA	-62.05	-62.05	-58.4	-58.4	SAE			s_P.674.1 [6678]	ANDESITE, BASALTIC [6678]									VOL					WR [6678]	53.8	0.76		15.8		2.38	5.96		8.78	6	0.15		0.99	2.38	0.17
[6678]	CONVERGENT MARGIN	SCOTIA ARC / SOUTH SHETLAND ISLANDS / KING GEORGE ISLAND / FILDES FORMATION	BARTON PENINSULA	-62.05	-62.05	-58.4	-58.4	SAE			s_P.679.1 [6678]	BASALT [6678]									VOL					WR [6678]	48.7	1.17		21.1		2.71	6.78		4.56	7.1	0.17		2.77	2.77	0.15
[6678]	CONVERGENT MARGIN	SCOTIA ARC / SOUTH SHETLAND ISLANDS / KING GEORGE ISLAND / FILDES FORMATION	BARTON PENINSULA	-62.05	-62.05	-58.4	-58.4	SAE			s_P.683.4 [6678]	BASALT [6678]									VOL					WR [6678]	47.5	0.71		16.9		2.51	6.29		9.9	8.5	0.21		0.53	3.02	0.11
[6678]	CONVERGENT MARGIN	SCOTIA ARC / SOUTH SHETLAND ISLANDS / KING GEORGE ISLAND / FILDES FORMATION	BARTON PENINSULA	-62.05	-62.05	-58.4	-58.4	SAE			s_P.318.2 [6678]	ANDESITE [6678]									VOL					WR [6678]	56.7	0.77		17		2.22	5.54		6.89	5.36	0.14		2.03	3.75	0.22
[6678]	CONVERGENT MARGIN	SCOTIA ARC / SOUTH SHETLAND ISLANDS / KING GEORGE ISLAND / FILDES FORMATION	BARTON PENINSULA	-62.05	-62.05	-58.4	-58.4	SAE			s_P.321.2 [6678]	BASALT [6678]									VOL					WR [6678]	51.3	1.66		13.9		3.31	8.27		8.63	5.8	0.22		0.21	3.18	0.29
[6678]	CONVERGENT MARGIN	SCOTIA ARC / SOUTH SHETLAND ISLANDS / KING GEORGE ISLAND / FILDES FORMATION	BARTON PENINSULA	-62.05	-62.05	-58.4	-58.4	SAE			s_P.328.2 [6678]	ANDESITE, BASALTIC [6678]									VOL					WR [6678]	51.9	1.58		14.8		3.17	7.93		8.2	5.5	0.2		1.3	2.79	0.3
[6678]	CONVERGENT MARGIN	SCOTIA ARC / SOUTH SHETLAND ISLANDS / KING GEORGE ISLAND / FILDES FORMATION	BARTON PENINSULA	-62.05	-62.05	-58.4	-58.4	SAE			s_P.535.4 [6678]	ANDESITE, BASALTIC [6678]									VOL					WR [6678]	57.4	0.87		17.9		2.29	5.73		8.39	6.2	0.15		1.1	3.01	0.18
[6678]	CONVERGENT MARGIN	SCOTIA ARC / SOUTH SHETLAND ISLANDS / KING GEORGE ISLAND / FILDES FORMATION	BARTON PENINSULA	-62.05	-62.05	-58.4	-58.4	SAE			s_P.1427.1 [6678]	ANDESITE [6678]									VOL					WR [6678]	57.8	1.05		17.8		2.42	6.05		4.95	5.35	0.17		1.68	2.64	0.21
[6678]	CONVERGENT MARGIN	SCOTIA ARC / SOUTH SHETLAND ISLANDS / KING GEORGE ISLAND / FILDES FORMATION	BARTON PENINSULA	-62.05	-62.05	-58.4	-58.4	SAE			s_P.1435.1 [6678]	ANDESITE, BASALTIC [6678]									VOL					WR [6678]	54.2	0.84		19.8		2.44	6.1		8.39	3.9	0.15		0.27	3.69	0.25
[6678]	CONVERGENT MARGIN	SCOTIA ARC / SOUTH SHETLAND ISLANDS / KING GEORGE ISLAND / FILDES FORMATION	BARTON PENINSULA	-62.05	-62.05	-58.4	-58.4	SAE			s_P.1431.1 [6678]	ANDESITE, BASALTIC [6678]									VOL					WR [6678]	55.9	0.78		16.2		2.38	5.95		9.47	7			0.42	2.5	0.18
[6678]	CONVERGENT MARGIN	SCOTIA ARC / SOUTH SHETLAND ISLANDS / KING GEORGE ISLAND / FILDES FORMATION	BARTON PENINSULA	-62.05	-62.05	-58.4	-58.4	SAE			s_P.1443.1 [6678]	ANDESITE, BASALTIC [6678]									VOL					WR [6678]	53.4	0.93		17.5		2.58	6.44		8.08	6.1	0.16		1.07	3.48	0.21
[6678]	CONVERGENT MARGIN	SCOTIA ARC / SOUTH SHETLAND ISLANDS / KING GEORGE ISLAND / FILDES FORMATION	BARTON PENINSULA	-62.05	-62.05	-58.4	-58.4	SAE			s_P.1440.1 [6678]	BASALT [6678]									VOL					WR [6678]	47.8	0.61		20.3		2.46	6.16		10.52	7.6	0.15		0.43	2.85	0.09
[6678]	CONVERGENT MARGIN	SCOTIA ARC / SOUTH SHETLAND ISLANDS / KING GEORGE ISLAND / FILDES FORMATION	WEAVER PENINSULA	-62.05	-62.05	-58.4	-58.4	SAE			s_P.1481.1 [6678]	BASALT [6678]									VOL					WR [6678]	47.3	0.76		16.3		2.56	6.4		12.32	9.78	0.12		0.45	1.37	0.1
[6678]	CONVERGENT MARGIN	SCOTIA ARC / SOUTH SHETLAND ISLANDS / KING GEORGE ISLAND / FILDES FORMATION	WEAVER PENINSULA	-62.05	-62.05	-58.4	-58.4	SAE			s_P.1480.1 [6678]	ANDESITE, BASALTIC [6678]									VOL					WR [6678]	54.9	0.51		17.6		2.4	6		8.23	5.76	0.18		0.64	3.07	0.13
[6678]	CONVERGENT MARGIN	SCOTIA ARC / SOUTH SHETLAND ISLANDS / KING GEORGE ISLAND / FILDES FORMATION	WEAVER PENINSULA	-62.05	-62.05	-58.4	-58.4	SAE			s_P.1475.7 [6678]	ANDESITE [6678]									VOL					WR [6678]	55.9	1.18		15.9		2.67	6.68		6.65	4.1	0.18		1.62	3.06	0.41
[6678]	CONVERGENT MARGIN	SCOTIA ARC / SOUTH SHETLAND ISLANDS / KING GEORGE ISLAND / FILDES FORMATION	WEAVER PENINSULA	-62.05	-62.05	-58.4	-58.4	SAE			s_P.1473.4 [6678]	BASALT [6678]									VOL					WR [6678]	50.9	0.72		19.7		2.29	5.73		10.49	7.1	0.14		0.53	2.82	0.12
[6678]	CONVERGENT MARGIN	SCOTIA ARC / SOUTH SHETLAND ISLANDS / KING GEORGE ISLAND / FILDES FORMATION	WEAVER PENINSULA	-62.05	-62.05	-58.4	-58.4	SAE			s_P.1480.2 [6678]	BASALT [6678]									VOL					WR [6678]	48.5	0.59		19.9		2.27	5.68		11.99	5.9	0.14		0.99	1.81	0.07
[6678]	CONVERGENT MARGIN	SCOTIA ARC / SOUTH SHETLAND ISLANDS / KING GEORGE ISLAND / FILDES FORMATION	WEAVER PENINSULA	-62.05	-62.05	-58.4	-58.4	SAE			s_P.1473.2 [6678]	ANDESITE, BASALTIC [6678]									VOL					WR [6678]	53.6	0.69		18.3		2.35	5.88		8.37	5.7	0.15		1.33	2.96	0.16
[6678]	CONVERGENT MARGIN	SCOTIA ARC / SOUTH SHETLAND ISLANDS / KING GEORGE ISLAND / FILDES FORMATION	WEAVER PENINSULA	-62.05	-62.05	-58.4	-58.4	SAE			s_P.1472.7 [6678]	BASALT [6678]									VOL					WR [6678]	45.1	0.51		19.5		2.1	5.25		13.78	8.5	0.11		0.19	1.49	0.07
[6678]	CONVERGENT MARGIN	SCOTIA ARC / SOUTH SHETLAND ISLANDS / NELSON ISLAND / FILDES FORMATION	O^CAIN POINT	-62.5	-62.5	-59	-59	SAE			s_P.1421.1 [6678]	DACITE [6678]									VOL					WR [6678]	66.2	1		14.7		1.58	3.95		4.27	0.7	0.2		1.15	5.11	0.26
[6678]	CONVERGENT MARGIN	SCOTIA ARC / SOUTH SHETLAND ISLANDS / NELSON ISLAND / FILDES FORMATION	O^CAIN POINT	-62.5	-62.5	-59	-59	SAE			s_P.1418.2 [6678]	DACITE [6678]									VOL					WR [6678]	66.2	1		14.7		1.6	4		3.81	0.7	0.18		1.63	5.36	0.27
[6678]	CONVERGENT MARGIN	SCOTIA ARC / SOUTH SHETLAND ISLANDS / NELSON ISLAND / FILDES FORMATION	DUTHOIT POINT	-62.5	-62.5	-59	-59	SAE			s_P.1195.2 [6678]	ANDESITE, BASALTIC [6678]									VOL					WR [6678]	54.1	1.71		15.5		2.99	7.47		8.23	5.2	0.18		0.88	3.58	0.24
[6678]	CONVERGENT MARGIN	SCOTIA ARC / SOUTH SHETLAND ISLANDS / NELSON ISLAND / FILDES FORMATION	DUTHOIT POINT	-62.5	-62.5	-59	-59	SAE			s_P.1195.9 [6678]	BASALT [6678]									VOL					WR [6678]	50	1.09		15.3		2.71	6.77		8.54	8.7	0.18		0.35	3.03	0.17
[6678]	CONVERGENT MARGIN	SCOTIA ARC / SOUTH SHETLAND ISLANDS / KING GEORGE ISLAND / FILDES FORMATION	EZCURRA INLET	-62.05	-62.05	-58.4	-58.4	SAE			s_P.1411.1 [6678]	ANDESITE [6678]									VOL					WR [6678]	59	0.84		18.3		2.13	5.33		6.53	4.3	0.15		2.24	3.84	0.19
[6678]	CONVERGENT MARGIN	SCOTIA ARC / SOUTH SHETLAND ISLANDS / KING GEORGE ISLAND / FILDES FORMATION	EZCURRA INLET	-62.05	-62.05	-58.4	-58.4	SAE			s_P.1187.4 [6678]	ANDESITE [6678]									VOL					WR [6678]	56.9	0.78		17.7		2.22	5.54		7.5	5	0.16		1.64	3.36	0.18
[6678]	CONVERGENT MARGIN	SCOTIA ARC / SOUTH SHETLAND ISLANDS / KING GEORGE ISLAND / FILDES FORMATION	EZCURRA INLET	-62.05	-62.05	-58.4	-58.4	SAE			s_P.1416.1 [6678]	BASALT [6678]									VOL					WR [6678]	48.9	0.96		15.8		2.71	6.78		9.78	9.3	0.25		0.24	2.61	0.23
[6678]	CONVERGENT MARGIN	SCOTIA ARC / SOUTH SHETLAND ISLANDS / KING GEORGE ISLAND / HENNEQUIN FORMATION	POINT THOMAS	-62.05	-62.05	-58.4	-58.4	SAE			s_P.444.10 [6678]	ANDESITE, BASALTIC [6678]									VOL					WR [6678]	54.2	0.77		18.7		2.46	6.16		8.7	5.5	0.15		1.2	3.54	0.16
[6678]	CONVERGENT MARGIN	SCOTIA ARC / SOUTH SHETLAND ISLANDS / KING GEORGE ISLAND / HENNEQUIN FORMATION	POINT THOMAS	-62.05	-62.05	-58.4	-58.4	SAE			s_P.443.16 [6678]	ANDESITE [6678]									VOL					WR [6678]	58	0.91		17.7		2.28	5.71		7.25	3.4	0.15		1.26	3.61	0.22
[6678]	CONVERGENT MARGIN	SCOTIA ARC / SOUTH SHETLAND ISLANDS / KING GEORGE ISLAND / HENNEQUIN FORMATION	POINT THOMAS	-62.05	-62.05	-58.4	-58.4	SAE			s_P.443.5 [6678]	DACITE [6678]									VOL					WR [6678]	64.7	0.85		15.1		1.55	3.86		3.96	0.9	0.14		2.6	4.52	0.23
[6678]	CONVERGENT MARGIN	SCOTIA ARC / SOUTH SHETLAND ISLANDS / KING GEORGE ISLAND / HENNEQUIN FORMATION	JARDINE PEAK	-62.05	-62.05	-58.4	-58.4	SAE			s_P.443.5 [6678]	ANDESITE [6678]									VOL					WR [6678]	58.5	0.79		17.5		2.06	5.15		7.69	6.4	0.11		1.13	3.85	0.13
[6678]	CONVERGENT MARGIN	SCOTIA ARC / SOUTH SHETLAND ISLANDS / KING GEORGE ISLAND / HENNEQUIN FORMATION	NORTH OF SPHINX HILL	-62.05	-62.05	-58.4	-58.4	SAE			s_P.547.2 [6678]	ANDESITE, BASALTIC [6678]									VOL					WR [6678]	56.7	1		20.1		2.15	5.37		7.28	3.4	0.15		1.78	4.36	0.32
[6678]	CONVERGENT MARGIN	SCOTIA ARC / SOUTH SHETLAND ISLANDS / KING GEORGE ISLAND / HENNEQUIN FORMATION	DUFAYEL ISLAND	-62.05	-62.05	-58.4	-58.4	SAE			s_P.440.1 [6678]	ANDESITE, BASALTIC [6678]									VOL					WR [6678]	55.7	1.18		14.9		2.66	6.66		4.66	5.4	0.15		3.16	3.4	0.26
[6678]	CONVERGENT MARGIN	SCOTIA ARC / SOUTH SHETLAND ISLANDS / KING GEORGE ISLAND / HENNEQUIN FORMATION	CREPIN POINT	-62.05	-62.05	-58.4	-58.4	SAE			s_P.1192.1 [6678]	ANDESITE, BASALTIC [6678]									VOL					WR [6678]	52.6	0.79		16.9		2.49	6.22		9.27	6.9	0.18		0.5	2.55	0.19
[6678]	CONVERGENT MARGIN	SCOTIA ARC / SOUTH SHETLAND ISLANDS / KING GEORGE ISLAND / HENNEQUIN FORMATION	ADMIRALEN PEAK	-62.05	-62.05	-58.4	-58.4	SAE			s_P.1415.1 [6678]	ANDESITE [6678]									VOL					WR [6678]	55.7	1.02		16.1		2.54	6.36		5.38	6.6	0.15		1.59	3.27	0.2
[6678]	CONVERGENT MARGIN	SCOTIA ARC / SOUTH SHETLAND ISLANDS / KING GEORGE ISLAND / HENNEQUIN FORMATION	KELLER PENINSULA	-62.05	-62.05	-58.4	-58.4	SAE			s_P.363.1 [6678]	ANDESITE, BASALTIC [6678]									VOL					WR [6678]	53.2	0.94		18.5		2.27	5.67		9.95	3.4	0.15		0.34	3.69	0.25
[6678]	CONVERGENT MARGIN	SCOTIA ARC / SOUTH SHETLAND ISLANDS / KING GEORGE ISLAND / HENNEQUIN FORMATION	KELLER PENINSULA	-62.05	-62.05	-58.4	-58.4	SAE			s_P.363.3 [6678]	ANDESITE, BASALTIC [6678]									VOL					WR [6678]	53.2	0.88		15.9		2.29	5.73		8.13	5.3	0.14		0.92	3.54	0.18
[6678]	CONVERGENT MARGIN	SCOTIA ARC / SOUTH SHETLAND ISLANDS / KING GEORGE ISLAND / HENNEQUIN FORMATION	KELLER PENINSULA	-62.05	-62.05	-58.4	-58.4	SAE			s_P.1458.3 [6678]	ANDESITE [6678]									VOL					WR [6678]	56.4	1.05		16		2.26	5.64		6.58	3.5	0.17		2.05	3.83	0.38
[6678]	CONVERGENT MARGIN	SCOTIA ARC / SOUTH SHETLAND ISLANDS / KING GEORGE ISLAND / HENNEQUIN FORMATION	KELLER PENINSULA	-62.05	-62.05	-58.4	-58.4	SAE			s_P.1463.1 [6678]	BASALT [6678]									VOL					WR [6678]	49.8	0.79		15.3		2.44	6.11		9.39	7.4	0.15		0.2	2.67	0.2
[6678]	CONVERGENT MARGIN	SCOTIA ARC / SOUTH SHETLAND ISLANDS / KING GEORGE ISLAND / HENNEQUIN FORMATION	KELLER PENINSULA	-62.05	-62.05	-58.4	-58.4	SAE			s_P.1464.2 [6678]	ANDESITE [6678]									VOL					WR [6678]	56.5	0.86		15.6		2.23	5.58		6.28	4.8	0.18		1.83	2.57	0.22
[6678]	CONVERGENT MARGIN	SCOTIA ARC / SOUTH SHETLAND ISLANDS / KING GEORGE ISLAND / HENNEQUIN FORMATION	KELLER PENINSULA	-62.05	-62.05	-58.4	-58.4	SAE			s_P.1465.1 [6678]	ANDESITE [6678]									VOL					WR [6678]	57.6	0.7		16.8		2.04	5.1		5.01	6	0.11		2.33	3.66	0.13
[6678]	CONVERGENT MARGIN	SCOTIA ARC / SOUTH SHETLAND ISLANDS / KING GEORGE ISLAND / HENNEQUIN FORMATION	KELLER PENINSULA	-62.05	-62.05	-58.4	-58.4	SAE			s_P.1458.2 [6678]	ANDESITE [6678]									VOL					WR [6678]	57.9	1.06		17		2.28	5.71		6.35	3.6	0.17		1.72	3.94	0.4
[6678]	CONVERGENT MARGIN	SCOTIA ARC / SOUTH SHETLAND ISLANDS / KING GEORGE ISLAND / HENNEQUIN FORMATION	ULLMANN SPUR	-62.05	-62.05	-58.4	-58.4	SAE			s_P.1409.1 [6678]	ANDESITE [6678]									VOL					WR [6678]	56.8	0.86		17.8		2.27	5.67		4.98	5.2	0.14		3.19	3.33	0.18
[6678]	CONVERGENT MARGIN	SCOTIA ARC / SOUTH SHETLAND ISLANDS / KING GEORGE ISLAND / HENNEQUIN FORMATION	ULLMANN SPUR	-62.05	-62.05	-58.4	-58.4	SAE			s_P.1408.1 [6678]	BASALT [6678]									VOL					WR [6678]	50.5	0.91		19.2		2.1	5.24		8.4	4.9	0.18		0.6	3.61	0.32
[6678]	CONVERGENT MARGIN	SCOTIA ARC / SOUTH SHETLAND ISLANDS / KING GEORGE ISLAND / HENNEQUIN FORMATION	ULLMANN SPUR	-62.05	-62.05	-58.4	-58.4	SAE			s_P.1406.1 [6678]	ANDESITE, BASALTIC [6678]									VOL					WR [6678]	54.7	0.81		18.9		2.18	5.45		7.27	4.1	0.14		2.42	2.58	0.24
[6678]	CONVERGENT MARGIN	SCOTIA ARC / SOUTH SHETLAND ISLANDS / KING GEORGE ISLAND / HENNEQUIN FORMATION	PRECIOUS PEAKS	-62.05	-62.05	-58.4	-58.4	SAE			s_G.14.2 [6678]	ANDESITE, BASALTIC [6678]									VOL					WR [6678]	55.1	0.83		15.9		2.24	5.6		7.09	6.2	0.13		2.28	3.1	0.2
[6678]	CONVERGENT MARGIN	SCOTIA ARC / SOUTH SHETLAND ISLANDS / KING GEORGE ISLAND / HENNEQUIN FORMATION	PRECIOUS PEAKS	-62.05	-62.05	-58.4	-58.4	SAE			s_P.1188.1 [6678]	ANDESITE, BASALTIC [6678]									VOL					WR [6678]	53.6	0.83		15.7		2.38	5.96		6.78	6.5	0.14		2.24	3.02	0.29
[6678]	CONVERGENT MARGIN	SCOTIA ARC / SOUTH SHETLAND ISLANDS / KING GEORGE ISLAND / HENNEQUIN FORMATION	POTTINGER POINT	-62.05	-62.05	-58.4	-58.4	SAE			s_P.317.2 [6678]	ANDESITE, BASALTIC [6678]									VOL					WR [6678]	54.1	0.75		17.4		2.21	5.53		8.88	4.8	0.13		1.78	2.76	0.22
[6678]	CONVERGENT MARGIN	SCOTIA ARC / SOUTH SHETLAND ISLANDS / KING GEORGE ISLAND / HENNEQUIN FORMATION	POTTINGER POINT	-62.05	-62.05	-58.4	-58.4	SAE			s_P.317.12 [6678]	ANDESITE, BASALTIC [6678]									VOL					WR [6678]	51.7	0.81		16.4		2.54	6.35		6.85	5	0.15		2.51	2.09	0.16
[6678]	CONVERGENT MARGIN	SCOTIA ARC / SOUTH SHETLAND ISLANDS / KING GEORGE ISLAND / HENNEQUIN FORMATION	FALSE ROUND POINT	-62.05	-62.05	-58.4	-58.4	SAE			s_G.26.1 [6678]	ANDESITE [6678]									VOL					WR [6678]	56	0.74		16.1		1.98	4.95		8.1	4.9	0.1		1.19	2.81	0.17
[6678]	CONVERGENT MARGIN	SCOTIA ARC / SOUTH SHETLAND ISLANDS / KING GEORGE ISLAND / HENNEQUIN FORMATION	BRIMSTONE PEAK	-62.05	-62.05	-58.4	-58.4	SAE			s_G.29.1 [6678]	ANDESITE [6678]									VOL					WR [6678]	57.2	0.68		17.1		1.85	4.63		7.59	5.4	0.09		1.56	4.23	0.21
[6678]	CONVERGENT MARGIN	SCOTIA ARC / SOUTH SHETLAND ISLANDS / KING GEORGE ISLAND / HENNEQUIN FORMATION	NORTH FORELAND	-62.05	-62.05	-58.4	-58.4	SAE			s_G.30.3 [6678]	DIORITE [6678]									PLU					WR [6678]	54.8	0.66		17.1		2.04	5.1		3.91	8.1	0.16		0.21	3.79	0.19
[6678]	CONVERGENT MARGIN	SCOTIA ARC / SOUTH SHETLAND ISLANDS / KING GEORGE ISLAND / HENNEQUIN FORMATION	NORTH FORELAND	-62.05	-62.05	-58.4	-58.4	SAE			s_G.30.7 [6678]	ANDESITE [6678]									VOL					WR [6678]	58.6	0.64		17.7		1.75	4.37		6.39	4.8	0.11		1.69	4.53	0.2
[6678]	CONVERGENT MARGIN	SCOTIA ARC / SOUTH SHETLAND ISLANDS / KING GEORGE ISLAND	MARTINS HEAD	-62.05	-62.05	-58.4	-58.4	SAE			s_16136 [6678]	BASALT [6678]									VOL					WR [6678]	49.8	0.81		18.1		1.93	6.44		10.27	5.9	0.21		0.58	3.33	0.14
[6678]	CONVERGENT MARGIN	SCOTIA ARC / SOUTH SHETLAND ISLANDS / KING GEORGE ISLAND	MARTINS HEAD	-62.05	-62.05	-58.4	-58.4	SAE			s_16138 [6678]	BASALT [6678]									VOL					WR [6678]	50.2	0.75		16.5		2	6.66		11.36	5.3	0.37		0.64	3.37	0.24
[6678]	CONVERGENT MARGIN	SCOTIA ARC / SOUTH SHETLAND ISLANDS / KING GEORGE ISLAND	MARTINS HEAD	-62.05	-62.05	-58.4	-58.4	SAE			s_16137 [6678]	BASALT [6678]									VOL					WR [6678]	51.5	0.75		17.7		2	6.65		9.53	5.2	0.19		0.8	3.71	0.22
[6678]	CONVERGENT MARGIN	SCOTIA ARC / SOUTH SHETLAND ISLANDS / KING GEORGE ISLAND	MARTINS HEAD	-62.05	-62.05	-58.4	-58.4	SAE			s_16135 [6678]	ANDESITE, BASALTIC [6678]									VOL					WR [6678]	52.7	0.73		18.2		1.96	6.54		9.24	4	0.18		0.82	3.69	0.23
[6678]	CONVERGENT MARGIN	SCOTIA ARC / SOUTH SHETLAND ISLANDS / KING GEORGE ISLAND	MARTINS HEAD	-62.05	-62.05	-58.4	-58.4	SAE			s_16131 [6678]	ANDESITE [6678]									VOL					WR [6678]	57.2	0.59		18.2		1.71	4.28		7.06	4.2	0.17		0.94	4.36	0.26
[6678]	CONVERGENT MARGIN	SCOTIA ARC / SOUTH SHETLAND ISLANDS / KING GEORGE ISLAND	CINDER SPUR	-62.05	-62.05	-58.4	-58.4	SAE			s_16153 [6678]	BASALT [6678]									VOL					WR [6678]	50.8	0.78		22		1.48	4.94		7.96	4.4	0.31		0.88	4.91	0.24
[6678]	CONVERGENT MARGIN	SCOTIA ARC / SOUTH SHETLAND ISLANDS / KING GEORGE ISLAND	CINDER SPUR	-62.05	-62.05	-58.4	-58.4	SAE			s_16147 [6678]	BASALT [6678]									VOL					WR [6678]	51.4	0.87		19.8		1.71	5.69		9.9	4.1	0.14		0.81	3.74	0.2
[6678]	CONVERGENT MARGIN	SCOTIA ARC / SOUTH SHETLAND ISLANDS / KING GEORGE ISLAND	CINDER SPUR	-62.05	-62.05	-58.4	-58.4	SAE			s_16145 [6678]	ANDESITE, BASALTIC [6678]									VOL					WR [6678]	52.6	0.82		17.7		1.52	5.06		9.66	5.7	0.14		0.95	3.42	0.14
[6678]	CONVERGENT MARGIN	SCOTIA ARC / SOUTH SHETLAND ISLANDS / KING GEORGE ISLAND	CINDER SPUR	-62.05	-62.05	-58.4	-58.4	SAE			s_16148 [6678]	ANDESITE [6678]									VOL					WR [6678]	53.7	0.86		24		0.82	2.74		10.35	1.8	0.13		0.66	4.16	0.2
[6678]	CONVERGENT MARGIN	SCOTIA ARC / SOUTH SHETLAND ISLANDS / KING GEORGE ISLAND	CINDER SPUR	-62.05	-62.05	-58.4	-58.4	SAE			s_16144 [6678]	ANDESITE [6678]									VOL					WR [6678]	54.1	0.85		18		1.58	5.27		7.84	5.4	0.16		1.02	3.7	0.14
[6678]	CONVERGENT MARGIN	SCOTIA ARC / SOUTH SHETLAND ISLANDS / KING GEORGE ISLAND	TERNYCK NEEDLE	-62.05	-62.05	-58.4	-58.4	SAE			s_G.13.1 [6678]	ANDESITE, BASALTIC [6678]									VOL					WR [6678]	55.4	0.7		18.7		2.15	5.39		8.92	4.9	0.13		1.44	3.82	0.14
[6678]	CONVERGENT MARGIN	SCOTIA ARC / SOUTH SHETLAND ISLANDS / LIVINGSTON ISLAND	CHESTER CONE, BYERS PENINSULA	-62.58	-62.83	-60	-60.5	SAE			s_P.848.9 [6678]	NOT GIVEN [6678]									VOL					WR [6678]
[6678]	CONVERGENT MARGIN	SCOTIA ARC / SOUTH SHETLAND ISLANDS / LIVINGSTON ISLAND	CHESTER CONE, BYERS PENINSULA	-62.58	-62.83	-60	-60.5	SAE			s_P.848.10 [6678]	NOT GIVEN [6678]									VOL					WR [6678]
[6678]	CONVERGENT MARGIN	SCOTIA ARC / SOUTH SHETLAND ISLANDS / LIVINGSTON ISLAND	CHESTER CONE, BYERS PENINSULA	-62.58	-62.83	-60	-60.5	SAE			s_P.848.11 [6678]	NOT GIVEN [6678]									VOL					WR [6678]
[6678]	CONVERGENT MARGIN	SCOTIA ARC / SOUTH SHETLAND ISLANDS / LIVINGSTON ISLAND	CHESTER CONE, BYERS PENINSULA	-62.58	-62.83	-60	-60.5	SAE			s_P.848.13 [6678]	RHYOLITE [6678]									VOL					WR [6678]
[6678]	CONVERGENT MARGIN	SCOTIA ARC / SOUTH SHETLAND ISLANDS / LIVINGSTON ISLAND	CHESTER CONE, BYERS PENINSULA	-62.58	-62.83	-60	-60.5	SAE			s_P.848.14A [6678]	RHYOLITE [6678]									VOL					WR [6678]
[6678]	CONVERGENT MARGIN	SCOTIA ARC / SOUTH SHETLAND ISLANDS / LIVINGSTON ISLAND	CHESTER CONE, BYERS PENINSULA	-62.58	-62.83	-60	-60.5	SAE			s_P.848.14B [6678]	RHYOLITE [6678]									VOL					WR [6678]
[6678]	CONVERGENT MARGIN	SCOTIA ARC / SOUTH SHETLAND ISLANDS / LIVINGSTON ISLAND	CHESTER CONE, BYERS PENINSULA	-62.58	-62.83	-60	-60.5	SAE			s_P.848.15 [6678]	RHYOLITE [6678]									VOL					WR [6678]
[6678]	CONVERGENT MARGIN	SCOTIA ARC / SOUTH SHETLAND ISLANDS / LIVINGSTON ISLAND	CHESTER CONE, BYERS PENINSULA	-62.58	-62.83	-60	-60.5	SAE			s_P.848.16 [6678]	RHYOLITE [6678]									VOL					WR [6678]
[6678]	CONVERGENT MARGIN	SCOTIA ARC / SOUTH SHETLAND ISLANDS / LIVINGSTON ISLAND	CHESTER CONE, BYERS PENINSULA	-62.58	-62.83	-60	-60.5	SAE			s_P.848.18 [6678]	NOT GIVEN [6678]									VOL					WR [6678]
[6678]	CONVERGENT MARGIN	SCOTIA ARC / SOUTH SHETLAND ISLANDS / LIVINGSTON ISLAND	CHESTER CONE, BYERS PENINSULA	-62.58	-62.83	-60	-60.5	SAE			s_P.848.20 [6678]	NOT GIVEN [6678]									VOL					WR [6678]
[6678]	CONVERGENT MARGIN	SCOTIA ARC / SOUTH SHETLAND ISLANDS / LIVINGSTON ISLAND	BARNARD POINT PLUTON	-62.58	-62.833	-60	-60.5	SAE			s_P.1259.2 [6678]	TONALITE [6678]									PLU					WR [6678]
[6678]	CONVERGENT MARGIN	SCOTIA ARC / SOUTH SHETLAND ISLANDS / LIVINGSTON ISLAND	BARNARD POINT PLUTON	-62.58	-62.833	-60	-60.5	SAE			s_P.1259.2 [6678]	TONALITE [6678]									PLU					WR [6678]
[6678]	CONVERGENT MARGIN	SCOTIA ARC / SOUTH SHETLAND ISLANDS / LIVINGSTON ISLAND	BYERS PENINSULA	-62.58	-62.83	-60	-60.5	SAE			s_P.848.6 [6678]	NOT GIVEN [6678]									VOL					WR [6678]
[6678]	CONVERGENT MARGIN	SCOTIA ARC / SOUTH SHETLAND ISLANDS / LIVINGSTON ISLAND	BYERS PENINSULA	-62.58	-62.83	-60	-60.5	SAE			s_P.848.8 [6678]	NOT GIVEN [6678]									VOL					WR [6678]
[6678]	CONVERGENT MARGIN	SCOTIA ARC / SOUTH SHETLAND ISLANDS / LIVINGSTON ISLAND	BYERS PENINSULA	-62.58	-62.83	-60	-60.5	SAE			s_P.725.1 [6678]	NOT GIVEN [6678]									VOL					WR [6678]
[6678]	CONVERGENT MARGIN	SCOTIA ARC / SOUTH SHETLAND ISLANDS / KING GEORGE ISLAND / FILDES FORMATION	NORTHERN FILDES PENINSULA	-62.05	-62.05	-58.4	-58.4	SAE			s_P.1478.5 [6678]	NOT GIVEN [6678]									VOL					WR [6678]
[6844]	CONVERGENT MARGIN	SCOTIA ARC / SOUTH SHETLAND ISLANDS / KING GEORGE ISLAND		-62.05	-62.05	-58.4	-58.4	SAE			s_A260 [6844]	BASALT [6844]				ARCHEAN [6844]					VOL					WR [6844]	48.8	1		17.4				7.94	9.34	10.4	0.17		0.51	3.27	0.31
[6844]	CONVERGENT MARGIN	SCOTIA ARC / SOUTH SHETLAND ISLANDS / KING GEORGE ISLAND		-62.05	-62.05	-58.4	-58.4	SAE			s_A261 [6844]	BASALT [6844]				ARCHEAN [6844]					VOL					WR [6844]	48.8	1.19		17.6				8.76	9.32	9.33	0.17		0.61	3.34	0.35
[6844]	CONVERGENT MARGIN	SCOTIA ARC / SOUTH SHETLAND ISLANDS / KING GEORGE ISLAND		-62.05	-62.05	-58.4	-58.4	SAE			s_A165 [6844]	BASALT [6844]				ARCHEAN [6844]					VOL					WR [6844]	51.2	0.82		17.9				8.76	9.21	5.99	0.26		0.28	3.11	0.25
[6844]	CONVERGENT MARGIN	SCOTIA ARC / SOUTH SHETLAND ISLANDS / KING GEORGE ISLAND / ADMIRALTY BAY GROUP	RAGUSA POINT	-62.05	-62.05	-58.4	-58.4	SAE			s_A202 [6844]	ANDESITE [6844]				ARCHEAN [6844]					VOL					WR [6844]	58	0.85		16.8				7.06	6.79	2.87	0.16		1.78	3.47	0.58
[6844]	CONVERGENT MARGIN	SCOTIA ARC / SOUTH SHETLAND ISLANDS / KING GEORGE ISLAND	KELLER PENINSULA	-62.05	-62.05	-58.4	-58.4	SAE			s_A369 [6844]	ANDESITE [6844]				ARCHEAN [6844]					VOL					WR [6844]
[23830]	CONVERGENT MARGIN	SCOTIA ARC / SOUTH SHETLAND ISLANDS / DECEPTION	CRATER LAKE	-62.95	-62.95	-60.63	-60.63	SAE			s_DI-45UP [23830]	NOT GIVEN [23830]									VOL					GL [23830]																0.2
[23830]	CONVERGENT MARGIN	SCOTIA ARC / SOUTH SHETLAND ISLANDS / DECEPTION	CRATER LAKE	-62.95	-62.95	-60.63	-60.63	SAE			s_DIPV20 [23830]	NOT GIVEN [23830]									VOL					GL [23830]																0.5
[23830]	CONVERGENT MARGIN	SCOTIA ARC / SOUTH SHETLAND ISLANDS / DECEPTION	CRATER LAKE	-62.95	-62.95	-60.63	-60.63	SAE			s_DIPV24-A [23830]	NOT GIVEN [23830]									VOL					GL [23830]																0.5
[23830]	CONVERGENT MARGIN	SCOTIA ARC / SOUTH SHETLAND ISLANDS / DECEPTION	CROSS HILL	-62.95	-62.95	-60.63	-60.63	SAE			s_DIPV3-AD [23830]	NOT GIVEN [23830]									VOL					GL [23830]																0.5
[23830]	CONVERGENT MARGIN	SCOTIA ARC / SOUTH SHETLAND ISLANDS / DECEPTION	CROSS HILL	-62.95	-62.95	-60.63	-60.63	SAE			s_DIPV37-F [23830]	NOT GIVEN [23830]									VOL					GL [23830]																2
[23830]	CONVERGENT MARGIN	SCOTIA ARC / SOUTH SHETLAND ISLANDS / DECEPTION	CROSS HILL	-62.95	-62.95	-60.63	-60.63	SAE			s_DIPV6 [23830]	NOT GIVEN [23830]									VOL					GL [23830]																0.2
[23830]	CONVERGENT MARGIN	SCOTIA ARC / SOUTH SHETLAND ISLANDS / DECEPTION	CROSS HILL	-62.95	-62.95	-60.63	-60.63	SAE			s_DIPV8-A [23830]	NOT GIVEN [23830]									VOL					GL [23830]																0.3
[23830]	CONVERGENT MARGIN	SCOTIA ARC / SOUTH SHETLAND ISLANDS / DECEPTION	KRONER LAKE	-63	-63	-61	-61	SAE			s_PRR-27863 [23830]	NOT GIVEN [23830]									VOL					GL [23830]																0.03
[23830]	CONVERGENT MARGIN	SCOTIA ARC / SOUTH SHETLAND ISLANDS / DECEPTION	STONETHROW RIDGE	-62.95	-62.95	-60.63	-60.63	SAE			s_PRR-10306 [23830]	NOT GIVEN [23830]									VOL					GL [23830]																0.04
[23830]	CONVERGENT MARGIN	SCOTIA ARC / SOUTH SHETLAND ISLANDS / DECEPTION	CROSS HILL	-62.95	-62.95	-60.63	-60.63	SAE			s_DIPV10 [23830]	NOT GIVEN [23830]									VOL					GL [23830]																0.1
[23830]	CONVERGENT MARGIN	SCOTIA ARC / SOUTH SHETLAND ISLANDS / DECEPTION	CROSS HILL	-62.95	-62.95	-60.63	-60.63	SAE			s_DIPV11-8 [23830]	NOT GIVEN [23830]									VOL					GL [23830]																0.1
[23830]	CONVERGENT MARGIN	SCOTIA ARC / SOUTH SHETLAND ISLANDS / DECEPTION	IRIZAR LAKE	-63	-63	-61	-61	SAE			s_DIPV37-A [23830]	NOT GIVEN [23830]									VOL					GL [23830]																0.2
[23830]	CONVERGENT MARGIN	SCOTIA ARC / SOUTH SHETLAND ISLANDS / DECEPTION	FUMAROLE BAY	-63	-63	-61	-61	SAE			s_PRR-10298 [23830]	NOT GIVEN [23830]									VOL					GL [23830]																0.7
[23830]	CONVERGENT MARGIN	SCOTIA ARC / SOUTH SHETLAND ISLANDS / DECEPTION	GODDARD HILL (N COAST)	-63	-63	-61	-61	SAE			s_PRR-4995 [23830]	NOT GIVEN [23830]									VOL					GL [23830]																1.2
[7093]	CONVERGENT MARGIN	SCOTIA ARC / SOUTH SANDWICH ARC BASIN / EAST SCOTIA RIDGE SEGMENT E1	DREDGE 56, 25 KM SOUTH OF DREDGE 57, SEAMOUNT-LIKE STRUCTURE	-55.53	-55.53	-29.47	-29.47	SAQ			s_DR.56.9 [7093]	ANDESITE, BASALTIC [7093]								SPARSELY PHYRIC [7093]	VOL					WR [7093]	53.59	0.59		15.39				7.42	10	9.1	0.14		0.4	2.08	0.05
[7093]	CONVERGENT MARGIN	SCOTIA ARC / SOUTH SANDWICH ARC BASIN / EAST SCOTIA RIDGE SEGMENT E1	DREDGE 60	-55.32	-55.32	-29.47	-29.47	SAQ			s_DR.60.1 [7093]	BASALT [7093]									VOL					WR [7093]	50.88	0.71		17.36				7.87	11.96	8.15	0.14		0.12	2.12	0.04
[7093]	CONVERGENT MARGIN	SCOTIA ARC / SOUTH SANDWICH ARC BASIN / EAST SCOTIA RIDGE SEGMENT E1	DREDGE 60	-55.32	-55.32	-29.47	-29.47	SAQ			s_DR.60.3 [7093]	ANDESITE, BASALTIC [7093]									VOL					WR [7093]	53.04	0.61		17.19				8.58	11.41	5.7	0.16		0.28	2.21	0.04
[7093]	CONVERGENT MARGIN	SCOTIA ARC / SOUTH SANDWICH ARC BASIN / EAST SCOTIA RIDGE SEGMENT E1	DREDGE 60	-55.32	-55.32	-29.47	-29.47	SAQ			s_DR.60.8 [7093]	BASALT [7093]									VOL					WR [7093]	50.52	0.7		17.25				7.82	11.88	8.45	0.14		0.14	1.96	0.04
[7093]	CONVERGENT MARGIN	SCOTIA ARC / SOUTH SANDWICH ARC BASIN / EAST SCOTIA RIDGE SEGMENT E1	DREDGE 61, ABOUT 2 KM SW OF DREDGE 57	-55.38	-55.38	-29.5	-29.5	SAQ			s_DR.61.1 [7093]	ANDESITE, BASALTIC [7093]								PORPHYRITIC [7093]	VOL					WR [7093]	54.46	0.73		18.65				7.28	11.03	5.65	0.13		0.14	2.57	0.07
[7093]	CONVERGENT MARGIN	SCOTIA ARC / SOUTH SANDWICH ARC BASIN / EAST SCOTIA RIDGE SEGMENT E1	DREDGE 61, ABOUT 2 KM SW OF DREDGE 57	-55.38	-55.38	-29.5	-29.5	SAQ			s_DR.61.2 [7093]	ANDESITE, BASALTIC [7093]								PORPHYRITIC [7093]	VOL					WR [7093]	54.3	0.73		18.44				7.39	10.91	4.95	0.14		0.17	2.45	0.07
[7093]	CONVERGENT MARGIN	SCOTIA ARC / SOUTH SANDWICH ARC BASIN / EAST SCOTIA RIDGE SEGMENT E1	DREDGE 61, ABOUT 2 KM SW OF DREDGE 57	-55.38	-55.38	-29.5	-29.5	SAQ			s_DR.61.8 [7093]	ANDESITE, BASALTIC [7093]								APHYRIC [7093]	VOL			E		WR [7093]	55.18	0.79		16.09				7.72	5.11	7.04	0.14		0.3	4.7	0.08
[7093]	CONVERGENT MARGIN	SCOTIA ARC / SOUTH SANDWICH ARC BASIN / EAST SCOTIA RIDGE SEGMENT E1	DREDGE 57, 7 KM S OF DREDGE 60	-55.35	-55.35	-29.47	-29.47	SAQ			s_DR.57.20 [7093]	ANDESITE [7093]									VOL					WR [7093]	62.01	1.22		13.15				8.99	2.28	3.53	0.26		0.01	5.35	0.09
[7093]	CONVERGENT MARGIN	SCOTIA ARC / SOUTH SANDWICH ARC BASIN / EAST SCOTIA RIDGE SEGMENT E1	DREDGE 57, 7 KM S OF DREDGE 60	-55.35	-55.35	-29.47	-29.47	SAQ			s_DR.57.23 [7093]	ANDESITE, BASALTIC [7093]									VOL					WR [7093]	52.26	0.83		15.83				7.35	5.83	9.13	0.16		0.05	5.4	0.04
[7093]	CONVERGENT MARGIN	SCOTIA ARC / SOUTH SANDWICH ARC BASIN / EAST SCOTIA RIDGE SEGMENT E1	DREDGE 57, 7 KM S OF DREDGE 60	-55.35	-55.35	-29.47	-29.47	SAQ			s_DR.57.25 [7093]	ANDESITE [7093]									VOL					WR [7093]	56.05	1.01		15.99				7.46	1.97	6.93	0.18		0.02	6.51	0.07
[7093]	CONVERGENT MARGIN	SCOTIA ARC / SOUTH SANDWICH ARC BASIN / EAST SCOTIA RIDGE SEGMENT E1	DREDGE 163, FLOOR OF THE MAIN RIFT	-55.63	-55.63	-29.792	-29.792	SAQ			s_DR.163.2 [7093]	BASALT [7093]									VOL			F		WR [7093]	55.81	0.88		15.75				8.32	9.41	4.89	0.17		0.13	2.69	0.23
[7093]	CONVERGENT MARGIN	SCOTIA ARC / SOUTH SANDWICH ARC BASIN / EAST SCOTIA RIDGE SEGMENT E1	DREDGE 163, FLOOR OF THE MAIN RIFT	-55.63	-55.63	-29.792	-29.792	SAQ			s_DR.163.3 [7093]	BASALT [7093]									VOL			F		WR [7093]	53.21	0.59		16.33				6.79	11.33	6.96	0.15		0.09	2.07	0.21
[7093]	CONVERGENT MARGIN	SCOTIA ARC / SOUTH SANDWICH ARC BASIN / EAST SCOTIA RIDGE SEGMENT E1	DREDGE 163, FLOOR OF THE MAIN RIFT	-55.63	-55.63	-29.792	-29.792	SAQ			s_DR.163.4 [7093]	BASALT [7093]									VOL			F		WR [7093]	53.66	0.58		16.59				6.79	11.4	7	0.15		0.09	2.1	0.22
[7093]	CONVERGENT MARGIN	SCOTIA ARC / SOUTH SANDWICH ARC BASIN / EAST SCOTIA RIDGE SEGMENT E1	DREDGE 163, FLOOR OF THE MAIN RIFT	-55.63	-55.63	-29.792	-29.792	SAQ			s_DR.163.5 [7093]	BASALT [7093]									VOL			F		WR [7093]	54.22	0.59		16.56				6.95	11.13	6.73	0.17		0.09	2.12	0.23
[7093]	CONVERGENT MARGIN	SCOTIA ARC / SOUTH SANDWICH ARC BASIN / EAST SCOTIA RIDGE SEGMENT E1	DREGE 164, CENTRAL PART OF THE RIFT OF SEGMENT E1	-55.505	-55.505	-29.842	-29.842	SAQ			s_DR.164.1 [7093]	NOT GIVEN [7093]									VOL					WR [7093]	54.67	0.69		16.59				6.98	10.38	5.83	0.16		0.11	2.23	0.23
[7093]	CONVERGENT MARGIN	SCOTIA ARC / SOUTH SANDWICH ARC BASIN / EAST SCOTIA RIDGE SEGMENT E1	CENTRAL RIFT OF THE SEGMENT E1	-55.57	-55.57	-29.858	-29.858	SAQ			s_WX38 [7093]	ANDESITE, BASALTIC [7093]									VOL			F		WR [7093]	56.13	0.74		17.46				6.91	10.49	6.14	0.12		0.15	2.49	0.08
[7093]	CONVERGENT MARGIN	SCOTIA ARC / SOUTH SANDWICH ARC BASIN / EAST SCOTIA RIDGE SEGMENT E9	DREGE 24, FROM THE SUMMIT OF A SEAMOUNT-LIKE FEATURE	-59.48	-59.48	-30.5	-30.5	SAQ			s_DR.24.3 [7093]	NOT GIVEN [7093]									VOL					WR [7093]	54.49	0.63		14.8				8.46	10.85	7.63	0.16		0.23	1.93	0.06
[7093]	CONVERGENT MARGIN	SCOTIA ARC / SOUTH SANDWICH ARC BASIN / EAST SCOTIA RIDGE SEGMENT E9	DREGE 24, FROM THE SUMMIT OF A SEAMOUNT-LIKE FEATURE	-59.48	-59.48	-30.5	-30.5	SAQ			s_DR.24.11 [7093]	NOT GIVEN [7093]									VOL					WR [7093]	53.98	0.62		14.49				8.43	10.67	8.32	0.16		0.22	1.84	0.05
[7093]	CONVERGENT MARGIN	SCOTIA ARC / SOUTH SANDWICH ARC BASIN / EAST SCOTIA RIDGE SEGMENT E9	DREDGE 23, EAST FLANK OF SEGMENT E9	-60.06	-60.06	-29.95	-29.95	SAQ			s_DR.23.1 [7093]	NOT GIVEN [7093]									VOL					WR [7093]	50.42	1.45		16.73				8.15	10.88	7.21	0.16		0.44	3.55	0.2
[7093]	CONVERGENT MARGIN	SCOTIA ARC / SOUTH SANDWICH ARC BASIN / EAST SCOTIA RIDGE SEGMENT E9	DREDGE 23, EAST FLANK OF SEGMENT E9	-60.06	-60.06	-29.95	-29.95	SAQ			s_DR.23.2 [7093]	NOT GIVEN [7093]									VOL					WR [7093]	50.35	1.46		16.36				8.16	10.84	7.36	0.16		0.43	3.39	0.2
[7093]	CONVERGENT MARGIN	SCOTIA ARC / SOUTH SANDWICH ARC BASIN / SOUTH SANDWICH ARC BASIN SEGMENT E10	DREDGE 107	-60.52	-60.52	-27.62	-27.62	SAQ			s_DR.107.12 [7093]	NOT GIVEN [7093]								SLIGHTLY PORPHYRITIC, VESICULAR [7093]	VOL					WR [7093]	52.26	1.42		16.53				8.22	10.08	5.56	0.15		0.42	3.52	0.17
[7093]	CONVERGENT MARGIN	SCOTIA ARC / SOUTH SANDWICH ARC BASIN / SOUTH SANDWICH ARC BASIN SEGMENT E10	DREDGE 107	-60.52	-60.52	-27.62	-27.62	SAQ			s_DR.107.14 [7093]	NOT GIVEN [7093]								SLIGHTLY PORPHYRITIC, VESICULAR [7093]	VOL					WR [7093]	50.87	1.85		14.34				9.94	6.98	2.74	0.18		0.8	6.61	0.21
[7093]	CONVERGENT MARGIN	SCOTIA ARC / SOUTH SANDWICH ARC BASIN / SOUTH SANDWICH ARC BASIN SEGMENT E10	DREDGE 107	-60.52	-60.52	-27.62	-27.62	SAQ			s_DR.107.40 [7093]	NOT GIVEN [7093]								SLIGHTLY PORPHYRITIC, VESICULAR [7093]	VOL					WR [7093]	53.78	2.03		15.47				10.62	7.42	2.63	0.19		0.7	4.76	0.24
[7093]	CONVERGENT MARGIN	SCOTIA ARC / SOUTH SANDWICH ARC BASIN / SOUTH SANDWICH ARC BASIN SEGMENT E10	DREDGE 108	-60.73	-60.73	-27.62	-27.62	SAQ			s_DR.108.13 [7093]	NOT GIVEN [7093]								SLIGHTLY PORPHYRITIC, VESICULAR [7093]	VOL					WR [7093]	55.14	1.12		15.37				9.26	8.72	3.77	0.17		0.61	3.41	0.13
[7093]	CONVERGENT MARGIN	SCOTIA ARC / SOUTH SANDWICH ARC BASIN / SOUTH SANDWICH ARC BASIN SEGMENT E10	DREDGE 108	-60.73	-60.73	-27.62	-27.62	SAQ			s_DR.108.P2 [7093]	NOT GIVEN [7093]								SLIGHTLY PORPHYRITIC, VESICULAR [7093]	VOL					WR [7093]	55.18	1.11		15				9.32	8.67	3.86	0.17		0.57	3.37	0.12
[7093]	CONVERGENT MARGIN	SCOTIA ARC / SOUTH SANDWICH ARC BASIN / SOUTH SANDWICH ARC BASIN SEGMENT E10	DREDGE 108	-60.73	-60.73	-27.62	-27.62	SAQ			s_DR.108.P6 [7093]	NOT GIVEN [7093]								SLIGHTLY PORPHYRITIC, VESICULAR [7093]	VOL					WR [7093]	55.05	1.12		15.83				9.06	8.47	3.16	0.17		0.55	3.55	0.13
[7093]	CONVERGENT MARGIN	SCOTIA ARC / SOUTH SANDWICH ARC BASIN / SOUTH SANDWICH ARC BASIN SEGMENT E10	DREDGE 118, NEAR THE CREST OF THE RIDGE	-60.58	-60.58	-28.03	-28.03	SAQ			s_DR.118.1 [7093]	NOT GIVEN [7093]								SLIGHTLY PORPHYRITIC [7093]	VOL					WR [7093]	53.05	1.67		15.5				10.93	8.02	2.84	0.19		0.49	3.55	0.19
[7093]	CONVERGENT MARGIN	SCOTIA ARC / SOUTH SANDWICH ARC BASIN / SOUTH SANDWICH ARC BASIN SEGMENT E10	DREDGE 107	-60.52	-60.52	-27.62	-27.62	SAQ			s_DR.107.11 [7093]	NOT GIVEN [7093]								SLIGHTLY PORPHYRITIC, VESICULAR [7093]	VOL					WR [7093]	54.3	1.43		15.83				9.21	8.16	3.4	0.17		0.45	4.53	0.22
[7093]	CONVERGENT MARGIN	SCOTIA ARC / SOUTH SANDWICH ARC BASIN / SOUTH SANDWICH ARC BASIN SEGMENT E10	DREDGE 107	-60.52	-60.52	-27.62	-27.62	SAQ			s_DR.107.13 [7093]	NOT GIVEN [7093]								SLIGHTLY PORPHYRITIC, VESICULAR [7093]	VOL					WR [7093]	53.3	1.97		15.47				10.42	7.69	2.8	0.19		0.88	4.45	0.22
[7093]	CONVERGENT MARGIN	SCOTIA ARC / SOUTH SANDWICH ARC BASIN / SOUTH SANDWICH ARC BASIN SEGMENT E10	DREDGE 108	-60.73	-60.73	-27.62	-27.62	SAQ			s_DR.108.11 [7093]	NOT GIVEN [7093]								SLIGHTLY PORPHYRITIC, VESICULAR [7093]	VOL					WR [7093]	54.79	1.11		14.46				9.33	8.6	3.87	0.17		0.57	3.23	0.12
[7093]	CONVERGENT MARGIN	SCOTIA ARC / SOUTH SANDWICH ARC BASIN / SOUTH SANDWICH ARC BASIN SEGMENT E10	DREDGE 118, NEAR THE CREST OF THE RIDGE	-60.58	-60.58	-28.03	-28.03	SAQ			s_DR.118.4 [7093]	NOT GIVEN [7093]								SLIGHTLY PORPHYRITIC [7093]	VOL					WR [7093]	52.69	1.65		15.5				10.75	7.91	2.68	0.19		0.48	3.59	0.19
[23853]	CONVERGENT MARGIN	SCOTIA ARC / SOUTH SANDWICH ISLAND ARC / CANDLEMAS		-57.08	-57.08	-26.72	-26.72	SAE			s_SSC41.1 [23853]	NOT GIVEN [23853]									VOL					WR [23853]	60.129	1.10139		14.5721				10.47	5.94349	1.92761	0.199193		1.16086	3.78319	0.22453
[6418][6311]	CONVERGENT MARGIN	SCOTIA ARC / ANTARCTIC PENINSULA / SEAL NUNATAKS	SEAL NUNATAKS, AKERLUNDH NUNATAK	-65.05	-65.05	-60.18	-60.18	SAE			s_R.3742.3 [6418]	BASALT, ALKALINE [6418]				NEOGENE [6418]					VOL			F		WR [6418]	48.05	2.66		15.06				11.33	8.44	7.54	0.14		1.31	3.83	0.49
[22052]	CONVERGENT MARGIN	SCOTIA ARC / SOUTH SANDWICH ISLAND ARC / SAUNDERS	SEA CLIFFS AT EGDGE OF BLACKSTONE PLAIN 450M NORTH OF YELLOSTONE CRAGS	-57.766	-57.766	-26.566	-26.566	SAE			s_SSS10.1(A) [22052]	NOT GIVEN [22052]									VOL					WR [22052]						2.09634	6.69832
[22052]	CONVERGENT MARGIN	SCOTIA ARC / SOUTH SANDWICH ISLAND ARC / SAUNDERS	SEA CLIFFS AT EGDGE OF BLACKSTONE PLAIN 450M NORTH OF YELLOSTONE CRAGS	-57.766	-57.766	-26.566	-26.566	SAE			s_SHA9(Z)5.5 [22052]	NOT GIVEN [22052]									VOL					WR [22052]						6.69038	5.05692
[22052]	CONVERGENT MARGIN	SCOTIA ARC / SOUTH SANDWICH ISLAND ARC / SAUNDERS	SEA CLIFFS AT EGDGE OF BLACKSTONE PLAIN 450M NORTH OF YELLOSTONE CRAGS	-57.766	-57.766	-26.566	-26.566	SAE			s_SSC34.2 [22052]	NOT GIVEN [22052]									VOL					WR [22052]						1.38998	7.99085
[22052]	CONVERGENT MARGIN	SCOTIA ARC / SOUTH SANDWICH ISLAND ARC / SAUNDERS	SEA CLIFFS AT EGDGE OF BLACKSTONE PLAIN 450M NORTH OF YELLOSTONE CRAGS	-57.766	-57.766	-26.566	-26.566	SAE			s_SST6.3 [22052]	NOT GIVEN [22052]									VOL					WR [22052]						3.97664	6.54507
[22052]	CONVERGENT MARGIN	SCOTIA ARC / SOUTH SANDWICH ISLAND ARC / SAUNDERS	SEA CLIFFS AT EGDGE OF BLACKSTONE PLAIN 450M NORTH OF YELLOSTONE CRAGS	-57.766	-57.766	-26.566	-26.566	SAE			s_D112.6A [22052]	NOT GIVEN [22052]									VOL					WR [22052]						5.27589	6.05082
[24367]	CONVERGENT MARGIN	SCOTIA ARC / SOUTH SHETLAND ISLANDS / DECEPTION / DECEPTION		-62.95	-62.95	-60.63	-60.63	SAE			s_DI-1INF [24367]	TRACHYANDESITE, BASALTIC [24367]									VOL					WR [24367]	55.68	2.03291		15.8632				9.13425	6.73646	3.34676	0.176668		0.825037	5.10652	0.350745
[24367]	CONVERGENT MARGIN	SCOTIA ARC / SOUTH SHETLAND ISLANDS / DECEPTION / DECEPTION		-62.95	-62.95	-60.63	-60.63	SAE			s_DI-2 [24367]	TRACHYANDESITE, BASALTIC [24367]									VOL					WR [24367]	55.9111	2.08782		15.9095				9.36557	6.74135	3.34335	0.179291		0.829175	5.12758	0.357295
[24367]	CONVERGENT MARGIN	SCOTIA ARC / SOUTH SHETLAND ISLANDS / DECEPTION / DECEPTION		-62.95	-62.95	-60.63	-60.63	SAE			s_DI-3 [24367]	TRACHYANDESITE, BASALTIC [24367]									VOL					WR [24367]	55.315	2.03926		15.7497				9.36698	6.72396	3.36072	0.175033		0.834938	4.94175	0.337185
[24367]	CONVERGENT MARGIN	SCOTIA ARC / SOUTH SHETLAND ISLANDS / DECEPTION / DECEPTION		-62.95	-62.95	-60.63	-60.63	SAE			s_DI-4SUP [24367]	TRACHYANDESITE, BASALTIC [24367]									VOL					WR [24367]	55.7395	2.03376		15.9703				9.40253	6.89728	3.45279	0.17618		0.810272	5.01667	0.349429
[24367]	CONVERGENT MARGIN	SCOTIA ARC / SOUTH SHETLAND ISLANDS / DECEPTION / DECEPTION		-62.95	-62.95	-60.63	-60.63	SAE			s_DI-4INF [24367]	TRACHYANDESITE, BASALTIC [24367]									VOL					WR [24367]	56.5632	1.99047		16.1152				9.25189	6.75805	3.31527	0.176967		0.860939	5.15975	0.353327
[24367]	CONVERGENT MARGIN	SCOTIA ARC / SOUTH SHETLAND ISLANDS / DECEPTION / DECEPTION		-62.95	-62.95	-60.63	-60.63	SAE			s_DI-5INF [24367]	TRACHYANDESITE, BASALTIC [24367]									VOL					WR [24367]	55.8445	2.03936		15.939				9.15066	6.89001	3.49265	0.177496		0.811528	5.01717	0.346497
[24367]	CONVERGENT MARGIN	SCOTIA ARC / SOUTH SHETLAND ISLANDS / DECEPTION / DECEPTION		-62.95	-62.95	-60.63	-60.63	SAE			s_DI-7 [24367]	TRACHYBASALT [24367]									VOL					WR [24367]	52.3027	2.5829		15.2417				10.8337	7.85787	3.97235	0.192478		0.584134	4.7569	0.413325
[24367]	CONVERGENT MARGIN	SCOTIA ARC / SOUTH SHETLAND ISLANDS / DECEPTION / DECEPTION		-62.95	-62.95	-60.63	-60.63	SAE			s_DI-9 [24367]	TRACHYBASALT [24367]									VOL					WR [24367]	51.8361	2.39978		15.2922				10.9	8.24156	4.23661	0.191236		0.533887	4.63618	0.332334
[24367]	CONVERGENT MARGIN	SCOTIA ARC / SOUTH SHETLAND ISLANDS / DECEPTION / DECEPTION		-62.95	-62.95	-60.63	-60.63	SAE			s_DI-10 [24367]	ANDESITE, BASALTIC [24367]									VOL					WR [24367]	54.4058	1.91035		16.1352				8.93113	7.1388	3.54263	0.175501		0.796731	4.94871	0.332294
[24367]	CONVERGENT MARGIN	SCOTIA ARC / SOUTH SHETLAND ISLANDS / DECEPTION / DECEPTION		-62.95	-62.95	-60.63	-60.63	SAE			s_DI-12 [24367]	BASALT [24367]									VOL					WR [24367]	51.1242	1.36867		18.1028				7.13142	10.1915	5.347	0.132272		0.4025	3.40343	0.219942
[24367]	CONVERGENT MARGIN	SCOTIA ARC / SOUTH SHETLAND ISLANDS / DECEPTION / DECEPTION		-62.95	-62.95	-60.63	-60.63	SAE			s_DI-13D [24367]	TRACHYANDESITE, BASALTIC [24367]									VOL					WR [24367]	53.6281	2.07777		15.926				10.1074	7.86914	3.95498	0.181504		0.539831	4.75582	0.285646
[24367]	CONVERGENT MARGIN	SCOTIA ARC / SOUTH SHETLAND ISLANDS / DECEPTION / DECEPTION		-62.95	-62.95	-60.63	-60.63	SAE			s_DI-13E [24367]	ANDESITE, BASALTIC [24367]									VOL					WR [24367]	52.6548	1.91678		15.9464				9.56681	8.3998	4.24553	0.176346		0.448234	4.54563	0.263311
[24367]	CONVERGENT MARGIN	SCOTIA ARC / SOUTH SHETLAND ISLANDS / DECEPTION	FUMAROLE BAY	-63	-63	-61	-61	SAE			s_DI-16B [24367]	BASALT [24367]									VOL					WR [24367]	49.1684	2.25389		15.3909				9.99624	8.89706	4.23656	0.176425		0.442767	3.86632	0.356757
[24367]	CONVERGENT MARGIN	SCOTIA ARC / SOUTH SHETLAND ISLANDS / DECEPTION / DECEPTION		-62.95	-62.95	-60.63	-60.63	SAE			s_DI-19 [24367]	BASALT [24367]									VOL					WR [24367]	52.685	1.7377		16.4408				8.61829	8.93252	4.68708	0.161535		0.531542	4.35802	0.271461
[24367]	CONVERGENT MARGIN	SCOTIA ARC / SOUTH SHETLAND ISLANDS / DECEPTION / DECEPTION		-62.95	-62.95	-60.63	-60.63	SAE			s_DI-20 [24367]	TRACHYANDESITE [24367]									VOL					WR [24367]	57.6629	1.84228		15.6685				8.10294	5.56834	2.65263	0.189486		1.0609	5.20558	0.470927
[24367]	CONVERGENT MARGIN	SCOTIA ARC / SOUTH SHETLAND ISLANDS / DECEPTION / DECEPTION		-62.95	-62.95	-60.63	-60.63	SAE			s_DI-22 [24367]	TRACHYBASALT [24367]									VOL					WR [24367]	52.3698	2.04966		15.7584				9.96241	7.82885	3.90027	0.181355		0.521761	4.54847	0.277306
[24367]	CONVERGENT MARGIN	SCOTIA ARC / SOUTH SHETLAND ISLANDS / DECEPTION / DECEPTION		-62.95	-62.95	-60.63	-60.63	SAE			s_DI-23 [24367]	BASALT [24367]									VOL					WR [24367]	51.2869	2.24296		15.7867				10.206	8.92563	4.49406	0.17725		0.477965	3.82038	0.292067
[24367]	CONVERGENT MARGIN	SCOTIA ARC / SOUTH SHETLAND ISLANDS / DECEPTION / DECEPTION		-62.95	-62.95	-60.63	-60.63	SAE			s_DI-24 [24367]	TRACHYDACITE [24367]									VOL					WR [24367]	67.3986	0.586192		14.5581				4.38432	1.74185	0.539792	0.143275		1.82578	6.74783	0.131317
[24367]	CONVERGENT MARGIN	SCOTIA ARC / SOUTH SHETLAND ISLANDS / DECEPTION / DECEPTION		-62.95	-62.95	-60.63	-60.63	SAE			s_DI-25 [24367]	TRACHYANDESITE, BASALTIC [24367]									VOL					WR [24367]	56.6215	1.9621		16.0361				8.94852	6.73601	3.32738	0.174226		0.86755	5.17366	0.3325
[24367]	CONVERGENT MARGIN	SCOTIA ARC / SOUTH SHETLAND ISLANDS / DECEPTION / DECEPTION		-62.95	-62.95	-60.63	-60.63	SAE			s_DI-26 [24367]	TRACHYANDESITE, BASALTIC [24367]									VOL					WR [24367]	55.5661	1.99332		15.8867				9.36025	6.91494	3.13636	0.174824		0.814958	5.09799	0.642048
[24367]	CONVERGENT MARGIN	SCOTIA ARC / SOUTH SHETLAND ISLANDS / DECEPTION / DECEPTION		-62.95	-62.95	-60.63	-60.63	SAE			s_DI-39POMEZ [24367]	TRACHYDACITE [24367]									VOL					WR [24367]	67.2436	0.721808		14.6895				4.36148	1.95248	0.724041	0.147237		1.79973	6.74583	0.171444
[24367]	CONVERGENT MARGIN	SCOTIA ARC / SOUTH SHETLAND ISLANDS / DECEPTION / DECEPTION		-62.95	-62.95	-60.63	-60.63	SAE			s_DI-41 [24367]	TRACHYDACITE [24367]									VOL					WR [24367]	67.1844	0.724081		14.6593				4.30198	1.97705	0.736943	0.148403		1.80208	6.69899	0.173299
[24367]	CONVERGENT MARGIN	SCOTIA ARC / SOUTH SHETLAND ISLANDS / DECEPTION / DECEPTION		-62.95	-62.95	-60.63	-60.63	SAE			s_DI-43 [24367]	TRACHYDACITE [24367]									VOL					WR [24367]	67.7347	0.724318		14.6888				4.15681	1.92554	0.698007	0.1424		1.81099	6.79024	0.16896
[24367]	CONVERGENT MARGIN	SCOTIA ARC / SOUTH SHETLAND ISLANDS / DECEPTION / DECEPTION		-62.95	-62.95	-60.63	-60.63	SAE			s_DI-47 [24367]	TRACHYANDESITE, BASALTIC [24367]									VOL					WR [24367]	55.7898	1.97548		15.8999				9.12595	6.65914	3.25151	0.173448		0.845316	5.11873	0.327594
[24367]	CONVERGENT MARGIN	SCOTIA ARC / SOUTH SHETLAND ISLANDS / DECEPTION / DECEPTION		-62.95	-62.95	-60.63	-60.63	SAE			s_DI-48 [24367]	TRACHYBASALT [24367]									VOL					WR [24367]	50.9837	2.36805		14.9079				10.5657	7.44585	3.70719	0.190142		0.617264	5.17963	0.326618
[24367]	CONVERGENT MARGIN	SCOTIA ARC / SOUTH SHETLAND ISLANDS / DECEPTION / DECEPTION		-62.95	-62.95	-60.63	-60.63	SAE			s_DI-49 [24367]	BASANITE [24367]									VOL					WR [24367]	44.1544	1.54072		14.1657				8.19444	8.65229	5.03974	0.148424		0.257754	3.59288	0.202378
[24367]	CONVERGENT MARGIN	SCOTIA ARC / SOUTH SHETLAND ISLANDS / DECEPTION / DECEPTION		-62.95	-62.95	-60.63	-60.63	SAE			s_DI-54 [24367]	TRACHYANDESITE, BASALTIC [24367]									VOL					WR [24367]	55.3462	2.02923		16.0173				9.53877	7.1853	3.50448	0.173438		0.772117	4.99193	0.303616
[24367]	CONVERGENT MARGIN	SCOTIA ARC / SOUTH SHETLAND ISLANDS / DECEPTION / DECEPTION		-62.95	-62.95	-60.63	-60.63	SAE			s_DI-56 [24367]	TRACHYANDESITE, BASALTIC [24367]									VOL					WR [24367]	54.2509	2.29757		15.315				10.0157	7.02072	3.46738	0.178165		0.747071	4.75307	0.389906
[24367]	CONVERGENT MARGIN	SCOTIA ARC / SOUTH SHETLAND ISLANDS / DECEPTION / DECEPTION		-62.95	-62.95	-60.63	-60.63	SAE			s_DI-57 [24367]	TRACHYANDESITE [24367]									VOL					WR [24367]	59.2749	1.6062		16.0175				7.54973	5.02432	2.29752	0.172302		1.08465	5.87394	0.43853
[24367]	CONVERGENT MARGIN	SCOTIA ARC / SOUTH SHETLAND ISLANDS / DECEPTION / DECEPTION		-62.95	-62.95	-60.63	-60.63	SAE			s_DI-66 [24367]	BASALT [24367]									VOL					WR [24367]	50.6963	1.60296		17.2963				8.38452	9.93779	5.27522	0.154428		0.508391	4.01932	0.262973
[24367]	CONVERGENT MARGIN	SCOTIA ARC / SOUTH SHETLAND ISLANDS / DECEPTION / DECEPTION		-62.95	-62.95	-60.63	-60.63	SAE			s_DI-69 [24367]	BASALT [24367]									VOL					WR [24367]	52.2639	1.44822		17.0776				8.21217	9.94686	5.35502	0.148633		0.37435	3.94146	0.208551
[24367]	CONVERGENT MARGIN	SCOTIA ARC / SOUTH SHETLAND ISLANDS / DECEPTION / DECEPTION		-62.95	-62.95	-60.63	-60.63	SAE			s_DI-70 [24367]	BASALT [24367]									VOL					WR [24367]	50.5232	0.54095		25.2657				3.70847	13.3154	3.08539	0.10173		0.20571	3.02199	0.06573
[24367]	CONVERGENT MARGIN	SCOTIA ARC / SOUTH SHETLAND ISLANDS / DECEPTION / DECEPTION		-62.95	-62.95	-60.63	-60.63	SAE			s_DI-41(WHITE) [24367]	TRACHYDACITE [24367]									VOL					WR [24367]
[24367]	CONVERGENT MARGIN	SCOTIA ARC / SOUTH SHETLAND ISLANDS / DECEPTION / DECEPTION		-62.95	-62.95	-60.63	-60.63	SAE			s_DI-41(BLACK) [24367]	TRACHYDACITE [24367]									VOL					WR [24367]
[6797]	CONVERGENT MARGIN	SCOTIA ARC / ANTARCTIC PENINSULA / JAMES ROSS ISLAND GROUP	JAMES ROSS ISLAND	-64.2	-64.2	-57.75	-57.75	SAE			s_D.3759.1 [6797]	BASALT, OLIVINE [6797]									VOL					WR [6797]	48.1	1.72		15.95		0.38	10		8.26	8.88	0.15		1.08	3.37	0.5
[6797]	CONVERGENT MARGIN	SCOTIA ARC / ANTARCTIC PENINSULA / JAMES ROSS ISLAND GROUP	JAMES ROSS ISLAND	-64.2	-64.2	-57.75	-57.75	SAE			s_D.4053.9 [6797]	HAWAIITE [6797]									VOL					WR [6797]	48.2	2.38		17.62		1.71	8.04		8.58	4.9	0.16		1.85	4.37	0.7
[6797]	CONVERGENT MARGIN	SCOTIA ARC / ANTARCTIC PENINSULA / JAMES ROSS ISLAND GROUP	JAMES ROSS ISLAND	-64.2	-64.2	-57.75	-57.75	SAE			s_D.4085.7 [6797]	MUGEARITE [6797]									VOL					WR [6797]	51	3.37		14.51		7.88	3.92		6.74	3.09	0.17		2.65	4.85	0.92
[6797]	CONVERGENT MARGIN	SCOTIA ARC / ANTARCTIC PENINSULA / ROTHSCHILD ISLAND		-71.5	-71.5	-68.42	-68.42	SAE			s_KG.2363.2 [6797]	BASANITE [6797]									VOL					WR [6797]	44.5	2.74		13.3		1.23	8.57		9.99	12.45	0.18		1.92	3.47	0.8
[6797]	CONVERGENT MARGIN	SCOTIA ARC / ANTARCTIC PENINSULA / MERRICK MOUNTAINS		-75.1	-75.1	-72.07	-72.07	SAE			s_TH.67.1 [6797]	PHONOTEPHRITE [6797]									VOL					WR [6797]	45.2	2.57		14.66		1.2	9.25		8.18	8.09	0.15		2.79	4.88	0.77
[24852]	CONVERGENT MARGIN	SCOTIA ARC / SOUTH SHETLAND ISLANDS / DECEPTION / STANLEY PATCH		-62.9	-62.9	-60.6	-60.6	SAE			s_IED1800SUB3 [24852]	ANDESITE, BASALTIC [24852]									VOL					WR [24852]	56.1953	1.87624		15.8358				9.12626	6.53624	3.26302	0.173348		0.887133	5.54713	0.316105	0.129403
[24852]	CONVERGENT MARGIN	SCOTIA ARC / SOUTH SHETLAND ISLANDS / DECEPTION / STANLEY PATCH		-62.9	-62.9	-60.6	-60.6	SAE			s_IED1800SUB4 [24852]	ANDESITE, BASALTIC [24852]									VOL					WR [24852]	55.1846	1.8412		15.6554				8.83571	8.35227	3.20925	0.185149		0.874314	5.27674	0.349726	0.140796
[24852]	CONVERGENT MARGIN	SCOTIA ARC / SOUTH SHETLAND ISLANDS / DECEPTION / STANLEY PATCH		-62.9	-62.9	-60.6	-60.6	SAE			s_IED1800SUB7 [24852]	ANDESITE, BASALTIC [24852]									VOL					WR [24852]	53.5898	1.96318		16.4404				9.30245	8.59772	4.4096	0.171149		0.54365	4.45994	0.302028	0.102118
[24852]	CONVERGENT MARGIN	SCOTIA ARC / SOUTH SHETLAND ISLANDS / DECEPTION / STANLEY PATCH		-62.9	-62.9	-60.6	-60.6	SAE			s_IED1800SUB3 [24852]	ANDESITE, BASALTIC [24852]									VOL					GL [24852]	58.4726	2.05976		16.1502		2.16974	5.42434	7.37669	5.78988	1.96753	0.0849524		1.22008	6.66092	0
[24852]	CONVERGENT MARGIN	SCOTIA ARC / SOUTH SHETLAND ISLANDS / DECEPTION / STANLEY PATCH		-62.9	-62.9	-60.6	-60.6	SAE			s_IED1800SUB3 [24852]	ANDESITE, BASALTIC [24852]									VOL					GL [24852]	58.123	1.88423		16.5771		1.89393	4.73483	6.43902	5.6527	1.87394	0.11779		1.0804	8.06205	0
[24852]	CONVERGENT MARGIN	SCOTIA ARC / SOUTH SHETLAND ISLANDS / DECEPTION / STANLEY PATCH		-62.9	-62.9	-60.6	-60.6	SAE			s_IED1800SUB3 [24852]	ANDESITE, BASALTIC [24852]									VOL					GL [24852]	58.7439	2.34102		13.7964		3.03767	8.67906	11.4124	5.38954	2.70517	0.224634		1.22253	3.86008	0
[24852]	CONVERGENT MARGIN	SCOTIA ARC / SOUTH SHETLAND ISLANDS / DECEPTION / STANLEY PATCH		-62.9	-62.9	-60.6	-60.6	SAE			s_IED1800SUB3 [24852]	ANDESITE, BASALTIC [24852]									VOL					GL [24852]	58.853	2.1983		14.9075		3.14449	7.86122	10.6907	4.32502	2.02448	0.193348		1.2883	5.20434	0
[24852]	CONVERGENT MARGIN	SCOTIA ARC / SOUTH SHETLAND ISLANDS / DECEPTION / STANLEY PATCH		-62.9	-62.9	-60.6	-60.6	SAE			s_IED1800SUB4 [24852]	ANDESITE, BASALTIC [24852]									VOL					GL [24852]	56.8842	2.47232		14.2289		2.50788	8.3596	10.6162	6.29033	3.19211	0.220214		1.04588	4.79859	0
[24852]	CONVERGENT MARGIN	SCOTIA ARC / SOUTH SHETLAND ISLANDS / DECEPTION / STANLEY PATCH		-62.9	-62.9	-60.6	-60.6	SAE			s_IED1800SUB4 [24852]	ANDESITE, BASALTIC [24852]									VOL					GL [24852]	57.1554	2.4905		14.0182		2.82136	8.06103	10.5997	6.28404	3.19456	0.181796		0.969718	4.82337	0
[24852]	CONVERGENT MARGIN	SCOTIA ARC / SOUTH SHETLAND ISLANDS / DECEPTION / STANLEY PATCH		-62.9	-62.9	-60.6	-60.6	SAE			s_IED1800SUB4 [24852]	ANDESITE, BASALTIC [24852]									VOL					GL [24852]	57.3258	2.52176		14.3211		2.75144	7.86125	10.337	6.34071	3.11328	0.1704		0.882822	4.71143	0
[24852]	CONVERGENT MARGIN	SCOTIA ARC / SOUTH SHETLAND ISLANDS / DECEPTION / STANLEY PATCH		-62.9	-62.9	-60.6	-60.6	SAE			s_IED1800SUB4 [24852]	ANDESITE, BASALTIC [24852]									VOL					GL [24852]	57.8964	1.76665		15.5176		2.48429	7.09797	9.33336	6.13677	3.19236	0.173255		0.9824	4.75238	0
[24852]	CONVERGENT MARGIN	SCOTIA ARC / SOUTH SHETLAND ISLANDS / DECEPTION / STANLEY PATCH		-62.9	-62.9	-60.6	-60.6	SAE			s_IED1800SUB4 [24852]	ANDESITE, BASALTIC [24852]									VOL					GL [24852]	56.1083	2.90869		13.8585		2.72178	9.0726	11.5217	6.50241	3.24593	0.259675		0.853744	4.46843	0
[24852]	CONVERGENT MARGIN	SCOTIA ARC / SOUTH SHETLAND ISLANDS / DECEPTION / STANLEY PATCH		-62.9	-62.9	-60.6	-60.6	SAE			s_IED1800SUB4 [24852]	ANDESITE, BASALTIC [24852]									VOL					GL [24852]	51.9583	2.46479		15.0488		2.93173	8.37637	11.0144	8.70478	5.13759	0.213095		0.640638	4.52399	0
[24852]	CONVERGENT MARGIN	SCOTIA ARC / SOUTH SHETLAND ISLANDS / DECEPTION / STANLEY PATCH		-62.9	-62.9	-60.6	-60.6	SAE			s_IED1800SUB5 [24852]	ANDESITE, BASALTIC [24852]									VOL					GL [24852]	55.6746	2.62071		14.0631		3.03211	8.66317	11.3915	6.60336	3.35327	0.238856		0.922098	4.82871	0
[24852]	CONVERGENT MARGIN	SCOTIA ARC / SOUTH SHETLAND ISLANDS / DECEPTION / STANLEY PATCH		-62.9	-62.9	-60.6	-60.6	SAE			s_IED1800SUB5 [24852]	ANDESITE, BASALTIC [24852]									VOL					GL [24852]	56.3784	2.35779		13.8964		2.57908	8.59693	10.9176	6.64564	3.64102	0.211784		0.956575	4.73645	0
[24852]	CONVERGENT MARGIN	SCOTIA ARC / SOUTH SHETLAND ISLANDS / DECEPTION / STANLEY PATCH		-62.9	-62.9	-60.6	-60.6	SAE			s_IED1800SUB5 [24852]	ANDESITE, BASALTIC [24852]									VOL					GL [24852]	56.4284	2.64834		13.7318		2.72161	9.07204	11.521	6.47488	3.09668	0.228654		1.00991	4.58768	0
[24852]	CONVERGENT MARGIN	SCOTIA ARC / SOUTH SHETLAND ISLANDS / DECEPTION / STANLEY PATCH		-62.9	-62.9	-60.6	-60.6	SAE			s_IED1800SUB5 [24852]	ANDESITE, BASALTIC [24852]									VOL					GL [24852]	54.329	2.81282		14.1578		3.09895	8.85414	11.6426	7.0633	4.04212	0.19846		0.817801	4.62552	0
[24852]	CONVERGENT MARGIN	SCOTIA ARC / SOUTH SHETLAND ISLANDS / DECEPTION / STANLEY PATCH		-62.9	-62.9	-60.6	-60.6	SAE			s_IED1800SUB5 [24852]	ANDESITE, BASALTIC [24852]									VOL					GL [24852]	58.1758	2.35678		13.795		2.78216	7.94904	10.4525	6.03335	2.99573	0.196084		1.09679	4.61929	0
[24852]	CONVERGENT MARGIN	SCOTIA ARC / SOUTH SHETLAND ISLANDS / DECEPTION / STANLEY PATCH		-62.9	-62.9	-60.6	-60.6	SAE			s_IED1800SUB5 [24852]	ANDESITE, BASALTIC [24852]									VOL					GL [24852]	54.6472	2.48969		14.1818		2.57463	8.5821	10.8988	7.97332	4.02343	0.231321		0.758358	4.53817	0
[24852]	CONVERGENT MARGIN	SCOTIA ARC / SOUTH SHETLAND ISLANDS / DECEPTION / STANLEY PATCH		-62.9	-62.9	-60.6	-60.6	SAE			s_IED1800SUB5 [24852]	ANDESITE, BASALTIC [24852]									VOL					GL [24852]	50.9503	1.9041		16.143		2.27055	7.5685	9.61156	9.49956	6.48648	0.14197		0.641534	4.39407	0
[24852]	CONVERGENT MARGIN	SCOTIA ARC / SOUTH SHETLAND ISLANDS / DECEPTION / STANLEY PATCH		-62.9	-62.9	-60.6	-60.6	SAE			s_IED1800SUB5 [24852]	ANDESITE, BASALTIC [24852]									VOL					GL [24852]	59.1427	2.1411		14.9037		2.49615	7.13187	9.37793	5.56266	2.80232	0.209912		1.07548	4.5341	0
[24852]	CONVERGENT MARGIN	SCOTIA ARC / SOUTH SHETLAND ISLANDS / DECEPTION / STANLEY PATCH		-62.9	-62.9	-60.6	-60.6	SAE			s_IED1800SUB5 [24852]	ANDESITE, BASALTIC [24852]									VOL					GL [24852]	53.3567	2.17697		15.0923		2.37156	7.9052	10.0392	8.71835	5.22264	0.203882		0.53566	4.41674	0
[24852]	CONVERGENT MARGIN	SCOTIA ARC / SOUTH SHETLAND ISLANDS / DECEPTION / STANLEY PATCH		-62.9	-62.9	-60.6	-60.6	SAE			s_IED1800SUB5 [24852]	ANDESITE, BASALTIC [24852]									VOL					GL [24852]	53.557	2.81114		14.1595		3.12791	8.93689	11.7514	7.54134	4.20116	0.247194		0.635879	4.78206	0
[24852]	CONVERGENT MARGIN	SCOTIA ARC / SOUTH SHETLAND ISLANDS / DECEPTION / STANLEY PATCH		-62.9	-62.9	-60.6	-60.6	SAE			s_IED1800SUB5 [24852]	ANDESITE, BASALTIC [24852]									VOL					GL [24852]	52.7508	2.65997		14.1135		3.27282	9.35092	12.2958	7.66696	4.41242	0.249724		0.672398	4.85053	0
[24852]	CONVERGENT MARGIN	SCOTIA ARC / SOUTH SHETLAND ISLANDS / DECEPTION / STANLEY PATCH		-62.9	-62.9	-60.6	-60.6	SAE			s_IED1800SUB7 [24852]	ANDESITE, BASALTIC [24852]									VOL					GL [24852]	59.0321	2.27733		14.4091		2.58892	7.39691	9.72644	5.52016	2.74959	0.153746		1.05513	4.81702	0
[24852]	CONVERGENT MARGIN	SCOTIA ARC / SOUTH SHETLAND ISLANDS / DECEPTION / STANLEY PATCH		-62.9	-62.9	-60.6	-60.6	SAE			s_IED1800SUB7 [24852]	ANDESITE, BASALTIC [24852]									VOL					GL [24852]	58.9008	2.17458		14.7018		2.55178	7.2908	9.58692	5.63933	2.54914	0.153261		1.08583	4.95262	0
[24852]	CONVERGENT MARGIN	SCOTIA ARC / SOUTH SHETLAND ISLANDS / DECEPTION / STANLEY PATCH		-62.9	-62.9	-60.6	-60.6	SAE			s_IED1800SUB7 [24852]	ANDESITE, BASALTIC [24852]									VOL					GL [24852]	58.7375	2.18359		14.2717		2.66745	7.6213	10.0215	5.61047	2.8627	0.22515		1.17088	4.64927	0
[24852]	CONVERGENT MARGIN	SCOTIA ARC / SOUTH SHETLAND ISLANDS / DECEPTION / STANLEY PATCH		-62.9	-62.9	-60.6	-60.6	SAE			s_IED1800SUB7 [24852]	ANDESITE, BASALTIC [24852]									VOL					GL [24852]	58.6553	2.21479		14.7268		2.61708	7.47737	9.83224	5.50025	2.92857	0.241003		1.14624	4.49257	0
[24852]	CONVERGENT MARGIN	SCOTIA ARC / SOUTH SHETLAND ISLANDS / DECEPTION / STANLEY PATCH		-62.9	-62.9	-60.6	-60.6	SAE			s_IED1800SUB7 [24852]	ANDESITE, BASALTIC [24852]									VOL					GL [24852]	59.0323	2.09103		14.7843		2.53175	7.23357	9.51166	5.68467	2.57439	0.238105		1.00685	4.82304	0
[24852]	CONVERGENT MARGIN	SCOTIA ARC / SOUTH SHETLAND ISLANDS / DECEPTION / STANLEY PATCH		-62.9	-62.9	-60.6	-60.6	SAE			s_IED1800SUB7 [24852]	ANDESITE, BASALTIC [24852]									VOL					GL [24852]	58.0246	2.21404		16.0518		2.29619	6.56054	8.62667	5.8693	2.79888	0.164278		0.913501	5.10691	0
[24852]	CONVERGENT MARGIN	SCOTIA ARC / SOUTH SHETLAND ISLANDS / DECEPTION / STANLEY PATCH		-62.9	-62.9	-60.6	-60.6	SAE			s_IED1800SUB7 [24852]	ANDESITE, BASALTIC [24852]									VOL					GL [24852]	50.9834	1.9597		16.0216		1.67725	8.38623	9.89543	9.61086	6.48368	0.150105		0.578424	4.14872	0
[24852]	CONVERGENT MARGIN	SCOTIA ARC / SOUTH SHETLAND ISLANDS / DECEPTION / STANLEY PATCH		-62.9	-62.9	-60.6	-60.6	SAE			s_IED1800SUB7 [24852]	ANDESITE, BASALTIC [24852]									VOL					GL [24852]	54.6115	2.55615		15.6512		2.50517	8.35055	10.6047	7.07131	3.6247	0.204282		0.669103	4.75611	0
[24852]	CONVERGENT MARGIN	SCOTIA ARC / SOUTH SHETLAND ISLANDS / DECEPTION / STANLEY PATCH		-62.9	-62.9	-60.6	-60.6	SAE			s_IED1800SUB7 [24852]	ANDESITE, BASALTIC [24852]									VOL					GL [24852]	51.065	1.93428		16.112		1.63769	8.18844	9.66205	9.70277	6.70202	0.174608		0.520478	3.96266	0
[24852]	CONVERGENT MARGIN	SCOTIA ARC / SOUTH SHETLAND ISLANDS / DECEPTION / STANLEY PATCH		-62.9	-62.9	-60.6	-60.6	SAE			s_IED1800SUB7 [24852]	ANDESITE, BASALTIC [24852]									VOL					GL [24852]	52.9494	2.21969		15.2356		2.46544	8.21814	10.4366	8.92043	4.95	0.17424		0.490207	4.37685	0
[24852]	CONVERGENT MARGIN	SCOTIA ARC / SOUTH SHETLAND ISLANDS / DECEPTION / STANLEY PATCH		-62.9	-62.9	-60.6	-60.6	SAE			s_IED1800SUB7 [24852]	ANDESITE, BASALTIC [24852]									VOL					GL [24852]	51.7894	2.60206		14.773		2.80192	8.00548	10.5267	9.20164	5.15166	0.229149		0.808212	4.63754	0
[24852]	CONVERGENT MARGIN	SCOTIA ARC / SOUTH SHETLAND ISLANDS / DECEPTION / STANLEY PATCH		-62.9	-62.9	-60.6	-60.6	SAE			s_IED1800SUB7 [24852]	ANDESITE, BASALTIC [24852]									VOL					GL [24852]	51.8218	2.3174		15.2047		2.75506	7.8716	10.3506	9.09135	5.35834	0.155717		0.820738	4.60335	0
[24852]	CONVERGENT MARGIN	SCOTIA ARC / SOUTH SHETLAND ISLANDS / DECEPTION / STANLEY PATCH		-62.9	-62.9	-60.6	-60.6	SAE			s_IED1800SUB7 [24852]	ANDESITE, BASALTIC [24852]									VOL					GL [24852]	58.8056	2.38063		14.4613		2.62579	7.50227	9.86498	5.47126	2.80872	0.194522		1.13487	4.61507	0
[24852]	CONVERGENT MARGIN	SCOTIA ARC / SOUTH SHETLAND ISLANDS / DECEPTION / STANLEY PATCH		-62.9	-62.9	-60.6	-60.6	SAE			s_IED1800SUB7 [24852]	ANDESITE, BASALTIC [24852]									VOL					GL [24852]	58.6802	2.13117		14.9913		2.53962	7.25605	9.54122	5.50551	2.81021	0.246233		1.08637	4.75334	0
[24852]	CONVERGENT MARGIN	SCOTIA ARC / SOUTH SHETLAND ISLANDS / DECEPTION / STANLEY PATCH		-62.9	-62.9	-60.6	-60.6	SAE			s_IED1800SUB7 [24852]	ANDESITE, BASALTIC [24852]									VOL					GL [24852]	58.7184	2.2785		14.7162		2.54082	7.25949	9.54574	5.64399	2.85335	0.18667		0.994702	4.80785	0
[24852]	CONVERGENT MARGIN	SCOTIA ARC / SOUTH SHETLAND ISLANDS / DECEPTION / STANLEY PATCH		-62.9	-62.9	-60.6	-60.6	SAE			s_IED1800SUB7 [24852]	ANDESITE, BASALTIC [24852]									VOL					GL [24852]	54.229	2.76742		13.4225		2.77381	9.24605	11.742	7.84621	4.2185	0.237252		0.781615	4.47762	0
[24852]	CONVERGENT MARGIN	SCOTIA ARC / SOUTH SHETLAND ISLANDS / DECEPTION / STANLEY PATCH		-62.9	-62.9	-60.6	-60.6	SAE			s_IED1800SUB7 [24852]	ANDESITE, BASALTIC [24852]									VOL					GL [24852]	54.6559	2.78248		13.4312		2.74159	9.13862	11.6055	7.76166	4.09004	0.215904		0.778677	4.40386	0
[24852]	CONVERGENT MARGIN	SCOTIA ARC / SOUTH SHETLAND ISLANDS / DECEPTION / STANLEY PATCH		-62.9	-62.9	-60.6	-60.6	SAE			s_IED1800SUB7 [24852]	ANDESITE, BASALTIC [24852]									VOL					GL [24852]	55.1799	2.62613		13.1929		3.32962	8.32406	11.3201	6.4252	3.21779	0.189019		1.13162	6.38368	0
[24852]	CONVERGENT MARGIN	SCOTIA ARC / SOUTH SHETLAND ISLANDS / DECEPTION / STANLEY PATCH		-62.9	-62.9	-60.6	-60.6	SAE			s_IED1800SUB7 [24852]	ANDESITE, BASALTIC [24852]									VOL					GL [24852]	56.4225	2.77402		12.8966		3.12891	8.93975	11.7552	6.00863	3.22415	0.219933		1.49692	4.88856	0
[24852]	CONVERGENT MARGIN	SCOTIA ARC / SOUTH SHETLAND ISLANDS / DECEPTION / STANLEY PATCH		-62.9	-62.9	-60.6	-60.6	SAE			s_IED1800SUB7 [24852]	ANDESITE, BASALTIC [24852]									VOL					GL [24852]	55.1796	2.89164		14.4064		3.28657	9.39021	12.3475	5.06815	3.27512	0.160129		0.652226	5.69	0
[24852]	CONVERGENT MARGIN	SCOTIA ARC / SOUTH SHETLAND ISLANDS / DECEPTION / STANLEY PATCH		-62.9	-62.9	-60.6	-60.6	SAE			s_IED1800SUB7 [24852]	ANDESITE, BASALTIC [24852]									VOL					GL [24852]	54.1072	2.88966		14.0705		3.36507	9.61449	12.6424	4.58466	4.19665	0.260989		0.753661	6.15713	0
[24852]	CONVERGENT MARGIN	SCOTIA ARC / SOUTH SHETLAND ISLANDS / DECEPTION / STANLEY PATCH		-62.9	-62.9	-60.6	-60.6	SAE			s_IED1800SUB7 [24852]	ANDESITE, BASALTIC [24852]									VOL					GL [24852]	54.2741	2.79806		13.62		3.37292	9.63693	12.6719	6.57338	3.45643	0.203579		0.982819	5.08177	0
[24852]	CONVERGENT MARGIN	SCOTIA ARC / SOUTH SHETLAND ISLANDS / DECEPTION / STANLEY PATCH		-62.9	-62.9	-60.6	-60.6	SAE			s_IED1800SUB7 [24852]	ANDESITE, BASALTIC [24852]									VOL					GL [24852]	54.6839	2.71201		13.5802		2.68521	8.95071	11.3669	8.34776	4.64773	0.222002		0.440173	3.73028	0
[24852]	CONVERGENT MARGIN	SCOTIA ARC / SOUTH SHETLAND ISLANDS / DECEPTION / STANLEY PATCH		-62.9	-62.9	-60.6	-60.6	SAE			s_IED1800SUB7 [24852]	ANDESITE, BASALTIC [24852]									VOL					GL [24852]	56.1092	3.60277		12.8447		4.43597	11.0899	15.0815	0.537909	3.08063	0.278823		2.34963	5.67045	0
[24852]	CONVERGENT MARGIN	SCOTIA ARC / SOUTH SHETLAND ISLANDS / DECEPTION / STANLEY PATCH		-62.9	-62.9	-60.6	-60.6	SAE			s_IED1800SUB7 [24852]	ANDESITE, BASALTIC [24852]									VOL					GL [24852]	56.0598	3.86332		12.6028		4.5763	11.4408	15.5586	0.22	2.87138	0.24224		2.40152	5.72188	0
[24852]	CONVERGENT MARGIN	SCOTIA ARC / SOUTH SHETLAND ISLANDS / DECEPTION / STANLEY PATCH		-62.9	-62.9	-60.6	-60.6	SAE			s_IED1800SUB7 [24852]	ANDESITE, BASALTIC [24852]									VOL					GL [24852]	52.0652	2.03461		14.9309		2.45518	8.18392	10.3931	9.42182	5.81169	0.16569		0.569587	4.36137	0
[24852]	CONVERGENT MARGIN	SCOTIA ARC / SOUTH SHETLAND ISLANDS / DECEPTION / STANLEY PATCH		-62.9	-62.9	-60.6	-60.6	SAE			s_IED1800SUB7 [24852]	ANDESITE, BASALTIC [24852]									VOL					GL [24852]	51.8941	2.19432		15.4746		1.71457	8.57286	10.1156	9.32845	5.61579	0.209552		0.565531	4.43023	0
[24852]	CONVERGENT MARGIN	SCOTIA ARC / SOUTH SHETLAND ISLANDS / DECEPTION / STANLEY PATCH		-62.9	-62.9	-60.6	-60.6	SAE			s_IED1800SUB7 [24852]	ANDESITE, BASALTIC [24852]									VOL					GL [24852]	51.6312	2.26388		14.5744		2.4704	8.23467	10.4576	9.53544	5.89445	0.1929		0.612292	4.59037	0
[24852]	CONVERGENT MARGIN	SCOTIA ARC / SOUTH SHETLAND ISLANDS / DECEPTION / STANLEY PATCH		-62.9	-62.9	-60.6	-60.6	SAE			s_IED1800SUB7 [24852]	ANDESITE, BASALTIC [24852]									VOL					GL [24852]	50.6784	1.86394		16.413		1.63144	8.15722	9.62521	9.79603	6.87586	0.163405		0.558146	3.8625	0
[24852]	CONVERGENT MARGIN	SCOTIA ARC / SOUTH SHETLAND ISLANDS / DECEPTION / STANLEY PATCH		-62.9	-62.9	-60.6	-60.6	SAE			s_IED1800SUB7 [24852]	ANDESITE, BASALTIC [24852]									VOL					GL [24852]	50.7745	1.82448		16.3789		1.67747	8.38735	9.89675	9.84805	6.23019	0.242262		0.562894	4.07398	0
[24852]	CONVERGENT MARGIN	SCOTIA ARC / SOUTH SHETLAND ISLANDS / DECEPTION / STANLEY PATCH		-62.9	-62.9	-60.6	-60.6	SAE			s_IED1800SUB7 [24852]	ANDESITE, BASALTIC [24852]									VOL					GL [24852]	53.0909	2.47867		14.4812		2.92394	8.35411	10.9851	8.4131	4.63852	0.239228		0.649187	4.73108	0
[24852]	CONVERGENT MARGIN	SCOTIA ARC / SOUTH SHETLAND ISLANDS / DECEPTION / STANLEY PATCH		-62.9	-62.9	-60.6	-60.6	SAE			s_IED1800SUB7 [24852]	ANDESITE, BASALTIC [24852]									VOL					GL [24852]	53.5448	2.53787		14.2703		2.56242	8.5414	10.8471	8.66411	4.47247	0.287694		0.688032	4.43087	0
[24852]	CONVERGENT MARGIN	SCOTIA ARC / SOUTH SHETLAND ISLANDS / DECEPTION / STANLEY PATCH		-62.9	-62.9	-60.6	-60.6	SAE			s_IED1800SUB7 [24852]	ANDESITE, BASALTIC [24852]									VOL					GL [24852]	53.0779	2.39519		14.4956		2.90804	8.30869	10.9254	8.70979	4.47932	0.19089		0.633845	4.80075	0
[24852]	CONVERGENT MARGIN	SCOTIA ARC / SOUTH SHETLAND ISLANDS / DECEPTION / STANLEY PATCH		-62.9	-62.9	-60.6	-60.6	SAE			s_IED1800SUB7 [24852]	ANDESITE, BASALTIC [24852]									VOL					GL [24852]	54.5605	2.58917		14.3866		2.63641	8.78804	11.1603	7.48563	4.01948	0.170175		0.728518	4.63545	0
[24852]	CONVERGENT MARGIN	SCOTIA ARC / SOUTH SHETLAND ISLANDS / DECEPTION / STANLEY PATCH		-62.9	-62.9	-60.6	-60.6	SAE			s_IED1800SUB7 [24852]	ANDESITE, BASALTIC [24852]									VOL					GL [24852]	54.7088	2.59278		14.328		2.62063	8.73545	11.0935	7.50762	4.05057	0.181807		0.744826	4.52956	0
[24852]	CONVERGENT MARGIN	SCOTIA ARC / SOUTH SHETLAND ISLANDS / DECEPTION / STANLEY PATCH		-62.9	-62.9	-60.6	-60.6	SAE			s_IED1800SUB7 [24852]	ANDESITE, BASALTIC [24852]									VOL					GL [24852]	54.8562	2.53458		14.3135		2.61554	8.71848	11.072	7.46701	4.05953	0.209076		0.766893	4.45917	0
[24852]	CONVERGENT MARGIN	SCOTIA ARC / SOUTH SHETLAND ISLANDS / DECEPTION / STANLEY PATCH		-62.9	-62.9	-60.6	-60.6	SAE			s_IED1800SUB7 [24852]	ANDESITE, BASALTIC [24852]									VOL					GL [24852]	58.7892	1.96942		15.5458		2.4061	6.87457	9.0396	5.63589	2.8808	0.198618		0.964596	4.73498	0
[24852]	CONVERGENT MARGIN	SCOTIA ARC / SOUTH SHETLAND ISLANDS / DECEPTION / STANLEY PATCH		-62.9	-62.9	-60.6	-60.6	SAE			s_IED1800SUB7 [24852]	ANDESITE, BASALTIC [24852]									VOL					GL [24852]	58.3021	2.19613		15.0697		2.47213	7.06324	9.28769	5.70995	3.12688	0.197652		0.988888	4.87333	0
[24852]	CONVERGENT MARGIN	SCOTIA ARC / SOUTH SHETLAND ISLANDS / DECEPTION / STANLEY PATCH		-62.9	-62.9	-60.6	-60.6	SAE			s_IED1800SUB7 [24852]	ANDESITE, BASALTIC [24852]									VOL					GL [24852]	51.1665	2.11932		16.2133		1.66869	8.34344	9.84494	9.64657	6.04477	0.16537		0.56042	4.0716	0
[24852]	CONVERGENT MARGIN	SCOTIA ARC / SOUTH SHETLAND ISLANDS / DECEPTION / STANLEY PATCH		-62.9	-62.9	-60.6	-60.6	SAE			s_IED1800SUB7 [24852]	ANDESITE, BASALTIC [24852]									VOL					GL [24852]	51.494	1.98738		15.9095		1.65432	8.27158	9.76016	9.61264	6.30731	0.124577		0.59067	4.04798	0
[24852]	CONVERGENT MARGIN	SCOTIA ARC / SOUTH SHETLAND ISLANDS / DECEPTION / STANLEY PATCH		-62.9	-62.9	-60.6	-60.6	SAE			s_IED1800SUB7 [24852]	ANDESITE, BASALTIC [24852]									VOL					GL [24852]	50.874	1.91232		16.3691		1.64375	8.21873	9.69779	9.55122	6.32937	0.175227		0.530046	4.39626	0
[24852]	CONVERGENT MARGIN	SCOTIA ARC / SOUTH SHETLAND ISLANDS / DECEPTION / STANLEY PATCH		-62.9	-62.9	-60.6	-60.6	SAE			s_IED1800SUB7 [24852]	ANDESITE, BASALTIC [24852]									VOL					GL [24852]	50.9605	1.95124		15.9628		1.68742	8.43708	9.95543	9.70429	6.37266	0.223977		0.548526	4.15157	0
[24852]	CONVERGENT MARGIN	SCOTIA ARC / SOUTH SHETLAND ISLANDS / DECEPTION / STANLEY PATCH		-62.9	-62.9	-60.6	-60.6	SAE			s_IED1800SUB7 [24852]	ANDESITE, BASALTIC [24852]									VOL					GL [24852]	50.9568	2.08925		15.8261		1.66013	8.30063	9.79442	9.64189	6.45578	0.202971		0.552189	4.3143	0
[24852]	CONVERGENT MARGIN	SCOTIA ARC / SOUTH SHETLAND ISLANDS / DECEPTION / STANLEY PATCH		-62.9	-62.9	-60.6	-60.6	SAE			s_IED1800SUB7 [24852]	ANDESITE, BASALTIC [24852]									VOL					GL [24852]	58.2043	2.16545		15.442		2.45471	7.01346	9.22223	5.77103	2.94333	0.146115		0.971614	4.88803	0
[24852]	CONVERGENT MARGIN	SCOTIA ARC / SOUTH SHETLAND ISLANDS / DECEPTION / STANLEY PATCH		-62.9	-62.9	-60.6	-60.6	SAE			s_IED1800SUB7 [24852]	ANDESITE, BASALTIC [24852]									VOL					GL [24852]	58.1863	1.86722		16.3147		2.45713	6.14283	8.35379	5.96676	2.53483	0.220728		0.905967	5.40347	0
[24852]	CONVERGENT MARGIN	SCOTIA ARC / SOUTH SHETLAND ISLANDS / DECEPTION / STANLEY PATCH		-62.9	-62.9	-60.6	-60.6	SAE			s_IED1800SUB7 [24852]	ANDESITE, BASALTIC [24852]									VOL					GL [24852]	58.6966	2.29121		14.268		2.88592	7.2148	9.81159	5.32185	2.81194	0.181734		1.09988	5.22812	0
[24852]	CONVERGENT MARGIN	SCOTIA ARC / SOUTH SHETLAND ISLANDS / DECEPTION / STANLEY PATCH		-62.9	-62.9	-60.6	-60.6	SAE			s_IED1800SUB7 [24852]	ANDESITE, BASALTIC [24852]									VOL					GL [24852]	57.237	2.7794		14.4467		2.75214	7.86327	10.3397	5.89067	3.03867	0.200055		1.04228	4.74987	0
[24852]	CONVERGENT MARGIN	SCOTIA ARC / SOUTH SHETLAND ISLANDS / DECEPTION / STANLEY PATCH		-62.9	-62.9	-60.6	-60.6	SAE			s_IED1800SUB8 [24852]	ANDESITE, BASALTIC [24852]									VOL					GL [24852]	60.944	2.2038		12.7215		2.58658	7.39022	9.71765	4.95072	3.00803	0.200013		1.47268	4.52249	0
[24852]	CONVERGENT MARGIN	SCOTIA ARC / SOUTH SHETLAND ISLANDS / DECEPTION / STANLEY PATCH		-62.9	-62.9	-60.6	-60.6	SAE			s_IED1800SUB8 [24852]	ANDESITE, BASALTIC [24852]									VOL					GL [24852]	62.8089	2.22942		13.7414		2.41252	6.89292	9.06373	4.04336	1.48226	0.146838		1.25658	4.9858	0
[24852]	CONVERGENT MARGIN	SCOTIA ARC / SOUTH SHETLAND ISLANDS / DECEPTION / STANLEY PATCH		-62.9	-62.9	-60.6	-60.6	SAE			s_IED1800SUB8 [24852]	ANDESITE, BASALTIC [24852]									VOL					GL [24852]	57.0036	1.9761		14.5018		2.6514	8.83799	11.2237	6.14786	3.77445	0.244973		1.30694	3.55488	0
[24852]	CONVERGENT MARGIN	SCOTIA ARC / SOUTH SHETLAND ISLANDS / DECEPTION / STANLEY PATCH		-62.9	-62.9	-60.6	-60.6	SAE			s_IED1800SUB8 [24852]	ANDESITE, BASALTIC [24852]									VOL					GL [24852]	58.0939	2.03765		14.7522		2.7464	7.84687	10.3181	5.32284	3.06687	0.207508		1.39309	4.53273	0
[24852]	CONVERGENT MARGIN	SCOTIA ARC / SOUTH SHETLAND ISLANDS / DECEPTION / STANLEY PATCH		-62.9	-62.9	-60.6	-60.6	SAE			s_IED1800SUB8 [24852]	ANDESITE, BASALTIC [24852]									VOL					GL [24852]	56.0426	2.16694		14.1621		2.9959	8.5597	11.2554	6.26461	3.43013	0.220905		0.970809	5.18628	0
[24852]	CONVERGENT MARGIN	SCOTIA ARC / SOUTH SHETLAND ISLANDS / DECEPTION / STANLEY PATCH		-62.9	-62.9	-60.6	-60.6	SAE			s_IED1800SUB8 [24852]	ANDESITE, BASALTIC [24852]									VOL					GL [24852]	57.7099	2.08414		15.4852		2.7249	6.81225	9.26414	5.81476	3.01159	0.185801		0.981944	5.18952	0
[24852]	CONVERGENT MARGIN	SCOTIA ARC / SOUTH SHETLAND ISLANDS / DECEPTION / STANLEY PATCH		-62.9	-62.9	-60.6	-60.6	SAE			s_IED1800SUB8 [24852]	ANDESITE, BASALTIC [24852]									VOL					GL [24852]	57.7079	2.18646		15.844		2.5204	6.301	8.56889	5.92726	2.88073	0.116473		0.930435	5.5853	0
[24852]	CONVERGENT MARGIN	SCOTIA ARC / SOUTH SHETLAND ISLANDS / DECEPTION / STANLEY PATCH		-62.9	-62.9	-60.6	-60.6	SAE			s_IED1800SUB8 [24852]	ANDESITE, BASALTIC [24852]									VOL					GL [24852]	58.0381	2.13184		14.9957		2.69176	6.7294	9.15147	5.53239	3.04697	0.150685		1.09878	5.58439	0
[24852]	CONVERGENT MARGIN	SCOTIA ARC / SOUTH SHETLAND ISLANDS / DECEPTION / STANLEY PATCH		-62.9	-62.9	-60.6	-60.6	SAE			s_IED1800SUB8 [24852]	ANDESITE, BASALTIC [24852]									VOL					GL [24852]	58.4414	2.39635		14.4731		2.68765	7.679	10.0974	5.40499	3.13531	0.190969		1.06242	4.52879	0
[24852]	CONVERGENT MARGIN	SCOTIA ARC / SOUTH SHETLAND ISLANDS / DECEPTION / STANLEY PATCH		-62.9	-62.9	-60.6	-60.6	SAE			s_IED1800SUB5 [24852]	ANDESITE, BASALTIC [24852]									VOL					WR [24852]																0.207455
[24852]	CONVERGENT MARGIN	SCOTIA ARC / SOUTH SHETLAND ISLANDS / DECEPTION / STANLEY PATCH		-62.9	-62.9	-60.6	-60.6	SAE			s_IED1800SUB8 [24852]	ANDESITE, BASALTIC [24852]									VOL					WR [24852]																0.23799
[7505]	CONVERGENT MARGIN	SCOTIA ARC / SOUTH SHETLAND ISLANDS / KING GEORGE ISLAND	ARDLEY PENINSULA	-62.17	-62.17	-58.9	-58.9	SAE			s_990114003 [7505]	ANDESITE, BASALTIC [7505]									VOL					WR [7505]	53.71	0.7		18.91				9.58	7.78	3.72	0.14		0.84	3.74	0.23
[7505]	CONVERGENT MARGIN	SCOTIA ARC / SOUTH SHETLAND ISLANDS / KING GEORGE ISLAND	FILDES PENINSULA	-62.17	-62.17	-58.9	-58.9	SAE			s_990112001 [7505]	BASALT [7505]									VOL					WR [7505]	46.91	0.62		23.15				7.83	10.99	4.61	0.16		0.51	2.66	0.09
[7505]	CONVERGENT MARGIN	SCOTIA ARC / SOUTH SHETLAND ISLANDS / KING GEORGE ISLAND	FILDES PENINSULA	-62.17	-62.17	-58.9	-58.9	SAE			s_990112003 [7505]	ANDESITE [7505]									VOL					WR [7505]	55.39	0.7		19.19				8.81	7.34	2.9	0.16		0.92	4.06	0.22
[7505]	CONVERGENT MARGIN	SCOTIA ARC / SOUTH SHETLAND ISLANDS / KING GEORGE ISLAND	FILDES PENINSULA	-62.17	-62.17	-58.9	-58.9	SAE			s_990112010 [7505]	ANDESITE, BASALTIC [7505]									VOL					WR [7505]	54.16	0.78		19.08				8.03	8.48	3.7	0.2		0.91	3.14	0.21
[7505]	CONVERGENT MARGIN	SCOTIA ARC / SOUTH SHETLAND ISLANDS / KING GEORGE ISLAND	FILDES PENINSULA	-62.17	-62.17	-58.9	-58.9	SAE			s_AF-5 [7505]	BASALT [7505]									VOL					WR [7505]	50.34	0.45		20.56				7.59	10.9	6.15	0.12		0.79	2.16	0.09
[7505]	CONVERGENT MARGIN	SCOTIA ARC / SOUTH SHETLAND ISLANDS / KING GEORGE ISLAND	FILDES PENINSULA	-62.17	-62.17	-58.9	-58.9	SAE			s_AF-14 [7505]	BASALT [7505]									VOL					WR [7505]	50.19	0.84		19.89				9.64	9.97	4.31	0.18		0.57	3.31	0.13
[7505]	CONVERGENT MARGIN	SCOTIA ARC / SOUTH SHETLAND ISLANDS / GREENWICH ISLAND	FORT POINT	-62.5	-62.5	-59.8	-59.8	SAE			s_HY-4 [7505]	TONALITE [7505]									PLU					WR [7505]	60.7	0.82		15.9				7.3	5.7	2.6	0.12		2.7	3.6	0.19
[7505]	CONVERGENT MARGIN	SCOTIA ARC / SOUTH SHETLAND ISLANDS / GREENWICH ISLAND	FORT POINT	-62.5	-62.5	-59.8	-59.8	SAE			s_PA-8.1A [7505]	GABBRO [7505]									PLU					WR [7505]	50	0.72		16.8				9.2	10.4	7.4	0.16		0.5	2.8	0.15
[7505]	CONVERGENT MARGIN	SCOTIA ARC / SOUTH SHETLAND ISLANDS / LIVINGSTON ISLAND	BYERS PENINSULA	-62.58	-62.83	-60	-60.5	SAE			s_98011501 [7505]	BASALT [7505]									VOL					WR [7505]	49.5	1.42		15.9				12.8	9.3	4.2	0.18		0.62	3.6	0.21
[7505]	CONVERGENT MARGIN	SCOTIA ARC / SOUTH SHETLAND ISLANDS / LIVINGSTON ISLAND	BYERS PENINSULA	-62.58	-62.83	-60	-60.5	SAE			s_98012002 [7505]	BASALT [7505]									VOL					WR [7505]	49.6	1.31		17.3				11.6	9.3	4.1	0.18		0.33	3.9	0.28
[7505]	CONVERGENT MARGIN	SCOTIA ARC / SOUTH SHETLAND ISLANDS / LIVINGSTON ISLAND	BYERS PENINSULA	-62.58	-62.83	-60	-60.5	SAE			s_98012202 [7505]	BASALT [7505]									VOL					WR [7505]	48.4	0.91		18.29				9.24	11.51	7.59	0.16		0.42	2.37	0.18
[7505]	CONVERGENT MARGIN	SCOTIA ARC / SOUTH SHETLAND ISLANDS / LIVINGSTON ISLAND	BYERS PENINSULA	-62.58	-62.83	-60	-60.5	SAE			s_98012301 [7505]	ANDESITE [7505]									VOL					WR [7505]	57.96	1.31		15.07				9.46	6.42	2.36	0.19		0.66	3.72	0.39
[7505]	CONVERGENT MARGIN	SCOTIA ARC / SOUTH SHETLAND ISLANDS / LIVINGSTON ISLAND	BYERS PENINSULA	-62.58	-62.83	-60	-60.5	SAE			s_98012501 [7505]	ANDESITE, BASALTIC [7505]									VOL					WR [7505]	53.88	1.02		19.63				8.34	8.8	2.79	0.13		0.96	3.97	0.13
[7505]	CONVERGENT MARGIN	SCOTIA ARC / SOUTH SHETLAND ISLANDS / ROBERT ISLAND	COPPERMINE PENINSULA	-62.35	-62.35	-59.6	-59.6	SAE			s_96020701 [7505]	BASALT [7505]									VOL					WR [7505]	48.09	0.97		16.93				9.5	10.03	8.86	0.14		0.58	2.66	0.35
[7505]	CONVERGENT MARGIN	SCOTIA ARC / SOUTH SHETLAND ISLANDS / ROBERT ISLAND	COPPERMINE PENINSULA	-62.35	-62.35	-59.6	-59.6	SAE			s_96022001 [7505]	BASALT [7505]									VOL					WR [7505]	49.31	0.89		17.5				9.6	10.82	8	0.17		0.21	2.51	0.15
[7505]	CONVERGENT MARGIN	SCOTIA ARC / SOUTH SHETLAND ISLANDS / ROBERT ISLAND	COPPERMINE PENINSULA	-62.35	-62.35	-59.6	-59.6	SAE			s_96022005 [7505]	BASALT [7505]									VOL					WR [7505]	49.4	0.79		18.3				8.9	10.54	7.33	0.14		0.3	2.64	0.13
[7505]	CONVERGENT MARGIN	SCOTIA ARC / SOUTH SHETLAND ISLANDS / ROBERT ISLAND	COPPERMINE PENINSULA	-62.35	-62.35	-59.6	-59.6	SAE			s_96022302 [7505]	BASALT [7505]									VOL					WR [7505]	49.25	0.63		18.09				8.18	12.85	8.16	0.16		0.11	1.93	0.12
[5179][9837]	CONVERGENT MARGIN	SCOTIA ARC / EAST SCOTIA RIDGE / EAST SCOTIA RIDGE SEGMENT E4		-57.0335	-57.0335	-30.5	-30.5	SAQ	-3681	-3681	s_WX47 [5179]	BASALT [5179] / NOT GIVEN [9837]									VOL					GL [5179] / WR [9837]	50.88	1.48		16.26				7.88	10.82	6.35	0.18		0.59	3.02	0.34
[5179][9837]	CONVERGENT MARGIN	SCOTIA ARC / EAST SCOTIA RIDGE / EAST SCOTIA RIDGE SEGMENT E5		-57.4198	-57.4198	-30.1402	-30.1402	SAQ	-3683	-3683	s_WX48 [5179]	BASALT [5179] / NOT GIVEN [9837]									VOL					GL [5179] / WR [9837]	49.83	1.33		15.3				8.26	11.6	8.13	0.18		0.1	3.29	0.26	0.18
[5179][9837]	CONVERGENT MARGIN	SCOTIA ARC / EAST SCOTIA RIDGE / EAST SCOTIA RIDGE SEGMENT E6		-57.825	-57.825	-29.8667	-29.8667	SAQ	-3973	-3973	s_106DS-1 [5179]	BASALT [5179] / NOT GIVEN [9837]									VOL			S		GL [5179] / WR [9837]	49.79	1.66		14.84				9.18	10.94	7.82	0.21		0.1	2.91	0.26	0.2
[5179][9837]	CONVERGENT MARGIN	SCOTIA ARC / EAST SCOTIA RIDGE / EAST SCOTIA RIDGE SEGMENT E9		-60.3325	-60.3325	-29.7097	-29.7097	SAQ	-3259	-3259	s_WX69 [5179]	BASALT [5179] / NOT GIVEN [9837]									VOL			F		GL [5179] / WR [9837]	51.33	1.58		15.67				8.69	11.02	7.22	0.18		0.37	3.5	0.33	0.34
[8966]	CONVERGENT MARGIN	SCOTIA ARC / SOUTH SANDWICH ISLAND ARC / COOK		-59.43	-59.43	-27.17	-27.17	SAE			s_1 [8966]	ANDESITE [8966]									VOL					WR [8966]	60.8	0.8		18.2				3.6	8.1	3.8			0.6	4.4	0.3
[8787]	CONVERGENT MARGIN	SCOTIA ARC / SOUTH SHETLAND ISLANDS / KING GEORGE ISLAND	ARDLEY PENINSULA	-62.17	-62.17	-58.9	-58.9	SAE			s_AR-5 [8787]	NOT GIVEN [8787]									VOL					WR [8787]	51.73	0.8		18.15				9.06	9.92	5.35	0.16		0.52	2.91	0.16
[8787]	CONVERGENT MARGIN	SCOTIA ARC / SOUTH SHETLAND ISLANDS / KING GEORGE ISLAND	ARDLEY PENINSULA	-62.17	-62.17	-58.9	-58.9	SAE			s_AR-1 [8787]	NOT GIVEN [8787]									VOL					WR [8787]	53.78	0.98		17.14				9.78	7.53	4.89	0.15		0.77	3.03	0.22
[8787]	CONVERGENT MARGIN	SCOTIA ARC / SOUTH SHETLAND ISLANDS / KING GEORGE ISLAND	ARDLEY PENINSULA	-62.17	-62.17	-58.9	-58.9	SAE			s_AR-6 [8787]	NOT GIVEN [8787]									VOL					WR [8787]	55.72	0.91		17.05				8.34	7.55	4.14	0.14		0.92	3.13	0.21
[8787]	CONVERGENT MARGIN	SCOTIA ARC / SOUTH SHETLAND ISLANDS / KING GEORGE ISLAND	FORT POINT	-62.05	-62.05	-58.4	-58.4	SAE			s_GR-3 [8787]	NOT GIVEN [8787]									VOL					WR [8787]	47.47	0.83		25.74				8.67	9.33	3.06	0.12		0.45	3.23	0.04
[8787]	CONVERGENT MARGIN	SCOTIA ARC / SOUTH SHETLAND ISLANDS / KING GEORGE ISLAND	FORT POINT	-62.05	-62.05	-58.4	-58.4	SAE			s_GR-2 [8787]	NOT GIVEN [8787]									VOL					WR [8787]	53.95	0.78		18.87				8.49	9.2	4.57	0.16		0.2	2.95	0.11
[8787]	CONVERGENT MARGIN	SCOTIA ARC / SOUTH SHETLAND ISLANDS / KING GEORGE ISLAND	FORT POINT	-62.05	-62.05	-58.4	-58.4	SAE			s_GR-1 [8787]	NOT GIVEN [8787]									VOL					WR [8787]	55.99	0.61		17.4				7.46	7.26	3.89	0.14		1.05	3.67	0.13
[8787]	CONVERGENT MARGIN	SCOTIA ARC / SOUTH SHETLAND ISLANDS / ROBERT ISLAND	COPPERMINE PENINSULA	-62.35	-62.35	-59.6	-59.6	SAE			s_RO-2 [8787]	NOT GIVEN [8787]									VOL					WR [8787]	48.09	0.97		16.93				9.5	10.03	8.86	0.14		0.58	2.66	0.35
[8787]	CONVERGENT MARGIN	SCOTIA ARC / SOUTH SHETLAND ISLANDS / ROBERT ISLAND	COPPERMINE PENINSULA	-62.35	-62.35	-59.6	-59.6	SAE			s_RO-1 [8787]	NOT GIVEN [8787]									VOL					WR [8787]	49.13	0.95		17.64				9.38	9.65	7.76	0.16		0.68	3.17	0.26
[8787]	CONVERGENT MARGIN	SCOTIA ARC / SOUTH SHETLAND ISLANDS / ROBERT ISLAND	COPPERMINE PENINSULA	-62.35	-62.35	-59.6	-59.6	SAE			s_RO-3 [8787]	NOT GIVEN [8787]									VOL					WR [8787]	49.21	0.91		18.2				9.56	10.31	7.47	0.16		0.28	2.58	0.14
[8787]	CONVERGENT MARGIN	SCOTIA ARC / SOUTH SHETLAND ISLANDS / ROBERT ISLAND	COPPERMINE PENINSULA	-62.35	-62.35	-59.6	-59.6	SAE			s_RO-5 [8787]	NOT GIVEN [8787]									VOL					WR [8787]	49.31	0.89		17.5				9.6	10.82	8	0.17		0.21	2.51	0.15
[8787]	CONVERGENT MARGIN	SCOTIA ARC / SOUTH SHETLAND ISLANDS / ROBERT ISLAND	COPPERMINE PENINSULA	-62.35	-62.35	-59.6	-59.6	SAE			s_RO-4 [8787]	NOT GIVEN [8787]									VOL					WR [8787]	49.4	0.79		18.3				8.9	10.54	7.33	0.14		0.3	2.64	0.13
[8787]	CONVERGENT MARGIN	SCOTIA ARC / SOUTH SHETLAND ISLANDS / LIVINGSTON ISLAND	BYERS PENINSULA	-62.58	-62.83	-60	-60.5	SAE			s_LI-8 [8787]	NOT GIVEN [8787]									VOL					WR [8787]	48.41	1.11		20.51				9.55	12.29	4.73	0.14		0.28	2.47	0.17
[8787]	CONVERGENT MARGIN	SCOTIA ARC / SOUTH SHETLAND ISLANDS / LIVINGSTON ISLAND	BYERS PENINSULA	-62.58	-62.83	-60	-60.5	SAE			s_LI-2 [8787]	NOT GIVEN [8787]									VOL					WR [8787]	48.4	0.91		18.29				9.24	11.51	7.59	0.16		0.42	2.37	0.18
[8787]	CONVERGENT MARGIN	SCOTIA ARC / SOUTH SHETLAND ISLANDS / LIVINGSTON ISLAND	BYERS PENINSULA	-62.58	-62.83	-60	-60.5	SAE			s_LI-6 [8787]	NOT GIVEN [8787]									VOL					WR [8787]	49.5	1.42		15.9				12.8	9.3	4.2	0.18		0.62	3.6	0.21
[8787]	CONVERGENT MARGIN	SCOTIA ARC / SOUTH SHETLAND ISLANDS / LIVINGSTON ISLAND	BYERS PENINSULA	-62.58	-62.83	-60	-60.5	SAE			s_LI-13 [8787]	NOT GIVEN [8787]									VOL					WR [8787]	49.6	1.31		17.3				11.6	9.3	4.1	0.18		0.33	3.9	0.28
[8787]	CONVERGENT MARGIN	SCOTIA ARC / SOUTH SHETLAND ISLANDS / LIVINGSTON ISLAND	BYERS PENINSULA	-62.58	-62.83	-60	-60.5	SAE			s_LI-4 [8787]	NOT GIVEN [8787]									VOL					WR [8787]	50.4	0.97		16				10.3	11.2	6.2	0.14		0.26	3.1	0.16
[8787]	CONVERGENT MARGIN	SCOTIA ARC / SOUTH SHETLAND ISLANDS / LIVINGSTON ISLAND	BYERS PENINSULA	-62.58	-62.83	-60	-60.5	SAE			s_LI-12B [8787]	NOT GIVEN [8787]									VOL					WR [8787]	50.54	1.1		17.03				9.57	9.65	8.01	0.18		0.19	2.88	0.23
[8787]	CONVERGENT MARGIN	SCOTIA ARC / SOUTH SHETLAND ISLANDS / LIVINGSTON ISLAND	BYERS PENINSULA	-62.58	-62.83	-60	-60.5	SAE			s_LI-3 [8787]	NOT GIVEN [8787]									VOL					WR [8787]	50.7	1.18		15.9				11.4	9.4	5.2	0.16		0.81	3.7	0.19
[8787]	CONVERGENT MARGIN	SCOTIA ARC / SOUTH SHETLAND ISLANDS / LIVINGSTON ISLAND	BYERS PENINSULA	-62.58	-62.83	-60	-60.5	SAE			s_LI-5 [8787]	NOT GIVEN [8787]									VOL					WR [8787]	53.07	0.7		16.93				9.23	10.3	6.45	0.17		0.5	2.66	0.08
[8787]	CONVERGENT MARGIN	SCOTIA ARC / SOUTH SHETLAND ISLANDS / LIVINGSTON ISLAND	BYERS PENINSULA	-62.58	-62.83	-60	-60.5	SAE			s_LI-7 [8787]	NOT GIVEN [8787]									VOL					WR [8787]	53.6	1.63		15.9				11.3	7.5	3.09	0.17		1.35	4.1	0.44
[8787]	CONVERGENT MARGIN	SCOTIA ARC / SOUTH SHETLAND ISLANDS / LIVINGSTON ISLAND	BYERS PENINSULA	-62.58	-62.83	-60	-60.5	SAE			s_LI-6 [8787]	NOT GIVEN [8787]									VOL					WR [8787]	53.88	1.02		19.63				8.34	8.8	2.79	0.13		0.96	3.97	0.13
[8787]	CONVERGENT MARGIN	SCOTIA ARC / SOUTH SHETLAND ISLANDS / LIVINGSTON ISLAND	BYERS PENINSULA	-62.58	-62.83	-60	-60.5	SAE			s_LI-12A [8787]	NOT GIVEN [8787]									VOL					WR [8787]	54	1.57		16				10.1	7	2.6	0.21		0.68	4.4	0.6
[8787]	CONVERGENT MARGIN	SCOTIA ARC / SOUTH SHETLAND ISLANDS / LIVINGSTON ISLAND	BYERS PENINSULA	-62.58	-62.83	-60	-60.5	SAE			s_LI-1 [8787]	NOT GIVEN [8787]									VOL					WR [8787]	55.46	1.35		15.27				11.02	7.24	3.59	0.19		1.05	3.99	0.27
[8787]	CONVERGENT MARGIN	SCOTIA ARC / SOUTH SHETLAND ISLANDS / LIVINGSTON ISLAND	BYERS PENINSULA	-62.58	-62.83	-60	-60.5	SAE			s_LI-14 [8787]	NOT GIVEN [8787]									VOL					WR [8787]	56.73	0.74		17.42				7.55	6.27	3.08	0.2		1.03	4.15	0.24
[8787]	CONVERGENT MARGIN	SCOTIA ARC / SOUTH SHETLAND ISLANDS / LIVINGSTON ISLAND	BYERS PENINSULA	-62.58	-62.83	-60	-60.5	SAE			s_LI-15 [8787]	NOT GIVEN [8787]									VOL					WR [8787]	57.96	1.31		15.07				9.46	6.42	2.36	0.19		0.66	3.72	0.39
[8787]	CONVERGENT MARGIN	SCOTIA ARC / SOUTH SHETLAND ISLANDS / LIVINGSTON ISLAND	BYERS PENINSULA	-62.58	-62.83	-60	-60.5	SAE			s_LI-10 [8787]	NOT GIVEN [8787]									VOL					WR [8787]	60.9	0.8		16.77				6.49	5.45	2.46	0.19		1.04	4.31	0.27
[8787]	CONVERGENT MARGIN	SCOTIA ARC / SOUTH SHETLAND ISLANDS / LIVINGSTON ISLAND	BYERS PENINSULA	-62.58	-62.83	-60	-60.5	SAE			s_LI-9 [8787]	NOT GIVEN [8787]									VOL					WR [8787]	60.98	0.8		16.69				6.43	5.44	2.42	0.19		1.03	4.24	0.26
[8787]	CONVERGENT MARGIN	SCOTIA ARC / SOUTH SHETLAND ISLANDS / KING GEORGE ISLAND	FILDES PENINSULA	-62.17	-62.17	-58.9	-58.9	SAE			s_KG-10 [8787]	NOT GIVEN [8787]									VOL					WR [8787]	46.91	0.62		23.15				7.83	11	4.61	0.16		0.51	2.66	0.09
[8787]	CONVERGENT MARGIN	SCOTIA ARC / SOUTH SHETLAND ISLANDS / KING GEORGE ISLAND	FILDES PENINSULA	-62.17	-62.17	-58.9	-58.9	SAE			s_KG-12 [8787]	NOT GIVEN [8787]									VOL					WR [8787]	49.8	0.75		18.68				9.04	11.7	5.85	0.17		0.58	2.46	0.22
[8787]	CONVERGENT MARGIN	SCOTIA ARC / SOUTH SHETLAND ISLANDS / KING GEORGE ISLAND	FILDES PENINSULA	-62.17	-62.17	-58.9	-58.9	SAE			s_KG-1 [8787]	NOT GIVEN [8787]									VOL					WR [8787]	50.19	0.84		19.89				9.64	9.97	4.31	0.18		0.57	3.31	0.13
[8787]	CONVERGENT MARGIN	SCOTIA ARC / SOUTH SHETLAND ISLANDS / KING GEORGE ISLAND	FILDES PENINSULA	-62.17	-62.17	-58.9	-58.9	SAE			s_KG-11 [8787]	NOT GIVEN [8787]									VOL					WR [8787]	50.34	0.45		20.56				7.59	10.9	6.15	0.12		0.79	2.16	0.09
[8787]	CONVERGENT MARGIN	SCOTIA ARC / SOUTH SHETLAND ISLANDS / KING GEORGE ISLAND	FILDES PENINSULA	-62.17	-62.17	-58.9	-58.9	SAE			s_KG-15 [8787]	NOT GIVEN [8787]									VOL					WR [8787]	50.5	0.84		19.7				10.28	9.78	4.33	0.17		0.48	3.14	0.13
[8787]	CONVERGENT MARGIN	SCOTIA ARC / SOUTH SHETLAND ISLANDS / KING GEORGE ISLAND	FILDES PENINSULA	-62.17	-62.17	-58.9	-58.9	SAE			s_KG-6 [8787]	NOT GIVEN [8787]									VOL					WR [8787]	50.98	0.78		19.05				9.06	10.73	5.08	0.15		0.3	2.9	0.16
[8787]	CONVERGENT MARGIN	SCOTIA ARC / SOUTH SHETLAND ISLANDS / KING GEORGE ISLAND	FILDES PENINSULA	-62.17	-62.17	-58.9	-58.9	SAE			s_KG-5 [8787]	NOT GIVEN [8787]									VOL					WR [8787]	52.03	1.06		18.73				9.2	8.1	3.91	0.2		1.34	3.58	0.26
[8787]	CONVERGENT MARGIN	SCOTIA ARC / SOUTH SHETLAND ISLANDS / KING GEORGE ISLAND	FILDES PENINSULA	-62.17	-62.17	-58.9	-58.9	SAE			s_KG-14 [8787]	NOT GIVEN [8787]									VOL					WR [8787]	52.14	0.85		17.96				10.05	7.79	3.73	0.18		0.67	3.58	0.15
[8787]	CONVERGENT MARGIN	SCOTIA ARC / SOUTH SHETLAND ISLANDS / KING GEORGE ISLAND	FILDES PENINSULA	-62.17	-62.17	-58.9	-58.9	SAE			s_KG-7 [8787]	NOT GIVEN [8787]									VOL					WR [8787]	52.3	0.84		18.85				9.03	7.76	4.75	0.11		0.92	3.89	0.19
[8787]	CONVERGENT MARGIN	SCOTIA ARC / SOUTH SHETLAND ISLANDS / KING GEORGE ISLAND	FILDES PENINSULA	-62.17	-62.17	-58.9	-58.9	SAE			s_KG-13 [8787]	NOT GIVEN [8787]									VOL					WR [8787]	52.64	0.71		20.64				7.96	10.39	4.25	0.14		0.4	1.84	0.12
[8787]	CONVERGENT MARGIN	SCOTIA ARC / SOUTH SHETLAND ISLANDS / KING GEORGE ISLAND	FILDES PENINSULA	-62.17	-62.17	-58.9	-58.9	SAE			s_KG-2 [8787]	NOT GIVEN [8787]									VOL					WR [8787]	53.22	0.88		17.18				8.22	8.35	4.68	0.14		1.03	3.18	0.14
[8787]	CONVERGENT MARGIN	SCOTIA ARC / SOUTH SHETLAND ISLANDS / KING GEORGE ISLAND	FILDES PENINSULA	-62.17	-62.17	-58.9	-58.9	SAE			s_KG-9B [8787]	NOT GIVEN [8787]									VOL					WR [8787]	54.16	0.78		19.08				8.03	8.48	3.7	0.2		0.91	3.14	0.21
[8787]	CONVERGENT MARGIN	SCOTIA ARC / SOUTH SHETLAND ISLANDS / KING GEORGE ISLAND	FILDES PENINSULA	-62.17	-62.17	-58.9	-58.9	SAE			s_KG-9A [8787]	NOT GIVEN [8787]									VOL					WR [8787]	54.89	0.78		18.57				7.99	8.49	3.72	0.15		0.8	3.51	0.2
[8787]	CONVERGENT MARGIN	SCOTIA ARC / SOUTH SHETLAND ISLANDS / KING GEORGE ISLAND	FILDES PENINSULA	-62.17	-62.17	-58.9	-58.9	SAE			s_KG-8 [8787]	NOT GIVEN [8787]									VOL					WR [8787]	55.39	0.7		19.19				8.81	7.34	2.9	0.16		0.92	4.06	0.22
[8787]	CONVERGENT MARGIN	SCOTIA ARC / SOUTH SHETLAND ISLANDS / KING GEORGE ISLAND	FILDES PENINSULA	-62.17	-62.17	-58.9	-58.9	SAE			s_KG-3 [8787]	NOT GIVEN [8787]									VOL					WR [8787]	57.16	0.96		17.34				8.03	7.15	3.13	0.29		0.81	4.3	0.27
[8787]	CONVERGENT MARGIN	SCOTIA ARC / SOUTH SHETLAND ISLANDS / KING GEORGE ISLAND	FILDES PENINSULA	-62.17	-62.17	-58.9	-58.9	SAE			s_KG-4 [8787]	NOT GIVEN [8787]									VOL					WR [8787]	60.92	0.97		16.81				6.58	5.25	2.85	0.16		1.02	3.46	0.31
[8753]	CONVERGENT MARGIN	SCOTIA ARC / SOUTH SHETLAND ISLANDS / LIVINGSTON ISLAND	1.6 KM SE OF BURDICK PEAK	-62.65	-62.65	-60.25	-60.25	SAE			s_230 [8753]	BASALT [8753]									VOL					WR [8753]	46.64	0.99		16.21				9.28	10.7	11.42	0.17		0.34	2.92	0.18
[8753]	CONVERGENT MARGIN	SCOTIA ARC / SOUTH SHETLAND ISLANDS / LIVINGSTON ISLAND	1 KM S OF SAMUEL PEAK	-62.56	-62.56	-60.13	-60.13	SAE			s_260 [8753]	BASALT [8753]									VOL					WR [8753]	47.4	1.15		16.16				9.46	10.37	10.96	0.17		0.46	3.2	0.21
[8753]	CONVERGENT MARGIN	SCOTIA ARC / SOUTH SHETLAND ISLANDS / LIVINGSTON ISLAND	MOUNT BOWLES	-62.62	-62.62	-60.23	-60.23	SAE			s_43 [8753]	ANDESITE, BASALTIC [8753]									VOL					WR [8753]	53.84	1.29		17.09				8.75	8.73	3.59	0.19		0.32	3.54	0.23
[8753]	CONVERGENT MARGIN	SCOTIA ARC / SOUTH SHETLAND ISLANDS / LIVINGSTON ISLAND	MOUNT BOWLES	-62.62	-62.62	-60.23	-60.23	SAE			s_44 [8753]	ANDESITE, BASALTIC [8753]									VOL					WR [8753]	54.05	1.73		15.35				10.21	5.68	3.6	0.21		1.01	4.35	0.27
[8753]	CONVERGENT MARGIN	SCOTIA ARC / SOUTH SHETLAND ISLANDS / LIVINGSTON ISLAND	5.5 KM E OF MOUNT BOWLES	-62.62	-62.62	-60.13	-60.13	SAE			s_262 [8753]	ANDESITE, BASALTIC [8753]									VOL					WR [8753]	53.13	1.27		16.04				9.83	5.92	4.89	0.18		0.49	4.67	0.21
[8753]	CONVERGENT MARGIN	SCOTIA ARC / SOUTH SHETLAND ISLANDS / LIVINGSTON ISLAND	0.9 KM W OF WILLAN NUNATAK	-62.66	-62.66	-60.27	-60.27	SAE			s_45D [8753]	ANDESITE [8753]									VOL					WR [8753]	57.49	0.96		17.29				7.42	6.91	3.45	0.14		1.29	3.67	0.19
[8753]	CONVERGENT MARGIN	SCOTIA ARC / SOUTH SHETLAND ISLANDS / LIVINGSTON ISLAND	0.9 KM W OF WILLAN NUNATAK	-62.66	-62.66	-60.27	-60.27	SAE			s_80A [8753]	ANDESITE [8753]									VOL					WR [8753]	55.87	1.05		17.04				8.2	7.38	3.76	0.15		1.07	3.81	0.18
[8753]	CONVERGENT MARGIN	SCOTIA ARC / SOUTH SHETLAND ISLANDS / LIVINGSTON ISLAND	0.6 KM NE OF MOORES PEAK, E HURD PENINSULA	-62.69	-62.69	-60.33	-60.33	SAE			s_105E [8753]	BASALT [8753]									VOL					WR [8753]	47.22	1.08		16.96				9.88	9.98	9	0.18		0.3	1.83	0.17
[8753]	CONVERGENT MARGIN	SCOTIA ARC / SOUTH SHETLAND ISLANDS / LIVINGSTON ISLAND	HANNAH POINT (MIDDLE)	-62.64	-62.64	-60.6	-60.6	SAE			s_407 [8753]	ANDESITE, BASALTIC [8753]									VOL					WR [8753]	51.76	1.39		15.92				10.28	7.59	4.63	0.2		1.59	3.64	0.26
[8753]	CONVERGENT MARGIN	SCOTIA ARC / SOUTH SHETLAND ISLANDS / LIVINGSTON ISLAND	HANNAH POINT (TOP)	-62.64	-62.64	-60.6	-60.6	SAE			s_434 [8753]	ANDESITE, BASALTIC [8753]									VOL					WR [8753]	52.6	1.21		16.51				10.14	8.71	4.52	0.18		0.62	3.18	0.13
[8753]	CONVERGENT MARGIN	SCOTIA ARC / SOUTH SHETLAND ISLANDS / LIVINGSTON ISLAND	CAPE SHIRREFF	-62.49	-62.49	-60.75	-60.75	SAE			s_325C3 [8753]	BASALT, OLIVINE [8753]									VOL					WR [8753]	48.55	1.24		18.12				9.76	10.61	6.52	0.17		0.31	2.02	0.29
[8753]	CONVERGENT MARGIN	SCOTIA ARC / SOUTH SHETLAND ISLANDS / LIVINGSTON ISLAND	SIDDONS POINT	-62.56	-62.56	-60.31	-60.31	SAE			s_278 [8753]	DOLERITE [8753]									VOL					WR [8753]	50.42	0.97		17.86				8.71	10.74	6.74	0.16		0.5	2.56	0.16
[8753]	CONVERGENT MARGIN	SCOTIA ARC / SOUTH SHETLAND ISLANDS / LIVINGSTON ISLAND / WILLAN NUNATAK PLUTON		-62.66	-62.66	-60.27	-60.27	SAE			s_258A [8753]	TONALITE [8753]									PLU					WR [8753]	59.75	0.59		18.04				5.6	6.68	3.06	0.12		1.29	3.77	0.13
[8753]	CONVERGENT MARGIN	SCOTIA ARC / SOUTH SHETLAND ISLANDS / LIVINGSTON ISLAND / WILLAN NUNATAK PLUTON		-62.66	-62.66	-60.27	-60.27	SAE			s_258B [8753]	TONALITE [8753]									PLU					WR [8753]	58.32	0.62		18.46				5.91	7.18	3.17	0.11		1.09	3.77	0.14
[8663]	CONVERGENT MARGIN	SCOTIA ARC / SOUTH SANDWICH ISLAND ARC	EPICA-DOME C ICE RECORD, EAST ANTARCTICA	-75.1	-75.1	123.35	123.35	SAE			s_132.6 [8663]	ANDESITE [8663]									VOL	132.6	132.6			GL [8663]	60.4	0.85		15.91				9.5	6.63	2.42	0.21		0.41	3.66
[8663]	CONVERGENT MARGIN	SCOTIA ARC / SOUTH SANDWICH ISLAND ARC	EPICA-DOME C ICE RECORD, EAST ANTARCTICA	-75.1	-75.1	123.35	123.35	SAE			s_339.5 [8663]	ANDESITE [8663]									VOL	339.5	339.5			GL [8663]	57.16	0.96		15.59				11.06	7.77	3.49	0.24		0.43	3.31
[8663]	CONVERGENT MARGIN	SCOTIA ARC / SOUTH SHETLAND ISLANDS	EPICA-DOME C ICE RECORD, EAST ANTARCTICA	-75.1	-75.1	123.35	123.35	SAE			s_572.0 [8663]	TRACHYANDESITE, BASALTIC [8663]									VOL	572	572			GL [8663]	55.28	1.1		17.82				7.94	7.62	4.11	0.14		1.25	4.75
[8663]	CONVERGENT MARGIN	SCOTIA ARC / SOUTH SANDWICH ISLAND ARC	EPICA-DOME C ICE RECORD, EAST ANTARCTICA	-75.1	-75.1	123.35	123.35	SAE			s_923.8 [8663]	ANDESITE [8663]									VOL	923.8	923.8			GL [8663]	59.6	1.07		15				10.3	7.15	2.78	0.2		0.41	3.49
[8663]	CONVERGENT MARGIN	SCOTIA ARC / SOUTH SHETLAND ISLANDS	EPICA-DOME C ICE RECORD, EAST ANTARCTICA	-75.1	-75.1	123.35	123.35	SAE			s_1117.1 [8663]	ANDESITE [8663]									VOL	1117.1	1117.1			GL [8663]	59.8	1.8		14.1				10.4	5.8	2.4	0		1.8	4.1
[8663]	CONVERGENT MARGIN	SCOTIA ARC / SOUTH SANDWICH ISLAND ARC	EPICA-DOME C ICE RECORD, EAST ANTARCTICA	-75.1	-75.1	123.35	123.35	SAE			s_1804.0 [8663]	ANDESITE, BASALTIC [8663]									VOL	1804	1804			GL [8663]	54.75	0.94		15.8				10.41	9.55	5.07	0.21		0.39	2.88
[8663]	CONVERGENT MARGIN	SCOTIA ARC / SOUTH SHETLAND ISLANDS	EPICA-DOME C ICE RECORD, EAST ANTARCTICA	-75.1	-75.1	123.35	123.35	SAE			s_1868.3 [8663]	ANDESITE [8663]									VOL	1868.3	1868.3			GL [8663]	59.4	2.2		14.1				10.8	5.1	2.7	0		1.9	3.8
[8663]	CONVERGENT MARGIN	SCOTIA ARC / SOUTH SANDWICH ISLAND ARC	EPICA-DOME C ICE RECORD, EAST ANTARCTICA	-75.1	-75.1	123.35	123.35	SAE			s_2086.6 [8663]	ANDESITE [8663]									VOL	2086.6	2086.6			GL [8663]	61.61	0.74		16.24				8.26	6.49	2.01	0.21		0.41	4.03
[8663]	CONVERGENT MARGIN	SCOTIA ARC / SOUTH SHETLAND ISLANDS	EPICA-DOME C ICE RECORD, EAST ANTARCTICA	-75.1	-75.1	123.35	123.35	SAE			s_2150.9 [8663]	ANDESITE, BASALTIC [8663]									VOL	2150.9	2150.9			GL [8663]	55.91	1.42		16.05				10.14	7.5	3.84	0.19		1	3.97
[5580][14922]	CONVERGENT MARGIN	SCOTIA ARC / SOUTH SANDWICH ISLAND ARC / SITE 701	HOLE 701A	-51.9846	-51.9846	-23.2123	-23.2123	SAQ	-4647.2	-4647.2	s_114-701A-1H-4 [5580]	NOT GIVEN [5580]									SED					WR [5580]	79.93	0.286		5.65				2.5	1.19	0.034	0.97		0.94	2.19	0.055
[5580][14922]	CONVERGENT MARGIN	SCOTIA ARC / SOUTH SANDWICH ISLAND ARC / SITE 701	HOLE 701A	-51.9846	-51.9846	-23.2123	-23.2123	SAQ	-4647.2	-4647.2	s_114-701A-6H-5 [5580]	NOT GIVEN [5580]									SED					WR [5580]	75.97	0.41		8.43				3.21	1.21	0.04	1.35		1.617	2.39	0.068
[5580][14922]	CONVERGENT MARGIN	SCOTIA ARC / SOUTH SANDWICH ISLAND ARC / SITE 701	HOLE 701B	-51.9846	-51.9846	-23.2123	-23.2123	SAQ	-4647.2	-4647.2	s_114-701B-13X-3 [5580]	OOZE, DIATOMACEOUS [5580]									SED					WR [5580]	71.43	0.429		9.07				3.45	0.83	0.044	1.5		1.895	2.35	0.07
[5580][14922]	CONVERGENT MARGIN	SCOTIA ARC / SOUTH SANDWICH ISLAND ARC / SITE 701	HOLE 701B	-51.9846	-51.9846	-23.2123	-23.2123	SAQ	-4647.2	-4647.2	s_114-701B-4H-5 [5580]	NOT GIVEN [5580]									SED					WR [5580]	69.59	0.548		10.97				4.17	1.46	0.047	1.62		2.075	2.79	0.082
[5580][14922]	CONVERGENT MARGIN	SCOTIA ARC / SOUTH SANDWICH ISLAND ARC / SITE 701	HOLE 701B	-51.9846	-51.9846	-23.2123	-23.2123	SAQ	-4647.2	-4647.2	s_114-701B-9H-5 [5580]	NOT GIVEN [5580]									SED					WR [5580]	85.05	0.127		2.4				1.3	0.42	0.022	0.49		0.519	1.86	0.069
[5580][14922]	CONVERGENT MARGIN	SCOTIA ARC / SOUTH SANDWICH ISLAND ARC / SITE 701	HOLE 701C	-51.9848	-51.9848	-23.2117	-23.2117	SAQ	-4647.2	-4647.2	s_114-701C-23H-4 [5580]	NOT GIVEN [5580]									SED					WR [5580]	78.77	0.299		6.3				2.79	0.59	0.032	1.18		1.431	2.19	0.051
[5580][14922]	CONVERGENT MARGIN	SCOTIA ARC / SOUTH SANDWICH ISLAND ARC / SITE 701	HOLE 701C	-51.9848	-51.9848	-23.2117	-23.2117	SAQ	-4647.2	-4647.2	s_114-701C-31X-2 [5580]	CLAY, SILICIC [5580]									SED					WR [5580]	61.38	0.634		13.35				6.11	1.34	0.096	2.64		2.687	3.42	0.143
[5580][14922]	CONVERGENT MARGIN	SCOTIA ARC / SOUTH SANDWICH ISLAND ARC / SITE 701	HOLE 701C	-51.9848	-51.9848	-23.2117	-23.2117	SAQ	-4647.2	-4647.2	s_114-701C-37X-3 [5580]	MUD, SILICIC [5580]									SED					WR [5580]	66.23	0.535		11.46				4.69	1.1	0.078	2.11		2.562	3.17	0.134
[5580][14922]	CONVERGENT MARGIN	SCOTIA ARC / SOUTH SANDWICH ISLAND ARC / SITE 701	HOLE 701C	-51.9848	-51.9848	-23.2117	-23.2117	SAQ	-4647.2	-4647.2	s_114-701C-42X-1 [5580]	CLAY [5580]									SED					WR [5580]	57.23	0.691		15.02				6.62	1.09	0.2	3.29		3.357	2.58	0.272
[6418][6311]	CONVERGENT MARGIN	SCOTIA ARC / ANTARCTIC PENINSULA / SEAL NUNATAKS	SEAL NUNATAKS, CHRISTENSEN NUNATAK	-65	-65.25	-59.5	-60	SAE			s_R.3731.4 [6418]	THOLEIITE [6418]				NEOGENE [6418]					VOL			F		WR [6418]	52.34	1.93		15.11				10.05	8.66	6.21	0.14		0.9	3.37	0.25
[6884]	CONVERGENT MARGIN	SCOTIA ARC / SOUTH SHETLAND ISLANDS / KING GEORGE ISLAND / KELLER PENINSULA	INNER ADMIRALTY BAY, MARTEL INLET, KELLER PENINSULA	-62	-62	-58.27	-58.5	SAE			s_98 [6884]	ANDESITE, BASALTIC [6884]									VOL					WR [6884]	55.4	0.79		17.9		3.47	3.21		6.61	2.07	0.13		1.05	3.82	0.46	1.19				3.63
[6884]	CONVERGENT MARGIN	SCOTIA ARC / SOUTH SHETLAND ISLANDS / KING GEORGE ISLAND / KELLER PENINSULA	INNER ADMIRALTY BAY, MARTEL INLET, KELLER PENINSULA	-62	-62	-58.27	-58.5	SAE			s_101 [6884]	ANDESITE [6884]									VOL					WR [6884]	57.3	0.79		16		2.52	3.21		5.62	1.67	0.19		1.47	4.64	0.37	3.68				2.93
[6884]	CONVERGENT MARGIN	SCOTIA ARC / SOUTH SHETLAND ISLANDS / KING GEORGE ISLAND / KELLER PENINSULA	INNER ADMIRALTY BAY, MARTEL INLET, KELLER PENINSULA	-62	-62	-58.27	-58.5	SAE			s_105 [6884]	BASALT [6884]									VOL			E		WR [6884]	48.9	1.01		18		4.38	5.03		6.46	3.36	0.23		1.01	1.72	0.44	6.04				3.77
[6884]	CONVERGENT MARGIN	SCOTIA ARC / SOUTH SHETLAND ISLANDS / KING GEORGE ISLAND / VISCA ANCHORAGE	INNER ADMIRALTY BAY, MARTEL INLET, KELLER PENINSULA	-62	-62	-58.27	-58.5	SAE			s_93 [6884]	BASALT [6884]									VOL			E		WR [6884]	51.3	0.63		17.6		4.34	3.87		7.02	3.24	0.14		0.83	2.58	0.22	2.7				5.76
[6884]	CONVERGENT MARGIN	SCOTIA ARC / SOUTH SHETLAND ISLANDS / KING GEORGE ISLAND / VISCA ANCHORAGE	INNER ADMIRALTY BAY, MARTEL INLET, KELLER PENINSULA	-62	-62	-58.27	-58.5	SAE			s_111 [6884]	ANDESITE, BASALTIC [6884]									VOL					WR [6884]	53.1	0.64		19		3.64	3.61		6.85	3.49	0.14		0.57	4.26	0.23	2.5				2.38
[6884]	CONVERGENT MARGIN	SCOTIA ARC / SOUTH SHETLAND ISLANDS / KING GEORGE ISLAND / DOMEYKO GLACIER	INNER ADMIRALTY BAY, MARTEL INLET, DOMEYKO GLACIER	-62	-62	-58.27	-58.5	SAE			s_94 [6884]	ANDESITE, BASALTIC [6884]									VOL					WR [6884]	53.6	0.72		19.7		3.31	3.69		6.06	2.71	0.16		1.1	3.12	0.29	3.4				2.34
[6884]	CONVERGENT MARGIN	SCOTIA ARC / SOUTH SHETLAND ISLANDS / KING GEORGE ISLAND / DOMEYKO GLACIER	INNER ADMIRALTY BAY, MARTEL INLET, DOMEYKO GLACIER	-62	-62	-58.27	-58.5	SAE			s_119 [6884]	ANDESITE [6884]									VOL					WR [6884]	57	0.67		18.1		4.42	2.33		3.78	1.99	0.13		1.32	5.86	0.21	2.9				1.67
[6884]	CONVERGENT MARGIN	SCOTIA ARC / SOUTH SHETLAND ISLANDS / KING GEORGE ISLAND / DOMEYKO GLACIER	INNER ADMIRALTY BAY, MARTEL INLET, DOMEYKO GLACIER	-62	-62	-58.27	-58.5	SAE			s_120 [6884]	ANDESITE [6884]									VOL					WR [6884]	58.3	0.45		16.7		3.51	2.45		6.12	2.85	0.07		1.87	2.82	0.14	2.16				2.74
[6884]	CONVERGENT MARGIN	SCOTIA ARC / SOUTH SHETLAND ISLANDS / KING GEORGE ISLAND / ULLMAN SPUR	INNER ADMIRALTY BAY, MARTEL INLET, ULLMAN SPUR	-62	-62	-58.27	-58.5	SAE			s_131 [6884]	ANDESITE [6884]									VOL					WR [6884]	61.9	0.72		16.6		2.95	2.49		2.79	1.94	0.12		2.83	5.3	0.32	2.15				0.33
[6884]	CONVERGENT MARGIN	SCOTIA ARC / SOUTH SHETLAND ISLANDS / KING GEORGE ISLAND / ULLMAN SPUR	INNER ADMIRALTY BAY, MARTEL INLET, ULLMAN SPUR	-62	-62	-58.27	-58.5	SAE			s_95 [6884]	DACITE [6884]									VOL					WR [6884]	66.8	0.53		15.5		3.24	0.9		3.53	1	0.07		1.79	4.8	0.23	1.01				1.06
[6884]	CONVERGENT MARGIN	SCOTIA ARC / SOUTH SHETLAND ISLANDS / KING GEORGE ISLAND / GOETEL GLACIER	INNER ADMIRALTY BAY, MARTEL INLET, GOETEL GLACIER	-62	-62	-58.27	-58.5	SAE			s_132 [6884]	BASALT [6884]									VOL			M		WR [6884]	48.8	0.84		19.5		4.99	3.61		5.74	4.06	0.17		1.65	4.64	0.28	3.86				2.33
[6884]	CONVERGENT MARGIN	SCOTIA ARC / SOUTH SHETLAND ISLANDS / KING GEORGE ISLAND / ZNOSKO GLACIER FORMATION	INNER ADMIRALTY BAY, CARDOZO COVE, ZNOSKO GLACIER	-62.05	-62.05	-58.4	-58.4	SAE			s_242 [6884]	ANDESITE, BASALTIC [6884]									VOL					WR [6884]	53.5	0.6		18		3.98	3.62		4.85	4.92	0.14		0.72	4.12	0.19	2.96				2.49
[6884]	CONVERGENT MARGIN	SCOTIA ARC / SOUTH SHETLAND ISLANDS / KING GEORGE ISLAND / ZNOSKO GLACIER FORMATION	INNER ADMIRALTY BAY, CARDOZO COVE, ZNOSKO GLACIER	-62.05	-62.05	-58.4	-58.4	SAE			s_240 [6884]	ANDESITE, BASALTIC [6884]									VOL					WR [6884]	55.6	0.71		17.2		4.02	3.45		4.89	4.05	0.13		2.42	4.12	0.23	2.78				0.38
[6884]	CONVERGENT MARGIN	SCOTIA ARC / SOUTH SHETLAND ISLANDS / KING GEORGE ISLAND / ADMIRALEN PEAK	INNER ADMIRALTY BAY, CARDOZO COVE, ADMIRALEN PEAK	-62.05	-62.05	-58.4	-58.4	SAE			s_244 [6884]	ANDESITE, BASALTIC [6884]									VOL					WR [6884]	55.5	0.56		18.1		3.63	3.46		7.43	3.52	0.13		1.7	2.94	0.16	2.36				1.01
[6884]	CONVERGENT MARGIN	SCOTIA ARC / SOUTH SHETLAND ISLANDS / KING GEORGE ISLAND / WEGGER PEAK GROUP	INNER ADMIRALTY BAY, WEGGER PEAK GROUP	-62.05	-62.05	-58.4	-58.4	SAE			s_227 [6884]	DIORITE, QUARTZ [6884]									PLU					WR [6884]	52.5	0.94		17.8		5.79	3.59		8.14	4.21	0.17		1.26	3.42	0.27	1.89				0.17
[6884]	CONVERGENT MARGIN	SCOTIA ARC / SOUTH SHETLAND ISLANDS / KING GEORGE ISLAND / WEGGER PEAK GROUP	INNER ADMIRALTY BAY, WEGGER PEAK GROUP	-62.05	-62.05	-58.4	-58.4	SAE			s_234 [6884]	MONZODIORITE [6884]									PLU					WR [6884]	54	0.53		17		4.08	3.62		9.05	5.1	0.14		1.95	3.74	0.18	0.8				0.15
[6884]	CONVERGENT MARGIN	SCOTIA ARC / SOUTH SHETLAND ISLANDS / KING GEORGE ISLAND / WEGGER PEAK GROUP	INNER ADMIRALTY BAY, WEGGER PEAK GROUP	-62.05	-62.05	-58.4	-58.4	SAE			s_226 [6884]	DIORITE, QUARTZ [6884]									PLU					WR [6884]	54.4	0.62		17.8		4.31	3.43		6.53	4.29	0.15		1.95	3.9	0.21	2.2				0.28
[6884]	CONVERGENT MARGIN	SCOTIA ARC / SOUTH SHETLAND ISLANDS / KING GEORGE ISLAND / WEGGER PEAK GROUP	INNER ADMIRALTY BAY, WEGGER PEAK GROUP	-62.05	-62.05	-58.4	-58.4	SAE			s_224 [6884]	DIORITE [6884]									PLU					WR [6884]	54	0.69		18.6		4.51	3.68		7.46	4.04	0.14		1.42	4.02	0.25	1.32				0.23
[6884]	CONVERGENT MARGIN	SCOTIA ARC / SOUTH SHETLAND ISLANDS / KING GEORGE ISLAND / WEGGER PEAK GROUP	INNER ADMIRALTY BAY, WEGGER PEAK GROUP	-62.05	-62.05	-58.4	-58.4	SAE			s_233 [6884]	DIORITE, QUARTZ [6884]									PLU					WR [6884]	57.2	0.74		18.1		4.34	3.41		6.09	3.11	0.15		1.87	3.08	0.15	1.16				0.88
[6882]	CONVERGENT MARGIN	SCOTIA ARC / SOUTH SHETLAND ISLANDS / KING GEORGE ISLAND / GDYNIA POINT FORMATION	INNER ADMIRALTY BAY, DUFAYEL ISLAND	-62.25	-62.25	-58.5	-58.5	SAE			s_61B [6882]	ANDESITE, BASALTIC [6882]									VOL					WR [6882]	54.9	0.71		17.3		2.35	4		6.53	3.41	0.11		0.52	3.46	0.17	3.46				3.14
[6882]	CONVERGENT MARGIN	SCOTIA ARC / SOUTH SHETLAND ISLANDS / KING GEORGE ISLAND / DALMOR BANK FORMATION	INNER ADMIRALTY BAY, DUFAYEL ISLAND	-62.25	-62.25	-58.5	-58.5	SAE			s_62 [6882]	ANDESITE, BASALTIC [6882]									VOL					WR [6882]	55	0.78		17.9		2.63	4.34		7.43	3.6	0.13		1.5	3.23	0.19	1.9				1.38
[6882]	CONVERGENT MARGIN	SCOTIA ARC / SOUTH SHETLAND ISLANDS / KING GEORGE ISLAND / DALMOR BANK FORMATION	INNER ADMIRALTY BAY, DUFAYEL ISLAND	-62.25	-62.25	-58.5	-58.5	SAE			s_81 [6882]	BASALT [6882]									VOL					WR [6882]	44	0.82		17.6		1.75	6.19		9.9	4.36	0.18		0.78	2.52	0.17	5.32				6.36
[6882]	CONVERGENT MARGIN	SCOTIA ARC / SOUTH SHETLAND ISLANDS / KING GEORGE ISLAND / UCHATKA POINT FORMATION	INNER ADMIRALTY BAY, PARADISE COVE	-62.25	-62.25	-58.5	-58.5	SAE			s_48 [6882]	BASALT [6882]									VOL					WR [6882]	40.7	0.92		10.3		4.04	2.98		10.8	2.05	0.14		0.79	3.3	0.12	2.99				2
[6882]	CONVERGENT MARGIN	SCOTIA ARC / SOUTH SHETLAND ISLANDS / KING GEORGE ISLAND / DEMAY POINT FORMATION	INNER ADMIRALTY BAY, PARADISE COVE	-62.25	-62.25	-58.5	-58.5	SAE			s_33A [6882]	RHYOLITE [6882]									VOL					WR [6882]	80.7	0.14		9.6		1.21	0.28		0.8	0.09	0.03		2.94	3.13	0.02	0.5				0.67
[6882]	CONVERGENT MARGIN	SCOTIA ARC / SOUTH SHETLAND ISLANDS / KING GEORGE ISLAND / DEMAY POINT FORMATION	INNER ADMIRALTY BAY, PARADISE COVE	-62.25	-62.25	-58.5	-58.5	SAE			s_87A [6882]	DACITE [6882]									VOL					WR [6882]	64.1	0.67		14.8		5.06	0.79		2.72	0.48	0.1		2.55	4.35	0.13	2.49				1.88
[6882]	CONVERGENT MARGIN	SCOTIA ARC / SOUTH SHETLAND ISLANDS / KING GEORGE ISLAND / LLANO POINT FORMATION	INNER ADMIRALTY BAY, BARANOWSKI GLACIER	-62.25	-62.25	-58.5	-58.5	SAE			s_34 [6882]	ANDESITE, BASALTIC [6882]									VOL					WR [6882]	53.6	1.43		15.7		4.35	5.58		7.92	3.94	0.15		1.17	3.51	0.31	1.37				1.08
[6882]	CONVERGENT MARGIN	SCOTIA ARC / SOUTH SHETLAND ISLANDS / KING GEORGE ISLAND / LLANO POINT FORMATION	INNER ADMIRALTY BAY, BARANOWSKI GLACIER	-62.25	-62.25	-58.5	-58.5	SAE			s_43A [6882]	ANDESITE, BASALTIC [6882]									VOL					WR [6882]	54.3	1.24		16.7		4.07	4.45		7.82	3.22	0.15		0.73	3.82	0.24	2.57				0.25
[6882]	CONVERGENT MARGIN	SCOTIA ARC / SOUTH SHETLAND ISLANDS / KING GEORGE ISLAND / RAKUSA POINT FORMATION	INNER ADMIRALTY BAY, EZCURRA INLET, ARCTOWSKI COVE	-62.25	-62.25	-58.5	-58.5	SAE			s_06 [6882]	ANDESITE, BASALTIC [6882]									VOL					WR [6882]	53.9	0.84		17.8		2.06	4.21		8.52	5.08	0.18		0.68	3.55	0.17	2.76				0.28
[6882]	CONVERGENT MARGIN	SCOTIA ARC / SOUTH SHETLAND ISLANDS / KING GEORGE ISLAND / HALA FORMATION	INNER ADMIRALTY BAY, EZCURRA INLET, ARCTOWSKI COVE	-62.25	-62.25	-58.5	-58.5	SAE			s_20 [6882]	ANDESITE [6882]									VOL					WR [6882]	57	0.79		17.5		3.02	3.3		7.12	4.03	0.13		1.6	3.73	0.2	1.26				0.25
[6882]	CONVERGENT MARGIN	SCOTIA ARC / SOUTH SHETLAND ISLANDS / KING GEORGE ISLAND / SKUA CLIFF FORMATION	INNER ADMIRALTY BAY, EZCURRA INLET, ARCTOWSKI COVE	-62.25	-62.25	-58.5	-58.5	SAE			s_10 [6882]	THOLEIITE [6882]									VOL					WR [6882]	51.7	0.84		20.2		3.94	4.3		9.68	3.79	0.14		0.39	3.41	0.15	1.38				0.19
[6882]	CONVERGENT MARGIN	SCOTIA ARC / SOUTH SHETLAND ISLANDS / KING GEORGE ISLAND / SKUA CLIFF FORMATION	INNER ADMIRALTY BAY, EZCURRA INLET, ARCTOWSKI COVE	-62.25	-62.25	-58.5	-58.5	SAE			s_19 [6882]	THOLEIITE [6882]									VOL					WR [6882]	49	0.84		20.3		4.36	4.14		8.94	5.05	0.24		0.2	3.71	0.14	2.71				0.29
[6882]	CONVERGENT MARGIN	SCOTIA ARC / SOUTH SHETLAND ISLANDS / KING GEORGE ISLAND / POINT THOMAS FORMATION	INNER ADMIRALTY BAY, EZCURRA INLET	-62.25	-62.25	-58.5	-58.5	SAE			s_60C [6882]	THOLEIITE [6882]									VOL					WR [6882]	47.9	0.91		18		4.87	3.81		9.57	6.05	0.2		0.23	3.51	0.16	4.49				0.32
[6882]	CONVERGENT MARGIN	SCOTIA ARC / SOUTH SHETLAND ISLANDS / KING GEORGE ISLAND / POINT THOMAS FORMATION	INNER ADMIRALTY BAY, EZCURRA INLET	-62.25	-62.25	-58.5	-58.5	SAE			s_01C [6882]	THOLEIITE [6882]									VOL					WR [6882]	48.8	0.78		20.3		4.5	3.04		9.96	4.98	0.23		0.18	3.16	0.09	3.36				0.45
[6882]	CONVERGENT MARGIN	SCOTIA ARC / SOUTH SHETLAND ISLANDS / KING GEORGE ISLAND	INNER ADMIRALTY BAY, POINT HENNEQUIN	-62.25	-62.25	-58.5	-58.5	SAE			s_54 [6882]	ANDESITE [6882]									VOL					WR [6882]	59.5	0.83		17.3		3.37	2.51		5.94	1.92	0.13		2	4.42	0.2	1				0.91
[6882]	CONVERGENT MARGIN	SCOTIA ARC / SOUTH SHETLAND ISLANDS / KING GEORGE ISLAND	INNER ADMIRALTY BAY, SPHINX HILL	-62.25	-62.25	-58.5	-58.5	SAE			s_29A [6882]	RHYOLITE [6882]									VOL					WR [6882]	73.2	0.5		12.9		0.6	2.14		1.86	0.63	0.07		2.32	4.01	0.09	1.47				0.33
[6882]	CONVERGENT MARGIN	SCOTIA ARC / SOUTH SHETLAND ISLANDS / KING GEORGE ISLAND	INNER ADMIRALTY BAY, JARDINE PEAK	-62.25	-62.25	-58.5	-58.5	SAE			s_12 [6882]	ANDESITE, BASALTIC [6882]									VOL					WR [6882]	55.4	0.7		16.7		3.02	3.27		8.42	5.46	0.1		0.76	3.52	0.1	2.17				0.28
[6882]	CONVERGENT MARGIN	SCOTIA ARC / SOUTH SHETLAND ISLANDS / KING GEORGE ISLAND	INNER ADMIRALTY BAY, JERSAK HILLS	-62.25	-62.25	-58.5	-58.5	SAE			s_32 [6882]	ANDESITE [6882]									VOL					WR [6882]	57	0.78		16.9		2.2	4.86		7.06	3.25	0.13		1.6	3.78	0.19	1.83				0.27
[6882]	CONVERGENT MARGIN	SCOTIA ARC / SOUTH SHETLAND ISLANDS / KING GEORGE ISLAND	INNER ADMIRALTY BAY, JERSAK HILLS	-62.25	-62.25	-58.5	-58.5	SAE			s_39A [6882]	ANDESITE [6882]									VOL					WR [6882]	56.1	1.11		15.7		3.63	4.77		6.58	2.98	0.16		1.34	4.31	0.36	2.95				0.31
[6882]	CONVERGENT MARGIN	SCOTIA ARC / SOUTH SHETLAND ISLANDS / KING GEORGE ISLAND	INNER ADMIRALTY BAY, JERSAK HILLS	-62.25	-62.25	-58.5	-58.5	SAE			s_41 [6882]	ANDESITE, BASALTIC [6882]									VOL					WR [6882]	55.1	1.12		17.3		4.49	3.8		7.78	3.28	0.18		1.12	3.62	0.19	1.45				0.45
[6882]	CONVERGENT MARGIN	SCOTIA ARC / SOUTH SHETLAND ISLANDS / KING GEORGE ISLAND	INNER ADMIRALTY BAY, HERVE COVE	-62.25	-62.25	-58.5	-58.5	SAE			s_27 [6882]	ANDESITE, BASALTIC [6882]									VOL					WR [6882]	54.7	0.65		17.4		3.09	3.49		7.3	3.9	0.12		0.43	3.73	0.18	4.52				0.44
[6882]	CONVERGENT MARGIN	SCOTIA ARC / SOUTH SHETLAND ISLANDS / KING GEORGE ISLAND	INNER ADMIRALTY BAY, HERVE COVE	-62.25	-62.25	-58.5	-58.5	SAE			s_75 [6882]	ANDESITE [6882]									VOL					WR [6882]	62.8	0.8		14.4		1.92	4.32		3.8	2.85	0.17		0.48	5.25	0.2	2.6				0.51
[6311]	CONVERGENT MARGIN	SCOTIA ARC / ANTARCTIC PENINSULA / ALEXANDER ISLAND		-71.5	-71.5	-68.42	-68.42	SAE			s_KG.3625.2 [6311]	BASALT, ALKALINE [6311] / BASALT, OLIVINE [6311]									VOL					WR [6311]
[8643][6311]	CONVERGENT MARGIN	SCOTIA ARC / ANTARCTIC PENINSULA / ALEXANDER ISLAND		-71.5	-71.5	-68.42	-68.42	SAE			s_KG.3609.9 [8643]	TEPHRITE [8643]	5000000 [8643]	7000000 [8643]		MIOCENE [8643]					VOL					WR [8643]	46.95	2.85		15.58		1.45	9.7		8.36	8.01	0.17		1.83	4.24	0.68
[8643][6311]	CONVERGENT MARGIN	SCOTIA ARC / ANTARCTIC PENINSULA / ALEXANDER ISLAND		-71.5	-71.5	-68.42	-68.42	SAE			s_KG.3616.5 [8643]	TEPHRITE [8643]	5000000 [8643]	7000000 [8643]		MIOCENE [8643]					VOL					WR [8643]	48.6	2.42		16.27		1.38	9.26		7.18	6.16	0.17		1.81	4.67	0.83
[8643][6311]	CONVERGENT MARGIN	SCOTIA ARC / ANTARCTIC PENINSULA / ALEXANDER ISLAND		-71.5	-71.5	-68.42	-68.42	SAE			s_KG.3627.1 [8643]	BASALT, ALKALINE [8643]		1000000 [8643]		PLEISTOCENE [8643]					VOL					WR [8643]	49.32	2.17		16.57		1.2	8.4		10.36	5.36	0.13		1.06	3.82	0.52
[8643][6311]	CONVERGENT MARGIN	SCOTIA ARC / ANTARCTIC PENINSULA / ALEXANDER ISLAND		-71.5	-71.5	-68.42	-68.42	SAE			s_KG.3627.8 [8643]	BASALT, ALKALINE [8643]		1000000 [8643]		PLEISTOCENE [8643]					VOL					WR [8643]	49.7	2.21		16.71		1.23	8.23		9.89	5.26	0.13		1.71	3.82	0.5
[8643]	CONVERGENT MARGIN	SCOTIA ARC / ANTARCTIC PENINSULA / ALEXANDER ISLAND	HORNPIPE HEIGHTS	-71.5	-71.5	-68.42	-68.42	SAE			s_KG.3608.6 [8643]	BASANITE [8643]	2500000 [8643]	2500000 [8643]		PLIOCENE [8643]					VOL					WR [8643]	45.51	3.2		14.77		1.36	9.13		9.12	9.96	0.15		2.52	4.07	0.73
[8643]	CONVERGENT MARGIN	SCOTIA ARC / ANTARCTIC PENINSULA / ALEXANDER ISLAND	HORNPIPE HEIGHTS	-71.5	-71.5	-68.42	-68.42	SAE			s_KG.3605.1 [8643]	BASANITE [8643]	2500000 [8643]	2500000 [8643]		PLIOCENE [8643]					VOL					WR [8643]	45.41	3.32		14.23		1.37	9.15		9.14	11.24	0.15		2.4	3.93	0.74
[8643]	CONVERGENT MARGIN	SCOTIA ARC / ANTARCTIC PENINSULA / ALEXANDER ISLAND	HORNPIPE HEIGHTS	-71.5	-71.5	-68.42	-68.42	SAE			s_KG.3604.6 [8643]	BASANITE [8643]	2500000 [8643]	2500000 [8643]		PLIOCENE [8643]					VOL					WR [8643]	43.85	3.2		14.77		1.36	9.13		9.12	9.96	0.15		2.51	4.07	0.73
[8643]	CONVERGENT MARGIN	SCOTIA ARC / ANTARCTIC PENINSULA / ROTHSCHILD ISLAND		-71.5	-71.5	-68.42	-68.42	SAE			s_KG.3619.1 [8643]	BASANITE [8643]	5500000 [8643]	5500000 [8643]		MIOCENE [8643]					VOL					WR [8643]	46.9	2.65		14.42		1.15	8.41		10.03	9.19	0.15		2.21	3.88	0.85
[8643]	CONVERGENT MARGIN	SCOTIA ARC / ANTARCTIC PENINSULA / ALEXANDER ISLAND		-71.5	-71.5	-68.42	-68.42	SAE			s_KG.3609.1 [8643]	TEPHRITE [8643]	5000000 [8643]	7000000 [8643]		MIOCENE [8643]					VOL					WR [8643]	46.78	2.8		15.43		1.44	9.64		8.27	8.17	0.17		1.83	3.72	0.67
[8643]	CONVERGENT MARGIN	SCOTIA ARC / ANTARCTIC PENINSULA / ALEXANDER ISLAND	MUSSORGSKY PEAKS	-71.5	-71.5	-68.42	-68.42	SAE			s_KG.3620.7 [8643]	BASALT, OLIVINE [8643]	2500000 [8643]	2500000 [8643]		PLIOCENE [8643]					VOL					WR [8643]	50.67	1.86		15.16		1.24	8.29		8.56	7.94	0.14		1.53	3.31	0.38
[8643]	CONVERGENT MARGIN	SCOTIA ARC / ANTARCTIC PENINSULA / ALEXANDER ISLAND	MUSSORGSKY PEAKS	-71.5	-71.5	-68.42	-68.42	SAE			s_KG.3620.8 [8643]	BASALT, OLIVINE [8643]	2500000 [8643]	2500000 [8643]		PLIOCENE [8643]					VOL					WR [8643]	50.5	1.86		15.25		1.23	8.26		8.63	7.76	0.14		1.55	3.3	0.38
[8643]	CONVERGENT MARGIN	SCOTIA ARC / ANTARCTIC PENINSULA / ALEXANDER ISLAND	MUSSORGSKY PEAKS	-71.5	-71.5	-68.42	-68.42	SAE			s_KG.3621.2 [8643]	BASALT, OLIVINE [8643]	2500000 [8643]	2500000 [8643]		PLIOCENE [8643]					VOL					WR [8643]	51.15	1.88		15.3		1.24	8.28		8.63	7.68	0.14		1.58	3.33	0.38
[8643]	CONVERGENT MARGIN	SCOTIA ARC / ANTARCTIC PENINSULA / ALEXANDER ISLAND	MUSSORGSKY PEAKS	-71.5	-71.5	-68.42	-68.42	SAE			s_KG.3624.6 [8643]	BASALT, OLIVINE [8643]	2500000 [8643]	2500000 [8643]		PLIOCENE [8643]					VOL					WR [8643]	51.5	1.97		15.81		1.22	8.19		8.87	6.82	0.14		1.72	3.49	0.41
[8643]	CONVERGENT MARGIN	SCOTIA ARC / ANTARCTIC PENINSULA / ALEXANDER ISLAND	MUSSORGSKY PEAKS	-71.5	-71.5	-68.42	-68.42	SAE			s_KG.3624.10 [8643]	BASALT, OLIVINE [8643]	2500000 [8643]	2500000 [8643]		PLIOCENE [8643]					VOL					WR [8643]	50.48	1.84		15.01		1.31	8.74		8.55	8.41	0.14		1.44	3.34	0.37
[8643]	CONVERGENT MARGIN	SCOTIA ARC / ANTARCTIC PENINSULA / ALEXANDER ISLAND	MUSSORGSKY PEAKS	-71.5	-71.5	-68.42	-68.42	SAE			s_KG.3633.3 [8643]	BASALT, OLIVINE [8643]	2500000 [8643]	2500000 [8643]		PLIOCENE [8643]					VOL					WR [8643]	51.26	1.96		15.88		1.21	8.1		8.84	6.78	0.14		1.69	3.43	0.41
[8643][6311]	CONVERGENT MARGIN	SCOTIA ARC / ANTARCTIC PENINSULA / ALEXANDER ISLAND	HORNPIPE HEIGHTS	-71.5	-71.5	-68.42	-68.42	SAE			s_KG.3603.5 [8643]	BASANITE [8643]	2500000 [8643]	22500000 [8643]		PLIOCENE [8643]					VOL					WR [8643]	46.11	2.93		14.78		1.36	9.12		8.66	9.2	0.16		2.46	4.25	0.77
[8643]	CONVERGENT MARGIN	SCOTIA ARC / ANTARCTIC PENINSULA / ALEXANDER ISLAND	HORNPIPE HEIGHTS	-71.5	-71.5	-68.42	-68.42	SAE			s_KG.3612.5 [8643]	BASANITE [8643]	2500000 [8643]	2500000 [8643]		PLIOCENE [8643]					VOL					WR [8643]	45.07	3.26		14.49		1.37	9.19		9.3	10.36	0.15		2.44	3.89	0.75
[9837]	CONVERGENT MARGIN	SCOTIA ARC / SOUTH SANDWICH ISLAND ARC / CANDLEMAS		-57.08	-57.08	-26.72	-26.72	SAE			s_SS87.19 [9837]	NOT GIVEN [9837]									VOL					WR [9837]	50.58	0.6		18.57				9.13	11.67	6.6	0.18		0.13	1.83	0.04
[9837]	CONVERGENT MARGIN	SCOTIA ARC / SOUTH SANDWICH ISLAND ARC / CANDLEMAS		-57.08	-57.08	-26.72	-26.72	SAE			s_SS92.1 [9837]	NOT GIVEN [9837]									VOL					WR [9837]	49.5	0.47		22.93				6.6	13.35	4.1	0.12		0.09	1.57	0.05
[9837]	CONVERGENT MARGIN	SCOTIA ARC / SOUTH SANDWICH ISLAND ARC / SAUNDERS		-57.8	-57.8	-26.47	-26.47	SAE			s_SS18.11 [9837]	NOT GIVEN [9837]									VOL					WR [9837]	50.8	0.82		16.93				9.39	11.4	7.38	0.17		0.35	2.16	0.1
[9837]	CONVERGENT MARGIN	SCOTIA ARC / SOUTH SANDWICH ARC BASIN / EAST SCOTIA RIDGE SEGMENT E1	DREDGE 56, 25 KM SOUTH OF DREDGE 57, SEAMOUNT-LIKE STRUCTURE	-55.53	-55.53	-29.47	-29.47	SAQ			s_DR60.1 [9837]	NOT GIVEN [9837]									VOL					WR [9837]
[9837]	CONVERGENT MARGIN	SCOTIA ARC / EAST SCOTIA RIDGE / EAST SCOTIA RIDGE SEGMENT E3		-56.459	-56.459	-29.5	-29.5	SAQ	-4023	-4023	s_DR20.36 [9837]	NOT GIVEN [9837]									VOL					WR [9837]	50.07	1.28		16.72				7.45	11.37	7.49	0.13		0.32	3.17	0.14
[9837]	CONVERGENT MARGIN	SCOTIA ARC / EAST SCOTIA RIDGE / EAST SCOTIA RIDGE SEGMENT E7		-58.7367	-58.7367	-29.9333	-29.9333	SAQ	-3916	-3916	s_110DS-3 [9837]	NOT GIVEN [9837]									VOL					WR [9837]
[9945]	CONVERGENT MARGIN	SCOTIA ARC / SOUTH SHETLAND ISLANDS / GREENWICH ISLAND	FORT POINT	-62.5417	-62.5667	-59.5417	-59.625	SAE			s_HA16.2A [9945]	NOT GIVEN [9945]									VOL					WR [9945]	76.26	0.2		11.33				1.18	0.34	0.17	0.02		5.91	2.46	0.02
[9945]	CONVERGENT MARGIN	SCOTIA ARC / SOUTH SHETLAND ISLANDS / GREENWICH ISLAND	FORT POINT	-62.5417	-62.5667	-59.5417	-59.625	SAE			s_26.3 [9945]	NOT GIVEN [9945]									VOL					WR [9945]	53.33	0.59		19.29				7.02	9.16	4.74	0.19		0.36	3.06	0.09
[9945]	CONVERGENT MARGIN	SCOTIA ARC / SOUTH SHETLAND ISLANDS / GREENWICH ISLAND	FORT POINT	-62.5417	-62.5667	-59.5417	-59.625	SAE			s_HA7.3 [9945]	NOT GIVEN [9945]									PLU					WR [9945]	57.93	0.69		15.95				7.28	6.25	3.3	0.15		1.21	4.31	0.18
[9945]	CONVERGENT MARGIN	SCOTIA ARC / SOUTH SHETLAND ISLANDS / GREENWICH ISLAND	FORT POINT	-62.5417	-62.5667	-59.5417	-59.625	SAE			s_HA8.1.1 [9945]	NOT GIVEN [9945]									PLU					WR [9945]	57.99	0.75		16.36				6.53	6.61	3.07	0.13		1.79	3.66	0.15
[9945]	CONVERGENT MARGIN	SCOTIA ARC / SOUTH SHETLAND ISLANDS / GREENWICH ISLAND	FORT POINT	-62.5417	-62.5667	-59.5417	-59.625	SAE			s_8.2A [9945]	NOT GIVEN [9945]									PLU					WR [9945]	57.26	0.78		16.42				6.83	7.05	3.21	0.13		1.59	3.47	0.18
[9945]	CONVERGENT MARGIN	SCOTIA ARC / SOUTH SHETLAND ISLANDS / GREENWICH ISLAND	FORT POINT	-62.5417	-62.5667	-59.5417	-59.625	SAE			s_HA9.1 [9945]	NOT GIVEN [9945]									PLU					WR [9945]	57.46	0.87		16.1				6.89	6.44	3.28	0.15		1.83	3.49	0.18
[9945]	CONVERGENT MARGIN	SCOTIA ARC / SOUTH SHETLAND ISLANDS / GREENWICH ISLAND	FORT POINT	-62.5417	-62.5667	-59.5417	-59.625	SAE			s_HA18.1 [9945]	NOT GIVEN [9945]									PLU					WR [9945]	63.4	0.5		16.31				4.72	4.75	2.05	0.13		1.75	4.19	0.15
[9945]	CONVERGENT MARGIN	SCOTIA ARC / SOUTH SHETLAND ISLANDS / GREENWICH ISLAND	FORT POINT	-62.5417	-62.5667	-59.5417	-59.625	SAE			s_20 [9945]	NOT GIVEN [9945]									PLU					WR [9945]	63.72	0.48		15.77				4.64	4.39	2.04	0.12		2.06	4.02	0.13
[9945]	CONVERGENT MARGIN	SCOTIA ARC / SOUTH SHETLAND ISLANDS / GREENWICH ISLAND	FORT POINT	-62.5417	-62.5667	-59.5417	-59.625	SAE			s_HA23.2 [9945]	NOT GIVEN [9945]									PLU					WR [9945]	56.7	0.61		17.47				7.6	7.44	3.62	0.13		0.68	3.63	0.03
[9945]	CONVERGENT MARGIN	SCOTIA ARC / SOUTH SHETLAND ISLANDS / GREENWICH ISLAND	FORT POINT	-62.5417	-62.5667	-59.5417	-59.625	SAE			s_HA16.2B [9945]	NOT GIVEN [9945]									VOL					WR [9945]	54.36	0.83		17.98				7.27	7.64	3.24	0.11		0.6	3.76	0.21
[9945]	CONVERGENT MARGIN	SCOTIA ARC / SOUTH SHETLAND ISLANDS / GREENWICH ISLAND	FORT POINT	-62.5417	-62.5667	-59.5417	-59.625	SAE			s_19.1 [9945]	NOT GIVEN [9945]									VOL					WR [9945]	56.22	0.45		17.1				6.03	8.54	4.78	0.12		1.05	2.95	0.2
[9945]	CONVERGENT MARGIN	SCOTIA ARC / SOUTH SHETLAND ISLANDS / GREENWICH ISLAND	FORT POINT	-62.5417	-62.5667	-59.5417	-59.625	SAE			s_HA17.2A [9945]	NOT GIVEN [9945]									VOL					WR [9945]	55.99	0.61		17.4				6.71	7.26	3.89	0.14		1.05	3.67	0.13
[9945]	CONVERGENT MARGIN	SCOTIA ARC / SOUTH SHETLAND ISLANDS / GREENWICH ISLAND	FORT POINT	-62.5417	-62.5667	-59.5417	-59.625	SAE			s_HA28.1 [9945]	NOT GIVEN [9945]									VOL					WR [9945]	68.6	0.28		15.78				3.07	4.95	1.61	0.08		0.6	4.06	0.08
[9945]	CONVERGENT MARGIN	SCOTIA ARC / SOUTH SHETLAND ISLANDS / GREENWICH ISLAND	FORT POINT	-62.5417	-62.5667	-59.5417	-59.625	SAE			s_28.3 [9945]	NOT GIVEN [9945]									VOL					WR [9945]	53.95	0.78		18.87				7.64	9.2	4.57	0.16		0.2	2.95	0.11
[7216]	CONVERGENT MARGIN	SCOTIA ARC / SOUTH SHETLAND ISLANDS / KING GEORGE ISLAND	FILDES PENINSULA	-62.1417	-62.2292	-58.85	-59.0083	SAE			s_AF-12A [7216]	BASALT [7216]									VOL					WR [7216]	50.34	0.74		21.98				7.46	10.06	3.34	0.14		0.27	2.93	0.11
[7216]	CONVERGENT MARGIN	SCOTIA ARC / SOUTH SHETLAND ISLANDS / KING GEORGE ISLAND	FILDES PENINSULA	-62.1417	-62.2292	-58.85	-59.0083	SAE			s_AF-16B [7216]	BASALT [7216]									VOL					WR [7216]	48.41	0.85		21.43				5.7	13.83	2.65	0.11		0.07	1.75	0.15
[7216]	CONVERGENT MARGIN	SCOTIA ARC / SOUTH SHETLAND ISLANDS / KING GEORGE ISLAND	FILDES PENINSULA	-62.1417	-62.2292	-58.85	-59.0083	SAE			s_AF-16A [7216]	ANDESITE, BASALTIC [7216]									VOL					WR [7216]	52.64	0.71		20.64				7.16	10.39	4.25	0.14		0.4	1.84	0.12
[7216]	CONVERGENT MARGIN	SCOTIA ARC / SOUTH SHETLAND ISLANDS / KING GEORGE ISLAND	FILDES PENINSULA	-62.1417	-62.2292	-58.85	-59.0083	SAE			s_AF-2A [7216]	BASALT [7216]									VOL					WR [7216]	51.44	0.93		16.75				7.91	8.41	4.98	0.14		0.94	2.95	0.14
[7216]	CONVERGENT MARGIN	SCOTIA ARC / SOUTH SHETLAND ISLANDS / KING GEORGE ISLAND	FILDES PENINSULA	-62.1417	-62.2292	-58.85	-59.0083	SAE			s_AF-2B [7216]	ANDESITE, BASALTIC [7216]									VOL					WR [7216]	53.22	0.88		17.18				7.4	8.35	4.68	0.14		1.03	3.18	0.14
[7216]	CONVERGENT MARGIN	SCOTIA ARC / SOUTH SHETLAND ISLANDS / KING GEORGE ISLAND	FILDES PENINSULA	-62.1417	-62.2292	-58.85	-59.0083	SAE			s_AF-5 [7216]	BASALT [7216]									VOL					WR [7216]	50.34	0.45		20.56				6.83	10.9	6.15	0.12		0.79	2.16	0.09
[7216]	CONVERGENT MARGIN	SCOTIA ARC / SOUTH SHETLAND ISLANDS / KING GEORGE ISLAND	FILDES PENINSULA	-62.1417	-62.2292	-58.85	-59.0083	SAE			s_AF-14 [7216]	BASALT [7216]									VOL					WR [7216]	50.14	0.84		19.89				8.67	9.97	4.31	0.18		0.57	3.31	0.13
[7216]	CONVERGENT MARGIN	SCOTIA ARC / SOUTH SHETLAND ISLANDS / KING GEORGE ISLAND	FILDES PENINSULA	-62.1417	-62.2292	-58.85	-59.0083	SAE			s_AF-20 [7216]	BASALT [7216]									VOL					WR [7216]	49.15	0.83		21.13				8.41	10.07	3.04	0.12		0.35	3.12	0.13
[7216]	CONVERGENT MARGIN	SCOTIA ARC / SOUTH SHETLAND ISLANDS / KING GEORGE ISLAND	FILDES PENINSULA	-62.1417	-62.2292	-58.85	-59.0083	SAE			s_AF-21 [7216]	ANDESITE, BASALTIC [7216]									VOL					WR [7216]	52.14	0.85		17.96				9.04	7.79	3.73	0.18		0.67	3.58	0.15
[7216]	CONVERGENT MARGIN	SCOTIA ARC / SOUTH SHETLAND ISLANDS / GREENWICH ISLAND	FORT POINT	-62.5417	-62.5667	-59.5417	-59.625	SAE			s_HA26.3 [7216]	NOT GIVEN [7216]									VOL					WR [7216]
[7216]	CONVERGENT MARGIN	SCOTIA ARC / SOUTH SHETLAND ISLANDS / GREENWICH ISLAND	FORT POINT	-62.5417	-62.5667	-59.5417	-59.625	SAE			s_HA28.3 [7216]	NOT GIVEN [7216]									VOL					WR [7216]
[6678]	CONVERGENT MARGIN	SCOTIA ARC / SOUTH SHETLAND ISLANDS / KING GEORGE ISLAND / FILDES FORMATION	POTTER PENINSULA	-62.05	-62.05	-58.4	-58.4	SAE			s_P.232.1 [6678]	BASALT [6678]									VOL					WR [6678]	50.6	0.82		20.1		2.45	6.13		10.1	4.6	0.16		0.66	3.2	0.11
[6678]	CONVERGENT MARGIN	SCOTIA ARC / SOUTH SHETLAND ISLANDS / KING GEORGE ISLAND / FILDES FORMATION	POTTER PENINSULA	-62.05	-62.05	-58.4	-58.4	SAE			s_P.696.1 [6678]	ANDESITE, BASALTIC [6678]									VOL					WR [6678]	53.5	0.63		16.1		2.2	5.49		9.31	6.6	0.14		0.36	2.48	0.17
[6678]	CONVERGENT MARGIN	SCOTIA ARC / SOUTH SHETLAND ISLANDS / KING GEORGE ISLAND / FILDES FORMATION	POTTER PENINSULA	-62.05	-62.05	-58.4	-58.4	SAE			s_P.757.2 [6678]	ANDESITE [6678]									VOL					WR [6678]	55.6	1.44		14.4		2.74	6.84		7.71	3.5	0.22		1.25	3.52	0.3
[6678]	CONVERGENT MARGIN	SCOTIA ARC / SOUTH SHETLAND ISLANDS / KING GEORGE ISLAND / FILDES FORMATION	POTTER PENINSULA	-62.05	-62.05	-58.4	-58.4	SAE			s_P.758.1 [6678]	ANDESITE, BASALTIC [6678]									VOL					WR [6678]	52.3	1.49		14.9		2.93	7.32		8.1	4	0.18		0.63	3.17	0.28
[6650][6844]	CONVERGENT MARGIN	SCOTIA ARC / SOUTH SHETLAND ISLANDS / KING GEORGE ISLAND		-62.05	-62.05	-58.4	-58.4	SAE			s_A141 [6650]	ANDESITE [6650]				ARCHEAN [6844]					VOL					WR [6650]	61.94	0.79		16.47		4.67	2.03	5.85	5.16	2.33	0.11		2.3	3.85	0.28
[6650][6844]	CONVERGENT MARGIN	SCOTIA ARC / SOUTH SHETLAND ISLANDS / KING GEORGE ISLAND	WEGGER PEAK	-62.05	-62.05	-58.4	-58.4	SAE			s_A224 [6650]	DIORITE [6650]				ARCHEAN [6844]					PLU					WR [6650]	56.75	0.66		19.35		3.45	3.24		7.48	3.06	0.11		1.57	4.04	0.2
[6650][6844]	CONVERGENT MARGIN	SCOTIA ARC / SOUTH SHETLAND ISLANDS / KING GEORGE ISLAND	NOEL HILL	-62.05	-62.05	-58.4	-58.4	SAE			s_A500 [6650]	GABBRO, QUARTZ [6650]				ARCHEAN [6844]					PLU					WR [6650]	57.33	0.7		17.93		3.19	3.64		7.41	4.01	0.16		1.36	4.1	0.13
[6678]	CONVERGENT MARGIN	SCOTIA ARC / SOUTH SHETLAND ISLANDS / LOW	CAPE WALLACE	-63.2	-63.2	-62	-62	SAE			s_P.407.4 [6678]	GRANODIORITE [6678]									PLU					WR [6678]	64	0.54		15.2		1.62	4.05		4.44	1.9	0.12		1.82	4.12	0.12
[6650][6844]	CONVERGENT MARGIN	SCOTIA ARC / SOUTH SHETLAND ISLANDS / KING GEORGE ISLAND / DUFAYEL ISLAND GROUP	DUFAYEL ISLAND	-62.05	-62.05	-58.4	-58.4	SAE			s_A451 [6650]	ANDESITE, BASALTIC [6650]				ARCHEAN [6844]					VOL					WR [6650]	51.52	0.94		19.28		2.93	6.36		6.79	4.66	0.24		5.09	1.94	0.2
[6650]	CONVERGENT MARGIN	SCOTIA ARC / SOUTH SHETLAND ISLANDS / KING GEORGE ISLAND / ADMIRALTY BAY GROUP	RAGUSA POINT	-62.05	-62.05	-58.4	-58.4	SAE			s_A201 [6650]	ANDESITE [6650]									VOL					WR [6650]	64.87	0.82		16.04		2.39	3.14		4.5	1.39	0.11		2.41	4.01	0.26
[6650][6844]	CONVERGENT MARGIN	SCOTIA ARC / SOUTH SHETLAND ISLANDS / KING GEORGE ISLAND / ADMIRALTY BAY GROUP	JARDINE PEAK	-62.05	-62.05	-58.4	-58.4	SAE			s_A250 [6650]	ANDESITE, BASALTIC [6650] / ANDESITE [6844]				ARCHEAN [6844]					VOL					WR [6650]	58.04	0.67		17.13		3.32	3.23	6.25	7.77	5.05	0.12		0.93	3.31	0.16
[6650][6844]	CONVERGENT MARGIN	SCOTIA ARC / SOUTH SHETLAND ISLANDS / KING GEORGE ISLAND / POINT HENNEQUIN GROUP	MOUNT WAWEL	-62.05	-62.05	-58.4	-58.4	SAE			s_A144 [6650]	ANDESITE [6650]				ARCHEAN [6844]					VOL					WR [6650]	56.59	0.77		17.9		3.83	3.77	6.83	7.72	4.02	0.12		1.27	3.56	0.28
[6650][6844]	CONVERGENT MARGIN	SCOTIA ARC / SOUTH SHETLAND ISLANDS / KING GEORGE ISLAND / POINT THOMAS FORMATION	POINT THOMAS	-62.05	-62.05	-58.4	-58.4	SAE			s_A200 [6650]	BASALT [6650]				ARCHEAN [6844]					VOL					WR [6650]	52.62	0.78		20.52		4.54	3.44	7.04	9.72	3.69	0.14		0.69	3.26	0.22
[6650][6844]	CONVERGENT MARGIN	SCOTIA ARC / SOUTH SHETLAND ISLANDS / KING GEORGE ISLAND / BARANOWSKI GLACIER GROUP	BRAMA	-62.05	-62.05	-58.4	-58.4	SAE			s_A195 [6650]	ANDESITE, BASALTIC [6650]				ARCHEAN [6844]					VOL					WR [6650]	56.63	0.7		17.41		2.67	3.55		9.74	5.09	0.14		0.72	3.21	0.06
[6650][6844]	CONVERGENT MARGIN	SCOTIA ARC / SOUTH SHETLAND ISLANDS / KING GEORGE ISLAND / CAPE SYREZOL GROUP	LOW HEAD	-62.05	-62.05	-58.4	-58.4	SAE			s_A155 [6650]	BASALT, OLIVINE [6650] / BASALT [6844]				ARCHEAN [6844]					VOL					WR [6650]	49.83	0.77		16.6		3.07	5.3		8.53	12.53	0.15		0.38	2.73	0.05
[6650][6844]	CONVERGENT MARGIN	SCOTIA ARC / SOUTH SHETLAND ISLANDS / KING GEORGE ISLAND / DUNIKOWSKI RIDGE FORMATION	DUNIKOWSKI RIDGE, LEGRU BAY	-62.05	-62.05	-58.4	-58.4	SAE			s_A179 [6650]	ANDESITE [6650]				ARCHEAN [6844]					VOL					WR [6650]	53.11	0.83		18.23		3.93	4.15	7.62	9.11	5.89	0.15		0.71	3.29	0.21
[6650][6844]	CONVERGENT MARGIN	SCOTIA ARC / SOUTH SHETLAND ISLANDS / KING GEORGE ISLAND / DUNIKOWSKI RIDGE FORMATION	MARTINS HEAD, LEGRU BAY	-62.05	-62.05	-58.4	-58.4	SAE			s_A221 [6650]	ANDESITE [6650]				ARCHEAN [6844]					VOL					WR [6650]	53.94	0.76		19.82		4.27	3.47	7.18	8.89	3.65	0.15		0.84	3.72	0.18
[6650][6844]	CONVERGENT MARGIN	SCOTIA ARC / SOUTH SHETLAND ISLANDS / KING GEORGE ISLAND / MAZUREK POINT FORMATION	MAGDA NUNATAK	-62.05	-62.05	-58.4	-58.4	SAE			s_A677 [6650]	BASALT [6650]				ARCHEAN [6844]					VOL					WR [6650]	52.32	0.8		16.42		5.61	3.15		9.18	9.33	0.19		0.21	2.62	0.11
[6650]	CONVERGENT MARGIN	SCOTIA ARC / SOUTH SHETLAND ISLANDS / KING GEORGE ISLAND / ADMIRALTY BAY GROUP	POINT HENNEQUIN	-62.05	-62.05	-58.4	-58.4	SAE			s_A140 [6650]	ANDESITE [6650]									VOL					WR [6650]	62.57	0.82		16.68		2.72	3.55		6.5	2.47	0.12		0.81	3.43	0.26
[6650][6844]	CONVERGENT MARGIN	SCOTIA ARC / SOUTH SHETLAND ISLANDS / KING GEORGE ISLAND / CARDOZO COVE GROUP	DUFAYEL ISLAND, GDYNIA POINT	-62.05	-62.05	-58.4	-58.4	SAE			s_A452 [6650]	ANDESITE [6650]				ARCHEAN [6844]					VOL					WR [6650]	55.06	0.94		18.63		4.03	4.25		6.37	3.07	0.16		4.59	2.55	0.28
[6650]	CONVERGENT MARGIN	SCOTIA ARC / SOUTH SHETLAND ISLANDS / KING GEORGE ISLAND / EZCURRA INLET GROUP	RAKUSA POINT	-62.05	-62.05	-58.4	-58.4	SAE			s_A202 [6650]	ANDESITE, BASALTIC [6650]									VOL					WR [6650]	58.21	0.81		17.44		3.61	3.87		6.67	3.8	0.13		1.79	3.42	0.18
[6678]	CONVERGENT MARGIN	SCOTIA ARC / SOUTH SHETLAND ISLANDS / SNOW	PRESIDENT HEAD	-63	-63	-60.5	-60.5	SAE			s_P.417.2 [6678]	DACITE [6678]									VOL					WR [6678]	68.5	0.58		15.3		1.43	3.57		4.32	1.9	0.09		0.96	4.05	0.11
[6678]	CONVERGENT MARGIN	SCOTIA ARC / SOUTH SHETLAND ISLANDS / LOW	CAPE HOOKER	-63.2	-63.2	-62	-62	SAE			s_P.215.1 [6678]	ADAMELLITE [6678]									PLU					WR [6678]	71.4	0.39		14.4		0.86	2.15		2.4	1.1	0.09		2.52	4.6	0.05
[6678]	CONVERGENT MARGIN	SCOTIA ARC / SOUTH SHETLAND ISLANDS / LIVINGSTON ISLAND	CHESTER CONE, BYERS PENINSULA	-62.58	-62.83	-60	-60.5	SAE			s_P.848.1 [6678]	NOT GIVEN [6678]									VOL					WR [6678]
[6678]	CONVERGENT MARGIN	SCOTIA ARC / SOUTH SHETLAND ISLANDS / LIVINGSTON ISLAND	CHESTER CONE, BYERS PENINSULA	-62.58	-62.83	-60	-60.5	SAE			s_P.848.5 [6678]	NOT GIVEN [6678]									VOL					WR [6678]
[6678]	CONVERGENT MARGIN	SCOTIA ARC / SOUTH SHETLAND ISLANDS / LIVINGSTON ISLAND	CHESTER CONE, BYERS PENINSULA	-62.58	-62.83	-60	-60.5	SAE			s_P.848.7 [6678]	NOT GIVEN [6678]									VOL					WR [6678]
[6678]	CONVERGENT MARGIN	SCOTIA ARC / SOUTH SHETLAND ISLANDS / KING GEORGE ISLAND / FILDES FORMATION	NORTHERN FILDES PENINSULA	-62.05	-62.05	-58.4	-58.4	SAE			s_P.1125.1 [6678]	ANDESITE, BASALTIC [6678] / NOT GIVEN [6678]									VOL					WR [6678]	55.2	1.35		16.2		2.87	7.18		7.47	3.4	0.21		0.79	4.48	0.25
[6678]	CONVERGENT MARGIN	SCOTIA ARC / SOUTH SHETLAND ISLANDS / KING GEORGE ISLAND / FILDES FORMATION	NORTHERN FILDES PENINSULA	-62.05	-62.05	-58.4	-58.4	SAE			s_P.1147.3 [6678]	BASALT [6678] / NOT GIVEN [6678]									VOL					WR [6678]	49.6	0.5		19.6		2.33	5.84		12.22	7.4	0.14		0.38	2.04	0.08
[6678]	CONVERGENT MARGIN	SCOTIA ARC / SOUTH SHETLAND ISLANDS / KING GEORGE ISLAND / FILDES FORMATION	NORTHERN FILDES PENINSULA	-62.05	-62.05	-58.4	-58.4	SAE			s_P.1147.4 [6678]	NOT GIVEN [6678]									VOL					WR [6678]
[6678]	CONVERGENT MARGIN	SCOTIA ARC / SOUTH SHETLAND ISLANDS / KING GEORGE ISLAND / FILDES FORMATION	NORTHERN FILDES PENINSULA	-62.05	-62.05	-58.4	-58.4	SAE			s_P.1149.1 [6678]	ANDESITE [6678] / NOT GIVEN [6678]									VOL					WR [6678]	57.9	0.92		15.9		2.26	5.64		7.32	3.2	0.19		0.5	4.21	0.14
[6678]	CONVERGENT MARGIN	SCOTIA ARC / SOUTH SHETLAND ISLANDS / KING GEORGE ISLAND / FILDES FORMATION	NORTHERN FILDES PENINSULA	-62.05	-62.05	-58.4	-58.4	SAE			s_P.1162.5 [6678]	BASALT [6678] / NOT GIVEN [6678]									VOL					WR [6678]	50.7	0.87		19.9		2.74	6.85		11.57	3.9	0.17		0.32	3.38	0.12
[6678]	CONVERGENT MARGIN	SCOTIA ARC / SOUTH SHETLAND ISLANDS / KING GEORGE ISLAND / FILDES FORMATION	NORTHERN FILDES PENINSULA	-62.05	-62.05	-58.4	-58.4	SAE			s_P.1166.7 [6678]	BASALT [6678] / NOT GIVEN [6678]									VOL					WR [6678]	53.1	1.06		17.6		2.82	7.06		9.69	4.8	0.18		0.57	3.81	0.14
[6678]	CONVERGENT MARGIN	SCOTIA ARC / SOUTH SHETLAND ISLANDS / KING GEORGE ISLAND / FILDES FORMATION	NORTHERN FILDES PENINSULA	-62.05	-62.05	-58.4	-58.4	SAE			s_P.1182.1/2 [6678]	NOT GIVEN [6678]									VOL					WR [6678]
[6678]	CONVERGENT MARGIN	SCOTIA ARC / SOUTH SHETLAND ISLANDS / KING GEORGE ISLAND / FILDES FORMATION	NORTHERN FILDES PENINSULA	-62.05	-62.05	-58.4	-58.4	SAE			s_P.1183.2/7 [6678]	NOT GIVEN [6678]									VOL					WR [6678]
[6678]	CONVERGENT MARGIN	SCOTIA ARC / SOUTH SHETLAND ISLANDS / KING GEORGE ISLAND / FILDES FORMATION	SUFFIELD POINT, FILDES PENINSULA	-62.05	-62.05	-58.4	-58.4	SAE			s_P.611.1 [6678]	NOT GIVEN [6678]									VOL					WR [6678]
[6678]	CONVERGENT MARGIN	SCOTIA ARC / SOUTH SHETLAND ISLANDS / KING GEORGE ISLAND / FILDES FORMATION	THREE BROTHERS HILL, POTTER PENINSULA	-62.05	-62.05	-58.4	-58.4	SAE			s_P.685.4 [6678]	ANDESITE [6678]									VOL					WR [6678]	56.5	0.77		17.8		2.15	5.39		6.9	4.3	0.13		2.05	3.65	0.18
[6678]	CONVERGENT MARGIN	SCOTIA ARC / SOUTH SHETLAND ISLANDS / KING GEORGE ISLAND / HENNEQUIN FORMATION	KELLER PENINSULA	-62.05	-62.05	-58.4	-58.4	SAE			s_P.1452.2 [6678]	ANDESITE [6678]									VOL					WR [6678]	56.3	0.76		6.1		2.22	5.55		6.38	6.4	0.12		2.04	3.53	0.23
[6678]	CONVERGENT MARGIN	SCOTIA ARC / SOUTH SHETLAND ISLANDS / KING GEORGE ISLAND / HENNEQUIN FORMATION	KELLER PENINSULA	-62.05	-62.05	-58.4	-58.4	SAE			s_P.1454.1 [6678]	ANDESITE, BASALTIC [6678]									VOL					WR [6678]	55.2	0.85		16.6		2.22	5.54		8.5	5.8	0.2		1.23	3.12	0.18
[6678]	CONVERGENT MARGIN	SCOTIA ARC / SOUTH SHETLAND ISLANDS / KING GEORGE ISLAND / HENNEQUIN FORMATION	ESTHER NUNATAK	-62.05	-62.05	-58.4	-58.4	SAE			s_G.28.1 [6678]	ANDESITE [6678]									VOL					WR [6678]	57.2	0.73		16.2		1.97	4.92		7.04	6.5	0.21		1.75	3.71	0.15
[6678]	CONVERGENT MARGIN	SCOTIA ARC / SOUTH SHETLAND ISLANDS / GREENWICH ISLAND	MOUNT PLYMOUTH	-62.5	-62.5	-60	-60	SAE			s_P.54.1 [6678]	BASALT [6678]									VOL					WR [6678]	48.4	1.26		17.1		2.74	6.84		11.45	8.2	0.16		0.42	3.96	0.18
[6678]	CONVERGENT MARGIN	SCOTIA ARC / SOUTH SHETLAND ISLANDS / GREENWICH ISLAND	MOUNT PLYMOUTH	-62.5	-62.5	-60	-60	SAE			s_P.55.1 [6678]	BASALT [6678]									VOL					WR [6678]	48.2	1.31		15.5		2.81	7.02		10.79	10.2	0.16		0.49	3.62	0.19
[6678]	CONVERGENT MARGIN	SCOTIA ARC / SOUTH SHETLAND ISLANDS / LIVINGSTON ISLAND	GLEANER HEIGHTS	-62.58	-62.833	-60	-60.5	SAE			s_P.51.1 [6678]	BASALT [6678]									VOL					WR [6678]	50.3	1.08		18.1		2.55	6.38		11.27	5	0.15		0.56	4.15	0.17
[6678]	CONVERGENT MARGIN	SCOTIA ARC / SOUTH SHETLAND ISLANDS / ROBERT ISLAND / COPPERMINE FORMATION	COPPERMINE PENINSULA	-62.35	-62.35	-59.6	-59.6	SAE			s_P.840.6 [6678]	NOT GIVEN [6678]									VOL					WR [6678]
[6678]	CONVERGENT MARGIN	SCOTIA ARC / SOUTH SHETLAND ISLANDS / ROBERT ISLAND / COPPERMINE FORMATION	COPPERMINE PENINSULA	-62.35	-62.35	-59.6	-59.6	SAE			s_P.842.9 [6678]	BASALT [6678]									VOL					WR [6678]	50.3	1.1		16.5		2.57	6.43		10.48	8.9	0.17		0.54	2.56	0.48
[6678]	CONVERGENT MARGIN	SCOTIA ARC / SOUTH SHETLAND ISLANDS / GREENWICH ISLAND / COPPERMINE FORMATION		-62.5	-62.5	-60	-60	SAE			s_P.842.4 [6678]	BASALT [6678] / NOT GIVEN [6678]									VOL					WR [6678]	51.7	1.06		16.7		2.59	6.48		10.63	8.8	0.15		0.69	2.59	0.11
[6678]	CONVERGENT MARGIN	SCOTIA ARC / SOUTH SHETLAND ISLANDS / KING GEORGE ISLAND / HENNEQUIN FORMATION	POINT HENNEQUIN	-62.05	-62.05	-58.4	-58.4	SAE			s_P.831.3 [6678]	NOT GIVEN [6678]									VOL					WR [6678]
[6844]	CONVERGENT MARGIN	SCOTIA ARC / SOUTH SHETLAND ISLANDS / RIDLEY ISLAND / RIDLEY ISLAND PLUTON		-61.8	-61.8	-58	-58	SAE			s_A663 [6844]	DIORITE [6844]				ARCHEAN [6844]					PLU					WR [6844]	61.48	0.73		16.53				5.16	5.03	2.65	0.12		2.5	4.2	0.23
[6844]	CONVERGENT MARGIN	SCOTIA ARC / SOUTH SHETLAND ISLANDS / RIDLEY ISLAND / RIDLEY ISLAND PLUTON		-61.8	-61.8	-58	-58	SAE			s_A664 [6844]	DIORITE [6844]				ARCHEAN [6844]					PLU					WR [6844]	59.63	0.68		17.25				5.38	5.51	3.08	0.12		2.25	4.08	0.24
[6678]	CONVERGENT MARGIN	SCOTIA ARC / SOUTH SHETLAND ISLANDS / LIVINGSTON ISLAND	VIETOR ROCK AREA, BYERS PENINSULA	-62.63	-62.63	-61.08	-61.08	SAE			s_P.845.1B [6678]	NOT GIVEN [6678]									VOL					WR [6678]
[6678]	CONVERGENT MARGIN	SCOTIA ARC / SOUTH SHETLAND ISLANDS / LIVINGSTON ISLAND	VIETOR ROCK AREA, BYERS PENINSULA	-62.63	-62.63	-61.08	-61.08	SAE			s_P.845.2C [6678]	NOT GIVEN [6678]									VOL					WR [6678]
[6678]	CONVERGENT MARGIN	SCOTIA ARC / SOUTH SHETLAND ISLANDS / LIVINGSTON ISLAND	VIETOR ROCK AREA, BYERS PENINSULA	-62.63	-62.63	-61.08	-61.08	SAE			s_P.845.3A [6678]	NOT GIVEN [6678]									VOL					WR [6678]
[6678]	CONVERGENT MARGIN	SCOTIA ARC / SOUTH SHETLAND ISLANDS / LIVINGSTON ISLAND	VIETOR ROCK AREA, BYERS PENINSULA	-62.63	-62.63	-61.08	-61.08	SAE			s_P.845.3B [6678]	NOT GIVEN [6678]									VOL					WR [6678]
[6678]	CONVERGENT MARGIN	SCOTIA ARC / SOUTH SHETLAND ISLANDS / LIVINGSTON ISLAND	EASTERN AREA OF BYERS PENINSULA	-62.63	-62.63	-61.08	-61.08	SAE			s_P.850.8 [6678]	NOT GIVEN [6678]									VOL					WR [6678]
[6678]	CONVERGENT MARGIN	SCOTIA ARC / SOUTH SHETLAND ISLANDS / LIVINGSTON ISLAND	EASTERN AREA OF BYERS PENINSULA	-62.63	-62.63	-61.08	-61.08	SAE			s_P.862.3 [6678]	NOT GIVEN [6678]									VOL					WR [6678]
[6678]	CONVERGENT MARGIN	SCOTIA ARC / SOUTH SHETLAND ISLANDS / LIVINGSTON ISLAND	EASTERN AREA OF BYERS PENINSULA	-62.63	-62.63	-61.08	-61.08	SAE			s_P.862.4 [6678]	NOT GIVEN [6678]									VOL					WR [6678]
[6678]	CONVERGENT MARGIN	SCOTIA ARC / SOUTH SHETLAND ISLANDS / LIVINGSTON ISLAND	EASTERN AREA OF BYERS PENINSULA	-62.63	-62.63	-61.08	-61.08	SAE			s_P.864.1A [6678]	NOT GIVEN [6678]									VOL					WR [6678]
[6678]	CONVERGENT MARGIN	SCOTIA ARC / SOUTH SHETLAND ISLANDS / LIVINGSTON ISLAND	EASTERN AREA OF BYERS PENINSULA	-62.63	-62.63	-61.08	-61.08	SAE			s_P.864.2 [6678]	NOT GIVEN [6678]									VOL					WR [6678]
[6678]	CONVERGENT MARGIN	SCOTIA ARC / SOUTH SHETLAND ISLANDS / LIVINGSTON ISLAND	EASTERN AREA OF BYERS PENINSULA	-62.63	-62.63	-61.08	-61.08	SAE			s_P.864.4 [6678]	NOT GIVEN [6678]									VOL					WR [6678]
[7093][9837]	CONVERGENT MARGIN	SCOTIA ARC / SOUTH SANDWICH ARC BASIN / EAST SCOTIA RIDGE SEGMENT E1	DREDGE 56, 25 KM SOUTH OF DREDGE 57, SEAMOUNT-LIKE STRUCTURE	-55.53	-55.53	-29.47	-29.47	SAQ			s_DR.56.4 [7093] / s_DR56.4 [9837]	BASALT [7093] / NOT GIVEN [9837]								SPARSELY PHYRIC [7093]	VOL					WR [7093]	51.4	0.72		16.07				7.42	11.62	8.8	0.16		0.31	2.14	0.06
[7093][9837]	CONVERGENT MARGIN	SCOTIA ARC / SOUTH SANDWICH ARC BASIN / EAST SCOTIA RIDGE SEGMENT E9	DREGE 24, FROM THE SUMMIT OF A SEAMOUNT-LIKE FEATURE	-59.48	-59.48	-30.5	-30.5	SAQ			s_DR.24.24 [7093] / s_DR24.24 [9837]	NOT GIVEN [7093]									VOL					WR [7093]	53.13	0.92		17.68				8.17	10.33	5.08	0.14		0.39	2.83	0.1
[7093][9837]	CONVERGENT MARGIN	SCOTIA ARC / SOUTH SANDWICH ARC BASIN / SOUTH SANDWICH ARC BASIN SEGMENT E10	DREDGE 118, NEAR THE CREST OF THE RIDGE	-60.58	-60.58	-28.03	-28.03	SAQ			s_DR.118.3 [7093] / s_DR118.3 [9837]	NOT GIVEN [7093]								SLIGHTLY PORPHYRITIC [7093]	VOL					WR [7093]	53.43	1.65		15.55				10.73	7.97	2.75	0.19		0.46	3.81	0.19
[10526]	CONVERGENT MARGIN	SCOTIA ARC / SOUTH SANDWICH ISLAND ARC / COOK	REEF POINT	-59.47	-59.47	-27.2	-27.2	SAE			s_SS.14.1 [10526]	THOLEIITE [10526]									VOL					WR [10526]	52.56	0.59		19.45				8.58	10.87	4.13	0.17		0.28	2.57	0.07
[10526]	CONVERGENT MARGIN	SCOTIA ARC / SOUTH SANDWICH ISLAND ARC / COOK	REEF POINT	-59.47	-59.47	-27.2	-27.2	SAE			s_SS.14.2 [10526]	THOLEIITE [10526]									VOL					WR [10526]	51.01	0.55		21.2				7.85	11.73	4.28	0.15		0.22	2.29	0.06
[10526]	CONVERGENT MARGIN	SCOTIA ARC / SOUTH SANDWICH ISLAND ARC / COOK	REEF POINT	-59.47	-59.47	-27.2	-27.2	SAE			s_SS.14.3 [10526]	THOLEIITE [10526]									VOL					WR [10526]	51.04	0.56		20.98				7.98	11.69	4.4	0.15		0.22	2.35	0.06
[10526]	CONVERGENT MARGIN	SCOTIA ARC / SOUTH SANDWICH ISLAND ARC / COOK	REEF POINT	-59.47	-59.47	-27.2	-27.2	SAE			s_SS.14.4 [10526]	THOLEIITE [10526]									VOL					WR [10526]	50.89	0.55		20.89				7.83	11.76	4.39	0.15		0.21	2.25	0.06
[10526]	CONVERGENT MARGIN	SCOTIA ARC / SOUTH SANDWICH ISLAND ARC / COOK	REEF POINT	-59.47	-59.47	-27.2	-27.2	SAE			s_SS.14.5 [10526]	THOLEIITE [10526]									VOL					WR [10526]	51.13	0.56		21.11				7.88	11.69	4.28	0.15		0.22	2.34	0.06
[10526]	CONVERGENT MARGIN	SCOTIA ARC / SOUTH SANDWICH ISLAND ARC / COOK	REEF POINT	-59.47	-59.47	-27.2	-27.2	SAE			s_SS.14.6 [10526]	THOLEIITE [10526]									VOL					WR [10526]	51.19	0.55		21.07				7.91	11.64	4.29	0.15		0.23	2.35	0.07
[10526]	CONVERGENT MARGIN	SCOTIA ARC / SOUTH SANDWICH ISLAND ARC / COOK	REEF POINT	-59.47	-59.47	-27.2	-27.2	SAE			s_SS.14.7 [10526]	THOLEIITE [10526]									VOL					WR [10526]	51.13	0.56		20.95				7.9	11.7	4.36	0.16		0.22	2.3	0.06
[10526]	CONVERGENT MARGIN	SCOTIA ARC / SOUTH SANDWICH ISLAND ARC / COOK	REEF POINT	-59.47	-59.47	-27.2	-27.2	SAE			s_SS.14.8 [10526]	THOLEIITE [10526]									VOL					WR [10526]	51.22	0.55		21.16				7.89	11.76	4.32	0.15		0.21	2.37	0.06
[10526]	CONVERGENT MARGIN	SCOTIA ARC / SOUTH SANDWICH ISLAND ARC / COOK	REEF POINT	-59.47	-59.47	-27.2	-27.2	SAE			s_SS.14.9 [10526]	THOLEIITE [10526]									VOL					WR [10526]	51.25	0.56		21.17				7.9	11.72	4.27	0.15		0.21	2.34	0.06
[10526]	CONVERGENT MARGIN	SCOTIA ARC / SOUTH SANDWICH ISLAND ARC / COOK	REEF POINT	-59.47	-59.47	-27.2	-27.2	SAE			s_SS.14.10 [10526]	THOLEIITE [10526]									VOL					WR [10526]	51.51	0.56		21.09				7.89	11.72	4.28	0.15		0.22	2.32	0.07
[10526]	CONVERGENT MARGIN	SCOTIA ARC / SOUTH SANDWICH ISLAND ARC / THULE	BEACH POINT	-59.42	-59.42	-27.31	-27.31	SAE			s_SS27.4 [10526]	THOLEIITE [10526]									VOL					WR [10526]	49.19	0.68		19.75				9.21	12.26	4.59	0.17		0.12	1.97	0.06
[10526]	CONVERGENT MARGIN	SCOTIA ARC / SOUTH SANDWICH ISLAND ARC / THULE	BEACH POINT	-59.42	-59.42	-27.31	-27.31	SAE			s_SS2.1 [10526]	THOLEIITE [10526]									VOL					WR [10526]	55.7	0.76		16.8				9.01	8.59	3.59	0.18		0.55	3.2	0.13
[10526]	CONVERGENT MARGIN	SCOTIA ARC / SOUTH SANDWICH ISLAND ARC / COOK	RESOLUTION POINT	-59.43	-59.43	-27.13	-27.13	SAE			s_SS.30.1 [10526]	THOLEIITE [10526]									VOL					WR [10526]	53.65	0.64		19.57				8.09	10.49	4.04	0.16		0.35	2.86	0.08
[10526]	CONVERGENT MARGIN	SCOTIA ARC / SOUTH SANDWICH ISLAND ARC / COOK	RESOLUTION POINT	-59.43	-59.43	-27.13	-27.13	SAE			s_SS.30.4A [10526]	THOLEIITE [10526]									VOL					WR [10526]	67.11	0.53		14.3				6.23	3.97	1.03	0.16		1.1	4.87	0.13
[10526]	CONVERGENT MARGIN	SCOTIA ARC / SOUTH SANDWICH ISLAND ARC / THULE	HEWISON POINT	-59.47	-59.47	-27.3	-27.3	SAE			s_SS.13.11 [10526]	THOLEIITE [10526]									VOL					WR [10526]	67.93	0.51		14.03				5.66	4.53	1.35	0.14		1.07	4.48	0.15
[10526]	CONVERGENT MARGIN	SCOTIA ARC / SOUTH SANDWICH ISLAND ARC / THULE	WASP POINT	-59.44	-59.44	-27.38	-27.38	SAE			s_SS.28.2 [10526]	NOT GIVEN [10526]									VOL					WR [10526]	49.96	0.72		15.12				10.12	12.8	8.2	0.19		0.26	1.76	0.08
[10526]	CONVERGENT MARGIN	SCOTIA ARC / SOUTH SANDWICH ISLAND ARC / THULE	WASP POINT	-59.44	-59.44	-27.38	-27.38	SAE			s_SS.28.1 [10526]	NOT GIVEN [10526]									VOL					WR [10526]	53.41	0.76		15.79				10.16	10.44	5.36	0.19		0.44	2.46	0.1
[10526]	CONVERGENT MARGIN	SCOTIA ARC / SOUTH SANDWICH ISLAND ARC / THULE	WASP POINT	-59.44	-59.44	-27.38	-27.38	SAE			s_SS.28.3 [10526]	NOT GIVEN [10526]									VOL					WR [10526]	54.01	0.61		17.74				8.43	10.35	4.64	0.16		0.55	2.5	0.07
[10526]	CONVERGENT MARGIN	SCOTIA ARC / SOUTH SANDWICH ISLAND ARC / THULE	CAPE FLANNERY	-59.44	-59.44	-27.38	-27.38	SAE			s_SS.26.2 [10526]	NOT GIVEN [10526]									VOL					WR [10526]	52.07	0.68		16.85				9.73	11.61	5.9	0.19		0.35	2.15	0.08
[10526]	CONVERGENT MARGIN	SCOTIA ARC / SOUTH SANDWICH ISLAND ARC / THULE	HERD POINT	-59.44	-59.44	-27.38	-27.38	SAE			s_SS.29.1 [10526]	NOT GIVEN [10526]									VOL					WR [10526]	52.11	0.72		16.44				9.47	11.33	6.01	0.18		0.4	2.27	0.1
[10526]	CONVERGENT MARGIN	SCOTIA ARC / SOUTH SANDWICH ISLAND ARC / COOK	RESOLUTION POINT	-59.43	-59.43	-27.13	-27.13	SAE			s_SS.30.2A [10526]	NOT GIVEN [10526]									VOL					WR [10526]	63.35	0.9		13.93				9.21	5.14	1.22	0.19		1.36	4.13	0.29
[10526]	CONVERGENT MARGIN	SCOTIA ARC / SOUTH SANDWICH ISLAND ARC / THULE	HEWISON POINT	-59.47	-59.47	-27.3	-27.3	SAE			s_SS.13.10 [10526]	NOT GIVEN [10526]									VOL					WR [10526]	58.45	1.22		14.26				11.31	6.61	2.4	0.21		1.01	3.75	0.29
[10526]	CONVERGENT MARGIN	SCOTIA ARC / SOUTH SANDWICH ISLAND ARC / THULE	HEWISON POINT	-59.47	-59.47	-27.3	-27.3	SAE			s_SS.1.2 [10526]	NOT GIVEN [10526]									VOL					WR [10526]	57.64	1.03		14.28				10.49	6.89	2.71	0.2		0.93	3.48	0.21
[10526]	CONVERGENT MARGIN	SCOTIA ARC / SOUTH SANDWICH ISLAND ARC / COOK	REEF POINT	-59.47	-59.47	-27.2	-27.2	SAE			s_SS.3.1 [10526]	NOT GIVEN [10526]									VOL					WR [10526]	60.72	1.16		14.23				10.58	5.85	1.89	0.19		1.17	3.83	0.22
[10526]	CONVERGENT MARGIN	SCOTIA ARC / SOUTH SANDWICH ISLAND ARC / THULE	HEWISON POINT	-59.47	-59.47	-27.3	-27.3	SAE			s_SS.13.5 [10526]	NOT GIVEN [10526]									VOL					WR [10526]	55.26	1.19		15.47				11.73	7.69	3.5	0.21		0.8	3.23	0.16
[10526]	CONVERGENT MARGIN	SCOTIA ARC / SOUTH SANDWICH ISLAND ARC / THULE	HEWISON POINT	-59.47	-59.47	-27.3	-27.3	SAE			s_SS.13.1 [10526]	NOT GIVEN [10526]									VOL					WR [10526]	56.66	1.15		14.88				11.62	7.71	3.34	0.2		0.78	3.38	0.16
[10526]	CONVERGENT MARGIN	SCOTIA ARC / SOUTH SANDWICH ISLAND ARC / THULE	HEWISON POINT	-59.47	-59.47	-27.3	-27.3	SAE			s_SS.13.3 [10526]	NOT GIVEN [10526]									VOL					WR [10526]	54.21	1.34		14.74				12.55	7.79	3.58	0.22		0.83	3.01	0.21
[10526]	CONVERGENT MARGIN	SCOTIA ARC / SOUTH SANDWICH ISLAND ARC / THULE	HEWISON POINT	-59.47	-59.47	-27.3	-27.3	SAE			s_SS.13.7 [10526]	NOT GIVEN [10526]									VOL					WR [10526]	60.77	1.02		13.73				10.33	5.31	1.15	0.22		1.41	4.04	0.3
[10526]	CONVERGENT MARGIN	SCOTIA ARC / SOUTH SANDWICH ISLAND ARC / THULE	HEWISON POINT	-59.47	-59.47	-27.3	-27.3	SAE			s_SS.13.9 [10526]	NOT GIVEN [10526]									VOL					WR [10526]	61.34	0.98		14.09				10.11	5.06	1.13	0.21		1.34	3.92	0.31
[10526]	CONVERGENT MARGIN	SCOTIA ARC / SOUTH SANDWICH ISLAND ARC / THULE	HEWISON POINT	-59.47	-59.47	-27.3	-27.3	SAE			s_SS.13.8 [10526]	NOT GIVEN [10526]									VOL					WR [10526]	63.15	0.86		13.18				9.46	4.83	0.99	0.19		1.43	4.2	0.27
[10526]	CONVERGENT MARGIN	SCOTIA ARC / SOUTH SANDWICH ISLAND ARC / COOK	REEF POINT	-59.47	-59.47	-27.2	-27.2	SAE			s_SS.14.12 [10526]	NOT GIVEN [10526]									VOL					WR [10526]	58.69	1.16		13.96				10.89	6.28	1.97	0.2		1.23	4.08	0.25
[10526]	CONVERGENT MARGIN	SCOTIA ARC / SOUTH SANDWICH ISLAND ARC / COOK	REEF POINT	-59.47	-59.47	-27.2	-27.2	SAE			s_SS.3.3 [10526]	NOT GIVEN [10526]									VOL					WR [10526]	59.25	1.16		14.46				10.73	6.46	2.37	0.2		1.03	3.84	0.21
[10526]	CONVERGENT MARGIN	SCOTIA ARC / SOUTH SANDWICH ISLAND ARC / CANDLEMAS		-57.08	-57.08	-26.72	-26.72	SAE			s_SS.86.1 [10526]	THOLEIITE [10526]									VOL					WR [10526]	51.14	0.49		19.05				8.71	11.62	6.33	0.17		0.12	1.76	0.05
[10526]	CONVERGENT MARGIN	SCOTIA ARC / SOUTH SANDWICH ISLAND ARC / CANDLEMAS		-57.08	-57.08	-26.72	-26.72	SAE			s_SS.87.9 [10526]	THOLEIITE [10526]									VOL					WR [10526]	49.74	0.56		18.51				8.49	12.57	7.16	0.16		0.18	1.71	0.06
[10526]	CONVERGENT MARGIN	SCOTIA ARC / SOUTH SANDWICH ISLAND ARC / CANDLEMAS		-57.08	-57.08	-26.72	-26.72	SAE			s_SS.87.18 [10526]	THOLEIITE [10526]									VOL					WR [10526]	50.15	0.59		18.13				8.74	12.25	6.83	0.17		0.21	1.67	0.06
[10526]	CONVERGENT MARGIN	SCOTIA ARC / SOUTH SANDWICH ISLAND ARC / CANDLEMAS		-57.08	-57.08	-26.72	-26.72	SAE			s_SS.87.19 [10526]	THOLEIITE [10526]									VOL					WR [10526]	50.58	0.6		18.57				9.13	11.67	6.6	0.18		0.13	1.83	0.04
[10526]	CONVERGENT MARGIN	SCOTIA ARC / SOUTH SANDWICH ISLAND ARC / CANDLEMAS		-57.08	-57.08	-26.72	-26.72	SAE			s_SS.79.1 [10526]	THOLEIITE [10526]									VOL					WR [10526]	61.38	0.97		14.33				8.86	6.52	2.07	0.18		0.42	4.14	0.12
[10526]	CONVERGENT MARGIN	SCOTIA ARC / SOUTH SANDWICH ISLAND ARC / CANDLEMAS		-57.08	-57.08	-26.72	-26.72	SAE			s_SS.88.3 [10526]	THOLEIITE [10526]									VOL					WR [10526]	65	0.88		14.19				7.94	5.48	1.58	0.17		0.5	4.24	0.13
[10526]	CONVERGENT MARGIN	SCOTIA ARC / SOUTH SANDWICH ISLAND ARC / CANDLEMAS		-57.08	-57.08	-26.72	-26.72	SAE			s_SS.88.4 [10526]	THOLEIITE [10526]									VOL					WR [10526]	65.43	0.9		14.23				7.8	5.38	1.54	0.17		0.5	4.27	0.13
[10526]	CONVERGENT MARGIN	SCOTIA ARC / SOUTH SANDWICH ISLAND ARC / CANDLEMAS		-57.08	-57.08	-26.72	-26.72	SAE			s_SS.93.13 [10526]	THOLEIITE [10526]									VOL					WR [10526]	58.34	0.92		15.85				8.94	7.84	3.05	0.18		0.34	3.33	0.09
[10526]	CONVERGENT MARGIN	SCOTIA ARC / SOUTH SANDWICH ISLAND ARC / VINDICATION		-57.11	-57.11	-26.81	-26.81	SAE			s_SS.12.1 [10526]	THOLEIITE [10526]									VOL					WR [10526]	49.84	0.51		17.94				8.7	13.1	6.54	0.18		0.14	1.82	0.04
[10526]	CONVERGENT MARGIN	SCOTIA ARC / SOUTH SANDWICH ISLAND ARC / VINDICATION		-57.11	-57.11	-26.81	-26.81	SAE			s_SS.12.2 [10526]	THOLEIITE [10526]									VOL					WR [10526]	51.23	0.56		19.8				7.68	12.36	5.31	0.16		0.09	1.79	0.04
[10526]	CONVERGENT MARGIN	SCOTIA ARC / SOUTH SANDWICH ISLAND ARC / VINDICATION		-57.11	-57.11	-26.81	-26.81	SAE			s_SS.12.4 [10526]	THOLEIITE [10526]									VOL					WR [10526]	50.93	0.52		20.28				7.82	12.45	5.18	0.16		0.1	1.85	0.04
[10526]	CONVERGENT MARGIN	SCOTIA ARC / SOUTH SANDWICH ISLAND ARC / VINDICATION		-57.11	-57.11	-26.81	-26.81	SAE			s_SS.12.5 [10526]	THOLEIITE [10526]									VOL					WR [10526]	50.53	0.56		19.95				8.01	12.68	5.34	0.16		0.1	1.89	0.04
[10526]	CONVERGENT MARGIN	SCOTIA ARC / SOUTH SANDWICH ISLAND ARC / VINDICATION		-57.11	-57.11	-26.81	-26.81	SAE			s_SS.12.13 [10526]	THOLEIITE [10526]									VOL					WR [10526]	51.1	0.66		19.33				8.24	12.01	5.14	0.16		0.09	2.01	0.04
[10526]	CONVERGENT MARGIN	SCOTIA ARC / SOUTH SANDWICH ISLAND ARC / VINDICATION		-57.11	-57.11	-26.81	-26.81	SAE			s_SS.12.16 [10526]	THOLEIITE [10526]									VOL					WR [10526]	49.6	0.64		18.67				8.98	12.98	5.4	0.17		0.1	2.16	0.04
[10526]	CONVERGENT MARGIN	SCOTIA ARC / SOUTH SANDWICH ISLAND ARC / VINDICATION		-57.11	-57.11	-26.81	-26.81	SAE			s_SS.12.18 [10526]	THOLEIITE [10526]									VOL					WR [10526]	49.59	0.56		18.05				9.26	13.15	5.82	0.19		0.12	1.98	0.04
[10527]	CONVERGENT MARGIN	SCOTIA ARC / EAST SCOTIA RIDGE / EAST SCOTIA RIDGE SEGMENT E2 - DREDGE 157	EAST FLANK OF THE SUMMIT	-56.1138	-56.1138	-30.2777	-30.2777	SAQ	-2581	-2960	s_DR.157.4 [10527]	NOT GIVEN [10527]									VOL					WR [10527]	48.24	1.81		15.34				8.88	11.46	0.19	6.58		0.75	2.91	0.41
[10527]	CONVERGENT MARGIN	SCOTIA ARC / EAST SCOTIA RIDGE / EAST SCOTIA RIDGE SEGMENT E2 - DREDGE 157	EAST FLANK OF THE SUMMIT	-56.1138	-56.1138	-30.2777	-30.2777	SAQ	-2581	-2960	s_DR.157.9A [10527]	NOT GIVEN [10527]									VOL					WR [10527]	49	1.83		15.42				9.04	11.46	0.18	6.55		0.71	2.94	0.42
[10527]	CONVERGENT MARGIN	SCOTIA ARC / EAST SCOTIA RIDGE / EAST SCOTIA RIDGE SEGMENT E2 - DREDGE 157	EAST FLANK OF THE SUMMIT	-56.1138	-56.1138	-30.2777	-30.2777	SAQ	-2581	-2960	s_DR.157.9B [10527]	NOT GIVEN [10527]									VOL					WR [10527]	49.96	1.8		15.62				9.12	11.55	0.19	6.55		0.74	2.9	0.44
[10527]	CONVERGENT MARGIN	SCOTIA ARC / EAST SCOTIA RIDGE / EAST SCOTIA RIDGE SEGMENT E2 - DREDGE 157	EAST FLANK OF THE SUMMIT	-56.1138	-56.1138	-30.2777	-30.2777	SAQ	-2581	-2960	s_DR.157.7 [10527]	NOT GIVEN [10527]									VOL					WR [10527]	53.54	1.51		16.75				8.57	8.38	0.2	4.54		0.8	3.61	0.51
[10527]	CONVERGENT MARGIN	SCOTIA ARC / EAST SCOTIA RIDGE / EAST SCOTIA RIDGE SEGMENT E1 - DREDGE 158	WEST FLANK OF THE SUMMIT	-56.1155	-56.1155	-30.3502	-30.3502	SAQ	-2581	-2960	s_DR.158.24B [10527]	NOT GIVEN [10527]									VOL					WR [10527]	54.52	1.91		16.25				9.58	7.32	0.22	3.58		0.73	3.96	0.49
[10527]	CONVERGENT MARGIN	SCOTIA ARC / EAST SCOTIA RIDGE / EAST SCOTIA RIDGE SEGMENT E2	SUMMIT	-56.1005	-56.1005	-30.3252	-30.3252	SAQ	-2758	-2885	s_WX.42 [10527]	NOT GIVEN [10527]									VOL					WR [10527]
[10527]	CONVERGENT MARGIN	SCOTIA ARC / EAST SCOTIA RIDGE / EAST SCOTIA RIDGE SEGMENT E2	SUMMIT	-56.1567	-56.1567	-30.3085	-30.3085	SAQ	-2758	-2885	s_WX.43 [10527]	NOT GIVEN [10527]									VOL					WR [10527]
[10527]	CONVERGENT MARGIN	SCOTIA ARC / EAST SCOTIA RIDGE / EAST SCOTIA RIDGE SEGMENT E2	SUMMIT	-56.0335	-56.0335	-30.3252	-30.3252	SAQ	-2758	-2885	s_WX.44 [10527]	NOT GIVEN [10527]									VOL					WR [10527]
[10417]	CONVERGENT MARGIN	SCOTIA ARC / ANTARCTIC PENINSULA / JAMES ROSS ISLAND GROUP	JAMES ROSS ISLAND	-64.2	-64.2	-57.75	-57.75	SAE			s_D.8710.4 [10417]	HAWAIITE [10417]				CENOZOIC [10417]					VOL					WR [10417]	49.61	2.06		16.29				9.06	7.07	6.53	0.14		2.43	4.37	0.8
[10417]	CONVERGENT MARGIN	SCOTIA ARC / ANTARCTIC PENINSULA / JAMES ROSS ISLAND GROUP	JAMES ROSS ISLAND	-64.2	-64.2	-57.75	-57.75	SAE			s_D.8711.1 [10417]	BASALT [10417]		4440000 [10417]		CENOZOIC [10417]					VOL					WR [10417]	46.74	1.91		14.51				10.39	8.65	9.91	0.15		1.39	3.08	0.44
[10417]	CONVERGENT MARGIN	SCOTIA ARC / ANTARCTIC PENINSULA / JAMES ROSS ISLAND GROUP	JAMES ROSS ISLAND	-64.2	-64.2	-57.75	-57.75	SAE			s_D.8725.1 [10417]	BASALT [10417]		4440000 [10417]		CENOZOIC [10417]					VOL					WR [10417]	47.79	1.7		14.84				11.61	8.82	9.65	0.16		0.9	3.01	0.35
[10417]	CONVERGENT MARGIN	SCOTIA ARC / ANTARCTIC PENINSULA / JAMES ROSS ISLAND GROUP	JAMES ROSS ISLAND	-64.2	-64.2	-57.75	-57.75	SAE			s_D.8728.1 [10417]	HAWAIITE [10417]		4440000 [10417]		CENOZOIC [10417]					VOL					WR [10417]	49.68	2		16.44				8.84	7.77	5.12	0.14		2.16	4.42	0.67
[10417]	CONVERGENT MARGIN	SCOTIA ARC / ANTARCTIC PENINSULA / JAMES ROSS ISLAND GROUP	JAMES ROSS ISLAND	-64.2	-64.2	-57.75	-57.75	SAE			s_D.8728.2 [10417]	PHONOTEPHRITE [10417]		5400000 [10417]		CENOZOIC [10417]					VOL					WR [10417]	50.99	3.11		14.9				10.13	6.11	2.66	0.17		3.42	5.31	0.17
[10417]	CONVERGENT MARGIN	SCOTIA ARC / ANTARCTIC PENINSULA / JAMES ROSS ISLAND GROUP	JAMES ROSS ISLAND	-64.2	-64.2	-57.75	-57.75	SAE			s_D.8730.1 [10417]	HAWAIITE [10417]		5370000 [10417]		CENOZOIC [10417]					VOL					WR [10417]	48.84	1.7		15.84				11.33	7.37	7.24	0.17		1.63	3.78	0.6
[10417]	CONVERGENT MARGIN	SCOTIA ARC / ANTARCTIC PENINSULA / JAMES ROSS ISLAND GROUP	JAMES ROSS ISLAND	-64.2	-64.2	-57.75	-57.75	SAE			s_D.8749.1 [10417]	BASALT [10417]		5370000 [10417]		CENOZOIC [10417]					VOL					WR [10417]	47.78	1.86		14.91				11.54	8.98	8.45	0.17		0.83	3.34	0.34
[10417]	CONVERGENT MARGIN	SCOTIA ARC / ANTARCTIC PENINSULA / JAMES ROSS ISLAND GROUP	JAMES ROSS ISLAND	-64.2	-64.2	-57.75	-57.75	SAE			s_D.8814.1 [10417]	HAWAIITE [10417]		5370000 [10417]		CENOZOIC [10417]					VOL					WR [10417]	49.52	2.79		14.94				10.47	7.36	3.04	0.17		2.4	4.81	0.78
[10417]	CONVERGENT MARGIN	SCOTIA ARC / ANTARCTIC PENINSULA / JAMES ROSS ISLAND GROUP	JAMES ROSS ISLAND	-64.2	-64.2	-57.75	-57.75	SAE			s_D.8818.1 [10417]	BASALT [10417]		4360000 [10417]		CENOZOIC [10417]					VOL					WR [10417]	48.86	1.84		16.63				9.34	8.12	7.06	0.14		1.75	3.99	0.54
[10417]	CONVERGENT MARGIN	SCOTIA ARC / ANTARCTIC PENINSULA / JAMES ROSS ISLAND GROUP	JAMES ROSS ISLAND	-64.2	-64.2	-57.75	-57.75	SAE			s_D.8819.1 [10417]	HAWAIITE [10417]		2470000 [10417]		CENOZOIC [10417]					VOL					WR [10417]	49.39	1.86		16.36				9.7	8.03	6.52	0.14		1.51	4.27	0.59
[10417]	CONVERGENT MARGIN	SCOTIA ARC / ANTARCTIC PENINSULA / JAMES ROSS ISLAND GROUP	JAMES ROSS ISLAND	-64.2	-64.2	-57.75	-57.75	SAE			s_D.8822.1 [10417]	HAWAIITE [10417]		2470000 [10417]		CENOZOIC [10417]					VOL					WR [10417]	48.78	1.93		16.68				10.2	8.93	6.26	0.14		1.26	3.91	0.44
[10417]	CONVERGENT MARGIN	SCOTIA ARC / ANTARCTIC PENINSULA / JAMES ROSS ISLAND GROUP	JAMES ROSS ISLAND	-64.2	-64.2	-57.75	-57.75	SAE			s_D.8826.3 [10417]	BASALT [10417]		5150000 [10417]		CENOZOIC [10417]					VOL					WR [10417]	47.43	1.88		15.65				10.53	8.99	8.22	0.16		0.95	3.56	0.35
[10417]	CONVERGENT MARGIN	SCOTIA ARC / ANTARCTIC PENINSULA / JAMES ROSS ISLAND GROUP	JAMES ROSS ISLAND	-64.2	-64.2	-57.75	-57.75	SAE			s_D.8827.1 [10417]	BASALT, PICRITIC [10417]		6500000 [10417]		CENOZOIC [10417]					VOL					WR [10417]	42.36	0.71		10.99				13.37	4.7	18.25	0.18		0.2	3.49	0.1
[10417]	CONVERGENT MARGIN	SCOTIA ARC / ANTARCTIC PENINSULA / JAMES ROSS ISLAND GROUP	JAMES ROSS ISLAND	-64.2	-64.2	-57.75	-57.75	SAE			s_D.8838.1 [10417]	BASANITE [10417]		6500000 [10417]		CENOZOIC [10417]					VOL					WR [10417]	48.99	2.06		17.1				8.71	7.82	4.66	0.13		2.47	4.56	0.76
[6797]	CONVERGENT MARGIN	SCOTIA ARC / ANTARCTIC PENINSULA / ALEXANDER ISLAND / MOUNT PINAFORE	ELGAR UPLANDS	-71.5	-71.5	-68.42	-68.42	SAE			s_KG.2217.14 [6797]	TEPHRITE [6797]									VOL					WR [6797]	45.5	2.82		15.55		3.33	7.61		9.33	8.3	0.19		1.76	3.93	0.64
[12353]	CONVERGENT MARGIN	SCOTIA ARC / SCOTIA SEA	SCOTIA BACK-ARC	-56.4	-56.4	-29.3	-29.3	SAQ			s_VG 3636 [12353]	NOT GIVEN [12353]									VOL					WR [12353]	51.69	1.34		16.36				7.99	11.24	7.09			0.23	3.09	0.16
[12353]	CONVERGENT MARGIN	SCOTIA ARC / SCOTIA SEA	SCOTIA BACK-ARC	-56.4	-56.4	-29.3	-29.3	SAQ			s_VG 3637 [12353]	NOT GIVEN [12353]									VOL					WR [12353]	51.58	1.37		16.39				8.22	11.29	7.08			0.25	3.1	0.18
[12353]	CONVERGENT MARGIN	SCOTIA ARC / SCOTIA SEA	SCOTIA BACK-ARC	-56.4	-56.4	-29.3	-29.3	SAQ			s_VG 3635 [12353]	NOT GIVEN [12353]									VOL					WR [12353]	52.16	1.42		16.19				8.12	11.21	7.04			0.26	3.07	0.17
[12353]	CONVERGENT MARGIN	SCOTIA ARC / SCOTIA SEA	SCOTIA BACK-ARC	-60.1	-60.1	-30.1	-30.1	SAQ			s_VG 3638 [12353]	NOT GIVEN [12353]									VOL					WR [12353]	51.34	1.54		15.99				8.91	11.36	6.69			0.35	3.38	0.2
[12353]	CONVERGENT MARGIN	SCOTIA ARC / SCOTIA SEA	SCOTIA BACK-ARC	-56.4	-56.4	-29.3	-29.3	SAQ			s_VG 3634 [12353]	NOT GIVEN [12353]									VOL					WR [12353]	51.7	1.37		16.23				8.14	11.14	6.99			0.25	3.11	0.2
[9262]	CONVERGENT MARGIN	SCOTIA ARC / SOUTH SHETLAND ISLANDS / LIVINGSTON ISLAND / MIERS BLUFF FORMATION	SE HURD PENINSULA, JOHNSONS DOCK	-62.68	-62.68	-60.35	-60.35	SAE			s_P.2071.9A [9262]	TURBIDITE [9262]			LOWER [9262]	TRIASSIC [9262]					SED					WR [9262]
[9262]	CONVERGENT MARGIN	SCOTIA ARC / SOUTH SHETLAND ISLANDS / LIVINGSTON ISLAND / MIERS BLUFF FORMATION	SE HURD PENINSULA, JOHNSONS DOCK	-62.68	-62.68	-60.35	-60.35	SAE			s_P.2071.9B [9262]	TURBIDITE [9262]			LOWER [9262]	TRIASSIC [9262]					SED					WR [9262]
[9262]	CONVERGENT MARGIN	SCOTIA ARC / SOUTH SHETLAND ISLANDS / LIVINGSTON ISLAND / MIERS BLUFF FORMATION	SE HURD PENINSULA, JOHNSONS DOCK	-62.68	-62.68	-60.35	-60.35	SAE			s_P.2071.10A [9262]	TURBIDITE [9262]			LOWER [9262]	TRIASSIC [9262]					SED					WR [9262]
[9262]	CONVERGENT MARGIN	SCOTIA ARC / SOUTH SHETLAND ISLANDS / LIVINGSTON ISLAND / MIERS BLUFF FORMATION	SE HURD PENINSULA, JOHNSONS DOCK	-62.68	-62.68	-60.35	-60.35	SAE			s_P.2071.10B [9262]	TURBIDITE [9262]			LOWER [9262]	TRIASSIC [9262]					SED					WR [9262]
[9262]	CONVERGENT MARGIN	SCOTIA ARC / SOUTH SHETLAND ISLANDS / LIVINGSTON ISLAND / MIERS BLUFF FORMATION	SE HURD PENINSULA, JOHNSONS DOCK	-62.68	-62.68	-60.35	-60.35	SAE			s_P.2071.11A [9262]	TURBIDITE [9262]			LOWER [9262]	TRIASSIC [9262]					SED					WR [9262]
[9262]	CONVERGENT MARGIN	SCOTIA ARC / SOUTH SHETLAND ISLANDS / LIVINGSTON ISLAND / MIERS BLUFF FORMATION	SE HURD PENINSULA, JOHNSONS DOCK	-62.68	-62.68	-60.35	-60.35	SAE			s_P.2071.11B [9262]	TURBIDITE [9262]			LOWER [9262]	TRIASSIC [9262]					SED					WR [9262]
[9262]	CONVERGENT MARGIN	SCOTIA ARC / SOUTH SHETLAND ISLANDS / LIVINGSTON ISLAND / MIERS BLUFF FORMATION	SE HURD PENINSULA, JOHNSONS DOCK	-62.68	-62.68	-60.35	-60.35	SAE			s_P.2071.12A [9262]	TURBIDITE [9262]			LOWER [9262]	TRIASSIC [9262]					SED					WR [9262]
[9262]	CONVERGENT MARGIN	SCOTIA ARC / SOUTH SHETLAND ISLANDS / LIVINGSTON ISLAND / MIERS BLUFF FORMATION	SE HURD PENINSULA, JOHNSONS DOCK	-62.68	-62.68	-60.35	-60.35	SAE			s_P.2071.128 [9262]	TURBIDITE [9262]			LOWER [9262]	TRIASSIC [9262]					SED					WR [9262]
[9262]	CONVERGENT MARGIN	SCOTIA ARC / SOUTH SHETLAND ISLANDS / LIVINGSTON ISLAND / MIERS BLUFF FORMATION	SE HURD PENINSULA, JOHNSONS DOCK	-62.68	-62.68	-60.35	-60.35	SAE			s_P.2071.13A [9262]	TURBIDITE [9262]			LOWER [9262]	TRIASSIC [9262]					SED					WR [9262]
[9262]	CONVERGENT MARGIN	SCOTIA ARC / SOUTH SHETLAND ISLANDS / LIVINGSTON ISLAND / MIERS BLUFF FORMATION	SE HURD PENINSULA, JOHNSONS DOCK	-62.68	-62.68	-60.35	-60.35	SAE			s_P.2071.13B [9262]	TURBIDITE [9262]			LOWER [9262]	TRIASSIC [9262]					SED					WR [9262]
[9262]	CONVERGENT MARGIN	SCOTIA ARC / SOUTH SHETLAND ISLANDS / LIVINGSTON ISLAND / MIERS BLUFF FORMATION	SE HURD PENINSULA, JOHNSONS DOCK	-62.68	-62.68	-60.35	-60.35	SAE			s_P.2071.14A [9262]	TURBIDITE [9262]			LOWER [9262]	TRIASSIC [9262]					SED					WR [9262]
[9262]	CONVERGENT MARGIN	SCOTIA ARC / SOUTH SHETLAND ISLANDS / LIVINGSTON ISLAND / MIERS BLUFF FORMATION	SE HURD PENINSULA, JOHNSONS DOCK	-62.68	-62.68	-60.35	-60.35	SAE			s_P.2071.14B [9262]	TURBIDITE [9262]			LOWER [9262]	TRIASSIC [9262]					SED					WR [9262]
[9262]	CONVERGENT MARGIN	SCOTIA ARC / SOUTH SHETLAND ISLANDS / LIVINGSTON ISLAND / MIERS BLUFF FORMATION	SE HURD PENINSULA, SW FALSE BAY	-62.68	-62.68	-60.35	-60.35	SAE			s_LIV1 [9262]	TURBIDITE [9262]			LOWER [9262]	TRIASSIC [9262]					SED					WR [9262]
[9262]	CONVERGENT MARGIN	SCOTIA ARC / SOUTH SHETLAND ISLANDS / LIVINGSTON ISLAND / MIERS BLUFF FORMATION	SE HURD PENINSULA, SW FALSE BAY	-62.68	-62.68	-60.35	-60.35	SAE			s_LIV2 [9262]	TURBIDITE [9262]			LOWER [9262]	TRIASSIC [9262]					SED					WR [9262]
[9262]	CONVERGENT MARGIN	SCOTIA ARC / SOUTH SHETLAND ISLANDS / LIVINGSTON ISLAND / MIERS BLUFF FORMATION	SE HURD PENINSULA, SW FALSE BAY	-62.68	-62.68	-60.35	-60.35	SAE			s_LIV3 [9262]	TURBIDITE [9262]			LOWER [9262]	TRIASSIC [9262]					SED					WR [9262]
[9262]	CONVERGENT MARGIN	SCOTIA ARC / SOUTH SHETLAND ISLANDS / LIVINGSTON ISLAND / MIERS BLUFF FORMATION	SE HURD PENINSULA, SW FALSE BAY	-62.68	-62.68	-60.35	-60.35	SAE			s_LIV4 [9262]	TURBIDITE [9262]			LOWER [9262]	TRIASSIC [9262]					SED					WR [9262]
[9262]	CONVERGENT MARGIN	SCOTIA ARC / SOUTH SHETLAND ISLANDS / LIVINGSTON ISLAND / MIERS BLUFF FORMATION	SE HURD PENINSULA, SW FALSE BAY	-62.68	-62.68	-60.35	-60.35	SAE			s_LIV7 [9262]	TURBIDITE [9262]			LOWER [9262]	TRIASSIC [9262]					SED					WR [9262]
[9262]	CONVERGENT MARGIN	SCOTIA ARC / SOUTH SHETLAND ISLANDS / LIVINGSTON ISLAND / MIERS BLUFF FORMATION	SE HURD PENINSULA, SW FALSE BAY	-62.68	-62.68	-60.35	-60.35	SAE			s_LIV8 [9262]	TURBIDITE [9262]			LOWER [9262]	TRIASSIC [9262]					SED					WR [9262]
[9262]	CONVERGENT MARGIN	SCOTIA ARC / SOUTH SHETLAND ISLANDS / LIVINGSTON ISLAND / MIERS BLUFF FORMATION	SE HURD PENINSULA, SW FALSE BAY	-62.68	-62.68	-60.35	-60.35	SAE			s_LIV9 [9262]	TURBIDITE [9262]			LOWER [9262]	TRIASSIC [9262]					SED					WR [9262]
[2193]	CONVERGENT MARGIN	SCOTIA ARC / SOUTH SANDWICH ISLAND ARC / ZAVODOVSKI		-56.33	-56.33	-27.53	-27.53	SAE			s_SSZ.1.1 [2193]	BASALT [2193]									VOL					WR [2193]	49.92	0.56		16.53				9.19	12.58	8.27	0.18		0.12	1.6	0.02
[2193]	CONVERGENT MARGIN	SCOTIA ARC / SOUTH SANDWICH ISLAND ARC / ZAVODOVSKI		-56.33	-56.33	-27.53	-27.53	SAE			s_SSZ.2.4 [2193]	BASALT [2193]									VOL					WR [2193]	51.48	0.84		16.07				10.7	11.13	5.82	0.21		0.19	2.08	0.05
[2193]	CONVERGENT MARGIN	SCOTIA ARC / SOUTH SANDWICH ISLAND ARC / ZAVODOVSKI		-56.33	-56.33	-27.53	-27.53	SAE			s_SSZ.2.5 [2193]	BASALT [2193]									VOL					WR [2193]	52.01	0.81		16.83				10.18	11.17	5.5	0.21		0.19	2.19	0.05
[2193]	CONVERGENT MARGIN	SCOTIA ARC / SOUTH SANDWICH ISLAND ARC / ZAVODOVSKI		-56.33	-56.33	-27.53	-27.53	SAE			s_SSZ.3.4 [2193]	BASALT [2193]									VOL					WR [2193]	51.76	0.79		16.51				10.1	11.53	5.37	0.18		0.14	1.74	0.07
[2193]	CONVERGENT MARGIN	SCOTIA ARC / SOUTH SANDWICH ISLAND ARC / ZAVODOVSKI		-56.33	-56.33	-27.53	-27.53	SAE			s_SSZ.3.6 [2193]	BASALT [2193]									VOL					WR [2193]	51.73	0.78		16.44				10.14	11.56	6.3	0.19		0.13	1.88	0.06
[2193]	CONVERGENT MARGIN	SCOTIA ARC / SOUTH SANDWICH ISLAND ARC / ZAVODOVSKI		-56.33	-56.33	-27.53	-27.53	SAE			s_SHA(Z).4.1 [2193]	BASALT [2193]									VOL					WR [2193]	51.92	0.73		16.05				10.2	11.38	6.48	0.19		0.16	1.96	0.06
[2193]	CONVERGENT MARGIN	SCOTIA ARC / SOUTH SANDWICH ISLAND ARC / ZAVODOVSKI		-56.33	-56.33	-27.53	-27.53	SAE			s_SSZ.5.1 [2193]	BASALT [2193]									VOL					WR [2193]	51.36	0.78		16.56				10.1	11.48	6.22	0.18		0.16	2.09	0.08
[2193]	CONVERGENT MARGIN	SCOTIA ARC / SOUTH SANDWICH ISLAND ARC / ZAVODOVSKI		-56.33	-56.33	-27.53	-27.53	SAE			s_SHA(Z).5.5 [2193]	ANDESITE, BASALTIC [2193]									VOL					WR [2193]	52.62	0.87		15.55				11.08	10.37	8.22	0.22		0.15	1.47	0.05
[2193]	CONVERGENT MARGIN	SCOTIA ARC / SOUTH SANDWICH ISLAND ARC / ZAVODOVSKI		-56.33	-56.33	-27.53	-27.53	SAE			s_SSZ.83.3 [2193]	BASALT [2193]									VOL					WR [2193]	51.94	0.87		15.43				10.98	10.85	6.44	0.2		0.19	2.12	0.05
[2193]	CONVERGENT MARGIN	SCOTIA ARC / SOUTH SANDWICH ISLAND ARC / ZAVODOVSKI		-56.33	-56.33	-27.53	-27.53	SAE			s_SSZ.83.8 [2193]	BASALT [2193]									VOL					WR [2193]	52.72	1.01		15.14				11.81	10.14	5.49	0.21		0.23	2.29	0.07
[2193]	CONVERGENT MARGIN	SCOTIA ARC / SOUTH SANDWICH ISLAND ARC / ZAVODOVSKI		-56.33	-56.33	-27.53	-27.53	SAE			s_SSZ.83.10 [2193]	BASALT [2193]									VOL					WR [2193]	52.54	1.09		14.43				12.31	9.66	5.63	0.22		0.26	2.22	0.06
[2193]	CONVERGENT MARGIN	SCOTIA ARC / SOUTH SANDWICH ISLAND ARC / ZAVODOVSKI		-56.33	-56.33	-27.53	-27.53	SAE			s_SSZ.83.11 [2193]	BASALT [2193]									VOL					WR [2193]	52.6	1.05		14.5				12.36	9.62	5.97	0.26		0.24	2.27	0.07
[2193]	CONVERGENT MARGIN	SCOTIA ARC / SOUTH SANDWICH ISLAND ARC / LESKOV		-56.67	-56.67	-28.13	-28.13	SAE			s_SSL.1.1 [2193]	ANDESITE [2193]								PHYRIC [2193]	VOL					WR [2193]	57.29	0.71		18.24				6.24	7.2	3.46	0.14		0.74	3.33	0.11
[2193]	CONVERGENT MARGIN	SCOTIA ARC / SOUTH SANDWICH ISLAND ARC / LESKOV		-56.67	-56.67	-28.13	-28.13	SAE			s_SSL.3.1 [2193]	ANDESITE [2193]								PHYRIC [2193]	VOL					WR [2193]	58.97	0.75		17.91				6.51	7.65	3.57	0.15		0.92	2.99	0.13
[2193]	CONVERGENT MARGIN	SCOTIA ARC / SOUTH SANDWICH ISLAND ARC / LESKOV		-56.67	-56.67	-28.13	-28.13	SAE			s_SSL.6.1 [2193]	ANDESITE [2193]								PHYRIC [2193]	VOL					WR [2193]	59.09	0.75		17.48				6.43	7.52	3.47	0.13		0.96	3.2	0.12
[2193]	CONVERGENT MARGIN	SCOTIA ARC / SOUTH SANDWICH ISLAND ARC / LESKOV		-56.67	-56.67	-28.13	-28.13	SAE			s_SSL.6.2 [2193]	ANDESITE [2193]								PHYRIC [2193]	VOL					WR [2193]	59.4	0.72		17.22				6.31	7.41	3.41	0.17		0.9	3.36	0.11
[2193]	CONVERGENT MARGIN	SCOTIA ARC / SOUTH SANDWICH ISLAND ARC / LESKOV		-56.67	-56.67	-28.13	-28.13	SAE			s_SSL.15.1 [2193]	ANDESITE [2193]								PHYRIC [2193]	VOL					WR [2193]	59.88	0.76		17.73				6.62	7.6	3.58	0.13		0.99	3.15	0.12
[2193]	CONVERGENT MARGIN	SCOTIA ARC / SOUTH SANDWICH ISLAND ARC / LESKOV		-56.67	-56.67	-28.13	-28.13	SAE			s_SSL.17.1 [2193]	ANDESITE [2193]								PHYRIC [2193]	VOL					WR [2193]	58.21	0.72		17.61				6.41	7.9	3.65	0.14		0.86	3.11	0.12
[2193]	CONVERGENT MARGIN	SCOTIA ARC / SOUTH SANDWICH ISLAND ARC / LESKOV		-56.67	-56.67	-28.13	-28.13	SAE			s_SSL.18.1 [2193]	ANDESITE [2193]								PHYRIC [2193]	VOL					WR [2193]	57.29	0.71		18.24				6.24	7.2	3.46	0.14		0.74	3.33	0.11
[2193]	CONVERGENT MARGIN	SCOTIA ARC / SOUTH SANDWICH ISLAND ARC / VISOKOI		-56.72	-56.72	-27.25	-27.25	SAE			s_SSW.3.2 [2193]	ANDESITE, BASALTIC [2193]								APHYRIC [2193]	VOL					WR [2193]	53.08	0.95		17.78				9.33	9.88	4.37	0.18		0.41	2.58	0.38
[2193]	CONVERGENT MARGIN	SCOTIA ARC / SOUTH SANDWICH ISLAND ARC / VISOKOI		-56.72	-56.72	-27.25	-27.25	SAE			s_SSW.4.1 [2193]	ANDESITE, BASALTIC [2193]								APHYRIC [2193]	VOL					WR [2193]	55.37	1		15.47				10.89	8.53	3.91	0.23		0.48	3.04	0.1
[2193]	CONVERGENT MARGIN	SCOTIA ARC / SOUTH SANDWICH ISLAND ARC / VISOKOI		-56.72	-56.72	-27.25	-27.25	SAE			s_SSW.5.2 [2193]	ANDESITE, BASALTIC [2193]								APHYRIC [2193]	VOL					WR [2193]	55.66	1.21		15.31				10.41	8.48	4.16	0.19		0.71	3.02	0.14
[2193]	CONVERGENT MARGIN	SCOTIA ARC / SOUTH SANDWICH ISLAND ARC / VISOKOI		-56.72	-56.72	-27.25	-27.25	SAE			s_SSW.6.1 [2193]	ANDESITE, BASALTIC [2193]								APHYRIC [2193]	VOL					WR [2193]	53.39	1.36		14.63				12.51	8.76	4.21	0.22		0.57	2.79	0.13
[2193]	CONVERGENT MARGIN	SCOTIA ARC / SOUTH SANDWICH ISLAND ARC / VISOKOI		-56.72	-56.72	-27.25	-27.25	SAE			s_SSW.6.5 [2193]	ANDESITE, BASALTIC [2193]								APHYRIC [2193]	VOL					WR [2193]	53.26	1.33		14.6				12.79	8.65	4.18	0.22		0.57	2.93	0.15
[2193]	CONVERGENT MARGIN	SCOTIA ARC / SOUTH SANDWICH ISLAND ARC / VISOKOI		-56.72	-56.72	-27.25	-27.25	SAE			s_SSW.9.2 [2193]	ANDESITE, BASALTIC [2193]									VOL					WR [2193]	52.01	1.19		15.77				11.18	10.3	5.32	0.2		0.49	2.33	0.12
[2193]	CONVERGENT MARGIN	SCOTIA ARC / SOUTH SANDWICH ISLAND ARC / VISOKOI		-56.72	-56.72	-27.25	-27.25	SAE			s_SSW.10.1 [2193]	ANDESITE, BASALTIC [2193]									VOL					WR [2193]	51.12	0.89		17.83				9.3	11.67	5.47	0.19		0.39	2.22	0.08
[2193]	CONVERGENT MARGIN	SCOTIA ARC / SOUTH SANDWICH ISLAND ARC / VISOKOI		-56.72	-56.72	-27.25	-27.25	SAE			s_SSW.10.3 [2193]	ANDESITE, BASALTIC [2193]									VOL					WR [2193]	52.27	0.96		14.93				9.61	10.67	7.43	0.18		0.44	2.04	0.11
[2193]	CONVERGENT MARGIN	SCOTIA ARC / SOUTH SANDWICH ISLAND ARC / VISOKOI		-56.72	-56.72	-27.25	-27.25	SAE			s_SSW.10.4 [2193]	ANDESITE, BASALTIC [2193]									VOL					WR [2193]	56.34	1.26		14.89				10.87	7.42	3.21	0.25		0.74	3.62	0.16
[2193]	CONVERGENT MARGIN	SCOTIA ARC / SOUTH SANDWICH ISLAND ARC / VISOKOI		-56.72	-56.72	-27.25	-27.25	SAE			s_SSW.10.5 [2193]	ANDESITE, BASALTIC [2193]									VOL					WR [2193]	53.06	1.01		19.44				8.92	10	3.16	0.17		0.63	3	0.12
[2193]	CONVERGENT MARGIN	SCOTIA ARC / SOUTH SANDWICH ISLAND ARC / VISOKOI		-56.72	-56.72	-27.25	-27.25	SAE			s_SSW.11.2 [2193]	ANDESITE, BASALTIC [2193]									VOL					WR [2193]	52.79	1.22		15.05				11.87	9.45	4.66	0.22		0.5	2.49	0.12
[2193]	CONVERGENT MARGIN	SCOTIA ARC / SOUTH SANDWICH ISLAND ARC / VISOKOI		-56.72	-56.72	-27.25	-27.25	SAE			s_SSW.12.1 [2193]	ANDESITE, BASALTIC [2193]									VOL					WR [2193]	53.09	1.22		15.27				11.86	9.45	4.76	0.22		0.48	2.63	0.12
[2193]	CONVERGENT MARGIN	SCOTIA ARC / SOUTH SANDWICH ISLAND ARC / VISOKOI		-56.72	-56.72	-27.25	-27.25	SAE			s_SSW.12.2 [2193]	ANDESITE, BASALTIC [2193]									VOL					WR [2193]	52.95	1.23		15.27				11.82	9.44	4.72	0.21		0.51	2.72	0.12
[2193]	CONVERGENT MARGIN	SCOTIA ARC / SOUTH SANDWICH ISLAND ARC / VISOKOI		-56.72	-56.72	-27.25	-27.25	SAE			s_SSW.12.3 [2193]	ANDESITE, BASALTIC [2193]									VOL					WR [2193]	52.88	1.21		15.22				11.69	9.4	4.73	0.22		0.46	2.68	0.12
[2193]	CONVERGENT MARGIN	SCOTIA ARC / SOUTH SANDWICH ISLAND ARC / VISOKOI		-56.72	-56.72	-27.25	-27.25	SAE			s_SSW.12.4 [2193]	ANDESITE, BASALTIC [2193]									VOL					WR [2193]	53.02	1.21		15.22				11.76	9.43	4.81	0.2		0.44	2.66	0.12
[2193]	CONVERGENT MARGIN	SCOTIA ARC / SOUTH SANDWICH ISLAND ARC / VISOKOI		-56.72	-56.72	-27.25	-27.25	SAE			s_SSW.13.1 [2193]	ANDESITE, BASALTIC [2193]									VOL					WR [2193]	52.92	1.2		15.31				11.76	9.43	4.68	0.22		0.47	2.71	0.13
[2193]	CONVERGENT MARGIN	SCOTIA ARC / SOUTH SANDWICH ISLAND ARC / VISOKOI		-56.72	-56.72	-27.25	-27.25	SAE			s_SSW.13.2 [2193]	ANDESITE, BASALTIC [2193]									VOL					WR [2193]	53.05	1.23		15.25				11.84	9.44	4.82	0.23		0.48	2.6	0.13
[2193]	CONVERGENT MARGIN	SCOTIA ARC / SOUTH SANDWICH ISLAND ARC / CANDLEMAS		-57.08	-57.08	-26.72	-26.72	SAE			s_SSC.3.1 [2193]	DACITE [2193]								APHYRIC [2193]	VOL					WR [2193]	64.9	0.9		13.62				7.96	5.54	1.53	0.18		0.49	4.09	0.1
[2193]	CONVERGENT MARGIN	SCOTIA ARC / SOUTH SANDWICH ISLAND ARC / CANDLEMAS		-57.08	-57.08	-26.72	-26.72	SAE			s_SSC.4.1 [2193]	DACITE [2193]								APHYRIC [2193]	VOL					WR [2193]	64.37	0.9		13.84				7.86	5.32	1.56	0.17		0.5	4.22	0.12
[2193]	CONVERGENT MARGIN	SCOTIA ARC / SOUTH SANDWICH ISLAND ARC / CANDLEMAS		-57.08	-57.08	-26.72	-26.72	SAE			s_SSC.5.1 [2193]	DACITE [2193]								APHYRIC [2193]	VOL					WR [2193]	62.75	0.94		14.35				8.63	6.27	2	0.19		0.44	3.74	0.1
[2193]	CONVERGENT MARGIN	SCOTIA ARC / SOUTH SANDWICH ISLAND ARC / CANDLEMAS		-57.08	-57.08	-26.72	-26.72	SAE			s_SSC.8.1 [2193]	DACITE [2193]								APHYRIC [2193]	VOL					WR [2193]	64.97	0.9		13.73				7.92	5.5	1.49	0.16		0.49	3.98	0.12
[2193]	CONVERGENT MARGIN	SCOTIA ARC / SOUTH SANDWICH ISLAND ARC / CANDLEMAS		-57.08	-57.08	-26.72	-26.72	SAE			s_SSC.12.1 [2193]	DACITE [2193]								APHYRIC [2193]	VOL					WR [2193]	64.77	0.89		13.82				7.9	5.35	1.6	0.17		0.49	4.14	0.12
[2193]	CONVERGENT MARGIN	SCOTIA ARC / SOUTH SANDWICH ISLAND ARC / CANDLEMAS		-57.08	-57.08	-26.72	-26.72	SAE			s_SSC.23.1 [2193]	DACITE [2193]								APHYRIC [2193]	VOL					WR [2193]	64.65	0.88		13.68				7.95	5.56	1.57	0.19		0.49	4.15	0.12
[2193]	CONVERGENT MARGIN	SCOTIA ARC / SOUTH SANDWICH ISLAND ARC / CANDLEMAS		-57.08	-57.08	-26.72	-26.72	SAE			s_SSC.24.4 [2193]	ANDESITE [2193]								APHYRIC [2193]	VOL					WR [2193]	53.65	0.73		17.2				9.17	10.61	4.8	0.21		0.17	2.31	0.02
[2193]	CONVERGENT MARGIN	SCOTIA ARC / SOUTH SANDWICH ISLAND ARC / CANDLEMAS		-57.08	-57.08	-26.72	-26.72	SAE			s_SSC.30.1 [2193]	DACITE [2193]								APHYRIC [2193]	VOL					WR [2193]	65.05	0.89		13.79				7.93	5.52	1.54	0.2		0.49	4.04	0.11
[2193]	CONVERGENT MARGIN	SCOTIA ARC / SOUTH SANDWICH ISLAND ARC / CANDLEMAS		-57.08	-57.08	-26.72	-26.72	SAE			s_SSC.31.1 [2193]	DACITE [2193]								APHYRIC [2193]	VOL					WR [2193]	64.76	0.88		13.69				7.9	5.5	1.53	0.17		0.46	4.06	0.11
[2193]	CONVERGENT MARGIN	SCOTIA ARC / SOUTH SANDWICH ISLAND ARC / CANDLEMAS		-57.08	-57.08	-26.72	-26.72	SAE			s_SSC.32.1 [2193]	BASALT [2193]								HIGHLY PORPHYRITIC [2193]	VOL					WR [2193]	50.04	0.64		19.19				9.03	11.73	5.95	0.16		0.15	1.99	0.04
[2193]	CONVERGENT MARGIN	SCOTIA ARC / SOUTH SANDWICH ISLAND ARC / CANDLEMAS		-57.08	-57.08	-26.72	-26.72	SAE			s_SSC.32.4 [2193]	BASALT [2193]								HIGHLY PORPHYRITIC [2193]	VOL					WR [2193]	50.33	0.55		19.16				8.45	12.21	6.3	0.18		0.17	1.81	0.04
[2193]	CONVERGENT MARGIN	SCOTIA ARC / SOUTH SANDWICH ISLAND ARC / CANDLEMAS		-57.08	-57.08	-26.72	-26.72	SAE			s_SSC.32.5 [2193]	BASALT [2193]								HIGHLY PORPHYRITIC [2193]	VOL					WR [2193]	57.13	0.91		16.8				9.04	8.91	3.1	0.17		0.27	3.08	0.07
[2193]	CONVERGENT MARGIN	SCOTIA ARC / SOUTH SANDWICH ISLAND ARC / CANDLEMAS		-57.08	-57.08	-26.72	-26.72	SAE			s_SSC.33.1 [2193]	BASALT [2193]								HIGHLY PORPHYRITIC [2193]	VOL					WR [2193]	50.55	0.54		18.39				8.53	12	6.85	0.17		0.14	1.73	0.04
[2193]	CONVERGENT MARGIN	SCOTIA ARC / SOUTH SANDWICH ISLAND ARC / CANDLEMAS		-57.08	-57.08	-26.72	-26.72	SAE			s_SSC.34.1 [2193]	BASALT [2193]								HIGHLY PORPHYRITIC [2193]	VOL					WR [2193]	50.33	0.66		19.04				9.06	11.73	6.08	0.2		0.12	1.67	0.03
[2193]	CONVERGENT MARGIN	SCOTIA ARC / SOUTH SANDWICH ISLAND ARC / CANDLEMAS		-57.08	-57.08	-26.72	-26.72	SAE			s_SSC.34.2 [2193]	BASALT [2193]								HIGHLY PORPHYRITIC [2193]	VOL					WR [2193]	50.34	0.66		18.81				9.24	11.7	6.27	0.19		0.12	1.68	0.03
[2193]	CONVERGENT MARGIN	SCOTIA ARC / SOUTH SANDWICH ISLAND ARC / CANDLEMAS		-57.08	-57.08	-26.72	-26.72	SAE			s_SSC.43.2 [2193]	BASALT [2193]								HIGHLY PORPHYRITIC [2193]	VOL					WR [2193]	51.41	0.68		20.11				8.66	11.76	3.97	0.18		0.13	2.2	0.06
[2193]	CONVERGENT MARGIN	SCOTIA ARC / SOUTH SANDWICH ISLAND ARC / CANDLEMAS		-57.08	-57.08	-26.72	-26.72	SAE			s_SSC.44.1 [2193]	BASALT [2193]								HIGHLY PORPHYRITIC [2193]	VOL					WR [2193]	51.08	0.64		18.46				9.11	11.46	6.12	0.19		0.12	1.92	0.03
[2193]	CONVERGENT MARGIN	SCOTIA ARC / SOUTH SANDWICH ISLAND ARC / CANDLEMAS		-57.08	-57.08	-26.72	-26.72	SAE			s_SSC.44.2 [2193]	BASALT [2193]								HIGHLY PORPHYRITIC [2193]	VOL					WR [2193]	52.01	0.74		17.73				9.62	10.94	5.61	0.19		0.14	1.94	0.04
[2193]	CONVERGENT MARGIN	SCOTIA ARC / SOUTH SANDWICH ISLAND ARC / CANDLEMAS		-57.08	-57.08	-26.72	-26.72	SAE			s_SSC.48.1 [2193]	BASALT [2193]								HIGHLY PORPHYRITIC [2193]	VOL					WR [2193]	56.24	0.83		16.72				8.81	8.85	3.43	0.17		0.29	2.8	0.09
[2193]	CONVERGENT MARGIN	SCOTIA ARC / SOUTH SANDWICH ISLAND ARC / CANDLEMAS		-57.08	-57.08	-26.72	-26.72	SAE			s_SSC.54.1 [2193]	DACITE [2193]									VOL					GL [2193]	62.68	0.96		13.98				8.71	6.28	1.99	0.18		0.43	3.9	0.1
[2193]	CONVERGENT MARGIN	SCOTIA ARC / SOUTH SANDWICH ISLAND ARC / VINDICATION		-57.11	-57.11	-26.81	-26.81	SAE			s_SSV.3.1 [2193]	BASALT [2193]								PORPHYRITIC [2193]	VOL					WR [2193]	49.82	0.51		19.86				8.07	12.38	6.59	0.18		0.09	1.71	0.03
[2193]	CONVERGENT MARGIN	SCOTIA ARC / SOUTH SANDWICH ISLAND ARC / VINDICATION		-57.11	-57.11	-26.81	-26.81	SAE			s_SSV.4.1 [2193]	BASALT [2193]								PORPHYRITIC [2193]	VOL					WR [2193]	50.54	0.53		20.54				8.25	12.23	5.47	0.17		0.1	1.65	0.02
[2193]	CONVERGENT MARGIN	SCOTIA ARC / SOUTH SANDWICH ISLAND ARC / VINDICATION		-57.11	-57.11	-26.81	-26.81	SAE			s_SSV.5.1 [2193]	BASALT [2193]								PORPHYRITIC [2193]	VOL					WR [2193]	50.77	0.57		20.41				8.19	12.11	5.27	0.18		0.1	1.89	0.03
[2193]	CONVERGENT MARGIN	SCOTIA ARC / SOUTH SANDWICH ISLAND ARC / VINDICATION		-57.11	-57.11	-26.81	-26.81	SAE			s_SSV.6.1 [2193]	BASALT [2193]								PORPHYRITIC [2193]	VOL					WR [2193]	50.85	0.61		18.12				8.92	11.79	6.21	0.18		0.14	1.83	0.03
[2193]	CONVERGENT MARGIN	SCOTIA ARC / SOUTH SANDWICH ISLAND ARC / VINDICATION		-57.11	-57.11	-26.81	-26.81	SAE			s_SSV.7.1 [2193]	BASALT [2193]								PORPHYRITIC [2193]	VOL					WR [2193]	58.1	1.11		14.07				11.06	7.58	2.84	0.21		0.3	3.33	0.08
[2193]	CONVERGENT MARGIN	SCOTIA ARC / SOUTH SANDWICH ISLAND ARC / VINDICATION		-57.11	-57.11	-26.81	-26.81	SAE			s_SSV.7.2 [2193]	BASALT [2193]								PORPHYRITIC [2193]	VOL					WR [2193]	50.93	0.48		19.72				7.84	12.64	5.7	0.16		0.08	1.78	0.02
[2193]	CONVERGENT MARGIN	SCOTIA ARC / SOUTH SANDWICH ISLAND ARC / VINDICATION		-57.11	-57.11	-26.81	-26.81	SAE			s_SSV.10.1 [2193]	BASALT [2193]								PORPHYRITIC [2193]	VOL					WR [2193]	50.48	0.61		19.7				8.94	11.75	5.23	0.17		0.11	1.91	0.03
[2193]	CONVERGENT MARGIN	SCOTIA ARC / SOUTH SANDWICH ISLAND ARC / VINDICATION		-57.11	-57.11	-26.81	-26.81	SAE			s_SSV.11.1 [2193]	BASALT [2193]								PORPHYRITIC [2193]	VOL					WR [2193]	51.66	0.76		20.33				8.8	11.41	3.74	0.19		0.11	2.04	0.04
[2193]	CONVERGENT MARGIN	SCOTIA ARC / SOUTH SANDWICH ISLAND ARC / VINDICATION		-57.11	-57.11	-26.81	-26.81	SAE			s_SSV.13.1 [2193]	BASALT [2193]								PORPHYRITIC [2193]	VOL					WR [2193]	51.49	0.63		17.62				8.99	11.81	6.37	0.17		0.13	1.89	0.03
[2193]	CONVERGENT MARGIN	SCOTIA ARC / SOUTH SANDWICH ISLAND ARC / VINDICATION		-57.11	-57.11	-26.81	-26.81	SAE			s_SSV.14.1 [2193]	BASALT [2193]								PORPHYRITIC [2193]	VOL					WR [2193]	50.47	0.47		18.09				8.46	12.83	6.98	0.17		0.11	1.65	0.02
[2193]	CONVERGENT MARGIN	SCOTIA ARC / SOUTH SANDWICH ISLAND ARC / VINDICATION		-57.11	-57.11	-26.81	-26.81	SAE			s_SSV.15.1 [2193]	BASALT [2193]								PORPHYRITIC [2193]	VOL					WR [2193]	50.73	0.58		19.88				8.42	11.97	5.45	0.17		0.12	1.68	0.03
[2193]	CONVERGENT MARGIN	SCOTIA ARC / SOUTH SANDWICH ISLAND ARC / VINDICATION		-57.11	-57.11	-26.81	-26.81	SAE			s_SSV.16.1 [2193]	BASALT [2193]								PORPHYRITIC [2193]	VOL					WR [2193]	50.69	0.57		20.3				8.21	12.19	5.25	0.16		0.12	1.81	0.04
[2193]	CONVERGENT MARGIN	SCOTIA ARC / SOUTH SANDWICH ISLAND ARC / VINDICATION		-57.11	-57.11	-26.81	-26.81	SAE			s_SSV.16.2 [2193]	BASALT [2193]								PORPHYRITIC [2193]	VOL					WR [2193]	50.8	0.57		20.34				8.16	12.2	5.14	0.17		0.12	1.83	0.03
[2193]	CONVERGENT MARGIN	SCOTIA ARC / SOUTH SANDWICH ISLAND ARC / SAUNDERS		-57.8	-57.8	-26.47	-26.47	SAE			s_SSS.2.2 [2193]	ANDESITE, BASALTIC [2193]									VOL					WR [2193]	51.92	0.99		15.44				10.26	11.18	6.57	0.2		0.38	2.25	0.11
[2193]	CONVERGENT MARGIN	SCOTIA ARC / SOUTH SANDWICH ISLAND ARC / SAUNDERS		-57.8	-57.8	-26.47	-26.47	SAE			s_SSS.4.1 [2193]	ANDESITE, BASALTIC [2193]									VOL					WR [2193]	50.75	0.94		17.48				9.82	11.37	5.8	0.17		0.37	2.29	0.09
[2193]	CONVERGENT MARGIN	SCOTIA ARC / SOUTH SANDWICH ISLAND ARC / SAUNDERS		-57.8	-57.8	-26.47	-26.47	SAE			s_SSS.5.3 [2193]	ANDESITE, BASALTIC [2193]									VOL					WR [2193]	53.17	1.01		15.07				10.82	10.18	5.53	0.2		0.37	2.17	0.12
[2193]	CONVERGENT MARGIN	SCOTIA ARC / SOUTH SANDWICH ISLAND ARC / SAUNDERS		-57.8	-57.8	-26.47	-26.47	SAE			s_SSS.6.1 [2193]	ANDESITE, BASALTIC [2193]									VOL					WR [2193]	51.76	0.99		15.31				10.22	11.17	6.42	0.19		0.38	2.22	0.11
[2193]	CONVERGENT MARGIN	SCOTIA ARC / SOUTH SANDWICH ISLAND ARC / SAUNDERS		-57.8	-57.8	-26.47	-26.47	SAE			s_SSS.11.2 [2193]	ANDESITE, BASALTIC [2193]									VOL					WR [2193]	52.1	0.98		15.3				10.25	11.17	6.52	0.19		0.38	2.28	0.1
[2193]	CONVERGENT MARGIN	SCOTIA ARC / SOUTH SANDWICH ISLAND ARC / SAUNDERS		-57.8	-57.8	-26.47	-26.47	SAE			s_SSS.12.1 [2193]	BASALT [2193]									VOL					WR [2193]	52.56	0.98		15.25				10.64	10.58	5.95	0.2		0.38	2.36	0.14
[2193]	CONVERGENT MARGIN	SCOTIA ARC / SOUTH SANDWICH ISLAND ARC / SAUNDERS		-57.8	-57.8	-26.47	-26.47	SAE			s_SSS.12.8 [2193]	BASALT [2193]									VOL					WR [2193]	53.58	0.85		15.85				9.84	10.38	5.31	0.2		0.33	2.46	0.07
[2193]	CONVERGENT MARGIN	SCOTIA ARC / SOUTH SANDWICH ISLAND ARC / SAUNDERS		-57.8	-57.8	-26.47	-26.47	SAE			s_SSS.16.2 [2193]	BASALT [2193]									VOL					WR [2193]	54.11	1.11		14.45				11.56	9.46	4.99	0.22		0.35	2.51	0.12
[2193]	CONVERGENT MARGIN	SCOTIA ARC / SOUTH SANDWICH ISLAND ARC / SAUNDERS		-57.8	-57.8	-26.47	-26.47	SAE			s_SSS.16.3 [2193]	BASALT [2193]									VOL					WR [2193]	52.56	1.63		13.79				13.3	8.91	4.68	0.22		0.57	2.91	0.15
[2193]	CONVERGENT MARGIN	SCOTIA ARC / SOUTH SANDWICH ISLAND ARC / SAUNDERS		-57.8	-57.8	-26.47	-26.47	SAE			s_SSS.15.7 [2193]	BASALT [2193]									VOL					WR [2193]	53.28	1.74		13.85				12.95	8.35	4.26	0.22		0.63	3.09	0.17
[2193]	CONVERGENT MARGIN	SCOTIA ARC / SOUTH SANDWICH ISLAND ARC / MONTAGU		-58.42	-58.42	-26.33	-26.33	SAE			s_SSM.4.7 [2193]	BASALT [2193]								HIGHLY PORPHYRITIC [2193]	VOL					WR [2193]	52.84	0.7		18.1				9.31	10.59	4.24	0.18		0.26	2.53	0.05
[2193]	CONVERGENT MARGIN	SCOTIA ARC / SOUTH SANDWICH ISLAND ARC / MONTAGU		-58.42	-58.42	-26.33	-26.33	SAE			s_SSM.4.6 [2193]	BASALT [2193]								HIGHLY PORPHYRITIC [2193]	VOL					WR [2193]	53.41	0.69		18.15				9.3	10.77	4.16	0.19		0.25	2.35	0.05
[2193]	CONVERGENT MARGIN	SCOTIA ARC / SOUTH SANDWICH ISLAND ARC / MONTAGU		-58.42	-58.42	-26.33	-26.33	SAE			s_SSM.5.1 [2193]	BASALT [2193]								HIGHLY PORPHYRITIC [2193]	VOL					WR [2193]	49.07	0.5		20.45				8.6	12.74	5.96	0.16		0.12	1.66	0.02
[2193]	CONVERGENT MARGIN	SCOTIA ARC / SOUTH SANDWICH ISLAND ARC / MONTAGU		-58.42	-58.42	-26.33	-26.33	SAE			s_SSM.5.3 [2193]	BASALT [2193]								HIGHLY PORPHYRITIC [2193]	VOL					WR [2193]	50.62	0.73		17.58				10.27	11.11	6.12	0.17		0.17	2.14	0.07
[2193]	CONVERGENT MARGIN	SCOTIA ARC / SOUTH SANDWICH ISLAND ARC / FREEZLAND	DIKES	-59	-59	-26.5	-26.5	SAE			s_SSF.5.1 [2193]	ANDESITE [2193]									VOL					WR [2193]	59.12	0.69		16.9				7.14	7.19	2.82	0.16		1	3.88	0.13
[2193]	CONVERGENT MARGIN	SCOTIA ARC / SOUTH SANDWICH ISLAND ARC / BELLINGSHAUSEN		-59.42	-59.42	-27.08	-27.08	SAE			s_SSB.1.2 [2193]	ANDESITE [2193]									VOL					WR [2193]	56.16	0.91		14.46				10.79	8.02	3.54	0.94		0.52	3.17	0.13
[2193]	CONVERGENT MARGIN	SCOTIA ARC / SOUTH SANDWICH ISLAND ARC / BELLINGSHAUSEN		-59.42	-59.42	-27.08	-27.08	SAE			s_SSB.2.1 [2193]	ANDESITE [2193]									VOL					WR [2193]	56.58	0.92		14.6				10.83	8.1	3.47	0.2		0.52	3.15	0.13
[2193]	CONVERGENT MARGIN	SCOTIA ARC / SOUTH SANDWICH ISLAND ARC / BELLINGSHAUSEN		-59.42	-59.42	-27.08	-27.08	SAE			s_SSB.3.4 [2193]	ANDESITE [2193]									VOL					WR [2193]	57.33	0.92		14.76				10.96	7.96	3.55	0.2		0.51	2.88	0.12
[2193]	CONVERGENT MARGIN	SCOTIA ARC / SOUTH SANDWICH ISLAND ARC / BELLINGSHAUSEN		-59.42	-59.42	-27.08	-27.08	SAE			s_SSB.3.5 [2193]	ANDESITE [2193]									VOL					WR [2193]	56.58	0.93		14.6				11	7.95	3.47	0.21		0.54	3.12	0.13
[2193]	CONVERGENT MARGIN	SCOTIA ARC / SOUTH SANDWICH ISLAND ARC / BELLINGSHAUSEN		-59.42	-59.42	-27.08	-27.08	SAE			s_SSB.6.1 [2193]	ANDESITE [2193]									VOL					WR [2193]	56.31	0.92		15.89				10.2	8.49	3.08	0.19		0.52	3.19	0.13
[2193]	CONVERGENT MARGIN	SCOTIA ARC / SOUTH SANDWICH ISLAND ARC / BELLINGSHAUSEN		-59.42	-59.42	-27.08	-27.08	SAE			s_SSB.7.1 [2193]	ANDESITE [2193]									VOL					WR [2193]	56.23	0.87		15.65				10.46	8.37	3.37	0.19		0.53	3.12	0.13
[2193]	CONVERGENT MARGIN	SCOTIA ARC / SOUTH SANDWICH ISLAND ARC / BELLINGSHAUSEN		-59.42	-59.42	-27.08	-27.08	SAE			s_SSB.9.1 [2193]	ANDESITE [2193]									VOL					WR [2193]	56.79	0.95		15.14				10.63	8.04	3.31	0.18		0.55	3.29	0.14
[2193]	CONVERGENT MARGIN	SCOTIA ARC / SOUTH SANDWICH ISLAND ARC / BELLINGSHAUSEN		-59.42	-59.42	-27.08	-27.08	SAE			s_SSB.10.1 [2193]	ANDESITE [2193]									VOL					WR [2193]	56.45	0.93		15.28				10.64	8.35	3.21	0.2		0.55	3.25	0.14
[2193]	CONVERGENT MARGIN	SCOTIA ARC / SOUTH SANDWICH ISLAND ARC / BELLINGSHAUSEN		-59.42	-59.42	-27.08	-27.08	SAE			s_SSB.13.1 [2193]	ANDESITE [2193]									VOL					WR [2193]	56.72	0.92		15.77				10.21	8.39	2.8	0.18		0.54	3.13	0.13
[2193]	CONVERGENT MARGIN	SCOTIA ARC / SOUTH SANDWICH ISLAND ARC / BELLINGSHAUSEN		-59.42	-59.42	-27.08	-27.08	SAE			s_SSB.13.4 [2193]	ANDESITE [2193]									VOL					WR [2193]	56.64	0.91		15.86				10.18	8.42	2.84	0.2		0.52	3.21	0.13
[2193]	CONVERGENT MARGIN	SCOTIA ARC / SOUTH SANDWICH ISLAND ARC / BELLINGSHAUSEN		-59.42	-59.42	-27.08	-27.08	SAE			s_SSB.14.1 [2193]	ANDESITE [2193]									VOL					WR [2193]	55.78	0.89		15.59				10.36	8.73	3.39	0.19		0.52	3.19	0.15
[2193]	CONVERGENT MARGIN	SCOTIA ARC / SOUTH SANDWICH ISLAND ARC / BELLINGSHAUSEN		-59.42	-59.42	-27.08	-27.08	SAE			s_SSB.17.1 [2193]	ANDESITE [2193]									VOL					WR [2193]	56.01	0.86		15.68				10.67	8.44	3.21	0.18		0.5	3.13	0.13
[2193]	CONVERGENT MARGIN	SCOTIA ARC / SOUTH SANDWICH ISLAND ARC / THULE		-59.45	-59.45	-27.37	-27.37	SAE			s_SST.7.1 [2193]	ANDESITE, BASALTIC [2193]									VOL					WR [2193]	53.31	0.73		16.44				9.85	10.38	5.11	0.2		0.44	2.57	0.1
[2193]	CONVERGENT MARGIN	SCOTIA ARC / SOUTH SANDWICH ISLAND ARC / THULE		-59.45	-59.45	-27.37	-27.37	SAE			s_SST.3.1 [2193]	ANDESITE, BASALTIC [2193]									VOL					WR [2193]	55.32	0.75		16.9				9.24	8.66	3.75	0.19		0.51	2.66	0.12
[2193]	CONVERGENT MARGIN	SCOTIA ARC / SOUTH SANDWICH ISLAND ARC / THULE		-59.45	-59.45	-27.37	-27.37	SAE			s_SST.1.2 [2193]	ANDESITE, BASALTIC [2193]									VOL					WR [2193]	55.63	0.77		16.85				9.21	8.77	3.62	0.19		0.51	3.25	0.11
[2193]	CONVERGENT MARGIN	SCOTIA ARC / SOUTH SANDWICH ISLAND ARC / THULE		-59.45	-59.45	-27.37	-27.37	SAE			s_SST.2.1 [2193]	ANDESITE, BASALTIC [2193]									VOL					WR [2193]	55.69	0.75		17.06				9.19	8.9	3.73	0.19		0.5	3.01	0.12
[2193]	CONVERGENT MARGIN	SCOTIA ARC / SOUTH SANDWICH ISLAND ARC / THULE		-59.45	-59.45	-27.37	-27.37	SAE			s_SST.6.2 [2193]	ANDESITE, BASALTIC [2193]									VOL					WR [2193]	55.69	1.14		14.52				11.81	7.61	3.4	0.21		0.79	3.14	0.17
[2193]	CONVERGENT MARGIN	SCOTIA ARC / SOUTH SANDWICH ISLAND ARC / THULE		-59.45	-59.45	-27.37	-27.37	SAE			s_SST.8.6 [2193]	ANDESITE, BASALTIC [2193]									VOL					WR [2193]	56.91	1.06		14.57				11.1	7.5	3.19	0.21		0.85	3.1	0.19
[2193]	CONVERGENT MARGIN	SCOTIA ARC / SOUTH SANDWICH ISLAND ARC / LESKOV		-56.67	-56.67	-28.13	-28.13	SAE			s_SSL.13.1 [2193]	ANDESITE [2193]								PHYRIC [2193]	VOL					WR [2193]
[13451]	CONVERGENT MARGIN	SCOTIA ARC / ANTARCTIC PENINSULA / ALEXANDER ISLAND	ELGAR UPLANDS	-69.67	-69.67	-70.72	-70.72	SAE			s_KG. 4400.1 [13451]	BASALT [13451]				PHANEROZOIC [13451]					VOL					WR [13451]	51.71	0.77		14.73				7.7	9.14	7.73	0.15		1.49	2.43	0.2
[13451]	CONVERGENT MARGIN	SCOTIA ARC / ANTARCTIC PENINSULA / ALEXANDER ISLAND	ELGAR UPLANDS	-69.67	-69.67	-70.72	-70.72	SAE			s_KG. 2081.2 [13451]	ANDESITE, BASALTIC [13451]				PHANEROZOIC [13451]					VOL					WR [13451]	52.7	0.88		14.5				8.37	8.89	9.5	0		1.65	2.6	0
[13451]	CONVERGENT MARGIN	SCOTIA ARC / ANTARCTIC PENINSULA / ALEXANDER ISLAND	ELGAR UPLANDS	-69.67	-69.67	-70.72	-70.72	SAE			s_KG.2168.2 [13451]	ANDESITE, BASALTIC [13451]				PHANEROZOIC [13451]					VOL					WR [13451]	52.95	0.81		14.1				7.27	9.97	7.43	0.17		1.66	1.8	0.17
[13451]	CONVERGENT MARGIN	SCOTIA ARC / ANTARCTIC PENINSULA / ALEXANDER ISLAND	ELGAR UPLANDS	-69.67	-69.67	-70.72	-70.72	SAE			s_KG. 4411.2A [13451]	ANDESITE [13451]				PHANEROZOIC [13451]					VOL					WR [13451]	57.3	0.78		16.59				5.61	7.57	2.87	0.12		1.87	3.09	0.2
[13451]	CONVERGENT MARGIN	SCOTIA ARC / ANTARCTIC PENINSULA / ALEXANDER ISLAND	ELGAR UPLANDS	-69.67	-69.67	-70.72	-70.72	SAE			s_KG. 4417.1C [13451]	ANDESITE, BASALTIC [13451]				PHANEROZOIC [13451]					VOL					WR [13451]	52.78	0.61		15.1				6.68	7.02	8.23	0.19		3.87	2.34	0.1
[13451]	CONVERGENT MARGIN	SCOTIA ARC / ANTARCTIC PENINSULA / ALEXANDER ISLAND	ELGAR UPLANDS	-69.67	-69.67	-70.72	-70.72	SAE			s_KG. 4418.1 [13451]	ANDESITE [13451]				PHANEROZOIC [13451]					VOL					WR [13451]	62.06	0.71		15.72				5.16	5.25	2.9	0.1		2.96	2.91	0.1
[13451]	CONVERGENT MARGIN	SCOTIA ARC / ANTARCTIC PENINSULA / ALEXANDER ISLAND	ELGAR UPLANDS	-69.67	-69.67	-70.72	-70.72	SAE			s_KG. 4422.3 [13451]	ANDESITE, BASALTIC [13451]				PHANEROZOIC [13451]					VOL					WR [13451]	55.83	0.74		15.56				6.61	7.85	5.86	0.12		2.01	2.12	0.1
[13451]	CONVERGENT MARGIN	SCOTIA ARC / ANTARCTIC PENINSULA / ALEXANDER ISLAND	ELGAR UPLANDS	-69.67	-69.67	-70.72	-70.72	SAE			s_KG. 4425.1 [13451]	ANDESITE, BASALTIC [13451]				PHANEROZOIC [13451]					VOL					WR [13451]	56.41	0.7		15.32				6.56	8.36	5.58	0.13		1.95	2.32	0.1
[13451]	CONVERGENT MARGIN	SCOTIA ARC / ANTARCTIC PENINSULA / ALEXANDER ISLAND	FINLANDIA FOOTHILLS	-69.93	-69.93	-70.1	-70.1	SAE			s_KG. 2015.1 [13451]	ANDESITE [13451]				PHANEROZOIC [13451]					VOL					WR [13451]
[13451]	CONVERGENT MARGIN	SCOTIA ARC / ANTARCTIC PENINSULA / ALEXANDER ISLAND	GEODE NUNATAKS	-69.83	-69.83	-70.08	-70.08	SAE			s_KG. 4402.1C [13451]	ANDESITE, BASALTIC [13451]				PHANEROZOIC [13451]					VOL					WR [13451]	55.84	0.78		18.72				7.05	7.93	2.75	0.14		1.7	3.19	0.15
[13451]	CONVERGENT MARGIN	SCOTIA ARC / ANTARCTIC PENINSULA / ALEXANDER ISLAND	GEODE NUNATAKS	-69.83	-69.83	-70.08	-70.08	SAE			s_KG. 4403.3A [13451]	ANDESITE, BASALTIC [13451]				PHANEROZOIC [13451]					VOL					WR [13451]	53.74	1.07		18.58				7.14	8.55	2.89	0.13		1.97	3.43	0.25
[13451]	CONVERGENT MARGIN	SCOTIA ARC / ANTARCTIC PENINSULA / ALEXANDER ISLAND	GEODE NUNATAKS	-69.83	-69.83	-70.08	-70.08	SAE			s_KG. 4403.4 [13451]	BASALT [13451]				PHANEROZOIC [13451]					VOL					WR [13451]	45.18	0.68		14.54				7.7	14.01	4.27	0.23		0.36	1.94	0.16
[13451]	CONVERGENT MARGIN	SCOTIA ARC / ANTARCTIC PENINSULA / ALEXANDER ISLAND	GEODE NUNATAKS	-69.83	-69.83	-70.08	-70.08	SAE			s_KG. 4403.5A [13451]	ANDESITE, BASALTIC [13451]				PHANEROZOIC [13451]					VOL					WR [13451]	52.73	0.78		15.57				7.87	9.18	7.36	0.15		1.45	2.59	0.17
[13451]	CONVERGENT MARGIN	SCOTIA ARC / ANTARCTIC PENINSULA / ALEXANDER ISLAND	GEODE NUNATAKS	-69.83	-69.83	-70.08	-70.08	SAE			s_KG. 4404.5A [13451]	ANDESITE, BASALTIC [13451]				PHANEROZOIC [13451]					VOL					WR [13451]	52.92	0.96		17.44				8.05	8.63	5.11	0.15		1.2	2.88	0.14
[13451]	CONVERGENT MARGIN	SCOTIA ARC / ANTARCTIC PENINSULA / ALEXANDER ISLAND	ROUEN MOUNTAINS	-69.17	-69.17	-70.88	-70.88	SAE			s_KG. 4323.1 [13451]	BASALT [13451]				PHANEROZOIC [13451]					VOL					WR [13451]	51.86	0.77		14.66				7.04	7.24	8.63	0.13		2.64	1.82	0.16
[13451]	CONVERGENT MARGIN	SCOTIA ARC / ANTARCTIC PENINSULA / ALEXANDER ISLAND	ROUEN MOUNTAINS	-69.17	-69.17	-70.88	-70.88	SAE			s_KG. 4339.3 [13451]	ANDESITE, BASALTIC [13451]				PHANEROZOIC [13451]					VOL					WR [13451]	54.25	0.74		14.97				7.16	8.32	8.49	0.14		1.49	2.5	0.2
[13451]	CONVERGENT MARGIN	SCOTIA ARC / ANTARCTIC PENINSULA / ALEXANDER ISLAND	ROUEN MOUNTAINS	-69.17	-69.17	-70.88	-70.88	SAE			s_KG. 4751.3 [13451]	ANDESITE [13451]				PHANEROZOIC [13451]					VOL					WR [13451]	57.83	0.61		14.11				6.93	6.79	6.85	0.15		1.55	1.72	0.12
[13451]	CONVERGENT MARGIN	SCOTIA ARC / ANTARCTIC PENINSULA / ALEXANDER ISLAND	ROUEN MOUNTAINS	-69.17	-69.17	-70.88	-70.88	SAE			s_KG. 4760.3 [13451]	ANDESITE [13451]				PHANEROZOIC [13451]					VOL					WR [13451]	56.63	0.71		14.4				6.07	8.15	7.47	0.06		0.41	3.1	0.19
[13451]	CONVERGENT MARGIN	SCOTIA ARC / ANTARCTIC PENINSULA / ALEXANDER ISLAND	ROTHSCHILD ISLAND	-69.7	-69.7	-72.5	-72.5	SAE			s_KG. 2331.5 [13451]	ANDESITE [13451]				PHANEROZOIC [13451]					VOL					WR [13451]	58.91	0.62		14.18				6.82	5.74	6.24			2.37	2.96	0.12
[10315]	CONVERGENT MARGIN	SCOTIA ARC / ANTARCTIC PENINSULA / ALEXANDER ISLAND / MOUNT PINAFORE	ELGAR UPLANDS	-71.5	-71.5	-68.42	-68.42	SAE			s_KG.2223.3 [10315]	BASANITE [10315]				NEOGENE [10315]					VOL					WR [10315]	46.32	2.28		15.22		1.53	8.9		7.9	8.23	0.18		2.09	4.32	0.65
[10315]	CONVERGENT MARGIN	SCOTIA ARC / ANTARCTIC PENINSULA / ALEXANDER ISLAND / MOUNT PINAFORE	ELGAR UPLANDS	-71.5	-71.5	-68.42	-68.42	SAE			s_KG.3609.9 [10315]	TEPHRITE [10315]				NEOGENE [10315]					VOL					WR [10315]	46.95	2.85		15.58		1.45	9.7		8.36	8.01	0.17		1.83	4.24	0.68
[10315]	CONVERGENT MARGIN	SCOTIA ARC / ANTARCTIC PENINSULA / ALEXANDER ISLAND / MOUNT PINAFORE	ELGAR UPLANDS	-71.5	-71.5	-68.42	-68.42	SAE			s_KG.3616.5 [10315]	HAWAIITE [10315]				NEOGENE [10315]					VOL					WR [10315]	48.6	2.42		16.27		1.38	9.26		7.18	6.16	0.17		1.81	4.67	0.83
[10315]	CONVERGENT MARGIN	SCOTIA ARC / ANTARCTIC PENINSULA / ALEXANDER ISLAND	GLUCK PEAK, BEETHOVEN PENINSULA	-71.42	-71.7	-72.67	-74.17	SAE			s_T.565.1 [10315]	HAWAIITE [10315]				NEOGENE [10315]					VOL					WR [10315]	48.66	2.39		17.14		1.28	8.48		9.96	5.46	0.17		1.71	4.01	0.44
[10315]	CONVERGENT MARGIN	SCOTIA ARC / ANTARCTIC PENINSULA / ALEXANDER ISLAND	GLUCK PEAK, BEETHOVEN PENINSULA	-71.42	-71.7	-72.67	-74.17	SAE			s_KG.3627.8 [10315]	HAWAIITE [10315]				NEOGENE [10315]					VOL					WR [10315]	49.7	2.21		16.71		1.23	8.23		9.89	5.26	0.13		1.71	3.82	0.5
[10315]	CONVERGENT MARGIN	SCOTIA ARC / ANTARCTIC PENINSULA / ALEXANDER ISLAND	MUSSORGSKY PEAKS, BEETHOVEN PENINSULA	-71.42	-71.7	-72.67	-74.17	SAE			s_KG.1513.2 [10315]	TRACHYBASALT [10315]				NEOGENE [10315]					VOL					WR [10315]	50.23	1.96		15.38		0.68	9.01		8.53	8.09	0.16		1.57	3.54	0.35
[10315]	CONVERGENT MARGIN	SCOTIA ARC / ANTARCTIC PENINSULA / ALEXANDER ISLAND	MUSSORGSKY PEAKS, BEETHOVEN PENINSULA	-71.42	-71.7	-72.67	-74.17	SAE			s_KG.3620.7 [10315]	BASALT [10315]				NEOGENE [10315]					VOL					WR [10315]	50.67	1.86		15.16		1.24	8.29		8.56	7.94	0.14		1.53	3.31	0.38
[10315]	CONVERGENT MARGIN	SCOTIA ARC / ANTARCTIC PENINSULA / ALEXANDER ISLAND	NORTHERN WAITABIT CLIFFS, SW ALEXANDER ISLAND	-71.47	-71.75	-68.5	-68.5	SAE			s_KG.68.12 [10315]	TRACHYBASALT [10315]				MIOCENE [10315]					VOL					WR [10315]	45.3	2.62		15.73		4.27	5.88		9.1	6.7	0.16		2.31	2.84	0.89
[10315]	CONVERGENT MARGIN	SCOTIA ARC / ANTARCTIC PENINSULA / ALEXANDER ISLAND	NORTHERN WAITABIT CLIFFS, SW ALEXANDER ISLAND	-71.47	-71.75	-68.5	-68.5	SAE			s_KG.103.225 [10315]	PHONOTEPHRITE [10315]				MIOCENE [10315]					VOL					WR [10315]	46.4	2.26		16.33		3.73	5.89		6.73	4.22	0.14		3.44	4.64	1.09
[10315]	CONVERGENT MARGIN	SCOTIA ARC / ANTARCTIC PENINSULA / ALEXANDER ISLAND	NORTHERN WAITABIT CLIFFS, SW ALEXANDER ISLAND	-71.47	-71.75	-68.5	-68.5	SAE			s_KG.103.224 [10315]	TRACHYBASALT [10315]				MIOCENE [10315]					VOL					WR [10315]	46.53	2.22		16.33		3.53	6.59		7.44	4.89	0.17		3.18	3.03	1.04
[10315]	CONVERGENT MARGIN	SCOTIA ARC / SOUTH SHETLAND ISLANDS / KING GEORGE ISLAND / MELVILLE PEAK		-62.05	-62.05	-58.4	-58.4	SAE			s_G.31.1 [10315]	BASALT [10315]	20000000 [10315]	20000000 [10315]		MIOCENE [10315]					VOL					WR [10315]	52	0.91		17.14		1.59	5.68		10.75	7.1	0.12		0.91	3	0.12
[10315]	CONVERGENT MARGIN	SCOTIA ARC / SOUTH SHETLAND ISLANDS / KING GEORGE ISLAND / MELVILLE PEAK		-62.05	-62.05	-58.4	-58.4	SAE			s_G.32.1 [10315]	BASALT [10315]	20000000 [10315]	20000000 [10315]		MIOCENE [10315]					VOL					WR [10315]	52.03	0.88		16.85		1.43	5.71		11.22	7.3	0.14		0.89	2.87	0.13
[10315]	CONVERGENT MARGIN	SCOTIA ARC / SOUTH SHETLAND ISLANDS / KING GEORGE ISLAND	CINDER SPUR, KRAKOW PENINSULA	-62.13	-62.13	-58.25	-58.25	SAE			s_1 [10315]	BASALT [10315]	14400000 [10315]	29500000 [10315]		CENOZOIC [10315]					VOL					WR [10315]	50.51	0.79		18.35		1.85	6.16		10.63	5.2	0.18		0.71	3.45	0.18
[10315]	CONVERGENT MARGIN	SCOTIA ARC / SOUTH SHETLAND ISLANDS / KING GEORGE ISLAND	CINDER SPUR, KRAKOW PENINSULA	-62.13	-62.13	-58.25	-58.25	SAE			s_2 [10315]	ANDESITE, BASALTIC [10315]	14400000 [10315]	29500000 [10315]		CENOZOIC [10315]					VOL					WR [10315]	52.07	0.73		18.19		1.68	5.61		9.42	5.76	0.19		0.77	3.54	0.2
[10315]	CONVERGENT MARGIN	SCOTIA ARC / SOUTH SHETLAND ISLANDS / KING GEORGE ISLAND	CINDER SPUR, KRAKOW PENINSULA	-62.13	-62.13	-58.25	-58.25	SAE			s_3 [10315]	ANDESITE, BASALTIC [10315]	14400000 [10315]	29500000 [10315]		CENOZOIC [10315]					VOL					WR [10315]	54.12	0.85		18.02		1.58	5.27		7.84	5.38	0.16		1.02	3.7	0.14
[10315]	CONVERGENT MARGIN	SCOTIA ARC / SOUTH SHETLAND ISLANDS / KING GEORGE ISLAND	CINDER SPUR, KRAKOW PENINSULA	-62.13	-62.13	-58.25	-58.25	SAE			s_4 [10315]	ANDESITE [10315]	14400000 [10315]	29500000 [10315]		CENOZOIC [10315]					VOL					WR [10315]	58.88	0.52		16.85		1.77	4.43		6.15	3.97	0.24		0.75	3.9	0.33
[10315]	CONVERGENT MARGIN	SCOTIA ARC / SOUTH SHETLAND ISLANDS / KING GEORGE ISLAND	MARTINS HEAD, KRAKOW PENINSULA	-62.13	-62.13	-58.25	-58.25	SAE			s_5 [10315]	ANDESITE, BASALTIC [10315]	14400000 [10315]	29500000 [10315]		CENOZOIC [10315]					VOL					WR [10315]	51.52	0.75		17.7		2	6.65		9.53	5.18	0.19		0.8	3.71	0.22
[10315]	CONVERGENT MARGIN	SCOTIA ARC / SOUTH SHETLAND ISLANDS / KING GEORGE ISLAND	MARTINS HEAD, KRAKOW PENINSULA	-62.13	-62.13	-58.25	-58.25	SAE			s_6 [10315]	ANDESITE, BASALTIC [10315]	14400000 [10315]	29500000 [10315]		CENOZOIC [10315]					VOL					WR [10315]	52.02	0.91		18.51		1.82	6.06		9.45	5.62	0.18		0.82	3.82	0.19
[10315]	CONVERGENT MARGIN	SCOTIA ARC / SOUTH SHETLAND ISLANDS / KING GEORGE ISLAND	MARTINS HEAD, KRAKOW PENINSULA	-62.13	-62.13	-58.25	-58.25	SAE			s_7 [10315]	ANDESITE [10315]	14400000 [10315]	29500000 [10315]		CENOZOIC [10315]					VOL					WR [10315]	57.18	0.59		18.24		1.71	4.28		7.06	4.2	0.17		0.94	4.36	0.26
[10315]	CONVERGENT MARGIN	SCOTIA ARC / SOUTH SHETLAND ISLANDS / KING GEORGE ISLAND	TERNYCK NEEDLE, KRAKOW PENINSULA	-62.13	-62.13	-58.25	-58.25	SAE			s_G.13.1 [10315]	ANDESITE, BASALTIC [10315]	14400000 [10315]	29500000 [10315]		CENOZOIC [10315]					VOL					WR [10315]	55.4	0.7		18.7		2.15	5.39		8.92	4.9	0.13		1.44	3.82	0.14
[10315]	CONVERGENT MARGIN	SCOTIA ARC / BRANSFIELD STRAIT / BRABANT ISLAND		-64.28	-64.28	-62.33	-62.33	SAE			s_OG.344 [10315]	BASALT, OLIVINE [10315]		1000000 [10315]							VOL					WR [10315]	48.25	1.65		17.04		2.66	7.71		10.55	7.22	0.18		0.39	3.34	0.37
[10315]	CONVERGENT MARGIN	SCOTIA ARC / ANTARCTIC PENINSULA / PAULET ISLAND		-63.58	-63.58	-55.77	-55.77	SAE			s_27788 [10315]	BASALT, ALKALINE [10315]	300000 [10315]	300000 [10315]							VOL					WR [10315]	46.41	2.6		16.33		2.18	7.83		9.6	8.11	0.16		1.34	4.3	0.83		0.09	0.13
[10315]	CONVERGENT MARGIN	SCOTIA ARC / ANTARCTIC PENINSULA / TABARIN PENINSULA	SOUTHERN TABARIN PENINSULA	-63.6	-63.6	-57	-57	SAE			s_27831 [10315]	HAWAIITE [10315]	1100000 [10315]	1100000 [10315]		PLEISTOCENE [10315]					VOL					WR [10315]	47.64	1.86		15.25		2.05	8.82		8.49	9.66	0.18		1.26	3.71	0.44		0.65	0.05
[10315]	CONVERGENT MARGIN	SCOTIA ARC / ANTARCTIC PENINSULA / DUNDEE ISLAND		-63.48	-63.48	-55.97	-55.97	SAE			s_27827 [10315]	HAWAIITE [10315]	1100000 [10315]	1100000 [10315]		PLEISTOCENE [10315]					VOL					WR [10315]	47.99	2.65		16.58		1.64	8.36		9.94	6.2	0.18		1.58	4.09	0.52		0.05	0.07
[10315]	CONVERGENT MARGIN	SCOTIA ARC / ANTARCTIC PENINSULA / TABARIN PENINSULA	SEVEN BUTTRESSES, TABARIN PENINSULA	-63.6	-63.6	-57	-57	SAE			s_D.3302.1 [10315]	BASALT, OLIVINE [10315]	1100000 [10315]	1100000 [10315]		PLEISTOCENE [10315]					VOL			F		WR [10315]	48.85	1.84		15.58		1.76	8.83		8.15	8.62	0.15		1.17	3.76	0.47		0.39	0.16		0.65
[10315]	CONVERGENT MARGIN	SCOTIA ARC / PRINCE GUSTAV CHANNEL / EGG ISLAND		-63.68	-63.68	-57.7	-57.7	SAE			s_27839 [10315]	HAWAIITE [10315]				NEOGENE [10315]					VOL					WR [10315]	47.94	1.71		16.53		4.5	4.9		7.93	6.84	0.18		1.55	4.21	0.47		2	1.1
[10315]	CONVERGENT MARGIN	SCOTIA ARC / PRINCE GUSTAV CHANNEL / RED ISLAND		-63.73	-63.73	-57.87	-57.87	SAE			s_27812 [10315]	HAWAIITE [10315]	1600000 [10315]	1600000 [10315]		PLEISTOCENE [10315]					VOL					WR [10315]	48.28	2.57		15.37		2.39	8.15		9.75	7.26	0.18		1.42	3.97	0.5		2	1.1
[10315]	CONVERGENT MARGIN	SCOTIA ARC / ANTARCTIC PENINSULA / JAMES ROSS ISLAND GROUP	PALISADE NUNATAK	-64	-64	-58	-58	SAE			s_D.4088.5 [10315]	TRACHYTE [10315]				CENOZOIC [10315]					VOL					WR [10315]	57.06	1.19		18.19		2.75	2.5		2.91	1.3	0.09		4.46	5.69	0.28		3.1	0.1		0.12
[10315]	CONVERGENT MARGIN	SCOTIA ARC / ANTARCTIC PENINSULA / JAMES ROSS ISLAND GROUP	PALISADE NUNATAK	-64	-64	-58	-58	SAE			s_D4088.4 [10315]	TRACHYTE [10315]				CENOZOIC [10315]					VOL					WR [10315]	58.58	0.76		19.23		2.26	2.04		2.52	0.75	0.06		4.91	6.36	0.08		2.16	0.13		0.13
[10315]	CONVERGENT MARGIN	SCOTIA ARC / ANTARCTIC PENINSULA / SEAL NUNATAKS	SEAL NUNATAKS, BULL NUNATAK	-65.05	-65.05	-60.18	-60.18	SAE			s_D.4689.1 [10315]	BASALT, ALKALINE [10315]				CENOZOIC [10315]					VOL					WR [10315]	49.2	1.98		14.89				10.45	8.39	9.19	0.15		1.11	3.65	0.21
[10315]	CONVERGENT MARGIN	SCOTIA ARC / ANTARCTIC PENINSULA / SEAL NUNATAKS	SEAL NUNATAKS, BRUCE NUNATAK	-65	-65.25	-59.5	-60	SAE			s_D.4691.1 [10315]	BASALT [10315]	1500000 [10315]	1500000 [10315]		PLEISTOCENE [10315]					VOL					WR [10315]	50.85	2.32		14.93				10.29	8.47	5.9	0.2		1.19	3.58	0.27
[10315]	CONVERGENT MARGIN	SCOTIA ARC / ANTARCTIC PENINSULA / JASON PENINSULA / ARGO POINT		-66.25	-66.25	-60.92	-60.92	SAE			s_R.217.1 [10315]	BASALT, ALKALINE [10315]	900000 [10315]	1400000 [10315]		PLEISTOCENE [10315]				INTERSERTAL [10315]	VOL			F		WR [10315]	49.25	1.66		14.78				11.09	8.34	8.75	0.16		0.74	3.83	0.27
[10315]	CONVERGENT MARGIN	SCOTIA ARC / ANTARCTIC PENINSULA / JASON PENINSULA / ARGO POINT		-66.25	-66.25	-60.92	-60.92	SAE			s_R.217.4 [10315]	BASALT [10315]	900000 [10315]	1400000 [10315]		PLEISTOCENE [10315]				HYALOPILITIC TO VARIOLITIC [10315]	VOL					WR [10315]	50.18	1.72		14.35				10.98	8.65	8.2	0.16		0.61	3.5	0.23
[10315]	CONVERGENT MARGIN	SCOTIA ARC / ANTARCTIC PENINSULA / JASON PENINSULA / ARGO POINT		-66.25	-66.25	-60.92	-60.92	SAE			s_R.217.9 [10315]	BASALT, OLIVINE [10315]	900000 [10315]	1400000 [10315]		PLEISTOCENE [10315]					VOL					WR [10315]	50.89	1.69		14.68				10.38	8.45	7.55	0.15		0.79	4.25	0.31
[10315]	CONVERGENT MARGIN	SCOTIA ARC / ANTARCTIC PENINSULA / JASON PENINSULA / ARGO POINT		-66.25	-66.25	-60.92	-60.92	SAE			s_R.217.2 [10315]	BASALT, ALKALINE [10315]	900000 [10315]	1400000 [10315]		PLEISTOCENE [10315]				INTERSERTAL [10315]	VOL			F		WR [10315]	50.95	1.83		14.92				10.38	9.13	6.75	0.15		0.83	4.24	0.3
[2701]	CONVERGENT MARGIN	SCOTIA ARC / EAST SCOTIA RIDGE / EAST SCOTIA RIDGE SEGMENT E2		-55.864	-55.864	-29.5	-29.5	SAQ	-3237	-3237	s_WX.37 [2701]	ANDESITE, BASALTIC [2701]									VOL			F		WR [2701]	53.25	1.64		15.3				9.56	10.53	6.24	0.16		0.3	3	0.17
[2701]	CONVERGENT MARGIN	SCOTIA ARC / EAST SCOTIA RIDGE / EAST SCOTIA RIDGE SEGMENT E2		-55.887	-55.887	-29.5	-29.5	SAQ	-3157	-3157	s_WX.36 [2701]	ANDESITE, BASALTIC [2701]									VOL			F		WR [2701]	55.29	1.97		15.28				10	8.1	4.16	0.18		0.74	3.39	0.28
[2701]	CONVERGENT MARGIN	SCOTIA ARC / EAST SCOTIA RIDGE / EAST SCOTIA RIDGE SEGMENT E2		-55.905	-55.905	-29.5	-29.5	SAQ	-3051	-3051	s_WX.35 [2701]	ANDESITE, BASALTIC [2701]									VOL			F		WR [2701]	53.1	1.3		15.99				8.65	10.87	6.36	0.16		0.28	2.78	0.14
[2701]	CONVERGENT MARGIN	SCOTIA ARC / EAST SCOTIA RIDGE / EAST SCOTIA RIDGE SEGMENT E2		-55.941	-55.941	-29.5	-29.5	SAQ	-3015	-3015	s_WX.34 [2701]	ANDESITE, BASALTIC [2701]									VOL			F		WR [2701]	56.82	2.29		15.02				10.83	6.72	3.44	0.19		0.81	3.56	0.3
[2701]	CONVERGENT MARGIN	SCOTIA ARC / EAST SCOTIA RIDGE / EAST SCOTIA RIDGE SEGMENT E2		-55.959	-55.959	-29.5	-29.5	SAQ	-2920	-2920	s_WX.33 [2701]	ANDESITE [2701]									VOL			F		WR [2701]	59.01	1.82		15.83				9.15	5.88	2.86	0.16		0.89	3.85	0.31
[2701]	CONVERGENT MARGIN	SCOTIA ARC / EAST SCOTIA RIDGE / EAST SCOTIA RIDGE SEGMENT E2		-55.977	-55.977	-29.5	-29.5	SAQ	-2857	-2857	s_WX.32 [2701]	ANDESITE [2701]									VOL			F		WR [2701]	60.54	1.52		15.87				8.53	5.79	2.71	0.17		0.91	3.88	0.46
[2701]	CONVERGENT MARGIN	SCOTIA ARC / EAST SCOTIA RIDGE / EAST SCOTIA RIDGE SEGMENT E2		-55.994	-55.994	-29.5	-29.5	SAQ	-2827	-2827	s_WX.31 [2701]	ANDESITE, BASALTIC [2701]									VOL			F		WR [2701]	55.59	1.81		15.14				10.27	8.05	4.27	0.18		0.73	3.27	0.27
[2701]	CONVERGENT MARGIN	SCOTIA ARC / EAST SCOTIA RIDGE / EAST SCOTIA RIDGE SEGMENT E2		-56.012	-56.012	-29.5	-29.5	SAQ	-2779	-2779	s_WX.30 [2701]	ANDESITE, BASALTIC [2701]									VOL			F		WR [2701]	55.28	1.67		16.21				9.44	8.1	4.34	0.16		0.78	3.42	0.25
[2701]	CONVERGENT MARGIN	SCOTIA ARC / EAST SCOTIA RIDGE / EAST SCOTIA RIDGE SEGMENT E2		-56.049	-56.049	-29.5	-29.5	SAQ	-2641	-2641	s_WX.29 [2701]	ANDESITE, BASALTIC [2701]									VOL			F		WR [2701]	55.28	1.71		15.35				9.25	8.64	4.6	0.17		0.9	2.88	0.25
[2701]	CONVERGENT MARGIN	SCOTIA ARC / EAST SCOTIA RIDGE / EAST SCOTIA RIDGE SEGMENT E2		-56.067	-56.067	-29.5	-29.5	SAQ	-2687	-2687	s_WX.27 [2701]	ANDESITE, BASALTIC [2701]									VOL			F		WR [2701]	54.47	1.73		15.47				9.61	8.66	4.64	0.17		0.54	3.48	0.26
[2701]	CONVERGENT MARGIN	SCOTIA ARC / EAST SCOTIA RIDGE / EAST SCOTIA RIDGE SEGMENT E2		-56.083	-56.083	-29.5	-29.5	SAQ	-2607	-2607	s_WX.28 [2701]	ANDESITE, BASALTIC [2701]									VOL			F		WR [2701]	54.81	1.69		15.28				9.7	8.47	4.85	0.18		0.4	3.44	0.26
[2701]	CONVERGENT MARGIN	SCOTIA ARC / EAST SCOTIA RIDGE / EAST SCOTIA RIDGE SEGMENT E2		-56.087	-56.087	-29.5	-29.5	SAQ	-2686	-2686	s_WX.2 [2701]	ANDESITE, BASALTIC [2701]									VOL			F		WR [2701]	54.74	1.07		16.19				7.87	9.69	6.05	0.16		0.49	2.45	0.2
[2701]	CONVERGENT MARGIN	SCOTIA ARC / EAST SCOTIA RIDGE / EAST SCOTIA RIDGE SEGMENT E2		-56.088	-56.088	-29.5	-29.5	SAQ	-2569	-2569	s_WX.1 [2701]	ANDESITE, BASALTIC [2701]									VOL			F		WR [2701]	54.08	1.75		15.03				10.63	9.01	4.78	0.18		0.72	2.79	0.24
[2701]	CONVERGENT MARGIN	SCOTIA ARC / EAST SCOTIA RIDGE / EAST SCOTIA RIDGE SEGMENT E2		-56.118	-56.118	-29.5	-29.5	SAQ	-2749	-2749	s_WX.4 [2701]	ANDESITE, BASALTIC [2701]									VOL			F		WR [2701]	55.91	1.63		15.9				8.64	7.63	4.12	0.16		0.72	3.41	0.27
[2701]	CONVERGENT MARGIN	SCOTIA ARC / EAST SCOTIA RIDGE / EAST SCOTIA RIDGE SEGMENT E2		-56.166	-56.166	-29.5	-29.5	SAQ	-2930	-2930	s_WX.6 [2701]	ANDESITE, BASALTIC [2701]									VOL			F		WR [2701]	55.48	2.18		15.28				10.74	7.41	3.93	0.2		0.64	3.58	0.29
[2701]	CONVERGENT MARGIN	SCOTIA ARC / EAST SCOTIA RIDGE / EAST SCOTIA RIDGE SEGMENT E2		-56.19	-56.19	-29.5	-29.5	SAQ	-3106	-3106	s_WX.7 [2701]	ANDESITE, BASALTIC [2701]									VOL			F		WR [2701]	52.32	0.94		17.01				7.33	11.97	7.14	0.14		0.29	2.35	0.13
[2701]	CONVERGENT MARGIN	SCOTIA ARC / EAST SCOTIA RIDGE / EAST SCOTIA RIDGE SEGMENT E2		-56.213	-56.213	-29.5	-29.5	SAQ	-3204	-3204	s_WX.22 [2701]	ANDESITE, BASALTIC [2701]									VOL			F		WR [2701]	54.6	1.55		15.7				8.88	9.12	5.2	0.16		0.47	3.17	0.24
[2701]	CONVERGENT MARGIN	SCOTIA ARC / EAST SCOTIA RIDGE / EAST SCOTIA RIDGE SEGMENT E2		-56.22	-56.22	-29.5	-29.5	SAQ	-3210	-3210	s_WX.24 [2701]	ANDESITE, BASALTIC [2701]									VOL			F		WR [2701]	52.24	1.28		16.43				7.73	10.83	7.07	0.15		0.25	2.83	0.15
[2701]	CONVERGENT MARGIN	SCOTIA ARC / EAST SCOTIA RIDGE / EAST SCOTIA RIDGE SEGMENT E2		-56.252	-56.252	-29.5	-29.5	SAQ	-3308	-3308	s_WX.25 [2701]	ANDESITE, BASALTIC [2701]									VOL			F		WR [2701]	52.95	1.41		16.13				8.3	10.41	6.27	0.15		0.23	2.85	0.17
[2701]	CONVERGENT MARGIN	SCOTIA ARC / EAST SCOTIA RIDGE / EAST SCOTIA RIDGE SEGMENT E2		-56.273	-56.273	-29.5	-29.5	SAQ	-3339	-3339	s_WX.21 [2701]	ANDESITE, BASALTIC [2701]									VOL			F		WR [2701]	51.63	1.12		16.63				7.79	11.67	7.49	0.15		0.37	2.55	0.16
[2701]	CONVERGENT MARGIN	SCOTIA ARC / EAST SCOTIA RIDGE / EAST SCOTIA RIDGE SEGMENT E2		-56.295	-56.295	-29.5	-29.5	SAQ	-3330	-3330	s_WX.23 [2701]	ANDESITE, BASALTIC [2701]									VOL			F		WR [2701]	52.72	1.27		16.52				7.6	10.81	7.03	0.15		0.32	2.84	0.14
[2701]	CONVERGENT MARGIN	SCOTIA ARC / EAST SCOTIA RIDGE / EAST SCOTIA RIDGE SEGMENT E2		-56.319	-56.319	-29.5	-29.5	SAQ	-3363	-3363	s_WX.9 [2701]	ANDESITE, BASALTIC [2701]									VOL			F		WR [2701]	53.4	1.41		16.27				8.24	10.33	6.49	0.15		0.43	3.18	0.2
[2701]	CONVERGENT MARGIN	SCOTIA ARC / EAST SCOTIA RIDGE / EAST SCOTIA RIDGE SEGMENT E2		-56.341	-56.341	-29.5	-29.5	SAQ	-3497	-3497	s_WX.20 [2701]	ANDESITE, BASALTIC [2701]									VOL			F		WR [2701]	53.41	1.54		15.46				9.11	10.58	6.51	0.16		0.18	3.05	0.18
[2701]	CONVERGENT MARGIN	SCOTIA ARC / EAST SCOTIA RIDGE / EAST SCOTIA RIDGE SEGMENT E2		-56.364	-56.364	-29.5	-29.5	SAQ	-3476	-3476	s_WX.10 [2701]	ANDESITE, BASALTIC [2701]									VOL			F		WR [2701]	52.6	1.2		16.44				8.06	11.33	7.13	0.16		0.35	2.6	0.14
[2701]	CONVERGENT MARGIN	SCOTIA ARC / EAST SCOTIA RIDGE / EAST SCOTIA RIDGE SEGMENT E2		-56.4	-56.4	-29.5	-29.5	SAQ	-3550	-3550	s_WX.19 [2701]	ANDESITE, BASALTIC [2701]									VOL			F		WR [2701]	53.15	1.37		16.33				8.01	10.62	6.39	0.14		0.43	2.97	0.19
[2701]	CONVERGENT MARGIN	SCOTIA ARC / EAST SCOTIA RIDGE / EAST SCOTIA RIDGE SEGMENT E2		-56.422	-56.422	-29.5	-29.5	SAQ	-3603	-3603	s_WX.11 [2701]	ANDESITE, BASALTIC [2701]									VOL			F		WR [2701]	52.52	1.23		16.5				7.68	11.17	6.84	0.14		0.49	2.75	0.19
[2701]	CONVERGENT MARGIN	SCOTIA ARC / EAST SCOTIA RIDGE / EAST SCOTIA RIDGE SEGMENT E2		-56.439	-56.439	-29.5	-29.5	SAQ	-3603	-3603	s_WX.12 [2701]	ANDESITE, BASALTIC [2701]									VOL			F		WR [2701]	53.17	1.34		16.23				8.04	10.47	6.18	0.15		0.54	2.81	0.21
[2701]	CONVERGENT MARGIN	SCOTIA ARC / EAST SCOTIA RIDGE / EAST SCOTIA RIDGE SEGMENT E2		-56.5	-56.5	-29.5	-29.5	SAQ	-3445	-3445	s_WX.17 [2701]	ANDESITE, BASALTIC [2701]									VOL			F		WR [2701]	51.94	0.92		17.65				7.33	11.32	7.26	0.14		0.3	2.5	0.12
[2701]	CONVERGENT MARGIN	SCOTIA ARC / EAST SCOTIA RIDGE / EAST SCOTIA RIDGE SEGMENT E3		-56.459	-56.459	-29.5	-29.5	SAQ	-4023	-4023	s_WX.14 [2701]	ANDESITE, BASALTIC [2701]									VOL			F		WR [2701]	51.41	1.17		16.79				8.09	11.69	9.16	0.15		0.06	2.37	0.11
[2701]	CONVERGENT MARGIN	SCOTIA ARC / EAST SCOTIA RIDGE / EAST SCOTIA RIDGE SEGMENT E3		-56.499	-56.499	-29.5	-29.5	SAQ	-3965	-3965	s_WX.15 [2701]	ANDESITE, BASALTIC [2701]									VOL			F		WR [2701]	52.91	1.85		15.43				9.32	10.31	6.56	0.17		0.24	3.23	0.19
[2701]	CONVERGENT MARGIN	SCOTIA ARC / EAST SCOTIA RIDGE / EAST SCOTIA RIDGE SEGMENT E1		-56.57	-56.57	-29.5	-29.5	SAQ	-4275	-4275	s_WX.38 [2701]	ANDESITE, BASALTIC [2701]									VOL			F		WR [2701]	56.13	0.74		17.46				6.91	10.49	6.14	0.12		0.15	2.49	0.08
[2701]	CONVERGENT MARGIN	SCOTIA ARC / EAST SCOTIA RIDGE / EAST SCOTIA RIDGE SEGMENT E2 - DREDGE 157	EAST FLANK OF THE SUMMIT	-56.1138	-56.1138	-30.2777	-30.2777	SAQ	-2581	-2960	s_DR.157.2 [2701]	BASALT [2701]									VOL			F		WR [2701]	50.36	1.59		15.24				8.39	11.51	7.53	0.15		0.65	2.73	0.27
[2701]	CONVERGENT MARGIN	SCOTIA ARC / EAST SCOTIA RIDGE / EAST SCOTIA RIDGE SEGMENT E2 - DREDGE 157	EAST FLANK OF THE SUMMIT	-56.1138	-56.1138	-30.2777	-30.2777	SAQ	-2581	-2960	s_DR.157.3 [2701]	ANDESITE, BASALTIC [2701]									VOL			F		WR [2701]	52.36	1.19		16.26				7.59	10.07	5.59	0.15		0.69	3.21	0.24
[2701]	CONVERGENT MARGIN	SCOTIA ARC / EAST SCOTIA RIDGE / EAST SCOTIA RIDGE SEGMENT E1 - DREDGE 158	WEST FLANK OF THE SUMMIT	-56.1155	-56.1155	-30.3502	-30.3502	SAQ	-2581	-2960	s_DR.158.5 [2701]	ANDESITE, BASALTIC [2701]									VOL			F		WR [2701]	53.01	1.02		17.04				7.29	10.3	5.8	0.14		1.04	2.67	0.23
[2701]	CONVERGENT MARGIN	SCOTIA ARC / EAST SCOTIA RIDGE / EAST SCOTIA RIDGE SEGMENT E1 - DREDGE 158	WEST FLANK OF THE SUMMIT	-56.1155	-56.1155	-30.3502	-30.3502	SAQ	-2581	-2960	s_DR.158.6 [2701]	ANDESITE, BASALTIC [2701]									VOL			F		WR [2701]	52.61	1.02		16.84				7.5	10.38	5.67	0.15		1.05	2.63	0.24
[2724]	CONVERGENT MARGIN	SCOTIA ARC / SOUTH SANDWICH ISLAND ARC / VISOKOI / MOUNT HODSON	FINGER POINT	-56.7	-56.7	-27.15	-27.15	SAE			s_SSW.10.2 [2724]	BASALT [2724]									VOL					WR [2724]	51.12	0.89		17.83				9.3	11.67	5.47	0.19		0.39	2.22	0.08
[2509]	CONVERGENT MARGIN	SCOTIA ARC / SOUTH SANDWICH ISLAND ARC / ZAVODOVSKI		-56.33	-56.33	-27.53	-27.53	SAE			s_SHA.4.2 [2509]	BASALT [2509]								PORPHYRITIC [2509]	VOL					WR [2509]		0.84											0.19	2.21	0.12
[2509]	CONVERGENT MARGIN	SCOTIA ARC / SOUTH SANDWICH ISLAND ARC / VISOKOI		-56.72	-56.72	-27.25	-27.25	SAE			s_SSW.11.1 [2509]	ANDESITE, BASALTIC [2509]								PORPHYRITIC [2509]	VOL					WR [2509]		1.29											0.48	2.54	0.09
[2509]	CONVERGENT MARGIN	SCOTIA ARC / SOUTH SANDWICH ISLAND ARC / COOK		-59.47	-59.47	-27.2	-27.2	SAE			s_SSR.1.4 [2509]	BASALT [2509]								PORPHYRITIC [2509]	VOL					WR [2509]		0.83											0.43	2.54	0.3
[7505][7216]	CONVERGENT MARGIN	SCOTIA ARC / SOUTH SHETLAND ISLANDS / GREENWICH ISLAND	FORT POINT	-62.5417	-62.5667	-59.5417	-59.625	SAE			s_HA-1.1 [7505] / s_HA1.1 [7216]	BASALT [7505] / NOT GIVEN [7216]									VOL					WR [7505]	47.47	0.83		25.74				8.67	9.33	3.06	0.12		0.45	3.23	0.04
[7505]	CONVERGENT MARGIN	SCOTIA ARC / SOUTH SHETLAND ISLANDS / GREENWICH ISLAND	FORT POINT	-62.5417	-62.5667	-59.5417	-59.625	SAE			s_HA-19.1 [7505]	BASALT [7505]									VOL					WR [7505]	56.22	0.45		17.1				6.7	8.54	4.78	0.12		1.05	2.95	0.2
[7505]	CONVERGENT MARGIN	SCOTIA ARC / SOUTH SHETLAND ISLANDS / GREENWICH ISLAND	FORT POINT	-62.5417	-62.5667	-59.5417	-59.625	SAE			s_HA-20 [7505]	TONALITE [7505]									PLU					WR [7505]	63.8	0.53		15.58				5.3	4.36	2.19	0.12		2.05	3.93	0.15
[7505]	CONVERGENT MARGIN	SCOTIA ARC / SOUTH SHETLAND ISLANDS / GREENWICH ISLAND	FORT POINT	-62.5417	-62.5667	-59.5417	-59.625	SAE			s_HA-8.2A [7505]	TONALITE [7505]									PLU					WR [7505]	58.69	0.69		17.62				6.74	6.97	2.85	0.11		1.63	3.75	0.19
[6678]	CONVERGENT MARGIN	SCOTIA ARC / SOUTH SHETLAND ISLANDS / KING GEORGE ISLAND	SOUTHERN FILDES PENINSULA	-62.05	-62.05	-58.4	-58.4	SAE			s_P.608.5A [6678]	NOT GIVEN [6678]									VOL					WR [6678]
[6678]	CONVERGENT MARGIN	SCOTIA ARC / SOUTH SHETLAND ISLANDS / KING GEORGE ISLAND	SOUTHERN FILDES PENINSULA	-62.05	-62.05	-58.4	-58.4	SAE			s_P.615.1 [6678]	NOT GIVEN [6678]									VOL					WR [6678]
[6678]	CONVERGENT MARGIN	SCOTIA ARC / SOUTH SHETLAND ISLANDS / KING GEORGE ISLAND	HORATIO STUMP	-62.05	-62.05	-58.4	-58.4	SAE			s_P.619.1 [6678]	NOT GIVEN [6678]									VOL					WR [6678]
[6678]	CONVERGENT MARGIN	SCOTIA ARC / SOUTH SHETLAND ISLANDS / KING GEORGE ISLAND	MARIAN COVE	-62.05	-62.05	-58.4	-58.4	SAE			s_P.1473.5 [6678]	BASALT [6678]									VOL					WR [6678]	50	0.55		23.4		1.93	4.82		12.7	5	0.09		0.49	2.23	0.1
[6678]	CONVERGENT MARGIN	SCOTIA ARC / SOUTH SHETLAND ISLANDS / KING GEORGE ISLAND	LION^S RUMP	-62.05	-62.05	-58.4	-58.4	SAE			s_P.438.1 [6678]	NOT GIVEN [6678]									VOL					WR [6678]
[14922]	CONVERGENT MARGIN	SCOTIA ARC / SOUTH SANDWICH ISLAND ARC / ZAVODOVSKI		-56.33	-56.33	-27.53	-27.53	SAE			s_SS.19.2 [14922]	NOT GIVEN [14922]									VOL					WR [14922]	50.81	0.5		17.93				8.55	13.06	7.17	0.17		0.1	1.65	0.05
[14922]	CONVERGENT MARGIN	SCOTIA ARC / SOUTH SANDWICH ISLAND ARC / ZAVODOVSKI		-56.33	-56.33	-27.53	-27.53	SAE			s_SS.19.5 [14922]	NOT GIVEN [14922]									VOL					WR [14922]	53.1363	1.03735		14.8753				11.886	10.2224	5.86151	0.211498		0.241712	2.44733	0.0805706
[14922]	CONVERGENT MARGIN	SCOTIA ARC / SOUTH SANDWICH ISLAND ARC / CANDLEMAS		-57.08	-57.08	-26.72	-26.72	SAE			s_SS.82.2 [14922]	NOT GIVEN [14922]									VOL					WR [14922]
[14922]	CONVERGENT MARGIN	SCOTIA ARC / SOUTH SANDWICH ISLAND ARC / SAUNDERS		-57.8	-57.8	-26.47	-26.47	SAE			s_SS.18.3 [14922]	NOT GIVEN [14922]									VOL					WR [14922]
[14922]	CONVERGENT MARGIN	SCOTIA ARC / SOUTH SANDWICH ISLAND ARC / SAUNDERS		-57.8	-57.8	-26.47	-26.47	SAE			s_SS.18.7 [14922]	NOT GIVEN [14922]									VOL					WR [14922]
[14922]	CONVERGENT MARGIN	SCOTIA ARC / SOUTH SANDWICH ISLAND ARC / SAUNDERS		-57.8	-57.8	-26.47	-26.47	SAE			s_SS.18.11 [14922]	NOT GIVEN [14922]									VOL					WR [14922]
[14922]	CONVERGENT MARGIN	SCOTIA ARC / SOUTH SANDWICH ISLAND ARC / SAUNDERS		-57.8	-57.8	-26.47	-26.47	SAE			s_SS.18.18 [14922]	NOT GIVEN [14922]									VOL					WR [14922]	51.3622	0.674758		16.7884				8.92782	11.5212	8.38915	0.171207		0.281988	1.80271	0.0805681
[14922]	CONVERGENT MARGIN	SCOTIA ARC / SOUTH SANDWICH ISLAND ARC / SAUNDERS		-57.8	-57.8	-26.47	-26.47	SAE			s_SS.21.4 [14922]	NOT GIVEN [14922]									VOL					WR [14922]	51.15	0.85		17.98				9.25	11.8	6.28	0.17		0.33	2.1	0.09
[14922]	CONVERGENT MARGIN	SCOTIA ARC / SOUTH SANDWICH ISLAND ARC / SAUNDERS		-57.8	-57.8	-26.47	-26.47	SAE			s_SS.21.3 [14922]	NOT GIVEN [14922]									VOL					WR [14922]
[14922]	CONVERGENT MARGIN	SCOTIA ARC / SOUTH SANDWICH ISLAND ARC / THULE		-59.45	-59.45	-27.37	-27.37	SAE			s_SST.7.1 [14922]	NOT GIVEN [14922]									VOL					WR [14922]
[14922]	CONVERGENT MARGIN	SCOTIA ARC / SOUTH SANDWICH ARC BASIN / DREDGES 52-54	FORE-ARC	-55	-58	-25	-30	SAE			s_54.1 [14922]	NOT GIVEN [14922]									PER					WR [14922]
[2186]	CONVERGENT MARGIN	SCOTIA ARC / SOUTH SANDWICH ISLAND ARC / MONTAGU	MATHIAS POINT	-58.433	-58.433	-26.266	-26.266	SAE			s_SSM5.2ATREATED [2186]	OCEANITE [2186]									VOL					WR [2186]	49.7
[2186]	CONVERGENT MARGIN	SCOTIA ARC / SOUTH SANDWICH ISLAND ARC / LESKOV		-56.67	-56.67	-28.13	-28.13	SAE			s_SSL4.1 [2186]	ANDESITE, 2-PYROXENE [2186]								PORPHYRITIC [2186]	VOL					WR [2186]	58.6
[2186]	CONVERGENT MARGIN	SCOTIA ARC / SOUTH SANDWICH ISLAND ARC / CANDLEMAS	NORTHERN ISLAND	-57.08	-57.08	-26.72	-26.72	SAE			s_SSC29.2 [2186]	DACITE [2186]								APHYRIC [2186]	VOL					WR [2186]	64.4
[2186]	CONVERGENT MARGIN	SCOTIA ARC / SOUTH SANDWICH ISLAND ARC / ZAVODOVSKI	1962 ERUPTION, 56 KM NW OF ISLAND	-56.1	-56.1	-28.1	-28.1	SAQ			s_SSE [2186]	RHYOLITE [2186]							1962		VOL					WR [2186]	73
[2192]	CONVERGENT MARGIN	SCOTIA ARC / SOUTH SANDWICH ISLAND ARC		-57.8	-57.8	-26.45	-26.45	SAE			s_SSS.1.4 [2192]	BASALT [2192]									VOL					WR [2192]	50.48	0.62		17.55				8.31	11.47	7.06	0.17		0.28	2	0.15
[2395]	CONVERGENT MARGIN	SCOTIA ARC / SCOTIA SEA / DREDGE 20		-56	-57	-35	-35	SAQ			s_SS20.13 [2395]	BASALT [2395]									VOL			F		GL [2395]	51.7	1.37		16.23				8.14	11.14	6.99			0.25	3.11	0.2
[2395]	CONVERGENT MARGIN	SCOTIA ARC / SCOTIA SEA / DREDGE 20		-56	-57	-35	-35	SAQ			s_SS20.31 [2395]	BASALT [2395]									VOL			F		GL [2395]	52.16	1.42		16.19				8.12	11.21	7.04			0.26	3.07	0.17
[2395]	CONVERGENT MARGIN	SCOTIA ARC / SCOTIA SEA / DREDGE 20		-56	-57	-35	-35	SAQ			s_SS20.35 [2395]	BASALT [2395]									VOL			F		GL [2395]	51.69	1.34		16.36				7.99	11.24	7.09			0.23	3.09	0.16
[2395]	CONVERGENT MARGIN	SCOTIA ARC / SCOTIA SEA / DREDGE 20		-56	-57	-35	-35	SAQ			s_SS20.43 [2395]	BASALT [2395]									VOL			F		GL [2395]	51.58	1.37		16.39				8.22	11.21	7.08			0.25	3.1	0.18
[2395]	CONVERGENT MARGIN	SCOTIA ARC / SCOTIA SEA / DREDGE 20		-56	-57	-35	-35	SAQ			s_SS23.4 [2395]	BASALT [2395]									VOL			F		GL [2395]	51.34	1.54		15.99				8.91	11.36	6.69			0.35	3.38	0.2
[7903]	CONVERGENT MARGIN	SCOTIA ARC / SOUTH SHETLAND ISLANDS / KING GEORGE ISLAND	BARTON AND WEAVER PENINSULAS	-62.05	-62.05	-58.4	-58.4	SAE			s_P.2109.5 [7903]	VEIN, QUARTZ [7903]				CENOZOIC [7903]					VEIN					WR [7903]	87.83	1.16		7.38				1.35	0.95	0.03	0		0.09	0.33	0.17
[7903]	CONVERGENT MARGIN	SCOTIA ARC / SOUTH SHETLAND ISLANDS / KING GEORGE ISLAND	BARTON AND WEAVER PENINSULAS	-62.05	-62.05	-58.4	-58.4	SAE			s_P.2109.18 [7903]	VEIN, QUARTZ [7903]				CENOZOIC [7903]					VEIN					WR [7903]	94.06	0.86		3.16				0.16	0.06	0.01	0		0.33	0.3	0.07
[7903]	CONVERGENT MARGIN	SCOTIA ARC / SOUTH SHETLAND ISLANDS / KING GEORGE ISLAND	BARTON AND WEAVER PENINSULAS	-62.05	-62.05	-58.4	-58.4	SAE			s_P.2108.7 [7903]	NOT GIVEN [7903]				CENOZOIC [7903]					VOL					WR [7903]	71.78	0.33		13.72				2.11	3.62	0.37	0.2		1.54	3.38	0.04
[7903]	CONVERGENT MARGIN	SCOTIA ARC / SOUTH SHETLAND ISLANDS / KING GEORGE ISLAND	BARTON AND WEAVER PENINSULAS	-62.05	-62.05	-58.4	-58.4	SAE			s_P.2122.4 [7903]	NOT GIVEN [7903]				CENOZOIC [7903]					VOL					WR [7903]	61.87	0.77		11.49				6.94	2.94	2.04	0.15		3.1	1.14	0.18
[7903]	CONVERGENT MARGIN	SCOTIA ARC / SOUTH SHETLAND ISLANDS / KING GEORGE ISLAND	BARTON AND WEAVER PENINSULAS	-62.05	-62.05	-58.4	-58.4	SAE			s_P.2459.1 [7903]	NOT GIVEN [7903]				CENOZOIC [7903]					VOL					WR [7903]	57.63	0.9		15.72				5.98	4.08	2.42	0.16		1.53	3.25	0.37
[7903]	CONVERGENT MARGIN	SCOTIA ARC / SOUTH SHETLAND ISLANDS / KING GEORGE ISLAND	BARTON AND WEAVER PENINSULAS	-62.05	-62.05	-58.4	-58.4	SAE			s_P.2141.4 [7903]	VEIN, QUARTZ [7903]				CENOZOIC [7903]					VEIN					WR [7903]	77.01	0.64		8.95				5.04	0.25	0.1	0		2.21	0.09	0.13
[7903]	CONVERGENT MARGIN	SCOTIA ARC / SOUTH SHETLAND ISLANDS / KING GEORGE ISLAND	BARTON AND WEAVER PENINSULAS	-62.05	-62.05	-58.4	-58.4	SAE			s_P.2457.3 [7903]	VEIN, QUARTZ [7903]				CENOZOIC [7903]					VEIN					WR [7903]	76.82	0.25		14.11				0.16	0.11	0.64	0.01		4.28	0.15	0.04
[7903]	CONVERGENT MARGIN	SCOTIA ARC / SOUTH SHETLAND ISLANDS / KING GEORGE ISLAND	BARTON AND WEAVER PENINSULAS	-62.05	-62.05	-58.4	-58.4	SAE			s_P.2135.2 [7903]	NOT GIVEN [7903]				CENOZOIC [7903]					VOL					WR [7903]	47.13	0.98		16.43				6.22	6.47	1.75	0.14		0.45	7.07	0.48
[7903]	CONVERGENT MARGIN	SCOTIA ARC / SOUTH SHETLAND ISLANDS / KING GEORGE ISLAND	BARTON AND WEAVER PENINSULAS	-62.05	-62.05	-58.4	-58.4	SAE			s_P.2110.11 [7903]	VEIN, ALUNITE [7903]				CENOZOIC [7903]					VEIN					WR [7903]	4.45	1.86		31.39				0.04	3.46	0.11	0		3.89	4.2	0.32
[7903]	CONVERGENT MARGIN	SCOTIA ARC / SOUTH SHETLAND ISLANDS / KING GEORGE ISLAND	BARTON AND WEAVER PENINSULAS	-62.05	-62.05	-58.4	-58.4	SAE			s_P.2110.8 [7903]	PYROXENITE [7903]				CENOZOIC [7903]					PLU					WR [7903]	75.64	0.65		20.37				0.87	0.16	0.06	0		0.11	0.79	0.2
[7903]	CONVERGENT MARGIN	SCOTIA ARC / SOUTH SHETLAND ISLANDS / KING GEORGE ISLAND	BARTON AND WEAVER PENINSULAS	-62.05	-62.05	-58.4	-58.4	SAE			s_P.2110.5 [7903]	NOT GIVEN [7903]				CENOZOIC [7903]					VEIN					WR [7903]	47.69	0.78		26.6				23.43	0.14	0.05	0.01		0.05	0.06	0.14
[7903]	CONVERGENT MARGIN	SCOTIA ARC / SOUTH SHETLAND ISLANDS / KING GEORGE ISLAND	BARTON AND WEAVER PENINSULAS	-62.05	-62.05	-58.4	-58.4	SAE			s_P.2147.1 [7903]	BASALT [7903]				CENOZOIC [7903]					VOL					WR [7903]	42.91	1.57		33.78				9.1	2.09	0.09	0.06		4.66	2.72	0.3
[7903]	CONVERGENT MARGIN	SCOTIA ARC / SOUTH SHETLAND ISLANDS / KING GEORGE ISLAND	BARTON AND WEAVER PENINSULAS	-62.05	-62.05	-58.4	-58.4	SAE			s_P.2454.8 [7903]	BASALT [7903]				CENOZOIC [7903]					VOL					WR [7903]	51.31	1.37		25.14				7.83	2.81	0.46	0.09		4.96	2.2	0.33
[7903]	CONVERGENT MARGIN	SCOTIA ARC / SOUTH SHETLAND ISLANDS / KING GEORGE ISLAND	BARTON AND WEAVER PENINSULAS	-62.05	-62.05	-58.4	-58.4	SAE			s_P.2455.3 [7903]	BASALT [7903]				CENOZOIC [7903]					VOL					WR [7903]	50.78	1.32		27.63				7.15	1.38	0.37	0.05		5.58	1.66	0.18
[7939]	CONVERGENT MARGIN	SCOTIA ARC / SOUTH SHETLAND ISLANDS / LIVINGSTON ISLAND	BYERS PENINSULA, CERRO NEGRO	-62.67	-62.67	-61	-61	SAE			s_98-5 [7939]	BASALT [7939]									VOL					WR [7939]	48.83	0.99		16.61		3.56	6.27		11.63	6.61	0.17		0.23	2.35	0.15
[7939]	CONVERGENT MARGIN	SCOTIA ARC / SOUTH SHETLAND ISLANDS / LIVINGSTON ISLAND	BYERS PENINSULA, CERRO NEGRO	-62.67	-62.67	-61	-61	SAE			s_98-6 [7939]	BASALT [7939]									VOL					WR [7939]	49.15	1.08		16.74		3.81	6.47		10.71	5.93	0.17		0.07	2.52	0.24
[7939]	CONVERGENT MARGIN	SCOTIA ARC / SOUTH SHETLAND ISLANDS / LIVINGSTON ISLAND	BYERS PENINSULA, CERRO NEGRO	-62.67	-62.67	-61	-61	SAE			s_98-9 [7939]	ANDESITE, BASALTIC [7939]									VOL					WR [7939]	53.1	0.65		16.63		2.84	5.7		10.01	6.06	0.16		0.38	2.51	0.1
[7939]	CONVERGENT MARGIN	SCOTIA ARC / SOUTH SHETLAND ISLANDS / LIVINGSTON ISLAND	BYERS PENINSULA, CERRO NEGRO	-62.67	-62.67	-61	-61	SAE			s_98-10 [7939]	BASALT [7939]									VOL					WR [7939]	48.32	0.39		13.92		3.49	4.68		12.18	11.22	0.15		0.14	1.52	0.08
[7939]	CONVERGENT MARGIN	SCOTIA ARC / SOUTH SHETLAND ISLANDS / LIVINGSTON ISLAND	BYERS PENINSULA, SEALER HILL	-62.68	-62.68	-61.11	-61.11	SAE			s_98-11 [7939]	BASALT [7939]									VOL					WR [7939]	45.77	1.14		20.37		4.43	5.65		12	4.58	0.15		0.2	2.56	0.18
[7939]	CONVERGENT MARGIN	SCOTIA ARC / SOUTH SHETLAND ISLANDS / LIVINGSTON ISLAND	BYERS PENINSULA, SEALER HILL	-62.68	-62.68	-61.11	-61.11	SAE			s_98-12 [7939]	BASALT [7939]									VOL					WR [7939]	45.97	1.12		20.51		3.79	6.24		12.16	4.88	0.15		0.18	2.29	0.18
[7939]	CONVERGENT MARGIN	SCOTIA ARC / SOUTH SHETLAND ISLANDS / LIVINGSTON ISLAND	BYERS PENINSULA, SEALER HILL	-62.68	-62.68	-61.11	-61.11	SAE			s_98-17 [7939]	ANDESITE, BASALTIC [7939]									VOL					WR [7939]	53.53	1.58		15.83		4.66	5.71		7.44	3.15	0.19		0.97	3.34	0.39
[7939]	CONVERGENT MARGIN	SCOTIA ARC / SOUTH SHETLAND ISLANDS / LIVINGSTON ISLAND	BYERS PENINSULA, CHESTER CONE NEAR BASALT LAKE	-62.65	-62.65	-61.06	-61.06	SAE			s_98-20 [7939]	BASALT [7939]									VOL					WR [7939]	50.4	1.29		17.34		4.62	6.23		9.23	4.17	0.2		0.22	3.23	0.25
[7939]	CONVERGENT MARGIN	SCOTIA ARC / SOUTH SHETLAND ISLANDS / LIVINGSTON ISLAND	BYERS PENINSULA, DYKE	-62.63	-62.63	-61.58	-61.58	SAE			s_98-27A [7939]	ANDESITE [7939]									VOL					WR [7939]	57.51	1.3		14.79		2.87	6.23		5.99	2.19	0.2		0.69	3.67	0.38
[7939]	CONVERGENT MARGIN	SCOTIA ARC / SOUTH SHETLAND ISLANDS / LIVINGSTON ISLAND	BYERS PENINSULA, DEVILS POINT	-62.67	-62.67	-61.25	-61.25	SAE			s_98-29 [7939]	ANDESITE, BASALTIC [7939]									VOL					WR [7939]	54.54	0.89		18.5		2.8	5.01		7.81	2.62	0.14		0.86	3.79	0.16
[7939]	CONVERGENT MARGIN	SCOTIA ARC / SOUTH SHETLAND ISLANDS / LIVINGSTON ISLAND	BYERS PENINSULA, DEVILS POINT	-62.67	-62.67	-61.25	-61.25	SAE			s_98-30 [7939]	BASALT [7939]									VOL					WR [7939]	49.07	0.98		16.61		3.01	6.07		9.04	8.18	0.15		0.27	2.72	0.23
[7939]	CONVERGENT MARGIN	SCOTIA ARC / SOUTH SHETLAND ISLANDS / LIVINGSTON ISLAND	BYERS PENINSULA, USNEA PLUG	-62.64	-62.64	-61.1	-61.1	SAE			s_98-32 [7939]	ANDESITE, BASALTIC [7939]									VOL					WR [7939]	56.84	0.7		17.1		4.35	2.96		6.19	2.8	0.21		0.78	3.87	0.23
[7939]	CONVERGENT MARGIN	SCOTIA ARC / SOUTH SHETLAND ISLANDS / LIVINGSTON ISLAND	BYERS PENINSULA, FALSO NEGRO	-62.66	-62.66	-61.08	-61.08	SAE			s_98-34 [7939]	ANDESITE, BASALTIC [7939]									VOL					WR [7939]	55.05	1.54		15.73		3.14	6.12		6.95	2.71	0.24		0.4	3.48	0.55
[2190]	CONVERGENT MARGIN	SCOTIA ARC / SCOTIA SEA / DREDGE 12		-56.7	-56.7	-35.7	-35.7	SAQ	-2560	-2560	s_D12.19 [2190]	BASALT [2190]									VOL			S		WR [2190]	48.9	1.25		17.96				8.49	10.86	6.75	0.2		0.19	3.5	0.17
[2190]	CONVERGENT MARGIN	SCOTIA ARC / SCOTIA SEA / DREDGE 20		-56.4	-56.4	-30.67	-30.67	SAQ	-3290	-3290	s_D20.1C [2190]	BASALT [2190]								FINE-GRAINED, SPARSELY PORPHYRITIC [2190]	VOL			S		WR [2190]	50.45	1.25		16.67				7.46	10.94	7.43	0.15		0.46	2.99	0.17
[2190]	CONVERGENT MARGIN	SCOTIA ARC / SCOTIA SEA / DREDGE 20		-56.4	-56.4	-30.67	-30.67	SAQ	-3290	-3290	s_D20.34 [2190]	BASALT [2190]								FINE-GRAINED, SPARSELY PORPHYRITIC [2190]	VOL			S		WR [2190]	50.58	1.27		16.62				7.47	11.02	7.69	0.15		0.42	3.03	0.18
[2190]	CONVERGENT MARGIN	SCOTIA ARC / SCOTIA SEA / DREDGE 23		-60.07	-60.07	-29.95	-29.95	SAQ	-2516	-2516	s_D23.1A [2190]	BASALT [2190]								FINE-GRAINED, SPARSELY PORPHYRITIC [2190]	VOL			F		WR [2190]	50.42	1.45		16.73				8.15	10.88	7.21	0.16		0.44	3.55	0.2
[2190]	CONVERGENT MARGIN	SCOTIA ARC / SCOTIA SEA / DREDGE 23		-60.07	-60.07	-29.95	-29.95	SAQ	-2516	-2516	s_D23.2 [2190]	BASALT [2190]								FINE-GRAINED, SPARSELY PORPHYRITIC [2190]	VOL			F		WR [2190]	50.35	1.44		16.35				8.15	10.87	7.42	0.16		0.41	3.39	0.2
[2190]	CONVERGENT MARGIN	SCOTIA ARC / SCOTIA SEA RISE / DREDGE 24		-59.48	-59.48	-30.02	-30.02	SAQ	-2250	-2250	s_D24.3 [2190]	BASALT [2190]								PORPHYRITIC [2190]	VOL			F		WR [2190]	53.86	0.6		14.6				8.36	10.76	7.73	0.17		0.19	1.95	0.08
[2190]	CONVERGENT MARGIN	SCOTIA ARC / SCOTIA SEA RISE / DREDGE 24		-59.48	-59.48	-30.02	-30.02	SAQ	-2250	-2250	s_D24.19 [2190]	BASALT [2190]								PORPHYRITIC [2190]	VOL			F		WR [2190]	53.01	0.74		15.77				8.49	11	7.13	0.17		0.24	2.32	0.11
[2190]	CONVERGENT MARGIN	SCOTIA ARC / SCOTIA SEA RISE / DREDGE 24		-59.48	-59.48	-30.02	-30.02	SAQ	-2250	-2250	s_D24.24 [2190]	BASALT [2190]								PORPHYRITIC [2190]	VOL			F		WR [2190]	53.07	0.76		15.64				8.42	10.77	7.06	0.17		0.27	2.15	0.1
[2190]	CONVERGENT MARGIN	SCOTIA ARC / SCOTIA SEA RISE / DREDGE 24		-59.48	-59.48	-30.02	-30.02	SAQ	-2250	-2250	s_D24.5 [2190]	BASALT [2190]								PORPHYRITIC [2190]	VOL			F		WR [2190]	52.55	0.92		17.3				8.32	10.31	5.03	0.16		0.35	2.63	0.12
[2190]	CONVERGENT MARGIN	SCOTIA ARC / SCOTIA SEA RISE / DREDGE 24		-59.48	-59.48	-30.02	-30.02	SAQ	-2250	-2250	s_D24.18 [2190]	BASALT [2190]								PORPHYRITIC [2190]	VOL			F		WR [2190]	52.88	0.88		17.22				8.31	10.11	4.98	0.15		0.34	2.71	0.12
[2190]	CONVERGENT MARGIN	SCOTIA ARC / SCOTIA SEA RISE / DREDGE 24		-59.48	-59.48	-30.02	-30.02	SAQ	-2250	-2250	s_D24.8 [2190]	BASALT [2190]								PORPHYRITIC [2190]	VOL			F		WR [2190]	52.33	0.87		17.95				8.18	10.27	4.79	0.15		0.33	2.83	0.12
[2190]	CONVERGENT MARGIN	SCOTIA ARC / SCOTIA SEA RISE / DREDGE 24		-59.48	-59.48	-30.02	-30.02	SAQ	-2250	-2250	s_D24.2 [2190]	BASALT [2190]								PORPHYRITIC [2190]	VOL			F		WR [2190]	53.37	0.93		17.68				8.52	10.17	4.62	0.16		0.37	3	0.13
[2190]	CONVERGENT MARGIN	SCOTIA ARC / SCOTIA SEA RISE / DREDGE 24		-59.48	-59.48	-30.02	-30.02	SAQ	-2250	-2250	s_D24.13 [2190]	BASALT [2190]								PORPHYRITIC [2190]	VOL			F		WR [2190]	53.01	0.92		17.89				8.22	10.44	4.46	0.15		0.37	2.73	0.12
[2190]	CONVERGENT MARGIN	SCOTIA ARC / SCOTIA SEA RISE / DREDGE 24		-59.48	-59.48	-30.02	-30.02	SAQ	-2250	-2250	s_D24.13B [2190]	BASALT [2190]									VOL			F		WR [2190]
[2190]	CONVERGENT MARGIN	SCOTIA ARC / SCOTIA SEA / DREDGE 22		-57.52	-57.52	-30.28	-30.28	SAQ	-3072	-3072	s_D22.2_LEACHED [2190]	BASALT [2190]								LARGELY APHYRIC [2190]	VOL			F		WR [2190]
[2190]	CONVERGENT MARGIN	SCOTIA ARC / SCOTIA SEA RISE / DREDGE 24		-59.48	-59.48	-30.02	-30.02	SAQ	-2250	-2250	s_D24.19_LEACHED [2190]	BASALT [2190]								PORPHYRITIC [2190]	VOL			F		WR [2190]
[2190]	CONVERGENT MARGIN	SCOTIA ARC / SCOTIA SEA RISE / DREDGE 24		-59.48	-59.48	-30.02	-30.02	SAQ	-2250	-2250	s_D24.24_LEACHED [2190]	BASALT [2190]								PORPHYRITIC [2190]	VOL					WR [2190]
[2594]	CONVERGENT MARGIN	SCOTIA ARC / SOUTH SHETLAND ISLANDS / DECEPTION / DECEPTION		-62.95	-62.95	-60.63	-60.63	SAE			s_B.138.2 [2594]	BASALT [2594]				QUATERNARY [2594]					VOL					WR [2594]	51.89	1.49		16.2				8.51	10.07	6.11	0.18		0.28	4.07	0.21
[2594]	CONVERGENT MARGIN	SCOTIA ARC / SOUTH SHETLAND ISLANDS / DECEPTION / DECEPTION		-62.95	-62.95	-60.63	-60.63	SAE			s_B.213.2 [2594]	BASALT [2594]				QUATERNARY [2594]				APHYRIC [2594]	VOL					WR [2594]	52.71	1.68		16.12				8.96	9.09	4.92	0.18		0.45	4.9	0.29
[2594]	CONVERGENT MARGIN	SCOTIA ARC / SOUTH SHETLAND ISLANDS / DECEPTION / DECEPTION		-62.95	-62.95	-60.63	-60.63	SAE			s_B.119.1 [2594]	BASALT [2594]				QUATERNARY [2594]					VOL					WR [2594]	52.46	2.44		15.12				10.94	8.37	4.08	0.21		0.48	5.09	0.33
[2594]	CONVERGENT MARGIN	SCOTIA ARC / SOUTH SHETLAND ISLANDS / DECEPTION / DECEPTION		-62.95	-62.95	-60.63	-60.63	SAE			s_B.202.1 [2594]	ANDESITE, BASALTIC [2594]				QUATERNARY [2594]					VOL					WR [2594]	54.79	2.1		16				8.15	7.24	4.05	0.21		0.66	5.38	0.27
[2594]	CONVERGENT MARGIN	SCOTIA ARC / SOUTH SHETLAND ISLANDS / DECEPTION / DECEPTION		-62.95	-62.95	-60.63	-60.63	SAE			s_B.428.1 [2594]	ANDESITE [2594]				QUATERNARY [2594]					VOL					WR [2594]	57.5	2.16		14.83				7.79	5.94	3.19	0.21		0.78	5.71	0.29
[2594]	CONVERGENT MARGIN	SCOTIA ARC / SOUTH SHETLAND ISLANDS / DECEPTION / DECEPTION		-62.95	-62.95	-60.63	-60.63	SAE			s_B.184.1 [2594]	ANDESITE [2594]				QUATERNARY [2594]					VOL					WR [2594]	61.91	1.26		15.32				6.52	3.57	1.35	0.21		1.21	6.7	0.41
[2594]	CONVERGENT MARGIN	SCOTIA ARC / SOUTH SHETLAND ISLANDS / DECEPTION / DECEPTION		-62.95	-62.95	-60.63	-60.63	SAE			s_B.107.8 [2594]	DACITE [2594]				QUATERNARY [2594]					VOL					WR [2594]	62.57	1.21		15.26				6.45	3.63	1.24	0.22		1.21	6.44	0.3
[2594]	CONVERGENT MARGIN	SCOTIA ARC / SOUTH SHETLAND ISLANDS / DECEPTION / DECEPTION		-62.95	-62.95	-60.63	-60.63	SAE			s_B.111.3 [2594]	DACITE [2594]				QUATERNARY [2594]					VOL					WR [2594]	67.39	0.63		14.73				4.74	1.87	0.49	0.19		1.58	7.35	0.11
[2594]	CONVERGENT MARGIN	SCOTIA ARC / SOUTH SHETLAND ISLANDS / DECEPTION / DECEPTION		-62.95	-62.95	-60.63	-60.63	SAE			s_P.870.1 [2594]	RHYODACITE [2594]				QUATERNARY [2594]					VOL					WR [2594]	68.02	0.55		14.99				4.47	1.69	0.33	0.18		1.69	7.45	0.1
[2594]	CONVERGENT MARGIN	SCOTIA ARC / SOUTH SHETLAND ISLANDS / DECEPTION / DECEPTION		-62.95	-62.95	-60.63	-60.63	SAE			s_B.317.1 [2594]	RHYODACITE [2594]				QUATERNARY [2594]				APHYRIC [2594]	VOL					WR [2594]	70.1	0.5		14.31				3.89	3.46	0.9	0.13		0.65	4.88	0.08
[2594]	CONVERGENT MARGIN	SCOTIA ARC / SOUTH SHETLAND ISLANDS / PENGUIN ISLAND		-62.06	-62.06	-57.56	-57.56	SAE			s_P.721.3 [2594]	BASALT [2594]				QUATERNARY [2594]					VOL					WR [2594]	49.02	1.08		15.81				8.95	10.08	8.95	0.18		0.48	3.95	0.28
[2594]	CONVERGENT MARGIN	SCOTIA ARC / SOUTH SHETLAND ISLANDS / PENGUIN ISLAND		-62.06	-62.06	-57.56	-57.56	SAE			s_P.802.1 [2594]	BASALT [2594]				QUATERNARY [2594]					VOL					WR [2594]	49.25	1.22		15.34				9.35	10.46	8.84	0.18		0.47	3.7	0.26
[2594]	CONVERGENT MARGIN	SCOTIA ARC / SOUTH SHETLAND ISLANDS / PENGUIN ISLAND		-62.06	-62.06	-57.56	-57.56	SAE			s_P.808.1 [2594]	BASALT [2594]				QUATERNARY [2594]					VOL					WR [2594]	49.3	1.22		16.58				8.66	10.03	7.74	0.18		0.58	4.13	0.32
[2594]	CONVERGENT MARGIN	SCOTIA ARC / SOUTH SHETLAND ISLANDS / PENGUIN ISLAND		-62.06	-62.06	-57.56	-57.56	SAE			s_P.807.2 [2594]	BASALT [2594]				QUATERNARY [2594]					VOL					WR [2594]	49.57	1.19		16.64				8.58	10.15	7.79	0.17		0.6	4.18	0.42
[2594]	CONVERGENT MARGIN	SCOTIA ARC / SOUTH SHETLAND ISLANDS / PENGUIN ISLAND		-62.06	-62.06	-57.56	-57.56	SAE			s_P.810.4 [2594]	BASALT [2594]				QUATERNARY [2594]					VOL					WR [2594]	49.28	1.26		17.23				8.83	9.71	6.78	0.18		0.6	4.3	0.3
[2594]	CONVERGENT MARGIN	SCOTIA ARC / SOUTH SHETLAND ISLANDS / BRIDGEMAN ISLAND		-62.03	-62.03	-56.45	-56.45	SAE			s_P.640.1B [2594]	BASALT [2594]				QUATERNARY [2594]					VOL					WR [2594]	52.88	0.64		17.68				6.69	10.3	6.14	0.13		0.47	3.54	0.06
[2594]	CONVERGENT MARGIN	SCOTIA ARC / SOUTH SHETLAND ISLANDS / BRIDGEMAN ISLAND		-62.03	-62.03	-56.45	-56.45	SAE			s_P.642.4 [2594]	ANDESITE, BASALTIC [2594]				QUATERNARY [2594]					VOL					WR [2594]	53.04	0.58		18.26				6.65	10.37	5.94	0.13		0.53	3.11	0.06
[2594]	CONVERGENT MARGIN	SCOTIA ARC / SOUTH SHETLAND ISLANDS / BRIDGEMAN ISLAND		-62.03	-62.03	-56.45	-56.45	SAE			s_P.642.2C [2594]	ANDESITE, BASALTIC [2594]				QUATERNARY [2594]					VOL					WR [2594]	54.72	0.6		18.83				6.18	9.85	5.04	0.13		0.57	3.49	0.07
[2594]	CONVERGENT MARGIN	SCOTIA ARC / SOUTH SHETLAND ISLANDS / BRIDGEMAN ISLAND		-62.03	-62.03	-56.45	-56.45	SAE			s_P.640.3A [2594]	ANDESITE, BASALTIC [2594]				QUATERNARY [2594]					VOL					WR [2594]	54.06	0.75		19.04				6.76	9.33	4.39	0.13		0.57	3.86	0.06
[2594]	CONVERGENT MARGIN	SCOTIA ARC / SOUTH SHETLAND ISLANDS / BRIDGEMAN ISLAND		-62.03	-62.03	-56.45	-56.45	SAE			s_P.646.1 [2594]	ANDESITE, BASALTIC [2594]				QUATERNARY [2594]					VOL					WR [2594]	53.96	0.64		18.17				6.64	9.5	5.1	0.13		0.67	3.61	0.07
[2594]	CONVERGENT MARGIN	SCOTIA ARC / SOUTH SHETLAND ISLANDS / DECEPTION / DECEPTION		-62.95	-62.95	-60.63	-60.63	SAE			s_B.103.4 [2594]	BASALT [2594]				QUATERNARY [2594]					VOL					WR [2594]
[2594]	CONVERGENT MARGIN	SCOTIA ARC / SOUTH SHETLAND ISLANDS / BRIDGEMAN ISLAND		-62.03	-62.03	-56.45	-56.45	SAE			s_P.646.1 [2594]	ANDESITE, BASALTIC [2594]				QUATERNARY [2594]					VOL					WR [2594]
[16169]	CONVERGENT MARGIN	SCOTIA ARC / SOUTH SHETLAND ISLANDS / PENGUIN ISLAND		-62.1	-62.1	-57.9333	-57.9333	SAE			s_P.810.3 [16169]	NOT GIVEN [16169]				QUATERNARY [16169]					VOL					WR [16169]	48.34	1.19		15.56		9.74		8.6686	9.9	10.99	0.16		0.57	3.1	0.26
[16169]	CONVERGENT MARGIN	SCOTIA ARC / SOUTH SHETLAND ISLANDS / PENGUIN ISLAND		-62.1	-62.1	-57.9333	-57.9333	SAE			s_P.810.4 [16169]	NOT GIVEN [16169]				QUATERNARY [16169]					VOL					WR [16169]	48.47	1.21		16.67		10.24		9.1136	9.77	9.31	0.16		0.62	3.4	0.29
[16169]	CONVERGENT MARGIN	SCOTIA ARC / SOUTH SHETLAND ISLANDS / LIVINGSTON ISLAND		-62.5167	-62.5167	-60.0667	-60.0667	SAE			s_P.1817.1 [16169]	NOT GIVEN [16169]				QUATERNARY [16169]					VOL					WR [16169]	50.07	0.64		17.26		8.49		7.5561	10.18	9.23	0.15		0.25	2.41	0.06
[16169]	CONVERGENT MARGIN	SCOTIA ARC / SOUTH SHETLAND ISLANDS / LIVINGSTON ISLAND		-62.5167	-62.5167	-60.0667	-60.0667	SAE			s_P.1818.10 [16169]	NOT GIVEN [16169]				QUATERNARY [16169]					VOL					WR [16169]	47.79	1.3		16.84		9.95		8.8555	11.44	8.16	0.15		0.57	3.36	0.3
[16169]	CONVERGENT MARGIN	SCOTIA ARC / SOUTH SHETLAND ISLANDS / LIVINGSTON ISLAND		-62.5167	-62.5167	-60.0667	-60.0667	SAE			s_P.1818.12 [16169]	NOT GIVEN [16169]				QUATERNARY [16169]					VOL					WR [16169]	47.33	1.43		15.79		10.85		9.6565	10.61	10.14	0.16		0.6	3.34	0.39
[16169]	CONVERGENT MARGIN	SCOTIA ARC / SOUTH SHETLAND ISLANDS / LIVINGSTON ISLAND		-62.5167	-62.5167	-60.0667	-60.0667	SAE			s_P.1820.5 [16169]	NOT GIVEN [16169]				QUATERNARY [16169]					VOL					WR [16169]	47.98	1.1		16.35		9.88		8.7932	10.94	10.15	0.15		0.38	2.92	0.26
[16169]	CONVERGENT MARGIN	SCOTIA ARC / SOUTH SHETLAND ISLANDS / KING GEORGE ISLAND	LEGRU BAY	-62.1667	-62.1667	-58.2167	-58.2167	SAE			s_P.2801.3A [16169]	NOT GIVEN [16169]	47000000 [16169]	135000000 [16169]							VOL					WR [16169]	53.99	0.64		19.15		7.94		7.0666	8.73	3.69	0.16		0.86	4.1	0.23
[16169]	CONVERGENT MARGIN	SCOTIA ARC / SOUTH SHETLAND ISLANDS / KING GEORGE ISLAND	MARTINS HEAD	-62.1833	-62.1833	-58.2167	-58.2167	SAE			s_P.2797.5 [16169]	NOT GIVEN [16169]	47000000 [16169]	135000000 [16169]							VOL					WR [16169]	51.2	0.88		20.93		8.35		7.4315	9.53	3.35	0.17		0.97	3.87	0.16
[16169]	CONVERGENT MARGIN	SCOTIA ARC / SOUTH SHETLAND ISLANDS / KING GEORGE ISLAND	MARTINS HEAD	-62.1833	-62.1833	-58.2167	-58.2167	SAE			s_P.2797.6B [16169]	NOT GIVEN [16169]	47000000 [16169]	135000000 [16169]							VOL					WR [16169]	55.03	0.59		20.07		6.64		5.9096	8.31	2.7	0.12		0.98	4.21	0.2
[16169]	CONVERGENT MARGIN	SCOTIA ARC / SOUTH SHETLAND ISLANDS / KING GEORGE ISLAND	CINDER SPUR	-62.1667	-62.1667	-58.1833	-58.1833	SAE			s_P.2774.11 [16169]	NOT GIVEN [16169]	47000000 [16169]	135000000 [16169]							VOL					WR [16169]	51.06	0.83		18.24		8.52		7.5828	10.04	6.11	0.15		0.68	3.51	0.15
[16169]	CONVERGENT MARGIN	SCOTIA ARC / SOUTH SHETLAND ISLANDS / KING GEORGE ISLAND	CINDER SPUR	-62.1667	-62.1667	-58.1833	-58.1833	SAE			s_P.2783.5 [16169]	NOT GIVEN [16169]	47000000 [16169]	135000000 [16169]							VOL					WR [16169]	50.55	0.93		19.3		8.96		7.9744	10.38	4.44	0.17		0.77	3.87	0.17
[16169]	CONVERGENT MARGIN	SCOTIA ARC / SOUTH SHETLAND ISLANDS / KING GEORGE ISLAND	CINDER SPUR	-62.1667	-62.1667	-58.1833	-58.1833	SAE			s_P.2775.1A [16169]	NOT GIVEN [16169]	47000000 [16169]	135000000 [16169]							VOL					WR [16169]	53.95	0.64		19.62		7.23		6.4347	8.92	2.83	0.17		0.88	4.19	0.21
[16169]	CONVERGENT MARGIN	SCOTIA ARC / SOUTH SHETLAND ISLANDS / KING GEORGE ISLAND	LIONS RUMP	-62.1333	-62.1333	-58.1167	-58.1167	SAE			s_P.2770.4 [16169]	NOT GIVEN [16169]	47000000 [16169]	135000000 [16169]							VOL					WR [16169]	51.05	0.68		16.61		8.28		7.3692	9.46	9.37	0.15		0.39	2.85	0.11
[16169]	CONVERGENT MARGIN	SCOTIA ARC / SOUTH SHETLAND ISLANDS / KING GEORGE ISLAND	LIONS RUMP	-62.1333	-62.1333	-58.1167	-58.1167	SAE			s_P.2760.10 [16169]	NOT GIVEN [16169]	47000000 [16169]	135000000 [16169]							VOL					WR [16169]	48.11	0.76		15.36		8.9		7.921	9.09	12.77	0.15		0.51	2.69	0.12
[16169]	CONVERGENT MARGIN	SCOTIA ARC / SOUTH SHETLAND ISLANDS / KING GEORGE ISLAND	POINT HENNEQUIN	-62.1167	-62.1167	-58.4	-58.4	SAE			s_P.2809.3 [16169]	NOT GIVEN [16169]	47000000 [16169]	135000000 [16169]							VOL					WR [16169]	54.38	0.76		17.6		7.79		6.9331	8.57	4.44	0.15		0.63	3.64	0.21
[16169]	CONVERGENT MARGIN	SCOTIA ARC / SOUTH SHETLAND ISLANDS / KING GEORGE ISLAND	POINT HENNEQUIN	-62.1167	-62.1167	-58.4	-58.4	SAE			s_P.2811.18 [16169]	NOT GIVEN [16169]	47000000 [16169]	135000000 [16169]							VOL					WR [16169]	54.13	0.77		18.42		7.97		7.0933	8.42	4.48	0.2		0.89	3.56	0.23
[16169]	CONVERGENT MARGIN	SCOTIA ARC / SOUTH SHETLAND ISLANDS / KING GEORGE ISLAND	POINT HENNEQUIN	-62.1167	-62.1167	-58.4	-58.4	SAE			s_P.2811.21 [16169]	NOT GIVEN [16169]	47000000 [16169]	135000000 [16169]							VOL					WR [16169]	54.52	0.77		18.18		8.01		7.1289	8.55	4.39	0.15		1.21	3.64	0.21
[16169]	CONVERGENT MARGIN	SCOTIA ARC / SOUTH SHETLAND ISLANDS / KING GEORGE ISLAND	POINT THOMAS	-62.1667	-62.1667	-58.5	-58.5	SAE			s_P.443.7 [16169]	NOT GIVEN [16169]	47000000 [16169]	135000000 [16169]							VOL					WR [16169]	50.51	0.71		19.76		8.64		7.6896	7.4	4.27	0.16		1	4.49	0.17
[16169]	CONVERGENT MARGIN	SCOTIA ARC / SOUTH SHETLAND ISLANDS / KING GEORGE ISLAND	POINT THOMAS	-62.1667	-62.1667	-58.5	-58.5	SAE			s_P.444.5 [16169]	NOT GIVEN [16169]	47000000 [16169]	135000000 [16169]							VOL					WR [16169]	46.19	0.73		19.18		9.13		8.1257	10.06	3.6	0.27		0.18	4.69	0.14
[16169]	CONVERGENT MARGIN	SCOTIA ARC / SOUTH SHETLAND ISLANDS / KING GEORGE ISLAND	POTTER PENINSULA	-62.25	-62.25	-58.6667	-58.6667	SAE			s_P.232.1 [16169]	NOT GIVEN [16169]	47000000 [16169]	135000000 [16169]							VOL					WR [16169]	50.47	0.76		20.42		8.7		7.743	10.03	3.88	0.16		0.58	2.92	0.12
[16169]	CONVERGENT MARGIN	SCOTIA ARC / SOUTH SHETLAND ISLANDS / KING GEORGE ISLAND	POTTER PENINSULA	-62.25	-62.25	-58.6667	-58.6667	SAE			s_P.232.6 [16169]	NOT GIVEN [16169]	47000000 [16169]	135000000 [16169]							VOL					WR [16169]	49.65	0.91		19.92		8.73		7.7697	10.45	3.91	0.26		0.29	3.35	0.24
[16169]	CONVERGENT MARGIN	SCOTIA ARC / SOUTH SHETLAND ISLANDS / KING GEORGE ISLAND	POTTER PENINSULA	-62.25	-62.25	-58.6667	-58.6667	SAE			s_P.696.1 [16169]	NOT GIVEN [16169]	47000000 [16169]	135000000 [16169]							VOL					WR [16169]	54.23	0.61		17.42		7.12		6.3368	8.56	3.8	0.12		0.34	2.85	0.2
[16169]	CONVERGENT MARGIN	SCOTIA ARC / SOUTH SHETLAND ISLANDS / KING GEORGE ISLAND	POTTER PENINSULA	-62.25	-62.25	-58.6667	-58.6667	SAE			s_P.696.2 [16169]	NOT GIVEN [16169]	47000000 [16169]	135000000 [16169]							VOL					WR [16169]	55.43	0.57		18.26		7.24		6.4436	7.97	3.98	0.13		1.09	3.09	0.2
[16169]	CONVERGENT MARGIN	SCOTIA ARC / SOUTH SHETLAND ISLANDS / KING GEORGE ISLAND	POTTER PENINSULA	-62.25	-62.25	-58.6667	-58.6667	SAE			s_P.760.1 [16169]	NOT GIVEN [16169]	47000000 [16169]	135000000 [16169]							VOL					WR [16169]	49.51	0.93		19		9.71		8.6419	10.72	5.26	0.16		0.29	2.83	0.21
[16169]	CONVERGENT MARGIN	SCOTIA ARC / SOUTH SHETLAND ISLANDS / KING GEORGE ISLAND	N. FILDES PENINSULA	-62.1667	-62.1667	-58.95	-58.95	SAE			s_P.1104.1 [16169]	NOT GIVEN [16169]	47000000 [16169]	135000000 [16169]							VOL					WR [16169]	53.87	0.84		18.57		8.21		7.3069	8.77	2.94	0.19		0.51	3.83	0.23
[16169]	CONVERGENT MARGIN	SCOTIA ARC / SOUTH SHETLAND ISLANDS / KING GEORGE ISLAND	N. FILDES PENINSULA	-62.1667	-62.1667	-58.95	-58.95	SAE			s_P.1128.1 [16169]	NOT GIVEN [16169]	47000000 [16169]	135000000 [16169]							VOL					WR [16169]	47.78	0.42		20.03		7.76		6.9064	11.86	6.88	0.14		0.31	2.04	0.09
[16169]	CONVERGENT MARGIN	SCOTIA ARC / SOUTH SHETLAND ISLANDS / KING GEORGE ISLAND	N. FILDES PENINSULA	-62.1667	-62.1667	-58.95	-58.95	SAE			s_P.1131.1 [16169]	NOT GIVEN [16169]	47000000 [16169]	135000000 [16169]							VOL					WR [16169]	49.59	0.94		18.71		11.53		10.2617	9.99	4.24	0.19		0.25	3.27	0.12
[16169]	CONVERGENT MARGIN	SCOTIA ARC / SOUTH SHETLAND ISLANDS / KING GEORGE ISLAND	N. FILDES PENINSULA	-62.1667	-62.1667	-58.95	-58.95	SAE			s_P.1146.1A [16169]	NOT GIVEN [16169]	47000000 [16169]	135000000 [16169]							VOL					WR [16169]	50.05	0.88		19.28		9.5		8.455	10.18	4.58	0.19		0.31	3.03	0.11
[16169]	CONVERGENT MARGIN	SCOTIA ARC / SOUTH SHETLAND ISLANDS / KING GEORGE ISLAND	N. FILDES PENINSULA	-62.1667	-62.1667	-58.95	-58.95	SAE			s_P.1155.1 [16169]	NOT GIVEN [16169]	47000000 [16169]	135000000 [16169]							VOL					WR [16169]	61.39	0.82		17.01		5.87		5.2243	5.16	1.58	0.16		1.62	4.57	0.29
[16169]	CONVERGENT MARGIN	SCOTIA ARC / SOUTH SHETLAND ISLANDS / KING GEORGE ISLAND	N. FILDES PENINSULA	-62.1667	-62.1667	-58.95	-58.95	SAE			s_P.1166.1 [16169]	NOT GIVEN [16169]	47000000 [16169]	135000000 [16169]							VOL					WR [16169]	52.09	0.97		17.02		10.19		9.0691	9.33	4.79	0.17		0.8	3.56	0.15
[16169]	CONVERGENT MARGIN	SCOTIA ARC / SOUTH SHETLAND ISLANDS / KING GEORGE ISLAND	N. FILDES PENINSULA	-62.1667	-62.1667	-58.95	-58.95	SAE			s_P.1177.1 [16169]	NOT GIVEN [16169]	47000000 [16169]	135000000 [16169]							VOL					WR [16169]	49.33	0.78		18.47		9.78		8.7042	9.51	4.48	0.18		0.76	3.02	0.12
[16169]	CONVERGENT MARGIN	SCOTIA ARC / SOUTH SHETLAND ISLANDS / KING GEORGE ISLAND	N. FILDES PENINSULA	-62.1667	-62.1667	-58.95	-58.95	SAE			s_P.1180.1 [16169]	NOT GIVEN [16169]	47000000 [16169]	135000000 [16169]							VOL					WR [16169]	54.88	0.82		17.39		8.59		7.6451	8.26	3.77	0.14		1.5	3.5	0.27
[16169]	CONVERGENT MARGIN	SCOTIA ARC / SOUTH SHETLAND ISLANDS / KING GEORGE ISLAND	S. FILDES PENINSULA	-62.2	-62.2	-58.9833	-58.9833	SAE			s_P.608.5B [16169]	NOT GIVEN [16169]	47000000 [16169]	135000000 [16169]							VOL					WR [16169]	52.98	0.97		17.27		10.39		9.2471	8.43	4.19	0.27		0.42	3.82	0.15
[16169]	CONVERGENT MARGIN	SCOTIA ARC / SOUTH SHETLAND ISLANDS / NELSON ISLAND	STANSBURY PENINSULA	-62.2333	-62.2333	-59	-59	SAE			s_P.1205.1 [16169]	NOT GIVEN [16169]	47000000 [16169]	135000000 [16169]							VOL					WR [16169]	48.06	0.51		20.14		8.49		7.5561	12.92	5.29	0.12		0.52	2.04	0.09
[16169]	CONVERGENT MARGIN	SCOTIA ARC / SOUTH SHETLAND ISLANDS / NELSON ISLAND	STANSBURY PENINSULA	-62.2333	-62.2333	-59	-59	SAE			s_P.1224.1 [16169]	NOT GIVEN [16169]	47000000 [16169]	135000000 [16169]							VOL					WR [16169]	50.84	0.5		18.92		7.8		6.942	11.14	5.91	0.15		0.75	2.44	0.08
[16169]	CONVERGENT MARGIN	SCOTIA ARC / SOUTH SHETLAND ISLANDS / NELSON ISLAND	STANSBURY PENINSULA	-62.2333	-62.2333	-59	-59	SAE			s_P.1196.1 [16169]	NOT GIVEN [16169]	47000000 [16169]	135000000 [16169]							VOL					WR [16169]	47.16	0.48		20.19		7.81		6.9509	13.22	6.44	0.1		0.57	2.03	0.1
[16169]	CONVERGENT MARGIN	SCOTIA ARC / SOUTH SHETLAND ISLANDS / NELSON ISLAND	STANSBURY PENINSULA	-62.2333	-62.2333	-59	-59	SAE			s_P.1208.1 [16169]	NOT GIVEN [16169]	47000000 [16169]	135000000 [16169]							VOL					WR [16169]	53.47	0.98		17.54		9.96		8.8644	8.25	3.63	0.2		0.28	3.85	0.16
[16169]	CONVERGENT MARGIN	SCOTIA ARC / SOUTH SHETLAND ISLANDS / ROBERT ISLAND	KITCHEN POINT	-62.3833	-62.3833	-59.35	-59.35	SAE			s_P.480.2 [16169]	NOT GIVEN [16169]	47000000 [16169]	135000000 [16169]							VOL					WR [16169]	52.94	1.08		18.32		8.87		7.8943	7.75	3.6	0.15		0.76	4.33	0.2
[16169]	CONVERGENT MARGIN	SCOTIA ARC / SOUTH SHETLAND ISLANDS / ROBERT ISLAND	COPPERMINE PENINSULA	-62.3667	-62.3667	-59.7167	-59.7167	SAE			s_P.840.3 [16169]	NOT GIVEN [16169]	47000000 [16169]	135000000 [16169]							VOL					WR [16169]	48.15	0.63		17.13		8.67		7.7163	11.19	8.52	0.14		0.28	1.97	0.11
[16169]	CONVERGENT MARGIN	SCOTIA ARC / SOUTH SHETLAND ISLANDS / ROBERT ISLAND	COPPERMINE PENINSULA	-62.3667	-62.3667	-59.7167	-59.7167	SAE			s_P.842.10 [16169]	NOT GIVEN [16169]	47000000 [16169]	135000000 [16169]							VOL					WR [16169]	50.95	1.02		17.87		10.31		9.1759	8.48	7.57	0.19		0.24	1.45	0.1
[16169]	CONVERGENT MARGIN	SCOTIA ARC / SOUTH SHETLAND ISLANDS / ROBERT ISLAND	COPPERMINE PENINSULA	-62.3667	-62.3667	-59.7167	-59.7167	SAE			s_P.1607.1 [16169]	NOT GIVEN [16169]	47000000 [16169]	135000000 [16169]							VOL					WR [16169]	49.87	0.86		16.35		9.19		8.1791	9.42	8.23	0.15		0.44	2.74	0.33
[16169]	CONVERGENT MARGIN	SCOTIA ARC / SOUTH SHETLAND ISLANDS / ROBERT ISLAND	COPPERMINE PENINSULA	-62.3667	-62.3667	-59.7167	-59.7167	SAE			s_P.1492.2 [16169]	NOT GIVEN [16169]	47000000 [16169]	135000000 [16169]							VOL					WR [16169]	50.02	0.7		16.84		8.83		7.8587	11.74	7.66	0.14		0.18	1.99	0.11
[16169]	CONVERGENT MARGIN	SCOTIA ARC / SOUTH SHETLAND ISLANDS / ROBERT ISLAND	COPPERMINE PENINSULA	-62.3667	-62.3667	-59.7167	-59.7167	SAE			s_P.1484.1 [16169]	NOT GIVEN [16169]	47000000 [16169]	135000000 [16169]							VOL					WR [16169]	50.81	0.71		16.33		8.39		7.4671	11.43	7.32	0.17		0.88	2.2	0.17
[16169]	CONVERGENT MARGIN	SCOTIA ARC / SOUTH SHETLAND ISLANDS / ROBERT ISLAND	COPPERMINE PENINSULA	-62.3667	-62.3667	-59.7167	-59.7167	SAE			s_P.841.6 [16169]	NOT GIVEN [16169]	47000000 [16169]	135000000 [16169]							VOL					WR [16169]	48.46	1.18		17.325		8.495		7.56055	9.135	4.655	0.13		1.445	4.465	0.27
[16169]	CONVERGENT MARGIN	SCOTIA ARC / SOUTH SHETLAND ISLANDS / ROBERT ISLAND	COPPERMINE PENINSULA	-62.3667	-62.3667	-59.7167	-59.7167	SAE			s_P.841.7 [16169]	NOT GIVEN [16169]	47000000 [16169]	135000000 [16169]							VOL					WR [16169]	46.52	0.77		15.83		9.25		8.2325	10.56	8.76	0.15		0.39	2.91	0.18
[16169]	CONVERGENT MARGIN	SCOTIA ARC / SOUTH SHETLAND ISLANDS / ROBERT ISLAND	COPPERMINE PENINSULA	-62.3667	-62.3667	-59.7167	-59.7167	SAE			s_P.841.12 [16169]	NOT GIVEN [16169]	47000000 [16169]	135000000 [16169]							VOL					WR [16169]	50.4	0.63		17.38		8.39		7.4671	10.91	7.99	0.14		0.6	2.26	0.12
[16169]	CONVERGENT MARGIN	SCOTIA ARC / SOUTH SHETLAND ISLANDS / GREENWICH ISLAND	NORTH OF SPARK POINT	-62.45	-62.45	-59.8	-59.8	SAE			s_P.1825.5 [16169]	NOT GIVEN [16169]	47000000 [16169]	135000000 [16169]							VOL					WR [16169]	51.79	1.62		14.94		13.48		11.9972	8.61	4.28	0.22		0.33	3.37	0.26
[16169]	CONVERGENT MARGIN	SCOTIA ARC / SOUTH SHETLAND ISLANDS / GREENWICH ISLAND	NORTH OF SPARK POINT	-62.45	-62.45	-59.8	-59.8	SAE			s_P.1825.7 [16169]	NOT GIVEN [16169]	47000000 [16169]	135000000 [16169]							VOL					WR [16169]	50.08	0.97		17.56		9.19		8.1791	9.81	6.79	0.19		0.3	2.8	0.22
[16169]	CONVERGENT MARGIN	SCOTIA ARC / SOUTH SHETLAND ISLANDS / LIVINGSTON ISLAND	HANNAH POINT	-62.65	-62.65	-60.6333	-60.6333	SAE			s_P.466.1 [16169]	NOT GIVEN [16169]	47000000 [16169]	135000000 [16169]							VOL					WR [16169]	53.71	1.19		15.79		11.16		9.9324	8.68	4.41	0.22		0.7	3.06	0.14
[16169]	CONVERGENT MARGIN	SCOTIA ARC / SOUTH SHETLAND ISLANDS / LIVINGSTON ISLAND	HANNAH POINT	-63.65	-63.65	-61.63	-61.63	SAE			s_P.476.1 [16169]	NOT GIVEN [16169]	47000000 [16169]	135000000 [16169]							VOL					WR [16169]	54.96	1.34		14.94		9.83		8.7487	8.46	3.3	0.21		1.17	3.03	0.29
[16169]	CONVERGENT MARGIN	SCOTIA ARC / SOUTH SHETLAND ISLANDS / LIVINGSTON ISLAND	CAPE SHIRREFF	-62.45	-62.45	-60.7833	-60.7833	SAE			s_325C3 [16169]	NOT GIVEN [16169]	47000000 [16169]	135000000 [16169]							VOL					WR [16169]	48.08	1.29		18.18		10.88		9.6832	11.21	4.92	0.22		0.33	2.91	0.31
[16169]	CONVERGENT MARGIN	SCOTIA ARC / SOUTH SHETLAND ISLANDS / LIVINGSTON ISLAND	BYERS, NEGRO HILL	-62.65	-62.65	-61	-61	SAE			s_P.376.1 [16169]	NOT GIVEN [16169]	47000000 [16169]	135000000 [16169]							VOL					WR [16169]	49.57	1		16.45		10.57		9.4073	11.87	6.58	0.19		0.2	2.35	0.14
[16169]	CONVERGENT MARGIN	SCOTIA ARC / SOUTH SHETLAND ISLANDS / LIVINGSTON ISLAND	BYERS, BASALT LAKE AREA	-62.6333	-62.6333	-61.0667	-61.0667	SAE			s_P.850.5 [16169]	NOT GIVEN [16169]	47000000 [16169]	135000000 [16169]							VOL					WR [16169]	50.53	1.34		17.44		11.68		10.3952	9.59	4.28	0.2		0.26	3.13	0.25
[16169]	CONVERGENT MARGIN	SCOTIA ARC / SOUTH SHETLAND ISLANDS / LIVINGSTON ISLAND	BYERS, BASALT LAKE AREA	-62.6333	-62.6333	-61.0667	-61.0667	SAE			s_P.850.8 [16169]	NOT GIVEN [16169]	47000000 [16169]	135000000 [16169]							VOL					WR [16169]	46.1	1.21		20.03		10.54		9.3806	11.77	3.88	0.28		0.14	2.78	0.21
[16169]	CONVERGENT MARGIN	SCOTIA ARC / SOUTH SHETLAND ISLANDS / LIVINGSTON ISLAND	BYERS, VIETOR ROCK LAVAS	-62.6833	-62.6833	-61.1	-61.1	SAE			s_P.845.3A [16169]	NOT GIVEN [16169]	47000000 [16169]	135000000 [16169]							VOL					WR [16169]	53.48	1.44		16.38		10.54		9.3806	7.72	3.22	0.2		0.6	3.77	0.33
[16169]	CONVERGENT MARGIN	SCOTIA ARC / SOUTH SHETLAND ISLANDS / LIVINGSTON ISLAND	BYERS, VIETOR ROCK LAVAS	-62.6833	-62.6833	-61.1	-61.1	SAE			s_P.845.2A [16169]	NOT GIVEN [16169]	47000000 [16169]	135000000 [16169]							VOL					WR [16169]	53.86	1.58		16.05		10.95		9.7455	7.81	3.15	0.18		1.22	3.57	0.41
[16169]	CONVERGENT MARGIN	SCOTIA ARC / SOUTH SHETLAND ISLANDS / LIVINGSTON ISLAND	BYERS, VIETOR ROCK LAVAS	-62.6833	-62.6833	-61.1	-61.1	SAE			s_P.845.3B [16169]	NOT GIVEN [16169]	47000000 [16169]	135000000 [16169]							VOL					WR [16169]	52.98	1.44		16.4		10.62		9.4518	8	3.13	0.21		0.48	3.93	0.31
[16169]	CONVERGENT MARGIN	SCOTIA ARC / SOUTH SHETLAND ISLANDS / LIVINGSTON ISLAND	BYERS, SEALER HILL	-62.6667	-62.6667	-61.1167	-61.1167	SAE			s_P.446.9A [16169]	NOT GIVEN [16169]	47000000 [16169]	135000000 [16169]							VOL					WR [16169]	46.35	1.28		19.08		11.85		10.5465	11.67	5.28	0.16		0.32	2.51	0.17
[16169]	CONVERGENT MARGIN	SCOTIA ARC / SOUTH SHETLAND ISLANDS / LIVINGSTON ISLAND	RUGGED ISLAND	-62.6333	-62.6333	-61.25	-61.25	SAE			s_JB.642.3 [16169]	NOT GIVEN [16169]	47000000 [16169]	135000000 [16169]							VOL					WR [16169]	51.85	0.79		18.99		8.31		7.3959	7.42	3.63	0.15		1.29	4.13	0.21
[16169]	CONVERGENT MARGIN	SCOTIA ARC / SOUTH SHETLAND ISLANDS / LIVINGSTON ISLAND	BYERS, START POINT	-62.5833	-62.5833	-61.2167	-61.2167	SAE			s_P.453.5 [16169]	NOT GIVEN [16169]	47000000 [16169]	135000000 [16169]							VOL					WR [16169]	48.3	0.73		16.06		10.26		9.1314	12.12	7.38	0.19		0.25	2.27	0.11
[16169]	CONVERGENT MARGIN	SCOTIA ARC / SOUTH SHETLAND ISLANDS / LIVINGSTON ISLAND	BYERS, START POINT	-62.5833	-62.5833	-61.2167	-61.2167	SAE			s_P.862.3 [16169]	NOT GIVEN [16169]	47000000 [16169]	135000000 [16169]							VOL					WR [16169]	49.78	0.94		19.98		8.5		7.565	6.66	4.17	0.19		1.97	3.78	0.17
[16169]	CONVERGENT MARGIN	SCOTIA ARC / SOUTH SHETLAND ISLANDS / LIVINGSTON ISLAND	BYERS, START POINT	-62.5833	-62.5833	-61.2167	-61.2167	SAE			s_P.862.4 [16169]	NOT GIVEN [16169]	47000000 [16169]	135000000 [16169]							VOL					WR [16169]	47.63	0.71		21.79		9.6		8.544	12.84	3.46	0.15		0.51	2.23	0.12
[3525]	CONVERGENT MARGIN	SCOTIA ARC / SOUTH SANDWICH ARC BASIN / DREDGES 52-54	FORE-ARC	-55	-58	-25	-30	SAE			s_DR.54.10 [3525]	NOT GIVEN [3525]								PORPHYROCLASTIC/ IMPREGNATION [3525]	PER					WR [3525]	46.3	0.01		0.91		10.34			0.68	41.31	0.07		0.02	0.1
[2702]	CONVERGENT MARGIN	SCOTIA ARC / SCOTIA SEA / DREDGE 20		-56.4	-56.4	-30.67	-30.67	SAQ	-3290	-3290	s_20.13 [2702]	BASALT [2702]									VOL			F		WR [2702]	50.5	1.25		16.7		1.02	6.72		11.07	7.6	0.15		0.45	2.92	0.16	0.922				0.185		0.028	0.004
[2702]	CONVERGENT MARGIN	SCOTIA ARC / SCOTIA SEA / DREDGE 20		-56.4	-56.4	-30.67	-30.67	SAQ	-3290	-3290	s_20.31 [2702]	BASALT [2702]									VOL			F		WR [2702]	50.1	1.31		16.24		1.03	6.8		11.18	7.3	0.15		0.24	3.22	0.18	0.95				0.237		0.023	0.012
[2702]	CONVERGENT MARGIN	SCOTIA ARC / SCOTIA SEA / DREDGE 20		-56.4	-56.4	-30.67	-30.67	SAQ	-3290	-3290	s_20.35 [2702]	BASALT [2702]									VOL			F		WR [2702]	50.62	1.28		16.49		1	6.57		11.05	7.64	0.15		0.3	3.18	0.18	0.717				0.129		0.012	0.019
[2702]	CONVERGENT MARGIN	SCOTIA ARC / SCOTIA SEA / DREDGE 20		-56.4	-56.4	-30.67	-30.67	SAQ	-3290	-3290	s_20.43B [2702]	BASALT [2702]									VOL			F		WR [2702]	50.7	1.29		16.58		1.01	6.68		11.12	7.67	0.16		0.34	3.15	0.19	0.733				0.378		0.035	0.013
[2702]	CONVERGENT MARGIN	SCOTIA ARC / SCOTIA SEA / DREDGE 23		-60.07	-60.07	-29.95	-29.95	SAQ	-2516	-2516	s_23.4 [2702]	BASALT [2702]									VOL			F		WR [2702]	50.34	1.45		16.45		1.09	7.18		10.85	7.32	0.16		0.43	3.44	0.2	0.945				0.167		0.028	0.014
[17558]	CONVERGENT MARGIN	SCOTIA ARC / SOUTH SHETLAND ISLANDS / DECEPTION		-62.9333	-62.9333	-60.5667	-60.5667	SAE			s_213 [17558]	NOT GIVEN [17558]									VOL					GL [17558]	67.8	0.74		14.98		0.97	3.36		1.92	0.7	0.2		1.82	6.87	0.09		0.12					0.06	0.16
[17558]	CONVERGENT MARGIN	SCOTIA ARC / SOUTH SANDWICH ISLAND ARC / ZAVODOVSKI		-55.9167	-55.9167	-28.1	-28.1	SAQ			s_261 [17558]	NOT GIVEN [17558]									VOL					GL [17558]	73.04	0.3		13.61		0.69	2.13		3.25	0.5	0.08		0.67	4.66	0.12		1.04
[3991]	CONVERGENT MARGIN	SCOTIA ARC / SOUTH SHETLAND ISLANDS / DECEPTION	PRE-CALDERA STAGE, SOUTH END OF STONETHROW RIDGE	-62.95	-62.95	-60.63	-60.63	SAE			s_B.809.1 [3991]	NOT GIVEN [3991]									VOL					WR [3991]	49.92	1.69		18.54				8.65	8.84	6.28	0.16		0.54	4.16	0.26
[3991]	CONVERGENT MARGIN	SCOTIA ARC / SOUTH SHETLAND ISLANDS / DECEPTION	SYNCALDERA STAGE, FUMAROLE BAY	-62.95	-62.95	-60.63	-60.63	SAE			s_B.814.1 [3991]	NOT GIVEN [3991]									VOL					WR [3991]	51.33	1.47		18.57				7.8	10	5.39	0.15		0.59	3.6	0.23
[3991]	CONVERGENT MARGIN	SCOTIA ARC / SOUTH SHETLAND ISLANDS / DECEPTION	SYNCALDERA STAGE, BETWEEN CATHEDRAL CRAGS AND SOUTH EAST POINT	-62.95	-62.95	-60.63	-60.63	SAE			s_B.825.1 [3991]	NOT GIVEN [3991]									VOL					WR [3991]	53.81	1.76		16.42				8.98	8.34	4.4	0.17		0.79	4.13	0.29
[3991]	CONVERGENT MARGIN	SCOTIA ARC / SOUTH SHETLAND ISLANDS / DECEPTION	POST-CALDERA STAGE, 0.5 KM SOUTH OF THE ARGENTINE STATION	-62.95	-62.95	-60.63	-60.63	SAE			s_B.802.1 [3991]	NOT GIVEN [3991]									VOL					WR [3991]	53.18	1.83		16.87				8.89	8.12	4.56	0.17		0.7	4.4	0.29
[3991]	CONVERGENT MARGIN	SCOTIA ARC / SOUTH SHETLAND ISLANDS / DECEPTION	WHALERS BAY	-62.95	-62.95	-60.63	-60.63	SAE			s_B.561.1 [3991]	NOT GIVEN [3991]							1969		VOL					WR [3991]	55	1.95		15.6				8.73	6.46	3.2	0.17		0.84	5.25	0.35
[3991]	CONVERGENT MARGIN	SCOTIA ARC / SOUTH SHETLAND ISLANDS / DECEPTION	WHALERS BAY	-62.95	-62.95	-60.63	-60.63	SAE			s_B.567.1 [3991]	NOT GIVEN [3991]							1969		VOL					WR [3991]	55.4	2.03		15.8				9.18	6.94	3.45	0.17		0.77	5.94	0.29
[3991]	CONVERGENT MARGIN	SCOTIA ARC / SOUTH SHETLAND ISLANDS / DECEPTION	WHALERS BAY	-62.95	-62.95	-60.63	-60.63	SAE			s_B.568.3 [3991]	NOT GIVEN [3991]							1969		VOL					WR [3991]	55.1	2.04		16				9.18	7.3	3.66	0.17		0.75	5.01	0.28
[3991]	CONVERGENT MARGIN	SCOTIA ARC / SOUTH SHETLAND ISLANDS / DECEPTION	WHALERS BAY	-62.95	-62.95	-60.63	-60.63	SAE			s_B.560 [3991]	NOT GIVEN [3991]							1969		VOL					WR [3991]	59.1	1.73		16				7.42	5.23	2.3	0.18		1.04	5.72	0.41
[3991]	CONVERGENT MARGIN	SCOTIA ARC / SOUTH SHETLAND ISLANDS / DECEPTION	NORTH OF CROSS HILL	-62.95	-62.95	-60.63	-60.63	SAE			s_OG.232 [3991]	ANDESITE, BASALTIC [3991]								ALMOST APHYRIC [3991]	VOL					WR [3991]	49.72	1.5		17.91		3.04	6.17		10.64	6.1	0.18		0.5	3.77	0.33		0.22	0.12
[3991]	CONVERGENT MARGIN	SCOTIA ARC / SOUTH SHETLAND ISLANDS / DECEPTION	NORTH OF CROSS HILL	-62.95	-62.95	-60.63	-60.63	SAE			s_2 [3991]	BASALT, DOLERITIC [3991]									VOL					WR [3991]	49.84	1.32		19.37		3.42	3.69		12.35	4.71			0.87	2.5	0.11	1.79
[3991]	CONVERGENT MARGIN	SCOTIA ARC / SOUTH SHETLAND ISLANDS / DECEPTION	WEST COAST	-62.95	-62.95	-60.63	-60.63	SAE			s_OG.229 [3991]	ANDESITE, BASALTIC [3991]									VOL					WR [3991]	50.18	1.54		17.75		3.56	5.79		9.19	6.68	0.14		0.49	3.92	0.34		0.22	0.18
[3991]	CONVERGENT MARGIN	SCOTIA ARC / SOUTH SHETLAND ISLANDS / DECEPTION	MACARONI POINT	-62.95	-62.95	-60.63	-60.63	SAE			s_OG.356 [3991]	ANDESITE, BASALTIC [3991]								APHYRIC [3991]	VOL					WR [3991]	50.63	1.67		17.59		2.38	6.34		10.22	5.56	0.17		0.44	4.12	0.29		0.34	0.14
[3991]	CONVERGENT MARGIN	SCOTIA ARC / SOUTH SHETLAND ISLANDS / DECEPTION	STONETHROW RIDGE	-62.95	-62.95	-60.63	-60.63	SAE			s_B.163.1 [3991]	BASALT, OLIVINE [3991]									VOL					WR [3991]	50.65	1.78		17.67		2.5	6.14		10.14	5.82	0.16		0.52	4.1	0.3		0.11	0.04
[3991]	CONVERGENT MARGIN	SCOTIA ARC / SOUTH SHETLAND ISLANDS / DECEPTION	PENDULUM COVE	-62.95	-62.95	-60.63	-60.63	SAE			s_OG.244 [3991]	ANDESITE, BASALTIC [3991]									VOL					WR [3991]	52.42	2.26		16.31		2.72	8.24		7.64	3.6	0.3		0.61	5.25	0.48		0.42	0.11
[3991]	CONVERGENT MARGIN	SCOTIA ARC / SOUTH SHETLAND ISLANDS / DECEPTION	PENDULUM COVE	-62.95	-62.95	-60.63	-60.63	SAE			s_8 [3991]	ANDESITE, BASALTIC [3991]									VOL					WR [3991]	52.93	2.29		15.86		2.01	8.9		7.6	3.63	0.11		0.64	5.03	0.35		0.42	0.04
[3991]	CONVERGENT MARGIN	SCOTIA ARC / SOUTH SHETLAND ISLANDS / DECEPTION	CRATER LAKE	-62.95	-62.95	-60.63	-60.63	SAE			s_B.213.3 [3991]	BASALT, OLIVINE [3991]									VOL					WR [3991]	52.96	1.78		14.89		6.33	4.69		8.65	4.68	0.15		0.6	4.38	0.34		0.26	0.04
[3991]	CONVERGENT MARGIN	SCOTIA ARC / SOUTH SHETLAND ISLANDS / DECEPTION	1917 ERUPTION	-62.95	-62.95	-60.63	-60.63	SAE			s_10 [3991]	NOT GIVEN [3991]							1917		VOL					WR [3991]	53.1	1.81		17.34		2.42	6.97		7.56	3.34			0.81	4.45	0.29		0.84
[3991]	CONVERGENT MARGIN	SCOTIA ARC / SOUTH SHETLAND ISLANDS / DECEPTION	1917 ERUPTION	-62.95	-62.95	-60.63	-60.63	SAE			s_11 [3991]	BASALT, LABRADORITE [3991]									VOL					WR [3991]	53.5	1.65		17.62		2.58	6.07		9.22	4.39			0.75	4.15	0.36
[3991]	CONVERGENT MARGIN	SCOTIA ARC / SOUTH SHETLAND ISLANDS / DECEPTION	NORTH OF MOUNT POND	-62.95	-62.95	-60.63	-60.63	SAE			s_OG.354 [3991]	ANDESITE [3991]								APHYRIC [3991]	VOL					WR [3991]	54.22	1.88		15.61		2.37	7.93		7.82	3.63	0.17		0.85	5	0.27		0.19	0.23
[3991]	CONVERGENT MARGIN	SCOTIA ARC / SOUTH SHETLAND ISLANDS / DECEPTION	1912 ERUPTION	-62.95	-62.95	-60.63	-60.63	SAE			s_13 [3991]	NOT GIVEN [3991]							1912		VOL					WR [3991]	54.48	1.83		17.15		2.77	6.97		6.05	2.86			0.91	4.45	0.32		0.96
[3991]	CONVERGENT MARGIN	SCOTIA ARC / SOUTH SHETLAND ISLANDS / DECEPTION	1969 ERUPTION	-62.95	-62.95	-60.63	-60.63	SAE			s_15 [3991]	ANDESITE, 2-PYROXENE [3991]							1969		VOL					WR [3991]	56.89	1.79		16.07		1.81	7.08		5.89	2.79	0.08		0.94	5.89	0.21		0.56	0.08
[3991]	CONVERGENT MARGIN	SCOTIA ARC / SOUTH SHETLAND ISLANDS / DECEPTION	1967 ERUPTION	-62.95	-62.95	-60.63	-60.63	SAE			s_D-15B [3991]	ANDESITE [3991]							1967		VOL					WR [3991]	57.45	1.91		15.88		2.97	5.12		5.42	2.78	0.16		1	6.5	0.46		0.54	0.08
[3991]	CONVERGENT MARGIN	SCOTIA ARC / SOUTH SHETLAND ISLANDS / DECEPTION	1967 ERUPTION	-62.95	-62.95	-60.63	-60.63	SAE			s_D-7 [3991]	ANDESITE [3991]							1967		VOL					WR [3991]	58.06	2.02		15.82		1.68	6.5		5.4	3.13	0.18		1.03	6.4	0.4		1	0.08
[3991]	CONVERGENT MARGIN	SCOTIA ARC / SOUTH SHETLAND ISLANDS / DECEPTION	1967 ERUPTION	-62.95	-62.95	-60.63	-60.63	SAE			s_D-1 [3991]	ANDESITE [3991]							1967		VOL					WR [3991]	59.51	1.45		15.32		1.5	5.08		3.93	2.14	0.16		1.2	7	0.44		1.98	0.24
[3991]	CONVERGENT MARGIN	SCOTIA ARC / SOUTH SHETLAND ISLANDS / DECEPTION	1967 ERUPTION	-62.95	-62.95	-60.63	-60.63	SAE			s_26 [3991]	ANDESITE [3991]							1967		VOL					WR [3991]	60.62	1.51		16.22		1.76	5.67		4.18	1.62			1.2	6.25	0.24	0.56
[3991]	CONVERGENT MARGIN	SCOTIA ARC / SOUTH SHETLAND ISLANDS / DECEPTION	CROSS HILL	-62.95	-62.95	-60.63	-60.63	SAE			s_OG.226 [3991]	DACITE, PYROXENE [3991]								GLASSY [3991]	VOL					WR [3991]	66.21	0.62		15.52		1.02	4.13		2.4	0.63	0.17		1.71	6.87	0.21		0.21	0.18
[3991]	CONVERGENT MARGIN	SCOTIA ARC / SOUTH SHETLAND ISLANDS / DECEPTION	WEST OF COLLINS POINT	-62.95	-62.95	-60.63	-60.63	SAE			s_B.111.4 [3991]	ANDESITE, OLIGOCLASE [3991]									VOL					WR [3991]	67.4	0.6		15.41		1.16	3.81		1.88	0.36	0.13		1.99	7.27	0.21		0.07	0.04
[3991]	CONVERGENT MARGIN	SCOTIA ARC / SOUTH SHETLAND ISLANDS / DECEPTION	WEST OF COLLINS POINT	-62.95	-62.95	-60.63	-60.63	SAE			s_30 [3991]	TRACHYTE [3991]									VOL					WR [3991]	67.71	1		14.65		1.59	3.29		2.34	0.85			1.99	6.09	0.16	0.16
[3991]	CONVERGENT MARGIN	SCOTIA ARC / SOUTH SHETLAND ISLANDS / DECEPTION	WEST OF COLLINS POINT	-62.95	-62.95	-60.63	-60.63	SAE			s_31 [3991]	SANTORINITE, TRIDYMITE [3991]									VOL					WR [3991]	68.28	0.7		15.95		2	1.82		1.78	0.09			1.75	7.03	0.07	0.24
[3991]	CONVERGENT MARGIN	SCOTIA ARC / SOUTH SHETLAND ISLANDS / DECEPTION	WEST OF COLLINS POINT	-62.95	-62.95	-60.63	-60.63	SAE			s_32 [3991]	TRACHYANDESITE [3991]									VOL					WR [3991]	69.01	0.58		14.21		2.33	2.89		2.11	0.62			2.07	6.3	0.12	0.09
[3991]	CONVERGENT MARGIN	SCOTIA ARC / SOUTH SHETLAND ISLANDS / DECEPTION	KENDALL TERRACE	-62.95	-62.95	-60.63	-60.63	SAE			s_B.352.3 [3991]	BASALT [3991]								ALMOST APHYRIC [3991]	VOL					WR [3991]	50.3	1.6		17.7				8.61	10.3	6.5	0.16		0.46	3.48	0.25	0.07
[3991]	CONVERGENT MARGIN	SCOTIA ARC / SOUTH SHETLAND ISLANDS / DECEPTION	NEPTUNES BELLOWS	-62.95	-62.95	-60.63	-60.63	SAE			s_B.432.1 [3991]	BASALT [3991]								ALMOST APHYRIC [3991]	VOL					WR [3991]	51.7	1.65		17.3		1.95	6.72		10.2	5.96	0.15		0.44	4.06	0.24		0.07	0.14
[3991]	CONVERGENT MARGIN	SCOTIA ARC / SOUTH SHETLAND ISLANDS / DECEPTION	ARGENTINE STATION	-62.95	-62.95	-60.63	-60.63	SAE			s_B.408.4 [3991]	BASALT [3991]								ALMOST APHYRIC [3991]	VOL					WR [3991]	52.4	1.8		16.8				8.95	9.68	5.59	0.17		0.49	3.24	0.29	0.13
[3991]	CONVERGENT MARGIN	SCOTIA ARC / SOUTH SHETLAND ISLANDS / DECEPTION	MACARONI POINT	-62.95	-62.95	-60.63	-60.63	SAE			s_B.422.1 [3991]	BASALT [3991]									VOL					WR [3991]	52.8	1.94		17				9.36	8.34	4.82	0.17		0.72	3.66	0.28
[3991]	CONVERGENT MARGIN	SCOTIA ARC / SOUTH SHETLAND ISLANDS / DECEPTION	MOUNT KIRKWOOD	-62.95	-62.95	-60.63	-60.63	SAE			s_B.416.1 [3991]	BASALT [3991]								ALMOST APHYRIC [3991]	VOL					WR [3991]	53.2	1.81		17.1		2.08	7.05		9.32	5.25	0.17		0.51	3.41	0.29		0.02	0.02
[3991]	CONVERGENT MARGIN	SCOTIA ARC / SOUTH SHETLAND ISLANDS / DECEPTION	CATHEDRAL CRAGS	-62.95	-62.95	-60.63	-60.63	SAE			s_B.357.1 [3991]	BASALT [3991]								PORPHYRITIC [3991]	VOL					WR [3991]	50.2	2.54		15.3				11.07	9.1	5.23	0.19		0.53	3.64	0.34	0.2
[3991]	CONVERGENT MARGIN	SCOTIA ARC / SOUTH SHETLAND ISLANDS / DECEPTION	CATHEDRAL CRAGS	-62.95	-62.95	-60.63	-60.63	SAE			s_B.420.1 [3991]	BASALT [3991]									VOL					WR [3991]	51.7	2.08		16.3				9.81	8.03	5.52	0.19		0.85	3.13	0.31
[3991]	CONVERGENT MARGIN	SCOTIA ARC / SOUTH SHETLAND ISLANDS / DECEPTION	BAILY HEAD	-62.95	-62.95	-60.63	-60.63	SAE			s_B.403.1 [3991]	BASALT [3991]								ALMOST APHYRIC [3991]	VOL					WR [3991]	51.7	2.34		15.6		2.04	8.87		8.75	4.86	0.19		0.51	3.74	0.37		0.02	0.1
[3991]	CONVERGENT MARGIN	SCOTIA ARC / SOUTH SHETLAND ISLANDS / DECEPTION	CATHEDRAL CRAGS	-62.95	-62.95	-60.63	-60.63	SAE			s_B.413.5 [3991]	BASALT [3991]									VOL					WR [3991]	52.2	2.34		14.7				10.26	8.55	4.72	0.19		0.55	3.66	0.33
[3991]	CONVERGENT MARGIN	SCOTIA ARC / SOUTH SHETLAND ISLANDS / DECEPTION	CATHEDRAL CRAGS	-62.95	-62.95	-60.63	-60.63	SAE			s_B.413.4 [3991]	BASALT [3991]									VOL					WR [3991]	52.3	2.49		15.1				10.89	8.25	4.08	0.2		0.75	3.42	0.33
[3991]	CONVERGENT MARGIN	SCOTIA ARC / SOUTH SHETLAND ISLANDS / DECEPTION	STONETHROW AND TELEFON RIDGES	-62.95	-62.95	-60.63	-60.63	SAE			s_B.309.1 [3991]	BASALT [3991]								PORPHYRITIC [3991]	VOL					WR [3991]	52.4	2.14		15.3				10.26	9.02	5.2	0.19		0.48	3.6	0.26			0.23
[3991]	CONVERGENT MARGIN	SCOTIA ARC / SOUTH SHETLAND ISLANDS / DECEPTION	BAILY HEAD	-62.95	-62.95	-60.63	-60.63	SAE			s_B.405.1 [3991]	BASALT [3991]									VOL					WR [3991]	54.5	1.78		17				8.56	6.69	4.85	0.18		0.89	3.5	0.34
[3991]	CONVERGENT MARGIN	SCOTIA ARC / SOUTH SHETLAND ISLANDS / DECEPTION	MOUNT KIRKWOOD	-62.95	-62.95	-60.63	-60.63	SAE			s_B.417.1 [3991]	ANDESITE, BASALTIC [3991]								APHYRIC [3991]	VOL					WR [3991]	54.7	1.93		16.3				8.93	7.75	4.06	0.17		0.74	4.02	0.29	0.37
[3991]	CONVERGENT MARGIN	SCOTIA ARC / SOUTH SHETLAND ISLANDS / DECEPTION	COLLINS POINT	-62.95	-62.95	-60.63	-60.63	SAE			s_B.431.1 [3991]	DACITE [3991]									VOL					WR [3991]	62.6	1.14		15.6		0.31	6.15		3.59	1.45	0.17		1.44	6.66	0.37		0.29	0
[3991]	CONVERGENT MARGIN	SCOTIA ARC / SOUTH SHETLAND ISLANDS / DECEPTION	CROSS HILL	-62.95	-62.95	-60.63	-60.63	SAE			s_B.429.2 [3991]	DACITE [3991]								PORPHYRITIC [3991]	VOL					WR [3991]	67.5	0.72		14.8		1.39	3.16		1.98	0.7	0.15		1.8	6.96	0.16		0.14	0.13
[3991]	CONVERGENT MARGIN	SCOTIA ARC / SOUTH SHETLAND ISLANDS / DECEPTION / DECEPTION		-62.95	-62.95	-60.63	-60.63	SAE			s_B.304.1 [3991]	NOT GIVEN [3991]									VOL					WR [3991]	46.7	0.69		23.3			5.1		12.8	7.82	0.08		0.12
[3991]	CONVERGENT MARGIN	SCOTIA ARC / SOUTH SHETLAND ISLANDS / DECEPTION	CATHEDRAL CRAGS	-62.95	-62.95	-60.63	-60.63	SAE			s_B.420.2 [3991]	BASALT [3991]									VOL					WR [3991]
[3991]	CONVERGENT MARGIN	SCOTIA ARC / SOUTH SHETLAND ISLANDS / DECEPTION	KENDALL TERRACE LAVA PLATFORM	-62.95	-62.95	-60.63	-60.63	SAE			s_B.351.1 [3991]	DIORITE [3991]								COARSE-GRAINED [3991]	PLU					WR [3991]	60.1	0.66		17.1				5.21	5.87	3.3	0.11		2.07	4.1	0.2	0.69
[3991]	CONVERGENT MARGIN	SCOTIA ARC / SOUTH SHETLAND ISLANDS / DECEPTION	KENDALL TERRACE LAVA PLATFORM	-62.95	-62.95	-60.63	-60.63	SAE			s_B.313.2 [3991]	GRANODIORITE [3991]								COARSE-GRAINED [3991]	PLU					WR [3991]	70.6	0.35		14				2.12	1.65	0.52	0.04		4.6	4.36	0.03	0.49
[3991]	CONVERGENT MARGIN	SCOTIA ARC / SOUTH SHETLAND ISLANDS / DECEPTION	KENDALL TERRACE LAVA PLATFORM	-62.95	-62.95	-60.63	-60.63	SAE			s_B.316.2 [3991]	GRANITE [3991]								COARSE-GRAINED [3991]	PLU					WR [3991]	75.3	0.21		13.3				1.48	1.57	0.35	0.05		3.4	4.36	0.05	0.43
[3991]	CONVERGENT MARGIN	SCOTIA ARC / SOUTH SHETLAND ISLANDS / DECEPTION / DECEPTION		-62.95	-62.95	-60.63	-60.63	SAE			s_B.411.2 [3991]	NOT GIVEN [3991]									VOL					WR [3991]	53.5	1.23		18.3			8.58		9.53	5.05	0.13		0.57	3.81
[2813]	CONVERGENT MARGIN	SCOTIA ARC / SOUTH SANDWICH ISLAND ARC / BELLINGSHAUSEN	LOOSE BLOCK 3M. BELOW BASILISK PEAK	-59.483	-59.483	-27.233	-27.233	SAE			s_SSB5.1 [2813]	ANDESITE, BASALTIC [2813]								MICROPHYRIC [2813]	VOL					WR [2813]	56.22	0.88		16.79		3.64	6.99		8.36	3.18	0.17		0.45	3.19	0.17		0.07	0.06
[2813]	CONVERGENT MARGIN	SCOTIA ARC / SOUTH SANDWICH ISLAND ARC / LESKOV	FROM LARGE BLOCK ON HIGH PLATFORM ON EASTERN SIDE OF ISLAND	-56.216	-56.216	-26.583	-26.583	SAE			s_SSL.4.1 [2813]	ANDESITE, 2-PYROXENE [2813]								PORPHYRITIC [2813]	VOL					WR [2813]	58.62	0.72		18.29		1.92	4.72		7.94	3.04	0.14		0.94	3.05	0.12		0.3	0.03
[2813]	CONVERGENT MARGIN	SCOTIA ARC / SOUTH SANDWICH ISLAND ARC / CANDLEMAS	NORTHERN PART	-57.08	-57.08	-26.72	-26.72	SAE			s_SSC20.2 [2813]	ANDESITE [2813]								APHYRIC [2813]	VOL					WR [2813]	60.9	0.95		14.8		1.44	7.04		6.09	2.35	0.11		0.39	3.67	0.12		0.84	0.19
[2813]	CONVERGENT MARGIN	SCOTIA ARC / SOUTH SANDWICH ISLAND ARC / CANDLEMAS	NORTHERN PART	-57.08	-57.08	-26.72	-26.72	SAE			s_SSC54.2 [2813]	ANDESITE [2813]								APHYRIC [2813]	VOL					WR [2813]	62.7	0.93		14.5		3.16	5.57		5.96	2.4	0.15		0.33	3.52	0.11		0.88	0.14
[2813]	CONVERGENT MARGIN	SCOTIA ARC / SOUTH SANDWICH ISLAND ARC / SAUNDERS	MOUNT MICHAEL, NORTHERN PART OF BLACKSTONE PLAIN	-57.766	-57.766	-26.566	-26.566	SAE			s_SSS1.2 [2813]	BASALT [2813]									VOL					WR [2813]	51.11	0.98		17.95		1.84	8.49		11.42	5.48	0.17		0.19	1.91	0.11		0.27	0.06
[2813]	CONVERGENT MARGIN	SCOTIA ARC / SOUTH SANDWICH ISLAND ARC / ZAVODOVSKI	CLIFFS, EAST COAST OF ISLAND	-56.4	-56.4	-27.5	-27.5	SAE			s_SHA4.2 [2813]	BASALT [2813]								PORPHYRIC [2813]	VOL					WR [2813]	51.91	0.79		15.58		2.77	9.15		11.36	5	0.19		0.2	3.05	0.07		0.16	0.2
[2813]	CONVERGENT MARGIN	SCOTIA ARC / SOUTH SANDWICH ISLAND ARC / ZAVODOVSKI	EASTERN SLOPES OF ZARVODOVSKI ISLAND	-56.4	-56.4	-27.5	-27.5	SAE			s_D3783.4 [2813]	BASALT [2813]								SPARSELY PORHYRITIC [2813]	VOL					WR [2813]	53.05	1.1		14.98		4.41	9.67		9.19	4.71	0.22		0.27	2.62	0.07		0.13	0.01
[2813]	CONVERGENT MARGIN	SCOTIA ARC / SOUTH SANDWICH ISLAND ARC / SAUNDERS	NATRISS POINT	-57.766	-57.766	-26.566	-26.566	SAE			s_SHA.15.6 [2813]	BASALT [2813]								FINE-GRAINED [2813]	VOL					WR [2813]	53.8	1.78		14.25		4.62	9.3		8.43	3.9	0.24		0.82	3.04	0.15		0.13	0.01
[2185]	CONVERGENT MARGIN	SCOTIA ARC / SOUTH SANDWICH ISLAND ARC / VINDICATION		-57.11	-57.11	-26.81	-26.81	SAE			s_B-27 [2185]	BASALT, OLIVINE-PLAGIOCLASE [2185]									VOL					WR [2185]	51.5	0.58		20.8		2.86	5.5		10.89	5.57			0.18	2.39	0.07			0.16
[2185]	CONVERGENT MARGIN	SCOTIA ARC / SOUTH SANDWICH ISLAND ARC / VINDICATION		-57.11	-57.11	-26.81	-26.81	SAE			s_B-33 [2185]	BASALT, OLIVINE-PLAGIOCLASE [2185]									VOL					WR [2185]	51.9	0.59		20.5		4.8	3.63		11.11	5.03			0.38	2.47	0.07
[2185]	CONVERGENT MARGIN	SCOTIA ARC / SOUTH SANDWICH ISLAND ARC / VINDICATION		-57.11	-57.11	-26.81	-26.81	SAE			s_B-2 [2185]	BASALT, CLINOPYROXENE-OLIVINE-PLAGIOCLASE [2185]									VOL					WR [2185]	49.9	0.56		22.5		2.09	6.2		11.66	4.7			0.17	2.32	0.06
[2185]	CONVERGENT MARGIN	SCOTIA ARC / SOUTH SANDWICH ISLAND ARC / VINDICATION		-57.11	-57.11	-26.81	-26.81	SAE			s_B-8 [2185]	BASALT, CLINOPYROXENE-OLIVINE-PLAGIOCLASE [2185]									VOL					WR [2185]	50.2	0.59		22.1		1.98	6.4		11.66	4.7			0.42	2.32	0.06
[2185]	CONVERGENT MARGIN	SCOTIA ARC / SOUTH SANDWICH ISLAND ARC / VINDICATION		-57.11	-57.11	-26.81	-26.81	SAE			s_B-15 [2185]	BASALT, CLINOPYROXENE-OLIVINE-PLAGIOCLASE [2185]									VOL					WR [2185]	51.3	0.59		22.5		5.2	3.37		11.33	5.11			0.18	2.27	0.06			0.34
[2185]	CONVERGENT MARGIN	SCOTIA ARC / SOUTH SANDWICH ISLAND ARC / VINDICATION		-57.11	-57.11	-26.81	-26.81	SAE			s_B-29 [2185]	BASALT, CLINOPYROXENE-OLIVINE-PLAGIOCLASE [2185]									VOL					WR [2185]	52.2	0.6		21		1.55	6.74		10.18	5.65			0.2	2.56	0.08
[2185]	CONVERGENT MARGIN	SCOTIA ARC / SOUTH SANDWICH ISLAND ARC / VINDICATION		-57.11	-57.11	-26.81	-26.81	SAE			s_B-31 [2185]	BASALT, CLINOPYROXENE-OLIVINE-PLAGIOCLASE [2185]									VOL					WR [2185]	52	0.59		21.1		2.91	5.5		11.12	5.02			0.37	2.36	0.02
[2185]	CONVERGENT MARGIN	SCOTIA ARC / SOUTH SANDWICH ISLAND ARC / VINDICATION		-57.11	-57.11	-26.81	-26.81	SAE			s_B-9 [2185]	BASALT, OLIVINE-2-PYROXENE-PLAGIOCLASE [2185]									VOL					WR [2185]	52.2	0.66		19.7		1.59	6.7		11.11	4.71			0.36	2.63	0.07
[2185]	CONVERGENT MARGIN	SCOTIA ARC / SOUTH SANDWICH ISLAND ARC / VINDICATION		-57.11	-57.11	-26.81	-26.81	SAE			s_B-30 [2185]	BASALT, OLIVINE-2-PYROXENE-PLAGIOCLASE [2185]									VOL					WR [2185]	51.9	0.59		20.6		2.4	6.12		11	5.48			0.19	2.47	0.08
[2185]	CONVERGENT MARGIN	SCOTIA ARC / SOUTH SANDWICH ISLAND ARC / VINDICATION		-57.11	-57.11	-26.81	-26.81	SAE			s_B-37 [2185]	ANDESITE [2185]									VOL					WR [2185]	60	1.15		14.5		2.39	9.04		4.62	4.26			0.42	3.29	0.12
[12871]	CONVERGENT MARGIN	SCOTIA ARC / ANTARCTIC PENINSULA / JAMES ROSS ISLAND GROUP	NORTHERN JAMES ROSS ISLAND	-63.7922	-63.7922	-57.81	-57.81	SAE			s_JR1 [12871]	BASALT [12871]									VOL					WR [12871]	46.76	1.61		14.7		2.11	8.75		9.03	9.93	0.19		0.57	2.93	0.31		1.51	1.19		0.14		0.04
[12871]	CONVERGENT MARGIN	SCOTIA ARC / ANTARCTIC PENINSULA / JAMES ROSS ISLAND GROUP	NORTHERN JAMES ROSS ISLAND	-63.8032	-63.8032	-57.9517	-57.9517	SAE			s_JR16 [12871]	BASALT [12871]									VOL					WR [12871]	45.9	1.35		15.73		2.27	7.04		6.91	7.03	0.17		2.12	4.52	0.39		5.34	0.96		0.01		0.04
[12871]	CONVERGENT MARGIN	SCOTIA ARC / ANTARCTIC PENINSULA / JAMES ROSS ISLAND GROUP	NORTHERN JAMES ROSS ISLAND	-63.797	-63.797	-57.8008	-57.8008	SAE			s_JR52 [12871]	BASALT [12871]									VOL					WR [12871]	46.8	1.65		15.31		2.07	8.46		8.19	9.32	0.18		1.21	3.41	0.32		2.41	0.38		0.02		0.04
[12871]	CONVERGENT MARGIN	SCOTIA ARC / ANTARCTIC PENINSULA / JAMES ROSS ISLAND GROUP	NORTHERN JAMES ROSS ISLAND	-63.811	-63.811	-57.8892	-57.8892	SAE			s_JR53 [12871]	BASALT [12871]									VOL					WR [12871]	48.38	1.6		15.4		2.03	8.44		8.38	8.72	0.18		1.33	3.06	0.43		1.5	0.43		0.03		0.03
[12871]	CONVERGENT MARGIN	SCOTIA ARC / ANTARCTIC PENINSULA / JAMES ROSS ISLAND GROUP	NORTHERN JAMES ROSS ISLAND	-63.8088	-63.8088	-57.8245	-57.8245	SAE			s_JR59 [12871]	BASALT [12871]									VOL					WR [12871]	48.38	1.52		15.09		2.38	9.09		7.33	8.94	0.18		1.22	3.43	0.41		1.41	0.46		0.02		0.03
[12871]	CONVERGENT MARGIN	SCOTIA ARC / ANTARCTIC PENINSULA / JAMES ROSS ISLAND GROUP	NORTHERN JAMES ROSS ISLAND	-63.8123	-63.8123	-57.8317	-57.8317	SAE			s_JR61A [12871]	BASALT [12871]									VOL					WR [12871]	48.51	1.47		15.48		2.61	8.79		7.75	8.53	0.18		1.37	3.55	0.4		0.99	0.15		0.02		0.04
[12871]	CONVERGENT MARGIN	SCOTIA ARC / ANTARCTIC PENINSULA / JAMES ROSS ISLAND GROUP	NORTHERN JAMES ROSS ISLAND	-63.8123	-63.8123	-57.8317	-57.8317	SAE			s_JR61B [12871]	BASALT [12871]									VOL					WR [12871]	48.94	1.52		15.52		1.9	9.64		7.78	8.54	0.18		1.26	3.8	0.41		0.28	0.1		0.01		0.03
[12871]	CONVERGENT MARGIN	SCOTIA ARC / ANTARCTIC PENINSULA / JAMES ROSS ISLAND GROUP	NORTHERN JAMES ROSS ISLAND	-63.869	-63.869	-58.108	-58.108	SAE			s_JR68 [12871]	BASALT [12871]									VOL					WR [12871]	46.6	1.53		15.62		2.79	7.76		8.41	8.85	0.18		0.71	2.84	0.26		2.85	1.28		0.04		0.03
[12871]	CONVERGENT MARGIN	SCOTIA ARC / ANTARCTIC PENINSULA / JAMES ROSS ISLAND GROUP	NORTHERN JAMES ROSS ISLAND	-63.8745	-63.8745	-58.079	-58.079	SAE			s_JR70 [12871]	DOLERITE [12871]									VOL					WR [12871]	48.36	1.47		15.45		2.49	8.13		8.78	9.29	0.18		1.03	3.22	0.25		1.06	0.15		0.02		0.03
[12871]	CONVERGENT MARGIN	SCOTIA ARC / ANTARCTIC PENINSULA / JAMES ROSS ISLAND GROUP	NORTHERN JAMES ROSS ISLAND	-63.852	-63.852	-58.059	-58.059	SAE			s_JR71C [12871]	DOLERITE [12871]									VOL					WR [12871]	47.7	1.63		15.91		2.03	7.75		8.43	8.32	0.18		1.49	4.09	0.5		1.57	0.25		0.09		0.04
[12871]	CONVERGENT MARGIN	SCOTIA ARC / ANTARCTIC PENINSULA / JAMES ROSS ISLAND GROUP	NORTHERN JAMES ROSS ISLAND	-63.8862	-63.8862	-57.903	-57.903	SAE			s_JR91 [12871]	DOLERITE [12871]									VOL					WR [12871]	48.52	1.8		16.49		1.87	7.72		8.92	6.75	0.17		1.36	3.96	0.5		1.55	0.19		0.06		0.04
[truncated: 162 more rows]
[truncated: 121 more columns]

## Sheet: Raw Mg# RI
CITATIONS	TECTONIC SETTING	LOCATION	LOCATION COMMENT	LATITUDE MIN	LATITUDE MAX	LONGITUDE MIN	LONGITUDE MAX	LAND OR SEA	ELEVATION MIN	ELEVATION MAX	SAMPLE NAME	ROCK NAME	MIN. AGE (YRS.)	MAX. AGE (YRS.)	GEOL.	AGE	ERUPTION DAY	ERUPTION MONTH	ERUPTION YEAR	ROCK TEXTURE	ROCK TYPE	DRILL DEPTH MIN	DRILL DEPTHAX	ALTERATION	MINERAL	MATERIAL	SIO2(WT%)	TIO2(WT%)	B2O3(WT%)	AL2O3(WT%)	CR2O3(WT%)	FE2O3(WT%)	FEO(WT%)	FEOT(WT%)	CAO(WT%)	MGO(WT%)	MNO(WT%)	NIO(WT%)	K2O(WT%)	NA2O(WT%)	P2O5(WT%)	Mg#	RI	H2O(WT%)	H2OP(WT%)	H2OM(WT%)	H2OT(WT%)	CO2(WT%)	CO1(WT%)
[truncated: 302 more rows]
[truncated: 123 more columns]

[truncated: 1 more sheets: Final]
