# Supplementary material for: Latitude-dependent oxygen fugacity in arc magmas
Source: Nat Commun. 2024 Jul 18;15:6050. doi: 10.1038/s41467-024-50337-6 (PMC11258285; doi:10.1038/s41467-024-50337-6)
Supplement: Supplementary file 19 — Source data [file 41467_2024_50337_MOESM19_ESM.zip › Raw data filtering process/SOLOMON_ISLAND_ARC 6.5.xlsx]

## Sheet: Raw Si Mg
CITATIONS	TECTONIC SETTING	LOCATION	LOCATION COMMENT	LATITUDE MIN	LATITUDE MAX	LONGITUDE MIN	LONGITUDE MAX	LAND OR SEA	ELEVATION MIN	ELEVATION MAX	SAMPLE NAME	ROCK NAME	MIN. AGE (YRS.)	MAX. AGE (YRS.)	GEOL.	AGE	ERUPTION DAY	ERUPTION MONTH	ERUPTION YEAR	ROCK TEXTURE	ROCK TYPE	DRILL DEPTH MIN	DRILL DEPTHAX	ALTERATION	MINERAL	MATERIAL	SIO2(WT%)	TIO2(WT%)	B2O3(WT%)	AL2O3(WT%)	CR2O3(WT%)	FE2O3(WT%)	FEO(WT%)	FEOT(WT%)	CAO(WT%)	MGO(WT%)	MNO(WT%)	NIO(WT%)	K2O(WT%)	NA2O(WT%)	P2O5(WT%)	Mg#	RI	H2O(WT%)	H2OP(WT%)	H2OM(WT%)	H2OT(WT%)	CO2(WT%)	CO1(WT%)
[2262][2056]	CONVERGENT MARGIN	SOLOMON ISLAND ARC / SOLOMON ISLAND ARC - WESTERN PROVINCE / SHORTLAND ISLANDS - FAURO ISLAND GROUP	TAUNA	-6.5	-7.5	155.5	156.5	SAE			s_11916 [2262] / s_F4 [2056]	DIORITE [2262] / DIORITE, QUARTZ-BIOTITE [2056]				CENOZOIC [2262]					PLU					WR [2262]	54	0.76		18.57		4.42	3.24		8.05	2.75	0.21		2.35	3.69	0.38	100	3.31651		0.63	0.49
[2056]	CONVERGENT MARGIN	SOLOMON ISLAND ARC / SOLOMON ISLAND ARC - WESTERN PROVINCE / SHORTLAND ISLANDS - FAURO ISLAND GROUP	FAURO, FAURO ISLAND GROUP, SHORTLAND ISLANDS	-6.5	-7.5	155.5	156.5	SAE			s_F1 [2056]	THOLEIITE [2056]									VOL					WR [2056]	48.68	1.43		15		5.48	9.19		7.47	5.76	0.36		0.48	3.27	0.09					0.14
[2056]	CONVERGENT MARGIN	SOLOMON ISLAND ARC / SOLOMON ISLAND ARC - WESTERN PROVINCE / SHORTLAND ISLANDS - FAURO ISLAND GROUP	FAURO, FAURO ISLAND GROUP, SHORTLAND ISLANDS	-6.5	-7.5	155.5	156.5	SAE			s_F5 [2056]	RHYODACITE [2056]								PORPHYRITIC [2056]	VOL					WR [2056]	67.17	0.1		17.48		1.51	1.07		1.18	0.1	0.05		3.56	4.13	0.17					0.28
[2056]	CONVERGENT MARGIN	SOLOMON ISLAND ARC / SOLOMON ISLAND ARC - WESTERN PROVINCE / SHORTLAND ISLANDS - FAURO ISLAND GROUP	FAURO, FAURO ISLAND GROUP, SHORTLAND ISLANDS	-6.5	-7.5	155.5	156.5	SAE			s_F6 [2056]	RHYODACITE [2056]								PORPHYRITIC [2056]	VOL					WR [2056]	71.2	0.08		15.71		0.79	1.26		1.93	1.34	0.03		0.7	6.28	0.12					0.1
[2056]	CONVERGENT MARGIN	SOLOMON ISLAND ARC / SOLOMON ISLAND ARC - WESTERN PROVINCE / SHORTLAND ISLANDS - FAURO ISLAND GROUP	FAURO, FAURO ISLAND GROUP, SHORTLAND ISLANDS	-6.5	-7.5	155.5	156.5	SAE			s_F7 [2056]	RHYODACITE [2056]								PORPHYRITIC [2056]	VOL					WR [2056]	60.89	0.45		15.58		1.41	2.8		4.84	2.98	0.75		0.8	4.9	0.2					0.4
[2056]	CONVERGENT MARGIN	SOLOMON ISLAND ARC / SOLOMON ISLAND ARC - WESTERN PROVINCE / SHORTLAND ISLANDS - FAURO ISLAND GROUP	OEMA	-6.5	-7.5	155.5	156.5	SAE			s_F8 [2056]	ANDESITE, HORNBLENDE [2056]									VOL					WR [2056]	58.51	0.37		18.52		3.01	2.17		7.4	2.24	0.14		1.64	3.89	0.34					0.32
[2056]	CONVERGENT MARGIN	SOLOMON ISLAND ARC / SOLOMON ISLAND ARC - WESTERN PROVINCE / SHORTLAND ISLANDS - FAURO ISLAND GROUP	FAURO	-6.5	-7.5	155.5	156.5	SAE			s_F10 [2056]	BASALT [2056]								PHYRIC [2056]	VOL					WR [2056]	51.45	1.19		18.01		4.39	4.06		9.86	4.17	0.16		2.02	3.36	0.49					0.35
[2056]	CONVERGENT MARGIN	SOLOMON ISLAND ARC / SOLOMON ISLAND ARC - WESTERN PROVINCE / SHORTLAND ISLANDS - FAURO ISLAND GROUP	FAURO	-6.5	-7.5	155.5	156.5	SAE			s_F11 [2056]	BASALT [2056]								PHYRIC [2056]	VOL					WR [2056]	45.75	1.02		17.37		6.49	4.67		10.37	5.81	0.24		1.46	3.1	0.38					0.32
[2056]	CONVERGENT MARGIN	SOLOMON ISLAND ARC / SOLOMON ISLAND ARC - WESTERN PROVINCE / SHORTLAND ISLANDS - FAURO ISLAND GROUP	FAURO	-6.5	-7.5	155.5	156.5	SAE			s_F2 [2056]	ICELANDITE [2056]									VOL					WR [2056]	57.85	0.99		13.36		6.83	3.81		6.21	4.7	0.14		0.3	2.77	0.07					0.18
[2056]	CONVERGENT MARGIN	SOLOMON ISLAND ARC / SOLOMON ISLAND ARC - WESTERN PROVINCE / SHORTLAND ISLANDS - FAURO ISLAND GROUP	FAURO	-6.5	-7.5	155.5	156.5	SAE			s_F3 [2056]	DACITE, THOLEIITIC [2056]									VOL					WR [2056]	62.95	1.04		12.86		5.08	3.63		1.38	4.99	0.3		0.24	4.54	0.07					0.12
[2056]	CONVERGENT MARGIN	SOLOMON ISLAND ARC / SOLOMON ISLAND ARC - WESTERN PROVINCE / SHORTLAND ISLANDS - FAURO ISLAND GROUP	FAURO	-6.5	-7.5	155.5	156.5	SAE			s_F9 [2056]	ANDESITE, PYROXENE [2056]									VOL					WR [2056]	59.59	0.72		16.68		4.17	1.68		6.99	1.79	0.11		2.21	4.16	0.3					0.53
[2056]	CONVERGENT MARGIN	SOLOMON ISLAND ARC / SOLOMON ISLAND ARC - WESTERN PROVINCE / SHORTLAND ISLANDS - ALU ISLAND GROUP		-6.5	-7.5	155.5	156.5	SAE			s_A1 [2056]	THOLEIITE [2056]									VOL					WR [2056]	49	0.76		17.98		2.47	12.09		9.69	4.22	0.18		0.36	2.98	0.1					0.21
[2056]	CONVERGENT MARGIN	SOLOMON ISLAND ARC / SOLOMON ISLAND ARC - WESTERN PROVINCE / SHORTLAND ISLANDS - ALU ISLAND GROUP		-6.5	-7.5	155.5	156.5	SAE			s_A3 [2056]	THOLEIITE [2056]									VOL					WR [2056]	52.62	0.99		16.39		1.79	9.01		8.79	4.76	0.2		0.75	3.32	0.1					0.23
[2056]	CONVERGENT MARGIN	SOLOMON ISLAND ARC / SOLOMON ISLAND ARC - WESTERN PROVINCE / SHORTLAND ISLANDS - ALU ISLAND GROUP / HISIAI COMPLEX		-6.5	-7.5	155.5	156.5	SAE			s_A10 [2056]	DIORITE, QUARTZ [2056]									PLU					WR [2056]	61.38	0.66		16.09		1.51	4.13		5.71	3.72	0.12		2.18	3.77	0.16
[2056]	CONVERGENT MARGIN	SOLOMON ISLAND ARC / SOLOMON ISLAND ARC - WESTERN PROVINCE / SHORTLAND ISLANDS - ALU ISLAND GROUP / HISIAI COMPLEX		-6.5	-7.5	155.5	156.5	SAE			s_A11 [2056]	GRANITE [2056]									PLU					WR [2056]	75.12	0.2		13.3		0.8	2.66		0.88	0.9	0.04		0.22	5.97	0.11
[2056]	CONVERGENT MARGIN	SOLOMON ISLAND ARC / SOLOMON ISLAND ARC - WESTERN PROVINCE / SHORTLAND ISLANDS - ALU ISLAND GROUP / HISIAI COMPLEX		-6.5	-7.5	155.5	156.5	SAE			s_A2 [2056]	ANDESITE [2056]									VOL					WR [2056]	55.96	0.9		17.97		0.76	6.36		7.22	3.34	0.18		1.47	3.67	0.16					0.5
[2056]	CONVERGENT MARGIN	SOLOMON ISLAND ARC / SOLOMON ISLAND ARC - WESTERN PROVINCE / SHORTLAND ISLANDS - ALU ISLAND GROUP / HISIAI COMPLEX		-6.5	-7.5	155.5	156.5	SAE			s_A5 [2056]	SPILITE [2056]									VOL					WR [2056]	51.38	0.78		15.28		3.67	7.68	10.9823	3.93	7.68	0.2		0.34	6.25	0.05	55.7279	5.18235			0.23
[2056]	CONVERGENT MARGIN	SOLOMON ISLAND ARC / SOLOMON ISLAND ARC - WESTERN PROVINCE / SHORTLAND ISLANDS - ALU ISLAND GROUP / HISIAI COMPLEX		-6.5	-7.5	155.5	156.5	SAE			s_A6 [2056]	DIORITE, QUARTZ [2056]									PLU					WR [2056]	63.48	0.71		15.56		1.43	3.96		4.94	3.16	0.11		1.66	3.84	0.16					0.23
[2056]	CONVERGENT MARGIN	SOLOMON ISLAND ARC / SOLOMON ISLAND ARC - WESTERN PROVINCE / SHORTLAND ISLANDS - ALU ISLAND GROUP / HISIAI COMPLEX		-6.5	-7.5	155.5	156.5	SAE			s_A7 [2056]	DIORITE, QUARTZ [2056]									PLU					WR [2056]	60.42	0.65		16.56		0.72	4.98		6.22	3.41	0.13		1.57	3.73	0.16
[2056]	CONVERGENT MARGIN	SOLOMON ISLAND ARC / SOLOMON ISLAND ARC - WESTERN PROVINCE / SHORTLAND ISLANDS - ALU ISLAND GROUP / HISIAI COMPLEX		-6.5	-7.5	155.5	156.5	SAE			s_A8 [2056]	DIORITE, QUARTZ [2056]									PLU					WR [2056]	60.86	0.57		17		1.56	4.21		4.76	2.76	0.11		2.25	4.08	0.16					0.24
[2056]	CONVERGENT MARGIN	SOLOMON ISLAND ARC / SOLOMON ISLAND ARC - WESTERN PROVINCE / SHORTLAND ISLANDS - ALU ISLAND GROUP / HISIAI COMPLEX		-6.5	-7.5	155.5	156.5	SAE			s_A9 [2056]	DIORITE, QUARTZ [2056]									PLU					WR [2056]	61.53	0.61		16.71		0.84	4.51		5.78	3.66	0.11		1.98	3.43	0.17
[2056]	CONVERGENT MARGIN	SOLOMON ISLAND ARC / SOLOMON ISLAND ARC - WESTERN PROVINCE / SHORTLAND ISLANDS - ALU ISLAND GROUP / KAMALEAI SERIES		-6.5	-7.5	155.5	156.5	SAE			s_A12 [2056]	ANDESITE, BASALTIC [2056]									VOL					WR [2056]	54.73	0.9		18.39		1.07	6.32		7.26	3.48	0.23		1.5	3.38	0.21					0.44
[2056]	CONVERGENT MARGIN	SOLOMON ISLAND ARC / SOLOMON ISLAND ARC - WESTERN PROVINCE / SHORTLAND ISLANDS - TREASURY ISLAND / OLDER SERIES	MONO	-6.5	-7.5	155.5	156.5	SAE			s_M1 [2056]	HAWAIITE [2056]									VOL					WR [2056]	46.49	3.09		11.57		2.14	9.23		9.23	4.29	0.17		1.12	3.65	0.56					1.86
[2056]	CONVERGENT MARGIN	SOLOMON ISLAND ARC / SOLOMON ISLAND ARC - WESTERN PROVINCE / SHORTLAND ISLANDS - TREASURY ISLAND / OLDER SERIES	MONO	-6.5	-7.5	155.5	156.5	SAE			s_M2 [2056]	BENMOREITE [2056]									VOL					WR [2056]	57.81	2.39		13.82		1.1	5.08		6.68	1.72	0.1		2.02	7	0.53					0.4
[2056]	CONVERGENT MARGIN	SOLOMON ISLAND ARC / SOLOMON ISLAND ARC - WESTERN PROVINCE / SHORTLAND ISLANDS - TREASURY ISLAND	MONO	-6.5	-7.5	155.5	156.5	SAE			s_M3 [2056]	ANDESITE, PYROXENE [2056]									VOL					WR [2056]	57.42	0.8		16.16		2.4	3.99		8.14	3.54	0.12		1.2	3.92	0.18					0.48
[2056]	CONVERGENT MARGIN	SOLOMON ISLAND ARC / SOLOMON ISLAND ARC - WESTERN PROVINCE / SHORTLAND ISLANDS - TREASURY ISLAND	MONO	-6.5	-7.5	155.5	156.5	SAE			s_M4 [2056]	ANDESITE, PYROXENE [2056]									VOL					WR [2056]	55.48	0.81		16.89		1.79	5.84		8.24	3.41	0.11		1.3	3.86	0.18					0.65
[3718]	CONVERGENT MARGIN	SOLOMON ISLAND ARC / SOLOMON ISLAND ARC - CENTRAL PROVINCE / FLORIDA ISLANDS	SMALL NGGELA	-9.08	-9.08	160.25	160.25	SAE			s_SN1 [3718]	BASALT [3718]			LOWER [3718]	MIOCENE [3718]					VOL					WR [3718]	55.85	0.9		17.03				8.42	8.02	3.73	0.2		0.75	2.83	0.18			4.03
[3718]	CONVERGENT MARGIN	SOLOMON ISLAND ARC / SOLOMON ISLAND ARC - CENTRAL PROVINCE / FLORIDA ISLANDS	SMALL NGGELA	-9.08	-9.08	160.25	160.25	SAE			s_SN10 [3718]	BASALT [3718]			LOWER [3718]	MIOCENE [3718]					VOL					WR [3718]	58.36	0.5		13.48				6.48	4.19	7.23	0.12		0.23	2.65	0.18			6.36
[3718]	CONVERGENT MARGIN	SOLOMON ISLAND ARC / SOLOMON ISLAND ARC - CENTRAL PROVINCE / FLORIDA ISLANDS	SMALL NGGELA	-9.08	-9.08	160.25	160.25	SAE			s_SN14 [3718]	BASALT [3718]			LOWER [3718]	MIOCENE [3718]					VOL					WR [3718]	53.24	0.94		15.16				10.41	8.19	4.15	0.18		0.64	2.32	0.21			4.19
[3718]	CONVERGENT MARGIN	SOLOMON ISLAND ARC / SOLOMON ISLAND ARC - CENTRAL PROVINCE / FLORIDA ISLANDS	SMALL NGGELA	-9.08	-9.08	160.25	160.25	SAE			s_SN45 [3718]	BASALT [3718]			LOWER [3718]	MIOCENE [3718]					VOL					WR [3718]	49.41	0.38		15.17				7.14	14.02	5.06	0.3		0.3	1.97	0.07			7.23
[3718]	CONVERGENT MARGIN	SOLOMON ISLAND ARC / SOLOMON ISLAND ARC - CENTRAL PROVINCE / FLORIDA ISLANDS	SMALL NGGELA	-9.08	-9.08	160.25	160.25	SAE			s_SN57 [3718]	BASALT [3718]			LOWER [3718]	MIOCENE [3718]					VOL					WR [3718]	55.22	0.92		15.62				8.81	8.08	3.81	0.21		0.98	2.48	0.19			3.73
[3718]	CONVERGENT MARGIN	SOLOMON ISLAND ARC / SOLOMON ISLAND ARC - CENTRAL PROVINCE / FLORIDA ISLANDS	SMALL NGGELA	-9.08	-9.08	160.25	160.25	SAE			s_SN58 [3718]	BASALT [3718]			LOWER [3718]	MIOCENE [3718]					VOL					WR [3718]	46.63	1.44		13.86				11.36	8	6.61	0.2		1.25	2.19	0.17	51.1566	3.25994	6.51
[3718]	CONVERGENT MARGIN	SOLOMON ISLAND ARC / SOLOMON ISLAND ARC - CENTRAL PROVINCE / FLORIDA ISLANDS	SMALL NGGELA	-9.08	-9.08	160.25	160.25	SAE			s_SN74 [3718]	BASALT [3718]			LOWER [3718]	MIOCENE [3718]					VOL					WR [3718]	55.3	0.91		15.43				9.32	8.11	3.89	0.21		1.21	2.39	0.2			3.39
[3718]	CONVERGENT MARGIN	SOLOMON ISLAND ARC / SOLOMON ISLAND ARC - CENTRAL PROVINCE / FLORIDA ISLANDS	SMALL NGGELA	-9.08	-9.08	160.25	160.25	SAE			s_SN76 [3718]	BASALT [3718]			LOWER [3718]	MIOCENE [3718]					VOL					WR [3718]	55.58	0.92		15.76				9.13	7.81	3.72	0.2		1.64	2.1	0.18			2.83
[3718]	CONVERGENT MARGIN	SOLOMON ISLAND ARC / SOLOMON ISLAND ARC - CENTRAL PROVINCE / FLORIDA ISLANDS	SMALL NGGELA	-9.08	-9.08	160.25	160.25	SAE			s_SN81 [3718]	BASALT [3718]			LOWER [3718]	MIOCENE [3718]					VOL					WR [3718]	46.36	1.5		14.73				10.64	9.46	6.72	0.29		0.46	2.73	0.19	53.202	3.0286	7.2
[3718]	CONVERGENT MARGIN	SOLOMON ISLAND ARC / SOLOMON ISLAND ARC - CENTRAL PROVINCE / FLORIDA ISLANDS	SMALL NGGELA	-9.08	-9.08	160.25	160.25	SAE			s_SN92 [3718]	BASALT [3718]			LOWER [3718]	MIOCENE [3718]					VOL					WR [3718]	55.17	0.93		15.04				9.47	7.95	3.84	0.16		1.13	2.74	0.22			2.93
[3718]	CONVERGENT MARGIN	SOLOMON ISLAND ARC / SOLOMON ISLAND ARC - CENTRAL PROVINCE / FLORIDA ISLANDS	SMALL NGGELA	-9.08	-9.08	160.25	160.25	SAE			s_SN94 [3718]	BASALT [3718]			LOWER [3718]	MIOCENE [3718]					VOL					WR [3718]	48.74	1.8		14.45				10.9	10.84	6.6	0.2		0.9	1.56	0.21	52.151	1.05429	5.16
[3718]	CONVERGENT MARGIN	SOLOMON ISLAND ARC / SOLOMON ISLAND ARC - CENTRAL PROVINCE / FLORIDA ISLANDS	SMALL NGGELA	-9.08	-9.08	160.25	160.25	SAE			s_SN98 [3718]	BASALT [3718]			LOWER [3718]	MIOCENE [3718]					VOL					WR [3718]	54.59	0.93		15.14				9.59	8.02	4.23	0.16		0.78	2.57	0.19			4.01
[3718]	CONVERGENT MARGIN	SOLOMON ISLAND ARC / SOLOMON ISLAND ARC - CENTRAL PROVINCE / FLORIDA ISLANDS	SMALL NGGELA	-9.08	-9.08	160.25	160.25	SAE			s_SN104 [3718]	RHYOLITE [3718]			LOWER [3718]	MIOCENE [3718]					VOL					WR [3718]	55.99	0.92		15.67				9.54	8.39	4.03	0.19		1.37	2.23	0.2			3.88
[3718]	CONVERGENT MARGIN	SOLOMON ISLAND ARC / SOLOMON ISLAND ARC - CENTRAL PROVINCE / FLORIDA ISLANDS	SMALL NGGELA	-9.08	-9.08	160.25	160.25	SAE			s_SN110 [3718]	BASALT [3718]			LOWER [3718]	MIOCENE [3718]					VOL					WR [3718]	56.12	0.93		15.45				9.65	7.95	3.81	0.16		0.97	2.46	0.2			3.23
[3718]	CONVERGENT MARGIN	SOLOMON ISLAND ARC / SOLOMON ISLAND ARC - CENTRAL PROVINCE / FLORIDA ISLANDS	SMALL NGGELA	-9.08	-9.08	160.25	160.25	SAE			s_SN151 [3718]	BASALT [3718]			LOWER [3718]	MIOCENE [3718]					VOL					WR [3718]	54.57	0.92		15.31				9.15	8.22	4.01	0.17		1.02	2.62	0.18			3.11
[3718]	CONVERGENT MARGIN	SOLOMON ISLAND ARC / SOLOMON ISLAND ARC - CENTRAL PROVINCE / FLORIDA ISLANDS	SMALL NGGELA	-9.08	-9.08	160.25	160.25	SAE			s_SN156 [3718]	BASALT [3718]			LOWER [3718]	MIOCENE [3718]					VOL					WR [3718]	54.64	0.91		15.11				9.63	8.05	4.02	0.19		1.06	2.35	0.19			4.33
[3718]	CONVERGENT MARGIN	SOLOMON ISLAND ARC / SOLOMON ISLAND ARC - CENTRAL PROVINCE / FLORIDA ISLANDS	SMALL NGGELA	-9.08	-9.08	160.25	160.25	SAE			s_SN160 [3718]	BASALT [3718]			LOWER [3718]	MIOCENE [3718]				AMYGDALOIDAL [3718]	VOL					WR [3718]	50.71	0.75		17.91				8.32	11.09	4.54	0.17		0.37	2.03	0.37			5.5
[3718]	CONVERGENT MARGIN	SOLOMON ISLAND ARC / SOLOMON ISLAND ARC - CENTRAL PROVINCE / FLORIDA ISLANDS	SMALL NGGELA	-9.08	-9.08	160.25	160.25	SAE			s_SN163 [3718]	BASALT [3718]			LOWER [3718]	MIOCENE [3718]				AMYGDALOIDAL [3718]	VOL					WR [3718]	46.12	0.49		17.11				8.13	8.58	7.7	0.19		0.61	1.7	0.07	63.0286	1.71029	10.39
[3718]	CONVERGENT MARGIN	SOLOMON ISLAND ARC / SOLOMON ISLAND ARC - CENTRAL PROVINCE / FLORIDA ISLANDS	SMALL NGGELA	-9.08	-9.08	160.25	160.25	SAE			s_SN16 [3718]	GABBRO [3718]			LOWER [3718]	MIOCENE [3718]				AMYGDALOIDAL [3718]	PLU					WR [3718]	49.02	0.28		17.81				9.5	12.12	7.61	0.2		0.11	2.83	0.04			2.31
[3718]	CONVERGENT MARGIN	SOLOMON ISLAND ARC / SOLOMON ISLAND ARC - CENTRAL PROVINCE / FLORIDA ISLANDS	SMALL NGGELA	-9.08	-9.08	160.25	160.25	SAE			s_SN13 [3718]	RHYOLITE [3718]			LOWER [3718]	MIOCENE [3718]				AMYGDALOIDAL [3718]	VOL					WR [3718]	69.86	0.24		12.27				1.2	6.55	0.43	0.09		1.12	2.89	0.06			4.62
[3718]	CONVERGENT MARGIN	SOLOMON ISLAND ARC / SOLOMON ISLAND ARC - CENTRAL PROVINCE / FLORIDA ISLANDS	SMALL NGGELA	-9.08	-9.08	160.25	160.25	SAE			s_SN114 [3718]	RHYOLITE [3718]			LOWER [3718]	MIOCENE [3718]				AMYGDALOIDAL [3718]	VOL					WR [3718]	73.8	0.24		12.67				2.13	2.27	1.41	0.03		0.43	2.72	0.07			2.38
[6141]	CONVERGENT MARGIN	SOLOMON ISLAND ARC / SOLOMON ISLAND ARC - CENTRAL PROVINCE / SAVO	NDAVALAKA FAN	-9.17	-9.17	159.83	159.83	SAQ			s_SV7B [6141]	ANDESITE, BASALTIC [6141]	270 [6141]	270 [6141]							VOL					WR [6141]	52.08	0.76		17.61				8.13	7.9	3.6	0.15		1.42	4.22	0.24
[6141]	CONVERGENT MARGIN	SOLOMON ISLAND ARC / SOLOMON ISLAND ARC - CENTRAL PROVINCE / SAVO	NDAVALAKA FAN	-9.17	-9.17	159.83	159.83	SAQ			s_SV7A [6141]	ANDESITE, HORNBLENDE [6141]	270 [6141]	270 [6141]							VOL					WR [6141]	61.75	0.44		18.54				4.12	5.12	2.16	0.1		1.73	5.62	0.2
[6141]	CONVERGENT MARGIN	SOLOMON ISLAND ARC / SOLOMON ISLAND ARC - CENTRAL PROVINCE / SAVO	REMBOKOLA FAN	-9.17	-9.17	159.83	159.83	SAQ			s_SV6B [6141]	DACITE, HORNBLENDE [6141]									VOL					WR [6141]	66.11	0.27		18.1				2.49	3.35	1.06	0.06		2.09	6.48	0.13
[6141]	CONVERGENT MARGIN	SOLOMON ISLAND ARC / SOLOMON ISLAND ARC - CENTRAL PROVINCE / SAVO	FLANK KALAKA CRYPTODOME	-9.17	-9.17	159.83	159.83	SAQ			s_SV27 [6141]	BASALT [6141]									VOL					WR [6141]	42.69	1.56		12.75				15.25	10.9	10.18	0.18		0.55	2.73	0.09
[6277]	CONVERGENT MARGIN	SOLOMON ISLAND ARC / SOLOMON ISLAND ARC - CENTRAL PROVINCE / MAKIRA		-10.6	-10.6	161.75	161.75	SAQ			s_MATA-7 [6277]	BASALT [6277]	95000000 [6277]	95000000 [6277]						SUBVARIOLITIC OR INTERGRANULAR TO INTERSERTAL [6277]	VOL					WR [6277]	50.3	1.82		14.5				11.34	10.2	4.93	0.2		0.16	4.18	0.2
[6277]	CONVERGENT MARGIN	SOLOMON ISLAND ARC / SOLOMON ISLAND ARC - CENTRAL PROVINCE / MAKIRA		-10.6	-10.6	161.75	161.75	SAQ			s_WHTO-15 [6277]	BASALT [6277]	59000000 [6277]	59000000 [6277]						SUBOPHITIC [6277]	VOL					WR [6277]	49.4	1.36		14.4				11.52	11.6	7.36	0.18		0.07	2.12	0.1	53.4884	0.749391
[6277]	CONVERGENT MARGIN	SOLOMON ISLAND ARC / SOLOMON ISLAND ARC - CENTRAL PROVINCE / MAKIRA		-10.6	-10.6	161.75	161.75	SAQ			s_MATA-3 [6277]	THOLEIITE [6277]	65000000 [6277]	65000000 [6277]						SUBVARIOLITIC OR INTERGRANULAR TO INTERSERTAL [6277]	VOL					WR [6277]	47.1	1.86		14.2				11.25		7.8	0.22					55.516	0
[6277]	CONVERGENT MARGIN	SOLOMON ISLAND ARC / SOLOMON ISLAND ARC - CENTRAL PROVINCE / MAKIRA		-10.6	-10.6	161.75	161.75	SAQ			s_WHTO-36 [6277]	BASALT [6277]								SUBVARIOLITIC OR INTERGRANULAR TO INTERSERTAL [6277]	VOL					WR [6277]	47.6	2.45		17.2				10.08	9.96	5.04	0.16		0.74	4.66	0.4
[6583]	CONVERGENT MARGIN	SOLOMON ISLAND ARC / SOLOMON ISLAND ARC - CENTRAL PROVINCE	SOUTH SOLOMONS	-10	-10	160	160	SAQ			s_KK423-16 [6583]	BASALT [6583]									VOL					WR [6583]
[6583]	CONVERGENT MARGIN	SOLOMON ISLAND ARC / SOLOMON ISLAND ARC - CENTRAL PROVINCE	SOUTH SOLOMONS	-10	-10	160	160	SAQ			s_KK424-6 [6583]	BASALT [6583]									VOL					WR [6583]
[6583]	CONVERGENT MARGIN	SOLOMON ISLAND ARC / SOLOMON ISLAND ARC - CENTRAL PROVINCE	SOUTH SOLOMONS	-10	-10	160	160	SAQ			s_KK431-15 [6583]	BASALT, ANDESITIC [6583]									VOL					WR [6583]
[6583]	CONVERGENT MARGIN	SOLOMON ISLAND ARC / SOLOMON ISLAND ARC - CENTRAL PROVINCE	SOUTH SOLOMONS	-10	-10	160	160	SAQ			s_KK432-17 [6583]	BASALT [6583]									VOL					WR [6583]
[6583]	CONVERGENT MARGIN	SOLOMON ISLAND ARC / SOLOMON ISLAND ARC - CENTRAL PROVINCE	SOUTH SOLOMONS	-10	-10	160	160	SAQ			s_KK435-9 [6583]	BASALT [6583]									VOL					WR [6583]
[23525]	CONVERGENT MARGIN	SOLOMON ISLAND ARC / WOODLARK BASIN / WOODLARK SPREADING CENTER AXIS	180KM WEST OF THE TRENCH	-9.499	-9.499	155.419	155.419	SAQ	-3460	-3830	s_RD 26-L [23525]	NOT GIVEN [23525]									VOL					GL [23525]
[23525]	CONVERGENT MARGIN	SOLOMON ISLAND ARC / WOODLARK BASIN / WOODLARK SPREADING CENTER AXIS	180KM WEST OF THE TRENCH	-9.499	-9.499	155.419	155.419	SAQ	-3460	-3830	s_RD 26-17 [23525]	NOT GIVEN [23525]									VOL					GL [23525]
[23525]	CONVERGENT MARGIN	SOLOMON ISLAND ARC / SOLOMON ISLAND ARC - WESTERN PROVINCE / NEW GEORGIA ISLANDS - KANA KEOKI	SOUTHWEST OF RENDOVA ISLAND AND WEST OF THE LINE OF THE TRENCH	-8.735	-8.735	157.058	157.058	SAQ	-1250	-1550	s_RD 33-A [23525]	NOT GIVEN [23525]									VOL					GL [23525]
[23525]	CONVERGENT MARGIN	SOLOMON ISLAND ARC / SOLOMON ISLAND ARC - WESTERN PROVINCE / NEW GEORGIA ISLANDS - KAVACHI	SOUTHWEST FLANK OF KAVACHI SUBMARINE VOLCANO	-9	-9	157.967	157.967	SAQ	-380	-410	s_RD 35 [23525]	NOT GIVEN [23525]									VOL					GL [23525]
[2625]	CONVERGENT MARGIN	SOLOMON ISLAND ARC / SOLOMON ISLAND ARC - WESTERN PROVINCE / NEW GEORGIA ISLANDS - NEW GEORGIA	RUHANA RIVER	-8.25	-8.25	157.6	157.6	SAE			s_NG/367 [2625]	PICRITE [2625]									VOL					WR [2625]	47.12	0.43		9.1	0.09	3.31	6.79		8.19	21.3	0.09		0.85	1.61	0.15			1.4
[2625]	CONVERGENT MARGIN	SOLOMON ISLAND ARC / SOLOMON ISLAND ARC - WESTERN PROVINCE / NEW GEORGIA ISLANDS - NEW GEORGIA		-8.38	-8.43	157.8	157.85	SAE			s_NG/443 [2625]	PICRITE [2625]									VOL					WR [2625]	48.84	0.43		11.9	0.08	4.02	6.08	9.6972	11.27	13.16	0.2		1.3	1.95	0.2	70.9536	1.80865		0.4	0.24
[2625]	CONVERGENT MARGIN	SOLOMON ISLAND ARC / SOLOMON ISLAND ARC - WESTERN PROVINCE / NEW GEORGIA ISLANDS - NEW GEORGIA		-8.38	-8.43	157.8	157.85	SAE			s_NG/450 [2625]	PICRITE [2625]									VOL					WR [2625]	48.68	0.43		12.44	0.08	3.9	6.49	9.99922	11.17	11.36	0.2		1.51	1.93	0.24	67.1588	2.08338		1.2	0.48
[2625]	CONVERGENT MARGIN	SOLOMON ISLAND ARC / SOLOMON ISLAND ARC - WESTERN PROVINCE / NEW GEORGIA ISLANDS - NEW GEORGIA	SAIKELE	-8.25	-8.25	157.6	157.6	SAE			s_NG/120/2 [2625]	BASALT, OLIVINE [2625]									VOL					WR [2625]	52.62	0.73		17.31		3.4	5.54		8.94	5.5	0.22		0.9	3.1	0.2				1.11	0.53
[7174]	CONVERGENT MARGIN	SOLOMON ISLAND ARC / SOLOMON ISLAND ARC - WESTERN PROVINCE / NEW GEORGIA ISLANDS - NEW GEORGIA		-8.38	-8.43	157.8	157.85	SAE			s_S47 [7174]	BASALT [7174]									VOL					WR [7174]	49.5	0.57		12.2		5.73	4.64	9.79585	10.7	13.6	0.18		1.12	1.9	0.26	71.4205	1.40314
[7174]	CONVERGENT MARGIN	SOLOMON ISLAND ARC / SOLOMON ISLAND ARC - WESTERN PROVINCE / NEW GEORGIA ISLANDS - NEW GEORGIA		-8.38	-8.43	157.8	157.85	SAE			s_S66 [7174]	PICRITE [7174]									VOL					WR [7174]	48.5	0.52		10.1		5.18	6.37	11.031	10.3	14.7	0.26		1.11	1.75	0.21	70.577	1.4872
[7174]	CONVERGENT MARGIN	SOLOMON ISLAND ARC / SOLOMON ISLAND ARC - WESTERN PROVINCE / NEW GEORGIA ISLANDS - VANGUNU		-8.47	-8.7	157.95	157.95	SAE			s_S76 [7174]	BASALT [7174]									VOL					WR [7174]	52.6	0.36		18.1		4.11	5.03		9.14	3.64	0.26		1.27	3.24	0.19
[7174]	CONVERGENT MARGIN	SOLOMON ISLAND ARC / SOLOMON ISLAND ARC - WESTERN PROVINCE / NEW GEORGIA ISLANDS - NEW GEORGIA		-8.38	-8.43	157.8	157.85	SAE			s_SE 1 [7174]	PICRITE [7174]									VOL					WR [7174]	47.7	0.45		16		3.49	4.63	7.7703	11.6	12.1	0.14		0.72	1.86	0.22	73.7048	1.41626
[7174]	CONVERGENT MARGIN	SOLOMON ISLAND ARC / SOLOMON ISLAND ARC - WESTERN PROVINCE / NEW GEORGIA ISLANDS - KOLOMBANGARA		-7.95	-7.95	156.92	156.92	SAE			s_S10 [7174]	ANDESITE, BASALTIC [7174]									VOL					WR [7174]	53.9	0.8		15.8		4.69	4.18		9.94	6.32	0.15		1.29	3.06	0.24
[7174]	CONVERGENT MARGIN	SOLOMON ISLAND ARC / SOLOMON ISLAND ARC - WESTERN PROVINCE / NEW GEORGIA ISLANDS - KOHINGO		-8.2	-8.2	157.13	157.13	SAE			s_S14 [7174]	PICRITE [7174]									VOL					WR [7174]	46.1	0.32		6.22		3.13	6.06		6.3	29.6	0.16		0.56	0.72	0.14
[7174]	CONVERGENT MARGIN	SOLOMON ISLAND ARC / SOLOMON ISLAND ARC - WESTERN PROVINCE / NEW GEORGIA ISLANDS - NEW GEORGIA		-8.38	-8.43	157.8	157.85	SAE			s_S20 [7174]	PICRITE [7174]									VOL					WR [7174]	47.9	0.57		10		4.4	6.52		9.07	17	0.24		0.91	1.7	0.19
[7174]	CONVERGENT MARGIN	SOLOMON ISLAND ARC / SOLOMON ISLAND ARC - WESTERN PROVINCE / NEW GEORGIA ISLANDS - NEW GEORGIA		-8.38	-8.43	157.8	157.85	SAE			s_S22 [7174]	PICRITE [7174]									VOL					WR [7174]	48	0.6		12.9		3.39	6.06	9.11032	10.6	14.6	0.16		0.54	1.78	0.18	74.2576	1.07648
[7174]	CONVERGENT MARGIN	SOLOMON ISLAND ARC / SOLOMON ISLAND ARC - WESTERN PROVINCE / NEW GEORGIA ISLANDS - NEW GEORGIA		-8.38	-8.43	157.8	157.85	SAE			s_S23 [7174]	PICRITE [7174]									VOL					WR [7174]	47.8	0.69		11.8		3.49	5.83		10.4	15.5	0.16		0.76	1.85	0.22
[7174]	CONVERGENT MARGIN	SOLOMON ISLAND ARC / SOLOMON ISLAND ARC - WESTERN PROVINCE / NEW GEORGIA ISLANDS - NEW GEORGIA		-8.38	-8.43	157.8	157.85	SAE			s_S32 [7174]	BASALT [7174]									VOL					WR [7174]	49.9	0.8		14.8		5.16	4.92	9.56297	10.9	7.07	0.18		2.01	2.45	0.32	57.0955	2.88284
[7174]	CONVERGENT MARGIN	SOLOMON ISLAND ARC / SOLOMON ISLAND ARC - WESTERN PROVINCE / NEW GEORGIA ISLANDS - NEW GEORGIA		-8.38	-8.43	157.8	157.85	SAE			s_S34 [7174]	PICRITE [7174]									VOL					WR [7174]	47.6	0.48		9.65		5.18	5.26		9.5	17.4	0.19		1.25	1.76	0.22
[7174]	CONVERGENT MARGIN	SOLOMON ISLAND ARC / SOLOMON ISLAND ARC - WESTERN PROVINCE / NEW GEORGIA ISLANDS - NEW GEORGIA		-8.38	-8.43	157.8	157.85	SAE			s_S38 [7174]	PICRITE [7174]									VOL					WR [7174]	48.3	0.43		8.93		5.67	6.29		10.5	17	0.28		0.78	1.36	0.15
[7174]	CONVERGENT MARGIN	SOLOMON ISLAND ARC / SOLOMON ISLAND ARC - WESTERN PROVINCE / NEW GEORGIA ISLANDS - NEW GEORGIA		-8.38	-8.43	157.8	157.85	SAE			s_S40 [7174]	PICRITE [7174]									VOL					WR [7174]	48.2	0.58		10.9		5.76	6.05	11.2328	9.61	14.9	0.19		0.82	1.77	0.21	70.4809	1.29002
[7174]	CONVERGENT MARGIN	SOLOMON ISLAND ARC / SOLOMON ISLAND ARC - WESTERN PROVINCE / NEW GEORGIA ISLANDS - NEW GEORGIA		-8.38	-8.43	157.8	157.85	SAE			s_S42 [7174]	PICRITE [7174]									VOL					WR [7174]	48.1	0.58		10.1		5.01	6.13		9.08	17.4	0.25		0.9	1.67	0.18
[7174]	CONVERGENT MARGIN	SOLOMON ISLAND ARC / SOLOMON ISLAND ARC - WESTERN PROVINCE / NEW GEORGIA ISLANDS - NEW GEORGIA		-8.38	-8.43	157.8	157.85	SAE			s_S48 [7174]	PICRITE [7174]									VOL					WR [7174]	47.8	0.56		10		4.77	6.27		8.95	17.4	0.26		0.93	1.6	0.19
[7174]	CONVERGENT MARGIN	SOLOMON ISLAND ARC / SOLOMON ISLAND ARC - WESTERN PROVINCE / NEW GEORGIA ISLANDS - NEW GEORGIA		-8.38	-8.43	157.8	157.85	SAE			s_S50 [7174]	PICRITE [7174]									VOL					WR [7174]	48	0.57		10		4.74	6.43		9.03	17.7	0.28		0.86	1.59	0.19
[7174]	CONVERGENT MARGIN	SOLOMON ISLAND ARC / SOLOMON ISLAND ARC - WESTERN PROVINCE / NEW GEORGIA ISLANDS - NEW GEORGIA		-8.38	-8.43	157.8	157.85	SAE			s_S61 [7174]	BASALT [7174]									VOL					WR [7174]	51.4	0.73		15.6		5.25	3.32		10	6.43	0.14		1.6	2.76	0.31
[7174]	CONVERGENT MARGIN	SOLOMON ISLAND ARC / SOLOMON ISLAND ARC - WESTERN PROVINCE / NEW GEORGIA ISLANDS - NEW GEORGIA		-8.38	-8.43	157.8	157.85	SAE			s_S64 [7174]	BASALT [7174]									VOL					WR [7174]	49.8	0.66		14.5		7.05	4.57	10.9136	10.4	6.51	0.18		1.42	2.34	0.3	51.7772	2.07906
[7174]	CONVERGENT MARGIN	SOLOMON ISLAND ARC / SOLOMON ISLAND ARC - WESTERN PROVINCE / NEW GEORGIA ISLANDS - NEW GEORGIA		-8.38	-8.43	157.8	157.85	SAE			s_S71 [7174]	PICRITE [7174]									VOL					WR [7174]	49.5	0.68		11.4		3.86	6.36	9.83323	9.59	13.8	0.19		0.94	1.99	0.2	71.6403	1.32075
[7174]	CONVERGENT MARGIN	SOLOMON ISLAND ARC / SOLOMON ISLAND ARC - WESTERN PROVINCE / NEW GEORGIA ISLANDS - VANGUNU		-8.47	-8.7	157.95	157.95	SAE			s_S74 [7174]	PICRITE [7174]									VOL					WR [7174]	44.4	0.37		8.26		4.36	5.56		8.47	22.5	0.18		0.38	0.76	0.13
[7174]	CONVERGENT MARGIN	SOLOMON ISLAND ARC / SOLOMON ISLAND ARC - WESTERN PROVINCE / NEW GEORGIA ISLANDS - VANGUNU		-8.47	-8.7	157.95	157.95	SAE			s_S77 [7174]	BASALT [7174]									VOL					WR [7174]	51.9	0.68		17.2		4.77	4.06		8.75	4.18	0.24		1.92	3.06	0.35
[7174]	CONVERGENT MARGIN	SOLOMON ISLAND ARC / SOLOMON ISLAND ARC - WESTERN PROVINCE / NEW GEORGIA ISLANDS - NEW GEORGIA		-8.38	-8.43	157.8	157.85	SAE			s_SE 2 [7174]	BASALT [7174]									VOL					WR [7174]	47.5	0.44		15.8		4.72	4.99	9.23706	11.4	11.7	0.14		0.73	1.81	0.23	69.5117	1.43369
[7174]	CONVERGENT MARGIN	SOLOMON ISLAND ARC / SOLOMON ISLAND ARC - WESTERN PROVINCE / NEW GEORGIA ISLANDS - NEW GEORGIA		-8.38	-8.43	157.8	157.85	SAE			s_SE 4 [7174]	PICRITE [7174]									VOL					WR [7174]	47.6	0.46		15.7		3.16	5.09	7.93337	11.4	12.6	0.14		0.69	1.69	0.22	74.0853	1.23139
[7174]	CONVERGENT MARGIN	SOLOMON ISLAND ARC / SOLOMON ISLAND ARC - WESTERN PROVINCE / NEW GEORGIA ISLANDS - KOHINGO		-8.2	-8.2	157.13	157.13	SAE			s_S13_LEACHED [7174]	PICRITE [7174]									VOL					WR [7174]
[7174]	CONVERGENT MARGIN	SOLOMON ISLAND ARC / SOLOMON ISLAND ARC - WESTERN PROVINCE / NEW GEORGIA ISLANDS - NEW GEORGIA		-8.38	-8.43	157.8	157.85	SAE			s_S15_LEACHED [7174]	ANDESITE, BASALTIC [7174]									VOL					WR [7174]
[7174]	CONVERGENT MARGIN	SOLOMON ISLAND ARC / SOLOMON ISLAND ARC - WESTERN PROVINCE / NEW GEORGIA ISLANDS - RENDOVA		-8.35	-8.35	157.32	157.32	SAE			s_S33_LEACHED [7174]	BASALT [7174]									VOL					WR [7174]
[7174]	CONVERGENT MARGIN	SOLOMON ISLAND ARC / SOLOMON ISLAND ARC - WESTERN PROVINCE / NEW GEORGIA ISLANDS - NEW GEORGIA		-8.38	-8.43	157.8	157.85	SAE			s_SE 3_LEACHED [7174]	BASALT [7174]									VOL					WR [7174]
[2772]	CONVERGENT MARGIN	SOLOMON ISLAND ARC / SOLOMON ISLAND ARC - WESTERN PROVINCE / NEW GEORGIA ISLANDS - NEW GEORGIA		-8.38	-8.43	157.8	157.85	SAE			s_364 [2772]	NOT GIVEN [2772]									VOL					WR [2772]
[2772]	CONVERGENT MARGIN	SOLOMON ISLAND ARC / SOLOMON ISLAND ARC - WESTERN PROVINCE / NEW GEORGIA ISLANDS - NEW GEORGIA		-8.38	-8.43	157.8	157.85	SAE			s_414 [2772]	NOT GIVEN [2772]									VOL					WR [2772]
[2772]	CONVERGENT MARGIN	SOLOMON ISLAND ARC / SOLOMON ISLAND ARC - WESTERN PROVINCE / NEW GEORGIA ISLANDS - NEW GEORGIA		-8.38	-8.43	157.8	157.85	SAE			s_372 [2772]	NOT GIVEN [2772]									VOL					WR [2772]
[2772]	CONVERGENT MARGIN	SOLOMON ISLAND ARC / SOLOMON ISLAND ARC - WESTERN PROVINCE / NEW GEORGIA ISLANDS - NEW GEORGIA		-8.38	-8.43	157.8	157.85	SAE			s_450 [2772]	NOT GIVEN [2772]									VOL					WR [2772]
[2772]	CONVERGENT MARGIN	SOLOMON ISLAND ARC / SOLOMON ISLAND ARC - WESTERN PROVINCE / NEW GEORGIA ISLANDS - NEW GEORGIA		-8.38	-8.43	157.8	157.85	SAE			s_443 [2772]	NOT GIVEN [2772]									VOL					WR [2772]
[2772]	CONVERGENT MARGIN	SOLOMON ISLAND ARC / SOLOMON ISLAND ARC - WESTERN PROVINCE / NEW GEORGIA ISLANDS - NEW GEORGIA		-8.38	-8.43	157.8	157.85	SAE			s_413 [2772]	NOT GIVEN [2772]									VOL					WR [2772]
[2772]	CONVERGENT MARGIN	SOLOMON ISLAND ARC / SOLOMON ISLAND ARC - WESTERN PROVINCE / NEW GEORGIA ISLANDS - NEW GEORGIA		-8.38	-8.43	157.8	157.85	SAE			s_412 [2772]	NOT GIVEN [2772]									VOL					WR [2772]
[2772]	CONVERGENT MARGIN	SOLOMON ISLAND ARC / SOLOMON ISLAND ARC - WESTERN PROVINCE / NEW GEORGIA ISLANDS - NEW GEORGIA		-8.38	-8.43	157.8	157.85	SAE			s_536 [2772]	NOT GIVEN [2772]									VOL					WR [2772]
[2772]	CONVERGENT MARGIN	SOLOMON ISLAND ARC / SOLOMON ISLAND ARC - WESTERN PROVINCE / NEW GEORGIA ISLANDS - NEW GEORGIA		-8.38	-8.43	157.8	157.85	SAE			s_377 [2772]	NOT GIVEN [2772]									VOL					WR [2772]
[2772]	CONVERGENT MARGIN	SOLOMON ISLAND ARC / SOLOMON ISLAND ARC - WESTERN PROVINCE / NEW GEORGIA ISLANDS - NEW GEORGIA		-8.38	-8.43	157.8	157.85	SAE			s_428 [2772]	NOT GIVEN [2772]									VOL					WR [2772]
[2772]	CONVERGENT MARGIN	SOLOMON ISLAND ARC / SOLOMON ISLAND ARC - WESTERN PROVINCE / NEW GEORGIA ISLANDS - NEW GEORGIA		-8.38	-8.43	157.8	157.85	SAE			s_230 [2772]	NOT GIVEN [2772]									VOL					WR [2772]
[2772]	CONVERGENT MARGIN	SOLOMON ISLAND ARC / SOLOMON ISLAND ARC - WESTERN PROVINCE / NEW GEORGIA ISLANDS - NEW GEORGIA		-8.38	-8.43	157.8	157.85	SAE			s_325 [2772]	NOT GIVEN [2772]									VOL					WR [2772]
[2772]	CONVERGENT MARGIN	SOLOMON ISLAND ARC / SOLOMON ISLAND ARC - WESTERN PROVINCE / NEW GEORGIA ISLANDS - NEW GEORGIA		-8.38	-8.43	157.8	157.85	SAE			s_349 [2772]	NOT GIVEN [2772]									VOL					WR [2772]
[13787]	CONVERGENT MARGIN	SOLOMON ISLAND ARC / SOLOMON ISLAND ARC - CENTRAL PROVINCE / SAVO	POGHOROVURAGHALA FAN	-9.17	-9.17	159.83	159.83	SAQ			s_SV12 [13787]	BENMOREITE [13787]									VOL					WR [13787]	58.5497	0.523596		17.6474				5.25	6.47885	1.92878	0.128256		1.88265	5.32911	0.19288
[13787]	CONVERGENT MARGIN	SOLOMON ISLAND ARC / SOLOMON ISLAND ARC - CENTRAL PROVINCE / SAVO	POGHOROVURAGHALA FAN	-9.17	-9.17	159.83	159.83	SAQ			s_SV15 [13787]	TRACHYTE [13787]									VOL					WR [13787]	63.625	0.418848		17.4021				3.59	4.18848	1.83495	0.0867614		2.05136	5.87385	0.193468
[13787]	CONVERGENT MARGIN	SOLOMON ISLAND ARC / SOLOMON ISLAND ARC - CENTRAL PROVINCE / SAVO	POGHOROVURAGHALA FAN	-9.17	-9.17	159.83	159.83	SAQ			s_SV21 [13787]	TRACHYTE [13787]									VOL					WR [13787]	64.061	0.296056		18.0179				2.49	3.0364	1.05455	0.0540733		2.07582	6.04596	0.103498
[13787]	CONVERGENT MARGIN	SOLOMON ISLAND ARC / SOLOMON ISLAND ARC - CENTRAL PROVINCE / SAVO	POGHOROVURAGHALA FAN	-9.17	-9.17	159.83	159.83	SAQ			s_SV9 [13787]	TRACHYTE [13787]									VOL					WR [13787]	65.4367	0.24896		18.1044				2.04	2.28047	0.876339	0.0607462		2.28844	7.60822	0.0956007
[13787]	CONVERGENT MARGIN	SOLOMON ISLAND ARC / SOLOMON ISLAND ARC - CENTRAL PROVINCE / SAVO	REMBOKOLA FAN	-9.17	-9.17	159.83	159.83	SAQ			s_SV2 [13787]	TRACHYTE [13787]									VOL					WR [13787]	65.0812	0.249353		17.6642				2.13	2.41374	0.867749	0.062837		2.34991	7.56039	0.0997413
[13787]	CONVERGENT MARGIN	SOLOMON ISLAND ARC / SOLOMON ISLAND ARC - CENTRAL PROVINCE / SAVO	FLANK KALAKA CRYPTODOME	-9.17	-9.17	159.83	159.83	SAQ			s_SV28 [13787]	GABBRO [13787]									PLU					WR [13787]	49.4357	0.677202		16.2528				8.08	12.6378	7.92724	0.155358		0.484996	2.91794	0.051786
[13787]	CONVERGENT MARGIN	SOLOMON ISLAND ARC / SOLOMON ISLAND ARC - CENTRAL PROVINCE / SAVO	FLANK PAGHALULA CRYPTODOME	-9.17	-9.17	159.83	159.83	SAQ			s_SV18 [13787]	HAWAIITE [13787]									VOL					WR [13787]	51.6561	0.795474		16.7845				8.64	10.8284	4.67341	0.12131		1.51339	3.60946	0.218755
[7174][13436]	CONVERGENT MARGIN	SOLOMON ISLAND ARC / SOLOMON ISLAND ARC - WESTERN PROVINCE / NEW GEORGIA ISLANDS - KOLOMBANGARA		-7.95	-7.95	156.92	156.92	SAE			s_S7 [7174] / s_S 7 [13436]	ANDESITE, BASALTIC [7174]									VOL					WR [7174]	53.2	0.78		15.3		3.77	5.01		10.7	7.17	0.16		1.13	2.86	0.22
[7174][22047][13436]	CONVERGENT MARGIN	SOLOMON ISLAND ARC / SOLOMON ISLAND ARC - WESTERN PROVINCE / NEW GEORGIA ISLANDS - KOHINGO		-8.2	-8.2	157.13	157.13	SAE			s_S13 [7174] / s_S 13 [22047]	PICRITE [7174] / NOT GIVEN [22047]									VOL					WR [7174]	45.8	0.31		6.21		3.83	5.41		6.28	29.2	0.16		0.57	0.71	0.14
[7174][13436]	CONVERGENT MARGIN	SOLOMON ISLAND ARC / SOLOMON ISLAND ARC - WESTERN PROVINCE / NEW GEORGIA ISLANDS - NEW GEORGIA		-8.38	-8.43	157.8	157.85	SAE			s_S15 [7174] / s_S 15 [13436]	ANDESITE, BASALTIC [7174]									VOL					WR [7174]	54.5	0.59		21.4		3.58	1.52		8.97	2.27	0.1		2.05	3.88	0.38
[7174][13436]	CONVERGENT MARGIN	SOLOMON ISLAND ARC / SOLOMON ISLAND ARC - WESTERN PROVINCE / NEW GEORGIA ISLANDS - NEW GEORGIA		-8.38	-8.43	157.8	157.85	SAE			s_S17 [7174] / s_S 17 [13436]	ANDESITE, BASALTIC [7174]									VOL					WR [7174]	54.3	0.78		16.6		4.72	3.36		9.25	5.78	0.16		1.04	3.28	0.25
[7174]	CONVERGENT MARGIN	SOLOMON ISLAND ARC / SOLOMON ISLAND ARC - WESTERN PROVINCE / NEW GEORGIA ISLANDS - NEW GEORGIA		-8.38	-8.43	157.8	157.85	SAE			s_S41 [7174]	PICRITE [7174]									VOL					WR [7174]	49.5	0.6		11.4		5.42	6.32	11.1969	9.87	13.1	0.23		1.02	1.79	0.22	67.8036	1.21478
[7174][13436]	CONVERGENT MARGIN	SOLOMON ISLAND ARC / SOLOMON ISLAND ARC - WESTERN PROVINCE / NEW GEORGIA ISLANDS - NEW GEORGIA		-8.38	-8.43	157.8	157.85	SAE			s_S43 [7174] / s_S 43 [13436]	PICRITE [7174]									VOL					WR [7174]	48.5	0.54		11.3		5.82	4.65		10.2	15.4	0.17		1.09	1.79	0.22
[7174]	CONVERGENT MARGIN	SOLOMON ISLAND ARC / SOLOMON ISLAND ARC - WESTERN PROVINCE / NEW GEORGIA ISLANDS - NEW GEORGIA		-8.38	-8.43	157.8	157.85	SAE			s_S45 [7174]	PICRITE [7174]									VOL					WR [7174]	49.9	0.58		11.3		3.8	6.26		9.9	15.3	0.18		0.91	1.76	0.22
[7174][22047]	CONVERGENT MARGIN	SOLOMON ISLAND ARC / SOLOMON ISLAND ARC - WESTERN PROVINCE / NEW GEORGIA ISLANDS - NEW GEORGIA		-8.38	-8.43	157.8	157.85	SAE			s_S46 [7174] / s_S 46 [22047]	PICRITE [7174] / NOT GIVEN [22047]									VOL					WR [7174]	49.8	0.55		10.6		4.14	5.86		10	16.5	0.19		0.87	1.76	0.19
[7174][13436]	CONVERGENT MARGIN	SOLOMON ISLAND ARC / SOLOMON ISLAND ARC - WESTERN PROVINCE / NEW GEORGIA ISLANDS - NEW GEORGIA		-8.38	-8.43	157.8	157.85	SAE			s_S49 [7174] / s_S 49 [13436]	PICRITE [7174]									VOL					WR [7174]	48.9	0.54		10.4		4.22	5.77		10	17	0.19		0.81	1.66	0.19
[7174][22047][13436]	CONVERGENT MARGIN	SOLOMON ISLAND ARC / SOLOMON ISLAND ARC - WESTERN PROVINCE / NEW GEORGIA ISLANDS - NEW GEORGIA		-8.38	-8.43	157.8	157.85	SAE			s_S52 [7174] / s_S 52 [22047]	BASALT [7174] / NOT GIVEN [22047]									VOL					WR [7174]	49.6	0.98		16.9		5.09	4.48		11.1	5.83	0.17		1.12	2.69	0.3
[7174]	CONVERGENT MARGIN	SOLOMON ISLAND ARC / SOLOMON ISLAND ARC - WESTERN PROVINCE / NEW GEORGIA ISLANDS - NEW GEORGIA		-8.38	-8.43	157.8	157.85	SAE			s_S57 [7174]	PICRITE [7174]									VOL					WR [7174]	47.8	0.41		8.84		4.54	5.72		8.96	21.3	0.18		0.86	1.4	0.18
[7174][13436]	CONVERGENT MARGIN	SOLOMON ISLAND ARC / SOLOMON ISLAND ARC - WESTERN PROVINCE / NEW GEORGIA ISLANDS - NEW GEORGIA		-8.38	-8.43	157.8	157.85	SAE			s_S58 [7174] / s_S 58 [13436]	PICRITE [7174]									VOL					WR [7174]	47.9	0.43		9.1		4.4	5.65		9.14	20.4	0.18		0.94	1.47	0.18
[7174]	CONVERGENT MARGIN	SOLOMON ISLAND ARC / SOLOMON ISLAND ARC - WESTERN PROVINCE / NEW GEORGIA ISLANDS - NEW GEORGIA		-8.38	-8.43	157.8	157.85	SAE			s_S62 [7174]	PICRITE [7174]									VOL					WR [7174]	46.9	0.4		8.25		4.08	5.88		8.43	22.7	0.17		0.72	1.26	0.15
[7174]	CONVERGENT MARGIN	SOLOMON ISLAND ARC / SOLOMON ISLAND ARC - WESTERN PROVINCE / NEW GEORGIA ISLANDS - NEW GEORGIA		-8.38	-8.43	157.8	157.85	SAE			s_S63 [7174]	PICRITE [7174]									VOL					WR [7174]	47.5	0.44		8.92		5	6.48		9.29	18.6	0.19		0.95	1.33	0.2
[7174][13436]	CONVERGENT MARGIN	SOLOMON ISLAND ARC / SOLOMON ISLAND ARC - WESTERN PROVINCE / NEW GEORGIA ISLANDS - NEW GEORGIA		-8.38	-8.43	157.8	157.85	SAE			s_S67 [7174] / s_S 67 [13436]	PICRITE [7174]									VOL					WR [7174]	49	0.5		10.1		4.48	5.73		9.58	17.4	0.19		0.97	1.67	0.2
[7174]	CONVERGENT MARGIN	SOLOMON ISLAND ARC / SOLOMON ISLAND ARC - WESTERN PROVINCE / NEW GEORGIA ISLANDS - NEW GEORGIA		-8.38	-8.43	157.8	157.85	SAE			s_S69 [7174]	PICRITE [7174]									VOL					WR [7174]	45	0.3		6.1		6.28	3.74		7.02	27.1	0.2		0.69	0.64	0.13
[7174][13436]	CONVERGENT MARGIN	SOLOMON ISLAND ARC / SOLOMON ISLAND ARC - WESTERN PROVINCE / NEW GEORGIA ISLANDS - NEW GEORGIA		-8.38	-8.43	157.8	157.85	SAE			s_S70 [7174] / s_S 70 [13436]	PICRITE [7174]									VOL					WR [7174]	48.2	0.43		9.39		3.97	6.02		8.97	20.2	0.17		0.84	1.45	0.18
[7174][13436]	CONVERGENT MARGIN	SOLOMON ISLAND ARC / SOLOMON ISLAND ARC - WESTERN PROVINCE / NEW GEORGIA ISLANDS - NEW GEORGIA		-8.38	-8.43	157.8	157.85	SAE			s_S72 [7174] / s_S 72 [13436]	PICRITE [7174]									VOL					WR [7174]	47.7	0.41		8.64		3.65	6.53		8.41	22.3	0.18		0.85	1.38	0.17
[7174][22047][13436]	CONVERGENT MARGIN	SOLOMON ISLAND ARC / SOLOMON ISLAND ARC - WESTERN PROVINCE / NEW GEORGIA ISLANDS - NEW GEORGIA		-8.38	-8.43	157.8	157.85	SAE			s_SE 3 [7174] / s_S E 3 [22047]	BASALT [7174] / NOT GIVEN [22047]									VOL					WR [7174]	48.5	0.48		16.3		3.35	4.99	8.00433	11.9	11.6	0.14		0.72	1.94	0.23	72.2883	1.28647
[7174]	CONVERGENT MARGIN	SOLOMON ISLAND ARC / SOLOMON ISLAND ARC - WESTERN PROVINCE / NEW GEORGIA ISLANDS - NEW GEORGIA		-8.38	-8.43	157.8	157.85	SAE			s_SS 1 [7174]	PICRITE [7174]									VOL					WR [7174]	46.8	0.37		7.87		4.34	5.82		8.03	24.1	0.19		0.72	1.2	0.15
[7174][22047][13436]	CONVERGENT MARGIN	SOLOMON ISLAND ARC / SOLOMON ISLAND ARC - WESTERN PROVINCE / NEW GEORGIA ISLANDS - RENDOVA		-8.35	-8.35	157.32	157.32	SAE			s_S33 [7174] / s_S 33 [22047]	BASALT [7174] / NOT GIVEN [22047]									VOL					WR [7174]	49.1	0.77		14.2		5.22	5.43	10.127	12.1	7.84	0.17		1.74	2.42	0.32	58.2203	2.83698
[7174][13436]	CONVERGENT MARGIN	SOLOMON ISLAND ARC / SOLOMON ISLAND ARC - WESTERN PROVINCE / NEW GEORGIA ISLANDS - RENDOVA		-8.35	-8.35	157.32	157.32	SAE			s_SE 16 [7174] / s_S E 16 [13436]	BASALT [7174]									VOL					WR [7174]	49.8	0.9		16.3		4.96	5.65		11.4	6.27	0.2		1.53	2.49	0.33
[13436]	CONVERGENT MARGIN	SOLOMON ISLAND ARC / SOLOMON ISLAND ARC - WESTERN PROVINCE / NEW GEORGIA ISLANDS - GHIZO		-8.0875	-8.0875	156.842	156.842	SAE			s_S 4 [13436]	BASALT [13436]									VOL					WR [13436]	50.57	0.62		16.35		4.83	4.46		10.21	5.77	0.19		2.17	2.77	0.36
[13436]	CONVERGENT MARGIN	SOLOMON ISLAND ARC / SOLOMON ISLAND ARC - WESTERN PROVINCE / NEW GEORGIA ISLANDS - NEW GEORGIA		-8.3367	-8.3367	157.605	157.605	SAE			s_S 18 [13436]	BASALT [13436]									VOL					WR [13436]	47.45	0.46		16.45		3.66	4.96	8.25327	11.94	10.64	0.16		0.69	1.79	0.21	69.8844	1.38211
[13436]	CONVERGENT MARGIN	SOLOMON ISLAND ARC / SOLOMON ISLAND ARC - WESTERN PROVINCE / NEW GEORGIA ISLANDS - NEW GEORGIA		-8.3367	-8.3367	157.605	157.605	SAE			s_S 20 [13436]	PICRITE [13436]									VOL					WR [13436]
[13436]	CONVERGENT MARGIN	SOLOMON ISLAND ARC / SOLOMON ISLAND ARC - WESTERN PROVINCE / NEW GEORGIA ISLANDS - NEW GEORGIA		-8.2811	-8.2811	157.556	157.556	SAE			s_S 23 [13436]	PICRITE [13436]									VOL					WR [13436]
[13436]	CONVERGENT MARGIN	SOLOMON ISLAND ARC / SOLOMON ISLAND ARC - WESTERN PROVINCE / NEW GEORGIA ISLANDS - RENDOVA		-8.6239	-8.6239	157.328	157.328	SAE			s_S 28 [13436]	ANDESITE, BASALTIC [13436]									VOL					WR [13436]	52.2	0.73		19.36		4.04	3.08		9.31	3.25	0.11		1.59	3.57	0.35
[13436]	CONVERGENT MARGIN	SOLOMON ISLAND ARC / SOLOMON ISLAND ARC - WESTERN PROVINCE / NEW GEORGIA ISLANDS - RENDOVA		-8.4919	-8.4919	157.408	157.408	SAE			s_S 31 [13436]	ANDESITE, BASALTIC [13436]									VOL					WR [13436]	52.27	0.7		17.56		5.34	3.31		8.82	4.33	0.16		2.39	3.49	0.28
[13436]	CONVERGENT MARGIN	SOLOMON ISLAND ARC / SOLOMON ISLAND ARC - WESTERN PROVINCE / NEW GEORGIA ISLANDS - NEW GEORGIA		-8.5264	-8.5264	157.87	157.87	SAE			s_S 36 B [13436]	BASALT [13436]									VOL					WR [13436]	48.65	0.95		17.7		4.9	5.21		9.95	5.23	0.2		1.44	2.6	0.27
[13436]	CONVERGENT MARGIN	SOLOMON ISLAND ARC / SOLOMON ISLAND ARC - WESTERN PROVINCE / NEW GEORGIA ISLANDS - NEW GEORGIA		-8.4689	-8.4689	157.828	157.828	SAE			s_S 51 [13436]	ANDESITE, BASALTIC [13436]									VOL					WR [13436]	53.05	0.67		17.75		3.98	3.88		8.26	3.54	0.19		1.43	3.42	0.32
[13436]	CONVERGENT MARGIN	SOLOMON ISLAND ARC / SOLOMON ISLAND ARC - WESTERN PROVINCE / NEW GEORGIA ISLANDS - NEW GEORGIA		-8.4689	-8.4689	157.828	157.828	SAE			s_S 54 [13436]	ANDESITE, BASALTIC [13436]									VOL					WR [13436]	52.39	0.83		18.01		4.44	3.65		8.15	3.84	0.18		1.44	3.25	0.34
[13436]	CONVERGENT MARGIN	SOLOMON ISLAND ARC / SOLOMON ISLAND ARC - WESTERN PROVINCE / NEW GEORGIA ISLANDS - VANGUNU		-8.7625	-8.7625	157.965	157.965	SAE			s_S 75 [13436]	ANDESITE, BASALTIC [13436]									VOL					WR [13436]	53.39	0.78		18.32		3.73	4.39		8.99	3.89	0.18		1.37	3.12	0.19
[13436]	CONVERGENT MARGIN	SOLOMON ISLAND ARC / SOLOMON ISLAND ARC - WESTERN PROVINCE / NEW GEORGIA ISLANDS - VANGUNU		-8.5544	-8.5544	157.97	157.97	SAE			s_S 78 [13436]	ANDESITE, BASALTIC [13436]									VOL					WR [13436]	52.69	0.7		17.92		4.69	3.62		8.69	3.44	0.13		2.02	3.09	0.36
[13436]	CONVERGENT MARGIN	SOLOMON ISLAND ARC / SOLOMON ISLAND ARC - WESTERN PROVINCE / NEW GEORGIA ISLANDS - NGGATOKAE		-8.7508	-8.7508	158.151	158.151	SAE			s_S N 4 [13436]	ANDESITE, BASALTIC [13436]									VOL					WR [13436]	54.26	0.84		20.82		3.15	3.87		8.51	2.33	0.17		1.11	3.3	0.2
[13436]	CONVERGENT MARGIN	SOLOMON ISLAND ARC / SOLOMON ISLAND ARC - WESTERN PROVINCE / NEW GEORGIA ISLANDS - GHIZO		-8.0961	-8.0961	156.815	156.815	SAE			s_S 81 GHI [13436]	ANDESITE, BASALTIC [13436]									VOL					WR [13436]	55.08	0.68		18.57		3.01	3.86		8.13	3.97	0.14		1.11	3.26	0.17
[13436]	CONVERGENT MARGIN	SOLOMON ISLAND ARC / SOLOMON ISLAND ARC - WESTERN PROVINCE / NEW GEORGIA ISLANDS - VELLA LAVELLA		-8.1097	-8.1097	156.842	156.842	SAE			s_S 84 GHI [13436]	ANDESITE [13436]									VOL					WR [13436]	59.45	0.55		18.48		1.47	3.78		6.81	2.37	0.09		1.2	3.89	0.18
[13436]	CONVERGENT MARGIN	SOLOMON ISLAND ARC / SOLOMON ISLAND ARC - WESTERN PROVINCE / NEW GEORGIA ISLANDS - VELLA LAVELLA		-7.7016	-7.7016	156.536	156.536	SAE			s_S 86 VL [13436]	ANDESITE [13436]									VOL					WR [13436]	58.03	0.74		16.88		3.91	2.83		7.05	3.1	0.12		1.54	3.53	0.23
[13436]	CONVERGENT MARGIN	SOLOMON ISLAND ARC / SOLOMON ISLAND ARC - WESTERN PROVINCE / NEW GEORGIA ISLANDS - VELLA LAVELLA		-7.7016	-7.7016	156.536	156.536	SAE			s_S 87 VL [13436]	ANDESITE, BASALTIC [13436]									VOL					WR [13436]	53.54	1		17.49		4.69	4.06		8.58	3.97	0.17		1.82	2.72	0.32
[13436]	CONVERGENT MARGIN	SOLOMON ISLAND ARC / SOLOMON ISLAND ARC - WESTERN PROVINCE / SHORTLAND ISLANDS - FAURO ISLAND GROUP		-6.819	-6.819	156.064	156.064	SAE			s_S 90 FAU [13436]	DACITE [13436]									VOL					WR [13436]	65.95	0.24		16.6		0.92	1.7		4.23	1.29	0.08		0.79	4.51	0.1
[13436]	CONVERGENT MARGIN	SOLOMON ISLAND ARC / SOLOMON ISLAND ARC - WESTERN PROVINCE / SHORTLAND ISLANDS - FAURO ISLAND GROUP		-6.8229	-6.8229	156.132	156.132	SAE			s_S 93 FAU [13436]	ANDESITE [13436]									VOL					WR [13436]	57.83	1.71		11.86		3.51	5.37		4.93	3	0.14		0.25	3.72	0.09
[13436]	CONVERGENT MARGIN	SOLOMON ISLAND ARC / SOLOMON ISLAND ARC - WESTERN PROVINCE / SHORTLAND ISLANDS - FAURO ISLAND GROUP		-6.8991	-6.8991	156.095	156.095	SAE			s_S 99 FAU [13436]	BASALT [13436]									VOL					WR [13436]	44.91	1.04		15.55		6.36	4.22		10.96	5.51	0.19		1.29	2.01	0.32
[13436]	CONVERGENT MARGIN	SOLOMON ISLAND ARC / SOLOMON ISLAND ARC - WESTERN PROVINCE / NEW GEORGIA ISLANDS - VELLA LAVELLA		-7.7097	-7.7097	156.724	156.724	SAE			s_S 106 VL [13436]	ANDESITE, BASALTIC [13436]									VOL					WR [13436]	53.55	0.52		18.55		4.03	3.23		8.44	3.21	0.19		1.12	2.79	0.175
[13436]	CONVERGENT MARGIN	SOLOMON ISLAND ARC / SOLOMON ISLAND ARC - WESTERN PROVINCE / NEW GEORGIA ISLANDS - RENDOVA		-8.5575	-8.5575	157.206	157.206	SAE			s_S 134 REN [13436]	ANDESITE, BASALTIC [13436]									VOL					WR [13436]	54.29	0.66		17.52		3.56	3.9		8.05	3.99	0.15		2.62	2.72	0.361
[13436]	CONVERGENT MARGIN	SOLOMON ISLAND ARC / SOLOMON ISLAND ARC - WESTERN PROVINCE / NEW GEORGIA ISLANDS - RENDOVA		-8.5575	-8.5575	157.206	157.206	SAE			s_S 137 REN [13436]	BASALT [13436]									VOL					WR [13436]	49.55	0.57		15.1		3.9	4.85	8.35922	11.39	9.33	0.15		1.28	2	0.216	66.7668	1.6425
[13436]	CONVERGENT MARGIN	SOLOMON ISLAND ARC / SOLOMON ISLAND ARC - WESTERN PROVINCE / NEW GEORGIA ISLANDS - RENDOVA		-8.5432	-8.5432	157.215	157.215	SAE			s_S 139 REN [13436]	ANDESITE, BASALTIC [13436]									VOL					WR [13436]	53.08	0.56		15.85		3.96	3.67		9.33	6.47	0.13		1.9	2.78	0.299
[13436]	CONVERGENT MARGIN	SOLOMON ISLAND ARC / SOLOMON ISLAND ARC - WESTERN PROVINCE / NEW GEORGIA ISLANDS - NEW GEORGIA		-8.008	-8.008	157.419	157.419	SAE			s_S 141 NG [13436]	BASALT [13436]									VOL					WR [13436]	50.01	0.86		17.08		4.87	4.08	8.46203	11.24	6.61	0.16		0.87	2.76	0.234	58.438	1.87973
[13436]	CONVERGENT MARGIN	SOLOMON ISLAND ARC / SOLOMON ISLAND ARC - WESTERN PROVINCE / NEW GEORGIA ISLANDS - NEW GEORGIA		-8.008	-8.008	157.419	157.419	SAE			s_S 143 NG [13436]	ANDESITE, BASALTIC [13436]									VOL					WR [13436]	55.46	0.65		17.65		3.46	3.76		7.94	4.25	0.14		1.06	3.53	0.238
[13436]	CONVERGENT MARGIN	SOLOMON ISLAND ARC / SOLOMON ISLAND ARC - WESTERN PROVINCE / NEW GEORGIA ISLANDS - KOLOMBANGARA		-8.1107	-8.1107	157.132	157.132	SAE			s_S 149 KOL [13436]	ANDESITE, BASALTIC [13436]									VOL					WR [13436]	51.12	0.82		18.06		4.35	4.06		8.65	4.31	0.16		2.05	3.55	0.361
[13436]	CONVERGENT MARGIN	SOLOMON ISLAND ARC / SOLOMON ISLAND ARC - WESTERN PROVINCE / RUSSELL ISLANDS - PAVUVU		-9.0593	-9.0593	159.116	159.116	SAE			s_S 155 PAV [13436]	BASALT [13436]									VOL					WR [13436]	49.8	0.64		17.15		3.89	6.11		11.48	6.25	0.18		0.64	2.19	0.099
[13436]	CONVERGENT MARGIN	SOLOMON ISLAND ARC / SOLOMON ISLAND ARC - CENTRAL PROVINCE / MAKIRA		-10.3167	-10.3167	161.342	161.342	SAE			s_S 162 MAK [13436]	BASALT [13436]									VOL					WR [13436]	47.46	1.49		16.58		4.53	2.89		12.15	5.32	0.17		0.3	2.98	0.275
[13436]	CONVERGENT MARGIN	SOLOMON ISLAND ARC / SOLOMON ISLAND ARC - CENTRAL PROVINCE / MAKIRA		-10.4602	-10.4602	161.853	161.853	SAE			s_S 163 MAK [13436]	DACITE [13436]									VOL					WR [13436]	69.32	0.35		14.79		0.886	1.02		3.62	1.73	0.03		2.43	3.85	0.103
[13436]	CONVERGENT MARGIN	SOLOMON ISLAND ARC / SOLOMON ISLAND ARC - CENTRAL PROVINCE / SAVO		-9.1455	-9.1455	159.791	159.791	SAE			s_SV 78 [13436]	ANDESITE, BASALTIC [13436]									VOL					WR [13436]	53.47	0.77		17.91		5.83	2.34		8.12	3.62	0.15		1.34	3.68	0.26
[13436]	CONVERGENT MARGIN	SOLOMON ISLAND ARC / SOLOMON ISLAND ARC - CENTRAL PROVINCE / SAVO		-9.1455	-9.1455	159.791	159.791	SAE			s_S 167 SAV [13436]	ANDESITE, BASALTIC [13436]									VOL					WR [13436]	52.01	0.86		17.27		5.5	3.77		8.82	4.63	0.16		1.18	3.57	0.178
[13436]	CONVERGENT MARGIN	SOLOMON ISLAND ARC / SOLOMON ISLAND ARC - CENTRAL PROVINCE / SAVO		-9.1241	-9.1241	159.839	159.839	SAE			s_S 173 SAV [13436]	BASALT [13436]									VOL					WR [13436]	50.38	0.76		17.03		4.85	3.21		7.76	4.59	0.15		2.05	3.62	0.185
[13436]	CONVERGENT MARGIN	SOLOMON ISLAND ARC / SOLOMON ISLAND ARC - CENTRAL PROVINCE / SAVO		-9.1104	-9.1104	159.827	159.827	SAE			s_S 178 SAV [13436]	ANDESITE, BASALTIC [13436]									VOL					WR [13436]	54.26	0.71		17.28		4.24	3.46		7.58	3.77	0.19		1.4	4.07	0.175
[13436]	CONVERGENT MARGIN	SOLOMON ISLAND ARC / SOLOMON ISLAND ARC - CENTRAL PROVINCE / GUADALCANAL		-9.3432	-9.3432	159.825	159.825	SAE			s_S 181 GUA [13436]	ANDESITE [13436]									VOL					WR [13436]	57.41	0.42		17.11		3.72	2.79		6.95	2.9	0.13		1.12	2.79	0.086
[13436]	CONVERGENT MARGIN	SOLOMON ISLAND ARC / SOLOMON ISLAND ARC - CENTRAL PROVINCE / GUADALCANAL		-9.29	-9.29	159.758	159.758	SAE			s_S 183 GUA [13436]	ANDESITE [13436]									VOL					WR [13436]	58.32	0.6		17.61		4.15	2.09		6.84	3.01	0.12		0.99	3.95	0.154
[13436]	CONVERGENT MARGIN	SOLOMON ISLAND ARC / SOLOMON ISLAND ARC - CENTRAL PROVINCE / GUADALCANAL		-9.2571	-9.2571	159.722	159.722	SAE			s_S 185 GUA [13436]	ANDESITE [13436]									VOL					WR [13436]	61.47	0.37		17.82		2.97	1.14		5.58	2.24	0.07		1.33	5.07	0.124
[13436]	CONVERGENT MARGIN	SOLOMON ISLAND ARC / SOLOMON ISLAND ARC - CENTRAL PROVINCE / GUADALCANAL		-9.2571	-9.2571	159.707	159.707	SAE			s_S 186 GUA [13436]	ANDESITE [13436]									VOL					WR [13436]	56.51	0.49		18.53		4.5	1.74		7.54	3.06	0.13		1.12	4.2	0.17
[13436]	CONVERGENT MARGIN	SOLOMON ISLAND ARC / SOLOMON ISLAND ARC - EASTERN PROVINCE / SANTA CRUZ ARCHIPELAGO - VANIKORO	MANIEVE	-11.6788	-11.6788	166.93	166.93	SAE			s_S 188 VAN [13436]	BASALT [13436]									VOL					WR [13436]	51.03	0.8		17.07		4.4	4.76		10.46	5.25	0.17		0.8	2.66	0.153
[13436]	CONVERGENT MARGIN	SOLOMON ISLAND ARC / SOLOMON ISLAND ARC - EASTERN PROVINCE / SANTA CRUZ ARCHIPELAGO - VANIKORO	MANIEVE	-11.6788	-11.6788	166.93	166.93	SAE			s_S 189 VAN [13436]	BASALT [13436]									VOL					WR [13436]	49.63	0.7		17.28		3.71	5.69		11.06	5.66	0.19		0.79	2.41	0.166
[13436]	CONVERGENT MARGIN	SOLOMON ISLAND ARC / SOLOMON ISLAND ARC - EASTERN PROVINCE / SANTA CRUZ ARCHIPELAGO - VANIKORO	TE^ ANU	-11.6256	-11.6256	166.96	166.96	SAE			s_S 195 VAN [13436]	ANDESITE, BASALTIC [13436]									VOL					WR [13436]	53.64	0.62		17.27		2.15	6.15		9.28	4.97	0.17		0.71	2.44	0.111
[13436]	CONVERGENT MARGIN	SOLOMON ISLAND ARC / SOLOMON ISLAND ARC - EASTERN PROVINCE / SANTA CRUZ ARCHIPELAGO - UTUPUA		-11.2448	-11.2448	166.515	166.515	SAE			s_S 197 UTU [13436]	BASALT [13436]									VOL					WR [13436]	48.39	0.62		17		5.5	3.83	8.7789	10.83	6.72	0.17		0.94	2.18	0.097	57.9452	1.80601
[13436]	CONVERGENT MARGIN	SOLOMON ISLAND ARC / SOLOMON ISLAND ARC - EASTERN PROVINCE / SANTA CRUZ ARCHIPELAGO - UTUPUA		-11.2521	-11.2521	166.527	166.527	SAE			s_S 199 UTU [13436]	BASALT [13436]									VOL					WR [13436]	49.5	0.72		14.1		4.18	5.76	9.52116	12.28	8.31	0.18		0.86	1.87	0.177	61.105	1.1466
[13436]	CONVERGENT MARGIN	SOLOMON ISLAND ARC / SOLOMON ISLAND ARC - EASTERN PROVINCE / SANTA CRUZ ARCHIPELAGO - UTUPUA		-11.2521	-11.2521	166.527	166.527	SAE			s_S 200 UTU [13436]	GABBRO [13436]									PLU					WR [13436]	49.81	0.73		19.75		4.45	3.92		9.52	3.3	0.16		1.33	3.25	0.225
[13436]	CONVERGENT MARGIN	SOLOMON ISLAND ARC / SOLOMON ISLAND ARC - EASTERN PROVINCE / SANTA CRUZ ARCHIPELAGO - TINAKULA		-10.3864	-10.3864	165.793	165.793	SAE			s_S 210 TIN [13436]	ANDESITE [13436]									VOL					WR [13436]	57.23	0.88		17.63		2.5	4.59		7.33	3.09	0.15		1.13	3.8	0.26
[13436]	CONVERGENT MARGIN	SOLOMON ISLAND ARC / SOLOMON ISLAND ARC - EASTERN PROVINCE / SANTA CRUZ ARCHIPELAGO - TINAKULA		-10.3895	-10.3895	165.817	165.817	SAE			s_S 214 TIN [13436]	ANDESITE, BASALTIC [13436]									VOL					WR [13436]	54.28	1.07		18.04		2.49	6.07		8.38	3.64	0.18		0.84	3.62	0.201
[13436]	CONVERGENT MARGIN	SOLOMON ISLAND ARC / SOLOMON ISLAND ARC - EASTERN PROVINCE / SANTA CRUZ ARCHIPELAGO - SANTA CRUZ		-10.6688	-10.6688	165.907	165.907	SAE			s_S 217 SC [13436]	ANDESITE, BASALTIC [13436]									VOL					WR [13436]	52.09	0.91		17.92		3.91	4.73		7.54	4.43	0.14		0.38	4.28	0.099
[13436]	CONVERGENT MARGIN	SOLOMON ISLAND ARC / SOLOMON ISLAND ARC - EASTERN PROVINCE / SANTA CRUZ ARCHIPELAGO - SANTA CRUZ		-10.6637	-10.6637	165.963	165.963	SAE			s_S 222 SC [13436]	ANDESITE, BASALTIC [13436]									VOL					WR [13436]	53.42	0.79		15.05		4.9	5.58		7.41	3.63	0.2		1.48	2.61	0.149
[13436]	CONVERGENT MARGIN	SOLOMON ISLAND ARC / SOLOMON ISLAND ARC - EASTERN PROVINCE / SANTA CRUZ ARCHIPELAGO - TINAKULA		-10.3864	-10.3864	165.793	165.793	SAE			s_S 210 TIN [13436]	ANDESITE [13436]									VOL					WR [13436]
[13436]	CONVERGENT MARGIN	SOLOMON ISLAND ARC / SOLOMON ISLAND ARC - EASTERN PROVINCE / SANTA CRUZ ARCHIPELAGO - SANTA CRUZ		-10.6688	-10.6688	165.907	165.907	SAE			s_S 217 SC [13436]	ANDESITE, BASALTIC [13436]									VOL					WR [13436]
[13787]	CONVERGENT MARGIN	SOLOMON ISLAND ARC / SOLOMON ISLAND ARC - CENTRAL PROVINCE / SAVO	REMBOKOLA FAN	-9.17	-9.17	159.83	159.83	SAQ			s_SV1 [13787]	MUGEARITE [13787]									VOL					WR [13787]	52.35	0.68		15.33				8.38	10.18	6.88	0.15		1.35	3.71	0.19	59.6417	2.73835
[13787]	CONVERGENT MARGIN	SOLOMON ISLAND ARC / SOLOMON ISLAND ARC - CENTRAL PROVINCE / SAVO	POGHOROVURAGHALA FAN	-9.17	-9.17	159.83	159.83	SAQ			s_SV10 [13787]	TRACHYTE [13787]									VOL					WR [13787]	63.1281	0.369404		18.1607				3.04	4.31304	1.25797	0.0978421		1.98879	6.10016	0.158744
[13787]	CONVERGENT MARGIN	SOLOMON ISLAND ARC / SOLOMON ISLAND ARC - CENTRAL PROVINCE / SAVO	POGHOROVURAGHALA FAN	-9.17	-9.17	159.83	159.83	SAQ			s_SV11 [13787]	BENMOREITE [13787]									VOL					WR [13787]	56.7609	0.668597		17.7627				6.09	6.85561	2.80411	0.111765		1.87806	4.99951	0.210558
[13787]	CONVERGENT MARGIN	SOLOMON ISLAND ARC / SOLOMON ISLAND ARC - CENTRAL PROVINCE / SAVO	POGHOROVURAGHALA FAN	-9.17	-9.17	159.83	159.83	SAQ			s_SV13 [13787]	BENMOREITE [13787]									VOL					WR [13787]	61.8707	0.488348		17.0623				4.52	5.47149	1.7142	0.0926865		2.00023	5.08281	0.176403
[13787]	CONVERGENT MARGIN	SOLOMON ISLAND ARC / SOLOMON ISLAND ARC - CENTRAL PROVINCE / SAVO	POGHOROVURAGHALA FAN	-9.17	-9.17	159.83	159.83	SAQ			s_SV14 [13787]	TRACHYTE [13787]									VOL					WR [13787]	63.9404	0.388847		18.4254				3.32	3.51957	1.4856	0.0797635		2.26528	5.98226	0.172489
[13787]	CONVERGENT MARGIN	SOLOMON ISLAND ARC / SOLOMON ISLAND ARC - CENTRAL PROVINCE / SAVO	SOULOMATA	-9.17	-9.17	159.83	159.83	SAQ			s_SV151 [13787]	HAWAIITE [13787]									VOL					WR [13787]	50.5281	0.815291		16.8228				9.52	10.4994	4.47416	0.14019		1.385	3.78812	0.2078
[13787]	CONVERGENT MARGIN	SOLOMON ISLAND ARC / SOLOMON ISLAND ARC - CENTRAL PROVINCE / SAVO	SOULOMATA	-9.17	-9.17	159.83	159.83	SAQ			s_SV155 [13787]	HORNBLENDITE [13787]									PLU					WR [13787]	42.0255	1.0676		11.2746				12.29	13.5695	14.3677	0.119731		0.541781	2.25493	0.00698429
[13787]	CONVERGENT MARGIN	SOLOMON ISLAND ARC / SOLOMON ISLAND ARC - CENTRAL PROVINCE / SAVO	SOULOMATA	-9.17	-9.17	159.83	159.83	SAQ			s_SV159 [13787]	CLINOPYROXENITE [13787]									PLU					WR [13787]	44.4368	0.305577		3.46977				11.86	10.1136	26.2993	0.207989		0.172503	0.897015	0.00788585
[13787]	CONVERGENT MARGIN	SOLOMON ISLAND ARC / SOLOMON ISLAND ARC - CENTRAL PROVINCE / SAVO	POGHOROVURAGHALA FAN	-9.17	-9.17	159.83	159.83	SAQ			s_SV16 [13787]	TRACHYTE [13787]									VOL					WR [13787]	62.6682	0.389244		17.995				3.3	3.85251	1.44719	0.0898255		2.51911	6.19796	0.185639
[13787]	CONVERGENT MARGIN	SOLOMON ISLAND ARC / SOLOMON ISLAND ARC - CENTRAL PROVINCE / SAVO	SOULOMATA	-9.17	-9.17	159.83	159.83	SAQ			s_SV161 [13787]	CLINOPYROXENITE [13787]									PLU					WR [13787]	49.7936	0.310271		2.95258				7.62	19.0967	19.7373	0.118103		0.0300263	0.290254	0
[13787]	CONVERGENT MARGIN	SOLOMON ISLAND ARC / SOLOMON ISLAND ARC - CENTRAL PROVINCE / SAVO	FLANK PAGHALULA CRYPTODOME	-9.17	-9.17	159.83	159.83	SAQ			s_SV17 [13787]	TRACHYTE [13787]									VOL					WR [13787]	61.4984	0.417545		18.5211				3.69	4.15557	1.48129	0.103392		2.26866	6.23335	0.167018
[13787]	CONVERGENT MARGIN	SOLOMON ISLAND ARC / SOLOMON ISLAND ARC - CENTRAL PROVINCE / SAVO	MBAZO	-9.17	-9.17	159.83	159.83	SAQ			s_SV175 [13787]	HORNBLENDITE [13787]									PLU					WR [13787]	42.7891	0.907437		10.8494				12.03	13.5916	14.8082	0.121656		0.579364	2.22372	0.00498592
[13787]	CONVERGENT MARGIN	SOLOMON ISLAND ARC / SOLOMON ISLAND ARC - CENTRAL PROVINCE / SAVO	SOULOMATA	-9.17	-9.17	159.83	159.83	SAQ			s_SV181 [13787]	HORNBLENDITE [13787]									PLU					WR [13787]	34.1341	1.60851		13.3877				20.44	13.8943	7.91515	0.230925		0.677844	2.56406	1.34374
[13787]	CONVERGENT MARGIN	SOLOMON ISLAND ARC / SOLOMON ISLAND ARC - CENTRAL PROVINCE / SAVO	POGHOROVURAGHALA FAN	-9.17	-9.17	159.83	159.83	SAQ			s_SV19 [13787]	MUGEARITE [13787]									VOL					WR [13787]	51.0025	0.721967		16.5459				8.37	10.0185	4.77685	0.139448		1.62789	3.73841	0.222524
[13787]	CONVERGENT MARGIN	SOLOMON ISLAND ARC / SOLOMON ISLAND ARC - CENTRAL PROVINCE / SAVO	POGHOROVURAGHALA FAN	-9.17	-9.17	159.83	159.83	SAQ			s_SV20 [13787]	MUGEARITE [13787]									VOL					WR [13787]	51.8856	0.754522		17.4226				7.88	7.99597	3.68442	0.130327		1.71678	4.32135	0.214598
[13787]	CONVERGENT MARGIN	SOLOMON ISLAND ARC / SOLOMON ISLAND ARC - CENTRAL PROVINCE / SAVO	KOELA	-9.17	-9.17	159.83	159.83	SAQ			s_SV23 [13787]	TRACHYTE [13787]									VOL					WR [13787]	65.1102	0.279571		17.9225				2.41	3.27498	1.09832	0.0609066		2.15769	6.65979	0.115822
[13787]	CONVERGENT MARGIN	SOLOMON ISLAND ARC / SOLOMON ISLAND ARC - CENTRAL PROVINCE / SAVO	FLANK KALAKA CRYPTODOME	-9.17	-9.17	159.83	159.83	SAQ			s_SV29 [13787]	MUGEARITE [13787]									VOL					WR [13787]	51.4132	0.898459		16.9342				8.95	9.38915	5.01846	0.157851		1.15037	4.32849	0.192598
[13787]	CONVERGENT MARGIN	SOLOMON ISLAND ARC / SOLOMON ISLAND ARC - CENTRAL PROVINCE / SAVO	REMBOKOLA FAN	-9.17	-9.17	159.83	159.83	SAQ			s_SV3 [13787]	TRACHYTE [13787]									VOL					WR [13787]	64.6069	0.318948		17.9907				2.75	3.14961	1.12629	0.0558159		2.1519	6.61817	0.14253
[13787]	CONVERGENT MARGIN	SOLOMON ISLAND ARC / SOLOMON ISLAND ARC - CENTRAL PROVINCE / SAVO	TULUKA	-9.17	-9.17	159.83	159.83	SAQ			s_SV30 [13787]	DACITE [13787]									VOL					WR [13787]	63.2346	0.366606		18.5087				2.95	4.62716	1.14936	0.118899		1.40202	5.35047	0.15556
[13787]	CONVERGENT MARGIN	SOLOMON ISLAND ARC / SOLOMON ISLAND ARC - CENTRAL PROVINCE / SAVO	TULUKA	-9.17	-9.17	159.83	159.83	SAQ			s_SV32 [13787]	MUGEARITE [13787]									VOL					WR [13787]	50.0522	0.88034		16.3548				8.14	9.7033	5.18422	0.156505		1.84284	4.04956	0.258233
[13787]	CONVERGENT MARGIN	SOLOMON ISLAND ARC / SOLOMON ISLAND ARC - CENTRAL PROVINCE / SAVO	TANAKOLA	-9.17	-9.17	159.83	159.83	SAQ			s_SV323 [13787]	TRACHYTE [13787]									VOL					WR [13787]	62.5289	0.436502		18.0652				3.33	3.1448	1.39879	0.059523		2.41465	6.58721	0.273806
[13787]	CONVERGENT MARGIN	SOLOMON ISLAND ARC / SOLOMON ISLAND ARC - CENTRAL PROVINCE / SAVO	TULUKA	-9.17	-9.17	159.83	159.83	SAQ			s_SV33 [13787]	MUGEARITE [13787]									VOL					WR [13787]	50.7474	0.861287		16.8245				8.16	9.04352	4.54133	0.156598		2.01913	4.50218	0.270131
[13787]	CONVERGENT MARGIN	SOLOMON ISLAND ARC / SOLOMON ISLAND ARC - CENTRAL PROVINCE / SAVO	FLANK PAGHALULA CRYPTODOME	-9.17	-9.17	159.83	159.83	SAQ			s_SV342 [13787]	TRACHYTE [13787]									VOL					WR [13787]	61.8901	0.428547		18.5172				3.53	4.68412	1.37534	0.104645		2.23044	6.04949	0.175405
[13787]	CONVERGENT MARGIN	SOLOMON ISLAND ARC / SOLOMON ISLAND ARC - CENTRAL PROVINCE / SAVO	FLANK PAGHALULA CRYPTODOME	-9.17	-9.17	159.83	159.83	SAQ			s_SV344 [13787]	TRACHYTE [13787]									VOL					WR [13787]	60.8877	0.419296		18.0297				3.58	4.83188	1.4276	0.0978356		2.20629	6.08977	0.176703
[13787]	CONVERGENT MARGIN	SOLOMON ISLAND ARC / SOLOMON ISLAND ARC - CENTRAL PROVINCE / SAVO	TULUKA	-9.17	-9.17	159.83	159.83	SAQ			s_SV35 [13787]	MUGEARITE [13787]									VOL					WR [13787]	51.6075	0.835671		17.2479				8.11	9.32842	3.81882	0.199201		1.11552	4.06175	0.217663
[13787]	CONVERGENT MARGIN	SOLOMON ISLAND ARC / SOLOMON ISLAND ARC - CENTRAL PROVINCE / SAVO	FLANK KALAKA CRYPTODOME	-9.17	-9.17	159.83	159.83	SAQ			s_SV350 [13787]	GABBRO [13787]									PLU					WR [13787]	43.814	1.17581		18.2351				12.16	12.5254	6.58655	0.122564		0.562996	2.51106	0.0797162
[13787]	CONVERGENT MARGIN	SOLOMON ISLAND ARC / SOLOMON ISLAND ARC - CENTRAL PROVINCE / SAVO	FLANK KALAKA CRYPTODOME	-9.17	-9.17	159.83	159.83	SAQ			s_SV352 [13787]	BENMOREITE [13787]									VOL					WR [13787]	56.9255	0.686929		18.119				6.16	6.73986	2.62825	0.131412		2.04386	4.85828	0.227981
[13787]	CONVERGENT MARGIN	SOLOMON ISLAND ARC / SOLOMON ISLAND ARC - CENTRAL PROVINCE / SAVO	TULUKA	-9.17	-9.17	159.83	159.83	SAQ			s_SV358 [13787]	TRACHYTE [13787]									VOL					WR [13787]	69.3871	0.249128		15.8445				1.95	2.79023	0.577977	0.0398605		2.2581	5.67015	0.0916791
[13787]	CONVERGENT MARGIN	SOLOMON ISLAND ARC / SOLOMON ISLAND ARC - CENTRAL PROVINCE / SAVO	TULUKA	-9.17	-9.17	159.83	159.83	SAQ			s_SV362 [13787]	MUGEARITE [13787]									VOL					WR [13787]	51.1909	0.840979		16.869				8.56	8.95395	4.94693	0.135546		1.55729	3.83882	0.22558
[13787]	CONVERGENT MARGIN	SOLOMON ISLAND ARC / SOLOMON ISLAND ARC - CENTRAL PROVINCE / SAVO	TULUKA	-9.17	-9.17	159.83	159.83	SAQ			s_SV365 [13787]	GABBRO [13787]									PLU					WR [13787]	49.7397	0.788756		17.3719				7.86	9.65745	3.09731	0.169294		1.77374	3.92454	0.247208
[13787]	CONVERGENT MARGIN	SOLOMON ISLAND ARC / SOLOMON ISLAND ARC - CENTRAL PROVINCE / SAVO	LEMBONI	-9.17	-9.17	159.83	159.83	SAQ			s_SV375 [13787]	TRACHYTE [13787]									VOL					WR [13787]	64.1799	0.338786		17.9058				2.79	3.77646	1.01636	0.0707464		1.93606	6.35721	0.122561
[13787]	CONVERGENT MARGIN	SOLOMON ISLAND ARC / SOLOMON ISLAND ARC - CENTRAL PROVINCE / SAVO	CRATER	-9.17	-9.17	159.83	159.83	SAQ			s_SV38 [13787]	TRACHYTE [13787]									VOL					WR [13787]	65.7499	0.328849		18.3956				2.55	2.97957	1.15595	0.0747385		2.20229	7.27454	0.152466
[13787]	CONVERGENT MARGIN	SOLOMON ISLAND ARC / SOLOMON ISLAND ARC - CENTRAL PROVINCE / SAVO	CRATER	-9.17	-9.17	159.83	159.83	SAQ			s_SV39 [13787]	TRACHYTE [13787]									VOL					WR [13787]	64.9208	0.32894		18.2113				2.57	3.07011	1.18618	0.0747591		2.20091	7.0772	0.158489
[13787]	CONVERGENT MARGIN	SOLOMON ISLAND ARC / SOLOMON ISLAND ARC - CENTRAL PROVINCE / SAVO	POGHOROVURAGHALA FAN	-9.17	-9.17	159.83	159.83	SAQ			s_SV396 [13787]	TRACHYTE [13787]									VOL					WR [13787]	63.2453	0.387459		17.7734				3.02	3.13941	1.40081	0.0705374		2.52544	6.7855	0.189756
[13787]	CONVERGENT MARGIN	SOLOMON ISLAND ARC / SOLOMON ISLAND ARC - CENTRAL PROVINCE / SAVO	MBAZO	-9.17	-9.17	159.83	159.83	SAQ			s_SV40 [13787]	TRACHYTE [13787]									VOL					WR [13787]	62.2598	0.448845		17.7144				3.46	3.74037	2.07466	0.0887715		2.2931	6.94213	0.228412
[13787]	CONVERGENT MARGIN	SOLOMON ISLAND ARC / SOLOMON ISLAND ARC - CENTRAL PROVINCE / SAVO	POGHOROVURAGHALA FAN	-9.17	-9.17	159.83	159.83	SAQ			s_SV400 [13787]	TRACHYTE [13787]									VOL					WR [13787]	62.961	0.39648		17.7524				3.1	3.20158	1.45706	0.0723576		2.55234	6.63113	0.207161
[13787]	CONVERGENT MARGIN	SOLOMON ISLAND ARC / SOLOMON ISLAND ARC - CENTRAL PROVINCE / SAVO	MBAZO	-9.17	-9.17	159.83	159.83	SAQ			s_SV41 [13787]	MUGEARITE [13787]									VOL					WR [13787]	55.5075	0.692236		17.3158				7.46	6.78392	3.48096	0.270961		1.51204	4.49954	0.202726
[13787]	CONVERGENT MARGIN	SOLOMON ISLAND ARC / SOLOMON ISLAND ARC - CENTRAL PROVINCE / SAVO	MBAZO	-9.17	-9.17	159.83	159.83	SAQ			s_SV42 [13787]	TRACHYTE [13787]									VOL					WR [13787]	63.6657	0.327764		17.9674				2.58	3.14852	1.22167	0.0794579		2.23376	7.08169	0.159909
[13787]	CONVERGENT MARGIN	SOLOMON ISLAND ARC / SOLOMON ISLAND ARC - CENTRAL PROVINCE / SAVO	MBAZO	-9.17	-9.17	159.83	159.83	SAQ			s_SV43 [13787]	BENMOREITE [13787]									VOL					WR [13787]	57.527	0.696453		18.5058				6.1	7.21327	2.84551	0.108448		1.6307	4.81548	0.205951
[13787]	CONVERGENT MARGIN	SOLOMON ISLAND ARC / SOLOMON ISLAND ARC - CENTRAL PROVINCE / SAVO	LEMBONI	-9.17	-9.17	159.83	159.83	SAQ			s_SV44 [13787]	TRACHYTE [13787]									VOL					WR [13787]	62.8739	0.438701		17.8571				3.3	3.67911	1.81463	0.0877403		2.364	6.83975	0.241286
[13787]	CONVERGENT MARGIN	SOLOMON ISLAND ARC / SOLOMON ISLAND ARC - CENTRAL PROVINCE / SAVO	FLANK PAGHALULA CRYPTODOME	-9.17	-9.17	159.83	159.83	SAQ			s_SV45 [13787]	MUGEARITE [13787]									VOL					WR [13787]	51.841	0.63281		16.107				8.84	9.94698	4.4099	0.116674		1.34373	3.98473	0.188854
[13787]	CONVERGENT MARGIN	SOLOMON ISLAND ARC / SOLOMON ISLAND ARC - CENTRAL PROVINCE / SAVO	LEMBONI	-9.17	-9.17	159.83	159.83	SAQ			s_SV49 [13787]	TRACHYTE [13787]									VOL					WR [13787]	66.5651	0.268368		18.3086				1.94	2.58428	0.775284	0.0616251		2.07538	7.62363	0.0914438
[13787]	CONVERGENT MARGIN	SOLOMON ISLAND ARC / SOLOMON ISLAND ARC - CENTRAL PROVINCE / SAVO	MBONALA	-9.17	-9.17	159.83	159.83	SAQ			s_SV54 [13787]	BENMOREITE [13787]									VOL					WR [13787]	58.4079	0.6289		18.1882				5.56	6.79811	2.54555	0.157724		1.89968	5.23085	0.230597
[13787]	CONVERGENT MARGIN	SOLOMON ISLAND ARC / SOLOMON ISLAND ARC - CENTRAL PROVINCE / SAVO	MBONALA	-9.17	-9.17	159.83	159.83	SAQ			s_SV56 [13787]	MUGEARITE [13787]									VOL					WR [13787]	52.5106	0.887981		17.2508				8.62	9.07936	4.60952	0.166621		1.27211	4.30022	0.196553
[13787]	CONVERGENT MARGIN	SOLOMON ISLAND ARC / SOLOMON ISLAND ARC - CENTRAL PROVINCE / SAVO	MBONALA	-9.17	-9.17	159.83	159.83	SAQ			s_SV58 [13787]	MUGEARITE [13787]									VOL					WR [13787]	52.0953	0.865767		17.6039				8.03	8.92635	4.62737	0.157231		1.30462	4.27908	0.208978
[13787]	CONVERGENT MARGIN	SOLOMON ISLAND ARC / SOLOMON ISLAND ARC - CENTRAL PROVINCE / SAVO	MBONALA	-9.17	-9.17	159.83	159.83	SAQ			s_SV59 [13787]	NOT GIVEN [13787]									VOL					WR [13787]	40.6452	1.22085		18.6402				12.72	13.1514	6.26303	0.181638		0.444666	2.50124	1.12556
[13787]	CONVERGENT MARGIN	SOLOMON ISLAND ARC / SOLOMON ISLAND ARC - CENTRAL PROVINCE / SAVO	POGHOROVURAGHALA FAN	-9.17	-9.17	159.83	159.83	SAQ			s_SV65 [13787]	MUGEARITE [13787]									VOL					WR [13787]	51.6732	0.797119		17.2377				8.08	9.1569	3.94574	0.207251		1.4109	4.38415	0.211236
[13787]	CONVERGENT MARGIN	SOLOMON ISLAND ARC / SOLOMON ISLAND ARC - CENTRAL PROVINCE / SAVO	POGHLAVKA	-9.17	-9.17	159.83	159.83	SAQ			s_SV6A [13787]	HORNBLENDITE [13787]									PLU					WR [13787]	43.3865	0.518405		12.1626				11.2	12.9003	14.1864	0.220322		0.460583	2.34279	0.014954
[13787]	CONVERGENT MARGIN	SOLOMON ISLAND ARC / SOLOMON ISLAND ARC - CENTRAL PROVINCE / SAVO	MEGPAODE FIELD	-9.17	-9.17	159.83	159.83	SAQ			s_SV7A [13787]	BENMOREITE [13787]									VOL					WR [13787]	61.3203	0.466126		18.2979				4.17	5.20672	2.10252	0.0962004		1.75442	5.72244	0.222154
[13787]	CONVERGENT MARGIN	SOLOMON ISLAND ARC / SOLOMON ISLAND ARC - CENTRAL PROVINCE / SAVO	TANAVALEA	-9.17	-9.17	159.83	159.83	SAQ			s_SV7B [13787]	MUGEARITE [13787]									VOL					WR [13787]	52.8271	0.777883		18.2556				7.77	7.05018	3.47585	0.134899		1.58629	4.27343	0.251089
[15007]	CONVERGENT MARGIN	SOLOMON ISLAND ARC / SOLOMON ISLAND ARC - WESTERN PROVINCE / NEW GEORGIA ISLANDS - VELLA LAVELLA		-7.75	-7.75	156.58	156.58	SAE			s_VL 102 [15007]	ANDESITE, BASALTIC [15007]									VOL					WR [15007]	55	0.74		17.3		3.5	4.38		8.03	3.67	0.153		1.66	3.37	0.3
[15007]	CONVERGENT MARGIN	SOLOMON ISLAND ARC / SOLOMON ISLAND ARC - WESTERN PROVINCE / NEW GEORGIA ISLANDS - VELLA LAVELLA		-7.75	-7.75	156.58	156.58	SAE			s_VL 103 [15007]	BASALT [15007]									VOL					WR [15007]	50.1	0.806		14.1		4.79	5.22	9.53004	9.84	10.6	0.181		1.06	2.23	0.21	66.6899	1.52452
[15007]	CONVERGENT MARGIN	SOLOMON ISLAND ARC / SOLOMON ISLAND ARC - WESTERN PROVINCE / NEW GEORGIA ISLANDS - VELLA LAVELLA		-7.75	-7.75	156.58	156.58	SAE			s_VL 104 [15007]	ANDESITE, BASALTIC [15007]									VOL					WR [15007]	54.3	0.658		18.2		5.69	3.23		9.01	3.73	0.141		1.22	2.89	0.135
[15007]	CONVERGENT MARGIN	SOLOMON ISLAND ARC / SOLOMON ISLAND ARC - WESTERN PROVINCE / NEW GEORGIA ISLANDS - VELLA LAVELLA		-7.75	-7.75	156.58	156.58	SAE			s_VL 110 [15007]	ANDESITE, BASALTIC [15007]									VOL					WR [15007]	53.1	0.741		18.4		5.66	2.91		9.36	3.82	0.162		1.36	2.94	0.2
[15007]	CONVERGENT MARGIN	SOLOMON ISLAND ARC / SOLOMON ISLAND ARC - WESTERN PROVINCE / NEW GEORGIA ISLANDS - VELLA LAVELLA		-7.75	-7.75	156.58	156.58	SAE			s_VL 111 [15007]	ANDESITE, BASALTIC [15007]									VOL					WR [15007]	55.5	0.684		17.8		4.49	3.21		8.07	3.05	0.174		1.76	3.03	0.224
[15007]	CONVERGENT MARGIN	SOLOMON ISLAND ARC / SOLOMON ISLAND ARC - WESTERN PROVINCE / NEW GEORGIA ISLANDS - RANONGGA		-8.05	-8.05	156.55	156.55	SAE			s_RG 113 [15007]	ANDESITE, BASALTIC [15007]									VOL					WR [15007]	54.3	0.581		15.7		6.42	1.36		10.1	6.73	0.143		1.04	1.67	0.15
[15007]	CONVERGENT MARGIN	SOLOMON ISLAND ARC / SOLOMON ISLAND ARC - WESTERN PROVINCE / NEW GEORGIA ISLANDS - RANONGGA		-8.05	-8.05	156.55	156.55	SAE			s_RG 115 [15007]	BASALT [15007]									VOL					WR [15007]	51	0.667		15.6		4.07	6.33	9.99219	11.4	6.87	0.182		0.93	1.71	0.159	55.3086	0.8712
[15007]	CONVERGENT MARGIN	SOLOMON ISLAND ARC / SOLOMON ISLAND ARC - WESTERN PROVINCE / NEW GEORGIA ISLANDS - RANONGGA		-8.05	-8.05	156.55	156.55	SAE			s_RG 117 [15007]	BASALT [15007]									VOL					WR [15007]	48.2	0.684		13.4		5.43	5.54	10.4259	9.88	8.3	0.197		2.39	2.3	0.34	58.8979	4.23002
[15007]	CONVERGENT MARGIN	SOLOMON ISLAND ARC / SOLOMON ISLAND ARC - WESTERN PROVINCE / NEW GEORGIA ISLANDS - RANONGGA		-8.05	-8.05	156.55	156.55	SAE			s_RG 118 [15007]	ANDESITE, BASALTIC [15007]									VOL					WR [15007]	54.2	0.587		15.8		3.49	5.4		10.4	5.97	0.162		0.88	1.72	0.14
[15007]	CONVERGENT MARGIN	SOLOMON ISLAND ARC / SOLOMON ISLAND ARC - WESTERN PROVINCE / NEW GEORGIA ISLANDS - RANONGGA		-8.05	-8.05	156.55	156.55	SAE			s_RG 119 [15007]	ANDESITE [15007]									VOL					WR [15007]	56.5	0.558		16.6		3.16	4.32		8.81	5.15	0.132		1.18	1.99	0.14
[15007]	CONVERGENT MARGIN	SOLOMON ISLAND ARC / SOLOMON ISLAND ARC - WESTERN PROVINCE / NEW GEORGIA ISLANDS - SIMBO		-8.29	-8.29	156.52	156.52	SAE			s_SB 120 [15007]	ANDESITE [15007]									VOL					WR [15007]	61.9	0.432		14.1		2.46	3.73		7.74	5.4	0.11		1.47	2.16	0.108
[15007]	CONVERGENT MARGIN	SOLOMON ISLAND ARC / SOLOMON ISLAND ARC - WESTERN PROVINCE / NEW GEORGIA ISLANDS - SIMBO		-8.29	-8.29	156.52	156.52	SAE			s_SB 121 [15007]	ANDESITE [15007]									VOL					WR [15007]	60.9	0.454		13.6		2.24	4.1		7.87	6.02	0.111		1.6	1.98	0.16
[15007]	CONVERGENT MARGIN	SOLOMON ISLAND ARC / SOLOMON ISLAND ARC - WESTERN PROVINCE / NEW GEORGIA ISLANDS - SIMBO		-8.29	-8.29	156.52	156.52	SAE			s_SB 122 [15007]	ANDESITE [15007]									VOL					WR [15007]	60.8	0.455		14		2.87	3.41		7.61	5.62	0.111		1.55	2.16	0.154
[15007]	CONVERGENT MARGIN	SOLOMON ISLAND ARC / SOLOMON ISLAND ARC - WESTERN PROVINCE / NEW GEORGIA ISLANDS - SIMBO		-8.29	-8.29	156.52	156.52	SAE			s_SB 123 [15007]	ANDESITE [15007]									VOL					WR [15007]	60.9	0.426		13.7		2.94	3.4		7.82	5.57	0.102		1.5	2.01	0.13
[15007]	CONVERGENT MARGIN	SOLOMON ISLAND ARC / SOLOMON ISLAND ARC - WESTERN PROVINCE / NEW GEORGIA ISLANDS - SIMBO		-8.29	-8.29	156.52	156.52	SAE			s_SB 124 [15007]	ANDESITE [15007]									VOL					WR [15007]	61.3	0.454		14.4		3.1	3.2		7.91	4.87	0.111		1.42	2.22	0.109
[15007]	CONVERGENT MARGIN	SOLOMON ISLAND ARC / SOLOMON ISLAND ARC - WESTERN PROVINCE / NEW GEORGIA ISLANDS - SIMBO		-8.29	-8.29	156.52	156.52	SAE			s_SB 125 [15007]	ANDESITE [15007]									VOL					WR [15007]	60.8	0.469		14.6		3.21	2.86		7.75	4.55	0.102		1.3	2.31	0.11
[15007]	CONVERGENT MARGIN	SOLOMON ISLAND ARC / SOLOMON ISLAND ARC - WESTERN PROVINCE / NEW GEORGIA ISLANDS - SIMBO		-8.29	-8.29	156.52	156.52	SAE			s_SB 126 [15007]	ANDESITE [15007]									VOL					WR [15007]	61.7	0.486		15.2		3.47	2.53		7.36	3.99	0.101		1.36	2.43	0.11
[15007]	CONVERGENT MARGIN	SOLOMON ISLAND ARC / SOLOMON ISLAND ARC - WESTERN PROVINCE / NEW GEORGIA ISLANDS - SIMBO		-8.29	-8.29	156.52	156.52	SAE			s_SB 127 [15007]	ANDESITE [15007]									VOL					WR [15007]	61.2	0.467		14.8		2.7	3.3		7.61	4.47	0.102		1.37	2.29	0.112
[15007]	CONVERGENT MARGIN	SOLOMON ISLAND ARC / SOLOMON ISLAND ARC - WESTERN PROVINCE / NEW GEORGIA ISLANDS - SIMBO		-8.29	-8.29	156.52	156.52	SAE			s_SB 128 [15007]	ANDESITE [15007]									VOL					WR [15007]	61.7	0.486		14.7		2.8	3.32		7.02	4.44	0.101		1.58	2.36	0.12
[15007]	CONVERGENT MARGIN	SOLOMON ISLAND ARC / SOLOMON ISLAND ARC - WESTERN PROVINCE / NEW GEORGIA ISLANDS - SIMBO		-8.29	-8.29	156.52	156.52	SAE			s_SB 129 [15007]	ANDESITE [15007]									VOL					WR [15007]	60	0.516		14.1		2.57	4.4		8.33	5.4	0.122		1.45	1.87	0.12
[15007]	CONVERGENT MARGIN	SOLOMON ISLAND ARC / SOLOMON ISLAND ARC - WESTERN PROVINCE / NEW GEORGIA ISLANDS - SIMBO		-8.29	-8.29	156.52	156.52	SAE			s_SB 131 [15007]	ANDESITE, BASALTIC [15007]									VOL					WR [15007]	55	0.661		17.2		3.52	4.35		9.27	4.7	0.15		0.99	2.43	0.13
[15007]	CONVERGENT MARGIN	SOLOMON ISLAND ARC / SOLOMON ISLAND ARC - WESTERN PROVINCE / NEW GEORGIA ISLANDS - SIMBO		-8.29	-8.29	156.52	156.52	SAE			s_SB 132 [15007]	ANDESITE [15007]									VOL					WR [15007]	59	0.556		13.8		2.85	4.44		8.6	5.78	0.121		1.25	2.05	0.17
[15007]	CONVERGENT MARGIN	SOLOMON ISLAND ARC / SOLOMON ISLAND ARC - WESTERN PROVINCE / NEW GEORGIA ISLANDS - SIMBO		-8.29	-8.29	156.52	156.52	SAE			s_SB 133A [15007]	ANDESITE [15007]									VOL					WR [15007]	61.9	0.465		15		2.34	3.72		7.44	4.19	0.101		1.39	2.33	0.107
[15007]	CONVERGENT MARGIN	SOLOMON ISLAND ARC / SOLOMON ISLAND ARC - WESTERN PROVINCE / NEW GEORGIA ISLANDS - SIMBO		-8.29	-8.29	156.52	156.52	SAE			s_SB 133B [15007]	ANDESITE [15007]									VOL					WR [15007]	61.2	0.466		15		2.43	3.86		7.58	4.33	0.112		1.35	2.33	0.103
[15007]	CONVERGENT MARGIN	SOLOMON ISLAND ARC / SOLOMON ISLAND ARC - WESTERN PROVINCE / NEW GEORGIA ISLANDS - VELLA LAVELLA		-7.75	-7.75	156.58	156.58	SAE			s_VL 103 [15007]	BASALT [15007]									VOL					WR [15007]
[15007]	CONVERGENT MARGIN	SOLOMON ISLAND ARC / SOLOMON ISLAND ARC - WESTERN PROVINCE / NEW GEORGIA ISLANDS - RANONGGA		-8.05	-8.05	156.55	156.55	SAE			s_RG 117 [15007]	BASALT [15007]									VOL					WR [15007]
[15007]	CONVERGENT MARGIN	SOLOMON ISLAND ARC / SOLOMON ISLAND ARC - WESTERN PROVINCE / NEW GEORGIA ISLANDS - SIMBO		-8.29	-8.29	156.52	156.52	SAE			s_SB 123 [15007]	ANDESITE [15007]									VOL					WR [15007]
[15007]	CONVERGENT MARGIN	SOLOMON ISLAND ARC / SOLOMON ISLAND ARC - WESTERN PROVINCE / NEW GEORGIA ISLANDS - SIMBO		-8.29	-8.29	156.52	156.52	SAE			s_SB 125 [15007]	ANDESITE [15007]									VOL					WR [15007]
[15007]	CONVERGENT MARGIN	SOLOMON ISLAND ARC / SOLOMON ISLAND ARC - WESTERN PROVINCE / NEW GEORGIA ISLANDS - SIMBO		-8.29	-8.29	156.52	156.52	SAE			s_SB 131 [15007]	ANDESITE, BASALTIC [15007]									VOL					WR [15007]
[2596]	CONVERGENT MARGIN	SOLOMON ISLAND ARC / SOLOMON ISLAND ARC - WESTERN PROVINCE / NEW GEORGIA ISLANDS - KOLO CALDERA		-8	-8.69	157.16	157.9	SAE			s_R44692 [2596]	PICRITE [2596]									VOL					WR [2596]	45.7	0.35		7.2		3.17	6.69		8	25.2	0.18		0.83	1.32	0.18
[2596]	CONVERGENT MARGIN	SOLOMON ISLAND ARC / SOLOMON ISLAND ARC - WESTERN PROVINCE / NEW GEORGIA ISLANDS - KOLO CALDERA		-8	-8.69	157.16	157.9	SAE			s_R44691 [2596]	PICRITE [2596]									VOL					WR [2596]	41.1	0.37		8.9		2.9	6.76		7.9	23	0.2		0.82	1.3	0.17
[2596]	CONVERGENT MARGIN	SOLOMON ISLAND ARC / SOLOMON ISLAND ARC - WESTERN PROVINCE / NEW GEORGIA ISLANDS - KOLO CALDERA		-8	-8.69	157.16	157.9	SAE			s_R44679 [2596]	PICRITE [2596]									VOL					WR [2596]	47.1	0.46		9.7		2.8	6.59		8.3	21	0.2		0.76	1.43	0.22
[2596]	CONVERGENT MARGIN	SOLOMON ISLAND ARC / SOLOMON ISLAND ARC - WESTERN PROVINCE / NEW GEORGIA ISLANDS - KOLO CALDERA		-8	-8.69	157.16	157.9	SAE			s_R44688 [2596]	PICRITE [2596]									VOL					WR [2596]	48.4	0.47		9.8		4.04	6.63		9.9	15.7	0.2		1.35	2.06	0.28
[2596]	CONVERGENT MARGIN	SOLOMON ISLAND ARC / SOLOMON ISLAND ARC - WESTERN PROVINCE / NEW GEORGIA ISLANDS - KOLO CALDERA		-8	-8.69	157.16	157.9	SAE			s_R44682 [2596]	PICRITE [2596]									VOL					WR [2596]	48.6	0.5		11.2		5.55	7.06	12.0539	10.4	12	0.18		1.22	1.88	0.31	64.1828	1.71607
[2596]	CONVERGENT MARGIN	SOLOMON ISLAND ARC / SOLOMON ISLAND ARC - WESTERN PROVINCE / NEW GEORGIA ISLANDS - KOLO CALDERA		-8	-8.69	157.16	157.9	SAE			s_R44687 [2596]	PICRITE [2596]									VOL					WR [2596]	49.5	0.57		12.8		4.5	6.05	10.0991	11	10.8	0.25		1.45	2.15	0.3	65.8111	1.99385
[2629]	CONVERGENT MARGIN	SOLOMON ISLAND ARC / SOLOMON ISLAND ARC - WESTERN PROVINCE / NEW GEORGIA ISLANDS - KOHINGO		-8.19	-8.31	157.09	157.16	SAE			s_KO-4 [2629]	PICRITE [2629]				PLIOCENE [2629]					VOL					WR [2629]	44.83	0.32		4.53		3.09	6.46		6.32	29.2	0.19		0.75	0.58	0.16				0.88	0.67
[2629]	CONVERGENT MARGIN	SOLOMON ISLAND ARC / SOLOMON ISLAND ARC - WESTERN PROVINCE / NEW GEORGIA ISLANDS - KOHINGO		-8.19	-8.31	157.09	157.16	SAE			s_KO-28 [2629]	PICRITE [2629]				PLIOCENE [2629]					VOL					WR [2629]	43.8	0.27		3.59		2.6	6.59		5.68	32.33	0.17		0.55	0.53	0.13				0.77	0.58
[2629]	CONVERGENT MARGIN	SOLOMON ISLAND ARC / SOLOMON ISLAND ARC - WESTERN PROVINCE / NEW GEORGIA ISLANDS - KOLOMBANGARA		-7.89	-8.11	156.97	157.16	SAE			s_KB-309 [2629]	BASALT, OLIVINE [2629]				PLIOCENE [2629]					VOL					WR [2629]	48.28	0.72		14.23		4.6	5.35	9.48908	11.25	8.35	0.19		0.99	1.53	0.23	61.2992	1.20273		0.98	0.79
[2629]	CONVERGENT MARGIN	SOLOMON ISLAND ARC / SOLOMON ISLAND ARC - WESTERN PROVINCE / NEW GEORGIA ISLANDS - KOLOMBANGARA		-7.89	-8.11	156.97	157.16	SAE			s_KB-356 [2629]	BASALT, OLIVINE [2629]				PLIOCENE [2629]					VOL					WR [2629]	49.23	0.74		16.92		3.6	5.98	9.21928	9.93	8.38	0.2		1.48	2.07	0.32	62.0657	2.02287		1.32	0.11
[2629]	CONVERGENT MARGIN	SOLOMON ISLAND ARC / SOLOMON ISLAND ARC - WESTERN PROVINCE / NEW GEORGIA ISLANDS - KOLOMBANGARA		-7.89	-8.11	156.97	157.16	SAE			s_KB-551 [2629]	ANDESITE, BASALTIC [2629]				PLIOCENE [2629]					VOL					WR [2629]	51.71	0.74		17.76		3.09	4.47		8.27	4.37	0.15		1.71	2.84	0.34				0.58	0.21
[2629]	CONVERGENT MARGIN	SOLOMON ISLAND ARC / SOLOMON ISLAND ARC - WESTERN PROVINCE / NEW GEORGIA ISLANDS - KOLOMBANGARA		-7.89	-8.11	156.97	157.16	SAE			s_KB-585 [2629]	BASALT, OLIVINE [2629]				PLIOCENE [2629]					VOL					WR [2629]	50.2	0.91		17.66		4.25	4.74		8.76	4.72	0.18		2.17	2.66	0.35				0.14	0.16
[2629]	CONVERGENT MARGIN	SOLOMON ISLAND ARC / SOLOMON ISLAND ARC - WESTERN PROVINCE / NEW GEORGIA ISLANDS - KOLOMBANGARA		-7.89	-8.11	156.97	157.16	SAE			s_KB-838 [2629]	BASALT [2629]				PLIOCENE [2629]				PHYRIC [2629]	VOL					WR [2629]	49.72	0.87		18.41		4.57	4.74		9.68	4.9	0.17		0.86	1.92	0.3				0.35	0.25
[2262]	CONVERGENT MARGIN	SOLOMON ISLAND ARC / SOLOMON ISLAND ARC - WESTERN PROVINCE / SHORTLAND ISLANDS		-6.5	-7.5	156.5	156.5	SAE			s_11994 [2262]	ANDESITE, BASALTIC [2262]				CENOZOIC [2262]					VOL					WR [2262]	50.62	1.07		19.02		5.27	3.43		10.21	3.43	0.15		1.83	2.95	0.48				0.87	0.93
[2262]	CONVERGENT MARGIN	SOLOMON ISLAND ARC / SOLOMON ISLAND ARC - WESTERN PROVINCE / SHORTLAND ISLANDS		-6.5	-7.5	156.5	156.5	SAE			s_12403 [2262]	ANDESITE, BASALTIC [2262]				CENOZOIC [2262]					VOL					WR [2262]	53.69	0.72		19.35		3.87	3.38		8.3	3.13	0.13		1.02	3.53	0.18				0.57	0.73
[2262]	CONVERGENT MARGIN	SOLOMON ISLAND ARC / SOLOMON ISLAND ARC - WESTERN PROVINCE / NEW GEORGIA ISLANDS - VELLA LAVELLA		-7.75	-7.75	156.58	156.58	SAE			s_VL-334 [2262]	ANDESITE, BASALTIC, PYROXENE [2262]				CENOZOIC [2262]					VOL					WR [2262]	55.57	0.96		18.36		5.15	2.74		7.79	3.72	0.15		1.69	3.09	0.3				0.46	0.31
[2262]	CONVERGENT MARGIN	SOLOMON ISLAND ARC / SOLOMON ISLAND ARC - WESTERN PROVINCE / NEW GEORGIA ISLANDS - VELLA LAVELLA		-7.75	-7.75	156.58	156.58	SAE			s_VL-407 [2262]	ANDESITE, HORNBLENDE [2262]				CENOZOIC [2262]					VOL					WR [2262]	61.17	0.63		17.13		3.25	1.69		5.65	2.21	0.11		1.7	4.07	0.22				0.49	0.5
[2262]	CONVERGENT MARGIN	SOLOMON ISLAND ARC / SOLOMON ISLAND ARC - WESTERN PROVINCE / NEW GEORGIA ISLANDS - VELLA LAVELLA		-7.75	-7.75	156.58	156.58	SAE			s_VL-459 [2262]	ANDESITE, HORNBLENDE [2262]				CENOZOIC [2262]					VOL					WR [2262]	56.08	0.58		17.61		3.38	2.76		7.64	3	0.17		0.93	2.84	0.19				0.35	0.48
[2262]	CONVERGENT MARGIN	SOLOMON ISLAND ARC / SOLOMON ISLAND ARC - WESTERN PROVINCE / NEW GEORGIA ISLANDS - VELLA LAVELLA		-7.75	-7.75	156.58	156.58	SAE			s_VL-936 [2262]	PICRITE [2262]				CENOZOIC [2262]					VOL					WR [2262]	46.99	0.5		10.19		3.22	5.71		10.35	16.61	0.17		0.78	1.4	0.18				0.81	0.48
[2262]	CONVERGENT MARGIN	SOLOMON ISLAND ARC / SOLOMON ISLAND ARC - WESTERN PROVINCE / NEW GEORGIA ISLANDS - VELLA LAVELLA		-7.75	-7.75	156.58	156.58	SAE			s_VL-1013 [2262]	NOT GIVEN [2262]				CENOZOIC [2262]					VOL					WR [2262]	53.2	0.84		18.69		5.46	2.81		8.51	4.01	0.17		1.77	2.39	0.32				0.63	0.37
[2262]	CONVERGENT MARGIN	SOLOMON ISLAND ARC / SOLOMON ISLAND ARC - WESTERN PROVINCE / NEW GEORGIA ISLANDS - NEW GEORGIA		-8.38	-8.43	157.8	157.85	SAE			s_NG-809 [2262]	BASALT [2262]				CENOZOIC [2262]					VOL					WR [2262]	52.91	0.57		20.1		2.91	3.89		8.38	2.29	0.14		2.38	2.68	0.43				0.63	0.65
[2262]	CONVERGENT MARGIN	SOLOMON ISLAND ARC / SOLOMON ISLAND ARC - WESTERN PROVINCE / NEW GEORGIA ISLANDS - KOLOMBANGARA		-7.89	-8.11	156.97	157.16	SAE			s_KB-627 [2262]	ANDESITE, HORNBLENDE [2262]				CENOZOIC [2262]					VOL					WR [2262]	61.94	0.5		18.65		3.02	1.46		6.22	1.18	0.14		1.28	4.09	0.22				0.51	0.32
[2262]	CONVERGENT MARGIN	SOLOMON ISLAND ARC / SOLOMON ISLAND ARC - WESTERN PROVINCE / NEW GEORGIA ISLANDS - KOLOMBANGARA		-7.89	-8.11	156.97	157.16	SAE			s_KB-635 [2262]	ANDESITE, HORNBLENDE [2262]				CENOZOIC [2262]					VOL					WR [2262]	60.66	0.5		18.9		3.17	1.31		5.66	0.88	0.13		1.29	3.8	0.21				0.78	0.36
[15582]	CONVERGENT MARGIN	SOLOMON ISLAND ARC / SOLOMON ISLAND ARC - CENTRAL PROVINCE / GUADALCANAL		-9	-9.4	159.6	159.8	SAE			s_GG1 [15582]	TRACHYANDESITE [15582]			UPPER [15582]	MIOCENE [15582]					VOL					WR [15582]	58.0953	0.393785		17.7609	0.00352608			3.94	5.46947	2.3131	0.0764218		1.26588	5.02811	0.147557
[15582]	CONVERGENT MARGIN	SOLOMON ISLAND ARC / SOLOMON ISLAND ARC - CENTRAL PROVINCE / GUADALCANAL		-9	-9.4	159.6	159.8	SAE			s_GG2 [15582]	ANDESITE [15582]			UPPER [15582]	MIOCENE [15582]					VOL					WR [15582]	60.9625	0.361117		17.9964	0.00318357			3.61	5.48706	2.30405	0.0665859		1.3308	5.2133	0.138282
[15582]	CONVERGENT MARGIN	SOLOMON ISLAND ARC / SOLOMON ISLAND ARC - CENTRAL PROVINCE / GUADALCANAL		-9	-9.4	159.6	159.8	SAE			s_GG4 [15582]	ANDESITE, BASALTIC [15582]			UPPER [15582]	MIOCENE [15582]					VOL					WR [15582]	57.2277	0.365851		18.0948	0.0144699			5.85	7.63666	3.50301	0.136128		1.41979	3.75232	0.157244
[15582]	CONVERGENT MARGIN	SOLOMON ISLAND ARC / SOLOMON ISLAND ARC - CENTRAL PROVINCE / GUADALCANAL		-9	-9.4	159.6	159.8	SAE			s_GG5 [15582]	TRACHYANDESITE [15582]			UPPER [15582]	MIOCENE [15582]					VOL					WR [15582]	59.546	0.402539		18.6268	0.00177911			4.08	5.42555	2.31782	0.080881		1.3863	5.42605	0.18717
[15582]	CONVERGENT MARGIN	SOLOMON ISLAND ARC / SOLOMON ISLAND ARC - CENTRAL PROVINCE / GUADALCANAL		-9	-9.4	159.6	159.8	SAE			s_GG6 [15582]	ANDESITE, BASALTIC [15582]			UPPER [15582]	MIOCENE [15582]					VOL					WR [15582]	54.0729	0.477689		18.9846	0.00153684			5.9	7.93648	3.32312	0.128179		1.11503	4.31725	0.179444
[15582]	CONVERGENT MARGIN	SOLOMON ISLAND ARC / SOLOMON ISLAND ARC - CENTRAL PROVINCE / GUADALCANAL		-9	-9.4	159.6	159.8	SAE			s_GG7 [15582]	TRACHYANDESITE, BASALTIC [15582]			UPPER [15582]	MIOCENE [15582]					VOL					WR [15582]	53.3488	0.478246		18.2772	0.00178786			5.76	7.95095	3.36749	0.127121		1.10242	4.23294	0.194336
[15582]	CONVERGENT MARGIN	SOLOMON ISLAND ARC / SOLOMON ISLAND ARC - CENTRAL PROVINCE / GUADALCANAL		-9	-9.4	159.6	159.8	SAE			s_GG8 [15582]	GABBRO [15582]			UPPER [15582]	MIOCENE [15582]					PLU					WR [15582]	48.0738	0.1693		18.6976	0.00687962			6.36	12.1786	6.8533	0.165832		0.274691	2.56016	0.0158423
[15582]	CONVERGENT MARGIN	SOLOMON ISLAND ARC / SOLOMON ISLAND ARC - CENTRAL PROVINCE / GUADALCANAL		-9	-9.4	159.6	159.8	SAE			s_GG9 [15582]	TRACHYANDESITE [15582]			UPPER [15582]	MIOCENE [15582]					VOL					WR [15582]	58.0655	0.427263		18.147	0.00439111			4.58	6.0149	2.70974	0.0810805		1.26122	5.11536	0.151525
[15582]	CONVERGENT MARGIN	SOLOMON ISLAND ARC / SOLOMON ISLAND ARC - CENTRAL PROVINCE / GUADALCANAL		-9	-9.4	159.6	159.8	SAE			s_GG12 [15582]	ANDESITE, BASALTIC [15582]			UPPER [15582]	MIOCENE [15582]					VOL					WR [15582]	55.0885	0.488998		18.8385	0.00217462			6.34	8.03314	3.38035	0.13244		1.1154	4.13949	0.171604
[15582]	CONVERGENT MARGIN	SOLOMON ISLAND ARC / SOLOMON ISLAND ARC - CENTRAL PROVINCE / GUADALCANAL		-9	-9.4	159.6	159.8	SAE			s_GG13 [15582]	ANDESITE, BASALTIC [15582]			UPPER [15582]	MIOCENE [15582]					VOL					WR [15582]	54.371	0.641328		17.8512	0.00370791			6.09	7.39532	3.6542	0.125808		1.10929	4.07616	0.208522
[15582]	CONVERGENT MARGIN	SOLOMON ISLAND ARC / SOLOMON ISLAND ARC - CENTRAL PROVINCE / GUADALCANAL		-9	-9.4	159.6	159.8	SAE			s_GG14 [15582]	ANDESITE, BASALTIC [15582]			UPPER [15582]	MIOCENE [15582]					VOL					WR [15582]	56.1542	0.677662		18.1312	0.00708431			6	6.73502	3.32462	0.133146		1.04867	4.00888	0.211736
[15582]	CONVERGENT MARGIN	SOLOMON ISLAND ARC / SOLOMON ISLAND ARC - CENTRAL PROVINCE / GUADALCANAL		-9	-9.4	159.6	159.8	SAE			s_GG15 [15582]	ANDESITE [15582]			UPPER [15582]	MIOCENE [15582]					VOL					WR [15582]	61.1829	0.391652		16.6914	0.00816657			4.05	5.89954	2.77745	0.0973992		1.10595	4.36891	0.118399
[15582]	CONVERGENT MARGIN	SOLOMON ISLAND ARC / SOLOMON ISLAND ARC - CENTRAL PROVINCE / GUADALCANAL		-9	-9.4	159.6	159.8	SAE			s_GG16 [15582]	ANDESITE [15582]			UPPER [15582]	MIOCENE [15582]					VOL					WR [15582]	58.6046	0.483908		18.023	0.00833152			5.03	6.49546	2.97118	0.101898		1.1552	4.09632	0.150573
[15582]	CONVERGENT MARGIN	SOLOMON ISLAND ARC / SOLOMON ISLAND ARC - CENTRAL PROVINCE / GUADALCANAL		-9	-9.4	159.6	159.8	SAE			s_GG18 [15582]	ANDESITE [15582]			UPPER [15582]	MIOCENE [15582]					VOL					WR [15582]	57.9573	0.504095		18.3428	0.00559755			4.95	6.59909	2.90639	0.119229		0.967319	4.15052	0.170793
[15582]	CONVERGENT MARGIN	SOLOMON ISLAND ARC / SOLOMON ISLAND ARC - CENTRAL PROVINCE / GUADALCANAL		-9	-9.4	159.6	159.8	SAE			s_GG19 [15582]	ANDESITE, BASALTIC [15582]			UPPER [15582]	MIOCENE [15582]					VOL					WR [15582]	53.8636	0.617541		18.4994	0.00526498			6.03	6.00282	3.96486	0.133461		0.977878	3.2398	0.159974
[15582]	CONVERGENT MARGIN	SOLOMON ISLAND ARC / SOLOMON ISLAND ARC - CENTRAL PROVINCE / GUADALCANAL		-9	-9.4	159.6	159.8	SAE			s_GG21 [15582]	CLINOPYROXENITE [15582]			UPPER [15582]	MIOCENE [15582]					PLU					WR [15582]	44.6975	1.0949		15.5861	0.00943513			11.31	13.604	6.7518	0.189385		1.5828	1.64972	0.331921
[15582]	CONVERGENT MARGIN	SOLOMON ISLAND ARC / SOLOMON ISLAND ARC - CENTRAL PROVINCE / GUADALCANAL		-9	-9.4	159.6	159.8	SAE			s_GG22 [15582]	CLINOPYROXENITE [15582]			UPPER [15582]	MIOCENE [15582]					PLU					WR [15582]	44.2025	1.14056		15.3856	0.0104903			11.6	13.5919	6.81382	0.190126		1.53387	1.60758	0.328937
[15582]	CONVERGENT MARGIN	SOLOMON ISLAND ARC / SOLOMON ISLAND ARC - CENTRAL PROVINCE / GUADALCANAL		-9	-9.4	159.6	159.8	SAE			s_GG23 [15582]	ANDESITE [15582]			UPPER [15582]	MIOCENE [15582]					VOL					WR [15582]	59.9302	0.39051		18.2514	0.00282811			4.75	5.67912	0.784411	0.0578578		1.33621	3.56036	0.123773
[15582]	CONVERGENT MARGIN	SOLOMON ISLAND ARC / SOLOMON ISLAND ARC - CENTRAL PROVINCE / GUADALCANAL		-9	-9.4	159.6	159.8	SAE			s_GG24 [15582]	ANDESITE [15582]			UPPER [15582]	MIOCENE [15582]					VOL					WR [15582]	57.3051	0.444471		19.0395	0.00269354			5.54	6.84476	3.09916	0.122947		1.19336	4.41734	0.113283
[15582]	CONVERGENT MARGIN	SOLOMON ISLAND ARC / SOLOMON ISLAND ARC - CENTRAL PROVINCE / GUADALCANAL		-9	-9.4	159.6	159.8	SAE			s_GG25 [15582]	ANDESITE, BASALTIC [15582]			UPPER [15582]	MIOCENE [15582]					VOL					WR [15582]	57.2106	0.561524		17.7698	0.00558586			5.38	6.63544	3.11364	0.117434		0.999514	4.1708	0.140642
[15582]	CONVERGENT MARGIN	SOLOMON ISLAND ARC / SOLOMON ISLAND ARC - CENTRAL PROVINCE / GUADALCANAL		-9	-9.4	159.6	159.8	SAE			s_GG26 [15582]	ANDESITE, BASALTIC [15582]			UPPER [15582]	MIOCENE [15582]					VOL					WR [15582]	53.8109	0.897359		18.3189	0.00231456			6.86	8.18542	3.51513	0.166445		0.56562	3.79147	0.172677
[15582]	CONVERGENT MARGIN	SOLOMON ISLAND ARC / SOLOMON ISLAND ARC - CENTRAL PROVINCE / GUADALCANAL		-9	-9.4	159.6	159.8	SAE			s_GG27 [15582]	ANDESITE, BASALTIC [15582]			UPPER [15582]	MIOCENE [15582]					VOL					WR [15582]	53.0406	0.846432		17.9694	0.002052			6.35	8.04663	2.99191	0.144616		0.684056	3.55446	0.153178
[15582]	CONVERGENT MARGIN	SOLOMON ISLAND ARC / SOLOMON ISLAND ARC - CENTRAL PROVINCE / GUADALCANAL		-9	-9.4	159.6	159.8	SAE			s_GG28 [15582]	ANDESITE, BASALTIC [15582]			UPPER [15582]	MIOCENE [15582]					VOL					WR [15582]	56.9167	0.615595		17.941	0.00275815			5.94	8.04939	3.927	0.130775		0.962498	3.83436	0.138935
[15582]	CONVERGENT MARGIN	SOLOMON ISLAND ARC / SOLOMON ISLAND ARC - CENTRAL PROVINCE / GUADALCANAL		-9	-9.4	159.6	159.8	SAE			s_GG29 [15582]	BASALT [15582]			UPPER [15582]	MIOCENE [15582]					VOL					WR [15582]	50.1761	0.720543		18.1853	0.00774975			8.88	8.515	5.27382	0.190969		0.792574	2.87674	0.144524
[15582]	CONVERGENT MARGIN	SOLOMON ISLAND ARC / SOLOMON ISLAND ARC - CENTRAL PROVINCE / GUADALCANAL		-9	-9.4	159.6	159.8	SAE			s_GG30 [15582]	BASALT [15582]			UPPER [15582]	MIOCENE [15582]					VOL					WR [15582]	52.3171	0.770103		19.3408	0.00145283			7.05	9.3158	2.78154	0.151861		1.08276	3.59799	0.183613
[15582]	CONVERGENT MARGIN	SOLOMON ISLAND ARC / SOLOMON ISLAND ARC - CENTRAL PROVINCE / GUADALCANAL		-9	-9.4	159.6	159.8	SAE			s_GG31 [15582]	ANDESITE, BASALTIC [15582]			UPPER [15582]	MIOCENE [15582]					VOL					WR [15582]	53.2968	0.54202		19.7642	0.00294479			6.81	9.26547	3.91153	0.145336		0.85418	3.6876	0.153691
[15582]	CONVERGENT MARGIN	SOLOMON ISLAND ARC / SOLOMON ISLAND ARC - CENTRAL PROVINCE / GUADALCANAL		-9	-9.4	159.6	159.8	SAE			s_GG33 [15582]	GABBRO [15582]			UPPER [15582]	MIOCENE [15582]					PLU					WR [15582]	41.7082	0.796391		23.0169	0.0042316			10.18	12.8188	5.77673	0.124039		0.126647	1.7139	0.0419216
[15582]	CONVERGENT MARGIN	SOLOMON ISLAND ARC / SOLOMON ISLAND ARC - CENTRAL PROVINCE / GUADALCANAL		-9	-9.4	159.6	159.8	SAE			s_GG34 [15582]	GABBRO [15582]			UPPER [15582]	MIOCENE [15582]					PLU					WR [15582]	42.7733	0.562908		25.791	0			5.55	15.0339	6.14635	0.0678241		0.108342	1.16233	0.0163832
[15582]	CONVERGENT MARGIN	SOLOMON ISLAND ARC / SOLOMON ISLAND ARC - CENTRAL PROVINCE / GUADALCANAL		-9	-9.4	159.6	159.8	SAE			s_GG35-A [15582]	HORNBLENDITE [15582]			UPPER [15582]	MIOCENE [15582]					PLU					WR [15582]	55.57	0.45766		18.8137	0.00250856			5.5	7.67322	3.38144	0.117212		1.06701	4.15557	0.162782
[2056]	CONVERGENT MARGIN	SOLOMON ISLAND ARC / SOLOMON ISLAND ARC - WESTERN PROVINCE / SHORTLAND ISLANDS - ALU ISLAND GROUP		-6.5	-7.5	155.5	156.5	SAE			s_A4 [2056]	THOLEIITE [2056]									VOL					WR [2056]	50.04	0.96		16.65		3.94	8.25		8.76	4.71	0.12		0.4	3.87	0.1
[15727]	CONVERGENT MARGIN	SOLOMON ISLAND ARC / SOLOMON ISLAND ARC - WESTERN PROVINCE / NEW GEORGIA ISLANDS - RENDOVA		-8.4119	-8.4119	157.376	157.376	SAE			s_S E 1 [15727]	NOT GIVEN [15727]									VOL					WR [15727]
[13436][15727]	CONVERGENT MARGIN	SOLOMON ISLAND ARC / SOLOMON ISLAND ARC - WESTERN PROVINCE / NEW GEORGIA ISLANDS - GHIZO		-8.1094	-8.1094	156.842	156.842	SAE			s_S 3 [13436]	BASALT [13436] / NOT GIVEN [15727]									VOL					WR [13436]	46.7	0.66		15.2		3.19	5.78	8.65036	12.9	11	0.22		0.07	1.12	0.06	69.5949	0.38273
[13436][15727]	CONVERGENT MARGIN	SOLOMON ISLAND ARC / SOLOMON ISLAND ARC - WESTERN PROVINCE / NEW GEORGIA ISLANDS - KOLOMBANGARA		-8.038	-8.038	156.956	156.956	SAE			s_S 5 [13436]	ANDESITE, BASALTIC [13436] / NOT GIVEN [15727]									VOL					WR [13436]	53.43	0.82		16.05		3.75	5.02		10.05	6.18	0.16		1.26	3.03	0.24
[13436][15727]	CONVERGENT MARGIN	SOLOMON ISLAND ARC / SOLOMON ISLAND ARC - WESTERN PROVINCE / NEW GEORGIA ISLANDS - KOLOMBANGARA		-8.0208	-8.0208	156.958	156.958	SAE			s_S 9 [13436]	ANDESITE, BASALTIC [13436] / NOT GIVEN [15727]									VOL					WR [13436]	55.46	0.73		17.96		3.49	3.78		7.23	3.27	0.13		1.61	4.19	0.36
[13436][15727]	CONVERGENT MARGIN	SOLOMON ISLAND ARC / SOLOMON ISLAND ARC - WESTERN PROVINCE / NEW GEORGIA ISLANDS - RENDOVA		-8.6239	-8.6239	157.328	157.328	SAE			s_S 27 [13436]	ANDESITE [13436] / NOT GIVEN [15727]									VOL					WR [13436]	56.35	1.04		16.44		4.74	2.88		5.89	2.6	0.09		3.09	4.08	0.62
[13436][15727]	CONVERGENT MARGIN	SOLOMON ISLAND ARC / SOLOMON ISLAND ARC - WESTERN PROVINCE / NEW GEORGIA ISLANDS - RENDOVA		-8.4119	-8.4119	157.376	157.376	SAE			s_S E 15 [13436]	BASALT [13436] / NOT GIVEN [15727]									VOL					WR [13436]	50.02	0.76		17.55		4.74	4.63		9.58	4.33	0.2		3	3.27	0.47
[13436][15727]	CONVERGENT MARGIN	SOLOMON ISLAND ARC / SOLOMON ISLAND ARC - WESTERN PROVINCE / NEW GEORGIA ISLANDS - NEW GEORGIA		-8.5264	-8.5264	157.87	157.87	SAE			s_S 35 [13436]	ANDESITE [13436] / NOT GIVEN [15727]									VOL					WR [13436]	57.25	0.69		17.8		3.92	2.26		6.54	2.58	0.15		1.56	4.35	0.28
[13436][15727]	CONVERGENT MARGIN	SOLOMON ISLAND ARC / SOLOMON ISLAND ARC - WESTERN PROVINCE / NEW GEORGIA ISLANDS - NEW GEORGIA		-8.5069	-8.5069	157.875	157.875	SAE			s_S 37 [13436]	PICRITE [13436] / NOT GIVEN [15727]									VOL					WR [13436]	45.93	0.33		6.76		4.54	6.36		7.49	25.19	0.27		0.83	1.08	0.17
[13436][15727]	CONVERGENT MARGIN	SOLOMON ISLAND ARC / SOLOMON ISLAND ARC - WESTERN PROVINCE / NEW GEORGIA ISLANDS - NEW GEORGIA		-8.5069	-8.5069	157.875	157.875	SAE			s_S 46 [13436]	PICRITE [13436] / NOT GIVEN [15727]									VOL					WR [13436]
[22047][15727]	CONVERGENT MARGIN	SOLOMON ISLAND ARC / SOLOMON ISLAND ARC - WESTERN PROVINCE / NEW GEORGIA ISLANDS - NEW GEORGIA		-8.5069	-8.5069	157.875	157.875	SAE			s_S 47 [22047]	NOT GIVEN [22047]									VOL					WR [22047]
[13436][22047]	CONVERGENT MARGIN	SOLOMON ISLAND ARC / SOLOMON ISLAND ARC - WESTERN PROVINCE / NEW GEORGIA ISLANDS - NEW GEORGIA		-8.4689	-8.4689	157.828	157.828	SAE			s_S 53 [13436]	BASALT [13436] / NOT GIVEN [22047]									VOL					WR [13436]	50.82	0.84		15.86		4.78	4.55	8.85104	10.23	6.82	0.17		0.96	2.64	0.21	58.1056	1.65729
[13436][15727]	CONVERGENT MARGIN	SOLOMON ISLAND ARC / SOLOMON ISLAND ARC - WESTERN PROVINCE / NEW GEORGIA ISLANDS - VANGUNU		-8.7625	-8.7625	157.965	157.965	SAE			s_S 74 [13436]	PICRITE [13436] / NOT GIVEN [15727]									VOL					WR [13436]
[13436][22047]	CONVERGENT MARGIN	SOLOMON ISLAND ARC / SOLOMON ISLAND ARC - WESTERN PROVINCE / NEW GEORGIA ISLANDS - NGGATOKAE		-8.7508	-8.7508	158.151	158.151	SAE			s_S N 2 [13436]	ANDESITE, BASALTIC [13436] / NOT GIVEN [22047]									VOL					WR [13436]	52.62	0.79		18.06		4.04	5.59		9.58	4.7	0.22		0.96	2.65	0.16
[13436][15727]	CONVERGENT MARGIN	SOLOMON ISLAND ARC / SOLOMON ISLAND ARC - WESTERN PROVINCE / SHORTLAND ISLANDS - FAURO ISLAND GROUP		-6.8596	-6.8596	156.07	156.07	SAE			s_S 88 A+ FAU [13436] / s_S 88 A [15727]	ANDESITE, BASALTIC [13436] / NOT GIVEN [15727]									VOL					WR [13436]	52.11	0.97		14.8		6.74	6.2		5.57	5.08	0.29		1.1	2.8	0.07
[13436][15727]	CONVERGENT MARGIN	SOLOMON ISLAND ARC / SOLOMON ISLAND ARC - WESTERN PROVINCE / SHORTLAND ISLANDS - SHORTLAND		-7.0288	-7.0288	155.709	155.709	SAE			s_S 95 SHO [13436] / s_S 95 [15727]	BONINITE [13436] / NOT GIVEN [15727]									VOL					WR [13436]	54.6	0.43		14.59		3.84	4.37		6.04	7.82	0.26		0.12	4.84	0.03
[13436][15727]	CONVERGENT MARGIN	SOLOMON ISLAND ARC / SOLOMON ISLAND ARC - WESTERN PROVINCE / SHORTLAND ISLANDS - FAURO ISLAND GROUP		-6.8991	-6.8991	156.095	156.095	SAE			s_S 98 FAU [13436] / s_S 98 [15727]	ANDESITE [13436] / NOT GIVEN [15727]									VOL					WR [13436]	61.34	0.42		16.69		1.67	2.14		4.99	1.68	0.1		1.73	4.3	0.14
[13436][15727]	CONVERGENT MARGIN	SOLOMON ISLAND ARC / SOLOMON ISLAND ARC - WESTERN PROVINCE / NEW GEORGIA ISLANDS - VELLA LAVELLA		-7.5738	-7.5738	156.593	156.593	SAE			s_S 100 VL [13436] / s_S 100 [15727]	ANDESITE [13436] / NOT GIVEN [15727]									VOL					WR [13436]	59.32	0.59		17.07		3.15	2.74		6.59	2.82	0.13		1.71	3.47	0.21
[13436][22047]	CONVERGENT MARGIN	SOLOMON ISLAND ARC / SOLOMON ISLAND ARC - WESTERN PROVINCE / NEW GEORGIA ISLANDS - VELLA LAVELLA		-7.7097	-7.7097	156.724	156.724	SAE			s_S 107 VL [13436] / s_S 107 [22047]	ANDESITE, BASALTIC [13436] / NOT GIVEN [22047]									VOL					WR [13436]	51.86	0.81		16.38		3.91	4.81		9.12	5.89	0.23		1.8	2.57	0.254
[13436][15727]	CONVERGENT MARGIN	SOLOMON ISLAND ARC / SOLOMON ISLAND ARC - WESTERN PROVINCE / NEW GEORGIA ISLANDS - VELLA LAVELLA		-7.7009	-7.7009	156.718	156.718	SAE			s_S 108 VL [13436] / s_S 108 [15727]	ANDESITE, BASALTIC [13436] / NOT GIVEN [15727]									VOL					WR [13436]	51.83	0.9		15.29		3.6	5.11	8.34928	9.61	7.29	0.18		1.14	2.73	0.226	61.1142	1.69614
[13436][15727]	CONVERGENT MARGIN	SOLOMON ISLAND ARC / SOLOMON ISLAND ARC - WESTERN PROVINCE / NEW GEORGIA ISLANDS - NEW GEORGIA		-8.008	-8.008	157.419	157.419	SAE			s_S 142 NG [13436] / s_S 142 [15727]	ANDESITE, BASALTIC [13436] / NOT GIVEN [15727]									VOL					WR [13436]	52.43	0.68		15.05		2.43	6.01	8.19651	8.43	8.88	0.19		0.88	2.81	0.202	66.1028	1.44391
[13436][15727]	CONVERGENT MARGIN	SOLOMON ISLAND ARC / SOLOMON ISLAND ARC - WESTERN PROVINCE / NEW GEORGIA ISLANDS - KOLOMBANGARA		-8.075	-8.075	156.992	156.992	SAE			s_S 152 KOL [13436] / s_S 152 [15727]	ANDESITE [13436] / NOT GIVEN [15727]									VOL					WR [13436]	62.18	0.5		18.27		2.76	1.41		5.87	1.19	0.13		1.37	4.31	0.178
[13436][22047][15727]	CONVERGENT MARGIN	SOLOMON ISLAND ARC / SOLOMON ISLAND ARC - WESTERN PROVINCE / RUSSELL ISLANDS - MBOROKUA		-9.0248	-9.0248	158.742	158.742	SAE			s_S 153 MBO [13436] / s_S 153 [22047]	BASALT [13436] / NOT GIVEN [22047]									VOL					WR [13436]	48.36	0.76		13.53		4.43	6.88	10.8661	13.14	7.46	0.2		0.62	1.89	0.127	55.2726	1.17539
[13436][22047][15727]	CONVERGENT MARGIN	SOLOMON ISLAND ARC / SOLOMON ISLAND ARC - WESTERN PROVINCE / RUSSELL ISLANDS - PAVUVU		-9.062	-9.062	159.143	159.143	SAE			s_S 158 PAV [13436] / s_S 158 [22047]	BASALT [13436] / NOT GIVEN [22047]									VOL					WR [13436]	50.12	0.67		14.85		4.62	5.1	9.25708	12.08	7.99	0.17		0.63	2.22	0.097	60.8399	1.1408
[13436][15727]	CONVERGENT MARGIN	SOLOMON ISLAND ARC / SOLOMON ISLAND ARC - WESTERN PROVINCE / RUSSELL ISLANDS - MBANIKA		-9.1036	-9.1036	159.188	159.188	SAE			s_S 160 MBA [13436] / s_S 160 [15727]	ANDESITE, BASALTIC [13436] / NOT GIVEN [15727]									VOL					WR [13436]	51.77	0.59		13.86		3.34	5.97	8.97533	11.2	8.21	0.17		0.68	2.18	0.106	62.2144	0.93268
[13436][15727]	CONVERGENT MARGIN	SOLOMON ISLAND ARC / SOLOMON ISLAND ARC - CENTRAL PROVINCE / MAKIRA		-10.4602	-10.4602	161.853	161.853	SAE			s_S 164 MAK [13436] / s_S 164 [15727]	BASALT [13436] / NOT GIVEN [15727]									VOL					WR [13436]	49.37	1.58		14.63		2.58	8.38		10.11	5.9	0.19		0.2	3.49	0.14
[13436][15727]	CONVERGENT MARGIN	SOLOMON ISLAND ARC / SOLOMON ISLAND ARC - CENTRAL PROVINCE / SAVO		-9.1569	-9.1569	159.802	159.802	SAE			s_S 171 SAV [13436] / s_S 171 [15727]	BASALT [13436] / NOT GIVEN [15727]									VOL					WR [13436]	49.97	0.64		13.97		5.12	3.88	8.48698	11.53	7.8	0.16		1.24	2.65	0.122	62.3253	2.17103
[13436][15727]	CONVERGENT MARGIN	SOLOMON ISLAND ARC / SOLOMON ISLAND ARC - CENTRAL PROVINCE / SAVO		-9.1095	-9.1095	159.793	159.793	SAE			s_S 176 SAV [13436] / s_S 176 [15727]	DACITE [13436] / NOT GIVEN [15727]									VOL					WR [13436]	64.19	0.3		17.82		1.51	1.2		2.99	1.1	0.07		2.21	6.27	0.125
[13436][15727]	CONVERGENT MARGIN	SOLOMON ISLAND ARC / SOLOMON ISLAND ARC - CENTRAL PROVINCE / GUADALCANAL		-9.3432	-9.3432	159.825	159.825	SAE			s_S 179 GUA [13436] / s_S 179 [15727]	ANDESITE, BASALTIC [13436] / NOT GIVEN [15727]									VOL					WR [13436]	54.53	0.85		18.97		4.88	2.5		8.73	2.82	0.14		0.54	3.63	0.179
[13436][15727]	CONVERGENT MARGIN	SOLOMON ISLAND ARC / SOLOMON ISLAND ARC - CENTRAL PROVINCE / GUADALCANAL		-9.29	-9.29	159.758	159.758	SAE			s_S 182 GUA [13436] / s_S 182 [15727]	ANDESITE [13436] / NOT GIVEN [15727]									VOL					WR [13436]	56.29	0.89		18.52		4.29	3.33		8.48	3.66	0.18		0.72	3.36	0.178
[13436][15727]	CONVERGENT MARGIN	SOLOMON ISLAND ARC / SOLOMON ISLAND ARC - EASTERN PROVINCE / SANTA CRUZ ARCHIPELAGO - VANIKORO	MANIEVE	-11.6632	-11.6632	166.932	166.932	SAE			s_S 187 VAN [13436] / s_S 187 [15727]	BASALT [13436] / NOT GIVEN [15727]									VOL					WR [13436]	48.99	0.72		18.11		4.67	4.23		11.64	4.43	0.18		0.7	2.25	0.159
[13436][22047][15727]	CONVERGENT MARGIN	SOLOMON ISLAND ARC / SOLOMON ISLAND ARC - EASTERN PROVINCE / SANTA CRUZ ARCHIPELAGO - VANIKORO	MANIEVE	-11.6565	-11.6565	166.923	166.923	SAE			s_S 193 VAN [13436] / s_S 193 [22047]	BASALT [13436] / NOT GIVEN [22047]									VOL					WR [13436]	49.45	0.57		14.13		4.24	6.25	10.0652	12.26	8.83	0.19		0.71	1.87	0.101	61.227	1.032
[13436][22047]	CONVERGENT MARGIN	SOLOMON ISLAND ARC / SOLOMON ISLAND ARC - EASTERN PROVINCE / SANTA CRUZ ARCHIPELAGO - VANIKORO	TE^ ANU	-11.6256	-11.6256	166.96	166.96	SAE			s_S 194 VAN [13436] / s_194 [22047]	ANDESITE, BASALTIC [13436] / NOT GIVEN [22047]									VOL					WR [13436]	51.67	0.57		16.06		4.03	5.13	8.75619	10.74	6.74	0.17		0.63	2	0.1	58.0807	0.797797
[13436][22047]	CONVERGENT MARGIN	SOLOMON ISLAND ARC / SOLOMON ISLAND ARC - EASTERN PROVINCE / SANTA CRUZ ARCHIPELAGO - UTUPUA		-11.2752	-11.2752	166.52	166.52	SAE			s_S 202 UTU [13436] / s_S 202 [22047]	BASALT [13436] / NOT GIVEN [22047]									VOL					WR [13436]	48.54	0.83		16.56		5.1	5.13		11.63	6.4	0.18		0.85	2.24	0.167
[13436][15727]	CONVERGENT MARGIN	SOLOMON ISLAND ARC / SOLOMON ISLAND ARC - EASTERN PROVINCE / SANTA CRUZ ARCHIPELAGO - UTUPUA		-11.2925	-11.2925	166.495	166.495	SAE			s_S 204 UTU [13436] / s_S 204 [15727]	PICRITE [13436] / NOT GIVEN [15727]									VOL					WR [13436]	47.61	0.67		11.25		4.03	6.31	9.93619	11.39	13.35	0.19		1.13	1.52	0.205	70.7468	1.52332
[13436][15727]	CONVERGENT MARGIN	SOLOMON ISLAND ARC / SOLOMON ISLAND ARC - EASTERN PROVINCE / SANTA CRUZ ARCHIPELAGO - UTUPUA		-11.2568	-11.2568	166.576	166.576	SAE			s_S 206 UTU [13436] / s_S 206 [15727]	BASALT [13436] / NOT GIVEN [15727]									VOL					WR [13436]	49.22	0.71		12.89		4.66	5.36	9.55307	12.78	8.94	0.18		1.39	1.83	0.262	62.7489	1.66695
[13436][15727]	CONVERGENT MARGIN	SOLOMON ISLAND ARC / SOLOMON ISLAND ARC - EASTERN PROVINCE / SANTA CRUZ ARCHIPELAGO - TINAKULA		-10.3864	-10.3864	165.793	165.793	SAE			s_S 207 TIN [13436] / s_S 207 [15727]	BASALT [13436] / NOT GIVEN [15727]									VOL					WR [13436]	49.22	1.35		19.15		3.76	6.16		10.74	4.52	0.18		0.5	2.91	0.186
[13436][22047][15727]	CONVERGENT MARGIN	SOLOMON ISLAND ARC / SOLOMON ISLAND ARC - EASTERN PROVINCE / SANTA CRUZ ARCHIPELAGO - TINAKULA		-10.3895	-10.3895	165.817	165.817	SAE			s_S 215 TIN [13436] / s_S 215 [22047]	BASALT [13436] / NOT GIVEN [22047]									VOL					WR [13436]	50.55	1.3		16.35		3.58	6.11		10.46	6.36	0.17		0.6	2.79	0.202
[13436][15727]	CONVERGENT MARGIN	SOLOMON ISLAND ARC / SOLOMON ISLAND ARC - EASTERN PROVINCE / SANTA CRUZ ARCHIPELAGO - SANTA CRUZ		-10.6637	-10.6637	165.963	165.963	SAE			s_S 220 SC [13436] / s_S 220 [15727]	ANDESITE, BASALTIC [13436] / NOT GIVEN [15727]									VOL					WR [13436]	51.76	1.12		16.88		4.65	6.73		8.51	3.6	0.18		1.14	3.19	0.18
[2480]	CONVERGENT MARGIN	SOLOMON ISLAND ARC / SOLOMON ISLAND ARC - WESTERN PROVINCE / BOUGAINVILLE	BAGANA MOUNTAIN	-6.17	-6.17	155.18	155.18	SAE			s_PNG32 [2480]	ANDESITE [2480]							1972		VOL					WR [2480]	54.87	0.83		17.32				8.28	8.02	3.21	0.18		1.51	4.52	0.33
[2508]	CONVERGENT MARGIN	SOLOMON ISLAND ARC / SOLOMON ISLAND ARC - CENTRAL PROVINCE		-7.9	-9.2	160.7	161.9	SAE			s_7913 [2508]	THOLEIITE [2508]									VOL					WR [2508]
[2508]	CONVERGENT MARGIN	SOLOMON ISLAND ARC / SOLOMON ISLAND ARC - CENTRAL PROVINCE		-7.9	-9.2	160.7	161.9	SAE			s_6640 [2508]	THOLEIITE [2508]									VOL					WR [2508]
[2508]	CONVERGENT MARGIN	SOLOMON ISLAND ARC / SOLOMON ISLAND ARC - CENTRAL PROVINCE		-7.9	-9.2	160.7	161.9	SAE			s_6719 [2508]	THOLEIITE [2508]									VOL					WR [2508]
[2508]	CONVERGENT MARGIN	SOLOMON ISLAND ARC / SOLOMON ISLAND ARC - CENTRAL PROVINCE / GUADALCANAL		-9.75	-9.9	159.7	160.87	SAE			s_144 [2508]	ANDESITE [2508]									VOL					WR [2508]
[2508]	CONVERGENT MARGIN	SOLOMON ISLAND ARC / SOLOMON ISLAND ARC - CENTRAL PROVINCE / GUADALCANAL		-9.75	-9.9	159.7	160.87	SAE			s_160 [2508]	ANDESITE [2508]									VOL					WR [2508]
[2628]	CONVERGENT MARGIN	SOLOMON ISLAND ARC / WOODLARK BASIN / WOODLARK SPREADING CENTER AXIS	180KM WEST OF THE TRENCH	-9.499	-9.499	155.419	155.419	SAQ	-3460	-3830	s_KK4-26-11 [2628]	BASALT [2628]									VOL					WR [2628]
[2628]	CONVERGENT MARGIN	SOLOMON ISLAND ARC / WOODLARK BASIN / WOODLARK SPREADING CENTER AXIS	180KM WEST OF THE TRENCH	-9.499	-9.499	155.419	155.419	SAQ	-3460	-3830	s_KK4-26-11 [2628]	BASALT [2628]									VOL					WR [2628]
[2628]	CONVERGENT MARGIN	SOLOMON ISLAND ARC / WOODLARK BASIN / WOODLARK SPREADING CENTER AXIS	180KM WEST OF THE TRENCH	-9.499	-9.499	155.419	155.419	SAQ	-3460	-3830	s_KK4-26-11 [2628]	BASALT [2628]									VOL					WR [2628]
[2628]	CONVERGENT MARGIN	SOLOMON ISLAND ARC / WOODLARK BASIN / WOODLARK SPREADING CENTER AXIS	180KM WEST OF THE TRENCH	-9.499	-9.499	155.419	155.419	SAQ	-3460	-3830	s_KK4-26-5 [2628]	BASALT [2628]									VOL					WR [2628]
[2628]	CONVERGENT MARGIN	SOLOMON ISLAND ARC / WOODLARK BASIN / WOODLARK SPREADING CENTER AXIS	80KM WEST OF THE TRENCH	-9.09066	-9.09066	156.685	156.685	SAQ	-3570	-3973	s_KK4-29-A [2628]	BASALT [2628]									VOL					WR [2628]
[2628]	CONVERGENT MARGIN	SOLOMON ISLAND ARC / WOODLARK BASIN / WOODLARK SPREADING CENTER AXIS	80KM WEST OF THE TRENCH	-9.09066	-9.09066	156.685	156.685	SAQ	-3570	-3973	s_KK4-29-B [2628]	BASALT [2628]									VOL					WR [2628]
[2628]	CONVERGENT MARGIN	SOLOMON ISLAND ARC / WOODLARK BASIN / WOODLARK SPREADING CENTER AXIS	80KM WEST OF THE TRENCH	-9.09066	-9.09066	156.685	156.685	SAQ	-3570	-3973	s_KK4-29-C [2628]	BASALT [2628]									VOL					WR [2628]
[2628]	CONVERGENT MARGIN	SOLOMON ISLAND ARC / WOODLARK BASIN / WOODLARK SPREADING CENTER AXIS	80KM WEST OF THE TRENCH	-9.09066	-9.09066	156.685	156.685	SAQ	-3570	-3973	s_KK4-29-D [2628]	BASALT [2628]									VOL					WR [2628]
[2628]	CONVERGENT MARGIN	SOLOMON ISLAND ARC / WOODLARK BASIN / WOODLARK SPREADING CENTER AXIS	80KM WEST OF THE TRENCH	-9.09066	-9.09066	156.685	156.685	SAQ	-3570	-3973	s_KK4-29-H [2628]	BASALT [2628]									VOL					WR [2628]
[2628]	CONVERGENT MARGIN	SOLOMON ISLAND ARC / SIMBO RIDGE	WEST FLANK OF SOUTHERN END OF SIMBO RIDGE, NEAR ITS INTERSECTION WITH GHIZO RIDGE, IN THE TRIPLE-JUNCTION REGION	-8.7565	-8.7565	156.452	156.452	SAQ	-2050	-2830	s_KK4-32-8 [2628]	BASALT [2628]									VOL					WR [2628]
[2628]	CONVERGENT MARGIN	SOLOMON ISLAND ARC / SIMBO RIDGE	WEST FLANK OF SOUTHERN END OF SIMBO RIDGE, NEAR ITS INTERSECTION WITH GHIZO RIDGE, IN THE TRIPLE-JUNCTION REGION	-8.7565	-8.7565	156.452	156.452	SAQ	-2050	-2830	s_KK4-32-9 [2628]	BASALT [2628]									VOL					WR [2628]
[2628]	CONVERGENT MARGIN	SOLOMON ISLAND ARC / SIMBO RIDGE	WEST FLANK OF SOUTHERN END OF SIMBO RIDGE, NEAR ITS INTERSECTION WITH GHIZO RIDGE, IN THE TRIPLE-JUNCTION REGION	-8.7565	-8.7565	156.452	156.452	SAQ	-2050	-2830	s_KK4-32-9 [2628]	BASALT [2628]									VOL					WR [2628]
[2628]	CONVERGENT MARGIN	SOLOMON ISLAND ARC / SIMBO RIDGE	WEST FLANK OF SOUTHERN END OF SIMBO RIDGE, NEAR ITS INTERSECTION WITH GHIZO RIDGE, IN THE TRIPLE-JUNCTION REGION	-8.7565	-8.7565	156.452	156.452	SAQ	-2050	-2830	s_KK4-32-9 [2628]	BASALT [2628]									VOL					WR [2628]
[2628]	CONVERGENT MARGIN	SOLOMON ISLAND ARC / SIMBO RIDGE	WEST FLANK OF SOUTHERN END OF SIMBO RIDGE, NEAR ITS INTERSECTION WITH GHIZO RIDGE, IN THE TRIPLE-JUNCTION REGION	-8.7565	-8.7565	156.452	156.452	SAQ	-2050	-2830	s_KK4-32-9 [2628]	BASALT [2628]									VOL					WR [2628]
[2628]	CONVERGENT MARGIN	SOLOMON ISLAND ARC / SIMBO RIDGE	WEST FLANK OF SOUTHERN END OF SIMBO RIDGE, NEAR ITS INTERSECTION WITH GHIZO RIDGE, IN THE TRIPLE-JUNCTION REGION	-8.7565	-8.7565	156.452	156.452	SAQ	-2050	-2830	s_KK4-32-9 [2628]	BASALT [2628]									VOL					WR [2628]
[2628]	CONVERGENT MARGIN	SOLOMON ISLAND ARC / SIMBO RIDGE	WEST FLANK OF SOUTHERN END OF SIMBO RIDGE, NEAR ITS INTERSECTION WITH GHIZO RIDGE, IN THE TRIPLE-JUNCTION REGION	-8.7565	-8.7565	156.452	156.452	SAQ	-2050	-2830	s_KK4-32-9 [2628]	BASALT [2628]									VOL					WR [2628]
[2628]	CONVERGENT MARGIN	SOLOMON ISLAND ARC / SIMBO RIDGE	WEST FLANK OF SOUTHERN END OF SIMBO RIDGE, NEAR ITS INTERSECTION WITH GHIZO RIDGE, IN THE TRIPLE-JUNCTION REGION	-8.7565	-8.7565	156.452	156.452	SAQ	-2050	-2830	s_KK4-32-10 [2628]	BASALT [2628]									VOL					WR [2628]
[2628]	CONVERGENT MARGIN	SOLOMON ISLAND ARC / SIMBO RIDGE	WEST FLANK OF SOUTHERN END OF SIMBO RIDGE, NEAR ITS INTERSECTION WITH GHIZO RIDGE, IN THE TRIPLE-JUNCTION REGION	-8.7565	-8.7565	156.452	156.452	SAQ	-2050	-2830	s_KK4-32-16 [2628]	ANDESITE, BASALTIC [2628]									VOL					WR [2628]
[2628]	CONVERGENT MARGIN	SOLOMON ISLAND ARC / SIMBO RIDGE	WEST FLANK OF SOUTHERN END OF SIMBO RIDGE, NEAR ITS INTERSECTION WITH GHIZO RIDGE, IN THE TRIPLE-JUNCTION REGION	-8.7565	-8.7565	156.452	156.452	SAQ	-2050	-2830	s_KK4-32-16 [2628]	ANDESITE, BASALTIC [2628]									VOL					WR [2628]
[2628]	CONVERGENT MARGIN	SOLOMON ISLAND ARC / GHIZO RIDGE	SOUTH FLANK OF GHIZO RIDGE IN THE TRIPLE-JUNCTION REGION	-8.7865	-8.7865	156.719	156.719	SAQ	-3460	-3830	s_KK4-30-5 [2628]	ANDESITE, BASALTIC [2628]									VOL					WR [2628]
[2628]	CONVERGENT MARGIN	SOLOMON ISLAND ARC / GHIZO RIDGE	SOUTH FLANK OF GHIZO RIDGE IN THE TRIPLE-JUNCTION REGION	-8.7865	-8.7865	156.719	156.719	SAQ	-3460	-3830	s_KK4-30-5 [2628]	ANDESITE, BASALTIC [2628]									VOL					WR [2628]
[2628]	CONVERGENT MARGIN	SOLOMON ISLAND ARC / GHIZO RIDGE	SOUTH FLANK OF GHIZO RIDGE IN THE TRIPLE-JUNCTION REGION	-8.7865	-8.7865	156.719	156.719	SAQ	-3460	-3830	s_KK4-30-5 [2628]	ANDESITE, BASALTIC [2628]									VOL					WR [2628]
[2628]	CONVERGENT MARGIN	SOLOMON ISLAND ARC / GHIZO RIDGE	SOUTH FLANK OF GHIZO RIDGE IN THE TRIPLE-JUNCTION REGION	-8.7865	-8.7865	156.719	156.719	SAQ	-3460	-3830	s_KK4-30-5 [2628]	ANDESITE, BASALTIC [2628]									VOL					WR [2628]
[2628]	CONVERGENT MARGIN	SOLOMON ISLAND ARC / GHIZO RIDGE	SOUTH FLANK OF GHIZO RIDGE IN THE TRIPLE-JUNCTION REGION	-8.7865	-8.7865	156.719	156.719	SAQ	-3460	-3830	s_KK4-30-5 [2628]	ANDESITE, BASALTIC [2628]									VOL					WR [2628]
[2628]	CONVERGENT MARGIN	SOLOMON ISLAND ARC / GHIZO RIDGE	SOUTH FLANK OF GHIZO RIDGE IN THE TRIPLE-JUNCTION REGION	-8.7865	-8.7865	156.719	156.719	SAQ	-3460	-3830	s_KK4-30-6 [2628]	ANDESITE, BASALTIC [2628]									VOL					WR [2628]
[2628]	CONVERGENT MARGIN	SOLOMON ISLAND ARC / SIMBO RIDGE	WEST FLANK OF NORTHERN END OF SIMBO RIDGE IN THE TRIPLE-JUNCTION REGION	-8.2071	-8.2071	156.459	156.459	SAQ	-1635	-2045	s_KK4-31-1 [2628]	ANDESITE [2628]									VOL					WR [2628]
[2628]	CONVERGENT MARGIN	SOLOMON ISLAND ARC / SIMBO RIDGE	WEST FLANK OF NORTHERN END OF SIMBO RIDGE IN THE TRIPLE-JUNCTION REGION	-8.2071	-8.2071	156.459	156.459	SAQ	-1635	-2045	s_KK4-31-1 [2628]	ANDESITE [2628]									VOL				HE(CCMSTP/G) from BRONZITE [2628], HE3_HE4(R/R(A)) from BRONZITE [2628]	MIN [2628]
[2628]	CONVERGENT MARGIN	SOLOMON ISLAND ARC / SIMBO RIDGE	WEST FLANK OF NORTHERN END OF SIMBO RIDGE IN THE TRIPLE-JUNCTION REGION	-8.2071	-8.2071	156.459	156.459	SAQ	-1635	-2045	s_KK4-31-10 [2628]	ANDESITE [2628]									VOL					WR [2628]
[2628]	CONVERGENT MARGIN	SOLOMON ISLAND ARC / SIMBO RIDGE	WEST FLANK OF NORTHERN END OF SIMBO RIDGE IN THE TRIPLE-JUNCTION REGION	-8.2071	-8.2071	156.459	156.459	SAQ	-1635	-2045	s_KK4-31-10 [2628]	ANDESITE [2628]									VOL				HE(CCMSTP/G) from BRONZITE [2628], HE3_HE4(R/R(A)) from BRONZITE [2628]	MIN [2628]
[2628]	CONVERGENT MARGIN	SOLOMON ISLAND ARC / SIMBO RIDGE	WEST FLANK OF NORTHERN END OF SIMBO RIDGE IN THE TRIPLE-JUNCTION REGION	-8.2071	-8.2071	156.459	156.459	SAQ	-1635	-2045	s_KK4-31-10 [2628]	ANDESITE [2628]									VOL				HE(CCMSTP/G) from BRONZITE [2628], HE3_HE4(R/R(A)) from BRONZITE [2628]	MIN [2628]
[2628]	CONVERGENT MARGIN	SOLOMON ISLAND ARC / SIMBO RIDGE	WEST FLANK OF NORTHERN END OF SIMBO RIDGE IN THE TRIPLE-JUNCTION REGION	-8.2071	-8.2071	156.459	156.459	SAQ	-1635	-2045	s_KK4-31-10 [2628]	ANDESITE [2628]									VOL				HE(CCMSTP/G) from BRONZITE [2628], HE3_HE4(R/R(A)) from BRONZITE [2628]	MIN [2628]
[2628]	CONVERGENT MARGIN	SOLOMON ISLAND ARC / SIMBO RIDGE	WEST FLANK OF NORTHERN END OF SIMBO RIDGE IN THE TRIPLE-JUNCTION REGION	-8.2071	-8.2071	156.459	156.459	SAQ	-1635	-2045	s_KK4-31-13 [2628]	ANDESITE [2628]									VOL				HE(CCMSTP/G) from AUGITE [2628], HE3_HE4(R/R(A)) from AUGITE [2628]	MIN [2628]
[2628]	CONVERGENT MARGIN	SOLOMON ISLAND ARC / SIMBO RIDGE	WEST FLANK OF NORTHERN END OF SIMBO RIDGE IN THE TRIPLE-JUNCTION REGION	-8.2071	-8.2071	156.459	156.459	SAQ	-1635	-2045	s_KK4-31-13 [2628]	ANDESITE [2628]									VOL				HE(CCMSTP/G) from HYPERSTHENE [2628], HE3_HE4(R/R(A)) from HYPERSTHENE [2628]	MIN [2628]
[2628]	CONVERGENT MARGIN	SOLOMON ISLAND ARC / SOLOMON ISLAND ARC - WESTERN PROVINCE / NEW GEORGIA ISLANDS - RENDOVA	LOWER FORE-ARC SLOPE SOUTH OF RENDOVA ISLAND	-8.8096	-8.8096	157.243	157.243	SAQ	-2800	-3405	s_KK4-24-4 [2628]	BASALT, TRACHYTIC [2628]									VOL					WR [2628]
[2628]	CONVERGENT MARGIN	SOLOMON ISLAND ARC / SOLOMON ISLAND ARC - WESTERN PROVINCE / NEW GEORGIA ISLANDS - RENDOVA	LOWER FORE-ARC SLOPE SOUTH OF RENDOVA ISLAND	-8.8096	-8.8096	157.243	157.243	SAQ	-2800	-3405	s_KK4-24-4 [2628]	BASALT, TRACHYTIC [2628]									VOL				HE(CCMSTP/G) from PLAGIOCLASE [2628], HE3_HE4(R/R(A)) from PLAGIOCLASE [2628]	MIN [2628]
[2628]	CONVERGENT MARGIN	SOLOMON ISLAND ARC / SOLOMON ISLAND ARC - WESTERN PROVINCE / NEW GEORGIA ISLANDS - RENDOVA	LOWER FORE-ARC SLOPE SOUTH OF RENDOVA ISLAND	-8.8096	-8.8096	157.243	157.243	SAQ	-2800	-3405	s_KK4-24-12 [2628]	ANDESITE [2628]									VOL					WR [2628]
[2628]	CONVERGENT MARGIN	SOLOMON ISLAND ARC / SOLOMON ISLAND ARC - WESTERN PROVINCE / NEW GEORGIA ISLANDS - RENDOVA	LOWER FORE-ARC SLOPE SOUTH OF RENDOVA ISLAND	-8.8096	-8.8096	157.243	157.243	SAQ	-2800	-3405	s_KK4-24-12 [2628]	ANDESITE [2628]									VOL				HE(CCMSTP/G) from AUGITE [2628], HE3_HE4(R/R(A)) from AUGITE [2628]	MIN [2628]
[2628]	CONVERGENT MARGIN	SOLOMON ISLAND ARC / SOLOMON ISLAND ARC - WESTERN PROVINCE / NEW GEORGIA ISLANDS - RENDOVA	LOWER FORE-ARC SLOPE SOUTH OF RENDOVA ISLAND	-8.8096	-8.8096	157.243	157.243	SAQ	-2800	-3405	s_KK4-24-12 [2628]	ANDESITE [2628]									VOL					WR [2628]
[2628]	CONVERGENT MARGIN	SOLOMON ISLAND ARC / SOLOMON ISLAND ARC - WESTERN PROVINCE / NEW GEORGIA ISLANDS - RENDOVA	LOWER FORE-ARC SLOPE SOUTH OF RENDOVA ISLAND	-8.8096	-8.8096	157.243	157.243	SAQ	-2800	-3405	s_KK4-24-12 [2628]	ANDESITE [2628]									VOL				HE(CCMSTP/G) from AUGITE [2628], HE3_HE4(R/R(A)) from AUGITE [2628]	MIN [2628]
[2628]	CONVERGENT MARGIN	SOLOMON ISLAND ARC / SOLOMON ISLAND ARC - WESTERN PROVINCE / NEW GEORGIA ISLANDS - KAVACHI	SOUTHEAST FLANK OF KAVACHI SUBMARINE VOLCANO	-8.9923	-8.9923	157.99	157.99	SAQ	-870	-925	s_KK4-34-1 [2628]	THOLEIITE, QUARTZ [2628]									VOL				HE(CCMSTP/G) from CLINOPYROXENE [2628], HE3_HE4(R/R(A)) from CLINOPYROXENE [2628]	MIN [2628]
[2628]	CONVERGENT MARGIN	SOLOMON ISLAND ARC / SOLOMON ISLAND ARC - WESTERN PROVINCE / NEW GEORGIA ISLANDS - KAVACHI	SOUTHEAST FLANK OF KAVACHI SUBMARINE VOLCANO	-8.9923	-8.9923	157.99	157.99	SAQ	-870	-925	s_KK4-34-1 [2628]	THOLEIITE, QUARTZ [2628]									VOL				HE(CCMSTP/G) from OLIVINE [2628], HE3_HE4(R/R(A)) from OLIVINE [2628]	MIN [2628]
[2628]	CONVERGENT MARGIN	SOLOMON ISLAND ARC / SOLOMON ISLAND ARC - WESTERN PROVINCE / NEW GEORGIA ISLANDS - KAVACHI	SOUTHEAST FLANK OF KAVACHI SUBMARINE VOLCANO	-8.9923	-8.9923	157.99	157.99	SAQ	-870	-925	s_KK4-34-7 [2628]	THOLEIITE, QUARTZ [2628]									VOL				HE(CCMSTP/G) from CLINOPYROXENE [2628], HE3_HE4(R/R(A)) from CLINOPYROXENE [2628]	MIN [2628]
[2628]	CONVERGENT MARGIN	SOLOMON ISLAND ARC / SOLOMON ISLAND ARC - WESTERN PROVINCE / NEW GEORGIA ISLANDS - KAVACHI	SOUTHEAST FLANK OF KAVACHI SUBMARINE VOLCANO	-8.9923	-8.9923	157.99	157.99	SAQ	-870	-925	s_KK4-34-7 [2628]	THOLEIITE, QUARTZ [2628]									VOL				HE(CCMSTP/G) from OLIVINE [2628], HE3_HE4(R/R(A)) from OLIVINE [2628]	MIN [2628]
[2628]	CONVERGENT MARGIN	SOLOMON ISLAND ARC / SOLOMON ISLAND ARC - WESTERN PROVINCE / NEW GEORGIA ISLANDS - KAVACHI	SOUTHEAST FLANK OF KAVACHI SUBMARINE VOLCANO	-8.9923	-8.9923	157.99	157.99	SAQ	-870	-925	s_KK4-34-7 [2628]	THOLEIITE, QUARTZ [2628]									VOL					WR [2628]
[2628]	CONVERGENT MARGIN	SOLOMON ISLAND ARC / SOLOMON ISLAND ARC - WESTERN PROVINCE / NEW GEORGIA ISLANDS - KAVACHI	SOUTHEAST FLANK OF KAVACHI SUBMARINE VOLCANO	-8.9923	-8.9923	157.99	157.99	SAQ	-870	-925	s_KK4-34-9 [2628]	THOLEIITE, QUARTZ [2628]									VOL				HE(CCMSTP/G) from CLINOPYROXENE [2628], HE3_HE4(R/R(A)) from CLINOPYROXENE [2628]	MIN [2628]
[2628]	CONVERGENT MARGIN	SOLOMON ISLAND ARC / SOLOMON ISLAND ARC - WESTERN PROVINCE / NEW GEORGIA ISLANDS - KAVACHI	SOUTHEAST FLANK OF KAVACHI SUBMARINE VOLCANO	-8.9923	-8.9923	157.99	157.99	SAQ	-870	-925	s_KK4-34-9 [2628]	THOLEIITE, QUARTZ [2628]									VOL				HE(CCMSTP/G) from CLINOPYROXENE [2628], HE3_HE4(R/R(A)) from CLINOPYROXENE [2628]	MIN [2628]
[2628]	CONVERGENT MARGIN	SOLOMON ISLAND ARC / SOLOMON ISLAND ARC - WESTERN PROVINCE / NEW GEORGIA ISLANDS - KAVACHI	SOUTHEAST FLANK OF KAVACHI SUBMARINE VOLCANO	-8.9923	-8.9923	157.99	157.99	SAQ	-870	-925	s_KK4-34-9 [2628]	THOLEIITE, QUARTZ [2628]									VOL					WR [2628]
[2628]	CONVERGENT MARGIN	SOLOMON ISLAND ARC / SOLOMON ISLAND ARC - WESTERN PROVINCE / NEW GEORGIA ISLANDS - KAVACHI	SOUTHWEST FLANK OF KAVACHI SUBMARINE VOLCANO	-9	-9	157.967	157.967	SAQ	-380	-410	s_KK4-35-2 [2628]	ANDESITE [2628]									VOL				HE(CCMSTP/G) from CLINOPYROXENE [2628], HE3_HE4(R/R(A)) from CLINOPYROXENE [2628]	MIN [2628]
[2628]	CONVERGENT MARGIN	SOLOMON ISLAND ARC / SOLOMON ISLAND ARC - WESTERN PROVINCE / NEW GEORGIA ISLANDS - KAVACHI	SOUTHWEST FLANK OF KAVACHI SUBMARINE VOLCANO	-9	-9	157.967	157.967	SAQ	-380	-410	s_KK4-35-2 [2628]	ANDESITE [2628]									VOL				HE(CCMSTP/G) from OLIVINE [2628], HE3_HE4(R/R(A)) from OLIVINE [2628]	MIN [2628]
[2628]	CONVERGENT MARGIN	SOLOMON ISLAND ARC / SOLOMON ISLAND ARC - WESTERN PROVINCE / NEW GEORGIA ISLANDS - KAVACHI	SOUTHWEST FLANK OF KAVACHI SUBMARINE VOLCANO	-9	-9	157.967	157.967	SAQ	-380	-410	s_KK4-35-2 [2628]	ANDESITE [2628]									VOL				HE(CCMSTP/G) from AUGITE [2628], HE3_HE4(R/R(A)) from AUGITE [2628]	MIN [2628]
[2628]	CONVERGENT MARGIN	SOLOMON ISLAND ARC / SOLOMON ISLAND ARC - WESTERN PROVINCE / NEW GEORGIA ISLANDS - KAVACHI	SOUTHWEST FLANK OF KAVACHI SUBMARINE VOLCANO	-9	-9	157.967	157.967	SAQ	-380	-410	s_KK4-35-6 [2628]	THOLEIITE, QUARTZ [2628]									VOL				HE(CCMSTP/G) from CLINOPYROXENE [2628], HE3_HE4(R/R(A)) from CLINOPYROXENE [2628]	MIN [2628]
[2628]	CONVERGENT MARGIN	SOLOMON ISLAND ARC / SOLOMON ISLAND ARC - WESTERN PROVINCE / NEW GEORGIA ISLANDS - KAVACHI	SOUTHWEST FLANK OF KAVACHI SUBMARINE VOLCANO	-9	-9	157.967	157.967	SAQ	-380	-410	s_KK4-35-6 [2628]	THOLEIITE, QUARTZ [2628]									VOL				HE(CCMSTP/G) from OLIVINE [2628], HE3_HE4(R/R(A)) from OLIVINE [2628]	MIN [2628]
[2628]	CONVERGENT MARGIN	SOLOMON ISLAND ARC / SOLOMON ISLAND ARC - WESTERN PROVINCE / NEW GEORGIA ISLANDS - KANA KEOKI	SOUTHWEST OF RENDOVA ISLAND AND WEST OF THE LINE OF THE TRENCH	-8.735	-8.735	157.058	157.058	SAQ	-1250	-1550	s_KK4-33-B [2628]	DACITE [2628]									VOL					WR [2628]
[2628]	CONVERGENT MARGIN	SOLOMON ISLAND ARC / SOLOMON ISLAND ARC - WESTERN PROVINCE / NEW GEORGIA ISLANDS - KAVACHI	SOUTHEAST FLANK OF KAVACHI SUBMARINE VOLCANO	-8.9923	-8.9923	157.99	157.99	SAQ	-870	-925	s_KK4-34-8 [2628]	THOLEIITE, QUARTZ [2628]									VOL					WR [2628]
[2628]	CONVERGENT MARGIN	SOLOMON ISLAND ARC / SIMBO RIDGE	WEST FLANK OF NORTHERN END OF SIMBO RIDGE IN THE TRIPLE-JUNCTION REGION	-8.2071	-8.2071	156.459	156.459	SAQ	-1635	-2045	s_KK4-31-13 [2628]	ANDESITE [2628]									VOL					WR [2628]
[2628]	CONVERGENT MARGIN	SOLOMON ISLAND ARC / SIMBO RIDGE	WEST FLANK OF SOUTHERN END OF SIMBO RIDGE, NEAR ITS INTERSECTION WITH GHIZO RIDGE, IN THE TRIPLE-JUNCTION REGION	-8.7565	-8.7565	156.452	156.452	SAQ	-2050	-2830	s_KK4-32-16 [2628]	ANDESITE, BASALTIC [2628]									VOL					WR [2628]
[2628]	CONVERGENT MARGIN	SOLOMON ISLAND ARC / SOLOMON ISLAND ARC - WESTERN PROVINCE / NEW GEORGIA ISLANDS - KAVACHI	SOUTHEAST FLANK OF KAVACHI SUBMARINE VOLCANO	-8.9923	-8.9923	157.99	157.99	SAQ	-870	-925	s_KK4-34-1 [2628]	THOLEIITE, QUARTZ [2628]									VOL					WR [2628]
[2628]	CONVERGENT MARGIN	SOLOMON ISLAND ARC / SOLOMON ISLAND ARC - WESTERN PROVINCE / NEW GEORGIA ISLANDS - KAVACHI	SOUTHWEST FLANK OF KAVACHI SUBMARINE VOLCANO	-9	-9	157.967	157.967	SAQ	-380	-410	s_KK4-35-2 [2628]	ANDESITE [2628]									VOL					WR [2628]
[2628]	CONVERGENT MARGIN	SOLOMON ISLAND ARC / SOLOMON ISLAND ARC - WESTERN PROVINCE / NEW GEORGIA ISLANDS - KAVACHI	SOUTHWEST FLANK OF KAVACHI SUBMARINE VOLCANO	-9	-9	157.967	157.967	SAQ	-380	-410	s_KK4-35-6 [2628]	THOLEIITE, QUARTZ [2628]									VOL					WR [2628]
[3724]	CONVERGENT MARGIN	SOLOMON ISLAND ARC / SOLOMON ISLAND ARC - CENTRAL PROVINCE / GUADALCANAL / KOLOULA IGNEOUS COMPLEX		-9.75	-9.9	159.7	160.87	SAE			s_AA.3 [3724]	PYROXENITE, OLIVINE [3724]									PLU					WR [3724]	49.54												0.04	0.5
[3724]	CONVERGENT MARGIN	SOLOMON ISLAND ARC / SOLOMON ISLAND ARC - CENTRAL PROVINCE / GUADALCANAL / KOLOULA IGNEOUS COMPLEX		-9.75	-9.9	159.7	160.87	SAE			s_A.962 [3724]	GABBRO [3724]									PLU					WR [3724]	46.39												0.13	1.8
[3724]	CONVERGENT MARGIN	SOLOMON ISLAND ARC / SOLOMON ISLAND ARC - CENTRAL PROVINCE / GUADALCANAL / KOLOULA IGNEOUS COMPLEX		-9.75	-9.9	159.7	160.87	SAE			s_A.628 [3724]	DIORITE, QUARTZ [3724]									PLU					WR [3724]	56.68												1.09	4.16
[3724]	CONVERGENT MARGIN	SOLOMON ISLAND ARC / SOLOMON ISLAND ARC - CENTRAL PROVINCE / GUADALCANAL / KOLOULA IGNEOUS COMPLEX		-9.75	-9.9	159.7	160.87	SAE			s_A.838 [3724]	GRANODIORITE [3724]									PLU					WR [3724]	63.5												3.2	4.09
[3724]	CONVERGENT MARGIN	SOLOMON ISLAND ARC / SOLOMON ISLAND ARC - CENTRAL PROVINCE / GUADALCANAL / KOLOULA IGNEOUS COMPLEX		-9.75	-9.9	159.7	160.87	SAE			s_A.723 [3724]	APLITE [3724]									VEIN					WR [3724]	75.93												4.56	3.77
[3724]	CONVERGENT MARGIN	SOLOMON ISLAND ARC / SOLOMON ISLAND ARC - CENTRAL PROVINCE / GUADALCANAL / KOLOULA IGNEOUS COMPLEX		-9.75	-9.9	159.7	160.87	SAE			s_A.471 [3724]	DIORITE, QUARTZ [3724]									PLU					WR [3724]	52.83												0.71	2.87
[3724]	CONVERGENT MARGIN	SOLOMON ISLAND ARC / SOLOMON ISLAND ARC - CENTRAL PROVINCE / GUADALCANAL / KOLOULA IGNEOUS COMPLEX		-9.75	-9.9	159.7	160.87	SAE			s_A.421 [3724]	DIORITE, QUARTZ [3724]									PLU					WR [3724]	56.3												0.99	3.34
[3724]	CONVERGENT MARGIN	SOLOMON ISLAND ARC / SOLOMON ISLAND ARC - CENTRAL PROVINCE / GUADALCANAL / KOLOULA IGNEOUS COMPLEX		-9.75	-9.9	159.7	160.87	SAE			s_A.356 [3724]	TONALITE [3724]									PLU					WR [3724]	60.7												1.16	3.47
[3724]	CONVERGENT MARGIN	SOLOMON ISLAND ARC / SOLOMON ISLAND ARC - CENTRAL PROVINCE / GUADALCANAL / KOLOULA IGNEOUS COMPLEX		-9.75	-9.9	159.7	160.87	SAE			s_A.118 [3724]	TONALITE [3724]								PORPHYRITIC [3724]	PLU					WR [3724]	62.71												1.39	3.8
[3724]	CONVERGENT MARGIN	SOLOMON ISLAND ARC / SOLOMON ISLAND ARC - CENTRAL PROVINCE / GUADALCANAL / KOLOULA IGNEOUS COMPLEX		-9.75	-9.9	159.7	160.87	SAE			s_A.84 [3724]	TONALITE [3724]									PLU					WR [3724]	64.02												1.25	3.63
[3724]	CONVERGENT MARGIN	SOLOMON ISLAND ARC / SOLOMON ISLAND ARC - CENTRAL PROVINCE / GUADALCANAL / KOLOULA IGNEOUS COMPLEX		-9.75	-9.9	159.7	160.87	SAE			s_A.82 [3724]	TONALITE [3724]									PLU					WR [3724]	65.24												1.53	3.77
[3724]	CONVERGENT MARGIN	SOLOMON ISLAND ARC / SOLOMON ISLAND ARC - CENTRAL PROVINCE / GUADALCANAL / KOLOULA IGNEOUS COMPLEX		-9.75	-9.9	159.7	160.87	SAE			s_A.6 [3724]	APLITE [3724]									VEIN					WR [3724]	76.67												4.93	3.09
[3724]	CONVERGENT MARGIN	SOLOMON ISLAND ARC / SOLOMON ISLAND ARC - CENTRAL PROVINCE / GUADALCANAL / KOLOULA IGNEOUS COMPLEX		-9.75	-9.9	159.7	160.87	SAE			s_A.41 [3724]	TONALITE [3724]									PLU					WR [3724]	67.77												0.87	4.42
[3724]	CONVERGENT MARGIN	SOLOMON ISLAND ARC / SOLOMON ISLAND ARC - CENTRAL PROVINCE / GUADALCANAL / KOLOULA IGNEOUS COMPLEX		-9.75	-9.9	159.7	160.87	SAE			s_CH.8-622.5 [3724]	TRONDHJEMITE [3724]									PLU					WR [3724]	75.83												1.1	4.58
[3724]	CONVERGENT MARGIN	SOLOMON ISLAND ARC / SOLOMON ISLAND ARC - CENTRAL PROVINCE / GUADALCANAL / KOLOULA IGNEOUS COMPLEX		-9.75	-9.9	159.7	160.87	SAE			s_A.276 [3724]	DIORITE, QUARTZ [3724]									PLU			E		WR [3724]	51.14												3.79	0.81
[3724]	CONVERGENT MARGIN	SOLOMON ISLAND ARC / SOLOMON ISLAND ARC - CENTRAL PROVINCE / GUADALCANAL / KOLOULA IGNEOUS COMPLEX		-9.75	-9.9	159.7	160.87	SAE			s_A.479 [3724]	VEIN, LAUMONTITE [3724]									VEIN			E		WR [3724]
[3724]	CONVERGENT MARGIN	SOLOMON ISLAND ARC / SOLOMON ISLAND ARC - CENTRAL PROVINCE / GUADALCANAL / KOLOULA IGNEOUS COMPLEX		-9.75	-9.9	159.7	160.87	SAE			s_IHP.493 [3724]	VEIN, CALCITE [3724]									VEIN			E		WR [3724]
[2262]	CONVERGENT MARGIN	SOLOMON ISLAND ARC / SOLOMON ISLAND ARC - WESTERN PROVINCE / NEW GEORGIA ISLANDS - KOLOMBANGARA		-7.89	-8.11	156.97	157.16	SAE			s_KB-343 [2262]	BASALT, OLIVINE [2262]				CENOZOIC [2262]				APHYRIC [2262]	VOL					WR [2262]	50.08	0.87		17.82		5.88	4.45		9.07	4.53	0.2		1.69	2.22	0.39				0.28	0.35
[2262]	CONVERGENT MARGIN	SOLOMON ISLAND ARC / SOLOMON ISLAND ARC - WESTERN PROVINCE / NEW GEORGIA ISLANDS - KOLOMBANGARA		-7.89	-8.11	156.97	157.16	SAE			s_KB-602 [2262]	BASALT, OLIVINE [2262]				CENOZOIC [2262]				APHYRIC [2262]	VOL					WR [2262]	48.33	0.64		12.28		4.21	5.24	9.02816	11.89	10.19	0.18		0.89	1.4	0.21	67.0146	0.983884		1.79	0.78
Abbreviations: MET: METAMORPHIC ROCK; PEG: PEGMATITE; PER: MANTLE XENOLITH; PLU: PLUTONIC ROCK; SED: SEDIMENTARY ROCK; VOL: VOLCANIC ROCK; VEIN: VEIN; ORE: ORE; WR: WHOLE ROCK; GL: VOLCANIC GLASS; MIN: MINERAL / COMPONENT (INCL. GROUNDMASS); INC: INCLUSION; LEACH: LEACH; SAE: SUBAERIAL; SAQ: SUBAQUATIC; F: FRESH; E: EXTENSIVELY ALTERED; M: MODERATELY ALTERED; S: SLIGHTLY ALTERED; T: ALMOST TOTALL…
References:
[2056] RIDGEWAY J., COULSON F. I. E.: THE GEOLOGY OF CHOISEUL AND THE SHORTLAND ISLANDS, SOLOMON ISLANDS BRITISH GEOL. SURV., HMSO, OVERSEAS MEM. 8 [1987] 1-134
[2262] SHIMIZU H., SAWATARI H., KAWATA Y., DUNKLEY P. N., MASUDA A.: CE AND ND ISOTOPE GEOCHEMISTRY ON ISLAND ARC VOLCANIC ROCKS WITH NEGATIVE CE ANOMALY: EXISTENCE OF SOURCES WITH CONCAVE REE PATTERNS IN THE MANTLE BENEATH THE SOLOMON AND BONIN ISLAND ARCS CONTRIB. MINERAL. PETROL. 110 [1992] 242-252 doi: 10.1007/BF00310741
[2480] GILL J. B., MORRIS J. D., JOHNSON R. W.: TIMESCALE FOR PRODUCING THE GEOCHEMICAL SIGNATURE OF ISLAND ARC MAGMAS: U-TH-PO AND BE-B SYSTEMATICS IN RECENT PAPUA NEW GUINEA LAVAS GEOCHIM. COSMOCHIM. ACTA 57 [1993] 4269-4283 doi: 10.1016/0016-7037(93)90322-N
[2508] JAKES P., GILL J. B.: RARE EARTH ELEMENTS AND ISLAND ARC THOLEIITIC SERIES EARTH PLANET. SCI. LETT. 9 [1970] 17-28 doi: 10.1016/0012-821X(70)90018-X
[2596] RAMSEY W. R. H., CRAWFORD A. J., FODEN J. D.: FIELD SETTING, MINERALOGY, CHEMISTRY, AND GENESIS OF ARC PICRITES, NEW GEORGIA, SOLOMON ISLANDS CONTRIB. MINERAL. PETROL. 88 [1984] 386-402 doi: 10.1007/BF00376763
[2625] BROWN G. M., SCHAIRER J. F.: CHEMICAL AND MELTING RELATIONS OF SOME CALC-ALKALINE VOLCANIC ROCKS MEM. GEOL. SOC. AM. 130 [1971] 139-157 doi: 10.1130/MEM130-p139
[2628] TRULL T. W., PERFIT M. R., KURZ M. D.: HE AND SR ISOTOPIC CONSTRAINTS ON SUBDUCTION CONTRIBUTIONS TO WOODLARK BASIN VOLCANISM, SOLOMON ISLANDS GEOCHIM. COSMOCHIM. ACTA 54 [1990] 441-453 doi: 10.1016/0016-7037(90)90332-F
[2629] SAWATARI H., KAWATA Y., SUGISAKI R., DUNKLEY P. N., SHIMIZU H., MASUDA A.: RECTILINEAR PARTITION COEFFICIENT FUNCTION OF REE PERTAINING TO THE FORMATION OF BASALTIC ROCKS FROM THE NEW GEORGIA GROUP, THE SOLOMON ISLANDS GEOCHEM. J. 24 [1990] 159-171 doi: 10.2343/geochemj.24.159
[2772] GILL J. B., COMPSTON W.: STRONTIUM ISOTOPES IN ISLAND ARC VOLCANIC ROCKS: IMPLICATIONS FOR EVOLUTION OF AN INTERARC BASIN AND REMNANT ARC COLEMAN, P. J. | THE WESTERN PACIFIC: ISLAND ARCS, MARGINAL SEAS, GEOCHEMISTRY | CRABE, RUSSAK, AND CO. AND UNIV. AUSTRALIA PRESS [1973] 483-496
[3718] PLIMER I. R., NEEF G.: EARLY MIOCENE EXTRUSIVES AND SHALLOW INTRUSIVES FROM SMALL NGGELA, SOLOMON ISLANDS GEOL. MAG. 117 [1980] 565-578 doi: 10.1017/S0016756800028909
[3724] CHIVAS A. R., ANDREW A. S., SINHA A. KRISHNA, O^NEIL J. R.: GEOCHEMISTRY OF A PLIOCENE-PLEISTOCENE OCEANIC-ARC PLUTONIC COMPLEX, GUADALCANAL NATURE 300 [1982] 139-143 doi: 10.1038/300139a0
[6141] PETTERSON M. G., CRONIN S. J., TAYLOR P. W., TOLIA D., PAPABATU A., TOBA T., QOPOTO C.: THE ERUPTIVE HISTORY AND VOLCANIC HAZARDS OF SAVO, SOLOMON ISLANDS BULL. VOLCANOL. 65 [2003] 165-181 doi: 10.1007/s00445-002-0251-0
[6277] ELY J. C., NEAL C. R.: USING PLATINUM GROUP ELEMENTS TO INVESTIGATE THE ORIGIN OF THE ONTONG JAVA PLATEAU, SW PACIFIC CHEM. GEOL. 196 [2003] 235-257 GeoReM-id: 401 doi: 10.1016/S0009-2541(02)00415-1
[6583] RYAN J. G., LANGMUIR C. H.: THE SYSTEMATICS OF BORON ABUNDANCES IN YOUNG VOLCANIC ROCKS GEOCHIM. COSMOCHIM. ACTA 57 [1993] 1489-1498 doi: 10.1016/0016-7037(93)90008-K
[7174] SCHUTH S., ROHRBACH A., M躈KER C., BALLHAUS C., GARBE-SCH諲BERG D., QOPOTO C.: GEOCHEMICAL CONSTRAINTS ON THE PETROGENESIS OF ARC PICRITES AND BASALTS, NEW GEORGIA GROUP, SOLOMON ISLANDS CONTRIB. MINERAL. PETROL. 148 [2004] 288-304 GeoReM-id: 713 doi: 10.1007/s00410-004-0604-0
[13436] SCHUTH S., M躈KER C., K諲IG S., QOPOTO C., BASI S., GARBE-SCH諲BERG D., BALLHAUS C.: PETROGENESIS OF LAVAS ALONG THE SOLOMON ISLAND ARC, SW PACIFIC: COUPLING OF COMPOSITIONAL VARIATIONS AND SUBDUCTION ZONE GEOMETRY J. PETROL. 50 [2009] 781-811 GeoReM-id: 4512 doi: 10.1093/petrology/egp019
[13787] SMITH D. J., PETTERSON M. G., SAUNDERS A. D., MILLAR I. L., JENKIN G. R. T., TOBA T., NADEN J., COOK J. M.: THE PETROGENESIS OF SODIC ISLAND ARC MAGMAS AT SAVO VOLCANO, SOLOMON ISLANDS CONTRIB. MINERAL. PETROL. 158 [2009] 785-801 GeoReM-id: 4914 doi: 10.1007/s00410-009-0410-9
[15007] K諲IG S., M躈KER C., QOPOTO C.: THE ROLE OF SLAB MELTING IN THE PETROGENESIS OF HIGH-MG ANDESITES: EVIDENCE FROM SIMBO VOLCANO, SOLOMON ISLANDS CONTRIB. MINERAL. PETROL. 153 [2007] 85-103 GeoReM-id: 2993 doi: 10.1007/s00410-006-0136-x
[15582] PETTERSON M. G., HALDANE M. I., SMITH D. J., BILLY D., JORDAN N. J.: GEOCHEMISTRY AND PETROGENESIS OF THE GALLEGO VOLCANIC FIELD, SOLOMON ISLANDS, SW PACIFIC AND GEOTECTONIC IMPLICATIONS LITHOS 125 [2011] 915-927 doi: 10.1016/j.lithos.2011.05.008
[15727] SCHUTH S., K諲IG S., M躈KER C.: SUBDUCTION ZONE DYNAMICS IN THE SW PACIFIC PLATE BOUNDARY REGION CONSTRAINED FROM HIGH-PRECISION PB ISOTOPE DATA EARTH PLANET. SCI. LETT. 311 [2011] 328-338 GeoReM-id: 5989 doi: 10.1016/j.epsl.2011.09.006
[22047] K諲IG S., M躈KER C., SCHUTH S., GARBE-SCH諲BERG D.: MOBILITY OF TUNGSTEN IN SUBDUCTION ZONES EARTH PLANET. SCI. LETT. 274 [2008] 82-92 GeoReM-id: 4052 doi: 10.1016/j.epsl.2008.07.002
[23525] KENDRICK M. A., DANYUSHEVSKY L. V., FALLOON T. J., WOODHEAD J. D., ARCULUS R. J., IRELAND T. J.: SW PACIFIC ARC AND BACKARC LAVAS AND THE ROLE OF SLAB-BEND SERPENTINITES IN THE GLOBAL HALOGEN CYCLE EARTH PLANET. SCI. LETT. 530 (115921) [2020] doi: 10.1016/j.epsl.2019.115921
[truncated: 124 more columns]

## Sheet: Raw Mg# RI
CITATIONS	TECTONIC SETTING	LOCATION	LOCATION COMMENT	LATITUDE MIN	LATITUDE MAX	LONGITUDE MIN	LONGITUDE MAX	LAND OR SEA	ELEVATION MIN	ELEVATION MAX	SAMPLE NAME	ROCK NAME	MIN. AGE (YRS.)	MAX. AGE (YRS.)	GEOL.	AGE	ERUPTION DAY	ERUPTION MONTH	ERUPTION YEAR	ROCK TEXTURE	ROCK TYPE	DRILL DEPTH MIN	DRILL DEPTHAX	ALTERATION	MINERAL	MATERIAL	SIO2(WT%)	TIO2(WT%)	B2O3(WT%)	AL2O3(WT%)	CR2O3(WT%)	FE2O3(WT%)	FEO(WT%)	FEOT(WT%)	CAO(WT%)	MGO(WT%)	MNO(WT%)	NIO(WT%)	K2O(WT%)	NA2O(WT%)	P2O5(WT%)	Mg#	RI	H2O(WT%)	H2OP(WT%)	H2OM(WT%)	H2OT(WT%)	CO2(WT%)	CO1(WT%)
[2056]	CONVERGENT MARGIN	SOLOMON ISLAND ARC / SOLOMON ISLAND ARC - WESTERN PROVINCE / SHORTLAND ISLANDS - ALU ISLAND GROUP / HISIAI COMPLEX		-6.5	-7.5	155.5	156.5	SAE			s_A5 [2056]	SPILITE [2056]									VOL					WR [2056]	51.38	0.78		15.28		3.67	7.68	10.9823	3.93	7.68	0.2		0.34	6.25	0.05	55.7279	5.18235			0.23
[3718]	CONVERGENT MARGIN	SOLOMON ISLAND ARC / SOLOMON ISLAND ARC - CENTRAL PROVINCE / FLORIDA ISLANDS	SMALL NGGELA	-9.08	-9.08	160.25	160.25	SAE			s_SN58 [3718]	BASALT [3718]			LOWER [3718]	MIOCENE [3718]					VOL					WR [3718]	46.63	1.44		13.86				11.36	8	6.61	0.2		1.25	2.19	0.17	51.1566	3.25994	6.51
[3718]	CONVERGENT MARGIN	SOLOMON ISLAND ARC / SOLOMON ISLAND ARC - CENTRAL PROVINCE / FLORIDA ISLANDS	SMALL NGGELA	-9.08	-9.08	160.25	160.25	SAE			s_SN81 [3718]	BASALT [3718]			LOWER [3718]	MIOCENE [3718]					VOL					WR [3718]	46.36	1.5		14.73				10.64	9.46	6.72	0.29		0.46	2.73	0.19	53.202	3.0286	7.2
[3718]	CONVERGENT MARGIN	SOLOMON ISLAND ARC / SOLOMON ISLAND ARC - CENTRAL PROVINCE / FLORIDA ISLANDS	SMALL NGGELA	-9.08	-9.08	160.25	160.25	SAE			s_SN94 [3718]	BASALT [3718]			LOWER [3718]	MIOCENE [3718]					VOL					WR [3718]	48.74	1.8		14.45				10.9	10.84	6.6	0.2		0.9	1.56	0.21	52.151	1.05429	5.16
[3718]	CONVERGENT MARGIN	SOLOMON ISLAND ARC / SOLOMON ISLAND ARC - CENTRAL PROVINCE / FLORIDA ISLANDS	SMALL NGGELA	-9.08	-9.08	160.25	160.25	SAE			s_SN163 [3718]	BASALT [3718]			LOWER [3718]	MIOCENE [3718]				AMYGDALOIDAL [3718]	VOL					WR [3718]	46.12	0.49		17.11				8.13	8.58	7.7	0.19		0.61	1.7	0.07	63.0286	1.71029	10.39
[6277]	CONVERGENT MARGIN	SOLOMON ISLAND ARC / SOLOMON ISLAND ARC - CENTRAL PROVINCE / MAKIRA		-10.6	-10.6	161.75	161.75	SAQ			s_WHTO-15 [6277]	BASALT [6277]	59000000 [6277]	59000000 [6277]						SUBOPHITIC [6277]	VOL					WR [6277]	49.4	1.36		14.4				11.52	11.6	7.36	0.18		0.07	2.12	0.1	53.4884	0.749391
[6277]	CONVERGENT MARGIN	SOLOMON ISLAND ARC / SOLOMON ISLAND ARC - CENTRAL PROVINCE / MAKIRA		-10.6	-10.6	161.75	161.75	SAQ			s_MATA-3 [6277]	THOLEIITE [6277]	65000000 [6277]	65000000 [6277]						SUBVARIOLITIC OR INTERGRANULAR TO INTERSERTAL [6277]	VOL					WR [6277]	47.1	1.86		14.2				11.25		7.8	0.22					55.516	0
[2625]	CONVERGENT MARGIN	SOLOMON ISLAND ARC / SOLOMON ISLAND ARC - WESTERN PROVINCE / NEW GEORGIA ISLANDS - NEW GEORGIA		-8.38	-8.43	157.8	157.85	SAE			s_NG/443 [2625]	PICRITE [2625]									VOL					WR [2625]	48.84	0.43		11.9	0.08	4.02	6.08	9.6972	11.27	13.16	0.2		1.3	1.95	0.2	70.9536	1.80865		0.4	0.24
[2625]	CONVERGENT MARGIN	SOLOMON ISLAND ARC / SOLOMON ISLAND ARC - WESTERN PROVINCE / NEW GEORGIA ISLANDS - NEW GEORGIA		-8.38	-8.43	157.8	157.85	SAE			s_NG/450 [2625]	PICRITE [2625]									VOL					WR [2625]	48.68	0.43		12.44	0.08	3.9	6.49	9.99922	11.17	11.36	0.2		1.51	1.93	0.24	67.1588	2.08338		1.2	0.48
[7174]	CONVERGENT MARGIN	SOLOMON ISLAND ARC / SOLOMON ISLAND ARC - WESTERN PROVINCE / NEW GEORGIA ISLANDS - NEW GEORGIA		-8.38	-8.43	157.8	157.85	SAE			s_S47 [7174]	BASALT [7174]									VOL					WR [7174]	49.5	0.57		12.2		5.73	4.64	9.79585	10.7	13.6	0.18		1.12	1.9	0.26	71.4205	1.40314
[7174]	CONVERGENT MARGIN	SOLOMON ISLAND ARC / SOLOMON ISLAND ARC - WESTERN PROVINCE / NEW GEORGIA ISLANDS - NEW GEORGIA		-8.38	-8.43	157.8	157.85	SAE			s_S66 [7174]	PICRITE [7174]									VOL					WR [7174]	48.5	0.52		10.1		5.18	6.37	11.031	10.3	14.7	0.26		1.11	1.75	0.21	70.577	1.4872
[7174]	CONVERGENT MARGIN	SOLOMON ISLAND ARC / SOLOMON ISLAND ARC - WESTERN PROVINCE / NEW GEORGIA ISLANDS - NEW GEORGIA		-8.38	-8.43	157.8	157.85	SAE			s_SE 1 [7174]	PICRITE [7174]									VOL					WR [7174]	47.7	0.45		16		3.49	4.63	7.7703	11.6	12.1	0.14		0.72	1.86	0.22	73.7048	1.41626
[7174]	CONVERGENT MARGIN	SOLOMON ISLAND ARC / SOLOMON ISLAND ARC - WESTERN PROVINCE / NEW GEORGIA ISLANDS - NEW GEORGIA		-8.38	-8.43	157.8	157.85	SAE			s_S22 [7174]	PICRITE [7174]									VOL					WR [7174]	48	0.6		12.9		3.39	6.06	9.11032	10.6	14.6	0.16		0.54	1.78	0.18	74.2576	1.07648
[7174]	CONVERGENT MARGIN	SOLOMON ISLAND ARC / SOLOMON ISLAND ARC - WESTERN PROVINCE / NEW GEORGIA ISLANDS - NEW GEORGIA		-8.38	-8.43	157.8	157.85	SAE			s_S32 [7174]	BASALT [7174]									VOL					WR [7174]	49.9	0.8		14.8		5.16	4.92	9.56297	10.9	7.07	0.18		2.01	2.45	0.32	57.0955	2.88284
[7174]	CONVERGENT MARGIN	SOLOMON ISLAND ARC / SOLOMON ISLAND ARC - WESTERN PROVINCE / NEW GEORGIA ISLANDS - NEW GEORGIA		-8.38	-8.43	157.8	157.85	SAE			s_S40 [7174]	PICRITE [7174]									VOL					WR [7174]	48.2	0.58		10.9		5.76	6.05	11.2328	9.61	14.9	0.19		0.82	1.77	0.21	70.4809	1.29002
[7174]	CONVERGENT MARGIN	SOLOMON ISLAND ARC / SOLOMON ISLAND ARC - WESTERN PROVINCE / NEW GEORGIA ISLANDS - NEW GEORGIA		-8.38	-8.43	157.8	157.85	SAE			s_S64 [7174]	BASALT [7174]									VOL					WR [7174]	49.8	0.66		14.5		7.05	4.57	10.9136	10.4	6.51	0.18		1.42	2.34	0.3	51.7772	2.07906
[7174]	CONVERGENT MARGIN	SOLOMON ISLAND ARC / SOLOMON ISLAND ARC - WESTERN PROVINCE / NEW GEORGIA ISLANDS - NEW GEORGIA		-8.38	-8.43	157.8	157.85	SAE			s_S71 [7174]	PICRITE [7174]									VOL					WR [7174]	49.5	0.68		11.4		3.86	6.36	9.83323	9.59	13.8	0.19		0.94	1.99	0.2	71.6403	1.32075
[7174]	CONVERGENT MARGIN	SOLOMON ISLAND ARC / SOLOMON ISLAND ARC - WESTERN PROVINCE / NEW GEORGIA ISLANDS - NEW GEORGIA		-8.38	-8.43	157.8	157.85	SAE			s_SE 2 [7174]	BASALT [7174]									VOL					WR [7174]	47.5	0.44		15.8		4.72	4.99	9.23706	11.4	11.7	0.14		0.73	1.81	0.23	69.5117	1.43369
[7174]	CONVERGENT MARGIN	SOLOMON ISLAND ARC / SOLOMON ISLAND ARC - WESTERN PROVINCE / NEW GEORGIA ISLANDS - NEW GEORGIA		-8.38	-8.43	157.8	157.85	SAE			s_SE 4 [7174]	PICRITE [7174]									VOL					WR [7174]	47.6	0.46		15.7		3.16	5.09	7.93337	11.4	12.6	0.14		0.69	1.69	0.22	74.0853	1.23139
[7174]	CONVERGENT MARGIN	SOLOMON ISLAND ARC / SOLOMON ISLAND ARC - WESTERN PROVINCE / NEW GEORGIA ISLANDS - NEW GEORGIA		-8.38	-8.43	157.8	157.85	SAE			s_S41 [7174]	PICRITE [7174]									VOL					WR [7174]	49.5	0.6		11.4		5.42	6.32	11.1969	9.87	13.1	0.23		1.02	1.79	0.22	67.8036	1.21478
[7174][22047][13436]	CONVERGENT MARGIN	SOLOMON ISLAND ARC / SOLOMON ISLAND ARC - WESTERN PROVINCE / NEW GEORGIA ISLANDS - NEW GEORGIA		-8.38	-8.43	157.8	157.85	SAE			s_SE 3 [7174] / s_S E 3 [22047]	BASALT [7174] / NOT GIVEN [22047]									VOL					WR [7174]	48.5	0.48		16.3		3.35	4.99	8.00433	11.9	11.6	0.14		0.72	1.94	0.23	72.2883	1.28647
[7174][22047][13436]	CONVERGENT MARGIN	SOLOMON ISLAND ARC / SOLOMON ISLAND ARC - WESTERN PROVINCE / NEW GEORGIA ISLANDS - RENDOVA		-8.35	-8.35	157.32	157.32	SAE			s_S33 [7174] / s_S 33 [22047]	BASALT [7174] / NOT GIVEN [22047]									VOL					WR [7174]	49.1	0.77		14.2		5.22	5.43	10.127	12.1	7.84	0.17		1.74	2.42	0.32	58.2203	2.83698
[13436]	CONVERGENT MARGIN	SOLOMON ISLAND ARC / SOLOMON ISLAND ARC - WESTERN PROVINCE / NEW GEORGIA ISLANDS - NEW GEORGIA		-8.3367	-8.3367	157.605	157.605	SAE			s_S 18 [13436]	BASALT [13436]									VOL					WR [13436]	47.45	0.46		16.45		3.66	4.96	8.25327	11.94	10.64	0.16		0.69	1.79	0.21	69.8844	1.38211
[13436]	CONVERGENT MARGIN	SOLOMON ISLAND ARC / SOLOMON ISLAND ARC - WESTERN PROVINCE / NEW GEORGIA ISLANDS - RENDOVA		-8.5575	-8.5575	157.206	157.206	SAE			s_S 137 REN [13436]	BASALT [13436]									VOL					WR [13436]	49.55	0.57		15.1		3.9	4.85	8.35922	11.39	9.33	0.15		1.28	2	0.216	66.7668	1.6425
[13436]	CONVERGENT MARGIN	SOLOMON ISLAND ARC / SOLOMON ISLAND ARC - WESTERN PROVINCE / NEW GEORGIA ISLANDS - NEW GEORGIA		-8.008	-8.008	157.419	157.419	SAE			s_S 141 NG [13436]	BASALT [13436]									VOL					WR [13436]	50.01	0.86		17.08		4.87	4.08	8.46203	11.24	6.61	0.16		0.87	2.76	0.234	58.438	1.87973
[13436]	CONVERGENT MARGIN	SOLOMON ISLAND ARC / SOLOMON ISLAND ARC - EASTERN PROVINCE / SANTA CRUZ ARCHIPELAGO - UTUPUA		-11.2448	-11.2448	166.515	166.515	SAE			s_S 197 UTU [13436]	BASALT [13436]									VOL					WR [13436]	48.39	0.62		17		5.5	3.83	8.7789	10.83	6.72	0.17		0.94	2.18	0.097	57.9452	1.80601
[13436]	CONVERGENT MARGIN	SOLOMON ISLAND ARC / SOLOMON ISLAND ARC - EASTERN PROVINCE / SANTA CRUZ ARCHIPELAGO - UTUPUA		-11.2521	-11.2521	166.527	166.527	SAE			s_S 199 UTU [13436]	BASALT [13436]									VOL					WR [13436]	49.5	0.72		14.1		4.18	5.76	9.52116	12.28	8.31	0.18		0.86	1.87	0.177	61.105	1.1466
[13787]	CONVERGENT MARGIN	SOLOMON ISLAND ARC / SOLOMON ISLAND ARC - CENTRAL PROVINCE / SAVO	REMBOKOLA FAN	-9.17	-9.17	159.83	159.83	SAQ			s_SV1 [13787]	MUGEARITE [13787]									VOL					WR [13787]	52.35	0.68		15.33				8.38	10.18	6.88	0.15		1.35	3.71	0.19	59.6417	2.73835
[15007]	CONVERGENT MARGIN	SOLOMON ISLAND ARC / SOLOMON ISLAND ARC - WESTERN PROVINCE / NEW GEORGIA ISLANDS - VELLA LAVELLA		-7.75	-7.75	156.58	156.58	SAE			s_VL 103 [15007]	BASALT [15007]									VOL					WR [15007]	50.1	0.806		14.1		4.79	5.22	9.53004	9.84	10.6	0.181		1.06	2.23	0.21	66.6899	1.52452
[15007]	CONVERGENT MARGIN	SOLOMON ISLAND ARC / SOLOMON ISLAND ARC - WESTERN PROVINCE / NEW GEORGIA ISLANDS - RANONGGA		-8.05	-8.05	156.55	156.55	SAE			s_RG 115 [15007]	BASALT [15007]									VOL					WR [15007]	51	0.667		15.6		4.07	6.33	9.99219	11.4	6.87	0.182		0.93	1.71	0.159	55.3086	0.8712
[15007]	CONVERGENT MARGIN	SOLOMON ISLAND ARC / SOLOMON ISLAND ARC - WESTERN PROVINCE / NEW GEORGIA ISLANDS - RANONGGA		-8.05	-8.05	156.55	156.55	SAE			s_RG 117 [15007]	BASALT [15007]									VOL					WR [15007]	48.2	0.684		13.4		5.43	5.54	10.4259	9.88	8.3	0.197		2.39	2.3	0.34	58.8979	4.23002
[2596]	CONVERGENT MARGIN	SOLOMON ISLAND ARC / SOLOMON ISLAND ARC - WESTERN PROVINCE / NEW GEORGIA ISLANDS - KOLO CALDERA		-8	-8.69	157.16	157.9	SAE			s_R44682 [2596]	PICRITE [2596]									VOL					WR [2596]	48.6	0.5		11.2		5.55	7.06	12.0539	10.4	12	0.18		1.22	1.88	0.31	64.1828	1.71607
[2596]	CONVERGENT MARGIN	SOLOMON ISLAND ARC / SOLOMON ISLAND ARC - WESTERN PROVINCE / NEW GEORGIA ISLANDS - KOLO CALDERA		-8	-8.69	157.16	157.9	SAE			s_R44687 [2596]	PICRITE [2596]									VOL					WR [2596]	49.5	0.57		12.8		4.5	6.05	10.0991	11	10.8	0.25		1.45	2.15	0.3	65.8111	1.99385
[2629]	CONVERGENT MARGIN	SOLOMON ISLAND ARC / SOLOMON ISLAND ARC - WESTERN PROVINCE / NEW GEORGIA ISLANDS - KOLOMBANGARA		-7.89	-8.11	156.97	157.16	SAE			s_KB-309 [2629]	BASALT, OLIVINE [2629]				PLIOCENE [2629]					VOL					WR [2629]	48.28	0.72		14.23		4.6	5.35	9.48908	11.25	8.35	0.19		0.99	1.53	0.23	61.2992	1.20273		0.98	0.79
[2629]	CONVERGENT MARGIN	SOLOMON ISLAND ARC / SOLOMON ISLAND ARC - WESTERN PROVINCE / NEW GEORGIA ISLANDS - KOLOMBANGARA		-7.89	-8.11	156.97	157.16	SAE			s_KB-356 [2629]	BASALT, OLIVINE [2629]				PLIOCENE [2629]					VOL					WR [2629]	49.23	0.74		16.92		3.6	5.98	9.21928	9.93	8.38	0.2		1.48	2.07	0.32	62.0657	2.02287		1.32	0.11
[13436][15727]	CONVERGENT MARGIN	SOLOMON ISLAND ARC / SOLOMON ISLAND ARC - WESTERN PROVINCE / NEW GEORGIA ISLANDS - GHIZO		-8.1094	-8.1094	156.842	156.842	SAE			s_S 3 [13436]	BASALT [13436] / NOT GIVEN [15727]									VOL					WR [13436]	46.7	0.66		15.2		3.19	5.78	8.65036	12.9	11	0.22		0.07	1.12	0.06	69.5949	0.38273
[13436][22047]	CONVERGENT MARGIN	SOLOMON ISLAND ARC / SOLOMON ISLAND ARC - WESTERN PROVINCE / NEW GEORGIA ISLANDS - NEW GEORGIA		-8.4689	-8.4689	157.828	157.828	SAE			s_S 53 [13436]	BASALT [13436] / NOT GIVEN [22047]									VOL					WR [13436]	50.82	0.84		15.86		4.78	4.55	8.85104	10.23	6.82	0.17		0.96	2.64	0.21	58.1056	1.65729
[13436][15727]	CONVERGENT MARGIN	SOLOMON ISLAND ARC / SOLOMON ISLAND ARC - WESTERN PROVINCE / NEW GEORGIA ISLANDS - VELLA LAVELLA		-7.7009	-7.7009	156.718	156.718	SAE			s_S 108 VL [13436] / s_S 108 [15727]	ANDESITE, BASALTIC [13436] / NOT GIVEN [15727]									VOL					WR [13436]	51.83	0.9		15.29		3.6	5.11	8.34928	9.61	7.29	0.18		1.14	2.73	0.226	61.1142	1.69614
[13436][15727]	CONVERGENT MARGIN	SOLOMON ISLAND ARC / SOLOMON ISLAND ARC - WESTERN PROVINCE / NEW GEORGIA ISLANDS - NEW GEORGIA		-8.008	-8.008	157.419	157.419	SAE			s_S 142 NG [13436] / s_S 142 [15727]	ANDESITE, BASALTIC [13436] / NOT GIVEN [15727]									VOL					WR [13436]	52.43	0.68		15.05		2.43	6.01	8.19651	8.43	8.88	0.19		0.88	2.81	0.202	66.1028	1.44391
[13436][22047][15727]	CONVERGENT MARGIN	SOLOMON ISLAND ARC / SOLOMON ISLAND ARC - WESTERN PROVINCE / RUSSELL ISLANDS - MBOROKUA		-9.0248	-9.0248	158.742	158.742	SAE			s_S 153 MBO [13436] / s_S 153 [22047]	BASALT [13436] / NOT GIVEN [22047]									VOL					WR [13436]	48.36	0.76		13.53		4.43	6.88	10.8661	13.14	7.46	0.2		0.62	1.89	0.127	55.2726	1.17539
[13436][22047][15727]	CONVERGENT MARGIN	SOLOMON ISLAND ARC / SOLOMON ISLAND ARC - WESTERN PROVINCE / RUSSELL ISLANDS - PAVUVU		-9.062	-9.062	159.143	159.143	SAE			s_S 158 PAV [13436] / s_S 158 [22047]	BASALT [13436] / NOT GIVEN [22047]									VOL					WR [13436]	50.12	0.67		14.85		4.62	5.1	9.25708	12.08	7.99	0.17		0.63	2.22	0.097	60.8399	1.1408
[13436][15727]	CONVERGENT MARGIN	SOLOMON ISLAND ARC / SOLOMON ISLAND ARC - WESTERN PROVINCE / RUSSELL ISLANDS - MBANIKA		-9.1036	-9.1036	159.188	159.188	SAE			s_S 160 MBA [13436] / s_S 160 [15727]	ANDESITE, BASALTIC [13436] / NOT GIVEN [15727]									VOL					WR [13436]	51.77	0.59		13.86		3.34	5.97	8.97533	11.2	8.21	0.17		0.68	2.18	0.106	62.2144	0.93268
[13436][15727]	CONVERGENT MARGIN	SOLOMON ISLAND ARC / SOLOMON ISLAND ARC - CENTRAL PROVINCE / SAVO		-9.1569	-9.1569	159.802	159.802	SAE			s_S 171 SAV [13436] / s_S 171 [15727]	BASALT [13436] / NOT GIVEN [15727]									VOL					WR [13436]	49.97	0.64		13.97		5.12	3.88	8.48698	11.53	7.8	0.16		1.24	2.65	0.122	62.3253	2.17103
[13436][22047][15727]	CONVERGENT MARGIN	SOLOMON ISLAND ARC / SOLOMON ISLAND ARC - EASTERN PROVINCE / SANTA CRUZ ARCHIPELAGO - VANIKORO	MANIEVE	-11.6565	-11.6565	166.923	166.923	SAE			s_S 193 VAN [13436] / s_S 193 [22047]	BASALT [13436] / NOT GIVEN [22047]									VOL					WR [13436]	49.45	0.57		14.13		4.24	6.25	10.0652	12.26	8.83	0.19		0.71	1.87	0.101	61.227	1.032
[13436][22047]	CONVERGENT MARGIN	SOLOMON ISLAND ARC / SOLOMON ISLAND ARC - EASTERN PROVINCE / SANTA CRUZ ARCHIPELAGO - VANIKORO	TE^ ANU	-11.6256	-11.6256	166.96	166.96	SAE			s_S 194 VAN [13436] / s_194 [22047]	ANDESITE, BASALTIC [13436] / NOT GIVEN [22047]									VOL					WR [13436]	51.67	0.57		16.06		4.03	5.13	8.75619	10.74	6.74	0.17		0.63	2	0.1	58.0807	0.797797
[13436][15727]	CONVERGENT MARGIN	SOLOMON ISLAND ARC / SOLOMON ISLAND ARC - EASTERN PROVINCE / SANTA CRUZ ARCHIPELAGO - UTUPUA		-11.2925	-11.2925	166.495	166.495	SAE			s_S 204 UTU [13436] / s_S 204 [15727]	PICRITE [13436] / NOT GIVEN [15727]									VOL					WR [13436]	47.61	0.67		11.25		4.03	6.31	9.93619	11.39	13.35	0.19		1.13	1.52	0.205	70.7468	1.52332
[13436][15727]	CONVERGENT MARGIN	SOLOMON ISLAND ARC / SOLOMON ISLAND ARC - EASTERN PROVINCE / SANTA CRUZ ARCHIPELAGO - UTUPUA		-11.2568	-11.2568	166.576	166.576	SAE			s_S 206 UTU [13436] / s_S 206 [15727]	BASALT [13436] / NOT GIVEN [15727]									VOL					WR [13436]	49.22	0.71		12.89		4.66	5.36	9.55307	12.78	8.94	0.18		1.39	1.83	0.262	62.7489	1.66695
[2262]	CONVERGENT MARGIN	SOLOMON ISLAND ARC / SOLOMON ISLAND ARC - WESTERN PROVINCE / NEW GEORGIA ISLANDS - KOLOMBANGARA		-7.89	-8.11	156.97	157.16	SAE			s_KB-602 [2262]	BASALT, OLIVINE [2262]				CENOZOIC [2262]				APHYRIC [2262]	VOL					WR [2262]	48.33	0.64		12.28		4.21	5.24	9.02816	11.89	10.19	0.18		0.89	1.4	0.21	67.0146	0.983884		1.79	0.78
[truncated: 124 more columns]

## Sheet: Final
CITATIONS	TECTONIC SETTING	LOCATION	LOCATION COMMENT	LATITUDE MIN	LATITUDE MAX	LONGITUDE MIN	LONGITUDE MAX	LAND OR SEA	ELEVATION MIN	ELEVATION MAX	SAMPLE NAME	ROCK NAME	MIN. AGE (YRS.)	MAX. AGE (YRS.)	GEOL.	AGE	ERUPTION DAY	ERUPTION MONTH	ERUPTION YEAR	ROCK TEXTURE	ROCK TYPE	DRILL DEPTH MIN	DRILL DEPTHAX	ALTERATION	MINERAL	MATERIAL	SIO2(WT%)	TIO2(WT%)	B2O3(WT%)	AL2O3(WT%)	CR2O3(WT%)	FE2O3(WT%)	FEO(WT%)	FEOT(WT%)	CAO(WT%)	MGO(WT%)	MNO(WT%)	NIO(WT%)	K2O(WT%)	NA2O(WT%)	P2O5(WT%)	Mg#	RI	H2O(WT%)	H2OP(WT%)	H2OM(WT%)	H2OT(WT%)	CO2(WT%)	CO1(WT%)
[13436]	CONVERGENT MARGIN	SOLOMON ISLAND ARC / SOLOMON ISLAND ARC - WESTERN PROVINCE / NEW GEORGIA ISLANDS - NEW GEORGIA		-8.3367	-8.3367	157.605	157.605	SAE			s_S 18 [13436]	BASALT [13436]									VOL					WR [13436]	47.45	0.46		16.45		3.66	4.96	8.25327	11.94	10.64	0.16		0.69	1.79	0.21	69.8844	1.38211
[7174]	CONVERGENT MARGIN	SOLOMON ISLAND ARC / SOLOMON ISLAND ARC - WESTERN PROVINCE / NEW GEORGIA ISLANDS - NEW GEORGIA		-8.38	-8.43	157.8	157.85	SAE			s_SE 2 [7174]	BASALT [7174]									VOL					WR [7174]	47.5	0.44		15.8		4.72	4.99	9.23706	11.4	11.7	0.14		0.73	1.81	0.23	69.5117	1.43369
[13436][15727]	CONVERGENT MARGIN	SOLOMON ISLAND ARC / SOLOMON ISLAND ARC - WESTERN PROVINCE / NEW GEORGIA ISLANDS - GHIZO		-8.1094	-8.1094	156.842	156.842	SAE			s_S 3 [13436]	BASALT [13436] / NOT GIVEN [15727]									VOL					WR [13436]	46.7	0.66		15.2		3.19	5.78	8.65036	12.9	11	0.22		0.07	1.12	0.06	69.5949	0.38273
[13436][22047][15727]	CONVERGENT MARGIN	SOLOMON ISLAND ARC / SOLOMON ISLAND ARC - WESTERN PROVINCE / RUSSELL ISLANDS - PAVUVU		-9.062	-9.062	159.143	159.143	SAE			s_S 158 PAV [13436] / s_S 158 [22047]	BASALT [13436] / NOT GIVEN [22047]									VOL					WR [13436]	50.12	0.67		14.85		4.62	5.1	9.25708	12.08	7.99	0.17		0.63	2.22	0.097	60.8399	1.1408
[13436][15727]	CONVERGENT MARGIN	SOLOMON ISLAND ARC / SOLOMON ISLAND ARC - EASTERN PROVINCE / SANTA CRUZ ARCHIPELAGO - UTUPUA		-11.2925	-11.2925	166.495	166.495	SAE			s_S 204 UTU [13436] / s_S 204 [15727]	PICRITE [13436] / NOT GIVEN [15727]									VOL					WR [13436]	47.61	0.67		11.25		4.03	6.31	9.93619	11.39	13.35	0.19		1.13	1.52	0.205	70.7468	1.52332
[13436][15727]	CONVERGENT MARGIN	SOLOMON ISLAND ARC / SOLOMON ISLAND ARC - WESTERN PROVINCE / RUSSELL ISLANDS - MBANIKA		-9.1036	-9.1036	159.188	159.188	SAE			s_S 160 MBA [13436] / s_S 160 [15727]	ANDESITE, BASALTIC [13436] / NOT GIVEN [15727]									VOL					WR [13436]	51.77	0.59		13.86		3.34	5.97	8.97533	11.2	8.21	0.17		0.68	2.18	0.106	62.2144	0.93268
[13436][15727]	CONVERGENT MARGIN	SOLOMON ISLAND ARC / SOLOMON ISLAND ARC - EASTERN PROVINCE / SANTA CRUZ ARCHIPELAGO - UTUPUA		-11.2568	-11.2568	166.576	166.576	SAE			s_S 206 UTU [13436] / s_S 206 [15727]	BASALT [13436] / NOT GIVEN [15727]									VOL					WR [13436]	49.22	0.71		12.89		4.66	5.36	9.55307	12.78	8.94	0.18		1.39	1.83	0.262	62.7489	1.66695
[13436][22047][15727]	CONVERGENT MARGIN	SOLOMON ISLAND ARC / SOLOMON ISLAND ARC - EASTERN PROVINCE / SANTA CRUZ ARCHIPELAGO - VANIKORO	MANIEVE	-11.6565	-11.6565	166.923	166.923	SAE			s_S 193 VAN [13436] / s_S 193 [22047]	BASALT [13436] / NOT GIVEN [22047]									VOL					WR [13436]	49.45	0.57		14.13		4.24	6.25	10.0652	12.26	8.83	0.19		0.71	1.87	0.101	61.227	1.032
[2596]	CONVERGENT MARGIN	SOLOMON ISLAND ARC / SOLOMON ISLAND ARC - WESTERN PROVINCE / NEW GEORGIA ISLANDS - KOLO CALDERA		-8	-8.69	157.16	157.9	SAE			s_R44682 [2596]	PICRITE [2596]									VOL					WR [2596]	48.6	0.5		11.2		5.55	7.06	12.0539	10.4	12	0.18		1.22	1.88	0.31	64.1828	1.71607
[2596]	CONVERGENT MARGIN	SOLOMON ISLAND ARC / SOLOMON ISLAND ARC - WESTERN PROVINCE / NEW GEORGIA ISLANDS - KOLO CALDERA		-8	-8.69	157.16	157.9	SAE			s_R44687 [2596]	PICRITE [2596]									VOL					WR [2596]	49.5	0.57		12.8		4.5	6.05	10.0991	11	10.8	0.25		1.45	2.15	0.3	65.8111	1.99385
[7174]	CONVERGENT MARGIN	SOLOMON ISLAND ARC / SOLOMON ISLAND ARC - WESTERN PROVINCE / NEW GEORGIA ISLANDS - NEW GEORGIA		-8.38	-8.43	157.8	157.85	SAE			s_S66 [7174]	PICRITE [7174]									VOL					WR [7174]	48.5	0.52		10.1		5.18	6.37	11.031	10.3	14.7	0.26		1.11	1.75	0.21	70.577	1.4872
[7174]	CONVERGENT MARGIN	SOLOMON ISLAND ARC / SOLOMON ISLAND ARC - WESTERN PROVINCE / NEW GEORGIA ISLANDS - NEW GEORGIA		-8.38	-8.43	157.8	157.85	SAE			s_S40 [7174]	PICRITE [7174]									VOL					WR [7174]	48.2	0.58		10.9		5.76	6.05	11.2328	9.61	14.9	0.19		0.82	1.77	0.21	70.4809	1.29002
[13436]	CONVERGENT MARGIN	SOLOMON ISLAND ARC / SOLOMON ISLAND ARC - EASTERN PROVINCE / SANTA CRUZ ARCHIPELAGO - UTUPUA		-11.2521	-11.2521	166.527	166.527	SAE			s_S 199 UTU [13436]	BASALT [13436]									VOL					WR [13436]	49.5	0.72		14.1		4.18	5.76	9.52116	12.28	8.31	0.18		0.86	1.87	0.177	61.105	1.1466
[13436][15727]	CONVERGENT MARGIN	SOLOMON ISLAND ARC / SOLOMON ISLAND ARC - CENTRAL PROVINCE / SAVO		-9.1569	-9.1569	159.802	159.802	SAE			s_S 171 SAV [13436] / s_S 171 [15727]	BASALT [13436] / NOT GIVEN [15727]									VOL					WR [13436]	49.97	0.64		13.97		5.12	3.88	8.48698	11.53	7.8	0.16		1.24	2.65	0.122	62.3253	2.17103
[7174]	CONVERGENT MARGIN	SOLOMON ISLAND ARC / SOLOMON ISLAND ARC - WESTERN PROVINCE / NEW GEORGIA ISLANDS - NEW GEORGIA		-8.38	-8.43	157.8	157.85	SAE			s_S47 [7174]	BASALT [7174]									VOL					WR [7174]	49.5	0.57		12.2		5.73	4.64	9.79585	10.7	13.6	0.18		1.12	1.9	0.26	71.4205	1.40314
[13436]	CONVERGENT MARGIN	SOLOMON ISLAND ARC / SOLOMON ISLAND ARC - WESTERN PROVINCE / NEW GEORGIA ISLANDS - RENDOVA		-8.5575	-8.5575	157.206	157.206	SAE			s_S 137 REN [13436]	BASALT [13436]									VOL					WR [13436]	49.55	0.57		15.1		3.9	4.85	8.35922	11.39	9.33	0.15		1.28	2	0.216	66.7668	1.6425
[7174]	CONVERGENT MARGIN	SOLOMON ISLAND ARC / SOLOMON ISLAND ARC - WESTERN PROVINCE / NEW GEORGIA ISLANDS - NEW GEORGIA		-8.38	-8.43	157.8	157.85	SAE			s_S41 [7174]	PICRITE [7174]									VOL					WR [7174]	49.5	0.6		11.4		5.42	6.32	11.1969	9.87	13.1	0.23		1.02	1.79	0.22	67.8036	1.21478
[15007]	CONVERGENT MARGIN	SOLOMON ISLAND ARC / SOLOMON ISLAND ARC - WESTERN PROVINCE / NEW GEORGIA ISLANDS - VELLA LAVELLA		-7.75	-7.75	156.58	156.58	SAE			s_VL 103 [15007]	BASALT [15007]									VOL					WR [15007]	50.1	0.806		14.1		4.79	5.22	9.53004	9.84	10.6	0.181		1.06	2.23	0.21	66.6899	1.52452
[7174]	CONVERGENT MARGIN	SOLOMON ISLAND ARC / SOLOMON ISLAND ARC - WESTERN PROVINCE / NEW GEORGIA ISLANDS - NEW GEORGIA		-8.38	-8.43	157.8	157.85	SAE			s_S71 [7174]	PICRITE [7174]									VOL					WR [7174]	49.5	0.68		11.4		3.86	6.36	9.83323	9.59	13.8	0.19		0.94	1.99	0.2	71.6403	1.32075
[13436][15727]	CONVERGENT MARGIN	SOLOMON ISLAND ARC / SOLOMON ISLAND ARC - WESTERN PROVINCE / NEW GEORGIA ISLANDS - NEW GEORGIA		-8.008	-8.008	157.419	157.419	SAE			s_S 142 NG [13436] / s_S 142 [15727]	ANDESITE, BASALTIC [13436] / NOT GIVEN [15727]									VOL					WR [13436]	52.43	0.68		15.05		2.43	6.01	8.19651	8.43	8.88	0.19		0.88	2.81	0.202	66.1028	1.44391
[13436][15727]	CONVERGENT MARGIN	SOLOMON ISLAND ARC / SOLOMON ISLAND ARC - WESTERN PROVINCE / NEW GEORGIA ISLANDS - VELLA LAVELLA		-7.7009	-7.7009	156.718	156.718	SAE			s_S 108 VL [13436] / s_S 108 [15727]	ANDESITE, BASALTIC [13436] / NOT GIVEN [15727]									VOL					WR [13436]	51.83	0.9		15.29		3.6	5.11	8.34928	9.61	7.29	0.18		1.14	2.73	0.226	61.1142	1.69614
[3718]	CONVERGENT MARGIN	SOLOMON ISLAND ARC / SOLOMON ISLAND ARC - CENTRAL PROVINCE / FLORIDA ISLANDS	SMALL NGGELA	-9.08	-9.08	160.25	160.25	SAE			s_SN163 [3718]	BASALT [3718]			LOWER [3718]	MIOCENE [3718]				AMYGDALOIDAL [3718]	VOL					WR [3718]	46.12	0.49		17.11				8.13	8.58	7.7	0.19		0.61	1.7	0.07	63.0286	1.71029	10.39
[2625]	CONVERGENT MARGIN	SOLOMON ISLAND ARC / SOLOMON ISLAND ARC - WESTERN PROVINCE / NEW GEORGIA ISLANDS - NEW GEORGIA		-8.38	-8.43	157.8	157.85	SAE			s_NG/443 [2625]	PICRITE [2625]									VOL					WR [2625]	48.84	0.43		11.9	0.08	4.02	6.08	9.6972	11.27	13.16	0.2		1.3	1.95	0.2	70.9536	1.80865		0.4	0.24
[2625]	CONVERGENT MARGIN	SOLOMON ISLAND ARC / SOLOMON ISLAND ARC - WESTERN PROVINCE / NEW GEORGIA ISLANDS - NEW GEORGIA		-8.38	-8.43	157.8	157.85	SAE			s_NG/450 [2625]	PICRITE [2625]									VOL					WR [2625]	48.68	0.43		12.44	0.08	3.9	6.49	9.99922	11.17	11.36	0.2		1.51	1.93	0.24	67.1588	2.08338		1.2	0.48
[2629]	CONVERGENT MARGIN	SOLOMON ISLAND ARC / SOLOMON ISLAND ARC - WESTERN PROVINCE / NEW GEORGIA ISLANDS - KOLOMBANGARA		-7.89	-8.11	156.97	157.16	SAE			s_KB-309 [2629]	BASALT, OLIVINE [2629]				PLIOCENE [2629]					VOL					WR [2629]	48.28	0.72		14.23		4.6	5.35	9.48908	11.25	8.35	0.19		0.99	1.53	0.23	61.2992	1.20273		0.98	0.79
[2629]	CONVERGENT MARGIN	SOLOMON ISLAND ARC / SOLOMON ISLAND ARC - WESTERN PROVINCE / NEW GEORGIA ISLANDS - KOLOMBANGARA		-7.89	-8.11	156.97	157.16	SAE			s_KB-356 [2629]	BASALT, OLIVINE [2629]				PLIOCENE [2629]					VOL					WR [2629]	49.23	0.74		16.92		3.6	5.98	9.21928	9.93	8.38	0.2		1.48	2.07	0.32	62.0657	2.02287		1.32	0.11
[2262]	CONVERGENT MARGIN	SOLOMON ISLAND ARC / SOLOMON ISLAND ARC - WESTERN PROVINCE / NEW GEORGIA ISLANDS - KOLOMBANGARA		-7.89	-8.11	156.97	157.16	SAE			s_KB-602 [2262]	BASALT, OLIVINE [2262]				CENOZOIC [2262]				APHYRIC [2262]	VOL					WR [2262]	48.33	0.64		12.28		4.21	5.24	9.02816	11.89	10.19	0.18		0.89	1.4	0.21	67.0146	0.983884		1.79	0.78
[truncated: 127 more columns]
