# Supplementary material for: Latitude-dependent oxygen fugacity in arc magmas
Source: Nat Commun. 2024 Jul 18;15:6050. doi: 10.1038/s41467-024-50337-6 (PMC11258285; doi:10.1038/s41467-024-50337-6)
Supplement: Supplementary file 19 — Source data [file 41467_2024_50337_MOESM19_ESM.zip › Raw data filtering process/SULAWESI_ARC 6.5.xlsx]

## Sheet: Raw Si Mg
CITATIONS	TECTONIC SETTING	LOCATION	LOCATION COMMENT	LATITUDE MIN	LATITUDE MAX	LONGITUDE MIN	LONGITUDE MAX	LAND OR SEA	ELEVATION MIN	ELEVATION MAX	SAMPLE NAME	ROCK NAME	MIN. AGE (YRS.)	MAX. AGE (YRS.)	GEOL.	AGE	ERUPTION DAY	ERUPTION MONTH	ERUPTION YEAR	ROCK TEXTURE	ROCK TYPE	DRILL DEPTH MIN	DRILL DEPTHAX	ALTERATION	MINERAL	MATERIAL	SIO2(WT%)	TIO2(WT%)	B2O3(WT%)	AL2O3(WT%)	CR2O3(WT%)	FE2O3(WT%)	FEO(WT%)	FEOT(WT%)	CAO(WT%)	MGO(WT%)	MNO(WT%)	NIO(WT%)	K2O(WT%)	NA2O(WT%)	P2O5(WT%)	H2O(WT%)	H2OP(WT%)	H2OM(WT%)	H2OT(WT%)	CO2(WT%)	CO1(WT%)	F(WT%)	CL(WT%)
[4941]	CONVERGENT MARGIN	SULAWESI ARC / SULAWESI ARC / SULAWESI / ULUBILA		-5	-5	120	120	SAE			s_B350 [4941]	NOT GIVEN [4941]								MICROCRYSTALLINE, PORPHYRITIC [4941]	VOL					WR [4941]	55.33	0.74		16.1				5.51	7.57	2.87	0.15		4.77	4.11	0.47
[4941]	CONVERGENT MARGIN	SULAWESI ARC / SULAWESI ARC / SULAWESI / ULUBILA		-5	-5	120	120	SAE			s_B469 [4941]	NOT GIVEN [4941]								MICROCRYSTALLINE, PORPHYRITIC [4941]	VOL					WR [4941]	62.64	0.48		17.93				3.2	1.8	0.56	0.05		5.65	5.14	0.15
[4941]	CONVERGENT MARGIN	SULAWESI ARC / SULAWESI ARC / SULAWESI / ULUBILA		-5	-5	120	120	SAE			s_B472 [4941]	NOT GIVEN [4941]								MICROCRYSTALLINE, PORPHYRITIC [4941]	VOL					WR [4941]	55.08	1.11		19.33				5.37	4.97	1.83	0.22		4.39	3.55	0.34
[4941]	CONVERGENT MARGIN	SULAWESI ARC / SULAWESI ARC / SULAWESI / BILA		-5	-5	120	120	SAE			s_B328 [4941]	TEPHRITE [4941]								APHANITIC, PORPHYRITIC [4941]	VOL					WR [4941]	42.28	1.51		16.51				9.67	12.94	4.88	0.24		5.74	1.24	1.32
[4941]	CONVERGENT MARGIN	SULAWESI ARC / SULAWESI ARC / SULAWESI / BILA		-5	-5	120	120	SAE			s_B342 [4941]	TEPHRITE [4941]								APHANITIC, PORPHYRITIC [4941]	VOL					WR [4941]	42.52	1.47		16.63				9.67	13.09	4.73	0.25		5.81	1.61	1.31
[4941]	CONVERGENT MARGIN	SULAWESI ARC / SULAWESI ARC / SULAWESI / KAHU		-5	-5	120	120	SAE			s_B74 [4941]	ANDESITE, BASALTIC [4941]								PORPHYRITIC [4941]	VOL					WR [4941]	50.33	1.02		16.88				8.63	8.73	4.39	0.14		2.17	3.18	0.52
[4941]	CONVERGENT MARGIN	SULAWESI ARC / SULAWESI ARC / SULAWESI / KAHU		-5	-5	120	120	SAE			s_B475 [4941]	ANDESITE, BASALTIC [4941]								PORPHYRITIC [4941]	VOL					WR [4941]	59.57	0.77		15.44				5.51	5.59	3.39	0.1		2.99	2.87	0.18
[4941]	CONVERGENT MARGIN	SULAWESI ARC / SULAWESI ARC / SULAWESI / KAHU		-5	-5	120	120	SAE			s_B485 [4941]	ANDESITE, BASALTIC [4941]								PORPHYRITIC [4941]	VOL					WR [4941]	49.99	1.11		16.07				9.15	10.29	4.5	0.17		2.52	2.91	0.31
[4941]	CONVERGENT MARGIN	SULAWESI ARC / SULAWESI ARC / SULAWESI / LEMO		-5	-5	120	120	SAE			s_B48 [4941]	ANDESITE [4941]								PORPHYRITIC [4941]	VOL					WR [4941]	57.96	0.78		15.78				5.89	5.82	3.27	0.16		4.08	3.23	0.44
[4941]	CONVERGENT MARGIN	SULAWESI ARC / SULAWESI ARC / SULAWESI / LEMO		-5	-5	120	120	SAE			s_B86 [4941]	ANDESITE [4941]								PORPHYRITIC [4941]	VOL					WR [4941]	57.57	0.9		16.18				6.49	6	3.17	0.12		3.79	3.05	0.42
[4941]	CONVERGENT MARGIN	SULAWESI ARC / SULAWESI ARC / SULAWESI / LEMO		-5	-5	120	120	SAE			s_B338 [4941]	ANDESITE [4941]								PORPHYRITIC [4941]	VOL					WR [4941]	57.3	0.89		14.81				7.25	6.61	4.2	0.12		3.56	2.88	0.52
[4941]	CONVERGENT MARGIN	SULAWESI ARC / SULAWESI ARC / SULAWESI / MARARA		-5	-5	120	120	SAE			s_B42 [4941]	NOT GIVEN [4941]								PORPHYRITIC [4941]	VOL					WR [4941]	58.18	0.59		19.5				2.89	2.01	0.62	0.2		7.09	3.86	0.11
[4941]	CONVERGENT MARGIN	SULAWESI ARC / SULAWESI ARC / SULAWESI / MARARA		-5	-5	120	120	SAE			s_B369 [4941]	NOT GIVEN [4941]								PORPHYRITIC [4941]	VOL					WR [4941]	58.56	0.57		19.49				2.92	2.86	0.63	0.22		7.09	4.34	0.1
[4941]	CONVERGENT MARGIN	SULAWESI ARC / SULAWESI ARC / SULAWESI / PAKE		-5	-5	120	120	SAE			s_B53 [4941]	BASALT [4941]								PORPHYRITIC [4941]	VOL					WR [4941]	50.49	0.87		18.53				8	6.28	2.8	0.37		4.07	2.79	0.05
[4941]	CONVERGENT MARGIN	SULAWESI ARC / SULAWESI ARC / SULAWESI / SOPOC		-5	-5	120	120	SAE			s_B27 [4941]	ANDESITE, BASALTIC [4941]								PORPHYRITIC [4941]	VOL					WR [4941]	49.84	0.79		17.47				8.67	9.5	3.56	0.18		3.24	2.77	0.37
[4941]	CONVERGENT MARGIN	SULAWESI ARC / SULAWESI ARC / SULAWESI / SOPOC		-5	-5	120	120	SAE			s_B54 [4941]	ANDESITE, BASALTIC [4941]								PORPHYRITIC [4941]	VOL					WR [4941]	48.51	0.88		18.08				9.1	9.76	3.82	0.21		2.07	3.06	0.45
[4941]	CONVERGENT MARGIN	SULAWESI ARC / SULAWESI ARC / SULAWESI / BIRU		-5	-5	120	120	SAE			s_B21 [4941]	SYENITE [4941]								HOLOCRYSTALLINE [4941]	PLU					WR [4941]	55.6	0.62		17.75				5.82	6.21	1.93	0.13		4.81	3.78	0.34
[4941]	CONVERGENT MARGIN	SULAWESI ARC / SULAWESI ARC / SULAWESI / BIRU		-5	-5	120	120	SAE			s_B22 [4941]	SYENITE [4941]								HOLOCRYSTALLINE [4941]	PLU					WR [4941]	56.11	0.65		18.3				5.61	6.03	1.82	0.12		4.9	4.01	0.32
[4941]	CONVERGENT MARGIN	SULAWESI ARC / SULAWESI ARC / SULAWESI / LANGI		-5	-5	120	120	SAE			s_B360 [4941]	NOT GIVEN [4941]								HOLOCRYSTALLINE [4941]	PLU					WR [4941]	64.92	0.52		16.03				3.84	3.92	1.78	0.07		2.04	4.62	0.25
[4941]	CONVERGENT MARGIN	SULAWESI ARC / SULAWESI ARC / SULAWESI / LANGI		-5	-5	120	120	SAE			s_B370 [4941]	NOT GIVEN [4941]								HOLOCRYSTALLINE [4941]	PLU					WR [4941]	66.7	0.5		15.95				3.83	6.95	1.84	0.07		1.89	4.46	0.15
[4941]	CONVERGENT MARGIN	SULAWESI ARC / SULAWESI ARC / SULAWESI / LANGI		-5	-5	120	120	SAE			s_B18 [4941]	ANDESITE, BASALTIC [4941]								PORPHYRITIC [4941]	VOL					WR [4941]	54.74	0.87		16.31				7.19	8.94	4.45	0.19		0.16	2.46	0.19
[4941]	CONVERGENT MARGIN	SULAWESI ARC / SULAWESI ARC / SULAWESI / LANGI		-5	-5	120	120	SAE			s_B19 [4941]	ANDESITE, BASALTIC [4941]								PORPHYRITIC [4941]	VOL					WR [4941]	57.87	0.59		17.5				5.35	5.73	2.56	0.1		1.96	2.86	0.13
[4941]	CONVERGENT MARGIN	SULAWESI ARC / SULAWESI ARC / SULAWESI / PAKE		-5	-5	120	120	SAE			s_B53 [4941]	BASALT [4941]								PORPHYRITIC [4941]	VOL					WR [4941]
[4941]	CONVERGENT MARGIN	SULAWESI ARC / SULAWESI ARC / SULAWESI / KAHU		-5	-5	120	120	SAE			s_B485 [4941]	ANDESITE, BASALTIC [4941]								PORPHYRITIC [4941]	VOL					WR [4941]
[4941]	CONVERGENT MARGIN	SULAWESI ARC / SULAWESI ARC / SULAWESI / LANGI		-5	-5	120	120	SAE			s_B19 [4941]	ANDESITE, BASALTIC [4941]								PORPHYRITIC [4941]	VOL					WR [4941]
[4941]	CONVERGENT MARGIN	SULAWESI ARC / SULAWESI ARC / SULAWESI / ULUBILA		-5	-5	120	120	SAE			s_B472_LEACHATE [4941]	NOT GIVEN [4941]								MICROCRYSTALLINE, PORPHYRITIC [4941]	VOL					WR [4941]
[4941]	CONVERGENT MARGIN	SULAWESI ARC / SULAWESI ARC / SULAWESI / BILA		-5	-5	120	120	SAE			s_B328_LEACHATE [4941]	TEPHRITE [4941]								APHANITIC, PORPHYRITIC [4941]	VOL					WR [4941]
[4941]	CONVERGENT MARGIN	SULAWESI ARC / SULAWESI ARC / SULAWESI / KAHU		-5	-5	120	120	SAE			s_B74_LEACHATE [4941]	ANDESITE, BASALTIC [4941]								PORPHYRITIC [4941]	VOL					WR [4941]
[4941]	CONVERGENT MARGIN	SULAWESI ARC / SULAWESI ARC / SULAWESI / LEMO		-5	-5	120	120	SAE			s_B48_LEACHATE [4941]	ANDESITE [4941]								PORPHYRITIC [4941]	VOL					WR [4941]
[4941]	CONVERGENT MARGIN	SULAWESI ARC / SULAWESI ARC / SULAWESI / MARARA		-5	-5	120	120	SAE			s_B369_LEACHATE [4941]	NOT GIVEN [4941]								PORPHYRITIC [4941]	VOL					WR [4941]
[4941]	CONVERGENT MARGIN	SULAWESI ARC / SULAWESI ARC / SULAWESI / PAKE		-5	-5	120	120	SAE			s_B53_LEACHATE [4941]	BASALT [4941]								PORPHYRITIC [4941]	VOL					WR [4941]
[4941]	CONVERGENT MARGIN	SULAWESI ARC / SULAWESI ARC / SULAWESI / SOPOC		-5	-5	120	120	SAE			s_B27_LEACHATE [4941]	ANDESITE, BASALTIC [4941]								PORPHYRITIC [4941]	VOL					WR [4941]
[4941]	CONVERGENT MARGIN	SULAWESI ARC / SULAWESI ARC / SULAWESI / BIRU		-5	-5	120	120	SAE			s_B21_LEACHATE [4941]	SYENITE [4941]								HOLOCRYSTALLINE [4941]	PLU					WR [4941]
[4941]	CONVERGENT MARGIN	SULAWESI ARC / SULAWESI ARC / SULAWESI / LANGI		-5	-5	120	120	SAE			s_B18_LEACHATE [4941]	ANDESITE, BASALTIC [4941]								PORPHYRITIC [4941]	VOL					WR [4941]
[5802]	CONVERGENT MARGIN	SULAWESI ARC / SULAWESI ARC / SULAWESI	GOLD MINE NEAR RATATOTOK (MESEL)	0.85	0.85	124.7	124.7	SAE			s_MIN27 [5802]	ANDESITE [5802]	12000000 [5802]	14000000 [5802]							VOL					WR [5802]	58.96	0.67		17.73				6.28	9.27	2.94	0.13		0.73	3.07	0.13
[5802]	CONVERGENT MARGIN	SULAWESI ARC / SULAWESI ARC / SULAWESI	GOLD MINE NEAR RATATOTOK (MESEL)	0.85	0.85	124.7	124.7	SAE			s_MIN31 [5802]	ANDESITE [5802]	12000000 [5802]	14000000 [5802]							VOL					WR [5802]	60.28	0.65		17.74				6.06	7.41	3.5	0.17		0.8	3.16	0.13
[5802]	CONVERGENT MARGIN	SULAWESI ARC / SULAWESI ARC / SULAWESI	GOLD MINE NEAR RATATOTOK (MESEL)	0.85	0.85	124.7	124.7	SAE			s_MIN34 [5802]	ANDESITE [5802]	12000000 [5802]	14000000 [5802]							VOL					WR [5802]	59.21	0.69		17.91				6.14	6.72	3.77	0.16		1.16	4.02	0.12
[5802]	CONVERGENT MARGIN	SULAWESI ARC / SULAWESI ARC / SULAWESI	EAST OF LAKE TONDANO	1.3167	1.3167	124.9	124.9	SAE			s_MIN16 [5802]	ANDESITE [5802]	3000000 [5802]	3000000 [5802]							VOL					WR [5802]	57.77	0.76		17.39				7.49	7.73	3.96	0.15		1.64	2.81	0.16
[5802]	CONVERGENT MARGIN	SULAWESI ARC / SULAWESI ARC / SULAWESI	EAST OF LAKE TONDANO	1.3167	1.3167	124.9	124.9	SAE			s_MIN17 [5802]	BASALT [5802]	3000000 [5802]	3000000 [5802]							VOL					WR [5802]	51.24	0.88		19.37				10.09	9.49	5.26	0.2		0.53	2.61	0.15
[5802]	CONVERGENT MARGIN	SULAWESI ARC / SULAWESI ARC / SULAWESI	EAST OF LAKE TONDANO	1.3167	1.3167	124.9	124.9	SAE			s_MIN22 [5802]	BASALT [5802]	3000000 [5802]	3000000 [5802]							VOL					WR [5802]	52.95	0.85		18.93				9.46	9.53	4.68	0.2		0.41	2.7	0.15
[5802]	CONVERGENT MARGIN	SULAWESI ARC / SULAWESI ARC / SULAWESI / LOKON	SOUTH OF MANADO TUA	1.358	1.358	124.792	124.792	SAE			s_MIN2 [5802]	DACITE [5802]									VOL					WR [5802]	67.67	0.62		15.06				4.26	3.45	1.29	0.12		2.68	4.57	0.2
[5802]	CONVERGENT MARGIN	SULAWESI ARC / SULAWESI ARC / SULAWESI / LOKON	SOUTH OF MANADO TUA	1.358	1.358	124.792	124.792	SAE			s_MIN6 [5802]	ANDESITE [5802]									VOL					WR [5802]	60.85	0.82		16.25				6.71	6.29	3.01	0.14		1.97	3.64	0.21
[5802]	CONVERGENT MARGIN	SULAWESI ARC / SULAWESI ARC / SULAWESI / LOKON	SOUTH OF MANADO TUA	1.358	1.358	124.792	124.792	SAE			s_MIN11 [5802]	BASALT [5802]									VOL					WR [5802]	49.43	0.76		18.48				9.37	12.07	6.69	0.18		0.33	2.37	0.16
[5802]	CONVERGENT MARGIN	SULAWESI ARC / SULAWESI ARC / SULAWESI / LOKON	SOUTH OF MANADO TUA	1.358	1.358	124.792	124.792	SAE			s_MIN12 [5802]	DACITE [5802]									VOL					WR [5802]	67.83	0.62		15.08				4.16	3.37	1.27	0.12		2.71	4.57	0.19
[5802]	CONVERGENT MARGIN	SULAWESI ARC / SULAWESI ARC / SULAWESI / LOKON	SOUTH OF MANADO TUA	1.358	1.358	124.792	124.792	SAE			s_MIN13 [5802]	BASALT [5802]									VOL					WR [5802]	50.92	0.88		18.23				9.66	10.53	5.76	0.19		0.54	2.93	0.19
[5802]	CONVERGENT MARGIN	SULAWESI ARC / SULAWESI ARC / SULAWESI / LOKON	SOUTH OF MANADO TUA	1.358	1.358	124.792	124.792	SAE			s_MIN25 [5802]	RHYOLITE [5802]									VOL					WR [5802]	71.52	0.41		14.74				3.06	2.93	0.91	0.08		2.12	4.11	0.07
[5802]	CONVERGENT MARGIN	SULAWESI ARC / SULAWESI ARC / SULAWESI	MANADO TUA ISLAND	1.6333	1.6333	124.7	124.7	SAE			s_MIN44 [5802]	ANDESITE [5802]									VOL					WR [5802]	60.55	0.58		17.86				5.87	6.62	2.47	0.19		1.9	3.52	0.35
[5802]	CONVERGENT MARGIN	SULAWESI ARC / SULAWESI ARC / SULAWESI	MANADO TUA ISLAND	1.6333	1.6333	124.7	124.7	SAE			s_MIN46 [5802]	BASALT, SHOSHONITIC [5802]									VOL					WR [5802]	47.33	0.98		19.29				9.97	10.88	6.11	0.22		1.83	2.69	0.54
[5802]	CONVERGENT MARGIN	SULAWESI ARC / SULAWESI ARC / SULAWESI	MANADO TUA ISLAND	1.6333	1.6333	124.7	124.7	SAE			s_MIN47 [5802]	BASALT, SHOSHONITIC [5802]									VOL					WR [5802]	48.98	0.94		19.38				9.72	10.27	4.81	0.21		2.07	2.94	0.52
[4786][13600]	CONVERGENT MARGIN	SULAWESI ARC / SULAWESI ARC / SULAWESI / SOPUTAN		1.115	1.115	124.737	124.737	SAE			s_SP1.1 [4786] / s_SP1 [13600]	NOT GIVEN [4786]				QUATERNARY [4786]			1900		VOL					WR [4786]	49.6	0.88		20.2		10.79			10.35	4.97	0.202		0.31	2.64	0.106	0.11
[4786][13600]	CONVERGENT MARGIN	SULAWESI ARC / SULAWESI ARC / SULAWESI / SOPUTAN		1.115	1.115	124.737	124.737	SAE			s_SP2.1 [4786] / s_SP2 [13600]	NOT GIVEN [4786]				QUATERNARY [4786]			1900		VOL					WR [4786]	49.4	0.85		20.6		10.59			10.63	4.72	0.196		0.31	2.62	0.104	0.1
[4786][13600]	CONVERGENT MARGIN	SULAWESI ARC / SULAWESI ARC / SULAWESI / SOPUTAN		1.115	1.115	124.737	124.737	SAE			s_SP3.1 [4786] / s_SP3 [13600]	NOT GIVEN [4786]				QUATERNARY [4786]			1900		VOL					WR [4786]	49.9	0.85		19.3		10.89			10.38	5.56	0.196		0.29	2.53	0.112	0.07
[4786][13600]	CONVERGENT MARGIN	SULAWESI ARC / SULAWESI ARC / SULAWESI / SOPUTAN		1.115	1.115	124.737	124.737	SAE			s_SP4.1 [4786] / s_SP4 [13600]	NOT GIVEN [4786]				QUATERNARY [4786]			1900		VOL					WR [4786]	50.3	0.86		18.8		11.04			10.3	5.61	0.201		0.29	2.53	0.108	0.07
[4786][13600]	CONVERGENT MARGIN	SULAWESI ARC / SULAWESI ARC / SULAWESI / SOPUTAN		1.115	1.115	124.737	124.737	SAE			s_SP5.1 [4786] / s_SP5 [13600]	NOT GIVEN [4786]				QUATERNARY [4786]			1994		VOL					WR [4786]	49.6	0.83		19.7		11.1			10.09	5.55	0.203		0.28	2.54	0.11	0.05
[4786][13600]	CONVERGENT MARGIN	SULAWESI ARC / SULAWESI ARC / SULAWESI / SOPUTAN		1.115	1.115	124.737	124.737	SAE			s_SP6.1 [4786] / s_SP6 [13600]	NOT GIVEN [4786]				QUATERNARY [4786]			1995		VOL					WR [4786]	49.8	0.83		19.4		11.15			10.14	5.48	0.202		0.29	2.55	0.098	0.05
[4786][13600]	CONVERGENT MARGIN	SULAWESI ARC / SULAWESI ARC / SULAWESI / SOPUTAN		1.115	1.115	124.737	124.737	SAE			s_SP7.1 [4786] / s_SP7 [13600]	NOT GIVEN [4786]				QUATERNARY [4786]			1994		VOL					WR [4786]	50.1	0.83		19.7		10.97			9.89	5.37	0.198		0.29	2.57	0.115	0.05
[2538]	CONVERGENT MARGIN	SULAWESI ARC / SULAWESI ARC / SULAWESI	N OF BILUNGALA	0.58	0.58	123	123	SAE			s_SN89-01 [2538]	ANDESITE, CALC-ALKALINE [2538]									VOL					WR [2538]													1.02
[2538]	CONVERGENT MARGIN	SULAWESI ARC / SULAWESI ARC / SULAWESI	E OF BILUNGALA	0.58	0.58	123	123	SAE			s_SN89-32 [2538]	DACITE [2538]									VOL					WR [2538]													1.31
[2538]	CONVERGENT MARGIN	SULAWESI ARC / SULAWESI ARC / SULAWESI	W OF GORONTALO	0.58	0.58	123	123	SAE			s_SN89-47 [2538]	ANDESITE, CALC-ALKALINE [2538]									VOL					WR [2538]													0.62
[2538]	CONVERGENT MARGIN	SULAWESI ARC / SULAWESI ARC / SULAWESI	W OF GORONTALO	0.58	0.58	123	123	SAE			s_SN89-47 [2538]	ANDESITE, CALC-ALKALINE [2538]									VOL					WR [2538]													0.62
[2538]	CONVERGENT MARGIN	SULAWESI ARC / SULAWESI ARC / SULAWESI	BETWEEN MARIZA AND GORONTALO	0.58	0.58	123	123	SAE			s_SN89-33 [2538]	GRANODIORITE [2538]									PLU					WR [2538]													2.56
[2538]	CONVERGENT MARGIN	SULAWESI ARC / SULAWESI ARC / SULAWESI	BETWEEN MARIZA AND GORONTALO	0.58	0.58	123	123	SAE			s_SN89-33 [2538]	GRANODIORITE [2538]									PLU					WR [2538]													2.56
[2538]	CONVERGENT MARGIN	SULAWESI ARC / SULAWESI ARC / SULAWESI	BETWEEN MARIZA AND GORONTALO	0.58	0.58	123	123	SAE			s_SN89-46 [2538]	GRANITE [2538]									PLU					WR [2538]													1.23
[2538]	CONVERGENT MARGIN	SULAWESI ARC / SULAWESI ARC / SULAWESI	BETWEEN MARIZA AND GORONTALO	0.58	0.58	123	123	SAE			s_SN89-46 [2538]	GRANITE [2538]									PLU					WR [2538]													1.23
[2538]	CONVERGENT MARGIN	SULAWESI ARC / SULAWESI ARC / SULAWESI	SE OF SORONGA	0.58	0.58	123	123	SAE			s_SN89-12 [2538]	GRANODIORITE [2538]									PLU					WR [2538]													2.6
[6300]	CONVERGENT MARGIN	SULAWESI ARC / SULAWESI ARC / SULAWESI	WESTERN SIDE OF SOUTH SULAWESI	-6	-6	120	120	SAE			s_LBT2 [6300]	NOT GIVEN [6300]									VOL					WR [6300]	63.24	0.63		17.25		0.63	3.17		4.31	1.6	0.06		3.82	4.9	0.39
[6300]	CONVERGENT MARGIN	SULAWESI ARC / SULAWESI ARC / SULAWESI	WESTERN SIDE OF SOUTH SULAWESI	-6	-6	120	120	SAE			s_LBT10 [6300]	NOT GIVEN [6300]									VOL					WR [6300]	55.85	1.14		17.5		1.04	5.21		6.63	3.96	0.11		3.56	4.33	0.66
[6300]	CONVERGENT MARGIN	SULAWESI ARC / SULAWESI ARC / SULAWESI	WESTERN SIDE OF SOUTH SULAWESI	-6	-6	120	120	SAE			s_LBT15 [6300]	NOT GIVEN [6300]									VOL					WR [6300]	61.92	0.69		17.14		0.71	3.53		4.89	2.62	0.06		3.1	4.88	0.46
[6300]	CONVERGENT MARGIN	SULAWESI ARC / SULAWESI ARC / SULAWESI	WESTERN SIDE OF SOUTH SULAWESI	-6	-6	120	120	SAE			s_LBT96-2 [6300]	NOT GIVEN [6300]									VOL					WR [6300]	52.13	1.12		15.46		1.17	5.84		9.21	8.05	0.13		2.72	3.46	0.7
[6300]	CONVERGENT MARGIN	SULAWESI ARC / SULAWESI ARC / SULAWESI	WESTERN SIDE OF SOUTH SULAWESI	-6	-6	120	120	SAE			s_LBT101 [6300]	NOT GIVEN [6300]									VOL					WR [6300]	50.51	1.14		14.88		1.32	6.59		11.04	9.04	0.15		1.97	2.63	0.72
[6300]	CONVERGENT MARGIN	SULAWESI ARC / SULAWESI ARC / SULAWESI	WESTERN SIDE OF SOUTH SULAWESI	-6	-6	120	120	SAE			s_TNV7 [6300]	NOT GIVEN [6300]									VOL					WR [6300]	47.3	1.03		17.67		1.64	8.21		10.76	7.05	0.16		3.4	2.32	0.45
[6300]	CONVERGENT MARGIN	SULAWESI ARC / SULAWESI ARC / SULAWESI	WESTERN SIDE OF SOUTH SULAWESI	-6	-6	120	120	SAE			s_TNV11 [6300]	NOT GIVEN [6300]									VOL					WR [6300]	46.7	0.53		9.12		1.53	7.65		10.64	20.23	0.16		1.68	1.47	0.29
[6300]	CONVERGENT MARGIN	SULAWESI ARC / SULAWESI ARC / SULAWESI	WESTERN SIDE OF SOUTH SULAWESI	-6	-6	120	120	SAE			s_TNV21 [6300]	NOT GIVEN [6300]									VOL					WR [6300]	52.72	0.7		18.96		1.36	6.79		6.17	2.48	0.2		6.94	3.15	0.53
[6300]	CONVERGENT MARGIN	SULAWESI ARC / SULAWESI ARC / SULAWESI	WESTERN SIDE OF SOUTH SULAWESI	-6	-6	120	120	SAE			s_SW7 [6300]	NOT GIVEN [6300]									VOL					WR [6300]	49.11	0.83		13.38		1.66	8.29		11.92	7.54	0.2		4.63	2.01	0.43
[6300]	CONVERGENT MARGIN	SULAWESI ARC / SULAWESI ARC / SULAWESI	WESTERN SIDE OF SOUTH SULAWESI	-6	-6	120	120	SAE			s_SW9 [6300]	NOT GIVEN [6300]									VOL					WR [6300]	64.77	0.87		15.43		0.52	2.58		2.89	2.33	0.05		7.07	3.31	0.18
[6300]	CONVERGENT MARGIN	SULAWESI ARC / SULAWESI ARC / SULAWESI	WESTERN SIDE OF SOUTH SULAWESI	-6	-6	120	120	SAE			s_TNV26 [6300]	NOT GIVEN [6300]									VOL					WR [6300]	53.47	0.81		18.75		1.31	6.57		8.25	3.09	0.13		3.82	3.36	0.44
[6300]	CONVERGENT MARGIN	SULAWESI ARC / SULAWESI ARC / SULAWESI	WESTERN SIDE OF SOUTH SULAWESI	-6	-6	120	120	SAE			s_TMVYNV27 [6300]	NOT GIVEN [6300]									VOL					WR [6300]	50.22	0.8		17.75		1.44	7.2		8.98	6.5	0.16		3.14	3.26	0.56
[6300]	CONVERGENT MARGIN	SULAWESI ARC / SULAWESI ARC / SULAWESI	WESTERN SIDE OF SOUTH SULAWESI	-6	-6	120	120	SAE			s_TNV27 [6300]	NOT GIVEN [6300]									VOL					WR [6300]
[6300]	CONVERGENT MARGIN	SULAWESI ARC / SULAWESI ARC / SULAWESI	WESTERN SIDE OF SOUTH SULAWESI	-6	-6	120	120	SAE			s_TNV11_UNLEACHED [6300]	NOT GIVEN [6300]									VOL					WR [6300]
[6300]	CONVERGENT MARGIN	SULAWESI ARC / SULAWESI ARC / SULAWESI	WESTERN SIDE OF SOUTH SULAWESI	-6	-6	120	120	SAE			s_TNV11_LEACHATE [6300]	NOT GIVEN [6300]									VOL					WR [6300]
[6300]	CONVERGENT MARGIN	SULAWESI ARC / SULAWESI ARC / SULAWESI	WESTERN SIDE OF SOUTH SULAWESI	-6	-6	120	120	SAE			s_TNV19 [6300]	NOT GIVEN [6300]									VOL					WR [6300]
[6300]	CONVERGENT MARGIN	SULAWESI ARC / SULAWESI ARC / SULAWESI	WESTERN SIDE OF SOUTH SULAWESI	-6	-6	120	120	SAE			s_TNV96-2 [6300]	NOT GIVEN [6300]									VOL					WR [6300]
[6300]	CONVERGENT MARGIN	SULAWESI ARC / SULAWESI ARC / SULAWESI	WESTERN SIDE OF SOUTH SULAWESI	-6	-6	120	120	SAE			s_SW1 [6300]	NOT GIVEN [6300]									VOL					WR [6300]
[6300]	CONVERGENT MARGIN	SULAWESI ARC / SULAWESI ARC / SULAWESI	WESTERN SIDE OF SOUTH SULAWESI	-6	-6	120	120	SAE			s_SW2 [6300]	NOT GIVEN [6300]									VOL					WR [6300]
[6300]	CONVERGENT MARGIN	SULAWESI ARC / SULAWESI ARC / SULAWESI	WESTERN SIDE OF SOUTH SULAWESI	-6	-6	120	120	SAE			s_SW3 [6300]	NOT GIVEN [6300]									VOL					WR [6300]
[6300]	CONVERGENT MARGIN	SULAWESI ARC / SULAWESI ARC / SULAWESI	WESTERN SIDE OF SOUTH SULAWESI	-6	-6	120	120	SAE			s_SW4 [6300]	NOT GIVEN [6300]									VOL					WR [6300]
[6300]	CONVERGENT MARGIN	SULAWESI ARC / SULAWESI ARC / SULAWESI	WESTERN SIDE OF SOUTH SULAWESI	-6	-6	120	120	SAE			s_SW4_LEACHATE [6300]	NOT GIVEN [6300]									VOL					WR [6300]
[6300]	CONVERGENT MARGIN	SULAWESI ARC / SULAWESI ARC / SULAWESI	WESTERN SIDE OF SOUTH SULAWESI	-6	-6	120	120	SAE			s_LBT13 [6300]	NOT GIVEN [6300]									VOL					WR [6300]
[6300]	CONVERGENT MARGIN	SULAWESI ARC / SULAWESI ARC / SULAWESI	WESTERN SIDE OF SOUTH SULAWESI	-6	-6	120	120	SAE			s_LBT96-4 [6300]	NOT GIVEN [6300]									VOL					WR [6300]
[5803]	CONVERGENT MARGIN	SULAWESI ARC / CELEBES SEA / SITE 770	HOLE 770C	5.1448	5.1448	123.668	123.668	SAQ	-4516.2	-4516.2	s_124-770C-12R-2,38-41 [5803]	BASALT [5803]	50000000 [5803]	50000000 [5803]							VOL					WR [5803]	47.44	1.29		15.06				9.28	11.35	8.41	0.19		0.23	2.38	0.12
[6348]	CONVERGENT MARGIN	SULAWESI ARC / SULAWESI ARC / SULAWESI / PAPAYATO VOLCANICS	NORTHERN SULAWESI	0.8	0.8	121.3	121.3	SAE			s_NWS252 [6348]	NOT GIVEN [6348]									VOL					WR [6348]	75.4	0.12		12.5				2.11	0.27	0.47	0.05		3.07	3.99	0.03
[6348]	CONVERGENT MARGIN	SULAWESI ARC / SULAWESI ARC / SULAWESI / PAPAYATO VOLCANICS	NORTHERN SULAWESI	0.8	0.8	121.3	121.3	SAE			s_NWS41B [6348]	NOT GIVEN [6348]									VOL					WR [6348]	51.3	0.84		16				10.26	7.7	7.4	0.35		0.29	2.4	0.07
[6348]	CONVERGENT MARGIN	SULAWESI ARC / SULAWESI ARC / SULAWESI / PAPAYATO VOLCANICS	NORTHERN SULAWESI	0.8	0.8	121.3	121.3	SAE			s_NWS540 [6348]	NOT GIVEN [6348]									VOL					WR [6348]	73.58	0.54		11.74				4.09	3.03	0.63	0.14		0.55	3.95	0.13
[6348]	CONVERGENT MARGIN	SULAWESI ARC / SULAWESI ARC / SULAWESI / TOLI-TOLI		1.1	1.1	120.8	120.8	SAE			s_NWS68A [6348]	NOT GIVEN [6348]									VOL					WR [6348]	50.4	0.95		16.3				6.91	8.75	7.75	0.16		0.04	4.09	0.13
[6348]	CONVERGENT MARGIN	SULAWESI ARC / SULAWESI ARC / SULAWESI / TOLI-TOLI		1.1	1.1	120.8	120.8	SAE			s_NWS66B [6348]	NOT GIVEN [6348]									VOL					WR [6348]	52.5	1.33		18.4				7.27	5.56	4.49	0.15		1.36	5.06	0.62
[6348]	CONVERGENT MARGIN	SULAWESI ARC / SULAWESI ARC / SULAWESI / TINOMBO		0.5	0.5	120.3	120.3	SAE			s_NWS322 [6348]	NOT GIVEN [6348]									VOL					WR [6348]	58	0.49		17				5.22	7.48	4.51	0.15		0.29	3.24	0.16
[6348]	CONVERGENT MARGIN	SULAWESI ARC / SULAWESI ARC / SULAWESI / TINOMBO		0.5	0.5	120.3	120.3	SAE			s_NWS325 [6348]	NOT GIVEN [6348]									VOL					WR [6348]	48.5	0.72		18.2				8.21	11.24	6.01	0.17		0.16	2.62	0.09
[6348]	CONVERGENT MARGIN	SULAWESI ARC / SULAWESI ARC / SULAWESI / TINOMBO		0.5	0.5	120.3	120.3	SAE			s_NWS45 [6348]	NOT GIVEN [6348]									VOL					WR [6348]	49.9	0.77		16.1				7.41	6.95	8.35	0.17		0.43	4.55	0.17
[6348]	CONVERGENT MARGIN	SULAWESI ARC / SULAWESI ARC / SULAWESI / TINOMBO		0.5	0.5	120.3	120.3	SAE			s_TNB3 [6348]	NOT GIVEN [6348]									VOL					WR [6348]	54.8	0.82		17.7				7.59	1.67	4.68	0.9		0.35	6.94	0.24
[6348]	CONVERGENT MARGIN	SULAWESI ARC / SULAWESI ARC / SULAWESI / TINOMBO		0.5	0.5	120.3	120.3	SAE			s_TNB19 [6348]	NOT GIVEN [6348]									PLU					WR [6348]	48.3	0.53		17				5.37	11.79	8.85	0.11		0.67	2.59	0.12
[6348]	CONVERGENT MARGIN	SULAWESI ARC / SULAWESI ARC / SULAWESI / TINOMBO		0.5	0.5	120.3	120.3	SAE			s_NWS25 [6348]	NOT GIVEN [6348]									PLU					WR [6348]	58.6	0.8		17.5				6.3	7	3.4	0.14		1.16	3.05	0.14
[6348]	CONVERGENT MARGIN	SULAWESI ARC / SULAWESI ARC / SULAWESI / TINOMBO		0.5	0.5	120.3	120.3	SAE			s_NWS53 [6348]	NOT GIVEN [6348]									PLU					WR [6348]	54.7	0.97		17.9				7.11	8.2	4	0.14		0.91	3.1	0.2
[6348]	CONVERGENT MARGIN	SULAWESI ARC / SULAWESI ARC / SULAWESI	TONDOPADO	-0.25	-0.25	119.9	119.9	SAE			s_NWS9 [6348]	DIORITE [6348]									PLU					WR [6348]	51	0.97		19.3				7.47	10.5	4.4	0.1		0.38	3.25	0.14
[6348]	CONVERGENT MARGIN	SULAWESI ARC / SULAWESI ARC / SULAWESI	RENANGKALI	-0.25	-0.25	119.95	119.95	SAE			s_NWS557 [6348]	GRANITE [6348]									PLU					WR [6348]	65	0.33		17.72				2.81	4.33	1.6	0.06		1.18	4.48	0.1
[6348]	CONVERGENT MARGIN	SULAWESI ARC / SULAWESI ARC / SULAWESI	BOLANO	0.4	0.4	120.9	120.9	SAE			s_NWS40 [6348]	ANDESITE [6348]									VOL					WR [6348]	62	0.32		16.6				3.87	4.75	2.24	0.1		1.29	3.96	0.2
[6348]	CONVERGENT MARGIN	SULAWESI ARC / SULAWESI ARC / SULAWESI		0	0	120	120	SAE			s_NWS737 [6348]	NOT GIVEN [6348]									VOL					WR [6348]	55.7	0.72		18.1				5.75	5.64	2.91	0.1		4.59	3.64	0.52
[6348]	CONVERGENT MARGIN	SULAWESI ARC / SULAWESI ARC / SULAWESI		0	0	120	120	SAE			s_NWS217 [6348]	NOT GIVEN [6348]									VOL					WR [6348]	57.1	0.82		17.1				5.7	5.58	3.96	0.1		3.62	2.64	0.21
[6348]	CONVERGENT MARGIN	SULAWESI ARC / SULAWESI ARC / SULAWESI		0	0	120	120	SAE			s_NWS376 [6348]	NOT GIVEN [6348]									VOL					WR [6348]	49.9	1.02		9.6				6.61	6.63	11.25	0.19		5.87	0.93	1.03
[6348]	CONVERGENT MARGIN	SULAWESI ARC / SULAWESI ARC / SULAWESI		0	0	120	120	SAE			s_MKE1 [6348]	NOT GIVEN [6348]									VOL					WR [6348]	50.9	0.84		11.4				8.17	7.99	11.68	0.15		4.72	1.72	0.59
[6348]	CONVERGENT MARGIN	SULAWESI ARC / SULAWESI ARC / SULAWESI		0	0	120	120	SAE			s_NWS316 [6348]	NOT GIVEN [6348]									VOL					WR [6348]	51.6	1		12.5				7.16	7.2	7.86	0.14		5.83	1.7	1.12
[6348]	CONVERGENT MARGIN	SULAWESI ARC / SULAWESI ARC / SULAWESI		0	0	120	120	SAE			s_NWS411 [6348]	NOT GIVEN [6348]									VOL					WR [6348]	56.9	0.81		14.1				5.24	4.23	2.35	0.07		7.57	1.95	0.56
[6348]	CONVERGENT MARGIN	SULAWESI ARC / SULAWESI ARC / SULAWESI		0	0	120	120	SAE			s_NWS511 [6348]	NOT GIVEN [6348]									VOL					WR [6348]	50	0.87		16				8.31	8.62	4.31	0.26		4.36	2.54	0.57
[6348]	CONVERGENT MARGIN	SULAWESI ARC / SULAWESI ARC / SULAWESI		0	0	120	120	SAE			s_NWS639 [6348]	NOT GIVEN [6348]									VOL					WR [6348]	48.7	1.09		11.7				9.49	10.85	10.17	0.17		3.77	1.54	1.04
[6348]	CONVERGENT MARGIN	SULAWESI ARC / SULAWESI ARC / SULAWESI		0	0	120	120	SAE			s_NWS910 [6348]	NOT GIVEN [6348]									VOL					WR [6348]	59.2	0.74		16.8				6	5.5	2.98	0.12		6.28	3.61	0.49
[6348]	CONVERGENT MARGIN	SULAWESI ARC / SULAWESI ARC / SULAWESI		0	0	120	120	SAE			s_NWS401 [6348]	NOT GIVEN [6348]									VOL					WR [6348]	55.9	0.6		14.64				5.3	5.28	3.23	0.12		5.88	2.93	0.49
[6348]	CONVERGENT MARGIN	SULAWESI ARC / SULAWESI ARC / SULAWESI		0	0	120	120	SAE			s_NWS414 [6348]	NOT GIVEN [6348]									VOL					WR [6348]	52.6	0.86		16.89				7.92	5.08	3.89	0.14		6.32	3.07	0.81
[6348]	CONVERGENT MARGIN	SULAWESI ARC / SULAWESI ARC / SULAWESI		0	0	120	120	SAE			s_NWS319 [6348]	NOT GIVEN [6348]									VOL					WR [6348]	52.38	0.8		14.01				8.21	9.24	6.86	0.15		3.62	1.8	0.53
[6348]	CONVERGENT MARGIN	SULAWESI ARC / SULAWESI ARC / SULAWESI		0	0	120	120	SAE			s_MLP4 [6348]	NOT GIVEN [6348]									VOL					WR [6348]	57.61	0.63		14.86				5.95	6.37	6.66	0.12		2.94	2.34	0.24
[6348]	CONVERGENT MARGIN	SULAWESI ARC / SULAWESI ARC / SULAWESI / ONGKA		0.5	0.5	120.7	120.7	SAE			s_NWS35 [6348]	NOT GIVEN [6348]									VOL					WR [6348]	66.9	0.53		16				2.68	2.67	1.85	0.09		4.83	3.75	0.26
[6348]	CONVERGENT MARGIN	SULAWESI ARC / SULAWESI ARC / SULAWESI / ONGKA		0.5	0.5	120.7	120.7	SAE			s_NWS238A [6348]	NOT GIVEN [6348]									VOL					WR [6348]	69.1	0.55		13.3				2.74	2.82	1.74	0.04		4.23	2.86	0.26
[6348]	CONVERGENT MARGIN	SULAWESI ARC / SULAWESI ARC / SULAWESI / DONDO	DONDO SUPERSUITE	0.7	0.7	120.6	120.6	SAE			s_NWS300 [6348]	NOT GIVEN [6348]									PLU					WR [6348]	65.7	0.52		15.3				3.64	3.78	2.3	0.07		4.17	2.99	0.19
[6348]	CONVERGENT MARGIN	SULAWESI ARC / SULAWESI ARC / SULAWESI / DONDO	DONDO SUPERSUITE	0.7	0.7	120.6	120.6	SAE			s_M21 [6348]	NOT GIVEN [6348]									PLU					WR [6348]	70.4	0.29		14.2				1.93	1.97	0.76	0.03		4.08	3.93	0.12
[6348]	CONVERGENT MARGIN	SULAWESI ARC / SULAWESI ARC / SULAWESI / DONDO	DONDO SUPERSUITE	0.7	0.7	120.6	120.6	SAE			s_NWS17 [6348]	NOT GIVEN [6348]									PLU					WR [6348]	75.6	0.07		14.2				0.7	0.75	0.15	0.1		4.8	2.85	0.09
[6348]	CONVERGENT MARGIN	SULAWESI ARC / SULAWESI ARC / SULAWESI / DONDO	DONDO SUPERSUITE	0.7	0.7	120.6	120.6	SAE			s_NWS357 [6348]	NOT GIVEN [6348]									PLU					WR [6348]	70.4	0.13		14.8				1.19	1.19	0.54	0.03		5.35	4.82	0.1
[6348]	CONVERGENT MARGIN	SULAWESI ARC / SULAWESI ARC / SULAWESI / GIMPU VOLCANICS		-1.5	-1.5	120	120	SAE			s_NWS645 [6348]	NOT GIVEN [6348]									VOL					WR [6348]	68.85	0.36		15.28				2.48	2.42	1.09	0.05		4.34	4.25	0.21
[6348]	CONVERGENT MARGIN	SULAWESI ARC / SULAWESI ARC / SULAWESI / PAPAYATO VOLCANICS	NORTHERN SULAWESI	0.8	0.8	121.3	121.3	SAE			s_CSWIII [6348]	NOT GIVEN [6348]									VOL					WR [6348]
[6348]	CONVERGENT MARGIN	SULAWESI ARC / SULAWESI ARC / SULAWESI / PAPAYATO VOLCANICS	NORTHERN SULAWESI	0.8	0.8	121.3	121.3	SAE			s_NWS534 [6348]	NOT GIVEN [6348]									VOL					WR [6348]
[6348]	CONVERGENT MARGIN	SULAWESI ARC / SULAWESI ARC / SULAWESI / PAPAYATO VOLCANICS	NORTHERN SULAWESI	0.8	0.8	121.3	121.3	SAE			s_NWS41D [6348]	NOT GIVEN [6348]									VOL					WR [6348]
[6348]	CONVERGENT MARGIN	SULAWESI ARC / SULAWESI ARC / SULAWESI / PAPAYATO VOLCANICS	NORTHERN SULAWESI	0.8	0.8	121.3	121.3	SAE			s_NWS249 [6348]	NOT GIVEN [6348]									VOL					WR [6348]
[6348]	CONVERGENT MARGIN	SULAWESI ARC / SULAWESI ARC / SULAWESI / PAPAYATO VOLCANICS	NORTHERN SULAWESI	0.8	0.8	121.3	121.3	SAE			s_NWS532 [6348]	NOT GIVEN [6348]									VOL					WR [6348]
[6348]	CONVERGENT MARGIN	SULAWESI ARC / SULAWESI ARC / SULAWESI / TOLI-TOLI		1.1	1.1	120.8	120.8	SAE			s_MB2 [6348]	NOT GIVEN [6348]									VOL					WR [6348]
[6348]	CONVERGENT MARGIN	SULAWESI ARC / SULAWESI ARC / SULAWESI / TOLI-TOLI		1.1	1.1	120.8	120.8	SAE			s_NWS68A [6348]	NOT GIVEN [6348]									VOL					WR [6348]
[6348]	CONVERGENT MARGIN	SULAWESI ARC / SULAWESI ARC / SULAWESI / TOLI-TOLI		1.1	1.1	120.8	120.8	SAE			s_NWS66B [6348]	NOT GIVEN [6348]									VOL					WR [6348]
[6348]	CONVERGENT MARGIN	SULAWESI ARC / SULAWESI ARC / SULAWESI / TINOMBO		0.5	0.5	120.3	120.3	SAE			s_NWS325 [6348]	NOT GIVEN [6348]									VOL					WR [6348]
[6348]	CONVERGENT MARGIN	SULAWESI ARC / SULAWESI ARC / SULAWESI / TINOMBO		0.5	0.5	120.3	120.3	SAE			s_NWS45 [6348]	NOT GIVEN [6348]									VOL					WR [6348]
[6348]	CONVERGENT MARGIN	SULAWESI ARC / SULAWESI ARC / SULAWESI / TINOMBO		0.5	0.5	120.3	120.3	SAE			s_TNB19 [6348]	NOT GIVEN [6348]									PLU					WR [6348]
[6348]	CONVERGENT MARGIN	SULAWESI ARC / SULAWESI ARC / SULAWESI / TINOMBO		0.5	0.5	120.3	120.3	SAE			s_NWS323 [6348]	NOT GIVEN [6348]									PLU					WR [6348]
[6348]	CONVERGENT MARGIN	SULAWESI ARC / SULAWESI ARC / SULAWESI / TINOMBO		0.5	0.5	120.3	120.3	SAE			s_NWS53 [6348]	NOT GIVEN [6348]									PLU					WR [6348]
[6348]	CONVERGENT MARGIN	SULAWESI ARC / SULAWESI ARC / SULAWESI	RENANGKALI	-0.25	-0.25	119.95	119.95	SAE			s_NWS557 [6348]	GRANITE [6348]									PLU					WR [6348]
[6348]	CONVERGENT MARGIN	SULAWESI ARC / SULAWESI ARC / SULAWESI	TONDOPADO	-0.25	-0.25	119.9	119.9	SAE			s_NWS9 [6348]	DIORITE [6348]									PLU					WR [6348]
[6348]	CONVERGENT MARGIN	SULAWESI ARC / SULAWESI ARC / SULAWESI	BOLANO	0.4	0.4	120.9	120.9	SAE			s_NWS40 [6348]	ANDESITE [6348]									VOL					WR [6348]
[6348]	CONVERGENT MARGIN	SULAWESI ARC / SULAWESI ARC / SULAWESI / GIMPU VOLCANICS		-1.5	-1.5	120	120	SAE			s_NWS645 [6348]	NOT GIVEN [6348]									VOL					WR [6348]
[6348]	CONVERGENT MARGIN	SULAWESI ARC / SULAWESI ARC / SULAWESI / GIMPU VOLCANICS		-1.5	-1.5	120	120	SAE			s_NWS652 [6348]	NOT GIVEN [6348]									VOL					WR [6348]
[6348]	CONVERGENT MARGIN	SULAWESI ARC / SULAWESI ARC / SULAWESI / ONGKA		0.5	0.5	120.7	120.7	SAE			s_NWS238A [6348]	NOT GIVEN [6348]									VOL					WR [6348]
[6348]	CONVERGENT MARGIN	SULAWESI ARC / SULAWESI ARC / SULAWESI / ONGKA		0.5	0.5	120.7	120.7	SAE			s_NWS238B [6348]	NOT GIVEN [6348]									VOL					WR [6348]
[6348]	CONVERGENT MARGIN	SULAWESI ARC / SULAWESI ARC / SULAWESI / ONGKA		0.5	0.5	120.7	120.7	SAE			s_NWS238B_LEACHATE [6348]	NOT GIVEN [6348]									VOL					WR [6348]
[6348]	CONVERGENT MARGIN	SULAWESI ARC / SULAWESI ARC / SULAWESI / DONDO	DONDO SUPERSUITE	0.7	0.7	120.6	120.6	SAE			s_NWS300 [6348]	NOT GIVEN [6348]									PLU					WR [6348]
[6348]	CONVERGENT MARGIN	SULAWESI ARC / SULAWESI ARC / SULAWESI / DONDO	DONDO SUPERSUITE	0.7	0.7	120.6	120.6	SAE			s_NWS301 [6348]	NOT GIVEN [6348]									PLU					WR [6348]
[6348]	CONVERGENT MARGIN	SULAWESI ARC / SULAWESI ARC / SULAWESI / DONDO	DONDO SUPERSUITE	0.7	0.7	120.6	120.6	SAE			s_NWS69 [6348]	NOT GIVEN [6348]									PLU					WR [6348]
[6348]	CONVERGENT MARGIN	SULAWESI ARC / SULAWESI ARC / SULAWESI / DONDO	DONDO SUPERSUITE	0.7	0.7	120.6	120.6	SAE			s_M21 [6348]	NOT GIVEN [6348]									PLU					WR [6348]
[6348]	CONVERGENT MARGIN	SULAWESI ARC / SULAWESI ARC / SULAWESI / DONDO	DONDO SUPERSUITE	0.7	0.7	120.6	120.6	SAE			s_NWS357 [6348]	NOT GIVEN [6348]									PLU					WR [6348]
[6348]	CONVERGENT MARGIN	SULAWESI ARC / SULAWESI ARC / SULAWESI		0	0	120	120	SAE			s_MLP4 [6348]	NOT GIVEN [6348]									VOL					WR [6348]
[6348]	CONVERGENT MARGIN	SULAWESI ARC / SULAWESI ARC / SULAWESI		0	0	120	120	SAE			s_NWS66 [6348]	NOT GIVEN [6348]									VOL					WR [6348]
[6348]	CONVERGENT MARGIN	SULAWESI ARC / SULAWESI ARC / SULAWESI		0	0	120	120	SAE			s_NWS66_LEACHATE [6348]	NOT GIVEN [6348]									VOL					WR [6348]
[6348]	CONVERGENT MARGIN	SULAWESI ARC / SULAWESI ARC / SULAWESI		0	0	120	120	SAE			s_NWS66_LEACHATE [6348]	NOT GIVEN [6348]									VOL					WR [6348]
[6348]	CONVERGENT MARGIN	SULAWESI ARC / SULAWESI ARC / SULAWESI		0	0	120	120	SAE			s_NWS68B [6348]	NOT GIVEN [6348]									VOL					WR [6348]
[6348]	CONVERGENT MARGIN	SULAWESI ARC / SULAWESI ARC / SULAWESI		0	0	120	120	SAE			s_NWS737 [6348]	NOT GIVEN [6348]									VOL					WR [6348]
[6348]	CONVERGENT MARGIN	SULAWESI ARC / SULAWESI ARC / SULAWESI		0	0	120	120	SAE			s_NWS217 [6348]	NOT GIVEN [6348]									VOL					WR [6348]
[6348]	CONVERGENT MARGIN	SULAWESI ARC / SULAWESI ARC / SULAWESI		0	0	120	120	SAE			s_NWS319 [6348]	NOT GIVEN [6348]									VOL					WR [6348]
[6348]	CONVERGENT MARGIN	SULAWESI ARC / SULAWESI ARC / SULAWESI		0	0	120	120	SAE			s_NWS375 [6348]	NOT GIVEN [6348]									VOL					WR [6348]
[6348]	CONVERGENT MARGIN	SULAWESI ARC / SULAWESI ARC / SULAWESI		0	0	120	120	SAE			s_NWS376 [6348]	NOT GIVEN [6348]									VOL					WR [6348]
[6348]	CONVERGENT MARGIN	SULAWESI ARC / SULAWESI ARC / SULAWESI		0	0	120	120	SAE			s_NWS376_LEACHATE [6348]	NOT GIVEN [6348]									VOL					WR [6348]
[6348]	CONVERGENT MARGIN	SULAWESI ARC / SULAWESI ARC / SULAWESI		0	0	120	120	SAE			s_NWS385 [6348]	NOT GIVEN [6348]									VOL					WR [6348]
[6348]	CONVERGENT MARGIN	SULAWESI ARC / SULAWESI ARC / SULAWESI		0	0	120	120	SAE			s_NWS644 [6348]	NOT GIVEN [6348]									VOL					WR [6348]
[6348]	CONVERGENT MARGIN	SULAWESI ARC / SULAWESI ARC / SULAWESI		0	0	120	120	SAE			s_NWS335 [6348]	NOT GIVEN [6348]									VOL					WR [6348]
[6348]	CONVERGENT MARGIN	SULAWESI ARC / SULAWESI ARC / SULAWESI		0	0	120	120	SAE			s_NWS335_LEACHATE [6348]	NOT GIVEN [6348]									VOL					WR [6348]
[6348]	CONVERGENT MARGIN	SULAWESI ARC / SULAWESI ARC / SULAWESI		0	0	120	120	SAE			s_MKE1 [6348]	NOT GIVEN [6348]									VOL					WR [6348]
[6348]	CONVERGENT MARGIN	SULAWESI ARC / SULAWESI ARC / SULAWESI		0	0	120	120	SAE			s_NWS316 [6348]	NOT GIVEN [6348]									VOL					WR [6348]
[6348]	CONVERGENT MARGIN	SULAWESI ARC / SULAWESI ARC / SULAWESI		0	0	120	120	SAE			s_NWS411 [6348]	NOT GIVEN [6348]									VOL					WR [6348]
[6348]	CONVERGENT MARGIN	SULAWESI ARC / SULAWESI ARC / SULAWESI		0	0	120	120	SAE			s_NWS411_LEACHATE [6348]	NOT GIVEN [6348]									VOL					WR [6348]
[6348]	CONVERGENT MARGIN	SULAWESI ARC / SULAWESI ARC / SULAWESI		0	0	120	120	SAE			s_NWS412 [6348]	NOT GIVEN [6348]									VOL					WR [6348]
[6348]	CONVERGENT MARGIN	SULAWESI ARC / SULAWESI ARC / SULAWESI		0	0	120	120	SAE			s_NWS412_LEACHATE [6348]	NOT GIVEN [6348]									VOL					WR [6348]
[6348]	CONVERGENT MARGIN	SULAWESI ARC / SULAWESI ARC / SULAWESI		0	0	120	120	SAE			s_NWS414 [6348]	NOT GIVEN [6348]									VOL					WR [6348]
[6348]	CONVERGENT MARGIN	SULAWESI ARC / SULAWESI ARC / SULAWESI		0	0	120	120	SAE			s_NWS511 [6348]	NOT GIVEN [6348]									VOL					WR [6348]
[6348]	CONVERGENT MARGIN	SULAWESI ARC / SULAWESI ARC / SULAWESI		0	0	120	120	SAE			s_NWS639 [6348]	NOT GIVEN [6348]									VOL					WR [6348]
[6348]	CONVERGENT MARGIN	SULAWESI ARC / SULAWESI ARC / SULAWESI		0	0	120	120	SAE			s_NWS682 [6348]	NOT GIVEN [6348]									VOL					WR [6348]
[6348]	CONVERGENT MARGIN	SULAWESI ARC / SULAWESI ARC / SULAWESI		0	0	120	120	SAE			s_NWS910 [6348]	NOT GIVEN [6348]									VOL					WR [6348]
[6348]	CONVERGENT MARGIN	SULAWESI ARC / SULAWESI ARC / SULAWESI	PALU COMPLEX	-0.6	-1.6	119.5	120.1	SAE			s_NWS203 [6348]	NOT GIVEN [6348]									MET					WR [6348]
[6348]	CONVERGENT MARGIN	SULAWESI ARC / SULAWESI ARC / SULAWESI	PALU COMPLEX	-0.6	-1.6	119.5	120.1	SAE			s_NWS584 [6348]	NOT GIVEN [6348]									MET					WR [6348]
[6348]	CONVERGENT MARGIN	SULAWESI ARC / SULAWESI ARC / SULAWESI	PALU COMPLEX	-0.6	-1.6	119.5	120.1	SAE			s_NWS602 [6348]	NOT GIVEN [6348]									MET					WR [6348]
[6348]	CONVERGENT MARGIN	SULAWESI ARC / SULAWESI ARC / SULAWESI	PALU COMPLEX	-0.6	-1.6	119.5	120.1	SAE			s_NWS604 [6348]	NOT GIVEN [6348]									MET					WR [6348]
[6348]	CONVERGENT MARGIN	SULAWESI ARC / SULAWESI ARC / SULAWESI	PALU COMPLEX	-0.6	-1.6	119.5	120.1	SAE			s_NWS610 [6348]	NOT GIVEN [6348]									MET					WR [6348]
[6348]	CONVERGENT MARGIN	SULAWESI ARC / SULAWESI ARC / SULAWESI	PALU COMPLEX	-0.6	-1.6	119.5	120.1	SAE			s_NWS373 [6348]	NOT GIVEN [6348]									MET					WR [6348]
[6348]	CONVERGENT MARGIN	SULAWESI ARC / SULAWESI ARC / SULAWESI	PALU COMPLEX	-0.6	-1.6	119.5	120.1	SAE			s_NWS757 [6348]	NOT GIVEN [6348]									MET					WR [6348]
[6348]	CONVERGENT MARGIN	SULAWESI ARC / SULAWESI ARC / SULAWESI	PALU COMPLEX	-0.6	-1.6	119.5	120.1	SAE			s_NWS903 [6348]	NOT GIVEN [6348]									MET					WR [6348]
[6348]	CONVERGENT MARGIN	SULAWESI ARC / SULAWESI ARC / SULAWESI	PALU COMPLEX	-0.6	-1.6	119.5	120.1	SAE			s_NWS612 [6348]	NOT GIVEN [6348]									MET					WR [6348]
[6348]	CONVERGENT MARGIN	SULAWESI ARC / SULAWESI ARC / SULAWESI	PALU COMPLEX	-0.6	-1.6	119.5	120.1	SAE			s_NWS580 [6348]	NOT GIVEN [6348]									MET					WR [6348]
[6348]	CONVERGENT MARGIN	SULAWESI ARC / SULAWESI ARC / SULAWESI	PALU COMPLEX	-0.6	-1.6	119.5	120.1	SAE			s_NWS596 [6348]	NOT GIVEN [6348]									MET					WR [6348]
[6348]	CONVERGENT MARGIN	SULAWESI ARC / SULAWESI ARC / SULAWESI	MALINO COMPLEX	0.5	0.6	120.6	121.3	SAE			s_IKA19 [6348]	NOT GIVEN [6348]									MET					WR [6348]
[6348]	CONVERGENT MARGIN	SULAWESI ARC / SULAWESI ARC / SULAWESI	MALINO COMPLEX	0.5	0.6	120.6	121.3	SAE			s_NWS941 [6348]	NOT GIVEN [6348]									MET					WR [6348]
[6348]	CONVERGENT MARGIN	SULAWESI ARC / SULAWESI ARC / SULAWESI	MALINO COMPLEX	0.5	0.6	120.6	121.3	SAE			s_NWS942 [6348]	NOT GIVEN [6348]									MET					WR [6348]
[6348]	CONVERGENT MARGIN	SULAWESI ARC / SULAWESI ARC / SULAWESI	MALINO COMPLEX	0.5	0.6	120.6	121.3	SAE			s_NWS38 [6348]	NOT GIVEN [6348]									MET					WR [6348]
[6348]	CONVERGENT MARGIN	SULAWESI ARC / SULAWESI ARC / SULAWESI	MALINO COMPLEX	0.5	0.6	120.6	121.3	SAE			s_NWS63 [6348]	NOT GIVEN [6348]									MET					WR [6348]
[6348]	CONVERGENT MARGIN	SULAWESI ARC / SULAWESI ARC / SULAWESI	MALINO COMPLEX	0.5	0.6	120.6	121.3	SAE			s_NWS526 [6348]	NOT GIVEN [6348]									MET					WR [6348]
[6348]	CONVERGENT MARGIN	SULAWESI ARC / SULAWESI ARC / SULAWESI	MALINO COMPLEX	0.5	0.6	120.6	121.3	SAE			s_NWS523 [6348]	NOT GIVEN [6348]									MET					WR [6348]
[6348]	CONVERGENT MARGIN	SULAWESI ARC / SULAWESI ARC / SULAWESI / TINOMBO		0.5	0.5	120.3	120.3	SAE			s_NWS510 [6348]	NOT GIVEN [6348]									VOL					WR [6348]
[6348]	CONVERGENT MARGIN	SULAWESI ARC / SULAWESI ARC / SULAWESI / TINOMBO		0.5	0.5	120.3	120.3	SAE			s_NWS568 [6348]	NOT GIVEN [6348]									VOL					WR [6348]
[6348]	CONVERGENT MARGIN	SULAWESI ARC / SULAWESI ARC / SULAWESI / TINOMBO		0.5	0.5	120.3	120.3	SAE			s_NWS590 [6348]	NOT GIVEN [6348]									VOL					WR [6348]
[6348]	CONVERGENT MARGIN	SULAWESI ARC / SULAWESI ARC / SULAWESI	POMPANGEO SCHISTS	1	1	121	121	SAE			s_NWS920 [6348]	NOT GIVEN [6348]									MET					WR [6348]
[6348]	CONVERGENT MARGIN	SULAWESI ARC / SULAWESI ARC / SULAWESI	POMPANGEO SCHISTS	1	1	121	121	SAE			s_NWS920 [6348]	NOT GIVEN [6348]									MET					WR [6348]
[6348]	CONVERGENT MARGIN	SULAWESI ARC / SULAWESI ARC / SULAWESI	POMPANGEO SCHISTS	1	1	121	121	SAE			s_NWS921 [6348]	NOT GIVEN [6348]									MET					WR [6348]
[6348]	CONVERGENT MARGIN	SULAWESI ARC / SULAWESI ARC / SULAWESI	PALU COMPLEX	-0.6	-1.6	119.5	120.1	SAE			s_NWS612 [6348]	NOT GIVEN [6348]									MET					WR [6348]
[7045]	CONVERGENT MARGIN	SULAWESI ARC / CELEBES SEA / SITE 770	HOLE 770C	5.1448	5.1448	123.668	123.668	SAQ	-4516.2	-4516.2	s_124-770C-11R-1,90-96 [7045]	DOLERITE [7045]									VOL					WR [7045]	51	2.05								6.49			0.23
[7045]	CONVERGENT MARGIN	SULAWESI ARC / CELEBES SEA / SITE 770	HOLE 770B	5.1448	5.1448	123.668	123.668	SAQ			s_124-770B-17R-3,134-137 [7045]	BASALT [7045]									VOL					WR [7045]
[7045]	CONVERGENT MARGIN	SULAWESI ARC / CELEBES SEA / SITE 770	HOLE 770C	5.1448	5.1448	123.668	123.668	SAQ	-4516.2	-4516.2	s_124-770C-12R-3,64-70 [7045]	DOLERITE [7045]									VOL					WR [7045]
[7045]	CONVERGENT MARGIN	SULAWESI ARC / CELEBES SEA / SITE 770	HOLE 770C	5.1448	5.1448	123.668	123.668	SAQ	-4516.2	-4516.2	s_124-770C-7R6,44-47 [7045]	BASALT [7045]									VOL					WR [7045]
[23795]	CONVERGENT MARGIN	SULAWESI ARC / SULAWESI ARC / SULAWESI	POBOYA	-1	-1	119	119	SAE			s_AY-011 [23795]	GRANODIORITE [23795]				MIOCENE [23795]					PLU					WR [23795]	64.6	0.617		17.13				3.66	3.31	1.18	0.082		3.37	4.54	0.2
[23795]	CONVERGENT MARGIN	SULAWESI ARC / SULAWESI ARC / SULAWESI	POBOYA	-1	-1	119	119	SAE			s_AY-020 [23795]	GRANITE [23795]				MIOCENE [23795]					PLU					WR [23795]	75.4	0.201		12.98				1.1	1.14	0.36	0.017		5.43	2.75	0.04
[23795]	CONVERGENT MARGIN	SULAWESI ARC / SULAWESI ARC / SULAWESI	SASSAK	-3	-3	119	119	SAE			s_SAS-2A [23795]	GABBRO [23795]				MIOCENE [23795]					PLU					WR [23795]	48.6	0.822		11.34				9.9	10.76	8.95	0.16		4.34	1.84	0.8
[23795]	CONVERGENT MARGIN	SULAWESI ARC / SULAWESI ARC / SULAWESI	SASSAK	-3	-3	119	119	SAE			s_SAS-3A1 [23795]	GABBRO [23795]				MIOCENE [23795]					PLU					WR [23795]	47.43	0.87		10.89				10.78	10.93	9.59	0.17		4.22	1.69	0.8
[23795]	CONVERGENT MARGIN	SULAWESI ARC / SULAWESI ARC / SULAWESI	SASSAK	-3	-3	119	119	SAE			s_SAS-2B [23795]	DIORITE [23795]				MIOCENE [23795]					PLU					WR [23795]	51.99	0.85		16.21				8.55	7.03	3.93	0.14		5.55	3.05	0.74
[6965]	CONVERGENT MARGIN	SULAWESI ARC / SULAWESI ARC / SANGIHE / AWU	CRATER LOC.1	3.67482	3.67482	125.457	125.457	SAE	1278	1278	s_IND-15 [6965]	NOT GIVEN [6965]									VOL				HE3_HE4(R/R(A)) from OLIVINE [6965]	MIN [6965]
[6965]	CONVERGENT MARGIN	SULAWESI ARC / SULAWESI ARC / SANGIHE / AWU	CRATER LOC.1	3.67482	3.67482	125.457	125.457	SAE	1278	1278	s_IND-16 [6965]	NOT GIVEN [6965]									VOL				HE3_HE4(R/R(A)) from OLIVINE [6965]	MIN [6965]
[6965]	CONVERGENT MARGIN	SULAWESI ARC / SULAWESI ARC / SANGIHE / AWU	CRATER LOC.1	3.67482	3.67482	125.457	125.457	SAE	1278	1278	s_I-048 [6965]	NOT GIVEN [6965]									VOL				HE3_HE4(R/R(A)) from OLIVINE [6965]	MIN [6965]
[6965]	CONVERGENT MARGIN	SULAWESI ARC / SULAWESI ARC / SANGIHE / AWU	CRATER LOC.2	3.67482	3.67482	125.457	125.457	SAE	1278	1278	s_I-043 [6965]	NOT GIVEN [6965]									VOL				HE3_HE4(R/R(A)) from OLIVINE [6965]	MIN [6965]
[6965]	CONVERGENT MARGIN	SULAWESI ARC / SULAWESI ARC / SIAU / KARANGETANG	TEMBOKO	2.77228	2.77228	125.369	125.369	SAE	0	0	s_IND-18 [6965]	NOT GIVEN [6965]									VOL				HE3_HE4(R/R(A)) from OLIVINE [6965]	MIN [6965]
[6965]	CONVERGENT MARGIN	SULAWESI ARC / SULAWESI ARC / SIAU / KARANGETANG	LEHI	2.75812	2.75812	125.377	125.377	SAE	0	0	s_IND-17 [6965]	NOT GIVEN [6965]									VOL				HE3_HE4(R/R(A)) from OLIVINE [6965]	MIN [6965]
[6965]	CONVERGENT MARGIN	SULAWESI ARC / SULAWESI ARC / SIAU / KARANGETANG	LEHI	2.75812	2.75812	125.377	125.377	SAE	0	0	s_I-021 [6965]	NOT GIVEN [6965]									VOL				HE3_HE4(R/R(A)) from OLIVINE [6965]	MIN [6965]
[6965]	CONVERGENT MARGIN	SULAWESI ARC / SULAWESI ARC / SIAU / KARANGETANG	LEHI	2.75812	2.75812	125.377	125.377	SAE	0	0	s_SANG^01-40 [6965]	NOT GIVEN [6965]									VOL				HE3_HE4(R/R(A)) from OLIVINE [6965]	MIN [6965]
[6965]	CONVERGENT MARGIN	SULAWESI ARC / SULAWESI ARC / TAGULANDANG ISLAND GROUP / RUANG	CRATER LOC.1	2.30312	2.30312	125.369	125.369	SAE	691	691	s_IND-19 [6965]	NOT GIVEN [6965]									VOL				HE3_HE4(R/R(A)) from OLIVINE [6965]	MIN [6965]
[6965]	CONVERGENT MARGIN	SULAWESI ARC / SULAWESI ARC / TAGULANDANG ISLAND GROUP / RUANG	CRATER LOC.2	2.30367	2.30367	125.368	125.368	SAE	688	688	s_IND-20 [6965]	NOT GIVEN [6965]									VOL				HE3_HE4(R/R(A)) from OLIVINE [6965]	MIN [6965]
[6965]	CONVERGENT MARGIN	SULAWESI ARC / SULAWESI ARC / SULAWESI / LOKON	CRATER	1.36378	1.36378	124.8	124.8	SAE	1109	1109	s_IND-1 [6965]	NOT GIVEN [6965]									VOL				HE3_HE4(R/R(A)) from OLIVINE [6965]	MIN [6965]
[6965]	CONVERGENT MARGIN	SULAWESI ARC / SULAWESI ARC / SULAWESI / LOKON	CRATER	1.36378	1.36378	124.8	124.8	SAE	1109	1109	s_I-159 [6965]	NOT GIVEN [6965]									VOL				HE3_HE4(R/R(A)) from OLIVINE [6965]	MIN [6965]
[6965]	CONVERGENT MARGIN	SULAWESI ARC / SULAWESI ARC / SULAWESI / MAHAWU	KAKASKASEN	1.34785	1.34785	124.848	124.848	SAE	897	897	s_I-150 [6965]	NOT GIVEN [6965]									VOL				HE3_HE4(R/R(A)) from OLIVINE [6965]	MIN [6965]
[6965]	CONVERGENT MARGIN	SULAWESI ARC / SULAWESI ARC / SULAWESI / MAHAWU	KAKASKASEN	1.34785	1.34785	124.848	124.848	SAE	897	897	s_IND-3 [6965]	NOT GIVEN [6965]									VOL				HE3_HE4(R/R(A)) from OLIVINE [6965]	MIN [6965]
[6965]	CONVERGENT MARGIN	SULAWESI ARC / SULAWESI ARC / SULAWESI / MAHAWU	LAHENDONG 1	1.26915	1.26915	124.822	124.822	SAE	832	832	s_IND-4 [6965]	NOT GIVEN [6965]									VOL				HE3_HE4(R/R(A)) from OLIVINE [6965]	MIN [6965]
[6965]	CONVERGENT MARGIN	SULAWESI ARC / SULAWESI ARC / SULAWESI / MAHAWU	LAHENDONG 1	1.26915	1.26915	124.822	124.822	SAE	832	832	s_IND-5 [6965]	NOT GIVEN [6965]									VOL				HE3_HE4(R/R(A)) from OLIVINE [6965]	MIN [6965]
[6965]	CONVERGENT MARGIN	SULAWESI ARC / SULAWESI ARC / SULAWESI / MAHAWU	LAHENDONG 2	1.26618	1.26618	124.818	124.818	SAE	777	777	s_IND-6 [6965]	NOT GIVEN [6965]									VOL				HE3_HE4(R/R(A)) from OLIVINE [6965]	MIN [6965]
[6965]	CONVERGENT MARGIN	SULAWESI ARC / SULAWESI ARC / SULAWESI / MAHAWU	LAHENDONG 2	1.26618	1.26618	124.818	124.818	SAE	777	777	s_IND-7 [6965]	NOT GIVEN [6965]									VOL				HE3_HE4(R/R(A)) from OLIVINE [6965]	MIN [6965]
[6965]	CONVERGENT MARGIN	SULAWESI ARC / SULAWESI ARC / SULAWESI / SOPUTAN	CRATER	1.1187	1.1187	124.738	124.738	SAE	1708	1708	s_IND-12 [6965]	NOT GIVEN [6965]									VOL				HE3_HE4(R/R(A)) from OLIVINE [6965]	MIN [6965]
[6965]	CONVERGENT MARGIN	SULAWESI ARC / SULAWESI ARC / SULAWESI / SOPUTAN	AESEPUT, FLANK CINDER CONE	1.12548	1.12548	124.744	124.744	SAE	1426	1426	s_IND-13 [6965]	NOT GIVEN [6965]									VOL				HE3_HE4(R/R(A)) from OLIVINE [6965]	MIN [6965]
[6965]	CONVERGENT MARGIN	SULAWESI ARC / SULAWESI ARC / SULAWESI / SOPUTAN	AESEPUT, FLANK CINDER CONE	1.12548	1.12548	124.744	124.744	SAE	1426	1426	s_IND-14 [6965]	NOT GIVEN [6965]									VOL				HE3_HE4(R/R(A)) from OLIVINE [6965]	MIN [6965]
[6965]	CONVERGENT MARGIN	SULAWESI ARC / SULAWESI ARC / SULAWESI / SOPUTAN	AESEPUT, FLANK CINDER CONE	1.12548	1.12548	124.744	124.744	SAE	1426	1426	s_SOP-1 [6965]	NOT GIVEN [6965]									VOL				HE3_HE4(R/R(A)) from OLIVINE [6965]	MIN [6965]
[6965]	CONVERGENT MARGIN	SULAWESI ARC / SULAWESI ARC / SULAWESI / AMBANG	CRATER LOC.1	0.74843	0.74843	124.421	124.421	SAE	1317	1317	s_IND-9 [6965]	NOT GIVEN [6965]									VOL				HE3_HE4(R/R(A)) from OLIVINE [6965]	MIN [6965]
[6965]	CONVERGENT MARGIN	SULAWESI ARC / SULAWESI ARC / SULAWESI / AMBANG	CRATER LOC.1	0.74843	0.74843	124.421	124.421	SAE	1317	1317	s_I-198 [6965]	NOT GIVEN [6965]									VOL				HE3_HE4(R/R(A)) from OLIVINE [6965]	MIN [6965]
[6965]	CONVERGENT MARGIN	SULAWESI ARC / SULAWESI ARC / SULAWESI / AMBANG	CRATER LOC.2	0.74843	0.74843	124.421	124.421	SAE	1317	1317	s_IND-10 [6965]	NOT GIVEN [6965]									VOL				HE3_HE4(R/R(A)) from OLIVINE [6965]	MIN [6965]
[6965]	CONVERGENT MARGIN	SULAWESI ARC / SULAWESI ARC / SULAWESI / AMBANG	CRATER LOC.2	0.74843	0.74843	124.421	124.421	SAE	1317	1317	s_I-193 [6965]	NOT GIVEN [6965]									VOL				HE3_HE4(R/R(A)) from OLIVINE [6965]	MIN [6965]
[6965]	CONVERGENT MARGIN	SULAWESI ARC / SULAWESI ARC / SULAWESI / AMBANG	BONKURAI	0.71567	0.71567	124.37	124.37	SAE	494	494	s_IND-11 [6965]	NOT GIVEN [6965]									VOL				HE3_HE4(R/R(A)) from OLIVINE [6965]	MIN [6965]
[24152]	CONVERGENT MARGIN	SULAWESI ARC / SULAWESI ARC / SULAWESI / PALOPO INTRUSION		-3	-3	120	120	SAE			s_18SS09-1 [24152]	GRANODIORITE [24152]									PLU					WR [24152]	63	0.58		17.1				4.26	4.77	2.54	0.09		2.91	3.58	0.18
[24152]	CONVERGENT MARGIN	SULAWESI ARC / SULAWESI ARC / SULAWESI / PALOPO INTRUSION		-3	-3	120	120	SAE			s_18SS09-2 [24152]	GRANODIORITE [24152]									PLU					WR [24152]	63.1	0.58		17				4.11	4.76	2.54	0.09		2.97	3.51	0.18
[24152]	CONVERGENT MARGIN	SULAWESI ARC / SULAWESI ARC / SULAWESI / PALOPO INTRUSION		-3	-3	120	120	SAE			s_18SS10-1 [24152]	GRANODIORITE [24152]									PLU					WR [24152]	66.7	0.42		16.3				2.84	3.43	1.6	0.06		3.88	3.26	0.14
[24152]	CONVERGENT MARGIN	SULAWESI ARC / SULAWESI ARC / SULAWESI / PALOPO INTRUSION		-3	-3	120	120	SAE			s_18SS11-1 [24152]	GRANODIORITE [24152]									PLU					WR [24152]	62.6	0.57		16.8				4.35	4.97	2.54	0.1		2.68	3.47	0.18
[24152]	CONVERGENT MARGIN	SULAWESI ARC / SULAWESI ARC / SULAWESI / PALOPO INTRUSION		-3	-3	120	120	SAE			s_18SS12-1 [24152]	GRANODIORITE [24152]									PLU					WR [24152]	66.8	0.43		15.8				3.06	3.44	1.85	0.06		3.97	3.29	0.15
[24152]	CONVERGENT MARGIN	SULAWESI ARC / SULAWESI ARC / SULAWESI / PALOPO INTRUSION		-3	-3	120	120	SAE			s_18SS13-1 [24152]	GRANODIORITE [24152]									PLU					WR [24152]	66.2	0.46		16.3				3.01	3.42	1.99	0.07		3.61	3.21	0.14
[24152]	CONVERGENT MARGIN	SULAWESI ARC / SULAWESI ARC / SULAWESI / PALOPO INTRUSION		-3	-3	120	120	SAE			s_18SS15-1 [24152]	GRANODIORITE [24152]									PLU					WR [24152]	67.7	0.4		16.1				2.5	3.04	1.6	0.06		3.74	3.3	0.13
[16735]	CONVERGENT MARGIN	SULAWESI ARC / SULAWESI ARC / KAWIO ISLANDS WEST / MATUTUANG		4.5	4.5	125.8	125.8	SAE			s_PJ-40-78 [16735]	NOT GIVEN [16735]				PLIOCENE [16735]					VOL					WR [16735]
[16735]	CONVERGENT MARGIN	SULAWESI ARC / SULAWESI ARC / KAWIO ISLANDS EAST / DUMAREHE		4.233	4.233	125.7	125.7	SAE			s_PJ-43-78 [16735]	NOT GIVEN [16735]				PLIOCENE [16735]					VOL					WR [16735]													1.694
[16735]	CONVERGENT MARGIN	SULAWESI ARC / SULAWESI ARC / KAWIO ISLANDS EAST / BUANG		3.866	3.866	125.716	125.716	SAE			s_PJ-45-78 [16735]	NOT GIVEN [16735]				PLIOCENE [16735]					VOL					WR [16735]
[16735]	CONVERGENT MARGIN	SULAWESI ARC / SULAWESI ARC / KAWIO ISLANDS EAST / BUKIDE		3.783	3.783	125.583	125.583	SAE			s_PBUANG [16735]	NOT GIVEN [16735]				PLIOCENE [16735]					VOL					WR [16735]	55.6	0.73		18.57				7.2	8.25	3.17	0.15		1.13	3.12	0.18
[16735]	CONVERGENT MARGIN	SULAWESI ARC / SULAWESI ARC / KAWIO ISLANDS EAST / BUKIDE		3.783	3.783	125.583	125.583	SAE			s_PJ-5-78 [16735]	NOT GIVEN [16735]				PLIOCENE [16735]					VOL					WR [16735]													1.448
[16735]	CONVERGENT MARGIN	SULAWESI ARC / SULAWESI ARC / KAWIO ISLANDS EAST / BUKIDE		3.783	3.783	125.583	125.583	SAE			s_PJ-61-78 [16735]	NOT GIVEN [16735]				PLIOCENE [16735]					VOL					WR [16735]
[16735]	CONVERGENT MARGIN	SULAWESI ARC / SULAWESI ARC / KAWIO ISLANDS WEST / MARORE		4.733	4.733	125.483	125.483	SAE			s_PJ-62-78 [16735]	NOT GIVEN [16735]				QUATERNARY [16735]					VOL					WR [16735]
[16735]	CONVERGENT MARGIN	SULAWESI ARC / SULAWESI ARC / KAWIO ISLANDS WEST / MARORE		4.733	4.733	125.483	125.483	SAE			s_PJ-36-78 [16735]	NOT GIVEN [16735]				QUATERNARY [16735]					VOL					WR [16735]
[16735]	CONVERGENT MARGIN	SULAWESI ARC / SULAWESI ARC / KAWIO ISLANDS WEST / KAWIO		4.8	4.8	125.5	125.5	SAE			s_PJ-37-78 [16735]	NOT GIVEN [16735]				QUATERNARY [16735]					VOL					WR [16735]
[16735]	CONVERGENT MARGIN	SULAWESI ARC / SULAWESI ARC / KAWIO ISLANDS WEST / KAWIO		4.8	4.8	125.5	125.5	SAE			s_PJ-25-78 [16735]	NOT GIVEN [16735]				QUATERNARY [16735]					VOL					WR [16735]
[16735]	CONVERGENT MARGIN	SULAWESI ARC / SULAWESI ARC / KAWIO ISLANDS WEST / KAMBORENG		4.8	4.8	125.5	125.5	SAE			s_PJ-26-78 [16735]	NOT GIVEN [16735]				QUATERNARY [16735]					VOL					WR [16735]
[16735]	CONVERGENT MARGIN	SULAWESI ARC / SULAWESI ARC / KAWIO ISLANDS WEST / KAWALUSO		4.2	4.2	125.5	125.5	SAE			s_PJ-35-78 [16735]	NOT GIVEN [16735]				QUATERNARY [16735]					VOL					WR [16735]
[16735]	CONVERGENT MARGIN	SULAWESI ARC / SULAWESI ARC / KAWIO ISLANDS WEST / KAWALUSO		4.2	4.2	125.5	125.5	SAE			s_PJ-14-78 [16735]	NOT GIVEN [16735]				QUATERNARY [16735]					VOL					WR [16735]													1.28
[16735]	CONVERGENT MARGIN	SULAWESI ARC / SULAWESI ARC / KAWIO ISLANDS WEST / LIPANG		4	4	125.5	125.5	SAE			s_PJ-13-78 [16735]	NOT GIVEN [16735]				QUATERNARY [16735]					VOL					WR [16735]
[16735]	CONVERGENT MARGIN	SULAWESI ARC / SULAWESI ARC / KAWIO ISLANDS WEST / LIPANG		4	4	125.5	125.5	SAE			s_PJ-2-78 [16735]	NOT GIVEN [16735]				QUATERNARY [16735]					VOL					WR [16735]
[16735]	CONVERGENT MARGIN	SULAWESI ARC / SULAWESI ARC / SANGIHE / ARENGKAMBING		3.25	3.25	125.7	1257	SAE			s_PJ-3-78 [16735]	NOT GIVEN [16735]				PLIOCENE [16735]					VOL					WR [16735]													0.3348
[16735]	CONVERGENT MARGIN	SULAWESI ARC / SULAWESI ARC / SANGIHE / ARENGKAMBING		3.25	3.25	125.7	1257	SAE			s_SNG2A [16735]	NOT GIVEN [16735]				PLIOCENE [16735]					VOL					WR [16735]	46.92	0.87		20.72				9.95	11.11	4.84	0.2		0.9	2.56	0.23
[16735]	CONVERGENT MARGIN	SULAWESI ARC / SULAWESI ARC / SANGIHE / BENGADARAL		3.25	3.25	125.7	1257	SAE			s_NGP01 [16735]	NOT GIVEN [16735]				PLIOCENE [16735]					VOL					WR [16735]	53.49	0.71		18.1				7.94	9.18	3.62	0.18		0.2	2.94	0.21
[16735]	CONVERGENT MARGIN	SULAWESI ARC / SULAWESI ARC / SANGIHE / KAHAKITANG		3.166	3.166	125.5	125.5	SAE			s_BDARAT2 [16735]	NOT GIVEN [16735]				PLIOCENE [16735]					VOL					WR [16735]	52.68	0.97		17.78				8.86	9.15	5.01	0.18		1.07	2.91	0.19
[16735]	CONVERGENT MARGIN	SULAWESI ARC / SULAWESI ARC / SANGIHE / AWU		3.73	3.73	125.47	125.47	SAE			s_PJ-117-77 [16735]	NOT GIVEN [16735]				QUATERNARY [16735]					VOL					WR [16735]
[16735]	CONVERGENT MARGIN	SULAWESI ARC / SULAWESI ARC / SANGIHE / AWU		3.73	3.73	125.47	125.47	SAE			s_AWU02 [16735]	NOT GIVEN [16735]				QUATERNARY [16735]					VOL					WR [16735]	55.11	0.69		18.73				7.68	7.76	3.34	0.19		1.4	3.52	0.22
[16735]	CONVERGENT MARGIN	SULAWESI ARC / SULAWESI ARC / SANGIHE / KALAMAI		3.25	3.25	125.45	125.45	SAE			s_AWU04 [16735]	NOT GIVEN [16735]				QUATERNARY [16735]					VOL					WR [16735]	54.54	0.73		18.68				7.67	8.6	3.42	0.19		1.21	3.51	0.19
[16735]	CONVERGENT MARGIN	SULAWESI ARC / SULAWESI ARC / SANGIHE / BANUA WUHU		3.0015	3.0015	125.433	125.433	SAE		400	s_PJ-107-77 [16735]	NOT GIVEN [16735]				QUATERNARY [16735]					VOL					WR [16735]
[16735]	CONVERGENT MARGIN	SULAWESI ARC / SULAWESI ARC / SIAU / API SIAU		2.75	2.75	125.42	125.42	SAE			s_PJ-108-77 [16735]	NOT GIVEN [16735]				QUATERNARY [16735]					VOL					WR [16735]
[16735]	CONVERGENT MARGIN	SULAWESI ARC / SULAWESI ARC / SIAU / API SIAU		2.75	2.75	125.42	125.42	SAE			s_PJ-69-77 [16735]	NOT GIVEN [16735]				QUATERNARY [16735]					VOL					WR [16735]
[16735]	CONVERGENT MARGIN	SULAWESI ARC / SULAWESI ARC / SIAU / API SIAU		2.75	2.75	125.42	125.42	SAE			s_TKK25 [16735]	NOT GIVEN [16735]				QUATERNARY [16735]					VOL					WR [16735]	54.18	0.78		18.79				8.45	8.67	3.64	0.21		1.06	3.39	0.23
[16735]	CONVERGENT MARGIN	SULAWESI ARC / SULAWESI ARC / SANGIHE / BUHIAS		2.68	2.68	125.45	125.45	SAE			s_TKK26A [16735]	NOT GIVEN [16735]				QUATERNARY [16735]					VOL					WR [16735]	50.06	0.88		20.26				9.35	10.35	3.77	0.19		0.89	3.08	0.23
[16735]	CONVERGENT MARGIN	SULAWESI ARC / SULAWESI ARC / SANGIHE / TAHULANGDANG		2.35	2.35	125.433	125.433	SAE			s_PJ-83-77 [16735]	NOT GIVEN [16735]				QUATERNARY [16735]					VOL					WR [16735]
[16735]	CONVERGENT MARGIN	SULAWESI ARC / SULAWESI ARC / TAGULANDANG ISLAND GROUP / RUANG		2.3	2.3	125.366	125.366	SAE			s_PJ-48-77 [16735]	NOT GIVEN [16735]				QUATERNARY [16735]					VOL					WR [16735]	65.96	0.91		15.59				4.95	3.85	1.22	0.14		2.13	3.91	0.24
[16735]	CONVERGENT MARGIN	SULAWESI ARC / SULAWESI ARC / TAGULANDANG ISLAND GROUP / RUANG		2.3	2.3	125.366	125.366	SAE			s_PJ-34-77 [16735]	NOT GIVEN [16735]				QUATERNARY [16735]					VOL					WR [16735]
[16735]	CONVERGENT MARGIN	SULAWESI ARC / SULAWESI ARC / TAGULANDANG ISLAND GROUP / RUANG		2.3	2.3	125.366	125.366	SAE			s_PJ-36-77 [16735]	NOT GIVEN [16735]				QUATERNARY [16735]					VOL					WR [16735]
[16735]	CONVERGENT MARGIN	SULAWESI ARC / SULAWESI ARC / TAGULANDANG ISLAND GROUP / RUANG		2.3	2.3	125.366	125.366	SAE			s_PJ-39-77 [16735]	NOT GIVEN [16735]				QUATERNARY [16735]					VOL					WR [16735]
[16735]	CONVERGENT MARGIN	SULAWESI ARC / SULAWESI ARC / SANGIHE / MAKALEHI		2.733	2.733	125.166	125.166	SAE			s_PJ-42-77 [16735]	NOT GIVEN [16735]				QUATERNARY [16735]					VOL					WR [16735]
[16735]	CONVERGENT MARGIN	SULAWESI ARC / SULAWESI ARC / SANGIHE / MAKALEHI		2.733	2.733	125.166	125.166	SAE			s_PJ-73-77 [16735]	NOT GIVEN [16735]				QUATERNARY [16735]					VOL					WR [16735]
[16735]	CONVERGENT MARGIN	SULAWESI ARC / SULAWESI ARC / TONGKOKO		1	4	124.8	125.4	SAE			s_PJ-74-77 [16735]	NOT GIVEN [16735]				QUATERNARY [16735]					VOL					WR [16735]
[16735]	CONVERGENT MARGIN	SULAWESI ARC / SULAWESI ARC / TONGKOKO		1	4	124.8	125.4	SAE			s_PJ-11-77 [16735]	NOT GIVEN [16735]				QUATERNARY [16735]					VOL					WR [16735]
[16735]	CONVERGENT MARGIN	SULAWESI ARC / SULAWESI ARC / TONGKOKO		1	4	124.8	125.4	SAE			s_MM-80-48 [16735]	NOT GIVEN [16735]				QUATERNARY [16735]					VOL					WR [16735]
[16735]	CONVERGENT MARGIN	SULAWESI ARC / SULAWESI ARC / SULAWESI / DUASUDARA		1.48	1.48	125	125	SAE			s_MM-80-51 [16735]	NOT GIVEN [16735]				QUATERNARY [16735]					VOL					WR [16735]
[16735]	CONVERGENT MARGIN	SULAWESI ARC / SULAWESI ARC / SULAWESI / KLABAT		1.47	1.47	125	125	SAE			s_PJ-8-77 [16735]	NOT GIVEN [16735]				QUATERNARY [16735]					VOL					WR [16735]													0.4036
[16735]	CONVERGENT MARGIN	SULAWESI ARC / SULAWESI ARC / SULAWESI / TUMPA		1.5	1.5	124.8	124.8	SAE			s_PJ-163-77 [16735]	NOT GIVEN [16735]				QUATERNARY [16735]					VOL					WR [16735]
[16735]	CONVERGENT MARGIN	SULAWESI ARC / SULAWESI ARC / SULAWESI / TUMPA		1.5	1.5	124.8	124.8	SAE			s_TKK10A [16735]	NOT GIVEN [16735]				QUATERNARY [16735]					VOL					WR [16735]	51.71	0.98		18.66				9.25	9.49	4.39	0.2		1.25	2.91	0.27
[16735]	CONVERGENT MARGIN	SULAWESI ARC / SULAWESI ARC / SULAWESI / MANADO TUA		1.63	1.63	125.7	125.7	SAE			s_TKK12 [16735]	NOT GIVEN [16735]				QUATERNARY [16735]					VOL					WR [16735]	52.06	1.09		19.11				10.1	8.4	3.4	0.22		0.98	3.41	0.28
[16735]	CONVERGENT MARGIN	SULAWESI ARC / SULAWESI ARC / SULAWESI / MANADO TUA		1.63	1.63	125.7	125.7	SAE			s_PJ-125-77 [16735]	NOT GIVEN [16735]				QUATERNARY [16735]					VOL					WR [16735]
[16735]	CONVERGENT MARGIN	SULAWESI ARC / SULAWESI ARC / SULAWESI / MANADO TUA		1.63	1.63	125.7	125.7	SAE			s_TKK15A [16735]	NOT GIVEN [16735]				QUATERNARY [16735]					VOL					WR [16735]	47.83	0.92		19				9.92	10.72	5.17	0.21		1.94	2.59	0.47
[16735]	CONVERGENT MARGIN	SULAWESI ARC / SULAWESI ARC / SULAWESI / MANADO TUA		1.63	1.63	125.7	125.7	SAE			s_TKK17 [16735]	NOT GIVEN [16735]				QUATERNARY [16735]					VOL					WR [16735]	49.3	0.92		20.01				9.28	10.78	4.26	0.2		1.26	2.77	0.36
[16735]	CONVERGENT MARGIN	SULAWESI ARC / SULAWESI ARC / SULAWESI / KALUPA		1	1	124.8	124.8	SAE			s_TKK18B [16735]	NOT GIVEN [16735]				QUATERNARY [16735]					VOL					WR [16735]	47.74	0.97		18.88				10.28	11.12	5.51	0.21		1.47	2.53	0.39
[16735]	CONVERGENT MARGIN	SULAWESI ARC / SULAWESI ARC / SULAWESI / SOPUTAN		1.115	1.115	124.737	124.737	SAE			s_KLT1 [16735]	NOT GIVEN [16735]				QUATERNARY [16735]					VOL					WR [16735]	50.14	0.78		19.89				9.7	10.74	5.14	0.18		0.36	2.28	0.12
[16735]	CONVERGENT MARGIN	SULAWESI ARC / SULAWESI ARC / SULAWESI / SOPUTAN		1.115	1.115	124.737	124.737	SAE			s_PJ-176-77 [16735]	NOT GIVEN [16735]				QUATERNARY [16735]					VOL					WR [16735]
[16735]	CONVERGENT MARGIN	SULAWESI ARC / SULAWESI ARC / SULAWESI / SOPUTAN		1.115	1.115	124.737	124.737	SAE			s_MM-80-20 [16735]	NOT GIVEN [16735]				QUATERNARY [16735]					VOL					WR [16735]
[16735]	CONVERGENT MARGIN	SULAWESI ARC / SULAWESI ARC / SULAWESI / AMBANG	CRATER LOC.1	0.74843	0.74843	124.421	124.421	SAE	1317	1317	s_MM-80-27 [16735]	NOT GIVEN [16735]				QUATERNARY [16735]					VOL					WR [16735]
[16735]	CONVERGENT MARGIN	SULAWESI ARC / SULAWESI ARC / SULAWESI / MAHAWU		1.35	1.35	125.87	125.87	SAE			s_PJ-186-77 [16735]	NOT GIVEN [16735]				QUATERNARY [16735]					VOL					WR [16735]													1.43
[16735]	CONVERGENT MARGIN	SULAWESI ARC / SULAWESI ARC / SULAWESI / LOKON	SOUTH OF MANADO TUA	1.358	1.358	124.792	124.792	SAE			s_PJ-151-77 [16735]	NOT GIVEN [16735]				QUATERNARY [16735]					VOL					WR [16735]
[16735]	CONVERGENT MARGIN	SULAWESI ARC / SULAWESI ARC / SULAWESI / LOKON	SOUTH OF MANADO TUA	1.358	1.358	124.792	124.792	SAE			s_MM-80-58 [16735]	NOT GIVEN [16735]				QUATERNARY [16735]					VOL					WR [16735]
[16735]	CONVERGENT MARGIN	SULAWESI ARC / SULAWESI ARC / SULAWESI / RENDENGAN		1.2	1.2	124.8	124.8	SAE			s_MM-80-73 [16735]	NOT GIVEN [16735]				QUATERNARY [16735]					VOL					WR [16735]
[25142]	CONVERGENT MARGIN	SULAWESI ARC / SULAWESI ARC / SULAWESI / BARRU PLUTON		-5	2	119	121	SAE			s_DIO BR [25142]	NOT GIVEN [25142]			UPPER [25142]	CENOZOIC [25142]					PLU					WR [25142]	60.67	0.52		15.52				4.37	4.94	3.4	0.09		4.06	2.92	0.28	2.88
[25142]	CONVERGENT MARGIN	SULAWESI ARC / SULAWESI ARC / SULAWESI / BARRU PLUTON		-5	2	119	121	SAE			s_MST-13 [25142]	NOT GIVEN [25142]			UPPER [25142]	CENOZOIC [25142]					PLU					WR [25142]	66.14	0.54		14.54				3.85	3.94	2.44	0.08		4.59	2.49	0.22	0.89
[25142]	CONVERGENT MARGIN	SULAWESI ARC / SULAWESI ARC / SULAWESI / BARRU PLUTON		-5	2	119	121	SAE			s_MRF-4 [25142]	NOT GIVEN [25142]			UPPER [25142]	CENOZOIC [25142]					PLU					WR [25142]	68.66	0.51		14.41				2.74	3.21	2.17	0.05		4.85	2.37	0.13	0.71
[25142]	CONVERGENT MARGIN	SULAWESI ARC / SULAWESI ARC / SULAWESI / BARRU PLUTON		-5	2	119	121	SAE			s_MRF-7 [25142]	NOT GIVEN [25142]			UPPER [25142]	CENOZOIC [25142]					PLU					WR [25142]	74.28	0.13		13.57				1.52	0.7	0.17	0.03		5.82	3.3	0.02	0.4
[25142]	CONVERGENT MARGIN	SULAWESI ARC / SULAWESI ARC / SULAWESI / BARRU PLUTON		-5	2	119	121	SAE			s_MRF-1 [25142]	NOT GIVEN [25142]			UPPER [25142]	CENOZOIC [25142]					PLU					WR [25142]	66.97	0.56		15.07				2.96	3.58	2.37	0.05		4.31	2.39	0.13	1.44
[25142]	CONVERGENT MARGIN	SULAWESI ARC / SULAWESI ARC / SULAWESI / BARRU PLUTON		-5	2	119	121	SAE			s_MA-67C-1 [25142]	NOT GIVEN [25142]			UPPER [25142]	CENOZOIC [25142]					PLU					WR [25142]	60.51	0.66		15.54				5.5	5.38	3.11	0.12		4.38	3	0.3	0.8
[25142]	CONVERGENT MARGIN	SULAWESI ARC / SULAWESI ARC / SULAWESI / BARRU PLUTON		-5	2	119	121	SAE			s_MA-67XE [25142]	NOT GIVEN [25142]			UPPER [25142]	CENOZOIC [25142]					PLU					WR [25142]	64.03	0.69		14.41				4.12	4.25	3.51	0.09		4.65	2.77	0.19	1.01
[25142]	CONVERGENT MARGIN	SULAWESI ARC / SULAWESI ARC / SULAWESI / BARRU PLUTON		-5	2	119	121	SAE			s_MA-67B [25142]	NOT GIVEN [25142]			UPPER [25142]	CENOZOIC [25142]					PLU					WR [25142]	72.51	0.21		13.63				1.82	1.5	0.76	0.05		4.96	3.99	0.05	0.41
[25142]	CONVERGENT MARGIN	SULAWESI ARC / SULAWESI ARC / SULAWESI / BARRU PLUTON		-5	2	119	121	SAE			s_POL-13 [25142]	NOT GIVEN [25142]			UPPER [25142]	CENOZOIC [25142]					PLU					WR [25142]	65.16	0.52		15.18				4.23	3.81	2.59	0.07		3.93	2.61	0.23	1.34
[25142]	CONVERGENT MARGIN	SULAWESI ARC / SULAWESI ARC / SULAWESI / BARRU PLUTON		-5	2	119	121	SAE			s_POL-ST2 [25142]	NOT GIVEN [25142]			UPPER [25142]	CENOZOIC [25142]					PLU					WR [25142]	64.33	0.68		14.28				4.52	4.73	3.28	0.1		4.39	2.33	0.28	0.82
[25142]	CONVERGENT MARGIN	SULAWESI ARC / SULAWESI ARC / SULAWESI / BARRU PLUTON		-5	2	119	121	SAE			s_POL-ST1 [25142]	NOT GIVEN [25142]			UPPER [25142]	CENOZOIC [25142]					PLU					WR [25142]	64.78	0.63		14.19				4.29	4.26	2.89	0.09		4.31	2.39	0.24	1.6
[25142]	CONVERGENT MARGIN	SULAWESI ARC / SULAWESI ARC / SULAWESI / BARRU PLUTON		-5	2	119	121	SAE			s_POL-19 [25142]	NOT GIVEN [25142]			UPPER [25142]	CENOZOIC [25142]					PLU					WR [25142]	64.78	0.56		14.68				3.87	3.94	2.54	0.07		4.98	2.42	0.21	1.6
[25142]	CONVERGENT MARGIN	SULAWESI ARC / SULAWESI ARC / SULAWESI / BARRU PLUTON		-5	2	119	121	SAE			s_POL-11 [25142]	NOT GIVEN [25142]			UPPER [25142]	CENOZOIC [25142]					PLU					WR [25142]	65.42	0.4		14.2				2.56	4.21	1.82	0.07		4.43	1.15	0.13	5.4
[25142]	CONVERGENT MARGIN	SULAWESI ARC / SULAWESI ARC / SULAWESI / BARRU PLUTON		-5	2	119	121	SAE			s_MA-41 [25142]	NOT GIVEN [25142]			UPPER [25142]	CENOZOIC [25142]					PLU					WR [25142]	61.14	0.71		14.62				5.27	5.07	3.74	0.11		4.03	3.21	0.31	0.78
[25142]	CONVERGENT MARGIN	SULAWESI ARC / SULAWESI ARC / SULAWESI / BARRU PLUTON		-5	2	119	121	SAE			s_MA-41B [25142]	NOT GIVEN [25142]			UPPER [25142]	CENOZOIC [25142]					PLU					WR [25142]	62.5	0.65		14.4				4.73	4.68	3.47	0.1		4.35	3.11	0.27	0.82
[25142]	CONVERGENT MARGIN	SULAWESI ARC / SULAWESI ARC / SULAWESI / BARRU PLUTON		-5	2	119	121	SAE			s_MA-43B [25142]	NOT GIVEN [25142]			UPPER [25142]	CENOZOIC [25142]					PLU					WR [25142]	51.6	0.98		13.84				6.9	6.42	5.29	0.12		6.62	2.34	0.58	2.37
[25142]	CONVERGENT MARGIN	SULAWESI ARC / SULAWESI ARC / SULAWESI / BARRU PLUTON		-5	2	119	121	SAE			s_MA-45B [25142]	NOT GIVEN [25142]			UPPER [25142]	CENOZOIC [25142]					PLU					WR [25142]	63.7	0.61		13.21				4.51	3.98	4.34	0.07		4.52	2.88	0.23	1.2
[25142]	CONVERGENT MARGIN	SULAWESI ARC / SULAWESI ARC / SULAWESI / BARRU PLUTON		-5	2	119	121	SAE			s_MA-46 [25142]	NOT GIVEN [25142]			UPPER [25142]	CENOZOIC [25142]					PLU					WR [25142]	67.56	0.66		12.65				3.49	3.07	4.32	0.07		4.52	2.05	0.14	0.79
[25142]	CONVERGENT MARGIN	SULAWESI ARC / SULAWESI ARC / SULAWESI / BARRU PLUTON		-5	2	119	121	SAE			s_MA-47 [25142]	NOT GIVEN [25142]			UPPER [25142]	CENOZOIC [25142]					PLU					WR [25142]	66.31	0.61		13.45				3.78	3.18	4.11	0.07		4.99	2.23	0.14	0.9
[25142]	CONVERGENT MARGIN	SULAWESI ARC / SULAWESI ARC / SULAWESI / BARRU PLUTON		-5	2	119	121	SAE			s_MA-48 [25142]	NOT GIVEN [25142]			UPPER [25142]	CENOZOIC [25142]					PLU					WR [25142]	65.75	0.65		12.72				4.34	3.57	4.65	0.07		4.2	2.42	0.16	0.83
[25142]	CONVERGENT MARGIN	SULAWESI ARC / SULAWESI ARC / SULAWESI / BARRU PLUTON		-5	2	119	121	SAE			s_MA-49 [25142]	NOT GIVEN [25142]			UPPER [25142]	CENOZOIC [25142]					PLU					WR [25142]	65.12	0.62		13.16				4.22	3.3	4.55	0.07		4.71	2.68	0.19	0.66
[25142]	CONVERGENT MARGIN	SULAWESI ARC / SULAWESI ARC / SULAWESI / BARRU PLUTON		-5	2	119	121	SAE			s_LA-18C [25142]	NOT GIVEN [25142]			UPPER [25142]	CENOZOIC [25142]					PLU					WR [25142]	63.81	0.44		14.93				3.96	3.57	2.62	0.08		4.85	3.13	0.25	1.03
[25142]	CONVERGENT MARGIN	SULAWESI ARC / SULAWESI ARC / SULAWESI / BARRU PLUTON		-5	2	119	121	SAE			s_LA-18D [25142]	NOT GIVEN [25142]			UPPER [25142]	CENOZOIC [25142]					PLU					WR [25142]	64.27	0.46		14.92				3.69	3.72	2.35	0.06		4.87	3.21	0.19	0.84
[25142]	CONVERGENT MARGIN	SULAWESI ARC / SULAWESI ARC / SULAWESI / BARRU PLUTON		-5	2	119	121	SAE			s_SO-20 KF [25142]	NOT GIVEN [25142]			UPPER [25142]	CENOZOIC [25142]					PLU					WR [25142]	67.4	0.52		13.63				2.77	1.74	2.21	0.09		4.76	3.26	0.25	1.65
[25142]	CONVERGENT MARGIN	SULAWESI ARC / SULAWESI ARC / SULAWESI / BARRU PLUTON		-5	2	119	121	SAE			s_SO-20 [25142]	NOT GIVEN [25142]			UPPER [25142]	CENOZOIC [25142]					PLU					WR [25142]	67.87	0.5		13.54				2.83	1.87	2.28	0.11		5.02	2.88	0.26	1.6
[25142]	CONVERGENT MARGIN	SULAWESI ARC / SULAWESI ARC / SULAWESI / BARRU PLUTON		-5	2	119	121	SAE			s_SO-21 [25142]	NOT GIVEN [25142]			UPPER [25142]	CENOZOIC [25142]					PLU					WR [25142]	51.01	0.95		14.34				8.25	7.3	4.66	0.19		3.76	3.29	0.53	3.97
[25142]	CONVERGENT MARGIN	SULAWESI ARC / SULAWESI ARC / SULAWESI / BARRU PLUTON		-5	2	119	121	SAE			s_SO-23 [25142]	NOT GIVEN [25142]			UPPER [25142]	CENOZOIC [25142]					PLU					WR [25142]
[25142]	CONVERGENT MARGIN	SULAWESI ARC / SULAWESI ARC / SULAWESI / BARRU PLUTON		-5	2	119	121	SAE			s_SO-24C [25142]	NOT GIVEN [25142]			UPPER [25142]	CENOZOIC [25142]					PLU					WR [25142]	68.82	0.47		12.46				2.86	2.35	2.61	0.06		4.71	3.61	0.3	0.82
[25142]	CONVERGENT MARGIN	SULAWESI ARC / SULAWESI ARC / SULAWESI / BARRU PLUTON		-5	2	119	121	SAE			s_SO-25 [25142]	NOT GIVEN [25142]			UPPER [25142]	CENOZOIC [25142]					PLU					WR [25142]
[25142]	CONVERGENT MARGIN	SULAWESI ARC / SULAWESI ARC / SULAWESI / BARRU PLUTON		-5	2	119	121	SAE			s_M-1 [25142]	NOT GIVEN [25142]			UPPER [25142]	CENOZOIC [25142]					PLU					WR [25142]	63.89	0.7		14.83				4.53	5.03	3.15	0.11		3.94	2.51	0.24	0.82
[25142]	CONVERGENT MARGIN	SULAWESI ARC / SULAWESI ARC / SULAWESI / BARRU PLUTON		-5	2	119	121	SAE			s_MST-6 [25142]	NOT GIVEN [25142]			UPPER [25142]	CENOZOIC [25142]					PLU					WR [25142]	64.33	0.64		14.65				4.59	4.58	2.99	0.09		3.65	2.56	0.24	1.33
[25142]	CONVERGENT MARGIN	SULAWESI ARC / SULAWESI ARC / SULAWESI / BARRU PLUTON		-5	2	119	121	SAE			s_MRF-6 [25142]	NOT GIVEN [25142]			UPPER [25142]	CENOZOIC [25142]					PLU					WR [25142]	57.57	1		16.08				6.04	6.84	5.46	0.1		2.94	2.32	0.27	1.14
[25142]	CONVERGENT MARGIN	SULAWESI ARC / SULAWESI ARC / SULAWESI / BARRU PLUTON		-5	2	119	121	SAE			s_EMU-10A [25142]	NOT GIVEN [25142]			UPPER [25142]	CENOZOIC [25142]					PLU					WR [25142]	60.59	0.84		14.39				6.16	4.58	4.01	0.11		2.47	3.37	0.18	2.91
[25142]	CONVERGENT MARGIN	SULAWESI ARC / SULAWESI ARC / SULAWESI / BARRU PLUTON		-5	2	119	121	SAE			s_EMU-13 [25142]	NOT GIVEN [25142]			UPPER [25142]	CENOZOIC [25142]					PLU					WR [25142]	65.05	0.49		14.25				3.55	3.24	2.73	0.05		3.98	3.4	0.27	1.91
[25142]	CONVERGENT MARGIN	SULAWESI ARC / SULAWESI ARC / SULAWESI / BARRU PLUTON		-5	2	119	121	SAE			s_EMU-14 [25142]	NOT GIVEN [25142]			UPPER [25142]	CENOZOIC [25142]					PLU					WR [25142]	62.85	0.7		14.48				4.56	4.76	3.68	0.08		3.94	2.96	0.26	0.97
[25142]	CONVERGENT MARGIN	SULAWESI ARC / SULAWESI ARC / SULAWESI / BARRU PLUTON		-5	2	119	121	SAE			s_LA-17AB [25142]	NOT GIVEN [25142]			UPPER [25142]	CENOZOIC [25142]					PLU					WR [25142]	64.5	0.51		14.73				4.06	4.31	2.75	0.08		3.67	3.12	0.2	1.22
[25142]	CONVERGENT MARGIN	SULAWESI ARC / SULAWESI ARC / SULAWESI / BARRU PLUTON		-5	2	119	121	SAE			s_LA-17B [25142]	NOT GIVEN [25142]			UPPER [25142]	CENOZOIC [25142]					PLU					WR [25142]	65.31	0.55		15.04				3.93	4.34	2.67	0.08		3.41	2.91	0.18	1.31
[25142]	CONVERGENT MARGIN	SULAWESI ARC / SULAWESI ARC / SULAWESI / BARRU PLUTON		-5	2	119	121	SAE			s_PA-27B [25142]	NOT GIVEN [25142]			UPPER [25142]	CENOZOIC [25142]					PLU					WR [25142]
[25142]	CONVERGENT MARGIN	SULAWESI ARC / SULAWESI ARC / SULAWESI / BARRU PLUTON		-5	2	119	121	SAE			s_PA-27E [25142]	NOT GIVEN [25142]			UPPER [25142]	CENOZOIC [25142]					PLU					WR [25142]	62.21	0.43		16.98				3.26	4.44	2.62	0.04		3.68	4.26	0.15	0.14
[25142]	CONVERGENT MARGIN	SULAWESI ARC / SULAWESI ARC / SULAWESI / BARRU PLUTON		-5	2	119	121	SAE			s_PA-28 [25142]	NOT GIVEN [25142]			UPPER [25142]	CENOZOIC [25142]					PLU					WR [25142]	62.69	0.7		13.85				4.96	4.47	3.78	0.03		2.35	3.5	0.11	3.14
[25142]	CONVERGENT MARGIN	SULAWESI ARC / SULAWESI ARC / SULAWESI / BARRU PLUTON		-5	2	119	121	SAE			s_PA-28C [25142]	NOT GIVEN [25142]			UPPER [25142]	CENOZOIC [25142]					PLU					WR [25142]	65.4	0.69		13.82				4.38	4.43	3.48	0.02		2.51	3.32	0.11	1.45
[25142]	CONVERGENT MARGIN	SULAWESI ARC / SULAWESI ARC / SULAWESI / BARRU PLUTON		-5	2	119	121	SAE			s_PA-28ENC [25142]	NOT GIVEN [25142]			UPPER [25142]	CENOZOIC [25142]					PLU					WR [25142]	55.05	0.97		18.17				7.29	3.85	4.43	0.07		2.26	4.7	0.08	2.53
[25142]	CONVERGENT MARGIN	SULAWESI ARC / SULAWESI ARC / SULAWESI / BARRU PLUTON		-5	2	119	121	SAE			s_WP-29 B [25142]	NOT GIVEN [25142]			UPPER [25142]	CENOZOIC [25142]					PLU					WR [25142]	57.95	0.93		14.25				6.35	6.14	5.46	0.13		3.79	2.63	0.41	0.99
[25142]	CONVERGENT MARGIN	SULAWESI ARC / SULAWESI ARC / SULAWESI / BARRU PLUTON		-5	2	119	121	SAE			s_WP-31B [25142]	NOT GIVEN [25142]			UPPER [25142]	CENOZOIC [25142]					PLU					WR [25142]
[25142]	CONVERGENT MARGIN	SULAWESI ARC / SULAWESI ARC / SULAWESI / BARRU PLUTON		-5	2	119	121	SAE			s_WP-32 A [25142]	NOT GIVEN [25142]			UPPER [25142]	CENOZOIC [25142]					PLU					WR [25142]	68.8	0.43		14.01				2.62	2.68	2.13	0.04		4.21	3.53	0.18	0.64
[25142]	CONVERGENT MARGIN	SULAWESI ARC / SULAWESI ARC / SULAWESI / BARRU PLUTON		-5	2	119	121	SAE			s_WP-32B [25142]	NOT GIVEN [25142]			UPPER [25142]	CENOZOIC [25142]					PLU					WR [25142]	63.5	0.58		14.26				4.41	4.37	3.91	0.07		3.54	2.95	0.3	1.3
[25142]	CONVERGENT MARGIN	SULAWESI ARC / SULAWESI ARC / SULAWESI / BARRU PLUTON		-5	2	119	121	SAE			s_LA-69B [25142]	NOT GIVEN [25142]			UPPER [25142]	CENOZOIC [25142]					PLU					WR [25142]	64.44	0.63		15.41				3.91	4.66	3.24	0.07		3.25	3.17	0.18	0.83
[25142]	CONVERGENT MARGIN	SULAWESI ARC / SULAWESI ARC / SULAWESI / BARRU PLUTON		-5	2	119	121	SAE			s_LA-71A [25142]	NOT GIVEN [25142]			UPPER [25142]	CENOZOIC [25142]					PLU					WR [25142]	66.29	0.55		15.13				3.42	4.42	2.72	0.06		3.32	3.13	0.17	0.56
[25142]	CONVERGENT MARGIN	SULAWESI ARC / SULAWESI ARC / SULAWESI / BARRU PLUTON		-5	2	119	121	SAE			s_LA-71B [25142]	NOT GIVEN [25142]			UPPER [25142]	CENOZOIC [25142]					PLU					WR [25142]	68.4	0.43		14.79				2.43	3.37	2.21	0.04		4.08	3.09	0.13	0.82
[25142]	CONVERGENT MARGIN	SULAWESI ARC / SULAWESI ARC / SULAWESI / BARRU PLUTON		-5	2	119	121	SAE			s_MST-3A [25142]	NOT GIVEN [25142]			UPPER [25142]	CENOZOIC [25142]					PLU					WR [25142]	76.59	0.16		12.66				1.45	1.87	0.73	0.05		1.98	3.86	0.04	0.58
[25142]	CONVERGENT MARGIN	SULAWESI ARC / SULAWESI ARC / SULAWESI / BARRU PLUTON		-5	2	119	121	SAE			s_MST-3B [25142]	NOT GIVEN [25142]			UPPER [25142]	CENOZOIC [25142]					PLU					WR [25142]	71.67	0.43		13.4				3.25	2.95	1.58	0.14		2.07	2.71	0.09	1.63
[25142]	CONVERGENT MARGIN	SULAWESI ARC / SULAWESI ARC / SULAWESI / BARRU PLUTON		-5	2	119	121	SAE			s_MRF-4B [25142]	NOT GIVEN [25142]			UPPER [25142]	CENOZOIC [25142]					PLU					WR [25142]	71.4	0.44		13.48				3.57	3.65	1.42	0.11		1.99	3.3	0.1	0.46
[25142]	CONVERGENT MARGIN	SULAWESI ARC / SULAWESI ARC / SULAWESI / BARRU PLUTON		-5	2	119	121	SAE			s_MA-41BA [25142]	NOT GIVEN [25142]			UPPER [25142]	CENOZOIC [25142]					PLU					WR [25142]	66.356	0.4		15.983				2.857	4.031	2.438	0.035		1.06	4.403	0.118	2.01
[25142]	CONVERGENT MARGIN	SULAWESI ARC / SULAWESI ARC / SULAWESI / BARRU PLUTON		-5	2	119	121	SAE			s_MA-45 [25142]	NOT GIVEN [25142]			UPPER [25142]	CENOZOIC [25142]					PLU					WR [25142]	63.86	0.64		13.55				4.7	3.18	4.79	0.15		1.2	6.55	0.16	1.05
[25142]	CONVERGENT MARGIN	SULAWESI ARC / SULAWESI ARC / SULAWESI / BARRU PLUTON		-5	2	119	121	SAE			s_GR-1 [25142]	NOT GIVEN [25142]			UPPER [25142]	CENOZOIC [25142]					PLU					WR [25142]
[25142]	CONVERGENT MARGIN	SULAWESI ARC / SULAWESI ARC / SULAWESI / BARRU PLUTON		-5	2	119	121	SAE			s_GR-2 [25142]	NOT GIVEN [25142]			UPPER [25142]	CENOZOIC [25142]					PLU					WR [25142]	78.38	0.21		11.37				2	2.28	0.59	0.03		0.25	4.14	0.04	0.7
[25142]	CONVERGENT MARGIN	SULAWESI ARC / SULAWESI ARC / SULAWESI / BARRU PLUTON		-5	2	119	121	SAE			s_GR-3 [25142]	NOT GIVEN [25142]			UPPER [25142]	CENOZOIC [25142]					PLU					WR [25142]	70.79	0.45		13.22				3.57	3.21	1.31	0.12		1.45	3.37	0.1	2.33
[25142]	CONVERGENT MARGIN	SULAWESI ARC / SULAWESI ARC / SULAWESI / BARRU PLUTON		-5	2	119	121	SAE			s_55 GTL [25142]	NOT GIVEN [25142]			UPPER [25142]	CENOZOIC [25142]					PLU					WR [25142]	76.31	0.15		12.53				1.45	2.08	0.54	0.05		1.58	4.58	0.03	0.61
[25142]	CONVERGENT MARGIN	SULAWESI ARC / SULAWESI ARC / SULAWESI / BARRU PLUTON		-5	2	119	121	SAE			s_62 GTL [25142]	NOT GIVEN [25142]			UPPER [25142]	CENOZOIC [25142]					PLU					WR [25142]	72.37	0.4		13				3.33	3.31	1.33	0.09		1.82	3.57	0.09	0.6
[1594]	CONVERGENT MARGIN	SULAWESI ARC / SULAWESI ARC / SULAWESI		0	0	121	121	SAE			s_B-2-E [1594]	TEPHRITE [1594]									VOL					WR [1594]
[3731]	CONVERGENT MARGIN	SULAWESI ARC / SULAWESI ARC / SULAWESI	MANADO AREA, TANAWANGKO	0	2	123	125	SAE			s_TW153 [3731]	ANDESITE [3731]									VOL					WR [3731]													2
[3731]	CONVERGENT MARGIN	SULAWESI ARC / SULAWESI ARC / SULAWESI	MANADO AREA, ILE LEMBEH	1.42	1.42	125.28	125.28	SAE			s_LB133A [3731]	BASALT [3731]									VOL					WR [3731]													0.55
[3731]	CONVERGENT MARGIN	SULAWESI ARC / SULAWESI ARC / SULAWESI	MANADO AREA, ILE LEMBEH	1.42	1.42	125.28	125.28	SAE			s_LB134 [3731]	ANDESITE [3731]									VOL					WR [3731]													1.7
[3731]	CONVERGENT MARGIN	SULAWESI ARC / SULAWESI ARC / SULAWESI	MANADO AREA, NE MANADO	1.53	1.53	124.92	124.92	SAE			s_LP129A [3731]	BASALT [3731]									VOL					WR [3731]	51.45	0.97		19.95				9.15	9.12	3.78	0.23		0.93	3.05	0.28
[3731]	CONVERGENT MARGIN	SULAWESI ARC / SULAWESI ARC / SULAWESI	MANADO AREA, KWANDANG	0	2	123	125	SAE			s_KW187 [3731]	BASALT [3731]									VOL					WR [3731]	52.9	0.95		15.4				9.22	9.2	5.91	0.17		2.97	2.81	0.22
[3731]	CONVERGENT MARGIN	SULAWESI ARC / SULAWESI ARC / SULAWESI	MANADO AREA, NE GORONTALO	0	2	123	125	SAE			s_SN8901 [3731]	ANDESITE [3731]									VOL					WR [3731]													1.02
[3731]	CONVERGENT MARGIN	SULAWESI ARC / SULAWESI ARC / SULAWESI	MANADO AREA, BILUNGALA	0	2	123	125	SAE			s_SN8932 [3731]	DACITE [3731]									VOL					WR [3731]													1.31
[3731]	CONVERGENT MARGIN	SULAWESI ARC / SULAWESI ARC / SULAWESI	MANADO AREA, BOLANGITANG	0	2	123	125	SAE			s_SN8912 [3731]	GRANODIORITE [3731]									PLU					WR [3731]													2.6
[3731]	CONVERGENT MARGIN	SULAWESI ARC / SULAWESI ARC / SULAWESI	MANADO AREA, BOLANGITANG	0	2	123	125	SAE			s_BN170 [3731]	GRANODIORITE [3731]									PLU					WR [3731]													3.9
[3731]	CONVERGENT MARGIN	SULAWESI ARC / SULAWESI ARC / SULAWESI	MANADO AREA, BINTAUNA	0.92	0.92	123.58	123.58	SAE			s_BN171E [3731]	BASALT [3731]									VOL					WR [3731]	49.45	1.07		16.3				8.94	11.47	7.07	0.15		0.17	2.55	0.1
[3731]	CONVERGENT MARGIN	SULAWESI ARC / SULAWESI ARC / SULAWESI	MANADO AREA, KWANDANG	0	2	123	125	SAE			s_SN9002 [3731]	BASALT [3731]									VOL					WR [3731]	51	0.69		15.3				8.3	8.3	8.55	0.15		0.23	5.05	0.19
[3731]	CONVERGENT MARGIN	SULAWESI ARC / SULAWESI ARC / SULAWESI	MANADO AREA, LABUANAKI	0	2	123	125	SAE			s_SN 8908 [3731]	BASALT [3731]									VOL					WR [3731]	52.3	1.21		13.66				8.96	8.01	6.2	0.13		0.07	5.01	0.1
[3731]	CONVERGENT MARGIN	SULAWESI ARC / SULAWESI ARC / SULAWESI	TOLITOLI AREA, MARISA	0.47	0.47	121.95	121.95	SAE			s_NG12 [3731]	GRANODIORITE [3731]									PLU					WR [3731]	64.8	0.49		15.65				3.3	4.3	1.97	0.04		2.7	3.77	0.2
[3731]	CONVERGENT MARGIN	SULAWESI ARC / SULAWESI ARC / SULAWESI	TOLITOLI AREA, ONGKA	0.5	1.5	120	122	SAE			s_NP07 [3731]	DACITE [3731]									VOL					WR [3731]	66.83	0.49		14.81				2.51	2.78	1.69	0.06		4.35	3.49	0.3
[3731]	CONVERGENT MARGIN	SULAWESI ARC / SULAWESI ARC / SULAWESI	TOLITOLI AREA, E MARISA	0.47	0.47	121.95	121.95	SAE			s_NO15 [3731]	GRANODIORITE [3731]									PLU					WR [3731]	67.8	0.37		15.52				2.18	3.01	1.18	0.04		3.32	3.95	0.13
[3731]	CONVERGENT MARGIN	SULAWESI ARC / SULAWESI ARC / SULAWESI	TOLITOLI AREA, W GORONTALO	0.5	1.5	120	122	SAE			s_SN8974 [3731]	ANDESITE [3731]									VOL					WR [3731]	60.6	0.68		17.5				5.1	6.5	1.54	0.12		0.62	3.67	0.2
[3731]	CONVERGENT MARGIN	SULAWESI ARC / SULAWESI ARC / SULAWESI	TOLITOLI AREA, TILAMUTA	0.53	0.53	122.38	122.38	SAE			s_SN8933 [3731]	GRANODIORITE [3731]									PLU					WR [3731]													2.56
[3731]	CONVERGENT MARGIN	SULAWESI ARC / SULAWESI ARC / SULAWESI	TOLITOLI AREA, S PALELEH	1.08	1.08	121.98	121.98	SAE			s_KH094 [3731]	SHOSHONITE [3731]									VOL					WR [3731]													3.5
[3731]	CONVERGENT MARGIN	SULAWESI ARC / SULAWESI ARC / SULAWESI	TOLITOLI AREA, W SUMALATA	0.98	0.98	122.52	122.52	SAE			s_KW180B [3731]	BASALT [3731]									VOL					WR [3731]													0.21
[3731]	CONVERGENT MARGIN	SULAWESI ARC / SULAWESI ARC / SULAWESI	TOLITOLI AREA, MANANO	0.5	1.5	120	122	SAE			s_KW178B [3731]	BASALT [3731]									VOL					WR [3731]													0.34
[3731]	CONVERGENT MARGIN	SULAWESI ARC / SULAWESI ARC / SULAWESI	TOLITOLI AREA, SE PALELEH	1.08	1.08	121.98	121.98	SAE			s_B01 [3731]	BASALT [3731]									VOL					WR [3731]													0.99
[3731]	CONVERGENT MARGIN	SULAWESI ARC / SULAWESI ARC / SULAWESI	TOLITOLI AREA, E MARISA	0.47	0.47	121.95	121.95	SAE			s_SN8946 [3731]	GRANITE [3731]									PLU					WR [3731]													2.98
[3731]	CONVERGENT MARGIN	SULAWESI ARC / SULAWESI ARC / SULAWESI	TOLITOLI AREA, TANTAYUO	0.42	0.42	120.27	120.27	SAE			s_TT167D [3731]	GABBRO [3731]									PLU					WR [3731]	47.85	0.93		21.65				10.5	11.75	5	0.23		0.15	1.59	0.09
[3731]	CONVERGENT MARGIN	SULAWESI ARC / SULAWESI ARC / SULAWESI	TOLITOLI AREA, SE PALELEH	1.08	1.08	121.98	121.98	SAE			s_B34 [3731]	GABBRO [3731]									PLU					WR [3731]													0.46
[3731]	CONVERGENT MARGIN	SULAWESI ARC / SULAWESI ARC / SULAWESI	TOLITOLI AREA, TANTAYUO	0.42	0.42	120.27	120.27	SAE			s_TT168F [3731]	GRANODIORITE [3731]									PLU					WR [3731]													0.25
[3731]	CONVERGENT MARGIN	SULAWESI ARC / SULAWESI ARC / SULAWESI / TINOMBO FORMATION	PALU AREA, DONGGALA	0	-1	119.5	120	SAE			s_DG92 [3731]	ANDESITE [3731]									VOL					WR [3731]													0.17
[3731]	CONVERGENT MARGIN	SULAWESI ARC / SULAWESI ARC / SULAWESI	TANA TORAJA AREA, S POLEWALI	-3.43	-3.43	119.38	119.38	SAE			s_NM44 [3731]	ANDESITE [3731]									VOL					WR [3731]													2.8
[3731]	CONVERGENT MARGIN	SULAWESI ARC / SULAWESI ARC / SULAWESI	TANA TORAJA AREA, S MASAMBA	-2.55	-2.55	120.33	120.33	SAE			s_NT28 [3731]	GRANITE [3731]									PLU					WR [3731]													5
[3731]	CONVERGENT MARGIN	SULAWESI ARC / SULAWESI ARC / SULAWESI	TANA TORAJA AREA, POLEWALI	-3.43	-3.43	119.38	119.38	SAE			s_NM43A [3731]	DIORITE [3731]									PLU					WR [3731]													6.9
[3731]	CONVERGENT MARGIN	SULAWESI ARC / SULAWESI ARC / SULAWESI	UJUNG PADANG AREA, LOMBOBATANG	-5.37	-5.37	119.97	119.97	SAE			s_Y20-15 [3731]	DACITE [3731]									VOL					WR [3731]													3.09
[3731]	CONVERGENT MARGIN	SULAWESI ARC / SULAWESI ARC / SULAWESI	UJUNG PADANG AREA, MALINO	-5.37	-5.37	119.97	119.97	SAE			s_Y19-1 [3731]	BASALT [3731]									VOL					WR [3731]													2.14
[3731]	CONVERGENT MARGIN	SULAWESI ARC / SULAWESI ARC / SULAWESI	UJUNG PADANG AREA, MALINO	-5.37	-5.37	119.97	119.97	SAE			s_Y10-2 [3731]	BASALT [3731]									VOL					WR [3731]													1.99
[3731]	CONVERGENT MARGIN	SULAWESI ARC / SULAWESI ARC / SULAWESI	UJUNG PADANG AREA, MALINO	-5.37	-5.37	119.97	119.97	SAE			s_Y10-9 [3731]	SHOSHONITE [3731]									VOL					WR [3731]	55	1.24		15.95				6.4	6.66	3.54	0.11		3.33	3.82	0.7
[3731]	CONVERGENT MARGIN	SULAWESI ARC / SULAWESI ARC / SULAWESI	UJUNG PADANG AREA, CAMING	-4.5	-5.5	119.5	120.5	SAE			s_Y24-5 [3731]	RHYOLITE [3731]									VOL					WR [3731]													3.01
[3731]	CONVERGENT MARGIN	SULAWESI ARC / SULAWESI ARC / SULAWESI	UJUNG PADANG AREA, MALINO	-5.37	-5.37	119.97	119.97	SAE			s_Y19-5 [3731]	BASALT [3731]									VOL					WR [3731]	50.3	1.25		15.2				6.88	8.96	7.29	0.12		2.78	3.33	0.7
[3731]	CONVERGENT MARGIN	SULAWESI ARC / SULAWESI ARC / SULAWESI	UJUNG PADANG AREA, TAKALALA	-4.5	-5.5	119.5	120.5	SAE			s_Y15-1 [3731]	BASALT [3731]									VOL					WR [3731]													1.53
[3731]	CONVERGENT MARGIN	SULAWESI ARC / SULAWESI ARC / SULAWESI	UJUNG PADANG AREA, MALINO	-5.37	-5.37	119.97	119.97	SAE			s_Y19-14 [3731]	SHOSHONITE [3731]									VOL					WR [3731]	55.5	1.39		16.35				6.51	7.15	4.46	0.13		2.8	3.97	0.65
[3731]	CONVERGENT MARGIN	SULAWESI ARC / SULAWESI ARC / SULAWESI	UJUNG PADANG AREA, SOPENG	-4.5	-5.5	119.5	120.5	SAE			s_Y14-11 [3731]	TRACHYBASALT [3731]									VOL					WR [3731]													3.97
[3731]	CONVERGENT MARGIN	SULAWESI ARC / SULAWESI ARC / SULAWESI	UJUNG PADANG AREA, LEMO	-4.5	-5.5	119.5	120.5	SAE			s_Y17-5 [3731]	NOT GIVEN [3731]									VOL					WR [3731]													5.13
[3731]	CONVERGENT MARGIN	SULAWESI ARC / SULAWESI ARC / SULAWESI	UJUNG PADANG AREA, PAREPARE	-4.05	-4.05	119.67	119.67	SAE			s_Y1-18 [3731]	SHOSHONITE [3731]									VOL					WR [3731]													5.35
[3731]	CONVERGENT MARGIN	SULAWESI ARC / SULAWESI ARC / SULAWESI	UJUNG PADANG AREA, PAREPARE	-4.05	-4.05	119.67	119.67	SAE			s_Y1-19 [3731]	DACITE [3731]									VOL					WR [3731]													4.49
[3731]	CONVERGENT MARGIN	SULAWESI ARC / SULAWESI ARC / SULAWESI	UJUNG PADANG AREA, TUJUWE	-4.5	-5.5	119.5	120.5	SAE			s_Y6-2 [3731]	BASALT [3731]									VOL					WR [3731]													5.96
[3731]	CONVERGENT MARGIN	SULAWESI ARC / SULAWESI ARC / SULAWESI	UJUNG PADANG AREA, PAREPARE	-4.05	-4.05	119.67	119.67	SAE			s_Y1-3 [3731]	SHOSHONITE [3731]									VOL					WR [3731]													3.83
[3731]	CONVERGENT MARGIN	SULAWESI ARC / SULAWESI ARC / SULAWESI	UJUNG PADANG AREA, TOMBOLO	-4.5	-5.5	119.5	120.5	SAE			s_Y11-8 [3731]	BASALT [3731]									VOL					WR [3731]	47.1	1.04		15.82				9.83	10.25	6.36	0.19		1.61	3.27	0.4
[3731]	CONVERGENT MARGIN	SULAWESI ARC / SULAWESI ARC / SULAWESI	UJUNG PADANG AREA, PAREPARE	-4.05	-4.05	119.67	119.67	SAE			s_Y1-15 [3731]	RHYOLITE [3731]									VOL					WR [3731]	71.3	0.22		12.82				1.23	0.65	0.05	0.03		6.13	2.59	0
[3731]	CONVERGENT MARGIN	SULAWESI ARC / SULAWESI ARC / SULAWESI	UJUNG PADANG AREA, TUJUWE	-4.5	-5.5	119.5	120.5	SAE			s_Y6-5 [3731]	BASALT [3731]									VOL					WR [3731]	47.3	1.13		11.62				9.17	13	6.85	0.19		5.59	1.07	0.7
[3731]	CONVERGENT MARGIN	SULAWESI ARC / SULAWESI ARC / SULAWESI	UJUNG PADANG AREA, BATURAPE	-4.5	-5.5	119.5	120.5	SAE			s_Y12-9 [3731]	BASALT [3731]									VOL					WR [3731]	51.25	1.06		16.73				8.05	9.29	4.77	0.16		3.55	2.82	0.4
[3731]	CONVERGENT MARGIN	SULAWESI ARC / SULAWESI ARC / SULAWESI	UJUNG PADANG AREA, BATURAPE	-4.5	-5.5	119.5	120.5	SAE			s_Y12-1 [3731]	BASALT [3731]									VOL					WR [3731]													4.87
[3731]	CONVERGENT MARGIN	SULAWESI ARC / SULAWESI ARC / SULAWESI	UJUNG PADANG AREA, BUA	-3.08	-3.08	120.25	120.25	SAE			s_Y25-10 [3731]	ANDESITE [3731]									VOL					WR [3731]	57.7	1.14		16.3				7.13	6.1	2.14	0.16		1.27	4.62	0.4
[3731]	CONVERGENT MARGIN	SULAWESI ARC / SULAWESI ARC / SULAWESI	UJUNG PADANG AREA, BUA	-3.08	-3.08	120.25	120.25	SAE			s_Y25-9 [3731]	BASALT [3731]									VOL					WR [3731]	52.1	1.04		19.7				7.22	9.4	2.61	0.18		0.85	3.48	0.3
[3731]	CONVERGENT MARGIN	SULAWESI ARC / SULAWESI ARC / SULAWESI / LAMASI FORMATION	PALOPO	-4.5	-5.5	119.5	120.5	SAE			s_PS51 [3731]	BASALT [3731]									VOL					WR [3731]	48.1	1.34		15.3				12.22	7.88	4.7	0.24		1.23	3.34	0.18
[3731]	CONVERGENT MARGIN	SULAWESI ARC / SULAWESI ARC / SULAWESI / LAMASI FORMATION	W BAJO	-4.5	-5.5	119.5	120.5	SAE			s_NL39 [3731]	GABBRO [3731]									PLU					WR [3731]	48.4	0.17		20.77				7.68	14.35	5.87	0.17		0.04	0.99	0.08
[3731]	CONVERGENT MARGIN	SULAWESI ARC / SULAWESI ARC / SULAWESI / LAMASI FORMATION	W BAJO	-4.5	-5.5	119.5	120.5	SAE			s_NL33 [3731]	DIORITE [3731]									PLU					WR [3731]	48.6	1.95		14.13				13.45	9.8	6.42	0.21		0.15	2.78	0.14
[3731]	CONVERGENT MARGIN	SULAWESI ARC / SULAWESI ARC / SULAWESI / LAMASI FORMATION	W BAJO	-4.5	-5.5	119.5	120.5	SAE			s_NL30C [3731]	BASALT [3731]									VOL					WR [3731]	50.25	2.02		14.39				11.52	10.2	6	0.2		0.75	3.02	0.2
[3731]	CONVERGENT MARGIN	SULAWESI ARC / SULAWESI ARC / SULAWESI / LAMASI FORMATION	BONELEMO	-4.5	-5.5	119.5	120.5	SAE			s_NL34 [3731]	BASALT [3731]									VOL					WR [3731]	52.25	2.45		13.93				12.15	5.8	3.6	0.23		0.08	5.55	0.32
[3731]	CONVERGENT MARGIN	SULAWESI ARC / SULAWESI ARC / SULAWESI / LAMASI FORMATION	BATUSITANDUK	-4.5	-5.5	119.5	120.5	SAE			s_NL30A [3731]	GABBRO [3731]									PLU					WR [3731]	49.6	1.22		16.2				8.64	11.88	7.59	0.17		0.05	2.55	0.14
[3731]	CONVERGENT MARGIN	SULAWESI ARC / SULAWESI ARC / SULAWESI / KALAMISENG FORMATION	CAMING	-4.5	-5.5	119.5	120.5	SAE			s_Y7-2 [3731]	BASALT [3731]									VOL					WR [3731]													0.55
[3731]	CONVERGENT MARGIN	SULAWESI ARC / SULAWESI ARC / SULAWESI / KALAMISENG FORMATION	CAMING	-4.5	-5.5	119.5	120.5	SAE			s_Y7-7 [3731]	BASALT [3731]									VOL					WR [3731]	45.6	1.39		15.25				7.83	13.55	5.79	0.19		0.46	3.4	0.15
[3731]	CONVERGENT MARGIN	SULAWESI ARC / SULAWESI ARC / SULAWESI / KALAMISENG FORMATION	CAMING	-4.5	-5.5	119.5	120.5	SAE			s_Y23-9 [3731]	RHYOLITE [3731]									VOL					WR [3731]													0.79
[3731]	CONVERGENT MARGIN	SULAWESI ARC / SULAWESI ARC / SULAWESI / KALAMISENG FORMATION	CAMING	-4.5	-5.5	119.5	120.5	SAE			s_TC192 [3731]	NOT GIVEN [3731]									VOL					WR [3731]													0.12
[3731]	CONVERGENT MARGIN	SULAWESI ARC / SULAWESI ARC / SULAWESI / KALAMISENG FORMATION	CAMING	-4.5	-5.5	119.5	120.5	SAE			s_Y23-7 [3731]	BASALT [3731]									VOL					WR [3731]	48.8	0.99		19.5				7.27	12.6	6.42	0.16		0.09	2.49	0.05
[3731]	CONVERGENT MARGIN	SULAWESI ARC / SULAWESI ARC / SULAWESI	TOLITOLI AREA	0.5	1.5	120	122	SAE			s_MA4 [3731]	GRANODIORITE [3731]									PLU					WR [3731]	67.8	0.22		13.8				5.71	1.36	0.93	0.02		4.27	3.61	0.12
[3731]	CONVERGENT MARGIN	SULAWESI ARC / SULAWESI ARC / SULAWESI	UJUNG PADANG AREA	-4.5	-5.5	119.5	120.5	SAE			s_Y1-11 [3731]	ANDESITE [3731]									VOL					WR [3731]	61.2	1		16.36				4.6	4.75	2.88	0.12		3.93	3.67	0.2
[8386]	CONVERGENT MARGIN	SULAWESI ARC / SULAWESI ARC / SULAWESI / TINOMBO FORMATION	PALU AREA, DONGGALA	0	-1	119.5	120	SAE			s_DG-65 [8386]	GRANODIORITE [8386]									PLU					WR [8386]	66	0.7		14.4		4.46			4.17	2.2	0.06		2.48	3.17	1.72		0.05
[8386]	CONVERGENT MARGIN	SULAWESI ARC / SULAWESI ARC / SULAWESI / TINOMBO FORMATION	PALU AREA, DONGGALA	0	-1	119.5	120	SAE			s_DG-82 [8386]	GRANODIORITE [8386]									PLU					WR [8386]	65.4	0.79		14.73		5.25			4.04	2.78	0.11		2.3	2.91	0.2		1.39
[8386]	CONVERGENT MARGIN	SULAWESI ARC / SULAWESI ARC / SULAWESI / TINOMBO FORMATION	PALU AREA, DONGGALA	0	-1	119.5	120	SAE			s_TS135B [8386]	BASALT [8386]									VOL					WR [8386]	51.2	0.78		15.98		8.7			10.54	5.76	0.15		0.67	2.96	0.15		3.08
[8386]	CONVERGENT MARGIN	SULAWESI ARC / SULAWESI ARC / SULAWESI / TINOMBO FORMATION	PALU AREA, DONGGALA	0	-1	119.5	120	SAE			s_TS143 [8386]	BASALT [8386]									VOL					WR [8386]	48.5	0.93		17.3		9.16			9.19	8.39	0.17		0.33	2.44	0.12		3.53
[8386]	CONVERGENT MARGIN	SULAWESI ARC / SULAWESI ARC / SULAWESI / TINOMBO FORMATION	PALU AREA, DONGGALA	0	-1	119.5	120	SAE			s_TS145 [8386]	BASALT [8386]									VOL					WR [8386]	49.8	0.93		17.4		10.24			8.75	4.64	0.16		1.09	4.3	0.1		2.64
[8386]	CONVERGENT MARGIN	SULAWESI ARC / SULAWESI ARC / SULAWESI / TINOMBO FORMATION	PALU AREA, DONGGALA	0	-1	119.5	120	SAE			s_DG92 [8386]	ANDESITE, BASALTIC [8386]									VOL					WR [8386]	54	0.76		19.3		6.59			8.85	4.6	0.15		0.17	2.95	2.05		0.15
[8386]	CONVERGENT MARGIN	SULAWESI ARC / SULAWESI ARC / SULAWESI / TINOMBO FORMATION	PALU AREA, DONGGALA	0	-1	119.5	120	SAE			s_KS62A [8386]	ANDESITE, BASALTIC [8386]									VOL					WR [8386]	59.1	0.5		13.13		6.05			6.55	0.95	0.19		1.3	5.1	0.1		6.57
[8386]	CONVERGENT MARGIN	SULAWESI ARC / SULAWESI ARC / SULAWESI	TANA TORAJA AREA, SADANG	-2.33	-2.33	120.08	120.08	SAE			s_MR200 [8386]	GRANITE [8386]									PLU					WR [8386]	71.9	0.25		13.34		2.66			0.74	1.7	0.05		2.48	4.1	0.05		2.78
[8386]	CONVERGENT MARGIN	SULAWESI ARC / SULAWESI ARC / SULAWESI / LAMASI FORMATION	SONGKA	-4.5	-5.5	119.5	120.5	SAE			s_PS50 [8386]	BASALT [8386]									VOL					WR [8386]	47.6	1.36		16.3		10.1			11.52	7.66	0.16		0.04	2.4	0.15		3.09
[8386]	CONVERGENT MARGIN	SULAWESI ARC / SULAWESI ARC / SULAWESI / LAMASI FORMATION	SONGKA	-4.5	-5.5	119.5	120.5	SAE			s_PS53A [8386]	BASALT [8386]									VOL					WR [8386]	50.7	1.29		15.1		12.8			7.65	4.36	0.15		0.43	3.62	0.15		3.47
[8386]	CONVERGENT MARGIN	SULAWESI ARC / SULAWESI ARC / SULAWESI	TANA TORAJA AREA, MAKALE	-3.1	-3.1	119.88	129.88	SAE			s_MK09C [8386]	ANDESITE [8386]									VOL					WR [8386]	53.6	0.73		15.54		7.3			5.53	3.97	0.15		3.56	4.83	0.5		3.64
[8386]	CONVERGENT MARGIN	SULAWESI ARC / SULAWESI ARC / SULAWESI	TANA TORAJA AREA, MAKALE	-3.1	-3.1	119.88	129.88	SAE			s_MK11C [8386]	ANDESITE [8386]									VOL					WR [8386]	54.2	0.83		16.43		8.16			7.73	3.31	0.16		4.79	3.17	0.4		0.58
[8386]	CONVERGENT MARGIN	SULAWESI ARC / SULAWESI ARC / SULAWESI	TANA TORAJA AREA, MAKALE	-3.1	-3.1	119.88	129.88	SAE			s_MK207D [8386]	ANDESITE [8386]									VOL					WR [8386]	53.2	0.85		16.55		7.46			6.74	3.41	0.16		4.85	3.77	0.5		1.72
[8386]	CONVERGENT MARGIN	SULAWESI ARC / SULAWESI ARC / SULAWESI	TANA TORAJA AREA, MAKALE	-3.1	-3.1	119.88	129.88	SAE			s_MK207G [8386]	ANDESITE [8386]									VOL					WR [8386]	53.8	0.75		15.5		7.29			5.87	3.92	0.13		3.79	4.79	0.5		2.74
[8386]	CONVERGENT MARGIN	SULAWESI ARC / SULAWESI ARC / SULAWESI	TANA TORAJA AREA, SESENG	-2.5	-3.5	119	120.5	SAE			s_SS217 [8386]	BASALT [8386]									VOL					WR [8386]	51.2	0.88		15.2		7.64			8.46	5.13	0.13		3.66	3.41	0.7		3.08
[8386]	CONVERGENT MARGIN	SULAWESI ARC / SULAWESI ARC / SULAWESI	TANA TORAJA AREA, SESENG	-2.5	-3.5	119	120.5	SAE			s_SS218 [8386]	BASALT [8386]									VOL					WR [8386]	50.85	0.93		15.75		7.61			9.56	5.07	0.13		3.32	3.11	0.8		2.87
[8386]	CONVERGENT MARGIN	SULAWESI ARC / SULAWESI ARC / SULAWESI	TANA TORAJA AREA, PANGALLA	-2.5	-3.5	119	120.5	SAE			s_PA21A [8386]	BASALT [8386]									VOL					WR [8386]	45.75	1.33		14.92		11.23			11.41	6.73	0.2		0.7	3.53	0.5		3.66
[8386]	CONVERGENT MARGIN	SULAWESI ARC / SULAWESI ARC / SULAWESI	TANA TORAJA AREA, PANGALLA	-2.5	-3.5	119	120.5	SAE			s_PA21B [8386]	BASALT [8386]									VOL					WR [8386]	45.8	1.17		16.58		11.83			10.34	5.81	0.2		1.1	3.32	0.6		3.25
[8386]	CONVERGENT MARGIN	SULAWESI ARC / SULAWESI ARC / SULAWESI	TANA TORAJA AREA, SADANG	-2.33	-2.33	120.08	120.08	SAE			s_SD191A [8386]	BASALT [8386]									VOL					WR [8386]	50.2	1.02		15.13		10.23			8.71	4.47	0.19		4.75	2.33	0.8		1.8
[8386]	CONVERGENT MARGIN	SULAWESI ARC / SULAWESI ARC / SULAWESI	TANA TORAJA AREA, SADANG	-2.33	-2.33	120.08	120.08	SAE			s_MR195A [8386]	BASALT [8386]									VOL					WR [8386]	48.1	1.16		16.27		10.76			8.91	5.23	0.18		2.17	2.78	0.4		3.43
[8386]	CONVERGENT MARGIN	SULAWESI ARC / SULAWESI ARC / SULAWESI	TANA TORAJA AREA, SADANG	-2.33	-2.33	120.08	120.08	SAE			s_MR237A [8386]	BASALT [8386]									VOL					WR [8386]	48.15	0.95		11.44		10.89			11.77	7.46	0.19		3.84	1.36	0.8		2.62
[8386]	CONVERGENT MARGIN	SULAWESI ARC / SULAWESI ARC / SULAWESI	TANA TORAJA AREA, BITUANG	-2.95	-2.95	119.4	119.4	SAE			s_BT182 [8386]	DIORITE [8386]									PLU					WR [8386]	49.5	1.03		14.6		10.6			10.09	6.09	0.18		4.57	2.21	0.9		0.42
[8386]	CONVERGENT MARGIN	SULAWESI ARC / SULAWESI ARC / SULAWESI	TANA TORAJA AREA, BITUANG	-2.95	-2.95	119.4	119.4	SAE			s_BT184 [8386]	DIORITE [8386]									PLU					WR [8386]	50	1.03		15.29		9.97			8.28	4.73	0.16		5.66	2.16	1		0.72
[8386]	CONVERGENT MARGIN	SULAWESI ARC / SULAWESI ARC / SULAWESI	KAMARORA REGION	0	-1	119.5	120	SAE			s_KM73B [8386]	GRANITE [8386]									PLU					WR [8386]	71	0.26		14.25		1.63			2.06	0.71	0.03		4.63	3.56	0.05		1.3
[8386]	CONVERGENT MARGIN	SULAWESI ARC / SULAWESI ARC / SULAWESI	KAMARORA REGION	0	-1	119.5	120	SAE			s_KM76 [8386]	GRANITE [8386]									PLU					WR [8386]	74.7	0.19		13.43		1.28			1.54	0.39	0.02		4.28	3.58	0.1		0.36
[8386]	CONVERGENT MARGIN	SULAWESI ARC / SULAWESI ARC / SULAWESI	KAMARORA REGION	0	-1	119.5	120	SAE			s_KM104 [8386]	GRANITE [8386]									PLU					WR [8386]	73	0.33		14.35		1.28			1.49	0.75	0.02		4.55	2.8	0.14		1.04
[8386]	CONVERGENT MARGIN	SULAWESI ARC / SULAWESI ARC / SULAWESI	PALU AREA, KULAWI	0	-1	119.5	120	SAE			s_KL96B [8386]	GRANODIORITE [8386]									PLU					WR [8386]	64	0.93		16.5		4.5			4.11	2.15	0.07		2.65	3.1	0.52		0.86
[8386]	CONVERGENT MARGIN	SULAWESI ARC / SULAWESI ARC / SULAWESI	PALU AREA, KULAWI	0	-1	119.5	120	SAE			s_SU25B [8386]	RHYOLITE [8386]									VOL					WR [8386]	73.5	0.34		13.38		1.41			1.43	0.71	0.02		5.32	2.58	0.05		0.85
[8386]	CONVERGENT MARGIN	SULAWESI ARC / SULAWESI ARC / SULAWESI	PALU AREA, GIMPU	0	-1	119.5	120	SAE			s_GP61B [8386]	RHYOLITE [8386]									VOL					WR [8386]	76.5	0.18		9.75		0.37			1.18	1.13	0.03		5.76	0.76	0.1		2.52
[8386]	CONVERGENT MARGIN	SULAWESI ARC / SULAWESI ARC / SULAWESI	BARUPU TUFF	0	-1	119.5	120	SAE			s_RT202C [8386]	DACITE [8386]									VOL					WR [8386]	67	0.54		16.3		2.81			2.59	0.45	0.02		3.43	3.9	0.1		1.96
[8386]	CONVERGENT MARGIN	SULAWESI ARC / SULAWESI ARC / SULAWESI	BARUPU TUFF	0	-1	119.5	120	SAE			s_RT203 [8386]	DACITE [8386]									VOL					WR [8386]	66	0.61		16		3.04			2.93	1.3	0.05		4.6	3.46	0.29		1.41
[8386]	CONVERGENT MARGIN	SULAWESI ARC / SULAWESI ARC / SULAWESI	BARUPU TUFF	0	-1	119.5	120	SAE			s_RT202A [8386]	RHYOLITE [8386]									VOL					WR [8386]	70.4	0.36		14.04		2.07			2.41	0.76	0.04		3.71	3.62	0.1		2.56
[8386]	CONVERGENT MARGIN	SULAWESI ARC / SULAWESI ARC / SULAWESI	BARUPU TUFF	0	-1	119.5	120	SAE			s_RT205 [8386]	RHYOLITE [8386]									VOL					WR [8386]	69.1	0.54		14.35		2.75			2.46	1.05	0.03		4.66	3.27	0.2		1.4
[8386]	CONVERGENT MARGIN	SULAWESI ARC / SULAWESI ARC / SULAWESI	TANA TORAJA AREA, MAKALE	-3.1	-3.1	119.88	129.88	SAE			s_BG175E [8386]	RHYOLITE [8386]									VOL					WR [8386]	70.4	0.39		13.7		2.28			2.37	0.97	0.05		3.59	3.68	0.2		2.75
[8386]	CONVERGENT MARGIN	SULAWESI ARC / SULAWESI ARC / SULAWESI	TANA TORAJA AREA, TOJAMBU	-3.02	-3.02	120.2	120.2	SAE			s_SU8 [8386]	GRANODIORITE [8386]									PLU					WR [8386]	67.5	0.47		15.7		2.63			3.46	1.61	0.05		3.29	3.32	0.15		0.64
[8386]	CONVERGENT MARGIN	SULAWESI ARC / SULAWESI ARC / SULAWESI	TANA TORAJA AREA, TOJAMBU	-3.02	-3.02	120.2	120.2	SAE			s_RP43 [8386]	GRANODIORITE [8386]									PLU					WR [8386]	63.2	0.63		16.5		4.43			5	2.37	0.07		2.89	3.47	0.1		0.8
[8386]	CONVERGENT MARGIN	SULAWESI ARC / SULAWESI ARC / SULAWESI	TANA TORAJA AREA, TOJAMBU	-3.02	-3.02	120.2	120.2	SAE			s_RP45 [8386]	GRANODIORITE [8386]									PLU					WR [8386]	63.8	0.54		17.2		4			4.03	2.2	0.07		2.92	3.28	0.2		1.61
[8334]	CONVERGENT MARGIN	SULAWESI ARC / CELEBES SEA / SITE 767	HOLE 767C	4.58	4.58	123.75	123.75	SAQ			s_124-767C-12RCC,36-39 [8334]	BASALT [8334]									VOL					WR [8334]	49.08	1.59		16.76				8.91	12.83	5.35	0.31		0.16	2.28	0.28
[8334]	CONVERGENT MARGIN	SULAWESI ARC / CELEBES SEA / SITE 770	HOLE 770B	5.1448	5.1448	123.668	123.668	SAQ			s_124-770B-16R-4,84-87 [8334]	BASALT [8334]				EOCENE [8334]				SPARSELY PLAGIOCLASE-OLIVINE PHYRIC [8334]	VOL					WR [8334]	49.75	2.15		15.6				9.85	11.3	5.65	0.23		0.29	3.15	0.26
[8334]	CONVERGENT MARGIN	SULAWESI ARC / CELEBES SEA / SITE 770	HOLE 770B	5.1448	5.1448	123.668	123.668	SAQ			s_124-770B-17R-3,134-137 [8334]	BASALT [8334]				EOCENE [8334]				SPARSELY PLAGIOCLASE-OLIVINE PHYRIC [8334]	VOL	430.1	430.1			WR [8334]	49.4	2.24		16.05				9.72	11.65	5.2	0.19		0.19	3.25	0.27
[8334]	CONVERGENT MARGIN	SULAWESI ARC / CELEBES SEA / SITE 770	HOLE 770B	5.1448	5.1448	123.668	123.668	SAQ			s_124-770B-18R-2,90-93 [8334]	BASALT [8334]				EOCENE [8334]				SPARSELY PLAGIOCLASE-OLIVINE PHYRIC [8334]	VOL	438	438			WR [8334]	47.92	2.23		15.76				9.75	11.44	5.26	0.21		0.31	2.51	0.24
[8334]	CONVERGENT MARGIN	SULAWESI ARC / CELEBES SEA / SITE 770	HOLE 770B	5.1448	5.1448	123.668	123.668	SAQ			s_124-770B-18R-3,141-143 [8334]	BASALT [8334]				EOCENE [8334]				STRONGLY PLAGIOCLASE-OLIVINE PHYRIC [8334]	VOL					WR [8334]	49.58	1.32		18.61				7.39	12.93	5.74	0.18		0.18	2.6	0.1
[8334]	CONVERGENT MARGIN	SULAWESI ARC / CELEBES SEA / SITE 770	HOLE 770C	5.1448	5.1448	123.668	123.668	SAQ	-4516.2	-4516.2	s_124-770C-19R-1,99-102 [8334]	BASALT [8334]				EOCENE [8334]				STRONGLY PLAGIOCLASE-OLIVINE PHYRIC [8334]	VOL					WR [8334]	49.16	1.28		19.23				7.74	11.9	6.09	0.16		0.43	2.22	0.15
[8334]	CONVERGENT MARGIN	SULAWESI ARC / CELEBES SEA / SITE 770	HOLE 770C	5.1448	5.1448	123.668	123.668	SAQ	-4516.2	-4516.2	s_124-770C-19R-2,42-45 [8334]	BASALT [8334]				EOCENE [8334]				STRONGLY PLAGIOCLASE-OLIVINE PHYRIC [8334]	VOL	447.6	447.6			WR [8334]	48.8	1.18		18.1				7.68	12.92	6	0.15		0.14	2.6	0.1
[8334]	CONVERGENT MARGIN	SULAWESI ARC / CELEBES SEA / SITE 770	HOLE 770B	5.1448	5.1448	123.668	123.668	SAQ			s_124-770B-20R-2,102-105 [8334]	BASALT [8334]				EOCENE [8334]				MODERATELY TO STRONGLY PLAGIOCLASE-OLIVINE PHYRIC [8334]	VOL					WR [8334]	49.54	1.23		18.74				6.41	12.23	7.29	0.12		0.14	2.25	0.08
[8334]	CONVERGENT MARGIN	SULAWESI ARC / CELEBES SEA / SITE 770	HOLE 770B	5.1448	5.1448	123.668	123.668	SAQ			s_124-770B-20R-3,10-15 [8334]	BASALT [8334]				EOCENE [8334]				MODERATELY TO STRONGLY PLAGIOCLASE-OLIVINE PHYRIC [8334]	VOL					WR [8334]	49.47	1.22		18.13				6.46	12.45	7.42	0.15		0.16	3.16	0.08
[8334]	CONVERGENT MARGIN	SULAWESI ARC / CELEBES SEA / SITE 770	HOLE 770B	5.1448	5.1448	123.668	123.668	SAQ			s_124-770B-20R-4,135-140 [8334]	BASALT [8334]				EOCENE [8334]				MODERATELY TO STRONGLY PLAGIOCLASE-OLIVINE PHYRIC [8334]	VOL					WR [8334]	46.93	1.23		17.63				7.41	14.01	6.83	0.18		0.27	2.31	0.09
[8334]	CONVERGENT MARGIN	SULAWESI ARC / CELEBES SEA / SITE 770	HOLE 770B	5.1448	5.1448	123.668	123.668	SAQ			s_124-770B-21R-1,96-99 [8334]	BASALT [8334]				EOCENE [8334]				MODERATELY TO STRONGLY PLAGIOCLASE-OLIVINE PHYRIC [8334]	VOL					WR [8334]	47.45	1.38		17.12				8.13	13.45	7.67	0.14		0.4	2.13	0.11
[8334]	CONVERGENT MARGIN	SULAWESI ARC / CELEBES SEA / SITE 770	HOLE 770B	5.1448	5.1448	123.668	123.668	SAQ			s_124-770B-21R-4,30-34 [8334]	BASALT [8334]				EOCENE [8334]				MODERATELY TO STRONGLY PLAGIOCLASE-OLIVINE PHYRIC [8334]	VOL					WR [8334]	49.58	1.32		18.61				7.39	12.93	5.74	0.18		0.18	2.6	0.1
[8334]	CONVERGENT MARGIN	SULAWESI ARC / CELEBES SEA / SITE 770	HOLE 770B	5.1448	5.1448	123.668	123.668	SAQ			s_124-770B-21R-4,74-77 [8334]	BASALT [8334]				EOCENE [8334]				MODERATELY TO STRONGLY PLAGIOCLASE-OLIVINE PHYRIC [8334]	VOL					WR [8334]	48.19	1.58		16.57				8.48	12.27	7.08	0.14		0.38	1.96	0.15
[8334]	CONVERGENT MARGIN	SULAWESI ARC / CELEBES SEA / SITE 770	HOLE 770B	5.1448	5.1448	123.668	123.668	SAQ			s_124-770B-21R-6,15-18 [8334]	BASALT [8334]				EOCENE [8334]				MODERATELY TO STRONGLY PLAGIOCLASE-OLIVINE PHYRIC [8334]	VOL					WR [8334]	48.85	1.49		17.45				7.68	13	6.69	0.13		0.39	2.4	0.13
[8334]	CONVERGENT MARGIN	SULAWESI ARC / CELEBES SEA / SITE 770	HOLE 770C	5.1448	5.1448	123.668	123.668	SAQ	-4516.2	-4516.2	s_124-770C-2R-3,58-61 [8334]	BASALT [8334]				EOCENE [8334]				SPARSELY PLAGIOCLASE-OLIVINE PHYRIC [8334]	VOL	426.7	426.7			WR [8334]	49.35	2.19		16.25				9.45	11.73	5.45	0.28		0.22	3.1	0.24
[8334]	CONVERGENT MARGIN	SULAWESI ARC / CELEBES SEA / SITE 770	HOLE 770C	5.1448	5.1448	123.668	123.668	SAQ	-4516.2	-4516.2	s_124-770C-2R-3,59-62 [8334]	BASALT [8334]				EOCENE [8334]				SPARSELY PLAGIOCLASE-OLIVINE PHYRIC [8334]	VOL					WR [8334]	49.9	2.2		16.1				8.82	11.7	5.37	0.31		0.19	3.15	0.25
[8334]	CONVERGENT MARGIN	SULAWESI ARC / CELEBES SEA / SITE 770	HOLE 770C	5.1448	5.1448	123.668	123.668	SAQ	-4516.2	-4516.2	s_124-770C-3R-2,4-7 [8334]	BASALT [8334]				EOCENE [8334]				SPARSELY PLAGIOCLASE-OLIVINE PHYRIC [8334]	VOL	434.4	434.4			WR [8334]	49.8	2.21		16.05				9.61	11.3	5.3	0.17		0.29	3.05	0.25
[8334]	CONVERGENT MARGIN	SULAWESI ARC / CELEBES SEA / SITE 770	HOLE 770C	5.1448	5.1448	123.668	123.668	SAQ	-4516.2	-4516.2	s_124-770C-3R-2,124-128 [8334]	BASALT [8334]				EOCENE [8334]				SPARSELY PLAGIOCLASE-OLIVINE PHYRIC [8334]	VOL					WR [8334]	49.55	2.14		16.2				9.69	11.55	5.55	0.19		0.16	2.95	0.24
[8334]	CONVERGENT MARGIN	SULAWESI ARC / CELEBES SEA / SITE 770	HOLE 770C	5.1448	5.1448	123.668	123.668	SAQ	-4516.2	-4516.2	s_124-770C-3R-3,125-128 [8334]	BASALT [8334]				EOCENE [8334]				SPARSELY PLAGIOCLASE-OLIVINE PHYRIC [8334]	VOL					WR [8334]	50	2.24		16.7				8.68	11.45	5.25	0.17		0.21	3.25	0.24
[8334]	CONVERGENT MARGIN	SULAWESI ARC / CELEBES SEA / SITE 770	HOLE 770C	5.1448	5.1448	123.668	123.668	SAQ	-4516.2	-4516.2	s_124-770C-4R-1,27-30 [8334]	BASALT [8334]				EOCENE [8334]				STRONGLY PLAGIOCLASE-OLIVINE PHYRIC [8334]	VOL					WR [8334]	48.69	1.23		17.44				7.83	12.82	6.32	0.14		0.07	2.76	0.1
[8334]	CONVERGENT MARGIN	SULAWESI ARC / CELEBES SEA / SITE 770	HOLE 770C	5.1448	5.1448	123.668	123.668	SAQ	-4516.2	-4516.2	s_124-770C-5R-2,39-41 [8334]	BASALT [8334]				EOCENE [8334]				STRONGLY PLAGIOCLASE-OLIVINE PHYRIC [8334]	VOL					WR [8334]	48.42	1.25		17.27				8.31	12.4	7.35	0.14		0.33	1.87	0.07
[8334]	CONVERGENT MARGIN	SULAWESI ARC / CELEBES SEA / SITE 770	HOLE 770C	5.1448	5.1448	123.668	123.668	SAQ	-4516.2	-4516.2	s_124-770C-6R-3,45-48 [8334]	BASALT [8334]				EOCENE [8334]				STRONGLY PLAGIOCLASE-OLIVINE PHYRIC [8334]	VOL					WR [8334]	48.67	1.53		16.64				7.79	12.43	6.53	0.13		0.38	2.45	0.13
[8334]	CONVERGENT MARGIN	SULAWESI ARC / CELEBES SEA / SITE 770	HOLE 770B	5.1448	5.1448	123.668	123.668	SAQ			s_124-770B-7R-5,3-6 [8334]	BASALT [8334]				EOCENE [8334]				MODERATELY TO STRONGLY PLAGIOCLASE-OLIVINE PHYRIC [8334]	VOL	477.2	477.2			WR [8334]	49.06	1.29		17.47				8.3	12.41	7.41	0.15		0.36	2.33	0.1
[8334]	CONVERGENT MARGIN	SULAWESI ARC / CELEBES SEA / SITE 770	HOLE 770C	5.1448	5.1448	123.668	123.668	SAQ	-4516.2	-4516.2	s_124-770C-7R-6,44-47 [8334]	BASALT [8334]				EOCENE [8334]				MODERATELY TO STRONGLY PLAGIOCLASE-OLIVINE PHYRIC [8334]	VOL					WR [8334]	49.7	1.62		16.9				8.93	12.27	5.7	0.14		0.36	2.85	0.16
[8334]	CONVERGENT MARGIN	SULAWESI ARC / CELEBES SEA / SITE 770	HOLE 770C	5.1448	5.1448	123.668	123.668	SAQ	-4516.2	-4516.2	s_124-770C-9R-2,42-48 [8334]	BASALT [8334]				EOCENE [8334]				MODERATELY PLAGIOCLASE-OLIVINE PHYRIC [8334]	VOL					WR [8334]	49	1.84		15.8				9.54	12.2	6.52	0.25		0.27	2.85	0.2
[8334]	CONVERGENT MARGIN	SULAWESI ARC / CELEBES SEA / SITE 770	HOLE 770C	5.1448	5.1448	123.668	123.668	SAQ	-4516.2	-4516.2	s_124-770C-10R-2,43-47 [8334]	DOLERITE [8334]				EOCENE [8334]				SPARSELY PLAGIOCLASE PHYRIC [8334]	VOL					WR [8334]	50.7	2.04		15.9				8.25	11.78	6.1	0.17		0.24	3.25	0.21
[8334]	CONVERGENT MARGIN	SULAWESI ARC / CELEBES SEA / SITE 770	HOLE 770C	5.1448	5.1448	123.668	123.668	SAQ	-4516.2	-4516.2	s_124-770C-11R-1,91-93 [8334]	DOLERITE [8334]				EOCENE [8334]				SPARSELY PLAGIOCLASE PHYRIC [8334]	VOL					WR [8334]	50.01	2.1		16.27				7.14	11.57	6.55	0.18		0.19	2.67	0.2
[8334]	CONVERGENT MARGIN	SULAWESI ARC / CELEBES SEA / SITE 770	HOLE 770C	5.1448	5.1448	123.668	123.668	SAQ	-4516.2	-4516.2	s_124-770C-12R-2,21-33 [8334]	DOLERITE [8334]				EOCENE [8334]				SPARSELY TO MODERATELY OLIVINE-PLAGIOCLASE PHYRIC [8334]	VOL					WR [8334]	48.3	1.37		15.2				9.58	11.87	9.05	0.27		0.2	2.65	0.12
[8334]	CONVERGENT MARGIN	SULAWESI ARC / CELEBES SEA / SITE 770	HOLE 770C	5.1448	5.1448	123.668	123.668	SAQ	-4516.2	-4516.2	s_124-770C-12R-2,38-41 [8334]	DOLERITE [8334]				EOCENE [8334]				SPARSELY TO MODERATELY OLIVINE-PLAGIOCLASE PHYRIC [8334]	VOL					WR [8334]	48.9	1.33		15.52				9.56	11.7	8.67	0.2		0.24	2.45	0.12
[8334]	CONVERGENT MARGIN	SULAWESI ARC / CELEBES SEA / SITE 770	HOLE 770B	5.1448	5.1448	123.668	123.668	SAQ			s_124-770B-12R-3,64-70 [8334]	BASALT [8334]				EOCENE [8334]				MODERATELY PLAGIOCLASE-OLIVINE PHYRIC [8334]	VOL	523.3	523.3			WR [8334]	48.7	1.24		17.2				8.73	12.4	7.3	0.15		0.32	2.35	0.11
[8334]	CONVERGENT MARGIN	SULAWESI ARC / CELEBES SEA / SITE 770	HOLE 770B	5.1448	5.1448	123.668	123.668	SAQ			s_124-770B-16R-4,84-87 [8334]	BASALT [8334]				EOCENE [8334]				SPARSELY PLAGIOCLASE-OLIVINE PHYRIC [8334]	VOL					WR [8334]
[8334]	CONVERGENT MARGIN	SULAWESI ARC / CELEBES SEA / SITE 770	HOLE 770C	5.1448	5.1448	123.668	123.668	SAQ	-4516.2	-4516.2	s_124-770C-19R-2,42-45 [8334]	BASALT [8334]				EOCENE [8334]				STRONGLY PLAGIOCLASE-OLIVINE PHYRIC [8334]	VOL	447.6	447.6			WR [8334]
[8334]	CONVERGENT MARGIN	SULAWESI ARC / CELEBES SEA / SITE 770	HOLE 770B	5.1448	5.1448	123.668	123.668	SAQ			s_124-770B-20R-3,10-15 [8334]	BASALT [8334]				EOCENE [8334]				MODERATELY TO STRONGLY PLAGIOCLASE-OLIVINE PHYRIC [8334]	VOL					WR [8334]
[8334]	CONVERGENT MARGIN	SULAWESI ARC / CELEBES SEA / SITE 770	HOLE 770B	5.1448	5.1448	123.668	123.668	SAQ			s_124-770B-21R-6,15-18 [8334]	BASALT [8334]				EOCENE [8334]				MODERATELY TO STRONGLY PLAGIOCLASE-OLIVINE PHYRIC [8334]	VOL					WR [8334]
[8334]	CONVERGENT MARGIN	SULAWESI ARC / CELEBES SEA / SITE 770	HOLE 770B	5.1448	5.1448	123.668	123.668	SAQ			s_124-770B-7R-5,3-6 [8334]	BASALT [8334]				EOCENE [8334]				MODERATELY TO STRONGLY PLAGIOCLASE-OLIVINE PHYRIC [8334]	VOL	477.2	477.2			WR [8334]
[8334]	CONVERGENT MARGIN	SULAWESI ARC / CELEBES SEA / SITE 770	HOLE 770C	5.1448	5.1448	123.668	123.668	SAQ	-4516.2	-4516.2	s_124-770C-7R-6,44-47 [8334]	BASALT [8334]				EOCENE [8334]				MODERATELY TO STRONGLY PLAGIOCLASE-OLIVINE PHYRIC [8334]	VOL					WR [8334]
[8334]	CONVERGENT MARGIN	SULAWESI ARC / CELEBES SEA / SITE 770	HOLE 770C	5.1448	5.1448	123.668	123.668	SAQ	-4516.2	-4516.2	s_124-770C-10R-2,43-47 [8334]	DOLERITE [8334]				EOCENE [8334]				SPARSELY PLAGIOCLASE PHYRIC [8334]	VOL					WR [8334]
[8334]	CONVERGENT MARGIN	SULAWESI ARC / CELEBES SEA / SITE 770	HOLE 770C	5.1448	5.1448	123.668	123.668	SAQ	-4516.2	-4516.2	s_124-770C-12R-2,38-41 [8334]	DOLERITE [8334]				EOCENE [8334]				SPARSELY TO MODERATELY OLIVINE-PLAGIOCLASE PHYRIC [8334]	VOL					WR [8334]
[8334]	CONVERGENT MARGIN	SULAWESI ARC / CELEBES SEA / SITE 770	HOLE 770B	5.1448	5.1448	123.668	123.668	SAQ			s_124-770B-16R-4,84-87 [8334]	BASALT [8334]				EOCENE [8334]				SPARSELY PLAGIOCLASE-OLIVINE PHYRIC [8334]	VOL					WR [8334]
[8334]	CONVERGENT MARGIN	SULAWESI ARC / CELEBES SEA / SITE 770	HOLE 770C	5.1448	5.1448	123.668	123.668	SAQ	-4516.2	-4516.2	s_124-770C-19R-2,42-45 [8334]	BASALT [8334]				EOCENE [8334]				STRONGLY PLAGIOCLASE-OLIVINE PHYRIC [8334]	VOL	447.6	447.6			WR [8334]
[8334]	CONVERGENT MARGIN	SULAWESI ARC / CELEBES SEA / SITE 770	HOLE 770B	5.1448	5.1448	123.668	123.668	SAQ			s_124-770B-7R-5,3-6 [8334]	BASALT [8334]				EOCENE [8334]				MODERATELY TO STRONGLY PLAGIOCLASE-OLIVINE PHYRIC [8334]	VOL	477.2	477.2			WR [8334]
[8646]	CONVERGENT MARGIN	SULAWESI ARC / SULAWESI ARC / SULAWESI	BARUPU TUFF	0	-1	119.5	120	SAE			s_BG175A [8646]	RHYOLITE [8646]									VOL					WR [8646]	69.7	0.41		13.9				2.11	2.35	0.9	0.05		3.8	3.7	0.1
[8646]	CONVERGENT MARGIN	SULAWESI ARC / SULAWESI ARC / SULAWESI	BARUPU TUFF	0	-1	119.5	120	SAE			s_BG177 [8646]	RHYOLITE [8646]									VOL					WR [8646]	69.1	0.42		14.37				2.28	2.61	1.08	0.05		3.54	3.83	0.2
[8646]	CONVERGENT MARGIN	SULAWESI ARC / SULAWESI ARC / SULAWESI	TOLITOLI AREA, ONGKA	0.5	1.5	120	122	SAE			s_NP06 [8646]	RHYOLITE [8646]									VOL					WR [8646]	67.8	0.53		14.48				2.5	2.4	1.62	0.05		4.6	3.55	0.09
[8646]	CONVERGENT MARGIN	SULAWESI ARC / SULAWESI ARC / SULAWESI / LAMASI FORMATION	PALOPO	-4.5	-5.5	119.5	120.5	SAE			s_RP45 [8646]	GRANODIORITE [8646]									PLU					WR [8646]	63.8	0.54		17.2				3.6	4.03	2.2	0.07		2.92	3.28	0.2
[8646]	CONVERGENT MARGIN	SULAWESI ARC / SULAWESI ARC / SULAWESI / LAMASI FORMATION	PALOPO	-4.5	-5.5	119.5	120.5	SAE			s_NT28 [8646]	GRANITE [8646]									PLU					WR [8646]	69.46	0.37		14.95				1.83	2.15	0.96	0.04		5	2.88	0.14
[8646]	CONVERGENT MARGIN	SULAWESI ARC / SULAWESI ARC / SULAWESI	PALU AREA, TUWA	0	-1	119.5	120	SAE			s_SU24E [8646]	PERIDOTITE, GARNET [8646]									PLU					WR [8646]	43.5	0.09		2.32				7.98	2.41	39	0.13		0.1	0.13	0.02
[8646]	CONVERGENT MARGIN	SULAWESI ARC / SULAWESI ARC / SULAWESI	PALU AREA, TUWA	0	-1	119.5	120	SAE			s_SU24F [8646]	PERIDOTITE, GARNET [8646]									PLU					WR [8646]	43.3	0.08		2.25				8.06	2.41	39.4	0.13		0.06	0.13	0.02
[8646]	CONVERGENT MARGIN	SULAWESI ARC / SULAWESI ARC / SULAWESI	PALU AREA, GIMPU	0	-1	119.5	120	SAE			s_GP01 [8646]	PERIDOTITE, GARNET [8646]									PLU					WR [8646]	44	0.15		3.45				7.87	2.96	37.5	0.13		0.11	0.26	0.03
[8646]	CONVERGENT MARGIN	SULAWESI ARC / SULAWESI ARC / SULAWESI	PALU AREA, GIMPU	0	-1	119.5	120	SAE			s_GP123B [8646]	GRANULITE [8646]									MET					WR [8646]	45.25	1.07		20.1				7.96	11.48	6.07	0.13		1.84	2.2	0.64
[8646]	CONVERGENT MARGIN	SULAWESI ARC / SULAWESI ARC / SULAWESI	KAMARORA REGION	0	-1	119.5	120	SAE			s_KM05 [8646]	GRANULITE [8646]									MET					WR [8646]	43.4	1.57		14.8				10.91	11.24	12.4	0.18		0.74	1.56	0.06
[8646]	CONVERGENT MARGIN	SULAWESI ARC / SULAWESI ARC / SULAWESI	KAMARORA REGION	0	-1	119.5	120	SAE			s_KM02 [8646]	GRANULITE [8646]									MET					WR [8646]	37.5	2.6		25				21.96	2.15	6.9	0.54		0.05	0.1	0.11
[8646]	CONVERGENT MARGIN	SULAWESI ARC / SULAWESI ARC / SULAWESI	PALU AREA, TUWA	0	-1	119.5	120	SAE			s_SU24B [8646]	GRANULITE [8646]									MET					WR [8646]	64.8	0.47		15.85				7.05	2.08	2.35	0.11		1.99	2.75	0.06
[8960]	CONVERGENT MARGIN	SULAWESI ARC / SULAWESI ARC / SANGIHE / AWU		3.73	3.73	125.47	125.47	SAE			s_91-77 [8960]	ANDESITE, CALC-ALKALINE [8960]									VOL					WR [8960]	54.14	0.8		19.29				7.99	9.44	4.1			1.16	3.19	0.14
[8960]	CONVERGENT MARGIN	SULAWESI ARC / SULAWESI ARC / SANGIHE / KAHAKITANG		3.166	3.166	125.5	125.5	SAE			s_117-77 [8960]	ANDESITE, CALC-ALKALINE [8960]									VOL					WR [8960]	51.14	0.78		17.58				8.31	10.87	7.42			0.96	2.71	0.14
[8960]	CONVERGENT MARGIN	SULAWESI ARC / SULAWESI ARC / SIAU / API SIAU		2.75	2.75	125.42	125.42	SAE			s_67-77 [8960]	ANDESITE, CALC-ALKALINE [8960]									VOL					WR [8960]	53.58	0.79		18.67				8.74	9.34	4.49			1.07	3.02	0.16
[8960]	CONVERGENT MARGIN	SULAWESI ARC / SULAWESI ARC / SANGIHE / MAKALEHI		2.733	2.733	125.166	125.166	SAE			s_70-77 [8960]	ANDESITE, CALC-ALKALINE [8960]									VOL					WR [8960]	59.16	0.53		20				5.05	6.9	2.01			2.14	4.19	0.23
[8960]	CONVERGENT MARGIN	SULAWESI ARC / SULAWESI ARC / TAGULANDANG ISLAND GROUP / RUANG		2.3	2.3	125.366	125.366	SAE			s_42-77 [8960]	ANDESITE, CALC-ALKALINE [8960]									VOL					WR [8960]	52.37	0.69		20.05				8.36	10.05	4.92			0.54	2.71	0.11
[8960]	CONVERGENT MARGIN	SULAWESI ARC / SULAWESI ARC / SULAWESI / BATUANGUS		1.4	1.4	125.9	125.9	SAE			s_18-77 [8960]	ANDESITE, CALC-ALKALINE [8960]									VOL					WR [8960]	55.01	0.96		19.02				8.87	9.2	3.27			0.79	3.03	0.13
[8960]	CONVERGENT MARGIN	SULAWESI ARC / SULAWESI ARC / SULAWESI / MANADO TUA		1.63	1.63	124.72	124.72	SAE			s_122-77 [8960]	ANDESITE, CALC-ALKALINE [8960]									VOL					WR [8960]	58.15	0.58		18.87				6.26	7.6	2.91			1.44	3.24	0.23
[8960]	CONVERGENT MARGIN	SULAWESI ARC / SULAWESI ARC / SULAWESI / LOKON-EMPUNG		1.37	1.37	125.8	125.8	SAE			s_136-77 [8960]	ANDESITE, CALC-ALKALINE [8960]									VOL					WR [8960]	59.89	0.83		16.98				6.81	6.87	3.3			1.72	3.39	0.14
[8960]	CONVERGENT MARGIN	SULAWESI ARC / SULAWESI ARC / SULAWESI / MAHAWU		1.35	1.35	125.87	125.87	SAE			s_151-77 [8960]	ANDESITE, CALC-ALKALINE [8960]									VOL					WR [8960]	60.68	0.81		16.97				6.45	6.45	2.88			1.8	3.4	0.18
[8960]	CONVERGENT MARGIN	SULAWESI ARC / SULAWESI ARC / SULAWESI / SOPUTAN		1.115	1.115	124.737	124.737	SAE			s_176-77 [8960]	ANDESITE, CALC-ALKALINE [8960]									VOL					WR [8960]	50.38	0.81		19.73				10.05	10.13	6.54			0.33	2.54	0.11
[8741]	CONVERGENT MARGIN	SULAWESI ARC / SULAWESI ARC / SULAWESI / LATIMOJONG FORMATION	NORTHWEST SULAWESI	-1	-1.8	119.5	121.8	SAE			s_CWS 110 [8741]	NOT GIVEN [8741]									VOL					WR [8741]	61.36	0.92		14.16				5.02	4.33	1.04	0.11		1.39	5.69	0.34
[8741]	CONVERGENT MARGIN	SULAWESI ARC / SULAWESI ARC / SULAWESI / BUDUNGBUDUNG FORMATION	NORTHWEST SULAWESI	-1.5	-2	119.5	119.9	SAE			s_NWS 760 [8741]	NOT GIVEN [8741]									VOL					WR [8741]	63.94	0.59		16.87				5.74	0.96	0.76	0.052		0.31	8.32	0.13
[8741]	CONVERGENT MARGIN	SULAWESI ARC / SULAWESI ARC / SULAWESI / BUDUNGBUDUNG FORMATION	NORTHWEST SULAWESI	-1.5	-2	119.5	119.9	SAE			s_NWS 676 [8741]	NOT GIVEN [8741]									VOL					WR [8741]	56.87	1.12		19.79				5.34	7.29	1.19	0.015		2.08	2.69	0.17
[8741]	CONVERGENT MARGIN	SULAWESI ARC / SULAWESI ARC / SULAWESI / TINOMBO FORMATION	NORTHWEST SULAWESI	-0.5	-1	119.8	120	SAE			s_NWS 620 [8741]	NOT GIVEN [8741]									VOL					WR [8741]	58.48	1.01		16.56				5.56	7.96	4.26	0.136		0.43	3.06	0.13
[8741]	CONVERGENT MARGIN	SULAWESI ARC / SULAWESI ARC / SULAWESI / TINOMBO FORMATION	NORTHWEST SULAWESI	-0.5	-1	119.8	120	SAE			s_CS1 [8741]	NOT GIVEN [8741]									VOL					WR [8741]	75.88	0.15		13.1				1.49	0.73	0.32	0.01		2.26	4.96	0.04
[8741]	CONVERGENT MARGIN	SULAWESI ARC / SULAWESI ARC / SULAWESI / TINOMBO FORMATION	NORTHWEST SULAWESI	-0.5	-1	119.8	120	SAE			s_NWS 201 [8741]	NOT GIVEN [8741]									VOL					WR [8741]	52.87	0.78		18.59				6.45	4.96	2.97	0.14		0.94	6.53	0.2
[8741]	CONVERGENT MARGIN	SULAWESI ARC / SULAWESI ARC / SULAWESI / TINOMBO FORMATION	NORTHWEST SULAWESI	-0.5	-1	119.8	120	SAE			s_NWS 75 [8741]	NOT GIVEN [8741]									VOL					WR [8741]	50.54	0.62		14				7.05	14.67	5.58	0.16		0.05	1.42	0.2
[8741]	CONVERGENT MARGIN	SULAWESI ARC / SULAWESI ARC / SULAWESI / TINOMBO FORMATION	NORTHWEST SULAWESI	-0.5	-1	119.8	120	SAE			s_NWS 730 [8741]	NOT GIVEN [8741]									VOL					WR [8741]	61.02	0.83		18.51				6.19	1.31	3.91	0.176		0.16	6.28	0.36
[8741]	CONVERGENT MARGIN	SULAWESI ARC / SULAWESI ARC / SULAWESI / PAPAYATO VOLCANICS	NORTHERN SULAWESI	0.8	0.8	121.3	121.3	SAE			s_NWS 41C [8741]	NOT GIVEN [8741]									VOL					WR [8741]	57	1.03		15.2				9.72	4.16	3.3	0.18		0.08	5.9	0.13
[8741]	CONVERGENT MARGIN	SULAWESI ARC / SULAWESI ARC / SULAWESI / PAPAYATO VOLCANICS	NORTHERN SULAWESI	0.8	0.8	121.3	121.3	SAE			s_NWS 745 [8741]	NOT GIVEN [8741]									VOL					WR [8741]	57.32	0.62		16.28				6.59	8.07	3.16	0.123		0.19	4	0.13
[8741]	CONVERGENT MARGIN	SULAWESI ARC / SULAWESI ARC / SULAWESI / PAPAYATO VOLCANICS	NORTHERN SULAWESI	0.8	0.8	121.3	121.3	SAE			s_NWS 245 [8741]	NOT GIVEN [8741]									VOL					WR [8741]	74.9	0.18		11.6				3.11	0.41	0.26	0.02		0.13	5.58	0.05
[8741]	CONVERGENT MARGIN	SULAWESI ARC / SULAWESI ARC / SULAWESI / LATIMOJONG FORMATION	NORTHWEST SULAWESI	-1	-1.8	119.5	121.8	SAE			s_NWS 938 [8741]	GREYWACKE [8741]									SED					WR [8741]	70.75	0.558		11.18				3.99	2.47	2.14	0.052		0.68	3.76	0.11
[8741]	CONVERGENT MARGIN	SULAWESI ARC / SULAWESI ARC / SULAWESI / BUDUNGBUDUNG FORMATION	NORTHWEST SULAWESI	-1.5	-2	119.5	119.9	SAE			s_NWS 796 [8741]	GREYWACKE [8741]									SED					WR [8741]	69.4	0.71		14.36				3.63	0.12	1.8	0.841		2.79	1.02	0.14
[8741]	CONVERGENT MARGIN	SULAWESI ARC / SULAWESI ARC / SULAWESI / TINOMBO FORMATION	NORTHWEST SULAWESI	-0.5	-1	119.8	120	SAE			s_NWS 213 [8741]	GREYWACKE [8741]									SED					WR [8741]	67.24	0.99		15.08				4	0.14	1.13	0.044		2.07	2.2	0.19
[8741]	CONVERGENT MARGIN	SULAWESI ARC / SULAWESI ARC / SULAWESI / TINOMBO FORMATION	NORTHWEST SULAWESI	-0.5	-1	119.8	120	SAE			s_NWS 722 [8741]	GREYWACKE [8741]									SED					WR [8741]	47.4	1.16		15.9				7.85	9.18	10.82	0.14		0.67	2.49	0.14
[6300]	CONVERGENT MARGIN	SULAWESI ARC / SULAWESI ARC / SULAWESI	WESTERN SIDE OF SOUTH SULAWESI	-6	-6	120	120	SAE			s_SW5 [6300]	NOT GIVEN [6300]									VOL					WR [6300]	49.58	1.63		17.13		1.32	6.6		7.83	5.54	0.16		6.23	3.12	0.86
[9588]	CONVERGENT MARGIN	SULAWESI ARC / SULAWESI ARC / SULAWESI	SOUTH SULAWESI	-5.3	-5.3	119.7	119.7	SAE			s_TNV96-1 [9588]	PICRITE [9588]									VOL					WR [9588]	46.7	0.53		9.12		10.04			10.64	20.23	0.16		1.68	1.47	0.29
[8741][6348]	CONVERGENT MARGIN	SULAWESI ARC / SULAWESI ARC / SULAWESI / PAPAYATO VOLCANICS	NORTHERN SULAWESI	0.8	0.8	121.3	121.3	SAE			s_NWS 74 [8741] / s_NWS74 [6348]	NOT GIVEN [8741]									VOL					WR [8741]	45.2	0.65		20.85				8.01	9.82	5.77	0.16		1.32	2.54	0.1
[9762]	CONVERGENT MARGIN	SULAWESI ARC / SULAWESI ARC / SULAWESI	WESTERN SIDE OF SOUTH SULAWESI	-5.251	-5.251	119.711	119.711	SAE			s_TNV11 [9762]	BASALT [9762]									VOL					WR [9762]	46.7	0.53		9.12				9.03	10.64	20.23	0.16		1.68	1.47	0.29
[9762]	CONVERGENT MARGIN	SULAWESI ARC / SULAWESI ARC / SULAWESI	WESTERN SIDE OF SOUTH SULAWESI	-5.251	-5.251	119.711	119.711	SAE			s_24-5 [9762]	NOT GIVEN [9762]									VOL					GL [9762]	47.67	0.88		14.81				4.78	14.6	9.66	0.08		4.17	2.22	0.49	0.58						0.07	0.17
[9762]	CONVERGENT MARGIN	SULAWESI ARC / SULAWESI ARC / SULAWESI	WESTERN SIDE OF SOUTH SULAWESI	-5.251	-5.251	119.711	119.711	SAE			s_2009-7 [9762]	NOT GIVEN [9762]									VOL					GL [9762]	57.85	0.9		19.55				2.34	2.51	4.52	0.02		5.61	3.46	0.81	0.79						0.12	0.23
[9762]	CONVERGENT MARGIN	SULAWESI ARC / SULAWESI ARC / SULAWESI	WESTERN SIDE OF SOUTH SULAWESI	-5.251	-5.251	119.711	119.711	SAE			s_2081-1 [9762]	NOT GIVEN [9762]									VOL					GL [9762]	48.36	0.73		15.65				4.01	12.87	8.33	0.1		5	2.35	0.42	0.66						0.05	0.23
[9762]	CONVERGENT MARGIN	SULAWESI ARC / SULAWESI ARC / SULAWESI	WESTERN SIDE OF SOUTH SULAWESI	-5.251	-5.251	119.711	119.711	SAE			s_2061 [9762]	NOT GIVEN [9762]									VOL					GL [9762]	56.05	0.54		17.24				3.64	5.9	5.83	0.05		6.32	3.43	0.56	0.94						0.11	0.22
[9762]	CONVERGENT MARGIN	SULAWESI ARC / SULAWESI ARC / SULAWESI	WESTERN SIDE OF SOUTH SULAWESI	-5.251	-5.251	119.711	119.711	SAE			s_2064-1 [9762]	NOT GIVEN [9762]									VOL					GL [9762]	47.65	0.87		14.66				5.52	14.71	8.94	0.07		4.14	2.38	0.47	0.74						0.09	0.19
[9762]	CONVERGENT MARGIN	SULAWESI ARC / SULAWESI ARC / SULAWESI	WESTERN SIDE OF SOUTH SULAWESI	-5.251	-5.251	119.711	119.711	SAE			s_2052-1 [9762]	NOT GIVEN [9762]									VOL					GL [9762]	50.05	0.75		17.3				5.29	7.25	7.52	0.09		3.69	2.78	0.46	0.56						0.09	0.16
[9762]	CONVERGENT MARGIN	SULAWESI ARC / SULAWESI ARC / SULAWESI	WESTERN SIDE OF SOUTH SULAWESI	-5.251	-5.251	119.711	119.711	SAE			s_2092 [9762]	NOT GIVEN [9762]									VOL					GL [9762]	48.72	0.84		16.3				5.69	11.71	7.56	0.08		5.06	2.62	0.69	0.87						0.11	0.16
[9762]	CONVERGENT MARGIN	SULAWESI ARC / SULAWESI ARC / SULAWESI	WESTERN SIDE OF SOUTH SULAWESI	-5.251	-5.251	119.711	119.711	SAE			s_2075 [9762]	NOT GIVEN [9762]									VOL					GL [9762]	49.95	0.9		17.33				4.84	11.01	6.58	0.1		5.21	2.73	0.57	0.74						0.08	0.21
[9762]	CONVERGENT MARGIN	SULAWESI ARC / SULAWESI ARC / SULAWESI	WESTERN SIDE OF SOUTH SULAWESI	-5.251	-5.251	119.711	119.711	SAE			s_2068 [9762]	NOT GIVEN [9762]									VOL					GL [9762]	52.84	0.85		16.88				4.11	9.2	6.98	0.05		5.77	2.81	0.64	0.79						0.1	0.15
[9762]	CONVERGENT MARGIN	SULAWESI ARC / SULAWESI ARC / SULAWESI	WESTERN SIDE OF SOUTH SULAWESI	-5.251	-5.251	119.711	119.711	SAE			s_2057A [9762]	NOT GIVEN [9762]									VOL					GL [9762]	47.25	0.91		16.6				6.65	13	7.49	0.14		3.91	2.81	0.4	0.56						0.11	0.19
[8334][7045]	CONVERGENT MARGIN	SULAWESI ARC / CELEBES SEA / SITE 767	HOLE 767C	4.58	4.58	123.75	123.75	SAQ			s_124-767C-12RCC,30-33 [8334]	BASALT [8334]				EOCENE [8334]					VOL					WR [8334]
[9261]	CONVERGENT MARGIN	SULAWESI ARC / SULAWESI ARC / SULAWESI / PAREPARE	SOUTH SULAWESI	-5.3	-5.3	119.7	119.7	SAE			s_Y 1.11 [9261]	TRACHYBASALT [9261]									VOL					WR [9261]	61.2	1		16.36				4.6	4.75	2.88	0.12		3.93	3.67	0.2	0.15
[9261]	CONVERGENT MARGIN	SULAWESI ARC / SULAWESI ARC / SULAWESI / PAREPARE	SOUTH SULAWESI	-5.3	-5.3	119.7	119.7	SAE			s_Y 1.5 [9261]	TRACHYBASALT [9261]									VOL					WR [9261]	59.5	0.65		18.28				3.31	3.16	1.15	0.11		5.45	5.16	0.25	0.41
[9261]	CONVERGENT MARGIN	SULAWESI ARC / SULAWESI ARC / SULAWESI / PAREPARE	SOUTH SULAWESI	-5.3	-5.3	119.7	119.7	SAE			s_Y 1.16 [9261]	LIPARITE [9261]									VOL					WR [9261]	71.3	0.72		13.92				1.6	2.29	0.29	0.01		4.87	3	0.2	0.44
[9261]	CONVERGENT MARGIN	SULAWESI ARC / SULAWESI ARC / SULAWESI / SOPENG	SOUTH SULAWESI	-5.3	-5.3	119.7	119.7	SAE			s_Y 14.15 [9261]	TRACHYBASALT [9261]									VOL					WR [9261]	57.7	0.95		17.5				5.87	5.92	2.21	0.1		3.45	3.86	0.6	0.99
[9261]	CONVERGENT MARGIN	SULAWESI ARC / SULAWESI ARC / SULAWESI / SOPENG	SOUTH SULAWESI	-5.3	-5.3	119.7	119.7	SAE			s_Y 14.17 [9261]	LATITE [9261]									VOL					WR [9261]	65.35	0.7		15.66				2.98	1.88	1.54	0.05		6.28	3.48	0.25	0.31
[9261]	CONVERGENT MARGIN	SULAWESI ARC / SULAWESI ARC / SULAWESI / LOMPOBATANG	SOUTH SULAWESI	-5.3	-5.3	119.7	119.7	SAE			s_Y 19.14 [9261]	SHOSHONITE [9261]									VOL					WR [9261]	55.5	1.39		16.35				6.51	7.15	4.46	0.13		2.8	3.97	0.65	0.25
[9261]	CONVERGENT MARGIN	SULAWESI ARC / SULAWESI ARC / SULAWESI / LOMPOBATANG	SOUTH SULAWESI	-5.3	-5.3	119.7	119.7	SAE			s_Y 10.6 [9261]	TRACHYBASALT [9261]									VOL					WR [9261]	57	1.58		17.1				6.16	6.83	3.91	0.1		2.52	4.28	0.6	0.19
[9261]	CONVERGENT MARGIN	SULAWESI ARC / SULAWESI ARC / SULAWESI / LOMPOBATANG	SOUTH SULAWESI	-5.3	-5.3	119.7	119.7	SAE			s_Y 20.10 [9261]	TRACHYBASALT [9261]									VOL					WR [9261]	60.5	0.76		16.8				4.61	5.51	2.63	0.08		3.01	4.53	0.5	0.3
[9261]	CONVERGENT MARGIN	SULAWESI ARC / SULAWESI ARC / SULAWESI / BATURAPE	SOUTH SULAWESI	-5.3	-5.3	119.7	119.7	SAE			s_Y 12.13 [9261]	TRACHYBASALT [9261]									VOL					WR [9261]	48.35	1.31		16.32				9.89	12.32	5.09	0.22		1.67	2.91	0.2	0.1
[9261]	CONVERGENT MARGIN	SULAWESI ARC / SULAWESI ARC / SULAWESI / BATURAPE	SOUTH SULAWESI	-5.3	-5.3	119.7	119.7	SAE			s_Y 12.9 [9261]	TRACHYBASALT [9261]									VOL					WR [9261]	51.25	1.06		16.73				8.05	9.29	4.77	0.16		3.55	2.82	0.4	0.19
[9261]	CONVERGENT MARGIN	SULAWESI ARC / SULAWESI ARC / SULAWESI / CINDAKO	SOUTH SULAWESI	-5.3	-5.3	119.7	119.7	SAE			s_Y 11.3 [9261]	TRACHYANDESITE [9261]									VOL					WR [9261]	57.3	1.24		17.8				5.01	4.69	2.18	0.18		4.6	4.57	0.6	0.38
[9261]	CONVERGENT MARGIN	SULAWESI ARC / SULAWESI ARC / SULAWESI / CAMBA	SOUTH SULAWESI	-5.3	-5.3	119.7	119.7	SAE			s_Y 2.10 [9261]	TRACHYBASALT [9261]									VOL					WR [9261]	48.7	1.09		16.57				9.65	10.21	4.2	0.19		2.97	2.65	0.5	0.58
[9261]	CONVERGENT MARGIN	SULAWESI ARC / SULAWESI ARC / SULAWESI / CAMBA	SOUTH SULAWESI	-5.3	-5.3	119.7	119.7	SAE			s_Y 21.1 [9261]	TRACHYANDESITE [9261]									VOL					WR [9261]	50	0.9		15.6				9.29	8.62	3.9	0.21		4.5	2.79	0.65	0.65
[9261]	CONVERGENT MARGIN	SULAWESI ARC / SULAWESI ARC / SULAWESI / LOMPOBATANG	SOUTH SULAWESI	-5.3	-5.3	119.7	119.7	SAE			s_Y 10.2 [9261]	TRACHYBASALT [9261]									VOL					WR [9261]	47.8	1.36		14.51				7.81	10.34	9.39	0.14		1.99	3.47	0.7	0.25
[9261]	CONVERGENT MARGIN	SULAWESI ARC / SULAWESI ARC / SULAWESI / LOMPOBATANG	SOUTH SULAWESI	-5.3	-5.3	119.7	119.7	SAE			s_Y 19.5 [9261]	BASALT, ALKALINE [9261]									VOL					WR [9261]	50.3	1.25		15.2				6.88	8.96	7.29	0.12		2.78	3.33	0.7	0.5
[9261]	CONVERGENT MARGIN	SULAWESI ARC / SULAWESI ARC / SULAWESI / LOMPOBATANG	SOUTH SULAWESI	-5.3	-5.3	119.7	119.7	SAE			s_Y 20.1A [9261]	TRACHYBASALT [9261]									VOL					WR [9261]	53	1.1		16.8				6.98	7.86	4.15	0.12		3.17	4.14	0.8	0.39
[9261]	CONVERGENT MARGIN	SULAWESI ARC / SULAWESI ARC / SULAWESI / CAMBA	SOUTH SULAWESI	-5.3	-5.3	119.7	119.7	SAE			s_Y 6.5 [9261]	BASANITE [9261]									VOL					WR [9261]	47.3	1.13		11.62				9.17	13	6.85	0.19		5.59	1.07	0.7	0.62
[9261]	CONVERGENT MARGIN	SULAWESI ARC / SULAWESI ARC / SULAWESI / CAMBA	SOUTH SULAWESI	-5.3	-5.3	119.7	119.7	SAE			s_Y 6.2 [9261]	TRACHYBASANITE [9261]									VOL					WR [9261]	47.5	1.15		13.39				9.91	11	5.19	0.17		5.96	1.4	0.8	0.54
[9261]	CONVERGENT MARGIN	SULAWESI ARC / SULAWESI ARC / SULAWESI / SOPENG	SOUTH SULAWESI	-5.3	-5.3	119.7	119.7	SAE			s_Y 14.18 [9261]	BASANITE [9261]									VOL					WR [9261]	44.7	0.97		10.89				10.19	13.76	7.6	0.19		5.82	0.89	0.8	0.57
[9261]	CONVERGENT MARGIN	SULAWESI ARC / SULAWESI ARC / SULAWESI / SOPENG	SOUTH SULAWESI	-5.3	-5.3	119.7	119.7	SAE			s_Y 22.11 [9261]	BASANITE [9261]									VOL					WR [9261]	49.3	0.95		14.15				7.28	11.4	6.11	0.17		4.94	2.33	1.2	0.11
[11719]	CONVERGENT MARGIN	SULAWESI ARC / SULAWESI ARC / SULAWESI	S SLOPE OF G. SIRABUNGAN ALONG MEDAN ROAD, ABOUT 22 KM NW OF BUKITTINGGI	0.1403	0.1403	100.267	100.267	SAE			s_89 [11719]	ANDESITE, HYPERSTHENE-AUGITE-HORNBLENDE [11719]								PORPHYRITIC [11719]	VOL					WR [11719]	57.85	0.67		17.96		3.6	2.88		6.35	3.27	0.13		1.72	3.33	0.17		0.97	0.93		0.01		0.03	0.01
[11719]	CONVERGENT MARGIN	SULAWESI ARC / SULAWESI ARC / SULAWESI	DANAU MAMINJAU, E RIM OF CALDERA, 2.7 KM W OF LAWANG VILLAGE	0.2667	0.2667	100.24	100.24	SAE			s_64 [11719]	ANDESITE, HYPERSTHENE-AUGITE [11719]								HIGHLY PORPHYRITIC [11719]	VOL					WR [11719]	59.47	0.7		17.75		2.98	3.25		5.94	3.2	0.11		2.05	3	0.14		0.73	0.54				0.04	0.02
[11719]	CONVERGENT MARGIN	SULAWESI ARC / SULAWESI ARC / SULAWESI	S SLOPE OF G. SINGGALANG, ROAD TO D. MANINJAU, 4.5 KM SW OF BUKITTINGGI	0.3389	0.3389	100.343	100.343	SAE			s_47 [11719]	ANDESITE, HYPERSTHENE-AUGITE [11719]								SPARESLY PORPHYRITIC [11719]	VOL					WR [11719]	61.18	0.85		17.88		3.19	2.49		4.92	1.37	0.1		1.83	4.22	0.26		0.7	0.83				0.05
[11719]	CONVERGENT MARGIN	SULAWESI ARC / SULAWESI ARC / SULAWESI	S SLOPE OF G. TANDIKAT, WATERFALL AT RIUNG GUNUNG ON PADANG-PADANGPANDJANG ROAD	0.4819	0.4819	100.339	100.339	SAE			s_7-1 [11719]	ANDESITE, HYPERSTHENE-AUGITE-OLIVINE [11719]								HIGHLY PORPHYRITIC [11719]	VOL					WR [11719]	55.88	0.9		18.66		3.27	4.52		7.46	3.84	0.15		1.16	3.14	0.18		0.64	0.23				0.03	0.02
[11719]	CONVERGENT MARGIN	SULAWESI ARC / SULAWESI ARC / SULAWESI	PADANG HIGHLANDS, SW SLOPE OF BUKIT KARABANG	0.78	0.78	100.4	100.4	SAE			s_129 [11719]	ANDESITE, HYPERSTHENE-AUGITE [11719]								PORPHYRITIC [11719]	VOL					WR [11719]	59.23	0.68		17.43		2.17	4.28		6.81	3.32	0.13		1.86	2.86	0.12		0.89	0.18		0.01		0.03	0.02
[11719]	CONVERGENT MARGIN	SULAWESI ARC / SULAWESI ARC / SULAWESI	PADANG HIGHLANDS, RIVER BANK ABOUT 4 KM NE OF INDARUNG CEMENT FACTORY	0.9258	0.9258	100.664	100.664	SAE			s_154 [11719]	ANDESITE, HYPERSTHENE-AUGITE [11719]								HIGHLY PORPHYRITIC [11719]	VOL					WR [11719]	60.61	0.65		17.71		2.7	3.11		5.86	2.76	0.11		2.02	3.2	0.12		0.68	0.44				0.04	0.01
[11719]	CONVERGENT MARGIN	SULAWESI ARC / SULAWESI ARC / SULAWESI	CLIFFS SE OF SUNGAIBULUH (PADANG-PADANGPANDJANG ROAD)	0.75	0.75	100.314	100.314	SAE			s_104-3 [11719]	NOT GIVEN [11719]									VOL					WR [11719]	70.38	0.17		13.17		1.82	0.25		1.24	0.61	0.05		3.21	2.76	0.03		3.77	2.23				0.02
[11719]	CONVERGENT MARGIN	SULAWESI ARC / SULAWESI ARC / SULAWESI	ALONG ROAD TO SUNGAIDURIAN W FROM SICINCIN	0.5569	0.5569	100.257	100.257	SAE			s_110 [11719]	NOT GIVEN [11719]									VOL					WR [11719]	74.33	0.1		12.56		0.24	0.59		0.83	0.15	0.05		4.61	2.84	0.04		3.08	0.19		0.01		0.01	0.09
[11719]	CONVERGENT MARGIN	SULAWESI ARC / SULAWESI ARC / SULAWESI	3 KM SE OF KAJUTANAM VILLAGE (PADANG-PADANGPANDJANG ROAD)	0.5681	0.5681	100.403	100.403	SAE			s_72-0-47 [11719]	NOT GIVEN [11719]									VOL					WR [11719]	74.4	0.12		13.7				0.84	1	0.1	0.05		4.3	2.8	0.09
[11719]	CONVERGENT MARGIN	SULAWESI ARC / SULAWESI ARC / SULAWESI	SW SLOPE OF G. TANDIKAT	0.48	0.48	100.264	100.264	SAE			s_111 [11719]	NOT GIVEN [11719]									VOL					WR [11719]	55.01	0.67		18.69		2.39	3.52		4.62	2.71	0.11		1.6	2.6	0.15		3.87	3.28		0.06		0.05	0.07
[11719]	CONVERGENT MARGIN	SULAWESI ARC / SULAWESI ARC / SULAWESI	DANAU MAMINJAU, ALONG ROAD INTO CALDERA FROM E, NEAR VILLAGE OF PADANGGALANGGANG	0.3028	0.3028	100.246	100.246	SAE			s_5 [11719]	ANDESITE [11719]								PORPHYRITIC [11719]	VOL					WR [11719]													1.63
[11719]	CONVERGENT MARGIN	SULAWESI ARC / SULAWESI ARC / SULAWESI	PADANG HIGHLANDS, 2.5 KM NE OF LIMAUMANIS VILLAGE, N BANK OF RIVER	0.9139	0.9139	100.482	100.482	SAE			s_155 [11719]	ANDESITE [11719]								PORPHYRITIC [11719]	VOL					WR [11719]													1.84
[9920]	CONVERGENT MARGIN	SULAWESI ARC / SULAWESI ARC / SULAWESI	MANADO AREA, LABUANAKI	0	2	123	125	SAE			s_SN8908 [9920]	BASALT [9920]									VOL					WR [9920]	52.3	1.21		13.66				8.96	8.01	6.2	0.13		0.07	5.01	0.1
[9920]	CONVERGENT MARGIN	SULAWESI ARC / SULAWESI ARC / SULAWESI	MANADO AREA, LABUANAKI	0	2	123	125	SAE			s_SN8910 [9920]	BASALT [9920]									VOL					WR [9920]	50.6	1.1		15.35				8.1	8.56	6.45	0.15		0.38	3.54	0.13
[9920]	CONVERGENT MARGIN	SULAWESI ARC / SULAWESI ARC / SULAWESI	MANADO AREA, BINTAUNA	0.92	0.92	123.58	123.58	SAE			s_BN171D [9920]	BASALT [9920]									VOL					WR [9920]	49.75	1.06		16.25				8.59	11.12	7.33	0.15		0.26	2.61	0.1
[9920]	CONVERGENT MARGIN	SULAWESI ARC / SULAWESI ARC / SULAWESI	MANADO AREA, BINTAUNA	0.92	0.92	123.58	123.58	SAE			s_BN171E [9920]	BASALT [9920]									VOL					WR [9920]	49.45	1.07		16.3				8.94	11.47	7.07	0.15		0.17	2.55	0.1
[9920]	CONVERGENT MARGIN	SULAWESI ARC / SULAWESI ARC / SULAWESI	MANADO AREA, BINTAUNA	0.92	0.92	123.58	123.58	SAE			s_BN171F [9920]	BASALT [9920]									VOL					WR [9920]	49.3	0.99		16.7				8.28	11.6	7.4	0.15		0.45	2.53	0.1
[9920]	CONVERGENT MARGIN	SULAWESI ARC / SULAWESI ARC / SULAWESI	TOLITOLI AREA, TANTAYUO	0.42	0.42	120.27	120.27	SAE			s_TT169A [9920]	BASALT [9920]									VOL					WR [9920]	49.65	0.7		15.4				8.78	10.05	8.98	0.2		0.21	1.9	0.1
[9920]	CONVERGENT MARGIN	SULAWESI ARC / SULAWESI ARC / SULAWESI	TOLITOLI AREA, TANTAYUO	0.42	0.42	120.27	120.27	SAE			s_TT168C [9920]	BASALT [9920]									VOL					WR [9920]	53.7	1.09		15.1				12.55	7.25	4.2	0.21		0.1	2.43	0.1
[9920]	CONVERGENT MARGIN	SULAWESI ARC / SULAWESI ARC / SULAWESI	MANADO AREA, KWANDANG	0	2	123	125	SAE			s_SN9002 [9920]	BASALT [9920]									VOL					WR [9920]	51	0.69		15.3				8.3	8.3	8.55	0.15		0.23	5.05	0.19
[9920]	CONVERGENT MARGIN	SULAWESI ARC / SULAWESI ARC / SULAWESI	MANADO AREA, KWANDANG	0	2	123	125	SAE			s_KW1808 [9920]	BASALT [9920]									VOL					WR [9920]	51	0.8		17.35				9.22	10.74	6.1	0.21		0.31	2.22	0.14
[9920]	CONVERGENT MARGIN	SULAWESI ARC / SULAWESI ARC / SULAWESI	TOLITOLI AREA, MARISA	0.47	0.47	121.95	121.95	SAE			s_BO1 [9920]	BASALT [9920]									VOL					WR [9920]	46.55	1.12		19.05				11.56	10.65	5.43	0.18		0.99	2.6	0.43
[9920]	CONVERGENT MARGIN	SULAWESI ARC / SULAWESI ARC / SULAWESI	TOLITOLI AREA, MANANO	0.5	1.5	120	122	SAE			s_KW178B [9920]	BASALT [9920]									VOL					WR [9920]	52	1.04		19.48				8.76	9.76	3.38	0.18		0.34	2.72	0.23
[9920]	CONVERGENT MARGIN	SULAWESI ARC / SULAWESI ARC / SULAWESI	TOLITOLI AREA, MARISA	0.47	0.47	121.95	121.95	SAE			s_B34 [9920]	GABBRO [9920]									PLU					WR [9920]	45.6	1.4		18.2				10.95	13.75	5.2	0.2		0.46	2	0.13
[9920]	CONVERGENT MARGIN	SULAWESI ARC / SULAWESI ARC / SULAWESI	TOLITOLI AREA, TANTAYUO	0.42	0.42	120.27	120.27	SAE			s_TT168F [9920]	GRANODIORITE [9920]									PLU					WR [9920]	67	0.43		15.74				3.14	7.65	2.21	0.08		0.25	2.98	0.08
[9920]	CONVERGENT MARGIN	SULAWESI ARC / SULAWESI ARC / SULAWESI	TOLITOLI AREA, TANTAYUO	0.42	0.42	120.27	120.27	SAE			s_TT168D [9920]	GABBRO [9920]									PLU					WR [9920]	47.85	0.93		21.65				10.5	11.75	5	0.23		0.15	1.59	0.09
[9920]	CONVERGENT MARGIN	SULAWESI ARC / SULAWESI ARC / SULAWESI	MANADO AREA, BINTAUNA	0.92	0.92	123.58	123.58	SAE			s_BN170 [9920]	GRANODIORITE [9920]									PLU					WR [9920]	65.05	0.56		14.74				4.25	4.1	2.05	0.08		3.9	3.29	0.1
[9920]	CONVERGENT MARGIN	SULAWESI ARC / SULAWESI ARC / SULAWESI	MANADO AREA, LABUANAKI	0	2	123	125	SAE			s_SN8912 [9920]	GRANODIORITE [9920]									PLU					WR [9920]	63	0.68		15.74				5.1	5.34	2.36	0.09		2.6	3.67	0.1
[9920]	CONVERGENT MARGIN	SULAWESI ARC / SULAWESI ARC / SULAWESI	TOLITOLI AREA, MARISA	0.47	0.47	121.95	121.95	SAE			s_SN8946 [9920]	GRANODIORITE [9920]									PLU					WR [9920]	68.5	0.36		15.5				2.35	2.75	1.14	0.03		2.98	3.8	0.15
[8386][3731]	CONVERGENT MARGIN	SULAWESI ARC / SULAWESI ARC / SULAWESI	PALU AREA, GIMPU	0	-1	119.5	120	SAE			s_GP125 [8386]	GRANITE [8386]									PLU					WR [8386]	70.6	0.41		14.36		2.28			2.25	1.07	0.05		4.36	3.16	0.15		1.01
[8646][8386]	CONVERGENT MARGIN	SULAWESI ARC / SULAWESI ARC / SULAWESI	PALU AREA, GIMPU	0	-1	119.5	120	SAE			s_GP61C [8646]	RHYOLITE [8646]									VOL					WR [8646]	69.7	0.33		14.26		2.6		2.34	0.67	1.17	0.03		4.46	4.72	0.2		1.18
[8646][8386]	CONVERGENT MARGIN	SULAWESI ARC / SULAWESI ARC / SULAWESI	PALU AREA, KULAWI	0	-1	119.5	120	SAE			s_KL116 [8646]	GRANODIORITE [8646] / APLITE [8386]									VEIN					WR [8646]	66	0.93		15.34		4.04		3.64	3.49	2.05	0.07		4.08	3.06	0.4		0.52
[8386][3731]	CONVERGENT MARGIN	SULAWESI ARC / SULAWESI ARC / SULAWESI	PALU AREA, KULAWI	0	-1	119.5	120	SAE			s_KL119 [8386]	GRANITE [8386]									PLU					WR [8386]	75.2	0.19		12.76		1.38			1.68	0.46	0.03		4.4	3.05	0.15		0.47
[8646][8386]	CONVERGENT MARGIN	SULAWESI ARC / SULAWESI ARC / SULAWESI	PALU AREA, KULAWI	0	-1	119.5	120	SAE			s_SU25A [8646]	RHYOLITE [8646]									VOL					WR [8646]	73.5	0.3		13.6		1.91		1.72	1.67	0.84	0.02		3.95	3.04	0.02		1.03
[8386]	CONVERGENT MARGIN	SULAWESI ARC / SULAWESI ARC / SULAWESI	PALU AREA, TUWA	0	-1	119.5	120	SAE			s_SU23 [8386]	GRANITE [8386]									PLU					WR [8386]	72.3	0.33		13		1.85			1.95	0.87	0.04		4.67	3.29	0.1		0.38
[3731][8386]	CONVERGENT MARGIN	SULAWESI ARC / SULAWESI ARC / SULAWESI / TINOMBO FORMATION	PALU AREA, DONGGALA	0	-1	119.5	120	SAE			s_TS140A [3731]	BASALT [3731]									VOL					WR [3731]	52.4	0.9		18.62		7.4		6.66	5.88	3.22	0.13		0.76	5.58	0.2		4.49
[8386]	CONVERGENT MARGIN	SULAWESI ARC / SULAWESI ARC / SULAWESI / TINOMBO FORMATION	PALU AREA, DONGGALA	0	-1	119.5	120	SAE			s_TS142A [8386]	BASALT [8386]									VOL					WR [8386]	48.75	0.93		15.9		9.49			9.68	8.82	0.13		0.09	2.41	0.05		3.23
[8386][3731]	CONVERGENT MARGIN	SULAWESI ARC / SULAWESI ARC / SULAWESI	PALU AREA, KASIMBAR	0	-1	119.5	120	SAE			s_KS63B [8386]	ANDESITE [8386]									VOL					WR [8386]	56	0.97		17.75		7.28			2.04	3.93	0.14		0.41	7.85	0.15		2.69
[8386]	CONVERGENT MARGIN	SULAWESI ARC / SULAWESI ARC / SULAWESI	TANA TORAJA AREA, MAKALE	-3.1	-3.1	119.88	129.88	SAE			s_BG175A [8386]	RHYOLITE [8386]									VOL					WR [8386]	69.7	0.41		13.9		2.35			2.35	0.9	0.05		3.8	3.7	0.1		2.3
[8386]	CONVERGENT MARGIN	SULAWESI ARC / SULAWESI ARC / SULAWESI	TANA TORAJA AREA, MAKALE	-3.1	-3.1	119.88	129.88	SAE			s_BG177 [8386]	RHYOLITE [8386]									VOL					WR [8386]	69.1	0.42		14.37		2.53			2.61	1.08	0.05		3.54	3.83	0.2		2.36
[3731]	CONVERGENT MARGIN	SULAWESI ARC / SULAWESI ARC / SULAWESI	TANA TORAJA AREA, MAKALE	-3.1	-3.1	119.88	129.88	SAE			s_MK11E [3731]	TRACHYBASALT [3731]									VOL					WR [3731]													4.41
[8646]	CONVERGENT MARGIN	SULAWESI ARC / SULAWESI ARC / SULAWESI	TANA TORAJA AREA, NW POLEWALI	-3.43	-3.43	119.38	119.38	SAE			s_NM40 [8646]	GRANITE [8646]									PLU					WR [8646]	71.3	0.27		14.9				1.66	0.32	0.79	0.02		5.2	2.9	0.13
[8386][3731]	CONVERGENT MARGIN	SULAWESI ARC / SULAWESI ARC / SULAWESI	TANA TORAJA AREA, TOJAMBU	-3.02	-3.02	120.2	120.2	SAE			s_SU9 [8386]	GRANITE [8386]									PLU					WR [8386]	64.85	0.6		15.85		4.06			4.25	2.28	0.07		2.86	3.32	0.2		0.83
[8386][3731]	CONVERGENT MARGIN	SULAWESI ARC / SULAWESI ARC / SULAWESI	TANA TORAJA AREA, SESENG	-2.5	-3.5	119	120.5	SAE			s_SS216 [8386]	BASALT [8386]									VOL					WR [8386]	51.5	0.81		15.36		7.21			8.13	4.93	0.11		3.35	3.39	0.7		3.5
[8386][3731]	CONVERGENT MARGIN	SULAWESI ARC / SULAWESI ARC / SULAWESI	TANA TORAJA AREA, SESENG	-2.5	-3.5	119	120.5	SAE			s_SS226 [8386]	BASALT [8386]									VOL					WR [8386]	52.4	0.84		15.26		8.03			7.62	3.96	0.15		4.2	3.77	0.8		2.2
[8386][3731]	CONVERGENT MARGIN	SULAWESI ARC / SULAWESI ARC / SULAWESI	TANA TORAJA AREA, PANGALLA	-2.5	-3.5	119	120.5	SAE			s_PA190 [8386]	BASALT [8386]									VOL					WR [8386]	46.7	1.17		4.97		10.49			10.66	6.9	0.2		1.02	2.95	0.6		4.14
[3731]	CONVERGENT MARGIN	SULAWESI ARC / SULAWESI ARC / SULAWESI	TANA TORAJA AREA, BITUANG	-2.95	-2.95	119.4	119.4	SAE			s_BT183B [3731]	DIORITE [3731]									PLU					WR [3731]													8.06
[8386][3731]	CONVERGENT MARGIN	SULAWESI ARC / SULAWESI ARC / SULAWESI	TANA TORAJA AREA, BITUANG	-2.95	-2.95	119.4	119.4	SAE			s_BT186 [8386]	DIORITE [8386]									PLU					WR [8386]	47.4	1.22		14.92		11.65			10.13	6.08	0.18		3.82	2.12	1.1		0.45
[8386][3731]	CONVERGENT MARGIN	SULAWESI ARC / SULAWESI ARC / SULAWESI	TANA TORAJA AREA, SADANG	-2.33	-2.33	120.08	120.08	SAE			s_MR195C [8386]	BASALT [8386]									VOL					WR [8386]	46.7	1.22		15.52		10.75			11.85	6.63	0.19		1.86	1.93	0.5		1.63
[8386][3731]	CONVERGENT MARGIN	SULAWESI ARC / SULAWESI ARC / SULAWESI	TANA TORAJA AREA, SADANG	-2.33	-2.33	120.08	120.08	SAE			s_MR197 [8386]	BASALT [8386]									VOL					WR [8386]	50.15	1.02		16.22		9.34			6.21	3.25	0.18		4.89	3	0.75		3.46
[8386][3731]	CONVERGENT MARGIN	SULAWESI ARC / SULAWESI ARC / SULAWESI	TANA TORAJA AREA, SADANG	-2.33	-2.33	120.08	120.08	SAE			s_MR198 [8386]	GRANITE [8386]									PLU					WR [8386]	72.9	0.24		13.13		2.62			0.43	1.43	0.06		2.93	4.44	0.05		1.71
[8386][3731]	CONVERGENT MARGIN	SULAWESI ARC / SULAWESI ARC / SULAWESI	TANA TORAJA AREA, SADANG	-2.33	-2.33	120.08	120.08	SAE			s_SD192 [8386]	BASALT [8386]									VOL					WR [8386]	48.3	1.02		14.09		10.68			9.74	5.03	0.19		4.39	2.1	0.7		2.06
[8386][3731]	CONVERGENT MARGIN	SULAWESI ARC / SULAWESI ARC / SULAWESI / LAMASI FORMATION	PALOPO	-4.5	-5.5	119.5	120.5	SAE			s_PS48 [8386]	BASALT [8386]									VOL					WR [8386]	50.2	2.19		13.69		13.21			8.7	5.35	0.17		0.09	3.42	0.3		1.94
[8386][3731]	CONVERGENT MARGIN	SULAWESI ARC / SULAWESI ARC / SULAWESI / LAMASI FORMATION	SONGKA	-4.5	-5.5	119.5	120.5	SAE			s_PS55A [8386]	BASALT, ANDESITIC [8386] / BASALT [3731]									VOL					WR [8386]	57.25	1.18		16.55		8.39			5.12	2.55	0.15		0.24	6.1	0.2		2.17
[8386][3731]	CONVERGENT MARGIN	SULAWESI ARC / SULAWESI ARC / SULAWESI / LAMASI FORMATION	SONGKA	-4.5	-5.5	119.5	120.5	SAE			s_PS55B [8386]	RHYOLITE [8386]								PORPHYRITIC [3731]	VOL					WR [8386]	73.5	0.29		12.9		4			0.88	0.61	0.07		0.2	6.18	0.06		0.97
[13600]	CONVERGENT MARGIN	SULAWESI ARC / SULAWESI ARC / SULAWESI / SOPUTAN		1.115	1.115	124.737	124.737	SAE			s_SP13 [13600]	NOT GIVEN [13600]							1966		VOL			F		WR [13600]																0.07
[10430]	CONVERGENT MARGIN	SULAWESI ARC / SULAWESI ARC / SULAWESI	SIPE HILL	-3.195	-3.195	119.727	119.727	SAE	290	290	s_90SUL3 [10430]	GABBRO, ALKALINE [10430]									PLU					WR [10430]
[10430]	CONVERGENT MARGIN	SULAWESI ARC / SULAWESI ARC / SULAWESI	TOU R.	-3.188	-3.188	119.728	119.728	SAE	290	290	s_90SUL4A [10430]	GABBRO, SYENO [10430]									PLU					WR [10430]
[10430]	CONVERGENT MARGIN	SULAWESI ARC / SULAWESI ARC / SULAWESI	SUBING R.	-3.165	-3.165	119.745	119.745	SAE	730	730	s_90SUL5 [10430]	BASALT [10430]									VOL					WR [10430]
[10430]	CONVERGENT MARGIN	SULAWESI ARC / SULAWESI ARC / SULAWESI	SADANG R.	-3.165	-3.165	119.763	119.763	SAE	830	830	s_90SUL6A [10430]	BASALT [10430]									VOL					WR [10430]
[10430]	CONVERGENT MARGIN	SULAWESI ARC / SULAWESI ARC / SULAWESI	SADANG R.	-3.127	-3.127	119.782	119.782	SAE	830	830	s_90SUL7 [10430]	TRACHYANDESITE [10430]									VOL					WR [10430]
[10430]	CONVERGENT MARGIN	SULAWESI ARC / SULAWESI ARC / SULAWESI	PALOPO PLUTON	-2.957	-2.957	120.07	120.07	SAE	1070	1070	s_90SUL8 [10430]	MONZODIORITE [10430]									PLU					WR [10430]
[10430]	CONVERGENT MARGIN	SULAWESI ARC / SULAWESI ARC / SULAWESI	PALOPO PLUTON	-2.947	-2.947	120.082	120.082	SAE	1050	1050	s_90SUL9 [10430]	MONZODIORITE, QUARTZ [10430]									PLU					WR [10430]
[10430]	CONVERGENT MARGIN	SULAWESI ARC / SULAWESI ARC / SULAWESI	PALOPO PLUTON AUREOLE	-2.952	-2.952	120.125	120.125	SAE	250	250	s_90SUL10A [10430]	HORNFELS, ANDALUSITE [10430]									MET					WR [10430]
[10430]	CONVERGENT MARGIN	SULAWESI ARC / SULAWESI ARC / SULAWESI	BAMBULU R.	-2.843	-2.843	120.12	120.12	SAE	10	10	s_90SUL11 [10430]	BASALT [10430]									VOL					WR [10430]
[10430]	CONVERGENT MARGIN	SULAWESI ARC / SULAWESI ARC / SULAWESI	PALOPO PLUTON	-2.958	-2.958	120.095	120.095	SAE	475	475	s_90SUL12 [10430]	MONZODIORITE, QUARTZ [10430]									PLU					WR [10430]
[10430]	CONVERGENT MARGIN	SULAWESI ARC / SULAWESI ARC / SULAWESI	RANTEPAO STOCK	-2.953	-2.953	119.982	119.982	SAE	835	835	s_90SUL13 [10430]	MONZODIORITE [10430]									PLU					WR [10430]
[10430]	CONVERGENT MARGIN	SULAWESI ARC / SULAWESI ARC / SULAWESI	MT. TAMBAKKUKU	-3.512	-3.512	119.783	119.783	SAE	400	400	s_90SUL14 [10430]	DACITE [10430]									VOL					WR [10430]
[10430]	CONVERGENT MARGIN	SULAWESI ARC / SULAWESI ARC / SULAWESI	BATU R.	-3.553	-3.553	119.725	119.725	SAE	100	100	s_90SUL18B [10430]	DACITE [10430]									VOL					WR [10430]
[10430]	CONVERGENT MARGIN	SULAWESI ARC / SULAWESI ARC / SULAWESI	LOCA R.	-3.567	-3.567	119.705	119.705	SAE	120	120	s_90SUL20 [10430]	DACITE [10430]									VOL					WR [10430]
[10430]	CONVERGENT MARGIN	SULAWESI ARC / SULAWESI ARC / SULAWESI	MAMASA	-2.94	-2.94	119.378	119.378	SAE	1100	1100	s_90SUL21A [10430]	MONZODIORITE, QUARTZ [10430]									PLU					WR [10430]
[10430]	CONVERGENT MARGIN	SULAWESI ARC / SULAWESI ARC / SULAWESI	BALAKALUA	-2.985	-2.985	119.34	119.34	SAE	1035	1035	s_90SUL22A [10430]	MONZONITE [10430]									PLU					WR [10430]
[10430]	CONVERGENT MARGIN	SULAWESI ARC / SULAWESI ARC / SULAWESI	BUNTUBUNTU	-3.015	-3.015	119.315	119.315	SAE	975	975	s_90SUL23 [10430]	DACITE [10430]									VOL					WR [10430]
[10430]	CONVERGENT MARGIN	SULAWESI ARC / SULAWESI ARC / SULAWESI	SUMARORONG	-3.168	-3.168	119.33	119.33	SAE	850	850	s_90SUL24 [10430]	RHYOLITE [10430]									VOL					WR [10430]
[10430]	CONVERGENT MARGIN	SULAWESI ARC / SULAWESI ARC / SULAWESI	POLEWALI PLUTON	-3.403	-3.403	119.347	119.347	SAE	70	70	s_90SUL25 [10430]	MONZODIORITE, QUARTZ [10430]									PLU					WR [10430]
[10430]	CONVERGENT MARGIN	SULAWESI ARC / SULAWESI ARC / SULAWESI / PARE PARE		-3.92	-3.92	119.708	119.708	SAE	60	60	s_90SUL26C [10430]	ANDESITE [10430]									VOL					WR [10430]
[10430]	CONVERGENT MARGIN	SULAWESI ARC / SULAWESI ARC / SULAWESI / PARE PARE		-3.92	-3.92	119.708	119.708	SAE	60	60	s_90SUL26D [10430]	ANDESITE [10430]									VOL					WR [10430]
[10430]	CONVERGENT MARGIN	SULAWESI ARC / SULAWESI ARC / SULAWESI	ALLAKUANG QUARRY	-3.99	-3.99	119.797	119.797	SAE	100	100	s_90SUL27 [10430]	TRACHYTE [10430]									VOL					WR [10430]
[10430]	CONVERGENT MARGIN	SULAWESI ARC / SULAWESI ARC / SULAWESI	ENREKANG	-3.552	-3.552	119.75	119.75	SAE	200	200	s_90SUL28 [10430]	MONZODIORITE, QUARTZ [10430]									PLU					WR [10430]
[10430]	CONVERGENT MARGIN	SULAWESI ARC / SULAWESI ARC / SULAWESI		-2.5	-4	119	120.2	SAE			s_93SUL1 [10430]	NOT GIVEN [10430]									VOL					WR [10430]
[10430]	CONVERGENT MARGIN	SULAWESI ARC / SULAWESI ARC / SULAWESI	POLEWALI	-2.5	-4	119	120.2	SAE			s_93SUL9 [10430]	LAMPROPHYRE [10430]									PLU					WR [10430]
[10430]	CONVERGENT MARGIN	SULAWESI ARC / SULAWESI ARC / SULAWESI	LEMBANG	-2.5	-4	119	120.2	SAE			s_93SUL27 [10430]	GABBRO, AMPHIBOLE [10430]									PLU					WR [10430]
[10430]	CONVERGENT MARGIN	SULAWESI ARC / SULAWESI ARC / SULAWESI	BUNTU SARAGI	-2.5	-4	119	120.2	SAE			s_93SUL28 [10430]	ANDESITE, BASALTIC [10430]									VOL					WR [10430]
[10430]	CONVERGENT MARGIN	SULAWESI ARC / SULAWESI ARC / SULAWESI	BUA	-2.5	-4	119	120.2	SAE			s_93SUL30 [10430]	ANDESITE, BASALTIC [10430]									VOL					WR [10430]
[10430]	CONVERGENT MARGIN	SULAWESI ARC / SULAWESI ARC / SULAWESI	BONELEMO	-2.5	-4	119	120.2	SAE			s_93SU1A3 [10430]	GABBRO [10430]									PLU					WR [10430]
[10430]	CONVERGENT MARGIN	SULAWESI ARC / SULAWESI ARC / SULAWESI	SALU RANTEBALLA	-2.5	-4	119	120.2	SAE			s_93SU1A5 [10430]	DIORITE [10430]									PLU					WR [10430]
[10430]	CONVERGENT MARGIN	SULAWESI ARC / SULAWESI ARC / SULAWESI	RAADA	-2.5	-4	119	120.2	SAE			s_93SUL49 [10430]	SANDSTONE [10430]									SED					WR [10430]
[10430]	CONVERGENT MARGIN	SULAWESI ARC / SULAWESI ARC / SULAWESI	PANJURA	-2.5	-4	119	120.2	SAE			s_93SUL52A [10430]	SANDSTONE [10430]									SED					WR [10430]
[16516]	CONVERGENT MARGIN	SULAWESI ARC / SULAWESI ARC / SULAWESI / SOPUTAN	2003 LAVA	1.121	1.121	124.742	124.742	SAE			s_S052304-4 [16516]	BASALT [16516]									VOL					WR [16516]	51.02	0.84		19.71		1.19	8.49		10.18	5.27	0.2		0.31	2.68	0.12
[16516]	CONVERGENT MARGIN	SULAWESI ARC / SULAWESI ARC / SULAWESI / SOPUTAN	1991 - 1995 LAVA FLOW	1.121	1.121	124.742	124.742	SAE			s_S052304-5 [16516]	BASALT [16516]									VOL					WR [16516]	50.83	0.83		19.69		1.2	8.52		10.2	5.49	0.2		0.31	2.63	0.12
[16516]	CONVERGENT MARGIN	SULAWESI ARC / SULAWESI ARC / SULAWESI / SOPUTAN	ASEPUT LAVA FLOW, 1911 -1912	1.12258	1.12258	124.742	124.742	SAE			s_S031407-2 [16516]	BASALT [16516]									VOL					WR [16516]	50.58	0.85		19.52		1.19	8.46		10.46	5.74	0.2		0.31	2.58	0.11
[16516]	CONVERGENT MARGIN	SULAWESI ARC / SULAWESI ARC / SULAWESI / SOPUTAN	ASEPUT LAVA FLOW, 1911 -1912	1.12333	1.12333	124.742	124.742	SAE			s_S031407-5 [16516]	BASALT [16516]									VOL					WR [16516]	50.76	0.85		19.65		1.15	8.22		10.53	5.61	0.2		0.31	2.61	0.11
[16516]	CONVERGENT MARGIN	SULAWESI ARC / SULAWESI ARC / SULAWESI / SOPUTAN	JUVENILE BLOCK IN 2007 PYROCLASTIC FLOW	1.12267	1.12267	124.739	124.739	SAE			s_S030708-2 [16516]	BASALT [16516]									VOL					WR [16516]	50.68	0.83		19.83		1.18	8.42		10.39	5.47	0.2		0.3	2.6	0.11
[16516]	CONVERGENT MARGIN	SULAWESI ARC / SULAWESI ARC / SULAWESI / SOPUTAN	2004 LAVA-FLOW FRONT	1.1191	1.1191	124.744	124.744	SAE			s_S030708-4 [16516]	BASALT [16516]									VOL					WR [16516]	50.58	0.83		19.83		1.2	8.57		10.41	5.44	0.2		0.29	2.54	0.11
[16516]	CONVERGENT MARGIN	SULAWESI ARC / SULAWESI ARC / SULAWESI / SOPUTAN	JUVENILE BREADCRUST BLOCK IN 2007 PYROCLASTIC FLOW DEPOSIT	1.11667	1.11667	124.746	124.746	SAE			s_S030708-6 [16516]	BASALT [16516]									VOL					WR [16516]	50.6	0.83		19.79		1.21	8.65		10.2	5.5	0.2		0.3	2.6	0.11
[16516]	CONVERGENT MARGIN	SULAWESI ARC / SULAWESI ARC / SULAWESI / SOPUTAN	2007 LAVA FLOW EXPOSED IN CHANNEL BELOW 2007 PYROCLASTIC FLOW	1.11722	1.11722	124.746	124.746	SAE			s_S030708-7 [16516]	BASALT [16516]									VOL					WR [16516]	50.81	0.84		19.54		1.21	8.6		10.25	5.52	0.2		0.3	2.62	0.11
[16516]	CONVERGENT MARGIN	SULAWESI ARC / SULAWESI ARC / SULAWESI / SOPUTAN	LAVA BLOCK IN 2007 PYROCLASTIC FLOW DEPOSIT; FROM SUMMIT DOME	1.12237	1.12237	124.733	124.733	SAE			s_S030808-2 [16516]	BASALT [16516]									VOL					WR [16516]	50.7	0.83		19.75		1.19	8.49		10.35	5.51	0.2		0.3	2.59	0.11
[16516]	CONVERGENT MARGIN	SULAWESI ARC / SULAWESI ARC / SULAWESI / SOPUTAN	NON-JUVENILE BLOCK IN NOVEMBER 2007 PYROCLASTIC FLOW DEPOSIT; FROM FORMER SUMMIT DOME	1.12237	1.12237	124.733	124.733	SAE			s_S030808-2B [16516]	BASALT [16516]									VOL					WR [16516]	50.96	0.83		19.67		1.2	8.52		10.27	5.29	0.2		0.31	2.64	0.11
[16516]	CONVERGENT MARGIN	SULAWESI ARC / SULAWESI ARC / SULAWESI / SOPUTAN	JUVENILE BREADCRUST BLOCK IN NOVEMBER 2007 PYROCLASTIC FLOW DEPOSIT	1.1197	1.1197	124.71	124.71	SAE			s_S031108-1 [16516]	BASALT [16516]									VOL					WR [16516]	50.68	0.83		19.67		1.2	8.58		10.36	5.47	0.2		0.3	2.59	0.11
[16516]	CONVERGENT MARGIN	SULAWESI ARC / SULAWESI ARC / SULAWESI / SOPUTAN	NON-JUVENILE LAVA BLOCK IN NOVEMBER 2007 PYROCLASTIC FLOW DEPOSIT; FROM FORMER SUMMIT LAVA DOME	1.11975	1.11975	124.715	124.715	SAE			s_S031108-2 [16516]	BASALT [16516]									VOL					WR [16516]	50.51	0.83		19.71		1.22	8.73		10.27	5.6	0.2		0.29	2.53	0.11
[16516]	CONVERGENT MARGIN	SULAWESI ARC / SULAWESI ARC / SULAWESI / SOPUTAN	2000 - 2001 LAVA FLOW	1.12203	1.12203	124.715	124.715	SAE			s_S031108-4 [16516]	BASALT [16516]									VOL					WR [16516]	50.77	0.86		19.52		1.22	8.69		10.21	5.46	0.2		0.32	2.62	0.13
[16516]	CONVERGENT MARGIN	SULAWESI ARC / SULAWESI ARC / SULAWESI / SOPUTAN	JUVENILE BREADCRUST BLOCK IN 2007 PYROCLASTIC FLOW DEPOSIT	1.12382	1.12382	124.716	124.716	SAE			s_S031108-6 [16516]	BASALT [16516]									VOL					WR [16516]	50.7	0.84		19.59		1.2	8.55		10.36	5.56	0.2		0.3	2.59	0.12
[16516]	CONVERGENT MARGIN	SULAWESI ARC / SULAWESI ARC / SULAWESI / LOKON		1.358	1.358	124.792	124.792	SAE			s_L51604-2 [16516]	BASALT [16516]									VOL					WR [16516]	50.73	0.78		18.21		1.15	8.22		11.17	6.45	0.19		0.49	2.44	0.16
[16516]	CONVERGENT MARGIN	SULAWESI ARC / SULAWESI ARC / SULAWESI / LOKON		1.358	1.358	124.792	124.792	SAE			s_L51604-3 [16516]	DACITE [16516]									VOL					WR [16516]	67.51	0.64		15.27		0.53	3.79		3.54	1.2	0.13		2.7	4.5	0.2
[16516]	CONVERGENT MARGIN	SULAWESI ARC / SULAWESI ARC / SULAWESI / LOKON		1.358	1.358	124.792	124.792	SAE			s_L3207-1 [16516]	DACITE [16516]									VOL					WR [16516]	67.72	0.63		15.26		0.52	3.71		3.48	1.17	0.12		2.73	4.46	0.2
[16516]	CONVERGENT MARGIN	SULAWESI ARC / SULAWESI ARC / SULAWESI / LOKON		1.358	1.358	124.792	124.792	SAE			s_L3207-4 [16516]	RHYODACITE [16516]									VOL					WR [16516]	69.92	0.54		15.04		0.38	2.74		2.92	0.87	0.1		2.94	4.44	0.11
[16516]	CONVERGENT MARGIN	SULAWESI ARC / SULAWESI ARC / SULAWESI / LOKON		1.358	1.358	124.792	124.792	SAE			s_L3307-1 [16516]	NOT GIVEN [16516]									VOL					WR [16516]
[16516]	CONVERGENT MARGIN	SULAWESI ARC / SULAWESI ARC / SULAWESI / LOKON		1.358	1.358	124.792	124.792	SAE			s_L3307-4 [16516]	ANDESITE [16516]									VOL					WR [16516]	60.26	0.82		16.75		0.85	6.05		6.62	2.89	0.15		1.89	3.51	0.21
[16516]	CONVERGENT MARGIN	SULAWESI ARC / SULAWESI ARC / SULAWESI / LOKON		1.358	1.358	124.792	124.792	SAE			s_L3307-5 [16516]	ANDESITE [16516]									VOL					WR [16516]	60.46	0.83		16.6		0.83	5.95		6.58	2.91	0.15		1.94	3.55	0.21
[16516]	CONVERGENT MARGIN	SULAWESI ARC / SULAWESI ARC / SULAWESI / LOKON		1.358	1.358	124.792	124.792	SAE			s_L3807-5 [16516]	BASALT [16516]									VOL					WR [16516]	50.7	0.87		19.59		1.13	8.07		11.29	4.76	0.18		0.55	2.66	0.18
[16516]	CONVERGENT MARGIN	SULAWESI ARC / SULAWESI ARC / SULAWESI / LOKON		1.358	1.358	124.792	124.792	SAE			s_L3907-2 [16516]	ANDESITE [16516]									VOL					WR [16516]	60.94	0.86		16.46		0.84	5.98		6.32	2.67	0.15		1.86	3.7	0.23
[16516]	CONVERGENT MARGIN	SULAWESI ARC / SULAWESI ARC / SULAWESI / LOKON		1.358	1.358	124.792	124.792	SAE			s_L3907-4 [16516]	DACITE [16516]									VOL					WR [16516]	67.83	0.62		15.18		0.51	3.67		3.46	1.16	0.12		2.74	4.51	0.19
[16516]	CONVERGENT MARGIN	SULAWESI ARC / SULAWESI ARC / SULAWESI / LOKON		1.358	1.358	124.792	124.792	SAE			s_L3907-6 [16516]	ANDESITE [16516]									VOL					WR [16516]	57.7	0.84		17.34		0.94	6.67		7.64	3.72	0.16		1.27	3.5	0.21
[16516]	CONVERGENT MARGIN	SULAWESI ARC / SULAWESI ARC / SULAWESI / LOKON		1.358	1.358	124.792	124.792	SAE			s_L3907-8 [16516]	ANDESITE, BASALTIC [16516]									VOL					WR [16516]	54.89	0.83		19.9		0.98	7.01		8.66	2.85	0.17		0.82	3.64	0.25
[16516]	CONVERGENT MARGIN	SULAWESI ARC / SULAWESI ARC / SULAWESI / KLABAT		1.47	1.47	125	125	SAE			s_K52504-2 [16516]	ANDESITE, BASALTIC [16516]									VOL					WR [16516]	55.09	1.11		16.99		1.26	8.99		8.42	3.86	0.22		0.84	3.02	0.2
[16516]	CONVERGENT MARGIN	SULAWESI ARC / SULAWESI ARC / SULAWESI / KLABAT		1.47	1.47	125	125	SAE			s_K32007-3 [16516]	ANDESITE [16516]									VOL					WR [16516]	56.61	0.8		18.09		0.98	6.98		8.06	3.88	0.18		0.89	3.35	0.16
[16516]	CONVERGENT MARGIN	SULAWESI ARC / SULAWESI ARC / SULAWESI / KLABAT		1.47	1.47	125	125	SAE			s_K32007-4 [16516]	ANDESITE [16516]									VOL					WR [16516]	57.74	1.04		16.75		1.11	7.88		7.32	3.19	0.22		1.04	3.49	0.23
[16516]	CONVERGENT MARGIN	SULAWESI ARC / SULAWESI ARC / SULAWESI / TONDONO		1.25	1.25	124.87	124.87	SAE			s_T51704-2 [16516]	RHYODACITE [16516]									VOL					WR [16516]	69.44	0.52		15.12		0.44	3.16		3.5	1.12	0.1		2.41	4.07	0.11
[16516]	CONVERGENT MARGIN	SULAWESI ARC / SULAWESI ARC / SULAWESI / TONDONO		1.25	1.25	124.87	124.87	SAE			s_T51704-3 [16516]	RHYODACITE [16516]									VOL					WR [16516]	69.57	0.52		15.35		0.43	3.06		3.5	1.09	0.1		2.39	3.9	0.1
[16516]	CONVERGENT MARGIN	SULAWESI ARC / SULAWESI ARC / SULAWESI / TONDONO		1.25	1.25	124.87	124.87	SAE			s_T51704-4 [16516]	RHYODACITE [16516]									VOL					WR [16516]	69.94	0.5		15.01		0.42	2.99		3.37	1.04	0.09		2.46	4.07	0.1
[16516]	CONVERGENT MARGIN	SULAWESI ARC / SULAWESI ARC / SULAWESI / TONDONO		1.25	1.25	124.87	124.87	SAE			s_T51704-5 [16516]	RHYOLITE [16516]									VOL					WR [16516]	73.29	0.36		14.15		0.3	2.12		2.05	0.41	0.09		2.77	4.4	0.05
[16516]	CONVERGENT MARGIN	SULAWESI ARC / SULAWESI ARC / SULAWESI / TONDONO		1.25	1.25	124.87	124.87	SAE			s_T51904-4 [16516]	RHYOLITE [16516]									VOL					WR [16516]	70.64	0.56		15.27		0.39	2.81		3.18	0.69	0.1		2.41	3.8	0.13
[16516]	CONVERGENT MARGIN	SULAWESI ARC / SULAWESI ARC / SULAWESI / TONDONO		1.25	1.25	124.87	124.87	SAE			s_T52104-4 [16516]	RHYOLITE [16516]									VOL					WR [16516]	75.82	0.22		12.96		0.22	1.57		1.22	0.17	0.07		3.18	4.54	0.03
[16516]	CONVERGENT MARGIN	SULAWESI ARC / SULAWESI ARC / SULAWESI / TONDONO		1.25	1.25	124.87	124.87	SAE			s_T3907-5 [16516]	RHYODACITE [16516]									VOL					WR [16516]	68.75	0.66		17.35		0.49	3.47		2.76	0.76	0.12		2.11	3.46	0.08
[16516]	CONVERGENT MARGIN	SULAWESI ARC / SULAWESI ARC / SULAWESI / TONDONO		1.25	1.25	124.87	124.87	SAE			s_T030408-4 [16516]	RHYOLITE [16516]									VOL					WR [16516]	73.48	0.4		13.9		0.29	2.07		2	0.44	0.08		2.7	4.59	0.06
[16516]	CONVERGENT MARGIN	SULAWESI ARC / SULAWESI ARC / SULAWESI / TONDONO		1.25	1.25	124.87	124.87	SAE			s_T030408-8 [16516]	RHYODACITE [16516]									VOL					WR [16516]	73.06	0.37		14.83		0.29	2.06		2.55	0.49	0.07		2.71	3.51	0.06
[16516]	CONVERGENT MARGIN	SULAWESI ARC / SULAWESI ARC / SULAWESI / TONDONO		1.25	1.25	124.87	124.87	SAE			s_T30308-3 [16516]	ANDESITE [16516]									VOL					WR [16516]	57.81	0.8		16.12		0.95	6.8		8.26	4.45	0.16		1.48	2.98	0.18
[16516]	CONVERGENT MARGIN	SULAWESI ARC / SULAWESI ARC / SULAWESI / MAHAWU		1.35	1.35	125.87	125.87	SAE			s_M31207-2 [16516]	ANDESITE [16516]									VOL					WR [16516]	60.96	0.85		16.59		0.86	6.15		5.98	2.78	0.15		2.02	3.44	0.22
[16516]	CONVERGENT MARGIN	SULAWESI ARC / SULAWESI ARC / SULAWESI / MAHAWU		1.35	1.35	125.87	125.87	SAE			s_M030108-4 [16516]	ANDESITE [16516]									VOL					WR [16516]	59.64	0.83		17.5		0.9	6.42		6.24	3.11	0.15		1.96	3.05	0.2
[16516]	CONVERGENT MARGIN	SULAWESI ARC / SULAWESI ARC / SIAU / KARANGETANG		2.78	2.78	125.4	125.4	SAE			s_KR31707-1 [16516]	ANDESITE [16516]									VOL					WR [16516]	55.46	0.81		18.27		1.01	7.18		8.5	3.66	0.2		1.28	3.41	0.22
[3147]	CONVERGENT MARGIN	SULAWESI ARC / SULAWESI ARC / SULAWESI / BALANGBURU FORMATION		-6	-6	120	120	SAE			s_CJ30.5 [3147]	SHALE [3147]			UPPER [3147]	CRETACEOUS [3147]					SED					WR [3147]
[3147]	CONVERGENT MARGIN	SULAWESI ARC / SULAWESI ARC / SULAWESI / BALANGBURU FORMATION		-6	-6	120	120	SAE			s_CJ68.5 [3147]	SHALE [3147]			UPPER [3147]	CRETACEOUS [3147]					SED					WR [3147]
[3147]	CONVERGENT MARGIN	SULAWESI ARC / SULAWESI ARC / SULAWESI / BALANGBURU FORMATION		-6	-6	120	120	SAE			s_CJ97.4 [3147]	SANDSTONE [3147]			UPPER [3147]	CRETACEOUS [3147]					SED					WR [3147]
[2479]	CONVERGENT MARGIN	SULAWESI ARC / SULAWESI ARC / SULAWESI / SOPUTAN		1.115	1.115	124.737	124.737	SAE			s_MM80-27 [2479]	THOLEIITE [2479]									VOL			F		WR [2479]	50
[2479]	CONVERGENT MARGIN	SULAWESI ARC / SULAWESI ARC / TONGKOKO		1	4	124.8	125.4	SAE			s_PJ23-77 [2479]	THOLEIITE [2479]									VOL			F		WR [2479]	53
[2479]	CONVERGENT MARGIN	SULAWESI ARC / SULAWESI ARC / SIAU / API SIAU		2.75	2.75	125.42	125.42	SAE			s_PJ53-77 [2479]	THOLEIITE [2479]									VOL			F		WR [2479]	53
[2479]	CONVERGENT MARGIN	SULAWESI ARC / SULAWESI ARC / SANGIHE / AWU		3.73	3.73	125.47	125.47	SAE			s_PJ86-77 [2479]	THOLEIITE [2479]									VOL			F		WR [2479]	54
[3975]	CONVERGENT MARGIN	SULAWESI ARC / SULAWESI ARC / SULAWESI / SOPUTAN		1.115	1.115	124.737	124.737	SAE			s_PJ-176 [3975]	BASALT, OLIVINE [3975]									VOL					WR [3975]	49.23	0.83		18.87		11.49			9.97	6.47	0.19		0.27	2.57	0.11
[3975]	CONVERGENT MARGIN	SULAWESI ARC / SULAWESI ARC / SULAWESI / DUASUDARA		1.48	1.48	125	125	SAE			s_PJ-8 [3975]	BASALT, OLIVINE [3975]									VOL					WR [3975]	49.62	0.87		19.85		10.66			10.47	4.78	0.19		0.34	3.08	0.14
[3975]	CONVERGENT MARGIN	SULAWESI ARC / SULAWESI ARC / SULAWESI / DUASUDARA		1.48	1.48	125	125	SAE			s_PJ-9 [3975]	BASALT, OLIVINE [3975]									VOL					WR [3975]	53.45	0.95		18.91		9.73			8.96	3.63	0.18		0.57	3.38	0.24
[3975]	CONVERGENT MARGIN	SULAWESI ARC / SULAWESI ARC / SULAWESI / TONGKOKO		1.52	1.52	125.18	125.18	SAE			s_PJ-11 [3975]	BASALT, OLIVINE [3975]									VOL					WR [3975]	52.29	0.96		17.42		10.91			9.67	4.89	0.19		0.67	2.84	0.16
[3975]	CONVERGENT MARGIN	SULAWESI ARC / SULAWESI ARC / SULAWESI / TONGKOKO		1.52	1.52	125.18	125.18	SAE			s_PJ-23 [3975]	ANDESITE [3975]									VOL					WR [3975]	54.41	0.96		18.71		9.5			9.67	2.89	0.18		0.9	3.18	0.2
[3975]	CONVERGENT MARGIN	SULAWESI ARC / SULAWESI ARC / SULAWESI / TONGKOKO		1.52	1.52	125.18	125.18	SAE			s_PJ-22 [3975]	DACITE [3975]									VOL					WR [3975]	65.1	0.73		16.08		5.44			4.51	1.28	0.16		1.62	4.81	0.27
[3975]	CONVERGENT MARGIN	SULAWESI ARC / SULAWESI ARC / SANGIHE / BUHIAS		2.68	2.68	125.45	125.45	SAE			s_PJ-79 [3975]	BASALT, OLIVINE [3975]									VOL					WR [3975]	50.38	1.04		20.35		10.03			9.78	3.69	0.18		0.61	3.74	0.2
[3975]	CONVERGENT MARGIN	SULAWESI ARC / SULAWESI ARC / SANGIHE / PAHEPA		2.65	2.65	125.45	125.45	SAE			s_PJ-83 [3975]	BASALT, OLIVINE [3975]									VOL					WR [3975]	48.59	1.08		19.66		11.29			11.85	4.26	0.18		0.41	2.56	0.12
[3975]	CONVERGENT MARGIN	SULAWESI ARC / SULAWESI ARC / SANGIHE / PAHEPA		2.65	2.65	125.45	125.45	SAE			s_PJ-81 [3975]	ANDESITE [3975]									VOL					WR [3975]	53.18	0.84		21.09		8.21			9.35	2.47	0.16		0.63	3.87	0.2
[3975]	CONVERGENT MARGIN	SULAWESI ARC / SULAWESI ARC / SULAWESI / KLABAT		1.47	1.47	125	125	SAE			s_PJ-163 [3975]	ANDESITE [3975]									VOL					WR [3975]	57.14	0.78		17.42		8.46			7.62	3.54	0.17		1.01	3.69	0.17
[3975]	CONVERGENT MARGIN	SULAWESI ARC / SULAWESI ARC / SULAWESI / MAHAWU		1.35	1.35	125.87	125.87	SAE			s_PJ-151 [3975]	ANDESITE [3975]									VOL					WR [3975]	59.56	0.83		16.47		7.57			6.71	2.85	0.15		1.89	3.75	0.22
[3975]	CONVERGENT MARGIN	SULAWESI ARC / SULAWESI ARC / SULAWESI / MAHAWU		1.35	1.35	125.87	125.87	SAE			s_PJ-149 [3975]	DACITE [3975]									VOL					WR [3975]	63.69	0.75		15.35		6.36			5.11	2.19	0.13		2.52	3.72	0.18
[3975]	CONVERGENT MARGIN	SULAWESI ARC / SULAWESI ARC / SULAWESI / LOKON-EMPUNG		1.37	1.37	125.8	125.8	SAE			s_PJ-137 [3975]	BASALT, OLIVINE [3975]									VOL					WR [3975]	51.45	0.98		18.77		10.29			10.08	4.06	0.18		0.68	3.3	0.21
[3975]	CONVERGENT MARGIN	SULAWESI ARC / SULAWESI ARC / SULAWESI / LOKON-EMPUNG		1.37	1.37	125.8	125.8	SAE			s_PJ-136 [3975]	ANDESITE [3975]									VOL					WR [3975]	59.2	0.83		16.44		7.78			6.73	3.13	0.15		1.83	3.7	0.21
[3975]	CONVERGENT MARGIN	SULAWESI ARC / SULAWESI ARC / SULAWESI / LOKON-EMPUNG		1.37	1.37	125.8	125.8	SAE			s_PJ-134 [3975]	DACITE [3975]									VOL					WR [3975]	67.41	0.62		15.09		4.67			3.77	1.23	0.12		2.7	4.21	0.18
[3975]	CONVERGENT MARGIN	SULAWESI ARC / SULAWESI ARC / SULAWESI / MANADO TUA		1.63	1.63	125.7	125.7	SAE			s_PJ-125 [3975]	BASALT, OLIVINE [3975]									VOL					WR [3975]	47.25	0.96		18.47		11.6			11.42	5.91	0.22		0.99	2.36	0.32
[3975]	CONVERGENT MARGIN	SULAWESI ARC / SULAWESI ARC / SULAWESI / MANADO TUA		1.63	1.63	125.7	125.7	SAE			s_PJ-122 [3975]	ANDESITE [3975]									VOL					WR [3975]	57.85	0.61		18.29		7.21			7.48	2.85	0.21		1.57	3.57	0.36
[3975]	CONVERGENT MARGIN	SULAWESI ARC / SULAWESI ARC / TAGULANDANG ISLAND GROUP / RUANG		2.3	2.3	125.366	125.366	SAE			s_PJ-42 [3975]	BASALT, OLIVINE [3975]									VOL					WR [3975]	52.19	0.69		19.54		9.35			9.91	4.64	0.19		0.54	2.82	0.13
[3975]	CONVERGENT MARGIN	SULAWESI ARC / SULAWESI ARC / TAGULANDANG ISLAND GROUP / RUANG		2.3	2.3	125.366	125.366	SAE			s_PJ-50 [3975]	ANDESITE [3975]									VOL					WR [3975]	56.65	0.58		18.66		8.13			8.29	3.26	0.19		0.72	3.35	0.17
[3975]	CONVERGENT MARGIN	SULAWESI ARC / SULAWESI ARC / SANGIHE / TAHULANGDANG		2.35	2.35	125.433	125.433	SAE			s_PJ-48 [3975]	BASALT, OLIVINE [3975]									VOL					WR [3975]	54.1	0.71		18.4		8.41			9.17	4.99	0.18		0.79	3.09	0.16
[3975]	CONVERGENT MARGIN	SULAWESI ARC / SULAWESI ARC / SANGIHE / TAHULANGDANG		2.35	2.35	125.433	125.433	SAE			s_PJ-30 [3975]	ANDESITE [3975]									VOL					WR [3975]	59.85	0.57		17.67		7.23			6.9	2.88	0.18		0.97	3.6	0.15
[3975]	CONVERGENT MARGIN	SULAWESI ARC / SULAWESI ARC / SIAU / API SIAU		2.783	2.783	125.4	125.4	SAE		1762	s_PJ-67 [3975]	BASALT, OLIVINE [3975]									VOL					WR [3975]	52.82	0.8		17.87		9.97			9.21	4.31	0.19		1.13	3.48	0.22
[3975]	CONVERGENT MARGIN	SULAWESI ARC / SULAWESI ARC / SIAU / TAMATA		2.716	2.716	125.383	125.383	SAE			s_PJ-58 [3975]	BASALT, OLIVINE [3975]									VOL					WR [3975]	51.8	1.06		18.04		11.27			9.05	4.07	0.23		0.89	3.41	0.18
[3975]	CONVERGENT MARGIN	SULAWESI ARC / SULAWESI ARC / SIAU / TAMATA		2.716	2.716	125.383	125.383	SAE			s_PJ-57 [3975]	ANDESITE [3975]									VOL					WR [3975]	55.49	0.65		19.63		7.77			8.34	2.71	0.19		1.16	3.81	0.25
[3975]	CONVERGENT MARGIN	SULAWESI ARC / SULAWESI ARC / SIAU / TAMATA		2.716	2.716	125.383	125.383	SAE			s_PJ-65 [3975]	ANDESITE [3975]									VOL					WR [3975]	61.07	0.53		17.28		6.58			6.49	2.49	0.18		1.26	3.96	0.16
[3975]	CONVERGENT MARGIN	SULAWESI ARC / SULAWESI ARC / SANGIHE / MAKALEHI		2.733	2.733	125.166	125.166	SAE			s_PJ-73 [3975]	BASALT, OLIVINE [3975]									VOL					WR [3975]	51.19	0.87		17.9		9.91			10.87	5	0.17		1.01	2.9	0.18
[3975]	CONVERGENT MARGIN	SULAWESI ARC / SULAWESI ARC / SANGIHE / MAKALEHI		2.733	2.733	125.166	125.166	SAE			s_PJ-70 [3975]	ANDESITE [3975]									VOL					WR [3975]	58.6	0.54		19.3		5.73			6.77	2.02	0.16		2.44	4.13	0.31
[3975]	CONVERGENT MARGIN	SULAWESI ARC / SULAWESI ARC / SANGIHE / MAKALEHI		2.733	2.733	125.166	125.166	SAE			s_PJ-71 [3975]	DACITE [3975]									VOL					WR [3975]	66.07	0.35		16.68		3.93			4.72	1.12	0.17		2.42	4.4	0.15
[3975]	CONVERGENT MARGIN	SULAWESI ARC / SULAWESI ARC / SANGIHE / BANUA WUHU		3.0015	3.0015	125.433	125.433	SAE		400	s_PJ-118 [3975]	ANDESITE [3975]									VOL					WR [3975]	59.32	0.57		17.82		6.6			7.59	2.86	0.16		1.57	3.33	0.18
[3975]	CONVERGENT MARGIN	SULAWESI ARC / SULAWESI ARC / SANGIHE / KAHAKITANG		3.166	3.166	125.5	125.5	SAE			s_PJ-117 [3975]	BASALT, OLIVINE [3975]									VOL					WR [3975]	50.37	0.8		16.71		9.56			10.95	7.23	0.17		1	3.03	0.17
[3975]	CONVERGENT MARGIN	SULAWESI ARC / SULAWESI ARC / SANGIHE / KALAMAI		3.25	3.25	125.45	125.45	SAE			s_PJ-107 [3975]	BASALT, OLIVINE [3975]									VOL					WR [3975]	49.41	0.84		17.01		11.37			11.11	5.61	0.18		1.23	2.97	0.26
[3975]	CONVERGENT MARGIN	SULAWESI ARC / SULAWESI ARC / SANGIHE / KALAMAI		3.25	3.25	125.45	125.45	SAE			s_PJ-105 [3975]	ANDESITE [3975]									VOL					WR [3975]	54.66	0.64		19.31		8.21			9.5	3.27	0.17		1.2	2.81	0.23
[3975]	CONVERGENT MARGIN	SULAWESI ARC / SULAWESI ARC / SANGIHE / AWU		3.7	3.7	125.45	125.45	SAE		1312	s_PJ-98 [3975]	ANDESITE [3975]									VOL					WR [3975]	55.27	0.72		18.44		8.2			8.42	3.44	0.19		1.21	3.91	0.19
[3975]	CONVERGENT MARGIN	SULAWESI ARC / SULAWESI ARC / SANGIHE / SANGIHE SOUTH		3.533	3.533	125.516	125.516	SAE			s_PJ-96 [3975]	ANDESITE [3975]									VOL					WR [3975]	58.5	0.61		18.26		7.47			7.16	2.61	0.16		1.5	3.51	0.22
[3975]	CONVERGENT MARGIN	SULAWESI ARC / SULAWESI ARC / KAWIO ISLANDS EAST / BUKIDE		3.783	3.783	125.583	125.583	SAE			s_62-78 [3975]	BASALT, OLIVINE [3975]									VOL					WR [3975]	48.89	0.92		15.72		11.43			11.35	8.06	0.18		0.94	2.36	0.14
[3975]	CONVERGENT MARGIN	SULAWESI ARC / SULAWESI ARC / KAWIO ISLANDS EAST / BUANG		3.866	3.866	125.716	125.716	SAE			s_54-78 [3975]	ANDESITE [3975]									VOL					WR [3975]	53.73	0.81		18.76		8.94			9.25	3.76	0.17		0.95	3.42	0.2
[3975]	CONVERGENT MARGIN	SULAWESI ARC / SULAWESI ARC / KAWIO ISLANDS EAST / DUMAREHE		4.233	4.233	125.7	125.7	SAE			s_45-78 [3975]	DACITE [3975]									VOL					WR [3975]	67.67	0.9		15.37		4.93			3.42	1.33	0.1		1.42	4.64	0.23
[3975]	CONVERGENT MARGIN	SULAWESI ARC / SULAWESI ARC / KAWIO ISLANDS WEST / MARORE		4.733	4.733	125.483	125.483	SAE			s_37-78 [3975]	BASALT, OLIVINE [3975]									VOL					WR [3975]	47.94	1.02		17.86		12.04			11.2	5.07	0.21		1.44	2.88	0.33
[3975]	CONVERGENT MARGIN	SULAWESI ARC / SULAWESI ARC / KAWIO ISLANDS WEST / MARORE		4.733	4.733	125.483	125.483	SAE			s_38-78 [3975]	ANDESITE [3975]									VOL					WR [3975]	54.09	0.64		18.94		8.38			8.51	3.25	0.17		1.92	3.86	0.24
[3060]	CONVERGENT MARGIN	SULAWESI ARC / SULAWESI ARC / SULAWESI / TONGKOKO		1.47	1.47	125.07	125.07	SAE			s_M19 [3060]	NOT GIVEN [3060]				QUATERNARY [3060]					VOL					WR [3060]	51.95	0.87		18.85				8.76	9.71	5.02	0.18		0.55	2.8	0.21
[3060]	CONVERGENT MARGIN	SULAWESI ARC / SULAWESI ARC / SULAWESI / TONGKOKO		1.47	1.47	125.07	125.07	SAE			s_M23 [3060]	NOT GIVEN [3060]				QUATERNARY [3060]					VOL					WR [3060]	53	0.89		18.25				8.86	9.27	4.53	0.19		0.64	2.85	0.25
[3060]	CONVERGENT MARGIN	SULAWESI ARC / SULAWESI ARC / SULAWESI / TONGKOKO		1.47	1.47	125.07	125.07	SAE			s_M21 [3060]	NOT GIVEN [3060]				QUATERNARY [3060]					VOL					WR [3060]	53.13	0.96		17.68				9.39	9.23	4.55	0.2		0.76	2.85	0.18
[3060]	CONVERGENT MARGIN	SULAWESI ARC / SULAWESI ARC / SULAWESI / TONGKOKO		1.47	1.47	125.07	125.07	SAE			s_M20.2 [3060]	NOT GIVEN [3060]				QUATERNARY [3060]					VOL					WR [3060]	53.75	0.99		17.28				9.52	8.85	4.13	0.2		0.82	2.98	0.19
[3060]	CONVERGENT MARGIN	SULAWESI ARC / SULAWESI ARC / SULAWESI / TONGKOKO		1.47	1.47	125.07	125.07	SAE			s_M22.2 [3060]	NOT GIVEN [3060]				QUATERNARY [3060]					VOL					WR [3060]	53.93	1.01		17.49				9.27	8.51	3.87	0.2		0.81	2.98	0.25
[3060]	CONVERGENT MARGIN	SULAWESI ARC / SULAWESI ARC / SULAWESI / TONGKOKO		1.47	1.47	125.07	125.07	SAE			s_M22.1 [3060]	NOT GIVEN [3060]				QUATERNARY [3060]					VOL					WR [3060]	54.63	1.02		17.04				9.29	8.64	3.84	0.21		0.88	3.13	0.23
[3060]	CONVERGENT MARGIN	SULAWESI ARC / SULAWESI ARC / SULAWESI / TONGKOKO		1.47	1.47	125.07	125.07	SAE			s_M20.1 [3060]	NOT GIVEN [3060]				QUATERNARY [3060]					VOL					WR [3060]	56.12	1.12		16.23				9.43	7.58	3.35	0.21		1.09	3.25	0.25
[3060]	CONVERGENT MARGIN	SULAWESI ARC / SULAWESI ARC / SULAWESI / TEMPA		1.67	1.67	125.08	125.08	SAE			s_M18 [3060]	NOT GIVEN [3060]				QUATERNARY [3060]					VOL					WR [3060]	53.06	0.86		18.75				8.38	8.5	3.95	0.21		1.43	3.31	0.32
[3060]	CONVERGENT MARGIN	SULAWESI ARC / SULAWESI ARC / SULAWESI / TEMPA		1.67	1.67	125.08	125.08	SAE			s_M15 [3060]	NOT GIVEN [3060]				QUATERNARY [3060]					VOL					WR [3060]	57.19	0.8		18.32				7.2	6.84	3.03	0.19		1.78	3.49	0.23
[3060]	CONVERGENT MARGIN	SULAWESI ARC / SULAWESI ARC / SULAWESI / TEMPA		1.67	1.67	125.08	125.08	SAE			s_M14 [3060]	NOT GIVEN [3060]				QUATERNARY [3060]					VOL					WR [3060]	57.43	0.79		18.21				7.09	6.72	3	0.19		1.88	3.65	0.23
[3060]	CONVERGENT MARGIN	SULAWESI ARC / SULAWESI ARC / SULAWESI / MANADO TUA		1.63	1.63	124.72	124.72	SAE			s_WO4 [3060]	NOT GIVEN [3060]				QUATERNARY [3060]					VOL					WR [3060]	47.2	1.01		18.77				10.43	11.32	6.1	0.22		0.96	2.32	0.32
[3060]	CONVERGENT MARGIN	SULAWESI ARC / SULAWESI ARC / SULAWESI / MANADO TUA		1.63	1.63	124.72	124.72	SAE			s_WO3 [3060]	NOT GIVEN [3060]				QUATERNARY [3060]					VOL					WR [3060]	47.51	0.99		19.25				10.12	11.12	5.52	0.21		1	2.43	0.35
[3060]	CONVERGENT MARGIN	SULAWESI ARC / SULAWESI ARC / SULAWESI / MANADO TUA		1.63	1.63	124.72	124.72	SAE			s_WOW2 [3060]	NOT GIVEN [3060]				QUATERNARY [3060]					VOL					WR [3060]	47.65	0.98		19.5				9.83	11.13	5.21	0.21		1.02	2.5	0.35
[3060]	CONVERGENT MARGIN	SULAWESI ARC / SULAWESI ARC / SULAWESI / MANADO TUA		1.63	1.63	124.72	124.72	SAE			s_WO2 [3060]	NOT GIVEN [3060]				QUATERNARY [3060]					VOL					WR [3060]	47.74	0.99		19.42				10.07	11.09	5.38	0.21		1.02	2.47	0.35
[3060]	CONVERGENT MARGIN	SULAWESI ARC / SULAWESI ARC / SULAWESI / MANADO TUA		1.63	1.63	124.72	124.72	SAE			s_WOW1 [3060]	NOT GIVEN [3060]				QUATERNARY [3060]					VOL					WR [3060]	47.8	0.99		19.51				9.94	10.99	5.1	0.22		1.01	2.48	0.36
[3060]	CONVERGENT MARGIN	SULAWESI ARC / SULAWESI ARC / SULAWESI / MANADO TUA		1.63	1.63	124.72	124.72	SAE			s_WO1 [3060]	NOT GIVEN [3060]				QUATERNARY [3060]					VOL					WR [3060]	48.58	0.95		20.13				9.54	10.53	4.5	0.22		1.15	2.78	0.39
[3060]	CONVERGENT MARGIN	SULAWESI ARC / SULAWESI ARC / SULAWESI / MANADO TUA		1.63	1.63	124.72	124.72	SAE			s_PANTAI [3060]	NOT GIVEN [3060]				QUATERNARY [3060]					VOL					WR [3060]	50.89	0.9		19.85				7.83	9.75	3.83	0.21		1.38	3.41	0.39
[17558]	CONVERGENT MARGIN	SULAWESI ARC / SULAWESI ARC / SULAWESI	KP. TATAARAN	1.275	1.275	124.874	124.874	SAE			s_101 [17558]	NOT GIVEN [17558]									VOL					GL [17558]	75.9	0.22		12.89		0.47	1.3		1.19	0.15	0.07		3.15	4.43	0.02		0.05					0.06	0.14
[17558]	CONVERGENT MARGIN	SULAWESI ARC / SULAWESI ARC / SULAWESI	PASOKAN (BELANG)	-0.3	-0.3	122.34	122.34	SAE			s_112 [17558]	NOT GIVEN [17558]									VOL					GL [17558]	76.3	0.22		12.96		0.44	1.35		1.23	0.16	0.08		3.09	4.43	0.02		0.11					0.06	0.12
[18722]	CONVERGENT MARGIN	SULAWESI ARC / SULAWESI ARC / SULAWESI	SE SULAWESI, KOLAKA FAULT ZONE, ROAD CUT BETWEEN KOLAKA AND LASUSUA, W COAST OF BONE BAY	-3.61271	-3.61271	120.975	120.975	SAE			s_ES12-21 [18722]	DACITE [18722]								PORPHYRITIC [18722]	VOL					WR [18722]	68.87	0.489		15.06				2.16	3.24	1.86	0.036		3.28	3.66	0.137
[18722]	CONVERGENT MARGIN	SULAWESI ARC / SULAWESI ARC / SULAWESI	SE SULAWESI, KOLAKA FAULT ZONE, ROAD CUT BETWEEN KOLAKA AND LASUSUA, W COAST OF BONE BAY	-3.63722	-3.63722	120.996	120.996	SAE			s_ES12-22 [18722]	DACITE [18722]								PORPHYRITIC [18722]	VOL					WR [18722]	69.09	0.494		14.99				2.24	3.44	1.93	0.041		3.209	3.85	0.164
[4650]	CONVERGENT MARGIN	SULAWESI ARC / SULAWESI ARC	CENTRAL SULAWESI	2.5	3.2	119	120.3	SAE			s_POL9 [4650]	LAMPROPHYRE [4650]									PLU					WR [4650]	49.42	1.27		11.71				9.39	11.39	8.1	0.17		6.16	0.93	1.31
[4650]	CONVERGENT MARGIN	SULAWESI ARC / SULAWESI ARC	CENTRAL SULAWESI	2.5	3.2	119	120.3	SAE			s_POL10 [4650]	LAMPROPHYRE [4650]									PLU					WR [4650]	49.68	1.54		13.24				10.68	9.74	5.22	0.19		6.79	1.23	1.51
[4650]	CONVERGENT MARGIN	SULAWESI ARC / SULAWESI ARC	CENTRAL SULAWESI	2.5	3.2	119	120.3	SAE			s_TT13 [4650]	GABBRO [4650]									PLU					WR [4650]	47.81	1.09		11.99				11.7	11.57	8.29	0.19		4.11	1.82	1.19
[4650]	CONVERGENT MARGIN	SULAWESI ARC / SULAWESI ARC	CENTRAL SULAWESI	2.5	3.2	119	120.3	SAE			s_TT16 [4650]	GABBRO [4650]									PLU					WR [4650]	42.08	0.95		3.95				15.58	18.71	14.49	0.19		0.86	0.58	2.29
[4650]	CONVERGENT MARGIN	SULAWESI ARC / SULAWESI ARC	CENTRAL SULAWESI	2.5	3.2	119	120.3	SAE			s_TT17 [4650]	GABBRO [4650]									PLU					WR [4650]	50.2	0.83		11.97				9.12	11.28	9.05	0.17		4.44	1.91	0.83
[4650]	CONVERGENT MARGIN	SULAWESI ARC / SULAWESI ARC	CENTRAL SULAWESI	2.5	3.2	119	120.3	SAE			s_TT18 [4650]	GABBRO [4650]									PLU					WR [4650]	45.39	1.25		13.56				13.37	11.61	6.76	0.19		3.67	2.06	1.84
[4650]	CONVERGENT MARGIN	SULAWESI ARC / SULAWESI ARC	CENTRAL SULAWESI	2.5	3.2	119	120.3	SAE			s_TT27 [4650]	ANDESITE [4650]									VOL					WR [4650]	55.76	0.97		16.07				8.93	8.17	6.07	0.17		0.86	2.55	0.28
[4650]	CONVERGENT MARGIN	SULAWESI ARC / SULAWESI ARC	CENTRAL SULAWESI	2.5	3.2	119	120.3	SAE			s_TT3 [4650]	ANDESITE [4650]									VOL					WR [4650]	55.72	0.71		19.32				6.63	8.09	3.27	0.19		1.61	3.98	0.37
[4650]	CONVERGENT MARGIN	SULAWESI ARC / SULAWESI ARC	CENTRAL SULAWESI	2.5	3.2	119	120.3	SAE			s_POL13 [4650]	TRACHYANDESITE [4650]									VOL					WR [4650]	56.71	0.75		13.24				5.52	5.91	9.95	0.09		5.32	1.96	0.44
[4650]	CONVERGENT MARGIN	SULAWESI ARC / SULAWESI ARC	CENTRAL SULAWESI	2.5	3.2	119	120.3	SAE			s_POL27C [4650]	SYENITE [4650]									PLU					WR [4650]	60.19	0.77		16.02				4.81	5.02	3.31	0.09		5.8	3.49	0.4
[4650]	CONVERGENT MARGIN	SULAWESI ARC / SULAWESI ARC	CENTRAL SULAWESI	2.5	3.2	119	120.3	SAE			s_POL18 [4650]	GRANODIORITE [4650]									PLU					WR [4650]	67.2	0.58		14.25				3.66	3.12	3.64	0.07		4.66	2.6	0.17
[4650]	CONVERGENT MARGIN	SULAWESI ARC / SULAWESI ARC	CENTRAL SULAWESI	2.5	3.2	119	120.3	SAE			s_POL21 [4650]	GRANODIORITE [4650]									PLU					WR [4650]	67.31	0.58		14.35				3.85	3.14	3.56	0.07		4.44	2.46	0.16
[4650]	CONVERGENT MARGIN	SULAWESI ARC / SULAWESI ARC	CENTRAL SULAWESI	2.5	3.2	119	120.3	SAE			s_TT24 [4650]	GRANODIORITE [4650]									PLU					WR [4650]	66.78	0.59		15.18				3.44	3.47	2.35	0.06		4.57	3.21	0.27
[4650]	CONVERGENT MARGIN	SULAWESI ARC / SULAWESI ARC	CENTRAL SULAWESI	2.5	3.2	119	120.3	SAE			s_TT1C [4650]	GRANODIORITE [4650]									PLU					WR [4650]	68.55	0.39		16.23				2.23	3.42	1.6	0.04		3.87	3.49	0.13
[4650]	CONVERGENT MARGIN	SULAWESI ARC / SULAWESI ARC	CENTRAL SULAWESI	2.5	3.2	119	120.3	SAE			s_TT2 [4650]	GRANODIORITE [4650]									PLU					WR [4650]	66.2	0.52		16.74				2.88	3.74	2.16	0.05		4.22	3.27	0.17
[4650]	CONVERGENT MARGIN	SULAWESI ARC / SULAWESI ARC	CENTRAL SULAWESI	2.5	3.2	119	120.3	SAE			s_POL22 [4650]	RHYODACITE [4650]									VOL					WR [4650]	69.86	0.28		15.17				1.45	1.19	1.94	0.02		6.2	3.75	0.12
[4650]	CONVERGENT MARGIN	SULAWESI ARC / SULAWESI ARC	CENTRAL SULAWESI	2.5	3.2	119	120.3	SAE			s_POL4 [4650]	NOT GIVEN [4650]									SED					WR [4650]	67.39	0.99		20.95				5.05	0.04	0.75	0.02		4.11	0.54	0.08
[4650]	CONVERGENT MARGIN	SULAWESI ARC / SULAWESI ARC	CENTRAL SULAWESI	2.5	3.2	119	120.3	SAE			s_POL24 [4650]	RHYODACITE [4650]									VOL					WR [4650]
[4650]	CONVERGENT MARGIN	SULAWESI ARC / SULAWESI ARC	CENTRAL SULAWESI	2.5	3.2	119	120.3	SAE			s_TT26 [4650]	ANDESITE [4650]									VOL					WR [4650]
[4650]	CONVERGENT MARGIN	SULAWESI ARC / SULAWESI ARC	CENTRAL SULAWESI	2.5	3.2	119	120.3	SAE			s_TT8 [4650]	NOT GIVEN [4650]									SED					WR [4650]
Abbreviations: MET: METAMORPHIC ROCK; PEG: PEGMATITE; PER: MANTLE XENOLITH; PLU: PLUTONIC ROCK; SED: SEDIMENTARY ROCK; VOL: VOLCANIC ROCK; VEIN: VEIN; ORE: ORE; WR: WHOLE ROCK; GL: VOLCANIC GLASS; MIN: MINERAL / COMPONENT (INCL. GROUNDMASS); INC: INCLUSION; LEACH: LEACH; SAE: SUBAERIAL; SAQ: SUBAQUATIC; F: FRESH; E: EXTENSIVELY ALTERED; M: MODERATELY ALTERED; S: SLIGHTLY ALTERED; T: ALMOST TOTALL…
References:
[1594] CROCKET J. H., SKIPPEN G. B.: RADIOACTIVATION DETERMINATION OF PALLADIUM IN BASALTIC AND ULTRABASIC ROCKS GEOCHIM. COSMOCHIM. ACTA 30 [1966] 129-141 doi: 10.1016/0016-7037(66)90094-9
[2479] GILL J. B., WILLIAMS ROSS W.: TH ISOTOPE AND U-SERIES STUDIES OF SUBDUCTION RELATED VOLCANIC ROCKS GEOCHIM. COSMOCHIM. ACTA 54 [1990] 1427-1442 doi: 10.1016/0016-7037(90)90166-I
[2538] BELLON H., RANGIN C.: GEOCHEMISTRY AND ISOTOPIC DATING OF CENOZOIC VOLCANIC ARC SEQUENCES AROUND THE CELEBES AND SULU SEAS PROC. OCEAN DRILL. PROGRAM, SCIENT. RESULTS 124 [1991] 321-338 doi: 10.2973/odp.proc.sr.124.163.1991
[3060] TATSUMI Y., MURASAKI M., ARSADI E. M., NOHDA S.: GEOCHEMISTRY OF QUATERNARY LAVAS FROM NE SULAWESI: TRANSFER OF SUBDUCTION COMPONENTS INTO THE MANTLE WEDGE CONTRIB. MINERAL. PETROL. 107 [1991] 137-149 doi: 10.1007/BF00310703
[3147] VROON P. Z., VAN BERGEN M. J., FORDE E. J.: PB AND ND ISOTOPE CONSTRAINTS ON THE PROVENANCE OF TECTONICALLY DISPERSED CONTINENTAL FRAGMENTS IN EAST INDONESIA SPEC. PUBL. GEOL. SOC. LONDON 106 [1996] 445-453 doi: 10.1144/GSL.SP.1996.106.01.27
[3731] POLVE M., MAURY R. C., BELLON H., RANGIN C., PRIADI B., YUWONO S., JORON J.-L., SOERIA-ATMADJA R.: MAGMATIC EVOLUTION OF SULAWESI (INDONESIA): CONSTRAINTS ON THE CENOZOIC GEODYNAMIC HISTORY OF THE SUNDALAND ACTIVE MARGIN TECTONOPHYSICS 272 [1997] 69-92 doi: 10.1016/S0040-1951(96)00276-4
[3975] MORRICE M. G., JEZEK P. A., GILL J. B., WHITFORD D. J., MONOARFA M.: AN INTRODUCTION TO THE SANGIHE ARC: VOLCANISM ACCOMPANYING ARC-ARC COLLISION IN THE MOLUCCA SEA, INDONESIA J. VOLCANOL. GEOTHERM. RES. 19 [1983] 135-165 doi: 10.1016/0377-0273(83)90129-4
[4650] ELBURG M. A., FODEN J. D.: SOURCES FOR MAGMATISM IN CENTRAL SULAWESI: GEOCHEMICAL AND SR-ND-PB ISOTOPIC CONSTRAINTS CHEM. GEOL. 156 [1999] 67-93 doi: 10.1016/S0009-2541(98)00175-2
[4786] DE HOOG J. C. M., TAYLOR B. E., VAN BERGEN M. J.: SULFUR ISOTOPE SYSTEMATICS OF BASALTIC LAVAS FROM INDONESIA: IMPLICATIONS FOR THE SULFUR CYCLE IN SUBDUCTION ZONES EARTH PLANET. SCI. LETT. 189 [2001] 237-252 doi: 10.1016/S0012-821X(01)00355-7
[4941] ORIGIN OF GEOCHEMICAL VARIABILITY BY ARC-CONTINENT COLLISION IN THE BIRU AREA, SOUTHERN SULAWESI (INDONESIA) J. PETROL. 43 [2002] 581-606 GeoReM-id: 513 doi: 10.1093/petrology/43.4.581
[5802] ELBURG M. A., FODEN J. D.: TEMPORAL CHANGES IN ARC MAGMA GEOCHEMISTRY, NORTHERN SULAWESI, INDONESIA EARTH PLANET. SCI. LETT. 163 [1998] 381-398 doi: 10.1016/S0012-821X(98)00143-5
[5803] PEARCE J. A., KEMPTON P. D., NOWELL G. M., NOBLE S. R.: HF-ND ELEMENT AND ISOTOPE PERSPECTIVE ON THE NATURE AND PROVENANCE OF MANTLE AND SUBDUCTION COMPONENTS IN WESTERN PACIFIC ARC-BASIN SYSTEMS J. PETROL. 40 [1999] 1579-1611 doi: 10.1093/petroj/40.11.1579
[6300] ELBURG M. A., FODEN J. D.: GEOCHEMICAL RESPONSE TO VARYING TECTONIC SETTINGS: AN EXAMPLE FROM SOUTHERN SULAWESI (INDONESIA) GEOCHIM. COSMOCHIM. ACTA 63 [1999] 1155-1172 doi: 10.1016/S0016-7037(98)00298-1
[6348] SPATIAL AND TEMPORAL ISOTOPIC DOMAINS OF CONTRASTING IGNEOUS SUITES IN WESTERN AND NORTHERN SULAWESI, INDONESIA CHEM. GEOL. 199 [2003] 243-276 doi: 10.1016/S0009-2541(03)00084-6
[6965] JAFFE L. A., HILTON D. R., FISCHER T. P., HARTONO U.: TRACING MAGMA SOURCES IN AN ARC-ARC COLLISION ZONE: HELIUM AND CARBON ISOTOPE AND RELATIVE ABUNDANCE SYSTEMATICS OF THE SANGIHE ARC, INDONESIA GEOCHEMISTRY GEOPHYSICS GEOSYSTEMS 5 [2004] doi: 10.1029/2003GC000660
[7045] SPADEA P., D^ANTONIO M., THIRLWALL M. F.: SOURCE CHARACTERISTICS OF THE BASEMENT ROCKS FROM THE SULU AND CELEBES BASINS (WESTERN PACIFIC): CHEMICAL AND ISOTOPIC EVIDENCE CONTRIB. MINERAL. PETROL. 123 [1996] 159-176 doi: 10.1007/s004100050148
[8334] SERRI G., SPADEA P., BECCALUVA L., CIVETTA L., COLTORTI M., DOSTAL J., SAJONA F. G., VACCARO C., ZEDA O.: PETROLOGY OF IGNEOUS ROCKS FROM THE CELEBES SEA BASEMENT PROC. OCEAN DRILL. PROGRAM, SCIENT. RESULTS 124 [1991] 271-296 GeoReM-id: 1037 doi: 10.2973/odp.proc.sr.124.160.1991
[8386] PRIADI B., POLVE M., MAURY R. C., BELLON H., SOERIA-ATMADJA R., JORON J.-L., COTTEN J.: TERTIARY AND QUATERNARY MAGMATISM IN CENTRAL SULAWESI: CHRONOLOGICAL AND PETROLOGICAL CONSTRAINTS J. SOUTHEAST ASIAN EARTH SCIENCES 9 [1994] 81-93 doi: 10.1016/0743-9547(94)90067-1
[8646] POLVE M., MAURY R. C., VIDAL P., PRIADI B., BELLON H., SOERIA-ATMADJA R., JORON J.-L., COTTEN J.: MELTING OF LOWER CONTINENTAL CRUST IN A YOUNG POST-COLLISION SETTING: A GEOCHEMICAL STUDY OF PLIO-QUATERNARY ACIDIC MAGMATISM FROM CENTRAL SULAWESI (INDONESIA) BULL. SOC. GEOL. FRANCE 172 [2001] 333-342 doi: 10.2113/172.3.333
[8741] STRATIGRAPHY AND TECTONIC SETTING OF THE CRETACEOUS AND PALEOGENE VOLCANIC-SEDIMENTARY SUCCESSIONS IN NORTHWEST SULAWESI, INDONESIA: IMPLICATIONS FOR THE CENOZOIC EVOLUTION OF WESTERN AND NORTHERN SULAWESI J. ASIAN EARTH SCI. 25 [2005] 481-511 doi: 10.1016/j.jseaes.2004.05.004
[8960] JEZEK P. A., WHITFORD D. J., GILL J. B.: GEOCHEMISTRY OF RECENT LAVAS FROM THE SANGIHE-SULAWESI ARC, INDONESIA BARBER, A. J.; WIRYOSUJONO, S. | THE GEOLOGY AND TECTONICS OF EASTERN INDONESIA, GEOLOGICAL RESEARCH AND DEVELOPMENT CENTRE | GEOLOGICAL RESEARCH AND DEVELOPMENT CENTRE, REPUBLIC OF INDONESIA; SPECIAL PUBLICATION 2 [1981] 383-389
[9261] LETERRIER J., YUWONO Y. S., SOERIA-ATMADJA R., MAURY R. C.: POTASSIC VOLCANISM IN CENTRAL JAVA AND SOUTH SULAWESI, INDONESIA J. SOUTHEAST ASIAN EARTH SCIENCES 4 [1990] 171-187 doi: 10.1016/S0743-9547(05)80011-X
[9588] KAMENETSKY V. S., ELBURG M. A., ARCULUS R. J., THOMAS R.: MAGMATIC ORIGIN OF LOW-CA OLIVINE IN SUBDUCTION-RELATED MAGMAS: CO-EXISTENCE OF CONTRASTING MAGMAS CHEM. GEOL. 233 [2006] 346-357 doi: 10.1016/j.chemgeo.2006.03.010
[9762] ELBURG M. A., KAMENETSKY V. S., NIKOGOSIAN I. K., FODEN J. D., SOBOLEV A. V.: COEXISTING HIGH- AND LOW-CALCIUM MELTS IDENTIFIED BY MINERAL AND MELT INCLUSION STUDIES OF A SUBDUCTION-INFLUENCED SYN-COLLISIONAL MAGMA FROM SOUTH SULAWESI, INDONESIA J. PETROL. 47 [2006] 2433-2462 GeoReM-id: 8605 doi: 10.1093/petrology/egl050
[9920] RANGIN C., MAURY R. C., POLVE M., BELLON H., PRIADI B., SOERIA-ATMADJA R., COTTEN J., JORON J.-L.: EOCENE TO MIOCENE BACK-ARC BASIN BASALTS AND ASSOCIATED ISLAND ARC THOLEIITES FROM NORTHERN SULAWESI (INDONESIA): IMPLICATIONS FOR THE GEODYNAMIC EVOLUTION OF THE CELEBES BASIN BULL. SOC. GEOL. FRANCE 168 [1997] 627-635
[10430] BERGMAN S. C., COFFIELD D. Q., TALBOT J. P., GARRARD R. A.: TERTIARY TECTONIC AND MAGMATIC EVOLUTION OF WESTERN SULAWESI AND THE MAKASSAR STRAIT, INDONESIA: EVIDENCE FOR A MIOCENE CONTINENT-CONTINENT COLLISION SPEC. PUBL. GEOL. SOC. LONDON 106 [1996] 391-429 doi: 10.1144/GSL.SP.1996.106.01.25
[11719] LEO G. W., HEDGE C. E., MARVIN R. F.: GEOCHEMISTRY, STRONTIUM ISOTOPE DATA, AND POTASSIUM-ARGON AGES OF THE ANDESITE-RHYOLITE ASSOCIATION IN THE PADANG AREA, WEST SUMATRA J. VOLCANOL. GEOTHERM. RES. 7 [1980] 139-156 doi: 10.1016/0377-0273(80)90024-4
[13600] DE HOOG J. C. M., TAYLOR B. E., VAN BERGEN M. J.: HYDROGEN-ISOTOPE SYSTEMATICS IN DEGASSING BASALTIC MAGMA AND APPLICATION TO INDONESIAN ARC BASALTS CHEM. GEOL. 266 [2009] 256-266 doi: 10.1016/j.chemgeo.2009.06.010
[16516] KUSHENDRATNO .., PALLISTER J. S., KRISTIANTO .., BINA F. R., MCCAUSLAND W., CARN S. A., HAERANI N., GRISWOLD J., KEELER R.: RECENT EXPLOSIVE ERUPTIONS AND VOLCANO HAZARDS AT SOPUTAN VOLCANO - A BASALT STRATOVOLCANO IN NORTH SULAWESI, INDONESIA BULL. VOLCANOL. 74 [2012] 1581-1609 doi: 10.1007/s00445-012-0620-2
[16735] HANYU TAKESHI, GILL J. B., TATSUMI Y., KIMURA J.-I., SATO KEIKO, CHANG QING, SENDA R., MIYAZAKI T., HIRAHARA Y., ZULKARNAIN I.: ACROSS- AND ALONG-ARC GEOCHEMICAL VARIATIONS OF LAVA CHEMISTRY IN THE SANHIHE ARC: VARIOUS FLUID AND MELT SLAB FLUXES IN RESPONSE TO SLAB TEMPERATURE GEOCHEMISTRY GEOPHYSICS GEOSYSTEMS 13 [2012] doi: 10.1029/2011GC004346
[17558] MACDONALD R., SMITH R. L., THOMAS J. E. JR.: CHEMISTRY OF THE SUBALKALIC SILICIC OBSIDIANS U. S. GEOL. SURV. PROF. PAP. 1523 [1992] 1-214
[18722] HOFMANN A. E., HALL R., ARMSTRONG R. A.: THE AGE OF UNDEFORMED DACITE INTRUSIONS WITHIN THE KOLAKA FAULT ZONE, SE SULAWESI, INDONESIA J. ASIAN EARTH SCI. 94 [2014] 105-112 doi: 10.1016/j.jseaes.2014.08.014
[23795] MAULANA A., BR諧KER M., DAN WEI: PETROGENESIS AND GEOCHRONOLOGY OF CENOZOIC INTRUSIONS IN THE POBOYA AND SASSAK GOLD AND COPPER DISTRICTS IN WESTERN SULAWESI, INDONESIA: IMPLICATIONS FOR THE MINERALIZATION PROCESSES AND MAGMA SOURCES J. ASIAN EARTH SCI. 193 (104303) [2020] doi: 10.1016/j.jseaes.2020.104303
[24152] LIU JIN, ZHANG JIAN, HSIA JUIYEN, XIAN WELSON WEISHENG, YIN CHANGQING, DJOKO HN F. X., CHENG CHANGQUAN, ZHAO CHEN, LIU XIAOGUANG, CHEN YING, WANG XIAO: LATE MIOCENE TO PLIOCENE CRUSTAL EXTENSION AND LITHOSPHERIC DELAMINATION REVEALED FROM THE ~5 MA PALOPO GRANODIORITIC INTRUSION IN WESTERN SULAWESI, INDONESIA J. ASIAN EARTH SCI. 201 (104506) [2020] doi: 10.1016/j.jseaes.2020.104506
[25142] MAULANA A., IMAI A., VAN LEEUWEN T. M., WATANABE K., YONEZU K., NAKANO T., BOYCE A. J., PAGE L., SCHERSTEN A.: ORIGIN AND GEODYNAMIC SETTING OF LATE CENOZOIC GRANITOIDS IN SULAWESI, INDONESIA J. ASIAN EARTH SCI. 124 [2016] 102-125 doi: 10.1016/j.jseaes.2016.04.018
[truncated: 121 more columns]

## Sheet: Raw Mg# RI
CITATIONS	TECTONIC SETTING	LOCATION	LOCATION COMMENT	LATITUDE MIN	LATITUDE MAX	LONGITUDE MIN	LONGITUDE MAX	LAND OR SEA	ELEVATION MIN	ELEVATION MAX	SAMPLE NAME	ROCK NAME	MIN. AGE (YRS.)	MAX. AGE (YRS.)	GEOL.	AGE	ERUPTION DAY	ERUPTION MONTH	ERUPTION YEAR	ROCK TEXTURE	ROCK TYPE	DRILL DEPTH MIN	DRILL DEPTHAX	ALTERATION	MINERAL	MATERIAL	SIO2(WT%)	TIO2(WT%)	B2O3(WT%)	AL2O3(WT%)	CR2O3(WT%)	FE2O3(WT%)	FEO(WT%)	FEOT(WT%)	CAO(WT%)	MGO(WT%)	MNO(WT%)	NIO(WT%)	K2O(WT%)	NA2O(WT%)	P2O5(WT%)	Mg#	RI	H2O(WT%)	H2OP(WT%)	H2OM(WT%)	H2OT(WT%)	CO2(WT%)	CO1(WT%)
[5802]	CONVERGENT MARGIN	SULAWESI ARC / SULAWESI ARC / SULAWESI / LOKON	SOUTH OF MANADO TUA	1.358	1.358	124.792	124.792	SAE			s_MIN11 [5802]	BASALT [5802]									VOL					WR [5802]	49.43	0.76		18.48				9.37	12.07	6.69	0.18		0.33	2.37	0.16	56.2395	1.13375
[6300]	CONVERGENT MARGIN	SULAWESI ARC / SULAWESI ARC / SULAWESI	WESTERN SIDE OF SOUTH SULAWESI	-6	-6	120	120	SAE			s_LBT96-2 [6300]	NOT GIVEN [6300]									VOL					WR [6300]	52.13	1.12		15.46		1.17	5.84	6.89277	9.21	8.05	0.13		2.72	3.46	0.7	67.7649	4.18318
[6300]	CONVERGENT MARGIN	SULAWESI ARC / SULAWESI ARC / SULAWESI	WESTERN SIDE OF SOUTH SULAWESI	-6	-6	120	120	SAE			s_LBT101 [6300]	NOT GIVEN [6300]									VOL					WR [6300]	50.51	1.14		14.88		1.32	6.59	7.77774	11.04	9.04	0.15		1.97	2.63	0.72	67.6598	2.81758
[6300]	CONVERGENT MARGIN	SULAWESI ARC / SULAWESI ARC / SULAWESI	WESTERN SIDE OF SOUTH SULAWESI	-6	-6	120	120	SAE			s_TNV7 [6300]	NOT GIVEN [6300]									VOL					WR [6300]	47.3	1.03		17.67		1.64	8.21	9.68567	10.76	7.05	0.16		3.4	2.32	0.45	56.7134	7.60893
[6300]	CONVERGENT MARGIN	SULAWESI ARC / SULAWESI ARC / SULAWESI	WESTERN SIDE OF SOUTH SULAWESI	-6	-6	120	120	SAE			s_SW7 [6300]	NOT GIVEN [6300]									VOL					WR [6300]	49.11	0.83		13.38		1.66	8.29	9.78367	11.92	7.54	0.2		4.63	2.01	0.43	58.1101	7.21597
[6300]	CONVERGENT MARGIN	SULAWESI ARC / SULAWESI ARC / SULAWESI	WESTERN SIDE OF SOUTH SULAWESI	-6	-6	120	120	SAE			s_TMVYNV27 [6300]	NOT GIVEN [6300]									VOL					WR [6300]	50.22	0.8		17.75		1.44	7.2	8.49571	8.98	6.5	0.16		3.14	3.26	0.56	57.9331	5.67313
[5803]	CONVERGENT MARGIN	SULAWESI ARC / CELEBES SEA / SITE 770	HOLE 770C	5.1448	5.1448	123.668	123.668	SAQ	-4516.2	-4516.2	s_124-770C-12R-2,38-41 [5803]	BASALT [5803]	50000000 [5803]	50000000 [5803]							VOL					WR [5803]	47.44	1.29		15.06				9.28	11.35	8.41	0.19		0.23	2.38	0.12	61.9952	1.53426
[6348]	CONVERGENT MARGIN	SULAWESI ARC / SULAWESI ARC / SULAWESI / PAPAYATO VOLCANICS	NORTHERN SULAWESI	0.8	0.8	121.3	121.3	SAE			s_NWS41B [6348]	NOT GIVEN [6348]									VOL					WR [6348]	51.3	0.84		16				10.26	7.7	7.4	0.35		0.29	2.4	0.07	56.4885	0.871819
[6348]	CONVERGENT MARGIN	SULAWESI ARC / SULAWESI ARC / SULAWESI / TOLI-TOLI		1.1	1.1	120.8	120.8	SAE			s_NWS68A [6348]	NOT GIVEN [6348]									VOL					WR [6348]	50.4	0.95		16.3				6.91	8.75	7.75	0.16		0.04	4.09	0.13	66.8744	2.30499
[6348]	CONVERGENT MARGIN	SULAWESI ARC / SULAWESI ARC / SULAWESI / TINOMBO		0.5	0.5	120.3	120.3	SAE			s_NWS45 [6348]	NOT GIVEN [6348]									VOL					WR [6348]	49.9	0.77		16.1				7.41	6.95	8.35	0.17		0.43	4.55	0.17	66.9786	3.59426
[6348]	CONVERGENT MARGIN	SULAWESI ARC / SULAWESI ARC / SULAWESI		0	0	120	120	SAE			s_NWS376 [6348]	NOT GIVEN [6348]									VOL					WR [6348]	49.9	1.02		9.6				6.61	6.63	11.25	0.19		5.87	0.93	1.03	75.3909	6.70145
[6348]	CONVERGENT MARGIN	SULAWESI ARC / SULAWESI ARC / SULAWESI		0	0	120	120	SAE			s_MKE1 [6348]	NOT GIVEN [6348]									VOL					WR [6348]	50.9	0.84		11.4				8.17	7.99	11.68	0.15		4.72	1.72	0.59	72.0148	5.24982
[6348]	CONVERGENT MARGIN	SULAWESI ARC / SULAWESI ARC / SULAWESI		0	0	120	120	SAE			s_NWS316 [6348]	NOT GIVEN [6348]									VOL					WR [6348]	51.6	1		12.5				7.16	7.2	7.86	0.14		5.83	1.7	1.12	66.3976	6.59313
[6348]	CONVERGENT MARGIN	SULAWESI ARC / SULAWESI ARC / SULAWESI		0	0	120	120	SAE			s_NWS639 [6348]	NOT GIVEN [6348]									VOL					WR [6348]	48.7	1.09		11.7				9.49	10.85	10.17	0.17		3.77	1.54	1.04	65.8584	4.94668
[6348]	CONVERGENT MARGIN	SULAWESI ARC / SULAWESI ARC / SULAWESI		0	0	120	120	SAE			s_NWS319 [6348]	NOT GIVEN [6348]									VOL					WR [6348]	52.38	0.8		14.01				8.21	9.24	6.86	0.15		3.62	1.8	0.53	60.0642	3.13181
[3731]	CONVERGENT MARGIN	SULAWESI ARC / SULAWESI ARC / SULAWESI	MANADO AREA, BINTAUNA	0.92	0.92	123.58	123.58	SAE			s_BN171E [3731]	BASALT [3731]									VOL					WR [3731]	49.45	1.07		16.3				8.94	11.47	7.07	0.15		0.17	2.55	0.1	58.7372	1.14704
[3731]	CONVERGENT MARGIN	SULAWESI ARC / SULAWESI ARC / SULAWESI	MANADO AREA, KWANDANG	0	2	123	125	SAE			s_SN9002 [3731]	BASALT [3731]									VOL					WR [3731]	51	0.69		15.3				8.3	8.3	8.55	0.15		0.23	5.05	0.19	64.9641	3.4848
[3731]	CONVERGENT MARGIN	SULAWESI ARC / SULAWESI ARC / SULAWESI	UJUNG PADANG AREA, MALINO	-5.37	-5.37	119.97	119.97	SAE			s_Y19-5 [3731]	BASALT [3731]									VOL					WR [3731]	50.3	1.25		15.2				6.88	8.96	7.29	0.12		2.78	3.33	0.7	65.6034	5.11399
[3731]	CONVERGENT MARGIN	SULAWESI ARC / SULAWESI ARC / SULAWESI	UJUNG PADANG AREA, TUJUWE	-4.5	-5.5	119.5	120.5	SAE			s_Y6-5 [3731]	BASALT [3731]									VOL					WR [3731]	47.3	1.13		11.62				9.17	13	6.85	0.19		5.59	1.07	0.7	57.3488	10.3153
[8386]	CONVERGENT MARGIN	SULAWESI ARC / SULAWESI ARC / SULAWESI / TINOMBO FORMATION	PALU AREA, DONGGALA	0	-1	119.5	120	SAE			s_TS143 [8386]	BASALT [8386]									VOL					WR [8386]	48.5	0.93		17.3		9.16		8.24217	9.19	8.39	0.17		0.33	2.44	0.12	64.6928	1.39507		3.53
[8386]	CONVERGENT MARGIN	SULAWESI ARC / SULAWESI ARC / SULAWESI / LAMASI FORMATION	SONGKA	-4.5	-5.5	119.5	120.5	SAE			s_PS50 [8386]	BASALT [8386]									VOL					WR [8386]	47.6	1.36		16.3		10.1		9.08798	11.52	7.66	0.16		0.04	2.4	0.15	60.2728	1.29426		3.09
[8386]	CONVERGENT MARGIN	SULAWESI ARC / SULAWESI ARC / SULAWESI	TANA TORAJA AREA, PANGALLA	-2.5	-3.5	119	120.5	SAE			s_PA21A [8386]	BASALT [8386]									VOL					WR [8386]	45.75	1.33		14.92		11.23		10.1048	11.41	6.73	0.2		0.7	3.53	0.5	54.5215	6.50651		3.66
[8386]	CONVERGENT MARGIN	SULAWESI ARC / SULAWESI ARC / SULAWESI	TANA TORAJA AREA, SADANG	-2.33	-2.33	120.08	120.08	SAE			s_MR237A [8386]	BASALT [8386]									VOL					WR [8386]	48.15	0.95		11.44		10.89		9.79882	11.77	7.46	0.19		3.84	1.36	0.8	57.8125	5.25049		2.62
[8334]	CONVERGENT MARGIN	SULAWESI ARC / CELEBES SEA / SITE 770	HOLE 770B	5.1448	5.1448	123.668	123.668	SAQ			s_124-770B-20R-2,102-105 [8334]	BASALT [8334]				EOCENE [8334]				MODERATELY TO STRONGLY PLAGIOCLASE-OLIVINE PHYRIC [8334]	VOL					WR [8334]	49.54	1.23		18.74				6.41	12.23	7.29	0.12		0.14	2.25	0.08	67.1821	0.87341
[8334]	CONVERGENT MARGIN	SULAWESI ARC / CELEBES SEA / SITE 770	HOLE 770B	5.1448	5.1448	123.668	123.668	SAQ			s_124-770B-20R-3,10-15 [8334]	BASALT [8334]				EOCENE [8334]				MODERATELY TO STRONGLY PLAGIOCLASE-OLIVINE PHYRIC [8334]	VOL					WR [8334]	49.47	1.22		18.13				6.46	12.45	7.42	0.15		0.16	3.16	0.08	67.4001	1.70362
[8334]	CONVERGENT MARGIN	SULAWESI ARC / CELEBES SEA / SITE 770	HOLE 770B	5.1448	5.1448	123.668	123.668	SAQ			s_124-770B-20R-4,135-140 [8334]	BASALT [8334]				EOCENE [8334]				MODERATELY TO STRONGLY PLAGIOCLASE-OLIVINE PHYRIC [8334]	VOL					WR [8334]	46.93	1.23		17.63				7.41	14.01	6.83	0.18		0.27	2.31	0.09	62.3934	1.69374
[8334]	CONVERGENT MARGIN	SULAWESI ARC / CELEBES SEA / SITE 770	HOLE 770B	5.1448	5.1448	123.668	123.668	SAQ			s_124-770B-21R-1,96-99 [8334]	BASALT [8334]				EOCENE [8334]				MODERATELY TO STRONGLY PLAGIOCLASE-OLIVINE PHYRIC [8334]	VOL					WR [8334]	47.45	1.38		17.12				8.13	13.45	7.67	0.14		0.4	2.13	0.11	62.9376	1.4384
[8334]	CONVERGENT MARGIN	SULAWESI ARC / CELEBES SEA / SITE 770	HOLE 770B	5.1448	5.1448	123.668	123.668	SAQ			s_124-770B-21R-4,74-77 [8334]	BASALT [8334]				EOCENE [8334]				MODERATELY TO STRONGLY PLAGIOCLASE-OLIVINE PHYRIC [8334]	VOL					WR [8334]	48.19	1.58		16.57				8.48	12.27	7.08	0.14		0.38	1.96	0.15	60.0452	1.05503
[8334]	CONVERGENT MARGIN	SULAWESI ARC / CELEBES SEA / SITE 770	HOLE 770B	5.1448	5.1448	123.668	123.668	SAQ			s_124-770B-21R-6,15-18 [8334]	BASALT [8334]				EOCENE [8334]				MODERATELY TO STRONGLY PLAGIOCLASE-OLIVINE PHYRIC [8334]	VOL					WR [8334]	48.85	1.49		17.45				7.68	13	6.69	0.13		0.39	2.4	0.13	61.0587	1.33062
[8334]	CONVERGENT MARGIN	SULAWESI ARC / CELEBES SEA / SITE 770	HOLE 770C	5.1448	5.1448	123.668	123.668	SAQ	-4516.2	-4516.2	s_124-770C-5R-2,39-41 [8334]	BASALT [8334]				EOCENE [8334]				STRONGLY PLAGIOCLASE-OLIVINE PHYRIC [8334]	VOL					WR [8334]	48.42	1.25		17.27				8.31	12.4	7.35	0.14		0.33	1.87	0.07	61.4206	0.892989
[8334]	CONVERGENT MARGIN	SULAWESI ARC / CELEBES SEA / SITE 770	HOLE 770C	5.1448	5.1448	123.668	123.668	SAQ	-4516.2	-4516.2	s_124-770C-6R-3,45-48 [8334]	BASALT [8334]				EOCENE [8334]				STRONGLY PLAGIOCLASE-OLIVINE PHYRIC [8334]	VOL					WR [8334]	48.67	1.53		16.64				7.79	12.43	6.53	0.13		0.38	2.45	0.13	60.1412	1.4125
[8334]	CONVERGENT MARGIN	SULAWESI ARC / CELEBES SEA / SITE 770	HOLE 770B	5.1448	5.1448	123.668	123.668	SAQ			s_124-770B-7R-5,3-6 [8334]	BASALT [8334]				EOCENE [8334]				MODERATELY TO STRONGLY PLAGIOCLASE-OLIVINE PHYRIC [8334]	VOL	477.2	477.2			WR [8334]	49.06	1.29		17.47				8.3	12.41	7.41	0.15		0.36	2.33	0.1	61.6416	1.19408
[8334]	CONVERGENT MARGIN	SULAWESI ARC / CELEBES SEA / SITE 770	HOLE 770C	5.1448	5.1448	123.668	123.668	SAQ	-4516.2	-4516.2	s_124-770C-9R-2,42-48 [8334]	BASALT [8334]				EOCENE [8334]				MODERATELY PLAGIOCLASE-OLIVINE PHYRIC [8334]	VOL					WR [8334]	49	1.84		15.8				9.54	12.2	6.52	0.25		0.27	2.85	0.2	55.1607	1.6224
[8334]	CONVERGENT MARGIN	SULAWESI ARC / CELEBES SEA / SITE 770	HOLE 770C	5.1448	5.1448	123.668	123.668	SAQ	-4516.2	-4516.2	s_124-770C-11R-1,91-93 [8334]	DOLERITE [8334]				EOCENE [8334]				SPARSELY PLAGIOCLASE PHYRIC [8334]	VOL					WR [8334]	50.01	2.1		16.27				7.14	11.57	6.55	0.18		0.19	2.67	0.2	62.2821	1.16685
[8334]	CONVERGENT MARGIN	SULAWESI ARC / CELEBES SEA / SITE 770	HOLE 770C	5.1448	5.1448	123.668	123.668	SAQ	-4516.2	-4516.2	s_124-770C-12R-2,21-33 [8334]	DOLERITE [8334]				EOCENE [8334]				SPARSELY TO MODERATELY OLIVINE-PLAGIOCLASE PHYRIC [8334]	VOL					WR [8334]	48.3	1.37		15.2				9.58	11.87	9.05	0.27		0.2	2.65	0.12	62.9687	1.53255
[8334]	CONVERGENT MARGIN	SULAWESI ARC / CELEBES SEA / SITE 770	HOLE 770C	5.1448	5.1448	123.668	123.668	SAQ	-4516.2	-4516.2	s_124-770C-12R-2,38-41 [8334]	DOLERITE [8334]				EOCENE [8334]				SPARSELY TO MODERATELY OLIVINE-PLAGIOCLASE PHYRIC [8334]	VOL					WR [8334]	48.9	1.33		15.52				9.56	11.7	8.67	0.2		0.24	2.45	0.12	62.0122	1.22646
[8334]	CONVERGENT MARGIN	SULAWESI ARC / CELEBES SEA / SITE 770	HOLE 770B	5.1448	5.1448	123.668	123.668	SAQ			s_124-770B-12R-3,64-70 [8334]	BASALT [8334]				EOCENE [8334]				MODERATELY PLAGIOCLASE-OLIVINE PHYRIC [8334]	VOL	523.3	523.3			WR [8334]	48.7	1.24		17.2				8.73	12.4	7.3	0.15		0.32	2.35	0.11	60.0823	1.25068
[8960]	CONVERGENT MARGIN	SULAWESI ARC / SULAWESI ARC / SANGIHE / KAHAKITANG		3.166	3.166	125.5	125.5	SAE			s_117-77 [8960]	ANDESITE, CALC-ALKALINE [8960]									VOL					WR [8960]	51.14	0.78		17.58				8.31	10.87	7.42			0.96	2.71	0.14	61.645	1.65466
[8960]	CONVERGENT MARGIN	SULAWESI ARC / SULAWESI ARC / SULAWESI / SOPUTAN		1.115	1.115	124.737	124.737	SAE			s_176-77 [8960]	ANDESITE, CALC-ALKALINE [8960]									VOL					WR [8960]	50.38	0.81		19.73				10.05	10.13	6.54			0.33	2.54	0.11	53.9456	1.11611
[9762]	CONVERGENT MARGIN	SULAWESI ARC / SULAWESI ARC / SULAWESI	WESTERN SIDE OF SOUTH SULAWESI	-5.251	-5.251	119.711	119.711	SAE			s_24-5 [9762]	NOT GIVEN [9762]									VOL					GL [9762]	47.67	0.88		14.81				4.78	14.6	9.66	0.08		4.17	2.22	0.49	78.4374	8.74349	0.58
[9762]	CONVERGENT MARGIN	SULAWESI ARC / SULAWESI ARC / SULAWESI	WESTERN SIDE OF SOUTH SULAWESI	-5.251	-5.251	119.711	119.711	SAE			s_2081-1 [9762]	NOT GIVEN [9762]									VOL					GL [9762]	48.36	0.73		15.65				4.01	12.87	8.33	0.1		5	2.35	0.42	78.8992	10.0788	0.66
[9762]	CONVERGENT MARGIN	SULAWESI ARC / SULAWESI ARC / SULAWESI	WESTERN SIDE OF SOUTH SULAWESI	-5.251	-5.251	119.711	119.711	SAE			s_2064-1 [9762]	NOT GIVEN [9762]									VOL					GL [9762]	47.65	0.87		14.66				5.52	14.71	8.94	0.07		4.14	2.38	0.47	74.4586	9.14202	0.74
[9762]	CONVERGENT MARGIN	SULAWESI ARC / SULAWESI ARC / SULAWESI	WESTERN SIDE OF SOUTH SULAWESI	-5.251	-5.251	119.711	119.711	SAE			s_2052-1 [9762]	NOT GIVEN [9762]									VOL					GL [9762]	50.05	0.75		17.3				5.29	7.25	7.52	0.09		3.69	2.78	0.46	71.9006	5.93772	0.56
[9762]	CONVERGENT MARGIN	SULAWESI ARC / SULAWESI ARC / SULAWESI	WESTERN SIDE OF SOUTH SULAWESI	-5.251	-5.251	119.711	119.711	SAE			s_2092 [9762]	NOT GIVEN [9762]									VOL					GL [9762]	48.72	0.84		16.3				5.69	11.71	7.56	0.08		5.06	2.62	0.69	70.5151	10.3116	0.87
[9762]	CONVERGENT MARGIN	SULAWESI ARC / SULAWESI ARC / SULAWESI	WESTERN SIDE OF SOUTH SULAWESI	-5.251	-5.251	119.711	119.711	SAE			s_2075 [9762]	NOT GIVEN [9762]									VOL					GL [9762]	49.95	0.9		17.33				4.84	11.01	6.58	0.1		5.21	2.73	0.57	70.9902	9.07102	0.74
[9762]	CONVERGENT MARGIN	SULAWESI ARC / SULAWESI ARC / SULAWESI	WESTERN SIDE OF SOUTH SULAWESI	-5.251	-5.251	119.711	119.711	SAE			s_2068 [9762]	NOT GIVEN [9762]									VOL					GL [9762]	52.84	0.85		16.88				4.11	9.2	6.98	0.05		5.77	2.81	0.64	75.3508	7.48134	0.79
[9762]	CONVERGENT MARGIN	SULAWESI ARC / SULAWESI ARC / SULAWESI	WESTERN SIDE OF SOUTH SULAWESI	-5.251	-5.251	119.711	119.711	SAE			s_2057A [9762]	NOT GIVEN [9762]									VOL					GL [9762]	47.25	0.91		16.6				6.65	13	7.49	0.14		3.91	2.81	0.4	66.968	10.6255	0.56
[9261]	CONVERGENT MARGIN	SULAWESI ARC / SULAWESI ARC / SULAWESI / LOMPOBATANG	SOUTH SULAWESI	-5.3	-5.3	119.7	119.7	SAE			s_Y 10.2 [9261]	TRACHYBASALT [9261]									VOL					WR [9261]	47.8	1.36		14.51				7.81	10.34	9.39	0.14		1.99	3.47	0.7	68.3959	6.21075	0.25
[9261]	CONVERGENT MARGIN	SULAWESI ARC / SULAWESI ARC / SULAWESI / LOMPOBATANG	SOUTH SULAWESI	-5.3	-5.3	119.7	119.7	SAE			s_Y 19.5 [9261]	BASALT, ALKALINE [9261]									VOL					WR [9261]	50.3	1.25		15.2				6.88	8.96	7.29	0.12		2.78	3.33	0.7	65.6034	5.11399	0.5
[9261]	CONVERGENT MARGIN	SULAWESI ARC / SULAWESI ARC / SULAWESI / CAMBA	SOUTH SULAWESI	-5.3	-5.3	119.7	119.7	SAE			s_Y 6.5 [9261]	BASANITE [9261]									VOL					WR [9261]	47.3	1.13		11.62				9.17	13	6.85	0.19		5.59	1.07	0.7	57.3488	10.3153	0.62
[9920]	CONVERGENT MARGIN	SULAWESI ARC / SULAWESI ARC / SULAWESI	MANADO AREA, BINTAUNA	0.92	0.92	123.58	123.58	SAE			s_BN171D [9920]	BASALT [9920]									VOL					WR [9920]	49.75	1.06		16.25				8.59	11.12	7.33	0.15		0.26	2.61	0.1	60.5674	1.22028
[9920]	CONVERGENT MARGIN	SULAWESI ARC / SULAWESI ARC / SULAWESI	MANADO AREA, BINTAUNA	0.92	0.92	123.58	123.58	SAE			s_BN171E [9920]	BASALT [9920]									VOL					WR [9920]	49.45	1.07		16.3				8.94	11.47	7.07	0.15		0.17	2.55	0.1	58.7372	1.14704
[9920]	CONVERGENT MARGIN	SULAWESI ARC / SULAWESI ARC / SULAWESI	MANADO AREA, BINTAUNA	0.92	0.92	123.58	123.58	SAE			s_BN171F [9920]	BASALT [9920]									VOL					WR [9920]	49.3	0.99		16.7				8.28	11.6	7.4	0.15		0.45	2.53	0.1	61.6667	1.40959
[9920]	CONVERGENT MARGIN	SULAWESI ARC / SULAWESI ARC / SULAWESI	TOLITOLI AREA, TANTAYUO	0.42	0.42	120.27	120.27	SAE			s_TT169A [9920]	BASALT [9920]									VOL					WR [9920]	49.65	0.7		15.4				8.78	10.05	8.98	0.2		0.21	1.9	0.1	64.8012	0.669489
[9920]	CONVERGENT MARGIN	SULAWESI ARC / SULAWESI ARC / SULAWESI	MANADO AREA, KWANDANG	0	2	123	125	SAE			s_SN9002 [9920]	BASALT [9920]									VOL					WR [9920]	51	0.69		15.3				8.3	8.3	8.55	0.15		0.23	5.05	0.19	64.9641	3.4848
[8386]	CONVERGENT MARGIN	SULAWESI ARC / SULAWESI ARC / SULAWESI / TINOMBO FORMATION	PALU AREA, DONGGALA	0	-1	119.5	120	SAE			s_TS142A [8386]	BASALT [8386]									VOL					WR [8386]	48.75	0.93		15.9		9.49		8.5391	9.68	8.82	0.13		0.09	2.41	0.05	65.0253	1.08696		3.23
[8386][3731]	CONVERGENT MARGIN	SULAWESI ARC / SULAWESI ARC / SULAWESI	TANA TORAJA AREA, PANGALLA	-2.5	-3.5	119	120.5	SAE			s_PA190 [8386]	BASALT [8386]									VOL					WR [8386]	46.7	1.17		4.97		10.49		9.4389	10.66	6.9	0.2		1.02	2.95	0.6	56.819	4.2597		4.14
[8386][3731]	CONVERGENT MARGIN	SULAWESI ARC / SULAWESI ARC / SULAWESI	TANA TORAJA AREA, SADANG	-2.33	-2.33	120.08	120.08	SAE			s_MR195C [8386]	BASALT [8386]									VOL					WR [8386]	46.7	1.22		15.52		10.75		9.67285	11.85	6.63	0.19		1.86	1.93	0.5	55.2325	3.88219		1.63
[3975]	CONVERGENT MARGIN	SULAWESI ARC / SULAWESI ARC / SANGIHE / KAHAKITANG		3.166	3.166	125.5	125.5	SAE			s_PJ-117 [3975]	BASALT, OLIVINE [3975]									VOL					WR [3975]	50.37	0.8		16.71		9.56		8.60209	10.95	7.23	0.17		1	3.03	0.17	60.2052	2.20365
[3975]	CONVERGENT MARGIN	SULAWESI ARC / SULAWESI ARC / KAWIO ISLANDS EAST / BUKIDE		3.783	3.783	125.583	125.583	SAE			s_62-78 [3975]	BASALT, OLIVINE [3975]									VOL					WR [3975]	48.89	0.92		15.72		11.43		10.2847	11.35	8.06	0.18		0.94	2.36	0.14	58.5172	1.8489
[truncated: 123 more columns]

## Sheet: Final
CITATIONS	TECTONIC SETTING	LOCATION	LOCATION COMMENT	LATITUDE MIN	LATITUDE MAX	LONGITUDE MIN	LONGITUDE MAX	LAND OR SEA	ELEVATION MIN	ELEVATION MAX	SAMPLE NAME	ROCK NAME	MIN. AGE (YRS.)	MAX. AGE (YRS.)	GEOL.	AGE	ERUPTION DAY	ERUPTION MONTH	ERUPTION YEAR	ROCK TEXTURE	ROCK TYPE	DRILL DEPTH MIN	DRILL DEPTHAX	ALTERATION	MINERAL	MATERIAL	SIO2(WT%)	TIO2(WT%)	B2O3(WT%)	AL2O3(WT%)	CR2O3(WT%)	FE2O3(WT%)	FEO(WT%)	FEOT(WT%)	CAO(WT%)	MGO(WT%)	MNO(WT%)	NIO(WT%)	K2O(WT%)	NA2O(WT%)	P2O5(WT%)	Mg#	RI	H2O(WT%)	H2OP(WT%)	H2OM(WT%)	H2OT(WT%)	CO2(WT%)	CO1(WT%)
[6300]	CONVERGENT MARGIN	SULAWESI ARC / SULAWESI ARC / SULAWESI	WESTERN SIDE OF SOUTH SULAWESI	-6	-6	120	120	SAE			s_LBT101 [6300]	NOT GIVEN [6300]									VOL					WR [6300]	50.51	1.14		14.88		1.32	6.59	7.77774	11.04	9.04	0.15		1.97	2.63	0.72	67.6598	2.81758
[5803]	CONVERGENT MARGIN	SULAWESI ARC / CELEBES SEA / SITE 770	HOLE 770C	5.1448	5.1448	123.668	123.668	SAQ	-4516.2	-4516.2	s_124-770C-12R-2,38-41 [5803]	BASALT [5803]	50000000 [5803]	50000000 [5803]							VOL					WR [5803]	47.44	1.29		15.06				9.28	11.35	8.41	0.19		0.23	2.38	0.12	61.9952	1.53426
[8334]	CONVERGENT MARGIN	SULAWESI ARC / CELEBES SEA / SITE 770	HOLE 770B	5.1448	5.1448	123.668	123.668	SAQ			s_124-770B-20R-2,102-105 [8334]	BASALT [8334]				EOCENE [8334]				MODERATELY TO STRONGLY PLAGIOCLASE-OLIVINE PHYRIC [8334]	VOL					WR [8334]	49.54	1.23		18.74				6.41	12.23	7.29	0.12		0.14	2.25	0.08	67.1821	0.87341
[8334]	CONVERGENT MARGIN	SULAWESI ARC / CELEBES SEA / SITE 770	HOLE 770B	5.1448	5.1448	123.668	123.668	SAQ			s_124-770B-20R-3,10-15 [8334]	BASALT [8334]				EOCENE [8334]				MODERATELY TO STRONGLY PLAGIOCLASE-OLIVINE PHYRIC [8334]	VOL					WR [8334]	49.47	1.22		18.13				6.46	12.45	7.42	0.15		0.16	3.16	0.08	67.4001	1.70362
[8334]	CONVERGENT MARGIN	SULAWESI ARC / CELEBES SEA / SITE 770	HOLE 770B	5.1448	5.1448	123.668	123.668	SAQ			s_124-770B-20R-4,135-140 [8334]	BASALT [8334]				EOCENE [8334]				MODERATELY TO STRONGLY PLAGIOCLASE-OLIVINE PHYRIC [8334]	VOL					WR [8334]	46.93	1.23		17.63				7.41	14.01	6.83	0.18		0.27	2.31	0.09	62.3934	1.69374
[8334]	CONVERGENT MARGIN	SULAWESI ARC / CELEBES SEA / SITE 770	HOLE 770B	5.1448	5.1448	123.668	123.668	SAQ			s_124-770B-21R-1,96-99 [8334]	BASALT [8334]				EOCENE [8334]				MODERATELY TO STRONGLY PLAGIOCLASE-OLIVINE PHYRIC [8334]	VOL					WR [8334]	47.45	1.38		17.12				8.13	13.45	7.67	0.14		0.4	2.13	0.11	62.9376	1.4384
[8334]	CONVERGENT MARGIN	SULAWESI ARC / CELEBES SEA / SITE 770	HOLE 770B	5.1448	5.1448	123.668	123.668	SAQ			s_124-770B-21R-4,74-77 [8334]	BASALT [8334]				EOCENE [8334]				MODERATELY TO STRONGLY PLAGIOCLASE-OLIVINE PHYRIC [8334]	VOL					WR [8334]	48.19	1.58		16.57				8.48	12.27	7.08	0.14		0.38	1.96	0.15	60.0452	1.05503
[8334]	CONVERGENT MARGIN	SULAWESI ARC / CELEBES SEA / SITE 770	HOLE 770B	5.1448	5.1448	123.668	123.668	SAQ			s_124-770B-21R-6,15-18 [8334]	BASALT [8334]				EOCENE [8334]				MODERATELY TO STRONGLY PLAGIOCLASE-OLIVINE PHYRIC [8334]	VOL					WR [8334]	48.85	1.49		17.45				7.68	13	6.69	0.13		0.39	2.4	0.13	61.0587	1.33062
[8334]	CONVERGENT MARGIN	SULAWESI ARC / CELEBES SEA / SITE 770	HOLE 770C	5.1448	5.1448	123.668	123.668	SAQ	-4516.2	-4516.2	s_124-770C-5R-2,39-41 [8334]	BASALT [8334]				EOCENE [8334]				STRONGLY PLAGIOCLASE-OLIVINE PHYRIC [8334]	VOL					WR [8334]	48.42	1.25		17.27				8.31	12.4	7.35	0.14		0.33	1.87	0.07	61.4206	0.892989
[8334]	CONVERGENT MARGIN	SULAWESI ARC / CELEBES SEA / SITE 770	HOLE 770C	5.1448	5.1448	123.668	123.668	SAQ	-4516.2	-4516.2	s_124-770C-6R-3,45-48 [8334]	BASALT [8334]				EOCENE [8334]				STRONGLY PLAGIOCLASE-OLIVINE PHYRIC [8334]	VOL					WR [8334]	48.67	1.53		16.64				7.79	12.43	6.53	0.13		0.38	2.45	0.13	60.1412	1.4125
[8334]	CONVERGENT MARGIN	SULAWESI ARC / CELEBES SEA / SITE 770	HOLE 770B	5.1448	5.1448	123.668	123.668	SAQ			s_124-770B-7R-5,3-6 [8334]	BASALT [8334]				EOCENE [8334]				MODERATELY TO STRONGLY PLAGIOCLASE-OLIVINE PHYRIC [8334]	VOL	477.2	477.2			WR [8334]	49.06	1.29		17.47				8.3	12.41	7.41	0.15		0.36	2.33	0.1	61.6416	1.19408
[8334]	CONVERGENT MARGIN	SULAWESI ARC / CELEBES SEA / SITE 770	HOLE 770C	5.1448	5.1448	123.668	123.668	SAQ	-4516.2	-4516.2	s_124-770C-11R-1,91-93 [8334]	DOLERITE [8334]				EOCENE [8334]				SPARSELY PLAGIOCLASE PHYRIC [8334]	VOL					WR [8334]	50.01	2.1		16.27				7.14	11.57	6.55	0.18		0.19	2.67	0.2	62.2821	1.16685
[8334]	CONVERGENT MARGIN	SULAWESI ARC / CELEBES SEA / SITE 770	HOLE 770C	5.1448	5.1448	123.668	123.668	SAQ	-4516.2	-4516.2	s_124-770C-12R-2,21-33 [8334]	DOLERITE [8334]				EOCENE [8334]				SPARSELY TO MODERATELY OLIVINE-PLAGIOCLASE PHYRIC [8334]	VOL					WR [8334]	48.3	1.37		15.2				9.58	11.87	9.05	0.27		0.2	2.65	0.12	62.9687	1.53255
[8334]	CONVERGENT MARGIN	SULAWESI ARC / CELEBES SEA / SITE 770	HOLE 770C	5.1448	5.1448	123.668	123.668	SAQ	-4516.2	-4516.2	s_124-770C-12R-2,38-41 [8334]	DOLERITE [8334]				EOCENE [8334]				SPARSELY TO MODERATELY OLIVINE-PLAGIOCLASE PHYRIC [8334]	VOL					WR [8334]	48.9	1.33		15.52				9.56	11.7	8.67	0.2		0.24	2.45	0.12	62.0122	1.22646
[8334]	CONVERGENT MARGIN	SULAWESI ARC / CELEBES SEA / SITE 770	HOLE 770B	5.1448	5.1448	123.668	123.668	SAQ			s_124-770B-12R-3,64-70 [8334]	BASALT [8334]				EOCENE [8334]				MODERATELY PLAGIOCLASE-OLIVINE PHYRIC [8334]	VOL	523.3	523.3			WR [8334]	48.7	1.24		17.2				8.73	12.4	7.3	0.15		0.32	2.35	0.11	60.0823	1.25068
[6348]	CONVERGENT MARGIN	SULAWESI ARC / SULAWESI ARC / SULAWESI / TOLI-TOLI		1.1	1.1	120.8	120.8	SAE			s_NWS68A [6348]	NOT GIVEN [6348]									VOL					WR [6348]	50.4	0.95		16.3				6.91	8.75	7.75	0.16		0.04	4.09	0.13	66.8744	2.30499
[6348]	CONVERGENT MARGIN	SULAWESI ARC / SULAWESI ARC / SULAWESI		0	0	120	120	SAE			s_NWS319 [6348]	NOT GIVEN [6348]									VOL					WR [6348]	52.38	0.8		14.01				8.21	9.24	6.86	0.15		3.62	1.8	0.53	60.0642	3.13181
[9920]	CONVERGENT MARGIN	SULAWESI ARC / SULAWESI ARC / SULAWESI	MANADO AREA, BINTAUNA	0.92	0.92	123.58	123.58	SAE			s_BN171F [9920]	BASALT [9920]									VOL					WR [9920]	49.3	0.99		16.7				8.28	11.6	7.4	0.15		0.45	2.53	0.1	61.6667	1.40959
[9920]	CONVERGENT MARGIN	SULAWESI ARC / SULAWESI ARC / SULAWESI	TOLITOLI AREA, TANTAYUO	0.42	0.42	120.27	120.27	SAE			s_TT169A [9920]	BASALT [9920]									VOL					WR [9920]	49.65	0.7		15.4				8.78	10.05	8.98	0.2		0.21	1.9	0.1	64.8012	0.669489
[9920]	CONVERGENT MARGIN	SULAWESI ARC / SULAWESI ARC / SULAWESI	MANADO AREA, BINTAUNA	0.92	0.92	123.58	123.58	SAE			s_BN171D [9920]	BASALT [9920]									VOL					WR [9920]	49.75	1.06		16.25				8.59	11.12	7.33	0.15		0.26	2.61	0.1	60.5674	1.22028
[8386]	CONVERGENT MARGIN	SULAWESI ARC / SULAWESI ARC / SULAWESI / LAMASI FORMATION	SONGKA	-4.5	-5.5	119.5	120.5	SAE			s_PS50 [8386]	BASALT [8386]									VOL					WR [8386]	47.6	1.36		16.3		10.1		9.08798	11.52	7.66	0.16		0.04	2.4	0.15	60.2728	1.29426		3.09
[8386]	CONVERGENT MARGIN	SULAWESI ARC / SULAWESI ARC / SULAWESI / TINOMBO FORMATION	PALU AREA, DONGGALA	0	-1	119.5	120	SAE			s_TS143 [8386]	BASALT [8386]									VOL					WR [8386]	48.5	0.93		17.3		9.16		8.24217	9.19	8.39	0.17		0.33	2.44	0.12	64.6928	1.39507		3.53
[8960]	CONVERGENT MARGIN	SULAWESI ARC / SULAWESI ARC / SANGIHE / KAHAKITANG		3.166	3.166	125.5	125.5	SAE			s_117-77 [8960]	ANDESITE, CALC-ALKALINE [8960]									VOL					WR [8960]	51.14	0.78		17.58				8.31	10.87	7.42			0.96	2.71	0.14	61.645	1.65466
[8386]	CONVERGENT MARGIN	SULAWESI ARC / SULAWESI ARC / SULAWESI / TINOMBO FORMATION	PALU AREA, DONGGALA	0	-1	119.5	120	SAE			s_TS142A [8386]	BASALT [8386]									VOL					WR [8386]	48.75	0.93		15.9		9.49		8.5391	9.68	8.82	0.13		0.09	2.41	0.05	65.0253	1.08696		3.23
[3975]	CONVERGENT MARGIN	SULAWESI ARC / SULAWESI ARC / SANGIHE / KAHAKITANG		3.166	3.166	125.5	125.5	SAE			s_PJ-117 [3975]	BASALT, OLIVINE [3975]									VOL					WR [3975]	50.37	0.8		16.71		9.56		8.60209	10.95	7.23	0.17		1	3.03	0.17	60.2052	2.20365
[truncated: 127 more columns]
