# Supplementary material for: Latitude-dependent oxygen fugacity in arc magmas
Source: Nat Commun. 2024 Jul 18;15:6050. doi: 10.1038/s41467-024-50337-6 (PMC11258285; doi:10.1038/s41467-024-50337-6)
Supplement: Supplementary file 19 — Source data [file 41467_2024_50337_MOESM19_ESM.zip › Raw data filtering process/SUNDA_ARC 6.5.xlsx]

## Sheet: Raw Si Mg
CITATIONS	TECTONIC SETTING	LOCATION	LOCATION COMMENT	LATITUDE MIN	LATITUDE MAX	LONGITUDE MIN	LONGITUDE MAX	LAND OR SEA	ELEVATION MIN	ELEVATION MAX	SAMPLE NAME	ROCK NAME	MIN. AGE (YRS.)	MAX. AGE (YRS.)	GEOL.	AGE	ERUPTION DAY	ERUPTION MONTH	ERUPTION YEAR	ROCK TEXTURE	ROCK TYPE	DRILL DEPTH MIN	DRILL DEPTHAX	ALTERATION	MINERAL	MATERIAL	SIO2(WT%)	TIO2(WT%)	B2O3(WT%)	AL2O3(WT%)	CR2O3(WT%)	FE2O3(WT%)	FEO(WT%)	FEOT(WT%)	CAO(WT%)	MGO(WT%)	MNO(WT%)	NIO(WT%)	K2O(WT%)	NA2O(WT%)	P2O5(WT%)	H2O(WT%)	H2OP(WT%)	H2OM(WT%)	H2OT(WT%)	CO2(WT%)	CO1(WT%)	F(WT%)	CL(WT%)
[20049]	CONVERGENT MARGIN	SUNDA ARC / ANDAMAN ARC / BURMA (MYANMAR) / MOUNT POPA		20.7711	20.7711	95.28	95.28	SAE			s_BUR07-03 [20049]	ANDESITE, BASALTIC [20049]			MIDDLE [20049]	MIOCENE [20049]					VOL					WR [20049]	53.19	0.68		19.08				5.29	9.49	3.72	0.07		2.05	3.35	0.2
[20049]	CONVERGENT MARGIN	SUNDA ARC / ANDAMAN ARC / BURMA (MYANMAR) / MOUNT POPA		20.8089	20.8089	95.24	95.24	SAE			s_BUR07-06 [20049]	ANDESITE [20049]			MIDDLE [20049]	MIOCENE [20049]					VOL					WR [20049]	59.73	0.52		18.61				4	5.16	1.97	0.1		3.31	3.79	0.25
[20049]	CONVERGENT MARGIN	SUNDA ARC / ANDAMAN ARC / BURMA (MYANMAR) / MOUNT POPA		20.775	20.775	95.2619	95.2619	SAE			s_BUR07-08B [20049]	ANDESITE, BASALTIC [20049]			MIDDLE [20049]	MIOCENE [20049]					VOL					WR [20049]	56.37	0.75		17.7				6.1	6.36	2.75	0.14		2.84	3.75	0.26
[20049]	CONVERGENT MARGIN	SUNDA ARC / ANDAMAN ARC / BURMA (MYANMAR) / MOUNT POPA		20.8169	20.8169	95.225	95.225	SAE			s_BUR07-09A [20049]	ANDESITE [20049]			MIDDLE [20049]	MIOCENE [20049]					VOL					WR [20049]	59.66	0.5		18.07				4.69	5.62	2.25	0.16		3.17	3.65	0.25
[20049]	CONVERGENT MARGIN	SUNDA ARC / ANDAMAN ARC / BURMA (MYANMAR) / MOUNT POPA		20.8169	20.8169	95.225	95.225	SAE			s_BUR07-09B [20049]	ANDESITE [20049]			MIDDLE [20049]	MIOCENE [20049]					VOL					WR [20049]	59.51	0.58		18.36				5.46	4.4	1.11	0.15		2.99	3.69	0.23
[20049]	CONVERGENT MARGIN	SUNDA ARC / ANDAMAN ARC / BURMA (MYANMAR) / MOUNT POPA		20.9019	20.9019	95.1889	95.1889	SAE			s_BUR07-10B [20049]	ANDESITE [20049]			MIDDLE [20049]	MIOCENE [20049]					VOL					WR [20049]	61.21	0.61		19.54				3.07	4.16	0.52	0.01		3.44	3.55	0.22
[20049]	CONVERGENT MARGIN	SUNDA ARC / ANDAMAN ARC / BURMA (MYANMAR) / MONYWA		22.0389	22.0389	95.0431	95.0431	SAE			s_AM-03 [20049]	DACITE [20049]			MIDDLE [20049]	MIOCENE [20049]					VOL					WR [20049]	63.91	0.42		17.5				3.62	5.69	2.52	0.22		2.27	3.27	0.18
[20049]	CONVERGENT MARGIN	SUNDA ARC / ANDAMAN ARC / BURMA (MYANMAR) / MONYWA		22.2319	22.2319	94.9464	94.9464	SAE			s_K3A-1 [20049]	ANDESITE, BASALTIC [20049]			MIDDLE [20049]	MIOCENE [20049]					VOL					WR [20049]	55.6	0.75		17.72				7.41	5.49	8.31	0.59		2.99	0.16	0.17
[20049]	CONVERGENT MARGIN	SUNDA ARC / ANDAMAN ARC / BURMA (MYANMAR) / MONYWA		22.0389	22.0389	95.0431	95.0431	SAE			s_SC034 [20049]	ANDESITE [20049]			MIDDLE [20049]	MIOCENE [20049]					VOL					WR [20049]	60.08	0.59		18.28				4.81	6.36	3.48	0.12		3.33	2.26	0.16
[20049]	CONVERGENT MARGIN	SUNDA ARC / ANDAMAN ARC / BURMA (MYANMAR) / MOUNT POPA		20.9111	20.9111	95.21	95.21	SAE			s_B04-12-1 [20049]	BASALT [20049]				QUATERNARY [20049]					VOL					WR [20049]	48.07	1.02		18.73				8.57	11.06	5.47	0.14		1.35	2.32	0.19
[20049]	CONVERGENT MARGIN	SUNDA ARC / ANDAMAN ARC / BURMA (MYANMAR) / MOUNT POPA		20.9111	20.9111	95.21	95.21	SAE			s_B04-12-2 [20049]	ANDESITE, BASALTIC [20049]				QUATERNARY [20049]					VOL					WR [20049]	56.17	0.7		19.09				5.73	7.89	3.34	0.1		1.71	2.47	0.15
[20049]	CONVERGENT MARGIN	SUNDA ARC / ANDAMAN ARC / BURMA (MYANMAR) / MOUNT POPA		20.9111	20.9111	95.21	95.21	SAE			s_B04-12-3 [20049]	ANDESITE, BASALTIC [20049]				QUATERNARY [20049]					VOL					WR [20049]	56.04	0.69		18.55				5.66	8.06	3.53	0.11		1.76	2.51	0.16
[20049]	CONVERGENT MARGIN	SUNDA ARC / ANDAMAN ARC / BURMA (MYANMAR) / MOUNT POPA		20.9111	20.9111	95.21	95.21	SAE			s_B04-12-4 [20049]	BASALT [20049]				QUATERNARY [20049]					VOL					WR [20049]	49.42	0.86		19.16				8.13	10.96	5.24	0.14		1.19	2.13	0.15
[20049]	CONVERGENT MARGIN	SUNDA ARC / ANDAMAN ARC / BURMA (MYANMAR) / MOUNT POPA		20.9111	20.9111	95.21	95.21	SAE			s_B04-12-5 [20049]	BASALT [20049]				QUATERNARY [20049]					VOL					WR [20049]	47.67	0.99		17.44				8	12.24	5.69	0.13		1.82	1.96	0.19
[20049]	CONVERGENT MARGIN	SUNDA ARC / ANDAMAN ARC / BURMA (MYANMAR) / MOUNT POPA		20.9111	20.9111	95.21	95.21	SAE			s_B04-12-6 [20049]	BASALT [20049]				QUATERNARY [20049]					VOL					WR [20049]	49.06	1		17.28				8.08	10.92	6.05	0.14		1.9	2.06	0.2
[20049]	CONVERGENT MARGIN	SUNDA ARC / ANDAMAN ARC / BURMA (MYANMAR) / MOUNT POPA		20.9111	20.9111	95.21	95.21	SAE			s_B04-12-7 [20049]	ANDESITE, BASALTIC [20049]				QUATERNARY [20049]					VOL					WR [20049]	54.06	0.75		17.81				6.56	8.86	4.11	0.13		2.25	2.43	0.22
[20049]	CONVERGENT MARGIN	SUNDA ARC / ANDAMAN ARC / BURMA (MYANMAR) / MOUNT POPA		20.9111	20.9111	95.21	95.21	SAE			s_B04-12-8 [20049]	BASALT [20049]				QUATERNARY [20049]					VOL					WR [20049]	49.56	1.01		17.99				8.31	11.06	5.6	0.14		1.68	2.36	0.22
[20049]	CONVERGENT MARGIN	SUNDA ARC / ANDAMAN ARC / BURMA (MYANMAR) / MOUNT POPA		20.9111	20.9111	95.21	95.21	SAE			s_B04-12-10 [20049]	BASALT [20049]				QUATERNARY [20049]					VOL					WR [20049]	48.92	0.96		18.89				8.32	11.06	5.58	0.14		1.38	2.24	0.19
[20049]	CONVERGENT MARGIN	SUNDA ARC / ANDAMAN ARC / BURMA (MYANMAR) / MOUNT POPA		20.9111	20.9111	95.21	95.21	SAE			s_B04-12-11 [20049]	BASALT [20049]				QUATERNARY [20049]					VOL					WR [20049]	48.26	0.92		17.15				9.06	12.47	6.5	0.15		1.14	2.06	0.2
[20049]	CONVERGENT MARGIN	SUNDA ARC / ANDAMAN ARC / BURMA (MYANMAR) / MOUNT POPA		20.9111	20.9111	95.21	95.21	SAE			s_B04-12-12 [20049]	BASALT [20049]				QUATERNARY [20049]					VOL					WR [20049]	49.76	0.91		18.21				7.72	10.68	5.81	0.13		2.03	2.16	0.22
[20049]	CONVERGENT MARGIN	SUNDA ARC / ANDAMAN ARC / BURMA (MYANMAR) / MOUNT POPA		20.9111	20.9111	95.21	95.21	SAE			s_B04-12-13 [20049]	BASALT [20049]				QUATERNARY [20049]					VOL					WR [20049]	49.86	0.95		18.24				7.73	10.19	5.6	0.12		1.81	2.23	0.17
[20049]	CONVERGENT MARGIN	SUNDA ARC / ANDAMAN ARC / BURMA (MYANMAR) / MOUNT POPA		20.9811	20.9811	95.2419	95.2419	SAE			s_BUR07-11 [20049]	BASALT [20049]				QUATERNARY [20049]					VOL					WR [20049]	50.36	0.91		17.97				7.97	10.59	5.24	0.13		1.76	3.09	0.28
[20049]	CONVERGENT MARGIN	SUNDA ARC / ANDAMAN ARC / BURMA (MYANMAR) / MOUNT POPA		20.9531	20.9531	95.19	95.19	SAE			s_BUR07-13A [20049]	BASALT [20049]				QUATERNARY [20049]					VOL					WR [20049]	49.88	0.75		17.74				6.74	11.94	4.31	0.12		2.05	2.96	0.24
[20049]	CONVERGENT MARGIN	SUNDA ARC / ANDAMAN ARC / BURMA (MYANMAR) / MOUNT POPA		20.9531	20.9531	95.19	95.19	SAE			s_BUR07-13B [20049]	ANDESITE, BASALTIC [20049]				QUATERNARY [20049]					VOL					WR [20049]	56.41	0.56		18.71				5.52	7.75	2.91	0.13		2.47	3.67	0.25
[20049]	CONVERGENT MARGIN	SUNDA ARC / ANDAMAN ARC / BURMA (MYANMAR) / MOUNT POPA		20.9531	20.9531	95.19	95.19	SAE			s_BUR07-13C [20049]	ANDESITE, BASALTIC [20049]				QUATERNARY [20049]					VOL					WR [20049]	55.8	0.56		18.29				5.41	8.74	2.74	0.12		2.35	3.62	0.24
[20049]	CONVERGENT MARGIN	SUNDA ARC / ANDAMAN ARC / BURMA (MYANMAR) / MONYWA		22.4119	22.4119	95.125	95.125	SAE			s_B04-11-1 [20049]	BASALT [20049]				QUATERNARY [20049]					VOL					WR [20049]	49.31	0.8		19.21				8.32	11.25	3.94	0.15		1.83	2.3	0.31
[20049]	CONVERGENT MARGIN	SUNDA ARC / ANDAMAN ARC / BURMA (MYANMAR) / MONYWA		22.4119	22.4119	95.125	95.125	SAE			s_B04-11-2 [20049]	BASALT [20049]				QUATERNARY [20049]					VOL					WR [20049]	49.54	0.77		19				8.08	10.93	3.69	0.12		1.93	2.28	0.31
[20049]	CONVERGENT MARGIN	SUNDA ARC / ANDAMAN ARC / BURMA (MYANMAR) / MONYWA		22.22	22.22	95.3	95.3	SAE			s_B04-10-1 [20049]	BASALT, ALKALINE [20049]				QUATERNARY [20049]					VOL					WR [20049]	44.63	1.15		14.03				8.83	11.86	11.14	0.16		2.02	1.6	0.4
[20049]	CONVERGENT MARGIN	SUNDA ARC / ANDAMAN ARC / BURMA (MYANMAR) / MONYWA		22.22	22.22	95.3	95.3	SAE			s_B04-10-2 [20049]	BASALT, ALKALINE [20049]				QUATERNARY [20049]					VOL					WR [20049]	45.04	1.11		14.82				8.75	11.51	10.16	0.15		2.03	1.52	0.39
[20049]	CONVERGENT MARGIN	SUNDA ARC / ANDAMAN ARC / BURMA (MYANMAR) / MONYWA		22.22	22.22	95.3	95.3	SAE			s_B04-10-3 [20049]	BASALT, ALKALINE [20049]				QUATERNARY [20049]					VOL					WR [20049]	44.31	1.16		13.72				8.93	11.48	11.29	0.16		1.98	1.63	0.39
[20049]	CONVERGENT MARGIN	SUNDA ARC / ANDAMAN ARC / BURMA (MYANMAR) / MONYWA		22.22	22.22	95.3	95.3	SAE			s_B04-10-4 [20049]	BASALT, ALKALINE [20049]				QUATERNARY [20049]					VOL					WR [20049]	44.1	1.15		13.34				8.96	11.81	12.07	0.15		1.89	1.1	0.38
[20049]	CONVERGENT MARGIN	SUNDA ARC / ANDAMAN ARC / BURMA (MYANMAR) / MONYWA		22.22	22.22	95.3	95.3	SAE			s_B04-10-5 [20049]	BASALT, ALKALINE [20049]				QUATERNARY [20049]					VOL					WR [20049]	44.74	1.13		13.83				8.94	11.59	11.62	0.15		1.91	1.83	0.37
[20049]	CONVERGENT MARGIN	SUNDA ARC / ANDAMAN ARC / BURMA (MYANMAR) / SINGU		22.6214	22.6214	96.0339	96.0339	SAE			s_BUR09-01B [20049]	BASALT, ALKALINE [20049]				QUATERNARY [20049]					VOL					WR [20049]	51.21	1.9		17.45				7.65	5.9	5.55	0.11		3.44	4.28	0.59
[20049]	CONVERGENT MARGIN	SUNDA ARC / ANDAMAN ARC / BURMA (MYANMAR) / SINGU		22.6181	22.6181	96.0425	96.0425	SAE			s_BUR09-02C [20049]	BASALT, ALKALINE [20049]				QUATERNARY [20049]					VOL					WR [20049]	50.95	1.96		17.99				7.8	5.94	5.36	0.12		3.4	3.9	0.59
[20041]	CONVERGENT MARGIN	SUNDA ARC / SUNDA ARC / JAVA / SEROJA - DIENG VOLCANIC COMPLEX	SEROJA, CENTRAL JAVA PROVINCE	-7.2	-7.2	109.92	109.92	SAE			s_SRJ-01 [20041]	DACITE [20041]				QUATERNARY [20041]					VOL					WR [20041]	63.7	0.61		15.76				4.94	5.04	2.34	0.12		3.14	3.34	0.15
[20041]	CONVERGENT MARGIN	SUNDA ARC / SUNDA ARC / JAVA / SEROJA - DIENG VOLCANIC COMPLEX	SEROJA, CENTRAL JAVA PROVINCE	-7.2	-7.2	109.92	109.92	SAE			s_SRJ-02 [20041]	DACITE [20041]				QUATERNARY [20041]					VOL					WR [20041]	64.42	0.57		15.74				4.54	5.03	2.06	0.11		3.18	3.43	0.15
[20041]	CONVERGENT MARGIN	SUNDA ARC / SUNDA ARC / JAVA / SEROJA - DIENG VOLCANIC COMPLEX	SEROJA, CENTRAL JAVA PROVINCE	-7.2	-7.2	109.92	109.92	SAE			s_SRJ-03 [20041]	DACITE [20041]				QUATERNARY [20041]					VOL					WR [20041]	63.66	0.6		15.77				4.96	5.03	2.27	0.12		3.14	3.36	0.16
[20041]	CONVERGENT MARGIN	SUNDA ARC / SUNDA ARC / JAVA / SEROJA - DIENG VOLCANIC COMPLEX	SEROJA, CENTRAL JAVA PROVINCE	-7.2	-7.2	109.92	109.92	SAE			s_SRJ-04 [20041]	DACITE [20041]				QUATERNARY [20041]					VOL					WR [20041]	63.5	0.61		16.51				4.72	5.19	2.35	0.11		3.16	3.4	0.15
[20041]	CONVERGENT MARGIN	SUNDA ARC / SUNDA ARC / JAVA / PAKUWAJA - DIENG VOLCANIC COMPLEX	PAKUWAJA, CENTRAL JAVA PROVINCE	-7.2	-7.2	109.92	109.92	SAE			s_PKW-01 [20041]	ANDESITE [20041]				QUATERNARY [20041]					VOL					WR [20041]	62.38	0.66		16.24				5.32	5.99	2.14	0.13		3.08	2.99	0.18
[20041]	CONVERGENT MARGIN	SUNDA ARC / SUNDA ARC / JAVA / KENDIL - DIENG VOLCANIC COMPLEX	KENDIL, CENTRAL JAVA PROVINCE	-7.2	-7.2	109.92	109.92	SAE			s_KDL-01 [20041]	ANDESITE [20041]				QUATERNARY [20041]					VOL					WR [20041]	62.45	0.69		15.57				5.56	5.78	2.6	0.13		3.13	3.28	0.17
[20041]	CONVERGENT MARGIN	SUNDA ARC / SUNDA ARC / JAVA / KENDIL - DIENG VOLCANIC COMPLEX	KENDIL, CENTRAL JAVA PROVINCE	-7.2	-7.2	109.92	109.92	SAE			s_KDL-02 [20041]	ANDESITE [20041]				QUATERNARY [20041]					VOL					WR [20041]	60.47	0.76		15.69				6.41	6.94	2.72	0.14		2.99	3.25	0.17
[20041]	CONVERGENT MARGIN	SUNDA ARC / SUNDA ARC / JAVA / KENDIL - DIENG VOLCANIC COMPLEX	KENDIL, CENTRAL JAVA PROVINCE	-7.2	-7.2	109.92	109.92	SAE			s_KDL-03 [20041]	ANDESITE [20041]				QUATERNARY [20041]					VOL					WR [20041]	61.42	0.67		16.53				5.55	6.27	2.7	0.13		2.74	3.33	0.16
[20041]	CONVERGENT MARGIN	SUNDA ARC / SUNDA ARC / JAVA / KENDIL - DIENG VOLCANIC COMPLEX	KENDIL, CENTRAL JAVA PROVINCE	-7.2	-7.2	109.92	109.92	SAE			s_KDL-04 [20041]	ANDESITE [20041]				QUATERNARY [20041]					VOL					WR [20041]	61.16	0.76		16.63				6.09	6.48	2.66	0.14		2.77	2.93	0.18
[20041]	CONVERGENT MARGIN	SUNDA ARC / SUNDA ARC / JAVA / KENDIL - DIENG VOLCANIC COMPLEX	KENDIL, CENTRAL JAVA PROVINCE	-7.2	-7.2	109.92	109.92	SAE			s_KDL-05 [20041]	ANDESITE [20041]				QUATERNARY [20041]					VOL					WR [20041]	61.02	0.73		16.63				6.01	6.55	2.72	0.14		2.69	3.03	0.17
[20041]	CONVERGENT MARGIN	SUNDA ARC / SUNDA ARC / JAVA / KENDIL - DIENG VOLCANIC COMPLEX	KENDIL, CENTRAL JAVA PROVINCE	-7.2	-7.2	109.92	109.92	SAE			s_KDL-06 [20041]	ANDESITE [20041]				QUATERNARY [20041]					VOL					WR [20041]	59.74	0.75		16.76				6.24	7.03	2.95	0.14		2.63	3.29	0.17
[20041]	CONVERGENT MARGIN	SUNDA ARC / SUNDA ARC / JAVA / KENDIL - DIENG VOLCANIC COMPLEX	KENDIL, CENTRAL JAVA PROVINCE	-7.2	-7.2	109.92	109.92	SAE			s_KDL-07 [20041]	ANDESITE [20041]				QUATERNARY [20041]					VOL					WR [20041]	60.41	0.75		16.1				6.12	6.34	3.34	0.14		2.64	3.13	0.16
[20041]	CONVERGENT MARGIN	SUNDA ARC / SUNDA ARC / JAVA / KENDIL - DIENG VOLCANIC COMPLEX	KENDIL, CENTRAL JAVA PROVINCE	-7.2	-7.2	109.92	109.92	SAE			s_KDL-08 [20041]	ANDESITE [20041]				QUATERNARY [20041]					VOL					WR [20041]	61.91	0.65		16.51				5.28	6.25	2.64	0.12		2.83	3.33	0.17
[20041]	CONVERGENT MARGIN	SUNDA ARC / SUNDA ARC / JAVA / KENDIL - DIENG VOLCANIC COMPLEX	KENDIL, CENTRAL JAVA PROVINCE	-7.2	-7.2	109.92	109.92	SAE			s_KDL-09 [20041]	ANDESITE [20041]				QUATERNARY [20041]					VOL					WR [20041]	61.06	0.68		16.46				5.59	6.37	2.97	0.13		2.71	3.27	0.15
[20041]	CONVERGENT MARGIN	SUNDA ARC / SUNDA ARC / JAVA / KENDIL - DIENG VOLCANIC COMPLEX	KENDIL, CENTRAL JAVA PROVINCE	-7.2	-7.2	109.92	109.92	SAE			s_KDL-10 [20041]	ANDESITE [20041]				QUATERNARY [20041]					VOL					WR [20041]	61.7	0.7		16.13				5.65	5.85	2.98	0.13		2.85	3.25	0.17
[20041]	CONVERGENT MARGIN	SUNDA ARC / SUNDA ARC / JAVA / KENDIL - DIENG VOLCANIC COMPLEX	KENDIL, CENTRAL JAVA PROVINCE	-7.2	-7.2	109.92	109.92	SAE			s_KDL-11 [20041]	ANDESITE [20041]				QUATERNARY [20041]					VOL					WR [20041]	61.6	0.68		16.28				5.65	6.1	2.89	0.13		2.77	3.33	0.16
[20041]	CONVERGENT MARGIN	SUNDA ARC / SUNDA ARC / JAVA / SIKUNIR - DIENG VOLCANIC COMPLEX	SIKUNIR, CENTRAL JAVA PROVINCE	-7.2	-7.2	109.92	109.92	SAE			s_SKN-01 [20041]	ANDESITE [20041]				QUATERNARY [20041]					VOL					WR [20041]	61.57	0.71		16.39				5.77	5.95	2.55	0.13		2.86	3	0.16
[20041]	CONVERGENT MARGIN	SUNDA ARC / SUNDA ARC / JAVA / PRAMBANAN - DIENG VOLCANIC COMPLEX	PRAMBANAN, CENTRAL JAVA PROVINCE	-7.2	-7.2	109.92	109.92	SAE			s_PBN-01 [20041]	DACITE [20041]				QUATERNARY [20041]					VOL					WR [20041]	63.42	0.56		16.36				4.67	4.9	1.91	0.13		2.69	4.01	0.26
[20041]	CONVERGENT MARGIN	SUNDA ARC / SUNDA ARC / JAVA / PRAMBANAN - DIENG VOLCANIC COMPLEX	PRAMBANAN, CENTRAL JAVA PROVINCE	-7.2	-7.2	109.92	109.92	SAE			s_PBN-02 [20041]	DACITE [20041]				QUATERNARY [20041]					VOL					WR [20041]	64.47	0.55		16.22				4.41	5.04	1.68	0.11		3.26	2.94	0.15
[20041]	CONVERGENT MARGIN	SUNDA ARC / SUNDA ARC / JAVA / PRAMBANAN - DIENG VOLCANIC COMPLEX	PRAMBANAN, CENTRAL JAVA PROVINCE	-7.2	-7.2	109.92	109.92	SAE			s_PBN-03 [20041]	ANDESITE [20041]				QUATERNARY [20041]					VOL					WR [20041]	62.03	0.69		15.64				5.88	5.16	3.06	0.14		3.03	3.21	0.18
[20041]	CONVERGENT MARGIN	SUNDA ARC / SUNDA ARC / JAVA / BUCU - DIENG VOLCANIC COMPLEX	BUCU, CENTRAL JAVA PROVINCE	-7.2	-7.2	109.92	109.92	SAE			s_BCU-01 [20041]	ANDESITE [20041]				QUATERNARY [20041]					VOL					WR [20041]	59.72	0.72		17.15				6.19	6.2	2.68	0.13		2.67	3.05	0.27
[20041]	CONVERGENT MARGIN	SUNDA ARC / SUNDA ARC / JAVA / BUCU - DIENG VOLCANIC COMPLEX	BUCU, CENTRAL JAVA PROVINCE	-7.2	-7.2	109.92	109.92	SAE			s_BCU-02 [20041]	ANDESITE [20041]				QUATERNARY [20041]					VOL					WR [20041]	59.83	0.72		17.26				6.11	6.15	2.54	0.14		2.66	3.05	0.26
[20041]	CONVERGENT MARGIN	SUNDA ARC / SUNDA ARC / JAVA / BUCU - DIENG VOLCANIC COMPLEX	BUCU, CENTRAL JAVA PROVINCE	-7.2	-7.2	109.92	109.92	SAE			s_BCU-03 [20041]	ANDESITE [20041]				QUATERNARY [20041]					VOL					WR [20041]	59.58	0.66		18.01				5.47	6.56	2.23	0.13		2.68	3.1	0.28
[20041]	CONVERGENT MARGIN	SUNDA ARC / SUNDA ARC / JAVA / BUCU - DIENG VOLCANIC COMPLEX	BUCU, CENTRAL JAVA PROVINCE	-7.2	-7.2	109.92	109.92	SAE			s_BCU-04 [20041]	ANDESITE [20041]				QUATERNARY [20041]					VOL					WR [20041]	62.88	0.62		17.82				4.25	5.97	1.12	0.11		2.28	3.8	0.24
[20041]	CONVERGENT MARGIN	SUNDA ARC / SUNDA ARC / JAVA / BUCU - DIENG VOLCANIC COMPLEX	BUCU, CENTRAL JAVA PROVINCE	-7.2	-7.2	109.92	109.92	SAE			s_BCU-05 [20041]	ANDESITE [20041]				QUATERNARY [20041]					VOL					WR [20041]	57.8	0.8		18.95				6.03	8.14	2.26	0.12		1.67	3.61	0.25
[20041]	CONVERGENT MARGIN	SUNDA ARC / SUNDA ARC / JAVA / BUCU - DIENG VOLCANIC COMPLEX	BUCU, CENTRAL JAVA PROVINCE	-7.2	-7.2	109.92	109.92	SAE			s_BCU-06 [20041]	ANDESITE, BASALTIC [20041]				QUATERNARY [20041]					VOL					WR [20041]	54.11	1.14		18.16				7.2	8.29	3.9	0.19		2.07	3.17	0.39
[20041]	CONVERGENT MARGIN	SUNDA ARC / SUNDA ARC / JAVA / PANGONAN-MERDADA - DIENG VOLCANIC COMPLEX	PANGONAN-MERDADA, CENTRAL JAVA PROVINCE	-7.2	-7.2	109.92	109.92	SAE			s_PGN-01 [20041]	ANDESITE [20041]				QUATERNARY [20041]					VOL					WR [20041]	57.48	0.95		17.12				7.22	7.42	3.94	0.19		2.19	2.53	0.2
[20041]	CONVERGENT MARGIN	SUNDA ARC / SUNDA ARC / JAVA / PANGONAN-MERDADA - DIENG VOLCANIC COMPLEX	PANGONAN-MERDADA, CENTRAL JAVA PROVINCE	-7.2	-7.2	109.92	109.92	SAE			s_PGN-02 [20041]	ANDESITE [20041]				QUATERNARY [20041]					VOL					WR [20041]	58.56	0.9		16.99				7.45	6.95	3.3	0.15		2.22	2.87	0.23
[20041]	CONVERGENT MARGIN	SUNDA ARC / SUNDA ARC / JAVA / PANGONAN-MERDADA - DIENG VOLCANIC COMPLEX	PANGONAN-MERDADA, CENTRAL JAVA PROVINCE	-7.2	-7.2	109.92	109.92	SAE			s_PGN-03 [20041]	ANDESITE [20041]				QUATERNARY [20041]					VOL					WR [20041]	57.51	0.81		17.39				7.32	7.21	3.66	0.15		2.07	3.08	0.23
[20041]	CONVERGENT MARGIN	SUNDA ARC / SUNDA ARC / JAVA / PANGONAN-MERDADA - DIENG VOLCANIC COMPLEX	PANGONAN-MERDADA, CENTRAL JAVA PROVINCE	-7.2	-7.2	109.92	109.92	SAE			s_PGN-04 [20041]	ANDESITE [20041]				QUATERNARY [20041]					VOL					WR [20041]	59.01	0.87		16.95				7.25	6.51	3.03	0.15		2.26	3.19	0.23
[20041]	CONVERGENT MARGIN	SUNDA ARC / SUNDA ARC / JAVA / PANGONAN-MERDADA - DIENG VOLCANIC COMPLEX	PANGONAN-MERDADA, CENTRAL JAVA PROVINCE	-7.2	-7.2	109.92	109.92	SAE			s_PGN-05 [20041]	ANDESITE [20041]				QUATERNARY [20041]					VOL					WR [20041]	58.02	0.84		17.2				7.27	7.3	3.51	0.15		2.13	3.2	0.22
[20041]	CONVERGENT MARGIN	SUNDA ARC / SUNDA ARC / JAVA / PAGERKANDANG - DIENG VOLCANIC COMPLEX	PAGERKANDANG, CENTRAL JAVA PROVINCE	-7.2	-7.2	109.92	109.92	SAE			s_PGK-01 [20041]	ANDESITE [20041]				QUATERNARY [20041]					VOL					WR [20041]	57.54	0.96		17.21				7.25	6.99	3.19	0.14		2.29	2.66	0.21
[20041]	CONVERGENT MARGIN	SUNDA ARC / SUNDA ARC / JAVA / PAGERKANDANG - DIENG VOLCANIC COMPLEX	PAGERKANDANG, CENTRAL JAVA PROVINCE	-7.2	-7.2	109.92	109.92	SAE			s_PGK-02 [20041]	ANDESITE [20041]				QUATERNARY [20041]					VOL					WR [20041]	57.39	0.92		17.05				7.12	6.92	3.47	0.13		2.27	2.9	0.21
[20041]	CONVERGENT MARGIN	SUNDA ARC / SUNDA ARC / JAVA / PAGERKANDANG - DIENG VOLCANIC COMPLEX	PAGERKANDANG, CENTRAL JAVA PROVINCE	-7.2	-7.2	109.92	109.92	SAE			s_PGK-03 [20041]	ANDESITE, BASALTIC [20041]				QUATERNARY [20041]					VOL					WR [20041]	55.22	0.92		18.11				7.64	8.17	3.99	0.16		1.53	2.82	0.22
[20041]	CONVERGENT MARGIN	SUNDA ARC / SUNDA ARC / JAVA / PAGERKANDANG - DIENG VOLCANIC COMPLEX	PAGERKANDANG, CENTRAL JAVA PROVINCE	-7.2	-7.2	109.92	109.92	SAE			s_PGK-04 [20041]	ANDESITE, BASALTIC [20041]				QUATERNARY [20041]					VOL					WR [20041]	52.53	0.94		18.72				7.89	7.28	4.24	0.3		1.64	2.41	0.2
[20041]	CONVERGENT MARGIN	SUNDA ARC / SUNDA ARC / JAVA / SIDEDE - DIENG VOLCANIC COMPLEX	SIDEDE, CENTRAL JAVA PROVINCE	-7.2	-7.2	109.92	109.92	SAE			s_SDD-01 [20041]	BASALT [20041]				QUATERNARY [20041]					VOL					WR [20041]	51.41	1.18		20.55				8.08	9.82	3.46	0.16		1.17	3.43	0.24
[20041]	CONVERGENT MARGIN	SUNDA ARC / SUNDA ARC / JAVA / SIDEDE - DIENG VOLCANIC COMPLEX	SIDEDE, CENTRAL JAVA PROVINCE	-7.2	-7.2	109.92	109.92	SAE			s_SDD-02 [20041]	ANDESITE, BASALTIC [20041]				QUATERNARY [20041]					VOL					WR [20041]	52.19	1.14		20.12				8.11	9.56	3.34	0.16		1.31	3.68	0.26
[20041]	CONVERGENT MARGIN	SUNDA ARC / SUNDA ARC / JAVA / SIDEDE - DIENG VOLCANIC COMPLEX	SIDEDE, CENTRAL JAVA PROVINCE	-7.2	-7.2	109.92	109.92	SAE			s_SDD-03 [20041]	BASALT [20041]				QUATERNARY [20041]					VOL					WR [20041]	51.31	1.21		20.83				8.09	10.07	3.29	0.16		1.11	3.56	0.25
[20041]	CONVERGENT MARGIN	SUNDA ARC / SUNDA ARC / JAVA / SIDEDE - DIENG VOLCANIC COMPLEX	SIDEDE, CENTRAL JAVA PROVINCE	-7.2	-7.2	109.92	109.92	SAE			s_SDD-04 [20041]	BASALT [20041]				QUATERNARY [20041]					VOL					WR [20041]	51.52	1.17		19.88				8.49	9.41	3.89	0.17		1.24	3.3	0.25
[20041]	CONVERGENT MARGIN	SUNDA ARC / SUNDA ARC / JAVA / SIDEDE - DIENG VOLCANIC COMPLEX	SIDEDE, CENTRAL JAVA PROVINCE	-7.2	-7.2	109.92	109.92	SAE			s_SDD-05 [20041]	BASALT [20041]				QUATERNARY [20041]					VOL					WR [20041]	51.74	1.19		20.81				7.98	9.31	3.26	0.16		1.23	3.55	0.25
[20041]	CONVERGENT MARGIN	SUNDA ARC / SUNDA ARC / JAVA / SIDEDE - DIENG VOLCANIC COMPLEX	SIDEDE, CENTRAL JAVA PROVINCE	-7.2	-7.2	109.92	109.92	SAE			s_SDD-06 [20041]	BASALT [20041]				QUATERNARY [20041]					VOL					WR [20041]	51.87	0.94		18.37				8.22	9.11	5.9	0.18		1.1	3.27	0.33
[20041]	CONVERGENT MARGIN	SUNDA ARC / SUNDA ARC / JAVA / SIDEDE - DIENG VOLCANIC COMPLEX	SIDEDE, CENTRAL JAVA PROVINCE	-7.2	-7.2	109.92	109.92	SAE			s_SDD-07 [20041]	BASALT [20041]				QUATERNARY [20041]					VOL					WR [20041]	51.42	0.94		18.07				8.31	9.24	5.85	0.18		1.1	3.15	0.32
[20041]	CONVERGENT MARGIN	SUNDA ARC / SUNDA ARC / JAVA / SIDEDE - DIENG VOLCANIC COMPLEX	SIDEDE, CENTRAL JAVA PROVINCE	-7.2	-7.2	109.92	109.92	SAE			s_SDD-08 [20041]	BASALT [20041]				QUATERNARY [20041]					VOL					WR [20041]	50.76	0.94		19.27				8.19	9.6	5.38	0.18		1.14	3.22	0.32
[20041]	CONVERGENT MARGIN	SUNDA ARC / SUNDA ARC / JAVA / SIDEDE - DIENG VOLCANIC COMPLEX	SIDEDE, CENTRAL JAVA PROVINCE	-7.2	-7.2	109.92	109.92	SAE			s_SDD-09 [20041]	BASALT [20041]				QUATERNARY [20041]					VOL					WR [20041]	51.68	0.96		18.25				8.22	9.07	5.92	0.19		1.12	3.28	0.32
[20041]	CONVERGENT MARGIN	SUNDA ARC / SUNDA ARC / JAVA / BISMA - DIENG VOLCANIC COMPLEX	BISMA, CENTRAL JAVA PROVINCE	-7.2	-7.2	109.92	109.92	SAE			s_BSM-01 [20041]	BASALT [20041]				QUATERNARY [20041]					VOL					WR [20041]	50.99	1		21.21				8.01	9.03	3.2	0.17		1.24	3.27	0.43
[20041]	CONVERGENT MARGIN	SUNDA ARC / SUNDA ARC / JAVA / BISMA - DIENG VOLCANIC COMPLEX	BISMA, CENTRAL JAVA PROVINCE	-7.2	-7.2	109.92	109.92	SAE			s_BSM-02 [20041]	BASALT [20041]				QUATERNARY [20041]					VOL					WR [20041]	48.64	1.12		20.23				9.53	10.39	4.93	0.18		0.83	2.83	0.37
[20041]	CONVERGENT MARGIN	SUNDA ARC / SUNDA ARC / JAVA / BISMA - DIENG VOLCANIC COMPLEX	BISMA, CENTRAL JAVA PROVINCE	-7.2	-7.2	109.92	109.92	SAE			s_BSM-03 [20041]	BASALT [20041]				QUATERNARY [20041]					VOL					WR [20041]	49.5	1.09		18.44				8.75	10.05	5.24	0.18		1.1	3.05	0.44
[20041]	CONVERGENT MARGIN	SUNDA ARC / SUNDA ARC / JAVA / BISMA - DIENG VOLCANIC COMPLEX	BISMA, CENTRAL JAVA PROVINCE	-7.2	-7.2	109.92	109.92	SAE			s_BSM-04 [20041]	BASALT [20041]				QUATERNARY [20041]					VOL					WR [20041]	49.75	1.11		18.15				9.05	10.17	5.79	0.19		1.13	2.84	0.42
[20041]	CONVERGENT MARGIN	SUNDA ARC / SUNDA ARC / JAVA / BISMA - DIENG VOLCANIC COMPLEX	BISMA, CENTRAL JAVA PROVINCE	-7.2	-7.2	109.92	109.92	SAE			s_BSM-05 [20041]	BASALT [20041]				QUATERNARY [20041]					VOL					WR [20041]	49.86	1.19		19.23				8.47	10.32	5.38	0.19		1.32	2.84	0.36
[20041]	CONVERGENT MARGIN	SUNDA ARC / SUNDA ARC / JAVA / BISMA - DIENG VOLCANIC COMPLEX	BISMA, CENTRAL JAVA PROVINCE	-7.2	-7.2	109.92	109.92	SAE			s_BSM-06 [20041]	BASALT [20041]				QUATERNARY [20041]					VOL					WR [20041]	49.57	1.2		19.21				8.62	10.38	5.48	0.19		1.29	2.75	0.34
[20041]	CONVERGENT MARGIN	SUNDA ARC / SUNDA ARC / JAVA / BISMA - DIENG VOLCANIC COMPLEX	BISMA, CENTRAL JAVA PROVINCE	-7.2	-7.2	109.92	109.92	SAE			s_BSM-07 [20041]	ANDESITE, BASALTIC [20041]				QUATERNARY [20041]					VOL					WR [20041]	52.17	1.06		20.29				7.91	9.33	3.21	0.17		1.55	3.61	0.35
[20041]	CONVERGENT MARGIN	SUNDA ARC / SUNDA ARC / JAVA / BISMA - DIENG VOLCANIC COMPLEX	BISMA, CENTRAL JAVA PROVINCE	-7.2	-7.2	109.92	109.92	SAE			s_BSM-08 [20041]	ANDESITE, BASALTIC [20041]				QUATERNARY [20041]					VOL					WR [20041]	52.53	1.02		20.24				7.92	9.23	3.28	0.19		1.1	3.8	0.27
[20041]	CONVERGENT MARGIN	SUNDA ARC / SUNDA ARC / JAVA / NAGASARI - DIENG VOLCANIC COMPLEX	NAGASARI, CENTRAL JAVA PROVINCE	-7.2	-7.2	109.92	109.92	SAE			s_NGS-01 [20041]	ANDESITE [20041]				QUATERNARY [20041]					VOL					WR [20041]	57.08	0.86		18.82				6.34	8.47	2.54	0.14		1.81	2.9	0.32
[20041]	CONVERGENT MARGIN	SUNDA ARC / SUNDA ARC / JAVA / NAGASARI - DIENG VOLCANIC COMPLEX	NAGASARI, CENTRAL JAVA PROVINCE	-7.2	-7.2	109.92	109.92	SAE			s_NGS-02 [20041]	ANDESITE, BASALTIC [20041]				QUATERNARY [20041]					VOL					WR [20041]	56.89	0.89		18.82				6.55	8.58	2.58	0.15		1.84	2.82	0.31
[20041]	CONVERGENT MARGIN	SUNDA ARC / SUNDA ARC / JAVA / NAGASARI - DIENG VOLCANIC COMPLEX	NAGASARI, CENTRAL JAVA PROVINCE	-7.2	-7.2	109.92	109.92	SAE			s_NGS-03 [20041]	ANDESITE [20041]				QUATERNARY [20041]					VOL					WR [20041]	57.24	0.9		18.46				6.6	8.07	2.54	0.15		1.87	2.89	0.32
[20041]	CONVERGENT MARGIN	SUNDA ARC / SUNDA ARC / JAVA / NAGASARI - DIENG VOLCANIC COMPLEX	NAGASARI, CENTRAL JAVA PROVINCE	-7.2	-7.2	109.92	109.92	SAE			s_NGS-04 [20041]	ANDESITE [20041]				QUATERNARY [20041]					VOL					WR [20041]	59.61	1.15		15.44				7.76	5.67	2.83	0.18		2.53	3.26	0.47
[20041]	CONVERGENT MARGIN	SUNDA ARC / SUNDA ARC / JAVA / NAGASARI - DIENG VOLCANIC COMPLEX	NAGASARI, CENTRAL JAVA PROVINCE	-7.2	-7.2	109.92	109.92	SAE			s_NGS-05 [20041]	ANDESITE, BASALTIC [20041]				QUATERNARY [20041]					VOL					WR [20041]	53.91	1.01		18.2				8.76	8.65	4.53	0.17		1.28	3	0.2
[20041]	CONVERGENT MARGIN	SUNDA ARC / SUNDA ARC / JAVA / PRAHU - DIENG VOLCANIC COMPLEX	PRAHU, CENTRAL JAVA PROVINCE	-7.2	-7.2	109.92	109.92	SAE			s_PRH-01 [20041]	DACITE [20041]				QUATERNARY [20041]					VOL					WR [20041]	63.19	0.89		16.17				5.89	4.29	1.44	0.13		3.11	3.27	0.3
[20041]	CONVERGENT MARGIN	SUNDA ARC / SUNDA ARC / JAVA / PRAHU - DIENG VOLCANIC COMPLEX	PRAHU, CENTRAL JAVA PROVINCE	-7.2	-7.2	109.92	109.92	SAE			s_PRH-02 [20041]	ANDESITE, BASALTIC [20041]				QUATERNARY [20041]					VOL					WR [20041]	52.53	1.47		18.46				9.67	8.44	3.69	0.2		1.81	3.11	0.37
[20041]	CONVERGENT MARGIN	SUNDA ARC / SUNDA ARC / JAVA / PRAHU - DIENG VOLCANIC COMPLEX	PRAHU, CENTRAL JAVA PROVINCE	-7.2	-7.2	109.92	109.92	SAE			s_PRH-03 [20041]	BASALT [20041]				QUATERNARY [20041]					VOL					WR [20041]	51.88	1.5		18.86				9.88	8.25	3.62	0.2		1.61	2.92	0.38
[20041]	CONVERGENT MARGIN	SUNDA ARC / SUNDA ARC / JAVA / PRAHU - DIENG VOLCANIC COMPLEX	PRAHU, CENTRAL JAVA PROVINCE	-7.2	-7.2	109.92	109.92	SAE			s_PRH-04 [20041]	ANDESITE, BASALTIC [20041]				QUATERNARY [20041]					VOL					WR [20041]	53.61	1.47		17.67				9.72	8.21	3.35	0.17		1.92	2.88	0.37
[20041]	CONVERGENT MARGIN	SUNDA ARC / SUNDA ARC / JAVA / PRAHU - DIENG VOLCANIC COMPLEX	PRAHU, CENTRAL JAVA PROVINCE	-7.2	-7.2	109.92	109.92	SAE			s_PRH-05 [20041]	ANDESITE, BASALTIC [20041]				QUATERNARY [20041]					VOL					WR [20041]	53.41	0.88		18.56				8.53	8.9	3.55	0.17		1.7	2.97	0.27
[20041]	CONVERGENT MARGIN	SUNDA ARC / SUNDA ARC / JAVA / PRAHU - DIENG VOLCANIC COMPLEX	PRAHU, CENTRAL JAVA PROVINCE	-7.2	-7.2	109.92	109.92	SAE			s_PRH-06 [20041]	ANDESITE, BASALTIC [20041]				QUATERNARY [20041]					VOL					WR [20041]	55.72	0.78		18.74				8.59	8.44	2.56	0.18		1.32	3.29	0.24
[20041]	CONVERGENT MARGIN	SUNDA ARC / SUNDA ARC / JAVA / PRAHU - DIENG VOLCANIC COMPLEX	PRAHU, CENTRAL JAVA PROVINCE	-7.2	-7.2	109.92	109.92	SAE			s_PRH-07 [20041]	BASALT [20041]				QUATERNARY [20041]					VOL					WR [20041]	50.66	1.05		18.71				9.19	9.65	4.21	0.18		1.3	2.91	0.3
[20041]	CONVERGENT MARGIN	SUNDA ARC / SUNDA ARC / JAVA / PRAHU - DIENG VOLCANIC COMPLEX	PRAHU, CENTRAL JAVA PROVINCE	-7.2	-7.2	109.92	109.92	SAE			s_PRH-08 [20041]	ANDESITE [20041]				QUATERNARY [20041]					VOL					WR [20041]	57.21	0.9		17.73				7.9	7.91	2.6	0.17		1.66	3.31	0.24
[20041]	CONVERGENT MARGIN	SUNDA ARC / SUNDA ARC / JAVA / PRAHU - DIENG VOLCANIC COMPLEX	PRAHU, CENTRAL JAVA PROVINCE	-7.2	-7.2	109.92	109.92	SAE			s_PRH-09 [20041]	BASALT [20041]				QUATERNARY [20041]					VOL					WR [20041]	51.22	1.07		19.88				9.01	9.5	3.49	0.19		1.44	3.24	0.29
[20041]	CONVERGENT MARGIN	SUNDA ARC / SUNDA ARC / JAVA / PRAHU - DIENG VOLCANIC COMPLEX	PRAHU, CENTRAL JAVA PROVINCE	-7.2	-7.2	109.92	109.92	SAE			s_PRH-10 [20041]	BASALT [20041]				QUATERNARY [20041]					VOL					WR [20041]	49.87	1.15		19.32				9.67	9.93	4.33	0.2		1.35	3.11	0.35
[20041]	CONVERGENT MARGIN	SUNDA ARC / SUNDA ARC / JAVA / PRAHU - DIENG VOLCANIC COMPLEX	PRAHU, CENTRAL JAVA PROVINCE	-7.2	-7.2	109.92	109.92	SAE			s_PRH-11 [20041]	ANDESITE [20041]				QUATERNARY [20041]					VOL					WR [20041]	57.4	0.79		19.99				5.67	8.67	1.56	0.13		1.8	3.52	0.25
[20041]	CONVERGENT MARGIN	SUNDA ARC / SUNDA ARC / JAVA / PRAHU - DIENG VOLCANIC COMPLEX	PRAHU, CENTRAL JAVA PROVINCE	-7.2	-7.2	109.92	109.92	SAE			s_PRH-12 [20041]	ANDESITE, BASALTIC [20041]				QUATERNARY [20041]					VOL					WR [20041]	53.13	1		17.9				8.55	9.27	4.21	0.21		1.37	2.94	0.24
[20041]	CONVERGENT MARGIN	SUNDA ARC / SUNDA ARC / JAVA / PRAHU - DIENG VOLCANIC COMPLEX	PRAHU, CENTRAL JAVA PROVINCE	-7.2	-7.2	109.92	109.92	SAE			s_PRH-13 [20041]	BASALT [20041]				QUATERNARY [20041]					VOL					WR [20041]	51.19	0.97		23.43				7.68	8.37	3.23	0.15		1.52	2.81	0.2
[20041]	CONVERGENT MARGIN	SUNDA ARC / SUNDA ARC / JAVA / PRAHU - DIENG VOLCANIC COMPLEX	PRAHU, CENTRAL JAVA PROVINCE	-7.2	-7.2	109.92	109.92	SAE			s_PRH-14 [20041]	ANDESITE, BASALTIC [20041]				QUATERNARY [20041]					VOL					WR [20041]	54.52	1		17.62				7.99	8.32	3.99	0.16		1.63	3.08	0.23
[3744]	CONVERGENT MARGIN	SUNDA ARC / SUNDA ARC / BALI / AGUNG		-8.25	-8.25	115.5	115.5	SAE			s_AGUNG1 [3744]	DACITE, HYPERSTHENE [3744]					24	2	1963	PORPHYRIC [3744]	VOL					WR [3744]	57.45	1.15		17.59		6.02	1.98		6.87	3.38	0.15		1.81	3.37	0.28
[3744]	CONVERGENT MARGIN	SUNDA ARC / SUNDA ARC / BALI / AGUNG		-8.25	-8.25	115.5	115.5	SAQ			s_AGUNG2 [3744]	TRACHYBASALT [3744]									VOL					WR [3744]	46.55	1.05		12.3		4.51	5.33		11.32	13.51	0.15		1.39	1.51			2.02	0.31
[3744]	CONVERGENT MARGIN	SUNDA ARC / SUNDA ARC / BALI / BATUR	KINTAMANI	-8.24	-8.24	115.37	115.37	SAE		1717	s_1 [3744]	RHYODACITE [3744]									VOL					WR [3744]	65.35	0.11		16.35		0.44	2.54		3.23	1.46	0.15		2.72	5.46	0.23		0.63	0.35
[3744]	CONVERGENT MARGIN	SUNDA ARC / SUNDA ARC / BALI / BATUR	KINTAMANI	-8.24	-8.24	115.37	115.37	SAE		1717	s_2 [3744]	RHYODACITE [3744]									VOL					WR [3744]	64.45	0.11		16.78		1.73	2.05		3.15	1.41	0.14		3.15	4.74	0.3		2.4	0.1
[3744]	CONVERGENT MARGIN	SUNDA ARC / SUNDA ARC / BALI / BATUR	KINTAMANI	-8.24	-8.24	115.37	115.37	SAE		1717	s_3 [3744]	RHYODACITE [3744]									VOL					WR [3744]	67.7	0.08		15.6		3.72	2.13		2.98	2.24	0.24		2.79	5.02	0.2		1.63	0.07
[3744]	CONVERGENT MARGIN	SUNDA ARC / SUNDA ARC / BALI / BATUR	SMALL VALLEY 1 KM SOUTH OF KINTAMANI	-8.24	-8.24	115.37	115.37	SAE		1717	s_BATUR [3744]	BASALT [3744]									VOL					WR [3744]	53.55	0.83		19.75		5.26	3.36		8.41	2.87	0.18		1.2	3.57	0.34		0.23	0.38
[12581][18645]	CONVERGENT MARGIN	SUNDA ARC / SUNDA ARC / JAVA / SALAK	WEST JAVA, CENTRAL (MAIN) VENT	-6.73	-6.73	106.72	106.72	SAE			s_S109 [12581]	ANDESITE, BASALTIC [12581] / NOT GIVEN [18645]				QUATERNARY [12581]					VOL					WR [12581]	56.58	1.18		17.6				8.29	6.89	2.88	0.2		1.34	3.85	0.28
[12581][18645]	CONVERGENT MARGIN	SUNDA ARC / SUNDA ARC / JAVA / SALAK	WEST JAVA, CENTRAL (MAIN) VENT	-6.73	-6.73	106.72	106.72	SAE			s_S110A [12581]	ANDESITE [12581] / NOT GIVEN [18645]				QUATERNARY [12581]					VOL					WR [12581]	59.97	1.16		15.83				7.65	5.14	1.86	0.19		2.07	4.26	0.48
[12581][18645]	CONVERGENT MARGIN	SUNDA ARC / SUNDA ARC / JAVA / SALAK	WEST JAVA, CENTRAL (MAIN) VENT	-6.73	-6.73	106.72	106.72	SAE			s_S111 [12581]	ANDESITE, BASALTIC [12581] / NOT GIVEN [18645]				QUATERNARY [12581]					VOL					WR [12581]	53.66	0.98		19.61				8.64	8.67	3.33	0.18		0.8	3.32	0.28
[12581][18645]	CONVERGENT MARGIN	SUNDA ARC / SUNDA ARC / JAVA / SALAK	WEST JAVA, SIDE VENTS	-6.73	-6.73	106.72	106.72	SAE			s_S103 [12581]	ANDESITE [12581] / NOT GIVEN [18645]				QUATERNARY [12581]					VOL					WR [12581]	58.87	0.75		17.54				7.41	6.52	2.67	0.18		1.11	3.79	0.25
[12581][18645]	CONVERGENT MARGIN	SUNDA ARC / SUNDA ARC / JAVA / SALAK	WEST JAVA, SIDE VENTS	-6.73	-6.73	106.72	106.72	SAE			s_S107B [12581]	RHYOLITE [12581] / NOT GIVEN [18645]				QUATERNARY [12581]					VOL					WR [12581]	76.76	0.13		12.32				0.99	1	0.2	0.04		3.98	3.49	0.02
[12581][18645]	CONVERGENT MARGIN	SUNDA ARC / SUNDA ARC / JAVA / SALAK	WEST JAVA, PRE-SALAK	-6.73	-6.73	106.72	106.72	SAE			s_S100 [12581]	NOT GIVEN [12581]				QUATERNARY [12581]					VOL					WR [12581]	70.12	0.31		14.24				2.39	2.47	0.63	0.07		3.09	3.57	0.07
[4583][22052][7092][18645]	CONVERGENT MARGIN	SUNDA ARC / SUNDA ARC / JAVA / GALUNGGUNG	WEST JAVA, 1982 ERUPTION	-7.25	-7.25	108.05	108.05	SAE			s_VB82 [4583] / s_GAL VB82 [22052]	BASALT [4583] / NOT GIVEN [22052]	2960000000 [7092]	2970000000 [7092]		ARCHEAN [7092]			1982	PORPHYRITIC [4583]	VOL					WR [4583]	49.14	0.81		16.05		2.47	6.7	8.93	11.16	10.59	0.17		0.35	2.34	0.1
[4583][22052][7092][18645]	CONVERGENT MARGIN	SUNDA ARC / SUNDA ARC / JAVA / GALUNGGUNG	WEST JAVA, 1918 ERUPTION	-7.25	-7.25	108.05	108.05	SAE			s_4AK [4583]	ANDESITE [4583] / NOT GIVEN [22052]							1918	PORPHYRITIC [4583]	VOL					WR [4583]	55.11	0.83		19.15		3.43	4.08	7.17	8.17	3.47	0.14		0.59	3.95	0.17
[18978]	CONVERGENT MARGIN	SUNDA ARC / SUNDA ARC / JAVA / MERAPI	CENTRAL JAVA, 2010 ERUPTION	-7.533	-7.533	110.433	110.433	SAE			s_M11-33 [18978]	ANDESITE, BASALTIC [18978]									VOL					WR [18978]	54.69	0.71		18.9				6.81	7.72	2.28	0.19		2.17	3.82	0.31
[18978]	CONVERGENT MARGIN	SUNDA ARC / SUNDA ARC / JAVA / MERAPI	CENTRAL JAVA, 2010 ERUPTION	-7.533	-7.533	110.433	110.433	SAE			s_M11-50 [18978]	ANDESITE, BASALTIC [18978]									VOL					WR [18978]	54.98	0.72		19.16				6.71	7.87	2.29	0.19		2.14	3.87	0.31
[18978]	CONVERGENT MARGIN	SUNDA ARC / SUNDA ARC / JAVA / MERAPI	CENTRAL JAVA, 2010 ERUPTION	-7.533	-7.533	110.433	110.433	SAE			s_M11-51 [18978]	ANDESITE, BASALTIC [18978]									VOL					WR [18978]	54.94	0.71		19				6.71	7.79	2.34	0.19		2.17	3.88	0.31
[18978]	CONVERGENT MARGIN	SUNDA ARC / SUNDA ARC / JAVA / MERAPI	CENTRAL JAVA, 2010 ERUPTION	-7.533	-7.533	110.433	110.433	SAE			s_M11-61 [18978]	ANDESITE, BASALTIC [18978]									VOL					WR [18978]	55.03	0.7		19.04				6.61	7.85	2.31	0.19		2.15	3.84	0.3
[18978]	CONVERGENT MARGIN	SUNDA ARC / SUNDA ARC / JAVA / MERAPI	CENTRAL JAVA, 2010 ERUPTION	-7.533	-7.533	110.433	110.433	SAE			s_M11-75 [18978]	ANDESITE, BASALTIC [18978]									VOL					WR [18978]	55.04	0.71		19.02				6.65	7.82	2.32	0.19		2.16	3.93	0.32
[3740]	CONVERGENT MARGIN	SUNDA ARC / SUNDA ARC / SUMATRA / KERINCI		1.65	1.65	101.3	101.3	SAE			s_75267 [3740]	BASALT [3740]									VOL				HE(CCMSTP/G) from OLIVINE [3740], HE3_HE4(R/R(A)) from OLIVINE [3740]	MIN [3740]
[3740]	CONVERGENT MARGIN	SUNDA ARC / SUNDA ARC / SUMATRA / RATAI		5.53	5.53	105.03	105.03	SAE			s_75227 [3740]	ANDESITE, BASALTIC [3740]									VOL				HE(CCMSTP/G) from CLINOPYROXENE [3740], HE3_HE4(R/R(A)) from CLINOPYROXENE [3740]	MIN [3740]
[3740]	CONVERGENT MARGIN	SUNDA ARC / SUNDA ARC / SUMATRA / SUKADANA		5.43	5.43	105.65	105.65	SAE			s_75215 [3740]	BASALT [3740]									VOL				HE(CCMSTP/G) from OLIVINE [3740], HE3_HE4(R/R(A)) from OLIVINE [3740]	MIN [3740]
[3740]	CONVERGENT MARGIN	SUNDA ARC / SUNDA ARC / SUMATRA / BUKIT MAPAS	SOUTH SUMATRA PROVINCE	4.5	4.5	104.32	104.32	SAE			s_78129-34 [3740]	ANDESITE, BASALTIC [3740]									VOL				HE(CCMSTP/G) from OLIVINE [3740], HE3_HE4(R/R(A)) from OLIVINE [3740]	MIN [3740]
[3740]	CONVERGENT MARGIN	SUNDA ARC / SUNDA ARC / SUMATRA / BUKIT TELOR		1.28	1.28	103.75	103.75	SAE			s_75378-9 [3740]	BASALT [3740]									VOL				HE(CCMSTP/G) from OLIVINE [3740], HE3_HE4(R/R(A)) from OLIVINE [3740]	MIN [3740]
[3740]	CONVERGENT MARGIN	SUNDA ARC / SUNDA ARC / SUMATRA / DEMPO		4.03	4.03	103.23	103.23	SAE			s_75260 [3740]	ANDESITE, BASALTIC [3740]									VOL				HE(CCMSTP/G) from OLIVINE [3740], HE3_HE4(R/R(A)) from OLIVINE [3740]	MIN [3740]
[3740]	CONVERGENT MARGIN	SUNDA ARC / SUNDA ARC / KRAKATAU		-6.1	-6.1	105.42	105.42	SAE			s_2 [3740]	ANDESITE, BASALTIC [3740]									VOL				HE(CCMSTP/G) from CLINOPYROXENE [3740], HE3_HE4(R/R(A)) from CLINOPYROXENE [3740]	MIN [3740]
[3740]	CONVERGENT MARGIN	SUNDA ARC / SUNDA ARC / JAVA / GALUNGGUNG		-7.2	-7.2	108.08	108.08	SAE			s_75416 [3740]	BASALT [3740]									VOL				HE(CCMSTP/G) from OLIVINE [3740], HE3_HE4(R/R(A)) from OLIVINE [3740]	MIN [3740]
[3740]	CONVERGENT MARGIN	SUNDA ARC / SUNDA ARC / BALI / BATUR		-8.23	-8.23	115.37	115.37	SAE			s_23 [3740]	ANDESITE, BASALTIC [3740]									VOL				HE(CCMSTP/G) from OLIVINE [3740], HE3_HE4(R/R(A)) from OLIVINE [3740]	MIN [3740]
[3740]	CONVERGENT MARGIN	SUNDA ARC / SUNDA ARC / BALI / AGUNG		-8.33	-8.33	115.5	115.5	SAE			s_24 [3740]	ANDESITE, BASALTIC [3740]									VOL				HE(CCMSTP/G) from CLINOPYROXENE [3740], HE3_HE4(R/R(A)) from CLINOPYROXENE [3740]	MIN [3740]
[3740]	CONVERGENT MARGIN	SUNDA ARC / SUNDA ARC / SUMBAWA / SANGEANG API		-8.18	-8.18	119.06	119.06	SAE			s_48083 [3740]	CLINOPYROXENITE, OLIVINE [3740]									PLU				HE(CCMSTP/G) from OLIVINE [3740], HE3_HE4(R/R(A)) from OLIVINE [3740]	MIN [3740]
[3740]	CONVERGENT MARGIN	SUNDA ARC / SUNDA ARC / SUMBAWA / SANGEANG API		-8.18	-8.18	119.06	119.06	SAE			s_48083 [3740]	CLINOPYROXENITE, OLIVINE [3740]									PLU				HE(CCMSTP/G) from CLINOPYROXENE [3740], HE3_HE4(R/R(A)) from CLINOPYROXENE [3740]	MIN [3740]
[3740]	CONVERGENT MARGIN	SUNDA ARC / SUNDA ARC / SUMBAWA / SANGEANG API		-8.18	-8.18	119.06	119.06	SAE			s_48084 [3740]	CLINOPYROXENITE, OLIVINE [3740]									PLU				HE(CCMSTP/G) from OLIVINE [3740], HE3_HE4(R/R(A)) from OLIVINE [3740]	MIN [3740]
[3740]	CONVERGENT MARGIN	SUNDA ARC / SUNDA ARC / SUMBAWA / SANGEANG API		-8.18	-8.18	119.06	119.06	SAE			s_48084 [3740]	CLINOPYROXENITE, OLIVINE [3740]									PLU				HE(CCMSTP/G) from CLINOPYROXENE [3740], HE3_HE4(R/R(A)) from CLINOPYROXENE [3740]	MIN [3740]
[3085]	CONVERGENT MARGIN	SUNDA ARC / SUNDA ARC / FLORES / IYA		-8.88	-8.88	121.63	121.63	SAE			s_IYA1 [3085]	NOT GIVEN [3085]									VOL				HE(CCMSTP/G) from OLIVINE [3085], HE3_HE4(R/R(A)) from OLIVINE [3085]	MIN [3085]
[3085]	CONVERGENT MARGIN	SUNDA ARC / SUNDA ARC / FLORES / IYA		-8.88	-8.88	121.63	121.63	SAE			s_IYA1 [3085]	NOT GIVEN [3085]									VOL				HE(CCMSTP/G) from CLINOPYROXENE [3085], HE3_HE4(R/R(A)) from CLINOPYROXENE [3085]	MIN [3085]
[3085]	CONVERGENT MARGIN	SUNDA ARC / SUNDA ARC / ADONARA / BOLENG		-8.34	-8.34	123.26	123.26	SAE			s_34-3-1 [3085]	NOT GIVEN [3085]									VOL				HE(CCMSTP/G) from OLIVINE/CLINOPYROXENE [3085], HE3_HE4(R/R(A)) from OLIVINE/CLINOPYROXENE [3085]	MIN [3085]
[3085]	CONVERGENT MARGIN	SUNDA ARC / SUNDA ARC / LOMBLEN / WERUNG		-8.54	-8.54	123.59	123.59	SAE			s_24-13-1-2 [3085]	NOT GIVEN [3085]									VOL				HE(CCMSTP/G) from OLIVINE/CLINOPYROXENE [3085], HE3_HE4(R/R(A)) from OLIVINE/CLINOPYROXENE [3085]	MIN [3085]
[3085]	CONVERGENT MARGIN	SUNDA ARC / SUNDA ARC / SIRUNG / PANTAR		-8.51	-8.51	124.15	124.15	SAE			s_S14.2.2 [3085]	NOT GIVEN [3085]									VOL				HE(CCMSTP/G) from OLIVINE/CLINOPYROXENE [3085], HE3_HE4(R/R(A)) from OLIVINE/CLINOPYROXENE [3085]	MIN [3085]
[3085]	CONVERGENT MARGIN	SUNDA ARC / SUNDA ARC / B. WASPILA / PANTAR		-8.28	-8.28	124.1	124.1	SAE			s_B2.1 [3085]	NOT GIVEN [3085]									VOL				HE(CCMSTP/G) from OLIVINE/CLINOPYROXENE [3085], HE3_HE4(R/R(A)) from OLIVINE/CLINOPYROXENE [3085]	MIN [3085]
[3085]	CONVERGENT MARGIN	SUNDA ARC / SUNDA ARC / STRAITS OF PANTAR / TREWENG		-8.47	-8.47	124.32	124.32	SAE			s_TR [3085]	NOT GIVEN [3085]									VOL				HE(CCMSTP/G) from OLIVINE/CLINOPYROXENE [3085], HE3_HE4(R/R(A)) from OLIVINE/CLINOPYROXENE [3085]	MIN [3085]
[4787]	CONVERGENT MARGIN	SUNDA ARC / SUNDA ARC / JAVA / GALUNGGUNG	WEST JAVA	-7.25	-7.25	108.066	108.066	SAE		2168	s_13320 [4787]	NOT GIVEN [4787]				QUATERNARY [4787]	8	4	1982		VOL					WR [4787]	56.1	0.73		18.07				7.23	8.32	4.21	0.16		0.73	3.49	0.15
[4787]	CONVERGENT MARGIN	SUNDA ARC / SUNDA ARC / JAVA / GALUNGGUNG	WEST JAVA	-7.25	-7.25	108.066	108.066	SAE		2168	s_13323 [4787]	NOT GIVEN [4787]				QUATERNARY [4787]	25	4	1982		VOL					WR [4787]	53.67	0.77		17.87				7.58	9.32	5.72	0.15		0.65	3.29	0.14
[4787]	CONVERGENT MARGIN	SUNDA ARC / SUNDA ARC / JAVA / GALUNGGUNG	WEST JAVA	-7.25	-7.25	108.066	108.066	SAE		2168	s_13333 [4787]	NOT GIVEN [4787]				QUATERNARY [4787]	6	5	1982		VOL					WR [4787]	52.38	0.79		17.89				7.8	9.78	6.38	0.16		0.59	3.22	0.13
[4787]	CONVERGENT MARGIN	SUNDA ARC / SUNDA ARC / JAVA / GALUNGGUNG	WEST JAVA	-7.25	-7.25	108.066	108.066	SAE		2168	s_13337 [4787]	NOT GIVEN [4787]				QUATERNARY [4787]	18	5	1982		VOL					WR [4787]	52.22	0.81		17.09				7.97	10.07	7.11	0.14		0.56	3.01	0.13
[4787]	CONVERGENT MARGIN	SUNDA ARC / SUNDA ARC / JAVA / GALUNGGUNG	WEST JAVA	-7.25	-7.25	108.066	108.066	SAE		2168	s_13338 [4787]	NOT GIVEN [4787]				QUATERNARY [4787]	3	6	1982		VOL					WR [4787]	50.5	0.8		16.13				8.4	10.74	9.16	0.15		0.46	2.62	0.11
[4787]	CONVERGENT MARGIN	SUNDA ARC / SUNDA ARC / JAVA / GALUNGGUNG	PARENTAS	-7.25	-7.25	108.066	108.066	SAE		2168	s_GA1 [4787]	SAND [4787]				QUATERNARY [4787]	5	6	1982		SED					WR [4787]	51.65	0.75		19.46				7.33	10.62	5.88	0.18		0.47	2.75	0.09
[4787]	CONVERGENT MARGIN	SUNDA ARC / SUNDA ARC / JAVA / GALUNGGUNG	SINAGAR	-7.25	-7.25	108.066	108.066	SAE		2168	s_GA2 [4787]	NOT GIVEN [4787]				QUATERNARY [4787]	5	6	1982		VOL					WR [4787]	53.1	0.85		19.31				7.63	9.5	4.8	0.19		0.6	3.05	0.12
[4787]	CONVERGENT MARGIN	SUNDA ARC / SUNDA ARC / JAVA / GALUNGGUNG	BANDUNG	-7.25	-7.25	108.066	108.066	SAE		2168	s_GA3 [4787]	NOT GIVEN [4787]				QUATERNARY [4787]	5	6	1982		VOL					WR [4787]	54.54	1		18.09				9.17	7.96	3.91	0.21		0.82	3.1	0.18
[4787]	CONVERGENT MARGIN	SUNDA ARC / SUNDA ARC / JAVA / GALUNGGUNG	BANDUNG	-7.25	-7.25	108.066	108.066	SAE		2168	s_GA4 [4787]	NOT GIVEN [4787]				QUATERNARY [4787]	24	6	1982		VOL					WR [4787]	51.99	0.89		18.6				8.26	9.88	5.7	0.19		0.54	2.91	0.12
[4787]	CONVERGENT MARGIN	SUNDA ARC / SUNDA ARC / JAVA / GALUNGGUNG	MALAGANTI	-7.25	-7.25	108.066	108.066	SAE		2168	s_GA5 [4787]	NOT GIVEN [4787]				QUATERNARY [4787]	25	6	1982		VOL					WR [4787]	50.23	0.77		18.15				7.8	11.12	7.86	0.19		0.46	2.46	0.09
[4787]	CONVERGENT MARGIN	SUNDA ARC / SUNDA ARC / JAVA / GALUNGGUNG	CIKASASAH	-7.25	-7.25	108.066	108.066	SAE		2168	s_GA6 [4787]	SAND [4787]				QUATERNARY [4787]	13	7	1982		SED					WR [4787]	48.47	0.72		15.14				8.94	11.31	11.64	0.22		0.37	2.14	0.07
[4787]	CONVERGENT MARGIN	SUNDA ARC / SUNDA ARC / JAVA / GALUNGGUNG	WEST JAVA	-7.25	-7.25	108.066	108.066	SAE		2168	s_13340 [4787]	SAND [4787]				QUATERNARY [4787]	13	7	1982		SED					WR [4787]	49.68	0.71		15.92				8.31	10.9	10.57	0.15		0.36	2.39	0.09
[4787]	CONVERGENT MARGIN	SUNDA ARC / SUNDA ARC / JAVA / GALUNGGUNG	CIKASASAH	-7.25	-7.25	108.066	108.066	SAE		2168	s_GA7 [4787]	NOT GIVEN [4787]				QUATERNARY [4787]	13	8	1982		VOL					WR [4787]	51.6	0.91		19.31				8.6	9.82	5.58	0.2		0.46	2.44	0.12
[4787]	CONVERGENT MARGIN	SUNDA ARC / SUNDA ARC / JAVA / GALUNGGUNG	BANDUNG	-7.25	-7.25	108.066	108.066	SAE		2168	s_GA8 [4787]	NOT GIVEN [4787]				QUATERNARY [4787]	26	8	1982		VOL					WR [4787]	50.76	0.93		18.22				8.4	11.77	5.69	0.19		0.47	2.53	0.11
[4787]	CONVERGENT MARGIN	SUNDA ARC / SUNDA ARC / JAVA / GALUNGGUNG	SINAGAR	-7.25	-7.25	108.066	108.066	SAE		2168	s_GA9 [4787]	NOT GIVEN [4787]				QUATERNARY [4787]	26	8	1982		VOL					WR [4787]	51.07	0.99		18.41				8.96	10.39	5.73	0.2		0.52	2.61	0.12
[4787]	CONVERGENT MARGIN	SUNDA ARC / SUNDA ARC / JAVA / GALUNGGUNG	WEST JAVA	-7.25	-7.25	108.066	108.066	SAE		2168	s_13341 [4787]	SILT [4787]				QUATERNARY [4787]	26	8	1982		SED					WR [4787]	51.65	0.94		18.61				8.58	10.06	5.72	0.14		0.47	2.74	0.13
[4787]	CONVERGENT MARGIN	SUNDA ARC / SUNDA ARC / JAVA / GALUNGGUNG	CIKASASAH	-7.25	-7.25	108.066	108.066	SAE		2168	s_GA10 [4787]	SAND [4787]				QUATERNARY [4787]	29	8	1982		SED					WR [4787]	47.64	0.74		15.16				9.36	10.59	12.77	0.22		0.36	2.04	0.08
[4787]	CONVERGENT MARGIN	SUNDA ARC / SUNDA ARC / JAVA / GALUNGGUNG	WEST JAVA	-7.25	-7.25	108.066	108.066	SAE		2168	s_13342 [4787]	SAND [4787]				QUATERNARY [4787]	4	9	1982		SED					WR [4787]	49.39	0.74		16.03				8.51	10.78	10.59	0.16		0.34	2.4	0.11
[4787]	CONVERGENT MARGIN	SUNDA ARC / SUNDA ARC / JAVA / GALUNGGUNG	KEDUNG	-7.25	-7.25	108.066	108.066	SAE		2168	s_GA11 [4787]	SAND [4787]				QUATERNARY [4787]	9	9	1982		SED					WR [4787]	46.63	0.73		14.75				9.56	10.72	14.01	0.23		0.33	1.92	0.06
[4787]	CONVERGENT MARGIN	SUNDA ARC / SUNDA ARC / JAVA / GALUNGGUNG	SINAGAR	-7.25	-7.25	108.066	108.066	SAE		2168	s_GA18 [4787]	SAND [4787]				QUATERNARY [4787]	11	9	1982		SED					WR [4787]	48.8	0.89		16.45				9.28	10.8	9.69	0.22		0.41	2.33	0.09
[4787]	CONVERGENT MARGIN	SUNDA ARC / SUNDA ARC / JAVA / GALUNGGUNG	WERIRANG	-7.25	-7.25	108.066	108.066	SAE		2168	s_GA12 [4787]	NOT GIVEN [4787]				QUATERNARY [4787]	16	9	1982		VOL					WR [4787]	49.01	0.82		15.51				8.87	11	11.13	0.22		0.34	2.04	0.08
[4787]	CONVERGENT MARGIN	SUNDA ARC / SUNDA ARC / JAVA / GALUNGGUNG	CIKASASAH	-7.25	-7.25	108.066	108.066	SAE		2168	s_GA15 [4787]	SAND [4787]				QUATERNARY [4787]	16	9	1982		SED					WR [4787]	48.82	0.81		16				9.04	10.6	10.88	0.2		0.36	2.21	0.07
[4787]	CONVERGENT MARGIN	SUNDA ARC / SUNDA ARC / JAVA / GALUNGGUNG	CIKASASAH	-7.25	-7.25	108.066	108.066	SAE		2168	s_GA16 [4787]	NOT GIVEN [4787]				QUATERNARY [4787]	19	9	1982		VOL					WR [4787]	50.61	1.04		17.9				8.89	10.86	6.15	0.21		0.49	2.75	0.11
[4787]	CONVERGENT MARGIN	SUNDA ARC / SUNDA ARC / JAVA / GALUNGGUNG	WEST JAVA	-7.25	-7.25	108.066	108.066	SAE		2168	s_13344 [4787]	NOT GIVEN [4787]				QUATERNARY [4787]	16	9	1982		VOL					WR [4787]	48.82	0.8		15.57				8.85	11.27	10.95	0.16		0.35	2.16	0.08
[4787]	CONVERGENT MARGIN	SUNDA ARC / SUNDA ARC / JAVA / GALUNGGUNG	WEST JAVA	-7.25	-7.25	108.066	108.066	SAE		2168	s_13347 [4787]	NOT GIVEN [4787]				QUATERNARY [4787]	25	9	1982		VOL					WR [4787]	48.9	0.81		15.76				8.86	11.26	10.71	0.15		0.34	2.15	0.09
[4787]	CONVERGENT MARGIN	SUNDA ARC / SUNDA ARC / JAVA / GALUNGGUNG	SARKACANG	-7.25	-7.25	108.066	108.066	SAE		2168	s_GA26 [4787]	SAND [4787]				QUATERNARY [4787]	9	11	1982		SED					WR [4787]	48.08	0.85		15.78				9.25	12.02	10.27	0.22		0.36	2.08	0.07
[4787]	CONVERGENT MARGIN	SUNDA ARC / SUNDA ARC / JAVA / GALUNGGUNG	SARKACANG	-7.25	-7.25	108.066	108.066	SAE		2168	s_GA19 [4787]	SAND [4787]				QUATERNARY [4787]	18	11	1982		SED					WR [4787]	48.51	0.84		15.88				8.97	11.08	10.76	0.21		0.39	2.27	0.09
[4787]	CONVERGENT MARGIN	SUNDA ARC / SUNDA ARC / JAVA / GALUNGGUNG	WEST JAVA	-7.25	-7.25	108.066	108.066	SAE		2168	s_GA27 [4787]	NOT GIVEN [4787]				QUATERNARY [4787]	18	11	1982		VOL					WR [4787]	48.72	0.83		15.69				9.09	10.98	10.96	0.22		0.36	2.05	0.08
[4787]	CONVERGENT MARGIN	SUNDA ARC / SUNDA ARC / JAVA / GALUNGGUNG	WEST JAVA	-7.25	-7.25	108.066	108.066	SAE		2168	s_13349 [4787]	SAND [4787]				QUATERNARY [4787]	18	11	1982		SED					WR [4787]	48.64	0.81		16.21				9.07	10.89	10.51	0.16		0.36	2.23	0.1
[4787]	CONVERGENT MARGIN	SUNDA ARC / SUNDA ARC / JAVA / GALUNGGUNG	SINAGAR	-7.25	-7.25	108.066	108.066	SAE		2168	s_GA23 [4787]	SAND [4787]				QUATERNARY [4787]	25	11	1982		SED					WR [4787]	46.71	0.74		15.27				9.26	11.46	13.04	0.22		0.31	1.9	0.06
[4787]	CONVERGENT MARGIN	SUNDA ARC / SUNDA ARC / JAVA / GALUNGGUNG	SARKACANG	-7.25	-7.25	108.066	108.066	SAE		2168	s_GA24 [4787]	SAND [4787]				QUATERNARY [4787]	25	11	1982		SED					WR [4787]	47.83	0.82		15.89				9.12	11.66	10.78	0.22		0.37	2.21	0.08
[4787]	CONVERGENT MARGIN	SUNDA ARC / SUNDA ARC / JAVA / GALUNGGUNG	WEST JAVA	-7.25	-7.25	108.066	108.066	SAE		2168	s_13350 [4787]	NOT GIVEN [4787]				QUATERNARY [4787]		12	1982		VOL					WR [4787]	48.84	0.79		15.96				8.74	11.57	10.31	0.16		0.33	2.23	0.09
[4787]	CONVERGENT MARGIN	SUNDA ARC / SUNDA ARC / JAVA / GALUNGGUNG	WERIRANG	-7.25	-7.25	108.066	108.066	SAE		2168	s_GA28 [4787]	NOT GIVEN [4787]				QUATERNARY [4787]	3	12	1982		VOL					WR [4787]	50.69	0.89		18.97				8.36	10.81	6.06	0.21		0.36	2.59	0.13
[4787]	CONVERGENT MARGIN	SUNDA ARC / SUNDA ARC / JAVA / GALUNGGUNG	WEST JAVA	-7.25	-7.25	108.066	108.066	SAE		2168	s_13351 [4787]	NOT GIVEN [4787]				QUATERNARY [4787]	3	12	1982		VOL					WR [4787]	48.75	0.79		15.82				8.91	11.2	10.78	0.15		0.34	2.19	0.09
[4787]	CONVERGENT MARGIN	SUNDA ARC / SUNDA ARC / JAVA / GALUNGGUNG	WEST JAVA	-7.25	-7.25	108.066	108.066	SAE		2168	s_GA33 [4787]	NOT GIVEN [4787]				QUATERNARY [4787]	7	1	1982		VOL					WR [4787]	48.31	0.85		15.65				9.3	11.48	10.75	0.22		0.37	1.95	0.09
[4787]	CONVERGENT MARGIN	SUNDA ARC / SUNDA ARC / JAVA / GALUNGGUNG	WEST JAVA	-7.25	-7.25	108.066	108.066	SAE		2168	s_13353 [4787]	NOT GIVEN [4787]				QUATERNARY [4787]	7	1	1982		VOL					WR [4787]	49.2	0.82		16.21				8.88	11.18	9.89	0.17		0.36	2.21	0.1
[4787]	CONVERGENT MARGIN	SUNDA ARC / SUNDA ARC / JAVA / GALUNGGUNG	WEST JAVA	-7.25	-7.25	108.066	108.066	SAE		2168	s_13314 [4787]	NOT GIVEN [4787]				QUATERNARY [4787]		1822	1822		VOL					WR [4787]	51.83	0.91		18.93				8.57	10.3	5.07	0.19		0.39	2.7	0.16
[4787]	CONVERGENT MARGIN	SUNDA ARC / SUNDA ARC / JAVA / GALUNGGUNG	WEST JAVA	-7.25	-7.25	108.066	108.066	SAE		2168	s_LH1 [4787]	BASALT [4787]									VOL					WR [4787]	52.79	0.81		19.48				7.98	10.01	4.02	0.17		0.37	3.32	0.15
[4787]	CONVERGENT MARGIN	SUNDA ARC / SUNDA ARC / JAVA / GALUNGGUNG	WEST JAVA	-7.25	-7.25	108.066	108.066	SAE		2168	s_13318 [4787]	NOT GIVEN [4787]				QUATERNARY [4787]		1918	1918		VOL					WR [4787]	56.51	0.89		18.39				7.28	7.3	4.01	0.09		0.74	3.76	0.22
[4786]	CONVERGENT MARGIN	SUNDA ARC / SUNDA ARC / JAVA / GUNTUR		-7.14	-7.14	107.33	107.33	SAE			s_GU3.1 [4786]	NOT GIVEN [4786]				QUATERNARY [4786]					VOL					WR [4786]	51.6	0.97		19.3		10			9.72	4.43	0.19		0.53	3.1	0.18
[4786]	CONVERGENT MARGIN	SUNDA ARC / SUNDA ARC / JAVA / GUNTUR		-7.14	-7.14	107.33	107.33	SAE			s_GU5.1-I [4786]	NOT GIVEN [4786]				QUATERNARY [4786]					VOL					WR [4786]	56.5	0.81		17.6		8.5			7.96	3.88	0.16		1.23	3.2	0.14
[4786]	CONVERGENT MARGIN	SUNDA ARC / SUNDA ARC / JAVA / GUNTUR		-7.14	-7.14	107.33	107.33	SAE			s_GU5.1-II [4786]	NOT GIVEN [4786]				QUATERNARY [4786]					VOL					WR [4786]
[4786]	CONVERGENT MARGIN	SUNDA ARC / SUNDA ARC / LOMBLEN / WERUNG		-8.54	-8.54	123.59	123.59	SAE			s_23-5-5 [4786]	NOT GIVEN [4786]				QUATERNARY [4786]					VOL					WR [4786]	51.5	0.89		18.1		11.94			10.13	4.54	0.233		0.31	2.19	0.162
[4590]	CONVERGENT MARGIN	SUNDA ARC / SUNDA ARC / KRAKATAU ISLANDS - ANAK KRAKATAU / KRAKATAU		-6.1	-6.1	105.42	105.42	SAE			s_7414 [4590]	DACITE [4590]									VOL					WR [4590]	63.74	1.05		15.51				6	4.93	2	0.14		1.91	4.24	0.26
[4590]	CONVERGENT MARGIN	SUNDA ARC / SUNDA ARC / KRAKATAU ISLANDS - ANAK KRAKATAU / KRAKATAU		-6.1	-6.1	105.42	105.42	SAE			s_11498 [4590]	ANDESITE [4590]									VOL					WR [4590]	54.99	1.12		17.82				8.26	8.51	4.26	0.18		0.89	3.54	0.31
[4590]	CONVERGENT MARGIN	SUNDA ARC / SUNDA ARC / JAVA / MERAPI		-7.533	-7.533	110.433	110.433	SAE			s_7421 [4590]	ANDESITE, BASALTIC [4590]									VOL					WR [4590]	53.5	0.9		18.7				8.3	8.94	3	0.21		2.05	3.56	0.3
[4590]	CONVERGENT MARGIN	SUNDA ARC / SUNDA ARC / JAVA / MERAPI		-7.533	-7.533	110.433	110.433	SAE			s_7678 [4590]	ANDESITE [4590]									VOL					WR [4590]	60.77	0.82		16.57				6.76	5.55	2.9	0.14		2.49	3.58	0.2
[4590]	CONVERGENT MARGIN	SUNDA ARC / SUNDA ARC / JAVA / SEMERU		-8.1	-8.1	112.8	112.8	SAE			s_7422 [4590]	ANDESITE [4590]									VOL					WR [4590]	57.2	0.77		19.41				7.11	7.57	2.44	0.18		1.32	3.73	0.19
[4590]	CONVERGENT MARGIN	SUNDA ARC / SUNDA ARC / JAVA / LAMONGAN		-8	-8	113.34	113.34	SAE			s_7423 [4590]	BASALT [4590]									VOL					WR [4590]	51	1.03		19.12				10.64	9.04	4.23	0.2		0.92	3.29	0.18
[4590]	CONVERGENT MARGIN	SUNDA ARC / SUNDA ARC / JAVA / GALUNGGUNG		-7.25	-7.25	108.05	108.05	SAE			s_9047 [4590]	BASALT [4590]									VOL					WR [4590]	52	1.04		20.25				8.04	9.84	3.55	0.16		0.7	3.26	0.2
[4590]	CONVERGENT MARGIN	SUNDA ARC / SUNDA ARC / JAVA / KELUD(KELUT)	SUMBING CONE	-7.93	-7.93	112.31	112.31	SAE			s_71-1002 [4590]	ANDESITE [4590]									VOL					WR [4590]
[4590]	CONVERGENT MARGIN	SUNDA ARC / SUNDA ARC / BALI / BATUR		-8.24	-8.24	115.38	115.38	SAE			s_13672 [4590]	ANDESITE, BASALTIC [4590]									VOL					WR [4590]	54.42	1.05		18.83				8.47	8.58	2.96	0.19		1.26	3.78	0.25
[4590]	CONVERGENT MARGIN	SUNDA ARC / SUNDA ARC / JAVA / MURIAH		-7.5	-7.5	110.8	110.8	SAE			s_71-969 [4590]	NOT GIVEN [4590]									VOL					WR [4590]
[4590]	CONVERGENT MARGIN	SUNDA ARC / SUNDA ARC / JAVA / MURIAH		-7.5	-7.5	110.8	110.8	SAE			s_71-970 [4590]	NOT GIVEN [4590]									VOL					WR [4590]
[4590]	CONVERGENT MARGIN	SUNDA ARC / SUNDA ARC / JAVA / PAPANDAYAN		-7.32	-7.32	107.73	107.73	SAE			s_71-985 [4590]	NOT GIVEN [4590]									VOL					WR [4590]
[4777]	CONVERGENT MARGIN	SUNDA ARC / SUNDA ARC / SUMATRA / TOBA	SI GURA GURA	1.5	3.5	98	100	SAE			s_ID680 [4777]	NOT GIVEN [4777]	74000 [4777]	74000 [4777]		QUATERNARY [4777]					VOL					WR [4777]	70	0.37		13.9		2	0.9		1.8	0.8	0.06		5.2	3.4	0.06	1.4
[4777]	CONVERGENT MARGIN	SUNDA ARC / SUNDA ARC / SUMATRA / TOBA	SI GURA GURA	1.5	3.5	98	100	SAE			s_ID680 [4777]	NOT GIVEN [4777]	74000 [4777]	74000 [4777]		QUATERNARY [4777]					VOL					GL [4777]	72.2	0.11		12.9		0.3	0.7		2.2	0.35	0.06		5.1	2.8	0.03	3.1
[20488]	CONVERGENT MARGIN	SUNDA ARC / SUNDA ARC / JAVA / MERAPI	CENTRAL JAVA, 2010 ERUPTION	-7.533	-7.533	110.433	110.433	SAE			s_M11-96 [20488]	ANDESITE, BASALTIC [20488]									VOL					WR [20488]	53.34	0.79		19.2				7.52	8.62	2.74	0.19		2.01	3.64	0.31
[20488]	CONVERGENT MARGIN	SUNDA ARC / SUNDA ARC / JAVA / MERAPI	CENTRAL JAVA, 2010 ERUPTION	-7.533	-7.533	110.433	110.433	SAE			s_M11-103 [20488]	ANDESITE, BASALTIC [20488]									VOL					WR [20488]	53.77	0.78		18.99				7.45	8.46	2.74	0.2		2.06	3.69	0.31
[20488]	CONVERGENT MARGIN	SUNDA ARC / SUNDA ARC / JAVA / MERAPI	CENTRAL JAVA, 2010 ERUPTION	-7.533	-7.533	110.433	110.433	SAE			s_M11-104 [20488]	ANDESITE, BASALTIC [20488]									VOL					WR [20488]	53.69	0.76		19.04				7.31	8.41	2.65	0.2		2.06	3.69	0.31
[20488]	CONVERGENT MARGIN	SUNDA ARC / SUNDA ARC / JAVA / MERAPI	CENTRAL JAVA, 2010 ERUPTION	-7.533	-7.533	110.433	110.433	SAE			s_M11-130 [20488]	ANDESITE, BASALTIC [20488]									VOL					WR [20488]	53.38	0.79		19.14				7.63	8.7	2.8	0.2		2	3.62	0.3
[20488]	CONVERGENT MARGIN	SUNDA ARC / SUNDA ARC / JAVA / MERAPI	CENTRAL JAVA, 2010 ERUPTION	-7.533	-7.533	110.433	110.433	SAE			s_M11-135 [20488]	BASALT [20488]									VOL					WR [20488]	51.98	0.85		19.01				8.16	8.85	3	0.2		2	3.52	0.31
[20488]	CONVERGENT MARGIN	SUNDA ARC / SUNDA ARC / JAVA / MERAPI	CENTRAL JAVA, 2010 ERUPTION	-7.533	-7.533	110.433	110.433	SAE			s_M11-136C [20488]	ANDESITE, BASALTIC [20488]									VOL					WR [20488]	53.94	0.76		19.2				7.23	8.34	2.56	0.19		2.09	3.78	0.3
[4827]	CONVERGENT MARGIN	SUNDA ARC / SUNDA ARC / JAVA / MERAPI	1995 DOME	-7.533	-7.533	110.433	110.433	SAE			s_M95AL [4827]	NOT GIVEN [4827]				HOLOCENE [4827]			1995		VOL					GL [4827]	74.3	0.43		12.6				2.52	0.49	0.18	0.09		6.02	3.79
[4827]	CONVERGENT MARGIN	SUNDA ARC / SUNDA ARC / JAVA / MERAPI	1995 DOME	-7.533	-7.533	110.433	110.433	SAE			s_M95C [4827]	NOT GIVEN [4827]				HOLOCENE [4827]			1995		VOL					GL [4827]	75.3	0.48		12.4				2.35	0.51	0.17	0.1		5.92	3.5
[4827]	CONVERGENT MARGIN	SUNDA ARC / SUNDA ARC / JAVA / MERAPI	1995 DOME	-7.533	-7.533	110.433	110.433	SAE			s_M95D [4827]	NOT GIVEN [4827]				HOLOCENE [4827]			1995		VOL					GL [4827]	74.5	0.42		11.8				2.43	0.51	0.16	0.11		5.59	3.08
[4827]	CONVERGENT MARGIN	SUNDA ARC / SUNDA ARC / JAVA / MERAPI	1995 DOME	-7.533	-7.533	110.433	110.433	SAE			s_M95G [4827]	NOT GIVEN [4827]				HOLOCENE [4827]			1995		VOL					GL [4827]	75.7	0.44		12.6				2.1	0.58	0.11	0.07		6.09	3.31
[4827]	CONVERGENT MARGIN	SUNDA ARC / SUNDA ARC / JAVA / MERAPI	1995 DOME	-7.533	-7.533	110.433	110.433	SAE			s_M95E [4827]	NOT GIVEN [4827]				HOLOCENE [4827]			1995		VOL					GL [4827]	74.6	0.52		12.3				2.24	0.54	0.14	0.02		5.98	3.65
[4827]	CONVERGENT MARGIN	SUNDA ARC / SUNDA ARC / JAVA / MERAPI	1995 DOME	-7.533	-7.533	110.433	110.433	SAE			s_M95L [4827]	NOT GIVEN [4827]				HOLOCENE [4827]			1995		VOL					GL [4827]	75.2	0.38		12.5				1.57	0.5	0.07	0.07		6.21	3.69
[4827]	CONVERGENT MARGIN	SUNDA ARC / SUNDA ARC / JAVA / MERAPI	AIRFALL MATERIAL FROM NOVALLEY 1994 COLLAPSE	-7.533	-7.533	110.433	110.433	SAE			s_M81B [4827]	NOT GIVEN [4827]				HOLOCENE [4827]		11	1994		VOL					GL [4827]	66.1	0.53		15.2				3.61	2.06	0.73	0.13		5.08	3.54
[4827]	CONVERGENT MARGIN	SUNDA ARC / SUNDA ARC / JAVA / MERAPI	AIRFALL MATERIAL FROM NOVALLEY 1994 COLLAPSE	-7.533	-7.533	110.433	110.433	SAE			s_M65B-A [4827]	NOT GIVEN [4827]				HOLOCENE [4827]		11	1994		VOL					GL [4827]	66.1	0.54		14.5				3.48	1.54	0.58	0.11		5.9	3.91
[4827]	CONVERGENT MARGIN	SUNDA ARC / SUNDA ARC / JAVA / MERAPI	AIRFALL MATERIAL FROM NOVALLEY 1994 COLLAPSE	-7.533	-7.533	110.433	110.433	SAE			s_M65B-B [4827]	NOT GIVEN [4827]				HOLOCENE [4827]		11	1994		VOL					GL [4827]	64.7	0.5		15.5				4.1	2.49	0.75	0.09		5.69	3.72
[4827]	CONVERGENT MARGIN	SUNDA ARC / SUNDA ARC / JAVA / MERAPI	AIRFALL MATERIAL FROM NOVALLEY 1994 COLLAPSE	-7.533	-7.533	110.433	110.433	SAE			s_M65B-C [4827]	NOT GIVEN [4827]				HOLOCENE [4827]		11	1994		VOL					GL [4827]	74.5	0.62		12.3				0.96	0.18	0.25	0.12		5.87	2.92
[4827]	CONVERGENT MARGIN	SUNDA ARC / SUNDA ARC / JAVA / MERAPI	AIRFALL MATERIAL FROM NOVALLEY 1994 COLLAPSE	-7.533	-7.533	110.433	110.433	SAE			s_M65B-D [4827]	NOT GIVEN [4827]				HOLOCENE [4827]		11	1994		VOL					GL [4827]	72.2	0.47		12.1				2.13	0.44	0.15	0.08		6.23	3.52
[4827]	CONVERGENT MARGIN	SUNDA ARC / SUNDA ARC / JAVA / MERAPI	AIRFALL MATERIAL FROM NOVALLEY 1994 COLLAPSE	-7.533	-7.533	110.433	110.433	SAE			s_M65B-E [4827]	NOT GIVEN [4827]				HOLOCENE [4827]		11	1995		VOL					GL [4827]	72.6	0.52		11.7				2.5	0.44	0.12	0.11		6.3	3.42
[4776]	CONVERGENT MARGIN	SUNDA ARC / SUNDA ARC / SUMATRA / TOBA	YOUNGEST TOBA TUFF (YTT)	2.3	2.9	98.5	99.2	SAE			s_21A5G [4776]	NOT GIVEN [4776]	74000 [4776]	74000 [4776]		QUATERNARY [4776]					VOL					GL [4776]
[4776]	CONVERGENT MARGIN	SUNDA ARC / SUNDA ARC / SUMATRA / TOBA	MIDDLE TOBA TUFF (MTT)	1.5	3.5	98	100	SAE			s_7G [4776]	NOT GIVEN [4776]									VOL					GL [4776]
[4776]	CONVERGENT MARGIN	SUNDA ARC / SUNDA ARC / SUMATRA / TOBA	OLDEST TOBA TUFF (OTT)	1.5	3.5	98	100	SAE			s_15AG [4776]	NOT GIVEN [4776]	74000 [4776]	74000 [4776]		QUATERNARY [4776]					VOL					GL [4776]
[4776]	CONVERGENT MARGIN	SUNDA ARC / SUNDA ARC / SUMATRA / TOBA	OLDEST TOBA TUFF (OTT)	1.5	3.5	98	100	SAE			s_27G [4776]	NOT GIVEN [4776]	74000 [4776]	74000 [4776]		QUATERNARY [4776]					VOL					GL [4776]
[4776]	CONVERGENT MARGIN	SUNDA ARC / SUNDA ARC / SUMATRA / TOBA	YOUNGEST TOBA TUFF (YTT)	2.3	2.9	98.5	99.2	SAE			s_21A5 [4776]	NOT GIVEN [4776]	74000 [4776]	74000 [4776]		QUATERNARY [4776]					VOL					WR [4776]
[4776]	CONVERGENT MARGIN	SUNDA ARC / SUNDA ARC / SUMATRA / TOBA	YOUNGEST TOBA TUFF (YTT)	2.3	2.9	98.5	99.2	SAE			s_20A2 [4776]	NOT GIVEN [4776]	74000 [4776]	74000 [4776]		QUATERNARY [4776]					VOL					WR [4776]
[20520]	CONVERGENT MARGIN	SUNDA ARC / SUNDA ARC / JAVA / MERAPI	CENTRAL JAVA, 20/5/2006 ERUPTION, KALI BEBENG	-7.533	-7.533	110.433	110.433	SAE			s_ME08-11-01 [20520]	ANDESITE, BASALTIC [20520]									VOL					WR [20520]	54.9	0.74		18.96				6.97	8.1	2.46	0.2		2.14	3.9	0.32
[20520]	CONVERGENT MARGIN	SUNDA ARC / SUNDA ARC / JAVA / MERAPI	CENTRAL JAVA, 20/5/2006 ERUPTION, KALI BEBENG	-7.533	-7.533	110.433	110.433	SAE			s_ME08-11-02 [20520]	ANDESITE, BASALTIC [20520]									VOL					WR [20520]	54.85	0.72		18.89				6.9	8.12	2.45	0.2		2.13	3.86	0.3
[20520]	CONVERGENT MARGIN	SUNDA ARC / SUNDA ARC / JAVA / MERAPI	CENTRAL JAVA, 20/5/2006 ERUPTION, KALI BEBENG	-7.533	-7.533	110.433	110.433	SAE			s_ME08-11-03 [20520]	ANDESITE, BASALTIC [20520]									VOL					WR [20520]	55.05	0.72		19.03				6.76	8.07	2.39	0.19		2.14	3.88	0.3
[20520]	CONVERGENT MARGIN	SUNDA ARC / SUNDA ARC / JAVA / MERAPI	CENTRAL JAVA, 20/5/2006 ERUPTION, KALI BEBENG	-7.533	-7.533	110.433	110.433	SAE			s_ME08-12 [20520]	ANDESITE, BASALTIC [20520]									VOL					WR [20520]	55.78	0.71		19.24				6.7	7.94	2.37	0.19		2.18	3.89	0.3
[20520]	CONVERGENT MARGIN	SUNDA ARC / SUNDA ARC / JAVA / MERAPI	CENTRAL JAVA, 2010 ERUPTION, LOBE	-7.533	-7.533	110.433	110.433	SAE			s_ME08-05-01 [20520]	ANDESITE, BASALTIC [20520]									VOL					WR [20520]	55.27	0.72		19.08				6.79	8.01	2.39	0.19		2.16	3.91	0.3
[20520]	CONVERGENT MARGIN	SUNDA ARC / SUNDA ARC / JAVA / MERAPI	CENTRAL JAVA, 2010 ERUPTION, LOBE	-7.533	-7.533	110.433	110.433	SAE			s_ME08-05-02 [20520]	ANDESITE, BASALTIC [20520]									VOL					WR [20520]	55.31	0.71		19.04				6.69	7.97	2.35	0.19		2.17	3.92	0.3
[20520]	CONVERGENT MARGIN	SUNDA ARC / SUNDA ARC / JAVA / MERAPI	CENTRAL JAVA, 2010 ERUPTION, LOBE	-7.533	-7.533	110.433	110.433	SAE			s_ME08-06 [20520]	ANDESITE, BASALTIC [20520]									VOL					WR [20520]	55.75	0.71		19.36				6.74	8.1	2.36	0.19		2.16	3.95	0.31
[20520]	CONVERGENT MARGIN	SUNDA ARC / SUNDA ARC / JAVA / MERAPI	CENTRAL JAVA, 2010 ERUPTION, LOBE	-7.533	-7.533	110.433	110.433	SAE			s_ME08-09-02 [20520]	ANDESITE, BASALTIC [20520]									VOL					WR [20520]	55.27	0.71		19.03				6.69	7.98	2.32	0.19		2.17	3.9	0.31
[20520]	CONVERGENT MARGIN	SUNDA ARC / SUNDA ARC / JAVA / MERAPI	CENTRAL JAVA, 2010 ERUPTION, LOBE	-7.533	-7.533	110.433	110.433	SAE			s_ME08-09-03 [20520]	ANDESITE, BASALTIC [20520]									VOL					WR [20520]	55.11	0.71		18.94				6.76	8.02	2.38	0.19		2.16	3.86	0.31
[20520]	CONVERGENT MARGIN	SUNDA ARC / SUNDA ARC / JAVA / MERAPI	CENTRAL JAVA, 2010 ERUPTION, LOBE	-7.533	-7.533	110.433	110.433	SAE			s_ME08-09-04 [20520]	ANDESITE, BASALTIC [20520]									VOL					WR [20520]	54.84	0.73		18.9				6.92	8.03	2.42	0.2		2.13	3.85	0.31
[20520]	CONVERGENT MARGIN	SUNDA ARC / SUNDA ARC / JAVA / MERAPI	CENTRAL JAVA, 2010 ERUPTION, LOBE	-7.533	-7.533	110.433	110.433	SAE			s_ME08-09-05 [20520]	ANDESITE, BASALTIC [20520]									VOL					WR [20520]	55.2	0.71		19.04				6.64	7.95	2.32	0.19		2.18	3.95	0.31
[20520]	CONVERGENT MARGIN	SUNDA ARC / SUNDA ARC / JAVA / MERAPI	CENTRAL JAVA, 2010 ERUPTION, LOBE	-7.533	-7.533	110.433	110.433	SAE			s_ME08-08-03 [20520]	ANDESITE, BASALTIC [20520]									VOL					WR [20520]	55.54	0.7		19.1				6.64	7.89	2.28	0.19		2.19	3.97	0.3
[20520]	CONVERGENT MARGIN	SUNDA ARC / SUNDA ARC / JAVA / MERAPI	CENTRAL JAVA, 2010 ERUPTION, LOBE	-7.533	-7.533	110.433	110.433	SAE			s_ME08-02-01 [20520]	ANDESITE, BASALTIC [20520]									VOL					WR [20520]	55.08	0.7		19.05				6.59	7.92	2.27	0.19		2.17	3.92	0.3
[20520]	CONVERGENT MARGIN	SUNDA ARC / SUNDA ARC / JAVA / MERAPI	CENTRAL JAVA, 2010 ERUPTION, LOBE	-7.533	-7.533	110.433	110.433	SAE			s_ME08-02-02 [20520]	ANDESITE, BASALTIC [20520]									VOL					WR [20520]	55.42	0.72		19.05				6.81	8.05	2.38	0.19		2.15	3.92	0.3
[20520]	CONVERGENT MARGIN	SUNDA ARC / SUNDA ARC / JAVA / MERAPI	CENTRAL JAVA, 2010 ERUPTION, LOBE	-7.533	-7.533	110.433	110.433	SAE			s_ME08-03-01 [20520]	ANDESITE, BASALTIC [20520]									VOL					WR [20520]	55.38	0.71		19.2				6.68	7.99	2.32	0.19		2.17	3.95	0.3
[20520]	CONVERGENT MARGIN	SUNDA ARC / SUNDA ARC / JAVA / MERAPI	CENTRAL JAVA, 2010 ERUPTION, LOBE	-7.533	-7.533	110.433	110.433	SAE			s_ME08-03-02 [20520]	ANDESITE, BASALTIC [20520]									VOL					WR [20520]	55.15	0.72		18.85				6.87	8.01	2.45	0.2		2.15	3.88	0.32
[20520]	CONVERGENT MARGIN	SUNDA ARC / SUNDA ARC / JAVA / MERAPI	CENTRAL JAVA, 2010 ERUPTION, LOBE	-7.533	-7.533	110.433	110.433	SAE			s_ME08-04-01 [20520]	ANDESITE, BASALTIC [20520]									VOL					WR [20520]	55.27	0.72		19.04				6.76	8.06	2.39	0.19		2.15	3.88	0.31
[20520]	CONVERGENT MARGIN	SUNDA ARC / SUNDA ARC / JAVA / MERAPI	CENTRAL JAVA, 2010 ERUPTION, LOBE	-7.533	-7.533	110.433	110.433	SAE			s_ME08-04-02 [20520]	ANDESITE, BASALTIC [20520]									VOL					WR [20520]	55.18	0.72		18.9				6.8	8.03	2.41	0.2		2.15	3.89	0.31
[20520]	CONVERGENT MARGIN	SUNDA ARC / SUNDA ARC / JAVA / MERAPI	CENTRAL JAVA, 2010 ERUPTION, LOBE	-7.533	-7.533	110.433	110.433	SAE			s_ME08-04-03 [20520]	ANDESITE, BASALTIC [20520]									VOL					WR [20520]	55.4	0.71		19.08				6.73	8.03	2.37	0.19		2.15	3.94	0.31
[20520]	CONVERGENT MARGIN	SUNDA ARC / SUNDA ARC / JAVA / MERAPI	CENTRAL JAVA, 2006 ERUPTION, SUMMIT DOME	-7.533	-7.533	110.433	110.433	SAE			s_ME08-13-01 [20520]	ANDESITE, BASALTIC [20520]									VOL					WR [20520]	55.86	0.72		18.78				6.73	7.76	2.35	0.19		2.21	3.96	0.26
[20520]	CONVERGENT MARGIN	SUNDA ARC / SUNDA ARC / JAVA / MERAPI	CENTRAL JAVA, 2006 ERUPTION, SUMMIT DOME	-7.533	-7.533	110.433	110.433	SAE			s_ME08-13-02 [20520]	ANDESITE, BASALTIC [20520]									VOL					WR [20520]	55.32	0.71		18.84				6.65	7.67	2.3	0.19		2.16	3.92	0.26
[20520]	CONVERGENT MARGIN	SUNDA ARC / SUNDA ARC / JAVA / MERAPI	CENTRAL JAVA, 2006 ERUPTION, SUMMIT DOME	-7.533	-7.533	110.433	110.433	SAE			s_ME08-13-03 [20520]	ANDESITE, BASALTIC [20520]									VOL					WR [20520]	55.08	0.71		18.62				6.74	7.74	2.36	0.19		2.15	3.84	0.29
[20520]	CONVERGENT MARGIN	SUNDA ARC / SUNDA ARC / JAVA / MERAPI	CENTRAL JAVA, 2010 ERUPTION, KALI GENDOL	-7.533	-7.533	110.433	110.433	SAE			s_M11-01 [20520]	ANDESITE, BASALTIC [20520]									VOL					WR [20520]	54.04	0.74		19.14				6.96	8.22	2.49	0.19		2.05	3.84	0.31
[20520]	CONVERGENT MARGIN	SUNDA ARC / SUNDA ARC / JAVA / MERAPI	CENTRAL JAVA, 2010 ERUPTION, KALI GENDOL	-7.533	-7.533	110.433	110.433	SAE			s_M11-04 [20520]	ANDESITE, BASALTIC [20520]									VOL					WR [20520]	55.4	0.73		19.12				6.88	7.96	2.34	0.19		2.17	4	0.32
[20520]	CONVERGENT MARGIN	SUNDA ARC / SUNDA ARC / JAVA / MERAPI	CENTRAL JAVA, 2010 ERUPTION, KALI GENDOL	-7.533	-7.533	110.433	110.433	SAE			s_M11-15 [20520]	ANDESITE, BASALTIC [20520]									VOL					WR [20520]	54.34	0.74		19.19				7.07	8.2	2.46	0.19		2.09	3.7	0.32
[20520]	CONVERGENT MARGIN	SUNDA ARC / SUNDA ARC / JAVA / MERAPI	CENTRAL JAVA, 2010 ERUPTION, KALI GENDOL	-7.533	-7.533	110.433	110.433	SAE			s_M11-27 [20520]	ANDESITE, BASALTIC [20520]									VOL					WR [20520]	54.8	0.72		19.06				6.8	7.9	2.34	0.19		2.13	3.85	0.32
[4962]	CONVERGENT MARGIN	SUNDA ARC / SUNDA ARC / BALI / BATUR	STRATOVOLCANO, PRECALDERA	-8.23	-8.23	115.37	115.37	SAE			s_67336 [4962]	BASALT [4962]									VOL					WR [4962]	55.18	1.29		16.09				9.68	6.92	2.95	0.25		2.11	3.89	0.47			0.21
[4962]	CONVERGENT MARGIN	SUNDA ARC / SUNDA ARC / BALI / BATUR	STRATOVOLCANO, PRECALDERA	-8.23	-8.23	115.37	115.37	SAE			s_67342 [4962]	BASALT [4962]									VOL					WR [4962]	58.58	1.33		15.29				8.46	5.06	1.8	0.23		3.38	3.51	0.61			0.5
[4962]	CONVERGENT MARGIN	SUNDA ARC / SUNDA ARC / BALI / BATUR	STRATOVOLCANO, CALDERA	-8.23	-8.23	115.37	115.37	SAE			s_67331 [4962]	DACITE [4962]									VOL					WR [4962]	61.69	0.79		16.09				5.97	3.98	1.43	0.21		2.32	5.23	0.31			0.35
[4962]	CONVERGENT MARGIN	SUNDA ARC / SUNDA ARC / BALI / BATUR	STRATOVOLCANO, CALDERA	-8.23	-8.23	115.37	115.37	SAE			s_67273 [4962]	DACITE [4962]									VOL					WR [4962]	64.59	0.77		16.18				5.25	3.25	1.16	0.22		1.6	5.5	0.28			0.07
[4962]	CONVERGENT MARGIN	SUNDA ARC / SUNDA ARC / BALI / BATUR	STRATOVOLCANO, CALDERA	-8.23	-8.23	115.37	115.37	SAE			s_67294 [4962]	DACITE [4962]									VOL					WR [4962]	65.83	0.55		15.25				4.25	2.05	0.56	0.18		2.66	5.16	0.14			0.54
[4962]	CONVERGENT MARGIN	SUNDA ARC / SUNDA ARC / BALI / BATUR	STRATOVOLCANO, POSTCALDERA	-8.23	-8.23	115.37	115.37	SAE			s_67238 [4962]	BASALT [4962]								VESICULAR [4962]	VOL					WR [4962]	52.94	1.02		18.16				9.18	8.78	3.62	0.21		1.29	3.63	0.23			0.42
[4962]	CONVERGENT MARGIN	SUNDA ARC / SUNDA ARC / BALI / BATUR	STRATOVOLCANO, POSTCALDERA	-8.23	-8.23	115.37	115.37	SAE			s_67266 [4962]	BASALT [4962]								VESICULAR [4962]	VOL					WR [4962]	54.86	1.03		18.57				8.31	8.2	2.68	0.2		0.94	3.81	0.27			0.08
[4927]	CONVERGENT MARGIN	SUNDA ARC / SUNDA ARC / JAVA / SLAMET		-7.24	-7.24	109.21	109.21	SAE		3418	s_S116 [4927]	BASALT [4927]									VOL					WR [4927]	50.4	1.62		18.3				9.71	9.18	0.17	4.88		1.8	3.61
[4927]	CONVERGENT MARGIN	SUNDA ARC / SUNDA ARC / JAVA / SLAMET		-7.24	-7.24	109.21	109.21	SAE		3418	s_S146 [4927]	BASALT [4927]									VOL					WR [4927]	50.3	1.91		17.2				11.2	8.57	0.2	4.73		1.67	3.63
[4927]	CONVERGENT MARGIN	SUNDA ARC / SUNDA ARC / JAVA / SLAMET		-7.24	-7.24	109.21	109.21	SAE		3418	s_S152 [4927]	BASALT [4927]									VOL					WR [4927]	52.1	1.55		18.3				9.33	8.54	0.18	4.58		1.26	3.81
[4927]	CONVERGENT MARGIN	SUNDA ARC / SUNDA ARC / JAVA / SLAMET		-7.24	-7.24	109.21	109.21	SAE		3418	s_C3 [4927]	BASALT [4927]									VOL					WR [4927]	52.9	1.22		18.1				9.26	8.62	0.18	4.53		1.09	3.82
[4927]	CONVERGENT MARGIN	SUNDA ARC / SUNDA ARC / JAVA / SLAMET		-7.24	-7.24	109.21	109.21	SAE		3418	s_S169 [4927]	BASALT [4927]									VOL					WR [4927]	51.2	1.07		19				9.49	10	0.19	4.63		1.28	2.9
[4927]	CONVERGENT MARGIN	SUNDA ARC / SUNDA ARC / JAVA / SLAMET		-7.24	-7.24	109.21	109.21	SAE		3418	s_S71 [4927]	BASALT [4927]									VOL					WR [4927]	54.7	1.39		17.6				8.78	7.87	0.17	3.69		1.89	3.72
[4927]	CONVERGENT MARGIN	SUNDA ARC / SUNDA ARC / JAVA / SLAMET		-7.24	-7.24	109.21	109.21	SAE		3418	s_S161 [4927]	BASALT [4927]									VOL					WR [4927]	54	1.1		18.7				8.72	8.35	0.17	3.55		1.5	3.69
[4927]	CONVERGENT MARGIN	SUNDA ARC / SUNDA ARC / JAVA / SLAMET		-7.24	-7.24	109.21	109.21	SAE		3418	s_S178 [4927]	BASALT [4927]									VOL					WR [4927]	56.1	1.22		18.2				8.33	7.21	0.15	3.26		1.74	3.54
[4927]	CONVERGENT MARGIN	SUNDA ARC / SUNDA ARC / JAVA / SLAMET		-7.24	-7.24	109.21	109.21	SAE		3418	s_S167 [4927]	BASALT [4927]									VOL					WR [4927]	63.2	0.59		18.5				4.7	4.63	0.12	1.36		2.75	4.02
[4927]	CONVERGENT MARGIN	SUNDA ARC / SUNDA ARC / JAVA / SLAMET		-7.24	-7.24	109.21	109.21	SAE		3418	s_S83 [4927]	BASALT [4927]									VOL					WR [4927]	56.1	0.73		18.3				7.73	8.13	0.17	3.8		1.64	3.29
[4927]	CONVERGENT MARGIN	SUNDA ARC / SUNDA ARC / JAVA / SLAMET		-7.24	-7.24	109.21	109.21	SAE		3418	s_S90 [4927]	BASALT [4927]									VOL					WR [4927]	57.5	0.62		18.6				6.74	7.42	0.16	2.78		2.11	3.87
[4927]	CONVERGENT MARGIN	SUNDA ARC / SUNDA ARC / JAVA / SLAMET		-7.24	-7.24	109.21	109.21	SAE		3418	s_S31 [4927]	BASALT [4927]									VOL					WR [4927]	58.4	0.65		18.3				6.79	7.3	0.16	2.78		1.87	3.73
[4927]	CONVERGENT MARGIN	SUNDA ARC / SUNDA ARC / JAVA / SLAMET		-7.24	-7.24	109.21	109.21	SAE		3418	s_S25 [4927]	BASALT [4927]									VOL					WR [4927]	58.2	0.57		18.8				6.66	8.05	0.15	2.54		1.44	3.54
[4926]	CONVERGENT MARGIN	SUNDA ARC / SUNDA ARC / JAVA / BROMO	GUNUNG BROMO, TENGGER CALDERA	-7.92	-7.92	112.92	112.92	SAE		2100	s_MVG1 [4926]	NOT GIVEN [4926]									VOL					WR [4926]	61.51	0.55		17.09		2.53	3.24		5.46	1.67	0.19		1.35	3.79	0.21	0.81
[4926]	CONVERGENT MARGIN	SUNDA ARC / SUNDA ARC / JAVA / BROMO	GUNUNG BROMO, TENGGER CALDERA	-7.92	-7.92	112.92	112.92	SAE		2100	s_MVG2 [4926]	NOT GIVEN [4926]									VOL					WR [4926]	55.42	1.47		15.69		3.86	6.59		5.82	2.37	0.2		2.78	3.11	0.5	0.88
[4926]	CONVERGENT MARGIN	SUNDA ARC / SUNDA ARC / JAVA / BROMO	GUNUNG BROMO, TENGGER CALDERA	-7.92	-7.92	112.92	112.92	SAE		2100	s_MVG3 [4926]	NOT GIVEN [4926]									VOL					WR [4926]	58.01	1.17		15.66		6	2.59		4.73	1.86	0.19		2.97	3.85	0.51	1.09
[4926]	CONVERGENT MARGIN	SUNDA ARC / SUNDA ARC / JAVA / BROMO	GUNUNG BROMO, TENGGER CALDERA	-7.92	-7.92	112.92	112.92	SAE		2100	s_MVG4 [4926]	NOT GIVEN [4926]									VOL					WR [4926]	55.75	1.55		15.49		3	7.01		5.97	2.36	0.19		2.79	3.32	0.54	0.72
[4926]	CONVERGENT MARGIN	SUNDA ARC / SUNDA ARC / JAVA / BROMO	GUNUNG BROMO, TENGGER CALDERA	-7.92	-7.92	112.92	112.92	SAE		2100	s_MVG5 [4926]	NOT GIVEN [4926]									VOL					WR [4926]	53.83	1.2		16.92		2.2	7.28		7.53	3.54	0.17		1.76	2.93	0.28	0.75
[4926]	CONVERGENT MARGIN	SUNDA ARC / SUNDA ARC / JAVA / BROMO	GUNUNG BROMO, TENGGER CALDERA	-7.92	-7.92	112.92	112.92	SAE		2100	s_MVG6 [4926]	NOT GIVEN [4926]									VOL					WR [4926]	50.28	1.35		16.17		3.54	8.18		8.41	4.65	0.2		1.64	2.58	0.22	0.93
[4926]	CONVERGENT MARGIN	SUNDA ARC / SUNDA ARC / JAVA / BROMO	GUNUNG BROMO, TENGGER CALDERA	-7.92	-7.92	112.92	112.92	SAE		2100	s_MVG7 [4926]	NOT GIVEN [4926]									VOL					WR [4926]	50.02	1.03		18.94		6.72	3.05		9.48	4.54	0.18		0.88	2.81	0.22	0.35
[4926]	CONVERGENT MARGIN	SUNDA ARC / SUNDA ARC / JAVA / BROMO	GUNUNG BROMO, TENGGER CALDERA	-7.92	-7.92	112.92	112.92	SAE		2100	s_MVG8 [4926]	NOT GIVEN [4926]									VOL					WR [4926]	51.78	1.01		18.59		3.17	6.34		8.8	4.71	0.18		0.75	2.99	0.25	0.58
[4926]	CONVERGENT MARGIN	SUNDA ARC / SUNDA ARC / JAVA / BROMO	GUNUNG BROMO, TENGGER CALDERA	-7.92	-7.92	112.92	112.92	SAE		2100	s_MVG9 [4926]	NOT GIVEN [4926]									VOL					WR [4926]	50.36	1.16		18.49		3.2	7.01		9.47	4.38	0.19		0.9	2.75	0.25	0.59
[4926]	CONVERGENT MARGIN	SUNDA ARC / SUNDA ARC / JAVA / BROMO	GUNUNG BROMO, TENGGER CALDERA	-7.92	-7.92	112.92	112.92	SAE		2100	s_MVG10 [4926]	NOT GIVEN [4926]									VOL					WR [4926]	51.68	1.5		16.44		4.84	5.88		8.6	4.16	0.18		1.4	2.76	0.26	0.7
[4926]	CONVERGENT MARGIN	SUNDA ARC / SUNDA ARC / JAVA / BROMO	GUNUNG BROMO, TENGGER CALDERA	-7.92	-7.92	112.92	112.92	SAE		2100	s_MVG11 [4926]	NOT GIVEN [4926]									VOL					WR [4926]	58.77	1.18		15.93		5.61	3.03		4.96	2.03	0.19		2.95	3.97	0.55	0.01
[4926]	CONVERGENT MARGIN	SUNDA ARC / SUNDA ARC / JAVA / BROMO	GUNUNG BROMO, TENGGER CALDERA	-7.92	-7.92	112.92	112.92	SAE		2100	s_MVG12 [4926]	NOT GIVEN [4926]									VOL					WR [4926]	50.23	1.36		17.42		7.1	3.93		9.08	4.67	0.2		1.1	2.58	0.32	0.26
[4926]	CONVERGENT MARGIN	SUNDA ARC / SUNDA ARC / JAVA / BROMO	GUNUNG BROMO, TENGGER CALDERA	-7.92	-7.92	112.92	112.92	SAE		2100	s_MVG13 [4926]	NOT GIVEN [4926]									VOL					WR [4926]	49.68	0.91		19.14		2.86	6.37		9.4	5.34	0.18		0.59	2.79	0.18	0.97
[4926]	CONVERGENT MARGIN	SUNDA ARC / SUNDA ARC / JAVA / BROMO	GUNUNG BROMO, TENGGER CALDERA	-7.92	-7.92	112.92	112.92	SAE		2100	s_MVG14 [4926]	NOT GIVEN [4926]									VOL					WR [4926]	55.15	0.99		17.52		1.39	6.72		7.29	2.85	0.15		2.69	3.12	0.37	0.47
[4926]	CONVERGENT MARGIN	SUNDA ARC / SUNDA ARC / JAVA / BROMO	GUNUNG BROMO, TENGGER CALDERA	-7.92	-7.92	112.92	112.92	SAE		2100	s_MVG15 [4926]	NOT GIVEN [4926]									VOL					WR [4926]	58.67	1.06		15.72		1.23	6.69		4.99	1.73	0.16		3.91	3.37	0.56	0.61
[4926]	CONVERGENT MARGIN	SUNDA ARC / SUNDA ARC / JAVA / BROMO	GUNUNG BROMO, TENGGER CALDERA	-7.92	-7.92	112.92	112.92	SAE		2100	s_MVG16 [4926]	NOT GIVEN [4926]									VOL					WR [4926]	58.42	1.05		15.68		0.61	7.29		4.94	1.71	0.16		3.89	3.33	0.5	0.67
[4926]	CONVERGENT MARGIN	SUNDA ARC / SUNDA ARC / JAVA / BROMO	GUNUNG BROMO, TENGGER CALDERA	-7.92	-7.92	112.92	112.92	SAE		2100	s_MVG17 [4926]	NOT GIVEN [4926]									VOL					WR [4926]	49.74	1.07		18.33		6.85	3.91		9.7	5.19	0.19		0.75	2.43	0.21	0.26
[4926]	CONVERGENT MARGIN	SUNDA ARC / SUNDA ARC / JAVA / BROMO	GUNUNG BROMO, TENGGER CALDERA	-7.92	-7.92	112.92	112.92	SAE		2100	s_MVG18 [4926]	NOT GIVEN [4926]									VOL					WR [4926]	56.12	1.02		16.99		1.33	7		6.47	2.39	0.17		2.92	3.17	0.4	0.42
[4926]	CONVERGENT MARGIN	SUNDA ARC / SUNDA ARC / JAVA / BROMO	GUNUNG BROMO, TENGGER CALDERA	-7.92	-7.92	112.92	112.92	SAE		2100	s_MVG19 [4926]	NOT GIVEN [4926]									VOL					WR [4926]	52.62	1.04		18.41		3.86	5.49		7.88	2.98	0.16		2.12	3	0.29	1.16
[4926]	CONVERGENT MARGIN	SUNDA ARC / SUNDA ARC / JAVA / BROMO	GUNUNG BROMO, TENGGER CALDERA	-7.92	-7.92	112.92	112.92	SAE		2100	s_MVG20 [4926]	NOT GIVEN [4926]									VOL					WR [4926]	49.78	0.82		18.07		6.24	3.51		6.82	4.92	0.25		0.95	1.89	0.14	5.51
[20049]	CONVERGENT MARGIN	SUNDA ARC / ANDAMAN ARC / BURMA (MYANMAR) / MOUNT POPA		20.7739	20.7739	95.275	95.275	SAE			s_BUR07-02 [20049]	ANDESITE [20049]			MIDDLE [20049]	MIOCENE [20049]					VOL					WR [20049]	58.74	0.58		17.24				5.12	6.98	2.25	0.11		2.76	3.51	0.17
[20049]	CONVERGENT MARGIN	SUNDA ARC / ANDAMAN ARC / BURMA (MYANMAR) / MOUNT POPA		20.77	20.77	95.325	95.325	SAE			s_BUR07-05 [20049]	ANDESITE, BASALTIC [20049]			MIDDLE [20049]	MIOCENE [20049]					VOL					WR [20049]	54.55	0.61		18.05				6.01	7.92	3.2	0.13		2.53	3.49	0.3
[20049]	CONVERGENT MARGIN	SUNDA ARC / ANDAMAN ARC / BURMA (MYANMAR) / MOUNT POPA		20.9539	20.9539	95.2169	95.2169	SAE			s_BUR07-12 [20049]	BASALT [20049]				QUATERNARY [20049]					VOL					WR [20049]	47.72	0.95		18.32				8.75	11.76	5.65	0.15		1.37	2.8	0.26
[20049]	CONVERGENT MARGIN	SUNDA ARC / ANDAMAN ARC / BURMA (MYANMAR) / SINGU		22.6214	22.6214	96.0339	96.0339	SAE			s_BUR09-01A [20049]	BASALT, ALKALINE [20049]				QUATERNARY [20049]					VOL					WR [20049]	51.26	1.93		17.69				7.69	5.83	5.5	0.11		3.46	4.06	0.58
[20049]	CONVERGENT MARGIN	SUNDA ARC / ANDAMAN ARC / BURMA (MYANMAR) / SINGU		22.6214	22.6214	96.0339	96.0339	SAE			s_BUR09-01C [20049]	BASALT, ALKALINE [20049]				QUATERNARY [20049]					VOL					WR [20049]	51.37	1.93		17.42				7.71	6.01	5.54	0.11		3.45	4.34	0.6
[20049]	CONVERGENT MARGIN	SUNDA ARC / ANDAMAN ARC / BURMA (MYANMAR) / SINGU		22.6181	22.6181	96.0425	96.0425	SAE			s_BUR09-02A [20049]	BASALT, ALKALINE [20049]				QUATERNARY [20049]					VOL					WR [20049]	50.81	1.9		17.81				7.52	6.21	5.32	0.11		3.4	4.16	0.58
[20049]	CONVERGENT MARGIN	SUNDA ARC / ANDAMAN ARC / BURMA (MYANMAR) / SINGU		22.6181	22.6181	96.0425	96.0425	SAE			s_BUR09-02B [20049]	BASALT, ALKALINE [20049]				QUATERNARY [20049]					VOL					WR [20049]	51.23	1.93		17.68				7.62	5.88	5.5	0.11		3.46	4.31	0.6
[20049]	CONVERGENT MARGIN	SUNDA ARC / ANDAMAN ARC / BURMA (MYANMAR) / SINGU		22.5461	22.5461	95.9855	95.9855	SAE			s_BUR09-03A [20049]	BASALT, ALKALINE [20049]				QUATERNARY [20049]					VOL					WR [20049]	49.74	2		17.39				9.05	6.98	5.07	0.13		2.59	3.39	0.47
[20049]	CONVERGENT MARGIN	SUNDA ARC / ANDAMAN ARC / BURMA (MYANMAR) / SINGU		22.5461	22.5461	95.9855	95.9855	SAE			s_BUR09-03B [20049]	BASALT, ALKALINE [20049]				QUATERNARY [20049]					VOL					WR [20049]	50.45	2.17		17.17				9.04	6.77	4.68	0.14		2.86	3.58	0.52
[4929]	CONVERGENT MARGIN	SUNDA ARC / SUNDA ARC / KRAKATAU ISLANDS - ANAK KRAKATAU / KRAKATAU		-6.1	-6.1	105.42	105.42	SAE			s_501 [4929]	ANDESITE, HYPERSTHENE-AUGITE [4929]									VOL					WR [4929]	53.74	1.04		17.95		2.47	6.44		8.37	4.34	0.19		0.84	3.55	0.25		0.58	0.02
[4929]	CONVERGENT MARGIN	SUNDA ARC / SUNDA ARC / KRAKATAU ISLANDS - ANAK KRAKATAU / KRAKATAU		-6.1	-6.1	105.42	105.42	SAE			s_504 [4929]	ANDESITE, HYPERSTHENE-AUGITE [4929]									VOL					WR [4929]	54.74	0.99		17.56		2.34	6.61		8.1	4.41	0.19		0.85	3.54	0.31		0.36
[4929]	CONVERGENT MARGIN	SUNDA ARC / SUNDA ARC / KRAKATAU ISLANDS - ANAK KRAKATAU / KRAKATAU		-6.1	-6.1	105.42	105.42	SAE			s_605 [4929]	ANDESITE, OLIVINE-HYPERSTHENE-AUGITE [4929]									VOL					WR [4929]	53.76	0.83		18.15		2.3	6.6		8.05	4.43	0.19		0.88	3.51	0.33		0.77
[4929]	CONVERGENT MARGIN	SUNDA ARC / SUNDA ARC / KRAKATAU ISLANDS - ANAK KRAKATAU / KRAKATAU		-6.1	-6.1	105.42	105.42	SAE			s_702-A [4929]	ANDESITE, HYPERSTHENE-AUGITE [4929]									VOL					WR [4929]	54.38	1.1		17.88		2.96	5.88		7.9	4.16	0.19		0.93	3.69	0.32		0.49	0.04
[4929]	CONVERGENT MARGIN	SUNDA ARC / SUNDA ARC / KRAKATAU ISLANDS - ANAK KRAKATAU / KRAKATAU		-6.1	-6.1	105.42	105.42	SAE			s_702-B [4929]	ANDESITE, HYPERSTHENE-AUGITE [4929]									VOL					WR [4929]	53.72	1.05		18.01		3.29	5.76		8.28	4.4	0.19		0.81	3.62	0.33		0.48
[4929]	CONVERGENT MARGIN	SUNDA ARC / SUNDA ARC / KRAKATAU ISLANDS - ANAK KRAKATAU / KRAKATAU		-6.1	-6.1	105.42	105.42	SAE			s_401 [4929]	NOT GIVEN [4929]									VOL					WR [4929]	52.6	1.01		17.81		2.68	6		8.51	4.77	0.19		0.76	3.55	0.27		1.41	0.12
[4929]	CONVERGENT MARGIN	SUNDA ARC / SUNDA ARC / KRAKATAU ISLANDS - SERTUNG / KRAKATAU	SE SERTUNG ISLAND	-6.1	-6.1	105.38	105.38	SAE			s_811 [4929]	NOT GIVEN [4929]									VOL					WR [4929]	65.22	0.71		14.18		1.39	2.16		2.54	1.1	0.13		2.15	4.91	0.15		4.76	0.58
[5033]	CONVERGENT MARGIN	SUNDA ARC / SUNDA ARC / JAVA / MERAPI		-7.533	-7.533	110.433	110.433	SAE			s_MR43A [5033]	BASALT, ANDESITIC [5033]									VOL					WR [5033]
[5033]	CONVERGENT MARGIN	SUNDA ARC / SUNDA ARC / JAVA / BALURAN		-7.67	-7.67	114.02	114.02	SAE			s_BL36(39) [5033]	BASALT, ANDESITIC [5033]									VOL					WR [5033]
[20644]	CONVERGENT MARGIN	SUNDA ARC / SUNDA ARC / JAVA / SUNDORO	SUMMIT PERIOD	-7.30511	-7.30511	110.001	110.001	SAE			s_437 [20644]	ANDESITE, BASALTIC [20644]									VOL					WR [20644]	56.2	0.75		18.66			7.89		7.5	2.87	0.19		2	3.56	0.32
[20644]	CONVERGENT MARGIN	SUNDA ARC / SUNDA ARC / JAVA / SUNDORO	SUMMIT PERIOD	-7.30128	-7.30128	109.996	109.996	SAE			s_439 [20644]	ANDESITE, BASALTIC [20644]									VOL					WR [20644]	56.05	0.75		18.5			8.08		7.56	2.94	0.2		1.98	3.56	0.32
[20644]	CONVERGENT MARGIN	SUNDA ARC / SUNDA ARC / JAVA / SUNDORO	KLEDUNG PERIOD	-7.31842	-7.31842	110.049	110.049	SAE			s_385-2 [20644]	ANDESITE [20644]									VOL					WR [20644]	57.08	0.72		18.33			8.44		7.36	2.87	0.19		2.06	3.57	0.31
[20644]	CONVERGENT MARGIN	SUNDA ARC / SUNDA ARC / JAVA / SUNDORO	KLEDUNG PERIOD	-7.31842	-7.31842	110.049	110.049	SAE			s_385-LF [20644]	ANDESITE [20644]									VOL					WR [20644]	57.69	0.71		18.39			8.23		7.21	2.78	0.19		2.1	3.63	0.31
[20644]	CONVERGENT MARGIN	SUNDA ARC / SUNDA ARC / JAVA / SUNDORO	KLEDUNG PERIOD	-7.24761	-7.24761	110.032	110.032	SAE			s_448-A [20644]	ANDESITE, BASALTIC [20644]									VOL					WR [20644]	56.74	0.72		18.33			7.84		7.41	2.84	0.19		2.03	3.55	0.31
[20644]	CONVERGENT MARGIN	SUNDA ARC / SUNDA ARC / JAVA / SUNDORO	LIYANGAN PERIOD	-7.35036	-7.35036	110.006	110.006	SAE			s_386-4 [20644]	ANDESITE, BASALTIC [20644]									VOL					WR [20644]	56	0.73		18.61			8.78		7.76	3.04	0.19		1.89	3.52	0.31
[20644]	CONVERGENT MARGIN	SUNDA ARC / SUNDA ARC / JAVA / SUNDORO	LIYANGAN PERIOD	-7.35036	-7.35036	110.006	110.006	SAE			s_386-2 [20644]	ANDESITE, BASALTIC [20644]									VOL					WR [20644]	54.77	0.77		18.91			9.34		8.09	3.11	0.21		1.8	3.44	0.34
[20644]	CONVERGENT MARGIN	SUNDA ARC / SUNDA ARC / JAVA / SUNDORO	LIYANGAN PERIOD	-7.35036	-7.35036	110.006	110.006	SAE			s_386-1 [20644]	ANDESITE, BASALTIC [20644]									VOL					WR [20644]	55.5	0.76		18.79			9.1		7.95	3.05	0.2		1.87	3.5	0.34
[20644]	CONVERGENT MARGIN	SUNDA ARC / SUNDA ARC / JAVA / SUNDORO	LIYANGAN PERIOD	-7.3515	-7.3515	109.994	109.994	SAE			s_474-1 [20644]	ANDESITE, BASALTIC [20644]									VOL					WR [20644]	55.68	0.74		18.59			8.27		7.78	2.96	0.2		1.89	3.52	0.32
[20644]	CONVERGENT MARGIN	SUNDA ARC / SUNDA ARC / JAVA / SUNDORO	LIYANGAN PERIOD	-7.25206	-7.25206	110.027	110.027	SAE			s_417-A1 [20644]	ANDESITE, BASALTIC [20644]									VOL					WR [20644]	55.51	0.74		18.55			8.2		7.88	3.02	0.2		1.96	3.56	0.32
[20644]	CONVERGENT MARGIN	SUNDA ARC / SUNDA ARC / JAVA / SUNDORO	LIYANGAN PERIOD	-7.28975	-7.28975	109.993	109.993	SAE			s_444-S [20644]	ANDESITE, BASALTIC [20644]									VOL					WR [20644]	54.79	0.77		19.04			9.43		7.96	3.15	0.21		1.82	3.45	0.34
[20644]	CONVERGENT MARGIN	SUNDA ARC / SUNDA ARC / JAVA / SUNDORO	LIYANGAN PERIOD	-7.31036	-7.31036	110.007	110.007	SAE			s_445-S [20644]	ANDESITE, BASALTIC [20644]									VOL					WR [20644]	54.69	0.77		19.11			8.47		8.04	3.1	0.2		1.78	3.44	0.34
[20644]	CONVERGENT MARGIN	SUNDA ARC / SUNDA ARC / JAVA / SUNDORO	LIYANGAN PERIOD	-7.31036	-7.31036	110.007	110.007	SAE			s_445 [20644]	ANDESITE, BASALTIC [20644]									VOL					WR [20644]	54.51	0.77		19.05			9.39		8.02	3.09	0.21		1.78	3.44	0.34
[20644]	CONVERGENT MARGIN	SUNDA ARC / SUNDA ARC / JAVA / SUNDORO	LIYANGAN PERIOD	-7.26878	-7.26878	109.995	109.995	SAE			s_451 [20644]	ANDESITE, BASALTIC [20644]									VOL					WR [20644]	56.18	0.74		18.39			7.99		7.65	3.07	0.19		1.89	3.52	0.31
[20644]	CONVERGENT MARGIN	SUNDA ARC / SUNDA ARC / JAVA / SUNDORO	WATU PERIOD	-7.33256	-7.33256	109.989	109.989	SAE			s_465 [20644]	ANDESITE [20644]									VOL					WR [20644]	57.2	0.7		18.34			7.48		7.29	2.84	0.19		2	3.59	0.31
[20644]	CONVERGENT MARGIN	SUNDA ARC / SUNDA ARC / JAVA / SUNDORO	KERTEK PERIOD	-7.36125	-7.36125	109.987	109.987	SAE			s_387-1A [20644]	ANDESITE [20644]									VOL					WR [20644]	62.89	0.6		17.29			5.12		5.47	2.12	0.14		2.33	3.77	0.21
[20644]	CONVERGENT MARGIN	SUNDA ARC / SUNDA ARC / JAVA / SUNDORO	KERTEK PERIOD	-7.34992	-7.34992	109.986	109.986	SAE			s_475-7 [20644]	ANDESITE [20644]									VOL					WR [20644]	61.8	0.65		17.35			5.56		5.81	2.38	0.14		2.28	3.75	0.22
[20644]	CONVERGENT MARGIN	SUNDA ARC / SUNDA ARC / JAVA / SUNDORO	KERTEK PERIOD	-7.36125	-7.36125	109.987	109.987	SAE			s_387-3E2 [20644]	ANDESITE [20644]									VOL					WR [20644]	59.21	0.73		18.04			6.44		6.58	3.03	0.15		2	3.54	0.21
[20644]	CONVERGENT MARGIN	SUNDA ARC / SUNDA ARC / JAVA / SUNDORO	GARUNG PERIOD	-7.28825	-7.28825	109.928	109.928	SAE			s_479-W [20644]	BASALT [20644]									VOL					WR [20644]	49.79	1.13		20.26			10.56		10.57	4.42	0.18		0.87	2.75	0.23
[20644]	CONVERGENT MARGIN	SUNDA ARC / SUNDA ARC / JAVA / SUNDORO	GARUNG PERIOD	-7.27214	-7.27214	109.986	109.986	SAE			s_453-3 [20644]	ANDESITE [20644]									VOL					WR [20644]	58.86	0.68		18.67			7.43		6.25	2.42	0.19		2.06	3.92	0.34
[20644]	CONVERGENT MARGIN	SUNDA ARC / SUNDA ARC / JAVA / SUNDORO	GARUNG PERIOD	-7.25678	-7.25678	110.013	110.013	SAE			s_449-2 [20644]	ANDESITE [20644]									VOL					WR [20644]	57.85	0.86		17.72			7.21		7.08	3.49	0.15		1.83	3.55	0.22
[20644]	CONVERGENT MARGIN	SUNDA ARC / SUNDA ARC / JAVA / SUNDORO	KEKEP PERIOD	-7.35156	-7.35156	110.007	110.007	SAE			s_473 [20644]	ANDESITE, BASALTIC [20644]									VOL					WR [20644]	56.2	0.75		19.86			6.89		8.04	2.75	0.18		1.58	3.42	0.32
[20644]	CONVERGENT MARGIN	SUNDA ARC / SUNDA ARC / JAVA / SUNDORO	KEKEP PERIOD	-7.27214	-7.27214	109.986	109.986	SAE			s_453-2 [20644]	ANDESITE, BASALTIC [20644]									VOL					WR [20644]	54.51	0.87		22.31			8.33		7.01	2.75	0.17		1.23	3.28	0.41
[20644]	CONVERGENT MARGIN	SUNDA ARC / SUNDA ARC / JAVA / SUNDORO	KEKEP PERIOD	-7.30117	-7.30117	109.944	109.944	SAE			s_484-1 [20644]	ANDESITE, BASALTIC [20644]									VOL					WR [20644]	56.07	0.7		19.39			7.84		7.22	2.74	0.22		1.51	3.89	0.42
[20644]	CONVERGENT MARGIN	SUNDA ARC / SUNDA ARC / JAVA / SUNDORO	KEKEP PERIOD	-7.35106	-7.35106	109.941	109.941	SAE			s_490 [20644]	ANDESITE, BASALTIC [20644]									VOL					WR [20644]	56.15	0.7		18.86			8		7.3	2.94	0.23		1.5	3.9	0.42
[20644]	CONVERGENT MARGIN	SUNDA ARC / SUNDA ARC / JAVA / SUNDORO	KEMBANG PERIOD	-7.33056	-7.33056	109.979	109.979	SAE			s_421 [20644]	BASALT [20644]									VOL					WR [20644]	51.63	1.12		20.1			9.08		9.24	4.13	0.18		1.02	3.22	0.24
[20644]	CONVERGENT MARGIN	SUNDA ARC / SUNDA ARC / JAVA / SUNDORO	KEMBANG PERIOD	-7.32458	-7.32458	109.945	109.945	SAE			s_489 [20644]	BASALT [20644]									VOL					WR [20644]	51.9	0.99		18.81			9.31		8.98	5.76	0.19		1.01	2.84	0.2
[20644]	CONVERGENT MARGIN	SUNDA ARC / SUNDA ARC / JAVA / SUNDORO	ARUM PERIOD	-7.26878	-7.26878	109.991	109.991	SAE			s_452-3 A2 [20644]	ANDESITE [20644]									VOL					WR [20644]	61.71	0.67		17.41			5.79		5.42	2.34	0.15		2.58	3.69	0.24
[20644]	CONVERGENT MARGIN	SUNDA ARC / SUNDA ARC / JAVA / SUNDORO	ARUM PERIOD	-7.30117	-7.30117	109.944	109.944	SAE			s_484-2 [20644]	ANDESITE [20644]									VOL					WR [20644]	59.55	0.63		18.18			6.43		6.19	2.19	0.19		2.2	4.08	0.35
[20644]	CONVERGENT MARGIN	SUNDA ARC / SUNDA ARC / JAVA / SUNDORO	BANSARI PERIOD	-7.26911	-7.26911	110.039	110.039	SAE			s_461-1 [20644]	ANDESITE, BASALTIC [20644]									VOL					WR [20644]	55.85	0.82		20.29			6.72		8.1	2.65	0.15		1.63	3.52	0.28
[20644]	CONVERGENT MARGIN	SUNDA ARC / SUNDA ARC / JAVA / SUNDORO	BANSARI PERIOD	-7.28778	-7.28778	110.031	110.031	SAE			s_457-1 [20644]	ANDESITE, BASALTIC [20644]									VOL					WR [20644]	54.81	0.84		22.82			7.77		7.05	2.51	0.16		1.28	3.25	1.28
[20644]	CONVERGENT MARGIN	SUNDA ARC / SUNDA ARC / JAVA / SUNDORO	LIYANGAN PERIOD	-7.25206	-7.25206	110.027	110.027	SAE			s_418 [20644]	ANDESITE, BASALTIC [20644]									VOL					WR [20644]	54.03	1.04		18.66			8.27		9.21	3.45	0.16		1.76	3.13	0.29
[3113][22052][3146]	CONVERGENT MARGIN	SUNDA ARC / SUNDA ARC / FLORES / INIERI(E)		-8.87	-8.87	120.33	120.33	SAE			s_61304 [3113]	THOLEIITE [3113] / NOT GIVEN [22052] / BASALT [3146]								STRONGLY PORPHYRITIC, GLASSY GROUNDMASS [3113]	VOL					WR [3113]	51.31	0.69		19.58		1.8507	6.36144	7.95	10.23	5.56	0.13		0.56	2.6	0.06			0.07
[4012]	CONVERGENT MARGIN	SUNDA ARC / SUNDA ARC / FLORES / INIERI(E)		-8.87	-8.87	120.33	120.33	SAE			s_67211 [4012]	BASALT [4012]									VOL					WR [4012]	52.1	0.71		19.7				7.75	10	5.66	0.13		0.52	2.51	0.07
[3113][22052][3146]	CONVERGENT MARGIN	SUNDA ARC / SUNDA ARC / FLORES / EBULOBO / WATU KELI LAVA		-8.808	-8.808	121.18	121.18	SAE			s_61333 [3113]	BASALT, CALC-ALKALINE [3113] / NOT GIVEN [22052] / BASALT [3146]								PORPHYRITIC, FINE-GRAINED GROUNDMASS [3113]	VOL					WR [3113]	56.95	0.85		16.89		3.2944	4.32441	7.14	7.64	3.43	0.14		1.42	3.97	0.22			0.07
[3146][2479]	CONVERGENT MARGIN	SUNDA ARC / SUNDA ARC / FLORES / EBULOBO / WATU KELI LAVA		-8.808	-8.808	121.18	121.18	SAE			s_61339 [3146]	BASALT [3146] / ANDESITE, BASALTIC [2479]									VOL					WR [3146]	55.53	0.92		17.31				7.74	8.09	3.68	0.16		1.32	3.5	0.23			0.06
[3113]	CONVERGENT MARGIN	SUNDA ARC / SUNDA ARC / FLORES / EGON		-8.53	-8.53	122.775	122.775	SAE			s_E5A [3113]	BASALT, CALC-ALKALINE [3113]								PORPHYRITIC, FINE-GRAINED GROUNDMASS [3113]	VOL					WR [3113]	57.88	0.8		17.35				7.03	7.65	4.2	0.13		1.06	2.92	0.14
[3741][4938]	CONVERGENT MARGIN	SUNDA ARC / SUNDA ARC / FLORES / MANDIRI		-7.9	-7.9	123	123	SAE			s_M19 [3741]	NOT GIVEN [3741]									VOL					WR [3741]	48.25												1.14
[3741][4938]	CONVERGENT MARGIN	SUNDA ARC / SUNDA ARC / FLORES / MANDIRI		-7.9	-7.9	123	123	SAE			s_M20 [3741]	NOT GIVEN [3741]									VOL					WR [3741]	56.1												2.5
[3741][4938]	CONVERGENT MARGIN	SUNDA ARC / SUNDA ARC / FLORES / LEWOTOBI		-8.55	-8.55	122.8	122.8	SAE			s_L10 [3741]	NOT GIVEN [3741]									VOL					WR [3741]	59.9												1.42
[3741][4938]	CONVERGENT MARGIN	SUNDA ARC / SUNDA ARC / FLORES / LEWOTOBI		-8.55	-8.55	122.8	122.8	SAE			s_L29 [3741]	THOLEIITE [3741] / NOT GIVEN [4938]									VOL					WR [3741]	56.22												0.8
[3113]	CONVERGENT MARGIN	SUNDA ARC / SUNDA ARC / FLORES / LEWOTOBI		-8.55	-8.55	122.8	122.8	SAE			s_LT13 [3113]	BASALT, CALC-ALKALINE [3113]								PORPHYRITIC, FINE-GRAINED GROUNDMASS [3113]	VOL					WR [3113]	55.2	0.84		17.75				8.18	8.65	4.38	0.19		1.22	2.74	0.15
[4786][13600]	CONVERGENT MARGIN	SUNDA ARC / SUNDA ARC / ADONARA / BOLENG		-8.34	-8.34	123.26	123.26	SAE			s_34-14-1 [4786] / s_34-14 [13600]	NOT GIVEN [4786]				QUATERNARY [4786] / HISTORICAL [13600]					VOL					WR [4786]	50.3	1.1		18.8		10.56			10.2	4.38	0.188		1.49	2.72	0.256	0.24
[4786][13600]	CONVERGENT MARGIN	SUNDA ARC / SUNDA ARC / ADONARA / BOLENG		-8.34	-8.34	123.26	123.26	SAE			s_34-8-1 [4786] / s_34-8 [13600]	NOT GIVEN [4786]				QUATERNARY [4786] / HISTORICAL [13600]					VOL					WR [4786]	53.1	1.21		17.2		10.57			8.67	4.02	0.205		1.47	3.2	0.327	0.57
[3058][3145]	CONVERGENT MARGIN	SUNDA ARC / SUNDA ARC / ADONARA / BOLENG		-8.34	-8.34	123.26	123.26	SAE			s_B4203 [3058]	NOT GIVEN [3058]									VOL					WR [3058]	50.47	1.15		19.18		10.48			10.08	4.02	0.18		1.61	2.65	0.18
[3058][13600][3085]	CONVERGENT MARGIN	SUNDA ARC / SUNDA ARC / LOMBLEN / LEWOTOLO (SELAT BOLENG)		-8.27	-8.27	123.51	123.51	SAE			s_17-4-1 [3058] / s_17-4 [13600]	NOT GIVEN [3058]				HISTORICAL [13600]					VOL				HE(CCMSTP/G) from OLIVINE [3085], HE3_HE4(R/R(A)) from CLINOPYROXENE [3085]	WR [3058] / MIN [3085]	48.95	0.88		18.12		10.43			11.23	5.68	0.19		1.84	2.36	0.33	0.05
[3113][3146]	CONVERGENT MARGIN	SUNDA ARC / SUNDA ARC / LOMBLEN / LEWOTOLO (SELAT BOLENG)		-8.27	-8.27	123.51	123.51	SAE			s_67158 [3113]	BASALT, CALC-ALKALINE [3113] / BASALT [3146]								PORPHYRITIC, FINE-GRAINED GROUNDMASS [3113]	VOL					WR [3113]	55.63	0.61		17.84				6.96	7.67	3.38	0.18		2.18	3.23	0.25			0.38
[3058][3145]	CONVERGENT MARGIN	SUNDA ARC / SUNDA ARC / LOMBLEN / LEWOTOLO (SELAT BOLENG)		-8.27	-8.27	123.51	123.51	SAE			s_LO18A [3058]	NOT GIVEN [3058]									VOL					WR [3058]	53.25	0.9		19.04		8.5			8.29	3.36	0.22		2.75	3.36	0.33
[3059][3436][3113]	CONVERGENT MARGIN	SUNDA ARC / SUNDA ARC / BATU TARA / BATU TARA		-7.6	-7.6	123.6	123.6	SAE			s_67130 [3059]	NOT GIVEN [3059] / BASANITE, LEUCITE [3436]								PORPHYRITIC [3436]	VOL					WR [3059]	47.68	0.9		13.58		3.67	4.84		12.08	8.28	0.17		3.42	2.79	0.84
[3059][3436][3146][3113]	CONVERGENT MARGIN	SUNDA ARC / SUNDA ARC / BATU TARA / BATU TARA		-7.6	-7.6	123.6	123.6	SAE			s_67132 [3059]	NOT GIVEN [3059] / BASANITE, LEUCITE [3436] / LEUCITITE [3146]								PORPHYRITIC [3436]	VOL					WR [3059]	47.76	0.9		13.48		4.42	4.23	8.21	12.24	8.38	0.17		4.69	1.48	0.87			0.07
[3436][3113]	CONVERGENT MARGIN	SUNDA ARC / SUNDA ARC / BATU TARA / BATU TARA		-7.6	-7.6	123.6	123.6	SAE			s_67137 [3436]	BASANITE, LEUCITE [3436]								PORPHYRITIC [3436]	VOL					WR [3436]	48.05	0.94		15.98		2.35	6.19		10.86	6.19	0.17		3.65	2.87	0.72
[3436][3146]	CONVERGENT MARGIN	SUNDA ARC / SUNDA ARC / BATU TARA / BATU TARA		-7.6	-7.6	123.6	123.6	SAE			s_67145 [3436]	BASALT [3436]									VOL					WR [3436]	45.68	1.17		16.49		4.12	6.32	10.02	11.9	5.51	0.2		4.02	2.28	1.02			0.13
[3436][3113]	CONVERGENT MARGIN	SUNDA ARC / SUNDA ARC / BATU TARA / BATU TARA		-7.6	-7.6	123.6	123.6	SAE			s_B4150 [3436]	BASANITE, LEUCITE [3436]								PORPHYRITIC [3436]	VOL					WR [3436]	48.71	0.87		14.5		3.4	5.69		10.05	5.94	0.19		6.71	1.98	0.94
[3885][3436][3113]	CONVERGENT MARGIN	SUNDA ARC / SUNDA ARC / BATU TARA / BATU TARA		-7.6	-7.6	123.6	123.6	SAE			s_B4155 [3885]	BASANITE, LEUCITE [3885]								PORPHYRITIC [3885]	VOL					WR [3885]	48.97	0.85		12.3		2.73	5.51	7.86	11.76	9.5	0.16		5.24	1.55	0.93
[3885][3145]	CONVERGENT MARGIN	SUNDA ARC / SUNDA ARC / BATU TARA / BATU TARA		-7.6	-7.6	123.6	123.6	SAE			s_KO1B [3885]	BASANITE, LEUCITE [3885] / NOT GIVEN [3145]								PORPHYRITIC [3885]	VOL					WR [3885]	45.39	1.21		16.85		11.17	4.87	10.05	12.63	6.08	0.24		3.7	1.91	0.8		1.99
[3885][3058]	CONVERGENT MARGIN	SUNDA ARC / SUNDA ARC / BATU TARA / BATU TARA		-7.6	-7.6	123.6	123.6	SAE			s_KO1A [3885]	BASANITE, LEUCITE [3885]								PORPHYRITIC [3885]	VOL					WR [3885]	47.87	0.99		15.34			5.46	8.4	11.47	6.82	0.21		5.41	1.84	0.71		2.01
[3885][3058]	CONVERGENT MARGIN	SUNDA ARC / SUNDA ARC / BATU TARA / BATU TARA		-7.6	-7.6	123.6	123.6	SAE			s_KO2L [3885]	TEPHRITE, BIOTITE-LEUCITE [3885]								PORPHYRITIC [3885]	VOL					WR [3885]	53.21	0.67		18.61			5.41	6.51	7.04	3.54	0.19		5.29	3.62	0.59		0.91
[3885][3058]	CONVERGENT MARGIN	SUNDA ARC / SUNDA ARC / BATU TARA / BATU TARA		-7.6	-7.6	123.6	123.6	SAE			s_KO5C [3885]	BASANITE, LEUCITE [3885]								PORPHYRITIC [3885]	VOL					WR [3885]	48.37	0.98		17.31			5.62	8.85	10.28	5.56	0.22		4.41	2.41	0.63		0.76
[3885][3058]	CONVERGENT MARGIN	SUNDA ARC / SUNDA ARC / BATU TARA / BATU TARA		-7.6	-7.6	123.6	123.6	SAE			s_KO6D [3885]	TEPHRITE, BIOTITE-LEUCITE [3885]								PORPHYRITIC [3885]	VOL					WR [3885]	50.4	0.93		18.99			2.63	7.78	7.65	3.51	0.2		6	2.94	0.72		0.9
[2608][2713]	CONVERGENT MARGIN	SUNDA ARC / SUNDA ARC / JAVA / SUNDORO		-7.3	-7.3	109.99	109.99	SAE			s_71-1026 [2608]	NOT GIVEN [2608]									VOL					WR [2608]	50.7												1.08
[3741][4938]	CONVERGENT MARGIN	SUNDA ARC / SUNDA ARC / JAVA / GUNTUR		-7.14	-7.14	107.33	107.33	SAE			s_GU1 [3741]	THOLEIITE [3741] / NOT GIVEN [4938]									VOL					WR [3741]	49.97												0.33
[3741][4938]	CONVERGENT MARGIN	SUNDA ARC / SUNDA ARC / JAVA / GUNTUR		-7.14	-7.14	107.33	107.33	SAE			s_GU10 [3741]	NOT GIVEN [3741]									VOL					WR [3741]	58.35												1.48
[3741][4938]	CONVERGENT MARGIN	SUNDA ARC / SUNDA ARC / JAVA / GUNTUR		-7.14	-7.14	107.33	107.33	SAE			s_GU2 [3741]	NOT GIVEN [3741]									VOL					WR [3741]	61.16												1.85
[3741][13600][4938]	CONVERGENT MARGIN	SUNDA ARC / SUNDA ARC / JAVA / GUNTUR		-7.14	-7.14	107.33	107.33	SAE			s_GU3 [3741]	NOT GIVEN [3741]				HISTORICAL [13600]					VOL					WR [3741]	63.38												2.15			0.14
[3741][13600][4938]	CONVERGENT MARGIN	SUNDA ARC / SUNDA ARC / JAVA / GUNTUR		-7.14	-7.14	107.33	107.33	SAE			s_GU5 [3741]	THOLEIITE [3741] / NOT GIVEN [13600]				HISTORICAL [13600]					VOL					WR [3741]	51.63												0.51			0.12
[4583][7092]	CONVERGENT MARGIN	SUNDA ARC / SUNDA ARC / JAVA / GALUNGGUNG		-7.25	-7.25	108.05	108.05	SAE			s_64LG [4583]	BASALT [4583]							1982	PORPHYRITIC [4583]	VOL					WR [4583]	49.01	0.7		15.09				8.58	11.59	12.52	0.16		0.29	1.94	0.07
[4583][22052]	CONVERGENT MARGIN	SUNDA ARC / SUNDA ARC / JAVA / GALUNGGUNG		-7.25	-7.25	108.05	108.05	SAE			s_GG [4583]	ANDESITE [4583] / NOT GIVEN [22052]	4200 [4583]	4200 [4583]						PORPHYRITIC [4583]	VOL					WR [4583]	56.54	0.82		18.76		3.01	4.12	6.82	7.53	3.14	0.13		0.69	4.13	0.22
[4583][22052][7092]	CONVERGENT MARGIN	SUNDA ARC / SUNDA ARC / JAVA / GALUNGGUNG		-7.25	-7.25	108.05	108.05	SAE			s_VB16-2 [4583] / s_GAL.VB16-2 [22052]	ANDESITE [4583] / NOT GIVEN [22052]							1982	PORPHYRITIC [4583]	VOL					WR [4583]	52.85	0.77		17.62		2.56	6.28	7.93	9.7	6.54	0.16		0.57	3.1	0.14
[4786][13600]	CONVERGENT MARGIN	SUNDA ARC / SUNDA ARC / BALI / BATUR		-8.24	-8.24	115.38	115.38	SAE			s_BR10 [4786]	NOT GIVEN [4786]				QUATERNARY [4786]			1888		VOL					WR [4786]	54.4	0.98		18.5		9.1			8.64	2.75	0.18		1.29	3.9	0.25	0.18
[4786][13600]	CONVERGENT MARGIN	SUNDA ARC / SUNDA ARC / BALI / BATUR		-8.24	-8.24	115.38	115.38	SAE			s_BR11 [4786]	NOT GIVEN [4786]				QUATERNARY [4786]			1849		VOL					WR [4786]	54.4	1		18.4		9.3			8.53	2.81	0.18		1.32	3.8	0.25	0.18
[4786][13600]	CONVERGENT MARGIN	SUNDA ARC / SUNDA ARC / BALI / BATUR		-8.24	-8.24	115.38	115.38	SAE			s_BR12 [4786]	NOT GIVEN [4786]				QUATERNARY [4786]			1994		VOL					WR [4786]	53.5	1.02		17.9		10			8.73	3.49	0.19		1.23	3.7	0.25	0.12
[4786][13600]	CONVERGENT MARGIN	SUNDA ARC / SUNDA ARC / BALI / BATUR		-8.24	-8.24	115.38	115.38	SAE			s_BR3 [4786]	NOT GIVEN [4786]				QUATERNARY [4786]			1974		VOL					WR [4786]	53.1	1.02		17.8		10.2			8.86	3.82	0.19		1.18	3.6	0.24	0.15
[4786][13600]	CONVERGENT MARGIN	SUNDA ARC / SUNDA ARC / BALI / BATUR		-8.24	-8.24	115.38	115.38	SAE			s_BR4 [4786]	NOT GIVEN [4786]				QUATERNARY [4786]			1963		VOL					WR [4786]	53.5	1		18.5		9.6			9.11	3.1	0.18		1.2	3.6	0.24	0.14
[4786][13600]	CONVERGENT MARGIN	SUNDA ARC / SUNDA ARC / BALI / BATUR		-8.24	-8.24	115.38	115.38	SAE			s_BR5 [4786]	NOT GIVEN [4786]				QUATERNARY [4786]			1994		VOL					WR [4786]	53.3	1.01		18		10.1			8.8	3.57	0.19		1.23	3.6	0.24	0.14
[4786][13600]	CONVERGENT MARGIN	SUNDA ARC / SUNDA ARC / BALI / BATUR		-8.24	-8.24	115.38	115.38	SAE			s_BR7 [4786]	NOT GIVEN [4786]				QUATERNARY [4786]			1926		VOL					WR [4786]	51.7	0.97		17.8		10.8			9.02	4.83	0.19		1.01	3.4	0.23	0.16
[4786][13600]	CONVERGENT MARGIN	SUNDA ARC / SUNDA ARC / BALI / BATUR		-8.24	-8.24	115.38	115.38	SAE			s_BR8 [4786]	NOT GIVEN [4786]				QUATERNARY [4786]			1905		VOL					WR [4786]	51.4	0.96		18		10.8			9.28	4.9	0.2		0.94	3.3	0.2	0.15
[4786][13600]	CONVERGENT MARGIN	SUNDA ARC / SUNDA ARC / BALI / BATUR		-8.24	-8.24	115.38	115.38	SAE			s_BR9 [4786]	NOT GIVEN [4786]				QUATERNARY [4786]			1968		VOL					WR [4786]	53.2	1.02		18.1		10			8.91	3.54	0.19		1.19	3.6	0.24	0.13
[3740]	CONVERGENT MARGIN	SUNDA ARC / SUNDA ARC / FLORES / EBULOBO		-8.81	-8.81	121.18	121.18	SAE			s_67168 [3740]	ANDESITE, BASALTIC [3740]									VOL				HE(CCMSTP/G) from CLINOPYROXENE [3740], HE3_HE4(R/R(A)) from CLINOPYROXENE [3740]	MIN [3740]
[20520][21603]	CONVERGENT MARGIN	SUNDA ARC / SUNDA ARC / JAVA / MERAPI	CENTRAL JAVA, 20/5/2006 ERUPTION, KALI BEBENG	-7.533	-7.533	110.433	110.433	SAE			s_ME08-10 [20520]	ANDESITE, BASALTIC [20520]									VOL					WR [20520]	55.18	0.72		18.98				6.82	8.06	2.39	0.19		2.15	3.88	0.31
[4947]	CONVERGENT MARGIN	SUNDA ARC / SUNDA ARC / KRAKATAU ISLANDS - ANAK KRAKATAU / KRAKATAU		-6.1	-6.1	105.42	105.42	SAE			s_2301-A [4947]	GRANITE [4947]									PLU					WR [4947]	69.18	0.62		14.01		1.25	2.38		2.7	0.75	0.05		2.75	5.45	0.1		0.48	0.22
[4947]	CONVERGENT MARGIN	SUNDA ARC / SUNDA ARC / KRAKATAU ISLANDS - ANAK KRAKATAU / KRAKATAU		-6.1	-6.1	105.42	105.42	SAE			s_2104 [4947]	ANDESITE, BASALTIC [4947]									VOL					WR [4947]	53.64	1.04		18.15		3.16	6.02		8.3	4.3	0.19		0.85	3.53	0.28		0.27	0.08
[4947]	CONVERGENT MARGIN	SUNDA ARC / SUNDA ARC / KRAKATAU ISLANDS - ANAK KRAKATAU / KRAKATAU		-6.1	-6.1	105.42	105.42	SAE			s_2102-B [4947]	ANDESITE, BASALTIC [4947]									VOL					WR [4947]	60.22	0.97		16.97		2.2	4.33		5.65	2.27	0.17		1.43	4.55	0.27		0.54	0.02
[4947]	CONVERGENT MARGIN	SUNDA ARC / SUNDA ARC / SMALL RAKATA / KRAKATAU		-6.08	-6.08	105.42	105.42	SAE			s_805 [4947]	ANDESITE, AUGITE-HYPERSTHENE [4947]									VOL					WR [4947]	64.28	0.85		15.44		1.64	4.06		3.85	1.83	0.16		2.1	4.57	0.14		0.77	0.16
[4947]	CONVERGENT MARGIN	SUNDA ARC / SUNDA ARC / KRAKATAU ISLANDS - RAKATA / KRAKATAU		-6.15	-6.15	105.44	105.44	SAE			s_806 [4947]	ANDESITE, AUGITE-HYPERSTHENE [4947]									VOL					WR [4947]	69.28	0.52		14.89		2.26	1.59		2.19	0.61	0.11		2.56	5.36	0.09		0.44	0.26
[4947]	CONVERGENT MARGIN	SUNDA ARC / SUNDA ARC / KRAKATAU ISLANDS - RAKATA / KRAKATAU		-6.15	-6.15	105.44	105.44	SAE			s_809 [4947]	ANDESITE, AUGITE [4947]									VOL					WR [4947]	49	0.96		20.16		3.14	6.4		10.81	4.35	0.18		0.35	2.54	0.11		0.83	0.92
[4947]	CONVERGENT MARGIN	SUNDA ARC / SUNDA ARC / KRAKATAU ISLANDS - RAKATA / KRAKATAU		-6.15	-6.15	105.44	105.44	SAE			s_810-C [4947]	BASALT, OLIVINE [4947]									VOL					WR [4947]	48	0.95		18.89		3.92	6.81		10.01	5.3	0.2		0.36	2.56	0.14		1.7	0.66
[4947]	CONVERGENT MARGIN	SUNDA ARC / SUNDA ARC / KRAKATAU ISLANDS - RAKATA / KRAKATAU		-6.15	-6.15	105.44	105.44	SAE			s_810-B [4947]	BASALT, OLIVINE [4947]									VOL					WR [4947]	48.54	0.96		18.83		3.56	6.67		10.23	5.42	0.19		0.3	2.52	0.11		1.62	0.64
[4947]	CONVERGENT MARGIN	SUNDA ARC / SUNDA ARC / KRAKATAU ISLANDS - SERTUNG / KRAKATAU		-6.08	-6.08	105.38	105.38	SAE			s_2001 [4947]	ANDESITE, BASALTIC [4947]									VOL					WR [4947]	62.4	0.96		15.79		2.03	4.01		4.61	1.73	0.14		1.91	4.46	0.23		0.83	0.82
[3059][3582]	CONVERGENT MARGIN	SUNDA ARC / SUNDA ARC / BALI / BATUR	LAVA FLOW 1974	-8.24	-8.24	115.37	115.37	SAE		1.717	s_67238 [3059]	NOT GIVEN [3059] / BASALT [3582]									VOL					WR [3059]	52.9
[4962][3582]	CONVERGENT MARGIN	SUNDA ARC / SUNDA ARC / BALI / BATUR	FLOAT IN CREEK DISSECTING KINTAMANI TERRACE	-8.24	-8.24	115.37	115.37	SAE		1.717	s_67325 [4962]	BASALT [4962]									VOL					WR [4962]	48.83	1.02		17.62				10.91	10.33	5.78	0.22		0.6	2.79	0.14			0.34
[20824]	CONVERGENT MARGIN	SUNDA ARC / SUNDA ARC / PALUWEH / ROKATENDA (PALUWEH)	19 DECEMBER 2012 ERUPTION	-8.32	-8.32	121.71	121.71	SAE			s_1 [20824]	DACITE [20824]									VOL					WR [20824]	63.28	0.35		15.5				4.45	3.7	0.87	0.27		3.2	4.34	0.41
[20824]	CONVERGENT MARGIN	SUNDA ARC / SUNDA ARC / PALUWEH / ROKATENDA (PALUWEH)	19 DECEMBER 2012 ERUPTION	-8.32	-8.32	121.71	121.71	SAE			s_2 [20824]	ANDESITE [20824]									VOL					WR [20824]	62.78	0.41		15.39				4.98	3.6	0.78	0.29		3.23	4.48	0.49
[20824]	CONVERGENT MARGIN	SUNDA ARC / SUNDA ARC / PALUWEH / ROKATENDA (PALUWEH)	21 AUGUST 2013 ERUPTION	-8.32	-8.32	121.71	121.71	SAE			s_2013 [20824]	ANDESITE [20824]									VOL					WR [20824]	62.98	0.39		16.33				5.47	6.11	0.58	0.25		2.71	4.36	0.34
[20824]	CONVERGENT MARGIN	SUNDA ARC / SUNDA ARC / PALUWEH / ROKATENDA (PALUWEH)	1980 ERUPTION	-8.32	-8.32	121.71	121.71	SAE			s_1980 [20824]	ANDESITE [20824]									VOL					WR [20824]	61.74	0.36		14.49				5.16	6.78	1.72	0.24		2.97	3.91	0.42
[20824]	CONVERGENT MARGIN	SUNDA ARC / SUNDA ARC / PALUWEH / ROKATENDA (PALUWEH)	2012 ERUPTION	-8.32	-8.32	121.71	121.71	SAE			s_2012 [20824]	ANDESITE [20824]									VOL					WR [20824]	62.32	0.39		14.63				5.59	6.75	1.75	0.25		2.94	3.91	0.43
[4469]	CONVERGENT MARGIN	SUNDA ARC / SUNDA ARC / JAVA / BAYAH DOME	PONGKOR	-6.92	-6.92	106.25	106.25	SAE			s_PK120 [4469]	ANDESITE [4469]									VOL					WR [4469]
[4469]	CONVERGENT MARGIN	SUNDA ARC / SUNDA ARC / JAVA / BAYAH DOME	PONGKOR	-6.92	-6.92	106.25	106.25	SAE			s_PK120 [4469]	ANDESITE [4469]									VOL					WR [4469]
[4469]	CONVERGENT MARGIN	SUNDA ARC / SUNDA ARC / JAVA / BAYAH DOME	PONGKOR	-6.92	-6.92	106.25	106.25	SAE			s_PK120 [4469]	ANDESITE [4469]									VOL					WR [4469]
[4469]	CONVERGENT MARGIN	SUNDA ARC / SUNDA ARC / JAVA / BAYAH DOME	PONGKOR	-6.92	-6.92	106.25	106.25	SAE			s_PK120 [4469]	ANDESITE [4469]									VOL					WR [4469]
[4469]	CONVERGENT MARGIN	SUNDA ARC / SUNDA ARC / JAVA / BAYAH DOME	PONGKOR	-6.92	-6.92	106.25	106.25	SAE			s_PK252 [4469]	ANDESITE [4469]									VOL					WR [4469]
[4469]	CONVERGENT MARGIN	SUNDA ARC / SUNDA ARC / JAVA / BAYAH DOME	PONGKOR	-6.92	-6.92	106.25	106.25	SAE			s_PK252 [4469]	ANDESITE [4469]									VOL					WR [4469]
[4469]	CONVERGENT MARGIN	SUNDA ARC / SUNDA ARC / JAVA / BAYAH DOME	CIAWITALI	-7.1167	-7.1167	107.067	107.067	SAE			s_CT33 [4469]	ANDESITE [4469]									VOL					WR [4469]
[4469]	CONVERGENT MARGIN	SUNDA ARC / SUNDA ARC / JAVA / BAYAH DOME	CIAWITALI	-7.1167	-7.1167	107.067	107.067	SAE			s_CT33 [4469]	ANDESITE [4469]									VOL					WR [4469]
[4469]	CONVERGENT MARGIN	SUNDA ARC / SUNDA ARC / JAVA / BAYAH DOME	CIAWITALI	-7.1167	-7.1167	107.067	107.067	SAE			s_CT33 [4469]	ANDESITE [4469]									VOL					WR [4469]
[4469]	CONVERGENT MARGIN	SUNDA ARC / SUNDA ARC / JAVA / BAYAH DOME	CIROTAN	-6.92	-6.92	106.25	106.25	SAE			s_CR3 [4469]	BASALT [4469]									VOL					WR [4469]
[4469]	CONVERGENT MARGIN	SUNDA ARC / SUNDA ARC / JAVA / BAYAH DOME	CIROTAN	-6.92	-6.92	106.25	106.25	SAE			s_CR3 [4469]	BASALT [4469]									VOL					WR [4469]
[4469]	CONVERGENT MARGIN	SUNDA ARC / SUNDA ARC / JAVA / BAYAH DOME	CIROTAN	-6.92	-6.92	106.25	106.25	SAE			s_CR3 [4469]	BASALT [4469]									VOL					WR [4469]
[4469]	CONVERGENT MARGIN	SUNDA ARC / SUNDA ARC / JAVA / BAYAH DOME	CIAWITALI	-7.1167	-7.1167	107.067	107.067	SAE			s_CT2 [4469]	BASALT, ANDESITIC [4469]									VOL					WR [4469]
[4469]	CONVERGENT MARGIN	SUNDA ARC / SUNDA ARC / JAVA / BAYAH DOME	CITOREK DEPRESSION	-6.7	-6.7	106.333	106.333	SAE			s_CP17 [4469]	DACITE [4469]									VOL					WR [4469]
[4469]	CONVERGENT MARGIN	SUNDA ARC / SUNDA ARC / JAVA / BAYAH DOME	CITOREK DEPRESSION	-6.7	-6.7	106.333	106.333	SAE			s_CP17 [4469]	DACITE [4469]									VOL					WR [4469]
[4469]	CONVERGENT MARGIN	SUNDA ARC / SUNDA ARC / JAVA / BAYAH DOME	CITOREK DEPRESSION	-6.7	-6.7	106.333	106.333	SAE			s_CP15 [4469]	DACITE [4469]									VOL					WR [4469]
[4469]	CONVERGENT MARGIN	SUNDA ARC / SUNDA ARC / JAVA / BAYAH DOME	CITOREK DEPRESSION	-6.7	-6.7	106.333	106.333	SAE			s_CP15 [4469]	DACITE [4469]									VOL					WR [4469]
[4469]	CONVERGENT MARGIN	SUNDA ARC / SUNDA ARC / JAVA / BAYAH DOME	CIAWITALI	-7.1167	-7.1167	107.067	107.067	SAE			s_CT28 [4469]	ANDESITE [4469]									VOL					WR [4469]
[4469]	CONVERGENT MARGIN	SUNDA ARC / SUNDA ARC / JAVA / BAYAH DOME	CIAWITALI	-7.1167	-7.1167	107.067	107.067	SAE			s_CT28 [4469]	ANDESITE [4469]									VOL					WR [4469]
[4469]	CONVERGENT MARGIN	SUNDA ARC / SUNDA ARC / JAVA / BAYAH DOME	CIPANGLESSERAN	-6.92	-6.92	106.25	106.25	SAE			s_CP13 [4469]	DACITE [4469]									VOL					WR [4469]
[4469]	CONVERGENT MARGIN	SUNDA ARC / SUNDA ARC / JAVA / BAYAH DOME	CIROTAN	-6.92	-6.92	106.25	106.25	SAE			s_CR1 [4469]	RHYOLITE [4469]									VOL					WR [4469]
[4469]	CONVERGENT MARGIN	SUNDA ARC / SUNDA ARC / JAVA / BAYAH DOME	CIROTAN	-6.92	-6.92	106.25	106.25	SAE			s_CR1 [4469]	RHYOLITE [4469]									VOL					WR [4469]
[4469]	CONVERGENT MARGIN	SUNDA ARC / SUNDA ARC / JAVA / BAYAH DOME	CIROTAN	-6.92	-6.92	106.25	106.25	SAE			s_CR1 [4469]	RHYOLITE [4469]									VOL					WR [4469]
[4469]	CONVERGENT MARGIN	SUNDA ARC / SUNDA ARC / JAVA / BAYAH DOME	CIROTAN	-6.92	-6.92	106.25	106.25	SAE			s_CR6 [4469]	RHYODACITE [4469]									VOL					WR [4469]
[4469]	CONVERGENT MARGIN	SUNDA ARC / SUNDA ARC / JAVA / BAYAH DOME	CIROTAN	-6.92	-6.92	106.25	106.25	SAE			s_CR6 [4469]	RHYODACITE [4469]									VOL					WR [4469]
[4469]	CONVERGENT MARGIN	SUNDA ARC / SUNDA ARC / JAVA / BAYAH DOME	CIROTAN	-6.92	-6.92	106.25	106.25	SAE			s_CR20 [4469]	RHYOLITE [4469]									VOL					WR [4469]
[4469]	CONVERGENT MARGIN	SUNDA ARC / SUNDA ARC / JAVA / BAYAH DOME	CIROTAN	-6.92	-6.92	106.25	106.25	SAE			s_CR20 [4469]	RHYOLITE [4469]									VOL					WR [4469]
[4469]	CONVERGENT MARGIN	SUNDA ARC / SUNDA ARC / JAVA / BAYAH DOME	CIROTAN	-6.92	-6.92	106.25	106.25	SAE			s_CR20 [4469]	RHYOLITE [4469]									VOL					WR [4469]
[4469]	CONVERGENT MARGIN	SUNDA ARC / SUNDA ARC / JAVA / BAYAH DOME	CIROTAN	-6.92	-6.92	106.25	106.25	SAE			s_CR4 [4469]	BASALT [4469]									VOL					WR [4469]
[4469]	CONVERGENT MARGIN	SUNDA ARC / SUNDA ARC / JAVA / BAYAH DOME	PONGKOR	-6.92	-6.92	106.25	106.25	SAE			s_PK120 [4469]	ANDESITE [4469]									VOL					WR [4469]	54.25	0.95		19.83				6.76	8.65	2.36	0.15		1.37	3.44	0.39
[4469]	CONVERGENT MARGIN	SUNDA ARC / SUNDA ARC / JAVA / BAYAH DOME	PONGKOR	-6.92	-6.92	106.25	106.25	SAE			s_PK252 [4469]	ANDESITE [4469]									VOL					WR [4469]	58.72	0.75		17.17				6.21	6.46	2.53	0.13		2.11	3.11	0.33
[4469]	CONVERGENT MARGIN	SUNDA ARC / SUNDA ARC / JAVA / BAYAH DOME	CIAWITALI	-7.1167	-7.1167	107.067	107.067	SAE			s_CT33 [4469]	ANDESITE [4469]									VOL					WR [4469]	57.66	0.77		16.29				6.57	8.17	3.45	0.13		0.43	2.43	0.26
[4469]	CONVERGENT MARGIN	SUNDA ARC / SUNDA ARC / JAVA / BAYAH DOME	CIROTAN	-6.92	-6.92	106.25	106.25	SAE			s_CR3 [4469]	BASALT [4469]									VOL					WR [4469]	50.89	1.19		18.18				9.7	9.84	4.64	0.18		0.36	2.67	0.24
[4469]	CONVERGENT MARGIN	SUNDA ARC / SUNDA ARC / JAVA / BAYAH DOME	CIAWITALI	-7.1167	-7.1167	107.067	107.067	SAE			s_CT2 [4469]	BASALT, ANDESITIC [4469]									VOL					WR [4469]	52.49	0.91		19.8				6.9	10.16	3.26	0.14		0.97	2.75	0.27
[4469]	CONVERGENT MARGIN	SUNDA ARC / SUNDA ARC / JAVA / BAYAH DOME	CITOREK DEPRESSION	-6.7	-6.7	106.333	106.333	SAE			s_CP17 [4469]	DACITE [4469]									VOL					WR [4469]	64.32	0.63		15.86				5.06	4.18	1.61	0.09		1.72	3.47	0.17
[4469]	CONVERGENT MARGIN	SUNDA ARC / SUNDA ARC / JAVA / BAYAH DOME	CITOREK DEPRESSION	-6.7	-6.7	106.333	106.333	SAE			s_CP15 [4469]	DACITE [4469]									VOL					WR [4469]	66.26	0.28		15.09				3	2.27	0.44	0.06		2.94	2.45	0.09
[4469]	CONVERGENT MARGIN	SUNDA ARC / SUNDA ARC / JAVA / BAYAH DOME	CIAWITALI	-7.1167	-7.1167	107.067	107.067	SAE			s_CT28 [4469]	ANDESITE [4469]									VOL					WR [4469]	58.67	0.83		16.78				6.23	6.9	3.17	0.14		1.57	3.33	0.22
[4469]	CONVERGENT MARGIN	SUNDA ARC / SUNDA ARC / JAVA / BAYAH DOME	CIPANGLESSERAN	-6.92	-6.92	106.25	106.25	SAE			s_CP13 [4469]	DACITE [4469]									VOL					WR [4469]	66.63	0.44		14.69				3.4	2.32	1.24	0.19		4.11	3.1	0.19
[4469]	CONVERGENT MARGIN	SUNDA ARC / SUNDA ARC / JAVA / BAYAH DOME	CIROTAN	-6.92	-6.92	106.25	106.25	SAE			s_CR1 [4469]	RHYOLITE [4469]									VOL					WR [4469]	74.32	0.2		12.98				2.33	0.99	0.27	0.07		3.41	4.31	0.15
[4469]	CONVERGENT MARGIN	SUNDA ARC / SUNDA ARC / JAVA / BAYAH DOME	CIROTAN	-6.92	-6.92	106.25	106.25	SAE			s_CR6 [4469]	RHYODACITE [4469]									VOL					WR [4469]	75.15	0.14		12.84				1.91	0.5	0.09	0.05		3.6	4.33	0.1
[4469]	CONVERGENT MARGIN	SUNDA ARC / SUNDA ARC / JAVA / BAYAH DOME	CIROTAN	-6.92	-6.92	106.25	106.25	SAE			s_CR20 [4469]	RHYOLITE [4469]									VOL					WR [4469]	73.62	0.12		14.15				1.79	2.1	0.66	0.08		3.31	2.18	0.1
[4469]	CONVERGENT MARGIN	SUNDA ARC / SUNDA ARC / JAVA / BAYAH DOME	CIROTAN	-6.92	-6.92	106.25	106.25	SAE			s_CR4 [4469]	BASALT [4469]									VOL					WR [4469]	50.65	1.08		18.86				8.93	10.62	2.5	0.18		0.69	2.7	0.29
[21603][18645]	CONVERGENT MARGIN	SUNDA ARC / SUNDA ARC / JAVA / MERAPI	CENTRAL JAVA, 30/05/2006 ERUPTION, LOBE 1	-7.533	-7.533	110.433	110.433	SAE			s_M07-53 [21603] / s_ME07-53 [18645]	ANDESITE, BASALTIC [21603] / NOT GIVEN [18645]									VOL					WR [21603]
[20520][21603]	CONVERGENT MARGIN	SUNDA ARC / SUNDA ARC / JAVA / MERAPI	CENTRAL JAVA, 20/06/2006 ERUPTION, LOBE 4	-7.533	-7.533	110.433	110.433	SAE			s_ME08-01 [20520]	ANDESITE, BASALTIC [20520]									VOL					WR [20520]	55.16	0.71		19.06				6.73	8	2.36	0.19		2.16	3.9	0.31
[18978][20520][21603][18645]	CONVERGENT MARGIN	SUNDA ARC / SUNDA ARC / JAVA / MERAPI	CENTRAL JAVA, 01/07/2006 ERUPTION, LOBE 10	-7.533	-7.533	110.433	110.433	SAE			s_ME08-07 [18978]	ANDESITE, BASALTIC [18978] / NOT GIVEN [18645]									VOL					WR [18978]	55.2	0.72		19.06				6.73	8.01	2.36	0.19		2.16	3.91	0.31
[18978][20520][21603][18645]	CONVERGENT MARGIN	SUNDA ARC / SUNDA ARC / JAVA / MERAPI	CENTRAL JAVA, 01/08/2006 ERUPTION, SUMMIT DOME	-7.533	-7.533	110.433	110.433	SAE			s_ME08-14 [18978]	ANDESITE, BASALTIC [18978] / NOT GIVEN [18645]									VOL					WR [18978]	55.47	0.7		19.01				6.67	7.85	2.3	0.19		2.19	3.92	0.33
[21603][18645]	CONVERGENT MARGIN	SUNDA ARC / SUNDA ARC / JAVA / MERAPI	CENTRAL JAVA, 26/10/2010 ERUPTION	-7.533	-7.533	110.433	110.433	SAE			s_M11-28B [21603]	NOT GIVEN [21603]									VOL					WR [21603]
[21603][18645]	CONVERGENT MARGIN	SUNDA ARC / SUNDA ARC / JAVA / MERAPI	CENTRAL JAVA, 01/11/2010 ERUPTION	-7.533	-7.533	110.433	110.433	SAE			s_M11-05 [21603]	ANDESITE, BASALTIC [21603] / NOT GIVEN [18645]									VOL					WR [21603]
[18978][20520][21603][18645]	CONVERGENT MARGIN	SUNDA ARC / SUNDA ARC / JAVA / MERAPI	CENTRAL JAVA, 01/11/2010 ERUPTION	-7.533	-7.533	110.433	110.433	SAE			s_M11-12 [18978]	ANDESITE, BASALTIC [18978] / NOT GIVEN [18645]									VOL					WR [18978]	54.77	0.74		19.13				7.01	8.13	2.42	0.2		2.08	3.8	0.32
[18978][21603][18645]	CONVERGENT MARGIN	SUNDA ARC / SUNDA ARC / JAVA / MERAPI	CENTRAL JAVA, 01/11/2010 ERUPTION	-7.533	-7.533	110.433	110.433	SAE			s_M11-27-5 [18978]	ANDESITE, BASALTIC [18978] / NOT GIVEN [18645]									VOL					WR [18978]	54.8	0.72		19.06				6.8	7.9	2.34	0.19		2.13	3.85	0.32
[18978][21603][18645]	CONVERGENT MARGIN	SUNDA ARC / SUNDA ARC / JAVA / MERAPI	CENTRAL JAVA, 05/11/2010 ERUPTION	-7.533	-7.533	110.433	110.433	SAE			s_M11-18 [18978]	ANDESITE, BASALTIC [18978] / NOT GIVEN [18645]									VOL					WR [18978]	55.16	0.7		19.14				6.56	7.86	2.31	0.19		2.18	3.86	0.3
[5646]	CONVERGENT MARGIN	SUNDA ARC / SUNDA ARC / JAVA / SLAMET	OLD SLAMET CONE	-7.233	-7.233	109.166	109.166	SAE			s_S30 [5646]	BASALT [5646]				QUATERNARY [5646]					VOL					WR [5646]	50.6	1.15		17.01				9.45	10.36	7.07	0.18		0.99	3.03
[5646]	CONVERGENT MARGIN	SUNDA ARC / SUNDA ARC / JAVA / SLAMET	NEW SLAMET CONE	-7.233	-7.233	109.166	109.166	SAE			s_S222 [5646]	BASALT [5646]				QUATERNARY [5646]					VOL					WR [5646]	50.53	1.2		16.02				9.95	10.35	7.49	0.19		1.11	2.96
[3885][3145][3085][3058]	CONVERGENT MARGIN	SUNDA ARC / SUNDA ARC / BATU TARA / BATU TARA		-7.79	-7.79	123.58	123.58	SAE			s_KO3A [3885]	BASANITE, LEUCITE [3885] / NOT GIVEN [3145]								PORPHYRITIC [3885]	VOL				HE(CCMSTP/G) from OLIVINE/CLINOPYROXENE [3085], HE3_HE4(R/R(A)) from OLIVINE/CLINOPYROXENE [3085]	WR [3885] / MIN [3085]	47.8	0.92		13.37		9.17	4.95	8.25	12.25	8.61	0.2		5.05	1.82	0.81		0.36
[3737][2479]	CONVERGENT MARGIN	SUNDA ARC / SUNDA ARC / SUMBAWA / TAMBORA	400 M SOUTHWEST OF THE SUMMIT	-8.27	-8.27	117.98	117.98	SAE			s_T23 [3737]	PHONOLITE [3737] / TRACHYANDESITE [2479]									VOL					WR [3737]	55.17	0.67		19.78		3.42	2.81		5.42	2.5	0.18		5.08	4.66	0.55	0.79
[21603]	CONVERGENT MARGIN	SUNDA ARC / SUNDA ARC / JAVA / MERAPI	CENTRAL JAVA, 20/06/2006 ERUPTION, LOBE 8	-7.533	-7.533	110.433	110.433	SAE			s_ME08-04 [21603]	ANDESITE, BASALTIC [21603]									VOL					WR [21603]
[4047]	CONVERGENT MARGIN	SUNDA ARC / SUNDA ARC / JAVA / GALUNGGUNG	1982-1983 ERUPTION	-7.25	-7.25	108.05	108.05	SAE			s_87-13 [4047]	ANDESITE, BASALTIC [4047]							1982		VOL					WR [4047]	54	0.7		17.7				7.38	9.2	5.6	0.2		0.8	3.2			0	0
[4047]	CONVERGENT MARGIN	SUNDA ARC / SUNDA ARC / JAVA / GALUNGGUNG	1982-1983 ERUPTION	-7.25	-7.25	108.05	108.05	SAE			s_87-11 [4047]	ANDESITE, BASALTIC [4047]							1982		VOL					WR [4047]	52.2	1		16.5		4.6	4		10.2	8.4	0.2		0.6	2.6			0	0.2
[4047]	CONVERGENT MARGIN	SUNDA ARC / SUNDA ARC / JAVA / GALUNGGUNG	1982-1983 ERUPTION	-7.25	-7.25	108.05	108.05	SAE			s_84-1A [4047]	BASALT [4047]							1982		VOL					WR [4047]	47.5	1		15.9		2.5	6.5		11.4	11.8	0.2		0.4	2.4			0	0
[4047]	CONVERGENT MARGIN	SUNDA ARC / SUNDA ARC / JAVA / GALUNGGUNG	1982-1983 ERUPTION	-7.25	-7.25	108.05	108.05	SAE			s_88-01 [4047]	ANDESITE, BASALTIC [4047]							1982		VOL					WR [4047]	56.4	0.7		18.4				7.29	8.1	3.5	0.2		0.7	3.6			0	0.5
[4047]	CONVERGENT MARGIN	SUNDA ARC / SUNDA ARC / JAVA / GALUNGGUNG	1982-1983 ERUPTION	-7.25	-7.25	108.05	108.05	SAE			s_87-11 [4047]	ANDESITE, BASALTIC [4047]							1982		VOL					WR [4047]
[3500][3734][22052]	CONVERGENT MARGIN	SUNDA ARC / SUNDA ARC / LOMBOK / RINDJANI/RINJANI		-8.42	-8.42	116.47	116.47	SAE		3726	s_41622 [3500]	ANDESITE [3500] / NOT GIVEN [22052]				QUATERNARY [3500]					VOL					WR [3500]	55.09	0.95		18.78		1.39	5.2356	8.33	7.43	3.23	0.18		1.59	3.69	0.27		2.13
[3500][3734][22052]	CONVERGENT MARGIN	SUNDA ARC / SUNDA ARC / LOMBOK / RINDJANI/RINJANI		-8.42	-8.42	116.47	116.47	SAE		3726	s_41632 [3500]	BASALT [3500] / NOT GIVEN [22052]				QUATERNARY [3500]					VOL					WR [3500]	49.47	1.28		17.93		1.62	6.26099	9.6	10.39	6.6	0.2		1.26	2.99	0.26		0.83
[3500]	CONVERGENT MARGIN	SUNDA ARC / SUNDA ARC / LOMBOK / RINDJANI/RINJANI		-8.42	-8.42	116.47	116.47	SAE		3726	s_41634 [3500]	ANDESITE [3500]				QUATERNARY [3500]					VOL					WR [3500]	52.9	1.06		18.5				9.74	8.68	3.44	0.18		1.37	3.75	0.21
[3500][3734]	CONVERGENT MARGIN	SUNDA ARC / SUNDA ARC / LOMBOK / RINDJANI/RINJANI		-8.42	-8.42	116.47	116.47	SAE		3726	s_41671 [3500]	DACITE [3500]				QUATERNARY [3500]					VOL					WR [3500]	65.03	0.67		16.85		0.64	3.28	3.68	3.04	1.23	0.14		3.81	4.88	0.23		1.04
[3500][3732]	CONVERGENT MARGIN	SUNDA ARC / SUNDA ARC / LOMBOK / RINDJANI/RINJANI		-8.42	-8.42	116.47	116.47	SAE		3726	s_41676 [3500]	BASALT [3500] / BASALT, OLIVINE-HYPERSTHENE [3732]				QUATERNARY [3500]					VOL					WR [3500]	50.43	1		18.34		1.7	8.65	10.2	9.94	5.64	0.22		1	3.01	0.2		1.33
[3732][3735]	CONVERGENT MARGIN	SUNDA ARC / SUNDA ARC / LOMBOK / RINDJANI/RINJANI		-8.42	-8.42	116.47	116.47	SAE		3726	s_41678 [3732]	BASALT [3732] / NOT GIVEN [3735]									VOL					WR [3732]	52.03	1.09		18.26		1.57	7.99		8.97	3.5	0.16		2	4.08	0.35		1.09
[3732]	CONVERGENT MARGIN	SUNDA ARC / SUNDA ARC / LOMBOK / RINDJANI/RINJANI		-8.42	-8.42	116.47	116.47	SAE		3726	s_48001 [3732]	ANKARAMITE [3732]									VOL					WR [3732]	48.32	0.69		10.53		1.53	7.81		14.38	14.02	0.17		0.9	1.5	0.15		2.33
[3732]	CONVERGENT MARGIN	SUNDA ARC / SUNDA ARC / LOMBOK / RINDJANI/RINJANI		-8.42	-8.42	116.47	116.47	SAE		3726	s_48002 [3732]	ANKARAMITE [3732]									VOL					WR [3732]	47.95	0.83		13.78		1.69	8.64		13.14	10.61	0.17		1.2	1.78	0.21		3.08
[3500][3732]	CONVERGENT MARGIN	SUNDA ARC / SUNDA ARC / LOMBOK / RINDJANI/RINJANI		-8.42	-8.42	116.47	116.47	SAE		3726	s_48007 [3500]	BASALT [3500]				QUATERNARY [3500]					VOL					WR [3500]	50.25	1.03		18.92		1.58	8.08	9.39	10.14	5.38	0.19		0.98	3.12	0.19		0.58
[4583][3059]	CONVERGENT MARGIN	SUNDA ARC / SUNDA ARC / LOMBOK / RINDJANI/RINJANI		-8.42	-8.42	116.47	116.47	SAE		3726	s_LBK/86/2 [4583]	ANDESITE, BASALTIC [4583] / NOT GIVEN [3059]							1900		VOL					WR [4583]	53.74	0.93		18.16				8.32	8.25	4.05	0.18		1.78	3.44	0.21
[4786][13600]	CONVERGENT MARGIN	SUNDA ARC / SUNDA ARC / LOMBOK / RINDJANI/RINJANI		-8.42	-8.42	116.47	116.47	SAE		3726	s_R13.1 [4786]	NOT GIVEN [4786]				QUATERNARY [4786]			1943		VOL					WR [4786]	54.5	0.91		17.7		9.1			8.15	3.92	0.18		1.78	3.6	0.2	0.12
[4786][13600]	CONVERGENT MARGIN	SUNDA ARC / SUNDA ARC / LOMBOK / RINDJANI/RINJANI		-8.42	-8.42	116.47	116.47	SAE		3726	s_R13.2 [4786]	NOT GIVEN [4786]				QUATERNARY [4786]			1943		VOL					WR [4786]	54	0.92		17.7		9.3			8.31	4.05	0.18		1.71	3.6	0.19	0.14
[3500][3734]	CONVERGENT MARGIN	SUNDA ARC / SUNDA ARC / SUMBAWA / SANGENGES		-8	-9	116	118	SAE			s_48119 [3500]	LEUCITITE, OLIVINE [3500] / LEUCITITE, ALKALINE [3734]				QUATERNARY [3500]					VOL					WR [3500]	45.17	1.13		13.55		1.96	9.99	11.93	13.99	7.28	0.2		4.52	1.57	0.66		1.34
[3582][4012]	CONVERGENT MARGIN	SUNDA ARC / SUNDA ARC / BALI / BATUR	CALDERA, LAVA FLOW 1888	-8.24	-8.24	115.37	115.37	SAE		1717	s_67257 [3582]	BASALT [3582]									VOL					WR [3582]	52.4	1.01		18.1				9.45	8.93	4.47	0.21		0.75	3.49	0.23
[6098]	CONVERGENT MARGIN	SUNDA ARC / SUNDA ARC / SUMBAWA / SANGEANG API		-8.18	-8.18	119.06	119.06	SAE			s_SA5 [6098]	TRACHYANDESITE [6098]							1985		VOL					WR [6098]	54.1	0.66		19.08				6.51	6.97	2.58	0.24		3.89	4.62	0.38
[6098]	CONVERGENT MARGIN	SUNDA ARC / SUNDA ARC / SUMBAWA / SANGEANG API		-8.18	-8.18	119.06	119.06	SAE			s_SA24 [6098]	CLINOPYROXENITE [6098]									PLU					WR [6098]	48.84	0.71		6.11				7.05	21.11	14.08	0.14		0.4	0.58	0.05
[6098]	CONVERGENT MARGIN	SUNDA ARC / SUNDA ARC / SUMBAWA / SANGEANG API		-8.18	-8.18	119.06	119.06	SAE			s_SA19 [6098]	GABBRO [6098]									PLU					WR [6098]	39.59	1.41		18.77				13.04	15.68	7.4	0.21		0.82	1.09	0.7
[6098]	CONVERGENT MARGIN	SUNDA ARC / SUNDA ARC / SUMBAWA / SANGEANG API		-8.18	-8.18	119.06	119.06	SAE			s_SA20 [6098]	GABBRO [6098]									PLU					WR [6098]	39.49	1.34		19.17				13.4	16.49	6.45	0.28		0.45	1.1	0.89
[6098]	CONVERGENT MARGIN	SUNDA ARC / SUNDA ARC / SUMBAWA / SANGEANG API		-8.18	-8.18	119.06	119.06	SAE			s_SA21 [6098]	GABBRO [6098]									PLU					WR [6098]	42.9	1.1		17.72				12.61	15.54	6.31	0.19		0.8	1.38	0.1
[6098]	CONVERGENT MARGIN	SUNDA ARC / SUNDA ARC / SUMBAWA / SANGEANG API		-8.18	-8.18	119.06	119.06	SAE			s_SA27 [6098]	GABBRO [6098]									PLU					WR [6098]	41.3	0.94		20.47				11.31	17.86	5.6	0.17		0.13	0.75	0.34
[6098]	CONVERGENT MARGIN	SUNDA ARC / SUNDA ARC / SUMBAWA / SANGEANG API		-8.18	-8.18	119.06	119.06	SAE			s_SA26 [6098]	GABBRO [6098]									PLU					WR [6098]	43.16	0.94		20.72				10.34	16.03	5.51	0.14		0.65	1.23	0.8
[6098]	CONVERGENT MARGIN	SUNDA ARC / SUNDA ARC / SUMBAWA / SANGEANG API		-8.18	-8.18	119.06	119.06	SAE			s_SA16 [6098]	GABBRO [6098]									PLU					WR [6098]	44.36	0.85		20.51				9.62	15.79	5.24	0.15		0.8	1.47	0.11
[2800]	CONVERGENT MARGIN	SUNDA ARC / SUNDA ARC / JAVA / RINGGIT-BESAR	MADURA BASIN	-7	-7.5	114	114.5	SAE			s_R15 [2800]	NOT GIVEN [2800]									VOL					WR [2800]	43.9	0.763		9.27		9.47			11.07	18.05	0.164		3.88	1.66	0.939
[2800]	CONVERGENT MARGIN	SUNDA ARC / SUNDA ARC / JAVA / RINGGIT-BESAR	MADURA BASIN	-7	-7.5	114	114.5	SAE			s_R18 [2800]	NOT GIVEN [2800]									VOL					WR [2800]	47.35	0.998		13.92		9.31			12.74	6.62	0.251		5.92	1.43	1.1
[2800]	CONVERGENT MARGIN	SUNDA ARC / SUNDA ARC / JAVA / RINGGIT-BESAR	MADURA BASIN	-7	-7.5	114	114.5	SAE			s_R27 [2800]	NOT GIVEN [2800]									VOL					WR [2800]	44.86	0.926		10.6		9.35			14.33	10.01	0.162		5.76	2.22	1.289
[2800]	CONVERGENT MARGIN	SUNDA ARC / SUNDA ARC / JAVA / RINGGIT-BESAR	MADURA BASIN	-7	-7.5	114	114.5	SAE			s_R28 [2800]	NOT GIVEN [2800]									VOL					WR [2800]	51.2	0.639		20.23		6.98			7.83	1.81	0.196		5.56	4.56	0.375
[2800]	CONVERGENT MARGIN	SUNDA ARC / SUNDA ARC / JAVA / RINGGIT-BESAR	MADURA BASIN	-7	-7.5	114	114.5	SAE			s_R30 [2800]	NOT GIVEN [2800]									VOL					WR [2800]	53.97	0.836		17.79		8.71			8.65	3.05	0.204		2.92	3.3	0.498
[2800]	CONVERGENT MARGIN	SUNDA ARC / SUNDA ARC / JAVA / RINGGIT-BESAR	MADURA BASIN	-7	-7.5	114	114.5	SAE			s_R36 [2800]	NOT GIVEN [2800]									VOL					WR [2800]	45.06	0.937		15.34		11.27			14.35	4.12	0.252		4.14	2.75	0.85
[2800]	CONVERGENT MARGIN	SUNDA ARC / SUNDA ARC / JAVA / RINGGIT-BESAR	MADURA BASIN	-7	-7.5	114	114.5	SAE			s_R38 [2800]	NOT GIVEN [2800]									VOL					WR [2800]	46.58	0.855		15.23		10.01			11.5	5.93	0.199		5.09	2.91	0.952
[2800]	CONVERGENT MARGIN	SUNDA ARC / SUNDA ARC / JAVA / RINGGIT-BESAR	MADURA BASIN	-7	-7.5	114	114.5	SAE			s_R39 [2800]	NOT GIVEN [2800]									VOL					WR [2800]	42.86	0.959		12.1		10.29			10.83	14.42	0.165		4.72	2.02	0.813
[2800]	CONVERGENT MARGIN	SUNDA ARC / SUNDA ARC / JAVA / RINGGIT-BESAR	MADURA BASIN	-7	-7.5	114	114.5	SAE			s_R43 [2800]	NOT GIVEN [2800]									VOL					WR [2800]	53.49	0.605		19.84		7.44			8.01	1.63	0.221		4.19	3.95	0.369
[2800]	CONVERGENT MARGIN	SUNDA ARC / SUNDA ARC / JAVA / RINGGIT-BESAR	MADURA BASIN	-7	-7.5	114	114.5	SAE			s_R45 [2800]	NOT GIVEN [2800]									VOL					WR [2800]	45.5	0.716		11.49		9.63			11.31	15.32	0.168		2.79	1.53	0.609
[2800]	CONVERGENT MARGIN	SUNDA ARC / SUNDA ARC / JAVA / RINGGIT-BESAR	MADURA BASIN	-7	-7.5	114	114.5	SAE			s_R47 [2800]	NOT GIVEN [2800]									VOL					WR [2800]	52.83	0.647		18.98		6.69			7.46	2.22	0.178		6.15	3.83	0.467
[2800]	CONVERGENT MARGIN	SUNDA ARC / SUNDA ARC / JAVA / RINGGIT-BESAR	MADURA BASIN	-7	-7.5	114	114.5	SAE			s_R5 [2800]	NOT GIVEN [2800]									VOL					WR [2800]	46.16	0.695		12.15		9.16			12.86	9.42	0.165		5.27	2.08	1.123
[2800]	CONVERGENT MARGIN	SUNDA ARC / SUNDA ARC / JAVA / RINGGIT-BESAR	MADURA BASIN	-7	-7.5	114	114.5	SAE			s_R57 [2800]	NOT GIVEN [2800]									VOL					WR [2800]	47.85	0.976		18.07		11.06			10.75	6.26	0.187		1.17	2.42	0.27
[2800][4938]	CONVERGENT MARGIN	SUNDA ARC / SUNDA ARC / JAVA / RINGGIT-BESAR	MADURA BASIN	-7	-7.5	114	114.5	SAE			s_R59 [2800]	NOT GIVEN [2800]									VOL					WR [2800]	46.88	0.983		18.01		11.88			11.7	5.92	0.21		0.98	2.75	0.245
[2800]	CONVERGENT MARGIN	SUNDA ARC / SUNDA ARC / JAVA / RINGGIT-BESAR	MADURA BASIN	-7	-7.5	114	114.5	SAE			s_R64 [2800]	NOT GIVEN [2800]									VOL					WR [2800]	48.07	1.025		18.46		10.85			10.56	5.03	0.208		2.15	3.1	0.402
[4660][2950]	CONVERGENT MARGIN	SUNDA ARC / SUNDA ARC / KRAKATAU ISLANDS - ANAK KRAKATAU / KRAKATAU		-6.1	-6.1	105.42	105.42	SAE			s_AK83-2 [4660]	ANDESITE, BASALTIC [4660]							1973		VOL					WR [4660]	54.5	1.2		17.5		3.49	5.05		8.7	4.5	0.17		1	3.4
[4583][7092]	CONVERGENT MARGIN	SUNDA ARC / SUNDA ARC / KRAKATAU ISLANDS - ANAK KRAKATAU / KRAKATAU		-6.1	-6.1	105.42	105.42	SAE			s_DR12653 [4583]	ANDESITE [4583]							1981		VOL					WR [4583]	61.45	1.02		17.03				5.84	5.86	2.2	0.15		1.47	4.49	0.33
[6097]	CONVERGENT MARGIN	SUNDA ARC / SUNDA ARC / JAVA / MERAPI	SOMMA RIM	-7.533	-7.533	110.433	110.433	SAE			s_M96-071 [6097]	ANDESITE, BASALTIC [6097]									VOL					WR [6097]	56.6	0.73		18.75				6.76	8.01	2.26	0.16		1.72	4	0.24
[6097]	CONVERGENT MARGIN	SUNDA ARC / SUNDA ARC / JAVA / MERAPI	SOMMA RIM	-7.533	-7.533	110.433	110.433	SAE			s_M96-163 [6097]	BASALT [6097]				HOLOCENE [6097]					VOL					WR [6097]	51.4	0.73		21.46				6.8	7.69	2.56	0.17		1.25	3.09	0.25
[6097]	CONVERGENT MARGIN	SUNDA ARC / SUNDA ARC / JAVA / MERAPI	SOMMA RIM	-7.533	-7.533	110.433	110.433	SAE			s_M96-075 [6097]	ANDESITE, BASALTIC [6097]				HOLOCENE [6097]					VOL					WR [6097]	53.87	0.71		18.87				7.32	8.55	3.03	0.19		2.04	3.43	0.29
[6097]	CONVERGENT MARGIN	SUNDA ARC / SUNDA ARC / JAVA / MERAPI	SOMMA RIM	-7.533	-7.533	110.433	110.433	SAE			s_M96-102 [6097]	BASALT [6097]				HOLOCENE [6097]					VOL					WR [6097]	51.87	0.81		20.44				7.41	8.86	2.47	0.2		1.74	3.35	0.31
[6097]	CONVERGENT MARGIN	SUNDA ARC / SUNDA ARC / JAVA / MERAPI	SOMMA RIM	-7.533	-7.533	110.433	110.433	SAE			s_M96-164 [6097]	BASALT [6097]				HOLOCENE [6097]					VOL					WR [6097]	51.86	0.84		19.31				7.63	9.3	3.02	0.2		1.82	3.36	0.29
[6097]	CONVERGENT MARGIN	SUNDA ARC / SUNDA ARC / JAVA / MERAPI	SOMMA RIM	-7.533	-7.533	110.433	110.433	SAE			s_M96-167 [6097]	ANDESITE, BASALTIC [6097]				HOLOCENE [6097]					VOL					WR [6097]	54.41	0.75		18.72				7.48	8.39	2.94	0.18		2.3	3.57	0.27
[6097]	CONVERGENT MARGIN	SUNDA ARC / SUNDA ARC / JAVA / MERAPI	SOMMA RIM	-7.533	-7.533	110.433	110.433	SAE			s_M97-053 [6097]	ANDESITE, BASALTIC [6097]				HOLOCENE [6097]					VOL					WR [6097]	54.12	0.74		18.92				7.37	8.49	2.91	0.19		2.15	3.47	0.3
[6097]	CONVERGENT MARGIN	SUNDA ARC / SUNDA ARC / JAVA / MERAPI	SOMMA RIM	-7.533	-7.533	110.433	110.433	SAE			s_M97-077 [6097]	ANDESITE, BASALTIC [6097]				HOLOCENE [6097]					VOL					WR [6097]	52.45	0.78		18.96				8	9.18	3.27	0.2		1.91	3.32	0.31
[6097]	CONVERGENT MARGIN	SUNDA ARC / SUNDA ARC / JAVA / MERAPI	SOMMA RIM	-7.533	-7.533	110.433	110.433	SAE			s_M97-0781 [6097]	ANDESITE, BASALTIC [6097]				HOLOCENE [6097]					VOL					WR [6097]	53.24	0.75		19.35				7.48	8.88	2.82	0.2		2.03	3.43	0.32
[6097]	CONVERGENT MARGIN	SUNDA ARC / SUNDA ARC / JAVA / MERAPI	SOMMA RIM	-7.533	-7.533	110.433	110.433	SAE			s_M98-030 [6097]	BASALT [6097]				HOLOCENE [6097]					VOL					WR [6097]	52.13	0.78		19.02				7.64	8.72	2.8	0.2		1.99	3.39	0.31
[6097]	CONVERGENT MARGIN	SUNDA ARC / SUNDA ARC / JAVA / MERAPI	SOMMA RIM	-7.533	-7.533	110.433	110.433	SAE			s_M98-066 [6097]	ANDESITE, BASALTIC [6097]				HOLOCENE [6097]					VOL					WR [6097]	53.06	0.81		18.97				8.05	9.23	3.23	0.2		2.05	3.41	0.3
[6097]	CONVERGENT MARGIN	SUNDA ARC / SUNDA ARC / JAVA / MERAPI		-7.533	-7.533	110.433	110.433	SAE			s_MX-6 [6097]	NOT GIVEN [6097]									PLU					WR [6097]
[6097]	CONVERGENT MARGIN	SUNDA ARC / SUNDA ARC / JAVA / MERAPI		-7.533	-7.533	110.433	110.433	SAE			s_MX99-1 [6097]	NOT GIVEN [6097]									SED					WR [6097]
[6097]	CONVERGENT MARGIN	SUNDA ARC / SUNDA ARC / JAVA / MERAPI		-7.533	-7.533	110.433	110.433	SAE			s_MX99-2 [6097]	NOT GIVEN [6097]									SED					WR [6097]
[4647][2713]	CONVERGENT MARGIN	SUNDA ARC / SUNDA ARC / JAVA / MURIAH		-7.5	-7.5	110.8	110.8	SAE			s_72-940 [4647]	NOT GIVEN [4647] / TRACHYTE [2713]									VOL					WR [4647]	54.5	0.29		22.8				3.38	4.6	0.79	0		8	5.48	0.12
[4647][2608]	CONVERGENT MARGIN	SUNDA ARC / SUNDA ARC / JAVA / MURIAH		-7.5	-7.5	110.8	110.8	SAE			s_72-955 [4647]	NOT GIVEN [4647]									VOL					WR [4647]	45.2	1.26		13.63				9.4	13.28	10.4	0.17		3.1	2.6	1.02
[3968]	CONVERGENT MARGIN	SUNDA ARC / SUNDA ARC / JAVA / MURIAH		-7.5	-7.5	110.8	110.8	SAE			s_MU13/HK [3968]	TEPHRITE [3968]								PORPHYRITIC [3968]	VOL					WR [3968]	46.21	1.157		14.28		9.46			12.97	8.01	0.185		3.585	2.6	0.814
[22262]	CONVERGENT MARGIN	SUNDA ARC / ANDAMAN ARC / BURMA (MYANMAR) / MOUNT POPA		20.9962	20.9962	95.2616	95.2616	SAE			s_PO-DA4 [22262]	BASALT [22262]									VOL					WR [22262]	50.08	0.89		18.92				8.95	11.02	5.59	0.148		1.25	2.93	0.223
[22262]	CONVERGENT MARGIN	SUNDA ARC / ANDAMAN ARC / BURMA (MYANMAR) / MOUNT POPA		20.9533	20.9533	95.2387	95.2387	SAE			s_PO-PF2 [22262]	ANDESITE, BASALTIC [22262]									VOL					WR [22262]	53.23	0.73		15.81				7.5	11.12	7.81	0.13		1.1	2.4	0.179
[22262]	CONVERGENT MARGIN	SUNDA ARC / ANDAMAN ARC / BURMA (MYANMAR) / MONYWA	MONYWA AREA	22.2477	22.2477	95.0903	95.0903	SAE			s_MO-D1 [22262]	BASALT [22262]									VOL					WR [22262]	48.05	0.879		16.21				8.93	11.1	11.38	0.173		0.72	2.39	0.161
[22262]	CONVERGENT MARGIN	SUNDA ARC / ANDAMAN ARC / BURMA (MYANMAR) / MONYWA	MONYWA AREA	22.299	22.299	95.0344	95.0344	SAE			s_MO-C2 [22262]	BASALT [22262]									VOL					WR [22262]	48.48	0.845		18.31				9.56	12.49	4.69	0.181		2.17	2.77	0.499
[22262]	CONVERGENT MARGIN	SUNDA ARC / ANDAMAN ARC / BURMA (MYANMAR) / MONYWA	MONYWA AREA, TWINYWA MAAR	22.3667	22.3667	95.03	95.03	SAE			s_MO-C3 [22262]	TRACHYANDESITE [22262]									VOL					WR [22262]	58.27	0.529		17.8				5.47	8.04	3.35	0.124		2.28	3.9	0.233
[22262]	CONVERGENT MARGIN	SUNDA ARC / ANDAMAN ARC / BURMA (MYANMAR) / MONYWA	MONYWA AREA	22.2299	22.2299	94.9475	94.9475	SAE			s_MO-D3 [22262]	BASALT [22262]									VOL					WR [22262]	48.52	0.999		16.44				9.04	11.81	8.88	0.178		0.95	2.91	0.273
[22262]	CONVERGENT MARGIN	SUNDA ARC / ANDAMAN ARC / BURMA (MYANMAR) / MONYWA	MONYWA AREA	22.2283	22.2283	94.9993	94.9993	SAE			s_MO-C4 [22262]	BASALT [22262]									VOL					WR [22262]	47.37	0.98		16.66				8.99	13.27	9.49	0.166		0.63	2.21	0.241
[22262]	CONVERGENT MARGIN	SUNDA ARC / ANDAMAN ARC / BURMA (MYANMAR) / MONYWA	MONYWA AREA	22.2602	22.2602	94.95	94.95	SAE			s_MO-C5 [22262]	BASALT [22262]									VOL					WR [22262]	48.33	0.856		16.56				8.86	11.49	10.04	0.172		0.72	2.8	0.166
[5580]	CONVERGENT MARGIN	SUNDA ARC / SUNDA FORE-ARC		-9.47	-9.47	122.35	122.35	SAE	-3230	-3230	s_RC14-67 [5580]	CLAY, SILTY [5580]									SED					WR [5580]	52.88	0.73		14.05				5.18	7.26	2.83	0.126		2.19	2.88	0.137
[5580]	CONVERGENT MARGIN	SUNDA ARC / SUNDA ARC		-9.1	-9.1	132.18	132.18	SAE	-750	-750	s_V28-341 [5580]	CLAY, FORAMINIFEROUS [5580]									SED					WR [5580]	31.76	0.461		11.31				3.59	20.5	2.56	0.114		1.7	1.95	0.145
[5580]	CONVERGENT MARGIN	SUNDA ARC / SUNDA ARC		-10	-10	102.63	102.63	SAE	-5612	-5612	s_RC14-52 [5580]	CLAY, RADIOLARIAN [5580]									SED					WR [5580]	58.64	0.62		15.37				5.02	0.85	2.44	0.07		2.37	4.36	0.094
[5580]	CONVERGENT MARGIN	SUNDA ARC / SUNDA ARC / JAVA		-12.93	-12.93	106.18	106.18	SAQ	-5633	-5633	s_V33-74 [5580]	CLAY, MANGANIFEROUS [5580]									SED					WR [5580]	50.12	0.781		17.85				7.85	1.86	3.35	1.872		2.42	3.24	1.151
[5580]	CONVERGENT MARGIN	SUNDA ARC / SUNDA ARC / JAVA		-8.42	-8.42	107.18	107.18	SAQ	-3396	-3396	s_V33-75 [5580]	CLAY [5580]									SED					WR [5580]	51.27	0.754		17.74				5.65	4.71	2.28	0.071		1.64	2.85	0.11
[5580]	CONVERGENT MARGIN	SUNDA ARC / SUNDA ARC / JAVA		-8.12	-8.12	106.72	106.72	SAQ	-3014	-3014	s_V33-77 [5580]	CLAY, FORAMINIFEROUS [5580]									SED					WR [5580]	44.87	0.684		15.76				5.73	10.36	2.45	0.074		1.21	3.19	0.129
[5580]	CONVERGENT MARGIN	SUNDA ARC / SUNDA ARC / JAVA		-7.9	-7.9	106.4	106.4	SAQ	-3000	-3000	s_V33-79 [5580]	CLAY [5580]									SED					WR [5580]	52.1	0.691		17.35				5.61	4	2.46	0.085		1.99	4.2	0.145
[5580]	CONVERGENT MARGIN	SUNDA ARC / SUNDA ARC		-10.38	-10.38	94	94	SAQ	-5577	-5577	s_V34-45 [5580]	CLAY, MANGANIFEROUS [5580]									SED					WR [5580]	52.7	0.604		18.18				5.89	0.87	3.96	1.12		1.91	4.74	0.305
[5580]	CONVERGENT MARGIN	SUNDA ARC / SUNDA ARC		-6.1	-6.1	90.62	90.62	SAQ	-5288	-5288	s_V34-47 [5580]	CLAY, MANGANIFEROUS [5580]									SED					WR [5580]	51.87	0.651		18.49				6.26	0.72	3.84	0.666		2.3	5.11	0.18
[5580]	CONVERGENT MARGIN	SUNDA ARC / SUNDA ARC		-5.73	-5.73	88.47	88.47	SAQ	-4710	-4710	s_V34-62 [5580]	MANGANESE NODULE [5580]									SED					WR [5580]	23.26	0.855		5.85				20.09	2.98	2.02			1.56	3.32	0.822
[6196]	CONVERGENT MARGIN	SUNDA ARC / SUNDA ARC / JAVA / MERAPI	KALI BOYONG	-7.533	-7.533	110.433	110.433	SAE			s_M97-044 [6196]	NOT GIVEN [6196]									VOL					WR [6196]	52.87	0.83		18.91				8.09	9.3	3.32	0.2		1.97	3.31	0.29
[6196]	CONVERGENT MARGIN	SUNDA ARC / SUNDA ARC / JAVA / MERAPI	JURANGJERO/KALI PUTIH	-7.533	-7.533	110.433	110.433	SAE			s_M97-074 [6196]	NOT GIVEN [6196]									VOL					WR [6196]	52.52	0.79		18.66				8.28	9.2	3.63	0.19		2.06	3.46	0.29
[6196]	CONVERGENT MARGIN	SUNDA ARC / SUNDA ARC / JAVA / MERAPI	KALI WORO	-7.533	-7.533	110.433	110.433	SAE			s_M97-020 [6196]	NOT GIVEN [6196]									VOL					WR [6196]	53.35	0.81		19.2				7.7	9.04	2.95	0.2		2.05	3.54	0.3
[6196]	CONVERGENT MARGIN	SUNDA ARC / SUNDA ARC / JAVA / MERAPI	JURANGJERO MONUMENT	-7.533	-7.533	110.433	110.433	SAE			s_M97-066 [6196]	NOT GIVEN [6196]									VOL					WR [6196]	54.53	0.8		18.43				7.74	8.46	3.05	0.18		1.99	3.7	0.28
[6196]	CONVERGENT MARGIN	SUNDA ARC / SUNDA ARC / JAVA / MERAPI	KALIGESIK/KALI BEBENG	-7.533	-7.533	110.433	110.433	SAE			s_M96-064 [6196]	NOT GIVEN [6196]									VOL					WR [6196]	54.28	0.73		18.83				7.57	8.69	2.9	0.19		2.14	3.51	0.32
[6196]	CONVERGENT MARGIN	SUNDA ARC / SUNDA ARC / JAVA / MERAPI	KALI BOYONG	-7.533	-7.533	110.433	110.433	SAE			s_M99-037 [6196]	NOT GIVEN [6196]									VOL					WR [6196]	54.47	0.75		18.78				7.5	8.41	2.94	0.18		2.3	3.57	0.27
[6196]	CONVERGENT MARGIN	SUNDA ARC / SUNDA ARC / JAVA / MERAPI	KALI LADON	-7.533	-7.533	110.433	110.433	SAE			s_M98-093 [6196]	NOT GIVEN [6196]									VOL					WR [6196]	53.84	0.76		19.06				7.56	8.92	2.81	0.2		2.13	3.58	0.31
[6196]	CONVERGENT MARGIN	SUNDA ARC / SUNDA ARC / JAVA / MERAPI	PLOSOREJO	-7.533	-7.533	110.433	110.433	SAE			s_M96-020 [6196]	NOT GIVEN [6196]									VOL					WR [6196]	55.56	0.74		19.1				6.67	8.41	2.4	0.18		2.1	3.83	0.26
[6196]	CONVERGENT MARGIN	SUNDA ARC / SUNDA ARC / JAVA / MERAPI	KALI JUWEH	-7.533	-7.533	110.433	110.433	SAE			s_M99-015 [6196]	NOT GIVEN [6196]									VOL					WR [6196]	56.06	0.69		19.57				6.49	7.58	2.22	0.17		2.47	3.79	0.25
[6196]	CONVERGENT MARGIN	SUNDA ARC / SUNDA ARC / JAVA / MERAPI	KEMIRI/E KALI BOYONG	-7.533	-7.533	110.433	110.433	SAE			s_M99-012 [6196]	NOT GIVEN [6196]									VOL					WR [6196]	54.54	0.8		19.03				7.19	8.59	2.72	0.19		2.18	3.72	0.25
[6196]	CONVERGENT MARGIN	SUNDA ARC / SUNDA ARC / JAVA / MERAPI	BERUTTEGAL	-7.533	-7.533	110.433	110.433	SAE			s_M98-058 [6196]	NOT GIVEN [6196]									VOL					WR [6196]	53.02	0.81		18.9				8.12	9.1	3.17	0.2		2.06	3.42	0.3
[6196]	CONVERGENT MARGIN	SUNDA ARC / SUNDA ARC / JAVA / MERAPI	KALI JUWEH	-7.533	-7.533	110.433	110.433	SAE			s_M98-0952 [6196]	NOT GIVEN [6196]									VOL					WR [6196]	53.65	0.79		18.77				7.75	8.92	3.24	0.2		2.06	3.47	0.29
[6196]	CONVERGENT MARGIN	SUNDA ARC / SUNDA ARC / JAVA / MERAPI	KALI SENOWO	-7.533	-7.533	110.433	110.433	SAE			s_M98-065 [6196]	NOT GIVEN [6196]									VOL					WR [6196]	52.95	0.81		18.93				8.04	9.21	3.22	0.2		2.05	3.41	0.3
[6196]	CONVERGENT MARGIN	SUNDA ARC / SUNDA ARC / JAVA / MERAPI	PELEM-KINAREJO	-7.533	-7.533	110.433	110.433	SAE			s_M97-035 [6196]	NOT GIVEN [6196]									VOL					WR [6196]	54.32	0.78		19.23				7.38	8.49	2.94	0.19		2.08	3.47	0.3
[6196]	CONVERGENT MARGIN	SUNDA ARC / SUNDA ARC / JAVA / MERAPI	KALI JUWEH	-7.533	-7.533	110.433	110.433	SAE			s_M99-018 [6196]	NOT GIVEN [6196]									VOL					WR [6196]	54.01	0.75		18.96				7.38	8.96	2.85	0.19		2.18	3.6	0.29
[6196]	CONVERGENT MARGIN	SUNDA ARC / SUNDA ARC / JAVA / MERAPI	KALI APU	-7.533	-7.533	110.433	110.433	SAE			s_M97-046 [6196]	NOT GIVEN [6196]									VOL					WR [6196]	54.85	0.71		18.84				7.19	8.62	2.74	0.19		2.22	3.55	0.3
[6196]	CONVERGENT MARGIN	SUNDA ARC / SUNDA ARC / JAVA / MERAPI	KLAKAH	-7.533	-7.533	110.433	110.433	SAE			s_M96-0941 [6196]	NOT GIVEN [6196]									VOL					WR [6196]	54.28	0.74		19.24				7.26	8.74	2.56	0.2		2.25	3.61	0.31
[6196]	CONVERGENT MARGIN	SUNDA ARC / SUNDA ARC / JAVA / MERAPI	KLAKAH	-7.533	-7.533	110.433	110.433	SAE			s_M96-100 [6196]	NOT GIVEN [6196]									VOL					WR [6196]	54.51	0.75		18.75				7.5	8.41	2.94	0.18		2.3	3.57	0.27
[6196]	CONVERGENT MARGIN	SUNDA ARC / SUNDA ARC / JAVA / MERAPI	KALI BOYONG	-7.533	-7.533	110.433	110.433	SAE			s_M97-026 [6196]	NOT GIVEN [6196]									VOL					WR [6196]	56.12	0.71		18.8				6.69	7.86	2.39	0.19		2.4	3.84	0.26
[6196]	CONVERGENT MARGIN	SUNDA ARC / SUNDA ARC / JAVA / MERAPI	KALI BOYONG	-7.533	-7.533	110.433	110.433	SAE			s_M97-020 [6196]	NOT GIVEN [6196]									VOL					WR [6196]	52.81	0.88		18.56				8.17	9.4	3.5	0.18		1.98	3.36	0.25
[6196]	CONVERGENT MARGIN	SUNDA ARC / SUNDA ARC / JAVA / MERAPI	KALI APU	-7.533	-7.533	110.433	110.433	SAE			s_M97-0973 [6196]	NOT GIVEN [6196]									VOL					WR [6196]	53.12	0.88		18.9				7.95	8.99	3.21	0.19		2.15	3.5	0.24
[6196]	CONVERGENT MARGIN	SUNDA ARC / SUNDA ARC / JAVA / MERAPI	NGRINGIN/KALI GANDUL	-7.533	-7.533	110.433	110.433	SAE			s_M98-0492 [6196]	NOT GIVEN [6196]									VOL					WR [6196]	54.13	0.81		19.04				7.45	8.72	2.77	0.2		2.14	3.62	0.29
[6196]	CONVERGENT MARGIN	SUNDA ARC / SUNDA ARC / JAVA / MERAPI	PELEM-KINAREJO	-7.533	-7.533	110.433	110.433	SAE			s_M97-070 [6196]	NOT GIVEN [6196]									VOL					WR [6196]	53.89	0.82		19.01				7.51	8.72	2.81	0.19		2.28	3.66	0.27
[6196]	CONVERGENT MARGIN	SUNDA ARC / SUNDA ARC / JAVA / MERAPI	KALI APU	-7.533	-7.533	110.433	110.433	SAE			s_M97-018 [6196]	NOT GIVEN [6196]									VOL					WR [6196]	54.78	0.74		19.06				7.14	8.49	2.66	0.18		2.29	3.62	0.25
[6196]	CONVERGENT MARGIN	SUNDA ARC / SUNDA ARC / JAVA / MERAPI	JURANGJERO/KALI PUTIH	-7.533	-7.533	110.433	110.433	SAE			s_M96-0772 [6196]	NOT GIVEN [6196]									VOL					WR [6196]	54.35	0.78		19.1				7.25	8.58	2.83	0.19		2.28	3.58	0.26
[6196]	CONVERGENT MARGIN	SUNDA ARC / SUNDA ARC / JAVA / MERAPI	KALI APU	-7.533	-7.533	110.433	110.433	SAE			s_M99-024 [6196]	NOT GIVEN [6196]									VOL					WR [6196]	54.26	0.74		19.05				7.31	8.77	2.86	0.19		2.13	3.59	0.29
[6196]	CONVERGENT MARGIN	SUNDA ARC / SUNDA ARC / JAVA / MERAPI	KALI PABELAN	-7.533	-7.533	110.433	110.433	SAE			s_M97-007 [6196]	NOT GIVEN [6196]									VOL					WR [6196]	55.72	0.67		19.13				6.7	8.12	2.43	0.18		2.24	3.76	0.31
[6196]	CONVERGENT MARGIN	SUNDA ARC / SUNDA ARC / JAVA / MERAPI	KALI APU	-7.533	-7.533	110.433	110.433	SAE			s_M97-013 [6196]	NOT GIVEN [6196]									VOL					WR [6196]	56.09	0.7		18.9				6.61	7.91	2.3	0.2		2.42	3.86	0.28
[6196]	CONVERGENT MARGIN	SUNDA ARC / SUNDA ARC / JAVA / MERAPI	KALI APU	-7.533	-7.533	110.433	110.433	SAE			s_M99-078 [6196]	NOT GIVEN [6196]							1954		VOL					WR [6196]	55.23	0.73		19.21				6.85	8.3	2.41	0.19		2.27	3.76	0.3
[6196]	CONVERGENT MARGIN	SUNDA ARC / SUNDA ARC / JAVA / MERAPI	KALI BOYONG	-7.533	-7.533	110.433	110.433	SAE			s_M96-142 [6196]	NOT GIVEN [6196]							1994		VOL					WR [6196]	55.8	0.69		19.02				6.7	8.12	2.43	0.18		2.24	3.76	0.31
[5868]	CONVERGENT MARGIN	SUNDA ARC / SUNDA ARC / JAVA / BAYAH DOME	CIROTAN	-6.92	-6.92	106.25	106.25	SAE			s_CIROTAN5 [5868]	RHYOLITE [5868]				MIOCENE [5868]					VOL					WR [5868]
[5868]	CONVERGENT MARGIN	SUNDA ARC / SUNDA ARC / JAVA / BAYAH DOME	CIROTAN	-6.92	-6.92	106.25	106.25	SAE			s_CIROTAN6 [5868]	RHYOLITE [5868]				MIOCENE [5868]					VOL					WR [5868]
[5868]	CONVERGENT MARGIN	SUNDA ARC / SUNDA ARC / JAVA / BAYAH DOME	CIROTAN	-6.92	-6.92	106.25	106.25	SAE			s_CIROTAN7 [5868]	RHYOLITE [5868]				MIOCENE [5868]					VOL					WR [5868]
[5868]	CONVERGENT MARGIN	SUNDA ARC / SUNDA ARC / JAVA / BAYAH DOME	CIROTAN	-6.92	-6.92	106.25	106.25	SAE			s_CIROTAN8 [5868]	DIORITE [5868]				PLIOCENE [5868]					PLU					WR [5868]
[5868]	CONVERGENT MARGIN	SUNDA ARC / SUNDA ARC / JAVA / BAYAH DOME	CITOREK DEPRESSION	-6.7	-6.7	106.333	106.333	SAE			s_CITOREK2 [5868]	DACITE [5868]				PLIOCENE [5868]					VOL					WR [5868]
[5868]	CONVERGENT MARGIN	SUNDA ARC / SUNDA ARC / JAVA / BAYAH DOME	CITOREK DEPRESSION	-6.7	-6.7	106.333	106.333	SAE			s_CITOREK3 [5868]	DACITE [5868]				PLIOCENE [5868]					VOL					WR [5868]
[5868]	CONVERGENT MARGIN	SUNDA ARC / SUNDA ARC / JAVA / BAYAH DOME	CIPANGLESSERAN	-6.92	-6.92	106.25	106.25	SAE			s_CIPANGLESSERAN2 [5868]	ANDESITE [5868]				PLIOCENE [5868]					VOL					WR [5868]
[5868]	CONVERGENT MARGIN	SUNDA ARC / SUNDA ARC / JAVA / BAYAH DOME	CIAWITALI	-7.1167	-7.1167	107.067	107.067	SAE			s_CIAWITALI5 [5868]	ANDESITE [5868]				PLIOCENE [5868]					VOL					WR [5868]
[5868]	CONVERGENT MARGIN	SUNDA ARC / SUNDA ARC / JAVA / BAYAH DOME	CIAWITALI	-7.1167	-7.1167	107.067	107.067	SAE			s_CIAWITALI6 [5868]	ANDESITE [5868]				PLIOCENE [5868]					VOL					WR [5868]
[5868]	CONVERGENT MARGIN	SUNDA ARC / SUNDA ARC / JAVA / BAYAH DOME	CIAWITALI	-7.1167	-7.1167	107.067	107.067	SAE			s_CIAWITALI7 [5868]	ANDESITE [5868]				PLIOCENE [5868]					VOL					WR [5868]
[5868]	CONVERGENT MARGIN	SUNDA ARC / SUNDA ARC / JAVA / BAYAH DOME	CIROTAN	-6.92	-6.92	106.25	106.25	SAE			s_BRECCIAL900 [5868]	ORE, AU(PB, ZN) TYPE [5868]									ORE					WR [5868]
[5868]	CONVERGENT MARGIN	SUNDA ARC / SUNDA ARC / JAVA / BAYAH DOME	CIROTAN	-6.92	-6.92	106.25	106.25	SAE			s_COCKADEL1000 [5868]	ORE, AU(PB, ZN) TYPE [5868]									ORE					WR [5868]
[5868]	CONVERGENT MARGIN	SUNDA ARC / SUNDA ARC / JAVA / BAYAH DOME	CIROTAN	-6.92	-6.92	106.25	106.25	SAE			s_COCKADEL1000 [5868]	ORE, AU(PB, ZN) TYPE [5868]									ORE					WR [5868]
[5868]	CONVERGENT MARGIN	SUNDA ARC / SUNDA ARC / JAVA / BAYAH DOME	CIROTAN	-6.92	-6.92	106.25	106.25	SAE			s_BONANZAL1000 [5868]	ORE, AU(PB, ZN) TYPE [5868]									ORE					WR [5868]
[5868]	CONVERGENT MARGIN	SUNDA ARC / SUNDA ARC / JAVA / BAYAH DOME	CIROTAN	-6.92	-6.92	106.25	106.25	SAE			s_BONANZAOPEN PIT [5868]	ORE, AU(PB, ZN) TYPE [5868]									ORE					WR [5868]
[5868]	CONVERGENT MARGIN	SUNDA ARC / SUNDA ARC / JAVA / BAYAH DOME	CIROTAN	-6.92	-6.92	106.25	106.25	SAE			s_BONANZAL500 [5868]	ORE, AU(PB, ZN) TYPE [5868]									ORE					WR [5868]
[5868]	CONVERGENT MARGIN	SUNDA ARC / SUNDA ARC / JAVA / BAYAH DOME	CIROTAN	-6.92	-6.92	106.25	106.25	SAE			s_BONANZAL900 [5868]	ORE, AU(PB, ZN) TYPE [5868]									ORE					WR [5868]
[5868]	CONVERGENT MARGIN	SUNDA ARC / SUNDA ARC / JAVA / BAYAH DOME	CIPANGLESSERAN	-6.92	-6.92	106.25	106.25	SAE			s_CIPANGLESSERAN [5868]	ORE, AU(PB, ZN) TYPE [5868]									ORE					WR [5868]
[5868]	CONVERGENT MARGIN	SUNDA ARC / SUNDA ARC / JAVA / BAYAH DOME	LEMBAK SEMBADA	-6.92	-6.92	106.25	106.25	SAE			s_LEMBAKSEMBADA [5868]	ORE, AU(PB, ZN) TYPE [5868]									ORE					WR [5868]
[5868]	CONVERGENT MARGIN	SUNDA ARC / SUNDA ARC / JAVA / BAYAH DOME	CIUSUL	-6.92	-6.92	106.25	106.25	SAE			s_CIUSUL [5868]	ORE, AU(PB, ZN) TYPE [5868]									ORE					WR [5868]
[5868]	CONVERGENT MARGIN	SUNDA ARC / SUNDA ARC / JAVA / BAYAH DOME	PONGKOR	-6.92	-6.92	106.25	106.25	SAE			s_PONGKOR [5868]	ORE, AU(MN) TYPE [5868]									ORE					WR [5868]
[5868]	CONVERGENT MARGIN	SUNDA ARC / SUNDA ARC / JAVA / BAYAH DOME	CIAWITALI	-7.1167	-7.1167	107.067	107.067	SAE			s_CIAWITALI [5868]	ORE, AU(MN) TYPE [5868]									ORE					WR [5868]
[5868]	CONVERGENT MARGIN	SUNDA ARC / SUNDA ARC / JAVA / BAYAH DOME	CIAWITALI	-7.1167	-7.1167	107.067	107.067	SAE			s_CIAWITALI [5868]	ORE, AU(MN) TYPE [5868]									ORE					WR [5868]
[12581]	CONVERGENT MARGIN	SUNDA ARC / SUNDA ARC / JAVA / SALAK	WEST JAVA, CENTRAL (MAIN) VENT	-6.73	-6.73	106.72	106.72	SAE			s_S104 [12581]	ANDESITE, BASALTIC [12581]				QUATERNARY [12581]					VOL					WR [12581]	54.9	1.04		19.43				8	7.7	2.54	0.17		1.03	3.6	0.33
[12581]	CONVERGENT MARGIN	SUNDA ARC / SUNDA ARC / JAVA / SALAK	WEST JAVA, CENTRAL (MAIN) VENT	-6.73	-6.73	106.72	106.72	SAE			s_S105 [12581]	ANDESITE, BASALTIC [12581]				QUATERNARY [12581]					VOL					WR [12581]	54.09	0.97		20.16				7.6	8.79	2.49	0.17		0.93	3.56	0.26
[12581]	CONVERGENT MARGIN	SUNDA ARC / SUNDA ARC / JAVA / SALAK	WEST JAVA, CENTRAL (MAIN) VENT	-6.73	-6.73	106.72	106.72	SAE			s_S106A [12581]	ANDESITE, BASALTIC [12581]				QUATERNARY [12581]					VOL					WR [12581]	54.01	1.02		18.71				8.99	8.38	3.63	0.19		0.83	3.35	0.26
[12581]	CONVERGENT MARGIN	SUNDA ARC / SUNDA ARC / JAVA / SALAK	WEST JAVA, CENTRAL (MAIN) VENT	-6.73	-6.73	106.72	106.72	SAE			s_S106B [12581]	ANDESITE, BASALTIC [12581]				QUATERNARY [12581]					VOL					WR [12581]	53.77	1.01		18.78				8.86	8.39	3.61	0.19		0.84	3.48	0.26
[12581]	CONVERGENT MARGIN	SUNDA ARC / SUNDA ARC / JAVA / SALAK	WEST JAVA, CENTRAL (MAIN) VENT	-6.73	-6.73	106.72	106.72	SAE			s_S108 [12581]	ANDESITE [12581]				QUATERNARY [12581]					VOL					WR [12581]	57.5	1.15		17.49				7.9	6.2	2.26	0.21		1.56	4.15	0.4
[12581]	CONVERGENT MARGIN	SUNDA ARC / SUNDA ARC / JAVA / SALAK	WEST JAVA, CENTRAL (MAIN) VENT	-6.73	-6.73	106.72	106.72	SAE			s_S110B [12581]	ANDESITE [12581]				QUATERNARY [12581]					VOL					WR [12581]	60.57	1.17		15.94				7.65	4.98	1.81	0.16		2.11	4.29	0.48
[12581]	CONVERGENT MARGIN	SUNDA ARC / SUNDA ARC / JAVA / SALAK	WEST JAVA, SIDE VENTS	-6.73	-6.73	106.72	106.72	SAE			s_S102 [12581]	ANDESITE [12581]				QUATERNARY [12581]					VOL					WR [12581]	59.61	0.73		17.42				6.99	6.45	2.71	0.18		1.15	3.83	0.25
[12581]	CONVERGENT MARGIN	SUNDA ARC / SUNDA ARC / JAVA / SALAK	WEST JAVA, SIDE VENTS	-6.73	-6.73	106.72	106.72	SAE			s_S107A [12581]	RHYOLITE [12581]				QUATERNARY [12581]					VOL					WR [12581]	76.82	0.12		12.34				1.02	1.02	0.2	0.04		3.99	3.51	0.02
[12581]	CONVERGENT MARGIN	SUNDA ARC / SUNDA ARC / JAVA / SALAK	WEST JAVA, WESTERN FLANK	-6.73	-6.73	106.72	106.72	SAE			s_S112 [12581]	ANDESITE [12581]				QUATERNARY [12581]					VOL					WR [12581]	60.38	0.76		16.9				6.51	5.81	2.51	0.15		1.84	3.53	0.19
[12581]	CONVERGENT MARGIN	SUNDA ARC / SUNDA ARC / JAVA / SALAK	WEST JAVA, PRE-SALAK	-6.73	-6.73	106.72	106.72	SAE			s_S101 [12581]	NOT GIVEN [12581]				QUATERNARY [12581]					VOL					WR [12581]	70.44	0.3		14.15				2.36	2.43	0.64	0.07		3.11	3.38	0.05
[2608][2545]	CONVERGENT MARGIN	SUNDA ARC / SUNDA ARC / JAVA / MERAPI		-7.533	-7.533	110.433	110.433	SAE			s_72-1076 [2608]	NOT GIVEN [2608] / ANDESITE, BASALTIC [2545]									VOL					WR [2608]	52.9												1.63
[4583][2842]	CONVERGENT MARGIN	SUNDA ARC / SUNDA ARC / JAVA / MERAPI		-7.533	-7.533	110.433	110.433	SAE			s_M13 [4583]	ANDESITE [4583]							1006		VOL					WR [4583]	56.14	0.81		18.5				7.23	7.97	2.5	0.18		2.07	3.63	0.32
[4583][2842]	CONVERGENT MARGIN	SUNDA ARC / SUNDA ARC / JAVA / MERAPI		-7.533	-7.533	110.433	110.433	SAE			s_M15 [4583]	ANDESITE [4583]							1006		VOL					WR [4583]	52.03	1.18		18.01				9.51	8.99	3.85	0.19		1.71	3.33	0.45
[4583][3375]	CONVERGENT MARGIN	SUNDA ARC / SUNDA ARC / JAVA / MERAPI		-7.533	-7.533	110.433	110.433	SAE			s_M17 [4583]	ANDESITE [4583]							1006		VOL					WR [4583]	53.61	1.01		18.32				8.24	8.49	3.25	0.18		2	3.47	0.29
[4583][2842]	CONVERGENT MARGIN	SUNDA ARC / SUNDA ARC / JAVA / MERAPI		-7.533	-7.533	110.433	110.433	SAE			s_M18 [4583]	ANDESITE [4583]							1006		VOL					WR [4583]	54.23	0.96		18.44				7.64	8.37	2.62	0.19		1.53	3.79	0.33
[22596]	CONVERGENT MARGIN	SUNDA ARC / SUNDA ARC / BALI / BRATAN	ADENG	-8.33	-8.33	115.15	115.15	SAE			s_727-1 [22596]	BASALT [22596]									VOL					WR [22596]	50.93	0.94		20.75				8.8	9.27	2.85	0.21		0.96	3	0.21
[22596]	CONVERGENT MARGIN	SUNDA ARC / SUNDA ARC / BALI / BRATAN	LESONG	-8.27	-8.27	115.1	115.1	SAE			s_728-2C [22596]	ANDESITE, BASALTIC [22596]									VOL					WR [22596]	54.37	0.77		20.03				7.13	8.43	2.69	0.15		1.48	3.44	0.2
[22596]	CONVERGENT MARGIN	SUNDA ARC / SUNDA ARC / BALI / BRATAN	POHEN	-8.31	-8.31	115.15	115.15	SAE			s_728-3 [22596]	BASALT [22596]									VOL					WR [22596]	47.69	0.9		19.99				10.19	11.69	6.46	0.19		0.59	2.34	0.15
[22596]	CONVERGENT MARGIN	SUNDA ARC / SUNDA ARC / BALI / BRATAN	TAPAK	-8.28	-8.28	115.15	115.15	SAE			s_728-5 [22596]	ANDESITE, BASALTIC [22596]									VOL					WR [22596]	54.46	0.75		18.48				6.64	8.08	3.19	0.14		1.73	3.25	0.21
[22596]	CONVERGENT MARGIN	SUNDA ARC / SUNDA ARC / BALI / BRATAN	BUYAN-BRATAN TUFF	-8.29	-8.29	115.09	115.09	SAE			s_925-2 [22596]	ANDESITE, BASALTIC [22596]									VOL					WR [22596]	56.99	0.65		18.9				6.01	7.76	2.25	0.13		2	3.58	0.27
[22596]	CONVERGENT MARGIN	SUNDA ARC / SUNDA ARC / BALI / BRATAN	PRE-CALDERA	-8.21	-8.21	115.14	115.14	SAE			s_924-1 [22596]	BASALT [22596]									VOL					WR [22596]	48.62	0.99		19.24				9.56	9.88	4.53	0.21		0.94	3.09	0.17
[2608][4927][3092]	CONVERGENT MARGIN	SUNDA ARC / SUNDA ARC / JAVA / SLAMET		-7.24	-7.24	109.21	109.21	SAE		3418	s_72-1015 [2608]	NOT GIVEN [2608] / BASALT [4927]									VOL					WR [2608]	49.7			17.1				10.5	10		0.21		1.34	3.23
[3092][4927]	CONVERGENT MARGIN	SUNDA ARC / SUNDA ARC / JAVA / SLAMET		-7.24	-7.24	109.21	109.21	SAE		3418	s_S104 [3092]	BASALT [3092]									VOL					WR [3092]	49.7	1.36		17.5				9.8	10.3	7.07	0.19		0.86	2.93
[3092][4927]	CONVERGENT MARGIN	SUNDA ARC / SUNDA ARC / JAVA / SLAMET		-7.24	-7.24	109.21	109.21	SAE		3418	s_S112 [3092]	BASALT [3092]									VOL					WR [3092]	50.3	1.3		15.7				10.3	10.5	7.67	0.19		1.06	2.87
[3092][4927]	CONVERGENT MARGIN	SUNDA ARC / SUNDA ARC / JAVA / SLAMET		-7.24	-7.24	109.21	109.21	SAE		3418	s_S117 [3092]	BASALT [3092]									VOL					WR [3092]	50.1	1.49		17.3				10.3	9.84	0.2			1.34	3.16
[3092][4927]	CONVERGENT MARGIN	SUNDA ARC / SUNDA ARC / JAVA / SLAMET		-7.24	-7.24	109.21	109.21	SAE		3418	s_S164 [3092]	BASALT [3092]									VOL					WR [3092]	50.7	1.29		18.4				9.45	9.61	0.17			1.36	3.46
[3092][4927]	CONVERGENT MARGIN	SUNDA ARC / SUNDA ARC / JAVA / SLAMET		-7.24	-7.24	109.21	109.21	SAE		3418	s_S36 [3092]	BASALT [3092]									VOL					WR [3092]	50.9	1.34		16.2				10.2	9.58	6.8	0.19		1.47	3.08
[3092][4927]	CONVERGENT MARGIN	SUNDA ARC / SUNDA ARC / JAVA / SLAMET		-7.24	-7.24	109.21	109.21	SAE		3418	s_S61 [3092]	BASALT [3092]									VOL					WR [3092]	50.7	0.96		16.3				9.67	10.6	8.16	0.18		1.02	2.36
[22961]	CONVERGENT MARGIN	SUNDA ARC / SUNDA ARC / SUMATRA / TOBA	YOUNGEST TOBA TUFF (YTT)	2.3	2.9	98.5	99.2	SAE			s_5B2 [22961]	NOT GIVEN [22961]	73000 [22961]	75000 [22961]							VOL					GL [22961]
[22961]	CONVERGENT MARGIN	SUNDA ARC / SUNDA ARC / SUMATRA / TOBA	YOUNGEST TOBA TUFF (YTT)	2.3	2.9	98.5	99.2	SAE			s_20A1 [22961]	NOT GIVEN [22961]	73000 [22961]	75000 [22961]							VOL					GL [22961]
[22961]	CONVERGENT MARGIN	SUNDA ARC / SUNDA ARC / SUMATRA / TOBA	YOUNGEST TOBA TUFF (YTT)	2.3	2.9	98.5	99.2	SAE			s_13A4 [22961]	NOT GIVEN [22961]	73000 [22961]	75000 [22961]							VOL					GL [22961]
[6639]	CONVERGENT MARGIN	SUNDA ARC / SUNDA ARC / SUMBA / MOUNT MASU	CAPE MALANGGU (PAMETI HAWU)	-9.55	-9.62	119.12	119.3	SAE			s_CIA-347 [6639]	GRANODIORITE [6639]			UPPER [6639]	CRETACEOUS [6639]					PLU					WR [6639]	64.5	0.47		16.52				4.12	4.42	1.75	0.1		3.65	3.6	0.11
[6639]	CONVERGENT MARGIN	SUNDA ARC / SUNDA ARC / SUMBA / MOUNT MASU	CAPE MALANGGU (PAMETI HAWU)	-9.55	-9.62	119.12	119.3	SAE			s_CIA-348 [6639]	DIORITE [6639]			UPPER [6639]	CRETACEOUS [6639]					PLU					WR [6639]	56.4	0.85		16.75				7.92	7.4	2.69	0.21		1.68	3.4	0.34
[6639]	CONVERGENT MARGIN	SUNDA ARC / SUNDA ARC / SUMBA / MOUNT MASU	CAPE MALANGGU	-9.55	-9.62	119.12	119.3	SAE			s_CIA-351 [6639]	ANDESITE [6639]			UPPER [6639]	CRETACEOUS [6639]					VOL					WR [6639]	59	0.71		16.75				6.21	6.05	2.9	0.15		2.52	3.13	0.23
[6639]	CONVERGENT MARGIN	SUNDA ARC / SUNDA ARC / SUMBA / MOUNT MASU	CAPE MALANGGU	-9.55	-9.62	119.12	119.3	SAE			s_CIA-353 [6639]	ANDESITE, BASALTIC [6639]			UPPER [6639]	CRETACEOUS [6639]					VOL					WR [6639]	55.3	0.84		19				7.56	7.63	2.61	0.1		1.15	3.27	0.26
[6639]	CONVERGENT MARGIN	SUNDA ARC / SUNDA ARC / SUMBA / MOUNT MASU	TANARARA (KM 5)	-9.55	-9.62	119.12	119.3	SAE			s_CIA-728 [6639]	BASALT [6639]			UPPER [6639]	CRETACEOUS [6639]					VOL					WR [6639]	48.8	0.98		18.25				9.85	9.05	5.7	0.19		0.76	2.91	0.21
[6639]	CONVERGENT MARGIN	SUNDA ARC / SUNDA ARC / SUMBA / MOUNT MASU	GUNUNG KAPUNDUK (NGGONGI VALLEY)	-9.55	-9.62	119.12	119.3	SAE			s_CIA-733 [6639]	ANDESITE, BASALTIC [6639]			UPPER [6639]	CRETACEOUS [6639]					VOL					WR [6639]	56.5	0.84		17.25				7.65	7.3	3.29	0.17		1.75	2.88	0.2
[6639]	CONVERGENT MARGIN	SUNDA ARC / SUNDA ARC / SUMBA / MOUNT MASU	ROAD FROM TATUNGGU TO TANARARA (KM 2)	-9.55	-9.62	119.12	119.3	SAE			s_CIA-735 [6639]	ANDESITE, BASALTIC [6639]			UPPER [6639]	CRETACEOUS [6639]					VOL					WR [6639]	54	0.77		17.96				6.88	6.4	3.67	0.16		1.54	3.68	0.18
[6639]	CONVERGENT MARGIN	SUNDA ARC / SUNDA ARC / SUMBA	WANOKAKA AREA, WESTERN SIDE OF WANOKAKA BEACH	-9.55	-9.62	119.12	119.3	SAE			s_CIA-317 [6639]	BASALT [6639]				PHANEROZOIC [6639]					VOL					WR [6639]	52.6	1.05		16.95				7.92	9.16	3.54	0.15		0.83	2.54	0.24
[6639]	CONVERGENT MARGIN	SUNDA ARC / SUNDA ARC / SUMBA	EASTERN PART OF SENDIKARI GULF (CAPE TEKI)	-9.55	-9.62	119.12	119.3	SAE			s_CIA-339 [6639]	GABBRO [6639]				PHANEROZOIC [6639]					PLU					WR [6639]	53	0.84		17.1				7.78	7.3	4.46	0.16		2	3.81	0.18
[6639]	CONVERGENT MARGIN	SUNDA ARC / SUNDA ARC / SUMBA	EASTERN PART OF SENDIKARI GULF (CAPE TEKI)	-9.55	-9.62	119.12	119.3	SAE			s_CIA-491 [6639]	ANDESITE, BASALTIC [6639]				PHANEROZOIC [6639]					VOL					WR [6639]	53.8	0.82		17.25				7.7	6.35	4.2	0.16		2.08	3.32	0.17
[6639]	CONVERGENT MARGIN	SUNDA ARC / SUNDA ARC / SUMBA	BOTTOM OF TENGAIRI GULF	-9.55	-9.62	119.12	119.3	SAE			s_CIA-481 [6639]	ANDESITE, BASALTIC [6639]				PHANEROZOIC [6639]					VOL					WR [6639]	53.4	0.91		20.25				7.56	3.3	3.32	0.13		3.2	3.95	0.23
[6639]	CONVERGENT MARGIN	SUNDA ARC / SUNDA ARC / SUMBA	BOTTOM OF TENGAIRI GULF	-9.55	-9.62	119.12	119.3	SAE			s_CIA-487 [6639]	ANDESITE, BASALTIC [6639]				PHANEROZOIC [6639]					VOL					WR [6639]	53.5	0.94		18.5				7.56	5.4	3.33	0.13		2.55	3.69	0.23
[6639]	CONVERGENT MARGIN	SUNDA ARC / SUNDA ARC / SUMBA / MOUNT TANADARO	WESTERN PART OF MOUNT TANADARO	-9.55	-9.62	119.12	119.3	SAE			s_CIA-133 [6639]	GRANODIORITE [6639]				PHANEROZOIC [6639]					PLU					WR [6639]	67	0.56		14.8				4.16	4.3	2.13	0.08		2.33	3.48	0
[6639]	CONVERGENT MARGIN	SUNDA ARC / SUNDA ARC / SUMBA / MOUNT TANADARO	WESTERN PART OF MOUNT TANADARO	-9.55	-9.62	119.12	119.3	SAE			s_CIA-132 [6639]	DIORITE [6639]				PHANEROZOIC [6639]					PLU					WR [6639]	59.4	0.62		16.7				6.33	6.36	3.26	0.12		1.63	3.49	0.04
[6639]	CONVERGENT MARGIN	SUNDA ARC / SUNDA ARC / SUMBA / MOUNT TANADARO	PAMALAR RIVER (SW EDGE OF MOUNT TANADARO)	-9.55	-9.62	119.12	119.3	SAE			s_CIA-115 [6639]	DIORITE [6639]				PHANEROZOIC [6639]					PLU					WR [6639]	58.1	0.84		17.46				6.21	7.22	3.53	0.13		1.04	3.54	0.06
[6639]	CONVERGENT MARGIN	SUNDA ARC / SUNDA ARC / SUMBA / MOUNT TANADARO	PAMALAR RIVER (SW EDGE OF MOUNT TANADARO)	-9.55	-9.62	119.12	119.3	SAE			s_CIA-204 [6639]	DIORITE [6639]				PHANEROZOIC [6639]					PLU					WR [6639]	55.4	0.7		17				7.4	7.43	4.34	0.16		1.63	3.62	0.08
[6639]	CONVERGENT MARGIN	SUNDA ARC / SUNDA ARC / SUMBA / MOUNT TANADARO	PAMALAR RIVER (SW EDGE OF MOUNT TANADARO)	-9.55	-9.62	119.12	119.3	SAE			s_CIA-202 [6639]	DIORITE [6639]				PHANEROZOIC [6639]					PLU					WR [6639]	57	0.75		17.21				6.64	7.17	3.65	0.13		1.2	3.46	0.07
[6639]	CONVERGENT MARGIN	SUNDA ARC / SUNDA ARC / SUMBA / MOUNT TANADARO	NYENGU RIVER	-9.55	-9.62	119.12	119.3	SAE			s_CIA-71 [6639]	BASALT [6639]				PHANEROZOIC [6639]					VOL					WR [6639]	49.35	0.74		21.15				7.88	9.59	4.55	0.15		0.72	3.03	0
[6639]	CONVERGENT MARGIN	SUNDA ARC / SUNDA ARC / SUMBA / MOUNT TANADARO	NYENGU RIVER	-9.55	-9.62	119.12	119.3	SAE			s_CIA-73 [6639]	ANDESITE, BASALTIC [6639]				PHANEROZOIC [6639]					VOL					WR [6639]	56.1	0.63		20.2				5.89	7.95	2.07	0.1		0.83	3.88	0.06
[6639]	CONVERGENT MARGIN	SUNDA ARC / SUNDA ARC / SUMBA / MOUNT LAMBOYA	EASTERN PART OF RUA BEACH, CAPE WATUMETE	-9.55	-9.62	119.12	119.3	SAE			s_CIA-62 [6639]	BASALT [6639]				EOCENE [6639]					VOL					WR [6639]	51.5	0.78		19.15				7.31	8.1	5.6	0.16		0.55	3.6	0.2
[6639]	CONVERGENT MARGIN	SUNDA ARC / SUNDA ARC / SUMBA / MOUNT LAMBOYA	DASSANG VALLEY	-9.55	-9.62	119.12	119.3	SAE			s_CIA-44 [6639]	GRANODIORITE [6639]				EOCENE [6639]					PLU					WR [6639]	60.8	0.76		15.44				6.57	6.12	3.09	0.13		1.64	3.4	0.02
[6639]	CONVERGENT MARGIN	SUNDA ARC / SUNDA ARC / SUMBA / MOUNT LAMBOYA	WANOKAKA VALLEY, PRAIMARAGA AREA	-9.55	-9.62	119.12	119.3	SAE			s_CIA-21 [6639]	DACITE [6639]				EOCENE [6639]					VOL					WR [6639]	67.2	0.9		12.6				3.21	3.29	0.38	0.08		1.4	5.74	0.22
[6639]	CONVERGENT MARGIN	SUNDA ARC / SUNDA ARC / SUMBA / MOUNT JAWILA	DIKIRA VILLAGE, SOUTHERN EDGE OF MOUNT JAWILA	-9.55	-9.62	119.12	119.3	SAE			s_CIA-717 [6639]	ANDESITE, BASALTIC [6639]				EOCENE [6639]					VOL					WR [6639]	55	0.94		17.4				8.5	7.7	3.37	0.18		0.59	3.53	0.16
[6639]	CONVERGENT MARGIN	SUNDA ARC / SUNDA ARC / SUMBA / MOUNT JAWILA	KAREKA HULU, EASTERN EDGE OF MOUNT JAWILA	-9.55	-9.62	119.12	119.3	SAE			s_CIA-493 [6639]	DACITE [6639]									VOL					WR [6639]	64.5	0.67		16.1				4.07	3.45	1.63	0.09		1.87	4.6	0.18
[3741][4938]	CONVERGENT MARGIN	SUNDA ARC / SUNDA ARC / JAVA / CEREME		-6.9	-6.9	108.4	108.4	SAE			s_CA22 [3741]	NOT GIVEN [3741]									VOL					WR [3741]	54.78												1.48
[3741][4938]	CONVERGENT MARGIN	SUNDA ARC / SUNDA ARC / FLORES / KELIMUTU		-8.76	-8.76	121.83	121.83	SAE		1640	s_K22 [3741]	NOT GIVEN [3741]									VOL					WR [3741]	61.39												1.75
[3741][4938]	CONVERGENT MARGIN	SUNDA ARC / SUNDA ARC / FLORES / KELIMUTU		-8.76	-8.76	121.83	121.83	SAE		1640	s_K26 [3741]	NOT GIVEN [3741]									VOL					WR [3741]	54.91												1.01
[3741][4938]	CONVERGENT MARGIN	SUNDA ARC / SUNDA ARC / FLORES / KELIMUTU		-8.76	-8.76	121.83	121.83	SAE		1640	s_K30 [3741]	NOT GIVEN [3741]									VOL					WR [3741]	51.88												0.86
[3741][4938]	CONVERGENT MARGIN	SUNDA ARC / SUNDA ARC / FLORES / KELIMUTU		-8.76	-8.76	121.83	121.83	SAE		1640	s_K33 [3741]	NOT GIVEN [3741]									VOL					WR [3741]	63.44												1.56
[3741][4938]	CONVERGENT MARGIN	SUNDA ARC / SUNDA ARC / FLORES / KELIMUTU		-8.76	-8.76	121.83	121.83	SAE		1640	s_K7 [3741]	NOT GIVEN [3741]									VOL					WR [3741]	59.81												1.7
[3737][3735]	CONVERGENT MARGIN	SUNDA ARC / SUNDA ARC / SUMBAWA / TAMBORA		-8.27	-8.27	117.98	117.98	SAE			s_T13 [3737]	TRACHYBASALT, NEPHELINE [3737] / NOT GIVEN [3735]									VOL					WR [3737]	51.49	0.87		17.15		3.78	5.62		9.04	4.65	0.18		2.89	4.16	0.4	0.59
[3735][22052]	CONVERGENT MARGIN	SUNDA ARC / SUNDA ARC / SUMBAWA / TAMBORA		-8.27	-8.27	117.98	117.98	SAE			s_T17 [3735]	NOT GIVEN [3735]									VOL					WR [3735]	48.78					3.90489	5.90773						2.47
[4583]	CONVERGENT MARGIN	SUNDA ARC / SUNDA ARC / SUMBAWA / TAMBORA		-8.27	-8.27	117.98	117.98	SAE			s_T205/88 [4583]	ANDESITE [4583]							1815		VOL					WR [4583]	55.45	0.6		19.7				5.06	4.24	1.67	0.2		5.45	5.33	0.44
[3737][3735]	CONVERGENT MARGIN	SUNDA ARC / SUNDA ARC / SUMBAWA / TAMBORA		-8.27	-8.27	117.98	117.98	SAE			s_T32 [3737]	PHONOLITE [3737] / NOT GIVEN [3735]				CENOZOIC [3737]			1815		VOL					WR [3737]	55.09	0.69		19.66		2.51	3.7		5.47	2.71	0.18		5.03	4.56	0.54	0.8
[4674]	CONVERGENT MARGIN	SUNDA ARC / SUNDA ARC / SUMATRA	BENTARO, 2 KM E OF BANDA ACEH, CALANG COAST ROAD	5.5	5.5	95.5	95.5	SAE			s_AC/D4/R5(46N 7497 5864) [4674]	BASALT [4674]								PYROXENE-PHYRIC [4674]	VOL					WR [4674]	49.8	0.86		11.7		5.1	6		11.24	7.16	0.18		0.84	3.42	0.21		2.66	0.1
[4674]	CONVERGENT MARGIN	SUNDA ARC / SUNDA ARC / SUMATRA	W COAST ROAD 3 KM SE OF TAPAKTUAN	3.3	3.3	97.2	97.2	SAE			s_FD/H2/R27(47N 3006 3596) [4674]	DIORITE, HORNBLENDE [4674]									PLU					WR [4674]	51.55	1.24		13.39		2.11	7.5		9.91	5.38	0.18		0.32	4.11	0.22		1.77	0.21
[4674]	CONVERGENT MARGIN	SUNDA ARC / SUNDA ARC / SUMATRA / BELOK GADANG FORMATION	BELOK GADANG, NEAR SIMPANG GAMBIR	0.4	0.8	99.2	99.5	SAE			s_TA/C3/R2762(47N 5337 0680) [4674]	NOT GIVEN [4674]									VOL					WR [4674]	54.3	1.12		13.4		5.8	5.2		6.46	2.77	0.17		0.3	4.96	0.21		3.63	0.61		1.46
[4674]	CONVERGENT MARGIN	SUNDA ARC / SUNDA ARC / SUMATRA / BELOK GADANG FORMATION	A. MANUMBAN, NEAR SIMPANG GAMBIR	0.4	0.8	99.2	99.5	SAE			s_TA/C3/R2773(47N 5327 0683) [4674]	NOT GIVEN [4674]									VOL					WR [4674]	48.4	1		14.4		3.8	7		7.04	5.24	0.31		4.28	1.54	0.2		4.57	0.39		2.85
[4674]	CONVERGENT MARGIN	SUNDA ARC / SUNDA ARC / SUMATRA / BELOK GADANG FORMATION	BELOK GADANG, NEAR SIMPANG GAMBIR	0.4	0.8	99.2	99.5	SAE			s_TA/C1/R6105(47N 5336 0677) [4674]	NOT GIVEN [4674]									VOL					WR [4674]	56.9	0.79		13.7		4.6	4.7		7.56	2.9	0.16		0.53	2.94	0.25		3.62	0.2		1.2
[4674]	CONVERGENT MARGIN	SUNDA ARC / SUNDA ARC / SUMATRA	P. BREUEH	5.7	5.7	96.8	96.8	SAE			s_(46N72766316) [4674]	ANDESITE [4674]								PORPHYRITIC [4674]	VOL					WR [4674]	61.25	0.51		17.05				5.4	6	2.42	0.15		2.66	3.88	0.21
[4674]	CONVERGENT MARGIN	SUNDA ARC / SUNDA ARC / SUMATRA	RAYA STOCK, P. BREUEH	5.7	5.7	96.8	96.8	SAE			s_2(46N7287 6312) [4674]	DIORITE [4674]									PLU					WR [4674]	56.07	0.6		18.6				7.58	8.38	3.37	0.16		1.22	3.45	0.29
[4674]	CONVERGENT MARGIN	SUNDA ARC / SUNDA ARC / SUMATRA	RAYA STOCK, P. BREUEH	5.7	5.7	96.8	96.8	SAE			s_3(46N7287 6312) [4674]	DIORITE [4674]									PLU					WR [4674]	51.7	0.81		18.58				7.76	9.65	5.91	0.16		1.22	3.27	0.24
[4674]	CONVERGENT MARGIN	SUNDA ARC / SUNDA ARC / SUMATRA	PANYABUNGAN -NATAL ROAD NEAR LANGSAT	0.6	0.6	99.2	99.5	SAE			s_TA/C1/R6029(47N 5287 0630) [4674]	BASALT, PYROXENE [4674]									VOL					WR [4674]	47.9	0.49		10.4		5.6	5		8.24	13.2	0.17		0.6	2.85	0.39		3.92	0.81		0.02
[4674]	CONVERGENT MARGIN	SUNDA ARC / SUNDA ARC / SUMATRA	PANYABUNGAN -NATAL ROAD NEAR LANGSAT	0.6	0.6	99.2	99.5	SAE			s_TA/C1/6030 [4674]	BASALT, PYROXENE [4674]									VOL					WR [4674]	52.16	0.44		8.6				8.86	12.97	7.44	0.29		0.44	3.6	0.13
[4674]	CONVERGENT MARGIN	SUNDA ARC / SUNDA ARC / SUMATRA	PANYABUNGAN -NATAL ROAD NEAR TAPUS	0.6	0.6	99.2	99.5	SAE			s_TA/C3/R2785(47N 5276 0626) [4674]	BASALT, PYROXENE-PLAGIOCLASE [4674]									VOL					WR [4674]	46.7	0.84		12.88				11.1	11.72	9.48	0.22		1.68	1.9	0.2
[4674]	CONVERGENT MARGIN	SUNDA ARC / SUNDA ARC / SUMATRA	PANYABUNGAN -NATAL ROAD NEAR TAPUS	0.6	0.6	99.2	99.5	SAE			s_TA/C3/R2786(47N 5263 0634) [4674]	BASALT, PYROXENE-PLAGIOCLASE [4674]									VOL					WR [4674]	49.99	0.84		14.37				9.39	10.2	6.87	0.34		1.13	3.92	0.2
[4674]	CONVERGENT MARGIN	SUNDA ARC / SUNDA ARC / SUMATRA	FLOAT, STREAM ON PATH FROM LADANGRIMBA TO SEULEUKAT	2	3	98	99	SAE			s_KA/C3/R1693(47N 3434 3202) [4674]	DIORITE, PYROXENE [4674]									PLU					WR [4674]	55.31	0.87		19.27				6.43	8.04	3.21	0.28		1.17	3.82	0.11
[4674]	CONVERGENT MARGIN	SUNDA ARC / SUNDA ARC / SUMATRA	FLOAT IN SMALL STREAM NORTH OF SEULEUKAT	2	3	98	99	SAE			s_KA/C3/R1694(47N 3423 3217) [4674]	TONALITE [4674]									PLU					WR [4674]	61.41	0.65		15.65				6.32	5.1	2.49	0.14		2.51	2.94	0.1
[4674]	CONVERGENT MARGIN	SUNDA ARC / SUNDA ARC / SUMATRA	INTRUSION FORMING HILL IMMEDIATELY BEHIND SEULEUKAT	2	3	98	99	SAE			s_KA/C3/R1695(47N 3422 3226) [4674]	DIORITE [4674]									PLU					WR [4674]	57.3	0.78		17.42				5.78	7.7	3.49	0.24		1.43	3.89	0.09
[4674]	CONVERGENT MARGIN	SUNDA ARC / SUNDA ARC / SUMATRA	BK SIKARAKARA, N OF NATAL	0.5	0.5	99.1	99.1	SAE			s_TA/C1/R6111(47N 5141 0381) [4674]	ANDESITE, BASALTIC [4674]								APHANATIC [4674]	VOL					WR [4674]	52.29	0.64		17.86				6.87	7.71	4.82	0.14		1.1	1.98	0.18
[4674]	CONVERGENT MARGIN	SUNDA ARC / SUNDA ARC / SUMATRA	NATAL ROAD NEAR SOPOTINJAK	0.5	0.5	99.1	99.1	SAE			s_TA/C3/R2738(47N 5587 0794) [4674]	ANDESITE, BASALTIC, AUGITE-PLAGIOCLASE [4674]								PHYRIC [4674]	VOL					WR [4674]	53.16	0.87		17.75				8.55	8.84	4.68	0.11		0.95	2.62	0.22
[4674]	CONVERGENT MARGIN	SUNDA ARC / SUNDA ARC / SUMATRA	BANDA ACEH - CALANG COAST ROAD AT UJUNG PEULINTAH	5.5	5.5	95.5	95.5	SAE			s_AC/D1/R76(46N 7612 5574) [4674]	ANDESITE, BASALTIC [4674]								VESICULAR [4674]	VOL					WR [4674]	53.05	0.57		16.54		3.03	4.9		8.72	4.14	0.12		0.8	3.18	0.18		2.92	0.48		2.84
[4674]	CONVERGENT MARGIN	SUNDA ARC / SUNDA ARC / SUMATRA	LEFT BANK TRIBUTARY OF KR. NO	5.5	5.5	95.5	95.5	SAE			s_CB/D2/R501(46N 7663 5445) [4674]	TONALITE, HORNBLENDE [4674]									PLU					WR [4674]	63.77	0.47		16.53		1.53	2		4.83	2.63	0.06		1.81	4.95	0.2		0.99	0.09
[4674]	CONVERGENT MARGIN	SUNDA ARC / SUNDA ARC / SUMATRA	LEFT BANK TRIBUTARY OF KR. NO	5.5	5.5	95.5	95.5	SAE			s_CB/D3/R849(46N 7660 5447) [4674]	DIORITE, BIOTITE [4674]									PLU					WR [4674]	52.28	1.53		15.58		2.96	7.7		7.7	4.6	0.2		2.04	3.02	0.59		1.8	0.12		0.06
[4674]	CONVERGENT MARGIN	SUNDA ARC / SUNDA ARC / SUMATRA	KR. LIGAN	5.5	5.5	95.5	95.5	SAE			s_CB/D2/R512(46N 7722 5469) [4674]	ANDESITE, AUGITE-FELDSPAR [4674]								PHYRIC, VESICULAR [4674]	VOL					WR [4674]	49.67	0.68		19.85		3.54	5.6		8.62	3.65	0.17		1.01	3.8	0.24		2.92	0.2
[4674]	CONVERGENT MARGIN	SUNDA ARC / SUNDA ARC / SUMATRA	FLOAT, W. UMANG, NNW OF PENARUN	2	3	98	99	SAE			s_DD/D1/R137(47N 2862 4950) [4674]	NOT GIVEN [4674]									VOL					WR [4674]	55.8	0.44		16.1		2.06	3.4		5.89	2.82	0.18		2.08	3.54	0.14		3.38	0.28		3.86
[4674]	CONVERGENT MARGIN	SUNDA ARC / SUNDA ARC / SUMATRA	HILLSIDE ABOVE BANNAREA	2	3	97.5	99	SAE			s_KD/E1/R21(47N 4520 2434) [4674]	ANDESITE, FELDSPAR [4674]								PHYRIC [4674]	VOL					WR [4674]	60.02	0.53		18.49		2	2.7		6.16	2.26	0.1		1.1	4.03	0.12		2.22	0.46		0.38
[4674]	CONVERGENT MARGIN	SUNDA ARC / SUNDA ARC / SUMATRA	N OF SIBUNGA HUTA	2	3	97.5	99	SAE			s_KD/E1/R67(47N 4592 2431) [4674]	DACITE, PLAGIOCLASE-AUGITE-HYPERSTHENE [4674]								PHYRIC [4674]	VOL					WR [4674]	65.03	0.32		17.03		1.67	1.7		5.25	2.51	0.09		1.49	4.03	0.11		0.8	1.19
[4674]	CONVERGENT MARGIN	SUNDA ARC / SUNDA ARC / SUMATRA	ROAD IMMEDIATELY S OF D. SAMPEAN	2	3	97.5	99	SAE			s_KD/E1/R122(47N 4581 2195) [4674]	ANDESITE, HORNBLENDE [4674]								PHYRIC [4674]	VOL					WR [4674]	59.8	0.41		16.4		3.1	1.4		6.18	4.1	0.07		1.85	3.4	0.11		1.1	2.24
[4674]	CONVERGENT MARGIN	SUNDA ARC / SUNDA ARC / SUMATRA	ROADSTONE QUARRY ON S SIDE D. SAMPEAN	2	3	97.5	99	SAE			s_KD/E1/R123(47N 4582 2498) [4674]	DACITE, HORNBLENDE [4674]								PHYRIC [4674]	VOL					WR [4674]	62.4	0.4		15.7		2.32	1.3		5.1	3.95	0.06		1.92	3.08	0.12		1.02	2.68		0.24
[4674]	CONVERGENT MARGIN	SUNDA ARC / SUNDA ARC / SUMATRA	0.5 KM UPSTREAM OF PATH CROSSING A. SIDAKPAK	2	3	97.5	99	SAE			s_KD/E1/R133(47N 4526 2268) [4674]	DIORITE, PYROXENE [4674]								PORPHYRITIC [4674]	PLU					WR [4674]	55.54	0.61		17.91		3.34	3.3		8	4.56	0.13		0.89	3.24	0.13		1.69	1.29
[4674]	CONVERGENT MARGIN	SUNDA ARC / SUNDA ARC / SUMATRA	KAMPUNG A. ROGAS	2	3	97.5	99	SAE			s_NB/A3/R1448(47N 4464 2192) [4674]	BASALT, PLAGIOCLASE [4674]								PHYRIC [4674]	VOL					WR [4674]	50	0.77		18.23		3.09	4.8		10.33	6.07	0.12		0.13	2.48	0.11		3.23	0.38		0.36
[4674]	CONVERGENT MARGIN	SUNDA ARC / SUNDA ARC / SUMATRA	ROAD TO KAMPUNG LOBUSINGKAM	1	2	98.5	99.5	SAE			s_KD/E1/R36(47N 4894 2287) [4674]	ANDESITE, PLAGIOCLASE-HYPERSTHENE-AUGITE [4674]								VESICULAR [4674]	VOL					WR [4674]	59.36	0.67		16.87		2.92	3.7		7.33	2.96	0.13		2.69	2.47	0.14		1.02	0.6
[4674]	CONVERGENT MARGIN	SUNDA ARC / SUNDA ARC / SUMATRA	FROM SMALL OUTLIERS OF HARANGGAOL VF, FLOAT FROM SMALL STREAM CROSSING PARAPAT-PAMEA	2	3	97.5	99	SAE			s_LA/TF/R2427(47N 5089 2837) [4674]	DACITE, PLAGIOCLASE-HORNBLENDE [4674]								PHYRIC [4674]	VOL					WR [4674]	61.03	0.59		16.59		2.83	3.3		6.46	2.23	0.08		2.24	2.19	0.17		2.29	0.09		0.47
[4674]	CONVERGENT MARGIN	SUNDA ARC / SUNDA ARC / SUMATRA	FLOAT FROM STREAM CROSSING PARAPAT-PAMEA ROAD 1 KM N OF LAMBANTALOM	2	3	97.5	99	SAE			s_LA/TF/R2429(47N 5114 2805) [4674]	DACITE, PLAGIOCLASE-HORNBLENDE [4674]								PHYRIC [4674]	VOL					WR [4674]	59.87	0.57		16.72		3.22	3.7		6.08	2.75	0.15		1.81	2.27	0.27		2.99	0.5
[4674]	CONVERGENT MARGIN	SUNDA ARC / SUNDA ARC / SUMATRA	NE TIP, CENTRAL PENINSULA, P. MUSALA	1.7	1.7	98.5	98.5	SAE			s_NB/A3/R1460(47N 4433 1848) [4674]	BASALT, PLAGIOCLASE-BIOTITE [4674]								PHYRIC [4674]	VOL					WR [4674]	52.5	0.73		18.84		2.21	5.1		9.96	5.37	0.15		0.54	2.92	0.12		0.8	0.04
[4674]	CONVERGENT MARGIN	SUNDA ARC / SUNDA ARC / SUMATRA	FLOAT, B. TAPUD, 20 KM SE IF SIBOLGA	1.9	1.9	98.8	98.8	SAE			s_NB/J1/R43(47N 4901 1730) [4674]	ANDESITE, PLAGIOCLASE [4674]								PHYRIC [4674]	VOL					WR [4674]	60.72	0.97		16.07		1.77	4.6		5.78	1.49	0.14		2.48	3.01	0.19		1.94	0.2
[4674]	CONVERGENT MARGIN	SUNDA ARC / SUNDA ARC / SUMATRA	A. TAPIAN NAULI	1.9	1.9	98.8	98.8	SAE			s_NB/A9/R5038(47N 4934 1904) [4674]	DACITE, PLAGIOCLASE-AUGITE-HYPERSTHENE [4674]								PHYRIC [4674]	VOL					WR [4674]	62.9	0.71		16.8		2.74	2.6		5.16	1.8	0.1		2.16	3.87	0.18		0.34	0.96
[4674]	CONVERGENT MARGIN	SUNDA ARC / SUNDA ARC / SUMATRA	B. ANGKOLA, NAPAGULA KAMPUNG	1.9	1.9	98.8	98.8	SAE			s_PC/B3098(47N 5248 1515) [4674]	BASALT, PLAGIOCLASE [4674]								PHYRIC [4674]	VOL					WR [4674]	53.5	1.02		17.5		3.14	6.2		8.59	3.74	0.2		1.11	3.2	0.2		0.68	0.08
[4674]	CONVERGENT MARGIN	SUNDA ARC / SUNDA ARC / SUMATRA	FLOAT, A. ROSA	1.9	1.9	98.8	98.8	SAE			s_PC/B2R3474(47N 5301 1366) [4674]	ANDESITE, HORNBLENDE-PLAGIOCLASE [4674]								PHYRIC [4674]	VOL					WR [4674]	59.31	0.64		17.78		2.27	2.8		7.17	2.89	0.09		1.78	3.54	0.19		1.32	0.12
[4674]	CONVERGENT MARGIN	SUNDA ARC / SUNDA ARC / SUMATRA	WEST COAST ROAD AT CALANG	5.5	5.5	95.5	95.5	SAE			s_CB/B2/R1061(46N 7864 5132) [4674]	ANDESITE, PLAGIOCLASE-HORNBLENDE [4674]								PHYRIC [4674]	VOL					WR [4674]								4.77	1.18	1.39			0.64	3.69
[4674]	CONVERGENT MARGIN	SUNDA ARC / SUNDA ARC / SUMATRA	N OF G MENTOK	5.5	5.5	95.5	95.5	SAE			s_CB/B2/R3045(46N 8067 5051) [4674]	ANDESITE, PLAGIOCLASE-HORNBLENDE [4674]								PHYRIC [4674]	VOL					WR [4674]								5.67	1.71	1.79			1.29	3.53
[4674]	CONVERGENT MARGIN	SUNDA ARC / SUNDA ARC / SUMATRA	N OF G MENTOK	5.5	5.5	95.5	95.5	SAE			s_CB/B2/R3046(46N 8069 5048) [4674]	ANDESITE, PLAGIOCLASE-HYPERSTHENE-AUGITE [4674]								PHYRIC [4674]	VOL					WR [4674]								6.18	1.26	1.82			0.87	3.13
[4674]	CONVERGENT MARGIN	SUNDA ARC / SUNDA ARC / SUMATRA	N OF G MENTOK	5.5	5.5	95.5	95.5	SAE			s_CB/B2/R3048(46N 8069 5044) [4674]	ANDESITE, PLAGIOCLASE-FELDSPAR-BIOTITE [4674]								PHYRIC [4674]	VOL					WR [4674]								4.5	0.53	0.83			0.83	3.29
[4674]	CONVERGENT MARGIN	SUNDA ARC / SUNDA ARC / SUMATRA	AIR BANGIS, COAST AT G SANDARANGDIAH	0.2	0.2	99.3	99.3	SAE			s_TC/C2/R4070(47N 5137 0373) [4674]	ANDESITE, PYROXENE-FELDSPAR [4674]								PHYRIC [4674]	VOL					WR [4674]								6.31			0.15		1.35	2.42
[4674]	CONVERGENT MARGIN	SUNDA ARC / SUNDA ARC / SUMATRA	COAST AT U. TUAN, W OF AIR BANGIS	0.2	0.2	99.3	99.3	SAE			s_TC/C2/R4072(47N 5152 0292) [4674]	ANDESITE, FELDSPAR [4674]								PHYRIC [4674]	VOL					WR [4674]								5.28			0.09		1.21	2.23
[4674]	CONVERGENT MARGIN	SUNDA ARC / SUNDA ARC / SUMATRA	COAST AT TALUKBAMBAN, W OF AIR BANGIS	0.2	0.2	99.3	99.3	SAE			s_TC/C2/R4075(47N 5259 0239) [4674]	ANDESITE, FELDSPAR [4674]								PHYRIC [4674]	VOL					WR [4674]								6.05			0.12		1.45	2.23
[4674]	CONVERGENT MARGIN	SUNDA ARC / SUNDA ARC / SUMATRA	PANYABUNGAN -NATAL ROAD NEAR LANGSAT	0.6	0.6	99.2	99.5	SAE			s_TC/C1/R6028(47N 5286 0630) [4674]	ABSAROKITE, PYROXENE [4674]									VOL					WR [4674]								10.17	8.06	10.38	0.23		1.18	1.13
[4674]	CONVERGENT MARGIN	SUNDA ARC / SUNDA ARC / SUMATRA	KR. REURACAN	5.2	5.2	96.2	96.2	SAE			s_AD/B2/R84(47N 1905 5770) [4674]	ANDESITE [4674]								PORPHYRITIC [4674]	VOL					WR [4674]								6.96	7.28	5.47	0.15		1.03	2.45
[4674]	CONVERGENT MARGIN	SUNDA ARC / SUNDA ARC / SUMATRA	G. TEU MINAE	5.4	5.4	96.2	96.2	SAE			s_BC/C1/R144(47N 2168 5723) [4674]	ANDESITE [4674]								PORPHYRITIC [4674]	VOL					WR [4674]								5.92	2.1	3.48	0.19		1.13	1.91
[4674]	CONVERGENT MARGIN	SUNDA ARC / SUNDA ARC / SUMATRA	G. TEU MINAE	5.4	5.4	96.2	96.2	SAE			s_BC/C3/R323(47N 2172 5714) [4674]	ANDESITE [4674]								PORPHYRITIC [4674]	VOL					WR [4674]								5.67	5.88	6.8	0.14		1.35	2.41
[4674]	CONVERGENT MARGIN	SUNDA ARC / SUNDA ARC / SUMATRA / PEUT SAGUE	SIMPANG LEE JEUREUNGEH, S OF SUMMIT OF PEUT SAGUE	4.7	4.9	96.1	96.3	SAE			s_DA/A5/R32(47N 2010 5415) [4674]	ANDESITE, PLAGIOCLASE-HYPERSTHENE-AUGITE-HORNBLENDE [4674]								PHYRIC [4674]	VOL					WR [4674]	63.18	0.47		16.77		1.67	3.1		6.02	2.02	0.13		1.79	3.8	0.16		0.25	0.15
[4674]	CONVERGENT MARGIN	SUNDA ARC / SUNDA ARC / SUMATRA / TAKUR-TAKUR	UNNAMED STREAM 3 KM WNW OF MAMORAMBE	3.1	3.8	98.5	98.7	SAE			s_GD/C3/R1472(47N 4578 3798) [4674]	DACITE, PLAGIOCLASE-HORNBLENDE [4674]								PHYRIC [4674]	VOL					WR [4674]	60.56	0.49		16.48		3.09	4.6		4.72	2.16	0.14		1.79	3.16	0.2		2.22	0.45
[4674]	CONVERGENT MARGIN	SUNDA ARC / SUNDA ARC / SUMATRA / SINABUN(G)	LOWER N SLOPE OF D. SINABUN	3.3	3.3	98.4	98.4	SAE			s_GD/J1/R35(47N 4341 3522) [4674]	ANDESITE [4674]									VOL					WR [4674]	59.59	0.68		17.54		2.27	3.8		7.65	2.4	0.16		1.93	3.03	0.15		0.25	0.1
[4674]	CONVERGENT MARGIN	SUNDA ARC / SUNDA ARC / SUMATRA / SIRAYAK	BINJAI UNIT, 4 KM SW OF BANDARBARU ON KABANJAHE-MEDAN ROAD	3.4	3.4	98.5	98.5	SAE			s_GD/C3/R1489(47N 4489 3596) [4674]	ANDESITE, PLAGIOCLASE-HYPERSTHENE-AUGITE-HORNBLENDE [4674]								PHYRIC [4674]	VOL					WR [4674]	58.2	0.67		17.89		2.75	3.7		7.17	2.86	0.15		1.94	2.81	0.2		1.31	0.57
[4674]	CONVERGENT MARGIN	SUNDA ARC / SUNDA ARC / SUMATRA / SIPISOPISO	STONE QUARRY ON NE LOWER SLOPE OF SIPISOPISO	2.9	2.9	98.55	98.55	SAE			s_KB/J1/R34(47N 4489 3244) [4674]	ANDESITE, PLAGIOCLASE-HYPERSTHENE [4674]								PHYRIC [4674]	VOL					WR [4674]	61.28	0.73		16.33		1.45	4.3		6	2.42	0.12		2.34	2.71	0.15		1.27	0.4
[4674]	CONVERGENT MARGIN	SUNDA ARC / SUNDA ARC / SUMATRA / SORIKMARAPI	1.5 KM TO S SIDE OF PASS ON PANYABUNGAN-NATAL ROAD	0.63	0.63	99.55	99.55	SAE			s_TA/C3/R2730(47N 5593 0796) [4674]	ANDESITE, PLAGIOCLASE-AUGITE-HYPERSTHENE [4674]									VOL					WR [4674]	61.79	0.56		17.12		1.91	3.8		6.31	2.34	0.13		1.99	3	0.13		0.93	0.37
[4674]	CONVERGENT MARGIN	SUNDA ARC / SUNDA ARC / SUMATRA / SIBUABUALI	AIK GADANG-SIBUHUAN ROAD 4 KM S OF A. SIHAPAS BRIDGE	1.55	1.55	99.8	99.8	SAE			s_PC/H1/R26(47N 5492 1450) [4674]	RHYOLITE [4674]									VOL					WR [4674]	72.67	0.16		13.95		0.84	0.8		1.38	0.38	0.06		4.24	2.55	0.02		3.27	0.69
[4674]	CONVERGENT MARGIN	SUNDA ARC / SUNDA ARC / SUMATRA / TOBA	HYDROELECTRIC PROJECT ACCESS TUNNEL, SIGURAGURA FALLS, ASAHAN RIVER	2	3	98	99	SAE			s_LA/TF/2424(47N 5312 2792) [4674]	RHYOLITE [4674]	74000 [4674]	74000 [4674]		QUATERNARY [4674]					VOL					WR [4674]	73.12	0.2		14.09		1.46	1		2.14	0.45	0.05		3.99	3.29	0.06		0.44	0.26
[23322]	CONVERGENT MARGIN	SUNDA ARC / SUNDA ARC / JAVA / KELUD(KELUT)	FEBRUARY 13, 2014 ERUPTION	-7.933	-7.933	112.266	112.266	SAE			s_KLD20140225P1 [23322]	ANDESITE, BASALTIC [23322]					13	2	2014	HIGHLY PORPHYRITIC [23322]	VOL					WR [23322]	55	0.66		18.73				8.39	9.28	4.02	0.21		0.72	2.85	0.14
[23322]	CONVERGENT MARGIN	SUNDA ARC / SUNDA ARC / JAVA / KELUD(KELUT)	FEBRUARY 13, 2014 ERUPTION	-7.933	-7.933	112.266	112.266	SAE			s_KLD20140225P2 [23322]	ANDESITE, BASALTIC [23322]					13	2	2014	HIGHLY PORPHYRITIC [23322]	VOL					WR [23322]	55.74	0.63		18.96				7.81	9.12	3.68	0.2		0.75	2.97	0.14
[23322]	CONVERGENT MARGIN	SUNDA ARC / SUNDA ARC / JAVA / KELUD(KELUT)	FEBRUARY 13, 2014 ERUPTION	-7.933	-7.933	112.266	112.266	SAE			s_KLD20140225L1 [23322]	ANDESITE, BASALTIC [23322]					13	2	2014	HIGHLY PORPHYRITIC [23322]	VOL					WR [23322]	55.24	0.64		18.89				8.13	9.26	3.88	0.2		0.7	2.92	0.14
[23323]	CONVERGENT MARGIN	SUNDA ARC / SUNDA ARC / SUMATRA / SINABUN(G)		3.3	3.3	98.4	98.4	SAE			s_30-OCT [23323]	NOT GIVEN [23323]					30	10	2013		VOL					GL [23323]	75	0.31		13.5				1.08	1.67	0.1	0.02		4.13	3.52	0.02								0.11
[23323]	CONVERGENT MARGIN	SUNDA ARC / SUNDA ARC / SUMATRA / SINABUN(G)		3.3	3.3	98.4	98.4	SAE			s_3-NOV [23323]	NOT GIVEN [23323]					3	11	2013		VOL					GL [23323]	78.5	0.34		10.9				0.99	0.45	0.12	0.03		4.82	2.33	0.03								0.15
[23323]	CONVERGENT MARGIN	SUNDA ARC / SUNDA ARC / SUMATRA / SINABUN(G)		3.3	3.3	98.4	98.4	SAE			s_5-NOV [23323]	NOT GIVEN [23323]					23	11	2013		VOL					GL [23323]	78.2	0.35		11.5				1.04	0.78	0.12	0.04		4.8	2.52	0.03								0.12
[23323]	CONVERGENT MARGIN	SUNDA ARC / SUNDA ARC / SUMATRA / SINABUN(G)		3.3	3.3	98.4	98.4	SAE			s_23-NOV [23323]	NOT GIVEN [23323]					23	11	2013		VOL					GL [23323]	76.1	0.39		12.7				1.63	1.32	0.27	0.06		4.13	3.41	0.11								0.17
[23324]	CONVERGENT MARGIN	SUNDA ARC / SUNDA ARC / SUMATRA / SINABUN(G)	SIGARANGARAN ABOUT K MN NE OF THE SUMMIT	3.3	3.3	98.4	98.4	SAE			s_SNB20131221 [23324]	ANDESITE [23324]					23	11	2013		VOL					WR [23324]	58.97	0.7		17.87				6.76	7.73	2.85	0.16		1.86	2.97	0.12
[23324]	CONVERGENT MARGIN	SUNDA ARC / SUNDA ARC / SUMATRA / SINABUN(G)	SOLAR PANEL AT SKANAL SEISMIC STATION, 2 KM EAST OF THE SUMMIT	3.3	3.3	98.4	98.4	SAE			s_SNB214011 [23324]	ANDESITE [23324]					5	1	2014		VOL					WR [23324]	58.16	0.74		18.22				7.07	8.03	2.89	0.16		1.69	2.92	0.12
[23324]	CONVERGENT MARGIN	SUNDA ARC / SUNDA ARC / SUMATRA / SINABUN(G)	PYROCLASTIC DENSITY CURRENT DEPOSIT ALONG THE LAU BORUS RIVER, NEAR BERASTEPU, 4 KM SE OF THE SUMMIT	3.3	3.3	98.4	98.4	SAE			s_SNB20140607 [23324]	ANDESITE [23324]					11	1	2014		VOL					WR [23324]	57.66	0.79		18.11				7.42	8.12	2.99	0.16		1.67	2.94	0.13
[23324]	CONVERGENT MARGIN	SUNDA ARC / SUNDA ARC / SUMATRA / SINABUN(G)	SURGE DEPOSIT ON THE SOUTHERN CLIFF OF THE LAU BORUS RIVER NEAR SIBINTUN, ABOUT 5 KM SOUTH OF THE SUMMIT	3.3	3.3	98.4	98.4	SAE			s_SNB20150410 [23324]	ANDESITE [23324]					2	4	2014		VOL					WR [23324]	60.11	0.67		17.56				6.5	7.22	2.62	0.15		2.04	3	0.13
[23324]	CONVERGENT MARGIN	SUNDA ARC / SUNDA ARC / SUMATRA / SINABUN(G)	PYROCLASTIC DENSITY CURRENT DEPOSIT NEAR SUKAMERIAH, ABOUT 3.5 KM SOUTH OF THE SUMMIT	3.3	3.3	98.4	98.4	SAE			s_SNB20150511 [23324]	ANDESITE [23324]					28	4	2015		VOL					WR [23324]	60.28	0.68		17.61				6.35	7.17	2.55	0.15		2.05	3.04	0.13
[23324]	CONVERGENT MARGIN	SUNDA ARC / SUNDA ARC / SUMATRA / SINABUN(G)	PYROCLASTIC DENSITY CURRENT DEPOSIT NEAR GEMBER, ABOUT 4.5 KM SE OF THE SUMMIT	3.3	3.3	98.4	98.4	SAE			s_SNB20151114 [23324]	ANDESITE [23324]					16	10	2015		VOL					WR [23324]	60.27	0.69		17.4				6.42	7.18	2.66	0.15		2.04	3.06	0.14
[23324]	CONVERGENT MARGIN	SUNDA ARC / SUNDA ARC / SUMATRA / SINABUN(G)	PYROCLASTIC DENSITY CURRENT DEPOSIT AT GEMBER, ABOUT 5 KM SE OF THE SUMMIT	3.3	3.3	98.4	98.4	SAE			s_SNB20161018 [23324]	ANDESITE [23324]					21	5	2016		VOL					WR [23324]	60.43	0.67		17.47				6.26	7.15	2.59	0.15		2.07	3.09	0.13
[23324]	CONVERGENT MARGIN	SUNDA ARC / SUNDA ARC / SUMATRA / SINABUN(G)		3.3	3.3	98.4	98.4	SAE			s_SNB11031002 [23324]	NOT GIVEN [23324]									VOL					WR [23324]	76.3	0.85		6.94				7.21	1.97	2.78	0.16		2.14	1.58	0.07
[23324]	CONVERGENT MARGIN	SUNDA ARC / SUNDA ARC / SUMATRA / SINABUN(G)		3.3	3.3	98.4	98.4	SAE			s_SNB11031004 [23324]	NOT GIVEN [23324]									VOL					WR [23324]	75.95	0.91		6.6				7.6	2.26	3.01	0.16		2.03	1.41	0.06
[23324]	CONVERGENT MARGIN	SUNDA ARC / SUNDA ARC / SUMATRA / SINABUN(G)		3.3	3.3	98.4	98.4	SAE			s_SNB AB-1 [23324]	NOT GIVEN [23324]							2010		VOL					WR [23324]	64.87	0.83		18.34				5.87	4.31	1.82	0.08		1.94	1.77	0.17
[23324]	CONVERGENT MARGIN	SUNDA ARC / SUNDA ARC / SUMATRA / SINABUN(G)		3.3	3.3	98.4	98.4	SAE			s_SNB AB-2 [23324]	NOT GIVEN [23324]							2010		VOL					WR [23324]	64.75	0.84		18.47				5.93	4.3	1.8	0.08		1.93	1.73	0.17
[23324]	CONVERGENT MARGIN	SUNDA ARC / SUNDA ARC / SUMATRA / SINABUN(G)		3.3	3.3	98.4	98.4	SAE			s_SNB AB-3 [23324]	NOT GIVEN [23324]							2010		VOL					WR [23324]	62.34	0.82		17.43				6.61	5.57	2.69	0.13		1.96	2.27	0.17
[23324]	CONVERGENT MARGIN	SUNDA ARC / SUNDA ARC / SUMATRA / SINABUN(G)		3.3	3.3	98.4	98.4	SAE			s_SNB Jaka-L [23324]	NOT GIVEN [23324]							2010		VOL					WR [23324]	62.11	0.79		17.76				6.85	5.76	2.34	0.11		1.9	2.21	0.16
[23324]	CONVERGENT MARGIN	SUNDA ARC / SUNDA ARC / SUMATRA / SINABUN(G)		3.3	3.3	98.4	98.4	SAE			s_SNB131025 [23324]	NOT GIVEN [23324]						10	2013		VOL					WR [23324]	60.41	0.73		17.19				6.82	6.96	3.12	0.14		1.99	2.47	0.15
[23324]	CONVERGENT MARGIN	SUNDA ARC / SUNDA ARC / SUMATRA / SINABUN(G)		3.3	3.3	98.4	98.4	SAE			s_SNB131101 [23324]	NOT GIVEN [23324]						11	2013		VOL					WR [23324]	60.62	0.74		17.27				6.55	6.43	3.39	0.14		2.2	2.49	0.18
[23324]	CONVERGENT MARGIN	SUNDA ARC / SUNDA ARC / SUMATRA / SINABUN(G)		3.3	3.3	98.4	98.4	SAE			s_SNB131103 [23324]	NOT GIVEN [23324]						11	2013		VOL					WR [23324]	60.66	0.72		17.18				6.82	7.02	2.99	0.13		2.01	2.32	0.17
[23324]	CONVERGENT MARGIN	SUNDA ARC / SUNDA ARC / SUMATRA / SINABUN(G)		3.3	3.3	98.4	98.4	SAE			s_SNB131108 [23324]	NOT GIVEN [23324]						11	2013		VOL					WR [23324]	60.2	0.72		17.34				6.8	7.18	3.09	0.14		2.02	2.35	0.16
[23324]	CONVERGENT MARGIN	SUNDA ARC / SUNDA ARC / SUMATRA / SINABUN(G)		3.3	3.3	98.4	98.4	SAE			s_SNB131110-1 [23324]	NOT GIVEN [23324]						11	2013		VOL					WR [23324]	59.96	0.73		17.57				6.91	7.1	3.03	0.15		1.94	2.45	0.15
[23324]	CONVERGENT MARGIN	SUNDA ARC / SUNDA ARC / SUMATRA / SINABUN(G)		3.3	3.3	98.4	98.4	SAE			s_SNB131110-2 [23324]	NOT GIVEN [23324]						11	2013		VOL					WR [23324]	60	0.71		17.62				6.84	7.45	2.77	0.13		1.96	2.37	0.16
[23324]	CONVERGENT MARGIN	SUNDA ARC / SUNDA ARC / SUMATRA / SINABUN(G)		3.3	3.3	98.4	98.4	SAE			s_SNB131111 [23324]	NOT GIVEN [23324]						11	2013		VOL					WR [23324]	59.77	0.74		17.63				7.36	7.35	2.91	0.12		1.86	2.1	0.16
[23324]	CONVERGENT MARGIN	SUNDA ARC / SUNDA ARC / SUMATRA / SINABUN(G)		3.3	3.3	98.4	98.4	SAE			s_SNB131114-1 [23324]	NOT GIVEN [23324]						11	2013		VOL					WR [23324]	60.55	0.74		17.72				7.13	7.29	2.61	0.11		1.83	1.87	0.16
[23324]	CONVERGENT MARGIN	SUNDA ARC / SUNDA ARC / SUMATRA / SINABUN(G)		3.3	3.3	98.4	98.4	SAE			s_SNB131114-2 [23324]	NOT GIVEN [23324]						11	2013		VOL					WR [23324]	60.42	0.73		17.71				6.98	7.35	2.72	0.12		1.84	1.97	0.15
[23324]	CONVERGENT MARGIN	SUNDA ARC / SUNDA ARC / SUMATRA / SINABUN(G)		3.3	3.3	98.4	98.4	SAE			s_SNB131118-1 [23324]	NOT GIVEN [23324]						11	2013		VOL					WR [23324]	60.16	0.73		17.68				6.87	7.26	2.81	0.12		1.93	2.28	0.16
[23324]	CONVERGENT MARGIN	SUNDA ARC / SUNDA ARC / SUMATRA / SINABUN(G)		3.3	3.3	98.4	98.4	SAE			s_SNB131118-2 [23324]	NOT GIVEN [23324]						11	2013		VOL					WR [23324]	60.19	0.74		17.65				6.97	7.46	2.76	0.12		1.87	2.09	0.16
[23324]	CONVERGENT MARGIN	SUNDA ARC / SUNDA ARC / SUMATRA / SINABUN(G)		3.3	3.3	98.4	98.4	SAE			s_SNB131118-3 [23324]	NOT GIVEN [23324]						11	2013		VOL					WR [23324]	60.35	0.74		17.79				6.97	7.33	2.62	0.11		1.84	2.09	0.16
[23324]	CONVERGENT MARGIN	SUNDA ARC / SUNDA ARC / SUMATRA / SINABUN(G)		3.3	3.3	98.4	98.4	SAE			s_SNB140111-1 [23324]	NOT GIVEN [23324]						1	2014		VOL					WR [23324]	59.63	0.78		18.3				7.38	7.2	2.37	0.12		1.7	2.38	0.14
[23324]	CONVERGENT MARGIN	SUNDA ARC / SUNDA ARC / SUMATRA / SINABUN(G)		3.3	3.3	98.4	98.4	SAE			s_SNB140111-2 [23324]	NOT GIVEN [23324]						1	2014		VOL					WR [23324]	60.29	0.64		19.34				7.58	6.63	1.52	0.07		1.8	1.97	0.17
[23324]	CONVERGENT MARGIN	SUNDA ARC / SUNDA ARC / SUMATRA / SINABUN(G)		3.3	3.3	98.4	98.4	SAE			s_SNB140123-2 [23324]	NOT GIVEN [23324]						1	2014		VOL					WR [23324]	61.89	0.66		18.22				5.85	6.24	2.08	0.11		2.13	2.67	0.14
[23324]	CONVERGENT MARGIN	SUNDA ARC / SUNDA ARC / SUMATRA / SINABUN(G)		3.3	3.3	98.4	98.4	SAE			s_SNB140123-4 [23324]	NOT GIVEN [23324]						1	2014		VOL					WR [23324]	61.69	0.62		18.76				5.78	5.78	1.97	0.12		2.24	2.89	0.15
[23324]	CONVERGENT MARGIN	SUNDA ARC / SUNDA ARC / SUMATRA / SINABUN(G)		3.3	3.3	98.4	98.4	SAE			s_SNB140123-5 [23324]	NOT GIVEN [23324]						1	2014		VOL					WR [23324]	61.23	0.63		18.39				6.29	6.39	1.93	0.11		2.07	2.82	0.14
[23324]	CONVERGENT MARGIN	SUNDA ARC / SUNDA ARC / SUMATRA / SINABUN(G)		3.3	3.3	98.4	98.4	SAE			s_SNB140123-6 [23324]	NOT GIVEN [23324]						1	2014		VOL					WR [23324]	61.17	0.63		18.45				6.37	6.41	1.91	0.11		2.05	2.75	0.14
[23324]	CONVERGENT MARGIN	SUNDA ARC / SUNDA ARC / SUMATRA / SINABUN(G)		3.3	3.3	98.4	98.4	SAE			s_SNB140124-2 [23324]	NOT GIVEN [23324]						1	2014		VOL					WR [23324]	61.34	0.64		18.49				6.36	6.15	1.85	0.11		2.11	2.8	0.14
[23324]	CONVERGENT MARGIN	SUNDA ARC / SUNDA ARC / SUMATRA / SINABUN(G)		3.3	3.3	98.4	98.4	SAE			s_SNB140629 SKNL [23324]	NOT GIVEN [23324]						6	2014		VOL					WR [23324]	62.36	0.72		17.5				6.43	6.38	2.02	0.1		1.95	2.4	0.13
[23324]	CONVERGENT MARGIN	SUNDA ARC / SUNDA ARC / SUMATRA / SINABUN(G)		3.3	3.3	98.4	98.4	SAE			s_SNB140907 POS [23324]	NOT GIVEN [23324]						9	2014		VOL					WR [23324]	63.87	0.48		17.89				4.22	5.81	1.7	0.11		2.52	3.26	0.14
[23324]	CONVERGENT MARGIN	SUNDA ARC / SUNDA ARC / SUMATRA / SINABUN(G)		3.3	3.3	98.4	98.4	SAE			s_SNB141006 BRSTG [23324]	NOT GIVEN [23324]						10	2014		VOL					WR [23324]	62.56	0.67		17.03				5.92	5.9	2.13	0.13		2.42	3.12	0.13
[23324]	CONVERGENT MARGIN	SUNDA ARC / SUNDA ARC / SUMATRA / SINABUN(G)		3.3	3.3	98.4	98.4	SAE			s_SNB141007 BRSTG [23324]	NOT GIVEN [23324]						10	2014		VOL					WR [23324]	63.59	0.61		17.31				5.15	5.58	1.92	0.12		2.49	3.11	0.13
[23324]	CONVERGENT MARGIN	SUNDA ARC / SUNDA ARC / SUMATRA / SINABUN(G)		3.3	3.3	98.4	98.4	SAE			s_SNB141007 SKNL [23324]	NOT GIVEN [23324]						10	2014		VOL					WR [23324]	64.16	0.54		17.59				4.52	5.49	1.71	0.11		2.57	3.18	0.14
[23324]	CONVERGENT MARGIN	SUNDA ARC / SUNDA ARC / SUMATRA / SINABUN(G)		3.3	3.3	98.4	98.4	SAE			s_SNB141010 POS [23324]	NOT GIVEN [23324]						10	2014		VOL					WR [23324]	61.76	0.58		17.22				6.8	5.9	1.87	0.12		2.46	3.12	0.16
[23324]	CONVERGENT MARGIN	SUNDA ARC / SUNDA ARC / SUMATRA / SINABUN(G)		3.3	3.3	98.4	98.4	SAE			s_SNB141227 [23324]	NOT GIVEN [23324]						12	2014		VOL					WR [23324]	64.61	0.48		17.59				4.27	5.4	1.6	0.1		2.63	3.19	0.13
[23324]	CONVERGENT MARGIN	SUNDA ARC / SUNDA ARC / SUMATRA / SINABUN(G)		3.3	3.3	98.4	98.4	SAE			s_SNB150104 [23324]	NOT GIVEN [23324]						1	2015		VOL					WR [23324]	64.11	0.5		17.31				4.52	5.84	1.66	0.11		2.59	3.22	0.12
[23324]	CONVERGENT MARGIN	SUNDA ARC / SUNDA ARC / SUMATRA / SINABUN(G)		3.3	3.3	98.4	98.4	SAE			s_SNB150110 [23324]	NOT GIVEN [23324]						1	2015		VOL					WR [23324]	64.27	0.49		17.33				4.35	5.78	1.74	0.11		2.6	3.21	0.12
[23324]	CONVERGENT MARGIN	SUNDA ARC / SUNDA ARC / SUMATRA / SINABUN(G)		3.3	3.3	98.4	98.4	SAE			s_SNB150116 [23324]	NOT GIVEN [23324]						1	2015		VOL					WR [23324]	64.93	0.49		16.94				4.38	5.45	1.64	0.11		2.68	3.25	0.12
[23324]	CONVERGENT MARGIN	SUNDA ARC / SUNDA ARC / SUMATRA / SINABUN(G)		3.3	3.3	98.4	98.4	SAE			s_SNB2015041002 [23324]	NOT GIVEN [23324]						4	2015		VOL					WR [23324]	59.94	0.63		17.85				6.32	7.44	2.54	0.15		2.02	2.98	0.12
[23324]	CONVERGENT MARGIN	SUNDA ARC / SUNDA ARC / SUMATRA / SINABUN(G)		3.3	3.3	98.4	98.4	SAE			s_20150512-01 [23324]	NOT GIVEN [23324]						5	2015		VOL					WR [23324]	62.68	0.61		17.55				5.18	6.23	2.04	0.13		2.34	3.11	0.13
[23324]	CONVERGENT MARGIN	SUNDA ARC / SUNDA ARC / SUMATRA / SINABUN(G)		3.3	3.3	98.4	98.4	SAE			s_SNB151114 LKW [23324]	NOT GIVEN [23324]						11	2015		VOL					WR [23324]	65.05	0.56		16.87				4.05	5.65	1.6	0.1		2.65	3.33	0.14
[23324]	CONVERGENT MARGIN	SUNDA ARC / SUNDA ARC / SUMATRA / SINABUN(G)		3.3	3.3	98.4	98.4	SAE			s_SNB151114 SGRGR [23324]	NOT GIVEN [23324]						11	2015		VOL					WR [23324]	65.17	0.57		16.81				4.15	5.49	1.56	0.1		2.69	3.32	0.14
[23324]	CONVERGENT MARGIN	SUNDA ARC / SUNDA ARC / SUMATRA / SINABUN(G)		3.3	3.3	98.4	98.4	SAE			s_SNB151113-8 [23324]	NOT GIVEN [23324]						11	2015		VOL					WR [23324]	60.05	0.73		17.48				6.63	7.1	2.72	0.15		2	3.02	0.14
[23324]	CONVERGENT MARGIN	SUNDA ARC / SUNDA ARC / SUMATRA / SINABUN(G)		3.3	3.3	98.4	98.4	SAE			s_SNB151114 MRDD [23324]	NOT GIVEN [23324]						11	2015		VOL					WR [23324]	65.08	0.51		16.86				4.14	5.52	1.62	0.1		2.7	3.33	0.13
[23324]	CONVERGENT MARGIN	SUNDA ARC / SUNDA ARC / SUMATRA / SINABUN(G)		3.3	3.3	98.4	98.4	SAE			s_SNB160205 LKW [23324]	NOT GIVEN [23324]						2	2016		VOL					WR [23324]	59.64	0.72		17.12				7.25	7.12	2.82	0.16		2.01	3.02	0.14
[23498]	CONVERGENT MARGIN	SUNDA ARC / ANDAMAN ARC / BURMA (MYANMAR)	SHANGALON AREA	23.6	23.6	95.5	95.5	SAE			s_15M-130A [23498]	ANDESITE [23498]				EOCENE-OLIGOCENE [23498]					VOL					WR [23498]	57.6827	0.742608		16.4677				7.23	4.12772	4.70487	0.0253016		2.72102	2.75116	0.211888
[23498]	CONVERGENT MARGIN	SUNDA ARC / ANDAMAN ARC / BURMA (MYANMAR)	SHANGALON AREA	23.6	23.6	95.5	95.5	SAE			s_15M-130B [23498]	ANDESITE [23498]				EOCENE-OLIGOCENE [23498]					VOL					WR [23498]	58.1637	0.736218		16.6247				6.71	2.67977	4.88783	0.019435		3.07051	2.60716	0.205567
[23498]	CONVERGENT MARGIN	SUNDA ARC / ANDAMAN ARC / BURMA (MYANMAR)	SHANGALON AREA	23.6	23.6	95.5	95.5	SAE			s_15M-130C [23498]	ANDESITE [23498]				EOCENE-OLIGOCENE [23498]					VOL					WR [23498]	58.7176	0.773753		17.0861				5.77	2.31414	4.87595	0.0260499		3.22223	3.40045	0.231196
[23498]	CONVERGENT MARGIN	SUNDA ARC / ANDAMAN ARC / BURMA (MYANMAR)	SHANGALON AREA	23.6	23.6	95.5	95.5	SAE			s_15M-130D [23498]	ANDESITE [23498]				EOCENE-OLIGOCENE [23498]					VOL					WR [23498]	57.9891	0.725772		16.7664				6.85	2.58773	4.94964	0.020337		3.006	3.18784	0.187225
[23498]	CONVERGENT MARGIN	SUNDA ARC / ANDAMAN ARC / BURMA (MYANMAR)	SHANGALON AREA	23.6	23.6	95.5	95.5	SAE			s_D15-8-3-94A [23498]	ANDESITE [23498]				EOCENE-OLIGOCENE [23498]					VOL					WR [23498]	57.7464	0.783562		18.5911				6.03	5.80543	4.00335	0.257766		1.59678	1.68802	0.196176
[23498]	CONVERGENT MARGIN	SUNDA ARC / ANDAMAN ARC / BURMA (MYANMAR)	SHANGALON AREA	23.6	23.6	95.5	95.5	SAE			s_D15-8-3-94B [23498]	ANDESITE [23498]				EOCENE-OLIGOCENE [23498]					VOL					WR [23498]	59.499	0.785581		18.5857				5.52	4.7225	3.60668	0.211893		1.67936	2.14147	0.190478
[23498]	CONVERGENT MARGIN	SUNDA ARC / ANDAMAN ARC / BURMA (MYANMAR)	SHANGALON AREA	23.6	23.6	95.5	95.5	SAE			s_15M-130E [23498]	DACITE [23498]				EOCENE-OLIGOCENE [23498]					VOL					WR [23498]	63.8727	0.447946		18.085				3.47	3.3208	1.95444	0.0181119		1.6604	4.49521	0.184163
[23498]	CONVERGENT MARGIN	SUNDA ARC / ANDAMAN ARC / BURMA (MYANMAR)	SHANGALON AREA	23.6	23.6	95.5	95.5	SAE			s_15M-130F [23498]	DACITE [23498]				EOCENE-OLIGOCENE [23498]					VOL					WR [23498]	64.1494	0.411945		17.367				3.25	2.76366	1.93875	0.0167943		2.18529	4.06208	0.174119
[23498]	CONVERGENT MARGIN	SUNDA ARC / ANDAMAN ARC / BURMA (MYANMAR)	SHANGALON AREA	23.6	23.6	95.5	95.5	SAE			s_D15-2-5-42 [23498]	DIORITE [23498]				EOCENE-OLIGOCENE [23498]					PLU					WR [23498]	56.22	0.762		18.25				3.42	8.52	4.55	0.059		0.798	4.92	0.263
[23498]	CONVERGENT MARGIN	SUNDA ARC / ANDAMAN ARC / BURMA (MYANMAR)	SHANGALON AREA	23.6	23.6	95.5	95.5	SAE			s_D15-2-8-152 [23498]	DIORITE [23498]				EOCENE-OLIGOCENE [23498]					PLU					WR [23498]	51.98	0.724		17.65				6.46	8.23	5.77	0.144		1.2	4.03	0.254
[23498]	CONVERGENT MARGIN	SUNDA ARC / ANDAMAN ARC / BURMA (MYANMAR)	SHANGALON AREA	23.6	23.6	95.5	95.5	SAE			s_D15-2-4-143 [23498]	GRANODIORITE [23498]				EOCENE-OLIGOCENE [23498]					PLU					WR [23498]	65.86	0.304		14.33				2.85	4.72	1.79	0.034		2.41	3.45	0.082
[23498]	CONVERGENT MARGIN	SUNDA ARC / ANDAMAN ARC / BURMA (MYANMAR)	SHANGALON AREA	23.6	23.6	95.5	95.5	SAE			s_D15-2-3-54 [23498]	GRANODIORITE [23498]				EOCENE-OLIGOCENE [23498]					PLU					WR [23498]	68.7386	0.318293		15.5036				2.39	3.7626	1.82333	0.0326724		2.24491	2.47678	0.123312
[23498]	CONVERGENT MARGIN	SUNDA ARC / ANDAMAN ARC / BURMA (MYANMAR)	SHANGALON AREA	23.6	23.6	95.5	95.5	SAE			s_D15-2-3-119 [23498]	GRANODIORITE [23498]				EOCENE-OLIGOCENE [23498]					PLU					WR [23498]	64.4	0.344		15.98				3.05	5.09	1.69	0.029		1.73	4.16	0.105
[23498]	CONVERGENT MARGIN	SUNDA ARC / ANDAMAN ARC / BURMA (MYANMAR)	SHANGALON AREA	23.6	23.6	95.5	95.5	SAE			s_D15-2-3-131 [23498]	GRANODIORITE [23498]				EOCENE-OLIGOCENE [23498]					PLU					WR [23498]	66.6336	0.314675		15.6583				2.64	4.38605	2.32773	0.0571157		3.40539	1.33731	0.0916006
[23498]	CONVERGENT MARGIN	SUNDA ARC / ANDAMAN ARC / BURMA (MYANMAR)	SHANGALON AREA	23.6	23.6	95.5	95.5	SAE			s_15M-126A [23498]	GRANODIORITE [23498]				EOCENE-OLIGOCENE [23498]					PLU					WR [23498]	61.2968	0.466124		16.0567				5.79	3.83693	1.65945	0.0426558		2.01896	3.94834	0.173019
[23498]	CONVERGENT MARGIN	SUNDA ARC / ANDAMAN ARC / BURMA (MYANMAR)	SHANGALON AREA	23.6	23.6	95.5	95.5	SAE			s_15M-126B [23498]	GRANODIORITE [23498]				EOCENE-OLIGOCENE [23498]					PLU					WR [23498]	61.8473	0.478974		16.3498				5.58	3.26394	1.89971	0.0437149		2.63302	3.46881	0.167007
[23498]	CONVERGENT MARGIN	SUNDA ARC / ANDAMAN ARC / BURMA (MYANMAR)	SHANGALON AREA	23.6	23.6	95.5	95.5	SAE			s_15M-126C [23498]	GRANODIORITE [23498]				EOCENE-OLIGOCENE [23498]					PLU					WR [23498]	62.1273	0.440413		16.5501				5.44	3.54965	1.57724	0.0405354		2.05945	3.98457	0.184857
[23498]	CONVERGENT MARGIN	SUNDA ARC / ANDAMAN ARC / BURMA (MYANMAR)	SHANGALON AREA	23.6	23.6	95.5	95.5	SAE			s_D15-2-5-115 [23498]	GRANODIORITE [23498]				EOCENE-OLIGOCENE [23498]					PLU					WR [23498]	64.0952	0.38044		14.8804				2.06	7.4718	2.88755	0.0537464		1.10913	5.0901	0.0937927
[23498]	CONVERGENT MARGIN	SUNDA ARC / ANDAMAN ARC / BURMA (MYANMAR)	SHANGALON AREA	23.6	23.6	95.5	95.5	SAE			s_D15-2-3-106 [23498]	DIORITE [23498]				EOCENE-OLIGOCENE [23498]					PLU					WR [23498]	63.2762	0.522735		16.6306				4.34	4.00482	2.98254	0.0516411		1.85487	3.47787	0.134899
[23498]	CONVERGENT MARGIN	SUNDA ARC / ANDAMAN ARC / BURMA (MYANMAR)	SHANGALON AREA	23.6	23.6	95.5	95.5	SAE			s_D15-2-3-123 [23498]	DIORITE [23498]				EOCENE-OLIGOCENE [23498]					PLU					WR [23498]	58.0902	0.680627		18.4265				7.31	4.17853	3.05851	0.0484624		1.75541	3.40314	0.216465
[23498]	CONVERGENT MARGIN	SUNDA ARC / ANDAMAN ARC / BURMA (MYANMAR)	SHANGALON AREA	23.6	23.6	95.5	95.5	SAE			s_15M-124A [23498]	GRANITE [23498]				EOCENE-OLIGOCENE [23498]					PLU					WR [23498]	72.8236	0.154779		16.213				0.76	0.347107	0.210373	0.00680314		1.5925	4.69299	0.0503
[23498]	CONVERGENT MARGIN	SUNDA ARC / ANDAMAN ARC / BURMA (MYANMAR)	SHANGALON AREA	23.6	23.6	95.5	95.5	SAE			s_15M-124B [23498]	GRANITE [23498]				EOCENE-OLIGOCENE [23498]					PLU					WR [23498]	73.505	0.16699		16.0185				0.82	0.336628	0.219713	0.00684501		1.61983	4.48715	0.04506
[23498]	CONVERGENT MARGIN	SUNDA ARC / ANDAMAN ARC / BURMA (MYANMAR)	SHANGALON AREA	23.6	23.6	95.5	95.5	SAE			s_15M-131A [23498]	MONZONITE, QUARTZ [23498]				EOCENE-OLIGOCENE [23498]					PLU					WR [23498]	60.343	0.438879		15.3484				3.12	6.39317	1.27776	0.106685		5.04174	3.61015	0.204551
[23498]	CONVERGENT MARGIN	SUNDA ARC / ANDAMAN ARC / BURMA (MYANMAR)	SHANGALON AREA	23.6	23.6	95.5	95.5	SAE			s_15M-131B [23498]	MONZONITE, QUARTZ [23498]				EOCENE-OLIGOCENE [23498]					PLU					WR [23498]	63.7648	0.449493		15.7733				3.69	3.45646	1.61287	0.078772		5.14003	3.60873	0.202006
[23498]	CONVERGENT MARGIN	SUNDA ARC / ANDAMAN ARC / BURMA (MYANMAR)	SHANGALON AREA	23.6	23.6	95.5	95.5	SAE			s_15M-131C [23498]	MONZONITE, QUARTZ [23498]				EOCENE-OLIGOCENE [23498]					PLU					WR [23498]	63.52	0.444		15.56				3.38	3.67	1.3	0.087		4.9	3.61	0.205
[23498]	CONVERGENT MARGIN	SUNDA ARC / ANDAMAN ARC / BURMA (MYANMAR)	SHANGALON AREA	23.6	23.6	95.5	95.5	SAE			s_15M-131D [23498]	MONZONITE, QUARTZ [23498]				EOCENE-OLIGOCENE [23498]					PLU					WR [23498]	63.416	0.454618		15.5086				3.27	3.60675	1.30385	0.081235		5.01626	3.64233	0.201197
[3734]	CONVERGENT MARGIN	SUNDA ARC / SUNDA ARC / LOMBOK / RINDJANI/RINJANI		-8.42	-8.42	116.47	116.47	SAE		3726	s_48014 [3734]	NOT GIVEN [3734]									VOL					WR [3734]	51.7	1.22		18.28		1.59	8.13		9.02	4.57	0.19		1.59	3.47	0.23		0.7
[3734]	CONVERGENT MARGIN	SUNDA ARC / SUNDA ARC / SUMBAWA / TAMBORA		-8.27	-8.27	117.98	117.98	SAE			s_48037 [3734]	TRACHYBASALT, NEPHELINE [3734]									VOL					WR [3734]	49.44	1.01		17.94		1.64	8.34		9.69	5.57	0.19		2.57	3.11	0.5		1.07
[3734]	CONVERGENT MARGIN	SUNDA ARC / SUNDA ARC / SUMBAWA / TAMBORA		-8.27	-8.27	117.98	117.98	SAE			s_48039 [3734]	TRACHYBASALT, NEPHELINE [3734]									VOL					WR [3734]	49.44	0.97		17.95		1.69	8.6		10.46	5.27	0.21		2.67	3.5	0.42		1.02
[3734]	CONVERGENT MARGIN	SUNDA ARC / SUNDA ARC / SUMBAWA / TAMBORA		-8.27	-8.27	117.98	117.98	SAE			s_48054 [3734]	TRACHYBASALT, NEPHELINE [3734]									VOL					WR [3734]	48.26	0.69		19.66		0.99	5.07		5.47	2.71	0.18		5.03	4.56	0.54		0.8
[3734]	CONVERGENT MARGIN	SUNDA ARC / SUNDA ARC / SUMBAWA / SANGEANG API		-8.18	-8.18	119.06	119.06	SAE			s_48068 [3734]	TRACHYBASALT, NEPHELINE [3734]									VOL					WR [3734]	55.09	0.91		16.01		1.65	8.44		11.67	5.96	0.2		2.22	3.93	0.34		1.07
[3734]	CONVERGENT MARGIN	SUNDA ARC / SUNDA ARC / SUMBAWA / SANGENGES		-8	-9	116	118	SAE			s_48130 [3734]	NOT GIVEN [3734]									VOL					WR [3734]	53.05	0.41		17.79		0.83	4.26		6.2	1.93	0.18		2.65	4.33	0.3		0.61
[3734]	CONVERGENT MARGIN	SUNDA ARC / SUNDA ARC / SUMBAWA / SANGENGES		-8	-9	116	118	SAE			s_48122 [3734]	TRACHYBASALT, NEPHELINE [3734]									VOL					WR [3734]	60.51	0.98		18.51		1.51	7.71		9.67	4.45	0.18		2.21	3.77	0.46		0.9
[3734]	CONVERGENT MARGIN	SUNDA ARC / SUNDA ARC / SUMBAWA / SANGENGES		-8	-9	116	118	SAE			s_48114 [3734]	LEUCITITE, ALKALINE [3734]									VOL					WR [3734]	50.55	0.91		11.13		1.76	8.98		15.2	10.78	0.17		3.03	1.85	0.31		1.13
[3734]	CONVERGENT MARGIN	SUNDA ARC / SUNDA ARC / SUMBAWA / SOROMUNDI		-8.3	-8.3	118.6	118.6	SAE			s_48132 [3734]	LEUCITITE, ALKALINE [3734]									VOL					WR [3734]	44.71	0.97		11.84		1.82	9.26		14.1	10.49	0.18		3.16	2.21	0.5		1.95
[3734]	CONVERGENT MARGIN	SUNDA ARC / SUNDA ARC / SUMBAWA / SOROMUNDI		-8.3	-8.3	118.6	118.6	SAE			s_48140 [3734]	LEUCITITE, ALKALINE [3734]									VOL					WR [3734]	49.52	0.83		16.64		1.5	7.76		10.14	4.17	0.21		4.47	4.33	0.52		2.06
[20823]	CONVERGENT MARGIN	SUNDA ARC / SUNDA ARC / SUMATRA / TOBA	YOUNGEST TOBA TUFF (YTT)	2.3	2.9	98.5	99.2	SAE			s_L349D [20823]	NOT GIVEN [20823]									VOL					WR [20823]	63.2	0.857		16.9				6.02	4.66	2.03	0.144		2.94	3.21	0.047
[20823]	CONVERGENT MARGIN	SUNDA ARC / SUNDA ARC / SUMATRA / TOBA	YOUNGEST TOBA TUFF (YTT)	2.3	2.9	98.5	99.2	SAE			s_L349L [20823]	NOT GIVEN [20823]									VOL					WR [20823]	65.24	0.699		16.71				5	4.29	1.62	0.118		2.88	3.38	0.059
[20823]	CONVERGENT MARGIN	SUNDA ARC / SUNDA ARC / SUMATRA / TOBA	YOUNGEST TOBA TUFF (YTT)	2.3	2.9	98.5	99.2	SAE			s_T57A2 [20823]	NOT GIVEN [20823]									VOL					WR [20823]	69.8658	0.56222		14.7683				3.55926	3.293	0.963805	0.0903567		3.53395	3.32312	0.0401585
[20823]	CONVERGENT MARGIN	SUNDA ARC / SUNDA ARC / SUMATRA / TOBA	YOUNGEST TOBA TUFF (YTT)	2.3	2.9	98.5	99.2	SAE			s_L114A [20823]	NOT GIVEN [20823]									VOL					WR [20823]	71.72	0.376		15.35				3.06	2.23	0.66	0.054		4.01	2.5	0.038
[20823]	CONVERGENT MARGIN	SUNDA ARC / SUNDA ARC / SUMATRA / TOBA	YOUNGEST TOBA TUFF (YTT)	2.3	2.9	98.5	99.2	SAE			s_T51A1 [20823]	NOT GIVEN [20823]									VOL					WR [20823]	74.4048	0.260577		13.4799				1.99297	1.70377	0.450999	0.0701554		4.62023	2.99664	0.0200444
[20823]	CONVERGENT MARGIN	SUNDA ARC / SUNDA ARC / SUMATRA / TOBA	YOUNGEST TOBA TUFF (YTT)	2.3	2.9	98.5	99.2	SAE			s_T54 [20823]	NOT GIVEN [20823]									VOL					WR [20823]	75.1728	0.190362		13.2652				1.75333	1.56297	0.390742	0.0601142		4.67889	2.90552	0.0200381
[23697]	CONVERGENT MARGIN	SUNDA ARC / ANDAMAN ARC / BURMA (MYANMAR)	BANMAUK-KAWLIN AREA	23.8628	23.8628	95.5908	95.5908	SAE			s_15M-104 [23697]	GRANODIORITE [23697]				CRETACEOUS [23697]					PLU					WR [23697]	69.0633	0.713445		14.2505				2.73	4.39892	1.78157	0.0643215		0.282087	5.11947	0.155689
[23697]	CONVERGENT MARGIN	SUNDA ARC / ANDAMAN ARC / BURMA (MYANMAR)	BANMAUK-KAWLIN AREA	23.8628	23.8628	95.5908	95.5908	SAE			s_15M-105 [23697]	GRANODIORITE [23697]				CRETACEOUS [23697]					PLU					WR [23697]	66.5233	0.751795		14.3458				4.99	3.88979	1.65473	0.0675628		0.37119	5.452	0.154378
[23697]	CONVERGENT MARGIN	SUNDA ARC / ANDAMAN ARC / BURMA (MYANMAR)	BANMAUK-KAWLIN AREA	23.9494	23.9494	95.5158	95.5158	SAE			s_15M115 [23697]	GRANODIORITE [23697]				CRETACEOUS [23697]					PLU					WR [23697]	68.5028	0.384636		14.8819				3.63	4.52227	1.54735	0.0735187		1.73306	3.44201	0.0944004
[23697]	CONVERGENT MARGIN	SUNDA ARC / ANDAMAN ARC / BURMA (MYANMAR)	BANMAUK-KAWLIN AREA	24.0328	24.0328	95.4658	95.4658	SAE			s_15M-117A [23697]	DIORITE [23697]				CRETACEOUS [23697]					PLU					WR [23697]	59.102	0.757456		16.5721				6.65	7.41023	3.35542	0.12632		1.21307	3.07531	0.151237
[23697]	CONVERGENT MARGIN	SUNDA ARC / ANDAMAN ARC / BURMA (MYANMAR)	BANMAUK-KAWLIN AREA	24.0328	24.0328	95.4658	95.4658	SAE			s_15M-117B [23697]	DIORITE [23697]				CRETACEOUS [23697]					PLU					WR [23697]	59.0777	0.854834		16.2547				6.93	7.18416	3.50174	0.126759		1.41199	2.85094	0.148452
[23697]	CONVERGENT MARGIN	SUNDA ARC / ANDAMAN ARC / BURMA (MYANMAR)	BANMAUK-KAWLIN AREA	24.0328	24.0328	95.4658	95.4658	SAE			s_15M-118A [23697]	DIORITE [23697]				CRETACEOUS [23697]					PLU					WR [23697]	58.9269	0.789581		16.2955				7.01	7.52574	3.50445	0.137835		1.27284	2.94282	0.151381
[23697]	CONVERGENT MARGIN	SUNDA ARC / ANDAMAN ARC / BURMA (MYANMAR)	BANMAUK-KAWLIN AREA	24.0328	24.0328	95.4658	95.4658	SAE			s_15M-118B [23697]	DIORITE [23697]				CRETACEOUS [23697]					PLU					WR [23697]	54.8216	0.860305		16.154				9.6	7.5641	3.95486	0.157121		1.21458	2.71528	0.126656
[23697]	CONVERGENT MARGIN	SUNDA ARC / ANDAMAN ARC / BURMA (MYANMAR)	BANMAUK-KAWLIN AREA	24.1933	24.1933	95.4881	95.4881	SAE			s_15M-119 [23697]	GRANODIORITE [23697]				CRETACEOUS [23697]					PLU					WR [23697]	62.41	0.61		16.17				5.76	5.6	2.18	0.117		1.82	3.05	0.094
[23697]	CONVERGENT MARGIN	SUNDA ARC / ANDAMAN ARC / BURMA (MYANMAR)	BANMAUK-KAWLIN AREA	24.1997	24.1997	95.4986	95.4986	SAE			s_15M-121A [23697]	GRANITE [23697]				CRETACEOUS [23697]					PLU					WR [23697]	73.57	0.297		13.04				2.26	2.51	0.742	0.035		2.63	3.35	0.058
[23697]	CONVERGENT MARGIN	SUNDA ARC / ANDAMAN ARC / BURMA (MYANMAR)	BANMAUK-KAWLIN AREA	24.1997	24.1997	95.4986	95.4986	SAE			s_15M-121B [23697]	GRANITE [23697]				CRETACEOUS [23697]					PLU					WR [23697]	72.83	0.279		13.74				2.25	2.58	0.724	0.033		2.9	3.52	0.059
[23697]	CONVERGENT MARGIN	SUNDA ARC / ANDAMAN ARC / BURMA (MYANMAR)	BANMAUK-KAWLIN AREA	24.1997	24.1997	95.4986	95.4986	SAE			s_15M-121C [23697]	GRANITE [23697]				CRETACEOUS [23697]					PLU					WR [23697]	72.3043	0.279031		13.8386				2.31	2.62315	0.751279	0.0368626		2.78887	3.63385	0.0543987
[23697]	CONVERGENT MARGIN	SUNDA ARC / ANDAMAN ARC / BURMA (MYANMAR)	BANMAUK-KAWLIN AREA	24.1997	24.1997	95.4986	95.4986	SAE			s_15M-122A [23697]	GRANITE [23697]				CRETACEOUS [23697]					PLU					WR [23697]	72.647	0.297269		13.5938				2.38	2.61932	0.769769	0.0393302		2.5346	3.58347	0.0572703
[23697]	CONVERGENT MARGIN	SUNDA ARC / ANDAMAN ARC / BURMA (MYANMAR)	BANMAUK-KAWLIN AREA	24.1997	24.1997	95.4986	95.4986	SAE			s_15M-122B [23697]	GRANITE [23697]				CRETACEOUS [23697]					PLU					WR [23697]	72.038	0.3071		14.0997				2.52	2.07658	0.704339	0.0313444		2.83707	3.6814	0.0611802
[23697]	CONVERGENT MARGIN	SUNDA ARC / ANDAMAN ARC / BURMA (MYANMAR)	BANMAUK-KAWLIN AREA	24.1744	24.1744	95.4525	95.4525	SAE			s_15M-123A [23697]	GRANITE [23697]				CRETACEOUS [23697]					PLU					WR [23697]	72.242	0.296842		13.4694				2.42	2.78519	0.840888	0.0406075		2.75875	3.72619	0.0544053
[23697]	CONVERGENT MARGIN	SUNDA ARC / ANDAMAN ARC / BURMA (MYANMAR)	BANMAUK-KAWLIN AREA	24.1744	24.1744	95.4525	95.4525	SAE			s_15M-123B [23697]	GRANITE [23697]				CRETACEOUS [23697]					PLU					WR [23697]	72.267	0.318918		13.5323				2.6	2.76945	0.816398	0.0403242		2.55054	3.72964	0.0574522
[23697]	CONVERGENT MARGIN	SUNDA ARC / ANDAMAN ARC / BURMA (MYANMAR)	BANMAUK-KAWLIN AREA	23.7061	23.7061	95.5267	95.5267	SAE			s_15M-125A [23697]	GRANITE [23697]				CRETACEOUS [23697]					PLU					WR [23697]	74.7882	0.302055		13.3179				2.45	1.58059	0.295557	0.0145397		0.291566	5.40162	0.0591608
[23697]	CONVERGENT MARGIN	SUNDA ARC / ANDAMAN ARC / BURMA (MYANMAR)	BANMAUK-KAWLIN AREA	23.7061	23.7061	95.5267	95.5267	SAE			s_15M-125B [23697]	GRANITE [23697]				CRETACEOUS [23697]					PLU					WR [23697]	74.5443	0.290551		13.46				2.34	1.36979	0.318862	0.0156008		0.404757	5.60048	0.0573039
[23697]	CONVERGENT MARGIN	SUNDA ARC / ANDAMAN ARC / BURMA (MYANMAR)	BANMAUK-KAWLIN AREA	23.7061	23.7061	95.5267	95.5267	SAE			s_15M-125C [23697]	GRANITE [23697]				CRETACEOUS [23697]					PLU					WR [23697]	75.3105	0.269184		13.1982				1.66	1.44012	0.387298	0.0173427		0.507978	5.564	0.051337
[23697]	CONVERGENT MARGIN	SUNDA ARC / ANDAMAN ARC / BURMA (MYANMAR)	BANMAUK-KAWLIN AREA	23.7061	23.7061	95.5267	95.5267	SAE			s_15M-128A [23697]	GRANITE [23697]				CRETACEOUS [23697]					PLU					WR [23697]	72.3686	0.282056		12.7456				2.05	2.33097	1.06904	0.0305365		2.09029	4.48735	0.0548011
[23697]	CONVERGENT MARGIN	SUNDA ARC / ANDAMAN ARC / BURMA (MYANMAR)	BANMAUK-KAWLIN AREA	23.7061	23.7061	95.5267	95.5267	SAE			s_15M-128C [23697]	GRANITE [23697]				CRETACEOUS [23697]					PLU					WR [23697]	70.8038	0.293029		13.4247				4.72	2.03275	1.04578	0.0565049		1.70257	3.38993	0.0599042
[23697]	CONVERGENT MARGIN	SUNDA ARC / ANDAMAN ARC / BURMA (MYANMAR)	BANMAUK-KAWLIN AREA	23.7061	23.7061	95.5267	95.5267	SAE			s_15M-128D [23697]	GRANITE [23697]				CRETACEOUS [23697]					PLU					WR [23697]	72.9367	0.292878		13.5113				1.65	2.00461	0.931493	0.0269872		1.77145	5.03043	0.0652714
[23697]	CONVERGENT MARGIN	SUNDA ARC / ANDAMAN ARC / BURMA (MYANMAR)	BANMAUK-KAWLIN AREA	23.7061	23.7061	95.5267	95.5267	SAE			s_15M-128E [23697]	GRANITE [23697]				CRETACEOUS [23697]					PLU					WR [23697]	70.0717	0.282185		12.031				6.12	2.25433	1.30901	0.0543617		2.2873	2.85011	0.0865059
[23697]	CONVERGENT MARGIN	SUNDA ARC / ANDAMAN ARC / BURMA (MYANMAR)	BANMAUK-KAWLIN AREA	23.7061	23.7061	95.5267	95.5267	SAE			s_15M-129 [23697]	GRANODIORITE [23697]				CRETACEOUS [23697]					PLU					WR [23697]	67.065	0.348044		13.893				4.25	5.171	2.42499	0.064155		0.556658	4.35053	0.0445702
[23697]	CONVERGENT MARGIN	SUNDA ARC / ANDAMAN ARC / BURMA (MYANMAR)	BANMAUK-KAWLIN AREA	23.7167	23.7167	95.5161	95.5161	SAE			s_D15-2-2-93 [23697]	GABBRO [23697]				CRETACEOUS [23697]					PLU					WR [23697]	48.46	0.995		18.98				10.51	9.22	5.72	0.146		0.56	2.68	0.096
[23697]	CONVERGENT MARGIN	SUNDA ARC / ANDAMAN ARC / BURMA (MYANMAR)	BANMAUK-KAWLIN AREA	23.7197	23.7197	95.5133	95.5133	SAE			s_D15-2-4-64A [23697]	GRANODIORITE [23697]				CRETACEOUS [23697]					PLU					WR [23697]	66.696	0.660055		16.4709				3.57	1.75676	2.45744	0.0710829		1.34042	4.8641	0.176692
[23697]	CONVERGENT MARGIN	SUNDA ARC / ANDAMAN ARC / BURMA (MYANMAR)	BANMAUK-KAWLIN AREA	23.7197	23.7197	95.5133	95.5133	SAE			s_D15-2-4-64B [23697]	GRANODIORITE [23697]				CRETACEOUS [23697]					PLU					WR [23697]	68.2107	0.619541		14.82				3.92	2.04132	2.19442	0.0745082		1.0125	5.27681	0.194946
[23697]	CONVERGENT MARGIN	SUNDA ARC / ANDAMAN ARC / BURMA (MYANMAR)	BANMAUK-KAWLIN AREA	23.7622	23.7622	95.5111	95.5111	SAE			s_D15-3-1-126 [23697]	GABBRO [23697]				CRETACEOUS [23697]					PLU					WR [23697]	44.52	1.28		20.69				11.27	12.85	5.24	0.213		0.244	1.66	0.021
[23697]	CONVERGENT MARGIN	SUNDA ARC / ANDAMAN ARC / BURMA (MYANMAR)	BANMAUK-KAWLIN AREA	23.7622	23.7622	95.5111	95.5111	SAE			s_D15-3-1-179 [23697]	GABBRO [23697]				CRETACEOUS [23697]					PLU					WR [23697]	44.46	1.25		19.48				12.89	10.08	5.95	0.324		0.745	2.42	0.055
[23697]	CONVERGENT MARGIN	SUNDA ARC / ANDAMAN ARC / BURMA (MYANMAR)	BANMAUK-KAWLIN AREA	24.4117	24.4117	95.7617	95.7617	SAE			s_16BM-01A [23697]	DIORITE [23697]				CRETACEOUS [23697]					PLU					WR [23697]	53.2	0.867		17.35				8.81	9.05	4.58	0.205		1.05	3.07	0.134
[23697]	CONVERGENT MARGIN	SUNDA ARC / ANDAMAN ARC / BURMA (MYANMAR)	BANMAUK-KAWLIN AREA	24.4117	24.4117	95.7617	95.7617	SAE			s_16BM-01C [23697]	DIORITE [23697]				CRETACEOUS [23697]					PLU					WR [23697]	57.03	0.732		17.47				7.06	8.02	3.52	0.146		1.11	3.1	0.125
[23697]	CONVERGENT MARGIN	SUNDA ARC / ANDAMAN ARC / BURMA (MYANMAR)	BANMAUK-KAWLIN AREA	24.4117	24.4117	95.7617	95.7617	SAE			s_16BM-01D [23697]	DIORITE [23697]				CRETACEOUS [23697]					PLU					WR [23697]	55.6	0.812		16.71				8.17	8.23	4.29	0.174		1.09	2.82	0.128
[23697]	CONVERGENT MARGIN	SUNDA ARC / ANDAMAN ARC / BURMA (MYANMAR)	BANMAUK-KAWLIN AREA	24.4117	24.4117	95.7617	95.7617	SAE			s_16BM-02A [23697]	GABBRO [23697]				CRETACEOUS [23697]					PLU					WR [23697]	41.97	0.887		20.33				11.91	14.42	6.79	0.138		0.22	0.858	0.021
[23697]	CONVERGENT MARGIN	SUNDA ARC / ANDAMAN ARC / BURMA (MYANMAR)	BANMAUK-KAWLIN AREA	24.4117	24.4117	95.7617	95.7617	SAE			s_16BM-02B [23697]	GABBRO [23697]				CRETACEOUS [23697]					PLU					WR [23697]	42.37	0.817		20.1				11.74	13.57	7.09	0.148		0.337	0.914	0.021
[23697]	CONVERGENT MARGIN	SUNDA ARC / ANDAMAN ARC / BURMA (MYANMAR)	BANMAUK-KAWLIN AREA	24.4117	24.4117	95.7617	95.7617	SAE			s_16BM-02C [23697]	GABBRO [23697]				CRETACEOUS [23697]					PLU					WR [23697]	43.22	0.954		18.03				12.36	13.27	8	0.188		0.225	0.954	0.029
[23697]	CONVERGENT MARGIN	SUNDA ARC / ANDAMAN ARC / BURMA (MYANMAR)	BANMAUK-KAWLIN AREA	24.4131	24.4131	95.7597	95.7597	SAE			s_16BM-03A [23697]	DIORITE [23697]				CRETACEOUS [23697]					PLU					WR [23697]	56.07	0.823		17.06				8.05	7.94	3.82	0.171		1.23	3.05	0.139
[23697]	CONVERGENT MARGIN	SUNDA ARC / ANDAMAN ARC / BURMA (MYANMAR)	BANMAUK-KAWLIN AREA	24.4131	24.4131	95.7597	95.7597	SAE			s_16BM-03C [23697]	DIORITE [23697]				CRETACEOUS [23697]					PLU					WR [23697]	55.86	0.916		17.05				8.22	7.46	3.89	0.182		1.67	2.9	0.151
[23697]	CONVERGENT MARGIN	SUNDA ARC / ANDAMAN ARC / BURMA (MYANMAR)	BANMAUK-KAWLIN AREA	24.6283	24.6283	95.7772	95.7772	SAE			s_16BM-09A [23697]	GRANITE [23697]				CRETACEOUS [23697]					PLU					WR [23697]	74.48	0.225		13.38				1.85	2.06	0.521	0.023		2.64	4.2	0.045
[23697]	CONVERGENT MARGIN	SUNDA ARC / ANDAMAN ARC / BURMA (MYANMAR)	BANMAUK-KAWLIN AREA	24.6283	24.6283	95.7772	95.7772	SAE			s_16BM-09B [23697]	GRANITE [23697]				CRETACEOUS [23697]					PLU					WR [23697]	72.65	0.304		14.15				2.42	3.01	0.839	0.057		1.289	3.36	0.058
[23697]	CONVERGENT MARGIN	SUNDA ARC / ANDAMAN ARC / BURMA (MYANMAR)	BANMAUK-KAWLIN AREA	24.63	24.63	95.7731	95.7731	SAE			s_16BM-10A [23697]	GRANODIORITE [23697]				CRETACEOUS [23697]					PLU					WR [23697]	62.78	0.521		16.44				5.03	5.14	2.12	0.106		2.25	3.72	0.135
[23697]	CONVERGENT MARGIN	SUNDA ARC / ANDAMAN ARC / BURMA (MYANMAR)	BANMAUK-KAWLIN AREA	24.63	24.63	95.7731	95.7731	SAE			s_16BM-10B [23697]	GRANODIORITE [23697]				CRETACEOUS [23697]					PLU					WR [23697]	63.19	0.532		16.3				4.98	4.85	2.03	0.102		2.35	3.63	0.14
[23697]	CONVERGENT MARGIN	SUNDA ARC / ANDAMAN ARC / BURMA (MYANMAR)	BANMAUK-KAWLIN AREA	24.63	24.63	95.7731	95.7731	SAE			s_16BM-10C [23697]	GRANODIORITE [23697]				CRETACEOUS [23697]					PLU					WR [23697]	62.64	0.498		16.23				5.33	5.01	2.24	0.126		2.26	3.42	0.114
[23697]	CONVERGENT MARGIN	SUNDA ARC / ANDAMAN ARC / BURMA (MYANMAR)	BANMAUK-KAWLIN AREA	24.63	24.63	95.7731	95.7731	SAE			s_16BM-10D [23697]	GRANODIORITE [23697]				CRETACEOUS [23697]					PLU					WR [23697]	63.54	0.528		16.18				4.99	4.73	1.92	0.094		2.28	3.89	0.144
[23697]	CONVERGENT MARGIN	SUNDA ARC / ANDAMAN ARC / BURMA (MYANMAR)	BANMAUK-KAWLIN AREA	24.64	24.64	95.7814	95.7814	SAE			s_16BM-13 [23697]	GRANITE [23697]				CRETACEOUS [23697]					PLU					WR [23697]	73.98	0.281		14.04				2.08	2.32	0.762	0.022		0.992	4.18	0.058
[23697]	CONVERGENT MARGIN	SUNDA ARC / ANDAMAN ARC / BURMA (MYANMAR)	BANMAUK-KAWLIN AREA	24.2417	24.2417	95.8294	95.8294	SAE			s_16BG-04A [23697]	GABBRO [23697]				CRETACEOUS [23697]					PLU					WR [23697]	51.6642	0.621304		18.3866				8	10.7794	4.90982	0.139415		0.409152	2.69737	0.056574
[23697]	CONVERGENT MARGIN	SUNDA ARC / ANDAMAN ARC / BURMA (MYANMAR)	BANMAUK-KAWLIN AREA	24.2417	24.2417	95.8294	95.8294	SAE			s_16BG-04B [23697]	GABBRO [23697]				CRETACEOUS [23697]					PLU					WR [23697]	51.0899	0.635466		17.9123				8.47	10.7999	5.12212	0.146491		0.372793	2.72776	0.0555654
[23697]	CONVERGENT MARGIN	SUNDA ARC / ANDAMAN ARC / BURMA (MYANMAR)	BANMAUK-KAWLIN AREA	24.1997	24.1997	95.8642	95.8642	SAE			s_16BG-08A [23697]	GRANITE [23697]				CRETACEOUS [23697]					PLU					WR [23697]	71.8	0.155		15.66				1.39	3.35	0.443	0.067		1.77	4.54	0.061
[23697]	CONVERGENT MARGIN	SUNDA ARC / ANDAMAN ARC / BURMA (MYANMAR)	BANMAUK-KAWLIN AREA	24.1997	24.1997	95.8642	95.8642	SAE			s_16BG-08B [23697]	GRANITE [23697]				CRETACEOUS [23697]					PLU					WR [23697]	69.58	0.293		16.05				2.21	3.94	0.691	0.143		1.68	4.45	0.106
[23697]	CONVERGENT MARGIN	SUNDA ARC / ANDAMAN ARC / BURMA (MYANMAR)	BANMAUK-KAWLIN AREA	24.1336	24.1336	95.8764	95.8764	SAE			s_16BG-12A [23697]	GRANITE [23697]				CRETACEOUS [23697]					PLU					WR [23697]	72.38	0.195		14.81				1.64	2.42	0.543	0.102		1.65	5.27	0.073
[23697]	CONVERGENT MARGIN	SUNDA ARC / ANDAMAN ARC / BURMA (MYANMAR)	BANMAUK-KAWLIN AREA	24.1336	24.1336	95.8764	95.8764	SAE			s_16BG-12B [23697]	GRANITE [23697]				CRETACEOUS [23697]					PLU					WR [23697]	72.6	0.174		14.7				1.58	2.34	0.509	0.097		1.92	5.13	0.066
[23697]	CONVERGENT MARGIN	SUNDA ARC / ANDAMAN ARC / BURMA (MYANMAR)	BANMAUK-KAWLIN AREA	24.1336	24.1336	95.8764	95.8764	SAE			s_16BG-12C [23697]	GRANITE [23697]				CRETACEOUS [23697]					PLU					WR [23697]	71.96	0.187		15.44				1.35	2.58	0.406	0.102		2.08	5.17	0.037
[23697]	CONVERGENT MARGIN	SUNDA ARC / ANDAMAN ARC / BURMA (MYANMAR)	BANMAUK-KAWLIN AREA	24.1336	24.1336	95.8764	95.8764	SAE			s_16BG-12D [23697]	GRANITE [23697]				CRETACEOUS [23697]					PLU					WR [23697]	72.03	0.182		15.12				1.41	2.41	0.527	0.1		1.94	5.19	0.059
[23697]	CONVERGENT MARGIN	SUNDA ARC / ANDAMAN ARC / BURMA (MYANMAR)	BANMAUK-KAWLIN AREA	24.0864	24.0864	95.8475	95.8475	SAE			s_16BG-13A [23697]	GABBRO [23697]				CRETACEOUS [23697]					PLU					WR [23697]	47.9	0.624		20.35				8.59	12.79	4.76	0.123		0.406	2.47	0.082
[23697]	CONVERGENT MARGIN	SUNDA ARC / ANDAMAN ARC / BURMA (MYANMAR)	BANMAUK-KAWLIN AREA	24.0864	24.0864	95.8475	95.8475	SAE			s_16BG-13B [23697]	GABBRO [23697]				CRETACEOUS [23697]					PLU					WR [23697]	48.3	0.656		19.65				8.88	12.42	5.07	0.131		0.437	2.42	0.066
[23697]	CONVERGENT MARGIN	SUNDA ARC / ANDAMAN ARC / BURMA (MYANMAR)	BANMAUK-KAWLIN AREA	24.0864	24.0864	95.8475	95.8475	SAE			s_16BG-13C [23697]	GABBRO [23697]				CRETACEOUS [23697]					PLU					WR [23697]	47.42	1.08		18.42				10.83	11.54	5.93	0.199		0.425	1.94	0.05
[23697]	CONVERGENT MARGIN	SUNDA ARC / ANDAMAN ARC / BURMA (MYANMAR)	BANMAUK-KAWLIN AREA	24.0864	24.0864	95.8475	95.8475	SAE			s_16BG-13D [23697]	GABBRO [23697]				CRETACEOUS [23697]					PLU					WR [23697]	47.59	0.996		18.91				10.4	11.59	5.8	0.194		0.403	1.95	0.069
[23697]	CONVERGENT MARGIN	SUNDA ARC / ANDAMAN ARC / BURMA (MYANMAR)	BANMAUK-KAWLIN AREA	24.0864	24.0864	95.8475	95.8475	SAE			s_16BG-13E [23697]	GABBRO [23697]				CRETACEOUS [23697]					PLU					WR [23697]	48.6	0.63		19.87				8.66	12	4.98	0.128		0.442	2.48	0.069
[23697]	CONVERGENT MARGIN	SUNDA ARC / ANDAMAN ARC / BURMA (MYANMAR)	BANMAUK-KAWLIN AREA	24.0864	24.0864	95.8475	95.8475	SAE			s_16BG-14A [23697]	GABBRO [23697]				CRETACEOUS [23697]					PLU					WR [23697]	47.0862	0.956675		16.9918				11.3	11.0215	7.13213	0.210125		0.705131	2.15176	0.0707151
[23697]	CONVERGENT MARGIN	SUNDA ARC / ANDAMAN ARC / BURMA (MYANMAR)	BANMAUK-KAWLIN AREA	24.0864	24.0864	95.8475	95.8475	SAE			s_16BG-14D [23697]	GABBRO [23697]				CRETACEOUS [23697]					PLU					WR [23697]	46.27	0.962		16.27				11.96	11.48	7.42	0.227		0.549	2.03	0.047
[23708]	CONVERGENT MARGIN	SUNDA ARC / SUNDA ARC / SUMATRA / TOBA	SIGORNANG LAVA DOME COMPLEX	1.5	3.5	98	100	SAE			s_SI-A-1 [23708]	NOT GIVEN [23708]	74000 [23708]	74000 [23708]							VOL					WR [23708]	74.34	0.19		13.96				1.87	1.69	0.45	0.07		4.67	2.75	0.01
[23708]	CONVERGENT MARGIN	SUNDA ARC / SUNDA ARC / SUMATRA / TOBA	SIGORNANG LAVA DOME COMPLEX	1.5	3.5	98	100	SAE			s_SI-A-2 [23708]	NOT GIVEN [23708]	74000 [23708]	74000 [23708]							VOL					WR [23708]	74.6	0.16		13.74				1.67	1.53	0.29	0.07		4.72	3.2	0.02
[23708]	CONVERGENT MARGIN	SUNDA ARC / SUNDA ARC / SUMATRA / TOBA	SIGORNANG LAVA DOME COMPLEX	1.5	3.5	98	100	SAE			s_SI-A-3 [23708]	NOT GIVEN [23708]	74000 [23708]	74000 [23708]							VOL					WR [23708]	70.31	0.34		15.66				2.8	2.83	0.76	0.07		3.7	3.47	0.07
[23708]	CONVERGENT MARGIN	SUNDA ARC / SUNDA ARC / SUMATRA / TOBA	SIGORNANG LAVA DOME COMPLEX	1.5	3.5	98	100	SAE			s_SI-A-5 [23708]	NOT GIVEN [23708]	74000 [23708]	74000 [23708]							VOL					WR [23708]	70.04	0.37		15.72				3.04	3.04	0.85	0.08		3.33	3.52	0.01
[23708]	CONVERGENT MARGIN	SUNDA ARC / SUNDA ARC / SUMATRA / TOBA	SIGORNANG LAVA DOME COMPLEX	1.5	3.5	98	100	SAE			s_SI-A-7 [23708]	NOT GIVEN [23708]	74000 [23708]	74000 [23708]							VOL					WR [23708]	72.12	0.26		15.14				2.26	2.27	0.57	0.07		3.93	3.33	0.05
[23708]	CONVERGENT MARGIN	SUNDA ARC / SUNDA ARC / SUMATRA / TOBA	SIGORNANG LAVA DOME COMPLEX	1.5	3.5	98	100	SAE			s_SI-A-9 [23708]	NOT GIVEN [23708]	74000 [23708]	74000 [23708]							VOL					WR [23708]	74.35	0.15		14.03				1.58	1.41	0.4	0.07		4.59	3.4	0.01
[23708]	CONVERGENT MARGIN	SUNDA ARC / SUNDA ARC / SUMATRA / TOBA	JANJI MARIATORUAN LAVA DOME COMPLEX	1.5	3.5	98	100	SAE			s_SI-B-2 [23708]	NOT GIVEN [23708]	74000 [23708]	74000 [23708]							VOL					WR [23708]	73.3	0.33		13.86				2.53	2.76	0.77	0.06		3.13	3.23	0.02
[23708]	CONVERGENT MARGIN	SUNDA ARC / SUNDA ARC / SUMATRA / TOBA	JANJI MARIATORUAN LAVA DOME COMPLEX	1.5	3.5	98	100	SAE			s_SI-B-3 [23708]	NOT GIVEN [23708]	74000 [23708]	74000 [23708]							VOL					WR [23708]	73.66	0.35		13.87				2.56	2.49	0.71	0.07		3.17	3.1	0.02
[23708]	CONVERGENT MARGIN	SUNDA ARC / SUNDA ARC / SUMATRA / TOBA	JANJI MARIATORUAN LAVA DOME COMPLEX	1.5	3.5	98	100	SAE			s_SI-B-4 [23708]	NOT GIVEN [23708]	74000 [23708]	74000 [23708]							VOL					WR [23708]	71.36	0.28		15.31				2.49	2.33	0.65	0.07		4.05	3.45	0.01
[23708]	CONVERGENT MARGIN	SUNDA ARC / SUNDA ARC / SUMATRA / TOBA	JANJI MARIATORUAN LAVA DOME COMPLEX	1.5	3.5	98	100	SAE			s_SI-B-5 [23708]	NOT GIVEN [23708]	74000 [23708]	74000 [23708]							VOL					WR [23708]	70.13	0.35		16.15				2.87	2.85	0.8	0.08		3.31	3.42	0.04
[23708]	CONVERGENT MARGIN	SUNDA ARC / SUNDA ARC / SUMATRA / TOBA	JANJI MARIATORUAN LAVA DOME COMPLEX	1.5	3.5	98	100	SAE			s_SI-B-6 [23708]	NOT GIVEN [23708]	74000 [23708]	74000 [23708]							VOL					WR [23708]	70.76	0.33		15.63				2.65	2.64	0.77	0.07		3.71	3.42	0.02
[23708]	CONVERGENT MARGIN	SUNDA ARC / SUNDA ARC / SUMATRA / TOBA	JANJI MARIATORUAN LAVA DOME COMPLEX	1.5	3.5	98	100	SAE			s_SI-B-7A [23708]	NOT GIVEN [23708]	74000 [23708]	74000 [23708]							VOL					WR [23708]	70.32	0.35		15.84				2.67	2.9	0.85	0.07		3.56	3.43	0.01
[23708]	CONVERGENT MARGIN	SUNDA ARC / SUNDA ARC / SUMATRA / TOBA	TUK-TUK LAVA DOME COMPLEX	1.5	3.5	98	100	SAE			s_TT-4-15 [23708]	NOT GIVEN [23708]	74000 [23708]	74000 [23708]							VOL					WR [23708]	69.69	0.39		15.48				3.25	3.17	0.94	0.08		3.4	3.53	0.08
[23708]	CONVERGENT MARGIN	SUNDA ARC / SUNDA ARC / SUMATRA / TOBA	TUK-TUK LAVA DOME COMPLEX	1.5	3.5	98	100	SAE			s_TT-11 [23708]	NOT GIVEN [23708]	74000 [23708]	74000 [23708]							VOL					WR [23708]	72.72	0.25		14.52				2.18	2.24	0.59	0.07		4.17	3.19	0.07
[23708]	CONVERGENT MARGIN	SUNDA ARC / SUNDA ARC / SUMATRA / TOBA	TUK-TUK LAVA DOME COMPLEX	1.5	3.5	98	100	SAE			s_TT-13 [23708]	NOT GIVEN [23708]	74000 [23708]	74000 [23708]							VOL					WR [23708]	74.49	0.19		13.57				1.89	1.72	0.43	0.07		4.37	3.26	0.01
[23708]	CONVERGENT MARGIN	SUNDA ARC / SUNDA ARC / SUMATRA / TOBA	TUK-TUK LAVA DOME COMPLEX	1.5	3.5	98	100	SAE			s_TT-16 [23708]	NOT GIVEN [23708]	74000 [23708]	74000 [23708]							VOL					WR [23708]	71.95	0.32		14.79				2.5	2.55	0.7	0.07		3.71	3.38	0.02
[23708]	CONVERGENT MARGIN	SUNDA ARC / SUNDA ARC / SUMATRA / TOBA	TUK-TUK LAVA DOME COMPLEX	1.5	3.5	98	100	SAE			s_TT-2 [23708]	NOT GIVEN [23708]	74000 [23708]	74000 [23708]							VOL					WR [23708]	75.74	0.12		13.27				1.31	1.18	0.22	0.07		4.84	3.25	0.01
[23708]	CONVERGENT MARGIN	SUNDA ARC / SUNDA ARC / SUMATRA / TOBA	TUK-TUK LAVA DOME COMPLEX	1.5	3.5	98	100	SAE			s_TT-7 [23708]	NOT GIVEN [23708]	74000 [23708]	74000 [23708]							VOL					WR [23708]	69.63	0.4		15.35				3.38	3.26	0.94	0.08		3.34	3.51	0.11
[23708]	CONVERGENT MARGIN	SUNDA ARC / SUNDA ARC / SUMATRA / TOBA	TUK-TUK LAVA DOME COMPLEX	1.5	3.5	98	100	SAE			s_TT-9 [23708]	NOT GIVEN [23708]	74000 [23708]	74000 [23708]							VOL					WR [23708]	71.85	0.29		14.82				2.4	2.56	0.68	0.07		3.81	3.46	0.06
[23708]	CONVERGENT MARGIN	SUNDA ARC / SUNDA ARC / SUMATRA / TOBA	SAMOSIR FAULT	1.5	3.5	98	100	SAE			s_SF-1 [23708]	NOT GIVEN [23708]	74000 [23708]	74000 [23708]							VOL					WR [23708]	70.88	0.28		15.75				2.31	2.49	0.63	0.07		4.05	3.49	0.05
[23708]	CONVERGENT MARGIN	SUNDA ARC / SUNDA ARC / SUMATRA / TOBA	BATU-BATU	1.5	3.5	98	100	SAE			s_SF-3 [23708]	NOT GIVEN [23708]	74000 [23708]	74000 [23708]							VOL					WR [23708]	74.89	0.14		13.89				1.37	1.36	0.29	0.07		4.79	3.2	0.01
[23708]	CONVERGENT MARGIN	SUNDA ARC / SUNDA ARC / SUMATRA / TOBA	SIGORNANG LAVA DOME COMPLEX	1.5	3.5	98	100	SAE			s_SI-A-2 [23708]	NOT GIVEN [23708]	74000 [23708]	74000 [23708]							VOL					WR [23708]	74.6	0.16		13.74				1.67	1.53	0.29	0.07		4.72	3.2	0.02
[23708]	CONVERGENT MARGIN	SUNDA ARC / SUNDA ARC / SUMATRA / TOBA	SIGORNANG LAVA DOME COMPLEX	1.5	3.5	98	100	SAE			s_SI-A-2 [23708]	NOT GIVEN [23708]	74000 [23708]	74000 [23708]							VOL					WR [23708]	74.53	0.16		13.75				1.65	1.55	0.31	0.07		4.72	3.25	0.02
[23708]	CONVERGENT MARGIN	SUNDA ARC / SUNDA ARC / SUMATRA / TOBA		1.5	3.5	98	100	SAE			s_TT-4-I-1 [23708]	NOT GIVEN [23708]	74000 [23708]	74000 [23708]							VOL					WR [23708]	66.47	0.5		16.77				4.34	4.15	1.3	0.1		2.7	3.66	0.02
[23708]	CONVERGENT MARGIN	SUNDA ARC / SUNDA ARC / SUMATRA / TOBA		1.5	3.5	98	100	SAE			s_TT-4-I-2 [23708]	NOT GIVEN [23708]	74000 [23708]	74000 [23708]							VOL					WR [23708]	53.97	0.89		17.76				10.09	6.78	4.27	0.31		2.26	3.58	0.07
[23708]	CONVERGENT MARGIN	SUNDA ARC / SUNDA ARC / SUMATRA / TOBA		1.5	3.5	98	100	SAE			s_TT-12-I-3A [23708]	NOT GIVEN [23708]	74000 [23708]	74000 [23708]							VOL					WR [23708]	69.4	0.48		15.64				3.43	3.13	0.88	0.09		3.23	3.66	0.05
[23708]	CONVERGENT MARGIN	SUNDA ARC / SUNDA ARC / SUMATRA / TOBA		1.5	3.5	98	100	SAE			s_TT-13-I-2 [23708]	NOT GIVEN [23708]	74000 [23708]	74000 [23708]							VOL					WR [23708]	52.95	1.11		18.76				9.91	7.9	3.98	0.22		1.49	3.65	0.04
[23708]	CONVERGENT MARGIN	SUNDA ARC / SUNDA ARC / SUMATRA / TOBA	TUK-TUK LAVA DOME COMPLEX	1.5	3.5	98	100	SAE			s_TT-1 [23708]	NOT GIVEN [23708]	74000 [23708]	74000 [23708]							VOL					WR [23708]	70.75	0.32		15.38				2.56	2.88	0.7	0.07		3.72	3.52	0.09
[23708]	CONVERGENT MARGIN	SUNDA ARC / SUNDA ARC / SUMATRA / TOBA	TUK-TUK LAVA DOME COMPLEX	1.5	3.5	98	100	SAE			s_TT-2 [23708]	NOT GIVEN [23708]	74000 [23708]	74000 [23708]							VOL					WR [23708]	75.86	0.12		13.13				1.26	1.14	0.18	0.07		4.82	3.4	0.01
[23708]	CONVERGENT MARGIN	SUNDA ARC / SUNDA ARC / SUMATRA / TOBA	TUK-TUK LAVA DOME COMPLEX	1.5	3.5	98	100	SAE			s_TT-3 [23708]	NOT GIVEN [23708]	74000 [23708]	74000 [23708]							VOL					WR [23708]	69.77	0.3		15.15				2.55	2.64	0.67	0.07		3.71	5.06	0.08
[23708]	CONVERGENT MARGIN	SUNDA ARC / SUNDA ARC / SUMATRA / TOBA	TUK-TUK LAVA DOME COMPLEX	1.5	3.5	98	100	SAE			s_CC-3 [23708]	NOT GIVEN [23708]	74000 [23708]	74000 [23708]							VOL					WR [23708]	70.41	0.3		15.45				2.56	2.69	0.73	0.07		3.78	3.92	0.1
[23708]	CONVERGENT MARGIN	SUNDA ARC / SUNDA ARC / SUMATRA / TOBA	TUK-TUK LAVA DOME COMPLEX	1.5	3.5	98	100	SAE			s_TT-4 [23708]	NOT GIVEN [23708]	74000 [23708]	74000 [23708]							VOL					WR [23708]	71.79	0.31		14.82				2.66	2.65	0.69	0.07		3.56	3.41	0.04
[23708]	CONVERGENT MARGIN	SUNDA ARC / SUNDA ARC / SUMATRA / TOBA	TUK-TUK LAVA DOME COMPLEX	1.5	3.5	98	100	SAE			s_TT-5 [23708]	NOT GIVEN [23708]	74000 [23708]	74000 [23708]							VOL					WR [23708]	72.73	0.22		14.87				1.97	2.02	0.42	0.07		4.26	3.42	0.01
[23708]	CONVERGENT MARGIN	SUNDA ARC / SUNDA ARC / SUMATRA / TOBA	TUK-TUK LAVA DOME COMPLEX	1.5	3.5	98	100	SAE			s_TT-6 [23708]	NOT GIVEN [23708]	74000 [23708]	74000 [23708]							VOL					WR [23708]	72.61	0.22		14.88				1.95	1.83	0.44	0.07		4.61	3.33	0.05
[23708]	CONVERGENT MARGIN	SUNDA ARC / SUNDA ARC / SUMATRA / TOBA	TUK-TUK LAVA DOME COMPLEX	1.5	3.5	98	100	SAE			s_TT-7 [23708]	NOT GIVEN [23708]	74000 [23708]	74000 [23708]							VOL					WR [23708]	69.77	0.4		15.37				3.23	3.22	1.01	0.08		3.34	3.46	0.11
[23708]	CONVERGENT MARGIN	SUNDA ARC / SUNDA ARC / SUMATRA / TOBA	TUK-TUK LAVA DOME COMPLEX	1.5	3.5	98	100	SAE			s_TT-8 [23708]	NOT GIVEN [23708]	74000 [23708]	74000 [23708]							VOL					WR [23708]	72.73	0.26		14.53				2.23	2.28	0.58	0.07		3.91	3.33	0.07
[23708]	CONVERGENT MARGIN	SUNDA ARC / SUNDA ARC / SUMATRA / TOBA	TUK-TUK LAVA DOME COMPLEX	1.5	3.5	98	100	SAE			s_TT-9 [23708]	NOT GIVEN [23708]	74000 [23708]	74000 [23708]							VOL					WR [23708]	72.24	0.29		14.72				2.36	2.5	0.63	0.07		3.78	3.36	0.06
[23708]	CONVERGENT MARGIN	SUNDA ARC / SUNDA ARC / SUMATRA / TOBA	TUK-TUK LAVA DOME COMPLEX	1.5	3.5	98	100	SAE			s_TT-10 [23708]	NOT GIVEN [23708]	74000 [23708]	74000 [23708]							VOL					WR [23708]	74.86	0.17		13.68				1.63	1.56	0.3	0.07		4.52	3.18	0.03
[23708]	CONVERGENT MARGIN	SUNDA ARC / SUNDA ARC / SUMATRA / TOBA	SAMOSIR FAULT	1.5	3.5	98	100	SAE			s_SF-1 [23708]	NOT GIVEN [23708]	74000 [23708]	74000 [23708]							VOL					WR [23708]	70.84	0.29		15.69				2.27	2.44	0.66	0.07		4.09	3.58	0.06
[23708]	CONVERGENT MARGIN	SUNDA ARC / SUNDA ARC / SUMATRA / TOBA	SAMOSIR FAULT	1.5	3.5	98	100	SAE			s_SF-2 [23708]	NOT GIVEN [23708]	74000 [23708]	74000 [23708]							VOL					WR [23708]	70.32	0.34		15.96				2.82	2.95	0.78	0.08		4.08	2.63	0.03
[23708]	CONVERGENT MARGIN	SUNDA ARC / SUNDA ARC / SUMATRA / TOBA	BATU-BATU	1.5	3.5	98	100	SAE			s_SF-3 [23708]	NOT GIVEN [23708]	74000 [23708]	74000 [23708]							VOL					WR [23708]	75.34	0.14		13.55				1.37	1.33	0.24	0.07		4.85	3.09	0.01
[23708]	CONVERGENT MARGIN	SUNDA ARC / SUNDA ARC / SUMATRA / TOBA	BATU-BATU	1.5	3.5	98	100	SAE			s_T-67 [23708]	NOT GIVEN [23708]	74000 [23708]	74000 [23708]							VOL					WR [23708]	74.86	0.18		13.98				1.48	1.52	0.28	0.06		4.56	3.07	0.01
[24006]	CONVERGENT MARGIN	SUNDA ARC / SUNDA ARC / SUMATRA	SARUDIK	48.8107	48.8107	98.8569	98.8569	SAE			s_B02-1 [24006]	MONZOGRANITE, BIOTITE [24006]				TRIASSIC [24006]					PLU					WR [24006]	72.12	0.2		14				4.03	1.31	0.28	0.03		4.18	3.99	0.05
[24006]	CONVERGENT MARGIN	SUNDA ARC / SUNDA ARC / SUMATRA	SARUDIK	48.8058	48.8058	98.8639	98.8639	SAE			s_B02-2 [24006]	MONZOGRANITE, BIOTITE [24006]				TRIASSIC [24006]					PLU					WR [24006]	73.22	0.2		13.46				3.62	0.99	0.24	0.02		4.87	3.51	0.04
[24006]	CONVERGENT MARGIN	SUNDA ARC / SUNDA ARC / SUMATRA	SARUDIK	48.8142	48.8142	98.8702	98.8702	SAE			s_B02-3 [24006]	MONZOGRANITE, BIOTITE [24006]				TRIASSIC [24006]					PLU					WR [24006]	78.16	0.08		11.48				0.55	0.06	0.08	0		5.51	2.33	0.01
[24006]	CONVERGENT MARGIN	SUNDA ARC / SUNDA ARC / SUMATRA	SARUDIK	48.8089	48.8089	98.8736	98.8736	SAE			s_B02-4 [24006]	MONZOGRANITE, BIOTITE [24006]				TRIASSIC [24006]					PLU					WR [24006]	74.17	0.19		12.96				2.94	0.95	0.19	0.02		4.9	3.31	0.04
[24006]	CONVERGENT MARGIN	SUNDA ARC / SUNDA ARC / SUMATRA	SARUDIK	48.8058	48.8058	98.8783	98.8783	SAE			s_B02-5 [24006]	MONZOGRANITE, BIOTITE [24006]				TRIASSIC [24006]					PLU					WR [24006]	74.74	0.17		12.7				2.9	0.93	0.21	0.02		4.45	3.36	0.04
[24006]	CONVERGENT MARGIN	SUNDA ARC / SUNDA ARC / SUMATRA	SARUDIK	48.8121	48.8121	98.8839	98.8839	SAE			s_B02-6 [24006]	MONZOGRANITE, BIOTITE [24006]				TRIASSIC [24006]					PLU					WR [24006]	72.83	0.19		13.54				2.39	0.84	0.23	0.02		5.01	3.42	0.04
[24006]	CONVERGENT MARGIN	SUNDA ARC / SUNDA ARC / SUMATRA	SARUDIK	48.8106	48.8106	98.8878	98.8878	SAE			s_B02-7 [24006]	MONZOGRANITE, BIOTITE [24006]				TRIASSIC [24006]					PLU					WR [24006]	73.87	0.16		13.22				2.7	0.74	0.19	0.02		5.47	3.21	0.04
[19571]	CONVERGENT MARGIN	SUNDA ARC / ANDAMAN ARC / BARREN ISLAND	PRE-CALDERA, BASE OF VOLCANO	12.2799	12.2799	93.8501	93.8501	SAE			s_BI-07-1 [19571]	ANDESITE, BASALTIC [19571]									VOL					WR [19571]	56.88	0.93		19.56				6.55	8.21	2.39	0.18		0.69	4.44	0.19
[19571]	CONVERGENT MARGIN	SUNDA ARC / ANDAMAN ARC / BARREN ISLAND	PRE-CALDERA, BASE OF VOLCANO	12.2708	12.2708	93.8489	93.8489	SAE			s_BI-07-9 [19571]	BASALT [19571]									VOL					WR [19571]	51.31	1.02		18.65				9.63	9.22	3.87	0.17		0.49	3.71	0.13
[19571]	CONVERGENT MARGIN	SUNDA ARC / ANDAMAN ARC / BARREN ISLAND	PRE-CALDERA, BASE OF VOLCANO	12.2661	12.2661	93.8545	93.8545	SAE			s_BI-07-13 [19571]	ANDESITE, BASALTIC [19571]									VOL					WR [19571]	52.98	0.89		18.81				7.68	9.55	4.69	0.19		0.44	3.72	0.14
[19571]	CONVERGENT MARGIN	SUNDA ARC / ANDAMAN ARC / BARREN ISLAND	ATOP CALDERA RIM	12.281	12.281	93.8492	93.8492	SAE			s_BI-08-8 [19571]	BASALT [19571]									VOL					WR [19571]	50.22	0.73		18.43				8.4	10.6	8.87	0.17		0.31	2.96	0.14
[15822]	CONVERGENT MARGIN	SUNDA ARC / SUNDA ARC / SUMBAWA / TAMBORA	ERUPTION AD 1815	-8.27	-8.27	117.98	117.98	SAE			s_T07 [15822]	ANDESITE, BASALTIC [15822]									VOL					WR [15822]	54.42	0.68		19.32				5.83	5.47	2.1	0.18		4.78	4.76	0.43
[15822]	CONVERGENT MARGIN	SUNDA ARC / SUNDA ARC / SUMBAWA / TAMBORA	ERUPTION AD 1815	-8.27	-8.27	117.98	117.98	SAE			s_T16 [15822]	ANDESITE, BASALTIC [15822]									VOL					WR [15822]	56.35	0.62		19.77				5.02	4.15	1.61	0.18		5.77	5.29	0.43
[15822]	CONVERGENT MARGIN	SUNDA ARC / SUNDA ARC / SUMBAWA / TAMBORA	ERUPTION AD 1815	-8.27	-8.27	117.98	117.98	SAE			s_T25 [15822]	ANDESITE, BASALTIC [15822]									VOL					WR [15822]	55.49	0.66		19.5				5.44	4.67	1.89	0.18		5.53	4.63	0.45
[15822]	CONVERGENT MARGIN	SUNDA ARC / SUNDA ARC / SUMBAWA / TAMBORA	ERUPTION AD 1815	-8.27	-8.27	117.98	117.98	SAE			s_T28 [15822]	ANDESITE, BASALTIC [15822]									VOL					WR [15822]	55.93	0.6		19.62				4.98	3.98	1.54	0.19		5.73	5.26	0.41
[15822]	CONVERGENT MARGIN	SUNDA ARC / SUNDA ARC / SUMBAWA / TAMBORA	ERUPTION AD 1815	-8.27	-8.27	117.98	117.98	SAE			s_T37 [15822]	ANDESITE, BASALTIC [15822]									VOL					WR [15822]	55.22	0.65		19.62				5.52	4.65	1.85	0.19		5.37	4.83	0.44
[15822]	CONVERGENT MARGIN	SUNDA ARC / SUNDA ARC / SUMBAWA / TAMBORA	ERUPTION AD 1815	-8.27	-8.27	117.98	117.98	SAE			s_T39 [15822]	ANDESITE, BASALTIC [15822]									VOL					WR [15822]	56.04	0.63		19.77				5.21	4.4	1.71	0.19		5.62	5.23	0.45
[15822]	CONVERGENT MARGIN	SUNDA ARC / SUNDA ARC / SUMBAWA / TAMBORA	ERUPTION AD 1815	-8.27	-8.27	117.98	117.98	SAE			s_T52 [15822]	ANDESITE, BASALTIC [15822]									VOL					WR [15822]	55.04	0.62		19.39				5.1	4.29	1.78	0.18		5.48	5.58	0.43
[15822]	CONVERGENT MARGIN	SUNDA ARC / SUNDA ARC / SUMBAWA / TAMBORA	ERUPTION AD 1815	-8.27	-8.27	117.98	117.98	SAE			s_T55 [15822]	ANDESITE, BASALTIC [15822]									VOL					WR [15822]	56.32	0.61		19.71				4.98	4.07	1.61	0.19		5.74	5.23	0.42
[15822]	CONVERGENT MARGIN	SUNDA ARC / SUNDA ARC / SUMBAWA / TAMBORA	ERUPTION AD 1815	-8.27	-8.27	117.98	117.98	SAE			s_T57/58 [15822]	ANDESITE, BASALTIC [15822]									VOL					WR [15822]	56.29	0.6		19.67				4.94	4.02	1.55	0.18		5.77	5.27	0.41
[15822]	CONVERGENT MARGIN	SUNDA ARC / SUNDA ARC / SUMBAWA / TAMBORA	PRE-AD 1815 LAVA FLOW	-8.27	-8.27	117.98	117.98	SAE			s_T04 [15822]	BASALT [15822]									VOL					WR [15822]	52.01	0.89		16.23				7.68	9.44	8.8	0.15		0.9	2.95	0.22
[15822]	CONVERGENT MARGIN	SUNDA ARC / SUNDA ARC / SUMBAWA / TAMBORA	PRE-AD 1815 LAVA FLOW	-8.27	-8.27	117.98	117.98	SAE			s_T06 [15822]	BASALT [15822]									VOL					WR [15822]	51.72	0.77		15.39				9.71	11.16	7.03	0.19		0.85	2.42	0.16
[15822]	CONVERGENT MARGIN	SUNDA ARC / SUNDA ARC / SUMBAWA / TAMBORA	PRE-AD 1815 LAVA FLOW	-8.27	-8.27	117.98	117.98	SAE			s_T18 [15822]	BASALT [15822]									VOL					WR [15822]	47.21	1.04		17.58				10.07	11.06	4.37	0.22		0.92	3.75	0.56
[15822]	CONVERGENT MARGIN	SUNDA ARC / SUNDA ARC / SUMBAWA / TAMBORA	PRE-AD 1815 LAVA FLOW	-8.27	-8.27	117.98	117.98	SAE			s_T35 [15822]	BASALT [15822]									VOL					WR [15822]	48.89	0.97		16.35				9.42	11.08	5.88	0.2		1.86	3.03	0.31
[24168]	CONVERGENT MARGIN	SUNDA ARC / SUNDA ARC / SUMATRA		-4.503	-4.503	104.105	104.105	SAE			s_16SU36-4 [24168]	GRANITE [24168]				CRETACEOUS [24168]					PLU					WR [24168]	70.537	0.291		15.619				1.51	2.003	0.678	0.021		3.762	4.122	0.114
[24168]	CONVERGENT MARGIN	SUNDA ARC / SUNDA ARC / SUMATRA		-4.5023	-4.5023	104.105	104.105	SAE			s_16SU35-2 [24168]	GRANITE [24168]				CRETACEOUS [24168]					PLU					WR [24168]	70.422	0.281		15.599				1.41	2.288	0.634	0.021		3.266	4.28	0.105
[24168]	CONVERGENT MARGIN	SUNDA ARC / SUNDA ARC / SUMATRA		-4.5023	-4.5023	104.105	104.105	SAE			s_16SU35-4 [24168]	GRANITE [24168]				CRETACEOUS [24168]					PLU					WR [24168]	70.49	0.284		15.32				1.42	1.571	0.523	0.017		3.308	4.27	0.101
[24168]	CONVERGENT MARGIN	SUNDA ARC / SUNDA ARC / SUMATRA		-0.5546	-0.5546	100.339	100.339	SAE			s_15SU24-3 [24168]	GRANITE [24168]				CRETACEOUS [24168]					PLU					WR [24168]	71.39	0.22		15.77				1.14	2.44	0.47	0.03		2.57	4.69	0.09
[24168]	CONVERGENT MARGIN	SUNDA ARC / SUNDA ARC / SUMATRA		4.7823	4.7823	95.5949	95.5949	SAE			s_13SU06 [24168]	GRANODIORITE [24168]				CRETACEOUS [24168]					PLU					WR [24168]	66.3	0.46		16.3				3.08	3.91	1.98	0.05		2.39	4.47	0.19
[24168]	CONVERGENT MARGIN	SUNDA ARC / SUNDA ARC / SUMATRA		-0.5546	-0.5546	100.339	100.339	SAE			s_15SU24-4 [24168]	GRANITE [24168]				CRETACEOUS [24168]					PLU					WR [24168]	73.07	0.14		15.08				0.91	2.03	0.3	0.03		2.46	4.71	0.08
[24168]	CONVERGENT MARGIN	SUNDA ARC / SUNDA ARC / SUMATRA		-4.503	-4.503	104.105	104.105	SAE			s_16SU36-3 [24168]	MONZONITE [24168]				CRETACEOUS [24168]					PLU					WR [24168]	56.558	0.834		17.688				6.57	5.834	2.764	0.137		2.338	4.259	0.32
[24168]	CONVERGENT MARGIN	SUNDA ARC / SUNDA ARC / SUMATRA		-0.5043	-0.5043	100.706	100.706	SAE			s_15SU10 [24168]	DIORITE [24168]				CRETACEOUS [24168]					PLU					WR [24168]	58.51	0.99		14				8.21	5.23	4.26	0.15		2.39	2.78	0.18
[24168]	CONVERGENT MARGIN	SUNDA ARC / SUNDA ARC / SUMATRA		0.6664	0.6664	99.4344	99.4344	SAE			s_15SU48 [24168]	GRANODIORITE [24168]				CRETACEOUS [24168]					PLU					WR [24168]	65.17	0.54		16.22				5.03	4.81	2.53	0.08		2.42	3.2	0.13
[24168]	CONVERGENT MARGIN	SUNDA ARC / SUNDA ARC / SUMATRA		1.1957	1.1957	99.3774	99.3774	SAE			s_14SU35 [24168]	GRANITE [24168]				CRETACEOUS [24168]					PLU					WR [24168]	70.8	0.32		14.4				2.73	1.47	0.26	0.03		5.8	2.64	0.08
[24168]	CONVERGENT MARGIN	SUNDA ARC / SUNDA ARC / SUMATRA		1.7651	1.7651	98.797	98.797	SAE			s_14SU15 [24168]	SYENITE [24168]				CRETACEOUS [24168]					PLU					WR [24168]	60.2	0.63		17				6.42	2.23	0.3	0.16		6.55	4.81	0.11
[24168]	CONVERGENT MARGIN	SUNDA ARC / SUNDA ARC / SUMATRA		0.8496	0.8496	99.5762	99.5762	SAE			s_15SU49-1 [24168]	GRANODIORITE [24168]				CRETACEOUS [24168]					PLU					WR [24168]	68.49	0.5		14.77				3.52	2.25	0.84	0.06		5.32	2.73	0.14
[24168]	CONVERGENT MARGIN	SUNDA ARC / SUNDA ARC / SUMATRA		1.8672	1.8672	98.92	98.92	SAE			s_14SU13 [24168]	GRANITE [24168]				CRETACEOUS [24168]					PLU					WR [24168]	71.4	0.47		14.3				2.96	2.29	0.81	0.06		4.85	2.67	0.11
[24168]	CONVERGENT MARGIN	SUNDA ARC / SUNDA ARC / SUMATRA		1.748	1.748	98.7835	98.7835	SAE			s_14SU16 [24168]	GRANITE [24168]				CRETACEOUS [24168]					PLU					WR [24168]	72.2	0.17		13.8				1.93	0.91	0.01	0.01		4.93	4.27	0.03
[24168]	CONVERGENT MARGIN	SUNDA ARC / SUNDA ARC / SUMATRA		0.8496	0.8496	99.5762	99.5762	SAE			s_15SU49-2 [24168]	GRANITE [24168]				CRETACEOUS [24168]					PLU					WR [24168]	71.8	0.61		12.3				3.64	2.12	1.12	0.05		4.85	1.49	0.19
[4647][2608]	CONVERGENT MARGIN	SUNDA ARC / SUNDA ARC / JAVA / DIENG VOLCANIC COMPLEX		-7	-8	109.5	110	SAE			s_71-1010 [4647]	NOT GIVEN [4647]									VOL					WR [4647]	58.5	1.08		17.41				7.73	5.64	2.19	0.19		2.74	4	0.48
[4660][2950]	CONVERGENT MARGIN	SUNDA ARC / SUNDA ARC / KRAKATAU ISLANDS - RAKATA / KRAKATAU		-6.15	-6.15	105.44	105.44	SAE			s_G10 [4660]	ANDESITE [4660] / DACITE [2950]									VOL					WR [4660]	68.8	0.9		14.5		2.21	1.88		3	1	0.13		2.35	4.9			0.2
[22052]	CONVERGENT MARGIN	SUNDA ARC / SUNDA ARC / JAVA / GALUNGGUNG		-7.25	-7.25	108.05	108.05	SAE			s_GAL.64LY [22052]	NOT GIVEN [22052]									VOL					WR [22052]						2.64	5.56
[22052]	CONVERGENT MARGIN	SUNDA ARC / SUNDA ARC / LOMBOK / RINDJANI/RINJANI		-8.42	-8.42	116.47	116.47	SAE		3726	s_LBK/86/3 [22052]	NOT GIVEN [22052]									VOL					WR [22052]						3.05544	5.5023
[22052]	CONVERGENT MARGIN	SUNDA ARC / SUNDA ARC / LOMBOK / RINDJANI/RINJANI		-8.42	-8.42	116.47	116.47	SAE		3726	s_MEO1/LB39 [22052]	NOT GIVEN [22052]									VOL					WR [22052]						5.65285	4.63176
[22052]	CONVERGENT MARGIN	SUNDA ARC / SUNDA ARC / SUMBAWA / SANGEANG API		-8.18	-8.18	119.06	119.06	SAE			s_L14 [22052]	NOT GIVEN [22052]									VOL					WR [22052]						6.09496	5.7169
[22052]	CONVERGENT MARGIN	SUNDA ARC / SUNDA ARC / SUMBAWA / SANGEANG API		-8.18	-8.18	119.06	119.06	SAE			s_L11 [22052]	NOT GIVEN [22052]									VOL					WR [22052]						4.12065	5.07737
[22052]	CONVERGENT MARGIN	SUNDA ARC / SUNDA ARC / FLORES / WAI SANO		-8.9	-8.9	120	120	SAE			s_WS06 [22052]	NOT GIVEN [22052]									VOL					WR [22052]						3.60467	1.60026
[22052]	CONVERGENT MARGIN	SUNDA ARC / SUNDA ARC / FLORES / WAI SANO		-8.9	-8.9	120	120	SAE			s_WS09 [22052]	NOT GIVEN [22052]									VOL					WR [22052]						2.7531	2.01741
[22052]	CONVERGENT MARGIN	SUNDA ARC / SUNDA ARC / FLORES / WAI SANO		-8.9	-8.9	120	120	SAE			s_WS03 [22052]	NOT GIVEN [22052]									VOL					WR [22052]						2.47053	2.68293
[22052]	CONVERGENT MARGIN	SUNDA ARC / SUNDA ARC / FLORES / WAI SANO		-8.9	-8.9	120	120	SAE			s_WS04 [22052]	NOT GIVEN [22052]									VOL					WR [22052]						2.11896	2.72034
[22052]	CONVERGENT MARGIN	SUNDA ARC / SUNDA ARC / FLORES / WAI SANO		-8.9	-8.9	120	120	SAE			s_WS05 [22052]	NOT GIVEN [22052]									VOL					WR [22052]						1.67936	1.76792
[22052]	CONVERGENT MARGIN	SUNDA ARC / SUNDA ARC / FLORES / IJA		-8.88	-8.88	121.73	121.73	SAE			s_FL25 [22052]	NOT GIVEN [22052]									VOL					WR [22052]						4.42923	4.32006
[22052]	CONVERGENT MARGIN	SUNDA ARC / SUNDA ARC / BATU TARA / BATU TARA		-7.6	-7.6	123.6	123.6	SAE			s_B4176 [22052]	NOT GIVEN [22052]									VOL					WR [22052]						4.15466	5.512
[7181]	CONVERGENT MARGIN	SUNDA ARC / SUNDA ARC / BALI / BATUR		-8.24	-8.24	115.38	115.38	SAE			s_B64 [7181]	BASALT [7181]									VOL					WR [7181]	50.8	1.2		18.1				9.9	9.6	3.9	0.2		1.2	3.1	0.3
[7181]	CONVERGENT MARGIN	SUNDA ARC / SUNDA ARC / BALI / BATUR		-8.24	-8.24	115.38	115.38	SAE			s_B66 [7181]	BASALT [7181]									VOL					WR [7181]	52.3	1.4		18.2				9.9	8.7	2.6	0.2		1.7	3.2	0.5
[7181]	CONVERGENT MARGIN	SUNDA ARC / SUNDA ARC / BALI / BATUR		-8.24	-8.24	115.38	115.38	SAE			s_B71 [7181]	ANDESITE [7181]									VOL					WR [7181]	55.5	0.6		20				7	8.4	2.8	0.2		1	3.3	0.2
[7181]	CONVERGENT MARGIN	SUNDA ARC / SUNDA ARC / BALI / BATUR		-8.24	-8.24	115.38	115.38	SAE			s_B70 [7181]	ANDESITE, BASALTIC [7181]									VOL					WR [7181]	58.1	0.5		20				6	7.5	1.7	0.2		1.2	3.8	0.3
[7181]	CONVERGENT MARGIN	SUNDA ARC / SUNDA ARC / BALI / BATUR		-8.24	-8.24	115.38	115.38	SAE			s_B34 [7181]	BASALT [7181]									VOL					WR [7181]	49.6	0.9		17.6				9.9	9.9	6.8	0.2		0.9	2.6	0.2
[7181]	CONVERGENT MARGIN	SUNDA ARC / SUNDA ARC / BALI / BATUR		-8.24	-8.24	115.38	115.38	SAE			s_B46 [7181]	ANDESITE, BASALTIC [7181]									VOL					WR [7181]	52.9	0.8		18.9				9.2	8.6	4	0.2		0.9	3.1	0.2
[7181]	CONVERGENT MARGIN	SUNDA ARC / SUNDA ARC / BALI / BATUR		-8.24	-8.24	115.38	115.38	SAE			s_B45 [7181]	ANDESITE [7181]									VOL					WR [7181]	62.1	0.7		17.3				5.9	4.9	1.6	0.2		1.8	4.4	0.3
[7181]	CONVERGENT MARGIN	SUNDA ARC / SUNDA ARC / BALI / BATUR		-8.24	-8.24	115.38	115.38	SAE			s_1963 [7181]	ANDESITE, BASALTIC [7181]									VOL					WR [7181]	53.4	1.1		18.7				8.6	8.9	3	0.2		1.2	3.8	0.2
[7181]	CONVERGENT MARGIN	SUNDA ARC / SUNDA ARC / BALI / BATUR		-8.24	-8.24	115.38	115.38	SAE			s_230 [7181]	DACITE [7181]									VOL					WR [7181]	56.2	1.1		18.7				7.4	6.9	2.1	0.2		1.3	4.6	0.6
[7181]	CONVERGENT MARGIN	SUNDA ARC / SUNDA ARC / BALI / BATUR		-8.24	-8.24	115.38	115.38	SAE			s_B7 [7181]	ANDESITE [7181]									VOL					WR [7181]	58.2	1		16.6				7.8	5.8	2.4	0.2		1.7	4.7	0.5
[7181]	CONVERGENT MARGIN	SUNDA ARC / SUNDA ARC / BALI / BATUR		-8.24	-8.24	115.38	115.38	SAE			s_2.35 [7181]	DACITE [7181]									VOL					WR [7181]	67.8	0.5		15.4				4.1	2.1	0.5	0.2		3.3	5.4	0.1
[7181]	CONVERGENT MARGIN	SUNDA ARC / SUNDA ARC / BALI / BATUR		-8.24	-8.24	115.38	115.38	SAE			s_B12 [7181]	DACITE [7181]									VOL					WR [7181]	71	0.4		16.5				3.4	1.4	0.4	0.1		2.2	3.9	0.1
[20507]	CONVERGENT MARGIN	SUNDA ARC / SUNDA ARC / JAVA / KELUD(KELUT)		-7.93	-7.93	112.24	112.24	SAE	617	617	s_MARGOMULYO-1P [20507]	ANDESITE, BASALTIC [20507]		10000 [20507]							VOL					GL [20507]																0.05
[20507]	CONVERGENT MARGIN	SUNDA ARC / SUNDA ARC / JAVA / KELUD(KELUT)		-7.97	-7.97	112.18	112.18	SAE	329	329	s_CAMPLING-4P [20507]	ANDESITE, BASALTIC [20507]		10000 [20507]							VOL					GL [20507]																0.05
[24580]	CONVERGENT MARGIN	SUNDA ARC / SUNDA ARC / KRAKATAU ISLANDS - SERTUNG / KRAKATAU	SE TIP PANJANG	-6.10646	-6.10646	105.456	105.456	SAE			s_D4S1.2 [24580]	NOT GIVEN [24580]							1883		VOL					WR [24580]	62.3068	0.656297		13.4088				2.98	2.71268	1.35689	0.119421		2.08145	7.199	0.138455
[24580]	CONVERGENT MARGIN	SUNDA ARC / SUNDA ARC / KRAKATAU ISLANDS - SERTUNG / KRAKATAU	W RAKATA	-6.08579	-6.08579	105.252	105.252	SAE			s_D1S1.1 [24580]	NOT GIVEN [24580]							1883		VOL					WR [24580]	63.0135	0.665772		13.5168				3.16	2.70775	1.27195	0.113231		2.14592	6.55836	0.141689
[24580]	CONVERGENT MARGIN	SUNDA ARC / SUNDA ARC / KRAKATAU ISLANDS - SERTUNG / KRAKATAU	W RAKATA	-6.08579	-6.08579	105.252	105.252	SAE			s_D1S1.2 [24580]	NOT GIVEN [24580]							1883		VOL					WR [24580]	61.8974	0.753226		14.6535				3.99	3.29497	1.72743	0.120893		1.9821	5.76032	0.178991
[24580]	CONVERGENT MARGIN	SUNDA ARC / SUNDA ARC / KRAKATAU ISLANDS - SERTUNG / KRAKATAU	S SERTUNG	-6.11114	-6.11114	105.366	105.366	SAE			s_D2S2.1 [24580]	NOT GIVEN [24580]							1883		VOL					WR [24580]	62.8997	0.701743		14.2253				3.46	3.11885	1.55804	0.121759		2.07359	5.97335	0.162787
[24580]	CONVERGENT MARGIN	SUNDA ARC / SUNDA ARC / KRAKATAU ISLANDS - SERTUNG / KRAKATAU	N SERTUNG	-6.07575	-6.07575	105.401	105.401	SAE			s_D2S3.2 [24580]	NOT GIVEN [24580]							1883		VOL					WR [24580]	67.6449	0.671543		14.4958				3.14	2.71771	0.911459	0.127648		2.27087	4.86527	0.144479
[24580]	CONVERGENT MARGIN	SUNDA ARC / SUNDA ARC / KRAKATAU ISLANDS - SERTUNG / KRAKATAU	NW PANJANG	-6.08085	-6.08085	105.451	105.451	SAE			s_D3S1.1 [24580]	NOT GIVEN [24580]							1883		VOL					WR [24580]	66.7622	0.682734		14.6006				3.25	2.92315	0.993358	0.123006		2.1796	4.67783	0.150321
[24580]	CONVERGENT MARGIN	SUNDA ARC / SUNDA ARC / KRAKATAU ISLANDS - SERTUNG / KRAKATAU	NW PANJANG	-6.08085	-6.08085	105.451	105.451	SAE			s_D3S1.2 [24580]	NOT GIVEN [24580]							1883		VOL					WR [24580]	63.1668	0.715553		14.3012				3.41	3.32863	1.33279	0.121396		2.03124	5.2651	0.158814
[24580]	CONVERGENT MARGIN	SUNDA ARC / SUNDA ARC / KRAKATAU ISLANDS - SERTUNG / KRAKATAU	NW PANJANG	-6.08085	-6.08085	105.451	105.451	SAE			s_D3S1.3 [24580]	NOT GIVEN [24580]							1883		VOL					WR [24580]	61.1408	0.611483		13.1923				2.86	2.85785	1.48099	0.10384		1.97643	7.0732	0.13453
[24580]	CONVERGENT MARGIN	SUNDA ARC / SUNDA ARC / KRAKATAU ISLANDS - SERTUNG / KRAKATAU	NE PANJANG	-6.08581	-6.08581	105.462	105.462	SAE			s_D4S1.1 [24580]	NOT GIVEN [24580]							1883		VOL					WR [24580]	64.7042	0.704965		14.8475				3.44	3.16775	1.33635	0.132457		2.08074	5.72407	0.163615
[24580]	CONVERGENT MARGIN	SUNDA ARC / SUNDA ARC / KRAKATAU ISLANDS - SERTUNG / KRAKATAU	E RAKATA	-6.14873	-6.14873	105.463	105.463	SAE			s_U22-2 [24580]	NOT GIVEN [24580]							1883		VOL					WR [24580]	63.0708	0.779209		14.4941				4.69	2.71685	1.6466	0.132739		1.96489	4.84837	0.205845
[24580]	CONVERGENT MARGIN	SUNDA ARC / SUNDA ARC / KRAKATAU ISLANDS - SERTUNG / KRAKATAU	E RAKATA	-6.14873	-6.14873	105.463	105.463	SAE			s_U22-3 [24580]	NOT GIVEN [24580]							1883		VOL					WR [24580]	60.3244	0.654409		13.0922				3.14	2.85391	1.46669	0.110229		1.86731	7.89373	0.140199
[24580]	CONVERGENT MARGIN	SUNDA ARC / SUNDA ARC / KRAKATAU ISLANDS - SERTUNG / KRAKATAU	E RAKATA	-6.14873	-6.14873	105.463	105.463	SAE			s_U22-9 [24580]	NOT GIVEN [24580]							1883		VOL					WR [24580]	61.0039	0.683089		13.4976				3.42	3.04316	1.37684	0.108747		1.85693	6.76991	0.14542
[24580]	CONVERGENT MARGIN	SUNDA ARC / SUNDA ARC / KRAKATAU ISLANDS - SERTUNG / KRAKATAU	E RAKATA	-6.14873	-6.14873	105.463	105.463	SAE			s_U22-12 [24580]	NOT GIVEN [24580]							1883		VOL					WR [24580]	62.0039	0.739047		14.0501				3.73	3.46223	1.4098	0.120825		1.83349	6.3525	0.174408
[24742]	CONVERGENT MARGIN	SUNDA ARC / SUNDA ARC / SUMATRA / MARAPI		0.3688	0.3688	100.418	100.418	SAE			s_MAR14-01 [24742]	ANDESITE, BASALTIC [24742]									VOL					WR [24742]	55.0921	1.07506		16.2159				7.84843	8.01303	5.29539	0.150869		1.99826	3.17724	0.259774
[24742]	CONVERGENT MARGIN	SUNDA ARC / SUNDA ARC / SUMATRA / MARAPI		0.4231	0.4231	100.418	100.418	SAE			s_MAR14-02 [24742]	ANDESITE [24742]									VOL					WR [24742]	57.0143	0.911298		17.1033				8.07244	7.04966	3.58046	0.150703		1.93183	3.09497	0.192172
[24742]	CONVERGENT MARGIN	SUNDA ARC / SUNDA ARC / SUMATRA / MARAPI		0.4353	0.4353	100.424	100.424	SAE			s_MAR14-03 [24742]	ANDESITE, BASALTIC [24742]									VOL					WR [24742]	54.722	0.887492		17.6205				8.46909	7.83022	4.41756	0.155212		1.57201	3.20373	0.17909
[24742]	CONVERGENT MARGIN	SUNDA ARC / SUNDA ARC / SUMATRA / MARAPI		0.4356	0.4356	100.403	100.403	SAE			s_MAR14-04 [24742]	ANDESITE [24742]									VOL					WR [24742]	57.607	0.815476		21.0869				6.58754	5.80345	2.87501	0.119703		1.50697	2.68263	0.181692
[24742]	CONVERGENT MARGIN	SUNDA ARC / SUNDA ARC / SUMATRA / MARAPI		0.4694	0.4694	100.415	100.415	SAE			s_MAR14-05 [24742]	ANDESITE [24742]									VOL					WR [24742]	57.1198	0.895822		17.5585				7.66697	7.06914	3.23132	0.146155		1.80954	3.44012	0.208793
[24742]	CONVERGENT MARGIN	SUNDA ARC / SUNDA ARC / SUMATRA / MARAPI		0.4562	0.4562	100.444	100.444	SAE			s_MAR14-06 [24742]	ANDESITE [24742]									VOL					WR [24742]	58.4593	0.881057		16.6091				7.75813	6.17137	3.1849	0.148827		2.20264	3.51232	0.208358
[24742]	CONVERGENT MARGIN	SUNDA ARC / SUNDA ARC / SUMATRA / MARAPI		0.3128	0.3128	100.484	100.484	SAE			s_MAR14-08 [24742]	BASALT [24742]									VOL					WR [24742]	47.6592	1.35167		27.0097				12.0768	5.1832	3.39999	0.131957		0.202097	1.28391	0.356642
[24742]	CONVERGENT MARGIN	SUNDA ARC / SUNDA ARC / SUMATRA / MARAPI		0.3119	0.3119	100.514	100.514	SAE			s_MAR14-09 [24742]	ANDESITE, BASALTIC [24742]									VOL					WR [24742]	55.744	1.02033		17.6737				7.94242	7.7098	3.22156	0.148611		1.92496	3.50083	0.229399
[24742]	CONVERGENT MARGIN	SUNDA ARC / SUNDA ARC / SUMATRA / MARAPI		0.3189	0.3189	100.512	100.512	SAE			s_MAR14-10 [24742]	ANDESITE, BASALTIC [24742]									VOL					WR [24742]	55.4788	0.918681		18.8906				7.69373	7.49659	2.90319	0.144165		1.68027	3.68864	0.248561
[24742]	CONVERGENT MARGIN	SUNDA ARC / SUNDA ARC / SUMATRA / MARAPI		0.3208	0.3208	100.513	100.513	SAE			s_MAR14-11 [24742]	ANDESITE [24742]									VOL					WR [24742]	59.6147	1.03844		16.7058				7.2574	5.09139	2.05672	0.138123		2.62131	4.24451	0.423443
[24742]	CONVERGENT MARGIN	SUNDA ARC / SUNDA ARC / SUMATRA / MARAPI		0.4102	0.4102	100.537	100.537	SAE			s_MAR14-12 [24742]	ANDESITE, BASALTIC [24742]									VOL					WR [24742]	54.7484	1.13051		17.5299				9.3141	6.99792	3.12246	0.165661		2.08833	3.57426	0.291162
[24742]	CONVERGENT MARGIN	SUNDA ARC / SUNDA ARC / SUMATRA / MARAPI		0.4095	0.4095	100.532	100.532	SAE			s_MAR14-13 [24742]	ANDESITE, BASALTIC [24742]									VOL					WR [24742]	54.8321	1.10416		16.862				9.36854	7.29334	3.35209	0.171668		2.04173	3.64667	0.28442
[24742]	CONVERGENT MARGIN	SUNDA ARC / SUNDA ARC / SUMATRA / MARAPI		0.3889	0.3889	100.456	100.456	SAE			s_MAR14-20B [24742]	ANDESITE [24742]									VOL					WR [24742]	59.9881	0.86306		16.6468				6.89205	5.91558	2.72493	0.137733		2.50694	3.33928	0.217994
[24742]	CONVERGENT MARGIN	SUNDA ARC / SUNDA ARC / SUMATRA / MARAPI		0.3889	0.3889	100.456	100.456	SAE			s_MAR17 [24742]	ANDESITE [24742]									VOL					WR [24742]	59.51	0.825		16.66				6.91046	6.12	2.77	0.137		2.5	3.51	0.21
[4786][13600]	CONVERGENT MARGIN	SUNDA ARC / SUNDA ARC / KRAKATAU		-6.1	-6.1	105.42	105.42	SAE			s_KR1 [4786]	NOT GIVEN [4786]				QUATERNARY [4786]			1995		VOL					WR [4786]	55.1	1.11		17.3		9			8.31	4.08	0.17		0.97	3.6	0.32	0.17
[3500][3734]	CONVERGENT MARGIN	SUNDA ARC / SUNDA ARC / SUMBAWA / SOROMUNDI		-8.3	-8.3	118.6	118.6	SAE			s_48136 [3500]	LEUCITITE, TEPHRITIC [3500] / LEUCITITE, ALKALINE [3734]				QUATERNARY [3500]					VOL					WR [3500]	48.09	0.93		16.47		1.73	8.82	10.3	11.45	5.58	0.23		3.44	3.08	0.42		1.27
[3500][3740]	CONVERGENT MARGIN	SUNDA ARC / SUNDA ARC / SUMBAWA / SOROMUNDI		-8.3	-8.3	118.6	118.6	SAE			s_48139 [3500]	LEUCITITE, TEPHRITIC [3500] / LEUCITITE [3740]				QUATERNARY [3500]					VOL				HE(CCMSTP/G) from CLINOPYROXENE [3740], HE3_HE4(R/R(A)) from CLINOPYROXENE [3740]	WR [3500] / MIN [3740]	47.78	0.96		15.91				10.68	12.24	5.86	0.25		3.31	2.56	0.43
[6098][3740][3500]	CONVERGENT MARGIN	SUNDA ARC / SUNDA ARC / SUMBAWA / SANGEANG API		-8.18	-8.18	119.06	119.06	SAE			s_48067 [6098]	TRACHYBASALT [6098] / TEPHRITE, PHONOLITIC [3740]				QUATERNARY [3500]					VOL				HE(CCMSTP/G) from OLIVINE [3740], HE3_HE4(R/R(A)) from OLIVINE [3740]	WR [6098] / MIN [3740]	47.2	0.83		13.16				9.3	13.91	9.45	0.19		1.79	2.64	0.39
[6098][3734][3500]	CONVERGENT MARGIN	SUNDA ARC / SUNDA ARC / SUMBAWA / SANGEANG API		-8.18	-8.18	119.06	119.06	SAE			s_48073 [6098]	TRACHYBASALT [6098] / TRACHYBASALT, NEPHELINE [3734] / TEPHRITE, PHONOLITIC [3500]				QUATERNARY [3500]					VOL					WR [6098]	47.98	0.92		18.94		1.6	8.16	9.46	10.59	4.53	0.25		2.64	3.46	0.42		1.09
[6098][7092]	CONVERGENT MARGIN	SUNDA ARC / SUNDA ARC / SUMBAWA / SANGEANG API		-8.18	-8.18	119.06	119.06	SAE			s_48076 [6098]	TRACHYBASALT [6098]							1985		VOL					WR [6098]	49.73	0.87		19				8.64	9.54	3.89	0.24		2.72	3.48	0.37
[3500][3734]	CONVERGENT MARGIN	SUNDA ARC / SUNDA ARC / SUMBAWA / SANGEANG API		-8.18	-8.18	119.06	119.06	SAE			s_48081 [3500]	TRACHYANDESITE [3500] / TRACHYBASALT, NEPHELINE [3734]				QUATERNARY [3500]					VOL					WR [3500]	53.05	0.69		19.21		1.22	6.23	7.33	8.05	2.69	0.22		3.56	4.69	0.4		1.05
[6098][7092]	CONVERGENT MARGIN	SUNDA ARC / SUNDA ARC / SUMBAWA / SANGEANG API		-8.18	-8.18	119.06	119.06	SAE			s_SA10 [6098]	TRACHYBASALT [6098]							1985		VOL					WR [6098]	49.21	0.85		19				8.82	9.88	4.01	0.22		3.02	3.45	0.4
[6098][22052][7092]	CONVERGENT MARGIN	SUNDA ARC / SUNDA ARC / SUMBAWA / SANGEANG API		-8.18	-8.18	119.06	119.06	SAE			s_SA2 [6098] / s_86/SA2 WC [22052]	TRACHYBASALT [6098] / NOT GIVEN [22052]							1985		VOL					WR [6098]	48.35	0.99		16.89		4.34	6.07267	9.98	10.86	5.53	0.24		2.35	2.9	0.31
[6098][7092]	CONVERGENT MARGIN	SUNDA ARC / SUNDA ARC / SUMBAWA / SANGEANG API		-8.18	-8.18	119.06	119.06	SAE			s_SA88/303 [6098]	TRACHYBASALT [6098]							1985		VOL					WR [6098]	51.65	0.79		18.81				7.71	8.38	3.45	0.23		3	4.08	0.39
[6098][7092]	CONVERGENT MARGIN	SUNDA ARC / SUNDA ARC / SUMBAWA / SANGEANG API		-8.18	-8.18	119.06	119.06	SAE			s_SA9 [6098]	TRACHYBASALT [6098]							1985		VOL					WR [6098]	51.38	0.79		19.01				7.96	8.74	3.43	0.25		3.05	3.94	0.39
[4786][13600]	CONVERGENT MARGIN	SUNDA ARC / SUNDA ARC / LOMBLEN / WERUNG		-8.54	-8.54	123.59	123.59	SAE			s_23-2-1 [4786] / s_23-2 [13600]	NOT GIVEN [4786]				QUATERNARY [4786] / HISTORICAL [13600]					VOL					WR [4786]	53	0.72		18.8		10.29			10.05	4.07	0.219		0.41	2.37	0.1	0.08
[3058][13600]	CONVERGENT MARGIN	SUNDA ARC / SUNDA ARC / LOMBLEN / WERUNG		-8.54	-8.54	123.59	123.59	SAE			s_23-5-3 [3058] / s_23-5 [13600]	NOT GIVEN [3058]				HISTORICAL [13600]					VOL					WR [3058]	49.8	0.8		18.32		12.38			11.06	5.21	0.22		0.2	1.92	0.1	0.55
[3058][3085]	CONVERGENT MARGIN	SUNDA ARC / SUNDA ARC / LOMBLEN / WERUNG		-8.54	-8.54	123.59	123.59	SAE			s_23-5-4 [3058]	NOT GIVEN [3058]									VOL				HE(CCMSTP/G) from OLIVINE/CLINOPYROXENE [3085], HE3_HE4(R/R(A)) from OLIVINE/CLINOPYROXENE [3085]	WR [3058] / MIN [3085]	49.78	0.79		18.86		12.09			11.02	5.09	0.22		0.2	1.84	0.11
[3058][3085]	CONVERGENT MARGIN	SUNDA ARC / SUNDA ARC / LOMBLEN / WERUNG		-8.54	-8.54	123.59	123.59	SAE			s_24-8-6 [3058]	NOT GIVEN [3058]									VOL				HE(CCMSTP/G) from OLIVINE/CLINOPYROXENE [3085], HE3_HE4(R/R(A)) from OLIVINE/CLINOPYROXENE [3085]	WR [3058] / MIN [3085]	53.67	0.69		18.88		9.91			9.7	4	0.22		0.42	2.41	0.11
[24953]	CONVERGENT MARGIN	SUNDA ARC / SUNDA ARC / SUMATRA		5.0754	5.0754	95.5991	95.5991	SAE			s_13SU01 [24953]	ANDESITE, BASALTIC [24953]			MIDDLE [24953]	MIOCENE [24953]					VOL					WR [24953]	53.65	0.74		18.5				7.05	7.3	3.72	0.14		0.68	4.4	0.2
[24953]	CONVERGENT MARGIN	SUNDA ARC / SUNDA ARC / SUMATRA		4.8532	4.8532	95.422	95.422	SAE			s_13SU03 [24953]	ANDESITE [24953]			MIDDLE [24953]	MIOCENE [24953]					VOL					WR [24953]	58.35	0.47		18.4				5.58	5.78	1.76	0.24		1.19	5.04	0.35
[24953]	CONVERGENT MARGIN	SUNDA ARC / SUNDA ARC / SUMATRA		4.8532	4.8532	95.422	95.422	SAE			s_13SU04 [24953]	ANDESITE [24953]			MIDDLE [24953]	MIOCENE [24953]					VOL					WR [24953]	58.48	0.45		18.28				5.09	4.61	1.54	0.21		1.26	5.53	0.34
[24953]	CONVERGENT MARGIN	SUNDA ARC / SUNDA ARC / SUMATRA		4.9036	4.9036	95.3951	95.3951	SAE			s_13SU05 [24953]	ANDESITE, BASALTIC [24953]			MIDDLE [24953]	MIOCENE [24953]					VOL					WR [24953]	55.33	0.69		18.31				7.75	6.32	2.83	0.19		0.79	4.83	0.25
[24953]	CONVERGENT MARGIN	SUNDA ARC / SUNDA ARC / SUMATRA		3.3551	3.3551	97.1217	97.1217	SAE			s_13SU11 [24953]	BASALT [24953]			MIDDLE [24953]	MIOCENE [24953]					VOL					WR [24953]	48.2	1.69		17.05				9.38	8.67	6.82	0.21		0.71	3.58	0.34
[24953]	CONVERGENT MARGIN	SUNDA ARC / SUNDA ARC / SUMATRA		3.4921	3.4921	97.0773	97.0773	SAE			s_13SU24 [24953]	BASALT [24953]			MIDDLE [24953]	MIOCENE [24953]					VOL					WR [24953]	49.63	1.68		15.51				8.44	11.05	6.27	0.16		0.3	4.25	0.24
[24953]	CONVERGENT MARGIN	SUNDA ARC / SUNDA ARC / SUMATRA / GEUREUDONG		5.019	5.019	96.6988	96.6988	SAE			s_13SU27 [24953]	ANDESITE [24953]			MIDDLE [24953]	MIOCENE [24953]					VOL					WR [24953]	58.11	0.69		17.81				6.42	6.78	2.35	0.16		2.53	3.17	0.21
[24953]	CONVERGENT MARGIN	SUNDA ARC / SUNDA ARC / SUMATRA / GEUREUDONG		5.019	5.019	96.6988	96.6988	SAE			s_13SU28 [24953]	ANDESITE [24953]			MIDDLE [24953]	MIOCENE [24953]					VOL					WR [24953]	61.84	0.48		17.41				5	5.78	1.89	0.14		2.18	3.62	0.18
[24953]	CONVERGENT MARGIN	SUNDA ARC / SUNDA ARC / SUMATRA / GEUREUDONG		5.019	5.019	96.6988	96.6988	SAE			s_13SU29 [24953]	ANDESITE [24953]			MIDDLE [24953]	MIOCENE [24953]					VOL					WR [24953]	58.48	0.6		18.33				6.39	6.88	2.16	0.14		2.14	3.67	0.21
[24953]	CONVERGENT MARGIN	SUNDA ARC / SUNDA ARC / SUMATRA / GEUREUDONG		5.019	5.019	96.6988	96.6988	SAE			s_13SU30-1 [24953]	BASALT [24953]			MIDDLE [24953]	MIOCENE [24953]					VOL					WR [24953]	49.59	0.94		19.05				9.89	9.54	3.24	0.39		1.68	3.2	0.27
[24953]	CONVERGENT MARGIN	SUNDA ARC / SUNDA ARC / SUMATRA / GEUREUDONG		5.019	5.019	96.6988	96.6988	SAE			s_13SU30-2 [24953]	ANDESITE, BASALTIC [24953]			MIDDLE [24953]	MIOCENE [24953]					VOL					WR [24953]	54.77	0.73		17.54				7.6	8.38	3.51	0.23		2.16	3.12	0.25
[24953]	CONVERGENT MARGIN	SUNDA ARC / SUNDA ARC / SUMATRA / GEUREUDONG		5.019	5.019	96.6988	96.6988	SAE			s_13SU30-3 [24953]	ANDESITE [24953]			MIDDLE [24953]	MIOCENE [24953]					VOL					WR [24953]	58.26	0.71		17.81				6.51	6.94	2.48	0.16		2.38	3.28	0.21
[24953]	CONVERGENT MARGIN	SUNDA ARC / SUNDA ARC / SUMATRA / GEUREUDONG		5.019	5.019	96.6988	96.6988	SAE			s_13SU30-4 [24953]	ANDESITE [24953]			MIDDLE [24953]	MIOCENE [24953]					VOL					WR [24953]	57.34	0.61		17.85				6.82	6.8	2.64	0.17		2.71	3.1	0.22
[24953]	CONVERGENT MARGIN	SUNDA ARC / SUNDA ARC / SUMATRA / GEUREUDONG		5.019	5.019	96.6988	96.6988	SAE			s_13SU30-5 [24953]	ANDESITE [24953]			MIDDLE [24953]	MIOCENE [24953]					VOL					WR [24953]	57.03	0.69		17.71				6.94	7.48	2.92	0.17		2.35	3.25	0.2
[24953]	CONVERGENT MARGIN	SUNDA ARC / SUNDA ARC / SUMATRA / GEUREUDONG		5.019	5.019	96.6988	96.6988	SAE			s_13SU30-6 [24953]	ANDESITE [24953]			MIDDLE [24953]	MIOCENE [24953]					VOL					WR [24953]	59.05	0.59		17.33				6.06	6.46	2.26	0.14		2.84	2.96	0.18
[24953]	CONVERGENT MARGIN	SUNDA ARC / SUNDA ARC / SUMATRA / GEUREUDONG		4.7229	4.7229	96.8384	96.8384	SAE			s_13SU32 [24953]	ANDESITE [24953]			MIDDLE [24953]	MIOCENE [24953]					VOL					WR [24953]	61.24	0.48		17.73				5.15	6.21	2.03	0.14		2.12	3.54	0.19
[24953]	CONVERGENT MARGIN	SUNDA ARC / SUNDA ARC / SUMATRA / GEUREUDONG		4.7229	4.7229	96.8384	96.8384	SAE			s_13SU33-1 [24953]	ANDESITE [24953]			MIDDLE [24953]	MIOCENE [24953]					VOL					WR [24953]	61.66	0.5		17.5				5.17	5.95	2.07	0.14		2.19	3.56	0.19
[24953]	CONVERGENT MARGIN	SUNDA ARC / SUNDA ARC / SUMATRA / GEUREUDONG		4.7229	4.7229	96.8384	96.8384	SAE			s_13SU33-2 [24953]	ANDESITE [24953]			MIDDLE [24953]	MIOCENE [24953]					VOL					WR [24953]	61.16	0.48		17.64				5.11	6.23	2	0.14		2.11	3.54	0.19
[24953]	CONVERGENT MARGIN	SUNDA ARC / SUNDA ARC / SUMATRA / GEUREUDONG		4.7229	4.7229	96.8384	96.8384	SAE			s_13SU33-3 [24953]	ANDESITE [24953]			MIDDLE [24953]	MIOCENE [24953]					VOL					WR [24953]	61.27	0.51		17.63				5.31	6.18	2.11	0.15		2.13	3.48	0.19
[24953]	CONVERGENT MARGIN	SUNDA ARC / SUNDA ARC / SUMATRA / GEUREUDONG		4.7229	4.7229	96.8384	96.8384	SAE			s_13SU33-4 [24953]	ANDESITE [24953]			MIDDLE [24953]	MIOCENE [24953]					VOL					WR [24953]	61.38	0.49		17.55				5.12	6.12	2.04	0.14		2.16	3.59	0.19
[24953]	CONVERGENT MARGIN	SUNDA ARC / SUNDA ARC / SUMATRA / SEULAWAG AGAM		5.45	5.45	95.6865	95.6865	SAE			s_13SU35 [24953]	BASALT [24953]			MIDDLE [24953]	MIOCENE [24953]					VOL					WR [24953]	48.38	1.13		21.26				6.47	11.62	4.54	0.11		0.83	3.27	0.27
[24953]	CONVERGENT MARGIN	SUNDA ARC / SUNDA ARC / SUMATRA / SEULAWAG AGAM		5.4495	5.4495	95.6984	95.6984	SAE			s_13SU37 [24953]	ANDESITE [24953]			MIDDLE [24953]	MIOCENE [24953]					VOL					WR [24953]	59.16	0.71		17.81				6.42	6.07	2.89	0.14		1.57	3.41	0.14
[24953]	CONVERGENT MARGIN	SUNDA ARC / SUNDA ARC / SUMATRA / SEULAWAG AGAM		5.4495	5.4495	95.6984	95.6984	SAE			s_13SU38 [24953]	ANDESITE [24953]			MIDDLE [24953]	MIOCENE [24953]					VOL					WR [24953]	58.14	0.71		17.52				6.45	6.63	3.3	0.14		1.51	3.35	0.13
[24953]	CONVERGENT MARGIN	SUNDA ARC / SUNDA ARC / SUMATRA / SEULAWAG AGAM		5.4495	5.4495	95.6984	95.6984	SAE			s_13SU39 [24953]	ANDESITE [24953]			MIDDLE [24953]	MIOCENE [24953]					VOL					WR [24953]	61.15	0.6		17.22				5.62	5.91	2.63	0.14		1.71	3.77	0.14
[24953]	CONVERGENT MARGIN	SUNDA ARC / SUNDA ARC / SUMATRA / SEULAWAG AGAM		5.5512	5.5512	95.5159	95.5159	SAE			s_13SU40 [24953]	ANDESITE [24953]			MIDDLE [24953]	MIOCENE [24953]					VOL					WR [24953]	62.36	0.57		17.79				4.46	5.53	2.09	0.13		1.55	3.68	0.15
[24953]	CONVERGENT MARGIN	SUNDA ARC / SUNDA ARC / SUMATRA / SEULAWAG AGAM		5.5389	5.5389	95.4931	95.4931	SAE			s_13SU43 [24953]	ANDESITE, BASALTIC [24953]			MIDDLE [24953]	MIOCENE [24953]					VOL					WR [24953]	56.54	0.76		18				7.18	7.79	3.08	0.16		1.41	3.32	0.18
[24953]	CONVERGENT MARGIN	SUNDA ARC / SUNDA ARC / SUMATRA / SEULAWAG AGAM		5.5273	5.5273	95.4896	95.4896	SAE			s_13SU44 [24953]	ANDESITE, BASALTIC [24953]			MIDDLE [24953]	MIOCENE [24953]					VOL					WR [24953]	56.12	0.79		18.11				7.49	7.98	3.42	0.15		1.26	3.31	0.18
[25002]	CONVERGENT MARGIN	SUNDA ARC / SUNDA ARC / JAVA / SLAMET	GUCI VALLEY	-7.24	-7.24	109.21	109.21	SAE			s_SAS 01 [25002]	BASALT [25002]				HOLOCENE [25002]					VOL					WR [25002]	49	1.29		16.7				13.8	8.51	4.8	0.22		1.24	3.14	0.31
[25002]	CONVERGENT MARGIN	SUNDA ARC / SUNDA ARC / JAVA / SLAMET	GUCI VALLEY	-7.24	-7.24	109.21	109.21	SAE			s_SAS 02 [25002]	BASALT [25002]				HOLOCENE [25002]					VOL					WR [25002]	50.9	1.37		17				12	7.72	4.1	0.21		1.37	3.49	0.4
[25002]	CONVERGENT MARGIN	SUNDA ARC / SUNDA ARC / JAVA / SLAMET	GUCI VALLEY	-7.24	-7.24	109.21	109.21	SAE			s_SAS 25 [25002]	BASALT [25002]				HOLOCENE [25002]					VOL					WR [25002]	52	1.33		17.6				11	9.38	4.72	0.2		1.22	3.18	0.33
[25002]	CONVERGENT MARGIN	SUNDA ARC / SUNDA ARC / JAVA / SLAMET	GUCI VALLEY	-7.24	-7.24	109.21	109.21	SAE			s_SAS 10 [25002]	BASALT [25002]				HOLOCENE [25002]					VOL					WR [25002]	50.3	1.28		17				11.7	9.32	5.14	0.2		1.01	3.02	0.26
[25002]	CONVERGENT MARGIN	SUNDA ARC / SUNDA ARC / JAVA / SLAMET	GUCI VALLEY	-7.24	-7.24	109.21	109.21	SAE			s_SAS 03 [25002]	ANDESITE, BASALTIC [25002]				HOLOCENE [25002]					VOL					WR [25002]	53.4	0.91		17.9				10.3	7.12	2.87	0.18		1.91	3.21	0.24
[25002]	CONVERGENT MARGIN	SUNDA ARC / SUNDA ARC / JAVA / SLAMET	GUCI VALLEY	-7.24	-7.24	109.21	109.21	SAE			s_SAS 04 [25002]	ANDESITE, BASALTIC [25002]				HOLOCENE [25002]					VOL					WR [25002]	54.1	0.89		16.9				10.9	6.79	3.13	0.21		1.68	3.19	0.2
[25002]	CONVERGENT MARGIN	SUNDA ARC / SUNDA ARC / JAVA / SLAMET	GUCI VALLEY	-7.24	-7.24	109.21	109.21	SAE			s_SAS 05 [25002]	ANDESITE, BASALTIC [25002]				HOLOCENE [25002]					VOL					WR [25002]	53.1	1.05		18.8				9.2	7.06	3.48	0.19		1.01	2.84	0.18
[25002]	CONVERGENT MARGIN	SUNDA ARC / SUNDA ARC / JAVA / SLAMET	GUCI VALLEY	-7.24	-7.24	109.21	109.21	SAE			s_SAS 20 [25002]	BASALT [25002]				HOLOCENE [25002]					VOL					WR [25002]	49.4	1.31		16.7				11	9.29	5.31	0.2		0.93	2.97	0.28
[25002]	CONVERGENT MARGIN	SUNDA ARC / SUNDA ARC / JAVA / SLAMET	GUCI VALLEY	-7.24	-7.24	109.21	109.21	SAE			s_SAS 17 [25002]	BASALT [25002]				HOLOCENE [25002]					VOL					WR [25002]	49.4	1.22		16.5				11.7	9.54	5.57	0.2		0.86	2.93	0.23
[25002]	CONVERGENT MARGIN	SUNDA ARC / SUNDA ARC / JAVA / SLAMET	GUCI VALLEY	-7.24	-7.24	109.21	109.21	SAE			s_SAS 18 [25002]	BASALT [25002]				HOLOCENE [25002]					VOL					WR [25002]	48.7	1.14		16.9				12.7	9.8	5.51	0.22		0.78	2.7	0.22
[25002]	CONVERGENT MARGIN	SUNDA ARC / SUNDA ARC / JAVA / SLAMET	GUCI VALLEY	-7.24	-7.24	109.21	109.21	SAE			s_SAS 16 [25002]	BASALT [25002]				HOLOCENE [25002]					VOL					WR [25002]	49.6	1.3		16.9				11.8	9	5.08	0.2		0.97	3.06	0.26
[25002]	CONVERGENT MARGIN	SUNDA ARC / SUNDA ARC / JAVA / SLAMET	GUCI VALLEY	-7.24	-7.24	109.21	109.21	SAE			s_SAS 19 [25002]	BASALT [25002]				HOLOCENE [25002]					VOL					WR [25002]	50.4	1.3		17.5				11.6	9.29	4.77	0.2		0.98	3.14	0.28
[25002]	CONVERGENT MARGIN	SUNDA ARC / SUNDA ARC / JAVA / SLAMET	GUCI VALLEY	-7.24	-7.24	109.21	109.21	SAE			s_SAS 21 [25002]	BASALT [25002]				HOLOCENE [25002]					VOL					WR [25002]	49.2	1.26		17.2				11.3	9.1	4.68	0.19		0.94	3.08	0.26
[25002]	CONVERGENT MARGIN	SUNDA ARC / SUNDA ARC / JAVA / SLAMET	GUCI VALLEY	-7.24	-7.24	109.21	109.21	SAE			s_SAS 23 [25002]	BASALT [25002]				HOLOCENE [25002]					VOL					WR [25002]	49.2	1.32		17.3				12.2	9.6	5.43	0.21		1.01	3.18	0.26
[25002]	CONVERGENT MARGIN	SUNDA ARC / SUNDA ARC / JAVA / SLAMET	GUCI VALLEY	-7.24	-7.24	109.21	109.21	SAE			s_SAS 22 [25002]	BASALT [25002]				HOLOCENE [25002]					VOL					WR [25002]	51.2	1.37		16.9				12.1	8	4.22	0.21		1.33	3.4	0.4
[25002]	CONVERGENT MARGIN	SUNDA ARC / SUNDA ARC / JAVA / SLAMET	GUCI VALLEY	-7.24	-7.24	109.21	109.21	SAE			s_SAS 24 [25002]	BASALT [25002]				HOLOCENE [25002]					VOL					WR [25002]	48.5	1.27		17.5				12	9.82	5.51	0.21		0.99	3.16	0.24
[25002]	CONVERGENT MARGIN	SUNDA ARC / SUNDA ARC / JAVA / SLAMET	GUCI VALLEY	-7.24	-7.24	109.21	109.21	SAE			s_SAS 06 [25002]	BASALT [25002]				HOLOCENE [25002]					VOL					WR [25002]	50.2	0.99		18.8				10.1	5.14	2.94	0.18		1.56	2.6	0.23
[25002]	CONVERGENT MARGIN	SUNDA ARC / SUNDA ARC / JAVA / SLAMET	GUCI VALLEY	-7.24	-7.24	109.21	109.21	SAE			s_SAS 07 [25002]	BASALT [25002]				HOLOCENE [25002]					VOL					WR [25002]	52	1.52		17				11	7.15	3.72	0.2		1.59	3.62	0.43
[25002]	CONVERGENT MARGIN	SUNDA ARC / SUNDA ARC / JAVA / SLAMET	GUCI VALLEY	-7.24	-7.24	109.21	109.21	SAE			s_SAS 08 [25002]	BASALT [25002]				HOLOCENE [25002]					VOL					WR [25002]	49.9	1.38		17.5				11.7	8.2	4.58	0.19		1.8	3.02	0.41
[25002]	CONVERGENT MARGIN	SUNDA ARC / SUNDA ARC / JAVA / SLAMET	GUCI VALLEY	-7.24	-7.24	109.21	109.21	SAE			s_SAS 09 [25002]	BASALT [25002]				HOLOCENE [25002]					VOL					WR [25002]	51.9	1.63		17				11.5	7.59	4.05	0.21		1.59	3.67	0.48
[25002]	CONVERGENT MARGIN	SUNDA ARC / SUNDA ARC / JAVA / SLAMET	GUCI VALLEY	-7.24	-7.24	109.21	109.21	SAE			s_SAS 11 [25002]	BASALT [25002]				HOLOCENE [25002]					VOL					WR [25002]	52	1.4		17				11	7.96	4.34	0.2		1.44	3.6	0.42
[25002]	CONVERGENT MARGIN	SUNDA ARC / SUNDA ARC / JAVA / SLAMET	GUCI VALLEY	-7.24	-7.24	109.21	109.21	SAE			s_SAS 14 [25002]	ANDESITE, BASALTIC [25002]				HOLOCENE [25002]					VOL					WR [25002]	52.7	1.39		17.4				10.6	8.19	4.31	0.2		1.4	3.62	0.4
[25002]	CONVERGENT MARGIN	SUNDA ARC / SUNDA ARC / JAVA / SLAMET	GUCI VALLEY	-7.24	-7.24	109.21	109.21	SAE			s_SAS 15 [25002]	BASALT [25002]				HOLOCENE [25002]					VOL					WR [25002]	50.4	1.33		16.6				11.3	8.02	4.86	0.2		1.22	3.21	0.35
[25002]	CONVERGENT MARGIN	SUNDA ARC / SUNDA ARC / JAVA / SLAMET	GUCI VALLEY	-7.24	-7.24	109.21	109.21	SAE			s_SAS 12 [25002]	BASALT [25002]				HOLOCENE [25002]					VOL					WR [25002]	50.5	1.35		16.6				12.9	8.15	5.1	0.21		1.25	3.28	0.35
[25002]	CONVERGENT MARGIN	SUNDA ARC / SUNDA ARC / JAVA / SLAMET	GUCI VALLEY	-7.24	-7.24	109.21	109.21	SAE			s_SAS 13 [25002]	BASALT [25002]				HOLOCENE [25002]					VOL					WR [25002]	50.8	1.5		17.2				11.6	8.28	4.76	0.21		1.31	3.58	0.35
[4652]	CONVERGENT MARGIN	SUNDA ARC / SUNDA ARC / SUMATRA / TOBA	OLDEST TOBA TUFF (OTT)	1.5	3.5	98	100	SAE			s_27 [4652]	NOT GIVEN [4652]	74000 [4652]	74000 [4652]		QUATERNARY [4652]					VOL					WR [4652]	72.41	0.22		14.12				2.27	1.94	0.58	0.07		4.98	3.1	0.06
[4652][4776]	CONVERGENT MARGIN	SUNDA ARC / SUNDA ARC / SUMATRA / TOBA	OLDEST TOBA TUFF (OTT)	1.5	3.5	98	100	SAE			s_74-G [4652] / s_74G [4776]	NOT GIVEN [4652]	74000 [4652]	74000 [4652]		QUATERNARY [4652]					VOL					GL [4652]	71.99	0.23		14.44				2.32	1.91	0.56	0.06		4.71	3.44	0.08
[14956]	CONVERGENT MARGIN	SUNDA ARC / SUNDA ARC / SUMATRA / TOBA	MIDDLE TOBA TUFF (MTT)	1.5	3.5	98	100	SAE			s_7A [14956]	NOT GIVEN [14956]	74000 [14956]	74000 [14956]		QUATERNARY [14956]					VOL					WR [14956]	76.12	0.16		13.15				1.65	1.24	0.24	0.05		4.18	3.19	0.02	5.03							0.16
[4652][4776]	CONVERGENT MARGIN	SUNDA ARC / SUNDA ARC / SUMATRA / TOBA	MIDDLE TOBA TUFF (MTT)	1.5	3.5	98	100	SAE			s_8-G [4652] / s_8G [4776]	NOT GIVEN [4652]	74000 [4652]	74000 [4652]		QUATERNARY [4652]					VOL					GL [4652]	76.94	0.1		12.63				1.08	0.82	0.18	0.05		5.08	2.98	0.02
[14956][22961]	CONVERGENT MARGIN	SUNDA ARC / SUNDA ARC / SUMATRA / TOBA	YOUNGEST TOBA TUFF (YTT)	2.3	2.9	98.5	99.2	SAE			s_55A1 [14956]	NOT GIVEN [14956]	74000 [14956] / 73000 [22961]	74000 [14956] / 75000 [22961]		QUATERNARY [14956]					VOL					WR [14956] / GL [22961]	75.96	0.18		12.98				1.55	1.2	0.3	0.07		4.91	2.83	0.01	4.88							0.13
[14956][4652][22961]	CONVERGENT MARGIN	SUNDA ARC / SUNDA ARC / SUMATRA / TOBA	YOUNGEST TOBA TUFF (YTT)	2.3	2.9	98.5	99.2	SAE			s_5B3 [14956]	NOT GIVEN [14956]	74000 [14956] / 73000 [22961]	74000 [14956] / 75000 [22961]		QUATERNARY [14956]					VOL					WR [14956] / GL [22961]	76.76	0.06		13.29				1.09	0.67	0.18	0.08		4.92	2.93	0.02	4.37							0.15
[14971][4776]	CONVERGENT MARGIN	SUNDA ARC / SUNDA ARC / SUMATRA / TOBA	YOUNGEST TOBA TUFF (YTT)	2.3	2.9	98.5	99.2	SAE			s_63A1 [14971]	NOT GIVEN [14971]	74000 [14971]	74000 [14971]		QUATERNARY [14971]					VOL					WR [14971]	70.23	0.42		15.78				2.82	2.52	0.71	0.08		3.94	3.17	0.02
[14971][22961]	CONVERGENT MARGIN	SUNDA ARC / SUNDA ARC / SUMATRA / TOBA	YOUNGEST TOBA TUFF (YTT)	2.3	2.9	98.5	99.2	SAE			s_94A1 [14971]	NOT GIVEN [14971]	74000 [14971] / 73000 [22961]	74000 [14971] / 75000 [22961]		QUATERNARY [14971]					VOL					WR [14971] / GL [22961]	75.7	0.16		13.12				1.64	1.31	0.28	0.07		4.71	2.82	0.01
[4652][4776]	CONVERGENT MARGIN	SUNDA ARC / SUNDA ARC / SUMATRA / TOBA	YOUNGEST TOBA TUFF (YTT)	2.3	2.9	98.5	99.2	SAE			s_94A5-G [4652] / s_94A5G [4776]	NOT GIVEN [4652]	74000 [4652]	74000 [4652]		QUATERNARY [4652]					VOL					GL [4652]	78.12	0.04		12.04				0.83	0.62	0.15	0.06		5.26	2.79	0.01
[25131]	CONVERGENT MARGIN	SUNDA ARC / SUNDA ARC / SUMATRA / BANGKA PLUTON	SUNGAILIAT	-1.9508	-1.9508	106.107	106.107	SAE			s_T0101-1 [25131]	GRANITE, BIOTITE [25131]				TRIASSIC [25131]					PLU					WR [25131]	76.82	0.05		12.92				1.03	0.54	0.03	0.03		4.75	3.61	0
[25131]	CONVERGENT MARGIN	SUNDA ARC / SUNDA ARC / SUMATRA / BANGKA PLUTON	SUNGAILIAT	-1.9508	-1.9508	106.107	106.107	SAE			s_T0101-2 [25131]	GRANITE, BIOTITE [25131]				TRIASSIC [25131]					PLU					WR [25131]	74.2	0.07		13.98				1.48	0.49	0.05	0.04		5.92	3.45	0
[25131]	CONVERGENT MARGIN	SUNDA ARC / SUNDA ARC / SUMATRA / BANGKA PLUTON	SUNGAILIAT	-1.8797	-1.8797	106.095	106.095	SAE			s_T0103-1 [25131]	GRANITE, BIOTITE [25131]				TRIASSIC [25131]					PLU					WR [25131]	73	0.28		13.58				2.18	1.77	0.57	0.04		5.69	2.37	0.06
[25131]	CONVERGENT MARGIN	SUNDA ARC / SUNDA ARC / SUMATRA / BANGKA PLUTON	SUNGAILIAT	-1.8064	-1.8064	106.118	106.118	SAE			s_T0104-1 [25131]	GRANITE, BIOTITE [25131]				TRIASSIC [25131]					PLU					WR [25131]	73.42	0.27		13.84				2.05	1.28	0.3	0.03		5.41	3.04	0.04
[25131]	CONVERGENT MARGIN	SUNDA ARC / SUNDA ARC / SUMATRA / BANGKA PLUTON	SUNGAILIAT	-1.7039	-1.7039	105.875	105.875	SAE			s_T0105-1 [25131]	GRANITE, BIOTITE [25131]				TRIASSIC [25131]					PLU					WR [25131]	77.54	0.06		12.23				1.28	0.7	0.07	0.04		4.6	3.28	0
[25131]	CONVERGENT MARGIN	SUNDA ARC / SUNDA ARC / SUMATRA / BANGKA PLUTON	MANCUNG	-1.9146	-1.9146	105.641	105.641	SAE			s_T0201-1 [25131]	GRANITE, HORNBLENDE-BIOTITE [25131]				TRIASSIC [25131]					PLU					WR [25131]	69.07	0.45		14.89				3.48	3.3	1.31	0.07		4.36	2.39	0.09
[25131]	CONVERGENT MARGIN	SUNDA ARC / SUNDA ARC / SUMATRA / BANGKA PLUTON	PELANGSA	-1.9115	-1.9115	105.362	105.362	SAE			s_T0202-1 [25131]	GRANITE, BIOTITE [25131]				TRIASSIC [25131]					PLU					WR [25131]	71.6	0.41		13.89				3.1	2.43	0.89	0.06		4.31	2.7	0.12
[25131]	CONVERGENT MARGIN	SUNDA ARC / SUNDA ARC / SUMATRA / BANGKA PLUTON	MENUMBING	-2.0075	-2.0075	105.149	105.149	SAE			s_T0301-1 [25131]	GRANITE, BIOTITE [25131]				TRIASSIC [25131]					PLU					WR [25131]	75.22	0.21		12.76				2.45	1.25	0.27	0.05		4.34	3.02	0.05
[25131]	CONVERGENT MARGIN	SUNDA ARC / SUNDA ARC / SUMATRA / BANGKA PLUTON	TEMPILANG	-2.1247	-2.1247	105.666	105.666	SAE			s_T0303-1 [25131]	GRANITE, BIOTITE [25131]				TRIASSIC [25131]					PLU					WR [25131]	75.2	0.08		13.37				1.74	0.8	0.08	0.05		5.13	3.28	0
[25131]	CONVERGENT MARGIN	SUNDA ARC / SUNDA ARC / SUMATRA / BANGKA PLUTON	MANGKOL	-2.1787	-2.1787	106.136	106.136	SAE			s_T0401-1 [25131]	GRANITE, BIOTITE [25131]				TRIASSIC [25131]					PLU					WR [25131]	78.24	0.05		11.75				1.31	0.65	0.05	0.03		4.79	2.9	0
[25131]	CONVERGENT MARGIN	SUNDA ARC / SUNDA ARC / SUMATRA / BANGKA PLUTON	PADING	-2.6103	-2.6103	106.519	106.519	SAE			s_T0402-1 [25131]	GRANITE, HORNBLENDE-BIOTITE [25131]				TRIASSIC [25131]					PLU					WR [25131]	75.87	0.2		12.19				2.2	1.57	0.28	0.04		4.95	2.25	0.04
[25131]	CONVERGENT MARGIN	SUNDA ARC / SUNDA ARC / SUMATRA / BANGKA PLUTON	PADING	-2.6103	-2.6103	106.519	106.519	SAE			s_T0404-1 [25131]	GRANITE, BIOTITE [25131]				TRIASSIC [25131]					PLU					WR [25131]	73.6	0.21		13.29				2.48	1.37	0.3	0.03		5.56	2.71	0.03
[25131]	CONVERGENT MARGIN	SUNDA ARC / SUNDA ARC / SUMATRA / BANGKA PLUTON	TOBOALI	-3.0116	-3.0116	106.444	106.444	SAE			s_T0501-2 [25131]	GRANITE, HORNBLENDE-BIOTITE [25131]				TRIASSIC [25131]					PLU					WR [25131]	71.23	0.35		13.78				3.26	2.52	0.8	0.06		4.9	2.5	0.09
[25131]	CONVERGENT MARGIN	SUNDA ARC / SUNDA ARC / SUMATRA / BANGKA PLUTON	NAMA	-3.1016	-3.1016	106.543	106.543	SAE			s_T0503-1 [25131]	MICROGRANITE, BIOTITE [25131]				TRIASSIC [25131]					PLU					WR [25131]	73.99	0.27		13.43				1.93	1.52	0.33	0.05		5.36	2.71	0.05
[25131]	CONVERGENT MARGIN	SUNDA ARC / SUNDA ARC / SUMATRA / BANGKA PLUTON	NAMA	-3.1016	-3.1016	106.543	106.543	SAE			s_T0503-2 [25131]	GRANITE, BIOTITE [25131]				TRIASSIC [25131]					PLU					WR [25131]	75.25	0.11		13				1.77	0.93	0.15	0.03		5.58	2.79	0.03
[25131]	CONVERGENT MARGIN	SUNDA ARC / SUNDA ARC / SUMATRA / BANGKA PLUTON	PERMISAN	-2.5679	-2.5679	105.946	105.946	SAE			s_T0601-1 [25131]	GRANITE, BIOTITE [25131]				TRIASSIC [25131]					PLU					WR [25131]	73.81	0.22		13.28				2.81	1.07	0.27	0.08		5.17	2.74	0.06
[7310]	CONVERGENT MARGIN	SUNDA ARC / SUNDA ARC / JAVA / MERAPI	SUMMIT DOME, 1883 ERUPTION	-7.533	-7.533	110.433	110.433	SAE			s_1883AD [7310]	ANDESITE, BASALTIC [7310]									VOL					WR [7310]
[7310]	CONVERGENT MARGIN	SUNDA ARC / SUNDA ARC / JAVA / MERAPI	SUMMIT DOME, 1940 ERUPTION	-7.533	-7.533	110.433	110.433	SAE			s_1940AD [7310]	ANDESITE, BASALTIC [7310]									VOL					WR [7310]
[7310]	CONVERGENT MARGIN	SUNDA ARC / SUNDA ARC / JAVA / MERAPI	SUMMIT DOME, 1956 ERUPTION	-7.533	-7.533	110.433	110.433	SAE			s_1956AD [7310]	ANDESITE, BASALTIC [7310]									VOL					WR [7310]
[7310]	CONVERGENT MARGIN	SUNDA ARC / SUNDA ARC / JAVA / MERAPI	SUMMIT DOME, 1984 ERUPTION	-7.533	-7.533	110.433	110.433	SAE			s_1984AD [7310]	ANDESITE, BASALTIC [7310]									VOL					WR [7310]
[7310]	CONVERGENT MARGIN	SUNDA ARC / SUNDA ARC / JAVA / MERAPI	SUMMIT DOME, 1986 ERUPTION	-7.533	-7.533	110.433	110.433	SAE			s_1986AD [7310]	ANDESITE, BASALTIC [7310]									VOL					WR [7310]
[7310]	CONVERGENT MARGIN	SUNDA ARC / SUNDA ARC / JAVA / MERAPI	SUMMIT DOME, 1987 ERUPTION	-7.533	-7.533	110.433	110.433	SAE			s_1987AD [7310]	ANDESITE, BASALTIC [7310]									VOL					WR [7310]
[7310]	CONVERGENT MARGIN	SUNDA ARC / SUNDA ARC / JAVA / MERAPI	SUMMIT DOME, 1992 ERUPTION	-7.533	-7.533	110.433	110.433	SAE			s_1992AD [7310]	ANDESITE, BASALTIC [7310]									VOL					WR [7310]
[7310]	CONVERGENT MARGIN	SUNDA ARC / SUNDA ARC / JAVA / MERAPI	SUMMIT DOME, 1993 ERUPTION	-7.533	-7.533	110.433	110.433	SAE			s_1993AD [7310]	ANDESITE, BASALTIC [7310]									VOL					WR [7310]
[7310]	CONVERGENT MARGIN	SUNDA ARC / SUNDA ARC / JAVA / MERAPI	SUMMIT DOME, 1994 ERUPTION	-7.533	-7.533	110.433	110.433	SAE			s_1994AD [7310]	ANDESITE, BASALTIC [7310]									VOL					WR [7310]
[7310]	CONVERGENT MARGIN	SUNDA ARC / SUNDA ARC / JAVA / MERAPI	SUMMIT DOME, 1995 ERUPTION	-7.533	-7.533	110.433	110.433	SAE			s_1995AD [7310]	ANDESITE, BASALTIC [7310]									VOL					WR [7310]
[7310]	CONVERGENT MARGIN	SUNDA ARC / SUNDA ARC / JAVA / MERAPI	LOWER PART OF A LAVA FLOW ON THE LEFT BANK OF THE KALI SAT RIVER (WSW FLANK OF MERAPI), NEARBY THE FRONT OF THE 1992 PYROCLASTIC-FLOW DEPOSIT	-7.533	-7.533	110.433	110.433	SAE		1380	s_MER1 [7310]	ANDESITE, BASALTIC [7310]									VOL					WR [7310]
[7310]	CONVERGENT MARGIN	SUNDA ARC / SUNDA ARC / JAVA / MERAPI	LAVA FLOW NEARBY THE KALI SAT RIVER (WSW FLANK)	-7.533	-7.533	110.433	110.433	SAE		1250	s_MER2 [7310]	ANDESITE, BASALTIC [7310]									VOL					WR [7310]
[7310]	CONVERGENT MARGIN	SUNDA ARC / SUNDA ARC / JAVA / MERAPI	LAVA FLOW FROM THE KALI KUNING NEAR NGRANCAH BRIDGE (SOUTHERN FLANK)	-7.533	-7.533	110.433	110.433	SAE		980	s_MER4 [7310]	ANDESITE, BASALTIC [7310]									VOL					WR [7310]
[7310]	CONVERGENT MARGIN	SUNDA ARC / SUNDA ARC / JAVA / MERAPI	LAVA FLOW CLOSE TO THE SUMMIT, DOWNSTREAM AND NEARBY GUNUNG PUSUNGLONDON, AT THE BASE OF THE RIM OF THE 19TH CENTURY CRATER	-7.533	-7.533	110.433	110.433	SAE		2570	s_MER6 [7310]	ANDESITE, BASALTIC [7310]									VOL					WR [7310]
[7310]	CONVERGENT MARGIN	SUNDA ARC / SUNDA ARC / JAVA / MERAPI	LAVA FLOW FROM THE PATH CLOSE TO THE SUMMIT NEARBY GUNUNG SELOKOPO-DUWUR	-7.533	-7.533	110.433	110.433	SAE		2500	s_MER7 [7310]	ANDESITE, BASALTIC [7310]									VOL					WR [7310]
[7310]	CONVERGENT MARGIN	SUNDA ARC / SUNDA ARC / JAVA / MERAPI	BLOCK FROM A PYROCLASTIC FLOW NEAR PANGUKREDJO	-7.533	-7.533	110.433	110.433	SAE			s_MPP [7310]	ANDESITE, BASALTIC [7310]							1759		VOL					WR [7310]
[7310]	CONVERGENT MARGIN	SUNDA ARC / SUNDA ARC / JAVA / MERAPI	LAVA FLOW ON THE S FLANK, NEAR BLANK-SAND LOCATION	-7.533	-7.533	110.433	110.433	SAE		1900	s_MP293 [7310]	ANDESITE, BASALTIC [7310]							1755		VOL					WR [7310]
[7310]	CONVERGENT MARGIN	SUNDA ARC / SUNDA ARC / JAVA / MERAPI	KALI APU ( W FLANK), BLOCK FROM A PYROCLASTIC FLOW	-7.533	-7.533	110.433	110.433	SAE			s_MP97-392 [7310]	ANDESITE, BASALTIC [7310]							570		VOL					WR [7310]
[7310]	CONVERGENT MARGIN	SUNDA ARC / SUNDA ARC / JAVA / MERAPI	KALI TRISING CELIK (WNW FLANK), THICK BASALTIC LAVA FLOW	-7.533	-7.533	110.433	110.433	SAE		1500	s_MER3 [7310]	ANDESITE, BASALTIC [7310]									VOL					WR [7310]
[7310]	CONVERGENT MARGIN	SUNDA ARC / SUNDA ARC / JAVA / MERAPI	NEAR JURANGJERO, BLOCK FROM A PYROCLASTIC FLOW	-7.533	-7.533	110.433	110.433	SAE			s_MP84 [7310]	ANDESITE, BASALTIC [7310]	2258 [7310]	2258 [7310]							VOL					WR [7310]
[7310]	CONVERGENT MARGIN	SUNDA ARC / SUNDA ARC / JAVA / MERAPI	NEAR JURANGJERO, BLOCK FROM A PYROCLASTIC FLOW	-7.533	-7.533	110.433	110.433	SAE			s_MPJ [7310]	ANDESITE, BASALTIC [7310]	3310 [7310]	3306 [7310]							VOL					WR [7310]
[7310]	CONVERGENT MARGIN	SUNDA ARC / SUNDA ARC / JAVA / MERAPI	NEAR SAMBIREGO/CEPOGO, BLOCK FROM A PYROCLASTIC FLOW	-7.533	-7.533	110.433	110.433	SAE			s_MP98-532 [7310]	ANDESITE, BASALTIC [7310]	3424 [7310]	3424 [7310]							VOL					WR [7310]
[7310]	CONVERGENT MARGIN	SUNDA ARC / SUNDA ARC / JAVA / MERAPI / BATULAWANG	N OF BANDJAREDJO (E FLANK, MIDDLE MERAPI)	-7.533	-7.533	110.433	110.433	SAE			s_MP219 [7310]	ANDESITE, BASALTIC [7310]	3744 [7310]	3744 [7310]							VOL					WR [7310]
[2609]	CONVERGENT MARGIN	SUNDA ARC / SUNDA ARC / SOLOR		-8.27	-8.27	123	123	SAE			s_B4974 [2609]	ANDESITE, BASALTIC [2609]				QUATERNARY [2609]					VOL					WR [2609]	54.8	0.8		18.2				8.91	9	4.69	0.12		0.73	2.76
[2609]	CONVERGENT MARGIN	SUNDA ARC / SUNDA ARC / SOLOR		-8.27	-8.27	123	123	SAE			s_B5029 [2609]	ANDESITE [2609]				QUATERNARY [2609]					VOL					WR [2609]	58.4	0.66		17.4				7.65	8.02	3.92	0		0.98	2.97
[2609]	CONVERGENT MARGIN	SUNDA ARC / SUNDA ARC / ADONARA / BOLENG		-8.34	-8.34	123.26	123.26	SAE			s_B4198 [2609]	BASALT [2609]				QUATERNARY [2609]					VOL					WR [2609]	49	0.82		19.2				9.1	11	6.6	0		1.68	2.54
[2609]	CONVERGENT MARGIN	SUNDA ARC / SUNDA ARC / LOMBLEN		-8.54	-8.54	123.59	123.59	SAE			s_B4206 [2609]	ANDESITE [2609]				QUATERNARY [2609]					VOL					WR [2609]	62.6	0.85		17				5.4	5.18	2.3	0		2.61	3.95
[2609]	CONVERGENT MARGIN	SUNDA ARC / SUNDA ARC / SIRUNG / PANTAR		-8.5	-8.5	124.001	124.001	SAE			s_72-1092 [2609]	BASALT [2609]				QUATERNARY [2609]					VOL					WR [2609]	48.6	0.68		19.5				11.1	11.8	6.07	0.18		0.4	1.67	0.07
[2609]	CONVERGENT MARGIN	SUNDA ARC / SUNDA ARC / SIRUNG / PANTAR		-8.5	-8.5	124.001	124.001	SAE			s_72-1094 [2609]	BASALT [2609]				QUATERNARY [2609]					VOL					WR [2609]	48.7	0.7		19.7				10.3	12.2	6.05	0.14		0.43	1.74	0.06
[2609]	CONVERGENT MARGIN	SUNDA ARC / SUNDA ARC / SIRUNG / PANTAR		-8.5	-8.5	124.001	124.001	SAE			s_72-1093 [2609]	ANDESITE [2609]				QUATERNARY [2609]					VOL					WR [2609]	56.4	0.93		17.5				9.33	8.3	2.99	0		1.77	2.6	0.14
[2609]	CONVERGENT MARGIN	SUNDA ARC / SUNDA ARC / SIRUNG / PANTAR		-8.5	-8.5	124.001	124.001	SAE			s_72-1090 [2609]	DACITE [2609]				QUATERNARY [2609]					VOL					WR [2609]	65.7	0.88		14.1				7.27	3.67	1.33	0		3.15	3.57	0.22
[2609]	CONVERGENT MARGIN	SUNDA ARC / SUNDA ARC / SIRUNG / PANTAR		-8.5	-8.5	124.001	124.001	SAE			s_5200 [2609]	DACITE [2609]				QUATERNARY [2609]					VOL					WR [2609]	66.1	0.82		14.6				6.34	3.76	1.37	0		3.16	3.65	0.19
[8466]	CONVERGENT MARGIN	SUNDA ARC / SUNDA ARC / JAVA / MERAPI		-7.533	-7.533	110.433	110.433	SAE			s_MP33 [8466]	ANDESITE, BASALTIC [8466]								HIGHLY PORPHYRITIC [8466]	VOL					WR [8466]	56.5	0.8		18.4				6.93	8.1	2.9	0.2		2.1	3.5			0	0
[8466]	CONVERGENT MARGIN	SUNDA ARC / SUNDA ARC / JAVA / MERAPI		-7.533	-7.533	110.433	110.433	SAE			s_MIB4 [8466]	ANDESITE, BASALTIC [8466]								HIGHLY PORPHYRITIC [8466]	VOL					WR [8466]	57.5	1		18.2				6.3	7.9	2.9	0.2		2.3	3.5			0	0
[8466]	CONVERGENT MARGIN	SUNDA ARC / SUNDA ARC / JAVA / MERAPI		-7.533	-7.533	110.433	110.433	SAE			s_MP32 [8466]	ANDESITE, BASALTIC [8466]								HIGHLY PORPHYRITIC [8466]	VOL					WR [8466]	56.2	0.8		17.5				6.93	7.6	2.9	0.2		2.1	3.5			0.7	0.1
[8466]	CONVERGENT MARGIN	SUNDA ARC / SUNDA ARC / JAVA / MERAPI		-7.533	-7.533	110.433	110.433	SAE			s_84-1A [8466]	ANDESITE, BASALTIC [8466]								HIGHLY PORPHYRITIC [8466]	VOL					WR [8466]	56.5	0.8		18.2				7.2	8.4	2.6	0.2		2.6	3.6			0	0
[8466]	CONVERGENT MARGIN	SUNDA ARC / SUNDA ARC / JAVA / MERAPI		-7.533	-7.533	110.433	110.433	SAE			s_MP297 [8466]	ANDESITE, BASALTIC [8466]								HIGHLY PORPHYRITIC [8466]	VOL					WR [8466]	51.5	0.9		18.1				8.91	9.9	4	0.2		1.9	3.2			0	0
[8466]	CONVERGENT MARGIN	SUNDA ARC / SUNDA ARC / JAVA / MERAPI		-7.533	-7.533	110.433	110.433	SAE			s_MP285 [8466]	ANDESITE, BASALTIC [8466]								HIGHLY PORPHYRITIC [8466]	VOL					WR [8466]	56.3	0.7		18.7				7.11	8.5	2.6	0.2		1.7	3.7			0.4	0.2
[8466]	CONVERGENT MARGIN	SUNDA ARC / SUNDA ARC / JAVA / MERAPI		-7.533	-7.533	110.433	110.433	SAE			s_MP85 [8466]	ANDESITE, BASALTIC [8466]								HIGHLY PORPHYRITIC [8466]	VOL					WR [8466]	52.1	0.8		19.4				6.66	7.2	2.1	0.2		1.3	3.1			2.5	4
[8466]	CONVERGENT MARGIN	SUNDA ARC / SUNDA ARC / JAVA / MERAPI		-7.533	-7.533	110.433	110.433	SAE			s_MP266 [8466]	ANDESITE, BASALTIC [8466]								HIGHLY PORPHYRITIC [8466]	VOL					WR [8466]	57.6	0.7		19.3				6.3	7.9	2.1	0.2		2	3.7			0	0.1
[8466]	CONVERGENT MARGIN	SUNDA ARC / SUNDA ARC / JAVA / MERAPI		-7.533	-7.533	110.433	110.433	SAE			s_MP41 [8466]	ANDESITE, BASALTIC [8466]								HIGHLY PORPHYRITIC [8466]	VOL					WR [8466]	55.5	1.1		18.3				8.01	7.3	2.8	0.2		2.1	3.7			0.5	0.5
[8466]	CONVERGENT MARGIN	SUNDA ARC / SUNDA ARC / JAVA / MERAPI		-7.533	-7.533	110.433	110.433	SAE			s_MP283 [8466]	ANDESITE, BASALTIC [8466]								HIGHLY PORPHYRITIC [8466]	VOL					WR [8466]	54.1	0.8		19.3				7.65	9.1	2.8	0.2		1.9	3.5			0.1	0.1
[8466]	CONVERGENT MARGIN	SUNDA ARC / SUNDA ARC / JAVA / MERAPI		-7.533	-7.533	110.433	110.433	SAE			s_222-2 [8466]	BASALT [8466]								PORPHYRITIC [8466]	VOL					WR [8466]	51	0.8		17.8				9.45	9	3.6	0.2		1.2	2.4			1.6	0.5
[8466]	CONVERGENT MARGIN	SUNDA ARC / SUNDA ARC / JAVA / MERAPI		-7.533	-7.533	110.433	110.433	SAE			s_MP226 [8466]	ANDESITE [8466]								HIGHLY PORPHYRITIC [8466]	VOL					WR [8466]	60.6	0.6		17.8				5.13	6.6	1.7	0.2		2	3.5			1.4	0.2
[8466]	CONVERGENT MARGIN	SUNDA ARC / SUNDA ARC / JAVA / MERAPI		-7.533	-7.533	110.433	110.433	SAE			s_MP231 [8466]	BASALT [8466]								PORPHYRITIC [8466]	VOL					WR [8466]	49.7	0.7		18.9				8.82	11.5	3.7	0.2		1.3	3			0.5	1
[8466]	CONVERGENT MARGIN	SUNDA ARC / SUNDA ARC / JAVA / MERAPI		-7.533	-7.533	110.433	110.433	SAE			s_MP65P [8466]	BASALT [8466]								PORPHYRITIC [8466]	VOL					WR [8466]	50.3	1.1		19.6				9.09	9.9	3.6	0.2		1.9	3.3			0	0.4
[8466]	CONVERGENT MARGIN	SUNDA ARC / SUNDA ARC / JAVA / MERAPI		-7.533	-7.533	110.433	110.433	SAE			s_MP235 [8466]	ANDESITE, BASALTIC [8466]								HIGHLY PORPHYRITIC [8466]	VOL					WR [8466]	55.9	0.8		18.6				7.38	8.5	2.7	0.2		1.8	3.7			0.4	0.1
[8466]	CONVERGENT MARGIN	SUNDA ARC / SUNDA ARC / JAVA / MERAPI		-7.533	-7.533	110.433	110.433	SAE			s_MP312 [8466]	ANDESITE, BASALTIC [8466]								HIGHLY PORPHYRITIC [8466]	VOL					WR [8466]	55.3	0.8		19.1				7.29	8.8	2.6	0.2		1.5	3.4			0	0
[8458]	CONVERGENT MARGIN	SUNDA ARC / ANDAMAN ARC / BARREN ISLAND		12.2882	12.2882	93.8518	93.8518	SAE			s_9/21/5/92 [8458]	BASALT [8458]				HISTORICAL [8458]					VOL					WR [8458]	51.5	0.68		18.12		2.71	5.29		10.42	8.16	0.16		0.34	2.78	0.09
[8458]	CONVERGENT MARGIN	SUNDA ARC / ANDAMAN ARC / BARREN ISLAND		12.2818	12.2818	93.8594	93.8594	SAE			s_C/F/1 [8458]	ANDESITE, BASALTIC [8458]				HISTORICAL [8458]					VOL					WR [8458]	53.86	0.85		17.77		2.55	5.62		9.4	6.16	0.17		0.44	3.49	0.12
[8458]	CONVERGENT MARGIN	SUNDA ARC / ANDAMAN ARC / BARREN ISLAND		12.29	12.29	93.8483	93.8483	SAE			s_B-4 [8458]	BASALT [8458]				HISTORICAL [8458]					VOL					WR [8458]	50.78	0.76		20.98		1.7	5.66		11.54	5.5	0.14		0.32	2.61	0.09
[8458]	CONVERGENT MARGIN	SUNDA ARC / ANDAMAN ARC / BARREN ISLAND		12.2852	12.2852	93.8467	93.8467	SAE			s_B-5A [8458]	ANDESITE [8458]				HISTORICAL [8458]					VOL					WR [8458]	59.29	1.17		16.82		2.97	4.83		6.17	2.56	0.19		0.78	4.8	0.18
[8458]	CONVERGENT MARGIN	SUNDA ARC / ANDAMAN ARC / BARREN ISLAND		12.2838	12.2838	93.8503	93.8503	SAE			s_B-5B [8458]	ANDESITE [8458]				HISTORICAL [8458]					VOL					WR [8458]	59.77	1.18		16.79		1.42	6.25		6.09	2.63	0.18		0.82	4.78	0.18
[8458]	CONVERGENT MARGIN	SUNDA ARC / ANDAMAN ARC / BARREN ISLAND		12.2864	12.2864	93.8474	93.8474	SAE			s_3A/22/5/92 [8458]	BASALT [8458]				HISTORICAL [8458]					VOL					WR [8458]	52.17	0.88		20.33		3.08	4.39		10.31	4.56	0.14		0.39	2.99	0.1
[8458]	CONVERGENT MARGIN	SUNDA ARC / ANDAMAN ARC / BARREN ISLAND		12.2889	12.2889	93.8494	93.8494	SAE			s_1A/5/2/86 [8458]	ANDESITE, BASALTIC [8458]				HISTORICAL [8458]					VOL					WR [8458]	53.75	1.06		18.56		2.8	5.78		9.03	4.3	0.17		0.6	3.61	0.14
[8458]	CONVERGENT MARGIN	SUNDA ARC / ANDAMAN ARC / BARREN ISLAND		12.2894	12.2894	93.8478	93.8478	SAE			s_62 BL/R [8458]	ANDESITE, BASALTIC [8458]				HISTORICAL [8458]					VOL					WR [8458]	52.87	0.93		21.21		2.75	4.82		10.6	3.64	0.15		0.5	3.28	0.13
[8458]	CONVERGENT MARGIN	SUNDA ARC / ANDAMAN ARC / BARREN ISLAND		12.287	12.287	93.8537	93.8537	SAE			s_64 BL/R [8458]	BASALT [8458]				HISTORICAL [8458]					VOL					WR [8458]	51.91	0.91		21.46		2.97	4.5		10.66	3.77	0.14		0.49	3.12	0.12
[8458]	CONVERGENT MARGIN	SUNDA ARC / ANDAMAN ARC / BARREN ISLAND		12.2886	12.2886	93.8565	93.8565	SAE			s_79 BL/R [8458]	ANDESITE, BASALTIC [8458]				HISTORICAL [8458]					VOL					WR [8458]	52.74	0.94		21.69		2.78	4.45		10.51	2.9	0.14		0.52	3.31	0.13
[8458]	CONVERGENT MARGIN	SUNDA ARC / ANDAMAN ARC / BARREN ISLAND		12.2876	12.2876	93.8486	93.8486	SAE			s_9/16/5/91 [8458]	ANDESITE, BASALTIC [8458]						4	1991		VOL					WR [8458]	56.05	1.18		17.42		5.46	3.61		7.6	3.44	0.19		0.7	4.19	0.18
[8458]	CONVERGENT MARGIN	SUNDA ARC / ANDAMAN ARC / BARREN ISLAND		12.2867	12.2867	93.8498	93.8498	SAE			s_1/F/91 [8458]	ANDESITE, BASALTIC [8458]						5	1991		VOL					WR [8458]	55.98	1.18		17.45		5.81	3.3		7.62	3.43	0.19		0.73	4.28	0.18
[8458]	CONVERGENT MARGIN	SUNDA ARC / ANDAMAN ARC / BARREN ISLAND		12.2849	12.2849	93.8529	93.8529	SAE			s_3/21/5/92 [8458]	ANDESITE, BASALTIC [8458]						9	1991		VOL					WR [8458]	54.89	1.18		17.88		6.16	3.2		8.19	3.7	0.19		0.61	3.79	0.16
[8458]	CONVERGENT MARGIN	SUNDA ARC / ANDAMAN ARC / BARREN ISLAND		12.2855	12.2855	93.8512	93.8512	SAE			s_2A/22/5/92 [8458]	ANDESITE, BASALTIC [8458]						10	1991		VOL					WR [8458]	53.37	1.04		18.68		2.93	5.59		9.15	4.3	0.17		0.57	3.58	0.15
[8458]	CONVERGENT MARGIN	SUNDA ARC / ANDAMAN ARC / BARREN ISLAND		12.2884	12.2884	93.8485	93.8485	SAE			s_B-3 [8458]	ANDESITE, BASALTIC [8458]							1991		VOL					WR [8458]	54.53	1.31		17.18		2.98	6.94		8.49	3.98	0.19		0.59	3.88	0.14
[8458]	CONVERGENT MARGIN	SUNDA ARC / ANDAMAN ARC / BARREN ISLAND		12.2838	12.2838	93.8535	93.8535	SAE			s_SCORIA(1)/91 [8458]	ANDESITE, BASALTIC [8458]							1991		VOL					WR [8458]	52.6	0.95		21.46		6.33	1.16		10.45	2.8	0.14		0.43	3.21	0.12
[8458]	CONVERGENT MARGIN	SUNDA ARC / ANDAMAN ARC / BARREN ISLAND		12.2836	12.2836	93.8529	93.8529	SAE			s_SCORIA(2)/91 [8458]	BASALT [8458]							1991		VOL					WR [8458]	50.72	0.79		22.8		2.54	4.3		11.77	3.85	0.13		0.4	2.66	0.11
[8458]	CONVERGENT MARGIN	SUNDA ARC / ANDAMAN ARC / BARREN ISLAND		12.2826	12.2826	93.8545	93.8545	SAE			s_B-2 [8458]	ANDESITE, BASALTIC [8458]							1991		VOL					WR [8458]	55.49	1.21		17.46		1.99	7.08		8.04	3.74	0.18		0.69	4.03	0.16
[8458]	CONVERGENT MARGIN	SUNDA ARC / ANDAMAN ARC / BARREN ISLAND		12.2822	12.2822	93.8589	93.8589	SAE			s_2/24/1/95 [8458]	ANDESITE, BASALTIC [8458]						1	1995		VOL					WR [8458]	51.81	0.83		21.72		2.58	4.8		11.37	4.01	0.14		0.44	2.93	0.11
[8458]	CONVERGENT MARGIN	SUNDA ARC / ANDAMAN ARC / BARREN ISLAND		12.2855	12.2855	93.8493	93.8493	SAE			s_23/8/3/95 [8458]	BASALT [8458]						2	1995		VOL					WR [8458]	51.2	0.82		21.75		2.58	4.63		11.52	3.89	0.14		0.4	2.97	0.1
[8458]	CONVERGENT MARGIN	SUNDA ARC / ANDAMAN ARC / BARREN ISLAND		12.2827	12.2827	93.8564	93.8564	SAE			s_3B/8/3/95 [8458]	BASALT [8458]					8	3	1995		VOL					WR [8458]	51.27	0.83		21.42		1.8	5.57		11.32	3.96	0.14		0.41	2.94	0.1
[8458]	CONVERGENT MARGIN	SUNDA ARC / ANDAMAN ARC / BARREN ISLAND		12.2874	12.2874	93.8511	93.8511	SAE			s_32/8/3/95 [8458]	BASALT [8458]					8	3	1995		VOL					WR [8458]	51.04	0.78		21.68		2.16	5.13		11.32	4.58	0.14		0.4	2.81	0.1
[8458]	CONVERGENT MARGIN	SUNDA ARC / ANDAMAN ARC / BARREN ISLAND		12.2842	12.2842	93.8563	93.8563	SAE			s_2B/8/3/95 [8458]	ANDESITE, BASALTIC [8458]					8	3	1995		VOL					WR [8458]	51.94	0.9		21.41		2.48	4.8		10.84	3.37	0.14		0.49	3.04	0.11
[8458]	CONVERGENT MARGIN	SUNDA ARC / ANDAMAN ARC / BARREN ISLAND		12.2854	12.2854	93.8562	93.8562	SAE			s_1B/11/5/95 [8458]	BASALT [8458]					8	3	1995		VOL					WR [8458]	51.72	0.85		21.44		1.96	5.45		11.2	3.96	0.15		0.41	3	0.1
[8458]	CONVERGENT MARGIN	SUNDA ARC / ANDAMAN ARC / BARREN ISLAND		12.2878	12.2878	93.8505	93.8505	SAE			s_7/11/5/95 [8458]	BASALT [8458]						4	1995		VOL					WR [8458]	51.46	0.83		21.59		2.74	4.65		11.42	3.96	0.14		0.4	2.96	0.1
[8458]	CONVERGENT MARGIN	SUNDA ARC / ANDAMAN ARC / BARREN ISLAND		12.2871	12.2871	93.8507	93.8507	SAE			s_18/11/5/95 [8458]	ANDESITE, BASALTIC [8458]						5	1995		VOL					WR [8458]	50.75	0.75		22.15		2.44	4.56		11.68	4.01	0.13		0.38	2.78	0.1
[8458]	CONVERGENT MARGIN	SUNDA ARC / ANDAMAN ARC / BARREN ISLAND		12.2874	12.2874	93.8521	93.8521	SAE			s_14/6/10/95 [8458]	ANDESITE, BASALTIC [8458]						5	1995		VOL					WR [8458]	51.51	0.81		21.63		2.18	5.11		11.38	4.1	0.14		0.41	2.92	0.1
[8458]	CONVERGENT MARGIN	SUNDA ARC / ANDAMAN ARC / BARREN ISLAND		12.2864	12.2864	93.8567	93.8567	SAE			s_13E/8/3/95 [8458]	BASALT [8458]							1995		VOL					WR [8458]	51.4	0.82		21.65		3.77	3.65		11.34	3.9	0.14		0.42	2.94	0.1
[8822]	CONVERGENT MARGIN	SUNDA ARC / SUNDA ARC / JAVA / MERAPI		-7.533	-7.533	110.433	110.433	SAE			s_MP 1 [8822]	NOT GIVEN [8822]									VOL					WR [8822]	53.6	0.77		19				7.52	8.77	2.67	0.18		2.05	3.41	0.32
[8822]	CONVERGENT MARGIN	SUNDA ARC / SUNDA ARC / JAVA / MERAPI		-7.533	-7.533	110.433	110.433	SAE			s_MP 14 [8822]	NOT GIVEN [8822]									VOL					WR [8822]	53.7	0.78		19.1				7.79	9.01	3.15	0.17		1.54	3.33	0.26
[8822]	CONVERGENT MARGIN	SUNDA ARC / SUNDA ARC / JAVA / MERAPI		-7.533	-7.533	110.433	110.433	SAE			s_MP 21 [8822]	NOT GIVEN [8822]									VOL					WR [8822]	48.3	1.01		19.9				9.36	10.3	3.77	0.16		1	2.68	0.27
[8822]	CONVERGENT MARGIN	SUNDA ARC / SUNDA ARC / JAVA / MERAPI		-7.533	-7.533	110.433	110.433	SAE			s_MP 29 [8822]	NOT GIVEN [8822]									VOL					WR [8822]	52	0.86		19				8.42	9.27	3.65	0.18		1.63	3.21	0.27
[8822]	CONVERGENT MARGIN	SUNDA ARC / SUNDA ARC / JAVA / MERAPI		-7.533	-7.533	110.433	110.433	SAE			s_MP 41 [8822]	NOT GIVEN [8822]									VOL					WR [8822]	54.1	0.83		18.6				7.73	7.99	2.75	0.19		1.81	3.6	0.28
[8822]	CONVERGENT MARGIN	SUNDA ARC / SUNDA ARC / JAVA / MERAPI		-7.533	-7.533	110.433	110.433	SAE			s_MP 42 [8822]	NOT GIVEN [8822]									VOL					WR [8822]	54.3	0.83		18.7				7.36	8.43	2.73	0.18		1.87	3.71	0.29
[8822]	CONVERGENT MARGIN	SUNDA ARC / SUNDA ARC / JAVA / MERAPI		-7.533	-7.533	110.433	110.433	SAE			s_MP 43 [8822]	NOT GIVEN [8822]									VOL					WR [8822]	55.3	0.85		18.7				7.36	8.39	2.76	0.16		1.76	3.5	0.27
[8822]	CONVERGENT MARGIN	SUNDA ARC / SUNDA ARC / JAVA / MERAPI		-7.533	-7.533	110.433	110.433	SAE			s_MP 63 [8822]	NOT GIVEN [8822]									VOL					WR [8822]	48.5	0.9		19.6				9.54	9.16	4.82	0.19		1.15	2.7	0.25
[8822]	CONVERGENT MARGIN	SUNDA ARC / SUNDA ARC / JAVA / MERAPI		-7.533	-7.533	110.433	110.433	SAE			s_MP 65 [8822]	NOT GIVEN [8822]									VOL					WR [8822]	49.7	1		19.3				9.72	9.28	3.17	0.16		1.91	2.82	0.28
[8822]	CONVERGENT MARGIN	SUNDA ARC / SUNDA ARC / JAVA / MERAPI		-7.533	-7.533	110.433	110.433	SAE			s_MP 84-G [8822]	NOT GIVEN [8822]									VOL					WR [8822]	55.2	0.73		19.5				7.04	8.52	2.47	0.19		2.15	3.68	0.29
[8822]	CONVERGENT MARGIN	SUNDA ARC / SUNDA ARC / JAVA / MERAPI		-7.533	-7.533	110.433	110.433	SAE			s_MP 84-L [8822]	NOT GIVEN [8822]									VOL					WR [8822]	54.9	0.73		19.2				7.04	8.52	2.5	0.19		2.12	3.65	0.3
[8822]	CONVERGENT MARGIN	SUNDA ARC / SUNDA ARC / JAVA / MERAPI		-7.533	-7.533	110.433	110.433	SAE			s_MP 88 [8822]	NOT GIVEN [8822]									VOL					WR [8822]	55.1	0.83		18.7				7.12	8.25	2.65	0.18		1.86	3.56	0.27
[8822]	CONVERGENT MARGIN	SUNDA ARC / SUNDA ARC / JAVA / MERAPI		-7.533	-7.533	110.433	110.433	SAE			s_MP 93 [8822]	NOT GIVEN [8822]									VOL					WR [8822]	55.2	0.62		19				6.39	7.61	2.68	0.17		1.57	3.32	0.22
[8822]	CONVERGENT MARGIN	SUNDA ARC / SUNDA ARC / JAVA / MERAPI		-7.533	-7.533	110.433	110.433	SAE			s_MP 231 [8822]	NOT GIVEN [8822]									VOL					WR [8822]	49.1	0.79		20.1				8.42	10.8	3.94	0.15		1.25	2.87	0.21
[8822]	CONVERGENT MARGIN	SUNDA ARC / SUNDA ARC / JAVA / MERAPI		-7.533	-7.533	110.433	110.433	SAE			s_MP 232 [8822]	NOT GIVEN [8822]									VOL					WR [8822]	49.3	0.86		19.2				9	10.2	4.51	0.15		1.44	2.93	0.24
[8822]	CONVERGENT MARGIN	SUNDA ARC / SUNDA ARC / JAVA / MERAPI		-7.533	-7.533	110.433	110.433	SAE			s_MP 243 [8822]	NOT GIVEN [8822]									VOL					WR [8822]	52.7	0.84		18.3				8.23	9.01	4	0.2		1.4	2.98
[8822]	CONVERGENT MARGIN	SUNDA ARC / SUNDA ARC / JAVA / MERAPI		-7.533	-7.533	110.433	110.433	SAE			s_MP 288 [8822]	NOT GIVEN [8822]									VOL					WR [8822]	54.1	0.9		18.8				7.86	8.74	3.46	0.17		1.75	3.44	0.29
[8822]	CONVERGENT MARGIN	SUNDA ARC / SUNDA ARC / JAVA / MERAPI		-7.533	-7.533	110.433	110.433	SAE			s_MP 297 [8822]	NOT GIVEN [8822]									VOL					WR [8822]	51.6	0.94		18.4				8.49	9.75	4.06	0.21		1.8	3.3
[8822]	CONVERGENT MARGIN	SUNDA ARC / SUNDA ARC / JAVA / MERAPI		-7.533	-7.533	110.433	110.433	SAE			s_MP 304 [8822]	NOT GIVEN [8822]									VOL					WR [8822]	52.4	0.89		19.2				8.33	9.42	3.53	0.19		2.07	3.37	0.27
[8822]	CONVERGENT MARGIN	SUNDA ARC / SUNDA ARC / JAVA / MERAPI		-7.533	-7.533	110.433	110.433	SAE			s_MP 305 [8822]	NOT GIVEN [8822]									VOL					WR [8822]	52.2	0.87		19				8.31	9.4	3.51	0.18		2.09	3.33	0.24
[8822]	CONVERGENT MARGIN	SUNDA ARC / SUNDA ARC / JAVA / MERAPI		-7.533	-7.533	110.433	110.433	SAE			s_MP 307 [8822]	NOT GIVEN [8822]									VOL					WR [8822]	54.6	0.79		19.2				7.44	8.64	2.84	0.19		1.71	3.56	0.27
[8822]	CONVERGENT MARGIN	SUNDA ARC / SUNDA ARC / JAVA / MERAPI		-7.533	-7.533	110.433	110.433	SAE			s_MP 231A [8822]	NOT GIVEN [8822]									VOL					WR [8822]
[8822]	CONVERGENT MARGIN	SUNDA ARC / SUNDA ARC / JAVA / MERAPI		-7.533	-7.533	110.433	110.433	SAE			s_MP 231B [8822]	NOT GIVEN [8822]									VOL					WR [8822]
[8822]	CONVERGENT MARGIN	SUNDA ARC / SUNDA ARC / JAVA / MERAPI		-7.533	-7.533	110.433	110.433	SAE			s_MP 304A [8822]	NOT GIVEN [8822]									VOL					WR [8822]
[8822]	CONVERGENT MARGIN	SUNDA ARC / SUNDA ARC / JAVA / MERAPI		-7.533	-7.533	110.433	110.433	SAE			s_MP 304B [8822]	NOT GIVEN [8822]									VOL					WR [8822]
[7743]	CONVERGENT MARGIN	SUNDA ARC / SUNDA ARC / BALI / BATUR	UBUD IGNIMBRITE	-8.17	-8.83	114.8	115.2	SAE			s_B19 [7743]	NOT GIVEN [7743]									VOL					WR [7743]	64.96	0.77		16.55				5.26	3.17	1.05	0.18		2.44	4.61	0.27
[7743]	CONVERGENT MARGIN	SUNDA ARC / SUNDA ARC / BALI / BATUR	UBUD IGNIMBRITE	-8.17	-8.83	114.8	115.2	SAE			s_B26 [7743]	NOT GIVEN [7743]									VOL					WR [7743]	64.32	0.74		15.97				5.03	3.04	1.06	0.19		4.85	3.8	0.27
[7743]	CONVERGENT MARGIN	SUNDA ARC / SUNDA ARC / BALI / BATUR	UBUD IGNIMBRITE	-8.17	-8.83	114.8	115.2	SAE			s_B27 [7743]	NOT GIVEN [7743]									VOL					WR [7743]	64.7	0.75		15.84				5.05	3.06	0.99	0.19		3.76	4.69	0.25
[7743]	CONVERGENT MARGIN	SUNDA ARC / SUNDA ARC / BALI / BATUR	UBUD IGNIMBRITE	-8.17	-8.83	114.8	115.2	SAE			s_#2.18 [7743]	DACITE [7743]									VOL					WR [7743]	64.29	0.78		15.97				5.53	3.38	0.98	0.19		2.58	5.24	0.27
[7743]	CONVERGENT MARGIN	SUNDA ARC / SUNDA ARC / BALI / BATUR	UBUD IGNIMBRITE	-8.17	-8.83	114.8	115.2	SAE			s_#2.19 [7743]	NOT GIVEN [7743]									VOL					WR [7743]	64.22	0.79		15.82				5.66	3.37	0.99	0.19		2.57	5.3	0.27
[7743]	CONVERGENT MARGIN	SUNDA ARC / SUNDA ARC / BALI / BATUR	UBUD IGNIMBRITE	-8.17	-8.83	114.8	115.2	SAE			s_#2.35 [7743]	DACITE [7743]									VOL					WR [7743]	67.81	0.54		15.37				4.06	2.08	0.49	0.17		3.29	5.44	0.13
[7743]	CONVERGENT MARGIN	SUNDA ARC / SUNDA ARC / BALI / BATUR	UBUD IGNIMBRITE	-8.17	-8.83	114.8	115.2	SAE			s_#2.36 [7743]	NOT GIVEN [7743]									VOL					WR [7743]	67.97	0.56		15.37				4.25	1.99	0.51	0.18		3.56	4.84	0.14
[7743]	CONVERGENT MARGIN	SUNDA ARC / SUNDA ARC / BALI / BATUR	UBUD IGNIMBRITE	-8.17	-8.83	114.8	115.2	SAE			s_#2.37 [7743]	NOT GIVEN [7743]									VOL					WR [7743]	67.94	0.55		15.62				4.01	2.07	0.55	0.17		3.66	4.64	0.14
[7743]	CONVERGENT MARGIN	SUNDA ARC / SUNDA ARC / BALI / BATUR	UBUD IGNIMBRITE	-8.17	-8.83	114.8	115.2	SAE			s_#2.38 [7743]	NOT GIVEN [7743]									VOL					WR [7743]	68.11	0.54		15.28				4.04	2.01	0.5	0.17		3.48	5.09	0.14
[7743]	CONVERGENT MARGIN	SUNDA ARC / SUNDA ARC / BALI / BATUR	BUNBULAN LAVA DOME	-8.17	-8.83	114.8	115.2	SAE			s_B6 [7743]	ANDESITE [7743]									VOL					WR [7743]	62.35	0.83		16.22				6.14	4.32	1.54	0.2		2.26	4.99	0.29
[7743]	CONVERGENT MARGIN	SUNDA ARC / SUNDA ARC / BALI / BATUR	BUNBULAN LAVA DOME	-8.17	-8.83	114.8	115.2	SAE			s_B7 [7743]	ANDESITE [7743]									VOL					WR [7743]	58.2	1.04		16.6				7.77	5.78	2.41	0.21		1.74	4.68	0.52
[7743]	CONVERGENT MARGIN	SUNDA ARC / SUNDA ARC / BALI / BATUR	BUNBULAN LAVA DOME	-8.17	-8.83	114.8	115.2	SAE			s_B11 [7743]	DACITE [7743]									VOL					WR [7743]	66.93	0.63		15.35				4.78	2.33	0.54	0.17		2.96	5.44	0.17
[7743]	CONVERGENT MARGIN	SUNDA ARC / SUNDA ARC / BALI / BATUR	BUNBULAN LAVA DOME	-8.17	-8.83	114.8	115.2	SAE			s_B12 [7743]	DACITE [7743]									VOL					WR [7743]	70.97	0.45		16.53				3.39	1.42	0.37	0.12		2.25	3.88	0.11
[7743]	CONVERGENT MARGIN	SUNDA ARC / SUNDA ARC / BALI / BATUR	BUNBULAN LAVA DOME	-8.17	-8.83	114.8	115.2	SAE			s_B52 [7743]	ANDESITE, DACITIC [7743]									VOL					WR [7743]	65.51	0.76		18				4.92	3.13	1.47	0.13		1.58	3.49	0.31
[7743]	CONVERGENT MARGIN	SUNDA ARC / SUNDA ARC / BALI / BATUR	BUNBULAN LAVA DOME	-8.17	-8.83	114.8	115.2	SAE			s_B53 [7743]	ANDESITE [7743]									VOL					WR [7743]	61.02	0.87		16.35				6.81	4.77	1.82	0.19		2.19	4.74	0.29
[7743]	CONVERGENT MARGIN	SUNDA ARC / SUNDA ARC / BALI / BATUR	GUNUNHKAWI IGNIMBRITE	-8.17	-8.83	114.8	115.2	SAE			s_B14 [7743]	ANDESITE [7743]									VOL					WR [7743]	62.3	0.88		16.23				6.23	4.18	1.49	0.2		2.31	5.02	0.32
[7743]	CONVERGENT MARGIN	SUNDA ARC / SUNDA ARC / BALI / BATUR	GUNUNHKAWI IGNIMBRITE	-8.17	-8.83	114.8	115.2	SAE			s_B16 [7743]	DACITE [7743]									VOL					WR [7743]	63.62	0.82		15.95				5.78	3.62	1.12	0.2		2.59	5.18	0.29
[7743]	CONVERGENT MARGIN	SUNDA ARC / SUNDA ARC / BALI / BATUR	GUNUNHKAWI IGNIMBRITE	-8.17	-8.83	114.8	115.2	SAE			s_B18 [7743]	ANDESITE [7743]									VOL					WR [7743]	63.91	0.78		15.93				5.74	3.5	1.08	0.2		2.66	5.11	0.26
[7743]	CONVERGENT MARGIN	SUNDA ARC / SUNDA ARC / BALI / BATUR	GUNUNHKAWI IGNIMBRITE	-8.17	-8.83	114.8	115.2	SAE			s_B28 [7743]	ANDESITE [7743]									VOL					WR [7743]	59.57	1.02		16.4				7.42	5.24	2.08	0.21		1.94	4.71	0.39
[7743]	CONVERGENT MARGIN	SUNDA ARC / SUNDA ARC / BALI / BATUR	GUNUNHKAWI IGNIMBRITE	-8.17	-8.83	114.8	115.2	SAE			s_B59 [7743]	DACITE [7743]									VOL					WR [7743]	63.21	0.81		16.06				6.04	3.95	1.44	0.2		2.35	4.8	0.29
[7743]	CONVERGENT MARGIN	SUNDA ARC / SUNDA ARC / BALI / BATUR	GUNUNHKAWI IGNIMBRITE	-8.17	-8.83	114.8	115.2	SAE			s_B62 [7743]	ANDESITE [7743]									VOL					WR [7743]	62.82	0.84		15.88				6.1	4.07	1.44	0.2		2.39	5.11	0.29
[7743]	CONVERGENT MARGIN	SUNDA ARC / SUNDA ARC / BALI / BATUR	GUNUNHKAWI IGNIMBRITE	-8.17	-8.83	114.8	115.2	SAE			s_#2.1 [7743]	DACITE [7743]									VOL					WR [7743]	67.17	0.54		15.5				4.66	2.27	0.49	0.2		3.08	5.29	0.13
[7743]	CONVERGENT MARGIN	SUNDA ARC / SUNDA ARC / BALI / BATUR	GUNUNHKAWI IGNIMBRITE	-8.17	-8.83	114.8	115.2	SAE			s_#2.12 [7743]	ANDESITE [7743]									VOL					WR [7743]	63.12	0.8		15.99				5.94	3.94	1.41	0.19		2.49	4.98	0.29
[7743]	CONVERGENT MARGIN	SUNDA ARC / SUNDA ARC / BALI / BATUR	GUNUNHKAWI IGNIMBRITE	-8.17	-8.83	114.8	115.2	SAE			s_#2.14 [7743]	ANDESITE [7743]									VOL					WR [7743]	62.6	0.83		16.14				6.11	4.13	1.5	0.2		2.37	4.98	0.29
[7743]	CONVERGENT MARGIN	SUNDA ARC / SUNDA ARC / BALI / BATUR	GUNUNHKAWI IGNIMBRITE	-8.17	-8.83	114.8	115.2	SAE			s_#2.30 [7743]	ANDESITE [7743]									VOL					WR [7743]	62.57	0.83		16.02				6.15	4.18	1.48	0.2		2.39	5	0.31
[7743]	CONVERGENT MARGIN	SUNDA ARC / SUNDA ARC / BALI / BATUR	GUNUNHKAWI IGNIMBRITE	-8.17	-8.83	114.8	115.2	SAE			s_#2.9 [7743]	ANDESITE [7743]									VOL					WR [7743]	63.17	0.77		16.71				5.39	3.94	1.11	0.2		2.48	5.17	0.3
[7743]	CONVERGENT MARGIN	SUNDA ARC / SUNDA ARC / BALI / BATUR	GUNUNHKAWI IGNIMBRITE	-8.17	-8.83	114.8	115.2	SAE			s_#2.28 [7743]	ANDESITE [7743]									VOL					WR [7743]	63.93	0.8		15.94				5.64	3.46	1.08	0.19		2.59	5.28	0.27
[7743]	CONVERGENT MARGIN	SUNDA ARC / SUNDA ARC / BALI / BATUR	GUNUNHKAWI IGNIMBRITE	-8.17	-8.83	114.8	115.2	SAE			s_#2.31 [7743]	ANDESITE [7743]									VOL					WR [7743]	56.15	1.06		18.69				7.43	6.86	2.11	0.23		1.32	4.59	0.55
[7743]	CONVERGENT MARGIN	SUNDA ARC / SUNDA ARC / BALI / BATUR	PENELOKEN FALL DEPOSITS	-8.17	-8.83	114.8	115.2	SAE			s_B78 [7743]	DACITE [7743]									VOL					WR [7743]	68.11	0.5		15.1				4.29	1.98	0.4	0.18		3.27	5.4	0.11
[7743]	CONVERGENT MARGIN	SUNDA ARC / SUNDA ARC / BALI / BATUR	PENELOKEN FALL DEPOSITS	-8.17	-8.83	114.8	115.2	SAE			s_B79 [7743]	DACITE [7743]									VOL					WR [7743]	68.35	0.47		15.17				4.23	2.02	0.34	0.18		3.28	5.18	0.1
[7743]	CONVERGENT MARGIN	SUNDA ARC / SUNDA ARC / BALI / BATUR	PENELOKEN FALL DEPOSITS	-8.17	-8.83	114.8	115.2	SAE			s_B80 [7743]	ANDESITE [7743]									VOL					WR [7743]	60.47	0.96		16.23				6.97	5.01	1.96	0.2		2.05	4.82	0.36
[7743]	CONVERGENT MARGIN	SUNDA ARC / SUNDA ARC / BALI / BATUR	PENELOKEN FALL DEPOSITS	-8.17	-8.83	114.8	115.2	SAE			s_#2.17 [7743]	ANDESITE [7743]									VOL					WR [7743]	60.79	0.88		15.92				6.89	4.71	1.72	0.22		2.33	5.27	0.31
[7743]	CONVERGENT MARGIN	SUNDA ARC / SUNDA ARC / BALI / BATUR	PENULISAN	-8.17	-8.83	114.8	115.2	SAE			s_B81 [7743]	ANDESITE [7743]									VOL					WR [7743]	61.23	0.87		15.92				6.64	4.44	1.57	0.21		2.54	5.32	0.31
[7743]	CONVERGENT MARGIN	SUNDA ARC / SUNDA ARC / BALI / BATUR	PENULISAN	-8.17	-8.83	114.8	115.2	SAE			s_#2.15 [7743]	ANDESITE [7743]									VOL					WR [7743]	62.45	0.83		16.14				6.19	4.24	1.55	0.2		2.31	4.93	0.3
[8794]	CONVERGENT MARGIN	SUNDA ARC / SUNDA ARC / JAVA / BESP諩 FORMATION	PACITAN	-7	-7.5	108.5	111	SAE			s_PC-6A [8794]	NOT GIVEN [8794]									VOL					WR [8794]	49	1.06		15.81				12.35	1.81	8.25	0.3		0.03	4.12	0.19	5.25
[8794]	CONVERGENT MARGIN	SUNDA ARC / SUNDA ARC / JAVA / BESP諩 FORMATION	PACITAN	-7	-7.5	108.5	111	SAE			s_PC-6B [8794]	NOT GIVEN [8794]									VOL					WR [8794]	58.4	1.26		14.03				10.5	0.7	5.24	0.24		0.06	4.28	0.22	3.52
[8794]	CONVERGENT MARGIN	SUNDA ARC / SUNDA ARC / JAVA / BESP諩 FORMATION	PACITAN	-7	-7.5	108.5	111	SAE			s_PC-6C [8794]	NOT GIVEN [8794]									VOL					WR [8794]	56.2	1.35		14.24				11.02	3.23	5.18	0.2		0.25	3.55	0.17	3.24
[8794]	CONVERGENT MARGIN	SUNDA ARC / SUNDA ARC / JAVA / BESP諩 FORMATION	PACITAN	-7	-7.5	108.5	111	SAE			s_PC-1 [8794]	NOT GIVEN [8794]									VOL					WR [8794]	57.75	0.75		17.2				6.63	7.44	3.07	0.2		0.84	3.41	0.08	2.38
[8794]	CONVERGENT MARGIN	SUNDA ARC / SUNDA ARC / JAVA / BESP諩 FORMATION	PACITAN	-7	-7.5	108.5	111	SAE			s_PC-3 [8794]	NOT GIVEN [8794]									VOL					WR [8794]	58.5	0.77		17.1				6.97	7.05	3.86	0.12		0.77	3.46	0.15	1.51
[8794]	CONVERGENT MARGIN	SUNDA ARC / SUNDA ARC / JAVA / BESP諩 FORMATION	PACITAN	-7	-7.5	108.5	111	SAE			s_PC-35 [8794]	NOT GIVEN [8794]									VOL					WR [8794]	76.35	0.29		12.34				1.81	2.17	0.18	0.03		1.34	3.95	0	1.5
[8794]	CONVERGENT MARGIN	SUNDA ARC / SUNDA ARC / JAVA	BAYAT	-7	-7.5	108.5	111	SAE			s_BY-51 [8794]	NOT GIVEN [8794]									VOL					WR [8794]	51.2	2.03		14.23				10.55	7.71	5.8	0.19		0.52	3.31	0.2	2.92
[8794]	CONVERGENT MARGIN	SUNDA ARC / SUNDA ARC / JAVA	PARANGTRITIS	-7	-7.5	108.5	111	SAE			s_PT-57B [8794]	NOT GIVEN [8794]									VOL					WR [8794]	53.2	0.89		16.14				8.3	8.15	4.24	0.2		0.93	2.87	0.1	3.25
[8794]	CONVERGENT MARGIN	SUNDA ARC / SUNDA ARC / JAVA	KULON PROGO	-7	-7.5	108.5	111	SAE			s_WP-51 [8794]	NOT GIVEN [8794]									VOL					WR [8794]	61.7	0.42		16.19				4.1	6.02	2.65	0.11		1.23	3.49	0.1	2.45
[8794]	CONVERGENT MARGIN	SUNDA ARC / SUNDA ARC / JAVA	KULON PROGO	-7	-7.5	108.5	111	SAE			s_WP-55 [8794]	NOT GIVEN [8794]									VOL					WR [8794]	54.8	0.5		16.36				7.03	7.97	2.74	0.19		0.94	3	0.1	4.86
[8794]	CONVERGENT MARGIN	SUNDA ARC / SUNDA ARC / JAVA	KULON PROGO	-7	-7.5	108.5	111	SAE			s_WP-56 [8794]	NOT GIVEN [8794]									VOL					WR [8794]	52	1.9		17.05				8.81	8.13	3.79	0.15		1.01	3.33	0.15	3.32
[8794]	CONVERGENT MARGIN	SUNDA ARC / SUNDA ARC / JAVA	PANGANDARAN	-7	-7.5	108.5	111	SAE			s_PN-8 [8794]	NOT GIVEN [8794]									VOL					WR [8794]	52.5	0.99		17.8				8.25	9.46	4.7	0.19		0.85	2.79	0.15	0.64
[8794]	CONVERGENT MARGIN	SUNDA ARC / SUNDA ARC / JAVA	PANGANDARAN	-7	-7.5	108.5	111	SAE			s_SK-3 [8794]	NOT GIVEN [8794]									VOL					WR [8794]	50	0.89		20				7.45	11.15	3.56	0.15		0.65	2.91	0.15	2.53
[8794]	CONVERGENT MARGIN	SUNDA ARC / SUNDA ARC / JAVA	PANGANDARAN	-7	-7.5	108.5	111	SAE			s_SK-7 [8794]	NOT GIVEN [8794]									VOL					WR [8794]	51	0.82		14.55				8.58	9.58	9.09	0.18		0.18	2.09	0.05	2.99
[8794]	CONVERGENT MARGIN	SUNDA ARC / SUNDA ARC / JAVA	PALABUHAN RATU	-7	-7.5	108.5	111	SAE			s_JM-34B [8794]	NOT GIVEN [8794]									VOL					WR [8794]	53	0.62		16.85				7.47	9.65	5.42	0.18		0.41	2.71	0.16	2.33
[8794]	CONVERGENT MARGIN	SUNDA ARC / SUNDA ARC / JAVA	PALABUHAN RATU	-7	-7.5	108.5	111	SAE			s_JM-36 [8794]	NOT GIVEN [8794]									VOL					WR [8794]	57.5	0.76		17.1				7.29	7.45	3.66	0.18		1.55	2.64	0.12	1.12
[8794]	CONVERGENT MARGIN	SUNDA ARC / SUNDA ARC / JAVA	PALABUHAN RATU	-7	-7.5	108.5	111	SAE			s_JM-49 [8794]	NOT GIVEN [8794]									VOL					WR [8794]	60.35	0.5		16.4				5.35	5.8	2.85	0.12		1.67	3.15	0.11	2.37
[8794]	CONVERGENT MARGIN	SUNDA ARC / SUNDA ARC / JAVA	PALABUHAN RATU	-7	-7.5	108.5	111	SAE			s_JM-61 [8794]	NOT GIVEN [8794]									VOL					WR [8794]	49.8	0.7		15.26				9.07	11.53	9.22	0.16		0.37	1.71	0.12	0.87
[8794]	CONVERGENT MARGIN	SUNDA ARC / SUNDA ARC / JAVA / BESP諩 FORMATION	PACITAN	-7	-7.5	108.5	111	SAE			s_PC-34 [8794]	NOT GIVEN [8794]									VOL					WR [8794]	58.5	0.65		16.48				6.33	6.75	3.03	0.15		1	3.07	0.13	3.85
[8794]	CONVERGENT MARGIN	SUNDA ARC / SUNDA ARC / JAVA	CILACAP	-7	-7.5	108.5	111	SAE			s_WT-28A [8794]	NOT GIVEN [8794]									VOL					WR [8794]	50	1.51		16.45				10.22	9.36	3.59	0.16		1.05	2.33	0.15	4.68
[8794]	CONVERGENT MARGIN	SUNDA ARC / SUNDA ARC / JAVA	CILACAP	-7	-7.5	108.5	111	SAE			s_BOJ-5 [8794]	NOT GIVEN [8794]									VOL					WR [8794]	61	0.6		16.75				5.27	5.42	1.84	0.11		2.64	3.53	2.28	0.25
[8794]	CONVERGENT MARGIN	SUNDA ARC / SUNDA ARC / JAVA	CILACAP	-7	-7.5	108.5	111	SAE			s_JT-10 [8794]	NOT GIVEN [8794]									VOL					WR [8794]	63.2	0.42		17.3				3.94	5.55	1.5	0.14		2.58	4.46	0.2	0.79
[8794]	CONVERGENT MARGIN	SUNDA ARC / SUNDA ARC / JAVA	CILACAP	-7	-7.5	108.5	111	SAE			s_JT-15A [8794]	NOT GIVEN [8794]									VOL					WR [8794]	56.4	0.58		16.75				5.72	6.7	3.36	0.16		4.18	3.8	0.29	1.43
[8794]	CONVERGENT MARGIN	SUNDA ARC / SUNDA ARC / JAVA	CIANJUR	-7	-7.5	108.5	111	SAE			s_CJ-23 [8794]	NOT GIVEN [8794]									VOL					WR [8794]	79.5	0.14		11.4				0.17	0.75	0.8			4.18	2.58	0.04	0.91
[8794]	CONVERGENT MARGIN	SUNDA ARC / SUNDA ARC / JAVA	CIANJUR	-7	-7.5	108.5	111	SAE			s_CJ-24 [8794]	NOT GIVEN [8794]									VOL					WR [8794]	48.9	1.66		19.35				7.51	7.87	2.58	0.15		2.76	4.55	0.39	3.16
[8794]	CONVERGENT MARGIN	SUNDA ARC / SUNDA ARC / JAVA	CIANJUR	-7	-7.5	108.5	111	SAE			s_CJ-25 [8794]	NOT GIVEN [8794]									VOL					WR [8794]	59.6	0.58		17.4				4.44	5.97	3.35	0.12		1.23	4.41	0.19	2.59
[8794]	CONVERGENT MARGIN	SUNDA ARC / SUNDA ARC / JAVA	CIANJUR	-7	-7.5	108.5	111	SAE			s_CJ-26 [8794]	NOT GIVEN [8794]									VOL					WR [8794]	48	0.93		17.95				8.3	9.72	7.39	0.17		0.96	3.07	0.22	2.42
[8794]	CONVERGENT MARGIN	SUNDA ARC / SUNDA ARC / JAVA	PALABUHAN RATU	-7	-7.5	108.5	111	SAE			s_JM-59 [8794]	NOT GIVEN [8794]									VOL					WR [8794]													2
[8794]	CONVERGENT MARGIN	SUNDA ARC / SUNDA ARC / JAVA	KARANGKOBAR AND BOBOTSARI	-7	-7.5	108.5	111	SAE			s_KRK-41 [8794]	NOT GIVEN [8794]									VOL					WR [8794]													1.16
[8794]	CONVERGENT MARGIN	SUNDA ARC / SUNDA ARC / JAVA	KARANGKOBAR AND BOBOTSARI	-7	-7.5	108.5	111	SAE			s_KRK-39A [8794]	NOT GIVEN [8794]									VOL					WR [8794]													1.24
[3139]	CONVERGENT MARGIN	SUNDA ARC / SUNDA ARC / FLORES / KELI KIRO		-8.68	-8.68	121.62	121.62	SAE		1202	s_FL5 [3139]	ANDESITE, BASALTIC [3139]								PORPHYRITIC [3139]	VOL					WR [3139]
[3139]	CONVERGENT MARGIN	SUNDA ARC / SUNDA ARC / FLORES / KELI MUTU		-8.75	-8.75	121.83	121.83	SAE		1631	s_FL9 [3139]	ANDESITE, PYROXENE [3139]								PORPHYRITIC [3139]	VOL					WR [3139]
[3139]	CONVERGENT MARGIN	SUNDA ARC / SUNDA ARC / FLORES / KELI NABE		-8.87	-8.87	121.82	121.82	SAE		1449	s_FL19 [3139]	ANDESITE, BASALTIC [3139]								PORPHYRITIC [3139]	VOL					WR [3139]
[3139]	CONVERGENT MARGIN	SUNDA ARC / SUNDA ARC / FLORES / KELI NDORA		-8.78	-8.78	121.33	121.33	SAE		1271	s_FL31 [3139]	ANDESITE, BASALTIC [3139]								PORPHYRITIC [3139]	VOL					WR [3139]
[9256]	CONVERGENT MARGIN	SUNDA ARC / SUNDA ARC / JAVA	KARANGBOLONG	-7.8	-7.8	109.5	109.5	SAE			s_KRB 32 A [9256]	NOT GIVEN [9256]									VOL					WR [9256]	66.2												0.95
[5646][3092]	CONVERGENT MARGIN	SUNDA ARC / SUNDA ARC / JAVA / SLAMET	OLD SLAMET CONE	-7.233	-7.233	109.166	109.166	SAE			s_S154 [5646]	BASALT [5646]				QUATERNARY [5646]					VOL					WR [5646]	50.12	1.11		16.36				10.13	10.46	7.69	0.19		0.89	2.97
[5646][3092]	CONVERGENT MARGIN	SUNDA ARC / SUNDA ARC / JAVA / SLAMET	NEW SLAMET CONE	-7.233	-7.233	109.166	109.166	SAE			s_S108 [5646]	BASALT [5646]				QUATERNARY [5646]					VOL					WR [5646]	50.73	1.25		15.74				10.11	10.46	7.7	0.19		1	2.66
[4047]	CONVERGENT MARGIN	SUNDA ARC / SUNDA ARC / JAVA / GALUNGGUNG	1982-1983 ERUPTION	-7.25	-7.25	108.05	108.05	SAE			s_23LG82 [4047]	BASALT [4047]							1982		VOL					WR [4047]	51.2	0.8		16.5		4	5.1		10.6	9.1	0.2		0.6	2.6			0	0
[4047]	CONVERGENT MARGIN	SUNDA ARC / SUNDA ARC / JAVA / GALUNGGUNG	1982-1983 ERUPTION	-7.25	-7.25	108.05	108.05	SAE			s_46LG82 [4047]	BASALT [4047]							1982		VOL					WR [4047]	49.1	0.9		15.3		2.9	6.5		11.3	11.2	0.2		0.5	2.2			0	0
[4047]	CONVERGENT MARGIN	SUNDA ARC / SUNDA ARC / JAVA / GALUNGGUNG	1982-1983 ERUPTION	-7.25	-7.25	108.05	108.05	SAE			s_84-1B [4047]	BASALT [4047]							1982		VOL					WR [4047]	48.7	1		16.2		2.8	6.5		11.3	11.3	0.2		0.4	2.4			0	0
[4047]	CONVERGENT MARGIN	SUNDA ARC / SUNDA ARC / JAVA / GALUNGGUNG	1982-1983 ERUPTION	-7.25	-7.25	108.05	108.05	SAE			s_86-03 [4047]	ANDESITE, BASALTIC [4047]							1982		VOL					WR [4047]	52.8	0.8		17.7		4.4	4.3		9.6	6.9	0.2		0.5	3.1			0.5	0.2
[4047]	CONVERGENT MARGIN	SUNDA ARC / SUNDA ARC / JAVA / GALUNGGUNG	1982-1983 ERUPTION	-7.25	-7.25	108.05	108.05	SAE			s_86-11 [4047]	ANDESITE, BASALTIC [4047]							1982		VOL					WR [4047]	56.1	0.8		17.7		4.3	3.8		8.4	4.8	0.2		0.8	3.4			0.6	0
[4047]	CONVERGENT MARGIN	SUNDA ARC / SUNDA ARC / JAVA / GALUNGGUNG	1982-1983 ERUPTION	-7.25	-7.25	108.05	108.05	SAE			s_86-15A [4047]	ANDESITE [4047]							1982		VOL					WR [4047]	58.3	0.7		17.5		4.2	3.4		7.3	3.2	0.1		0.9	3.5			0.4	0.1
[4047]	CONVERGENT MARGIN	SUNDA ARC / SUNDA ARC / JAVA / GALUNGGUNG	1982-1983 ERUPTION	-7.25	-7.25	108.05	108.05	SAE			s_86-17 [4047]	ANDESITE, BASALTIC [4047]							1982		VOL					WR [4047]	52.6	0.8		17.5		5	3.8		9.8	7	0.2		0.7	2.9			0.3	0.3
[4047]	CONVERGENT MARGIN	SUNDA ARC / SUNDA ARC / JAVA / GALUNGGUNG	1982-1983 ERUPTION	-7.25	-7.25	108.05	108.05	SAE			s_86-23B [4047]	BASALT [4047]							1982		VOL					WR [4047]	49	1		15.5		3.7	5.7		11.2	10.8	0.2		0.3	2.2			0.1	0
[4047]	CONVERGENT MARGIN	SUNDA ARC / SUNDA ARC / JAVA / GALUNGGUNG	1982-1983 ERUPTION	-7.25	-7.25	108.05	108.05	SAE			s_86-24B [4047]	BASALT [4047]							1982		VOL					WR [4047]	48.5	1		15.7		4.2	5.7		11.1	10.6	0.2		0.4	2.4			0	0
[4047]	CONVERGENT MARGIN	SUNDA ARC / SUNDA ARC / JAVA / GALUNGGUNG	1982-1983 ERUPTION	-7.25	-7.25	108.05	108.05	SAE			s_86-31 [4047]	ANDESITE, BASALTIC [4047]							1982		VOL					WR [4047]	54.9	0.8		17.8		4.7	3.7		9	5.7	0.1		0.8	3.2			0	0.1
[4047]	CONVERGENT MARGIN	SUNDA ARC / SUNDA ARC / JAVA / GALUNGGUNG	1982-1983 ERUPTION	-7.25	-7.25	108.05	108.05	SAE			s_86-35 [4047]	ANDESITE [4047]							1982		VOL					WR [4047]	57	0.8		17.7		5.4	2.6		8.1	4.2	0.2		0.8	3.7			0.5	0
[4047]	CONVERGENT MARGIN	SUNDA ARC / SUNDA ARC / JAVA / GALUNGGUNG	1982-1983 ERUPTION	-7.25	-7.25	108.05	108.05	SAE			s_86-39 [4047]	BASALT [4047]							1982		VOL					WR [4047]	49.9	0.8		15		5.1	4.5		11.2	11.3	0.2		0.4	2.3			0.2	0
[4047]	CONVERGENT MARGIN	SUNDA ARC / SUNDA ARC / JAVA / GALUNGGUNG	1982-1983 ERUPTION	-7.25	-7.25	108.05	108.05	SAE			s_87-02B [4047]	ANDESITE, BASALTIC [4047]							1982		VOL					WR [4047]	55	0.9		17.8		5	3.3		9.1	5.7	0.1		0.7	2.9			0	0
[4047]	CONVERGENT MARGIN	SUNDA ARC / SUNDA ARC / JAVA / GALUNGGUNG	1982-1983 ERUPTION	-7.25	-7.25	108.05	108.05	SAE			s_87-06A [4047]	ANDESITE [4047]							1982		VOL					WR [4047]	57.7	0.7		18.5				6.03	8	3.8	0.2		0.8	3.5			0.2	0.1
[4047]	CONVERGENT MARGIN	SUNDA ARC / SUNDA ARC / JAVA / GALUNGGUNG	1982-1983 ERUPTION	-7.25	-7.25	108.05	108.05	SAE			s_87-09 [4047]	ANDESITE, BASALTIC [4047]							1982		VOL					WR [4047]	53.5	0.9		17.5		3.9	4.5		9.6	6.7	0.2		0.7	2.6			0	0.1
[8721]	CONVERGENT MARGIN	SUNDA ARC / SUNDA ARC / SUMBA / JAWILA VOLCANICS		-9.6	-9.6	119.25	119.25	SAE			s_JMT-1 [8721]	ANDESITE, BASALTIC [8721]									VOL					WR [8721]	57.04	0.85		18.54				7.84	6.8	3.34	0.18		0.76	4.19	0.08
[8721]	CONVERGENT MARGIN	SUNDA ARC / SUNDA ARC / SUMBA / JAWILA VOLCANICS		-9.6	-9.6	119.25	119.25	SAE			s_JMT-2 [8721]	ANDESITE, BASALTIC [8721]									VOL					WR [8721]	52.13	1		19.81				8.62	5.08	5.86	0.2		0.53	4.97	0.08
[8721]	CONVERGENT MARGIN	SUNDA ARC / SUNDA ARC / SUMBA / JAWILA VOLCANICS		-9.6	-9.6	119.25	119.25	SAE			s_JMT-3 [8721]	ANDESITE [8721]									VOL					WR [8721]	58.87	0.85		17.84				6.78	5.78	3.49	0.15		1.28	5.16	0.15
[8721]	CONVERGENT MARGIN	SUNDA ARC / SUNDA ARC / SUMBA / JAWILA VOLCANICS		-9.6	-9.6	119.25	119.25	SAE			s_JMT-4 [8721]	ANDESITE [8721]									VOL					WR [8721]	57.97	0.91		18.7				7.41	2.36	3.8	0.14		2.43	5.91	0.11
[8721]	CONVERGENT MARGIN	SUNDA ARC / SUNDA ARC / SUMBA / JAWILA VOLCANICS		-9.6	-9.6	119.25	119.25	SAE			s_JMT-5 [8721]	ANDESITE, BASALTIC [8721]									VOL					WR [8721]	52.58	1.01		20.08				8.38	5.84	4.59	0.17		0.59	4.43	0.09
[8721]	CONVERGENT MARGIN	SUNDA ARC / SUNDA ARC / SUMBA / JAWILA VOLCANICS		-9.6	-9.6	119.25	119.25	SAE			s_JMT-5FR [8721]	ANDESITE, BASALTIC [8721]									VOL					WR [8721]	52.18	1.11		21.43				8.2	5.83	4.87	0.15		0.55	4.24	0.09
[8721]	CONVERGENT MARGIN	SUNDA ARC / SUNDA ARC / SUMBA / JAWILA VOLCANICS		-9.6	-9.6	119.25	119.25	SAE			s_WKS2-1 [8721]	ANDESITE [8721]									VOL					WR [8721]	58.05	0.83		19.89				5.34	7.64	0.71	0.15		1.56	4.41	0.13
[8721]	CONVERGENT MARGIN	SUNDA ARC / SUNDA ARC / SUMBA / MOUNT TANADARO		-9.6	-9.6	119.3	119.3	SAE			s_NLC-1-1 [8721]	ANDESITE, BASALTIC [8721]									VOL					WR [8721]	52.29	1.41		18.63				10.54	6.6	4.38	0.19		1.1	3.43	0.25
[8721]	CONVERGENT MARGIN	SUNDA ARC / SUNDA ARC / SUMBA / MOUNT TANADARO		-9.6	-9.6	119.3	119.3	SAE			s_NLC-1-2 [8721]	ANDESITE, BASALTIC [8721]									VOL					WR [8721]	53.14	1.77		16.98				14.02	3.7	3.62	0.32		0.65	3.47	0.58
[8721]	CONVERGENT MARGIN	SUNDA ARC / SUNDA ARC / SUMBA / MOUNT TANADARO		-9.6	-9.6	119.3	119.3	SAE			s_NLC-1-3 [8721]	ANDESITE, BASALTIC [8721]									VOL					WR [8721]	53.01	1.44		18.37				10.64	6.66	4.21	0.18		1.09	2.97	0.27
[8721]	CONVERGENT MARGIN	SUNDA ARC / SUNDA ARC / SUMBA / MOUNT TANADARO		-9.6	-9.6	119.3	119.3	SAE			s_NLCOOP [8721]	ANDESITE, BASALTIC [8721]									VOL					WR [8721]	53.21	1.43		18.51				9.95	8.74	3.01	0.22		0.41	3.04	0.24
[8721]	CONVERGENT MARGIN	SUNDA ARC / SUNDA ARC / SUMBA / MOUNT TANADARO		-9.6	-9.6	119.3	119.3	SAE			s_NLC-2 [8721]	ANDESITE [8721]									VOL					WR [8721]	59.81	0.75		18.32				5.38	6.35	2.81	0.13		1.17	4.18	0.2
[8721]	CONVERGENT MARGIN	SUNDA ARC / SUNDA ARC / SUMBA / MOUNT TANADARO		-9.6	-9.6	119.3	119.3	SAE			s_NLC-3 [8721]	BASALT [8721]									VOL					WR [8721]	51.39	1.42		18.56				10.64	6.62	3.8	0.15		0.77	4.21	0.21
[8721]	CONVERGENT MARGIN	SUNDA ARC / SUNDA ARC / SUMBA / MOUNT TANADARO		-9.6	-9.6	119.3	119.3	SAE			s_NLC-4 [8721]	ANDESITE, BASALTIC [8721]									VOL					WR [8721]	53.5	1.01		22.15				8.9	5.46	3.5	0.13		1.17	2.44	0.14
[8721]	CONVERGENT MARGIN	SUNDA ARC / SUNDA ARC / SUMBA / MOUNT TANADARO		-9.6	-9.6	119.3	119.3	SAE			s_NLC-5 [8721]	BASALT [8721]									VOL					WR [8721]	50.59	0.86		20.25				7.99	8.2	4.62	0.16		0.86	4.15	0.16
[8721]	CONVERGENT MARGIN	SUNDA ARC / SUNDA ARC / SUMBA / MOUNT TANADARO		-9.6	-9.6	119.3	119.3	SAE			s_NLC-6 [8721]	ANDESITE, BASALTIC [8721]									VOL					WR [8721]	56.18	0.71		16.52				8.46	4.92	7.1	0.17		0.36	3.49	0.12
[8721]	CONVERGENT MARGIN	SUNDA ARC / SUNDA ARC / SUMBA / MOUNT TANADARO		-9.6	-9.6	119.3	119.3	SAE			s_SULC-3 [8721]	GABBRO [8721]									PLU					WR [8721]	53.77	0.7		20.74				6.8	7.7	2.71	0.21		1.39	4.33	0.07
[8721]	CONVERGENT MARGIN	SUNDA ARC / SUNDA ARC / SUMBA / MOUNT TANADARO		-9.6	-9.6	119.3	119.3	SAE			s_SULC-4 [8721]	GABBRO [8721]									PLU					WR [8721]	53.98	0.7		21.08				6.49	7.4	2.69	0.13		0.77	5.48	0.06
[8721]	CONVERGENT MARGIN	SUNDA ARC / SUNDA ARC / SUMBA / MOUNT TANADARO		-9.6	-9.6	119.3	119.3	SAE			s_SULC-5 [8721]	GABBRO [8721]									PLU					WR [8721]	52.33	1.07		18.83				8.4	9.09	4.51	0.13		1	2.91	0.1
[8721]	CONVERGENT MARGIN	SUNDA ARC / SUNDA ARC / SUMBA / MOUNT TANADARO		-9.6	-9.6	119.3	119.3	SAE			s_SULC-6 [8721]	GABBRO [8721]									PLU					WR [8721]	54.2	0.72		21				7.09	7.67	2.96	0.16		0.79	4.12	0.07
[8721]	CONVERGENT MARGIN	SUNDA ARC / SUNDA ARC / SUMBA / MOUNT TANADARO		-9.6	-9.6	119.3	119.3	SAE			s_SULC-8 [8721]	GABBRO [8721]									PLU					WR [8721]	49.35	0.9		20.52				8.31	8.43	4.97	0.17		1.05	3.84	0.19
[8721]	CONVERGENT MARGIN	SUNDA ARC / SUNDA ARC / SUMBA / MOUNT TANADARO		-9.6	-9.6	119.3	119.3	SAE			s_SULC-9 [8721]	GABBRO [8721]									PLU					WR [8721]	55.48	0.87		17.19				7.63	8.32	4.83	0.14		1.34	3.17	0.12
[8721]	CONVERGENT MARGIN	SUNDA ARC / SUNDA ARC / SUMBA / LASIPU FORMATION		-9.6	-9.8	119.5	119.6	SAE			s_CS-1 [8721]	TURBIDITE [8721]									SED					WR [8721]	64.77	0.71		13.9				5.07	6.56	3.16	0.09		2.89	2.44	0.18
[8721]	CONVERGENT MARGIN	SUNDA ARC / SUNDA ARC / SUMBA / LASIPU FORMATION		-9.6	-9.8	119.5	119.6	SAE			s_CS-2 [8721]	TURBIDITE [8721]									SED					WR [8721]	64.77	0.84		15.26				6.33	2.74	3.33	0.08		2.5	2.73	0.11
[8721]	CONVERGENT MARGIN	SUNDA ARC / SUNDA ARC / SUMBA / LASIPU FORMATION		-9.6	-9.8	119.5	119.6	SAE			s_SULC-1 [8721]	TURBIDITE [8721]									SED					WR [8721]	62.5	0.66		13.73				5.73	7.62	3.63	0.1		2.6	2.16	0.13
[8721]	CONVERGENT MARGIN	SUNDA ARC / SUNDA ARC / SUMBA / LASIPU FORMATION		-9.6	-9.8	119.5	119.6	SAE			s_SULC-2 [8721]	TURBIDITE [8721]									SED					WR [8721]	62.16	0.84		16.11				6.26	5.86	3.64	0.08		2.7	1.89	0.18
[8721]	CONVERGENT MARGIN	SUNDA ARC / SUNDA ARC / SUMBA / LASIPU FORMATION		-9.6	-9.8	119.5	119.6	SAE			s_SULC-7 [8721]	TURBIDITE [8721]									SED					WR [8721]	65.46	0.83		15.18				6.38	3.42	3.37	0.09		2.1	2.36	0.12
[8721]	CONVERGENT MARGIN	SUNDA ARC / SUNDA ARC / SUMBA / LASIPU FORMATION		-9.6	-9.8	119.5	119.6	SAE			s_SULC-10 [8721]	TURBIDITE [8721]									SED					WR [8721]	64.77	0.79		14.38				6.18	6.3	3.61	0.08		1.52	2.3	0.18
[8721]	CONVERGENT MARGIN	SUNDA ARC / SUNDA ARC / SUMBA / JAWILA VOLCANICS		-9.6	-9.6	119.25	119.25	SAE			s_WS-1 [8721]	TURBIDITE [8721]									SED					WR [8721]	76.04	0.38		12.84				2.22	2.07	0.16	0.03		1.57	4.46	0.08
[8721]	CONVERGENT MARGIN	SUNDA ARC / SUNDA ARC / SUMBA / JAWILA VOLCANICS		-9.6	-9.6	119.25	119.25	SAE			s_WS-2 [8721]	TURBIDITE [8721]									SED					WR [8721]	69.6	0.75		17.91				2.21	4.29	0.61	0.02		1	3.7	0.03
[8721]	CONVERGENT MARGIN	SUNDA ARC / SUNDA ARC / SUMBA / JAWILA VOLCANICS		-9.6	-9.6	119.25	119.25	SAE			s_WS-3 [8721]	TURBIDITE [8721]									SED					WR [8721]	41.48	0.61		14.67				2.94	27.83	0.8	0.56		1.82	2.39	0.16
[16257][6196][18645]	CONVERGENT MARGIN	SUNDA ARC / SUNDA ARC / JAVA / MERAPI	JURANGJERO MONUMENT	-7.533	-7.533	110.433	110.433	SAE			s_M97-068 [16257]	NOT GIVEN [16257]							1930		VOL					WR [16257]	51.8536	0.869		18.5255				8.68	9.57875	3.90062	0.207375		1.98487	3.1995	0.286375
[16257][6196]	CONVERGENT MARGIN	SUNDA ARC / SUNDA ARC / JAVA / MERAPI	KALI WORO	-7.533	-7.533	110.433	110.433	SAE			s_M98-0232 [16257]	NOT GIVEN [16257]							1904		VOL					WR [16257]	54.0079	0.798387		19.3463				7.57	8.96725	2.8333	0.194728		2.04465	3.60248	0.301829
[16257][6097][6196]	CONVERGENT MARGIN	SUNDA ARC / SUNDA ARC / JAVA / MERAPI	RECENT DOME, MERAPI GOLF COURSE, PAGERJURANG, KEPUHSARI	-7.533	-7.533	110.433	110.433	SAE			s_M95-011 [16257]	NOT GIVEN [16257] / ANDESITE, BASALTIC [6097]									VOL					WR [16257]	52.8775	0.798		18.6134				8.38	9.38648	3.50122	0.1995		1.995	3.30172	0.289275
[16257][6196]	CONVERGENT MARGIN	SUNDA ARC / SUNDA ARC / JAVA / MERAPI	SUMMIT	-7.533	-7.533	110.433	110.433	SAE			s_M96-187 [16257]	NOT GIVEN [16257]							1883		VOL					WR [16257]	55.9274	0.704675		18.7186				6.96	8.16827	2.60035	0.188575		2.20335	3.6127	0.307675
[16257][6196]	CONVERGENT MARGIN	SUNDA ARC / SUNDA ARC / JAVA / MERAPI	SUMMIT	-7.533	-7.533	110.433	110.433	SAE			s_M96-191 [16257]	NOT GIVEN [16257]							1906		VOL					WR [16257]	55.1232	0.7227		19.3743				6.95	8.3952	2.6235	0.1881		2.1186	3.6234	0.3069
[16257][6196]	CONVERGENT MARGIN	SUNDA ARC / SUNDA ARC / JAVA / MERAPI	SUMMIT	-7.533	-7.533	110.433	110.433	SAE			s_M99-189 [16257]	NOT GIVEN [16257]							1992		VOL					WR [16257]	55.6083	0.7425		18.9981				6.81	8.1675	2.3859	0.198		2.2374	3.8511	0.297
[16257][6196]	CONVERGENT MARGIN	SUNDA ARC / SUNDA ARC / JAVA / MERAPI	SUMMIT	-7.533	-7.533	110.433	110.433	SAE			s_M99-190 [16257]	NOT GIVEN [16257]							1957		VOL					WR [16257]	55.7818	0.703965		19.245				6.75	8.24928	2.44901	0.188385		2.2507	3.62889	0.307365
[16257][6196]	CONVERGENT MARGIN	SUNDA ARC / SUNDA ARC / JAVA / MERAPI	KALI PUTIH	-7.533	-7.533	110.433	110.433	SAE			s_M98-003A [16257]	NOT GIVEN [16257]							1998		VOL					WR [16257]	55.5109	0.73815		19.2318				6.83	8.3391	2.44387	0.189525		2.24437	3.85035	0.309225
[10940]	CONVERGENT MARGIN	SUNDA ARC / ANDAMAN ARC / NARCONDAM ISLAND / NARCONDAM	NNE OF BARREN ISLAND	13.42	13.42	94.27	94.27	SAE			s_N8 [10940]	DACITE [10940]								PORPHYRITIC [10940]	VOL					WR [10940]	64.87	0.47		15.69		4.26	0.91	4.73	5.16	2.14	0.11		1.81	3.06	0.12
[10940]	CONVERGENT MARGIN	SUNDA ARC / ANDAMAN ARC / NARCONDAM ISLAND / NARCONDAM	NNE OF BARREN ISLAND	13.42	13.42	94.27	94.27	SAE			s_N3A [10940]	ANDESITE, AMPHIBOLE [10940]								PORPHYRITIC [10940]	VOL					WR [10940]	61.19	0.52		17.16		5.39	0.36	5.21	6.13	3.02	0.11		1.52	3.11	0.13
[10940]	CONVERGENT MARGIN	SUNDA ARC / ANDAMAN ARC / NARCONDAM ISLAND / NARCONDAM	NNE OF BARREN ISLAND	13.42	13.42	94.27	94.27	SAE			s_N3 [10940]	ANDESITE [10940]								PORPHYRITIC [10940]	VOL					WR [10940]	61.31	0.51		15.86		4.53	1.08	5.15	5.88	3.25	0.11		1.54	2.71	0.12
[10940]	CONVERGENT MARGIN	SUNDA ARC / ANDAMAN ARC / NARCONDAM ISLAND / NARCONDAM	NNE OF BARREN ISLAND	13.42	13.42	94.27	94.27	SAE			s_N4 [10940]	ANDESITE [10940]								PORPHYRITIC [10940]	VOL					WR [10940]	61.79	0.47		16.52		3.86	1.35	4.81	5.81	3.07	0.11		1.59	2.92	0.13
[10940]	CONVERGENT MARGIN	SUNDA ARC / ANDAMAN ARC / NARCONDAM ISLAND / NARCONDAM	NNE OF BARREN ISLAND	13.42	13.42	94.27	94.27	SAE			s_N7 [10940]	ANDESITE [10940]								PORPHYRITIC [10940]	VOL					WR [10940]	62.33	0.48		16.43		4.77	0.81	5.09	5.45	2.47	0.12		1.68	3.15	0.09
[10940]	CONVERGENT MARGIN	SUNDA ARC / ANDAMAN ARC / NARCONDAM ISLAND / NARCONDAM	NNE OF BARREN ISLAND	13.42	13.42	94.27	94.27	SAE			s_N5A [10940]	ANDESITE [10940]								PORPHYRITIC [10940]	VOL					WR [10940]	61.58	0.51		15.76		4.42	1.26	5.23	6.28	3.24	0.13		1.51	3.05	0.15
[10940]	CONVERGENT MARGIN	SUNDA ARC / ANDAMAN ARC / NARCONDAM ISLAND / NARCONDAM	NNE OF BARREN ISLAND	13.42	13.42	94.27	94.27	SAE			s_N5B [10940]	ANDESITE [10940]								PORPHYRITIC [10940]	VOL					WR [10940]	61.05	0.51		16.03		3.95	1.62	5.16	6.15	3.31	0.13		1.51	2.94	0.13
[10940]	CONVERGENT MARGIN	SUNDA ARC / ANDAMAN ARC / NARCONDAM ISLAND / NARCONDAM	NNE OF BARREN ISLAND	13.42	13.42	94.27	94.27	SAE			s_N5C [10940]	ANDESITE [10940]								PORPHYRITIC [10940]	VOL					WR [10940]	61.63	0.51		15.91		3.71	1.81	5.12	6.11	3.07	0.11		1.48	2.97	0.13
[10940]	CONVERGENT MARGIN	SUNDA ARC / ANDAMAN ARC / NARCONDAM ISLAND / NARCONDAM	NNE OF BARREN ISLAND	13.42	13.42	94.27	94.27	SAE			s_N5D [10940]	ANDESITE [10940]								PORPHYRITIC [10940]	VOL					WR [10940]	61.55	0.51		15.81		4.21	1.35	5.12	6.19	3.07	0.09		1.47	2.89	0.12
[10940]	CONVERGENT MARGIN	SUNDA ARC / ANDAMAN ARC / NARCONDAM ISLAND / NARCONDAM	NNE OF BARREN ISLAND	13.42	13.42	94.27	94.27	SAE			s_NAR/1 [10940]	ANDESITE [10940]								PORPHYRITIC [10940]	VOL					WR [10940]	61.66	0.51		14.83		4.61	1.08	5.23	5.81	3.14	0.11		1.48	2.72	0.13
[10396]	CONVERGENT MARGIN	SUNDA ARC / SUNDA ARC / JAVA / IJEN VOLCANIC COMPLEX	PRE-CALDERA	-8.5695	-8.5695	114.244	114.244	SAE			s_KI 79 [10396]	NOT GIVEN [10396]									VOL					WR [10396]	50.57	1.28		15.7				11.99	9.2	3.85	0.22		1.37	3.28	0.24
[10396]	CONVERGENT MARGIN	SUNDA ARC / SUNDA ARC / JAVA / IJEN VOLCANIC COMPLEX	PRE-CALDERA	-8.5695	-8.5695	114.244	114.244	SAE			s_KI 114 [10396]	NOT GIVEN [10396]									VOL					WR [10396]	55.93	0.74		20.4				5.87	7.79	1.96	0.15		1.93	3.47	0.31
[10396]	CONVERGENT MARGIN	SUNDA ARC / SUNDA ARC / JAVA / IJEN VOLCANIC COMPLEX	PRE-CALDERA	-8.5695	-8.5695	114.244	114.244	SAE			s_KI 182 [10396]	NOT GIVEN [10396]									VOL					WR [10396]	63.14	0.53		16.85				5.02	5.21	1.78	0.13		2.21	3.61	0.24
[10396]	CONVERGENT MARGIN	SUNDA ARC / SUNDA ARC / JAVA / IJEN VOLCANIC COMPLEX	CALDERA	-8.5695	-8.5695	114.244	114.244	SAE			s_KI 85 [10396]	NOT GIVEN [10396]									VOL					WR [10396]	57.29	1.05		15.8				8.43	6.02	2.6	0.24		1.95	4.27	0.31
[10396]	CONVERGENT MARGIN	SUNDA ARC / SUNDA ARC / JAVA / IJEN VOLCANIC COMPLEX	EAST JAVA, DJAMPIT, POST-CALDERA, CALDERA RIM	-8.5695	-8.5695	114.244	114.244	SAE			s_KI 108 [10396]	NOT GIVEN [10396]									VOL					WR [10396]	51.75	1.21		17.43				10.18	8	4.03	0.2		2	3.58	0.3
[10396]	CONVERGENT MARGIN	SUNDA ARC / SUNDA ARC / JAVA / IJEN VOLCANIC COMPLEX	POST-CALDERA, CALDERA RIM, RINGGIH	-8.5695	-8.5695	114.244	114.244	SAE			s_KI 11 [10396]	NOT GIVEN [10396]									VOL					WR [10396]	48.65	1.19		18.61				10.95	9.79	5.19	0.2		1.39	2.88	0.23
[10396]	CONVERGENT MARGIN	SUNDA ARC / SUNDA ARC / JAVA / IJEN VOLCANIC COMPLEX	POST-CALDERA, CALDERA RIM, RINGGIH	-8.5695	-8.5695	114.244	114.244	SAE			s_KI 26A [10396]	NOT GIVEN [10396]									VOL					WR [10396]	51.75	0.92		19.91				8.15	9.55	2.36	0.22		1.4	3.51	0.28
[10396]	CONVERGENT MARGIN	SUNDA ARC / SUNDA ARC / JAVA / IJEN VOLCANIC COMPLEX	POST-CALDERA, CALDERA RIM, RINGGIH	-8.5695	-8.5695	114.244	114.244	SAE			s_KI 26B [10396]	NOT GIVEN [10396]									VOL					WR [10396]	51.7	0.92		19.7				8.55	9.59	2.7	0.24		1.26	3.41	0.27
[10396]	CONVERGENT MARGIN	SUNDA ARC / SUNDA ARC / JAVA / IJEN VOLCANIC COMPLEX	POST-CALDERA, CALDERA RIM, RINGGIH	-8.5695	-8.5695	114.244	114.244	SAE			s_KI 18 [10396]	NOT GIVEN [10396]									VOL					WR [10396]	51.34	0.92		19.48				8.76	9.36	2.71	0.21		1.47	3.4	0.27
[10396]	CONVERGENT MARGIN	SUNDA ARC / SUNDA ARC / JAVA / IJEN VOLCANIC COMPLEX	POST-CALDERA, CALDERA RIM, RINGGIH	-8.5695	-8.5695	114.244	114.244	SAE			s_KI 176 [10396]	NOT GIVEN [10396]									VOL					WR [10396]	50.35	1		19.14				9.3	9.65	4.61	0.19		1.04	3.33	0.24
[10396]	CONVERGENT MARGIN	SUNDA ARC / SUNDA ARC / JAVA / IJEN VOLCANIC COMPLEX	POST-CALDERA, CALDERA RIM, PAWENEN	-8.5695	-8.5695	114.244	114.244	SAE			s_KI 178 [10396]	NOT GIVEN [10396]									VOL					WR [10396]	49.15	1.23		18.5				10.47	8.6	4.09	0.25		1.27	3.2	0.29
[10396]	CONVERGENT MARGIN	SUNDA ARC / SUNDA ARC / JAVA / IJEN VOLCANIC COMPLEX	POST-CALDERA, CALDERA RIM, SUKET	-8.5695	-8.5695	114.244	114.244	SAE			s_KI 165 [10396]	NOT GIVEN [10396]									VOL					WR [10396]	51.36	0.87		20.93				7.97	6.38	2.76	0.15		2.61	3.66	0.2
[10396]	CONVERGENT MARGIN	SUNDA ARC / SUNDA ARC / JAVA / IJEN VOLCANIC COMPLEX	POST-CALDERA, CALDERA RIM, SUKET	-8.5695	-8.5695	114.244	114.244	SAE			s_KI 164 [10396]	NOT GIVEN [10396]									VOL					WR [10396]	55.98	0.59		20.22				6.43	8.94	2.88	0.17		1.5	3.38	0.27
[10396]	CONVERGENT MARGIN	SUNDA ARC / SUNDA ARC / JAVA / IJEN VOLCANIC COMPLEX	POST-CALDERA, CALDERA RIM, SUKET	-8.5695	-8.5695	114.244	114.244	SAE			s_KI 145 [10396]	NOT GIVEN [10396]									VOL					WR [10396]	49	1.2		18.21				10.94	9.7	5.19	0.2		1.4	2.73	0.22
[10396]	CONVERGENT MARGIN	SUNDA ARC / SUNDA ARC / JAVA / IJEN VOLCANIC COMPLEX	POST-CALDERA, CALDERA RIM, SUKET	-8.5695	-8.5695	114.244	114.244	SAE			s_KI 143 [10396]	NOT GIVEN [10396]									VOL					WR [10396]	48.71	1.21		18.28				10.91	9.66	5.17	0.2		1.33	2.74	0.23
[10396]	CONVERGENT MARGIN	SUNDA ARC / SUNDA ARC / JAVA / IJEN VOLCANIC COMPLEX	POST-CALDERA, CALDERA RIM, RANTE	-8.5695	-8.5695	114.244	114.244	SAE			s_KI 202 [10396]	NOT GIVEN [10396]									VOL					WR [10396]	57.98	0.79		17.08				6.87	6.27	2.63	0.15		2.61	3.6	0.2
[10396]	CONVERGENT MARGIN	SUNDA ARC / SUNDA ARC / JAVA / IJEN VOLCANIC COMPLEX	POST-CALDERA, CALDERA RIM, RANTE	-8.5695	-8.5695	114.244	114.244	SAE			s_KI 63 [10396]	NOT GIVEN [10396]									VOL					WR [10396]	49.71	0.99		18.43				10.25	9.51	5.33	0.19		1.04	2.71	0.25
[10396]	CONVERGENT MARGIN	SUNDA ARC / SUNDA ARC / JAVA / IJEN VOLCANIC COMPLEX	EAST JAVA, MERAPI, POST-CALDERA, CALDERA RIM	-8.5695	-8.5695	114.244	114.244	SAE			s_KI 106 [10396]	NOT GIVEN [10396]									VOL					WR [10396]	48.21	1.01		18.07				9.78	9.35	4.17	0.2		0.86	2.7	0.3
[10396]	CONVERGENT MARGIN	SUNDA ARC / SUNDA ARC / JAVA / IJEN VOLCANIC COMPLEX	EAST JAVA, MERAPI, POST-CALDERA, CALDERA RIM	-8.5695	-8.5695	114.244	114.244	SAE			s_KI 105 [10396]	NOT GIVEN [10396]									VOL					WR [10396]	50.54	0.95		18.51				9.27	9.14	4.08	0.18		1.21	2.84	0.27
[10396]	CONVERGENT MARGIN	SUNDA ARC / SUNDA ARC / JAVA / IJEN VOLCANIC COMPLEX	EAST JAVA, MERAPI, POST-CALDERA, CALDERA RIM	-8.5695	-8.5695	114.244	114.244	SAE			s_KI 52 [10396]	NOT GIVEN [10396]									VOL					WR [10396]	51.53	1.04		18.24				9.85	9.16	4.57	0.19		1.35	3.16	0.25
[10396]	CONVERGENT MARGIN	SUNDA ARC / SUNDA ARC / JAVA / IJEN VOLCANIC COMPLEX	EAST JAVA, MERAPI, POST-CALDERA, CALDERA RIM	-8.5695	-8.5695	114.244	114.244	SAE			s_KI 57 [10396]	NOT GIVEN [10396]									VOL					WR [10396]	52.01	0.94		19.9				8.05	8.79	3.1	0.17		1.71	3.13	0.3
[10396]	CONVERGENT MARGIN	SUNDA ARC / SUNDA ARC / JAVA / IJEN VOLCANIC COMPLEX	EAST JAVA, KAWAH IJEN, POST-CALDERA	-8.5695	-8.5695	114.244	114.244	SAE			s_KI 162 [10396]	NOT GIVEN [10396]									VOL					WR [10396]	58.3	0.74		17.17				6.67	6.32	2.72	0.16		2.51	3.35	0.22
[10396]	CONVERGENT MARGIN	SUNDA ARC / SUNDA ARC / JAVA / IJEN VOLCANIC COMPLEX	EAST JAVA, KAWAH IJEN, POST-CALDERA	-8.5695	-8.5695	114.244	114.244	SAE			s_KI 29B [10396]	NOT GIVEN [10396]									VOL					WR [10396]	50.47	0.92		20.77				8.74	10.28	3.56	0.18		1.01	3.13	0.24
[10396]	CONVERGENT MARGIN	SUNDA ARC / SUNDA ARC / JAVA / IJEN VOLCANIC COMPLEX	EAST JAVA, KAWAH IJEN, POST-CALDERA	-8.5695	-8.5695	114.244	114.244	SAE			s_KI 75 [10396]	NOT GIVEN [10396]									VOL					WR [10396]	51.65	0.88		19.47				8.74	9.05	3.47	0.2		1.45	3.03	0.24
[10396]	CONVERGENT MARGIN	SUNDA ARC / SUNDA ARC / JAVA / IJEN VOLCANIC COMPLEX	POST-CALDERA, BLAU	-8.5695	-8.5695	114.244	114.244	SAE			s_KI 31D [10396]	NOT GIVEN [10396]									VOL					WR [10396]	49.76	1.04		20.2				8.5	9.39	3.64	0.16		1.29	3.11	0.28
[10396]	CONVERGENT MARGIN	SUNDA ARC / SUNDA ARC / JAVA / IJEN VOLCANIC COMPLEX	POST-CALDERA, BLAU	-8.5695	-8.5695	114.244	114.244	SAE			s_KI 29D [10396]	NOT GIVEN [10396]									VOL					WR [10396]	58.53	0.75		17.19				6.42	8.13	2.07	0.16		1.28	3.52	0.29
[10396]	CONVERGENT MARGIN	SUNDA ARC / SUNDA ARC / JAVA / IJEN VOLCANIC COMPLEX	POST-CALDERA, BLAU	-8.5695	-8.5695	114.244	114.244	SAE			s_KI 28 [10396]	NOT GIVEN [10396]									VOL					WR [10396]	57.88	0.77		16.97				6.67	6.41	2.82	0.15		2.59	3.6	0.19
[10396]	CONVERGENT MARGIN	SUNDA ARC / SUNDA ARC / JAVA / IJEN VOLCANIC COMPLEX	INTRA-CALDERA, KUKUSAN	-8.5695	-8.5695	114.244	114.244	SAE			s_KI 34 [10396]	NOT GIVEN [10396]									VOL					WR [10396]	55.21	0.95		17.89				8.25	7.01	3.15	0.18		2.53	3.51	0.33
[10396]	CONVERGENT MARGIN	SUNDA ARC / SUNDA ARC / JAVA / IJEN VOLCANIC COMPLEX	EAST JAVA, GLAMAN, INTRA-CALDERA	-8.5695	-8.5695	114.244	114.244	SAE			s_KI 35 [10396]	NOT GIVEN [10396]									VOL					WR [10396]	62.32	0.66		16.45				5.51	4.84	2.01	0.12		3.41	3.35	0.11
[10396]	CONVERGENT MARGIN	SUNDA ARC / SUNDA ARC / JAVA / IJEN VOLCANIC COMPLEX	EAST JAVA, GLAMAN, INTRA-CALDERA	-8.5695	-8.5695	114.244	114.244	SAE			s_KI 36 [10396]	NOT GIVEN [10396]									VOL					WR [10396]	53.29	0.99		18.16				8.96	7.51	3.58	0.18		2.3	3.55	0.35
[10396]	CONVERGENT MARGIN	SUNDA ARC / SUNDA ARC / JAVA / IJEN VOLCANIC COMPLEX	INTRA-CALDERA, LINGKER	-8.5695	-8.5695	114.244	114.244	SAE			s_KI 139 [10396]	NOT GIVEN [10396]									VOL					WR [10396]	53.09	1		18.35				8.94	7.46	3.55	0.18		2.32	3.66	0.37
[10396]	CONVERGENT MARGIN	SUNDA ARC / SUNDA ARC / JAVA / IJEN VOLCANIC COMPLEX	EAST JAVA, ANYAR, INTRA-CALDERA	-8.5695	-8.5695	114.244	114.244	SAE			s_KI 92 [10396]	NOT GIVEN [10396]									VOL					WR [10396]	53.48	0.99		18.26				8.85	7.5	3.56	0.19		2.22	3.4	0.33
[10396]	CONVERGENT MARGIN	SUNDA ARC / SUNDA ARC / JAVA / IJEN VOLCANIC COMPLEX	INTRA-CALDERA, GENTENG AND PENDIAN	-8.5695	-8.5695	114.244	114.244	SAE			s_KI 90 [10396]	NOT GIVEN [10396]									VOL					WR [10396]	52.79	1.02		18.28				9.25	7.63	3.7	0.19		2.19	3.48	0.35
[10396]	CONVERGENT MARGIN	SUNDA ARC / SUNDA ARC / JAVA / IJEN VOLCANIC COMPLEX	INTRA-CALDERA, GENTENG AND PENDIAN	-8.5695	-8.5695	114.244	114.244	SAE			s_KI 39 [10396]	NOT GIVEN [10396]									VOL					WR [10396]	53.3	1		18.15				9.01	7.56	3.53	0.18		2.28	3.47	0.34
[10396]	CONVERGENT MARGIN	SUNDA ARC / SUNDA ARC / JAVA / IJEN VOLCANIC COMPLEX	INTRA-CALDERA, GENTENG AND PENDIAN	-8.5695	-8.5695	114.244	114.244	SAE			s_KI 140 [10396]	NOT GIVEN [10396]									VOL					WR [10396]	54.16	0.96		17.99				8.62	7.27	3.35	0.18		2.42	3.54	0.32
[10396]	CONVERGENT MARGIN	SUNDA ARC / SUNDA ARC / JAVA / IJEN VOLCANIC COMPLEX	INTRA-CALDERA, GENTENG AND PENDIAN	-8.5695	-8.5695	114.244	114.244	SAE			s_KI 89 [10396]	NOT GIVEN [10396]									VOL					WR [10396]	54.38	0.97		18.09				8.68	7.3	3.14	0.18		2.36	3.46	0.33
[10396]	CONVERGENT MARGIN	SUNDA ARC / SUNDA ARC / JAVA / IJEN VOLCANIC COMPLEX	CALDERA	-8.5695	-8.5695	114.244	114.244	SAE			s_KI 73 [10396]	NOT GIVEN [10396]									VOL					WR [10396]	57.77	0.65		13.89				3.95	6.88	1.08	0.18		2.64	4.5	0.2
[10396]	CONVERGENT MARGIN	SUNDA ARC / SUNDA ARC / JAVA / IJEN VOLCANIC COMPLEX	CALDERA	-8.5695	-8.5695	114.244	114.244	SAE			s_KI 130 [10396]	NOT GIVEN [10396]									VOL					WR [10396]	62.56	0.75		15.54				4.72	2.4	0.72	0.17		3.57	3.96	0.19
[10396]	CONVERGENT MARGIN	SUNDA ARC / SUNDA ARC / JAVA / IJEN VOLCANIC COMPLEX	CALDERA	-8.5695	-8.5695	114.244	114.244	SAE			s_KI 132B [10396]	NOT GIVEN [10396]									VOL					WR [10396]	57.8	0.98		15.28				7.84	4.36	1.6	0.22		1.66	2.96	0.24
[10396]	CONVERGENT MARGIN	SUNDA ARC / SUNDA ARC / JAVA / IJEN VOLCANIC COMPLEX	CALDERA	-8.5695	-8.5695	114.244	114.244	SAE			s_KI 132W [10396]	NOT GIVEN [10396]									VOL					WR [10396]	61.84	0.73		15.37				4.79	5.57	1.68	0.18		1.67	3.09	0.3
[10712]	CONVERGENT MARGIN	SUNDA ARC / SUNDA ARC / JAVA / MERAPI	JULY 1998 BLOCK-AND-ASH FLOW, JURANGERO QUARRY AT KALI PUTIH; JUST OVER 5KM SW OF MERAPI SUMMIT	-7.533	-7.533	110.433	110.433	SAE			s_XCS-1R [10712]	NOT GIVEN [10712]									PER					WR [10712]	48.76	0.49		10.48		11.1			21.62	6.19	0.34		0.33	0.53	0.19
[10712]	CONVERGENT MARGIN	SUNDA ARC / SUNDA ARC / JAVA / MERAPI	JULY 1998 BLOCK-AND-ASH FLOW, JURANGERO QUARRY AT KALI PUTIH; JUST OVER 5KM SW OF MERAPI SUMMIT	-7.533	-7.533	110.433	110.433	SAE			s_XCS1C [10712]	NOT GIVEN [10712]									PER					WR [10712]	61.02	0.02		0.61		1.59			35.88	0.83	0.22		0.01	0.01	0.05
[10712]	CONVERGENT MARGIN	SUNDA ARC / SUNDA ARC / JAVA / MERAPI	JULY 1998 BLOCK-AND-ASH FLOW, JURANGERO QUARRY AT KALI PUTIH; JUST OVER 5KM SW OF MERAPI SUMMIT	-7.533	-7.533	110.433	110.433	SAE			s_XCS-3 [10712]	NOT GIVEN [10712]									PER					WR [10712]	64.7	0.07		2.52		1.55			29.18	0.51	0.27		0.92	0.57	0.04
[10712]	CONVERGENT MARGIN	SUNDA ARC / SUNDA ARC / JAVA / MERAPI	JULY 1998 BLOCK-AND-ASH FLOW, JURANGERO QUARRY AT KALI PUTIH; JUST OVER 5KM SW OF MERAPI SUMMIT	-7.533	-7.533	110.433	110.433	SAE			s_XCS-2 [10712]	NOT GIVEN [10712]									PER					WR [10712]	70.27	0.51		12.5		4.14			8.27	1.91	0.11		0.23	1.77	0.11
[10712]	CONVERGENT MARGIN	SUNDA ARC / SUNDA ARC / JAVA / MERAPI	JULY 1998 BLOCK-AND-ASH FLOW, JURANGERO QUARRY AT KALI PUTIH; JUST OVER 5KM SW OF MERAPI SUMMIT	-7.533	-7.533	110.433	110.433	SAE			s_XCS-4 [10712]	NOT GIVEN [10712]									PER					WR [10712]	83.07	0.51		4.51		2.79			8.19	0.86	0.11		0.02	0.13	0.05
[10712]	CONVERGENT MARGIN	SUNDA ARC / SUNDA ARC / JAVA / MERAPI	JULY 1998 BLOCK-AND-ASH FLOW, JURANGERO QUARRY AT KALI PUTIH; JUST OVER 5KM SW OF MERAPI SUMMIT	-7.533	-7.533	110.433	110.433	SAE			s_XCS-7R [10712]	NOT GIVEN [10712]									PER					WR [10712]	53.74	0.62		14.07		8.07			16.96	3.32	0.26		0.84	2.07	0.2
[10712]	CONVERGENT MARGIN	SUNDA ARC / SUNDA ARC / JAVA / MERAPI	JULY 1998 BLOCK-AND-ASH FLOW, JURANGERO QUARRY AT KALI PUTIH; JUST OVER 5KM SW OF MERAPI SUMMIT	-7.533	-7.533	110.433	110.433	SAE			s_XCS-7T [10712]	NOT GIVEN [10712]									PER					WR [10712]	54.64	0.37		8.67		5.27			27.02	2.23	0.28		0.74	1.37	0.1
[10712]	CONVERGENT MARGIN	SUNDA ARC / SUNDA ARC / JAVA / MERAPI	JULY 1998 BLOCK-AND-ASH FLOW, JURANGERO QUARRY AT KALI PUTIH; JUST OVER 5KM SW OF MERAPI SUMMIT	-7.533	-7.533	110.433	110.433	SAE			s_XCS-7C [10712]	NOT GIVEN [10712]									PER					WR [10712]	54.93	0.15		5.06		3.4			34.29	1.15	0.29		0.68	0.76	0.06
[10712]	CONVERGENT MARGIN	SUNDA ARC / SUNDA ARC / JAVA / MERAPI	JULY 1998 BLOCK-AND-ASH FLOW, JURANGERO QUARRY AT KALI PUTIH; JUST OVER 5KM SW OF MERAPI SUMMIT	-7.533	-7.533	110.433	110.433	SAE			s_XCS-9 [10712]	NOT GIVEN [10712]									PER					WR [10712]	49.21	0.6		15.75		7.83			21.61	3.76	0.23		0.34	1.11	0.2
[9261]	CONVERGENT MARGIN	SUNDA ARC / SUNDA ARC / JAVA / LASEM	CENTRAL JAVA	-6.7	-6.7	111.45	111.45	SAE			s_LS 69 [9261]	ANDESITE, BASALTIC [9261]									VOL					WR [9261]	53.3	0.88		16.95				7.76	7.9	3.51	0.14		2.61	3.28	0.4	0.72
[9261]	CONVERGENT MARGIN	SUNDA ARC / SUNDA ARC / JAVA / LASEM	CENTRAL JAVA	-6.7	-6.7	111.45	111.45	SAE			s_LS 82 [9261]	ANDESITE [9261]									VOL					WR [9261]	60.8	0.57		16.23				4.62	5.18	2.25	0.11		4.63	3.98	0.3	0.39
[9261]	CONVERGENT MARGIN	SUNDA ARC / SUNDA ARC / JAVA / LASEM	CENTRAL JAVA	-6.7	-6.7	111.45	111.45	SAE			s_LS 63 [9261]	DACITE [9261]									VOL					WR [9261]	64	0.52		17.55				2.66	4.15	0.64	0.04		3.33	4.46	0.4	0.81
[9261]	CONVERGENT MARGIN	SUNDA ARC / SUNDA ARC / JAVA / PATIAYAM	CENTRAL JAVA	-6	-7	110.5	111.5	SAE			s_PA 58A [9261]	ABSAROKITE [9261]									VOL					WR [9261]	51.1	1.11		16.24				8.87	9.08	3.86	0.14		2.72	3.1	0.45	0.78
[9261]	CONVERGENT MARGIN	SUNDA ARC / SUNDA ARC / JAVA / MURIAH	CENTRAL JAVA	-6.62	-6.62	110.88	110.88	SAE			s_MU 23C [9261]	TRACHYBASALT [9261]									VOL					WR [9261]	51.3	0.96		16.65				7.98	7.83	4.82	0.16		4.09	2.71	0.45	0.18
[9261]	CONVERGENT MARGIN	SUNDA ARC / SUNDA ARC / JAVA / MURIAH	CENTRAL JAVA	-6.62	-6.62	110.88	110.88	SAE			s_MU 28A [9261]	TRACHYANDESITE [9261]									VOL					WR [9261]	54.3	0.72		18.02				6.56	6.66	2.58	0.16		4.22	3.92	0.5	0.1
[9261]	CONVERGENT MARGIN	SUNDA ARC / SUNDA ARC / JAVA / MURIAH	CENTRAL JAVA	-6.62	-6.62	110.88	110.88	SAE			s_MU 32G [9261]	TRACHYTE [9261]									VOL					WR [9261]	58.25	0.37		18.7				3.48	3.93	0.56	0.16		5.69	4.75	0.1	0.09
[9261]	CONVERGENT MARGIN	SUNDA ARC / SUNDA ARC / JAVA / GENUK	CENTRAL JAVA	-6.6	-6.6	110.9	110.9	SAE			s_GN 86A [9261]	TRACHYANDESITE [9261]									VOL					WR [9261]	53.2	0.7		17.69				6.87	7.28	3.25	0.18		3.88	4.05	0.45	0.41
[9261]	CONVERGENT MARGIN	SUNDA ARC / SUNDA ARC / JAVA / MURIAH	CENTRAL JAVA	-6.62	-6.62	110.88	110.88	SAE			s_MU 44A [9261]	BASANITE [9261]									VOL					WR [9261]	45.4	1.09		13.6				9.56	11.82	9.65	0.2		3.27	3.41	1.1	0.18
[9261]	CONVERGENT MARGIN	SUNDA ARC / SUNDA ARC / JAVA / MURIAH	CENTRAL JAVA	-6.62	-6.62	110.88	110.88	SAE			s_MU 29C [9261]	BASANITE [9261]									VOL					WR [9261]	46.5	0.63		15.41				8.86	11.94	6.34	0.18		4.92	2.62	1	0.12
[9261]	CONVERGENT MARGIN	SUNDA ARC / SUNDA ARC / JAVA / MURIAH	CENTRAL JAVA	-6.62	-6.62	110.88	110.88	SAE			s_MU 42 [9261]	TRACHYBASANITE [9261]									VOL					WR [9261]	49.65	0.66		17.55				6.41	8.64	5.06	0.18		4.78	3.98	0.25	0.24
[9261]	CONVERGENT MARGIN	SUNDA ARC / SUNDA ARC / JAVA / MURIAH	CENTRAL JAVA	-6.62	-6.62	110.88	110.88	SAE			s_MU 37 [9261]	TEPHRITE [9261]									VOL					WR [9261]	48	0.97		17.6				8.07	9.85	3.58	0.2		5.04	3.73	0.6	0.09
[9261]	CONVERGENT MARGIN	SUNDA ARC / SUNDA ARC / JAVA / MURIAH	CENTRAL JAVA	-6.62	-6.62	110.88	110.88	SAE			s_MU 38 [9261]	TEPHRITE [9261]									VOL					WR [9261]	50.3	0.72		17				7.21	8.5	3.29	0.2		6.15	3.88	0.55	0.44
[9261]	CONVERGENT MARGIN	SUNDA ARC / SUNDA ARC / JAVA / MURIAH	CENTRAL JAVA	-6.62	-6.62	110.88	110.88	SAE			s_MU 32F [9261]	PHONOLITE [9261]									VOL					WR [9261]	54.4	0.42		21.75				3.47	2.71	0.46	0.14		8.59	5.01	0.2	0.32
[9261]	CONVERGENT MARGIN	SUNDA ARC / SUNDA ARC / JAVA / BAWEAN	CENTRAL JAVA	-5.77	-5.77	112.67	112.67	SAE			s_BW 87 [9261]	BASANITE [9261]									VOL					WR [9261]	49	1.01		15.63				7.41	10.56	6.02	0.16		4.42	3.29	0.5	0.4
[9261]	CONVERGENT MARGIN	SUNDA ARC / SUNDA ARC / JAVA / BAWEAN	CENTRAL JAVA	-5.77	-5.77	112.67	112.67	SAE			s_BW 17B [9261]	TRACHYBASANITE [9261]									VOL					WR [9261]	49	0.91		16.64				6.41	9.12	5.09	0.17		4.97	4.15	0.6	0.79
[9261]	CONVERGENT MARGIN	SUNDA ARC / SUNDA ARC / JAVA / BAWEAN	CENTRAL JAVA	-5.77	-5.77	112.67	112.67	SAE			s_BW 6A [9261]	TEPHRITE [9261]									VOL					WR [9261]	52.6	0.53		19.11				3.99	4.14	3.87	0.18		5.94	6.35	0.35	0.86
[9261]	CONVERGENT MARGIN	SUNDA ARC / SUNDA ARC / JAVA / BAWEAN	CENTRAL JAVA	-5.77	-5.77	112.67	112.67	SAE			s_BW 32 [9261]	TEPHRITE [9261]									VOL					WR [9261]	52.8	0.64		20.1				4.7	5.14	1.6	0.16		6.92	4.62	0.35	0.91
[9261]	CONVERGENT MARGIN	SUNDA ARC / SUNDA ARC / JAVA / BAWEAN	CENTRAL JAVA	-5.77	-5.77	112.67	112.67	SAE			s_BW 41 [9261]	PHONOLITE [9261]									VOL					WR [9261]	56	0.18		22.1				2.02	1.31	0.14	0.15		7.96	8.7	0.1	0.15
[9261]	CONVERGENT MARGIN	SUNDA ARC / SUNDA ARC / JAVA / BAWEAN	CENTRAL JAVA	-5.77	-5.77	112.67	112.67	SAE			s_BW 13B [9261]	PHONOLITE [9261]									VOL					WR [9261]	56.4	0.13		21.6				2.17	0.95	0.05	0.18		6.53	10.68	0.05	0.3
[12353]	CONVERGENT MARGIN	SUNDA ARC / SUNDA ARC / JAVA / GALUNGGUNG		-7.25	-7.25	108.05	108.05	SAE			s_NMNH 116701-2 [12353]	NOT GIVEN [12353]									VOL					WR [12353]	54.0055	1.86134		14.7288				12.8163	9.12281	4.14884	0.222329		0.8697	3.15656	0.100986
[16257][7310]	CONVERGENT MARGIN	SUNDA ARC / SUNDA ARC / JAVA / MERAPI	KALI JUWEH	-7.533	-7.533	110.433	110.433	SAE			s_MP98-096 [16257]	NOT GIVEN [16257] / ANDESITE, BASALTIC [7310]				HOLOCENE [16257]					VOL					WR [16257]	53.2917	0.7821		18.6417				7.7	8.8605	3.2175	0.198		2.0493	3.4452	0.2871
[13319]	CONVERGENT MARGIN	SUNDA ARC / ANDAMAN ARC / BARREN ISLAND		12.28	12.28	93.52	93.52	SAE			s_BAR 24 [13319]	BASALT, THOLEIITIC [13319]									VOL					WR [13319]	49.8	0.74		15.7				8.4	10.7	11.4	0.17		0.24	2.3	0.06
[13319]	CONVERGENT MARGIN	SUNDA ARC / ANDAMAN ARC / BARREN ISLAND		12.28	12.28	93.52	93.52	SAE			s_BAR 20 [13319]	BASALT, THOLEIITIC [13319]									VOL					WR [13319]	50.8	0.8		20.8				7.1	11	4.7	0.15		0.37	2.9	0.11
[13319]	CONVERGENT MARGIN	SUNDA ARC / ANDAMAN ARC / BARREN ISLAND		12.28	12.28	93.52	93.52	SAE			s_BAR 21 [13319]	BASALT, THOLEIITIC [13319]									VOL					WR [13319]	51.9	0.86		18.2				7.5	10	7.1	0.16		0.42	3.1	0.11
[13319]	CONVERGENT MARGIN	SUNDA ARC / ANDAMAN ARC / BARREN ISLAND		12.28	12.28	93.52	93.52	SAE			s_BAR 23 [13319]	ANDESITE, BASALTIC [13319]									VOL					WR [13319]	55.8	0.85		17.6				7.5	8.4	4.9	0.17		0.52	3.8	0.13
[13319]	CONVERGENT MARGIN	SUNDA ARC / ANDAMAN ARC / BARREN ISLAND		12.28	12.28	93.52	93.52	SAE			s_BAR 1 [13319]	BASALT, THOLEIITIC [13319]				HISTORICAL [13319]					VOL					WR [13319]	50.7	0.81		21.2				6.9	11.3	3.8	0.14		0.39	2.9	0.1
[13319]	CONVERGENT MARGIN	SUNDA ARC / ANDAMAN ARC / BARREN ISLAND		12.28	12.28	93.52	93.52	SAE			s_BAR 22 [13319]	BASALT, THOLEIITIC [13319]				HISTORICAL [13319]					VOL					WR [13319]	51.4	0.82		21.3				7	11.3	4	0.15		0.39	3	0.1
[13319]	CONVERGENT MARGIN	SUNDA ARC / ANDAMAN ARC / BARREN ISLAND		12.28	12.28	93.52	93.52	SAE			s_BAR 25 [13319]	ANDESITE, BASALTIC [13319]				HISTORICAL [13319]			1991		VOL					WR [13319]	53.6	1.18		18				8.8	9.2	4	0.18		0.51	3.5	0.13
[13319]	CONVERGENT MARGIN	SUNDA ARC / ANDAMAN ARC / BARREN ISLAND		12.28	12.28	93.52	93.52	SAE			s_BAR 6 [13319]	ANDESITE, BASALTIC [13319]				HISTORICAL [13319]			1991		VOL					WR [13319]	54.6	1.12		18.2				8.3	8.8	3.9	0.18		0.62	3.9	0.15
[13319]	CONVERGENT MARGIN	SUNDA ARC / ANDAMAN ARC / BARREN ISLAND		12.28	12.28	93.52	93.52	SAE			s_BAR 16 [13319]	ANDESITE, BASALTIC [13319]				HISTORICAL [13319]			1991		VOL					WR [13319]	54.7	1.18		17.6				8.6	8.2	3.6	0.19		0.65	4.1	0.16
[13319]	CONVERGENT MARGIN	SUNDA ARC / ANDAMAN ARC / BARREN ISLAND		12.28	12.28	93.52	93.52	SAE			s_BAR 8 [13319]	ANDESITE, BASALTIC [13319]				HISTORICAL [13319]			1991		VOL					WR [13319]	55.4	1.2		17.4				8.6	8.1	3.7	0.19		0.68	4.1	0.17
[13319]	CONVERGENT MARGIN	SUNDA ARC / ANDAMAN ARC / BARREN ISLAND		12.28	12.28	93.52	93.52	SAE			s_BAR 26 [13319]	ANDESITE, BASALTIC [13319]				HISTORICAL [13319]			1991		VOL					WR [13319]	56	1.18		17.5				8.4	7.8	3.5	0.19		0.69	4.3	0.17
[13319]	CONVERGENT MARGIN	SUNDA ARC / ANDAMAN ARC / BARREN ISLAND		12.28	12.28	93.52	93.52	SAE			s_BAR 2 [13319]	BASALT, THOLEIITIC [13319]				HISTORICAL [13319]					VOL					WR [13319]	50.4	0.8		21				6.8	11.1	3.8	0.14		0.4	2.9	0.1
[13319]	CONVERGENT MARGIN	SUNDA ARC / ANDAMAN ARC / BARREN ISLAND		12.28	12.28	93.52	93.52	SAE			s_BAR 10 [13319]	BASALT, THOLEIITIC [13319]				HISTORICAL [13319]					VOL					WR [13319]	50.6	0.8		21.1				6.9	11.3	4.1	0.15		0.38	3	0.1
[13319]	CONVERGENT MARGIN	SUNDA ARC / ANDAMAN ARC / BARREN ISLAND		12.28	12.28	93.52	93.52	SAE			s_BAR 11 [13319]	BASALT, THOLEIITIC [13319]				HISTORICAL [13319]					VOL					WR [13319]	50.7	0.8		21				6.9	11.2	4	0.14		0.39	2.9	0.1
[13319]	CONVERGENT MARGIN	SUNDA ARC / ANDAMAN ARC / BARREN ISLAND		12.28	12.28	93.52	93.52	SAE			s_BAR 14 [13319]	BASALT, THOLEIITIC [13319]				HISTORICAL [13319]					VOL					WR [13319]	50.9	0.81		21.3				6.9	11.3	3.9	0.14		0.38	2.9	0.09
[13319]	CONVERGENT MARGIN	SUNDA ARC / ANDAMAN ARC / BARREN ISLAND		12.28	12.28	93.52	93.52	SAE			s_BAR 15 [13319]	BASALT, THOLEIITIC [13319]				HISTORICAL [13319]					VOL					WR [13319]	50.9	0.82		21.4				6.9	11.3	3.9	0.15		0.39	2.9	0.09
[13319]	CONVERGENT MARGIN	SUNDA ARC / ANDAMAN ARC / BARREN ISLAND		12.28	12.28	93.52	93.52	SAE			s_BAR 12 [13319]	BASALT, THOLEIITIC [13319]				HISTORICAL [13319]					VOL					WR [13319]	51.3	0.81		21.4				6.9	11.2	3.8	0.14		0.39	2.9	0.1
[13319]	CONVERGENT MARGIN	SUNDA ARC / ANDAMAN ARC / BARREN ISLAND		12.28	12.28	93.52	93.52	SAE			s_BAR 9 [13319]	ANDESITE, BASALTIC [13319]				HISTORICAL [13319]					VOL					WR [13319]	56.1	0.84		19.1				3	9.8	5.3	0.02		0.27	4.6	0.1
[13319]	CONVERGENT MARGIN	SUNDA ARC / ANDAMAN ARC / BARREN ISLAND		12.28	12.28	93.52	93.52	SAE			s_BAR 28 [13319]	BASALT, THOLEIITIC [13319]				HISTORICAL [13319]			2005		VOL					WR [13319]	49.4	0.86		21.2				8.4	11	4.3	0.14		0.4	3.5	0.1
[8794]	CONVERGENT MARGIN	SUNDA ARC / SUNDA ARC / JAVA / BESP諩 FORMATION	PACITAN	-7	-7.5	108.5	111	SAE			s_80J83 [8794]	NOT GIVEN [8794]									VOL					WR [8794]													6.4
[8794]	CONVERGENT MARGIN	SUNDA ARC / SUNDA ARC / JAVA	BAYAT	-7	-7.5	108.5	111	SAE			s_BY-48 [8794]	NOT GIVEN [8794]									VOL					WR [8794]	50.9	1.58		14.85				10.08	7.58	5.1	0.18		0.73	3.6	0.19	3.28
[8794]	CONVERGENT MARGIN	SUNDA ARC / SUNDA ARC / JAVA	BAYAT	-7	-7.5	108.5	111	SAE			s_BY-52 [8794]	NOT GIVEN [8794]									VOL					WR [8794]	52.8	1.33		14.8				10.81	6.31	3.03	0.18		1.31	3.06	0.25	3.2
[8794]	CONVERGENT MARGIN	SUNDA ARC / SUNDA ARC / JAVA	PARANGTRITIS	-7	-7.5	108.5	111	SAE			s_PT-57A [8794]	NOT GIVEN [8794]									VOL					WR [8794]	54.7	0.87		16.18				7.87	7.93	3.74	0.21		1.11	3	0.1	2.7
[8794]	CONVERGENT MARGIN	SUNDA ARC / SUNDA ARC / JAVA	KULON PROGO	-7	-7.5	108.5	111	SAE			s_80J102 [8794]	NOT GIVEN [8794]									VOL					WR [8794]													0.95
[8794]	CONVERGENT MARGIN	SUNDA ARC / SUNDA ARC / JAVA	KULON PROGO	-7	-7.5	108.5	111	SAE			s_WP-50D [8794]	NOT GIVEN [8794]									VOL					WR [8794]	59.5	0.62		16.26				5.53	6.78	3.09	0.17		0.99	3.6	0.1	2.55
[8794]	CONVERGENT MARGIN	SUNDA ARC / SUNDA ARC / JAVA	KULON PROGO	-7	-7.5	108.5	111	SAE			s_WP-53 [8794]	NOT GIVEN [8794]									VOL					WR [8794]	51.5	0.67		15.74				6.54	8.27	5.07	0.14		1.04	2.59	0.1	3.99
[8794]	CONVERGENT MARGIN	SUNDA ARC / SUNDA ARC / JAVA	KARANGSAMBUNG	-7	-7.5	108.5	111	SAE			s_KRS-29 [8794]	NOT GIVEN [8794]									VOL					WR [8794]	54.5	0.89		15.02				7.39	7.97	5.24	0.16		0.29	4.15	0.1	3.36
[8794]	CONVERGENT MARGIN	SUNDA ARC / SUNDA ARC / JAVA	KARANGSAMBUNG	-7	-7.5	108.5	111	SAE			s_KRS-30 [8794]	NOT GIVEN [8794]									VOL					WR [8794]	52.5	1.49		15.29				10.02	7.03	4.83	0.22		0.4	4.54	0.2	2.76
[8794]	CONVERGENT MARGIN	SUNDA ARC / SUNDA ARC / JAVA	KARANGSAMBUNG	-7	-7.5	108.5	111	SAE			s_KRS-31A [8794]	NOT GIVEN [8794]									VOL					WR [8794]	58.8	1.4		15.14				6.06	3.98	3.01	0.1		0.37	7.55	0.25	2.67
[8794]	CONVERGENT MARGIN	SUNDA ARC / SUNDA ARC / JAVA	KARANGKOBAR AND BOBOTSARI	-7	-7.5	108.5	111	SAE			s_80J-113 [8794]	NOT GIVEN [8794]									VOL					WR [8794]	51.2	0.8		16.83				9.54	11.1	5.32	0.18		0.39	2.54	0.15	1.31
[8794]	CONVERGENT MARGIN	SUNDA ARC / SUNDA ARC / JAVA	KARANGKOBAR AND BOBOTSARI	-7	-7.5	108.5	111	SAE			s_80J-114 [8794]	NOT GIVEN [8794]									VOL					WR [8794]	50.25	1.4		15.46				10.91	8.99	5.12	0.18		1.2	2.71	0.3	2.47
[8794]	CONVERGENT MARGIN	SUNDA ARC / SUNDA ARC / JAVA	KARANGKOBAR AND BOBOTSARI	-7	-7.5	108.5	111	SAE			s_KRK-33 [8794]	NOT GIVEN [8794]									VOL					WR [8794]	59.1	0.66		17.1				5.65	6.76	2.26	0.14		1.75	3.34	0.15	2.4
[8794]	CONVERGENT MARGIN	SUNDA ARC / SUNDA ARC / JAVA	KARANGKOBAR AND BOBOTSARI	-7	-7.5	108.5	111	SAE			s_KRK-35 [8794]	NOT GIVEN [8794]									VOL					WR [8794]	57.6	0.8		17.2				6.91	6.8	2.72	0.18		1.47	3.35	0.15	1.63
[8794]	CONVERGENT MARGIN	SUNDA ARC / SUNDA ARC / JAVA	KARANGKOBAR AND BOBOTSARI	-7	-7.5	108.5	111	SAE			s_KRK-43 [8794]	NOT GIVEN [8794]									VOL					WR [8794]	50	0.97		16.98				10.01	10.05	4.83	0.18		0.62	2.64	0.1	2.02
[8794]	CONVERGENT MARGIN	SUNDA ARC / SUNDA ARC / JAVA	KARANGKOBAR AND BOBOTSARI	-7	-7.5	108.5	111	SAE			s_KRK-45 [8794]	NOT GIVEN [8794]									VOL					WR [8794]	50.3	0.98		16.75				10.59	9.28	4.65	0.19		0.68	2.4	0.12	1.85
[3059]	CONVERGENT MARGIN	SUNDA ARC / SUNDA ARC		-8	-9	120	125	SAE			s_89UH5B [3059]	NOT GIVEN [3059]									VOL					WR [3059]	48.17
[3059]	CONVERGENT MARGIN	SUNDA ARC / SUNDA ARC		-8	-9	120	125	SAE			s_85UH197 [3059]	NOT GIVEN [3059]									VOL					WR [3059]	49.97
[3059]	CONVERGENT MARGIN	SUNDA ARC / SUNDA ARC		-8	-9	120	125	SAE			s_66554 [3059]	NOT GIVEN [3059]									VOL					WR [3059]	45.19
[3059]	CONVERGENT MARGIN	SUNDA ARC / SUNDA ARC		-8	-9	120	125	SAE			s_66556 [3059]	NOT GIVEN [3059]									VOL					WR [3059]	47.06
[3059]	CONVERGENT MARGIN	SUNDA ARC / SUNDA ARC		-8	-9	120	125	SAE			s_66575 [3059]	NOT GIVEN [3059]									VOL					WR [3059]	45.89
[13600]	CONVERGENT MARGIN	SUNDA ARC / SUNDA ARC / BALI / BATUR		-8.24	-8.24	115.38	115.38	SAE			s_BR2 [13600]	NOT GIVEN [13600]							1904		VOL			F		WR [13600]																0.18
[13600]	CONVERGENT MARGIN	SUNDA ARC / SUNDA ARC / LOMBLEN / LEWOTOLO (SELAT BOLENG)		-8.27	-8.27	123.51	123.51	SAE			s_17-3 [13600]	NOT GIVEN [13600]				HISTORICAL [13600]					VOL			F		WR [13600]																0.08
[2545]	CONVERGENT MARGIN	SUNDA ARC / SUNDA ARC / JAVA / TANGKUBAN PARAHU		-6.8	-6.8	107.53	107.53	SAE			s_71-1142 [2545]	ANDESITE [2545]									VOL					WR [2545]
[13693]	CONVERGENT MARGIN	SUNDA ARC / SUNDA ARC / BALI / AGUNG	STRATOVOLCANO, 1963 ERUPTION, FEB-MARCH	-8.42	-8.42	115.5	115.5	SAE			s_AG 49-1 [13693]	ANDESITE [13693]								VESICULAR [13693]	VOL					WR [13693]	58.36	0.77		17.71		1.98	5.37		7.16	3.47	0.17		1.73	3.4	0.26
[13693]	CONVERGENT MARGIN	SUNDA ARC / SUNDA ARC / BALI / AGUNG	STRATOVOLCANO, 1963 ERUPTION, 15-17 MARCH	-8.42	-8.42	115.5	115.5	SAE			s_AG 23 [13693]	ANDESITE, BASALTIC [13693]								VESICULAR [13693]	VOL					WR [13693]	57.55	0.79		17.89		1.06	6.87		7.58	3.57	0.16		1.56	2.39	0.26
[13693]	CONVERGENT MARGIN	SUNDA ARC / SUNDA ARC / BALI / AGUNG	STRATOVOLCANO, 1963 ERUPTION, 15-17 MARCH	-8.42	-8.42	115.5	115.5	SAE			s_AG 13 [13693]	ANDESITE, BASALTIC [13693]								VESICULAR [13693]	VOL					WR [13693]	57.23	0.83		17.76				7.5	6.66	3.17	0.16		1.57	3.12	0.28
[13693]	CONVERGENT MARGIN	SUNDA ARC / SUNDA ARC / BALI / AGUNG	STRATOVOLCANO, 1963 ERUPTION, 17 MARCH	-8.42	-8.42	115.5	115.5	SAE			s_AG 14 [13693]	ANDESITE, BASALTIC [13693]								VESICULAR [13693]	VOL					WR [13693]	55.27	0.86		17.61				8.04	8.12	4.46	0.18		1.36	3.09	0.27
[13693]	CONVERGENT MARGIN	SUNDA ARC / SUNDA ARC / BALI / AGUNG	STRATOVOLCANO, 1963 ERUPTION, 17 MARCH	-8.42	-8.42	115.5	115.5	SAE			s_AG 43 [13693]	ANDESITE, BASALTIC [13693]								VESICULAR [13693]	VOL					WR [13693]	56.09	0.85		17.75		1.73	6.78		8.19	4.41	0.17		1.41	2.22	0.26
[13693]	CONVERGENT MARGIN	SUNDA ARC / SUNDA ARC / BALI / AGUNG	STRATOVOLCANO, 1963 ERUPTION, 17 MARCH	-8.42	-8.42	115.5	115.5	SAE			s_AG 26 [13693]	ANDESITE, BASALTIC [13693]								VESICULAR [13693]	VOL					WR [13693]	56.17	0.83		17.66				8.13	7.97	4.18	0.17		1.45	2.34	0.26
[13693]	CONVERGENT MARGIN	SUNDA ARC / SUNDA ARC / BALI / AGUNG	STRATOVOLCANO, 1963 ERUPTION, 16 MAY	-8.42	-8.42	115.5	115.5	SAE			s_AG 46 [13693]	ANDESITE, BASALTIC [13693]								VESICULAR [13693]	VOL					WR [13693]	53.8	0.88		17.69				8.74	8.9	4.96	0.18		1.19	2.11	0.26
[13693]	CONVERGENT MARGIN	SUNDA ARC / SUNDA ARC / BALI / AGUNG	STRATOVOLCANO, 1963 ERUPTION, 16 MAY	-8.42	-8.42	115.5	115.5	SAE			s_AG 47-3 [13693]	ANDESITE, BASALTIC [13693]								VESICULAR [13693]	VOL					WR [13693]	54.5	0.9		17.83		2.73	6.42		8.94	5	0.18		1.18	2.01	0.26
[13693]	CONVERGENT MARGIN	SUNDA ARC / SUNDA ARC / BALI / AGUNG	STRATOVOLCANO, 1963 ERUPTION, 16 MAY	-8.42	-8.42	115.5	115.5	SAE			s_AG 48 [13693]	ANDESITE, BASALTIC [13693]								VESICULAR [13693]	VOL					WR [13693]	54.04	0.88		18.01		3.11	5.77		8.85	5.03	0.18		1.16	2.97	0.26
[8794]	CONVERGENT MARGIN	SUNDA ARC / SUNDA ARC / JAVA	BANJAR	-7.5	-7.5	108.6	108.6	SAE			s_80J-117 [8794]	NOT GIVEN [8794]									VOL					WR [8794]	57	0.67		17.2				6.95	6.92	3.15	0.14		1.46	3.09	0.1	2.53
[11443]	CONVERGENT MARGIN	SUNDA ARC / SUNDA ARC / JAVA	N COAST OF E JAVA	-6	-7	112	114	SAE			s_1 [11443]	SCHIST [11443]									MET					WR [11443]													1.59
[11443]	CONVERGENT MARGIN	SUNDA ARC / SUNDA ARC / JAVA	N COAST OF E JAVA	-6	-7	112	114	SAE			s_2 [11443]	GABBRO [11443]									PLU					WR [11443]													0.276
[11443]	CONVERGENT MARGIN	SUNDA ARC / SUNDA ARC / JAVA	N COAST OF E JAVA	-6	-7	112	114	SAE			s_3 [11443]	SILTSTONE [11443]									SED					WR [11443]													2.67
[14416]	CONVERGENT MARGIN	SUNDA ARC / ANDAMAN ARC / BARREN ISLAND		12.28	12.28	93.52	93.52	SAE			s_BA1 [14416]	ANDESITE, BASALTIC [14416]							2006		VOL					WR [14416]	53.11	0.85		19.14		4.83	3.06		10.48	3.75	0.13		0.37	2.81	0.09
[14416]	CONVERGENT MARGIN	SUNDA ARC / ANDAMAN ARC / BARREN ISLAND		12.28	12.28	93.52	93.52	SAE			s_BA2 [14416]	ANDESITE, BASALTIC [14416]							2006		VOL					WR [14416]	54.11	0.82		18.72		3.18	4.51		10.81	3.54	0.12		0.33	2.51	0.07
[14416]	CONVERGENT MARGIN	SUNDA ARC / ANDAMAN ARC / BARREN ISLAND		12.28	12.28	93.52	93.52	SAE			s_BA3/06 [14416]	BASALT [14416]							2006		VOL					WR [14416]	50.51	0.83		21.07		4.01	3.87		10.95	3.77	0.14		0.32	2.66	0.07
[14416]	CONVERGENT MARGIN	SUNDA ARC / ANDAMAN ARC / BARREN ISLAND		12.28	12.28	93.52	93.52	SAE			s_BA4/06 [14416]	BASALT [14416]							2006		VOL					WR [14416]	51.01	0.85		21.26		2.72	5.13		11.19	3.93	0.14		0.39	2.81	0.08
[14416]	CONVERGENT MARGIN	SUNDA ARC / ANDAMAN ARC / BARREN ISLAND		12.28	12.28	93.52	93.52	SAE			s_BA5/06 [14416]	BASALT [14416]							2006		VOL					WR [14416]	51.82	0.84		20.98		4.61	3.33		10.96	4.06	0.13		0.28	2.54	0.08
[14416]	CONVERGENT MARGIN	SUNDA ARC / ANDAMAN ARC / BARREN ISLAND		12.28	12.28	93.52	93.52	SAE			s_BA6/06 [14416]	BASALT [14416]							2006		VOL					WR [14416]	52.01	0.83		21.32		3.98	3.96		11.08	3.69	0.14		0.31	2.32	0.07
[14416]	CONVERGENT MARGIN	SUNDA ARC / ANDAMAN ARC / BARREN ISLAND		12.28	12.28	93.52	93.52	SAE			s_BA7/06 [14416]	BASALT [14416]							2006		VOL					WR [14416]	51.71	0.84		21.32		4.03	3.78		10.92	3.89	0.14		0.35	2.83	0.09
[14416]	CONVERGENT MARGIN	SUNDA ARC / ANDAMAN ARC / BARREN ISLAND		12.28	12.28	93.52	93.52	SAE			s_BA8/06 [14416]	BASALT [14416]							2006		VOL					WR [14416]	51.91	0.85		20.49		3.71	4.14		11.02	3.99	0.14		0.33	2.81	0.08
[14416]	CONVERGENT MARGIN	SUNDA ARC / ANDAMAN ARC / BARREN ISLAND		12.28	12.28	93.52	93.52	SAE			s_R0/05 [14416]	BASALT [14416]							2005		VOL					WR [14416]
[14416]	CONVERGENT MARGIN	SUNDA ARC / ANDAMAN ARC / BARREN ISLAND		12.28	12.28	93.52	93.52	SAE			s_R1/05 [14416]	BASALT [14416]							2005		VOL					WR [14416]
[14416]	CONVERGENT MARGIN	SUNDA ARC / ANDAMAN ARC / BARREN ISLAND		12.28	12.28	93.52	93.52	SAE			s_B1/05 [14416]	BASALT [14416]							2005		VOL					WR [14416]
[14416]	CONVERGENT MARGIN	SUNDA ARC / ANDAMAN ARC / BARREN ISLAND		12.28	12.28	93.52	93.52	SAE			s_B2/05 [14416]	BASALT [14416]							2005		VOL					WR [14416]
[14434]	CONVERGENT MARGIN	SUNDA ARC / SUNDA ARC / SUMBAWA	BATU HIJAU, WEST NUSA TENGGARA PROVINCE, SW SUMBAWA	-8.97	-8.97	116.87	116.87	SAE			s_SBD 123 326 [14434]	SANDSTONE [14434]									SED			S		WR [14434]	54.44	0.7		18.9				8.56	7.9	4.49	0.12		0.11	2.23	0.12
[14434]	CONVERGENT MARGIN	SUNDA ARC / SUNDA ARC / SUMBAWA	TONGOLOKA, WEST NUSA TENGGARA PROVINCE, SW SUMBAWA	-8.97	-8.97	116.87	116.87	SAE			s_98100402 [14434]	NOT GIVEN [14434]									VOL			S		WR [14434]	47.72	0.92		16.72				10.1	9.38	6.5	0.18		0.08	2.34	0.09
[14434]	CONVERGENT MARGIN	SUNDA ARC / SUNDA ARC / SUMBAWA	SEKONGKANG, WEST NUSA TENGGARA PROVINCE, SW SUMBAWA	-8.97	-8.97	116.87	116.87	SAE			s_97092453 [14434]	ANDESITE, HORNBLENDE-PLAGIOCLASE [14434]									VOL			S		WR [14434]	49.96	1.07		19.81				9.7	6.8	5.28	0.22		0.12	2.37	0.13
[14434]	CONVERGENT MARGIN	SUNDA ARC / SUNDA ARC / SUMBAWA	BATU HIJAU, WEST NUSA TENGGARA PROVINCE, SW SUMBAWA	-8.97	-8.97	116.87	116.87	SAE			s_98071101B [14434]	ANDESITE, HORNBLENDE-PLAGIOCLASE [14434]									VOL			S		WR [14434]	53.28	0.85		17.75				8.57	9.15	5.04	0.14		0.09	2.79	0.09
[14434]	CONVERGENT MARGIN	SUNDA ARC / SUNDA ARC / SUMBAWA	GOLDEN RIDGE, WEST NUSA TENGGARA PROVINCE, SW SUMBAWA	-8.97	-8.97	116.87	116.87	SAE			s_SGD 01 275 [14434]	ANDESITE [14434]								PORPHYRITIC [14434]	VOL					WR [14434]	51.89	0.49		16.8				5.41	8.17	2.67	0.2		1.22	2.22	0.19
[14434]	CONVERGENT MARGIN	SUNDA ARC / SUNDA ARC / SUMBAWA	KATALA, WEST NUSA TENGGARA PROVINCE, SW SUMBAWA	-8.97	-8.97	116.87	116.87	SAE			s_97101030 [14434]	DIORITE, QUARTZ [14434]									PLU			S		WR [14434]	58.93	0.58		18.42				5.36	6.48	2.73	0.14		0.8	3.87	0.21
[14434]	CONVERGENT MARGIN	SUNDA ARC / SUNDA ARC / SUMBAWA	SEKONGKANG, WEST NUSA TENGGARA PROVINCE, SW SUMBAWA	-8.97	-8.97	116.87	116.87	SAE			s_97091713 [14434]	GRANODIORITE [14434]									PLU			S		WR [14434]	68.98	0.46		14.08				3.09	2.26	1.35	0.04		2.39	3.73	0.09
[14434]	CONVERGENT MARGIN	SUNDA ARC / SUNDA ARC / SUMBAWA	ARUNG ARA, WEST NUSA TENGGARA PROVINCE, SW SUMBAWA	-8.97	-8.97	116.87	116.87	SAE			s_SRD 02 305 [14434]	TONALITE [14434]								PORPHYRITIC [14434]	PLU			S		WR [14434]	65.86	0.43		15.97				4.03	5.52	2.34	0.11		1.03	3.88	0.37
[14434]	CONVERGENT MARGIN	SUNDA ARC / SUNDA ARC / SUMBAWA	KATALA, WEST NUSA TENGGARA PROVINCE, SW SUMBAWA	-8.97	-8.97	116.87	116.87	SAE			s_97101143 [14434]	TONALITE [14434]								PORPHYRITIC [14434]	PLU			S		WR [14434]	65.87	0.44		15.98				4.45	5.35	2.39	0.13		0.67	3.57	0.15
[14434]	CONVERGENT MARGIN	SUNDA ARC / SUNDA ARC / SUMBAWA	BATU HIJAU, WEST NUSA TENGGARA PROVINCE, SW SUMBAWA	-8.97	-8.97	116.87	116.87	SAE			s_SBD 41 405 [14434]	TONALITE [14434]									PLU			S		WR [14434]	67.76	0.3		16.08				3.17	3.58	1.39	0.05		0.75	5.01	0.2
[14435]	CONVERGENT MARGIN	SUNDA ARC / SUNDA ARC / JAVA / GEDE VOLCANIC COMPLEX	WEST JAVA	-6.71	-6.87	106.92	107.07	SAE			s_G03 [14435]	ANDESITE, BASALTIC [14435]									VOL			F		WR [14435]	55.21	0.9		18.41				7.36	8.79	3.95	0.15		1.37	2.99	0.14
[14435]	CONVERGENT MARGIN	SUNDA ARC / SUNDA ARC / JAVA / GEDE VOLCANIC COMPLEX	WEST JAVA	-6.71	-6.87	106.92	107.07	SAE			s_G04 [14435]	ANDESITE, BASALTIC [14435]									VOL			F		WR [14435]	56.1	0.81		18.83				7.29	8.1	3.63	0.14		1.35	3.01	0.17
[14435]	CONVERGENT MARGIN	SUNDA ARC / SUNDA ARC / JAVA / GEDE VOLCANIC COMPLEX	WEST JAVA	-6.71	-6.87	106.92	107.07	SAE			s_G06 [14435]	ANDESITE, BASALTIC [14435]									VOL			F		WR [14435]	55.54	0.81		20.65				6.5	8.7	2.36	0.14		1.06	3.53	0.22
[14435]	CONVERGENT MARGIN	SUNDA ARC / SUNDA ARC / JAVA / GEDE VOLCANIC COMPLEX	WEST JAVA	-6.71	-6.87	106.92	107.07	SAE			s_G07 [14435]	ANDESITE, BASALTIC [14435]									VOL			F		WR [14435]	56.27	0.83		19.43				7	7.6	2.5	0.16		1.45	3.91	0.24
[14435]	CONVERGENT MARGIN	SUNDA ARC / SUNDA ARC / JAVA / GEDE VOLCANIC COMPLEX	WEST JAVA	-6.71	-6.87	106.92	107.07	SAE			s_G11 [14435]	ANDESITE, BASALTIC [14435]									VOL			F		WR [14435]	56.7	0.81		18.04				7.37	8.08	3.73	0.15		1.41	2.94	0.15
[14435]	CONVERGENT MARGIN	SUNDA ARC / SUNDA ARC / JAVA / GEDE VOLCANIC COMPLEX	WEST JAVA	-6.71	-6.87	106.92	107.07	SAE			s_G14 [14435]	ANDESITE [14435]									VOL			F		WR [14435]	59.03	0.7		17.49				6.24	7.06	2.93	0.14		1.67	3.11	0.14
[14435]	CONVERGENT MARGIN	SUNDA ARC / SUNDA ARC / JAVA / GEDE VOLCANIC COMPLEX	WEST JAVA	-6.71	-6.87	106.92	107.07	SAE			s_G15 [14435]	ANDESITE [14435]									VOL			F		WR [14435]	59.58	0.55		20.55				4.24	7.13	1.24	0.11		1.44	3.51	0.18
[14435]	CONVERGENT MARGIN	SUNDA ARC / SUNDA ARC / JAVA / GEDE VOLCANIC COMPLEX	WEST JAVA	-6.71	-6.87	106.92	107.07	SAE			s_G24 [14435]	ANDESITE, BASALTIC [14435]									VOL			F		WR [14435]	54.87	0.87		18.61				8.48	8.43	3.64	0.19		1.05	3.07	0.23
[14435]	CONVERGENT MARGIN	SUNDA ARC / SUNDA ARC / JAVA / GEDE VOLCANIC COMPLEX	WEST JAVA	-6.71	-6.87	106.92	107.07	SAE			s_G27 [14435]	ANDESITE, BASALTIC [14435]									VOL			F		WR [14435]	52.93	0.95		19.65				8.68	8.97	3.51	0.19		0.89	3.07	0.28
[14435]	CONVERGENT MARGIN	SUNDA ARC / SUNDA ARC / JAVA / GEDE VOLCANIC COMPLEX	WEST JAVA	-6.71	-6.87	106.92	107.07	SAE			s_G29 [14435]	BASALT [14435]									VOL			F		WR [14435]	51.66	0.96		19.33				9.03	9.38	4.59	0.18		0.81	2.82	0.21
[14435]	CONVERGENT MARGIN	SUNDA ARC / SUNDA ARC / JAVA / GEDE VOLCANIC COMPLEX	WEST JAVA	-6.71	-6.87	106.92	107.07	SAE			s_G31 [14435]	ANDESITE, BASALTIC [14435]									VOL			F		WR [14435]	56.06	0.7		21.15				5.98	8.79	2.03	0.14		1.13	3.41	0.2
[14435]	CONVERGENT MARGIN	SUNDA ARC / SUNDA ARC / JAVA / GEDE VOLCANIC COMPLEX	WEST JAVA	-6.71	-6.87	106.92	107.07	SAE			s_G32 [14435]	ANDESITE, BASALTIC [14435]									VOL			F		WR [14435]	54.33	0.79		19.63				7.84	8.61	2.93	0.19		1	3.28	0.29
[14435]	CONVERGENT MARGIN	SUNDA ARC / SUNDA ARC / JAVA / GEDE VOLCANIC COMPLEX	WEST JAVA	-6.71	-6.87	106.92	107.07	SAE			s_G36B [14435]	ANDESITE, BASALTIC [14435]									VOL			F		WR [14435]	54.81	0.9		18.63				7.46	8.91	4.11	0.15		1.32	2.93	0.14
[14435]	CONVERGENT MARGIN	SUNDA ARC / SUNDA ARC / JAVA / GEDE VOLCANIC COMPLEX	WEST JAVA	-6.71	-6.87	106.92	107.07	SAE			s_G37A [14435]	ANDESITE, BASALTIC [14435]									VOL			F		WR [14435]	56.17	0.72		20.91				5.86	8.53	2.03	0.13		1.38	3.28	0.18
[14435]	CONVERGENT MARGIN	SUNDA ARC / SUNDA ARC / JAVA / GEDE VOLCANIC COMPLEX	WEST JAVA	-6.71	-6.87	106.92	107.07	SAE			s_G38 [14435]	ANDESITE, BASALTIC [14435]									VOL			F		WR [14435]	55.36	0.85		18.76				7.75	7.67	3.33	0.17		1.14	3.08	0.19
[14435]	CONVERGENT MARGIN	SUNDA ARC / SUNDA ARC / JAVA / GEDE VOLCANIC COMPLEX	WEST JAVA	-6.71	-6.87	106.92	107.07	SAE			s_G39 [14435]	ANDESITE [14435]									VOL			F		WR [14435]	62.01	0.64		17.46				5.52	6.22	2.52	0.13		1.84	3.37	0.15
[14435]	CONVERGENT MARGIN	SUNDA ARC / SUNDA ARC / JAVA / GEDE VOLCANIC COMPLEX	WEST JAVA	-6.71	-6.87	106.92	107.07	SAE			s_G41 [14435]	ANDESITE, BASALTIC [14435]									VOL			F		WR [14435]	54.45	0.81		20.04				7.17	8.99	3.21	0.15		1.25	3.09	0.16
[14435]	CONVERGENT MARGIN	SUNDA ARC / SUNDA ARC / JAVA / GEDE VOLCANIC COMPLEX	WEST JAVA	-6.71	-6.87	106.92	107.07	SAE			s_G43 [14435]	ANDESITE, BASALTIC [14435]									VOL			F		WR [14435]	55.59	0.79		19.09				7.21	8.44	3.59	0.15		1.31	2.98	0.16
[14435]	CONVERGENT MARGIN	SUNDA ARC / SUNDA ARC / JAVA / GEDE VOLCANIC COMPLEX	WEST JAVA	-6.71	-6.87	106.92	107.07	SAE			s_G45 [14435]	ANDESITE [14435]									VOL			F		WR [14435]	57.56	0.73		19.32				6.52	7.98	2.72	0.14		1.38	3.16	0.18
[14435]	CONVERGENT MARGIN	SUNDA ARC / SUNDA ARC / JAVA / GEDE VOLCANIC COMPLEX	WEST JAVA	-6.71	-6.87	106.92	107.07	SAE			s_G47 [14435]	ANDESITE [14435]									VOL			F		WR [14435]	58.9	0.78		17.95				6.59	6.94	2.75	0.14		1.37	3.31	0.2
[14435]	CONVERGENT MARGIN	SUNDA ARC / SUNDA ARC / JAVA / GEDE VOLCANIC COMPLEX	WEST JAVA	-6.71	-6.87	106.92	107.07	SAE			s_G48 [14435]	ANDESITE, BASALTIC [14435]									VOL			F		WR [14435]	54.76	0.91		18.79				8.17	7.74	3.69	0.17		1.13	2.89	0.18
[14435]	CONVERGENT MARGIN	SUNDA ARC / SUNDA ARC / JAVA / GEDE VOLCANIC COMPLEX	WEST JAVA	-6.71	-6.87	106.92	107.07	SAE			s_G53 [14435]	ANDESITE [14435]									VOL			F		WR [14435]	58.94	0.76		17.17				6.42	6.68	3.02	0.15		1.98	3.33	0.14
[14435]	CONVERGENT MARGIN	SUNDA ARC / SUNDA ARC / JAVA / GEDE VOLCANIC COMPLEX	WEST JAVA	-6.71	-6.87	106.92	107.07	SAE			s_G54 [14435]	ANDESITE [14435]									VOL			F		WR [14435]	58.17	0.73		17.84				6.79	6.62	2.84	0.15		1.87	3.45	0.22
[14435]	CONVERGENT MARGIN	SUNDA ARC / SUNDA ARC / JAVA / GEDE VOLCANIC COMPLEX	WEST JAVA	-6.71	-6.87	106.92	107.07	SAE			s_G57 [14435]	ANDESITE [14435]									VOL			F		WR [14435]	60.77	0.79		17.3				5.94	6.82	2.41	0.13		1.35	2.64	0.13
[14435]	CONVERGENT MARGIN	SUNDA ARC / SUNDA ARC / JAVA / GEDE VOLCANIC COMPLEX	WEST JAVA	-6.71	-6.87	106.92	107.07	SAE			s_G58 [14435]	ANDESITE [14435]									VOL			F		WR [14435]	60.69	0.8		17.11				5.8	6.52	2.71	0.09		1.33	2.54	0.13
[14459]	CONVERGENT MARGIN	SUNDA ARC / SUNDA ARC / JAVA / MERAPI		-7.533	-7.533	110.433	110.433	SAE			s_98-52 [14459]	ANDESITE, BASALTIC [14459]									VOL					WR [14459]	55.58	0.72		19.42				7.69	8.26	2.25	0.19		2.15	3.46	0.3
[14459]	CONVERGENT MARGIN	SUNDA ARC / SUNDA ARC / JAVA / MERAPI		-7.533	-7.533	110.433	110.433	SAE			s_99-135 [14459]	ANDESITE, BASALTIC [14459]									VOL					WR [14459]	55.29	0.74		19.93				7.81	8.2	2.13	0.18		1.99	3.41	0.34
[14459]	CONVERGENT MARGIN	SUNDA ARC / SUNDA ARC / JAVA / MERAPI		-7.533	-7.533	110.433	110.433	SAE			s_99-163 [14459]	ANDESITE, BASALTIC [14459]									VOL					WR [14459]	55.29	0.74		19.11				7.88	8.38	2.25	0.2		2.13	3.5	0.31
[14626]	CONVERGENT MARGIN	SUNDA ARC / SUNDA ARC / JAVA / KAWAH I(D)JEN		-7.8	-8	114	114.5	SAE			s_KV99-822 [14626]	ANDESITE, BASALTIC [14626]							1999		VOL			F		WR [14626]	56.5	0.75		19.88				6.29	7.29	2.42	0.13		2.1	3.63	0.24
[14626]	CONVERGENT MARGIN	SUNDA ARC / SUNDA ARC / JAVA / KAWAH I(D)JEN		-7.8	-8	114	114.5	SAE			s_KV99-825 [14626]	BASALT [14626]							1999		VOL			F		WR [14626]	50.69	1.1		19.77				9.42	9.37	3.79	0.16		1.18	3.1	0.31
[14626]	CONVERGENT MARGIN	SUNDA ARC / SUNDA ARC / JAVA / KAWAH I(D)JEN		-7.8	-8	114	114.5	SAE			s_KV99-826 [14626]	ANDESITE, BASALTIC [14626]							1999		VOL			F		WR [14626]	52.26	1.04		19.92				8.51	9.24	3.16	0.18		1.36	3.04	0.28
[14626]	CONVERGENT MARGIN	SUNDA ARC / SUNDA ARC / JAVA / KAWAH I(D)JEN		-7.8	-8	114	114.5	SAE			s_KV99-827 [14626]	BASALT [14626]							1999		VOL			F		WR [14626]	51.6	1.1		19.85				8.72	9.48	3.2	0.17		1.34	3.23	0.29
[14626]	CONVERGENT MARGIN	SUNDA ARC / SUNDA ARC / JAVA / KAWAH I(D)JEN		-7.8	-8	114	114.5	SAE			s_KV99-844 [14626]	DACITE [14626]							1999		VOL			F		WR [14626]	64.49	0.5		17.49				3.65	4.19	1.13	0.09		3.81	4.05	0.11
[14626]	CONVERGENT MARGIN	SUNDA ARC / SUNDA ARC / JAVA / KAWAH I(D)JEN		-7.8	-8	114	114.5	SAE			s_KV99-844B [14626]	ANDESITE, BASALTIC [14626]							1999		VOL			F		WR [14626]	56.87	0.76		17.88				7.01	7.16	3.57	0.14		2.35	3.25	0.17
[14626]	CONVERGENT MARGIN	SUNDA ARC / SUNDA ARC / JAVA / KAWAH I(D)JEN		-7.8	-8	114	114.5	SAE			s_KV99-883 [14626]	BASALT [14626]							1999		VOL			F		WR [14626]	51.67	1.11		20				8.8	9.59	3.06	0.17		1.12	3.18	0.29
[14626]	CONVERGENT MARGIN	SUNDA ARC / SUNDA ARC / JAVA / KAWAH I(D)JEN		-7.8	-8	114	114.5	SAE			s_KV99-884 [14626]	ANDESITE [14626]							1999		VOL			F		WR [14626]	57.51	0.86		17.52				7.25	6.37	2.95	0.15		2.74	3.58	0.19
[14626]	CONVERGENT MARGIN	SUNDA ARC / SUNDA ARC / JAVA / KAWAH I(D)JEN		-7.8	-8	114	114.5	SAE			s_KV99-017 [14626]	ANDESITE [14626]							1999		VOL			F		WR [14626]	58.86	0.79		17.17				6.73	6.41	2.85	0.15		2.55	3.5	0.18
[14626]	CONVERGENT MARGIN	SUNDA ARC / SUNDA ARC / JAVA / KAWAH I(D)JEN		-7.8	-8	114	114.5	SAE			s_KV99-020 [14626]	BASALT [14626]							1999		VOL			F		WR [14626]	50.38	1.02		18.75				9.88	9.72	4.51	0.19		1.14	3.06	0.22
[14626]	CONVERGENT MARGIN	SUNDA ARC / SUNDA ARC / JAVA / KAWAH I(D)JEN		-7.8	-8	114	114.5	SAE			s_KV99-030 [14626]	BASALT [14626]							1999		VOL			F		WR [14626]	50.82	0.94		20.19				8.89	9.83	3.73	0.17		1.17	3	0.22
[14626]	CONVERGENT MARGIN	SUNDA ARC / SUNDA ARC / JAVA / KAWAH I(D)JEN		-7.8	-8	114	114.5	SAE			s_KV99-032 [14626]	BASALT [14626]							1999		VOL			F		WR [14626]	50.67	0.95		20.3				8.87	9.99	3.66	0.18		1.18	2.95	0.21
[14626]	CONVERGENT MARGIN	SUNDA ARC / SUNDA ARC / JAVA / KAWAH I(D)JEN		-7.8	-8	114	114.5	SAE			s_KV99-035 [14626]	ANDESITE, BASALTIC [14626]							1999		VOL			F		WR [14626]	52.06	0.94		20.3				8.27	9.32	3.11	0.17		1.24	3.38	0.25
[14626]	CONVERGENT MARGIN	SUNDA ARC / SUNDA ARC / JAVA / KAWAH I(D)JEN		-7.8	-8	114	114.5	SAE			s_KV99-058 [14626]	BASALT [14626]							1999		VOL			F		WR [14626]	50.58	0.96		18.77				10	9.01	5.01	0.19		1.21	2.86	0.25
[14626]	CONVERGENT MARGIN	SUNDA ARC / SUNDA ARC / JAVA / KAWAH I(D)JEN		-7.8	-8	114	114.5	SAE			s_KV99-075 [14626]	ANDESITE [14626]							1999		VOL			F		WR [14626]	59	0.75		17.31				6.73	6.24	2.74	0.15		2.65	3.41	0.2
[14626]	CONVERGENT MARGIN	SUNDA ARC / SUNDA ARC / JAVA / KAWAH I(D)JEN		-7.8	-8	114	114.5	SAE			s_KV07-501 [14626]	BASALT [14626]							2007		VOL			F		WR [14626]	51.2	1.01		19.54				10.06	9.64	4.44	0.18		1.1	3.02	0.21
[14626]	CONVERGENT MARGIN	SUNDA ARC / SUNDA ARC / JAVA / KAWAH I(D)JEN		-7.8	-8	114	114.5	SAE			s_KV08-501A [14626]	ANDESITE [14626]							2008		VOL			F		WR [14626]	59.68	0.73		17.18				6.27	5.63	2.58	0.15		3.15	3.79	0.18
[14626]	CONVERGENT MARGIN	SUNDA ARC / SUNDA ARC / JAVA / KAWAH I(D)JEN		-7.8	-8	114	114.5	SAE			s_KV08-501B [14626]	DACITE [14626]							2008		VOL			F		GL [14626]	67.5	0.67		14.81				3.86	2.19	0.72	0.08		5.23	3.96	0.18
[14626]	CONVERGENT MARGIN	SUNDA ARC / SUNDA ARC / JAVA / KAWAH I(D)JEN		-7.8	-8	114	114.5	SAE			s_KV08-501B [14626]	RHYOLITE [14626]							2008		VOL			F		GL [14626]	70.53	0.53		14.62				2.91	1.17	0.35	0.06		5.77	4.06	0.09
[14626]	CONVERGENT MARGIN	SUNDA ARC / SUNDA ARC / JAVA / KAWAH I(D)JEN		-7.8	-8	114	114.5	SAE			s_KV08-702 [14626]	RHYOLITE [14626]							2008		VOL			E		GL [14626]	71.17	0.58		14.35				2.84	1.28	0.38	0.06		6	3.8	0.09
[14626]	CONVERGENT MARGIN	SUNDA ARC / SUNDA ARC / JAVA / KAWAH I(D)JEN		-7.8	-8	114	114.5	SAE			s_KV99-879 [14626]	NOT GIVEN [14626]							1999		VOL			E		WR [14626]	58.7	0.64		15.57				4.58	4.46	1.57	0.04		3.19	3.65	0.09
[14626]	CONVERGENT MARGIN	SUNDA ARC / SUNDA ARC / JAVA / KAWAH I(D)JEN		-7.8	-8	114	114.5	SAE			s_KV99-880 [14626]	NOT GIVEN [14626]							1999		VOL			E		WR [14626]	59.95	0.74		16.56				6.24	5.87	2.68	0.14		2.98	3.6	0.18
[14626]	CONVERGENT MARGIN	SUNDA ARC / SUNDA ARC / JAVA / KAWAH I(D)JEN		-7.8	-8	114	114.5	SAE			s_KV99-882 [14626]	NOT GIVEN [14626]							1999		VOL			E		WR [14626]	60.57	1.51		24.94				5.19	0.23	0.03	0		5.38	0.91	0.56
[14626]	CONVERGENT MARGIN	SUNDA ARC / SUNDA ARC / JAVA / KAWAH I(D)JEN		-7.8	-8	114	114.5	SAE			s_KV99-854 [14626]	NOT GIVEN [14626]							1999		VOL			E		WR [14626]	83.72	0.62		12.14				0.09	0.03	0.1	0		2.51	0.61	0.12
[14626]	CONVERGENT MARGIN	SUNDA ARC / SUNDA ARC / JAVA / KAWAH I(D)JEN		-7.8	-8	114	114.5	SAE			s_KV07-001 [14626]	NOT GIVEN [14626]							2007		VOL			E		WR [14626]		0.66		15.71				1.27	4.1	0.89	0.02		3.69	3.82	0.03
[14626]	CONVERGENT MARGIN	SUNDA ARC / SUNDA ARC / JAVA / KAWAH I(D)JEN		-7.8	-8	114	114.5	SAE			s_KV07-609 [14626]	NOT GIVEN [14626]							2007		VOL			E		WR [14626]		0.65		16.29				5.64	4.42	1.91	0.13		3.29	3.88	0.13
[14626]	CONVERGENT MARGIN	SUNDA ARC / SUNDA ARC / JAVA / KAWAH I(D)JEN		-7.8	-8	114	114.5	SAE			s_KV07-611 [14626]	NOT GIVEN [14626]							2007		VOL			E		WR [14626]		0.66		14.87				3.59	5.09	0.55	0.02		3.11	3.63	0.07
[14626]	CONVERGENT MARGIN	SUNDA ARC / SUNDA ARC / JAVA / KAWAH I(D)JEN		-7.8	-8	114	114.5	SAE			s_KV99-801 [14626]	NOT GIVEN [14626]							1999		VOL			E		WR [14626]	69.06	0.97		11.58				4.27	7.39	0.84	0.05		2.77	2.46	0.07
[14626]	CONVERGENT MARGIN	SUNDA ARC / SUNDA ARC / JAVA / KAWAH I(D)JEN		-7.8	-8	114	114.5	SAE			s_KV99-802A [14626]	NOT GIVEN [14626]							1999		VOL			E		WR [14626]	77.47	0.93		7.36				4.99	2.89	1.14	0.07		2.98	1.43	0.13
[14626]	CONVERGENT MARGIN	SUNDA ARC / SUNDA ARC / JAVA / KAWAH I(D)JEN		-7.8	-8	114	114.5	SAE			s_KV99-802B [14626]	NOT GIVEN [14626]							1999		VOL			E		WR [14626]	91.04	1.16		2.32				2.83	0.25	0.42	0.03		1.26	0.28	0.02
[14626]	CONVERGENT MARGIN	SUNDA ARC / SUNDA ARC / JAVA / KAWAH I(D)JEN		-7.8	-8	114	114.5	SAE			s_KV99-803 [14626]	NOT GIVEN [14626]							1999		VOL			E		WR [14626]	72.09	0.81		11.04				4.51	2.91	1.98	0.09		3.28	2.49	0.23
[14626]	CONVERGENT MARGIN	SUNDA ARC / SUNDA ARC / JAVA / KAWAH I(D)JEN		-7.8	-8	114	114.5	SAE			s_KV99-805 [14626]	NOT GIVEN [14626]							1999		VOL			E		WR [14626]	85.02	0.6		6.04				1.57	1.03	1.17	0.05		2.94	1.18	0.14
[14626]	CONVERGENT MARGIN	SUNDA ARC / SUNDA ARC / JAVA / KAWAH I(D)JEN		-7.8	-8	114	114.5	SAE			s_KV99-806 [14626]	NOT GIVEN [14626]							1999		VOL			E		WR [14626]	72.33	1.14		10.18				6.1	2.53	1.51	0.08		3.21	2.06	0.12
[14626]	CONVERGENT MARGIN	SUNDA ARC / SUNDA ARC / JAVA / KAWAH I(D)JEN		-7.8	-8	114	114.5	SAE			s_KV99-808 [14626]	NOT GIVEN [14626]							1999		VOL			E		WR [14626]	61.15	0.8		16.05				7	5.32	2.59	0.15		2.69	3.25	0.16
[14626]	CONVERGENT MARGIN	SUNDA ARC / SUNDA ARC / JAVA / KAWAH I(D)JEN		-7.8	-8	114	114.5	SAE			s_KV99-811 [14626]	NOT GIVEN [14626]							1999		VOL			E		WR [14626]	87.3	1.19		4.56				2.63	0.57	0.57	0.03		2.22	0.53	0.04
[14626]	CONVERGENT MARGIN	SUNDA ARC / SUNDA ARC / JAVA / KAWAH I(D)JEN		-7.8	-8	114	114.5	SAE			s_KV07-704 [14626]	NOT GIVEN [14626]							2007		VOL			E		WR [14626]		0.57		4.05				1.67	0.71	1.26	0.07		1.99	0.75	0.09
[14626]	CONVERGENT MARGIN	SUNDA ARC / SUNDA ARC / JAVA / KAWAH I(D)JEN		-7.8	-8	114	114.5	SAE			s_KV07-705 [14626]	NOT GIVEN [14626]							2007		VOL			E		WR [14626]		0.53		4.02				1.56	0.69	1.19	0.06		2.05	0.72	0.21
[14626]	CONVERGENT MARGIN	SUNDA ARC / SUNDA ARC / JAVA / KAWAH I(D)JEN		-7.8	-8	114	114.5	SAE			s_KV07-706 [14626]	NOT GIVEN [14626]							2007		VOL			E		WR [14626]		0.43		12.9				3.28	5.49	1.96	0.1		2.58	2.9	0.08
[14626]	CONVERGENT MARGIN	SUNDA ARC / SUNDA ARC / JAVA / KAWAH I(D)JEN		-7.8	-8	114	114.5	SAE			s_KV07-708 [14626]	NOT GIVEN [14626]							2007		VOL			E		WR [14626]		0.71		15.34				5.89	6.23	2.39	0.14		2.7	3.29	0.17
[14626]	CONVERGENT MARGIN	SUNDA ARC / SUNDA ARC / JAVA / KAWAH I(D)JEN		-7.8	-8	114	114.5	SAE			s_KV07-709 [14626]	NOT GIVEN [14626]							2007		VOL			E		WR [14626]		0.65		10.89				3.18	2.79	1.87	0.09		2.98	2.47	0.2
[14626]	CONVERGENT MARGIN	SUNDA ARC / SUNDA ARC / JAVA / KAWAH I(D)JEN		-7.8	-8	114	114.5	SAE			s_KV07-710 [14626]	NOT GIVEN [14626]							2007		VOL			E		WR [14626]		0.69		12.99				6.2	4.07	2.21	0.12		2.91	2.89	0.16
[14626]	CONVERGENT MARGIN	SUNDA ARC / SUNDA ARC / JAVA / KAWAH I(D)JEN		-7.8	-8	114	114.5	SAE			s_KV07-502 [14626]	NOT GIVEN [14626]							2007		VOL			E		WR [14626]		1.53		3.16				3.05	0.48	0.33	0.04		0.89	0.45	0.28
[14626]	CONVERGENT MARGIN	SUNDA ARC / SUNDA ARC / JAVA / KAWAH I(D)JEN		-7.8	-8	114	114.5	SAE			s_KV07-503 [14626]	NOT GIVEN [14626]							2007		VOL			E		WR [14626]		0.66		0.96				0.49	0.94	0.04	0		0.16	0.09	0.34
[14626]	CONVERGENT MARGIN	SUNDA ARC / SUNDA ARC / JAVA / KAWAH I(D)JEN		-7.8	-8	114	114.5	SAE			s_KV07-504 [14626]	NOT GIVEN [14626]							2007		VOL			E		WR [14626]		0.16		0.74				0.1		0.02	0		0.13	0.08	0.05
[14626]	CONVERGENT MARGIN	SUNDA ARC / SUNDA ARC / JAVA / KAWAH I(D)JEN		-7.8	-8	114	114.5	SAE			s_KV99-850 [14626]	NOT GIVEN [14626]							1999		VOL			E		WR [14626]	84.41	0.92		2.36				1.24	9.38	0.14	0.01		0.62	0.26	0.46
[14626]	CONVERGENT MARGIN	SUNDA ARC / SUNDA ARC / JAVA / KAWAH I(D)JEN		-7.8	-8	114	114.5	SAE			s_KV99-851 [14626]	NOT GIVEN [14626]							1999		VOL			E		WR [14626]	94.42	1.03		2.22				1.13	0.29	0.12	0.01		0.34	0.18	0.04
[14626]	CONVERGENT MARGIN	SUNDA ARC / SUNDA ARC / JAVA / KAWAH I(D)JEN		-7.8	-8	114	114.5	SAE			s_KV99-852 [14626]	NOT GIVEN [14626]							1999		VOL			E		WR [14626]	84.44	0.76		3.64				0.72	7.11	0.7	0.01		1.62	0.79	0.01
[14626]	CONVERGENT MARGIN	SUNDA ARC / SUNDA ARC / JAVA / KAWAH I(D)JEN		-7.8	-8	114	114.5	SAE			s_KV99-853R [14626]	NOT GIVEN [14626]							1999		VOL			E		WR [14626]	76.38	0.32		12.6				0.57	2.03	0.28	0.01		4.27	3.33	0.04
[14626]	CONVERGENT MARGIN	SUNDA ARC / SUNDA ARC / JAVA / KAWAH I(D)JEN		-7.8	-8	114	114.5	SAE			s_KV99-853W [14626]	NOT GIVEN [14626]							1999		VOL			E		WR [14626]	79.68	0.19		10.95				0.45	1.35	0.21	0.01		4.05	2.92	0.04
[14626]	CONVERGENT MARGIN	SUNDA ARC / SUNDA ARC / JAVA / KAWAH I(D)JEN		-7.8	-8	114	114.5	SAE			s_KV07-507 [14626]	NOT GIVEN [14626]							2007		VOL			E		WR [14626]		0.24		5.25				0.54	5.91	0.23	0.02		1.88	1.25	0.02
[14626]	CONVERGENT MARGIN	SUNDA ARC / SUNDA ARC / JAVA / KAWAH I(D)JEN		-7.8	-8	114	114.5	SAE			s_KV07-508 [14626]	NOT GIVEN [14626]							2007		VOL			E		WR [14626]		0.42		10.96				1.3	7.69	0.59	0.03		3.13	2.73	0.09
[14827]	CONVERGENT MARGIN	SUNDA ARC / ANDAMAN ARC / BARREN ISLAND	SE OF BARREN ISLAND	12.0961	12.0961	94.0883	94.0883	SAQ	-2000	-2000	s_ASH -LAYER-1, 53-57 CM [14827]	NOT GIVEN [14827]									VOL					WR [14827]
[14827]	CONVERGENT MARGIN	SUNDA ARC / ANDAMAN ARC / BARREN ISLAND	SE OF BARREN ISLAND	12.0961	12.0961	94.0883	94.0883	SAQ	-2000	-2000	s_ASH -LAYER-2, 73-75 CM [14827]	NOT GIVEN [14827]									VOL					WR [14827]
[14827]	CONVERGENT MARGIN	SUNDA ARC / ANDAMAN ARC / BARREN ISLAND	SE OF BARREN ISLAND	12.0961	12.0961	94.0883	94.0883	SAQ	-2000	-2000	s_ASH -LAYER-3, 90-94 CM [14827]	NOT GIVEN [14827]									VOL					WR [14827]
[14827]	CONVERGENT MARGIN	SUNDA ARC / ANDAMAN ARC / BARREN ISLAND	SE OF BARREN ISLAND	12.0961	12.0961	94.0883	94.0883	SAQ	-2000	-2000	s_ASH -LAYER-4, 109-112 CM [14827]	NOT GIVEN [14827]									VOL					WR [14827]
[14827]	CONVERGENT MARGIN	SUNDA ARC / ANDAMAN ARC / BARREN ISLAND	SE OF BARREN ISLAND	12.0961	12.0961	94.0883	94.0883	SAQ	-2000	-2000	s_ASH -LAYER-5, 302-321 CM [14827]	NOT GIVEN [14827]									VOL					WR [14827]
[14827]	CONVERGENT MARGIN	SUNDA ARC / ANDAMAN ARC / BARREN ISLAND	SE OF BARREN ISLAND	12.0961	12.0961	94.0883	94.0883	SAQ	-2000	-2000	s_ASH -LAYER-6, 372-377 CM [14827]	NOT GIVEN [14827]									VOL					WR [14827]
[14827]	CONVERGENT MARGIN	SUNDA ARC / ANDAMAN ARC / BARREN ISLAND	SE OF BARREN ISLAND	12.0961	12.0961	94.0883	94.0883	SAQ	-2000	-2000	s_ASH -LAYER-7, 380-387 CM [14827]	NOT GIVEN [14827]									VOL					WR [14827]
[14827]	CONVERGENT MARGIN	SUNDA ARC / ANDAMAN ARC / BARREN ISLAND	ASH DEPOSITS	12.2778	12.2778	93.8583	93.8583	SAE			s_BI-07-TL-01 [14827]	NOT GIVEN [14827]									VOL					WR [14827]
[14827]	CONVERGENT MARGIN	SUNDA ARC / ANDAMAN ARC / BARREN ISLAND	ASH DEPOSITS	12.2778	12.2778	93.8583	93.8583	SAE			s_BI-07-TL-02 [14827]	NOT GIVEN [14827]									VOL					WR [14827]
[14827]	CONVERGENT MARGIN	SUNDA ARC / ANDAMAN ARC / BARREN ISLAND	ASH DEPOSITS	12.2778	12.2778	93.8583	93.8583	SAE			s_BI-07-TL-03 [14827]	NOT GIVEN [14827]									VOL					WR [14827]
[14827]	CONVERGENT MARGIN	SUNDA ARC / ANDAMAN ARC / BARREN ISLAND	ASH DEPOSITS	12.2778	12.2778	93.8583	93.8583	SAE			s_BI-07-TL-04 [14827]	NOT GIVEN [14827]									VOL					WR [14827]
[14827]	CONVERGENT MARGIN	SUNDA ARC / ANDAMAN ARC / BARREN ISLAND	ASH DEPOSITS	12.2778	12.2778	93.8583	93.8583	SAE			s_BI-07-TL-05 [14827]	NOT GIVEN [14827]									VOL					WR [14827]
[14827]	CONVERGENT MARGIN	SUNDA ARC / ANDAMAN ARC / BARREN ISLAND	ASH DEPOSITS	12.2778	12.2778	93.8583	93.8583	SAE			s_BI-07-TL-06 [14827]	NOT GIVEN [14827]									VOL					WR [14827]
[14827]	CONVERGENT MARGIN	SUNDA ARC / ANDAMAN ARC / BARREN ISLAND	ASH DEPOSITS	12.2778	12.2778	93.8583	93.8583	SAE			s_BI-07-06 [14827]	NOT GIVEN [14827]									VOL					WR [14827]
[14827]	CONVERGENT MARGIN	SUNDA ARC / ANDAMAN ARC / BARREN ISLAND	ASH DEPOSITS	12.2778	12.2778	93.8583	93.8583	SAE			s_BI-08-TL-01 [14827]	NOT GIVEN [14827]									VOL					WR [14827]
[14827]	CONVERGENT MARGIN	SUNDA ARC / ANDAMAN ARC / BARREN ISLAND	ASH DEPOSITS	12.2778	12.2778	93.8583	93.8583	SAE			s_BI-08-TL-02 [14827]	NOT GIVEN [14827]									VOL					WR [14827]
[14827]	CONVERGENT MARGIN	SUNDA ARC / ANDAMAN ARC / BARREN ISLAND	ASH DEPOSITS	12.2778	12.2778	93.8583	93.8583	SAE			s_BI-09-02 [14827]	NOT GIVEN [14827]									VOL					WR [14827]
[14827]	CONVERGENT MARGIN	SUNDA ARC / ANDAMAN ARC / NARCONDAM ISLAND / NARCONDAM	NNE OF BARREN ISLAND	13.42	13.42	94.27	94.27	SAE			s_NCI-09-09 [14827]	NOT GIVEN [14827]									VOL					WR [14827]
[14827]	CONVERGENT MARGIN	SUNDA ARC / ANDAMAN ARC / NARCONDAM ISLAND / NARCONDAM	NNE OF BARREN ISLAND	13.42	13.42	94.27	94.27	SAE			s_NCI-09-19 [14827]	NOT GIVEN [14827]									VOL					WR [14827]
[14971]	CONVERGENT MARGIN	SUNDA ARC / SUNDA ARC / SUMATRA / TOBA	YOUNGEST TOBA TUFF (YTT)	2.3	2.9	98.5	99.2	SAE			s_89A2 [14971]	NOT GIVEN [14971]	74000 [14971]	74000 [14971]		QUATERNARY [14971]					VOL					WR [14971]	71.5	0.51		14.56				3.11	2.54	0.78	0.08		3.53	3.01	0.03
[14956]	CONVERGENT MARGIN	SUNDA ARC / SUNDA ARC / SUMATRA / TOBA	YOUNGEST TOBA TUFF (YTT)	2.3	2.9	98.5	99.2	SAE			s_23A4 [14956]	NOT GIVEN [14956]	74000 [14956]	74000 [14956]		QUATERNARY [14956]					VOL					WR [14956]	74.98	0.19		13.3				1.86	1.62	0.44	0.07		4.54	2.97	0.02
[14956]	CONVERGENT MARGIN	SUNDA ARC / SUNDA ARC / SUMATRA / TOBA	YOUNGEST TOBA TUFF (YTT)	2.3	2.9	98.5	99.2	SAE			s_23A4 [14956]	NOT GIVEN [14956]	74000 [14956]	74000 [14956]		QUATERNARY [14956]					VOL					WR [14956]	76.13	0.06		12.76				1.13	0.61	0.05	0.06		5.52	3.67	0.01	4.98							0.16
[14956]	CONVERGENT MARGIN	SUNDA ARC / SUNDA ARC / SUMATRA / TOBA	YOUNGEST TOBA TUFF (YTT)	2.3	2.9	98.5	99.2	SAE			s_23A4 [14956]	NOT GIVEN [14956]	74000 [14956]	74000 [14956]		QUATERNARY [14956]					VOL					WR [14956]	77.01	0.09		12.52				0.92	0.87	0.07	0.12		5.23	3.17	0.01
[14956]	CONVERGENT MARGIN	SUNDA ARC / SUNDA ARC / SUMATRA / TOBA	YOUNGEST TOBA TUFF (YTT)	2.3	2.9	98.5	99.2	SAE			s_12A1 [14956]	NOT GIVEN [14956]	74000 [14956]	74000 [14956]		QUATERNARY [14956]					VOL					WR [14956]	71.99	0.27		15.92				2.5	2.08	0.48	0.08		3.85	2.8	0.03
[14956]	CONVERGENT MARGIN	SUNDA ARC / SUNDA ARC / SUMATRA / TOBA	YOUNGEST TOBA TUFF (YTT)	2.3	2.9	98.5	99.2	SAE			s_12A1 [14956]	NOT GIVEN [14956]	74000 [14956]	74000 [14956]		QUATERNARY [14956]					VOL					WR [14956]	76.58	0.07		12.38				1.01	0.73	0.06	0.08		5.31	3.77	0.01	4.75							0.14
[14956]	CONVERGENT MARGIN	SUNDA ARC / SUNDA ARC / SUMATRA / TOBA	YOUNGEST TOBA TUFF (YTT)	2.3	2.9	98.5	99.2	SAE			s_12A1 [14956]	NOT GIVEN [14956]	74000 [14956]	74000 [14956]		QUATERNARY [14956]					VOL					WR [14956]	76.88	0.09		12.56				0.91	0.95	0.07	0.09		5.23	3.21	0.01
[14956]	CONVERGENT MARGIN	SUNDA ARC / SUNDA ARC / SUMATRA / TOBA	YOUNGEST TOBA TUFF (YTT)	2.3	2.9	98.5	99.2	SAE			s_21A4 [14956]	NOT GIVEN [14956]	74000 [14956]	74000 [14956]		QUATERNARY [14956]					VOL					WR [14956]	70.18	0.41		15.67				3.3	2.86	0.76	0.08		3.57	3.1	0.06
[14956]	CONVERGENT MARGIN	SUNDA ARC / SUNDA ARC / SUMATRA / TOBA	YOUNGEST TOBA TUFF (YTT)	2.3	2.9	98.5	99.2	SAE			s_21A4 [14956]	NOT GIVEN [14956]	74000 [14956]	74000 [14956]		QUATERNARY [14956]					VOL					WR [14956]	76.51	0.09		12.23				0.97	0.81	0.05	0.21		4.78	4.32	0.03	4.4							0.13
[14956]	CONVERGENT MARGIN	SUNDA ARC / SUNDA ARC / SUMATRA / TOBA	YOUNGEST TOBA TUFF (YTT)	2.3	2.9	98.5	99.2	SAE			s_21A4 [14956]	NOT GIVEN [14956]	74000 [14956]	74000 [14956]		QUATERNARY [14956]					VOL					WR [14956]	76.76	0.13		12.69				1.06	1.08	0.1	0.09		4.94	3.14	0.02
[14956]	CONVERGENT MARGIN	SUNDA ARC / SUNDA ARC / SUMATRA / TOBA	DOMES	1.5	3.5	98	100	SAE			s_TT2 [14956]	NOT GIVEN [14956]	74000 [14956]	74000 [14956]		QUATERNARY [14956]					VOL					WR [14956]	75.87	0.12		13.13				1.26	1.14	0.18	0.07		4.82	3.4	0.01
[14956]	CONVERGENT MARGIN	SUNDA ARC / SUNDA ARC / SUMATRA / TOBA	DOMES	1.5	3.5	98	100	SAE			s_TT2 [14956]	NOT GIVEN [14956]	74000 [14956]	74000 [14956]		QUATERNARY [14956]					VOL					WR [14956]	76.96	0.09		12.32				0.97	0.73	0.06	0.07		4.99	3.78	0.03	4.77							0.15
[14956]	CONVERGENT MARGIN	SUNDA ARC / SUNDA ARC / SUMATRA / TOBA	DOMES	1.5	3.5	98	100	SAE			s_TT2 [14956]	NOT GIVEN [14956]	74000 [14956]	74000 [14956]		QUATERNARY [14956]					VOL					WR [14956]	77.4	0.08		12.26				0.89	0.71	0.05	0.16		5.03	3.4	0.01
[14956]	CONVERGENT MARGIN	SUNDA ARC / SUNDA ARC / SUMATRA / TOBA	DOMES	1.5	3.5	98	100	SAE			s_TT2 [14956]	NOT GIVEN [14956]	74000 [14956]	74000 [14956]		QUATERNARY [14956]					VOL					WR [14956]	69.78	0.4		15.37				3.23	3.22	1.01	0.08		3.34	3.46	0.11
[14956]	CONVERGENT MARGIN	SUNDA ARC / SUNDA ARC / SUMATRA / TOBA	DOMES	1.5	3.5	98	100	SAE			s_TT2 [14956]	NOT GIVEN [14956]	74000 [14956]	74000 [14956]		QUATERNARY [14956]					VOL					WR [14956]	76.33	0.06		12.55				1.02	0.89	0.08	0.06		5.3	3.7	0	4.68							0.13
[14956]	CONVERGENT MARGIN	SUNDA ARC / SUNDA ARC / SUMATRA / TOBA	DOMES	1.5	3.5	98	100	SAE			s_TT2 [14956]	NOT GIVEN [14956]	74000 [14956]	74000 [14956]		QUATERNARY [14956]					VOL					WR [14956]	76.65	0.1		12.71				1.04	0.98	0.07	0.1		5.18	3.15	0.02
[14956]	CONVERGENT MARGIN	SUNDA ARC / SUNDA ARC / SUMATRA / TOBA	MIDDLE TOBA TUFF (MTT)	1.5	3.5	98	100	SAE			s_66 [14956]	NOT GIVEN [14956]	74000 [14956]	74000 [14956]		QUATERNARY [14956]					VOL					WR [14956]	77.93	0.12		13.47				0.68	0.58	0.18	0.01		4.44	2.56	0.02
[14956]	CONVERGENT MARGIN	SUNDA ARC / SUNDA ARC / SUMATRA / TOBA	MIDDLE TOBA TUFF (MTT)	1.5	3.5	98	100	SAE			s_66 [14956]	NOT GIVEN [14956]	74000 [14956]	74000 [14956]		QUATERNARY [14956]					VOL					WR [14956]	76.56	0.04		12.44				1.14	0.66		0.11		5.15	3.9		4.36							0.15
[14956]	CONVERGENT MARGIN	SUNDA ARC / SUNDA ARC / SUMATRA / TOBA	MIDDLE TOBA TUFF (MTT)	1.5	3.5	98	100	SAE			s_99 [14956]	NOT GIVEN [14956]	74000 [14956]	74000 [14956]		QUATERNARY [14956]					VOL					WR [14956]	74.42	0.26		14.14				1.7	1.72	0.41	0.04		4.42	2.87	0.02
[14956]	CONVERGENT MARGIN	SUNDA ARC / SUNDA ARC / SUMATRA / TOBA	MIDDLE TOBA TUFF (MTT)	1.5	3.5	98	100	SAE			s_99 [14956]	NOT GIVEN [14956]	74000 [14956]	74000 [14956]		QUATERNARY [14956]					VOL					WR [14956]	74.5	0.03		13.44				1.3	0.73	0.02	0.1		5.4	4.47		3.25							0.16
[14956]	CONVERGENT MARGIN	SUNDA ARC / SUNDA ARC / SUMATRA / TOBA	MIDDLE TOBA TUFF (MTT)	1.5	3.5	98	100	SAE			s_99 [14956]	NOT GIVEN [14956]	74000 [14956]	74000 [14956]		QUATERNARY [14956]					VOL					WR [14956]	77.19	0.06		12.57				0.75	0.73	0.01	0.04		5.51	3.12	0.02
[14956]	CONVERGENT MARGIN	SUNDA ARC / SUNDA ARC / SUMATRA / TOBA	OLDEST TOBA TUFF (OTT)	1.5	3.5	98	100	SAE			s_85 [14956]	NOT GIVEN [14956]	74000 [14956]	74000 [14956]		QUATERNARY [14956]					VOL					WR [14956]	73.19	0.22		13.88				2.23	1.82	0.47	0.06		4.58	3.48	0.06
[14956]	CONVERGENT MARGIN	SUNDA ARC / SUNDA ARC / SUMATRA / TOBA	OLDEST TOBA TUFF (OTT)	1.5	3.5	98	100	SAE			s_85 [14956]	NOT GIVEN [14956]	74000 [14956]	74000 [14956]		QUATERNARY [14956]					VOL					WR [14956]	74.75	0.09		13.59				1.23	0.6		0.1		5.91	3.72		4.32							0.21
[14956]	CONVERGENT MARGIN	SUNDA ARC / SUNDA ARC / SUMATRA / TOBA	OLDEST TOBA TUFF (OTT)	1.5	3.5	98	100	SAE			s_25A [14956]	NOT GIVEN [14956]	74000 [14956]	74000 [14956]		QUATERNARY [14956]					VOL					WR [14956]	71.29	0.37		14.34				3.14	2.68	0.78	0.06		3.82	3.41	0.1
[14956]	CONVERGENT MARGIN	SUNDA ARC / SUNDA ARC / SUMATRA / TOBA	OLDEST TOBA TUFF (OTT)	1.5	3.5	98	100	SAE			s_25A [14956]	NOT GIVEN [14956]	74000 [14956]	74000 [14956]		QUATERNARY [14956]					VOL					WR [14956]	76.76	0.02		12.64				1.04	0.72		0.08		5.21	3.53	0.01	4.66							0.14
[14956]	CONVERGENT MARGIN	SUNDA ARC / SUNDA ARC / SUMATRA / TOBA	OLDEST TOBA TUFF (OTT)	1.5	3.5	98	100	SAE			s_77 [14956]	NOT GIVEN [14956]	74000 [14956]	74000 [14956]		QUATERNARY [14956]					VOL					WR [14956]	69.19	0.51		14.76				3.98	3.44	0.94	0.08		3.51	3.43	0.16
[14956]	CONVERGENT MARGIN	SUNDA ARC / SUNDA ARC / SUMATRA / TOBA	OLDEST TOBA TUFF (OTT)	1.5	3.5	98	100	SAE			s_77 [14956]	NOT GIVEN [14956]	74000 [14956]	74000 [14956]		QUATERNARY [14956]					VOL					WR [14956]	76.98	0.03		12.37				1.15	0.63	0.01	0.07		5.49	3.26	0.02	2.6							0.19
[15259]	CONVERGENT MARGIN	SUNDA ARC / SUNDA ARC / KRAKATAU ISLANDS - ANAK KRAKATAU / KRAKATAU		-6.1	-6.1	105.42	105.42	SAE			s_I2KR2 [15259]	ANDESITE, BASALTIC [15259]									VOL					WR [15259]
[15259]	CONVERGENT MARGIN	SUNDA ARC / SUNDA ARC / JAVA / GALUNGGUNG		-7.25	-7.25	108.05	108.05	SAE			s_I3GA1 [15259]	BASALT [15259]									VOL					WR [15259]
[15259]	CONVERGENT MARGIN	SUNDA ARC / SUNDA ARC / JAVA / SEMERU		-8.1	-8.1	112.8	112.8	SAE			s_I4SM1 [15259]	BASALT [15259]									VOL					WR [15259]
[15259]	CONVERGENT MARGIN	SUNDA ARC / SUNDA ARC / JAVA / SUNDORO	BUNTU	-7.3	-7.3	109.99	109.99	SAE			s_I6BU1 [15259]	ANDESITE, BASALTIC [15259]									VOL					WR [15259]
[15259]	CONVERGENT MARGIN	SUNDA ARC / SUNDA ARC / JAVA / MERAPI		-7.533	-7.533	110.433	110.433	SAE			s_I9ME2 [15259]	BASALT [15259]									VOL					WR [15259]
[15259]	CONVERGENT MARGIN	SUNDA ARC / SUNDA ARC / JAVA / WATU BURIK		-7	-8	109	111	SAE			s_I10WA1 [15259]	BASALT [15259]									VOL					WR [15259]
[15259]	CONVERGENT MARGIN	SUNDA ARC / SUNDA ARC / JAVA / KELUD(KELUT)	SUMBING CONE	-7.93	-7.93	112.31	112.31	SAE			s_I20KE1 [15259]	ANDESITE, BASALTIC [15259]									VOL					WR [15259]
[15259]	CONVERGENT MARGIN	SUNDA ARC / SUNDA ARC / JAVA / BALURAN		-7.67	-7.67	114.02	114.02	SAE			s_I26B11 [15259]	BASALT [15259]									VOL					WR [15259]
[15259]	CONVERGENT MARGIN	SUNDA ARC / SUNDA ARC / BALI / AGUNG		-8.33	-8.33	115.5	115.5	SAE			s_I28AG1 [15259]	ANDESITE, BASALTIC [15259]									VOL					WR [15259]
[15259]	CONVERGENT MARGIN	SUNDA ARC / SUNDA ARC / LOMBOK / RINDJANI/RINJANI		-8.42	-8.42	116.47	116.47	SAE		3726	s_I32RI3 [15259]	BASALT [15259]									VOL					WR [15259]
[15259]	CONVERGENT MARGIN	SUNDA ARC / SUNDA ARC / JAVA / MURIAH		-7.5	-7.5	110.8	110.8	SAE			s_I12MU2 [15259]	ABSAROKITE [15259]									VOL					WR [15259]
[15259]	CONVERGENT MARGIN	SUNDA ARC / SUNDA ARC / JAVA / RINGGIT-BESAR	MADURA BASIN	-7	-7.5	114	114.5	SAE			s_I25PE1 [15259]	ABSAROKITE [15259]									VOL					WR [15259]
[11042]	CONVERGENT MARGIN	SUNDA ARC / ANDAMAN ARC / BURMA (MYANMAR) / MOUNT POPA	NORTHERN END OF PEGU YOMA HILL RANGE	20.92	20.92	95.25	95.25	SAE			s_10179 [11042]	BASALT, OLIVINE-CLINOPYROXENE [11042]			UPPER [11042]	CENOZOIC [11042]					VOL					WR [11042]	50.14	0.81		18.3		2.99	5.43		10.66	6.02	0.14		1.11	2.59	0.17
[11042]	CONVERGENT MARGIN	SUNDA ARC / ANDAMAN ARC / BURMA (MYANMAR) / MOUNT POPA	NORTHERN END OF PEGU YOMA HILL RANGE	20.92	20.92	95.25	95.25	SAE			s_40059 [11042]	BASALT, OLIVINE-CLINOPYROXENE [11042]			UPPER [11042]	CENOZOIC [11042]					VOL					WR [11042]	50.14	0.87		17.08		4.03	5.36		10.87	6.22	0.14		1.36	2.56	0.22
[11042]	CONVERGENT MARGIN	SUNDA ARC / ANDAMAN ARC / BURMA (MYANMAR) / MOUNT POPA	NORTHERN END OF PEGU YOMA HILL RANGE	20.92	20.92	95.25	95.25	SAE			s_10218 [11042]	BASALT, OLIVINE-CLINOPYROXENE [11042]			UPPER [11042]	CENOZOIC [11042]					VOL					WR [11042]	50.93	0.85		16.59		4.69	3.93		10.79	6.09	0.13		1.66	2.52	0.21
[11042]	CONVERGENT MARGIN	SUNDA ARC / ANDAMAN ARC / BURMA (MYANMAR) / MOUNT POPA	NORTHERN END OF PEGU YOMA HILL RANGE	20.92	20.92	95.25	95.25	SAE			s_10229 [11042]	ANDESITE, BASALTIC [11042]			UPPER [11042]	CENOZOIC [11042]					VOL					WR [11042]	53.26	0.72		16.1		2.86	4.29		10.01	6.56	0.11		1.5	2.43	0.18
[11042]	CONVERGENT MARGIN	SUNDA ARC / ANDAMAN ARC / BURMA (MYANMAR) / MOUNT POPA	NORTHERN END OF PEGU YOMA HILL RANGE	20.92	20.92	95.25	95.25	SAE			s_10177 [11042]	BASALT, CLINOPYROXENE-AMPHIBOLE [11042]			UPPER [11042]	CENOZOIC [11042]					VOL					WR [11042]	50.23	0.93		17.04		6.09	2.43		10.22	5.72	0.13		1.95	2.4	0.22
[11042]	CONVERGENT MARGIN	SUNDA ARC / ANDAMAN ARC / BURMA (MYANMAR) / MOUNT POPA	NORTHERN END OF PEGU YOMA HILL RANGE	20.92	20.92	95.25	95.25	SAE			s_70176 [11042]	ANDESITE, BASALTIC [11042]			UPPER [11042]	CENOZOIC [11042]					VOL					WR [11042]	52.86	0.75		17.09		5.27	2.57		9.44	4.79	0.12		2.17	2.88	0.28
[11042]	CONVERGENT MARGIN	SUNDA ARC / ANDAMAN ARC / BURMA (MYANMAR) / MOUNT POPA	NORTHERN END OF PEGU YOMA HILL RANGE	20.92	20.92	95.25	95.25	SAE			s_10101 [11042]	LATITE [11042]			UPPER [11042]	CENOZOIC [11042]					VOL					WR [11042]	56.32	0.64		17.2		4.18	2.17		7.39	3.69	0.13		2.66	3.25	0.17
[11042]	CONVERGENT MARGIN	SUNDA ARC / ANDAMAN ARC / BURMA (MYANMAR) / MOUNT POPA	NORTHERN END OF PEGU YOMA HILL RANGE	20.92	20.92	95.25	95.25	SAE			s_10151 [11042]	LATITE [11042]			UPPER [11042]	CENOZOIC [11042]					VOL					WR [11042]	58.84	0.54		16.56		3.24	1.79		5.55	3.6	0.08		2.95	2.99	0.22
[11042]	CONVERGENT MARGIN	SUNDA ARC / ANDAMAN ARC / BURMA (MYANMAR) / MOUNT POPA	NORTHERN END OF PEGU YOMA HILL RANGE	20.92	20.92	95.25	95.25	SAE			s_10115 [11042]	LATITE [11042]			UPPER [11042]	CENOZOIC [11042]					VOL					WR [11042]	60.2	0.1		17.24		2.87	2.31		6.22	2.82	0.12		2.54	3.5	0.21
[11042]	CONVERGENT MARGIN	SUNDA ARC / ANDAMAN ARC / BURMA (MYANMAR) / MOUNT POPA	NORTHERN END OF PEGU YOMA HILL RANGE	20.92	20.92	95.25	95.25	SAE			s_10114 [11042]	LATITE [11042]			UPPER [11042]	CENOZOIC [11042]					VOL					WR [11042]	58.74	0.22		18.77		3.13	2.45		5.15	1.98	0.13		2.4	3	0.31
[11042]	CONVERGENT MARGIN	SUNDA ARC / ANDAMAN ARC / BURMA (MYANMAR) / MOUNT POPA	NORTHERN END OF PEGU YOMA HILL RANGE	20.92	20.92	95.25	95.25	SAE			s_10223 [11042]	LATITE [11042]			UPPER [11042]	CENOZOIC [11042]					VOL					WR [11042]	58.35	0.56		17.38		3.08	2.29		6.49	2.05	0.1		3.08	3.57	0.24
[11042]	CONVERGENT MARGIN	SUNDA ARC / ANDAMAN ARC / BURMA (MYANMAR) / MOUNT POPA	NORTHERN END OF PEGU YOMA HILL RANGE	20.92	20.92	95.25	95.25	SAE			s_10103 [11042]	LATITE [11042]			UPPER [11042]	CENOZOIC [11042]					VOL					WR [11042]	59.97	0.59		17.4		3.41	1.68		6.45	1.81	0.09		2.85	3.63	0.15
[truncated: 1,306 more rows]
[truncated: 121 more columns]

## Sheet: Raw Mg# RI
CITATIONS	TECTONIC SETTING	LOCATION	LOCATION COMMENT	LATITUDE MIN	LATITUDE MAX	LONGITUDE MIN	LONGITUDE MAX	LAND OR SEA	ELEVATION MIN	ELEVATION MAX	SAMPLE NAME	ROCK NAME	MIN. AGE (YRS.)	MAX. AGE (YRS.)	GEOL.	AGE	ERUPTION DAY	ERUPTION MONTH	ERUPTION YEAR	ROCK TEXTURE	ROCK TYPE	DRILL DEPTH MIN	DRILL DEPTHAX	ALTERATION	MINERAL	MATERIAL	SIO2(WT%)	TIO2(WT%)	B2O3(WT%)	AL2O3(WT%)	CR2O3(WT%)	FE2O3(WT%)	FEO(WT%)	FEOT(WT%)	CAO(WT%)	MGO(WT%)	MNO(WT%)	NIO(WT%)	K2O(WT%)	NA2O(WT%)	P2O5(WT%)	Mg#	RI	H2O(WT%)	H2OP(WT%)	H2OM(WT%)	H2OT(WT%)	CO2(WT%)	CO1(WT%)
[truncated: 131 more rows]
[truncated: 123 more columns]

[truncated: 1 more sheets: Final]
