# Supplementary material for: Latitude-dependent oxygen fugacity in arc magmas
Source: Nat Commun. 2024 Jul 18;15:6050. doi: 10.1038/s41467-024-50337-6 (PMC11258285; doi:10.1038/s41467-024-50337-6)
Supplement: Supplementary file 19 — Source data [file 41467_2024_50337_MOESM19_ESM.zip › Raw data filtering process/TONGA_ARC 6.5.xlsx]

## Sheet: Raw Si Mg
CITATIONS	TECTONIC SETTING	LOCATION	LOCATION COMMENT	LATITUDE MIN	LATITUDE MAX	LONGITUDE MIN	LONGITUDE MAX	LAND OR SEA	ELEVATION MIN	ELEVATION MAX	SAMPLE NAME	ROCK NAME	MIN. AGE (YRS.)	MAX. AGE (YRS.)	GEOL.	AGE	ERUPTION DAY	ERUPTION MONTH	ERUPTION YEAR	ROCK TEXTURE	ROCK TYPE	DRILL DEPTH MIN	DRILL DEPTHAX	ALTERATION	MINERAL	MATERIAL	SIO2(WT%)	TIO2(WT%)	B2O3(WT%)	AL2O3(WT%)	CR2O3(WT%)	FE2O3(WT%)	FEO(WT%)	FEOT(WT%)	CAO(WT%)	MGO(WT%)	MNO(WT%)	NIO(WT%)	K2O(WT%)	NA2O(WT%)	P2O5(WT%)	H2O(WT%)	H2OP(WT%)	H2OM(WT%)	H2OT(WT%)	CO2(WT%)	CO1(WT%)	F(WT%)	CL(WT%)
[20032]	CONVERGENT MARGIN	TONGA ARC / TONGA ISLANDS / HA^AFEVA		-19.95	-19.95	-174.72	-174.72	SAE			s_HA3-3 [20032]	ANDESITE, BASALTIC [20032]									VOL					WR [20032]	55.3	0.7		16.09				9.75	9.46	4.09	0.18		0.56	2.03	0.12
[20997][3371][14365]	CONVERGENT MARGIN	TONGA ARC / TONGA ISLANDS / TAFAHI		-15.87	-15.87	-173.92	-173.92	SAE			s_T068 [20997]	ANDESITE, BASALTIC [20997] / NOT GIVEN [14365]									VOL			F		WR [20997]	52.52	0.36		16.83				10.04	11.52	6.62	0.195		0.185	0.358	0.117
[3384][3371][14365]	CONVERGENT MARGIN	TONGA ARC / TONGA ISLANDS / TAFAHI		-15.87	-15.87	-173.92	-173.92	SAE			s_T069 [3384]	BASALT [3384] / NOT GIVEN [14365]									VOL			F		WR [3384]	51.19	0.32		17.09				9.95	12.08	6.74	0.18		0.11	1.35	0.03
[20997][14365]	CONVERGENT MARGIN	TONGA ARC / TONGA ISLANDS / TAFAHI		-15.87	-15.87	-173.92	-173.92	SAE			s_T071 [20997]	BASALT [20997] / NOT GIVEN [14365]									VOL					WR [20997]	51.53	0.355		17.52				9.76	12.21	6.65	0.189		0.163	0.312	0.091
[20997][3371][14365]	CONVERGENT MARGIN	TONGA ARC / TONGA ISLANDS / TAFAHI		-15.87	-15.87	-173.92	-173.92	SAE			s_T072 [20997]	BASALT [20997] / NOT GIVEN [14365]									VOL			F		WR [20997]	51.85	0.347		17				9.63	12.26	6.93	0.191		0.172	0.312	0.092
[20997][3371][14365]	CONVERGENT MARGIN	TONGA ARC / TONGA ISLANDS / TAFAHI		-15.87	-15.87	-173.92	-173.92	SAE			s_T073 [20997]	ANDESITE, BASALTIC [20997] / NOT GIVEN [14365]									VOL			F		WR [20997]	52.51	0.435		16.96				10.41	11.46	5.81	0.198		0.186	0.594	0.107
[3059][2770][3371][2478][10898]	CONVERGENT MARGIN	TONGA ARC / TONGA ISLANDS / TAFAHI		-15.87	-15.87	-173.92	-173.92	SAE			s_T113 [3059]	ANDESITE, BASALTIC [3059] / NOT GIVEN [10898]									VOL			F		WR [3059]	52.84	0.4		15.3		2.6	7.55		11.53	6.97	0.19		0.17	1.2	0.15		0.54	0.46
[2495][3374][14365]	CONVERGENT MARGIN	TONGA ARC / TONGA ISLANDS / TAFAHI		-15.87	-15.87	-173.92	-173.92	SAE			s_T113CP [2495]	ANDESITE, BASALTIC [2495] / NOT GIVEN [14365]		10000 [2495]							VOL			F		WR [2495]
[2770][4591][3374][2478][3371]	CONVERGENT MARGIN	TONGA ARC / TONGA ISLANDS / TAFAHI		-15.87	-15.87	-173.92	-173.92	SAE			s_T114 [2770]	ANDESITE, BASALTIC [2770] / NOT GIVEN [4591]									VOL			F		WR [2770]	49.64	0.4		17.9		4.38	5.84		10.91	5.68	0.18		0.1	1.04	1.1		1.56	1.24
[3056][2770][7403][3371][13599][14365]	CONVERGENT MARGIN	TONGA ARC / TONGA ISLANDS / TAFAHI		-15.87	-15.87	-173.92	-173.92	SAE			s_T116 [3056]	ANDESITE, BASALTIC [3056] / NOT GIVEN [7403]									VOL			F		WR [3056]	52.81	0.36		16.94		5.37	4.9		12.02	6.07	0.18		0.15	0.95	0.04		0.33	0.22
[2495][12539]	CONVERGENT MARGIN	TONGA ARC / TONGA ISLANDS / TAFAHI		-15.87	-15.87	-173.92	-173.92	SAE			s_TAF18/10 [2495] / s_TAF1810 [12539]	ANDESITE, BASALTIC [2495]		10000 [2495]							VOL			F		WR [2495]	52.35	0.38		15.92				10.26	12.52	7.14	0.2		0.15	0.67	0.05
[2495][20959]	CONVERGENT MARGIN	TONGA ARC / TONGA ISLANDS / TAFAHI		-15.87	-15.87	-173.92	-173.92	SAE			s_TAF45/7 [2495]	ANDESITE, BASALTIC [2495] / NOT GIVEN [20959]		10000 [2495]							VOL			F		WR [2495]	51.97	0.46		17.66				9.87	11.66	4.49	0.19		0.24	1.29	0.06
[10608][14365]	CONVERGENT MARGIN	TONGA ARC / TONGA ISLANDS / NIUATOPUTAPU(N^TOPATAPU)		-15.95	-15.98	-173.97	-173.97	SAE			s_NT64-T8 [10608] / s_NT064-T8 [14365]	ANDESITE, THOLEIITIC [10608] / NOT GIVEN [14365]									VOL					WR [10608]	60.62	0.57		12.9				10.8	8.11	2.85	0.19		0.56	2.18	0.1
[2770][2478]	CONVERGENT MARGIN	TONGA ARC / TONGA ISLANDS / NIUATOPUTAPU(N^TOPATAPU)		-15.95	-15.98	-173.97	-173.97	SAE			s_NT64 [2770]	ANDESITE [2770]									VOL					WR [2770]	60.62	0.57		12.9		4.49	6.83		8.11	2.85	0.19		0.56	2.18	0.1		0.48	0.08
[3371][14365][10898]	CONVERGENT MARGIN	TONGA ARC / TONGA ISLANDS / NIUATOPUTAPU(N^TOPATAPU)		-15.95	-15.98	-173.97	-173.97	SAE			s_NT64-T2 [3371]	ANDESITE [3371] / NOT GIVEN [14365]									VOL			F		WR [3371]
[2495][12539][13599][3370]	CONVERGENT MARGIN	TONGA ARC / TONGA ISLANDS / NIUATOPUTAPU(N^TOPATAPU)		-15.95	-15.98	-173.97	-173.97	SAE			s_NTT25/4 [2495] / s_NTT254 [12539]	ANDESITE [2495] / NOT GIVEN [13599]		10000 [2495]							VOL			F		WR [2495]	58.84	0.51		14.74				10.92	8.47	3.31	0.19		0.61	1.61	0.11
[2495][22609][20959][12539][3370]	CONVERGENT MARGIN	TONGA ARC / TONGA ISLANDS / NIUATOPUTAPU(N^TOPATAPU)		-15.95	-15.98	-173.97	-173.97	SAE			s_NTT29/3 [2495] / s_NTT293 [12539]	ANDESITE [2495] / NOT GIVEN [22609]		10000 [2495]							VOL			F		WR [2495]	60.13	0.53		14.13				10.82	8.04	2.9	0.18		0.62	1.92	0.12
[3384][3371][14365]	CONVERGENT MARGIN	TONGA ARC / TONGA ISLANDS / NIUATOPUTAPU(N^TOPATAPU)		-15.95	-15.98	-173.97	-173.97	SAE			s_T051 [3384] / s_NT051 [3371]	ANDESITE, BASALTIC [3384] / NOT GIVEN [14365]									VOL			F		WR [3384]	53.68	0.29		15.16				10.55	11.43	6.37	0.18		0.35	1.12	0.04
[20997][3371][14365]	CONVERGENT MARGIN	TONGA ARC / TONGA ISLANDS / NIUATOPUTAPU(N^TOPATAPU)		-15.95	-15.98	-173.97	-173.97	SAE			s_NT052A [20997] / s_T052A [14365]	ANDESITE, BASALTIC [20997] / NOT GIVEN [14365]									VOL			F		WR [20997]	54.57	0.412		15.58				11.25	10.47	4.73	0.204		0.363	0.858	0.132
[3384][3371][14365]	CONVERGENT MARGIN	TONGA ARC / TONGA ISLANDS / NIUATOPUTAPU(N^TOPATAPU)		-15.95	-15.98	-173.97	-173.97	SAE			s_T053 [3384] / s_NT053 [3371]	ANDESITE [3384] / NOT GIVEN [14365]									VOL			F		WR [3384]	61.19	0.5		13.3				10.74	7.39	2.29	0.19		0.77	1.84	0.11
[20997][3371][14365]	CONVERGENT MARGIN	TONGA ARC / TONGA ISLANDS / NIUATOPUTAPU(N^TOPATAPU)		-15.95	-15.98	-173.97	-173.97	SAE			s_NT054 [20997] / s_T054 [14365]	ANDESITE, BASALTIC [20997] / NOT GIVEN [14365]									VOL			F		WR [20997]	54.18	0.305		15.39				9.41	11.3	7.1	0.192		0.321	0.316	0.105
[20997][14365]	CONVERGENT MARGIN	TONGA ARC / TONGA ISLANDS / NIUATOPUTAPU(N^TOPATAPU)		-15.95	-15.98	-173.97	-173.97	SAE			s_NT059 [20997] / s_T059 [14365]	ANDESITE, BASALTIC [20997] / NOT GIVEN [14365]									VOL					WR [20997]	54.13	0.303		15.22				9.74	11.1	7.23	0.192		0.321	0.347	0.109
[7403][13599]	CONVERGENT MARGIN	TONGA ARC / TONGA ISLANDS / TOFUA / TOFUA		-19.75	-19.75	-175.08	-175.08	SAE			s_26821 [7403]	NOT GIVEN [7403]									VOL			F		WR [7403]
[2495][22052][23853][13277]	CONVERGENT MARGIN	TONGA ARC / TONGA ISLANDS / TOFUA / TOFUA		-19.75	-19.75	-175.08	-175.08	SAE			s_26833 [2495]	ANDESITE, BASALTIC [2495] / NOT GIVEN [22052]							1792		VOL			F		WR [2495]	54.56	0.57		17.88		2.51	6.75	9.01	10.92	3.7	0.16		0.47	1.84	0.1
[2495][23853]	CONVERGENT MARGIN	TONGA ARC / TONGA ISLANDS / TOFUA / TOFUA		-19.75	-19.75	-175.08	-175.08	SAE			s_26834 [2495]	ANDESITE, BASALTIC [2495] / NOT GIVEN [23853]							1792		VOL			F		WR [2495]	54.1	0.5		15.3				9.48	11.2	6.16	0.18		0.4	1.58	0.08
[2495][22052][23853][20959]	CONVERGENT MARGIN	TONGA ARC / TONGA ISLANDS / TOFUA / TOFUA		-19.75	-19.75	-175.08	-175.08	SAE			s_26835 [2495]	ANDESITE, BASALTIC [2495] / NOT GIVEN [22052]									VOL					WR [2495]	53.94	0.49		15.37		3.35	6.36	9.37	11.38	6.39	0.18		0.39	1.56	0.08
[2495][23853][3370][13277]	CONVERGENT MARGIN	TONGA ARC / TONGA ISLANDS / TOFUA / TOFUA		-19.75	-19.75	-175.08	-175.08	SAE			s_26837 [2495]	ANDESITE, BASALTIC [2495] / NOT GIVEN [23853]							1792		VOL			F		WR [2495]	53.54	0.59		15.37				10.98	10.8	5.12	0.21		0.5	1.86	0.09
[2495][22052][23853]	CONVERGENT MARGIN	TONGA ARC / TONGA ISLANDS / TOFUA / TOFUA		-19.75	-19.75	-175.08	-175.08	SAE			s_26877 [2495]	ANDESITE, BASALTIC [2495] / NOT GIVEN [22052]							1792		VOL			F		WR [2495]	55.63	0.69		15.12		3.38	7.89	10.93	9.54	4.56	0.19		0.56	1.95	0.12
[2495][22052][20959][13277]	CONVERGENT MARGIN	TONGA ARC / TONGA ISLANDS / TOFUA / TOFUA		-19.75	-19.75	-175.08	-175.08	SAE			s_26907 [2495]	ANDESITE, BASALTIC [2495] / NOT GIVEN [22052]							1792		VOL			F		WR [2495]	53.83	0.54		16.61		2.52	7.04	9.31	11.08	5.48	0.18		0.43	1.72	0.1
[2495][3591][22609][20959][13277]	CONVERGENT MARGIN	TONGA ARC / TONGA ISLANDS / ATA		-22.33	-22.33	-176.2	-176.2	SAE			s_482-8-1 [2495] / s_ATA 8-1 [22609]	BASALT [2495] / NOT GIVEN [22609]		10000 [2495]						PORPHYRITIC HYALOPILITIC [3591]	VOL					WR [2495]	51.9	0.63		18.3		3.01	6.14	8.85	11.8	5.54	0.16		0.51	1.96	0.13		0.28	0.01
[2495][3591][13277]	CONVERGENT MARGIN	TONGA ARC / TONGA ISLANDS / ATA		-22.33	-22.33	-176.2	-176.2	SAE			s_482-8-11 [2495]	BASALT [2495]		10000 [2495]						PORPHYRITIC INTERSERTAL [3591]	VOL					WR [2495]	50.4	0.68		15.8		2.46	8.04	10.26	12.4	7.43	0.2		0.46	1.73	0.13		0.42	0.11
[2495][3591][12539][13599][13277]	CONVERGENT MARGIN	TONGA ARC / TONGA ISLANDS / ATA		-22.33	-22.33	-176.2	-176.2	SAE			s_482-8-12 [2495]	BASALT [2495] / NOT GIVEN [13599]		10000 [2495]						PORPHYRITIC HYALOPILITIC [3591]	VOL					WR [2495]	51.9	0.66		16.3		2.68	7.31	9.72	12.1	6.72	0.19		0.41	1.83	0.12		0.41	0.01
[2495][3591][7403]	CONVERGENT MARGIN	TONGA ARC / TONGA ISLANDS / ATA		-22.33	-22.33	-176.2	-176.2	SAE			s_482-8-3 [2495]	ANDESITE, BASALTIC [2495] / NOT GIVEN [7403]		10000 [2495]		RECENT [3591]				PORPHYRITIC INTERSERTAL [3591]	VOL					WR [2495]	53.2	0.81		17		2.9	7.74	10.35	11.4	4.93	0.19		0.44	2.26	0.13		0.28	0.04
[2495][3591][13277]	CONVERGENT MARGIN	TONGA ARC / TONGA ISLANDS / ATA		-22.33	-22.33	-176.2	-176.2	SAE			s_482-8-4 [2495]	ANDESITE, BASALTIC [2495] / BASALT [13277]		10000 [2495]						PORPHYRITIC HYALOPILITIC [3591]	VOL					WR [2495]	53.8	0.74		17.9		2.71	6.43	8.87	10.5	4.43	0.15		0.59	2.25	0.13		0.54	0.01
[3591][4246]	CONVERGENT MARGIN	TONGA ARC / TONGA ISLANDS / ATA		-22.33	-22.33	-176.2	-176.2	SAE			s_482-8-6 [3591]	GABBRO [3591]								HYPIDIOMORPHIC GRANULAR [3591]	PLU					WR [3591]	48.2	0.21		10.3		1.89	4.97		18.5	14.7	0.14		0.02	0.55	0.05		0.34	0.21
[10608][3591][12539][2495]	CONVERGENT MARGIN	TONGA ARC / TONGA ISLANDS / ATA		-22.33	-22.33	-176.2	-176.2	SAE			s_ATA8-8 [10608] / s_482-8-8 [3591]	BASALT [10608]		10000 [2495]						PORPHYRITIC INTERSERTAL [3591]	VOL					WR [10608]	51.4	0.75		17.5		2.7	7.74	10.06	11.5	5.53	0.19		0.55	1.99	0.14		0.37
[3591][3322]	CONVERGENT MARGIN	TONGA ARC / TONGA ISLANDS / ATA		-22.33	-22.33	-176.2	-176.2	SAE			s_482-8-9 [3591]	ANDESITE, BASALTIC [3591]								PORPHYRITIC INTERGRANULAR [3591]	VOL					WR [3591]	53.8	0.75		17.2		2.52	7.99		9.92	4.42	0.21		0.62	2.35	0.16		0.21	0.03
[3056][12000][2770][3371][2478]	CONVERGENT MARGIN	TONGA ARC / LAU BASIN / NIUAFO^OU (GOODHOPE OR TIN CAN ISLAND) / NIUAFO^OU	SHIELD VOLCANO	-15.6	-15.6	-175.65	-175.65	SAE			s_N107 [3056]	BASALT [3056] / THOLEIITE [12000]									VOL					WR [3056]	49.32	1.78		15.73		4.97	6.73	11.18	11.18	6.08	0.21		0.24	3.48	0.15		0.2	0.02
[2770][12000]	CONVERGENT MARGIN	TONGA ARC / LAU BASIN / NIUAFO^OU (GOODHOPE OR TIN CAN ISLAND) / NIUAFO^OU	SHIELD VOLCANO	-15.6	-15.6	-175.65	-175.65	SAE			s_N108 [2770]	BASALT [2770] / THOLEIITE [12000]									VOL			F		WR [2770]	48.98	1.53		15.5		3.6	7.24	10.48	11.63	7	0.19		0.17	3.07	0.09		0.11	0.02
[2770][12000][2769][20959][2478][3371]	CONVERGENT MARGIN	TONGA ARC / LAU BASIN / NIUAFO^OU (GOODHOPE OR TIN CAN ISLAND) / NIUAFO^OU	SHIELD VOLCANO	-15.6	-15.6	-175.65	-175.65	SAE			s_N110 [2770]	BASALT [2770] / THOLEIITE [12000] / NOT GIVEN [20959]							1946		VOL			F		WR [2770]	49.9	1.67		13.38		5.72	6.34	11.49	11.16	6.72	0.2		0.19	3.19	0.1	1.92	1.92
[2770][12000][3371]	CONVERGENT MARGIN	TONGA ARC / LAU BASIN / NIUAFO^OU (GOODHOPE OR TIN CAN ISLAND) / NIUAFO^OU	SHIELD VOLCANO	-15.6	-15.6	-175.65	-175.65	SAE			s_N111 [2770]	BASALT [2770] / THOLEIITE [12000]									VOL					WR [2770]	50.74	1.37		14.5		1.88	9.12	10.82	11.55	7.22	0.18		0.17	3.23	0.1		0.16	0.1
[2770][12000][3371]	CONVERGENT MARGIN	TONGA ARC / LAU BASIN / NIUAFO^OU (GOODHOPE OR TIN CAN ISLAND) / NIUAFO^OU	SHIELD VOLCANO	-15.6	-15.6	-175.65	-175.65	SAE			s_N131 [2770]	BASALT [2770] / THOLEIITE [12000]									VOL					WR [2770]	50.23	1.41		15		1.67	8.67	10.18	12.3	7.32	0.19		0.17	3	0.07		0.06	0.06
[22609][20997]	CONVERGENT MARGIN	TONGA ARC / TONGA TRENCH / SITE 204	EAST OF TONGA TRENCH	-24.9545	-24.9545	-174.112	-174.112	SAQ			s_21-204-9R-3W,67-70 [22609] / s_204-9-3,67-70 [20997]	NOT GIVEN [22609]									SED		144.67			WR [22609]
[2495][22609]	CONVERGENT MARGIN	TONGA ARC / TONGA TRENCH / SITE 204	EAST OF TONGA TRENCH	-24.9545	-24.9545	-174.112	-174.112	SAQ			s_21-204-1-3,60-61 [2495] / s_21-204-1R-3W,60-61 [22609]	CLAY, PELAGIC [2495]									SED					WR [2495]	48.88	1.1		15.65				8.82	5.7	3.8	0.33		1.39	4	0.14
[2495][22609]	CONVERGENT MARGIN	TONGA ARC / TONGA TRENCH / SITE 204	EAST OF TONGA TRENCH	-24.9545	-24.9545	-174.112	-174.112	SAQ			s_21-204-2-1,109-110 [2495] / s_21-204-2R-1W,109-110 [22609]	CLAY, PELAGIC [2495]									SED					WR [2495]	52.19	1.05		15.09				8.44	4.28	3.64	0.45		1.63	4	0.17
[2495][22609]	CONVERGENT MARGIN	TONGA ARC / TONGA TRENCH / SITE 204	EAST OF TONGA TRENCH	-24.9545	-24.9545	-174.112	-174.112	SAQ			s_21-204-2-4,60-61 [2495] / s_21-204-2R-4W,60-61 [22609]	CLAY, PELAGIC [2495]									SED					WR [2495]	50.88	1.04		16.03				7.63	1.61	3.03	0.83		2.62	5	0.24
[2495][22609]	CONVERGENT MARGIN	TONGA ARC / TONGA TRENCH / SITE 204	EAST OF TONGA TRENCH	-24.9545	-24.9545	-174.112	-174.112	SAQ			s_21-204-3-2,59-60 [2495] / s_21-204-3R-2W,59-60 [22609]	CLAY, PELAGIC [2495]									SED					WR [2495]	55.61	1.06		13.45				7.52	2.68	4.26	0.11		1.42	4	0.11
[2495][22609]	CONVERGENT MARGIN	TONGA ARC / TONGA TRENCH / SITE 204	EAST OF TONGA TRENCH	-24.9545	-24.9545	-174.112	-174.112	SAQ			s_21-204-4-1,75-76 [2495] / s_21-204-4R-1W,75-76 [22609]	CLAY, PELAGIC [2495]									SED					WR [2495]	47.49	0.95		14.53				7.84	2.23	2.91	2.18		4.35	3	0.65
[2495][10898]	CONVERGENT MARGIN	TONGA ARC / TONGA TRENCH / SITE 204	EAST OF TONGA TRENCH	-24.9545	-24.9545	-174.112	-174.112	SAQ			s_21-204-4-3,75-76 [2495]	CLAY, PELAGIC [2495]									SED					WR [2495]	52.2	1.83		13.94				7.77	1.67	3.44	1.33		4.34	3	0.42
[2495][22609][10898]	CONVERGENT MARGIN	TONGA ARC / TONGA TRENCH / SITE 204	EAST OF TONGA TRENCH	-24.9545	-24.9545	-174.112	-174.112	SAQ			s_21-204-4-4,140-141 [2495] / s_21-204-4R-4W,140-141 [22609]	CLAY, PELAGIC [2495]									SED					WR [2495]	47.53	4.2		13.37				12.69	1.44	2.83	0.2		5.76	2	0.32
[2495]	CONVERGENT MARGIN	TONGA ARC / TONGA TRENCH / SITE 204	EAST OF TONGA TRENCH	-24.9545	-24.9545	-174.112	-174.112	SAQ			s_21-204-5-1,60-61D [2495]	CLAY, PELAGIC [2495]									SED					WR [2495]	44.57	0.37		14.04				7.46	4.26	2.8	2.48		2.87	4	1.73
[2495][22609][10898]	CONVERGENT MARGIN	TONGA ARC / TONGA TRENCH / SITE 204	EAST OF TONGA TRENCH	-24.9545	-24.9545	-174.112	-174.112	SAQ			s_21-204-5-4,60-61 [2495] / s_21-204-5R-4W,60-61 [22609]	CLAY, PELAGIC [2495]									SED					WR [2495]	46.82	0.8		13.37				8.44	4.46	3	1.77		3.9	3	0.52
[2495][10898]	CONVERGENT MARGIN	TONGA ARC / TONGA TRENCH / SITE 204	EAST OF TONGA TRENCH	-24.9545	-24.9545	-174.112	-174.112	SAQ			s_21-204-6-2,60-61 [2495]	SANDSTONE [2495]									SED					WR [2495]	36.79	2.12		9.4				7.73	14.3	4.06	0.1		2.56	2	0.18
[2495][22609][10898]	CONVERGENT MARGIN	TONGA ARC / TONGA TRENCH / SITE 204	EAST OF TONGA TRENCH	-24.9545	-24.9545	-174.112	-174.112	SAQ			s_21-204-6-3,48-50 [2495] / s_21-204-6R-3W,48-50 [22609]	SANDSTONE [2495] / NOT GIVEN [22609]									SED					WR [2495]	41.31	2.25		10.24				9.14	5.76	12.55	0.15		1.24	2	0.26
[2495]	CONVERGENT MARGIN	TONGA ARC / TONGA TRENCH / SITE 204	EAST OF TONGA TRENCH	-24.9545	-24.9545	-174.112	-174.112	SAQ			s_21-204-6-4,99-100 [2495]	SANDSTONE [2495]									SED					WR [2495]	44.16	2.28		9.99				9.24	3.35	13.75	0.09		0.91	2	0.26
[2495][22609][10898]	CONVERGENT MARGIN	TONGA ARC / TONGA TRENCH / SITE 204	EAST OF TONGA TRENCH	-24.9545	-24.9545	-174.112	-174.112	SAQ			s_21-204-7-1,92-93 [2495] / s_21-204-7R-1W,92-93 [22609]	SANDSTONE [2495] / NOT GIVEN [22609]									SED					WR [2495]	44.65	2.24		10.28				8.5	3.96	13.83	0.08		0.88	2	0.25
[2495]	CONVERGENT MARGIN	TONGA ARC / TONGA TRENCH / SITE 204	EAST OF TONGA TRENCH	-24.9545	-24.9545	-174.112	-174.112	SAQ			s_21-204-8-1,127-128 [2495]	SANDSTONE [2495]									SED					WR [2495]	50.85	2.15		9.77				8.38	3.87	13.72	0.15		1.15	2	0.24
[2495]	CONVERGENT MARGIN	TONGA ARC / TONGA TRENCH / SITE 204	EAST OF TONGA TRENCH	-24.9545	-24.9545	-174.112	-174.112	SAQ			s_21-204-8-3,86-87 [2495]	SANDSTONE [2495]									SED					WR [2495]	43.44	1.97		8.95				8.69	3.27	17.35	0.09		0.57	1	0.23
[2495][22609][10898][10608]	CONVERGENT MARGIN	TONGA ARC / TONGA TRENCH / SITE 204	EAST OF TONGA TRENCH	-24.9545	-24.9545	-174.112	-174.112	SAQ			s_21-204-9-1,108-110 [2495] / s_21-204-9R-1W,108-110 [22609] / s_9R-1,108-110 [10608]	NOT GIVEN [2495]									SED					WR [2495]	40.85	2.35		11.43				8.24	1.35	13.58	0.12		1.38	4	0.23
[2495]	CONVERGENT MARGIN	TONGA ARC / TONGA TRENCH / SITE 204	EAST OF TONGA TRENCH	-24.9545	-24.9545	-174.112	-174.112	SAQ			s_21-204-9-3,24-27 [2495]	NOT GIVEN [2495]									SED					WR [2495]	45.44	2.41		11.27				8.82	1.43	14.89	0.13		1.3	4	0.25
[2495][10898]	CONVERGENT MARGIN	TONGA ARC / TONGA TRENCH / SITE 204	EAST OF TONGA TRENCH	-24.9545	-24.9545	-174.112	-174.112	SAQ			s_21-204-9-4,111-112 [2495]	NOT GIVEN [2495]									SED					WR [2495]	41.9	2.35		10.81				8.77	1.49	15.68	0.13		1.2	4	0.25
[22609][10608]	CONVERGENT MARGIN	TONGA ARC / TONGA TRENCH / SITE 204	EAST OF TONGA TRENCH	-24.9545	-24.9545	-174.112	-174.112	SAQ			s_21-204-8R-3W,86-87 [22609] / s_8R-3,86-87 [10608]	NOT GIVEN [22609]									SED					WR [22609]
[3695]	CONVERGENT MARGIN	TONGA ARC / TONGA TRENCH		-20.42	-20.42	-173.27	-173.27	SAQ	-9150	-9400	s_88-D [3695]	PERIDOTITE [3695]									PLU					WR [3695]	44.62			0.16		0.51	7.31		0.09	46.35			0.02	0.1	0.01		0.1	0
[3340]	CONVERGENT MARGIN	TONGA ARC / LAU BASIN / VALU FA RIDGE		22.3017	22.3381	-176.655	-176.655	SAQ	-1965	-2063	s_1-10 [3340]	ANDESITE [3340]									VOL					WR [3340]	57.76	1.65		13.88		3.59	8.91		7.23	2.8	0.26		0.52	3.13	0.31		1.25			0.03
[3322][3340]	CONVERGENT MARGIN	TONGA ARC / LAU BASIN / VALU FA RIDGE		22.3017	22.3381	-176.655	-176.655	SAQ	-1965	-2063	s_D1-7 [3322] / s_1-7 [3340]	ANDESITE [3322]									VOL					WR [3322]	57	1.39		14.58		2.34	9.24	11.38	7.66	3.74	0.22		0.52	3.38	0.17
[3322][3340][15652]	CONVERGENT MARGIN	TONGA ARC / LAU BASIN / VALU FA RIDGE		22.3017	22.3381	-176.655	-176.655	SAQ	-1965	-2063	s_D1-5 [3322] / s_1-5 [3340]	ANDESITE [3322] / NOT GIVEN [15652]									VOL					WR [3322]	56.79	1.39		14.58		2.05	9.66	11.52	7.66	3.74	0.22		0.52	3.37	0.16
[3322][3340]	CONVERGENT MARGIN	TONGA ARC / LAU BASIN / VALU FA RIDGE		22.3275	22.3439	-176.659	-176.659	SAQ	-1875	-1930	s_D2-2 [3322] / s_2-2 [3340]	ANDESITE [3322]									VOL					WR [3322]	55.39	1.58		14.48		2.76	9.64	12.16	8.18	4.23	0.21		0.41	3.14	0.21
[3340]	CONVERGENT MARGIN	TONGA ARC / LAU BASIN / VALU FA RIDGE		22.3275	22.3439	-176.659	-176.659	SAQ	-1875	-1930	s_2-20 [3340]	ANDESITE [3340]									VOL					WR [3340]	55.94	1.8		13.83				13.22	7.83	3.45	0.24		0.42	3.13	0.24
[3340]	CONVERGENT MARGIN	TONGA ARC / LAU BASIN / VALU FA RIDGE		22.3275	22.3439	-176.659	-176.659	SAQ	-1875	-1930	s_2-3 [3340]	ANDESITE [3340]									VOL					WR [3340]	55.29	1.79		13.86		4.07	9.7		7.85	3.57	0.23		0.44	2.92	0.28		1.21			0.03
[3322][3340]	CONVERGENT MARGIN	TONGA ARC / LAU BASIN / VALU FA RIDGE		22.3275	22.3439	-176.659	-176.659	SAQ	-1875	-1930	s_D2-4 [3322] / s_2-4 [3340]	ANDESITE [3322]									VOL					WR [3322]	55.63	1.51		14.44		2.45	9.91	12.15	8.16	4.23	0.21		0.41	3.13	0.16
[3322][20959][3340][15652]	CONVERGENT MARGIN	TONGA ARC / LAU BASIN / VALU FA RIDGE		22.3275	22.3439	-176.659	-176.659	SAQ	-1875	-1930	s_D2-5 [3322] / s_D2-05 [20959] / s_2-5 [3340]	ANDESITE [3322] / NOT GIVEN [20959]									VOL					WR [3322]	55.44	1.56		14.5				12.17	8.19	4.24	0.21		0.41	3.14	0.16
[20997][3371]	CONVERGENT MARGIN	TONGA ARC / TONGA ISLANDS / HUNGA TONGA		-20.53	-20.53	-175.42	-175.42	SAE			s_38983 [20997]	ANDESITE, BASALTIC [20997]									VOL					WR [20997]	55.7	0.578		14.87				10.15	10.26	5.05	0.196		0.435	1.29	0.16
[3383][10675]	CONVERGENT MARGIN	TONGA ARC / LAU BASIN / PEGGY RIDGE		-15	-16	-173.5	-176	SAQ			s_11-3 [3383]	BASALT [3383] / NOT GIVEN [10675]									VOL			F		WR [3383]	49.13	0.71		15.07				9.7	13.13	9.18	0.18		0.02	2.85	0.03
[3382][3383][3381]	CONVERGENT MARGIN	TONGA ARC / TONGA TRENCH / DREDGE 15		-17.6	-17.6	-172.63	-172.63	SAQ			s_1-38 [3382]	ANDESITE, BASALTIC [3382] / BONINITE [3383]								MICROPHYRIC [3382]	VOL					WR [3382]	53.43	0.96		16.9				8.47	10.84	6.08	0.16		0.48	2.58	0.1
[2766]	CONVERGENT MARGIN	TONGA ARC / TONGA ISLANDS / EUA	LAKUPO BEACH	-21.03	-21.03	-174.92	-174.92	SAE			s_111549-18 [2766]	GABBRO [2766]									PLU					WR [2766]	48.85	0.73		18.93		3.3	6.57		11.32	6.35	0.19		0.13	1.42	0.05		1.64	0.47
[2766]	CONVERGENT MARGIN	TONGA ARC / TONGA ISLANDS / EUA	LAKUPO BEACH	-21.03	-21.03	-174.92	-174.92	SAE			s_111549-8 [2766]	DACITE, OLIGOCLASE [2766]									VOL					WR [2766]	65.62	0.46		15.83		3.44	1.08		3.22	2.24	0.09		0.3	5.36	0.06		1.71	0.5
[2766]	CONVERGENT MARGIN	TONGA ARC / TONGA ISLANDS / LATE	NORTH SLOPE OF CENTRAL CRATER	-18.82	-18.82	-174.67	-174.67	SAE			s_111547-5 [2766]	ANDESITE, BASALTIC [2766]									VOL					WR [2766]	53.86	0.58		16.95		2.74	7.15		11.23	4.85	0.16		0.49	1.74	0.07		0	0.04
[2766]	CONVERGENT MARGIN	TONGA ARC / TONGA ISLANDS / LATE	NORTH SLOPE OF CENTRAL CRATERUPPERMOST FLOW ON NORTHWEST COAST	-18.82	-18.82	-174.67	-174.67	SAE			s_111547-13 [2766]	ANDESITE, BYTOWNITE [2766]									VOL					WR [2766]	57.57	0.8		14.14		3.6	8.62		8.42	3.29	0.22		0.7	2.42	0.12		0.26	0.12
[2766]	CONVERGENT MARGIN	TONGA ARC / LAU BASIN / FONUALEI SPREADING CENTER	FONUALEI SPREADING CENTER SOUTH	-17.7	-17.7	-174.33	-174.33	SAQ			s_111548-20 [2766]	DACITE, BYTOWNITE-HYPERSTHENE [2766]									VOL					WR [2766]	64.79	0.55		14.48		1.91	6.07		3.03	6.04	0.16		1.11	1.11	0.11		0	0.1
[4243]	CONVERGENT MARGIN	TONGA ARC / TONGA ISLANDS / EUA	BOULDER FROM LIKU BEACH TRAIL	-21.03	-21.03	-174.92	-174.92	SAE			s_582-6-1C [4243]	BASALT [4243]									VOL					WR [4243]													0.16
[4243]	CONVERGENT MARGIN	TONGA ARC / TONGA ISLANDS / EUA	BOULDER FROM LIKU BEACH TRAIL	-21.03	-21.03	-174.92	-174.92	SAE			s_582-6-1C_LEACHED [4243]	BASALT [4243]									VOL					WR [4243]													0.1
[4243]	CONVERGENT MARGIN	TONGA ARC / TONGA ISLANDS / EUA	LOOSE BOULDER ON LOKUPO BEACH, 50 M NORTH OF WHERE STREAM MEETS THE BEACH	-21.03	-21.03	-174.92	-174.92	SAE			s_582-6-1H_LEACHED [4243]	BASALT [4243]									VOL					WR [4243]													0.31
[3259][3260]	CONVERGENT MARGIN	TONGA ARC / FIJI ISLANDS / SUVA	WAINIMALA,THOLO AND SAVURA GROUPS	-17.5	-18	-177	-178.5	SAE			s_68-48 [3259]	NOT GIVEN [3259]									VOL					WR [3259]	56	0.62		19.11		2.92	4.13	6.92	8.53	2.25	0.15		0.77	2.95	0.1
[3259][3260]	CONVERGENT MARGIN	TONGA ARC / FIJI ISLANDS / SUVA	WAINIMALA,THOLO AND SAVURA GROUPS	-17.5	-18	-177	-178.5	SAE			s_68-54 [3259]	NOT GIVEN [3259]									VOL					WR [3259]	54.77	0.57		17.98		4.17	3.81	7.79	8	3.54	0.21		0.66	2.63	0.18
[3259][3260]	CONVERGENT MARGIN	TONGA ARC / FIJI ISLANDS / SUVA	WAINIMALA,THOLO AND SAVURA GROUPS	-17.5	-18	-177	-178.5	SAE			s_68-55 [3259]	NOT GIVEN [3259]									VOL					WR [3259]	57.44	1.25		15.62		3.48	5.01	8.29	6.14	3.38	0.21		0.43	4.2	0.44
[3259][2626]	CONVERGENT MARGIN	TONGA ARC / FIJI ISLANDS / VITI LEVU	MENDRAUSUTHU AND NANDI GROUPS	-17.5	-18	-177	-178.5	SAE			s_X88 [3259] / s_X-88 [2626]	ANDESITE [3259]									VOL					WR [3259]	59.6	0.7		17.1		2.95	2.9		7.25	3.15	0.13		1.25	3.75		0.67
[3259][2626]	CONVERGENT MARGIN	TONGA ARC / FIJI ISLANDS / VITI LEVU	MENDRAUSUTHU AND NANDI GROUPS	-17.5	-18	-177	-178.5	SAE			s_X96 [3259] / s_X-96 [2626]	ANDESITE [3259]									VOL					WR [3259]	57.4	0.65		17.7		3.2	3.3		7.4	3.45	0.15		1.25	3.4		1.6
[3260]	CONVERGENT MARGIN	TONGA ARC / FIJI ISLANDS / VITI LEVU		-17.5	-18	-177	-178.5	SAE			s_853 [3260]	NOT GIVEN [3260]									VOL					WR [3260]	49.37	0.8		18.66				10.64	11.2	5.13	0.2		0.12	2.63	0.07
[3260]	CONVERGENT MARGIN	TONGA ARC / FIJI ISLANDS / VITI LEVU		-17.5	-18	-177	-178.5	SAE			s_914 [3260]	NOT GIVEN [3260]									VOL					WR [3260]	59.28	1.09		15.19				7.95	9.21	2.39	0.24		0.35	2.72	0.7
[3260]	CONVERGENT MARGIN	TONGA ARC / FIJI ISLANDS / VITI LEVU		-17.5	-18	-177	-178.5	SAE			s_920 [3260]	NOT GIVEN [3260]									VOL					WR [3260]	49.72	1.07		18.37				10.43	11.5	4.64	0.19		0.44	2.31	0.16
[3260]	CONVERGENT MARGIN	TONGA ARC / FIJI ISLANDS / VITI LEVU		-17.5	-18	-177	-178.5	SAE			s_904 [3260]	NOT GIVEN [3260]									VOL					WR [3260]	55.61	0.79		18.55				7.44	8.68	4.04	0.17		0.63	3.1	0.16
[3260]	CONVERGENT MARGIN	TONGA ARC / FIJI ISLANDS / VITI LEVU		-17.5	-18	-177	-178.5	SAE			s_913 [3260]	NOT GIVEN [3260]									VOL					WR [3260]	58.55	1.05		15.01				10.64	6.24	3.35	0.17		0.41	3.26	0.14
[3260]	CONVERGENT MARGIN	TONGA ARC / FIJI ISLANDS / VITI LEVU		-17.5	-18	-177	-178.5	SAE			s_WA34 [3260]	NOT GIVEN [3260]									VOL					WR [3260]	60.61	0.71		17.38				6.87	7.77	2.99	0.09		0.23	2.4	0.17
[3260]	CONVERGENT MARGIN	TONGA ARC / FIJI ISLANDS / VITI LEVU		-17.5	-18	-177	-178.5	SAE			s_WA44 [3260]	NOT GIVEN [3260]									VOL					WR [3260]	54.6	1.35		15.82				11.41	5.37	4.7	0.21		1.91	3.22	0.15
[3260]	CONVERGENT MARGIN	TONGA ARC / FIJI ISLANDS / VITI LEVU	NAMOSI GROUP	-17.5	-18	-177	-178.5	SAE			s_5-11 [3260]	ANDESITE [3260]									VOL					WR [3260]	54.51	0.88		17.68				8.04	8.14	5.35	0.17		1.01	3.08	0.24
[3260]	CONVERGENT MARGIN	TONGA ARC / FIJI ISLANDS / VITI LEVU	NAMOSI GROUP	-17.5	-18	-177	-178.5	SAE			s_876 [3260]	ANDESITE [3260]									VOL					WR [3260]	55.42	0.82		18.05				7.22	8.36	4.26	0.13		1.28	3.42	0.23
[3260]	CONVERGENT MARGIN	TONGA ARC / FIJI ISLANDS / VITI LEVU	NAMOSI GROUP	-17.5	-18	-177	-178.5	SAE			s_873 [3260]	ANDESITE [3260]									VOL					WR [3260]	57.97	0.7		17.61				6.33	7.51	3.84	0.13		1.24	3.73	0.23
[3260]	CONVERGENT MARGIN	TONGA ARC / FIJI ISLANDS / VITI LEVU	NAMOSI GROUP	-17.5	-18	-177	-178.5	SAE			s_5-13 [3260]	ANDESITE [3260]									VOL					WR [3260]	58.01	0.67		17.61				6.29	7.38	3.88	0.13		1.32	3.78	0.2
[3260]	CONVERGENT MARGIN	TONGA ARC / FIJI ISLANDS / VITI LEVU	NAMOSI GROUP	-17.5	-18	-177	-178.5	SAE			s_66 [3260]	ANDESITE [3260]									VOL					WR [3260]	60.09	0.69		16.93				5.7	7.2	3.12	0.13		1.28	4.02	0.2
[3260]	CONVERGENT MARGIN	TONGA ARC / FIJI ISLANDS / VITI LEVU	NAMOSI GROUP	-17.5	-18	-177	-178.5	SAE			s_5-10 [3260]	ANDESITE [3260]									VOL					WR [3260]	64.11	0.51		16.78				4.02	5.43	1.84	0.1		1.79	4.73	0.23
[3260]	CONVERGENT MARGIN	TONGA ARC / FIJI ISLANDS / VITI LEVU	NAMOSI GROUP	-17.5	-18	-177	-178.5	SAE			s_874 [3260]	ANDESITE [3260]									VOL					WR [3260]	65.4	0.52		16.58				3.85	5.17	1.59	0.09		1.53	4.6	0.25
[3260]	CONVERGENT MARGIN	TONGA ARC / FIJI ISLANDS / VITI LEVU / NAKOBALEVU	NAKOBALEVU GROUP	-17.5	-18	-177	-178.5	SAE			s_W91 [3260]	BASALT [3260]									VOL					WR [3260]	48.83	0.52		13.12				8.23	12.94	13.03	0.16		0.47	1.65	0.12
[3260]	CONVERGENT MARGIN	TONGA ARC / FIJI ISLANDS / YAQETA	YASAWA GROUP	-17.5	-18	-177	-178.5	SAE			s_WY1,2 [3260]	NOT GIVEN [3260]									VOL					WR [3260]	52.71	1.18		16.85				9.93	9.21	3.88	0.19		0.94	3.68	0.18
[3260]	CONVERGENT MARGIN	TONGA ARC / FIJI ISLANDS / LAU ISLANDS		-17.5	-18	-177	-178.5	SAE			s_1 [3260]	BASALT [3260]									VOL					WR [3260]	50.74	1.12		18.82				9.31	10.48	4.86	0.17		0.58	2.67	0.21
[3260]	CONVERGENT MARGIN	TONGA ARC / FIJI ISLANDS / LAU ISLANDS		-17.5	-18	-177	-178.5	SAE			s_2 [3260]	BASALT, ANDESITIC [3260]									VOL					WR [3260]	54.9	1.13		18				8.4	8.5	3.6	0.17		0.84	3.28	0.25
[20997]	CONVERGENT MARGIN	TONGA ARC / TONGA TRENCH / SITE 204	EAST OF TONGA TRENCH	-24.9545	-24.9545	-174.112	-174.112	SAQ			s_204-1-1,30-33 [20997]	NOT GIVEN [20997]									SED		0.3			WR [20997]
[20997]	CONVERGENT MARGIN	TONGA ARC / TONGA TRENCH / SITE 204	EAST OF TONGA TRENCH	-24.9545	-24.9545	-174.112	-174.112	SAQ			s_204-1-3,52-55 [20997]	NOT GIVEN [20997]									SED		3.52			WR [20997]
[20997]	CONVERGENT MARGIN	TONGA ARC / TONGA TRENCH / SITE 204	EAST OF TONGA TRENCH	-24.9545	-24.9545	-174.112	-174.112	SAQ			s_204-5-5,60-63 [20997]	NOT GIVEN [20997]									SED		100.6			WR [20997]
[20997]	CONVERGENT MARGIN	TONGA ARC / TONGA TRENCH / SITE 596	EAST OF TONGA TRENCH	-23.8533	-23.8533	-165.655	-165.655	SAQ			s_596-1-1,115-118 [20997]	NOT GIVEN [20997]									SED		1.15			WR [20997]
[20997]	CONVERGENT MARGIN	TONGA ARC / TONGA TRENCH / SITE 596	EAST OF TONGA TRENCH	-23.8533	-23.8533	-165.655	-165.655	SAQ			s_596-2-3,85-88 [20997]	NOT GIVEN [20997]									SED		9.35			WR [20997]
[20997]	CONVERGENT MARGIN	TONGA ARC / TONGA TRENCH / SITE 596	EAST OF TONGA TRENCH	-23.8533	-23.8533	-165.655	-165.655	SAQ			s_596-2-6,77-80 [20997]	NOT GIVEN [20997]									SED		13.77			WR [20997]
[20997]	CONVERGENT MARGIN	TONGA ARC / TONGA TRENCH / SITE 596	EAST OF TONGA TRENCH	-23.8533	-23.8533	-165.655	-165.655	SAQ			s_596-3-6,84-87 [20997]	NOT GIVEN [20997]									SED		23.44			WR [20997]
[20997]	CONVERGENT MARGIN	TONGA ARC / TONGA TRENCH / SITE 596	EAST OF TONGA TRENCH	-23.8533	-23.8533	-165.655	-165.655	SAQ			s_596-6-6,124-127 [20997]	NOT GIVEN [20997]									SED		48.54			WR [20997]
[20997]	CONVERGENT MARGIN	TONGA ARC / TONGA TRENCH / SITE 204	EAST OF TONGA TRENCH	-24.9545	-24.9545	-174.112	-174.112	SAQ			s_204-1-4,103-106 [20997]	NOT GIVEN [20997]									SED		5.53			WR [20997]
[20997]	CONVERGENT MARGIN	TONGA ARC / TONGA TRENCH / SITE 204	EAST OF TONGA TRENCH	-24.9545	-24.9545	-174.112	-174.112	SAQ			s_204-3-2,103-106 [20997]	NOT GIVEN [20997]									SED		50.53			WR [20997]
[20997]	CONVERGENT MARGIN	TONGA ARC / TONGA TRENCH / SITE 204	EAST OF TONGA TRENCH	-24.9545	-24.9545	-174.112	-174.112	SAQ			s_204-6-2,66-69 [20997]	NOT GIVEN [20997]									SED		105.16			WR [20997]
[3684]	CONVERGENT MARGIN	TONGA ARC / TONGA TRENCH / DREDGE 45		-20.162	-20.165	-173.137	-173.142	SAQ	-8700	-8900	s_D45-96 [3684]	NOT GIVEN [3684]									VOL					WR [3684]	49.5	1.71		15.2		4.14	6.19		10.15	7.58	0.16		0.05	2.21	0.17		1.5
[3684]	CONVERGENT MARGIN	TONGA ARC / TONGA TRENCH / DREDGE 47		-20.155	-20.157	-173.183	-173.187	SAQ	-9660	-9740	s_D47-5 [3684]	NOT GIVEN [3684]									VOL					WR [3684]	51.7	1.53		15.8		4.73	4.89		11.18	7.04	0.14		0.11	2.4	0.16		0.93
[3684]	CONVERGENT MARGIN	TONGA ARC / TONGA TRENCH / DREDGE 47		-20.155	-20.157	-173.183	-173.187	SAQ	-9660	-9740	s_D47-8 [3684]	NOT GIVEN [3684]									VOL					WR [3684]	49.9	1.5		14.62		3.54	7.04		11.13	7.81	0.19		0.03	2.63	0.14		1.24
[3684]	CONVERGENT MARGIN	TONGA ARC / TONGA TRENCH / DREDGE 57		-20.252	-20.253	-173.237	-173.238	SAQ	-9130	-9270	s_D57-4 [3684]	NOT GIVEN [3684]									VOL					WR [3684]	49.3	2.27		14.1		6.04	6.53		10.07	7.12	0.19		0.08	2.56	0.18		1.18
[3684]	CONVERGENT MARGIN	TONGA ARC / TONGA TRENCH / DREDGE 58		-20.47	-20.47	-173.292	-173.295	SAQ	-9150	-9650	s_D58-1 [3684]	NOT GIVEN [3684]									VOL					WR [3684]	49	0.88		14.9		1.89	6.15		12.02	9.4	0.15		0.04	1.62	0.13		1.54
[3684]	CONVERGENT MARGIN	TONGA ARC / TONGA TRENCH / DREDGE 58		-20.47	-20.47	-173.292	-173.295	SAQ	-9150	-9650	s_D58-2 [3684]	NOT GIVEN [3684]									VOL					WR [3684]	49.1	1.57		15.4		3.98	6.41		11.67	7.7	0.18		0.07	2.59	0.13		0.9
[3684]	CONVERGENT MARGIN	TONGA ARC / TONGA TRENCH / DREDGE 58		-20.47	-20.47	-173.292	-173.295	SAQ	-9150	-9650	s_D58-10 [3684]	NOT GIVEN [3684]									VOL					WR [3684]	48.5	1.93		16.13		7.68	4.59		10.73	4.78	0.21		0.85	2.67	0.34		1.24
[3684]	CONVERGENT MARGIN	TONGA ARC / TONGA TRENCH / DREDGE 45		-20.162	-20.165	-173.137	-173.142	SAQ	-8700	-8900	s_D45-2 [3684]	NOT GIVEN [3684]									VOL					WR [3684]	48	1.92		15.7		6.14	3.01		10.32	8.2	0.13		0.52	2.56	0.31		1.8
[3684]	CONVERGENT MARGIN	TONGA ARC / TONGA TRENCH / DREDGE 45		-20.162	-20.165	-173.137	-173.142	SAQ	-8700	-8900	s_D45-8 [3684]	NOT GIVEN [3684]									VOL					WR [3684]	47.8	1.98		15.5		2.85	6.83		10.35	8.37	0.16		0.61	1.93	0.3		1.75
[3684]	CONVERGENT MARGIN	TONGA ARC / TONGA TRENCH / DREDGE 45		-20.162	-20.165	-173.137	-173.142	SAQ	-8700	-8900	s_D45-10 [3684]	NOT GIVEN [3684]									VOL					WR [3684]	48.7	2.04		15.69		3.38	6.73		10.1	7.81	0.16		0.71	1.78	0.32		2.26
[3684]	CONVERGENT MARGIN	TONGA ARC / TONGA TRENCH / DREDGE 47		-20.155	-20.157	-173.183	-173.187	SAQ	-9660	-9740	s_D47-6 [3684]	NOT GIVEN [3684]									VOL					WR [3684]	48.1	2.21		16.2		3.82	6.23		10.42	7.62	0.15		0.52	2.47	0.33		1.45
[3684]	CONVERGENT MARGIN	TONGA ARC / TONGA TRENCH / DREDGE 47		-20.155	-20.157	-173.183	-173.187	SAQ	-9660	-9740	s_D47-12 [3684]	NOT GIVEN [3684]									VOL					WR [3684]	49.6	1.94		16.36		2.74	7.13		10.34	9.31	0.17		0.57	1.62	0.27		1.45
[3684]	CONVERGENT MARGIN	TONGA ARC / TONGA TRENCH / DREDGE 58		-20.47	-20.47	-173.292	-173.295	SAQ	-9150	-9650	s_D58-3 [3684]	NOT GIVEN [3684]									VOL					WR [3684]	47.2	1.84		16.4		5.16	4.98		11.56	7.16	0.26		0.7	1.96	0.25		1.78
[3684]	CONVERGENT MARGIN	TONGA ARC / TONGA TRENCH / DREDGE 58		-20.47	-20.47	-173.292	-173.295	SAQ	-9150	-9650	s_D58-17 [3684]	NOT GIVEN [3684]									VOL					WR [3684]	47.8	1.78		16.2		4.81	4.98		11.15	8.16	0.17		0.55	2.09	0.21		1.3
[3684]	CONVERGENT MARGIN	TONGA ARC / TONGA TRENCH / DREDGE 55		-19.942	-19.942	-173.403	-173.405	SAQ	-5180	-5380	s_D55-1 [3684]	NOT GIVEN [3684]									VOL					WR [3684]	52.2	1.49		15.21		5.75	5.6		9.56	5.96	0.2		0.07	2.62	0.11		1.81
[3684]	CONVERGENT MARGIN	TONGA ARC / TONGA TRENCH / DREDGE 60		-20.397	-20.4	-173.397	-173.417	SAQ	-6450	-6750	s_D60-1 [3684]	NOT GIVEN [3684]									VOL					WR [3684]	54.3	1.34		15.4		2.51	8.01		2.88	8.58	0.34		0.1	2.65	0.14		3.87
[3684]	CONVERGENT MARGIN	TONGA ARC / TONGA TRENCH / DREDGE 60		-20.397	-20.4	-173.397	-173.417	SAQ	-6450	-6750	s_D60-2A [3684]	NOT GIVEN [3684]									VOL					WR [3684]	62.1	1.06		13.1		7.97	2.05		1.94	4.98	0.14		0.88	3.57	0.24		2
[3684]	CONVERGENT MARGIN	TONGA ARC / TONGA TRENCH / DREDGE 60		-20.397	-20.4	-173.397	-173.417	SAQ	-6450	-6750	s_D60-5 [3684]	NOT GIVEN [3684]									VOL					WR [3684]	58.5	1.7		15.6		1.56	6.74		4.43	3.97	0.17		0.41	4.06	0.32		1.24
[3684]	CONVERGENT MARGIN	TONGA ARC / TONGA TRENCH / DREDGE 60		-20.397	-20.4	-173.397	-173.417	SAQ	-6450	-6750	s_D60-6 [3684]	NOT GIVEN [3684]									VOL					WR [3684]	58.2	1.19		14.82		5.11	6.3		3.34	4.39	0.24		0.06	4.72	0.3		2.21
[3684]	CONVERGENT MARGIN	TONGA ARC / TONGA TRENCH / DREDGE 60		-20.397	-20.4	-173.397	-173.417	SAQ	-6450	-6750	s_D60-7 [3684]	NOT GIVEN [3684]									VOL					WR [3684]	59.8	1.25		15.4		5.77	3.9		3.1	2.84	0.17		0.05	6.39	0.23		1.71
[3684]	CONVERGENT MARGIN	TONGA ARC / TONGA TRENCH / DREDGE 70		-23.033	-23.047	-174.952	-174.968	SAQ	-5300	-5400	s_D70-1 [3684]	NOT GIVEN [3684]									VOL					WR [3684]	73.4	0.46		13.5		1.83	0.74		2.67	0.36	0.04		0.94	4.57	0.1		0.43
[3684]	CONVERGENT MARGIN	TONGA ARC / TONGA TRENCH / DREDGE 88		-20.373	-20.375	-173.262	-173.267	SAQ	-9150	-9450	s_D88-GG1 [3684]	NOT GIVEN [3684]									VOL					WR [3684]	54.8	0.61		16.4		1.03	5.92		9.82	7.12	0.12		0.48	2.78	0.09		0.9
[3684]	CONVERGENT MARGIN	TONGA ARC / TONGA TRENCH / DREDGE 88		-20.373	-20.375	-173.262	-173.267	SAQ	-9150	-9450	s_D88-1 [3684]	NOT GIVEN [3684]									VOL					WR [3684]	48.9	2.51		14.7		4.75	6.44		6.3	5.58	0.24		1.89	2.17	1.08		3.44
[3684]	CONVERGENT MARGIN	TONGA ARC / TONGA TRENCH / DREDGE 88		-20.373	-20.375	-173.262	-173.267	SAQ	-9150	-9450	s_D88-00 [3684]	NOT GIVEN [3684]									VOL					WR [3684]	43.8	1.98		13.92		5.04	4.24		8.41	10.82	0.17		1.36	3.73	0.22		5.17
[5185]	CONVERGENT MARGIN	TONGA ARC / LAU BASIN / NORTHWESTERN LAU SPREADING CENTER	DREDGE 5	-15.6583	-15.6583	-178.495	-178.495	SAQ	-1900	-2200	s_5-7 [5185]	THOLEIITE, OLIVINE [5185]								OLIVINE-MICROPHYRIC, HYALINE TO HYALOPILITIC MATRIX [5185]	VOL					GL [5185]	49.61	2.01		14.86				10.75	10.66	7.49	0.18		0.22	3.09	0.21
[5185]	CONVERGENT MARGIN	TONGA ARC / LAU BASIN / NORTHWESTERN LAU SPREADING CENTER	DREDGE 5	-15.6583	-15.6583	-178.495	-178.495	SAQ	-1900	-2200	s_5-5 [5185]	THOLEIITE, OLIVINE [5185]								OLIVINE-MICROPHYRIC, HYALINE TO HYALOPILITIC MATRIX [5185]	VOL					GL [5185]	49.78	2.02		14.98				10.66	10.55	7.43	0.21		0.22	3.06	0.19
[5185]	CONVERGENT MARGIN	TONGA ARC / LAU BASIN / NORTHWESTERN LAU SPREADING CENTER	DREDGE 5	-15.6583	-15.6583	-178.495	-178.495	SAQ	-1900	-2200	s_5-10 [5185]	THOLEIITE, OLIVINE [5185]								OLIVINE-MICROPHYRIC, HYALINE TO HYALOPILITIC MATRIX [5185]	VOL					GL [5185]	49.77	2.03		14.88				10.85	10.73	7.42	0.15		0.2	3.01	0.2
[5185]	CONVERGENT MARGIN	TONGA ARC / LAU BASIN / NORTHWESTERN LAU SPREADING CENTER	DREDGE 5	-15.6583	-15.6583	-178.495	-178.495	SAQ	-1900	-2200	s_5-27 [5185]	THOLEIITE, OLIVINE [5185]								OLIVINE-MICROPHYRIC, HYALINE TO HYALOPILITIC MATRIX [5185]	VOL					GL [5185]	49.29	2.05		15				10.69	10.53	7.37	0.2		0.2	2.91	0.22
[5185]	CONVERGENT MARGIN	TONGA ARC / LAU BASIN / NORTHWESTERN LAU SPREADING CENTER	DREDGE 5	-15.6583	-15.6583	-178.495	-178.495	SAQ	-1900	-2200	s_5-6 [5185]	THOLEIITE, OLIVINE [5185]								OLIVINE-MICROPHYRIC, HYALINE TO HYALOPILITIC MATRIX [5185]	VOL					GL [5185]	49.73	2.05		14.92				10.65	10.66	7.33	0.16		0.23	3.04	0.21
[5185]	CONVERGENT MARGIN	TONGA ARC / LAU BASIN / NORTHWESTERN LAU SPREADING CENTER	DREDGE 5	-15.6583	-15.6583	-178.495	-178.495	SAQ	-1900	-2200	s_5-13 [5185]	THOLEIITE, OLIVINE [5185]								OLIVINE-MICROPHYRIC, HYALINE TO HYALOPILITIC MATRIX [5185]	VOL					GL [5185]	49.23	2.06		15.24				10.61	10.49	7.18	0.19		0.21	2.92	0.23
[5185]	CONVERGENT MARGIN	TONGA ARC / LAU BASIN / NORTHWESTERN LAU SPREADING CENTER	DREDGE 5	-15.6583	-15.6583	-178.495	-178.495	SAQ	-1900	-2200	s_5-4 [5185]	THOLEIITE, OLIVINE [5185]								OLIVINE-MICROPHYRIC, HYALINE TO HYALOPILITIC MATRIX [5185]	VOL					GL [5185]	50.01	2.04		15.07				10.69	10.73	6.97	0.19		0.21	3.17	0.21
[5185]	CONVERGENT MARGIN	TONGA ARC / LAU BASIN / NORTHWESTERN LAU SPREADING CENTER	DREDGE 5	-15.6583	-15.6583	-178.495	-178.495	SAQ	-1900	-2200	s_5-18 [5185]	THOLEIITE, OLIVINE [5185]								OLIVINE-MICROPHYRIC, HYALINE TO HYALOPILITIC MATRIX [5185]	VOL					GL [5185]	48.86	2.01		15.23				10.72	10.75	6.95	0.18		0.21	2.86	0.21
[5185]	CONVERGENT MARGIN	TONGA ARC / LAU BASIN / NORTHWESTERN LAU SPREADING CENTER	DREDGE 5	-15.6583	-15.6583	-178.495	-178.495	SAQ	-1900	-2200	s_5-9 [5185]	THOLEIITE, OLIVINE [5185]								OLIVINE-MICROPHYRIC, HYALINE TO HYALOPILITIC MATRIX [5185]	VOL					GL [5185]	49.55	2.11		25.2				10.71	10.74	6.79	0.19		0.21	3.15	0.2
[5185]	CONVERGENT MARGIN	TONGA ARC / LAU BASIN / NORTHWESTERN LAU SPREADING CENTER	DREDGE 5	-15.6583	-15.6583	-178.495	-178.495	SAQ	-1900	-2200	s_5-3 [5185]	THOLEIITE, OLIVINE [5185]								OLIVINE-PLAGOCLASE-MICROPHYRIC, HYALINE TO HYALOPILITIC MATRIX [5185]	VOL					GL [5185]	49.4	2.04		15.32				10.39	10.83	6.48	0.2		0.18	2.95	0.21
[5185]	CONVERGENT MARGIN	TONGA ARC / LAU BASIN / NORTHWESTERN LAU SPREADING CENTER	DREDGE 5	-15.6583	-15.6583	-178.495	-178.495	SAQ	-1900	-2200	s_5-16 [5185]	THOLEIITE, OLIVINE [5185]								OLIVINE-PLAGOCLASE-MICROPHYRIC, HYALINE TO HYALOPILITIC MATRIX [5185]	VOL					GL [5185]	49.47	2.19		15.27				10.7	10.81	6.29	0.24		0.2	3.04	0.22
[5185]	CONVERGENT MARGIN	TONGA ARC / LAU BASIN / NORTHWESTERN LAU SPREADING CENTER	DREDGE 5	-15.6583	-15.6583	-178.495	-178.495	SAQ	-1900	-2200	s_5-5 [5185]	THOLEIITE, OLIVINE [5185]								OLIVINE-MICROPHYRIC, HYALINE TO HYALOPILITIC MATRIX [5185]	VOL					WR [5185]	48.89	2.01		14.73				11.02	10.4	8.44	0.2		0.21	2.97	0.23		0.77	0		0.08
[5185]	CONVERGENT MARGIN	TONGA ARC / LAU BASIN / NORTHWESTERN LAU SPREADING CENTER	DREDGE 5	-15.6583	-15.6583	-178.495	-178.495	SAQ	-1900	-2200	s_5-11 [5185]	THOLEIITE, OLIVINE [5185]								OLIVINE-MICROPHYRIC, HYALINE TO HYALOPILITIC MATRIX [5185]	VOL					WR [5185]	48	2.03		14.9				10.84	10.47	7.77	0.19		0.32	2.98	0.23		1.31	0.79		0.13
[74][409]	CONVERGENT MARGIN	TONGA ARC / LAU BASIN / CENTRAL LAU SPREADING CENTER		-18.3	-18.4	-175.5	-176.5	SAQ		-2300	s_SO48-27GC [74]	BASALT [74]									VOL			F		GL [74]
[13310][5455]	CONVERGENT MARGIN	TONGA ARC / LAU BASIN / VALU FA RIDGE		-21.42	-22.7	-176	-176.5	SAQ		-2300	s_48/61GC [13310] / s_SO48/61GC [5455]	BASALT [13310]									VOL			F		GL [13310]	51.01	0.68											0.23										0.066
[21408]	CONVERGENT MARGIN	TONGA ARC / TONGA ISLANDS / TAFAHI		-15.85	-15.85	-173.73	-173.73	SAE			s_TAF 01?[21408]	BASALT [21408]									VOL					WR [21408]	50.96	0.37		17.13				9.82	11.82	5.8	0.18		0.16	1.18	0.04
[21408]	CONVERGENT MARGIN	TONGA ARC / TONGA ISLANDS / TAFAHI		-15.85	-15.85	-173.73	-173.73	SAE			s_TAF 02?[21408]	BASALT [21408]									VOL					WR [21408]	51.67	0.38		16.48				10.01	11.88	6.75	0.19		0.15	1	0.04
[21408]	CONVERGENT MARGIN	TONGA ARC / TONGA ISLANDS / TAFAHI		-15.85	-15.85	-173.73	-173.73	SAE			s_TAF 03?[21408]	BASALT [21408]									VOL					WR [21408]	51.21	0.39		16.75				10.17	11.83	6.61	0.18		0.13	1.12	0.04
[21408]	CONVERGENT MARGIN	TONGA ARC / TONGA ISLANDS / TAFAHI		-15.85	-15.85	-173.73	-173.73	SAE			s_TAF 04?[21408]	ANDESITE, BASALTIC [21408]									VOL					WR [21408]	52.33	0.37		16.3				9.82	11.7	6.36	0.18		0.19	1.26	0.05
[21408]	CONVERGENT MARGIN	TONGA ARC / TONGA ISLANDS / TAFAHI		-15.85	-15.85	-173.73	-173.73	SAE			s_TAF 05?[21408]	BASALT [21408]									VOL					WR [21408]	51.37	0.39		16.52				10.09	11.98	6.61	0.18		0.15	1.28	0.04
[21408]	CONVERGENT MARGIN	TONGA ARC / TONGA ISLANDS / TAFAHI		-15.85	-15.85	-173.73	-173.73	SAE			s_TAF 06?[21408]	BASALT [21408]									VOL					WR [21408]	52.02	0.41		15.02				10.21	11.71	7.37	0.19		0.17	1.06	0.05
[21408]	CONVERGENT MARGIN	TONGA ARC / TONGA ISLANDS / TAFAHI		-15.85	-15.85	-173.73	-173.73	SAE			s_TAF 07?[21408]	BASALT [21408]									VOL					WR [21408]	51.95	0.38		17.12				9.76	11.77	6.02	0.18		0.18	1.1	0.05
[21408]	CONVERGENT MARGIN	TONGA ARC / TONGA ISLANDS / TAFAHI		-15.85	-15.85	-173.73	-173.73	SAE			s_TAF 08?[21408]	BASALT [21408]									VOL					WR [21408]	51.79	0.37		17.08				9.72	11.91	6.14	0.18		0.17	1.3	0.04
[21408]	CONVERGENT MARGIN	TONGA ARC / TONGA ISLANDS / TAFAHI		-15.85	-15.85	-173.73	-173.73	SAE			s_TAF 09?[21408]	BASALT [21408]									VOL					WR [21408]	51.26	0.37		17.05				9.92	11.87	6.46	0.18		0.15	1.14	0.03
[21408]	CONVERGENT MARGIN	TONGA ARC / TONGA ISLANDS / TAFAHI		-15.85	-15.85	-173.73	-173.73	SAE			s_TAF 10?[21408]	BASALT [21408]									VOL					WR [21408]	50.77	0.34		17.02				9.6	12.21	6.78	0.18		0.12	1.07	0.04
[21408]	CONVERGENT MARGIN	TONGA ARC / TONGA ISLANDS / TAFAHI		-15.85	-15.85	-173.73	-173.73	SAE			s_TAF 11?[21408]	BASALT [21408]									VOL					WR [21408]	51.21	0.36		17.35				9.66	12.06	6.17	0.18		0.17	1.16	0.04
[21408]	CONVERGENT MARGIN	TONGA ARC / TONGA ISLANDS / TAFAHI		-15.85	-15.85	-173.73	-173.73	SAE			s_TAF 12?[21408]	BASALT [21408]									VOL					WR [21408]	51.14	0.36		17.34				9.72	12.02	6.28	0.18		0.15	1.26	0.05
[21408]	CONVERGENT MARGIN	TONGA ARC / TONGA ISLANDS / TAFAHI		-15.85	-15.85	-173.73	-173.73	SAE			s_TAF 13?[21408]	BASALT [21408]									VOL					WR [21408]	51.33	0.35		16.88				9.88	11.55	6.68	0.18		0.2	0.8	0.04
[21408]	CONVERGENT MARGIN	TONGA ARC / TONGA ISLANDS / TAFAHI		-15.85	-15.85	-173.73	-173.73	SAE			s_TAF 14?[21408]	BASALT [21408]									VOL					WR [21408]	51.27	0.36		16.31				10.03	11.62	6.8	0.19		0.19	1.02	0.04
[21408]	CONVERGENT MARGIN	TONGA ARC / TONGA ISLANDS / TAFAHI		-15.85	-15.85	-173.73	-173.73	SAE			s_TAF 15?[21408]	BASALT [21408]									VOL					WR [21408]	51.88	0.37		16.64				9.84	11.73	6.53	0.19		0.18	1.3	0.05
[21408]	CONVERGENT MARGIN	TONGA ARC / TONGA ISLANDS / TAFAHI		-15.85	-15.85	-173.73	-173.73	SAE			s_TAF 16?[21408]	BASALT [21408]									VOL					WR [21408]	50.74	0.36		16.12				9.8	11.89	6.66	0.18		0.16	1.16	0.05
[21408]	CONVERGENT MARGIN	TONGA ARC / TONGA ISLANDS / TAFAHI		-15.85	-15.85	-173.73	-173.73	SAE			s_TAF 17?[21408]	BASALT [21408]									VOL					WR [21408]	51.47	0.43		15.76				10.31	10.94	5.82	0.18		0.18	1.38	0.06
[21408]	CONVERGENT MARGIN	TONGA ARC / TONGA ISLANDS / TAFAHI		-15.85	-15.85	-173.73	-173.73	SAE			s_TAF 18?[21408]	BASALT [21408]									VOL					WR [21408]	51.74	0.33		15.73				9.58	12.15	7.57	0.18		0.19	1.17	0.05
[21408]	CONVERGENT MARGIN	TONGA ARC / TONGA ISLANDS / TAFAHI		-15.85	-15.85	-173.73	-173.73	SAE			s_TAF 19?[21408]	BASALT [21408]									VOL					WR [21408]	51.11	0.39		16.33				10.02	12.09	6.7	0.19		0.16	1.22	0.05
[21408]	CONVERGENT MARGIN	TONGA ARC / TONGA ISLANDS / TAFAHI		-15.85	-15.85	-173.73	-173.73	SAE			s_TAF 20?[21408]	BASALT [21408]									VOL					WR [21408]	51.05	0.36		16.16				9.84	12.23	7.06	0.18		0.16	1.2	0.04
[21408]	CONVERGENT MARGIN	TONGA ARC / TONGA ISLANDS / TAFAHI		-15.85	-15.85	-173.73	-173.73	SAE			s_TAF 21?[21408]	ANDESITE, BASALTIC [21408]									VOL					WR [21408]	52.81	0.45		16.87				10.37	11.33	5.3	0.19		0.2	1.29	0.05
[21408]	CONVERGENT MARGIN	TONGA ARC / TONGA ISLANDS / TAFAHI		-15.85	-15.85	-173.73	-173.73	SAE			s_TAF 22?[21408]	BASALT [21408]									VOL					WR [21408]	51.43	0.36		17.45				9.75	12.06	6.02	0.18		0.21	1.33	0.04
[21408]	CONVERGENT MARGIN	TONGA ARC / TONGA ISLANDS / TAFAHI		-15.85	-15.85	-173.73	-173.73	SAE			s_TAF 23?[21408]	BASALT [21408]									VOL					WR [21408]	51.73	0.37		17.26				9.8	11.93	6.05	0.18		0.25	1.26	0.05
[21408]	CONVERGENT MARGIN	TONGA ARC / TONGA ISLANDS / TAFAHI		-15.85	-15.85	-173.73	-173.73	SAE			s_TAF 24?[21408]	BASALT [21408]									VOL					WR [21408]	51.49	0.36		17.61				9.59	12.04	5.98	0.18		0.23	1.1	0.05
[21408]	CONVERGENT MARGIN	TONGA ARC / TONGA ISLANDS / TAFAHI		-15.85	-15.85	-173.73	-173.73	SAE			s_TAF 25?[21408]	ANDESITE, BASALTIC [21408]									VOL					WR [21408]	52.4	0.45		17.26				10.28	11.49	5.16	0.18		0.17	1.44	0.04
[21408]	CONVERGENT MARGIN	TONGA ARC / TONGA ISLANDS / TAFAHI		-15.85	-15.85	-173.73	-173.73	SAE			s_TAF 26?[21408]	BASALT [21408]									VOL					WR [21408]	50.63	0.36		15.22				10.12	11.7	7.62	0.19		0.16	0.93	0.04
[21408]	CONVERGENT MARGIN	TONGA ARC / TONGA ISLANDS / TAFAHI		-15.85	-15.85	-173.73	-173.73	SAE			s_TAF 27?[21408]	ANDESITE, BASALTIC [21408]									VOL					WR [21408]	52.23	0.42		15.79				10.28	11.16	6.69	0.18		0.14	1.01	0.03
[21408]	CONVERGENT MARGIN	TONGA ARC / TONGA ISLANDS / TAFAHI		-15.85	-15.85	-173.73	-173.73	SAE			s_TAF 28?[21408]	BASALT [21408]									VOL					WR [21408]	51.82	0.42		17				10.3	11.06	5.83	0.19		0.2	1.02	0.04
[21408]	CONVERGENT MARGIN	TONGA ARC / TONGA ISLANDS / TAFAHI		-15.85	-15.85	-173.73	-173.73	SAE			s_TAF 29?[21408]	ANDESITE, BASALTIC [21408]									VOL					WR [21408]	52.84	0.45		16.5				10.3	10.81	5.34	0.18		0.2	1.17	0.06
[21408]	CONVERGENT MARGIN	TONGA ARC / TONGA ISLANDS / TAFAHI		-15.85	-15.85	-173.73	-173.73	SAE			s_TAF 30?[21408]	BASALT [21408]									VOL					WR [21408]	50.62	0.37		14.64				10.46	11.46	8.07	0.2		0.15	1.28	0.04
[21408]	CONVERGENT MARGIN	TONGA ARC / TONGA ISLANDS / TAFAHI		-15.85	-15.85	-173.73	-173.73	SAE			s_TAF 31?[21408]	BASALT [21408]									VOL					WR [21408]	51.63	0.42		17.51				10.18	11.11	5.3	0.18		0.2	1.37	0.04
[21408]	CONVERGENT MARGIN	TONGA ARC / TONGA ISLANDS / TAFAHI		-15.8487	-15.8487	-173.749	-173.749	SAE			s_TAF3/2?[21408]	ANDESITE, BASALTIC [21408]									VOL					WR [21408]	53.29	0.38		15.83				10.1	12	6.61	0.18		0.14	1.24	0.06
[21408]	CONVERGENT MARGIN	TONGA ARC / TONGA ISLANDS / TAFAHI		-15.8532	-15.8532	-173.742	-173.742	SAE			s_TAF8?[21408]	ANDESITE, BASALTIC [21408]									VOL					WR [21408]	53.81	0.37		15.76				9.88	12.23	6.67	0.18		0.14	1.23	0.06
[21408]	CONVERGENT MARGIN	TONGA ARC / TONGA ISLANDS / TAFAHI		-15.8542	-15.8542	-173.752	-173.752	SAE			s_TAF18/10?[21408]	ANDESITE, BASALTIC [21408]									VOL					WR [21408]	52.12	0.43		15.44				10.88	12.85	7.23	0.26		0.15	1.27	0.07
[21408]	CONVERGENT MARGIN	TONGA ARC / TONGA ISLANDS / TAFAHI		-15.8542	-15.8542	-173.752	-173.752	SAE			s_TAF18/12?[21408]	ANDESITE, BASALTIC [21408]									VOL					WR [21408]	53.57	0.42		15.09				10.33	12.74	6.14	0.24		0.21	1.38	0.09
[21408]	CONVERGENT MARGIN	TONGA ARC / TONGA ISLANDS / TAFAHI		-15.85	-15.85	-173.73	-173.73	SAE			s_TAF23?[21408]	ANDESITE, BASALTIC [21408]									VOL					WR [21408]	53.35	0.44		15.6				10.21	12.13	6.37	0.2		0.11	1.41	0.07
[21408]	CONVERGENT MARGIN	TONGA ARC / TONGA ISLANDS / TAFAHI		-15.8608	-15.8608	-173.738	-173.738	SAE			s_TAF31/1?[21408]	ANDESITE, BASALTIC [21408]									VOL					WR [21408]	54.31	0.47		15.47				10.01	11.47	5.32	0.22		0.25	1.74	0.09
[21408]	CONVERGENT MARGIN	TONGA ARC / TONGA ISLANDS / TAFAHI		-15.8442	-15.8442	-173.745	-173.745	SAE			s_TAF40?[21408]	ANDESITE, BASALTIC [21408]									VOL					WR [21408]	52.99	0.46		15.57				10.64	12.44	6.67	0.24		0.19	1.39	0.07
[21408]	CONVERGENT MARGIN	TONGA ARC / TONGA ISLANDS / TAFAHI		-15.8546	-15.8546	-173.752	-173.752	SAE			s_TAF44/8?[21408]	ANDESITE, BASALTIC [21408]									VOL					WR [21408]	53.83	0.42		15.6				9.92	12.13	6.68	0.21		0.18	1.23	0.07
[21408]	CONVERGENT MARGIN	TONGA ARC / TONGA ISLANDS / TAFAHI		-15.8517	-15.8517	-173.752	-173.752	SAE			s_TAF45/7?[21408]	ANDESITE, BASALTIC [21408]									VOL					WR [21408]	56.04	0.47		15.53				10.04	11.52	4.5	0.18		0.22	1.53	0.07
[21408]	CONVERGENT MARGIN	TONGA ARC / TONGA ISLANDS / TAFAHI		-15.8584	-15.8584	-173.749	-173.749	SAE			s_TAF54?[21408]	ANDESITE, BASALTIC [21408]									VOL					WR [21408]	54.55	0.38		16.05				9.57	11.97	6.89	0.2		0.2	0.85	0.11
[21408]	CONVERGENT MARGIN	TONGA ARC / TONGA ISLANDS / NIUATOPUTAPU(N^TOPATAPU)		-15.95	-15.95	-173.7	-173.7	SAE			s_NTT 01?[21408]	ANDESITE, BASALTIC [21408]									VOL					WR [21408]	54.62	0.43		15.54				10.95	10.36	3.88	0.19		0.36	1.41	0.07
[21408]	CONVERGENT MARGIN	TONGA ARC / TONGA ISLANDS / NIUATOPUTAPU(N^TOPATAPU)		-15.95	-15.95	-173.7	-173.7	SAE			s_NTT 02?[21408]	ANDESITE [21408]									VOL					WR [21408]	57.69	0.56		13.8				11.51	8.38	3.23	0.19		0.64	2	0.11
[21408]	CONVERGENT MARGIN	TONGA ARC / TONGA ISLANDS / NIUATOPUTAPU(N^TOPATAPU)		-15.95	-15.95	-173.7	-173.7	SAE			s_NTT 03?[21408]	ANDESITE [21408]									VOL					WR [21408]	57.86	0.59		13.39				11.59	8.26	3.11	0.18		0.67	1.69	0.13
[21408]	CONVERGENT MARGIN	TONGA ARC / TONGA ISLANDS / NIUATOPUTAPU(N^TOPATAPU)		-15.95	-15.95	-173.7	-173.7	SAE			s_NTT 04?[21408]	ANDESITE, BASALTIC [21408]									VOL					WR [21408]	55.03	0.42		15.06				10.91	9.96	4.19	0.19		0.42	1.44	0.08
[21408]	CONVERGENT MARGIN	TONGA ARC / TONGA ISLANDS / NIUATOPUTAPU(N^TOPATAPU)		-15.95	-15.95	-173.7	-173.7	SAE			s_NTT 05?[21408]	ANDESITE, BASALTIC [21408]									VOL					WR [21408]	55.05	0.4		14.17				10.28	10.3	5.79	0.18		0.33	1.05	0.07
[21408]	CONVERGENT MARGIN	TONGA ARC / TONGA ISLANDS / NIUATOPUTAPU(N^TOPATAPU)		-15.95	-15.95	-173.7	-173.7	SAE			s_NTT 06?[21408]	ANDESITE [21408]									VOL					WR [21408]	58.13	0.56		13.57				11.42	8.04	2.76	0.17		0.42	1.86	0.1
[21408]	CONVERGENT MARGIN	TONGA ARC / TONGA ISLANDS / NIUATOPUTAPU(N^TOPATAPU)		-15.95	-15.95	-173.7	-173.7	SAE			s_NTT 07?[21408]	ANDESITE [21408]									VOL					WR [21408]	60.47	0.56		13.4				10.48	7.45	2.46	0.18		0.75	2.06	0.12
[21408]	CONVERGENT MARGIN	TONGA ARC / TONGA ISLANDS / NIUATOPUTAPU(N^TOPATAPU)		-15.95	-15.95	-173.7	-173.7	SAE			s_NTT 08?[21408]	ANDESITE, BASALTIC [21408]									VOL					WR [21408]	55.62	0.42		15.98				10.28	10.02	3.65	0.18		0.44	1.62	0.07
[21408]	CONVERGENT MARGIN	TONGA ARC / TONGA ISLANDS / NIUATOPUTAPU(N^TOPATAPU)		-15.95	-15.95	-173.7	-173.7	SAE			s_NTT 09?[21408]	ANDESITE, BASALTIC [21408]									VOL					WR [21408]	54.45	0.36		14.45				9.74	10.33	5.88	0.15		0.48	1.48	0.07
[21408]	CONVERGENT MARGIN	TONGA ARC / TONGA ISLANDS / NIUATOPUTAPU(N^TOPATAPU)		-15.95	-15.95	-173.7	-173.7	SAE			s_NTT 10?[21408]	ANDESITE, BASALTIC [21408]									VOL					WR [21408]	53.97	0.44		14.68				11.76	9.75	4.67	0.18		0.42	1.41	0.06
[21408]	CONVERGENT MARGIN	TONGA ARC / TONGA ISLANDS / NIUATOPUTAPU(N^TOPATAPU)		-15.95	-15.95	-173.7	-173.7	SAE			s_NTT 11?[21408]	ANDESITE, BASALTIC [21408]									VOL					WR [21408]	56.47	0.48		14.5				11.63	8.8	3.58	0.2		0.43	1.77	0.03
[21408]	CONVERGENT MARGIN	TONGA ARC / TONGA ISLANDS / NIUATOPUTAPU(N^TOPATAPU)		-15.95	-15.95	-173.7	-173.7	SAE			s_NTT 12?[21408]	ANDESITE [21408]									VOL					WR [21408]	57.37	0.49		14.25				11.08	8.53	3.47	0.19		0.48	2.04	0.1
[21408]	CONVERGENT MARGIN	TONGA ARC / TONGA ISLANDS / NIUATOPUTAPU(N^TOPATAPU)		-15.95	-15.95	-173.7	-173.7	SAE			s_NTT 13?[21408]	ANDESITE [21408]									VOL					WR [21408]	57.6	0.52		14.18				11.09	8.63	3.39	0.18		0.64	1.64	0.1
[21408]	CONVERGENT MARGIN	TONGA ARC / TONGA ISLANDS / NIUATOPUTAPU(N^TOPATAPU)		-15.95	-15.95	-173.7	-173.7	SAE			s_NTT 14?[21408]	ANDESITE [21408]									VOL					WR [21408]	60.79	0.53		13.53				9.92	7.52	2.53	0.18		0.68	2.19	0.15
[21408]	CONVERGENT MARGIN	TONGA ARC / TONGA ISLANDS / NIUATOPUTAPU(N^TOPATAPU)		-15.95	-15.95	-173.7	-173.7	SAE			s_NTT 15?[21408]	ANDESITE, BASALTIC [21408]									VOL					WR [21408]	53.69	0.35		15.65				9.69	11.04	5.75	0.17		0.32	1.18	0.07
[21408]	CONVERGENT MARGIN	TONGA ARC / TONGA ISLANDS / NIUATOPUTAPU(N^TOPATAPU)		-15.95	-15.95	-173.7	-173.7	SAE			s_NTT 17?[21408]	ANDESITE, BASALTIC [21408]									VOL					WR [21408]	56.79	0.48		13.79				11.16	8.72	3.72	0.18		0.54	1.72	0.1
[21408]	CONVERGENT MARGIN	TONGA ARC / TONGA ISLANDS / NIUATOPUTAPU(N^TOPATAPU)		-15.95	-15.95	-173.7	-173.7	SAE			s_NTT 18?[21408]	ANDESITE, BASALTIC [21408]									VOL					WR [21408]	53.42	0.35		16.48				9.6	10.63	5.35	0.17		0.42	1.04	0.07
[21408]	CONVERGENT MARGIN	TONGA ARC / TONGA ISLANDS / NIUATOPUTAPU(N^TOPATAPU)		-15.9539	-15.9539	-173.778	-173.778	SAE			s_NTT9?[21408]	ANDESITE [21408]									VOL					WR [21408]	58.66	0.47		15.53				11.14	8.46	3.04	0.22		0.39	1.74	0.06
[21408]	CONVERGENT MARGIN	TONGA ARC / TONGA ISLANDS / NIUATOPUTAPU(N^TOPATAPU)		-15.9539	-15.9539	-173.778	-173.778	SAE			s_NTT10?[21408]	ANDESITE [21408]									VOL					WR [21408]	58.95	0.51		15.14				11.3	8.56	2.5	0.2		0.43	1.9	0.1
[21408]	CONVERGENT MARGIN	TONGA ARC / TONGA ISLANDS / NIUATOPUTAPU(N^TOPATAPU)		-15.9525	-15.9525	-173.773	-173.773	SAE			s_NTT14?[21408]	ANDESITE [21408]									VOL					WR [21408]	58.5	0.5		14.64				11.88	8.93	2.81	0.2		0.37	1.82	0.08
[21408]	CONVERGENT MARGIN	TONGA ARC / TONGA ISLANDS / NIUATOPUTAPU(N^TOPATAPU)		-15.9546	-15.9546	-173.783	-173.783	SAE			s_NTT25/2?[21408]	ANDESITE [21408]									VOL					WR [21408]	59.31	0.5		15.05				11.08	8.43	2.46	0.18		0.54	1.95	0.11
[21408]	CONVERGENT MARGIN	TONGA ARC / TONGA ISLANDS / NIUATOPUTAPU(N^TOPATAPU)		-15.9546	-15.9546	-173.783	-173.783	SAE			s_NTT25/4?[21408]	ANDESITE [21408]									VOL					WR [21408]	59.77	0.5		15.04				10.77	8.3	2.4	0.18		0.55	1.98	0.11
[21408]	CONVERGENT MARGIN	TONGA ARC / TONGA ISLANDS / NIUATOPUTAPU(N^TOPATAPU)		-15.9541	-15.9541	-173.781	-173.781	SAE			s_NTT26/1?[21408]	ANDESITE, BASALTIC [21408]									VOL					WR [21408]	56.85	0.52		15.59				11.96	9.42	2.82	0.28		0.53	1.83	0.11
[21408]	CONVERGENT MARGIN	TONGA ARC / TONGA ISLANDS / NIUATOPUTAPU(N^TOPATAPU)		-15.9504	-15.9504	-173.78	-173.78	SAE			s_NTT28/2?[21408]	ANDESITE [21408]									VOL					WR [21408]	58.35	0.52		15.25				11.52	8.69	2.95	0.21		0.44	1.78	0.09
[21408]	CONVERGENT MARGIN	TONGA ARC / TONGA ISLANDS / NIUATOPUTAPU(N^TOPATAPU)		-15.9415	-15.9415	-173.763	-173.763	SAE			s_NTT29/2?[21408]	ANDESITE [21408]									VOL					WR [21408]	58.64	0.54		15.52				10.65	8.25	1.82	0.24		0.65	2.3	0.14
[21408]	CONVERGENT MARGIN	TONGA ARC / LAU BASIN / FONUALEI SPREADING CENTER		-18.02	-18.02	-174.32	-174.32	SAQ			s_FON 04 [21408]	DACITE [21408]									VOL					WR [21408]	64.75	0.57		13.68				7.69	5.57	1.42	0.18		1.12	2.92	0.22
[21408]	CONVERGENT MARGIN	TONGA ARC / TONGA ISLANDS / LATE		-18.8	-18.8	-174.63	-174.63	SAE			s_LAT 01 [21408]	ANDESITE, BASALTIC [21408]									VOL					WR [21408]	53.63	0.56		17.15				9.64	10.93	4.07	0.17		0.46	2.15	0.1
[21408]	CONVERGENT MARGIN	TONGA ARC / TONGA ISLANDS / LATE		-18.8	-18.8	-174.63	-174.63	SAE			s_LAT 26 [21408]	ANDESITE, BASALTIC [21408]									VOL					WR [21408]	52.58	0.52		16.17				9.66	11.43	5.65	0.18		0.43	1.94	0.08
[21408]	CONVERGENT MARGIN	TONGA ARC / TONGA ISLANDS / KAO		-19.67	-19.67	-175	-175	SAE			s_KAO 04?[21408]	ANDESITE, BASALTIC [21408]									VOL					WR [21408]	52.13	0.72		15.36				10.19	10.75	6.15	0.18		0.44	1.78	0.14
[21408]	CONVERGENT MARGIN	TONGA ARC / TONGA ISLANDS / KAO		-19.67	-19.67	-175	-175	SAE			s_KAO 14?[21408]	ANDESITE, BASALTIC [21408]									VOL					WR [21408]	52.52	0.72		14.26				10.27	10.55	6.69	0.19		0.5	1.86	0.14
[21408]	CONVERGENT MARGIN	TONGA ARC / TONGA ISLANDS / KAO		-19.67	-19.67	-175	-175	SAE			s_KAO 22?[21408]	BASALT [21408]									VOL					WR [21408]	51.75	0.76		16.87				9.58	10.8	4.82	0.17		0.52	2.02	0.15
[21408]	CONVERGENT MARGIN	TONGA ARC / TONGA ISLANDS / KAO		-19.67	-19.67	-175	-175	SAE			s_KAO 36?[21408]	ANDESITE, BASALTIC [21408]									VOL					WR [21408]	56.01	0.94		15.2				9.98	7.88	3.39	0.17		0.68	3.02	0.19
[21408]	CONVERGENT MARGIN	TONGA ARC / TONGA ISLANDS / TOFUA / TOFUA		-19.73	-19.73	-175.07	-175.07	SAE			s_TOF 36?[21408]	ANDESITE, BASALTIC [21408]									VOL					WR [21408]	55.07	0.6		14.82				10.49	9.85	4.86	0.19		0.43	1.78	0.1
[21408]	CONVERGENT MARGIN	TONGA ARC / TONGA ISLANDS / TOFUA / TOFUA		-19.73	-19.73	-175.07	-175.07	SAE			s_TOF 42?[21408]	ANDESITE, BASALTIC [21408]									VOL					WR [21408]	53.83	0.64		15.28				10.45	9.94	4.63	0.18		0.51	1.96	0.11
[21408]	CONVERGENT MARGIN	TONGA ARC / TONGA ISLANDS / TOFUA / TOFUA		-19.73	-19.73	-175.07	-175.07	SAE			s_TOF 52 [21408]	ANDESITE, BASALTIC [21408]									VOL					WR [21408]	54.17	0.56		15.19				10.18	10.19	4.95	0.18		0.46	1.89	0.1
[21408]	CONVERGENT MARGIN	TONGA ARC / LAU BASIN / FONUALEI SPREADING CENTER		-18.02	-18.02	-174.32	-174.32	SAQ			s_FON 01 [21408]	DACITE [21408]									VOL					WR [21408]	65.08	0.57		13.7				7.66	5.62	1.42	0.18		1.13	3.07	0.21
[21408]	CONVERGENT MARGIN	TONGA ARC / LAU BASIN / FONUALEI SPREADING CENTER		-18.02	-18.02	-174.32	-174.32	SAQ			s_FON 02 [21408]	DACITE [21408]									VOL					WR [21408]	65.42	0.58		13.44				7.45	5.44	1.38	0.18		1.17	3.08	0.27
[21408]	CONVERGENT MARGIN	TONGA ARC / LAU BASIN / FONUALEI SPREADING CENTER		-18.02	-18.02	-174.32	-174.32	SAQ			s_FON 03 [21408]	DACITE [21408]									VOL					WR [21408]	65.04	0.57		13.79				7.56	5.74	1.45	0.18		1.11	3.01	0.22
[21408]	CONVERGENT MARGIN	TONGA ARC / LAU BASIN / FONUALEI SPREADING CENTER		-18.02	-18.02	-174.32	-174.32	SAQ			s_FON 05 [21408]	DACITE [21408]									VOL					WR [21408]	65.02	0.58		13.69				7.7	5.68	1.41	0.18		1.13	2.85	0.21
[21408]	CONVERGENT MARGIN	TONGA ARC / LAU BASIN / FONUALEI SPREADING CENTER		-18.02	-18.02	-174.32	-174.32	SAQ			s_FON 06 [21408]	DACITE [21408]									VOL					WR [21408]	65.26	0.6		13.31				7.87	5.35	1.46	0.18		1.13	3.03	0.28
[21408]	CONVERGENT MARGIN	TONGA ARC / LAU BASIN / FONUALEI SPREADING CENTER		-18.02	-18.02	-174.32	-174.32	SAQ			s_FON 07 [21408]	DACITE [21408]									VOL					WR [21408]	64.69	0.59		13.66				7.52	5.67	1.56	0.18		1.13	3.18	0.22
[21408]	CONVERGENT MARGIN	TONGA ARC / LAU BASIN / FONUALEI SPREADING CENTER		-18.02	-18.02	-174.32	-174.32	SAQ			s_FON 08 [21408]	DACITE [21408]									VOL					WR [21408]	64.23	0.58		13.59				7.74	5.62	1.51	0.18		1.15	2.94	0.25
[21408]	CONVERGENT MARGIN	TONGA ARC / LAU BASIN / FONUALEI SPREADING CENTER		-18.02	-18.02	-174.32	-174.32	SAQ			s_FON 09 [21408]	DACITE [21408]									VOL					WR [21408]	65.22	0.58		13.79				7.78	5.75	1.48	0.18		1.13	2.83	0.22
[21408]	CONVERGENT MARGIN	TONGA ARC / LAU BASIN / FONUALEI SPREADING CENTER		-18.02	-18.02	-174.32	-174.32	SAQ			s_FON 10 [21408]	DACITE [21408]									VOL					WR [21408]	65.21	0.58		13.75				7.57	5.68	1.44	0.18		1.1	2.85	0.22
[21408]	CONVERGENT MARGIN	TONGA ARC / LAU BASIN / FONUALEI SPREADING CENTER		-18.02	-18.02	-174.32	-174.32	SAQ			s_FON 11 [21408]	DACITE [21408]									VOL					WR [21408]	65.34	0.57		13.75				7.46	5.67	1.46	0.18		1.13	2.85	0.21
[21408]	CONVERGENT MARGIN	TONGA ARC / LAU BASIN / FONUALEI SPREADING CENTER		-18.02	-18.02	-174.32	-174.32	SAQ			s_FON 12 [21408]	DACITE [21408]									VOL					WR [21408]	64.87	0.58		13.63				7.55	5.69	1.47	0.17		1.11	2.97	0.21
[21408]	CONVERGENT MARGIN	TONGA ARC / LAU BASIN / FONUALEI SPREADING CENTER		-18.02	-18.02	-174.32	-174.32	SAQ			s_FON 13 [21408]	DACITE [21408]									VOL					WR [21408]	65.29	0.57		13.81				7.58	5.68	1.41	0.18		1.13	3.01	0.22
[21408]	CONVERGENT MARGIN	TONGA ARC / LAU BASIN / FONUALEI SPREADING CENTER		-18.02	-18.02	-174.32	-174.32	SAQ			s_FON 14 [21408]	DACITE [21408]									VOL					WR [21408]	64.95	0.58		13.64				7.67	5.71	1.52	0.18		1.13	2.89	0.21
[21408]	CONVERGENT MARGIN	TONGA ARC / LAU BASIN / FONUALEI SPREADING CENTER		-18.02	-18.02	-174.32	-174.32	SAQ			s_FON 15 [21408]	DACITE [21408]									VOL					WR [21408]	65.18	0.58		13.68				7.63	5.69	1.47	0.17		1.12	3	0.22
[21408]	CONVERGENT MARGIN	TONGA ARC / LAU BASIN / FONUALEI SPREADING CENTER		-18.02	-18.02	-174.32	-174.32	SAQ			s_FON 16 [21408]	DACITE [21408]									VOL					WR [21408]	65	0.59		13.64				7.63	5.65	1.48	0.18		1.12	3.05	0.22
[21408]	CONVERGENT MARGIN	TONGA ARC / LAU BASIN / FONUALEI SPREADING CENTER		-18.02	-18.02	-174.32	-174.32	SAQ			s_FON 17 [21408]	DACITE [21408]									VOL					WR [21408]	66.25	0.58		13.89				7.61	5.65	1.34	0.18		1.14	3.03	0.22
[21408]	CONVERGENT MARGIN	TONGA ARC / LAU BASIN / FONUALEI SPREADING CENTER		-18.02	-18.02	-174.32	-174.32	SAQ			s_FON 18 [21408]	ANDESITE [21408]									VOL					WR [21408]	60.12	0.63		14.4				9.82	7.33	2.49	0.2		0.86	2.45	0.17
[21408]	CONVERGENT MARGIN	TONGA ARC / LAU BASIN / FONUALEI SPREADING CENTER		-18.02	-18.02	-174.32	-174.32	SAQ			s_FON 19 [21408]	ANDESITE [21408]									VOL					WR [21408]	59.93	0.63		14.4				9.68	7.32	2.58	0.19		0.85	2.55	0.16
[21408]	CONVERGENT MARGIN	TONGA ARC / TONGA ISLANDS / LATE		-18.8	-18.8	-174.63	-174.63	SAE			s_LAT 02 [21408]	ANDESITE, BASALTIC [21408]									VOL					WR [21408]	54.72	0.7		14.04				11.76	9.24	4.07	0.2		0.55	2.26	0.12
[21408]	CONVERGENT MARGIN	TONGA ARC / TONGA ISLANDS / LATE		-18.8	-18.8	-174.63	-174.63	SAE			s_LAT 03 [21408]	ANDESITE, BASALTIC [21408]									VOL					WR [21408]	53.15	0.54		16.76				9.63	11	4.45	0.17		0.46	1.91	0.1
[21408]	CONVERGENT MARGIN	TONGA ARC / TONGA ISLANDS / LATE		-18.8	-18.8	-174.63	-174.63	SAE			s_LAT 04 [21408]	ANDESITE, BASALTIC [21408]									VOL					WR [21408]	53.23	0.55		16.78				9.68	11.04	4.46	0.17		0.46	1.78	0.09
[21408]	CONVERGENT MARGIN	TONGA ARC / TONGA ISLANDS / LATE		-18.8	-18.8	-174.63	-174.63	SAE			s_LAT 05 [21408]	ANDESITE, BASALTIC [21408]									VOL					WR [21408]	53.61	0.55		15.49				10.1	10.75	5.42	0.18		0.45	1.64	0.09
[21408]	CONVERGENT MARGIN	TONGA ARC / TONGA ISLANDS / LATE		-18.8	-18.8	-174.63	-174.63	SAE			s_LAT 06 [21408]	ANDESITE, BASALTIC [21408]									VOL					WR [21408]	53.57	0.55		15.33				10.19	10.61	5.57	0.19		0.45	1.64	0.1
[21408]	CONVERGENT MARGIN	TONGA ARC / TONGA ISLANDS / LATE		-18.8	-18.8	-174.63	-174.63	SAE			s_LAT 07 [21408]	ANDESITE, BASALTIC [21408]									VOL					WR [21408]	53.27	0.54		16.75				9.65	10.95	4.34	0.17		0.46	1.67	0.09
[21408]	CONVERGENT MARGIN	TONGA ARC / TONGA ISLANDS / LATE		-18.8	-18.8	-174.63	-174.63	SAE			s_LAT 08 [21408]	ANDESITE, BASALTIC [21408]									VOL					WR [21408]	53.19	0.54		16.79				9.54	11.09	4.47	0.17		0.45	1.79	0.09
[21408]	CONVERGENT MARGIN	TONGA ARC / TONGA ISLANDS / LATE		-18.8	-18.8	-174.63	-174.63	SAE			s_LAT 09 [21408]	ANDESITE [21408]									VOL					WR [21408]	58.5	0.81		13.56				11.59	7.64	2.67	0.2		0.74	2.33	0.15
[21408]	CONVERGENT MARGIN	TONGA ARC / TONGA ISLANDS / LATE		-18.8	-18.8	-174.63	-174.63	SAE			s_LAT 12 [21408]	ANDESITE, BASALTIC [21408]									VOL					WR [21408]	53.55	0.56		16.83				9.81	10.87	4.19	0.17		0.46	1.74	0.1
[21408]	CONVERGENT MARGIN	TONGA ARC / TONGA ISLANDS / LATE		-18.8	-18.8	-174.63	-174.63	SAE			s_LAT 13 [21408]	ANDESITE, BASALTIC [21408]									VOL					WR [21408]	53.6	0.56		15.49				10.15	10.65	5.28	0.18		0.45	1.8	0.1
[21408]	CONVERGENT MARGIN	TONGA ARC / TONGA ISLANDS / LATE		-18.8	-18.8	-174.63	-174.63	SAE			s_LAT 14 [21408]	ANDESITE [21408]									VOL					WR [21408]	57.44	0.78		13.67				11.72	8.04	2.99	0.2		0.69	2.2	0.15
[21408]	CONVERGENT MARGIN	TONGA ARC / TONGA ISLANDS / LATE		-18.8	-18.8	-174.63	-174.63	SAE			s_LAT 15 [21408]	ANDESITE [21408]									VOL					WR [21408]	58.51	0.8		13.55				11.52	7.63	2.64	0.2		0.74	2.38	0.15
[21408]	CONVERGENT MARGIN	TONGA ARC / TONGA ISLANDS / LATE		-18.8	-18.8	-174.63	-174.63	SAE			s_LAT 16 [21408]	ANDESITE, BASALTIC [21408]									VOL					WR [21408]	54.98	0.68		14.31				11.58	9.34	4.31	0.2		0.5	1.93	0.12
[21408]	CONVERGENT MARGIN	TONGA ARC / TONGA ISLANDS / LATE		-18.8	-18.8	-174.63	-174.63	SAE			s_LAT 17 [21408]	ANDESITE, BASALTIC [21408]									VOL					WR [21408]	52.56	0.52		16.3				9.56	11.48	5.52	0.17		0.42	1.35	0.08
[21408]	CONVERGENT MARGIN	TONGA ARC / TONGA ISLANDS / LATE		-18.8	-18.8	-174.63	-174.63	SAE			s_LAT 18 [21408]	ANDESITE, BASALTIC [21408]									VOL					WR [21408]	56.4	0.74		14.38				11.43	8.75	3.31	0.2		0.63	2.08	0.13
[21408]	CONVERGENT MARGIN	TONGA ARC / TONGA ISLANDS / LATE		-18.8	-18.8	-174.63	-174.63	SAE			s_LAT 19 [21408]	ANDESITE, BASALTIC [21408]									VOL					WR [21408]	54.75	0.64		14.83				11.53	9.7	4.6	0.2		0.5	2.13	0.11
[21408]	CONVERGENT MARGIN	TONGA ARC / TONGA ISLANDS / LATE		-18.8	-18.8	-174.63	-174.63	SAE			s_LAT 20 [21408]	ANDESITE [21408]									VOL					WR [21408]	57.41	0.68		15.19				10.3	8.54	2.92	0.19		0.66	2.32	0.14
[21408]	CONVERGENT MARGIN	TONGA ARC / TONGA ISLANDS / LATE		-18.8	-18.8	-174.63	-174.63	SAE			s_LAT 21 [21408]	ANDESITE, BASALTIC [21408]									VOL					WR [21408]	53.73	0.59		16.98				9.75	10.59	3.61	0.17		0.52	1.75	0.1
[21408]	CONVERGENT MARGIN	TONGA ARC / TONGA ISLANDS / LATE		-18.8	-18.8	-174.63	-174.63	SAE			s_LAT 22 [21408]	ANDESITE, BASALTIC [21408]									VOL					WR [21408]	55.51	0.71		14.85				11.3	9.12	3.36	0.19		0.6	2.38	0.12
[21408]	CONVERGENT MARGIN	TONGA ARC / TONGA ISLANDS / LATE		-18.8	-18.8	-174.63	-174.63	SAE			s_LAT 23 [21408]	ANDESITE, BASALTIC [21408]									VOL					WR [21408]	55.86	0.69		15.43				10.89	9.15	2.97	0.18		0.63	1.97	0.12
[21408]	CONVERGENT MARGIN	TONGA ARC / TONGA ISLANDS / LATE		-18.8	-18.8	-174.63	-174.63	SAE			s_LAT 24 [21408]	ANDESITE, BASALTIC [21408]									VOL					WR [21408]	52.7	0.53		16.37				9.54	11.34	5.21	0.17		0.45	1.75	0.08
[21408]	CONVERGENT MARGIN	TONGA ARC / TONGA ISLANDS / LATE		-18.8	-18.8	-174.63	-174.63	SAE			s_LAT 25 [21408]	ANDESITE, BASALTIC [21408]									VOL					WR [21408]	52.68	0.54		15.83				9.81	11.29	5.66	0.18		0.44	1.74	0.09
[21408]	CONVERGENT MARGIN	TONGA ARC / TONGA ISLANDS / LATE		-18.8	-18.8	-174.63	-174.63	SAE			s_LAT 27 [21408]	ANDESITE, BASALTIC [21408]									VOL					WR [21408]	52.78	0.52		15.83				9.79	11.37	5.77	0.18		0.44	1.67	0.08
[21408]	CONVERGENT MARGIN	TONGA ARC / TONGA ISLANDS / LATE		-18.8	-18.8	-174.63	-174.63	SAE			s_LAT 28 [21408]	ANDESITE, BASALTIC [21408]									VOL					WR [21408]	52.75	0.52		15.96				9.66	11.4	5.68	0.18		0.44	1.54	0.08
[21408]	CONVERGENT MARGIN	TONGA ARC / TONGA ISLANDS / LATE		-18.8	-18.8	-174.63	-174.63	SAE			s_LAT 29 [21408]	ANDESITE, BASALTIC [21408]									VOL					WR [21408]	53.73	0.61		15.53				10.98	10.14	4.33	0.19		0.47	1.73	0.1
[21408]	CONVERGENT MARGIN	TONGA ARC / TONGA ISLANDS / LATE		-18.8	-18.8	-174.63	-174.63	SAE			s_LAT 30 [21408]	ANDESITE, BASALTIC [21408]									VOL					WR [21408]	53.35	0.54		17.01				9.47	11.03	4.38	0.17		0.46	1.71	0.09
[21408]	CONVERGENT MARGIN	TONGA ARC / TONGA ISLANDS / LATE		-18.8	-18.8	-174.63	-174.63	SAE			s_LAT 31 [21408]	ANDESITE, BASALTIC [21408]									VOL					WR [21408]	54.73	0.66		14.53				11.52	9.56	4.33	0.2		0.54	2	0.1
[21408]	CONVERGENT MARGIN	TONGA ARC / TONGA ISLANDS / LATE		-18.8	-18.8	-174.63	-174.63	SAE			s_LAT 32 [21408]	ANDESITE, BASALTIC [21408]									VOL					WR [21408]	54.95	0.66		14.72				11.45	9.57	4.39	0.2		0.54	1.82	0.11
[21408]	CONVERGENT MARGIN	TONGA ARC / TONGA ISLANDS / LATE		-18.8	-18.8	-174.63	-174.63	SAE			s_LAT 33 [21408]	ANDESITE, BASALTIC [21408]									VOL					WR [21408]	54.04	0.6		15.59				10.82	10.26	4.32	0.19		0.51	2.02	0.1
[21408]	CONVERGENT MARGIN	TONGA ARC / TONGA ISLANDS / LATE		-18.8	-18.8	-174.63	-174.63	SAE			s_LAT 34 [21408]	ANDESITE [21408]									VOL					WR [21408]	57.92	0.8		13.56				11.66	7.72	2.9	0.2		0.73	2.29	0.14
[21408]	CONVERGENT MARGIN	TONGA ARC / TONGA ISLANDS / LATE		-18.8	-18.8	-174.63	-174.63	SAE			s_LAT 35 [21408]	ANDESITE, BASALTIC [21408]									VOL					WR [21408]	53.54	0.56		16.87				9.68	10.88	4.23	0.17		0.47	1.82	0.09
[21408]	CONVERGENT MARGIN	TONGA ARC / TONGA ISLANDS / KAO		-19.67	-19.67	-175	-175	SAE			s_KAO 01 [21408]	ANDESITE, BASALTIC [21408]									VOL					WR [21408]	53.05	0.81		15.53				10.18	10.09	5.38	0.18		0.48	2.26	0.14
[21408]	CONVERGENT MARGIN	TONGA ARC / TONGA ISLANDS / KAO		-19.67	-19.67	-175	-175	SAE			s_KAO 02 [21408]	ANDESITE, BASALTIC [21408]									VOL					WR [21408]	55.32	0.72		16.49				9.03	9.94	4.11	0.15		0.57	2.12	0.13
[21408]	CONVERGENT MARGIN	TONGA ARC / TONGA ISLANDS / KAO		-19.67	-19.67	-175	-175	SAE			s_KAO 03 [21408]	ANDESITE, BASALTIC [21408]									VOL					WR [21408]	52.26	0.72		15.36				10.27	10.67	5.99	0.18		0.51	1.91	0.15
[21408]	CONVERGENT MARGIN	TONGA ARC / TONGA ISLANDS / KAO		-19.67	-19.67	-175	-175	SAE			s_KAO 05 [21408]	ANDESITE, BASALTIC [21408]									VOL					WR [21408]	52.97	0.69		17.52				9.56	10.3	3.73	0.16		0.51	2.12	0.1
[21408]	CONVERGENT MARGIN	TONGA ARC / TONGA ISLANDS / KAO		-19.67	-19.67	-175	-175	SAE			s_KAO 06 [21408]	ANDESITE, BASALTIC [21408]									VOL					WR [21408]	52.83	0.73		15.62				10.28	10.83	6.27	0.18		0.5	1.88	0.14
[21408]	CONVERGENT MARGIN	TONGA ARC / TONGA ISLANDS / KAO		-19.67	-19.67	-175	-175	SAE			s_KAO 07 [21408]	ANDESITE, BASALTIC [21408]									VOL					WR [21408]	53.44	0.68		17.87				9.36	10.46	3.75	0.16		0.52	1.89	0.1
[21408]	CONVERGENT MARGIN	TONGA ARC / TONGA ISLANDS / KAO		-19.67	-19.67	-175	-175	SAE			s_KAO 08 [21408]	ANDESITE, BASALTIC [21408]									VOL					WR [21408]	53.89	0.74		16.09				10.62	9.69	4.32	0.18		0.57	2.16	0.13
[21408]	CONVERGENT MARGIN	TONGA ARC / TONGA ISLANDS / KAO		-19.67	-19.67	-175	-175	SAE			s_KAO 09 [21408]	ANDESITE, BASALTIC [21408]									VOL					WR [21408]	53.19	0.83		17.3				9.35	10.31	4.23	0.16		0.46	2.13	0.12
[21408]	CONVERGENT MARGIN	TONGA ARC / TONGA ISLANDS / KAO		-19.67	-19.67	-175	-175	SAE			s_KAO 10 [21408]	ANDESITE, BASALTIC [21408]									VOL					WR [21408]	53.02	0.8		15.3				9.99	10.02	5.35	0.18		0.49	2.03	0.15
[21408]	CONVERGENT MARGIN	TONGA ARC / TONGA ISLANDS / KAO		-19.67	-19.67	-175	-175	SAE			s_KAO 11 [21408]	ANDESITE, BASALTIC [21408]									VOL					WR [21408]	53.11	0.82		15.4				10.19	10.06	5.35	0.18		0.49	2.02	0.14
[21408]	CONVERGENT MARGIN	TONGA ARC / TONGA ISLANDS / KAO		-19.67	-19.67	-175	-175	SAE			s_KAO 12 [21408]	ANDESITE, BASALTIC [21408]									VOL					WR [21408]	52.56	0.86		16.13				10.19	10.28	4.47	0.17		0.56	2.15	0.16
[21408]	CONVERGENT MARGIN	TONGA ARC / TONGA ISLANDS / KAO		-19.67	-19.67	-175	-175	SAE			s_KAO 13 [21408]	ANDESITE, BASALTIC [21408]									VOL					WR [21408]	52.41	0.85		16.25				10.22	10.41	4.39	0.18		0.56	2.15	0.16
[21408]	CONVERGENT MARGIN	TONGA ARC / TONGA ISLANDS / KAO		-19.67	-19.67	-175	-175	SAE			s_KAO 14 [21408]	ANDESITE, BASALTIC [21408]									VOL					WR [21408]	52.52	0.72		14.26				10.27	10.55	6.69	0.19		0.5	1.86	0.14
[21408]	CONVERGENT MARGIN	TONGA ARC / TONGA ISLANDS / KAO		-19.67	-19.67	-175	-175	SAE			s_KAO 15 [21408]	ANDESITE, BASALTIC [21408]									VOL					WR [21408]	56.54	0.93		15.14				9.99	7.83	3.47	0.17		0.71	2.85	0.2
[21408]	CONVERGENT MARGIN	TONGA ARC / TONGA ISLANDS / KAO		-19.67	-19.67	-175	-175	SAE			s_KAO 16 [21408]	ANDESITE, BASALTIC [21408]									VOL					WR [21408]	52.14	0.74		16.26				9.74	10.76	5.22	0.17		0.51	2.02	0.15
[21408]	CONVERGENT MARGIN	TONGA ARC / TONGA ISLANDS / KAO		-19.67	-19.67	-175	-175	SAE			s_KAO 17 [21408]	ANDESITE, BASALTIC [21408]									VOL					WR [21408]	53.19	0.77		15.74				10.12	9.86	5.18	0.18		0.5	2.08	0.13
[21408]	CONVERGENT MARGIN	TONGA ARC / TONGA ISLANDS / KAO		-19.67	-19.67	-175	-175	SAE			s_KAO 18 [21408]	ANDESITE, BASALTIC [21408]									VOL					WR [21408]	52.29	0.85		16.15				10.19	10.38	4.51	0.17		0.56	2.12	0.16
[21408]	CONVERGENT MARGIN	TONGA ARC / TONGA ISLANDS / KAO		-19.67	-19.67	-175	-175	SAE			s_KAO 19 [21408]	ANDESITE, BASALTIC [21408]									VOL					WR [21408]	52.3	0.75		16.88				9.57	10.9	5.05	0.17		0.51	2.27	0.16
[21408]	CONVERGENT MARGIN	TONGA ARC / TONGA ISLANDS / KAO		-19.67	-19.67	-175	-175	SAE			s_KAO 20 [21408]	ANDESITE, BASALTIC [21408]									VOL					WR [21408]	52.76	0.76		15.37				10.45	10.12	5.47	0.18		0.48	1.88	0.12
[21408]	CONVERGENT MARGIN	TONGA ARC / TONGA ISLANDS / KAO		-19.67	-19.67	-175	-175	SAE			s_KAO 21 [21408]	ANDESITE, BASALTIC [21408]									VOL					WR [21408]	55.04	0.88		15.84				9.45	8.86	4.09	0.17		0.58	2.65	0.16
[21408]	CONVERGENT MARGIN	TONGA ARC / TONGA ISLANDS / KAO		-19.67	-19.67	-175	-175	SAE			s_KAO 22 [21408]	ANDESITE, BASALTIC [21408]									VOL					WR [21408]	51.75	0.76		16.87				9.58	10.8	4.82	0.17		0.52	2.02	0.15
[21408]	CONVERGENT MARGIN	TONGA ARC / TONGA ISLANDS / KAO		-19.67	-19.67	-175	-175	SAE			s_KAO 23 [21408]	ANDESITE, BASALTIC [21408]									VOL					WR [21408]	52.68	0.73		16.03				9.39	10.67	5.05	0.16		0.5	1.96	0.12
[21408]	CONVERGENT MARGIN	TONGA ARC / TONGA ISLANDS / KAO		-19.67	-19.67	-175	-175	SAE			s_KAO 24 [21408]	ANDESITE, BASALTIC [21408]									VOL					WR [21408]	57.35	0.98		14.67				9.92	7.31	2.9	0.17		0.88	2.86	0.23
[21408]	CONVERGENT MARGIN	TONGA ARC / TONGA ISLANDS / KAO		-19.67	-19.67	-175	-175	SAE			s_KAO 25 [21408]	ANDESITE, BASALTIC [21408]									VOL					WR [21408]	52.5	0.83		16.34				10.1	10.42	4.1	0.17		0.59	2.26	0.17
[21408]	CONVERGENT MARGIN	TONGA ARC / TONGA ISLANDS / KAO		-19.67	-19.67	-175	-175	SAE			s_KAO 26 [21408]	ANDESITE, BASALTIC [21408]									VOL					WR [21408]	52.02	0.85		16.6				10.14	10.3	4.37	0.17		0.57	2.27	0.17
[21408]	CONVERGENT MARGIN	TONGA ARC / TONGA ISLANDS / KAO		-19.67	-19.67	-175	-175	SAE			s_KAO 27 [21408]	ANDESITE, BASALTIC [21408]									VOL					WR [21408]	53.05	0.73		16.14				9.44	10.22	5.09	0.17		0.5	2.1	0.13
[21408]	CONVERGENT MARGIN	TONGA ARC / TONGA ISLANDS / KAO		-19.67	-19.67	-175	-175	SAE			s_KAO 28 [21408]	ANDESITE, BASALTIC [21408]									VOL					WR [21408]	52.92	0.76		15.28				10.33	10.47	5.79	0.18		0.51	2.01	0.14
[21408]	CONVERGENT MARGIN	TONGA ARC / TONGA ISLANDS / KAO		-19.67	-19.67	-175	-175	SAE			s_KAO 29 [21408]	ANDESITE, BASALTIC [21408]									VOL					WR [21408]	52.81	0.75		15.37				10.49	10.06	5.58	0.17		0.41	1.78	0.14
[21408]	CONVERGENT MARGIN	TONGA ARC / TONGA ISLANDS / KAO		-19.67	-19.67	-175	-175	SAE			s_KAO 30 [21408]	ANDESITE, BASALTIC [21408]									VOL					WR [21408]	54.84	0.71		16.67				8.85	9.58	4.08	0.16		0.62	2.21	0.15
[21408]	CONVERGENT MARGIN	TONGA ARC / TONGA ISLANDS / KAO		-19.67	-19.67	-175	-175	SAE			s_KAO 31 [21408]	ANDESITE, BASALTIC [21408]									VOL					WR [21408]	53.44	0.82		15.71				10.35	9.9	5.11	0.18		0.54	2.32	0.16
[21408]	CONVERGENT MARGIN	TONGA ARC / TONGA ISLANDS / KAO		-19.67	-19.67	-175	-175	SAE			s_KAO 32 [21408]	ANDESITE, BASALTIC [21408]									VOL					WR [21408]	52.7	0.83		16.63				9.96	10.51	4.54	0.17		0.55	2.12	0.16
[21408]	CONVERGENT MARGIN	TONGA ARC / TONGA ISLANDS / KAO		-19.67	-19.67	-175	-175	SAE			s_KAO 33 [21408]	ANDESITE, BASALTIC [21408]									VOL					WR [21408]	52.37	0.84		16.28				10.19	10.41	4.61	0.17		0.55	2.09	0.16
[21408]	CONVERGENT MARGIN	TONGA ARC / TONGA ISLANDS / KAO		-19.67	-19.67	-175	-175	SAE			s_KAO 34 [21408]	ANDESITE, BASALTIC [21408]									VOL					WR [21408]	52.82	0.72		14.47				10.14	10.88	6.42	0.18		0.51	1.83	0.15
[21408]	CONVERGENT MARGIN	TONGA ARC / TONGA ISLANDS / KAO		-19.67	-19.67	-175	-175	SAE			s_KAO 35 [21408]	ANDESITE, BASALTIC [21408]									VOL					WR [21408]	52.55	0.73		14.58				10.25	10.6	6.23	0.18		0.52	1.82	0.14
[21408]	CONVERGENT MARGIN	TONGA ARC / TONGA ISLANDS / KAO		-19.67	-19.67	-175	-175	SAE			s_KAO 36 [21408]	ANDESITE, BASALTIC [21408]									VOL					WR [21408]	56.01	0.94		15.2				9.98	7.88	3.39	0.17		0.68	3.02	0.19
[21408]	CONVERGENT MARGIN	TONGA ARC / TONGA ISLANDS / KAO		-19.67	-19.67	-175	-175	SAE			s_KAO 37 [21408]	ANDESITE, BASALTIC [21408]									VOL					WR [21408]	52.34	0.7		14.08				10.12	10.72	6.8	0.19		0.45	1.77	0.14
[21408]	CONVERGENT MARGIN	TONGA ARC / TONGA ISLANDS / KAO		-19.67	-19.67	-175	-175	SAE			s_KAO 38 [21408]	ANDESITE, BASALTIC [21408]									VOL					WR [21408]	53.08	0.75		15.09				10.17	10.15	5.65	0.18		0.53	1.85	0.15
[21408]	CONVERGENT MARGIN	TONGA ARC / TONGA ISLANDS / KAO		-19.67	-19.67	-175	-175	SAE			s_KAO 39 [21408]	ANDESITE, BASALTIC [21408]									VOL					WR [21408]	53.55	0.76		16.34				9.58	10.3	5.05	0.17		0.54	2.16	0.13
[21408]	CONVERGENT MARGIN	TONGA ARC / TONGA ISLANDS / KAO		-19.67	-19.67	-175	-175	SAE			s_KAO 40 [21408]	ANDESITE, BASALTIC [21408]									VOL					WR [21408]	54.15	0.81		16.02				9.73	9.47	4.28	0.17		0.6	2.4	0.16
[21408]	CONVERGENT MARGIN	TONGA ARC / TONGA ISLANDS / KAO		-19.67	-19.67	-175	-175	SAE			s_KAO 41 [21408]	ANDESITE [21408]									VOL					WR [21408]	57.51	0.97		14.84				9.83	7.33	2.85	0.17		0.87	3.33	0.22
[21408]	CONVERGENT MARGIN	TONGA ARC / TONGA ISLANDS / KAO		-19.67	-19.67	-175	-175	SAE			s_KAO 42 [21408]	ANDESITE, BASALTIC [21408]									VOL					WR [21408]	55.01	0.87		16.18				9.37	8.96	3.99	0.17		0.56	2.38	0.17
[21408]	CONVERGENT MARGIN	TONGA ARC / TONGA ISLANDS / KAO		-19.67	-19.67	-175	-175	SAE			s_KAO 43 [21408]	ANDESITE, BASALTIC [21408]									VOL					WR [21408]	54.84	0.82		16.24				9.68	9.56	4.32	0.17		0.6	2.38	0.16
[21408]	CONVERGENT MARGIN	TONGA ARC / TONGA ISLANDS / KAO		-19.67	-19.67	-175	-175	SAE			s_KAO 44 [21408]	ANDESITE, BASALTIC [21408]									VOL					WR [21408]	53.72	0.8		15.98				9.68	9.48	4.39	0.17		0.58	2.23	0.14
[21408]	CONVERGENT MARGIN	TONGA ARC / TONGA ISLANDS / KAO		-19.67	-19.67	-175	-175	SAE			s_KAO 45 [21408]	ANDESITE, BASALTIC [21408]									VOL					WR [21408]	54.54	0.82		16.1				9.76	9.38	4.28	0.17		0.6	2.48	0.15
[21408]	CONVERGENT MARGIN	TONGA ARC / TONGA ISLANDS / KAO		-19.67	-19.67	-175	-175	SAE			s_KAO 46 [21408]	ANDESITE, BASALTIC [21408]									VOL					WR [21408]	54.48	0.8		16.1				9.71	9.5	4.43	0.17		0.62	2.33	0.15
[21408]	CONVERGENT MARGIN	TONGA ARC / TONGA ISLANDS / TOFUA / TOFUA		-19.73	-19.73	-175.07	-175.07	SAE			s_TOF 01 [21408]	ANDESITE, BASALTIC [21408]									VOL					WR [21408]	54.12	0.61		15.85				9.78	10	4.63	0.18		0.5	1.75	0.09
[21408]	CONVERGENT MARGIN	TONGA ARC / TONGA ISLANDS / TOFUA / TOFUA		-19.73	-19.73	-175.07	-175.07	SAE			s_TOF 02 [21408]	ANDESITE, BASALTIC [21408]									VOL					WR [21408]	54.15	0.66		15.11				10.58	9.68	4.51	0.19		0.52	1.88	0.12
[21408]	CONVERGENT MARGIN	TONGA ARC / TONGA ISLANDS / TOFUA / TOFUA		-19.73	-19.73	-175.07	-175.07	SAE			s_TOF 03 [21408]	ANDESITE, BASALTIC [21408]									VOL					WR [21408]	53.04	0.49		14.63				9.44	11.26	6.43	0.18		0.39	1.41	0.07
[21408]	CONVERGENT MARGIN	TONGA ARC / TONGA ISLANDS / TOFUA / TOFUA		-19.73	-19.73	-175.07	-175.07	SAE			s_TOF 04 [21408]	ANDESITE, BASALTIC [21408]									VOL					WR [21408]	54.49	0.7		14.75				10.96	9.4	4.51	0.19		0.55	1.94	0.11
[21408]	CONVERGENT MARGIN	TONGA ARC / TONGA ISLANDS / TOFUA / TOFUA		-19.73	-19.73	-175.07	-175.07	SAE			s_TOF 07 [21408]	ANDESITE, BASALTIC [21408]									VOL					WR [21408]	53.43	0.55		14.52				9.96	10.66	6.05	0.19		0.45	1.6	0.1
[21408]	CONVERGENT MARGIN	TONGA ARC / TONGA ISLANDS / TOFUA / TOFUA		-19.73	-19.73	-175.07	-175.07	SAE			s_TOF 08 [21408]	ANDESITE, BASALTIC [21408]									VOL					WR [21408]	54.28	0.68		14.94				10.82	9.49	4.66	0.19		0.57	2.1	0.12
[21408]	CONVERGENT MARGIN	TONGA ARC / TONGA ISLANDS / TOFUA / TOFUA		-19.73	-19.73	-175.07	-175.07	SAE			s_TOF 09 [21408]	ANDESITE, BASALTIC [21408]									VOL					WR [21408]	54.3	0.68		14.85				10.82	9.48	4.67	0.19		0.54	1.88	0.12
[21408]	CONVERGENT MARGIN	TONGA ARC / TONGA ISLANDS / TOFUA / TOFUA		-19.73	-19.73	-175.07	-175.07	SAE			s_TOF 10 [21408]	ANDESITE, BASALTIC [21408]									VOL					WR [21408]	54.56	0.68		14.88				10.95	9.3	4.28	0.19		0.56	2.05	0.11
[21408]	CONVERGENT MARGIN	TONGA ARC / TONGA ISLANDS / TOFUA / TOFUA		-19.73	-19.73	-175.07	-175.07	SAE			s_TOF 11 [21408]	ANDESITE, BASALTIC [21408]									VOL					WR [21408]	53.69	0.68		15.41				10.37	9.51	4.45	0.18		0.5	1.9	0.1
[21408]	CONVERGENT MARGIN	TONGA ARC / TONGA ISLANDS / TOFUA / TOFUA		-19.73	-19.73	-175.07	-175.07	SAE			s_TOF 12 [21408]	ANDESITE, BASALTIC [21408]									VOL					WR [21408]	53.21	0.59		15.54				10.04	10.39	5.31	0.18		0.47	1.85	0.1
[21408]	CONVERGENT MARGIN	TONGA ARC / TONGA ISLANDS / TOFUA / TOFUA		-19.73	-19.73	-175.07	-175.07	SAE			s_TOF 13 [21408]	ANDESITE, BASALTIC [21408]									VOL					WR [21408]	54.42	0.68		15.11				10.73	9.4	4.37	0.19		0.54	1.88	0.1
[21408]	CONVERGENT MARGIN	TONGA ARC / TONGA ISLANDS / TOFUA / TOFUA		-19.73	-19.73	-175.07	-175.07	SAE			s_TOF 14 [21408]	ANDESITE, BASALTIC [21408]									VOL					WR [21408]	53.32	0.58		15.25				9.8	10.56	5.66	0.18		0.42	1.64	0.09
[21408]	CONVERGENT MARGIN	TONGA ARC / TONGA ISLANDS / TOFUA / TOFUA		-19.73	-19.73	-175.07	-175.07	SAE			s_TOF 15 [21408]	ANDESITE, BASALTIC [21408]									VOL					WR [21408]	54.81	0.7		14.74				10.9	9.45	4.49	0.19		0.56	1.96	0.12
[21408]	CONVERGENT MARGIN	TONGA ARC / TONGA ISLANDS / TOFUA / TOFUA		-19.73	-19.73	-175.07	-175.07	SAE			s_TOF 16 [21408]	ANDESITE, BASALTIC [21408]									VOL					WR [21408]	54.89	0.7		14.6				11	9.33	4.45	0.19		0.57	2.2	0.11
[21408]	CONVERGENT MARGIN	TONGA ARC / TONGA ISLANDS / TOFUA / TOFUA		-19.73	-19.73	-175.07	-175.07	SAE			s_TOF 17 [21408]	ANDESITE, BASALTIC [21408]									VOL					WR [21408]	55.08	0.7		14.6				11.02	9.35	4.53	0.19		0.57	1.9	0.12
[21408]	CONVERGENT MARGIN	TONGA ARC / TONGA ISLANDS / TOFUA / TOFUA		-19.73	-19.73	-175.07	-175.07	SAE			s_TOF 18 [21408]	ANDESITE, BASALTIC [21408]									VOL					WR [21408]	54.79	0.69		14.71				10.97	9.41	4.58	0.19		0.56	2.09	0.11
[21408]	CONVERGENT MARGIN	TONGA ARC / TONGA ISLANDS / TOFUA / TOFUA		-19.73	-19.73	-175.07	-175.07	SAE			s_TOF 19 [21408]	ANDESITE, BASALTIC [21408]									VOL					WR [21408]	54.15	0.6		16.35				9.54	10.32	4.49	0.17		0.47	1.99	0.09
[21408]	CONVERGENT MARGIN	TONGA ARC / TONGA ISLANDS / TOFUA / TOFUA		-19.73	-19.73	-175.07	-175.07	SAE			s_TOF 20 [21408]	ANDESITE, BASALTIC [21408]									VOL					WR [21408]	54.31	0.6		16.43				9.47	10.33	4.59	0.17		0.47	1.81	0.09
[21408]	CONVERGENT MARGIN	TONGA ARC / TONGA ISLANDS / TOFUA / TOFUA		-19.73	-19.73	-175.07	-175.07	SAE			s_TOF 21 [21408]	ANDESITE, BASALTIC [21408]									VOL					WR [21408]	55.17	0.71		14.62				11.03	9.37	4.53	0.2		0.57	2.13	0.12
[21408]	CONVERGENT MARGIN	TONGA ARC / TONGA ISLANDS / TOFUA / TOFUA		-19.73	-19.73	-175.07	-175.07	SAE			s_TOF 22 [21408]	ANDESITE, BASALTIC [21408]									VOL					WR [21408]	54.72	0.7		14.59				11.03	9.33	4.4	0.2		0.57	1.99	0.12
[21408]	CONVERGENT MARGIN	TONGA ARC / TONGA ISLANDS / TOFUA / TOFUA		-19.73	-19.73	-175.07	-175.07	SAE			s_TOF 23 [21408]	ANDESITE, BASALTIC [21408]									VOL					WR [21408]	55.24	0.71		14.67				11.09	9.32	4.45	0.2		0.58	2.04	0.12
[21408]	CONVERGENT MARGIN	TONGA ARC / TONGA ISLANDS / TOFUA / TOFUA		-19.73	-19.73	-175.07	-175.07	SAE			s_TOF 24 [21408]	ANDESITE, BASALTIC [21408]									VOL					WR [21408]	55.05	0.71		14.64				11.11	9.32	4.46	0.2		0.57	2.05	0.12
[21408]	CONVERGENT MARGIN	TONGA ARC / TONGA ISLANDS / TOFUA / TOFUA		-19.73	-19.73	-175.07	-175.07	SAE			s_TOF 25 [21408]	ANDESITE, BASALTIC [21408]									VOL					WR [21408]	54.81	0.6		14.75				10.64	9.87	4.91	0.19		0.43	1.73	0.09
[21408]	CONVERGENT MARGIN	TONGA ARC / TONGA ISLANDS / TOFUA / TOFUA		-19.73	-19.73	-175.07	-175.07	SAE			s_TOF 26 [21408]	ANDESITE, BASALTIC [21408]									VOL					WR [21408]	55.47	0.83		14.57				10.12	9.59	4.35	0.17		0.69	2.29	0.14
[21408]	CONVERGENT MARGIN	TONGA ARC / TONGA ISLANDS / TOFUA / TOFUA		-19.73	-19.73	-175.07	-175.07	SAE			s_TOF 27 [21408]	ANDESITE, BASALTIC [21408]									VOL					WR [21408]	55.09	0.8		14.52				10.69	9.33	4.73	0.18		0.62	2.07	0.13
[21408]	CONVERGENT MARGIN	TONGA ARC / TONGA ISLANDS / TOFUA / TOFUA		-19.73	-19.73	-175.07	-175.07	SAE			s_TOF 28 [21408]	ANDESITE, BASALTIC [21408]									VOL					WR [21408]	54.94	0.6		14.83				10.6	9.97	4.92	0.2		0.45	1.88	0.09
[21408]	CONVERGENT MARGIN	TONGA ARC / TONGA ISLANDS / TOFUA / TOFUA		-19.73	-19.73	-175.07	-175.07	SAE			s_TOF 29 [21408]	ANDESITE, BASALTIC [21408]									VOL					WR [21408]	54.78	0.6		14.7				10.54	9.89	4.95	0.19		0.44	1.72	0.09
[21408]	CONVERGENT MARGIN	TONGA ARC / TONGA ISLANDS / TOFUA / TOFUA		-19.73	-19.73	-175.07	-175.07	SAE			s_TOF 30 [21408]	ANDESITE, BASALTIC [21408]									VOL					WR [21408]	55.04	0.61		14.83				10.59	9.83	4.94	0.19		0.45	1.86	0.1
[21408]	CONVERGENT MARGIN	TONGA ARC / TONGA ISLANDS / TOFUA / TOFUA		-19.73	-19.73	-175.07	-175.07	SAE			s_TOF 31 [21408]	ANDESITE [21408]									VOL					WR [21408]	57.03	0.83		13.93				11.4	8.23	3.39	0.19		0.66	2.35	0.14
[21408]	CONVERGENT MARGIN	TONGA ARC / TONGA ISLANDS / TOFUA / TOFUA		-19.73	-19.73	-175.07	-175.07	SAE			s_TOF 32 [21408]	ANDESITE [21408]									VOL					WR [21408]	57.61	0.84		14.08				11.35	8.19	3.35	0.19		0.67	2.33	0.14
[21408]	CONVERGENT MARGIN	TONGA ARC / TONGA ISLANDS / TOFUA / TOFUA		-19.73	-19.73	-175.07	-175.07	SAE			s_TOF 33 [21408]	ANDESITE, BASALTIC [21408]									VOL					WR [21408]	53.58	0.58		16.45				9.41	10.32	4.43	0.17		0.46	1.78	0.1
[21408]	CONVERGENT MARGIN	TONGA ARC / TONGA ISLANDS / TOFUA / TOFUA		-19.73	-19.73	-175.07	-175.07	SAE			s_TOF 34 [21408]	ANDESITE, BASALTIC [21408]									VOL					WR [21408]	56.94	0.83		13.96				11.35	8.13	3.36	0.19		0.67	2.16	0.13
[21408]	CONVERGENT MARGIN	TONGA ARC / TONGA ISLANDS / TOFUA / TOFUA		-19.73	-19.73	-175.07	-175.07	SAE			s_TOF 35 [21408]	ANDESITE, BASALTIC [21408]									VOL					WR [21408]	53.1	0.6		16.15				9.83	10.57	5.02	0.18		0.45	1.91	0.1
[21408]	CONVERGENT MARGIN	TONGA ARC / TONGA ISLANDS / TOFUA / TOFUA		-19.73	-19.73	-175.07	-175.07	SAE			s_TOF 36 [21408]	ANDESITE, BASALTIC [21408]									VOL					WR [21408]	55.07	0.6		14.82				10.49	9.85	4.86	0.19		0.43	1.78	0.1
[21408]	CONVERGENT MARGIN	TONGA ARC / TONGA ISLANDS / TOFUA / TOFUA		-19.73	-19.73	-175.07	-175.07	SAE			s_TOF 37 [21408]	ANDESITE, BASALTIC [21408]									VOL					WR [21408]	54.045	0.64		15.41				10.39	9.96	4.625	0.185		0.51	2	0.105
[21408]	CONVERGENT MARGIN	TONGA ARC / TONGA ISLANDS / TOFUA / TOFUA		-19.73	-19.73	-175.07	-175.07	SAE			s_TOF 38 [21408]	ANDESITE, BASALTIC [21408]									VOL					WR [21408]	54.14	0.64		15.33				10.46	9.94	4.69	0.18		0.51	1.93	0.1
[21408]	CONVERGENT MARGIN	TONGA ARC / TONGA ISLANDS / TOFUA / TOFUA		-19.73	-19.73	-175.07	-175.07	SAE			s_TOF 39 [21408]	ANDESITE, BASALTIC [21408]									VOL					WR [21408]	54.05	0.63		15.38				10.46	9.93	4.65	0.18		0.52	1.89	0.11
[21408]	CONVERGENT MARGIN	TONGA ARC / TONGA ISLANDS / TOFUA / TOFUA		-19.73	-19.73	-175.07	-175.07	SAE			s_TOF 40 [21408]	ANDESITE, BASALTIC [21408]									VOL					WR [21408]	53.98	0.64		15.45				10.41	9.97	4.61	0.19		0.5	1.77	0.11
[21408]	CONVERGENT MARGIN	TONGA ARC / TONGA ISLANDS / TOFUA / TOFUA		-19.73	-19.73	-175.07	-175.07	SAE			s_TOF 41 [21408]	ANDESITE, BASALTIC [21408]									VOL					WR [21408]	56.395	0.825		14.215				11.57	8.36	3.505	0.2		0.665	2.23	0.145
[21408]	CONVERGENT MARGIN	TONGA ARC / TONGA ISLANDS / TOFUA / TOFUA		-19.73	-19.73	-175.07	-175.07	SAE			s_TOF 42 [21408]	ANDESITE, BASALTIC [21408]									VOL					WR [21408]	53.83	0.64		15.28				10.45	9.94	4.63	0.18		0.51	1.96	0.11
[21408]	CONVERGENT MARGIN	TONGA ARC / TONGA ISLANDS / TOFUA / TOFUA		-19.73	-19.73	-175.07	-175.07	SAE			s_TOF 43 [21408]	ANDESITE, BASALTIC [21408]									VOL					WR [21408]	55.71	0.69		14				11.18	9.26	4.26	0.2		0.53	1.83	0.11
[21408]	CONVERGENT MARGIN	TONGA ARC / TONGA ISLANDS / TOFUA / TOFUA		-19.73	-19.73	-175.07	-175.07	SAE			s_TOF 46 [21408]	ANDESITE, BASALTIC [21408]									VOL					WR [21408]	56.26	0.8		14.07				11.51	8.47	3.61	0.2		0.61	1.99	0.14
[21408]	CONVERGENT MARGIN	TONGA ARC / TONGA ISLANDS / TOFUA / TOFUA		-19.73	-19.73	-175.07	-175.07	SAE			s_TOF 47 [21408]	ANDESITE [21408]									VOL					WR [21408]	59.01	0.9		13.33				11.27	7.24	2.63	0.19		0.78	2.38	0.16
[21408]	CONVERGENT MARGIN	TONGA ARC / TONGA ISLANDS / TOFUA / TOFUA		-19.73	-19.73	-175.07	-175.07	SAE			s_TOF 49 [21408]	ANDESITE, BASALTIC [21408]									VOL					WR [21408]	53.53	0.54		15.96				9.91	10.47	5.02	0.18		0.43	1.65	0.09
[21408]	CONVERGENT MARGIN	TONGA ARC / TONGA ISLANDS / TOFUA / TOFUA		-19.73	-19.73	-175.07	-175.07	SAE			s_TOF 50 [21408]	ANDESITE, BASALTIC [21408]									VOL					WR [21408]	54.08	0.56		15.7				10.02	10.42	5.07	0.18		0.45	1.71	0.09
[21408]	CONVERGENT MARGIN	TONGA ARC / TONGA ISLANDS / TOFUA / TOFUA		-19.73	-19.73	-175.07	-175.07	SAE			s_TOF 51 [21408]	ANDESITE, BASALTIC [21408]									VOL					WR [21408]	53.86	0.53		15.76				9.92	10.61	5.23	0.18		0.44	1.77	0.08
[21408]	CONVERGENT MARGIN	TONGA ARC / TONGA ISLANDS / TOFUA / TOFUA		-19.73	-19.73	-175.07	-175.07	SAE			s_TOF 52 [21408]	ANDESITE, BASALTIC [21408]									VOL					WR [21408]	54.17	0.56		15.19				10.18	10.19	4.95	0.18		0.46	1.89	0.1
[21408]	CONVERGENT MARGIN	TONGA ARC / TONGA ISLANDS / TOFUA / TOFUA		-19.73	-19.73	-175.07	-175.07	SAE			s_TOF 53 [21408]	ANDESITE, BASALTIC [21408]									VOL					WR [21408]	54.35	0.57		15.5				10.28	10.34	5.07	0.19		0.47	1.7	0.09
[21408]	CONVERGENT MARGIN	TONGA ARC / TONGA ISLANDS / TOFUA / TOFUA		-19.73	-19.73	-175.07	-175.07	SAE			s_TOF 54 [21408]	ANDESITE, BASALTIC [21408]									VOL					WR [21408]	53.83	0.53		15.87				9.83	10.64	5.24	0.18		0.43	1.86	0.09
[21408]	CONVERGENT MARGIN	TONGA ARC / TONGA ISLANDS / TOFUA / TOFUA		-19.73	-19.73	-175.07	-175.07	SAE			s_TOF 55 [21408]	ANDESITE, BASALTIC [21408]									VOL					WR [21408]	53.75	0.53		15.85				9.75	10.65	5.22	0.18		0.43	1.6	0.08
[21408]	CONVERGENT MARGIN	TONGA ARC / TONGA ISLANDS / TOFUA / TOFUA		-19.73	-19.73	-175.07	-175.07	SAE			s_TOF 56 [21408]	ANDESITE, BASALTIC [21408]									VOL					WR [21408]	53.38	0.49		15.2				9.49	11.2	6.19	0.18		0.4	1.58	0.08
[21408]	CONVERGENT MARGIN	TONGA ARC / TONGA ISLANDS / TOFUA / TOFUA		-19.73	-19.73	-175.07	-175.07	SAE			s_TOF 57 [21408]	ANDESITE, BASALTIC [21408]									VOL					WR [21408]	53.43	0.49		15.16				9.49	10.79	6.6	0.18		0.37	1.31	0.08
[21408]	CONVERGENT MARGIN	TONGA ARC / TONGA ISLANDS / TOFUA / TOFUA		-19.73	-19.73	-175.07	-175.07	SAE			s_TOF 58 [21408]	ANDESITE, BASALTIC [21408]									VOL					WR [21408]	53.46	0.56		17.28				9.04	10.71	3.78	0.16		0.48	1.83	0.09
[21408]	CONVERGENT MARGIN	TONGA ARC / TONGA ISLANDS / TOFUA / TOFUA		-19.73	-19.73	-175.07	-175.07	SAE			s_TOF 59 [21408]	ANDESITE, BASALTIC [21408]									VOL					WR [21408]	55.13	0.56		15.07				9.64	10.19	5.2	0.18		0.5	1.75	0.09
[21408]	CONVERGENT MARGIN	TONGA ARC / TONGA ISLANDS / TOFUA / TOFUA		-19.73	-19.73	-175.07	-175.07	SAE			s_TOF 60 [21408]	ANDESITE, BASALTIC [21408]									VOL					WR [21408]	53.16	0.46		15.05				9.23	11.51	6.63	0.18		0.36	1.66	0.12
[21408]	CONVERGENT MARGIN	TONGA ARC / TONGA ISLANDS / TOFUA / TOFUA		-19.73	-19.73	-175.07	-175.07	SAE			s_TOF 61 [21408]	ANDESITE, BASALTIC [21408]									VOL					WR [21408]	56.63	0.79		13.9				11.16	8.2	3.38	0.19		0.65	2.36	0.13
[21408]	CONVERGENT MARGIN	TONGA ARC / TONGA ISLANDS / TOFUA / TOFUA		-19.73	-19.73	-175.07	-175.07	SAE			s_TOF 62 [21408]	ANDESITE, BASALTIC [21408]									VOL					WR [21408]	54.34	0.58		14.67				10.58	10.09	5.13	0.19		0.43	1.68	0.09
[21408]	CONVERGENT MARGIN	TONGA ARC / TONGA ISLANDS / TOFUA / TOFUA		-19.73	-19.73	-175.07	-175.07	SAE			s_TOF 63 [21408]	ANDESITE, BASALTIC [21408]									VOL					WR [21408]	55.39	0.68		15.27				10.26	9.39	4.14	0.18		0.52	2.09	0.12
[21408]	CONVERGENT MARGIN	TONGA ARC / TONGA ISLANDS / TOFUA / TOFUA		-19.73	-19.73	-175.07	-175.07	SAE			s_TOF 64 [21408]	ANDESITE, BASALTIC [21408]									VOL					WR [21408]	55.45	0.64		15.56				10.35	9.75	3.89	0.18		0.5	1.79	0.1
[21408]	CONVERGENT MARGIN	TONGA ARC / TONGA ISLANDS / TOFUA / TOFUA		-19.73	-19.73	-175.07	-175.07	SAE			s_TOF 65 [21408]	ANDESITE, BASALTIC [21408]									VOL					WR [21408]	53.61	0.59		16.25				9.96	10.63	5.06	0.18		0.44	1.85	0.1
[21408]	CONVERGENT MARGIN	TONGA ARC / TONGA ISLANDS / TOFUA / TOFUA		-19.73	-19.73	-175.07	-175.07	SAE			s_TOF 66 [21408]	ANDESITE, BASALTIC [21408]									VOL					WR [21408]	54.85	0.66		15.35				10.25	9.45	4.18	0.18		0.52	2.03	0.11
[21408]	CONVERGENT MARGIN	TONGA ARC / TONGA ISLANDS / ATA		-22.33	-22.33	-176.2	-176.2	SAE			s_A 1 [21408]	ANDESITE, BASALTIC [21408]									VOL					WR [21408]	51.43	0.73		17.03				10.26	11.01	5.01	0.18		0.56	1.83	0.14
[21408]	CONVERGENT MARGIN	TONGA ARC / TONGA ISLANDS / ATA		-22.33	-22.33	-176.2	-176.2	SAE			s_A 2 [21408]	ANDESITE, BASALTIC [21408]									VOL					WR [21408]	53.12	0.65		17.46				8.59	10.81	4.95	0.15		0.48	2.11	0.13
[21408]	CONVERGENT MARGIN	TONGA ARC / TONGA ISLANDS / ATA		-22.33	-22.33	-176.2	-176.2	SAE			s_A 3 [21408]	BASALT [21408]									VOL					WR [21408]	50.76	0.65		19.25				8.45	11.86	4.68	0.15		0.47	2.19	0.16
[21408]	CONVERGENT MARGIN	TONGA ARC / TONGA ISLANDS / ATA		-22.33	-22.33	-176.2	-176.2	SAE			s_A 4 [21408]	ANDESITE, BASALTIC [21408]									VOL					WR [21408]	53.26	0.69		17.11				9.12	10.64	4.88	0.16		0.52	2.16	0.14
[21408]	CONVERGENT MARGIN	TONGA ARC / TONGA ISLANDS / ATA		-22.33	-22.33	-176.2	-176.2	SAE			s_A 5 [21408]	ANDESITE, BASALTIC [21408]									VOL					WR [21408]	53.32	0.64		17.46				8.52	10.89	5.06	0.15		0.5	2.13	0.13
[21408]	CONVERGENT MARGIN	TONGA ARC / TONGA ISLANDS / ATA		-22.33	-22.33	-176.2	-176.2	SAE			s_A 6 [21408]	BASALT [21408]									VOL					WR [21408]	51.58	0.64		15.09				9.95	12.05	7.31	0.19		0.4	1.66	0.12
[21408]	CONVERGENT MARGIN	TONGA ARC / TONGA ISLANDS / ATA		-22.33	-22.33	-176.2	-176.2	SAE			s_A 7 [21408]	BASALT [21408]									VOL					WR [21408]	50.91	0.69		17.33				10.28	11.61	5.53	0.19		0.48	1.94	0.16
[21408]	CONVERGENT MARGIN	TONGA ARC / TONGA ISLANDS / ATA		-22.33	-22.33	-176.2	-176.2	SAE			s_A 8 [21408]	BASALT [21408]									VOL					WR [21408]	50.07	0.6		16.59				9.68	12.17	6.94	0.18		0.19	1.72	0.11
[21408]	CONVERGENT MARGIN	TONGA ARC / TONGA ISLANDS / ATA		-22.33	-22.33	-176.2	-176.2	SAE			s_A 9 [21408]	ANDESITE, BASALTIC [21408]									VOL					WR [21408]	53.94	0.68		16.41				10.01	9.92	4.91	0.2		0.61	2.05	0.17
[21408]	CONVERGENT MARGIN	TONGA ARC / TONGA ISLANDS / ATA		-22.33	-22.33	-176.2	-176.2	SAE			s_A 10 [21408]	ANDESITE, BASALTIC [21408]									VOL					WR [21408]	52.87	0.7		17.04				9.61	10.48	4.98	0.19		0.5	2.07	0.13
[21408][22052][2495]	CONVERGENT MARGIN	TONGA ARC / TONGA ISLANDS / TAFAHI		-15.8555	-15.8555	-173.752	-173.752	SAE			s_TAF43/6?[21408] / s_TAF43/6 [22052]	ANDESITE, BASALTIC [21408] / NOT GIVEN [22052]		10000 [2495]							VOL			F		WR [21408]	53.37	0.41		15.17		3.22	7.12	10.55	12.4	6.95	0.21		0.15	1.31	0.06
[5455]	CONVERGENT MARGIN	TONGA ARC / LAU BASIN / VALU FA RIDGE		-21.42	-22.7	-176	-176.5	SAQ	-1880	-1880	s_SO35/90KD-1 [5455]	ANDESITE, BASALTIC [5455]									VOL					GL [5455]																							0.147
[5455]	CONVERGENT MARGIN	TONGA ARC / LAU BASIN / VALU FA RIDGE		-21.42	-22.7	-176	-176.5	SAQ		-2300	s_SO48/55GC [5455]	ANDESITE, BASALTIC [5455]									VOL					GL [5455]																							0.116
[5455]	CONVERGENT MARGIN	TONGA ARC / LAU BASIN / CENTRAL LAU SPREADING CENTER		-18.9733	-18.9733	-176.567	-176.567	SAQ	-2240	-2270	s_CD33/13-2 [5455]	ANDESITE [5455]									VOL					GL [5455]																1.66							0.552
[5455]	CONVERGENT MARGIN	TONGA ARC / LAU BASIN / CENTRAL LAU SPREADING CENTER		-18.883	-18.883	-176.562	-176.562	SAE			s_CD33/15-1-1 [5455]	BASALT [5455]									VOL					GL [5455]																0.26							0.046
[3380][10898]	CONVERGENT MARGIN	TONGA ARC / LAU BASIN / EASTERN LAU SPREADING CENTER	HOLE 839B	-20.709	-20.709	-176.775	-176.775	SAQ	-2628.5	-2628.5	s_135-839B-21R-1,53-56 [3380] / s_135-839B-21R-1,53-56, 3 [10898]	BASALT, THOLEIITIC, ORTHOPYROXENE-CLINOPYROXENE [3380] / NOT GIVEN [10898]								MODERATELY PHYRIC, STRONGLY VESICULAR [3380]	VOL					WR [3380]	52.81	0.68		16.05				9.26	12.05	6.77	0.14		0.3	1.89	0.06
[3381][3383][10675]	CONVERGENT MARGIN	TONGA ARC / TONGA TRENCH / STATION 21	TRANSFORM-TRENCH WALL	-14.965	-14.965	-173.39	-173.39	SAQ	-1500	-2000	s_V3-24 [3381] / s_3-24 [3383]	BONINITE [3381] / NOT GIVEN [10675]								HYALOPHITIC [3381] / HIGHLY PHYRIC, GLASSY GROUNDMASSESICULAR, HIGHLY PHYRIC [3383]	VOL					WR [3381]	59.19	0.25		10.96				8.83	7.78	10.8	0.18		0.56	1.37	0.07
[3382][10675][3381]	CONVERGENT MARGIN	TONGA ARC / TONGA TRENCH / STATION 21	TRANSFORM-TRENCH WALL	-14.965	-14.965	-173.39	-173.39	SAQ	-1500	-2000	s_3-36 [3382] / s_VI3-36 [3381]	ANDESITE [3382] / NOT GIVEN [10675] / BONINITE [3381]								HYALOPHITIC, APHYRIC [3381]	VOL			F		WR [3382]	60.17	0.42		15.21				8.9	7.68	3.35	0.15		1.01	2.96	0.14
[3381][3383][10675][3694]	CONVERGENT MARGIN	TONGA ARC / TONGA TRENCH / STATION 21	TRANSFORM-TRENCH WALL	-14.965	-14.965	-173.39	-173.39	SAQ	-1500	-2000	s_I3-44 [3381] / s_3-44 [3383]	BONINITE [3381] / NOT GIVEN [10675]								HYALOPHITIC [3381] / HIGHLY PHYRIC, GLASSY GROUNDMASSESICULAR, HIGHLY PHYRIC [3383]	VOL					WR [3381]	54.35	0.2		10.67				9.41	8.66	14.99	0.19		0.35	1.14	0.03
[3381][3382]	CONVERGENT MARGIN	TONGA ARC / TONGA TRENCH / STATION 21	TRANSFORM-TRENCH WALL	-14.965	-14.965	-173.39	-173.39	SAQ	-1500	-2000	s_III3-47 [3381] / s_3-47 [3382]	BONINITE [3381] / ANDESITE [3382]								HYALOPHITIC [3381]	VOL			F		WR [3381]	55.18	0.31		10.94				10	9.24	12.14	0.19		0.48	1.48	0.05
[3381][10675]	CONVERGENT MARGIN	TONGA ARC / TONGA TRENCH / STATION 21	TRANSFORM-TRENCH WALL	-14.965	-14.965	-173.39	-173.39	SAQ	-1500	-2000	s_II3-51 [3381] / s_3-51 [10675]	BONINITE [3381] / NOT GIVEN [10675]								SUBOPHITIC [3381]	VOL			S		WR [3381]	53.95	0.23		12.88				9.81	10.5	10.4	0.16		0.45	1.6	0.03
[3381]	CONVERGENT MARGIN	TONGA ARC / TONGA TRENCH / STATION 21	TRANSFORM-TRENCH WALL	-14.965	-14.965	-173.39	-173.39	SAQ	-1500	-2000	s_IV3-53 [3381]	BONINITE [3381]								HYALOPHITIC [3381]	VOL			F		WR [3381]	57.51	0.29		13.18				9.22	9.53	8.14	0.18		0.54	1.35	0.06
[3381][10675]	CONVERGENT MARGIN	TONGA ARC / TONGA TRENCH / STATION 21	TRANSFORM-TRENCH WALL	-14.965	-14.965	-173.39	-173.39	SAQ	-1500	-2000	s_IV3-22 [3381] / s_3-22 [10675]	BONINITE [3381] / NOT GIVEN [10675]								HYALOPHITIC [3381]	VOL			F		WR [3381]	56.01	0.29		13.88				9.7	9.98	7.78	0.19		0.47	1.63	0.06
[3381][10675]	CONVERGENT MARGIN	TONGA ARC / TONGA TRENCH / STATION 21	TRANSFORM-TRENCH WALL	-14.965	-14.965	-173.39	-173.39	SAQ	-1500	-2000	s_IV3-52 [3381] / s_3-52 [10675]	BONINITE [3381]								HYALOPHITIC [3381]	VOL			F		WR [3381]
[3382][3383][10675][3381]	CONVERGENT MARGIN	TONGA ARC / LAU BASIN / PEGGY RIDGE		-15.3267	-15.3267	-173.398	-173.398	SAQ	-1600	-2250	s_5-20 [3382]	ANDESITE, BASALTIC [3382] / BONINITE [3383] / NOT GIVEN [10675]								HYALOPILITIC GROUNDMASS [3382] / VESICULAR (0-40%) [3383]	VOL					WR [3382]	56.3	0.62		15.2				9.77	10.2	5.33	0.17		0.24	2.08	0.07
[3382]	CONVERGENT MARGIN	TONGA ARC / LAU BASIN / PEGGY RIDGE		-15.3267	-15.3267	-173.398	-173.398	SAQ	-1600	-2250	s_5-21 [3382]	ANDESITE, BASALTIC [3382]								HYALOPILITIC GROUNDMASS [3382]	VOL					WR [3382]	55.92	0.48		16.56				9.29	10.8	4.75	0.17		0.19	1.8	0.04
[3382]	CONVERGENT MARGIN	TONGA ARC / LAU BASIN / PEGGY RIDGE		-15.3267	-15.3267	-173.398	-173.398	SAQ	-1600	-2250	s_5-23 [3382]	ANDESITE, BASALTIC [3382]								HYALOPILITIC GROUNDMASS [3382]	VOL					WR [3382]	56.11	0.38		16.66				8.76	11.03	5.07	0.16		0.19	1.58	0.04
[3382][3383][10675][3381]	CONVERGENT MARGIN	TONGA ARC / LAU BASIN / PEGGY RIDGE		-15.3267	-15.3267	-173.398	-173.398	SAQ	-1600	-2250	s_5-24 [3382]	BASALT [3382] / BONINITE [3383] / NOT GIVEN [10675]								HIGHLY VESICULAR, HIGHLY PHYRIC [3382] / VESICULAR (0-40%) [3383]	VOL					WR [3382]	52.95	0.15		7.92				9.7	7.18	20.89	0.21		0.14	0.85	0.01
[3382][3339][3383][10675][3694]	CONVERGENT MARGIN	TONGA ARC / LAU BASIN / PEGGY RIDGE		-15.3267	-15.3267	-173.398	-173.398	SAQ	-1600	-2250	s_5-25 [3382]	BASALT [3382] / BONINITE [3339] / NOT GIVEN [10675]								HIGHLY VESICULAR, HIGHLY PHYRIC [3382] / STRONGLY VESICULAR (50%) [3383] / PHYRIC, GLASSY GROUNDMASS [3694]	VOL					WR [3382] / GL [3339]	53.83	0.36		9.63	0.04			9.71	8.5	16.3	0.19		0.16	1.27	0.04	1
[3382][10675][3381]	CONVERGENT MARGIN	TONGA ARC / LAU BASIN / PEGGY RIDGE		-15.3267	-15.3267	-173.398	-173.398	SAQ	-1600	-2250	s_5-27 [3382]	ANDESITE, BASALTIC [3382] / NOT GIVEN [10675] / BONINITE [3381]								HYALOPILITIC GROUNDMASS [3382]	VOL					WR [3382]	57.48	0.44		14.8				9.66	10.11	5.36	0.17		0.25	1.67	0.06
[3382][10675]	CONVERGENT MARGIN	TONGA ARC / LAU BASIN / PEGGY RIDGE		-15.3267	-15.3267	-173.398	-173.398	SAQ	-1600	-2250	s_5-28 [3382]	BASALT [3382] / NOT GIVEN [10675]								HIGHLY VESICULAR, HIGHLY PHYRIC [3382]	VOL					WR [3382]	53.72	0.14		8.27				9.65	7.54	19.65	0.2		0.12	0.69	0.02
[3380]	CONVERGENT MARGIN	TONGA ARC / LAU BASIN / EASTERN LAU SPREADING CENTER	HOLE 839B	-20.709	-20.709	-176.775	-176.775	SAQ	-2628.5	-2628.5	s_135-839B-12R-2,84-87 [3380]	BASALT, THOLEIITIC, CLINOPYROXENE-OLIVINE [3380]								APHYRIC TO MODERATELY PHYRIC, HOLOCRYSTALLINE [3380]	VOL					WR [3380]
[3380][10898]	CONVERGENT MARGIN	TONGA ARC / LAU BASIN / EASTERN LAU SPREADING CENTER	HOLE 839B	-20.709	-20.709	-176.775	-176.775	SAQ	-2628.5	-2628.5	s_135-839B-13R-2,100-104 [3380] / s_135-839B-13R-2,100-104, 1 [10898]	BASALT, THOLEIITIC, CLINOPYROXENE-OLIVINE [3380] / NOT GIVEN [10898]								APHYRIC TO MODERATELY PHYRIC, HOLOCRYSTALLINE [3380]	VOL					WR [3380]
[4105]	CONVERGENT MARGIN	TONGA ARC / LAU BASIN / EASTERN LAU SPREADING CENTER	HOLE 839B	-20.709	-20.709	-176.775	-176.775	SAQ	-2628.5	-2628.5	s_135-839B-16R-1,60 [4105]	BASALT, THOLEIITIC [4105]									VOL					WR [4105]
[3380][10898][3321]	CONVERGENT MARGIN	TONGA ARC / LAU BASIN / EASTERN LAU SPREADING CENTER	HOLE 839B	-20.709	-20.709	-176.775	-176.775	SAQ	-2628.5	-2628.5	s_135-839B-18R-1,0-6 [3380] / s_135-839B-18R-1,0-6, 2 [10898] / s_135-839B-18R-1,0-6,2 [3321]	BASALT, THOLEIITIC, ORTHOPYROXENE-CLINOPYROXENE [3380] / NOT GIVEN [10898] / BASALT [3321]								MODERATELY PHYRIC, STRONGLY VESICULAR [3380]	VOL					WR [3380]	55.87	1.07		14.76				11.65	8.91	4.39	0.17		0.47	2.57	0.14
[4105]	CONVERGENT MARGIN	TONGA ARC / LAU BASIN / EASTERN LAU SPREADING CENTER	HOLE 839B	-20.709	-20.709	-176.775	-176.775	SAQ	-2628.5	-2628.5	s_135-839B-18R-1,54-60 [4105]	BASALT, THOLEIITIC [4105]									VOL	266.94	266.94			WR [4105]	54.92	0.9		16.08		1.47	8.78		10.08	4.64	0.18		0.56	1.9	0.12
[3380][10898]	CONVERGENT MARGIN	TONGA ARC / LAU BASIN / EASTERN LAU SPREADING CENTER	HOLE 839B	-20.709	-20.709	-176.775	-176.775	SAQ	-2628.5	-2628.5	s_135-839B-19R-1,0-5 [3380] / s_135-839B-19R-1,0-5, 2 [10898]	BASALT, THOLEIITIC, ORTHOPYROXENE-CLINOPYROXENE [3380] / NOT GIVEN [10898]								MODERATELY PHYRIC, STRONGLY VESICULAR [3380]	VOL					WR [3380]
[3380][10898]	CONVERGENT MARGIN	TONGA ARC / LAU BASIN / EASTERN LAU SPREADING CENTER	HOLE 839B	-20.709	-20.709	-176.775	-176.775	SAQ	-2628.5	-2628.5	s_135-839B-19R-1,15-19 [3380] / s_135-839B-19R-1,15-19, 3 [10898]	BASALT, THOLEIITIC, ORTHOPYROXENE-CLINOPYROXENE [3380] / NOT GIVEN [10898]								MODERATELY PHYRIC, STRONGLY VESICULAR [3380]	VOL					WR [3380]	53.25	0.66		16.31				8.69	11.85	6.76	0.18		0.32	1.91	0.07
[3380][10898][3321]	CONVERGENT MARGIN	TONGA ARC / LAU BASIN / EASTERN LAU SPREADING CENTER	HOLE 839B	-20.709	-20.709	-176.775	-176.775	SAQ	-2628.5	-2628.5	s_135-839B-19R-1,38-41 [3380] / s_135-839B-19R-1,38-41, 3 [10898] / s_135-839B-19R-1,38-41,3 [3321]	BASALT, THOLEIITIC, ORTHOPYROXENE-CLINOPYROXENE [3380] / NOT GIVEN [10898] / BASALT [3321]								MODERATELY PHYRIC, STRONGLY VESICULAR [3380]	VOL					WR [3380]	52.71	0.61		17.08				8.36	12.4	6.37	0.07		0.3	1.95	0.14
[11350]	CONVERGENT MARGIN	TONGA ARC / LAU BASIN / EASTERN LAU SPREADING CENTER	HOLE 839B	-20.709	-20.709	-176.775	-176.775	SAQ	-2628.5	-2628.5	s_135-839B-23R-1,32-35 [11350]	NOT GIVEN [11350]									VOL					GL [11350]
[3380][10898]	CONVERGENT MARGIN	TONGA ARC / LAU BASIN / EASTERN LAU SPREADING CENTER	HOLE 839B	-20.709	-20.709	-176.775	-176.775	SAQ	-2628.5	-2628.5	s_135-839B-23R-1,32-35 [3380] / s_135-839B-23R-1,32-35, 3 [10898]	BASALT, THOLEIITIC, ORTHOPYROXENE-CLINOPYROXENE [3380] / NOT GIVEN [10898]								MODERATELY PHYRIC, STRONGLY VESICULAR [3380]	VOL					WR [3380]	52.97	0.68		15.78				8.82	12.51	6.9	0.14		0.3	1.84	0.07
[3380][10898][3321]	CONVERGENT MARGIN	TONGA ARC / LAU BASIN / EASTERN LAU SPREADING CENTER	HOLE 839B	-20.709	-20.709	-176.775	-176.775	SAQ	-2628.5	-2628.5	s_135-839B-25R-1,48-53 [3380] / s_135-839B-25R-1,48-53, 4 [10898] / s_135-839B-25R-1,48-53,4 [3321]	BASALT, THOLEIITIC, OLIVINE-CLINOPYROXENE [3380] / NOT GIVEN [10898] / BASALT [3321]								PHYRIC [3380]	VOL					WR [3380]
[4105]	CONVERGENT MARGIN	TONGA ARC / LAU BASIN / EASTERN LAU SPREADING CENTER	HOLE 839B	-20.709	-20.709	-176.775	-176.775	SAQ	-2628.5	-2628.5	s_135-839B-26R-1,23-29 [4105]	BASALT, THOLEIITIC [4105]									VOL	343.83	343.83			WR [4105]	51.64	0.57		14.33		1.23	7.37		13.64	9.72	0.17		0.22	1.15	0.04
[4105]	CONVERGENT MARGIN	TONGA ARC / LAU BASIN / EASTERN LAU SPREADING CENTER	HOLE 839B	-20.709	-20.709	-176.775	-176.775	SAQ	-2628.5	-2628.5	s_135-839B-27R-1,15-19 [4105]	BASALT, THOLEIITIC [4105]									VOL	353.45	353.45			WR [4105]	54.15	0.85		16.55		1.44	8.65		9.85	4.36	0.19		0.65	1.99	0.13
[3380][10898][3321]	CONVERGENT MARGIN	TONGA ARC / LAU BASIN / EASTERN LAU SPREADING CENTER	HOLE 839B	-20.709	-20.709	-176.775	-176.775	SAQ	-2628.5	-2628.5	s_135-839B-27R-1,29-33 [3380] / s_135-839B-27R-1,29-33, 6 [10898] / s_135-839B-27R-1,29-33,6 [3321]	BASALT, THOLEIITIC, CLINOPYROXENE-OLIVINE [3380] / NOT GIVEN [10898] / BASALT [3321]								MODERATELY PHYRIC, HIGHLY VESICULAR [3380]	VOL					WR [3380]	53.03	0.65		16.4				8.63	11.88	6.79	0.16		0.33	1.98	0.15
[3380][10898]	CONVERGENT MARGIN	TONGA ARC / LAU BASIN / EASTERN LAU SPREADING CENTER	HOLE 839B	-20.709	-20.709	-176.775	-176.775	SAQ	-2628.5	-2628.5	s_135-839B-27R-1,7-11 [3380] / s_135-839B-27R-1,7-11, 5 [10898]	BASALT, THOLEIITIC, OLIVINE-CLINOPYROXENE [3380] / NOT GIVEN [10898]								PHYRIC [3380]	VOL					WR [3380]
[3380][10898]	CONVERGENT MARGIN	TONGA ARC / LAU BASIN / EASTERN LAU SPREADING CENTER	HOLE 839B	-20.709	-20.709	-176.775	-176.775	SAQ	-2628.5	-2628.5	s_135-839B-29R-1,121-126 [3380] / s_135-839B-29R-1,121-126, 9 [10898]	BASALT, THOLEIITIC, CLINOPYROXENE-ORTHOPYROXENE [3380] / NOT GIVEN [10898]								MODERATELY TO HIGHLY PHYRIC, HIGHLY VESICULAR, VESICULAR [3380]	VOL					WR [3380]
[3380][10898][3321]	CONVERGENT MARGIN	TONGA ARC / LAU BASIN / EASTERN LAU SPREADING CENTER	HOLE 839B	-20.709	-20.709	-176.775	-176.775	SAQ	-2628.5	-2628.5	s_135-839B-29R-1,39-43 [3380] / s_135-839B-29R-1,39-43, 9 [10898] / s_135-839B-29R-1,39-43,9 [3321]	BASALT, THOLEIITIC, CLINOPYROXENE-ORTHOPYROXENE [3380] / NOT GIVEN [10898] / BASALT [3321]								MODERATELY TO HIGHLY PHYRIC, HIGHLY VESICULAR, VESICULAR [3380]	VOL					WR [3380]
[4105]	CONVERGENT MARGIN	TONGA ARC / LAU BASIN / EASTERN LAU SPREADING CENTER	HOLE 839B	-20.709	-20.709	-176.775	-176.775	SAQ	-2628.5	-2628.5	s_135-839B-30R-1,74-79 [4105]	BASALT, THOLEIITIC [4105]									VOL	382.94	382.94			WR [4105]	54.68	0.85		16.5		1.47	8.81		9.77	4.34	0.18		0.68	2	0.14
[3380][10898][3321]	CONVERGENT MARGIN	TONGA ARC / LAU BASIN / EASTERN LAU SPREADING CENTER	HOLE 839B	-20.709	-20.709	-176.775	-176.775	SAQ	-2628.5	-2628.5	s_135-839B-36R-1,32-37 [3380] / s_135-839B-36R-1,32-37, 9 [10898] / s_135-839B-36R-1,32-37,9 [3321]	BASALT, THOLEIITIC, CLINOPYROXENE-ORTHOPYROXENE [3380] / NOT GIVEN [10898] / BASALT [3321]								MODERATELY TO HIGHLY PHYRIC, HIGHLY VESICULAR, VESICULAR [3380]	VOL					WR [3380]
[3380][10898][3321]	CONVERGENT MARGIN	TONGA ARC / LAU BASIN / EASTERN LAU SPREADING CENTER	HOLE 839B	-20.709	-20.709	-176.775	-176.775	SAQ	-2628.5	-2628.5	s_135-839B-37R-1,1-5 [3380] / s_135-839B-37R-1,1-5, 9 [10898] / s_135-839B-37R-1,1-5,9 [3321]	BASALT, THOLEIITIC, CLINOPYROXENE-ORTHOPYROXENE [3380] / NOT GIVEN [10898] / BASALT [3321]								MODERATELY TO HIGHLY PHYRIC, HIGHLY VESICULAR, VESICULAR [3380]	VOL					WR [3380]
[3380][10898]	CONVERGENT MARGIN	TONGA ARC / LAU BASIN / EASTERN LAU SPREADING CENTER	HOLE 839B	-20.709	-20.709	-176.775	-176.775	SAQ	-2628.5	-2628.5	s_135-839B-42R-1,0-6 [3380] / s_135-839B-42R-1,0-6, 9 [10898]	BASALT, THOLEIITIC, CLINOPYROXENE-ORTHOPYROXENE [3380] / NOT GIVEN [10898]								MODERATELY TO HIGHLY PHYRIC, HIGHLY VESICULAR, VESICULAR [3380]	VOL					WR [3380]	55.72	1.02		14.64				11.92	9.11	4.26	0.2		0.48	2.5	0.15
[3678][3360]	CONVERGENT MARGIN	TONGA ARC / LAU BASIN / PEGGY RIDGE	DREDGE PPTU 17	-17	-17	-176.5	-176.5	SAQ			s_PPTU17-1 [3678]	BASALT [3678] / THOLEIITE, OLIVINE [3360]								APHYRIC [3678]	VOL					WR [3678] / GL [3360]	50.12	1.39		15.12				10.79	11.82	6.94	0.21		0.16	2.99	0.07
[3666]	CONVERGENT MARGIN	TONGA ARC / TONGA FORE-ARC		-15	-26	-172	-176	SAQ			s_96-1-14 [3666]	EPIDOTITE [3666]								FINE- TO MEDIUM-GRAINED [3666]	MET					WR [3666]	66	0.7		13.77				6.47	4.65	1.28	0.05		0.01	4.36	0.2
[3666]	CONVERGENT MARGIN	TONGA ARC / TONGA FORE-ARC		-15	-26	-172	-176	SAQ			s_102-4-1 [3666]	EPIDOTITE [3666]								FINE- TO MEDIUM-GRAINED [3666]	MET					WR [3666]	76.65	0.28		12.22				1.01	1.82	0.62	0.01		0.4	5.28	0.02
[3666]	CONVERGENT MARGIN	TONGA ARC / TONGA FORE-ARC		-15	-26	-172	-176	SAQ			s_113-1-26 [3666]	EPIDOTITE [3666]								FINE- TO MEDIUM-GRAINED [3666]	MET					WR [3666]	50.31	0.37		18.32				8.14	17.68	1.16	0.1		0.01	0.1	0.05
[3056]	CONVERGENT MARGIN	TONGA ARC / LAU BASIN / CENTRAL LAU SPREADING CENTER - SITE 834	HOLE 834B	-18.5675	-18.5675	-177.862	-177.862	SAQ	-2699.1	-2699.1	s_135-834B-8R-2,12-18 [3056]	BASALT [3056]									VOL					WR [3056]	51.51	1.41		16.26		3.63	5.88		10.96	7.11	0.13		0.24	3.19	0.14
[3056]	CONVERGENT MARGIN	TONGA ARC / LAU BASIN / CENTRAL LAU SPREADING CENTER - SITE 834	HOLE 834B	-18.5675	-18.5675	-177.862	-177.862	SAQ	-2699.1	-2699.1	s_135-834B-11R-3,86-89 [3056]	BASALT [3056]									VOL					WR [3056]	50.48	1.09		17.01		3.39	5.17		11.24	8.35	0.13		0.19	2.84	0.11
[3056]	CONVERGENT MARGIN	TONGA ARC / LAU BASIN / CENTRAL LAU SPREADING CENTER - SITE 834	HOLE 834B	-18.5675	-18.5675	-177.862	-177.862	SAQ	-2699.1	-2699.1	s_135-834B-15R-2,47-56 [3056]	BASALT [3056]									VOL					WR [3056]	51.9	1.8		15.72		3.72	6.17		10.48	5.83	0.18		0.39	3.52	0.2
[3056]	CONVERGENT MARGIN	TONGA ARC / LAU BASIN / CENTRAL LAU SPREADING CENTER - SITE 834	HOLE 834B	-18.5675	-18.5675	-177.862	-177.862	SAQ	-2699.1	-2699.1	s_135-834B-31R-3,73-78 [3056]	BASALT [3056]									VOL					WR [3056]	50.16	1.29		17.8		4.37	3.93		12.58	6	0.15		0.21	3.01	0.12
[3056]	CONVERGENT MARGIN	TONGA ARC / LAU BASIN / CENTRAL LAU SPREADING CENTER - SITE 834	HOLE 834B	-18.5675	-18.5675	-177.862	-177.862	SAQ	-2699.1	-2699.1	s_135-834B-35R-1,58-60 [3056]	BASALT [3056]									VOL					WR [3056]	52.15	1.15		16.42		2.48	6.04		11.76	7.02	0.15		0.26	2.63	0.11
[3056]	CONVERGENT MARGIN	TONGA ARC / LAU BASIN / CENTRAL LAU SPREADING CENTER - SITE 834	HOLE 834B	-18.5675	-18.5675	-177.862	-177.862	SAQ	-2699.1	-2699.1	s_135-834B-37R-1,36-42 [3056]	BASALT [3056]									VOL					WR [3056]	51.05	1.62		16.02		3.9	5.96		11.11	6.66	0.17		0.37	2.99	0.16
[3056]	CONVERGENT MARGIN	TONGA ARC / LAU BASIN / CENTRAL LAU SPREADING CENTER - SITE 834	HOLE 834B	-18.5675	-18.5675	-177.862	-177.862	SAQ	-2699.1	-2699.1	s_135-834B-40R-1,57-60 [3056]	BASALT [3056]									VOL					WR [3056]	52.49	1.66		16.56		5.72	5.86		9.41	4.57	0.18		0.69	3.37	0.19
[3056]	CONVERGENT MARGIN	TONGA ARC / LAU BASIN / CENTRAL LAU SPREADING CENTER - SITE 834	HOLE 834B	-18.5675	-18.5675	-177.862	-177.862	SAQ	-2699.1	-2699.1	s_135-834B-55R-1,23-25 [3056]	BASALT [3056]									VOL					WR [3056]	51.97	2.16		15.68		6.07	6.95		8.31	4.02	0.22		0.61	3.84	0.22
[3056]	CONVERGENT MARGIN	TONGA ARC / LAU BASIN / CENTRAL LAU SPREADING CENTER - SITE 834	HOLE 834B	-18.5675	-18.5675	-177.862	-177.862	SAQ	-2699.1	-2699.1	s_135-834B-57R-1,126-128 [3056]	BASALT [3056]									VOL					WR [3056]	51.41	1.19		16.68		2.89	5.92		11.91	7.24	0.16		0.19	2.7	0.11
[3056]	CONVERGENT MARGIN	TONGA ARC / LAU BASIN / CENTRAL LAU SPREADING CENTER - SITE 835	HOLE 835B	-18.5008	-18.5008	-177.303	-177.303	SAQ	-2916.5	-2916.5	s_135-835B-4R-1,134-141 [3056]	BASALT [3056]									VOL					WR [3056]	50.45	0.96		16.13		3.11	6.36		12.39	7.66	0.16		0.23	2.13	0.08
[3056]	CONVERGENT MARGIN	TONGA ARC / LAU BASIN / CENTRAL LAU SPREADING CENTER - SITE 835	HOLE 835B	-18.5008	-18.5008	-177.303	-177.303	SAQ	-2916.5	-2916.5	s_135-835B-7R-1,15-22 [3056]	BASALT [3056]									VOL					WR [3056]	50.18	0.93		16.46		3.32	6.11		12.66	7.85	0.16		0.2	2.21	0.08
[3056]	CONVERGENT MARGIN	TONGA ARC / LAU BASIN / CENTRAL LAU SPREADING CENTER - SITE 835	HOLE 835B	-18.5008	-18.5008	-177.303	-177.303	SAQ	-2916.5	-2916.5	s_135-835B-7R-2,75-84 [3056]	BASALT [3056]									VOL					WR [3056]	50.8	1.04		15.52		4.15	5.75		11.43	8.19	0.13		0.12	2.59	0.07
[3056]	CONVERGENT MARGIN	TONGA ARC / LAU BASIN / EASTERN LAU SPREADING CENTER	HOLE 836A	-20.1416	-20.1416	-176.5	-176.5	SAQ	-2466.3	-2466.3	s_135-836A-3H-3,30-90 [3056]	BASALT [3056]									VOL					WR [3056]	55.49	1.37		14.76		3.4	8.89		8.44	4.17	0.2		0.27	2.82	0.12
[3056]	CONVERGENT MARGIN	TONGA ARC / LAU BASIN / EASTERN LAU SPREADING CENTER	HOLE 836A	-20.1416	-20.1416	-176.5	-176.5	SAQ	-2466.3	-2466.3	s_135-836A-4H-CC,0-13 [3056]	BASALT [3056]									VOL					WR [3056]	49.49	0.81		16.36		2	6.65		13.43	9.09	0.16		0.07	2.03	0.05
[3056]	CONVERGENT MARGIN	TONGA ARC / LAU BASIN / EASTERN LAU SPREADING CENTER	HOLE 836B	-20.1417	-20.1417	-176.5	-176.5	SAQ	-2468.5	-2468.5	s_135-836B,5R-2,65-74 [3056]	BASALT [3056]									VOL					WR [3056]	49.45	0.83		15.95		3.58	5.28		13.51	9.59	0.15		0.05	2.17	0.04
[3056]	CONVERGENT MARGIN	TONGA ARC / LAU BASIN / EASTERN LAU SPREADING CENTER	HOLE 836B	-20.1417	-20.1417	-176.5	-176.5	SAQ	-2468.5	-2468.5	s_135-836B,6R-1,105-110 [3056]	BASALT [3056]									VOL					WR [3056]	49.45	0.83		15.95		3.58	5.28		13.51	9.59	0.15		0.05	2.1	0.04
[3056]	CONVERGENT MARGIN	TONGA ARC / LAU BASIN / EASTERN LAU SPREADING CENTER	HOLE 836B	-20.1417	-20.1417	-176.5	-176.5	SAQ	-2468.5	-2468.5	s_135-836B,9M-1,117-122 [3056]	BASALT [3056]									VOL					WR [3056]	52.92	1.21		15.66		3.04	8.42		10.71	5.56	0.2		0.34	2.51	0.1
[3056]	CONVERGENT MARGIN	TONGA ARC / LAU BASIN / EASTERN LAU SPREADING CENTER	HOLE 837B	-20.222	-20.222	-176.823	-176.823	SAQ	-2753	-2753	s_135-837B,3R-1,141-145 [3056]	BASALT [3056]									VOL					WR [3056]	56.12	1.41		14.72		3.8	8.35		7.81	3.57	0.22		0.66	2.85	0.16
[3056]	CONVERGENT MARGIN	TONGA ARC / LAU BASIN / EASTERN LAU SPREADING CENTER	HOLE 837B	-20.222	-20.222	-176.823	-176.823	SAQ	-2753	-2753	s_135-837B,5R-1,1-8 [3056]	BASALT [3056]									VOL					WR [3056]	55.93	1.43		14.84		4.72	7.45		8.02	3.55	0.21		0.51	3.12	0.16
[3056]	CONVERGENT MARGIN	TONGA ARC / LAU BASIN / EASTERN LAU SPREADING CENTER	HOLE 838B	-20.8271	-20.8271	-176.89	-176.89	SAQ	-2333.8	-2333.8	s_135-838B,20H-1,70-114 [3056]	BASALT [3056]									VOL					WR [3056]	63.65	1.11		13.63		2.4	6.74		5.39	1.9	0.19		0.57	3.86	0.27
[3056]	CONVERGENT MARGIN	TONGA ARC / LAU BASIN / EASTERN LAU SPREADING CENTER	HOLE 839B	-20.709	-20.709	-176.775	-176.775	SAQ	-2628.5	-2628.5	s_135-839B-13R-2,25-23 [3056]	BASALT [3056]									VOL					WR [3056]	52.78	0.68		15.33		3.33	5.73		11.54	8.81	0.16		0.27	1.68	0.08
[3056]	CONVERGENT MARGIN	TONGA ARC / LAU BASIN / EASTERN LAU SPREADING CENTER	HOLE 839B	-20.709	-20.709	-176.775	-176.775	SAQ	-2628.5	-2628.5	s_135-839B-20R-1,29-35 [3056]	BASALT [3056]									VOL					WR [3056]	50.89	0.6		13.9		3.69	5.53		10.96	13.72	0.16		0.28	1.56	0.07
[3056]	CONVERGENT MARGIN	TONGA ARC / LAU BASIN / EASTERN LAU SPREADING CENTER	HOLE 839B	-20.709	-20.709	-176.775	-176.775	SAQ	-2628.5	-2628.5	s_135-839B-23R-1,0-6 [3056]	BASALT [3056]									VOL					WR [3056]	50.57	0.6		12.7		3.19	6.17		10.64	14.83	0.16		0.29	1.42	0.07
[3056]	CONVERGENT MARGIN	TONGA ARC / LAU BASIN / EASTERN LAU SPREADING CENTER	HOLE 839B	-20.709	-20.709	-176.775	-176.775	SAQ	-2628.5	-2628.5	s_135-839B-25R-1,33-41 [3056]	BASALT [3056]									VOL					WR [3056]	48.42	0.52		10.69		2.6	6.84		9.2	20.13	0.16		0.21	1.32	0.05
[3056]	CONVERGENT MARGIN	TONGA ARC / LAU BASIN / EASTERN LAU SPREADING CENTER	HOLE 839B	-20.709	-20.709	-176.775	-176.775	SAQ	-2628.5	-2628.5	s_135-839B-30R-1,7-11 [3056]	BASALT [3056]									VOL					WR [3056]	54.67	0.91		16.87		3.24	7.06		9.72	4.45	0.18		0.65	2.22	0.13
[3056]	CONVERGENT MARGIN	TONGA ARC / LAU BASIN / EASTERN LAU SPREADING CENTER	HOLE 839B	-20.709	-20.709	-176.775	-176.775	SAQ	-2628.5	-2628.5	s_135-839B-35R-1,7-11 [3056]	BASALT [3056]									VOL					WR [3056]	54.29	0.86		17.02		3.36	6.51		10.37	4.98	0.17		0.5	2.03	0.08
[3056]	CONVERGENT MARGIN	TONGA ARC / LAU BASIN / EASTERN LAU SPREADING CENTER	HOLE 839B	-20.709	-20.709	-176.775	-176.775	SAQ	-2628.5	-2628.5	s_135-839B-38R-1,8-12 [3056]	BASALT [3056]									VOL					WR [3056]	54.54	0.85		16.96		2.93	6.88		10.34	5	0.17		0.46	1.93	0.08
[3056]	CONVERGENT MARGIN	TONGA ARC / TONGA ISLANDS / TOFUA / TOFUA		-19.75	-19.75	-175.08	-175.08	SAE			s_FN32 [3056]	ANDESITE, BASALTIC [3056]									VOL			F		WR [3056]	56.91	0.77		14.77		3.25	8.01		8.85	3.81	0.19		0.58	2.22	0.11
[3689]	CONVERGENT MARGIN	TONGA ARC / TONGA FORE-ARC / SITE 840	HOLE 840B	-22.2208	-22.2208	-175.749	-175.749	SAQ	-754.5	-754.5	s_135-840B-33X-1,6-7 [3689]	TURBIDITE [3689]									SED					GL [3689]	55.07	1.18		14.5	0			10.7	7.38	4.45	0.06		0.48	3.25
[3689]	CONVERGENT MARGIN	TONGA ARC / TONGA FORE-ARC / SITE 840	HOLE 840B	-22.2208	-22.2208	-175.749	-175.749	SAQ	-754.5	-754.5	s_135-840B-33X-1,6-7 [3689]	TURBIDITE [3689]									SED					GL [3689]	48.18	1.49		13.85	0			12.1	7.12	3.49	0.17		0.6	3.12
[3689]	CONVERGENT MARGIN	TONGA ARC / TONGA FORE-ARC / SITE 840	HOLE 840B	-22.2208	-22.2208	-175.749	-175.749	SAQ	-754.5	-754.5	s_135-840B-33X-1,6-7 [3689]	TURBIDITE [3689]									SED					GL [3689]	55.99	1.18		15.17	0			11.25	7.58	3.52	0.22		0.5	1.32
[3689]	CONVERGENT MARGIN	TONGA ARC / TONGA FORE-ARC / SITE 840	HOLE 840B	-22.2208	-22.2208	-175.749	-175.749	SAQ	-754.5	-754.5	s_135-840B-33X-1,6-7 [3689]	TURBIDITE [3689]									SED					GL [3689]	56.5	1.2		15.08	0			11.35	7.29	3.5	0.29		0.47	1.65
[3689]	CONVERGENT MARGIN	TONGA ARC / TONGA FORE-ARC / SITE 840	HOLE 840B	-22.2208	-22.2208	-175.749	-175.749	SAQ	-754.5	-754.5	s_135-840B-33X-1,6-7 [3689]	TURBIDITE [3689]									SED					GL [3689]	52.3	1.51		14.04	0			12.85	8.02	4.43	0.27		0.47	1.14
[3689]	CONVERGENT MARGIN	TONGA ARC / TONGA FORE-ARC / SITE 840	HOLE 840B	-22.2208	-22.2208	-175.749	-175.749	SAQ	-754.5	-754.5	s_135-840B-33X-1,6-7 [3689]	TURBIDITE [3689]									SED					GL [3689]	54.42	1.19		14.4	0			11.21	7.39	3.45	0.26		0.46	0.69
[3689]	CONVERGENT MARGIN	TONGA ARC / TONGA FORE-ARC / SITE 840	HOLE 840B	-22.2208	-22.2208	-175.749	-175.749	SAQ	-754.5	-754.5	s_135-840B-33X-1,6-7 [3689]	TURBIDITE [3689]									SED					GL [3689]	56.25	1.19		15.22	0			11.55	7.44	3.58	0.14		0.44	1.65
[3689]	CONVERGENT MARGIN	TONGA ARC / TONGA FORE-ARC / SITE 840	HOLE 840B	-22.2208	-22.2208	-175.749	-175.749	SAQ	-754.5	-754.5	s_135-840B-33X-1,6-7 [3689]	TURBIDITE [3689]									SED					GL [3689]	56.41	1.27		14.9	0			11.5	7.3	3.49	0.23		0.44	2.79
[3689]	CONVERGENT MARGIN	TONGA ARC / TONGA FORE-ARC / SITE 840	HOLE 840B	-22.2208	-22.2208	-175.749	-175.749	SAQ	-754.5	-754.5	s_135-840B-36X-1,103-105 [3689]	TURBIDITE [3689]									SED					GL [3689]	54.24	1.27		14.35	0.02			12.71	8.54	4.94	0.26		0.36	1.44
[3689]	CONVERGENT MARGIN	TONGA ARC / TONGA FORE-ARC / SITE 840	HOLE 840B	-22.2208	-22.2208	-175.749	-175.749	SAQ	-754.5	-754.5	s_135-840B-36X-1,103-105 [3689]	TURBIDITE [3689]									SED					GL [3689]	56.23	1.66		13.93	0			13.95	7.79	4.84	0.27		0.34	2.64
[3689]	CONVERGENT MARGIN	TONGA ARC / TONGA FORE-ARC / SITE 840	HOLE 840B	-22.2208	-22.2208	-175.749	-175.749	SAQ	-754.5	-754.5	s_135-840B-36X-1,103-105 [3689]	TURBIDITE [3689]									SED					GL [3689]	60.86	1.24		15.64	0.04			6.97	4.85	2.2	0.13		0.24	0.13
[3689]	CONVERGENT MARGIN	TONGA ARC / TONGA FORE-ARC / SITE 840	HOLE 840B	-22.2208	-22.2208	-175.749	-175.749	SAQ	-754.5	-754.5	s_135-840B-36X-1,103-105 [3689]	TURBIDITE [3689]									SED					GL [3689]	55.04	1.29		15.03	0.05			9.25	6.56	2.99	0.23		0.43	0.69
[3689]	CONVERGENT MARGIN	TONGA ARC / TONGA FORE-ARC / SITE 840	HOLE 840B	-22.2208	-22.2208	-175.749	-175.749	SAQ	-754.5	-754.5	s_135-840B-36X-1,103-105 [3689]	TURBIDITE [3689]									SED					GL [3689]	57.51	1.27		13.39	0.01			12.87	7.19	3.17	0.16		0.34	0.7
[3689]	CONVERGENT MARGIN	TONGA ARC / TONGA FORE-ARC / SITE 840	HOLE 840B	-22.2208	-22.2208	-175.749	-175.749	SAQ	-754.5	-754.5	s_135-840B-36X-1,103-105 [3689]	TURBIDITE [3689]									SED					GL [3689]	53.11	1.16		15.16	0.05			12.95	8.34	4.54	0.25		0.22	1.88
[3689]	CONVERGENT MARGIN	TONGA ARC / TONGA FORE-ARC / SITE 840	HOLE 840B	-22.2208	-22.2208	-175.749	-175.749	SAQ	-754.5	-754.5	s_135-840B-36X-1,103-105 [3689]	TURBIDITE [3689]									SED					GL [3689]	55.19	1.11		16.97	0.06			11.85	8.67	5.23	0.33		0.28	1.14
[3689]	CONVERGENT MARGIN	TONGA ARC / TONGA FORE-ARC / SITE 840	HOLE 840B	-22.2208	-22.2208	-175.749	-175.749	SAQ	-754.5	-754.5	s_135-840B-36X-1,103-105 [3689]	TURBIDITE [3689]									SED					GL [3689]	50.19	1.12		15.02	0.02			12.14	8.86	5.36	0.21		0.29	2.08
[3689]	CONVERGENT MARGIN	TONGA ARC / TONGA FORE-ARC / SITE 840	HOLE 840B	-22.2208	-22.2208	-175.749	-175.749	SAQ	-754.5	-754.5	s_135-840B-37X-2,53-54 [3689]	TURBIDITE [3689]									SED					GL [3689]	56.28	1.22		15.51	0.01			10.52	7.52	3.63	0.19		0.36	3.14
[3689]	CONVERGENT MARGIN	TONGA ARC / TONGA FORE-ARC / SITE 840	HOLE 840B	-22.2208	-22.2208	-175.749	-175.749	SAQ	-754.5	-754.5	s_135-840B-37X-2,53-54 [3689]	TURBIDITE [3689]									SED					GL [3689]	54.57	1.07		15.75	0.03			11.11	7.97	3.98	0.17		0.3	2.96
[3689]	CONVERGENT MARGIN	TONGA ARC / TONGA FORE-ARC / SITE 840	HOLE 840B	-22.2208	-22.2208	-175.749	-175.749	SAQ	-754.5	-754.5	s_135-840B-37X-2,53-54 [3689]	TURBIDITE [3689]									SED					GL [3689]	61.65	1.15		13.79	0.07			8.73	5.9	2.46	0.14		0.49	3.11
[3689]	CONVERGENT MARGIN	TONGA ARC / TONGA FORE-ARC / SITE 840	HOLE 840B	-22.2208	-22.2208	-175.749	-175.749	SAQ	-754.5	-754.5	s_135-840B-37X-2,53-54 [3689]	TURBIDITE [3689]									SED					GL [3689]	60.7	0.99		12.66	0.02			8.37	4.92	1.32	0.19		0.3	1.68
[3689]	CONVERGENT MARGIN	TONGA ARC / TONGA FORE-ARC / SITE 840	HOLE 840B	-22.2208	-22.2208	-175.749	-175.749	SAQ	-754.5	-754.5	s_135-840B-37X-2,53-54 [3689]	TURBIDITE [3689]									SED					GL [3689]	53.3	0.99		12.93	0.02			15.23	9.16	4.69	0.28		0.31	2.13
[3689]	CONVERGENT MARGIN	TONGA ARC / TONGA FORE-ARC / SITE 840	HOLE 840B	-22.2208	-22.2208	-175.749	-175.749	SAQ	-754.5	-754.5	s_135-840B-37X-2,53-54 [3689]	TURBIDITE [3689]									SED					GL [3689]	71.53	0.42		11.65	0.06			2.6	2.66	0.46	0.04		0.32	0.65
[3689]	CONVERGENT MARGIN	TONGA ARC / TONGA FORE-ARC / SITE 840	HOLE 840B	-22.2208	-22.2208	-175.749	-175.749	SAQ	-754.5	-754.5	s_135-840B-39X-1,66-68 [3689]	TURBIDITE [3689]									SED					GL [3689]	58.05	1.1		13.98	0			7.56	6.14	2.72	0.25		0.41	2.78
[3689]	CONVERGENT MARGIN	TONGA ARC / TONGA FORE-ARC / SITE 840	HOLE 840B	-22.2208	-22.2208	-175.749	-175.749	SAQ	-754.5	-754.5	s_135-840B-39X-1,66-68 [3689]	TURBIDITE [3689]									SED					GL [3689]	58.13	1.13		14.98	0.01			9.39	6.43	2.97	0.29		0.39	3.16
[3689]	CONVERGENT MARGIN	TONGA ARC / TONGA FORE-ARC / SITE 840	HOLE 840B	-22.2208	-22.2208	-175.749	-175.749	SAQ	-754.5	-754.5	s_135-840B-39X-1,66-68 [3689]	TURBIDITE [3689]									SED					GL [3689]	55.79	1.36		13.73	0			11.87	7.81	3.97	0.17		0.48	3.17
[3689]	CONVERGENT MARGIN	TONGA ARC / TONGA FORE-ARC / SITE 840	HOLE 840B	-22.2208	-22.2208	-175.749	-175.749	SAQ	-754.5	-754.5	s_135-840B-39X-1,66-68 [3689]	TURBIDITE [3689]									SED					GL [3689]	59.3	1.09		14.74	0.03			9.22	6.1	2.75	0.23		0.15	0.1
[3689]	CONVERGENT MARGIN	TONGA ARC / TONGA FORE-ARC / SITE 840	HOLE 840B	-22.2208	-22.2208	-175.749	-175.749	SAQ	-754.5	-754.5	s_135-840B-39X-1,66-68 [3689]	TURBIDITE [3689]									SED					GL [3689]	70.35	0.67		12.94	0.03			4.51	3.03	0.85	0.14		0.2	0.05
[3689]	CONVERGENT MARGIN	TONGA ARC / TONGA FORE-ARC / SITE 840	HOLE 840B	-22.2208	-22.2208	-175.749	-175.749	SAQ	-754.5	-754.5	s_135-840B-39X-1,66-68 [3689]	TURBIDITE [3689]									SED					GL [3689]	68.41	0.6		13.1	0.01			4.45	3.31	0.89	0.22		0.57	0.41
[3689]	CONVERGENT MARGIN	TONGA ARC / TONGA FORE-ARC / SITE 840	HOLE 840B	-22.2208	-22.2208	-175.749	-175.749	SAQ	-754.5	-754.5	s_135-840B-39X-1,66-68 [3689]	TURBIDITE [3689]									SED					GL [3689]	55.85	0.98		12.29	0			12.16	7.97	7.7	0.17		0.32	2.5
[3689]	CONVERGENT MARGIN	TONGA ARC / TONGA FORE-ARC / SITE 840	HOLE 840B	-22.2208	-22.2208	-175.749	-175.749	SAQ	-754.5	-754.5	s_135-840B-39X-1,66-68 [3689]	TURBIDITE [3689]									SED					GL [3689]	63.4	0.81		14.13	0			6.06	4.84	1.87	0.2		0.46	0.6
[3689]	CONVERGENT MARGIN	TONGA ARC / TONGA FORE-ARC / SITE 840	HOLE 840B	-22.2208	-22.2208	-175.749	-175.749	SAQ	-754.5	-754.5	s_135-840B-39X-1,66-68 [3689]	TURBIDITE [3689]									SED					GL [3689]	62.61	0.68		13.59	0.04			5.42	3.89	1.24	0.19		0.53	0.36
[3689]	CONVERGENT MARGIN	TONGA ARC / TONGA FORE-ARC / SITE 840	HOLE 840B	-22.2208	-22.2208	-175.749	-175.749	SAQ	-754.5	-754.5	s_135-840B-39X-1,66-68 [3689]	TURBIDITE [3689]									SED					GL [3689]	66.14	0.63		11.99	0.01			3.89	3.38	0.79	0.2		0.46	0.11
[3689]	CONVERGENT MARGIN	TONGA ARC / TONGA FORE-ARC / SITE 840	HOLE 840B	-22.2208	-22.2208	-175.749	-175.749	SAQ	-754.5	-754.5	s_135-840B-39X-1,66-68 [3689]	TURBIDITE [3689]									SED					GL [3689]	59.92	0.93		12.58	0			6.47	5.42	1.88	0.19		0.5	0.44
[3689]	CONVERGENT MARGIN	TONGA ARC / TONGA FORE-ARC / SITE 840	HOLE 840B	-22.2208	-22.2208	-175.749	-175.749	SAQ	-754.5	-754.5	s_135-840B-48X-2,146-147 [3689]	TURBIDITE [3689]									SED					GL [3689]	51.05	1.33		13.2	0.02			15.07	1.08	8.14	0.2		0.71	1.04
[3689]	CONVERGENT MARGIN	TONGA ARC / TONGA FORE-ARC / SITE 840	HOLE 840B	-22.2208	-22.2208	-175.749	-175.749	SAQ	-754.5	-754.5	s_135-840B-48X-2,146-147 [3689]	TURBIDITE [3689]									SED					GL [3689]	56.18	1.22		15.13	0.08			10.99	7.34	3.41	0.18		0.67	2.84
[3689]	CONVERGENT MARGIN	TONGA ARC / TONGA FORE-ARC / SITE 840	HOLE 840B	-22.2208	-22.2208	-175.749	-175.749	SAQ	-754.5	-754.5	s_135-840B-48X-2,146-147 [3689]	TURBIDITE [3689]									SED					GL [3689]	53.79	1.17		14.8	0			11.71	7.56	3.83	0.24		0.66	2.29
[3689]	CONVERGENT MARGIN	TONGA ARC / TONGA FORE-ARC / SITE 840	HOLE 840B	-22.2208	-22.2208	-175.749	-175.749	SAQ	-754.5	-754.5	s_135-840B-48X-2,146-147 [3689]	TURBIDITE [3689]									SED					GL [3689]	55.08	1.31		15.37	0			12.32	7.94	3.89	0.23		0.58	3.12
[3689]	CONVERGENT MARGIN	TONGA ARC / TONGA FORE-ARC / SITE 840	HOLE 840B	-22.2208	-22.2208	-175.749	-175.749	SAQ	-754.5	-754.5	s_135-840B-48X-2,146-147 [3689]	TURBIDITE [3689]									SED					GL [3689]	53.74	1.29		15.13	0			11.54	7.55	3.62	0.24		0.64	3.34
[3689]	CONVERGENT MARGIN	TONGA ARC / TONGA FORE-ARC / SITE 840	HOLE 840B	-22.2208	-22.2208	-175.749	-175.749	SAQ	-754.5	-754.5	s_135-840B-48X-2,146-147 [3689]	TURBIDITE [3689]									SED					GL [3689]	57.22	1.18		15.19	0.01			10.46	7.02	3.14	0.29		0.71	3.45
[3689]	CONVERGENT MARGIN	TONGA ARC / TONGA FORE-ARC / SITE 840	HOLE 840B	-22.2208	-22.2208	-175.749	-175.749	SAQ	-754.5	-754.5	s_135-840B-48X-2,146-147 [3689]	TURBIDITE [3689]									SED					GL [3689]	54.17	1.28		15.31	0			12.17	7.41	3.88	0.29		0.63	3.07
[3689]	CONVERGENT MARGIN	TONGA ARC / TONGA FORE-ARC / SITE 840	HOLE 840B	-22.2208	-22.2208	-175.749	-175.749	SAQ	-754.5	-754.5	s_135-840B-48X-2,146-147 [3689]	TURBIDITE [3689]									SED					GL [3689]	53.57	1.36		14.36	0.02			11.95	6.89	3.21	0.15		0.71	2.22
[3689]	CONVERGENT MARGIN	TONGA ARC / TONGA FORE-ARC / SITE 840	HOLE 840B	-22.2208	-22.2208	-175.749	-175.749	SAQ	-754.5	-754.5	s_135-840B-48X-2,146-147 [3689]	TURBIDITE [3689]									SED					GL [3689]	54.64	1.32		15.26	0.02			11.49	7.31	3.37	0.22		0.67	3.15
[3689]	CONVERGENT MARGIN	TONGA ARC / TONGA FORE-ARC / SITE 840	HOLE 840B	-22.2208	-22.2208	-175.749	-175.749	SAQ	-754.5	-754.5	s_135-840B-48X-2,146-147 [3689]	TURBIDITE [3689]									SED					GL [3689]	55.51	1.32		14.94	0			11.03	6.99	3.21	0.19		0.8	3.42
[3689]	CONVERGENT MARGIN	TONGA ARC / TONGA FORE-ARC / SITE 840	HOLE 840B	-22.2208	-22.2208	-175.749	-175.749	SAQ	-754.5	-754.5	s_135-840B-51X-5,119-123 [3689]	TURBIDITE [3689]									SED					GL [3689]	56.96	1.06		14.78	0			8.72	5.91	2.29	0.27		0.24	0.26
[3689]	CONVERGENT MARGIN	TONGA ARC / TONGA FORE-ARC / SITE 840	HOLE 840B	-22.2208	-22.2208	-175.749	-175.749	SAQ	-754.5	-754.5	s_135-840B-51X-5,119-123 [3689]	TURBIDITE [3689]									SED					GL [3689]	61.23	0.8		13.5	0.01			6.77	4.99	1.85	0.21		0.96	0.33
[3689]	CONVERGENT MARGIN	TONGA ARC / TONGA FORE-ARC / SITE 840	HOLE 840B	-22.2208	-22.2208	-175.749	-175.749	SAQ	-754.5	-754.5	s_135-840B-51X-5,119-123 [3689]	TURBIDITE [3689]									SED					GL [3689]	51.65	1.01		13.27	0			14.13	9.44	5.05	0.2		0.38	2.17
[3689]	CONVERGENT MARGIN	TONGA ARC / TONGA FORE-ARC / SITE 840	HOLE 840B	-22.2208	-22.2208	-175.749	-175.749	SAQ	-754.5	-754.5	s_135-840B-51X-5,119-123 [3689]	TURBIDITE [3689]									SED					GL [3689]	62.29	0.86		13.61	0.03			6.75	4.8	1.73	0.18		1.07	0.91
[3689]	CONVERGENT MARGIN	TONGA ARC / TONGA FORE-ARC / SITE 840	HOLE 840B	-22.2208	-22.2208	-175.749	-175.749	SAQ	-754.5	-754.5	s_135-840B-51X-5,119-123 [3689]	TURBIDITE [3689]									SED					GL [3689]	56.39	1.22		13.5	0			10.75	7.95	3.62	0.33		0.57	2.68
[3689]	CONVERGENT MARGIN	TONGA ARC / TONGA FORE-ARC / SITE 840	HOLE 840B	-22.2208	-22.2208	-175.749	-175.749	SAQ	-754.5	-754.5	s_135-840B-51X-5,119-123 [3689]	TURBIDITE [3689]									SED					GL [3689]	53.87	0.95		13.19	0.02			12.33	10.49	5.59	0.29		0.37	1.96
[3689]	CONVERGENT MARGIN	TONGA ARC / TONGA FORE-ARC / SITE 840	HOLE 840B	-22.2208	-22.2208	-175.749	-175.749	SAQ	-754.5	-754.5	s_135-840B-51X-5,119-123 [3689]	TURBIDITE [3689]									SED					GL [3689]	53.41	0.1		13.28	0.01			13.98	9.61	5.14	0.25		0.47	2.36
[3689]	CONVERGENT MARGIN	TONGA ARC / TONGA FORE-ARC / SITE 840	HOLE 840B	-22.2208	-22.2208	-175.749	-175.749	SAQ	-754.5	-754.5	s_135-840B-51X-5,119-123 [3689]	TURBIDITE [3689]									SED					GL [3689]	56.37	1.02		14.71	0			9.93	7.48	3.51	0.18		0.64	3.15
[3689]	CONVERGENT MARGIN	TONGA ARC / TONGA FORE-ARC / SITE 840	HOLE 840B	-22.2208	-22.2208	-175.749	-175.749	SAQ	-754.5	-754.5	s_135-840B-51X-5,119-123 [3689]	TURBIDITE [3689]									SED					GL [3689]	70.55	0.2		11.8	0			2.66	1.48	0.18	0.17		1.23	0.14
[3689]	CONVERGENT MARGIN	TONGA ARC / TONGA FORE-ARC / SITE 840	HOLE 840B	-22.2208	-22.2208	-175.749	-175.749	SAQ	-754.5	-754.5	s_135-840B-54X-7,113-116 [3689]	TURBIDITE [3689]									SED					GL [3689]	59.67	1.05		14.27	0.1			9.58	6.97	2.67	0.17		0.49	1.88
[3689]	CONVERGENT MARGIN	TONGA ARC / TONGA FORE-ARC / SITE 840	HOLE 840B	-22.2208	-22.2208	-175.749	-175.749	SAQ	-754.5	-754.5	s_135-840B-54X-7,113-116 [3689]	TURBIDITE [3689]									SED					GL [3689]	60.82	0.93		13.47	0.03			8.73	5.83	2.15	0.16		0.51	1.54
[3689]	CONVERGENT MARGIN	TONGA ARC / TONGA FORE-ARC / SITE 840	HOLE 840B	-22.2208	-22.2208	-175.749	-175.749	SAQ	-754.5	-754.5	s_135-840B-54X-7,113-116 [3689]	TURBIDITE [3689]									SED					GL [3689]	63.22	0.74		12.81	0			7.01	4.36	1.44	0.3		0.61	0.29
[3689]	CONVERGENT MARGIN	TONGA ARC / TONGA FORE-ARC / SITE 840	HOLE 840B	-22.2208	-22.2208	-175.749	-175.749	SAQ	-754.5	-754.5	s_135-840B-54X-7,113-116 [3689]	TURBIDITE [3689]									SED					GL [3689]	58.68	1.06		14.44	0.04			10.45	7.08	2.86	0.11		0.5	2.3
[3689]	CONVERGENT MARGIN	TONGA ARC / TONGA FORE-ARC / SITE 840	HOLE 840B	-22.2208	-22.2208	-175.749	-175.749	SAQ	-754.5	-754.5	s_135-840B-54X-7,113-116 [3689]	TURBIDITE [3689]									SED					GL [3689]	60.75	0.91		12.97	0.03			8.45	5.28	1.74	1.02		0.48	0.24
[3689]	CONVERGENT MARGIN	TONGA ARC / TONGA FORE-ARC / SITE 840	HOLE 840B	-22.2208	-22.2208	-175.749	-175.749	SAQ	-754.5	-754.5	s_135-840B-54X-7,113-116 [3689]	TURBIDITE [3689]									SED					GL [3689]	57.8	0.99		14.55	0			10.78	7.34	3.1	0.2		0.4	2.83
[3689]	CONVERGENT MARGIN	TONGA ARC / TONGA FORE-ARC / SITE 840	HOLE 840B	-22.2208	-22.2208	-175.749	-175.749	SAQ	-754.5	-754.5	s_135-840B-54X-7,113-116 [3689]	TURBIDITE [3689]									SED					GL [3689]	59.17	1.02		14.15	0			9.4	6.72	2.73	0.15		0.52	1.95
[3689]	CONVERGENT MARGIN	TONGA ARC / TONGA FORE-ARC / SITE 840	HOLE 840B	-22.2208	-22.2208	-175.749	-175.749	SAQ	-754.5	-754.5	s_135-840B-54X-7,113-116 [3689]	TURBIDITE [3689]									SED					GL [3689]	59.16	0.93		14.6	0.01			10.04	6.85	2.72	0.2		0.58	3
[3689]	CONVERGENT MARGIN	TONGA ARC / TONGA FORE-ARC / SITE 840	HOLE 840B	-22.2208	-22.2208	-175.749	-175.749	SAQ	-754.5	-754.5	s_135-840B-54X-7,113-116 [3689]	TURBIDITE [3689]									SED					GL [3689]	57.6	1		14.97	0			10.78	7.22	2.85	0.22		0.5	2.7
[3689]	CONVERGENT MARGIN	TONGA ARC / TONGA FORE-ARC / SITE 840	HOLE 840B	-22.2208	-22.2208	-175.749	-175.749	SAQ	-754.5	-754.5	s_135-840B-54X-7,113-116 [3689]	TURBIDITE [3689]									SED					GL [3689]	57.1	1.16		14.74	0			10.7	7.31	2.99	0.1		0.41	2.87
[3689]	CONVERGENT MARGIN	TONGA ARC / TONGA FORE-ARC / SITE 840	HOLE 840B	-22.2208	-22.2208	-175.749	-175.749	SAQ	-754.5	-754.5	s_135-840B-54X-7,113-116 [3689]	TURBIDITE [3689]									SED					GL [3689]	57.48	1.02		12.56	0			8.99	5.41	1.86	0.19		0.55	0.27
[3689]	CONVERGENT MARGIN	TONGA ARC / TONGA FORE-ARC / SITE 840	HOLE 840B	-22.2208	-22.2208	-175.749	-175.749	SAQ	-754.5	-754.5	s_135-840B-62X-7,12-14 [3689]	TURBIDITE [3689]									SED					GL [3689]	67.25	0.64		13.65	0.02			4	2.86	0.82	0.29		0.57	0.03
[3689]	CONVERGENT MARGIN	TONGA ARC / TONGA FORE-ARC / SITE 840	HOLE 840B	-22.2208	-22.2208	-175.749	-175.749	SAQ	-754.5	-754.5	s_135-840B-62X-7,12-14 [3689]	TURBIDITE [3689]									SED					GL [3689]	68.86	0.63		12.72	0			3.88	2.78	0.68	0.13		1.05	0.4
[3689]	CONVERGENT MARGIN	TONGA ARC / TONGA FORE-ARC / SITE 840	HOLE 840B	-22.2208	-22.2208	-175.749	-175.749	SAQ	-754.5	-754.5	s_135-840B-62X-7,12-14 [3689]	TURBIDITE [3689]									SED					GL [3689]	67.91	0.64		12.94	0			4.22	3.2	1.09	0.18		0.86	0.46
[3689]	CONVERGENT MARGIN	TONGA ARC / TONGA FORE-ARC / SITE 840	HOLE 840B	-22.2208	-22.2208	-175.749	-175.749	SAQ	-754.5	-754.5	s_135-840B-62X-7,12-14 [3689]	TURBIDITE [3689]									SED					GL [3689]	65.87	0.67		13.07	0.08			3.68	3.06	0.88	0.15		0.49	0.06
[3689]	CONVERGENT MARGIN	TONGA ARC / TONGA FORE-ARC / SITE 840	HOLE 840B	-22.2208	-22.2208	-175.749	-175.749	SAQ	-754.5	-754.5	s_135-840B-62X-7,12-14 [3689]	TURBIDITE [3689]									SED					GL [3689]	66.72	0.67		12.77	0			3.7	2.97	1.01	0.15		1.18	0.18
[3689]	CONVERGENT MARGIN	TONGA ARC / TONGA FORE-ARC / SITE 840	HOLE 840B	-22.2208	-22.2208	-175.749	-175.749	SAQ	-754.5	-754.5	s_135-840B-62X-7,12-14 [3689]	TURBIDITE [3689]									SED					GL [3689]	64.2	0.67		13.37	0			4.11	3.02	0.95	0.11		0.39	0.07
[3689]	CONVERGENT MARGIN	TONGA ARC / TONGA FORE-ARC / SITE 840	HOLE 840B	-22.2208	-22.2208	-175.749	-175.749	SAQ	-754.5	-754.5	s_135-840B-62X-7,12-14 [3689]	TURBIDITE [3689]									SED					GL [3689]	65.59	0.61		12.75	0.05			3.67	2.8	0.9	0.21		1.31	0.21
[3689]	CONVERGENT MARGIN	TONGA ARC / TONGA FORE-ARC / SITE 840	HOLE 840B	-22.2208	-22.2208	-175.749	-175.749	SAQ	-754.5	-754.5	s_135-840B-62X-7,12-14 [3689]	TURBIDITE [3689]									SED					GL [3689]	64.62	0.67		13.22	0			3.83	3.05	0.83	0.11		0.34	0.02
[3689]	CONVERGENT MARGIN	TONGA ARC / TONGA FORE-ARC / SITE 840	HOLE 840B	-22.2208	-22.2208	-175.749	-175.749	SAQ	-754.5	-754.5	s_135-840B-62X-7,12-14 [3689]	TURBIDITE [3689]									SED					GL [3689]	67.04	0.68		12.7	0			3.25	2.83	0.78	0.2		1.28	0.23
[3689]	CONVERGENT MARGIN	TONGA ARC / TONGA FORE-ARC / SITE 840	HOLE 840B	-22.2208	-22.2208	-175.749	-175.749	SAQ	-754.5	-754.5	s_135-840B-63X-1,22-25 [3689]	TURBIDITE [3689]									SED					GL [3689]	47.36	0.99		13.31	0			10.88	7.14	3.98	0.23		0.39	3.87
[6407][10898]	CONVERGENT MARGIN	TONGA ARC / LAU BASIN / CENTRAL LAU SPREADING CENTER		-19.1412	-19.1412	-176.528	-176.528	SAQ	-2260	-2260	s_10-1-1 [6407]	BASALT [6407] / NOT GIVEN [10898]								SPARSELY PLAGIOCLASE-PYROXENE-PHYRIC [6407]	VOL					GL [6407] / WR [10898]	52.3	2.61		12.06				16.37	7.6	3.24	0.27		0.22	3.24	0.41
[6407]	CONVERGENT MARGIN	TONGA ARC / LAU BASIN / CENTRAL LAU SPREADING CENTER		-19.1412	-19.1412	-176.528	-176.528	SAQ	-2260	-2260	s_10-1-2 [6407]	BASALT [6407]								SPARSELY PLAGIOCLASE-PYROXENE-PHYRIC [6407]	VOL					GL [6407]	51.3	2.67		12.22				16.39	7.88	3.32	0.27		0.17	3.32	0.4
[13310][6407][5455][4279][10898]	CONVERGENT MARGIN	TONGA ARC / LAU BASIN / CENTRAL LAU SPREADING CENTER		-19.1412	-19.1412	-176.528	-176.528	SAQ	-2260	-2260	s_CD33 10-1-3 [13310] / s_10-1-3 [6407] / s_CD33/10-1-3 [5455]	BASALT [13310] / ANDESITE, BASALTIC [4279] / NOT GIVEN [10898]								SPARSELY PLAGIOCLASE-PYROXENE-PHYRIC [6407]	VOL					GL [13310] / WR [10898]	51.5	2.53		12.27				16.55	7.92	3.3	0.27		0.17	3.34	0.43	0.98							0.231
[6407][10898]	CONVERGENT MARGIN	TONGA ARC / LAU BASIN / CENTRAL LAU SPREADING CENTER		-18.9217	-18.9217	-176.553	-176.553	SAQ	-2320	-2370	s_12-1-1 [6407]	BASALT [6407] / NOT GIVEN [10898]								GLASSY, APHYRIC TO SPARSELY PLAGIOCLASE-PHYRIC [6407]	VOL					GL [6407] / WR [10898]	51.3	1.64		13.79				12.26	10.98	6.67	0.23		0.08	2.55	0.11
[6407]	CONVERGENT MARGIN	TONGA ARC / LAU BASIN / CENTRAL LAU SPREADING CENTER		-18.9217	-18.9217	-176.553	-176.553	SAQ	-2320	-2370	s_12-1-2 [6407]	BASALT [6407]								GLASSY, APHYRIC TO SPARSELY PLAGIOCLASE-PHYRIC [6407]	VOL					GL [6407]	51.2	1.59		13.86				12.07	10.94	6.73	0.23		0.12	2.54	0.11
[6407]	CONVERGENT MARGIN	TONGA ARC / LAU BASIN / CENTRAL LAU SPREADING CENTER		-18.9217	-18.9217	-176.553	-176.553	SAQ	-2320	-2370	s_12-2-1 [6407]	BASALT [6407]								GLASSY, APHYRIC TO SPARSELY PLAGIOCLASE-PHYRIC [6407]	VOL					GL [6407]	51.5	1.65		13.86				12.27	11	6.58	0.22		0.11	2.58	0.11
[6407]	CONVERGENT MARGIN	TONGA ARC / LAU BASIN / CENTRAL LAU SPREADING CENTER		-18.9217	-18.9217	-176.553	-176.553	SAQ	-2320	-2370	s_12-2-2 [6407]	BASALT [6407]								GLASSY, APHYRIC TO SPARSELY PLAGIOCLASE-PHYRIC [6407]	VOL					GL [6407]	50.8	1.68		14.02				12.14	11.01	6.75	0.22		0.09	2.56	0.12
[6407]	CONVERGENT MARGIN	TONGA ARC / LAU BASIN / CENTRAL LAU SPREADING CENTER		-18.9217	-18.9217	-176.553	-176.553	SAQ	-2320	-2370	s_12-3-3 [6407]	BASALT [6407]								GLASSY, APHYRIC TO SPARSELY PLAGIOCLASE-PHYRIC [6407]	VOL					GL [6407]	50.1	1.62		14.08				12.07	11.08	6.71	0.22		0.1	2.55	0.11
[6407]	CONVERGENT MARGIN	TONGA ARC / LAU BASIN / CENTRAL LAU SPREADING CENTER		-18.9217	-18.9217	-176.553	-176.553	SAQ	-2320	-2370	s_12-4-3 [6407]	BASALT [6407]								GLASSY, APHYRIC TO SPARSELY PLAGIOCLASE-PHYRIC [6407]	VOL					GL [6407]	51.1	1.65		13.76				12.08	11.02	6.68	0.21		0.1	2.56	0.12
[6407][10898]	CONVERGENT MARGIN	TONGA ARC / LAU BASIN / CENTRAL LAU SPREADING CENTER		-18.9217	-18.9217	-176.553	-176.553	SAQ	-2320	-2370	s_12-5-1 [6407]	BASALT [6407] / NOT GIVEN [10898]								GLASSY, APHYRIC TO SPARSELY PLAGIOCLASE-PHYRIC [6407]	VOL					GL [6407] / WR [10898]	58.6	1.54		12.69				11.29	6.48	2.63	0.2		0.31	4.17	0.32
[5455]	CONVERGENT MARGIN	TONGA ARC / LAU BASIN / CENTRAL LAU SPREADING CENTER		-18.9217	-18.9217	-176.553	-176.553	SAQ	-2320	-2370	s_CD33/12-5-2 [5455]	ANDESITE [5455]									VOL					GL [5455]																1.62							0.835
[6407][10898]	CONVERGENT MARGIN	TONGA ARC / LAU BASIN / CENTRAL LAU SPREADING CENTER		-18.9217	-18.9217	-176.553	-176.553	SAQ	-2320	-2370	s_12-5-3 [6407]	BASALT [6407] / NOT GIVEN [10898]								GLASSY, APHYRIC TO SPARSELY PLAGIOCLASE-PHYRIC [6407]	VOL					GL [6407] / WR [10898]	58.9	1.57		12.67				11.29	6.42	2.63	0.2		0.3	4.24	0.34
[6407]	CONVERGENT MARGIN	TONGA ARC / LAU BASIN / CENTRAL LAU SPREADING CENTER		-18.9733	-18.9733	-176.567	-176.567	SAQ	-2240	-2270	s_13-1-1 [6407]	BASALT [6407]								APHYRIC [6407]	VOL					GL [6407]	60.5	1.2		12.8				10.8	5.42	1.48	0.22		0.39	4.36	0.35
[6407]	CONVERGENT MARGIN	TONGA ARC / LAU BASIN / CENTRAL LAU SPREADING CENTER		-18.9733	-18.9733	-176.567	-176.567	SAQ	-2240	-2270	s_13-1-2 [6407]	BASALT [6407]								APHYRIC [6407]	VOL					GL [6407]	60.2	1.28		12.7				10.71	5.42	1.46	0.21		0.38	4.35	0.38
[6407]	CONVERGENT MARGIN	TONGA ARC / LAU BASIN / CENTRAL LAU SPREADING CENTER		-18.9733	-18.9733	-176.567	-176.567	SAQ	-2240	-2270	s_13-1-3 [6407]	BASALT [6407]								APHYRIC [6407]	VOL					GL [6407]	59.9	1.25		12.73				11.17	5.28	1.35	0.21		0.36	4.25	0.38
[6407]	CONVERGENT MARGIN	TONGA ARC / LAU BASIN / CENTRAL LAU SPREADING CENTER		-18.9733	-18.9733	-176.567	-176.567	SAQ	-2240	-2270	s_13-1-4 [6407]	BASALT [6407]								APHYRIC [6407]	VOL					GL [6407]	60.9	1.25		12.7				11.23	5.34	1.36	0.21		0.37	4.26	0.38
[6407]	CONVERGENT MARGIN	TONGA ARC / LAU BASIN / CENTRAL LAU SPREADING CENTER		-18.9733	-18.9733	-176.567	-176.567	SAQ	-2240	-2270	s_13-1-6 [6407]	BASALT [6407]								APHYRIC [6407]	VOL					GL [6407]	60.4	1.27		12.7				11.59	5.38	1.44	0.22		0.47	4.31	0.4
[6407]	CONVERGENT MARGIN	TONGA ARC / LAU BASIN / CENTRAL LAU SPREADING CENTER		-18.8833	-18.8833	-176.561	-176.561	SAQ	-2280	-2310	s_15-1-2 [6407]	BASALT [6407]								PLAGIOCLASE-PHYRIC [6407]	VOL					GL [6407]	50.6	1.16		15.89				9.66	12.12	7.39	0.18		0.04	2.42	0.07
[6407][10608]	CONVERGENT MARGIN	TONGA ARC / LAU BASIN / CENTRAL LAU SPREADING CENTER		-18.8833	-18.8833	-176.561	-176.561	SAQ	-2280	-2310	s_15-1-4 [6407]	BASALT [6407] / BASALT, THOLEIITIC [10608]								PLAGIOCLASE-PHYRIC [6407]	VOL					GL [6407] / WR [10608]	50.3	1.12		15.85				9.76	12.32	7.32	0.17		0.04	2.43	0.07
[6407][10608][10898]	CONVERGENT MARGIN	TONGA ARC / LAU BASIN / CENTRAL LAU SPREADING CENTER		-19.6883	-19.6883	-175.993	-175.993	SAQ	-2730	-2730	s_22-1-1 [6407]	BASALT [6407] / BASALT, THOLEIITIC [10608] / NOT GIVEN [10898]								APHYRIC TO SPARSELY PLAGIOCLASE-PHYRIC [6407]	VOL					GL [6407] / WR [10608]	51.3	1.01		14.87				9.53	12.32	7.72	0.17		0.07	2.12	0.07
[6407]	CONVERGENT MARGIN	TONGA ARC / LAU BASIN / CENTRAL LAU SPREADING CENTER		-19.6883	-19.6883	-175.993	-175.993	SAQ	-2730	-2730	s_22-2-1 [6407]	BASALT [6407]								APHYRIC TO SPARSELY PLAGIOCLASE-PHYRIC [6407]	VOL					GL [6407]	51.6	1.22		14.57				10.71	11.28	7.06	0.19		0.07	2.43	0.09
[6407]	CONVERGENT MARGIN	TONGA ARC / LAU BASIN / CENTRAL LAU SPREADING CENTER		-19.6883	-19.6883	-175.993	-175.993	SAQ	-2730	-2730	s_22-3-1 [6407]	BASALT [6407]								APHYRIC TO SPARSELY PLAGIOCLASE-PHYRIC [6407]	VOL					GL [6407]	52	1.21		14.59				10.82	11.22	7.04	0.19		0.07	2.43	0.09
[6407]	CONVERGENT MARGIN	TONGA ARC / LAU BASIN / CENTRAL LAU SPREADING CENTER		-19.6883	-19.6883	-175.993	-175.993	SAQ	-2730	-2730	s_22-4-1 [6407]	BASALT [6407]								APHYRIC TO SPARSELY PLAGIOCLASE-PHYRIC [6407]	VOL					GL [6407]	52	1.18		14.57				10.81	11.31	7.03	0.19		0.09	2.44	0.09
[6407]	CONVERGENT MARGIN	TONGA ARC / LAU BASIN / CENTRAL LAU SPREADING CENTER		-19.6883	-19.6883	-175.993	-175.993	SAQ	-2730	-2730	s_22-5-1 [6407]	BASALT [6407]								APHYRIC TO SPARSELY PLAGIOCLASE-PHYRIC [6407]	VOL					GL [6407]	52.1	1.19		14.61				10.85	11.18	7.02	0.19		0.07	2.45	0.09
[6407][5455][4279][10898]	CONVERGENT MARGIN	TONGA ARC / LAU BASIN / CENTRAL LAU SPREADING CENTER		-19.6883	-19.6883	-175.993	-175.993	SAQ	-2730	-2730	s_22-6-1 [6407] / s_CD33/22-6-1 [5455]	BASALT [6407] / ANDESITE [4279] / NOT GIVEN [10898]								APHYRIC TO SPARSELY PLAGIOCLASE-PHYRIC [6407]	VOL					GL [6407] / WR [10898]	51.4	1.19		14.53				10.65	11.08	7.06	0.19		0.06	2.39	0.09	0.62							0.062
[6407][10898]	CONVERGENT MARGIN	TONGA ARC / LAU BASIN / CENTRAL LAU SPREADING CENTER		-19.6883	-19.6883	-175.993	-175.993	SAQ	-2730	-2730	s_22-6-2 [6407]	BASALT [6407] / NOT GIVEN [10898]								APHYRIC TO SPARSELY PLAGIOCLASE-PHYRIC [6407]	VOL					GL [6407] / WR [10898]	52.5	1.21		14.43				10.75	11.07	7.05	0.19		0.06	2.42	0.09
[6407]	CONVERGENT MARGIN	TONGA ARC / LAU BASIN / CENTRAL LAU SPREADING CENTER		-19.6883	-19.6883	-175.993	-175.993	SAQ	-2730	-2730	s_22-8-1 [6407]	BASALT [6407]								APHYRIC TO SPARSELY PLAGIOCLASE-PHYRIC [6407]	VOL					GL [6407]	51.5	1.2		14.44				10.67	11.13	7.08	0.19		0.06	2.37	0.09
[6407]	CONVERGENT MARGIN	TONGA ARC / LAU BASIN / CENTRAL LAU SPREADING CENTER		-19.6883	-19.6883	-175.993	-175.993	SAQ	-2730	-2730	s_22-8-2 [6407]	BASALT [6407]								APHYRIC TO SPARSELY PLAGIOCLASE-PHYRIC [6407]	VOL					GL [6407]	51.5	1.2		14.44				10.67	11.13	7.08	0.19		0.06	2.37	0.09
[6407]	CONVERGENT MARGIN	TONGA ARC / LAU BASIN / CENTRAL LAU SPREADING CENTER		-20.0567	-20.0567	-176.133	-176.133	SAQ	-2620	-2680	s_23-1-1 [6407]	BASALT [6407]								HIGHLY VESICULAR APHYRIC TO SPARSELY OLIVINE-PHYRIC [6407]	VOL					GL [6407]	51.4	0.72		15.85				7.76	12.57	8.34	0.15		0.1	1.74	0.07
[6407][10898]	CONVERGENT MARGIN	TONGA ARC / LAU BASIN / CENTRAL LAU SPREADING CENTER		-20.0567	-20.0567	-176.133	-176.133	SAQ	-2620	-2680	s_23-2-1 [6407]	BASALT [6407] / NOT GIVEN [10898]								HIGHLY VESICULAR APHYRIC TO SPARSELY OLIVINE-PHYRIC [6407]	VOL					GL [6407] / WR [10898]	50.8	0.86		15.84				8.36	12.43	8.01	0.16		0.11	1.92	0.08
[6407]	CONVERGENT MARGIN	TONGA ARC / LAU BASIN / CENTRAL LAU SPREADING CENTER		-20.0567	-20.0567	-176.133	-176.133	SAQ	-2620	-2680	s_23-2-2 [6407]	BASALT [6407]								HIGHLY VESICULAR APHYRIC TO SPARSELY OLIVINE-PHYRIC [6407]	VOL					GL [6407]	50.6	0.83		15.83				8.31	12.38	8	0.16		0.11	1.87	0.08
[6407]	CONVERGENT MARGIN	TONGA ARC / LAU BASIN / CENTRAL LAU SPREADING CENTER		-20.0567	-20.0567	-176.133	-176.133	SAQ	-2620	-2680	s_23-3-1 [6407]	BASALT [6407]								HIGHLY VESICULAR APHYRIC TO SPARSELY OLIVINE-PHYRIC [6407]	VOL					GL [6407]	52	1.13		14.53				10.65	11.6	7.54	0.19		0.04	2.06	0.08
[6407]	CONVERGENT MARGIN	TONGA ARC / LAU BASIN / CENTRAL LAU SPREADING CENTER		-20.0567	-20.0567	-176.133	-176.133	SAQ	-2620	-2680	s_23-3-2 [6407]	BASALT [6407]								HIGHLY VESICULAR APHYRIC TO SPARSELY OLIVINE-PHYRIC [6407]	VOL					GL [6407]	51.5	1.11		14.47				10.71	11.48	7.45	0.19		0.05	2.08	0.08
[6407]	CONVERGENT MARGIN	TONGA ARC / LAU BASIN / CENTRAL LAU SPREADING CENTER		-20.0567	-20.0567	-176.133	-176.133	SAQ	-2620	-2680	s_23-4-1 [6407]	BASALT [6407]								HIGHLY VESICULAR APHYRIC TO SPARSELY OLIVINE-PHYRIC [6407]	VOL					GL [6407]	51.2	0.84		15.52				8.33	12.59	8.07	0.16		0.13	1.98	0.08
[6407]	CONVERGENT MARGIN	TONGA ARC / LAU BASIN / CENTRAL LAU SPREADING CENTER		-20.0567	-20.0567	-176.133	-176.133	SAQ	-2620	-2680	s_23-4-2 [6407]	BASALT [6407]								HIGHLY VESICULAR APHYRIC TO SPARSELY OLIVINE-PHYRIC [6407]	VOL					GL [6407]	51.1	0.67		16.06				7.55	12.71	8.21	0.15		0.12	1.71	0.06
[6407]	CONVERGENT MARGIN	TONGA ARC / LAU BASIN / CENTRAL LAU SPREADING CENTER		-20.0567	-20.0567	-176.133	-176.133	SAQ	-2620	-2680	s_23-5-1 [6407]	BASALT [6407]								HIGHLY VESICULAR APHYRIC TO SPARSELY OLIVINE-PHYRIC [6407]	VOL					GL [6407]	51.9	0.71		15.75				7.78	12.66	8.33	0.15		0.11	1.69	0.06
[6407]	CONVERGENT MARGIN	TONGA ARC / LAU BASIN / CENTRAL LAU SPREADING CENTER		-20.0567	-20.0567	-176.133	-176.133	SAQ	-2620	-2680	s_23-6-1 [6407]	BASALT [6407]								HIGHLY VESICULAR APHYRIC TO SPARSELY OLIVINE-PHYRIC [6407]	VOL					GL [6407]	51.5	0.7		15.75				7.63	12.55	8.72	0.15		0.12	1.66	0.06
[6407]	CONVERGENT MARGIN	TONGA ARC / LAU BASIN / CENTRAL LAU SPREADING CENTER		-20.0567	-20.0567	-176.133	-176.133	SAQ	-2620	-2680	s_23-7-1 [6407]	BASALT [6407]								HIGHLY VESICULAR APHYRIC TO SPARSELY OLIVINE-PHYRIC [6407]	VOL					GL [6407]	51.2	0.69		16.02				7.59	12.47	8.45	0.15		0.11	1.71	0.06
[6407]	CONVERGENT MARGIN	TONGA ARC / LAU BASIN / CENTRAL LAU SPREADING CENTER		-20.0567	-20.0567	-176.133	-176.133	SAQ	-2620	-2680	s_23-7-3 [6407]	BASALT [6407]								HIGHLY VESICULAR APHYRIC TO SPARSELY OLIVINE-PHYRIC [6407]	VOL					GL [6407]	51.8	0.71		15.85				7.75	12.58	8.85	0.15		0.1	1.73	0.06
[6407][10898]	CONVERGENT MARGIN	TONGA ARC / LAU BASIN / CENTRAL LAU SPREADING CENTER		-20.0567	-20.0567	-176.133	-176.133	SAQ	-2620	-2680	s_23-8-1 [6407]	BASALT [6407] / NOT GIVEN [10898]								HIGHLY VESICULAR APHYRIC TO SPARSELY OLIVINE-PHYRIC [6407]	VOL					GL [6407] / WR [10898]	51.7	0.96		15.46				9.43	11.99	7.45	0.17		0.03	1.93	0.08
[6407][10898]	CONVERGENT MARGIN	TONGA ARC / LAU BASIN / CENTRAL LAU SPREADING CENTER		-20.0567	-20.0567	-176.133	-176.133	SAQ	-2620	-2680	s_23-8-2 [6407]	BASALT [6407] / NOT GIVEN [10898]								HIGHLY VESICULAR APHYRIC TO SPARSELY OLIVINE-PHYRIC [6407]	VOL					GL [6407] / WR [10898]	51.8	0.77		15.65				8.18	12.24	7.9	0.16		0.11	1.87	0.06
[6407][10898]	CONVERGENT MARGIN	TONGA ARC / LAU BASIN / CENTRAL LAU SPREADING CENTER		-20.0917	-20.0917	-176.087	-176.087	SAQ	-2700	-2700	s_24-1-1 [6407]	BASALT [6407] / NOT GIVEN [10898]								PLAGIOCLASE-PHYRIC [6407]	VOL					GL [6407] / WR [10898]	51.1	1		14.96				9.61	12.03	7.48	0.17		0.03	1.92	0.07
[6407]	CONVERGENT MARGIN	TONGA ARC / LAU BASIN / CENTRAL LAU SPREADING CENTER		-19.0717	-19.0717	-176.217	-176.217	SAQ			s_18-1-1 [6407]	BASALT [6407]								APHYRIC [6407]	VOL			E		GL [6407]	48	1.12		16.88				8.85	11.82	10	0.15		0.05	2.46	0.03
[6407][10898]	CONVERGENT MARGIN	TONGA ARC / LAU BASIN / CENTRAL LAU SPREADING CENTER		-19.0717	-19.0717	-176.217	-176.217	SAQ			s_18-1-2 [6407]	BASALT [6407] / NOT GIVEN [10898]								APHYRIC [6407]	VOL			E		GL [6407] / WR [10898]	48.4	1.16		17				8.97	11.53	10.23	0.16		0.02	2.4	0.04
[6407]	CONVERGENT MARGIN	TONGA ARC / LAU BASIN / CENTRAL LAU SPREADING CENTER		-19.2767	-19.2767	-176.173	-176.173	SAQ			s_41-1-1 [6407]	BASALT [6407]								MODERATELY PLAGIOCLASE-PHYRIC [6407]	VOL					GL [6407]	51.2	0.85		16.35				8.01	12.91	8.28	0.15		0.11	1.88	0.05
[6407][5455][10898]	CONVERGENT MARGIN	TONGA ARC / LAU BASIN / CENTRAL LAU SPREADING CENTER		-19.2767	-19.2767	-176.173	-176.173	SAQ			s_41-2-1 [6407] / s_CD33/41-2-1 [5455]	BASALT [6407] / NOT GIVEN [10898]								MODERATELY PLAGIOCLASE-PHYRIC [6407]	VOL					GL [6407] / WR [10898]	50.5	0.82		16.18				7.97	12.82	8.11	0.15		0.06	1.84	0.06	0.45							0.019
[6407]	CONVERGENT MARGIN	TONGA ARC / LAU BASIN / CENTRAL LAU SPREADING CENTER		-19.2767	-19.2767	-176.173	-176.173	SAQ			s_41-2-2 [6407]	BASALT [6407]								MODERATELY PLAGIOCLASE-PHYRIC [6407]	VOL					GL [6407]	50.2	0.77		16.14				7.95	12.71	8.2	0.15		0.06	1.86	0.06
[6407]	CONVERGENT MARGIN	TONGA ARC / LAU BASIN / CENTRAL LAU SPREADING CENTER		-19.2767	-19.2767	-176.173	-176.173	SAQ			s_41-3-1 [6407]	BASALT [6407]								MODERATELY PLAGIOCLASE-PHYRIC [6407]	VOL					GL [6407]	50.1	0.78		16.65				7.74	12.84	7.99	0.14		0.07	1.82	0.05
[6407][10898]	CONVERGENT MARGIN	TONGA ARC / LAU BASIN / CENTRAL LAU SPREADING CENTER		-19.2767	-19.2767	-176.173	-176.173	SAQ			s_41-3-2 [6407]	BASALT [6407] / NOT GIVEN [10898]								MODERATELY PLAGIOCLASE-PHYRIC [6407]	VOL					GL [6407] / WR [10898]	50.9	0.79		16.58				7.91	12.95	8.13	0.15		0.06	1.84	0.05
[22562][19536]	CONVERGENT MARGIN	TONGA ARC / LAU BASIN / NORTHWESTERN LAU SPREADING CENTER		-16	-16	-177	-177	SAQ			s_NLD52 [22562]	NOT GIVEN [22562] / BASALT [19536]									VOL					WR [22562]
[19203][22796]	CONVERGENT MARGIN	TONGA ARC / TONGA REAR ARC / NIUATAHI		-15.379	-15.379	-174.003	-174.003	SAQ	-1600	-1600	s_DG26-1 [19203]	BASALT [19203]									VOL					WR [19203]	57	0.49		15.6		9.43	7.27	8.49	11	5.15	0.16		0.64	1.57	0.09
[19203][22796]	CONVERGENT MARGIN	TONGA ARC / TONGA REAR ARC / NIUATAHI		-15.379	-15.379	-174.003	-174.003	SAQ	-1600	-1600	s_DG26-2 [19203]	BASALT [19203]									VOL					WR [19203]	57.4	0.45		16		9.67		8.7	11	5.29	0.2		0.7	1.65	0.13
[19203][22796]	CONVERGENT MARGIN	TONGA ARC / TONGA REAR ARC / NIUATAHI		-15.379	-15.379	-174.003	-174.003	SAQ	-1600	-1600	s_DG26-3 [19203]	BASALT [19203]									VOL					WR [19203]	56.7	0.51		16		9.21	7.77	8.29	11	5.46	0.2		0.67	1.85	0.13
[3690]	CONVERGENT MARGIN	TONGA ARC / TONGA TRENCH / STATION 6290		-19.32	-19.32	-173.15	-173.15	SAQ	-5700	-5700	s_3 [3690]	BASALT [3690]								APHYRIC [3690]	VOL					WR [3690]	46.54	1.26		17.49		9.81	1.8		4.57	6.02	0.16		1.35	3.22	0.24		3.66	3.16		0.18
[3690]	CONVERGENT MARGIN	TONGA ARC / TONGA TRENCH / STATION 6290		-19.32	-19.32	-173.15	-173.15	SAQ	-5700	-5700	s_8 [3690]	BASALT [3690]								APO-INTERSERTAL [3690]	VOL					WR [3690]	49.84	1.92		16.6		7.96	3.93		7.27	3.29	0.16		0.76	4.41	0.12		1.35	1.93		0.28
[3690]	CONVERGENT MARGIN	TONGA ARC / TONGA TRENCH / STATION 6290		-19.32	-19.32	-173.15	-173.15	SAQ	-5700	-5700	s_5 [3690]	ANDESITE, BASALTIC [3690]									VOL			S		WR [3690]	53.84	1.12		14.56		4.61	6.21		5.63	2.66	0.21		1.09	3.72	0.46		2.64	3.04		0.02
[3690]	CONVERGENT MARGIN	TONGA ARC / TONGA TRENCH / STATION 6290		-19.32	-19.32	-173.15	-173.15	SAQ	-5700	-5700	s_13 [3690]	ANDESITE [3690]									VOL					WR [3690]	56.02	1.12		13.15		3.09	6.51		4.73	2.17	0.17		0.62	3.43	0.12		6.12	2.2		0.2
[3690]	CONVERGENT MARGIN	TONGA ARC / TONGA TRENCH / STATION 6290		-19.32	-19.32	-173.15	-173.15	SAQ	-5700	-5700	s_1 [3690]	DIABASE [3690]									PLU					WR [3690]	56.04	1.62		14.2		4.85	6.68		3.34	3.98	0.17		0.24	5.09	0.14		2.69	0.96		0.32
[3669]	CONVERGENT MARGIN	TONGA ARC / TONGA FORE-ARC / SITE 841	HOLE 841B	-23.3457	-23.3457	-175.298	-175.298	SAQ	-4821	-4821	s_144-841B-18R-2,28-32 [3669]	BASALT, ORTHOPYROXENE-CLINOPYROXENE-PLAGIOCLASE [3669]				MIOCENE [3669]				PHYRIC [3669]	VOL					WR [3669]	54.13	1.01		16.04				11.27	9.52	4.55	0.22		0.16	2.78	0.15
[3669]	CONVERGENT MARGIN	TONGA ARC / TONGA FORE-ARC / SITE 841	HOLE 841B	-23.3457	-23.3457	-175.298	-175.298	SAQ	-4821	-4821	s_144-841B-23R-4,17-21 [3669]	BASALT, ORTHOPYROXENE-CLINOPYROXENE-PLAGIOCLASE [3669]				MIOCENE [3669]				PHYRIC [3669]	VOL					WR [3669]	50.66	0.98		15.68				10.76	9.32	4.54	0.24		0.15	3.23	0.16
[3669]	CONVERGENT MARGIN	TONGA ARC / TONGA FORE-ARC / SITE 841	HOLE 841B	-23.3457	-23.3457	-175.298	-175.298	SAQ	-4821	-4821	s_144-841B-23R-4,8-12 [3669]	BASALT, ORTHOPYROXENE-CLINOPYROXENE-PLAGIOCLASE [3669]				MIOCENE [3669]				PHYRIC [3669]	VOL					WR [3669]	52.59	1.06		16.83				11.75	10.26	4.76	0.27		0.2	2.84	0.17
[3669]	CONVERGENT MARGIN	TONGA ARC / TONGA FORE-ARC / SITE 841	HOLE 841B	-23.3457	-23.3457	-175.298	-175.298	SAQ	-4821	-4821	s_144-841B-25R-1,105-109 [3669]	BASALT, ORTHOPYROXENE-CLINOPYROXENE-PLAGIOCLASE [3669]				MIOCENE [3669]				PHYRIC [3669]	VOL					WR [3669]	52.59	1.05		16.62				11.81	10.18	4.8	0.24		0.09	2.9	0.15
[3669]	CONVERGENT MARGIN	TONGA ARC / TONGA FORE-ARC / SITE 841	HOLE 841B	-23.3457	-23.3457	-175.298	-175.298	SAQ	-4821	-4821	s_144-841B-25R-4,38-46 [3669]	BASALT, ORTHOPYROXENE-CLINOPYROXENE-PLAGIOCLASE [3669]				MIOCENE [3669]				PHYRIC [3669]	VOL					WR [3669]	49.66	1.04		16.8				11.26	9.54	4.64	0.23		0.17	3.6	0.18
[3669]	CONVERGENT MARGIN	TONGA ARC / TONGA FORE-ARC / SITE 841	HOLE 841B	-23.3457	-23.3457	-175.298	-175.298	SAQ	-4821	-4821	s_144-841B-25R-4,42-46 [3669]	BASALT, ORTHOPYROXENE-CLINOPYROXENE-PLAGIOCLASE [3669]				MIOCENE [3669]				PHYRIC [3669]	VOL					WR [3669]	50.25	1.21		17.36				12.08	9.69	4.98	0.26		0.17	3.26	0.15
[3669]	CONVERGENT MARGIN	TONGA ARC / TONGA FORE-ARC / SITE 841	HOLE 841B	-23.3457	-23.3457	-175.298	-175.298	SAQ	-4821	-4821	s_144-841B-26R-2,88-91 [3669]	BASALT, ORTHOPYROXENE-CLINOPYROXENE-PLAGIOCLASE [3669]				MIOCENE [3669]				PHYRIC [3669]	VOL					WR [3669]	52.58	1.08		16.46				11.77	9.61	4.93	0.25		0.45	3.28	0.17
[3669]	CONVERGENT MARGIN	TONGA ARC / TONGA FORE-ARC / SITE 841	HOLE 841B	-23.3457	-23.3457	-175.298	-175.298	SAQ	-4821	-4821	s_144-841B-26R-2,81-86 [3669]	BASALT, ORTHOPYROXENE-CLINOPYROXENE-PLAGIOCLASE [3669]				MIOCENE [3669]				PHYRIC [3669]	VOL					WR [3669]	51.03	1.05		16.15				11.5	9.23	4.8	0.23		0.92	3.1	0.18
[3669]	CONVERGENT MARGIN	TONGA ARC / TONGA FORE-ARC / SITE 841	HOLE 841B	-23.3457	-23.3457	-175.298	-175.298	SAQ	-4821	-4821	s_144-841B-49R-1,10-13 [3669]	RHYOLITE, QUARTZ-PLAGIOCLASE [3669]			MIDDLE [3669]	EOCENE [3669]				PHYRIC [3669]	VOL					WR [3669]	78.46	0.25		12.35				2.13	1.83	0.25	0.07		1.46	4.52	0.03
[3669]	CONVERGENT MARGIN	TONGA ARC / TONGA FORE-ARC / SITE 841	HOLE 841B	-23.3457	-23.3457	-175.298	-175.298	SAQ	-4821	-4821	s_144-841B-47R-2,147-149 [3669]	RHYOLITE, QUARTZ-PLAGIOCLASE [3669]			MIDDLE [3669]	EOCENE [3669]				PHYRIC [3669]	VOL					WR [3669]	75.64	0.24		11.46				1.93	1.71	0.33	0.06		1.24	4.55	0.04
[3669]	CONVERGENT MARGIN	TONGA ARC / TONGA FORE-ARC / SITE 841	HOLE 841B	-23.3457	-23.3457	-175.298	-175.298	SAQ	-4821	-4821	s_144-841B-50R-1,5-9 [3669]	RHYOLITE, QUARTZ-PLAGIOCLASE [3669]			MIDDLE [3669]	EOCENE [3669]				PHYRIC [3669]	VOL					WR [3669]	74.52	0.37		12.87				2.96	2.93	0.85	0.07		1.23	4.03	0.04
[3669]	CONVERGENT MARGIN	TONGA ARC / TONGA FORE-ARC / SITE 841	HOLE 841B	-23.3457	-23.3457	-175.298	-175.298	SAQ	-4821	-4821	s_144-841B-54R-2,142-146 [3669]	RHYOLITE [3669]			MIDDLE [3669]	EOCENE [3669]					VOL					WR [3669]	76.31	0.34		12.43				3.35	1.32	1.81	0.03		0.68	3.85	0.06
[3669]	CONVERGENT MARGIN	TONGA ARC / TONGA FORE-ARC / SITE 841	HOLE 841B	-23.3457	-23.3457	-175.298	-175.298	SAQ	-4821	-4821	s_144-841B-56R-CC,2-3 [3669]	RHYOLITE [3669]			MIDDLE [3669]	EOCENE [3669]					VOL					WR [3669]	80.5	0.28		11.56				2.23	1.8	0.95	0.02		0.38	3	0.04
[3669]	CONVERGENT MARGIN	TONGA ARC / TONGA FORE-ARC / SITE 841	HOLE 841B	-23.3457	-23.3457	-175.298	-175.298	SAQ	-4821	-4821	s_144-841B-57R-1,10-13 [3669]	RHYOLITE [3669]			MIDDLE [3669]	EOCENE [3669]					VOL					WR [3669]	80.84	0.24		11.44				0.83	1.43	1.08	0.01		0.22	3.25	0.05
[3669]	CONVERGENT MARGIN	TONGA ARC / TONGA FORE-ARC / SITE 841	HOLE 841B	-23.3457	-23.3457	-175.298	-175.298	SAQ	-4821	-4821	s_144-841B-59R-2,14-18 [3669]	RHYOLITE [3669]			MIDDLE [3669]	EOCENE [3669]					VOL					WR [3669]	77.25	0.26		11.79				1.99	1.65	0.51	0.01		0.62	3.45	0
[3669]	CONVERGENT MARGIN	TONGA ARC / TONGA FORE-ARC / SITE 841	HOLE 841B	-23.3457	-23.3457	-175.298	-175.298	SAQ	-4821	-4821	s_144-841B-62R-CC,11-15 [3669]	RHYOLITE [3669]			MIDDLE [3669]	EOCENE [3669]					VOL					WR [3669]	75.94	0.23		10.83				3.91	4.97	0.74	0.06		1.39	3.18	0.06
[3669]	CONVERGENT MARGIN	TONGA ARC / TONGA FORE-ARC / SITE 841	HOLE 841B	-23.3457	-23.3457	-175.298	-175.298	SAQ	-4821	-4821	s_144-841B-48R-1,29-31 [3669]	BASALT [3669]									VOL					WR [3669]	50.81	0.62		15.74				11.81	2.56	10.28	0.32		1.13	5.4
[3669]	CONVERGENT MARGIN	TONGA ARC / TONGA FORE-ARC / SITE 841	HOLE 841B	-23.3457	-23.3457	-175.298	-175.298	SAQ	-4821	-4821	s_144-841B-48R-1,29-31 [3669]	BASALT [3669]									VOL					WR [3669]	51.44	1.13		13.41				15.75	3.67	7.74	0.43		1.31	3.37
[3669]	CONVERGENT MARGIN	TONGA ARC / TONGA FORE-ARC / SITE 841	HOLE 841B	-23.3457	-23.3457	-175.298	-175.298	SAQ	-4821	-4821	s_144-841B-51R-3,24-28 [3669]	ANDESITE, BASALTIC [3669]									VOL					WR [3669]	54.32	0.81		20.5				6.67	8.64	2.78	0.08		0.61	4.86	1.43
[3669]	CONVERGENT MARGIN	TONGA ARC / TONGA FORE-ARC / SITE 841	HOLE 841B	-23.3457	-23.3457	-175.298	-175.298	SAQ	-4821	-4821	s_144-841B-51R-3,24-28 [3669]	ANDESITE, BASALTIC [3669]									VOL					WR [3669]	53.68	1.11		18.98				7.95	9.9	2.31	0.1		1.23	3.85
[3669]	CONVERGENT MARGIN	TONGA ARC / TONGA FORE-ARC / SITE 841	HOLE 841B	-23.3457	-23.3457	-175.298	-175.298	SAQ	-4821	-4821	s_144-841B-52R-1,66-69 [3669]	RHYOLITE [3669]									VOL					WR [3669]	75.68	0.38		11.25				3.51	2.18	0.9	0.027		0.33	4.99	0.09
[3669]	CONVERGENT MARGIN	TONGA ARC / TONGA FORE-ARC / SITE 841	HOLE 841B	-23.3457	-23.3457	-175.298	-175.298	SAQ	-4821	-4821	s_144-841B-52R-1,126-129 [3669]	BASALT [3669]									VOL					WR [3669]	49.14	1.51		10.86				10.43	11.32	11.97	0.267		0.1	1.91	0.2
[3669]	CONVERGENT MARGIN	TONGA ARC / TONGA FORE-ARC / SITE 841	HOLE 841B	-23.3457	-23.3457	-175.298	-175.298	SAQ	-4821	-4821	s_144-841B-52R-1,126-129 [3669]	BASALT [3669]									VOL					WR [3669]	46.46	1.48		16.5				14.09	5.92	12.02	0.224		0.15	1.46	0.11
[3669]	CONVERGENT MARGIN	TONGA ARC / TONGA FORE-ARC / SITE 841	HOLE 841B	-23.3457	-23.3457	-175.298	-175.298	SAQ	-4821	-4821	s_144-841B-62R-1,53-57 [3669]	RHYOLITE [3669]									VOL					WR [3669]	82.61	0.54		8.51				3.89	2.84	1	0.033		1.54	2.08	0.046
[3669]	CONVERGENT MARGIN	TONGA ARC / TONGA FORE-ARC / SITE 841	HOLE 841B	-23.3457	-23.3457	-175.298	-175.298	SAQ	-4821	-4821	s_144-841B-63R-1,91-94 [3669]	BASALT [3669]									VOL					WR [3669]	48.87	2.67		17.49				15.13	3.72	5.74	0.098		2.18	3.25	0.28
[3669]	CONVERGENT MARGIN	TONGA ARC / TONGA FORE-ARC / SITE 841	HOLE 841B	-23.3457	-23.3457	-175.298	-175.298	SAQ	-4821	-4821	s_144-841B-63R-1,91-94 [3669]	BASALT [3669]									VOL					WR [3669]	46.91	2.21		17.61				13.16	2.57	5.76	0.097		1.99	3.39	0.42
[3669]	CONVERGENT MARGIN	TONGA ARC / TONGA FORE-ARC / SITE 841	HOLE 841B	-23.3457	-23.3457	-175.298	-175.298	SAQ	-4821	-4821	s_144-841B-63R-1,108-110 [3669]	ANDESITE, BASALTIC [3669]									VOL					WR [3669]	54.21	1.55		19.05				8.81	4.39	3.39	0.081		1.07	5.09	0.35
[3669]	CONVERGENT MARGIN	TONGA ARC / TONGA FORE-ARC / SITE 841	HOLE 841B	-23.3457	-23.3457	-175.298	-175.298	SAQ	-4821	-4821	s_144-841B-65R-CC,25-27 [3669]	RHYOLITE [3669]									VOL					WR [3669]	70.96	1.08		10.83				8.04	1.58	3.15	0.049		0.64	2.78
[3669]	CONVERGENT MARGIN	TONGA ARC / TONGA FORE-ARC / SITE 841	HOLE 841B	-23.3457	-23.3457	-175.298	-175.298	SAQ	-4821	-4821	s_144-841B-65R-CC,25-27 [3669]	RHYOLITE [3669]									VOL					WR [3669]	62.1	0.77		17.67				7.87	0.88	5.29	0.057		0.78	3.69
[3669]	CONVERGENT MARGIN	TONGA ARC / TONGA FORE-ARC / SITE 841	HOLE 841B	-23.3457	-23.3457	-175.298	-175.298	SAQ	-4821	-4821	s_144-841B-65R-CC,25-27 [3669]	RHYOLITE [3669]									VOL					WR [3669]	84.77	0.33		9.19				2.54	0.63	0.57	0.021		0.43	3.06	0.028
[3669]	CONVERGENT MARGIN	TONGA ARC / TONGA FORE-ARC / SITE 841	HOLE 841B	-23.3457	-23.3457	-175.298	-175.298	SAQ	-4821	-4821	s_144-841B-67R-CC,0-5 [3669]	DACITE [3669]									VOL					WR [3669]	61.94	1.45		15.58				8.45	0.52	2.14	0.05		0.12	7.1	0.16
[3669]	CONVERGENT MARGIN	TONGA ARC / TONGA FORE-ARC / SITE 841	HOLE 841B	-23.3457	-23.3457	-175.298	-175.298	SAQ	-4821	-4821	s_144-841B-68R-CC,12-15 [3669]	ANDESITE, BASALTIC [3669]									VOL					WR [3669]	53.4	1.05		15.48				9.84	4.47	7.14	0.11		0.16	3.04	0.09
[3669]	CONVERGENT MARGIN	TONGA ARC / TONGA FORE-ARC / SITE 841	HOLE 841B	-23.3457	-23.3457	-175.298	-175.298	SAQ	-4821	-4821	s_144-841B-45R-1,38-40 [3669]	BASALT [3669]									VOL					WR [3669]	51.5	1.07		14.31				11.75	5.82	4.88	0.136		1.53	3.32
[3669]	CONVERGENT MARGIN	TONGA ARC / TONGA FORE-ARC / SITE 841	HOLE 841B	-23.3457	-23.3457	-175.298	-175.298	SAQ	-4821	-4821	s_144-841B-46R-CC [3669]	BASALT [3669]									VOL					WR [3669]	48.28	0.87		13.71				13.88	5.09	7.37	0.122
[3669]	CONVERGENT MARGIN	TONGA ARC / TONGA FORE-ARC / SITE 841	HOLE 841B	-23.3457	-23.3457	-175.298	-175.298	SAQ	-4821	-4821	s_144-841B-41R-CC,15-20 [3669]	BASALT [3669]									VOL					WR [3669]	50.46	0.88		16.13				10.3	6.46	7.28	0.274		1.11	3.2
[3669]	CONVERGENT MARGIN	TONGA ARC / TONGA FORE-ARC / SITE 841	HOLE 841B	-23.3457	-23.3457	-175.298	-175.298	SAQ	-4821	-4821	s_144-841B-42R-2,35-40 [3669]	DACITE [3669]									VOL					WR [3669]	65.6	0.99		16.99				6.07	4.27	0.71	0.53		1.83	2.46	0.66
[3669]	CONVERGENT MARGIN	TONGA ARC / TONGA FORE-ARC / SITE 841	HOLE 841B	-23.3457	-23.3457	-175.298	-175.298	SAQ	-4821	-4821	s_144-841B-43R-1,116-119 [3669]	ANDESITE, BASALTIC [3669]									VOL					WR [3669]	54.31	1.14		14.39				10.47	9.18	5.32	0.177		1.02	2.82	0.46
[3669]	CONVERGENT MARGIN	TONGA ARC / TONGA FORE-ARC / SITE 841	HOLE 841B	-23.3457	-23.3457	-175.298	-175.298	SAQ	-4821	-4821	s_144-841B-22R-2,81-85 [3669]	BASALT [3669]									VOL					WR [3669]	49.23	1.04		18.39				9.82	9.76	6.49	0.223		0.19	4.03
[3669]	CONVERGENT MARGIN	TONGA ARC / TONGA FORE-ARC / SITE 841	HOLE 841B	-23.3457	-23.3457	-175.298	-175.298	SAQ	-4821	-4821	s_144-841B-22R-2,81-85 [3669]	BASALT [3669]									VOL					WR [3669]	51.24	1.1		15.62				13.38	4.17	6.77	0.241		0.99	5	0.67
[3669]	CONVERGENT MARGIN	TONGA ARC / TONGA FORE-ARC / SITE 841	HOLE 841B	-23.3457	-23.3457	-175.298	-175.298	SAQ	-4821	-4821	s_144-841B-22R-2,81-85 [3669]	BASALT [3669]									VOL					WR [3669]	49.22	1.81		16.52				12.8	10.42	3.83	0.163		0.77	3.13	0.09
[3669]	CONVERGENT MARGIN	TONGA ARC / TONGA FORE-ARC / SITE 841	HOLE 841B	-23.3457	-23.3457	-175.298	-175.298	SAQ	-4821	-4821	s_144-841B-22R-2,81-85 [3669]	BASALT [3669]									VOL					WR [3669]	64	0.48		16.48				4.13	2.67	1.29	0.052		0.42	7.37	0.07
[3669]	CONVERGENT MARGIN	TONGA ARC / TONGA FORE-ARC / SITE 841	HOLE 841B	-23.3457	-23.3457	-175.298	-175.298	SAQ	-4821	-4821	s_144-841B-22R-2,81-85 [3669]	BASALT [3669]									VOL					WR [3669]	57.25	0.75		14.42				10.47	4.8	4.09	0.13		2.73	4.18	8.01
[3669]	CONVERGENT MARGIN	TONGA ARC / TONGA FORE-ARC / SITE 841	HOLE 841B	-23.3457	-23.3457	-175.298	-175.298	SAQ	-4821	-4821	s_144-841B-22R-2,81-85 [3669]	BASALT [3669]									VOL					WR [3669]	64.66	0.58		12.08				9.59	3.18	3.38	0.13		3.12	2.22	0.19
[3669]	CONVERGENT MARGIN	TONGA ARC / TONGA FORE-ARC / SITE 841	HOLE 841B	-23.3457	-23.3457	-175.298	-175.298	SAQ	-4821	-4821	s_144-841B-22R-2,125-129 [3669]	BASALT [3669]									VOL					WR [3669]	50.4	0.74		15.2				10.8	1.71	9.31	0.252		0.22	5.82	0.25
[3669]	CONVERGENT MARGIN	TONGA ARC / TONGA FORE-ARC / SITE 841	HOLE 841B	-23.3457	-23.3457	-175.298	-175.298	SAQ	-4821	-4821	s_144-841B-22R-2,125-129 [3669]	BASALT [3669]									VOL					WR [3669]	45.6	1.29		18.64				12.93	2.1	15.45	0.22		0.23	2.09	0.15
[3669]	CONVERGENT MARGIN	TONGA ARC / TONGA FORE-ARC / SITE 841	HOLE 841B	-23.3457	-23.3457	-175.298	-175.298	SAQ	-4821	-4821	s_144-841B-22R-2,125-129 [3669]	BASALT [3669]									VOL					WR [3669]	54.32	0.71		18.71				10.23	2.6	3.19	0.16		0.25	8.7	0.06
[3669]	CONVERGENT MARGIN	TONGA ARC / TONGA FORE-ARC / SITE 841	HOLE 841B	-23.3457	-23.3457	-175.298	-175.298	SAQ	-4821	-4821	s_144-841B-22R-2,125-129 [3669]	BASALT [3669]									VOL					WR [3669]	48.35	1.03		14.61				14.1	5.9	8.25	0.31		0.7	4.11	0.25
[3669]	CONVERGENT MARGIN	TONGA ARC / TONGA FORE-ARC / SITE 841	HOLE 841B	-23.3457	-23.3457	-175.298	-175.298	SAQ	-4821	-4821	s_144-841B-23R-1,12-14 [3669]	BASALT [3669]									VOL					WR [3669]	51.38	0.62		17.02				14.53	1.92	6.47	0.29		0.74	5.41	0.03
[3669]	CONVERGENT MARGIN	TONGA ARC / TONGA FORE-ARC / SITE 841	HOLE 841B	-23.3457	-23.3457	-175.298	-175.298	SAQ	-4821	-4821	s_144-841B-23R-1,12-14 [3669]	BASALT [3669]									VOL					WR [3669]	53.16	0.56		20.78				8.59	4.15	3.19	0.15		1.04	7.42
[3669]	CONVERGENT MARGIN	TONGA ARC / TONGA FORE-ARC / SITE 841	HOLE 841B	-23.3457	-23.3457	-175.298	-175.298	SAQ	-4821	-4821	s_144-841B-23R-2,113-115 [3669]	BASALT [3669]									VOL					WR [3669]	53.78	1.03		14.9				11.09	6.36	3.71	0.19		0.84	4.58	0.21
[3669]	CONVERGENT MARGIN	TONGA ARC / TONGA FORE-ARC / SITE 841	HOLE 841B	-23.3457	-23.3457	-175.298	-175.298	SAQ	-4821	-4821	s_144-841B-24R-CC,13-15 [3669]	BASALT [3669]									VOL					WR [3669]	50.13	1.13		16.51				11.63	10.27	5.16	0.29		0.11	3.48	0.26
[3669]	CONVERGENT MARGIN	TONGA ARC / TONGA FORE-ARC / SITE 841	HOLE 841B	-23.3457	-23.3457	-175.298	-175.298	SAQ	-4821	-4821	s_144-841B-24R-CC,13-15 [3669]	BASALT [3669]									VOL					WR [3669]	54.27	1.01		14.85				11.48	8.38	4.12	0.26		0.2	3.87	0.07
[3669]	CONVERGENT MARGIN	TONGA ARC / TONGA FORE-ARC / SITE 841	HOLE 841B	-23.3457	-23.3457	-175.298	-175.298	SAQ	-4821	-4821	s_144-841B-29R-1,52-54 [3669]	BASALT [3669]									VOL					WR [3669]	52.54	1.4		15.99				13.62	3.64	3.77	0.22		1.38	5.91	0.09
[3669]	CONVERGENT MARGIN	TONGA ARC / TONGA FORE-ARC / SITE 841	HOLE 841B	-23.3457	-23.3457	-175.298	-175.298	SAQ	-4821	-4821	s_144-841B-29R-1,52-54 [3669]	BASALT [3669]									VOL					WR [3669]	50.88	1.17		14.68				13.99	4.62	5.84	0.24		0.65	6	0.42
[3669]	CONVERGENT MARGIN	TONGA ARC / TONGA FORE-ARC / SITE 841	HOLE 841B	-23.3457	-23.3457	-175.298	-175.298	SAQ	-4821	-4821	s_144-841B-29R-1,71-73 [3669]	BASALT [3669]									VOL					WR [3669]	53.24	0.74		13.77				14.29	3.92	6.95	0.23		1.16	4.09	0.16
[3669]	CONVERGENT MARGIN	TONGA ARC / TONGA FORE-ARC / SITE 841	HOLE 841B	-23.3457	-23.3457	-175.298	-175.298	SAQ	-4821	-4821	s_144-841B-29R-1,71-73 [3669]	BASALT [3669]									VOL					WR [3669]	48.81	2.19		15.31				14.06	4.55	9.39	0.2		0.04	3.82	1
[6185]	CONVERGENT MARGIN	TONGA ARC / LAU BASIN / VALU FA RIDGE	SOUTHERN BASIN, DREDGE 2DR	-23.926	-23.926	-177.111	-177.111	SAQ	-3080	-3080	s_2DR-2 [6185]	BASALT [6185]									VOL					GL [6185]	49	1.67		14.95				10.49	10.34	5.48	0.2		0.19	3.12	0.34
[6185]	CONVERGENT MARGIN	TONGA ARC / LAU BASIN / VALU FA RIDGE	SOUTHERN BASIN, DREDGE 2DR	-23.926	-23.926	-177.111	-177.111	SAQ	-3080	-3080	s_2DR-3 [6185]	BASALT [6185]									VOL					GL [6185]	49.7	1.62		14.74				10.31	9.96	4.43	0.23		0.19	2.93	0.31							0.05	0.04
[4105]	CONVERGENT MARGIN	TONGA ARC / LAU BASIN / CENTRAL LAU SPREADING CENTER - SITE 834	HOLE 834A	-18.5676	-18.5676	-177.862	-177.862	SAQ	-2692.3	-2692.3	s_135-834A-12X-CC,20-22 [4105]	BASALT, THOLEIITIC [4105]									VOL	106.03	106.03			WR [4105]	47.78	1.28		21.83		1.16	6.96		11.71	6.24	0.14		0.21	3.38	0.19
[4105]	CONVERGENT MARGIN	TONGA ARC / LAU BASIN / CENTRAL LAU SPREADING CENTER - SITE 834	HOLE 834A	-18.5676	-18.5676	-177.862	-177.862	SAQ	-2692.3	-2692.3	s_135-834A-12X-CC,13-15 [4105]	BASALT, THOLEIITIC [4105]									VOL	105.96	105.96			WR [4105]	49.78	1.4		17.51		1.22	7.37		12.71	5.06	0.15		0.26	3.08	0.15
[4105]	CONVERGENT MARGIN	TONGA ARC / LAU BASIN / CENTRAL LAU SPREADING CENTER - SITE 834	HOLE 834A	-18.5676	-18.5676	-177.862	-177.862	SAQ	-2692.3	-2692.3	s_135-834A-8R-1,105-109 [4105]	BASALT, THOLEIITIC [4105]									VOL	127.15	127.15			WR [4105]	50.7	1.33		16.24		1.32	7.92		11.04	7.19	0.13		0.18	3.09	0.13
[4105]	CONVERGENT MARGIN	TONGA ARC / LAU BASIN / CENTRAL LAU SPREADING CENTER - SITE 834	HOLE 834A	-18.5676	-18.5676	-177.862	-177.862	SAQ	-2692.3	-2692.3	s_135-834A-14X-1,4-6 [4105]	BASALT, THOLEIITIC [4105]									VOL	117.04	117.04			WR [4105]	50.57	1.49		16.49		1.41	8.47		11.36	5.77	0.18		0.36	3.1	0.18
[4105]	CONVERGENT MARGIN	TONGA ARC / LAU BASIN / CENTRAL LAU SPREADING CENTER - SITE 834	HOLE 834A	-18.5676	-18.5676	-177.862	-177.862	SAQ	-2692.3	-2692.3	s_135-834A-16X-CC,30-33 [4105]	BASALT, THOLEIITIC [4105]									VOL	134.13	134.13			WR [4105]	50.81	1.13		17.55		1.18	7.07		12.59	6.34	0.13		0.11	2.69	0.11
[4105]	CONVERGENT MARGIN	TONGA ARC / LAU BASIN / CENTRAL LAU SPREADING CENTER - SITE 834	HOLE 834B	-18.5675	-18.5675	-177.862	-177.862	SAQ	-2699.1	-2699.1	s_135-834B-12R-3,66-71 [4105]	BASALT, THOLEIITIC [4105]									VOL	158.6	158.6			WR [4105]	50	1.05		17.2		1.16	6.97		11.54	8.99	0.13		0.12	2.57	0.1
[4105]	CONVERGENT MARGIN	TONGA ARC / LAU BASIN / CENTRAL LAU SPREADING CENTER - SITE 834	HOLE 834B	-18.5675	-18.5675	-177.862	-177.862	SAQ	-2699.1	-2699.1	s_135-834B-18R-1,14-21 [4105]	BASALT, THOLEIITIC [4105]									VOL	204.14	204.14			WR [4105]	49.75	1.1		16.78		1.24	7.46		12.32	7.2	0.16		0.09	3.46	0.21
[4105]	CONVERGENT MARGIN	TONGA ARC / LAU BASIN / CENTRAL LAU SPREADING CENTER - SITE 834	HOLE 834B	-18.5675	-18.5675	-177.862	-177.862	SAQ	-2699.1	-2699.1	s_135-834B-31R-3,19-25 [4105]	BASALT, THOLEIITIC [4105]									VOL	269.68	269.68			WR [4105]	49.51	1.21		17.57		1.11	6.7		11.82	7.88	0.13		0.06	2.64	0.1
[4105]	CONVERGENT MARGIN	TONGA ARC / LAU BASIN / CENTRAL LAU SPREADING CENTER - SITE 834	HOLE 834B	-18.5675	-18.5675	-177.862	-177.862	SAQ	-2699.1	-2699.1	s_135-834B-29R-1,7-12 [4105]	BASALT, THOLEIITIC [4105]									VOL	257.37	257.37			WR [4105]	46.68	1.23		21.61		1.13	6.78		12.41	5.49	0.14		0.12	3.91	0.2
[4105]	CONVERGENT MARGIN	TONGA ARC / LAU BASIN / CENTRAL LAU SPREADING CENTER - SITE 834	HOLE 834B	-18.5675	-18.5675	-177.862	-177.862	SAQ	-2699.1	-2699.1	s_135-834B-36R-1,65-68 [4105]	BASALT, THOLEIITIC [4105]									VOL	301.15	301.15			WR [4105]	50.32	1.35		16.33		1.19	7.17		11.83	7.33	0.14		0.19	2.58	0.12
[4105]	CONVERGENT MARGIN	TONGA ARC / LAU BASIN / CENTRAL LAU SPREADING CENTER - SITE 834	HOLE 834B	-18.5675	-18.5675	-177.862	-177.862	SAQ	-2699.1	-2699.1	s_135-834B-35R-1,115-125 [4105]	BASALT, THOLEIITIC [4105]									VOL	291.95	291.95			WR [4105]	50.02	1.05		17.61		1.2	7.23		11.73	6.79	0.15		0.16	2.86	0.17
[4105]	CONVERGENT MARGIN	TONGA ARC / LAU BASIN / CENTRAL LAU SPREADING CENTER - SITE 834	HOLE 834B	-18.5675	-18.5675	-177.862	-177.862	SAQ	-2699.1	-2699.1	s_135-834B-37R-1,47-50 [4105]	BASALT, THOLEIITIC [4105]									VOL	310.67	310.67			WR [4105]	51.21	1.57		16.66		1.32	7.94		11.45	6.54	0.17		0.31	3.01	0.16
[4105]	CONVERGENT MARGIN	TONGA ARC / LAU BASIN / CENTRAL LAU SPREADING CENTER - SITE 834	HOLE 834B	-18.5675	-18.5675	-177.862	-177.862	SAQ	-2699.1	-2699.1	s_135-834B-39R-1,16-21 [4105]	BASALT, THOLEIITIC [4105]									VOL	324.96	324.96			WR [4105]	50.54	1.39		17.21		1.27	7.61		11.48	5.81	0.16		0.29	4.27	0.25
[4105]	CONVERGENT MARGIN	TONGA ARC / LAU BASIN / CENTRAL LAU SPREADING CENTER - SITE 834	HOLE 834B	-18.5675	-18.5675	-177.862	-177.862	SAQ	-2699.1	-2699.1	s_135-834B-42R-1,0-5 [4105]	BASALT, THOLEIITIC [4105]									VOL	339.1	339.1			WR [4105]	48.91	1.99		17.86		1.76	10.54		8.04	3.67	0.21		0.66	4.37	0.22
[4105]	CONVERGENT MARGIN	TONGA ARC / LAU BASIN / CENTRAL LAU SPREADING CENTER - SITE 834	HOLE 834B	-18.5675	-18.5675	-177.862	-177.862	SAQ	-2699.1	-2699.1	s_135-834B-58R-1,92-99 [4105]	BASALT, THOLEIITIC [4105]									VOL	426.92	426.92			WR [4105]	49.37	1.52		16.8		1.56	9.34		10.23	5.23	0.19		0.46	3.83	0.2
[4105]	CONVERGENT MARGIN	TONGA ARC / LAU BASIN / CENTRAL LAU SPREADING CENTER - SITE 835	HOLE 835B	-18.5008	-18.5008	-177.303	-177.303	SAQ	-2905.6	-2905.6	s_135-835B-6R-1,114-117 [4105]	BASALT, THOLEIITIC [4105]									VOL	174.84	174.84			WR [4105]	49.8	1.23		16.17		1.4	8.4		12.33	6.7	0.19		0.21	2.19	0.12
[4105]	CONVERGENT MARGIN	TONGA ARC / LAU BASIN / EASTERN LAU SPREADING CENTER	HOLE 836A	-20.1416	-20.1416	-176.5	-176.5	SAQ	-2466.3	-2466.3	s_135-836A-3H-7,54-55 [4105]	BASALT, THOLEIITIC [4105]									VOL	20.12	20.12			WR [4105]	47.13	0.69		19.18		1.17	7.03		13.03	8.88	0.16		0	1.9	0.14
[4105]	CONVERGENT MARGIN	TONGA ARC / LAU BASIN / EASTERN LAU SPREADING CENTER	HOLE 836B	-20.1417	-20.1417	-176.5	-176.5	SAQ	-2468.5	-2468.5	s_135-836B-3R-1,68-70 [4105]	BASALT, THOLEIITIC [4105]									VOL	23.68	23.68			WR [4105]	48.38	0.75		16.59		1.21	7.27		14.46	7.98	0.15		0.11	1.98	0.06
[4105]	CONVERGENT MARGIN	TONGA ARC / LAU BASIN / EASTERN LAU SPREADING CENTER	HOLE 836B	-20.1417	-20.1417	-176.5	-176.5	SAQ	-2468.5	-2468.5	s_135-836B-5R-1,67-72 [4105]	BASALT, THOLEIITIC [4105]									VOL	34.67	34.67			WR [4105]	49.08	0.65		17.01		1.18	7.09		13.79	9.52	0.14		0.01	2.35	0.13
[4105]	CONVERGENT MARGIN	TONGA ARC / LAU BASIN / EASTERN LAU SPREADING CENTER	HOLE 836B	-20.1417	-20.1417	-176.5	-176.5	SAQ	-2468.5	-2468.5	s_135-836B-7R-2,56-62 [4105]	BASALT, THOLEIITIC [4105]									VOL	45.76	45.76			WR [4105]	48.08	0.72		16.21		1.18	7.07		13.78	9.07	0.14		0.01	2.33	0.14
[4105]	CONVERGENT MARGIN	TONGA ARC / LAU BASIN / EASTERN LAU SPREADING CENTER	HOLE 836B	-20.1417	-20.1417	-176.5	-176.5	SAQ	-2468.5	-2468.5	s_135-836B-8R-1,11-17 [4105]	BASALT, THOLEIITIC [4105]									VOL	53.41	53.41			WR [4105]	52.13	1.08		16.42		1.6	9.6		11.05	5.89	0.19		0.22	2.34	0.16
[4105]	CONVERGENT MARGIN	TONGA ARC / LAU BASIN / EASTERN LAU SPREADING CENTER	HOLE 837B	-20.222	-20.222	-176.823	-176.823	SAQ	-2753	-2753	s_135-837B-3R-1,34-39 [4105]	BASALT, THOLEIITIC [4105]									VOL	80.54	80.54			WR [4105]	55.95	1.35		15.39		1.73	10.39		8.24	3.57	0.2		0.71	2.84	0.22
[4105]	CONVERGENT MARGIN	TONGA ARC / LAU BASIN / EASTERN LAU SPREADING CENTER	HOLE 839B	-20.709	-20.709	-176.775	-176.775	SAQ	-2628.5	-2628.5	s_135-839B-13R-2,72-77 [4105]	BASALT, THOLEIITIC [4105]									VOL	220.42	220.42			WR [4105]	52.7	0.62		15.05		1.31	7.87		11.62	9.04	0.16		0.31	1.36	0.07
[4105]	CONVERGENT MARGIN	TONGA ARC / LAU BASIN / EASTERN LAU SPREADING CENTER	HOLE 839B	-20.709	-20.709	-176.775	-176.775	SAQ	-2628.5	-2628.5	s_135-839B-13R-2,106-110 [4105]	BASALT, THOLEIITIC [4105]									VOL	220.76	220.76			WR [4105]	52.51	0.62		15.13		1.27	7.62		11.62	8.05	0.15		0.28	1.57	0.18
[4105]	CONVERGENT MARGIN	TONGA ARC / LAU BASIN / EASTERN LAU SPREADING CENTER	HOLE 839B	-20.709	-20.709	-176.775	-176.775	SAQ	-2628.5	-2628.5	s_135-839B-18R-1,48-52 [4105]	BASALT, THOLEIITIC [4105]									VOL	266.88	266.88			WR [4105]	52.7	0.82		18.38		1.38	8.27		9.98	4.67	0.16		0.53	2.05	0.19
[4105]	CONVERGENT MARGIN	TONGA ARC / LAU BASIN / EASTERN LAU SPREADING CENTER	HOLE 839B	-20.709	-20.709	-176.775	-176.775	SAQ	-2628.5	-2628.5	s_135-839B-25R-1,17-22 [4105]	BASALT, THOLEIITIC [4105]									VOL	334.17	334.17			WR [4105]	46.77	0.46		12.17		1.26	7.51		8.97	19.26	0.16		0.25	1.19	0.14
[4105]	CONVERGENT MARGIN	TONGA ARC / LAU BASIN / EASTERN LAU SPREADING CENTER	HOLE 839B	-20.709	-20.709	-176.775	-176.775	SAQ	-2628.5	-2628.5	s_135-839B-19R-1,50-56 [4105]	BASALT, THOLEIITIC [4105]									VOL	276.5	276.5			WR [4105]	50.63	0.58		12.75		1.3	7.77		10.98	14.15	0.16		0.32	1.28	0.07
[4105]	CONVERGENT MARGIN	TONGA ARC / LAU BASIN / EASTERN LAU SPREADING CENTER	HOLE 839B	-20.709	-20.709	-176.775	-176.775	SAQ	-2628.5	-2628.5	s_135-839B-27R-1,21-24 [4105]	BASALT, THOLEIITIC [4105]									VOL	353.51	353.51			WR [4105]	50.45	0.58		12.75		1.29	7.75		11	13.71	0.17		0.29	1.71	0.07
[4105]	CONVERGENT MARGIN	TONGA ARC / LAU BASIN / EASTERN LAU SPREADING CENTER	HOLE 839B	-20.709	-20.709	-176.775	-176.775	SAQ	-2628.5	-2628.5	s_135-839B-27R-1,38-42 [4105]	BASALT, THOLEIITIC [4105]									VOL	353.68	353.68			WR [4105]	55.02	0.87		16.46		1.47	8.79		9.8	4.35	0.2		0.78	1.96	0.13
[4105]	CONVERGENT MARGIN	TONGA ARC / LAU BASIN / EASTERN LAU SPREADING CENTER	HOLE 839B	-20.709	-20.709	-176.775	-176.775	SAQ	-2628.5	-2628.5	s_135-839B-41R-1,5-10 [4105]	BASALT, THOLEIITIC [4105]									VOL	487.55	487.55			WR [4105]	53.41	0.81		16.12		1.49	8.9		10.8	5.76	0.19		0.39	1.72	0.08
[4105]	CONVERGENT MARGIN	TONGA ARC / LAU BASIN / EASTERN LAU SPREADING CENTER	HOLE 839B	-20.709	-20.709	-176.775	-176.775	SAQ	-2628.5	-2628.5	s_135-839B-36R-1,21-24 [4105]	BASALT, THOLEIITIC [4105]									VOL	439.81	439.81			WR [4105]	53.02	0.76		17.92		1.32	7.92		10.38	4.81	0.16		0.47	1.85	0.18
[4105]	CONVERGENT MARGIN	TONGA ARC / LAU BASIN / CENTRAL LAU SPREADING CENTER - SITE 834	HOLE 834A	-18.5676	-18.5676	-177.862	-177.862	SAQ	-2692.3	-2692.3	s_135-834A-14X-1,0 [4105]	BASALT, THOLEIITIC [4105]									VOL					WR [4105]
[4105]	CONVERGENT MARGIN	TONGA ARC / LAU BASIN / CENTRAL LAU SPREADING CENTER - SITE 834	HOLE 834B	-18.5675	-18.5675	-177.862	-177.862	SAQ	-2699.1	-2699.1	s_135-834B-8R-1,77 [4105]	BASALT, THOLEIITIC [4105]									VOL					WR [4105]
[4105]	CONVERGENT MARGIN	TONGA ARC / LAU BASIN / CENTRAL LAU SPREADING CENTER - SITE 834	HOLE 834A	-18.5676	-18.5676	-177.862	-177.862	SAQ	-2692.3	-2692.3	s_135-834A-15X-1,26 [4105]	BASALT, THOLEIITIC [4105]									VOL					WR [4105]
[4105]	CONVERGENT MARGIN	TONGA ARC / LAU BASIN / CENTRAL LAU SPREADING CENTER - SITE 834	HOLE 834A	-18.5676	-18.5676	-177.862	-177.862	SAQ	-2692.3	-2692.3	s_135-834A-16X-CC,11 [4105]	BASALT, THOLEIITIC [4105]									VOL					WR [4105]
[4105]	CONVERGENT MARGIN	TONGA ARC / LAU BASIN / CENTRAL LAU SPREADING CENTER - SITE 834	HOLE 834A	-18.5676	-18.5676	-177.862	-177.862	SAQ	-2692.3	-2692.3	s_135-834A-10R-1,26 [4105]	BASALT, THOLEIITIC [4105]									VOL					WR [4105]
[4105]	CONVERGENT MARGIN	TONGA ARC / LAU BASIN / CENTRAL LAU SPREADING CENTER - SITE 834	HOLE 834B	-18.5675	-18.5675	-177.862	-177.862	SAQ	-2699.1	-2699.1	s_135-834B-12R-1,31 [4105]	BASALT, THOLEIITIC [4105]									VOL					WR [4105]
[4105]	CONVERGENT MARGIN	TONGA ARC / LAU BASIN / CENTRAL LAU SPREADING CENTER - SITE 834	HOLE 834B	-18.5675	-18.5675	-177.862	-177.862	SAQ	-2699.1	-2699.1	s_135-834B-12R-3,61 [4105]	BASALT, THOLEIITIC [4105]									VOL					WR [4105]
[4105]	CONVERGENT MARGIN	TONGA ARC / LAU BASIN / CENTRAL LAU SPREADING CENTER - SITE 834	HOLE 834B	-18.5675	-18.5675	-177.862	-177.862	SAQ	-2699.1	-2699.1	s_135-834B-18R-1,50 [4105]	BASALT, THOLEIITIC [4105]									VOL					WR [4105]
[4105]	CONVERGENT MARGIN	TONGA ARC / LAU BASIN / CENTRAL LAU SPREADING CENTER - SITE 834	HOLE 834B	-18.5675	-18.5675	-177.862	-177.862	SAQ	-2699.1	-2699.1	s_135-834B-30R-3,94 [4105]	BASALT, THOLEIITIC [4105]									VOL					WR [4105]
[4105]	CONVERGENT MARGIN	TONGA ARC / LAU BASIN / CENTRAL LAU SPREADING CENTER - SITE 834	HOLE 834B	-18.5675	-18.5675	-177.862	-177.862	SAQ	-2699.1	-2699.1	s_135-834B-36R-1,25 [4105]	BASALT, THOLEIITIC [4105]									VOL					WR [4105]
[4105]	CONVERGENT MARGIN	TONGA ARC / LAU BASIN / EASTERN LAU SPREADING CENTER	HOLE 836B	-20.1417	-20.1417	-176.5	-176.5	SAQ	-2468.5	-2468.5	s_135-836B-7R-1,22 [4105]	BASALT, THOLEIITIC [4105]									VOL					WR [4105]
[4105]	CONVERGENT MARGIN	TONGA ARC / LAU BASIN / EASTERN LAU SPREADING CENTER	HOLE 837B	-20.222	-20.222	-176.823	-176.823	SAQ	-2753	-2753	s_135-837B-2R-1,49 [4105]	BASALT, THOLEIITIC [4105]									VOL					WR [4105]
[4105]	CONVERGENT MARGIN	TONGA ARC / LAU BASIN / EASTERN LAU SPREADING CENTER	HOLE 837B	-20.222	-20.222	-176.823	-176.823	SAQ	-2753	-2753	s_135-837B-5R-1,9 [4105]	BASALT, THOLEIITIC [4105]									VOL					WR [4105]
[4105]	CONVERGENT MARGIN	TONGA ARC / LAU BASIN / EASTERN LAU SPREADING CENTER	HOLE 839B	-20.709	-20.709	-176.775	-176.775	SAQ	-2628.5	-2628.5	s_135-839B-12R-2,20 [4105]	BASALT, THOLEIITIC [4105]									VOL					WR [4105]
[4105]	CONVERGENT MARGIN	TONGA ARC / LAU BASIN / EASTERN LAU SPREADING CENTER	HOLE 839B	-20.709	-20.709	-176.775	-176.775	SAQ	-2628.5	-2628.5	s_135-839B-15R-1,27 [4105]	BASALT, THOLEIITIC [4105]									VOL					WR [4105]
[4105]	CONVERGENT MARGIN	TONGA ARC / LAU BASIN / EASTERN LAU SPREADING CENTER	HOLE 839B	-20.709	-20.709	-176.775	-176.775	SAQ	-2628.5	-2628.5	s_135-839B-18R-1,38 [4105]	BASALT, THOLEIITIC [4105]									VOL					WR [4105]
[4105]	CONVERGENT MARGIN	TONGA ARC / LAU BASIN / EASTERN LAU SPREADING CENTER	HOLE 839B	-20.709	-20.709	-176.775	-176.775	SAQ	-2628.5	-2628.5	s_135-839B-19R-1,59 [4105]	BASALT, THOLEIITIC [4105]									VOL					WR [4105]
[4105]	CONVERGENT MARGIN	TONGA ARC / LAU BASIN / EASTERN LAU SPREADING CENTER	HOLE 839B	-20.709	-20.709	-176.775	-176.775	SAQ	-2628.5	-2628.5	s_135-839B-20R-1,81 [4105]	BASALT, THOLEIITIC [4105]									VOL					WR [4105]
[4105]	CONVERGENT MARGIN	TONGA ARC / LAU BASIN / EASTERN LAU SPREADING CENTER	HOLE 839B	-20.709	-20.709	-176.775	-176.775	SAQ	-2628.5	-2628.5	s_135-839B-23R-1,7 [4105]	BASALT, THOLEIITIC [4105]									VOL					WR [4105]
[4105]	CONVERGENT MARGIN	TONGA ARC / LAU BASIN / EASTERN LAU SPREADING CENTER	HOLE 839B	-20.709	-20.709	-176.775	-176.775	SAQ	-2628.5	-2628.5	s_135-839B-26R-1,18 [4105]	BASALT, THOLEIITIC [4105]									VOL					WR [4105]
[4105]	CONVERGENT MARGIN	TONGA ARC / LAU BASIN / EASTERN LAU SPREADING CENTER	HOLE 839B	-20.709	-20.709	-176.775	-176.775	SAQ	-2628.5	-2628.5	s_135-839B-28R-1,18 [4105]	BASALT, THOLEIITIC [4105]									VOL					WR [4105]
[4105]	CONVERGENT MARGIN	TONGA ARC / LAU BASIN / CENTRAL LAU SPREADING CENTER - SITE 834	HOLE 834B	-18.5675	-18.5675	-177.862	-177.862	SAQ	-2699.1	-2699.1	s_135-834B-37R-1,14 [4105]	BASALT, THOLEIITIC [4105]									VOL					WR [4105]
[4105]	CONVERGENT MARGIN	TONGA ARC / LAU BASIN / CENTRAL LAU SPREADING CENTER - SITE 834	HOLE 834B	-18.5675	-18.5675	-177.862	-177.862	SAQ	-2699.1	-2699.1	s_135-834B-37R-1,45 [4105]	BASALT, THOLEIITIC [4105]									VOL					WR [4105]
[4105]	CONVERGENT MARGIN	TONGA ARC / LAU BASIN / CENTRAL LAU SPREADING CENTER - SITE 834	HOLE 834B	-18.5675	-18.5675	-177.862	-177.862	SAQ	-2699.1	-2699.1	s_135-834B-43R-1,110 [4105]	BASALT, THOLEIITIC [4105]									VOL					WR [4105]
[4105]	CONVERGENT MARGIN	TONGA ARC / LAU BASIN / CENTRAL LAU SPREADING CENTER - SITE 834	HOLE 834B	-18.5675	-18.5675	-177.862	-177.862	SAQ	-2699.1	-2699.1	s_135-834B-46R-1,0 [4105]	BASALT, THOLEIITIC [4105]									VOL					WR [4105]
[4105]	CONVERGENT MARGIN	TONGA ARC / LAU BASIN / CENTRAL LAU SPREADING CENTER - SITE 834	HOLE 834B	-18.5675	-18.5675	-177.862	-177.862	SAQ	-2699.1	-2699.1	s_135-834B-46R-1,40 [4105]	BASALT, THOLEIITIC [4105]									VOL					WR [4105]
[4105]	CONVERGENT MARGIN	TONGA ARC / LAU BASIN / CENTRAL LAU SPREADING CENTER - SITE 834	HOLE 834B	-18.5675	-18.5675	-177.862	-177.862	SAQ	-2699.1	-2699.1	s_135-834B-49R-1,135 [4105]	BASALT, THOLEIITIC [4105]									VOL					WR [4105]
[4105]	CONVERGENT MARGIN	TONGA ARC / LAU BASIN / CENTRAL LAU SPREADING CENTER - SITE 834	HOLE 834B	-18.5675	-18.5675	-177.862	-177.862	SAQ	-2699.1	-2699.1	s_135-834B-52R-1,46 [4105]	BASALT, THOLEIITIC [4105]									VOL					WR [4105]
[4105]	CONVERGENT MARGIN	TONGA ARC / LAU BASIN / CENTRAL LAU SPREADING CENTER - SITE 834	HOLE 834B	-18.5675	-18.5675	-177.862	-177.862	SAQ	-2699.1	-2699.1	s_135-834B-59R-2,26 [4105]	BASALT, THOLEIITIC [4105]									VOL					WR [4105]
[4105]	CONVERGENT MARGIN	TONGA ARC / LAU BASIN / EASTERN LAU SPREADING CENTER	HOLE 836A	-20.1416	-20.1416	-176.5	-176.5	SAQ	-2466.3	-2466.3	s_135-836A-3H-4,84 [4105]	BASALT, THOLEIITIC [4105]									VOL					WR [4105]
[4105]	CONVERGENT MARGIN	TONGA ARC / LAU BASIN / EASTERN LAU SPREADING CENTER	HOLE 836A	-20.1416	-20.1416	-176.5	-176.5	SAQ	-2466.3	-2466.3	s_135-836A-5X-1,0 [4105]	BASALT, THOLEIITIC [4105]									VOL					WR [4105]
[4105]	CONVERGENT MARGIN	TONGA ARC / LAU BASIN / EASTERN LAU SPREADING CENTER	HOLE 836B	-20.1417	-20.1417	-176.5	-176.5	SAQ	-2468.5	-2468.5	s_135-836B-3R-1,127 [4105]	BASALT, THOLEIITIC [4105]									VOL					WR [4105]
[4105]	CONVERGENT MARGIN	TONGA ARC / LAU BASIN / CENTRAL LAU SPREADING CENTER - SITE 834	HOLE 834A	-18.5676	-18.5676	-177.862	-177.862	SAQ	-2692.3	-2692.3	s_135-834A-13X-1,18-24,2 [4105]	BASALT, THOLEIITIC [4105]									VOL					GL [4105]	49.96	1.65		16.06				9.71	11.14	5.81	0.17		0.16	3.73	0.17
[4105]	CONVERGENT MARGIN	TONGA ARC / LAU BASIN / CENTRAL LAU SPREADING CENTER - SITE 834	HOLE 834A	-18.5676	-18.5676	-177.862	-177.862	SAQ	-2692.3	-2692.3	s_135-834A-13X-1,18-24,6 [4105]	BASALT, THOLEIITIC [4105]									VOL					GL [4105]	51.98	1.66		16.01				9.34	10.23	5.66	0.19		0.19	3.32	0.2
[4105]	CONVERGENT MARGIN	TONGA ARC / LAU BASIN / CENTRAL LAU SPREADING CENTER - SITE 834	HOLE 834A	-18.5676	-18.5676	-177.862	-177.862	SAQ	-2692.3	-2692.3	s_135-834A-13X-1,18-24,7 [4105]	BASALT, THOLEIITIC [4105]									VOL					GL [4105]	50.2	1.32		16.33				8.78	11.88	7.73	0.17		0.1	3	0.12
[4105]	CONVERGENT MARGIN	TONGA ARC / LAU BASIN / CENTRAL LAU SPREADING CENTER - SITE 834	HOLE 834A	-18.5676	-18.5676	-177.862	-177.862	SAQ	-2692.3	-2692.3	s_135-834A-13X-1,18-24,8 [4105]	BASALT, THOLEIITIC [4105]									VOL					GL [4105]	51.59	1.22		15.99				8.77	11.17	5.97	0.18		0.11	2.87	0.11
[4105]	CONVERGENT MARGIN	TONGA ARC / LAU BASIN / CENTRAL LAU SPREADING CENTER - SITE 834	HOLE 834A	-18.5676	-18.5676	-177.862	-177.862	SAQ	-2692.3	-2692.3	s_135-834A-13X-1,18-24,10A [4105]	BASALT, THOLEIITIC [4105]									VOL					GL [4105]	53.35	1.8		15.28				10.74	8.8	4.4	0.22		0.27	3.22	0.21
[4105]	CONVERGENT MARGIN	TONGA ARC / LAU BASIN / CENTRAL LAU SPREADING CENTER - SITE 834	HOLE 834B	-18.5675	-18.5675	-177.862	-177.862	SAQ	-2699.1	-2699.1	s_135-834B-46R-1,37-40,12 [4105]	BASALT, THOLEIITIC [4105]									VOL					GL [4105]	55.2	2.13		14.62				12.66	7.34	3.3	0.24		0.23	2.63	0.26
[4105]	CONVERGENT MARGIN	TONGA ARC / LAU BASIN / CENTRAL LAU SPREADING CENTER - SITE 834	HOLE 834B	-18.5675	-18.5675	-177.862	-177.862	SAQ	-2699.1	-2699.1	s_135-834B-46R-1,37-40,13 [4105]	BASALT, THOLEIITIC [4105]									VOL					GL [4105]	52.14	1.55		15.73				9.84	10.24	5.62	0.2		0.17	2.97	0.17
[4105]	CONVERGENT MARGIN	TONGA ARC / LAU BASIN / CENTRAL LAU SPREADING CENTER - SITE 835	HOLE 835A	-18.501	-18.501	-177.303	-177.303	SAQ	-2905.7	-2905.7	s_135-835A-17R-3,137-140 [4105]	BASALT, THOLEIITIC [4105]									VOL					GL [4105]	51.76	1.08		15.46				9.77	11.25	6.15	0.18		0.19	2.44	0.13
[4105]	CONVERGENT MARGIN	TONGA ARC / LAU BASIN / EASTERN LAU SPREADING CENTER	HOLE 836A	-20.1416	-20.1416	-176.5	-176.5	SAQ	-2466.3	-2466.3	s_135-836A-3H-2,83-85,3 [4105]	BASALT, THOLEIITIC [4105]									VOL					GL [4105]	49.53	0.88		15.74				9.11	13.76	7.89	0.18		0.06	2.05	0.07
[4105]	CONVERGENT MARGIN	TONGA ARC / LAU BASIN / EASTERN LAU SPREADING CENTER	HOLE 836A	-20.1416	-20.1416	-176.5	-176.5	SAQ	-2466.3	-2466.3	s_135-836A-3H-2,83-85,4 [4105]	BASALT, THOLEIITIC [4105]									VOL					GL [4105]	49.77	0.87		15.8				8.91	13.6	7.91	0.2		0.07	2.07	0.07
[4105]	CONVERGENT MARGIN	TONGA ARC / LAU BASIN / EASTERN LAU SPREADING CENTER	HOLE 836A	-20.1416	-20.1416	-176.5	-176.5	SAQ	-2466.3	-2466.3	s_135-836A-3H-2,83-85,5 [4105]	BASALT, THOLEIITIC [4105]									VOL					GL [4105]	52.77	1.18		14.93				11.44	10.11	5.44	0.22		0.24	2.36	0.12
[4105]	CONVERGENT MARGIN	TONGA ARC / LAU BASIN / EASTERN LAU SPREADING CENTER	HOLE 838A	-20.827	-20.827	-176.89	-176.89	SAQ	-2322.8	-2322.8	s_135-838A-MEAN(MAFIC) [4105]	BASALT, THOLEIITIC [4105]									VOL					GL [4105]	52.72	0.91		15.64				10.88	10.27	5.79	0.21		0.34	1.98	0.09
[4105]	CONVERGENT MARGIN	TONGA ARC / LAU BASIN / EASTERN LAU SPREADING CENTER	HOLE 839B	-20.709	-20.709	-176.775	-176.775	SAQ	-2628.5	-2628.5	s_135-839B-18R-1,6-8,2 [4105]	BASALT, THOLEIITIC [4105]									VOL					GL [4105]	55.84	1.1		14.9				10.94	8.77	4.1	0.24		0.49	2.3	0.16
[4105]	CONVERGENT MARGIN	TONGA ARC / LAU BASIN / EASTERN LAU SPREADING CENTER	HOLE 839B	-20.709	-20.709	-176.775	-176.775	SAQ	-2628.5	-2628.5	s_135-839B-18R-1,6-8,3 [4105]	BASALT, THOLEIITIC [4105]									VOL					GL [4105]	52.6	0.7		15.82				8.57	12.19	6.47	0.18		0.31	1.77	0.1
[4105]	CONVERGENT MARGIN	TONGA ARC / LAU BASIN / CENTRAL LAU SPREADING CENTER - SITE 834	HOLE 834A	-18.5676	-18.5676	-177.862	-177.862	SAQ	-2692.3	-2692.3	s_135-834A-12X-CC,20-22 [4105]	BASALT, THOLEIITIC [4105]									VOL	106.03	106.03			GL [4105]	50.62	1.47		16.55				8.73	11.8	6.74	0.19		0.14	3.37	0.13
[4105]	CONVERGENT MARGIN	TONGA ARC / LAU BASIN / CENTRAL LAU SPREADING CENTER - SITE 834	HOLE 834A	-18.5676	-18.5676	-177.862	-177.862	SAQ	-2692.3	-2692.3	s_135-834A-13X-1,18-24 [4105]	BASALT, THOLEIITIC [4105]									VOL	112.68	112.68			GL [4105]	49.96	1.65		16.06				9.71	11.14	5.81	0.17		0.16	3.73	0.17
[4105]	CONVERGENT MARGIN	TONGA ARC / LAU BASIN / CENTRAL LAU SPREADING CENTER - SITE 834	HOLE 834A	-18.5676	-18.5676	-177.862	-177.862	SAQ	-2692.3	-2692.3	s_135-834A-14X-1,25-31 [4105]	BASALT, THOLEIITIC [4105]									VOL	117.25	117.25			GL [4105]	50.87	1.54		15.68				10	10.73	5.42	0.19		0.21	3.33	0.18
[4105]	CONVERGENT MARGIN	TONGA ARC / LAU BASIN / CENTRAL LAU SPREADING CENTER - SITE 834	HOLE 834B	-18.5675	-18.5675	-177.862	-177.862	SAQ	-2699.1	-2699.1	s_135-834B-15R-1,0-8 [4105]	BASALT, THOLEIITIC [4105]									VOL	175.4	175.4			GL [4105]	50.55	1.27		16.11				8.86	11.78	6.3	0.16		0.2	2.76	0.13
[4105]	CONVERGENT MARGIN	TONGA ARC / LAU BASIN / CENTRAL LAU SPREADING CENTER - SITE 834	HOLE 834B	-18.5675	-18.5675	-177.862	-177.862	SAQ	-2699.1	-2699.1	s_135-834B-15R-1,43-50 [4105]	BASALT, THOLEIITIC [4105]									VOL	175.83	175.83			GL [4105]	52.38	1.9		15.82				10.09	9.95	5.3	0.19		0.17	3.55	0.18
[4105]	CONVERGENT MARGIN	TONGA ARC / LAU BASIN / CENTRAL LAU SPREADING CENTER - SITE 834	HOLE 834B	-18.5675	-18.5675	-177.862	-177.862	SAQ	-2699.1	-2699.1	s_135-834B-15R-2,35-37 [4105]	BASALT, THOLEIITIC [4105]									VOL	177.15	177.15			GL [4105]	51.87	1.86		15.62				9.97	9.97	5.29	0.21		0.19	3.62	0.23
[4105]	CONVERGENT MARGIN	TONGA ARC / LAU BASIN / CENTRAL LAU SPREADING CENTER - SITE 834	HOLE 834B	-18.5675	-18.5675	-177.862	-177.862	SAQ	-2699.1	-2699.1	s_135-834B-15R-2,35-37 [4105]	BASALT, THOLEIITIC [4105]									VOL	177.15	177.15			GL [4105]	52.05	1.86		15.64				9.94	9.89	5.28	0.18		0.17	3.6	0.2
[4105]	CONVERGENT MARGIN	TONGA ARC / LAU BASIN / CENTRAL LAU SPREADING CENTER - SITE 834	HOLE 834B	-18.5675	-18.5675	-177.862	-177.862	SAQ	-2699.1	-2699.1	s_135-834B-16R-1,45-51 [4105]	BASALT, THOLEIITIC [4105]									VOL	185.45	185.45			GL [4105]	54.83	2.42		15.29				11.05	7.45	3.65	0.24		0.32	3.09	0.45
[4105]	CONVERGENT MARGIN	TONGA ARC / LAU BASIN / CENTRAL LAU SPREADING CENTER - SITE 834	HOLE 834B	-18.5675	-18.5675	-177.862	-177.862	SAQ	-2699.1	-2699.1	s_135-834B-18R-1,0-6 [4105]	BASALT, THOLEIITIC [4105]									VOL	204	204			GL [4105]	51.28	1.3		16.29				8.29	10.98	6.31	0.18		0.19	3.17	0.15
[4105]	CONVERGENT MARGIN	TONGA ARC / LAU BASIN / CENTRAL LAU SPREADING CENTER - SITE 834	HOLE 834B	-18.5675	-18.5675	-177.862	-177.862	SAQ	-2699.1	-2699.1	s_135-834B-18R-1,7-12 [4105]	BASALT, THOLEIITIC [4105]									VOL	204.07	204.07			GL [4105]	51.81	1.35		16.54				8.43	10.81	6.53	0.19		0.18	3.14	0.1
[4105]	CONVERGENT MARGIN	TONGA ARC / LAU BASIN / CENTRAL LAU SPREADING CENTER - SITE 834	HOLE 834B	-18.5675	-18.5675	-177.862	-177.862	SAQ	-2699.1	-2699.1	s_135-834B-18R-1,14-21 [4105]	BASALT, THOLEIITIC [4105]									VOL	204.14	204.14			GL [4105]	51.58	1.33		16.42				8.54	10.58	6.47	0.19		0.16	3.27	0.2
[4105]	CONVERGENT MARGIN	TONGA ARC / LAU BASIN / CENTRAL LAU SPREADING CENTER - SITE 834	HOLE 834B	-18.5675	-18.5675	-177.862	-177.862	SAQ	-2699.1	-2699.1	s_135-834B-18R-1,14-21 [4105]	BASALT, THOLEIITIC [4105]									VOL	204.14	204.14			GL [4105]	51.76	1.39		16.55				8.37	10.7	6.46	0.17		0.18	3.03	0.16
[4105]	CONVERGENT MARGIN	TONGA ARC / LAU BASIN / CENTRAL LAU SPREADING CENTER - SITE 834	HOLE 834B	-18.5675	-18.5675	-177.862	-177.862	SAQ	-2699.1	-2699.1	s_135-834B-19R-1,5-10 [4105]	BASALT, THOLEIITIC [4105]									VOL	208.85	208.85			GL [4105]	51.47	1.37		16.44				8.38	10.98	5.96	0.15		0.17	3.21	0.14
[4105]	CONVERGENT MARGIN	TONGA ARC / LAU BASIN / CENTRAL LAU SPREADING CENTER - SITE 834	HOLE 834B	-18.5675	-18.5675	-177.862	-177.862	SAQ	-2699.1	-2699.1	s_135-834B-26R-1,30-34 [4105]	BASALT, THOLEIITIC [4105]									VOL	242.9	242.9			GL [4105]	50.21	1.4		16.17				8.82	11.79	7.65	0.2		0.08	2.96	0.13
[4105]	CONVERGENT MARGIN	TONGA ARC / LAU BASIN / CENTRAL LAU SPREADING CENTER - SITE 834	HOLE 834B	-18.5675	-18.5675	-177.862	-177.862	SAQ	-2699.1	-2699.1	s_135-834B-26R-1,30-34 [4105]	BASALT, THOLEIITIC [4105]									VOL	242.9	242.9			GL [4105]	49.91	1.35		16.27				8.64	11.72	7.59	0.17		0.08	3.08	0.13
[4105]	CONVERGENT MARGIN	TONGA ARC / LAU BASIN / CENTRAL LAU SPREADING CENTER - SITE 834	HOLE 834B	-18.5675	-18.5675	-177.862	-177.862	SAQ	-2699.1	-2699.1	s_135-834B-26R-1,30-34 [4105]	BASALT, THOLEIITIC [4105]									VOL	242.9	242.9			GL [4105]	50.49	1.36		16.22				8.88	11.55	7.63	0.18		0.08	3	0.12
[4105]	CONVERGENT MARGIN	TONGA ARC / LAU BASIN / CENTRAL LAU SPREADING CENTER - SITE 834	HOLE 834B	-18.5675	-18.5675	-177.862	-177.862	SAQ	-2699.1	-2699.1	s_135-834B-27R-1,29-32 [4105]	BASALT, THOLEIITIC [4105]									VOL	248	248			GL [4105]	52.8	0.71		16.18				8.46	11.57	6.56	0.19		0.32	1.8	0.08
[4105]	CONVERGENT MARGIN	TONGA ARC / LAU BASIN / CENTRAL LAU SPREADING CENTER - SITE 834	HOLE 834B	-18.5675	-18.5675	-177.862	-177.862	SAQ	-2699.1	-2699.1	s_135-834B-29R-1,7-12 [4105]	BASALT, THOLEIITIC [4105]									VOL	257.37	257.37			GL [4105]	50.17	1.42		16.33				8.67	11.87	7.73	0.2		0.09	3.08	0.11
[4105]	CONVERGENT MARGIN	TONGA ARC / LAU BASIN / CENTRAL LAU SPREADING CENTER - SITE 834	HOLE 834B	-18.5675	-18.5675	-177.862	-177.862	SAQ	-2699.1	-2699.1	s_135-834B-30R-1,58-60 [4105]	BASALT, THOLEIITIC [4105]									VOL	262.48	262.48			GL [4105]	50.11	1.37		16.18				8.82	12.1	7.74	0.15		0.09	2.92	0.1
[4105]	CONVERGENT MARGIN	TONGA ARC / LAU BASIN / CENTRAL LAU SPREADING CENTER - SITE 834	HOLE 834B	-18.5675	-18.5675	-177.862	-177.862	SAQ	-2699.1	-2699.1	s_135-834B-30R-1,107-112 [4105]	BASALT, THOLEIITIC [4105]									VOL	265.9	265.9			GL [4105]	50.13	1.41		16.14				8.72	12.21	7.7	0.16		0.09	2.96	0.12
[4105]	CONVERGENT MARGIN	TONGA ARC / LAU BASIN / CENTRAL LAU SPREADING CENTER - SITE 834	HOLE 834B	-18.5675	-18.5675	-177.862	-177.862	SAQ	-2699.1	-2699.1	s_135-834B-30R-1,112-120 [4105]	BASALT, THOLEIITIC [4105]									VOL	265.96	265.96			GL [4105]	50.57	1.37		16.33				8.75	12.04	7.73	0.21		0.1	3.02	0.13
[4105]	CONVERGENT MARGIN	TONGA ARC / LAU BASIN / CENTRAL LAU SPREADING CENTER - SITE 834	HOLE 834B	-18.5675	-18.5675	-177.862	-177.862	SAQ	-2699.1	-2699.1	s_135-834B-35R-2,96-101 [4105]	BASALT, THOLEIITIC [4105]									VOL	293.01	293.01			GL [4105]	51.55	1.21		16.25				8.57	11.16	5.96	0.18		0.11	2.89	0.1
[4105]	CONVERGENT MARGIN	TONGA ARC / LAU BASIN / CENTRAL LAU SPREADING CENTER - SITE 834	HOLE 834B	-18.5675	-18.5675	-177.862	-177.862	SAQ	-2699.1	-2699.1	s_135-834B-40R-1,0-4 [4105]	BASALT, THOLEIITIC [4105]									VOL	329.4	329.4			GL [4105]	52.64	1.68		15.2				11.01	9.53	4.72	0.22		0.29	3.18	0.17
[4105]	CONVERGENT MARGIN	TONGA ARC / LAU BASIN / CENTRAL LAU SPREADING CENTER - SITE 834	HOLE 834B	-18.5675	-18.5675	-177.862	-177.862	SAQ	-2699.1	-2699.1	s_135-834B-40R-1,44-47 [4105]	BASALT, THOLEIITIC [4105]									VOL	329.84	329.84			GL [4105]	52.66	1.71		15.19				11.14	9.16	4.55	0.24		0.26	3.42	0.19
[4105]	CONVERGENT MARGIN	TONGA ARC / LAU BASIN / CENTRAL LAU SPREADING CENTER - SITE 834	HOLE 834B	-18.5675	-18.5675	-177.862	-177.862	SAQ	-2699.1	-2699.1	s_135-834B-41R-1,6-12 [4105]	BASALT, THOLEIITIC [4105]									VOL	334.46	334.46			GL [4105]	51.94	1.79		15.28				11.07	9.08	4.48	0.22		0.26	3.3	0.2
[4105]	CONVERGENT MARGIN	TONGA ARC / LAU BASIN / CENTRAL LAU SPREADING CENTER - SITE 834	HOLE 834B	-18.5675	-18.5675	-177.862	-177.862	SAQ	-2699.1	-2699.1	s_135-834B-42R-1,0-5 [4105]	BASALT, THOLEIITIC [4105]									VOL	339.1	339.1			GL [4105]	51.56	1.7		15.75				10.44	9.81	5.1	0.2		0.19	3.44	0.17
[4105]	CONVERGENT MARGIN	TONGA ARC / LAU BASIN / CENTRAL LAU SPREADING CENTER - SITE 834	HOLE 834B	-18.5675	-18.5675	-177.862	-177.862	SAQ	-2699.1	-2699.1	s_135-834B-59R-1,30-32 [4105]	BASALT, THOLEIITIC [4105]									VOL	432.73	432.73			GL [4105]	50.98	1.34		15.93				9.29	11.16	5.97	0.2		0.14	3.03	0.14
[4105]	CONVERGENT MARGIN	TONGA ARC / LAU BASIN / CENTRAL LAU SPREADING CENTER - SITE 835	HOLE 835B	-18.5008	-18.5008	-177.303	-177.303	SAQ	-2905.6	-2905.6	s_135-835B-3R-2,0-4 [4105]	BASALT, THOLEIITIC [4105]									VOL	155.74	155.74			GL [4105]	52.05	1.1		15.81				10.04	11.46	6.17	0.2		0.2	2.41	0.11
[4105]	CONVERGENT MARGIN	TONGA ARC / LAU BASIN / CENTRAL LAU SPREADING CENTER - SITE 835	HOLE 835B	-18.5008	-18.5008	-177.303	-177.303	SAQ	-2905.6	-2905.6	s_135-835B-3R-2,0-4 [4105]	BASALT, THOLEIITIC [4105]									VOL	155.74	155.74			GL [4105]	52.05	1.1		15.81				10.04	11.46	6.17	0.2		0.2	2.41	0.11
[4105]	CONVERGENT MARGIN	TONGA ARC / LAU BASIN / CENTRAL LAU SPREADING CENTER - SITE 835	HOLE 835B	-18.5008	-18.5008	-177.303	-177.303	SAQ	-2905.6	-2905.6	s_135-835B-3R-2,4-5 [4105]	BASALT, THOLEIITIC [4105]									VOL	156	156			GL [4105]	52.28	1.07		15.49				9.92	11.09	6.14	0.19		0.2	2.4	0.12
[4105]	CONVERGENT MARGIN	TONGA ARC / LAU BASIN / CENTRAL LAU SPREADING CENTER - SITE 835	HOLE 835B	-18.5008	-18.5008	-177.303	-177.303	SAQ	-2905.6	-2905.6	s_135-835B-3R-2,4-5 [4105]	BASALT, THOLEIITIC [4105]									VOL	156	156			GL [4105]	52.28	1.07		15.49				9.92	11.09	6.14	0.19		0.2	2.4	0.12
[4105]	CONVERGENT MARGIN	TONGA ARC / LAU BASIN / CENTRAL LAU SPREADING CENTER - SITE 835	HOLE 835B	-18.5008	-18.5008	-177.303	-177.303	SAQ	-2905.6	-2905.6	s_135-835B-4R-1,67-73 [4105]	BASALT, THOLEIITIC [4105]									VOL	164.67	164.67			GL [4105]	51.82	1.05		15.56				10.03	11.39	6.1	0.2		0.21	2.34	0.12
[4105]	CONVERGENT MARGIN	TONGA ARC / LAU BASIN / CENTRAL LAU SPREADING CENTER - SITE 835	HOLE 835B	-18.5008	-18.5008	-177.303	-177.303	SAQ	-2905.6	-2905.6	s_135-835B-4R-1,79-85 [4105]	BASALT, THOLEIITIC [4105]									VOL	164.79	164.79			GL [4105]	51.9	1.11		15.48				10.02	11.05	6.12	0.2		0.25	2.41	0.1
[4105]	CONVERGENT MARGIN	TONGA ARC / LAU BASIN / CENTRAL LAU SPREADING CENTER - SITE 835	HOLE 835B	-18.5008	-18.5008	-177.303	-177.303	SAQ	-2905.6	-2905.6	s_135-835B-4R-1,79-85 [4105]	BASALT, THOLEIITIC [4105]									VOL	164.79	164.79			GL [4105]	51.65	1.08		15.37				9.91	11.04	6.12	0.18		0.2	2.33	0.11
[4105]	CONVERGENT MARGIN	TONGA ARC / LAU BASIN / CENTRAL LAU SPREADING CENTER - SITE 835	HOLE 835B	-18.5008	-18.5008	-177.303	-177.303	SAQ	-2905.6	-2905.6	s_135-835B-4R-1,79-85 [4105]	BASALT, THOLEIITIC [4105]									VOL	164.79	164.79			GL [4105]	52.38	1.11		15.45				10.21	11.25	6.11	0.17		0.21	2.4	0.15
[4105]	CONVERGENT MARGIN	TONGA ARC / LAU BASIN / CENTRAL LAU SPREADING CENTER - SITE 835	HOLE 835B	-18.5008	-18.5008	-177.303	-177.303	SAQ	-2905.6	-2905.6	s_135-835B-4R-1,79-85 [4105]	BASALT, THOLEIITIC [4105]									VOL	164.79	164.79			GL [4105]	52.38	1.11		15.45				10.21	11.25	6.11	0.17		0.21	2.4	0.15
[4105]	CONVERGENT MARGIN	TONGA ARC / LAU BASIN / CENTRAL LAU SPREADING CENTER - SITE 835	HOLE 835B	-18.5008	-18.5008	-177.303	-177.303	SAQ	-2905.6	-2905.6	s_135-835B-4R-1,115-120 [4105]	BASALT, THOLEIITIC [4105]									VOL	165.15	165.15			GL [4105]	51.9	1.06		15.4				9.79	11.1	6.11	0.18		0.21	2.34	0.11
[4105]	CONVERGENT MARGIN	TONGA ARC / LAU BASIN / CENTRAL LAU SPREADING CENTER - SITE 835	HOLE 835B	-18.5008	-18.5008	-177.303	-177.303	SAQ	-2905.6	-2905.6	s_135-835B-4R-1,115-120 [4105]	BASALT, THOLEIITIC [4105]									VOL	165.15	165.15			GL [4105]	52.37	1.05		15.56				9.91	10.96	6.08	0.19		0.2	2.19	0.12
[4105]	CONVERGENT MARGIN	TONGA ARC / LAU BASIN / CENTRAL LAU SPREADING CENTER - SITE 835	HOLE 835B	-18.5008	-18.5008	-177.303	-177.303	SAQ	-2905.6	-2905.6	s_135-835B-4R-1,115-120 [4105]	BASALT, THOLEIITIC [4105]									VOL	165.15	165.15			GL [4105]	52.37	1.05		15.56				9.91	10.96	6.08	0.19		0.2	2.19	0.12
[4105]	CONVERGENT MARGIN	TONGA ARC / LAU BASIN / CENTRAL LAU SPREADING CENTER - SITE 835	HOLE 835B	-18.5008	-18.5008	-177.303	-177.303	SAQ	-2905.6	-2905.6	s_135-835B-4R-1,115-120 [4105]	BASALT, THOLEIITIC [4105]									VOL	165.15	165.15			GL [4105]	51.9	1.06		15.4				9.79	11.1	6.11	0.18		0.21	2.34	0.11
[4105]	CONVERGENT MARGIN	TONGA ARC / LAU BASIN / CENTRAL LAU SPREADING CENTER - SITE 835	HOLE 835B	-18.5008	-18.5008	-177.303	-177.303	SAQ	-2905.6	-2905.6	s_135-835B-4R-1,127-133 [4105]	BASALT, THOLEIITIC [4105]									VOL	165.27	165.27			GL [4105]	51.89	1.06		15.4				9.83	10.82	6.07	0.2		0.21	2.31	0.12
[4105]	CONVERGENT MARGIN	TONGA ARC / LAU BASIN / CENTRAL LAU SPREADING CENTER - SITE 835	HOLE 835B	-18.5008	-18.5008	-177.303	-177.303	SAQ	-2905.6	-2905.6	s_135-835B-4R-1,127-133 [4105]	BASALT, THOLEIITIC [4105]									VOL	165.27	165.27			GL [4105]	51.89	1.06		15.4				9.83	10.82	6.07	0.2		0.21	2.31	0.12
[4105]	CONVERGENT MARGIN	TONGA ARC / LAU BASIN / CENTRAL LAU SPREADING CENTER - SITE 835	HOLE 835B	-18.5008	-18.5008	-177.303	-177.303	SAQ	-2905.6	-2905.6	s_135-835B-4R-1,134-141 [4105]	BASALT, THOLEIITIC [4105]									VOL	165.34	165.34			GL [4105]	51.66	1.07		15.74				10.15	11.28	6.09	0.19		0.2	2.3	0.11
[4105]	CONVERGENT MARGIN	TONGA ARC / LAU BASIN / CENTRAL LAU SPREADING CENTER - SITE 835	HOLE 835B	-18.5008	-18.5008	-177.303	-177.303	SAQ	-2905.6	-2905.6	s_135-835B-4R-1,134-141 [4105]	BASALT, THOLEIITIC [4105]									VOL	165.34	165.34			GL [4105]	52.02	1.1		15.47				10.07	11.13	6.2	0.2		0.19	2.34	0.1
[4105]	CONVERGENT MARGIN	TONGA ARC / LAU BASIN / CENTRAL LAU SPREADING CENTER - SITE 835	HOLE 835B	-18.5008	-18.5008	-177.303	-177.303	SAQ	-2905.6	-2905.6	s_135-835B-4R-1,134-141 [4105]	BASALT, THOLEIITIC [4105]									VOL	165.34	165.34			GL [4105]	52.11	1.05		15.47				10.04	11.11	6.1	0.19		0.19	2.38	0.13
[4105]	CONVERGENT MARGIN	TONGA ARC / LAU BASIN / CENTRAL LAU SPREADING CENTER - SITE 835	HOLE 835B	-18.5008	-18.5008	-177.303	-177.303	SAQ	-2905.6	-2905.6	s_135-835B-4R-1,134-141 [4105]	BASALT, THOLEIITIC [4105]									VOL	165.34	165.34			GL [4105]	51.66	1.07		15.74				10.15	11.28	6.09	0.19		0.2	2.3	0.11
[4105]	CONVERGENT MARGIN	TONGA ARC / LAU BASIN / CENTRAL LAU SPREADING CENTER - SITE 835	HOLE 835B	-18.5008	-18.5008	-177.303	-177.303	SAQ	-2905.6	-2905.6	s_135-835B-4R-1,134-141 [4105]	BASALT, THOLEIITIC [4105]									VOL	165.34	165.34			GL [4105]	52.02	1.1		15.47				10.07	11.13	6.2	0.2		0.19	2.34	0.1
[4105]	CONVERGENT MARGIN	TONGA ARC / LAU BASIN / CENTRAL LAU SPREADING CENTER - SITE 835	HOLE 835B	-18.5008	-18.5008	-177.303	-177.303	SAQ	-2905.6	-2905.6	s_135-835B-5R-1,14-21 [4105]	BASALT, THOLEIITIC [4105]									VOL	169.14	169.14			GL [4105]	52.34	1.08		15.44				9.93	11.29	6.16	0.2		0.2	2.39	0.12
[4105]	CONVERGENT MARGIN	TONGA ARC / LAU BASIN / CENTRAL LAU SPREADING CENTER - SITE 835	HOLE 835B	-18.5008	-18.5008	-177.303	-177.303	SAQ	-2905.6	-2905.6	s_135-835B-6R-1,9-14 [4105]	BASALT, THOLEIITIC [4105]									VOL	174.5	174.5			GL [4105]	51.96	1.11		15.62				10.1	11.02	6.01	0.2		0.23	2.32	0.13
[4105]	CONVERGENT MARGIN	TONGA ARC / LAU BASIN / CENTRAL LAU SPREADING CENTER - SITE 835	HOLE 835B	-18.5008	-18.5008	-177.303	-177.303	SAQ	-2905.6	-2905.6	s_135-835B-6R-1,9-14 [4105]	BASALT, THOLEIITIC [4105]									VOL	174.5	174.5			GL [4105]	52.45	1.08		15.51				10.06	11.04	6.15	0.19		0.21	2.37	0.08
[4105]	CONVERGENT MARGIN	TONGA ARC / LAU BASIN / CENTRAL LAU SPREADING CENTER - SITE 835	HOLE 835B	-18.5008	-18.5008	-177.303	-177.303	SAQ	-2905.6	-2905.6	s_135-835B-6R-1,9-14 [4105]	BASALT, THOLEIITIC [4105]									VOL	174.5	174.5			GL [4105]	52.45	1.08		15.51				10.06	11.04	6.15	0.19		0.21	2.37	0.08
[4105]	CONVERGENT MARGIN	TONGA ARC / LAU BASIN / CENTRAL LAU SPREADING CENTER - SITE 835	HOLE 835B	-18.5008	-18.5008	-177.303	-177.303	SAQ	-2905.6	-2905.6	s_135-835B-6R-1,9-14 [4105]	BASALT, THOLEIITIC [4105]									VOL	174.5	174.5			GL [4105]	51.96	1.11		15.62				10.1	11.02	6.01	0.2		0.23	2.32	0.13
[4105]	CONVERGENT MARGIN	TONGA ARC / LAU BASIN / CENTRAL LAU SPREADING CENTER - SITE 835	HOLE 835B	-18.5008	-18.5008	-177.303	-177.303	SAQ	-2905.6	-2905.6	s_135-835B-7R-3,137-140 [4105]	BASALT, THOLEIITIC [4105]									VOL	185	185			GL [4105]	51.76	1.08		15.46				9.77	11.25	6.15	0.18		0.19	2.44	0.13
[4105]	CONVERGENT MARGIN	TONGA ARC / LAU BASIN / CENTRAL LAU SPREADING CENTER - SITE 835	HOLE 835B	-18.5008	-18.5008	-177.303	-177.303	SAQ	-2905.6	-2905.6	s_135-835B-7R-3,137-140 [4105]	BASALT, THOLEIITIC [4105]									VOL	185	185			GL [4105]	51.76	1.08		15.46				9.77	11.25	6.15	0.18		0.19	2.44	0.13
[4105]	CONVERGENT MARGIN	TONGA ARC / LAU BASIN / EASTERN LAU SPREADING CENTER	HOLE 836A	-20.1416	-20.1416	-176.5	-176.5	SAQ	-2466.3	-2466.3	s_135-836A-3H-2,83-85,1 [4105]	BASALT, THOLEIITIC [4105]									VOL	13.03	13.03			GL [4105]	50.08	1.4		16.21				8.45	11.92	7.61	0.18		0.09	3.09	0.12
[4105]	CONVERGENT MARGIN	TONGA ARC / LAU BASIN / EASTERN LAU SPREADING CENTER	HOLE 836A	-20.1416	-20.1416	-176.5	-176.5	SAQ	-2466.3	-2466.3	s_135-836A-3H-7,54-55 [4105]	BASALT, THOLEIITIC [4105]									VOL	20.12	20.12			GL [4105]	49.21	0.9		15.64				8.91	13.59	7.84	0.18		0.06	2.04	0.07
[4105]	CONVERGENT MARGIN	TONGA ARC / LAU BASIN / EASTERN LAU SPREADING CENTER	HOLE 836A	-20.1416	-20.1416	-176.5	-176.5	SAQ	-2466.3	-2466.3	s_135-836A-4H-CC,0-13 [4105]	BASALT, THOLEIITIC [4105]									VOL	20.2	20.2			GL [4105]	49.62	0.86		15.78				9.11	13.91	7.88	0.18		0.06	2.06	0.06
[4105]	CONVERGENT MARGIN	TONGA ARC / LAU BASIN / EASTERN LAU SPREADING CENTER	HOLE 836A	-20.1416	-20.1416	-176.5	-176.5	SAQ	-2466.3	-2466.3	s_135-836A-4H-CC,0-13 [4105]	BASALT, THOLEIITIC [4105]									VOL	20.2	20.2			GL [4105]	49.76	0.89		15.81				9.32	13.79	7.94	0.19		0.06	2.05	0.07
[4105]	CONVERGENT MARGIN	TONGA ARC / LAU BASIN / EASTERN LAU SPREADING CENTER	HOLE 836A	-20.1416	-20.1416	-176.5	-176.5	SAQ	-2466.3	-2466.3	s_135-836A-7X-1,8-14 [4105]	BASALT, THOLEIITIC [4105]									VOL	25.78	25.78			GL [4105]	50.06	0.89		16				8.82	13.68	7.96	0.21		0.07	2.06	0.08
[4105]	CONVERGENT MARGIN	TONGA ARC / LAU BASIN / EASTERN LAU SPREADING CENTER	HOLE 836B	-20.1417	-20.1417	-176.5	-176.5	SAQ	-2468.5	-2468.5	s_135-836B-7R-2,56-62 [4105]	BASALT, THOLEIITIC [4105]									VOL	45.76	45.76			GL [4105]	52.81	1.18		14.88				11.56	9.91	5.36	0.22		0.23	2.35	0.13
[4105]	CONVERGENT MARGIN	TONGA ARC / LAU BASIN / EASTERN LAU SPREADING CENTER	HOLE 836B	-20.1417	-20.1417	-176.5	-176.5	SAQ	-2468.5	-2468.5	s_135-836B-7R-2,56-62 [4105]	BASALT, THOLEIITIC [4105]									VOL	45.76	45.76			GL [4105]	52.8	1.2		15.08				11.32	10.22	5.49	0.23		0.26	2.42	0.12
[4105]	CONVERGENT MARGIN	TONGA ARC / LAU BASIN / EASTERN LAU SPREADING CENTER	HOLE 836B	-20.1417	-20.1417	-176.5	-176.5	SAQ	-2468.5	-2468.5	s_135-836B-7R-2,56-62 [4105]	BASALT, THOLEIITIC [4105]									VOL	45.76	45.76			GL [4105]	52.81	1.18		14.88				11.56	9.91	5.36	0.22		0.23	2.35	0.13
[4105]	CONVERGENT MARGIN	TONGA ARC / LAU BASIN / EASTERN LAU SPREADING CENTER	HOLE 836B	-20.1417	-20.1417	-176.5	-176.5	SAQ	-2468.5	-2468.5	s_135-836B-9M-1,97-102 [4105]	BASALT, THOLEIITIC [4105]									VOL	46	46			GL [4105]	52.79	1.17		14.94				11.31	10.31	5.54	0.23		0.23	2.33	0.12
[4105]	CONVERGENT MARGIN	TONGA ARC / LAU BASIN / EASTERN LAU SPREADING CENTER	HOLE 836B	-20.1417	-20.1417	-176.5	-176.5	SAQ	-2468.5	-2468.5	s_135-836B-9M-1,97-102 [4105]	BASALT, THOLEIITIC [4105]									VOL	46	46			GL [4105]	52.62	1.16		14.86				11.45	10.2	5.47	0.2		0.23	2.33	0.12
[4105]	CONVERGENT MARGIN	TONGA ARC / LAU BASIN / EASTERN LAU SPREADING CENTER	HOLE 838A	-20.827	-20.827	-176.89	-176.89	SAQ	-2322.8	-2322.8	s_135-838A-9H-2,95-117A [4105]	BASALT, THOLEIITIC [4105]									VOL	72.65	72.65			GL [4105]	52.95	0.92		15				11.19	10.72	5.64	0.23		0.35	1.93	0.09
[4105]	CONVERGENT MARGIN	TONGA ARC / LAU BASIN / EASTERN LAU SPREADING CENTER	HOLE 838A	-20.827	-20.827	-176.89	-176.89	SAQ	-2322.8	-2322.8	s_135-838A-9H-2,95-117B [4105]	BASALT, THOLEIITIC [4105]									VOL	72.65	72.65			GL [4105]	52.64	0.9		16.02				10.64	9.84	5.91	0.19		0.35	2.02	0.1
[4105]	CONVERGENT MARGIN	TONGA ARC / LAU BASIN / EASTERN LAU SPREADING CENTER	HOLE 838A	-20.827	-20.827	-176.89	-176.89	SAQ	-2322.8	-2322.8	s_135-838A-9H-2,95-117C [4105]	BASALT, THOLEIITIC [4105]									VOL	72.65	72.65			GL [4105]	53.08	0.91		14.65				10.76	9.98	5.96	0.18		0.36	2.01	0.11
[4105]	CONVERGENT MARGIN	TONGA ARC / LAU BASIN / EASTERN LAU SPREADING CENTER	HOLE 838A	-20.827	-20.827	-176.89	-176.89	SAQ	-2322.8	-2322.8	s_135-838A-9H-2,95-117D [4105]	BASALT, THOLEIITIC [4105]									VOL	72.65	72.65			GL [4105]	52.18	0.9		17.39				10.52	9.69	5.87	0.2		0.33	2.04	0.09
[4105]	CONVERGENT MARGIN	TONGA ARC / LAU BASIN / EASTERN LAU SPREADING CENTER	HOLE 838A	-20.827	-20.827	-176.89	-176.89	SAQ	-2322.8	-2322.8	s_135-838A-9H-2,95-117EC [4105]	BASALT, THOLEIITIC [4105]									VOL	72.65	72.65			GL [4105]	52.74	0.91		15.12				11.3	11.13	5.58	0.25		0.3	1.92	0.08
[4105]	CONVERGENT MARGIN	TONGA ARC / LAU BASIN / EASTERN LAU SPREADING CENTER	HOLE 838B	-20.8271	-20.8271	-176.89	-176.89	SAQ	-2333.8	-2333.8	s_135-838B-4R-1,0-6A [4105]	BASALT, THOLEIITIC [4105]									VOL	163.2	163.2			GL [4105]	72.88	0.86		14.07				4.08	3.8	0.14	0.11		0.59	3.04	0.21
[4105]	CONVERGENT MARGIN	TONGA ARC / LAU BASIN / EASTERN LAU SPREADING CENTER	HOLE 838B	-20.8271	-20.8271	-176.89	-176.89	SAQ	-2333.8	-2333.8	s_135-838B-4R-1,0-6B [4105]	BASALT, THOLEIITIC [4105]									VOL	163.2	163.2			GL [4105]	68.98	0.64		16.96				3.11	5.11	0.14	0.12		0.39	4.4	0.12
[4105]	CONVERGENT MARGIN	TONGA ARC / LAU BASIN / EASTERN LAU SPREADING CENTER	HOLE 838B	-20.8271	-20.8271	-176.89	-176.89	SAQ	-2333.8	-2333.8	s_135-838B-18R-1,6-8 [4105]	BASALT, THOLEIITIC [4105]									VOL	266.46	266.46			GL [4105]	55.84	1.1		14.9				10.94	8.77	4.1	0.24		0.49	2.3	0.16
[4105]	CONVERGENT MARGIN	TONGA ARC / LAU BASIN / EASTERN LAU SPREADING CENTER	HOLE 838B	-20.8271	-20.8271	-176.89	-176.89	SAQ	-2333.8	-2333.8	s_135-838B-19R-1,64-69 [4105]	BASALT, THOLEIITIC [4105]									VOL	276.64	276.64			GL [4105]	52.71	0.71		16.2				8.61	11.93	6.29	0.16		0.31	1.85	0.1
[4105]	CONVERGENT MARGIN	TONGA ARC / LAU BASIN / EASTERN LAU SPREADING CENTER	HOLE 838B	-20.8271	-20.8271	-176.89	-176.89	SAQ	-2333.8	-2333.8	s_135-838B-20R-1,36-41 [4105]	BASALT, THOLEIITIC [4105]									VOL	286.06	286.06			GL [4105]	52.78	0.7		16.04				8.58	12.02	6.39	0.18		0.31	1.77	0.1
[4105]	CONVERGENT MARGIN	TONGA ARC / LAU BASIN / EASTERN LAU SPREADING CENTER	HOLE 838B	-20.8271	-20.8271	-176.89	-176.89	SAQ	-2333.8	-2333.8	s_135-838B-22R-1,19-23 [4105]	BASALT, THOLEIITIC [4105]									VOL	305.25	305.25			GL [4105]	53.21	0.7		15.9				8.71	12.24	6.43	0.17		0.32	1.8	0.09
[4105]	CONVERGENT MARGIN	TONGA ARC / LAU BASIN / EASTERN LAU SPREADING CENTER	HOLE 838B	-20.8271	-20.8271	-176.89	-176.89	SAQ	-2333.8	-2333.8	s_135-838B-22R-1,24-29 [4105]	BASALT, THOLEIITIC [4105]									VOL	305.25	305.25			GL [4105]	52.48	0.69		15.63				8.52	12.19	6.59	0.16		0.31	1.72	0.08
[4105]	CONVERGENT MARGIN	TONGA ARC / LAU BASIN / EASTERN LAU SPREADING CENTER	HOLE 838B	-20.8271	-20.8271	-176.89	-176.89	SAQ	-2333.8	-2333.8	s_135-838B-23R-1,28-31 [4105]	BASALT, THOLEIITIC [4105]									VOL	314.88	314.88			GL [4105]	52.59	0.69		15.52				8.42	12.32	6.6	0.19		0.3	1.73	0.1
[4105]	CONVERGENT MARGIN	TONGA ARC / LAU BASIN / EASTERN LAU SPREADING CENTER	HOLE 838B	-20.8271	-20.8271	-176.89	-176.89	SAQ	-2333.8	-2333.8	s_135-838B-23R-1,40-44 [4105]	BASALT, THOLEIITIC [4105]									VOL	315	315			GL [4105]	52.29	0.7		16				8.6	12.14	6.34	0.2		0.32	1.78	0.12
[4105]	CONVERGENT MARGIN	TONGA ARC / LAU BASIN / EASTERN LAU SPREADING CENTER	HOLE 838B	-20.8271	-20.8271	-176.89	-176.89	SAQ	-2333.8	-2333.8	s_135-838B-25R-1,11-16 [4105]	BASALT, THOLEIITIC [4105]									VOL	334.11	334.11			GL [4105]	52.14	0.69		15.48				8.54	12.47	6.65	0.18		0.3	1.75	0.08
[4105]	CONVERGENT MARGIN	TONGA ARC / LAU BASIN / CENTRAL LAU SPREADING CENTER - SITE 834	HOLE 834A	-18.5676	-18.5676	-177.862	-177.862	SAQ	-2692.3	-2692.3	s_135-834A-12X-CC,13-15 [4105]	BASALT, THOLEIITIC [4105]									VOL	105.96	105.96			WR [4105]	49.78	1.4		17.51		1.22	7.37		12.71	5.06	0.15		0.26	3.08	0.15
[4105]	CONVERGENT MARGIN	TONGA ARC / LAU BASIN / CENTRAL LAU SPREADING CENTER - SITE 834	HOLE 834A	-18.5676	-18.5676	-177.862	-177.862	SAQ	-2692.3	-2692.3	s_135-834A-12X-CC,20-22 [4105]	BASALT, THOLEIITIC [4105]									VOL	106.03	106.03			WR [4105]	47.78	1.28		21.83		1.16	6.96		11.71	6.24	0.14		0.21	3.38	0.19
[4105]	CONVERGENT MARGIN	TONGA ARC / LAU BASIN / CENTRAL LAU SPREADING CENTER - SITE 834	HOLE 834B	-18.5675	-18.5675	-177.862	-177.862	SAQ	-2699.1	-2699.1	s_135-834B-6R-CC,19-22 [4105]	BASALT, THOLEIITIC [4105]									VOL	112.73	112.73			WR [4105]	50.58	1.48		16.5		1.4	8.37		11.44	5.65	0.18		0.35	3.07	0.18
[4105]	CONVERGENT MARGIN	TONGA ARC / LAU BASIN / CENTRAL LAU SPREADING CENTER - SITE 834	HOLE 834A	-18.5676	-18.5676	-177.862	-177.862	SAQ	-2692.3	-2692.3	s_135-834A-14X-1,4-6 [4105]	BASALT, THOLEIITIC [4105]									VOL	117.04	117.04			WR [4105]	50.57	1.49		16.49		1.41	8.47		11.36	5.77	0.18		0.36	3.1	0.18
[4105]	CONVERGENT MARGIN	TONGA ARC / LAU BASIN / CENTRAL LAU SPREADING CENTER - SITE 834	HOLE 834B	-18.5675	-18.5675	-177.862	-177.862	SAQ	-2699.1	-2699.1	s_135-834B-15X-1,26-40 [4105]	BASALT, THOLEIITIC [4105]									VOL	123.26	123.26			WR [4105]	50.94	1.36		16.15		1.3	7.78		11.3	6.73	0.12		0.3	3.08	0.15
[4105]	CONVERGENT MARGIN	TONGA ARC / LAU BASIN / CENTRAL LAU SPREADING CENTER - SITE 834	HOLE 834A	-18.5676	-18.5676	-177.862	-177.862	SAQ	-2692.3	-2692.3	s_135-834A-8R-1,105-109 [4105]	BASALT, THOLEIITIC [4105]									VOL	127.15	127.15			WR [4105]	50.7	1.33		16.24		1.32	7.92		11.04	7.19	0.13		0.18	3.09	0.13
[4105]	CONVERGENT MARGIN	TONGA ARC / LAU BASIN / CENTRAL LAU SPREADING CENTER - SITE 834	HOLE 834A	-18.5676	-18.5676	-177.862	-177.862	SAQ	-2692.3	-2692.3	s_135-834A-16X-CC,30-33 [4105]	BASALT, THOLEIITIC [4105]									VOL	134.13	134.13			WR [4105]	50.81	1.13		17.55		1.18	7.07		12.59	6.34	0.13		0.11	2.69	0.11
[4105]	CONVERGENT MARGIN	TONGA ARC / LAU BASIN / CENTRAL LAU SPREADING CENTER - SITE 834	HOLE 834A	-18.5676	-18.5676	-177.862	-177.862	SAQ	-2692.3	-2692.3	s_135-834A-17X-4,93-98 [4105]	BASALT, THOLEIITIC [4105]									VOL	141.57	141.57			WR [4105]	49.93	1.15		17.02		1.2	7.22		11.76	8.33	0.14		0.12	2.54	0.11
[4105]	CONVERGENT MARGIN	TONGA ARC / LAU BASIN / CENTRAL LAU SPREADING CENTER - SITE 834	HOLE 834A	-18.5676	-18.5676	-177.862	-177.862	SAQ	-2692.3	-2692.3	s_135-834A-18X-2,114-120 [4105]	BASALT, THOLEIITIC [4105]									VOL	144.09	144.09			WR [4105]	50.49	1.13		16.89		1.13	6.83		12.04	8.05	0.15		0.12	2.67	0.11
[4105]	CONVERGENT MARGIN	TONGA ARC / LAU BASIN / CENTRAL LAU SPREADING CENTER - SITE 834	HOLE 834A	-18.5676	-18.5676	-177.862	-177.862	SAQ	-2692.3	-2692.3	s_135-834A-20X-2,82-87 [4105]	BASALT, THOLEIITIC [4105]									VOL	146.89	146.89			WR [4105]	50.65	1.13		16.8		1.16	6.91		11.68	8.07	0.13		0.14	2.64	0.13
[4105]	CONVERGENT MARGIN	TONGA ARC / LAU BASIN / CENTRAL LAU SPREADING CENTER - SITE 834	HOLE 834B	-18.5675	-18.5675	-177.862	-177.862	SAQ	-2699.1	-2699.1	s_135-834B-12R-3,66-71 [4105]	BASALT, THOLEIITIC [4105]									VOL	158.6	158.6			WR [4105]	50	1.05		17.2		1.16	6.97		11.54	8.99	0.13		0.12	2.57	0.1
[4105]	CONVERGENT MARGIN	TONGA ARC / LAU BASIN / CENTRAL LAU SPREADING CENTER - SITE 834	HOLE 834B	-18.5675	-18.5675	-177.862	-177.862	SAQ	-2699.1	-2699.1	s_135-834B-14R-1,33-40 [4105]	BASALT, THOLEIITIC [4105]									VOL	166.03	166.03			WR [4105]	51.09	1.75		15.86		1.36	8.1		10.74	5.73	0.17		0.33	3.58	0.2
[4105]	CONVERGENT MARGIN	TONGA ARC / LAU BASIN / CENTRAL LAU SPREADING CENTER - SITE 834	HOLE 834B	-18.5675	-18.5675	-177.862	-177.862	SAQ	-2699.1	-2699.1	s_135-834B-15R-1,43-50 [4105]	BASALT, THOLEIITIC [4105]									VOL	175.83	175.83			WR [4105]	50.31	1.72		16.12		1.37	8.22		10.71	6.05	0.17		0.19	3.6	0.25
[4105]	CONVERGENT MARGIN	TONGA ARC / LAU BASIN / CENTRAL LAU SPREADING CENTER - SITE 834	HOLE 834B	-18.5675	-18.5675	-177.862	-177.862	SAQ	-2699.1	-2699.1	s_135-834B-15R-2,37-41 [4105]	BASALT, THOLEIITIC [4105]									VOL	177.17	177.17			WR [4105]	51.55	1.77		15.88		1.39	8.34		10.7	5.55	0.19		0.32	3.51	0.21
[4105]	CONVERGENT MARGIN	TONGA ARC / LAU BASIN / CENTRAL LAU SPREADING CENTER - SITE 834	HOLE 834B	-18.5675	-18.5675	-177.862	-177.862	SAQ	-2699.1	-2699.1	s_135-834B-16R-1,113-123 [4105]	BASALT, THOLEIITIC [4105]									VOL	186.13	186.13			WR [4105]	51.86	1.45		16.71		1.39	8.37		10.07	5.2	0.16		0.65	3.6	0.2
[4105]	CONVERGENT MARGIN	TONGA ARC / LAU BASIN / CENTRAL LAU SPREADING CENTER - SITE 834	HOLE 834B	-18.5675	-18.5675	-177.862	-177.862	SAQ	-2699.1	-2699.1	s_135-834B-18R-1,7-12 [4105]	BASALT, THOLEIITIC [4105]									VOL	204.07	204.07			WR [4105]	50.96	1.36		17.83		1.27	7.62		11.24	6.35	0.16		0.42	3.79	0.22
[4105]	CONVERGENT MARGIN	TONGA ARC / LAU BASIN / CENTRAL LAU SPREADING CENTER - SITE 834	HOLE 834B	-18.5675	-18.5675	-177.862	-177.862	SAQ	-2699.1	-2699.1	s_135-834B-18R-1,14-21 [4105]	BASALT, THOLEIITIC [4105]									VOL	204.14	204.14			WR [4105]	49.75	1.1		16.78		1.24	7.46		12.32	7.2	0.16		0.09	3.46	0.21
[4105]	CONVERGENT MARGIN	TONGA ARC / LAU BASIN / CENTRAL LAU SPREADING CENTER - SITE 834	HOLE 834B	-18.5675	-18.5675	-177.862	-177.862	SAQ	-2699.1	-2699.1	s_135-834B-18R-1,26-35 [4105]	BASALT, THOLEIITIC [4105]									VOL	204.26	204.26			WR [4105]	50.63	1.41		16.98		1.24	7.48		11.4	5.91	0.16		0.31	3.31	0.21
[4105]	CONVERGENT MARGIN	TONGA ARC / LAU BASIN / CENTRAL LAU SPREADING CENTER - SITE 834	HOLE 834B	-18.5675	-18.5675	-177.862	-177.862	SAQ	-2699.1	-2699.1	s_135-834B-20R-1,104-111 [4105]	BASALT, THOLEIITIC [4105]									VOL	214.64	214.64			WR [4105]	49.91	1.26		17.1		1.17	7.02		12.32	6.99	0.15		0.16	2.71	0.11
[4105]	CONVERGENT MARGIN	TONGA ARC / LAU BASIN / CENTRAL LAU SPREADING CENTER - SITE 834	HOLE 834B	-18.5675	-18.5675	-177.862	-177.862	SAQ	-2699.1	-2699.1	s_135-834B-22R-2,29-33 [4105]	BASALT, THOLEIITIC [4105]									VOL	224.99	224.99			WR [4105]	49.95	1.28		17.12		1.18	7.05		11.84	8.27	0.12		0.03	2.6	0.11
[4105]	CONVERGENT MARGIN	TONGA ARC / LAU BASIN / CENTRAL LAU SPREADING CENTER - SITE 834	HOLE 834B	-18.5675	-18.5675	-177.862	-177.862	SAQ	-2699.1	-2699.1	s_135-834B-23R-1,12-18 [4105]	BASALT, THOLEIITIC [4105]									VOL	228.12	228.12			WR [4105]	49.5	1.24		17.41		1.09	6.5		12.44	6.77	0.13		0.1	3.9	0.19
[4105]	CONVERGENT MARGIN	TONGA ARC / LAU BASIN / CENTRAL LAU SPREADING CENTER - SITE 834	HOLE 834B	-18.5675	-18.5675	-177.862	-177.862	SAQ	-2699.1	-2699.1	s_135-834B-28R-1,44-50 [4105]	BASALT, THOLEIITIC [4105]									VOL	252.74	252.74			WR [4105]	49.87	1.2		17.92		1.1	6.6		12.44	7.46	0.12		0.02	2.52	0.11
[4105]	CONVERGENT MARGIN	TONGA ARC / LAU BASIN / CENTRAL LAU SPREADING CENTER - SITE 834	HOLE 834B	-18.5675	-18.5675	-177.862	-177.862	SAQ	-2699.1	-2699.1	s_135-834B-29R-1,7-12 [4105]	BASALT, THOLEIITIC [4105]									VOL	257.37	257.37			WR [4105]	46.68	1.23		21.61		1.13	6.78		12.41	5.49	0.14		0.12	3.91	0.2
[4105]	CONVERGENT MARGIN	TONGA ARC / LAU BASIN / CENTRAL LAU SPREADING CENTER - SITE 834	HOLE 834B	-18.5675	-18.5675	-177.862	-177.862	SAQ	-2699.1	-2699.1	s_135-834B-30R-3,101-105 [4105]	BASALT, THOLEIITIC [4105]									VOL	265.85	265.85			WR [4105]	49.96	1.25		17.67		1.18	7.03		12.15	7.84	0.13		0.05	2.59	0.12
[4105]	CONVERGENT MARGIN	TONGA ARC / LAU BASIN / CENTRAL LAU SPREADING CENTER - SITE 834	HOLE 834B	-18.5675	-18.5675	-177.862	-177.862	SAQ	-2699.1	-2699.1	s_135-834B-30R-3,112-120 [4105]	BASALT, THOLEIITIC [4105]									VOL	265.96	265.96			WR [4105]	47.74	1.15		19		1.08	6.45		12.39	6.59	0.13		0.05	3.85	0.19
[4105]	CONVERGENT MARGIN	TONGA ARC / LAU BASIN / CENTRAL LAU SPREADING CENTER - SITE 834	HOLE 834B	-18.5675	-18.5675	-177.862	-177.862	SAQ	-2699.1	-2699.1	s_135-834B-31R-3,19-25 [4105]	BASALT, THOLEIITIC [4105]									VOL	269.68	269.68			WR [4105]	49.51	1.21		17.57		1.11	6.7		11.82	7.88	0.13		0.06	2.64	0.1
[4105]	CONVERGENT MARGIN	TONGA ARC / LAU BASIN / CENTRAL LAU SPREADING CENTER - SITE 834	HOLE 834B	-18.5675	-18.5675	-177.862	-177.862	SAQ	-2699.1	-2699.1	s_135-834B-33R-2,111-115 [4105]	BASALT, THOLEIITIC [4105]									VOL	283.15	283.15			WR [4105]	49.53	1.19		18.01		1.12	6.71		12.33	7.58	0.12		0.04	2.67	0.11
[4105]	CONVERGENT MARGIN	TONGA ARC / LAU BASIN / CENTRAL LAU SPREADING CENTER - SITE 834	HOLE 834B	-18.5675	-18.5675	-177.862	-177.862	SAQ	-2699.1	-2699.1	s_135-834B-35R-1,43-49 [4105]	BASALT, THOLEIITIC [4105]									VOL	291.23	291.23			WR [4105]	50.43	1.05		18.91		1.18	7.03		11.89	6.99	0.15		0.15	2.92	0.17
[4105]	CONVERGENT MARGIN	TONGA ARC / LAU BASIN / CENTRAL LAU SPREADING CENTER - SITE 834	HOLE 834B	-18.5675	-18.5675	-177.862	-177.862	SAQ	-2699.1	-2699.1	s_135-834B-35R-1,115-125 [4105]	BASALT, THOLEIITIC [4105]									VOL	291.95	291.95			WR [4105]	50.02	1.05		17.61		1.2	7.23		11.73	6.79	0.15		0.16	2.86	0.17
[4105]	CONVERGENT MARGIN	TONGA ARC / LAU BASIN / CENTRAL LAU SPREADING CENTER - SITE 834	HOLE 834B	-18.5675	-18.5675	-177.862	-177.862	SAQ	-2699.1	-2699.1	s_135-834B-35R-2,122-125 [4105]	BASALT, THOLEIITIC [4105]									VOL	293.52	293.52			WR [4105]	51.76	1.13		16.37		1.24	7.5		11.97	7.09	0.16		0.22	2.54	0.11
[4105]	CONVERGENT MARGIN	TONGA ARC / LAU BASIN / CENTRAL LAU SPREADING CENTER - SITE 834	HOLE 834B	-18.5675	-18.5675	-177.862	-177.862	SAQ	-2699.1	-2699.1	s_135-834B-35R-2,129-133 [4105]	BASALT, THOLEIITIC [4105]									VOL	293.34	293.34			WR [4105]	51.13	1.11		17.88		1.22	7.32		11.85	7.08	0.16		0.23	2.96	0.18
[4105]	CONVERGENT MARGIN	TONGA ARC / LAU BASIN / CENTRAL LAU SPREADING CENTER - SITE 834	HOLE 834B	-18.5675	-18.5675	-177.862	-177.862	SAQ	-2699.1	-2699.1	s_135-834B-36R-1,21-25 [4105]	BASALT, THOLEIITIC [4105]									VOL	300.71	300.71			WR [4105]	52.09	1.39		16.75		1.19	7.16		12.1	6.86	0.15		0.22	2.59	0.14
[4105]	CONVERGENT MARGIN	TONGA ARC / LAU BASIN / CENTRAL LAU SPREADING CENTER - SITE 834	HOLE 834B	-18.5675	-18.5675	-177.862	-177.862	SAQ	-2699.1	-2699.1	s_135-834B-36R-1,65-68 [4105]	BASALT, THOLEIITIC [4105]									VOL	301.15	301.15			WR [4105]	50.32	1.35		16.33		1.19	7.17		11.83	7.33	0.14		0.19	2.58	0.12
[4105]	CONVERGENT MARGIN	TONGA ARC / LAU BASIN / CENTRAL LAU SPREADING CENTER - SITE 834	HOLE 834B	-18.5675	-18.5675	-177.862	-177.862	SAQ	-2699.1	-2699.1	s_135-834B-37R-1,47-50 [4105]	BASALT, THOLEIITIC [4105]									VOL	310.67	310.67			WR [4105]	51.21	1.57		16.66		1.32	7.94		11.45	6.54	0.17		0.31	3.01	0.16
[4105]	CONVERGENT MARGIN	TONGA ARC / LAU BASIN / CENTRAL LAU SPREADING CENTER - SITE 834	HOLE 834B	-18.5675	-18.5675	-177.862	-177.862	SAQ	-2699.1	-2699.1	s_135-834B-37R-2,62-66 [4105]	BASALT, THOLEIITIC [4105]									VOL	312.07	312.07			WR [4105]	54.59	1.79		16.31		1.33	8		8.4	3.8	0.15		0.72	3.94	0.23
[4105]	CONVERGENT MARGIN	TONGA ARC / LAU BASIN / CENTRAL LAU SPREADING CENTER - SITE 834	HOLE 834B	-18.5675	-18.5675	-177.862	-177.862	SAQ	-2699.1	-2699.1	s_135-834B-39R-1,16-21 [4105]	BASALT, THOLEIITIC [4105]									VOL	324.96	324.96			WR [4105]	50.54	1.39		17.21		1.27	7.61		11.48	5.81	0.16		0.29	4.27	0.25
[4105]	CONVERGENT MARGIN	TONGA ARC / LAU BASIN / CENTRAL LAU SPREADING CENTER - SITE 834	HOLE 834B	-18.5675	-18.5675	-177.862	-177.862	SAQ	-2699.1	-2699.1	s_135-834B-40R-1,0-4 [4105]	BASALT, THOLEIITIC [4105]									VOL	329.4	329.4			WR [4105]	49.41	1.42		18.63		1.42	8.57		9.51	5.09	0.18		0.47	3.76	0.19
[4105]	CONVERGENT MARGIN	TONGA ARC / LAU BASIN / CENTRAL LAU SPREADING CENTER - SITE 834	HOLE 834B	-18.5675	-18.5675	-177.862	-177.862	SAQ	-2699.1	-2699.1	s_135-834B-42R-1,0-5 [4105]	BASALT, THOLEIITIC [4105]									VOL	339.1	339.1			WR [4105]	48.91	1.99		17.86		1.76	10.54		8.04	3.67	0.21		0.66	4.37	0.22
[4105]	CONVERGENT MARGIN	TONGA ARC / LAU BASIN / CENTRAL LAU SPREADING CENTER - SITE 834	HOLE 834B	-18.5675	-18.5675	-177.862	-177.862	SAQ	-2699.1	-2699.1	s_135-834B-42R-1,20-23 [4105]	BASALT, THOLEIITIC [4105]									VOL	339.3	339.3			WR [4105]	52.28	1.7		16.54		1.57	9.42		9.51	3.76	0.18		0.69	3.36	0.19
[4105]	CONVERGENT MARGIN	TONGA ARC / LAU BASIN / CENTRAL LAU SPREADING CENTER - SITE 834	HOLE 834B	-18.5675	-18.5675	-177.862	-177.862	SAQ	-2699.1	-2699.1	s_135-834B-43R-1,104-110 [4105]	BASALT, THOLEIITIC [4105]									VOL	345.14	345.14			WR [4105]	54.18	1.92		16.53		1.31	7.87		7.65	3.31	0.14		0.29	4.67	0.31
[4105]	CONVERGENT MARGIN	TONGA ARC / LAU BASIN / CENTRAL LAU SPREADING CENTER - SITE 834	HOLE 834B	-18.5675	-18.5675	-177.862	-177.862	SAQ	-2699.1	-2699.1	s_135-834B-49R-1,131-135 [4105]	BASALT, THOLEIITIC [4105]									VOL	374.51	374.51			WR [4105]	52.76	2.09		15.26		1.76	10.57		7.91	4.31	0.15		0.08	4	0.2
[4105]	CONVERGENT MARGIN	TONGA ARC / LAU BASIN / CENTRAL LAU SPREADING CENTER - SITE 834	HOLE 834B	-18.5675	-18.5675	-177.862	-177.862	SAQ	-2699.1	-2699.1	s_135-834B-54R-1,7-15 [4105]	BASALT, THOLEIITIC [4105]									VOL	406.97	406.97			WR [4105]	52.2	2.11		15.71		1.8	10.79		8.58	3.4	0.2		0.73	3.87	0.21
[4105]	CONVERGENT MARGIN	TONGA ARC / LAU BASIN / CENTRAL LAU SPREADING CENTER - SITE 834	HOLE 834B	-18.5675	-18.5675	-177.862	-177.862	SAQ	-2699.1	-2699.1	s_135-834B-58R-1,92-99 [4105]	BASALT, THOLEIITIC [4105]									VOL	426.92	426.92			WR [4105]	49.37	1.52		16.8		1.56	9.34		10.23	5.23	0.19		0.46	3.83	0.2
[4105]	CONVERGENT MARGIN	TONGA ARC / LAU BASIN / CENTRAL LAU SPREADING CENTER - SITE 834	HOLE 834B	-18.5675	-18.5675	-177.862	-177.862	SAQ	-2699.1	-2699.1	s_135-834B-59R-2,16-24 [4105]	BASALT, THOLEIITIC [4105]									VOL	432.59	432.59			WR [4105]	50.51	1.41		16.82		1.26	7.53		12.6	6.97	0.16		0.24	2.62	0.15
[4105]	CONVERGENT MARGIN	TONGA ARC / LAU BASIN / CENTRAL LAU SPREADING CENTER - SITE 835	HOLE 835B	-18.5008	-18.5008	-177.303	-177.303	SAQ	-2905.6	-2905.6	s_135-835B-3R-1,140-143 [4105]	BASALT, THOLEIITIC [4105]									VOL	155.7	155.7			WR [4105]	50.27	1.14		16.63		1.29	7.77		12.76	7.52	0.17		0.24	1.95	0.13
[4105]	CONVERGENT MARGIN	TONGA ARC / LAU BASIN / CENTRAL LAU SPREADING CENTER - SITE 835	HOLE 835B	-18.5008	-18.5008	-177.303	-177.303	SAQ	-2905.6	-2905.6	s_135-835B-3R-2,20-25 [4105]	BASALT, THOLEIITIC [4105]									VOL	155.94	155.94			WR [4105]	50.67	0.85		16.62		1.26	7.51		12.59	6.89	0.15		0.3	2.03	0.19
[4105]	CONVERGENT MARGIN	TONGA ARC / LAU BASIN / CENTRAL LAU SPREADING CENTER - SITE 835	HOLE 835B	-18.5008	-18.5008	-177.303	-177.303	SAQ	-2905.6	-2905.6	s_135-835B-4R-1,16-20 [4105]	BASALT, THOLEIITIC [4105]									VOL	164.16	164.16			WR [4105]	50.14	1.15		16.43		1.33	8.02		12.58	7.65	0.17		0.24	1.79	0.12
[4105]	CONVERGENT MARGIN	TONGA ARC / LAU BASIN / CENTRAL LAU SPREADING CENTER - SITE 835	HOLE 835B	-18.5008	-18.5008	-177.303	-177.303	SAQ	-2905.6	-2905.6	s_135-835B-6R-1,32-37 [4105]	BASALT, THOLEIITIC [4105]									VOL	174.02	174.02			WR [4105]	50.35	1.09		16.47		1.22	7.36		12.9	7.67	0.16		0.28	1.82	0.11
[4105]	CONVERGENT MARGIN	TONGA ARC / LAU BASIN / CENTRAL LAU SPREADING CENTER - SITE 835	HOLE 835B	-18.5008	-18.5008	-177.303	-177.303	SAQ	-2905.6	-2905.6	s_135-835B-6R-1,114-117 [4105]	BASALT, THOLEIITIC [4105]									VOL	174.84	174.84			WR [4105]	49.8	1.23		16.17		1.4	8.4		12.33	6.7	0.19		0.21	2.19	0.12
[4105]	CONVERGENT MARGIN	TONGA ARC / LAU BASIN / CENTRAL LAU SPREADING CENTER - SITE 835	HOLE 835B	-18.5008	-18.5008	-177.303	-177.303	SAQ	-2905.6	-2905.6	s_135-835B-7R-1,40-44 [4105]	BASALT, THOLEIITIC [4105]									VOL	179.1	179.1			WR [4105]	50.53	1.11		16.59		1.27	7.57		12.83	7.67	0.17		0.23	1.81	0.1
[4105]	CONVERGENT MARGIN	TONGA ARC / LAU BASIN / EASTERN LAU SPREADING CENTER	HOLE 836A	-20.1416	-20.1416	-176.5	-176.5	SAQ	-2466.3	-2466.3	s_135-836A-3H-2,83-85,1 [4105]	BASALT, THOLEIITIC [4105]									VOL	13.03	13.03			WR [4105]	54.06	1.42		16.57		1.76	10.52		8.61	4.03	0.2		0.2	2.9	0.17
[4105]	CONVERGENT MARGIN	TONGA ARC / LAU BASIN / EASTERN LAU SPREADING CENTER	HOLE 836A	-20.1416	-20.1416	-176.5	-176.5	SAQ	-2466.3	-2466.3	s_135-836A-3H-4,75-150 [4105]	BASALT, THOLEIITIC [4105]									VOL	15.83	15.83			WR [4105]	56.99	1.16		14.48		1.62	9.72		8.06	3.53	0.23		0.26	2.91	0.14
[4105]	CONVERGENT MARGIN	TONGA ARC / LAU BASIN / EASTERN LAU SPREADING CENTER	HOLE 836A	-20.1416	-20.1416	-176.5	-176.5	SAQ	-2466.3	-2466.3	s_135-836A-3H-7,54-55 [4105]	BASALT, THOLEIITIC [4105]									VOL	20.12	20.12			WR [4105]	47.13	0.69		19.18		1.17	7.03		13.03	8.88	0.16		0	1.9	0.14
[4105]	CONVERGENT MARGIN	TONGA ARC / LAU BASIN / EASTERN LAU SPREADING CENTER	HOLE 836A	-20.1416	-20.1416	-176.5	-176.5	SAQ	-2466.3	-2466.3	s_135-836A-4H-CC,0-13 [4105]	BASALT, THOLEIITIC [4105]									VOL	20.2	20.2			WR [4105]	49.17	0.76		18.54		1.26	7.51		13.69	8.9	0.16		0.03	1.99	0.15
[4105]	CONVERGENT MARGIN	TONGA ARC / LAU BASIN / EASTERN LAU SPREADING CENTER	HOLE 836A	-20.1416	-20.1416	-176.5	-176.5	SAQ	-2466.3	-2466.3	s_135-836A-3H-CC,0-9 [4105]	BASALT, THOLEIITIC [4105]									VOL	20.36	20.36			WR [4105]	48.34	0.73		17.81		1.23	7.42		13.52	8.93	0.16		0.02	2.08	0.14
[4105]	CONVERGENT MARGIN	TONGA ARC / LAU BASIN / EASTERN LAU SPREADING CENTER	HOLE 836B	-20.1417	-20.1417	-176.5	-176.5	SAQ	-2468.5	-2468.5	s_135-836B-5X-1,3-9 [4105]	BASALT, THOLEIITIC [4105]									VOL	21.23	21.23			WR [4105]	49.34	0.75		16.62		1.14	6.88		14.1	8.66	0.17		0.12	1.72	0.06
[4105]	CONVERGENT MARGIN	TONGA ARC / LAU BASIN / EASTERN LAU SPREADING CENTER	HOLE 836B	-20.1417	-20.1417	-176.5	-176.5	SAQ	-2468.5	-2468.5	s_135-836B-3R-1,68-70 [4105]	BASALT, THOLEIITIC [4105]									VOL	23.68	23.68			WR [4105]	48.38	0.75		16.59		1.21	7.27		14.46	7.98	0.15		0.11	1.98	0.06
[4105]	CONVERGENT MARGIN	TONGA ARC / LAU BASIN / EASTERN LAU SPREADING CENTER	HOLE 836B	-20.1417	-20.1417	-176.5	-176.5	SAQ	-2468.5	-2468.5	s_135-836B-3R-2,32-38 [4105]	BASALT, THOLEIITIC [4105]									VOL	24.72	24.72			WR [4105]	48.94	0.79		16.11		1.2	7.19		14.85	7.68	0.12		0.15	1.96	0.06
[4105]	CONVERGENT MARGIN	TONGA ARC / LAU BASIN / EASTERN LAU SPREADING CENTER	HOLE 836B	-20.1417	-20.1417	-176.5	-176.5	SAQ	-2468.5	-2468.5	s_135-836B-3R-2,96-100 [4105]	BASALT, THOLEIITIC [4105]									VOL	25.36	25.36			WR [4105]	48.96	0.77		16.37		1.18	7.08		14.32	8.66	0.13		0.04	1.78	0.05
[4105]	CONVERGENT MARGIN	TONGA ARC / LAU BASIN / EASTERN LAU SPREADING CENTER	HOLE 836A	-20.1416	-20.1416	-176.5	-176.5	SAQ	-2466.3	-2466.3	s_135-836A-7X-1,37-42 [4105]	BASALT, THOLEIITIC [4105]									VOL	26.07	26.07			WR [4105]	48.52	0.76		16.49		1.23	7.42		13.93	9.43	0.14		0.04	1.89	0.05
[4105]	CONVERGENT MARGIN	TONGA ARC / LAU BASIN / EASTERN LAU SPREADING CENTER	HOLE 836B	-20.1417	-20.1417	-176.5	-176.5	SAQ	-2468.5	-2468.5	s_135-836B-5R-1,67-72 [4105]	BASALT, THOLEIITIC [4105]									VOL	34.67	34.67			WR [4105]	49.08	0.65		17.01		1.18	7.09		13.79	9.52	0.14		0.01	2.35	0.13
[4105]	CONVERGENT MARGIN	TONGA ARC / LAU BASIN / EASTERN LAU SPREADING CENTER	HOLE 836B	-20.1417	-20.1417	-176.5	-176.5	SAQ	-2468.5	-2468.5	s_135-836B-5R-2,84-90 [4105]	BASALT, THOLEIITIC [4105]									VOL	36.32	36.32			WR [4105]	48.5	0.75		16.28		1.22	7.33		13.06	9.52	0.15		0.04	1.81	0.05
[4105]	CONVERGENT MARGIN	TONGA ARC / LAU BASIN / EASTERN LAU SPREADING CENTER	HOLE 836A	-20.1416	-20.1416	-176.5	-176.5	SAQ	-2466.3	-2466.3	s_135-836A-9X-2,40-47 [4105]	BASALT, THOLEIITIC [4105]									VOL	36.78	36.78			WR [4105]	49.17	0.72		16.49		1.18	7.1		13.43	9.8	0.14		0.05	1.88	0.05
[4105]	CONVERGENT MARGIN	TONGA ARC / LAU BASIN / EASTERN LAU SPREADING CENTER	HOLE 836B	-20.1417	-20.1417	-176.5	-176.5	SAQ	-2468.5	-2468.5	s_135-836B-5R-3,120-124 [4105]	BASALT, THOLEIITIC [4105]									VOL	37.93	37.93			WR [4105]	48.97	0.71		16.46		1.21	7.28		13.1	9.21	0.12		0.02	2.18	0.14
[4105]	CONVERGENT MARGIN	TONGA ARC / LAU BASIN / EASTERN LAU SPREADING CENTER	HOLE 836B	-20.1417	-20.1417	-176.5	-176.5	SAQ	-2468.5	-2468.5	s_135-836B-6R-2,25-29 [4105]	BASALT, THOLEIITIC [4105]									VOL	40.46	40.46			WR [4105]	47.92	0.71		16.3		1.18	7.07		12.97	9.25	0.13		0.01	2.14	0.14
[4105]	CONVERGENT MARGIN	TONGA ARC / LAU BASIN / EASTERN LAU SPREADING CENTER	HOLE 836B	-20.1417	-20.1417	-176.5	-176.5	SAQ	-2468.5	-2468.5	s_135-836B-7R-1,32-36 [4105]	BASALT, THOLEIITIC [4105]									VOL	44.02	44.02			WR [4105]	52.06	1.14		15.44		1.59	9.51		10.72	5.33	0.2		0.3	2.22	0.11
[4105]	CONVERGENT MARGIN	TONGA ARC / LAU BASIN / EASTERN LAU SPREADING CENTER	HOLE 836B	-20.1417	-20.1417	-176.5	-176.5	SAQ	-2468.5	-2468.5	s_135-836B-7R-1,41-47 [4105]	BASALT, THOLEIITIC [4105]									VOL	44.11	44.11			WR [4105]	50.82	1.1		17.4		1.6	9.63		10.67	5.36	0.19		0.43	2.2	0.15
[4105]	CONVERGENT MARGIN	TONGA ARC / LAU BASIN / EASTERN LAU SPREADING CENTER	HOLE 836B	-20.1417	-20.1417	-176.5	-176.5	SAQ	-2468.5	-2468.5	s_135-836B-7R-2,35-40 [4105]	BASALT, THOLEIITIC [4105]									VOL	45.55	45.55			WR [4105]	50.87	1.06		16.81		1.59	9.53		10.89	5.65	0.19		0.29	2.39	0.16
[4105]	CONVERGENT MARGIN	TONGA ARC / LAU BASIN / EASTERN LAU SPREADING CENTER	HOLE 836B	-20.1417	-20.1417	-176.5	-176.5	SAQ	-2468.5	-2468.5	s_135-836B-7R-2,56-62 [4105]	BASALT, THOLEIITIC [4105]									VOL	45.76	45.76			WR [4105]	48.08	0.72		16.21		1.18	7.07		13.78	9.07	0.14		0.01	2.33	0.14
[4105]	CONVERGENT MARGIN	TONGA ARC / LAU BASIN / EASTERN LAU SPREADING CENTER	HOLE 836B	-20.1417	-20.1417	-176.5	-176.5	SAQ	-2468.5	-2468.5	s_135-836B-8R-1,11-17 [4105]	BASALT, THOLEIITIC [4105]									VOL	53.41	53.41			WR [4105]	52.13	1.08		16.42		1.6	9.6		11.05	5.89	0.19		0.22	2.34	0.16
[4105]	CONVERGENT MARGIN	TONGA ARC / LAU BASIN / EASTERN LAU SPREADING CENTER	HOLE 836B	-20.1417	-20.1417	-176.5	-176.5	SAQ	-2468.5	-2468.5	s_135-836B-9M-1,45-32 [4105]	BASALT, THOLEIITIC [4105]									VOL	54	54			WR [4105]	52.15	1.18		15.31		1.66	9.96		10.53	5.37	0.2		0.33	2.27	0.11
[4105]	CONVERGENT MARGIN	TONGA ARC / LAU BASIN / EASTERN LAU SPREADING CENTER	HOLE 837B	-20.222	-20.222	-176.823	-176.823	SAQ	-2753	-2753	s_135-837B-2R-1,24-30 [4105]	BASALT, THOLEIITIC [4105]									VOL	70.74	70.74			WR [4105]	54.4	1.34		14.56		1.67	10.03		7.92	3.38	0.21		0.66	2.62	0.16
[4105]	CONVERGENT MARGIN	TONGA ARC / LAU BASIN / EASTERN LAU SPREADING CENTER	HOLE 837B	-20.222	-20.222	-176.823	-176.823	SAQ	-2753	-2753	s_135-837B-2R-1,30-36 [4105]	BASALT, THOLEIITIC [4105]									VOL	70.8	70.8			WR [4105]	55.28	1.36		15.44		1.7	10.18		8.09	3.49	0.2		0.69	2.92	0.23
[4105]	CONVERGENT MARGIN	TONGA ARC / LAU BASIN / EASTERN LAU SPREADING CENTER	HOLE 837B	-20.222	-20.222	-176.823	-176.823	SAQ	-2753	-2753	s_135-837B-3R-1,34-39 [4105]	BASALT, THOLEIITIC [4105]									VOL	80.54	80.54			WR [4105]	55.95	1.35		15.39		1.73	10.39		8.24	3.57	0.2		0.71	2.84	0.22
[4105]	CONVERGENT MARGIN	TONGA ARC / LAU BASIN / EASTERN LAU SPREADING CENTER	HOLE 837B	-20.222	-20.222	-176.823	-176.823	SAQ	-2753	-2753	s_135-837B-3R-1,137-140 [4105]	BASALT, THOLEIITIC [4105]									VOL	81.57	81.57			WR [4105]	54.94	1.32		15.97		1.69	10.1		8.05	3.5	0.2		0.63	2.91	0.23
[4105]	CONVERGENT MARGIN	TONGA ARC / LAU BASIN / EASTERN LAU SPREADING CENTER	HOLE 837B	-20.222	-20.222	-176.823	-176.823	SAQ	-2753	-2753	s_135-837B-4R-1,36-41 [4105]	BASALT, THOLEIITIC [4105]									VOL	85.56	85.56			WR [4105]	55.23	1.33		15.34		1.69	10.15		8.12	3.56	0.2		0.75	3.06	0.23
[4105]	CONVERGENT MARGIN	TONGA ARC / LAU BASIN / EASTERN LAU SPREADING CENTER	HOLE 837B	-20.222	-20.222	-176.823	-176.823	SAQ	-2753	-2753	s_135-837B-5R-1,62-69 [4105]	BASALT, THOLEIITIC [4105]									VOL	90.52	90.52			WR [4105]	55.93	1.36		14.86		1.63	9.8		8.08	3.45	0.21		0.72	2.62	0.17
[4105]	CONVERGENT MARGIN	TONGA ARC / LAU BASIN / EASTERN LAU SPREADING CENTER	HOLE 839B	-20.709	-20.709	-176.775	-176.775	SAQ	-2628.5	-2628.5	s_135-839B-12R-1,103-108 [4105]	BASALT, THOLEIITIC [4105]									VOL	214.53	214.53			WR [4105]	53	0.6		16.69		1.28	7.65		11.76	8.08	0.16		0.25	1.57	0.19
[4105]	CONVERGENT MARGIN	TONGA ARC / LAU BASIN / EASTERN LAU SPREADING CENTER	HOLE 839A	-20.6922	-20.6922	-176.775	-176.775	SAQ	-2617.4	-2617.4	s_135-838A-24X-1,0-6 [4105]	BASALT, THOLEIITIC [4105]									VOL	215.2	215.2			WR [4105]	53.03	0.65		15.06		1.31	7.86		11.66	9	0.17		0.23	1.35	0.07
[4105]	CONVERGENT MARGIN	TONGA ARC / LAU BASIN / EASTERN LAU SPREADING CENTER	HOLE 839B	-20.709	-20.709	-176.775	-176.775	SAQ	-2628.5	-2628.5	s_135-839B-12R-2,25-32 [4105]	BASALT, THOLEIITIC [4105]									VOL	215.23	215.23			WR [4105]	52.36	0.6		15.15		1.3	7.78		11.88	9.35	0.16		0.24	1.66	0.08
[4105]	CONVERGENT MARGIN	TONGA ARC / LAU BASIN / EASTERN LAU SPREADING CENTER	HOLE 839B	-20.709	-20.709	-176.775	-176.775	SAQ	-2628.5	-2628.5	s_135-839B-13R-2,72-77 [4105]	BASALT, THOLEIITIC [4105]									VOL	220.42	220.42			WR [4105]	52.7	0.62		15.05		1.31	7.87		11.62	9.04	0.16		0.31	1.36	0.07
[4105]	CONVERGENT MARGIN	TONGA ARC / LAU BASIN / EASTERN LAU SPREADING CENTER	HOLE 839B	-20.709	-20.709	-176.775	-176.775	SAQ	-2628.5	-2628.5	s_135-839B-13R-2,106-110 [4105]	BASALT, THOLEIITIC [4105]									VOL	220.76	220.76			WR [4105]	52.51	0.62		15.13		1.27	7.62		11.62	8.05	0.15		0.28	1.57	0.18
[4105]	CONVERGENT MARGIN	TONGA ARC / LAU BASIN / EASTERN LAU SPREADING CENTER	HOLE 839B	-20.709	-20.709	-176.775	-176.775	SAQ	-2628.5	-2628.5	s_135-839B-13R-4,22-26 [4105]	BASALT, THOLEIITIC [4105]									VOL	222.69	222.69			WR [4105]	52.31	0.6		14.98		1.3	7.77		11.64	9.36	0.16		0.27	1.2	0.08
[4105]	CONVERGENT MARGIN	TONGA ARC / LAU BASIN / EASTERN LAU SPREADING CENTER	HOLE 839B	-20.709	-20.709	-176.775	-176.775	SAQ	-2628.5	-2628.5	s_135-839B-14R-1,128-135 [4105]	BASALT, THOLEIITIC [4105]									VOL	228.48	228.48			WR [4105]	53.01	0.6		15.54		1.23	7.37		11.92	8.48	0.16		0.21	1.55	0.06
[4105]	CONVERGENT MARGIN	TONGA ARC / LAU BASIN / EASTERN LAU SPREADING CENTER	HOLE 839B	-20.709	-20.709	-176.775	-176.775	SAQ	-2628.5	-2628.5	s_135-839B-15R-1,34-39 [4105]	BASALT, THOLEIITIC [4105]									VOL	237.64	237.64			WR [4105]	53.28	0.65		14.98		1.22	7.36		11.52	9.4	0.19		0.3	1.37	0.07
[4105]	CONVERGENT MARGIN	TONGA ARC / LAU BASIN / EASTERN LAU SPREADING CENTER	HOLE 839B	-20.709	-20.709	-176.775	-176.775	SAQ	-2628.5	-2628.5	s_135-839B-15R-2,51-56 [4105]	BASALT, THOLEIITIC [4105]									VOL	239.02	239.02			WR [4105]	51.67	0.62		14.64		1.28	7.68		11.32	9.26	0.16		0.31	1.46	0.17
[4105]	CONVERGENT MARGIN	TONGA ARC / LAU BASIN / EASTERN LAU SPREADING CENTER	HOLE 839B	-20.709	-20.709	-176.775	-176.775	SAQ	-2628.5	-2628.5	s_135-839B-15R-4,95-100 [4105]	BASALT, THOLEIITIC [4105]									VOL	242.41	242.41			WR [4105]	52.3	0.6		14.45		1.34	8.09		11.68	10.51	0.18		0.2	1.14	0.06
[4105]	CONVERGENT MARGIN	TONGA ARC / LAU BASIN / EASTERN LAU SPREADING CENTER	HOLE 839B	-20.709	-20.709	-176.775	-176.775	SAQ	-2628.5	-2628.5	s_135-839B-16R-1,106-111 [4105]	BASALT, THOLEIITIC [4105]									VOL	248.06	248.06			WR [4105]	52.28	0.66		14.94		1.32	7.94		11.61	9.18	0.18		0.29	1.36	0.08
[4105]	CONVERGENT MARGIN	TONGA ARC / LAU BASIN / EASTERN LAU SPREADING CENTER	HOLE 839B	-20.709	-20.709	-176.775	-176.775	SAQ	-2628.5	-2628.5	s_135-839B-16R-2,7-10 [4105]	BASALT, THOLEIITIC [4105]									VOL	248.53	248.53			WR [4105]	52.59	0.59		16.32		1.3	7.79		11.6	9.15	0.17		0.27	1.38	0.17
[4105]	CONVERGENT MARGIN	TONGA ARC / LAU BASIN / EASTERN LAU SPREADING CENTER	HOLE 839B	-20.709	-20.709	-176.775	-176.775	SAQ	-2628.5	-2628.5	s_135-839B-16R-2,15-16 [4105]	BASALT, THOLEIITIC [4105]									VOL	248.61	248.61			WR [4105]	52.5	0.63		14.84		1.32	7.95		11.57	9.21	0.17		0.24	1.16	0.07
[4105]	CONVERGENT MARGIN	TONGA ARC / LAU BASIN / EASTERN LAU SPREADING CENTER	HOLE 839B	-20.709	-20.709	-176.775	-176.775	SAQ	-2628.5	-2628.5	s_135-839B-18R-1,48-52 [4105]	BASALT, THOLEIITIC [4105]									VOL	266.88	266.88			WR [4105]	52.7	0.82		18.38		1.38	8.27		9.98	4.67	0.16		0.53	2.05	0.19
[4105]	CONVERGENT MARGIN	TONGA ARC / LAU BASIN / EASTERN LAU SPREADING CENTER	HOLE 839B	-20.709	-20.709	-176.775	-176.775	SAQ	-2628.5	-2628.5	s_135-839B-19R-1,5-8 [4105]	BASALT, THOLEIITIC [4105]									VOL	276.05	276.05			WR [4105]	52.47	0.84		17.56		1.38	8.27		9.89	4.48	0.16		0.51	2.05	0.19
[4105]	CONVERGENT MARGIN	TONGA ARC / LAU BASIN / EASTERN LAU SPREADING CENTER	HOLE 839B	-20.709	-20.709	-176.775	-176.775	SAQ	-2628.5	-2628.5	s_135-839B-19R-1,50-56 [4105]	BASALT, THOLEIITIC [4105]									VOL	276.5	276.5			WR [4105]	50.63	0.58		12.75		1.3	7.77		10.98	14.15	0.16		0.32	1.28	0.07
[4105]	CONVERGENT MARGIN	TONGA ARC / LAU BASIN / EASTERN LAU SPREADING CENTER	HOLE 839B	-20.709	-20.709	-176.775	-176.775	SAQ	-2628.5	-2628.5	s_135-839B-20R-1,74-80 [4105]	BASALT, THOLEIITIC [4105]									VOL	286.44	286.44			WR [4105]	50.2	0.57		12.48		1.32	7.97		10.88	15.2	0.17		0.29	1.23	0.07
[4105]	CONVERGENT MARGIN	TONGA ARC / LAU BASIN / EASTERN LAU SPREADING CENTER	HOLE 839B	-20.709	-20.709	-176.775	-176.775	SAQ	-2628.5	-2628.5	s_135-839B-23R-1,24-27 [4105]	BASALT, THOLEIITIC [4105]									VOL	314.84	314.84			WR [4105]	50.43	0.59		12.66		1.36	8.1		10.92	14.86	0.17		0.26	1.21	0.07
[4105]	CONVERGENT MARGIN	TONGA ARC / LAU BASIN / EASTERN LAU SPREADING CENTER	HOLE 839B	-20.709	-20.709	-176.775	-176.775	SAQ	-2628.5	-2628.5	s_135-839B-25R-1,17-22 [4105]	BASALT, THOLEIITIC [4105]									VOL	334.17	334.17			WR [4105]	46.77	0.46		12.17		1.26	7.51		8.97	19.26	0.16		0.25	1.19	0.14
[4105]	CONVERGENT MARGIN	TONGA ARC / LAU BASIN / EASTERN LAU SPREADING CENTER	HOLE 839B	-20.709	-20.709	-176.775	-176.775	SAQ	-2628.5	-2628.5	s_135-839B-27R-1,21-24 [4105]	BASALT, THOLEIITIC [4105]									VOL	353.51	353.51			WR [4105]	50.45	0.58		12.75		1.29	7.75		11	13.71	0.17		0.29	1.71	0.07
[4105]	CONVERGENT MARGIN	TONGA ARC / LAU BASIN / EASTERN LAU SPREADING CENTER	HOLE 839B	-20.709	-20.709	-176.775	-176.775	SAQ	-2628.5	-2628.5	s_135-839B-27R-1,38-42 [4105]	BASALT, THOLEIITIC [4105]									VOL	353.68	353.68			WR [4105]	55.02	0.87		16.46		1.47	8.79		9.8	4.35	0.2		0.78	1.96	0.13
[4105]	CONVERGENT MARGIN	TONGA ARC / LAU BASIN / EASTERN LAU SPREADING CENTER	HOLE 839B	-20.709	-20.709	-176.775	-176.775	SAQ	-2628.5	-2628.5	s_135-839B-28R-1,24-29 [4105]	BASALT, THOLEIITIC [4105]									VOL	363.14	363.14			WR [4105]	54.57	0.86		16.39		1.46	8.73		9.89	4.36	0.19		0.64	2.33	0.13
[4105]	CONVERGENT MARGIN	TONGA ARC / LAU BASIN / EASTERN LAU SPREADING CENTER	HOLE 839B	-20.709	-20.709	-176.775	-176.775	SAQ	-2628.5	-2628.5	s_135-839B-34R-1,15-20 [4105]	BASALT, THOLEIITIC [4105]									VOL	421.05	421.05			WR [4105]	53.41	0.81		16.84		1.37	8.21		10.5	4.77	0.18		0.41	1.94	0.09
[4105]	CONVERGENT MARGIN	TONGA ARC / LAU BASIN / EASTERN LAU SPREADING CENTER	HOLE 839B	-20.709	-20.709	-176.775	-176.775	SAQ	-2628.5	-2628.5	s_135-839B-35R-1,0-6 [4105]	BASALT, THOLEIITIC [4105]									VOL	430.3	430.3			WR [4105]	52.4	0.74		20.14		1.31	7.85		10.3	4.75	0.15		0.46	2.01	0.17
[4105]	CONVERGENT MARGIN	TONGA ARC / LAU BASIN / EASTERN LAU SPREADING CENTER	HOLE 839B	-20.709	-20.709	-176.775	-176.775	SAQ	-2628.5	-2628.5	s_135-839B-35R-1,29-36 [4105]	BASALT, THOLEIITIC [4105]									VOL	430.59	430.59			WR [4105]	53.75	0.78		18.46		1.37	8.17		10.5	4.85	0.18		0.48	1.83	0.18
[4105]	CONVERGENT MARGIN	TONGA ARC / LAU BASIN / EASTERN LAU SPREADING CENTER	HOLE 839B	-20.709	-20.709	-176.775	-176.775	SAQ	-2628.5	-2628.5	s_135-839B-35R-1,66-70 [4105]	BASALT, THOLEIITIC [4105]									VOL	430.96	430.96			WR [4105]	53.51	0.78		18.06		1.36	8.11		10.54	4.79	0.17		0.45	1.84	0.17
[4105]	CONVERGENT MARGIN	TONGA ARC / LAU BASIN / EASTERN LAU SPREADING CENTER	HOLE 839B	-20.709	-20.709	-176.775	-176.775	SAQ	-2628.5	-2628.5	s_135-839B-36R-1,21-24 [4105]	BASALT, THOLEIITIC [4105]									VOL	439.81	439.81			WR [4105]	53.02	0.76		17.92		1.32	7.92		10.38	4.81	0.16		0.47	1.85	0.18
[4105]	CONVERGENT MARGIN	TONGA ARC / LAU BASIN / EASTERN LAU SPREADING CENTER	HOLE 839B	-20.709	-20.709	-176.775	-176.775	SAQ	-2628.5	-2628.5	s_135-839B-36R-1,26-31 [4105]	BASALT, THOLEIITIC [4105]									VOL	439.86	439.86			WR [4105]	53.76	0.8		17.16		1.39	8.31		10.6	4.95	0.18		0.45	1.9	0.08
[4105]	CONVERGENT MARGIN	TONGA ARC / LAU BASIN / EASTERN LAU SPREADING CENTER	HOLE 839B	-20.709	-20.709	-176.775	-176.775	SAQ	-2628.5	-2628.5	s_135-839B-37R-1,50-56 [4105]	BASALT, THOLEIITIC [4105]									VOL	449.7	449.7			WR [4105]	54.06	0.82		17.14		1.39	8.34		10.56	4.86	0.18		0.44	1.8	0.1
[4105]	CONVERGENT MARGIN	TONGA ARC / LAU BASIN / EASTERN LAU SPREADING CENTER	HOLE 839B	-20.709	-20.709	-176.775	-176.775	SAQ	-2628.5	-2628.5	s_135-839B-41R-1,5-10 [4105]	BASALT, THOLEIITIC [4105]									VOL	487.55	487.55			WR [4105]	53.41	0.81		16.12		1.49	8.9		10.8	5.76	0.19		0.39	1.72	0.08
[5580]	CONVERGENT MARGIN	TONGA ARC / TONGA TRENCH / SITE 595	HOLE 595A	-23.8223	-23.8223	-165.527	-165.527	SAQ	-5629	-5629	s_91-595A-1-1,47-50 [5580]	CLAY [5580]									SED					WR [5580]	48.4	0.913		16.9				9.71	2.24	2.81	1.009		2.322	5.48	0.46
[23525]	CONVERGENT MARGIN	TONGA ARC / LAU BASIN / FONUALEI SPREADING CENTER	FONUALEI SPREADING CENTER SOUTH	-16.37	-16.37	-174.62	-174.62	SAQ	-1800	-1800	s_ND 67-3 [23525]	NOT GIVEN [23525]									VOL					GL [23525]
[23525]	CONVERGENT MARGIN	TONGA ARC / LAU BASIN / VALU FA RIDGE		-22.52	-22.52	-176.7	-176.7	SAE	-1900	-1900	s_TD 20-1 [23525]	NOT GIVEN [23525]									VOL					GL [23525]
[23525]	CONVERGENT MARGIN	TONGA ARC / LAU BASIN / VALU FA RIDGE		-22.73	-22.73	-176.75	-176.75	SAE	-2390	-2390	s_TD 24-1 [23525]	NOT GIVEN [23525]									VOL					GL [23525]
[23525]	CONVERGENT MARGIN	TONGA ARC / LAU BASIN / VALU FA RIDGE		-22.73	-22.73	-176.75	-176.75	SAE	-2390	-2390	s_TD 24-2 [23525]	NOT GIVEN [23525]									VOL					GL [23525]
[23525]	CONVERGENT MARGIN	TONGA ARC / LAU BASIN / VALU FA RIDGE		-22.39	-22.39	-176.69	-176.69	SAE	-1920	-1920	s_TD 41-1 [23525]	NOT GIVEN [23525]									VOL					GL [23525]
[5580]	CONVERGENT MARGIN	TONGA ARC / TONGA TRENCH / SITE 595	HOLE 595A	-23.8223	-23.8223	-165.527	-165.527	SAQ	-5629	-5629	s_91-595A-2-6,128-130 [5580]	CLAY [5580]									SED					WR [5580]	49.75	0.658		16.16				7.28	2.48	2.73	1.703		3.588	5.29	1.238
[5580]	CONVERGENT MARGIN	TONGA ARC / TONGA TRENCH / SITE 595	HOLE 595A	-23.8223	-23.8223	-165.527	-165.527	SAQ	-5629	-5629	s_91-595A-3-2,68-72 [5580]	CLAY [5580]									SED					WR [5580]	43.93	0.672		13.84				6.84	6.29	3.19	2.588		2.833	4.88	4.005
[5580]	CONVERGENT MARGIN	TONGA ARC / TONGA TRENCH / SITE 596	HOLE 596	-23.8533	-23.8533	-165.655	-165.655	SAQ	-5711	-5711	s_91-596-3.5,70-72 [5580]	CLAY [5580]									SED					WR [5580]	50.59	0.594		15.03				6.72	1.72	3.19	2.539		3.855	4.53	0.877
[5580]	CONVERGENT MARGIN	TONGA ARC / TONGA TRENCH / SITE 596	HOLE 596	-23.8533	-23.8533	-165.655	-165.655	SAQ	-5711	-5711	s_91-596-3.5,80-82 [5580]	CLAY [5580]									SED					WR [5580]	50.68	0.609		15.11				6.8	1.78	3.21	2.523		3.802	4.34	0.913
[5580]	CONVERGENT MARGIN	TONGA ARC / TONGA TRENCH / SITE 596	HOLE 596	-23.8533	-23.8533	-165.655	-165.655	SAQ	-5711	-5711	s_91-596-3.5,90-91 [5580]	CLAY [5580]									SED					WR [5580]	51.43	0.604		14.93				6.7	1.73	3.16	2.552		3.837	4.51	0.895
[5580]	CONVERGENT MARGIN	TONGA ARC / TONGA TRENCH / SITE 595	HOLE 595A	-23.8223	-23.8223	-165.527	-165.527	SAQ	-5629	-5629	s_91-595A-4-1,20-25 [5580]	CLAY [5580]									SED					WR [5580]	49.79	0.761		14.02				7.36	2.2	3.37	2.528		3.278	5.03	1.045
[5580]	CONVERGENT MARGIN	TONGA ARC / TONGA TRENCH / SITE 596	HOLE 596	-23.8533	-23.8533	-165.655	-165.655	SAQ	-5711	-5711	s_91-596-1.2,68-71 [5580]	CLAY [5580]									SED					WR [5580]	52.77	0.842		14.67				7.39	2.4	3.29	1.242		3.579	4.33	1.2
[5580]	CONVERGENT MARGIN	TONGA ARC / TONGA TRENCH / SITE 595	HOLE 595A	-23.8223	-23.8223	-165.527	-165.527	SAQ	-5629	-5629	s_91-595A-5-1,74-76 [5580]	NOT GIVEN [5580]									SED					WR [5580]	61.55	0.288		8.11				7.48	1.84	2.83	2.096		1.825	4.23	0.913
[5580]	CONVERGENT MARGIN	TONGA ARC / TONGA TRENCH / SITE 596	HOLE 596	-23.8533	-23.8533	-165.655	-165.655	SAQ	-5711	-5711	s_91-596-5.4,99-101 [5580]	CLAY, RADIOLARIAN [5580]									SED					WR [5580]	78.07	0.206		5.19				3.21	0.98	1.97	0.616		0.954	2.74	0.495
[5580]	CONVERGENT MARGIN	TONGA ARC / TONGA TRENCH / SITE 596	HOLE 596	-23.8533	-23.8533	-165.655	-165.655	SAQ	-5711	-5711	s_91-596-5.5,18-20 [5580]	NOT GIVEN [5580]									SED					WR [5580]	89.99	0.103		1.67				1.8	0.5	0.69	0.413		0.355	1.16	0.262
[5580]	CONVERGENT MARGIN	TONGA ARC / TONGA TRENCH / SITE 596	HOLE 596	-23.8533	-23.8533	-165.655	-165.655	SAQ	-5711	-5711	s_91-596-6.1,96-98 [5580]	CLAY [5580]									SED					WR [5580]	46.95	0.634		12.7				9.81	3.17	3.69	3.177		2.442	4.94	1.529
[5580]	CONVERGENT MARGIN	TONGA ARC / TONGA TRENCH / SITE 596	HOLE 596	-23.8533	-23.8533	-165.655	-165.655	SAQ	-5711	-5711	s_596-6.5, 104-106 [5580]	CLAY [5580]									SED					WR [5580]	60.22	0.305		8.95				6.77	2.05	2.88	1.891		2.094	4.54	1.035
[5580]	CONVERGENT MARGIN	TONGA ARC / TONGA TRENCH / SITE 595	HOLE 595A	-23.8223	-23.8223	-165.527	-165.527	SAQ	-5629	-5629	s_91-595A-8-1,107-110 [5580]	CHERT [5580]									SED					WR [5580]	90.05	0.115		1.68				1.96	0.47	0.67	0.759		0.299	1.02	0.225
[5580]	CONVERGENT MARGIN	TONGA ARC / TONGA TRENCH / SITE 596	HOLE 596	-23.8533	-23.8533	-165.655	-165.655	SAQ	-5711	-5711	s_91-596-9.1,20-23 [5580]	NOT GIVEN [5580]									SED					WR [5580]	59.41	0.148		1.79				17.63	1.41	1.91	5.589		0.51	2.84	0.36
[3336][2757]	CONVERGENT MARGIN	TONGA ARC / LAU BASIN / MANGATOLU TRIPLE JUNCTION		-15.627	-15.627	-174.818	-174.818	SAQ	-2251	-2251	s_M-2218-1 [3336]	NOT GIVEN [3336] / BASALT [2757]								PHYRIC [2757]	VOL					WR [3336] / GL [2757]	51.38	1.16		15.47				9.56	11.14	6.88	0.19		0.31	2.81	0.13	1.35
[3336][2757][5455][13310][10675][4114]	CONVERGENT MARGIN	TONGA ARC / LAU BASIN / MANGATOLU TRIPLE JUNCTION		-15.6265	-15.6265	-174.816	-174.816	SAQ	-2249	-2249	s_M-2218-2 [3336] / s_18-2 [13310]	NOT GIVEN [3336] / BASALT [2757]								PHYRIC [2757]	VOL					WR [3336] / GL [2757]	51.12	1.14		15.52				9.49	11.32	7.03	0.18		0.27	2.83	0.12	1.32							0.053
[3336][2757]	CONVERGENT MARGIN	TONGA ARC / LAU BASIN / MANGATOLU TRIPLE JUNCTION		-15.653	-15.653	-174.816	-174.816	SAQ	-2233	-2233	s_M-2218-3 [3336]	NOT GIVEN [3336] / BASALT [2757]								PHYRIC [2757]	VOL					WR [3336] / GL [2757]	50.56	1.05		15.85				9.51	11.51	6.79	0.18		0.43	2.56	0.14	1.6
[3336][2757][5455][13310][10675][4114]	CONVERGENT MARGIN	TONGA ARC / LAU BASIN / MANGATOLU TRIPLE JUNCTION		-15.653	-15.653	-174.816	-174.816	SAQ	-2234	-2234	s_M-2218-4 [3336] / s_18-4 [13310]	NOT GIVEN [3336] / BASALT [2757]								PHYRIC [2757]	VOL					WR [3336] / GL [2757]	49.57	1.09		16.58				9.12	11.88	8.4	0.17		0.08	2.59	0.07	0.38							0.011
[3336][2757]	CONVERGENT MARGIN	TONGA ARC / LAU BASIN / MANGATOLU TRIPLE JUNCTION		-15.615	-15.615	-174.817	-174.817	SAQ	-2236	-2236	s_M-2218-7 [3336]	NOT GIVEN [3336] / BASALT [2757]								PHYRIC [2757]	VOL					WR [3336] / GL [2757]	51.34	1.17		15.5				9.76	11.39	6.53	0.18		0.26	2.69	0.12	1.35
[3336][2757]	CONVERGENT MARGIN	TONGA ARC / LAU BASIN / MANGATOLU TRIPLE JUNCTION		-15.6138	-15.6138	-174.816	-174.816	SAQ	-2236	-2236	s_M-2218-8 [3336]	NOT GIVEN [3336] / BASALT [2757]								PHYRIC [2757]	VOL					WR [3336] / GL [2757]	50.9	1.26		15.47				10.35	10.62	5.99	0.19		0.37	2.93	0.12	1.31
[4108][3336]	CONVERGENT MARGIN	TONGA ARC / LAU BASIN / MANGATOLU TRIPLE JUNCTION		-15.612	-15.612	-174.817	-174.817	SAQ	-2221	-2221	s_M2218/9 [4108] / s_M-2218/9 [3336]	BASALT [4108] / NOT GIVEN [3336]									VOL					GL [4108] / WR [4108]	49.17	1.19		16.34		2.18	9.05	11.56	11.67	8.12	0.16		0.11	2.69	0.14
[3336][2757][5455][13310][10675][4114]	CONVERGENT MARGIN	TONGA ARC / LAU BASIN / MANGATOLU TRIPLE JUNCTION		-15.6092	-15.6092	-174.817	-174.817	SAQ	-2217	-2217	s_M-2218-10 [3336] / s_18-10 [13310]	NOT GIVEN [3336] / BASALT [2757]								PHYRIC [2757]	VOL					WR [3336] / GL [2757]	50.11	0.95		15.92				8.52	12.46	8.1	0.16		0.18	2.3	0.11	0.83							0.023
[3336][2757]	CONVERGENT MARGIN	TONGA ARC / LAU BASIN / MANGATOLU TRIPLE JUNCTION		-15.6091	-15.6091	-174.817	-174.817	SAQ	-2214	-2214	s_M-2218-11 [3336]	NOT GIVEN [3336] / BASALT [2757]								PHYRIC [2757]	VOL					WR [3336] / GL [2757]	50.14	0.93		15.77				8.49	12.31	8.12	0.16		0.2	2.55	0.11	0.71
[3336][2757]	CONVERGENT MARGIN	TONGA ARC / LAU BASIN / MANGATOLU TRIPLE JUNCTION		-15.599	-15.599	-174.82	-174.82	SAQ	-2160	-2160	s_M-2218-12 [3336]	NOT GIVEN [3336] / BASALT [2757]								PHYRIC [2757]	VOL					WR [3336] / GL [2757]	51.89	1.55		15.39				10.82	9.45	5.04	0.2		0.54	3.24	0.19	1.4
[3336][2757]	CONVERGENT MARGIN	TONGA ARC / LAU BASIN / CENTRAL LAU SPREADING CENTER		-18.621	-18.621	-176.431	-176.431	SAQ	-2406	-2406	s_M-2231-2 [3336]	BASALT [3336]								PHYRIC [2757]	VOL					WR [3336] / GL [2757]	49.64	1.08		16.3				9.1	11.87	8.24	0.15		0.17	2.61	0.09	0.22
[3336][2757][5455][4114]	CONVERGENT MARGIN	TONGA ARC / LAU BASIN / CENTRAL LAU SPREADING CENTER		-18.6225	-18.6225	-176.435	-176.435	SAQ	-2361	-2361	s_M-2231-3 [3336]	BASALT [3336]								PHYRIC [2757]	VOL					WR [3336] / GL [2757]	50.61	1.24		14.64				10.51	12.24	7.5	0.19		0.05	2.65	0.1	0.22							0.025
[3336][2757][5455][13310][4114]	CONVERGENT MARGIN	TONGA ARC / LAU BASIN / CENTRAL LAU SPREADING CENTER		-18.6118	-18.6118	-176.421	-176.421	SAQ	-2410	-2410	s_M-2231-5 [3336] / s_31-5 [13310]	BASALT [3336]								APHYRIC [2757]	VOL					WR [3336] / GL [2757]	50.55	1.45		14.18				11.49	11.35	6.84	0.2		0.07	2.77	0.11	0.3							0.049
[3336][2757]	CONVERGENT MARGIN	TONGA ARC / LAU BASIN / CENTRAL LAU SPREADING CENTER		-18.6096	-18.6096	-176.426	-176.426	SAQ	-2308	-2308	s_M-2231-6 [3336]	BASALT [3336]								PHYRIC [2757]	VOL					WR [3336] / GL [2757]	51.04	1.41		14.25				11.63	11.63	6.95	0.2		0.09	2.81	0.12	0.25
[3336][2757]	CONVERGENT MARGIN	TONGA ARC / LAU BASIN / CENTRAL LAU SPREADING CENTER		-18.607	-18.607	-176.443	-176.443	SAQ	-2248	-2248	s_M-2231-7 [3336]	BASALT [3336]								APHYRIC [2757]	VOL					WR [3336] / GL [2757]	50.88	1.46		14.18				11.63	11.24	6.8	0.21		0.08	2.9	0.09	0.31
[3336][2757]	CONVERGENT MARGIN	TONGA ARC / LAU BASIN / CENTRAL LAU SPREADING CENTER		-18.607	-18.607	-176.443	-176.443	SAQ	-2248	-2248	s_M-2231-8 [3336]	BASALT [3336]								PHYRIC [2757]	VOL					WR [3336] / GL [2757]	50.04	1.18		14.35				10.69	12.11	7.48	0.2		0.05	2.66	0.08	0.3
[3336][2757][5455][6267][4114]	CONVERGENT MARGIN	TONGA ARC / LAU BASIN / CENTRAL LAU SPREADING CENTER		-18.6071	-18.6071	-176.443	-176.443	SAQ	-2242	-2242	s_M-2231-13 [3336] / s_M-2231-13(BAB-M23) [6267]	BASALT [3336]								APHYRIC [2757]	VOL					WR [3336] / GL [2757]	50.6	1.45		14.17				11.67	11.4	6.85	0.2		0.02	2.67	0.1	0.31							0.043
[4108][3336][2757][13310]	CONVERGENT MARGIN	TONGA ARC / LAU BASIN / EASTERN LAU SPREADING CENTER		-19.5148	-19.5148	-175.961	-175.961	SAQ	-2760	-2760	s_M2239/1 [4108] / s_M-2239-1 [3336] / s_39-1 [13310]	BASALT [4108]								PHYRIC [2757]	VOL					GL [4108] / WR [4108]	50.88	1.25		14.83		1.65	10.5	10.19	11.76	6.94	0.18		0.08	2.37	0.12	0.81
[3336][2757][5455][4114]	CONVERGENT MARGIN	TONGA ARC / LAU BASIN / EASTERN LAU SPREADING CENTER		-19.514	-19.514	-175.961	-175.961	SAQ	-2750	-2750	s_M-2239-2 [3336]	BASALT [3336]								PHYRIC [2757]	VOL					WR [3336] / GL [2757]	51.16	1		14.84				10.27	12.06	7.5	0.18		0.06	2.2	0.07	0.78							0.033
[20997][3603][3371][4591][3374]	CONVERGENT MARGIN	TONGA ARC / TONGA ISLANDS / TOFUA / TOFUA / HAMATUA FORMATION	122 M BELOW THE CALDERA RIM	-19.75	-19.75	-175.08	-175.08	SAE			s_TOF32 [20997] / s_TOFUA32 [3603] / s_TOFUA-32 [4591]	ANDESITE [20997] / ANDESITE, PYROXENE [3603] / DACITE [3371] / NOT GIVEN [4591]								APHANITIC [3603]	VOL					WR [20997]	57.07	0.714		14.66		2.58	8.43	10.31	9.01	4.04	0.2		0.597	1.88	0.208		0.62	0.24
[6407]	CONVERGENT MARGIN	TONGA ARC / LAU BASIN / CENTRAL LAU SPREADING CENTER		-18.8833	-18.8833	-176.561	-176.561	SAQ	-2280	-2310	s_15-1-5 [6407]	BASALT [6407]								PLAGIOCLASE-PHYRIC [6407]	VOL					GL [6407]	50.7	1.18		15.9				9.72	12.19	7.18	0.17		0.04	2.45	0.07
[6407]	CONVERGENT MARGIN	TONGA ARC / LAU BASIN / CENTRAL LAU SPREADING CENTER		-18.8833	-18.8833	-176.561	-176.561	SAQ	-2280	-2310	s_15-1-6 [6407]	BASALT [6407]								PLAGIOCLASE-PHYRIC [6407]	VOL					GL [6407]	52.2	1.51		13.61				12.32	10.91	6.57	0.22		0.13	2.6	0.12
[6407]	CONVERGENT MARGIN	TONGA ARC / LAU BASIN / CENTRAL LAU SPREADING CENTER		-19.44	-19.44	-175.927	-175.927	SAQ	-3000	-3000	s_21-1-2 [6407]	BASALT [6407]								GLASSY, MODERATELY PLAGIOCLASE-OLIVINE-PHYRIC [6407]	VOL					GL [6407]	51.4	1.02		15.12				9.35	12.57	8.09	0.16		0.08	1.98	0.07
[6407]	CONVERGENT MARGIN	TONGA ARC / LAU BASIN / CENTRAL LAU SPREADING CENTER		-18.9733	-18.9733	-176.567	-176.567	SAQ	-2240	-2270	s_13-1-5 [6407]	BASALT [6407]								APHYRIC [6407]	VOL					GL [6407]
[22609]	CONVERGENT MARGIN	TONGA ARC / TONGA TRENCH / N/A	NORTH TONGA TRENCH	-15	-15	-170	-170	SAQ			s_N. TONGA [22609]	BONINITE [22609]									VOL					WR [22609]
[22609]	CONVERGENT MARGIN	TONGA ARC / TONGA ISLANDS / METIS SHOAL		-19.18	-19.18	-174.86	-174.86	SAE			s_TLI7 [22609]	NOT GIVEN [22609]									VOL					WR [22609]
[3339][3586]	CONVERGENT MARGIN	TONGA ARC / TONGA RIDGE / DREDGE 28		-14.886	-14.886	-173.97	-173.97	SAQ	-2960	-2960	s_28-1 [3339] / s_16-28/I [3586]	BONINITE [3339]								GLASSY MATRIX [3586]	VOL					GL [3339]	66.5	0.59		12.9	0			7.82	5.48	1.48	0.13		1.04	2.51	0.17	1.7
[3339][3383]	CONVERGENT MARGIN	TONGA ARC / LAU BASIN / PEGGY RIDGE		-14.8916	-14.8916	-173.73	-173.73	SAQ	-3090	-3260	s_6-2 [3339]	BONINITE [3339]								VESICULAR (30%) [3383]	VOL					GL [3339]	57.36	0.39		12.31	0.05			7.75	10.49	7.67	0.15		0.5	1.4	0.06	1.6							0.15
[3382][3339][3383][10675][3381][3694]	CONVERGENT MARGIN	TONGA ARC / LAU BASIN / PEGGY RIDGE		-14.8916	-14.8916	-173.73	-173.73	SAQ	-3090	-3260	s_ST-246-3 [3382] / s_6-3 [3339]	BASALT [3382] / BONINITE [3339] / NOT GIVEN [10675]								HIGHLY VESICULAR, HIGHLY PHYRIC [3382] / VESICULAR (30%) [3383] / HIGHLY PHYRIC, GLASSY GROUNDMASSESICULAR, HIGHLY PHYRIC [3694]	VOL					GL [3382] / WR [3383]	56.04	0.31		10.6	0.09			8.46	9.17	13.61	0.17		0.43	1.14	0.07	1.4							0.13
[3382][3339][3383][10675][12539][3694]	CONVERGENT MARGIN	TONGA ARC / LAU BASIN / NORTHEASTERN LAU SPREADING CENTER	STATION 25	-14.093	-14.093	-173.76	-173.76	SAQ	-2728	-2805	s_ST-257-18 [3382] / s_7-18 [3339]	BASALT [3382] / BONINITE [3339] / NOT GIVEN [10675]								HIGHLY VESICULAR, HIGHLY PHYRIC [3382] / VESICULAR (30%) [3383] / HIGHLY PHYRIC, GLASSY GROUNDMASSESICULAR, HIGHLY PHYRIC [3694]	VOL					GL [3382] / WR [3383]	54.72	0.45		10.9	0.1			8.65	9.65	12.97	0.17		0.71	1.52	0.26	1.3							0.17
[2695]	CONVERGENT MARGIN	TONGA ARC / TONGA ISLANDS / METIS SHOAL		-19.18	-19.18	-174.863	-174.863	SAQ			s_METIS [2695]	DACITE [2695]									VOL					WR [2695]													1.47
[4134][3679]	CONVERGENT MARGIN	TONGA ARC / TONGA TRENCH / STATION 16	INNER SLOPE, EASTERN PROFILE	-15.183	-15.2	-174.916	-174.966	SAQ			s_16-73/25 [4134]	GABBRO [4134]									PLU					WR [4134]	49.97	1.8		17.07				12.71	9.94	6.71	0.2		0.14	2.21	0.248
[3682][4134][10675]	CONVERGENT MARGIN	TONGA ARC / TONGA TRENCH / STATION 16	INNER SLOPE, WESTERN PROFILE	-14.4	-14.55	-174.388	-174.45	SAQ	-1800	-5000	s_16-10/4 [3682]	BASALT [3682] / NOT GIVEN [10675]								CPX-PHYRIC [4134]	VOL					WR [3682]	45.25	2.31		15.18	0.02			11.53	11.53	6.89	0.19		2.24	2.39	0.75		0.89			0.58
[3682][4134]	CONVERGENT MARGIN	TONGA ARC / TONGA TRENCH / STATION 16	INNER SLOPE, WESTERN PROFILE	-14.4	-14.55	-174.388	-174.45	SAQ	-1800	-5000	s_16-22/2 [3682]	BASALT [3682]									VOL					WR [3682]	46.68	1.61		14.05	0.066			10.25	10.16	8.86	0.41		1.94	3.06	0.51		0.93			0.65
[3682][4134][10675]	CONVERGENT MARGIN	TONGA ARC / TONGA TRENCH / STATION 16	INNER SLOPE, WESTERN PROFILE	-14.4	-14.55	-174.388	-174.45	SAQ	-1800	-5000	s_16-9/1 [3682]	BASALT [3682] / NOT GIVEN [10675]								CPX-PHYRIC [4134]	VOL					WR [3682]	43.25	2.46		14.36	0.004			12.3	11.81	6.07	0.23		2.35	2.5	1.24		1.96			0.56
[3682][4134]	CONVERGENT MARGIN	TONGA ARC / TONGA TRENCH / STATION 16	INNER SLOPE, WESTERN PROFILE	-14.4	-14.55	-174.388	-174.45	SAQ	-1800	-5000	s_16-9/2 [3682]	BASALT [3682]								CPX-PHYRIC [4134]	VOL					WR [3682]	49.35	1.79		15.34	0.026			9.59	8.49	6.09	0.17		2.2	3.9	0.54
[3339][4134][3680][10675][3586]	CONVERGENT MARGIN	TONGA ARC / TONGA TRENCH / STATION 16	INNER SLOPE, CENTRAL PROFILE	-14.866	-14.95	-173.416	-173.766	SAQ	-1800	-3100	s_26-1 [3339] / s_16-26/1 [4134]	BONINITE [3339] / NOT GIVEN [10675] / BONINITE, OLIVINE-PYROXENE [3586]								GLASSY MATRIX [3586]	VOL					WR [3339] / GL [3680]	53.78	0.22		10.64	0.124			8.28	8.58	13.66	0.15		0.29	1.04	0.06	1.5	1.55			0.56
[3339][4134][10608][10675]	CONVERGENT MARGIN	TONGA ARC / TONGA TRENCH / STATION 16	INNER SLOPE, CENTRAL PROFILE	-14.866	-14.95	-173.416	-173.766	SAQ	-1800	-3100	s_26-2 [3339] / s_16-26/2 [4134]	BONINITE [3339] / NOT GIVEN [10675]									VOL					WR [3339]	47.9	0.2		5.99	0.274			9.76	4.9	28.35	0.17		0.3	0.77	0.06		1.04			0.41
[4134][3339]	CONVERGENT MARGIN	TONGA ARC / TONGA TRENCH / STATION 16	INNER SLOPE, CENTRAL PROFILE	-14.866	-14.95	-173.416	-173.766	SAQ	-1800	-3100	s_16-26/3 [4134] / s_26-3 [3339]	BONINITE [4134]									VOL					WR [4134] / GL [3339]	53.95	0.26		9.18	0.134			10.42	8.65	14.52	0.201		0.25	0.53	0.059	1.6	1.58			0.395
[4134][3679]	CONVERGENT MARGIN	TONGA ARC / TONGA TRENCH / STATION 16	EASTERN PROFILE, INNER SLOPE	-15.2	-15.2	-172.933	-172.933	SAQ	-4100	-4840	s_16-70/2 [4134]	BASALT [4134]									VOL					WR [4134]	50.7	1.18		10.81	0.034			14.72	10.52	6.68	0.162		0.3	2.16	0.126		1.94			0.38
[4134][3679]	CONVERGENT MARGIN	TONGA ARC / TONGA TRENCH / STATION 16		-14.883	-14.95	-174.333	-174.383	SAQ	-3350	-5680	s_16-48/57 [4134]	GABBRO [4134]									PLU					WR [4134]	50.84	0.21		15.52				12.04	11.52	8.61	0.173		0.24	0.82	0.024
[3324][5515]	CONVERGENT MARGIN	TONGA ARC / FIJI ISLANDS / VITI LEVU / TAVUA		-17.15	-18.23	-178.57	-178.57	SAE			s_W68 [3324]	ABSAROKITE [3324]	3000000 [3324]	3000000 [3324]							VOL					WR [3324]	49	0.6		11.98				9.69	12.21	10.35	0.19		1.98	2.27	0.28
[3324][3260]	CONVERGENT MARGIN	TONGA ARC / FIJI ISLANDS / VITI LEVU		-17.833	-17.833	-177.533	-177.533	SAE			s_WA48 [3324]	BASALT [3324] / NOT GIVEN [3260]	33000000 [3324]	33000000 [3324]							VOL					WR [3324]	52	0.45		16.66				7.77	8.89	9.12	0.12		0.41	3.84	0.04
[3324][3260][997]	CONVERGENT MARGIN	TONGA ARC / FIJI ISLANDS / VITI LEVU		-18.1166	-18.1166	-177.833	-177.833	SAE			s_WA2 [3324]	BASALT [3324] / NOT GIVEN [3260]	11000000 [997]	20000000 [997]							VOL					WR [3324]	52	0.86		17.89				7.81	6.69	9.29	0.13		0.8	3.31	0.13
[3324][3260][997]	CONVERGENT MARGIN	TONGA ARC / FIJI ISLANDS / VITI LEVU		-18.01	-18.01	-177.833	-177.833	SAE			s_WA4 [3324]	BASALT [3324] / NOT GIVEN [3260]	10000000 [3324]	10000000 [3324]							VOL					WR [3324]	50	1.28		17.4				8.71	10.17	8.07	0.22		0.29	2.32	0.18
[3324][3260]	CONVERGENT MARGIN	TONGA ARC / FIJI ISLANDS / VITI LEVU		-18.05	-18.05	-177.833	-177.833	SAE			s_WA12 [3324]	BASALT [3324] / NOT GIVEN [3260]									VOL					WR [3324]	52	1.29		17.21				10.7	8.74	5.07	0.21		0.5	2.98	0.26
[3324][3260]	CONVERGENT MARGIN	TONGA ARC / FIJI ISLANDS / VITI LEVU		-18.2166	-18.2166	-177.817	-177.817	SAE			s_WA15 [3324]	ANDESITE, PYROXENE [3324] / NOT GIVEN [3260]									VOL					WR [3324]	53	0.92		17.31				11.6	8.16	4.53	0.21		0.12	2.96	0.08
[3324][3260][997]	CONVERGENT MARGIN	TONGA ARC / FIJI ISLANDS / VITI LEVU		-18.166	-18.166	-177.85	-177.85	SAE			s_851 [3324] / s_69-851 [997]	ANDESITE, PYROXENE [3324] / NOT GIVEN [3260]	11000000 [997]	20000000 [997]							VOL					WR [3324]	55	0.73		18.37				9.38	7.88	3.43	0.17		0.39	3.78	0.06
[3324][997]	CONVERGENT MARGIN	TONGA ARC / FIJI ISLANDS / VITI LEVU	MAU QUARRY	-17.83	-17.83	-177.53	-177.53	SAE			s_66 [3324] / s_68-66 [997]	ANDESITE, HORNBLENDE [3324] / NOT GIVEN [997]	5700000 [3324]	5700000 [3324]							VOL					WR [3324]	60
[3324][997]	CONVERGENT MARGIN	TONGA ARC / FIJI ISLANDS / VITI LEVU	SAMBETO	-17.834	-17.834	-177.534	-177.534	SAE			s_W10 [3324]	SHOSHONITE [3324]	3900000 [3324]	3900000 [3324]							VOL					WR [3324]	52
[3928]	CONVERGENT MARGIN	TONGA ARC / LAU BASIN / NORTHEASTERN LAU SPREADING CENTER		-15.392	-15.3998	-174.675	-174.686	SAQ	-2013	-2089	s_SO48/3GC [3928]	ANDESITE, BASALTIC [3928]									VOL					GL [3928]
[3928]	CONVERGENT MARGIN	TONGA ARC / LAU BASIN / NORTHEASTERN LAU SPREADING CENTER		-15.392	-15.3998	-174.675	-174.686	SAQ	-2013	-2089	s_SO48/3GC [3928]	ANDESITE, BASALTIC [3928]									VOL					GL [3928]
[3928]	CONVERGENT MARGIN	TONGA ARC / LAU BASIN / NORTHEASTERN LAU SPREADING CENTER		-15.392	-15.3998	-174.675	-174.686	SAQ	-2013	-2089	s_SO48/3GC [3928]	ANDESITE, BASALTIC [3928]									VOL					GL [3928]
[3928]	CONVERGENT MARGIN	TONGA ARC / LAU BASIN / CENTRAL LAU SPREADING CENTER		-18.5745	-18.5883	-176.419	-176.423	SAQ	-2285	-2371	s_SO48/7GC [3928]	BASALT [3928]									VOL					GL [3928]
[3928]	CONVERGENT MARGIN	TONGA ARC / LAU BASIN / CENTRAL LAU SPREADING CENTER		-18.5745	-18.5883	-176.419	-176.423	SAQ	-2285	-2371	s_SO48/7GC [3928]	BASALT [3928]									VOL					GL [3928]
[3928]	CONVERGENT MARGIN	TONGA ARC / LAU BASIN / CENTRAL LAU SPREADING CENTER		-18.604	-18.6123	-176.415	-176.427	SAQ	-2366	-2421	s_SO48/10GC/1 [3928]	BASALT [3928]									VOL					GL [3928]
[3928]	CONVERGENT MARGIN	TONGA ARC / LAU BASIN / CENTRAL LAU SPREADING CENTER		-18.604	-18.6123	-176.415	-176.427	SAQ	-2366	-2421	s_SO48/10GC/1 [3928]	BASALT [3928]									VOL					GL [3928]
[3928]	CONVERGENT MARGIN	TONGA ARC / LAU BASIN / CENTRAL LAU SPREADING CENTER		-18.604	-18.6123	-176.415	-176.427	SAQ	-2366	-2421	s_SO48/10GC/1 [3928]	BASALT [3928]									VOL					GL [3928]
[3928]	CONVERGENT MARGIN	TONGA ARC / LAU BASIN / CENTRAL LAU SPREADING CENTER		-18.604	-18.6123	-176.415	-176.427	SAQ	-2366	-2421	s_SO48/10GC/1 [3928]	BASALT [3928]									VOL					GL [3928]
[3928]	CONVERGENT MARGIN	TONGA ARC / LAU BASIN / CENTRAL LAU SPREADING CENTER		-18.7733	-18.7875	-176.53	-176.531	SAQ	-2276	-2283	s_SO48/51GC [3928]	BASALT [3928]									VOL					GL [3928]
[3928]	CONVERGENT MARGIN	TONGA ARC / LAU BASIN / CENTRAL LAU SPREADING CENTER		-18.7733	-18.7875	-176.53	-176.531	SAQ	-2276	-2283	s_SO48/51GC [3928]	BASALT [3928]									VOL					GL [3928]
[3928]	CONVERGENT MARGIN	TONGA ARC / LAU BASIN / VALU FA RIDGE		-21.4607	-21.4728	-176.374	-176.379	SAQ	-1746	-1947	s_SO48/53GC/1 [3928]	ANDESITE, BASALTIC [3928]									VOL					GL [3928]
[3928]	CONVERGENT MARGIN	TONGA ARC / LAU BASIN / VALU FA RIDGE		-21.4607	-21.4728	-176.374	-176.379	SAQ	-1746	-1947	s_SO48/53GC/1 [3928]	ANDESITE, BASALTIC [3928]									VOL					GL [3928]
[3928]	CONVERGENT MARGIN	TONGA ARC / LAU BASIN / VALU FA RIDGE	SOUTHERN LAU BASIN, VALU FA RIDGE	-21.936	-21.9527	-176.536	-176.539	SAQ	-1780	-1880	s_SO48/79KD/1 [3928]	DACITE [3928]									VOL					GL [3928]
[3928]	CONVERGENT MARGIN	TONGA ARC / LAU BASIN / VALU FA RIDGE	SOUTHERN LAU BASIN, VALU FA RIDGE	-21.936	-21.9527	-176.536	-176.539	SAQ	-1780	-1880	s_SO48/79KD/1 [3928]	DACITE [3928]									VOL					GL [3928]
[3928]	CONVERGENT MARGIN	TONGA ARC / LAU BASIN / VALU FA RIDGE	SOUTHERN LAU BASIN, VALU FA RIDGE	-21.98	-22.0027	-176.553	-176.565	SAQ	-1825	-1857	s_SO48/58GA/1 [3928]	ANDESITE [3928]									VOL					GL [3928]
[15113][3324][997]	CONVERGENT MARGIN	TONGA ARC / TONGA ISLANDS / KORO / KORO		-17.33	-17.33	-179.416	-179.416	SAE			s_253 [15113] / s_W253 [997]	BASALT, ALKALINE [15113] / BASALT [3324]		100000 [997]							VOL					WR [15113]	45.4	2.15		14.79				10.1	10.16	10.55	0.19		1.45	3.54	0.55
[15113][3324][997]	CONVERGENT MARGIN	TONGA ARC / FIJI ISLANDS / TAVEUNI / TAVEUNI / SOMOSOMO BASALT UNIT	W TAVEUNI	-16.725	-16.725	-179.925	-179.925	SAE			s_829 [15113] / s_69-829 [997]	BASALT, ALKALINE [15113] / BASALT [3324]	100000 [3324]	100000 [3324]							VOL					WR [15113]	47.81	1.83		16.89				8.61	10.16	8.86	0.16		0.95	3.33	0.43
[3924]	CONVERGENT MARGIN	TONGA ARC / LAU BASIN / CENTRAL LAU SPREADING CENTER		-18.58	-18.58	-176.4	-176.4	SAQ			s_2KD2 [3924]	BASALT [3924]									VOL					WR [3924]	50.01	1.35		13.99				11.18	12.01	7.25	0.2		0.15	1.88	0.1
[3924]	CONVERGENT MARGIN	TONGA ARC / LAU BASIN / CENTRAL LAU SPREADING CENTER		-18.68	-18.68	-176.48	-176.48	SAQ			s_8KD1 [3924]	BASALT [3924]									VOL					WR [3924]	49.96	1.29		13.94				11.28	11.99	7.4	0.2		0.09	1.87	0.09
[3924]	CONVERGENT MARGIN	TONGA ARC / LAU BASIN / CENTRAL LAU SPREADING CENTER		-18.68	-18.68	-176.45	-176.45	SAQ			s_PKD1 [3924]	BASALT [3924]									VOL					WR [3924]	49.96	1.18		14.55				10.39	12.68	7.42	0.19		0.07	1.86	0.12
[3924]	CONVERGENT MARGIN	TONGA ARC / LAU BASIN / CENTRAL LAU SPREADING CENTER		-18.68	-18.68	-176.45	-176.45	SAQ			s_PKD2 [3924]	BASALT [3924]									VOL					WR [3924]	49.95	1.2		14.44				10.38	12.68	7.6	0.19		0.06	1.79	0.09
[3924]	CONVERGENT MARGIN	TONGA ARC / LAU BASIN / CENTRAL LAU SPREADING CENTER		-18.68	-18.68	-176.37	-176.37	SAQ			s_10KD2 [3924]	BASALT [3924]									VOL					WR [3924]	48.56	1.12		15.72				10.15	12.37	8.79	0.18		0.07	1.4	0.07
[3924]	CONVERGENT MARGIN	TONGA ARC / LAU BASIN / CENTRAL LAU SPREADING CENTER		-18.65	-18.65	-176.05	-176.05	SAQ			s_13KD1 [3924]	NOT GIVEN [3924]									VOL					WR [3924]	52.66	0.58		15				9.41	12.42	7.6	0.17		0.2	0.72	0.07
[3924]	CONVERGENT MARGIN	TONGA ARC / LAU BASIN / CENTRAL LAU SPREADING CENTER		-18.65	-18.65	-176.05	-176.05	SAQ			s_13KD2 [3924]	NOT GIVEN [3924]									VOL					WR [3924]	52.21	1.09		14.27				11.68	9.73	5.42	0.25		0.38	1.64	0.15
[3924]	CONVERGENT MARGIN	TONGA ARC / LAU BASIN / VALU FA RIDGE		-22.2	-22.2	-176.6	-176.6	SAQ			s_73KD1 [3924]	NOT GIVEN [3924]									VOL					WR [3924]	55.11	1.19		15.1				10.07	8.85	4.2	0.2		0.42	2.82	0.17
[3924]	CONVERGENT MARGIN	TONGA ARC / LAU BASIN / VALU FA RIDGE		-22.25	-22.25	-176.62	-176.62	SAQ			s_83KD1 [3924]	NOT GIVEN [3924]									VOL					WR [3924]	56.29	1.48		14.9				10.64	7.85	3.48	0.2		0.47	2.92	0.22
[3924]	CONVERGENT MARGIN	TONGA ARC / LAU BASIN / VALU FA RIDGE		-22.4	-22.4	-176.77	-176.77	SAQ			s_94KD [3924]	NOT GIVEN [3924]									VOL					WR [3924]	58.36	1.38		14.86				9.57	6.83	2.69	0.2		0.62	3.25	0.3
[3924]	CONVERGENT MARGIN	TONGA ARC / LAU BASIN / VALU FA RIDGE		-22.25	-22.25	-176.62	-176.62	SAQ			s_127KD [3924]	NOT GIVEN [3924]									VOL					WR [3924]	56.21	1.52		14.9				10.69	7.74	3.51	0.2		0.47	2.84	0.22
[3924]	CONVERGENT MARGIN	TONGA ARC / LAU BASIN / EASTERN LAU SPREADING CENTER		-19.3	-19.3	-175.43	-175.43	SAQ			s_DR1-1A [3924]	ANDESITE [3924]									VOL					WR [3924]	53.3	0.58		16.8				9.36	11.6	5.79	0.16		0.29	1.1	0.07
[3924]	CONVERGENT MARGIN	TONGA ARC / LAU BASIN / VALU FA RIDGE	VALU FA RIDGE, NORTHERN EXTENT	-21.87	-21.87	-176.38	-176.38	SAQ			s_DR2-1C [3924]	ANDESITE [3924]								APHYRIC [3924]	VOL					WR [3924]	53.5	1.47		14.78				12.01	9.15	4.58	0.2		0.4	2.38	0.17
[3924]	CONVERGENT MARGIN	TONGA ARC / LAU BASIN / VALU FA RIDGE	VALU FA RIDGE, EASTERN EXTENT	-21.38	-21.38	-176.27	-176.27	SAQ			s_DR3-1C [3924]	ANDESITE [3924]									VOL					WR [3924]	51.1	0.6		16.19				9	12.97	7.46	0.16		0.32	1.7	0.08
[3924]	CONVERGENT MARGIN	TONGA ARC / LAU BASIN / VALU FA RIDGE	VALU FA RIDGE, GRABEN OF THE NORTHERN EXTENT	-21.32	-21.32	-176.33	-176.33	SAQ			s_DR4-1C [3924]	ANDESITE [3924]								SUBAPHYRIC [3924]	VOL					WR [3924]	53.2	1.3		15.04				10.76	10.04	5.4	0.19		0.34	2.4	0.16
[3926]	CONVERGENT MARGIN	TONGA ARC / LAU BASIN / EASTERN LAU SPREADING CENTER		-22.3153	-22.3153	-176.65	-176.65	SAQ	-1965	-2063	s_L3-84-SP-D1C [3926]	NOT GIVEN [3926]									VOL					GL [3926]	55.1	1.29		14.9				10.5	7.91	3.79	0.18		0.42	3.14	0.2
[3926]	CONVERGENT MARGIN	TONGA ARC / LAU BASIN / EASTERN LAU SPREADING CENTER		-22.3153	-22.3153	-176.65	-176.65	SAQ	-1965	-2063	s_L3-84-SP-D1D [3926]	NOT GIVEN [3926]									VOL					GL [3926]	55.3	1.28		14.8				10.4	7.99	3.75	0.18		0.4	3.12	0.16
[3926]	CONVERGENT MARGIN	TONGA ARC / LAU BASIN / EASTERN LAU SPREADING CENTER		-22.3153	-22.3153	-176.65	-176.65	SAQ	-1965	-2063	s_L3-84-SP-D1-12 [3926]	NOT GIVEN [3926]									VOL					GL [3926]	56.8	1.67		13.8				12	7.04	2.89	0.2		0.47	2.66	0.19
[3926]	CONVERGENT MARGIN	TONGA ARC / LAU BASIN / EASTERN LAU SPREADING CENTER		-22.3153	-22.3153	-176.65	-176.65	SAQ	-1965	-2063	s_L3-84-SP-D1-83 [3926]	NOT GIVEN [3926]									VOL					GL [3926]	57.1	1.61		13.3				11.8	6.83	2.77	0.22		0.5	3.32	0.22
[3926]	CONVERGENT MARGIN	TONGA ARC / LAU BASIN / EASTERN LAU SPREADING CENTER		-22.3153	-22.3153	-176.65	-176.65	SAQ	-1965	-2063	s_L3-84-SP-D1-10 [3926]	NOT GIVEN [3926]									VOL					GL [3926]	56.9	1.57		13.6				11.7	6.88	2.77	0.2		0.48	3.25	0.23
[3926]	CONVERGENT MARGIN	TONGA ARC / LAU BASIN / EASTERN LAU SPREADING CENTER		-22.3153	-22.3153	-176.65	-176.65	SAQ	-1965	-2063	s_L3-84-SP-D1-11 [3926]	NOT GIVEN [3926]									VOL					GL [3926]	56.7	1.52		14.6				11.2	7.37	2.7	0.2		0.45	3.4	0.17
[3926]	CONVERGENT MARGIN	TONGA ARC / LAU BASIN / EASTERN LAU SPREADING CENTER		-22.3153	-22.3153	-176.65	-176.65	SAQ	-1965	-2063	s_L3-84-SP-D1-9 [3926]	NOT GIVEN [3926]									VOL					GL [3926]	57.1	1.53		14.3				11.2	7.14	2.65	0.2		0.46	3.31	0.2
[3926]	CONVERGENT MARGIN	TONGA ARC / LAU BASIN / EASTERN LAU SPREADING CENTER		-22.3153	-22.3153	-176.65	-176.65	SAQ	-1965	-2063	s_L3-84-SP-D1A [3926]	NOT GIVEN [3926]									VOL					GL [3926]	57.5	1.56		14.5				9.89	6.79	2.6	0.18		0.44	3.46	0.27
[3926]	CONVERGENT MARGIN	TONGA ARC / LAU BASIN / EASTERN LAU SPREADING CENTER		-22.3153	-22.3153	-176.65	-176.65	SAQ	-1965	-2063	s_L3-84-SP-D1B [3926]	NOT GIVEN [3926]									VOL					GL [3926]	57.4	1.59		14.8				10	6.79	2.53	0.19		0.46	3.53	0.2
[3926]	CONVERGENT MARGIN	TONGA ARC / LAU BASIN / EASTERN LAU SPREADING CENTER		-22.3153	-22.3153	-176.65	-176.65	SAQ	-1965	-2063	s_L3-84-SP-D1-8 [3926]	NOT GIVEN [3926]									VOL					GL [3926]	57.3	1.49		15.1				10.9	7.11	2.25	0.19		0.5	3.62	0.17
[3926]	CONVERGENT MARGIN	TONGA ARC / LAU BASIN / EASTERN LAU SPREADING CENTER		-22.3315	-22.3315	-176.656	-176.656	SAQ	-1875	-1930	s_L3-84-SP-D2-15 [3926]	NOT GIVEN [3926]									VOL					GL [3926]	54.4	1.38		14.4				11.8	8.17	3.83	0.2		0.38	3.02	0.15
[3926]	CONVERGENT MARGIN	TONGA ARC / LAU BASIN / EASTERN LAU SPREADING CENTER		-22.3315	-22.3315	-176.656	-176.656	SAQ	-1875	-1930	s_L3-84-SP-D2-7 [3926]	NOT GIVEN [3926]									VOL					GL [3926]	54.6	1.75		13.8				13	7.52	3.49	0.21		0.42	2.27	0.21
[3926]	CONVERGENT MARGIN	TONGA ARC / LAU BASIN / EASTERN LAU SPREADING CENTER		-22.3315	-22.3315	-176.656	-176.656	SAQ	-1875	-1930	s_L3-84-SP-D2-20 [3926]	NOT GIVEN [3926]									VOL					GL [3926]	54.6	1.76		13.5				12.9	7.64	3.37	0.23		0.41	3.05	0.23
[3926]	CONVERGENT MARGIN	TONGA ARC / LAU BASIN / EASTERN LAU SPREADING CENTER		-22.3315	-22.3315	-176.656	-176.656	SAQ	-1875	-1930	s_L3-84-SP-D2-2 [3926]	NOT GIVEN [3926]									VOL					GL [3926]	54.5	1.76		13.7				12.6	7.73	3.35	0.2		0.4	3.11	0.22
[3926]	CONVERGENT MARGIN	TONGA ARC / LAU BASIN / EASTERN LAU SPREADING CENTER		-22.3315	-22.3315	-176.656	-176.656	SAQ	-1875	-1930	s_L3-84-SP-D2B [3926]	NOT GIVEN [3926]									VOL					GL [3926]	54.7	1.79		13.7				12.9	7.65	3.3	0.2		0.39	3.08	0.19
[3926]	CONVERGENT MARGIN	TONGA ARC / LAU BASIN / EASTERN LAU SPREADING CENTER		-22.3315	-22.3315	-176.656	-176.656	SAQ	-1875	-1930	s_L3-84-SP-D2A [3926]	NOT GIVEN [3926]									VOL					GL [3926]	54.5	1.82		13.9				13	7.58	3.19	0.2		0.42	3	0.2
[3926]	CONVERGENT MARGIN	TONGA ARC / LAU BASIN / EASTERN LAU SPREADING CENTER		-22.3315	-22.3315	-176.656	-176.656	SAQ	-1875	-1930	s_L3-84-SP-D2-1 [3926]	NOT GIVEN [3926]									VOL					GL [3926]	54.8	1.62		15.1				11.8	7.94	3	0.19		0.37	3.22	0.15
[3926]	CONVERGENT MARGIN	TONGA ARC / LAU BASIN / EASTERN LAU SPREADING CENTER		-22.3315	-22.3315	-176.656	-176.656	SAQ	-1875	-1930	s_L3-84-SP-D2-6 [3926]	NOT GIVEN [3926]									VOL					GL [3926]	54.8	1.58		16.1				11.4	8.18	2.96	0.19		0.37	3.3	0.15
[3926]	CONVERGENT MARGIN	TONGA ARC / LAU BASIN / EASTERN LAU SPREADING CENTER		-22.3315	-22.3315	-176.656	-176.656	SAQ	-1875	-1930	s_L3-84-SP-D2-27 [3926]	NOT GIVEN [3926]									VOL					GL [3926]	55.1	1.86		13				12.8	7.63	2.92	0.19		0.43	2.43	0.18
[3926]	CONVERGENT MARGIN	TONGA ARC / LAU BASIN / EASTERN LAU SPREADING CENTER		-22.3315	-22.3315	-176.656	-176.656	SAQ	-1875	-1930	s_L3-84-SP-D2C [3926]	NOT GIVEN [3926]									VOL					GL [3926]	56.8	1.5		15.5				10.6	7.4	2.79	0.19		0.4	3.45	0.16
[3926]	CONVERGENT MARGIN	TONGA ARC / LAU BASIN / CENTRAL LAU SPREADING CENTER		-18.5725	-18.5725	-176.39	-176.39	SAQ	-2290	-2360	s_SO35-2-2KDB [3926]	NOT GIVEN [3926]									VOL					GL [3926]	50.3	1.41		14.4				11.1	11.6	7.2	0.19		0.09	2.66	0.09
[3926]	CONVERGENT MARGIN	TONGA ARC / LAU BASIN / CENTRAL LAU SPREADING CENTER		-18.664	-18.664	-176.446	-176.446	SAQ	-2370	-2390	s_SO35-2-9KDA [3926]	NOT GIVEN [3926]									VOL					GL [3926]	50.1	1.23		14.3				10.8	12.1	7.4	0.19		0.05	2.67	0.05
[3926]	CONVERGENT MARGIN	TONGA ARC / LAU BASIN / CENTRAL LAU SPREADING CENTER		-18.6738	-18.6738	-176.372	-176.372	SAQ	-2420	-2680	s_SO35-2-10KDA [3926]	NOT GIVEN [3926]									VOL					GL [3926]	48.9	1.26		15.2				10.7	12	8.15	0.2		0.03	2.6	0.05
[3926]	CONVERGENT MARGIN	TONGA ARC / LAU BASIN / CENTRAL LAU SPREADING CENTER		-18.674	-18.674	-176.474	-176.474	SAQ	-2260	-2270	s_SO35-2-8KDA [3926]	NOT GIVEN [3926]									VOL					GL [3926]	50.5	1.24		14.3				11.2	11.7	7.52	0.18		0.06	2.65	0.06
[3926]	CONVERGENT MARGIN	TONGA ARC / LAU BASIN / CENTRAL LAU SPREADING CENTER		-18.7113	-18.7113	-175.731	-175.731	SAQ	-2700	-2820	s_SO35-2-25KD [3926]	NOT GIVEN [3926]									VOL					GL [3926]	48.2	1.12		15.7				9.64	11.8	9.14	0.18		0.06	2.67	0.04
[3926]	CONVERGENT MARGIN	TONGA ARC / LAU BASIN / CENTRAL LAU SPREADING CENTER		-18.7627	-18.7627	-176.401	-176.401	SAQ	-2720	-2810	s_SO35-2-52KD [3926]	NOT GIVEN [3926]									VOL					GL [3926]	51.1	1.66		13.6				12.4	10.5	6.28	0.22		0.16	3.16	0.17
[3926]	CONVERGENT MARGIN	TONGA ARC / LAU BASIN / CENTRAL LAU SPREADING CENTER		-18.7627	-18.7627	-176.401	-176.401	SAQ	-2720	-2810	s_SO35-2-49KDB [3926]	NOT GIVEN [3926]									VOL					GL [3926]	50.4	1.88		13.4				13.8	10.3	6.03	0.24		0.08	3.09	0.07
[3926]	CONVERGENT MARGIN	TONGA ARC / LAU BASIN / CENTRAL LAU SPREADING CENTER		-18.8042	-18.8042	-176.547	-176.547	SAQ	-2280	-2300	s_SO35-2-62KD [3926]	NOT GIVEN [3926]									VOL					GL [3926]	50.3	1.42		13.9				12.4	11	6.97	0.21		0.06	2.8	0.04
[3926]	CONVERGENT MARGIN	TONGA ARC / LAU BASIN / CENTRAL LAU SPREADING CENTER		-18.8605	-18.8605	-176.556	-176.556	SAQ	-2280	-2300	s_SO35-2-61KD [3926]	NOT GIVEN [3926]									VOL					GL [3926]	49.9	1.61		13.8				12.6	10.8	6.8	0.23		0.08	2.82	0.08
[3926]	CONVERGENT MARGIN	TONGA ARC / LAU BASIN / EASTERN LAU SPREADING CENTER		-22.1402	-22.1402	-176.611	-176.611	SAQ	-1700	-1745	s_SO35-2-84KD [3926]	NOT GIVEN [3926]									VOL					GL [3926]	52.3	1.16		13.5				11.2	10.2	5.66	0.2		0.26	2.2	0.11
[3926]	CONVERGENT MARGIN	TONGA ARC / LAU BASIN / EASTERN LAU SPREADING CENTER		-22.1878	-22.1878	-176.59	-176.59	SAQ	-2000	-2240	s_SO35-2-68KD [3926]	NOT GIVEN [3926]									VOL					GL [3926]	52.2	0.97		14.6				9.35	10.9	6.07	0.17		0.24	2.41	0.08
[3926]	CONVERGENT MARGIN	TONGA ARC / LAU BASIN / EASTERN LAU SPREADING CENTER		-22.2085	-22.2085	-176.601	-176.601	SAQ	-1700	-1750	s_SO35-2-73KD [3926]	NOT GIVEN [3926]									VOL					GL [3926]	57.7	1.56		14.5				9.76	6.69	2.33	0.2		0.51	3.34	0.28
[3926]	CONVERGENT MARGIN	TONGA ARC / LAU BASIN / EASTERN LAU SPREADING CENTER		-22.2235	-22.2235	-176.608	-176.608	SAQ	-1700	-1800	s_SO35-2-77KD [3926]	NOT GIVEN [3926]									VOL					GL [3926]	58	1.66		14.3				10.1	6.57	2.6	0.19		0.5	3.32	0.28
[3926]	CONVERGENT MARGIN	TONGA ARC / LAU BASIN / EASTERN LAU SPREADING CENTER		-22.2393	-22.2393	-176.611	-176.611	SAQ	-1650	-1680	s_SO35-2-81KD [3926]	NOT GIVEN [3926]									VOL					GL [3926]	60	1.5		13.6				9.48	6.32	2.22	0.19		0.56	3.24	0.28
[3926]	CONVERGENT MARGIN	TONGA ARC / LAU BASIN / EASTERN LAU SPREADING CENTER		-22.2405	-22.2405	-176.614	-176.614	SAQ	-1625	-1700	s_SO35-2-79KD [3926]	NOT GIVEN [3926]									VOL					GL [3926]	58.9	1.4		14.1				9.41	6.2	2.34	0.19		0.55	3.55	0.28
[3926]	CONVERGENT MARGIN	TONGA ARC / LAU BASIN / EASTERN LAU SPREADING CENTER		-22.2407	-22.2407	-176.615	-176.615	SAQ	-1680	-1820	s_SO35-2-127KD [3926]	NOT GIVEN [3926]									VOL					GL [3926]	56	1.56		13.8				10.7	7.15	3.15	0.2		0.45	3.31	0.22
[3926]	CONVERGENT MARGIN	TONGA ARC / LAU BASIN / EASTERN LAU SPREADING CENTER		-22.2457	-22.2457	-176.615	-176.615	SAQ	-1715	-1750	s_SO35-2-83KD [3926]	NOT GIVEN [3926]									VOL					GL [3926]	56.3	1.39		15.3				10.3	7.63	3.02	0.2		0.41	3.57	0.16
[3926]	CONVERGENT MARGIN	TONGA ARC / LAU BASIN / EASTERN LAU SPREADING CENTER		-22.256	-22.256	-176.622	-176.622	SAQ	-1620	-1820	s_SO35-2-72KD [3926]	NOT GIVEN [3926]									VOL					GL [3926]	59.6	1.55		13.7				9.72	6.19	2.25	0.2		0.57	3.27	0.28
[3926]	CONVERGENT MARGIN	TONGA ARC / LAU BASIN / EASTERN LAU SPREADING CENTER		-22.2843	-22.2843	-176.622	-176.622	SAQ	-1620	-1820	s_SO35-2-71KD [3926]	NOT GIVEN [3926]									VOL					GL [3926]	58.3	1.46		14.9				9.52	6.34	2.29	0.2		0.51	3.55	0.28
[3926]	CONVERGENT MARGIN	TONGA ARC / LAU BASIN / EASTERN LAU SPREADING CENTER		-22.325	-22.325	-176.656	-176.656	SAQ	-1870	-1890	s_SO35-2-90KDB [3926]	NOT GIVEN [3926]									VOL					GL [3926]	55.2	1.62		14.3				11.2	7.32	3.4	0.2		0.41	3.34	0.21
[3926]	CONVERGENT MARGIN	TONGA ARC / LAU BASIN / EASTERN LAU SPREADING CENTER		-22.3418	-22.3418	-176.656	-176.656	SAQ	-1855	-1880	s_SO35-2-91KDB [3926]	NOT GIVEN [3926]									VOL					GL [3926]	54.3	1.58		14.5				12.3	7.6	3.54	0.2		0.41	3.08	0.16
[3926]	CONVERGENT MARGIN	TONGA ARC / LAU BASIN / EASTERN LAU SPREADING CENTER		-22.3892	-22.3892	-176.68	-176.68	SAQ	-1920	-1990	s_SO35-2-94KDB [3926]	NOT GIVEN [3926]									VOL					GL [3926]	56.5	1.62		14.6				10	7.53	2.81	0.18		0.42	3.28	0.21
[3926]	CONVERGENT MARGIN	TONGA ARC / LAU BASIN / EASTERN LAU SPREADING CENTER		-22.5347	-22.5347	-176.711	-176.711	SAQ	-1900	-1920	s_SO35-2-97KDK [3926]	NOT GIVEN [3926]									VOL					GL [3926]	54.3	1.49		14.5				11.7	7.82	3.7	0.19		0.36	3.21	0.16
[4029]	CONVERGENT MARGIN	TONGA ARC / LAU BASIN / CENTRAL LAU SPREADING CENTER - SITE 834	HOLE 834	-18.5675	-18.6575	-177.862	-177.862	SAQ	-2702.9	-2702.9	s_135-834-2,10-13CM [4029]	BASALT [4029]									VOL					WR [4029]
[4029]	CONVERGENT MARGIN	TONGA ARC / LAU BASIN / CENTRAL LAU SPREADING CENTER - SITE 834	HOLE 834	-18.5675	-18.6575	-177.862	-177.862	SAQ	-2702.9	-2702.9	s_135-834-5,83-86CM [4029]	BASALT [4029]									VOL					WR [4029]
[4029]	CONVERGENT MARGIN	TONGA ARC / LAU BASIN / CENTRAL LAU SPREADING CENTER - SITE 834	HOLE 834	-18.5675	-18.6575	-177.862	-177.862	SAQ	-2702.9	-2702.9	s_135-834-6,28-32CM [4029]	BASALT [4029]									VOL					WR [4029]
[4029]	CONVERGENT MARGIN	TONGA ARC / LAU BASIN / CENTRAL LAU SPREADING CENTER - SITE 834	HOLE 834	-18.5675	-18.6575	-177.862	-177.862	SAQ	-2702.9	-2702.9	s_135-834-6,35-37CM [4029]	BASALT [4029]									VOL					WR [4029]
[4029]	CONVERGENT MARGIN	TONGA ARC / LAU BASIN / CENTRAL LAU SPREADING CENTER - SITE 834	HOLE 834	-18.5675	-18.6575	-177.862	-177.862	SAQ	-2702.9	-2702.9	s_135-834-6,96-104CM [4029]	BASALT [4029]									VOL					WR [4029]
[4029]	CONVERGENT MARGIN	TONGA ARC / LAU BASIN / CENTRAL LAU SPREADING CENTER - SITE 834	HOLE 834	-18.5675	-18.6575	-177.862	-177.862	SAQ	-2702.9	-2702.9	s_135-834-6,7-13CM [4029]	BASALT [4029]									VOL					WR [4029]
[4029]	CONVERGENT MARGIN	TONGA ARC / LAU BASIN / CENTRAL LAU SPREADING CENTER - SITE 834	HOLE 834	-18.5675	-18.6575	-177.862	-177.862	SAQ	-2702.9	-2702.9	s_135-834-7,107-109CM [4029]	BASALT [4029]									VOL					WR [4029]
[4029]	CONVERGENT MARGIN	TONGA ARC / LAU BASIN / CENTRAL LAU SPREADING CENTER - SITE 834	HOLE 834	-18.5675	-18.6575	-177.862	-177.862	SAQ	-2702.9	-2702.9	s_135-834-7,98-104CM [4029]	BASALT [4029]									VOL					WR [4029]
[4029]	CONVERGENT MARGIN	TONGA ARC / LAU BASIN / CENTRAL LAU SPREADING CENTER - SITE 834	HOLE 834	-18.5675	-18.6575	-177.862	-177.862	SAQ	-2702.9	-2702.9	s_135-834-7,105-110CM [4029]	BASALT [4029]									VOL					WR [4029]
[4029]	CONVERGENT MARGIN	TONGA ARC / LAU BASIN / CENTRAL LAU SPREADING CENTER - SITE 834	HOLE 834	-18.5675	-18.6575	-177.862	-177.862	SAQ	-2702.9	-2702.9	s_135-834-8,77-83CM [4029]	BASALT [4029]									VOL					WR [4029]
[4029]	CONVERGENT MARGIN	TONGA ARC / LAU BASIN / CENTRAL LAU SPREADING CENTER - SITE 834	HOLE 834	-18.5675	-18.6575	-177.862	-177.862	SAQ	-2702.9	-2702.9	s_135-834-10A,42-44CM [4029]	BASALT [4029]									VOL					WR [4029]
[4029]	CONVERGENT MARGIN	TONGA ARC / LAU BASIN / CENTRAL LAU SPREADING CENTER - SITE 834	HOLE 834	-18.5675	-18.6575	-177.862	-177.862	SAQ	-2702.9	-2702.9	s_135-834-10A,45-47CM [4029]	BASALT [4029]									VOL					WR [4029]
[4029]	CONVERGENT MARGIN	TONGA ARC / LAU BASIN / CENTRAL LAU SPREADING CENTER - SITE 834	HOLE 834	-18.5675	-18.6575	-177.862	-177.862	SAQ	-2702.9	-2702.9	s_135-834-11,37-40CM [4029]	BASALT [4029]									VOL					WR [4029]
[4029]	CONVERGENT MARGIN	TONGA ARC / LAU BASIN / CENTRAL LAU SPREADING CENTER - SITE 834	HOLE 834	-18.5675	-18.6575	-177.862	-177.862	SAQ	-2702.9	-2702.9	s_135-834-12,142-144CM [4029]	BASALT [4029]									VOL					WR [4029]
[4029]	CONVERGENT MARGIN	TONGA ARC / LAU BASIN / CENTRAL LAU SPREADING CENTER - SITE 834	HOLE 834	-18.5675	-18.6575	-177.862	-177.862	SAQ	-2702.9	-2702.9	s_135-834-12,9-15CM [4029]	BASALT [4029]									VOL					WR [4029]
[4029]	CONVERGENT MARGIN	TONGA ARC / LAU BASIN / CENTRAL LAU SPREADING CENTER - SITE 834	HOLE 834	-18.5675	-18.6575	-177.862	-177.862	SAQ	-2702.9	-2702.9	s_135-834-13,111-118 [4029]	BASALT [4029]									VOL					WR [4029]
[4029]	CONVERGENT MARGIN	TONGA ARC / LAU BASIN / EASTERN LAU SPREADING CENTER	HOLE 839	-20.5	-20.5	-176.8	-176.8	SAQ			s_115-839-1,84-87CM [4029]	BASALT [4029]									VOL					WR [4029]
[4029]	CONVERGENT MARGIN	TONGA ARC / LAU BASIN / EASTERN LAU SPREADING CENTER	HOLE 839	-20.5	-20.5	-176.8	-176.8	SAQ			s_115-839-1,100-104CM [4029]	BASALT [4029]									VOL					WR [4029]
[4029]	CONVERGENT MARGIN	TONGA ARC / LAU BASIN / EASTERN LAU SPREADING CENTER	HOLE 839	-20.5	-20.5	-176.8	-176.8	SAQ			s_115-839-2,0-6CM [4029]	BASALT [4029]									VOL					WR [4029]
[4029]	CONVERGENT MARGIN	TONGA ARC / LAU BASIN / EASTERN LAU SPREADING CENTER	HOLE 839	-20.5	-20.5	-176.8	-176.8	SAQ			s_115-839-2,0-5CM [4029]	BASALT [4029]									VOL					WR [4029]
[4029]	CONVERGENT MARGIN	TONGA ARC / LAU BASIN / EASTERN LAU SPREADING CENTER	HOLE 839	-20.5	-20.5	-176.8	-176.8	SAQ			s_115-839-3,15-19CM [4029]	BASALT [4029]									VOL					WR [4029]
[4029]	CONVERGENT MARGIN	TONGA ARC / LAU BASIN / EASTERN LAU SPREADING CENTER	HOLE 839	-20.5	-20.5	-176.8	-176.8	SAQ			s_115-839-3,38-41CM [4029]	BASALT [4029]									VOL					WR [4029]
[4029]	CONVERGENT MARGIN	TONGA ARC / LAU BASIN / EASTERN LAU SPREADING CENTER	HOLE 839	-20.5	-20.5	-176.8	-176.8	SAQ			s_115-839-3,53-56CM [4029]	BASALT [4029]									VOL					WR [4029]
[4029]	CONVERGENT MARGIN	TONGA ARC / LAU BASIN / EASTERN LAU SPREADING CENTER	HOLE 839	-20.5	-20.5	-176.8	-176.8	SAQ			s_115-839-4,48-53CM [4029]	BASALT [4029]									VOL					WR [4029]
[4029]	CONVERGENT MARGIN	TONGA ARC / LAU BASIN / EASTERN LAU SPREADING CENTER	HOLE 839	-20.5	-20.5	-176.8	-176.8	SAQ			s_115-839-5,7-11CM [4029]	BASALT [4029]									VOL					WR [4029]
[4029]	CONVERGENT MARGIN	TONGA ARC / LAU BASIN / EASTERN LAU SPREADING CENTER	HOLE 839	-20.5	-20.5	-176.8	-176.8	SAQ			s_115-839-6,29-33CM [4029]	BASALT [4029]									VOL					WR [4029]
[4029]	CONVERGENT MARGIN	TONGA ARC / LAU BASIN / EASTERN LAU SPREADING CENTER	HOLE 839	-20.5	-20.5	-176.8	-176.8	SAQ			s_115-839-9,39-43CM [4029]	BASALT [4029]									VOL					WR [4029]
[4029]	CONVERGENT MARGIN	TONGA ARC / LAU BASIN / EASTERN LAU SPREADING CENTER	HOLE 839	-20.5	-20.5	-176.8	-176.8	SAQ			s_115-839-11,121-126 [4029]	BASALT [4029]									VOL					WR [4029]
[4029]	CONVERGENT MARGIN	TONGA ARC / LAU BASIN / EASTERN LAU SPREADING CENTER	HOLE 836	-20.14	-20.15	-176.5	-176.5	SAQ	-2466.3	-2466.3	s_115-836-1,23-24CM [4029]	BASALT [4029]									VOL					WR [4029]
[4029]	CONVERGENT MARGIN	TONGA ARC / LAU BASIN / EASTERN LAU SPREADING CENTER	HOLE 836	-20.14	-20.15	-176.5	-176.5	SAQ	-2466.3	-2466.3	s_115-836-1,30-95CM [4029]	BASALT [4029]									VOL					WR [4029]
[4029]	CONVERGENT MARGIN	TONGA ARC / LAU BASIN / EASTERN LAU SPREADING CENTER	HOLE 836	-20.14	-20.15	-176.5	-176.5	SAQ	-2466.3	-2466.3	s_115-836-2,53-110CM [4029]	BASALT [4029]									VOL					WR [4029]
[4029]	CONVERGENT MARGIN	TONGA ARC / LAU BASIN / EASTERN LAU SPREADING CENTER	HOLE 836	-20.14	-20.15	-176.5	-176.5	SAQ	-2466.3	-2466.3	s_115-836-3,0-7CM [4029]	BASALT [4029]									VOL					WR [4029]
[4029]	CONVERGENT MARGIN	TONGA ARC / LAU BASIN / EASTERN LAU SPREADING CENTER	HOLE 836	-20.14	-20.15	-176.5	-176.5	SAQ	-2466.3	-2466.3	s_115-836-4,54-58CM [4029]	BASALT [4029]									VOL					WR [4029]
[4029]	CONVERGENT MARGIN	TONGA ARC / LAU BASIN / EASTERN LAU SPREADING CENTER	HOLE 836	-20.14	-20.15	-176.5	-176.5	SAQ	-2466.3	-2466.3	s_115-836-4A,47-52CM [4029]	BASALT [4029]									VOL					WR [4029]
[4029]	CONVERGENT MARGIN	TONGA ARC / LAU BASIN / EASTERN LAU SPREADING CENTER	HOLE 836	-20.14	-20.15	-176.5	-176.5	SAQ	-2466.3	-2466.3	s_115-836-4B,20-25CM [4029]	BASALT [4029]									VOL					WR [4029]
[4029]	CONVERGENT MARGIN	TONGA ARC / LAU BASIN / EASTERN LAU SPREADING CENTER	HOLE 836	-20.14	-20.15	-176.5	-176.5	SAQ	-2466.3	-2466.3	s_115-836-5,62-67CM [4029]	BASALT [4029]									VOL					WR [4029]
[4029]	CONVERGENT MARGIN	TONGA ARC / LAU BASIN / EASTERN LAU SPREADING CENTER	HOLE 836	-20.14	-20.15	-176.5	-176.5	SAQ	-2466.3	-2466.3	s_115-836-9M,97-102CM [4029]	BASALT [4029]									VOL					WR [4029]
[4029]	CONVERGENT MARGIN	TONGA ARC / LAU BASIN / EASTERN LAU SPREADING CENTER	HOLE 837	-20.05	-20.05	-176.8	-176.8	SAQ	-2764	-2764	s_135-837-1,59-63CM [4029]	BASALT [4029]									VOL					WR [4029]
[4029]	CONVERGENT MARGIN	TONGA ARC / LAU BASIN / EASTERN LAU SPREADING CENTER	HOLE 837	-20.05	-20.05	-176.8	-176.8	SAQ	-2764	-2764	s_8135-37-1,86-92CM [4029]	BASALT [4029]									VOL					WR [4029]
[3698][10898]	CONVERGENT MARGIN	TONGA ARC / FIJI ISLANDS / VANUA (M)BALAVU		-17.15	-17.51	-178.89	-178.96	SAE			s_29339 [3698]	BASALT [3698] / NOT GIVEN [10898]	8600000 [3698]	9300000 [3698]							VOL					WR [3698]	52.36	1.07		19.33		4.37	5.97		10.14	3.46	0.18		0.54	2.38	0.21
[3698][10898]	CONVERGENT MARGIN	TONGA ARC / FIJI ISLANDS / VANUA (M)BALAVU		-17.15	-17.51	-178.89	-178.96	SAE			s_29348 [3698]	BASALT [3698] / NOT GIVEN [10898]	2900000 [3698]	4000000 [3698]							VOL					WR [3698]	48.45	0.96		20.19		3.54	8.23		11.59	4.33	0.18		0.77	1.54	0.22
[3698][10898]	CONVERGENT MARGIN	TONGA ARC / FIJI ISLANDS / VANUA (M)BALAVU		-17.15	-17.51	-178.89	-178.96	SAE			s_29350 [3698]	DACITE [3698] / NOT GIVEN [10898]	2900000 [3698]	4000000 [3698]							VOL					WR [3698]	60.31	0.55		18.5		4.69	2.21		7.44	2.45	0.2		0.96	2.46	0.24
[3698][10898]	CONVERGENT MARGIN	TONGA ARC / FIJI ISLANDS / VANUA (M)BALAVU		-17.15	-17.51	-178.89	-178.96	SAE			s_29371 [3698]	ANDESITE [3698] / NOT GIVEN [10898]	8600000 [3698]	9300000 [3698]							VOL					WR [3698]	57.28	0.85		17.2		2.48	5.26		8.43	3.98	0.15		1.16	3.06	0.15
[3698][10898]	CONVERGENT MARGIN	TONGA ARC / FIJI ISLANDS / VANUA (M)BALAVU		-17.15	-17.51	-178.89	-178.96	SAE			s_29385 [3698]	ANDESITE [3698] / NOT GIVEN [10898]	8600000 [3698]	9300000 [3698]							VOL					WR [3698]	65.47	0.84		15.66		1.72	4.1		4.38	1.31	0.16		2.18	3.91	0.28
[6355]	CONVERGENT MARGIN	TONGA ARC / LAU BASIN / VALU FA RIDGE	CENTRAL VALU FA RIDGE	-22.2	-22.2	-176.6	-176.6	SAQ	-1650	-1690	s_72-KD [6355]	NOT GIVEN [6355]									PER					WR [6355]	53.8	0.14		13.64				5.37	0.22	0	0		0.29	2.53	0.14
[6355]	CONVERGENT MARGIN	TONGA ARC / LAU BASIN / VALU FA RIDGE	CENTRAL VALU FA RIDGE	-22.2	-22.2	-176.6	-176.6	SAQ	-1700	-1800	s_77-KD [6355]	NOT GIVEN [6355]									PER					WR [6355]	67.31	0.76		13.49				6.11	4.78	0.96	0.21		0.36	3.8	0.17
[6355]	CONVERGENT MARGIN	TONGA ARC / LAU BASIN / VALU FA RIDGE	CENTRAL VALU FA RIDGE	-22.2	-22.2	-176.6	-176.6	SAQ	-1700	-1800	s_77-KD [6355]	NOT GIVEN [6355]									PER					WR [6355]	67.3	0.72		13.32				6.17	4.75	1.07	0.2		0.32	3.86	0.17
[3698][10898]	CONVERGENT MARGIN	TONGA ARC / FIJI ISLANDS / LAKEBA	LAKEMBA	-18.21	-18.26	-178.75	-178.81	SAE			s_29784 [3698]	ANDESITE [3698] / NOT GIVEN [10898]	8500000 [3698]	8500000 [3698]							VOL					WR [3698]	57.34	0.94		18.05		3.63	3.83		7.93	3.59	0.16		0.91	3.36	0.25
[3698][10898]	CONVERGENT MARGIN	TONGA ARC / FIJI ISLANDS / LAKEBA	LAKEMBA	-18.21	-18.26	-178.75	-178.81	SAE			s_29787 [3698]	DACITE [3698] / NOT GIVEN [10898]	8500000 [3698]	8500000 [3698]							VOL					WR [3698]	63.74	1.01		15.77		5.34	2.15		3.99	1.15	0.15		1.67	4.67	0.35
[3698][10898]	CONVERGENT MARGIN	TONGA ARC / FIJI ISLANDS / LAKEBA	LAKEMBA	-18.21	-18.26	-178.75	-178.81	SAE			s_29790 [3698]	BASALT [3698] / NOT GIVEN [10898]	8500000 [3698]	8500000 [3698]							VOL					WR [3698]	50.44	1.19		19.01		5.03	5.66		10.92	4.36	0.17		0.7	2.34	0.18
[3698][10898]	CONVERGENT MARGIN	TONGA ARC / FIJI ISLANDS / LAKEBA	LAKEMBA	-18.21	-18.26	-178.75	-178.81	SAE			s_29792 [3698]	RHYOLITE [3698] / NOT GIVEN [10898]	8500000 [3698]	8500000 [3698]							VOL					WR [3698]	70.51	0.52		15.62		3.08	0.28		1.93	0.37	0.04		1.78	5.85	0.01
[3698][10898]	CONVERGENT MARGIN	TONGA ARC / FIJI ISLANDS / LAKEBA	LAKEMBA	-18.21	-18.26	-178.75	-178.81	SAE			s_29796 [3698]	DACITE [3698] / NOT GIVEN [10898]	8500000 [3698]	8500000 [3698]							VOL					WR [3698]	66.09
[6355]	CONVERGENT MARGIN	TONGA ARC / LAU BASIN / VALU FA RIDGE	CENTRAL VALU FA RIDGE	-22.2	-22.2	-176.6	-176.6	SAQ	-1715	-1750	s_83-KD [6355]	NOT GIVEN [6355]									PER					WR [6355]	65.86	0.71		14.09				6.33	5.07	1.94	0.12		0.1	4.04	0.17
[3698][10898]	CONVERGENT MARGIN	TONGA ARC / FIJI ISLANDS / ONO-I-LAU		-20.8	-20.8	-178.75	-178.75	SAE			s_29764 [3698]	DACITE [3698] / NOT GIVEN [10898]	5400000 [3698]	6100000 [3698]							VOL					WR [3698]	67.47	0.48		15.95		4.66	0.19		2.21	0.54	0.04		4.09	4.34	0.03
[3698][10898]	CONVERGENT MARGIN	TONGA ARC / FIJI ISLANDS / ONO-I-LAU		-20.8	-20.8	-178.75	-178.75	SAE			s_29765 [3698]	BASALT [3698] / NOT GIVEN [10898]	5400000 [3698]	6100000 [3698]							VOL					WR [3698]	51.02	0.96		20.68		4	3.82		11.48	4.18	0.13		1.02	2.44	0.26
[3698][10898]	CONVERGENT MARGIN	TONGA ARC / FIJI ISLANDS / ONO-I-LAU		-20.8	-20.8	-178.75	-178.75	SAE			s_29769 [3698]	DACITE [3698] / NOT GIVEN [10898]	5400000 [3698]	6100000 [3698]							VOL					WR [3698]	62.21
[3698][10898]	CONVERGENT MARGIN	TONGA ARC / FIJI ISLANDS / ONO-I-LAU		-20.8	-20.8	-178.75	-178.75	SAE			s_29770 [3698]	DACITE [3698] / NOT GIVEN [10898]	5400000 [3698]	6100000 [3698]							VOL					WR [3698]	59.43	1.35		17.73		2.14	4.03		6.84	1.49	0.09		2.61	3.7	0.58
[3698][10898]	CONVERGENT MARGIN	TONGA ARC / TONGA ISLANDS / OLORUA		-18.56	-18.56	-178.5	-178.5	SAE			s_29487 [3698]	BASALT [3698] / NOT GIVEN [10898]	4400000 [3698]	4400000 [3698]							VOL					WR [3698]	52.55	0.89		19.69		2.89	4.99		9.95	5.1	0.13		1.4	2.18	0.23
[3698][10898]	CONVERGENT MARGIN	TONGA ARC / TONGA ISLANDS / OLORUA		-18.56	-18.56	-178.5	-178.5	SAE			s_29488 [3698]	BASALT [3698] / NOT GIVEN [10898]	4400000 [3698]	4400000 [3698]							VOL					WR [3698]	55.65	0.68		18.95		2.63	4.46		8.51	4.22	0.15		1.63	2.78	0.33
[3698][10898]	CONVERGENT MARGIN	TONGA ARC / TONGA ISLANDS / YACATA		-17.42	-17.42	-179.5	-179.5	SAE			s_29490 [3698]	ANDESITE [3698] / NOT GIVEN [10898]	14000000 [3698]	14000000 [3698]							VOL					WR [3698]	60.87
[3698][10898]	CONVERGENT MARGIN	TONGA ARC / TONGA ISLANDS / YACATA		-17.42	-17.42	-179.5	-179.5	SAE			s_29491 [3698]	ANDESITE [3698] / NOT GIVEN [10898]	14000000 [3698]	14000000 [3698]							VOL					WR [3698]	61.04
[3698][10898]	CONVERGENT MARGIN	TONGA ARC / TONGA ISLANDS / MOCE (MOTHE)		-18.65	-18.65	-178.533	-178.533	SAE			s_29448 [3698]	BASALT [3698] / NOT GIVEN [10898]	4400000 [3698]	4400000 [3698]							VOL					WR [3698]	51.62
[6354]	CONVERGENT MARGIN	TONGA ARC / LAU BASIN / CENTRAL LAU SPREADING CENTER		-18.6	-18.6	-176	-176	SAQ			s_36KL [6354]	NOT GIVEN [6354]									SED					GL [6354]	56.7	1		14.1				10.8	8.3	3.8	0.2		0.6	2.1	0.1
[6354]	CONVERGENT MARGIN	TONGA ARC / LAU BASIN / CENTRAL LAU SPREADING CENTER		-18.6	-18.6	-176	-176	SAQ			s_47KL [6354]	NOT GIVEN [6354]									SED					GL [6354]	56.5	0.7		14.4				9.45	8.8	4.2	0.2		0.5	2.1	0.1
[6354]	CONVERGENT MARGIN	TONGA ARC / LAU BASIN / EASTERN LAU SPREADING CENTER		-22.5347	-22.5347	-176.711	-176.711	SAQ	-1900	-1920	s_112KL [6354]	NOT GIVEN [6354]									SED					GL [6354]	62	0.8		14.2				7.74	6.6	2.3	0.2		0.7	2.9	0.2
[6354]	CONVERGENT MARGIN	TONGA ARC / LAU BASIN / CENTRAL LAU SPREADING CENTER		-18.6	-18.6	-176	-176	SAQ			s_36KL [6354]	NOT GIVEN [6354]									SED					GL [6354]	68.5	0.4		13.9				3.6	5.5	0.8	0.1		0.9	2.7	0.2
[2601]	CONVERGENT MARGIN	TONGA ARC / TONGA ISLANDS / METIS SHOAL		-19.18	-19.18	-174.86	-174.86	SAE			s_1 [2601]	DACITE [2601]									VOL					WR [2601]	63.66	0.39		12.42		1.35	5.22		6.97	5.1	0.12		0.9	2.58	0.07	0.91
[2601]	CONVERGENT MARGIN	TONGA ARC / TONGA ISLANDS / METIS SHOAL		-19.18	-19.18	-174.86	-174.86	SAE			s_2 [2601]	RHYOLITE [2601]									VOL					GL [2601]	73.6	0.52		12.29		1.31	2.71		3.61	1.07	0.06		1.47	3.17	0.07		0.13
[2601]	CONVERGENT MARGIN	TONGA ARC / LAU BASIN / FONUALEI SPREADING CENTER	FONUALEI SPREADING CENTER SOUTH	-17.7	-17.7	-174.33	-174.33	SAQ			s_F27 [2601]	DACITE [2601]									VOL					WR [2601]	61.91	0.49		12.12		1.57	5.32		4.84	1.77	0.18		1.17	3	0.22		5.15	2.26
[22796]	CONVERGENT MARGIN	TONGA ARC / TONGA REAR ARC / NIUATAHI		-15.379	-15.379	-174.003	-174.003	SAQ	-1757	-1757	s_DG17-4 [22796]	DACITE [22796]									VOL					WR [22796]
[22796]	CONVERGENT MARGIN	TONGA ARC / TONGA REAR ARC / NIUATAHI		-15.379	-15.379	-174.003	-174.003	SAQ	-1757	-1757	s_DG17-1 [22796]	DACITE [22796]									VOL					WR [22796]
[22796]	CONVERGENT MARGIN	TONGA ARC / TONGA REAR ARC / NIUATAHI		-15.379	-15.379	-174.003	-174.003	SAQ	-1699	-1699	s_DG20-1 [22796]	DACITE [22796]									VOL					WR [22796]
[22796]	CONVERGENT MARGIN	TONGA ARC / TONGA REAR ARC / NIUATAHI		-15.379	-15.379	-174.003	-174.003	SAQ	-1629	-1629	s_DG18-1 [22796]	DACITE [22796]									VOL					WR [22796]
[22796]	CONVERGENT MARGIN	TONGA ARC / TONGA REAR ARC / NIUATAHI		-15.379	-15.379	-174.003	-174.003	SAQ	-1629	-1803	s_DG24-1 [22796]	DACITE [22796]									VOL					WR [22796]
[22796]	CONVERGENT MARGIN	TONGA ARC / TONGA REAR ARC / NIUATAHI		-15.379	-15.379	-174.003	-174.003	SAQ	-1629	-1803	s_DG24-3 [22796]	DACITE [22796]									VOL					WR [22796]
[22796]	CONVERGENT MARGIN	TONGA ARC / TONGA REAR ARC / NIUATAHI		-15.379	-15.379	-174.003	-174.003	SAQ	-1668	-1668	s_DG23-1 [22796]	DACITE [22796]									VOL					WR [22796]
[22796]	CONVERGENT MARGIN	TONGA ARC / TONGA REAR ARC / NIUATAHI		-15.379	-15.379	-174.003	-174.003	SAQ	-1785	-1785	s_DG16-4 [22796]	DACITE [22796]									VOL					WR [22796]
[22796]	CONVERGENT MARGIN	TONGA ARC / TONGA REAR ARC / NIUATAHI		-15.379	-15.379	-174.003	-174.003	SAQ	-1785	-1785	s_DG16-1 [22796]	DACITE [22796]									VOL					WR [22796]
[22796]	CONVERGENT MARGIN	TONGA ARC / TONGA REAR ARC / NIUATAHI		-15.379	-15.379	-174.003	-174.003	SAQ	-1629	-1629	s_DG18-5 [22796]	DACITE [22796]									VOL					WR [22796]
[22796]	CONVERGENT MARGIN	TONGA ARC / TONGA REAR ARC / NIUATAHI		-15.379	-15.379	-174.003	-174.003	SAQ	-1699	-1699	s_DG20-4 [22796]	DACITE [22796]									VOL					WR [22796]
[6338]	CONVERGENT MARGIN	TONGA ARC / LAU BASIN / CENTRAL LAU SPREADING CENTER		-18.5	-18.75	-175.75	-176.5	SAQ			s_2/1A [6338]	BASALT [6338]									VOL					WR [6338]	49.86	1.15		13.9				10.54	12.29	7.5	0.19		0.08	2.27	0.07
[6338]	CONVERGENT MARGIN	TONGA ARC / LAU BASIN / CENTRAL LAU SPREADING CENTER		-18.5	-18.75	-175.75	-176.5	SAQ			s_2/1B [6338]	BASALT [6338]									VOL					WR [6338]	49.99	1.32		13.77				10.76	11.69	7.09	0.2		0.14	2.29	0.09
[6338]	CONVERGENT MARGIN	TONGA ARC / LAU BASIN / CENTRAL LAU SPREADING CENTER		-18.5	-18.75	-175.75	-176.5	SAQ			s_3/1 [6338]	BASALT [6338]									VOL					WR [6338]	50.8	1.3		14.03				11.4	12.18	7.19	0.21		0.12	2.44	0.07
[6338]	CONVERGENT MARGIN	TONGA ARC / LAU BASIN / CENTRAL LAU SPREADING CENTER		-18.5	-18.75	-175.75	-176.5	SAQ			s_5 [6338]	ANDESITE, BASALTIC [6338]									VOL					WR [6338]	53.27	1.17		14.18				11.72	8.67	4.34	0.99		0.41	2.39	0.16
[6338]	CONVERGENT MARGIN	TONGA ARC / LAU BASIN / CENTRAL LAU SPREADING CENTER		-18.5	-18.75	-175.75	-176.5	SAQ			s_8 [6338]	BASALT [6338]									VOL					WR [6338]	50.75	1.29		14.11				11.24	12.04	7.44	0.21		0.09	2.19	0.08
[6338]	CONVERGENT MARGIN	TONGA ARC / LAU BASIN / CENTRAL LAU SPREADING CENTER		-18.5	-18.75	-175.75	-176.5	SAQ			s_9/1A [6338]	BASALT [6338]									VOL					WR [6338]	50.76	1.2		14.75				10.61	12.81	7.55	0.2		0.09	2.61	0.06
[6338]	CONVERGENT MARGIN	TONGA ARC / LAU BASIN / CENTRAL LAU SPREADING CENTER		-18.5	-18.75	-175.75	-176.5	SAQ			s_10/1A [6338]	BASALT [6338]									VOL					WR [6338]	48.65	1.1		15.86				9.97	12.14	8.51	0.18		0.07	2.2	0.06
[6338]	CONVERGENT MARGIN	TONGA ARC / LAU BASIN / CENTRAL LAU SPREADING CENTER		-18.5	-18.75	-175.75	-176.5	SAQ			s_13/1 [6338]	BASALT [6338]									VOL					WR [6338]	49.92	0.81		15.86				8.36	12.1	12.22	0.16		0.07	1.81	0.05
[6338]	CONVERGENT MARGIN	TONGA ARC / LAU BASIN / CENTRAL LAU SPREADING CENTER		-18.5	-18.75	-175.75	-176.5	SAQ			s_13/3 [6338]	ANDESITE, BASALTIC [6338]									VOL					WR [6338]	53.96	1.08		14.65				11.49	9.71	5.08	0.2		0.37	2.2	0.1
[6338]	CONVERGENT MARGIN	TONGA ARC / LAU BASIN / CENTRAL LAU SPREADING CENTER		-18.5	-18.75	-175.75	-176.5	SAQ			s_13/4 [6338]	ANDESITE, BASALTIC [6338]									VOL					WR [6338]	51.89	0.57		14.7				9.2	12.51	7.29	0.17		0.18	1.06	0.05
[6338]	CONVERGENT MARGIN	TONGA ARC / LAU BASIN / CENTRAL LAU SPREADING CENTER		-18.5	-18.75	-175.75	-176.5	SAQ			s_13/5 [6338]	ANDESITE, BASALTIC [6338]									VOL					WR [6338]	55.28	0.85		14.87				10.32	9.3	4.6	0.31		0.47	2.11	0.16
[6338]	CONVERGENT MARGIN	TONGA ARC / LAU BASIN / CENTRAL LAU SPREADING CENTER		-18.5	-18.75	-175.75	-176.5	SAQ			s_17 [6338]	DACITE [6338]									VOL					WR [6338]	63.37	0.84		13.47				8.35	5.57	1.4	0.29		0.56	4.86	0.25
[6338]	CONVERGENT MARGIN	TONGA ARC / LAU BASIN / CENTRAL LAU SPREADING CENTER		-18.5	-18.75	-175.75	-176.5	SAQ			s_17/2 [6338]	DACITE [6338]									VOL					WR [6338]	64.33	0.94		13.57				8.87	5.36	1.16	0.19		0.49	4.04	0.32
[6338]	CONVERGENT MARGIN	TONGA ARC / LAU BASIN / CENTRAL LAU SPREADING CENTER		-18.5	-18.75	-175.75	-176.5	SAQ			s_25/2 [6338]	BASALT [6338]									VOL					WR [6338]	47.34	0.99		15.1				10.36	11.16	12.65	0.18		0.05	2.14	0.07
[6338]	CONVERGENT MARGIN	TONGA ARC / LAU BASIN / CENTRAL LAU SPREADING CENTER		-18.5	-18.75	-175.75	-176.5	SAQ			s_25/3 [6338]	BASALT [6338]									VOL					WR [6338]	48.33	0.76		14.67				8.79	12.16	7.84	0.18		0.11	1.51	0.08
[6338]	CONVERGENT MARGIN	TONGA ARC / LAU BASIN / CENTRAL LAU SPREADING CENTER		-18.5	-18.75	-175.75	-176.5	SAQ			s_38/2B [6338]	ANDESITE, BASALTIC [6338]									VOL					WR [6338]	52.01	1.44		14.23				12.9	9.28	4.73	0.22		0.28	2.33	0.1
[6338]	CONVERGENT MARGIN	TONGA ARC / LAU BASIN / CENTRAL LAU SPREADING CENTER		-18.5	-18.75	-175.75	-176.5	SAQ			s_42/1 [6338]	ANDESITE, BASALTIC [6338]									VOL					WR [6338]	53.2	1.37		14.57				12.59	9.44	4.91	0.27		0.28	2.23	0.12
[6338]	CONVERGENT MARGIN	TONGA ARC / LAU BASIN / CENTRAL LAU SPREADING CENTER		-18.5	-18.75	-175.75	-176.5	SAQ			s_43/2A [6338]	ANDESITE, BASALTIC [6338]									VOL					WR [6338]	52.71	1.7		14.12				13.24	8.75	4.2	0.21		0.22	2.62	0.1
[6338]	CONVERGENT MARGIN	TONGA ARC / LAU BASIN / CENTRAL LAU SPREADING CENTER		-18.5	-18.75	-175.75	-176.5	SAQ			s_43/2B [6338]	ANDESITE, BASALTIC [6338]									VOL					WR [6338]	53.29	1.59		14.14				12.61	9	4.86	0.21		0.4	2.92	0.11
[6338]	CONVERGENT MARGIN	TONGA ARC / LAU BASIN / CENTRAL LAU SPREADING CENTER		-18.5	-18.75	-175.75	-176.5	SAQ			s_46/1 [6338]	BASALT [6338]									VOL					WR [6338]	48.42	0.56		14.5				7.95	12.27	10.74	0.21		0.1	1.33	0.11
[6338]	CONVERGENT MARGIN	TONGA ARC / LAU BASIN / CENTRAL LAU SPREADING CENTER		-18.5	-18.75	-175.75	-176.5	SAQ			s_46/3 [6338]	BASALT [6338]									VOL					WR [6338]	49.85	0.61		14.8				8.72	12.94	11.64	0.17		0.08	1.9	0.06
[6338]	CONVERGENT MARGIN	TONGA ARC / LAU BASIN / CENTRAL LAU SPREADING CENTER		-18.5	-18.75	-175.75	-176.5	SAQ			s_49 [6338]	BASALT [6338]									VOL					WR [6338]	49.65	0.65		15				8.54	13.16	9.64	0.17		0.07	1.56	0.07
[6338]	CONVERGENT MARGIN	TONGA ARC / LAU BASIN / CENTRAL LAU SPREADING CENTER		-18.5	-18.75	-175.75	-176.5	SAQ			s_49/1A [6338]	BASALT [6338]									VOL					WR [6338]	50.46	1.47		13.65				12.85	11.22	6.71	0.23		0.08	2.28	0.01
[6338]	CONVERGENT MARGIN	TONGA ARC / LAU BASIN / CENTRAL LAU SPREADING CENTER		-18.5	-18.75	-175.75	-176.5	SAQ			s_49/1B [6338]	BASALT [6338]									VOL					WR [6338]	51.12	1.6		13.86				12.53	11.37	6.3	0.23		0.13	2.58	0.1
[6338]	CONVERGENT MARGIN	TONGA ARC / LAU BASIN / CENTRAL LAU SPREADING CENTER		-18.5	-18.75	-175.75	-176.5	SAQ			s_51 [6338]	BASALT [6338]									VOL					WR [6338]	50.33	1.22		14.08				11.85	12.14	7.46	0.22		0.09	2.35	0.08
[6338]	CONVERGENT MARGIN	TONGA ARC / LAU BASIN / CENTRAL LAU SPREADING CENTER		-18.5	-18.75	-175.75	-176.5	SAQ			s_52 [6338]	ANDESITE, BASALTIC [6338]									VOL					WR [6338]	55.04	1.04		14.64				8.68	8.98	5.54	0.16		0.43	3.42	0.13
[6338]	CONVERGENT MARGIN	TONGA ARC / LAU BASIN / CENTRAL LAU SPREADING CENTER		-18.5	-18.75	-175.75	-176.5	SAQ			s_61/1A [6338]	BASALT [6338]									VOL					WR [6338]	50.16	1.53		13.52				12.94	11.36	7.01	0.23		0.08	2.96	0.12
[6338]	CONVERGENT MARGIN	TONGA ARC / LAU BASIN / CENTRAL LAU SPREADING CENTER		-18.5	-18.75	-175.75	-176.5	SAQ			s_64 [6338]	BASALT [6338]									VOL					WR [6338]	50.47	1.35		13.78				11.96	11.87	7.46	0.21		0.06	2.2	0.11
[6338]	CONVERGENT MARGIN	TONGA ARC / LAU BASIN / VALU FA RIDGE		-22.08	-22.5	-176.57	-176.7	SAQ			s_67/1 [6338]	BASALT [6338]									VOL					WR [6338]	49.85	0.52		17.66				8.87	13.44	7.14	0.2		0.18	1.26	0.06
[6338]	CONVERGENT MARGIN	TONGA ARC / LAU BASIN / VALU FA RIDGE		-22.08	-22.5	-176.57	-176.7	SAQ			s_67/2 [6338]	BASALT [6338]									VOL					WR [6338]	49.46	0.56		15.36				9.26	12.45	7.38	0.19		0.19	1.42	0.07
[6338]	CONVERGENT MARGIN	TONGA ARC / LAU BASIN / VALU FA RIDGE		-22.08	-22.5	-176.57	-176.7	SAQ			s_67/3 [6338]	BASALT [6338]									VOL					WR [6338]	49.55	0.49		14.83				13.54	10.77	5.78	0.17		0.96	1.4	0.08
[6338]	CONVERGENT MARGIN	TONGA ARC / LAU BASIN / VALU FA RIDGE		-22.08	-22.5	-176.57	-176.7	SAQ			s_68/1 [6338]	BASALT [6338]									VOL					WR [6338]	50.99	0.76		16.34				9.43	12.17	7.18	0.18		0.23	1.75	0.09
[6338]	CONVERGENT MARGIN	TONGA ARC / LAU BASIN / VALU FA RIDGE		-22.08	-22.5	-176.57	-176.7	SAQ			s_69/1 [6338]	ANDESITE, BASALTIC [6338]									VOL					WR [6338]	51.54	0.97		14.74				10.72	11.37	6.87	0.19		0.26	1.86	0.11
[6338]	CONVERGENT MARGIN	TONGA ARC / LAU BASIN / VALU FA RIDGE		-22.08	-22.5	-176.57	-176.7	SAQ			s_71/1 [6338]	ANDESITE [6338]									VOL					WR [6338]	55.96	1.43		14.75				10.61	7.46	3.32	0.2		0.46	3.3	0.24
[6338]	CONVERGENT MARGIN	TONGA ARC / LAU BASIN / VALU FA RIDGE		-22.08	-22.5	-176.57	-176.7	SAQ			s_72/1 [6338]	ANDESITE [6338]									VOL					WR [6338]	58.42	1.38		14.54				9.68	6.52	2.43	0.21		0.54	3.43	0.3
[6338]	CONVERGENT MARGIN	TONGA ARC / LAU BASIN / VALU FA RIDGE		-22.08	-22.5	-176.57	-176.7	SAQ			s_73/1A [6338]	ANDESITE, BASALTIC [6338]									VOL					WR [6338]	55.28	1.12		15.08				10.29	8.82	4.43	0.24		0.4	2.74	0.19
[6338]	CONVERGENT MARGIN	TONGA ARC / LAU BASIN / VALU FA RIDGE		-22.08	-22.5	-176.57	-176.7	SAQ			s_73/1B [6338]	ANDESITE [6338]									VOL					WR [6338]	57.48	1.51		14.82				10.24	6.85	2.49	0.39		0.51	3.37	0.3
[6338]	CONVERGENT MARGIN	TONGA ARC / LAU BASIN / VALU FA RIDGE		-22.08	-22.5	-176.57	-176.7	SAQ			s_77/1 [6338]	BASALT [6338]									VOL					WR [6338]	52	1.18		15.21				10.87	10.1	5.51	0.2		0.26	2.74	0.14
[6338]	CONVERGENT MARGIN	TONGA ARC / LAU BASIN / VALU FA RIDGE		-22.08	-22.5	-176.57	-176.7	SAQ			s_77/2 [6338]	DACITE [6338]									VOL					WR [6338]	68.01	0.76		13.7				6.61	5.06	1.32	0.23		0.29	3.87	0.16
[6338]	CONVERGENT MARGIN	TONGA ARC / LAU BASIN / VALU FA RIDGE		-22.08	-22.5	-176.57	-176.7	SAQ			s_77/2B [6338]	ANDESITE [6338]									VOL					WR [6338]	57.63	1.56		14.72				10.06	6.92	2.49	0.21		0.54	3.48	0.26
[6338]	CONVERGENT MARGIN	TONGA ARC / LAU BASIN / VALU FA RIDGE		-22.08	-22.5	-176.57	-176.7	SAQ			s_79/1 [6338]	ANDESITE [6338]									VOL					WR [6338]	58.44	1.43		15				9.32	6.61	2.54	0.2		0.56	4.41	0.28
[6338]	CONVERGENT MARGIN	TONGA ARC / LAU BASIN / VALU FA RIDGE		-22.08	-22.5	-176.57	-176.7	SAQ			s_81/1 [6338]	ANDESITE [6338]									VOL					WR [6338]	58.79	1.4		14.7				9.75	6.54	2.38	0.26		0.61	3.86	0.32
[6338]	CONVERGENT MARGIN	TONGA ARC / LAU BASIN / VALU FA RIDGE		-22.08	-22.5	-176.57	-176.7	SAQ			s_83/1A [6338]	ANDESITE, BASALTIC [6338]									VOL					WR [6338]	56.89	1.48		15.13				10.6	7.84	3.32	0.2		0.46	3.68	0.22
[6338]	CONVERGENT MARGIN	TONGA ARC / LAU BASIN / VALU FA RIDGE		-22.08	-22.5	-176.57	-176.7	SAQ			s_84/1 [6338]	ANDESITE, BASALTIC [6338]									VOL					WR [6338]	50.74	0.73		16.03				9.25	13.02	7.58	0.18		0.16	1.45	0.07
[6338]	CONVERGENT MARGIN	TONGA ARC / LAU BASIN / VALU FA RIDGE		-22.08	-22.5	-176.57	-176.7	SAQ			s_90 [6338]	ANDESITE, BASALTIC [6338]									VOL					WR [6338]	55.54	1.63		14.33				11.23	7.65	3.18	0.21		0.48	3.46	0.21
[6338]	CONVERGENT MARGIN	TONGA ARC / LAU BASIN / VALU FA RIDGE		-22.08	-22.5	-176.57	-176.7	SAQ			s_91/1 [6338]	ANDESITE, BASALTIC [6338]									VOL					WR [6338]	53.7	1.57		14.37				11.74	8.21	3.78	0.21		0.4	2.97	0.18
[6338]	CONVERGENT MARGIN	TONGA ARC / LAU BASIN / VALU FA RIDGE		-22.08	-22.5	-176.57	-176.7	SAQ			s_92/1 [6338]	ANDESITE, BASALTIC [6338]									VOL					WR [6338]	54.93	1.45		15.01				11.44	7.91	3.61	0.2		0.38	2.91	0.2
[6338]	CONVERGENT MARGIN	TONGA ARC / LAU BASIN / VALU FA RIDGE		-22.08	-22.5	-176.57	-176.7	SAQ			s_94 [6338]	ANDESITE [6338]									VOL					WR [6338]	56.87	1.91		15.08				9.53	6.83	2.6	0.21		0.62	3.91	0.34
[6338]	CONVERGENT MARGIN	TONGA ARC / LAU BASIN / VALU FA RIDGE		-22.08	-22.5	-176.57	-176.7	SAQ			s_97 [6338]	ANDESITE, BASALTIC [6338]									VOL					WR [6338]	54	1.51		14.59				12.04	8.34	3.99	0.22		0.42	2.69	0.18
[6338]	CONVERGENT MARGIN	TONGA ARC / LAU BASIN / VALU FA RIDGE		-22.08	-22.5	-176.57	-176.7	SAQ			s_98 [6338]	BASALT [6338]									VOL					WR [6338]	49.97	0.5		11.62				9.13	12.01	13.93	0.23		0.41	1.05	0.14
[6338]	CONVERGENT MARGIN	TONGA ARC / LAU BASIN / VALU FA RIDGE		-22.08	-22.5	-176.57	-176.7	SAQ			s_98 [6338]	BASALT [6338]									VOL					GL [6338]	54.46	0.72		14.58	0.07			10.59	11.52	5.67	0.18	0	0	1.69	0
[6338]	CONVERGENT MARGIN	TONGA ARC / LAU BASIN / CENTRAL LAU SPREADING CENTER		-18.5	-18.75	-175.75	-176.5	SAQ			s_64 [6338]	BASALT [6338]									VOL					GL [6338]	52.59	1.44		13.7	0			11.71	11.04	6.87	0.16	0	0.18	2.72	0
[6338]	CONVERGENT MARGIN	TONGA ARC / LAU BASIN / CENTRAL LAU SPREADING CENTER		-18.5	-18.75	-175.75	-176.5	SAQ			s_64 [6338]	BASALT [6338]									VOL					GL [6338]	53.04	1.5		14.05	0			11.35	11.37	6.74	0.16	0	0	2.9	0
[6338]	CONVERGENT MARGIN	TONGA ARC / LAU BASIN / CENTRAL LAU SPREADING CENTER		-18.5	-18.75	-175.75	-176.5	SAQ			s_64 [6338]	BASALT [6338]									VOL					GL [6338]	52.48	1.4		14.56	0			11.35	11.39	6.49	0.23	0	0	2.64	0
[6338]	CONVERGENT MARGIN	TONGA ARC / LAU BASIN / VALU FA RIDGE		-22.08	-22.5	-176.57	-176.7	SAQ			s_77/2B [6338]	ANDESITE [6338]									VOL					GL [6338]	62.37	1.52		14.76	0			9.4	4.82	1.24	0.21	0	0.93	2.27	0.59
[6338]	CONVERGENT MARGIN	TONGA ARC / LAU BASIN / CENTRAL LAU SPREADING CENTER		-18.5	-18.75	-175.75	-176.5	SAQ			s_9/1B [6338]	BASALT [6338]									VOL					GL [6338]	51.09	1.13		12.91	0			11.86	13.23	6.16	0.2	0.06	0	2.63	0
[6338]	CONVERGENT MARGIN	TONGA ARC / LAU BASIN / CENTRAL LAU SPREADING CENTER		-18.5	-18.75	-175.75	-176.5	SAQ			s_10 [6338]	BASALT [6338]									VOL					GL [6338]	52.94	1.31		12.52	0			12.66	11.92	9.1	0.15	0	0	0.64	0
[6338]	CONVERGENT MARGIN	TONGA ARC / LAU BASIN / CENTRAL LAU SPREADING CENTER		-18.5	-18.75	-175.75	-176.5	SAQ			s_10 [6338]	BASALT [6338]									VOL					GL [6338]	49.48	1.23		15.12	0.08			10.48	11.86	7.56	0.19	0	0.73	2.58	0
[6338]	CONVERGENT MARGIN	TONGA ARC / LAU BASIN / CENTRAL LAU SPREADING CENTER		-18.5	-18.75	-175.75	-176.5	SAQ			s_13 [6338]	ANDESITE, BASALTIC [6338]									VOL					GL [6338]	48.99	2.17		17.28	0.12			8.58	14.15	5.18	0.1	0	0	2.56	0
[6338]	CONVERGENT MARGIN	TONGA ARC / LAU BASIN / CENTRAL LAU SPREADING CENTER		-18.5	-18.75	-175.75	-176.5	SAQ			s_13 [6338]	ANDESITE, BASALTIC [6338]									VOL					GL [6338]	54.6	0.87		17.94	0.09			7.09	15.56	2.93	0.13	0	0	3.25	0
[6338]	CONVERGENT MARGIN	TONGA ARC / LAU BASIN / CENTRAL LAU SPREADING CENTER		-18.5	-18.75	-175.75	-176.5	SAQ			s_13 [6338]	ANDESITE, BASALTIC [6338]									VOL					GL [6338]	49.94	0.86		18.36	0.14			7.08	13.64	3.75	0.13	0	0.34	1.36	0
[6338]	CONVERGENT MARGIN	TONGA ARC / LAU BASIN / CENTRAL LAU SPREADING CENTER		-18.5	-18.75	-175.75	-176.5	SAQ			s_17/2 [6338]	DACITE [6338]									VOL					GL [6338]	64.07	0.53		17.89	0			3.4	6.11	0.23	0.08	0	0.83	4.61	1.7
[6338]	CONVERGENT MARGIN	TONGA ARC / LAU BASIN / CENTRAL LAU SPREADING CENTER		-18.5	-18.75	-175.75	-176.5	SAQ			s_17/2 [6338]	DACITE [6338]									VOL					GL [6338]	65.71	0.87		12.53	0			9.52	5.07	1.2	0.16	0	0.51	3.48	0.5
[6338]	CONVERGENT MARGIN	TONGA ARC / LAU BASIN / CENTRAL LAU SPREADING CENTER		-18.5	-18.75	-175.75	-176.5	SAQ			s_17/2 [6338]	DACITE [6338]									VOL					GL [6338]	65.87	1.14		13.54	0			8.33	3.78	0.35	0.18	0	0.35	4.51	1.72
[6338]	CONVERGENT MARGIN	TONGA ARC / LAU BASIN / CENTRAL LAU SPREADING CENTER		-18.5	-18.75	-175.75	-176.5	SAQ			s_17/2 [6338]	DACITE [6338]									VOL					GL [6338]	71.21	0.69		12.65	0			7.66	3.85	0.48	0.13	0	0.63	2.28	0.27
[6338]	CONVERGENT MARGIN	TONGA ARC / LAU BASIN / CENTRAL LAU SPREADING CENTER		-18.5	-18.75	-175.75	-176.5	SAQ			s_17/2 [6338]	DACITE [6338]									VOL					GL [6338]	70.29	0.4		17.09	0			1.68	5.76	0	0	0	0.36	2.59	0.27
[6338]	CONVERGENT MARGIN	TONGA ARC / LAU BASIN / CENTRAL LAU SPREADING CENTER		-18.5	-18.75	-175.75	-176.5	SAQ			s_64 [6338]	BASALT [6338]									VOL					GL [6338]	52.59	1.44		13.7	0			11.71	11.04	6.87	0.16	0	0.18	2.72	0
[6338]	CONVERGENT MARGIN	TONGA ARC / LAU BASIN / CENTRAL LAU SPREADING CENTER		-18.5	-18.75	-175.75	-176.5	SAQ			s_64 [6338]	BASALT [6338]									VOL					GL [6338]	53.04	1.5		14.05	0			11.35	11.37	6.74	0.16	0	0	2.9	0
[6338]	CONVERGENT MARGIN	TONGA ARC / LAU BASIN / CENTRAL LAU SPREADING CENTER		-18.5	-18.75	-175.75	-176.5	SAQ			s_64 [6338]	BASALT [6338]									VOL					GL [6338]	52.48	1.4		14.56	0			11.35	11.39	6.49	0.23	0	0	2.64	0
[6338]	CONVERGENT MARGIN	TONGA ARC / LAU BASIN / VALU FA RIDGE		-22.08	-22.5	-176.57	-176.7	SAQ			s_77 [6338]	NOT GIVEN [6338]									VOL					GL [6338]	62.37	1.52		14.76	0			9.4	4.82	1.24	0.21	0	0.93	2.27	0.59
[6338]	CONVERGENT MARGIN	TONGA ARC / LAU BASIN / VALU FA RIDGE		-22.08	-22.5	-176.57	-176.7	SAQ			s_79/2 [6338]	ANDESITE [6338]									VOL					GL [6338]	60.19	1.45		13.77	0.06			10.9	5.74	2.28	0.24	0	0.65	2.41	0.49
[6338]	CONVERGENT MARGIN	TONGA ARC / LAU BASIN / VALU FA RIDGE		-22.08	-22.5	-176.57	-176.7	SAQ			s_98 [6338]	BASALT [6338]									VOL					GL [6338]	54.46	0.72		14.58	0.07			10.59	11.52	5.67	0.18	0	0	1.69	0
[3699][4591]	CONVERGENT MARGIN	TONGA ARC / TONGA FORE-ARC / SITE 840	HOLE 840B	-22.2208	-22.2208	-175.749	-175.749	SAQ	-754.5	-754.5	s_135-840B-10X-CC,4CM [3699]	NOT GIVEN [3699]	3400000 [4591]	3400000 [4591]							SED	3.4	3.4			GL [3699]	73.59	0.5		11.32				3.45	2.93	0.48	0.11		0.29	0.51	0.14
[3699][4591]	CONVERGENT MARGIN	TONGA ARC / TONGA FORE-ARC / SITE 840	HOLE 840B	-22.2208	-22.2208	-175.749	-175.749	SAQ	-754.5	-754.5	s_135-840B-11X-1,122CM [3699] / s_135-840B-11-1,122CM [4591]	NOT GIVEN [3699]	4500000 [4591]	4500000 [4591]							SED	4.5	4.5			GL [3699]	75.6	0.29		12.06				1.44	1.75	0.34	0.06		1.07	0.59	0.06
[5515]	CONVERGENT MARGIN	TONGA ARC / FIJI ISLANDS / VITI LEVU / KOROIMAVUA	CLIFF EXPOSURE, NAUSORI HIGHLANDS, ELEVATION 670.56 M	-17.81	-17.81	-177.616	-177.616	SAE			s_W5 [5515]	SHOSHONITE [5515]									VOL					WR [5515]	51.55	0.7		19.14				8.06	8	4.48	0.16		3.66	2.84	0.49
[5515]	CONVERGENT MARGIN	TONGA ARC / FIJI ISLANDS / VITI LEVU / SABETO	WESTERN SLOPE, SABETO RANGE ELEVATION 30.48M	-17.692	-17.692	-177.481	-177.481	SAE			s_W10 [5515]	SHOSHONITE [5515]									VOL					WR [5515]	52.38	0.66		18.54				7.15	7.86	3.82	0.18		3.7	4.55	0.37
[5515]	CONVERGENT MARGIN	TONGA ARC / FIJI ISLANDS / VITI LEVU / KOROYANITU	UPPER VARAGE CREEK	-17.656	-17.656	-177.463	-177.463	SAE			s_Y695 [5515]	SHOSHONITE [5515]									VOL					WR [5515]
[5515]	CONVERGENT MARGIN	TONGA ARC / FIJI ISLANDS / VITI LEVU / KOROYANITU	RIDGE ABOVE KODRAI CREEK, NADROU INTRUSIVES	-17.64	-17.64	-177.618	-177.618	SAE			s_Y232 [5515]	SHOSHONITE [5515]									PLU					WR [5515]
[5515]	CONVERGENT MARGIN	TONGA ARC / FIJI ISLANDS / VITI LEVU / RAKIRAKI	ROADCUT, ROKAVUKAVU PENINSULA, ELEVATION 30.84 M	-17.333	-17.333	-178.185	-178.185	SAE			s_W80 [5515]	BASALT [5515]									VOL					WR [5515]	48.82	0.8		16.27				9.56	11.42	7.96	0.18		1.5	2.4	0.25
[5515]	CONVERGENT MARGIN	TONGA ARC / FIJI ISLANDS / VITI LEVU / TOVA PEAK	RIDGE OUTCROP WEST OF SILANA, ELEVATION 350.52 M	-17.586	-17.586	-178.475	-178.475	SAE			s_W77 [5515]	BASALT [5515]									VOL					WR [5515]	49.27	0.95		17.74				10.28	10.7	5.45	0.21		1.25	2.77	0.23
[5515]	CONVERGENT MARGIN	TONGA ARC / FIJI ISLANDS / VANUA LEVU / NATEWA	VUNIQOLIQOLI CREEK, NORTH OF ROAD, ELEVATION 91.44M	-16.601	-16.601	-178.071	-178.071	SAE			s_FJ56A [5515]	ANDESITE, THOLEIITIC [5515]									VOL					WR [5515]	53.27	1.33		13.9				13.06	8.38	4.12	0.23		1.02	3	0.24
[5515]	CONVERGENT MARGIN	TONGA ARC / FIJI ISLANDS / VANUA LEVU / MONKEY FACE	ROADCUT 3.7 KM SE OF KOROINASOLO VILLAGE 152.4M	-16.766	-16.766	-178.55	-178.55	SAE			s_WQ13 [5515]	BASALT, THOLEIITIC [5515]									VOL					WR [5515]	52.2	0.75		15.86				9.45	11.15	6.15	0.18		0.49	2.56	0.16
[5515]	CONVERGENT MARGIN	TONGA ARC / FIJI ISLANDS / VANUA LEVU	COASTAL OUTCROP,YADUA ISLAND	-16.21	-16.21	-180.1	-180.1	SAE			s_WQ17A [5515]	BASALT, THOLEIITIC [5515]									VOL					WR [5515]	54.17	0.77		17.13				8.66	10.84	6.37	0.18		0.59	2.18	0.17
[15113][10608]	CONVERGENT MARGIN	TONGA ARC / FIJI ISLANDS / VANUA LEVU / SUVASUVA	SUVASUVA PEAK WESTERN SLOPE	-16.766	-16.766	-179.45	-179.45	SAE			s_WQ28 [15113]	BASALT, ALKALINE [15113] / BASALT [10608]									VOL					WR [15113]	45.39	2.02		14.22				10.22	10.59	10.75	0.19		1.46	3.47	0.54
[5515]	CONVERGENT MARGIN	TONGA ARC / TONGA ISLANDS / LOMAIVITI	CENTRAL OVALAU	-17.698	-17.698	-17.785	-17.785	SAE			s_218B [5515]	BASALT [5515]									VOL					WR [5515]	48.4	0.95		17.25				10.1	11.19	5.9	0.19		2.04	2.56	0.28
[5515]	CONVERGENT MARGIN	TONGA ARC / TONGA ISLANDS / LOMAIVITI	DIKE ALONG COAST, SOUTHERN OVALAU	-17.728	-17.728	-178.798	-178.798	SAE			s_216 [5515]	ANDESITE [5515]									VOL					WR [5515]	54.45	0.79		18.96				7.57	8.58	2.69	0.18		1.94	3.71	0.29
[5515]	CONVERGENT MARGIN	TONGA ARC / TONGA ISLANDS / LOMAIVITI	BATIMADRAI POINT, NORTHWESTERN WAKAYA ISLAND	-17.59	-17.59	-178.918	-178.918	SAE			s_223A [5515]	ABSAROKITE [5515]									VOL					WR [5515]	48.8	0.67		12.96				9.53	8.97	11.88	0.17		3.43	1.9	0.58
[5515]	CONVERGENT MARGIN	TONGA ARC / TONGA ISLANDS / LOMAIVITI	NORTHWESTERN COAST OF MAKOGAI ISLAND	-17.436	-17.436	-178.96	-178.96	SAE			s_229 [5515]	BASALT [5515]									VOL					WR [5515]	50.37	0.65		14.37				9.1	12.32	7.68	0.18		1.5	2.6	0.22
[15113][3324]	CONVERGENT MARGIN	TONGA ARC / TONGA ISLANDS / VATU-I-RA / VATU-I-RA		-17.303	-17.303	-178.47	-178.47	SAE			s_208 [15113]	BASALT, ALKALINE [15113] / BASALT [3324]	3100000 [3324]	3100000 [3324]							VOL					WR [15113]	45.92	1.78		14.16				11.39	10.75	10.48	0.18		0.62	3.08	0.36
[5515]	CONVERGENT MARGIN	TONGA ARC / FIJI ISLANDS / LOMAIVITI	VATU-I-CAKE ISLAND	-17.385	-17.385	-178.781	-178.781	SAE			s_233 [5515]	ABSAROKITE [5515]									VOL					WR [5515]	49.23	0.76		14.6				9.09	9.87	8.97	0.16		2.61	3.11	0.58
[5515]	CONVERGENT MARGIN	TONGA ARC / TONGA ISLANDS / LOMAIVITI	EAST OF PLUG ON WESTERN NAMENA ISLAND	-17.111	-17.111	-179.098	-179.098	SAE			s_262 [5515]	BASALT [5515]									VOL					WR [5515]	50.1	0.72		16.24				8.76	12.27	6.59	0.17		1.75	2.16	0.28
[5515]	CONVERGENT MARGIN	TONGA ARC / TONGA ISLANDS / LOMAIVITI	KAIKOVU ROCK NAIRAI ISLAND	-17.86	-17.86	-179.433	-179.433	SAE			s_273 [5515]	BASALT, THOLEIITIC [5515]									VOL					WR [5515]
[15113]	CONVERGENT MARGIN	TONGA ARC / TONGA ISLANDS / LOMAIVITI / NAIRAI	NORTHWESTERN COAST, NAIRAI ISLAND	-17.786	-17.786	-179.39	-179.39	SAE			s_W271A [15113]	BASALT, ALKALINE [15113]									VOL					WR [15113]	45.01	2.3		15.07				10.19	10.17	10.24	0.18		1.49	3.61	0.61
[5515]	CONVERGENT MARGIN	TONGA ARC / TONGA ISLANDS / LOMAIVITI	ROADCUT WEST-CENTRAL GAU ISLAND, ELEVATION 15.24M	-18.05	-18.05	-179.3	-179.3	SAE			s_284 [5515]	SHOSHONITE [5515]									VOL					WR [5515]	50.33	0.81		13.83				10.99	10.43	6.39	0.23		2.86	2.64	0.32
[5515]	CONVERGENT MARGIN	TONGA ARC / TONGA ISLANDS / LOMAIVITI	ROADCUT 1KM SOUTH OF MUAINIKORO POINT, SW GAU ISLAND	-18.088	-18.088	-179.315	-179.315	SAE			s_285 [5515]	SHOSHONITE [5515]									VOL					WR [5515]	49.06	0.73		16.93				10.22	10.85	5.6	0.2		2.51	2.51	0.24
[5515]	CONVERGENT MARGIN	TONGA ARC / TONGA ISLANDS / VATULELE	BEACH OUTCROP	-18.508	-18.508	-177.665	-177.665	SAE			s_301 [5515]	SHOSHONITE [5515]									VOL					WR [5515]	48.52	1.36		17.69				9	9.77	4.11	0.22		4.55	2.4	0.67
[3324][5515]	CONVERGENT MARGIN	TONGA ARC / TONGA ISLANDS / VATULELE	1KM SOUTHWEST EKUBU	-18.516	-18.516	-177.638	-177.638	SAE			s_310 [3324]	SHOSHONITE [3324]	4600000 [3324]	4600000 [3324]							VOL					WR [3324]	50	1.14		18.68				6.38	7.29	2.56	0.16		4.69	7.55	0.53
[5515]	CONVERGENT MARGIN	TONGA ARC / TONGA ISLANDS / VATULELE	NORTH COAST YANUCA ISLAND	-18.375	-18.375	-178	-178	SAE			s_311 [5515]	SHOSHONITE [5515]									VOL					WR [5515]	53.32	0.63		15.3				8.31	8.94	4.78	0.15		3.84	3.41	0.39
[5515]	CONVERGENT MARGIN	TONGA ARC / TONGA ISLANDS / VATULELE	BEACH OUTCROP UGAGA (BEGA) ISLAND	-18.435	-18.435	-178.077	-178.077	SAE			s_317 [5515]	BASALT [5515]									VOL					WR [5515]	51.16	0.66		14.02				9.64	10.62	6.31	0.18		2.87	3.04	0.44
[3324][5515]	CONVERGENT MARGIN	TONGA ARC / TONGA ISLANDS / BEQA	NORTHWESTERN BEQA ISLAND, ELEVATION 30.48M	-18.365	-18.365	-178.118	-178.118	SAE			s_320 [3324]	ANDESITE [3324]									VOL					WR [3324]	55	0.67		16.69				7.89	8.29	4.13	0.17		1.73	4.17	0.27
[3324]	CONVERGENT MARGIN	TONGA ARC / FIJI ISLANDS / ONO-I-LAU	NIUTAUDULA POINT, NORTHERN ONO ISLAND	-18.868	-18.868	-178.496	-178.496	SAE			s_335 [3324]	ANDESITE, BIOTITE [3324]	2900000 [3324]	2900000 [3324]							VOL					WR [3324]	60
[3324]	CONVERGENT MARGIN	TONGA ARC / FIJI ISLANDS / KA(N)DAVU ISLAND GROUP	QARATAVATAVANAKI POINT, EASTERNMOST GALOA ISLAND	-19.08	-19.08	-178.198	-178.198	SAE			s_K21 [3324]	BASALT [3324]									VOL					WR [3324]	51
[15113]	CONVERGENT MARGIN	TONGA ARC / FIJI ISLANDS / TAVEUNI / TAVEUNI	ROADCUT NORTHEASTERN TAVEUNI	-16.5	-16.5	-179.9	-179.9	SAE			s_W135 [15113]	BASALT, ALKALINE [15113]									VOL					WR [15113]	47.76	2.68		15.91				11.54	9.73	5.24	0.19		1.05	4.1	0.5
[15113]	CONVERGENT MARGIN	TONGA ARC / FIJI ISLANDS / TAVEUNI / TAVEUNI	SADDLE NORTH OF CINDER CONE	-16.97	-16.97	-179.93	-179.93	SAE	243.84	243.84	s_WQ65 [15113]	BASALT, ALKALINE [15113]									VOL					WR [15113]	45.01	2.3		15.07				10.19	10.17	10.24	0.18		1.49	3.61	0.61
[4242][5515]	CONVERGENT MARGIN	TONGA ARC / TONGA ISLANDS / KIBOBO	WESTERNMOST POINT OF KIBOBO LAILAI	-17.1	-17.1	-179.1	-179.1	SAE			s_KB3 [4242]	BASALT, OLIVINE [4242] / BASALT, THOLEIITIC [5515]									VOL					WR [4242]	48.93	0.84		18.77		3.93	6.4		11.95	5.79	0.18		0.69	2.3	0.21
[4242][5515]	CONVERGENT MARGIN	TONGA ARC / TONGA ISLANDS / MALIMA	SOUTHERNMOST POINT OF MALIMA LAILAI	-17.16	-17.16	-179.23	-179.23	SAE			s_ML15 [4242]	BASALT, PYROXENE [4242] / BASALT, THOLEIITIC [5515]									VOL					WR [4242]	56.1	0.64		18.53		3.02	3.72		9.52	4.24	0.15		1.01	2.82	0.25
[4242]	CONVERGENT MARGIN	TONGA ARC / TONGA ISLANDS / YACATA	SOUTHEAST COAST BETWEEN VILLAGE AND NASAU	-17.42	-17.42	-179.5	-179.5	SAE			s_YT78 [4242]	ANDESITE, PYROXENE [4242]									VOL					WR [4242]	58.99	0.9		16.95		4.67	2.69		7.89	2.96	0.12		1.42	3.21	0.2
[2771]	CONVERGENT MARGIN	TONGA ARC / FIJI ISLANDS / VANUA (M)BALAVU	STREAM NORTH OF LEVUKANA	-17.25	-17.25	-178.966	-178.966	SAE			s_834 [2771]	BASALT [2771]									VOL					WR [2771]	57.1	0.95		17.5				7.51	7.77	3.58	0.17		0.98	3.38	0.22
[2771]	CONVERGENT MARGIN	TONGA ARC / FIJI ISLANDS / VANUA (M)BALAVU	STREAM NORTH OF NALELE	-17.266	-17.266	-178.966	-178.966	SAE			s_835 [2771]	BASALT [2771]									VOL					WR [2771]	59.63	0.99		17.56				6.17	7.1	2.43	0.17		1.45	3.51	0.28
[2771]	CONVERGENT MARGIN	TONGA ARC / FIJI ISLANDS / VANUA (M)BALAVU	SOSOVAKA CREEK BEHIND MAVANA	-17.215	-17.215	-178.931	-178.931	SAE			s_372 [2771]	NOT GIVEN [2771]									VOL					WR [2771]	48.15	0.84		18.32		10.5			12.15	7.13	0.18		0.62	1.92	0.19
[2771]	CONVERGENT MARGIN	TONGA ARC / FIJI ISLANDS / VANUA (M)BALAVU	COASTAL OUTCROP SOUTHEAST OF MAVANA	-17.213	-17.213	-178.916	-178.916	SAE			s_377 [2771]	NOT GIVEN [2771]									VOL					WR [2771]	59.03	0.59		17.69		7.22			7.15	3.08	0.24		1.1	3.44	0.46
[2771]	CONVERGENT MARGIN	TONGA ARC / FIJI ISLANDS / VANUA (M)BALAVU	COASTAL OUTCROP	-17.233	-17.233	-178.926	-178.926	SAE			s_368 [2771]	NOT GIVEN [2771]									VOL					WR [2771]	48.1	0.9		19.66		10.72			11.9	5.32	0.18		0.74	2.24	0.23
[2782][2771]	CONVERGENT MARGIN	TONGA ARC / FIJI ISLANDS / VANUA (M)BALAVU	COASTAL OUTCROP NORTH OF BOITACI	-17.225	-17.225	-178.93	-178.93	SAE			s_379 [2782]	ANDESITE, BASALTIC [2782] / NOT GIVEN [2771]									VOL					WR [2782]	54.77	1.13		14.75		7.08		9.52	8.23	7.03	0.16		1.2	3.06	0.16
[2771]	CONVERGENT MARGIN	TONGA ARC / FIJI ISLANDS / VANUA (M)BALAVU	COASTAL OUTCROP SOUTH OF MUALEVU	-17.233	-17.233	-178.933	-178.933	SAE			s_831 [2771]	NOT GIVEN [2771]									VOL					WR [2771]	50.51	0.92		18.78		10.78			10.17	5.43	0.2		0.61	2.37	0.22
[2771]	CONVERGENT MARGIN	TONGA ARC / FIJI ISLANDS / VANUA (M)BALAVU	COASTAL OUTCROP	-17.221	-17.221	-178.918	-178.918	SAE			s_369 [2771]	NOT GIVEN [2771]									VOL					WR [2771]	55.94	0.73		19.25		7.77			8.44	3.08	0.21		1.2	3.02	0.35
[2771][5515]	CONVERGENT MARGIN	TONGA ARC / FIJI ISLANDS / VANUA (M)BALAVU	BUCALEVU CREEK	-17.203	-17.203	-178.928	-178.928	SAE			s_371 [2771]	NOT GIVEN [2771] / BASALT, THOLEIITIC [5515]									VOL					WR [2771]	60.22	0.56		18.06		6.65			7.35	2.62	0.2		1.01	3.07	0.26
[15113]	CONVERGENT MARGIN	TONGA ARC / FIJI ISLANDS / VANUA (M)BALAVU / YANUYANU	YANUYANU ISLAND	-17	-17.5	-178	-179	SAE			s_450 [15113]	BASALT, ALKALINE [15113]									VOL					WR [15113]	48.35	2.12		17.11				10.91	8.4	6.67			1.16	3.58	0.48
[2771]	CONVERGENT MARGIN	TONGA ARC / FIJI ISLANDS / MUNIA	WEST COAST	-17.371	-17.371	-178.883	-178.883	SAE			s_384 [2771]	NOT GIVEN [2771]									VOL					WR [2771]	64.35	0.88		14.84		7.02			5.39	1.96	0.16		1.52	3.61	0.26
[2771]	CONVERGENT MARGIN	TONGA ARC / FIJI ISLANDS / MUNIA	WEST COAST	-17.371	-17.371	-178.883	-178.883	SAE			s_385 [2771]	NOT GIVEN [2771]									VOL					WR [2771]	56.64	0.93		16.86		8.75			8.16	4.24	0.16		0.79	3.27	0.2
[2771]	CONVERGENT MARGIN	TONGA ARC / FIJI ISLANDS / THIKOMBIA (CIKOBIA-I-LAU)	NORTHERN CIKOBIA EAST OF LIMESTONE CONTACT	-17.271	-17.271	-178.78	-178.78	SAE			s_381 [2771]	NOT GIVEN [2771]									VOL					WR [2771]	60.38	0.8		16.98		7.28			6.81	2.78	0.18		0.96	3.64	0.19
[2771]	CONVERGENT MARGIN	TONGA ARC / FIJI ISLANDS / KATAFAGA / KATAFAGA	FLOAT NEAR PLANATION HOUSE	-17.516	-17.516	-178.7	-178.7	SAE			s_838 [2771]	BASALT [2771]									VOL					WR [2771]	57.16	0.92		16.95		8.99			8.29	3.77	0.16		0.61	3.02	0.12
[4242]	CONVERGENT MARGIN	TONGA ARC / FIJI ISLANDS / KATAFAGA	NARAIRAI, SOUTH COAST	-17.51	-17.51	-178.71	-178.71	SAE			s_KF20 [4242]	BASALT, OLIVINE [4242]									VOL					WR [4242]	49.28	2.42		17.07		2.46	8.33		8.32	6.22	0.17		1.29	3.97	0.48
[4242]	CONVERGENT MARGIN	TONGA ARC / FIJI ISLANDS / TUVUCA	DAKU, NORTHEAST COAST	-17.666	-17.666	-178.1	-178.1	SAE			s_TV115 [4242]	ANDESITE, PYROXENE [4242]									VOL					WR [4242]	58.08	0.93		18.69		5	2.6		7.61	2.02	0.15		0.9	3.77	0.24
[2771]	CONVERGENT MARGIN	TONGA ARC / FIJI ISLANDS / CICIA	TARAKUA VILLAGE	-20.3166	-20.3166	-179.317	-179.317	SAE			s_837 [2771]	BASALT [2771]									VOL					WR [2771]	55.49	0.88		15.44				7.54	8.56	6.5	0.15		1.09	3.24	0.27
[4242]	CONVERGENT MARGIN	TONGA ARC / FIJI ISLANDS / NAYAU	COASTAL OUTCROP WAISALEKA	-18	-18	-179.001	-179.001	SAE			s_NY119 [4242]	ANDESITE, PYROXENE [4242]									VOL					WR [4242]	58.34	0.86		17.7		4.33	3.07		7.4	3.12	0.14		1.34	3.46	0.24
[4242]	CONVERGENT MARGIN	TONGA ARC / FIJI ISLANDS / ONO-I-LAU	ONO LEVU, TONGA	-20.8	-20.8	-178.75	-178.75	SAE			s_OA148 [4242]	ANDESITE, OLIVINE [4242]									VOL					WR [4242]	59.64	1.01		18.13		5.5	1.74		5.14	1.23	0.1		2.82	4.13	0.55
[4242]	CONVERGENT MARGIN	TONGA ARC / FIJI ISLANDS / ONO-I-LAU	EAST SIDE OF MUANIVATU POINT	-20.8	-20.8	-178.75	-178.75	SAE			s_OA33 [4242]	BASALT, OLIVINE [4242]									VOL					WR [4242]	50.92	1.01		20.68		6.58	2.68		10.65	3.38	0.13		1	2.69	0.27
[3927]	CONVERGENT MARGIN	TONGA ARC / LAU BASIN / CENTRAL LAU SPREADING CENTER - SITE 834	HOLE 834A	-18.5676	-18.5676	-177.862	-177.862	SAQ	-2692.3	-2692.3	s_135-834A-13X-1,18-24,2A [3927]	BASALT [3927]									VOL					GL [3927]	50.62	1.71		16.24				9.9	11.12	6.27	0.16		0.17	3.47	0.24
[3927]	CONVERGENT MARGIN	TONGA ARC / LAU BASIN / CENTRAL LAU SPREADING CENTER - SITE 834	HOLE 834A	-18.5676	-18.5676	-177.862	-177.862	SAQ	-2692.3	-2692.3	s_135-834A-14X-1,25-31,2A [3927]	BASALT [3927]									VOL					GL [3927]	51.57	1.6		16.01				10.2	10.57	5.78	0.18		0.2	3.33	0.2
[3927]	CONVERGENT MARGIN	TONGA ARC / LAU BASIN / CENTRAL LAU SPREADING CENTER - SITE 834	HOLE 834B	-18.5675	-18.5675	-177.862	-177.862	SAQ	-2699.1	-2699.1	s_135-834B-14R-1,28-32,6A [3927]	BASALT [3927]									VOL					GL [3927]	52.34	1.96		15.71				10.42	9.99	5.59	0.18		0.18	3.77	0.25
[3927]	CONVERGENT MARGIN	TONGA ARC / LAU BASIN / CENTRAL LAU SPREADING CENTER - SITE 834	HOLE 834B	-18.5675	-18.5675	-177.862	-177.862	SAQ	-2699.1	-2699.1	s_135-834B-15R-1,0-8,6B [3927]	BASALT [3927]									VOL					GL [3927]	50.79	1.29		16.38				9.19	11.66	6.72	0.17		0.22	2.93	0.21
[3927]	CONVERGENT MARGIN	TONGA ARC / LAU BASIN / CENTRAL LAU SPREADING CENTER - SITE 834	HOLE 834B	-18.5675	-18.5675	-177.862	-177.862	SAQ	-2699.1	-2699.1	s_135-834B-15R-2,35-37,6A [3927]	BASALT [3927]									VOL					GL [3927]	52.2	2		15.64				10.21	9.94	5.61	0.16		0.18	3.81	0.28
[3927]	CONVERGENT MARGIN	TONGA ARC / LAU BASIN / CENTRAL LAU SPREADING CENTER - SITE 834	HOLE 834B	-18.5675	-18.5675	-177.862	-177.862	SAQ	-2699.1	-2699.1	s_135-834B-15R-2,96-104,6A [3927]	BASALT [3927]									VOL					GL [3927]	52.16	1.95		15.59				10.36	9.94	5.5	0.18		0.19	3.85	0.25
[3927]	CONVERGENT MARGIN	TONGA ARC / LAU BASIN / CENTRAL LAU SPREADING CENTER - SITE 834	HOLE 834B	-18.5675	-18.5675	-177.862	-177.862	SAQ	-2699.1	-2699.1	s_135-834B-18R-1,0-6,6C [3927]	BASALT [3927]									VOL					GL [3927]	51.55	1.39		16.55				8.7	10.91	6.86	0.13		0.18	3.37	0.2
[3927]	CONVERGENT MARGIN	TONGA ARC / LAU BASIN / CENTRAL LAU SPREADING CENTER - SITE 834	HOLE 834B	-18.5675	-18.5675	-177.862	-177.862	SAQ	-2699.1	-2699.1	s_135-834B-18R-1,7-13,6C [3927]	BASALT [3927]									VOL					GL [3927]	51.83	1.44		16.73				8.65	10.77	6.9	0.12		0.19	3.37	0.2
[3927]	CONVERGENT MARGIN	TONGA ARC / LAU BASIN / CENTRAL LAU SPREADING CENTER - SITE 834	HOLE 834B	-18.5675	-18.5675	-177.862	-177.862	SAQ	-2699.1	-2699.1	s_135-834B-19R-1,5-10,6C [3927]	BASALT [3927]									VOL					GL [3927]	51.76	1.41		16.74				8.68	10.85	6.58	0.18		0.17	3.39	0.2
[3927]	CONVERGENT MARGIN	TONGA ARC / LAU BASIN / CENTRAL LAU SPREADING CENTER - SITE 834	HOLE 834B	-18.5675	-18.5675	-177.862	-177.862	SAQ	-2699.1	-2699.1	s_135-834B-26R-1,107-109,7 [3927]	BASALT [3927]									VOL					GL [3927]	49.97	1.44		16.53				8.95	11.92	8.26	0.16		0.09	3.14	0.16
[3927]	CONVERGENT MARGIN	TONGA ARC / LAU BASIN / CENTRAL LAU SPREADING CENTER - SITE 834	HOLE 834B	-18.5675	-18.5675	-177.862	-177.862	SAQ	-2699.1	-2699.1	s_135-834B-34R-2,60-63,8 [3927]	BASALT [3927]									VOL					GL [3927]	52.49	1.27		16.36				9.24	10.96	6.16	0.16		0.11	3.05	0.14
[3927]	CONVERGENT MARGIN	TONGA ARC / LAU BASIN / CENTRAL LAU SPREADING CENTER - SITE 834	HOLE 834B	-18.5675	-18.5675	-177.862	-177.862	SAQ	-2699.1	-2699.1	s_135-834B-35R-1,15-23,8 [3927]	BASALT [3927]									VOL					GL [3927]	52.66	1.35		16.28				8.85	10.88	6.43	0.15		0.1	3.01	0.13
[3927]	CONVERGENT MARGIN	TONGA ARC / LAU BASIN / CENTRAL LAU SPREADING CENTER - SITE 834	HOLE 834B	-18.5675	-18.5675	-177.862	-177.862	SAQ	-2699.1	-2699.1	s_135-834B-35R-2,70-72,8 [3927]	BASALT [3927]									VOL					GL [3927]	52.35	1.29		16.31				8.94	11.13	6.45	0.13		0.1	2.98	0.09
[3927]	CONVERGENT MARGIN	TONGA ARC / LAU BASIN / CENTRAL LAU SPREADING CENTER - SITE 834	HOLE 834B	-18.5675	-18.5675	-177.862	-177.862	SAQ	-2699.1	-2699.1	s_135-834B-36R-1,0-7,8 [3927]	BASALT [3927]									VOL					GL [3927]	52.4	1.25		16.5				8.76	10.99	6.44	0.12		0.12	3	0.11
[3927]	CONVERGENT MARGIN	TONGA ARC / LAU BASIN / CENTRAL LAU SPREADING CENTER - SITE 834	HOLE 834B	-18.5675	-18.5675	-177.862	-177.862	SAQ	-2699.1	-2699.1	s_135-834B-39R-1,7-10,10A [3927]	BASALT [3927]									VOL					GL [3927]	53.04	1.71		15.23				11.38	9.45	4.92	0.19		0.27	3.41	0.2
[3927]	CONVERGENT MARGIN	TONGA ARC / LAU BASIN / CENTRAL LAU SPREADING CENTER - SITE 834	HOLE 834B	-18.5675	-18.5675	-177.862	-177.862	SAQ	-2699.1	-2699.1	s_135-834B-40R-1,45-47,10A [3927]	BASALT [3927]									VOL					GL [3927]	52.37	1.79		15.28				11.47	9.32	4.74	0.19		0.28	3.52	0.21
[3927]	CONVERGENT MARGIN	TONGA ARC / LAU BASIN / CENTRAL LAU SPREADING CENTER - SITE 834	HOLE 834B	-18.5675	-18.5675	-177.862	-177.862	SAQ	-2699.1	-2699.1	s_135-834B-47R-1,130-135,12 [3927]	BASALT [3927]									VOL					GL [3927]	55.54	2.15		14.7				12.75	7.29	3.38	0.25		0.22	3.18	0.31
[3927]	CONVERGENT MARGIN	TONGA ARC / LAU BASIN / CENTRAL LAU SPREADING CENTER - SITE 834	HOLE 834B	-18.5675	-18.5675	-177.862	-177.862	SAQ	-2699.1	-2699.1	s_135-834B-53R-1,7-20,12 [3927]	BASALT [3927]									VOL					GL [3927]	55.08	2.18		14.52				12.84	7.68	3.69	0.25		0.2	3.22	0.29
[3927]	CONVERGENT MARGIN	TONGA ARC / LAU BASIN / CENTRAL LAU SPREADING CENTER - SITE 834	HOLE 834B	-18.5675	-18.5675	-177.862	-177.862	SAQ	-2699.1	-2699.1	s_135-834B-54R-1,0-5,12 [3927]	BASALT [3927]									VOL					GL [3927]	55.59	2.31		14.75				12.92	7.43	3.65	0.24		0.21	2.99	0.28
[3927]	CONVERGENT MARGIN	TONGA ARC / LAU BASIN / CENTRAL LAU SPREADING CENTER - SITE 834	HOLE 834B	-18.5675	-18.5675	-177.862	-177.862	SAQ	-2699.1	-2699.1	s_135-834B-56R-2,111-118,13 [3927]	BASALT [3927]									VOL					GL [3927]	51.26	1.38		16.16				9.56	11.44	6.59	0.17		0.13	3.12	0.14
[3927]	CONVERGENT MARGIN	TONGA ARC / LAU BASIN / CENTRAL LAU SPREADING CENTER - SITE 834	HOLE 834B	-18.5675	-18.5675	-177.862	-177.862	SAQ	-2699.1	-2699.1	s_135-834B-59R-2,30-32,13 [3927]	BASALT [3927]									VOL					GL [3927]	51.34	1.3		16.07				9.52	11.14	6.33	0.16		0.13	3.18	0.17
[3927]	CONVERGENT MARGIN	TONGA ARC / LAU BASIN / CENTRAL LAU SPREADING CENTER - SITE 834	HOLE 834B	-18.5675	-18.5675	-177.862	-177.862	SAQ	-2699.1	-2699.1	s_135-834B-59R-2,52-55,13 [3927]	BASALT [3927]									VOL					GL [3927]	51.02	1.38		16.18				9.45	11.32	6.49	0.15		0.13	3.06	0.15
[3927]	CONVERGENT MARGIN	TONGA ARC / LAU BASIN / CENTRAL LAU SPREADING CENTER - SITE 834	HOLE 834B	-18.5675	-18.5675	-177.862	-177.862	SAQ	-2699.1	-2699.1	s_135-834B-8R-2,10-13,2 [3927]	BASALT [3927]									VOL					GL [3927]
[3927]	CONVERGENT MARGIN	TONGA ARC / LAU BASIN / CENTRAL LAU SPREADING CENTER - SITE 834	HOLE 834B	-18.5675	-18.5675	-177.862	-177.862	SAQ	-2699.1	-2699.1	s_135-834B-1R-3,83-86,5 [3927]	BASALT [3927]									VOL					GL [3927]
[3927]	CONVERGENT MARGIN	TONGA ARC / LAU BASIN / CENTRAL LAU SPREADING CENTER - SITE 834	HOLE 834B	-18.5675	-18.5675	-177.862	-177.862	SAQ	-2699.1	-2699.1	s_135-834B-13R-1,130-131,5 [3927]	BASALT [3927]									VOL					GL [3927]
[3927]	CONVERGENT MARGIN	TONGA ARC / LAU BASIN / CENTRAL LAU SPREADING CENTER - SITE 834	HOLE 834B	-18.5675	-18.5675	-177.862	-177.862	SAQ	-2699.1	-2699.1	s_135-834B-14R-1,28-32,6 [3927]	BASALT [3927]									VOL					GL [3927]
[3927]	CONVERGENT MARGIN	TONGA ARC / LAU BASIN / CENTRAL LAU SPREADING CENTER - SITE 834	HOLE 834B	-18.5675	-18.5675	-177.862	-177.862	SAQ	-2699.1	-2699.1	s_135-834B-15R-2,35-37,6 [3927]	BASALT [3927]									VOL					GL [3927]
[3927]	CONVERGENT MARGIN	TONGA ARC / LAU BASIN / CENTRAL LAU SPREADING CENTER - SITE 834	HOLE 834B	-18.5675	-18.5675	-177.862	-177.862	SAQ	-2699.1	-2699.1	s_135-834B-15R-2,96-104,6 [3927]	BASALT [3927]									VOL					GL [3927]
[3927]	CONVERGENT MARGIN	TONGA ARC / LAU BASIN / CENTRAL LAU SPREADING CENTER - SITE 834	HOLE 834B	-18.5675	-18.5675	-177.862	-177.862	SAQ	-2699.1	-2699.1	s_135-834B-18R-1,7-13,6 [3927]	BASALT [3927]									VOL					GL [3927]
[3927]	CONVERGENT MARGIN	TONGA ARC / LAU BASIN / CENTRAL LAU SPREADING CENTER - SITE 834	HOLE 834B	-18.5675	-18.5675	-177.862	-177.862	SAQ	-2699.1	-2699.1	s_135-834B-26R-1,107-109,7 [3927]	BASALT [3927]									VOL					WR [3927]
[3927]	CONVERGENT MARGIN	TONGA ARC / LAU BASIN / CENTRAL LAU SPREADING CENTER - SITE 834	HOLE 834B	-18.5675	-18.5675	-177.862	-177.862	SAQ	-2699.1	-2699.1	s_135-834B-33R-2,105-110,7 [3927]	BASALT [3927]									VOL					GL [3927]
[3927]	CONVERGENT MARGIN	TONGA ARC / LAU BASIN / CENTRAL LAU SPREADING CENTER - SITE 834	HOLE 834B	-18.5675	-18.5675	-177.862	-177.862	SAQ	-2699.1	-2699.1	s_135-834B-34R-2,60-63,8 [3927]	BASALT [3927]									VOL					WR [3927]
[3927]	CONVERGENT MARGIN	TONGA ARC / LAU BASIN / CENTRAL LAU SPREADING CENTER - SITE 834	HOLE 834B	-18.5675	-18.5675	-177.862	-177.862	SAQ	-2699.1	-2699.1	s_135-834B-35R-1,15-23,8 [3927]	BASALT [3927]									VOL					WR [3927]
[3927]	CONVERGENT MARGIN	TONGA ARC / LAU BASIN / CENTRAL LAU SPREADING CENTER - SITE 834	HOLE 834B	-18.5675	-18.5675	-177.862	-177.862	SAQ	-2699.1	-2699.1	s_135-834B-36R-1,0-7,8 [3927]	BASALT [3927]									VOL					WR [3927]
[3927]	CONVERGENT MARGIN	TONGA ARC / LAU BASIN / CENTRAL LAU SPREADING CENTER - SITE 834	HOLE 834B	-18.5675	-18.5675	-177.862	-177.862	SAQ	-2699.1	-2699.1	s_135-834B-40R-1,45-47,10A [3927]	BASALT [3927]									VOL					WR [3927]
[3927]	CONVERGENT MARGIN	TONGA ARC / LAU BASIN / CENTRAL LAU SPREADING CENTER - SITE 834	HOLE 834B	-18.5675	-18.5675	-177.862	-177.862	SAQ	-2699.1	-2699.1	s_135-834B-47R-1,130-135,12 [3927]	BASALT [3927]									VOL					WR [3927]
[3927]	CONVERGENT MARGIN	TONGA ARC / LAU BASIN / CENTRAL LAU SPREADING CENTER - SITE 834	HOLE 834B	-18.5675	-18.5675	-177.862	-177.862	SAQ	-2699.1	-2699.1	s_135-834B-49R-1,142-144,12 [3927]	BASALT [3927]									VOL					GL [3927]
[3927]	CONVERGENT MARGIN	TONGA ARC / LAU BASIN / CENTRAL LAU SPREADING CENTER - SITE 834	HOLE 834B	-18.5675	-18.5675	-177.862	-177.862	SAQ	-2699.1	-2699.1	s_135-834B-53R-1,9-15,12 [3927]	BASALT [3927]									VOL					GL [3927]
[3927]	CONVERGENT MARGIN	TONGA ARC / LAU BASIN / CENTRAL LAU SPREADING CENTER - SITE 834	HOLE 834B	-18.5675	-18.5675	-177.862	-177.862	SAQ	-2699.1	-2699.1	s_135-834B-56R-2,111-118,13 [3927]	BASALT [3927]									VOL					WR [3927]
[3927]	CONVERGENT MARGIN	TONGA ARC / LAU BASIN / CENTRAL LAU SPREADING CENTER - SITE 834	HOLE 834B	-18.5675	-18.5675	-177.862	-177.862	SAQ	-2699.1	-2699.1	s_135-834B-59R-2,52-55,13 [3927]	BASALT [3927]									VOL					WR [3927]
[4108][3336][2757][10675]	CONVERGENT MARGIN	TONGA ARC / LAU BASIN / MANGATOLU TRIPLE JUNCTION		-15.662	-15.662	-174.842	-174.842	SAQ	-2360	-2360	s_M2212/2 [4108] / s_M-2212-2 [3336] / s_M2212-2 [10675]	BASALT [4108] / NOT GIVEN [3336]								VESICULAR [4108] / PHYRIC [2757]	VOL					WR [4108] / GL [2757]	49.97	1.02		15.64		1.98	7.54	8.62	12.26	7.61	0.16		0.28	2.46	0.12	1.15
[4108][3336]	CONVERGENT MARGIN	TONGA ARC / LAU BASIN / MANGATOLU TRIPLE JUNCTION		-15.619	-15.619	-174.817	-174.817	SAQ	-2234	-2234	s_M2218/5 [4108] / s_M-2218/5 [3336]	BASALT [4108] / NOT GIVEN [3336]								VESICULAR [4108]	VOL					WR [4108]	50.58	1.23		15.31		2.59	7.72	9.59	1.19	7.06	0.18		0.3	2.73	0.13
[13310][2757][5455][10675][4114]	CONVERGENT MARGIN	TONGA ARC / LAU BASIN / MANGATOLU TRIPLE JUNCTION		-15.612	-15.612	-174.817	-174.817	SAQ	-2221	-2221	s_18-9 [13310] / s_M-2218-9 [2757]	BASALT [13310] / NOT GIVEN [10675]								PHYRIC [2757]	VOL			F		GL [13310] / WR [10675]	49.94	1.13		15.66				9.48	12.43	8.44	0.17		0.09	2.6	0.06	0.33							0.008
[4108][3336]	CONVERGENT MARGIN	TONGA ARC / LAU BASIN / MANGATOLU TRIPLE JUNCTION		-15.388	-15.388	-174.667	-174.667	SAQ	-2078	-2078	s_M2226/1A [4108] / s_M-2226-1A [3336]	BASALT [4108] / ANDESITE [3336]								VESICULAR [4108]	VOL					WR [4108]	53.9	1.9		13.8		2.93	10.96	13.1	6.66	1.69	0.24		0.71	4.02	0.3
[2766]	CONVERGENT MARGIN	TONGA ARC / TONGA ISLANDS / EUA	BOULDER FROM LIKU BEACH TRAIL	-21.03	-21.03	-174.92	-174.92	SAE			s_111549-7 [2766]	BASALT, ANORTHITE [2766]									VOL					WR [2766]	49.19	0.42		20.61		2.93	5.63		11.78	5.93	0.18		0.24	1.21	0.04		1.63	0.43
[3321]	CONVERGENT MARGIN	TONGA ARC / LAU BASIN / CENTRAL LAU SPREADING CENTER - SITE 835	HOLE 835B	-18.5008	-18.5008	-177.303	-177.303	SAQ	-2905.6	-2905.6	s_135-835B-7R-2,75-84,1 [3321]	BASALT [3321]									VOL					WR [3321]
[3321]	CONVERGENT MARGIN	TONGA ARC / LAU BASIN / EASTERN LAU SPREADING CENTER	HOLE 839B	-20.709	-20.709	-176.775	-176.775	SAQ	-2628.5	-2628.5	s_135-839B-13R-3,100-104,1 [3321]	BASALT [3321]									VOL					WR [3321]
[23378]	CONVERGENT MARGIN	TONGA ARC / TONGA TRENCH / SITE 595	HOLE 595A	-23.8223	-23.8223	-165.527	-165.527	SAQ	-5629	-5629	s_SO246-DR31-2 [23378]	BASALT [23378]			UPPER [23378]	CRETACEOUS [23378]					VOL					WR [23378]	48.83	1.15		16.08				7.7	12.7	4.73	0.14		0.84	2.53	1.1
[23378]	CONVERGENT MARGIN	TONGA ARC / TONGA TRENCH / SITE 595	DSDP-595A,10,1,101-109	-23.8223	-23.8223	-165.527	-165.527	SAQ			s_P63853 [23378]	BASALT [23378]			UPPER [23378]	CRETACEOUS [23378]					VOL					WR [23378]
[23525]	CONVERGENT MARGIN	TONGA ARC / TONGA RIDGE / STATION 21		-14.95	-14.95	-173.35	-173.35	SAE	-1750	-1750	s_D3-44 [23525]	NOT GIVEN [23525]									VOL					GL [23525]	53.6595	0.944433		16.0367				8.3796	10.2356	5.66007	0.1612		0.4143	2.9596	0.2838
[23525]	CONVERGENT MARGIN	TONGA ARC / TONGA RIDGE / STATION 23		-15.3	-15.3	-173.4	-173.4	SAE	-1925	-1925	s_D5-28 [23525]	NOT GIVEN [23525]									VOL					GL [23525]	58.264	0.309867		16.6163				9.87765	9.49188	2.92748	0.146033		0.25755	1.44182	0.0735667
[23525]	CONVERGENT MARGIN	TONGA ARC / TONGA RIDGE / STATION 24		-14.85	-14.85	-173.7	-173.7	SAE	-3175	-3175	s_D6-3 [23525]	NOT GIVEN [23525]									VOL					GL [23525]	62.4259	0.444257		14.7245				7.32006	7.3865	2.88479	0.118171		0.585557	1.06721	0.195529
[23525]	CONVERGENT MARGIN	TONGA ARC / TONGA RIDGE / STATION 25		-15	-15	-173.7	-173.7	SAE	-2766	-2766	s_D7-18 [23525]	NOT GIVEN [23525]									VOL					GL [23525]	56.4417	0.5479		11.9488				8.26658	10.3381	8.55034	0.15506		0.74444	1.61406	0.47406
[23525]	CONVERGENT MARGIN	TONGA ARC / TONGA RIDGE / DREDGE 26		-14.85	-14.85	-173.8	-173.8	SAE	-3050	-3050	s_D26-1 [23525]	NOT GIVEN [23525]									VOL					GL [23525]	56.9097	0.3082		13.9037				8.09483	10.7811	6.40738	0.1289		0.355825	1.1959	0.19865
[23525]	CONVERGENT MARGIN	TONGA ARC / TONGA RIDGE / DREDGE 26		-14.85	-14.85	-173.8	-173.8	SAE	-3050	-3050	s_D26-1-DUPLICATE [23525]	NOT GIVEN [23525]									VOL					GL [23525]
[23525]	CONVERGENT MARGIN	TONGA ARC / TONGA RIDGE / DREDGE 26		-14.85	-14.85	-173.8	-173.8	SAE	-3050	-3050	s_D26-2 [23525]	NOT GIVEN [23525]									VOL					GL [23525]	62.1174	0.46252		17.5441				6.6059	7.06316	1.85242	0.10716		0.84448	1.55806	0.33196
[23525]	CONVERGENT MARGIN	TONGA ARC / TONGA RIDGE / DREDGE 26		-14.85	-14.85	-173.8	-173.8	SAE	-3050	-3050	s_D26-3 [23525]	NOT GIVEN [23525]									VOL					GL [23525]	56.8882	0.2933		13.7075				8.05995	10.9199	6.3846	0.149375		0.35485	1.19558	0.225825
[23525]	CONVERGENT MARGIN	TONGA ARC / LAU BASIN / VALU FA RIDGE		-22.56	-22.56	-176.69	-176.69	SAE	-1870	-1870	s_TD 21-12 [23525]	NOT GIVEN [23525]									VOL					GL [23525]	74.75	0.52		12.58				3.79	2.83	0.3	0.105		1.307	3.02	0.12
[23525]	CONVERGENT MARGIN	TONGA ARC / LAU BASIN / VALU FA RIDGE		-22.16	-22.16	-176.62	-176.62	SAE	-1650	-1650	s_TD 52-3 [23525]	NOT GIVEN [23525]									VOL					GL [23525]
[4245][4246]	CONVERGENT MARGIN	TONGA ARC / TONGA ISLANDS / EUA	LOOSE BOULDER ON LOKUPO BEACH, 50 M NORTH OF WHERE STREAM MEETS THE BEACH	-21.03	-21.03	-174.92	-174.92	SAE			s_582-6-1C [4245]	GABBRO [4245]									PLU					WR [4245]	50.6	0.65		16.1		4.03	6.36		10.3	7.87	0.24		0.1	1.54	0		1.81	0.38
[4245]	CONVERGENT MARGIN	TONGA ARC / TONGA ISLANDS / EUA	LOOSE BOULDER ON LOKUPO BEACH, 50 M NORTH OF WHERE STREAM MEETS THE BEACH	-21.03	-21.03	-174.92	-174.92	SAE			s_582-6-1H [4245]	ANDESITE [4245]									VOL					WR [4245]	59.5	0.53		16.9		2.98	3.82		5.99	3.31	0.15		0.37	3.26	0.07		1.86	0.61		0.13
[4245][4246]	CONVERGENT MARGIN	TONGA ARC / TONGA ISLANDS / EUA	LOOSE BOULDER ON LOKUPO BEACH, 50 M NORTH OF WHERE STREAM MEETS THE BEACH	-21.03	-21.03	-174.92	-174.92	SAE			s_582-6-IL [4245]	BASALT [4245] / KERATOPHYRE, QUARTZ [4246]									VOL					WR [4245]	48.4	0.67		20.9		3.85	5.44		9.4	5.25	0.15		0.49	2.28	0		2.5	0.65
[19536]	CONVERGENT MARGIN	TONGA ARC / LAU BASIN / MATA ISLANDS	WEST MATA	-15.094	-15.094	-173.748	-173.748	SAQ	-1174	-1174	s_J2?13R13V6 [19536]	BASALT [19536]									VOL					WR [19536]
[19536]	CONVERGENT MARGIN	TONGA ARC / LAU BASIN / NORTHEASTERN LAU SPREADING CENTER		-15.382	-15.382	-174.242	-174.242	SAQ	-1657	-1657	s_J2?18R20V9 [19536]	BASALT [19536]									VOL					WR [19536]
[19536]	CONVERGENT MARGIN	TONGA ARC / LAU BASIN / MATA ISLANDS		-15.422	-15.422	-174.284	-174.284	SAQ	-1542	-1542	s_J2?16bio22V14 [19536]	BASALT [19536]									VOL					WR [19536]
[19536]	CONVERGENT MARGIN	TONGA ARC / LAU BASIN / NORTHEASTERN LAU SPREADING CENTER		-15.39	-15.39	-174.25	-174.25	SAQ	-1626	-1626	s_J2?16bio22V28 [19536]	BASALT [19536]									VOL					WR [19536]
[19536]	CONVERGENT MARGIN	TONGA ARC / LAU BASIN / MATA ISLANDS		-15.094	-15.094	-173.749	-173.749	SAQ	-1198	-1198	s_J2?15R07vV1 [19536]	BASALT [19536]									VOL					WR [19536]
[19536]	CONVERGENT MARGIN	TONGA ARC / LAU BASIN / MATA ISLANDS		-15.422	-15.422	-174.284	-174.284	SAQ	-1542	-1542	s_J2?15R20V12 [19536]	BASALT [19536]									VOL					WR [19536]
[19536]	CONVERGENT MARGIN	TONGA ARC / LAU BASIN / MATA ISLANDS	WEST MATA	-15.094	-15.094	-173.748	-173.748	SAQ	-1174	-1174	s_KM1204 D15 R01 [19536]	BASALT [19536]									VOL					WR [19536]
[19536]	CONVERGENT MARGIN	TONGA ARC / LAU BASIN / FONUALEI SPREADING CENTER	FONUALEI SPREADING CENTER CENTRAL SOUTH	-17.017	-17.017	-174.5	-174.5	SAQ			s_ND37-2 [19536]	BASALT [19536]									VOL					WR [19536]
[19536]	CONVERGENT MARGIN	TONGA ARC / LAU BASIN / FONUALEI SPREADING CENTER		-17.017	-17.017	-174.517	-174.517	SAQ	-1840	-1840	s_ND-56.1 [19536]	BASALT [19536]									VOL					WR [19536]
[19536]	CONVERGENT MARGIN	TONGA ARC / LAU BASIN / FONUALEI SPREADING CENTER		-17.467	-17.467	-174.583	-174.583	SAQ	-1890	-1890	s_ND-45.1 [19536]	BASALT [19536]									VOL					WR [19536]
[19536]	CONVERGENT MARGIN	TONGA ARC / LAU BASIN / ROCHAMBEAU RIDGES		-14.7	-14.7	-175.97	-175.97	SAQ	-2522	-2522	s_NLD-8 [19536]	BASALT [19536]									VOL					WR [19536]
[19536]	CONVERGENT MARGIN	TONGA ARC / LAU BASIN / ROCHAMBEAU RIDGES		-14.83	-14.83	-175.97	-175.97	SAE			s_NLD13B [19536]	BASALT [19536]									VOL					WR [19536]
[19536]	CONVERGENT MARGIN	TONGA ARC / LAU BASIN / ROCHAMBEAU RIDGES		-15.11	-15.11	-176.41	-176.41	SAQ	-1834	-1834	s_NLD-24 [19536]	BASALT [19536]									VOL					WR [19536]
[19536]	CONVERGENT MARGIN	TONGA ARC / LAU BASIN / ROCHAMBEAU RIDGES		-15.07	-15.07	-176.15	-176.15	SAQ	-2021	-2021	s_NLD27-2 [19536]	BASALT [19536]									VOL					WR [19536]
[19536]	CONVERGENT MARGIN	TONGA ARC / LAU BASIN / ROCHAMBEAU RIDGES		-15.34	-15.34	-176.27	-176.27	SAE	-1509	-1509	s_NLD-32 [19536]	BASALT [19536]									VOL					WR [19536]
[19536]	CONVERGENT MARGIN	TONGA ARC / LAU BASIN / ROCHAMBEAU RIDGES		-15.47	-15.47	-176.48	-176.48	SAQ	-1811	-1811	s_NLD-37 [19536]	BASALT [19536]									VOL					WR [19536]
[19536]	CONVERGENT MARGIN	TONGA ARC / LAU BASIN / NORTHWESTERN LAU SPREADING CENTER		-15.8	-15.8	-177.27	-177.27	SAQ			s_NLD42B [19536]	BASALT [19536]									VOL					WR [19536]
[19536]	CONVERGENT MARGIN	TONGA ARC / LAU BASIN / NORTHWESTERN LAU SPREADING CENTER		-15.91	-15.91	-177.42	-177.42	SAQ			s_NLD45-1 [19536]	BASALT [19536]									VOL					WR [19536]
[19536]	CONVERGENT MARGIN	TONGA ARC / LAU BASIN / NORTHWESTERN LAU SPREADING CENTER		-15.91	-15.91	-177.42	-177.42	SAQ			s_NLD45B [19536]	BASALT [19536]									VOL					WR [19536]
[19536]	CONVERGENT MARGIN	TONGA ARC / LAU BASIN / NORTHWESTERN LAU SPREADING CENTER		-15.886	-15.886	-177.395	-177.395	SAQ	-1995	-1995	s_NLD-46 [19536]	BASALT [19536]									VOL					WR [19536]
[19536]	CONVERGENT MARGIN	TONGA ARC / LAU BASIN / NORTHWESTERN LAU SPREADING CENTER		-16.04	-16.04	-177.58	-177.58	SAQ			s_NLD51-1 [19536]	BASALT [19536]									VOL					WR [19536]
[19536]	CONVERGENT MARGIN	TONGA ARC / LAU BASIN / INNER LAU SPREADING CENTER		-19.079	-19.079	-176.068	-176.068	SAQ	-2438	-2438	s_DR03-X T2 [19536]	BASALT [19536]									VOL					WR [19536]
[19536]	CONVERGENT MARGIN	TONGA ARC / LAU BASIN / INNER LAU SPREADING CENTER		-19.333	-19.333	-176.166	-176.166	SAQ	-3254	-3254	s_DR04-1 [19536]	BASALT [19536]									VOL					WR [19536]
[19536]	CONVERGENT MARGIN	TONGA ARC / LAU BASIN / NORTHEASTERN LAU SPREADING CENTER		-20.762	-20.762	-176.191	-176.191	SAQ	-2154	-2154	s_RC31 [19536]	BASALT [19536]									VOL					WR [19536]
[19536]	CONVERGENT MARGIN	TONGA ARC / LAU BASIN / NORTHEASTERN LAU SPREADING CENTER		-20.317	-20.317	-176.143	-176.143	SAQ	-2700	-2700	s_DR11-2 [19536]	BASALT [19536]									VOL					WR [19536]
[19536]	CONVERGENT MARGIN	TONGA ARC / LAU BASIN / NORTHEASTERN LAU SPREADING CENTER		-20.52	-20.52	-176.204	-176.204	SAQ	-2482	-2482	s_DR53-1 [19536]	BASALT [19536]									VOL					WR [19536]
[19536]	CONVERGENT MARGIN	TONGA ARC / LAU BASIN / NORTHEASTERN LAU SPREADING CENTER		-20.247	-20.247	-176.111	-176.111	SAQ	-2778	-2778	s_DR10-2 [19536]	BASALT [19536]									VOL					WR [19536]
[19536]	CONVERGENT MARGIN	TONGA ARC / LAU BASIN / NORTHEASTERN LAU SPREADING CENTER		-20.32	-20.32	-176.139	-176.139	SAQ	-2700	-2700	s_DR41-1A [19536]	BASALT [19536]									VOL					WR [19536]
[19536]	CONVERGENT MARGIN	TONGA ARC / LAU BASIN / NORTHEASTERN LAU SPREADING CENTER		-20.382	-20.382	-176.161	-176.161	SAQ	-2650	-2650	s_DR41-1B [19536]	BASALT [19536]									VOL					WR [19536]
[19536]	CONVERGENT MARGIN	TONGA ARC / LAU BASIN / NORTHEASTERN LAU SPREADING CENTER		-20.52	-20.52	-176.204	-176.204	SAQ	-2482	-2482	s_DR50-1 [19536]	BASALT [19536]									VOL					WR [19536]
[19536]	CONVERGENT MARGIN	TONGA ARC / LAU BASIN / NORTHEASTERN LAU SPREADING CENTER		-21.25	-21.25	-176.339	-176.339	SAQ	-2205	-2205	s_RC46 [19536]	BASALT [19536]									VOL					WR [19536]
[19536]	CONVERGENT MARGIN	TONGA ARC / LAU BASIN / NORTHEASTERN LAU SPREADING CENTER		-21.694	-21.694	-176.441	-176.441	SAQ	-1816	-1816	s_RC71 [19536]	BASALT [19536]									VOL					WR [19536]
[19203]	CONVERGENT MARGIN	TONGA ARC / TONGA REAR ARC / NIUATAHI		-15.379	-15.379	-174.003	-174.003	SAQ	-1600	-1600	s_DG26-2-VFG-1 [19203]	NOT GIVEN [19203]									VOL					GL [19203]	57.4	0.46		16.2		9.18		8.26	10.9	4.75			0.65	1.71
[19203]	CONVERGENT MARGIN	TONGA ARC / TONGA REAR ARC / NIUATAHI		-15.379	-15.379	-174.003	-174.003	SAQ	-1600	-1600	s_DG26-2-VFG-2 [19203]	NOT GIVEN [19203]									VOL					GL [19203]	58.2	0.5		16.2		9.69		8.72	9.4	4.18	0.2		0.75	1.12	0.14
[19203]	CONVERGENT MARGIN	TONGA ARC / TONGA REAR ARC / NIUATAHI		-15.379	-15.379	-174.003	-174.003	SAQ	-1600	-1600	s_DG26-2-VFG-3 [19203]	NOT GIVEN [19203]									VOL					GL [19203]	56.3	0.47		16.3		9.72		8.75	10	4.69	0.2		0.69	2.01	0.13
[19203]	CONVERGENT MARGIN	TONGA ARC / TONGA REAR ARC / NIUATAHI		-15.379	-15.379	-174.003	-174.003	SAQ	-1600	-1600	s_DG26-2-VFG-4 [19203]	NOT GIVEN [19203]									VOL					GL [19203]	62.8	0.62		13.7		2.47	5.85		6.53	2.24	0.14		1.41	2.58	0.22
[19203]	CONVERGENT MARGIN	TONGA ARC / TONGA REAR ARC / NIUATAHI		-15.379	-15.379	-174.003	-174.003	SAQ	-1600	-1600	s_DG26-2-VFG-5 [19203]	NOT GIVEN [19203]									VOL					GL [19203]	63.9	0.61		13.8		8.87		7.98	6.3	2.13	0.13		1.31	2.5	0.24
[19203]	CONVERGENT MARGIN	TONGA ARC / TONGA REAR ARC / NIUATAHI		-15.379	-15.379	-174.003	-174.003	SAQ	-1600	-1600	s_DG26-2-VFG-6 [19203]	NOT GIVEN [19203]									VOL					GL [19203]	63.98	0.57		13.37		7.11		6.4	5.91	2.24	0.11		1.58	2.72	0.23
[19203]	CONVERGENT MARGIN	TONGA ARC / TONGA REAR ARC / NIUATAHI		-15.379	-15.379	-174.003	-174.003	SAQ	-1757	-1757	s_DG17-4 [19203]	DACITE [19203]									VOL					WR [19203]	63.1	0.64		13.4		1.37	5.95		5.66	1.73	0.14		1.57	2.92	0.25
[19203]	CONVERGENT MARGIN	TONGA ARC / TONGA REAR ARC / NIUATAHI		-15.379	-15.379	-174.003	-174.003	SAQ	-1757	-1757	s_DG17-4G [19203]	DACITE [19203]									VOL					GL [19203]	64.4	0.57		13.2		8.17		7.35	5.73	1.69	0.13		1.02	3.12	0.22
[19203]	CONVERGENT MARGIN	TONGA ARC / TONGA REAR ARC / NIUATAHI		-15.379	-15.379	-174.003	-174.003	SAQ	-1757	-1757	s_DG17-1 [19203]	DACITE [19203]									VOL					WR [19203]	65	0.56		12.6		7.99		7.19	5.31	1.37	0.16		1.13	2.93	0.21
[19203]	CONVERGENT MARGIN	TONGA ARC / TONGA REAR ARC / NIUATAHI		-15.379	-15.379	-174.003	-174.003	SAQ	-1699	-1699	s_DG20-1 [19203]	DACITE [19203]									VOL					WR [19203]	65.7	0.56		12.7		1.27	6.04		5.32	1.38	0.16		1.21	2.93	0.21
[19203]	CONVERGENT MARGIN	TONGA ARC / TONGA REAR ARC / NIUATAHI		-15.379	-15.379	-174.003	-174.003	SAQ	-1629	-1629	s_DG18-1 [19203]	DACITE [19203]									VOL					WR [19203]	67.4	0.56		13.1		7.95		7.15	5.2	1.35	0.15		1.12	2.93	0.22
[19203]	CONVERGENT MARGIN	TONGA ARC / TONGA REAR ARC / NIUATAHI		-15.379	-15.379	-174.003	-174.003	SAQ	-1629	-1803	s_DG24-1 [19203]	DACITE [19203]									VOL					WR [19203]	66.5	0.56		12.7		7.46		6.71	5.1	1.24	0.14		1.3	2.98	0.23
[19203]	CONVERGENT MARGIN	TONGA ARC / TONGA REAR ARC / NIUATAHI		-15.379	-15.379	-174.003	-174.003	SAQ	-1629	-1803	s_DG24-3 [19203]	DACITE [19203]									VOL					WR [19203]	67.5	0.57		12.5		1.28	5.72		4.91	1.15	0.15		1.25	3.04	0.23
[19203]	CONVERGENT MARGIN	TONGA ARC / TONGA REAR ARC / NIUATAHI		-15.379	-15.379	-174.003	-174.003	SAQ	-1629	-1803	s_DG24-3G [19203]	DACITE [19203]									VOL					GL [19203]	68.4	0.52		12.6		6.92		6.23	4.65	1.09	0.14		1.38	3.13	0.21
[19203]	CONVERGENT MARGIN	TONGA ARC / TONGA REAR ARC / NIUATAHI		-15.379	-15.379	-174.003	-174.003	SAQ	-1668	-1668	s_DG23-1 [19203]	DACITE [19203]									VOL					WR [19203]	69.9	0.51		12.4		6.98		6.28	4.45	0.89	0.13		1.35	2.63	0.21
[19203]	CONVERGENT MARGIN	TONGA ARC / TONGA REAR ARC / NIUATAHI		-15.379	-15.379	-174.003	-174.003	SAQ	-1785	-1785	s_DG16-4 [19203]	DACITE [19203]									VOL					WR [19203]	69.3	0.48		12.5		0.95	4.65	0.85	4.34	0.98	0.12		1.45	3.08	0.18
[19203]	CONVERGENT MARGIN	TONGA ARC / TONGA REAR ARC / NIUATAHI		-15.379	-15.379	-174.003	-174.003	SAQ	-1785	-1785	s_DG16-1 [19203]	DACITE [19203]									VOL					WR [19203]
[19203]	CONVERGENT MARGIN	TONGA ARC / TONGA REAR ARC / NIUATAHI		-15.379	-15.379	-174.003	-174.003	SAQ	-1757	-1757	s_DG17-1 [19203]	DACITE [19203]									VOL					WR [19203]
[19203]	CONVERGENT MARGIN	TONGA ARC / TONGA REAR ARC / NIUATAHI		-15.379	-15.379	-174.003	-174.003	SAQ	-1757	-1757	s_DG17-1 [19203]	DACITE [19203]									VOL					WR [19203]
[19203]	CONVERGENT MARGIN	TONGA ARC / TONGA REAR ARC / NIUATAHI		-15.379	-15.379	-174.003	-174.003	SAQ	-1699	-1699	s_DG20-1 [19203]	DACITE [19203]									VOL					WR [19203]
[19203]	CONVERGENT MARGIN	TONGA ARC / TONGA REAR ARC / NIUATAHI		-15.379	-15.379	-174.003	-174.003	SAQ	-1699	-1699	s_DG20-1 [19203]	DACITE [19203]									VOL					WR [19203]
[19203]	CONVERGENT MARGIN	TONGA ARC / TONGA REAR ARC / NIUATAHI		-15.379	-15.379	-174.003	-174.003	SAQ	-1699	-1699	s_DG20-1 [19203]	DACITE [19203]									VOL					WR [19203]
[23853]	CONVERGENT MARGIN	TONGA ARC / TONGA ISLANDS / TAFAHI		-15.87	-15.87	-173.92	-173.92	SAE			s_TAF4517 [23853]	NOT GIVEN [23853]									VOL					WR [23853]		0.445457						9.93	11.5397	4.74387	0.178557
[20426]	CONVERGENT MARGIN	TONGA ARC / TONGA TRENCH	NORTHEAST LAU BASIN, CA. 20KM SW OF TURTLEBACK SEAMOUNT	-14.632	-14.659	-175.82	-175.86	SAQ	-2790	-2790	s_D44-26 [20426]	ANDESITE, BASALTIC [20426]									VOL					WR [20426]	54.35	1.14		18.42				6.59	9.08	3.4	0.12		0.9	3.53	0.41
[20426]	CONVERGENT MARGIN	TONGA ARC / TONGA TRENCH	NORTHEAST LAU BASIN, CA. 20KM SW OF TURTLEBACK SEAMOUNT	-14.632	-14.659	-175.82	-175.86	SAQ	-2790	-2790	s_D44-38 [20426]	BONINITE [20426]									VOL					WR [20426]	58.89	0.38		13.25				8.24	8.92	6.19	0.15		0.99	1.94	0.13
[20426]	CONVERGENT MARGIN	TONGA ARC / TONGA TRENCH	NORTHEAST LAU BASIN, CA. 20KM SW OF TURTLEBACK SEAMOUNT	-14.632	-14.659	-175.82	-175.86	SAQ	-2790	-2790	s_D44-46 [20426]	BONINITE [20426]									VOL					WR [20426]	57.33	0.36		12.43				8.42	9.35	8.22	0.16		0.78	1.64	0.11
[20426]	CONVERGENT MARGIN	TONGA ARC / TONGA TRENCH	NORTHEAST LAU BASIN, CA. 20KM SW OF TURTLEBACK SEAMOUNT	-14.632	-14.659	-175.82	-175.86	SAQ	-2790	-2790	s_D44-91 [20426]	BASALT, THOLEIITIC [20426]									VOL					WR [20426]	49.21	1.65		15.18				10.74	10.5	9.05	0.18		0.39	2.6	0.15
[20426]	CONVERGENT MARGIN	TONGA ARC / TONGA TRENCH	NORTHEAST LAU BASIN	-14.651	-14.678	-174.884	-174.891	SAQ	-2210	-2210	s_D42-60 [20426]	BASALT, ALKALINE [20426]									VOL					WR [20426]	48.08	1.74		15.78				9.88	9.7	7.69	0.17		1.95	3.26	0.45
[20426]	CONVERGENT MARGIN	TONGA ARC / TONGA TRENCH	NORTHEAST LAU BASIN	-14.651	-14.678	-174.884	-174.891	SAQ	-2210	-2210	s_D42-25 [20426]	BASALT, ALKALINE [20426]									VOL					WR [20426]	45.62	1.88		12.8				9.7	11.33	11.22	0.17		2.07	2.87	0.64
[20426]	CONVERGENT MARGIN	TONGA ARC / TONGA TRENCH	NORTHEAST LAU BASIN	-14.651	-14.678	-174.884	-174.891	SAQ	-2210	-2210	s_D42-05 [20426]	BASALT, ALKALINE [20426]									VOL					WR [20426]	44.97	1.95		12.5				9.96	11.42	11.42	0.18		2	2.64	0.7
[20426]	CONVERGENT MARGIN	TONGA ARC / TONGA TRENCH	NORTHEAST LAU BASIN	-14.651	-14.678	-174.884	-174.891	SAQ	-2210	-2210	s_D42-30 [20426]	BASALT, ALKALINE [20426]									VOL					WR [20426]	48.34	1.75		15.94				9.74	9.83	7.57	0.18		1.84	3.28	0.44
[20426]	CONVERGENT MARGIN	TONGA ARC / TONGA TRENCH	NORTHEAST LAU BASIN	-14.651	-14.678	-174.884	-174.891	SAQ	-2210	-2210	s_D42-20 [20426]	BASALT, ALKALINE [20426]									VOL					WR [20426]	47.89	1.86		15.01				9.41	10.52	9.07	0.16		1.53	3.05	0.51
[20426]	CONVERGENT MARGIN	TONGA ARC / TONGA TRENCH	NORTHEAST LAU BASIN, CA. 20KM SW OF TURTLEBACK SEAMOUNT	-14.632	-14.659	-175.82	-175.86	SAQ	-2790	-2790	s_D44-26 [20426]	ANDESITE, BASALTIC [20426]									VOL				HE3_HE4(R/R(A)) from CLINOPYROXENE [20426]	MIN [20426]
[20426]	CONVERGENT MARGIN	TONGA ARC / TONGA TRENCH	NORTHEAST LAU BASIN, CA. 20KM SW OF TURTLEBACK SEAMOUNT	-14.632	-14.659	-175.82	-175.86	SAQ	-2790	-2790	s_D44-15 [20426]	BASALT, CLINOPYROXENE [20426]									VOL				HE3_HE4(R/R(A)) from OLIVINE [20426]	MIN [20426]
[20426]	CONVERGENT MARGIN	TONGA ARC / TONGA TRENCH	NORTHEAST LAU BASIN, CA. 20KM SW OF TURTLEBACK SEAMOUNT	-14.632	-14.659	-175.82	-175.86	SAQ	-2790	-2790	s_D44-38 [20426]	BONINITE [20426]									VOL				HE3_HE4(R/R(A)) from OLIVINE [20426]	MIN [20426]
[20426]	CONVERGENT MARGIN	TONGA ARC / TONGA TRENCH	NORTHEAST LAU BASIN, CA. 20KM SW OF TURTLEBACK SEAMOUNT	-14.632	-14.659	-175.82	-175.86	SAQ	-2790	-2790	s_D44-46 [20426]	BONINITE [20426]									VOL				HE3_HE4(R/R(A)) from OLIVINE [20426]	MIN [20426]
[20426]	CONVERGENT MARGIN	TONGA ARC / TONGA TRENCH	NORTHEAST LAU BASIN, CA. 20KM SW OF TURTLEBACK SEAMOUNT	-14.632	-14.659	-175.82	-175.86	SAQ	-2790	-2790	s_D44-91 [20426]	BASALT, THOLEIITIC [20426]									VOL				HE3_HE4(R/R(A)) from GLASS [20426]	MIN [20426]
[20426]	CONVERGENT MARGIN	TONGA ARC / TONGA TRENCH	NORTHEAST LAU BASIN	-14.651	-14.678	-174.884	-174.891	SAQ	-2210	-2210	s_D42-25 [20426]	BASALT, ALKALINE [20426]									VOL				HE3_HE4(R/R(A)) from GLASS [20426]	MIN [20426]
[20426]	CONVERGENT MARGIN	TONGA ARC / TONGA TRENCH	NORTHEAST LAU BASIN	-14.651	-14.678	-174.884	-174.891	SAQ	-2210	-2210	s_D42-26 [20426]	WEBSTERITE, OLIVINE [20426]									PLU				HE3_HE4(R/R(A)) from OLIVINE [20426]	MIN [20426]
[20426]	CONVERGENT MARGIN	TONGA ARC / TONGA TRENCH	NORTHEAST LAU BASIN	-14.651	-14.678	-174.884	-174.891	SAQ	-2210	-2210	s_D42-15 [20426]	NOT GIVEN [20426]									VOL				HE3_HE4(R/R(A)) from GLASS [20426]	MIN [20426]
[19565]	CONVERGENT MARGIN	TONGA ARC / LAU BASIN / VALU FA RIDGE	TD-20	-22.515	-22.5182	-176.682	-176.686	SAQ	-1900	-2000	s_TD20 [19565]	NOT GIVEN [19565]									VOL					GL [19565]	53.2752	1.13332		14.2008				11.1991	10.1574	5.61271	0.216225		0.281287	2.20958	0.127056	1.21881
[19565]	CONVERGENT MARGIN	TONGA ARC / LAU BASIN / VALU FA RIDGE	TD-20	-22.515	-22.5182	-176.682	-176.686	SAQ	-1900	-2000	s_TD20-1 [19565]	NOT GIVEN [19565]									VOL					GL [19565]	53.223	1.13155		14.3667				11.2778	10.1776	5.56259	0.187785		0.287073	2.25363	0.124805	1.23693
[19565]	CONVERGENT MARGIN	TONGA ARC / LAU BASIN / VALU FA RIDGE	TD-20	-22.515	-22.5182	-176.682	-176.686	SAQ	-1900	-2000	s_TD20-2 [19565]	NOT GIVEN [19565]									VOL					GL [19565]	53.1555	1.12277		14.4698				11.3314	10.2546	5.48453	0.209015		0.281675	2.22244	0.107869	1.44469
[19565]	CONVERGENT MARGIN	TONGA ARC / LAU BASIN / VALU FA RIDGE	TD-23	-22.6933	-22.6972	-176.741	-176.744	SAQ	-1954	-2140	s_TD23 [19565]	NOT GIVEN [19565]									VOL					GL [19565]	58.2682	1.32634		13.7993				10.2503	7.30928	2.47745	0.1629		1.07921	2.37183	0.335368
[19565]	CONVERGENT MARGIN	TONGA ARC / LAU BASIN / VALU FA RIDGE	TD-23	-22.6933	-22.6972	-176.741	-176.744	SAQ	-1954	-2140	s_TD23-1 [19565]	NOT GIVEN [19565]									VOL					GL [19565]	58.1897	1.26167		14.9143				9.97071	7.13137	2.5785	0.177553		1.06749	2.45099	0.299742
[19565]	CONVERGENT MARGIN	TONGA ARC / LAU BASIN / VALU FA RIDGE	TD-23	-22.6933	-22.6972	-176.741	-176.744	SAQ	-1954	-2140	s_TD23-2 [19565]	NOT GIVEN [19565]									VOL					GL [19565]	56.6214	1.22296		14.4395				10.7623	7.65458	3.33712	0.178988		0.920213	2.43774	0.287832
[19565]	CONVERGENT MARGIN	TONGA ARC / LAU BASIN / VALU FA RIDGE	TD-24	-22.7272	-22.7282	-176.748	-176.754	SAQ	-2357	-2385	s_TD24 [19565]	NOT GIVEN [19565]									VOL					GL [19565]	52.0862	0.785499		15.176				9.62525	11.8315	6.8135	0.181035		0.298246	1.6515	0.0996673
[19565]	CONVERGENT MARGIN	TONGA ARC / LAU BASIN / VALU FA RIDGE	TD-24	-22.7272	-22.7282	-176.748	-176.754	SAQ	-2357	-2385	s_TD24-1 [19565]	NOT GIVEN [19565]									VOL					GL [19565]	51.8059	0.804389		15.2016				9.46657	11.9291	6.86852	0.183082		0.294408	1.62442	0.104002	1.43861
[19565]	CONVERGENT MARGIN	TONGA ARC / LAU BASIN / VALU FA RIDGE	TD-24	-22.7272	-22.7282	-176.748	-176.754	SAQ	-2357	-2385	s_TD24-2 [19565]	NOT GIVEN [19565]									VOL					GL [19565]	52.0171	0.816874		15.2148				9.60982	11.8856	6.71835	0.170701		0.307687	1.63944	0.093586	1.45339
[19565]	CONVERGENT MARGIN	TONGA ARC / LAU BASIN / VALU FA RIDGE	TD-24	-22.7272	-22.7282	-176.748	-176.754	SAQ	-2357	-2385	s_TD24-3 [19565]	NOT GIVEN [19565]									VOL					GL [19565]	51.9727	0.797507		15.3509				9.59022	11.7817	6.78931	0.175773		0.300591	1.63299	0.0987697	1.43575
[19565]	CONVERGENT MARGIN	TONGA ARC / LAU BASIN / VALU FA RIDGE	TD-25	-22.71	-22.717	-176.75	-176.751	SAQ	-2256	-2330	s_TD25-5 [19565]	NOT GIVEN [19565]									VOL					GL [19565]	56.938	1.22953		13.9833				10.3628	7.21791	2.88499	0.183425		0.91497	2.45392	0.245844
[19565]	CONVERGENT MARGIN	TONGA ARC / LAU BASIN / VALU FA RIDGE	TD-21	-22.5592	-22.5603	-176.693	-176.695	SAQ	-1870	-2000	s_TD21 [19565]	NOT GIVEN [19565]									VOL					GL [19565]	72.0083	0.480767		13.2034				3.63278	3.44918	0.564383	0.114		1.19592	4.12538	0.1448
[19565]	CONVERGENT MARGIN	TONGA ARC / LAU BASIN / VALU FA RIDGE	TD-21	-22.5592	-22.5603	-176.693	-176.695	SAQ	-1870	-2000	s_TD21-1 [19565]	NOT GIVEN [19565]									VOL					GL [19565]	74.3374	0.50164		11.5961				3.25087	2.41573	0.270777	0.0934637		1.39842	3.67129	0.128886
[19565]	CONVERGENT MARGIN	TONGA ARC / LAU BASIN / VALU FA RIDGE	TD-22	-22.63	-22.633	-176.718	-176.72	SAQ	-1900	-2000	s_TD22-2 [19565]	NOT GIVEN [19565]									VOL					GL [19565]	75.4428	0.502445		11.1858				3.41585	2.09658	0.264063	0.113862		1.40369	3.61863	0.115659
[19565]	CONVERGENT MARGIN	TONGA ARC / LAU BASIN / VALU FA RIDGE	TD-24	-22.7272	-22.7282	-176.748	-176.754	SAQ	-2357	-2385	s_TD24-4 [19565]	NOT GIVEN [19565]									VOL					GL [19565]	61.686	1.10133		14.5928				7.86245	5.94923	1.88543	0.180933		0.806209	3.17183	0.277877
[19565]	CONVERGENT MARGIN	TONGA ARC / LAU BASIN / VALU FA RIDGE	TD-25	-22.71	-22.717	-176.75	-176.751	SAQ	-2256	-2330	s_TD25-1 [19565]	NOT GIVEN [19565]									VOL					GL [19565]	74.5855	0.539608		11.843				3.49168	2.42206	0.329606	0.106989		1.35825	3.64285	0.119076
[19565]	CONVERGENT MARGIN	TONGA ARC / LAU BASIN / VALU FA RIDGE	TD-25	-22.71	-22.717	-176.75	-176.751	SAQ	-2256	-2330	s_TD25-2 [19565]	NOT GIVEN [19565]									VOL					GL [19565]	66.0373	1.15975		15.025				6.04946	4.87332	0.450926	0.120395		0.864966	3.63434	0.213469
[19565]	CONVERGENT MARGIN	TONGA ARC / LAU BASIN / VALU FA RIDGE	TD-25	-22.71	-22.717	-176.75	-176.751	SAQ	-2256	-2330	s_TD25-3 [19565]	NOT GIVEN [19565]									VOL					GL [19565]	64.1827	1.27327		12.9949				7.75775	4.99375	1.12107	0.167814		0.909386	3.30999	0.231528
[19565]	CONVERGENT MARGIN	TONGA ARC / LAU BASIN / VALU FA RIDGE	TD-25	-22.71	-22.717	-176.75	-176.751	SAQ	-2256	-2330	s_TD25-4 [19565]	NOT GIVEN [19565]									VOL					GL [19565]	72.0283	0.679086		12.1861				4.54052	2.90869	0.508387	0.135714		1.23458	3.57372	0.137244
[19565]	CONVERGENT MARGIN	TONGA ARC / LAU BASIN / VALU FA RIDGE	TD-26	-22.6565	-22.663	-176.726	-176.73	SAE	-1953	-2012	s_TD26-1 [19565]	NOT GIVEN [19565]									VOL					GL [19565]	56.1681	1.10868		16.6374				9.70103	8.8737	2.601	0.205051		0.493586	2.35788	0.109436
[19565]	CONVERGENT MARGIN	TONGA ARC / LAU BASIN / VALU FA RIDGE	TD-43	-22.501	-22.501	-176.636	-176.636	SAE	-2112	-2220	s_TD43-1 [19565]	NOT GIVEN [19565]									VOL					GL [19565]	50.3485	0.517036		15.7764				8.42261	13.6146	7.93076	0.174423		0.52419	1.37965	0.125309
[19565]	CONVERGENT MARGIN	TONGA ARC / LAU BASIN / HINE HINA RIDGE	TD-27	-22.473	-22.4752	-176.693	-176.696	SAE	-1980	-2020	s_TD27-1 [19565]	NOT GIVEN [19565]									VOL					GL [19565]	74.3456	0.404893		10.7313				4.33227	1.80893	0.141386	0.134992		1.21891	3.97412	0.087055
[19565]	CONVERGENT MARGIN	TONGA ARC / LAU BASIN / HINE HINA RIDGE	TD-27	-22.473	-22.4752	-176.693	-176.696	SAE	-1980	-2020	s_TD27-3 [19565]	NOT GIVEN [19565]									VOL					GL [19565]	74.5804	0.322459		11.0417				4.16235	1.86139	0.140217	0.12787		1.22188	4.01693	0.0659227
[19565]	CONVERGENT MARGIN	TONGA ARC / LAU BASIN / HINE HINA RIDGE	TD-28	-22.5103	-22.5133	-176.705	-176.712	SAE	-1960	-1997	s_TD28 [19565]	NOT GIVEN [19565]									VOL					GL [19565]	70.7219	0.595263		11.836				5.78605	2.64481	0.428719	0.141036		1.01395	3.89535	0.099881
[19565]	CONVERGENT MARGIN	TONGA ARC / LAU BASIN / HINE HINA RIDGE	TD-28	-22.5103	-22.5133	-176.705	-176.712	SAE	-1960	-1997	s_TD28-2 [19565]	NOT GIVEN [19565]									VOL					GL [19565]	63.9314	1.12608		12.5908				8.32366	4.58038	1.02285	0.210313		0.80167	3.73007	0.279346
[19565]	CONVERGENT MARGIN	TONGA ARC / LAU BASIN / HINE HINA RIDGE	TD-29	-22.5285	-22.5352	-176.71	-176.716	SAE	-1906	-1920	s_TD29 [19565]	NOT GIVEN [19565]									VOL					GL [19565]	55.8265	1.68839		15.8267				11.3939	7.28513	1.69281	0.17656		0.553025	3.17033	0.154029
[19565]	CONVERGENT MARGIN	TONGA ARC / LAU BASIN / HINE HINA RIDGE	TD-29	-22.5285	-22.5352	-176.71	-176.716	SAE	-1906	-1920	s_TD29-3 [19565]	NOT GIVEN [19565]									VOL					GL [19565]	53.0777	1.5567		14.4525				12.5465	8.00844	3.79937	0.197957		0.344283	2.05197	0.123008
[19565]	CONVERGENT MARGIN	TONGA ARC / LAU BASIN / HINE HINA RIDGE	TD-30	-22.5917	-22.5943	-176.728	-176.734	SAE	-1864	-1935	s_TD30 [19565]	NOT GIVEN [19565]									VOL					GL [19565]	56.8553	1.77765		13.4251				11.9923	7.0903	2.69614	0.230084		0.57455	2.739	0.27756	1.57189
[19565]	CONVERGENT MARGIN	TONGA ARC / LAU BASIN / HINE HINA RIDGE	TD-30	-22.5917	-22.5943	-176.728	-176.734	SAE	-1864	-1935	s_TD30-1 [19565]	NOT GIVEN [19565]									VOL					GL [19565]	56.5181	1.19621		19.3693				7.79459	8.44211	1.31822	0.14484		0.462939	3.54537	0.19636
[19565]	CONVERGENT MARGIN	TONGA ARC / LAU BASIN / HINE HINA RIDGE	TD-32	-22.6275	-22.63	-176.739	-176.745	SAE	-1953	-2060	s_TD32-1 [19565]	NOT GIVEN [19565]									VOL					GL [19565]	74.2708	0.495832		12.2972				3.44392	2.49239	0.200995	0.0871797		1.3648	3.94505	0.107827	0.962591
[19565]	CONVERGENT MARGIN	TONGA ARC / LAU BASIN / HINE HINA RIDGE	TD-33	-22.6343	-22.639	-176.738	-176.739	SAE	-1955	-2127	s_TD33-1 [19565]	NOT GIVEN [19565]									VOL					GL [19565]	54.963	1.5734		13.8179				12.1955	7.59706	3.02114	0.205272		0.450018	2.61472	0.137998	1.29351
[19565]	CONVERGENT MARGIN	TONGA ARC / LAU BASIN / HINE HINA RIDGE	TD-33	-22.6343	-22.639	-176.738	-176.739	SAE	-1955	-2127	s_TD33-2 [19565]	NOT GIVEN [19565]									VOL					GL [19565]	51.5079	1.3145		14.2914				11.9187	9.77313	5.1865	0.205312		0.307166	2.25486	0.116039	1.53882
[19565]	CONVERGENT MARGIN	TONGA ARC / LAU BASIN / HINE HINA RIDGE	TD-33	-22.6343	-22.639	-176.738	-176.739	SAE	-1955	-2127	s_TD33-3 [19565]	NOT GIVEN [19565]									VOL					GL [19565]	53.6867	1.19552		17.6113				10.2262	9.57994	2.64985	0.169152		0.358041	3.09479	0.112889
[19565]	CONVERGENT MARGIN	TONGA ARC / LAU BASIN / HINE HINA RIDGE	TD-34	-22.4762	-22.484	-176.697	-176.697	SAE	-1900	-2068	s_TD34-1 [19565]	NOT GIVEN [19565]									VOL					GL [19565]	72.9146	0.357088		12.069				4.6617	2.18536	0.123799	0.133467		1.16935	4.12959	0.069065
[19565]	CONVERGENT MARGIN	TONGA ARC / LAU BASIN / HINE HINA RIDGE	TD-34	-22.4762	-22.484	-176.697	-176.697	SAE	-1900	-2068	s_TD34-2 [19565]	NOT GIVEN [19565]									VOL					GL [19565]	71.7701	0.358345		12.5422				4.90432	2.50668	0.183039	0.144125		1.12554	4.12149	0.0769237	1.08471
[19565]	CONVERGENT MARGIN	TONGA ARC / LAU BASIN / HINE HINA RIDGE	TD-34	-22.4762	-22.484	-176.697	-176.697	SAE	-1900	-2068	s_TD34-3 [19565]	NOT GIVEN [19565]									VOL					GL [19565]	73.5838	0.32952		11.7156				4.5353	2.08526	0.108066	0.137001		1.25345	4.16403	0.0705077	0.939916
[19565]	CONVERGENT MARGIN	TONGA ARC / LAU BASIN / VALU FA RIDGE	TD-35	-22.4628	-22.4672	-176.689	-176.69	SAE	-2020	-2258	s_TD35-2 [19565]	NOT GIVEN [19565]									VOL					GL [19565]	75.3436	0.334391		10.9641				4.1961	1.81453	0.122871	0.120242		1.3085	4.11597	0.0789643
[19565]	CONVERGENT MARGIN	TONGA ARC / LAU BASIN / VALU FA RIDGE	TD-41	-22.3897	-22.3925	-176.684	-176.687	SAE	-1920	-2020	s_TD41-1 [19565]	NOT GIVEN [19565]									VOL					GL [19565]	52.9621	1.30869		14.9243				11.1728	8.8825	4.5643	0.209178		0.426801	2.74643	0.140459	1.59935
[19565]	CONVERGENT MARGIN	TONGA ARC / LAU BASIN / VALU FA RIDGE	TD-41	-22.3897	-22.3925	-176.684	-176.687	SAE	-1920	-2020	s_TD41-2 [19565]	NOT GIVEN [19565]									VOL					GL [19565]	53.8045	1.32571		15.0827				11.117	8.77216	4.61018	0.207831		0.415958	2.59793	0.141986	1.48339
[19565]	CONVERGENT MARGIN	TONGA ARC / LAU BASIN / VALU FA RIDGE	TD-41	-22.3897	-22.3925	-176.684	-176.687	SAE	-1920	-2020	s_TD41-3 [19565]	NOT GIVEN [19565]									VOL					GL [19565]	53.6944	1.53163		14.0221				12.0318	8.08712	4.14422	0.19413		0.428303	2.92636	0.153498	1.46086
[19565]	CONVERGENT MARGIN	TONGA ARC / LAU BASIN / VALU FA RIDGE	TD-41	-22.3897	-22.3925	-176.684	-176.687	SAE	-1920	-2020	s_TD41-5 [19565]	NOT GIVEN [19565]									VOL					GL [19565]	53.8937	1.68703		14.3737				12.3434	7.84911	3.64044	0.203103		0.431644	2.53867	0.153267	1.32531
[19565]	CONVERGENT MARGIN	TONGA ARC / LAU BASIN / VALU FA RIDGE	TD-42	-22.4345	-22.4363	-176.692	-176.697	SAE	-2040	-2150	s_TD42-1 [19565]	NOT GIVEN [19565]									VOL					GL [19565]	54.5108	1.55709		14.0599				12.4909	7.38299	3.37872	0.20352		0.492031	2.79151	0.150673	1.17207
[19565]	CONVERGENT MARGIN	TONGA ARC / LAU BASIN / VALU FA RIDGE	TD-42	-22.4345	-22.4363	-176.692	-176.697	SAE	-2040	-2150	s_TD42-2 [19565]	NOT GIVEN [19565]									VOL					GL [19565]	59.843	1.98337		13.2808				11.4787	5.32316	0.803538	0.208281		0.853319	3.24204	0.26877
[19565]	CONVERGENT MARGIN	TONGA ARC / LAU BASIN / VALU FA RIDGE	TD-42	-22.4345	-22.4363	-176.692	-176.697	SAE	-2040	-2150	s_TD42-4 [19565]	NOT GIVEN [19565]									VOL					GL [19565]	54.5452	1.63677		13.9779				12.4737	7.56961	3.45727	0.209247		0.509048	2.96714	0.183431	1.59128
[19565]	CONVERGENT MARGIN	TONGA ARC / LAU BASIN / VALU FA RIDGE	TD-45	-22.1875	-22.1875	-176.599	-176.599	SAE	-1803	-1876	s_TD45-1 [19565]	NOT GIVEN [19565]									VOL					GL [19565]	53.6374	1.53917		14.1447				12.0249	8.46547	4.0874	0.201542		0.314516	3.05157	0.153172
[19565]	CONVERGENT MARGIN	TONGA ARC / LAU BASIN / VALU FA RIDGE	TD-45	-22.1875	-22.1875	-176.599	-176.599	SAE	-1803	-1876	s_TD45-2 [19565]	NOT GIVEN [19565]									VOL					GL [19565]	52.512	1.5217		14.3027				11.7992	8.78167	4.73226	0.20571		0.284567	2.82048	0.140691
[19565]	CONVERGENT MARGIN	TONGA ARC / LAU BASIN / VALU FA RIDGE	TD-45	-22.1875	-22.1875	-176.599	-176.599	SAE	-1803	-1876	s_TD45-3 [19565]	NOT GIVEN [19565]									VOL					GL [19565]	52.5293	1.39747		15.2487				11.4313	9.69075	4.56422	0.169468		0.243752	3.10054	0.133398
[19565]	CONVERGENT MARGIN	TONGA ARC / LAU BASIN / VALU FA RIDGE	TD-45	-22.1875	-22.1875	-176.599	-176.599	SAE	-1803	-1876	s_TD45-4 [19565]	NOT GIVEN [19565]									VOL					GL [19565]	53.9686	1.44151		14.3492				11.4665	8.39516	4.02115	0.210198		0.320621	3.15001	0.152404
[19565]	CONVERGENT MARGIN	TONGA ARC / LAU BASIN / VALU FA RIDGE	TD-45	-22.1875	-22.1875	-176.599	-176.599	SAE	-1803	-1876	s_TD45-5 [19565]	NOT GIVEN [19565]									VOL					GL [19565]	68.8096	0.560538		13.1326				5.8947	3.3583	0.599381	0.155367		0.828009	4.30837	0.119711
[19565]	CONVERGENT MARGIN	TONGA ARC / LAU BASIN / VALU FA RIDGE	TD-46	-22.1802	-22.1802	-176.597	-176.597	SAE	-1836	-1926	s_TD46-2 [19565]	NOT GIVEN [19565]									VOL					GL [19565]	53.8258	1.76613		13.5371				13.3105	8.02291	3.79717	0.231718		0.428711	2.78373	0.20873
[19565]	CONVERGENT MARGIN	TONGA ARC / LAU BASIN / VALU FA RIDGE	TD-47	-22.165	-22.165	-176.591	-176.591	SAE	-1961	-2066	s_TD47-3 [19565]	NOT GIVEN [19565]									VOL					GL [19565]	55.2481	1.64766		14.6963				11.9944	7.95999	3.11591	0.184781		0.436432	3.20508	0.157151
[19565]	CONVERGENT MARGIN	TONGA ARC / LAU BASIN / VALU FA RIDGE	TD-48	-22.2378	-22.2378	-176.631	-176.631	SAE	-1930	-2025	s_TD48-1 [19565]	NOT GIVEN [19565]									VOL					GL [19565]	53.645	1.55459		14.2714				12.0851	8.1338	3.50067	0.225658		0.481982	2.85819	0.137278
[19565]	CONVERGENT MARGIN	TONGA ARC / LAU BASIN / VALU FA RIDGE	TD-52	-22.1508	-22.1508	-176.619	-176.619	SAE	-1650	-1810	s_TD52-2 [19565]	NOT GIVEN [19565]									VOL					GL [19565]	51.1912	0.918982		14.8213				10.3554	11.5473	6.51966	0.180729		0.203094	1.79917	0.0758113	1.28951
[19565]	CONVERGENT MARGIN	TONGA ARC / LAU BASIN / VALU FA RIDGE	TD-52	-22.1508	-22.1508	-176.619	-176.619	SAE	-1650	-1810	s_TD52-3 [19565]	NOT GIVEN [19565]									VOL					GL [19565]	50.5847	0.954489		14.9012				10.3335	11.5427	6.12174	0.189119		0.203176	1.60003	0.0749125
[19565]	CONVERGENT MARGIN	TONGA ARC / LAU BASIN / VALU FA RIDGE	TD-52	-22.1508	-22.1508	-176.619	-176.619	SAE	-1650	-1810	s_TD52-4 [19565]	NOT GIVEN [19565]									VOL					GL [19565]	58.1866	1.9473		13.1775				11.343	5.9633	1.51257	0.206317		0.663784	3.07962	0.279759
[19565]	CONVERGENT MARGIN	TONGA ARC / LAU BASIN / VALU FA RIDGE	TD-52	-22.1508	-22.1508	-176.619	-176.619	SAE	-1650	-1810	s_TD52-5 [19565]	NOT GIVEN [19565]									VOL					GL [19565]	56.9556	1.45863		15.0393				10.0674	7.20759	2.8912	0.201122		0.444149	3.47893	0.218732
[16734]	CONVERGENT MARGIN	TONGA ARC / LAU BASIN / ROCHAMBEAU RIDGES		-14.7	-14.7	-176.06	-176.06	SAQ	-2490	-2490	s_NLD-06-01-01 [16734]	BASALT [16734]									VOL					GL [16734]	49.965	1.8172		15.1027				10.5789	11.117	6.61598	0.22606		0.39328	2.71854	0.22814	0.72
[16734]	CONVERGENT MARGIN	TONGA ARC / LAU BASIN / ROCHAMBEAU RIDGES		-14.75	-14.75	-176.01	-176.01	SAQ	-2456	-2456	s_NLD-07-01-01 [16734]	BASALT [16734]									VOL					GL [16734]	48.1564	1.39894		16.2369				10.1628	11.853	8.44402	0.16342		0.37722	2.48616	0.12386	0.406744
[16734]	CONVERGENT MARGIN	TONGA ARC / LAU BASIN / ROCHAMBEAU RIDGES		-14.69	-14.69	-175.97	-175.97	SAQ	-2606.5	-2606.5	s_NLD-08-01-01 [16734]	BASALT [16734]									VOL					GL [16734]	49.9357	1.56062		15.6661				9.56522	11.9576	7.20226	0.18854		0.37766	2.65236	0.194	0.809711
[16734]	CONVERGENT MARGIN	TONGA ARC / LAU BASIN / ROCHAMBEAU RIDGES		-14.68	-14.68	-175.95	-175.95	SAQ	-2738.5	-2738.5	s_NLD-09-02-01 [16734]	BASALT [16734]									VOL					GL [16734]	49.7902	1.51908		15.6843				9.61264	12.2114	7.21986	0.17458		0.37582	2.55546	0.18216	0.706636
[16734]	CONVERGENT MARGIN	TONGA ARC / LAU BASIN / ROCHAMBEAU RIDGES		-14.73	-14.73	-176	-176	SAQ	-2620	-2620	s_NLD-10-01-01 [16734]	BASALT [16734]									VOL					GL [16734]	48.2839	1.51298		16.4679				9.99538	12.0685	7.98048	0.18438		0.46706	2.53828	0.17556	0.492119
[16734]	CONVERGENT MARGIN	TONGA ARC / LAU BASIN / ROCHAMBEAU RIDGES		-14.7	-14.7	-175.98	-175.98	SAQ	-2695	-2695	s_NLD-11-01-01 [16734]	BASALT [16734]									VOL					GL [16734]	49.9441	1.55524		15.7604				9.54398	12.0932	7.2143	0.17512		0.4065	2.59176	0.18118	0.750209
[16734]	CONVERGENT MARGIN	TONGA ARC / LAU BASIN / ROCHAMBEAU RIDGES		-14.83	-14.83	-175.97	-175.97	SAQ	-2088.5	-2088.5	s_NLD-13-01-01 [16734]	BASALT [16734]									VOL					GL [16734]	48.3983	1.41718		16.9162				9.6497	12.3816	8.60082	0.16196		0.08974	2.48242	0.13602	0.250648
[16734]	CONVERGENT MARGIN	TONGA ARC / LAU BASIN / ROCHAMBEAU RIDGES		-14.84	-14.84	-176	-176	SAQ	-2155.5	-2155.5	s_NLD-14-01-01 [16734]	BASALT [16734]									VOL					GL [16734]	49.2866	1.59692		15.9925				10.0411	11.674	7.64648	0.1888		0.2436	2.61854	0.13838	0.481463
[16734]	CONVERGENT MARGIN	TONGA ARC / LAU BASIN / ROCHAMBEAU RIDGES		-14.85	-14.85	-176.05	-176.05	SAQ	-2019	-2019	s_NLD-15-01-01 [16734]	BASALT [16734]									VOL					GL [16734]	49.0075	1.61322		16.3445				9.75708	11.8505	8.45108	0.1706		0.30938	2.45514	0.17648	0.381397
[16734]	CONVERGENT MARGIN	TONGA ARC / LAU BASIN / ROCHAMBEAU RIDGES		-14.78	-14.78	-176.04	-176.04	SAQ	-2319	-2319	s_NLD-16-01-01 [16734]	BASALT [16734]									VOL					GL [16734]	48.8338	1.60806		16.2481				9.76974	11.857	8.53508	0.18274		0.2935	2.47516	0.16348	0.370197
[16734]	CONVERGENT MARGIN	TONGA ARC / LAU BASIN / ROCHAMBEAU RIDGES		-14.79	-14.79	-176.05	-176.05	SAQ	-2383	-2383	s_NLD-17-01-01 [16734]	BASALT [16734]									VOL					GL [16734]	49.8157	1.4448		15.6131				9.50942	12.812	7.70656	0.19536		0.25518	2.403	0.14722	0.634207
[16734]	CONVERGENT MARGIN	TONGA ARC / LAU BASIN / ROCHAMBEAU RIDGES		-14.82	-14.82	-176.07	-176.07	SAQ	-2302.5	-2302.5	s_NLD-18-01-01 [16734]	BASALT [16734]									VOL					GL [16734]	50.9162	2.05532		15.101				10.9181	10.3846	5.55102	0.21082		0.55378	3.07994	0.26668	1.22737
[16734]	CONVERGENT MARGIN	TONGA ARC / LAU BASIN / ROCHAMBEAU RIDGES		-14.82	-14.82	-176.07	-176.07	SAQ	-2302.5	-2302.5	s_NLD-18-02-01 [16734]	BASALT [16734]									VOL					GL [16734]	48.6087	1.74898		16.2945				10.3999	12.0053	7.3609	0.19148		0.27482	2.8531	0.16212	0.351958
[16734]	CONVERGENT MARGIN	TONGA ARC / LAU BASIN / ROCHAMBEAU RIDGES		-14.82	-14.82	-176.08	-176.08	SAQ	-2157.5	-2157.5	s_NLD-19-01-01 [16734]	BASALT [16734]									VOL					GL [16734]	50.0476	1.99714		15.2071				10.8246	11.0798	6.8536	0.20044		0.3092	2.91182	0.20152	0.619962
[16734]	CONVERGENT MARGIN	TONGA ARC / LAU BASIN / ROCHAMBEAU RIDGES		-14.94	-14.94	-176.19	-176.19	SAQ	-2104	-2104	s_NLD-20-01-01 [16734]	BASALT [16734]									VOL					GL [16734]	49.0042	1.50696		15.86				10.586	11.2736	9.09878	0.17844		0.15276	2.39784	0.09288	0.404357
[16734]	CONVERGENT MARGIN	TONGA ARC / LAU BASIN / ROCHAMBEAU RIDGES		-14.96	-14.96	-176.27	-176.27	SAQ	-1901.5	-1901.5	s_NLD-21-01-01 [16734]	BASALT [16734]									VOL					GL [16734]	49.6299	2.12816		14.1759				12.734	10.9548	5.99342	0.23154		0.26856	3.17206	0.18386	0.553842
[16734]	CONVERGENT MARGIN	TONGA ARC / LAU BASIN / ROCHAMBEAU RIDGES		-15.04	-15.04	-176.17	-176.17	SAQ	-2108.5	-2108.5	s_NLD-22-01-01 [16734]	BASALT [16734]									VOL					GL [16734]	47.6215	1.40208		17.3595				8.99016	12.9149	8.40624	0.17014		0.49416	2.2218	0.13668	0.65049
[16734]	CONVERGENT MARGIN	TONGA ARC / LAU BASIN / ROCHAMBEAU RIDGES		-15.04	-15.04	-176.17	-176.17	SAQ	-2108.5	-2108.5	s_NLD-22-02-01 [16734]	BASALT [16734]									VOL					GL [16734]	49.1179	1.1368		16.6051				8.54648	13.087	9.10738	0.16432		0.08816	2.0909	0.08898	0.207614
[16734]	CONVERGENT MARGIN	TONGA ARC / LAU BASIN / ROCHAMBEAU RIDGES		-15.15	-15.15	-176.59	-176.59	SAQ	-572	-572	s_NLD-23-01-01 [16734]	BASALT [16734]									VOL					GL [16734]	49.4611	1.81554		15.1734				11.0684	12.0473	7.04807	0.21525		0.210962	2.96574	0.150888	0.448963
[16734]	CONVERGENT MARGIN	TONGA ARC / LAU BASIN / ROCHAMBEAU RIDGES		-15.11	-15.11	-176.41	-176.41	SAQ	-1836	-1836	s_NLD-24-01-01 [16734]	BASALT [16734]									VOL					GL [16734]	48.6888	1.75413		15.9384				11.0284	11.858	7.4094	0.194571		0.197686	2.69903	0.137457	0.373211
[16734]	CONVERGENT MARGIN	TONGA ARC / LAU BASIN / ROCHAMBEAU RIDGES		-15.11	-15.11	-176.41	-176.41	SAQ	-1836	-1836	s_NLD-24-02-01 [16734]	BASALT [16734]									VOL					GL [16734]	48.4608	1.41265		16.5089				10.3661	12.2663	8.32514	0.201225		0.155362	2.61011	0.13195	0.351369
[16734]	CONVERGENT MARGIN	TONGA ARC / LAU BASIN / ROCHAMBEAU RIDGES		-15.11	-15.11	-176.41	-176.41	SAQ	-1836	-1836	s_NLD-24-03-01 [16734]	BASALT [16734]									VOL					GL [16734]	48.7511	1.76078		15.5002				11.0522	12.03	7.31507	0.207145		0.181964	3.01715	0.130718	0.426865
[16734]	CONVERGENT MARGIN	TONGA ARC / LAU BASIN / ROCHAMBEAU RIDGES		-15.09	-15.09	-176.29	-176.29	SAQ	-2057	-2057	s_NLD-25-01-01 [16734]	BASALT [16734]									VOL					GL [16734]	48.5645	1.45668		16.7585				9.09992	12.5874	8.2138	0.16817		0.25664	2.42059	0.13922	0.588547
[16734]	CONVERGENT MARGIN	TONGA ARC / LAU BASIN / ROCHAMBEAU RIDGES		-15.07	-15.07	-176.15	-176.15	SAQ	-2023.5	-2023.5	s_NLD-27-01-01 [16734]	BASALT [16734]									VOL					GL [16734]	48.7503	0.75065		18.378				8.05925	12.7338	9.80025	0.156425		0.059925	1.95342	0.065625	0.262203
[16734]	CONVERGENT MARGIN	TONGA ARC / LAU BASIN / ROCHAMBEAU RIDGES		-15.12	-15.12	-176.14	-176.14	SAQ	-2267	-2267	s_NLD-28-01-01 [16734]	BASALT [16734]									VOL					GL [16734]	51.3048	1.87304		14.4283				11.9926	11.137	5.85024	0.21969		0.27324	2.9713	0.13995	0.49994
[16734]	CONVERGENT MARGIN	TONGA ARC / LAU BASIN / ROCHAMBEAU RIDGES		-15.06	-15.06	-176.23	-176.23	SAQ	-1793	-1793	s_NLD-30-01-01 [16734]	BASALT [16734]									VOL					GL [16734]	50.0913	1.44339		15.6676				10.8404	10.7493	7.92922	0.15855		0.248575	2.74559	0.101962	0.346141
[16734]	CONVERGENT MARGIN	TONGA ARC / LAU BASIN / ROCHAMBEAU RIDGES		-15.12	-15.12	-176.27	-176.27	SAQ	-1284.5	-1284.5	s_NLD-31-01-01 [16734]	BASALT [16734]									VOL					GL [16734]	48.696	1.28704		17.3471				8.94171	12.3735	8.50874	0.154022		0.2093	2.41407	0.115256	0.461235
[16734]	CONVERGENT MARGIN	TONGA ARC / LAU BASIN / ROCHAMBEAU RIDGES		-15.33	-15.33	-176.28	-176.28	SAQ	-1504	-1504	s_NLD-32-01-01 [16734]	BASALT [16734]									VOL					GL [16734]	49.9317	2.02583		14.4855				12.078	10.8645	5.64959	0.190611		0.458156	3.07877	0.1961	0.779837
[16734]	CONVERGENT MARGIN	TONGA ARC / LAU BASIN / ROCHAMBEAU RIDGES		-15.47	-15.47	-176.47	-176.47	SAQ	-1816	-1816	s_NLD-37-01-01 [16734]	BASALT [16734]									VOL					GL [16734]	51.5223	1.79138		15.1471				11.1006	9.97907	5.85013	0.220817		0.574117	3.0497	0.191917	0.772098
[16734]	CONVERGENT MARGIN	TONGA ARC / LAU BASIN / NORTHWESTERN LAU SPREADING CENTER		-15.73	-15.73	-177.2	-177.2	SAQ	-1996	-1996	s_NLD-38-01-01 [16734]	BASALT [16734]									VOL					GL [16734]	49.0878	1.53604		15.5207				10.5796	12.2802	8.20642	0.185562		0.155238	2.45154	0.128963	0.456338
[16734]	CONVERGENT MARGIN	TONGA ARC / LAU BASIN / NORTHWESTERN LAU SPREADING CENTER		-15.59	-15.59	-177.1	-177.1	SAQ	-2164	-2164	s_NLD-40-01-01 [16734]	BASALT [16734]									VOL					GL [16734]	49.6257	1.12217		15.5195				10.129	12.87	8.38768	0.188317		0.0814667	2.15792	0.09085	0.234181
[16734]	CONVERGENT MARGIN	TONGA ARC / LAU BASIN / NORTHWESTERN LAU SPREADING CENTER		-15.59	-15.59	-177.1	-177.1	SAQ	-2164	-2164	s_NLD-40-02-01 [16734]	BASALT [16734]									VOL					GL [16734]	63.9199	0.90168		12.8912				9.8849	4.54054	1.2805	0.21954		0.7522	3.6594	0.23538	1.33629
[16734]	CONVERGENT MARGIN	TONGA ARC / LAU BASIN / NORTHWESTERN LAU SPREADING CENTER		-15.68	-15.68	-177.16	-177.16	SAQ	-1991	-1991	s_NLD-41-01-01 [16734]	BASALT [16734]									VOL					GL [16734]	50.0456	1.37363		15.4663				9.8224	12.4032	7.05654	0.1952		0.316186	2.20043	0.137386	1.07692
[16734]	CONVERGENT MARGIN	TONGA ARC / LAU BASIN / NORTHWESTERN LAU SPREADING CENTER		-15.68	-15.68	-177.16	-177.16	SAQ	-1991	-1991	s_NLD-41-02-01 [16734]	BASALT [16734]									VOL					GL [16734]	61.4065	1.2659		13.9609				9.14873	5.59477	2.1853	0.2226		0.795	4.21762	0.263667	1.27731
[16734]	CONVERGENT MARGIN	TONGA ARC / LAU BASIN / NORTHWESTERN LAU SPREADING CENTER		-15.68	-15.68	-177.16	-177.16	SAQ	-1991	-1991	s_NLD-41-03-01 [16734]	BASALT [16734]									VOL					GL [16734]	61.7121	1.20801		14.0851				8.94419	5.4589	2.55093	0.1838		0.859171	4.1499	0.272557	1.2418
[16734]	CONVERGENT MARGIN	TONGA ARC / LAU BASIN / NORTHWESTERN LAU SPREADING CENTER		-15.8	-15.8	-177.27	-177.27	SAQ	-2106.5	-2106.5	s_NLD-42-01-01 [16734]	BASALT [16734]									VOL					GL [16734]	49.7538	1.0539		15.5185				9.76706	13.208	8.1476	0.18392		0.03678	2.0743	0.06544	0.105937
[16734]	CONVERGENT MARGIN	TONGA ARC / LAU BASIN / NORTHWESTERN LAU SPREADING CENTER		-15.8	-15.8	-177.28	-177.28	SAQ	-2021	-2021	s_NLD-43-01-01 [16734]	BASALT [16734]									VOL					GL [16734]	50.2555	1.64485		14.1769				11.9356	11.9107	6.88408	0.205363		0.135463	2.58986	0.137563	0.36845
[16734]	CONVERGENT MARGIN	TONGA ARC / LAU BASIN / NORTHWESTERN LAU SPREADING CENTER		-15.8	-15.8	-177.28	-177.28	SAQ	-2021	-2021	s_NLD-43-02-01 [16734]	BASALT [16734]									VOL					GL [16734]	50.3879	1.63174		13.9435				12.3985	11.6562	6.57482	0.22266		0.1157	2.77162	0.12868	0.300307
[16734]	CONVERGENT MARGIN	TONGA ARC / LAU BASIN / NORTHWESTERN LAU SPREADING CENTER		-15.96	-15.96	-177.48	-177.48	SAQ	-2040.5	-2040.5	s_NLD-44-01-01 [16734]	BASALT [16734]									VOL					GL [16734]	50.5713	1.6247		14.7242				10.8134	11.6886	6.38168	0.19988		0.5215	2.53588	0.26054	0.712886
[16734]	CONVERGENT MARGIN	TONGA ARC / LAU BASIN / NORTHWESTERN LAU SPREADING CENTER		-15.96	-15.96	-177.48	-177.48	SAQ	-2040.5	-2040.5	s_NLD-44-02-01 [16734]	BASALT [16734]									VOL					GL [16734]	50.4702	1.57182		14.9146				10.7411	11.8324	6.4652	0.20624		0.50934	2.471	0.2411	0.660855
[16734]	CONVERGENT MARGIN	TONGA ARC / LAU BASIN / NORTHWESTERN LAU SPREADING CENTER		-15.91	-15.91	-177.42	-177.42	SAQ	-2166.5	-2166.5	s_NLD-45-01-01 [16734]	BASALT [16734]									VOL					GL [16734]	50.1204	1.98254		13.2273				14.2763	10.8349	5.98402	0.2687		0.13558	2.6943	0.1853	0.359641
[16734]	CONVERGENT MARGIN	TONGA ARC / LAU BASIN / NORTHWESTERN LAU SPREADING CENTER		-15.88	-15.88	-177.4	-177.4	SAQ	-2010.5	-2010.5	s_NLD-46-01-01 [16734]	BASALT [16734]									VOL					GL [16734]	49.9763	1.68314		13.464				12.7645	11.449	6.2708	0.2328		0.11164	2.63256	0.13808	0.262952
[16734]	CONVERGENT MARGIN	TONGA ARC / LAU BASIN / NORTHWESTERN LAU SPREADING CENTER		-15.89	-15.89	-177.37	-177.37	SAQ	-2123.5	-2123.5	s_NLD-47-01-01 [16734]	BASALT [16734]									VOL					GL [16734]	49.8326	1.56206		13.8123				12.4389	11.8879	6.50148	0.25248		0.14144	2.5842	0.1158	0.325227
[16734]	CONVERGENT MARGIN	TONGA ARC / LAU BASIN / NORTHWESTERN LAU SPREADING CENTER		-15.79	-15.79	-177.26	-177.26	SAQ	-2130	-2130	s_NLD-48-01-01 [16734]	BASALT [16734]									VOL					GL [16734]	49.5333	1.11355		15.5214				9.7295	13.3128	8.36358	0.2049		0.03705	2.15448	0.0763	0.150788
[16734]	CONVERGENT MARGIN	TONGA ARC / LAU BASIN / NORTHWESTERN LAU SPREADING CENTER		-15.84	-15.84	-177.32	-177.32	SAQ	-2028	-2028	s_NLD-49-01-01 [16734]	BASALT [16734]									VOL					GL [16734]	50.2033	1.4234		14.0537				12.0319	12.0736	7.0406	0.2332		0.0866	2.5377	0.0953	0.254605
[16734]	CONVERGENT MARGIN	TONGA ARC / LAU BASIN / NORTHWESTERN LAU SPREADING CENTER		-15.98	-15.98	-177.52	-177.52	SAQ	-2063.5	-2063.5	s_NLD-50-01-01 [16734]	BASALT [16734]									VOL					GL [16734]	49.2633	1.1392		16.0471				9.17466	13.5193	8.6992	0.17398		0.08654	2.2459	0.11484	0.202456
[16734]	CONVERGENT MARGIN	TONGA ARC / LAU BASIN / NORTHWESTERN LAU SPREADING CENTER		-16.04	-16.04	-177.58	-177.58	SAQ	-2155	-2155	s_NLD-51-01-01 [16734]	BASALT [16734]									VOL					GL [16734]	48.9631	1.09585		16.2161				8.82895	13.6639	8.80077	0.15975		0.1004	2.13433	0.0954	0.22468
[16734]	CONVERGENT MARGIN	TONGA ARC / LAU BASIN / LAU EXTENSIONAL TRANSFORM ZONE		-17.42	-17.42	-176.37	-176.37	SAQ	-2110	-2110	s_NLD-55-01-01 [16734]	BASALT [16734]									VOL					GL [16734]	48.3499	1.40725		16.1877				9.86802	12.0627	8.82095	0.183375		0.0323	2.7766	0.090725	0.123437
[16734]	CONVERGENT MARGIN	TONGA ARC / LAU BASIN / PEGGY RIDGE		-16.86	-16.86	-176.95	-176.95	SAQ	-1830	-1830	s_NLD-56-01-01 [16734]	BASALT [16734]									VOL					GL [16734]	50.0632	0.893925		15.1465				9.5898	13.6304	8.2118	0.19815		0.040975	2.22167	0.059325	0.0971406
[16734]	CONVERGENT MARGIN	TONGA ARC / LAU BASIN / LAU EXTENSIONAL TRANSFORM ZONE		-17.23	-17.23	-176.72	-176.72	SAQ	-2217.5	-2217.5	s_NLD-57-01-01 [16734]	BASALT [16734]									VOL					GL [16734]	50.9423	1.10592		14.3751				11.4388	12.3616	7.16606	0.20634		0.04654	2.45716	0.07312	0.207182
[16734]	CONVERGENT MARGIN	TONGA ARC / LAU BASIN / CENTRAL LAU SPREADING CENTER		-18.49	-18.49	-176.39	-176.39	SAQ	-2311	-2311	s_NLD-58-01-01 [16734]	BASALT [16734]									VOL					GL [16734]	50.6165	1.00574		15.098				9.9035	13.013	8.02582	0.19608		0.04452	2.30284	0.05998	0.152767
[16734]	CONVERGENT MARGIN	TONGA ARC / LAU BASIN / CENTRAL LAU SPREADING CENTER		-18.4	-18.4	-176.34	-176.34	SAQ	-2286.5	-2286.5	s_NLD-59-01-01 [16734]	BASALT [16734]									VOL					GL [16734]	50.4822	1.2383		15.0318				10.2645	12.6989	7.73212	0.2068		0.066	2.5504	0.08695	0.281389
[16734]	CONVERGENT MARGIN	TONGA ARC / LAU BASIN / CENTRAL LAU SPREADING CENTER		-18.29	-18.29	-176.33	-176.33	SAQ	-2174.5	-2174.5	s_NLD-60-01-01 [16734]	BASALT [16734]									VOL					GL [16734]	50.7228	1.38426		15.6441				10.9082	11.5441	6.43348	0.18062		0.13044	2.77268	0.12424	0.535969
[16734]	CONVERGENT MARGIN	TONGA ARC / LAU BASIN / CENTRAL LAU SPREADING CENTER		-18.21	-18.21	-176.38	-176.38	SAQ	-2169	-2169	s_NLD-61-01-01 [16734]	BASALT [16734]									VOL					GL [16734]	50.4877	0.70884		15.043				9.37804	14.0187	8.6355	0.1831		0.02506	1.92162	0.05956	0.0902367
[16734]	CONVERGENT MARGIN	TONGA ARC / LAU BASIN / CENTRAL LAU SPREADING CENTER		-18.35	-18.35	-176.5	-176.5	SAQ	-2507	-2507	s_NLD-62-01-01 [16734]	BASALT [16734]									VOL					GL [16734]	50.1583	0.89678		15.4429				9.08148	13.9568	8.74422	0.17588		0.03706	2.11606	0.05796	0.0789388
[16734]	CONVERGENT MARGIN	TONGA ARC / LAU BASIN / CENTRAL LAU SPREADING CENTER		-18.26	-18.26	-176.45	-176.45	SAQ	-2588	-2588	s_NLD-63-01-01 [16734]	BASALT [16734]									VOL					GL [16734]	48.7743	0.7759		17.3297				8.35835	12.8476	10.3633	0.1418		0.013325	1.98123	0.052525	0.062311
[16734]	CONVERGENT MARGIN	TONGA ARC / LAU BASIN / CENTRAL LAU SPREADING CENTER		-18.12	-18.12	-176.35	-176.35	SAQ	-2084	-2084	s_NLD-64-01-01 [16734]	BASALT [16734]									VOL					GL [16734]	50.7152	0.84654		15.1985				9.8362	13.0833	8.22464	0.21056		0.0409	2.14634	0.0711	0.136704
[16734]	CONVERGENT MARGIN	TONGA ARC / LAU BASIN / CENTRAL LAU SPREADING CENTER		-18.03	-18.03	-176.32	-176.32	SAQ	-2229	-2229	s_NLD-65-01-01 [16734]	BASALT [16734]									VOL					GL [16734]	50.6964	0.84418		14.8357				10.0115	13.1999	7.97728	0.19024		0.03578	2.10864	0.03666	0.139339
[16734]	CONVERGENT MARGIN	TONGA ARC / LAU BASIN / CENTRAL LAU SPREADING CENTER		-17.94	-17.94	-176.36	-176.36	SAQ	-2403	-2403	s_NLD-66-01-01 [16734]	BASALT [16734]									VOL					GL [16734]	50.5704	1.16082		15.1063				10.5178	12.3749	7.85172	0.19144		0.06854	2.2057	0.08246	0.232828
[16926]	CONVERGENT MARGIN	TONGA ARC / TONGA FORE-ARC		-22.381	-22.381	-174.546	-174.546	SAQ	-4133	-4133	s_88-1-9 [16926]	ANDESITE, BASALTIC [16926]								OLIVINE,ORTHOPYROXENE,CLINOPYROXENE-PHYRIC [16926]	VOL					WR [16926]	55.8903	0.272688		13.1125				7.60221	9.12726	11.4424	0.15732		0.423559	1.94028	0.031464
[16926]	CONVERGENT MARGIN	TONGA ARC / TONGA FORE-ARC		-18.27	-18.27	-172.83	-172.83	SAQ	-4575	-4575	s_102-1-20 [16926]	ANDESITE, BASALTIC [16926]								ORTHOPYROXENE,CLINOPYROXENE-PHYRIC [16926]	VOL					WR [16926]	53.3954	0.180502		13.8887				8.57366	9.55808	10.5541	0.127413		1.70474	1.99614	0.0212356
[16926]	CONVERGENT MARGIN	TONGA ARC / TONGA FORE-ARC		-14.75	-14.75	-173.358	-173.358	SAQ	-6180	-6180	s_114-3-1 [16926]	ANDESITE, BASALTIC [16926]								OLIVINE-PHYRIC [16926]	VOL					WR [16926]	52.5679	0.379588		14.3423				7.34965	10.7926	12.4443	0.143628		0.24622	1.6312	0.102591
[16926]	CONVERGENT MARGIN	TONGA ARC / TONGA FORE-ARC		-20	-20	-173.433	-173.433	SAQ	-4880	-4880	s_96-1-2 [16926]	GRANITE, PLAGIOCLASE [16926]									PLU					WR [16926]	72.1074	0.405725		13.0136				5.76028	2.15034	0.476727	0.0202862		0.0202862	5.95401	0.0912881
[16926]	CONVERGENT MARGIN	TONGA ARC / TONGA FORE-ARC		-20	-20	-173.433	-173.433	SAQ	-4880	-4880	s_96-1-15 [16926]	GRANITE, PLAGIOCLASE [16926]									PLU					WR [16926]	67.3645	0.791926		14.2242				7.09079	3.4926	1.23865	0.0609174		0.0304587	5.4115	0.294434
[16926]	CONVERGENT MARGIN	TONGA ARC / TONGA FORE-ARC		-18.27	-18.27	-172.83	-172.83	SAQ	-4575	-4575	s_102-4-1 [16926]	GRANITE, PLAGIOCLASE [16926]									PLU					WR [16926]	74.5394	0.313616		13.7283				1.71174	3.17157	0.829565	0.0303499		0.394549	5.22019	0.0606999
[16926]	CONVERGENT MARGIN	TONGA ARC / TONGA FORE-ARC		-14.811	-14.811	-173.402	-173.402	SAQ	-4300	-4300	s_113-2-12 [16926]	GRANITE, PLAGIOCLASE [16926]									PLU					WR [16926]	70.132	0.152704		14.0284				4.77354	4.856	2.27021	0.0814423		0.295228	3.36968	0.0407212
[16926]	CONVERGENT MARGIN	TONGA ARC / TONGA FORE-ARC		-26.071	-26.071	-175.957	-175.957	SAQ	-3864	-3864	s_81-1-1 [16926]	RHYOLITE [16926]								OLIVINE,ORTHOPYROXENE,CLINOPYROXENE-PHYRIC [16926]	VOL					WR [16926]	74.5795	0.323687		13.3925				3.17719	1.65889	1.80051	0.0505761		0.161843	4.81484	0.0404608
[16926]	CONVERGENT MARGIN	TONGA ARC / TONGA FORE-ARC		-16.523	-16.523	-172.3	-172.3	SAQ	-6590	-6590	s_107-1-10 [16926]	RHYOLITE [16926]								ORTHOPYROXENE,CLINOPYROXENE-PHYRIC [16926]	VOL					WR [16926]	74.2444	0.243591		13.4584				3.14232	3.42042	0.51763	0.0710472		0.791669	4.05984	0.050748
[16926]	CONVERGENT MARGIN	TONGA ARC / TONGA FORE-ARC		-14.811	-14.811	-173.402	-173.402	SAQ	-4300	-4300	s_113-1-32 [16926]	RHYOLITE [16926]									VOL					WR [16926]	76.7096	0.330156		10.5547				4.9771	1.723	1.08332	0.0825389		0.113491	4.35393	0.0722215
[16926]	CONVERGENT MARGIN	TONGA ARC / TONGA FORE-ARC		-23.344	-23.344	-175.125	-175.125	SAQ	-5857	-5857	s_85-1-1 [16926]	ANDESITE, BASALTIC [16926]								PLAGIOCLASE,ORTHOPYROXENE,CLINOPYROXENE-PHYRIC [16926]	VOL					WR [16926]	54.2225	0.989392		16.5431				10.1364	9.61699	4.45226	0.175205		0.720761	2.98879	0.154592
[truncated: 2,373 more rows]
[truncated: 121 more columns]

## Sheet: Raw Mg# RI
CITATIONS	TECTONIC SETTING	LOCATION	LOCATION COMMENT	LATITUDE MIN	LATITUDE MAX	LONGITUDE MIN	LONGITUDE MAX	LAND OR SEA	ELEVATION MIN	ELEVATION MAX	SAMPLE NAME	ROCK NAME	MIN. AGE (YRS.)	MAX. AGE (YRS.)	GEOL.	AGE	ERUPTION DAY	ERUPTION MONTH	ERUPTION YEAR	ROCK TEXTURE	ROCK TYPE	DRILL DEPTH MIN	DRILL DEPTHAX	ALTERATION	MINERAL	MATERIAL	SIO2(WT%)	TIO2(WT%)	B2O3(WT%)	AL2O3(WT%)	CR2O3(WT%)	FE2O3(WT%)	FEO(WT%)	FEOT(WT%)	CAO(WT%)	MGO(WT%)	MNO(WT%)	NIO(WT%)	K2O(WT%)	NA2O(WT%)	P2O5(WT%)	Mg#	RI	H2O(WT%)	H2OP(WT%)	H2OM(WT%)	H2OT(WT%)	CO2(WT%)	CO1(WT%)
[truncated: 59 more rows]
[truncated: 123 more columns]

[truncated: 1 more sheets: Final]
